# Supplementary material for: Environmental change makes robust ecological networks fragile
Source: Nat Commun. 2016 Aug 11;7:12462. doi: 10.1038/ncomms12462 (PMC4987532; doi:10.1038/ncomms12462)
Supplement: Supplementary Data 1 — Host-parasite networks and host extinction sequences in Avida experiments. The compressed archive includes the 100 co-evolved host-parasite networks and the host extinction sequences in the historical scenario. [file ncomms12462-s2.zip]

Archive with 201 entries (201 files):
- Supplementary_data_S1/host_extinction_sequence_0.csv
- Supplementary_data_S1/host_extinction_sequence_1.csv
- Supplementary_data_S1/host_extinction_sequence_10.csv
- Supplementary_data_S1/host_extinction_sequence_11.csv
- Supplementary_data_S1/host_extinction_sequence_12.csv
- Supplementary_data_S1/host_extinction_sequence_13.csv
- Supplementary_data_S1/host_extinction_sequence_14.csv
- Supplementary_data_S1/host_extinction_sequence_15.csv
- Supplementary_data_S1/host_extinction_sequence_16.csv
- Supplementary_data_S1/host_extinction_sequence_17.csv
- Supplementary_data_S1/host_extinction_sequence_18.csv
- Supplementary_data_S1/host_extinction_sequence_19.csv
- Supplementary_data_S1/host_extinction_sequence_2.csv
- Supplementary_data_S1/host_extinction_sequence_20.csv
- Supplementary_data_S1/host_extinction_sequence_21.csv
- Supplementary_data_S1/host_extinction_sequence_22.csv
- Supplementary_data_S1/host_extinction_sequence_23.csv
- Supplementary_data_S1/host_extinction_sequence_24.csv
- Supplementary_data_S1/host_extinction_sequence_25.csv
- Supplementary_data_S1/host_extinction_sequence_26.csv
- Supplementary_data_S1/host_extinction_sequence_27.csv
- Supplementary_data_S1/host_extinction_sequence_28.csv
- Supplementary_data_S1/host_extinction_sequence_29.csv
- Supplementary_data_S1/host_extinction_sequence_3.csv
- Supplementary_data_S1/host_extinction_sequence_30.csv
- Supplementary_data_S1/host_extinction_sequence_31.csv
- Supplementary_data_S1/host_extinction_sequence_32.csv
- Supplementary_data_S1/host_extinction_sequence_33.csv
- Supplementary_data_S1/host_extinction_sequence_34.csv
- Supplementary_data_S1/host_extinction_sequence_35.csv
- Supplementary_data_S1/host_extinction_sequence_36.csv
- Supplementary_data_S1/host_extinction_sequence_37.csv
- Supplementary_data_S1/host_extinction_sequence_38.csv
- Supplementary_data_S1/host_extinction_sequence_39.csv
- Supplementary_data_S1/host_extinction_sequence_4.csv
- Supplementary_data_S1/host_extinction_sequence_40.csv
- Supplementary_data_S1/host_extinction_sequence_41.csv
- Supplementary_data_S1/host_extinction_sequence_42.csv
- Supplementary_data_S1/host_extinction_sequence_43.csv
- Supplementary_data_S1/host_extinction_sequence_44.csv
- Supplementary_data_S1/host_extinction_sequence_45.csv
- Supplementary_data_S1/host_extinction_sequence_46.csv
- Supplementary_data_S1/host_extinction_sequence_47.csv
- Supplementary_data_S1/host_extinction_sequence_48.csv
- Supplementary_data_S1/host_extinction_sequence_49.csv
- Supplementary_data_S1/host_extinction_sequence_5.csv
- Supplementary_data_S1/host_extinction_sequence_50.csv
- Supplementary_data_S1/host_extinction_sequence_51.csv
- Supplementary_data_S1/host_extinction_sequence_52.csv
- Supplementary_data_S1/host_extinction_sequence_53.csv
- Supplementary_data_S1/host_extinction_sequence_54.csv
- Supplementary_data_S1/host_extinction_sequence_55.csv
- Supplementary_data_S1/host_extinction_sequence_56.csv
- Supplementary_data_S1/host_extinction_sequence_57.csv
- Supplementary_data_S1/host_extinction_sequence_58.csv
- Supplementary_data_S1/host_extinction_sequence_59.csv
- Supplementary_data_S1/host_extinction_sequence_6.csv
- Supplementary_data_S1/host_extinction_sequence_60.csv
- Supplementary_data_S1/host_extinction_sequence_61.csv
- Supplementary_data_S1/host_extinction_sequence_62.csv
- Supplementary_data_S1/host_extinction_sequence_63.csv
- Supplementary_data_S1/host_extinction_sequence_64.csv
- Supplementary_data_S1/host_extinction_sequence_65.csv
- Supplementary_data_S1/host_extinction_sequence_66.csv
- Supplementary_data_S1/host_extinction_sequence_67.csv
- Supplementary_data_S1/host_extinction_sequence_68.csv
- Supplementary_data_S1/host_extinction_sequence_69.csv
- Supplementary_data_S1/host_extinction_sequence_7.csv
- Supplementary_data_S1/host_extinction_sequence_70.csv
- Supplementary_data_S1/host_extinction_sequence_71.csv
- Supplementary_data_S1/host_extinction_sequence_72.csv
- Supplementary_data_S1/host_extinction_sequence_73.csv
- Supplementary_data_S1/host_extinction_sequence_74.csv
- Supplementary_data_S1/host_extinction_sequence_75.csv
- Supplementary_data_S1/host_extinction_sequence_76.csv
- Supplementary_data_S1/host_extinction_sequence_77.csv
- Supplementary_data_S1/host_extinction_sequence_78.csv
- Supplementary_data_S1/host_extinction_sequence_79.csv
- Supplementary_data_S1/host_extinction_sequence_8.csv
- Supplementary_data_S1/host_extinction_sequence_80.csv
- Supplementary_data_S1/host_extinction_sequence_81.csv
- Supplementary_data_S1/host_extinction_sequence_82.csv
- Supplementary_data_S1/host_extinction_sequence_83.csv
- Supplementary_data_S1/host_extinction_sequence_84.csv
- Supplementary_data_S1/host_extinction_sequence_85.csv
- Supplementary_data_S1/host_extinction_sequence_86.csv
- Supplementary_data_S1/host_extinction_sequence_87.csv
- Supplementary_data_S1/host_extinction_sequence_88.csv
- Supplementary_data_S1/host_extinction_sequence_89.csv
- Supplementary_data_S1/host_extinction_sequence_9.csv
- Supplementary_data_S1/host_extinction_sequence_90.csv
- Supplementary_data_S1/host_extinction_sequence_91.csv
- Supplementary_data_S1/host_extinction_sequence_92.csv
- Supplementary_data_S1/host_extinction_sequence_93.csv
- Supplementary_data_S1/host_extinction_sequence_94.csv
- Supplementary_data_S1/host_extinction_sequence_95.csv
- Supplementary_data_S1/host_extinction_sequence_96.csv
- Supplementary_data_S1/host_extinction_sequence_97.csv
- Supplementary_data_S1/host_extinction_sequence_98.csv
- Supplementary_data_S1/host_extinction_sequence_99.csv
- Supplementary_data_S1/host_parasite_network_0.csv
- Supplementary_data_S1/host_parasite_network_1.csv
- Supplementary_data_S1/host_parasite_network_10.csv
- Supplementary_data_S1/host_parasite_network_11.csv
- Supplementary_data_S1/host_parasite_network_12.csv
- Supplementary_data_S1/host_parasite_network_13.csv
- Supplementary_data_S1/host_parasite_network_14.csv
- Supplementary_data_S1/host_parasite_network_15.csv
- Supplementary_data_S1/host_parasite_network_16.csv
- Supplementary_data_S1/host_parasite_network_17.csv
- Supplementary_data_S1/host_parasite_network_18.csv
- Supplementary_data_S1/host_parasite_network_19.csv
- Supplementary_data_S1/host_parasite_network_2.csv
- Supplementary_data_S1/host_parasite_network_20.csv
- Supplementary_data_S1/host_parasite_network_21.csv
- Supplementary_data_S1/host_parasite_network_22.csv
- Supplementary_data_S1/host_parasite_network_23.csv
- Supplementary_data_S1/host_parasite_network_24.csv
- Supplementary_data_S1/host_parasite_network_25.csv
- Supplementary_data_S1/host_parasite_network_26.csv
- Supplementary_data_S1/host_parasite_network_27.csv
- Supplementary_data_S1/host_parasite_network_28.csv
- Supplementary_data_S1/host_parasite_network_29.csv
- Supplementary_data_S1/host_parasite_network_3.csv
- Supplementary_data_S1/host_parasite_network_30.csv
- Supplementary_data_S1/host_parasite_network_31.csv
- Supplementary_data_S1/host_parasite_network_32.csv
- Supplementary_data_S1/host_parasite_network_33.csv
- Supplementary_data_S1/host_parasite_network_34.csv
- Supplementary_data_S1/host_parasite_network_35.csv
- Supplementary_data_S1/host_parasite_network_36.csv
- Supplementary_data_S1/host_parasite_network_37.csv
- Supplementary_data_S1/host_parasite_network_38.csv
- Supplementary_data_S1/host_parasite_network_39.csv
- Supplementary_data_S1/host_parasite_network_4.csv
- Supplementary_data_S1/host_parasite_network_40.csv
- Supplementary_data_S1/host_parasite_network_41.csv
- Supplementary_data_S1/host_parasite_network_42.csv
- Supplementary_data_S1/host_parasite_network_43.csv
- Supplementary_data_S1/host_parasite_network_44.csv
- Supplementary_data_S1/host_parasite_network_45.csv
- Supplementary_data_S1/host_parasite_network_46.csv
- Supplementary_data_S1/host_parasite_network_47.csv
- Supplementary_data_S1/host_parasite_network_48.csv
- Supplementary_data_S1/host_parasite_network_49.csv
- Supplementary_data_S1/host_parasite_network_5.csv
- Supplementary_data_S1/host_parasite_network_50.csv
- Supplementary_data_S1/host_parasite_network_51.csv
- Supplementary_data_S1/host_parasite_network_52.csv
- Supplementary_data_S1/host_parasite_network_53.csv
- Supplementary_data_S1/host_parasite_network_54.csv
- Supplementary_data_S1/host_parasite_network_55.csv
- Supplementary_data_S1/host_parasite_network_56.csv
- Supplementary_data_S1/host_parasite_network_57.csv
- Supplementary_data_S1/host_parasite_network_58.csv
- Supplementary_data_S1/host_parasite_network_59.csv
- Supplementary_data_S1/host_parasite_network_6.csv
- Supplementary_data_S1/host_parasite_network_60.csv
- Supplementary_data_S1/host_parasite_network_61.csv
- Supplementary_data_S1/host_parasite_network_62.csv
- Supplementary_data_S1/host_parasite_network_63.csv
- Supplementary_data_S1/host_parasite_network_64.csv
- Supplementary_data_S1/host_parasite_network_65.csv
- Supplementary_data_S1/host_parasite_network_66.csv
- Supplementary_data_S1/host_parasite_network_67.csv
- Supplementary_data_S1/host_parasite_network_68.csv
- Supplementary_data_S1/host_parasite_network_69.csv
- Supplementary_data_S1/host_parasite_network_7.csv
- Supplementary_data_S1/host_parasite_network_70.csv
- Supplementary_data_S1/host_parasite_network_71.csv
- Supplementary_data_S1/host_parasite_network_72.csv
- Supplementary_data_S1/host_parasite_network_73.csv
- Supplementary_data_S1/host_parasite_network_74.csv
- Supplementary_data_S1/host_parasite_network_75.csv
- Supplementary_data_S1/host_parasite_network_76.csv
- Supplementary_data_S1/host_parasite_network_77.csv
- Supplementary_data_S1/host_parasite_network_78.csv
- Supplementary_data_S1/host_parasite_network_79.csv
- Supplementary_data_S1/host_parasite_network_8.csv
- Supplementary_data_S1/host_parasite_network_80.csv
- Supplementary_data_S1/host_parasite_network_81.csv
- Supplementary_data_S1/host_parasite_network_82.csv
- Supplementary_data_S1/host_parasite_network_83.csv
- Supplementary_data_S1/host_parasite_network_84.csv
- Supplementary_data_S1/host_parasite_network_85.csv
- Supplementary_data_S1/host_parasite_network_86.csv
- Supplementary_data_S1/host_parasite_network_87.csv
- Supplementary_data_S1/host_parasite_network_88.csv
- Supplementary_data_S1/host_parasite_network_89.csv
- Supplementary_data_S1/host_parasite_network_9.csv
- Supplementary_data_S1/host_parasite_network_90.csv
- Supplementary_data_S1/host_parasite_network_91.csv
- Supplementary_data_S1/host_parasite_network_92.csv
- Supplementary_data_S1/host_parasite_network_93.csv
- Supplementary_data_S1/host_parasite_network_94.csv
- Supplementary_data_S1/host_parasite_network_95.csv
- Supplementary_data_S1/host_parasite_network_96.csv
- Supplementary_data_S1/host_parasite_network_97.csv
- Supplementary_data_S1/host_parasite_network_98.csv
- Supplementary_data_S1/host_parasite_network_99.csv
- Supplementary_data_S1/readme.txt
