# Supplementary material for: Environmental change makes robust ecological networks fragile
Source: Nat Commun. 2016 Aug 11;7:12462. doi: 10.1038/ncomms12462 (PMC4987532; doi:10.1038/ncomms12462)
Supplement: Supplementary Data 1 — Host-parasite networks and host extinction sequences in Avida experiments. The compressed archive includes the 100 co-evolved host-parasite networks and the host extinction sequences in the historical scenario. [file ncomms12462-s2.zip › Supplementary_data_S1/host_extinction_sequence_0.csv]

344_45_6	345_6_1	346_6_1	347_04_1	340_4_8	341_6_1	342_6_1	343_6_6	348_6_9	349_6_1	298_6_1	299_6_1	296_04_5	297_6_1	294_6_2	295_6_3	292_4_7	293_2_4	290_6_8	291_6_6	270_6_5	271_6_2	272_0_2	273_6_4	274_4_2	275_6_1	276_13_7	277_2_1	278_6_4	279_6_2	108_6_1	109_13_11	102_4_3	103_6_3	100_4_12	101_6_7	106_6_4	107_6_1	104_04_6	105_6_10	1375_0_1	99_0_3	98_0_9	91_4_3	90_4_3	93_6_5	92_6_4	95_6_15	94_04_1	97_6_5
619_0_1	593_6_4	452_13_9	965_3_1	1141_13_1	527_13_5	198_6_5	1256_13_1	1144_2_1	428_6_2	1218_13_1	1145_0_3	94_04_1	818_13_1	347_04_2	340_4_11	810_13_1	813_6_3	348_6_7	349_6_1	816_4_1	1253_6_2	691_6_1	595_13_1	664_6_2	719_46_2	718_6_3	717_6_4	716_6_2	715_13_1	714_6_1	713_6_2	662_6_4	1490_3_1	915_3_1	891_6_1	1494_6_2	1495_0_2	1496_13_1	1103_45_4	1498_6_2	655_013_3	1395_6_2	1069_6_2	1068_036_1	1168_4_3	1062_13_1	1065_13_1	1064_4_1	1067_0_1
452_13_16	429_13_4	1144_2_2	428_6_3	1218_13_2	1145_0_2	94_04_1	344_45_2	347_04_3	340_4_14	343_6_8	810_13_1	813_6_4	348_6_5	349_6_1	816_4_1	1253_6_2	691_6_1	595_13_1	664_6_1	719_46_2	718_6_4	717_6_2	716_6_1	715_13_2	714_6_1	662_6_3	1490_3_1	915_3_1	1494_6_2	1495_0_3	1496_13_3	1103_45_4	505_2_6	1069_6_3	1068_036_1	1168_4_4	1062_13_4	619_0_1	1066_45_4	427_6_3	298_6_1	299_6_1	148_4_5	297_6_1	294_6_1	295_6_3	292_4_7	293_2_1	290_6_6
428_6_4	1145_0_3	94_04_1	344_45_2	347_04_6	340_4_11	343_6_11	810_13_2	813_6_4	348_6_3	349_6_1	816_4_1	1253_6_3	691_6_1	595_13_1	1149_6_2	719_46_6	718_6_2	717_6_2	716_6_1	715_13_2	714_6_1	1266_13_2	1490_3_1	1494_6_1	1495_0_1	1496_13_3	505_2_11	1069_6_1	1068_036_1	1168_4_3	1062_13_13	1066_45_4	427_6_3	298_6_1	299_6_1	148_4_2	297_6_1	295_6_1	292_4_6	293_2_1	290_6_7	291_6_3	1087_6_1	1129_4_1	1085_013_3	1084_13_2	1083_6_2	198_6_6	1081_6_1
1145_0_3	94_04_1	347_04_3	340_4_16	343_6_13	810_13_2	919_6_1	813_6_4	814_4_3	817_6_3	1149_6_3	719_46_4	718_6_3	717_6_1	716_6_1	715_13_2	662_6_6	1495_0_1	1496_13_6	1069_6_1	1068_036_1	1062_13_20	1066_45_4	913_46_11	298_6_1	296_04_2	297_6_1	295_6_1	292_4_3	290_6_10	291_6_3	1087_6_1	1129_4_2	1085_013_3	1083_6_1	198_6_8	1081_6_1	195_5_3	194_6_8	196_6_11	191_6_1	190_0_1	1089_0_1	270_6_11	272_0_6	1138_013_5	274_4_6	276_13_12	277_2_3	278_6_2
1145_0_2	94_04_1	347_04_3	340_4_16	343_6_9	919_6_1	813_6_4	814_4_3	817_6_3	1149_6_4	719_46_3	718_6_1	717_6_1	716_6_1	715_13_1	662_6_5	1496_13_13	1068_036_1	1062_13_19	1066_45_1	913_46_11	298_6_1	296_04_2	297_6_1	295_6_1	292_4_2	290_6_9	291_6_2	1087_6_1	1129_4_2	1085_013_3	1083_6_1	198_6_6	1081_6_1	195_5_2	194_6_1	196_6_11	191_6_1	190_0_1	193_4_12	270_6_12	272_0_6	1138_013_6	274_4_3	276_13_20	277_2_4	524_6_7	525_13_1	1018_2_2	522_6_2
1145_0_2	94_04_1	347_04_4	340_4_18	343_6_5	919_6_1	813_6_4	814_4_2	817_6_1	1149_6_3	719_46_3	718_6_1	717_6_1	716_6_1	1266_13_2	1496_13_16	1062_13_26	1529_6_3	913_46_10	298_6_1	296_04_2	297_6_1	292_4_1	290_6_8	291_6_3	591_4_5	1129_4_2	1085_013_2	1083_6_1	198_6_5	1081_6_1	195_5_1	196_6_16	191_6_1	190_0_1	193_4_11	270_6_10	272_0_5	1138_013_5	274_4_1	276_13_16	277_2_2	524_6_6	520_13_21	522_6_2	1014_4_8	1015_0_1	1401_13_2	1011_3_2	1546_13_2
94_04_1	347_04_3	340_4_17	343_6_4	813_6_4	817_6_2	719_46_1	718_6_1	716_6_1	1266_13_2	1496_13_16	1062_13_37	1529_6_2	913_46_7	296_04_2	297_6_1	290_6_2	291_6_2	591_4_3	590_13_1	593_6_1	198_6_4	195_5_2	196_6_16	191_6_1	190_0_1	193_4_10	270_6_8	272_0_1	273_6_14	274_4_1	276_13_17	277_2_2	524_6_4	520_13_24	522_6_1	1014_4_8	1546_13_1	448_6_2	1336_6_3	445_4_9	1332_6_6	109_13_16	588_04_3	102_4_1	100_4_9	101_6_1	106_6_7	105_6_8	39_45_12
94_04_1	347_04_3	340_4_16	343_6_3	813_6_4	817_6_1	716_6_1	1496_13_19	1062_13_34	1529_6_2	296_04_2	297_6_1	291_6_2	591_4_4	198_6_2	195_5_1	196_6_18	191_6_1	190_0_1	193_4_10	270_6_6	272_0_1	273_6_7	274_4_2	276_13_14	277_2_2	524_6_1	520_13_18	522_6_1	1014_4_6	448_6_1	1336_6_2	445_4_5	1332_6_3	109_13_7	588_04_1	102_4_1	100_4_9	106_6_6	105_6_7	39_45_6	38_13_1	33_4_9	32_6_7	31_6_2	30_6_6	37_04_47	36_6_1	35_6_2	34_5_53
94_04_1	340_4_8	343_6_3	813_6_1	817_6_2	716_6_1	1496_13_13	1062_13_30	1529_6_2	296_04_1	297_6_1	291_6_2	591_4_2	198_6_1	196_6_20	190_0_1	193_4_5	270_6_4	272_0_1	273_6_6	274_4_1	276_13_12	277_2_1	524_6_1	520_13_11	1014_4_5	1336_6_2	445_4_5	1332_6_1	109_13_1	588_04_4	102_4_1	100_4_6	106_6_4	105_6_5	39_45_6	38_13_1	33_4_10	32_6_5	31_6_2	30_6_1	37_04_39	36_6_1	34_5_73	1241_4_3	640_4_1	1535_2_3	647_0_5	439_0_13	648_3_84
216_6_9	1143_13_9	1269_5_5	215_6_2	126_6_1	210_3_2	668_6_1	217_6_1	763_6_23	760_6_1	214_6_13	219_13_58	130_13_19	498_0_3	870_13_1	134_6_26	339_6_40	496_45_3	41_45_3	491_4_1	25_4_1	27_4_33	20_6_3	21_46_32	694_4_3	29_2_9	94_04_1	939_6_2	340_4_3	4_6_1	545_4_3	281_4_18	8_6_1	283_6_32	937_6_7	817_6_3	87_6_1	1316_6_3	666_13_2	670_4_54	998_6_3	662_6_4	158_04_1	262_6_8	122_4_14	260_13_1	267_4_3	125_13_3	1496_13_10	127_4_5
216_6_5	1143_13_5	1269_5_11	126_6_1	217_6_1	763_6_29	760_6_1	214_6_4	219_13_67	130_13_11	498_0_3	134_6_28	496_45_2	41_45_2	102_4_1	25_4_1	27_4_30	20_6_2	21_46_23	694_4_2	29_2_3	94_04_1	939_6_2	340_4_2	545_4_2	281_4_17	8_6_1	283_6_28	937_6_3	817_6_3	87_6_1	1316_6_4	670_4_46	998_6_6	662_6_5	120_6_1	262_6_9	122_4_11	260_13_1	267_4_2	125_13_2	1496_13_8	127_4_4	129_4_20	58_6_27	55_6_1	54_4_1	56_6_26	53_0_17	52_45_1
216_6_2	1143_13_4	1269_5_22	217_6_1	763_6_34	214_6_2	219_13_66	130_13_1	498_0_2	134_6_33	102_4_1	25_4_1	27_4_28	20_6_2	21_46_19	694_4_2	1073_2_4	94_04_1	545_4_3	281_4_14	283_6_17	937_6_1	817_6_3	87_6_1	1316_6_3	670_4_31	998_6_5	662_6_6	120_6_1	262_6_6	122_4_2	260_13_1	267_4_1	125_13_1	127_4_6	129_4_22	58_6_30	56_6_20	53_0_12	416_6_86	417_4_4	411_0_5	412_6_10	826_6_2	375_2_1	374_4_3	538_3_24	201_3_1	1320_04_1	1062_13_17
216_6_8	1143_13_6	1269_5_30	217_6_1	763_6_40	214_6_4	219_13_65	134_6_33	102_4_1	25_4_1	27_4_33	20_6_2	21_46_13	694_4_2	1073_2_1	94_04_1	545_4_2	281_4_11	283_6_10	1316_6_2	670_4_28	998_6_8	662_6_5	120_6_1	262_6_9	122_4_1	260_13_1	127_4_4	129_4_27	58_6_46	56_6_15	53_0_13	416_6_91	417_4_6	411_0_5	412_6_9	418_13_116	419_4_84	538_3_33	1062_13_10	196_6_54	701_6_19	115_13_44	114_4_1	272_0_1	397_2_13	395_034_1	112_6_23	81_04_1	119_2_1
216_6_12	1143_13_12	1269_5_36	217_6_1	763_6_44	214_6_8	219_13_76	134_6_35	102_4_1	25_4_1	27_4_28	21_46_5	1078_6_23	94_04_1	545_4_1	281_4_9	283_6_2	670_4_25	998_6_10	662_6_6	120_6_1	262_6_8	122_4_1	260_13_1	127_4_4	129_4_27	58_6_55	56_6_19	53_0_10	416_6_77	417_4_7	411_0_2	412_6_13	418_13_137	419_4_79	538_3_37	1062_13_1	196_6_72	701_6_19	115_13_28	114_4_1	272_0_1	397_2_28	395_034_1	112_6_35	119_2_1	118_4_10	84_6_4	831_13_22	3_2_1
216_6_25	1143_13_17	1269_5_45	217_6_1	763_6_47	214_6_14	219_13_79	134_6_33	102_4_1	25_4_1	27_4_21	21_46_4	1078_6_25	94_04_1	545_4_1	281_4_3	283_6_1	670_4_23	998_6_15	662_6_5	120_6_1	262_6_7	122_4_1	260_13_1	127_4_1	129_4_26	58_6_69	56_6_15	53_0_10	416_6_75	417_4_8	411_0_5	412_6_12	418_13_138	419_4_71	538_3_36	196_6_83	701_6_21	115_13_12	114_4_1	272_0_1	397_2_26	395_034_1	112_6_41	119_2_1	118_4_6	84_6_2	831_13_24	3_2_1	7_6_10
216_6_33	1143_13_30	1269_5_53	217_6_1	763_6_45	214_6_30	219_13_70	134_6_23	102_4_1	25_4_1	27_4_15	21_46_2	1078_6_22	94_04_1	545_4_1	281_4_2	283_6_2	670_4_23	998_6_17	662_6_2	120_6_1	262_6_9	260_13_1	127_4_1	129_4_20	58_6_72	56_6_30	53_0_9	416_6_70	417_4_6	411_0_9	412_6_21	418_13_125	419_4_58	538_3_25	196_6_91	701_6_17	115_13_4	114_4_1	272_0_1	397_2_29	395_034_1	112_6_53	119_2_1	118_4_5	831_13_16	3_2_1	7_6_13	1336_6_7	445_4_22
216_6_48	1143_13_33	1269_5_65	217_6_1	763_6_44	214_6_38	219_13_88	134_6_33	25_4_1	27_4_10	1078_6_31	94_04_1	281_4_2	283_6_2	670_4_24	998_6_18	662_6_2	120_6_1	262_6_7	260_13_1	127_4_1	129_4_10	58_6_71	56_6_38	53_0_8	416_6_66	417_4_6	411_0_13	412_6_21	418_13_91	419_4_55	538_3_19	196_6_91	701_6_12	114_4_1	272_0_1	397_2_22	395_034_1	112_6_56	119_2_1	118_4_5	831_13_12	3_2_1	7_6_21	1336_6_9	445_4_26	444_13_1	244_13_1	387_4_38	388_6_7
216_6_51	1143_13_43	1269_5_63	217_6_1	763_6_43	214_6_53	219_13_87	134_6_26	25_4_1	27_4_8	1078_6_31	94_04_1	283_6_3	670_4_20	998_6_19	120_6_1	262_6_1	260_13_1	127_4_1	129_4_4	58_6_62	56_6_60	53_0_5	416_6_51	417_4_3	411_0_11	412_6_16	418_13_54	419_4_47	538_3_5	196_6_85	701_6_11	114_4_1	272_0_1	397_2_21	395_034_1	112_6_59	119_2_1	118_4_1	831_13_6	3_2_1	7_6_27	1336_6_7	445_4_27	444_13_1	387_4_55	388_6_7	100_4_25	38_13_1	783_13_1
216_6_52	1143_13_53	1269_5_64	217_6_1	763_6_46	214_6_50	219_13_103	134_6_33	25_4_1	27_4_12	1078_6_35	94_04_1	283_6_4	670_4_19	998_6_19	120_6_1	262_6_1	260_13_1	127_4_1	129_4_2	58_6_58	56_6_64	53_0_3	416_6_54	417_4_1	411_0_10	412_6_10	418_13_34	419_4_50	196_6_72	701_6_9	114_4_1	272_0_1	397_2_13	395_034_1	112_6_53	119_2_1	118_4_2	831_13_1	3_2_1	7_6_30	1336_6_6	445_4_27	444_13_1	387_4_63	388_6_6	100_4_31	38_13_1	783_13_1	33_4_1
216_6_42	1143_13_60	1269_5_71	217_6_1	763_6_63	214_6_54	219_13_145	134_6_32	25_4_1	27_4_10	1078_6_36	94_04_1	283_6_3	670_4_17	998_6_23	120_6_1	260_13_1	127_4_1	58_6_47	56_6_93	53_0_1	416_6_54	417_4_1	411_0_6	412_6_10	418_13_36	419_4_49	196_6_57	701_6_9	114_4_1	272_0_1	397_2_11	395_034_1	112_6_47	119_2_1	118_4_4	3_2_1	7_6_42	1336_6_6	445_4_32	387_4_66	388_6_4	100_4_44	38_13_1	783_13_1	33_4_1	31_6_1	30_6_1	36_6_1	34_5_244
216_6_48	1143_13_69	1269_5_67	217_6_1	763_6_82	214_6_54	219_13_180	134_6_38	25_4_1	27_4_17	1078_6_35	94_04_1	283_6_2	670_4_14	998_6_27	120_6_1	260_13_1	127_4_1	58_6_43	56_6_94	53_0_1	416_6_67	411_0_2	412_6_6	418_13_47	419_4_48	196_6_37	701_6_17	114_4_1	272_0_1	397_2_9	395_034_1	112_6_36	119_2_1	118_4_10	3_2_1	7_6_50	1336_6_7	445_4_38	387_4_63	388_6_5	100_4_52	38_13_1	783_13_1	33_4_1	31_6_1	30_6_1	36_6_1	34_5_208	647_0_72
216_6_43	1143_13_84	1269_5_60	217_6_1	763_6_102	214_6_51	219_13_216	134_6_38	25_4_1	27_4_21	1078_6_30	94_04_1	283_6_2	670_4_9	998_6_32	120_6_1	260_13_1	127_4_1	58_6_42	56_6_89	53_0_1	416_6_77	411_0_1	412_6_7	418_13_62	419_4_47	196_6_22	701_6_19	114_4_1	272_0_1	397_2_5	395_034_1	112_6_28	119_2_1	118_4_14	3_2_1	7_6_65	1336_6_3	445_4_44	387_4_56	388_6_5	100_4_62	38_13_1	783_13_1	33_4_1	31_6_1	30_6_1	36_6_1	34_5_143	647_0_56
216_6_50	1143_13_79	1269_5_49	217_6_1	763_6_117	214_6_50	219_13_212	134_6_37	25_4_1	27_4_25	1078_6_30	548_0_1	670_4_14	998_6_33	120_6_1	260_13_1	127_4_1	58_6_31	56_6_96	53_0_1	416_6_92	412_6_3	418_13_86	419_4_41	196_6_19	701_6_30	114_4_1	272_0_1	397_2_6	395_034_1	112_6_23	119_2_1	118_4_28	3_2_1	7_6_57	1336_6_2	445_4_48	387_4_39	388_6_9	100_4_54	38_13_1	783_13_1	33_4_1	31_6_1	30_6_1	36_6_1	34_5_102	647_0_44	648_3_91	339_6_46
216_6_63	1143_13_78	1269_5_43	217_6_1	763_6_133	214_6_40	219_13_213	134_6_32	25_4_1	27_4_30	1078_6_29	548_0_1	670_4_22	998_6_40	120_6_1	260_13_1	127_4_1	58_6_33	56_6_112	53_0_1	416_6_99	412_6_3	418_13_85	419_4_36	196_6_12	701_6_39	114_4_1	272_0_1	397_2_2	395_034_1	112_6_12	119_2_1	118_4_37	3_2_1	7_6_49	1336_6_1	445_4_52	387_4_21	388_6_11	100_4_51	38_13_1	783_13_1	33_4_1	31_6_1	30_6_1	36_6_1	34_5_80	647_0_32	648_3_91	339_6_60
216_6_73	1143_13_68	1269_5_26	217_6_1	763_6_135	214_6_36	219_13_199	134_6_24	25_4_1	27_4_28	1078_6_31	548_0_1	670_4_36	998_6_46	120_6_1	260_13_1	127_4_1	58_6_28	56_6_140	53_0_1	416_6_101	412_6_3	418_13_103	419_4_29	196_6_11	701_6_45	114_4_1	272_0_1	397_2_1	395_034_1	112_6_8	119_2_1	118_4_42	3_2_1	7_6_40	1336_6_1	445_4_47	387_4_13	388_6_22	100_4_39	783_13_1	33_4_1	31_6_1	30_6_1	36_6_1	34_5_62	647_0_24	648_3_94	339_6_75	575_6_40
216_6_83	1143_13_52	1269_5_14	217_6_1	763_6_135	214_6_33	219_13_181	134_6_14	25_4_1	27_4_26	1078_6_32	548_0_1	670_4_42	998_6_49	120_6_1	260_13_1	127_4_1	58_6_23	56_6_145	53_0_1	416_6_99	412_6_2	418_13_115	419_4_22	196_6_9	701_6_50	114_4_1	272_0_1	111_4_1	395_034_1	112_6_6	119_2_1	118_4_41	3_2_1	7_6_25	445_4_41	387_4_7	388_6_24	100_4_18	783_13_1	33_4_1	30_6_1	36_6_1	34_5_86	647_0_16	648_3_102	339_6_88	575_6_30	61_6_1	258_6_4
216_6_86	1143_13_27	1269_5_8	45_6_43	339_6_104	747_2_40	763_6_130	30_6_1	196_6_6	214_6_24	575_6_26	219_13_153	114_4_1	258_6_2	111_4_1	395_034_1	134_6_12	68_4_1	250_6_56	237_13_103	119_2_1	118_4_38	171_13_240	25_4_1	27_4_27	852_0_67	44_6_1	1078_6_38	112_6_6	470_4_41	231_6_9	1_6_1	183_6_1	127_4_1	5_6_21	7_6_23	9_6_1	548_0_1	505_2_67	277_2_1	557_6_1	272_0_1	146_04_14	91_4_1	145_034_1	956_13_26	3_2_1	217_6_1	561_6_15	670_4_48
216_6_70	1143_13_10	1269_5_4	45_6_42	339_6_104	747_2_50	763_6_125	30_6_1	196_6_5	214_6_18	575_6_35	219_13_132	114_4_1	258_6_1	111_4_1	395_034_1	134_6_9	68_4_1	250_6_72	237_13_108	119_2_1	118_4_26	171_13_261	25_4_1	27_4_21	852_0_73	44_6_1	1078_6_42	112_6_12	470_4_27	231_6_7	1_6_1	183_6_1	127_4_1	5_6_9	7_6_21	9_6_1	548_0_1	505_2_67	277_2_1	557_6_1	272_0_1	146_04_16	91_4_1	145_034_1	956_13_23	3_2_1	217_6_1	561_6_19	670_4_60
216_6_57	1143_13_3	1269_5_9	45_6_41	339_6_107	747_2_61	763_6_107	30_6_1	196_6_3	214_6_17	575_6_30	219_13_121	114_4_1	272_0_1	111_4_1	395_034_1	134_6_9	68_4_1	250_6_68	237_13_112	119_2_1	118_4_23	171_13_294	25_4_1	27_4_16	852_0_89	98_0_1	44_6_1	1078_6_48	112_6_20	470_4_22	956_13_14	1_6_1	183_6_1	127_4_1	5_6_6	7_6_19	231_6_10	548_0_1	505_2_82	277_2_1	557_6_1	146_04_17	91_4_1	145_034_1	3_2_1	217_6_1	561_6_20	670_4_67	998_6_33
216_6_44	1143_13_3	1269_5_14	45_6_35	339_6_91	747_2_81	763_6_101	30_6_1	112_6_34	214_6_10	575_6_51	219_13_116	114_4_1	272_0_1	111_4_1	395_034_1	134_6_8	250_6_84	237_13_98	119_2_1	118_4_13	171_13_320	25_4_1	27_4_12	852_0_93	44_6_1	1078_6_56	470_4_17	956_13_11	183_6_1	3_2_1	5_6_3	7_6_15	231_6_6	548_0_1	505_2_108	277_2_1	557_6_1	146_04_24	91_4_1	145_034_1	217_6_1	561_6_22	670_4_70	998_6_25	445_4_15	701_6_49	120_6_1	98_0_1	260_13_1
216_6_35	1143_13_4	1269_5_14	45_6_29	339_6_79	747_2_94	763_6_92	30_6_1	112_6_36	214_6_10	575_6_63	219_13_112	114_4_1	272_0_1	111_4_1	395_034_1	134_6_7	250_6_81	237_13_70	119_2_1	118_4_7	171_13_354	25_4_1	27_4_5	852_0_95	44_6_1	1078_6_50	470_4_14	231_6_9	183_6_1	3_2_1	5_6_2	7_6_8	548_0_1	505_2_121	277_2_1	557_6_1	146_04_25	91_4_1	145_034_1	956_13_16	217_6_1	561_6_26	670_4_69	998_6_19	445_4_16	701_6_40	120_6_1	98_0_1	260_13_1
216_6_23	1143_13_4	1269_5_9	45_6_25	339_6_59	747_2_110	763_6_102	30_6_1	112_6_37	214_6_6	575_6_76	219_13_108	114_4_1	272_0_1	111_4_1	395_034_1	134_6_9	250_6_90	237_13_46	119_2_1	118_4_5	171_13_381	25_4_1	27_4_1	852_0_78	44_6_1	1078_6_50	470_4_14	231_6_8	183_6_1	3_2_1	5_6_1	7_6_6	548_0_1	505_2_157	277_2_1	557_6_1	146_04_23	91_4_1	145_034_1	956_13_17	217_6_1	561_6_30	670_4_65	998_6_8	445_4_25	701_6_29	120_6_1	98_0_1	260_13_1
216_6_22	1143_13_6	1269_5_13	45_6_14	339_6_47	747_2_124	763_6_108	30_6_1	112_6_39	214_6_10	575_6_83	219_13_105	114_4_1	272_0_1	111_4_1	395_034_1	134_6_12	250_6_80	237_13_37	119_2_1	118_4_3	171_13_414	25_4_1	852_0_71	44_6_1	1078_6_33	470_4_13	231_6_16	183_6_1	3_2_1	5_6_2	7_6_1	548_0_1	505_2_182	277_2_1	557_6_1	146_04_21	91_4_1	145_034_1	956_13_18	217_6_1	561_6_32	670_4_54	998_6_9	445_4_30	701_6_24	120_6_1	98_0_1	260_13_1	168_0_8
216_6_23	1143_13_7	1269_5_11	45_6_12	339_6_30	747_2_151	763_6_108	30_6_1	112_6_42	214_6_14	575_6_90	219_13_76	114_4_1	272_0_1	111_4_1	395_034_1	134_6_13	250_6_91	237_13_27	119_2_1	118_4_2	171_13_430	25_4_1	852_0_65	44_6_1	1078_6_25	470_4_9	231_6_23	183_6_1	3_2_1	5_6_3	548_0_1	505_2_235	277_2_1	557_6_1	146_04_15	91_4_1	145_034_1	956_13_14	217_6_1	561_6_37	670_4_44	998_6_12	445_4_42	701_6_24	120_6_1	98_0_1	260_13_1	168_0_10	127_4_1
216_6_22	1143_13_10	1269_5_10	45_6_12	339_6_23	747_2_157	763_6_108	30_6_1	112_6_38	214_6_18	575_6_100	219_13_56	114_4_1	272_0_1	111_4_1	395_034_1	134_6_14	250_6_82	237_13_22	119_2_1	118_4_1	171_13_443	25_4_1	852_0_68	44_6_1	1078_6_14	470_4_5	231_6_25	183_6_1	3_2_1	5_6_5	548_0_1	505_2_260	277_2_1	557_6_1	146_04_14	91_4_1	145_034_1	956_13_12	217_6_1	561_6_40	670_4_31	998_6_11	445_4_39	701_6_24	120_6_1	98_0_1	260_13_1	168_0_10	127_4_1
216_6_29	1143_13_13	1269_5_9	45_6_12	339_6_20	747_2_151	763_6_101	30_6_1	112_6_32	214_6_25	575_6_100	219_13_54	114_4_1	272_0_1	111_4_1	134_6_12	250_6_80	237_13_25	119_2_1	118_4_1	171_13_430	25_4_1	852_0_67	44_6_1	1078_6_3	470_4_4	231_6_21	183_6_1	3_2_1	5_6_5	548_0_1	505_2_274	277_2_1	557_6_1	146_04_20	91_4_1	956_13_7	217_6_1	561_6_45	670_4_24	998_6_15	445_4_51	701_6_24	120_6_1	98_0_1	260_13_1	168_0_16	127_4_1	388_6_20	486_6_50
216_6_31	1143_13_22	1269_5_6	45_6_13	339_6_17	747_2_143	763_6_108	30_6_1	112_6_26	214_6_24	575_6_105	219_13_62	114_4_1	272_0_1	111_4_1	134_6_12	250_6_66	237_13_26	119_2_1	231_6_18	171_13_396	25_4_1	852_0_67	44_6_1	1078_6_5	470_4_2	956_13_8	183_6_1	3_2_1	5_6_5	548_0_1	505_2_251	277_2_1	557_6_1	146_04_27	217_6_1	561_6_39	670_4_18	998_6_15	445_4_55	701_6_16	120_6_1	98_0_1	260_13_1	168_0_16	127_4_1	388_6_17	486_6_55	100_4_1	167_4_79
216_6_28	1143_13_30	1269_5_3	45_6_12	339_6_12	747_2_127	763_6_101	30_6_1	112_6_17	214_6_28	575_6_97	219_13_55	114_4_1	272_0_1	111_4_1	134_6_8	250_6_60	237_13_19	119_2_1	231_6_12	171_13_372	25_4_1	852_0_72	44_6_1	1078_6_9	470_4_1	956_13_10	183_6_1	3_2_1	5_6_4	548_0_1	505_2_242	277_2_1	557_6_1	146_04_34	217_6_1	561_6_33	670_4_12	998_6_16	445_4_50	701_6_18	120_6_1	98_0_1	260_13_1	168_0_26	127_4_1	388_6_16	486_6_58	100_4_1	167_4_65
216_6_51	1143_13_33	1269_5_1	45_6_8	339_6_11	747_2_107	763_6_107	30_6_1	112_6_12	214_6_28	575_6_90	219_13_60	114_4_1	272_0_1	111_4_1	134_6_4	250_6_56	237_13_15	119_2_1	231_6_8	171_13_360	852_0_64	44_6_1	1078_6_12	956_13_7	183_6_1	3_2_1	5_6_3	548_0_1	505_2_218	277_2_1	557_6_1	146_04_42	217_6_1	561_6_28	670_4_6	998_6_21	445_4_40	701_6_20	120_6_1	98_0_1	260_13_1	168_0_36	127_4_1	388_6_17	486_6_59	167_4_50	95_6_102	94_04_1	1025_4_38
216_6_56	1143_13_45	214_6_35	45_6_6	339_6_14	747_2_90	763_6_98	30_6_1	112_6_12	701_6_24	575_6_83	219_13_61	114_4_1	272_0_1	111_4_1	134_6_8	250_6_63	237_13_13	119_2_1	231_6_4	171_13_373	852_0_60	44_6_1	1078_6_16	956_13_7	183_6_1	3_2_1	5_6_3	548_0_1	505_2_179	277_2_1	557_6_1	146_04_47	217_6_1	561_6_21	670_4_8	998_6_19	445_4_35	120_6_1	98_0_1	260_13_1	168_0_44	127_4_1	388_6_23	486_6_52	167_4_44	95_6_82	94_04_1	1025_4_45	10_2_30
216_6_83	1143_13_65	214_6_39	45_6_4	339_6_18	747_2_87	763_6_93	30_6_1	112_6_8	701_6_21	575_6_79	219_13_79	114_4_1	272_0_1	111_4_1	134_6_11	250_6_72	237_13_10	119_2_1	231_6_3	171_13_355	852_0_61	44_6_1	1078_6_14	956_13_8	183_6_1	3_2_1	5_6_2	548_0_1	505_2_116	277_2_1	557_6_1	146_04_52	217_6_1	561_6_14	670_4_9	998_6_17	445_4_29	120_6_1	98_0_1	260_13_1	168_0_49	127_4_1	388_6_40	486_6_39	167_4_36	95_6_67	94_04_1	1025_4_59	10_2_36
216_6_93	1143_13_92	214_6_38	45_6_2	339_6_19	747_2_84	763_6_94	30_6_1	112_6_9	701_6_19	575_6_79	219_13_87	114_4_1	272_0_1	111_4_1	134_6_16	250_6_101	237_13_6	119_2_1	171_13_330	852_0_64	44_6_1	1078_6_15	956_13_11	183_6_1	3_2_1	5_6_2	548_0_1	505_2_95	277_2_1	557_6_1	146_04_51	217_6_1	561_6_6	670_4_15	998_6_12	445_4_21	120_6_1	98_0_1	260_13_1	168_0_59	127_4_1	388_6_51	486_6_32	167_4_33	95_6_54	94_04_1	1025_4_71	10_2_37	13_13_1
216_6_123	1143_13_112	214_6_43	30_6_1	339_6_30	747_2_80	763_6_85	557_6_1	112_6_8	701_6_14	575_6_78	219_13_104	114_4_1	272_0_1	111_4_1	134_6_16	250_6_131	237_13_3	119_2_1	171_13_286	852_0_79	44_6_1	1078_6_13	956_13_10	183_6_1	3_2_1	5_6_1	548_0_1	505_2_77	277_2_1	146_04_49	217_6_1	561_6_4	670_4_20	998_6_9	445_4_18	120_6_1	98_0_1	260_13_1	168_0_67	127_4_1	388_6_63	486_6_23	167_4_25	95_6_41	94_04_1	1025_4_118	10_2_31	13_13_1	58_6_30
216_6_135	1143_13_140	214_6_45	30_6_1	339_6_35	747_2_81	763_6_87	557_6_1	112_6_8	701_6_11	575_6_81	219_13_94	114_4_1	272_0_1	111_4_1	134_6_16	250_6_139	237_13_3	119_2_1	171_13_260	852_0_97	44_6_1	1078_6_9	956_13_10	183_6_1	3_2_1	5_6_1	548_0_1	505_2_74	277_2_1	146_04_44	217_6_1	561_6_4	670_4_24	998_6_5	445_4_24	120_6_1	98_0_1	260_13_1	168_0_72	127_4_1	388_6_73	486_6_18	167_4_18	95_6_35	94_04_1	1025_4_137	10_2_34	13_13_1	58_6_43
216_6_138	1143_13_183	214_6_48	30_6_1	339_6_49	747_2_89	763_6_94	557_6_1	112_6_9	701_6_10	575_6_68	219_13_83	114_4_1	272_0_1	111_4_1	134_6_14	250_6_170	237_13_2	119_2_1	171_13_239	852_0_100	44_6_1	1078_6_6	956_13_10	183_6_1	3_2_1	5_6_1	548_0_1	505_2_90	277_2_1	146_04_35	217_6_1	561_6_5	670_4_37	998_6_8	445_4_27	120_6_1	98_0_1	260_13_1	168_0_76	127_4_1	388_6_88	486_6_17	167_4_8	95_6_34	94_04_1	1025_4_185	10_2_26	13_13_1	58_6_55
216_6_144	1143_13_212	214_6_46	30_6_1	339_6_56	747_2_78	763_6_94	557_6_1	112_6_9	701_6_7	575_6_55	219_13_58	114_4_1	272_0_1	111_4_1	134_6_8	250_6_186	119_2_1	171_13_248	852_0_136	44_6_1	1078_6_3	956_13_6	183_6_1	3_2_1	5_6_1	548_0_1	505_2_111	277_2_1	146_04_28	217_6_1	561_6_8	670_4_43	998_6_11	445_4_39	120_6_1	98_0_1	260_13_1	168_0_68	127_4_1	388_6_86	486_6_24	167_4_4	95_6_45	94_04_1	1025_4_208	10_2_24	13_13_1	58_6_69	61_6_1
216_6_134	1143_13_240	214_6_50	30_6_1	339_6_71	747_2_79	763_6_103	557_6_1	112_6_9	701_6_4	575_6_47	219_13_37	114_4_1	272_0_1	111_4_1	134_6_2	250_6_206	119_2_1	171_13_234	852_0_167	44_6_1	1078_6_2	956_13_4	183_6_1	3_2_1	5_6_1	548_0_1	505_2_141	277_2_1	146_04_15	217_6_1	561_6_9	670_4_62	998_6_9	445_4_43	120_6_1	98_0_1	260_13_1	168_0_63	127_4_1	388_6_95	486_6_30	95_6_47	94_04_1	1025_4_245	10_2_26	13_13_1	58_6_88	61_6_1	947_6_37
216_6_120	1143_13_233	214_6_53	30_6_1	339_6_71	747_2_85	763_6_104	557_6_1	112_6_7	701_6_4	575_6_49	219_13_25	114_4_1	272_0_1	111_4_1	134_6_1	250_6_206	119_2_1	171_13_237	852_0_201	44_6_1	956_13_1	183_6_1	3_2_1	5_6_1	548_0_1	505_2_171	277_2_1	146_04_9	217_6_1	561_6_9	670_4_62	998_6_9	445_4_60	98_0_1	260_13_1	168_0_64	127_4_1	388_6_87	486_6_39	95_6_63	94_04_1	1025_4_225	10_2_34	13_13_1	58_6_98	61_6_1	947_6_29	56_6_3	36_6_1
216_6_97	1143_13_236	214_6_56	30_6_1	339_6_73	747_2_93	763_6_107	557_6_1	112_6_3	575_6_51	219_13_27	114_4_1	272_0_1	111_4_1	134_6_1	250_6_194	119_2_1	171_13_249	852_0_230	44_6_1	956_13_1	183_6_1	3_2_1	5_6_1	548_0_1	505_2_191	277_2_1	146_04_5	217_6_1	561_6_12	670_4_69	998_6_5	445_4_63	98_0_1	260_13_1	168_0_65	127_4_1	388_6_85	486_6_45	95_6_58	94_04_1	1025_4_209	10_2_41	13_13_1	58_6_110	61_6_1	947_6_20	56_6_2	36_6_1	53_0_1
216_6_71	1143_13_196	214_6_69	30_6_1	339_6_54	747_2_108	763_6_106	557_6_1	277_2_1	575_6_53	219_13_30	114_4_1	272_0_1	111_4_1	112_6_1	250_6_165	119_2_1	171_13_293	852_0_252	44_6_1	956_13_2	183_6_1	3_2_1	5_6_1	548_0_1	505_2_204	146_04_6	217_6_1	561_6_19	670_4_66	998_6_2	445_4_71	98_0_1	260_13_1	168_0_70	127_4_1	388_6_80	486_6_51	95_6_66	94_04_1	1025_4_179	10_2_43	13_13_1	58_6_115	61_6_1	947_6_20	56_6_1	36_6_1	53_0_1	34_5_76
216_6_51	1143_13_160	214_6_76	30_6_1	339_6_51	747_2_115	763_6_112	557_6_1	575_6_57	219_13_26	114_4_1	272_0_1	111_4_1	277_2_1	250_6_131	119_2_1	171_13_377	852_0_279	44_6_1	956_13_3	183_6_1	3_2_1	5_6_1	548_0_1	505_2_193	146_04_7	217_6_1	561_6_19	670_4_60	998_6_2	445_4_64	98_0_1	260_13_1	168_0_82	127_4_1	388_6_69	486_6_58	95_6_59	94_04_1	1025_4_157	10_2_44	13_13_1	58_6_108	61_6_1	947_6_11	56_6_1	36_6_1	53_0_1	34_5_85	1473_0_163
216_6_40	1143_13_131	214_6_80	30_6_1	339_6_32	747_2_120	763_6_111	575_6_43	219_13_17	114_4_1	272_0_1	111_4_1	277_2_1	250_6_112	119_2_1	171_13_431	852_0_303	44_6_1	956_13_3	183_6_1	3_2_1	5_6_1	548_0_1	505_2_180	146_04_9	217_6_1	561_6_21	670_4_50	445_4_67	98_0_1	260_13_1	168_0_93	127_4_1	388_6_71	486_6_59	95_6_63	94_04_1	1025_4_111	10_2_38	13_13_1	58_6_92	61_6_1	947_6_9	56_6_1	36_6_1	53_0_1	34_5_97	1473_0_214	721_6_54	648_3_134
216_6_34	1143_13_122	214_6_67	30_6_1	339_6_27	747_2_115	763_6_122	575_6_33	219_13_12	114_4_1	272_0_1	111_4_1	277_2_1	250_6_109	119_2_1	171_13_491	852_0_314	44_6_1	183_6_1	3_2_1	5_6_1	548_0_1	505_2_169	146_04_12	217_6_1	561_6_18	670_4_42	445_4_54	98_0_1	260_13_1	168_0_110	127_4_1	388_6_64	486_6_55	95_6_59	94_04_1	1025_4_84	10_2_30	13_13_1	58_6_61	61_6_1	947_6_4	56_6_1	36_6_1	53_0_1	34_5_105	1473_0_242	721_6_53	648_3_126	418_13_54
216_6_28	1143_13_124	214_6_69	30_6_1	339_6_24	747_2_116	763_6_123	575_6_17	219_13_4	114_4_1	272_0_1	111_4_1	277_2_1	250_6_109	119_2_1	171_13_576	852_0_316	44_6_1	183_6_1	3_2_1	5_6_1	548_0_1	505_2_153	146_04_14	217_6_1	561_6_15	670_4_32	445_4_49	98_0_1	260_13_1	168_0_114	127_4_1	388_6_59	486_6_52	95_6_66	94_04_1	1025_4_63	10_2_23	13_13_1	58_6_48	61_6_1	947_6_2	56_6_1	36_6_1	53_0_1	34_5_104	1473_0_273	721_6_56	648_3_125	418_13_46
216_6_16	1143_13_124	214_6_75	30_6_1	339_6_25	747_2_116	763_6_123	575_6_9	114_4_1	272_0_1	111_4_1	277_2_1	250_6_129	119_2_1	171_13_636	852_0_290	44_6_1	183_6_1	3_2_1	5_6_1	548_0_1	505_2_138	146_04_13	217_6_1	561_6_12	670_4_31	445_4_40	98_0_1	260_13_1	168_0_117	127_4_1	388_6_53	486_6_43	95_6_64	94_04_1	1025_4_53	10_2_13	13_13_1	58_6_27	61_6_1	947_6_2	56_6_1	36_6_1	53_0_1	34_5_104	1473_0_296	721_6_52	648_3_112	418_13_36	783_13_1
216_6_13	1143_13_111	214_6_81	339_6_32	747_2_129	763_6_113	575_6_4	114_4_1	272_0_1	111_4_1	277_2_1	250_6_119	119_2_1	171_13_692	852_0_263	44_6_1	183_6_1	3_2_1	5_6_1	548_0_1	505_2_115	146_04_5	217_6_1	561_6_11	670_4_27	445_4_36	98_0_1	260_13_1	168_0_129	127_4_1	388_6_54	486_6_41	95_6_75	94_04_1	1025_4_46	10_2_11	13_13_1	58_6_13	61_6_1	30_6_1	36_6_1	53_0_1	34_5_97	1473_0_306	721_6_39	648_3_103	418_13_25	783_13_1
216_6_10	1143_13_102	214_6_95	339_6_55	747_2_138	763_6_105	575_6_2	114_4_1	272_0_1	111_4_1	277_2_1	250_6_122	119_2_1	171_13_713	852_0_217	44_6_1	183_6_1	3_2_1	5_6_1	548_0_1	505_2_102	146_04_5	217_6_1	561_6_9	670_4_22	445_4_33	98_0_1	260_13_1	168_0_134	127_4_1	388_6_62	486_6_43	95_6_67	94_04_1	1025_4_53	10_2_7	13_13_1	58_6_17	61_6_1	30_6_1	36_6_1	53_0_1	34_5_90	1473_0_297	721_6_29	648_3_94	418_13_20	783_13_1
216_6_9	1143_13_78	214_6_104	339_6_71	747_2_153	763_6_108	114_4_1	272_0_1	111_4_1	277_2_1	250_6_123	119_2_1	171_13_745	852_0_186	44_6_1	183_6_1	3_2_1	5_6_1	548_0_1	505_2_99	146_04_4	217_6_1	561_6_5	670_4_17	445_4_33	98_0_1	260_13_1	168_0_124	127_4_1	388_6_62	486_6_36	95_6_74	94_04_1	1025_4_55	10_2_2	13_13_1	58_6_16	61_6_1	30_6_1	36_6_1	53_0_1	34_5_98	1473_0_273	721_6_30	648_3_75	418_13_10	783_13_1
216_6_5	1143_13_68	214_6_114	339_6_115	747_2_168	763_6_82	114_4_1	272_0_1	111_4_1	277_2_1	250_6_131	119_2_1	171_13_757	852_0_161	44_6_1	3_2_1	5_6_1	548_0_1	505_2_89	146_04_2	217_6_1	670_4_17	445_4_29	98_0_1	260_13_1	168_0_122	127_4_1	388_6_66	486_6_27	95_6_57	94_04_1	1025_4_57	10_2_1	13_13_1	58_6_23	61_6_1	30_6_1	36_6_1	53_0_1	34_5_107	1473_0_241	721_6_25	648_3_77	418_13_6	783_13_1
216_6_11	1143_13_49	214_6_131	339_6_124	747_2_173	763_6_79	114_4_1	272_0_1	111_4_1	277_2_1	250_6_119	119_2_1	171_13_735	852_0_162	44_6_1	3_2_1	5_6_1	548_0_1	505_2_97	146_04_7	217_6_1	670_4_14	445_4_31	98_0_1	260_13_1	168_0_118	127_4_1	388_6_68	486_6_26	95_6_55	94_04_1	1025_4_53	10_2_1	13_13_1	58_6_26	61_6_1	30_6_1	36_6_1	53_0_1	34_5_120	1473_0_188	721_6_46	648_3_80	418_13_3	783_13_1
216_6_15	1143_13_43	214_6_120	339_6_152	747_2_183	763_6_64	114_4_1	272_0_1	111_4_1	277_2_1	250_6_122	119_2_1	171_13_676	852_0_163	44_6_1	3_2_1	5_6_1	548_0_1	505_2_86	146_04_5	217_6_1	670_4_18	445_4_33	98_0_1	260_13_1	168_0_120	127_4_1	388_6_63	486_6_15	95_6_49	94_04_1	1025_4_63	10_2_1	13_13_1	58_6_34	61_6_1	30_6_1	36_6_1	53_0_1	34_5_120	1473_0_139	721_6_48	648_3_102	418_13_1	783_13_1
216_6_25	1143_13_41	214_6_136	339_6_133	747_2_237	763_6_76	114_4_1	272_0_1	111_4_1	277_2_1	250_6_125	119_2_1	171_13_649	852_0_166	44_6_1	3_2_1	5_6_1	548_0_1	505_2_106	146_04_8	217_6_1	670_4_14	445_4_38	98_0_1	168_0_121	127_4_1	388_6_55	486_6_20	95_6_62	94_04_1	1025_4_62	10_2_1	13_13_1	58_6_36	61_6_1	30_6_1	36_6_1	53_0_1	34_5_120	1473_0_119	721_6_46	648_3_129	783_13_1
216_6_27	1143_13_45	214_6_131	339_6_122	747_2_279	763_6_73	114_4_1	272_0_1	111_4_1	277_2_1	250_6_126	119_2_1	171_13_657	852_0_158	44_6_1	3_2_1	5_6_1	548_0_1	505_2_111	146_04_11	217_6_1	670_4_12	445_4_56	98_0_1	168_0_120	127_4_1	388_6_53	486_6_23	95_6_65	94_04_1	1025_4_71	10_2_1	13_13_1	58_6_47	61_6_1	30_6_1	36_6_1	53_0_1	34_5_115	1473_0_115	721_6_43	648_3_147	783_13_1
216_6_29	1143_13_46	214_6_127	339_6_103	747_2_349	763_6_88	114_4_1	272_0_1	111_4_1	277_2_1	250_6_121	119_2_1	171_13_650	852_0_158	44_6_1	3_2_1	5_6_1	548_0_1	505_2_126	146_04_18	217_6_1	670_4_10	445_4_66	98_0_1	168_0_110	127_4_1	388_6_47	486_6_32	95_6_87	94_04_1	1025_4_85	10_2_1	13_13_1	58_6_50	61_6_1	30_6_1	36_6_1	53_0_1	34_5_111	1473_0_111	721_6_35	648_3_166	783_13_1
216_6_26	1143_13_49	214_6_131	339_6_78	747_2_393	763_6_82	114_4_1	272_0_1	111_4_1	277_2_1	250_6_111	119_2_1	171_13_593	852_0_149	44_6_1	3_2_1	5_6_1	548_0_1	505_2_131	146_04_15	217_6_1	670_4_9	445_4_73	98_0_1	168_0_108	127_4_1	388_6_39	486_6_42	95_6_99	94_04_1	1025_4_99	10_2_1	13_13_1	58_6_64	61_6_1	30_6_1	36_6_1	53_0_1	34_5_97	1473_0_121	721_6_25	648_3_189	783_13_1
216_6_20	1143_13_60	214_6_144	339_6_54	747_2_447	763_6_91	114_4_1	272_0_1	111_4_1	277_2_1	250_6_95	119_2_1	171_13_527	852_0_148	44_6_1	3_2_1	5_6_1	548_0_1	505_2_142	146_04_20	217_6_1	670_4_8	445_4_74	98_0_1	168_0_85	127_4_1	388_6_31	486_6_51	95_6_101	94_04_1	1025_4_102	10_2_1	13_13_1	58_6_56	61_6_1	30_6_1	36_6_1	53_0_1	34_5_83	1473_0_158	721_6_10	648_3_196	783_13_1
216_6_12	1143_13_72	214_6_151	339_6_46	747_2_486	763_6_81	114_4_1	272_0_1	111_4_1	277_2_1	250_6_82	119_2_1	171_13_463	852_0_146	44_6_1	3_2_1	5_6_1	548_0_1	505_2_159	146_04_20	217_6_1	670_4_14	445_4_79	98_0_1	168_0_62	127_4_1	388_6_29	486_6_65	95_6_88	94_04_1	1025_4_105	10_2_1	13_13_1	58_6_55	61_6_1	30_6_1	36_6_1	53_0_1	34_5_68	1473_0_159	721_6_4	648_3_216	783_13_1
216_6_8	1143_13_83	214_6_149	339_6_43	747_2_509	763_6_67	114_4_1	272_0_1	111_4_1	277_2_1	250_6_69	119_2_1	171_13_415	852_0_126	44_6_1	3_2_1	5_6_1	548_0_1	505_2_176	146_04_24	217_6_1	670_4_17	445_4_70	98_0_1	168_0_34	127_4_1	388_6_32	486_6_78	95_6_96	94_04_1	1025_4_116	10_2_1	13_13_1	58_6_56	61_6_1	30_6_1	36_6_1	53_0_1	34_5_50	1473_0_173	721_6_2	648_3_236	783_13_1
216_6_3	1143_13_82	214_6_130	339_6_24	747_2_550	763_6_59	114_4_1	272_0_1	111_4_1	277_2_1	250_6_70	119_2_1	171_13_424	852_0_119	44_6_1	3_2_1	5_6_1	548_0_1	505_2_185	146_04_23	217_6_1	670_4_28	445_4_56	98_0_1	168_0_23	127_4_1	388_6_29	486_6_78	95_6_94	94_04_1	1025_4_122	10_2_1	13_13_1	58_6_56	61_6_1	30_6_1	53_0_1	34_5_33	1473_0_186	648_3_251	783_13_1
216_6_2	1143_13_75	214_6_108	339_6_13	747_2_572	763_6_49	114_4_1	272_0_1	111_4_1	277_2_1	250_6_80	119_2_1	171_13_455	852_0_104	44_6_1	3_2_1	5_6_1	548_0_1	505_2_192	146_04_21	217_6_1	670_4_31	445_4_40	98_0_1	168_0_19	127_4_1	388_6_41	486_6_76	95_6_84	94_04_1	1025_4_138	10_2_1	13_13_1	58_6_52	61_6_1	30_6_1	53_0_1	34_5_21	1473_0_165	648_3_237	783_13_1
1143_13_56	214_6_95	339_6_6	747_2_594	763_6_43	114_4_1	272_0_1	111_4_1	277_2_1	250_6_83	119_2_1	171_13_516	852_0_87	44_6_1	3_2_1	5_6_1	548_0_1	505_2_201	146_04_24	217_6_1	670_4_40	445_4_39	98_0_1	168_0_16	127_4_1	388_6_44	486_6_66	95_6_85	94_04_1	1025_4_162	10_2_1	13_13_1	58_6_47	61_6_1	30_6_1	53_0_1	34_5_9	1473_0_128	648_3_209	783_13_1
1143_13_37	214_6_82	339_6_4	747_2_586	763_6_37	114_4_1	272_0_1	111_4_1	277_2_1	250_6_76	119_2_1	171_13_561	852_0_83	44_6_1	3_2_1	5_6_1	548_0_1	505_2_206	146_04_20	217_6_1	670_4_50	445_4_41	98_0_1	168_0_13	127_4_1	388_6_61	486_6_48	95_6_96	94_04_1	1025_4_163	10_2_1	13_13_1	58_6_38	61_6_1	30_6_1	53_0_1	34_5_4	1473_0_113	648_3_163	783_13_1
1143_13_26	214_6_82	339_6_4	747_2_565	763_6_37	114_4_1	272_0_1	111_4_1	277_2_1	250_6_80	119_2_1	171_13_627	852_0_78	44_6_1	3_2_1	5_6_1	548_0_1	505_2_186	146_04_14	217_6_1	670_4_70	445_4_40	98_0_1	168_0_12	127_4_1	388_6_68	486_6_42	95_6_103	94_04_1	1025_4_168	10_2_1	13_13_1	58_6_31	61_6_1	30_6_1	53_0_1	34_5_2	1473_0_98	648_3_108	783_13_1
1143_13_29	214_6_97	339_6_4	747_2_525	763_6_40	114_4_1	272_0_1	111_4_1	277_2_1	250_6_86	119_2_1	171_13_666	852_0_79	44_6_1	3_2_1	5_6_1	548_0_1	505_2_166	146_04_11	217_6_1	670_4_72	445_4_36	98_0_1	168_0_7	127_4_1	388_6_78	486_6_46	95_6_103	94_04_1	1025_4_175	10_2_1	13_13_1	58_6_23	61_6_1	30_6_1	53_0_1	34_5_2	1473_0_97	648_3_67	783_13_1
1143_13_34	214_6_119	339_6_1	747_2_496	763_6_36	114_4_1	272_0_1	111_4_1	277_2_1	250_6_84	119_2_1	171_13_687	852_0_88	44_6_1	3_2_1	5_6_1	548_0_1	505_2_146	146_04_10	217_6_1	670_4_75	445_4_35	98_0_1	168_0_2	127_4_1	388_6_86	486_6_60	95_6_103	94_04_1	1025_4_175	10_2_1	13_13_1	58_6_16	61_6_1	30_6_1	53_0_1	1473_0_80	648_3_48	783_13_1
1143_13_47	214_6_132	747_2_426	763_6_34	114_4_1	272_0_1	111_4_1	277_2_1	250_6_101	119_2_1	171_13_702	852_0_81	44_6_1	3_2_1	5_6_1	548_0_1	505_2_114	146_04_16	217_6_1	670_4_78	445_4_39	98_0_1	168_0_2	127_4_1	388_6_90	486_6_69	95_6_90	94_04_1	1025_4_188	10_2_1	13_13_1	58_6_12	61_6_1	30_6_1	53_0_1	1473_0_77	648_3_32	783_13_1
1143_13_64	214_6_135	747_2_396	763_6_30	114_4_1	272_0_1	111_4_1	277_2_1	250_6_93	119_2_1	171_13_675	852_0_81	44_6_1	3_2_1	5_6_1	548_0_1	505_2_94	146_04_22	217_6_1	670_4_73	445_4_35	98_0_1	168_0_1	127_4_1	388_6_99	486_6_72	95_6_98	94_04_1	1025_4_190	10_2_1	13_13_1	58_6_6	61_6_1	30_6_1	53_0_1	1473_0_67	648_3_35	783_13_1
1143_13_96	214_6_142	747_2_387	763_6_38	114_4_1	272_0_1	111_4_1	277_2_1	250_6_108	119_2_1	171_13_645	852_0_72	44_6_1	3_2_1	5_6_1	548_0_1	505_2_80	146_04_44	217_6_1	670_4_68	445_4_37	98_0_1	168_0_1	127_4_1	388_6_91	486_6_83	95_6_89	94_04_1	1025_4_203	10_2_1	13_13_1	58_6_2	61_6_1	30_6_1	53_0_1	1473_0_58	648_3_43	783_13_1
1143_13_129	214_6_120	747_2_394	763_6_43	114_4_1	272_0_1	111_4_1	277_2_1	250_6_96	119_2_1	171_13_598	852_0_52	44_6_1	3_2_1	5_6_1	548_0_1	505_2_69	146_04_58	217_6_1	670_4_64	445_4_40	127_4_1	388_6_79	486_6_76	95_6_116	94_04_1	1025_4_252	10_2_1	13_13_1	58_6_1	61_6_1	30_6_1	53_0_1	1473_0_54	648_3_46	783_13_1
1143_13_183	214_6_109	747_2_390	763_6_57	114_4_1	272_0_1	111_4_1	277_2_1	250_6_92	119_2_1	171_13_549	852_0_41	44_6_1	3_2_1	5_6_1	548_0_1	505_2_58	146_04_64	217_6_1	670_4_53	445_4_40	127_4_1	388_6_61	486_6_69	95_6_129	94_04_1	1025_4_291	10_2_1	13_13_1	58_6_1	61_6_1	30_6_1	53_0_1	1473_0_48	648_3_48	783_13_1
1143_13_230	214_6_95	747_2_378	763_6_72	114_4_1	272_0_1	111_4_1	277_2_1	250_6_85	119_2_1	171_13_520	852_0_33	44_6_1	3_2_1	5_6_1	548_0_1	505_2_35	146_04_100	217_6_1	670_4_47	445_4_44	127_4_1	388_6_55	486_6_59	95_6_163	94_04_1	1025_4_331	10_2_1	13_13_1	61_6_1	30_6_1	53_0_1	1473_0_44	648_3_58	783_13_1
1143_13_261	214_6_99	747_2_354	763_6_84	114_4_1	272_0_1	111_4_1	277_2_1	250_6_70	119_2_1	171_13_500	852_0_27	44_6_1	3_2_1	5_6_1	548_0_1	505_2_27	146_04_113	217_6_1	670_4_42	445_4_46	127_4_1	388_6_48	486_6_50	95_6_181	94_04_1	1025_4_364	10_2_1	13_13_1	61_6_1	30_6_1	53_0_1	1473_0_44	648_3_57	783_13_1
1143_13_292	214_6_95	747_2_356	763_6_102	114_4_1	272_0_1	111_4_1	277_2_1	250_6_49	119_2_1	171_13_466	852_0_32	44_6_1	3_2_1	5_6_1	548_0_1	505_2_30	146_04_130	217_6_1	670_4_42	445_4_35	127_4_1	388_6_41	486_6_36	95_6_205	94_04_1	1025_4_374	10_2_1	13_13_1	61_6_1	30_6_1	53_0_1	1473_0_43	648_3_61	783_13_1
1143_13_316	214_6_107	747_2_375	763_6_107	114_4_1	272_0_1	111_4_1	277_2_1	250_6_48	119_2_1	171_13_446	852_0_32	44_6_1	3_2_1	5_6_1	548_0_1	505_2_38	146_04_138	217_6_1	670_4_55	445_4_28	127_4_1	388_6_38	486_6_43	95_6_224	94_04_1	1025_4_399	10_2_1	13_13_1	61_6_1	30_6_1	53_0_1	1473_0_32	648_3_63	783_13_1
1143_13_322	214_6_123	747_2_398	763_6_118	114_4_1	272_0_1	111_4_1	277_2_1	250_6_53	119_2_1	171_13_471	852_0_40	44_6_1	3_2_1	5_6_1	548_0_1	505_2_37	146_04_141	217_6_1	670_4_53	445_4_26	127_4_1	388_6_26	486_6_51	95_6_245	94_04_1	1025_4_403	10_2_1	13_13_1	61_6_1	30_6_1	53_0_1	1473_0_35	648_3_61	783_13_1
1143_13_303	214_6_122	747_2_426	763_6_103	114_4_1	272_0_1	111_4_1	277_2_1	250_6_56	119_2_1	171_13_494	852_0_49	44_6_1	3_2_1	5_6_1	548_0_1	505_2_44	146_04_149	217_6_1	670_4_44	445_4_20	127_4_1	388_6_27	486_6_74	95_6_245	94_04_1	1025_4_390	10_2_1	13_13_1	61_6_1	30_6_1	53_0_1	1473_0_37	648_3_49	783_13_1
1143_13_272	214_6_110	747_2_453	763_6_98	114_4_1	272_0_1	111_4_1	277_2_1	250_6_63	119_2_1	171_13_528	852_0_67	44_6_1	3_2_1	5_6_1	548_0_1	505_2_43	146_04_134	217_6_1	670_4_37	445_4_18	127_4_1	388_6_22	486_6_88	95_6_248	94_04_1	1025_4_385	10_2_1	13_13_1	61_6_1	30_6_1	53_0_1	1473_0_41	648_3_55	783_13_1
1143_13_232	214_6_110	747_2_457	763_6_88	114_4_1	272_0_1	111_4_1	277_2_1	250_6_72	119_2_1	171_13_538	852_0_69	44_6_1	3_2_1	5_6_1	548_0_1	505_2_39	146_04_117	217_6_1	670_4_28	445_4_14	127_4_1	388_6_24	486_6_123	95_6_233	94_04_1	1025_4_350	10_2_1	13_13_1	61_6_1	30_6_1	53_0_1	1473_0_46	648_3_67	783_13_1
1143_13_224	214_6_108	747_2_457	763_6_86	114_4_1	272_0_1	111_4_1	277_2_1	250_6_88	119_2_1	171_13_508	852_0_74	44_6_1	3_2_1	5_6_1	548_0_1	505_2_37	146_04_92	217_6_1	670_4_22	445_4_18	127_4_1	388_6_22	486_6_143	95_6_196	94_04_1	1025_4_330	10_2_1	13_13_1	61_6_1	30_6_1	53_0_1	1473_0_42	648_3_83	783_13_1
1143_13_234	214_6_121	747_2_437	763_6_90	114_4_1	272_0_1	111_4_1	277_2_1	250_6_102	119_2_1	171_13_503	852_0_81	44_6_1	3_2_1	5_6_1	548_0_1	505_2_24	146_04_78	217_6_1	670_4_18	445_4_32	127_4_1	388_6_22	486_6_163	95_6_174	94_04_1	1025_4_295	10_2_1	13_13_1	61_6_1	30_6_1	53_0_1	1473_0_37	648_3_106	783_13_1
1143_13_238	214_6_110	747_2_397	763_6_91	114_4_1	272_0_1	111_4_1	277_2_1	250_6_112	119_2_1	171_13_529	852_0_82	44_6_1	3_2_1	5_6_1	548_0_1	505_2_21	146_04_52	217_6_1	670_4_26	445_4_40	127_4_1	388_6_23	486_6_161	95_6_142	94_04_1	1025_4_287	10_2_1	13_13_1	61_6_1	30_6_1	53_0_1	1473_0_28	648_3_140	783_13_1
1143_13_266	214_6_111	747_2_374	763_6_103	114_4_1	272_0_1	111_4_1	277_2_1	250_6_104	119_2_1	171_13_521	852_0_61	44_6_1	3_2_1	5_6_1	548_0_1	505_2_13	146_04_33	217_6_1	670_4_32	445_4_36	127_4_1	388_6_23	486_6_162	95_6_122	94_04_1	1025_4_262	10_2_1	13_13_1	61_6_1	30_6_1	53_0_1	1473_0_24	648_3_143	783_13_1
1143_13_299	214_6_101	747_2_294	763_6_118	114_4_1	272_0_1	111_4_1	277_2_1	250_6_103	119_2_1	171_13_515	852_0_56	44_6_1	3_2_1	5_6_1	548_0_1	505_2_12	146_04_25	217_6_1	670_4_53	445_4_44	127_4_1	388_6_24	486_6_155	95_6_97	94_04_1	1025_4_249	10_2_1	13_13_1	61_6_1	30_6_1	53_0_1	1473_0_15	648_3_128	783_13_1
1143_13_336	214_6_102	747_2_234	763_6_117	114_4_1	272_0_1	111_4_1	277_2_1	250_6_86	119_2_1	171_13_509	852_0_48	44_6_1	3_2_1	5_6_1	548_0_1	505_2_7	146_04_12	217_6_1	670_4_59	445_4_40	127_4_1	388_6_22	486_6_135	95_6_89	94_04_1	1025_4_262	10_2_1	13_13_1	61_6_1	30_6_1	53_0_1	1473_0_14	648_3_125	783_13_1
1143_13_363	214_6_112	747_2_195	763_6_130	114_4_1	272_0_1	111_4_1	277_2_1	250_6_73	119_2_1	171_13_506	852_0_35	44_6_1	3_2_1	5_6_1	548_0_1	505_2_6	146_04_11	217_6_1	670_4_65	445_4_39	127_4_1	388_6_28	486_6_109	95_6_91	94_04_1	1025_4_278	10_2_1	13_13_1	61_6_1	30_6_1	53_0_1	1473_0_17	648_3_102	783_13_1
1143_13_391	214_6_102	747_2_184	763_6_135	114_4_1	272_0_1	111_4_1	277_2_1	250_6_66	119_2_1	171_13_518	852_0_27	44_6_1	3_2_1	5_6_1	548_0_1	505_2_10	146_04_7	217_6_1	670_4_69	445_4_37	127_4_1	388_6_27	486_6_73	95_6_89	94_04_1	1025_4_301	10_2_1	13_13_1	61_6_1	30_6_1	53_0_1	1473_0_15	648_3_97	783_13_1
1143_13_400	214_6_93	747_2_206	763_6_151	114_4_1	272_0_1	111_4_1	277_2_1	250_6_65	119_2_1	171_13_506	852_0_19	44_6_1	3_2_1	5_6_1	548_0_1	505_2_20	146_04_8	217_6_1	670_4_62	445_4_25	127_4_1	388_6_28	486_6_49	95_6_114	94_04_1	1025_4_315	10_2_1	13_13_1	61_6_1	30_6_1	53_0_1	1473_0_18	648_3_112	783_13_1
1143_13_402	214_6_123	747_2_219	763_6_167	114_4_1	272_0_1	111_4_1	277_2_1	250_6_66	119_2_1	171_13_481	852_0_22	44_6_1	3_2_1	5_6_1	548_0_1	505_2_25	146_04_11	217_6_1	670_4_52	445_4_17	127_4_1	388_6_27	486_6_19	95_6_148	94_04_1	1025_4_323	10_2_1	13_13_1	61_6_1	30_6_1	53_0_1	1473_0_16	648_3_123	783_13_1
1143_13_377	214_6_122	747_2_241	763_6_163	114_4_1	272_0_1	111_4_1	277_2_1	250_6_66	119_2_1	171_13_466	852_0_20	44_6_1	3_2_1	5_6_1	548_0_1	505_2_33	146_04_12	217_6_1	670_4_40	445_4_7	127_4_1	388_6_22	486_6_8	95_6_198	94_04_1	1025_4_308	10_2_1	13_13_1	61_6_1	30_6_1	53_0_1	1473_0_15	648_3_128	783_13_1
1143_13_321	214_6_105	747_2_280	763_6_173	114_4_1	272_0_1	111_4_1	277_2_1	250_6_69	119_2_1	171_13_443	852_0_20	44_6_1	3_2_1	5_6_1	548_0_1	505_2_43	146_04_13	217_6_1	670_4_26	445_4_4	127_4_1	388_6_22	486_6_3	95_6_258	94_04_1	1025_4_299	10_2_1	13_13_1	61_6_1	30_6_1	53_0_1	1473_0_11	648_3_135	783_13_1
1143_13_291	214_6_111	747_2_295	763_6_190	114_4_1	272_0_1	111_4_1	277_2_1	250_6_65	119_2_1	171_13_467	852_0_24	44_6_1	3_2_1	5_6_1	548_0_1	505_2_46	146_04_15	217_6_1	670_4_24	445_4_8	127_4_1	388_6_18	486_6_10	95_6_284	94_04_1	1025_4_325	10_2_1	13_13_1	61_6_1	30_6_1	53_0_1	1473_0_7	648_3_157	783_13_1
1143_13_254	214_6_87	747_2_313	763_6_176	114_4_1	272_0_1	111_4_1	277_2_1	250_6_66	119_2_1	171_13_511	852_0_27	44_6_1	3_2_1	5_6_1	548_0_1	505_2_50	146_04_11	217_6_1	670_4_22	445_4_11	127_4_1	388_6_18	486_6_8	95_6_337	94_04_1	1025_4_320	10_2_1	13_13_1	61_6_1	30_6_1	53_0_1	1473_0_2	648_3_154	783_13_1
1143_13_251	214_6_98	747_2_297	763_6_165	114_4_1	272_0_1	111_4_1	277_2_1	250_6_59	119_2_1	171_13_574	852_0_27	44_6_1	3_2_1	5_6_1	548_0_1	505_2_53	146_04_6	217_6_1	670_4_26	445_4_21	127_4_1	388_6_20	486_6_21	95_6_328	94_04_1	1025_4_337	10_2_1	13_13_1	61_6_1	30_6_1	53_0_1	1473_0_1	648_3_152	783_13_1
1143_13_260	214_6_103	747_2_295	763_6_145	61_6_1	111_4_1	277_2_1	250_6_51	119_2_1	171_13_605	852_0_34	44_6_1	3_2_1	5_6_1	505_2_57	146_04_2	217_6_1	670_4_43	445_4_23	127_4_1	388_6_16	486_6_28	95_6_347	94_04_1	1025_4_337	10_2_1	13_13_1	114_4_1	30_6_1	648_3_128	783_13_1
1143_13_258	214_6_112	747_2_282	763_6_119	61_6_1	111_4_1	277_2_1	250_6_58	119_2_1	171_13_621	852_0_33	44_6_1	3_2_1	5_6_1	505_2_47	146_04_2	217_6_1	670_4_54	445_4_27	127_4_1	388_6_18	486_6_46	95_6_331	94_04_1	1025_4_343	10_2_1	13_13_1	114_4_1	30_6_1	648_3_109	783_13_1
1143_13_258	214_6_114	747_2_252	763_6_97	61_6_1	111_4_1	277_2_1	250_6_54	119_2_1	171_13_630	852_0_34	44_6_1	3_2_1	5_6_1	505_2_39	146_04_2	217_6_1	670_4_80	445_4_27	127_4_1	388_6_18	486_6_57	95_6_318	94_04_1	1025_4_324	10_2_1	13_13_1	114_4_1	30_6_1	648_3_70	783_13_1
1143_13_279	214_6_111	747_2_240	763_6_75	61_6_1	111_4_1	277_2_1	250_6_50	119_2_1	171_13_597	852_0_36	44_6_1	3_2_1	5_6_1	505_2_31	217_6_1	670_4_96	445_4_22	127_4_1	388_6_19	486_6_67	95_6_306	1025_4_309	10_2_1	13_13_1	114_4_1	30_6_1	648_3_36	783_13_1
1143_13_311	214_6_118	747_2_215	763_6_83	61_6_1	111_4_1	277_2_1	250_6_52	119_2_1	171_13_553	852_0_31	44_6_1	3_2_1	5_6_1	505_2_11	217_6_1	670_4_124	445_4_22	127_4_1	388_6_17	486_6_70	95_6_277	1025_4_298	10_2_1	13_13_1	114_4_1	30_6_1	648_3_34	783_13_1
1143_13_344	214_6_111	747_2_195	763_6_93	61_6_1	111_4_1	277_2_1	250_6_55	119_2_1	171_13_539	852_0_30	44_6_1	3_2_1	5_6_1	505_2_6	217_6_1	670_4_118	445_4_15	127_4_1	388_6_9	486_6_69	95_6_258	1025_4_301	10_2_1	13_13_1	114_4_1	30_6_1	648_3_20	783_13_1
1143_13_334	214_6_101	747_2_190	763_6_101	61_6_1	111_4_1	250_6_72	119_2_1	171_13_541	852_0_29	44_6_1	5_6_1	217_6_1	670_4_131	445_4_7	127_4_1	388_6_8	486_6_75	95_6_230	1025_4_314	13_13_1	114_4_1	30_6_1	648_3_25	783_13_1
1143_13_330	214_6_102	747_2_212	763_6_126	61_6_1	111_4_1	250_6_70	119_2_1	171_13_520	852_0_29	44_6_1	5_6_1	217_6_1	670_4_151	445_4_4	127_4_1	388_6_3	486_6_58	95_6_187	1025_4_329	13_13_1	114_4_1	30_6_1	648_3_35	783_13_1
1143_13_343	214_6_112	747_2_230	763_6_151	61_6_1	111_4_1	250_6_77	119_2_1	171_13_552	852_0_30	44_6_1	5_6_1	217_6_1	670_4_148	445_4_2	127_4_1	388_6_3	486_6_50	95_6_164	1025_4_369	13_13_1	114_4_1	30_6_1	648_3_45	783_13_1
1143_13_339	214_6_135	747_2_247	763_6_179	61_6_1	111_4_1	250_6_79	119_2_1	171_13_583	852_0_22	44_6_1	5_6_1	217_6_1	670_4_152	445_4_2	127_4_1	388_6_2	486_6_45	95_6_126	1025_4_432	13_13_1	114_4_1	30_6_1	648_3_58	783_13_1
1025_4_470	1143_13_316	214_6_160	852_0_26	747_2_247	217_6_1	763_6_198	44_6_1	30_6_1	670_4_155	13_13_1	119_2_1	114_4_1	111_4_1	486_6_37	61_6_1	648_3_51	250_6_85	95_6_107	171_13_592	783_13_1
1025_4_525	1143_13_302	214_6_202	852_0_31	747_2_226	217_6_1	763_6_207	44_6_1	30_6_1	670_4_164	13_13_1	119_2_1	114_4_1	111_4_1	486_6_26	61_6_1	648_3_40	250_6_94	95_6_97	171_13_622	783_13_1
1025_4_551	1143_13_268	214_6_201	852_0_47	747_2_225	217_6_1	763_6_219	44_6_1	30_6_1	670_4_169	13_13_1	119_2_1	114_4_1	111_4_1	486_6_17	61_6_1	648_3_25	250_6_103	95_6_89	171_13_642	783_13_1
1025_4_568	1143_13_260	214_6_226	852_0_48	747_2_215	217_6_1	763_6_201	44_6_1	30_6_1	670_4_173	13_13_1	119_2_1	114_4_1	111_4_1	486_6_6	61_6_1	648_3_26	250_6_132	95_6_81	171_13_622	783_13_1
1025_4_605	1143_13_278	214_6_227	852_0_48	747_2_222	217_6_1	763_6_192	44_6_1	30_6_1	670_4_154	13_13_1	119_2_1	114_4_1	111_4_1	486_6_3	61_6_1	648_3_40	250_6_153	95_6_83	171_13_555	783_13_1
1025_4_617	1143_13_305	214_6_233	852_0_44	747_2_214	217_6_1	763_6_177	44_6_1	30_6_1	670_4_133	13_13_1	119_2_1	114_4_1	111_4_1	486_6_1	61_6_1	648_3_59	250_6_160	95_6_82	171_13_458	783_13_1
1025_4_631	1143_13_329	214_6_251	852_0_36	747_2_214	217_6_1	763_6_139	44_6_1	30_6_1	670_4_114	13_13_1	119_2_1	114_4_1	111_4_1	61_6_1	648_3_82	250_6_169	95_6_87	171_13_396	783_13_1
1025_4_626	1143_13_307	214_6_253	852_0_26	747_2_226	217_6_1	763_6_126	44_6_1	30_6_1	670_4_105	13_13_1	119_2_1	114_4_1	111_4_1	61_6_1	648_3_98	250_6_167	95_6_83	171_13_392	783_13_1
1025_4_615	1143_13_299	214_6_246	852_0_13	747_2_234	217_6_1	763_6_105	44_6_1	30_6_1	670_4_91	13_13_1	119_2_1	114_4_1	111_4_1	61_6_1	648_3_98	250_6_164	95_6_97	171_13_379	783_13_1
1025_4_613	1143_13_300	214_6_213	852_0_7	747_2_225	217_6_1	763_6_96	44_6_1	30_6_1	670_4_96	13_13_1	119_2_1	114_4_1	111_4_1	61_6_1	648_3_79	250_6_166	95_6_102	171_13_434	783_13_1
1025_4_577	1143_13_285	214_6_175	747_2_218	217_6_1	763_6_106	44_6_1	30_6_1	670_4_108	13_13_1	119_2_1	114_4_1	111_4_1	61_6_1	648_3_63	250_6_174	95_6_111	171_13_461	783_13_1
1025_4_511	1143_13_248	214_6_150	747_2_230	217_6_1	763_6_109	44_6_1	30_6_1	670_4_141	13_13_1	119_2_1	114_4_1	111_4_1	61_6_1	648_3_65	250_6_167	95_6_113	171_13_488	783_13_1
1025_4_472	1143_13_222	214_6_158	747_2_214	217_6_1	763_6_114	44_6_1	30_6_1	670_4_160	13_13_1	119_2_1	114_4_1	111_4_1	61_6_1	648_3_65	250_6_170	95_6_99	171_13_487	783_13_1
1025_4_408	1143_13_210	214_6_172	747_2_213	217_6_1	763_6_115	44_6_1	30_6_1	670_4_193	13_13_1	119_2_1	114_4_1	111_4_1	61_6_1	648_3_76	250_6_194	95_6_80	171_13_504	783_13_1
1025_4_413	1143_13_202	214_6_171	747_2_219	217_6_1	763_6_113	44_6_1	30_6_1	670_4_208	13_13_1	119_2_1	114_4_1	111_4_1	61_6_1	648_3_80	250_6_207	95_6_54	171_13_500	783_13_1
1025_4_416	1143_13_214	214_6_175	747_2_249	217_6_1	763_6_133	44_6_1	30_6_1	670_4_203	13_13_1	119_2_1	114_4_1	111_4_1	61_6_1	648_3_77	250_6_217	95_6_44	171_13_472	783_13_1
1025_4_439	1143_13_213	214_6_181	747_2_246	217_6_1	763_6_142	44_6_1	30_6_1	670_4_217	13_13_1	119_2_1	114_4_1	111_4_1	61_6_1	648_3_71	250_6_205	95_6_42	171_13_495	783_13_1
1025_4_469	1143_13_220	214_6_183	747_2_260	217_6_1	763_6_149	44_6_1	30_6_1	670_4_214	13_13_1	119_2_1	114_4_1	111_4_1	61_6_1	648_3_75	250_6_196	95_6_33	171_13_496	783_13_1
1025_4_492	1143_13_213	214_6_170	747_2_255	217_6_1	763_6_171	44_6_1	30_6_1	670_4_201	13_13_1	119_2_1	114_4_1	111_4_1	61_6_1	648_3_83	250_6_181	95_6_37	171_13_480	783_13_1
1025_4_529	1143_13_198	214_6_171	747_2_225	217_6_1	763_6_181	44_6_1	30_6_1	670_4_177	13_13_1	119_2_1	114_4_1	111_4_1	61_6_1	648_3_90	250_6_166	95_6_36	171_13_500	783_13_1
1025_4_557	1143_13_186	214_6_167	747_2_198	217_6_1	763_6_201	44_6_1	30_6_1	670_4_166	13_13_1	119_2_1	114_4_1	111_4_1	61_6_1	648_3_96	250_6_144	95_6_38	171_13_500	783_13_1
1025_4_583	1143_13_157	214_6_163	747_2_180	217_6_1	763_6_202	44_6_1	30_6_1	670_4_149	13_13_1	119_2_1	114_4_1	111_4_1	61_6_1	648_3_78	250_6_126	95_6_45	171_13_522	783_13_1
1025_4_637	1143_13_157	214_6_169	747_2_165	217_6_1	763_6_182	44_6_1	30_6_1	670_4_120	13_13_1	119_2_1	114_4_1	111_4_1	61_6_1	648_3_99	250_6_105	95_6_41	171_13_520	783_13_1
1025_4_644	1143_13_157	214_6_154	747_2_149	217_6_1	763_6_163	44_6_1	30_6_1	670_4_125	13_13_1	119_2_1	114_4_1	111_4_1	61_6_1	648_3_119	250_6_98	95_6_43	171_13_505	783_13_1
1025_4_678	1143_13_165	214_6_156	747_2_117	217_6_1	763_6_134	44_6_1	30_6_1	670_4_130	13_13_1	119_2_1	114_4_1	111_4_1	61_6_1	648_3_136	250_6_94	95_6_40	171_13_504	783_13_1
1025_4_728	1143_13_180	214_6_148	747_2_108	217_6_1	763_6_108	44_6_1	30_6_1	670_4_165	13_13_1	119_2_1	114_4_1	111_4_1	61_6_1	648_3_148	250_6_102	95_6_41	171_13_478	783_13_1
1025_4_756	1143_13_204	214_6_147	747_2_105	217_6_1	763_6_88	44_6_1	30_6_1	670_4_176	13_13_1	119_2_1	114_4_1	111_4_1	61_6_1	648_3_167	250_6_113	95_6_32	171_13_456	783_13_1
1025_4_826	1143_13_216	214_6_152	747_2_87	217_6_1	763_6_76	44_6_1	30_6_1	670_4_197	13_13_1	119_2_1	114_4_1	111_4_1	61_6_1	648_3_195	250_6_133	95_6_36	171_13_435	783_13_1
1025_4_860	1143_13_227	214_6_143	747_2_88	217_6_1	763_6_69	44_6_1	30_6_1	670_4_198	13_13_1	119_2_1	114_4_1	111_4_1	61_6_1	648_3_221	250_6_165	95_6_36	171_13_415	783_13_1
1025_4_889	1143_13_225	214_6_150	747_2_93	217_6_1	763_6_61	44_6_1	30_6_1	670_4_165	13_13_1	119_2_1	114_4_1	111_4_1	61_6_1	648_3_231	250_6_182	95_6_48	171_13_422	783_13_1
1025_4_871	1143_13_223	214_6_160	747_2_105	217_6_1	763_6_81	44_6_1	30_6_1	670_4_151	13_13_1	119_2_1	114_4_1	111_4_1	61_6_1	648_3_236	250_6_204	95_6_64	171_13_427	783_13_1
1025_4_846	1143_13_203	214_6_155	747_2_109	217_6_1	763_6_96	44_6_1	30_6_1	670_4_123	13_13_1	119_2_1	114_4_1	111_4_1	61_6_1	648_3_238	250_6_197	95_6_70	171_13_409	783_13_1
1025_4_828	1143_13_171	214_6_156	747_2_116	217_6_1	763_6_125	44_6_1	30_6_1	670_4_106	13_13_1	119_2_1	114_4_1	111_4_1	61_6_1	648_3_224	250_6_195	95_6_89	171_13_389	783_13_1
1025_4_789	1143_13_139	214_6_140	747_2_137	217_6_1	763_6_134	44_6_1	30_6_1	670_4_109	13_13_1	119_2_1	114_4_1	111_4_1	61_6_1	648_3_192	250_6_168	95_6_88	171_13_412	783_13_1
1025_4_797	1143_13_95	214_6_117	747_2_142	217_6_1	763_6_125	44_6_1	30_6_1	670_4_112	13_13_1	119_2_1	114_4_1	111_4_1	61_6_1	648_3_162	250_6_141	95_6_107	171_13_460	783_13_1
1025_4_786	1143_13_82	214_6_96	747_2_149	217_6_1	763_6_126	44_6_1	30_6_1	670_4_135	13_13_1	119_2_1	114_4_1	111_4_1	61_6_1	648_3_130	250_6_119	95_6_128	171_13_492	783_13_1
1025_4_779	1143_13_83	214_6_72	747_2_157	217_6_1	763_6_120	44_6_1	30_6_1	670_4_156	13_13_1	119_2_1	114_4_1	111_4_1	61_6_1	648_3_123	250_6_96	95_6_132	171_13_511	783_13_1
1025_4_806	1143_13_105	214_6_51	747_2_158	217_6_1	763_6_100	44_6_1	30_6_1	670_4_185	13_13_1	119_2_1	114_4_1	111_4_1	61_6_1	648_3_113	250_6_86	95_6_160	171_13_565	783_13_1
1025_4_814	1143_13_114	214_6_36	747_2_154	217_6_1	763_6_105	44_6_1	30_6_1	670_4_211	13_13_1	119_2_1	114_4_1	111_4_1	61_6_1	648_3_109	250_6_75	95_6_160	171_13_573	783_13_1
1025_4_845	1143_13_131	214_6_31	747_2_149	217_6_1	763_6_113	44_6_1	30_6_1	670_4_233	13_13_1	119_2_1	114_4_1	111_4_1	61_6_1	648_3_127	250_6_84	95_6_185	171_13_528	783_13_1
1025_4_834	1143_13_124	214_6_24	747_2_139	217_6_1	763_6_135	44_6_1	30_6_1	670_4_282	13_13_1	119_2_1	114_4_1	111_4_1	61_6_1	648_3_143	250_6_76	95_6_219	171_13_551	783_13_1
1025_4_873	1143_13_86	214_6_24	747_2_126	217_6_1	763_6_160	44_6_1	30_6_1	670_4_313	13_13_1	119_2_1	114_4_1	111_4_1	61_6_1	648_3_168	250_6_71	95_6_239	171_13_524	783_13_1
1025_4_852	1143_13_76	214_6_21	747_2_112	217_6_1	763_6_188	44_6_1	30_6_1	670_4_352	13_13_1	119_2_1	114_4_1	111_4_1	61_6_1	648_3_189	250_6_49	95_6_277	171_13_518	783_13_1
1025_4_874	1143_13_51	214_6_17	747_2_105	217_6_1	763_6_224	44_6_1	30_6_1	670_4_364	13_13_1	119_2_1	114_4_1	111_4_1	61_6_1	648_3_180	250_6_45	95_6_282	171_13_481	783_13_1
1025_4_898	1143_13_50	214_6_13	747_2_120	217_6_1	763_6_226	44_6_1	30_6_1	670_4_343	13_13_1	119_2_1	114_4_1	111_4_1	61_6_1	648_3_157	250_6_39	95_6_303	171_13_469	783_13_1
1025_4_862	1143_13_66	214_6_7	747_2_127	217_6_1	763_6_244	44_6_1	30_6_1	670_4_313	13_13_1	119_2_1	114_4_1	111_4_1	61_6_1	648_3_124	250_6_31	95_6_306	171_13_459	783_13_1
1025_4_852	1143_13_86	214_6_3	747_2_138	217_6_1	763_6_233	44_6_1	30_6_1	670_4_285	13_13_1	119_2_1	114_4_1	111_4_1	61_6_1	648_3_105	250_6_29	95_6_313	171_13_471	783_13_1
1025_4_808	1143_13_103	214_6_5	747_2_156	217_6_1	763_6_216	44_6_1	30_6_1	670_4_255	13_13_1	119_2_1	114_4_1	111_4_1	61_6_1	648_3_90	250_6_33	95_6_314	171_13_497	783_13_1
1025_4_767	1143_13_113	214_6_6	747_2_161	217_6_1	763_6_218	44_6_1	30_6_1	670_4_225	13_13_1	119_2_1	114_4_1	111_4_1	61_6_1	648_3_76	250_6_36	95_6_297	171_13_472	783_13_1
1025_4_733	1143_13_139	214_6_8	747_2_169	217_6_1	763_6_209	44_6_1	30_6_1	670_4_210	13_13_1	119_2_1	114_4_1	111_4_1	61_6_1	648_3_79	250_6_33	95_6_287	171_13_478	783_13_1
1025_4_727	1143_13_154	214_6_17	747_2_166	217_6_1	763_6_225	44_6_1	30_6_1	670_4_174	13_13_1	119_2_1	114_4_1	111_4_1	61_6_1	648_3_78	250_6_37	95_6_287	171_13_494	783_13_1
1025_4_787	1143_13_148	214_6_15	747_2_174	217_6_1	763_6_229	44_6_1	30_6_1	670_4_160	13_13_1	119_2_1	114_4_1	111_4_1	61_6_1	648_3_94	250_6_38	95_6_305	171_13_497	783_13_1
1025_4_790	1143_13_145	214_6_21	747_2_189	217_6_1	763_6_231	44_6_1	30_6_1	670_4_163	13_13_1	119_2_1	114_4_1	111_4_1	61_6_1	648_3_114	250_6_43	95_6_330	171_13_457	783_13_1
1025_4_869	1143_13_180	214_6_18	747_2_186	217_6_1	763_6_243	44_6_1	30_6_1	670_4_155	13_13_1	119_2_1	114_4_1	111_4_1	61_6_1	648_3_101	250_6_50	95_6_356	171_13_435	783_13_1
1025_4_871	1143_13_226	214_6_22	747_2_181	217_6_1	763_6_235	44_6_1	30_6_1	670_4_145	13_13_1	119_2_1	114_4_1	111_4_1	61_6_1	648_3_103	250_6_61	95_6_399	171_13_393	783_13_1
1025_4_880	1143_13_263	214_6_28	747_2_168	217_6_1	763_6_234	44_6_1	30_6_1	670_4_148	13_13_1	119_2_1	114_4_1	111_4_1	61_6_1	648_3_90	250_6_69	95_6_403	171_13_356	783_13_1
1025_4_850	1143_13_287	214_6_29	747_2_154	217_6_1	763_6_211	44_6_1	30_6_1	670_4_142	13_13_1	119_2_1	114_4_1	111_4_1	61_6_1	648_3_77	250_6_67	95_6_428	171_13_355	783_13_1
1025_4_803	1143_13_315	214_6_31	747_2_140	217_6_1	763_6_216	44_6_1	30_6_1	670_4_143	13_13_1	119_2_1	114_4_1	111_4_1	61_6_1	648_3_61	250_6_69	95_6_450	171_13_345	783_13_1
1025_4_759	1143_13_325	214_6_35	747_2_127	217_6_1	763_6_198	44_6_1	30_6_1	670_4_168	13_13_1	119_2_1	114_4_1	111_4_1	61_6_1	648_3_50	250_6_74	95_6_466	171_13_319	783_13_1
1025_4_702	1143_13_332	214_6_37	747_2_123	217_6_1	763_6_184	44_6_1	30_6_1	670_4_197	13_13_1	119_2_1	114_4_1	111_4_1	61_6_1	648_3_40	250_6_73	95_6_461	171_13_322	783_13_1
1025_4_700	1143_13_340	214_6_46	747_2_133	217_6_1	763_6_181	44_6_1	30_6_1	670_4_220	13_13_1	119_2_1	114_4_1	111_4_1	61_6_1	648_3_48	250_6_71	95_6_451	171_13_306	783_13_1
1025_4_700	1143_13_322	214_6_61	747_2_137	217_6_1	763_6_153	44_6_1	30_6_1	670_4_248	13_13_1	119_2_1	114_4_1	111_4_1	61_6_1	648_3_51	250_6_68	95_6_437	171_13_329	783_13_1
1025_4_696	1143_13_287	214_6_67	747_2_154	217_6_1	763_6_126	44_6_1	30_6_1	670_4_280	13_13_1	119_2_1	114_4_1	111_4_1	61_6_1	648_3_51	250_6_68	95_6_393	171_13_349	783_13_1
1025_4_678	1143_13_241	214_6_67	747_2_185	217_6_1	763_6_112	44_6_1	30_6_1	670_4_314	13_13_1	119_2_1	114_4_1	111_4_1	61_6_1	648_3_34	250_6_76	95_6_371	171_13_367	783_13_1
1025_4_679	1143_13_214	214_6_68	747_2_188	217_6_1	763_6_90	44_6_1	30_6_1	670_4_332	13_13_1	119_2_1	114_4_1	111_4_1	61_6_1	648_3_20	250_6_96	95_6_346	171_13_378	783_13_1
1025_4_664	1143_13_203	214_6_72	747_2_231	217_6_1	763_6_61	44_6_1	30_6_1	670_4_327	13_13_1	119_2_1	114_4_1	111_4_1	61_6_1	648_3_15	250_6_112	95_6_362	171_13_385	783_13_1
1025_4_691	1143_13_220	214_6_77	747_2_249	217_6_1	763_6_55	44_6_1	30_6_1	670_4_325	13_13_1	119_2_1	114_4_1	111_4_1	61_6_1	648_3_14	250_6_122	95_6_357	171_13_388	783_13_1
1025_4_684	1143_13_235	214_6_74	747_2_258	217_6_1	763_6_53	44_6_1	30_6_1	670_4_289	13_13_1	119_2_1	114_4_1	111_4_1	61_6_1	648_3_10	250_6_155	95_6_377	171_13_385	783_13_1
1025_4_737	1143_13_231	214_6_76	747_2_280	217_6_1	763_6_62	44_6_1	30_6_1	670_4_271	13_13_1	119_2_1	114_4_1	111_4_1	61_6_1	648_3_4	250_6_162	95_6_383	171_13_382	783_13_1
1025_4_741	1143_13_241	214_6_79	747_2_305	217_6_1	763_6_66	44_6_1	30_6_1	670_4_244	13_13_1	119_2_1	114_4_1	111_4_1	61_6_1	648_3_2	250_6_179	95_6_405	171_13_368	783_13_1
1025_4_766	1143_13_234	214_6_98	747_2_357	217_6_1	763_6_69	44_6_1	30_6_1	670_4_225	13_13_1	119_2_1	114_4_1	111_4_1	61_6_1	648_3_2	250_6_169	95_6_410	171_13_365	783_13_1
1025_4_812	1143_13_201	214_6_110	747_2_382	217_6_1	763_6_76	44_6_1	30_6_1	670_4_219	13_13_1	119_2_1	114_4_1	111_4_1	61_6_1	648_3_2	250_6_163	95_6_413	171_13_373	783_13_1
1025_4_818	1143_13_210	214_6_107	747_2_451	217_6_1	763_6_77	44_6_1	30_6_1	670_4_198	13_13_1	119_2_1	114_4_1	111_4_1	61_6_1	250_6_141	95_6_384	171_13_385	783_13_1
1025_4_824	1143_13_233	214_6_110	747_2_492	217_6_1	763_6_84	44_6_1	30_6_1	670_4_189	13_13_1	119_2_1	114_4_1	111_4_1	61_6_1	250_6_134	95_6_335	171_13_381	783_13_1
1025_4_815	1143_13_239	214_6_97	747_2_530	217_6_1	763_6_75	44_6_1	30_6_1	670_4_206	13_13_1	119_2_1	114_4_1	111_4_1	61_6_1	250_6_136	95_6_310	171_13_396	783_13_1
1025_4_873	1143_13_245	214_6_88	747_2_578	217_6_1	763_6_82	44_6_1	30_6_1	670_4_216	13_13_1	119_2_1	114_4_1	111_4_1	61_6_1	250_6_130	95_6_261	171_13_387	783_13_1
1025_4_876	1143_13_260	214_6_78	747_2_593	217_6_1	763_6_85	44_6_1	30_6_1	670_4_232	13_13_1	119_2_1	114_4_1	111_4_1	61_6_1	250_6_129	95_6_252	171_13_399	783_13_1
1025_4_954	1143_13_273	214_6_70	747_2_570	217_6_1	763_6_94	44_6_1	30_6_1	670_4_228	13_13_1	119_2_1	114_4_1	111_4_1	61_6_1	250_6_122	95_6_233	171_13_416	783_13_1
1025_4_948	1143_13_270	214_6_59	747_2_543	217_6_1	763_6_91	44_6_1	30_6_1	670_4_221	13_13_1	119_2_1	114_4_1	111_4_1	61_6_1	250_6_107	95_6_228	171_13_450	783_13_1
1025_4_966	1143_13_241	214_6_67	747_2_521	217_6_1	763_6_106	44_6_1	30_6_1	670_4_209	13_13_1	119_2_1	114_4_1	111_4_1	61_6_1	250_6_103	95_6_195	171_13_469	783_13_1
1025_4_902	1143_13_213	214_6_66	747_2_503	217_6_1	763_6_122	44_6_1	30_6_1	670_4_212	13_13_1	119_2_1	114_4_1	111_4_1	61_6_1	250_6_106	95_6_174	171_13_485	783_13_1
1025_4_818	1143_13_202	214_6_76	747_2_487	217_6_1	763_6_134	44_6_1	30_6_1	670_4_224	13_13_1	119_2_1	114_4_1	111_4_1	61_6_1	250_6_98	95_6_158	171_13_513	783_13_1
1025_4_753	1143_13_203	214_6_81	747_2_469	217_6_1	763_6_159	44_6_1	30_6_1	670_4_228	13_13_1	119_2_1	114_4_1	111_4_1	61_6_1	250_6_107	95_6_138	171_13_540	783_13_1
1025_4_674	1143_13_200	214_6_79	747_2_463	217_6_1	763_6_155	44_6_1	30_6_1	670_4_230	13_13_1	119_2_1	114_4_1	111_4_1	61_6_1	250_6_109	95_6_121	171_13_543	783_13_1
1025_4_601	1143_13_254	214_6_83	747_2_467	217_6_1	763_6_148	44_6_1	30_6_1	670_4_252	13_13_1	119_2_1	114_4_1	111_4_1	61_6_1	250_6_114	95_6_123	171_13_500	783_13_1
1025_4_586	1143_13_288	214_6_79	747_2_451	217_6_1	763_6_141	44_6_1	30_6_1	670_4_275	13_13_1	119_2_1	114_4_1	111_4_1	61_6_1	250_6_115	95_6_115	171_13_465	783_13_1
1025_4_614	1143_13_300	214_6_83	747_2_435	217_6_1	763_6_109	44_6_1	30_6_1	670_4_318	13_13_1	119_2_1	114_4_1	111_4_1	61_6_1	250_6_123	95_6_119	171_13_406	783_13_1
1025_4_664	1143_13_303	214_6_74	747_2_409	217_6_1	763_6_117	44_6_1	30_6_1	670_4_344	13_13_1	119_2_1	114_4_1	111_4_1	61_6_1	250_6_117	95_6_115	171_13_381	783_13_1
1025_4_737	1143_13_279	214_6_70	747_2_357	217_6_1	763_6_104	44_6_1	30_6_1	670_4_356	13_13_1	119_2_1	114_4_1	111_4_1	61_6_1	250_6_116	95_6_126	171_13_410	783_13_1
1025_4_774	1143_13_285	214_6_66	747_2_305	217_6_1	763_6_98	44_6_1	30_6_1	670_4_377	13_13_1	119_2_1	114_4_1	111_4_1	61_6_1	250_6_108	95_6_138	171_13_454	783_13_1
1025_4_824	1143_13_301	214_6_51	747_2_247	217_6_1	763_6_92	44_6_1	30_6_1	670_4_374	13_13_1	119_2_1	114_4_1	111_4_1	61_6_1	250_6_112	95_6_138	171_13_487	783_13_1
1025_4_823	1143_13_284	214_6_30	747_2_206	217_6_1	763_6_87	44_6_1	30_6_1	670_4_373	13_13_1	119_2_1	114_4_1	111_4_1	61_6_1	250_6_106	95_6_135	171_13_505	783_13_1
1025_4_864	1143_13_282	214_6_23	747_2_191	217_6_1	763_6_74	44_6_1	30_6_1	670_4_350	13_13_1	119_2_1	114_4_1	111_4_1	61_6_1	250_6_95	95_6_128	171_13_523	783_13_1
1025_4_907	1143_13_310	214_6_20	747_2_189	217_6_1	763_6_59	44_6_1	30_6_1	670_4_335	13_13_1	119_2_1	114_4_1	111_4_1	61_6_1	250_6_78	95_6_128	171_13_511	783_13_1
1025_4_958	1143_13_289	214_6_19	747_2_183	217_6_1	763_6_58	44_6_1	30_6_1	670_4_351	13_13_1	119_2_1	114_4_1	111_4_1	61_6_1	250_6_76	95_6_125	171_13_489	783_13_1
1025_4_980	1143_13_280	214_6_17	747_2_168	217_6_1	763_6_62	44_6_1	30_6_1	670_4_338	13_13_1	119_2_1	114_4_1	111_4_1	61_6_1	250_6_74	95_6_122	171_13_448	783_13_1
1025_4_984	1143_13_296	214_6_14	747_2_163	217_6_1	763_6_60	44_6_1	30_6_1	670_4_350	13_13_1	119_2_1	114_4_1	111_4_1	61_6_1	250_6_74	95_6_108	171_13_409	783_13_1
1025_4_984	1143_13_288	214_6_14	747_2_149	217_6_1	763_6_59	44_6_1	30_6_1	670_4_341	13_13_1	119_2_1	114_4_1	111_4_1	61_6_1	250_6_88	95_6_114	171_13_414	783_13_1
1025_4_985	1143_13_267	214_6_11	747_2_153	217_6_1	763_6_51	44_6_1	30_6_1	670_4_323	13_13_1	119_2_1	114_4_1	111_4_1	61_6_1	250_6_95	95_6_107	171_13_455	783_13_1
1025_4_945	1143_13_256	214_6_11	747_2_169	217_6_1	763_6_46	44_6_1	30_6_1	670_4_303	13_13_1	119_2_1	114_4_1	111_4_1	61_6_1	250_6_130	95_6_111	171_13_502	783_13_1
1025_4_935	1143_13_221	214_6_21	747_2_168	217_6_1	763_6_43	44_6_1	30_6_1	670_4_268	13_13_1	119_2_1	114_4_1	111_4_1	61_6_1	250_6_150	95_6_115	171_13_535	783_13_1
1025_4_918	1143_13_195	214_6_22	747_2_181	217_6_1	763_6_41	44_6_1	30_6_1	670_4_249	13_13_1	119_2_1	114_4_1	111_4_1	61_6_1	250_6_179	95_6_114	171_13_533	783_13_1
1025_4_872	1143_13_170	214_6_32	747_2_191	217_6_1	763_6_35	44_6_1	30_6_1	670_4_225	13_13_1	119_2_1	114_4_1	111_4_1	61_6_1	250_6_199	95_6_114	171_13_477	783_13_1
1025_4_862	1143_13_181	214_6_40	747_2_199	217_6_1	763_6_28	44_6_1	30_6_1	670_4_225	13_13_1	119_2_1	114_4_1	111_4_1	61_6_1	250_6_215	95_6_120	171_13_451	783_13_1
1025_4_864	1143_13_223	214_6_56	747_2_221	217_6_1	763_6_22	44_6_1	30_6_1	670_4_231	13_13_1	119_2_1	114_4_1	111_4_1	61_6_1	250_6_236	95_6_129	171_13_408	783_13_1
1025_4_849	1143_13_255	214_6_82	747_2_218	217_6_1	763_6_20	44_6_1	30_6_1	670_4_245	13_13_1	119_2_1	114_4_1	111_4_1	61_6_1	250_6_234	95_6_142	171_13_372	783_13_1
1025_4_842	1143_13_263	214_6_101	747_2_252	217_6_1	763_6_15	44_6_1	30_6_1	670_4_275	13_13_1	119_2_1	114_4_1	111_4_1	61_6_1	250_6_258	95_6_159	171_13_331	783_13_1
1025_4_823	1143_13_276	214_6_141	747_2_261	217_6_1	763_6_14	44_6_1	30_6_1	670_4_303	13_13_1	119_2_1	114_4_1	111_4_1	61_6_1	250_6_266	95_6_204	171_13_305	783_13_1
1025_4_784	1143_13_255	214_6_154	747_2_293	217_6_1	763_6_7	44_6_1	30_6_1	670_4_338	13_13_1	119_2_1	114_4_1	111_4_1	61_6_1	250_6_275	95_6_225	171_13_297	783_13_1
1025_4_770	1143_13_232	214_6_180	747_2_294	217_6_1	763_6_8	44_6_1	30_6_1	670_4_372	13_13_1	119_2_1	114_4_1	111_4_1	61_6_1	250_6_268	95_6_252	171_13_311	783_13_1
1025_4_705	1143_13_200	214_6_184	747_2_347	217_6_1	763_6_6	44_6_1	30_6_1	670_4_418	13_13_1	119_2_1	114_4_1	111_4_1	61_6_1	250_6_279	95_6_263	171_13_345	783_13_1
1025_4_710	1143_13_189	214_6_215	747_2_355	217_6_1	763_6_4	44_6_1	30_6_1	670_4_437	13_13_1	119_2_1	114_4_1	111_4_1	61_6_1	250_6_267	95_6_262	171_13_391	783_13_1
1025_4_660	1143_13_169	214_6_211	747_2_372	217_6_1	763_6_2	44_6_1	30_6_1	670_4_469	13_13_1	119_2_1	114_4_1	111_4_1	61_6_1	250_6_261	95_6_246	171_13_428	783_13_1
1025_4_627	1143_13_176	214_6_222	747_2_364	119_2_1	44_6_1	30_6_1	670_4_481	13_13_1	114_4_1	111_4_1	61_6_1	250_6_240	95_6_242	171_13_416	783_13_1
1025_4_568	1143_13_174	214_6_238	747_2_361	119_2_1	44_6_1	30_6_1	670_4_481	13_13_1	114_4_1	111_4_1	61_6_1	250_6_237	95_6_221	171_13_383	783_13_1
1025_4_546	1143_13_172	214_6_218	747_2_355	119_2_1	44_6_1	30_6_1	670_4_482	13_13_1	114_4_1	111_4_1	61_6_1	250_6_245	95_6_205	171_13_344	783_13_1
1025_4_533	1143_13_174	214_6_203	747_2_330	119_2_1	44_6_1	30_6_1	670_4_423	13_13_1	114_4_1	111_4_1	61_6_1	250_6_246	95_6_216	171_13_347	783_13_1
1025_4_516	1143_13_166	214_6_179	747_2_318	119_2_1	44_6_1	30_6_1	670_4_388	13_13_1	114_4_1	111_4_1	61_6_1	250_6_288	95_6_204	171_13_350	783_13_1
1025_4_496	1143_13_161	214_6_152	747_2_300	119_2_1	44_6_1	30_6_1	670_4_365	13_13_1	114_4_1	111_4_1	61_6_1	250_6_312	95_6_202	171_13_393	783_13_1
1025_4_494	1143_13_168	214_6_146	747_2_296	119_2_1	44_6_1	30_6_1	670_4_345	13_13_1	114_4_1	111_4_1	61_6_1	250_6_306	95_6_214	171_13_410	783_13_1
1025_4_477	1143_13_194	214_6_130	747_2_311	119_2_1	44_6_1	30_6_1	670_4_327	13_13_1	114_4_1	111_4_1	61_6_1	250_6_326	95_6_211	171_13_410	783_13_1
1025_4_515	1143_13_232	214_6_129	747_2_333	119_2_1	44_6_1	30_6_1	670_4_324	13_13_1	114_4_1	111_4_1	61_6_1	250_6_309	95_6_208	171_13_409	783_13_1
1025_4_514	1143_13_250	214_6_128	747_2_340	119_2_1	44_6_1	30_6_1	670_4_320	13_13_1	114_4_1	111_4_1	61_6_1	250_6_303	95_6_211	171_13_433	783_13_1
1025_4_517	1143_13_234	214_6_126	747_2_361	119_2_1	44_6_1	30_6_1	670_4_313	13_13_1	114_4_1	111_4_1	61_6_1	250_6_288	95_6_212	171_13_419	783_13_1
1025_4_509	1143_13_226	214_6_112	747_2_393	119_2_1	44_6_1	30_6_1	670_4_291	13_13_1	114_4_1	111_4_1	61_6_1	250_6_268	95_6_209	171_13_417	783_13_1
1025_4_519	1143_13_238	214_6_113	747_2_376	119_2_1	44_6_1	30_6_1	670_4_259	13_13_1	114_4_1	111_4_1	61_6_1	250_6_243	95_6_214	171_13_426	783_13_1
1025_4_477	1143_13_242	214_6_126	747_2_365	119_2_1	44_6_1	30_6_1	670_4_216	13_13_1	114_4_1	111_4_1	61_6_1	250_6_227	95_6_234	171_13_465	783_13_1
1025_4_511	1143_13_259	214_6_139	747_2_342	119_2_1	44_6_1	30_6_1	670_4_189	13_13_1	114_4_1	111_4_1	61_6_1	250_6_238	95_6_221	171_13_475	783_13_1
1025_4_503	1143_13_250	214_6_174	747_2_363	119_2_1	44_6_1	30_6_1	670_4_162	13_13_1	114_4_1	111_4_1	61_6_1	250_6_233	95_6_240	171_13_488	783_13_1
1025_4_504	1143_13_217	214_6_190	747_2_339	119_2_1	44_6_1	30_6_1	670_4_147	13_13_1	114_4_1	111_4_1	61_6_1	250_6_262	95_6_243	171_13_520	783_13_1
1025_4_519	1143_13_186	214_6_228	747_2_320	119_2_1	44_6_1	30_6_1	670_4_145	13_13_1	114_4_1	111_4_1	61_6_1	250_6_276	95_6_248	171_13_542	783_13_1
1025_4_516	1143_13_170	214_6_225	747_2_324	119_2_1	44_6_1	30_6_1	670_4_134	13_13_1	114_4_1	111_4_1	61_6_1	250_6_298	95_6_270	171_13_565	783_13_1
1025_4_511	1143_13_158	214_6_225	747_2_305	119_2_1	44_6_1	30_6_1	670_4_150	13_13_1	114_4_1	111_4_1	61_6_1	250_6_320	95_6_274	171_13_581	783_13_1
1025_4_492	1143_13_160	214_6_198	747_2_298	119_2_1	44_6_1	30_6_1	670_4_144	13_13_1	114_4_1	111_4_1	61_6_1	250_6_320	95_6_255	171_13_577	783_13_1
1025_4_494	1143_13_154	214_6_202	747_2_275	119_2_1	44_6_1	30_6_1	670_4_161	13_13_1	114_4_1	111_4_1	61_6_1	250_6_294	95_6_264	171_13_563	783_13_1
1025_4_502	1143_13_160	214_6_195	747_2_262	119_2_1	44_6_1	30_6_1	670_4_159	13_13_1	114_4_1	111_4_1	61_6_1	250_6_290	95_6_251	171_13_535	783_13_1
1025_4_503	1143_13_171	214_6_183	747_2_267	119_2_1	44_6_1	30_6_1	670_4_146	13_13_1	114_4_1	111_4_1	61_6_1	250_6_265	95_6_223	171_13_529	783_13_1
1025_4_493	1143_13_201	214_6_201	747_2_260	119_2_1	44_6_1	30_6_1	670_4_136	13_13_1	114_4_1	111_4_1	61_6_1	250_6_274	95_6_210	171_13_524	783_13_1
1025_4_497	1143_13_247	214_6_198	747_2_280	119_2_1	44_6_1	30_6_1	670_4_121	13_13_1	114_4_1	111_4_1	61_6_1	250_6_282	95_6_209	171_13_485	783_13_1
1025_4_489	1143_13_257	214_6_214	747_2_256	119_2_1	44_6_1	30_6_1	670_4_130	13_13_1	114_4_1	111_4_1	61_6_1	250_6_288	95_6_225	171_13_458	783_13_1
1025_4_468	1143_13_282	214_6_221	747_2_262	119_2_1	44_6_1	30_6_1	670_4_126	13_13_1	114_4_1	111_4_1	61_6_1	250_6_300	95_6_205	171_13_456	783_13_1
1025_4_474	1143_13_267	214_6_243	747_2_233	119_2_1	44_6_1	30_6_1	670_4_137	13_13_1	114_4_1	111_4_1	61_6_1	250_6_301	95_6_218	171_13_502	783_13_1
1025_4_462	1143_13_240	214_6_231	747_2_205	119_2_1	44_6_1	30_6_1	670_4_150	13_13_1	114_4_1	111_4_1	61_6_1	250_6_293	95_6_241	171_13_575	783_13_1
1025_4_505	1143_13_221	214_6_223	747_2_157	119_2_1	44_6_1	30_6_1	670_4_164	13_13_1	114_4_1	111_4_1	61_6_1	250_6_272	95_6_236	171_13_635	783_13_1
1025_4_502	1143_13_209	214_6_217	747_2_124	119_2_1	44_6_1	30_6_1	670_4_164	13_13_1	114_4_1	111_4_1	61_6_1	250_6_271	95_6_227	171_13_681	783_13_1
1025_4_502	1143_13_145	214_6_207	747_2_111	119_2_1	44_6_1	30_6_1	670_4_154	13_13_1	114_4_1	111_4_1	61_6_1	250_6_255	95_6_243	171_13_724	783_13_1
1025_4_485	1143_13_115	214_6_209	747_2_91	119_2_1	44_6_1	30_6_1	670_4_157	13_13_1	114_4_1	111_4_1	61_6_1	250_6_262	95_6_230	171_13_767	783_13_1
1025_4_490	1143_13_108	214_6_190	747_2_88	119_2_1	44_6_1	30_6_1	670_4_145	13_13_1	114_4_1	111_4_1	61_6_1	250_6_260	95_6_251	171_13_734	783_13_1
1025_4_528	1143_13_98	214_6_182	747_2_85	119_2_1	44_6_1	30_6_1	670_4_130	13_13_1	114_4_1	111_4_1	61_6_1	250_6_253	95_6_260	171_13_709	783_13_1
1025_4_576	1143_13_90	214_6_174	747_2_92	119_2_1	44_6_1	30_6_1	670_4_130	13_13_1	114_4_1	111_4_1	61_6_1	250_6_247	95_6_269	171_13_696	783_13_1
1025_4_628	1143_13_87	214_6_158	747_2_109	119_2_1	44_6_1	30_6_1	670_4_137	13_13_1	114_4_1	111_4_1	61_6_1	250_6_241	95_6_294	171_13_686	783_13_1
1025_4_645	1143_13_82	214_6_160	747_2_127	119_2_1	44_6_1	30_6_1	670_4_132	13_13_1	114_4_1	111_4_1	61_6_1	250_6_236	95_6_311	171_13_698	783_13_1
1025_4_698	1143_13_80	214_6_141	747_2_160	119_2_1	44_6_1	30_6_1	670_4_146	13_13_1	114_4_1	111_4_1	61_6_1	250_6_212	95_6_342	171_13_699	783_13_1
1025_4_755	1143_13_67	214_6_128	747_2_193	119_2_1	44_6_1	30_6_1	670_4_154	13_13_1	114_4_1	111_4_1	61_6_1	250_6_183	95_6_348	171_13_707	783_13_1
1025_4_766	1143_13_57	214_6_113	747_2_245	119_2_1	44_6_1	30_6_1	670_4_208	13_13_1	114_4_1	111_4_1	61_6_1	250_6_177	95_6_344	171_13_662	783_13_1
1025_4_735	1143_13_48	214_6_106	747_2_304	119_2_1	44_6_1	30_6_1	670_4_233	13_13_1	114_4_1	111_4_1	61_6_1	250_6_151	95_6_358	171_13_618	783_13_1
1025_4_702	1143_13_31	214_6_74	747_2_348	119_2_1	44_6_1	30_6_1	670_4_301	13_13_1	114_4_1	111_4_1	61_6_1	250_6_137	95_6_311	171_13_653	783_13_1
1025_4_662	1143_13_22	214_6_60	747_2_394	119_2_1	44_6_1	30_6_1	670_4_324	13_13_1	114_4_1	111_4_1	61_6_1	250_6_117	95_6_291	171_13_666	783_13_1
1025_4_654	1143_13_20	214_6_42	747_2_406	119_2_1	44_6_1	30_6_1	670_4_373	13_13_1	114_4_1	111_4_1	61_6_1	250_6_97	95_6_285	171_13_657	783_13_1
1025_4_645	1143_13_17	214_6_38	747_2_408	119_2_1	44_6_1	30_6_1	670_4_433	13_13_1	114_4_1	111_4_1	61_6_1	250_6_87	95_6_281	171_13_649	783_13_1
1025_4_670	1143_13_13	214_6_45	747_2_373	119_2_1	44_6_1	30_6_1	670_4_456	13_13_1	114_4_1	111_4_1	61_6_1	250_6_72	95_6_284	171_13_628	783_13_1
1025_4_631	1143_13_17	214_6_44	747_2_320	119_2_1	44_6_1	30_6_1	670_4_483	13_13_1	114_4_1	111_4_1	61_6_1	250_6_58	95_6_279	171_13_620	783_13_1
1025_4_648	1143_13_17	214_6_56	747_2_277	119_2_1	44_6_1	30_6_1	670_4_477	13_13_1	114_4_1	111_4_1	61_6_1	250_6_53	95_6_319	171_13_612	783_13_1
1025_4_642	1143_13_12	214_6_73	747_2_233	119_2_1	44_6_1	30_6_1	670_4_489	13_13_1	114_4_1	111_4_1	61_6_1	250_6_48	95_6_330	171_13_647	783_13_1
1025_4_614	1143_13_7	214_6_73	747_2_213	119_2_1	44_6_1	30_6_1	670_4_481	13_13_1	114_4_1	111_4_1	61_6_1	250_6_49	95_6_364	171_13_736	783_13_1
1025_4_626	1143_13_4	214_6_81	747_2_187	119_2_1	44_6_1	30_6_1	670_4_455	13_13_1	114_4_1	111_4_1	61_6_1	250_6_39	95_6_359	171_13_809	783_13_1
1025_4_635	1143_13_2	214_6_85	747_2_179	119_2_1	44_6_1	30_6_1	670_4_447	13_13_1	114_4_1	111_4_1	61_6_1	250_6_39	95_6_358	171_13_854	783_13_1
1025_4_634	214_6_84	747_2_197	119_2_1	44_6_1	30_6_1	670_4_399	114_4_1	111_4_1	61_6_1	250_6_40	95_6_350	171_13_866
1025_4_653	214_6_75	747_2_238	119_2_1	44_6_1	30_6_1	670_4_375	114_4_1	111_4_1	61_6_1	250_6_35	95_6_331	171_13_814
1025_4_647	214_6_69	747_2_271	119_2_1	44_6_1	30_6_1	670_4_319	114_4_1	111_4_1	61_6_1	250_6_41	95_6_350	171_13_748
1025_4_645	214_6_75	747_2_302	119_2_1	44_6_1	30_6_1	670_4_282	114_4_1	111_4_1	61_6_1	250_6_56	95_6_354	171_13_693
1025_4_655	214_6_74	747_2_344	119_2_1	44_6_1	30_6_1	670_4_273	114_4_1	111_4_1	61_6_1	250_6_63	95_6_388	171_13_677
1025_4_687	214_6_73	747_2_369	119_2_1	44_6_1	30_6_1	670_4_242	114_4_1	111_4_1	61_6_1	250_6_76	95_6_403	171_13_616
1025_4_720	214_6_70	747_2_374	119_2_1	44_6_1	30_6_1	670_4_237	114_4_1	111_4_1	61_6_1	250_6_77	95_6_411	171_13_566
1025_4_742	214_6_72	747_2_386	119_2_1	44_6_1	30_6_1	670_4_252	114_4_1	111_4_1	61_6_1	250_6_78	95_6_413	171_13_492
1025_4_777	214_6_63	747_2_373	119_2_1	44_6_1	30_6_1	670_4_267	114_4_1	111_4_1	61_6_1	250_6_78	95_6_398	171_13_457
1025_4_783	214_6_52	747_2_352	119_2_1	44_6_1	30_6_1	670_4_289	114_4_1	111_4_1	61_6_1	250_6_83	95_6_398	171_13_466
1025_4_794	214_6_40	747_2_335	119_2_1	44_6_1	30_6_1	670_4_294	114_4_1	111_4_1	61_6_1	250_6_89	95_6_404	171_13_517
1025_4_820	214_6_36	747_2_311	119_2_1	44_6_1	30_6_1	670_4_309	114_4_1	111_4_1	61_6_1	250_6_86	95_6_397	171_13_550
1025_4_824	214_6_30	747_2_274	119_2_1	44_6_1	30_6_1	670_4_334	114_4_1	111_4_1	61_6_1	250_6_86	95_6_423	171_13_578
1025_4_879	214_6_24	747_2_259	119_2_1	44_6_1	30_6_1	670_4_359	114_4_1	111_4_1	61_6_1	250_6_88	95_6_431	171_13_605
1025_4_813	214_6_23	747_2_272	119_2_1	44_6_1	30_6_1	670_4_348	114_4_1	111_4_1	61_6_1	250_6_81	95_6_484	171_13_630
1025_4_807	214_6_17	747_2_294	119_2_1	44_6_1	30_6_1	670_4_334	114_4_1	111_4_1	61_6_1	250_6_74	95_6_502	171_13_631
1025_4_746	214_6_19	747_2_293	119_2_1	44_6_1	30_6_1	670_4_319	114_4_1	111_4_1	61_6_1	250_6_68	95_6_566	171_13_583
1025_4_671	214_6_32	747_2_299	119_2_1	44_6_1	30_6_1	670_4_283	114_4_1	111_4_1	61_6_1	250_6_76	95_6_593	171_13_575
1025_4_603	214_6_37	747_2_326	119_2_1	44_6_1	30_6_1	670_4_247	114_4_1	111_4_1	61_6_1	250_6_78	95_6_660	171_13_592
1025_4_510	214_6_43	747_2_336	119_2_1	44_6_1	30_6_1	670_4_211	114_4_1	111_4_1	61_6_1	250_6_80	95_6_699	171_13_626
1025_4_468	214_6_40	747_2_316	119_2_1	44_6_1	30_6_1	670_4_160	114_4_1	111_4_1	61_6_1	250_6_89	95_6_716	171_13_645
1025_4_452	214_6_44	747_2_280	119_2_1	44_6_1	30_6_1	670_4_132	114_4_1	111_4_1	61_6_1	250_6_85	95_6_743	171_13_697
1025_4_438	214_6_52	747_2_262	119_2_1	44_6_1	30_6_1	670_4_119	114_4_1	111_4_1	61_6_1	250_6_77	95_6_693	171_13_742
1025_4_463	214_6_45	747_2_229	119_2_1	44_6_1	30_6_1	670_4_110	114_4_1	111_4_1	61_6_1	250_6_69	95_6_689	171_13_728
1025_4_506	214_6_46	747_2_211	119_2_1	44_6_1	30_6_1	670_4_104	114_4_1	111_4_1	61_6_1	250_6_63	95_6_637	171_13_690
1025_4_545	214_6_44	747_2_200	119_2_1	44_6_1	30_6_1	670_4_110	114_4_1	111_4_1	61_6_1	250_6_65	95_6_618	171_13_693
1025_4_600	214_6_40	747_2_226	119_2_1	44_6_1	30_6_1	670_4_117	114_4_1	111_4_1	61_6_1	250_6_67	95_6_610	171_13_677
1025_4_606	214_6_44	747_2_225	119_2_1	44_6_1	30_6_1	670_4_124	114_4_1	111_4_1	61_6_1	250_6_70	95_6_593	171_13_675
1025_4_609	214_6_52	747_2_218	119_2_1	44_6_1	30_6_1	670_4_119	114_4_1	111_4_1	61_6_1	250_6_77	95_6_586	171_13_687
1025_4_628	214_6_71	747_2_212	119_2_1	44_6_1	30_6_1	670_4_136	114_4_1	111_4_1	61_6_1	250_6_80	95_6_539	171_13_641
1025_4_663	214_6_74	747_2_204	119_2_1	44_6_1	30_6_1	670_4_151	114_4_1	111_4_1	61_6_1	250_6_75	95_6_510	171_13_634
1025_4_696	214_6_84	747_2_178	119_2_1	44_6_1	30_6_1	670_4_183	114_4_1	111_4_1	61_6_1	250_6_74	95_6_502	171_13_581
1025_4_720	214_6_94	747_2_167	119_2_1	44_6_1	30_6_1	670_4_202	114_4_1	111_4_1	61_6_1	250_6_75	95_6_462	171_13_594
1025_4_764	214_6_94	747_2_160	119_2_1	44_6_1	30_6_1	670_4_223	114_4_1	111_4_1	61_6_1	250_6_74	95_6_437	171_13_615
1025_4_796	214_6_95	747_2_152	119_2_1	44_6_1	30_6_1	670_4_267	114_4_1	111_4_1	61_6_1	250_6_72	95_6_391	171_13_589
1025_4_834	214_6_91	747_2_132	119_2_1	44_6_1	30_6_1	670_4_294	114_4_1	111_4_1	61_6_1	250_6_69	95_6_366	171_13_589
1025_4_865	214_6_95	747_2_128	119_2_1	44_6_1	30_6_1	670_4_342	114_4_1	111_4_1	61_6_1	250_6_71	95_6_358	171_13_579
1025_4_888	214_6_100	747_2_114	119_2_1	44_6_1	30_6_1	670_4_359	114_4_1	111_4_1	61_6_1	250_6_82	95_6_344	171_13_587
1025_4_865	214_6_106	747_2_118	119_2_1	44_6_1	30_6_1	670_4_369	114_4_1	111_4_1	61_6_1	250_6_102	95_6_330	171_13_564
1025_4_811	214_6_114	747_2_118	119_2_1	44_6_1	30_6_1	670_4_357	114_4_1	111_4_1	61_6_1	250_6_115	95_6_330	171_13_590
1025_4_755	214_6_104	747_2_148	119_2_1	44_6_1	30_6_1	670_4_330	114_4_1	111_4_1	61_6_1	250_6_150	95_6_294	171_13_613
1025_4_646	214_6_107	747_2_169	119_2_1	44_6_1	30_6_1	670_4_290	114_4_1	111_4_1	61_6_1	250_6_185	95_6_284	171_13_599
1025_4_656	214_6_102	747_2_185	119_2_1	44_6_1	30_6_1	670_4_264	114_4_1	111_4_1	61_6_1	250_6_203	95_6_286	171_13_580
1025_4_641	214_6_95	747_2_207	119_2_1	44_6_1	30_6_1	670_4_248	114_4_1	111_4_1	61_6_1	250_6_239	95_6_293	171_13_593
1025_4_640	214_6_96	747_2_205	119_2_1	44_6_1	30_6_1	670_4_221	114_4_1	111_4_1	61_6_1	250_6_254	95_6_304	171_13_607
1025_4_609	214_6_85	747_2_222	119_2_1	44_6_1	30_6_1	670_4_227	114_4_1	111_4_1	61_6_1	250_6_264	95_6_300	171_13_624
1025_4_606	214_6_80	747_2_224	119_2_1	44_6_1	30_6_1	670_4_232	114_4_1	111_4_1	61_6_1	250_6_267	95_6_321	171_13_644
1025_4_601	214_6_87	747_2_224	119_2_1	44_6_1	30_6_1	670_4_241	114_4_1	111_4_1	61_6_1	250_6_250	95_6_313	171_13_640
1025_4_607	214_6_87	747_2_230	119_2_1	44_6_1	30_6_1	670_4_288	114_4_1	111_4_1	61_6_1	250_6_227	95_6_304	171_13_671
1025_4_588	214_6_89	747_2_210	119_2_1	44_6_1	30_6_1	670_4_297	114_4_1	111_4_1	61_6_1	250_6_207	95_6_292	171_13_684
1025_4_589	214_6_88	747_2_193	119_2_1	44_6_1	30_6_1	670_4_306	114_4_1	111_4_1	61_6_1	250_6_183	95_6_282	171_13_684
1025_4_599	214_6_81	747_2_196	119_2_1	44_6_1	30_6_1	670_4_291	114_4_1	111_4_1	61_6_1	250_6_173	95_6_259	171_13_719
1025_4_586	214_6_91	747_2_195	119_2_1	44_6_1	30_6_1	670_4_291	114_4_1	111_4_1	61_6_1	250_6_172	95_6_215	171_13_732
1025_4_573	214_6_84	747_2_209	119_2_1	44_6_1	30_6_1	670_4_300	114_4_1	111_4_1	61_6_1	250_6_204	95_6_202	171_13_777
1025_4_562	214_6_73	747_2_202	119_2_1	44_6_1	30_6_1	670_4_304	114_4_1	111_4_1	61_6_1	250_6_217	95_6_189	171_13_789
1025_4_541	214_6_78	747_2_198	119_2_1	44_6_1	30_6_1	670_4_332	114_4_1	111_4_1	61_6_1	250_6_229	95_6_168	171_13_807
1025_4_542	214_6_79	747_2_192	119_2_1	44_6_1	30_6_1	670_4_323	114_4_1	111_4_1	61_6_1	250_6_231	95_6_148	171_13_788
1025_4_542	214_6_74	747_2_201	119_2_1	44_6_1	30_6_1	670_4_317	114_4_1	111_4_1	61_6_1	250_6_222	95_6_130	171_13_801
1025_4_521	214_6_66	747_2_231	119_2_1	44_6_1	30_6_1	670_4_336	114_4_1	111_4_1	61_6_1	250_6_234	95_6_110	171_13_809
1025_4_524	214_6_56	747_2_235	119_2_1	44_6_1	30_6_1	670_4_359	114_4_1	111_4_1	61_6_1	250_6_229	95_6_108	171_13_763
1025_4_523	214_6_44	747_2_271	119_2_1	44_6_1	30_6_1	670_4_375	114_4_1	111_4_1	61_6_1	250_6_227	95_6_118	171_13_745
1025_4_537	214_6_40	747_2_279	119_2_1	44_6_1	30_6_1	670_4_399	114_4_1	111_4_1	61_6_1	250_6_220	95_6_87	171_13_762
1025_4_545	214_6_29	747_2_286	119_2_1	44_6_1	30_6_1	670_4_399	114_4_1	111_4_1	61_6_1	250_6_205	95_6_91	171_13_769
1025_4_554	214_6_23	747_2_280	119_2_1	44_6_1	30_6_1	670_4_386	114_4_1	111_4_1	61_6_1	250_6_192	95_6_86	171_13_783
1025_4_567	214_6_13	747_2_249	119_2_1	44_6_1	30_6_1	670_4_367	114_4_1	111_4_1	61_6_1	250_6_176	95_6_75	171_13_814
1025_4_563	214_6_13	747_2_213	119_2_1	44_6_1	30_6_1	670_4_377	114_4_1	111_4_1	61_6_1	250_6_169	95_6_76	171_13_868
1025_4_575	214_6_14	747_2_189	119_2_1	44_6_1	30_6_1	670_4_358	114_4_1	111_4_1	61_6_1	250_6_167	95_6_70	171_13_884
1025_4_576	214_6_18	747_2_153	119_2_1	44_6_1	30_6_1	670_4_390	114_4_1	111_4_1	61_6_1	250_6_167	95_6_70	171_13_889
1025_4_580	214_6_21	747_2_140	119_2_1	44_6_1	30_6_1	670_4_414	114_4_1	111_4_1	61_6_1	250_6_165	95_6_75	171_13_877
1025_4_562	214_6_20	747_2_140	119_2_1	44_6_1	30_6_1	670_4_430	114_4_1	111_4_1	61_6_1	250_6_161	95_6_83	171_13_891
1025_4_599	214_6_18	747_2_132	119_2_1	44_6_1	30_6_1	670_4_484	114_4_1	111_4_1	61_6_1	250_6_162	95_6_98	171_13_832
1025_4_579	214_6_17	747_2_128	119_2_1	44_6_1	30_6_1	670_4_477	114_4_1	111_4_1	61_6_1	250_6_166	95_6_108	171_13_806
1025_4_554	214_6_17	747_2_120	119_2_1	44_6_1	30_6_1	670_4_494	114_4_1	111_4_1	61_6_1	250_6_167	95_6_130	171_13_817
1025_4_576	214_6_16	747_2_118	119_2_1	44_6_1	30_6_1	670_4_508	114_4_1	111_4_1	61_6_1	250_6_149	95_6_151	171_13_807
1025_4_605	214_6_13	747_2_114	119_2_1	44_6_1	30_6_1	670_4_506	114_4_1	111_4_1	61_6_1	250_6_147	95_6_183	171_13_826
1025_4_674	214_6_12	747_2_116	119_2_1	44_6_1	30_6_1	670_4_486	114_4_1	111_4_1	61_6_1	250_6_141	95_6_201	171_13_786
1025_4_723	214_6_9	747_2_132	119_2_1	44_6_1	30_6_1	670_4_442	114_4_1	111_4_1	61_6_1	250_6_139	95_6_224	171_13_734
1025_4_848	214_6_7	747_2_146	119_2_1	44_6_1	30_6_1	670_4_394	114_4_1	111_4_1	61_6_1	250_6_129	95_6_258	171_13_663
1025_4_895	214_6_8	747_2_181	119_2_1	44_6_1	30_6_1	670_4_345	114_4_1	111_4_1	61_6_1	250_6_120	95_6_269	171_13_646
1025_4_960	214_6_13	747_2_200	119_2_1	44_6_1	30_6_1	670_4_319	114_4_1	111_4_1	61_6_1	250_6_95	95_6_280	171_13_604
1025_4_1002	214_6_13	747_2_230	119_2_1	44_6_1	30_6_1	670_4_305	114_4_1	111_4_1	61_6_1	250_6_92	95_6_266	171_13_568
1025_4_952	214_6_14	747_2_261	119_2_1	44_6_1	30_6_1	670_4_290	114_4_1	111_4_1	61_6_1	250_6_86	95_6_268	171_13_596
1025_4_924	214_6_11	747_2_260	119_2_1	44_6_1	30_6_1	670_4_280	114_4_1	111_4_1	61_6_1	250_6_82	95_6_258	171_13_615
1025_4_842	214_6_3	747_2_256	119_2_1	44_6_1	30_6_1	670_4_279	114_4_1	111_4_1	61_6_1	250_6_97	95_6_263	171_13_617
1025_4_805	214_6_3	747_2_230	119_2_1	44_6_1	30_6_1	670_4_277	114_4_1	111_4_1	61_6_1	250_6_116	95_6_285	171_13_629
1025_4_768	747_2_213	119_2_1	44_6_1	30_6_1	670_4_299	114_4_1	111_4_1	250_6_118	95_6_310	171_13_679
1025_4_754	747_2_166	119_2_1	44_6_1	30_6_1	670_4_315	114_4_1	111_4_1	250_6_121	95_6_348	171_13_681
1025_4_796	747_2_134	119_2_1	44_6_1	30_6_1	670_4_336	114_4_1	111_4_1	250_6_108	95_6_373	171_13_680
1025_4_829	747_2_104	119_2_1	44_6_1	30_6_1	670_4_359	114_4_1	111_4_1	250_6_90	95_6_407	171_13_673
1025_4_856	747_2_74	119_2_1	44_6_1	30_6_1	670_4_370	114_4_1	111_4_1	250_6_80	95_6_438	171_13_675
1025_4_897	747_2_71	119_2_1	44_6_1	30_6_1	670_4_387	114_4_1	111_4_1	250_6_59	95_6_440	171_13_676
1025_4_915	747_2_58	119_2_1	44_6_1	30_6_1	670_4_396	114_4_1	111_4_1	250_6_46	95_6_451	171_13_710
1025_4_936	747_2_67	119_2_1	44_6_1	30_6_1	670_4_386	114_4_1	111_4_1	250_6_31	95_6_426	171_13_738
1025_4_918	747_2_66	119_2_1	44_6_1	30_6_1	670_4_370	114_4_1	111_4_1	250_6_33	95_6_395	171_13_766
1025_4_916	747_2_75	119_2_1	44_6_1	30_6_1	670_4_334	114_4_1	111_4_1	250_6_34	95_6_358	171_13_770
1025_4_884	747_2_86	119_2_1	44_6_1	30_6_1	670_4_322	114_4_1	111_4_1	250_6_42	95_6_319	171_13_749
1025_4_827	747_2_105	119_2_1	44_6_1	30_6_1	670_4_298	114_4_1	111_4_1	250_6_55	95_6_289	171_13_750
1025_4_837	747_2_138	119_2_1	44_6_1	30_6_1	670_4_266	114_4_1	111_4_1	250_6_66	95_6_249	171_13_762
1025_4_778	747_2_163	119_2_1	44_6_1	30_6_1	670_4_233	114_4_1	111_4_1	250_6_80	95_6_266	171_13_776
1025_4_751	747_2_204	119_2_1	44_6_1	30_6_1	670_4_207	114_4_1	111_4_1	250_6_107	95_6_282	171_13_803
1025_4_762	747_2_244	119_2_1	44_6_1	30_6_1	670_4_186	114_4_1	111_4_1	250_6_118	95_6_332	171_13_791
1025_4_754	747_2_280	119_2_1	44_6_1	30_6_1	670_4_169	114_4_1	111_4_1	250_6_130	95_6_381	171_13_722
1025_4_747	747_2_310	119_2_1	44_6_1	30_6_1	670_4_151	114_4_1	111_4_1	250_6_125	95_6_426	171_13_663
1025_4_712	747_2_331	119_2_1	44_6_1	30_6_1	670_4_143	114_4_1	111_4_1	250_6_111	95_6_487	171_13_696
1025_4_705	747_2_347	119_2_1	44_6_1	30_6_1	670_4_124	114_4_1	111_4_1	250_6_98	95_6_550	171_13_654
1025_4_659	747_2_357	119_2_1	44_6_1	30_6_1	670_4_117	114_4_1	111_4_1	250_6_92	95_6_631	171_13_657
1025_4_620	747_2_339	119_2_1	44_6_1	30_6_1	670_4_109	114_4_1	111_4_1	250_6_90	95_6_710	171_13_673
1025_4_579	747_2_314	119_2_1	44_6_1	30_6_1	670_4_119	114_4_1	111_4_1	250_6_91	95_6_780	171_13_662
1025_4_525	747_2_273	119_2_1	44_6_1	30_6_1	670_4_121	114_4_1	111_4_1	250_6_94	95_6_865	171_13_677
1025_4_501	747_2_239	119_2_1	44_6_1	30_6_1	670_4_126	114_4_1	111_4_1	250_6_101	95_6_892	171_13_683
1025_4_492	747_2_222	119_2_1	44_6_1	30_6_1	670_4_134	114_4_1	111_4_1	250_6_97	95_6_920	171_13_686
1025_4_488	747_2_198	119_2_1	44_6_1	30_6_1	670_4_154	114_4_1	111_4_1	250_6_92	95_6_921	171_13_689
1025_4_471	747_2_185	119_2_1	44_6_1	30_6_1	670_4_167	114_4_1	111_4_1	250_6_106	95_6_975	171_13_663
1025_4_453	747_2_177	119_2_1	44_6_1	30_6_1	670_4_172	114_4_1	111_4_1	250_6_111	95_6_991	171_13_657
1025_4_429	747_2_170	119_2_1	44_6_1	30_6_1	670_4_189	114_4_1	111_4_1	250_6_137	95_6_961	171_13_681
1025_4_412	747_2_164	119_2_1	44_6_1	30_6_1	670_4_199	114_4_1	111_4_1	250_6_147	95_6_935	171_13_721
1025_4_408	747_2_159	119_2_1	44_6_1	30_6_1	670_4_195	114_4_1	111_4_1	250_6_160	95_6_913	171_13_697
1025_4_429	747_2_176	119_2_1	44_6_1	30_6_1	670_4_182	114_4_1	111_4_1	250_6_158	95_6_851	171_13_676
1025_4_418	747_2_170	119_2_1	44_6_1	30_6_1	670_4_183	114_4_1	111_4_1	250_6_160	95_6_759	171_13_668
1025_4_425	747_2_170	119_2_1	44_6_1	30_6_1	670_4_197	114_4_1	111_4_1	250_6_156	95_6_719	171_13_672
1025_4_427	747_2_185	119_2_1	44_6_1	30_6_1	670_4_195	114_4_1	111_4_1	250_6_137	95_6_631	171_13_628
1025_4_443	747_2_176	119_2_1	44_6_1	30_6_1	670_4_207	114_4_1	111_4_1	250_6_123	95_6_552	171_13_604
1025_4_495	747_2_171	119_2_1	44_6_1	30_6_1	670_4_195	114_4_1	111_4_1	250_6_122	95_6_508	171_13_573
1025_4_552	747_2_172	119_2_1	44_6_1	30_6_1	670_4_189	114_4_1	111_4_1	250_6_110	95_6_488	171_13_574
1025_4_641	747_2_155	119_2_1	44_6_1	30_6_1	670_4_180	114_4_1	111_4_1	250_6_96	95_6_528	171_13_657
1025_4_718	747_2_151	119_2_1	44_6_1	30_6_1	670_4_186	114_4_1	111_4_1	250_6_82	95_6_540	171_13_692
1025_4_754	747_2_152	119_2_1	44_6_1	30_6_1	670_4_186	114_4_1	111_4_1	250_6_67	95_6_565	171_13_733
1025_4_822	747_2_157	119_2_1	44_6_1	30_6_1	670_4_192	114_4_1	111_4_1	250_6_75	95_6_575	171_13_750
1025_4_835	747_2_158	119_2_1	44_6_1	30_6_1	670_4_195	114_4_1	111_4_1	250_6_74	95_6_585	171_13_730
1025_4_828	747_2_170	119_2_1	44_6_1	30_6_1	670_4_207	114_4_1	111_4_1	250_6_85	95_6_616	171_13_650
1025_4_810	747_2_175	119_2_1	44_6_1	30_6_1	670_4_200	114_4_1	111_4_1	250_6_87	95_6_614	171_13_642
1025_4_801	747_2_192	119_2_1	44_6_1	30_6_1	670_4_221	114_4_1	111_4_1	250_6_95	95_6_626	171_13_594
1025_4_774	747_2_213	119_2_1	44_6_1	30_6_1	670_4_229	114_4_1	111_4_1	250_6_118	95_6_610	171_13_537
1025_4_719	747_2_218	119_2_1	44_6_1	30_6_1	670_4_258	114_4_1	111_4_1	250_6_131	95_6_647	171_13_529
1025_4_704	747_2_252	119_2_1	44_6_1	30_6_1	670_4_267	114_4_1	111_4_1	250_6_147	95_6_620	171_13_571
1025_4_678	747_2_254	119_2_1	44_6_1	30_6_1	670_4_270	114_4_1	111_4_1	250_6_174	95_6_599	171_13_585
1025_4_687	747_2_252	119_2_1	44_6_1	30_6_1	670_4_268	114_4_1	111_4_1	250_6_183	95_6_562	171_13_620
1025_4_692	747_2_273	119_2_1	44_6_1	30_6_1	670_4_270	114_4_1	111_4_1	250_6_217	95_6_516	171_13_590
1025_4_694	747_2_278	119_2_1	44_6_1	30_6_1	670_4_261	114_4_1	111_4_1	250_6_210	95_6_478	171_13_625
1025_4_735	747_2_279	119_2_1	44_6_1	30_6_1	670_4_260	114_4_1	111_4_1	250_6_212	95_6_452	171_13_647
1025_4_708	747_2_275	119_2_1	44_6_1	30_6_1	670_4_242	114_4_1	111_4_1	250_6_235	95_6_448	171_13_647
1025_4_709	747_2_266	119_2_1	44_6_1	30_6_1	670_4_220	114_4_1	111_4_1	250_6_235	95_6_448	171_13_680
1025_4_666	747_2_244	119_2_1	44_6_1	30_6_1	670_4_216	114_4_1	111_4_1	250_6_259	95_6_447	171_13_736
1025_4_646	747_2_216	119_2_1	44_6_1	30_6_1	670_4_207	114_4_1	111_4_1	250_6_249	95_6_431	171_13_757
1025_4_620	747_2_187	119_2_1	44_6_1	30_6_1	670_4_204	114_4_1	111_4_1	250_6_259	95_6_446	171_13_754
1025_4_620	747_2_180	119_2_1	44_6_1	30_6_1	670_4_202	114_4_1	111_4_1	250_6_246	95_6_446	171_13_794
1025_4_616	747_2_176	119_2_1	44_6_1	30_6_1	670_4_194	114_4_1	111_4_1	250_6_241	95_6_464	171_13_776
1025_4_615	747_2_170	119_2_1	44_6_1	30_6_1	670_4_209	114_4_1	111_4_1	250_6_248	95_6_476	171_13_728
1025_4_633	747_2_177	119_2_1	44_6_1	30_6_1	670_4_207	114_4_1	111_4_1	250_6_254	95_6_503	171_13_690
1025_4_627	747_2_178	119_2_1	44_6_1	30_6_1	670_4_235	114_4_1	111_4_1	250_6_256	95_6_540	171_13_691
1025_4_655	747_2_203	119_2_1	44_6_1	30_6_1	670_4_241	114_4_1	111_4_1	250_6_253	95_6_554	171_13_667
1025_4_666	747_2_215	119_2_1	44_6_1	30_6_1	670_4_261	114_4_1	111_4_1	250_6_239	95_6_611	171_13_638
1025_4_672	747_2_227	119_2_1	44_6_1	30_6_1	670_4_302	114_4_1	111_4_1	250_6_213	95_6_663	171_13_628
1025_4_687	747_2_222	119_2_1	44_6_1	30_6_1	670_4_303	114_4_1	111_4_1	250_6_185	95_6_686	171_13_615
1025_4_676	747_2_202	119_2_1	44_6_1	30_6_1	670_4_340	114_4_1	111_4_1	250_6_166	95_6_711	171_13_608
1025_4_690	747_2_173	119_2_1	44_6_1	30_6_1	670_4_334	114_4_1	111_4_1	250_6_149	95_6_731	171_13_603
1025_4_723	747_2_141	119_2_1	44_6_1	30_6_1	670_4_328	114_4_1	111_4_1	250_6_131	95_6_719	171_13_620
1025_4_738	747_2_105	119_2_1	44_6_1	30_6_1	670_4_317	114_4_1	111_4_1	250_6_130	95_6_681	171_13_657
1025_4_774	747_2_79	119_2_1	44_6_1	30_6_1	670_4_327	114_4_1	111_4_1	250_6_113	95_6_634	171_13_660
1025_4_792	747_2_64	119_2_1	44_6_1	30_6_1	670_4_380	114_4_1	111_4_1	250_6_108	95_6_593	171_13_706
1025_4_813	747_2_54	119_2_1	44_6_1	30_6_1	670_4_414	114_4_1	111_4_1	250_6_103	95_6_554	171_13_707
1025_4_781	747_2_49	119_2_1	44_6_1	30_6_1	670_4_441	114_4_1	111_4_1	250_6_110	95_6_545	171_13_683
1025_4_777	747_2_43	119_2_1	44_6_1	30_6_1	670_4_420	114_4_1	111_4_1	250_6_106	95_6_524	171_13_654
1025_4_748	747_2_40	119_2_1	44_6_1	30_6_1	670_4_427	114_4_1	111_4_1	250_6_108	95_6_520	171_13_619
1025_4_726	747_2_39	119_2_1	44_6_1	30_6_1	670_4_429	114_4_1	111_4_1	250_6_128	95_6_555	171_13_588
1025_4_749	747_2_36	119_2_1	44_6_1	30_6_1	670_4_400	114_4_1	111_4_1	250_6_122	95_6_550	171_13_591
1025_4_681	747_2_41	119_2_1	44_6_1	30_6_1	670_4_399	114_4_1	111_4_1	250_6_142	95_6_612	171_13_585
1025_4_668	747_2_43	119_2_1	44_6_1	30_6_1	670_4_400	114_4_1	111_4_1	250_6_132	95_6_644	171_13_635
1025_4_669	747_2_57	119_2_1	44_6_1	30_6_1	670_4_421	114_4_1	111_4_1	250_6_142	95_6_697	171_13_638
1025_4_637	747_2_69	119_2_1	44_6_1	30_6_1	670_4_458	114_4_1	111_4_1	250_6_153	95_6_776	171_13_646
1025_4_629	747_2_88	119_2_1	44_6_1	30_6_1	670_4_466	114_4_1	111_4_1	250_6_152	95_6_829	171_13_628
1025_4_608	747_2_97	119_2_1	44_6_1	30_6_1	670_4_492	114_4_1	111_4_1	250_6_150	95_6_859	171_13_592
1025_4_612	747_2_112	119_2_1	44_6_1	30_6_1	670_4_489	114_4_1	111_4_1	250_6_137	95_6_930	171_13_583
1025_4_568	747_2_115	119_2_1	44_6_1	30_6_1	670_4_484	114_4_1	111_4_1	250_6_124	95_6_956	171_13_581
1025_4_542	747_2_132	119_2_1	44_6_1	30_6_1	670_4_483	114_4_1	111_4_1	250_6_102	95_6_967	171_13_585
1025_4_503	747_2_161	119_2_1	44_6_1	30_6_1	670_4_464	114_4_1	111_4_1	250_6_95	95_6_979	171_13_561
1025_4_492	747_2_179	119_2_1	44_6_1	30_6_1	670_4_459	114_4_1	111_4_1	250_6_83	95_6_928	171_13_545
1025_4_521	747_2_186	119_2_1	44_6_1	30_6_1	670_4_465	114_4_1	111_4_1	250_6_84	95_6_907	171_13_518
1025_4_540	747_2_194	119_2_1	44_6_1	30_6_1	670_4_449	114_4_1	111_4_1	250_6_99	95_6_872	171_13_488
1025_4_594	747_2_202	119_2_1	44_6_1	30_6_1	670_4_447	114_4_1	111_4_1	250_6_99	95_6_845	171_13_395
1025_4_617	747_2_204	119_2_1	44_6_1	30_6_1	670_4_453	114_4_1	111_4_1	250_6_105	95_6_818	171_13_395
1025_4_648	747_2_181	119_2_1	44_6_1	30_6_1	670_4_467	114_4_1	111_4_1	250_6_109	95_6_783	171_13_414
1025_4_638	747_2_152	119_2_1	44_6_1	30_6_1	670_4_499	114_4_1	111_4_1	250_6_111	95_6_772	171_13_473
1025_4_607	747_2_142	119_2_1	44_6_1	30_6_1	670_4_511	114_4_1	111_4_1	250_6_124	95_6_769	171_13_491
1025_4_578	747_2_121	119_2_1	44_6_1	30_6_1	670_4_498	114_4_1	111_4_1	250_6_122	95_6_812	171_13_507
1025_4_540	747_2_102	119_2_1	44_6_1	30_6_1	670_4_507	114_4_1	111_4_1	250_6_115	95_6_834	171_13_497
1025_4_497	747_2_82	119_2_1	44_6_1	30_6_1	670_4_492	114_4_1	111_4_1	250_6_113	95_6_865	171_13_491
1025_4_477	747_2_70	119_2_1	44_6_1	30_6_1	670_4_493	114_4_1	111_4_1	250_6_88	95_6_856	171_13_500
1025_4_500	747_2_67	119_2_1	44_6_1	30_6_1	670_4_494	114_4_1	111_4_1	250_6_76	95_6_901	171_13_491
1025_4_521	747_2_72	119_2_1	44_6_1	30_6_1	670_4_496	114_4_1	111_4_1	250_6_64	95_6_897	171_13_517
1025_4_553	747_2_75	119_2_1	44_6_1	30_6_1	670_4_519	114_4_1	111_4_1	250_6_59	95_6_894	171_13_521
1025_4_570	747_2_92	119_2_1	44_6_1	30_6_1	670_4_531	114_4_1	111_4_1	250_6_57	95_6_943	171_13_481
1025_4_593	747_2_101	119_2_1	44_6_1	30_6_1	670_4_563	114_4_1	111_4_1	250_6_45	95_6_955	171_13_438
1025_4_604	747_2_113	119_2_1	44_6_1	30_6_1	670_4_570	114_4_1	111_4_1	250_6_33	95_6_1004	171_13_431
1025_4_607	747_2_124	119_2_1	44_6_1	30_6_1	670_4_544	114_4_1	111_4_1	250_6_27	95_6_1040	171_13_467
1025_4_620	747_2_144	119_2_1	44_6_1	30_6_1	670_4_524	114_4_1	111_4_1	250_6_26	95_6_1047	171_13_510
1025_4_662	747_2_170	119_2_1	44_6_1	30_6_1	670_4_502	114_4_1	111_4_1	250_6_19	95_6_982	171_13_527
1025_4_651	747_2_201	119_2_1	44_6_1	30_6_1	670_4_473	114_4_1	111_4_1	250_6_17	95_6_980	171_13_515
1025_4_662	747_2_210	119_2_1	44_6_1	30_6_1	670_4_469	114_4_1	111_4_1	250_6_14	95_6_941	171_13_499
1025_4_695	747_2_192	119_2_1	44_6_1	30_6_1	670_4_435	114_4_1	111_4_1	250_6_19	95_6_900	171_13_484
1025_4_693	747_2_212	119_2_1	44_6_1	30_6_1	670_4_433	114_4_1	111_4_1	250_6_16	95_6_863	171_13_449
1025_4_730	747_2_208	119_2_1	44_6_1	30_6_1	670_4_429	114_4_1	111_4_1	250_6_19	95_6_828	171_13_474
1025_4_770	747_2_207	119_2_1	44_6_1	30_6_1	670_4_448	114_4_1	111_4_1	250_6_15	95_6_831	171_13_497
1025_4_822	747_2_208	119_2_1	44_6_1	30_6_1	670_4_428	114_4_1	111_4_1	250_6_9	95_6_837	171_13_491
1025_4_848	747_2_196	119_2_1	44_6_1	30_6_1	670_4_456	114_4_1	111_4_1	250_6_8	95_6_910	171_13_486
1025_4_860	747_2_189	119_2_1	44_6_1	30_6_1	670_4_478	114_4_1	111_4_1	250_6_9	95_6_953	171_13_464
1025_4_842	747_2_180	119_2_1	44_6_1	30_6_1	670_4_494	114_4_1	111_4_1	250_6_4	95_6_1080	171_13_454
1025_4_815	747_2_146	119_2_1	44_6_1	30_6_1	670_4_555	114_4_1	111_4_1	250_6_3	95_6_1184	171_13_407
1025_4_745	747_2_126	119_2_1	44_6_1	30_6_1	670_4_527	114_4_1	111_4_1	250_6_2	95_6_1294	171_13_409
1025_4_693	747_2_115	119_2_1	44_6_1	30_6_1	670_4_558	114_4_1	111_4_1	250_6_3	95_6_1366	171_13_417
1025_4_635	747_2_112	119_2_1	44_6_1	30_6_1	670_4_544	114_4_1	111_4_1	250_6_3	95_6_1391	171_13_407
1025_4_594	747_2_108	119_2_1	44_6_1	30_6_1	670_4_537	114_4_1	111_4_1	250_6_4	95_6_1326	171_13_406
1025_4_610	747_2_108	119_2_1	44_6_1	30_6_1	670_4_519	114_4_1	111_4_1	250_6_4	95_6_1273	171_13_373
1025_4_600	747_2_96	119_2_1	44_6_1	30_6_1	670_4_471	114_4_1	111_4_1	250_6_3	95_6_1239	171_13_356
1025_4_626	747_2_79	119_2_1	44_6_1	30_6_1	670_4_447	114_4_1	111_4_1	250_6_5	95_6_1156	171_13_341
1025_4_621	747_2_87	119_2_1	44_6_1	30_6_1	670_4_429	114_4_1	111_4_1	250_6_6	95_6_1114	171_13_354
1025_4_606	747_2_104	119_2_1	44_6_1	30_6_1	670_4_476	114_4_1	111_4_1	250_6_9	95_6_1064	171_13_376
1025_4_607	747_2_117	119_2_1	44_6_1	30_6_1	670_4_492	114_4_1	111_4_1	250_6_7	95_6_1036	171_13_428
1025_4_611	747_2_125	119_2_1	44_6_1	30_6_1	670_4_525	114_4_1	111_4_1	250_6_8	95_6_991	171_13_470
1025_4_622	747_2_128	119_2_1	44_6_1	30_6_1	670_4_578	114_4_1	111_4_1	250_6_15	95_6_938	171_13_473
1025_4_583	747_2_119	119_2_1	44_6_1	30_6_1	670_4_616	114_4_1	111_4_1	250_6_24	95_6_899	171_13_457
1025_4_610	747_2_106	119_2_1	44_6_1	30_6_1	670_4_653	114_4_1	111_4_1	250_6_41	95_6_877	171_13_430
1025_4_578	747_2_101	119_2_1	44_6_1	30_6_1	670_4_690	114_4_1	111_4_1	250_6_45	95_6_863	171_13_392
1025_4_585	747_2_101	119_2_1	44_6_1	30_6_1	670_4_716	114_4_1	111_4_1	250_6_45	95_6_878	171_13_402
1025_4_537	747_2_107	119_2_1	44_6_1	30_6_1	670_4_722	114_4_1	111_4_1	250_6_62	95_6_931	171_13_437
1025_4_541	747_2_90	119_2_1	44_6_1	30_6_1	670_4_716	114_4_1	111_4_1	250_6_58	95_6_971	171_13_463
1025_4_517	747_2_87	119_2_1	44_6_1	30_6_1	670_4_698	114_4_1	111_4_1	250_6_75	95_6_1100	171_13_501
1025_4_506	747_2_85	119_2_1	44_6_1	30_6_1	670_4_691	114_4_1	111_4_1	250_6_71	95_6_1172	171_13_527
1025_4_516	747_2_80	119_2_1	44_6_1	30_6_1	670_4_668	114_4_1	111_4_1	250_6_77	95_6_1251	171_13_504
1025_4_495	747_2_91	119_2_1	44_6_1	30_6_1	670_4_657	114_4_1	111_4_1	250_6_86	95_6_1306	171_13_485
1025_4_474	747_2_90	119_2_1	44_6_1	30_6_1	670_4_648	114_4_1	111_4_1	250_6_109	95_6_1365	171_13_464
1025_4_465	747_2_98	119_2_1	44_6_1	30_6_1	670_4_616	114_4_1	111_4_1	250_6_113	95_6_1350	171_13_464
1025_4_453	747_2_105	119_2_1	44_6_1	30_6_1	670_4_570	114_4_1	111_4_1	250_6_128	95_6_1334	171_13_471
1025_4_466	747_2_119	119_2_1	44_6_1	30_6_1	670_4_563	114_4_1	111_4_1	250_6_141	95_6_1248	171_13_484
1025_4_482	747_2_121	119_2_1	44_6_1	30_6_1	670_4_568	114_4_1	111_4_1	250_6_142	95_6_1216	171_13_469
1025_4_508	747_2_128	119_2_1	44_6_1	30_6_1	670_4_562	114_4_1	111_4_1	250_6_161	95_6_1142	171_13_473
1025_4_478	747_2_107	119_2_1	44_6_1	30_6_1	670_4_576	114_4_1	111_4_1	250_6_165	95_6_1074	171_13_508
1025_4_491	747_2_91	119_2_1	44_6_1	30_6_1	670_4_605	114_4_1	111_4_1	250_6_175	95_6_1000	171_13_503
1025_4_473	747_2_77	119_2_1	44_6_1	30_6_1	670_4_639	114_4_1	111_4_1	250_6_152	95_6_958	171_13_529
1025_4_497	747_2_60	119_2_1	44_6_1	30_6_1	670_4_669	114_4_1	111_4_1	250_6_134	95_6_884	171_13_558
1025_4_472	747_2_66	119_2_1	44_6_1	30_6_1	670_4_727	114_4_1	111_4_1	250_6_105	95_6_832	171_13_542
1025_4_478	747_2_51	119_2_1	44_6_1	30_6_1	670_4_758	114_4_1	111_4_1	250_6_75	95_6_763	171_13_571
1025_4_485	747_2_50	119_2_1	44_6_1	30_6_1	670_4_831	114_4_1	111_4_1	250_6_72	95_6_647	171_13_600
1025_4_486	747_2_45	119_2_1	44_6_1	30_6_1	670_4_832	114_4_1	111_4_1	250_6_79	95_6_607	171_13_642
1025_4_475	747_2_30	119_2_1	44_6_1	30_6_1	670_4_849	114_4_1	111_4_1	250_6_91	95_6_578	171_13_633
1025_4_460	747_2_30	119_2_1	44_6_1	30_6_1	670_4_820	114_4_1	111_4_1	250_6_103	95_6_581	171_13_603
1025_4_425	747_2_28	119_2_1	44_6_1	30_6_1	670_4_760	114_4_1	111_4_1	250_6_137	95_6_576	171_13_573
1025_4_396	747_2_26	119_2_1	44_6_1	30_6_1	670_4_749	114_4_1	111_4_1	250_6_145	95_6_592	171_13_616
1025_4_396	747_2_30	119_2_1	44_6_1	30_6_1	670_4_715	114_4_1	111_4_1	250_6_159	95_6_566	171_13_631
1025_4_397	747_2_29	119_2_1	44_6_1	30_6_1	670_4_696	114_4_1	111_4_1	250_6_157	95_6_560	171_13_642
1025_4_445	747_2_31	119_2_1	44_6_1	30_6_1	670_4_646	114_4_1	111_4_1	250_6_134	95_6_552	171_13_660
1025_4_439	747_2_32	119_2_1	44_6_1	30_6_1	670_4_618	114_4_1	111_4_1	250_6_106	95_6_558	171_13_632
1025_4_480	747_2_44	119_2_1	44_6_1	30_6_1	670_4_567	114_4_1	111_4_1	250_6_80	95_6_528	171_13_649
1025_4_478	747_2_40	119_2_1	44_6_1	30_6_1	670_4_532	114_4_1	111_4_1	250_6_78	95_6_555	171_13_644
1025_4_491	747_2_43	119_2_1	44_6_1	30_6_1	670_4_485	114_4_1	111_4_1	250_6_74	95_6_562	171_13_662
1025_4_503	747_2_41	119_2_1	44_6_1	30_6_1	670_4_460	114_4_1	111_4_1	250_6_83	95_6_602	171_13_669
1025_4_511	747_2_42	119_2_1	44_6_1	30_6_1	670_4_452	114_4_1	111_4_1	250_6_95	95_6_649	171_13_651
1025_4_523	747_2_32	119_2_1	44_6_1	30_6_1	670_4_447	114_4_1	111_4_1	250_6_95	95_6_682	171_13_638
1025_4_541	747_2_37	119_2_1	44_6_1	30_6_1	670_4_467	114_4_1	111_4_1	250_6_117	95_6_701	171_13_611
1025_4_552	747_2_45	119_2_1	44_6_1	30_6_1	670_4_503	114_4_1	111_4_1	250_6_108	95_6_697	171_13_605
1025_4_538	747_2_56	119_2_1	44_6_1	30_6_1	670_4_548	114_4_1	111_4_1	250_6_100	95_6_713	171_13_597
1025_4_523	747_2_64	119_2_1	44_6_1	30_6_1	670_4_558	114_4_1	111_4_1	250_6_99	95_6_690	171_13_608
1025_4_482	747_2_65	119_2_1	44_6_1	30_6_1	670_4_567	114_4_1	111_4_1	250_6_99	95_6_704	171_13_611
1025_4_438	747_2_81	119_2_1	44_6_1	30_6_1	670_4_553	114_4_1	111_4_1	250_6_111	95_6_667	171_13_616
1025_4_409	747_2_105	119_2_1	44_6_1	30_6_1	670_4_558	114_4_1	111_4_1	250_6_114	95_6_649	171_13_598
1025_4_383	747_2_118	119_2_1	44_6_1	30_6_1	670_4_529	114_4_1	111_4_1	250_6_135	95_6_660	171_13_625
1025_4_369	747_2_148	119_2_1	44_6_1	30_6_1	670_4_497	114_4_1	111_4_1	250_6_165	95_6_688	171_13_668
1025_4_337	747_2_166	119_2_1	44_6_1	30_6_1	670_4_464	114_4_1	111_4_1	250_6_188	95_6_757	171_13_659
1025_4_327	747_2_205	119_2_1	44_6_1	30_6_1	670_4_427	114_4_1	111_4_1	250_6_217	95_6_797	171_13_656
1025_4_302	747_2_223	119_2_1	44_6_1	30_6_1	670_4_407	114_4_1	111_4_1	250_6_219	95_6_809	171_13_686
1025_4_279	747_2_242	119_2_1	44_6_1	30_6_1	670_4_419	114_4_1	111_4_1	250_6_220	95_6_820	171_13_706
1025_4_258	747_2_265	119_2_1	44_6_1	30_6_1	670_4_414	114_4_1	111_4_1	250_6_189	95_6_796	171_13_692
1025_4_214	747_2_258	119_2_1	44_6_1	30_6_1	670_4_410	114_4_1	111_4_1	250_6_178	95_6_751	171_13_690
1025_4_243	747_2_267	119_2_1	44_6_1	30_6_1	670_4_376	114_4_1	111_4_1	250_6_172	95_6_673	171_13_649
1025_4_238	747_2_267	119_2_1	44_6_1	30_6_1	670_4_355	114_4_1	111_4_1	250_6_172	95_6_640	171_13_623
1025_4_263	747_2_262	119_2_1	44_6_1	30_6_1	670_4_367	114_4_1	111_4_1	250_6_181	95_6_576	171_13_629
1025_4_286	747_2_300	119_2_1	44_6_1	30_6_1	670_4_350	114_4_1	111_4_1	250_6_207	95_6_599	171_13_634
1025_4_289	747_2_315	119_2_1	44_6_1	30_6_1	670_4_380	114_4_1	111_4_1	250_6_228	95_6_607	171_13_630
1025_4_288	747_2_358	119_2_1	44_6_1	30_6_1	670_4_368	114_4_1	111_4_1	250_6_258	95_6_636	171_13_623
1025_4_274	747_2_359	119_2_1	44_6_1	30_6_1	670_4_407	114_4_1	111_4_1	250_6_269	95_6_700	171_13_630
1025_4_267	747_2_392	119_2_1	44_6_1	30_6_1	670_4_395	114_4_1	111_4_1	250_6_296	95_6_744	171_13_643
1025_4_248	747_2_373	119_2_1	44_6_1	30_6_1	670_4_396	114_4_1	111_4_1	250_6_284	95_6_789	171_13_745
1025_4_231	747_2_358	119_2_1	44_6_1	30_6_1	670_4_363	114_4_1	111_4_1	250_6_280	95_6_807	171_13_753
1025_4_210	747_2_315	119_2_1	44_6_1	30_6_1	670_4_356	114_4_1	111_4_1	250_6_274	95_6_822	171_13_790
1025_4_192	747_2_257	119_2_1	44_6_1	30_6_1	670_4_350	114_4_1	111_4_1	250_6_255	95_6_820	171_13_807
1025_4_175	747_2_188	119_2_1	44_6_1	30_6_1	670_4_348	114_4_1	111_4_1	250_6_224	95_6_820	171_13_836
1025_4_163	747_2_129	119_2_1	44_6_1	30_6_1	670_4_369	114_4_1	111_4_1	250_6_228	95_6_822	171_13_796
1025_4_167	747_2_104	119_2_1	44_6_1	30_6_1	670_4_347	114_4_1	111_4_1	250_6_197	95_6_796	171_13_798
1025_4_176	747_2_100	119_2_1	44_6_1	30_6_1	670_4_350	114_4_1	111_4_1	250_6_174	95_6_719	171_13_798
1025_4_184	747_2_107	119_2_1	44_6_1	30_6_1	670_4_328	114_4_1	111_4_1	250_6_170	95_6_692	171_13_840
1025_4_185	747_2_129	119_2_1	44_6_1	30_6_1	670_4_323	114_4_1	111_4_1	250_6_187	95_6_658	171_13_835
1025_4_197	747_2_183	119_2_1	44_6_1	30_6_1	670_4_325	114_4_1	111_4_1	250_6_193	95_6_690	171_13_820
1025_4_189	747_2_228	119_2_1	44_6_1	30_6_1	670_4_302	114_4_1	111_4_1	250_6_205	95_6_722	171_13_887
1025_4_190	747_2_301	119_2_1	44_6_1	30_6_1	670_4_305	114_4_1	111_4_1	250_6_230	95_6_795	171_13_874
1025_4_187	747_2_348	119_2_1	44_6_1	30_6_1	670_4_291	114_4_1	111_4_1	250_6_240	95_6_858	171_13_873
1025_4_196	747_2_384	119_2_1	44_6_1	30_6_1	670_4_283	114_4_1	111_4_1	250_6_242	95_6_871	171_13_872
1025_4_211	747_2_416	119_2_1	44_6_1	30_6_1	670_4_277	114_4_1	111_4_1	250_6_236	95_6_890	171_13_846
1025_4_197	747_2_423	119_2_1	44_6_1	30_6_1	670_4_272	114_4_1	111_4_1	250_6_235	95_6_849	171_13_819
1025_4_195	747_2_409	119_2_1	44_6_1	30_6_1	670_4_252	114_4_1	111_4_1	250_6_234	95_6_792	171_13_824
1025_4_204	747_2_364	119_2_1	44_6_1	30_6_1	670_4_253	114_4_1	111_4_1	250_6_224	95_6_716	171_13_829
1025_4_214	747_2_329	119_2_1	44_6_1	30_6_1	670_4_221	114_4_1	111_4_1	250_6_215	95_6_659	171_13_880
1025_4_239	747_2_297	119_2_1	44_6_1	30_6_1	670_4_218	114_4_1	111_4_1	250_6_204	95_6_612	171_13_939
1025_4_266	747_2_273	119_2_1	44_6_1	30_6_1	670_4_207	114_4_1	111_4_1	250_6_193	95_6_557	171_13_973
1025_4_320	747_2_254	119_2_1	44_6_1	30_6_1	670_4_198	114_4_1	111_4_1	250_6_182	95_6_551	171_13_995
1025_4_331	747_2_219	119_2_1	44_6_1	30_6_1	670_4_188	114_4_1	111_4_1	250_6_160	95_6_550	171_13_1007
1025_4_352	747_2_179	119_2_1	44_6_1	30_6_1	670_4_169	114_4_1	111_4_1	250_6_154	95_6_568	171_13_1008
1025_4_357	747_2_162	119_2_1	44_6_1	30_6_1	670_4_176	114_4_1	111_4_1	250_6_133	95_6_543	171_13_987
1025_4_367	747_2_162	119_2_1	44_6_1	30_6_1	670_4_174	114_4_1	111_4_1	250_6_125	95_6_525	171_13_923
1025_4_396	747_2_174	119_2_1	44_6_1	30_6_1	670_4_191	114_4_1	111_4_1	250_6_127	95_6_500	171_13_857
1025_4_448	747_2_214	119_2_1	44_6_1	30_6_1	670_4_196	114_4_1	111_4_1	250_6_116	95_6_503	171_13_805
1025_4_459	747_2_237	119_2_1	44_6_1	30_6_1	670_4_197	114_4_1	111_4_1	250_6_126	95_6_489	171_13_806
1025_4_487	747_2_273	119_2_1	44_6_1	30_6_1	670_4_196	114_4_1	111_4_1	250_6_121	95_6_485	171_13_816
1025_4_518	747_2_290	119_2_1	44_6_1	30_6_1	670_4_184	114_4_1	111_4_1	250_6_114	95_6_477	171_13_777
1025_4_541	747_2_262	119_2_1	44_6_1	30_6_1	670_4_172	114_4_1	111_4_1	250_6_120	95_6_472	171_13_782
1025_4_590	747_2_285	119_2_1	44_6_1	30_6_1	670_4_138	114_4_1	111_4_1	250_6_111	95_6_499	171_13_772
1025_4_580	747_2_268	119_2_1	44_6_1	30_6_1	670_4_121	114_4_1	111_4_1	250_6_93	95_6_484	171_13_812
1025_4_575	747_2_288	119_2_1	44_6_1	30_6_1	670_4_97	114_4_1	111_4_1	250_6_82	95_6_529	171_13_819
1025_4_566	747_2_286	119_2_1	44_6_1	30_6_1	670_4_94	114_4_1	111_4_1	250_6_76	95_6_561	171_13_834
1025_4_540	747_2_282	119_2_1	44_6_1	30_6_1	670_4_84	114_4_1	111_4_1	250_6_63	95_6_591	171_13_837
1025_4_511	747_2_280	119_2_1	44_6_1	30_6_1	670_4_78	114_4_1	111_4_1	250_6_54	95_6_589	171_13_904
1025_4_496	747_2_275	119_2_1	44_6_1	30_6_1	670_4_98	114_4_1	111_4_1	250_6_48	95_6_597	171_13_932
1025_4_515	747_2_269	119_2_1	44_6_1	30_6_1	670_4_102	114_4_1	111_4_1	250_6_36	95_6_568	171_13_933
1025_4_525	747_2_250	119_2_1	44_6_1	30_6_1	670_4_119	114_4_1	111_4_1	250_6_34	95_6_547	171_13_891
1025_4_583	747_2_242	119_2_1	44_6_1	30_6_1	670_4_141	114_4_1	111_4_1	250_6_32	95_6_540	171_13_829
1025_4_629	747_2_207	119_2_1	44_6_1	30_6_1	670_4_149	114_4_1	111_4_1	250_6_30	95_6_537	171_13_780
1025_4_652	747_2_200	119_2_1	44_6_1	30_6_1	670_4_158	114_4_1	111_4_1	250_6_30	95_6_540	171_13_761
1025_4_675	747_2_184	119_2_1	44_6_1	30_6_1	670_4_158	114_4_1	111_4_1	250_6_34	95_6_547	171_13_751
1025_4_718	747_2_163	119_2_1	44_6_1	30_6_1	670_4_168	114_4_1	111_4_1	250_6_36	95_6_509	171_13_725
1025_4_734	747_2_146	119_2_1	44_6_1	30_6_1	670_4_176	114_4_1	111_4_1	250_6_32	95_6_490	171_13_728
1025_4_721	747_2_123	119_2_1	44_6_1	30_6_1	670_4_186	114_4_1	111_4_1	250_6_31	95_6_449	171_13_728
1025_4_756	747_2_130	119_2_1	44_6_1	30_6_1	670_4_188	114_4_1	111_4_1	250_6_33	95_6_437	171_13_757
1025_4_764	747_2_130	119_2_1	44_6_1	30_6_1	670_4_196	114_4_1	111_4_1	250_6_36	95_6_397	171_13_767
1025_4_776	747_2_128	119_2_1	44_6_1	30_6_1	670_4_195	114_4_1	111_4_1	250_6_29	95_6_354	171_13_749
1025_4_774	747_2_133	119_2_1	44_6_1	30_6_1	670_4_190	114_4_1	111_4_1	250_6_27	95_6_356	171_13_783
1025_4_746	747_2_133	119_2_1	44_6_1	30_6_1	670_4_179	114_4_1	111_4_1	250_6_25	95_6_344	171_13_798
1025_4_775	747_2_156	119_2_1	44_6_1	30_6_1	670_4_173	114_4_1	111_4_1	250_6_18	95_6_377	171_13_774
1025_4_743	747_2_170	119_2_1	44_6_1	30_6_1	670_4_162	114_4_1	111_4_1	250_6_16	95_6_413	171_13_778
1025_4_740	747_2_188	119_2_1	44_6_1	30_6_1	670_4_158	114_4_1	111_4_1	250_6_11	95_6_432	171_13_784
1025_4_721	747_2_215	119_2_1	44_6_1	30_6_1	670_4_137	114_4_1	111_4_1	250_6_10	95_6_468	171_13_765
1025_4_675	747_2_238	119_2_1	44_6_1	30_6_1	670_4_135	114_4_1	111_4_1	250_6_12	95_6_479	171_13_760
1025_4_663	747_2_263	119_2_1	44_6_1	30_6_1	670_4_129	114_4_1	111_4_1	250_6_16	95_6_513	171_13_740
1025_4_589	747_2_274	119_2_1	44_6_1	30_6_1	670_4_121	114_4_1	111_4_1	250_6_26	95_6_558	171_13_761
1025_4_582	747_2_264	119_2_1	44_6_1	30_6_1	670_4_102	114_4_1	111_4_1	250_6_42	95_6_605	171_13_773
1025_4_554	747_2_247	119_2_1	44_6_1	30_6_1	670_4_92	114_4_1	111_4_1	250_6_62	95_6_662	171_13_767
1025_4_530	747_2_229	119_2_1	44_6_1	30_6_1	670_4_98	114_4_1	111_4_1	250_6_75	95_6_696	171_13_745
1025_4_557	747_2_191	119_2_1	44_6_1	30_6_1	670_4_80	114_4_1	111_4_1	250_6_93	95_6_697	171_13_732
1025_4_546	747_2_130	119_2_1	44_6_1	30_6_1	670_4_90	114_4_1	111_4_1	250_6_111	95_6_654	171_13_724
1025_4_594	747_2_103	119_2_1	44_6_1	30_6_1	670_4_97	114_4_1	111_4_1	250_6_115	95_6_596	171_13_730
1025_4_645	747_2_79	119_2_1	44_6_1	30_6_1	670_4_118	114_4_1	111_4_1	250_6_128	95_6_557	171_13_696
1025_4_698	747_2_64	119_2_1	44_6_1	30_6_1	670_4_154	114_4_1	111_4_1	250_6_131	95_6_521	171_13_684
1025_4_770	747_2_67	119_2_1	44_6_1	30_6_1	670_4_164	114_4_1	111_4_1	250_6_132	95_6_469	171_13_705
1025_4_797	747_2_78	119_2_1	44_6_1	30_6_1	670_4_195	114_4_1	111_4_1	250_6_127	95_6_428	171_13_733
1025_4_878	747_2_85	119_2_1	44_6_1	30_6_1	670_4_208	114_4_1	111_4_1	250_6_110	95_6_386	171_13_724
1025_4_895	747_2_104	119_2_1	44_6_1	30_6_1	670_4_211	114_4_1	111_4_1	250_6_94	95_6_377	171_13_717
1025_4_921	747_2_104	119_2_1	44_6_1	30_6_1	670_4_199	114_4_1	111_4_1	250_6_82	95_6_376	171_13_756
1025_4_933	747_2_118	119_2_1	44_6_1	30_6_1	670_4_188	114_4_1	111_4_1	250_6_80	95_6_375	171_13_756
1025_4_954	747_2_111	119_2_1	44_6_1	30_6_1	670_4_164	114_4_1	111_4_1	250_6_74	95_6_356	171_13_745
1025_4_988	747_2_93	119_2_1	44_6_1	30_6_1	670_4_139	114_4_1	111_4_1	250_6_81	95_6_330	171_13_758
1025_4_963	747_2_74	119_2_1	44_6_1	30_6_1	670_4_135	114_4_1	111_4_1	250_6_79	95_6_295	171_13_763
1025_4_1003	747_2_54	119_2_1	44_6_1	30_6_1	670_4_128	114_4_1	111_4_1	250_6_84	95_6_296	171_13_726
1025_4_1046	747_2_33	119_2_1	44_6_1	30_6_1	670_4_141	114_4_1	111_4_1	250_6_92	95_6_291	171_13_714
1025_4_1110	747_2_18	119_2_1	44_6_1	30_6_1	670_4_150	114_4_1	111_4_1	250_6_92	95_6_336	171_13_682
1025_4_1144	747_2_17	119_2_1	44_6_1	30_6_1	670_4_145	114_4_1	111_4_1	250_6_85	95_6_370	171_13_669
1025_4_1186	747_2_18	119_2_1	44_6_1	30_6_1	670_4_138	114_4_1	111_4_1	250_6_76	95_6_403	171_13_636
1025_4_1192	747_2_14	119_2_1	44_6_1	30_6_1	670_4_132	114_4_1	111_4_1	250_6_78	95_6_446	171_13_654
1025_4_1149	747_2_15	119_2_1	44_6_1	30_6_1	670_4_124	114_4_1	111_4_1	250_6_70	95_6_454	171_13_637
1025_4_1133	747_2_13	119_2_1	44_6_1	30_6_1	670_4_118	114_4_1	111_4_1	250_6_60	95_6_479	171_13_611
1025_4_1060	747_2_18	119_2_1	44_6_1	30_6_1	670_4_106	114_4_1	111_4_1	250_6_56	95_6_486	171_13_644
1025_4_969	747_2_19	119_2_1	44_6_1	30_6_1	670_4_101	114_4_1	111_4_1	250_6_49	95_6_489	171_13_609
1025_4_863	747_2_24	119_2_1	44_6_1	30_6_1	670_4_98	114_4_1	111_4_1	250_6_40	95_6_492	171_13_608
1025_4_722	747_2_39	119_2_1	44_6_1	30_6_1	670_4_77	114_4_1	111_4_1	250_6_40	95_6_491	171_13_645
1025_4_634	747_2_61	119_2_1	44_6_1	30_6_1	670_4_79	114_4_1	111_4_1	250_6_42	95_6_524	171_13_660
1025_4_561	747_2_82	119_2_1	44_6_1	30_6_1	670_4_73	114_4_1	111_4_1	250_6_48	95_6_520	171_13_708
1025_4_474	747_2_121	119_2_1	44_6_1	30_6_1	670_4_75	114_4_1	111_4_1	250_6_62	95_6_544	171_13_727
1025_4_462	747_2_161	119_2_1	44_6_1	30_6_1	670_4_75	114_4_1	111_4_1	250_6_73	95_6_579	171_13_756
1025_4_438	747_2_216	119_2_1	44_6_1	30_6_1	670_4_75	114_4_1	111_4_1	250_6_95	95_6_605	171_13_758
1025_4_426	747_2_270	119_2_1	44_6_1	30_6_1	670_4_68	114_4_1	111_4_1	250_6_109	95_6_627	171_13_727
1025_4_458	747_2_318	119_2_1	44_6_1	30_6_1	670_4_67	114_4_1	111_4_1	250_6_107	95_6_672	171_13_711
1025_4_497	747_2_366	119_2_1	44_6_1	30_6_1	670_4_64	114_4_1	111_4_1	250_6_122	95_6_694	171_13_738
1025_4_528	747_2_396	119_2_1	44_6_1	30_6_1	670_4_56	114_4_1	111_4_1	250_6_121	95_6_754	171_13_730
1025_4_563	747_2_430	119_2_1	44_6_1	30_6_1	670_4_51	114_4_1	111_4_1	250_6_123	95_6_760	171_13_736
1025_4_577	747_2_423	119_2_1	44_6_1	30_6_1	670_4_44	114_4_1	111_4_1	250_6_123	95_6_757	171_13_775
1025_4_572	747_2_449	119_2_1	44_6_1	30_6_1	670_4_32	114_4_1	111_4_1	250_6_112	95_6_769	171_13_760
1025_4_562	747_2_443	119_2_1	44_6_1	30_6_1	670_4_23	114_4_1	111_4_1	250_6_98	95_6_756	171_13_771
1025_4_550	747_2_421	119_2_1	44_6_1	30_6_1	670_4_21	114_4_1	111_4_1	250_6_96	95_6_778	171_13_817
1025_4_570	747_2_402	119_2_1	44_6_1	30_6_1	670_4_16	114_4_1	111_4_1	250_6_95	95_6_775	171_13_828
1025_4_608	747_2_379	119_2_1	44_6_1	30_6_1	670_4_15	114_4_1	111_4_1	250_6_94	95_6_791	171_13_815
1025_4_610	747_2_382	119_2_1	44_6_1	30_6_1	670_4_10	114_4_1	111_4_1	250_6_109	95_6_785	171_13_818
1025_4_667	747_2_330	119_2_1	44_6_1	30_6_1	670_4_6	114_4_1	111_4_1	250_6_115	95_6_771	171_13_818
1025_4_673	747_2_302	119_2_1	44_6_1	30_6_1	670_4_4	114_4_1	111_4_1	250_6_127	95_6_756	171_13_816
1025_4_688	747_2_257	119_2_1	44_6_1	30_6_1	670_4_3	114_4_1	111_4_1	250_6_124	95_6_758	171_13_812
1025_4_672	747_2_251	119_2_1	44_6_1	30_6_1	670_4_4	114_4_1	111_4_1	250_6_121	95_6_758	171_13_772
1025_4_663	747_2_232	119_2_1	44_6_1	30_6_1	670_4_5	114_4_1	111_4_1	250_6_125	95_6_741	171_13_790
1025_4_664	747_2_207	119_2_1	44_6_1	30_6_1	670_4_6	114_4_1	111_4_1	250_6_128	95_6_747	171_13_743
1025_4_638	747_2_195	119_2_1	44_6_1	30_6_1	670_4_7	114_4_1	111_4_1	250_6_139	95_6_714	171_13_753
1025_4_640	747_2_183	119_2_1	44_6_1	30_6_1	670_4_10	114_4_1	111_4_1	250_6_128	95_6_741	171_13_737
1025_4_647	747_2_166	119_2_1	44_6_1	30_6_1	670_4_14	114_4_1	111_4_1	250_6_116	95_6_733	171_13_748
1025_4_630	747_2_164	119_2_1	44_6_1	30_6_1	670_4_20	114_4_1	111_4_1	250_6_127	95_6_720	171_13_747
1025_4_599	747_2_174	119_2_1	44_6_1	30_6_1	670_4_23	114_4_1	111_4_1	250_6_130	95_6_711	171_13_733
1025_4_593	747_2_202	119_2_1	44_6_1	30_6_1	670_4_35	114_4_1	111_4_1	250_6_143	95_6_680	171_13_701
1025_4_586	747_2_228	119_2_1	44_6_1	30_6_1	670_4_35	114_4_1	111_4_1	250_6_139	95_6_668	171_13_678
1025_4_591	747_2_269	119_2_1	44_6_1	30_6_1	670_4_32	114_4_1	111_4_1	250_6_152	95_6_619	171_13_685
1025_4_565	747_2_268	119_2_1	44_6_1	30_6_1	670_4_37	114_4_1	111_4_1	250_6_172	95_6_641	171_13_717
1025_4_580	747_2_263	119_2_1	44_6_1	30_6_1	670_4_31	114_4_1	111_4_1	250_6_187	95_6_663	171_13_736
1025_4_550	747_2_296	119_2_1	44_6_1	30_6_1	670_4_23	114_4_1	111_4_1	250_6_197	95_6_665	171_13_761
1025_4_511	747_2_291	119_2_1	44_6_1	30_6_1	670_4_20	114_4_1	111_4_1	250_6_210	95_6_679	171_13_784
1025_4_500	747_2_326	119_2_1	44_6_1	30_6_1	670_4_13	114_4_1	111_4_1	250_6_205	95_6_659	171_13_790
1025_4_477	747_2_324	119_2_1	44_6_1	30_6_1	670_4_14	114_4_1	111_4_1	250_6_226	95_6_703	171_13_748
1025_4_484	747_2_317	119_2_1	44_6_1	30_6_1	670_4_11	114_4_1	111_4_1	250_6_211	95_6_748	171_13_726
1025_4_494	747_2_301	119_2_1	44_6_1	30_6_1	670_4_8	114_4_1	111_4_1	250_6_205	95_6_762	171_13_712
1025_4_518	747_2_281	119_2_1	44_6_1	30_6_1	670_4_11	114_4_1	111_4_1	250_6_182	95_6_827	171_13_696
1025_4_549	747_2_272	119_2_1	44_6_1	30_6_1	670_4_9	114_4_1	111_4_1	250_6_161	95_6_868	171_13_734
1025_4_603	747_2_232	119_2_1	44_6_1	30_6_1	670_4_9	114_4_1	111_4_1	250_6_156	95_6_919	171_13_762
1025_4_652	747_2_202	119_2_1	44_6_1	30_6_1	670_4_8	114_4_1	111_4_1	250_6_134	95_6_894	171_13_783
1025_4_736	747_2_165	119_2_1	44_6_1	30_6_1	670_4_6	114_4_1	111_4_1	250_6_115	95_6_811	171_13_791
1025_4_810	747_2_147	119_2_1	44_6_1	30_6_1	670_4_7	114_4_1	111_4_1	250_6_92	95_6_662	171_13_772
1025_4_851	747_2_135	119_2_1	44_6_1	30_6_1	670_4_10	114_4_1	111_4_1	250_6_81	95_6_566	171_13_728
1025_4_880	747_2_126	119_2_1	44_6_1	30_6_1	670_4_14	114_4_1	111_4_1	250_6_72	95_6_454	171_13_686
1025_4_888	747_2_122	119_2_1	44_6_1	30_6_1	670_4_19	114_4_1	111_4_1	250_6_74	95_6_379	171_13_736
1025_4_894	747_2_146	119_2_1	44_6_1	30_6_1	670_4_21	114_4_1	111_4_1	250_6_80	95_6_330	171_13_764
1025_4_893	747_2_158	119_2_1	44_6_1	30_6_1	670_4_21	114_4_1	111_4_1	250_6_93	95_6_315	171_13_747
1025_4_882	747_2_186	119_2_1	44_6_1	30_6_1	670_4_22	114_4_1	111_4_1	250_6_104	95_6_336	171_13_743
1025_4_865	747_2_229	119_2_1	44_6_1	30_6_1	670_4_28	114_4_1	111_4_1	250_6_97	95_6_334	171_13_736
1025_4_881	747_2_254	119_2_1	44_6_1	30_6_1	670_4_33	114_4_1	111_4_1	250_6_105	95_6_342	171_13_674
1025_4_845	747_2_308	119_2_1	44_6_1	30_6_1	670_4_37	114_4_1	111_4_1	250_6_101	95_6_344	171_13_690
1025_4_872	747_2_360	119_2_1	44_6_1	30_6_1	670_4_44	114_4_1	111_4_1	250_6_106	95_6_324	171_13_684
1025_4_847	747_2_387	119_2_1	44_6_1	30_6_1	670_4_39	114_4_1	111_4_1	250_6_111	95_6_334	171_13_670
1025_4_827	747_2_420	119_2_1	44_6_1	30_6_1	670_4_43	114_4_1	111_4_1	250_6_106	95_6_346	171_13_709
1025_4_814	747_2_424	119_2_1	44_6_1	30_6_1	670_4_40	114_4_1	111_4_1	250_6_105	95_6_357	171_13_704
1025_4_780	747_2_430	119_2_1	44_6_1	30_6_1	670_4_27	114_4_1	111_4_1	250_6_96	95_6_403	171_13_702
1025_4_781	747_2_406	119_2_1	44_6_1	30_6_1	670_4_29	114_4_1	111_4_1	250_6_73	95_6_390	171_13_726
1025_4_758	747_2_361	119_2_1	44_6_1	30_6_1	670_4_26	114_4_1	111_4_1	250_6_64	95_6_435	171_13_745
1025_4_707	747_2_319	119_2_1	44_6_1	30_6_1	670_4_34	114_4_1	111_4_1	250_6_46	95_6_460	171_13_779
1025_4_733	747_2_269	119_2_1	44_6_1	30_6_1	670_4_36	114_4_1	111_4_1	250_6_39	95_6_476	171_13_774
1025_4_722	747_2_241	119_2_1	44_6_1	30_6_1	670_4_39	114_4_1	111_4_1	250_6_41	95_6_554	171_13_758
1025_4_749	747_2_219	119_2_1	44_6_1	30_6_1	670_4_64	114_4_1	111_4_1	250_6_49	95_6_586	171_13_720
1025_4_799	747_2_187	119_2_1	44_6_1	30_6_1	670_4_75	114_4_1	111_4_1	250_6_55	95_6_660	171_13_682
1025_4_792	747_2_184	119_2_1	44_6_1	30_6_1	670_4_92	114_4_1	111_4_1	250_6_54	95_6_707	171_13_653
1025_4_851	747_2_175	119_2_1	44_6_1	30_6_1	670_4_121	114_4_1	111_4_1	250_6_56	95_6_751	171_13_626
1025_4_846	747_2_171	119_2_1	44_6_1	30_6_1	670_4_146	114_4_1	111_4_1	250_6_51	95_6_762	171_13_623
1025_4_852	747_2_171	119_2_1	44_6_1	30_6_1	670_4_195	114_4_1	111_4_1	250_6_48	95_6_764	171_13_683
1025_4_880	747_2_187	119_2_1	44_6_1	30_6_1	670_4_211	114_4_1	111_4_1	250_6_46	95_6_777	171_13_676
1025_4_831	747_2_198	119_2_1	44_6_1	30_6_1	670_4_241	114_4_1	111_4_1	250_6_45	95_6_756	171_13_693
1025_4_850	747_2_211	119_2_1	44_6_1	30_6_1	670_4_267	114_4_1	111_4_1	250_6_39	95_6_757	171_13_655
1025_4_835	747_2_254	119_2_1	44_6_1	30_6_1	670_4_280	114_4_1	111_4_1	250_6_35	95_6_778	171_13_616
1025_4_812	747_2_290	119_2_1	44_6_1	30_6_1	670_4_302	114_4_1	111_4_1	250_6_35	95_6_761	171_13_560
1025_4_787	747_2_321	119_2_1	44_6_1	30_6_1	670_4_306	114_4_1	111_4_1	250_6_33	95_6_786	171_13_513
1025_4_789	747_2_339	119_2_1	44_6_1	30_6_1	670_4_331	114_4_1	111_4_1	250_6_32	95_6_843	171_13_469
1025_4_780	747_2_348	119_2_1	44_6_1	30_6_1	670_4_321	114_4_1	111_4_1	250_6_31	95_6_864	171_13_456
1025_4_774	747_2_403	119_2_1	44_6_1	30_6_1	670_4_334	114_4_1	111_4_1	250_6_27	95_6_888	171_13_454
1025_4_774	747_2_412	119_2_1	44_6_1	30_6_1	670_4_324	114_4_1	111_4_1	250_6_33	95_6_875	171_13_469
1025_4_790	747_2_417	119_2_1	44_6_1	30_6_1	670_4_322	114_4_1	111_4_1	250_6_30	95_6_864	171_13_477
1025_4_817	747_2_386	119_2_1	44_6_1	30_6_1	670_4_321	114_4_1	111_4_1	250_6_33	95_6_792	171_13_490
1025_4_833	747_2_372	119_2_1	44_6_1	30_6_1	670_4_291	114_4_1	111_4_1	250_6_27	95_6_724	171_13_486
1025_4_857	747_2_309	119_2_1	44_6_1	30_6_1	670_4_243	114_4_1	111_4_1	250_6_25	95_6_669	171_13_536
1025_4_908	747_2_281	119_2_1	44_6_1	30_6_1	670_4_187	114_4_1	111_4_1	250_6_18	95_6_622	171_13_543
1025_4_929	747_2_280	119_2_1	44_6_1	30_6_1	670_4_162	114_4_1	111_4_1	250_6_16	95_6_574	171_13_576
1025_4_988	747_2_269	119_2_1	44_6_1	30_6_1	670_4_148	114_4_1	111_4_1	250_6_13	95_6_539	171_13_585
1025_4_963	747_2_295	119_2_1	44_6_1	30_6_1	670_4_142	114_4_1	111_4_1	250_6_11	95_6_562	171_13_562
1025_4_997	747_2_313	119_2_1	44_6_1	30_6_1	670_4_144	114_4_1	111_4_1	250_6_7	95_6_593	171_13_588
1025_4_968	747_2_371	119_2_1	44_6_1	30_6_1	670_4_130	114_4_1	111_4_1	250_6_8	95_6_648	171_13_642
1025_4_984	747_2_386	119_2_1	44_6_1	30_6_1	670_4_123	114_4_1	111_4_1	250_6_3	95_6_713	171_13_670
1025_4_1017	747_2_405	119_2_1	44_6_1	30_6_1	670_4_130	114_4_1	111_4_1	250_6_3	95_6_727	171_13_642
1025_4_961	747_2_440	119_2_1	44_6_1	30_6_1	670_4_130	114_4_1	111_4_1	250_6_2	95_6_747	171_13_654
1025_4_958	747_2_431	119_2_1	44_6_1	670_4_142	114_4_1	111_4_1	95_6_782	171_13_596
1025_4_899	747_2_423	119_2_1	44_6_1	670_4_151	114_4_1	111_4_1	95_6_771	171_13_544
1025_4_897	747_2_382	119_2_1	44_6_1	670_4_152	114_4_1	111_4_1	95_6_767	171_13_506
1025_4_848	747_2_346	119_2_1	44_6_1	670_4_183	114_4_1	111_4_1	95_6_729	171_13_516
1025_4_833	747_2_306	119_2_1	44_6_1	670_4_203	114_4_1	111_4_1	95_6_698	171_13_502
1025_4_812	747_2_268	119_2_1	44_6_1	670_4_235	114_4_1	111_4_1	95_6_685	171_13_516
1025_4_861	747_2_233	119_2_1	44_6_1	670_4_277	114_4_1	111_4_1	95_6_675	171_13_543
1025_4_908	747_2_230	119_2_1	44_6_1	670_4_303	114_4_1	111_4_1	95_6_637	171_13_566
1025_4_970	747_2_223	119_2_1	44_6_1	670_4_313	114_4_1	111_4_1	95_6_641	171_13_552
1025_4_1042	747_2_217	119_2_1	44_6_1	670_4_304	114_4_1	111_4_1	95_6_658	171_13_548
1025_4_1042	747_2_251	119_2_1	44_6_1	670_4_265	114_4_1	111_4_1	95_6_666	171_13_521
1025_4_1030	747_2_280	119_2_1	44_6_1	670_4_274	114_4_1	111_4_1	95_6_692	171_13_477
1025_4_974	747_2_312	119_2_1	44_6_1	670_4_248	114_4_1	111_4_1	95_6_695	171_13_495
1025_4_950	747_2_341	119_2_1	44_6_1	670_4_251	114_4_1	111_4_1	95_6_654	171_13_493
1025_4_889	747_2_361	119_2_1	44_6_1	670_4_222	114_4_1	111_4_1	95_6_615	171_13_514
1025_4_865	747_2_392	119_2_1	44_6_1	670_4_202	114_4_1	111_4_1	95_6_560	171_13_498
1025_4_868	747_2_414	119_2_1	44_6_1	670_4_194	114_4_1	111_4_1	95_6_503	171_13_512
1025_4_909	747_2_421	119_2_1	44_6_1	670_4_186	114_4_1	111_4_1	95_6_465	171_13_534
1025_4_908	747_2_472	119_2_1	44_6_1	670_4_177	114_4_1	111_4_1	95_6_468	171_13_562
1025_4_915	747_2_460	119_2_1	44_6_1	670_4_166	114_4_1	111_4_1	95_6_505	171_13_615
1025_4_921	747_2_481	119_2_1	44_6_1	670_4_162	114_4_1	111_4_1	95_6_555	171_13_661
1025_4_896	747_2_450	119_2_1	44_6_1	670_4_143	114_4_1	111_4_1	95_6_595	171_13_683
1025_4_920	747_2_433	119_2_1	44_6_1	670_4_140	114_4_1	111_4_1	95_6_590	171_13_687
1025_4_906	747_2_389	119_2_1	44_6_1	670_4_152	114_4_1	111_4_1	95_6_569	171_13_641
1025_4_883	747_2_371	119_2_1	44_6_1	670_4_130	114_4_1	111_4_1	95_6_547	171_13_632
1025_4_860	747_2_355	119_2_1	44_6_1	670_4_128	114_4_1	111_4_1	95_6_496	171_13_653
1025_4_835	747_2_386	119_2_1	44_6_1	670_4_109	114_4_1	111_4_1	95_6_449	171_13_633
1025_4_781	747_2_419	119_2_1	44_6_1	670_4_103	114_4_1	111_4_1	95_6_408	171_13_659
1025_4_764	747_2_457	119_2_1	44_6_1	670_4_99	114_4_1	111_4_1	95_6_378	171_13_699
1025_4_738	747_2_475	119_2_1	44_6_1	670_4_102	114_4_1	111_4_1	95_6_415	171_13_720
1025_4_730	747_2_484	119_2_1	44_6_1	670_4_112	114_4_1	111_4_1	95_6_441	171_13_738
1025_4_711	747_2_463	119_2_1	44_6_1	670_4_102	114_4_1	111_4_1	95_6_492	171_13_739
1025_4_677	747_2_432	119_2_1	44_6_1	670_4_92	114_4_1	111_4_1	95_6_541	171_13_683
1025_4_666	747_2_363	119_2_1	44_6_1	670_4_87	114_4_1	111_4_1	95_6_566	171_13_652
1025_4_663	747_2_319	119_2_1	44_6_1	670_4_91	114_4_1	111_4_1	95_6_563	171_13_644
1025_4_696	747_2_275	119_2_1	44_6_1	670_4_93	114_4_1	111_4_1	95_6_562	171_13_654
1025_4_736	747_2_250	119_2_1	44_6_1	670_4_126	114_4_1	111_4_1	95_6_537	171_13_680
1025_4_728	747_2_248	119_2_1	44_6_1	670_4_159	114_4_1	111_4_1	95_6_546	171_13_700
1025_4_725	747_2_280	119_2_1	44_6_1	670_4_198	114_4_1	111_4_1	95_6_519	171_13_736
1025_4_702	747_2_288	119_2_1	44_6_1	670_4_227	114_4_1	111_4_1	95_6_518	171_13_768
1025_4_700	747_2_308	119_2_1	44_6_1	670_4_243	114_4_1	111_4_1	95_6_515	171_13_751
1025_4_685	747_2_340	119_2_1	44_6_1	670_4_268	114_4_1	111_4_1	95_6_528	171_13_743
1025_4_665	747_2_361	119_2_1	44_6_1	670_4_265	114_4_1	111_4_1	95_6_551	171_13_741
1025_4_706	747_2_358	119_2_1	44_6_1	670_4_273	114_4_1	111_4_1	95_6_588	171_13_707
1025_4_671	747_2_366	119_2_1	44_6_1	670_4_274	114_4_1	111_4_1	95_6_649	171_13_693
1025_4_723	747_2_359	119_2_1	44_6_1	670_4_272	114_4_1	111_4_1	95_6_679	171_13_650
1025_4_720	747_2_345	119_2_1	44_6_1	670_4_267	114_4_1	111_4_1	95_6_752	171_13_649
1025_4_723	747_2_327	119_2_1	44_6_1	670_4_248	114_4_1	111_4_1	95_6_751	171_13_631
1025_4_720	747_2_300	119_2_1	44_6_1	670_4_239	114_4_1	111_4_1	95_6_793	171_13_628
1025_4_717	747_2_284	119_2_1	44_6_1	670_4_208	114_4_1	111_4_1	95_6_774	171_13_626
1025_4_740	747_2_252	119_2_1	44_6_1	670_4_170	114_4_1	111_4_1	95_6_792	171_13_617
1025_4_796	747_2_232	119_2_1	44_6_1	670_4_142	114_4_1	111_4_1	95_6_786	171_13_597
1025_4_806	747_2_228	119_2_1	44_6_1	670_4_122	114_4_1	111_4_1	95_6_802	171_13_594
1025_4_781	747_2_234	119_2_1	44_6_1	670_4_99	114_4_1	111_4_1	95_6_809	171_13_639
1025_4_780	747_2_244	119_2_1	44_6_1	670_4_82	114_4_1	111_4_1	95_6_802	171_13_668
1025_4_777	747_2_264	119_2_1	44_6_1	670_4_90	114_4_1	111_4_1	95_6_822	171_13_645
1025_4_744	747_2_283	119_2_1	44_6_1	670_4_81	114_4_1	111_4_1	95_6_827	171_13_670
1025_4_739	747_2_281	119_2_1	44_6_1	670_4_85	114_4_1	111_4_1	95_6_802	171_13_692
1025_4_702	747_2_280	119_2_1	44_6_1	670_4_99	114_4_1	111_4_1	95_6_737	171_13_686
1025_4_669	747_2_283	119_2_1	44_6_1	670_4_97	114_4_1	111_4_1	95_6_735	171_13_658
1025_4_660	747_2_285	119_2_1	44_6_1	670_4_97	114_4_1	111_4_1	95_6_714	171_13_670
1025_4_604	747_2_285	119_2_1	44_6_1	670_4_92	114_4_1	111_4_1	95_6_736	171_13_652
1025_4_600	747_2_278	119_2_1	44_6_1	670_4_87	114_4_1	111_4_1	95_6_717	171_13_711
1025_4_603	747_2_269	119_2_1	44_6_1	670_4_86	114_4_1	111_4_1	95_6_727	171_13_723
1025_4_605	747_2_266	119_2_1	44_6_1	670_4_71	114_4_1	111_4_1	95_6_765	171_13_740
1025_4_643	747_2_278	119_2_1	44_6_1	670_4_78	114_4_1	111_4_1	95_6_774	171_13_725
1025_4_656	747_2_294	119_2_1	44_6_1	670_4_74	114_4_1	111_4_1	95_6_796	171_13_701
1025_4_690	747_2_307	119_2_1	44_6_1	670_4_80	114_4_1	111_4_1	95_6_786	171_13_648
1025_4_738	747_2_335	119_2_1	44_6_1	670_4_97	114_4_1	111_4_1	95_6_784	171_13_588
1025_4_773	747_2_326	119_2_1	44_6_1	670_4_102	114_4_1	111_4_1	95_6_739	171_13_564
1025_4_804	747_2_326	119_2_1	44_6_1	670_4_103	114_4_1	111_4_1	95_6_714	171_13_512
1025_4_824	747_2_287	119_2_1	44_6_1	670_4_111	114_4_1	111_4_1	95_6_679	171_13_498
1025_4_838	747_2_257	119_2_1	44_6_1	670_4_107	114_4_1	111_4_1	95_6_683	171_13_498
1025_4_846	747_2_225	119_2_1	44_6_1	670_4_97	114_4_1	111_4_1	95_6_756	171_13_528
1025_4_874	747_2_208	119_2_1	44_6_1	670_4_80	114_4_1	111_4_1	95_6_821	171_13_540
1025_4_851	747_2_209	119_2_1	44_6_1	670_4_67	114_4_1	111_4_1	95_6_910	171_13_549
1025_4_865	747_2_185	119_2_1	44_6_1	670_4_61	114_4_1	111_4_1	95_6_991	171_13_571
1025_4_867	747_2_175	119_2_1	44_6_1	670_4_44	114_4_1	111_4_1	95_6_1062	171_13_567
1025_4_862	747_2_163	119_2_1	44_6_1	670_4_49	114_4_1	111_4_1	95_6_1099	171_13_546
1025_4_889	747_2_166	119_2_1	44_6_1	670_4_44	114_4_1	111_4_1	95_6_1128	171_13_534
1025_4_963	747_2_162	119_2_1	44_6_1	670_4_36	114_4_1	111_4_1	95_6_1082	171_13_530
1025_4_1025	747_2_183	119_2_1	44_6_1	670_4_23	114_4_1	111_4_1	95_6_1058	171_13_521
1025_4_1067	747_2_216	119_2_1	44_6_1	670_4_18	114_4_1	111_4_1	95_6_1049	171_13_505
1025_4_1099	747_2_254	119_2_1	44_6_1	670_4_23	114_4_1	111_4_1	95_6_1010	171_13_478
1025_4_1084	747_2_322	119_2_1	44_6_1	670_4_21	114_4_1	111_4_1	95_6_996	171_13_452
1025_4_1071	747_2_356	119_2_1	44_6_1	670_4_23	114_4_1	111_4_1	95_6_986	171_13_443
1025_4_1002	747_2_406	119_2_1	44_6_1	670_4_25	114_4_1	111_4_1	95_6_1001	171_13_432
1025_4_951	747_2_442	119_2_1	44_6_1	670_4_23	114_4_1	111_4_1	95_6_1012	171_13_407
1025_4_882	747_2_462	119_2_1	44_6_1	670_4_20	114_4_1	111_4_1	95_6_990	171_13_405
1025_4_878	747_2_423	119_2_1	44_6_1	670_4_19	114_4_1	111_4_1	95_6_1025	171_13_449
1025_4_917	747_2_400	119_2_1	44_6_1	670_4_8	114_4_1	111_4_1	95_6_1039	171_13_452
1025_4_938	747_2_373	119_2_1	44_6_1	670_4_4	114_4_1	111_4_1	95_6_1068	171_13_438
1025_4_991	747_2_345	119_2_1	44_6_1	670_4_1	114_4_1	111_4_1	95_6_1016	171_13_433
1025_4_1009	747_2_338	119_2_1	44_6_1	114_4_1	95_6_1020	171_13_456
1025_4_1070	747_2_317	119_2_1	44_6_1	114_4_1	95_6_976	171_13_469
1025_4_1121	747_2_332	119_2_1	44_6_1	114_4_1	95_6_974	171_13_526
1025_4_1169	747_2_315	119_2_1	44_6_1	114_4_1	95_6_922	171_13_528
1025_4_1172	747_2_295	119_2_1	44_6_1	114_4_1	95_6_939	171_13_517
1025_4_1158	747_2_304	119_2_1	44_6_1	114_4_1	95_6_933	171_13_517
1025_4_1204	747_2_282	119_2_1	44_6_1	114_4_1	95_6_969	171_13_490
1025_4_1225	747_2_294	119_2_1	44_6_1	114_4_1	95_6_975	171_13_470
1025_4_1278	747_2_284	119_2_1	44_6_1	114_4_1	95_6_991	171_13_484
1025_4_1273	747_2_324	119_2_1	44_6_1	114_4_1	95_6_951	171_13_457
1025_4_1288	747_2_320	119_2_1	44_6_1	114_4_1	95_6_917	171_13_464
1025_4_1231	747_2_362	119_2_1	44_6_1	114_4_1	95_6_893	171_13_475
1025_4_1181	747_2_359	119_2_1	44_6_1	114_4_1	95_6_899	171_13_439
1025_4_1066	747_2_385	119_2_1	44_6_1	114_4_1	95_6_917	171_13_429
1025_4_985	747_2_378	119_2_1	44_6_1	114_4_1	95_6_941	171_13_437
1025_4_920	747_2_371	119_2_1	44_6_1	114_4_1	95_6_974	171_13_445
1025_4_878	747_2_382	119_2_1	44_6_1	114_4_1	95_6_985	171_13_451
1025_4_894	747_2_351	119_2_1	44_6_1	114_4_1	95_6_1037	171_13_493
1025_4_882	747_2_338	119_2_1	44_6_1	114_4_1	95_6_1064	171_13_492
1025_4_890	747_2_308	119_2_1	44_6_1	114_4_1	95_6_1131	171_13_470
1025_4_867	747_2_296	119_2_1	44_6_1	114_4_1	95_6_1162	171_13_439
1025_4_901	747_2_303	119_2_1	44_6_1	114_4_1	95_6_1146	171_13_445
1025_4_936	747_2_304	119_2_1	44_6_1	114_4_1	95_6_1120	171_13_509
1025_4_1005	747_2_327	119_2_1	44_6_1	114_4_1	95_6_1018	171_13_564
1025_4_1054	747_2_359	119_2_1	44_6_1	114_4_1	95_6_972	171_13_572
1025_4_1133	747_2_394	119_2_1	44_6_1	114_4_1	95_6_877	171_13_541
1025_4_1210	747_2_427	119_2_1	44_6_1	114_4_1	95_6_776	171_13_521
1025_4_1309	747_2_453	119_2_1	44_6_1	114_4_1	95_6_728	171_13_471
1025_4_1377	747_2_485	119_2_1	44_6_1	114_4_1	95_6_732	171_13_449
1025_4_1401	747_2_537	119_2_1	44_6_1	114_4_1	95_6_720	171_13_420
1025_4_1352	747_2_554	119_2_1	44_6_1	114_4_1	95_6_779	171_13_417
1025_4_1269	747_2_524	119_2_1	44_6_1	114_4_1	95_6_818	171_13_394
1025_4_1182	747_2_523	119_2_1	44_6_1	114_4_1	95_6_855	171_13_432
1025_4_1041	747_2_506	119_2_1	44_6_1	114_4_1	95_6_911	171_13_438
1025_4_923	747_2_494	119_2_1	44_6_1	114_4_1	95_6_1011	171_13_425
1025_4_825	747_2_435	119_2_1	44_6_1	114_4_1	95_6_1032	171_13_410
1025_4_815	747_2_433	119_2_1	44_6_1	114_4_1	95_6_1107	171_13_391
1025_4_820	747_2_423	119_2_1	44_6_1	114_4_1	95_6_1146	171_13_420
1025_4_856	747_2_384	119_2_1	44_6_1	114_4_1	95_6_1198	171_13_446
1025_4_929	747_2_387	119_2_1	44_6_1	114_4_1	95_6_1153	171_13_435
1025_4_1009	747_2_361	119_2_1	44_6_1	114_4_1	95_6_1099	171_13_393
1025_4_1109	747_2_370	119_2_1	44_6_1	114_4_1	95_6_1047	171_13_355
1025_4_1186	747_2_341	119_2_1	44_6_1	114_4_1	95_6_954	171_13_390
1025_4_1331	747_2_293	119_2_1	44_6_1	114_4_1	95_6_825	171_13_424
1025_4_1396	747_2_269	119_2_1	44_6_1	114_4_1	95_6_748	171_13_452
1025_4_1489	747_2_253	119_2_1	44_6_1	114_4_1	95_6_619	171_13_426
1025_4_1486	747_2_221	119_2_1	44_6_1	114_4_1	95_6_570	171_13_413
1025_4_1460	747_2_212	119_2_1	44_6_1	114_4_1	95_6_540	171_13_366
1025_4_1410	747_2_229	119_2_1	44_6_1	114_4_1	95_6_543	171_13_339
1025_4_1314	747_2_220	119_2_1	44_6_1	114_4_1	95_6_624	171_13_342
1025_4_1268	747_2_252	119_2_1	44_6_1	114_4_1	95_6_678	171_13_339
1025_4_1176	747_2_295	119_2_1	44_6_1	114_4_1	95_6_783	171_13_377
1025_4_1107	747_2_334	119_2_1	44_6_1	114_4_1	95_6_850	171_13_465
1025_4_1074	747_2_380	119_2_1	44_6_1	114_4_1	95_6_896	171_13_509
1025_4_992	747_2_399	119_2_1	44_6_1	114_4_1	95_6_1009	171_13_571
1025_4_893	747_2_444	119_2_1	44_6_1	114_4_1	95_6_1088	171_13_611
1025_4_755	747_2_433	119_2_1	44_6_1	114_4_1	95_6_1180	171_13_600
1025_4_720	747_2_427	119_2_1	44_6_1	114_4_1	95_6_1197	171_13_554
1025_4_717	747_2_396	119_2_1	44_6_1	114_4_1	95_6_1221	171_13_457
1025_4_763	747_2_386	119_2_1	44_6_1	114_4_1	95_6_1182	171_13_374
1025_4_807	747_2_370	119_2_1	44_6_1	114_4_1	95_6_1186	171_13_358
1025_4_871	747_2_343	119_2_1	44_6_1	114_4_1	95_6_1095	171_13_378
1025_4_991	747_2_334	119_2_1	44_6_1	114_4_1	95_6_999	171_13_414
1025_4_1024	747_2_340	119_2_1	44_6_1	114_4_1	95_6_896	171_13_425
1025_4_1137	747_2_341	119_2_1	44_6_1	114_4_1	95_6_732	171_13_441
1025_4_1233	747_2_347	119_2_1	44_6_1	114_4_1	95_6_645	171_13_425
1025_4_1437	747_2_330	119_2_1	44_6_1	114_4_1	95_6_554	171_13_351
1025_4_1558	747_2_334	119_2_1	44_6_1	114_4_1	95_6_520	171_13_377
1025_4_1651	747_2_382	119_2_1	44_6_1	114_4_1	95_6_534	171_13_413
1025_4_1730	747_2_368	119_2_1	44_6_1	114_4_1	95_6_585	171_13_427
1025_4_1730	747_2_388	119_2_1	44_6_1	114_4_1	95_6_658	171_13_454
1025_4_1751	747_2_344	119_2_1	44_6_1	114_4_1	95_6_722	171_13_461
1025_4_1692	747_2_361	119_2_1	44_6_1	114_4_1	95_6_829	171_13_432
1025_4_1644	747_2_341	119_2_1	44_6_1	114_4_1	95_6_880	171_13_408
1025_4_1541	747_2_381	119_2_1	44_6_1	114_4_1	95_6_942	171_13_411
1025_4_1405	747_2_364	119_2_1	44_6_1	114_4_1	95_6_962	171_13_436
1025_4_1328	747_2_372	119_2_1	44_6_1	114_4_1	95_6_985	171_13_434
1025_4_1283	747_2_363	119_2_1	44_6_1	114_4_1	95_6_958	171_13_443
1025_4_1262	747_2_377	119_2_1	44_6_1	114_4_1	95_6_967	171_13_389
1025_4_1202	747_2_394	119_2_1	44_6_1	114_4_1	95_6_976	171_13_344
1025_4_1091	747_2_406	119_2_1	44_6_1	114_4_1	95_6_1010	171_13_320
1025_4_1036	747_2_425	119_2_1	44_6_1	114_4_1	95_6_976	171_13_339
1025_4_1030	747_2_416	119_2_1	44_6_1	114_4_1	95_6_1010	171_13_366
1025_4_1005	747_2_451	119_2_1	44_6_1	114_4_1	95_6_995	171_13_364
1025_4_1030	747_2_429	119_2_1	44_6_1	114_4_1	95_6_1047	171_13_369
1025_4_1042	747_2_414	119_2_1	44_6_1	114_4_1	95_6_1084	171_13_348
1025_4_1110	747_2_378	119_2_1	44_6_1	114_4_1	95_6_1115	171_13_318
1025_4_1101	747_2_326	119_2_1	44_6_1	114_4_1	95_6_1171	171_13_306
1025_4_1132	747_2_285	119_2_1	44_6_1	114_4_1	95_6_1156	171_13_330
1025_4_1203	747_2_236	119_2_1	44_6_1	114_4_1	95_6_1131	171_13_382
1025_4_1280	747_2_217	119_2_1	44_6_1	114_4_1	95_6_1070	171_13_429
1025_4_1357	747_2_205	119_2_1	44_6_1	114_4_1	95_6_967	171_13_467
1025_4_1361	747_2_173	119_2_1	44_6_1	114_4_1	95_6_905	171_13_496
1025_4_1426	747_2_167	119_2_1	44_6_1	114_4_1	95_6_833	171_13_453
1025_4_1408	747_2_168	119_2_1	44_6_1	114_4_1	95_6_829	171_13_416
1025_4_1455	747_2_160	119_2_1	44_6_1	114_4_1	95_6_795	171_13_393
1025_4_1410	747_2_187	119_2_1	44_6_1	114_4_1	95_6_791	171_13_368
1025_4_1377	747_2_184	119_2_1	44_6_1	114_4_1	95_6_806	171_13_390
1025_4_1312	747_2_223	119_2_1	44_6_1	114_4_1	95_6_779	171_13_438
1025_4_1206	747_2_262	119_2_1	44_6_1	114_4_1	95_6_788	171_13_451
1025_4_1124	747_2_311	119_2_1	44_6_1	114_4_1	95_6_835	171_13_475
1025_4_1018	747_2_352	119_2_1	44_6_1	114_4_1	95_6_903	171_13_480
1025_4_977	747_2_363	119_2_1	44_6_1	114_4_1	95_6_956	171_13_453
1025_4_935	747_2_375	119_2_1	44_6_1	114_4_1	95_6_1036	171_13_418
1025_4_961	747_2_352	119_2_1	44_6_1	114_4_1	95_6_1072	171_13_426
1025_4_988	747_2_314	119_2_1	44_6_1	114_4_1	95_6_1117	171_13_404
1025_4_1050	747_2_269	119_2_1	44_6_1	114_4_1	95_6_1111	171_13_389
1025_4_1125	747_2_224	119_2_1	44_6_1	114_4_1	95_6_1093	171_13_364
1025_4_1219	747_2_199	119_2_1	44_6_1	114_4_1	95_6_1038	171_13_369
1025_4_1299	747_2_173	119_2_1	44_6_1	114_4_1	95_6_966	171_13_381
1025_4_1317	747_2_174	119_2_1	44_6_1	114_4_1	95_6_927	171_13_397
1025_4_1333	747_2_179	119_2_1	44_6_1	114_4_1	95_6_920	171_13_450
1025_4_1344	747_2_185	119_2_1	44_6_1	114_4_1	95_6_922	171_13_478
1025_4_1301	747_2_213	119_2_1	44_6_1	114_4_1	95_6_926	171_13_476
1025_4_1253	747_2_231	119_2_1	44_6_1	114_4_1	95_6_953	171_13_427
1025_4_1153	747_2_237	119_2_1	44_6_1	114_4_1	95_6_968	171_13_399
1025_4_1116	747_2_233	119_2_1	44_6_1	114_4_1	95_6_980	171_13_395
1025_4_1055	747_2_228	119_2_1	44_6_1	114_4_1	95_6_1046	171_13_403
1025_4_1010	747_2_209	119_2_1	44_6_1	114_4_1	95_6_1083	171_13_410
1025_4_1002	747_2_203	119_2_1	44_6_1	114_4_1	95_6_1142	171_13_438
1025_4_1022	747_2_172	119_2_1	44_6_1	114_4_1	95_6_1154	171_13_424
1025_4_1045	747_2_150	119_2_1	44_6_1	114_4_1	95_6_1216	171_13_413
1025_4_1074	747_2_144	119_2_1	44_6_1	114_4_1	95_6_1265	171_13_369
1025_4_1100	747_2_142	119_2_1	44_6_1	114_4_1	95_6_1283	171_13_358
1025_4_1119	747_2_122	119_2_1	44_6_1	114_4_1	95_6_1298	171_13_383
1025_4_1130	747_2_100	119_2_1	44_6_1	114_4_1	95_6_1294	171_13_386
1025_4_1131	747_2_95	119_2_1	44_6_1	114_4_1	95_6_1278	171_13_364
1025_4_1162	747_2_90	119_2_1	44_6_1	114_4_1	95_6_1235	171_13_327
1025_4_1181	747_2_104	119_2_1	44_6_1	114_4_1	95_6_1235	171_13_255
1025_4_1152	747_2_121	119_2_1	44_6_1	114_4_1	95_6_1233	171_13_227
1025_4_1174	747_2_140	119_2_1	44_6_1	114_4_1	95_6_1232	171_13_304
1025_4_1170	747_2_169	119_2_1	44_6_1	114_4_1	95_6_1228	171_13_343
1025_4_1225	747_2_175	119_2_1	44_6_1	114_4_1	95_6_1213	171_13_356
1025_4_1246	747_2_179	119_2_1	44_6_1	114_4_1	95_6_1201	171_13_355
1025_4_1341	747_2_184	119_2_1	44_6_1	114_4_1	95_6_1115	171_13_349
1025_4_1357	747_2_166	119_2_1	44_6_1	114_4_1	95_6_1145	171_13_372
1025_4_1381	747_2_154	119_2_1	44_6_1	114_4_1	95_6_1160	171_13_377
1025_4_1378	747_2_134	119_2_1	44_6_1	114_4_1	95_6_1192	171_13_379
1025_4_1377	747_2_140	119_2_1	44_6_1	114_4_1	95_6_1215	171_13_337
1025_4_1301	747_2_153	119_2_1	44_6_1	114_4_1	95_6_1274	171_13_318
1025_4_1228	747_2_180	119_2_1	44_6_1	114_4_1	95_6_1299	171_13_313
1025_4_1146	747_2_188	119_2_1	44_6_1	114_4_1	95_6_1298	171_13_371
1025_4_1029	747_2_212	119_2_1	44_6_1	114_4_1	95_6_1340	171_13_344
1025_4_1004	747_2_237	119_2_1	44_6_1	114_4_1	95_6_1316	171_13_320
1025_4_941	747_2_251	119_2_1	44_6_1	114_4_1	95_6_1329	171_13_299
1025_4_896	747_2_267	119_2_1	44_6_1	114_4_1	95_6_1262	171_13_306
1025_4_898	747_2_283	119_2_1	44_6_1	114_4_1	95_6_1239	171_13_330
1025_4_959	747_2_310	119_2_1	44_6_1	114_4_1	95_6_1148	171_13_349
1025_4_1006	747_2_316	119_2_1	44_6_1	114_4_1	95_6_1118	171_13_408
1025_4_1115	747_2_284	119_2_1	44_6_1	114_4_1	95_6_1097	171_13_454
1025_4_1187	747_2_260	119_2_1	44_6_1	114_4_1	95_6_1127	171_13_536
1025_4_1310	747_2_218	119_2_1	44_6_1	114_4_1	95_6_1095	171_13_539
1025_4_1406	747_2_196	119_2_1	44_6_1	114_4_1	95_6_1034	171_13_528
1025_4_1536	747_2_153	119_2_1	44_6_1	114_4_1	95_6_964	171_13_481
1025_4_1654	747_2_123	119_2_1	44_6_1	114_4_1	95_6_868	171_13_459
1025_4_1685	747_2_122	119_2_1	44_6_1	114_4_1	95_6_829	171_13_371
1025_4_1772	747_2_104	119_2_1	44_6_1	114_4_1	95_6_771	171_13_362
1025_4_1805	747_2_115	119_2_1	44_6_1	114_4_1	95_6_783	171_13_354
1025_4_1812	747_2_105	119_2_1	44_6_1	114_4_1	95_6_792	171_13_338
1025_4_1734	747_2_108	119_2_1	44_6_1	114_4_1	95_6_837	171_13_353
1025_4_1679	747_2_106	119_2_1	44_6_1	114_4_1	95_6_895	171_13_354
1025_4_1566	747_2_112	119_2_1	44_6_1	114_4_1	95_6_946	171_13_377
1025_4_1460	747_2_118	119_2_1	44_6_1	114_4_1	95_6_982	171_13_375
1025_4_1307	747_2_129	119_2_1	44_6_1	114_4_1	95_6_1037	171_13_354
1025_4_1243	747_2_147	119_2_1	44_6_1	114_4_1	95_6_1009	171_13_374
1025_4_1150	747_2_170	119_2_1	44_6_1	114_4_1	95_6_1002	171_13_386
1025_4_1144	747_2_178	119_2_1	44_6_1	114_4_1	95_6_967	171_13_414
1025_4_1129	747_2_179	119_2_1	44_6_1	114_4_1	95_6_970	171_13_438
1025_4_1173	747_2_184	119_2_1	44_6_1	114_4_1	95_6_944	171_13_432
1025_4_1192	747_2_184	119_2_1	44_6_1	114_4_1	95_6_924	171_13_404
1025_4_1172	747_2_158	119_2_1	44_6_1	114_4_1	95_6_929	171_13_385
1025_4_1227	747_2_134	119_2_1	44_6_1	114_4_1	95_6_913	171_13_413
1025_4_1220	747_2_119	119_2_1	44_6_1	114_4_1	95_6_948	171_13_426
1025_4_1265	747_2_105	119_2_1	44_6_1	114_4_1	95_6_957	171_13_415
1025_4_1305	747_2_111	119_2_1	44_6_1	114_4_1	95_6_948	171_13_437
1025_4_1273	747_2_126	119_2_1	44_6_1	114_4_1	95_6_970	171_13_478
1025_4_1288	747_2_129	119_2_1	44_6_1	114_4_1	95_6_950	171_13_478
1025_4_1230	747_2_158	119_2_1	44_6_1	114_4_1	95_6_959	171_13_443
1025_4_1253	747_2_160	119_2_1	44_6_1	114_4_1	95_6_947	171_13_464
1025_4_1234	747_2_167	119_2_1	44_6_1	114_4_1	95_6_958	171_13_420
1025_4_1192	747_2_167	119_2_1	44_6_1	114_4_1	95_6_937	171_13_432
1025_4_1201	747_2_155	119_2_1	44_6_1	114_4_1	95_6_931	171_13_428
1025_4_1169	747_2_130	119_2_1	44_6_1	114_4_1	95_6_997	171_13_424
1025_4_1147	747_2_108	119_2_1	44_6_1	114_4_1	95_6_1012	171_13_371
1025_4_1119	747_2_94	119_2_1	44_6_1	114_4_1	95_6_1049	171_13_335
1025_4_1073	747_2_77	119_2_1	44_6_1	114_4_1	95_6_1070	171_13_383
1025_4_1073	747_2_71	119_2_1	44_6_1	114_4_1	95_6_1051	171_13_439
1025_4_1065	747_2_80	119_2_1	44_6_1	114_4_1	95_6_1052	171_13_482
1025_4_1083	747_2_90	119_2_1	44_6_1	114_4_1	95_6_1071	171_13_499
1025_4_1088	747_2_98	119_2_1	44_6_1	114_4_1	95_6_1023	171_13_508
1025_4_1137	747_2_96	119_2_1	44_6_1	114_4_1	95_6_961	171_13_513
1025_4_1159	747_2_93	119_2_1	44_6_1	114_4_1	95_6_921	171_13_504
1025_4_1194	747_2_90	119_2_1	44_6_1	114_4_1	95_6_879	171_13_503
1025_4_1236	747_2_82	119_2_1	44_6_1	114_4_1	95_6_856	171_13_515
1025_4_1237	747_2_84	119_2_1	44_6_1	114_4_1	95_6_874	171_13_537
1025_4_1271	747_2_73	119_2_1	44_6_1	114_4_1	95_6_878	171_13_535
1025_4_1290	747_2_57	119_2_1	44_6_1	114_4_1	95_6_908	171_13_522
1025_4_1295	747_2_37	119_2_1	44_6_1	114_4_1	95_6_952	171_13_500
1025_4_1334	747_2_21	119_2_1	44_6_1	114_4_1	95_6_983	171_13_538
1025_4_1341	747_2_20	119_2_1	44_6_1	114_4_1	95_6_996	171_13_569
1025_4_1314	747_2_21	119_2_1	44_6_1	114_4_1	95_6_1026	171_13_546
1025_4_1227	747_2_17	119_2_1	44_6_1	114_4_1	95_6_1053	171_13_493
1025_4_1193	747_2_29	119_2_1	44_6_1	114_4_1	95_6_1045	171_13_484
1025_4_1112	747_2_33	119_2_1	44_6_1	114_4_1	95_6_1077	171_13_461
1025_4_1094	747_2_45	119_2_1	44_6_1	114_4_1	95_6_1099	171_13_422
1025_4_1037	747_2_55	119_2_1	44_6_1	114_4_1	95_6_1169	171_13_461
1025_4_1040	747_2_68	119_2_1	44_6_1	114_4_1	95_6_1184	171_13_503
1025_4_1059	747_2_94	119_2_1	44_6_1	114_4_1	95_6_1166	171_13_505
1025_4_1055	747_2_97	119_2_1	44_6_1	114_4_1	95_6_1191	171_13_506
1025_4_1034	747_2_122	119_2_1	44_6_1	114_4_1	95_6_1170	171_13_532
1025_4_1076	747_2_115	119_2_1	44_6_1	114_4_1	95_6_1177	171_13_522
1025_4_1035	747_2_120	119_2_1	44_6_1	114_4_1	95_6_1183	171_13_515
1025_4_1020	747_2_132	119_2_1	44_6_1	114_4_1	95_6_1134	171_13_474
1025_4_1006	747_2_134	119_2_1	44_6_1	114_4_1	95_6_1133	171_13_437
1025_4_1005	747_2_141	119_2_1	44_6_1	114_4_1	95_6_1124	171_13_421
1025_4_1010	747_2_123	119_2_1	44_6_1	114_4_1	95_6_1100	171_13_419
1025_4_1023	747_2_100	119_2_1	44_6_1	114_4_1	95_6_1097	171_13_459
1025_4_1056	747_2_87	119_2_1	44_6_1	114_4_1	95_6_1081	171_13_515
1025_4_1072	747_2_82	119_2_1	44_6_1	114_4_1	95_6_1053	171_13_559
1025_4_1111	747_2_79	119_2_1	44_6_1	114_4_1	95_6_1020	171_13_601
1025_4_1156	747_2_82	119_2_1	44_6_1	114_4_1	95_6_954	171_13_602
1025_4_1180	747_2_85	119_2_1	44_6_1	114_4_1	95_6_955	171_13_611
1025_4_1194	747_2_83	119_2_1	44_6_1	114_4_1	95_6_928	171_13_553
1025_4_1215	747_2_80	119_2_1	44_6_1	114_4_1	95_6_885	171_13_496
1025_4_1241	747_2_85	119_2_1	44_6_1	114_4_1	95_6_892	171_13_467
1025_4_1223	747_2_91	119_2_1	44_6_1	114_4_1	95_6_885	171_13_473
1025_4_1192	747_2_101	119_2_1	44_6_1	114_4_1	95_6_918	171_13_490
1025_4_1191	747_2_118	119_2_1	44_6_1	114_4_1	95_6_910	171_13_500
1025_4_1189	747_2_115	119_2_1	44_6_1	114_4_1	95_6_942	171_13_490
1025_4_1214	747_2_131	119_2_1	44_6_1	114_4_1	95_6_976	171_13_473
1025_4_1242	747_2_125	119_2_1	44_6_1	114_4_1	95_6_972	171_13_446
1025_4_1246	747_2_126	119_2_1	44_6_1	114_4_1	95_6_1025	171_13_457
1025_4_1222	747_2_113	119_2_1	44_6_1	114_4_1	95_6_1092	171_13_464
1025_4_1172	747_2_111	119_2_1	44_6_1	114_4_1	95_6_1151	171_13_457
1025_4_1122	747_2_88	119_2_1	44_6_1	114_4_1	95_6_1162	171_13_488
1025_4_1030	747_2_81	119_2_1	44_6_1	114_4_1	95_6_1242	171_13_505
1025_4_974	747_2_71	119_2_1	44_6_1	114_4_1	95_6_1280	171_13_485
1025_4_915	747_2_66	119_2_1	44_6_1	114_4_1	95_6_1293	171_13_433
1025_4_902	747_2_65	119_2_1	44_6_1	114_4_1	95_6_1286	171_13_377
1025_4_936	747_2_76	119_2_1	44_6_1	114_4_1	95_6_1190	171_13_391
1025_4_988	747_2_83	119_2_1	44_6_1	114_4_1	95_6_1131	171_13_395
1025_4_1065	747_2_93	119_2_1	44_6_1	114_4_1	95_6_1059	171_13_412
1025_4_1136	747_2_96	119_2_1	44_6_1	114_4_1	95_6_1023	171_13_411
1025_4_1170	747_2_103	119_2_1	44_6_1	114_4_1	95_6_998	171_13_383
1025_4_1218	747_2_114	119_2_1	44_6_1	114_4_1	95_6_1009	171_13_390
1025_4_1208	747_2_130	119_2_1	44_6_1	114_4_1	95_6_1034	171_13_397
1025_4_1209	747_2_152	119_2_1	44_6_1	114_4_1	95_6_1071	171_13_416
1025_4_1228	747_2_159	119_2_1	44_6_1	114_4_1	95_6_1088	171_13_393
1025_4_1181	747_2_189	119_2_1	44_6_1	114_4_1	95_6_1102	171_13_376
1025_4_1170	747_2_196	119_2_1	44_6_1	114_4_1	95_6_1125	171_13_419
1025_4_1143	747_2_196	119_2_1	44_6_1	114_4_1	95_6_1130	171_13_421
1025_4_1102	747_2_200	119_2_1	44_6_1	114_4_1	95_6_1161	171_13_407
1025_4_1069	747_2_202	119_2_1	44_6_1	114_4_1	95_6_1178	171_13_391
1025_4_1062	747_2_193	119_2_1	44_6_1	114_4_1	95_6_1232	171_13_368
1025_4_1082	747_2_167	119_2_1	44_6_1	114_4_1	95_6_1208	171_13_351
1025_4_1082	747_2_152	119_2_1	44_6_1	114_4_1	95_6_1179	171_13_405
1025_4_1084	747_2_143	119_2_1	44_6_1	114_4_1	95_6_1152	171_13_469
1025_4_1068	747_2_123	119_2_1	44_6_1	114_4_1	95_6_1129	171_13_537
1025_4_1130	747_2_130	119_2_1	44_6_1	114_4_1	95_6_1088	171_13_535
1025_4_1125	747_2_113	119_2_1	44_6_1	114_4_1	95_6_1035	171_13_541
1025_4_1110	747_2_125	119_2_1	44_6_1	114_4_1	95_6_1032	171_13_546
1025_4_1102	747_2_142	119_2_1	44_6_1	114_4_1	95_6_969	171_13_541
1025_4_1129	747_2_157	119_2_1	44_6_1	114_4_1	95_6_948	171_13_542
1025_4_1151	747_2_165	119_2_1	44_6_1	114_4_1	95_6_885	171_13_530
1025_4_1133	747_2_170	119_2_1	44_6_1	114_4_1	95_6_848	171_13_533
1025_4_1166	747_2_160	119_2_1	44_6_1	114_4_1	95_6_856	171_13_518
1025_4_1228	747_2_147	119_2_1	44_6_1	114_4_1	95_6_872	171_13_480
1025_4_1335	747_2_118	119_2_1	44_6_1	114_4_1	95_6_874	171_13_434
1025_4_1343	747_2_104	119_2_1	44_6_1	114_4_1	95_6_917	171_13_401
1025_4_1378	747_2_91	119_2_1	44_6_1	114_4_1	95_6_971	171_13_388
1025_4_1370	747_2_93	119_2_1	44_6_1	114_4_1	95_6_1033	171_13_372
1025_4_1397	747_2_101	119_2_1	44_6_1	114_4_1	95_6_1078	171_13_325
1025_4_1410	747_2_87	119_2_1	44_6_1	114_4_1	95_6_1107	171_13_283
1025_4_1333	747_2_106	119_2_1	44_6_1	114_4_1	95_6_1147	171_13_238
1025_4_1320	747_2_114	119_2_1	44_6_1	114_4_1	95_6_1121	171_13_243
1025_4_1280	747_2_140	119_2_1	44_6_1	114_4_1	95_6_1135	171_13_303
1025_4_1273	747_2_141	119_2_1	44_6_1	114_4_1	95_6_1098	171_13_370
1025_4_1249	747_2_172	119_2_1	44_6_1	114_4_1	95_6_1123	171_13_430
1025_4_1262	747_2_191	119_2_1	44_6_1	114_4_1	95_6_1151	171_13_449
1025_4_1303	747_2_210	119_2_1	44_6_1	114_4_1	95_6_1094	171_13_464
1025_4_1359	747_2_236	119_2_1	44_6_1	114_4_1	95_6_1037	171_13_442
1025_4_1395	747_2_239	119_2_1	44_6_1	114_4_1	95_6_977	171_13_409
1025_4_1432	747_2_236	119_2_1	44_6_1	114_4_1	95_6_911	171_13_390
1025_4_1425	747_2_232	119_2_1	44_6_1	114_4_1	95_6_882	171_13_353
1025_4_1462	747_2_219	119_2_1	44_6_1	114_4_1	95_6_876	171_13_340
1025_4_1426	747_2_208	119_2_1	44_6_1	114_4_1	95_6_879	171_13_384
1025_4_1410	747_2_198	119_2_1	44_6_1	114_4_1	95_6_916	171_13_427
1025_4_1347	747_2_177	119_2_1	44_6_1	114_4_1	95_6_963	171_13_481
1025_4_1303	747_2_150	119_2_1	44_6_1	114_4_1	95_6_993	171_13_490
1025_4_1226	747_2_114	119_2_1	44_6_1	114_4_1	95_6_1069	171_13_433
1025_4_1123	747_2_82	119_2_1	44_6_1	114_4_1	95_6_1161	171_13_377
1025_4_1085	747_2_61	119_2_1	44_6_1	114_4_1	95_6_1237	171_13_334
1025_4_1074	747_2_55	119_2_1	44_6_1	114_4_1	95_6_1306	171_13_353
1025_4_1118	747_2_66	119_2_1	44_6_1	114_4_1	95_6_1365	171_13_355
1025_4_1112	747_2_75	119_2_1	44_6_1	114_4_1	95_6_1446	171_13_335
1025_4_1143	747_2_88	119_2_1	44_6_1	114_4_1	95_6_1479	171_13_299
1025_4_1176	747_2_99	119_2_1	44_6_1	114_4_1	95_6_1484	171_13_296
1025_4_1249	747_2_98	119_2_1	44_6_1	114_4_1	95_6_1447	171_13_376
1025_4_1263	747_2_106	119_2_1	44_6_1	114_4_1	95_6_1467	171_13_389
1025_4_1311	747_2_102	119_2_1	44_6_1	114_4_1	95_6_1428	171_13_380
1025_4_1359	747_2_110	119_2_1	44_6_1	114_4_1	95_6_1372	171_13_344
1025_4_1368	747_2_114	119_2_1	44_6_1	114_4_1	95_6_1277	171_13_279
1025_4_1362	747_2_136	119_2_1	44_6_1	114_4_1	95_6_1186	171_13_242
1025_4_1314	747_2_133	119_2_1	44_6_1	114_4_1	95_6_1128	171_13_277
1025_4_1254	747_2_135	119_2_1	44_6_1	114_4_1	95_6_1098	171_13_294
1025_4_1151	747_2_124	119_2_1	44_6_1	114_4_1	95_6_1131	171_13_291
1025_4_1076	747_2_112	119_2_1	44_6_1	114_4_1	95_6_1192	171_13_333
1025_4_1015	747_2_103	119_2_1	44_6_1	114_4_1	95_6_1278	171_13_379
1025_4_956	747_2_76	119_2_1	44_6_1	114_4_1	95_6_1314	171_13_409
1025_4_936	747_2_64	119_2_1	44_6_1	114_4_1	95_6_1363	171_13_389
1025_4_948	747_2_63	119_2_1	44_6_1	114_4_1	95_6_1404	171_13_394
1025_4_932	747_2_62	119_2_1	44_6_1	114_4_1	95_6_1438	171_13_392
1025_4_905	747_2_56	119_2_1	44_6_1	114_4_1	95_6_1489	171_13_392
1025_4_939	747_2_62	119_2_1	44_6_1	114_4_1	95_6_1474	171_13_381
1025_4_964	747_2_67	119_2_1	44_6_1	114_4_1	95_6_1449	171_13_374
1025_4_1012	747_2_83	119_2_1	44_6_1	114_4_1	95_6_1316	171_13_345
1025_4_1056	747_2_95	119_2_1	44_6_1	114_4_1	95_6_1228	171_13_362
1025_4_1145	747_2_102	119_2_1	44_6_1	114_4_1	95_6_1113	171_13_372
1025_4_1164	747_2_112	119_2_1	44_6_1	114_4_1	95_6_1058	171_13_371
1025_4_1245	747_2_121	119_2_1	44_6_1	114_4_1	95_6_1002	171_13_356
1025_4_1307	747_2_125	119_2_1	44_6_1	114_4_1	95_6_952	171_13_377
1025_4_1337	747_2_127	119_2_1	44_6_1	114_4_1	95_6_962	171_13_445
1025_4_1374	747_2_140	119_2_1	44_6_1	114_4_1	95_6_998	171_13_474
1025_4_1351	747_2_169	119_2_1	44_6_1	114_4_1	95_6_1081	171_13_445
1025_4_1296	747_2_168	119_2_1	44_6_1	114_4_1	95_6_1137	171_13_446
1025_4_1286	747_2_177	119_2_1	44_6_1	114_4_1	95_6_1187	171_13_419
1025_4_1252	747_2_190	119_2_1	44_6_1	114_4_1	95_6_1260	171_13_371
1025_4_1177	747_2_192	119_2_1	44_6_1	114_4_1	95_6_1304	171_13_338
1025_4_1120	747_2_192	119_2_1	44_6_1	114_4_1	95_6_1364	171_13_319
1025_4_1035	747_2_186	119_2_1	44_6_1	114_4_1	95_6_1364	171_13_343
1025_4_980	747_2_185	119_2_1	44_6_1	114_4_1	95_6_1402	171_13_366
1025_4_948	747_2_177	119_2_1	44_6_1	114_4_1	95_6_1393	171_13_384
1025_4_934	747_2_161	119_2_1	44_6_1	114_4_1	95_6_1350	171_13_417
1025_4_995	747_2_154	119_2_1	44_6_1	114_4_1	95_6_1289	171_13_427
1025_4_1098	747_2_166	119_2_1	44_6_1	114_4_1	95_6_1217	171_13_425
1025_4_1166	747_2_195	119_2_1	44_6_1	114_4_1	95_6_1132	171_13_407
1025_4_1254	747_2_205	119_2_1	44_6_1	114_4_1	95_6_1028	171_13_396
1025_4_1282	747_2_245	119_2_1	44_6_1	114_4_1	95_6_933	171_13_395
1025_4_1318	747_2_235	119_2_1	44_6_1	114_4_1	95_6_878	171_13_405
1025_4_1310	747_2_273	119_2_1	44_6_1	114_4_1	95_6_858	171_13_429
1025_4_1274	747_2_257	119_2_1	44_6_1	114_4_1	95_6_862	171_13_482
1025_4_1194	747_2_266	119_2_1	44_6_1	114_4_1	95_6_921	171_13_472
1025_4_1198	747_2_255	119_2_1	44_6_1	114_4_1	95_6_961	171_13_453
1025_4_1165	747_2_255	119_2_1	44_6_1	114_4_1	95_6_1005	171_13_442
1025_4_1172	747_2_239	119_2_1	44_6_1	114_4_1	95_6_1023	171_13_468
1025_4_1154	747_2_218	119_2_1	44_6_1	114_4_1	95_6_1065	171_13_452
1025_4_1181	747_2_196	119_2_1	44_6_1	114_4_1	95_6_1021	171_13_461
1025_4_1147	747_2_167	119_2_1	44_6_1	114_4_1	95_6_985	171_13_449
1025_4_1163	747_2_152	119_2_1	44_6_1	114_4_1	95_6_925	171_13_464
1025_4_1175	747_2_139	119_2_1	44_6_1	114_4_1	95_6_907	171_13_499
1025_4_1153	747_2_124	119_2_1	44_6_1	114_4_1	95_6_863	171_13_543
1025_4_1177	747_2_121	119_2_1	44_6_1	114_4_1	95_6_887	171_13_564
1025_4_1187	747_2_114	119_2_1	44_6_1	114_4_1	95_6_904	171_13_550
1025_4_1197	747_2_115	119_2_1	44_6_1	114_4_1	95_6_971	171_13_508
1025_4_1196	747_2_103	119_2_1	44_6_1	114_4_1	95_6_1096	171_13_445
1025_4_1171	747_2_108	119_2_1	44_6_1	114_4_1	95_6_1156	171_13_407
1025_4_1156	747_2_107	119_2_1	44_6_1	114_4_1	95_6_1173	171_13_425
1025_4_1095	747_2_129	119_2_1	44_6_1	114_4_1	95_6_1243	171_13_414
1025_4_1025	747_2_131	119_2_1	44_6_1	114_4_1	95_6_1307	171_13_378
1025_4_948	747_2_142	119_2_1	44_6_1	114_4_1	95_6_1361	171_13_357
1025_4_851	747_2_168	119_2_1	44_6_1	114_4_1	95_6_1401	171_13_358
1025_4_789	747_2_180	119_2_1	44_6_1	114_4_1	95_6_1406	171_13_421
1025_4_755	747_2_219	119_2_1	44_6_1	114_4_1	95_6_1373	171_13_455
1025_4_781	747_2_246	119_2_1	44_6_1	114_4_1	95_6_1380	171_13_408
1025_4_792	747_2_270	119_2_1	44_6_1	114_4_1	95_6_1331	171_13_375
1025_4_874	747_2_270	119_2_1	44_6_1	114_4_1	95_6_1277	171_13_434
1025_4_945	747_2_265	119_2_1	44_6_1	114_4_1	95_6_1236	171_13_446
1025_4_1003	747_2_249	119_2_1	44_6_1	114_4_1	95_6_1152	171_13_427
1025_4_1116	747_2_211	119_2_1	44_6_1	114_4_1	95_6_1091	171_13_399
1025_4_1193	747_2_175	119_2_1	44_6_1	114_4_1	95_6_1080	171_13_386
1025_4_1282	747_2_139	119_2_1	44_6_1	114_4_1	95_6_1020	171_13_388
1025_4_1354	747_2_114	119_2_1	44_6_1	114_4_1	95_6_998	171_13_371
1025_4_1408	747_2_112	119_2_1	44_6_1	114_4_1	95_6_1020	171_13_407
1025_4_1446	747_2_110	119_2_1	44_6_1	114_4_1	95_6_1039	171_13_393
1025_4_1490	747_2_114	119_2_1	44_6_1	114_4_1	95_6_1078	171_13_409
1025_4_1500	747_2_132	119_2_1	44_6_1	114_4_1	95_6_1074	171_13_432
1025_4_1471	747_2_153	119_2_1	44_6_1	114_4_1	95_6_1048	171_13_403
1025_4_1447	747_2_186	119_2_1	44_6_1	114_4_1	95_6_1020	171_13_419
1025_4_1366	747_2_211	119_2_1	44_6_1	114_4_1	95_6_1014	171_13_422
1025_4_1266	747_2_231	119_2_1	44_6_1	114_4_1	95_6_998	171_13_420
1025_4_1151	747_2_273	119_2_1	44_6_1	114_4_1	95_6_1014	171_13_415
1025_4_1087	747_2_308	119_2_1	44_6_1	114_4_1	95_6_1068	171_13_397
1025_4_1037	747_2_331	119_2_1	44_6_1	114_4_1	95_6_1110	171_13_401
1025_4_992	747_2_342	119_2_1	44_6_1	114_4_1	95_6_1174	171_13_422
1025_4_966	747_2_337	119_2_1	44_6_1	114_4_1	95_6_1217	171_13_439
1025_4_969	747_2_345	119_2_1	44_6_1	114_4_1	95_6_1209	171_13_449
1025_4_1003	747_2_306	119_2_1	44_6_1	114_4_1	95_6_1138	171_13_440
1025_4_1055	747_2_266	119_2_1	44_6_1	114_4_1	95_6_1054	171_13_458
1025_4_1136	747_2_226	119_2_1	44_6_1	114_4_1	95_6_958	171_13_427
1025_4_1196	747_2_206	119_2_1	44_6_1	114_4_1	95_6_859	171_13_410
1025_4_1271	747_2_187	119_2_1	44_6_1	114_4_1	95_6_794	171_13_404
1025_4_1345	747_2_157	119_2_1	44_6_1	114_4_1	95_6_738	171_13_432
1025_4_1401	747_2_123	119_2_1	44_6_1	114_4_1	95_6_726	171_13_495
1025_4_1476	747_2_100	119_2_1	44_6_1	114_4_1	95_6_713	171_13_506
1025_4_1536	747_2_84	119_2_1	44_6_1	114_4_1	95_6_716	171_13_522
1025_4_1509	747_2_71	119_2_1	44_6_1	114_4_1	95_6_739	171_13_509
1025_4_1458	747_2_58	119_2_1	44_6_1	114_4_1	95_6_766	171_13_419
1025_4_1394	747_2_55	119_2_1	44_6_1	114_4_1	95_6_790	171_13_380
1025_4_1260	747_2_58	119_2_1	44_6_1	114_4_1	95_6_871	171_13_387
1025_4_1152	747_2_68	119_2_1	44_6_1	114_4_1	95_6_1030	171_13_447
1025_4_1047	747_2_80	119_2_1	44_6_1	114_4_1	95_6_1165	171_13_480
1025_4_918	747_2_91	119_2_1	44_6_1	114_4_1	95_6_1308	171_13_444
1025_4_837	747_2_97	119_2_1	44_6_1	114_4_1	95_6_1383	171_13_410
1025_4_788	747_2_109	119_2_1	44_6_1	114_4_1	95_6_1420	171_13_366
1025_4_746	747_2_111	119_2_1	44_6_1	114_4_1	95_6_1484	171_13_404
1025_4_792	747_2_105	119_2_1	44_6_1	114_4_1	95_6_1481	171_13_463
1025_4_874	747_2_98	119_2_1	44_6_1	114_4_1	95_6_1426	171_13_541
1025_4_978	747_2_85	119_2_1	44_6_1	114_4_1	95_6_1341	171_13_565
1025_4_1072	747_2_84	119_2_1	44_6_1	114_4_1	95_6_1198	171_13_489
1025_4_1199	747_2_70	119_2_1	44_6_1	114_4_1	95_6_1087	171_13_440
1025_4_1285	747_2_67	119_2_1	44_6_1	114_4_1	95_6_952	171_13_441
1025_4_1335	747_2_68	119_2_1	44_6_1	114_4_1	95_6_875	171_13_477
1025_4_1369	747_2_64	119_2_1	44_6_1	114_4_1	95_6_865	171_13_508
1025_4_1417	747_2_66	119_2_1	44_6_1	114_4_1	95_6_827	171_13_510
1025_4_1440	747_2_57	119_2_1	44_6_1	114_4_1	95_6_855	171_13_506
1025_4_1425	747_2_58	119_2_1	44_6_1	114_4_1	95_6_869	171_13_516
1025_4_1379	747_2_51	119_2_1	44_6_1	114_4_1	95_6_874	171_13_481
1025_4_1255	747_2_50	119_2_1	44_6_1	114_4_1	95_6_961	171_13_468
1025_4_1154	747_2_39	119_2_1	44_6_1	114_4_1	95_6_1029	171_13_468
1025_4_1019	747_2_42	119_2_1	44_6_1	114_4_1	95_6_1166	171_13_442
1025_4_968	747_2_45	119_2_1	44_6_1	114_4_1	95_6_1278	171_13_455
1025_4_900	747_2_60	119_2_1	44_6_1	114_4_1	95_6_1378	171_13_498
1025_4_848	747_2_65	119_2_1	44_6_1	114_4_1	95_6_1467	171_13_510
1025_4_814	747_2_84	119_2_1	44_6_1	114_4_1	95_6_1537	171_13_519
1025_4_830	747_2_96	119_2_1	44_6_1	114_4_1	95_6_1565	171_13_538
1025_4_843	747_2_101	119_2_1	44_6_1	114_4_1	95_6_1566	171_13_489
1025_4_823	747_2_101	119_2_1	44_6_1	114_4_1	95_6_1581	171_13_455
1025_4_802	747_2_94	119_2_1	44_6_1	114_4_1	95_6_1589	171_13_412
1025_4_819	747_2_82	119_2_1	44_6_1	114_4_1	95_6_1497	171_13_386
1025_4_802	747_2_70	119_2_1	44_6_1	114_4_1	95_6_1436	171_13_393
1025_4_831	747_2_62	119_2_1	44_6_1	114_4_1	95_6_1309	171_13_387
1025_4_906	747_2_57	119_2_1	44_6_1	114_4_1	95_6_1231	171_13_380
1025_4_971	747_2_45	119_2_1	44_6_1	114_4_1	95_6_1152	171_13_404
1025_4_1067	747_2_36	119_2_1	44_6_1	114_4_1	95_6_1145	171_13_462
1025_4_1159	747_2_36	119_2_1	44_6_1	114_4_1	95_6_1066	171_13_499
1025_4_1251	747_2_43	119_2_1	44_6_1	114_4_1	95_6_1080	171_13_500
1025_4_1274	747_2_49	119_2_1	44_6_1	114_4_1	95_6_1115	171_13_461
1025_4_1244	747_2_64	119_2_1	44_6_1	114_4_1	95_6_1153	171_13_408
1025_4_1209	747_2_62	119_2_1	44_6_1	114_4_1	95_6_1171	171_13_383
1025_4_1157	747_2_71	119_2_1	44_6_1	114_4_1	95_6_1140	171_13_392
1025_4_1126	747_2_65	119_2_1	44_6_1	114_4_1	95_6_1131	171_13_417
1025_4_1112	747_2_59	119_2_1	44_6_1	114_4_1	95_6_1094	171_13_397
1025_4_1141	747_2_51	119_2_1	44_6_1	114_4_1	95_6_1093	171_13_415
1025_4_1158	747_2_60	119_2_1	44_6_1	114_4_1	95_6_1146	171_13_402
1025_4_1230	747_2_72	119_2_1	44_6_1	114_4_1	95_6_1107	171_13_452
1025_4_1307	747_2_64	119_2_1	44_6_1	114_4_1	95_6_1099	171_13_444
1025_4_1383	747_2_64	119_2_1	44_6_1	114_4_1	95_6_1041	171_13_457
1025_4_1467	747_2_57	119_2_1	44_6_1	114_4_1	95_6_994	171_13_468
1025_4_1479	747_2_51	119_2_1	44_6_1	114_4_1	95_6_959	171_13_479
1025_4_1478	747_2_46	119_2_1	44_6_1	114_4_1	95_6_947	171_13_442
1025_4_1452	747_2_46	119_2_1	44_6_1	114_4_1	95_6_946	171_13_391
1025_4_1383	747_2_55	119_2_1	44_6_1	114_4_1	95_6_906	171_13_351
1025_4_1286	747_2_55	119_2_1	44_6_1	114_4_1	95_6_950	171_13_307
1025_4_1193	747_2_68	119_2_1	44_6_1	114_4_1	95_6_1030	171_13_318
1025_4_1114	747_2_86	119_2_1	44_6_1	114_4_1	95_6_1088	171_13_387
1025_4_1050	747_2_107	119_2_1	44_6_1	114_4_1	95_6_1182	171_13_425
1025_4_987	747_2_117	119_2_1	44_6_1	114_4_1	95_6_1264	171_13_436
1025_4_956	747_2_123	119_2_1	44_6_1	114_4_1	95_6_1343	171_13_476
1025_4_942	747_2_124	119_2_1	44_6_1	114_4_1	95_6_1382	171_13_520
1025_4_920	747_2_118	119_2_1	44_6_1	114_4_1	95_6_1460	171_13_525
1025_4_914	747_2_96	119_2_1	44_6_1	114_4_1	95_6_1479	171_13_508
1025_4_903	747_2_85	119_2_1	44_6_1	114_4_1	95_6_1497	171_13_453
1025_4_951	747_2_73	119_2_1	44_6_1	114_4_1	95_6_1388	171_13_440
1025_4_960	747_2_71	119_2_1	44_6_1	114_4_1	95_6_1322	171_13_466
1025_4_996	747_2_74	119_2_1	44_6_1	114_4_1	95_6_1192	171_13_468
1025_4_993	747_2_85	119_2_1	44_6_1	114_4_1	95_6_1125	171_13_466
1025_4_1012	747_2_99	119_2_1	44_6_1	114_4_1	95_6_1037	171_13_468
1025_4_1089	747_2_111	119_2_1	44_6_1	114_4_1	95_6_989	171_13_473
1025_4_1125	747_2_114	119_2_1	44_6_1	114_4_1	95_6_933	171_13_471
1025_4_1184	747_2_107	119_2_1	44_6_1	114_4_1	95_6_915	171_13_438
1025_4_1221	747_2_101	119_2_1	44_6_1	114_4_1	95_6_918	171_13_447
1025_4_1210	747_2_109	119_2_1	44_6_1	114_4_1	95_6_925	171_13_423
1025_4_1174	747_2_100	119_2_1	44_6_1	114_4_1	95_6_953	171_13_349
1025_4_1152	747_2_92	119_2_1	44_6_1	114_4_1	95_6_1020	171_13_317
1025_4_1083	747_2_103	119_2_1	44_6_1	114_4_1	95_6_1089	171_13_389
1025_4_1053	747_2_105	119_2_1	44_6_1	114_4_1	95_6_1176	171_13_452
1025_4_993	747_2_116	119_2_1	44_6_1	114_4_1	95_6_1279	171_13_464
1025_4_971	747_2_137	119_2_1	44_6_1	114_4_1	95_6_1331	171_13_443
1025_4_953	747_2_140	119_2_1	44_6_1	114_4_1	95_6_1430	171_13_407
1025_4_947	747_2_149	119_2_1	44_6_1	114_4_1	95_6_1475	171_13_358
1025_4_939	747_2_156	119_2_1	44_6_1	114_4_1	95_6_1508	171_13_364
1025_4_994	747_2_161	119_2_1	44_6_1	114_4_1	95_6_1457	171_13_380
1025_4_984	747_2_157	119_2_1	44_6_1	114_4_1	95_6_1425	171_13_367
1025_4_1009	747_2_145	119_2_1	44_6_1	114_4_1	95_6_1328	171_13_380
1025_4_1046	747_2_133	119_2_1	44_6_1	114_4_1	95_6_1219	171_13_384
1025_4_1057	747_2_111	119_2_1	44_6_1	114_4_1	95_6_1169	171_13_405
1025_4_1139	747_2_110	119_2_1	44_6_1	114_4_1	95_6_1095	171_13_421
1025_4_1197	747_2_105	119_2_1	44_6_1	114_4_1	95_6_1030	171_13_452
1025_4_1257	747_2_105	119_2_1	44_6_1	114_4_1	95_6_1035	171_13_443
1025_4_1323	747_2_116	119_2_1	44_6_1	114_4_1	95_6_1036	171_13_397
1025_4_1409	747_2_114	119_2_1	44_6_1	114_4_1	95_6_1060	171_13_364
1025_4_1445	747_2_122	119_2_1	44_6_1	114_4_1	95_6_1078	171_13_360
1025_4_1467	747_2_154	119_2_1	44_6_1	114_4_1	95_6_1071	171_13_412
1025_4_1459	747_2_176	119_2_1	44_6_1	114_4_1	95_6_1063	171_13_443
1025_4_1418	747_2_204	119_2_1	44_6_1	114_4_1	95_6_1038	171_13_450
1025_4_1355	747_2_245	119_2_1	44_6_1	114_4_1	95_6_1006	171_13_453
1025_4_1240	747_2_274	119_2_1	44_6_1	114_4_1	95_6_1034	171_13_458
1025_4_1207	747_2_320	119_2_1	44_6_1	114_4_1	95_6_1024	171_13_437
1025_4_1164	747_2_352	119_2_1	44_6_1	114_4_1	95_6_1028	171_13_398
1025_4_1173	747_2_350	119_2_1	44_6_1	114_4_1	95_6_1022	171_13_398
1025_4_1138	747_2_345	119_2_1	44_6_1	114_4_1	95_6_1062	171_13_365
1025_4_1148	747_2_343	119_2_1	44_6_1	114_4_1	95_6_1091	171_13_335
1025_4_1131	747_2_320	119_2_1	44_6_1	114_4_1	95_6_1149	171_13_363
1025_4_1138	747_2_295	119_2_1	44_6_1	114_4_1	95_6_1167	171_13_421
1025_4_1111	747_2_310	119_2_1	44_6_1	114_4_1	95_6_1178	171_13_444
1025_4_1082	747_2_304	119_2_1	44_6_1	114_4_1	95_6_1216	171_13_409
1025_4_1095	747_2_295	119_2_1	44_6_1	114_4_1	95_6_1170	171_13_383
1025_4_1134	747_2_284	119_2_1	44_6_1	114_4_1	95_6_1137	171_13_328
1025_4_1174	747_2_272	119_2_1	44_6_1	114_4_1	95_6_1067	171_13_305
1025_4_1226	747_2_295	119_2_1	44_6_1	114_4_1	95_6_967	171_13_321
1025_4_1301	747_2_317	119_2_1	44_6_1	114_4_1	95_6_869	171_13_385
1025_4_1336	747_2_327	119_2_1	44_6_1	114_4_1	95_6_789	171_13_464
1025_4_1311	747_2_342	119_2_1	44_6_1	114_4_1	95_6_738	171_13_534
1025_4_1204	747_2_352	119_2_1	44_6_1	114_4_1	95_6_760	171_13_544
1025_4_1101	747_2_387	119_2_1	44_6_1	114_4_1	95_6_823	171_13_472
1025_4_983	747_2_400	119_2_1	44_6_1	114_4_1	95_6_939	171_13_397
1025_4_954	747_2_418	119_2_1	44_6_1	114_4_1	95_6_1015	171_13_360
1025_4_871	747_2_440	119_2_1	44_6_1	114_4_1	95_6_1093	171_13_435
1025_4_824	747_2_437	119_2_1	44_6_1	114_4_1	95_6_1141	171_13_474
1025_4_814	747_2_452	119_2_1	44_6_1	114_4_1	95_6_1187	171_13_494
1025_4_866	747_2_449	119_2_1	44_6_1	114_4_1	95_6_1164	171_13_471
1025_4_908	747_2_421	119_2_1	44_6_1	114_4_1	95_6_1124	171_13_427
1025_4_994	747_2_396	119_2_1	44_6_1	114_4_1	95_6_1046	171_13_376
1025_4_1096	747_2_354	119_2_1	44_6_1	114_4_1	95_6_938	171_13_345
1025_4_1221	747_2_320	119_2_1	44_6_1	114_4_1	95_6_847	171_13_344
1025_4_1302	747_2_292	119_2_1	44_6_1	114_4_1	95_6_784	171_13_390
1025_4_1394	747_2_274	119_2_1	44_6_1	114_4_1	95_6_722	171_13_443
1025_4_1436	747_2_284	119_2_1	44_6_1	114_4_1	95_6_718	171_13_476
1025_4_1416	747_2_272	119_2_1	44_6_1	114_4_1	95_6_724	171_13_469
1025_4_1334	747_2_275	119_2_1	44_6_1	114_4_1	95_6_780	171_13_422
1025_4_1241	747_2_269	119_2_1	44_6_1	114_4_1	95_6_848	171_13_399
1025_4_1117	747_2_292	119_2_1	44_6_1	114_4_1	95_6_939	171_13_410
1025_4_987	747_2_308	119_2_1	44_6_1	114_4_1	95_6_1034	171_13_418
1025_4_943	747_2_324	119_2_1	44_6_1	114_4_1	95_6_1069	171_13_400
1025_4_938	747_2_319	119_2_1	44_6_1	114_4_1	95_6_1161	171_13_441
1025_4_938	747_2_330	119_2_1	44_6_1	114_4_1	95_6_1204	171_13_419
1025_4_992	747_2_351	119_2_1	44_6_1	114_4_1	95_6_1199	171_13_401
1025_4_988	747_2_363	119_2_1	44_6_1	114_4_1	95_6_1172	171_13_408
1025_4_1024	747_2_386	119_2_1	44_6_1	114_4_1	95_6_1093	171_13_387
1025_4_1042	747_2_377	119_2_1	44_6_1	114_4_1	95_6_993	171_13_406
1025_4_1090	747_2_354	119_2_1	44_6_1	114_4_1	95_6_882	171_13_444
1025_4_1177	747_2_316	119_2_1	44_6_1	114_4_1	95_6_787	171_13_455
1025_4_1217	747_2_313	119_2_1	44_6_1	114_4_1	95_6_711	171_13_435
1025_4_1305	747_2_315	119_2_1	44_6_1	114_4_1	95_6_642	171_13_438
1025_4_1339	747_2_311	119_2_1	44_6_1	114_4_1	95_6_610	171_13_460
1025_4_1365	747_2_346	119_2_1	44_6_1	114_4_1	95_6_621	171_13_440
1025_4_1375	747_2_366	119_2_1	44_6_1	114_4_1	95_6_645	171_13_406
1025_4_1321	747_2_382	119_2_1	44_6_1	114_4_1	95_6_663	171_13_351
1025_4_1198	747_2_386	119_2_1	44_6_1	114_4_1	95_6_714	171_13_349
1025_4_1102	747_2_390	119_2_1	44_6_1	114_4_1	95_6_743	171_13_399
1025_4_1021	747_2_386	119_2_1	44_6_1	114_4_1	95_6_772	171_13_443
1025_4_974	747_2_384	119_2_1	44_6_1	114_4_1	95_6_790	171_13_428
1025_4_896	747_2_367	119_2_1	44_6_1	114_4_1	95_6_842	171_13_409
1025_4_899	747_2_351	119_2_1	44_6_1	114_4_1	95_6_883	171_13_397
1025_4_880	747_2_360	119_2_1	44_6_1	114_4_1	95_6_949	171_13_436
1025_4_909	747_2_332	119_2_1	44_6_1	114_4_1	95_6_1025	171_13_452
1025_4_900	747_2_332	119_2_1	44_6_1	114_4_1	95_6_1113	171_13_455
1025_4_941	747_2_321	119_2_1	44_6_1	114_4_1	95_6_1163	171_13_433
1025_4_962	747_2_321	119_2_1	44_6_1	114_4_1	95_6_1155	171_13_411
1025_4_982	747_2_309	119_2_1	44_6_1	114_4_1	95_6_1158	171_13_412
1025_4_1017	747_2_287	119_2_1	44_6_1	114_4_1	95_6_1113	171_13_425
1025_4_1029	747_2_263	119_2_1	44_6_1	114_4_1	95_6_1102	171_13_426
1025_4_1121	747_2_233	119_2_1	44_6_1	114_4_1	95_6_1018	171_13_384
1025_4_1188	747_2_212	119_2_1	44_6_1	114_4_1	95_6_968	171_13_398
1025_4_1295	747_2_184	119_2_1	44_6_1	114_4_1	95_6_897	171_13_400
1025_4_1329	747_2_170	119_2_1	44_6_1	114_4_1	95_6_860	171_13_393
1025_4_1426	747_2_175	119_2_1	44_6_1	114_4_1	95_6_748	171_13_412
1025_4_1460	747_2_197	119_2_1	44_6_1	114_4_1	95_6_704	171_13_425
1025_4_1460	747_2_197	119_2_1	44_6_1	114_4_1	95_6_724	171_13_435
1025_4_1409	747_2_230	119_2_1	44_6_1	114_4_1	95_6_748	171_13_432
1025_4_1325	747_2_224	119_2_1	44_6_1	114_4_1	95_6_821	171_13_346
1025_4_1261	747_2_218	119_2_1	44_6_1	114_4_1	95_6_854	171_13_351
1025_4_1193	747_2_218	119_2_1	44_6_1	114_4_1	95_6_903	171_13_426
1025_4_1179	747_2_223	119_2_1	44_6_1	114_4_1	95_6_920	171_13_490
1025_4_1079	747_2_225	119_2_1	44_6_1	114_4_1	95_6_991	171_13_523
1025_4_1027	747_2_232	119_2_1	44_6_1	114_4_1	95_6_1044	171_13_549
1025_4_953	747_2_228	119_2_1	44_6_1	114_4_1	95_6_1118	171_13_516
1025_4_940	747_2_201	119_2_1	44_6_1	114_4_1	95_6_1143	171_13_441
1025_4_958	747_2_177	119_2_1	44_6_1	114_4_1	95_6_1200	171_13_414
1025_4_938	747_2_151	119_2_1	44_6_1	114_4_1	95_6_1236	171_13_413
1025_4_998	747_2_137	119_2_1	44_6_1	114_4_1	95_6_1213	171_13_414
1025_4_1013	747_2_122	119_2_1	44_6_1	114_4_1	95_6_1240	171_13_400
1025_4_1069	747_2_125	119_2_1	44_6_1	114_4_1	95_6_1216	171_13_391
1025_4_1096	747_2_136	119_2_1	44_6_1	114_4_1	95_6_1129	171_13_424
1025_4_1165	747_2_131	119_2_1	44_6_1	114_4_1	95_6_1101	171_13_455
1025_4_1203	747_2_128	119_2_1	44_6_1	114_4_1	95_6_1043	171_13_509
1025_4_1222	747_2_104	119_2_1	44_6_1	114_4_1	95_6_1050	171_13_521
1025_4_1195	747_2_107	119_2_1	44_6_1	114_4_1	95_6_1082	171_13_497
1025_4_1212	747_2_105	119_2_1	44_6_1	114_4_1	95_6_1147	171_13_496
1025_4_1199	747_2_110	119_2_1	44_6_1	114_4_1	95_6_1212	171_13_447
1025_4_1145	747_2_119	119_2_1	44_6_1	114_4_1	95_6_1303	171_13_381
1025_4_1104	747_2_128	119_2_1	44_6_1	114_4_1	95_6_1336	171_13_346
1025_4_1066	747_2_134	119_2_1	44_6_1	114_4_1	95_6_1332	171_13_378
1025_4_1014	747_2_153	119_2_1	44_6_1	114_4_1	95_6_1343	171_13_422
1025_4_1004	747_2_152	119_2_1	44_6_1	114_4_1	95_6_1299	171_13_474
1025_4_1035	747_2_161	119_2_1	44_6_1	114_4_1	95_6_1273	171_13_535
1025_4_1086	747_2_161	119_2_1	44_6_1	114_4_1	95_6_1188	171_13_559
1025_4_1192	747_2_155	119_2_1	44_6_1	114_4_1	95_6_1097	171_13_511
1025_4_1269	747_2_150	119_2_1	44_6_1	114_4_1	95_6_1071	171_13_427
1025_4_1405	747_2_146	119_2_1	44_6_1	114_4_1	95_6_1021	171_13_314
1025_4_1544	747_2_141	119_2_1	44_6_1	114_4_1	95_6_950	171_13_325
1025_4_1665	747_2_144	119_2_1	44_6_1	114_4_1	95_6_887	171_13_401
1025_4_1733	747_2_157	119_2_1	44_6_1	114_4_1	95_6_818	171_13_462
1025_4_1753	747_2_175	119_2_1	44_6_1	114_4_1	95_6_757	171_13_481
1025_4_1727	747_2_202	119_2_1	44_6_1	114_4_1	95_6_724	171_13_440
1025_4_1642	747_2_224	119_2_1	44_6_1	114_4_1	95_6_698	171_13_404
1025_4_1507	747_2_261	119_2_1	44_6_1	114_4_1	95_6_728	171_13_368
1025_4_1390	747_2_277	119_2_1	44_6_1	114_4_1	95_6_802	171_13_375
1025_4_1290	747_2_300	119_2_1	44_6_1	114_4_1	95_6_903	171_13_395
1025_4_1122	747_2_319	119_2_1	44_6_1	114_4_1	95_6_1011	171_13_430
1025_4_1020	747_2_338	119_2_1	44_6_1	114_4_1	95_6_1087	171_13_451
1025_4_927	747_2_343	119_2_1	44_6_1	114_4_1	95_6_1166	171_13_485
1025_4_855	747_2_357	119_2_1	44_6_1	114_4_1	95_6_1281	171_13_475
1025_4_812	747_2_351	119_2_1	44_6_1	114_4_1	95_6_1338	171_13_466
1025_4_802	747_2_360	119_2_1	44_6_1	114_4_1	95_6_1375	171_13_428
1025_4_818	747_2_372	119_2_1	44_6_1	114_4_1	95_6_1359	171_13_422
1025_4_891	747_2_388	119_2_1	44_6_1	114_4_1	95_6_1333	171_13_407
1025_4_948	747_2_387	119_2_1	44_6_1	114_4_1	95_6_1229	171_13_396
1025_4_1018	747_2_377	119_2_1	44_6_1	114_4_1	95_6_1067	171_13_375
1025_4_1110	747_2_317	119_2_1	44_6_1	114_4_1	95_6_913	171_13_405
1025_4_1212	747_2_276	119_2_1	44_6_1	114_4_1	95_6_728	171_13_420
1025_4_1273	747_2_225	119_2_1	44_6_1	114_4_1	95_6_621	171_13_451
1025_4_1366	747_2_182	119_2_1	44_6_1	114_4_1	95_6_592	171_13_425
1025_4_1434	747_2_171	119_2_1	44_6_1	114_4_1	95_6_566	171_13_397
1025_4_1458	747_2_168	119_2_1	44_6_1	114_4_1	95_6_611	171_13_350
1025_4_1484	747_2_168	119_2_1	44_6_1	114_4_1	95_6_651	171_13_380
1025_4_1488	747_2_163	119_2_1	44_6_1	114_4_1	95_6_691	171_13_420
1025_4_1410	747_2_183	119_2_1	44_6_1	114_4_1	95_6_780	171_13_481
1025_4_1325	747_2_209	119_2_1	44_6_1	114_4_1	95_6_849	171_13_531
1025_4_1154	747_2_241	119_2_1	44_6_1	114_4_1	95_6_1004	171_13_534
1025_4_1069	747_2_289	119_2_1	44_6_1	114_4_1	95_6_1065	171_13_540
1025_4_914	747_2_303	119_2_1	44_6_1	114_4_1	95_6_1194	171_13_541
1025_4_875	747_2_335	119_2_1	44_6_1	114_4_1	95_6_1208	171_13_487
1025_4_822	747_2_330	119_2_1	44_6_1	114_4_1	95_6_1327	171_13_429
1025_4_866	747_2_333	119_2_1	44_6_1	114_4_1	95_6_1341	171_13_418
1025_4_829	747_2_325	119_2_1	44_6_1	114_4_1	95_6_1353	171_13_440
1025_4_904	747_2_305	119_2_1	44_6_1	114_4_1	95_6_1327	171_13_427
1025_4_910	747_2_329	119_2_1	44_6_1	114_4_1	95_6_1306	171_13_410
1025_4_948	747_2_310	119_2_1	44_6_1	114_4_1	95_6_1256	171_13_410
1025_4_1021	747_2_287	119_2_1	44_6_1	114_4_1	95_6_1186	171_13_348
1025_4_1123	747_2_255	119_2_1	44_6_1	114_4_1	95_6_1070	171_13_314
1025_4_1189	747_2_240	119_2_1	44_6_1	114_4_1	95_6_981	171_13_348
1025_4_1247	747_2_222	119_2_1	44_6_1	114_4_1	95_6_895	171_13_361
1025_4_1325	747_2_221	119_2_1	44_6_1	114_4_1	95_6_860	171_13_344
1025_4_1309	747_2_215	119_2_1	44_6_1	114_4_1	95_6_845	171_13_354
1025_4_1309	747_2_219	119_2_1	44_6_1	114_4_1	95_6_828	171_13_404
1025_4_1257	747_2_227	119_2_1	44_6_1	114_4_1	95_6_829	171_13_478
1025_4_1179	747_2_234	119_2_1	44_6_1	114_4_1	95_6_856	171_13_513
1025_4_1085	747_2_235	119_2_1	44_6_1	114_4_1	95_6_846	171_13_517
1025_4_1031	747_2_247	119_2_1	44_6_1	114_4_1	95_6_844	171_13_493
1025_4_958	747_2_268	119_2_1	44_6_1	114_4_1	95_6_900	171_13_501
1025_4_910	747_2_272	119_2_1	44_6_1	114_4_1	95_6_940	171_13_489
1025_4_882	747_2_292	119_2_1	44_6_1	114_4_1	95_6_982	171_13_489
1025_4_891	747_2_295	119_2_1	44_6_1	114_4_1	95_6_995	171_13_449
1025_4_920	747_2_299	119_2_1	44_6_1	114_4_1	95_6_1025	171_13_382
1025_4_965	747_2_316	119_2_1	44_6_1	114_4_1	95_6_1016	171_13_332
1025_4_974	747_2_317	119_2_1	44_6_1	114_4_1	95_6_1050	171_13_362
1025_4_1008	747_2_334	119_2_1	44_6_1	114_4_1	95_6_985	171_13_397
1025_4_1038	747_2_340	119_2_1	44_6_1	114_4_1	95_6_1009	171_13_432
1025_4_1003	747_2_356	119_2_1	44_6_1	114_4_1	95_6_1044	171_13_468
1025_4_1006	747_2_357	119_2_1	44_6_1	114_4_1	95_6_1051	171_13_523
1025_4_977	747_2_409	119_2_1	44_6_1	114_4_1	95_6_1003	171_13_559
1025_4_1006	747_2_428	119_2_1	44_6_1	114_4_1	95_6_996	171_13_575
1025_4_991	747_2_472	119_2_1	44_6_1	114_4_1	95_6_952	171_13_539
1025_4_1017	747_2_487	119_2_1	44_6_1	114_4_1	95_6_892	171_13_438
1025_4_1062	747_2_484	119_2_1	44_6_1	114_4_1	95_6_817	171_13_332
1025_4_1093	747_2_473	119_2_1	44_6_1	114_4_1	95_6_772	171_13_312
1025_4_1143	747_2_428	119_2_1	44_6_1	114_4_1	95_6_732	171_13_313
1025_4_1168	747_2_432	119_2_1	44_6_1	114_4_1	95_6_722	171_13_359
1025_4_1243	747_2_400	119_2_1	44_6_1	114_4_1	95_6_748	171_13_385
1025_4_1251	747_2_378	119_2_1	44_6_1	114_4_1	95_6_819	171_13_435
1025_4_1264	747_2_373	119_2_1	44_6_1	114_4_1	95_6_829	171_13_415
1025_4_1240	747_2_354	119_2_1	44_6_1	114_4_1	95_6_867	171_13_404
1025_4_1246	747_2_324	119_2_1	44_6_1	114_4_1	95_6_889	171_13_368
1025_4_1203	747_2_325	119_2_1	44_6_1	114_4_1	95_6_873	171_13_378
1025_4_1169	747_2_322	119_2_1	44_6_1	114_4_1	95_6_845	171_13_420
1025_4_1146	747_2_311	119_2_1	44_6_1	114_4_1	95_6_841	171_13_435
1025_4_1137	747_2_307	119_2_1	44_6_1	114_4_1	95_6_825	171_13_492
1025_4_1203	747_2_316	119_2_1	44_6_1	114_4_1	95_6_818	171_13_467
1025_4_1303	747_2_300	119_2_1	44_6_1	114_4_1	95_6_833	171_13_462
1025_4_1350	747_2_301	119_2_1	44_6_1	114_4_1	95_6_840	171_13_449
1025_4_1422	747_2_292	119_2_1	44_6_1	114_4_1	95_6_828	171_13_469
1025_4_1418	747_2_318	119_2_1	44_6_1	114_4_1	95_6_812	171_13_504
1025_4_1393	747_2_343	119_2_1	44_6_1	114_4_1	95_6_800	171_13_462
1025_4_1334	747_2_377	119_2_1	44_6_1	114_4_1	95_6_749	171_13_402
1025_4_1249	747_2_428	119_2_1	44_6_1	114_4_1	95_6_732	171_13_427
1025_4_1183	747_2_452	119_2_1	44_6_1	114_4_1	95_6_708	171_13_456
1025_4_1133	747_2_494	119_2_1	44_6_1	114_4_1	95_6_728	171_13_491
1025_4_1142	747_2_510	119_2_1	44_6_1	114_4_1	95_6_688	171_13_488
1025_4_1155	747_2_553	119_2_1	44_6_1	114_4_1	95_6_658	171_13_460
1025_4_1163	747_2_546	119_2_1	44_6_1	114_4_1	95_6_685	171_13_453
1025_4_1133	747_2_560	119_2_1	44_6_1	114_4_1	95_6_678	171_13_475
1025_4_1181	747_2_507	119_2_1	44_6_1	114_4_1	95_6_689	171_13_536
1025_4_1204	747_2_425	119_2_1	44_6_1	114_4_1	95_6_678	171_13_576
1025_4_1254	747_2_388	119_2_1	44_6_1	114_4_1	95_6_696	171_13_542
1025_4_1272	747_2_366	119_2_1	44_6_1	114_4_1	95_6_694	171_13_491
1025_4_1280	747_2_353	119_2_1	44_6_1	114_4_1	95_6_699	171_13_482
1025_4_1270	747_2_371	119_2_1	44_6_1	114_4_1	95_6_694	171_13_430
1025_4_1243	747_2_391	119_2_1	44_6_1	114_4_1	95_6_689	171_13_403
1025_4_1199	747_2_397	119_2_1	44_6_1	114_4_1	95_6_756	171_13_432
1025_4_1116	747_2_411	119_2_1	44_6_1	114_4_1	95_6_801	171_13_471
1025_4_1058	747_2_410	119_2_1	44_6_1	114_4_1	95_6_879	171_13_472
1025_4_1009	747_2_400	119_2_1	44_6_1	114_4_1	95_6_917	171_13_476
1025_4_978	747_2_429	119_2_1	44_6_1	114_4_1	95_6_1000	171_13_472
1025_4_949	747_2_443	119_2_1	44_6_1	114_4_1	95_6_1068	171_13_424
1025_4_961	747_2_462	119_2_1	44_6_1	114_4_1	95_6_1085	171_13_388
1025_4_941	747_2_477	119_2_1	44_6_1	114_4_1	95_6_1091	171_13_350
1025_4_961	747_2_462	119_2_1	44_6_1	114_4_1	95_6_1080	171_13_341
1025_4_986	747_2_481	119_2_1	44_6_1	114_4_1	95_6_1060	171_13_359
1025_4_990	747_2_482	119_2_1	44_6_1	114_4_1	95_6_976	171_13_398
1025_4_1051	747_2_451	119_2_1	44_6_1	114_4_1	95_6_886	171_13_417
1025_4_1111	747_2_434	119_2_1	44_6_1	114_4_1	95_6_757	171_13_423
1025_4_1196	747_2_402	119_2_1	44_6_1	114_4_1	95_6_722	171_13_459
1025_4_1298	747_2_393	119_2_1	44_6_1	114_4_1	95_6_621	171_13_451
1025_4_1454	747_2_329	119_2_1	44_6_1	114_4_1	95_6_577	171_13_444
1025_4_1555	747_2_285	119_2_1	44_6_1	114_4_1	95_6_564	171_13_422
1025_4_1658	747_2_243	119_2_1	44_6_1	114_4_1	95_6_574	171_13_413
1025_4_1698	747_2_231	119_2_1	44_6_1	114_4_1	95_6_597	171_13_409
1025_4_1714	747_2_222	119_2_1	44_6_1	114_4_1	95_6_622	171_13_393
1025_4_1652	747_2_234	119_2_1	44_6_1	114_4_1	95_6_678	171_13_374
1025_4_1505	747_2_243	119_2_1	44_6_1	114_4_1	95_6_747	171_13_399
1025_4_1369	747_2_279	119_2_1	44_6_1	114_4_1	95_6_866	171_13_384
1025_4_1185	747_2_309	119_2_1	44_6_1	114_4_1	95_6_1002	171_13_396
1025_4_1026	747_2_359	119_2_1	44_6_1	114_4_1	95_6_1113	171_13_446
1025_4_875	747_2_430	119_2_1	44_6_1	114_4_1	95_6_1245	171_13_444
1025_4_752	747_2_446	119_2_1	44_6_1	114_4_1	95_6_1334	171_13_452
1025_4_712	747_2_472	119_2_1	44_6_1	114_4_1	95_6_1372	171_13_461
1025_4_681	747_2_460	119_2_1	44_6_1	114_4_1	95_6_1410	171_13_448
1025_4_718	747_2_458	119_2_1	44_6_1	114_4_1	95_6_1352	171_13_406
1025_4_794	747_2_437	119_2_1	44_6_1	114_4_1	95_6_1299	171_13_368
1025_4_878	747_2_411	119_2_1	44_6_1	114_4_1	95_6_1198	171_13_365
1025_4_1037	747_2_353	119_2_1	44_6_1	114_4_1	95_6_1060	171_13_365
1025_4_1186	747_2_302	119_2_1	44_6_1	114_4_1	95_6_912	171_13_377
1025_4_1311	747_2_279	119_2_1	44_6_1	114_4_1	95_6_807	171_13_391
1025_4_1429	747_2_229	119_2_1	44_6_1	114_4_1	95_6_693	171_13_388
1025_4_1541	747_2_219	119_2_1	44_6_1	114_4_1	95_6_669	171_13_414
1025_4_1617	747_2_192	119_2_1	44_6_1	114_4_1	95_6_668	171_13_456
1025_4_1632	747_2_181	119_2_1	44_6_1	114_4_1	95_6_684	171_13_473
1025_4_1574	747_2_225	119_2_1	44_6_1	114_4_1	95_6_733	171_13_493
1025_4_1490	747_2_243	119_2_1	44_6_1	114_4_1	95_6_757	171_13_500
1025_4_1396	747_2_287	119_2_1	44_6_1	114_4_1	95_6_803	171_13_493
1025_4_1265	747_2_315	119_2_1	44_6_1	114_4_1	95_6_850	171_13_481
1025_4_1101	747_2_330	119_2_1	44_6_1	114_4_1	95_6_935	171_13_451
1025_4_972	747_2_355	119_2_1	44_6_1	114_4_1	95_6_994	171_13_456
1025_4_864	747_2_383	119_2_1	44_6_1	114_4_1	95_6_1058	171_13_502
1025_4_807	747_2_449	119_2_1	44_6_1	114_4_1	95_6_1091	171_13_529
1025_4_784	747_2_476	119_2_1	44_6_1	114_4_1	95_6_1107	171_13_494
1025_4_798	747_2_487	119_2_1	44_6_1	114_4_1	95_6_1066	171_13_503
1025_4_819	747_2_456	119_2_1	44_6_1	114_4_1	95_6_1014	171_13_494
1025_4_846	747_2_443	119_2_1	44_6_1	114_4_1	95_6_961	171_13_464
1025_4_912	747_2_400	119_2_1	44_6_1	114_4_1	95_6_954	171_13_478
1025_4_965	747_2_324	119_2_1	44_6_1	114_4_1	95_6_977	171_13_487
1025_4_1074	747_2_263	119_2_1	44_6_1	114_4_1	95_6_937	171_13_521
1025_4_1203	747_2_189	119_2_1	44_6_1	114_4_1	95_6_909	171_13_558
1025_4_1293	747_2_165	119_2_1	44_6_1	114_4_1	95_6_884	171_13_556
1025_4_1410	747_2_175	119_2_1	44_6_1	114_4_1	95_6_819	171_13_519
1025_4_1487	747_2_156	119_2_1	44_6_1	114_4_1	95_6_790	171_13_458
1025_4_1533	747_2_168	119_2_1	44_6_1	114_4_1	95_6_772	171_13_382
1025_4_1534	747_2_151	119_2_1	44_6_1	114_4_1	95_6_764	171_13_389
1025_4_1567	747_2_162	119_2_1	44_6_1	114_4_1	95_6_731	171_13_387
1025_4_1523	747_2_175	119_2_1	44_6_1	114_4_1	95_6_792	171_13_440
1025_4_1451	747_2_195	119_2_1	44_6_1	114_4_1	95_6_806	171_13_496
1025_4_1430	747_2_214	119_2_1	44_6_1	114_4_1	95_6_820	171_13_506
1025_4_1315	747_2_250	119_2_1	44_6_1	114_4_1	95_6_846	171_13_480
1025_4_1234	747_2_291	119_2_1	44_6_1	114_4_1	95_6_903	171_13_424
1025_4_1153	747_2_329	119_2_1	44_6_1	114_4_1	95_6_924	171_13_351
1025_4_1153	747_2_360	119_2_1	44_6_1	114_4_1	95_6_921	171_13_332
1025_4_1071	747_2_376	119_2_1	44_6_1	114_4_1	95_6_979	171_13_367
1025_4_1058	747_2_374	119_2_1	44_6_1	114_4_1	95_6_1009	171_13_419
1025_4_1015	747_2_360	119_2_1	44_6_1	114_4_1	95_6_1077	171_13_447
1025_4_1020	747_2_360	119_2_1	44_6_1	114_4_1	95_6_1096	171_13_460
1025_4_975	747_2_386	119_2_1	44_6_1	114_4_1	95_6_1096	171_13_451
1025_4_997	747_2_355	119_2_1	44_6_1	114_4_1	95_6_1102	171_13_438
1025_4_963	747_2_373	119_2_1	44_6_1	114_4_1	95_6_1023	171_13_466
1025_4_970	747_2_400	119_2_1	44_6_1	114_4_1	95_6_986	171_13_487
1025_4_938	747_2_450	119_2_1	44_6_1	114_4_1	95_6_942	171_13_467
1025_4_929	747_2_503	119_2_1	44_6_1	114_4_1	95_6_942	171_13_480
1025_4_992	747_2_561	119_2_1	44_6_1	114_4_1	95_6_953	171_13_477
1025_4_1047	747_2_606	119_2_1	44_6_1	114_4_1	95_6_968	171_13_443
1025_4_1065	747_2_621	119_2_1	44_6_1	114_4_1	95_6_993	171_13_437
1025_4_1055	747_2_637	119_2_1	44_6_1	114_4_1	95_6_956	171_13_421
1025_4_1049	747_2_629	119_2_1	44_6_1	114_4_1	95_6_946	171_13_425
1025_4_1036	747_2_605	119_2_1	44_6_1	114_4_1	95_6_864	171_13_409
1025_4_960	747_2_560	119_2_1	44_6_1	114_4_1	95_6_816	171_13_385
1025_4_981	747_2_537	119_2_1	44_6_1	114_4_1	95_6_720	171_13_372
1025_4_933	747_2_503	119_2_1	44_6_1	114_4_1	95_6_685	171_13_353
1025_4_903	747_2_481	119_2_1	44_6_1	114_4_1	95_6_659	171_13_408
1025_4_920	747_2_473	119_2_1	44_6_1	114_4_1	95_6_656	171_13_452
1025_4_954	747_2_448	119_2_1	44_6_1	114_4_1	95_6_685	171_13_485
1025_4_953	747_2_441	119_2_1	44_6_1	114_4_1	95_6_695	171_13_530
1025_4_1004	747_2_436	119_2_1	44_6_1	114_4_1	95_6_719	171_13_531
1025_4_1010	747_2_408	119_2_1	44_6_1	114_4_1	95_6_769	171_13_505
1025_4_1039	747_2_391	119_2_1	44_6_1	114_4_1	95_6_806	171_13_455
1025_4_1061	747_2_375	119_2_1	44_6_1	114_4_1	95_6_765	171_13_477
1025_4_1081	747_2_335	119_2_1	44_6_1	114_4_1	95_6_767	171_13_521
1025_4_1059	747_2_306	119_2_1	44_6_1	114_4_1	95_6_754	171_13_515
1025_4_1098	747_2_280	119_2_1	44_6_1	114_4_1	95_6_726	171_13_533
1025_4_1142	747_2_250	119_2_1	44_6_1	114_4_1	95_6_742	171_13_507
1025_4_1240	747_2_223	119_2_1	44_6_1	114_4_1	95_6_717	171_13_497
1025_4_1295	747_2_229	119_2_1	44_6_1	114_4_1	95_6_774	171_13_488
1025_4_1341	747_2_243	119_2_1	44_6_1	114_4_1	95_6_797	171_13_542
1025_4_1371	747_2_251	119_2_1	44_6_1	114_4_1	95_6_829	171_13_564
1025_4_1375	747_2_281	119_2_1	44_6_1	114_4_1	95_6_797	171_13_540
1025_4_1363	747_2_276	119_2_1	44_6_1	114_4_1	95_6_806	171_13_518
1025_4_1298	747_2_280	119_2_1	44_6_1	114_4_1	95_6_770	171_13_501
1025_4_1215	747_2_303	119_2_1	44_6_1	114_4_1	95_6_748	171_13_492
1025_4_1124	747_2_330	119_2_1	44_6_1	114_4_1	95_6_742	171_13_534
1025_4_1031	747_2_356	119_2_1	44_6_1	114_4_1	95_6_750	171_13_538
1025_4_961	747_2_385	119_2_1	44_6_1	114_4_1	95_6_761	171_13_525
1025_4_916	747_2_429	119_2_1	44_6_1	114_4_1	95_6_775	171_13_511
1025_4_929	747_2_417	119_2_1	44_6_1	114_4_1	95_6_808	171_13_511
1025_4_952	747_2_458	119_2_1	44_6_1	114_4_1	95_6_789	171_13_510
1025_4_983	747_2_435	119_2_1	44_6_1	114_4_1	95_6_739	171_13_501
1025_4_980	747_2_412	119_2_1	44_6_1	114_4_1	95_6_684	171_13_482
1025_4_986	747_2_446	119_2_1	44_6_1	114_4_1	95_6_629	171_13_481
1025_4_1069	747_2_411	119_2_1	44_6_1	114_4_1	95_6_575	171_13_500
1025_4_1078	747_2_444	119_2_1	44_6_1	114_4_1	95_6_546	171_13_519
1025_4_1140	747_2_445	119_2_1	44_6_1	114_4_1	95_6_561	171_13_513
1025_4_1174	747_2_451	119_2_1	44_6_1	114_4_1	95_6_574	171_13_484
1025_4_1189	747_2_480	119_2_1	44_6_1	114_4_1	95_6_616	171_13_437
1025_4_1209	747_2_501	119_2_1	44_6_1	114_4_1	95_6_638	171_13_384
1025_4_1122	747_2_541	119_2_1	44_6_1	114_4_1	95_6_649	171_13_380
1025_4_1087	747_2_541	119_2_1	44_6_1	114_4_1	95_6_632	171_13_456
1025_4_1067	747_2_567	119_2_1	44_6_1	114_4_1	95_6_641	171_13_504
1025_4_1094	747_2_554	119_2_1	44_6_1	114_4_1	95_6_649	171_13_516
1025_4_1091	747_2_525	119_2_1	44_6_1	114_4_1	95_6_698	171_13_490
1025_4_1083	747_2_541	119_2_1	44_6_1	114_4_1	95_6_702	171_13_440
1025_4_1072	747_2_469	119_2_1	44_6_1	114_4_1	95_6_730	171_13_429
1025_4_1059	747_2_456	119_2_1	44_6_1	114_4_1	95_6_768	171_13_394
1025_4_1057	747_2_444	119_2_1	44_6_1	114_4_1	95_6_809	171_13_429
1025_4_1024	747_2_425	119_2_1	44_6_1	114_4_1	95_6_852	171_13_444
1025_4_1001	747_2_402	119_2_1	44_6_1	114_4_1	95_6_857	171_13_473
1025_4_963	747_2_398	119_2_1	44_6_1	114_4_1	95_6_844	171_13_450
1025_4_951	747_2_422	119_2_1	44_6_1	114_4_1	95_6_838	171_13_444
1025_4_956	747_2_420	119_2_1	44_6_1	114_4_1	95_6_813	171_13_442
1025_4_967	747_2_469	119_2_1	44_6_1	114_4_1	95_6_771	171_13_476
1025_4_1028	747_2_459	119_2_1	44_6_1	114_4_1	95_6_739	171_13_462
1025_4_1062	747_2_428	119_2_1	44_6_1	114_4_1	95_6_727	171_13_483
1025_4_1105	747_2_431	119_2_1	44_6_1	114_4_1	95_6_763	171_13_478
1025_4_1162	747_2_422	119_2_1	44_6_1	114_4_1	95_6_768	171_13_473
1025_4_1161	747_2_472	119_2_1	44_6_1	114_4_1	95_6_828	171_13_451
1025_4_1145	747_2_470	119_2_1	44_6_1	114_4_1	95_6_835	171_13_424
1025_4_1150	747_2_495	119_2_1	44_6_1	114_4_1	95_6_839	171_13_441
1025_4_1139	747_2_490	119_2_1	44_6_1	114_4_1	95_6_855	171_13_448
1025_4_1126	747_2_500	119_2_1	44_6_1	114_4_1	95_6_849	171_13_431
1025_4_1086	747_2_485	119_2_1	44_6_1	114_4_1	95_6_855	171_13_396
1025_4_1042	747_2_486	119_2_1	44_6_1	114_4_1	95_6_832	171_13_386
1025_4_1034	747_2_474	119_2_1	44_6_1	114_4_1	95_6_793	171_13_426
1025_4_1011	747_2_439	119_2_1	44_6_1	114_4_1	95_6_789	171_13_401
1025_4_1086	747_2_415	119_2_1	44_6_1	114_4_1	95_6_787	171_13_396
1025_4_1153	747_2_408	119_2_1	44_6_1	114_4_1	95_6_768	171_13_361
1025_4_1210	747_2_429	119_2_1	44_6_1	114_4_1	95_6_795	171_13_336
1025_4_1257	747_2_400	119_2_1	44_6_1	114_4_1	95_6_831	171_13_374
1025_4_1318	747_2_429	119_2_1	44_6_1	114_4_1	95_6_861	171_13_419
1025_4_1364	747_2_425	119_2_1	44_6_1	114_4_1	95_6_872	171_13_425
1025_4_1416	747_2_408	119_2_1	44_6_1	114_4_1	95_6_868	171_13_421
1025_4_1457	747_2_376	119_2_1	44_6_1	114_4_1	95_6_864	171_13_405
1025_4_1486	747_2_387	119_2_1	44_6_1	114_4_1	95_6_846	171_13_353
1025_4_1462	747_2_389	119_2_1	44_6_1	114_4_1	95_6_815	171_13_358
1025_4_1418	747_2_385	119_2_1	44_6_1	114_4_1	95_6_824	171_13_347
1025_4_1376	747_2_423	119_2_1	44_6_1	114_4_1	95_6_796	171_13_346
1025_4_1337	747_2_441	119_2_1	44_6_1	114_4_1	95_6_795	171_13_356
1025_4_1250	747_2_465	119_2_1	44_6_1	114_4_1	95_6_757	171_13_391
1025_4_1214	747_2_444	119_2_1	44_6_1	114_4_1	95_6_764	171_13_399
1025_4_1177	747_2_429	119_2_1	44_6_1	114_4_1	95_6_740	171_13_389
1025_4_1234	747_2_408	119_2_1	44_6_1	114_4_1	95_6_741	171_13_367
1025_4_1312	747_2_401	119_2_1	44_6_1	114_4_1	95_6_762	171_13_324
1025_4_1385	747_2_381	119_2_1	44_6_1	114_4_1	95_6_760	171_13_272
1025_4_1458	747_2_385	119_2_1	44_6_1	114_4_1	95_6_787	171_13_261
1025_4_1479	747_2_371	119_2_1	44_6_1	114_4_1	95_6_802	171_13_286
1025_4_1477	747_2_367	119_2_1	44_6_1	114_4_1	95_6_801	171_13_306
1025_4_1418	747_2_386	119_2_1	44_6_1	114_4_1	95_6_804	171_13_294
1025_4_1429	747_2_403	119_2_1	44_6_1	114_4_1	95_6_827	171_13_292
1025_4_1405	747_2_435	119_2_1	44_6_1	114_4_1	95_6_863	171_13_329
1025_4_1374	747_2_439	119_2_1	44_6_1	114_4_1	95_6_881	171_13_378
1025_4_1275	747_2_490	119_2_1	44_6_1	114_4_1	95_6_944	171_13_402
1025_4_1215	747_2_488	119_2_1	44_6_1	114_4_1	95_6_988	171_13_384
1025_4_1128	747_2_497	119_2_1	44_6_1	114_4_1	95_6_996	171_13_412
1025_4_1047	747_2_497	119_2_1	44_6_1	114_4_1	95_6_1018	171_13_353
1025_4_992	747_2_478	119_2_1	44_6_1	114_4_1	95_6_1038	171_13_346
1025_4_956	747_2_432	119_2_1	44_6_1	114_4_1	95_6_1057	171_13_340
1025_4_962	747_2_408	119_2_1	44_6_1	114_4_1	95_6_1014	171_13_352
1025_4_1012	747_2_386	119_2_1	44_6_1	114_4_1	95_6_962	171_13_397
1025_4_1064	747_2_386	119_2_1	44_6_1	114_4_1	95_6_918	171_13_445
1025_4_1112	747_2_397	119_2_1	44_6_1	114_4_1	95_6_906	171_13_479
1025_4_1173	747_2_401	119_2_1	44_6_1	114_4_1	95_6_888	171_13_477
1025_4_1230	747_2_434	119_2_1	44_6_1	114_4_1	95_6_879	171_13_469
1025_4_1282	747_2_444	119_2_1	44_6_1	114_4_1	95_6_836	171_13_458
1025_4_1363	747_2_399	119_2_1	44_6_1	114_4_1	95_6_809	171_13_492
1025_4_1361	747_2_385	119_2_1	44_6_1	114_4_1	95_6_781	171_13_493
1025_4_1367	747_2_359	119_2_1	44_6_1	114_4_1	95_6_743	171_13_471
1025_4_1353	747_2_349	119_2_1	44_6_1	114_4_1	95_6_751	171_13_410
1025_4_1334	747_2_340	119_2_1	44_6_1	114_4_1	95_6_718	171_13_388
1025_4_1335	747_2_318	119_2_1	44_6_1	114_4_1	95_6_695	171_13_386
1025_4_1291	747_2_352	119_2_1	44_6_1	114_4_1	95_6_732	171_13_402
1025_4_1253	747_2_352	119_2_1	44_6_1	114_4_1	95_6_730	171_13_436
1025_4_1186	747_2_384	119_2_1	44_6_1	114_4_1	95_6_753	171_13_456
1025_4_1092	747_2_411	119_2_1	44_6_1	114_4_1	95_6_795	171_13_466
1025_4_1013	747_2_445	119_2_1	44_6_1	114_4_1	95_6_818	171_13_442
1025_4_940	747_2_496	119_2_1	44_6_1	114_4_1	95_6_842	171_13_417
1025_4_902	747_2_544	119_2_1	44_6_1	114_4_1	95_6_889	171_13_382
1025_4_916	747_2_577	119_2_1	44_6_1	114_4_1	95_6_851	171_13_353
1025_4_917	747_2_617	119_2_1	44_6_1	114_4_1	95_6_880	171_13_388
1025_4_977	747_2_641	119_2_1	44_6_1	114_4_1	95_6_853	171_13_416
1025_4_988	747_2_641	119_2_1	44_6_1	114_4_1	95_6_860	171_13_422
1025_4_1022	747_2_624	119_2_1	44_6_1	114_4_1	95_6_829	171_13_416
1025_4_1051	747_2_586	119_2_1	44_6_1	114_4_1	95_6_809	171_13_399
1025_4_1126	747_2_534	119_2_1	44_6_1	114_4_1	95_6_805	171_13_414
1025_4_1182	747_2_486	119_2_1	44_6_1	114_4_1	95_6_754	171_13_415
1025_4_1274	747_2_435	119_2_1	44_6_1	114_4_1	95_6_713	171_13_457
1025_4_1374	747_2_401	119_2_1	44_6_1	114_4_1	95_6_649	171_13_496
1025_4_1437	747_2_385	119_2_1	44_6_1	114_4_1	95_6_595	171_13_459
1025_4_1445	747_2_366	119_2_1	44_6_1	114_4_1	95_6_562	171_13_372
1025_4_1468	747_2_323	119_2_1	44_6_1	114_4_1	95_6_540	171_13_285
1025_4_1439	747_2_318	119_2_1	44_6_1	114_4_1	95_6_545	171_13_256
1025_4_1396	747_2_308	119_2_1	44_6_1	114_4_1	95_6_562	171_13_302
1025_4_1311	747_2_311	119_2_1	44_6_1	114_4_1	95_6_621	171_13_420
1025_4_1233	747_2_318	119_2_1	44_6_1	114_4_1	95_6_694	171_13_486
1025_4_1204	747_2_341	119_2_1	44_6_1	114_4_1	95_6_774	171_13_492
1025_4_1175	747_2_356	119_2_1	44_6_1	114_4_1	95_6_849	171_13_435
1025_4_1131	747_2_380	119_2_1	44_6_1	114_4_1	95_6_967	171_13_386
1025_4_1135	747_2_426	119_2_1	44_6_1	114_4_1	95_6_1028	171_13_344
1025_4_1104	747_2_481	119_2_1	44_6_1	114_4_1	95_6_1072	171_13_363
1025_4_1100	747_2_506	119_2_1	44_6_1	114_4_1	95_6_1133	171_13_393
1025_4_1100	747_2_520	119_2_1	44_6_1	114_4_1	95_6_1120	171_13_434
1025_4_1105	747_2_528	119_2_1	44_6_1	114_4_1	95_6_1089	171_13_415
1025_4_1154	747_2_532	119_2_1	44_6_1	114_4_1	95_6_1016	171_13_355
1025_4_1214	747_2_519	119_2_1	44_6_1	114_4_1	95_6_922	171_13_325
1025_4_1282	747_2_474	119_2_1	44_6_1	114_4_1	95_6_836	171_13_344
1025_4_1351	747_2_403	119_2_1	44_6_1	114_4_1	95_6_751	171_13_336
1025_4_1423	747_2_353	119_2_1	44_6_1	114_4_1	95_6_671	171_13_351
1025_4_1477	747_2_313	119_2_1	44_6_1	114_4_1	95_6_612	171_13_365
1025_4_1477	747_2_284	119_2_1	44_6_1	114_4_1	95_6_582	171_13_356
1025_4_1478	747_2_296	119_2_1	44_6_1	114_4_1	95_6_548	171_13_355
1025_4_1516	747_2_300	119_2_1	44_6_1	114_4_1	95_6_534	171_13_393
1025_4_1454	747_2_328	119_2_1	44_6_1	114_4_1	95_6_582	171_13_401
1025_4_1407	747_2_338	119_2_1	44_6_1	114_4_1	95_6_670	171_13_428
1025_4_1314	747_2_369	119_2_1	44_6_1	114_4_1	95_6_754	171_13_451
1025_4_1249	747_2_419	119_2_1	44_6_1	114_4_1	95_6_831	171_13_425
1025_4_1184	747_2_421	119_2_1	44_6_1	114_4_1	95_6_923	171_13_400
1025_4_1113	747_2_485	119_2_1	44_6_1	114_4_1	95_6_1003	171_13_381
1025_4_1049	747_2_489	119_2_1	44_6_1	114_4_1	95_6_1078	171_13_373
1025_4_961	747_2_543	119_2_1	44_6_1	114_4_1	95_6_1097	171_13_407
1025_4_875	747_2_559	119_2_1	44_6_1	114_4_1	95_6_1108	171_13_460
1025_4_801	747_2_625	119_2_1	44_6_1	114_4_1	95_6_1116	171_13_498
1025_4_807	747_2_640	119_2_1	44_6_1	114_4_1	95_6_1045	171_13_512
1025_4_818	747_2_652	119_2_1	44_6_1	114_4_1	95_6_1023	171_13_477
1025_4_909	747_2_620	119_2_1	44_6_1	114_4_1	95_6_948	171_13_443
1025_4_982	747_2_573	119_2_1	44_6_1	114_4_1	95_6_919	171_13_395
1025_4_1057	747_2_509	119_2_1	44_6_1	114_4_1	95_6_876	171_13_389
1025_4_1166	747_2_440	119_2_1	44_6_1	114_4_1	95_6_864	171_13_418
1025_4_1234	747_2_415	119_2_1	44_6_1	114_4_1	95_6_819	171_13_423
1025_4_1339	747_2_357	119_2_1	44_6_1	114_4_1	95_6_767	171_13_445
1025_4_1332	747_2_352	119_2_1	44_6_1	114_4_1	95_6_728	171_13_422
1025_4_1328	747_2_356	119_2_1	44_6_1	114_4_1	95_6_698	171_13_438
1025_4_1279	747_2_351	119_2_1	44_6_1	114_4_1	95_6_718	171_13_423
1025_4_1253	747_2_362	119_2_1	44_6_1	114_4_1	95_6_733	171_13_428
1025_4_1194	747_2_359	119_2_1	44_6_1	114_4_1	95_6_770	171_13_428
1025_4_1153	747_2_338	119_2_1	44_6_1	114_4_1	95_6_794	171_13_455
1025_4_1137	747_2_326	119_2_1	44_6_1	114_4_1	95_6_853	171_13_454
1025_4_1127	747_2_311	119_2_1	44_6_1	114_4_1	95_6_878	171_13_456
1025_4_1097	747_2_306	119_2_1	44_6_1	114_4_1	95_6_945	171_13_453
1025_4_1128	747_2_293	119_2_1	44_6_1	114_4_1	95_6_951	171_13_484
1025_4_1139	747_2_270	119_2_1	44_6_1	114_4_1	95_6_1009	171_13_509
1025_4_1197	747_2_249	119_2_1	44_6_1	114_4_1	95_6_1034	171_13_518
1025_4_1251	747_2_237	119_2_1	44_6_1	114_4_1	95_6_1039	171_13_487
1025_4_1255	747_2_208	119_2_1	44_6_1	114_4_1	95_6_1037	171_13_444
1025_4_1257	747_2_167	119_2_1	44_6_1	114_4_1	95_6_1011	171_13_384
1025_4_1232	747_2_156	119_2_1	44_6_1	114_4_1	95_6_992	171_13_369
1025_4_1206	747_2_162	119_2_1	44_6_1	114_4_1	95_6_914	171_13_375
1025_4_1176	747_2_167	119_2_1	44_6_1	114_4_1	95_6_850	171_13_405
1025_4_1224	747_2_192	119_2_1	44_6_1	114_4_1	95_6_758	171_13_471
1025_4_1238	747_2_206	119_2_1	44_6_1	114_4_1	95_6_695	171_13_501
1025_4_1247	747_2_240	119_2_1	44_6_1	114_4_1	95_6_666	171_13_509
1025_4_1268	747_2_301	119_2_1	44_6_1	114_4_1	95_6_680	171_13_479
1025_4_1272	747_2_326	119_2_1	44_6_1	114_4_1	95_6_714	171_13_464
1025_4_1281	747_2_364	119_2_1	44_6_1	114_4_1	95_6_734	171_13_444
1025_4_1270	747_2_367	119_2_1	44_6_1	114_4_1	95_6_756	171_13_471
1025_4_1247	747_2_399	119_2_1	44_6_1	114_4_1	95_6_816	171_13_496
1025_4_1178	747_2_410	119_2_1	44_6_1	114_4_1	95_6_888	171_13_519
1025_4_1097	747_2_406	119_2_1	44_6_1	114_4_1	95_6_982	171_13_486
1025_4_1021	747_2_406	119_2_1	44_6_1	114_4_1	95_6_1020	171_13_460
1025_4_955	747_2_388	119_2_1	44_6_1	114_4_1	95_6_1087	171_13_473
1025_4_900	747_2_353	119_2_1	44_6_1	114_4_1	95_6_1083	171_13_442
1025_4_922	747_2_318	119_2_1	44_6_1	114_4_1	95_6_1088	171_13_476
1025_4_976	747_2_302	119_2_1	44_6_1	114_4_1	95_6_1047	171_13_463
1025_4_1050	747_2_289	119_2_1	44_6_1	114_4_1	95_6_978	171_13_439
1025_4_1116	747_2_251	119_2_1	44_6_1	114_4_1	95_6_944	171_13_396
1025_4_1206	747_2_243	119_2_1	44_6_1	114_4_1	95_6_887	171_13_397
1025_4_1254	747_2_240	119_2_1	44_6_1	114_4_1	95_6_854	171_13_427
1025_4_1309	747_2_253	119_2_1	44_6_1	114_4_1	95_6_809	171_13_474
1025_4_1355	747_2_267	119_2_1	44_6_1	114_4_1	95_6_775	171_13_500
1025_4_1278	747_2_318	119_2_1	44_6_1	114_4_1	95_6_750	171_13_471
1025_4_1242	747_2_347	119_2_1	44_6_1	114_4_1	95_6_761	171_13_441
1025_4_1159	747_2_405	119_2_1	44_6_1	114_4_1	95_6_787	171_13_419
1025_4_1132	747_2_431	119_2_1	44_6_1	114_4_1	95_6_827	171_13_444
1025_4_1068	747_2_482	119_2_1	44_6_1	114_4_1	95_6_864	171_13_473
1025_4_1043	747_2_476	119_2_1	44_6_1	114_4_1	95_6_905	171_13_455
1025_4_1027	747_2_463	119_2_1	44_6_1	114_4_1	95_6_902	171_13_420
1025_4_1034	747_2_450	119_2_1	44_6_1	114_4_1	95_6_883	171_13_385
1025_4_1039	747_2_417	119_2_1	44_6_1	114_4_1	95_6_894	171_13_374
1025_4_1016	747_2_376	119_2_1	44_6_1	114_4_1	95_6_893	171_13_382
1025_4_1070	747_2_313	119_2_1	44_6_1	114_4_1	95_6_938	171_13_396
1025_4_1109	747_2_291	119_2_1	44_6_1	114_4_1	95_6_948	171_13_449
1025_4_1213	747_2_262	119_2_1	44_6_1	114_4_1	95_6_932	171_13_482
1025_4_1286	747_2_249	119_2_1	44_6_1	114_4_1	95_6_900	171_13_470
1025_4_1342	747_2_236	119_2_1	44_6_1	114_4_1	95_6_857	171_13_431
1025_4_1380	747_2_235	119_2_1	44_6_1	114_4_1	95_6_818	171_13_427
1025_4_1424	747_2_238	119_2_1	44_6_1	114_4_1	95_6_787	171_13_396
1025_4_1389	747_2_251	119_2_1	44_6_1	114_4_1	95_6_780	171_13_363
1025_4_1368	747_2_270	119_2_1	44_6_1	114_4_1	95_6_785	171_13_347
1025_4_1322	747_2_283	119_2_1	44_6_1	114_4_1	95_6_787	171_13_373
1025_4_1263	747_2_314	119_2_1	44_6_1	114_4_1	95_6_833	171_13_409
1025_4_1250	747_2_322	119_2_1	44_6_1	114_4_1	95_6_877	171_13_424
1025_4_1203	747_2_332	119_2_1	44_6_1	114_4_1	95_6_925	171_13_464
1025_4_1183	747_2_345	119_2_1	44_6_1	114_4_1	95_6_947	171_13_475
1025_4_1173	747_2_373	119_2_1	44_6_1	114_4_1	95_6_975	171_13_453
1025_4_1195	747_2_382	119_2_1	44_6_1	114_4_1	95_6_922	171_13_460
1025_4_1122	747_2_396	119_2_1	44_6_1	114_4_1	95_6_966	171_13_423
1025_4_1101	747_2_389	119_2_1	44_6_1	114_4_1	95_6_935	171_13_409
1025_4_1054	747_2_378	119_2_1	44_6_1	114_4_1	95_6_926	171_13_432
1025_4_1027	747_2_379	119_2_1	44_6_1	114_4_1	95_6_891	171_13_425
1025_4_1012	747_2_350	119_2_1	44_6_1	114_4_1	95_6_826	171_13_459
1025_4_986	747_2_316	119_2_1	44_6_1	114_4_1	95_6_832	171_13_489
1025_4_1053	747_2_271	119_2_1	44_6_1	114_4_1	95_6_805	171_13_540
1025_4_1071	747_2_242	119_2_1	44_6_1	114_4_1	95_6_788	171_13_533
1025_4_1125	747_2_201	119_2_1	44_6_1	114_4_1	95_6_772	171_13_531
1025_4_1194	747_2_162	119_2_1	44_6_1	114_4_1	95_6_788	171_13_507
1025_4_1271	747_2_151	119_2_1	44_6_1	114_4_1	95_6_814	171_13_484
1025_4_1353	747_2_135	119_2_1	44_6_1	114_4_1	95_6_846	171_13_481
1025_4_1416	747_2_142	119_2_1	44_6_1	114_4_1	95_6_875	171_13_466
1025_4_1442	747_2_148	119_2_1	44_6_1	114_4_1	95_6_896	171_13_473
1025_4_1406	747_2_167	119_2_1	44_6_1	114_4_1	95_6_929	171_13_475
1025_4_1325	747_2_186	119_2_1	44_6_1	114_4_1	95_6_973	171_13_453
1025_4_1289	747_2_222	119_2_1	44_6_1	114_4_1	95_6_1002	171_13_437
1025_4_1237	747_2_262	119_2_1	44_6_1	114_4_1	95_6_1034	171_13_432
1025_4_1156	747_2_292	119_2_1	44_6_1	114_4_1	95_6_1066	171_13_445
1025_4_1080	747_2_334	119_2_1	44_6_1	114_4_1	95_6_1055	171_13_448
1025_4_1044	747_2_352	119_2_1	44_6_1	114_4_1	95_6_1072	171_13_478
1025_4_1001	747_2_392	119_2_1	44_6_1	114_4_1	95_6_1052	171_13_489
1025_4_955	747_2_402	119_2_1	44_6_1	114_4_1	95_6_1036	171_13_484
1025_4_961	747_2_411	119_2_1	44_6_1	114_4_1	95_6_982	171_13_461
1025_4_928	747_2_406	119_2_1	44_6_1	114_4_1	95_6_969	171_13_455
1025_4_958	747_2_343	119_2_1	44_6_1	114_4_1	95_6_929	171_13_443
1025_4_968	747_2_312	119_2_1	44_6_1	114_4_1	95_6_922	171_13_445
1025_4_981	747_2_260	119_2_1	44_6_1	114_4_1	95_6_934	171_13_446
1025_4_1052	747_2_231	119_2_1	44_6_1	114_4_1	95_6_978	171_13_464
1025_4_1150	747_2_206	119_2_1	44_6_1	114_4_1	95_6_1001	171_13_491
1025_4_1248	747_2_180	119_2_1	44_6_1	114_4_1	95_6_1025	171_13_492
1025_4_1308	747_2_176	119_2_1	44_6_1	114_4_1	95_6_1000	171_13_515
1025_4_1438	747_2_164	119_2_1	44_6_1	114_4_1	95_6_925	171_13_484
1025_4_1494	747_2_163	119_2_1	44_6_1	114_4_1	95_6_892	171_13_448
1025_4_1550	747_2_157	119_2_1	44_6_1	114_4_1	95_6_845	171_13_456
1025_4_1496	747_2_148	119_2_1	44_6_1	114_4_1	95_6_815	171_13_486
1025_4_1466	747_2_159	119_2_1	44_6_1	114_4_1	95_6_784	171_13_505
1025_4_1433	747_2_162	119_2_1	44_6_1	114_4_1	95_6_764	171_13_491
1025_4_1351	747_2_170	119_2_1	44_6_1	114_4_1	95_6_750	171_13_453
1025_4_1358	747_2_153	119_2_1	44_6_1	114_4_1	95_6_751	171_13_422
1025_4_1298	747_2_155	119_2_1	44_6_1	114_4_1	95_6_758	171_13_377
1025_4_1230	747_2_173	119_2_1	44_6_1	114_4_1	95_6_824	171_13_361
1025_4_1122	747_2_192	119_2_1	44_6_1	114_4_1	95_6_935	171_13_356
1025_4_1041	747_2_215	119_2_1	44_6_1	114_4_1	95_6_983	171_13_378
1025_4_968	747_2_221	119_2_1	44_6_1	114_4_1	95_6_1102	171_13_407
1025_4_893	747_2_221	119_2_1	44_6_1	114_4_1	95_6_1180	171_13_395
1025_4_868	747_2_211	119_2_1	44_6_1	114_4_1	95_6_1219	171_13_411
1025_4_876	747_2_191	119_2_1	44_6_1	114_4_1	95_6_1234	171_13_401
1025_4_905	747_2_173	119_2_1	44_6_1	114_4_1	95_6_1303	171_13_499
1025_4_1009	747_2_161	119_2_1	44_6_1	114_4_1	95_6_1284	171_13_562
1025_4_1068	747_2_148	119_2_1	44_6_1	114_4_1	95_6_1315	171_13_565
1025_4_1156	747_2_122	119_2_1	44_6_1	114_4_1	95_6_1268	171_13_526
1025_4_1252	747_2_122	119_2_1	44_6_1	114_4_1	95_6_1272	171_13_419
1025_4_1308	747_2_122	119_2_1	44_6_1	114_4_1	95_6_1182	171_13_383
1025_4_1381	747_2_142	119_2_1	44_6_1	114_4_1	95_6_1074	171_13_388
1025_4_1416	747_2_175	119_2_1	44_6_1	114_4_1	95_6_984	171_13_427
1025_4_1447	747_2_203	119_2_1	44_6_1	114_4_1	95_6_921	171_13_438
1025_4_1490	747_2_225	119_2_1	44_6_1	114_4_1	95_6_895	171_13_414
1025_4_1512	747_2_279	119_2_1	44_6_1	114_4_1	95_6_878	171_13_379
1025_4_1484	747_2_297	119_2_1	44_6_1	114_4_1	95_6_917	171_13_373
1025_4_1474	747_2_346	119_2_1	44_6_1	114_4_1	95_6_930	171_13_377
1025_4_1382	747_2_358	119_2_1	44_6_1	114_4_1	95_6_980	171_13_364
1025_4_1258	747_2_377	119_2_1	44_6_1	114_4_1	95_6_1046	171_13_376
1025_4_1127	747_2_360	119_2_1	44_6_1	114_4_1	95_6_1113	171_13_370
1025_4_1013	747_2_365	119_2_1	44_6_1	114_4_1	95_6_1171	171_13_376
1025_4_927	747_2_341	119_2_1	44_6_1	114_4_1	95_6_1231	171_13_365
1025_4_937	747_2_279	119_2_1	44_6_1	114_4_1	95_6_1189	171_13_307
1025_4_993	747_2_215	119_2_1	44_6_1	114_4_1	95_6_1214	171_13_303
1025_4_1106	747_2_175	119_2_1	44_6_1	114_4_1	95_6_1244	171_13_323
1025_4_1217	747_2_144	119_2_1	44_6_1	114_4_1	95_6_1263	171_13_333
1025_4_1369	747_2_111	119_2_1	44_6_1	114_4_1	95_6_1253	171_13_369
1025_4_1499	747_2_97	119_2_1	44_6_1	114_4_1	95_6_1217	171_13_367
1025_4_1603	747_2_96	119_2_1	44_6_1	114_4_1	95_6_1118	171_13_395
1025_4_1683	747_2_99	119_2_1	44_6_1	114_4_1	95_6_1012	171_13_432
1025_4_1748	747_2_116	119_2_1	44_6_1	114_4_1	95_6_863	171_13_441
1025_4_1719	747_2_163	119_2_1	44_6_1	114_4_1	95_6_785	171_13_460
1025_4_1648	747_2_196	119_2_1	44_6_1	114_4_1	95_6_684	171_13_417
1025_4_1596	747_2_235	119_2_1	44_6_1	114_4_1	95_6_685	171_13_368
1025_4_1513	747_2_265	119_2_1	44_6_1	114_4_1	95_6_708	171_13_361
1025_4_1423	747_2_308	119_2_1	44_6_1	114_4_1	95_6_762	171_13_373
1025_4_1313	747_2_349	119_2_1	44_6_1	114_4_1	95_6_843	171_13_407
1025_4_1189	747_2_377	119_2_1	44_6_1	114_4_1	95_6_944	171_13_430
1025_4_1094	747_2_415	119_2_1	44_6_1	114_4_1	95_6_994	171_13_425
1025_4_1035	747_2_426	119_2_1	44_6_1	114_4_1	95_6_1073	171_13_400
1025_4_971	747_2_467	119_2_1	44_6_1	114_4_1	95_6_1115	171_13_360
1025_4_935	747_2_541	119_2_1	44_6_1	114_4_1	95_6_1129	171_13_311
1025_4_881	747_2_559	119_2_1	44_6_1	114_4_1	95_6_1196	171_13_371
1025_4_863	747_2_602	119_2_1	44_6_1	114_4_1	95_6_1205	171_13_421
1025_4_891	747_2_582	119_2_1	44_6_1	114_4_1	95_6_1229	171_13_436
1025_4_933	747_2_573	119_2_1	44_6_1	114_4_1	95_6_1215	171_13_454
1025_4_1000	747_2_524	119_2_1	44_6_1	114_4_1	95_6_1208	171_13_462
1025_4_1086	747_2_469	119_2_1	44_6_1	114_4_1	95_6_1143	171_13_424
1025_4_1143	747_2_408	119_2_1	44_6_1	114_4_1	95_6_1079	171_13_329
1025_4_1204	747_2_325	119_2_1	44_6_1	114_4_1	95_6_1036	171_13_339
1025_4_1248	747_2_263	119_2_1	44_6_1	114_4_1	95_6_944	171_13_367
1025_4_1342	747_2_183	119_2_1	44_6_1	114_4_1	95_6_939	171_13_402
1025_4_1380	747_2_129	119_2_1	44_6_1	114_4_1	95_6_859	171_13_401
1025_4_1360	747_2_97	119_2_1	44_6_1	114_4_1	95_6_895	171_13_384
1025_4_1336	747_2_85	119_2_1	44_6_1	114_4_1	95_6_931	171_13_386
1025_4_1292	747_2_80	119_2_1	44_6_1	114_4_1	95_6_993	171_13_358
1025_4_1270	747_2_89	119_2_1	44_6_1	114_4_1	95_6_1041	171_13_331
1025_4_1205	747_2_90	119_2_1	44_6_1	114_4_1	95_6_1117	171_13_377
1025_4_1244	747_2_100	119_2_1	44_6_1	114_4_1	95_6_1145	171_13_429
1025_4_1250	747_2_129	119_2_1	44_6_1	114_4_1	95_6_1182	171_13_458
1025_4_1262	747_2_142	119_2_1	44_6_1	114_4_1	95_6_1177	171_13_425
1025_4_1271	747_2_177	119_2_1	44_6_1	114_4_1	95_6_1158	171_13_346
1025_4_1301	747_2_189	119_2_1	44_6_1	114_4_1	95_6_1111	171_13_316
1025_4_1326	747_2_192	119_2_1	44_6_1	114_4_1	95_6_1062	171_13_366
1025_4_1350	747_2_202	119_2_1	44_6_1	114_4_1	95_6_1004	171_13_439
1025_4_1379	747_2_194	119_2_1	44_6_1	114_4_1	95_6_943	171_13_473
1025_4_1307	747_2_198	119_2_1	44_6_1	114_4_1	95_6_941	171_13_439
1025_4_1301	747_2_165	119_2_1	44_6_1	114_4_1	95_6_903	171_13_407
1025_4_1239	747_2_144	119_2_1	44_6_1	114_4_1	95_6_928	171_13_341
1025_4_1214	747_2_138	119_2_1	44_6_1	114_4_1	95_6_984	171_13_326
1025_4_1132	747_2_125	119_2_1	44_6_1	114_4_1	95_6_1029	171_13_366
1025_4_1052	747_2_115	119_2_1	44_6_1	114_4_1	95_6_1077	171_13_390
1025_4_1018	747_2_107	119_2_1	44_6_1	114_4_1	95_6_1126	171_13_419
1025_4_978	747_2_99	119_2_1	44_6_1	114_4_1	95_6_1141	171_13_430
1025_4_989	747_2_85	119_2_1	44_6_1	114_4_1	95_6_1171	171_13_405
1025_4_1006	747_2_65	119_2_1	44_6_1	114_4_1	95_6_1186	171_13_335
1025_4_1059	747_2_56	119_2_1	44_6_1	114_4_1	95_6_1276	171_13_324
1025_4_1119	747_2_53	119_2_1	44_6_1	114_4_1	95_6_1310	171_13_359
1025_4_1159	747_2_55	119_2_1	44_6_1	114_4_1	95_6_1324	171_13_385
1025_4_1210	747_2_59	119_2_1	44_6_1	114_4_1	95_6_1304	171_13_405
1025_4_1229	747_2_55	119_2_1	44_6_1	114_4_1	95_6_1315	171_13_401
1025_4_1240	747_2_62	119_2_1	44_6_1	114_4_1	95_6_1279	171_13_413
1025_4_1231	747_2_63	119_2_1	44_6_1	114_4_1	95_6_1215	171_13_435
1025_4_1205	747_2_73	119_2_1	44_6_1	114_4_1	95_6_1155	171_13_407
1025_4_1160	747_2_83	119_2_1	44_6_1	114_4_1	95_6_1103	171_13_378
1025_4_1076	747_2_100	119_2_1	44_6_1	114_4_1	95_6_1112	171_13_366
1025_4_1102	747_2_99	119_2_1	44_6_1	114_4_1	95_6_1056	171_13_399
1025_4_1090	747_2_101	119_2_1	44_6_1	114_4_1	95_6_1064	171_13_403
1025_4_1125	747_2_100	119_2_1	44_6_1	114_4_1	95_6_1042	171_13_403
1025_4_1142	747_2_99	119_2_1	44_6_1	114_4_1	95_6_1061	171_13_441
1025_4_1200	747_2_104	119_2_1	44_6_1	114_4_1	95_6_1060	171_13_472
1025_4_1234	747_2_97	119_2_1	44_6_1	114_4_1	95_6_1098	171_13_505
1025_4_1294	747_2_65	119_2_1	44_6_1	114_4_1	95_6_1104	171_13_476
1025_4_1302	747_2_55	119_2_1	44_6_1	114_4_1	95_6_1154	171_13_439
1025_4_1283	747_2_39	119_2_1	44_6_1	114_4_1	95_6_1256	171_13_380
1025_4_1234	747_2_30	119_2_1	44_6_1	114_4_1	95_6_1305	171_13_345
1025_4_1169	747_2_28	119_2_1	44_6_1	114_4_1	95_6_1396	171_13_334
1025_4_1167	747_2_23	119_2_1	44_6_1	114_4_1	95_6_1385	171_13_377
1025_4_1127	747_2_26	119_2_1	44_6_1	114_4_1	95_6_1443	171_13_401
1025_4_1185	747_2_23	119_2_1	44_6_1	114_4_1	95_6_1395	171_13_434
[truncated: 3,001 more rows]
[truncated: 1,222 more columns]
