# Supplementary material for: Environmental change makes robust ecological networks fragile
Source: Nat Commun. 2016 Aug 11;7:12462. doi: 10.1038/ncomms12462 (PMC4987532; doi:10.1038/ncomms12462)
Supplement: Supplementary Data 1 — Host-parasite networks and host extinction sequences in Avida experiments. The compressed archive includes the 100 co-evolved host-parasite networks and the host extinction sequences in the historical scenario. [file ncomms12462-s2.zip › Supplementary_data_S1/host_extinction_sequence_1.csv]

1200_346_1	643_1_4	592_2_2	344_46_2	345_46_5	346_2_4	347_2_1	340_46_12	341_456_7	342_46_2	343_46_10	348_46_3	349_46_2	594_23_3	2318_3456_1	2319_46_1	2311_1_1	298_46_11	299_2_3	296_23_2	297_23_3	294_23_3	295_2_14	292_456_4	293_04_17	290_2_3	291_23_11	270_46_7	271_46_8	272_46_4	273_2_12	274_2_2	275_46_8	276_1_2	277_46_16	278_456_8	279_2_7	2268_0_1	2269_2_1	2263_046_1	2260_2_1	2261_0_1	2266_456_1	2267_4_1	108_346_12	109_2_10	102_0_10	103_23_2	100_2_3	101_23_8
1200_346_1	643_1_4	344_46_2	345_46_5	346_2_7	340_46_10	341_456_7	342_46_2	343_46_10	348_46_3	349_46_3	594_23_3	2318_3456_2	2319_46_2	2311_1_1	298_46_11	299_2_3	296_23_2	297_23_3	294_23_4	295_2_19	292_456_5	293_04_17	290_2_4	291_23_12	270_46_5	271_46_10	272_46_4	273_2_13	274_2_2	275_46_7	276_1_2	277_46_14	278_456_8	279_2_5	2268_0_2	2269_2_1	2260_2_1	2261_0_1	2266_456_3	2267_4_1	108_346_10	109_2_12	102_0_10	103_23_1	100_2_2	101_23_8	106_0_50	107_46_9	104_2_4
345_46_1	346_2_7	340_46_12	341_456_7	342_46_2	343_46_15	348_46_1	349_46_3	594_23_2	2318_3456_2	2319_46_7	298_46_9	299_2_3	296_23_2	297_23_3	294_23_5	295_2_23	292_456_6	293_04_18	290_2_4	291_23_12	270_46_7	271_46_9	272_46_1	273_2_11	274_2_2	275_46_10	276_1_2	277_46_13	278_456_10	279_2_5	642_0_5	2269_2_1	2260_2_2	2261_0_1	2266_456_2	2267_4_2	108_346_10	109_2_13	102_0_10	103_23_1	100_2_2	101_23_8	106_0_52	107_46_10	104_2_4	105_46_13	2046_0_4	2042_46_5	2041_46_2
345_46_1	346_2_8	340_46_5	341_456_5	343_46_13	348_46_1	349_46_1	2318_3456_3	2319_46_12	298_46_3	299_2_3	296_23_2	297_23_3	294_23_6	295_2_26	292_456_7	293_04_17	290_2_4	291_23_12	270_46_7	271_46_15	272_46_1	1138_046_2	274_2_1	275_46_7	276_1_2	277_46_18	278_456_15	279_2_5	2261_0_1	2267_4_2	108_346_11	109_2_12	102_0_9	103_23_1	100_2_2	101_23_8	106_0_52	107_46_10	104_2_4	105_46_16	2046_0_4	2042_46_8	2048_2_4	1375_0_2	1655_1_1	99_3456_10	98_46_6	91_456_5	90_46_17
965_46_7	164_2_1	165_456_1	198_2_1	429_2_1	160_1_6	1941_46_3	1946_04_3	819_2_1	346_2_7	340_46_3	341_456_4	343_46_20	810_23_12	163_46_1	348_46_1	349_46_1	817_346_1	1798_046_1	719_46_7	1622_23_4	717_2_1	716_2_1	713_456_10	712_46_3	710_46_1	618_46_3	1491_456_3	1493_46_2	1494_02_1	1396_3456_1	1499_02_2	423_46_13	1702_0_1	1703_46_8	2318_3456_1	2319_46_14	534_2_1	1168_2_3	1064_46_1	1066_46_2	427_46_4	1669_2_7	148_46_49	294_23_8	295_2_18	292_456_7	293_04_3	1661_034_1	291_23_2
165_456_1	198_2_1	429_2_1	1941_46_2	1946_04_3	819_2_1	346_2_5	340_46_1	341_456_2	343_46_24	810_23_9	348_46_1	665_456_2	817_346_1	719_46_5	965_46_7	713_456_14	712_46_4	618_46_5	1493_46_6	914_2_5	1499_02_1	2071_2_3	1703_46_6	2318_3456_1	2319_46_14	534_2_1	1168_2_2	1064_46_1	424_2_2	427_46_5	1669_2_5	1667_46_1	294_23_8	295_2_10	292_456_4	293_04_3	591_46_24	1129_2_2	1085_0_1	592_2_1	595_456_1	1082_46_1	599_2_4	194_46_11	197_2_1	196_46_26	191_46_25	190_23_18	1126_2_5
429_2_1	1941_46_3	1946_04_2	819_2_1	346_2_5	340_46_1	343_46_27	810_23_7	348_46_1	349_46_1	817_346_1	719_46_4	718_2_1	713_456_17	712_46_5	618_46_6	1493_46_5	2071_2_1	1703_46_8	2319_46_12	1392_46_2	2075_0_1	1669_2_4	1667_46_2	294_23_9	295_2_6	292_456_2	293_04_3	591_46_23	1086_2_1	1085_0_1	595_456_1	198_2_1	599_2_3	194_46_8	197_2_1	196_46_22	191_46_29	190_23_22	1126_2_6	192_0_2	270_46_1	271_46_21	277_46_22	278_456_20	524_2_7	2383_46_8	522_46_7	2386_4_2	1014_456_6
1941_46_3	819_2_1	346_2_1	340_46_1	343_46_23	810_23_4	348_46_1	349_46_1	817_346_1	718_2_1	713_456_18	712_46_6	618_46_7	1493_46_9	1703_46_3	2319_46_11	424_2_2	1669_2_3	1667_46_2	294_23_6	295_2_1	293_04_2	591_46_23	2288_2_3	595_456_1	198_2_1	599_2_1	194_46_11	197_2_1	196_46_15	191_46_33	190_23_22	1126_2_3	192_0_2	270_46_1	271_46_27	277_46_30	278_456_25	524_2_10	2383_46_2	522_46_16	2386_4_2	1014_456_6	1010_04_5	529_2_1	1103_46_1	449_23_2	448_2_6	442_2_4	441_46_9
1941_46_2	819_2_1	346_2_1	340_46_1	343_46_18	810_23_5	348_46_1	817_346_1	718_2_1	713_456_18	712_46_5	618_46_9	1493_46_12	1703_46_3	2319_46_12	424_2_1	1669_2_1	1667_46_2	294_23_5	293_04_1	591_46_23	2288_2_1	595_456_1	198_2_1	195_46_1	194_46_17	196_46_16	191_46_31	190_23_19	1126_2_1	270_46_1	271_46_26	277_46_32	278_456_22	524_2_10	2383_46_1	522_46_18	2386_4_1	1014_456_7	1010_04_2	2267_4_3	1103_46_1	448_2_6	442_2_3	441_46_6	446_46_14	108_346_23	109_2_15	100_2_1	106_0_1
819_2_1	340_46_1	343_46_7	810_23_8	348_46_1	817_346_1	718_2_1	713_456_15	712_46_4	1493_46_12	1703_46_5	2319_46_21	298_46_19	1667_46_2	294_23_3	293_04_1	591_46_24	595_456_1	198_2_1	195_46_1	194_46_19	196_46_15	191_46_38	190_23_20	1126_2_1	270_46_1	271_46_33	277_46_29	278_456_20	524_2_11	2383_46_1	522_46_19	1014_456_9	1010_04_1	2267_4_1	1103_46_1	448_2_2	442_2_3	441_46_9	446_46_17	108_346_26	109_2_12	100_2_1	107_46_11	105_46_14	2046_0_5	39_46_1	901_1_13	2042_46_24	33_2_1
819_2_1	340_46_1	343_46_5	810_23_12	348_46_1	817_346_1	718_2_1	713_456_14	712_46_1	1493_46_13	1703_46_3	2319_46_34	298_46_21	1667_46_1	294_23_2	293_04_1	591_46_29	595_456_1	198_2_1	195_46_1	194_46_24	196_46_11	191_46_37	190_23_30	270_46_1	271_46_35	277_46_22	278_456_15	524_2_9	522_46_22	1014_456_12	1010_04_1	1103_46_1	448_2_1	441_46_10	446_46_21	108_346_26	109_2_7	100_2_1	107_46_17	105_46_19	2046_0_4	39_46_1	901_1_8	2042_46_31	33_2_1	1842_46_4	31_2_1	909_46_19	37_2_1
819_2_1	340_46_1	343_46_1	810_23_10	348_46_1	718_2_1	713_456_15	1493_46_14	1703_46_7	2319_46_43	298_46_21	1667_46_1	293_04_1	591_46_28	595_456_1	198_2_1	195_46_1	194_46_19	196_46_11	191_46_41	190_23_33	270_46_1	271_46_33	277_46_21	278_456_11	524_2_7	522_46_21	1014_456_14	528_46_13	1103_46_1	441_46_14	446_46_30	108_346_25	109_2_1	100_2_1	107_46_21	105_46_26	2046_0_7	39_46_1	901_1_1	2042_46_35	33_2_1	1842_46_1	31_2_1	909_46_21	37_2_1	35_12_20	34_46_44	640_46_39	1534_456_4
819_2_1	340_46_1	343_46_1	810_23_10	348_46_1	718_2_1	713_456_17	1493_46_9	1703_46_10	2319_46_53	298_46_19	293_04_1	591_46_19	595_456_1	198_2_1	195_46_1	194_46_23	196_46_12	191_46_45	190_23_38	270_46_1	271_46_31	277_46_21	278_456_12	524_2_7	522_46_24	1014_456_13	528_46_18	1451_346_2	441_46_19	446_46_32	108_346_36	100_2_1	107_46_25	105_46_30	2046_0_8	39_46_1	38_46_23	2042_46_38	33_2_1	1842_46_1	31_2_1	909_46_21	37_2_1	35_12_19	34_46_55	640_46_53	1534_456_3	1245_46_9	647_46_31
819_2_1	340_46_1	343_46_1	810_23_5	348_46_1	718_2_1	713_456_22	1493_46_8	1703_46_9	2319_46_65	298_46_15	293_04_1	591_46_12	595_456_1	198_2_1	195_46_1	194_46_24	196_46_12	191_46_56	190_23_39	270_46_1	271_46_27	277_46_23	278_456_12	524_2_7	522_46_21	1014_456_10	528_46_15	1451_346_2	441_46_21	446_46_36	108_346_31	107_46_29	105_46_36	2046_0_10	39_46_1	38_46_21	2042_46_39	33_2_1	1842_46_2	31_2_1	909_46_23	37_2_1	35_12_17	34_46_68	640_46_64	1534_456_1	1245_46_8	647_46_34	646_2_1
819_2_1	340_46_1	343_46_1	810_23_3	348_46_1	718_2_1	713_456_26	1493_46_5	1703_46_6	2319_46_79	298_46_12	293_04_1	591_46_7	198_2_1	195_46_1	194_46_28	196_46_10	191_46_46	190_23_37	270_46_1	271_46_26	277_46_19	278_456_10	524_2_5	522_46_22	1014_456_7	528_46_14	1451_346_1	441_46_21	446_46_42	108_346_32	107_46_34	105_46_44	2046_0_11	39_46_1	38_46_25	2042_46_31	33_2_1	1842_46_1	31_2_1	909_46_15	37_2_1	35_12_12	34_46_86	640_46_75	1245_46_6	647_46_30	646_2_1	432_2_67	433_2_10
66_2_22	212_46_15	265_46_1	1261_456_18	43_46_1	660_456_10	91_456_5	2220_46_25	909_46_11	1931_46_10	139_46_23	490_2_3	67_46_16	1_46_2	27_46_13	20_46_26	21_46_1	22_46_1	1541_3456_14	223_2_3	28_2_1	161_03_11	289_46_28	288_2_1	159_346_1	403_2_53	162_46_1	545_46_18	8_346_4	163_46_1	285_2_1	284_46_5	287_46_26	1253_46_3	87_46_8	336_45_3	7_46_1	965_46_9	1154_456_2	713_456_39	13_46_24	263_46_60	1505_456_18	122_456_1	260_46_26	124_46_75	125_46_3	126_46_14	90_46_6	129_46_11
212_46_8	265_46_1	1261_456_17	43_46_1	660_456_13	91_456_7	2220_46_22	909_46_13	1931_46_13	139_46_26	490_2_1	67_46_13	524_2_2	27_46_8	20_46_26	21_46_1	22_46_1	1541_3456_14	160_1_1	28_2_1	161_03_10	289_46_32	288_2_1	403_2_57	162_46_1	545_46_18	8_346_5	163_46_1	285_2_1	284_46_4	287_46_22	87_46_11	336_45_3	7_46_1	965_46_6	1154_456_3	713_456_48	13_46_19	263_46_59	1505_456_19	122_456_1	260_46_20	124_46_79	125_46_2	126_46_14	90_46_5	129_46_11	409_2_4	423_46_1	1703_46_7
212_46_3	265_46_1	1261_456_17	43_46_1	660_456_18	91_456_2	2220_46_25	909_46_15	139_46_33	67_46_10	524_2_1	27_46_9	20_46_24	21_46_1	22_46_1	1541_3456_12	160_1_1	28_2_1	161_03_5	289_46_41	288_2_1	403_2_63	545_46_18	8_346_5	163_46_1	285_2_1	284_46_2	287_46_24	87_46_13	336_45_4	7_46_1	965_46_3	713_456_53	13_46_22	263_46_57	651_46_9	122_456_1	260_46_17	124_46_80	266_46_38	126_46_18	90_46_5	129_46_11	765_1_1	423_46_1	1703_46_6	2319_46_95	55_46_1	911_1_1	57_46_97
212_46_3	265_46_1	1261_456_15	43_46_1	660_456_18	91_456_1	2220_46_24	909_46_18	139_46_33	67_46_11	1_46_1	27_46_10	20_46_24	21_46_1	22_46_1	1541_3456_10	160_1_1	161_03_4	289_46_49	288_2_1	403_2_53	545_46_15	8_346_2	163_46_1	285_2_1	284_46_1	287_46_24	87_46_12	336_45_5	7_46_1	965_46_1	713_456_65	13_46_21	263_46_58	651_46_10	122_456_1	260_46_13	124_46_79	266_46_38	126_46_13	367_456_15	129_46_10	765_1_1	1703_46_6	2319_46_100	55_46_1	911_1_1	57_46_93	53_46_1	417_456_18
212_46_6	265_46_1	1261_456_12	43_46_1	660_456_18	91_456_1	2220_46_32	909_46_22	139_46_36	67_46_6	1_46_1	27_46_13	20_46_29	21_46_1	22_46_1	1541_3456_9	160_1_1	94_46_19	289_46_42	288_2_1	403_2_42	545_46_12	8_346_1	163_46_1	285_2_1	287_46_17	87_46_10	336_45_5	7_46_1	1093_46_1	713_456_70	13_46_21	263_46_51	651_46_9	122_456_1	260_46_14	124_46_78	266_46_46	126_46_14	367_456_6	129_46_5	765_1_1	1703_46_3	2319_46_101	55_46_1	911_1_1	57_46_100	53_46_1	417_456_21	24_46_1
212_46_6	265_46_1	1261_456_11	43_46_1	660_456_14	91_456_1	2220_46_34	909_46_26	139_46_38	67_46_9	1_46_1	27_46_13	20_46_32	21_46_1	22_46_1	1541_3456_9	160_1_1	410_456_1	289_46_36	288_2_1	403_2_32	545_46_10	8_346_1	163_46_1	285_2_1	287_46_23	87_46_7	336_45_2	7_46_1	713_456_70	13_46_21	263_46_57	651_46_14	122_456_1	260_46_14	124_46_75	266_46_51	126_46_17	367_456_3	129_46_2	765_1_1	1703_46_4	2319_46_108	55_46_1	57_46_103	53_46_1	417_456_27	24_46_1	2141_46_19	2140_46_95
212_46_5	1261_456_13	43_46_1	660_456_15	91_456_1	2220_46_35	90_46_4	139_46_39	67_46_9	1_46_1	27_46_12	20_46_26	21_46_1	22_46_1	1541_3456_10	160_1_1	289_46_37	288_2_1	403_2_38	545_46_15	8_346_1	163_46_1	285_2_1	287_46_23	87_46_7	336_45_1	7_46_1	713_456_72	13_46_26	263_46_58	651_46_14	122_456_1	260_46_16	124_46_75	266_46_54	126_46_19	30_46_56	129_46_4	765_1_1	1703_46_2	2319_46_106	55_46_1	57_46_98	53_46_1	417_456_27	410_456_1	2141_46_15	2140_46_103	195_46_1	1413_46_69
212_46_3	1261_456_18	43_46_1	660_456_17	91_456_1	2220_46_29	90_46_4	139_46_47	67_46_9	1_46_1	27_46_14	20_46_19	21_46_1	22_46_1	1541_3456_13	160_1_1	289_46_41	288_2_1	403_2_29	545_46_14	8_346_1	163_46_1	285_2_1	287_46_22	87_46_9	336_45_1	7_46_1	713_456_69	13_46_30	263_46_64	651_46_12	122_456_1	260_46_19	124_46_79	266_46_59	126_46_15	30_46_58	129_46_3	765_1_1	1703_46_2	2319_46_108	55_46_1	57_46_98	53_46_1	417_456_29	410_456_1	2141_46_16	2140_46_112	195_46_1	1413_46_71
1261_456_19	660_456_14	91_456_1	2220_46_26	90_46_2	139_46_53	67_46_12	1_46_1	27_46_16	20_46_14	21_46_1	22_46_1	1541_3456_14	160_1_1	289_46_39	288_2_1	403_2_36	545_46_14	8_346_1	163_46_1	285_2_1	287_46_24	87_46_9	7_46_1	713_456_63	13_46_36	263_46_54	651_46_9	122_456_1	260_46_24	124_46_84	266_46_58	126_46_13	30_46_57	129_46_2	765_1_1	2319_46_102	55_46_1	57_46_90	53_46_1	417_456_28	410_456_1	2141_46_19	2140_46_120	195_46_1	1413_46_73	375_46_48	1415_46_65	136_46_45	319_456_20
1261_456_22	660_456_12	2220_46_19	90_46_1	139_46_62	198_2_1	1_46_1	27_46_18	20_46_11	21_46_1	22_46_1	1541_3456_15	289_46_36	288_2_1	403_2_39	545_46_11	8_346_1	163_46_1	285_2_1	287_46_29	87_46_8	7_46_1	713_456_69	966_46_7	263_46_51	651_46_9	122_456_1	260_46_30	124_46_87	266_46_53	126_46_10	30_46_55	129_46_2	765_1_1	2319_46_101	55_46_1	57_46_86	53_46_1	417_456_31	410_456_1	2141_46_25	2140_46_120	1413_46_63	375_46_52	1415_46_66	136_46_50	319_456_22	318_46_1	1327_46_78	195_46_1
1261_456_20	660_456_5	2220_46_17	90_46_2	139_46_73	198_2_1	1_46_1	27_46_19	20_46_10	21_46_1	22_46_1	1541_3456_17	289_46_29	288_2_1	403_2_46	545_46_9	8_346_1	163_46_1	285_2_1	287_46_29	87_46_5	7_46_1	713_456_73	966_46_1	263_46_46	651_46_8	122_456_1	260_46_33	124_46_89	266_46_45	126_46_12	30_46_48	2_3456_1	765_1_1	2319_46_101	55_46_1	57_46_82	53_46_1	417_456_30	410_456_1	2141_46_30	2140_46_117	1413_46_56	375_46_53	1415_46_66	136_46_44	319_456_21	318_46_1	1327_46_69	195_46_1
1261_456_18	660_456_7	2220_46_12	90_46_7	139_46_77	198_2_1	1_46_1	27_46_21	20_46_7	21_46_1	22_46_1	1541_3456_22	289_46_20	288_2_1	403_2_46	545_46_11	8_346_1	163_46_1	285_2_1	287_46_35	87_46_5	7_46_1	713_456_69	966_46_1	263_46_34	651_46_8	122_456_1	260_46_34	124_46_88	266_46_32	126_46_18	30_46_47	2_3456_1	765_1_1	2319_46_93	55_46_1	57_46_104	53_46_1	417_456_27	410_456_1	2141_46_33	2140_46_113	1413_46_44	375_46_60	1415_46_71	136_46_43	319_456_22	318_46_1	1327_46_64	195_46_1
1261_456_16	660_456_5	2220_46_9	90_46_8	139_46_84	198_2_1	1_46_1	27_46_20	20_46_5	21_46_1	22_46_1	1541_3456_24	289_46_16	288_2_1	403_2_46	545_46_13	8_346_1	163_46_1	285_2_1	287_46_30	87_46_4	7_46_1	713_456_65	966_46_1	263_46_29	651_46_7	122_456_1	260_46_31	124_46_90	266_46_32	126_46_22	30_46_39	2_3456_1	765_1_1	2319_46_103	55_46_1	57_46_105	53_46_1	417_456_26	410_456_1	2141_46_34	2140_46_110	1413_46_44	375_46_54	1415_46_67	136_46_52	319_456_17	318_46_1	1327_46_65	195_46_1
1261_456_18	660_456_9	2220_46_10	90_46_12	139_46_97	198_2_1	1_46_1	27_46_21	20_46_3	21_46_1	22_46_1	1541_3456_29	289_46_19	288_2_1	403_2_42	545_46_15	8_346_1	163_46_1	285_2_1	287_46_26	87_46_2	7_46_1	713_456_79	966_46_1	263_46_28	651_46_9	122_456_1	260_46_33	124_46_89	266_46_38	126_46_23	30_46_34	2_3456_1	765_1_1	2319_46_102	55_46_1	57_46_111	53_46_1	417_456_30	410_456_1	2141_46_40	2140_46_105	1413_46_42	375_46_70	1415_46_68	136_46_56	319_456_17	318_46_1	1327_46_60	195_46_1
1261_456_19	660_456_7	2220_46_12	90_46_10	139_46_95	198_2_1	1_46_1	27_46_18	20_46_3	21_46_1	22_46_1	1541_3456_33	289_46_27	288_2_1	403_2_36	545_46_13	8_346_1	163_46_1	285_2_1	287_46_17	87_46_1	7_46_1	713_456_78	263_46_26	651_46_7	122_456_1	260_46_41	124_46_113	266_46_40	126_46_28	30_46_24	2_3456_1	765_1_1	2319_46_88	55_46_1	57_46_112	53_46_1	417_456_33	410_456_1	2141_46_43	2140_46_102	1413_46_46	375_46_80	1415_46_72	136_46_55	319_456_12	318_46_1	1327_46_57	195_46_1	194_46_50
1261_456_17	660_456_13	2220_46_12	90_46_10	139_46_94	198_2_1	1_46_1	27_46_18	20_46_3	21_46_1	22_46_1	1541_3456_31	289_46_28	288_2_1	403_2_32	545_46_11	8_346_1	163_46_1	285_2_1	287_46_21	87_46_1	7_46_1	713_456_77	263_46_25	1505_456_80	122_456_1	260_46_39	124_46_119	266_46_36	126_46_30	30_46_28	2_3456_1	765_1_1	2319_46_77	55_46_1	57_46_118	53_46_1	417_456_37	410_456_1	2141_46_51	2140_46_98	1413_46_53	375_46_90	1415_46_72	136_46_56	319_456_9	318_46_1	1327_46_52	195_46_1	194_46_48
1261_456_19	660_456_22	2220_46_13	90_46_9	139_46_95	198_2_1	1_46_1	27_46_18	20_46_3	21_46_1	22_46_1	1541_3456_32	289_46_36	288_2_1	403_2_23	545_46_10	8_346_1	163_46_1	285_2_1	287_46_26	87_46_1	7_46_1	713_456_69	263_46_24	1505_456_89	122_456_1	260_46_35	124_46_114	266_46_39	126_46_26	30_46_28	765_1_1	2319_46_75	55_46_1	57_46_117	53_46_1	417_456_50	410_456_1	2141_46_55	2140_46_94	1413_46_54	375_46_90	1415_46_72	136_46_51	319_456_14	318_46_1	1327_46_41	195_46_1	194_46_49	311_456_64
1261_456_18	660_456_36	2220_46_20	90_46_9	139_46_102	198_2_1	1_46_1	27_46_19	20_46_6	21_46_1	22_46_1	1541_3456_29	289_46_32	288_2_1	403_2_29	545_46_14	8_346_1	163_46_1	285_2_1	287_46_34	87_46_1	7_46_1	713_456_64	263_46_25	1505_456_92	122_456_1	260_46_38	124_46_117	266_46_39	126_46_30	30_46_31	765_1_1	2319_46_75	55_46_1	57_46_120	53_46_1	417_456_54	410_456_1	2141_46_58	2140_46_83	1413_46_51	375_46_90	1415_46_72	136_46_49	319_456_10	318_46_1	1327_46_36	195_46_1	194_46_53	311_456_65
1261_456_20	660_456_41	2220_46_22	90_46_6	139_46_97	198_2_1	1_46_1	27_46_22	20_46_4	21_46_1	22_46_1	1541_3456_30	289_46_36	288_2_1	403_2_32	545_46_19	8_346_1	163_46_1	285_2_1	287_46_31	87_46_1	7_46_1	713_456_57	263_46_26	1505_456_79	122_456_1	260_46_34	124_46_112	266_46_37	126_46_34	30_46_38	765_1_1	2319_46_86	55_46_1	57_46_125	53_46_1	417_456_62	410_456_1	2141_46_63	2140_46_86	1413_46_46	375_46_91	1415_46_73	136_46_54	319_456_7	318_46_1	1327_46_32	195_46_1	194_46_45	311_456_72
1261_456_24	660_456_51	2220_46_25	90_46_6	139_46_97	198_2_1	1_46_1	27_46_26	20_46_5	21_46_1	22_46_1	1541_3456_30	289_46_38	288_2_1	403_2_37	545_46_18	8_346_1	163_46_1	285_2_1	287_46_25	87_46_1	7_46_1	713_456_54	263_46_25	1505_456_69	122_456_1	260_46_20	124_46_120	266_46_36	126_46_31	30_46_48	765_1_1	2319_46_90	55_46_1	57_46_127	53_46_1	417_456_64	410_456_1	2141_46_65	2140_46_80	1413_46_49	375_46_97	1415_46_77	136_46_55	319_456_3	318_46_1	1327_46_37	195_46_1	194_46_43	311_456_74
1261_456_25	660_456_56	2220_46_31	90_46_4	139_46_85	198_2_1	1_46_1	27_46_26	20_46_4	21_46_1	22_46_1	1541_3456_30	289_46_39	288_2_1	403_2_31	545_46_20	8_346_1	285_2_1	287_46_22	87_46_1	7_46_1	713_456_54	263_46_31	1505_456_63	122_456_1	260_46_7	124_46_118	266_46_39	126_46_35	30_46_55	2319_46_94	55_46_1	57_46_119	53_46_1	417_456_58	410_456_1	2141_46_76	2140_46_74	1413_46_42	375_46_98	1415_46_70	136_46_58	319_456_2	318_46_1	1327_46_39	195_46_1	194_46_45	311_456_77	191_46_75	190_23_61
1261_456_28	660_456_58	2220_46_22	90_46_6	139_46_83	198_2_1	1_46_1	27_46_23	20_46_4	21_46_1	22_46_1	1541_3456_29	289_46_45	288_2_1	403_2_27	545_46_19	8_346_1	285_2_1	287_46_19	87_46_1	7_46_1	713_456_47	263_46_36	1505_456_68	122_456_1	260_46_3	124_46_117	266_46_40	126_46_38	30_46_62	2319_46_92	55_46_1	57_46_126	53_46_1	417_456_67	410_456_1	2141_46_74	2140_46_63	1413_46_39	375_46_101	1415_46_68	136_46_72	318_46_1	1327_46_34	195_46_1	194_46_43	311_456_81	191_46_86	190_23_57	270_46_1
1261_456_33	660_456_68	2220_46_26	90_46_6	139_46_69	198_2_1	1_46_1	27_46_23	20_46_3	21_46_1	22_46_1	1541_3456_28	289_46_55	288_2_1	403_2_18	545_46_24	8_346_1	285_2_1	287_46_18	87_46_1	7_46_1	713_456_63	263_46_27	1505_456_63	122_456_1	260_46_1	124_46_116	266_46_45	126_46_36	30_46_70	2319_46_88	55_46_1	57_46_130	53_46_1	417_456_64	410_456_1	2141_46_73	2140_46_55	1413_46_37	375_46_84	1415_46_73	136_46_77	318_46_1	1327_46_29	195_46_1	194_46_36	311_456_83	191_46_89	190_23_64	270_46_1
1261_456_33	660_456_86	2220_46_22	90_46_6	139_46_72	198_2_1	1_46_1	27_46_20	20_46_3	21_46_1	22_46_1	1541_3456_27	289_46_60	288_2_1	403_2_19	545_46_24	8_346_1	285_2_1	287_46_15	87_46_1	7_46_1	713_456_65	263_46_23	121_3456_1	122_456_1	260_46_1	124_46_114	266_46_51	126_46_36	30_46_71	2319_46_90	55_46_1	57_46_135	53_46_1	417_456_65	410_456_1	2141_46_68	2140_46_51	1413_46_32	375_46_76	1415_46_82	136_46_86	318_46_1	1327_46_20	195_46_1	194_46_29	311_456_94	191_46_90	190_23_39	270_46_1
1261_456_29	660_456_107	2220_46_22	90_46_5	139_46_69	198_2_1	1_46_1	27_46_21	20_46_4	21_46_1	22_46_1	1541_3456_27	289_46_68	288_2_1	403_2_17	545_46_21	8_346_1	285_2_1	287_46_18	87_46_1	7_46_1	713_456_73	263_46_15	121_3456_1	122_456_1	260_46_1	124_46_118	266_46_58	126_46_40	30_46_69	2319_46_92	55_46_1	57_46_135	53_46_1	417_456_71	410_456_1	2141_46_64	2140_46_42	1413_46_29	375_46_65	1415_46_76	136_46_85	318_46_1	1327_46_22	195_46_1	194_46_31	311_456_105	191_46_88	190_23_31	270_46_1
1261_456_25	660_456_119	2220_46_24	90_46_3	139_46_69	198_2_1	1_46_1	27_46_20	20_46_4	21_46_1	22_46_1	1541_3456_25	289_46_76	288_2_1	403_2_18	545_46_20	8_346_1	285_2_1	287_46_15	87_46_1	7_46_1	713_456_69	263_46_10	121_3456_1	122_456_1	260_46_1	124_46_110	266_46_57	126_46_43	30_46_64	2319_46_100	55_46_1	57_46_129	53_46_1	417_456_61	410_456_1	2141_46_67	2140_46_39	1413_46_22	375_46_59	1415_46_75	136_46_85	318_46_1	1327_46_23	195_46_1	194_46_34	311_456_96	191_46_92	190_23_37	270_46_1
1261_456_24	660_456_119	2220_46_25	90_46_2	139_46_64	198_2_1	1_46_1	27_46_16	20_46_3	21_46_1	22_46_1	1541_3456_29	289_46_78	403_2_11	545_46_16	8_346_1	285_2_1	287_46_11	87_46_1	7_46_1	713_456_72	263_46_6	121_3456_1	122_456_1	260_46_1	124_46_111	266_46_68	126_46_52	30_46_69	2319_46_105	55_46_1	57_46_148	53_46_1	417_456_64	410_456_1	2141_46_64	2140_46_34	1413_46_18	375_46_53	1415_46_70	136_46_94	318_46_1	1327_46_22	195_46_1	194_46_31	311_456_98	191_46_91	190_23_36	270_46_1	202_346_40
1261_456_26	660_456_122	2220_46_27	90_46_2	139_46_58	198_2_1	1_46_1	27_46_17	20_46_3	21_46_1	22_46_1	1541_3456_27	289_46_75	403_2_13	545_46_13	8_346_1	285_2_1	287_46_9	87_46_1	7_46_1	713_456_70	263_46_6	121_3456_1	122_456_1	260_46_1	124_46_109	266_46_73	126_46_48	30_46_70	2319_46_103	55_46_1	57_46_157	53_46_1	417_456_63	410_456_1	2141_46_56	2140_46_27	1413_46_12	375_46_38	1415_46_69	136_46_100	318_46_1	1327_46_25	195_46_1	194_46_34	311_456_97	191_46_88	190_23_38	270_46_1	202_346_30
1261_456_24	660_456_121	2220_46_29	139_46_52	198_2_1	1_46_1	27_46_22	20_46_3	21_46_1	22_46_1	1541_3456_28	289_46_68	403_2_8	545_46_10	8_346_1	285_2_1	287_46_7	87_46_1	7_46_1	713_456_65	263_46_3	121_3456_1	122_456_1	260_46_1	124_46_120	266_46_76	126_46_47	30_46_64	2319_46_99	55_46_1	57_46_146	53_46_1	417_456_57	410_456_1	2141_46_55	2140_46_19	1413_46_10	375_46_31	1415_46_65	136_46_109	318_46_1	1327_46_24	195_46_1	194_46_35	311_456_94	191_46_94	190_23_46	270_46_1	202_346_18	397_346_24
1261_456_31	660_456_118	2220_46_30	139_46_39	198_2_1	1_46_1	27_46_20	20_46_3	21_46_1	22_46_1	1541_3456_27	289_46_82	403_2_5	545_46_9	8_346_1	285_2_1	287_46_5	87_46_1	7_46_1	713_456_66	618_46_9	121_3456_1	122_456_1	260_46_1	124_46_144	266_46_70	126_46_56	30_46_52	2319_46_97	55_46_1	57_46_143	53_46_1	417_456_52	410_456_1	2141_46_46	2140_46_14	1413_46_11	375_46_25	1415_46_61	136_46_107	318_46_1	1327_46_25	195_46_1	194_46_34	311_456_93	191_46_91	190_23_47	270_46_1	202_346_13	397_346_24
1261_456_34	660_456_115	2220_46_33	139_46_34	198_2_1	1_46_1	27_46_28	20_46_4	21_46_1	22_46_1	1541_3456_31	289_46_87	403_2_4	545_46_5	8_346_1	285_2_1	287_46_6	87_46_1	7_46_1	713_456_61	618_46_5	121_3456_1	122_456_1	260_46_1	124_46_158	266_46_60	126_46_63	30_46_47	2319_46_97	55_46_1	57_46_148	53_46_1	417_456_52	410_456_1	2141_46_37	2140_46_6	1413_46_10	375_46_23	1415_46_56	136_46_112	318_46_1	1327_46_25	195_46_1	194_46_35	311_456_90	191_46_84	190_23_47	270_46_1	202_346_9	397_346_21
1261_456_31	660_456_105	2220_46_40	139_46_35	198_2_1	25_46_1	27_46_34	20_46_4	21_46_1	22_46_1	1541_3456_24	289_46_91	403_2_1	545_46_2	8_346_1	285_2_1	287_46_5	87_46_1	7_46_1	713_456_61	618_46_4	121_3456_1	122_456_1	260_46_1	124_46_160	266_46_55	126_46_66	367_456_1	2319_46_96	55_46_1	57_46_147	53_46_1	417_456_48	410_456_1	2141_46_22	2140_46_5	1413_46_7	375_46_21	1415_46_47	136_46_102	318_46_1	1327_46_22	195_46_1	194_46_41	311_456_81	191_46_81	190_23_41	270_46_1	202_346_12	397_346_19
1261_456_30	660_456_93	2220_46_48	139_46_37	198_2_1	25_46_1	27_46_40	20_46_3	21_46_1	22_46_1	1541_3456_20	289_46_97	340_46_1	545_46_5	8_346_1	285_2_1	287_46_5	87_46_1	7_46_1	713_456_57	618_46_4	121_3456_1	122_456_1	260_46_1	124_46_157	266_46_52	126_46_75	367_456_1	2319_46_96	55_46_1	57_46_132	53_46_1	417_456_44	410_456_1	2141_46_24	1413_46_6	375_46_22	1415_46_42	136_46_91	318_46_1	1327_46_14	195_46_1	194_46_47	311_456_87	191_46_77	190_23_29	270_46_1	776_2_131	397_346_14	110_46_1
1261_456_27	660_456_98	2220_46_51	139_46_33	198_2_1	25_46_1	27_46_41	20_46_6	21_46_1	22_46_1	1541_3456_18	289_46_95	340_46_1	545_46_4	8_346_1	285_2_1	287_46_4	87_46_1	7_46_1	713_456_59	618_46_5	121_3456_1	122_456_1	260_46_1	124_46_159	266_46_30	126_46_77	367_456_1	2319_46_82	55_46_1	57_46_123	53_46_1	417_456_42	410_456_1	2141_46_23	1413_46_3	375_46_19	1415_46_44	136_46_83	318_46_1	1327_46_16	195_46_1	194_46_50	311_456_95	191_46_67	190_23_23	270_46_1	776_2_139	397_346_17	110_46_1
1261_456_21	660_456_101	2220_46_58	139_46_32	198_2_1	25_46_1	27_46_40	20_46_4	21_46_1	22_46_1	1541_3456_19	289_46_95	340_46_1	545_46_1	8_346_1	285_2_1	287_46_1	87_46_1	7_46_1	713_456_70	618_46_4	121_3456_1	122_456_1	260_46_1	124_46_182	266_46_21	126_46_72	367_456_1	2319_46_79	55_46_1	57_46_130	53_46_1	417_456_37	410_456_1	2141_46_20	1413_46_1	375_46_19	1415_46_39	136_46_84	318_46_1	1327_46_19	195_46_1	194_46_51	311_456_80	191_46_55	190_23_14	270_46_1	776_2_163	397_346_17	110_46_1
1261_456_27	660_456_98	2220_46_61	139_46_29	198_2_1	25_46_1	27_46_38	20_46_4	21_46_1	22_46_1	1541_3456_19	289_46_80	340_46_1	545_46_1	8_346_1	285_2_1	287_46_1	87_46_1	7_46_1	713_456_71	618_46_4	121_3456_1	122_456_1	260_46_1	124_46_196	266_46_14	126_46_74	367_456_1	2319_46_81	55_46_1	57_46_144	53_46_1	417_456_47	410_456_1	2141_46_20	375_46_16	1415_46_38	136_46_90	318_46_1	1327_46_31	195_46_1	194_46_48	311_456_68	191_46_42	190_23_19	270_46_1	776_2_189	397_346_13	110_46_1	83_46_75
1261_456_25	660_456_98	2220_46_61	139_46_25	198_2_1	27_46_33	20_46_3	21_46_1	22_46_1	1541_3456_16	289_46_63	340_46_1	8_346_1	285_2_1	287_46_1	87_46_1	7_46_1	713_456_75	618_46_8	121_3456_1	122_456_1	260_46_1	124_46_204	266_46_18	126_46_81	367_456_1	2319_46_85	55_46_1	57_46_157	53_46_1	417_456_50	410_456_1	2141_46_18	375_46_15	1415_46_31	136_46_86	318_46_1	1327_46_33	195_46_1	194_46_49	311_456_68	191_46_37	190_23_24	270_46_1	776_2_219	397_346_11	110_46_1	83_46_73	118_46_51	835_456_42
1261_456_28	660_456_91	2220_46_51	139_46_24	198_2_1	27_46_35	20_46_3	21_46_1	22_46_1	1541_3456_15	289_46_51	340_46_1	8_346_1	285_2_1	287_46_1	87_46_1	7_46_1	713_456_72	618_46_7	121_3456_1	122_456_1	260_46_1	124_46_208	266_46_17	126_46_78	367_456_1	2319_46_83	55_46_1	57_46_167	53_46_1	417_456_52	410_456_1	2141_46_17	375_46_13	1415_46_34	136_46_97	318_46_1	1327_46_40	195_46_1	194_46_50	311_456_54	191_46_33	190_23_28	270_46_1	776_2_233	397_346_15	110_46_1	83_46_69	118_46_48	835_456_45
1261_456_31	660_456_98	2220_46_60	139_46_12	198_2_1	27_46_36	20_46_3	21_46_1	22_46_1	1541_3456_13	289_46_39	8_346_1	285_2_1	287_46_1	87_46_1	7_46_1	713_456_61	618_46_6	121_3456_1	122_456_1	260_46_1	124_46_212	266_46_17	126_46_83	367_456_1	2319_46_80	55_46_1	57_46_171	53_46_1	417_456_48	410_456_1	2141_46_17	375_46_10	1415_46_30	136_46_94	318_46_1	1327_46_41	195_46_1	194_46_40	311_456_51	191_46_36	190_23_28	270_46_1	776_2_237	397_346_18	110_46_1	83_46_81	118_46_41	835_456_48	141_2_1
1261_456_34	660_456_92	2220_46_65	139_46_12	198_2_1	27_46_47	20_46_1	21_46_1	22_46_1	1541_3456_11	289_46_27	8_346_1	285_2_1	287_46_1	87_46_1	7_46_1	713_456_59	618_46_6	121_3456_1	122_456_1	260_46_1	124_46_211	266_46_13	126_46_84	367_456_1	2319_46_70	55_46_1	57_46_191	53_46_1	417_456_46	410_456_1	2141_46_12	375_46_9	1415_46_32	136_46_91	318_46_1	1327_46_43	195_46_1	194_46_34	311_456_55	191_46_37	190_23_27	270_46_1	776_2_241	397_346_23	110_46_1	83_46_91	118_46_44	835_456_50	141_2_1
1261_456_30	660_456_83	2220_46_62	139_46_9	198_2_1	27_46_49	20_46_1	21_46_1	22_46_1	1541_3456_10	289_46_20	8_346_1	285_2_1	287_46_1	87_46_1	7_46_1	713_456_55	618_46_5	121_3456_1	122_456_1	260_46_1	124_46_218	266_46_9	126_46_86	367_456_1	2319_46_70	55_46_1	57_46_201	53_46_1	417_456_52	410_456_1	2141_46_11	375_46_6	1415_46_34	136_46_96	318_46_1	1327_46_40	195_46_1	194_46_37	311_456_44	191_46_44	190_23_15	270_46_1	776_2_231	397_346_29	110_46_1	83_46_98	118_46_40	835_456_51	141_2_1
1261_456_28	660_456_88	2220_46_59	139_46_6	198_2_1	27_46_47	20_46_1	21_46_1	22_46_1	1541_3456_4	289_46_15	8_346_1	285_2_1	287_46_1	87_46_1	7_46_1	713_456_56	618_46_5	121_3456_1	122_456_1	260_46_1	124_46_215	266_46_10	126_46_84	367_456_1	2319_46_70	55_46_1	57_46_197	53_46_1	417_456_43	410_456_1	2141_46_9	375_46_2	1415_46_41	136_46_102	318_46_1	1327_46_37	195_46_1	194_46_40	311_456_45	191_46_54	190_23_12	270_46_1	776_2_235	397_346_22	110_46_1	83_46_102	118_46_37	835_456_46	141_2_1
1261_456_26	660_456_93	2220_46_46	139_46_5	198_2_1	27_46_51	20_46_1	21_46_1	22_46_1	1541_3456_5	289_46_15	8_346_1	285_2_1	287_46_1	87_46_1	7_46_1	713_456_48	618_46_7	121_3456_1	122_456_1	260_46_1	124_46_208	266_46_6	126_46_83	367_456_1	2319_46_72	55_46_1	57_46_195	53_46_1	417_456_38	410_456_1	2141_46_6	375_46_3	1415_46_39	136_46_92	318_46_1	1327_46_34	195_46_1	194_46_54	311_456_46	191_46_60	190_23_9	270_46_1	776_2_231	397_346_26	110_46_1	83_46_103	118_46_27	835_456_51	141_2_1
1261_456_26	660_456_76	136_46_93	198_2_1	27_46_52	20_46_1	21_46_1	22_46_1	1541_3456_3	289_46_11	8_346_1	285_2_1	287_46_1	87_46_1	7_46_1	713_456_53	618_46_5	121_3456_1	122_456_1	260_46_1	124_46_207	266_46_5	126_46_83	367_456_1	2319_46_87	55_46_1	57_46_192	53_46_1	417_456_32	410_456_1	2141_46_6	375_46_2	1415_46_42	318_46_1	1327_46_32	195_46_1	194_46_57	311_456_48	191_46_62	190_23_8	270_46_1	776_2_228	397_346_28	110_46_1	83_46_111	118_46_23	835_456_50	141_2_1	3_46_36	2171_46_16
1261_456_26	660_456_75	136_46_85	198_2_1	27_46_46	20_46_1	21_46_1	22_46_1	1541_3456_2	289_46_6	8_346_1	285_2_1	287_46_1	87_46_1	7_46_1	713_456_49	618_46_4	121_3456_1	122_456_1	260_46_1	124_46_223	126_46_86	367_456_1	2319_46_90	55_46_1	57_46_202	53_46_1	417_456_32	410_456_1	2141_46_7	375_46_1	1415_46_45	1327_46_27	195_46_1	194_46_57	311_456_50	191_46_61	190_23_7	270_46_1	776_2_217	397_346_22	110_46_1	83_46_114	118_46_19	835_456_50	141_2_1	3_46_38	2171_46_15	522_46_80	369_3456_1
1261_456_25	660_456_74	136_46_86	198_2_1	27_46_39	20_46_1	21_46_1	22_46_1	1541_3456_1	289_46_8	8_346_1	285_2_1	287_46_1	87_46_1	7_46_1	713_456_54	618_46_5	121_3456_1	122_456_1	260_46_1	124_46_235	126_46_84	367_456_1	2319_46_98	55_46_1	57_46_216	53_46_1	417_456_31	410_456_1	2141_46_5	1415_46_57	1327_46_17	195_46_1	194_46_55	311_456_51	191_46_55	190_23_7	270_46_1	776_2_231	397_346_19	110_46_1	83_46_107	118_46_22	835_456_55	141_2_1	3_46_38	2171_46_13	522_46_74	369_3456_1	914_2_51
1261_456_22	660_456_73	136_46_95	198_2_1	27_46_34	20_46_1	21_46_1	22_46_1	1541_3456_2	289_46_9	8_346_1	285_2_1	287_46_1	87_46_1	7_46_1	713_456_47	618_46_8	121_3456_1	122_456_1	260_46_1	124_46_246	126_46_73	367_456_1	2319_46_108	55_46_1	57_46_219	53_46_1	417_456_20	410_456_1	2141_46_3	1415_46_61	1327_46_15	195_46_1	194_46_57	311_456_52	191_46_53	190_23_7	270_46_1	776_2_206	397_346_25	110_46_1	83_46_102	118_46_24	835_456_61	141_2_1	3_46_37	2171_46_11	522_46_63	369_3456_1	914_2_38
1261_456_18	660_456_69	136_46_98	198_2_1	27_46_32	20_46_1	21_46_1	22_46_1	1541_3456_2	289_46_9	8_346_1	285_2_1	287_46_1	87_46_1	7_46_1	713_456_39	618_46_9	121_3456_1	122_456_1	260_46_1	124_46_253	126_46_74	367_456_1	2319_46_117	55_46_1	57_46_213	53_46_1	417_456_16	410_456_1	2141_46_6	1415_46_69	1327_46_16	195_46_1	194_46_48	311_456_56	191_46_51	190_23_7	270_46_1	776_2_200	397_346_24	110_46_1	83_46_97	118_46_30	835_456_52	141_2_1	3_46_31	2171_46_13	522_46_54	369_3456_1	914_2_21
1261_456_16	660_456_51	136_46_101	198_2_1	27_46_33	20_46_1	21_46_1	22_46_1	1541_3456_2	289_46_7	8_346_1	285_2_1	287_46_1	87_46_1	7_46_1	713_456_34	618_46_9	121_3456_1	122_456_1	260_46_1	124_46_258	126_46_65	367_456_1	2319_46_130	55_46_1	57_46_207	53_46_1	417_456_12	410_456_1	2141_46_4	1415_46_69	1327_46_18	195_46_1	194_46_42	311_456_49	191_46_56	190_23_5	270_46_1	776_2_197	397_346_24	110_46_1	83_46_97	118_46_32	835_456_48	141_2_1	3_46_29	2171_46_13	522_46_55	369_3456_1	914_2_16
1261_456_10	660_456_47	136_46_101	198_2_1	27_46_43	20_46_1	21_46_1	22_46_1	1541_3456_1	289_46_3	8_346_1	285_2_1	287_46_1	87_46_1	7_46_1	713_456_32	618_46_5	121_3456_1	122_456_1	260_46_1	124_46_253	126_46_61	367_456_1	2319_46_138	55_46_1	57_46_223	53_46_1	417_456_11	410_456_1	2141_46_5	1415_46_69	1327_46_14	195_46_1	194_46_51	311_456_48	191_46_64	190_23_4	270_46_1	776_2_219	397_346_25	110_46_1	83_46_97	118_46_33	835_456_38	141_2_1	3_46_21	2171_46_12	522_46_51	369_3456_1	914_2_24
1261_456_9	660_456_41	136_46_81	41_2_90	198_2_1	27_46_44	20_46_1	21_46_1	22_46_1	1541_3456_2	8_346_1	285_2_1	287_46_1	7_46_1	713_456_35	121_3456_1	122_456_1	260_46_1	124_46_261	126_46_64	367_456_1	2319_46_142	55_46_1	57_46_222	53_46_1	417_456_12	410_456_1	2141_46_3	1415_46_68	1327_46_11	194_46_59	311_456_44	191_46_81	190_23_3	270_46_1	776_2_229	397_346_23	110_46_1	83_46_97	118_46_37	835_456_26	141_2_1	3_46_16	2171_46_13	522_46_56	369_3456_1	914_2_29	24_46_1	1139_2_289	441_46_16
1261_456_9	660_456_43	136_46_81	41_2_87	198_2_1	27_46_45	20_46_1	21_46_1	22_46_1	1541_3456_2	8_346_1	285_2_1	287_46_1	7_46_1	713_456_34	121_3456_1	122_456_1	260_46_1	124_46_266	126_46_66	367_456_1	2319_46_140	55_46_1	57_46_216	53_46_1	417_456_15	410_456_1	2141_46_2	1415_46_57	1327_46_12	194_46_77	311_456_42	191_46_89	190_23_2	270_46_1	776_2_274	397_346_23	110_46_1	83_46_90	118_46_44	835_456_29	141_2_1	3_46_14	2171_46_17	522_46_60	369_3456_1	914_2_45	24_46_1	1139_2_263	441_46_17
1261_456_15	660_456_50	136_46_78	41_2_100	198_2_1	27_46_42	20_46_1	21_46_1	22_46_1	1541_3456_1	8_346_1	285_2_1	287_46_1	7_46_1	713_456_28	121_3456_1	122_456_1	124_46_274	126_46_53	367_456_1	2319_46_138	55_46_1	57_46_224	53_46_1	417_456_11	410_456_1	2141_46_2	1415_46_53	1327_46_12	194_46_81	311_456_41	191_46_99	270_46_1	776_2_271	397_346_26	110_46_1	83_46_82	118_46_44	835_456_22	141_2_1	3_46_14	2171_46_22	522_46_68	369_3456_1	914_2_50	24_46_1	1139_2_260	441_46_15	446_46_133	108_346_64
1261_456_17	660_456_57	136_46_79	41_2_115	198_2_1	27_46_47	20_46_1	21_46_1	22_46_1	8_346_1	285_2_1	287_46_1	7_46_1	713_456_28	122_456_1	124_46_286	126_46_50	367_456_1	2319_46_143	55_46_1	57_46_223	53_46_1	417_456_13	410_456_1	2141_46_1	1415_46_46	1327_46_10	194_46_87	311_456_31	191_46_103	270_46_1	776_2_281	397_346_27	110_46_1	83_46_76	118_46_53	835_456_20	141_2_1	3_46_13	2171_46_20	522_46_78	369_3456_1	914_2_74	24_46_1	1139_2_287	441_46_9	446_46_129	108_346_63	383_46_66	107_46_30
1261_456_22	660_456_60	136_46_78	41_2_121	198_2_1	27_46_53	20_46_1	21_46_1	22_46_1	8_346_1	285_2_1	287_46_1	7_46_1	713_456_27	122_456_1	124_46_297	126_46_37	367_456_1	2319_46_139	55_46_1	57_46_233	53_46_1	417_456_13	410_456_1	1415_46_42	1327_46_11	194_46_89	311_456_29	191_46_92	270_46_1	776_2_258	397_346_31	110_46_1	83_46_77	118_46_66	835_456_16	141_2_1	3_46_13	2171_46_21	522_46_81	369_3456_1	914_2_74	24_46_1	1139_2_320	441_46_7	446_46_138	108_346_66	383_46_70	107_46_29	105_46_54
1261_456_26	660_456_67	136_46_83	41_2_139	198_2_1	27_46_52	20_46_1	21_46_1	22_46_1	8_346_1	285_2_1	287_46_1	7_46_1	713_456_29	122_456_1	124_46_292	126_46_32	367_456_1	2319_46_130	55_46_1	57_46_236	53_46_1	417_456_12	410_456_1	1415_46_37	1327_46_12	194_46_93	311_456_23	191_46_83	270_46_1	776_2_263	397_346_34	110_46_1	83_46_84	118_46_71	835_456_12	141_2_1	3_46_12	2171_46_25	522_46_81	369_3456_1	914_2_84	24_46_1	1139_2_356	441_46_6	446_46_138	108_346_58	383_46_71	107_46_32	105_46_52
1261_456_24	660_456_61	136_46_73	41_2_141	198_2_1	27_46_62	20_46_1	21_46_1	22_46_1	8_346_1	285_2_1	287_46_1	7_46_1	713_456_24	122_456_1	124_46_287	126_46_37	367_456_1	2319_46_139	55_46_1	57_46_239	53_46_1	417_456_11	410_456_1	1415_46_37	1327_46_12	194_46_94	311_456_14	191_46_79	270_46_1	89_46_164	397_346_47	110_46_1	83_46_72	118_46_73	835_456_10	141_2_1	3_46_11	2171_46_30	522_46_78	369_3456_1	914_2_82	24_46_1	1139_2_378	441_46_5	446_46_139	108_346_54	383_46_81	107_46_35	105_46_50
1261_456_16	660_456_51	136_46_66	41_2_138	198_2_1	27_46_58	20_46_1	21_46_1	22_46_1	8_346_1	285_2_1	287_46_1	7_46_1	713_456_27	122_456_1	124_46_273	126_46_40	367_456_1	2319_46_145	55_46_1	57_46_236	53_46_1	417_456_7	410_456_1	1415_46_36	1327_46_15	194_46_88	311_456_8	191_46_69	270_46_1	89_46_157	397_346_58	110_46_1	83_46_68	118_46_69	835_456_9	141_2_1	3_46_8	2171_46_43	522_46_84	369_3456_1	914_2_79	24_46_1	1139_2_395	441_46_4	446_46_142	108_346_52	383_46_91	107_46_33	105_46_54
1261_456_9	660_456_45	136_46_67	41_2_129	198_2_1	27_46_66	20_46_1	21_46_1	22_46_1	8_346_1	285_2_1	287_46_1	7_46_1	713_456_25	122_456_1	124_46_274	126_46_43	367_456_1	2319_46_150	55_46_1	57_46_236	53_46_1	417_456_5	410_456_1	1415_46_37	1327_46_18	194_46_86	311_456_6	191_46_64	270_46_1	89_46_146	397_346_68	110_46_1	83_46_72	118_46_61	835_456_6	141_2_1	3_46_8	2171_46_38	522_46_83	369_3456_1	914_2_64	24_46_1	1139_2_454	441_46_4	446_46_149	108_346_50	383_46_78	107_46_28	105_46_53
1261_456_7	660_456_37	136_46_69	41_2_98	198_2_1	27_46_72	20_46_1	21_46_1	22_46_1	8_346_1	285_2_1	287_46_1	7_46_1	713_456_18	122_456_1	124_46_260	126_46_45	367_456_1	2319_46_149	55_46_1	57_46_216	53_46_1	417_456_4	410_456_1	1415_46_28	1327_46_17	194_46_82	311_456_7	191_46_64	270_46_1	89_46_123	397_346_74	110_46_1	83_46_61	118_46_57	835_456_5	141_2_1	3_46_7	2171_46_38	522_46_86	369_3456_1	914_2_52	24_46_1	1139_2_460	441_46_2	446_46_165	108_346_54	383_46_79	107_46_28	105_46_58
1261_456_2	660_456_41	136_46_67	41_2_96	198_2_1	27_46_72	20_46_1	21_46_1	22_46_1	8_346_1	285_2_1	287_46_1	7_46_1	713_456_15	122_456_1	124_46_266	126_46_51	367_456_1	2319_46_151	55_46_1	57_46_212	53_46_1	417_456_3	410_456_1	1415_46_33	1327_46_18	194_46_89	311_456_7	191_46_55	270_46_1	89_46_118	397_346_81	110_46_1	83_46_69	118_46_57	835_456_4	141_2_1	3_46_4	2171_46_38	522_46_91	369_3456_1	914_2_38	24_46_1	1139_2_501	441_46_1	446_46_162	108_346_61	383_46_87	107_46_23	105_46_55
1261_456_2	660_456_46	136_46_64	41_2_93	198_2_1	27_46_73	20_46_1	21_46_1	22_46_1	8_346_1	285_2_1	287_46_1	7_46_1	713_456_15	122_456_1	124_46_250	126_46_53	367_456_1	2319_46_144	55_46_1	57_46_202	53_46_1	417_456_2	410_456_1	1415_46_28	1327_46_20	194_46_84	311_456_10	191_46_53	270_46_1	89_46_111	397_346_77	110_46_1	83_46_60	118_46_44	141_2_1	3_46_4	2171_46_41	522_46_96	369_3456_1	914_2_44	24_46_1	1139_2_513	441_46_1	446_46_156	108_346_69	383_46_95	107_46_24	105_46_58	38_46_37
660_456_71	136_46_69	41_2_90	198_2_1	27_46_77	20_46_1	21_46_1	22_46_1	8_346_1	285_2_1	287_46_1	7_46_1	713_456_15	122_456_1	124_46_253	126_46_58	2319_46_140	55_46_1	57_46_205	53_46_1	417_456_2	410_456_1	1415_46_31	1327_46_21	194_46_83	311_456_11	191_46_51	270_46_1	89_46_124	397_346_59	110_46_1	83_46_64	118_46_42	141_2_1	3_46_1	2171_46_36	522_46_98	369_3456_1	914_2_55	24_46_1	1139_2_513	446_46_164	108_346_59	383_46_90	107_46_20	105_46_52	38_46_39	2042_46_62	909_46_50	34_46_636
660_456_79	136_46_83	41_2_94	198_2_1	27_46_69	20_46_1	21_46_1	22_46_1	8_346_1	285_2_1	287_46_1	7_46_1	713_456_11	122_456_1	124_46_244	126_46_67	2319_46_132	55_46_1	57_46_207	53_46_1	417_456_3	410_456_1	1415_46_40	1327_46_29	194_46_80	311_456_13	191_46_41	270_46_1	89_46_114	397_346_29	110_46_1	83_46_63	118_46_39	141_2_1	3_46_1	2171_46_26	522_46_102	369_3456_1	914_2_51	24_46_1	1139_2_476	446_46_163	108_346_57	383_46_98	107_46_18	105_46_53	38_46_34	2042_46_67	909_46_42	34_46_676
660_456_80	136_46_89	41_2_78	198_2_1	27_46_65	20_46_1	21_46_1	22_46_1	8_346_1	285_2_1	287_46_1	7_46_1	713_456_16	122_456_1	124_46_235	126_46_81	2319_46_126	55_46_1	57_46_214	53_46_1	417_456_2	410_456_1	1415_46_45	1327_46_30	194_46_77	311_456_10	191_46_32	270_46_1	89_46_97	397_346_6	110_46_1	83_46_62	118_46_36	141_2_1	3_46_1	2171_46_20	522_46_99	369_3456_1	914_2_50	24_46_1	1139_2_467	446_46_154	108_346_52	383_46_105	107_46_18	105_46_54	38_46_30	2042_46_75	909_46_41	34_46_674
660_456_88	136_46_99	41_2_76	198_2_1	27_46_60	20_46_1	21_46_1	22_46_1	8_346_1	285_2_1	287_46_1	7_46_1	713_456_13	122_456_1	124_46_237	126_46_83	2319_46_121	55_46_1	57_46_204	53_46_1	417_456_1	410_456_1	1415_46_50	1327_46_34	194_46_78	311_456_11	191_46_22	270_46_1	89_46_101	397_346_3	110_46_1	83_46_65	118_46_33	141_2_1	3_46_1	2171_46_20	522_46_100	369_3456_1	914_2_47	24_46_1	1139_2_416	446_46_145	108_346_52	383_46_104	107_46_13	105_46_51	38_46_23	2042_46_64	909_46_33	34_46_717
660_456_84	136_46_96	41_2_57	24_46_1	27_46_56	20_46_1	21_46_1	22_46_1	8_346_1	285_2_1	287_46_1	7_46_1	713_456_14	122_456_1	124_46_225	126_46_100	2319_46_106	55_46_1	57_46_207	53_46_1	417_456_1	410_456_1	1415_46_58	1327_46_33	194_46_80	311_456_12	191_46_16	270_46_1	89_46_115	110_46_1	83_46_60	118_46_37	897_46_28	3_46_1	2171_46_22	522_46_94	914_2_56	170_46_1	1139_2_366	446_46_135	108_346_46	383_46_108	107_46_11	105_46_54	38_46_21	2042_46_60	909_46_21	34_46_705	246_46_85	432_2_278
660_456_74	136_46_102	41_2_45	24_46_1	27_46_45	20_46_1	21_46_1	22_46_1	8_346_1	285_2_1	287_46_1	7_46_1	713_456_9	122_456_1	124_46_210	126_46_105	2319_46_101	55_46_1	57_46_225	53_46_1	410_456_1	1415_46_58	1327_46_24	194_46_73	311_456_10	191_46_15	270_46_1	89_46_124	110_46_1	83_46_53	118_46_35	3_46_1	2171_46_27	522_46_96	914_2_50	170_46_1	1139_2_279	446_46_135	108_346_48	383_46_109	107_46_12	105_46_53	38_46_24	2042_46_53	909_46_21	34_46_706	246_46_101	432_2_229	431_46_50	628_46_190
660_456_75	136_46_107	41_2_32	24_46_1	27_46_50	20_46_1	21_46_1	22_46_1	8_346_1	285_2_1	287_46_1	7_46_1	713_456_8	122_456_1	124_46_211	126_46_123	2319_46_94	55_46_1	57_46_225	53_46_1	410_456_1	1415_46_59	1327_46_22	194_46_71	311_456_18	191_46_16	270_46_1	89_46_125	110_46_1	83_46_49	118_46_37	3_46_1	2171_46_30	522_46_94	914_2_44	170_46_1	1139_2_233	446_46_135	108_346_42	383_46_103	107_46_13	105_46_52	38_46_26	2042_46_55	909_46_17	34_46_732	246_46_115	432_2_211	431_46_53	628_46_204
660_456_75	136_46_107	41_2_21	24_46_1	27_46_51	20_46_1	21_46_1	22_46_1	8_346_1	285_2_1	287_46_1	7_46_1	713_456_7	122_456_1	124_46_214	126_46_135	2319_46_79	55_46_1	57_46_232	53_46_1	410_456_1	1415_46_61	1327_46_21	194_46_76	311_456_24	191_46_11	270_46_1	89_46_131	110_46_1	83_46_49	118_46_42	3_46_1	2171_46_33	522_46_95	914_2_45	170_46_1	1139_2_222	446_46_140	108_346_43	383_46_100	107_46_11	105_46_63	38_46_27	2042_46_54	909_46_12	34_46_722	246_46_119	432_2_182	431_46_53	628_46_216
660_456_76	136_46_114	24_46_1	27_46_53	20_46_1	21_46_1	22_46_1	8_346_1	285_2_1	287_46_1	7_46_1	713_456_5	122_456_1	124_46_216	126_46_140	2319_46_81	55_46_1	57_46_233	53_46_1	410_456_1	1415_46_58	1327_46_17	194_46_79	311_456_25	191_46_11	270_46_1	89_46_128	110_46_1	83_46_43	118_46_47	3_46_1	2171_46_42	522_46_101	914_2_48	170_46_1	1139_2_210	446_46_140	108_346_45	383_46_102	107_46_6	105_46_67	38_46_35	2042_46_50	909_46_12	34_46_719	246_46_120	432_2_161	431_46_50	628_46_213	330_1_19
660_456_68	136_46_118	24_46_1	27_46_52	20_46_1	21_46_1	22_46_1	8_346_1	285_2_1	287_46_1	7_46_1	713_456_5	122_456_1	124_46_213	126_46_148	2319_46_78	55_46_1	57_46_238	53_46_1	410_456_1	1415_46_54	1327_46_17	194_46_85	311_456_27	191_46_11	270_46_1	89_46_119	110_46_1	83_46_37	118_46_53	3_46_1	2171_46_48	522_46_102	914_2_36	170_46_1	1139_2_216	446_46_141	108_346_44	383_46_95	107_46_7	105_46_65	38_46_41	2042_46_50	909_46_10	34_46_735	246_46_124	432_2_146	431_46_47	628_46_218	330_1_20
660_456_63	136_46_116	24_46_1	27_46_54	20_46_1	21_46_1	22_46_1	8_346_1	285_2_1	287_46_1	7_46_1	713_456_5	122_456_1	124_46_222	126_46_137	2319_46_75	55_46_1	57_46_229	53_46_1	410_456_1	1415_46_58	1327_46_18	194_46_83	311_456_26	191_46_9	270_46_1	89_46_119	110_46_1	83_46_32	118_46_54	3_46_1	2171_46_54	522_46_108	914_2_46	170_46_1	1139_2_189	446_46_158	108_346_45	383_46_94	107_46_8	105_46_67	38_46_42	2042_46_51	909_46_13	34_46_741	246_46_138	432_2_119	431_46_33	628_46_222	330_1_18
660_456_63	136_46_120	24_46_1	27_46_51	20_46_1	21_46_1	22_46_1	8_346_1	285_2_1	287_46_1	7_46_1	713_456_6	122_456_1	124_46_240	126_46_132	2319_46_65	55_46_1	57_46_211	53_46_1	410_456_1	1415_46_61	1327_46_15	194_46_79	311_456_23	191_46_11	270_46_1	89_46_124	110_46_1	83_46_29	118_46_53	3_46_1	2171_46_64	522_46_109	914_2_50	170_46_1	1139_2_227	446_46_172	108_346_47	383_46_76	107_46_10	105_46_73	38_46_39	2042_46_41	909_46_11	34_46_761	246_46_152	432_2_89	431_46_27	628_46_216	330_1_7
660_456_70	136_46_119	24_46_1	27_46_49	20_46_1	21_46_1	22_46_1	8_346_1	285_2_1	287_46_1	7_46_1	713_456_8	122_456_1	124_46_250	126_46_130	2319_46_73	55_46_1	57_46_193	53_46_1	410_456_1	1415_46_59	1327_46_14	194_46_90	311_456_29	191_46_15	270_46_1	89_46_128	110_46_1	83_46_29	118_46_62	3_46_1	2171_46_63	522_46_121	914_2_63	170_46_1	1139_2_264	446_46_169	108_346_53	383_46_75	107_46_13	105_46_75	38_46_37	2042_46_38	909_46_13	34_46_791	246_46_181	432_2_79	431_46_28	628_46_203	330_1_2
1327_46_15	194_46_104	311_456_25	628_46_191	191_46_13	608_46_1	660_456_75	270_46_1	16_46_1	89_46_123	163_46_1	239_46_30	67_46_1	252_46_35	83_46_26	175_46_1	2085_2_227	118_46_61	254_2_357	154_46_162	198_2_1	27_46_54	20_46_1	21_46_1	22_46_1	49_46_64	2220_46_5	107_46_9	656_456_49	3_46_1	2171_46_63	5_46_14	187_2_1	522_46_125	1505_456_62	9_46_106	914_2_69	170_46_1	285_2_1	287_46_1	24_46_1	1139_2_338	776_2_235	205_456_34	7_46_1	897_46_13	209_46_1	6_456_197	713_456_16	446_46_175
1327_46_15	194_46_106	311_456_28	628_46_184	191_46_13	608_46_1	660_456_71	270_46_1	16_46_1	89_46_133	163_46_1	239_46_35	67_46_1	252_46_50	83_46_27	175_46_1	2085_2_225	118_46_63	254_2_372	154_46_158	198_2_1	27_46_52	20_46_1	21_46_1	22_46_1	49_46_59	2220_46_9	107_46_7	656_456_51	3_46_1	2171_46_59	5_46_15	187_2_1	522_46_133	1505_456_58	9_46_106	914_2_77	170_46_1	285_2_1	287_46_1	24_46_1	1139_2_391	776_2_232	205_456_37	7_46_1	897_46_19	209_46_1	6_456_168	713_456_20	446_46_168
1327_46_10	194_46_106	311_456_30	628_46_185	191_46_11	608_46_1	660_456_74	270_46_1	16_46_1	89_46_134	163_46_1	239_46_39	67_46_1	252_46_55	83_46_23	175_46_1	2085_2_192	118_46_56	254_2_372	154_46_157	198_2_1	27_46_55	20_46_1	21_46_1	22_46_1	49_46_55	2220_46_6	107_46_6	656_456_54	3_46_1	2171_46_59	5_46_18	187_2_1	522_46_143	1505_456_59	9_46_116	914_2_75	170_46_1	285_2_1	287_46_1	24_46_1	1139_2_459	776_2_208	205_456_41	7_46_1	897_46_25	209_46_1	6_456_156	713_456_23	446_46_175
1327_46_12	194_46_110	311_456_27	628_46_172	191_46_7	608_46_1	660_456_71	270_46_1	16_46_1	89_46_149	163_46_1	239_46_38	67_46_1	252_46_69	83_46_20	175_46_1	2085_2_221	118_46_58	254_2_368	154_46_172	198_2_1	27_46_51	20_46_1	21_46_1	22_46_1	49_46_42	2220_46_11	107_46_4	656_456_51	3_46_1	2171_46_55	5_46_19	187_2_1	522_46_151	1505_456_55	9_46_107	914_2_84	170_46_1	285_2_1	24_46_1	1139_2_504	776_2_249	205_456_42	7_46_1	897_46_25	209_46_1	6_456_152	713_456_22	446_46_176	148_46_83
1327_46_13	194_46_100	311_456_29	628_46_170	191_46_5	608_46_1	660_456_68	270_46_1	16_46_1	89_46_159	163_46_1	239_46_36	67_46_1	252_46_77	83_46_19	175_46_1	2085_2_228	118_46_59	254_2_346	154_46_185	198_2_1	27_46_48	20_46_1	21_46_1	22_46_1	49_46_31	2220_46_12	107_46_5	656_456_52	3_46_1	2171_46_57	5_46_25	187_2_1	522_46_140	1505_456_54	9_46_125	914_2_79	170_46_1	285_2_1	24_46_1	1139_2_539	776_2_239	205_456_47	7_46_1	897_46_28	209_46_1	6_456_146	713_456_23	446_46_186	148_46_79
1327_46_17	194_46_100	311_456_25	628_46_169	191_46_4	608_46_1	660_456_90	270_46_1	16_46_1	89_46_177	163_46_1	239_46_38	67_46_1	252_46_78	83_46_16	175_46_1	2085_2_257	118_46_53	254_2_295	154_46_189	198_2_1	27_46_42	20_46_1	21_46_1	22_46_1	49_46_30	2220_46_12	107_46_4	656_456_52	3_46_1	2171_46_57	5_46_26	187_2_1	522_46_137	1505_456_52	9_46_115	914_2_74	170_46_1	285_2_1	24_46_1	1139_2_488	776_2_278	205_456_52	7_46_1	897_46_30	209_46_1	6_456_141	713_456_31	446_46_170	148_46_79
1327_46_14	194_46_109	311_456_19	628_46_177	191_46_2	608_46_1	660_456_89	270_46_1	16_46_1	89_46_173	163_46_1	239_46_37	67_46_1	252_46_87	83_46_17	175_46_1	2085_2_245	118_46_56	254_2_295	154_46_201	198_2_1	27_46_46	20_46_1	21_46_1	22_46_1	49_46_32	2220_46_16	107_46_6	656_456_55	3_46_1	2171_46_55	5_46_27	187_2_1	522_46_131	1505_456_56	9_46_116	914_2_39	170_46_1	285_2_1	24_46_1	1139_2_459	776_2_287	205_456_53	7_46_1	897_46_35	209_46_1	6_456_143	713_456_29	446_46_172	148_46_78
1327_46_15	194_46_100	311_456_13	628_46_175	191_46_2	608_46_1	660_456_82	270_46_1	16_46_1	89_46_178	163_46_1	239_46_36	67_46_1	252_46_92	83_46_18	175_46_1	2085_2_252	118_46_53	254_2_297	154_46_209	198_2_1	27_46_42	20_46_1	21_46_1	22_46_1	49_46_32	2220_46_19	107_46_7	656_456_48	3_46_1	2171_46_48	5_46_31	187_2_1	522_46_126	1505_456_60	9_46_120	914_2_41	170_46_1	285_2_1	24_46_1	1139_2_402	776_2_330	205_456_60	7_46_1	897_46_45	209_46_1	6_456_153	713_456_29	446_46_173	148_46_82
1327_46_15	194_46_97	311_456_11	628_46_172	191_46_1	608_46_1	660_456_81	270_46_1	16_46_1	89_46_184	163_46_1	239_46_38	67_46_1	252_46_96	83_46_19	175_46_1	2085_2_239	118_46_56	254_2_362	154_46_228	198_2_1	27_46_40	20_46_1	21_46_1	22_46_1	49_46_36	2220_46_24	107_46_5	656_456_57	3_46_1	2171_46_44	5_46_27	187_2_1	522_46_117	1505_456_55	9_46_110	914_2_36	170_46_1	285_2_1	24_46_1	1139_2_399	776_2_338	205_456_60	7_46_1	897_46_49	209_46_1	6_456_164	713_456_24	446_46_169	148_46_80
1327_46_17	194_46_96	311_456_8	628_46_164	191_46_1	608_46_1	660_456_77	270_46_1	16_46_1	89_46_175	163_46_1	239_46_36	67_46_1	252_46_95	83_46_21	175_46_1	2085_2_241	118_46_57	254_2_399	154_46_237	198_2_1	27_46_41	20_46_1	21_46_1	22_46_1	49_46_46	2220_46_24	107_46_2	656_456_59	3_46_1	2171_46_43	5_46_24	187_2_1	522_46_116	1505_456_48	9_46_100	914_2_43	170_46_1	285_2_1	24_46_1	1139_2_361	776_2_399	205_456_59	7_46_1	897_46_56	209_46_1	6_456_186	713_456_24	446_46_176	148_46_81
1327_46_15	194_46_94	311_456_7	628_46_167	191_46_1	608_46_1	660_456_77	270_46_1	16_46_1	89_46_174	163_46_1	239_46_34	67_46_1	252_46_97	83_46_21	175_46_1	2085_2_229	118_46_56	254_2_476	154_46_257	198_2_1	27_46_50	20_46_1	21_46_1	22_46_1	49_46_59	2220_46_24	107_46_1	656_456_63	3_46_1	2171_46_41	5_46_26	187_2_1	522_46_115	1505_456_42	9_46_92	914_2_43	170_46_1	285_2_1	24_46_1	1139_2_371	776_2_423	205_456_56	7_46_1	897_46_49	209_46_1	6_456_211	713_456_34	446_46_179	148_46_77
1327_46_12	194_46_97	311_456_5	628_46_163	191_46_1	608_46_1	660_456_66	270_46_1	16_46_1	89_46_158	163_46_1	239_46_38	67_46_1	252_46_96	83_46_17	175_46_1	2085_2_198	118_46_56	254_2_509	154_46_280	198_2_1	27_46_56	20_46_1	21_46_1	22_46_1	49_46_54	2220_46_22	107_46_3	656_456_68	3_46_1	2171_46_38	5_46_27	187_2_1	522_46_117	1505_456_46	9_46_86	914_2_40	170_46_1	285_2_1	24_46_1	1139_2_344	776_2_494	205_456_49	7_46_1	897_46_44	209_46_1	6_456_222	713_456_40	446_46_172	148_46_76
1327_46_8	194_46_88	628_46_165	191_46_1	608_46_1	660_456_65	270_46_1	16_46_1	89_46_144	163_46_1	239_46_33	67_46_1	252_46_92	83_46_15	175_46_1	2085_2_172	118_46_50	254_2_513	154_46_282	198_2_1	27_46_60	20_46_1	21_46_1	22_46_1	49_46_59	2220_46_24	107_46_2	656_456_67	3_46_1	2171_46_31	5_46_25	187_2_1	522_46_115	1505_456_46	9_46_77	914_2_42	170_46_1	285_2_1	24_46_1	1139_2_331	776_2_478	205_456_48	7_46_1	897_46_44	209_46_1	6_456_238	713_456_44	446_46_165	148_46_79	158_46_133
1327_46_6	194_46_82	628_46_158	191_46_1	608_46_1	660_456_60	270_46_1	16_46_1	89_46_143	163_46_1	239_46_36	67_46_1	252_46_102	83_46_16	175_46_1	2085_2_156	118_46_58	254_2_496	154_46_280	198_2_1	27_46_66	20_46_1	21_46_1	22_46_1	49_46_57	2220_46_23	107_46_4	656_456_69	3_46_1	2171_46_27	5_46_24	187_2_1	522_46_112	1505_456_49	9_46_69	914_2_50	170_46_1	285_2_1	24_46_1	1139_2_292	776_2_493	205_456_45	7_46_1	897_46_40	209_46_1	6_456_237	713_456_44	446_46_161	148_46_96	158_46_136
1327_46_7	194_46_75	628_46_159	191_46_1	608_46_1	660_456_46	270_46_1	16_46_1	89_46_132	163_46_1	239_46_33	67_46_1	252_46_118	83_46_11	175_46_1	2085_2_172	118_46_59	254_2_500	154_46_272	198_2_1	27_46_56	20_46_1	21_46_1	22_46_1	49_46_49	2220_46_29	107_46_4	656_456_64	3_46_1	2171_46_25	5_46_22	187_2_1	522_46_103	1505_456_64	9_46_60	914_2_51	170_46_1	285_2_1	24_46_1	1139_2_259	776_2_479	205_456_44	7_46_1	897_46_43	209_46_1	6_456_258	713_456_43	446_46_163	148_46_105	158_46_130
1327_46_7	194_46_75	628_46_167	191_46_1	608_46_1	660_456_46	270_46_1	16_46_1	89_46_116	163_46_1	239_46_38	67_46_1	252_46_137	83_46_9	175_46_1	2085_2_208	118_46_60	254_2_476	154_46_254	198_2_1	27_46_54	20_46_1	21_46_1	22_46_1	49_46_48	2220_46_31	107_46_4	656_456_55	3_46_1	2171_46_23	5_46_14	187_2_1	522_46_94	1505_456_73	9_46_60	914_2_60	170_46_1	285_2_1	24_46_1	1139_2_215	776_2_473	205_456_44	7_46_1	897_46_34	209_46_1	6_456_267	713_456_46	446_46_165	148_46_110	158_46_129
1327_46_6	194_46_76	628_46_166	191_46_1	608_46_1	660_456_37	270_46_1	89_46_103	163_46_1	239_46_29	67_46_1	252_46_153	83_46_8	175_46_1	2085_2_229	118_46_65	254_2_477	154_46_258	198_2_1	27_46_49	20_46_1	21_46_1	22_46_1	49_46_42	2220_46_34	41_2_64	656_456_60	3_46_1	2171_46_25	5_46_13	187_2_1	522_46_83	1505_456_75	9_46_63	914_2_72	170_46_1	285_2_1	24_46_1	1139_2_188	776_2_461	205_456_40	7_46_1	897_46_38	209_46_1	6_456_271	713_456_53	446_46_151	148_46_100	158_46_131	108_346_106
1327_46_8	194_46_77	628_46_151	191_46_1	608_46_1	660_456_36	270_46_1	89_46_88	163_46_1	239_46_36	67_46_1	252_46_173	83_46_6	175_46_1	2085_2_225	118_46_60	254_2_472	154_46_259	198_2_1	27_46_41	20_46_1	21_46_1	22_46_1	49_46_47	2220_46_39	41_2_72	656_456_58	3_46_1	2171_46_29	5_46_13	187_2_1	522_46_88	1505_456_73	9_46_72	914_2_86	170_46_1	285_2_1	24_46_1	1139_2_153	776_2_466	205_456_38	7_46_1	897_46_38	209_46_1	6_456_263	713_456_53	446_46_144	148_46_94	158_46_137	108_346_95
1327_46_9	194_46_80	628_46_153	191_46_1	608_46_1	660_456_30	270_46_1	89_46_74	163_46_1	239_46_39	67_46_1	252_46_192	83_46_2	175_46_1	2085_2_236	118_46_65	254_2_457	154_46_265	198_2_1	27_46_38	20_46_1	21_46_1	22_46_1	49_46_52	2220_46_36	41_2_60	656_456_60	3_46_1	2171_46_30	5_46_16	187_2_1	522_46_92	1505_456_67	9_46_77	914_2_95	170_46_1	285_2_1	24_46_1	1139_2_144	776_2_448	205_456_35	7_46_1	897_46_40	209_46_1	6_456_242	713_456_57	446_46_143	148_46_82	158_46_137	108_346_89
1327_46_11	194_46_78	628_46_154	191_46_1	608_46_1	660_456_39	270_46_1	89_46_65	163_46_1	239_46_44	67_46_1	252_46_183	175_46_1	2085_2_205	118_46_65	254_2_418	154_46_261	198_2_1	27_46_32	20_46_1	21_46_1	22_46_1	49_46_51	2220_46_25	41_2_62	656_456_58	2171_46_28	5_46_17	187_2_1	522_46_98	1505_456_54	9_46_68	914_2_109	170_46_1	285_2_1	24_46_1	1139_2_124	776_2_487	205_456_32	7_46_1	897_46_43	209_46_1	6_456_233	713_456_67	446_46_144	148_46_79	158_46_143	108_346_81	383_46_188	124_46_147
1327_46_15	194_46_79	628_46_157	191_46_1	608_46_1	660_456_42	270_46_1	89_46_51	163_46_1	239_46_47	67_46_1	252_46_195	175_46_1	2085_2_161	118_46_69	254_2_401	154_46_268	198_2_1	27_46_32	20_46_1	21_46_1	22_46_1	49_46_53	2220_46_19	41_2_46	656_456_56	2171_46_29	5_46_16	187_2_1	522_46_109	1505_456_63	9_46_56	914_2_118	170_46_1	285_2_1	24_46_1	1139_2_162	776_2_489	205_456_34	7_46_1	897_46_38	209_46_1	6_456_225	713_456_79	446_46_134	148_46_81	158_46_149	108_346_81	383_46_185	124_46_146
1327_46_19	194_46_71	628_46_179	191_46_1	608_46_1	660_456_41	270_46_1	89_46_58	163_46_1	239_46_55	67_46_1	252_46_198	175_46_1	2085_2_122	118_46_67	254_2_380	154_46_277	198_2_1	27_46_33	20_46_1	21_46_1	22_46_1	49_46_50	2220_46_16	41_2_46	656_456_46	2171_46_31	5_46_9	187_2_1	522_46_125	1505_456_65	9_46_53	914_2_115	170_46_1	285_2_1	24_46_1	1139_2_189	776_2_579	205_456_36	7_46_1	897_46_34	209_46_1	6_456_202	713_456_95	446_46_134	148_46_82	158_46_157	108_346_74	383_46_167	124_46_147
1327_46_21	194_46_66	628_46_189	191_46_1	608_46_1	660_456_37	270_46_1	89_46_67	163_46_1	239_46_53	67_46_1	252_46_183	2085_2_127	118_46_72	254_2_291	154_46_282	198_2_1	27_46_37	20_46_1	21_46_1	22_46_1	49_46_56	2220_46_13	41_2_46	656_456_36	2171_46_32	5_46_5	187_2_1	522_46_127	1505_456_63	9_46_55	914_2_97	170_46_1	285_2_1	24_46_1	1139_2_235	776_2_609	205_456_42	7_46_1	897_46_33	209_46_1	6_456_196	713_456_103	446_46_122	148_46_81	158_46_171	108_346_78	383_46_153	124_46_150	126_46_117
1327_46_24	194_46_64	628_46_203	191_46_1	608_46_1	660_456_41	270_46_1	89_46_66	163_46_1	239_46_59	252_46_162	2085_2_124	118_46_80	254_2_279	154_46_262	198_2_1	27_46_41	20_46_1	21_46_1	22_46_1	49_46_53	2220_46_12	41_2_53	656_456_44	2171_46_45	187_2_1	522_46_147	1505_456_62	9_46_56	914_2_94	170_46_1	285_2_1	24_46_1	1139_2_261	776_2_667	205_456_40	7_46_1	897_46_29	209_46_1	6_456_172	713_456_110	446_46_114	148_46_77	158_46_173	108_346_85	383_46_149	124_46_153	126_46_119	8_346_1	2042_46_138
1327_46_24	194_46_58	628_46_216	191_46_1	608_46_1	660_456_35	270_46_1	89_46_69	163_46_1	239_46_61	252_46_153	2085_2_131	118_46_75	254_2_259	154_46_283	198_2_1	27_46_37	20_46_1	21_46_1	22_46_1	49_46_52	2220_46_10	41_2_63	656_456_44	2171_46_41	187_2_1	522_46_144	1505_456_58	9_46_58	914_2_82	170_46_1	285_2_1	24_46_1	1139_2_296	776_2_674	205_456_31	7_46_1	897_46_29	209_46_1	6_456_172	713_456_110	446_46_108	148_46_68	158_46_163	108_346_82	383_46_136	124_46_161	126_46_130	8_346_1	2042_46_138
1327_46_31	194_46_59	628_46_224	191_46_1	608_46_1	660_456_37	270_46_1	89_46_73	163_46_1	239_46_60	252_46_138	2085_2_115	118_46_73	254_2_237	154_46_292	198_2_1	27_46_42	20_46_1	21_46_1	22_46_1	49_46_54	2220_46_9	41_2_72	656_456_42	2171_46_37	187_2_1	522_46_155	1505_456_55	9_46_51	914_2_79	170_46_1	285_2_1	24_46_1	1139_2_309	776_2_700	205_456_29	7_46_1	897_46_37	209_46_1	6_456_164	713_456_119	446_46_119	148_46_73	158_46_139	108_346_78	383_46_129	124_46_168	126_46_138	8_346_1	2042_46_136
1327_46_26	194_46_59	628_46_232	191_46_1	608_46_1	660_456_40	270_46_1	89_46_84	163_46_1	239_46_57	252_46_132	2085_2_138	118_46_64	254_2_248	154_46_316	198_2_1	27_46_36	20_46_1	21_46_1	22_46_1	49_46_57	2220_46_9	41_2_82	656_456_46	2171_46_32	187_2_1	522_46_159	1505_456_53	9_46_43	914_2_76	170_46_1	285_2_1	24_46_1	1139_2_311	776_2_695	205_456_24	7_46_1	897_46_30	209_46_1	6_456_148	713_456_126	446_46_127	148_46_83	158_46_131	108_346_66	383_46_128	124_46_174	126_46_136	8_346_1	2042_46_125
1327_46_35	194_46_57	628_46_244	191_46_1	608_46_1	660_456_34	270_46_1	89_46_88	163_46_1	239_46_54	252_46_121	2085_2_150	118_46_65	254_2_224	154_46_341	198_2_1	27_46_38	20_46_1	21_46_1	22_46_1	49_46_57	2220_46_10	41_2_93	656_456_50	2171_46_33	187_2_1	522_46_146	1505_456_44	9_46_36	914_2_86	170_46_1	285_2_1	24_46_1	1139_2_334	776_2_668	205_456_23	7_46_1	897_46_33	209_46_1	6_456_143	713_456_145	446_46_134	148_46_97	158_46_118	108_346_56	383_46_111	124_46_174	126_46_136	8_346_1	2042_46_126
1327_46_33	194_46_61	628_46_246	191_46_1	608_46_1	660_456_37	270_46_1	89_46_96	163_46_1	239_46_47	252_46_118	2085_2_174	118_46_66	254_2_229	154_46_351	198_2_1	27_46_35	20_46_1	21_46_1	22_46_1	49_46_69	2220_46_11	41_2_105	656_456_55	2171_46_34	187_2_1	522_46_151	1505_456_36	9_46_32	914_2_90	170_46_1	285_2_1	24_46_1	1139_2_300	776_2_593	205_456_20	7_46_1	897_46_31	209_46_1	6_456_131	713_456_158	446_46_140	148_46_92	158_46_125	108_346_48	383_46_109	124_46_173	126_46_111	8_346_1	2042_46_123
1327_46_34	194_46_58	628_46_252	191_46_1	608_46_1	660_456_37	270_46_1	89_46_103	163_46_1	239_46_49	252_46_122	2085_2_198	118_46_72	254_2_199	154_46_344	198_2_1	27_46_31	20_46_1	21_46_1	22_46_1	49_46_70	2220_46_11	41_2_114	656_456_58	2171_46_30	187_2_1	522_46_147	1505_456_40	9_46_39	914_2_100	170_46_1	285_2_1	24_46_1	1139_2_215	776_2_529	205_456_15	7_46_1	897_46_27	209_46_1	6_456_122	713_456_160	446_46_145	148_46_89	158_46_129	108_346_37	383_46_89	124_46_174	126_46_100	8_346_1	2042_46_117
1327_46_32	194_46_63	628_46_254	191_46_1	608_46_1	660_456_45	270_46_1	89_46_106	163_46_1	239_46_43	252_46_125	2085_2_219	118_46_66	254_2_204	154_46_357	198_2_1	27_46_23	20_46_1	21_46_1	22_46_1	49_46_70	2220_46_15	41_2_96	656_456_62	2171_46_32	187_2_1	522_46_141	1505_456_38	9_46_42	914_2_107	170_46_1	285_2_1	24_46_1	1139_2_170	776_2_462	205_456_15	7_46_1	897_46_26	209_46_1	6_456_119	713_456_163	446_46_154	148_46_96	158_46_116	108_346_29	383_46_93	124_46_179	126_46_104	8_346_1	2042_46_113
1327_46_34	194_46_69	628_46_243	191_46_1	608_46_1	660_456_49	270_46_1	89_46_100	163_46_1	239_46_45	252_46_121	2085_2_216	118_46_63	254_2_184	154_46_359	198_2_1	27_46_16	20_46_1	21_46_1	22_46_1	49_46_65	2220_46_15	41_2_86	656_456_63	2171_46_29	187_2_1	522_46_144	1505_456_40	9_46_52	914_2_118	170_46_1	285_2_1	24_46_1	1139_2_169	776_2_428	205_456_12	7_46_1	897_46_29	209_46_1	6_456_118	713_456_169	446_46_163	148_46_94	158_46_110	108_346_18	383_46_87	124_46_179	126_46_98	8_346_1	2042_46_109
1327_46_46	194_46_73	628_46_246	191_46_1	608_46_1	660_456_54	270_46_1	89_46_96	163_46_1	239_46_49	252_46_136	2085_2_220	118_46_56	254_2_200	154_46_350	198_2_1	27_46_11	20_46_1	21_46_1	22_46_1	49_46_59	2220_46_20	41_2_88	656_456_60	2171_46_23	187_2_1	522_46_148	1505_456_38	9_46_49	914_2_117	170_46_1	285_2_1	24_46_1	1139_2_161	776_2_383	205_456_8	7_46_1	897_46_18	209_46_1	6_456_107	713_456_174	446_46_176	148_46_81	158_46_121	108_346_18	383_46_92	124_46_184	126_46_83	8_346_1	2042_46_108
1327_46_46	194_46_88	628_46_242	191_46_1	608_46_1	660_456_47	270_46_1	89_46_98	163_46_1	239_46_47	252_46_123	2085_2_216	118_46_48	254_2_198	154_46_342	198_2_1	27_46_8	20_46_1	21_46_1	22_46_1	49_46_57	2220_46_17	41_2_76	656_456_59	2171_46_22	187_2_1	522_46_134	1505_456_38	9_46_49	914_2_140	170_46_1	285_2_1	24_46_1	1139_2_171	776_2_393	205_456_7	7_46_1	897_46_15	209_46_1	6_456_107	713_456_167	446_46_167	148_46_72	158_46_136	108_346_21	383_46_84	124_46_183	126_46_90	8_346_1	2042_46_110
1327_46_48	194_46_90	628_46_236	191_46_1	608_46_1	660_456_42	270_46_1	89_46_100	163_46_1	239_46_45	252_46_151	2085_2_191	118_46_43	254_2_224	154_46_307	198_2_1	27_46_1	20_46_1	21_46_1	22_46_1	49_46_52	2220_46_23	41_2_84	656_456_60	2171_46_16	187_2_1	522_46_135	1505_456_48	9_46_48	914_2_143	170_46_1	285_2_1	24_46_1	1139_2_153	776_2_409	205_456_5	7_46_1	897_46_16	209_46_1	6_456_116	713_456_156	446_46_164	148_46_64	158_46_141	108_346_26	383_46_87	124_46_186	126_46_100	8_346_1	2042_46_111
1327_46_51	194_46_87	628_46_238	191_46_1	608_46_1	660_456_38	270_46_1	89_46_99	163_46_1	239_46_49	252_46_174	2085_2_174	118_46_38	254_2_236	154_46_302	198_2_1	27_46_1	20_46_1	21_46_1	22_46_1	49_46_46	2220_46_22	41_2_76	656_456_48	2171_46_9	187_2_1	522_46_134	1505_456_53	9_46_58	914_2_149	170_46_1	285_2_1	24_46_1	1139_2_155	776_2_472	205_456_5	7_46_1	897_46_12	209_46_1	6_456_124	713_456_165	446_46_164	148_46_64	158_46_133	108_346_33	383_46_87	124_46_193	126_46_95	8_346_1	2042_46_127
1327_46_53	194_46_84	628_46_221	191_46_1	608_46_1	660_456_36	270_46_1	89_46_98	163_46_1	239_46_52	252_46_179	2085_2_180	118_46_29	254_2_306	154_46_287	198_2_1	20_46_1	21_46_1	22_46_1	49_46_38	2220_46_23	41_2_94	656_456_38	2171_46_8	187_2_1	522_46_133	1505_456_60	9_46_56	914_2_140	170_46_1	285_2_1	24_46_1	1139_2_127	776_2_512	205_456_7	7_46_1	897_46_9	209_46_1	6_456_139	713_456_155	446_46_161	148_46_62	158_46_134	108_346_32	383_46_82	124_46_198	126_46_103	8_346_1	2042_46_141	93_46_1
1327_46_50	194_46_87	628_46_225	191_46_1	608_46_1	660_456_34	270_46_1	89_46_85	163_46_1	239_46_58	252_46_188	2085_2_165	118_46_26	254_2_344	154_46_274	198_2_1	20_46_1	21_46_1	22_46_1	49_46_32	2220_46_21	41_2_98	656_456_42	2171_46_5	187_2_1	522_46_137	1505_456_44	9_46_55	914_2_146	170_46_1	285_2_1	24_46_1	1139_2_118	776_2_558	205_456_11	7_46_1	897_46_6	209_46_1	6_456_157	713_456_155	446_46_182	148_46_69	158_46_130	108_346_31	383_46_85	124_46_191	126_46_98	8_346_1	2042_46_149	93_46_1
1327_46_54	194_46_86	628_46_218	191_46_1	608_46_1	660_456_31	270_46_1	89_46_71	163_46_1	239_46_55	252_46_197	2085_2_169	118_46_25	254_2_429	154_46_280	198_2_1	20_46_1	21_46_1	22_46_1	49_46_25	2220_46_21	41_2_114	656_456_44	2171_46_5	187_2_1	522_46_141	1505_456_40	9_46_49	914_2_133	170_46_1	285_2_1	24_46_1	1139_2_98	776_2_587	205_456_14	7_46_1	897_46_7	209_46_1	6_456_166	713_456_133	446_46_171	148_46_67	158_46_134	108_346_29	383_46_75	124_46_203	126_46_97	8_346_1	2042_46_143	93_46_1
1327_46_48	194_46_86	628_46_205	191_46_1	608_46_1	660_456_38	270_46_1	89_46_65	163_46_1	239_46_60	252_46_186	2085_2_163	118_46_24	254_2_485	154_46_294	198_2_1	20_46_1	21_46_1	22_46_1	49_46_17	2220_46_22	41_2_111	656_456_40	2171_46_5	187_2_1	522_46_147	1505_456_28	9_46_44	914_2_134	170_46_1	285_2_1	24_46_1	1139_2_101	776_2_620	205_456_17	7_46_1	897_46_2	209_46_1	6_456_173	713_456_135	446_46_172	148_46_59	158_46_142	108_346_28	383_46_65	124_46_218	126_46_91	8_346_1	2042_46_142	93_46_1
1327_46_52	194_46_79	628_46_192	191_46_1	608_46_1	660_456_46	270_46_1	89_46_52	163_46_1	239_46_56	252_46_185	2085_2_234	118_46_21	254_2_515	154_46_299	198_2_1	20_46_1	21_46_1	22_46_1	49_46_14	2220_46_24	41_2_101	656_456_35	2171_46_9	187_2_1	522_46_149	1505_456_27	9_46_38	914_2_140	170_46_1	285_2_1	24_46_1	1139_2_84	776_2_637	205_456_22	7_46_1	897_46_2	209_46_1	6_456_172	713_456_132	446_46_166	148_46_53	158_46_150	108_346_24	383_46_59	124_46_239	126_46_79	8_346_1	2042_46_135	93_46_1
1327_46_49	194_46_80	628_46_179	191_46_1	608_46_1	660_456_51	270_46_1	89_46_49	163_46_1	239_46_64	252_46_176	2085_2_246	118_46_15	254_2_526	154_46_297	198_2_1	20_46_1	21_46_1	22_46_1	49_46_8	2220_46_30	41_2_70	656_456_27	2171_46_11	187_2_1	522_46_136	1505_456_29	9_46_40	914_2_158	170_46_1	285_2_1	24_46_1	1139_2_84	776_2_581	205_456_29	7_46_1	897_46_2	209_46_1	6_456_179	713_456_131	446_46_158	148_46_54	158_46_155	108_346_25	383_46_57	124_46_253	126_46_84	8_346_1	2042_46_131	93_46_1
1327_46_47	194_46_81	628_46_155	191_46_1	608_46_1	660_456_50	270_46_1	89_46_63	163_46_1	239_46_64	252_46_168	2085_2_320	118_46_18	254_2_520	154_46_292	198_2_1	20_46_1	21_46_1	22_46_1	49_46_4	2220_46_33	41_2_51	656_456_34	2171_46_10	187_2_1	522_46_145	1505_456_28	9_46_36	914_2_167	170_46_1	285_2_1	24_46_1	1139_2_53	776_2_578	205_456_35	7_46_1	897_46_2	209_46_1	6_456_182	713_456_129	446_46_153	148_46_50	158_46_144	108_346_22	383_46_59	124_46_269	126_46_78	8_346_1	2042_46_129	93_46_1
1327_46_55	194_46_77	628_46_153	191_46_1	608_46_1	660_456_45	270_46_1	89_46_57	163_46_1	239_46_66	252_46_166	2085_2_338	118_46_13	254_2_446	154_46_298	198_2_1	20_46_1	21_46_1	22_46_1	49_46_3	2220_46_35	41_2_40	656_456_33	2171_46_16	187_2_1	522_46_136	1505_456_31	9_46_35	914_2_180	170_46_1	285_2_1	24_46_1	1139_2_56	776_2_566	205_456_46	7_46_1	897_46_2	209_46_1	6_456_189	713_456_137	446_46_150	148_46_44	158_46_144	108_346_22	383_46_53	124_46_279	126_46_78	8_346_1	2042_46_125	93_46_1
1327_46_53	194_46_74	628_46_133	191_46_1	608_46_1	660_456_38	270_46_1	89_46_65	163_46_1	239_46_75	252_46_173	2085_2_382	118_46_10	254_2_423	154_46_295	198_2_1	20_46_1	21_46_1	22_46_1	49_46_3	2220_46_27	41_2_27	656_456_33	2171_46_20	187_2_1	522_46_121	1505_456_28	9_46_27	914_2_170	170_46_1	285_2_1	24_46_1	1139_2_48	776_2_528	205_456_54	7_46_1	897_46_2	209_46_1	6_456_190	713_456_139	446_46_161	148_46_44	158_46_137	108_346_28	383_46_50	124_46_274	126_46_80	8_346_1	2042_46_120	93_46_1
1327_46_49	194_46_75	628_46_130	191_46_1	608_46_1	660_456_30	89_46_58	163_46_1	239_46_71	252_46_177	2085_2_382	118_46_12	254_2_366	154_46_293	198_2_1	20_46_1	21_46_1	22_46_1	49_46_2	2220_46_24	41_2_14	656_456_33	2171_46_20	187_2_1	522_46_126	1505_456_33	9_46_26	914_2_182	170_46_1	285_2_1	24_46_1	1139_2_42	776_2_528	205_456_57	7_46_1	209_46_1	6_456_184	713_456_139	446_46_167	148_46_50	158_46_140	108_346_37	383_46_43	124_46_258	126_46_71	8_346_1	2042_46_107	93_46_1	136_46_29	94_46_85
1327_46_45	194_46_72	628_46_142	191_46_1	608_46_1	660_456_26	89_46_57	163_46_1	239_46_72	252_46_194	2085_2_370	118_46_13	254_2_327	154_46_287	198_2_1	20_46_1	21_46_1	22_46_1	2220_46_17	41_2_18	656_456_30	2171_46_21	187_2_1	522_46_123	1505_456_36	9_46_27	914_2_175	170_46_1	285_2_1	24_46_1	1139_2_35	776_2_565	205_456_65	7_46_1	209_46_1	6_456_179	713_456_140	446_46_169	148_46_48	158_46_135	108_346_42	383_46_39	124_46_246	126_46_68	8_346_1	2042_46_109	93_46_1	136_46_29	94_46_69	105_46_1
1327_46_67	194_46_59	628_46_155	191_46_1	608_46_1	660_456_37	89_46_65	163_46_1	239_46_63	252_46_186	2085_2_314	118_46_16	254_2_295	154_46_307	198_2_1	20_46_1	21_46_1	22_46_1	2220_46_14	41_2_19	656_456_27	2171_46_14	187_2_1	522_46_133	1505_456_39	9_46_27	914_2_190	170_46_1	285_2_1	24_46_1	1139_2_32	776_2_587	205_456_64	7_46_1	209_46_1	6_456_169	713_456_137	446_46_172	148_46_50	158_46_130	108_346_52	383_46_32	124_46_238	126_46_70	8_346_1	2042_46_98	93_46_1	136_46_25	94_46_68	105_46_1
1327_46_67	194_46_55	628_46_160	191_46_1	608_46_1	660_456_43	89_46_67	163_46_1	239_46_63	252_46_192	2085_2_274	118_46_24	254_2_296	154_46_303	198_2_1	20_46_1	21_46_1	22_46_1	2220_46_11	41_2_23	656_456_28	2171_46_11	187_2_1	522_46_125	1505_456_42	9_46_33	914_2_185	170_46_1	285_2_1	24_46_1	1139_2_17	776_2_595	205_456_66	7_46_1	209_46_1	6_456_159	713_456_125	446_46_159	148_46_61	158_46_122	108_346_53	383_46_30	124_46_239	126_46_70	8_346_1	2042_46_96	93_46_1	136_46_23	94_46_58	105_46_1
1327_46_68	194_46_44	628_46_169	191_46_1	608_46_1	660_456_40	89_46_62	163_46_1	239_46_58	252_46_206	2085_2_216	118_46_24	254_2_290	154_46_312	198_2_1	20_46_1	21_46_1	22_46_1	2220_46_10	41_2_19	656_456_31	2171_46_4	187_2_1	522_46_122	1505_456_47	9_46_28	914_2_225	170_46_1	285_2_1	24_46_1	1139_2_13	776_2_642	205_456_63	7_46_1	209_46_1	6_456_169	713_456_125	446_46_147	148_46_74	158_46_126	108_346_58	383_46_32	124_46_245	126_46_70	8_346_1	2042_46_96	93_46_1	136_46_24	94_46_55	105_46_1
1327_46_68	194_46_33	628_46_190	191_46_1	608_46_1	660_456_46	89_46_55	163_46_1	239_46_52	252_46_207	2085_2_203	118_46_18	254_2_314	154_46_330	198_2_1	20_46_1	21_46_1	22_46_1	2220_46_10	41_2_18	656_456_31	2171_46_4	187_2_1	522_46_115	1505_456_45	9_46_27	914_2_253	170_46_1	285_2_1	24_46_1	1139_2_13	776_2_684	205_456_63	7_46_1	209_46_1	6_456_176	713_456_123	446_46_141	148_46_85	158_46_123	108_346_66	383_46_24	124_46_232	126_46_65	8_346_1	2042_46_89	93_46_1	136_46_23	94_46_46	105_46_1
1327_46_62	194_46_34	628_46_201	191_46_1	608_46_1	660_456_51	89_46_49	163_46_1	239_46_49	252_46_208	2085_2_166	118_46_16	254_2_342	154_46_339	198_2_1	20_46_1	21_46_1	22_46_1	2220_46_7	41_2_20	656_456_35	2171_46_2	187_2_1	522_46_111	1505_456_37	9_46_26	914_2_268	170_46_1	285_2_1	24_46_1	1139_2_12	776_2_773	205_456_57	7_46_1	209_46_1	6_456_170	713_456_127	446_46_142	148_46_96	158_46_124	108_346_71	383_46_24	124_46_228	126_46_60	8_346_1	2042_46_88	93_46_1	136_46_25	94_46_45	105_46_1
1327_46_53	194_46_28	628_46_206	191_46_1	608_46_1	660_456_58	89_46_46	163_46_1	239_46_44	252_46_210	2085_2_181	118_46_9	254_2_393	154_46_347	198_2_1	20_46_1	21_46_1	22_46_1	2220_46_8	41_2_25	656_456_41	2171_46_2	187_2_1	522_46_127	1505_456_37	9_46_17	914_2_240	170_46_1	285_2_1	24_46_1	1139_2_14	776_2_789	205_456_54	7_46_1	209_46_1	6_456_154	713_456_136	446_46_132	148_46_95	158_46_139	108_346_77	383_46_24	124_46_230	126_46_60	8_346_1	2042_46_86	93_46_1	136_46_27	94_46_45	105_46_1
1327_46_46	194_46_20	628_46_216	191_46_1	608_46_1	660_456_62	89_46_48	163_46_1	239_46_47	252_46_199	34_46_1295	118_46_11	254_2_466	154_46_344	198_2_1	20_46_1	22_46_1	2220_46_7	41_2_28	656_456_50	187_2_1	522_46_142	1505_456_32	9_46_12	914_2_257	170_46_1	285_2_1	24_46_1	1139_2_9	776_2_808	205_456_42	7_46_1	6_456_161	713_456_133	446_46_138	148_46_101	158_46_151	108_346_75	383_46_18	124_46_222	126_46_54	8_346_1	2042_46_70	93_46_1	136_46_26	94_46_40	105_46_1	15_46_439	14_456_1	2319_46_28
1327_46_39	194_46_18	628_46_231	191_46_1	608_46_1	660_456_63	89_46_53	163_46_1	239_46_42	252_46_187	34_46_1301	118_46_12	254_2_521	154_46_356	198_2_1	20_46_1	22_46_1	2220_46_8	41_2_34	656_456_47	187_2_1	522_46_152	1505_456_36	9_46_6	914_2_226	170_46_1	285_2_1	24_46_1	1139_2_6	776_2_749	205_456_35	7_46_1	6_456_157	713_456_139	446_46_136	148_46_92	158_46_135	108_346_76	383_46_15	124_46_231	126_46_52	8_346_1	2042_46_76	93_46_1	136_46_26	94_46_46	105_46_1	15_46_448	14_456_1	2319_46_27
1327_46_31	194_46_19	628_46_234	191_46_1	608_46_1	660_456_57	89_46_47	163_46_1	239_46_34	252_46_193	34_46_1341	118_46_11	254_2_577	154_46_361	198_2_1	20_46_1	22_46_1	2220_46_10	41_2_26	656_456_46	187_2_1	522_46_147	1505_456_38	9_46_4	914_2_242	170_46_1	285_2_1	24_46_1	776_2_668	205_456_21	7_46_1	6_456_169	713_456_140	446_46_121	148_46_79	158_46_153	108_346_69	383_46_11	124_46_227	126_46_60	8_346_1	2042_46_75	93_46_1	136_46_26	94_46_57	105_46_1	15_46_435	14_456_1	2319_46_33	55_46_1
1327_46_24	194_46_13	628_46_213	191_46_1	608_46_1	660_456_47	89_46_49	163_46_1	239_46_21	252_46_195	34_46_1373	118_46_12	254_2_599	154_46_383	198_2_1	20_46_1	22_46_1	2220_46_10	41_2_27	656_456_58	187_2_1	522_46_147	1505_456_42	9_46_5	914_2_238	170_46_1	285_2_1	24_46_1	776_2_614	205_456_17	7_46_1	6_456_173	713_456_157	446_46_118	148_46_79	158_46_150	108_346_57	383_46_7	124_46_235	126_46_57	8_346_1	2042_46_80	93_46_1	136_46_30	94_46_60	105_46_1	15_46_415	14_456_1	2319_46_44	55_46_1
1327_46_13	194_46_10	628_46_202	191_46_1	608_46_1	660_456_49	89_46_48	163_46_1	239_46_18	252_46_175	34_46_1427	118_46_10	254_2_620	154_46_379	198_2_1	20_46_1	22_46_1	2220_46_12	41_2_19	656_456_64	187_2_1	522_46_143	1505_456_37	9_46_4	914_2_246	170_46_1	285_2_1	24_46_1	776_2_568	205_456_24	7_46_1	6_456_166	713_456_149	446_46_134	148_46_88	158_46_171	108_346_54	383_46_5	124_46_242	126_46_55	8_346_1	2042_46_82	93_46_1	136_46_30	94_46_64	105_46_1	15_46_383	14_456_1	2319_46_45	55_46_1
1327_46_11	194_46_11	628_46_191	191_46_1	608_46_1	660_456_53	89_46_50	163_46_1	239_46_16	252_46_158	34_46_1480	118_46_12	254_2_579	154_46_367	198_2_1	20_46_1	22_46_1	2220_46_10	41_2_16	656_456_62	187_2_1	522_46_146	1505_456_30	9_46_2	914_2_221	170_46_1	285_2_1	24_46_1	776_2_493	205_456_25	7_46_1	6_456_166	713_456_152	446_46_136	148_46_88	158_46_168	108_346_48	383_46_6	124_46_228	126_46_52	8_346_1	2042_46_89	93_46_1	136_46_36	94_46_66	105_46_1	15_46_380	14_456_1	2319_46_56	55_46_1
1327_46_13	194_46_16	628_46_176	191_46_1	608_46_1	660_456_56	89_46_49	163_46_1	239_46_13	252_46_141	34_46_1515	118_46_13	254_2_490	154_46_368	198_2_1	20_46_1	22_46_1	2220_46_10	41_2_15	656_456_64	187_2_1	522_46_147	1505_456_28	9_46_3	914_2_217	170_46_1	285_2_1	24_46_1	776_2_460	205_456_36	7_46_1	6_456_161	713_456_142	446_46_152	148_46_94	158_46_171	108_346_50	383_46_6	124_46_228	126_46_49	8_346_1	2042_46_94	93_46_1	136_46_33	94_46_54	105_46_1	15_46_371	14_456_1	2319_46_60	55_46_1
1327_46_14	194_46_20	628_46_168	191_46_1	608_46_1	660_456_59	89_46_45	163_46_1	239_46_12	252_46_141	34_46_1552	118_46_13	254_2_358	154_46_347	198_2_1	20_46_1	22_46_1	2220_46_10	41_2_12	656_456_59	187_2_1	522_46_155	1505_456_20	9_46_4	914_2_195	170_46_1	285_2_1	24_46_1	776_2_519	205_456_47	7_46_1	6_456_161	713_456_135	446_46_157	148_46_94	158_46_185	108_346_46	383_46_6	124_46_215	126_46_40	8_346_1	2042_46_98	93_46_1	136_46_37	94_46_55	105_46_1	15_46_356	14_456_1	2319_46_63	55_46_1
1327_46_18	194_46_18	628_46_161	191_46_1	608_46_1	660_456_66	89_46_46	163_46_1	239_46_13	252_46_133	34_46_1554	118_46_16	254_2_336	154_46_335	198_2_1	20_46_1	22_46_1	2220_46_9	41_2_12	656_456_54	187_2_1	522_46_157	1505_456_23	9_46_3	914_2_211	170_46_1	285_2_1	24_46_1	776_2_573	205_456_52	7_46_1	6_456_153	713_456_136	446_46_161	148_46_88	158_46_181	108_346_40	383_46_7	124_46_215	126_46_31	8_346_1	2042_46_100	93_46_1	136_46_42	94_46_54	105_46_1	15_46_333	14_456_1	2319_46_73	55_46_1
1327_46_22	194_46_17	628_46_165	191_46_1	608_46_1	660_456_66	89_46_42	163_46_1	239_46_13	252_46_146	34_46_1580	118_46_19	254_2_322	154_46_331	198_2_1	20_46_1	22_46_1	2220_46_6	41_2_15	656_456_53	187_2_1	522_46_155	1505_456_25	9_46_5	914_2_174	170_46_1	285_2_1	24_46_1	776_2_628	205_456_57	7_46_1	6_456_152	713_456_141	446_46_161	148_46_87	158_46_179	108_346_41	383_46_6	124_46_218	126_46_29	8_346_1	2042_46_88	93_46_1	136_46_38	94_46_58	105_46_1	15_46_306	14_456_1	2319_46_70	55_46_1
1327_46_33	194_46_11	628_46_182	191_46_1	608_46_1	660_456_60	89_46_48	163_46_1	239_46_14	252_46_155	34_46_1588	118_46_21	254_2_346	154_46_329	198_2_1	20_46_1	22_46_1	2220_46_2	41_2_11	656_456_47	187_2_1	522_46_153	1505_456_31	9_46_4	914_2_174	170_46_1	285_2_1	24_46_1	776_2_670	205_456_51	7_46_1	6_456_156	713_456_155	446_46_166	148_46_82	158_46_187	108_346_45	383_46_6	124_46_204	126_46_27	8_346_1	2042_46_78	93_46_1	136_46_42	94_46_63	105_46_1	15_46_302	14_456_1	2319_46_64	55_46_1
1327_46_36	194_46_9	628_46_176	191_46_1	608_46_1	660_456_65	89_46_55	163_46_1	239_46_16	252_46_166	34_46_1580	118_46_20	254_2_382	154_46_310	198_2_1	20_46_1	22_46_1	2220_46_3	41_2_10	656_456_43	187_2_1	522_46_173	1505_456_29	9_46_4	914_2_159	170_46_1	285_2_1	24_46_1	776_2_736	205_456_50	7_46_1	6_456_152	713_456_154	446_46_167	148_46_78	158_46_198	108_346_47	383_46_4	124_46_203	126_46_22	8_346_1	2042_46_72	93_46_1	136_46_41	94_46_68	105_46_1	15_46_290	14_456_1	2319_46_64	55_46_1
1327_46_39	194_46_8	628_46_186	191_46_1	608_46_1	660_456_67	89_46_59	163_46_1	239_46_15	252_46_179	34_46_1543	118_46_19	254_2_429	154_46_312	198_2_1	20_46_1	22_46_1	2220_46_2	41_2_4	656_456_47	522_46_177	1505_456_26	9_46_4	914_2_166	170_46_1	285_2_1	24_46_1	776_2_733	205_456_43	7_46_1	6_456_162	713_456_159	446_46_172	148_46_82	158_46_203	108_346_51	383_46_4	124_46_195	126_46_24	8_346_1	2042_46_71	93_46_1	136_46_33	94_46_68	105_46_1	15_46_301	14_456_1	2319_46_57	55_46_1	57_46_26
1327_46_39	194_46_9	628_46_198	191_46_1	608_46_1	660_456_58	89_46_64	163_46_1	239_46_11	252_46_190	34_46_1507	118_46_20	254_2_492	154_46_312	198_2_1	20_46_1	22_46_1	2220_46_3	41_2_3	656_456_51	522_46_179	1505_456_20	9_46_4	914_2_175	170_46_1	285_2_1	24_46_1	776_2_776	205_456_43	7_46_1	6_456_161	713_456_154	446_46_175	148_46_95	158_46_187	108_346_55	383_46_3	124_46_178	126_46_27	8_346_1	2042_46_78	93_46_1	136_46_31	94_46_66	105_46_1	15_46_306	14_456_1	2319_46_51	55_46_1	57_46_13
1327_46_39	194_46_12	628_46_207	191_46_1	608_46_1	660_456_59	89_46_66	163_46_1	239_46_8	252_46_194	34_46_1490	118_46_15	254_2_522	154_46_309	198_2_1	20_46_1	22_46_1	2220_46_4	656_456_50	522_46_186	1505_456_18	9_46_3	914_2_192	170_46_1	285_2_1	24_46_1	776_2_781	205_456_40	7_46_1	6_456_154	713_456_177	446_46_171	148_46_97	158_46_199	108_346_58	383_46_6	124_46_150	126_46_28	8_346_1	2042_46_80	93_46_1	136_46_35	94_46_61	105_46_1	15_46_304	14_456_1	2319_46_49	55_46_1	57_46_15	53_46_1
1327_46_41	194_46_14	628_46_219	191_46_1	608_46_1	660_456_57	89_46_64	163_46_1	239_46_6	252_46_199	34_46_1505	118_46_13	254_2_579	154_46_307	198_2_1	20_46_1	22_46_1	2220_46_5	656_456_54	522_46_178	1505_456_12	9_46_4	914_2_185	170_46_1	285_2_1	24_46_1	776_2_812	205_456_41	7_46_1	6_456_147	713_456_178	446_46_169	148_46_108	158_46_213	108_346_58	383_46_11	124_46_135	126_46_24	8_346_1	2042_46_81	93_46_1	136_46_34	94_46_63	105_46_1	15_46_292	14_456_1	2319_46_45	55_46_1	57_46_14	53_46_1
1327_46_44	194_46_15	628_46_224	191_46_1	608_46_1	660_456_59	89_46_61	163_46_1	239_46_5	252_46_202	34_46_1493	118_46_7	254_2_580	154_46_278	198_2_1	20_46_1	22_46_1	2220_46_4	656_456_56	522_46_176	1505_456_9	9_46_3	914_2_188	170_46_1	285_2_1	24_46_1	776_2_799	205_456_43	7_46_1	6_456_139	713_456_190	446_46_181	148_46_100	158_46_221	108_346_54	383_46_13	124_46_128	126_46_17	8_346_1	2042_46_70	93_46_1	136_46_30	94_46_59	105_46_1	15_46_295	14_456_1	2319_46_43	55_46_1	57_46_10	53_46_1
1327_46_45	194_46_17	628_46_232	191_46_1	608_46_1	660_456_55	89_46_68	163_46_1	239_46_5	252_46_200	34_46_1487	118_46_6	254_2_594	154_46_278	198_2_1	20_46_1	22_46_1	2220_46_7	656_456_56	522_46_165	1505_456_4	9_46_2	914_2_194	170_46_1	285_2_1	24_46_1	776_2_841	205_456_39	7_46_1	6_456_138	713_456_196	446_46_183	148_46_106	158_46_224	108_346_50	383_46_14	124_46_124	126_46_11	8_346_1	2042_46_71	93_46_1	136_46_28	94_46_55	105_46_1	15_46_290	14_456_1	2319_46_34	55_46_1	57_46_8	53_46_1
1327_46_41	194_46_19	628_46_251	191_46_1	608_46_1	660_456_40	89_46_67	163_46_1	239_46_5	252_46_205	34_46_1499	118_46_4	254_2_573	154_46_270	198_2_1	20_46_1	22_46_1	2220_46_9	656_456_54	522_46_162	1505_456_3	9_46_3	914_2_208	170_46_1	285_2_1	24_46_1	776_2_831	205_456_33	7_46_1	6_456_138	713_456_196	446_46_176	148_46_106	158_46_219	108_346_46	383_46_17	124_46_116	126_46_11	8_346_1	2042_46_61	93_46_1	136_46_33	94_46_65	105_46_1	15_46_282	14_456_1	2319_46_29	55_46_1	57_46_3	53_46_1
1327_46_40	194_46_19	628_46_262	191_46_1	608_46_1	660_456_45	89_46_76	163_46_1	239_46_5	252_46_193	34_46_1525	118_46_4	254_2_543	154_46_277	198_2_1	20_46_1	22_46_1	2220_46_10	656_456_52	522_46_162	1505_456_1	9_46_2	914_2_187	170_46_1	285_2_1	24_46_1	776_2_795	205_456_32	7_46_1	6_456_129	713_456_197	446_46_183	148_46_128	158_46_205	108_346_38	383_46_13	124_46_122	126_46_14	8_346_1	2042_46_59	93_46_1	136_46_37	94_46_66	105_46_1	15_46_278	14_456_1	2319_46_25	55_46_1	53_46_1	2085_2_275
1327_46_43	194_46_19	628_46_268	191_46_1	608_46_1	660_456_43	89_46_76	163_46_1	239_46_6	252_46_193	34_46_1558	118_46_2	254_2_469	154_46_279	198_2_1	20_46_1	22_46_1	2220_46_7	656_456_47	522_46_169	6_456_154	9_46_2	914_2_203	170_46_1	285_2_1	24_46_1	776_2_713	205_456_31	7_46_1	713_456_202	446_46_188	148_46_121	158_46_206	108_346_34	383_46_18	124_46_137	126_46_19	8_346_1	2042_46_58	93_46_1	136_46_40	94_46_71	105_46_1	15_46_268	14_456_1	2319_46_17	55_46_1	53_46_1	2085_2_372	110_46_1
1327_46_34	194_46_21	628_46_253	191_46_1	608_46_1	660_456_41	89_46_81	163_46_1	239_46_6	252_46_192	34_46_1576	118_46_2	254_2_418	154_46_294	198_2_1	20_46_1	22_46_1	2220_46_3	656_456_38	522_46_165	6_456_163	9_46_2	914_2_194	170_46_1	285_2_1	24_46_1	776_2_664	205_456_29	7_46_1	713_456_193	446_46_192	148_46_123	158_46_212	108_346_36	383_46_18	124_46_150	126_46_21	8_346_1	2042_46_62	93_46_1	136_46_39	94_46_70	105_46_1	15_46_266	14_456_1	2319_46_16	55_46_1	53_46_1	2085_2_404	110_46_1
1327_46_24	194_46_23	628_46_258	191_46_1	608_46_1	660_456_41	89_46_75	163_46_1	239_46_6	252_46_183	2085_2_473	254_2_365	154_46_305	198_2_1	20_46_1	2220_46_2	656_456_39	522_46_165	6_456_163	9_46_3	914_2_204	170_46_1	285_2_1	24_46_1	776_2_641	205_456_31	7_46_1	713_456_199	446_46_188	148_46_123	158_46_220	108_346_40	383_46_20	124_46_160	126_46_17	8_346_1	2042_46_58	93_46_1	136_46_35	94_46_65	105_46_1	15_46_272	14_456_1	2319_46_14	55_46_1	53_46_1	34_46_1620	110_46_1	228_2_1	246_46_143
1327_46_23	194_46_20	628_46_269	191_46_1	608_46_1	660_456_32	89_46_64	163_46_1	239_46_8	252_46_193	2085_2_457	254_2_370	154_46_303	198_2_1	20_46_1	2220_46_3	656_456_43	522_46_165	6_456_165	9_46_3	914_2_205	170_46_1	285_2_1	24_46_1	776_2_655	205_456_25	7_46_1	713_456_186	446_46_187	148_46_122	158_46_209	108_346_49	383_46_20	124_46_173	126_46_13	8_346_1	2042_46_48	93_46_1	136_46_31	94_46_60	105_46_1	15_46_290	14_456_1	2319_46_13	55_46_1	53_46_1	34_46_1631	110_46_1	228_2_1	246_46_142
1327_46_22	194_46_19	628_46_280	191_46_1	608_46_1	660_456_31	89_46_57	163_46_1	239_46_10	252_46_195	2085_2_463	254_2_366	154_46_297	198_2_1	20_46_1	2220_46_5	656_456_48	522_46_160	6_456_155	9_46_3	914_2_203	170_46_1	285_2_1	24_46_1	776_2_722	205_456_20	7_46_1	713_456_193	446_46_198	148_46_116	158_46_209	108_346_48	383_46_16	124_46_174	126_46_8	8_346_1	2042_46_43	93_46_1	136_46_31	94_46_52	105_46_1	15_46_271	14_456_1	2319_46_13	55_46_1	53_46_1	34_46_1655	110_46_1	228_2_1	246_46_139
1327_46_14	194_46_11	628_46_275	191_46_1	608_46_1	660_456_29	89_46_54	163_46_1	239_46_12	252_46_204	2085_2_369	254_2_428	154_46_305	198_2_1	20_46_1	2220_46_7	656_456_50	522_46_141	6_456_149	9_46_2	914_2_219	170_46_1	285_2_1	24_46_1	776_2_746	205_456_15	7_46_1	713_456_194	446_46_196	148_46_118	158_46_220	108_346_51	383_46_19	124_46_182	126_46_5	8_346_1	2042_46_36	93_46_1	136_46_33	94_46_61	105_46_1	15_46_305	14_456_1	2319_46_14	55_46_1	53_46_1	34_46_1659	110_46_1	228_2_1	246_46_133
1327_46_15	194_46_12	628_46_286	191_46_1	608_46_1	660_456_26	89_46_49	163_46_1	239_46_12	252_46_211	2085_2_331	254_2_478	154_46_310	198_2_1	20_46_1	2220_46_7	656_456_41	522_46_148	6_456_144	9_46_3	914_2_217	170_46_1	285_2_1	24_46_1	776_2_751	205_456_16	7_46_1	713_456_178	446_46_209	148_46_104	158_46_207	108_346_48	383_46_7	124_46_182	126_46_4	8_346_1	2042_46_28	93_46_1	136_46_36	94_46_62	105_46_1	15_46_306	14_456_1	2319_46_14	55_46_1	53_46_1	34_46_1632	110_46_1	228_2_1	246_46_133
1327_46_4	194_46_11	628_46_288	191_46_1	608_46_1	660_456_26	89_46_42	163_46_1	239_46_12	252_46_210	2085_2_255	254_2_562	154_46_320	198_2_1	20_46_1	2220_46_6	656_456_35	522_46_159	6_456_139	9_46_1	914_2_191	170_46_1	285_2_1	24_46_1	776_2_767	205_456_13	7_46_1	713_456_168	446_46_215	148_46_103	158_46_216	108_346_46	383_46_6	124_46_178	126_46_4	8_346_1	2042_46_21	93_46_1	136_46_39	94_46_54	105_46_1	15_46_321	14_456_1	2319_46_11	55_46_1	53_46_1	34_46_1641	110_46_1	228_2_1	246_46_140
1327_46_7	194_46_13	628_46_260	191_46_1	608_46_1	660_456_22	89_46_46	163_46_1	239_46_11	252_46_211	2085_2_243	254_2_593	154_46_329	198_2_1	20_46_1	2220_46_7	656_456_29	522_46_148	6_456_139	9_46_1	914_2_177	170_46_1	285_2_1	24_46_1	776_2_730	205_456_15	7_46_1	713_456_162	446_46_230	148_46_98	158_46_243	108_346_51	383_46_5	124_46_169	126_46_6	8_346_1	2042_46_20	93_46_1	136_46_43	94_46_59	105_46_1	15_46_337	14_456_1	2319_46_12	55_46_1	53_46_1	34_46_1636	110_46_1	228_2_1	246_46_142
1327_46_12	194_46_16	628_46_248	191_46_1	608_46_1	660_456_25	89_46_40	163_46_1	239_46_10	252_46_193	2085_2_211	254_2_644	154_46_318	198_2_1	20_46_1	2220_46_4	656_456_18	522_46_141	6_456_136	9_46_1	914_2_158	170_46_1	285_2_1	24_46_1	776_2_673	205_456_14	7_46_1	713_456_159	446_46_247	148_46_104	158_46_237	108_346_50	383_46_4	124_46_155	126_46_4	8_346_1	2042_46_20	93_46_1	136_46_44	94_46_56	105_46_1	15_46_343	14_456_1	2319_46_17	55_46_1	53_46_1	34_46_1641	110_46_1	228_2_1	246_46_154
1327_46_14	194_46_17	628_46_242	191_46_1	608_46_1	660_456_17	89_46_37	163_46_1	239_46_7	252_46_198	2085_2_228	254_2_653	154_46_301	198_2_1	20_46_1	2220_46_7	656_456_22	522_46_145	6_456_127	9_46_1	914_2_153	170_46_1	285_2_1	24_46_1	776_2_642	205_456_9	7_46_1	713_456_167	446_46_266	148_46_105	158_46_241	108_346_58	383_46_5	124_46_149	126_46_3	8_346_1	2042_46_21	93_46_1	136_46_46	94_46_52	105_46_1	15_46_350	14_456_1	2319_46_17	55_46_1	53_46_1	34_46_1589	110_46_1	228_2_1	246_46_156
1327_46_20	194_46_18	628_46_233	191_46_1	608_46_1	660_456_23	89_46_38	163_46_1	239_46_5	252_46_198	2085_2_222	254_2_657	154_46_282	198_2_1	20_46_1	2220_46_12	656_456_21	522_46_140	6_456_136	9_46_1	914_2_146	170_46_1	285_2_1	24_46_1	776_2_601	205_456_9	7_46_1	713_456_166	446_46_266	148_46_107	158_46_256	108_346_56	383_46_4	124_46_146	126_46_3	8_346_1	2042_46_20	93_46_1	136_46_43	94_46_61	105_46_1	15_46_351	14_456_1	2319_46_18	55_46_1	53_46_1	34_46_1544	110_46_1	228_2_1	246_46_165
1327_46_24	194_46_14	628_46_247	191_46_1	608_46_1	660_456_20	89_46_30	163_46_1	239_46_3	252_46_185	2085_2_222	254_2_597	154_46_278	198_2_1	20_46_1	2220_46_14	656_456_29	522_46_136	6_456_143	914_2_152	170_46_1	285_2_1	24_46_1	776_2_587	205_456_12	7_46_1	713_456_171	446_46_257	148_46_106	158_46_255	108_346_51	246_46_172	124_46_132	126_46_2	8_346_1	2042_46_18	93_46_1	136_46_45	94_46_65	105_46_1	15_46_358	14_456_1	2319_46_15	55_46_1	53_46_1	34_46_1532	110_46_1	228_2_1	383_46_6	410_456_1
1327_46_24	194_46_11	628_46_264	191_46_1	608_46_1	660_456_20	89_46_30	163_46_1	239_46_2	252_46_188	2085_2_227	254_2_526	154_46_259	198_2_1	20_46_1	2220_46_13	656_456_36	522_46_146	6_456_157	914_2_142	170_46_1	285_2_1	24_46_1	776_2_553	205_456_16	7_46_1	713_456_164	446_46_252	148_46_102	158_46_269	108_346_49	246_46_189	124_46_119	126_46_3	8_346_1	2042_46_16	93_46_1	136_46_44	94_46_74	105_46_1	15_46_351	14_456_1	2319_46_14	55_46_1	53_46_1	34_46_1512	110_46_1	228_2_1	383_46_8	410_456_1
1327_46_29	194_46_8	628_46_273	191_46_1	608_46_1	660_456_15	89_46_28	163_46_1	239_46_2	252_46_194	2085_2_238	254_2_466	154_46_257	198_2_1	20_46_1	2220_46_14	656_456_37	522_46_149	6_456_160	914_2_173	170_46_1	285_2_1	24_46_1	776_2_589	205_456_19	7_46_1	713_456_147	446_46_241	148_46_109	158_46_266	108_346_44	246_46_190	124_46_106	126_46_4	8_346_1	2042_46_13	93_46_1	136_46_44	94_46_72	105_46_1	15_46_342	14_456_1	2319_46_7	55_46_1	53_46_1	34_46_1528	110_46_1	228_2_1	383_46_8	410_456_1
1327_46_31	194_46_4	628_46_268	191_46_1	608_46_1	660_456_8	89_46_24	163_46_1	239_46_2	252_46_197	2085_2_237	254_2_429	154_46_230	198_2_1	20_46_1	2220_46_14	656_456_43	522_46_152	6_456_161	914_2_192	170_46_1	285_2_1	24_46_1	776_2_599	205_456_18	7_46_1	713_456_139	446_46_251	148_46_116	158_46_278	108_346_41	246_46_204	124_46_101	126_46_4	8_346_1	2042_46_14	93_46_1	136_46_45	94_46_72	105_46_1	15_46_337	14_456_1	2319_46_4	55_46_1	53_46_1	34_46_1535	110_46_1	228_2_1	383_46_6	410_456_1
1327_46_30	194_46_3	628_46_257	191_46_1	608_46_1	660_456_11	89_46_23	163_46_1	239_46_3	252_46_213	2085_2_260	254_2_417	154_46_221	198_2_1	20_46_1	2220_46_18	656_456_41	522_46_161	6_456_159	914_2_219	170_46_1	285_2_1	24_46_1	776_2_627	205_456_20	7_46_1	713_456_127	446_46_249	148_46_138	158_46_275	108_346_39	246_46_210	124_46_100	126_46_3	8_346_1	2042_46_15	93_46_1	136_46_33	94_46_72	105_46_1	15_46_333	14_456_1	2319_46_2	55_46_1	53_46_1	34_46_1566	110_46_1	228_2_1	383_46_7	410_456_1
1327_46_27	194_46_2	628_46_259	191_46_1	608_46_1	660_456_9	89_46_23	163_46_1	239_46_2	252_46_233	2085_2_270	254_2_354	154_46_231	198_2_1	20_46_1	2220_46_20	656_456_44	522_46_155	6_456_154	914_2_241	170_46_1	285_2_1	24_46_1	776_2_658	205_456_23	7_46_1	713_456_109	446_46_248	148_46_139	158_46_275	108_346_37	246_46_220	124_46_94	126_46_3	8_346_1	2042_46_14	93_46_1	136_46_38	94_46_67	105_46_1	15_46_324	14_456_1	2319_46_4	55_46_1	53_46_1	34_46_1613	110_46_1	228_2_1	383_46_7	410_456_1
1327_46_28	194_46_2	628_46_252	191_46_1	608_46_1	660_456_7	89_46_18	163_46_1	239_46_3	252_46_212	2085_2_281	254_2_345	154_46_230	198_2_1	20_46_1	2220_46_25	656_456_37	522_46_149	6_456_164	914_2_252	170_46_1	285_2_1	24_46_1	776_2_714	205_456_23	7_46_1	713_456_117	446_46_222	148_46_152	158_46_287	108_346_36	246_46_222	124_46_86	126_46_4	8_346_1	2042_46_21	93_46_1	136_46_37	94_46_71	105_46_1	15_46_315	14_456_1	2319_46_2	55_46_1	53_46_1	34_46_1641	110_46_1	228_2_1	383_46_7	410_456_1
1327_46_27	194_46_2	628_46_251	191_46_1	608_46_1	660_456_6	89_46_19	163_46_1	239_46_2	252_46_204	2085_2_269	254_2_342	154_46_259	198_2_1	20_46_1	2220_46_21	656_456_38	522_46_146	6_456_152	914_2_227	170_46_1	285_2_1	24_46_1	776_2_701	205_456_27	7_46_1	713_456_128	446_46_221	148_46_142	158_46_264	108_346_28	246_46_209	124_46_87	126_46_3	8_346_1	2042_46_26	93_46_1	136_46_40	94_46_74	105_46_1	15_46_322	14_456_1	2319_46_2	55_46_1	53_46_1	34_46_1666	110_46_1	228_2_1	383_46_9	410_456_1
1327_46_28	158_46_263	628_46_247	191_46_1	608_46_1	660_456_6	89_46_22	163_46_1	239_46_2	252_46_208	2085_2_294	254_2_399	154_46_279	198_2_1	20_46_1	2220_46_22	656_456_33	522_46_149	6_456_132	914_2_191	170_46_1	285_2_1	24_46_1	776_2_722	205_456_26	7_46_1	713_456_137	446_46_213	148_46_135	108_346_20	246_46_211	124_46_86	126_46_3	8_346_1	2042_46_31	93_46_1	136_46_37	94_46_67	105_46_1	15_46_321	14_456_1	2319_46_2	55_46_1	53_46_1	34_46_1660	110_46_1	228_2_1	383_46_13	410_456_1	431_46_132
1327_46_29	158_46_264	628_46_246	191_46_1	608_46_1	660_456_6	89_46_14	163_46_1	136_46_31	252_46_187	2085_2_284	254_2_438	154_46_300	198_2_1	2220_46_17	656_456_31	522_46_159	6_456_134	914_2_163	170_46_1	285_2_1	24_46_1	776_2_765	205_456_29	7_46_1	713_456_144	446_46_212	148_46_124	108_346_15	246_46_198	124_46_89	126_46_4	8_346_1	2042_46_41	93_46_1	94_46_67	105_46_1	15_46_322	14_456_1	2319_46_4	55_46_1	53_46_1	34_46_1662	110_46_1	228_2_1	383_46_13	410_456_1	431_46_129
1327_46_29	158_46_242	628_46_253	191_46_1	608_46_1	660_456_10	89_46_9	163_46_1	136_46_27	252_46_183	2085_2_299	254_2_487	154_46_308	198_2_1	2220_46_15	656_456_30	522_46_143	6_456_149	914_2_149	170_46_1	285_2_1	24_46_1	776_2_835	205_456_24	7_46_1	713_456_161	446_46_226	148_46_112	108_346_8	246_46_199	124_46_82	126_46_5	8_346_1	2042_46_46	93_46_1	94_46_53	105_46_1	15_46_342	14_456_1	2319_46_7	55_46_1	53_46_1	34_46_1651	110_46_1	228_2_1	383_46_18	410_456_1	431_46_131
1327_46_34	158_46_221	628_46_253	191_46_1	608_46_1	660_456_9	89_46_6	163_46_1	136_46_23	252_46_186	2085_2_290	254_2_544	154_46_342	198_2_1	2220_46_15	656_456_36	522_46_142	6_456_150	914_2_148	170_46_1	285_2_1	24_46_1	776_2_831	205_456_21	7_46_1	713_456_183	446_46_220	148_46_109	108_346_9	246_46_195	124_46_85	126_46_6	8_346_1	2042_46_41	93_46_1	94_46_41	105_46_1	15_46_340	14_456_1	2319_46_10	55_46_1	53_46_1	34_46_1653	110_46_1	228_2_1	383_46_17	410_456_1	431_46_140
1327_46_28	158_46_213	628_46_259	191_46_1	608_46_1	660_456_8	89_46_8	163_46_1	136_46_21	252_46_193	2085_2_313	254_2_568	154_46_357	198_2_1	2220_46_14	656_456_28	522_46_139	6_456_157	914_2_156	170_46_1	285_2_1	24_46_1	776_2_858	205_456_16	7_46_1	713_456_203	446_46_220	148_46_101	108_346_8	246_46_210	124_46_78	126_46_5	8_346_1	2042_46_43	93_46_1	94_46_38	105_46_1	15_46_329	14_456_1	2319_46_13	55_46_1	53_46_1	34_46_1665	110_46_1	228_2_1	383_46_16	410_456_1	431_46_141
1327_46_31	158_46_193	628_46_271	191_46_1	608_46_1	660_456_7	89_46_8	163_46_1	136_46_15	252_46_191	2085_2_278	254_2_584	154_46_393	198_2_1	2220_46_17	656_456_33	522_46_138	6_456_159	914_2_161	170_46_1	285_2_1	24_46_1	776_2_800	205_456_9	7_46_1	713_456_213	446_46_216	148_46_94	108_346_10	246_46_212	124_46_71	126_46_4	8_346_1	2042_46_41	93_46_1	94_46_38	105_46_1	15_46_323	14_456_1	2319_46_11	55_46_1	53_46_1	34_46_1659	110_46_1	228_2_1	383_46_17	410_456_1	431_46_133
1327_46_33	158_46_187	628_46_276	191_46_1	608_46_1	660_456_3	89_46_9	163_46_1	136_46_17	252_46_197	2085_2_238	254_2_574	154_46_401	198_2_1	2220_46_16	656_456_34	522_46_140	6_456_167	914_2_159	170_46_1	285_2_1	24_46_1	776_2_784	205_456_6	7_46_1	713_456_214	446_46_202	148_46_89	108_346_10	246_46_213	124_46_68	126_46_6	8_346_1	2042_46_34	93_46_1	94_46_42	105_46_1	15_46_326	14_456_1	2319_46_11	55_46_1	53_46_1	34_46_1653	110_46_1	228_2_1	383_46_22	410_456_1	431_46_129
1327_46_43	158_46_165	628_46_286	191_46_1	608_46_1	660_456_2	89_46_7	163_46_1	136_46_20	252_46_183	2085_2_208	254_2_530	154_46_388	198_2_1	2220_46_20	656_456_44	522_46_151	6_456_178	914_2_146	170_46_1	285_2_1	24_46_1	776_2_797	205_456_7	7_46_1	713_456_231	446_46_194	148_46_86	108_346_9	246_46_216	124_46_63	126_46_6	8_346_1	2042_46_31	93_46_1	94_46_48	105_46_1	15_46_310	14_456_1	2319_46_8	55_46_1	53_46_1	34_46_1636	110_46_1	228_2_1	383_46_22	410_456_1	431_46_136
1327_46_45	158_46_154	628_46_290	191_46_1	608_46_1	660_456_1	89_46_7	163_46_1	136_46_30	252_46_199	2085_2_167	254_2_465	154_46_383	198_2_1	2220_46_22	656_456_45	522_46_158	6_456_194	914_2_141	170_46_1	285_2_1	24_46_1	776_2_804	205_456_5	7_46_1	713_456_236	446_46_210	148_46_100	108_346_8	246_46_200	124_46_65	126_46_4	8_346_1	2042_46_31	93_46_1	94_46_55	105_46_1	15_46_325	14_456_1	2319_46_5	55_46_1	53_46_1	34_46_1632	110_46_1	228_2_1	383_46_23	410_456_1	431_46_138
1327_46_42	158_46_157	628_46_299	191_46_1	608_46_1	660_456_1	89_46_9	163_46_1	136_46_33	252_46_203	2085_2_148	254_2_416	154_46_344	198_2_1	2220_46_21	656_456_45	522_46_175	6_456_220	914_2_147	170_46_1	285_2_1	24_46_1	776_2_797	205_456_5	7_46_1	713_456_234	446_46_209	148_46_111	108_346_4	246_46_211	124_46_55	126_46_4	8_346_1	2042_46_25	93_46_1	94_46_55	105_46_1	15_46_320	14_456_1	2319_46_7	55_46_1	53_46_1	34_46_1642	110_46_1	228_2_1	383_46_21	410_456_1	431_46_138
1327_46_42	158_46_158	628_46_316	191_46_1	608_46_1	89_46_9	163_46_1	136_46_32	252_46_207	2085_2_131	254_2_339	154_46_323	198_2_1	2220_46_26	656_456_52	522_46_168	6_456_223	914_2_164	170_46_1	285_2_1	24_46_1	776_2_751	205_456_5	7_46_1	713_456_246	446_46_206	148_46_123	108_346_2	246_46_195	124_46_56	126_46_2	8_346_1	2042_46_16	93_46_1	94_46_55	105_46_1	15_46_321	2319_46_8	55_46_1	53_46_1	34_46_1663	110_46_1	228_2_1	383_46_26	431_46_133
1327_46_48	158_46_166	628_46_317	191_46_1	608_46_1	89_46_7	136_46_31	252_46_219	2085_2_146	254_2_282	154_46_343	198_2_1	2220_46_25	656_456_52	522_46_173	6_456_223	914_2_180	170_46_1	285_2_1	24_46_1	776_2_701	205_456_5	7_46_1	713_456_252	446_46_195	148_46_136	383_46_13	124_46_60	228_2_1	2042_46_6	93_46_1	94_46_57	163_46_1	15_46_334	2319_46_5	55_46_1	53_46_1	34_46_1652	110_46_1	246_46_195	431_46_130
1327_46_62	158_46_184	628_46_343	191_46_1	608_46_1	89_46_12	136_46_22	252_46_237	2085_2_171	254_2_254	154_46_367	198_2_1	2220_46_18	656_456_45	522_46_183	6_456_242	914_2_197	170_46_1	285_2_1	24_46_1	776_2_644	205_456_6	7_46_1	713_456_254	446_46_204	148_46_153	383_46_8	124_46_56	228_2_1	2042_46_7	93_46_1	94_46_52	163_46_1	15_46_317	2319_46_4	55_46_1	53_46_1	34_46_1642	110_46_1	246_46_178	431_46_137
1327_46_79	158_46_202	628_46_354	191_46_1	608_46_1	89_46_15	136_46_24	252_46_256	2085_2_214	254_2_273	154_46_392	198_2_1	2220_46_19	656_456_41	522_46_200	6_456_253	914_2_209	170_46_1	285_2_1	24_46_1	776_2_591	205_456_8	7_46_1	713_456_245	446_46_181	148_46_159	383_46_6	124_46_53	228_2_1	2042_46_6	93_46_1	94_46_45	163_46_1	15_46_309	2319_46_2	55_46_1	53_46_1	34_46_1655	110_46_1	246_46_162	431_46_137
1327_46_78	158_46_202	628_46_362	191_46_1	89_46_13	136_46_22	252_46_273	2085_2_256	254_2_321	154_46_403	198_2_1	2220_46_15	656_456_33	522_46_220	6_456_256	914_2_240	170_46_1	285_2_1	24_46_1	776_2_550	205_456_8	7_46_1	713_456_220	446_46_151	148_46_160	383_46_2	124_46_48	228_2_1	2042_46_6	93_46_1	94_46_47	15_46_314	55_46_1	53_46_1	34_46_1654	110_46_1	246_46_150	431_46_123
1327_46_72	158_46_210	628_46_382	191_46_1	89_46_17	136_46_27	252_46_288	2085_2_293	254_2_352	154_46_401	198_2_1	2220_46_14	656_456_29	522_46_244	6_456_272	914_2_242	170_46_1	285_2_1	24_46_1	776_2_531	205_456_11	7_46_1	713_456_210	446_46_134	148_46_162	383_46_1	124_46_45	228_2_1	2042_46_7	93_46_1	94_46_40	15_46_310	55_46_1	53_46_1	34_46_1667	110_46_1	246_46_138	431_46_105
1327_46_59	158_46_202	628_46_399	191_46_1	89_46_14	136_46_30	252_46_289	2085_2_318	254_2_379	154_46_399	198_2_1	2220_46_13	656_456_22	522_46_272	6_456_269	914_2_224	170_46_1	285_2_1	24_46_1	776_2_528	205_456_13	7_46_1	713_456_200	446_46_139	148_46_155	246_46_126	124_46_55	228_2_1	2042_46_7	93_46_1	94_46_37	15_46_304	55_46_1	53_46_1	34_46_1643	110_46_1	383_46_1	431_46_102
1327_46_54	158_46_204	628_46_420	191_46_1	89_46_13	136_46_28	252_46_267	2085_2_350	254_2_413	154_46_386	198_2_1	2220_46_19	656_456_11	522_46_260	6_456_252	914_2_197	170_46_1	285_2_1	24_46_1	776_2_574	205_456_13	7_46_1	713_456_211	446_46_140	148_46_156	246_46_119	124_46_47	228_2_1	2042_46_9	93_46_1	94_46_42	15_46_303	55_46_1	53_46_1	34_46_1675	110_46_1	383_46_1	431_46_106
1327_46_50	158_46_196	628_46_424	191_46_1	89_46_14	136_46_29	252_46_279	2085_2_330	254_2_428	154_46_370	198_2_1	2220_46_27	656_456_8	522_46_272	6_456_248	914_2_191	170_46_1	285_2_1	24_46_1	776_2_638	205_456_14	7_46_1	713_456_205	446_46_146	148_46_151	246_46_121	124_46_45	228_2_1	2042_46_13	93_46_1	94_46_41	15_46_289	55_46_1	53_46_1	34_46_1677	110_46_1	383_46_1	431_46_103
1327_46_50	158_46_203	628_46_418	191_46_1	89_46_15	136_46_29	252_46_266	2085_2_343	254_2_424	154_46_344	198_2_1	2220_46_29	656_456_3	522_46_257	6_456_245	914_2_157	170_46_1	285_2_1	24_46_1	776_2_729	205_456_18	7_46_1	713_456_205	446_46_156	148_46_141	246_46_123	124_46_44	228_2_1	2042_46_16	93_46_1	94_46_36	15_46_285	55_46_1	53_46_1	34_46_1688	110_46_1	383_46_1	431_46_105
1327_46_55	158_46_215	628_46_439	191_46_1	89_46_11	136_46_34	252_46_248	2085_2_319	254_2_431	154_46_341	198_2_1	2220_46_44	656_456_2	522_46_254	6_456_246	914_2_142	170_46_1	285_2_1	24_46_1	776_2_823	205_456_18	7_46_1	713_456_185	446_46_172	148_46_129	246_46_123	124_46_40	228_2_1	2042_46_19	93_46_1	94_46_30	15_46_295	55_46_1	53_46_1	34_46_1686	110_46_1	383_46_1	431_46_92
1327_46_56	158_46_225	628_46_442	191_46_1	89_46_6	136_46_33	252_46_239	2085_2_283	254_2_388	154_46_315	198_2_1	2220_46_49	522_46_238	6_456_241	914_2_118	170_46_1	285_2_1	24_46_1	776_2_925	205_456_17	7_46_1	713_456_189	446_46_186	148_46_114	246_46_116	124_46_40	228_2_1	2042_46_21	93_46_1	94_46_24	15_46_296	55_46_1	53_46_1	34_46_1685	110_46_1	383_46_1	431_46_80
1327_46_57	158_46_236	628_46_466	191_46_1	89_46_6	136_46_32	252_46_222	2085_2_213	254_2_414	154_46_305	198_2_1	2220_46_58	522_46_203	6_456_202	914_2_110	170_46_1	285_2_1	24_46_1	776_2_954	205_456_14	7_46_1	713_456_180	446_46_208	148_46_110	246_46_119	124_46_43	228_2_1	2042_46_29	93_46_1	94_46_19	15_46_310	55_46_1	53_46_1	34_46_1691	110_46_1	383_46_1	431_46_65
1327_46_54	158_46_226	628_46_495	191_46_1	89_46_5	136_46_26	252_46_228	2085_2_169	254_2_403	154_46_305	198_2_1	2220_46_62	522_46_199	6_456_195	914_2_107	170_46_1	285_2_1	24_46_1	776_2_931	205_456_15	7_46_1	713_456_175	446_46_197	148_46_106	246_46_117	124_46_38	228_2_1	2042_46_39	93_46_1	94_46_20	15_46_317	55_46_1	53_46_1	34_46_1674	110_46_1	383_46_1	431_46_55
1327_46_47	158_46_260	628_46_509	191_46_1	89_46_4	136_46_25	252_46_207	2085_2_144	254_2_382	154_46_295	198_2_1	2220_46_74	522_46_179	6_456_183	914_2_118	170_46_1	285_2_1	24_46_1	776_2_896	205_456_15	7_46_1	713_456_199	446_46_204	148_46_104	246_46_107	124_46_39	228_2_1	2042_46_47	93_46_1	94_46_13	15_46_294	55_46_1	53_46_1	34_46_1658	110_46_1	383_46_1	431_46_48
1327_46_44	158_46_256	628_46_530	191_46_1	89_46_4	136_46_25	252_46_212	2085_2_149	254_2_327	154_46_306	198_2_1	2220_46_82	522_46_162	6_456_189	914_2_146	170_46_1	285_2_1	24_46_1	776_2_836	205_456_12	7_46_1	713_456_208	446_46_221	148_46_89	246_46_115	124_46_30	228_2_1	2042_46_51	93_46_1	94_46_16	15_46_289	55_46_1	53_46_1	34_46_1640	110_46_1	383_46_1	431_46_52
1327_46_39	158_46_272	628_46_543	191_46_1	89_46_4	136_46_25	252_46_207	2085_2_157	254_2_304	154_46_300	198_2_1	2220_46_93	522_46_154	6_456_177	914_2_185	170_46_1	285_2_1	24_46_1	776_2_704	205_456_7	7_46_1	713_456_201	446_46_230	148_46_73	246_46_108	124_46_22	228_2_1	2042_46_55	93_46_1	94_46_14	15_46_284	55_46_1	53_46_1	34_46_1632	110_46_1	383_46_1	431_46_53
1327_46_41	158_46_274	628_46_578	191_46_1	89_46_4	136_46_21	252_46_204	2085_2_195	254_2_237	154_46_287	198_2_1	2220_46_106	522_46_131	6_456_182	914_2_236	170_46_1	285_2_1	24_46_1	776_2_614	205_456_5	7_46_1	713_456_201	446_46_246	148_46_67	246_46_105	124_46_17	228_2_1	2042_46_56	93_46_1	94_46_14	15_46_287	55_46_1	53_46_1	34_46_1659	110_46_1	383_46_1	431_46_51
1327_46_45	158_46_293	628_46_580	191_46_1	89_46_2	136_46_16	252_46_194	2085_2_216	254_2_238	154_46_294	198_2_1	2220_46_119	522_46_132	6_456_183	914_2_308	170_46_1	285_2_1	24_46_1	776_2_519	205_456_7	7_46_1	713_456_202	446_46_239	148_46_58	246_46_101	124_46_14	228_2_1	2042_46_57	93_46_1	94_46_15	15_46_299	55_46_1	53_46_1	34_46_1616	110_46_1	383_46_1	431_46_51
1327_46_39	158_46_293	628_46_604	191_46_1	89_46_2	136_46_10	252_46_182	2085_2_263	254_2_250	154_46_293	198_2_1	2220_46_128	522_46_127	6_456_192	914_2_353	170_46_1	285_2_1	24_46_1	776_2_512	205_456_6	7_46_1	713_456_183	446_46_241	148_46_54	246_46_109	124_46_10	228_2_1	2042_46_56	93_46_1	94_46_21	15_46_305	55_46_1	53_46_1	34_46_1607	110_46_1	383_46_1	431_46_59
1327_46_39	158_46_303	628_46_577	191_46_1	89_46_1	136_46_16	252_46_175	2085_2_333	254_2_308	154_46_277	198_2_1	2220_46_124	522_46_127	6_456_192	914_2_400	170_46_1	285_2_1	24_46_1	776_2_551	205_456_9	7_46_1	713_456_189	446_46_238	148_46_54	246_46_118	124_46_13	228_2_1	2042_46_55	93_46_1	94_46_25	15_46_311	55_46_1	53_46_1	34_46_1584	110_46_1	383_46_1	431_46_62
1327_46_34	158_46_296	628_46_585	191_46_1	136_46_13	252_46_170	2085_2_430	254_2_330	154_46_276	198_2_1	2220_46_134	522_46_125	6_456_210	914_2_405	170_46_1	285_2_1	24_46_1	776_2_671	205_456_9	7_46_1	713_456_191	446_46_248	148_46_49	246_46_125	124_46_12	228_2_1	2042_46_55	93_46_1	94_46_27	15_46_312	55_46_1	53_46_1	34_46_1603	110_46_1	383_46_1	431_46_61
1327_46_26	158_46_293	628_46_594	191_46_1	136_46_15	252_46_166	2085_2_486	254_2_410	154_46_278	198_2_1	2220_46_131	522_46_123	6_456_219	914_2_428	170_46_1	285_2_1	24_46_1	776_2_839	205_456_8	7_46_1	713_456_198	446_46_239	148_46_46	246_46_122	124_46_13	228_2_1	2042_46_45	93_46_1	94_46_32	15_46_306	55_46_1	53_46_1	34_46_1651	110_46_1	383_46_1	431_46_57
1327_46_24	158_46_288	628_46_615	191_46_1	136_46_12	252_46_155	2085_2_537	254_2_434	154_46_276	198_2_1	2220_46_132	522_46_125	6_456_235	914_2_398	170_46_1	285_2_1	24_46_1	776_2_1042	205_456_6	7_46_1	713_456_206	446_46_233	148_46_37	246_46_123	124_46_16	228_2_1	2042_46_36	93_46_1	94_46_37	15_46_291	55_46_1	53_46_1	34_46_1634	110_46_1	383_46_1	431_46_56
1327_46_19	158_46_284	628_46_617	191_46_1	136_46_9	252_46_154	2085_2_497	254_2_500	154_46_295	198_2_1	2220_46_133	522_46_108	6_456_228	914_2_375	170_46_1	285_2_1	24_46_1	776_2_1146	205_456_2	7_46_1	713_456_208	446_46_210	148_46_39	246_46_123	124_46_17	228_2_1	2042_46_38	93_46_1	94_46_32	15_46_302	55_46_1	53_46_1	34_46_1594	110_46_1	383_46_1	431_46_53
1327_46_15	158_46_269	628_46_639	191_46_1	136_46_4	252_46_136	2085_2_434	254_2_509	154_46_281	198_2_1	2220_46_133	522_46_119	6_456_235	914_2_300	170_46_1	285_2_1	24_46_1	776_2_1216	205_456_2	7_46_1	713_456_213	446_46_213	148_46_40	246_46_140	124_46_18	228_2_1	2042_46_39	93_46_1	94_46_35	15_46_298	55_46_1	53_46_1	34_46_1521	110_46_1	383_46_1	431_46_49
1327_46_15	158_46_241	628_46_628	191_46_1	136_46_6	252_46_126	2085_2_297	254_2_564	154_46_260	198_2_1	2220_46_124	522_46_117	6_456_252	914_2_243	170_46_1	285_2_1	24_46_1	776_2_1181	7_46_1	713_456_229	446_46_212	148_46_33	246_46_141	124_46_20	228_2_1	2042_46_41	93_46_1	94_46_39	15_46_319	55_46_1	53_46_1	34_46_1446	110_46_1	383_46_1	431_46_47
1327_46_16	158_46_243	628_46_631	191_46_1	136_46_3	252_46_128	2085_2_217	254_2_544	154_46_256	198_2_1	2220_46_124	522_46_118	6_456_271	914_2_206	170_46_1	285_2_1	24_46_1	776_2_1115	7_46_1	713_456_239	446_46_219	148_46_26	246_46_154	124_46_27	228_2_1	2042_46_45	93_46_1	94_46_44	15_46_294	55_46_1	53_46_1	34_46_1413	110_46_1	383_46_1	431_46_45
1327_46_12	158_46_254	628_46_630	191_46_1	136_46_2	252_46_128	2085_2_174	254_2_550	154_46_271	198_2_1	2220_46_122	522_46_118	6_456_275	914_2_196	170_46_1	285_2_1	24_46_1	776_2_905	7_46_1	713_456_229	446_46_225	148_46_19	246_46_155	124_46_32	228_2_1	2042_46_55	93_46_1	94_46_43	15_46_280	55_46_1	53_46_1	34_46_1428	110_46_1	383_46_1	431_46_28
1327_46_14	158_46_247	628_46_621	191_46_1	110_46_1	252_46_130	2085_2_170	254_2_494	154_46_265	198_2_1	2220_46_124	522_46_121	6_456_277	914_2_209	170_46_1	285_2_1	24_46_1	776_2_776	7_46_1	713_456_215	446_46_225	148_46_25	246_46_148	124_46_30	228_2_1	2042_46_69	93_46_1	94_46_42	15_46_281	55_46_1	53_46_1	34_46_1429	383_46_1	431_46_23
1327_46_13	158_46_253	628_46_600	191_46_1	110_46_1	252_46_141	2085_2_155	254_2_422	154_46_274	198_2_1	2220_46_132	522_46_127	6_456_266	914_2_231	170_46_1	285_2_1	24_46_1	776_2_609	7_46_1	713_456_227	446_46_231	148_46_24	246_46_134	124_46_33	228_2_1	2042_46_73	93_46_1	94_46_41	15_46_294	55_46_1	53_46_1	34_46_1451	383_46_1	431_46_21
1327_46_12	158_46_232	628_46_586	191_46_1	110_46_1	252_46_151	2085_2_175	254_2_378	154_46_278	198_2_1	2220_46_141	522_46_135	6_456_244	914_2_231	170_46_1	285_2_1	24_46_1	776_2_499	7_46_1	713_456_230	446_46_244	148_46_29	246_46_127	124_46_38	228_2_1	2042_46_78	93_46_1	94_46_38	15_46_311	55_46_1	53_46_1	34_46_1453	383_46_1	431_46_23
1327_46_14	158_46_224	628_46_583	191_46_1	110_46_1	252_46_148	2085_2_200	254_2_389	154_46_277	198_2_1	2220_46_146	522_46_134	6_456_231	914_2_232	170_46_1	285_2_1	24_46_1	776_2_378	7_46_1	713_456_252	446_46_242	148_46_34	246_46_122	124_46_41	228_2_1	2042_46_87	93_46_1	94_46_47	15_46_299	55_46_1	53_46_1	34_46_1446	383_46_1	431_46_23
1327_46_13	158_46_222	628_46_560	191_46_1	110_46_1	252_46_153	2085_2_241	254_2_366	154_46_289	198_2_1	2220_46_157	522_46_135	6_456_222	914_2_210	170_46_1	285_2_1	24_46_1	776_2_315	7_46_1	713_456_246	446_46_235	148_46_37	246_46_124	124_46_46	228_2_1	2042_46_92	93_46_1	94_46_57	15_46_294	55_46_1	53_46_1	34_46_1444	383_46_1	431_46_19
1327_46_14	158_46_219	628_46_545	191_46_1	110_46_1	252_46_151	2085_2_250	254_2_407	154_46_303	198_2_1	2220_46_172	522_46_131	6_456_218	914_2_199	170_46_1	285_2_1	24_46_1	776_2_318	7_46_1	713_456_229	446_46_227	148_46_35	246_46_124	124_46_50	228_2_1	2042_46_92	93_46_1	94_46_51	15_46_269	55_46_1	53_46_1	34_46_1449	383_46_1	431_46_19
1327_46_20	158_46_238	628_46_528	191_46_1	110_46_1	252_46_160	2085_2_291	254_2_382	154_46_293	198_2_1	2220_46_180	522_46_139	6_456_215	914_2_182	170_46_1	285_2_1	24_46_1	776_2_366	7_46_1	713_456_216	446_46_223	148_46_42	246_46_117	124_46_53	228_2_1	2042_46_87	93_46_1	94_46_53	15_46_240	55_46_1	53_46_1	34_46_1459	383_46_1	431_46_19
1327_46_21	158_46_238	628_46_521	191_46_1	110_46_1	252_46_156	2085_2_296	254_2_415	154_46_291	198_2_1	2220_46_181	522_46_141	6_456_229	914_2_194	170_46_1	285_2_1	24_46_1	776_2_421	7_46_1	713_456_211	446_46_226	148_46_50	246_46_125	124_46_48	228_2_1	2042_46_90	93_46_1	94_46_49	15_46_234	55_46_1	53_46_1	34_46_1473	383_46_1	431_46_11
1327_46_22	158_46_260	628_46_508	191_46_1	110_46_1	252_46_161	2085_2_342	254_2_363	154_46_272	198_2_1	2220_46_156	522_46_141	6_456_216	914_2_192	170_46_1	285_2_1	24_46_1	776_2_483	7_46_1	713_456_212	446_46_239	148_46_47	246_46_119	124_46_39	228_2_1	2042_46_79	93_46_1	94_46_46	15_46_220	55_46_1	53_46_1	34_46_1518	383_46_1	431_46_12
1327_46_21	158_46_265	628_46_505	191_46_1	110_46_1	252_46_174	2085_2_342	254_2_339	154_46_278	198_2_1	2220_46_148	522_46_146	6_456_215	914_2_215	170_46_1	285_2_1	24_46_1	776_2_559	7_46_1	713_456_209	446_46_248	148_46_52	246_46_121	124_46_32	228_2_1	2042_46_69	93_46_1	94_46_39	15_46_195	55_46_1	53_46_1	34_46_1554	383_46_1	431_46_8
1327_46_21	158_46_273	628_46_499	191_46_1	110_46_1	252_46_185	2085_2_398	254_2_343	154_46_280	198_2_1	2220_46_134	522_46_140	6_456_209	914_2_219	170_46_1	285_2_1	24_46_1	776_2_621	7_46_1	713_456_202	446_46_259	148_46_57	246_46_123	124_46_30	228_2_1	2042_46_58	93_46_1	94_46_31	15_46_202	55_46_1	53_46_1	34_46_1567	383_46_1	431_46_5
1327_46_27	158_46_287	628_46_489	191_46_1	110_46_1	252_46_186	2085_2_348	254_2_330	154_46_274	198_2_1	2220_46_116	522_46_137	6_456_224	914_2_222	170_46_1	285_2_1	24_46_1	776_2_689	7_46_1	713_456_187	446_46_272	148_46_59	246_46_131	124_46_30	228_2_1	2042_46_47	93_46_1	94_46_38	15_46_202	55_46_1	53_46_1	34_46_1557	383_46_1	431_46_1
1327_46_32	158_46_278	628_46_502	191_46_1	110_46_1	252_46_180	2085_2_390	254_2_367	154_46_271	198_2_1	2220_46_115	522_46_135	6_456_226	914_2_245	170_46_1	285_2_1	24_46_1	776_2_762	7_46_1	713_456_180	446_46_268	148_46_60	383_46_1	124_46_31	228_2_1	2042_46_33	93_46_1	94_46_44	15_46_223	55_46_1	53_46_1	34_46_1578	246_46_124
1327_46_37	158_46_278	628_46_529	191_46_1	110_46_1	252_46_170	2085_2_385	254_2_417	154_46_269	198_2_1	2220_46_98	522_46_124	6_456_223	914_2_267	170_46_1	285_2_1	24_46_1	776_2_861	7_46_1	713_456_179	446_46_292	148_46_55	383_46_1	124_46_29	228_2_1	2042_46_28	93_46_1	94_46_51	15_46_233	55_46_1	53_46_1	34_46_1563	246_46_127
1327_46_38	158_46_293	628_46_523	191_46_1	110_46_1	252_46_171	2085_2_398	254_2_465	154_46_263	198_2_1	2220_46_87	522_46_128	6_456_242	914_2_300	170_46_1	285_2_1	24_46_1	776_2_925	7_46_1	713_456_168	446_46_297	148_46_52	383_46_1	124_46_14	228_2_1	2042_46_36	93_46_1	94_46_62	15_46_250	55_46_1	53_46_1	34_46_1569	246_46_132
1327_46_25	158_46_299	628_46_556	191_46_1	110_46_1	252_46_159	2085_2_369	254_2_480	154_46_253	198_2_1	2220_46_77	522_46_141	6_456_256	914_2_293	170_46_1	285_2_1	24_46_1	776_2_1009	7_46_1	713_456_164	446_46_309	148_46_46	383_46_1	124_46_10	228_2_1	2042_46_40	93_46_1	94_46_67	15_46_243	55_46_1	53_46_1	34_46_1540	246_46_135
1327_46_22	158_46_327	628_46_585	191_46_1	110_46_1	252_46_154	2085_2_335	254_2_489	154_46_236	198_2_1	2220_46_56	522_46_154	6_456_251	914_2_289	170_46_1	285_2_1	24_46_1	776_2_1045	7_46_1	713_456_168	446_46_334	148_46_49	383_46_1	124_46_7	228_2_1	2042_46_46	93_46_1	94_46_71	15_46_238	55_46_1	53_46_1	34_46_1523	246_46_148
1327_46_19	158_46_344	628_46_611	191_46_1	110_46_1	252_46_143	2085_2_251	254_2_501	154_46_219	198_2_1	2220_46_58	522_46_171	6_456_258	914_2_238	170_46_1	285_2_1	24_46_1	776_2_1110	7_46_1	713_456_163	446_46_333	148_46_48	383_46_1	124_46_9	228_2_1	2042_46_50	93_46_1	94_46_69	15_46_240	55_46_1	53_46_1	34_46_1506	246_46_149
1327_46_20	158_46_358	628_46_589	191_46_1	110_46_1	252_46_139	2085_2_249	254_2_504	154_46_209	198_2_1	2220_46_56	522_46_173	6_456_271	914_2_202	170_46_1	285_2_1	24_46_1	776_2_1097	7_46_1	713_456_167	446_46_338	148_46_50	383_46_1	124_46_10	228_2_1	2042_46_51	93_46_1	94_46_74	15_46_224	55_46_1	53_46_1	34_46_1480	246_46_142
1327_46_16	158_46_385	628_46_571	191_46_1	110_46_1	252_46_143	2085_2_244	254_2_487	154_46_216	198_2_1	2220_46_66	522_46_174	6_456_261	914_2_158	170_46_1	285_2_1	24_46_1	776_2_1098	7_46_1	713_456_158	446_46_328	148_46_44	383_46_1	124_46_9	228_2_1	2042_46_56	93_46_1	94_46_68	15_46_210	55_46_1	53_46_1	34_46_1463	246_46_146
1327_46_13	158_46_380	628_46_580	191_46_1	110_46_1	252_46_136	2085_2_253	254_2_498	154_46_211	198_2_1	2220_46_62	522_46_178	6_456_264	914_2_119	170_46_1	285_2_1	24_46_1	776_2_1000	7_46_1	713_456_160	446_46_310	148_46_42	383_46_1	124_46_7	228_2_1	2042_46_52	93_46_1	94_46_70	15_46_219	55_46_1	53_46_1	34_46_1453	246_46_143
1327_46_8	158_46_384	628_46_573	191_46_1	110_46_1	252_46_129	2085_2_247	254_2_491	154_46_222	198_2_1	2220_46_69	522_46_181	6_456_269	914_2_104	170_46_1	285_2_1	24_46_1	776_2_876	7_46_1	713_456_142	446_46_304	148_46_38	383_46_1	124_46_10	228_2_1	2042_46_45	93_46_1	94_46_77	15_46_220	55_46_1	53_46_1	34_46_1465	246_46_155
1327_46_8	158_46_375	628_46_580	191_46_1	110_46_1	252_46_127	2085_2_267	254_2_458	154_46_233	198_2_1	2220_46_75	522_46_189	6_456_260	914_2_91	170_46_1	285_2_1	24_46_1	776_2_696	7_46_1	713_456_139	446_46_310	148_46_30	383_46_1	124_46_12	228_2_1	2042_46_27	93_46_1	94_46_80	15_46_219	55_46_1	53_46_1	34_46_1467	246_46_138
1327_46_10	158_46_370	628_46_608	191_46_1	110_46_1	252_46_136	2085_2_294	254_2_408	154_46_225	198_2_1	2220_46_81	522_46_196	6_456_252	914_2_86	170_46_1	285_2_1	24_46_1	776_2_642	7_46_1	713_456_142	446_46_316	148_46_30	383_46_1	124_46_12	228_2_1	2042_46_25	93_46_1	94_46_77	15_46_220	55_46_1	53_46_1	34_46_1519	246_46_144
1327_46_15	158_46_374	628_46_609	191_46_1	110_46_1	252_46_147	2085_2_343	254_2_349	154_46_234	198_2_1	2220_46_82	522_46_199	6_456_218	914_2_109	170_46_1	285_2_1	24_46_1	776_2_576	7_46_1	713_456_142	446_46_307	148_46_31	383_46_1	124_46_15	228_2_1	2042_46_16	93_46_1	94_46_84	15_46_234	55_46_1	53_46_1	34_46_1523	246_46_151
1327_46_14	158_46_359	628_46_626	191_46_1	110_46_1	252_46_162	2085_2_413	254_2_311	154_46_235	198_2_1	2220_46_81	522_46_207	6_456_203	914_2_116	170_46_1	285_2_1	24_46_1	776_2_551	7_46_1	713_456_142	446_46_301	148_46_35	383_46_1	124_46_16	228_2_1	2042_46_15	93_46_1	94_46_77	15_46_251	55_46_1	53_46_1	34_46_1515	246_46_141
1327_46_13	158_46_349	628_46_628	191_46_1	110_46_1	252_46_175	2085_2_486	254_2_304	154_46_238	198_2_1	2220_46_76	522_46_214	6_456_207	914_2_132	170_46_1	285_2_1	24_46_1	776_2_505	7_46_1	713_456_130	446_46_293	148_46_36	383_46_1	124_46_15	228_2_1	2042_46_14	93_46_1	94_46_69	15_46_264	55_46_1	53_46_1	34_46_1517	246_46_143
1327_46_20	158_46_345	628_46_619	191_46_1	110_46_1	252_46_192	2085_2_557	254_2_362	154_46_246	198_2_1	2220_46_79	522_46_208	6_456_191	914_2_107	170_46_1	285_2_1	24_46_1	776_2_522	7_46_1	713_456_129	446_46_312	148_46_36	383_46_1	124_46_17	228_2_1	2042_46_16	93_46_1	94_46_74	15_46_270	55_46_1	53_46_1	34_46_1466	246_46_144
1327_46_20	158_46_343	628_46_643	191_46_1	110_46_1	252_46_200	2085_2_595	254_2_405	154_46_250	198_2_1	2220_46_81	522_46_194	6_456_191	914_2_117	170_46_1	285_2_1	24_46_1	776_2_524	7_46_1	713_456_120	446_46_321	148_46_34	383_46_1	124_46_19	228_2_1	2042_46_16	93_46_1	94_46_73	15_46_259	55_46_1	53_46_1	34_46_1475	246_46_146
1327_46_24	158_46_323	628_46_612	191_46_1	110_46_1	252_46_204	2085_2_612	254_2_467	154_46_243	198_2_1	2220_46_88	522_46_193	6_456_201	914_2_110	170_46_1	285_2_1	24_46_1	776_2_562	7_46_1	713_456_120	446_46_340	148_46_33	383_46_1	124_46_25	228_2_1	2042_46_17	93_46_1	94_46_83	15_46_260	55_46_1	53_46_1	34_46_1423	246_46_157
1327_46_28	158_46_332	628_46_612	191_46_1	110_46_1	252_46_211	2085_2_591	254_2_489	154_46_234	198_2_1	2220_46_96	522_46_187	6_456_206	914_2_106	170_46_1	285_2_1	24_46_1	776_2_607	7_46_1	713_456_121	446_46_354	148_46_28	383_46_1	124_46_25	228_2_1	2042_46_13	93_46_1	94_46_83	15_46_258	55_46_1	53_46_1	34_46_1441	246_46_153
1327_46_22	158_46_321	628_46_626	191_46_1	110_46_1	252_46_215	2085_2_561	254_2_528	154_46_226	198_2_1	2220_46_106	522_46_176	6_456_205	914_2_97	170_46_1	285_2_1	24_46_1	776_2_636	7_46_1	713_456_129	446_46_377	148_46_23	383_46_1	124_46_31	228_2_1	2042_46_9	93_46_1	94_46_79	15_46_259	55_46_1	53_46_1	34_46_1461	246_46_142
1327_46_24	158_46_319	628_46_624	191_46_1	110_46_1	252_46_216	2085_2_531	254_2_576	154_46_221	198_2_1	2220_46_103	522_46_158	6_456_200	914_2_98	170_46_1	285_2_1	24_46_1	776_2_657	7_46_1	713_456_128	446_46_388	148_46_32	383_46_1	124_46_22	228_2_1	2042_46_6	93_46_1	94_46_76	15_46_266	55_46_1	53_46_1	34_46_1470	246_46_140
1327_46_24	158_46_332	628_46_601	191_46_1	110_46_1	252_46_206	2085_2_459	254_2_637	154_46_208	198_2_1	2220_46_97	522_46_163	6_456_207	914_2_87	170_46_1	285_2_1	24_46_1	776_2_657	7_46_1	713_456_130	446_46_393	148_46_34	383_46_1	124_46_19	228_2_1	2042_46_9	93_46_1	94_46_61	15_46_259	55_46_1	53_46_1	34_46_1508	246_46_134
1327_46_20	158_46_341	628_46_585	191_46_1	110_46_1	252_46_208	2085_2_410	254_2_626	154_46_223	198_2_1	2220_46_80	522_46_148	6_456_217	914_2_106	170_46_1	285_2_1	24_46_1	776_2_637	7_46_1	713_456_128	446_46_394	148_46_24	383_46_1	124_46_12	228_2_1	2042_46_12	93_46_1	94_46_50	15_46_247	55_46_1	53_46_1	34_46_1542	246_46_126
1327_46_19	158_46_342	628_46_583	191_46_1	110_46_1	252_46_202	2085_2_364	254_2_637	154_46_231	198_2_1	2220_46_72	522_46_158	6_456_221	914_2_110	170_46_1	285_2_1	24_46_1	776_2_644	7_46_1	713_456_123	446_46_401	148_46_28	383_46_1	124_46_6	228_2_1	2042_46_15	93_46_1	94_46_48	15_46_235	55_46_1	53_46_1	34_46_1575	246_46_120
1327_46_20	158_46_355	628_46_580	191_46_1	110_46_1	252_46_190	2085_2_305	254_2_632	154_46_243	198_2_1	2220_46_71	522_46_173	6_456_223	914_2_121	170_46_1	285_2_1	24_46_1	776_2_626	7_46_1	713_456_114	446_46_396	148_46_33	383_46_1	124_46_3	228_2_1	2042_46_20	93_46_1	94_46_47	15_46_219	55_46_1	53_46_1	34_46_1598	246_46_118
1327_46_21	158_46_325	628_46_579	191_46_1	110_46_1	252_46_197	2085_2_244	254_2_639	154_46_252	198_2_1	2220_46_74	522_46_173	6_456_222	914_2_130	170_46_1	285_2_1	24_46_1	776_2_547	7_46_1	713_456_113	446_46_381	148_46_31	383_46_1	124_46_4	228_2_1	2042_46_24	93_46_1	94_46_50	15_46_224	55_46_1	53_46_1	34_46_1630	246_46_130
1327_46_30	158_46_304	628_46_581	191_46_1	110_46_1	252_46_195	2085_2_221	254_2_589	154_46_254	198_2_1	2220_46_83	522_46_186	6_456_234	914_2_158	170_46_1	285_2_1	24_46_1	776_2_515	7_46_1	713_456_105	446_46_387	148_46_38	383_46_1	124_46_5	228_2_1	2042_46_23	93_46_1	94_46_45	15_46_238	55_46_1	53_46_1	34_46_1665	246_46_123
1327_46_30	158_46_282	628_46_574	191_46_1	110_46_1	252_46_184	2085_2_199	254_2_559	154_46_268	198_2_1	2220_46_81	522_46_183	6_456_248	914_2_161	170_46_1	285_2_1	24_46_1	776_2_465	7_46_1	713_456_87	446_46_369	148_46_44	383_46_1	124_46_5	228_2_1	2042_46_23	93_46_1	94_46_36	15_46_227	55_46_1	53_46_1	34_46_1647	246_46_143
1327_46_35	158_46_254	628_46_548	191_46_1	110_46_1	252_46_179	2085_2_195	254_2_557	154_46_289	198_2_1	2220_46_82	522_46_189	6_456_263	914_2_155	170_46_1	285_2_1	24_46_1	776_2_474	7_46_1	713_456_68	446_46_346	148_46_46	383_46_1	124_46_4	228_2_1	2042_46_24	93_46_1	94_46_32	15_46_209	55_46_1	53_46_1	34_46_1641	246_46_170
1327_46_28	158_46_261	628_46_551	191_46_1	110_46_1	252_46_173	2085_2_191	254_2_528	154_46_309	198_2_1	2220_46_95	522_46_198	6_456_286	914_2_136	170_46_1	285_2_1	24_46_1	776_2_437	7_46_1	713_456_53	446_46_345	148_46_45	383_46_1	228_2_1	2042_46_23	93_46_1	94_46_36	15_46_195	55_46_1	53_46_1	34_46_1667	246_46_180
1327_46_28	158_46_256	628_46_549	191_46_1	110_46_1	252_46_173	2085_2_242	254_2_567	154_46_320	198_2_1	2220_46_108	522_46_210	6_456_303	914_2_126	170_46_1	285_2_1	24_46_1	776_2_457	7_46_1	713_456_53	446_46_304	148_46_50	383_46_1	228_2_1	2042_46_16	93_46_1	94_46_38	15_46_181	55_46_1	53_46_1	34_46_1675	246_46_188
1327_46_25	158_46_244	628_46_555	191_46_1	110_46_1	252_46_175	2085_2_278	254_2_553	154_46_334	198_2_1	2220_46_118	522_46_225	6_456_285	914_2_129	170_46_1	285_2_1	24_46_1	776_2_433	7_46_1	713_456_45	446_46_281	148_46_57	383_46_1	228_2_1	2042_46_20	93_46_1	94_46_40	15_46_184	55_46_1	53_46_1	34_46_1665	246_46_213
1327_46_29	158_46_253	628_46_584	191_46_1	110_46_1	252_46_174	2085_2_330	254_2_593	154_46_334	198_2_1	2220_46_108	522_46_241	6_456_278	914_2_119	170_46_1	285_2_1	24_46_1	776_2_438	7_46_1	713_456_48	446_46_266	148_46_60	383_46_1	228_2_1	2042_46_24	93_46_1	94_46_42	15_46_194	55_46_1	53_46_1	34_46_1627	246_46_236
1327_46_34	158_46_261	628_46_607	191_46_1	110_46_1	252_46_183	2085_2_360	254_2_611	154_46_358	198_2_1	2220_46_112	522_46_243	6_456_274	914_2_126	170_46_1	285_2_1	24_46_1	776_2_412	7_46_1	713_456_43	446_46_251	148_46_61	383_46_1	228_2_1	2042_46_30	93_46_1	94_46_45	15_46_190	55_46_1	53_46_1	34_46_1606	246_46_249
1327_46_34	158_46_255	628_46_595	191_46_1	110_46_1	252_46_162	2085_2_389	254_2_671	154_46_397	198_2_1	2220_46_105	522_46_245	6_456_282	914_2_120	170_46_1	285_2_1	24_46_1	776_2_431	7_46_1	713_456_32	446_46_248	148_46_65	383_46_1	228_2_1	2042_46_35	93_46_1	94_46_41	15_46_202	55_46_1	53_46_1	34_46_1581	246_46_277
1327_46_31	158_46_256	628_46_586	191_46_1	110_46_1	252_46_162	2085_2_376	254_2_682	154_46_419	198_2_1	2220_46_108	522_46_235	6_456_285	914_2_125	170_46_1	285_2_1	24_46_1	776_2_406	7_46_1	713_456_28	446_46_258	148_46_71	383_46_1	228_2_1	2042_46_34	93_46_1	94_46_49	15_46_206	55_46_1	53_46_1	34_46_1578	246_46_300
1327_46_29	158_46_267	628_46_554	191_46_1	110_46_1	252_46_177	2085_2_382	254_2_713	154_46_421	198_2_1	2220_46_116	522_46_226	6_456_316	914_2_122	170_46_1	285_2_1	24_46_1	776_2_430	7_46_1	713_456_27	446_46_270	148_46_66	383_46_1	228_2_1	2042_46_37	93_46_1	94_46_47	15_46_212	55_46_1	53_46_1	34_46_1594	246_46_296
1327_46_28	158_46_264	628_46_556	191_46_1	110_46_1	252_46_182	2085_2_379	254_2_654	154_46_443	198_2_1	2220_46_112	522_46_212	6_456_335	914_2_135	170_46_1	285_2_1	24_46_1	776_2_433	7_46_1	713_456_29	446_46_280	148_46_69	383_46_1	228_2_1	2042_46_31	93_46_1	94_46_49	15_46_217	55_46_1	53_46_1	34_46_1574	246_46_291
1327_46_26	158_46_261	628_46_555	191_46_1	110_46_1	252_46_197	2085_2_407	254_2_603	154_46_427	198_2_1	2220_46_115	522_46_200	6_456_331	914_2_128	170_46_1	285_2_1	24_46_1	776_2_468	7_46_1	713_456_31	446_46_288	148_46_61	383_46_1	228_2_1	2042_46_26	93_46_1	94_46_44	15_46_225	55_46_1	53_46_1	34_46_1577	246_46_277
1327_46_24	158_46_270	628_46_573	191_46_1	110_46_1	252_46_220	2085_2_407	254_2_505	154_46_425	198_2_1	2220_46_99	522_46_203	6_456_340	914_2_153	170_46_1	285_2_1	24_46_1	776_2_478	7_46_1	713_456_34	446_46_297	148_46_55	383_46_1	228_2_1	2042_46_22	93_46_1	94_46_40	15_46_240	55_46_1	53_46_1	34_46_1566	246_46_263
1327_46_22	158_46_270	628_46_585	191_46_1	110_46_1	252_46_220	2085_2_397	254_2_457	154_46_410	198_2_1	2220_46_93	522_46_193	6_456_355	914_2_169	170_46_1	285_2_1	24_46_1	776_2_489	7_46_1	713_456_40	446_46_306	148_46_48	383_46_1	228_2_1	2042_46_18	93_46_1	94_46_26	15_46_248	55_46_1	53_46_1	34_46_1590	246_46_242
1327_46_24	158_46_278	628_46_565	191_46_1	110_46_1	252_46_217	2085_2_363	254_2_356	154_46_417	198_2_1	2220_46_87	522_46_208	6_456_378	914_2_196	170_46_1	285_2_1	24_46_1	776_2_468	7_46_1	713_456_39	446_46_325	148_46_46	383_46_1	228_2_1	2042_46_20	93_46_1	94_46_23	15_46_254	55_46_1	53_46_1	34_46_1590	246_46_217
1327_46_21	158_46_282	628_46_575	191_46_1	110_46_1	252_46_222	2085_2_319	254_2_285	154_46_432	198_2_1	2220_46_93	522_46_185	6_456_387	914_2_191	170_46_1	285_2_1	24_46_1	776_2_472	7_46_1	713_456_40	446_46_341	148_46_41	383_46_1	228_2_1	2042_46_18	93_46_1	94_46_24	15_46_252	55_46_1	53_46_1	34_46_1547	246_46_198
1327_46_13	158_46_304	628_46_604	191_46_1	110_46_1	252_46_213	2085_2_291	254_2_266	154_46_454	198_2_1	2220_46_96	522_46_193	6_456_408	914_2_214	170_46_1	285_2_1	24_46_1	776_2_440	7_46_1	713_456_42	446_46_356	148_46_47	383_46_1	228_2_1	2042_46_20	93_46_1	94_46_22	15_46_237	55_46_1	53_46_1	34_46_1576	246_46_181
1327_46_15	158_46_299	628_46_620	191_46_1	110_46_1	252_46_215	2085_2_274	254_2_256	154_46_485	198_2_1	2220_46_84	522_46_208	6_456_403	914_2_207	170_46_1	285_2_1	24_46_1	776_2_470	7_46_1	713_456_44	446_46_367	148_46_50	383_46_1	228_2_1	2042_46_16	93_46_1	94_46_17	15_46_227	55_46_1	53_46_1	34_46_1597	246_46_155
1327_46_16	158_46_303	628_46_599	191_46_1	110_46_1	252_46_214	2085_2_251	254_2_298	154_46_454	198_2_1	2220_46_92	522_46_209	6_456_384	914_2_205	170_46_1	285_2_1	24_46_1	776_2_502	7_46_1	713_456_50	446_46_380	148_46_51	383_46_1	228_2_1	2042_46_17	93_46_1	94_46_13	15_46_228	55_46_1	53_46_1	34_46_1574	246_46_140
1327_46_15	158_46_304	628_46_599	191_46_1	110_46_1	252_46_196	2085_2_235	254_2_318	154_46_433	198_2_1	2220_46_108	522_46_213	6_456_390	914_2_194	170_46_1	285_2_1	24_46_1	776_2_545	7_46_1	713_456_48	446_46_379	148_46_61	383_46_1	228_2_1	2042_46_14	93_46_1	94_46_8	15_46_227	55_46_1	53_46_1	34_46_1583	246_46_130
1327_46_16	158_46_281	628_46_612	191_46_1	110_46_1	252_46_183	2085_2_217	254_2_336	154_46_408	198_2_1	2220_46_110	522_46_209	6_456_385	914_2_215	170_46_1	285_2_1	24_46_1	776_2_521	7_46_1	713_456_50	446_46_386	148_46_59	383_46_1	228_2_1	2042_46_7	93_46_1	94_46_12	15_46_237	55_46_1	53_46_1	34_46_1569	246_46_132
1327_46_18	158_46_280	628_46_648	191_46_1	110_46_1	252_46_190	2085_2_240	254_2_340	154_46_396	198_2_1	2220_46_95	522_46_210	6_456_369	914_2_211	170_46_1	285_2_1	24_46_1	776_2_523	7_46_1	713_456_48	446_46_407	148_46_68	383_46_1	228_2_1	2042_46_3	93_46_1	94_46_10	15_46_246	55_46_1	53_46_1	34_46_1518	246_46_131
1327_46_19	158_46_276	628_46_648	191_46_1	110_46_1	252_46_197	2085_2_272	254_2_360	154_46_398	198_2_1	2220_46_99	522_46_213	6_456_364	914_2_230	285_2_1	24_46_1	776_2_508	7_46_1	713_456_39	446_46_405	148_46_69	383_46_1	228_2_1	93_46_1	94_46_14	15_46_243	55_46_1	53_46_1	34_46_1529	246_46_130
1327_46_26	158_46_299	628_46_654	191_46_1	110_46_1	252_46_202	2085_2_337	254_2_345	154_46_384	198_2_1	2220_46_98	522_46_201	6_456_333	914_2_209	285_2_1	24_46_1	776_2_531	7_46_1	713_456_31	446_46_402	148_46_65	383_46_1	228_2_1	93_46_1	94_46_14	15_46_241	55_46_1	53_46_1	34_46_1493	246_46_137
1327_46_31	158_46_326	628_46_674	191_46_1	110_46_1	252_46_211	2085_2_377	254_2_401	154_46_393	198_2_1	2220_46_94	522_46_192	6_456_307	914_2_237	285_2_1	24_46_1	776_2_582	7_46_1	713_456_31	446_46_400	148_46_72	383_46_1	228_2_1	93_46_1	94_46_14	15_46_241	55_46_1	53_46_1	34_46_1489	246_46_147
1327_46_35	158_46_330	628_46_676	191_46_1	110_46_1	252_46_205	2085_2_409	254_2_436	154_46_409	198_2_1	2220_46_112	522_46_193	6_456_304	914_2_231	285_2_1	24_46_1	776_2_640	7_46_1	713_456_34	446_46_397	148_46_78	383_46_1	228_2_1	93_46_1	94_46_13	15_46_215	55_46_1	53_46_1	34_46_1496	246_46_152
1327_46_36	158_46_313	628_46_671	191_46_1	110_46_1	252_46_200	2085_2_402	254_2_467	154_46_414	198_2_1	2220_46_114	522_46_196	6_456_272	914_2_263	285_2_1	24_46_1	776_2_682	7_46_1	713_456_39	446_46_376	148_46_95	383_46_1	228_2_1	93_46_1	94_46_11	15_46_237	55_46_1	53_46_1	34_46_1510	246_46_154
1327_46_38	158_46_303	628_46_663	191_46_1	110_46_1	252_46_221	2085_2_407	254_2_465	154_46_413	198_2_1	2220_46_137	522_46_181	6_456_271	914_2_235	285_2_1	24_46_1	776_2_713	7_46_1	713_456_46	446_46_364	148_46_97	383_46_1	228_2_1	93_46_1	94_46_17	15_46_248	55_46_1	53_46_1	34_46_1483	246_46_144
1327_46_31	158_46_295	628_46_642	191_46_1	110_46_1	252_46_217	2085_2_363	254_2_442	154_46_424	198_2_1	2220_46_148	522_46_168	6_456_243	914_2_258	285_2_1	24_46_1	776_2_752	7_46_1	713_456_47	446_46_359	148_46_103	383_46_1	228_2_1	93_46_1	94_46_15	15_46_257	55_46_1	53_46_1	34_46_1442	246_46_154
1327_46_24	158_46_302	628_46_628	191_46_1	110_46_1	252_46_234	2085_2_365	254_2_363	154_46_391	198_2_1	2220_46_141	522_46_171	6_456_231	914_2_247	285_2_1	24_46_1	776_2_813	7_46_1	713_456_54	446_46_350	148_46_113	383_46_1	228_2_1	93_46_1	94_46_20	15_46_273	55_46_1	53_46_1	34_46_1428	246_46_161
1327_46_19	158_46_280	628_46_608	191_46_1	110_46_1	252_46_236	2085_2_345	254_2_294	154_46_399	198_2_1	2220_46_141	522_46_164	6_456_217	914_2_244	285_2_1	24_46_1	776_2_828	7_46_1	713_456_73	446_46_356	148_46_120	383_46_1	228_2_1	93_46_1	94_46_18	15_46_284	55_46_1	53_46_1	34_46_1435	246_46_166
1327_46_19	158_46_278	628_46_591	191_46_1	110_46_1	252_46_253	2085_2_318	254_2_232	154_46_395	198_2_1	2220_46_123	522_46_160	6_456_205	914_2_202	285_2_1	24_46_1	776_2_863	7_46_1	713_456_72	446_46_358	148_46_118	383_46_1	228_2_1	93_46_1	94_46_22	15_46_284	55_46_1	53_46_1	34_46_1418	246_46_166
1327_46_16	158_46_273	628_46_577	191_46_1	110_46_1	252_46_253	2085_2_266	254_2_209	154_46_394	198_2_1	2220_46_112	522_46_150	6_456_201	914_2_221	285_2_1	24_46_1	776_2_830	7_46_1	713_456_71	446_46_361	148_46_135	383_46_1	228_2_1	93_46_1	94_46_23	15_46_291	55_46_1	53_46_1	34_46_1467	246_46_166
1327_46_15	158_46_257	628_46_581	191_46_1	110_46_1	252_46_257	2085_2_267	254_2_199	154_46_375	198_2_1	2220_46_100	522_46_160	6_456_193	914_2_211	285_2_1	24_46_1	776_2_825	7_46_1	713_456_56	446_46_366	148_46_134	383_46_1	228_2_1	93_46_1	94_46_18	15_46_296	55_46_1	53_46_1	34_46_1487	246_46_167
1327_46_11	158_46_245	628_46_596	191_46_1	110_46_1	252_46_256	2085_2_258	254_2_228	154_46_354	198_2_1	2220_46_98	522_46_167	6_456_169	914_2_250	285_2_1	24_46_1	776_2_791	7_46_1	713_456_39	446_46_366	148_46_139	383_46_1	228_2_1	93_46_1	94_46_11	15_46_318	55_46_1	53_46_1	34_46_1513	246_46_172
1327_46_11	158_46_246	628_46_599	191_46_1	110_46_1	252_46_259	2085_2_270	254_2_256	154_46_332	198_2_1	2220_46_98	522_46_175	6_456_157	914_2_230	285_2_1	24_46_1	776_2_804	7_46_1	713_456_43	446_46_373	148_46_141	383_46_1	228_2_1	93_46_1	94_46_7	15_46_327	55_46_1	53_46_1	34_46_1534	246_46_168
1327_46_9	158_46_254	628_46_598	191_46_1	110_46_1	252_46_272	2085_2_280	254_2_295	154_46_329	198_2_1	2220_46_105	522_46_176	6_456_172	914_2_264	285_2_1	24_46_1	776_2_806	7_46_1	713_456_35	446_46_371	148_46_142	383_46_1	228_2_1	93_46_1	94_46_4	15_46_334	55_46_1	53_46_1	34_46_1542	246_46_159
1327_46_10	158_46_260	628_46_594	191_46_1	110_46_1	252_46_275	2085_2_306	254_2_317	154_46_332	198_2_1	2220_46_102	522_46_168	6_456_195	914_2_251	285_2_1	24_46_1	776_2_817	7_46_1	713_456_35	446_46_370	148_46_141	383_46_1	228_2_1	93_46_1	94_46_4	15_46_323	55_46_1	53_46_1	34_46_1525	246_46_141
1327_46_12	158_46_272	628_46_610	191_46_1	110_46_1	252_46_285	2085_2_333	254_2_357	154_46_334	198_2_1	2220_46_106	522_46_154	6_456_207	914_2_288	285_2_1	24_46_1	776_2_804	7_46_1	713_456_25	446_46_342	148_46_138	383_46_1	228_2_1	93_46_1	94_46_4	15_46_329	55_46_1	53_46_1	34_46_1523	246_46_129
1327_46_14	158_46_294	628_46_586	191_46_1	110_46_1	252_46_286	2085_2_382	254_2_359	154_46_335	198_2_1	2220_46_101	522_46_156	6_456_211	914_2_293	285_2_1	24_46_1	776_2_857	7_46_1	713_456_22	446_46_322	148_46_145	383_46_1	228_2_1	93_46_1	94_46_6	15_46_337	55_46_1	53_46_1	34_46_1530	246_46_120
1327_46_11	158_46_313	628_46_573	191_46_1	110_46_1	252_46_292	2085_2_394	254_2_385	154_46_342	198_2_1	2220_46_106	522_46_142	6_456_206	914_2_324	285_2_1	24_46_1	776_2_834	7_46_1	713_456_25	446_46_311	148_46_149	383_46_1	228_2_1	93_46_1	94_46_7	15_46_336	55_46_1	53_46_1	34_46_1506	246_46_111
1327_46_13	158_46_338	628_46_585	191_46_1	110_46_1	252_46_285	2085_2_431	254_2_391	154_46_333	198_2_1	2220_46_98	522_46_139	6_456_205	914_2_318	285_2_1	24_46_1	776_2_832	7_46_1	713_456_23	446_46_300	148_46_153	383_46_1	228_2_1	93_46_1	94_46_10	15_46_338	55_46_1	53_46_1	34_46_1502	246_46_116
1327_46_18	158_46_350	628_46_595	191_46_1	110_46_1	252_46_294	2085_2_427	254_2_393	154_46_338	198_2_1	2220_46_91	522_46_133	6_456_206	914_2_314	285_2_1	24_46_1	776_2_822	7_46_1	713_456_17	446_46_302	148_46_153	383_46_1	228_2_1	93_46_1	94_46_6	15_46_338	55_46_1	53_46_1	34_46_1461	246_46_112
1327_46_23	158_46_374	628_46_594	191_46_1	110_46_1	252_46_294	2085_2_444	254_2_375	154_46_360	198_2_1	2220_46_87	522_46_137	6_456_207	914_2_265	285_2_1	24_46_1	776_2_861	7_46_1	713_456_13	446_46_295	148_46_128	383_46_1	228_2_1	93_46_1	94_46_8	15_46_306	55_46_1	53_46_1	34_46_1450	246_46_92
1327_46_26	158_46_379	628_46_616	191_46_1	110_46_1	252_46_300	2085_2_429	254_2_320	154_46_379	198_2_1	2220_46_87	522_46_137	6_456_201	914_2_240	285_2_1	24_46_1	776_2_850	7_46_1	713_456_15	446_46_291	148_46_119	383_46_1	228_2_1	93_46_1	94_46_5	15_46_298	55_46_1	53_46_1	34_46_1431	246_46_93
1327_46_25	158_46_379	628_46_616	191_46_1	110_46_1	252_46_314	2085_2_439	254_2_301	154_46_382	198_2_1	2220_46_82	522_46_138	6_456_183	914_2_183	285_2_1	24_46_1	776_2_839	7_46_1	713_456_22	446_46_297	148_46_110	383_46_1	228_2_1	93_46_1	94_46_5	15_46_293	55_46_1	53_46_1	34_46_1431	246_46_94
1327_46_28	158_46_374	628_46_613	191_46_1	110_46_1	252_46_326	2085_2_398	254_2_291	154_46_394	198_2_1	2220_46_83	522_46_147	6_456_173	914_2_166	285_2_1	24_46_1	776_2_763	7_46_1	713_456_28	446_46_285	148_46_103	383_46_1	228_2_1	93_46_1	94_46_6	15_46_273	55_46_1	53_46_1	34_46_1441	246_46_91
1327_46_36	158_46_366	628_46_615	191_46_1	110_46_1	252_46_322	2085_2_402	254_2_279	154_46_393	198_2_1	2220_46_82	522_46_175	6_456_172	914_2_167	285_2_1	24_46_1	776_2_736	7_46_1	713_456_22	446_46_286	148_46_103	383_46_1	228_2_1	93_46_1	94_46_7	15_46_272	55_46_1	53_46_1	34_46_1421	246_46_88
1327_46_37	158_46_361	628_46_620	191_46_1	110_46_1	252_46_306	2085_2_361	254_2_270	154_46_386	198_2_1	2220_46_85	522_46_174	6_456_164	914_2_193	285_2_1	24_46_1	776_2_673	7_46_1	713_456_25	446_46_302	148_46_96	383_46_1	228_2_1	93_46_1	94_46_5	15_46_278	55_46_1	53_46_1	34_46_1438	246_46_104
1327_46_33	158_46_337	628_46_614	191_46_1	110_46_1	252_46_299	2085_2_301	254_2_257	154_46_403	198_2_1	2220_46_95	522_46_176	6_456_169	914_2_220	285_2_1	24_46_1	776_2_623	7_46_1	713_456_22	446_46_314	148_46_88	383_46_1	228_2_1	93_46_1	94_46_3	15_46_255	55_46_1	53_46_1	34_46_1450	246_46_112
1327_46_38	158_46_320	628_46_628	191_46_1	110_46_1	252_46_295	2085_2_285	254_2_260	154_46_401	198_2_1	2220_46_88	522_46_173	6_456_153	914_2_249	285_2_1	24_46_1	776_2_603	7_46_1	713_456_21	446_46_328	148_46_85	383_46_1	228_2_1	93_46_1	94_46_2	15_46_242	55_46_1	53_46_1	34_46_1474	246_46_126
1327_46_34	158_46_317	628_46_631	191_46_1	110_46_1	252_46_291	2085_2_290	254_2_261	154_46_399	198_2_1	2220_46_89	522_46_179	6_456_173	914_2_259	285_2_1	24_46_1	776_2_585	7_46_1	713_456_20	446_46_327	148_46_91	383_46_1	228_2_1	93_46_1	94_46_1	15_46_228	55_46_1	53_46_1	34_46_1478	246_46_126
1327_46_39	158_46_312	628_46_629	191_46_1	110_46_1	252_46_278	2085_2_296	254_2_250	154_46_392	198_2_1	2220_46_85	522_46_172	6_456_168	914_2_273	285_2_1	24_46_1	776_2_613	7_46_1	713_456_19	446_46_324	148_46_102	383_46_1	228_2_1	93_46_1	94_46_1	15_46_238	55_46_1	53_46_1	34_46_1470	246_46_126
1327_46_31	158_46_339	628_46_624	191_46_1	110_46_1	252_46_284	2085_2_317	254_2_239	154_46_395	198_2_1	2220_46_81	522_46_162	6_456_153	914_2_285	285_2_1	24_46_1	776_2_599	7_46_1	713_456_24	446_46_319	148_46_113	383_46_1	228_2_1	93_46_1	94_46_1	15_46_234	55_46_1	53_46_1	34_46_1493	246_46_122
1327_46_33	158_46_344	628_46_615	191_46_1	110_46_1	252_46_283	2085_2_348	254_2_233	154_46_379	198_2_1	2220_46_76	522_46_159	6_456_149	914_2_267	285_2_1	24_46_1	776_2_677	7_46_1	713_456_23	446_46_310	148_46_128	383_46_1	228_2_1	93_46_1	94_46_1	15_46_239	55_46_1	53_46_1	34_46_1507	246_46_118
1327_46_30	158_46_333	628_46_630	191_46_1	110_46_1	252_46_270	2085_2_352	254_2_222	154_46_406	198_2_1	2220_46_65	522_46_158	6_456_145	914_2_287	285_2_1	24_46_1	776_2_719	7_46_1	713_456_23	446_46_314	148_46_127	383_46_1	228_2_1	93_46_1	94_46_1	15_46_254	55_46_1	53_46_1	34_46_1528	246_46_125
1327_46_23	158_46_333	628_46_623	191_46_1	110_46_1	252_46_261	2085_2_377	254_2_216	154_46_417	198_2_1	2220_46_75	522_46_149	6_456_148	914_2_285	285_2_1	24_46_1	776_2_794	7_46_1	713_456_21	446_46_303	148_46_128	383_46_1	228_2_1	93_46_1	94_46_1	15_46_280	55_46_1	53_46_1	34_46_1541	246_46_137
1327_46_22	158_46_335	628_46_610	191_46_1	110_46_1	252_46_265	2085_2_368	254_2_205	154_46_403	198_2_1	2220_46_68	522_46_137	6_456_157	914_2_312	285_2_1	24_46_1	776_2_833	7_46_1	713_456_25	446_46_286	148_46_148	383_46_1	228_2_1	93_46_1	94_46_1	15_46_288	55_46_1	53_46_1	34_46_1554	246_46_149
1327_46_21	158_46_310	628_46_572	191_46_1	110_46_1	252_46_260	2085_2_371	254_2_200	154_46_400	198_2_1	2220_46_65	522_46_130	6_456_141	914_2_331	285_2_1	24_46_1	776_2_866	7_46_1	713_456_36	446_46_277	148_46_156	383_46_1	228_2_1	93_46_1	94_46_1	15_46_291	55_46_1	53_46_1	34_46_1591	246_46_161
1327_46_22	158_46_310	628_46_558	191_46_1	110_46_1	252_46_259	2085_2_355	254_2_198	154_46_377	198_2_1	2220_46_55	522_46_119	6_456_140	914_2_333	285_2_1	24_46_1	776_2_903	7_46_1	713_456_40	446_46_274	148_46_153	383_46_1	228_2_1	93_46_1	94_46_1	15_46_300	55_46_1	53_46_1	34_46_1571	246_46_154
1327_46_21	158_46_315	628_46_535	191_46_1	110_46_1	252_46_262	2085_2_390	254_2_197	154_46_360	198_2_1	2220_46_41	522_46_112	6_456_143	914_2_305	285_2_1	24_46_1	776_2_928	7_46_1	713_456_52	446_46_275	148_46_157	383_46_1	228_2_1	93_46_1	94_46_1	15_46_301	55_46_1	53_46_1	34_46_1557	246_46_163
1327_46_22	158_46_332	628_46_538	191_46_1	110_46_1	252_46_256	2085_2_409	254_2_206	154_46_345	198_2_1	2220_46_31	522_46_110	6_456_166	914_2_277	285_2_1	24_46_1	776_2_924	7_46_1	713_456_50	446_46_271	148_46_146	383_46_1	228_2_1	93_46_1	94_46_1	15_46_310	55_46_1	53_46_1	34_46_1561	246_46_160
1327_46_27	158_46_340	628_46_530	191_46_1	110_46_1	252_46_251	2085_2_444	254_2_216	154_46_327	198_2_1	2220_46_29	522_46_109	6_456_176	914_2_234	285_2_1	24_46_1	776_2_865	7_46_1	713_456_40	446_46_274	148_46_155	383_46_1	228_2_1	93_46_1	94_46_1	15_46_303	55_46_1	53_46_1	34_46_1581	246_46_159
1327_46_25	158_46_324	628_46_545	191_46_1	110_46_1	252_46_245	2085_2_456	254_2_206	154_46_323	198_2_1	2220_46_27	522_46_103	6_456_191	914_2_205	285_2_1	24_46_1	776_2_787	7_46_1	713_456_34	446_46_273	148_46_152	383_46_1	228_2_1	93_46_1	94_46_1	15_46_303	55_46_1	53_46_1	34_46_1571	246_46_157
1327_46_32	158_46_326	628_46_567	191_46_1	110_46_1	252_46_231	2085_2_490	254_2_206	154_46_323	198_2_1	2220_46_30	522_46_110	6_456_191	914_2_166	285_2_1	24_46_1	776_2_707	7_46_1	713_456_28	446_46_290	148_46_142	383_46_1	228_2_1	93_46_1	94_46_1	15_46_279	55_46_1	53_46_1	34_46_1573	246_46_171
1327_46_27	158_46_319	628_46_568	191_46_1	110_46_1	252_46_214	2085_2_499	254_2_220	154_46_320	198_2_1	2220_46_23	522_46_121	6_456_187	914_2_143	285_2_1	24_46_1	776_2_573	7_46_1	713_456_20	446_46_318	148_46_138	383_46_1	228_2_1	93_46_1	94_46_1	15_46_283	55_46_1	53_46_1	34_46_1587	246_46_161
1327_46_32	158_46_345	628_46_591	191_46_1	110_46_1	252_46_209	2085_2_486	254_2_250	154_46_328	198_2_1	2220_46_20	522_46_135	6_456_185	914_2_131	285_2_1	24_46_1	776_2_482	7_46_1	713_456_18	446_46_314	148_46_123	383_46_1	228_2_1	93_46_1	94_46_1	15_46_304	55_46_1	53_46_1	34_46_1596	246_46_145
1327_46_31	158_46_344	628_46_598	191_46_1	110_46_1	252_46_214	2085_2_432	254_2_245	154_46_341	198_2_1	2220_46_25	522_46_143	6_456_165	914_2_140	285_2_1	24_46_1	776_2_458	7_46_1	713_456_14	446_46_316	148_46_109	383_46_1	228_2_1	93_46_1	94_46_1	15_46_331	55_46_1	53_46_1	34_46_1586	246_46_140
1327_46_31	158_46_351	628_46_578	191_46_1	110_46_1	252_46_206	2085_2_430	254_2_267	154_46_361	198_2_1	2220_46_23	522_46_154	6_456_176	914_2_141	285_2_1	24_46_1	776_2_499	7_46_1	713_456_12	446_46_311	148_46_92	383_46_1	228_2_1	93_46_1	94_46_1	15_46_330	55_46_1	53_46_1	34_46_1575	246_46_137
1327_46_27	158_46_347	628_46_574	191_46_1	110_46_1	252_46_203	2085_2_372	254_2_253	154_46_368	198_2_1	2220_46_28	522_46_177	6_456_181	914_2_159	285_2_1	24_46_1	776_2_562	7_46_1	713_456_16	446_46_289	148_46_78	383_46_1	228_2_1	93_46_1	94_46_1	15_46_353	55_46_1	53_46_1	34_46_1577	246_46_154
1327_46_27	158_46_338	628_46_570	191_46_1	110_46_1	252_46_211	2085_2_337	254_2_248	154_46_381	198_2_1	2220_46_23	522_46_185	6_456_179	914_2_178	285_2_1	24_46_1	776_2_650	7_46_1	713_456_14	446_46_272	148_46_86	383_46_1	228_2_1	93_46_1	94_46_1	15_46_394	55_46_1	53_46_1	34_46_1593	246_46_157
1327_46_27	158_46_355	628_46_564	191_46_1	110_46_1	252_46_216	2085_2_268	254_2_244	154_46_405	198_2_1	2220_46_27	522_46_184	6_456_181	914_2_202	285_2_1	24_46_1	776_2_709	7_46_1	713_456_16	446_46_254	148_46_91	383_46_1	228_2_1	93_46_1	94_46_1	15_46_402	55_46_1	53_46_1	34_46_1597	246_46_152
1327_46_25	158_46_366	628_46_563	191_46_1	110_46_1	252_46_222	2085_2_285	254_2_236	154_46_409	198_2_1	2220_46_34	522_46_193	6_456_161	914_2_240	285_2_1	24_46_1	776_2_779	7_46_1	713_456_15	446_46_256	148_46_94	383_46_1	228_2_1	93_46_1	94_46_1	15_46_399	55_46_1	53_46_1	34_46_1609	246_46_121
1327_46_26	158_46_368	628_46_572	191_46_1	110_46_1	252_46_214	2085_2_268	254_2_193	154_46_418	198_2_1	2220_46_35	522_46_207	6_456_148	914_2_240	285_2_1	24_46_1	776_2_833	7_46_1	713_456_14	446_46_265	148_46_105	383_46_1	228_2_1	93_46_1	94_46_1	15_46_419	55_46_1	53_46_1	34_46_1614	246_46_110
1327_46_28	158_46_366	628_46_590	191_46_1	110_46_1	252_46_219	2085_2_294	254_2_169	154_46_416	198_2_1	2220_46_40	522_46_218	6_456_139	914_2_294	285_2_1	24_46_1	776_2_850	7_46_1	713_456_16	446_46_271	148_46_116	383_46_1	228_2_1	93_46_1	94_46_1	15_46_408	55_46_1	53_46_1	34_46_1613	246_46_83
1327_46_32	158_46_358	628_46_592	191_46_1	110_46_1	252_46_201	2085_2_294	254_2_149	154_46_441	198_2_1	2220_46_48	522_46_218	6_456_129	914_2_291	285_2_1	24_46_1	776_2_842	7_46_1	713_456_17	446_46_285	148_46_122	383_46_1	228_2_1	93_46_1	94_46_1	15_46_408	55_46_1	53_46_1	34_46_1628	246_46_83
1327_46_39	158_46_367	628_46_587	191_46_1	110_46_1	252_46_207	2085_2_313	254_2_149	154_46_466	198_2_1	2220_46_51	522_46_208	6_456_137	914_2_320	285_2_1	24_46_1	776_2_854	7_46_1	713_456_21	446_46_295	148_46_138	383_46_1	228_2_1	93_46_1	94_46_1	15_46_421	55_46_1	53_46_1	34_46_1646	246_46_77
1327_46_45	158_46_378	628_46_583	191_46_1	110_46_1	252_46_197	2085_2_305	254_2_139	154_46_463	198_2_1	2220_46_49	522_46_213	6_456_141	914_2_304	285_2_1	24_46_1	776_2_858	7_46_1	713_456_23	446_46_298	148_46_140	383_46_1	228_2_1	93_46_1	94_46_1	15_46_433	55_46_1	53_46_1	34_46_1642	246_46_78
1327_46_46	158_46_377	628_46_575	191_46_1	110_46_1	252_46_214	2085_2_336	254_2_156	154_46_460	198_2_1	2220_46_46	522_46_218	6_456_140	914_2_323	285_2_1	24_46_1	776_2_833	7_46_1	713_456_25	446_46_302	148_46_150	383_46_1	228_2_1	93_46_1	94_46_1	15_46_432	55_46_1	53_46_1	34_46_1567	246_46_80
1327_46_44	158_46_391	628_46_548	191_46_1	110_46_1	252_46_229	2085_2_347	254_2_177	154_46_449	198_2_1	2220_46_58	522_46_206	6_456_136	914_2_303	285_2_1	24_46_1	776_2_769	7_46_1	713_456_28	446_46_322	148_46_152	383_46_1	228_2_1	93_46_1	94_46_1	15_46_423	55_46_1	53_46_1	34_46_1537	246_46_77
1327_46_41	158_46_392	628_46_552	191_46_1	110_46_1	252_46_236	2085_2_393	254_2_198	154_46_450	198_2_1	2220_46_66	522_46_206	6_456_139	914_2_282	285_2_1	24_46_1	776_2_683	7_46_1	713_456_29	446_46_309	148_46_147	383_46_1	228_2_1	93_46_1	94_46_1	15_46_408	55_46_1	53_46_1	34_46_1500	246_46_63
1327_46_40	158_46_383	628_46_536	191_46_1	110_46_1	252_46_248	2085_2_408	254_2_216	154_46_477	198_2_1	2220_46_75	522_46_214	6_456_133	914_2_239	285_2_1	24_46_1	776_2_681	7_46_1	713_456_26	446_46_308	148_46_159	383_46_1	228_2_1	93_46_1	94_46_1	15_46_398	55_46_1	53_46_1	34_46_1482	246_46_56
1327_46_38	158_46_400	628_46_516	191_46_1	110_46_1	252_46_273	2085_2_440	254_2_211	154_46_486	198_2_1	2220_46_84	522_46_201	6_456_119	914_2_257	285_2_1	24_46_1	776_2_683	7_46_1	713_456_24	446_46_304	148_46_162	383_46_1	228_2_1	93_46_1	94_46_1	15_46_389	55_46_1	53_46_1	34_46_1460	246_46_58
1327_46_33	158_46_399	628_46_507	191_46_1	110_46_1	252_46_287	2085_2_474	254_2_239	154_46_497	198_2_1	2220_46_91	522_46_210	6_456_114	914_2_228	285_2_1	24_46_1	776_2_698	7_46_1	713_456_27	446_46_308	148_46_165	383_46_1	228_2_1	93_46_1	94_46_1	15_46_345	55_46_1	53_46_1	34_46_1452	246_46_52
1327_46_37	158_46_391	628_46_498	191_46_1	110_46_1	252_46_279	2085_2_501	254_2_226	154_46_495	198_2_1	2220_46_95	522_46_216	6_456_103	914_2_242	285_2_1	24_46_1	776_2_708	7_46_1	713_456_23	446_46_307	148_46_158	383_46_1	228_2_1	93_46_1	94_46_1	15_46_353	55_46_1	53_46_1	34_46_1433	246_46_54
1327_46_38	158_46_414	628_46_508	191_46_1	110_46_1	252_46_304	2085_2_520	254_2_246	154_46_479	198_2_1	2220_46_100	522_46_214	6_456_103	914_2_234	285_2_1	24_46_1	776_2_751	7_46_1	713_456_20	446_46_298	148_46_157	383_46_1	228_2_1	93_46_1	94_46_1	15_46_350	55_46_1	53_46_1	34_46_1426	246_46_60
1327_46_42	158_46_411	628_46_512	191_46_1	110_46_1	252_46_294	2085_2_550	254_2_244	154_46_469	198_2_1	2220_46_106	522_46_213	6_456_109	914_2_225	285_2_1	24_46_1	776_2_771	7_46_1	713_456_17	446_46_305	148_46_149	383_46_1	228_2_1	93_46_1	94_46_1	15_46_363	55_46_1	53_46_1	34_46_1417	246_46_54
1327_46_43	158_46_415	628_46_540	191_46_1	110_46_1	252_46_304	2085_2_538	254_2_290	154_46_459	198_2_1	2220_46_106	522_46_208	6_456_107	914_2_218	285_2_1	24_46_1	776_2_788	7_46_1	713_456_18	446_46_280	148_46_141	383_46_1	228_2_1	93_46_1	94_46_1	15_46_371	55_46_1	53_46_1	34_46_1422	246_46_59
1327_46_44	158_46_388	628_46_578	191_46_1	110_46_1	252_46_319	2085_2_530	254_2_256	154_46_441	198_2_1	2220_46_102	522_46_214	6_456_99	914_2_206	285_2_1	24_46_1	776_2_816	7_46_1	713_456_29	446_46_270	148_46_137	383_46_1	228_2_1	93_46_1	94_46_1	15_46_354	55_46_1	53_46_1	34_46_1428	246_46_57
1327_46_52	158_46_378	628_46_611	191_46_1	110_46_1	252_46_321	2085_2_465	254_2_256	154_46_429	198_2_1	2220_46_103	522_46_202	6_456_98	914_2_176	285_2_1	24_46_1	776_2_861	7_46_1	713_456_34	446_46_270	148_46_138	383_46_1	228_2_1	93_46_1	94_46_1	15_46_331	55_46_1	53_46_1	34_46_1456	246_46_59
1327_46_54	158_46_377	628_46_649	191_46_1	110_46_1	252_46_316	2085_2_418	254_2_220	154_46_435	198_2_1	2220_46_105	522_46_187	6_456_92	914_2_136	285_2_1	24_46_1	776_2_857	7_46_1	713_456_35	446_46_238	148_46_134	383_46_1	228_2_1	93_46_1	94_46_1	15_46_331	55_46_1	53_46_1	34_46_1479	246_46_64
1327_46_45	158_46_371	628_46_646	191_46_1	110_46_1	252_46_269	2085_2_337	254_2_183	154_46_426	198_2_1	2220_46_105	522_46_181	6_456_84	914_2_115	285_2_1	24_46_1	776_2_869	7_46_1	713_456_31	446_46_233	148_46_127	383_46_1	228_2_1	93_46_1	94_46_1	15_46_358	55_46_1	53_46_1	34_46_1552	246_46_60
1327_46_41	158_46_368	628_46_666	191_46_1	110_46_1	252_46_258	2085_2_264	254_2_134	154_46_437	198_2_1	2220_46_102	522_46_164	6_456_85	914_2_109	285_2_1	24_46_1	776_2_879	7_46_1	713_456_35	446_46_210	148_46_127	383_46_1	228_2_1	93_46_1	94_46_1	15_46_354	55_46_1	53_46_1	34_46_1563	246_46_68
1327_46_28	158_46_385	628_46_655	191_46_1	110_46_1	252_46_259	2085_2_235	254_2_103	154_46_439	198_2_1	2220_46_96	522_46_162	6_456_88	914_2_128	285_2_1	24_46_1	776_2_916	7_46_1	713_456_33	446_46_183	148_46_136	383_46_1	228_2_1	93_46_1	94_46_1	15_46_351	55_46_1	53_46_1	34_46_1572	246_46_68
1327_46_21	158_46_377	628_46_685	191_46_1	110_46_1	252_46_267	2085_2_228	254_2_67	154_46_448	198_2_1	2220_46_104	522_46_157	6_456_82	914_2_160	285_2_1	24_46_1	776_2_946	7_46_1	713_456_27	446_46_167	148_46_133	383_46_1	228_2_1	93_46_1	94_46_1	15_46_361	55_46_1	53_46_1	34_46_1557	246_46_75
1327_46_25	158_46_385	628_46_685	191_46_1	110_46_1	252_46_272	2085_2_254	254_2_60	154_46_431	198_2_1	2220_46_114	522_46_157	6_456_97	914_2_196	285_2_1	24_46_1	776_2_979	7_46_1	713_456_18	446_46_158	148_46_130	383_46_1	228_2_1	93_46_1	94_46_1	15_46_357	55_46_1	53_46_1	34_46_1569	246_46_86
1327_46_21	158_46_401	628_46_700	191_46_1	110_46_1	252_46_273	2085_2_308	254_2_56	154_46_411	198_2_1	2220_46_130	522_46_149	6_456_97	914_2_223	285_2_1	24_46_1	776_2_1020	7_46_1	713_456_7	446_46_159	148_46_131	383_46_1	228_2_1	93_46_1	94_46_1	15_46_358	55_46_1	53_46_1	34_46_1537	246_46_80
1327_46_19	158_46_393	628_46_719	191_46_1	110_46_1	252_46_271	2085_2_375	254_2_51	154_46_399	198_2_1	2220_46_126	522_46_141	6_456_98	914_2_258	285_2_1	24_46_1	776_2_994	7_46_1	713_456_5	446_46_157	148_46_138	383_46_1	228_2_1	93_46_1	94_46_1	15_46_375	55_46_1	53_46_1	34_46_1584	246_46_87
1327_46_12	158_46_392	628_46_754	191_46_1	110_46_1	252_46_277	2085_2_433	254_2_57	154_46_398	198_2_1	2220_46_129	522_46_124	6_456_101	914_2_278	285_2_1	24_46_1	776_2_934	7_46_1	713_456_2	446_46_166	148_46_136	383_46_1	228_2_1	93_46_1	94_46_1	15_46_403	55_46_1	53_46_1	34_46_1580	246_46_95
1327_46_4	158_46_403	628_46_755	191_46_1	110_46_1	252_46_265	2085_2_473	254_2_57	154_46_392	198_2_1	2220_46_131	522_46_116	6_456_115	914_2_266	285_2_1	24_46_1	776_2_869	7_46_1	713_456_2	446_46_170	148_46_146	383_46_1	228_2_1	93_46_1	94_46_1	15_46_409	55_46_1	53_46_1	34_46_1542	246_46_91
154_46_367	158_46_403	628_46_756	191_46_1	110_46_1	252_46_260	2085_2_493	254_2_64	198_2_1	24_46_1	2220_46_129	7_46_1	6_456_129	914_2_244	285_2_1	776_2_802	522_46_101	713_456_2	446_46_180	148_46_144	246_46_103	228_2_1	93_46_1	94_46_1	15_46_417	55_46_1	34_46_1547
154_46_366	158_46_407	628_46_761	191_46_1	110_46_1	252_46_266	2085_2_489	254_2_62	198_2_1	24_46_1	2220_46_129	7_46_1	6_456_150	914_2_211	285_2_1	776_2_692	522_46_116	446_46_190	148_46_139	246_46_88	228_2_1	93_46_1	94_46_1	15_46_404	55_46_1	34_46_1534
154_46_330	158_46_409	628_46_772	191_46_1	110_46_1	252_46_278	2085_2_438	254_2_75	198_2_1	24_46_1	2220_46_129	7_46_1	6_456_167	914_2_192	285_2_1	776_2_610	522_46_138	446_46_204	148_46_124	246_46_82	228_2_1	93_46_1	94_46_1	15_46_413	55_46_1	34_46_1551
154_46_329	158_46_415	628_46_761	191_46_1	110_46_1	252_46_284	2085_2_418	254_2_99	198_2_1	24_46_1	2220_46_122	7_46_1	6_456_179	914_2_158	285_2_1	776_2_503	522_46_140	446_46_222	148_46_113	246_46_80	228_2_1	93_46_1	94_46_1	15_46_429	55_46_1	34_46_1527
154_46_336	158_46_419	628_46_773	191_46_1	110_46_1	252_46_288	2085_2_360	254_2_139	198_2_1	24_46_1	2220_46_128	7_46_1	6_456_192	914_2_127	285_2_1	776_2_466	522_46_144	446_46_230	148_46_107	246_46_68	228_2_1	93_46_1	94_46_1	15_46_447	55_46_1	34_46_1550
154_46_336	158_46_413	628_46_809	191_46_1	110_46_1	252_46_297	2085_2_330	254_2_160	198_2_1	24_46_1	2220_46_121	7_46_1	6_456_191	914_2_95	285_2_1	776_2_443	522_46_146	446_46_236	148_46_98	246_46_63	228_2_1	93_46_1	94_46_1	15_46_446	55_46_1	34_46_1561
154_46_333	158_46_426	628_46_810	191_46_1	110_46_1	252_46_305	2085_2_289	254_2_192	198_2_1	24_46_1	2220_46_119	7_46_1	6_456_177	914_2_74	285_2_1	776_2_491	522_46_149	446_46_262	148_46_97	246_46_58	228_2_1	93_46_1	94_46_1	15_46_443	55_46_1	34_46_1567
154_46_316	158_46_396	628_46_816	191_46_1	110_46_1	252_46_309	2085_2_320	254_2_202	198_2_1	24_46_1	2220_46_112	7_46_1	6_456_181	914_2_58	285_2_1	776_2_486	522_46_153	446_46_273	148_46_104	246_46_53	228_2_1	93_46_1	94_46_1	15_46_398	55_46_1	34_46_1582
154_46_307	158_46_376	628_46_815	191_46_1	110_46_1	252_46_306	2085_2_319	254_2_205	198_2_1	24_46_1	2220_46_97	7_46_1	6_456_181	914_2_50	285_2_1	776_2_562	522_46_158	446_46_270	148_46_117	246_46_48	228_2_1	93_46_1	94_46_1	15_46_374	55_46_1	34_46_1619
154_46_299	158_46_366	628_46_805	191_46_1	110_46_1	252_46_309	2085_2_349	254_2_195	198_2_1	24_46_1	2220_46_90	7_46_1	6_456_183	914_2_52	285_2_1	776_2_630	522_46_160	446_46_254	148_46_126	246_46_49	228_2_1	93_46_1	94_46_1	15_46_389	55_46_1	34_46_1603
154_46_300	158_46_360	628_46_814	191_46_1	110_46_1	252_46_300	2085_2_345	254_2_169	198_2_1	24_46_1	2220_46_80	7_46_1	6_456_166	914_2_45	285_2_1	776_2_705	522_46_176	446_46_253	148_46_126	246_46_44	228_2_1	93_46_1	94_46_1	15_46_391	55_46_1	34_46_1652
154_46_293	158_46_363	628_46_772	191_46_1	110_46_1	252_46_297	2085_2_361	254_2_139	198_2_1	24_46_1	2220_46_80	7_46_1	6_456_168	914_2_62	285_2_1	776_2_747	522_46_165	446_46_250	148_46_126	246_46_49	228_2_1	93_46_1	94_46_1	15_46_408	55_46_1	34_46_1677
154_46_305	158_46_351	628_46_747	191_46_1	110_46_1	252_46_293	2085_2_343	254_2_118	198_2_1	24_46_1	2220_46_88	7_46_1	6_456_167	914_2_79	285_2_1	776_2_794	522_46_178	446_46_225	148_46_121	246_46_58	228_2_1	93_46_1	94_46_1	15_46_430	55_46_1	34_46_1703
154_46_319	158_46_349	628_46_758	191_46_1	110_46_1	252_46_283	2085_2_316	254_2_85	198_2_1	24_46_1	2220_46_101	7_46_1	6_456_159	914_2_110	285_2_1	776_2_775	522_46_183	446_46_218	148_46_115	246_46_62	228_2_1	93_46_1	94_46_1	15_46_459	55_46_1	34_46_1736
154_46_313	158_46_349	628_46_781	191_46_1	110_46_1	252_46_268	2085_2_291	254_2_56	198_2_1	24_46_1	2220_46_108	7_46_1	6_456_159	914_2_135	285_2_1	776_2_787	522_46_200	446_46_191	148_46_131	246_46_58	228_2_1	93_46_1	94_46_1	15_46_479	55_46_1	34_46_1713
154_46_302	158_46_351	628_46_771	191_46_1	110_46_1	252_46_245	2085_2_287	254_2_46	198_2_1	24_46_1	2220_46_117	7_46_1	6_456_154	914_2_154	285_2_1	776_2_781	522_46_195	446_46_179	148_46_138	246_46_53	228_2_1	93_46_1	94_46_1	15_46_491	55_46_1	34_46_1731
154_46_299	158_46_366	628_46_788	191_46_1	110_46_1	252_46_218	2085_2_276	254_2_42	198_2_1	24_46_1	2220_46_120	7_46_1	6_456_159	914_2_170	285_2_1	776_2_776	522_46_192	446_46_166	148_46_141	246_46_53	228_2_1	93_46_1	94_46_1	15_46_519	55_46_1	34_46_1737
154_46_286	158_46_384	628_46_805	191_46_1	110_46_1	252_46_184	2085_2_301	254_2_46	198_2_1	24_46_1	2220_46_116	7_46_1	6_456_160	914_2_188	285_2_1	776_2_776	522_46_183	446_46_165	148_46_153	246_46_54	228_2_1	93_46_1	94_46_1	15_46_524	55_46_1	34_46_1756
154_46_295	158_46_380	628_46_803	191_46_1	110_46_1	252_46_179	2085_2_281	254_2_47	198_2_1	24_46_1	2220_46_111	7_46_1	6_456_156	914_2_175	285_2_1	776_2_777	522_46_167	446_46_166	148_46_141	246_46_53	228_2_1	93_46_1	94_46_1	15_46_553	55_46_1	34_46_1769
154_46_303	158_46_393	628_46_825	191_46_1	110_46_1	252_46_171	2085_2_304	254_2_60	198_2_1	24_46_1	2220_46_108	7_46_1	6_456_143	914_2_174	285_2_1	776_2_754	522_46_163	446_46_154	148_46_140	246_46_52	228_2_1	93_46_1	94_46_1	15_46_543	55_46_1	34_46_1748
154_46_317	158_46_408	628_46_827	191_46_1	110_46_1	252_46_161	2085_2_295	254_2_78	198_2_1	24_46_1	2220_46_113	7_46_1	6_456_140	914_2_199	285_2_1	776_2_772	522_46_154	446_46_142	148_46_152	246_46_50	228_2_1	93_46_1	94_46_1	15_46_547	55_46_1	34_46_1747
154_46_325	158_46_402	628_46_826	191_46_1	110_46_1	252_46_127	2085_2_292	254_2_102	198_2_1	24_46_1	2220_46_116	7_46_1	6_456_136	914_2_228	285_2_1	776_2_835	522_46_139	446_46_140	148_46_176	246_46_56	228_2_1	93_46_1	94_46_1	15_46_571	55_46_1	34_46_1786
154_46_340	158_46_403	628_46_852	191_46_1	110_46_1	252_46_104	2085_2_284	254_2_104	198_2_1	24_46_1	2220_46_111	7_46_1	6_456_137	914_2_242	285_2_1	776_2_875	522_46_136	446_46_135	148_46_197	246_46_50	228_2_1	93_46_1	94_46_1	15_46_568	55_46_1	34_46_1793
154_46_320	158_46_397	628_46_860	191_46_1	110_46_1	252_46_97	2085_2_299	254_2_130	198_2_1	24_46_1	2220_46_99	7_46_1	6_456_128	914_2_259	285_2_1	776_2_885	522_46_138	446_46_126	148_46_208	246_46_54	228_2_1	93_46_1	94_46_1	15_46_577	55_46_1	34_46_1788
154_46_315	158_46_397	628_46_872	191_46_1	110_46_1	252_46_94	2085_2_297	254_2_134	198_2_1	24_46_1	2220_46_94	7_46_1	6_456_115	914_2_256	285_2_1	776_2_905	522_46_144	446_46_126	148_46_204	246_46_55	228_2_1	93_46_1	94_46_1	15_46_551	55_46_1	34_46_1789
154_46_302	158_46_390	628_46_874	191_46_1	110_46_1	252_46_83	2085_2_306	254_2_137	198_2_1	24_46_1	2220_46_85	7_46_1	6_456_120	914_2_222	285_2_1	776_2_882	522_46_154	446_46_127	148_46_215	246_46_52	228_2_1	93_46_1	94_46_1	15_46_512	55_46_1	34_46_1819
154_46_278	158_46_378	628_46_884	191_46_1	110_46_1	252_46_72	2085_2_324	254_2_113	198_2_1	24_46_1	2220_46_92	7_46_1	6_456_117	914_2_138	285_2_1	776_2_829	522_46_161	446_46_134	148_46_211	246_46_58	228_2_1	93_46_1	94_46_1	15_46_508	55_46_1	34_46_1828
154_46_255	158_46_365	628_46_899	191_46_1	110_46_1	252_46_76	2085_2_314	254_2_88	198_2_1	24_46_1	2220_46_92	7_46_1	6_456_109	914_2_116	285_2_1	776_2_823	522_46_177	446_46_126	148_46_203	246_46_56	228_2_1	93_46_1	94_46_1	15_46_516	55_46_1	34_46_1823
154_46_245	158_46_372	628_46_904	191_46_1	110_46_1	252_46_70	2085_2_278	254_2_51	198_2_1	24_46_1	2220_46_90	7_46_1	6_456_113	914_2_87	285_2_1	776_2_850	522_46_178	446_46_127	148_46_199	246_46_59	228_2_1	93_46_1	94_46_1	15_46_481	55_46_1	34_46_1855
154_46_233	158_46_375	628_46_927	191_46_1	110_46_1	252_46_75	2085_2_295	254_2_30	198_2_1	24_46_1	2220_46_94	7_46_1	6_456_121	914_2_85	285_2_1	776_2_926	522_46_172	446_46_127	148_46_191	246_46_66	228_2_1	93_46_1	94_46_1	15_46_456	55_46_1	34_46_1867
154_46_241	158_46_380	628_46_937	191_46_1	110_46_1	252_46_82	2085_2_281	254_2_27	198_2_1	24_46_1	2220_46_96	7_46_1	6_456_132	914_2_86	285_2_1	776_2_979	522_46_165	446_46_122	148_46_187	246_46_61	228_2_1	93_46_1	94_46_1	15_46_422	55_46_1	34_46_1876
154_46_253	158_46_384	628_46_944	191_46_1	110_46_1	252_46_79	2085_2_298	254_2_33	198_2_1	24_46_1	2220_46_99	7_46_1	6_456_128	914_2_80	285_2_1	776_2_1038	522_46_166	446_46_115	148_46_192	246_46_60	228_2_1	93_46_1	94_46_1	15_46_406	55_46_1	34_46_1848
154_46_239	158_46_402	628_46_978	191_46_1	110_46_1	252_46_73	2085_2_326	254_2_53	198_2_1	24_46_1	2220_46_101	7_46_1	6_456_103	914_2_86	285_2_1	776_2_1078	522_46_178	446_46_114	148_46_192	246_46_56	228_2_1	93_46_1	94_46_1	15_46_378	55_46_1	34_46_1811
154_46_255	158_46_396	628_46_946	191_46_1	110_46_1	252_46_70	2085_2_341	254_2_65	198_2_1	24_46_1	2220_46_100	7_46_1	6_456_90	914_2_86	285_2_1	776_2_1113	522_46_178	446_46_124	148_46_198	246_46_52	228_2_1	93_46_1	94_46_1	15_46_372	55_46_1	34_46_1819
154_46_239	158_46_396	628_46_965	191_46_1	110_46_1	252_46_64	2085_2_349	254_2_78	198_2_1	24_46_1	2220_46_94	7_46_1	6_456_87	914_2_84	285_2_1	776_2_1124	522_46_169	446_46_122	148_46_191	246_46_52	228_2_1	93_46_1	94_46_1	15_46_364	55_46_1	34_46_1789
154_46_251	158_46_382	628_46_958	191_46_1	110_46_1	252_46_66	2085_2_336	254_2_82	198_2_1	24_46_1	2220_46_93	7_46_1	6_456_88	914_2_87	285_2_1	776_2_1116	522_46_185	446_46_118	148_46_190	246_46_55	228_2_1	93_46_1	94_46_1	15_46_369	55_46_1	34_46_1793
154_46_270	158_46_357	628_46_945	191_46_1	110_46_1	252_46_68	2085_2_343	254_2_91	198_2_1	24_46_1	2220_46_90	7_46_1	6_456_79	914_2_84	285_2_1	776_2_1126	522_46_182	446_46_134	148_46_183	246_46_47	228_2_1	93_46_1	94_46_1	15_46_392	55_46_1	34_46_1799
154_46_273	158_46_374	628_46_934	191_46_1	110_46_1	252_46_71	2085_2_333	254_2_82	198_2_1	24_46_1	2220_46_83	7_46_1	6_456_76	914_2_74	285_2_1	776_2_1095	522_46_169	446_46_146	148_46_162	246_46_48	228_2_1	93_46_1	94_46_1	15_46_411	55_46_1	34_46_1794
154_46_301	158_46_370	628_46_902	191_46_1	110_46_1	252_46_75	2085_2_344	254_2_71	198_2_1	24_46_1	2220_46_89	7_46_1	6_456_62	914_2_65	285_2_1	776_2_1055	522_46_161	446_46_152	148_46_159	246_46_33	228_2_1	93_46_1	94_46_1	15_46_437	55_46_1	34_46_1800
154_46_324	158_46_359	628_46_890	191_46_1	110_46_1	252_46_83	2085_2_371	254_2_34	198_2_1	24_46_1	2220_46_74	7_46_1	6_456_54	914_2_29	285_2_1	776_2_998	522_46_155	446_46_152	148_46_151	246_46_25	228_2_1	93_46_1	94_46_1	15_46_489	55_46_1	34_46_1787
154_46_334	158_46_368	628_46_880	191_46_1	110_46_1	252_46_84	2085_2_449	254_2_18	198_2_1	24_46_1	2220_46_69	7_46_1	6_456_44	914_2_28	285_2_1	776_2_1020	522_46_151	446_46_160	148_46_153	246_46_18	228_2_1	93_46_1	94_46_1	15_46_510	55_46_1	34_46_1779
154_46_324	158_46_379	628_46_849	191_46_1	110_46_1	252_46_77	2085_2_473	254_2_11	198_2_1	24_46_1	2220_46_71	7_46_1	6_456_34	914_2_27	285_2_1	776_2_935	522_46_147	446_46_165	148_46_156	246_46_12	228_2_1	93_46_1	94_46_1	15_46_523	55_46_1	34_46_1770
154_46_291	158_46_383	628_46_867	191_46_1	110_46_1	252_46_76	2085_2_540	254_2_12	198_2_1	24_46_1	2220_46_60	7_46_1	6_456_32	914_2_35	285_2_1	776_2_973	522_46_142	446_46_166	148_46_130	246_46_9	228_2_1	93_46_1	94_46_1	15_46_529	55_46_1	34_46_1765
154_46_279	158_46_378	628_46_882	191_46_1	110_46_1	252_46_72	2085_2_576	254_2_18	198_2_1	24_46_1	2220_46_55	7_46_1	6_456_36	914_2_39	285_2_1	776_2_964	522_46_149	446_46_176	148_46_127	246_46_8	228_2_1	93_46_1	94_46_1	15_46_527	55_46_1	34_46_1760
154_46_256	158_46_368	628_46_910	191_46_1	110_46_1	252_46_77	2085_2_630	254_2_18	198_2_1	24_46_1	2220_46_58	7_46_1	6_456_36	914_2_52	285_2_1	776_2_964	522_46_151	446_46_189	148_46_108	246_46_10	228_2_1	93_46_1	94_46_1	15_46_514	55_46_1	34_46_1779
154_46_252	158_46_361	628_46_898	191_46_1	110_46_1	252_46_83	2085_2_643	254_2_19	198_2_1	24_46_1	2220_46_54	7_46_1	6_456_37	914_2_51	285_2_1	776_2_994	522_46_160	446_46_206	148_46_105	246_46_10	228_2_1	93_46_1	94_46_1	15_46_488	55_46_1	34_46_1812
154_46_232	158_46_343	628_46_879	191_46_1	110_46_1	252_46_88	2085_2_639	254_2_13	198_2_1	24_46_1	2220_46_51	7_46_1	6_456_39	914_2_66	285_2_1	776_2_1075	522_46_166	446_46_210	148_46_108	246_46_10	228_2_1	93_46_1	94_46_1	15_46_484	55_46_1	34_46_1765
154_46_217	158_46_334	628_46_846	191_46_1	110_46_1	252_46_99	2085_2_566	254_2_10	198_2_1	24_46_1	2220_46_43	7_46_1	6_456_44	914_2_90	285_2_1	776_2_1115	522_46_170	446_46_207	148_46_126	246_46_11	228_2_1	93_46_1	94_46_1	15_46_513	55_46_1	34_46_1753
154_46_198	158_46_316	628_46_801	191_46_1	110_46_1	252_46_103	2085_2_557	254_2_11	198_2_1	24_46_1	2220_46_31	7_46_1	6_456_52	914_2_103	285_2_1	776_2_1189	522_46_191	446_46_215	148_46_131	246_46_8	228_2_1	93_46_1	94_46_1	15_46_515	55_46_1	34_46_1769
154_46_189	158_46_295	628_46_758	191_46_1	110_46_1	252_46_119	2085_2_483	254_2_27	198_2_1	24_46_1	2220_46_25	7_46_1	6_456_52	914_2_132	285_2_1	776_2_1171	522_46_189	446_46_212	148_46_141	246_46_10	228_2_1	93_46_1	94_46_1	15_46_529	55_46_1	34_46_1773
154_46_163	158_46_293	628_46_734	191_46_1	110_46_1	252_46_119	2085_2_415	254_2_37	198_2_1	24_46_1	2220_46_25	7_46_1	6_456_59	914_2_144	285_2_1	776_2_1208	522_46_197	446_46_221	148_46_126	246_46_11	228_2_1	93_46_1	94_46_1	15_46_547	55_46_1	34_46_1763
154_46_151	158_46_304	628_46_756	191_46_1	110_46_1	252_46_133	2085_2_373	254_2_52	198_2_1	24_46_1	2220_46_22	7_46_1	6_456_56	914_2_171	285_2_1	776_2_1124	522_46_204	446_46_188	148_46_118	246_46_12	228_2_1	93_46_1	94_46_1	15_46_587	55_46_1	34_46_1774
154_46_153	158_46_324	628_46_780	191_46_1	110_46_1	252_46_129	2085_2_337	254_2_57	198_2_1	24_46_1	2220_46_17	7_46_1	6_456_52	914_2_187	285_2_1	776_2_1053	522_46_205	446_46_165	148_46_113	246_46_8	228_2_1	93_46_1	94_46_1	15_46_622	55_46_1	34_46_1797
154_46_148	158_46_327	628_46_808	191_46_1	110_46_1	252_46_125	2085_2_313	254_2_60	198_2_1	24_46_1	2220_46_16	7_46_1	6_456_43	914_2_217	285_2_1	776_2_1056	522_46_227	446_46_146	148_46_103	246_46_2	228_2_1	93_46_1	94_46_1	15_46_687	55_46_1	34_46_1798
154_46_145	158_46_334	628_46_778	191_46_1	110_46_1	252_46_116	2085_2_318	254_2_55	198_2_1	24_46_1	2220_46_13	7_46_1	6_456_38	914_2_220	285_2_1	776_2_1028	522_46_233	446_46_120	148_46_106	246_46_1	228_2_1	93_46_1	94_46_1	15_46_704	55_46_1	34_46_1810
154_46_144	158_46_372	628_46_770	191_46_1	252_46_108	2085_2_339	254_2_44	198_2_1	24_46_1	2220_46_16	7_46_1	6_456_41	914_2_216	285_2_1	776_2_1047	522_46_243	446_46_86	148_46_102	228_2_1	93_46_1	94_46_1	15_46_696	55_46_1	34_46_1855
154_46_144	158_46_369	628_46_750	191_46_1	252_46_107	2085_2_347	254_2_37	198_2_1	24_46_1	2220_46_21	7_46_1	6_456_39	914_2_193	285_2_1	776_2_1076	522_46_238	446_46_70	148_46_109	228_2_1	93_46_1	94_46_1	15_46_697	55_46_1	34_46_1877
154_46_155	158_46_385	628_46_755	191_46_1	252_46_106	2085_2_385	254_2_33	198_2_1	24_46_1	2220_46_23	7_46_1	6_456_39	914_2_201	285_2_1	776_2_1100	522_46_226	446_46_77	148_46_122	228_2_1	93_46_1	94_46_1	15_46_677	55_46_1	34_46_1879
154_46_147	158_46_403	628_46_753	191_46_1	252_46_111	2085_2_389	254_2_28	198_2_1	24_46_1	2220_46_25	7_46_1	6_456_44	914_2_190	285_2_1	776_2_1172	522_46_233	446_46_76	148_46_109	228_2_1	93_46_1	94_46_1	15_46_693	55_46_1	34_46_1869
154_46_143	158_46_426	628_46_745	191_46_1	252_46_125	2085_2_378	254_2_20	198_2_1	24_46_1	2220_46_29	7_46_1	6_456_46	914_2_186	285_2_1	776_2_1253	522_46_237	446_46_69	148_46_108	228_2_1	93_46_1	94_46_1	15_46_683	55_46_1	34_46_1839
154_46_153	158_46_431	628_46_722	191_46_1	252_46_125	2085_2_368	254_2_23	198_2_1	24_46_1	2220_46_29	7_46_1	6_456_46	914_2_156	285_2_1	776_2_1243	522_46_226	446_46_76	148_46_117	228_2_1	93_46_1	94_46_1	15_46_705	55_46_1	34_46_1819
154_46_158	158_46_440	628_46_688	191_46_1	252_46_124	2085_2_391	254_2_30	198_2_1	24_46_1	2220_46_24	7_46_1	6_456_41	914_2_132	285_2_1	776_2_1223	522_46_228	446_46_78	148_46_121	228_2_1	93_46_1	94_46_1	15_46_690	55_46_1	34_46_1796
154_46_174	158_46_425	628_46_729	191_46_1	252_46_122	2085_2_441	254_2_39	198_2_1	24_46_1	2220_46_19	7_46_1	6_456_39	914_2_91	285_2_1	776_2_1173	522_46_229	446_46_71	148_46_135	228_2_1	93_46_1	94_46_1	15_46_688	55_46_1	34_46_1736
154_46_186	158_46_415	628_46_750	191_46_1	252_46_118	2085_2_486	254_2_55	198_2_1	24_46_1	2220_46_19	7_46_1	6_456_29	914_2_58	285_2_1	776_2_1073	522_46_223	446_46_69	148_46_131	228_2_1	93_46_1	94_46_1	15_46_708	55_46_1	34_46_1726
154_46_190	158_46_402	628_46_756	191_46_1	252_46_107	2085_2_570	254_2_62	198_2_1	24_46_1	2220_46_19	7_46_1	6_456_26	914_2_33	285_2_1	776_2_1047	522_46_229	446_46_73	148_46_147	228_2_1	93_46_1	94_46_1	15_46_692	55_46_1	34_46_1694
154_46_187	158_46_381	628_46_769	191_46_1	252_46_114	2085_2_609	254_2_73	198_2_1	24_46_1	2220_46_21	7_46_1	6_456_25	914_2_28	285_2_1	776_2_986	522_46_231	446_46_79	148_46_153	228_2_1	93_46_1	94_46_1	15_46_689	55_46_1	34_46_1689
154_46_171	158_46_379	628_46_776	191_46_1	252_46_128	2085_2_698	254_2_66	198_2_1	24_46_1	2220_46_23	7_46_1	6_456_29	914_2_28	285_2_1	776_2_977	522_46_243	446_46_73	148_46_155	228_2_1	93_46_1	94_46_1	15_46_679	55_46_1	34_46_1635
154_46_160	158_46_395	628_46_800	191_46_1	252_46_127	2085_2_742	254_2_51	198_2_1	24_46_1	2220_46_25	7_46_1	6_456_30	914_2_36	285_2_1	776_2_1004	522_46_232	446_46_64	148_46_151	228_2_1	93_46_1	94_46_1	15_46_709	55_46_1	34_46_1641
154_46_146	158_46_405	628_46_789	191_46_1	252_46_124	2085_2_825	254_2_35	198_2_1	24_46_1	2220_46_33	7_46_1	6_456_31	914_2_66	285_2_1	776_2_1012	522_46_231	446_46_55	148_46_149	228_2_1	93_46_1	94_46_1	15_46_688	55_46_1	34_46_1608
154_46_142	158_46_419	628_46_807	191_46_1	252_46_121	2085_2_785	254_2_20	198_2_1	24_46_1	2220_46_37	7_46_1	6_456_29	914_2_89	285_2_1	776_2_1039	522_46_233	446_46_44	148_46_141	228_2_1	93_46_1	94_46_1	15_46_701	55_46_1	34_46_1650
154_46_130	158_46_410	628_46_802	191_46_1	252_46_131	2085_2_761	254_2_7	198_2_1	24_46_1	2220_46_46	7_46_1	6_456_28	914_2_128	285_2_1	776_2_1022	522_46_241	446_46_37	148_46_135	228_2_1	93_46_1	94_46_1	15_46_682	55_46_1	34_46_1643
154_46_138	158_46_396	628_46_797	191_46_1	252_46_133	2085_2_667	254_2_7	198_2_1	24_46_1	2220_46_43	7_46_1	6_456_31	914_2_149	285_2_1	776_2_1027	522_46_247	446_46_38	148_46_124	228_2_1	93_46_1	94_46_1	15_46_725	55_46_1	34_46_1666
154_46_132	158_46_405	628_46_793	191_46_1	252_46_131	2085_2_562	254_2_5	198_2_1	24_46_1	2220_46_47	7_46_1	6_456_30	914_2_177	285_2_1	776_2_1004	522_46_247	446_46_35	148_46_118	228_2_1	93_46_1	94_46_1	15_46_748	55_46_1	34_46_1688
154_46_121	158_46_409	628_46_766	191_46_1	252_46_133	2085_2_445	254_2_9	198_2_1	24_46_1	2220_46_45	7_46_1	6_456_25	914_2_169	285_2_1	776_2_981	522_46_238	446_46_33	148_46_100	228_2_1	93_46_1	94_46_1	15_46_748	55_46_1	34_46_1682
154_46_107	158_46_402	628_46_775	191_46_1	252_46_125	2085_2_301	254_2_8	198_2_1	24_46_1	2220_46_47	7_46_1	6_456_27	914_2_175	285_2_1	776_2_989	522_46_222	446_46_37	148_46_95	228_2_1	93_46_1	94_46_1	15_46_733	55_46_1	34_46_1724
154_46_109	158_46_398	628_46_760	191_46_1	252_46_121	2085_2_251	254_2_8	198_2_1	24_46_1	2220_46_56	7_46_1	6_456_31	914_2_132	285_2_1	776_2_950	522_46_231	446_46_42	148_46_87	228_2_1	93_46_1	94_46_1	15_46_726	55_46_1	34_46_1739
154_46_105	158_46_406	628_46_776	191_46_1	252_46_122	2085_2_279	254_2_12	198_2_1	24_46_1	2220_46_54	7_46_1	6_456_32	914_2_128	285_2_1	776_2_1013	522_46_241	446_46_37	148_46_84	228_2_1	93_46_1	94_46_1	15_46_724	55_46_1	34_46_1736
154_46_88	158_46_408	628_46_754	191_46_1	252_46_120	2085_2_311	254_2_11	198_2_1	24_46_1	2220_46_74	7_46_1	6_456_43	914_2_115	285_2_1	776_2_1104	522_46_251	446_46_36	148_46_77	228_2_1	93_46_1	94_46_1	15_46_738	55_46_1	34_46_1739
154_46_84	158_46_419	628_46_697	191_46_1	252_46_123	2085_2_383	254_2_14	198_2_1	24_46_1	2220_46_73	7_46_1	6_456_45	914_2_109	285_2_1	776_2_1215	522_46_265	446_46_38	148_46_79	228_2_1	93_46_1	94_46_1	15_46_727	55_46_1	34_46_1753
154_46_81	158_46_437	628_46_687	191_46_1	252_46_136	2085_2_442	254_2_18	198_2_1	24_46_1	2220_46_68	7_46_1	6_456_43	914_2_82	285_2_1	776_2_1328	522_46_270	446_46_45	148_46_78	228_2_1	93_46_1	94_46_1	15_46_726	55_46_1	34_46_1743
154_46_76	158_46_445	628_46_654	191_46_1	252_46_144	2085_2_491	254_2_20	198_2_1	24_46_1	2220_46_75	7_46_1	6_456_44	914_2_74	285_2_1	776_2_1416	522_46_282	446_46_47	148_46_83	228_2_1	93_46_1	94_46_1	15_46_731	55_46_1	34_46_1767
154_46_72	158_46_458	628_46_645	191_46_1	252_46_131	2085_2_533	254_2_19	198_2_1	24_46_1	2220_46_63	7_46_1	6_456_45	914_2_59	285_2_1	776_2_1384	522_46_284	446_46_50	148_46_92	228_2_1	93_46_1	94_46_1	15_46_741	55_46_1	34_46_1760
154_46_68	158_46_452	628_46_636	191_46_1	252_46_122	2085_2_543	254_2_13	198_2_1	24_46_1	2220_46_69	7_46_1	6_456_39	914_2_62	285_2_1	776_2_1289	522_46_300	446_46_50	148_46_105	228_2_1	93_46_1	94_46_1	15_46_760	55_46_1	34_46_1741
154_46_70	158_46_448	628_46_630	191_46_1	252_46_106	2085_2_528	198_2_1	24_46_1	2220_46_77	7_46_1	6_456_35	914_2_69	285_2_1	776_2_1143	522_46_285	446_46_57	148_46_106	228_2_1	93_46_1	94_46_1	15_46_771	55_46_1	34_46_1700
154_46_61	158_46_449	628_46_605	191_46_1	252_46_93	2085_2_492	198_2_1	24_46_1	2220_46_67	7_46_1	6_456_34	914_2_79	285_2_1	776_2_1003	522_46_300	446_46_63	148_46_110	228_2_1	93_46_1	94_46_1	15_46_788	55_46_1	34_46_1691
154_46_61	158_46_442	628_46_619	191_46_1	252_46_94	2085_2_415	198_2_1	24_46_1	2220_46_70	7_46_1	6_456_36	914_2_79	285_2_1	776_2_979	522_46_295	446_46_67	148_46_121	228_2_1	93_46_1	94_46_1	15_46_820	55_46_1	34_46_1671
154_46_52	158_46_420	628_46_623	191_46_1	252_46_98	2085_2_380	198_2_1	24_46_1	2220_46_72	7_46_1	6_456_40	914_2_83	285_2_1	776_2_1000	522_46_298	446_46_72	148_46_125	228_2_1	93_46_1	94_46_1	15_46_861	55_46_1	34_46_1667
154_46_46	158_46_399	628_46_651	191_46_1	252_46_101	2085_2_379	198_2_1	24_46_1	2220_46_71	7_46_1	6_456_45	914_2_70	285_2_1	776_2_1027	522_46_287	446_46_73	148_46_124	228_2_1	93_46_1	94_46_1	15_46_872	55_46_1	34_46_1651
154_46_39	158_46_382	628_46_700	191_46_1	252_46_107	2085_2_376	198_2_1	24_46_1	2220_46_70	7_46_1	6_456_48	914_2_54	285_2_1	776_2_1078	522_46_296	446_46_77	148_46_126	228_2_1	93_46_1	94_46_1	15_46_876	55_46_1	34_46_1600
154_46_28	158_46_363	628_46_731	191_46_1	252_46_97	2085_2_370	198_2_1	24_46_1	2220_46_70	7_46_1	6_456_60	914_2_53	285_2_1	776_2_1076	522_46_307	446_46_79	148_46_123	228_2_1	93_46_1	94_46_1	15_46_893	55_46_1	34_46_1580
154_46_27	158_46_362	628_46_769	191_46_1	252_46_84	2085_2_385	198_2_1	24_46_1	2220_46_68	7_46_1	6_456_69	914_2_54	285_2_1	776_2_1097	522_46_317	446_46_74	148_46_126	228_2_1	93_46_1	94_46_1	15_46_894	55_46_1	34_46_1614
154_46_24	158_46_354	628_46_809	191_46_1	252_46_92	2085_2_373	198_2_1	24_46_1	2220_46_55	7_46_1	6_456_71	914_2_57	285_2_1	776_2_1069	522_46_319	446_46_62	148_46_128	228_2_1	93_46_1	94_46_1	15_46_906	55_46_1	34_46_1628
154_46_21	158_46_364	628_46_846	191_46_1	252_46_98	2085_2_388	198_2_1	24_46_1	2220_46_60	7_46_1	6_456_72	914_2_57	285_2_1	776_2_1031	522_46_329	446_46_52	148_46_128	228_2_1	93_46_1	94_46_1	15_46_855	55_46_1	34_46_1611
154_46_21	158_46_348	628_46_887	191_46_1	252_46_110	2085_2_403	198_2_1	24_46_1	2220_46_61	7_46_1	6_456_79	914_2_68	285_2_1	776_2_973	522_46_318	446_46_46	148_46_135	228_2_1	93_46_1	94_46_1	15_46_820	55_46_1	34_46_1579
154_46_19	158_46_335	628_46_923	191_46_1	252_46_118	2085_2_452	198_2_1	24_46_1	2220_46_57	7_46_1	6_456_82	914_2_66	285_2_1	776_2_940	522_46_332	446_46_34	148_46_136	228_2_1	93_46_1	94_46_1	15_46_788	55_46_1	34_46_1572
154_46_13	158_46_339	628_46_941	191_46_1	252_46_126	2085_2_483	198_2_1	24_46_1	2220_46_65	7_46_1	6_456_74	914_2_71	285_2_1	776_2_916	522_46_340	446_46_31	148_46_131	228_2_1	93_46_1	94_46_1	15_46_804	55_46_1	34_46_1587
154_46_13	158_46_344	628_46_952	191_46_1	252_46_135	2085_2_524	198_2_1	24_46_1	2220_46_74	7_46_1	6_456_68	914_2_70	285_2_1	776_2_869	522_46_343	446_46_22	148_46_124	228_2_1	93_46_1	94_46_1	15_46_806	55_46_1	34_46_1651
154_46_10	158_46_333	628_46_947	191_46_1	252_46_135	2085_2_506	198_2_1	24_46_1	2220_46_71	7_46_1	6_456_56	914_2_72	285_2_1	776_2_845	522_46_346	446_46_18	148_46_134	228_2_1	93_46_1	94_46_1	15_46_819	55_46_1	34_46_1729
154_46_8	158_46_334	628_46_934	191_46_1	252_46_139	2085_2_510	198_2_1	24_46_1	2220_46_60	7_46_1	6_456_53	914_2_51	285_2_1	776_2_784	522_46_326	446_46_15	148_46_136	228_2_1	93_46_1	94_46_1	15_46_860	55_46_1	34_46_1772
154_46_8	158_46_348	628_46_901	191_46_1	252_46_135	2085_2_486	198_2_1	24_46_1	2220_46_55	7_46_1	6_456_47	914_2_60	285_2_1	776_2_707	522_46_319	446_46_11	148_46_143	228_2_1	93_46_1	94_46_1	15_46_898	55_46_1	34_46_1801
154_46_5	158_46_322	628_46_861	191_46_1	252_46_134	2085_2_486	198_2_1	24_46_1	2220_46_47	7_46_1	6_456_50	914_2_50	285_2_1	776_2_737	522_46_332	446_46_10	148_46_147	228_2_1	93_46_1	94_46_1	15_46_938	55_46_1	34_46_1842
154_46_3	158_46_323	628_46_835	191_46_1	252_46_132	2085_2_422	198_2_1	24_46_1	2220_46_42	7_46_1	6_456_57	914_2_66	285_2_1	776_2_751	522_46_338	446_46_16	148_46_144	228_2_1	93_46_1	94_46_1	15_46_947	55_46_1	34_46_1838
154_46_3	158_46_328	628_46_817	191_46_1	252_46_118	2085_2_359	198_2_1	24_46_1	2220_46_36	7_46_1	6_456_62	914_2_83	285_2_1	776_2_796	522_46_339	446_46_21	148_46_145	228_2_1	93_46_1	94_46_1	15_46_930	55_46_1	34_46_1855
154_46_2	158_46_328	628_46_831	191_46_1	252_46_120	2085_2_276	198_2_1	24_46_1	2220_46_36	7_46_1	6_456_65	914_2_101	285_2_1	776_2_817	522_46_342	446_46_25	148_46_143	228_2_1	93_46_1	94_46_1	15_46_917	55_46_1	34_46_1870
154_46_1	158_46_326	628_46_849	191_46_1	252_46_101	2085_2_240	198_2_1	24_46_1	2220_46_34	7_46_1	6_456_70	914_2_106	285_2_1	776_2_833	522_46_326	446_46_26	148_46_144	228_2_1	93_46_1	94_46_1	15_46_884	55_46_1	34_46_1923
776_2_833	15_46_850	7_46_1	55_46_1	158_46_348	628_46_876	191_46_1	446_46_28	2220_46_27	34_46_1976	228_2_1	148_46_136	522_46_332	6_456_78	252_46_87	914_2_113	2085_2_207	285_2_1	94_46_1	198_2_1
776_2_866	15_46_827	7_46_1	55_46_1	158_46_345	628_46_877	191_46_1	446_46_29	2220_46_22	34_46_2027	228_2_1	148_46_128	522_46_329	6_456_82	252_46_73	914_2_92	2085_2_195	285_2_1	94_46_1	198_2_1
776_2_875	15_46_792	7_46_1	55_46_1	158_46_362	628_46_901	191_46_1	446_46_33	2220_46_22	34_46_2050	228_2_1	148_46_134	522_46_313	6_456_80	252_46_71	914_2_79	2085_2_170	285_2_1	94_46_1	198_2_1
776_2_941	15_46_797	7_46_1	55_46_1	158_46_354	628_46_913	191_46_1	446_46_35	2220_46_23	34_46_2043	228_2_1	148_46_125	522_46_322	6_456_85	252_46_73	914_2_76	2085_2_147	285_2_1	94_46_1	198_2_1
776_2_926	15_46_761	7_46_1	55_46_1	158_46_338	628_46_895	191_46_1	446_46_41	2220_46_26	34_46_2090	228_2_1	148_46_120	522_46_316	6_456_87	252_46_73	914_2_67	2085_2_116	285_2_1	94_46_1	198_2_1
776_2_984	15_46_766	7_46_1	55_46_1	158_46_341	628_46_895	191_46_1	446_46_52	2220_46_28	34_46_2098	228_2_1	148_46_118	522_46_320	6_456_82	252_46_72	914_2_81	2085_2_107	285_2_1	94_46_1	198_2_1
776_2_962	15_46_778	7_46_1	55_46_1	158_46_334	628_46_873	191_46_1	446_46_49	2220_46_33	34_46_2094	228_2_1	148_46_102	522_46_324	6_456_76	252_46_75	914_2_91	2085_2_95	285_2_1	94_46_1	198_2_1
776_2_945	15_46_782	7_46_1	55_46_1	158_46_335	628_46_871	191_46_1	446_46_53	2220_46_35	34_46_2110	228_2_1	148_46_93	522_46_338	6_456_82	252_46_72	914_2_114	2085_2_95	285_2_1	94_46_1	198_2_1
776_2_922	15_46_792	7_46_1	55_46_1	158_46_349	628_46_865	191_46_1	446_46_54	2220_46_36	34_46_2071	228_2_1	148_46_92	522_46_337	6_456_72	252_46_76	914_2_136	2085_2_106	285_2_1	94_46_1	198_2_1
776_2_858	15_46_827	7_46_1	55_46_1	158_46_364	628_46_867	191_46_1	446_46_50	2220_46_37	34_46_2043	228_2_1	148_46_88	522_46_344	6_456_77	252_46_80	914_2_163	2085_2_139	285_2_1	94_46_1	198_2_1
776_2_836	15_46_856	7_46_1	55_46_1	158_46_347	628_46_867	191_46_1	446_46_47	2220_46_39	34_46_1995	228_2_1	148_46_88	522_46_347	6_456_65	252_46_86	914_2_170	2085_2_170	285_2_1	94_46_1	198_2_1
776_2_787	15_46_896	7_46_1	55_46_1	158_46_346	628_46_859	191_46_1	446_46_40	2220_46_40	34_46_1959	228_2_1	148_46_89	522_46_348	6_456_71	252_46_100	914_2_162	2085_2_224	285_2_1	94_46_1	198_2_1
776_2_737	15_46_904	7_46_1	55_46_1	158_46_344	628_46_871	191_46_1	446_46_39	2220_46_39	34_46_1970	228_2_1	148_46_90	522_46_362	6_456_74	252_46_91	914_2_133	2085_2_283	285_2_1	94_46_1	198_2_1
776_2_692	15_46_915	7_46_1	55_46_1	158_46_341	628_46_859	191_46_1	446_46_38	2220_46_39	34_46_1961	228_2_1	148_46_97	522_46_362	6_456_78	252_46_88	914_2_118	2085_2_337	285_2_1	94_46_1	198_2_1
776_2_700	15_46_931	7_46_1	55_46_1	158_46_341	628_46_858	191_46_1	446_46_43	2220_46_42	34_46_1965	228_2_1	148_46_104	522_46_350	6_456_82	252_46_78	914_2_81	2085_2_378	285_2_1	94_46_1	198_2_1
776_2_762	15_46_940	7_46_1	55_46_1	158_46_322	628_46_849	191_46_1	446_46_54	2220_46_46	34_46_1946	228_2_1	148_46_108	522_46_345	6_456_82	252_46_76	914_2_79	2085_2_430	285_2_1	94_46_1	198_2_1
776_2_832	15_46_963	7_46_1	55_46_1	158_46_300	628_46_852	191_46_1	446_46_60	2220_46_44	34_46_1896	228_2_1	148_46_108	522_46_340	6_456_79	252_46_74	914_2_64	2085_2_463	285_2_1	94_46_1	198_2_1
776_2_927	15_46_998	7_46_1	55_46_1	158_46_296	628_46_866	191_46_1	446_46_69	2220_46_51	34_46_1888	228_2_1	148_46_105	522_46_331	6_456_78	252_46_67	914_2_70	2085_2_488	285_2_1	94_46_1	198_2_1
776_2_1024	15_46_1016	7_46_1	55_46_1	158_46_276	628_46_879	191_46_1	446_46_72	2220_46_60	34_46_1868	228_2_1	148_46_95	522_46_314	6_456_66	252_46_55	914_2_74	2085_2_483	285_2_1	94_46_1	198_2_1
776_2_1090	15_46_1027	7_46_1	55_46_1	158_46_276	628_46_871	191_46_1	446_46_79	2220_46_63	34_46_1866	228_2_1	148_46_97	522_46_304	6_456_67	252_46_47	914_2_92	2085_2_448	285_2_1	94_46_1	198_2_1
776_2_1145	15_46_1016	7_46_1	55_46_1	158_46_281	628_46_880	191_46_1	446_46_96	2220_46_58	34_46_1837	228_2_1	148_46_101	522_46_303	6_456_71	252_46_56	914_2_102	2085_2_420	285_2_1	94_46_1	198_2_1
776_2_1157	15_46_1005	7_46_1	55_46_1	158_46_284	628_46_909	191_46_1	446_46_96	2220_46_62	34_46_1826	228_2_1	148_46_101	522_46_309	6_456_88	252_46_47	914_2_101	2085_2_418	285_2_1	94_46_1	198_2_1
776_2_1121	15_46_968	7_46_1	55_46_1	158_46_290	628_46_936	191_46_1	446_46_100	2220_46_53	34_46_1753	228_2_1	148_46_109	522_46_326	6_456_95	252_46_54	914_2_76	2085_2_426	285_2_1	94_46_1	198_2_1
776_2_1089	15_46_936	7_46_1	55_46_1	158_46_290	628_46_957	191_46_1	446_46_83	2220_46_53	34_46_1754	228_2_1	148_46_109	522_46_347	6_456_105	252_46_57	914_2_73	2085_2_450	285_2_1	94_46_1	198_2_1
776_2_990	15_46_888	7_46_1	55_46_1	158_46_295	628_46_960	191_46_1	446_46_90	2220_46_44	34_46_1768	228_2_1	148_46_126	522_46_340	6_456_112	252_46_70	914_2_70	2085_2_485	285_2_1	94_46_1	198_2_1
776_2_945	15_46_852	7_46_1	55_46_1	158_46_315	628_46_977	191_46_1	446_46_85	2220_46_39	34_46_1758	228_2_1	148_46_122	522_46_352	6_456_117	252_46_91	914_2_50	2085_2_517	285_2_1	94_46_1	198_2_1
776_2_881	15_46_826	7_46_1	55_46_1	158_46_331	628_46_963	191_46_1	446_46_79	2220_46_34	34_46_1780	228_2_1	148_46_119	522_46_347	6_456_132	252_46_88	914_2_47	2085_2_513	285_2_1	94_46_1	198_2_1
776_2_880	15_46_845	7_46_1	55_46_1	158_46_342	628_46_951	191_46_1	446_46_87	2220_46_29	34_46_1764	228_2_1	148_46_110	522_46_346	6_456_137	252_46_80	914_2_48	2085_2_472	285_2_1	94_46_1	198_2_1
776_2_842	15_46_845	7_46_1	55_46_1	158_46_334	628_46_918	191_46_1	446_46_94	2220_46_28	34_46_1777	228_2_1	148_46_104	522_46_342	6_456_144	252_46_75	914_2_49	2085_2_451	285_2_1	94_46_1	198_2_1
776_2_828	15_46_848	7_46_1	55_46_1	158_46_345	628_46_890	191_46_1	446_46_108	2220_46_19	34_46_1767	228_2_1	148_46_103	522_46_359	6_456_152	252_46_69	914_2_57	2085_2_414	285_2_1	94_46_1	198_2_1
776_2_841	15_46_836	7_46_1	55_46_1	158_46_362	628_46_911	191_46_1	446_46_103	2220_46_19	34_46_1763	228_2_1	148_46_95	522_46_349	6_456_152	252_46_72	914_2_77	2085_2_416	285_2_1	94_46_1	198_2_1
776_2_870	15_46_849	7_46_1	55_46_1	158_46_390	628_46_919	191_46_1	446_46_87	2220_46_25	34_46_1768	228_2_1	148_46_106	522_46_369	6_456_148	252_46_76	914_2_83	2085_2_379	285_2_1	94_46_1	198_2_1
776_2_934	15_46_827	7_46_1	55_46_1	158_46_382	628_46_909	191_46_1	446_46_87	2220_46_38	34_46_1769	228_2_1	148_46_100	522_46_378	6_456_135	252_46_75	914_2_111	2085_2_369	285_2_1	94_46_1	198_2_1
776_2_955	15_46_811	7_46_1	55_46_1	158_46_389	628_46_916	191_46_1	446_46_78	2220_46_48	34_46_1786	228_2_1	148_46_105	522_46_396	6_456_133	252_46_73	914_2_129	2085_2_324	285_2_1	94_46_1	198_2_1
776_2_1030	15_46_798	7_46_1	55_46_1	158_46_394	628_46_902	191_46_1	446_46_69	2220_46_49	34_46_1765	228_2_1	148_46_109	522_46_433	6_456_125	252_46_70	914_2_141	2085_2_307	285_2_1	94_46_1	198_2_1
776_2_1040	15_46_793	7_46_1	55_46_1	158_46_412	628_46_886	191_46_1	446_46_63	2220_46_49	34_46_1780	228_2_1	148_46_97	522_46_425	6_456_130	252_46_56	914_2_139	2085_2_263	285_2_1	94_46_1	198_2_1
776_2_1080	15_46_757	7_46_1	55_46_1	158_46_423	628_46_889	191_46_1	446_46_60	2220_46_46	34_46_1793	228_2_1	148_46_81	522_46_417	6_456_126	252_46_50	914_2_118	2085_2_246	285_2_1	94_46_1	198_2_1
776_2_1096	15_46_749	7_46_1	55_46_1	158_46_434	628_46_874	191_46_1	446_46_71	2220_46_37	34_46_1803	228_2_1	148_46_72	522_46_425	6_456_134	252_46_46	914_2_129	2085_2_224	285_2_1	94_46_1	198_2_1
776_2_1084	15_46_724	7_46_1	55_46_1	158_46_405	628_46_844	191_46_1	446_46_72	2220_46_40	34_46_1825	228_2_1	148_46_66	522_46_434	6_456_135	252_46_43	914_2_124	2085_2_196	285_2_1	94_46_1	198_2_1
776_2_1060	15_46_712	7_46_1	55_46_1	158_46_391	628_46_853	191_46_1	446_46_75	2220_46_44	34_46_1819	228_2_1	148_46_59	522_46_444	6_456_132	252_46_40	914_2_124	2085_2_177	285_2_1	94_46_1	198_2_1
776_2_1068	15_46_731	7_46_1	55_46_1	158_46_383	628_46_854	191_46_1	446_46_73	2220_46_45	34_46_1832	228_2_1	148_46_62	522_46_423	6_456_138	252_46_40	914_2_110	2085_2_159	285_2_1	94_46_1	198_2_1
776_2_1042	15_46_747	7_46_1	55_46_1	158_46_375	628_46_882	191_46_1	446_46_67	2220_46_40	34_46_1844	228_2_1	148_46_58	522_46_424	6_456_139	252_46_36	914_2_115	2085_2_135	285_2_1	94_46_1	198_2_1
776_2_1016	15_46_767	7_46_1	55_46_1	158_46_387	628_46_916	191_46_1	446_46_60	2220_46_41	34_46_1817	228_2_1	148_46_57	522_46_415	6_456_141	252_46_35	914_2_105	2085_2_112	285_2_1	94_46_1	198_2_1
776_2_992	15_46_808	7_46_1	55_46_1	158_46_403	628_46_934	191_46_1	446_46_49	2220_46_37	34_46_1826	228_2_1	148_46_58	522_46_412	6_456_135	252_46_31	914_2_115	2085_2_111	285_2_1	94_46_1	198_2_1
776_2_1000	15_46_837	7_46_1	55_46_1	158_46_405	628_46_941	191_46_1	446_46_44	2220_46_36	34_46_1870	228_2_1	148_46_58	522_46_383	6_456_129	252_46_29	914_2_94	2085_2_121	285_2_1	94_46_1	198_2_1
776_2_976	15_46_840	7_46_1	55_46_1	158_46_438	628_46_894	191_46_1	446_46_42	2220_46_37	34_46_1839	228_2_1	148_46_62	522_46_380	6_456_120	252_46_25	914_2_101	2085_2_121	285_2_1	94_46_1	198_2_1
776_2_1016	15_46_852	7_46_1	55_46_1	158_46_447	628_46_879	191_46_1	446_46_31	2220_46_25	34_46_1835	228_2_1	148_46_64	522_46_366	6_456_115	252_46_24	914_2_89	2085_2_133	285_2_1	94_46_1	198_2_1
776_2_1048	15_46_872	7_46_1	55_46_1	158_46_465	628_46_846	191_46_1	446_46_21	2220_46_24	34_46_1844	228_2_1	148_46_71	522_46_372	6_456_115	252_46_27	914_2_100	2085_2_131	285_2_1	94_46_1	198_2_1
776_2_1157	15_46_888	7_46_1	55_46_1	158_46_500	628_46_838	191_46_1	446_46_16	2220_46_25	34_46_1826	228_2_1	148_46_88	522_46_386	6_456_103	252_46_25	914_2_112	2085_2_145	285_2_1	94_46_1	198_2_1
776_2_1210	15_46_919	7_46_1	55_46_1	158_46_504	628_46_823	191_46_1	446_46_13	2220_46_27	34_46_1836	228_2_1	148_46_94	522_46_380	6_456_101	252_46_28	914_2_118	2085_2_138	285_2_1	94_46_1	198_2_1
776_2_1314	15_46_955	7_46_1	55_46_1	158_46_481	628_46_792	191_46_1	446_46_9	2220_46_28	34_46_1850	228_2_1	148_46_100	522_46_382	6_456_86	252_46_31	914_2_132	2085_2_156	285_2_1	94_46_1	198_2_1
776_2_1300	15_46_982	7_46_1	55_46_1	158_46_461	628_46_783	191_46_1	446_46_11	2220_46_32	34_46_1843	228_2_1	148_46_93	522_46_366	6_456_86	252_46_36	914_2_135	2085_2_169	285_2_1	94_46_1	198_2_1
776_2_1297	15_46_1009	7_46_1	55_46_1	158_46_453	628_46_780	191_46_1	446_46_6	2220_46_36	34_46_1880	228_2_1	148_46_96	522_46_357	6_456_80	252_46_37	914_2_143	2085_2_174	285_2_1	94_46_1	198_2_1
776_2_1241	15_46_1034	7_46_1	55_46_1	158_46_434	628_46_788	191_46_1	446_46_3	2220_46_40	34_46_1875	228_2_1	148_46_99	522_46_343	6_456_71	252_46_37	914_2_143	2085_2_186	285_2_1	94_46_1	198_2_1
776_2_1177	15_46_1047	7_46_1	55_46_1	158_46_438	628_46_781	191_46_1	446_46_2	2220_46_44	34_46_1862	228_2_1	148_46_99	522_46_343	6_456_69	252_46_32	914_2_156	2085_2_199	285_2_1	94_46_1	198_2_1
776_2_1113	15_46_1047	7_46_1	55_46_1	158_46_447	628_46_799	191_46_1	446_46_2	2220_46_47	34_46_1845	228_2_1	148_46_108	522_46_329	6_456_66	252_46_28	914_2_161	2085_2_199	285_2_1	94_46_1	198_2_1
776_2_1065	15_46_1045	7_46_1	55_46_1	158_46_449	628_46_817	191_46_1	446_46_3	2220_46_45	34_46_1813	228_2_1	148_46_113	522_46_337	6_456_60	252_46_26	914_2_160	2085_2_187	285_2_1	94_46_1	198_2_1
776_2_989	15_46_1029	7_46_1	55_46_1	158_46_460	628_46_851	191_46_1	446_46_3	2220_46_46	34_46_1810	228_2_1	148_46_110	522_46_328	6_456_56	252_46_30	914_2_155	2085_2_186	285_2_1	94_46_1	198_2_1
776_2_893	15_46_1052	7_46_1	55_46_1	158_46_460	628_46_869	191_46_1	446_46_4	2220_46_49	34_46_1799	228_2_1	148_46_112	522_46_332	6_456_57	252_46_31	914_2_163	2085_2_192	285_2_1	94_46_1	198_2_1
776_2_886	15_46_1033	7_46_1	55_46_1	158_46_460	628_46_885	191_46_1	446_46_4	2220_46_44	34_46_1780	228_2_1	148_46_117	522_46_312	6_456_44	252_46_29	914_2_160	2085_2_200	285_2_1	94_46_1	198_2_1
776_2_892	15_46_996	7_46_1	55_46_1	158_46_495	628_46_897	191_46_1	446_46_5	2220_46_42	34_46_1768	228_2_1	148_46_116	522_46_283	6_456_44	252_46_25	914_2_192	2085_2_210	285_2_1	94_46_1	198_2_1
776_2_875	15_46_1014	7_46_1	55_46_1	158_46_495	628_46_914	191_46_1	446_46_7	2220_46_42	34_46_1756	228_2_1	148_46_114	522_46_274	6_456_33	252_46_22	914_2_190	2085_2_212	285_2_1	94_46_1	198_2_1
776_2_901	15_46_996	7_46_1	55_46_1	158_46_521	628_46_918	191_46_1	446_46_6	2220_46_40	34_46_1753	228_2_1	148_46_103	522_46_264	6_456_37	252_46_21	914_2_229	2085_2_227	285_2_1	94_46_1	198_2_1
776_2_937	15_46_978	7_46_1	55_46_1	158_46_518	628_46_927	191_46_1	446_46_9	2220_46_38	34_46_1772	228_2_1	148_46_97	522_46_259	6_456_44	252_46_17	914_2_226	2085_2_252	285_2_1	94_46_1	198_2_1
776_2_1036	15_46_957	7_46_1	55_46_1	158_46_533	628_46_956	191_46_1	446_46_10	2220_46_37	34_46_1728	228_2_1	148_46_89	522_46_249	6_456_40	252_46_10	914_2_253	2085_2_280	285_2_1	94_46_1	198_2_1
776_2_1106	15_46_935	7_46_1	55_46_1	158_46_522	628_46_985	191_46_1	446_46_12	2220_46_28	34_46_1745	228_2_1	148_46_84	522_46_238	6_456_37	252_46_12	914_2_217	2085_2_309	285_2_1	94_46_1	198_2_1
776_2_1222	15_46_911	7_46_1	55_46_1	158_46_528	628_46_1004	191_46_1	446_46_11	2220_46_30	34_46_1690	228_2_1	148_46_81	522_46_214	6_456_42	252_46_18	914_2_234	2085_2_347	285_2_1	94_46_1	198_2_1
776_2_1301	15_46_882	7_46_1	55_46_1	158_46_528	628_46_1000	191_46_1	446_46_11	2220_46_26	34_46_1672	228_2_1	148_46_81	522_46_197	6_456_49	252_46_20	914_2_223	2085_2_347	285_2_1	94_46_1	198_2_1
776_2_1387	15_46_878	7_46_1	55_46_1	158_46_527	628_46_993	191_46_1	446_46_10	2220_46_22	34_46_1662	228_2_1	148_46_76	522_46_193	6_456_47	252_46_24	914_2_265	2085_2_321	285_2_1	94_46_1	198_2_1
776_2_1357	15_46_872	7_46_1	55_46_1	158_46_524	628_46_1008	191_46_1	446_46_10	2220_46_17	34_46_1687	228_2_1	148_46_80	522_46_179	6_456_43	252_46_27	914_2_244	2085_2_313	285_2_1	94_46_1	198_2_1
776_2_1378	15_46_893	7_46_1	55_46_1	158_46_522	628_46_1013	191_46_1	446_46_8	2220_46_14	34_46_1649	228_2_1	148_46_76	522_46_187	6_456_40	252_46_34	914_2_288	2085_2_294	285_2_1	94_46_1	198_2_1
776_2_1361	15_46_861	7_46_1	55_46_1	158_46_519	628_46_1013	191_46_1	446_46_8	2220_46_16	34_46_1633	228_2_1	148_46_79	522_46_185	6_456_34	252_46_32	914_2_287	2085_2_302	285_2_1	94_46_1	198_2_1
776_2_1366	15_46_809	7_46_1	55_46_1	158_46_534	628_46_1004	191_46_1	446_46_4	2220_46_18	34_46_1620	228_2_1	148_46_97	522_46_179	6_456_35	252_46_32	914_2_350	2085_2_313	285_2_1	94_46_1	198_2_1
776_2_1382	15_46_786	7_46_1	55_46_1	158_46_555	628_46_1000	191_46_1	446_46_3	2220_46_13	34_46_1601	228_2_1	148_46_95	522_46_169	6_456_34	252_46_33	914_2_355	2085_2_320	285_2_1	94_46_1	198_2_1
776_2_1378	15_46_775	7_46_1	55_46_1	158_46_538	628_46_1006	191_46_1	446_46_5	2220_46_13	34_46_1569	228_2_1	148_46_99	522_46_161	6_456_30	252_46_31	914_2_412	2085_2_340	285_2_1	94_46_1	198_2_1
776_2_1307	15_46_747	7_46_1	55_46_1	158_46_524	628_46_1017	191_46_1	446_46_10	2220_46_14	34_46_1589	228_2_1	148_46_99	522_46_150	6_456_29	252_46_26	914_2_413	2085_2_345	285_2_1	94_46_1	198_2_1
776_2_1215	15_46_758	7_46_1	55_46_1	158_46_526	628_46_999	191_46_1	446_46_12	2220_46_14	34_46_1604	228_2_1	148_46_98	522_46_155	6_456_22	252_46_28	914_2_431	2085_2_341	285_2_1	94_46_1	198_2_1
776_2_1061	15_46_784	7_46_1	55_46_1	158_46_548	628_46_974	191_46_1	446_46_10	2220_46_20	34_46_1632	228_2_1	148_46_92	522_46_162	6_456_21	252_46_24	914_2_367	2085_2_302	285_2_1	94_46_1	198_2_1
776_2_913	15_46_774	7_46_1	55_46_1	158_46_568	628_46_989	191_46_1	446_46_7	2220_46_23	34_46_1677	228_2_1	148_46_87	522_46_183	6_456_20	252_46_18	914_2_344	2085_2_273	285_2_1	94_46_1	198_2_1
776_2_932	15_46_789	7_46_1	55_46_1	158_46_562	628_46_974	191_46_1	446_46_4	2220_46_20	34_46_1676	228_2_1	148_46_84	522_46_205	6_456_16	252_46_14	914_2_278	2085_2_242	285_2_1	94_46_1	198_2_1
776_2_897	15_46_802	7_46_1	55_46_1	158_46_560	628_46_970	191_46_1	446_46_1	2220_46_21	34_46_1674	228_2_1	148_46_85	522_46_218	6_456_15	252_46_18	914_2_237	2085_2_214	285_2_1	94_46_1	198_2_1
776_2_883	15_46_797	7_46_1	158_46_552	628_46_983	191_46_1	2220_46_23	34_46_1690	228_2_1	148_46_81	522_46_225	6_456_15	252_46_23	914_2_211	2085_2_179	285_2_1	198_2_1
776_2_913	15_46_799	7_46_1	158_46_506	628_46_988	191_46_1	2220_46_23	34_46_1733	228_2_1	148_46_74	522_46_222	6_456_16	252_46_27	914_2_209	2085_2_155	285_2_1	198_2_1
776_2_907	15_46_789	7_46_1	158_46_474	628_46_1016	191_46_1	2220_46_20	34_46_1780	228_2_1	148_46_66	522_46_214	6_456_18	252_46_37	914_2_214	2085_2_151	285_2_1	198_2_1
776_2_906	15_46_824	7_46_1	158_46_432	628_46_1012	191_46_1	2220_46_21	34_46_1829	228_2_1	148_46_52	522_46_228	6_456_18	252_46_42	914_2_222	2085_2_159	285_2_1	198_2_1
776_2_922	15_46_804	7_46_1	158_46_428	628_46_1008	191_46_1	2220_46_21	34_46_1852	228_2_1	148_46_46	522_46_237	6_456_18	252_46_47	914_2_208	2085_2_156	285_2_1	198_2_1
776_2_942	15_46_782	7_46_1	158_46_409	628_46_1018	191_46_1	2220_46_19	34_46_1874	228_2_1	148_46_44	522_46_234	6_456_18	252_46_50	914_2_225	2085_2_179	285_2_1	198_2_1
776_2_943	15_46_774	7_46_1	158_46_394	628_46_1021	191_46_1	2220_46_20	34_46_1922	228_2_1	148_46_47	522_46_244	6_456_14	252_46_54	914_2_248	2085_2_196	285_2_1	198_2_1
776_2_977	15_46_788	7_46_1	158_46_368	628_46_1025	191_46_1	2220_46_19	34_46_1979	228_2_1	148_46_45	522_46_242	6_456_15	252_46_66	914_2_252	2085_2_222	285_2_1	198_2_1
776_2_984	15_46_832	7_46_1	158_46_353	628_46_989	191_46_1	2220_46_15	34_46_1968	228_2_1	148_46_46	522_46_249	6_456_11	252_46_79	914_2_281	2085_2_229	285_2_1	198_2_1
776_2_1046	15_46_822	7_46_1	158_46_359	628_46_982	191_46_1	2220_46_12	34_46_1960	228_2_1	148_46_49	522_46_246	6_456_7	252_46_96	914_2_290	2085_2_231	285_2_1	198_2_1
776_2_952	15_46_822	7_46_1	158_46_375	628_46_949	191_46_1	2220_46_6	34_46_1990	228_2_1	148_46_54	522_46_257	6_456_6	252_46_99	914_2_281	2085_2_211	285_2_1	198_2_1
776_2_970	15_46_822	7_46_1	158_46_389	628_46_950	191_46_1	2220_46_4	34_46_1981	228_2_1	148_46_47	522_46_266	6_456_4	252_46_112	914_2_253	2085_2_193	285_2_1	198_2_1
776_2_960	15_46_803	7_46_1	158_46_402	628_46_933	191_46_1	2220_46_7	34_46_1984	228_2_1	148_46_38	522_46_267	6_456_7	252_46_129	914_2_206	2085_2_157	285_2_1	198_2_1
776_2_1004	15_46_838	7_46_1	158_46_413	628_46_933	191_46_1	2220_46_7	34_46_2023	228_2_1	148_46_44	522_46_263	6_456_8	252_46_141	914_2_199	2085_2_135	285_2_1	198_2_1
776_2_937	15_46_823	7_46_1	158_46_421	628_46_939	191_46_1	2220_46_8	34_46_2043	228_2_1	148_46_41	522_46_263	6_456_9	252_46_152	914_2_183	2085_2_141	285_2_1	198_2_1
776_2_980	15_46_805	7_46_1	158_46_422	628_46_943	191_46_1	2220_46_5	34_46_2016	228_2_1	148_46_44	522_46_262	6_456_12	252_46_147	914_2_180	2085_2_124	285_2_1	198_2_1
776_2_984	15_46_799	7_46_1	158_46_438	628_46_942	191_46_1	2220_46_2	34_46_2009	228_2_1	148_46_47	522_46_261	6_456_14	252_46_150	914_2_167	2085_2_110	285_2_1	198_2_1
776_2_1031	15_46_783	7_46_1	158_46_462	628_46_921	191_46_1	2220_46_4	34_46_1987	228_2_1	148_46_50	522_46_263	6_456_16	252_46_135	914_2_181	2085_2_119	285_2_1	198_2_1
776_2_1076	15_46_775	7_46_1	158_46_451	628_46_919	148_46_45	34_46_2010	228_2_1	522_46_276	6_456_14	252_46_135	914_2_175	2085_2_118	285_2_1	198_2_1
776_2_1123	15_46_774	7_46_1	158_46_422	628_46_935	148_46_35	34_46_2047	228_2_1	522_46_288	6_456_16	252_46_120	914_2_204	2085_2_127	285_2_1	198_2_1
776_2_1085	15_46_791	7_46_1	158_46_399	628_46_934	148_46_38	34_46_2074	228_2_1	522_46_275	6_456_16	252_46_116	914_2_213	2085_2_139	285_2_1	198_2_1
776_2_1036	15_46_777	7_46_1	158_46_395	628_46_885	148_46_44	34_46_2128	228_2_1	522_46_293	6_456_21	252_46_100	914_2_215	2085_2_138	285_2_1	198_2_1
776_2_913	15_46_798	7_46_1	158_46_411	628_46_861	148_46_63	34_46_2152	228_2_1	522_46_288	6_456_24	252_46_102	914_2_239	2085_2_149	285_2_1	198_2_1
776_2_848	15_46_816	7_46_1	158_46_401	628_46_805	148_46_71	34_46_2159	228_2_1	522_46_293	6_456_28	252_46_102	914_2_252	2085_2_144	285_2_1	198_2_1
776_2_859	15_46_833	7_46_1	158_46_402	628_46_785	148_46_72	34_46_2180	228_2_1	522_46_277	6_456_24	252_46_100	914_2_266	2085_2_125	285_2_1	198_2_1
776_2_839	15_46_899	7_46_1	158_46_417	628_46_769	148_46_76	34_46_2155	228_2_1	522_46_260	6_456_17	252_46_94	914_2_325	2085_2_107	285_2_1	198_2_1
776_2_877	15_46_923	7_46_1	158_46_423	628_46_730	148_46_75	34_46_2142	228_2_1	522_46_258	6_456_17	252_46_98	914_2_341	2085_2_81	285_2_1	198_2_1
776_2_895	15_46_957	7_46_1	158_46_408	628_46_747	148_46_73	34_46_2106	228_2_1	522_46_248	6_456_14	252_46_91	914_2_356	2085_2_82	285_2_1	198_2_1
776_2_925	15_46_929	7_46_1	158_46_403	628_46_740	148_46_67	34_46_2081	228_2_1	522_46_268	6_456_8	252_46_97	914_2_357	2085_2_69	285_2_1	198_2_1
776_2_916	15_46_920	7_46_1	158_46_416	628_46_749	148_46_66	34_46_2080	228_2_1	522_46_244	6_456_5	252_46_97	914_2_352	2085_2_83	285_2_1	198_2_1
776_2_929	15_46_937	7_46_1	158_46_408	628_46_746	148_46_68	2085_2_97	522_46_246	228_2_1	252_46_92	914_2_333	34_46_2096	285_2_1	198_2_1
776_2_892	15_46_914	7_46_1	158_46_399	628_46_761	148_46_62	2085_2_130	522_46_254	228_2_1	252_46_99	914_2_348	34_46_2088	285_2_1	198_2_1
776_2_922	15_46_915	7_46_1	158_46_386	628_46_776	148_46_52	2085_2_151	522_46_258	228_2_1	252_46_103	914_2_352	34_46_2082	285_2_1	198_2_1
776_2_885	15_46_906	7_46_1	158_46_361	628_46_808	148_46_50	2085_2_197	522_46_243	228_2_1	252_46_99	914_2_344	34_46_2083	285_2_1	198_2_1
776_2_870	15_46_911	7_46_1	158_46_367	628_46_841	148_46_48	2085_2_233	522_46_247	228_2_1	252_46_106	914_2_354	34_46_2058	285_2_1	198_2_1
776_2_823	15_46_892	7_46_1	158_46_361	628_46_871	148_46_48	2085_2_257	522_46_242	228_2_1	252_46_112	914_2_335	34_46_2042	285_2_1	198_2_1
776_2_808	15_46_884	7_46_1	158_46_363	628_46_923	148_46_43	2085_2_248	522_46_241	228_2_1	252_46_121	914_2_319	34_46_1997	285_2_1	198_2_1
776_2_779	15_46_899	7_46_1	158_46_351	628_46_928	148_46_39	2085_2_254	522_46_242	228_2_1	252_46_129	914_2_279	34_46_1998	285_2_1	198_2_1
776_2_843	15_46_893	7_46_1	158_46_327	628_46_936	148_46_44	2085_2_252	522_46_255	228_2_1	252_46_119	914_2_259	34_46_1998	285_2_1	198_2_1
776_2_941	15_46_911	7_46_1	158_46_304	628_46_910	148_46_54	2085_2_222	522_46_252	228_2_1	252_46_114	914_2_216	34_46_2012	285_2_1	198_2_1
776_2_992	15_46_941	7_46_1	158_46_327	628_46_870	148_46_63	2085_2_200	522_46_271	228_2_1	252_46_98	914_2_190	34_46_2033	285_2_1	198_2_1
776_2_1065	15_46_983	7_46_1	158_46_320	628_46_846	148_46_69	2085_2_200	522_46_261	228_2_1	252_46_103	914_2_176	34_46_2033	285_2_1	198_2_1
776_2_1003	15_46_1009	7_46_1	158_46_333	628_46_829	148_46_74	2085_2_171	522_46_249	228_2_1	252_46_93	914_2_174	34_46_2065	285_2_1	198_2_1
776_2_997	15_46_1037	7_46_1	158_46_325	628_46_808	148_46_77	2085_2_167	522_46_253	228_2_1	252_46_87	914_2_155	34_46_2086	285_2_1	198_2_1
776_2_901	15_46_1033	7_46_1	158_46_339	628_46_783	148_46_78	2085_2_143	522_46_249	228_2_1	252_46_87	914_2_163	34_46_2108	285_2_1	198_2_1
776_2_863	15_46_1020	7_46_1	158_46_336	628_46_764	148_46_84	2085_2_156	522_46_248	228_2_1	252_46_87	914_2_154	34_46_2075	285_2_1	198_2_1
776_2_814	15_46_1023	7_46_1	158_46_349	628_46_738	148_46_85	2085_2_154	522_46_272	228_2_1	252_46_90	914_2_146	34_46_2075	285_2_1	198_2_1
776_2_828	15_46_1021	7_46_1	158_46_347	628_46_753	148_46_82	2085_2_148	522_46_300	228_2_1	252_46_88	914_2_133	34_46_2098	285_2_1	198_2_1
776_2_729	15_46_1009	7_46_1	158_46_345	628_46_772	148_46_76	2085_2_137	522_46_299	228_2_1	252_46_107	914_2_111	34_46_2094	285_2_1	198_2_1
776_2_731	15_46_994	7_46_1	158_46_347	628_46_775	148_46_85	2085_2_143	522_46_287	228_2_1	252_46_106	914_2_94	34_46_2119	285_2_1	198_2_1
776_2_777	15_46_1018	7_46_1	158_46_342	628_46_779	148_46_76	2085_2_159	522_46_268	228_2_1	252_46_112	914_2_116	34_46_2172	285_2_1	198_2_1
776_2_875	15_46_1008	7_46_1	158_46_344	628_46_779	148_46_76	2085_2_174	522_46_254	228_2_1	252_46_115	914_2_137	34_46_2193	285_2_1	198_2_1
776_2_994	15_46_1013	7_46_1	158_46_351	628_46_777	148_46_73	2085_2_186	522_46_250	228_2_1	252_46_122	914_2_153	34_46_2184	285_2_1	198_2_1
776_2_1108	15_46_984	7_46_1	158_46_366	628_46_775	148_46_77	2085_2_218	522_46_250	228_2_1	252_46_119	914_2_154	34_46_2230	285_2_1	198_2_1
776_2_1300	15_46_963	7_46_1	158_46_365	628_46_771	148_46_76	2085_2_224	522_46_253	228_2_1	252_46_109	914_2_154	34_46_2234	285_2_1	198_2_1
776_2_1350	15_46_970	7_46_1	158_46_384	628_46_786	148_46_75	2085_2_245	522_46_241	228_2_1	252_46_92	914_2_116	34_46_2239	285_2_1	198_2_1
776_2_1389	15_46_964	7_46_1	158_46_375	628_46_779	148_46_64	2085_2_240	522_46_248	228_2_1	252_46_74	914_2_99	34_46_2257	285_2_1	198_2_1
776_2_1272	15_46_990	7_46_1	158_46_383	628_46_770	148_46_66	2085_2_260	522_46_233	228_2_1	252_46_52	914_2_89	34_46_2249	285_2_1	198_2_1
776_2_1156	15_46_1014	7_46_1	158_46_374	628_46_765	148_46_68	2085_2_226	522_46_223	228_2_1	252_46_42	914_2_90	34_46_2263	285_2_1	198_2_1
776_2_934	15_46_1015	7_46_1	158_46_372	628_46_768	148_46_78	2085_2_205	522_46_227	228_2_1	252_46_37	914_2_79	34_46_2284	285_2_1	198_2_1
776_2_745	15_46_1022	7_46_1	158_46_364	628_46_768	148_46_81	2085_2_150	522_46_219	228_2_1	252_46_40	914_2_79	34_46_2284	285_2_1	198_2_1
776_2_601	15_46_1043	7_46_1	158_46_365	628_46_788	148_46_85	2085_2_119	522_46_224	228_2_1	252_46_45	914_2_74	34_46_2297	285_2_1	198_2_1
776_2_623	15_46_1082	7_46_1	158_46_356	628_46_776	148_46_78	2085_2_98	522_46_228	228_2_1	252_46_40	914_2_70	34_46_2221	285_2_1	198_2_1
776_2_674	15_46_1143	7_46_1	158_46_359	628_46_764	148_46_63	2085_2_94	522_46_238	228_2_1	252_46_42	914_2_74	34_46_2171	285_2_1	198_2_1
776_2_794	15_46_1139	7_46_1	158_46_391	628_46_755	148_46_51	2085_2_86	522_46_248	228_2_1	252_46_36	914_2_78	34_46_2168	285_2_1	198_2_1
776_2_906	15_46_1164	7_46_1	158_46_389	628_46_750	148_46_34	2085_2_92	522_46_247	228_2_1	252_46_37	914_2_83	34_46_2151	285_2_1	198_2_1
776_2_1031	15_46_1142	7_46_1	158_46_412	628_46_750	148_46_33	2085_2_78	522_46_260	228_2_1	252_46_40	914_2_81	34_46_2192	285_2_1	198_2_1
776_2_1174	15_46_1101	7_46_1	158_46_427	628_46_729	148_46_26	2085_2_79	522_46_267	228_2_1	252_46_41	914_2_85	34_46_2192	285_2_1	198_2_1
776_2_1318	15_46_1093	7_46_1	158_46_429	628_46_696	148_46_19	2085_2_62	522_46_279	228_2_1	252_46_42	914_2_85	34_46_2155	285_2_1	198_2_1
776_2_1380	15_46_1091	7_46_1	158_46_433	628_46_685	148_46_14	2085_2_66	522_46_296	228_2_1	252_46_43	914_2_91	34_46_2152	285_2_1	198_2_1
776_2_1342	15_46_1096	7_46_1	158_46_430	628_46_664	148_46_12	2085_2_49	522_46_297	228_2_1	252_46_44	914_2_76	34_46_2171	285_2_1	198_2_1
776_2_1311	15_46_1109	7_46_1	158_46_437	628_46_656	148_46_10	2085_2_46	522_46_297	228_2_1	252_46_49	914_2_59	34_46_2173	285_2_1	198_2_1
776_2_1187	15_46_1084	7_46_1	158_46_420	628_46_655	148_46_10	2085_2_27	522_46_308	228_2_1	252_46_52	914_2_36	34_46_2164	285_2_1	198_2_1
776_2_1129	15_46_1094	7_46_1	158_46_403	628_46_674	148_46_12	2085_2_25	522_46_305	228_2_1	252_46_46	914_2_40	34_46_2192	285_2_1	198_2_1
776_2_1057	15_46_1112	7_46_1	158_46_394	628_46_702	148_46_11	2085_2_23	522_46_292	228_2_1	252_46_37	914_2_36	34_46_2241	285_2_1	198_2_1
776_2_1022	15_46_1091	7_46_1	158_46_403	628_46_710	148_46_12	2085_2_26	522_46_288	228_2_1	252_46_32	914_2_56	34_46_2240	285_2_1	198_2_1
776_2_954	15_46_1093	7_46_1	158_46_435	628_46_733	148_46_10	2085_2_29	522_46_303	228_2_1	252_46_27	914_2_61	34_46_2266	285_2_1	198_2_1
776_2_942	15_46_1070	7_46_1	158_46_456	628_46_752	148_46_6	2085_2_42	522_46_279	228_2_1	252_46_19	914_2_85	34_46_2249	285_2_1	198_2_1
776_2_871	15_46_1036	7_46_1	158_46_483	628_46_765	148_46_4	2085_2_44	522_46_280	228_2_1	252_46_16	914_2_85	34_46_2245	285_2_1	198_2_1
776_2_887	15_46_1019	7_46_1	158_46_509	628_46_776	148_46_5	2085_2_58	522_46_277	228_2_1	252_46_14	914_2_93	34_46_2254	285_2_1	198_2_1
776_2_913	15_46_989	7_46_1	158_46_513	628_46_780	148_46_7	2085_2_59	522_46_291	228_2_1	252_46_11	914_2_83	34_46_2254	285_2_1	198_2_1
776_2_973	15_46_1001	7_46_1	158_46_523	628_46_771	148_46_8	2085_2_75	522_46_288	228_2_1	252_46_7	914_2_86	34_46_2224	285_2_1	198_2_1
776_2_1071	15_46_996	7_46_1	158_46_535	628_46_801	148_46_8	2085_2_83	522_46_289	228_2_1	252_46_6	914_2_89	34_46_2221	285_2_1	198_2_1
776_2_1145	15_46_969	7_46_1	158_46_566	628_46_806	148_46_7	2085_2_91	522_46_295	228_2_1	252_46_5	914_2_102	34_46_2235	285_2_1	198_2_1
776_2_1218	15_46_972	7_46_1	158_46_572	628_46_838	148_46_8	2085_2_74	522_46_289	228_2_1	252_46_6	914_2_102	34_46_2255	285_2_1	198_2_1
776_2_1255	15_46_981	7_46_1	158_46_573	628_46_846	148_46_6	2085_2_68	522_46_307	228_2_1	252_46_7	914_2_108	34_46_2261	285_2_1	198_2_1
776_2_1263	15_46_1004	7_46_1	158_46_547	628_46_838	148_46_7	2085_2_53	522_46_291	228_2_1	252_46_6	914_2_107	34_46_2246	285_2_1	198_2_1
776_2_1226	15_46_1052	7_46_1	158_46_558	628_46_851	148_46_8	2085_2_65	522_46_290	228_2_1	252_46_4	914_2_109	34_46_2216	285_2_1	198_2_1
776_2_1227	15_46_1065	7_46_1	158_46_566	628_46_869	148_46_4	2085_2_71	522_46_278	228_2_1	252_46_4	914_2_120	34_46_2196	285_2_1	198_2_1
776_2_1214	15_46_1084	7_46_1	158_46_556	628_46_862	148_46_2	2085_2_90	522_46_267	228_2_1	252_46_2	914_2_123	34_46_2174	285_2_1	198_2_1
776_2_1186	15_46_1113	7_46_1	158_46_554	628_46_864	148_46_1	2085_2_97	522_46_250	228_2_1	252_46_2	914_2_122	34_46_2111	285_2_1	198_2_1
776_2_1183	15_46_1128	7_46_1	158_46_546	628_46_875	148_46_1	2085_2_126	522_46_250	228_2_1	252_46_3	914_2_119	34_46_2080	285_2_1	198_2_1
776_2_1169	15_46_1152	7_46_1	158_46_552	628_46_853	148_46_1	2085_2_125	522_46_239	228_2_1	252_46_3	914_2_105	34_46_2069	285_2_1	198_2_1
776_2_1127	15_46_1163	7_46_1	158_46_561	628_46_818	148_46_1	2085_2_154	522_46_231	228_2_1	252_46_3	914_2_88	34_46_2085	285_2_1	198_2_1
776_2_1103	15_46_1183	7_46_1	158_46_555	628_46_776	148_46_1	2085_2_154	522_46_230	228_2_1	252_46_2	914_2_103	34_46_2073	285_2_1	198_2_1
776_2_1081	15_46_1190	7_46_1	158_46_557	628_46_794	148_46_1	2085_2_174	522_46_235	228_2_1	252_46_2	914_2_112	34_46_2048	285_2_1	198_2_1
776_2_1085	15_46_1187	7_46_1	158_46_533	628_46_768	148_46_1	2085_2_187	522_46_229	228_2_1	914_2_143	34_46_2019	285_2_1	198_2_1
776_2_1074	15_46_1183	7_46_1	158_46_545	628_46_763	148_46_1	2085_2_202	522_46_237	228_2_1	914_2_143	34_46_1991	285_2_1	198_2_1
776_2_1113	15_46_1178	7_46_1	158_46_522	628_46_797	148_46_1	2085_2_197	522_46_256	228_2_1	914_2_164	34_46_1993	285_2_1	198_2_1
776_2_1149	15_46_1153	7_46_1	158_46_544	628_46_799	148_46_1	2085_2_214	522_46_277	228_2_1	914_2_169	34_46_1977	285_2_1	198_2_1
776_2_1207	15_46_1128	7_46_1	158_46_548	628_46_816	148_46_1	2085_2_234	522_46_292	228_2_1	914_2_172	34_46_1989	285_2_1	198_2_1
776_2_1187	15_46_1116	7_46_1	158_46_543	628_46_797	148_46_1	2085_2_250	522_46_296	228_2_1	914_2_162	34_46_1968	285_2_1	198_2_1
776_2_1207	15_46_1109	7_46_1	158_46_547	628_46_802	148_46_1	2085_2_241	522_46_308	228_2_1	914_2_155	34_46_1953	285_2_1	198_2_1
776_2_1165	15_46_1063	7_46_1	158_46_584	628_46_787	148_46_1	2085_2_243	522_46_308	228_2_1	914_2_127	34_46_1914	285_2_1	198_2_1
776_2_1166	15_46_1087	7_46_1	158_46_604	628_46_775	148_46_1	2085_2_221	522_46_315	228_2_1	914_2_93	34_46_1910	285_2_1	198_2_1
776_2_1066	15_46_1055	7_46_1	158_46_594	628_46_802	148_46_1	2085_2_211	522_46_313	228_2_1	914_2_74	34_46_1916	285_2_1	198_2_1
776_2_1054	15_46_1085	7_46_1	158_46_607	628_46_814	148_46_1	2085_2_185	522_46_307	228_2_1	914_2_79	34_46_1905	285_2_1	198_2_1
776_2_993	15_46_1089	7_46_1	158_46_613	628_46_811	148_46_1	2085_2_204	522_46_293	228_2_1	914_2_72	34_46_1897	285_2_1	198_2_1
776_2_1006	15_46_1096	7_46_1	158_46_623	628_46_812	148_46_1	2085_2_187	522_46_310	228_2_1	914_2_103	34_46_1850	285_2_1	198_2_1
776_2_1004	15_46_1085	7_46_1	158_46_637	628_46_807	148_46_1	2085_2_179	522_46_292	228_2_1	914_2_111	34_46_1840	285_2_1	198_2_1
776_2_1057	15_46_1101	7_46_1	158_46_646	628_46_834	148_46_1	2085_2_162	522_46_296	228_2_1	914_2_124	34_46_1818	285_2_1	198_2_1
776_2_1033	15_46_1056	7_46_1	158_46_654	628_46_861	148_46_1	2085_2_166	522_46_282	228_2_1	914_2_109	34_46_1786	285_2_1	198_2_1
776_2_1088	15_46_1017	7_46_1	158_46_661	628_46_875	148_46_1	2085_2_160	522_46_291	228_2_1	914_2_110	34_46_1784	285_2_1	198_2_1
776_2_1132	15_46_993	7_46_1	158_46_672	628_46_884	148_46_1	2085_2_187	522_46_333	228_2_1	914_2_92	34_46_1767	285_2_1	198_2_1
776_2_1144	15_46_955	7_46_1	158_46_671	628_46_851	148_46_1	2085_2_215	522_46_337	228_2_1	914_2_105	34_46_1768	285_2_1	198_2_1
776_2_1269	15_46_922	7_46_1	158_46_666	628_46_854	148_46_1	2085_2_304	522_46_321	228_2_1	914_2_81	34_46_1734	285_2_1	198_2_1
776_2_1237	15_46_906	7_46_1	158_46_694	628_46_853	148_46_1	2085_2_349	522_46_320	228_2_1	914_2_99	34_46_1729	285_2_1	198_2_1
776_2_1289	15_46_900	7_46_1	158_46_656	628_46_889	148_46_1	2085_2_417	522_46_310	228_2_1	914_2_101	34_46_1722	285_2_1	198_2_1
776_2_1258	15_46_892	7_46_1	158_46_668	628_46_894	148_46_1	2085_2_427	522_46_304	228_2_1	914_2_106	34_46_1750	285_2_1	198_2_1
776_2_1322	15_46_902	7_46_1	158_46_655	628_46_899	148_46_1	2085_2_431	522_46_304	228_2_1	914_2_80	34_46_1799	285_2_1	198_2_1
776_2_1385	15_46_922	7_46_1	158_46_628	628_46_870	148_46_1	2085_2_393	522_46_303	228_2_1	914_2_89	34_46_1815	285_2_1	198_2_1
776_2_1377	15_46_906	7_46_1	158_46_596	628_46_850	148_46_1	2085_2_382	522_46_311	228_2_1	914_2_83	34_46_1805	285_2_1	198_2_1
776_2_1358	15_46_925	7_46_1	158_46_559	628_46_850	148_46_1	2085_2_364	522_46_300	228_2_1	914_2_95	34_46_1774	285_2_1	198_2_1
776_2_1290	15_46_942	7_46_1	158_46_546	628_46_812	148_46_1	2085_2_341	522_46_294	228_2_1	914_2_91	34_46_1780	285_2_1	198_2_1
776_2_1251	15_46_943	7_46_1	158_46_557	628_46_833	148_46_1	2085_2_306	522_46_287	228_2_1	914_2_90	34_46_1736	285_2_1	198_2_1
776_2_1196	15_46_948	7_46_1	158_46_558	628_46_849	148_46_1	2085_2_290	522_46_284	228_2_1	914_2_80	34_46_1699	285_2_1	198_2_1
776_2_1189	15_46_942	7_46_1	158_46_577	628_46_835	148_46_1	2085_2_274	522_46_289	228_2_1	914_2_90	34_46_1691	285_2_1	198_2_1
776_2_1218	15_46_937	7_46_1	158_46_601	628_46_829	148_46_1	2085_2_262	522_46_257	228_2_1	914_2_89	34_46_1683	285_2_1	198_2_1
776_2_1212	15_46_948	7_46_1	158_46_622	628_46_816	148_46_1	2085_2_251	522_46_243	228_2_1	914_2_95	34_46_1722	285_2_1	198_2_1
776_2_1227	15_46_941	7_46_1	158_46_614	628_46_814	148_46_1	2085_2_248	522_46_218	228_2_1	914_2_100	34_46_1720	285_2_1	198_2_1
776_2_1241	15_46_928	7_46_1	158_46_632	628_46_794	148_46_1	2085_2_239	522_46_207	228_2_1	914_2_87	34_46_1712	285_2_1	198_2_1
776_2_1245	15_46_923	7_46_1	158_46_622	628_46_779	148_46_1	2085_2_259	522_46_210	228_2_1	914_2_88	34_46_1690	285_2_1	198_2_1
776_2_1254	15_46_908	7_46_1	158_46_628	628_46_774	148_46_1	2085_2_316	522_46_246	228_2_1	914_2_79	34_46_1679	285_2_1	198_2_1
776_2_1320	15_46_896	7_46_1	158_46_621	628_46_751	148_46_1	2085_2_349	522_46_251	228_2_1	914_2_67	34_46_1716	285_2_1	198_2_1
776_2_1313	15_46_868	7_46_1	158_46_628	628_46_734	148_46_1	2085_2_394	522_46_267	228_2_1	914_2_59	34_46_1703	285_2_1	198_2_1
776_2_1276	15_46_867	7_46_1	158_46_642	628_46_707	148_46_1	2085_2_408	522_46_298	228_2_1	914_2_60	34_46_1683	285_2_1	198_2_1
776_2_1147	15_46_894	7_46_1	158_46_627	628_46_695	148_46_1	2085_2_415	522_46_302	228_2_1	914_2_58	34_46_1715	285_2_1	198_2_1
776_2_982	15_46_909	7_46_1	158_46_647	628_46_686	148_46_1	2085_2_385	522_46_314	228_2_1	914_2_75	34_46_1734	285_2_1	198_2_1
776_2_875	15_46_937	7_46_1	158_46_629	628_46_685	148_46_1	2085_2_347	522_46_321	228_2_1	914_2_85	34_46_1755	285_2_1	198_2_1
776_2_813	15_46_963	7_46_1	158_46_619	628_46_653	148_46_1	2085_2_279	522_46_345	228_2_1	914_2_106	34_46_1747	285_2_1	198_2_1
776_2_858	15_46_970	7_46_1	158_46_613	628_46_671	148_46_1	2085_2_214	522_46_350	228_2_1	914_2_125	34_46_1765	285_2_1	198_2_1
776_2_933	15_46_981	7_46_1	158_46_617	628_46_673	148_46_1	2085_2_150	522_46_357	228_2_1	914_2_132	34_46_1786	285_2_1	198_2_1
776_2_1084	15_46_1004	7_46_1	158_46_581	628_46_655	148_46_1	2085_2_130	522_46_365	228_2_1	914_2_154	34_46_1817	285_2_1	198_2_1
776_2_1230	15_46_993	7_46_1	158_46_574	628_46_632	148_46_1	2085_2_137	522_46_374	228_2_1	914_2_173	34_46_1825	285_2_1	198_2_1
776_2_1311	15_46_976	7_46_1	158_46_560	628_46_647	148_46_1	2085_2_143	522_46_379	228_2_1	914_2_187	34_46_1796	285_2_1	198_2_1
776_2_1328	15_46_972	7_46_1	158_46_561	628_46_621	148_46_1	2085_2_153	522_46_384	228_2_1	914_2_170	34_46_1781	285_2_1	198_2_1
776_2_1308	15_46_980	7_46_1	158_46_565	628_46_604	148_46_1	2085_2_149	522_46_368	228_2_1	914_2_173	34_46_1781	285_2_1	198_2_1
776_2_1199	15_46_964	7_46_1	158_46_578	628_46_581	148_46_1	2085_2_145	522_46_365	228_2_1	914_2_149	34_46_1797	285_2_1	198_2_1
776_2_1159	15_46_968	7_46_1	158_46_602	628_46_556	148_46_1	2085_2_174	522_46_378	228_2_1	914_2_153	34_46_1761	285_2_1	198_2_1
776_2_1077	15_46_984	7_46_1	158_46_610	628_46_532	148_46_1	2085_2_183	522_46_388	228_2_1	914_2_126	34_46_1756	285_2_1	198_2_1
776_2_1042	15_46_967	7_46_1	158_46_633	628_46_529	148_46_1	2085_2_184	522_46_395	228_2_1	914_2_115	34_46_1804	285_2_1	198_2_1
776_2_975	15_46_982	7_46_1	158_46_639	628_46_517	148_46_1	2085_2_206	522_46_410	228_2_1	914_2_137	34_46_1813	285_2_1	198_2_1
776_2_965	15_46_995	7_46_1	158_46_647	628_46_528	148_46_1	2085_2_239	522_46_407	228_2_1	914_2_160	34_46_1822	285_2_1	198_2_1
776_2_980	15_46_1027	7_46_1	158_46_643	628_46_523	148_46_1	2085_2_229	522_46_400	228_2_1	914_2_167	34_46_1813	285_2_1	198_2_1
776_2_1030	15_46_1023	7_46_1	158_46_658	628_46_531	148_46_1	2085_2_226	522_46_400	228_2_1	914_2_143	34_46_1846	285_2_1	198_2_1
776_2_1061	15_46_1066	7_46_1	158_46_661	628_46_529	148_46_1	2085_2_181	522_46_406	228_2_1	914_2_143	34_46_1847	285_2_1	198_2_1
776_2_1107	15_46_1064	7_46_1	158_46_657	628_46_540	148_46_1	2085_2_157	522_46_407	228_2_1	914_2_133	34_46_1831	285_2_1	198_2_1
776_2_1150	15_46_1066	7_46_1	158_46_656	628_46_529	148_46_1	2085_2_122	522_46_405	228_2_1	914_2_121	34_46_1796	285_2_1	198_2_1
776_2_1201	15_46_1042	7_46_1	158_46_642	628_46_543	148_46_1	2085_2_92	522_46_414	228_2_1	914_2_120	34_46_1770	285_2_1	198_2_1
776_2_1184	15_46_1012	7_46_1	158_46_631	628_46_543	148_46_1	2085_2_78	522_46_405	228_2_1	914_2_140	34_46_1821	285_2_1	198_2_1
776_2_1237	15_46_997	7_46_1	158_46_621	628_46_534	148_46_1	2085_2_75	522_46_403	228_2_1	914_2_147	34_46_1857	285_2_1	198_2_1
776_2_1277	15_46_1009	7_46_1	158_46_583	628_46_529	148_46_1	2085_2_94	522_46_409	228_2_1	914_2_176	34_46_1873	285_2_1	198_2_1
776_2_1328	15_46_988	7_46_1	158_46_608	628_46_530	148_46_1	2085_2_90	522_46_412	228_2_1	914_2_184	34_46_1918	285_2_1	198_2_1
776_2_1359	15_46_956	7_46_1	158_46_607	628_46_517	148_46_1	2085_2_113	522_46_429	228_2_1	914_2_200	34_46_1910	285_2_1	198_2_1
776_2_1422	15_46_951	7_46_1	158_46_598	628_46_499	148_46_1	2085_2_124	522_46_425	228_2_1	914_2_188	34_46_1906	285_2_1	198_2_1
776_2_1492	15_46_942	7_46_1	158_46_598	628_46_524	148_46_1	2085_2_127	522_46_436	228_2_1	914_2_167	34_46_1867	285_2_1	198_2_1
776_2_1521	15_46_968	7_46_1	158_46_612	628_46_543	148_46_1	2085_2_117	522_46_438	228_2_1	914_2_130	34_46_1867	285_2_1	198_2_1
776_2_1532	15_46_989	7_46_1	158_46_595	628_46_572	148_46_1	2085_2_116	522_46_435	228_2_1	914_2_102	34_46_1862	285_2_1	198_2_1
776_2_1540	15_46_1000	7_46_1	158_46_576	628_46_584	148_46_1	2085_2_94	522_46_408	228_2_1	914_2_74	34_46_1864	285_2_1	198_2_1
776_2_1537	15_46_1017	7_46_1	158_46_541	628_46_578	148_46_1	2085_2_96	522_46_399	228_2_1	914_2_72	34_46_1850	285_2_1	198_2_1
776_2_1521	15_46_1024	7_46_1	158_46_523	628_46_581	148_46_1	2085_2_89	522_46_400	228_2_1	914_2_76	34_46_1826	285_2_1	198_2_1
776_2_1511	15_46_1042	7_46_1	158_46_501	628_46_588	148_46_1	2085_2_85	522_46_395	228_2_1	914_2_81	34_46_1767	285_2_1	198_2_1
776_2_1445	15_46_1049	7_46_1	158_46_514	628_46_604	148_46_1	2085_2_72	522_46_383	228_2_1	914_2_113	34_46_1781	285_2_1	198_2_1
776_2_1289	15_46_1084	7_46_1	158_46_499	628_46_635	148_46_1	2085_2_59	522_46_365	228_2_1	914_2_109	34_46_1858	285_2_1	198_2_1
776_2_1120	15_46_1101	7_46_1	158_46_489	628_46_630	148_46_1	2085_2_46	522_46_348	228_2_1	914_2_139	34_46_1894	285_2_1	198_2_1
776_2_990	15_46_1111	7_46_1	158_46_508	628_46_662	148_46_1	2085_2_34	522_46_356	228_2_1	914_2_144	34_46_1865	285_2_1	198_2_1
776_2_860	15_46_1103	7_46_1	158_46_531	628_46_665	148_46_1	2085_2_34	522_46_372	228_2_1	914_2_168	34_46_1844	285_2_1	198_2_1
776_2_770	15_46_1121	7_46_1	158_46_554	628_46_650	148_46_1	2085_2_42	522_46_392	228_2_1	914_2_159	34_46_1849	285_2_1	198_2_1
776_2_769	15_46_1109	7_46_1	158_46_577	628_46_652	148_46_1	2085_2_46	522_46_399	228_2_1	914_2_167	34_46_1858	285_2_1	198_2_1
776_2_738	15_46_1095	7_46_1	158_46_567	628_46_672	148_46_1	2085_2_65	522_46_415	228_2_1	914_2_142	34_46_1803	285_2_1	198_2_1
776_2_754	15_46_1092	7_46_1	158_46_554	628_46_709	148_46_1	2085_2_70	522_46_432	228_2_1	914_2_136	34_46_1795	285_2_1	198_2_1
776_2_760	15_46_1049	7_46_1	158_46_568	628_46_740	148_46_1	2085_2_74	522_46_451	228_2_1	914_2_126	34_46_1827	285_2_1	198_2_1
776_2_804	15_46_1029	7_46_1	158_46_557	628_46_755	148_46_1	2085_2_69	522_46_473	228_2_1	914_2_92	34_46_1816	285_2_1	198_2_1
776_2_775	15_46_1034	7_46_1	158_46_568	628_46_762	148_46_1	2085_2_70	522_46_467	228_2_1	914_2_84	34_46_1834	285_2_1	198_2_1
776_2_811	15_46_1028	7_46_1	158_46_555	628_46_769	148_46_1	2085_2_53	522_46_451	228_2_1	914_2_55	34_46_1833	285_2_1	198_2_1
776_2_873	15_46_1026	7_46_1	158_46_541	628_46_776	148_46_1	2085_2_48	522_46_467	228_2_1	914_2_47	34_46_1819	285_2_1	198_2_1
776_2_927	15_46_1039	7_46_1	158_46_541	628_46_751	148_46_1	2085_2_38	522_46_468	228_2_1	914_2_32	34_46_1851	285_2_1	198_2_1
776_2_987	15_46_1013	7_46_1	158_46_578	628_46_725	148_46_1	2085_2_39	522_46_490	228_2_1	914_2_33	34_46_1902	285_2_1	198_2_1
776_2_1024	15_46_990	7_46_1	158_46_596	628_46_722	148_46_1	2085_2_32	522_46_505	228_2_1	914_2_30	34_46_1934	285_2_1	198_2_1
776_2_1067	15_46_1014	7_46_1	158_46_579	628_46_739	148_46_1	2085_2_50	522_46_535	228_2_1	914_2_29	34_46_1939	285_2_1	198_2_1
776_2_1053	15_46_1019	7_46_1	158_46_581	628_46_739	148_46_1	2085_2_57	522_46_544	228_2_1	914_2_23	34_46_1933	285_2_1	198_2_1
776_2_1075	15_46_1029	7_46_1	158_46_566	628_46_752	148_46_1	2085_2_69	522_46_540	228_2_1	914_2_13	34_46_1941	285_2_1	198_2_1
776_2_1062	15_46_1057	7_46_1	158_46_564	628_46_755	148_46_1	2085_2_89	522_46_505	228_2_1	914_2_2	34_46_1959	285_2_1	198_2_1
776_2_1036	15_46_1039	7_46_1	158_46_554	628_46_737	148_46_1	2085_2_106	522_46_500	228_2_1	34_46_1989	285_2_1
776_2_1030	15_46_1003	7_46_1	158_46_555	628_46_750	148_46_1	2085_2_136	522_46_494	228_2_1	34_46_2016	285_2_1
776_2_1075	15_46_993	7_46_1	158_46_539	628_46_751	148_46_1	2085_2_150	522_46_524	228_2_1	34_46_2037	285_2_1
776_2_1114	15_46_985	7_46_1	158_46_499	628_46_788	148_46_1	2085_2_166	522_46_527	228_2_1	34_46_2034	285_2_1
776_2_1227	15_46_986	7_46_1	158_46_497	628_46_787	148_46_1	2085_2_169	522_46_542	228_2_1	34_46_2052	285_2_1
776_2_1264	15_46_981	7_46_1	158_46_483	628_46_794	148_46_1	2085_2_162	522_46_530	228_2_1	34_46_2040	285_2_1
776_2_1224	15_46_974	7_46_1	158_46_504	628_46_766	148_46_1	2085_2_121	522_46_514	228_2_1	34_46_2022	285_2_1
776_2_1198	15_46_947	7_46_1	158_46_538	628_46_766	148_46_1	2085_2_88	522_46_496	228_2_1	34_46_2003	285_2_1
776_2_1199	15_46_917	7_46_1	158_46_550	628_46_808	148_46_1	2085_2_63	522_46_494	228_2_1	34_46_1975	285_2_1
776_2_1145	15_46_893	7_46_1	158_46_576	628_46_823	148_46_1	2085_2_74	522_46_496	228_2_1	34_46_2013	285_2_1
776_2_1120	15_46_893	7_46_1	158_46_603	628_46_816	148_46_1	2085_2_81	522_46_490	228_2_1	34_46_2057	285_2_1
776_2_1105	15_46_874	7_46_1	158_46_619	628_46_804	148_46_1	2085_2_100	522_46_472	228_2_1	34_46_2038	285_2_1
776_2_1063	15_46_878	7_46_1	158_46_620	628_46_791	148_46_1	2085_2_109	522_46_476	228_2_1	34_46_2047	285_2_1
776_2_1028	15_46_894	7_46_1	158_46_650	628_46_733	148_46_1	2085_2_147	522_46_476	228_2_1	34_46_2048	285_2_1
776_2_1024	15_46_899	7_46_1	158_46_633	628_46_702	148_46_1	2085_2_154	522_46_472	228_2_1	34_46_2078	285_2_1
776_2_1044	15_46_891	7_46_1	158_46_637	628_46_673	148_46_1	2085_2_193	522_46_506	228_2_1	34_46_2102	285_2_1
776_2_1055	15_46_874	7_46_1	158_46_628	628_46_660	148_46_1	2085_2_199	522_46_489	228_2_1	34_46_2114	285_2_1
776_2_1152	15_46_872	7_46_1	158_46_604	628_46_691	148_46_1	2085_2_209	522_46_503	228_2_1	34_46_2152	285_2_1
776_2_1217	15_46_913	7_46_1	158_46_613	628_46_690	148_46_1	2085_2_185	522_46_500	228_2_1	34_46_2158	285_2_1
776_2_1289	15_46_893	7_46_1	158_46_627	628_46_697	148_46_1	2085_2_180	522_46_504	228_2_1	34_46_2152	285_2_1
776_2_1297	15_46_900	7_46_1	158_46_603	628_46_684	148_46_1	2085_2_164	522_46_518	228_2_1	34_46_2159	285_2_1
776_2_1227	15_46_892	7_46_1	158_46_580	628_46_669	148_46_1	2085_2_206	522_46_544	228_2_1	34_46_2221	285_2_1
776_2_1163	15_46_872	7_46_1	158_46_573	628_46_685	148_46_1	2085_2_213	522_46_519	228_2_1	34_46_2229	285_2_1
776_2_1133	15_46_881	7_46_1	158_46_586	628_46_681	148_46_1	2085_2_239	522_46_492	228_2_1	34_46_2214	285_2_1
776_2_1095	15_46_918	7_46_1	158_46_597	628_46_694	148_46_1	2085_2_224	522_46_474	228_2_1	34_46_2215	285_2_1
776_2_1103	15_46_908	7_46_1	158_46_598	628_46_654	148_46_1	2085_2_213	522_46_473	228_2_1	34_46_2188	285_2_1
776_2_1128	15_46_890	7_46_1	158_46_588	628_46_651	148_46_1	2085_2_191	522_46_489	228_2_1	34_46_2197	285_2_1
776_2_1238	15_46_885	7_46_1	158_46_599	628_46_631	148_46_1	2085_2_172	522_46_493	228_2_1	34_46_2149	285_2_1
776_2_1300	15_46_825	7_46_1	158_46_616	628_46_629	148_46_1	2085_2_139	522_46_510	228_2_1	34_46_2162	285_2_1
776_2_1350	15_46_785	7_46_1	158_46_628	628_46_608	148_46_1	2085_2_136	522_46_535	228_2_1	34_46_2135	285_2_1
776_2_1350	15_46_769	7_46_1	158_46_649	628_46_574	148_46_1	2085_2_116	522_46_552	228_2_1	34_46_2146	285_2_1
776_2_1302	15_46_741	7_46_1	158_46_650	628_46_580	148_46_1	2085_2_139	522_46_588	228_2_1	34_46_2121	285_2_1
776_2_1209	15_46_734	7_46_1	158_46_663	628_46_561	148_46_1	2085_2_134	522_46_633	228_2_1	34_46_2111	285_2_1
776_2_1171	15_46_733	7_46_1	158_46_637	628_46_568	148_46_1	2085_2_162	522_46_665	228_2_1	34_46_2100	285_2_1
776_2_1106	15_46_741	7_46_1	158_46_646	628_46_561	148_46_1	2085_2_178	522_46_706	228_2_1	34_46_2073	285_2_1
776_2_1039	15_46_736	7_46_1	158_46_626	628_46_590	148_46_1	2085_2_195	522_46_708	228_2_1	34_46_2082	285_2_1
776_2_1086	15_46_754	7_46_1	158_46_613	628_46_591	148_46_1	2085_2_195	522_46_714	228_2_1	34_46_2053	285_2_1
776_2_1121	15_46_766	7_46_1	158_46_604	628_46_591	148_46_1	2085_2_199	522_46_700	228_2_1	34_46_2037	285_2_1
776_2_1146	15_46_779	7_46_1	158_46_541	628_46_636	148_46_1	2085_2_183	522_46_690	228_2_1	34_46_2030	285_2_1
776_2_1202	15_46_779	7_46_1	158_46_546	628_46_656	148_46_1	2085_2_195	522_46_655	228_2_1	34_46_2041	285_2_1
776_2_1280	15_46_806	7_46_1	158_46_513	628_46_677	148_46_1	2085_2_172	522_46_647	228_2_1	34_46_1985	285_2_1
776_2_1364	15_46_841	7_46_1	158_46_511	628_46_699	148_46_1	2085_2_182	522_46_610	228_2_1	34_46_1967	285_2_1
776_2_1515	15_46_852	7_46_1	158_46_523	628_46_715	148_46_1	2085_2_160	522_46_558	228_2_1	34_46_1926	285_2_1
776_2_1634	15_46_889	7_46_1	158_46_518	628_46_703	148_46_1	2085_2_166	522_46_496	228_2_1	34_46_1934	285_2_1
776_2_1714	15_46_903	7_46_1	158_46_536	628_46_724	148_46_1	2085_2_142	522_46_457	228_2_1	34_46_1940	285_2_1
776_2_1689	15_46_907	7_46_1	158_46_537	628_46_730	148_46_1	2085_2_138	522_46_438	228_2_1	34_46_1949	285_2_1
776_2_1538	15_46_918	7_46_1	158_46_562	628_46_735	148_46_1	2085_2_123	522_46_440	228_2_1	34_46_1954	285_2_1
776_2_1256	15_46_933	7_46_1	158_46_567	628_46_739	148_46_1	2085_2_130	522_46_445	228_2_1	34_46_1979	285_2_1
776_2_1125	15_46_963	7_46_1	158_46_568	628_46_727	148_46_1	2085_2_129	522_46_443	228_2_1	34_46_1948	285_2_1
776_2_913	15_46_937	7_46_1	158_46_567	628_46_704	148_46_1	2085_2_156	522_46_439	228_2_1	34_46_1932	285_2_1
776_2_889	15_46_909	7_46_1	158_46_577	628_46_664	148_46_1	2085_2_171	522_46_444	228_2_1	34_46_1921	285_2_1
776_2_895	15_46_917	7_46_1	158_46_595	628_46_681	148_46_1	2085_2_228	522_46_453	228_2_1	34_46_1898	285_2_1
776_2_937	15_46_912	7_46_1	158_46_602	628_46_681	148_46_1	2085_2_270	522_46_501	228_2_1	34_46_1892	285_2_1
776_2_1003	15_46_887	7_46_1	158_46_603	628_46_640	148_46_1	2085_2_362	522_46_537	228_2_1	34_46_1852	285_2_1
776_2_1125	15_46_880	7_46_1	158_46_580	628_46_625	148_46_1	2085_2_426	522_46_575	228_2_1	34_46_1850	285_2_1
776_2_1264	15_46_839	7_46_1	158_46_578	628_46_624	148_46_1	2085_2_492	522_46_587	228_2_1	34_46_1815	285_2_1
776_2_1324	15_46_827	7_46_1	158_46_556	628_46_602	148_46_1	2085_2_515	522_46_625	228_2_1	34_46_1816	285_2_1
776_2_1403	15_46_840	7_46_1	158_46_539	628_46_591	148_46_1	2085_2_534	522_46_664	228_2_1	34_46_1799	285_2_1
776_2_1467	15_46_826	7_46_1	158_46_537	628_46_583	148_46_1	2085_2_513	522_46_661	228_2_1	34_46_1781	285_2_1
776_2_1504	15_46_812	7_46_1	158_46_520	628_46_612	148_46_1	2085_2_526	522_46_651	228_2_1	34_46_1778	285_2_1
776_2_1428	15_46_769	7_46_1	158_46_516	628_46_663	148_46_1	2085_2_498	522_46_647	228_2_1	34_46_1809	285_2_1
776_2_1232	15_46_740	7_46_1	158_46_523	628_46_711	148_46_1	2085_2_433	522_46_657	228_2_1	34_46_1776	285_2_1
776_2_1107	15_46_707	7_46_1	158_46_513	628_46_731	148_46_1	2085_2_361	522_46_660	228_2_1	34_46_1779	285_2_1
776_2_1021	15_46_699	7_46_1	158_46_487	628_46_749	148_46_1	2085_2_242	522_46_641	228_2_1	34_46_1771	285_2_1
776_2_989	15_46_685	7_46_1	158_46_484	628_46_771	148_46_1	2085_2_167	522_46_659	228_2_1	34_46_1776	285_2_1
776_2_1004	15_46_681	7_46_1	158_46_474	628_46_799	148_46_1	2085_2_138	522_46_667	228_2_1	34_46_1806	285_2_1
776_2_1010	15_46_671	7_46_1	158_46_442	628_46_825	148_46_1	2085_2_147	522_46_675	228_2_1	34_46_1836	285_2_1
776_2_991	15_46_682	7_46_1	158_46_414	628_46_856	148_46_1	2085_2_181	522_46_688	228_2_1	34_46_1847	285_2_1
776_2_1023	15_46_688	7_46_1	158_46_417	628_46_837	148_46_1	2085_2_223	522_46_691	228_2_1	34_46_1848	285_2_1
776_2_1042	15_46_677	7_46_1	158_46_430	628_46_835	148_46_1	2085_2_283	522_46_727	228_2_1	34_46_1873	285_2_1
776_2_1080	15_46_668	7_46_1	158_46_441	628_46_823	148_46_1	2085_2_327	522_46_713	228_2_1	34_46_1880	285_2_1
776_2_1109	15_46_660	7_46_1	158_46_445	628_46_844	148_46_1	2085_2_392	522_46_703	228_2_1	34_46_1896	285_2_1
776_2_1138	15_46_641	7_46_1	158_46_443	628_46_832	148_46_1	2085_2_438	522_46_707	228_2_1	34_46_1925	285_2_1
776_2_1101	15_46_636	7_46_1	158_46_449	628_46_816	148_46_1	2085_2_474	522_46_689	228_2_1	34_46_1919	285_2_1
776_2_1176	15_46_649	7_46_1	158_46_452	628_46_800	148_46_1	2085_2_496	522_46_690	228_2_1	34_46_1937	285_2_1
776_2_1222	15_46_640	7_46_1	158_46_454	628_46_797	148_46_1	2085_2_444	522_46_699	228_2_1	34_46_1963	285_2_1
776_2_1265	15_46_643	7_46_1	158_46_447	628_46_765	148_46_1	2085_2_398	522_46_698	228_2_1	34_46_1931	285_2_1
776_2_1243	15_46_614	7_46_1	158_46_415	628_46_787	148_46_1	2085_2_352	522_46_711	228_2_1	34_46_1945	285_2_1
776_2_1161	15_46_608	7_46_1	158_46_389	628_46_811	148_46_1	2085_2_327	522_46_699	228_2_1	34_46_1975	285_2_1
776_2_1055	15_46_608	7_46_1	158_46_383	628_46_829	148_46_1	2085_2_312	522_46_714	228_2_1	34_46_2005	285_2_1
776_2_931	15_46_581	7_46_1	158_46_372	628_46_874	148_46_1	2085_2_265	522_46_749	228_2_1	34_46_2039	285_2_1
776_2_866	15_46_555	7_46_1	158_46_397	628_46_882	148_46_1	2085_2_245	522_46_758	228_2_1	34_46_2061	285_2_1
776_2_783	15_46_518	7_46_1	158_46_407	628_46_860	148_46_1	2085_2_225	522_46_783	228_2_1	34_46_2050	285_2_1
776_2_833	15_46_511	7_46_1	158_46_406	628_46_886	148_46_1	2085_2_237	522_46_794	228_2_1	34_46_2072	285_2_1
776_2_839	15_46_501	7_46_1	158_46_419	628_46_894	148_46_1	2085_2_241	522_46_806	228_2_1	34_46_2054	285_2_1
776_2_897	15_46_507	7_46_1	158_46_413	628_46_886	148_46_1	2085_2_267	522_46_809	228_2_1	34_46_2050	285_2_1
776_2_967	15_46_485	7_46_1	158_46_438	628_46_893	148_46_1	2085_2_274	522_46_815	228_2_1	34_46_2024	285_2_1
776_2_1080	15_46_468	7_46_1	158_46_416	628_46_888	148_46_1	2085_2_286	522_46_816	228_2_1	34_46_2022	285_2_1
776_2_1039	15_46_493	7_46_1	158_46_406	628_46_899	148_46_1	2085_2_251	522_46_809	228_2_1	34_46_2007	285_2_1
776_2_1092	15_46_496	7_46_1	158_46_363	628_46_908	148_46_1	2085_2_238	522_46_816	228_2_1	34_46_2050	285_2_1
776_2_1121	15_46_508	7_46_1	158_46_329	628_46_899	148_46_1	2085_2_188	522_46_816	228_2_1	34_46_2075	285_2_1
776_2_1135	15_46_530	7_46_1	158_46_316	628_46_907	148_46_1	2085_2_169	522_46_795	228_2_1	34_46_2110	285_2_1
776_2_1123	15_46_542	7_46_1	158_46_305	628_46_896	148_46_1	2085_2_146	522_46_813	228_2_1	34_46_2160	285_2_1
776_2_1093	15_46_589	7_46_1	158_46_296	628_46_882	148_46_1	2085_2_131	522_46_808	228_2_1	34_46_2174	285_2_1
776_2_1005	15_46_608	7_46_1	158_46_319	628_46_856	148_46_1	2085_2_118	522_46_798	228_2_1	34_46_2215	285_2_1
776_2_905	15_46_628	7_46_1	158_46_328	628_46_852	148_46_1	2085_2_117	522_46_808	228_2_1	34_46_2222	285_2_1
776_2_824	15_46_637	7_46_1	158_46_336	628_46_831	148_46_1	2085_2_101	522_46_820	228_2_1	34_46_2220	285_2_1
776_2_707	15_46_650	7_46_1	158_46_348	628_46_838	148_46_1	2085_2_136	522_46_820	228_2_1	34_46_2231	285_2_1
776_2_657	15_46_670	7_46_1	158_46_346	628_46_866	148_46_1	2085_2_148	522_46_819	228_2_1	34_46_2215	285_2_1
776_2_642	15_46_677	7_46_1	158_46_381	628_46_864	148_46_1	2085_2_185	522_46_823	228_2_1	34_46_2196	285_2_1
776_2_658	15_46_685	7_46_1	158_46_387	628_46_883	148_46_1	2085_2_197	522_46_813	228_2_1	34_46_2126	285_2_1
776_2_690	15_46_694	7_46_1	158_46_385	628_46_897	148_46_1	2085_2_217	522_46_834	228_2_1	34_46_2053	285_2_1
776_2_754	15_46_717	7_46_1	158_46_400	628_46_891	148_46_1	2085_2_193	522_46_845	228_2_1	34_46_2035	285_2_1
776_2_792	15_46_736	7_46_1	158_46_402	628_46_860	148_46_1	2085_2_197	522_46_882	228_2_1	34_46_2004	285_2_1
776_2_807	15_46_726	7_46_1	158_46_397	628_46_879	148_46_1	2085_2_165	522_46_910	228_2_1	34_46_1982	285_2_1
776_2_844	15_46_732	7_46_1	158_46_380	628_46_869	148_46_1	2085_2_156	522_46_894	228_2_1	34_46_1979	285_2_1
776_2_841	15_46_747	7_46_1	158_46_368	628_46_855	148_46_1	2085_2_134	522_46_912	228_2_1	34_46_2019	285_2_1
776_2_904	15_46_730	7_46_1	158_46_354	628_46_859	148_46_1	2085_2_137	522_46_929	228_2_1	34_46_2031	285_2_1
776_2_942	15_46_700	7_46_1	158_46_357	628_46_878	148_46_1	2085_2_129	522_46_942	228_2_1	34_46_2058	285_2_1
776_2_1000	15_46_669	7_46_1	158_46_364	628_46_855	148_46_1	2085_2_138	522_46_968	228_2_1	34_46_2054	285_2_1
776_2_1009	15_46_632	7_46_1	158_46_350	628_46_854	148_46_1	2085_2_149	522_46_1006	228_2_1	34_46_2045	285_2_1
776_2_1088	15_46_623	7_46_1	158_46_341	628_46_856	148_46_1	2085_2_157	522_46_1023	228_2_1	34_46_2028	285_2_1
776_2_1064	15_46_618	7_46_1	158_46_322	628_46_855	148_46_1	2085_2_144	522_46_1056	228_2_1	34_46_2041	285_2_1
776_2_1044	15_46_583	7_46_1	158_46_325	628_46_851	148_46_1	2085_2_133	522_46_1037	228_2_1	34_46_2017	285_2_1
776_2_954	15_46_568	7_46_1	158_46_324	628_46_867	148_46_1	2085_2_95	522_46_1020	228_2_1	34_46_2011	285_2_1
776_2_884	15_46_564	7_46_1	158_46_296	628_46_871	148_46_1	2085_2_116	522_46_1049	228_2_1	34_46_2023	285_2_1
776_2_817	15_46_564	7_46_1	158_46_295	628_46_864	148_46_1	2085_2_138	522_46_1067	228_2_1	34_46_2044	285_2_1
776_2_739	15_46_574	7_46_1	158_46_304	628_46_876	148_46_1	2085_2_191	522_46_1075	228_2_1	34_46_2075	285_2_1
776_2_699	15_46_588	7_46_1	158_46_303	628_46_882	148_46_1	2085_2_261	522_46_1072	228_2_1	34_46_2061	285_2_1
776_2_687	15_46_578	7_46_1	158_46_306	628_46_861	148_46_1	2085_2_317	522_46_1098	228_2_1	34_46_2061	285_2_1
776_2_722	15_46_584	7_46_1	158_46_311	628_46_849	148_46_1	2085_2_373	522_46_1087	228_2_1	34_46_2062	285_2_1
776_2_754	15_46_572	7_46_1	158_46_318	628_46_824	148_46_1	2085_2_417	522_46_1064	228_2_1	34_46_2054	285_2_1
776_2_865	15_46_549	7_46_1	158_46_325	628_46_827	148_46_1	2085_2_457	522_46_1043	228_2_1	34_46_2061	285_2_1
776_2_936	15_46_531	7_46_1	158_46_324	628_46_827	148_46_1	2085_2_474	522_46_1059	228_2_1	34_46_2041	285_2_1
776_2_1033	15_46_499	7_46_1	158_46_344	628_46_830	148_46_1	2085_2_427	522_46_1059	228_2_1	34_46_2027	285_2_1
776_2_1104	15_46_507	7_46_1	158_46_346	628_46_805	148_46_1	2085_2_363	522_46_1049	228_2_1	34_46_2018	285_2_1
776_2_1154	15_46_498	7_46_1	158_46_341	628_46_807	148_46_1	2085_2_284	522_46_1060	228_2_1	34_46_2022	285_2_1
776_2_1168	15_46_510	7_46_1	158_46_360	628_46_824	148_46_1	2085_2_240	522_46_1017	228_2_1	34_46_2021	285_2_1
776_2_1142	15_46_532	7_46_1	158_46_375	628_46_829	148_46_1	2085_2_233	522_46_992	228_2_1	34_46_2007	285_2_1
776_2_1096	15_46_558	7_46_1	158_46_388	628_46_831	148_46_1	2085_2_186	522_46_1001	228_2_1	34_46_2022	285_2_1
776_2_991	15_46_546	7_46_1	158_46_368	628_46_836	148_46_1	2085_2_165	522_46_1014	228_2_1	34_46_2005	285_2_1
776_2_880	15_46_566	7_46_1	158_46_370	628_46_811	148_46_1	2085_2_161	522_46_1014	228_2_1	34_46_2031	285_2_1
776_2_811	15_46_539	7_46_1	158_46_356	628_46_785	148_46_1	2085_2_168	522_46_1070	228_2_1	34_46_2050	285_2_1
776_2_881	15_46_537	7_46_1	158_46_339	628_46_791	148_46_1	2085_2_168	522_46_1110	228_2_1	34_46_2056	285_2_1
776_2_958	15_46_520	7_46_1	158_46_331	628_46_782	148_46_1	2085_2_199	522_46_1144	228_2_1	34_46_2047	285_2_1
776_2_1148	15_46_536	7_46_1	158_46_311	628_46_799	148_46_1	2085_2_194	522_46_1164	228_2_1	34_46_2024	285_2_1
776_2_1281	15_46_538	7_46_1	158_46_287	628_46_794	148_46_1	2085_2_247	522_46_1167	228_2_1	34_46_2008	285_2_1
776_2_1410	15_46_548	7_46_1	158_46_280	628_46_789	148_46_1	2085_2_288	522_46_1143	228_2_1	34_46_1963	285_2_1
776_2_1417	15_46_544	7_46_1	158_46_282	628_46_774	148_46_1	2085_2_363	522_46_1123	228_2_1	34_46_1980	285_2_1
776_2_1484	15_46_535	7_46_1	158_46_276	628_46_729	148_46_1	2085_2_407	522_46_1120	228_2_1	34_46_1990	285_2_1
776_2_1440	15_46_536	7_46_1	158_46_263	628_46_715	148_46_1	2085_2_411	522_46_1081	228_2_1	34_46_2011	285_2_1
776_2_1520	15_46_531	7_46_1	158_46_269	628_46_706	148_46_1	2085_2_435	522_46_1038	228_2_1	34_46_2018	285_2_1
776_2_1561	15_46_539	7_46_1	158_46_277	628_46_725	148_46_1	2085_2_435	522_46_989	228_2_1	34_46_2024	285_2_1
776_2_1611	15_46_528	7_46_1	158_46_281	628_46_731	148_46_1	2085_2_445	522_46_936	228_2_1	34_46_2017	285_2_1
776_2_1507	15_46_538	7_46_1	158_46_294	628_46_737	148_46_1	2085_2_429	522_46_898	228_2_1	34_46_1999	285_2_1
776_2_1396	15_46_561	7_46_1	158_46_291	628_46_740	148_46_1	2085_2_403	522_46_863	228_2_1	34_46_1930	285_2_1
776_2_1235	15_46_551	7_46_1	158_46_284	628_46_772	148_46_1	2085_2_396	522_46_810	228_2_1	34_46_1926	285_2_1
776_2_1057	15_46_552	7_46_1	158_46_286	628_46_798	148_46_1	2085_2_386	522_46_781	228_2_1	34_46_1895	285_2_1
776_2_967	15_46_539	7_46_1	158_46_303	628_46_795	148_46_1	2085_2_361	522_46_774	228_2_1	34_46_1891	285_2_1
776_2_905	15_46_531	7_46_1	158_46_306	628_46_791	148_46_1	2085_2_318	522_46_796	228_2_1	34_46_1874	285_2_1
776_2_922	15_46_522	7_46_1	158_46_323	628_46_774	148_46_1	2085_2_305	522_46_815	228_2_1	34_46_1860	285_2_1
776_2_977	15_46_528	7_46_1	158_46_332	628_46_757	148_46_1	2085_2_292	522_46_854	228_2_1	34_46_1859	285_2_1
776_2_1045	15_46_507	7_46_1	158_46_343	628_46_765	148_46_1	2085_2_328	522_46_862	228_2_1	34_46_1824	285_2_1
776_2_1108	15_46_506	7_46_1	158_46_355	628_46_778	148_46_1	2085_2_349	522_46_863	228_2_1	34_46_1792	285_2_1
776_2_1138	15_46_509	7_46_1	158_46_378	628_46_775	148_46_1	2085_2_414	522_46_882	228_2_1	34_46_1774	285_2_1
776_2_1235	15_46_512	7_46_1	158_46_392	628_46_777	148_46_1	2085_2_396	522_46_846	228_2_1	34_46_1733	285_2_1
776_2_1266	15_46_505	7_46_1	158_46_397	628_46_793	148_46_1	2085_2_416	522_46_850	228_2_1	34_46_1726	285_2_1
776_2_1340	15_46_496	7_46_1	158_46_410	628_46_790	148_46_1	2085_2_409	522_46_844	228_2_1	34_46_1730	285_2_1
776_2_1392	15_46_505	7_46_1	158_46_408	628_46_795	148_46_1	2085_2_415	522_46_837	228_2_1	34_46_1724	285_2_1
776_2_1394	15_46_506	7_46_1	158_46_415	628_46_805	148_46_1	2085_2_368	522_46_825	228_2_1	34_46_1725	285_2_1
776_2_1352	15_46_504	7_46_1	158_46_429	628_46_821	148_46_1	2085_2_367	522_46_839	228_2_1	34_46_1728	285_2_1
776_2_1357	15_46_518	7_46_1	158_46_454	628_46_830	148_46_1	2085_2_345	522_46_812	228_2_1	34_46_1707	285_2_1
776_2_1219	15_46_543	7_46_1	158_46_476	628_46_811	148_46_1	2085_2_368	522_46_814	228_2_1	34_46_1712	285_2_1
776_2_1190	15_46_567	7_46_1	158_46_473	628_46_822	148_46_1	2085_2_350	522_46_805	228_2_1	34_46_1713	285_2_1
776_2_1145	15_46_578	7_46_1	158_46_459	628_46_815	148_46_1	2085_2_335	522_46_827	228_2_1	34_46_1710	285_2_1
776_2_1086	15_46_575	7_46_1	158_46_436	628_46_822	148_46_1	2085_2_266	522_46_830	228_2_1	34_46_1698	285_2_1
776_2_1037	15_46_559	7_46_1	158_46_443	628_46_825	148_46_1	2085_2_219	522_46_839	228_2_1	34_46_1674	285_2_1
776_2_1018	15_46_549	7_46_1	158_46_439	628_46_810	148_46_1	2085_2_180	522_46_865	228_2_1	34_46_1695	285_2_1
776_2_990	15_46_537	7_46_1	158_46_447	628_46_777	148_46_1	2085_2_159	522_46_910	228_2_1	34_46_1718	285_2_1
776_2_1050	15_46_520	7_46_1	158_46_480	628_46_776	148_46_1	2085_2_176	522_46_936	228_2_1	34_46_1702	285_2_1
776_2_1096	15_46_510	7_46_1	158_46_529	628_46_755	148_46_1	2085_2_174	522_46_914	228_2_1	34_46_1723	285_2_1
776_2_1129	15_46_486	7_46_1	158_46_535	628_46_746	148_46_1	2085_2_179	522_46_925	228_2_1	34_46_1768	285_2_1
776_2_1179	15_46_473	7_46_1	158_46_560	628_46_741	148_46_1	2085_2_175	522_46_910	228_2_1	34_46_1804	285_2_1
776_2_1215	15_46_477	7_46_1	158_46_557	628_46_771	148_46_1	2085_2_184	522_46_878	228_2_1	34_46_1838	285_2_1
776_2_1203	15_46_476	7_46_1	158_46_582	628_46_751	148_46_1	2085_2_176	522_46_869	228_2_1	34_46_1831	285_2_1
776_2_1213	15_46_459	7_46_1	158_46_560	628_46_741	148_46_1	2085_2_187	522_46_858	228_2_1	34_46_1869	285_2_1
776_2_1118	15_46_467	7_46_1	158_46_571	628_46_720	148_46_1	2085_2_213	522_46_828	228_2_1	34_46_1887	285_2_1
776_2_1104	15_46_465	7_46_1	158_46_558	628_46_712	148_46_1	2085_2_211	522_46_809	228_2_1	34_46_1898	285_2_1
776_2_1121	15_46_466	7_46_1	158_46_530	628_46_697	148_46_1	2085_2_201	522_46_850	228_2_1	34_46_1918	285_2_1
776_2_1169	15_46_466	7_46_1	158_46_539	628_46_686	148_46_1	2085_2_191	522_46_857	228_2_1	34_46_1954	285_2_1
776_2_1232	15_46_444	7_46_1	158_46_542	628_46_687	148_46_1	2085_2_164	522_46_872	228_2_1	34_46_1998	285_2_1
776_2_1178	15_46_430	7_46_1	158_46_539	628_46_704	148_46_1	2085_2_143	522_46_898	228_2_1	34_46_1978	285_2_1
776_2_1205	15_46_425	7_46_1	158_46_521	628_46_707	148_46_1	2085_2_128	522_46_902	228_2_1	34_46_2002	285_2_1
776_2_1190	15_46_414	7_46_1	158_46_508	628_46_705	148_46_1	2085_2_140	522_46_912	228_2_1	34_46_2014	285_2_1
776_2_1231	15_46_409	7_46_1	158_46_500	628_46_681	148_46_1	2085_2_138	522_46_892	228_2_1	34_46_1985	285_2_1
776_2_1171	15_46_397	7_46_1	158_46_504	628_46_695	148_46_1	2085_2_166	522_46_889	228_2_1	34_46_1956	285_2_1
776_2_1230	15_46_400	7_46_1	158_46_538	628_46_673	148_46_1	2085_2_152	522_46_901	228_2_1	34_46_1940	285_2_1
776_2_1186	15_46_424	7_46_1	158_46_532	628_46_673	148_46_1	2085_2_172	522_46_935	228_2_1	34_46_1951	285_2_1
776_2_1209	15_46_424	7_46_1	158_46_556	628_46_632	148_46_1	2085_2_171	522_46_947	228_2_1	34_46_1965	285_2_1
776_2_1181	15_46_439	7_46_1	158_46_557	628_46_599	148_46_1	2085_2_171	522_46_964	228_2_1	34_46_1994	285_2_1
776_2_1229	15_46_446	7_46_1	158_46_587	628_46_559	148_46_1	2085_2_127	522_46_953	228_2_1	34_46_2003	285_2_1
776_2_1209	15_46_438	7_46_1	158_46_596	628_46_565	148_46_1	2085_2_127	522_46_977	228_2_1	34_46_2017	285_2_1
776_2_1227	15_46_452	7_46_1	158_46_609	628_46_593	148_46_1	2085_2_133	522_46_976	228_2_1	34_46_2035	285_2_1
776_2_1254	15_46_447	7_46_1	158_46_607	628_46_638	148_46_1	2085_2_138	522_46_936	228_2_1	34_46_2039	285_2_1
776_2_1279	15_46_447	7_46_1	158_46_611	628_46_637	148_46_1	2085_2_134	522_46_917	228_2_1	34_46_2037	285_2_1
776_2_1230	15_46_439	7_46_1	158_46_602	628_46_644	148_46_1	2085_2_114	522_46_906	228_2_1	34_46_2035	285_2_1
776_2_1227	15_46_456	7_46_1	158_46_570	628_46_650	148_46_1	2085_2_126	522_46_905	228_2_1	34_46_2034	285_2_1
776_2_1173	15_46_463	7_46_1	158_46_568	628_46_663	148_46_1	2085_2_122	522_46_872	228_2_1	34_46_2047	285_2_1
776_2_1118	15_46_483	7_46_1	158_46_521	628_46_679	148_46_1	2085_2_130	522_46_862	228_2_1	34_46_2002	285_2_1
776_2_1084	15_46_492	7_46_1	158_46_478	628_46_691	148_46_1	2085_2_145	522_46_853	228_2_1	34_46_1981	285_2_1
776_2_1133	15_46_484	7_46_1	158_46_467	628_46_712	148_46_1	2085_2_174	522_46_831	228_2_1	34_46_1984	285_2_1
776_2_1145	15_46_507	7_46_1	158_46_463	628_46_725	148_46_1	2085_2_204	522_46_850	228_2_1	34_46_1941	285_2_1
776_2_1230	15_46_497	7_46_1	158_46_446	628_46_748	148_46_1	2085_2_236	522_46_849	228_2_1	34_46_1956	285_2_1
776_2_1269	15_46_465	7_46_1	158_46_421	628_46_767	148_46_1	2085_2_284	522_46_863	228_2_1	34_46_1978	285_2_1
776_2_1282	15_46_447	7_46_1	158_46_429	628_46_767	148_46_1	2085_2_297	522_46_826	228_2_1	34_46_2014	285_2_1
776_2_1293	15_46_437	7_46_1	158_46_443	628_46_770	148_46_1	2085_2_275	522_46_769	228_2_1	34_46_2036	285_2_1
776_2_1297	15_46_441	7_46_1	158_46_430	628_46_757	148_46_1	2085_2_252	522_46_786	228_2_1	34_46_2053	285_2_1
776_2_1339	15_46_440	7_46_1	158_46_440	628_46_756	148_46_1	2085_2_232	522_46_785	228_2_1	34_46_2095	285_2_1
776_2_1302	15_46_418	7_46_1	158_46_438	628_46_757	148_46_1	2085_2_199	522_46_841	228_2_1	34_46_2095	285_2_1
776_2_1264	15_46_420	7_46_1	158_46_426	628_46_737	148_46_1	2085_2_196	522_46_860	228_2_1	34_46_2078	285_2_1
776_2_1186	15_46_421	7_46_1	158_46_431	628_46_726	148_46_1	2085_2_165	522_46_877	228_2_1	34_46_2094	285_2_1
776_2_1184	15_46_416	7_46_1	158_46_451	628_46_709	148_46_1	2085_2_179	522_46_872	228_2_1	34_46_2066	285_2_1
776_2_1069	15_46_407	7_46_1	158_46_450	628_46_700	148_46_1	2085_2_187	522_46_859	228_2_1	34_46_2056	285_2_1
776_2_1003	15_46_409	7_46_1	158_46_442	628_46_703	148_46_1	2085_2_237	522_46_884	228_2_1	34_46_2019	285_2_1
776_2_1008	15_46_409	7_46_1	158_46_414	628_46_685	148_46_1	2085_2_266	522_46_912	228_2_1	34_46_2057	285_2_1
776_2_1034	15_46_416	7_46_1	158_46_394	628_46_690	148_46_1	2085_2_317	522_46_948	228_2_1	34_46_2070	285_2_1
776_2_1066	15_46_423	7_46_1	158_46_371	628_46_694	148_46_1	2085_2_310	522_46_996	228_2_1	34_46_2069	285_2_1
776_2_1128	15_46_427	7_46_1	158_46_363	628_46_675	148_46_1	2085_2_311	522_46_1023	228_2_1	34_46_2023	285_2_1
776_2_1157	15_46_425	7_46_1	158_46_342	628_46_702	148_46_1	2085_2_264	522_46_1055	228_2_1	34_46_1990	285_2_1
776_2_1134	15_46_440	7_46_1	158_46_333	628_46_708	148_46_1	2085_2_261	522_46_1088	228_2_1	34_46_2000	285_2_1
776_2_1045	15_46_421	7_46_1	158_46_326	628_46_716	148_46_1	2085_2_212	522_46_1093	228_2_1	34_46_1990	285_2_1
776_2_978	15_46_403	7_46_1	158_46_338	628_46_729	148_46_1	2085_2_229	522_46_1123	228_2_1	34_46_1960	285_2_1
776_2_951	15_46_368	7_46_1	158_46_352	628_46_732	148_46_1	2085_2_242	522_46_1137	228_2_1	34_46_1939	285_2_1
776_2_916	15_46_356	7_46_1	158_46_352	628_46_754	148_46_1	2085_2_276	522_46_1155	228_2_1	34_46_1966	285_2_1
776_2_984	15_46_348	7_46_1	158_46_341	628_46_795	148_46_1	2085_2_283	522_46_1140	228_2_1	34_46_1999	285_2_1
776_2_1054	15_46_348	7_46_1	158_46_328	628_46_787	148_46_1	2085_2_286	522_46_1190	228_2_1	34_46_2013	285_2_1
776_2_1165	15_46_363	7_46_1	158_46_322	628_46_784	148_46_1	2085_2_285	522_46_1209	228_2_1	34_46_2009	285_2_1
776_2_1207	15_46_376	7_46_1	158_46_340	628_46_801	148_46_1	2085_2_282	522_46_1210	228_2_1	34_46_2022	285_2_1
776_2_1330	15_46_378	7_46_1	158_46_322	628_46_829	148_46_1	2085_2_267	522_46_1228	228_2_1	34_46_1996	285_2_1
776_2_1322	15_46_372	7_46_1	158_46_317	628_46_864	148_46_1	2085_2_227	522_46_1223	228_2_1	34_46_1970	285_2_1
776_2_1359	15_46_382	7_46_1	158_46_306	628_46_873	148_46_1	2085_2_195	522_46_1178	228_2_1	34_46_1936	285_2_1
776_2_1255	15_46_374	7_46_1	158_46_296	628_46_886	148_46_1	2085_2_167	522_46_1166	228_2_1	34_46_1940	285_2_1
776_2_1261	15_46_364	7_46_1	158_46_295	628_46_904	148_46_1	2085_2_162	522_46_1110	228_2_1	34_46_1949	285_2_1
776_2_1149	15_46_345	7_46_1	158_46_309	628_46_887	148_46_1	2085_2_154	522_46_1074	228_2_1	34_46_2024	285_2_1
776_2_1150	15_46_356	7_46_1	158_46_307	628_46_867	148_46_1	2085_2_203	522_46_1085	228_2_1	34_46_2032	285_2_1
776_2_1066	15_46_349	7_46_1	158_46_319	628_46_858	148_46_1	2085_2_210	522_46_1067	228_2_1	34_46_2048	285_2_1
776_2_1079	15_46_350	7_46_1	158_46_311	628_46_876	148_46_1	2085_2_263	522_46_1082	228_2_1	34_46_2041	285_2_1
776_2_1036	15_46_355	7_46_1	158_46_297	628_46_882	148_46_1	2085_2_278	522_46_1090	228_2_1	34_46_2011	285_2_1
776_2_1013	15_46_351	7_46_1	158_46_299	628_46_895	148_46_1	2085_2_327	522_46_1068	228_2_1	34_46_2008	285_2_1
776_2_920	15_46_364	7_46_1	158_46_292	628_46_902	148_46_1	2085_2_304	522_46_1097	228_2_1	34_46_2005	285_2_1
776_2_940	15_46_370	7_46_1	158_46_277	628_46_905	148_46_1	2085_2_308	522_46_1118	228_2_1	34_46_2000	285_2_1
776_2_904	15_46_385	7_46_1	158_46_257	628_46_929	148_46_1	2085_2_243	522_46_1097	228_2_1	34_46_1980	285_2_1
776_2_904	15_46_378	7_46_1	158_46_251	628_46_932	148_46_1	2085_2_207	522_46_1116	228_2_1	34_46_1991	285_2_1
776_2_875	15_46_378	7_46_1	158_46_244	628_46_937	148_46_1	2085_2_154	522_46_1088	228_2_1	34_46_1992	285_2_1
776_2_876	15_46_358	7_46_1	158_46_260	628_46_928	148_46_1	2085_2_158	522_46_1095	228_2_1	34_46_2019	285_2_1
776_2_819	15_46_376	7_46_1	158_46_284	628_46_921	148_46_1	2085_2_179	522_46_1089	228_2_1	34_46_2003	285_2_1
776_2_776	15_46_374	7_46_1	158_46_262	628_46_938	148_46_1	2085_2_212	522_46_1100	228_2_1	34_46_2012	285_2_1
776_2_717	15_46_369	7_46_1	158_46_272	628_46_933	148_46_1	2085_2_236	522_46_1106	228_2_1	34_46_2054	285_2_1
776_2_685	15_46_362	7_46_1	158_46_265	628_46_908	148_46_1	2085_2_280	522_46_1122	228_2_1	34_46_2101	285_2_1
776_2_624	15_46_339	7_46_1	158_46_263	628_46_866	148_46_1	2085_2_306	522_46_1172	228_2_1	34_46_2134	285_2_1
776_2_630	15_46_324	7_46_1	158_46_267	628_46_839	148_46_1	2085_2_310	522_46_1205	228_2_1	34_46_2125	285_2_1
776_2_648	15_46_320	7_46_1	158_46_264	628_46_836	148_46_1	2085_2_312	522_46_1232	228_2_1	34_46_2150	285_2_1
776_2_675	15_46_323	7_46_1	158_46_260	628_46_816	148_46_1	2085_2_284	522_46_1296	228_2_1	34_46_2135	285_2_1
776_2_696	15_46_321	7_46_1	158_46_279	628_46_813	148_46_1	2085_2_247	522_46_1290	228_2_1	34_46_2143	285_2_1
776_2_709	15_46_317	7_46_1	158_46_274	628_46_793	148_46_1	2085_2_261	522_46_1342	228_2_1	34_46_2151	285_2_1
776_2_760	15_46_319	7_46_1	158_46_265	628_46_733	148_46_1	2085_2_284	522_46_1363	228_2_1	34_46_2168	285_2_1
776_2_786	15_46_316	7_46_1	158_46_282	628_46_715	148_46_1	2085_2_329	522_46_1335	228_2_1	34_46_2169	285_2_1
776_2_842	15_46_298	7_46_1	158_46_289	628_46_724	148_46_1	2085_2_381	522_46_1303	228_2_1	34_46_2209	285_2_1
776_2_895	15_46_296	7_46_1	158_46_304	628_46_724	148_46_1	2085_2_384	522_46_1309	228_2_1	34_46_2186	285_2_1
776_2_928	15_46_296	7_46_1	158_46_316	628_46_753	148_46_1	2085_2_397	522_46_1299	228_2_1	34_46_2191	285_2_1
776_2_955	15_46_289	7_46_1	158_46_297	628_46_781	148_46_1	2085_2_348	522_46_1262	228_2_1	34_46_2196	285_2_1
776_2_1016	15_46_312	7_46_1	158_46_284	628_46_781	148_46_1	2085_2_346	522_46_1246	228_2_1	34_46_2219	285_2_1
776_2_1043	15_46_308	7_46_1	158_46_291	628_46_793	148_46_1	2085_2_313	522_46_1245	228_2_1	34_46_2218	285_2_1
776_2_1079	15_46_302	7_46_1	158_46_278	628_46_813	148_46_1	2085_2_263	522_46_1197	228_2_1	34_46_2221	285_2_1
776_2_998	15_46_296	7_46_1	158_46_283	628_46_812	148_46_1	2085_2_213	522_46_1217	228_2_1	34_46_2214	285_2_1
776_2_933	15_46_299	7_46_1	158_46_275	628_46_830	148_46_1	2085_2_209	522_46_1195	228_2_1	34_46_2189	285_2_1
776_2_871	15_46_283	7_46_1	158_46_270	628_46_854	148_46_1	2085_2_197	522_46_1184	228_2_1	34_46_2228	285_2_1
776_2_866	15_46_289	7_46_1	158_46_282	628_46_865	148_46_1	2085_2_204	522_46_1165	228_2_1	34_46_2243	285_2_1
776_2_825	15_46_289	7_46_1	158_46_291	628_46_855	148_46_1	2085_2_240	522_46_1173	228_2_1	34_46_2231	285_2_1
776_2_816	15_46_285	7_46_1	158_46_285	628_46_894	148_46_1	2085_2_309	522_46_1139	228_2_1	34_46_2227	285_2_1
776_2_737	15_46_268	7_46_1	158_46_276	628_46_933	148_46_1	2085_2_348	522_46_1153	228_2_1	34_46_2220	285_2_1
776_2_727	15_46_237	7_46_1	158_46_272	628_46_949	148_46_1	2085_2_404	522_46_1162	228_2_1	34_46_2211	285_2_1
776_2_696	15_46_234	7_46_1	158_46_278	628_46_973	148_46_1	2085_2_409	522_46_1168	228_2_1	34_46_2201	285_2_1
776_2_691	15_46_242	7_46_1	158_46_280	628_46_968	148_46_1	2085_2_402	522_46_1179	228_2_1	34_46_2192	285_2_1
776_2_744	15_46_251	7_46_1	158_46_286	628_46_941	148_46_1	2085_2_405	522_46_1164	228_2_1	34_46_2190	285_2_1
776_2_777	15_46_277	7_46_1	158_46_287	628_46_919	148_46_1	2085_2_424	522_46_1155	228_2_1	34_46_2185	285_2_1
776_2_822	15_46_272	7_46_1	158_46_293	628_46_882	148_46_1	2085_2_397	522_46_1164	228_2_1	34_46_2188	285_2_1
776_2_821	15_46_285	7_46_1	158_46_297	628_46_872	148_46_1	2085_2_370	522_46_1187	228_2_1	34_46_2182	285_2_1
776_2_862	15_46_291	7_46_1	158_46_311	628_46_856	148_46_1	2085_2_343	522_46_1136	228_2_1	34_46_2187	285_2_1
776_2_803	15_46_307	7_46_1	158_46_315	628_46_831	148_46_1	2085_2_305	522_46_1114	228_2_1	34_46_2208	285_2_1
776_2_765	15_46_337	7_46_1	158_46_318	628_46_811	148_46_1	2085_2_278	522_46_1070	228_2_1	34_46_2223	285_2_1
776_2_681	15_46_352	7_46_1	158_46_329	628_46_782	148_46_1	2085_2_264	522_46_1039	228_2_1	34_46_2290	285_2_1
776_2_648	15_46_365	7_46_1	158_46_325	628_46_799	148_46_1	2085_2_265	522_46_1012	228_2_1	34_46_2326	285_2_1
776_2_596	15_46_372	7_46_1	158_46_308	628_46_823	148_46_1	2085_2_263	522_46_1005	228_2_1	34_46_2362	285_2_1
776_2_627	15_46_364	7_46_1	158_46_314	628_46_820	148_46_1	2085_2_259	522_46_985	228_2_1	34_46_2358	285_2_1
776_2_642	15_46_359	7_46_1	158_46_317	628_46_792	148_46_1	2085_2_263	522_46_988	228_2_1	34_46_2311	285_2_1
776_2_684	15_46_366	7_46_1	158_46_335	628_46_788	148_46_1	2085_2_264	522_46_1002	228_2_1	34_46_2290	285_2_1
776_2_708	15_46_373	7_46_1	158_46_336	628_46_780	148_46_1	2085_2_286	522_46_1016	228_2_1	34_46_2307	285_2_1
776_2_752	15_46_382	7_46_1	158_46_340	628_46_770	148_46_1	2085_2_277	522_46_993	228_2_1	34_46_2285	285_2_1
776_2_705	15_46_362	7_46_1	158_46_359	628_46_771	148_46_1	2085_2_254	522_46_1002	228_2_1	34_46_2277	285_2_1
776_2_692	15_46_337	7_46_1	158_46_357	628_46_775	148_46_1	2085_2_220	522_46_1017	228_2_1	34_46_2259	285_2_1
776_2_695	15_46_353	7_46_1	158_46_371	628_46_796	148_46_1	2085_2_195	522_46_991	228_2_1	34_46_2259	285_2_1
776_2_720	15_46_373	7_46_1	158_46_365	628_46_766	148_46_1	2085_2_172	522_46_1041	228_2_1	34_46_2248	285_2_1
776_2_728	15_46_390	7_46_1	158_46_353	628_46_786	148_46_1	2085_2_164	522_46_1080	228_2_1	34_46_2238	285_2_1
776_2_736	15_46_393	7_46_1	158_46_343	628_46_792	148_46_1	2085_2_154	522_46_1123	228_2_1	34_46_2219	285_2_1
776_2_770	15_46_386	7_46_1	158_46_331	628_46_822	148_46_1	2085_2_167	522_46_1127	228_2_1	34_46_2246	285_2_1
776_2_766	15_46_402	7_46_1	158_46_316	628_46_832	148_46_1	2085_2_157	522_46_1147	228_2_1	34_46_2255	285_2_1
776_2_815	15_46_389	7_46_1	158_46_296	628_46_862	148_46_1	2085_2_172	522_46_1166	228_2_1	34_46_2240	285_2_1
776_2_809	15_46_393	7_46_1	158_46_301	628_46_887	148_46_1	2085_2_168	522_46_1176	228_2_1	34_46_2211	285_2_1
776_2_876	15_46_392	7_46_1	158_46_309	628_46_895	148_46_1	2085_2_178	522_46_1167	228_2_1	34_46_2160	285_2_1
776_2_925	15_46_399	7_46_1	158_46_315	628_46_921	148_46_1	2085_2_181	522_46_1126	228_2_1	34_46_2174	285_2_1
776_2_974	15_46_414	7_46_1	158_46_325	628_46_953	148_46_1	2085_2_177	522_46_1132	228_2_1	34_46_2156	285_2_1
776_2_989	15_46_425	7_46_1	158_46_314	628_46_973	148_46_1	2085_2_180	522_46_1124	228_2_1	34_46_2136	285_2_1
776_2_1000	15_46_416	7_46_1	158_46_318	628_46_975	148_46_1	2085_2_197	522_46_1091	228_2_1	34_46_2122	285_2_1
776_2_973	15_46_405	7_46_1	158_46_320	628_46_996	148_46_1	2085_2_172	522_46_1090	228_2_1	34_46_2122	285_2_1
776_2_977	15_46_388	7_46_1	158_46_337	628_46_971	148_46_1	2085_2_145	522_46_1097	228_2_1	34_46_2154	285_2_1
776_2_951	15_46_371	7_46_1	158_46_330	628_46_1007	148_46_1	2085_2_120	522_46_1088	228_2_1	34_46_2150	285_2_1
776_2_1002	15_46_377	7_46_1	158_46_332	628_46_1007	148_46_1	2085_2_81	522_46_1091	228_2_1	34_46_2135	285_2_1
776_2_1037	15_46_400	7_46_1	158_46_335	628_46_989	148_46_1	2085_2_56	522_46_1086	228_2_1	34_46_2121	285_2_1
776_2_1079	15_46_411	7_46_1	158_46_331	628_46_991	148_46_1	2085_2_59	522_46_1090	228_2_1	34_46_2108	285_2_1
776_2_1076	15_46_416	7_46_1	158_46_348	628_46_976	148_46_1	2085_2_50	522_46_1079	228_2_1	34_46_2139	285_2_1
776_2_1116	15_46_429	7_46_1	158_46_347	628_46_971	148_46_1	2085_2_67	522_46_1074	228_2_1	34_46_2177	285_2_1
776_2_1064	15_46_438	7_46_1	158_46_338	628_46_962	148_46_1	2085_2_68	522_46_1102	228_2_1	34_46_2129	285_2_1
776_2_1057	15_46_447	7_46_1	158_46_307	628_46_932	148_46_1	2085_2_102	522_46_1143	228_2_1	34_46_2110	285_2_1
776_2_1000	15_46_465	7_46_1	158_46_281	628_46_931	148_46_1	2085_2_116	522_46_1153	228_2_1	34_46_2091	285_2_1
776_2_890	15_46_474	7_46_1	158_46_266	628_46_927	148_46_1	2085_2_153	522_46_1179	228_2_1	34_46_2035	285_2_1
776_2_799	15_46_464	7_46_1	158_46_268	628_46_946	148_46_1	2085_2_175	522_46_1195	228_2_1	34_46_2033	285_2_1
776_2_755	15_46_455	7_46_1	158_46_259	628_46_980	148_46_1	2085_2_212	522_46_1205	228_2_1	34_46_2041	285_2_1
776_2_743	15_46_437	7_46_1	158_46_264	628_46_1017	148_46_1	2085_2_216	522_46_1196	228_2_1	34_46_2029	285_2_1
776_2_770	15_46_435	7_46_1	158_46_257	628_46_1021	148_46_1	2085_2_231	522_46_1187	228_2_1	34_46_2072	285_2_1
776_2_849	15_46_432	7_46_1	158_46_236	628_46_1029	148_46_1	2085_2_218	522_46_1200	228_2_1	34_46_2051	285_2_1
776_2_971	15_46_432	7_46_1	158_46_225	628_46_1063	148_46_1	2085_2_200	522_46_1188	228_2_1	34_46_2029	285_2_1
776_2_1048	15_46_430	7_46_1	158_46_222	628_46_1079	148_46_1	2085_2_156	522_46_1194	228_2_1	34_46_2036	285_2_1
776_2_1114	15_46_418	7_46_1	158_46_221	628_46_1078	148_46_1	2085_2_161	522_46_1186	228_2_1	34_46_2030	285_2_1
776_2_1135	15_46_425	7_46_1	158_46_214	628_46_1060	148_46_1	2085_2_182	522_46_1181	228_2_1	34_46_2007	285_2_1
776_2_1132	15_46_428	7_46_1	158_46_215	628_46_1085	148_46_1	2085_2_205	522_46_1152	228_2_1	34_46_2029	285_2_1
776_2_1074	15_46_416	7_46_1	158_46_203	628_46_1110	148_46_1	2085_2_224	522_46_1145	228_2_1	34_46_2012	285_2_1
776_2_1071	15_46_425	7_46_1	158_46_191	628_46_1129	148_46_1	2085_2_248	522_46_1163	228_2_1	34_46_2003	285_2_1
776_2_1049	15_46_429	7_46_1	158_46_198	628_46_1112	148_46_1	2085_2_268	522_46_1167	228_2_1	34_46_1957	285_2_1
776_2_1029	15_46_439	7_46_1	158_46_189	628_46_1127	148_46_1	2085_2_297	522_46_1161	228_2_1	34_46_1923	285_2_1
776_2_1007	15_46_427	7_46_1	158_46_199	628_46_1159	148_46_1	2085_2_310	522_46_1153	228_2_1	34_46_1934	285_2_1
776_2_964	15_46_436	7_46_1	158_46_193	628_46_1179	148_46_1	2085_2_309	522_46_1156	228_2_1	34_46_1916	285_2_1
776_2_898	15_46_438	7_46_1	158_46_192	628_46_1178	148_46_1	2085_2_316	522_46_1153	228_2_1	34_46_1881	285_2_1
776_2_882	15_46_447	7_46_1	158_46_188	628_46_1165	148_46_1	2085_2_320	522_46_1156	228_2_1	34_46_1895	285_2_1
776_2_885	15_46_467	7_46_1	158_46_184	628_46_1170	148_46_1	2085_2_297	522_46_1147	228_2_1	34_46_1910	285_2_1
776_2_913	15_46_482	7_46_1	158_46_182	628_46_1141	148_46_1	2085_2_275	522_46_1165	228_2_1	34_46_1881	285_2_1
776_2_973	15_46_476	7_46_1	158_46_177	628_46_1145	148_46_1	2085_2_259	522_46_1144	228_2_1	34_46_1842	285_2_1
776_2_1042	15_46_491	7_46_1	158_46_167	628_46_1148	148_46_1	2085_2_237	522_46_1102	228_2_1	34_46_1844	285_2_1
776_2_1137	15_46_491	7_46_1	158_46_166	628_46_1161	148_46_1	2085_2_190	522_46_1088	228_2_1	34_46_1858	285_2_1
776_2_1197	15_46_487	7_46_1	158_46_181	628_46_1133	148_46_1	2085_2_149	522_46_1089	228_2_1	34_46_1854	285_2_1
776_2_1277	15_46_481	7_46_1	158_46_159	628_46_1115	148_46_1	2085_2_131	522_46_1138	228_2_1	34_46_1800	285_2_1
776_2_1323	15_46_476	7_46_1	158_46_183	628_46_1138	148_46_1	2085_2_137	522_46_1134	228_2_1	34_46_1785	285_2_1
776_2_1361	15_46_479	7_46_1	158_46_201	628_46_1153	148_46_1	2085_2_134	522_46_1141	228_2_1	34_46_1772	285_2_1
776_2_1334	15_46_484	7_46_1	158_46_205	628_46_1142	148_46_1	2085_2_137	522_46_1128	228_2_1	34_46_1778	285_2_1
776_2_1313	15_46_482	7_46_1	158_46_228	628_46_1135	148_46_1	2085_2_146	522_46_1113	228_2_1	34_46_1781	285_2_1
776_2_1287	15_46_495	7_46_1	158_46_235	628_46_1095	148_46_1	2085_2_193	522_46_1157	228_2_1	34_46_1745	285_2_1
776_2_1331	15_46_491	7_46_1	158_46_248	628_46_1056	148_46_1	2085_2_234	522_46_1157	228_2_1	34_46_1724	285_2_1
776_2_1340	15_46_511	7_46_1	158_46_243	628_46_1041	148_46_1	2085_2_316	522_46_1139	228_2_1	34_46_1712	285_2_1
776_2_1310	15_46_527	7_46_1	158_46_231	628_46_1052	148_46_1	2085_2_370	522_46_1141	228_2_1	34_46_1707	285_2_1
776_2_1306	15_46_527	7_46_1	158_46_212	628_46_1075	148_46_1	2085_2_452	522_46_1148	228_2_1	34_46_1684	285_2_1
776_2_1310	15_46_533	7_46_1	158_46_220	628_46_1051	148_46_1	2085_2_488	522_46_1105	228_2_1	34_46_1689	285_2_1
776_2_1271	15_46_538	7_46_1	158_46_220	628_46_1054	148_46_1	2085_2_497	522_46_1162	228_2_1	34_46_1664	285_2_1
776_2_1269	15_46_534	7_46_1	158_46_214	628_46_1021	148_46_1	2085_2_481	522_46_1198	228_2_1	34_46_1674	285_2_1
776_2_1261	15_46_533	7_46_1	158_46_223	628_46_1008	148_46_1	2085_2_395	522_46_1186	228_2_1	34_46_1656	285_2_1
776_2_1283	15_46_526	7_46_1	158_46_247	628_46_962	148_46_1	2085_2_302	522_46_1173	228_2_1	34_46_1703	285_2_1
776_2_1319	15_46_520	7_46_1	158_46_255	628_46_928	148_46_1	2085_2_212	522_46_1152	228_2_1	34_46_1688	285_2_1
776_2_1366	15_46_525	7_46_1	158_46_274	628_46_907	148_46_1	2085_2_189	522_46_1145	228_2_1	34_46_1665	285_2_1
776_2_1426	15_46_535	7_46_1	158_46_282	628_46_880	148_46_1	2085_2_169	522_46_1153	228_2_1	34_46_1620	285_2_1
776_2_1385	15_46_542	7_46_1	158_46_252	628_46_852	148_46_1	2085_2_146	522_46_1171	228_2_1	34_46_1645	285_2_1
776_2_1391	15_46_531	7_46_1	158_46_247	628_46_847	148_46_1	2085_2_158	522_46_1135	228_2_1	34_46_1665	285_2_1
776_2_1310	15_46_536	7_46_1	158_46_262	628_46_847	148_46_1	2085_2_165	522_46_1115	228_2_1	34_46_1702	285_2_1
776_2_1189	15_46_543	7_46_1	158_46_265	628_46_851	148_46_1	2085_2_192	522_46_1077	228_2_1	34_46_1738	285_2_1
776_2_1184	15_46_551	7_46_1	158_46_243	628_46_851	148_46_1	2085_2_220	522_46_1065	228_2_1	34_46_1790	285_2_1
776_2_1153	15_46_560	7_46_1	158_46_229	628_46_842	148_46_1	2085_2_284	522_46_1040	228_2_1	34_46_1835	285_2_1
776_2_1120	15_46_566	7_46_1	158_46_200	628_46_845	148_46_1	2085_2_305	522_46_1008	228_2_1	34_46_1855	285_2_1
776_2_1173	15_46_572	7_46_1	158_46_194	628_46_864	148_46_1	2085_2_353	522_46_960	228_2_1	34_46_1854	285_2_1
776_2_1204	15_46_597	7_46_1	158_46_196	628_46_870	148_46_1	2085_2_366	522_46_956	228_2_1	34_46_1894	285_2_1
776_2_1211	15_46_618	7_46_1	158_46_190	628_46_850	148_46_1	2085_2_399	522_46_929	228_2_1	34_46_1905	285_2_1
776_2_1198	15_46_614	7_46_1	158_46_189	628_46_865	148_46_1	2085_2_429	522_46_887	228_2_1	34_46_1888	285_2_1
776_2_1182	15_46_615	7_46_1	158_46_193	628_46_854	148_46_1	2085_2_458	522_46_872	228_2_1	34_46_1906	285_2_1
776_2_1265	15_46_618	7_46_1	158_46_214	628_46_852	148_46_1	2085_2_462	522_46_833	228_2_1	34_46_1912	285_2_1
776_2_1231	15_46_632	7_46_1	158_46_231	628_46_848	148_46_1	2085_2_452	522_46_791	228_2_1	34_46_1923	285_2_1
776_2_1314	15_46_621	7_46_1	158_46_263	628_46_809	148_46_1	2085_2_384	522_46_819	228_2_1	34_46_1892	285_2_1
776_2_1345	15_46_609	7_46_1	158_46_267	628_46_822	148_46_1	2085_2_353	522_46_846	228_2_1	34_46_1838	285_2_1
776_2_1390	15_46_615	7_46_1	158_46_265	628_46_827	148_46_1	2085_2_324	522_46_858	228_2_1	34_46_1821	285_2_1
776_2_1352	15_46_617	7_46_1	158_46_260	628_46_792	148_46_1	2085_2_319	522_46_910	228_2_1	34_46_1766	285_2_1
776_2_1395	15_46_609	7_46_1	158_46_260	628_46_756	148_46_1	2085_2_302	522_46_915	228_2_1	34_46_1768	285_2_1
776_2_1342	15_46_584	7_46_1	158_46_270	628_46_690	148_46_1	2085_2_301	522_46_946	228_2_1	34_46_1803	285_2_1
776_2_1242	15_46_585	7_46_1	158_46_262	628_46_663	148_46_1	2085_2_258	522_46_995	228_2_1	34_46_1792	285_2_1
776_2_1134	15_46_570	7_46_1	158_46_252	628_46_639	148_46_1	2085_2_225	522_46_1043	228_2_1	34_46_1786	285_2_1
776_2_1060	15_46_562	7_46_1	158_46_231	628_46_627	148_46_1	2085_2_208	522_46_1049	228_2_1	34_46_1791	285_2_1
776_2_935	15_46_547	7_46_1	158_46_227	628_46_621	148_46_1	2085_2_212	522_46_1106	228_2_1	34_46_1818	285_2_1
776_2_937	15_46_535	7_46_1	158_46_223	628_46_635	148_46_1	2085_2_214	522_46_1112	228_2_1	34_46_1838	285_2_1
776_2_916	15_46_541	7_46_1	158_46_226	628_46_647	148_46_1	2085_2_224	522_46_1115	228_2_1	34_46_1871	285_2_1
776_2_933	15_46_538	7_46_1	158_46_217	628_46_661	148_46_1	2085_2_251	522_46_1071	228_2_1	34_46_1919	285_2_1
776_2_892	15_46_515	7_46_1	158_46_212	628_46_671	148_46_1	2085_2_276	522_46_1068	228_2_1	34_46_1946	285_2_1
776_2_909	15_46_485	7_46_1	158_46_198	628_46_659	148_46_1	2085_2_315	522_46_1052	228_2_1	34_46_1946	285_2_1
776_2_998	15_46_469	7_46_1	158_46_170	628_46_665	148_46_1	2085_2_339	522_46_1074	228_2_1	34_46_1934	285_2_1
776_2_1010	15_46_468	7_46_1	158_46_157	628_46_681	148_46_1	2085_2_376	522_46_1129	228_2_1	34_46_1898	285_2_1
776_2_1117	15_46_468	7_46_1	158_46_150	628_46_660	148_46_1	2085_2_395	522_46_1130	228_2_1	34_46_1895	285_2_1
776_2_1107	15_46_474	7_46_1	158_46_151	628_46_654	148_46_1	2085_2_454	522_46_1136	228_2_1	34_46_1897	285_2_1
776_2_1135	15_46_459	7_46_1	158_46_166	628_46_671	148_46_1	2085_2_475	522_46_1162	228_2_1	34_46_1868	285_2_1
776_2_1123	15_46_451	7_46_1	158_46_173	628_46_694	148_46_1	2085_2_469	522_46_1157	228_2_1	34_46_1845	285_2_1
776_2_1150	15_46_449	7_46_1	158_46_172	628_46_716	148_46_1	2085_2_395	522_46_1191	228_2_1	34_46_1843	285_2_1
776_2_1165	15_46_441	7_46_1	158_46_180	628_46_721	148_46_1	2085_2_347	522_46_1160	228_2_1	34_46_1834	285_2_1
776_2_1164	15_46_441	7_46_1	158_46_182	628_46_725	148_46_1	2085_2_303	522_46_1139	228_2_1	34_46_1870	285_2_1
776_2_1191	15_46_454	7_46_1	158_46_195	628_46_713	148_46_1	2085_2_290	522_46_1123	228_2_1	34_46_1896	285_2_1
776_2_1190	15_46_424	7_46_1	158_46_201	628_46_692	148_46_1	2085_2_245	522_46_1119	228_2_1	34_46_1966	285_2_1
776_2_1067	15_46_428	7_46_1	158_46_203	628_46_664	148_46_1	2085_2_232	522_46_1113	228_2_1	34_46_1991	285_2_1
776_2_987	15_46_414	7_46_1	158_46_196	628_46_647	148_46_1	2085_2_231	522_46_1109	228_2_1	34_46_1975	285_2_1
776_2_895	15_46_416	7_46_1	158_46_191	628_46_633	148_46_1	2085_2_217	522_46_1125	228_2_1	34_46_1974	285_2_1
776_2_794	15_46_426	7_46_1	158_46_189	628_46_641	148_46_1	2085_2_217	522_46_1100	228_2_1	34_46_1969	285_2_1
776_2_739	15_46_418	7_46_1	158_46_179	628_46_662	148_46_1	2085_2_204	522_46_1133	228_2_1	34_46_2004	285_2_1
776_2_698	15_46_399	7_46_1	158_46_185	628_46_647	148_46_1	2085_2_192	522_46_1161	228_2_1	34_46_2044	285_2_1
776_2_647	15_46_395	7_46_1	158_46_182	628_46_664	148_46_1	2085_2_172	522_46_1231	228_2_1	34_46_2052	285_2_1
776_2_653	15_46_390	7_46_1	158_46_173	628_46_678	148_46_1	2085_2_185	522_46_1212	228_2_1	34_46_2056	285_2_1
776_2_632	15_46_387	7_46_1	158_46_159	628_46_669	148_46_1	2085_2_165	522_46_1248	228_2_1	34_46_2056	285_2_1
776_2_663	15_46_386	7_46_1	158_46_149	628_46_658	148_46_1	2085_2_160	522_46_1264	228_2_1	34_46_2072	285_2_1
776_2_764	15_46_382	7_46_1	158_46_158	628_46_640	148_46_1	2085_2_141	522_46_1282	228_2_1	34_46_2166	285_2_1
776_2_808	15_46_380	7_46_1	158_46_161	628_46_606	148_46_1	2085_2_126	522_46_1347	228_2_1	34_46_2198	285_2_1
776_2_910	15_46_390	7_46_1	158_46_178	628_46_607	148_46_1	2085_2_101	522_46_1356	228_2_1	34_46_2199	285_2_1
776_2_987	15_46_403	7_46_1	158_46_181	628_46_583	148_46_1	2085_2_105	522_46_1356	228_2_1	34_46_2191	285_2_1
776_2_1085	15_46_414	7_46_1	158_46_175	628_46_579	148_46_1	2085_2_126	522_46_1369	228_2_1	34_46_2101	285_2_1
776_2_1131	15_46_448	7_46_1	158_46_173	628_46_561	148_46_1	2085_2_133	522_46_1396	228_2_1	34_46_2089	285_2_1
776_2_1140	15_46_458	7_46_1	158_46_170	628_46_559	148_46_1	2085_2_147	522_46_1392	228_2_1	34_46_2103	285_2_1
776_2_1014	15_46_490	7_46_1	158_46_153	628_46_551	148_46_1	2085_2_164	522_46_1416	228_2_1	34_46_2098	285_2_1
776_2_890	15_46_532	7_46_1	158_46_141	628_46_516	148_46_1	2085_2_206	522_46_1423	228_2_1	34_46_2108	285_2_1
776_2_741	15_46_543	7_46_1	158_46_143	628_46_498	148_46_1	2085_2_240	522_46_1416	228_2_1	34_46_2111	285_2_1
776_2_758	15_46_565	7_46_1	158_46_131	628_46_501	148_46_1	2085_2_293	522_46_1392	228_2_1	34_46_2135	285_2_1
776_2_778	15_46_571	7_46_1	158_46_133	628_46_530	148_46_1	2085_2_350	522_46_1381	228_2_1	34_46_2105	285_2_1
776_2_751	15_46_561	7_46_1	158_46_128	628_46_545	148_46_1	2085_2_391	522_46_1400	228_2_1	34_46_2118	285_2_1
776_2_786	15_46_558	7_46_1	158_46_130	628_46_549	148_46_1	2085_2_354	522_46_1418	228_2_1	34_46_2082	285_2_1
776_2_798	15_46_559	7_46_1	158_46_131	628_46_552	148_46_1	2085_2_363	522_46_1403	228_2_1	34_46_2094	285_2_1
776_2_879	15_46_555	7_46_1	158_46_127	628_46_552	148_46_1	2085_2_327	522_46_1410	228_2_1	34_46_2041	285_2_1
776_2_887	15_46_554	7_46_1	158_46_136	628_46_556	148_46_1	2085_2_324	522_46_1412	228_2_1	34_46_2016	285_2_1
776_2_999	15_46_570	7_46_1	158_46_131	628_46_557	148_46_1	2085_2_302	522_46_1411	228_2_1	34_46_1988	285_2_1
776_2_1017	15_46_550	7_46_1	158_46_123	628_46_552	148_46_1	2085_2_256	522_46_1430	228_2_1	34_46_2002	285_2_1
776_2_1117	15_46_585	7_46_1	158_46_100	628_46_542	148_46_1	2085_2_233	522_46_1476	228_2_1	34_46_1996	285_2_1
776_2_1050	15_46_584	7_46_1	158_46_90	628_46_556	148_46_1	2085_2_245	522_46_1488	228_2_1	34_46_1964	285_2_1
776_2_1106	15_46_583	7_46_1	158_46_79	628_46_566	148_46_1	2085_2_238	522_46_1509	228_2_1	34_46_1959	285_2_1
776_2_1084	15_46_596	7_46_1	158_46_91	628_46_587	148_46_1	2085_2_260	522_46_1521	228_2_1	34_46_1966	285_2_1
776_2_1040	15_46_607	7_46_1	158_46_95	628_46_583	148_46_1	2085_2_279	522_46_1497	228_2_1	34_46_1927	285_2_1
776_2_955	15_46_610	7_46_1	158_46_116	628_46_577	148_46_1	2085_2_296	522_46_1505	228_2_1	34_46_1905	285_2_1
776_2_936	15_46_623	7_46_1	158_46_119	628_46_570	148_46_1	2085_2_305	522_46_1494	228_2_1	34_46_1908	285_2_1
776_2_826	15_46_581	7_46_1	158_46_130	628_46_543	148_46_1	2085_2_330	522_46_1529	228_2_1	34_46_1915	285_2_1
776_2_825	15_46_572	7_46_1	158_46_136	628_46_526	148_46_1	2085_2_352	522_46_1552	228_2_1	34_46_1945	285_2_1
776_2_856	15_46_583	7_46_1	158_46_139	628_46_515	148_46_1	2085_2_382	522_46_1555	228_2_1	34_46_1981	285_2_1
776_2_900	15_46_606	7_46_1	158_46_149	628_46_483	148_46_1	2085_2_413	522_46_1563	228_2_1	34_46_1972	285_2_1
776_2_978	15_46_620	7_46_1	158_46_153	628_46_469	148_46_1	2085_2_429	522_46_1546	228_2_1	34_46_1938	285_2_1
776_2_1044	15_46_676	7_46_1	158_46_155	628_46_471	148_46_1	2085_2_444	522_46_1506	228_2_1	34_46_1909	285_2_1
776_2_1117	15_46_686	7_46_1	158_46_156	628_46_473	148_46_1	2085_2_473	522_46_1535	228_2_1	34_46_1911	285_2_1
776_2_1106	15_46_684	7_46_1	158_46_149	628_46_472	148_46_1	2085_2_453	522_46_1551	228_2_1	34_46_1887	285_2_1
776_2_1097	15_46_712	7_46_1	158_46_152	628_46_470	148_46_1	2085_2_390	522_46_1527	228_2_1	34_46_1862	285_2_1
776_2_1060	15_46_726	7_46_1	158_46_145	628_46_472	148_46_1	2085_2_319	522_46_1503	228_2_1	34_46_1825	285_2_1
776_2_1018	15_46_727	7_46_1	158_46_147	628_46_468	148_46_1	2085_2_240	522_46_1516	228_2_1	34_46_1818	285_2_1
776_2_936	15_46_698	7_46_1	158_46_144	628_46_469	148_46_1	2085_2_174	522_46_1531	228_2_1	34_46_1792	285_2_1
776_2_866	15_46_699	7_46_1	158_46_140	628_46_472	148_46_1	2085_2_152	522_46_1528	228_2_1	34_46_1785	285_2_1
776_2_899	15_46_696	7_46_1	158_46_154	628_46_467	148_46_1	2085_2_161	522_46_1506	228_2_1	34_46_1761	285_2_1
776_2_922	15_46_720	7_46_1	158_46_144	628_46_479	148_46_1	2085_2_194	522_46_1497	228_2_1	34_46_1779	285_2_1
776_2_965	15_46_728	7_46_1	158_46_146	628_46_490	148_46_1	2085_2_218	522_46_1466	228_2_1	34_46_1800	285_2_1
776_2_1003	15_46_716	7_46_1	158_46_162	628_46_477	148_46_1	2085_2_237	522_46_1437	228_2_1	34_46_1834	285_2_1
776_2_1039	15_46_713	7_46_1	158_46_174	628_46_461	148_46_1	2085_2_240	522_46_1430	228_2_1	34_46_1855	285_2_1
776_2_994	15_46_687	7_46_1	158_46_195	628_46_468	148_46_1	2085_2_223	522_46_1423	228_2_1	34_46_1858	285_2_1
776_2_942	15_46_664	7_46_1	158_46_205	628_46_466	148_46_1	2085_2_206	522_46_1460	228_2_1	34_46_1888	285_2_1
776_2_870	15_46_635	7_46_1	158_46_219	628_46_448	148_46_1	2085_2_222	522_46_1449	228_2_1	34_46_1912	285_2_1
776_2_848	15_46_614	7_46_1	158_46_232	628_46_463	148_46_1	2085_2_233	522_46_1442	228_2_1	34_46_1953	285_2_1
776_2_820	15_46_595	7_46_1	158_46_249	628_46_442	148_46_1	2085_2_271	522_46_1455	228_2_1	34_46_1972	285_2_1
776_2_829	15_46_554	7_46_1	158_46_260	628_46_435	148_46_1	2085_2_278	522_46_1492	228_2_1	34_46_1985	285_2_1
776_2_854	15_46_544	7_46_1	158_46_255	628_46_434	148_46_1	2085_2_297	522_46_1481	228_2_1	34_46_2011	285_2_1
776_2_906	15_46_560	7_46_1	158_46_249	628_46_422	148_46_1	2085_2_282	522_46_1495	228_2_1	34_46_2016	285_2_1
776_2_869	15_46_555	7_46_1	158_46_254	628_46_442	148_46_1	2085_2_290	522_46_1464	228_2_1	34_46_2043	285_2_1
776_2_841	15_46_545	7_46_1	158_46_252	628_46_443	148_46_1	2085_2_256	522_46_1445	228_2_1	34_46_2090	285_2_1
776_2_818	15_46_545	7_46_1	158_46_260	628_46_468	148_46_1	2085_2_262	522_46_1417	228_2_1	34_46_2092	285_2_1
776_2_806	15_46_565	7_46_1	158_46_270	628_46_462	148_46_1	2085_2_246	522_46_1386	228_2_1	34_46_2115	285_2_1
776_2_763	15_46_568	7_46_1	158_46_289	628_46_459	148_46_1	2085_2_268	522_46_1347	228_2_1	34_46_2141	285_2_1
776_2_706	15_46_602	7_46_1	158_46_307	628_46_442	148_46_1	2085_2_298	522_46_1339	228_2_1	34_46_2136	285_2_1
776_2_703	15_46_595	7_46_1	158_46_311	628_46_420	148_46_1	2085_2_363	522_46_1368	228_2_1	34_46_2151	285_2_1
776_2_719	15_46_624	7_46_1	158_46_322	628_46_401	148_46_1	2085_2_385	522_46_1396	228_2_1	34_46_2132	285_2_1
776_2_720	15_46_621	7_46_1	158_46_323	628_46_385	148_46_1	2085_2_444	522_46_1406	228_2_1	34_46_2100	285_2_1
776_2_745	15_46_621	7_46_1	158_46_319	628_46_367	148_46_1	2085_2_455	522_46_1454	228_2_1	34_46_2078	285_2_1
776_2_744	15_46_634	7_46_1	158_46_332	628_46_337	148_46_1	2085_2_491	522_46_1436	228_2_1	34_46_2045	285_2_1
776_2_775	15_46_656	7_46_1	158_46_329	628_46_347	148_46_1	2085_2_450	522_46_1428	228_2_1	34_46_2049	285_2_1
776_2_820	15_46_667	7_46_1	158_46_339	628_46_336	148_46_1	2085_2_418	522_46_1444	228_2_1	34_46_2006	285_2_1
776_2_878	15_46_654	7_46_1	158_46_339	628_46_364	148_46_1	2085_2_388	522_46_1420	228_2_1	34_46_2000	285_2_1
776_2_918	15_46_634	7_46_1	158_46_326	628_46_383	148_46_1	2085_2_366	522_46_1432	228_2_1	34_46_2014	285_2_1
776_2_994	15_46_616	7_46_1	158_46_312	628_46_381	148_46_1	2085_2_311	522_46_1447	228_2_1	34_46_2011	285_2_1
776_2_1049	15_46_592	7_46_1	158_46_299	628_46_391	148_46_1	2085_2_358	522_46_1478	228_2_1	34_46_2008	285_2_1
776_2_1040	15_46_599	7_46_1	158_46_302	628_46_396	148_46_1	2085_2_338	522_46_1461	228_2_1	34_46_2013	285_2_1
776_2_1043	15_46_593	7_46_1	158_46_297	628_46_412	148_46_1	2085_2_390	522_46_1479	228_2_1	34_46_1943	285_2_1
776_2_1005	15_46_615	7_46_1	158_46_291	628_46_403	148_46_1	2085_2_387	522_46_1496	228_2_1	34_46_1891	285_2_1
776_2_933	15_46_606	7_46_1	158_46_288	628_46_404	148_46_1	2085_2_453	522_46_1499	228_2_1	34_46_1890	285_2_1
776_2_836	15_46_586	7_46_1	158_46_309	628_46_391	148_46_1	2085_2_457	522_46_1504	228_2_1	34_46_1874	285_2_1
776_2_771	15_46_583	7_46_1	158_46_317	628_46_386	148_46_1	2085_2_516	522_46_1503	228_2_1	34_46_1874	285_2_1
776_2_729	15_46_583	7_46_1	158_46_327	628_46_356	148_46_1	2085_2_489	522_46_1464	228_2_1	34_46_1890	285_2_1
776_2_765	15_46_624	7_46_1	158_46_334	628_46_356	148_46_1	2085_2_552	522_46_1448	228_2_1	34_46_1890	285_2_1
776_2_820	15_46_623	7_46_1	158_46_329	628_46_351	148_46_1	2085_2_530	522_46_1459	228_2_1	34_46_1914	285_2_1
776_2_892	15_46_650	7_46_1	158_46_328	628_46_348	148_46_1	2085_2_580	522_46_1395	228_2_1	34_46_1933	285_2_1
776_2_970	15_46_670	7_46_1	158_46_332	628_46_355	148_46_1	2085_2_539	522_46_1348	228_2_1	34_46_1962	285_2_1
776_2_974	15_46_656	7_46_1	158_46_310	628_46_359	148_46_1	2085_2_549	522_46_1356	228_2_1	34_46_1965	285_2_1
776_2_963	15_46_659	7_46_1	158_46_315	628_46_353	148_46_1	2085_2_484	522_46_1371	228_2_1	34_46_1935	285_2_1
776_2_957	15_46_657	7_46_1	158_46_317	628_46_362	148_46_1	2085_2_471	522_46_1377	228_2_1	34_46_1915	285_2_1
776_2_946	15_46_647	7_46_1	158_46_304	628_46_386	148_46_1	2085_2_422	522_46_1394	228_2_1	34_46_1878	285_2_1
776_2_986	15_46_647	7_46_1	158_46_300	628_46_371	148_46_1	2085_2_432	522_46_1428	228_2_1	34_46_1876	285_2_1
776_2_1052	15_46_641	7_46_1	158_46_317	628_46_367	148_46_1	2085_2_399	522_46_1433	228_2_1	34_46_1864	285_2_1
776_2_1132	15_46_650	7_46_1	158_46_319	628_46_353	148_46_1	2085_2_407	522_46_1428	228_2_1	34_46_1868	285_2_1
776_2_1169	15_46_627	7_46_1	158_46_312	628_46_338	148_46_1	2085_2_393	522_46_1448	228_2_1	34_46_1861	285_2_1
776_2_1192	15_46_623	7_46_1	158_46_305	628_46_339	148_46_1	2085_2_393	522_46_1485	228_2_1	34_46_1862	285_2_1
776_2_1175	15_46_616	7_46_1	158_46_303	628_46_324	148_46_1	2085_2_379	522_46_1482	228_2_1	34_46_1855	285_2_1
776_2_1155	15_46_589	7_46_1	158_46_305	628_46_312	148_46_1	2085_2_380	522_46_1470	228_2_1	34_46_1832	285_2_1
776_2_1052	15_46_585	7_46_1	158_46_306	628_46_301	148_46_1	2085_2_339	522_46_1479	228_2_1	34_46_1835	285_2_1
776_2_1029	15_46_565	7_46_1	158_46_308	628_46_281	148_46_1	2085_2_308	522_46_1485	228_2_1	34_46_1892	285_2_1
776_2_1001	15_46_566	7_46_1	158_46_335	628_46_269	148_46_1	2085_2_253	522_46_1505	228_2_1	34_46_1884	285_2_1
776_2_955	15_46_540	7_46_1	158_46_332	628_46_264	148_46_1	2085_2_257	522_46_1484	228_2_1	34_46_1918	285_2_1
776_2_877	15_46_528	7_46_1	158_46_317	628_46_257	148_46_1	2085_2_250	522_46_1524	228_2_1	34_46_1894	285_2_1
776_2_811	15_46_553	7_46_1	158_46_290	628_46_261	148_46_1	2085_2_265	522_46_1513	228_2_1	34_46_1899	285_2_1
776_2_748	15_46_552	7_46_1	158_46_281	628_46_251	148_46_1	2085_2_245	522_46_1558	228_2_1	34_46_1887	285_2_1
776_2_660	15_46_567	7_46_1	158_46_280	628_46_247	148_46_1	2085_2_245	522_46_1594	228_2_1	34_46_1894	285_2_1
776_2_613	15_46_564	7_46_1	158_46_264	628_46_243	148_46_1	2085_2_234	522_46_1660	228_2_1	34_46_1884	285_2_1
776_2_631	15_46_569	7_46_1	158_46_263	628_46_256	148_46_1	2085_2_242	522_46_1720	228_2_1	34_46_1913	285_2_1
776_2_673	15_46_550	7_46_1	158_46_251	628_46_243	148_46_1	2085_2_224	522_46_1745	228_2_1	34_46_1912	285_2_1
776_2_751	15_46_557	7_46_1	158_46_262	628_46_237	148_46_1	2085_2_239	522_46_1771	228_2_1	34_46_1912	285_2_1
776_2_784	15_46_545	7_46_1	158_46_257	628_46_241	148_46_1	2085_2_233	522_46_1778	228_2_1	34_46_1924	285_2_1
776_2_772	15_46_535	7_46_1	158_46_255	628_46_237	148_46_1	2085_2_234	522_46_1792	228_2_1	34_46_1964	285_2_1
776_2_749	15_46_542	7_46_1	158_46_260	628_46_238	148_46_1	2085_2_224	522_46_1767	228_2_1	34_46_2033	285_2_1
776_2_807	15_46_548	7_46_1	158_46_261	628_46_251	148_46_1	2085_2_199	522_46_1718	228_2_1	34_46_2052	285_2_1
776_2_766	15_46_519	7_46_1	158_46_269	628_46_264	148_46_1	2085_2_174	522_46_1698	228_2_1	34_46_2079	285_2_1
776_2_773	15_46_496	7_46_1	158_46_278	628_46_272	148_46_1	2085_2_154	522_46_1690	228_2_1	34_46_2098	285_2_1
776_2_756	15_46_494	7_46_1	158_46_293	628_46_291	148_46_1	2085_2_104	522_46_1647	228_2_1	34_46_2115	285_2_1
776_2_774	15_46_484	7_46_1	158_46_297	628_46_301	148_46_1	2085_2_103	522_46_1659	228_2_1	34_46_2104	285_2_1
776_2_736	15_46_499	7_46_1	158_46_292	628_46_327	148_46_1	2085_2_130	522_46_1649	228_2_1	34_46_2097	285_2_1
776_2_740	15_46_503	7_46_1	158_46_293	628_46_344	148_46_1	2085_2_178	522_46_1607	228_2_1	34_46_2080	285_2_1
776_2_731	15_46_535	7_46_1	158_46_265	628_46_354	148_46_1	2085_2_214	522_46_1627	228_2_1	34_46_2040	285_2_1
776_2_776	15_46_533	7_46_1	158_46_263	628_46_349	148_46_1	2085_2_292	522_46_1606	228_2_1	34_46_2043	285_2_1
776_2_812	15_46_542	7_46_1	158_46_250	628_46_351	148_46_1	2085_2_300	522_46_1614	228_2_1	34_46_2023	285_2_1
776_2_878	15_46_550	7_46_1	158_46_259	628_46_361	148_46_1	2085_2_323	522_46_1639	228_2_1	34_46_1990	285_2_1
776_2_910	15_46_569	7_46_1	158_46_269	628_46_372	148_46_1	2085_2_320	522_46_1598	228_2_1	34_46_1942	285_2_1
776_2_930	15_46_563	7_46_1	158_46_283	628_46_379	148_46_1	2085_2_323	522_46_1584	228_2_1	34_46_1963	285_2_1
776_2_962	15_46_576	7_46_1	158_46_292	628_46_360	148_46_1	2085_2_303	522_46_1609	228_2_1	34_46_1937	285_2_1
776_2_968	15_46_581	7_46_1	158_46_306	628_46_355	148_46_1	2085_2_277	522_46_1595	228_2_1	34_46_1955	285_2_1
776_2_997	15_46_606	7_46_1	158_46_323	628_46_353	148_46_1	2085_2_219	522_46_1574	228_2_1	34_46_1970	285_2_1
776_2_1003	15_46_602	7_46_1	158_46_324	628_46_360	148_46_1	2085_2_160	522_46_1599	228_2_1	34_46_1992	285_2_1
776_2_1036	15_46_584	7_46_1	158_46_331	628_46_364	148_46_1	2085_2_107	522_46_1582	228_2_1	34_46_2022	285_2_1
776_2_1131	15_46_548	7_46_1	158_46_336	628_46_352	148_46_1	2085_2_105	522_46_1577	228_2_1	34_46_1981	285_2_1
776_2_1201	15_46_537	7_46_1	158_46_334	628_46_330	148_46_1	2085_2_105	522_46_1581	228_2_1	34_46_1945	285_2_1
776_2_1305	15_46_532	7_46_1	158_46_343	628_46_293	148_46_1	2085_2_117	522_46_1574	228_2_1	34_46_1933	285_2_1
776_2_1320	15_46_527	7_46_1	158_46_360	628_46_268	148_46_1	2085_2_120	522_46_1611	228_2_1	34_46_1925	285_2_1
776_2_1374	15_46_511	7_46_1	158_46_379	628_46_249	148_46_1	2085_2_127	522_46_1625	228_2_1	34_46_1919	285_2_1
776_2_1352	15_46_495	7_46_1	158_46_376	628_46_221	148_46_1	2085_2_124	522_46_1651	228_2_1	34_46_1879	285_2_1
776_2_1298	15_46_457	7_46_1	158_46_379	628_46_204	148_46_1	2085_2_129	522_46_1682	228_2_1	34_46_1898	285_2_1
776_2_1228	15_46_455	7_46_1	158_46_375	628_46_187	148_46_1	2085_2_129	522_46_1706	228_2_1	34_46_1906	285_2_1
776_2_1189	15_46_461	7_46_1	158_46_355	628_46_173	148_46_1	2085_2_144	522_46_1754	228_2_1	34_46_1894	285_2_1
776_2_1091	15_46_480	7_46_1	158_46_364	628_46_164	148_46_1	2085_2_138	522_46_1729	228_2_1	34_46_1905	285_2_1
776_2_1110	15_46_497	7_46_1	158_46_362	628_46_157	148_46_1	2085_2_133	522_46_1727	228_2_1	34_46_1918	285_2_1
776_2_1128	15_46_544	7_46_1	158_46_377	628_46_154	148_46_1	2085_2_119	522_46_1734	228_2_1	34_46_1893	285_2_1
776_2_1159	15_46_551	7_46_1	158_46_364	628_46_143	148_46_1	2085_2_129	522_46_1736	228_2_1	34_46_1903	285_2_1
776_2_1187	15_46_565	7_46_1	158_46_358	628_46_147	148_46_1	2085_2_110	522_46_1727	228_2_1	34_46_1908	285_2_1
776_2_1169	15_46_544	7_46_1	158_46_355	628_46_149	148_46_1	2085_2_127	522_46_1757	228_2_1	34_46_1901	285_2_1
776_2_1119	15_46_527	7_46_1	158_46_375	628_46_144	148_46_1	2085_2_139	522_46_1725	228_2_1	34_46_1946	285_2_1
776_2_1024	15_46_518	7_46_1	158_46_383	628_46_153	148_46_1	2085_2_160	522_46_1671	228_2_1	34_46_1947	285_2_1
776_2_968	15_46_508	7_46_1	158_46_393	628_46_162	148_46_1	2085_2_154	522_46_1609	228_2_1	34_46_1979	285_2_1
776_2_964	15_46_501	7_46_1	158_46_414	628_46_170	148_46_1	2085_2_145	522_46_1585	228_2_1	34_46_1994	285_2_1
776_2_958	15_46_499	7_46_1	158_46_445	628_46_176	148_46_1	2085_2_92	522_46_1624	228_2_1	34_46_1987	285_2_1
776_2_938	15_46_528	7_46_1	158_46_462	628_46_188	148_46_1	2085_2_85	522_46_1607	228_2_1	34_46_2004	285_2_1
776_2_898	15_46_508	7_46_1	158_46_473	628_46_201	148_46_1	2085_2_92	522_46_1627	228_2_1	34_46_2079	285_2_1
776_2_851	15_46_479	7_46_1	158_46_484	628_46_178	148_46_1	2085_2_106	522_46_1620	228_2_1	34_46_2084	285_2_1
776_2_830	15_46_458	7_46_1	158_46_482	628_46_186	148_46_1	2085_2_112	522_46_1614	228_2_1	34_46_2122	285_2_1
776_2_937	15_46_457	7_46_1	158_46_483	628_46_196	148_46_1	2085_2_111	522_46_1597	228_2_1	34_46_2097	285_2_1
776_2_987	15_46_429	7_46_1	158_46_502	628_46_191	148_46_1	2085_2_95	522_46_1541	228_2_1	34_46_2111	285_2_1
776_2_998	15_46_409	7_46_1	158_46_499	628_46_179	148_46_1	2085_2_95	522_46_1574	228_2_1	34_46_2098	285_2_1
776_2_997	15_46_405	7_46_1	158_46_519	628_46_160	148_46_1	2085_2_123	522_46_1556	228_2_1	34_46_2060	285_2_1
776_2_1003	15_46_386	7_46_1	158_46_516	628_46_160	148_46_1	2085_2_126	522_46_1568	228_2_1	34_46_2083	285_2_1
776_2_1032	15_46_374	7_46_1	158_46_507	628_46_157	148_46_1	2085_2_138	522_46_1576	228_2_1	34_46_2058	285_2_1
776_2_1039	15_46_351	7_46_1	158_46_523	628_46_172	148_46_1	2085_2_115	522_46_1625	228_2_1	34_46_2078	285_2_1
776_2_1082	15_46_322	7_46_1	158_46_530	628_46_161	148_46_1	2085_2_98	522_46_1643	228_2_1	34_46_2095	285_2_1
776_2_1153	15_46_306	7_46_1	158_46_522	628_46_162	148_46_1	2085_2_90	522_46_1642	228_2_1	34_46_2127	285_2_1
776_2_1235	15_46_293	7_46_1	158_46_543	628_46_164	148_46_1	2085_2_87	522_46_1569	228_2_1	34_46_2125	285_2_1
776_2_1272	15_46_296	7_46_1	158_46_550	628_46_151	148_46_1	2085_2_97	522_46_1558	228_2_1	34_46_2100	285_2_1
776_2_1332	15_46_290	7_46_1	158_46_522	628_46_154	148_46_1	2085_2_110	522_46_1558	228_2_1	34_46_2154	285_2_1
776_2_1350	15_46_291	7_46_1	158_46_524	628_46_159	148_46_1	2085_2_110	522_46_1551	228_2_1	34_46_2117	285_2_1
776_2_1355	15_46_300	7_46_1	158_46_530	628_46_159	148_46_1	2085_2_117	522_46_1547	228_2_1	34_46_2096	285_2_1
776_2_1332	15_46_298	7_46_1	158_46_515	628_46_161	148_46_1	2085_2_124	522_46_1544	228_2_1	34_46_2092	285_2_1
776_2_1294	15_46_318	7_46_1	158_46_500	628_46_168	148_46_1	2085_2_112	522_46_1567	228_2_1	34_46_2109	285_2_1
776_2_1223	15_46_322	7_46_1	158_46_499	628_46_166	148_46_1	2085_2_116	522_46_1586	228_2_1	34_46_2093	285_2_1
776_2_1129	15_46_319	7_46_1	158_46_478	628_46_166	148_46_1	2085_2_116	522_46_1619	228_2_1	34_46_2072	285_2_1
776_2_1059	15_46_327	7_46_1	158_46_481	628_46_158	148_46_1	2085_2_118	522_46_1657	228_2_1	34_46_2038	285_2_1
776_2_1041	15_46_318	7_46_1	158_46_477	628_46_153	148_46_1	2085_2_106	522_46_1662	228_2_1	34_46_2017	285_2_1
776_2_1033	15_46_320	7_46_1	158_46_481	628_46_159	148_46_1	2085_2_101	522_46_1698	228_2_1	34_46_2024	285_2_1
776_2_1025	15_46_300	7_46_1	158_46_470	628_46_168	148_46_1	2085_2_87	522_46_1663	228_2_1	34_46_2081	285_2_1
776_2_1071	15_46_278	7_46_1	158_46_486	628_46_143	148_46_1	2085_2_65	522_46_1651	228_2_1	34_46_2159	285_2_1
776_2_1134	15_46_263	7_46_1	158_46_496	628_46_151	148_46_1	2085_2_35	522_46_1636	228_2_1	34_46_2178	285_2_1
776_2_1277	15_46_270	7_46_1	158_46_496	628_46_157	148_46_1	2085_2_22	522_46_1608	228_2_1	34_46_2185	285_2_1
776_2_1342	15_46_286	7_46_1	158_46_507	628_46_154	148_46_1	2085_2_11	522_46_1544	228_2_1	34_46_2178	285_2_1
776_2_1488	15_46_292	7_46_1	158_46_517	628_46_152	148_46_1	2085_2_6	522_46_1521	228_2_1	34_46_2195	285_2_1
776_2_1578	15_46_303	7_46_1	158_46_531	628_46_147	148_46_1	2085_2_3	522_46_1485	228_2_1	34_46_2203	285_2_1
776_2_1726	15_46_314	7_46_1	158_46_543	628_46_146	148_46_1	34_46_2208	522_46_1461	228_2_1
776_2_1840	15_46_338	7_46_1	158_46_527	628_46_148	148_46_1	34_46_2183	522_46_1455	228_2_1
776_2_1940	15_46_333	7_46_1	158_46_522	628_46_142	148_46_1	34_46_2147	522_46_1445	228_2_1
776_2_1989	15_46_321	7_46_1	158_46_491	628_46_163	148_46_1	34_46_2118	522_46_1475	228_2_1
776_2_2023	15_46_321	7_46_1	158_46_501	628_46_160	148_46_1	34_46_2094	522_46_1504	228_2_1
776_2_1989	15_46_276	7_46_1	158_46_505	628_46_154	148_46_1	34_46_2086	522_46_1492	228_2_1
776_2_1936	15_46_278	7_46_1	158_46_492	628_46_144	148_46_1	34_46_2116	522_46_1504	228_2_1
776_2_1894	15_46_265	7_46_1	158_46_494	628_46_121	148_46_1	34_46_2037	522_46_1523	228_2_1
776_2_1900	15_46_271	7_46_1	158_46_505	628_46_105	148_46_1	34_46_1971	522_46_1522	228_2_1
776_2_1869	15_46_270	7_46_1	158_46_476	628_46_100	148_46_1	34_46_1906	522_46_1560	228_2_1
776_2_1819	15_46_277	7_46_1	158_46_484	628_46_103	148_46_1	34_46_1868	522_46_1584	228_2_1
776_2_1789	15_46_302	7_46_1	158_46_471	628_46_100	148_46_1	34_46_1825	522_46_1580	228_2_1
776_2_1753	15_46_299	7_46_1	158_46_458	628_46_100	148_46_1	34_46_1860	522_46_1578	228_2_1
776_2_1683	15_46_285	7_46_1	158_46_464	628_46_84	148_46_1	34_46_1848	522_46_1581	228_2_1
776_2_1665	15_46_296	7_46_1	158_46_495	628_46_79	148_46_1	34_46_1852	522_46_1608	228_2_1
776_2_1627	15_46_300	7_46_1	158_46_503	628_46_80	148_46_1	34_46_1838	522_46_1614	228_2_1
776_2_1507	15_46_302	7_46_1	158_46_512	628_46_73	148_46_1	34_46_1827	522_46_1651	228_2_1
776_2_1443	15_46_305	7_46_1	158_46_525	628_46_78	148_46_1	34_46_1846	522_46_1655	228_2_1
776_2_1372	15_46_290	7_46_1	158_46_522	628_46_73	148_46_1	34_46_1863	522_46_1655	228_2_1
776_2_1335	15_46_262	7_46_1	158_46_512	628_46_78	148_46_1	34_46_1840	522_46_1641	228_2_1
776_2_1285	15_46_234	7_46_1	158_46_523	628_46_74	148_46_1	34_46_1844	522_46_1636	228_2_1
776_2_1283	15_46_243	7_46_1	158_46_492	628_46_75	148_46_1	34_46_1821	522_46_1683	228_2_1
776_2_1256	15_46_227	7_46_1	158_46_464	628_46_77	148_46_1	34_46_1816	522_46_1722	228_2_1
776_2_1266	15_46_231	7_46_1	158_46_457	628_46_74	148_46_1	34_46_1805	522_46_1736	228_2_1
776_2_1258	15_46_221	7_46_1	158_46_445	628_46_79	148_46_1	34_46_1794	522_46_1754	228_2_1
776_2_1265	15_46_218	7_46_1	158_46_457	628_46_83	148_46_1	34_46_1820	522_46_1762	228_2_1
776_2_1308	15_46_200	7_46_1	158_46_458	628_46_80	148_46_1	34_46_1788	522_46_1839	228_2_1
776_2_1277	15_46_181	7_46_1	158_46_459	628_46_89	148_46_1	34_46_1823	522_46_1880	228_2_1
776_2_1329	15_46_155	7_46_1	158_46_457	628_46_98	148_46_1	34_46_1836	522_46_1877	228_2_1
776_2_1371	15_46_138	7_46_1	158_46_456	628_46_94	148_46_1	34_46_1827	522_46_1889	228_2_1
776_2_1488	15_46_144	7_46_1	158_46_471	628_46_101	148_46_1	34_46_1824	522_46_1882	228_2_1
776_2_1497	15_46_139	7_46_1	158_46_458	628_46_99	148_46_1	34_46_1855	522_46_1847	228_2_1
776_2_1493	15_46_143	7_46_1	158_46_455	628_46_103	148_46_1	34_46_1897	522_46_1826	228_2_1
776_2_1332	15_46_146	7_46_1	158_46_445	628_46_92	148_46_1	34_46_1994	522_46_1815	228_2_1
776_2_1287	15_46_145	7_46_1	158_46_433	628_46_92	148_46_1	34_46_2017	522_46_1783	228_2_1
776_2_1161	15_46_165	7_46_1	158_46_451	628_46_86	148_46_1	34_46_2102	522_46_1763	228_2_1
776_2_1090	15_46_163	7_46_1	158_46_454	628_46_88	148_46_1	34_46_2119	522_46_1772	228_2_1
776_2_988	15_46_174	7_46_1	158_46_474	628_46_89	148_46_1	34_46_2122	522_46_1716	228_2_1
776_2_879	15_46_190	7_46_1	158_46_461	628_46_75	148_46_1	34_46_2114	522_46_1726	228_2_1
776_2_842	15_46_189	7_46_1	158_46_478	628_46_74	148_46_1	34_46_2142	522_46_1727	228_2_1
776_2_847	15_46_190	7_46_1	158_46_482	628_46_67	148_46_1	34_46_2215	522_46_1688	228_2_1
776_2_897	15_46_201	7_46_1	158_46_488	628_46_55	148_46_1	34_46_2244	522_46_1701	228_2_1
776_2_960	15_46_208	7_46_1	158_46_507	628_46_52	148_46_1	34_46_2240	522_46_1688	228_2_1
776_2_1138	15_46_203	7_46_1	158_46_514	628_46_53	148_46_1	34_46_2241	522_46_1679	228_2_1
776_2_1227	15_46_208	7_46_1	158_46_519	628_46_60	148_46_1	34_46_2187	522_46_1734	228_2_1
776_2_1385	15_46_200	7_46_1	158_46_526	628_46_54	148_46_1	34_46_2175	522_46_1777	228_2_1
776_2_1387	15_46_194	7_46_1	158_46_539	628_46_54	148_46_1	34_46_2125	522_46_1793	228_2_1
776_2_1463	15_46_181	7_46_1	158_46_523	628_46_52	148_46_1	34_46_2054	522_46_1881	228_2_1
776_2_1412	15_46_171	7_46_1	158_46_489	628_46_46	148_46_1	34_46_2089	522_46_1925	228_2_1
776_2_1457	15_46_148	7_46_1	158_46_487	628_46_39	148_46_1	34_46_2089	522_46_1962	228_2_1
776_2_1320	15_46_135	7_46_1	158_46_477	628_46_41	148_46_1	34_46_2108	522_46_1981	228_2_1
776_2_1248	15_46_137	7_46_1	158_46_461	628_46_43	148_46_1	34_46_2111	522_46_1967	228_2_1
776_2_1149	15_46_164	7_46_1	158_46_460	628_46_48	148_46_1	34_46_2144	522_46_1917	228_2_1
776_2_1112	15_46_176	7_46_1	158_46_460	628_46_46	148_46_1	34_46_2137	522_46_1879	228_2_1
776_2_1033	15_46_183	7_46_1	158_46_469	628_46_49	148_46_1	34_46_2144	522_46_1842	228_2_1
776_2_987	15_46_183	7_46_1	158_46_489	628_46_58	148_46_1	34_46_2127	522_46_1852	228_2_1
776_2_909	15_46_202	7_46_1	158_46_528	628_46_55	148_46_1	34_46_2106	522_46_1877	228_2_1
776_2_819	15_46_235	7_46_1	158_46_542	628_46_49	148_46_1	34_46_2106	522_46_1901	228_2_1
776_2_858	15_46_238	7_46_1	158_46_564	628_46_40	148_46_1	34_46_2039	522_46_1913	228_2_1
776_2_875	15_46_259	7_46_1	158_46_566	628_46_34	148_46_1	34_46_2024	522_46_1916	228_2_1
776_2_929	15_46_260	7_46_1	158_46_565	628_46_33	148_46_1	34_46_2008	522_46_1926	228_2_1
776_2_910	15_46_260	7_46_1	158_46_578	628_46_38	148_46_1	34_46_1984	522_46_1926	228_2_1
776_2_913	15_46_261	7_46_1	158_46_577	628_46_36	148_46_1	34_46_1954	522_46_1971	228_2_1
776_2_874	15_46_252	7_46_1	158_46_602	628_46_35	148_46_1	34_46_1976	522_46_1999	228_2_1
776_2_840	15_46_250	7_46_1	158_46_584	628_46_38	148_46_1	34_46_1949	522_46_2014	228_2_1
776_2_806	15_46_241	7_46_1	158_46_563	628_46_34	148_46_1	34_46_1947	522_46_2049	228_2_1
776_2_783	15_46_195	7_46_1	158_46_572	628_46_31	148_46_1	34_46_1967	522_46_2071	228_2_1
776_2_783	15_46_188	7_46_1	158_46_577	628_46_28	148_46_1	34_46_2032	522_46_2056	228_2_1
776_2_817	15_46_187	7_46_1	158_46_588	628_46_16	148_46_1	34_46_2064	522_46_2062	228_2_1
776_2_881	15_46_188	7_46_1	158_46_594	628_46_10	148_46_1	34_46_2041	522_46_2074	228_2_1
776_2_926	15_46_170	7_46_1	158_46_587	628_46_6	148_46_1	34_46_2061	522_46_2082	228_2_1
776_2_1004	15_46_165	7_46_1	158_46_592	628_46_5	148_46_1	34_46_2093	522_46_2084	228_2_1
776_2_1071	15_46_160	7_46_1	158_46_588	628_46_5	148_46_1	34_46_2151	522_46_2077	228_2_1
776_2_1045	15_46_161	7_46_1	158_46_599	628_46_5	148_46_1	34_46_2194	522_46_2059	228_2_1
776_2_1023	15_46_181	7_46_1	158_46_592	628_46_5	148_46_1	34_46_2200	522_46_2079	228_2_1
776_2_972	15_46_190	7_46_1	158_46_598	628_46_4	148_46_1	34_46_2237	522_46_2089	228_2_1
776_2_1018	15_46_193	7_46_1	158_46_593	628_46_5	148_46_1	34_46_2247	522_46_2049	228_2_1
776_2_1031	15_46_181	7_46_1	158_46_586	628_46_7	148_46_1	34_46_2257	522_46_2025	228_2_1
776_2_1106	15_46_170	7_46_1	158_46_557	628_46_10	148_46_1	34_46_2226	522_46_2044	228_2_1
776_2_1201	15_46_177	7_46_1	158_46_539	628_46_8	148_46_1	34_46_2222	522_46_2060	228_2_1
776_2_1319	15_46_175	7_46_1	158_46_528	628_46_7	148_46_1	34_46_2200	522_46_2028	228_2_1
776_2_1387	15_46_187	7_46_1	158_46_500	628_46_7	148_46_1	34_46_2180	522_46_2023	228_2_1
776_2_1502	15_46_190	7_46_1	158_46_468	628_46_4	148_46_1	34_46_2152	522_46_1990	228_2_1
776_2_1530	15_46_196	7_46_1	158_46_445	628_46_6	148_46_1	34_46_2142	522_46_2005	228_2_1
776_2_1612	15_46_201	7_46_1	158_46_430	628_46_5	148_46_1	34_46_2064	522_46_2006	228_2_1
776_2_1522	15_46_214	7_46_1	158_46_414	628_46_6	148_46_1	34_46_2068	522_46_2016	228_2_1
776_2_1498	15_46_217	7_46_1	158_46_418	628_46_7	148_46_1	34_46_2000	522_46_1999	228_2_1
776_2_1393	15_46_219	7_46_1	158_46_424	628_46_4	148_46_1	34_46_1947	522_46_1941	228_2_1
776_2_1317	15_46_216	7_46_1	158_46_407	628_46_2	148_46_1	34_46_1939	522_46_1959	228_2_1
776_2_1235	15_46_223	158_46_374	34_46_1976	522_46_2012	228_2_1
776_2_1139	15_46_214	158_46_390	34_46_1993	522_46_2038	228_2_1
776_2_998	15_46_209	158_46_373	34_46_2020	522_46_2043	228_2_1
776_2_890	15_46_201	158_46_362	34_46_2004	522_46_2086	228_2_1
776_2_854	15_46_193	158_46_367	34_46_2026	522_46_2109	228_2_1
776_2_872	15_46_192	158_46_370	34_46_1992	522_46_2104	228_2_1
776_2_865	15_46_179	158_46_394	34_46_1991	522_46_2129	228_2_1
776_2_891	15_46_186	158_46_410	34_46_1972	522_46_2164	228_2_1
776_2_970	15_46_182	158_46_404	34_46_1994	522_46_2155	228_2_1
776_2_1016	15_46_188	158_46_400	34_46_1981	522_46_2183	228_2_1
776_2_1108	15_46_201	158_46_399	34_46_2027	522_46_2181	228_2_1
776_2_1176	15_46_225	158_46_388	34_46_2009	522_46_2189	228_2_1
776_2_1257	15_46_234	158_46_377	34_46_1990	522_46_2202	228_2_1
776_2_1327	15_46_222	158_46_381	34_46_1972	522_46_2217	228_2_1
776_2_1394	15_46_243	158_46_370	34_46_1909	522_46_2197	228_2_1
776_2_1436	15_46_255	158_46_374	34_46_1907	522_46_2183	228_2_1
776_2_1456	15_46_264	158_46_383	34_46_1913	522_46_2157	228_2_1
776_2_1496	15_46_273	158_46_386	34_46_1967	522_46_2114	228_2_1
776_2_1512	15_46_267	158_46_370	34_46_1999	522_46_2103	228_2_1
776_2_1458	15_46_275	158_46_375	34_46_2015	522_46_2100	228_2_1
776_2_1390	15_46_291	158_46_374	34_46_2050	522_46_2060	228_2_1
776_2_1299	15_46_294	158_46_378	34_46_2004	522_46_2017	228_2_1
776_2_1200	15_46_319	158_46_399	34_46_2008	522_46_1942	228_2_1
776_2_1094	15_46_325	158_46_426	34_46_2016	522_46_1938	228_2_1
776_2_1012	15_46_325	158_46_449	34_46_2058	522_46_1914	228_2_1
776_2_961	15_46_334	158_46_479	34_46_2076	522_46_1897	228_2_1
776_2_886	15_46_320	158_46_501	34_46_2132	522_46_1884	228_2_1
776_2_846	15_46_328	158_46_485	34_46_2128	522_46_1852	228_2_1
776_2_816	15_46_335	158_46_497	34_46_2169	522_46_1823	228_2_1
776_2_849	15_46_328	158_46_497	34_46_2162	522_46_1822	228_2_1
776_2_846	15_46_325	158_46_475	34_46_2203	522_46_1791	228_2_1
776_2_905	15_46_336	158_46_480	34_46_2192	522_46_1810	228_2_1
776_2_958	15_46_354	158_46_481	34_46_2184	522_46_1791	228_2_1
776_2_998	15_46_343	158_46_478	34_46_2237	522_46_1817	228_2_1
776_2_1018	15_46_342	158_46_480	34_46_2264	522_46_1794	228_2_1
776_2_1080	15_46_354	158_46_475	34_46_2251	522_46_1777	228_2_1
776_2_1100	15_46_355	158_46_465	34_46_2232	522_46_1773	228_2_1
776_2_1060	15_46_356	158_46_460	34_46_2254	522_46_1793	228_2_1
776_2_974	15_46_363	158_46_466	34_46_2260	522_46_1810	228_2_1
776_2_946	15_46_376	158_46_458	34_46_2270	522_46_1784	228_2_1
776_2_827	15_46_393	158_46_438	34_46_2290	522_46_1808	228_2_1
776_2_806	15_46_408	158_46_411	34_46_2245	522_46_1842	228_2_1
776_2_846	15_46_434	158_46_379	34_46_2204	522_46_1901	228_2_1
776_2_863	15_46_430	158_46_364	34_46_2192	522_46_1930	228_2_1
776_2_932	15_46_427	158_46_384	34_46_2187	522_46_1960	228_2_1
776_2_951	15_46_439	158_46_369	34_46_2202	522_46_2015	228_2_1
776_2_1068	15_46_416	158_46_368	34_46_2170	522_46_2019	228_2_1
776_2_1120	15_46_406	158_46_370	34_46_2118	522_46_2003	228_2_1
776_2_1180	15_46_412	158_46_367	34_46_2124	522_46_1984	228_2_1
776_2_1169	15_46_418	158_46_368	34_46_2135	522_46_1971	228_2_1
776_2_1195	15_46_419	158_46_379	34_46_2153	522_46_1999	228_2_1
776_2_1186	15_46_429	158_46_371	34_46_2122	522_46_2004	228_2_1
776_2_1233	15_46_434	158_46_364	34_46_2144	522_46_2009	228_2_1
776_2_1199	15_46_444	158_46_353	34_46_2152	522_46_1976	228_2_1
776_2_1209	15_46_446	158_46_355	34_46_2100	522_46_1951	228_2_1
776_2_1147	15_46_458	158_46_348	34_46_2089	522_46_1977	228_2_1
776_2_1131	15_46_454	158_46_321	34_46_2066	522_46_2020	228_2_1
776_2_1094	15_46_453	158_46_310	34_46_2066	522_46_2047	228_2_1
776_2_1145	15_46_433	158_46_306	34_46_2078	522_46_2089	228_2_1
776_2_1138	15_46_418	158_46_305	34_46_2107	522_46_2069	228_2_1
776_2_1190	15_46_414	158_46_319	34_46_2098	522_46_2070	228_2_1
776_2_1179	15_46_415	158_46_322	34_46_2101	522_46_2054	228_2_1
776_2_1146	15_46_411	158_46_316	34_46_2105	522_46_2067	228_2_1
776_2_1176	15_46_400	158_46_310	34_46_2127	522_46_2088	228_2_1
776_2_1143	15_46_380	158_46_292	34_46_2115	522_46_2089	228_2_1
776_2_1146	15_46_368	158_46_278	34_46_2156	522_46_2095	228_2_1
776_2_1094	15_46_358	158_46_279	34_46_2213	522_46_2116	228_2_1
776_2_945	15_46_351	158_46_279	34_46_2185	522_46_2183	228_2_1
776_2_892	15_46_338	158_46_276	34_46_2165	522_46_2204	228_2_1
776_2_863	15_46_312	158_46_282	34_46_2166	522_46_2236	228_2_1
776_2_824	15_46_277	158_46_278	34_46_2122	522_46_2273	228_2_1
776_2_794	15_46_242	158_46_289	34_46_2113	522_46_2276	228_2_1
776_2_774	15_46_211	158_46_302	34_46_2109	522_46_2279	228_2_1
776_2_765	15_46_204	158_46_312	34_46_2141	522_46_2256	228_2_1
776_2_847	15_46_193	158_46_321	34_46_2176	522_46_2246	228_2_1
776_2_930	15_46_199	158_46_312	34_46_2166	522_46_2264	228_2_1
776_2_1067	15_46_209	158_46_314	34_46_2141	522_46_2228	228_2_1
776_2_1186	15_46_210	158_46_322	34_46_2144	522_46_2205	228_2_1
776_2_1320	15_46_212	158_46_328	34_46_2124	522_46_2158	228_2_1
776_2_1419	15_46_209	158_46_345	34_46_2091	522_46_2100	228_2_1
776_2_1507	15_46_225	158_46_360	34_46_2135	522_46_2070	228_2_1
776_2_1495	15_46_218	158_46_372	34_46_2094	522_46_2058	228_2_1
776_2_1444	15_46_221	158_46_369	34_46_2096	522_46_2047	228_2_1
776_2_1389	15_46_214	158_46_346	34_46_2112	522_46_2095	228_2_1
776_2_1358	15_46_196	158_46_325	34_46_2110	522_46_2106	228_2_1
776_2_1367	15_46_178	158_46_315	34_46_2130	522_46_2120	228_2_1
776_2_1382	15_46_162	158_46_304	34_46_2154	522_46_2121	228_2_1
776_2_1364	15_46_174	158_46_286	34_46_2171	522_46_2145	228_2_1
776_2_1336	15_46_162	158_46_291	34_46_2158	522_46_2151	228_2_1
776_2_1362	15_46_175	158_46_298	34_46_2131	522_46_2143	228_2_1
776_2_1308	15_46_180	158_46_304	34_46_2103	522_46_2171	228_2_1
776_2_1443	15_46_157	158_46_324	34_46_2020	522_46_2189	228_2_1
776_2_1443	15_46_145	158_46_347	34_46_1978	522_46_2198	228_2_1
776_2_1533	15_46_157	158_46_350	34_46_1980	522_46_2180	228_2_1
776_2_1545	15_46_164	158_46_348	34_46_1948	522_46_2232	228_2_1
776_2_1584	15_46_170	158_46_343	34_46_1976	522_46_2198	228_2_1
776_2_1604	15_46_193	158_46_334	34_46_1937	522_46_2204	228_2_1
776_2_1676	15_46_193	158_46_323	34_46_1933	522_46_2218	228_2_1
776_2_1641	15_46_207	158_46_308	34_46_1905	522_46_2242	228_2_1
776_2_1656	15_46_199	158_46_312	34_46_1994	522_46_2244	228_2_1
776_2_1570	15_46_193	158_46_304	34_46_1999	522_46_2134	228_2_1
776_2_1485	15_46_203	158_46_304	34_46_2045	522_46_2055	228_2_1
776_2_1317	15_46_199	158_46_315	34_46_2047	522_46_2014	228_2_1
776_2_1235	15_46_213	158_46_320	34_46_2058	522_46_1962	228_2_1
776_2_1072	15_46_232	158_46_324	34_46_2060	522_46_1929	228_2_1
776_2_1002	15_46_239	158_46_330	34_46_2053	522_46_1925	228_2_1
776_2_964	15_46_248	158_46_340	34_46_2038	522_46_1921	228_2_1
776_2_1007	15_46_240	158_46_359	34_46_2066	522_46_1891	228_2_1
776_2_1011	15_46_217	158_46_351	34_46_2127	522_46_1929	228_2_1
776_2_1094	15_46_214	158_46_344	34_46_2104	522_46_1943	228_2_1
776_2_1101	15_46_202	158_46_321	34_46_2110	522_46_1967	228_2_1
776_2_1137	15_46_200	158_46_322	34_46_2063	522_46_1986	228_2_1
776_2_1141	15_46_206	158_46_331	34_46_2108	522_46_1971	228_2_1
776_2_1211	15_46_217	158_46_335	34_46_2090	522_46_2019	228_2_1
776_2_1259	15_46_209	158_46_352	34_46_2069	522_46_2020	228_2_1
776_2_1288	15_46_194	158_46_352	34_46_2096	522_46_2051	228_2_1
776_2_1340	15_46_187	158_46_365	34_46_2061	522_46_2057	228_2_1
776_2_1313	15_46_176	158_46_384	34_46_2075	522_46_2061	228_2_1
776_2_1316	15_46_163	158_46_385	34_46_2092	522_46_2055	228_2_1
776_2_1309	15_46_164	158_46_393	34_46_2085	522_46_2031	228_2_1
776_2_1309	15_46_169	158_46_404	34_46_2028	522_46_2049	228_2_1
776_2_1243	15_46_155	158_46_415	34_46_2057	522_46_2088	228_2_1
776_2_1208	15_46_165	158_46_414	34_46_2059	522_46_2067	228_2_1
776_2_1135	15_46_152	158_46_408	34_46_2117	522_46_2058	228_2_1
776_2_1077	15_46_145	158_46_396	34_46_2123	522_46_2049	228_2_1
776_2_977	15_46_132	158_46_391	34_46_2122	522_46_2058	228_2_1
776_2_955	15_46_133	158_46_384	34_46_2107	522_46_2077	228_2_1
776_2_927	15_46_136	158_46_393	34_46_2118	522_46_2092	228_2_1
776_2_978	15_46_144	158_46_388	34_46_2162	522_46_2070	228_2_1
776_2_1007	15_46_143	158_46_379	34_46_2193	522_46_2087	228_2_1
776_2_1054	15_46_128	158_46_365	34_46_2230	522_46_2109	228_2_1
776_2_1040	15_46_140	158_46_368	34_46_2254	522_46_2124	228_2_1
776_2_1113	15_46_129	158_46_357	34_46_2219	522_46_2124	228_2_1
776_2_1081	15_46_131	158_46_339	34_46_2234	522_46_2154	228_2_1
776_2_1110	15_46_122	158_46_324	34_46_2249	522_46_2204	228_2_1
776_2_1086	15_46_115	158_46_299	34_46_2199	522_46_2208	228_2_1
776_2_1066	15_46_129	158_46_289	34_46_2223	522_46_2239	228_2_1
776_2_945	15_46_136	158_46_293	34_46_2231	522_46_2268	228_2_1
776_2_896	15_46_142	158_46_309	34_46_2194	522_46_2286	228_2_1
776_2_804	15_46_142	158_46_318	34_46_2241	522_46_2292	228_2_1
776_2_810	15_46_136	158_46_329	34_46_2188	522_46_2302	228_2_1
776_2_833	15_46_138	158_46_335	34_46_2149	522_46_2301	228_2_1
776_2_832	15_46_147	158_46_336	34_46_2110	522_46_2288	228_2_1
776_2_862	15_46_141	158_46_349	34_46_2085	522_46_2321	228_2_1
776_2_915	15_46_148	158_46_357	34_46_2069	522_46_2322	228_2_1
776_2_942	15_46_144	158_46_356	34_46_2070	522_46_2309	228_2_1
776_2_945	15_46_139	158_46_354	34_46_2092	522_46_2312	228_2_1
776_2_994	15_46_129	158_46_342	34_46_2075	522_46_2352	228_2_1
776_2_956	15_46_130	158_46_352	34_46_2088	522_46_2357	228_2_1
776_2_932	15_46_140	158_46_375	34_46_2044	522_46_2355	228_2_1
776_2_882	15_46_151	158_46_391	34_46_2051	522_46_2356	228_2_1
776_2_855	15_46_155	158_46_398	34_46_2082	522_46_2355	228_2_1
776_2_814	15_46_161	158_46_404	34_46_2111	522_46_2348	228_2_1
776_2_859	15_46_162	158_46_396	34_46_2081	522_46_2330	228_2_1
776_2_897	15_46_163	158_46_404	34_46_2055	522_46_2324	228_2_1
776_2_1000	15_46_184	158_46_395	34_46_2050	522_46_2345	228_2_1
776_2_1043	15_46_189	158_46_401	34_46_2060	522_46_2346	228_2_1
776_2_1180	15_46_189	158_46_419	34_46_2112	522_46_2264	228_2_1
776_2_1226	15_46_202	158_46_434	34_46_2154	522_46_2236	228_2_1
776_2_1290	15_46_198	158_46_445	34_46_2167	522_46_2242	228_2_1
776_2_1296	15_46_178	158_46_445	34_46_2153	522_46_2236	228_2_1
776_2_1275	15_46_158	158_46_440	34_46_2186	522_46_2196	228_2_1
776_2_1152	15_46_144	158_46_425	34_46_2198	522_46_2191	228_2_1
776_2_1193	15_46_135	158_46_412	34_46_2186	522_46_2182	228_2_1
776_2_1146	15_46_133	158_46_410	34_46_2220	522_46_2185	228_2_1
776_2_1130	15_46_133	158_46_411	34_46_2176	522_46_2204	228_2_1
776_2_1063	15_46_134	158_46_410	34_46_2185	522_46_2210	228_2_1
776_2_999	15_46_128	158_46_410	34_46_2147	522_46_2201	228_2_1
776_2_902	15_46_142	158_46_400	34_46_2114	522_46_2239	228_2_1
776_2_892	15_46_126	158_46_385	34_46_2107	522_46_2282	228_2_1
776_2_885	15_46_135	158_46_368	34_46_2144	522_46_2308	228_2_1
776_2_868	15_46_133	158_46_365	34_46_2163	522_46_2310	228_2_1
776_2_882	15_46_124	158_46_355	34_46_2183	522_46_2317	228_2_1
776_2_930	15_46_114	158_46_339	34_46_2169	522_46_2348	228_2_1
776_2_943	15_46_108	158_46_340	34_46_2147	522_46_2330	228_2_1
776_2_987	15_46_98	158_46_332	34_46_2163	522_46_2350	228_2_1
776_2_1066	15_46_99	158_46_327	34_46_2173	522_46_2320	228_2_1
776_2_1228	15_46_94	158_46_312	34_46_2136	522_46_2371	228_2_1
776_2_1348	15_46_94	158_46_316	34_46_2122	522_46_2349	228_2_1
776_2_1538	15_46_92	158_46_319	34_46_2092	522_46_2339	228_2_1
776_2_1611	15_46_98	158_46_313	34_46_2033	522_46_2356	228_2_1
776_2_1727	15_46_95	158_46_300	34_46_1995	522_46_2349	228_2_1
776_2_1666	15_46_97	158_46_309	34_46_1952	522_46_2334	228_2_1
776_2_1598	15_46_102	158_46_315	34_46_1952	522_46_2325	228_2_1
776_2_1483	15_46_109	158_46_311	34_46_1926	522_46_2311	228_2_1
776_2_1446	15_46_112	158_46_303	34_46_1945	522_46_2341	228_2_1
776_2_1384	15_46_99	158_46_308	34_46_1994	522_46_2336	228_2_1
776_2_1273	15_46_100	158_46_310	34_46_1982	522_46_2360	228_2_1
776_2_1146	15_46_112	158_46_331	34_46_1949	522_46_2389	228_2_1
776_2_1117	15_46_115	158_46_325	34_46_1958	522_46_2402	228_2_1
776_2_1104	15_46_120	158_46_316	34_46_1945	522_46_2410	228_2_1
776_2_1087	15_46_126	158_46_332	34_46_1947	522_46_2424	228_2_1
776_2_1107	15_46_130	158_46_309	34_46_1925	522_46_2453	228_2_1
776_2_1118	15_46_130	158_46_311	34_46_1917	522_46_2458	228_2_1
776_2_1117	15_46_117	158_46_304	34_46_1943	522_46_2429	228_2_1
776_2_1080	15_46_113	158_46_323	34_46_1930	522_46_2428	228_2_1
776_2_1077	15_46_96	158_46_332	34_46_1901	522_46_2409	228_2_1
776_2_1093	15_46_94	158_46_322	34_46_1860	522_46_2393	228_2_1
776_2_1116	15_46_90	158_46_339	34_46_1886	522_46_2365	228_2_1
776_2_1106	15_46_74	158_46_326	34_46_1880	522_46_2386	228_2_1
776_2_1127	15_46_74	158_46_323	34_46_1904	522_46_2398	228_2_1
776_2_1101	15_46_81	158_46_314	34_46_1943	522_46_2411	228_2_1
776_2_1131	15_46_83	158_46_323	34_46_1967	522_46_2437	228_2_1
776_2_1115	15_46_81	158_46_330	34_46_2004	522_46_2428	228_2_1
776_2_1063	15_46_76	158_46_319	34_46_2015	522_46_2392	228_2_1
776_2_946	15_46_78	158_46_298	34_46_2059	522_46_2388	228_2_1
776_2_921	15_46_82	158_46_298	34_46_2102	522_46_2353	228_2_1
776_2_912	15_46_75	158_46_288	34_46_2153	522_46_2334	228_2_1
776_2_939	15_46_81	158_46_276	34_46_2166	522_46_2292	228_2_1
776_2_1030	15_46_87	158_46_282	34_46_2152	522_46_2244	228_2_1
776_2_1051	15_46_84	158_46_272	34_46_2123	522_46_2267	228_2_1
776_2_1170	15_46_97	158_46_261	34_46_2055	522_46_2264	228_2_1
776_2_1268	15_46_108	158_46_260	34_46_2068	522_46_2224	228_2_1
776_2_1313	15_46_115	158_46_276	34_46_2052	522_46_2195	228_2_1
776_2_1340	15_46_105	158_46_289	34_46_2017	522_46_2206	228_2_1
776_2_1381	15_46_107	158_46_286	34_46_2010	522_46_2216	228_2_1
776_2_1366	15_46_100	158_46_297	34_46_1991	522_46_2259	228_2_1
776_2_1335	15_46_99	158_46_309	34_46_1970	522_46_2259	228_2_1
776_2_1330	15_46_90	158_46_322	34_46_2000	522_46_2221	228_2_1
776_2_1225	15_46_90	158_46_344	34_46_1983	522_46_2241	228_2_1
776_2_1141	15_46_97	158_46_353	34_46_1993	522_46_2262	228_2_1
776_2_1021	15_46_103	158_46_373	34_46_1936	522_46_2239	228_2_1
776_2_973	15_46_105	158_46_370	34_46_1881	522_46_2276	228_2_1
776_2_929	15_46_98	158_46_361	34_46_1868	522_46_2286	228_2_1
776_2_996	15_46_99	158_46_354	34_46_1877	522_46_2312	228_2_1
776_2_1040	15_46_98	158_46_339	34_46_1876	522_46_2333	228_2_1
776_2_1177	15_46_90	158_46_318	34_46_1885	522_46_2336	228_2_1
776_2_1249	15_46_87	158_46_336	34_46_1903	522_46_2321	228_2_1
776_2_1378	15_46_85	158_46_317	34_46_1897	522_46_2330	228_2_1
776_2_1408	15_46_85	158_46_320	34_46_1901	522_46_2327	228_2_1
776_2_1511	15_46_83	158_46_318	34_46_1899	522_46_2339	228_2_1
776_2_1450	15_46_76	158_46_300	34_46_1908	522_46_2341	228_2_1
776_2_1428	15_46_71	158_46_295	34_46_1885	522_46_2346	228_2_1
776_2_1330	15_46_61	158_46_294	34_46_1880	522_46_2400	228_2_1
776_2_1284	15_46_58	158_46_303	34_46_1903	522_46_2439	228_2_1
776_2_1185	15_46_54	158_46_299	34_46_1918	522_46_2442	228_2_1
776_2_1184	15_46_50	158_46_309	34_46_1924	522_46_2424	228_2_1
776_2_1187	15_46_58	158_46_305	34_46_1930	522_46_2428	228_2_1
776_2_1230	15_46_60	158_46_304	34_46_1936	522_46_2402	228_2_1
776_2_1169	15_46_56	158_46_300	34_46_1973	522_46_2371	228_2_1
776_2_1194	15_46_60	158_46_286	34_46_1971	522_46_2331	228_2_1
776_2_1128	15_46_70	158_46_285	34_46_1992	522_46_2349	228_2_1
776_2_1075	15_46_67	158_46_273	34_46_1943	522_46_2397	228_2_1
776_2_1051	15_46_68	158_46_268	34_46_1909	522_46_2458	228_2_1
776_2_1057	15_46_73	158_46_267	34_46_1887	522_46_2464	228_2_1
776_2_1136	15_46_71	158_46_274	34_46_1896	522_46_2464	228_2_1
776_2_1221	15_46_73	158_46_280	34_46_1876	522_46_2477	228_2_1
776_2_1287	15_46_78	158_46_288	34_46_1860	522_46_2488	228_2_1
776_2_1345	15_46_94	158_46_296	34_46_1892	522_46_2441	228_2_1
776_2_1385	15_46_99	158_46_303	34_46_1929	522_46_2397	228_2_1
776_2_1420	15_46_102	158_46_302	34_46_1951	522_46_2390	228_2_1
776_2_1388	15_46_106	158_46_296	34_46_1913	522_46_2393	228_2_1
776_2_1297	15_46_103	158_46_294	34_46_1942	522_46_2414	228_2_1
776_2_1216	15_46_99	158_46_286	34_46_1971	522_46_2351	228_2_1
776_2_1131	15_46_109	158_46_275	34_46_1970	522_46_2365	228_2_1
776_2_1078	15_46_105	158_46_287	34_46_1958	522_46_2348	228_2_1
776_2_1084	15_46_109	158_46_279	34_46_1955	522_46_2357	228_2_1
776_2_1114	15_46_105	158_46_289	34_46_1921	522_46_2381	228_2_1
776_2_1166	15_46_111	158_46_294	34_46_1946	522_46_2419	228_2_1
776_2_1292	15_46_117	158_46_289	34_46_1923	522_46_2449	228_2_1
776_2_1346	15_46_128	158_46_278	34_46_1924	522_46_2493	228_2_1
776_2_1415	15_46_147	158_46_270	34_46_1913	522_46_2559	228_2_1
776_2_1484	15_46_155	158_46_245	34_46_1910	522_46_2517	228_2_1
776_2_1509	15_46_160	158_46_233	34_46_1919	522_46_2479	228_2_1
776_2_1481	15_46_166	158_46_232	34_46_1899	522_46_2466	228_2_1
776_2_1452	15_46_170	158_46_234	34_46_1894	522_46_2447	228_2_1
776_2_1317	15_46_168	158_46_232	34_46_1874	522_46_2467	228_2_1
776_2_1262	15_46_187	158_46_230	34_46_1872	522_46_2452	228_2_1
776_2_1142	15_46_173	158_46_229	34_46_1846	522_46_2509	228_2_1
776_2_1108	15_46_164	158_46_228	34_46_1872	522_46_2509	228_2_1
776_2_1107	15_46_168	158_46_243	34_46_1872	522_46_2474	228_2_1
776_2_1200	15_46_177	158_46_252	34_46_1916	522_46_2408	228_2_1
776_2_1233	15_46_176	158_46_236	34_46_1906	522_46_2389	228_2_1
776_2_1320	15_46_185	158_46_236	34_46_1907	522_46_2375	228_2_1
776_2_1329	15_46_186	158_46_253	34_46_1954	522_46_2335	228_2_1
776_2_1402	15_46_183	158_46_261	34_46_1931	522_46_2335	228_2_1
776_2_1364	15_46_188	158_46_273	34_46_1928	522_46_2317	228_2_1
776_2_1344	15_46_196	158_46_252	34_46_1946	522_46_2293	228_2_1
776_2_1310	15_46_211	158_46_252	34_46_1923	522_46_2286	228_2_1
776_2_1238	15_46_216	158_46_228	34_46_1927	522_46_2323	228_2_1
776_2_1199	15_46_199	158_46_206	34_46_1935	522_46_2351	228_2_1
776_2_1149	15_46_198	158_46_196	34_46_1919	522_46_2358	228_2_1
776_2_1068	15_46_197	158_46_193	34_46_1925	522_46_2377	228_2_1
776_2_935	15_46_187	158_46_199	34_46_1942	522_46_2378	228_2_1
776_2_865	15_46_196	158_46_186	34_46_1976	522_46_2364	228_2_1
776_2_817	15_46_194	158_46_198	34_46_2023	522_46_2385	228_2_1
776_2_795	15_46_203	158_46_187	34_46_2078	522_46_2380	228_2_1
776_2_797	15_46_195	158_46_195	34_46_2097	522_46_2364	228_2_1
776_2_838	15_46_189	158_46_204	34_46_2082	522_46_2331	228_2_1
776_2_832	15_46_195	158_46_214	34_46_2066	522_46_2341	228_2_1
776_2_917	15_46_181	158_46_208	34_46_2048	522_46_2375	228_2_1
776_2_948	15_46_188	158_46_207	34_46_2064	522_46_2387	228_2_1
776_2_1074	15_46_186	158_46_203	34_46_2056	522_46_2369	228_2_1
776_2_1116	15_46_182	158_46_213	34_46_2124	522_46_2349	228_2_1
776_2_1158	15_46_186	158_46_232	34_46_2102	522_46_2316	228_2_1
776_2_1125	15_46_189	158_46_234	34_46_2073	522_46_2273	228_2_1
776_2_1104	15_46_191	158_46_240	34_46_2126	522_46_2257	228_2_1
776_2_1028	15_46_191	158_46_245	34_46_2137	522_46_2249	228_2_1
776_2_972	15_46_199	158_46_252	34_46_2175	522_46_2252	228_2_1
776_2_927	15_46_201	158_46_271	34_46_2185	522_46_2250	228_2_1
776_2_895	15_46_204	158_46_273	34_46_2158	522_46_2249	228_2_1
776_2_869	15_46_187	158_46_262	34_46_2152	522_46_2255	228_2_1
776_2_911	15_46_177	158_46_253	34_46_2172	522_46_2271	228_2_1
776_2_928	15_46_155	158_46_247	34_46_2198	522_46_2300	228_2_1
776_2_982	15_46_157	158_46_237	34_46_2224	522_46_2275	228_2_1
776_2_1070	15_46_171	158_46_231	34_46_2247	522_46_2281	228_2_1
776_2_1199	15_46_176	158_46_221	34_46_2297	522_46_2227	228_2_1
776_2_1270	15_46_189	158_46_217	34_46_2331	522_46_2238	228_2_1
776_2_1363	15_46_198	158_46_203	34_46_2374	522_46_2224	228_2_1
776_2_1428	15_46_196	158_46_199	34_46_2369	522_46_2194	228_2_1
776_2_1447	15_46_214	158_46_192	34_46_2369	522_46_2174	228_2_1
776_2_1345	15_46_222	158_46_182	34_46_2344	522_46_2194	228_2_1
776_2_1257	15_46_240	158_46_179	34_46_2335	522_46_2173	228_2_1
776_2_1178	15_46_250	158_46_177	34_46_2330	522_46_2181	228_2_1
776_2_1099	15_46_244	158_46_170	34_46_2342	522_46_2211	228_2_1
776_2_1050	15_46_225	158_46_157	34_46_2350	522_46_2228	228_2_1
776_2_998	15_46_211	158_46_159	34_46_2321	522_46_2226	228_2_1
776_2_1035	15_46_205	158_46_160	34_46_2278	522_46_2250	228_2_1
776_2_1033	15_46_222	158_46_163	34_46_2236	522_46_2220	228_2_1
776_2_1079	15_46_221	158_46_178	34_46_2240	522_46_2202	228_2_1
776_2_1086	15_46_234	158_46_194	34_46_2242	522_46_2209	228_2_1
776_2_1135	15_46_242	158_46_207	34_46_2261	522_46_2187	228_2_1
776_2_1198	15_46_248	158_46_218	34_46_2282	522_46_2205	228_2_1
776_2_1292	15_46_247	158_46_237	34_46_2279	522_46_2197	228_2_1
776_2_1406	15_46_249	158_46_251	34_46_2235	522_46_2194	228_2_1
776_2_1476	15_46_251	158_46_262	34_46_2221	522_46_2187	228_2_1
776_2_1476	15_46_253	158_46_255	34_46_2197	522_46_2154	228_2_1
776_2_1414	15_46_251	158_46_255	34_46_2180	522_46_2096	228_2_1
776_2_1334	15_46_257	158_46_240	34_46_2181	522_46_2067	228_2_1
776_2_1266	15_46_270	158_46_242	34_46_2192	522_46_2023	228_2_1
776_2_1218	15_46_269	158_46_229	34_46_2182	522_46_2015	228_2_1
776_2_1217	15_46_270	158_46_230	34_46_2181	522_46_2040	228_2_1
776_2_1192	15_46_255	158_46_225	34_46_2169	522_46_2043	228_2_1
776_2_1197	15_46_237	158_46_236	34_46_2187	522_46_2073	228_2_1
776_2_1189	15_46_237	158_46_249	34_46_2172	522_46_2080	228_2_1
776_2_1144	15_46_220	158_46_244	34_46_2190	522_46_2086	228_2_1
776_2_1080	15_46_224	158_46_247	34_46_2188	522_46_2057	228_2_1
776_2_1025	15_46_227	158_46_263	34_46_2231	522_46_2043	228_2_1
776_2_949	15_46_233	158_46_277	34_46_2228	522_46_2059	228_2_1
776_2_953	15_46_241	158_46_312	34_46_2250	522_46_2030	228_2_1
776_2_1036	15_46_257	158_46_314	34_46_2219	522_46_2016	228_2_1
776_2_1119	15_46_293	158_46_316	34_46_2188	522_46_2016	228_2_1
776_2_1205	15_46_295	158_46_304	34_46_2140	522_46_1981	228_2_1
776_2_1230	15_46_294	158_46_318	34_46_2168	522_46_2003	228_2_1
776_2_1179	15_46_288	158_46_307	34_46_2192	522_46_2031	228_2_1
776_2_1113	15_46_285	158_46_305	34_46_2222	522_46_2009	228_2_1
776_2_1101	15_46_291	158_46_306	34_46_2240	522_46_2006	228_2_1
776_2_1099	15_46_291	158_46_306	34_46_2233	522_46_2063	228_2_1
776_2_1073	15_46_294	158_46_305	34_46_2215	522_46_2067	228_2_1
776_2_1103	15_46_313	158_46_308	34_46_2192	522_46_2068	228_2_1
776_2_1151	15_46_317	158_46_308	34_46_2174	522_46_2057	228_2_1
776_2_1235	15_46_320	158_46_316	34_46_2171	522_46_2059	228_2_1
776_2_1239	15_46_320	158_46_315	34_46_2190	522_46_2062	228_2_1
776_2_1282	15_46_329	158_46_301	34_46_2196	522_46_2052	228_2_1
776_2_1339	15_46_305	158_46_292	34_46_2212	522_46_2072	228_2_1
776_2_1386	15_46_295	158_46_283	34_46_2162	522_46_2090	228_2_1
776_2_1363	15_46_338	158_46_301	34_46_2139	522_46_2065	228_2_1
776_2_1317	15_46_323	158_46_298	34_46_2110	522_46_2062	228_2_1
776_2_1286	15_46_320	158_46_300	34_46_2094	522_46_2052	228_2_1
776_2_1270	15_46_321	158_46_292	34_46_2069	522_46_2035	228_2_1
776_2_1185	15_46_337	158_46_302	34_46_2070	522_46_2008	228_2_1
776_2_1163	15_46_373	158_46_292	34_46_2046	522_46_1992	228_2_1
776_2_1069	15_46_399	158_46_283	34_46_2063	522_46_2001	228_2_1
776_2_1062	15_46_404	158_46_265	34_46_2054	522_46_1996	228_2_1
776_2_1067	15_46_417	158_46_231	34_46_2088	522_46_1988	228_2_1
776_2_1064	15_46_435	158_46_212	34_46_2087	522_46_1962	228_2_1
776_2_1076	15_46_426	158_46_202	34_46_2110	522_46_1956	228_2_1
776_2_1077	15_46_446	158_46_216	34_46_2111	522_46_1952	228_2_1
776_2_1084	15_46_411	158_46_226	34_46_2112	522_46_1970	228_2_1
776_2_1108	15_46_387	158_46_217	34_46_2077	522_46_1980	228_2_1
776_2_1148	15_46_384	158_46_231	34_46_2073	522_46_1946	228_2_1
776_2_1194	15_46_389	158_46_242	34_46_2095	522_46_1962	228_2_1
776_2_1274	15_46_354	158_46_247	34_46_2077	522_46_1968	228_2_1
776_2_1308	15_46_333	158_46_265	34_46_2072	522_46_1965	228_2_1
776_2_1231	15_46_322	158_46_295	34_46_2084	522_46_1936	228_2_1
776_2_1138	15_46_316	158_46_309	34_46_2099	522_46_1977	228_2_1
776_2_1118	15_46_333	158_46_343	34_46_2082	522_46_1982	228_2_1
776_2_1161	15_46_356	158_46_346	34_46_2070	522_46_2006	228_2_1
776_2_1158	15_46_359	158_46_360	34_46_2073	522_46_2032	228_2_1
776_2_1234	15_46_343	158_46_349	34_46_2083	522_46_2029	228_2_1
776_2_1251	15_46_354	158_46_340	34_46_2073	522_46_2001	228_2_1
776_2_1228	15_46_346	158_46_327	34_46_2069	522_46_2023	228_2_1
776_2_1183	15_46_338	158_46_339	34_46_2071	522_46_2011	228_2_1
776_2_1184	15_46_332	158_46_339	34_46_2113	522_46_2007	228_2_1
776_2_1125	15_46_296	158_46_338	34_46_2075	522_46_2035	228_2_1
776_2_1120	15_46_269	158_46_347	34_46_2082	522_46_2053	228_2_1
776_2_1151	15_46_256	158_46_350	34_46_2086	522_46_2034	228_2_1
776_2_1209	15_46_261	158_46_367	34_46_2039	522_46_2034	228_2_1
776_2_1250	15_46_263	158_46_383	34_46_2036	522_46_2017	228_2_1
776_2_1226	15_46_285	158_46_366	34_46_2032	522_46_2016	228_2_1
776_2_1255	15_46_287	158_46_361	34_46_2004	522_46_2030	228_2_1
776_2_1290	15_46_318	158_46_359	34_46_1970	522_46_1989	228_2_1
776_2_1245	15_46_321	158_46_341	34_46_1979	522_46_1990	228_2_1
776_2_1254	15_46_331	158_46_331	34_46_2013	522_46_1987	228_2_1
776_2_1199	15_46_338	158_46_329	34_46_1993	522_46_1950	228_2_1
776_2_1158	15_46_357	158_46_313	34_46_2020	522_46_1971	228_2_1
776_2_1078	15_46_352	158_46_293	34_46_2031	522_46_1963	228_2_1
776_2_1061	15_46_359	158_46_281	34_46_2058	522_46_1987	228_2_1
776_2_1036	15_46_364	158_46_290	34_46_2092	522_46_1973	228_2_1
776_2_1066	15_46_373	158_46_304	34_46_2112	522_46_1972	228_2_1
776_2_1104	15_46_383	158_46_334	34_46_2145	522_46_1957	228_2_1
776_2_1141	15_46_369	158_46_345	34_46_2162	522_46_1952	228_2_1
776_2_1111	15_46_367	158_46_371	34_46_2177	522_46_1925	228_2_1
776_2_1107	15_46_355	158_46_374	34_46_2251	522_46_1847	228_2_1
776_2_1079	15_46_340	158_46_377	34_46_2287	522_46_1795	228_2_1
776_2_1138	15_46_344	158_46_363	34_46_2327	522_46_1769	228_2_1
776_2_1223	15_46_331	158_46_365	34_46_2298	522_46_1729	228_2_1
776_2_1266	15_46_313	158_46_365	34_46_2280	522_46_1713	228_2_1
776_2_1403	15_46_271	158_46_367	34_46_2293	522_46_1731	228_2_1
776_2_1526	15_46_270	158_46_376	34_46_2283	522_46_1743	228_2_1
776_2_1634	15_46_254	158_46_371	34_46_2225	522_46_1799	228_2_1
776_2_1719	15_46_236	158_46_399	34_46_2267	522_46_1784	228_2_1
776_2_1764	15_46_229	158_46_400	34_46_2244	522_46_1818	228_2_1
776_2_1716	15_46_223	158_46_420	34_46_2203	522_46_1791	228_2_1
776_2_1629	15_46_237	158_46_426	34_46_2178	522_46_1772	228_2_1
776_2_1482	15_46_250	158_46_429	34_46_2161	522_46_1757	228_2_1
776_2_1354	15_46_238	158_46_430	34_46_2177	522_46_1731	228_2_1
776_2_1247	15_46_245	158_46_406	34_46_2146	522_46_1711	228_2_1
776_2_1226	15_46_242	158_46_414	34_46_2172	522_46_1696	228_2_1
776_2_1171	15_46_266	158_46_402	34_46_2190	522_46_1686	228_2_1
776_2_1165	15_46_280	158_46_396	34_46_2226	522_46_1711	228_2_1
776_2_1161	15_46_306	158_46_390	34_46_2244	522_46_1678	228_2_1
776_2_1224	15_46_311	158_46_380	34_46_2235	522_46_1674	228_2_1
776_2_1268	15_46_306	158_46_368	34_46_2257	522_46_1689	228_2_1
776_2_1350	15_46_309	158_46_347	34_46_2257	522_46_1762	228_2_1
776_2_1350	15_46_302	158_46_338	34_46_2229	522_46_1777	228_2_1
776_2_1365	15_46_290	158_46_323	34_46_2240	522_46_1759	228_2_1
776_2_1353	15_46_265	158_46_300	34_46_2257	522_46_1810	228_2_1
776_2_1336	15_46_231	158_46_283	34_46_2282	522_46_1870	228_2_1
776_2_1335	15_46_208	158_46_290	34_46_2268	522_46_1910	228_2_1
776_2_1290	15_46_198	158_46_266	34_46_2243	522_46_1914	228_2_1
776_2_1292	15_46_180	158_46_256	34_46_2266	522_46_1919	228_2_1
776_2_1247	15_46_180	158_46_254	34_46_2260	522_46_1955	228_2_1
776_2_1236	15_46_186	158_46_257	34_46_2234	522_46_1972	228_2_1
776_2_1194	15_46_199	158_46_267	34_46_2220	522_46_1956	228_2_1
776_2_1142	15_46_215	158_46_269	34_46_2195	522_46_2011	228_2_1
776_2_1112	15_46_224	158_46_275	34_46_2188	522_46_2024	228_2_1
776_2_1145	15_46_240	158_46_281	34_46_2147	522_46_2058	228_2_1
776_2_1136	15_46_250	158_46_290	34_46_2146	522_46_2047	228_2_1
776_2_1131	15_46_262	158_46_309	34_46_2179	522_46_1996	228_2_1
776_2_1165	15_46_274	158_46_329	34_46_2181	522_46_2010	228_2_1
776_2_1227	15_46_294	158_46_333	34_46_2184	522_46_1991	228_2_1
776_2_1320	15_46_328	158_46_344	34_46_2163	522_46_1959	228_2_1
776_2_1339	15_46_355	158_46_355	34_46_2108	522_46_1911	228_2_1
776_2_1289	15_46_374	158_46_364	34_46_2071	522_46_1934	228_2_1
776_2_1255	15_46_384	158_46_373	34_46_2074	522_46_1967	228_2_1
776_2_1193	15_46_381	158_46_375	34_46_2085	522_46_2006	228_2_1
776_2_1101	15_46_395	158_46_367	34_46_2025	522_46_2010	228_2_1
776_2_1018	15_46_410	158_46_343	34_46_2062	522_46_2008	228_2_1
776_2_982	15_46_407	158_46_359	34_46_2066	522_46_2011	228_2_1
776_2_969	15_46_409	158_46_362	34_46_2079	522_46_2002	228_2_1
776_2_1008	15_46_396	158_46_373	34_46_2079	522_46_1975	228_2_1
776_2_1059	15_46_393	158_46_384	34_46_2125	522_46_2028	228_2_1
776_2_1092	15_46_372	158_46_383	34_46_2152	522_46_2044	228_2_1
776_2_1152	15_46_340	158_46_383	34_46_2121	522_46_2091	228_2_1
776_2_1242	15_46_322	158_46_383	34_46_2112	522_46_2088	228_2_1
776_2_1234	15_46_303	158_46_380	34_46_2139	522_46_2112	228_2_1
776_2_1195	15_46_297	158_46_366	34_46_2155	522_46_2105	228_2_1
776_2_1159	15_46_291	158_46_345	34_46_2161	522_46_2114	228_2_1
776_2_1134	15_46_288	158_46_326	34_46_2171	522_46_2107	228_2_1
776_2_1122	15_46_316	158_46_339	34_46_2155	522_46_2093	228_2_1
776_2_1103	15_46_334	158_46_313	34_46_2141	522_46_2076	228_2_1
776_2_1099	15_46_334	158_46_318	34_46_2144	522_46_2068	228_2_1
776_2_1008	15_46_339	158_46_341	34_46_2133	522_46_2073	228_2_1
776_2_931	15_46_333	158_46_374	34_46_2102	522_46_2077	228_2_1
776_2_922	15_46_323	158_46_390	34_46_2097	522_46_2108	228_2_1
776_2_991	15_46_305	158_46_407	34_46_2064	522_46_2127	228_2_1
776_2_1020	15_46_282	158_46_412	34_46_2038	522_46_2158	228_2_1
776_2_1152	15_46_264	158_46_452	34_46_2041	522_46_2160	228_2_1
776_2_1144	15_46_251	158_46_469	34_46_2004	522_46_2199	228_2_1
776_2_1223	15_46_247	158_46_466	34_46_1973	522_46_2224	228_2_1
776_2_1200	15_46_247	158_46_465	34_46_1953	522_46_2215	228_2_1
776_2_1220	15_46_245	158_46_467	34_46_1943	522_46_2210	228_2_1
776_2_1104	15_46_253	158_46_470	34_46_1917	522_46_2179	228_2_1
776_2_1083	15_46_241	158_46_473	34_46_1933	522_46_2180	228_2_1
776_2_1020	15_46_234	158_46_462	34_46_1938	522_46_2173	228_2_1
776_2_1094	15_46_226	158_46_453	34_46_1953	522_46_2219	228_2_1
776_2_1203	15_46_227	158_46_455	34_46_1954	522_46_2195	228_2_1
776_2_1416	15_46_211	158_46_451	34_46_1918	522_46_2206	228_2_1
776_2_1513	15_46_208	158_46_456	34_46_1903	522_46_2208	228_2_1
776_2_1651	15_46_214	158_46_465	34_46_1870	522_46_2178	228_2_1
776_2_1574	15_46_207	158_46_473	34_46_1879	522_46_2188	228_2_1
776_2_1377	15_46_211	158_46_504	34_46_1869	522_46_2144	228_2_1
776_2_1179	15_46_214	158_46_501	34_46_1880	522_46_2154	228_2_1
776_2_1028	15_46_205	158_46_479	34_46_1889	522_46_2149	228_2_1
776_2_903	15_46_192	158_46_480	34_46_1899	522_46_2153	228_2_1
776_2_920	15_46_192	158_46_471	34_46_1873	522_46_2169	228_2_1
776_2_954	15_46_192	158_46_464	34_46_1842	522_46_2205	228_2_1
776_2_1005	15_46_171	158_46_439	34_46_1851	522_46_2265	228_2_1
776_2_1093	15_46_157	158_46_441	34_46_1867	522_46_2302	228_2_1
776_2_1157	15_46_143	158_46_416	34_46_1865	522_46_2277	228_2_1
776_2_1298	15_46_132	158_46_419	34_46_1844	522_46_2290	228_2_1
776_2_1364	15_46_122	158_46_432	34_46_1869	522_46_2261	228_2_1
776_2_1408	15_46_132	158_46_430	34_46_1872	522_46_2269	228_2_1
776_2_1381	15_46_135	158_46_437	34_46_1876	522_46_2269	228_2_1
776_2_1314	15_46_134	158_46_458	34_46_1897	522_46_2251	228_2_1
776_2_1136	15_46_131	158_46_479	34_46_1930	522_46_2209	228_2_1
776_2_967	15_46_124	158_46_484	34_46_1930	522_46_2202	228_2_1
776_2_841	15_46_118	158_46_486	34_46_1925	522_46_2180	228_2_1
776_2_764	15_46_130	158_46_479	34_46_1899	522_46_2180	228_2_1
776_2_706	15_46_128	158_46_486	34_46_1868	522_46_2229	228_2_1
776_2_723	15_46_117	158_46_490	34_46_1877	522_46_2273	228_2_1
776_2_719	15_46_128	158_46_480	34_46_1910	522_46_2272	228_2_1
776_2_848	15_46_126	158_46_465	34_46_1861	522_46_2364	228_2_1
776_2_963	15_46_138	158_46_470	34_46_1863	522_46_2359	228_2_1
776_2_1159	15_46_144	158_46_487	34_46_1846	522_46_2334	228_2_1
776_2_1257	15_46_144	158_46_516	34_46_1838	522_46_2303	228_2_1
776_2_1391	15_46_149	158_46_550	34_46_1830	522_46_2241	228_2_1
776_2_1457	15_46_133	158_46_554	34_46_1852	522_46_2220	228_2_1
776_2_1542	15_46_122	158_46_564	34_46_1881	522_46_2166	228_2_1
776_2_1489	15_46_126	158_46_574	34_46_1917	522_46_2171	228_2_1
776_2_1447	15_46_118	158_46_589	34_46_1908	522_46_2169	228_2_1
776_2_1273	15_46_111	158_46_610	34_46_1876	522_46_2215	228_2_1
776_2_1108	15_46_116	158_46_607	34_46_1874	522_46_2173	228_2_1
776_2_977	15_46_108	158_46_628	34_46_1864	522_46_2152	228_2_1
776_2_899	15_46_123	158_46_638	34_46_1898	522_46_2095	228_2_1
776_2_889	15_46_124	158_46_658	34_46_1883	522_46_2032	228_2_1
776_2_862	15_46_125	158_46_663	34_46_1927	522_46_2001	228_2_1
776_2_815	15_46_116	158_46_680	34_46_1930	522_46_2015	228_2_1
776_2_821	15_46_120	158_46_671	34_46_1950	522_46_2076	228_2_1
776_2_863	15_46_135	158_46_656	34_46_1985	522_46_2118	228_2_1
776_2_827	15_46_135	158_46_648	34_46_2033	522_46_2139	228_2_1
776_2_876	15_46_152	158_46_611	34_46_2016	522_46_2110	228_2_1
776_2_918	15_46_161	158_46_604	34_46_2014	522_46_2140	228_2_1
776_2_1012	15_46_165	158_46_588	34_46_1993	522_46_2113	228_2_1
776_2_1029	15_46_166	158_46_578	34_46_2034	522_46_2101	228_2_1
776_2_1082	15_46_162	158_46_576	34_46_2024	522_46_2069	228_2_1
776_2_1083	15_46_148	158_46_599	34_46_2002	522_46_2056	228_2_1
776_2_1142	15_46_148	158_46_600	34_46_1967	522_46_2055	228_2_1
776_2_1119	15_46_150	158_46_600	34_46_1932	522_46_2067	228_2_1
776_2_1198	15_46_156	158_46_631	34_46_1902	522_46_2065	228_2_1
776_2_1154	15_46_151	158_46_614	34_46_1876	522_46_2110	228_2_1
776_2_1213	15_46_152	158_46_612	34_46_1873	522_46_2142	228_2_1
776_2_1285	15_46_160	158_46_596	34_46_1901	522_46_2140	228_2_1
776_2_1402	15_46_164	158_46_589	34_46_1898	522_46_2123	228_2_1
776_2_1412	15_46_187	158_46_566	34_46_1940	522_46_2119	228_2_1
776_2_1403	15_46_194	158_46_582	34_46_1998	522_46_2079	228_2_1
776_2_1380	15_46_196	158_46_582	34_46_2013	522_46_2039	228_2_1
776_2_1272	15_46_205	158_46_572	34_46_1994	522_46_1975	228_2_1
776_2_1215	15_46_212	158_46_559	34_46_2011	522_46_1949	228_2_1
776_2_1197	15_46_220	158_46_551	34_46_1987	522_46_1911	228_2_1
776_2_1277	15_46_224	158_46_584	34_46_1986	522_46_1871	228_2_1
776_2_1303	15_46_226	158_46_592	34_46_1971	522_46_1851	228_2_1
776_2_1415	15_46_238	158_46_601	34_46_1929	522_46_1891	228_2_1
776_2_1394	15_46_227	158_46_586	34_46_1935	522_46_1925	228_2_1
776_2_1442	15_46_223	158_46_608	34_46_1910	522_46_1948	228_2_1
776_2_1397	15_46_204	158_46_585	34_46_1895	522_46_1969	228_2_1
776_2_1384	15_46_185	158_46_583	34_46_1888	522_46_1931	228_2_1
776_2_1340	15_46_182	158_46_600	34_46_1878	522_46_1929	228_2_1
776_2_1363	15_46_178	158_46_601	34_46_1893	522_46_1950	228_2_1
776_2_1341	15_46_168	158_46_588	34_46_1874	522_46_1968	228_2_1
776_2_1325	15_46_168	158_46_570	34_46_1879	522_46_1968	228_2_1
776_2_1211	15_46_171	158_46_563	34_46_1920	522_46_1960	228_2_1
776_2_1167	15_46_165	158_46_536	34_46_1990	522_46_2022	228_2_1
776_2_1116	15_46_162	158_46_505	34_46_2014	522_46_2046	228_2_1
776_2_1138	15_46_139	158_46_484	34_46_2026	522_46_2049	228_2_1
776_2_1190	15_46_137	158_46_462	34_46_2014	522_46_2022	228_2_1
776_2_1226	15_46_134	158_46_467	34_46_2012	522_46_2023	228_2_1
776_2_1197	15_46_154	158_46_489	34_46_2003	522_46_2036	228_2_1
776_2_1123	15_46_146	158_46_482	34_46_1986	522_46_2060	228_2_1
776_2_1035	15_46_147	158_46_478	34_46_1972	522_46_2049	228_2_1
776_2_1024	15_46_138	158_46_485	34_46_1957	522_46_2101	228_2_1
776_2_1065	15_46_150	158_46_490	34_46_1938	522_46_2120	228_2_1
776_2_1115	15_46_158	158_46_503	34_46_1889	522_46_2134	228_2_1
776_2_1172	15_46_144	158_46_501	34_46_1913	522_46_2161	228_2_1
776_2_1202	15_46_148	158_46_499	34_46_1909	522_46_2173	228_2_1
776_2_1260	15_46_154	158_46_481	34_46_1898	522_46_2141	228_2_1
776_2_1216	15_46_148	158_46_494	34_46_1892	522_46_2131	228_2_1
776_2_1189	15_46_143	158_46_495	34_46_1923	522_46_2117	228_2_1
776_2_1116	15_46_150	158_46_490	34_46_1948	522_46_2113	228_2_1
776_2_1172	15_46_152	158_46_483	34_46_1940	522_46_2109	228_2_1
776_2_1175	15_46_165	158_46_468	34_46_1976	522_46_2108	228_2_1
776_2_1201	15_46_173	158_46_459	34_46_1997	522_46_2075	228_2_1
776_2_1154	15_46_173	158_46_461	34_46_2033	522_46_2060	228_2_1
776_2_1179	15_46_190	158_46_458	34_46_2081	522_46_2055	228_2_1
776_2_1112	15_46_221	158_46_451	34_46_2100	522_46_2012	228_2_1
776_2_1104	15_46_249	158_46_453	34_46_2074	522_46_1986	228_2_1
776_2_1102	15_46_246	158_46_452	34_46_2088	522_46_1932	228_2_1
776_2_1157	15_46_239	158_46_470	34_46_2087	522_46_1893	228_2_1
776_2_1194	15_46_233	158_46_468	34_46_2139	522_46_1884	228_2_1
776_2_1253	15_46_237	158_46_466	34_46_2132	522_46_1918	228_2_1
776_2_1227	15_46_250	158_46_493	34_46_2153	522_46_1933	228_2_1
776_2_1191	15_46_273	158_46_497	34_46_2103	522_46_1942	228_2_1
776_2_1138	15_46_289	158_46_498	34_46_2071	522_46_1914	228_2_1
776_2_1101	15_46_303	158_46_504	34_46_2067	522_46_1939	228_2_1
776_2_1011	15_46_322	158_46_478	34_46_2036	522_46_1934	228_2_1
776_2_989	15_46_337	158_46_500	34_46_2039	522_46_1901	228_2_1
[truncated: 3,001 more rows]
[truncated: 1,891 more columns]
