# Supplementary material for: Environmental change makes robust ecological networks fragile
Source: Nat Commun. 2016 Aug 11;7:12462. doi: 10.1038/ncomms12462 (PMC4987532; doi:10.1038/ncomms12462)
Supplement: Supplementary Data 1 — Host-parasite networks and host extinction sequences in Avida experiments. The compressed archive includes the 100 co-evolved host-parasite networks and the host extinction sequences in the historical scenario. [file ncomms12462-s2.zip › Supplementary_data_S1/host_extinction_sequence_10.csv]

1200_012345_1	643_012345_10	592_012345_1	344_012345_13	345_013456_2	346_01235_5	347_012345_16	340_012345_1	341_012345_8	342_012345_2	343_01235_8	348_01345_2	349_012345_4	1653_01345_1	594_01235_3	298_012345_3	299_012345_2	296_01235_3	297_01345_1	294_012345_2	295_135_4	292_0123_4	293_012345_5	290_01345_7	291_012345_4	270_012345_13	271_012345_3	272_012345_6	273_012345_5	274_012345_14	275_012345_6	276_01345_3	277_012345_4	278_012345_14	279_01235_11	642_012345_3	108_012345_7	109_012345_3	102_012345_5	103_012345_2	100_012345_3	101_012345_10	106_012345_5	107_0345_3	104_01345_4	105_012345_9	1212_012345_2	1213_01345_1	1375_01234_1	1655_012345_1
1200_012345_1	643_012345_10	592_012345_1	344_012345_12	345_013456_2	346_01235_5	347_012345_16	340_012345_1	341_012345_8	342_012345_2	343_01235_8	348_01345_2	349_012345_4	1653_01345_1	594_01235_3	298_012345_3	299_012345_1	296_01235_3	297_01345_1	294_012345_2	295_135_4	292_0123_4	293_012345_5	290_01345_7	291_012345_4	270_012345_13	271_012345_3	272_012345_6	273_012345_5	274_012345_13	275_012345_6	276_01345_3	277_012345_5	278_012345_14	279_01235_11	642_012345_3	108_012345_7	109_012345_3	102_012345_5	103_012345_2	100_012345_3	101_012345_9	106_012345_5	107_0345_3	104_01345_4	105_012345_9	1212_012345_2	1213_01345_2	1375_01234_1	1655_012345_1
1200_012345_2	643_012345_10	592_012345_1	344_012345_10	345_013456_2	346_01235_5	347_012345_15	340_012345_1	341_012345_8	342_012345_2	343_01235_8	348_01345_2	349_012345_4	1653_01345_1	594_01235_3	298_012345_3	299_012345_1	296_01235_3	297_01345_1	294_012345_2	295_135_4	292_0123_3	293_012345_5	290_01345_5	291_012345_4	270_012345_11	271_012345_3	272_012345_5	273_012345_5	274_012345_13	275_012345_6	276_01345_3	277_012345_6	278_012345_14	279_01235_10	642_012345_3	108_012345_7	109_012345_3	102_012345_4	103_012345_2	100_012345_3	101_012345_9	106_012345_5	107_0345_3	104_01345_5	105_012345_7	1213_01345_2	1375_01234_1	1655_012345_2	1374_012345_1
1200_012345_2	643_012345_6	344_012345_5	345_013456_2	346_01235_5	347_012345_1	340_012345_2	341_012345_7	342_012345_2	343_01235_6	348_01345_2	349_012345_3	1653_01345_2	594_01235_3	298_012345_2	299_012345_1	296_01235_2	297_01345_1	294_012345_1	295_135_4	292_0123_3	293_012345_2	290_01345_4	291_012345_4	270_012345_4	271_012345_4	272_012345_5	273_012345_2	274_012345_16	275_012345_2	276_01345_3	277_012345_4	278_012345_8	279_01235_10	1132_012345_2	108_012345_3	109_012345_3	102_012345_4	103_012345_1	100_012345_2	101_012345_12	106_012345_7	107_0345_2	104_01345_3	105_012345_5	1375_01234_1	1655_012345_2	1374_012345_1	99_012345_10	98_012345_14
1200_012345_3	344_012345_3	346_01235_4	347_012345_1	340_012345_2	341_012345_7	342_012345_1	343_01235_1	348_01345_2	349_012345_1	298_012345_1	296_01235_2	297_01345_1	294_012345_1	295_135_4	292_0123_3	293_012345_2	290_01345_6	291_012345_2	270_012345_4	271_012345_4	272_012345_2	273_012345_2	274_012345_9	275_012345_2	276_01345_1	277_012345_2	278_012345_5	279_01235_4	108_012345_1	109_012345_1	102_012345_1	103_012345_1	100_012345_1	101_012345_6	106_012345_6	107_0345_2	104_01345_2	105_012345_4	1375_01234_1	99_012345_3	98_012345_11	91_01235_2	90_012345_1	93_012345_12	92_012345_6	95_012345_4	94_012345_5	97_012345_6	96_012345_3
1200_012345_3	344_012345_2	346_01235_4	347_012345_1	340_012345_4	341_012345_7	342_012345_1	343_01235_1	348_01345_2	349_012345_1	298_012345_1	296_01235_2	297_01345_1	294_012345_1	295_135_4	292_0123_2	293_012345_5	290_01345_5	291_012345_2	270_012345_3	271_012345_5	272_012345_2	273_012345_2	274_012345_9	275_012345_4	276_01345_1	277_012345_2	278_012345_5	279_01235_4	108_012345_1	109_012345_1	102_012345_1	103_012345_1	100_012345_1	101_012345_5	106_012345_6	107_0345_2	104_01345_2	105_012345_3	1375_01234_1	99_012345_3	98_012345_13	91_01235_2	90_012345_1	93_012345_14	92_012345_7	95_012345_6	94_012345_4	97_012345_7	96_012345_2
619_012345_6	593_012345_1	1790_012345_3	452_012345_1	1559_01345_2	164_012346_2	625_01345_1	1141_012345_5	165_012345_1	643_012345_5	1948_013456_3	824_012345_1	1144_01345_2	1943_012345_6	1946_01234_2	966_012345_1	344_012345_2	819_0135_2	346_01235_4	1255_014_1	340_012345_6	341_012345_6	342_012345_1	343_01235_1	810_012345_3	811_012345_2	812_01345_1	348_01345_3	815_012345_1	817_012345_2	1991_012345_6	1799_0146_1	1798_012345_9	1399_012345_16	717_012345_4	716_012345_1	715_01235_9	714_01345_2	713_012345_7	1796_012345_3	711_012345_6	710_012345_6	1490_0124_1	915_0135_1	1492_01235_3	1992_012345_3	1494_01345_5	1495_012345_1	1496_0135_2	1497_01345_5
619_012345_5	1790_012345_2	452_012345_1	1559_01345_2	164_012346_2	625_01345_1	1141_012345_5	165_012345_1	643_012345_6	1948_013456_2	824_012345_1	1144_01345_2	1943_012345_7	1946_01234_2	966_012345_1	344_012345_3	819_0135_3	346_01235_4	1255_014_1	340_012345_6	341_012345_6	342_012345_1	343_01235_1	810_012345_4	811_012345_2	812_01345_1	348_01345_1	815_012345_2	817_012345_1	1623_012345_3	1799_0146_1	1798_012345_12	717_012345_4	716_012345_1	715_01235_7	714_01345_2	713_012345_7	1796_012345_3	711_012345_5	710_012345_7	1490_0124_1	915_0135_1	1492_01235_4	1992_012345_2	1494_01345_6	1495_012345_3	1496_0135_3	1497_01345_6	1498_012345_8	917_01234_1
619_012345_5	1790_012345_2	452_012345_1	1559_01345_2	164_012346_1	625_01345_1	1141_012345_6	165_012345_1	643_012345_10	1948_013456_1	824_012345_1	1144_01345_2	1943_012345_9	1946_01234_4	966_012345_1	344_012345_2	819_0135_5	346_01235_6	1255_014_1	340_012345_7	341_012345_5	342_012345_1	343_01235_1	810_012345_5	811_012345_2	812_01345_1	348_01345_1	815_012345_2	817_012345_1	1991_012345_9	1799_0146_1	1798_012345_13	717_012345_4	716_012345_1	715_01235_6	714_01345_2	713_012345_10	1796_012345_4	711_012345_4	710_012345_6	1490_0124_2	915_0135_2	1492_01235_4	1992_012345_3	1494_01345_6	1495_012345_3	1496_0135_2	1497_01345_6	1498_012345_7	917_01234_2
619_012345_6	1790_012345_2	452_012345_1	1559_01345_2	164_012346_1	625_01345_1	1141_012345_6	643_012345_13	1948_013456_2	824_012345_1	1144_01345_2	1943_012345_12	1946_01234_3	966_012345_1	344_012345_1	819_0135_4	346_01235_6	1255_014_1	340_012345_8	341_012345_4	342_012345_1	343_01235_1	810_012345_4	811_012345_2	348_01345_2	815_012345_2	817_012345_3	1991_012345_10	1799_0146_1	1798_012345_14	717_012345_4	716_012345_1	715_01235_5	714_01345_2	713_012345_13	1796_012345_6	711_012345_4	710_012345_4	1490_0124_2	915_0135_2	1492_01235_5	1992_012345_2	1494_01345_6	1495_012345_4	1496_0135_1	1497_01345_6	1498_012345_9	917_01234_2	961_012345_7	1069_0346_11
619_012345_6	1790_012345_3	1559_01345_2	164_012346_2	625_01345_1	1141_012345_6	643_012345_10	1948_013456_2	1144_01345_2	1943_012345_16	1946_01234_3	966_012345_1	344_012345_1	819_0135_1	346_01235_6	1255_014_1	340_012345_6	341_012345_2	342_012345_1	343_01235_1	810_012345_5	811_012345_2	348_01345_3	815_012345_2	817_012345_2	1991_012345_9	1799_0146_1	1798_012345_16	717_012345_4	716_012345_1	715_01235_6	714_01345_2	713_012345_13	1796_012345_7	711_012345_4	710_012345_5	1490_0124_2	1492_01235_5	1992_012345_2	1494_01345_6	1495_012345_3	1497_01345_7	1498_012345_12	917_01234_1	961_012345_7	1069_0346_11	1701_01345_14	1702_01234_7	1703_0134_3	1709_012345_7
619_012345_3	1790_012345_2	164_012346_3	625_01345_1	1141_012345_6	643_012345_9	1948_013456_1	1144_01345_2	1943_012345_21	1946_01234_3	966_012345_1	344_012345_1	819_0135_2	346_01235_6	347_012345_1	340_012345_6	341_012345_2	342_012345_1	343_01235_1	810_012345_2	811_012345_2	348_01345_3	815_012345_2	817_012345_2	1991_012345_8	1799_0146_1	1798_012345_19	717_012345_5	716_012345_1	715_01235_6	714_01345_3	713_012345_14	1796_012345_9	711_012345_6	710_012345_6	1490_0124_1	1492_01235_4	1172_012345_11	1494_01345_6	1495_012345_6	1497_01345_6	1498_012345_12	917_01234_2	961_012345_8	1069_0346_10	1701_01345_16	1702_01234_8	1703_0134_5	1709_012345_8	1063_01345_3
1790_012345_2	164_012346_3	625_01345_1	1141_012345_6	643_012345_8	1144_01345_2	1943_012345_24	1946_01234_3	966_012345_1	344_012345_1	819_0135_2	346_01235_7	347_012345_1	340_012345_7	341_012345_2	342_012345_1	343_01235_1	810_012345_2	811_012345_2	348_01345_2	815_012345_3	817_012345_2	1991_012345_9	1799_0146_1	1798_012345_17	717_012345_4	716_012345_1	715_01235_6	714_01345_3	713_012345_12	1796_012345_9	711_012345_6	710_012345_9	1490_0124_1	1492_01235_6	1172_012345_11	1494_01345_7	1495_012345_5	1497_01345_5	1498_012345_10	423_012345_1	961_012345_7	1069_0346_9	1701_01345_17	1702_01234_7	1703_0134_4	1709_012345_7	1063_01345_3	1065_012345_3	1064_0135_1
1790_012345_1	164_012346_2	625_01345_1	1141_012345_4	643_012345_8	1144_01345_2	1943_012345_27	1946_01234_6	966_012345_1	344_012345_1	819_0135_2	346_01235_8	347_012345_1	340_012345_10	341_012345_2	342_012345_1	343_01235_1	810_012345_1	811_012345_2	348_01345_2	815_012345_3	817_012345_2	1991_012345_10	1799_0146_1	1798_012345_15	717_012345_2	716_012345_1	715_01235_6	714_01345_2	713_012345_12	1796_012345_11	711_012345_6	710_012345_9	1490_0124_1	1492_01235_8	1172_012345_11	1494_01345_5	1495_012345_6	1497_01345_5	1498_012345_13	423_012345_1	961_012345_9	1069_0346_10	1701_01345_17	1702_01234_5	1703_0134_4	1709_012345_7	1063_01345_2	1065_012345_3	1064_0135_1
164_012346_2	625_01345_1	1141_012345_3	643_012345_9	1144_01345_2	1943_012345_33	1946_01234_7	1526_012345_1	344_012345_1	819_0135_2	346_01235_8	347_012345_1	340_012345_8	341_012345_2	342_012345_1	343_01235_1	810_012345_1	811_012345_3	348_01345_3	815_012345_2	817_012345_2	1991_012345_12	1799_0146_1	1798_012345_15	717_012345_1	716_012345_1	715_01235_7	714_01345_1	713_012345_15	1796_012345_11	711_012345_7	710_012345_9	1492_01235_10	1172_012345_10	1494_01345_6	1495_012345_3	1497_01345_6	1498_012345_9	423_012345_1	1069_0346_6	1701_01345_18	1702_01234_5	1703_0134_3	1709_012345_8	1063_01345_3	1065_012345_4	1064_0135_2	619_012345_1	479_012345_1	1999_01235_5
164_012346_3	625_01345_1	1141_012345_4	643_012345_15	1144_01345_2	1943_012345_35	1946_01234_8	1526_012345_1	344_012345_1	819_0135_2	346_01235_8	347_012345_1	340_012345_9	341_012345_1	342_012345_1	343_01235_1	810_012345_1	811_012345_2	348_01345_5	665_0134_4	817_012345_2	1991_012345_13	1798_012345_12	717_012345_1	716_012345_1	715_01235_6	714_01345_1	713_012345_16	1796_012345_10	711_012345_5	710_012345_10	1492_01235_12	1172_012345_8	1494_01345_7	1495_012345_2	1497_01345_4	1498_012345_10	423_012345_1	1069_0346_7	1701_01345_15	1702_01234_5	1703_0134_3	1709_012345_8	1063_01345_2	1065_012345_5	1064_0135_2	479_012345_1	1999_01235_5	913_0124_1	298_012345_1
164_012346_4	625_01345_1	1141_012345_5	643_012345_15	1144_01345_2	1943_012345_35	1946_01234_9	1526_012345_1	344_012345_1	819_0135_2	346_01235_9	347_012345_1	340_012345_12	341_012345_1	342_012345_1	343_01235_1	810_012345_1	811_012345_1	348_01345_4	665_0134_3	817_012345_3	1991_012345_13	1798_012345_11	716_012345_1	715_01235_7	1398_01234_1	713_012345_16	1796_012345_9	711_012345_5	710_012345_10	1492_01235_11	1172_012345_9	1494_01345_9	1495_012345_2	1497_01345_5	1498_012345_8	423_012345_1	1069_0346_9	1701_01345_18	1702_01234_6	1703_0134_1	1709_012345_8	1063_01345_2	1065_012345_3	1064_0135_2	479_012345_1	1999_01235_7	298_012345_1	1668_012345_5	1667_0135_1
164_012346_4	625_01345_1	1141_012345_5	643_012345_10	1144_01345_2	1943_012345_35	1946_01234_8	1526_012345_1	344_012345_1	819_0135_2	346_01235_7	347_012345_1	340_012345_9	341_012345_1	342_012345_1	343_01235_1	810_012345_1	1252_012345_1	348_01345_2	665_0134_3	817_012345_4	1991_012345_14	1798_012345_8	716_012345_1	715_01235_8	1398_01234_1	713_012345_18	1796_012345_9	711_012345_5	710_012345_8	1492_01235_11	1172_012345_7	1494_01345_9	1495_012345_2	1497_01345_4	1498_012345_10	423_012345_1	1069_0346_7	1701_01345_17	1702_01234_5	1703_0134_3	1709_012345_8	1063_01345_1	1065_012345_3	1064_0135_2	479_012345_1	1999_01235_8	298_012345_1	1668_012345_4	297_01345_1
164_012346_3	625_01345_1	1141_012345_3	643_012345_7	1144_01345_3	1943_012345_35	1946_01234_9	1526_012345_1	344_012345_1	819_0135_1	346_01235_7	347_012345_1	340_012345_7	341_012345_1	342_012345_1	343_01235_1	810_012345_1	348_01345_2	665_0134_2	817_012345_3	1991_012345_15	1798_012345_9	716_012345_1	715_01235_4	1398_01234_1	713_012345_17	1796_012345_11	711_012345_4	710_012345_13	1492_01235_10	1172_012345_9	1494_01345_8	1495_012345_2	1497_01345_4	1498_012345_11	423_012345_1	1069_0346_5	1701_01345_18	1702_01234_7	1703_0134_3	1709_012345_6	1065_012345_3	1064_0135_1	479_012345_1	1999_01235_8	298_012345_1	1668_012345_3	297_01345_1	1664_012345_1	1663_013456_11
164_012346_2	625_01345_1	1141_012345_3	643_012345_8	1144_01345_4	1943_012345_39	1946_01234_12	344_012345_1	819_0135_1	346_01235_8	347_012345_1	340_012345_5	341_012345_1	342_012345_1	343_01235_1	810_012345_1	348_01345_2	665_0134_1	817_012345_3	1991_012345_16	1798_012345_9	716_012345_1	715_01235_5	1398_01234_1	713_012345_18	1796_012345_11	711_012345_5	710_012345_10	1492_01235_9	1172_012345_9	1494_01345_7	1495_012345_3	1497_01345_4	1498_012345_11	423_012345_1	1069_0346_2	1701_01345_17	1702_01234_7	1703_0134_2	1709_012345_7	1065_012345_3	1064_0135_1	479_012345_1	1999_01235_7	298_012345_1	1668_012345_2	297_01345_1	1664_012345_2	1663_013456_10	1662_012345_6
625_01345_1	1141_012345_5	643_012345_9	1144_01345_3	1943_012345_45	1946_01234_15	344_012345_1	819_0135_3	346_01235_9	347_012345_1	340_012345_3	341_012345_1	342_012345_1	343_01235_1	810_012345_1	348_01345_4	665_0134_1	817_012345_2	1991_012345_14	1798_012345_7	716_012345_1	715_01235_4	1398_01234_1	713_012345_21	1796_012345_11	711_012345_4	710_012345_12	1492_01235_8	1172_012345_8	1494_01345_8	1495_012345_2	1497_01345_3	1498_012345_11	423_012345_1	1069_0346_1	1701_01345_19	1702_01234_6	1703_0134_2	1709_012345_6	1065_012345_3	479_012345_1	1999_01235_7	298_012345_1	1668_012345_2	297_01345_1	1664_012345_2	1663_013456_12	1662_012345_8	290_01345_4	291_012345_11
625_01345_1	643_012345_10	1144_01345_1	1943_012345_51	1946_01234_18	344_012345_1	819_0135_2	346_01235_13	347_012345_1	340_012345_2	341_012345_1	342_012345_1	343_01235_1	810_012345_1	348_01345_3	665_0134_1	817_012345_3	1991_012345_13	1798_012345_9	716_012345_1	715_01235_4	1398_01234_1	713_012345_21	1796_012345_13	711_012345_4	710_012345_9	1492_01235_9	1172_012345_10	1494_01345_8	1495_012345_1	1497_01345_5	1498_012345_11	423_012345_1	594_01235_1	1701_01345_22	1702_01234_7	1703_0134_2	1709_012345_7	1065_012345_3	479_012345_1	1999_01235_10	298_012345_1	1668_012345_4	297_01345_1	1664_012345_1	1663_013456_13	1662_012345_9	290_01345_3	291_012345_11	1087_01345_4
625_01345_1	1144_01345_1	1943_012345_51	1946_01234_21	344_012345_1	819_0135_2	346_01235_13	347_012345_1	340_012345_1	341_012345_1	342_012345_1	343_01235_1	810_012345_1	348_01345_2	665_0134_1	817_012345_2	1991_012345_13	1798_012345_10	716_012345_1	715_01235_4	1398_01234_1	713_012345_19	1796_012345_12	711_012345_3	710_012345_11	1492_01235_7	1172_012345_13	1494_01345_5	1495_012345_2	1497_01345_4	1498_012345_12	423_012345_1	594_01235_1	1701_01345_21	1702_01234_8	1703_0134_2	1709_012345_11	1065_012345_3	479_012345_1	1999_01235_9	298_012345_1	1668_012345_2	297_01345_1	1664_012345_1	1663_013456_14	1662_012345_10	290_01345_3	291_012345_11	1087_01345_4	1129_01234_2
1200_012345_19	625_01345_1	1144_01345_1	1943_012345_60	1946_01234_18	344_012345_1	819_0135_1	346_01235_14	347_012345_1	340_012345_2	341_012345_1	342_012345_1	343_01235_1	810_012345_1	814_035_3	665_0134_1	817_012345_1	1991_012345_14	1798_012345_9	716_012345_1	715_01235_3	1398_01234_1	713_012345_24	1796_012345_10	711_012345_2	710_012345_8	1492_01235_8	1172_012345_11	1494_01345_3	1495_012345_3	1497_01345_3	1498_012345_12	594_01235_1	1701_01345_21	1702_01234_11	1703_0134_1	1709_012345_13	1065_012345_4	479_012345_1	1999_01235_12	298_012345_1	1668_012345_1	297_01345_1	1664_012345_1	1663_013456_13	1662_012345_11	290_01345_3	291_012345_8	1087_01345_2	1086_0135_4
1200_012345_20	625_01345_1	1144_01345_2	1943_012345_61	1946_01234_15	344_012345_1	819_0135_1	346_01235_15	347_012345_1	340_012345_1	341_012345_1	342_012345_1	343_01235_1	810_012345_1	814_035_2	665_0134_1	817_012345_1	1991_012345_15	1798_012345_13	716_012345_1	715_01235_1	1398_01234_1	713_012345_26	1796_012345_9	711_012345_3	710_012345_8	1492_01235_8	1172_012345_10	1494_01345_1	1495_012345_3	1497_01345_2	1498_012345_12	594_01235_1	1701_01345_25	1702_01234_7	916_012345_23	1709_012345_12	1065_012345_4	479_012345_1	1999_01235_13	298_012345_1	1668_012345_2	297_01345_1	912_012345_3	1663_013456_13	1662_012345_8	290_01345_4	291_012345_7	1086_0135_4	199_012345_7
1200_012345_20	625_01345_1	1144_01345_2	1943_012345_52	1946_01234_14	344_012345_1	819_0135_1	346_01235_10	347_012345_1	340_012345_1	341_012345_1	342_012345_1	343_01235_1	810_012345_1	814_035_2	1148_012345_9	817_012345_1	1991_012345_13	1798_012345_14	716_012345_1	1398_01234_1	713_012345_27	1796_012345_7	711_012345_3	710_012345_10	1492_01235_8	1172_012345_9	1494_01345_1	1495_012345_5	1497_01345_2	1498_012345_10	594_01235_1	1701_01345_22	1702_01234_7	916_012345_23	1709_012345_10	1065_012345_3	1999_01235_13	298_012345_1	1668_012345_2	297_01345_1	912_012345_4	1663_013456_14	1662_012345_10	290_01345_4	291_012345_9	1086_0135_3	199_012345_7	198_012345_23	1081_0345_4
1200_012345_16	625_01345_1	1943_012345_58	1946_01234_15	344_012345_1	819_0135_1	346_01235_11	340_012345_1	341_012345_1	342_012345_1	343_01235_1	810_012345_1	814_035_1	1148_012345_6	817_012345_1	1991_012345_13	1798_012345_12	716_012345_1	1398_01234_1	713_012345_29	1796_012345_4	711_012345_2	710_012345_11	1492_01235_7	1172_012345_9	1494_01345_1	1495_012345_4	1497_01345_2	1498_012345_11	594_01235_1	1701_01345_21	1702_01234_6	916_012345_22	1709_012345_8	1065_012345_3	1999_01235_13	298_012345_1	1668_012345_2	297_01345_1	912_012345_4	1663_013456_12	1662_012345_11	290_01345_2	291_012345_11	1086_0135_2	199_012345_5	198_012345_24	1081_0345_5	195_014_1	197_012345_1
1200_012345_18	625_01345_1	1943_012345_58	1946_01234_11	344_012345_1	819_0135_1	346_01235_11	340_012345_1	341_012345_1	342_012345_1	343_01235_1	810_012345_1	1148_012345_6	817_012345_1	1991_012345_11	1798_012345_13	716_012345_1	1398_01234_1	713_012345_29	1796_012345_4	711_012345_2	710_012345_10	1492_01235_5	1172_012345_7	1494_01345_1	1495_012345_4	1497_01345_1	1498_012345_11	1701_01345_23	1702_01234_6	916_012345_22	1709_012345_10	1065_012345_1	1999_01235_10	298_012345_1	1668_012345_1	297_01345_1	912_012345_2	1663_013456_12	1662_012345_8	290_01345_3	291_012345_9	1086_0135_2	199_012345_5	198_012345_24	1081_0345_7	195_014_1	197_012345_1	196_012345_6	191_012345_1
1200_012345_22	625_01345_1	1943_012345_60	1946_01234_9	344_012345_1	819_0135_1	346_01235_12	340_012345_1	341_012345_1	342_012345_1	343_01235_1	810_012345_1	1148_012345_8	817_012345_1	1991_012345_16	1798_012345_11	716_012345_1	1398_01234_1	713_012345_29	1796_012345_5	711_012345_2	710_012345_10	1492_01235_4	1172_012345_7	1494_01345_1	1495_012345_4	1497_01345_2	1498_012345_14	1701_01345_27	1702_01234_4	916_012345_20	1709_012345_8	1065_012345_1	1999_01235_8	298_012345_1	297_01345_1	912_012345_2	1663_013456_12	1662_012345_9	290_01345_2	291_012345_12	1086_0135_3	199_012345_5	198_012345_28	1081_0345_6	195_014_1	197_012345_1	196_012345_9	191_012345_1	1089_013456_11
1200_012345_24	625_01345_1	1943_012345_56	1946_01234_7	344_012345_1	819_0135_1	346_01235_12	340_012345_1	341_012345_1	342_012345_1	343_01235_1	810_012345_1	1148_012345_8	817_012345_1	1991_012345_15	1798_012345_9	716_012345_1	1398_01234_1	713_012345_30	1796_012345_5	711_012345_3	710_012345_9	1492_01235_4	1172_012345_7	1494_01345_2	1495_012345_5	1497_01345_1	1498_012345_16	1701_01345_26	1702_01234_3	916_012345_19	1709_012345_6	1065_012345_1	1999_01235_5	298_012345_1	297_01345_1	912_012345_2	1663_013456_11	1662_012345_9	290_01345_5	291_012345_14	1086_0135_4	199_012345_7	198_012345_26	1081_0345_7	599_01234_2	197_012345_1	196_012345_6	191_012345_1	1089_013456_13
1200_012345_25	625_01345_1	1943_012345_51	1946_01234_7	344_012345_1	819_0135_1	346_01235_12	341_012345_1	342_012345_1	343_01235_1	810_012345_1	1148_012345_8	817_012345_1	1991_012345_18	1798_012345_9	716_012345_1	1398_01234_1	713_012345_35	1796_012345_6	711_012345_2	710_012345_10	1492_01235_4	1172_012345_5	1494_01345_1	1495_012345_5	1497_01345_1	1498_012345_15	1701_01345_23	1702_01234_4	916_012345_18	1709_012345_4	1065_012345_1	1999_01235_7	298_012345_1	297_01345_1	912_012345_1	1663_013456_12	1662_012345_14	290_01345_4	291_012345_13	1086_0135_5	199_012345_5	198_012345_27	1081_0345_8	599_01234_1	197_012345_1	196_012345_5	191_012345_1	1089_013456_12	1088_012345_10
1200_012345_20	625_01345_1	1943_012345_57	1946_01234_8	344_012345_1	346_01235_10	341_012345_1	342_012345_1	343_01235_1	810_012345_1	1148_012345_7	817_012345_1	1991_012345_17	1798_012345_8	716_012345_1	1398_01234_1	713_012345_35	1796_012345_5	711_012345_1	710_012345_9	1492_01235_4	1172_012345_6	1494_01345_1	1495_012345_6	1497_01345_1	1498_012345_16	1701_01345_22	1702_01234_2	916_012345_19	1709_012345_3	1065_012345_1	1999_01235_6	298_012345_1	297_01345_1	912_012345_2	1663_013456_10	1662_012345_16	290_01345_4	291_012345_12	1086_0135_4	199_012345_8	198_012345_24	1081_0345_8	197_012345_1	196_012345_4	191_012345_1	1089_013456_13	1088_012345_9	270_012345_1	271_012345_7
1200_012345_18	625_01345_1	1943_012345_60	1946_01234_5	344_012345_1	346_01235_7	341_012345_1	342_012345_1	343_01235_1	810_012345_1	1148_012345_8	817_012345_1	1991_012345_18	1798_012345_9	716_012345_1	1398_01234_1	713_012345_33	1796_012345_8	711_012345_1	710_012345_6	1492_01235_5	1172_012345_10	1494_01345_1	1495_012345_7	1497_01345_1	1498_012345_15	1701_01345_17	1702_01234_1	916_012345_22	1709_012345_3	1065_012345_1	1999_01235_6	298_012345_1	297_01345_1	912_012345_2	1663_013456_10	1662_012345_16	290_01345_6	291_012345_11	1086_0135_4	199_012345_8	198_012345_23	1081_0345_8	197_012345_1	196_012345_6	191_012345_1	1089_013456_16	1088_012345_10	270_012345_1	271_012345_8
1200_012345_13	625_01345_1	1943_012345_61	1946_01234_4	344_012345_1	346_01235_12	341_012345_1	343_01235_1	810_012345_1	1148_012345_9	817_012345_1	1991_012345_14	1798_012345_12	716_012345_1	1398_01234_1	713_012345_31	1796_012345_9	711_012345_1	710_012345_7	1492_01235_7	1172_012345_11	1494_01345_1	1495_012345_7	1498_012345_11	1701_01345_19	1702_01234_2	916_012345_22	1709_012345_1	1065_012345_1	1999_01235_4	298_012345_1	297_01345_1	912_012345_1	1663_013456_12	1662_012345_16	290_01345_6	291_012345_13	1086_0135_5	199_012345_10	198_012345_21	1081_0345_11	197_012345_1	196_012345_7	191_012345_1	1089_013456_17	1088_012345_13	270_012345_1	271_012345_11	273_012345_16	274_012345_36
1200_012345_14	625_01345_1	1943_012345_66	1946_01234_4	344_012345_1	346_01235_13	341_012345_1	343_01235_1	810_012345_1	1148_012345_9	817_012345_1	1991_012345_18	1798_012345_12	716_012345_1	1398_01234_1	713_012345_31	1796_012345_8	711_012345_2	710_012345_5	1492_01235_7	1172_012345_13	1495_012345_9	1498_012345_10	1701_01345_21	1702_01234_1	916_012345_19	911_012345_9	1999_01235_4	298_012345_1	297_01345_1	1663_013456_16	1662_012345_15	290_01345_6	291_012345_13	1086_0135_4	199_012345_15	198_012345_22	1081_0345_9	197_012345_1	196_012345_6	191_012345_1	1089_013456_15	1088_012345_11	270_012345_1	271_012345_9	273_012345_19	274_012345_36	275_012345_11	277_012345_13	278_012345_1
1200_012345_11	625_01345_1	1943_012345_65	1946_01234_2	344_012345_1	346_01235_15	341_012345_1	343_01235_1	1148_012345_8	817_012345_1	1991_012345_20	1798_012345_13	716_012345_1	1398_01234_1	713_012345_28	1796_012345_7	711_012345_3	710_012345_5	1492_01235_8	1172_012345_11	1495_012345_10	1498_012345_10	1701_01345_20	1702_01234_2	916_012345_20	911_012345_9	1999_01235_3	298_012345_1	297_01345_1	1663_013456_16	1662_012345_15	290_01345_5	291_012345_15	1086_0135_6	199_012345_11	198_012345_22	1081_0345_6	197_012345_1	196_012345_7	191_012345_1	1089_013456_16	1088_012345_6	270_012345_1	271_012345_13	273_012345_15	274_012345_37	275_012345_9	277_012345_14	278_012345_1	1104_01345_12
1943_012345_65	1946_01234_2	344_012345_1	346_01235_16	341_012345_1	343_01235_1	1148_012345_9	817_012345_1	1991_012345_20	1798_012345_11	716_012345_1	713_012345_30	1796_012345_5	711_012345_3	710_012345_5	1492_01235_8	1172_012345_10	1495_012345_14	1498_012345_11	1701_01345_17	1702_01234_2	916_012345_20	911_012345_9	1999_01235_3	298_012345_1	297_01345_1	1663_013456_16	1662_012345_15	290_01345_7	291_012345_13	1086_0135_6	199_012345_14	198_012345_25	1081_0345_4	197_012345_1	196_012345_7	191_012345_1	1089_013456_17	1088_012345_6	270_012345_1	271_012345_12	273_012345_14	274_012345_38	275_012345_8	277_012345_13	1104_01345_12	525_012345_25	1408_01345_1	520_135_3	1402_012345_52
1943_012345_64	1946_01234_2	344_012345_1	346_01235_18	341_012345_1	343_01235_1	1148_012345_7	817_012345_1	1991_012345_24	1798_012345_14	716_012345_1	713_012345_32	1796_012345_5	711_012345_4	710_012345_5	1492_01235_6	1172_012345_12	1495_012345_13	1498_012345_13	1701_01345_18	1702_01234_3	916_012345_23	911_012345_8	1999_01235_4	298_012345_1	297_01345_1	1663_013456_15	1662_012345_15	290_01345_5	291_012345_14	1086_0135_4	199_012345_12	198_012345_20	1081_0345_6	197_012345_1	196_012345_7	191_012345_1	1089_013456_18	1088_012345_7	270_012345_1	271_012345_16	273_012345_14	274_012345_40	275_012345_9	277_012345_10	1104_01345_12	525_012345_28	1408_01345_2	520_135_2	1402_012345_51
1943_012345_60	1946_01234_3	344_012345_1	346_01235_16	341_012345_1	343_01235_1	1148_012345_9	817_012345_1	1991_012345_21	1798_012345_13	716_012345_1	713_012345_30	1796_012345_6	711_012345_6	710_012345_8	1492_01235_3	1172_012345_14	1495_012345_11	1498_012345_12	1701_01345_15	1702_01234_3	916_012345_22	911_012345_8	1999_01235_4	298_012345_1	297_01345_1	1663_013456_19	1662_012345_10	290_01345_4	291_012345_13	1086_0135_4	199_012345_13	198_012345_23	1081_0345_7	197_012345_1	196_012345_7	191_012345_1	1089_013456_17	1088_012345_10	270_012345_1	271_012345_12	273_012345_9	274_012345_38	275_012345_10	277_012345_8	1104_01345_18	525_012345_26	1408_01345_3	520_135_2	1402_012345_46
1943_012345_68	1946_01234_1	344_012345_1	346_01235_21	341_012345_1	343_01235_1	349_012345_1	817_012345_1	1991_012345_24	1798_012345_12	716_012345_1	713_012345_33	1796_012345_5	711_012345_5	710_012345_10	1492_01235_3	1172_012345_16	1495_012345_17	1498_012345_12	1701_01345_14	1702_01234_2	916_012345_22	911_012345_7	1999_01235_4	298_012345_1	297_01345_1	1663_013456_21	1662_012345_9	290_01345_3	291_012345_17	1086_0135_3	199_012345_15	198_012345_23	1081_0345_7	197_012345_1	196_012345_9	191_012345_1	1089_013456_14	1088_012345_8	270_012345_1	271_012345_14	273_012345_10	274_012345_39	275_012345_10	277_012345_7	1104_01345_18	525_012345_26	1408_01345_2	520_135_3	1402_012345_47
1943_012345_63	1946_01234_1	344_012345_1	346_01235_18	341_012345_1	343_01235_1	349_012345_1	817_012345_1	1991_012345_24	1798_012345_7	716_012345_1	713_012345_34	1796_012345_4	711_012345_4	710_012345_10	1492_01235_2	1172_012345_21	1495_012345_16	1498_012345_14	1701_01345_10	1702_01234_2	916_012345_15	911_012345_7	1999_01235_3	298_012345_1	297_01345_1	1663_013456_21	1662_012345_7	291_012345_18	1086_0135_4	199_012345_14	198_012345_27	1081_0345_5	197_012345_1	196_012345_8	191_012345_1	1089_013456_15	1088_012345_7	270_012345_1	271_012345_13	273_012345_10	274_012345_34	275_012345_11	277_012345_7	1104_01345_21	525_012345_31	1408_01345_1	520_135_3	1402_012345_48	1407_012345_7
1943_012345_64	344_012345_1	346_01235_17	341_012345_1	343_01235_1	349_012345_1	817_012345_1	1991_012345_25	1798_012345_9	716_012345_1	713_012345_35	1796_012345_5	711_012345_6	710_012345_9	1492_01235_3	1172_012345_19	1495_012345_14	1498_012345_13	1701_01345_11	1702_01234_2	916_012345_13	911_012345_6	1999_01235_2	298_012345_1	297_01345_1	1663_013456_18	1662_012345_8	291_012345_15	1086_0135_4	199_012345_15	198_012345_31	1081_0345_6	197_012345_1	196_012345_7	191_012345_1	1089_013456_15	1088_012345_7	270_012345_1	271_012345_12	273_012345_9	274_012345_38	275_012345_9	277_012345_7	1104_01345_20	525_012345_31	1408_01345_2	520_135_3	1402_012345_42	1407_012345_5	1234_012345_18
1943_012345_61	344_012345_1	346_01235_15	341_012345_1	343_01235_1	349_012345_1	817_012345_1	1991_012345_19	1798_012345_6	716_012345_1	713_012345_38	1796_012345_5	711_012345_8	710_012345_11	1492_01235_2	1172_012345_23	1495_012345_14	1498_012345_16	1701_01345_9	1702_01234_2	916_012345_15	911_012345_7	1999_01235_3	298_012345_1	297_01345_1	1663_013456_14	1662_012345_8	291_012345_14	1086_0135_5	199_012345_15	198_012345_27	1081_0345_3	197_012345_1	196_012345_5	191_012345_1	1089_013456_14	1088_012345_8	270_012345_1	271_012345_13	273_012345_11	274_012345_38	275_012345_13	277_012345_7	1104_01345_19	525_012345_32	1408_01345_1	520_135_2	1402_012345_48	1407_012345_3	1234_012345_14
1943_012345_51	344_012345_1	346_01235_16	341_012345_1	343_01235_1	349_012345_1	817_012345_1	1991_012345_21	1798_012345_4	716_012345_1	713_012345_44	1796_012345_4	711_012345_9	710_012345_15	1492_01235_2	1172_012345_26	1495_012345_15	1498_012345_14	1701_01345_6	1702_01234_2	916_012345_16	911_012345_9	1999_01235_4	298_012345_1	297_01345_1	1663_013456_13	1662_012345_6	291_012345_12	1086_0135_5	199_012345_14	198_012345_26	1081_0345_3	197_012345_1	196_012345_5	191_012345_1	1089_013456_17	1088_012345_9	270_012345_1	271_012345_11	273_012345_13	274_012345_40	275_012345_13	277_012345_8	1104_01345_16	525_012345_40	1408_01345_1	520_135_2	1402_012345_44	1407_012345_4	1234_012345_14
1943_012345_53	344_012345_1	346_01235_17	341_012345_1	343_01235_1	349_012345_1	817_012345_1	1991_012345_20	1798_012345_4	716_012345_1	713_012345_41	1796_012345_3	711_012345_8	710_012345_16	1492_01235_2	1172_012345_24	1495_012345_13	1498_012345_13	1701_01345_8	1702_01234_2	916_012345_17	911_012345_10	1999_01235_5	298_012345_1	297_01345_1	1663_013456_12	1662_012345_7	291_012345_12	1086_0135_4	199_012345_14	198_012345_31	1081_0345_2	197_012345_1	196_012345_4	191_012345_1	1089_013456_12	1088_012345_13	270_012345_1	271_012345_10	273_012345_14	274_012345_41	275_012345_16	277_012345_8	4_012345_1	525_012345_43	1408_01345_2	520_135_3	1402_012345_41	1407_012345_5	1234_012345_16
1943_012345_54	344_012345_1	346_01235_13	341_012345_1	343_01235_1	349_012345_1	817_012345_1	1991_012345_19	1798_012345_3	716_012345_1	713_012345_40	1796_012345_2	711_012345_8	710_012345_17	1492_01235_2	1172_012345_25	1495_012345_12	1498_012345_14	1701_01345_9	1702_01234_4	916_012345_15	911_012345_12	1999_01235_6	298_012345_1	297_01345_1	1663_013456_13	1662_012345_7	291_012345_11	1086_0135_6	199_012345_14	198_012345_32	1081_0345_3	197_012345_1	196_012345_3	191_012345_1	1089_013456_14	1088_012345_10	270_012345_1	271_012345_10	273_012345_14	274_012345_44	275_012345_10	277_012345_8	4_012345_1	525_012345_46	1408_01345_1	520_135_1	1402_012345_38	1407_012345_6	1234_012345_14
1943_012345_51	344_012345_1	346_01235_14	341_012345_1	343_01235_1	349_012345_1	817_012345_1	1991_012345_21	1798_012345_3	716_012345_1	713_012345_41	1796_012345_2	711_012345_6	710_012345_19	1492_01235_3	1172_012345_30	1495_012345_11	1498_012345_15	1701_01345_8	1702_01234_4	916_012345_17	911_012345_10	1999_01235_5	298_012345_1	297_01345_1	1663_013456_13	1662_012345_6	291_012345_11	1086_0135_3	199_012345_13	198_012345_29	1081_0345_4	197_012345_1	196_012345_3	191_012345_1	1089_013456_11	1088_012345_8	270_012345_1	271_012345_9	273_012345_18	274_012345_43	275_012345_6	277_012345_10	4_012345_1	525_012345_50	1408_01345_1	1402_012345_34	1407_012345_8	1234_012345_15	449_012345_4
1943_012345_45	344_012345_1	346_01235_15	341_012345_1	343_01235_1	349_012345_1	817_012345_1	1991_012345_22	1798_012345_5	716_012345_1	713_012345_41	1796_012345_2	711_012345_6	710_012345_20	1492_01235_2	1172_012345_31	1495_012345_11	1498_012345_17	1701_01345_8	1702_01234_4	916_012345_18	911_012345_10	1999_01235_4	298_012345_1	297_01345_1	1663_013456_17	1662_012345_8	291_012345_12	1086_0135_4	199_012345_11	198_012345_28	1081_0345_5	197_012345_1	196_012345_1	191_012345_1	1089_013456_10	1088_012345_13	270_012345_1	271_012345_8	273_012345_14	274_012345_48	275_012345_6	277_012345_14	4_012345_1	525_012345_50	1408_01345_2	1402_012345_35	1407_012345_7	1234_012345_15	449_012345_5
1943_012345_46	344_012345_1	346_01235_15	341_012345_1	343_01235_1	349_012345_1	1991_012345_23	1798_012345_6	716_012345_1	713_012345_42	1796_012345_2	711_012345_6	710_012345_20	1492_01235_1	1172_012345_36	1495_012345_10	1498_012345_17	1701_01345_6	1702_01234_5	916_012345_22	911_012345_11	1999_01235_3	298_012345_1	297_01345_1	1663_013456_19	1662_012345_7	291_012345_13	1086_0135_2	199_012345_13	198_012345_32	1081_0345_5	197_012345_1	196_012345_2	191_012345_1	1089_013456_9	1088_012345_11	270_012345_1	271_012345_10	273_012345_11	274_012345_53	275_012345_6	277_012345_13	525_012345_56	1408_01345_2	1402_012345_39	1407_012345_7	1234_012345_14	449_012345_5	1339_012345_13	443_012345_28
1943_012345_43	344_012345_1	346_01235_14	341_012345_1	343_01235_1	349_012345_1	1991_012345_23	1798_012345_7	716_012345_1	713_012345_42	1796_012345_4	711_012345_6	710_012345_17	1172_012345_34	1495_012345_9	1498_012345_12	1701_01345_6	1702_01234_6	916_012345_22	911_012345_13	1999_01235_2	298_012345_1	297_01345_1	1663_013456_16	1662_012345_9	291_012345_11	1086_0135_1	199_012345_11	198_012345_41	1081_0345_5	197_012345_1	196_012345_2	191_012345_1	1089_013456_9	1088_012345_13	270_012345_1	271_012345_9	273_012345_17	274_012345_54	275_012345_7	277_012345_11	525_012345_62	1408_01345_3	1402_012345_37	1407_012345_6	1234_012345_12	449_012345_3	1339_012345_8	443_012345_32	442_012345_17
1943_012345_45	344_012345_1	346_01235_13	341_012345_1	343_01235_1	349_012345_1	1991_012345_23	1798_012345_5	716_012345_1	713_012345_42	1796_012345_3	711_012345_9	710_012345_18	1172_012345_35	1495_012345_10	1498_012345_11	1701_01345_8	1702_01234_5	916_012345_24	911_012345_12	1999_01235_2	298_012345_1	297_01345_1	1663_013456_15	1662_012345_9	291_012345_14	1086_0135_2	199_012345_11	198_012345_38	1081_0345_2	197_012345_1	196_012345_2	191_012345_1	1089_013456_7	1088_012345_14	270_012345_1	271_012345_10	273_012345_18	274_012345_57	275_012345_6	277_012345_11	525_012345_66	1408_01345_2	1402_012345_32	1407_012345_9	1234_012345_13	449_012345_4	1339_012345_9	443_012345_33	442_012345_19
1943_012345_45	344_012345_1	346_01235_12	341_012345_1	343_01235_1	349_012345_1	1991_012345_22	1798_012345_6	716_012345_1	713_012345_47	1796_012345_4	711_012345_7	710_012345_20	1172_012345_36	1495_012345_11	1498_012345_9	1701_01345_6	1702_01234_4	916_012345_22	911_012345_13	1999_01235_1	298_012345_1	297_01345_1	1663_013456_16	1662_012345_8	291_012345_14	1086_0135_2	199_012345_12	198_012345_39	1081_0345_3	197_012345_1	196_012345_2	191_012345_1	1089_013456_5	1088_012345_15	270_012345_1	271_012345_10	273_012345_24	274_012345_58	275_012345_7	277_012345_8	525_012345_62	1408_01345_1	1402_012345_33	1407_012345_8	1234_012345_14	449_012345_3	1339_012345_7	443_012345_31	442_012345_21
1943_012345_46	344_012345_1	346_01235_14	341_012345_1	343_01235_1	349_012345_1	1798_012345_5	716_012345_1	713_012345_54	1796_012345_6	711_012345_8	710_012345_19	1172_012345_39	1495_012345_13	1498_012345_10	1701_01345_5	1702_01234_4	422_012345_11	911_012345_14	298_012345_1	297_01345_1	1663_013456_15	1662_012345_6	291_012345_11	1086_0135_2	199_012345_13	198_012345_39	1081_0345_2	197_012345_1	196_012345_1	191_012345_1	1089_013456_5	1088_012345_18	270_012345_1	271_012345_8	273_012345_24	274_012345_58	275_012345_6	277_012345_8	525_012345_64	527_012345_17	1402_012345_28	1407_012345_8	1234_012345_11	449_012345_3	1339_012345_7	443_012345_29	442_012345_23	441_012345_6	447_012345_2
1943_012345_47	344_012345_1	346_01235_13	341_012345_1	343_01235_1	349_012345_1	1798_012345_4	716_012345_1	713_012345_56	1796_012345_5	711_012345_6	710_012345_19	1172_012345_36	1495_012345_14	1498_012345_8	1701_01345_4	1702_01234_4	422_012345_8	911_012345_14	298_012345_1	297_01345_1	1663_013456_15	1662_012345_5	291_012345_12	1086_0135_1	199_012345_9	198_012345_37	1081_0345_3	197_012345_1	196_012345_2	191_012345_1	1089_013456_5	1088_012345_20	270_012345_1	271_012345_11	273_012345_24	274_012345_57	275_012345_5	277_012345_7	525_012345_64	527_012345_21	1402_012345_25	1407_012345_9	1234_012345_11	449_012345_3	1339_012345_4	443_012345_29	442_012345_20	441_012345_6	447_012345_1
1943_012345_47	344_012345_1	346_01235_13	341_012345_1	343_01235_1	349_012345_1	1798_012345_5	716_012345_1	713_012345_57	1796_012345_6	711_012345_5	710_012345_16	1172_012345_37	1495_012345_12	1498_012345_8	1701_01345_5	1702_01234_2	422_012345_7	911_012345_14	298_012345_1	297_01345_1	1663_013456_17	1662_012345_5	291_012345_12	1086_0135_2	199_012345_9	198_012345_29	1081_0345_4	197_012345_1	196_012345_1	191_012345_1	1089_013456_4	1088_012345_23	270_012345_1	271_012345_9	273_012345_25	274_012345_54	275_012345_6	277_012345_7	525_012345_63	527_012345_27	1402_012345_28	1407_012345_9	1234_012345_10	449_012345_5	1339_012345_4	443_012345_24	442_012345_23	441_012345_8	447_012345_1
1943_012345_47	344_012345_1	346_01235_10	341_012345_1	343_01235_1	349_012345_1	1798_012345_8	716_012345_1	713_012345_56	1796_012345_7	711_012345_4	710_012345_19	1172_012345_32	1495_012345_15	1498_012345_9	1701_01345_5	1702_01234_2	422_012345_5	911_012345_15	298_012345_1	297_01345_1	1663_013456_14	1662_012345_6	291_012345_13	1086_0135_2	199_012345_6	198_012345_29	1081_0345_4	197_012345_1	196_012345_1	191_012345_1	1089_013456_3	1088_012345_23	270_012345_1	271_012345_9	273_012345_18	274_012345_54	275_012345_8	277_012345_7	525_012345_61	527_012345_28	1402_012345_28	1407_012345_6	1234_012345_9	449_012345_5	1339_012345_3	443_012345_26	442_012345_24	441_012345_10	447_012345_1
1943_012345_47	344_012345_1	346_01235_7	341_012345_1	343_01235_1	349_012345_1	1798_012345_11	716_012345_1	713_012345_50	1796_012345_6	711_012345_5	710_012345_21	1172_012345_30	1495_012345_15	1498_012345_11	1701_01345_5	1702_01234_2	422_012345_6	911_012345_13	298_012345_1	297_01345_1	1663_013456_15	1662_012345_6	291_012345_16	1086_0135_1	199_012345_5	198_012345_32	1081_0345_5	197_012345_1	196_012345_2	191_012345_1	1089_013456_4	1088_012345_24	270_012345_1	271_012345_9	273_012345_10	274_012345_51	275_012345_9	277_012345_7	525_012345_60	527_012345_25	1402_012345_27	1407_012345_8	1234_012345_13	449_012345_9	1339_012345_2	443_012345_31	442_012345_24	441_012345_10	1238_012345_2
1943_012345_50	344_012345_1	346_01235_8	341_012345_1	343_01235_1	349_012345_1	1798_012345_11	716_012345_1	713_012345_52	1796_012345_6	711_012345_6	710_012345_23	1172_012345_27	1495_012345_16	1498_012345_13	1701_01345_5	1702_01234_1	422_012345_5	911_012345_11	298_012345_1	297_01345_1	1663_013456_15	1662_012345_4	291_012345_15	1086_0135_1	199_012345_8	198_012345_25	1081_0345_4	197_012345_1	196_012345_4	191_012345_1	1089_013456_4	1088_012345_24	270_012345_1	271_012345_8	273_012345_9	274_012345_55	275_012345_11	277_012345_5	525_012345_56	527_012345_29	1402_012345_24	1407_012345_8	1234_012345_14	449_012345_8	1339_012345_3	443_012345_35	442_012345_23	441_012345_7	1238_012345_3
1943_012345_49	344_012345_1	346_01235_8	341_012345_1	343_01235_1	349_012345_1	1798_012345_11	716_012345_1	713_012345_58	1796_012345_6	711_012345_8	710_012345_26	1172_012345_31	1495_012345_16	1498_012345_11	1701_01345_5	1702_01234_1	422_012345_6	911_012345_12	297_01345_1	1663_013456_12	1662_012345_6	291_012345_16	1086_0135_1	199_012345_4	198_012345_25	1081_0345_2	197_012345_1	196_012345_2	191_012345_1	1089_013456_3	1088_012345_25	270_012345_1	271_012345_8	273_012345_5	274_012345_53	275_012345_12	277_012345_5	525_012345_56	527_012345_28	1402_012345_21	1407_012345_7	1234_012345_14	449_012345_8	1339_012345_3	443_012345_36	442_012345_21	441_012345_6	1238_012345_4	108_012345_1
1943_012345_56	344_012345_1	346_01235_8	341_012345_1	343_01235_1	349_012345_1	1798_012345_14	716_012345_1	713_012345_53	1796_012345_5	711_012345_8	710_012345_22	1495_012345_18	1498_012345_9	1701_01345_4	1702_01234_1	422_012345_6	911_012345_10	297_01345_1	1663_013456_11	1662_012345_7	291_012345_21	1086_0135_1	199_012345_4	198_012345_26	1081_0345_2	197_012345_1	196_012345_2	191_012345_1	1089_013456_2	1088_012345_27	270_012345_1	271_012345_9	273_012345_4	274_012345_54	275_012345_9	277_012345_5	525_012345_54	527_012345_28	1402_012345_23	1407_012345_6	1234_012345_16	449_012345_9	1339_012345_4	443_012345_34	442_012345_28	441_012345_5	1238_012345_3	108_012345_1	102_012345_1
1943_012345_56	344_012345_1	346_01235_12	341_012345_1	343_01235_1	349_012345_1	1798_012345_9	716_012345_1	713_012345_52	1796_012345_4	711_012345_8	710_012345_26	1495_012345_17	1498_012345_7	1701_01345_5	422_012345_8	911_012345_7	1663_013456_11	1662_012345_8	291_012345_21	199_012345_5	198_012345_23	1081_0345_2	197_012345_1	196_012345_2	191_012345_1	1089_013456_2	1088_012345_29	270_012345_1	271_012345_10	273_012345_3	274_012345_50	275_012345_10	277_012345_4	525_012345_55	527_012345_35	1402_012345_23	1407_012345_4	1234_012345_15	449_012345_8	1339_012345_5	443_012345_36	442_012345_27	441_012345_6	1238_012345_4	108_012345_1	102_012345_1	103_012345_1	589_012345_1	106_012345_44
1943_012345_58	344_012345_1	346_01235_10	341_012345_1	343_01235_1	349_012345_1	1798_012345_10	716_012345_1	713_012345_56	1796_012345_4	711_012345_7	710_012345_22	1495_012345_16	1498_012345_4	1701_01345_4	422_012345_9	911_012345_7	1663_013456_7	1662_012345_8	291_012345_25	199_012345_6	198_012345_22	1081_0345_2	197_012345_1	196_012345_2	191_012345_1	1089_013456_2	1088_012345_29	270_012345_1	271_012345_7	273_012345_3	274_012345_45	275_012345_10	277_012345_7	525_012345_54	527_012345_39	1402_012345_27	1407_012345_5	1234_012345_17	449_012345_8	1339_012345_6	443_012345_38	442_012345_33	441_012345_6	1238_012345_3	108_012345_1	102_012345_1	103_012345_1	589_012345_1	106_012345_45
1943_012345_59	344_012345_1	346_01235_9	341_012345_1	343_01235_1	349_012345_1	1798_012345_10	716_012345_1	713_012345_53	1796_012345_2	711_012345_5	710_012345_21	1495_012345_16	1498_012345_4	1701_01345_4	422_012345_6	911_012345_4	1663_013456_8	1662_012345_10	291_012345_24	199_012345_6	198_012345_25	1081_0345_1	197_012345_1	196_012345_2	191_012345_1	1089_013456_2	1088_012345_25	270_012345_1	271_012345_6	273_012345_4	274_012345_42	275_012345_8	277_012345_7	525_012345_54	527_012345_37	1402_012345_24	1407_012345_6	1234_012345_20	449_012345_8	1339_012345_4	443_012345_43	442_012345_29	441_012345_8	1238_012345_3	108_012345_1	102_012345_1	103_012345_1	589_012345_1	106_012345_48
1943_012345_56	344_012345_1	346_01235_8	341_012345_1	343_01235_1	349_012345_1	1798_012345_7	716_012345_1	713_012345_53	1796_012345_2	711_012345_4	710_012345_24	1495_012345_17	1498_012345_3	1701_01345_5	422_012345_8	911_012345_3	1663_013456_8	1662_012345_11	291_012345_24	199_012345_6	198_012345_24	1081_0345_1	197_012345_1	196_012345_1	191_012345_1	1089_013456_2	1088_012345_26	270_012345_1	271_012345_7	273_012345_4	274_012345_38	275_012345_8	277_012345_5	525_012345_57	527_012345_33	1402_012345_26	1407_012345_2	1234_012345_20	449_012345_7	1339_012345_4	443_012345_40	442_012345_25	441_012345_8	1238_012345_3	108_012345_1	102_012345_1	103_012345_1	589_012345_1	106_012345_46
1943_012345_57	344_012345_1	346_01235_8	341_012345_1	343_01235_1	349_012345_1	1798_012345_7	716_012345_1	713_012345_52	1796_012345_2	711_012345_7	710_012345_28	1495_012345_13	1498_012345_2	1701_01345_6	422_012345_7	911_012345_1	1663_013456_8	1662_012345_12	291_012345_25	199_012345_7	198_012345_27	1081_0345_1	197_012345_1	196_012345_1	191_012345_1	1089_013456_2	1088_012345_25	270_012345_1	271_012345_6	273_012345_5	274_012345_33	275_012345_9	277_012345_8	525_012345_62	527_012345_30	1402_012345_28	1407_012345_2	1234_012345_18	449_012345_5	1339_012345_4	443_012345_42	442_012345_22	441_012345_9	1238_012345_3	108_012345_1	102_012345_1	103_012345_1	589_012345_1	106_012345_47
1943_012345_51	344_012345_1	346_01235_9	341_012345_1	343_01235_1	349_012345_1	1798_012345_7	716_012345_1	713_012345_48	1796_012345_2	711_012345_7	710_012345_26	1495_012345_9	1498_012345_1	1701_01345_7	422_012345_7	911_012345_2	1663_013456_8	1662_012345_11	291_012345_25	199_012345_8	198_012345_27	1081_0345_1	197_012345_1	196_012345_1	191_012345_1	1089_013456_2	1088_012345_21	270_012345_1	271_012345_6	273_012345_6	274_012345_30	275_012345_11	277_012345_8	525_012345_69	527_012345_27	1402_012345_24	1407_012345_2	1234_012345_25	449_012345_7	1339_012345_4	443_012345_49	442_012345_24	441_012345_11	1238_012345_3	108_012345_1	102_012345_1	103_012345_1	589_012345_1	106_012345_45
1943_012345_56	344_012345_1	346_01235_9	341_012345_1	343_01235_1	349_012345_1	1798_012345_8	716_012345_1	713_012345_50	1796_012345_1	711_012345_6	710_012345_23	1495_012345_8	1701_01345_6	422_012345_7	911_012345_2	1663_013456_9	1662_012345_5	291_012345_25	199_012345_4	198_012345_26	1081_0345_1	197_012345_1	196_012345_1	191_012345_1	1089_013456_2	1088_012345_23	270_012345_1	271_012345_4	273_012345_6	274_012345_31	275_012345_12	277_012345_8	525_012345_66	527_012345_25	1402_012345_24	1407_012345_3	1234_012345_21	449_012345_10	1339_012345_4	443_012345_42	442_012345_26	441_012345_10	1238_012345_2	108_012345_1	102_012345_1	103_012345_1	589_012345_1	106_012345_41	105_012345_1
1943_012345_51	344_012345_1	346_01235_7	341_012345_1	343_01235_1	349_012345_1	1798_012345_10	716_012345_1	713_012345_53	1796_012345_1	711_012345_8	710_012345_25	1495_012345_6	1701_01345_4	422_012345_7	911_012345_1	1663_013456_5	1662_012345_6	291_012345_23	199_012345_5	198_012345_21	1081_0345_1	197_012345_1	196_012345_2	191_012345_1	1089_013456_1	1088_012345_23	270_012345_1	271_012345_4	273_012345_8	274_012345_30	275_012345_7	277_012345_9	525_012345_61	527_012345_27	1402_012345_27	1407_012345_3	1234_012345_24	449_012345_9	1339_012345_3	443_012345_44	442_012345_30	441_012345_10	1238_012345_2	108_012345_1	102_012345_1	103_012345_1	589_012345_1	106_012345_40	105_012345_1
1943_012345_56	344_012345_1	346_01235_8	341_012345_1	343_01235_1	349_012345_1	1798_012345_10	716_012345_1	713_012345_46	711_012345_7	710_012345_27	1495_012345_5	1701_01345_4	422_012345_6	911_012345_1	1663_013456_5	1662_012345_4	291_012345_24	199_012345_5	198_012345_22	1081_0345_1	197_012345_1	196_012345_2	191_012345_1	1088_012345_25	270_012345_1	271_012345_3	273_012345_8	274_012345_28	275_012345_6	277_012345_11	525_012345_57	527_012345_31	1402_012345_24	1407_012345_1	1234_012345_23	449_012345_11	1339_012345_5	443_012345_43	442_012345_26	441_012345_11	1238_012345_1	108_012345_1	102_012345_1	103_012345_1	589_012345_1	106_012345_39	105_012345_1	903_012345_37	39_012345_1
1943_012345_52	344_012345_1	346_01235_8	341_012345_1	343_01235_1	349_012345_1	1798_012345_7	716_012345_1	713_012345_54	711_012345_9	710_012345_34	1495_012345_6	1701_01345_4	422_012345_6	911_012345_1	1663_013456_5	1662_012345_5	291_012345_25	199_012345_4	198_012345_22	197_012345_1	196_012345_4	191_012345_1	1088_012345_27	270_012345_1	271_012345_3	273_012345_11	274_012345_30	275_012345_6	277_012345_10	525_012345_52	527_012345_27	1402_012345_22	1407_012345_1	1234_012345_23	449_012345_9	1339_012345_4	443_012345_39	442_012345_27	441_012345_12	1238_012345_1	108_012345_1	102_012345_1	103_012345_1	589_012345_1	106_012345_41	105_012345_1	903_012345_37	39_012345_1	901_012345_1
1943_012345_52	344_012345_1	346_01235_7	341_012345_1	343_01235_1	349_012345_1	1798_012345_7	716_012345_1	713_012345_54	711_012345_12	710_012345_37	1495_012345_5	1701_01345_4	422_012345_4	911_012345_1	1663_013456_6	1662_012345_4	291_012345_22	199_012345_3	198_012345_24	197_012345_1	196_012345_3	191_012345_1	1088_012345_27	270_012345_1	271_012345_2	273_012345_13	274_012345_30	275_012345_3	277_012345_13	525_012345_55	527_012345_26	1402_012345_21	1407_012345_1	1234_012345_21	449_012345_10	1339_012345_1	443_012345_35	442_012345_27	441_012345_14	108_012345_1	102_012345_1	103_012345_1	589_012345_1	106_012345_38	105_012345_1	903_012345_43	39_012345_1	901_012345_1	1840_012345_66
1943_012345_53	344_012345_1	346_01235_8	341_012345_1	343_01235_1	349_012345_1	1798_012345_7	716_012345_1	713_012345_58	711_012345_11	710_012345_32	1495_012345_6	1701_01345_4	422_012345_3	911_012345_2	1663_013456_5	1662_012345_3	291_012345_24	199_012345_2	198_012345_19	197_012345_1	196_012345_3	191_012345_1	1088_012345_31	270_012345_1	271_012345_2	273_012345_13	274_012345_31	275_012345_3	277_012345_10	525_012345_55	527_012345_24	1402_012345_17	1407_012345_2	1234_012345_15	449_012345_10	1339_012345_1	443_012345_33	442_012345_29	441_012345_15	108_012345_1	102_012345_1	103_012345_1	589_012345_1	106_012345_40	105_012345_1	903_012345_45	39_012345_1	901_012345_1	1840_012345_70
1943_012345_51	344_012345_1	346_01235_6	341_012345_1	343_01235_1	349_012345_1	1798_012345_7	716_012345_1	713_012345_58	711_012345_13	710_012345_35	1495_012345_7	1701_01345_5	422_012345_3	911_012345_2	1663_013456_7	1662_012345_2	291_012345_23	199_012345_1	198_012345_24	197_012345_1	196_012345_3	191_012345_1	1088_012345_22	270_012345_1	271_012345_4	273_012345_15	274_012345_32	275_012345_2	277_012345_10	525_012345_56	527_012345_24	1402_012345_16	1407_012345_3	1234_012345_14	449_012345_13	443_012345_32	442_012345_26	441_012345_16	108_012345_1	102_012345_1	103_012345_1	589_012345_1	106_012345_42	105_012345_1	903_012345_44	39_012345_1	901_012345_1	1840_012345_71	35_012345_1
1943_012345_53	344_012345_1	346_01235_3	341_012345_1	343_01235_1	349_012345_1	1798_012345_9	716_012345_1	713_012345_59	711_012345_14	710_012345_37	1495_012345_6	1701_01345_3	422_012345_4	911_012345_3	1663_013456_7	1662_012345_1	291_012345_23	199_012345_1	198_012345_26	197_012345_1	196_012345_1	191_012345_1	1088_012345_23	270_012345_1	271_012345_5	273_012345_11	274_012345_29	275_012345_1	277_012345_9	525_012345_62	527_012345_26	1402_012345_16	1407_012345_1	1234_012345_14	449_012345_12	443_012345_34	442_012345_28	441_012345_17	108_012345_1	102_012345_1	103_012345_1	589_012345_1	106_012345_41	105_012345_1	903_012345_47	39_012345_1	901_012345_1	1840_012345_79	35_012345_1
1943_012345_54	344_012345_1	346_01235_4	341_012345_1	343_01235_1	349_012345_1	1798_012345_13	716_012345_1	713_012345_60	711_012345_16	710_012345_36	1495_012345_5	1701_01345_5	422_012345_5	911_012345_3	1663_013456_10	1662_012345_1	291_012345_25	199_012345_1	198_012345_23	197_012345_1	196_012345_1	191_012345_1	1088_012345_22	270_012345_1	271_012345_3	273_012345_12	274_012345_30	275_012345_1	277_012345_10	525_012345_58	527_012345_23	1402_012345_15	1407_012345_2	1234_012345_14	449_012345_10	443_012345_33	442_012345_27	441_012345_15	108_012345_1	102_012345_1	103_012345_1	589_012345_1	106_012345_39	105_012345_1	903_012345_44	39_012345_1	901_012345_1	1840_012345_78	35_012345_1
1943_012345_54	344_012345_1	346_01235_3	341_012345_1	343_01235_1	349_012345_1	1798_012345_15	716_012345_1	713_012345_58	711_012345_14	710_012345_35	1495_012345_4	1701_01345_6	916_012345_11	911_012345_3	1663_013456_8	1662_012345_1	291_012345_30	199_012345_1	198_012345_22	197_012345_1	191_012345_1	1088_012345_25	270_012345_1	271_012345_2	273_012345_9	274_012345_25	275_012345_1	277_012345_6	525_012345_56	527_012345_25	1402_012345_17	1407_012345_2	1234_012345_14	449_012345_9	443_012345_35	442_012345_25	441_012345_17	108_012345_1	102_012345_1	103_012345_1	589_012345_1	106_012345_41	105_012345_1	903_012345_38	39_012345_1	901_012345_1	1840_012345_83	35_012345_1	34_012345_93
1943_012345_52	344_012345_1	346_01235_3	341_012345_1	343_01235_1	349_012345_1	1798_012345_16	716_012345_1	713_012345_60	711_012345_12	710_012345_29	1495_012345_4	1701_01345_7	916_012345_9	911_012345_3	1663_013456_11	1662_012345_1	291_012345_28	198_012345_19	197_012345_1	191_012345_1	1088_012345_27	270_012345_1	271_012345_3	273_012345_9	274_012345_33	275_012345_1	277_012345_5	525_012345_60	527_012345_26	1402_012345_18	1407_012345_3	1234_012345_15	449_012345_11	443_012345_33	442_012345_26	441_012345_20	108_012345_1	102_012345_1	103_012345_1	589_012345_1	106_012345_37	105_012345_1	903_012345_37	39_012345_1	901_012345_1	1840_012345_87	35_012345_1	34_012345_95	1533_012345_7
1943_012345_49	344_012345_1	346_01235_3	341_012345_1	343_01235_1	349_012345_1	1798_012345_14	716_012345_1	713_012345_55	711_012345_10	710_012345_28	1495_012345_6	1701_01345_7	916_012345_8	911_012345_4	1663_013456_9	1662_012345_1	291_012345_21	198_012345_21	197_012345_1	191_012345_1	1088_012345_30	270_012345_1	271_012345_3	273_012345_10	274_012345_35	275_012345_1	277_012345_8	525_012345_60	527_012345_21	1402_012345_20	1407_012345_4	1234_012345_15	449_012345_14	443_012345_39	442_012345_28	441_012345_17	108_012345_1	102_012345_1	103_012345_1	589_012345_1	106_012345_37	105_012345_1	903_012345_37	39_012345_1	901_012345_1	1840_012345_87	35_012345_1	34_012345_99	1533_012345_5
1943_012345_53	344_012345_1	346_01235_2	341_012345_1	343_01235_1	349_012345_1	1798_012345_13	716_012345_1	713_012345_58	711_012345_7	710_012345_28	1495_012345_9	1701_01345_9	916_012345_10	911_012345_5	1663_013456_10	1662_012345_1	291_012345_22	198_012345_18	197_012345_1	191_012345_1	1088_012345_35	270_012345_1	271_012345_4	273_012345_8	274_012345_34	275_012345_1	277_012345_8	525_012345_59	527_012345_16	1402_012345_22	1407_012345_3	1234_012345_14	449_012345_12	443_012345_38	442_012345_32	441_012345_15	108_012345_1	102_012345_1	103_012345_1	589_012345_1	106_012345_36	105_012345_1	903_012345_38	39_012345_1	901_012345_1	1840_012345_88	35_012345_1	34_012345_94	1533_012345_4
1943_012345_52	344_012345_1	346_01235_1	341_012345_1	343_01235_1	349_012345_1	1798_012345_13	716_012345_1	713_012345_57	711_012345_7	710_012345_26	1495_012345_10	1701_01345_11	916_012345_9	911_012345_5	1663_013456_14	1662_012345_1	291_012345_27	198_012345_18	191_012345_1	1088_012345_31	270_012345_1	271_012345_3	273_012345_9	274_012345_34	275_012345_1	277_012345_5	525_012345_61	527_012345_14	1402_012345_24	1407_012345_5	1234_012345_11	449_012345_15	443_012345_37	442_012345_36	441_012345_19	108_012345_1	102_012345_1	103_012345_1	589_012345_1	106_012345_33	105_012345_1	903_012345_36	39_012345_1	901_012345_1	1840_012345_85	35_012345_1	34_012345_98	1533_012345_3	646_01345_7
1943_012345_54	344_012345_1	346_01235_1	341_012345_1	343_01235_1	349_012345_1	1798_012345_15	716_012345_1	713_012345_57	711_012345_8	710_012345_23	1495_012345_9	1701_01345_13	916_012345_13	911_012345_9	1663_013456_14	293_012345_1	291_012345_25	198_012345_20	191_012345_1	1088_012345_30	270_012345_1	271_012345_3	273_012345_10	274_012345_38	275_012345_1	277_012345_4	525_012345_57	527_012345_16	1402_012345_24	1407_012345_4	1234_012345_8	449_012345_14	443_012345_40	442_012345_35	441_012345_17	108_012345_1	102_012345_1	103_012345_1	589_012345_1	106_012345_33	105_012345_1	903_012345_38	39_012345_1	901_012345_1	1840_012345_97	35_012345_1	34_012345_109	1533_012345_3	646_01345_6
1943_012345_58	344_012345_1	346_01235_1	341_012345_1	343_01235_1	349_012345_1	1798_012345_14	716_012345_1	713_012345_52	711_012345_9	710_012345_25	1495_012345_13	1701_01345_12	916_012345_13	911_012345_7	1663_013456_16	293_012345_1	291_012345_27	198_012345_18	191_012345_1	1088_012345_31	271_012345_2	273_012345_9	274_012345_43	275_012345_1	277_012345_4	525_012345_53	527_012345_16	1402_012345_19	1407_012345_4	1234_012345_10	449_012345_16	443_012345_44	442_012345_36	441_012345_18	108_012345_1	102_012345_1	103_012345_1	589_012345_1	106_012345_24	105_012345_1	903_012345_36	39_012345_1	901_012345_1	1840_012345_103	35_012345_1	34_012345_109	1533_012345_3	646_01345_6	431_012345_1
1943_012345_58	344_012345_1	346_01235_1	341_012345_1	343_01235_1	349_012345_1	1798_012345_16	716_012345_1	713_012345_52	711_012345_9	710_012345_20	1495_012345_11	1701_01345_13	916_012345_14	911_012345_6	1663_013456_17	293_012345_1	291_012345_24	198_012345_15	191_012345_1	1088_012345_38	271_012345_2	273_012345_9	274_012345_40	275_012345_1	277_012345_4	525_012345_56	527_012345_15	1402_012345_20	1407_012345_3	1234_012345_10	449_012345_17	443_012345_47	442_012345_35	441_012345_14	108_012345_1	102_012345_1	103_012345_1	589_012345_1	106_012345_24	105_012345_1	903_012345_30	39_012345_1	901_012345_1	1840_012345_101	35_012345_1	34_012345_113	1533_012345_4	646_01345_8	431_012345_1
1943_012345_57	344_012345_1	346_01235_1	341_012345_1	343_01235_1	349_012345_1	1798_012345_16	716_012345_1	713_012345_50	711_012345_7	710_012345_20	1495_012345_11	1701_01345_12	916_012345_14	911_012345_5	1663_013456_20	293_012345_1	291_012345_21	198_012345_16	191_012345_1	1088_012345_39	271_012345_3	273_012345_10	274_012345_37	275_012345_1	277_012345_4	525_012345_52	527_012345_15	1402_012345_23	1407_012345_2	1234_012345_6	449_012345_16	443_012345_42	442_012345_32	441_012345_16	108_012345_1	102_012345_1	103_012345_1	589_012345_1	106_012345_22	105_012345_1	903_012345_27	39_012345_1	901_012345_1	1840_012345_100	35_012345_1	34_012345_101	1533_012345_6	646_01345_8	431_012345_1
1943_012345_59	344_012345_1	346_01235_1	341_012345_1	343_01235_1	349_012345_1	1798_012345_21	716_012345_1	713_012345_54	711_012345_7	710_012345_19	1495_012345_12	1701_01345_13	916_012345_15	911_012345_6	1663_013456_18	293_012345_1	291_012345_20	198_012345_16	191_012345_1	1088_012345_45	271_012345_5	273_012345_9	274_012345_36	275_012345_1	277_012345_5	525_012345_53	527_012345_16	1402_012345_25	1407_012345_2	1234_012345_6	449_012345_10	443_012345_37	442_012345_28	441_012345_15	108_012345_1	102_012345_1	103_012345_1	589_012345_1	106_012345_24	105_012345_1	903_012345_23	39_012345_1	901_012345_1	1840_012345_110	35_012345_1	34_012345_100	1533_012345_6	646_01345_8	431_012345_1
1943_012345_63	344_012345_1	346_01235_1	341_012345_1	343_01235_1	349_012345_1	1798_012345_22	716_012345_1	713_012345_52	711_012345_7	710_012345_18	1495_012345_10	1701_01345_10	916_012345_12	911_012345_6	1663_013456_20	293_012345_1	291_012345_19	198_012345_16	191_012345_1	1088_012345_39	271_012345_6	273_012345_8	274_012345_36	275_012345_1	277_012345_4	525_012345_64	527_012345_14	1402_012345_23	1407_012345_2	1234_012345_3	449_012345_14	443_012345_39	442_012345_27	441_012345_16	108_012345_1	102_012345_1	103_012345_1	589_012345_1	106_012345_26	105_012345_1	903_012345_23	39_012345_1	901_012345_1	1840_012345_111	35_012345_1	34_012345_98	1533_012345_4	646_01345_7	431_012345_1
1943_012345_65	344_012345_1	346_01235_1	341_012345_1	343_01235_1	349_012345_1	1798_012345_18	716_012345_1	713_012345_57	711_012345_6	710_012345_17	1495_012345_10	1701_01345_11	916_012345_14	911_012345_7	1663_013456_25	293_012345_1	291_012345_16	198_012345_17	191_012345_1	1088_012345_37	271_012345_5	273_012345_6	274_012345_38	275_012345_1	277_012345_2	525_012345_59	527_012345_15	1402_012345_25	1407_012345_2	1234_012345_5	449_012345_12	443_012345_41	442_012345_29	441_012345_19	108_012345_1	102_012345_1	103_012345_1	589_012345_1	106_012345_25	105_012345_1	903_012345_19	39_012345_1	901_012345_1	1840_012345_115	35_012345_1	34_012345_94	1533_012345_5	646_01345_5	431_012345_1
1943_012345_69	344_012345_1	341_012345_1	343_01235_1	349_012345_1	1798_012345_16	716_012345_1	713_012345_63	711_012345_7	710_012345_14	1495_012345_10	1701_01345_10	916_012345_12	911_012345_6	1663_013456_24	293_012345_1	291_012345_17	198_012345_16	191_012345_1	1088_012345_40	271_012345_5	273_012345_8	274_012345_36	275_012345_1	277_012345_1	525_012345_59	527_012345_15	1402_012345_19	1407_012345_2	1234_012345_4	449_012345_10	443_012345_45	442_012345_27	441_012345_20	108_012345_1	102_012345_1	103_012345_1	589_012345_1	106_012345_22	105_012345_1	903_012345_20	39_012345_1	901_012345_1	1840_012345_113	35_012345_1	34_012345_89	1533_012345_4	646_01345_6	431_012345_1	338_012345_3
1943_012345_61	344_012345_1	341_012345_1	343_01235_1	349_012345_1	1798_012345_18	716_012345_1	713_012345_66	711_012345_5	710_012345_14	1495_012345_9	1701_01345_7	916_012345_12	911_012345_6	1663_013456_24	293_012345_1	291_012345_13	198_012345_16	191_012345_1	1088_012345_44	271_012345_7	273_012345_11	274_012345_35	275_012345_1	277_012345_1	525_012345_57	527_012345_15	1402_012345_17	1407_012345_4	1234_012345_3	449_012345_11	443_012345_44	442_012345_33	441_012345_15	108_012345_1	102_012345_1	103_012345_1	589_012345_1	106_012345_28	105_012345_1	903_012345_25	39_012345_1	901_012345_1	1840_012345_108	35_012345_1	34_012345_92	1533_012345_5	646_01345_6	431_012345_1	338_012345_2
1943_012345_71	344_012345_1	341_012345_1	343_01235_1	349_012345_1	1798_012345_18	716_012345_1	713_012345_58	711_012345_6	710_012345_13	1495_012345_5	1701_01345_10	916_012345_11	911_012345_7	1663_013456_20	293_012345_1	291_012345_12	198_012345_16	191_012345_1	1088_012345_48	271_012345_5	273_012345_9	274_012345_38	275_012345_1	277_012345_1	525_012345_58	527_012345_17	1402_012345_19	1407_012345_3	1234_012345_3	449_012345_11	443_012345_43	442_012345_34	441_012345_15	108_012345_1	102_012345_1	103_012345_1	589_012345_1	106_012345_35	105_012345_1	903_012345_25	39_012345_1	901_012345_1	1840_012345_106	35_012345_1	34_012345_96	1533_012345_4	646_01345_7	431_012345_1	338_012345_2
1943_012345_65	344_012345_1	341_012345_1	343_01235_1	349_012345_1	1798_012345_17	716_012345_1	713_012345_62	711_012345_4	710_012345_12	1495_012345_4	1701_01345_7	916_012345_12	911_012345_9	1663_013456_20	293_012345_1	291_012345_11	198_012345_15	191_012345_1	1088_012345_45	271_012345_2	273_012345_10	274_012345_38	275_012345_1	277_012345_1	525_012345_55	527_012345_17	1402_012345_22	1407_012345_3	1234_012345_3	449_012345_11	443_012345_41	442_012345_34	441_012345_17	108_012345_1	102_012345_1	103_012345_1	589_012345_1	106_012345_34	105_012345_1	903_012345_20	39_012345_1	901_012345_1	1840_012345_99	35_012345_1	34_012345_89	1533_012345_2	646_01345_1	431_012345_1	338_012345_3
1943_012345_63	344_012345_1	341_012345_1	343_01235_1	349_012345_1	1798_012345_17	716_012345_1	713_012345_56	711_012345_3	710_012345_9	1495_012345_4	1701_01345_9	916_012345_11	911_012345_11	1663_013456_20	293_012345_1	291_012345_12	198_012345_17	191_012345_1	1088_012345_47	273_012345_15	274_012345_37	275_012345_1	277_012345_1	525_012345_52	527_012345_14	1402_012345_25	1407_012345_2	1234_012345_3	449_012345_10	443_012345_41	442_012345_34	441_012345_14	108_012345_1	102_012345_1	103_012345_1	589_012345_1	106_012345_32	105_012345_1	903_012345_21	39_012345_1	901_012345_1	1840_012345_98	35_012345_1	34_012345_96	1533_012345_3	646_01345_1	431_012345_1	338_012345_3	335_0135_1
1943_012345_67	344_012345_1	341_012345_1	343_01235_1	349_012345_1	1798_012345_21	716_012345_1	713_012345_58	711_012345_3	710_012345_8	1495_012345_4	1701_01345_11	916_012345_12	911_012345_10	1663_013456_19	293_012345_1	291_012345_12	198_012345_15	191_012345_1	1088_012345_50	273_012345_16	274_012345_39	275_012345_1	525_012345_52	527_012345_14	1402_012345_21	1407_012345_2	1234_012345_3	449_012345_9	443_012345_41	442_012345_34	441_012345_15	108_012345_1	102_012345_1	103_012345_1	589_012345_1	106_012345_25	105_012345_1	903_012345_24	39_012345_1	901_012345_1	1840_012345_94	35_012345_1	34_012345_102	1533_012345_1	646_01345_1	431_012345_1	338_012345_3	335_0135_1	333_01235_16
1943_012345_69	344_012345_1	341_012345_1	343_01235_1	349_012345_1	1798_012345_22	716_012345_1	713_012345_61	711_012345_3	710_012345_8	1495_012345_5	1701_01345_11	916_012345_13	911_012345_12	1663_013456_23	293_012345_1	291_012345_7	198_012345_17	191_012345_1	1088_012345_47	273_012345_17	274_012345_44	275_012345_1	525_012345_49	527_012345_12	1402_012345_22	1407_012345_3	1234_012345_3	449_012345_12	443_012345_43	442_012345_31	441_012345_16	108_012345_1	102_012345_1	103_012345_1	589_012345_1	106_012345_27	105_012345_1	903_012345_23	39_012345_1	901_012345_1	1840_012345_83	35_012345_1	34_012345_98	646_01345_1	338_012345_3	335_0135_1	333_01235_19	332_012345_1	1902_012345_17
1943_012345_69	344_012345_1	341_012345_1	343_01235_1	349_012345_1	1798_012345_22	716_012345_1	713_012345_62	711_012345_5	710_012345_8	1495_012345_5	1701_01345_9	916_012345_12	911_012345_11	1663_013456_25	293_012345_1	291_012345_7	198_012345_19	191_012345_1	1088_012345_50	273_012345_21	274_012345_44	275_012345_1	525_012345_50	527_012345_11	1402_012345_24	1407_012345_4	1234_012345_3	449_012345_12	443_012345_42	442_012345_36	441_012345_16	108_012345_1	102_012345_1	103_012345_1	589_012345_1	106_012345_32	105_012345_1	903_012345_22	39_012345_1	901_012345_1	1840_012345_83	35_012345_1	34_012345_96	646_01345_1	338_012345_3	335_0135_1	333_01235_17	332_012345_1	1902_012345_15
1943_012345_70	344_012345_1	341_012345_1	343_01235_1	349_012345_1	1798_012345_17	716_012345_1	713_012345_55	711_012345_5	710_012345_9	1495_012345_4	1701_01345_10	916_012345_10	911_012345_10	1663_013456_25	293_012345_1	291_012345_9	198_012345_22	191_012345_1	1088_012345_48	273_012345_23	274_012345_45	275_012345_1	525_012345_47	527_012345_6	1402_012345_28	1407_012345_4	1234_012345_4	449_012345_13	443_012345_44	442_012345_30	441_012345_19	108_012345_1	102_012345_1	103_012345_1	589_012345_1	106_012345_36	105_012345_1	903_012345_26	39_012345_1	901_012345_1	1840_012345_88	35_012345_1	34_012345_95	646_01345_1	338_012345_1	335_0135_1	333_01235_15	332_012345_1	1902_012345_15
1788_012345_11	217_012345_1	214_012345_1	45_012345_1	212_012345_19	265_012345_1	85_012345_1	872_01345_7	1267_012345_4	1266_012345_5	219_012345_1	133_012345_2	1278_012345_5	202_012345_1	165_012345_1	1300_012345_49	138_012345_46	490_012345_104	491_012345_21	692_012345_2	25_012345_1	26_012345_73	950_012345_1	20_012345_1	22_013456_6	1943_012345_72	29_012345_1	1070_01235_5	94_012345_126	344_012345_1	404_012345_46	546_012345_1	547_012345_14	901_012345_1	400_012345_1	933_012345_1	280_012345_21	283_013456_14	285_012345_21	936_012345_56	918_01345_9	1991_012345_9	1096_012345_73	1314_012345_5	1091_012345_74	1311_012345_8	1093_012345_50	716_012345_1	713_012345_58	711_012345_6
1788_012345_12	217_012345_1	214_012345_1	45_012345_1	212_012345_19	265_012345_1	85_012345_1	872_01345_8	1267_012345_4	1266_012345_4	219_012345_1	133_012345_3	1278_012345_6	202_012345_1	165_012345_1	1300_012345_49	138_012345_52	490_012345_102	491_012345_19	692_012345_2	25_012345_1	26_012345_67	950_012345_1	20_012345_1	22_013456_4	1943_012345_75	29_012345_1	1070_01235_4	94_012345_121	344_012345_1	404_012345_48	546_012345_1	547_012345_17	901_012345_1	400_012345_1	280_012345_19	283_013456_13	285_012345_21	936_012345_54	918_01345_9	1991_012345_7	1096_012345_74	1314_012345_5	1091_012345_77	1311_012345_8	1093_012345_51	716_012345_1	713_012345_53	711_012345_5	710_012345_8
1788_012345_13	217_012345_1	214_012345_1	45_012345_1	212_012345_20	265_012345_1	85_012345_1	872_01345_7	1267_012345_5	1266_012345_2	219_012345_1	133_012345_3	1278_012345_6	202_012345_1	165_012345_1	1300_012345_43	138_012345_54	490_012345_107	491_012345_19	692_012345_2	25_012345_1	26_012345_66	950_012345_1	20_012345_1	22_013456_3	1943_012345_80	29_012345_1	1070_01235_5	94_012345_126	344_012345_1	404_012345_50	546_012345_1	547_012345_16	901_012345_1	400_012345_1	280_012345_22	283_013456_14	285_012345_22	936_012345_59	918_01345_9	1991_012345_7	1096_012345_74	1314_012345_6	1091_012345_70	1311_012345_6	1093_012345_52	716_012345_1	713_012345_58	711_012345_5	710_012345_6
1788_012345_9	217_012345_1	214_012345_1	45_012345_1	212_012345_24	85_012345_1	872_01345_6	1267_012345_4	1266_012345_1	219_012345_1	133_012345_4	1278_012345_3	202_012345_1	165_012345_1	1300_012345_48	138_012345_49	490_012345_105	491_012345_17	692_012345_2	25_012345_1	26_012345_66	950_012345_1	20_012345_1	22_013456_4	1943_012345_80	29_012345_1	1070_01235_5	94_012345_117	344_012345_1	404_012345_50	546_012345_1	547_012345_16	400_012345_1	280_012345_17	283_013456_16	285_012345_20	936_012345_47	918_01345_12	1991_012345_7	1096_012345_75	1314_012345_8	1091_012345_65	1311_012345_7	1093_012345_46	716_012345_1	713_012345_57	711_012345_4	710_012345_6	1757_012345_9	122_012345_11
1788_012345_7	217_012345_1	214_012345_1	45_012345_1	212_012345_21	85_012345_1	872_01345_5	1267_012345_3	1266_012345_1	219_012345_1	133_012345_2	1278_012345_6	202_012345_1	165_012345_1	1300_012345_50	138_012345_52	490_012345_101	491_012345_19	692_012345_2	25_012345_1	26_012345_68	950_012345_1	20_012345_1	22_013456_5	1943_012345_81	29_012345_1	1070_01235_8	94_012345_119	344_012345_1	404_012345_42	546_012345_1	547_012345_17	400_012345_1	280_012345_16	283_013456_18	285_012345_16	936_012345_53	918_01345_9	1991_012345_7	1096_012345_87	1314_012345_8	1091_012345_68	1311_012345_3	1093_012345_52	716_012345_1	713_012345_64	711_012345_6	710_012345_8	1757_012345_11	122_012345_15
1788_012345_6	217_012345_1	214_012345_1	45_012345_1	212_012345_20	85_012345_1	872_01345_8	1267_012345_3	1266_012345_1	219_012345_1	133_012345_1	1278_012345_9	202_012345_1	165_012345_1	1300_012345_53	138_012345_51	490_012345_105	491_012345_17	692_012345_3	25_012345_1	26_012345_74	950_012345_1	20_012345_1	22_013456_6	1943_012345_81	29_012345_1	1070_01235_10	94_012345_114	344_012345_1	404_012345_46	546_012345_1	547_012345_14	400_012345_1	280_012345_15	283_013456_15	285_012345_14	936_012345_48	918_01345_5	1991_012345_7	1096_012345_84	1314_012345_10	1091_012345_64	1311_012345_5	1093_012345_48	716_012345_1	713_012345_68	711_012345_4	710_012345_10	1757_012345_10	122_012345_15
1788_012345_5	217_012345_1	214_012345_1	45_012345_1	212_012345_18	85_012345_1	872_01345_9	1267_012345_3	219_012345_1	133_012345_1	1278_012345_9	202_012345_1	165_012345_1	1300_012345_59	138_012345_46	490_012345_102	491_012345_17	692_012345_3	25_012345_1	26_012345_68	950_012345_1	20_012345_1	22_013456_8	1943_012345_88	29_012345_1	1070_01235_11	94_012345_110	344_012345_1	404_012345_40	546_012345_1	547_012345_16	400_012345_1	280_012345_15	283_013456_16	285_012345_14	936_012345_52	918_01345_7	1991_012345_6	1096_012345_87	1314_012345_8	1091_012345_68	1311_012345_5	1093_012345_47	716_012345_1	713_012345_72	711_012345_4	710_012345_10	1757_012345_12	122_012345_19	1172_012345_70
1788_012345_7	217_012345_1	214_012345_1	45_012345_1	212_012345_22	85_012345_1	872_01345_10	1267_012345_5	219_012345_1	133_012345_1	1278_012345_9	202_012345_1	165_012345_1	1300_012345_64	138_012345_54	490_012345_103	491_012345_13	692_012345_3	25_012345_1	26_012345_69	950_012345_1	20_012345_1	22_013456_8	1943_012345_84	29_012345_1	1070_01235_12	94_012345_109	344_012345_1	404_012345_42	546_012345_1	547_012345_17	400_012345_1	280_012345_15	283_013456_12	285_012345_10	936_012345_50	918_01345_7	1991_012345_4	1096_012345_85	1314_012345_11	1091_012345_62	1311_012345_8	1093_012345_49	716_012345_1	713_012345_75	711_012345_4	710_012345_9	1757_012345_10	122_012345_17	1172_012345_66
1788_012345_7	217_012345_1	214_012345_1	45_012345_1	212_012345_23	85_012345_1	872_01345_8	1267_012345_6	219_012345_1	1278_012345_7	165_012345_1	1300_012345_67	138_012345_60	490_012345_104	491_012345_11	692_012345_4	25_012345_1	26_012345_78	950_012345_1	20_012345_1	22_013456_4	1943_012345_79	29_012345_1	1070_01235_12	94_012345_108	344_012345_1	404_012345_36	546_012345_1	547_012345_19	400_012345_1	280_012345_14	283_013456_13	285_012345_10	936_012345_54	918_01345_8	1991_012345_5	1096_012345_89	1314_012345_8	1091_012345_62	1311_012345_8	1093_012345_49	716_012345_1	713_012345_77	711_012345_4	710_012345_7	1757_012345_11	122_012345_20	1172_012345_75	273_012345_22	265_012345_1
1788_012345_8	217_012345_1	214_012345_1	45_012345_1	212_012345_25	85_012345_1	872_01345_8	1267_012345_6	219_012345_1	1278_012345_6	165_012345_1	1300_012345_70	138_012345_57	490_012345_111	491_012345_10	692_012345_4	25_012345_1	26_012345_79	950_012345_1	20_012345_1	22_013456_5	1943_012345_78	29_012345_1	1070_01235_10	94_012345_112	344_012345_1	404_012345_35	546_012345_1	547_012345_18	400_012345_1	280_012345_15	283_013456_9	285_012345_6	936_012345_54	918_01345_9	1991_012345_3	1096_012345_92	1314_012345_9	1091_012345_64	1311_012345_7	1093_012345_43	716_012345_1	713_012345_82	711_012345_2	710_012345_8	1757_012345_10	122_012345_20	1172_012345_79	273_012345_23	265_012345_1
1788_012345_12	217_012345_1	214_012345_1	45_012345_1	212_012345_27	85_012345_1	872_01345_7	1267_012345_7	219_012345_1	1278_012345_5	165_012345_1	1300_012345_73	138_012345_54	490_012345_109	491_012345_13	692_012345_2	25_012345_1	26_012345_74	950_012345_1	20_012345_1	22_013456_5	1943_012345_78	29_012345_1	1070_01235_10	94_012345_122	344_012345_1	404_012345_42	546_012345_1	547_012345_20	400_012345_1	280_012345_16	283_013456_10	285_012345_4	936_012345_55	1991_012345_2	1096_012345_92	1314_012345_8	1091_012345_62	1311_012345_6	1093_012345_45	716_012345_1	713_012345_73	711_012345_2	710_012345_7	1757_012345_9	122_012345_21	1172_012345_76	273_012345_21	265_012345_1	127_012345_8
1788_012345_11	217_012345_1	214_012345_1	45_012345_1	212_012345_27	85_012345_1	872_01345_7	1267_012345_9	219_012345_1	1278_012345_5	165_012345_1	1300_012345_71	138_012345_57	490_012345_106	491_012345_12	692_012345_2	25_012345_1	26_012345_81	950_012345_1	20_012345_1	22_013456_3	1943_012345_74	29_012345_1	1070_01235_13	94_012345_127	344_012345_1	404_012345_40	546_012345_1	547_012345_22	400_012345_1	280_012345_17	283_013456_9	285_012345_5	936_012345_56	1991_012345_2	1096_012345_96	1314_012345_7	1091_012345_67	1311_012345_6	1093_012345_37	716_012345_1	713_012345_61	711_012345_2	710_012345_4	1757_012345_8	122_012345_22	1172_012345_78	273_012345_21	265_012345_1	127_012345_8
1788_012345_8	217_012345_1	214_012345_1	45_012345_1	212_012345_29	1226_012345_1	872_01345_7	1267_012345_7	219_012345_1	1278_012345_5	165_012345_1	1300_012345_73	138_012345_57	490_012345_108	491_012345_12	692_012345_1	25_012345_1	26_012345_82	950_012345_1	20_012345_1	22_013456_2	1943_012345_75	29_012345_1	1070_01235_11	94_012345_127	344_012345_1	404_012345_41	546_012345_1	547_012345_23	400_012345_1	280_012345_18	283_013456_7	285_012345_5	936_012345_56	1991_012345_2	1096_012345_99	1314_012345_4	1091_012345_60	1311_012345_5	1093_012345_40	716_012345_1	713_012345_57	711_012345_2	710_012345_6	1757_012345_8	122_012345_21	1172_012345_82	273_012345_18	265_012345_1	127_012345_7
1788_012345_8	217_012345_1	214_012345_1	45_012345_1	212_012345_33	1226_012345_1	872_01345_6	1267_012345_8	219_012345_1	1278_012345_3	165_012345_1	1300_012345_73	138_012345_53	490_012345_105	491_012345_11	692_012345_1	25_012345_1	26_012345_85	950_012345_1	20_012345_1	22_013456_1	1943_012345_81	29_012345_1	1070_01235_11	94_012345_128	344_012345_1	404_012345_40	546_012345_1	547_012345_22	400_012345_1	280_012345_18	283_013456_6	285_012345_5	936_012345_57	1991_012345_2	1096_012345_96	1314_012345_5	1091_012345_64	1311_012345_5	1093_012345_43	716_012345_1	713_012345_54	711_012345_1	710_012345_4	1757_012345_8	122_012345_23	1172_012345_74	265_012345_1	127_012345_6	574_01235_1
1788_012345_7	217_012345_1	214_012345_1	45_012345_1	212_012345_34	1226_012345_1	872_01345_6	1267_012345_10	219_012345_1	1278_012345_2	165_012345_1	1300_012345_72	138_012345_48	490_012345_109	491_012345_12	692_012345_1	25_012345_1	26_012345_90	950_012345_1	20_012345_1	22_013456_1	1943_012345_90	29_012345_1	1070_01235_10	94_012345_117	344_012345_1	404_012345_39	546_012345_1	547_012345_20	400_012345_1	280_012345_20	283_013456_8	285_012345_3	936_012345_53	1991_012345_2	1096_012345_93	1314_012345_3	1091_012345_63	1311_012345_6	1093_012345_43	716_012345_1	713_012345_58	711_012345_2	710_012345_3	1757_012345_7	122_012345_23	265_012345_1	127_012345_5	574_01235_1	1701_01345_2
1788_012345_5	217_012345_1	214_012345_1	45_012345_1	212_012345_32	1226_012345_1	872_01345_6	1267_012345_11	219_012345_1	1278_012345_2	165_012345_1	1300_012345_72	138_012345_53	490_012345_112	491_012345_10	1775_012345_40	25_012345_1	26_012345_95	950_012345_1	20_012345_1	22_013456_2	1943_012345_90	29_012345_1	1070_01235_12	94_012345_113	344_012345_1	404_012345_37	546_012345_1	547_012345_24	400_012345_1	280_012345_19	283_013456_9	285_012345_4	936_012345_57	1991_012345_3	1096_012345_88	1314_012345_4	1091_012345_70	1311_012345_8	1093_012345_42	716_012345_1	713_012345_55	711_012345_3	710_012345_5	1757_012345_8	122_012345_24	265_012345_1	127_012345_4	574_01235_1	1701_01345_1
1788_012345_5	217_012345_1	214_012345_1	45_012345_1	212_012345_29	1226_012345_1	872_01345_4	1267_012345_11	219_012345_1	1278_012345_2	165_012345_1	1300_012345_73	138_012345_55	490_012345_109	491_012345_11	1775_012345_38	25_012345_1	26_012345_99	950_012345_1	20_012345_1	22_013456_2	1943_012345_93	29_012345_1	1070_01235_11	94_012345_112	344_012345_1	404_012345_39	547_012345_27	400_012345_1	280_012345_20	283_013456_8	285_012345_4	936_012345_55	1991_012345_4	1096_012345_80	1798_012345_25	1091_012345_72	1311_012345_9	1093_012345_41	716_012345_1	713_012345_48	711_012345_4	710_012345_4	1757_012345_9	122_012345_23	265_012345_1	127_012345_4	574_01235_1	1552_012345_23	59_012345_4
1788_012345_8	217_012345_1	214_012345_1	45_012345_1	212_012345_30	1226_012345_1	872_01345_3	1267_012345_12	219_012345_1	1278_012345_3	165_012345_1	1300_012345_66	138_012345_53	490_012345_102	491_012345_12	1775_012345_40	25_012345_1	26_012345_103	950_012345_1	20_012345_1	22_013456_1	1943_012345_95	29_012345_1	1070_01235_8	94_012345_109	344_012345_1	404_012345_42	547_012345_25	400_012345_1	280_012345_18	283_013456_6	285_012345_5	936_012345_55	1991_012345_5	1096_012345_84	1798_012345_26	1091_012345_71	1311_012345_8	1093_012345_40	716_012345_1	713_012345_41	711_012345_5	710_012345_7	1757_012345_8	122_012345_23	265_012345_1	127_012345_3	574_01235_1	1552_012345_22	59_012345_6
1788_012345_9	217_012345_1	214_012345_1	212_012345_29	1226_012345_1	872_01345_3	1267_012345_13	219_012345_1	498_012345_1	165_012345_1	1300_012345_68	138_012345_49	490_012345_105	491_012345_11	1775_012345_45	25_012345_1	26_012345_105	950_012345_1	20_012345_1	1943_012345_99	29_012345_1	1070_01235_7	94_012345_105	344_012345_1	404_012345_45	547_012345_22	400_012345_1	280_012345_22	283_013456_8	285_012345_5	936_012345_51	1991_012345_5	1096_012345_80	1798_012345_25	1091_012345_74	1311_012345_11	1093_012345_44	716_012345_1	999_012345_44	711_012345_2	710_012345_7	1757_012345_5	122_012345_23	265_012345_1	127_012345_3	574_01235_1	1552_012345_25	59_012345_7	17_012345_20	302_012345_1
1788_012345_11	217_012345_1	214_012345_1	212_012345_33	1226_012345_1	872_01345_3	1267_012345_14	219_012345_1	498_012345_1	165_012345_1	1300_012345_69	138_012345_49	490_012345_106	491_012345_9	1775_012345_47	25_012345_1	26_012345_99	950_012345_1	20_012345_1	1943_012345_95	29_012345_1	1070_01235_5	94_012345_105	344_012345_1	404_012345_45	547_012345_18	400_012345_1	280_012345_21	283_013456_9	285_012345_5	936_012345_51	1991_012345_4	1096_012345_74	1798_012345_26	1091_012345_66	1311_012345_9	1093_012345_42	716_012345_1	999_012345_40	711_012345_2	710_012345_8	1757_012345_5	122_012345_25	265_012345_1	127_012345_3	574_01235_1	1552_012345_24	59_012345_8	17_012345_22	302_012345_1
1788_012345_12	217_012345_1	214_012345_1	212_012345_26	1226_012345_1	872_01345_2	1267_012345_16	219_012345_1	498_012345_1	165_012345_1	1300_012345_70	138_012345_54	490_012345_114	491_012345_9	1775_012345_42	25_012345_1	26_012345_101	950_012345_1	20_012345_1	1943_012345_94	29_012345_1	1070_01235_3	94_012345_97	344_012345_1	404_012345_47	547_012345_17	343_01235_1	280_012345_21	283_013456_9	285_012345_5	936_012345_50	1991_012345_2	1096_012345_69	1798_012345_25	1091_012345_71	1311_012345_9	1093_012345_46	716_012345_1	999_012345_38	711_012345_3	710_012345_8	1757_012345_4	122_012345_24	265_012345_1	127_012345_5	574_01235_1	1552_012345_22	59_012345_5	17_012345_21	302_012345_1
1788_012345_11	217_012345_1	214_012345_1	212_012345_20	1226_012345_1	1267_012345_16	219_012345_1	165_012345_1	1300_012345_71	138_012345_52	490_012345_116	491_012345_7	1775_012345_40	25_012345_1	26_012345_105	950_012345_1	20_012345_1	1943_012345_89	29_012345_1	1070_01235_3	94_012345_107	344_012345_1	404_012345_41	547_012345_16	343_01235_1	280_012345_20	283_013456_7	285_012345_2	936_012345_49	1991_012345_2	1096_012345_71	1798_012345_24	1091_012345_72	1311_012345_8	1093_012345_50	716_012345_1	999_012345_44	711_012345_4	710_012345_7	1757_012345_3	122_012345_27	265_012345_1	127_012345_6	574_01235_1	1552_012345_22	59_012345_7	17_012345_19	302_012345_1	425_012345_18	57_012345_56
1788_012345_11	217_012345_1	214_012345_1	212_012345_22	1267_012345_16	219_012345_1	165_012345_1	1300_012345_72	138_012345_53	490_012345_109	491_012345_7	1775_012345_41	25_012345_1	26_012345_109	950_012345_1	20_012345_1	1943_012345_88	29_012345_1	1070_01235_4	94_012345_104	344_012345_1	404_012345_40	547_012345_21	343_01235_1	280_012345_21	283_013456_9	285_012345_3	936_012345_53	1991_012345_2	1096_012345_73	1798_012345_27	1091_012345_71	1311_012345_10	1093_012345_46	716_012345_1	999_012345_46	711_012345_3	710_012345_5	1757_012345_4	122_012345_25	265_012345_1	127_012345_5	574_01235_1	1552_012345_28	59_012345_9	17_012345_16	302_012345_1	425_012345_20	57_012345_51	50_012345_1
1788_012345_12	217_012345_1	214_012345_1	212_012345_21	1267_012345_15	219_012345_1	165_012345_1	1300_012345_75	138_012345_56	490_012345_114	491_012345_10	1775_012345_43	25_012345_1	26_012345_104	950_012345_1	20_012345_1	1943_012345_82	29_012345_1	1070_01235_6	94_012345_99	344_012345_1	404_012345_40	547_012345_21	343_01235_1	280_012345_20	283_013456_9	285_012345_4	936_012345_52	1991_012345_2	1096_012345_77	1798_012345_25	1091_012345_72	1311_012345_10	1093_012345_47	716_012345_1	999_012345_49	711_012345_5	710_012345_6	1757_012345_2	122_012345_22	265_012345_1	127_012345_7	574_01235_1	1552_012345_29	59_012345_9	17_012345_18	302_012345_1	425_012345_19	57_012345_52	50_012345_1
1788_012345_12	217_012345_1	214_012345_1	212_012345_21	1267_012345_15	219_012345_1	165_012345_1	1300_012345_75	138_012345_52	490_012345_108	491_012345_11	1775_012345_41	25_012345_1	26_012345_104	950_012345_1	20_012345_1	1943_012345_77	29_012345_1	1070_01235_5	94_012345_86	344_012345_1	404_012345_43	547_012345_24	343_01235_1	280_012345_19	283_013456_9	285_012345_4	936_012345_52	1991_012345_1	1096_012345_74	1798_012345_26	1091_012345_76	1311_012345_10	1093_012345_51	716_012345_1	999_012345_50	711_012345_5	710_012345_4	1757_012345_3	122_012345_23	265_012345_1	127_012345_7	574_01235_1	1552_012345_27	59_012345_9	17_012345_20	302_012345_1	425_012345_15	57_012345_50	50_012345_1
1788_012345_9	217_012345_1	214_012345_1	212_012345_20	1267_012345_16	219_012345_1	165_012345_1	1300_012345_77	138_012345_48	490_012345_101	491_012345_8	1775_012345_43	25_012345_1	26_012345_108	20_012345_1	1943_012345_80	29_012345_1	1070_01235_6	94_012345_95	344_012345_1	404_012345_45	547_012345_25	343_01235_1	280_012345_23	283_013456_8	285_012345_4	936_012345_48	1991_012345_1	1096_012345_66	1798_012345_34	1091_012345_73	1311_012345_8	1093_012345_49	716_012345_1	999_012345_44	711_012345_5	710_012345_6	1757_012345_3	122_012345_27	265_012345_1	127_012345_7	574_01235_1	1552_012345_27	59_012345_6	17_012345_15	302_012345_1	425_012345_13	57_012345_57	50_012345_1	53_012345_38
1788_012345_8	217_012345_1	214_012345_1	212_012345_23	1267_012345_18	219_012345_1	165_012345_1	1300_012345_80	138_012345_52	490_012345_105	491_012345_8	1775_012345_49	25_012345_1	26_012345_102	20_012345_1	1943_012345_76	29_012345_1	1070_01235_5	94_012345_97	344_012345_1	404_012345_38	547_012345_23	343_01235_1	280_012345_24	283_013456_8	285_012345_2	936_012345_45	1991_012345_1	1096_012345_75	1798_012345_39	1091_012345_70	1311_012345_8	1093_012345_43	716_012345_1	999_012345_46	711_012345_6	710_012345_9	1757_012345_1	122_012345_29	265_012345_1	127_012345_8	574_01235_1	1552_012345_26	59_012345_7	17_012345_13	302_012345_1	425_012345_12	57_012345_55	50_012345_1	53_012345_41
1788_012345_8	217_012345_1	214_012345_1	212_012345_25	1267_012345_17	219_012345_1	165_012345_1	1300_012345_80	138_012345_50	490_012345_111	491_012345_8	1775_012345_48	25_012345_1	26_012345_105	20_012345_1	1943_012345_76	29_012345_1	1070_01235_3	94_012345_101	344_012345_1	404_012345_41	547_012345_26	343_01235_1	280_012345_19	283_013456_9	285_012345_2	936_012345_50	964_012345_61	1096_012345_69	1798_012345_43	1091_012345_67	1311_012345_8	1093_012345_44	716_012345_1	999_012345_50	711_012345_6	710_012345_9	1757_012345_2	122_012345_27	265_012345_1	127_012345_9	574_01235_1	1552_012345_27	59_012345_7	17_012345_13	302_012345_1	425_012345_10	57_012345_56	50_012345_1	53_012345_42
1788_012345_9	217_012345_1	214_012345_1	212_012345_28	1267_012345_15	219_012345_1	165_012345_1	1300_012345_80	138_012345_50	490_012345_112	491_012345_10	1775_012345_45	25_012345_1	26_012345_112	20_012345_1	1943_012345_75	29_012345_1	1070_01235_4	94_012345_102	344_012345_1	404_012345_43	547_012345_30	343_01235_1	280_012345_20	283_013456_10	936_012345_47	964_012345_62	1096_012345_72	1798_012345_37	1091_012345_71	1311_012345_10	1093_012345_37	716_012345_1	999_012345_48	711_012345_9	710_012345_8	1757_012345_1	122_012345_23	265_012345_1	127_012345_7	574_01235_1	1552_012345_29	59_012345_8	17_012345_17	302_012345_1	425_012345_9	57_012345_57	50_012345_1	53_012345_46	412_012345_1
1788_012345_10	217_012345_1	214_012345_1	212_012345_28	1267_012345_16	219_012345_1	165_012345_1	1300_012345_78	138_012345_54	490_012345_105	491_012345_10	1775_012345_43	25_012345_1	26_012345_112	20_012345_1	1943_012345_72	29_012345_1	1070_01235_5	94_012345_100	344_012345_1	404_012345_44	547_012345_32	343_01235_1	280_012345_13	283_013456_10	936_012345_49	964_012345_60	1096_012345_73	1798_012345_43	1091_012345_75	1311_012345_11	1093_012345_41	716_012345_1	999_012345_47	711_012345_7	710_012345_7	1757_012345_1	122_012345_27	265_012345_1	127_012345_6	574_01235_1	1552_012345_28	59_012345_8	17_012345_21	302_012345_1	425_012345_9	57_012345_51	50_012345_1	53_012345_48	412_012345_1
1788_012345_8	217_012345_1	214_012345_1	212_012345_32	1267_012345_16	219_012345_1	165_012345_1	1300_012345_70	138_012345_56	490_012345_113	491_012345_9	1775_012345_46	25_012345_1	26_012345_109	20_012345_1	1943_012345_71	29_012345_1	1070_01235_5	94_012345_107	344_012345_1	404_012345_48	547_012345_36	343_01235_1	280_012345_16	283_013456_7	936_012345_46	964_012345_53	1096_012345_67	1798_012345_43	1091_012345_76	1311_012345_11	1093_012345_40	716_012345_1	999_012345_47	711_012345_9	710_012345_8	1757_012345_1	122_012345_24	265_012345_1	127_012345_6	574_01235_1	1552_012345_27	59_012345_8	17_012345_24	302_012345_1	425_012345_9	57_012345_53	50_012345_1	53_012345_49	412_012345_1
1788_012345_9	217_012345_1	214_012345_1	212_012345_31	1267_012345_16	219_012345_1	165_012345_1	1300_012345_74	138_012345_55	490_012345_114	491_012345_10	1775_012345_46	25_012345_1	26_012345_116	20_012345_1	1943_012345_68	29_012345_1	1070_01235_4	94_012345_107	344_012345_1	404_012345_38	547_012345_37	343_01235_1	280_012345_14	283_013456_6	936_012345_43	964_012345_58	1096_012345_74	1798_012345_46	1091_012345_73	1311_012345_10	1093_012345_43	716_012345_1	999_012345_50	711_012345_10	710_012345_10	262_012345_1	122_012345_27	265_012345_1	127_012345_8	574_01235_1	1552_012345_29	59_012345_8	17_012345_21	302_012345_1	425_012345_7	57_012345_57	50_012345_1	53_012345_46	412_012345_1
1788_012345_8	217_012345_1	214_012345_1	212_012345_30	1267_012345_16	219_012345_1	165_012345_1	1300_012345_76	138_012345_53	490_012345_114	491_012345_10	1775_012345_45	25_012345_1	26_012345_119	20_012345_1	1943_012345_71	29_012345_1	94_012345_96	344_012345_1	404_012345_46	547_012345_31	280_012345_12	283_013456_8	936_012345_40	964_012345_62	1096_012345_81	1798_012345_45	1091_012345_75	1311_012345_5	1093_012345_45	716_012345_1	999_012345_46	711_012345_10	710_012345_10	262_012345_1	122_012345_26	265_012345_1	127_012345_6	574_01235_1	1552_012345_25	59_012345_9	17_012345_27	302_012345_1	425_012345_5	57_012345_53	50_012345_1	53_012345_44	412_012345_1	371_012345_1	370_012345_1
1788_012345_9	217_012345_1	214_012345_1	212_012345_30	1267_012345_16	219_012345_1	165_012345_1	1300_012345_74	138_012345_56	490_012345_120	491_012345_7	1775_012345_47	25_012345_1	26_012345_117	20_012345_1	1943_012345_72	29_012345_1	94_012345_104	344_012345_1	404_012345_43	547_012345_29	280_012345_11	283_013456_9	936_012345_40	964_012345_53	1096_012345_89	1798_012345_42	1091_012345_75	1311_012345_3	1093_012345_37	716_012345_1	999_012345_49	711_012345_12	710_012345_12	262_012345_1	122_012345_25	265_012345_1	127_012345_6	574_01235_1	1552_012345_25	59_012345_9	17_012345_25	302_012345_1	425_012345_5	57_012345_55	50_012345_1	53_012345_44	412_012345_1	371_012345_1	370_012345_1
1788_012345_8	217_012345_1	214_012345_1	212_012345_29	1267_012345_18	219_012345_1	165_012345_1	1300_012345_75	138_012345_52	490_012345_121	491_012345_6	1775_012345_45	25_012345_1	26_012345_118	20_012345_1	1943_012345_71	29_012345_1	94_012345_97	344_012345_1	404_012345_41	547_012345_26	280_012345_11	283_013456_8	936_012345_41	964_012345_46	1096_012345_90	1798_012345_43	1091_012345_76	1311_012345_5	1093_012345_35	716_012345_1	999_012345_52	711_012345_10	710_012345_15	262_012345_1	122_012345_30	265_012345_1	127_012345_7	574_01235_1	1552_012345_27	59_012345_12	17_012345_30	302_012345_1	425_012345_5	57_012345_51	50_012345_1	53_012345_44	412_012345_1	371_012345_1	370_012345_1
1788_012345_7	217_012345_1	214_012345_1	212_012345_31	1267_012345_19	219_012345_1	165_012345_1	1300_012345_66	138_012345_53	490_012345_124	491_012345_6	1775_012345_41	25_012345_1	26_012345_112	20_012345_1	1943_012345_69	29_012345_1	94_012345_98	344_012345_1	404_012345_36	547_012345_23	280_012345_12	283_013456_8	936_012345_36	964_012345_53	1096_012345_92	1798_012345_46	1091_012345_73	1311_012345_5	1093_012345_32	716_012345_1	999_012345_59	711_012345_11	710_012345_19	262_012345_1	122_012345_27	265_012345_1	127_012345_6	574_01235_1	1552_012345_29	59_012345_9	17_012345_26	302_012345_1	425_012345_7	57_012345_57	50_012345_1	53_012345_41	412_012345_1	371_012345_1	370_012345_1
1788_012345_4	217_012345_1	214_012345_1	212_012345_25	1267_012345_16	219_012345_1	165_012345_1	1300_012345_67	138_012345_59	490_012345_121	491_012345_4	1775_012345_40	25_012345_1	26_012345_120	20_012345_1	1943_012345_71	29_012345_1	94_012345_101	344_012345_1	404_012345_37	547_012345_26	280_012345_13	283_013456_8	936_012345_33	11_012345_1	1096_012345_94	1798_012345_53	1091_012345_75	1311_012345_4	1093_012345_27	716_012345_1	999_012345_60	711_012345_12	710_012345_20	262_012345_1	122_012345_25	265_012345_1	127_012345_7	574_01235_1	1552_012345_29	59_012345_11	17_012345_30	302_012345_1	425_012345_7	57_012345_50	50_012345_1	53_012345_42	412_012345_1	371_012345_1	370_012345_1
1788_012345_4	217_012345_1	214_012345_1	212_012345_24	1267_012345_14	219_012345_1	165_012345_1	1300_012345_68	138_012345_56	490_012345_124	491_012345_4	1775_012345_37	25_012345_1	26_012345_108	20_012345_1	1943_012345_68	29_012345_1	94_012345_96	344_012345_1	404_012345_32	547_012345_23	280_012345_14	283_013456_7	936_012345_31	11_012345_1	1096_012345_99	1798_012345_55	1091_012345_71	1311_012345_6	1093_012345_26	716_012345_1	999_012345_57	711_012345_12	710_012345_18	262_012345_1	122_012345_28	265_012345_1	127_012345_4	574_01235_1	1552_012345_30	59_012345_11	17_012345_27	302_012345_1	425_012345_7	57_012345_58	50_012345_1	53_012345_42	412_012345_1	371_012345_1	370_012345_1
1788_012345_4	217_012345_1	214_012345_1	212_012345_23	1267_012345_13	219_012345_1	165_012345_1	1300_012345_63	138_012345_52	490_012345_123	491_012345_3	1775_012345_35	25_012345_1	26_012345_107	20_012345_1	1943_012345_68	29_012345_1	94_012345_100	344_012345_1	404_012345_31	547_012345_26	280_012345_7	283_013456_6	936_012345_33	11_012345_1	1096_012345_104	1798_012345_46	1091_012345_75	1311_012345_6	1093_012345_25	716_012345_1	999_012345_55	711_012345_11	710_012345_14	262_012345_1	122_012345_29	265_012345_1	127_012345_4	574_01235_1	1552_012345_29	59_012345_11	17_012345_26	302_012345_1	425_012345_7	57_012345_61	50_012345_1	53_012345_39	412_012345_1	371_012345_1	370_012345_1
1788_012345_3	217_012345_1	214_012345_1	212_012345_26	1267_012345_11	219_012345_1	165_012345_1	1300_012345_59	138_012345_50	490_012345_118	491_012345_3	1775_012345_45	25_012345_1	26_012345_100	20_012345_1	1943_012345_71	29_012345_1	94_012345_99	344_012345_1	404_012345_27	547_012345_20	280_012345_7	283_013456_7	936_012345_31	11_012345_1	1096_012345_112	1798_012345_47	1091_012345_75	1311_012345_4	1093_012345_28	716_012345_1	999_012345_55	711_012345_8	710_012345_20	262_012345_1	122_012345_30	265_012345_1	127_012345_6	574_01235_1	1552_012345_27	59_012345_12	17_012345_28	302_012345_1	425_012345_7	57_012345_61	50_012345_1	53_012345_42	412_012345_1	371_012345_1	370_012345_1
1788_012345_1	217_012345_1	214_012345_1	212_012345_27	1267_012345_11	219_012345_1	165_012345_1	1300_012345_63	138_012345_52	490_012345_118	491_012345_3	1775_012345_47	25_012345_1	26_012345_92	20_012345_1	1943_012345_77	29_012345_1	94_012345_105	344_012345_1	404_012345_24	547_012345_17	280_012345_7	283_013456_8	936_012345_31	11_012345_1	1096_012345_115	1798_012345_44	1091_012345_79	1311_012345_4	1093_012345_26	716_012345_1	999_012345_57	711_012345_9	710_012345_21	262_012345_1	122_012345_27	265_012345_1	127_012345_5	574_01235_1	1552_012345_27	59_012345_14	17_012345_22	302_012345_1	425_012345_10	57_012345_58	50_012345_1	53_012345_42	412_012345_1	371_012345_1	370_012345_1
1788_012345_1	217_012345_1	214_012345_1	212_012345_26	1267_012345_13	219_012345_1	165_012345_1	1300_012345_59	138_012345_60	490_012345_124	491_012345_2	1775_012345_47	25_012345_1	26_012345_98	20_012345_1	1943_012345_80	29_012345_1	94_012345_111	344_012345_1	404_012345_26	547_012345_12	280_012345_7	283_013456_7	936_012345_30	11_012345_1	1096_012345_109	1798_012345_44	1091_012345_88	1311_012345_5	1093_012345_20	1308_012345_1	999_012345_58	711_012345_9	710_012345_21	262_012345_1	122_012345_27	265_012345_1	127_012345_6	574_01235_1	1552_012345_31	59_012345_15	17_012345_25	302_012345_1	425_012345_9	57_012345_58	50_012345_1	53_012345_42	412_012345_1	371_012345_1	370_012345_1
1788_012345_1	217_012345_1	214_012345_1	212_012345_25	1267_012345_14	219_012345_1	165_012345_1	1300_012345_63	138_012345_66	490_012345_121	491_012345_1	1775_012345_48	25_012345_1	26_012345_92	20_012345_1	1943_012345_84	29_012345_1	94_012345_120	344_012345_1	404_012345_20	547_012345_10	280_012345_6	283_013456_5	936_012345_28	11_012345_1	1096_012345_116	1798_012345_46	1091_012345_86	1311_012345_5	1093_012345_16	1308_012345_1	999_012345_57	711_012345_7	710_012345_20	262_012345_1	122_012345_28	265_012345_1	127_012345_7	574_01235_1	1552_012345_36	59_012345_12	17_012345_29	302_012345_1	425_012345_8	57_012345_59	50_012345_1	53_012345_40	412_012345_1	371_012345_1	370_012345_1
1788_012345_1	217_012345_1	214_012345_1	212_012345_21	1267_012345_14	219_012345_1	165_012345_1	1300_012345_68	138_012345_63	490_012345_123	491_012345_1	1775_012345_52	25_012345_1	26_012345_92	20_012345_1	1943_012345_85	29_012345_1	94_012345_135	344_012345_1	404_012345_22	547_012345_8	280_012345_6	283_013456_5	936_012345_31	11_012345_1	1096_012345_110	1798_012345_50	1091_012345_80	1311_012345_5	1093_012345_10	1308_012345_1	999_012345_49	13_012345_1	711_012345_6	710_012345_20	262_012345_1	122_012345_31	265_012345_1	127_012345_6	574_01235_1	1552_012345_42	59_012345_12	17_012345_25	302_012345_1	425_012345_9	57_012345_58	50_012345_1	53_012345_35	412_012345_1	371_012345_1
1788_012345_1	217_012345_1	214_012345_1	212_012345_25	1267_012345_14	219_012345_1	165_012345_1	1300_012345_70	138_012345_62	490_012345_123	491_012345_1	1775_012345_57	25_012345_1	26_012345_93	20_012345_1	1943_012345_81	29_012345_1	94_012345_131	344_012345_1	404_012345_27	547_012345_7	280_012345_5	283_013456_5	936_012345_30	11_012345_1	1096_012345_107	1798_012345_50	1091_012345_78	1311_012345_4	1093_012345_10	1308_012345_1	999_012345_44	13_012345_1	711_012345_6	710_012345_23	262_012345_1	122_012345_30	265_012345_1	127_012345_3	574_01235_1	1552_012345_40	59_012345_12	17_012345_26	302_012345_1	425_012345_10	57_012345_56	50_012345_1	53_012345_38	412_012345_1	371_012345_1
1788_012345_1	217_012345_1	214_012345_1	212_012345_23	1267_012345_14	219_012345_1	165_012345_1	1300_012345_73	138_012345_66	490_012345_120	491_012345_2	1775_012345_61	25_012345_1	26_012345_91	20_012345_1	1943_012345_86	29_012345_1	94_012345_133	344_012345_1	404_012345_24	547_012345_7	280_012345_5	283_013456_4	936_012345_33	11_012345_1	1096_012345_110	1798_012345_53	1091_012345_77	1311_012345_4	1093_012345_10	1308_012345_1	999_012345_36	13_012345_1	711_012345_5	710_012345_22	262_012345_1	122_012345_25	265_012345_1	127_012345_4	574_01235_1	1552_012345_44	59_012345_12	17_012345_26	302_012345_1	425_012345_12	57_012345_54	50_012345_1	53_012345_41	412_012345_1	371_012345_1
1788_012345_1	217_012345_1	214_012345_1	212_012345_20	1267_012345_11	219_012345_1	165_012345_1	1300_012345_71	138_012345_68	490_012345_112	491_012345_2	1775_012345_61	25_012345_1	26_012345_97	20_012345_1	1943_012345_80	29_012345_1	94_012345_133	344_012345_1	404_012345_23	547_012345_7	280_012345_6	283_013456_4	936_012345_30	11_012345_1	1096_012345_108	1798_012345_46	1091_012345_79	1311_012345_5	1093_012345_11	1308_012345_1	999_012345_35	13_012345_1	711_012345_6	710_012345_28	262_012345_1	122_012345_25	265_012345_1	127_012345_5	574_01235_1	1552_012345_43	59_012345_13	17_012345_22	302_012345_1	425_012345_10	57_012345_48	50_012345_1	53_012345_46	412_012345_1	371_012345_1
217_012345_1	214_012345_1	212_012345_18	1267_012345_13	219_012345_1	165_012345_1	1300_012345_72	138_012345_70	490_012345_108	491_012345_2	1775_012345_63	25_012345_1	26_012345_104	20_012345_1	1943_012345_84	29_012345_1	94_012345_132	344_012345_1	404_012345_28	547_012345_5	280_012345_4	283_013456_3	936_012345_30	11_012345_1	1096_012345_105	1798_012345_48	1091_012345_77	1311_012345_6	1093_012345_14	1308_012345_1	999_012345_37	13_012345_1	711_012345_6	710_012345_28	262_012345_1	122_012345_24	265_012345_1	127_012345_6	574_01235_1	1552_012345_49	59_012345_13	17_012345_24	302_012345_1	425_012345_7	57_012345_45	50_012345_1	53_012345_44	412_012345_1	371_012345_1	370_012345_1
217_012345_1	214_012345_1	212_012345_20	1267_012345_13	219_012345_1	165_012345_1	1300_012345_77	138_012345_68	490_012345_107	491_012345_2	1775_012345_63	25_012345_1	26_012345_108	20_012345_1	1943_012345_87	29_012345_1	94_012345_134	344_012345_1	404_012345_33	547_012345_6	280_012345_4	283_013456_2	936_012345_34	11_012345_1	1096_012345_101	1798_012345_49	1091_012345_80	1311_012345_7	1093_012345_11	1308_012345_1	999_012345_41	13_012345_1	711_012345_5	710_012345_29	262_012345_1	122_012345_21	265_012345_1	127_012345_7	574_01235_1	1552_012345_43	59_012345_13	17_012345_24	302_012345_1	425_012345_6	57_012345_45	50_012345_1	53_012345_48	412_012345_1	371_012345_1	370_012345_1
217_012345_1	214_012345_1	212_012345_21	1267_012345_6	219_012345_1	165_012345_1	1300_012345_85	138_012345_64	490_012345_113	491_012345_2	1775_012345_68	25_012345_1	26_012345_106	20_012345_1	1943_012345_87	29_012345_1	94_012345_128	289_012345_1	404_012345_34	547_012345_4	280_012345_4	283_013456_4	936_012345_35	11_012345_1	1096_012345_105	1798_012345_47	1091_012345_79	1311_012345_7	1093_012345_11	1308_012345_1	999_012345_42	13_012345_1	711_012345_6	710_012345_30	262_012345_1	122_012345_21	265_012345_1	127_012345_9	574_01235_1	1552_012345_46	59_012345_14	17_012345_29	302_012345_1	362_012345_94	57_012345_50	50_012345_1	53_012345_50	412_012345_1	371_012345_1	370_012345_1
217_012345_1	214_012345_1	212_012345_21	1267_012345_4	219_012345_1	165_012345_1	1300_012345_95	138_012345_60	490_012345_108	491_012345_3	1775_012345_72	25_012345_1	26_012345_107	20_012345_1	1943_012345_85	29_012345_1	94_012345_127	289_012345_1	404_012345_34	547_012345_3	280_012345_3	283_013456_3	936_012345_33	11_012345_1	1096_012345_99	1798_012345_52	1091_012345_81	1311_012345_7	1093_012345_6	1308_012345_1	999_012345_36	13_012345_1	711_012345_3	710_012345_36	262_012345_1	122_012345_21	265_012345_1	127_012345_10	574_01235_1	1552_012345_51	59_012345_12	17_012345_23	302_012345_1	362_012345_100	57_012345_50	50_012345_1	53_012345_56	412_012345_1	371_012345_1	370_012345_1
217_012345_1	214_012345_1	212_012345_19	1267_012345_4	219_012345_1	165_012345_1	1300_012345_92	138_012345_63	490_012345_112	491_012345_3	1775_012345_67	25_012345_1	26_012345_111	20_012345_1	1943_012345_84	29_012345_1	94_012345_122	289_012345_1	404_012345_34	547_012345_1	280_012345_4	283_013456_3	936_012345_35	11_012345_1	1096_012345_103	1798_012345_52	1091_012345_82	1311_012345_7	1093_012345_7	1308_012345_1	999_012345_31	13_012345_1	711_012345_2	710_012345_38	262_012345_1	122_012345_20	265_012345_1	127_012345_9	574_01235_1	1552_012345_46	59_012345_9	17_012345_28	302_012345_1	362_012345_96	57_012345_52	50_012345_1	53_012345_57	412_012345_1	371_012345_1	370_012345_1
217_012345_1	214_012345_1	212_012345_19	1267_012345_2	219_012345_1	165_012345_1	1300_012345_99	138_012345_68	490_012345_108	491_012345_3	1775_012345_70	25_012345_1	26_012345_118	20_012345_1	1943_012345_73	29_012345_1	94_012345_120	289_012345_1	404_012345_35	547_012345_1	280_012345_4	283_013456_3	936_012345_31	11_012345_1	1096_012345_103	1798_012345_53	1091_012345_81	1311_012345_6	1093_012345_8	1308_012345_1	999_012345_29	13_012345_1	711_012345_1	710_012345_37	262_012345_1	122_012345_19	265_012345_1	127_012345_8	574_01235_1	1552_012345_44	59_012345_8	17_012345_29	302_012345_1	362_012345_99	57_012345_54	50_012345_1	53_012345_55	412_012345_1	371_012345_1	370_012345_1
217_012345_1	214_012345_1	212_012345_20	1267_012345_2	219_012345_1	165_012345_1	1300_012345_114	138_012345_67	490_012345_113	491_012345_4	1775_012345_70	25_012345_1	26_012345_121	20_012345_1	1943_012345_75	94_012345_116	289_012345_1	404_012345_33	547_012345_1	280_012345_4	283_013456_3	936_012345_28	11_012345_1	1096_012345_94	1798_012345_55	1091_012345_82	1311_012345_6	1093_012345_11	1308_012345_1	999_012345_28	13_012345_1	711_012345_1	710_012345_35	262_012345_1	122_012345_18	265_012345_1	127_012345_5	574_01235_1	1552_012345_45	59_012345_5	17_012345_27	302_012345_1	362_012345_101	57_012345_55	50_012345_1	53_012345_57	412_012345_1	371_012345_1	370_012345_1	372_012345_1
217_012345_1	214_012345_1	212_012345_22	1267_012345_2	219_012345_1	165_012345_1	1300_012345_116	138_012345_68	490_012345_119	491_012345_6	1775_012345_63	25_012345_1	26_012345_115	20_012345_1	1943_012345_79	94_012345_118	289_012345_1	404_012345_35	341_012345_1	280_012345_6	283_013456_4	936_012345_30	11_012345_1	1096_012345_94	1798_012345_59	1091_012345_89	1311_012345_6	1093_012345_10	1308_012345_1	999_012345_29	13_012345_1	711_012345_1	710_012345_33	262_012345_1	122_012345_19	265_012345_1	127_012345_8	574_01235_1	1552_012345_53	59_012345_3	17_012345_28	302_012345_1	362_012345_108	57_012345_50	50_012345_1	53_012345_59	412_012345_1	371_012345_1	370_012345_1	372_012345_1
217_012345_1	214_012345_1	212_012345_21	1267_012345_2	219_012345_1	165_012345_1	1300_012345_127	138_012345_63	490_012345_118	491_012345_6	1775_012345_66	25_012345_1	26_012345_111	20_012345_1	1943_012345_81	94_012345_124	289_012345_1	404_012345_33	341_012345_1	280_012345_6	283_013456_2	936_012345_28	11_012345_1	1096_012345_97	1798_012345_56	1091_012345_81	1311_012345_5	1093_012345_11	1308_012345_1	999_012345_30	13_012345_1	711_012345_1	710_012345_30	262_012345_1	122_012345_19	265_012345_1	127_012345_11	574_01235_1	1552_012345_56	59_012345_3	17_012345_24	302_012345_1	362_012345_113	57_012345_51	50_012345_1	53_012345_57	412_012345_1	371_012345_1	370_012345_1	372_012345_1
217_012345_1	214_012345_1	212_012345_21	1267_012345_1	219_012345_1	165_012345_1	1300_012345_122	138_012345_59	490_012345_120	491_012345_6	1775_012345_64	25_012345_1	26_012345_112	20_012345_1	1943_012345_78	94_012345_118	289_012345_1	404_012345_36	341_012345_1	280_012345_3	283_013456_3	936_012345_29	11_012345_1	1096_012345_99	1798_012345_53	1091_012345_84	1311_012345_6	1093_012345_10	1308_012345_1	999_012345_27	711_012345_1	710_012345_33	262_012345_1	122_012345_18	265_012345_1	127_012345_10	574_01235_1	1552_012345_58	59_012345_4	17_012345_26	302_012345_1	362_012345_113	57_012345_56	50_012345_1	53_012345_55	412_012345_1	371_012345_1	370_012345_1	372_012345_1	85_012345_1
217_012345_1	214_012345_1	212_012345_17	1267_012345_1	219_012345_1	165_012345_1	1300_012345_121	138_012345_55	490_012345_123	491_012345_3	1775_012345_58	25_012345_1	26_012345_110	20_012345_1	1943_012345_77	94_012345_114	289_012345_1	404_012345_44	341_012345_1	280_012345_3	283_013456_3	936_012345_30	11_012345_1	1096_012345_103	1798_012345_46	1091_012345_87	1311_012345_7	1093_012345_9	1308_012345_1	999_012345_23	711_012345_1	710_012345_30	262_012345_1	122_012345_17	265_012345_1	127_012345_12	574_01235_1	1552_012345_59	59_012345_4	17_012345_31	302_012345_1	362_012345_113	57_012345_61	50_012345_1	53_012345_56	412_012345_1	371_012345_1	370_012345_1	372_012345_1	293_012345_1
217_012345_1	214_012345_1	212_012345_17	1267_012345_1	219_012345_1	165_012345_1	1300_012345_123	138_012345_49	490_012345_128	491_012345_2	1775_012345_61	25_012345_1	26_012345_107	20_012345_1	1943_012345_76	94_012345_115	289_012345_1	404_012345_41	341_012345_1	280_012345_2	283_013456_6	936_012345_29	11_012345_1	1096_012345_110	1798_012345_47	1091_012345_85	1311_012345_8	1093_012345_8	1308_012345_1	713_012345_30	710_012345_32	262_012345_1	122_012345_16	265_012345_1	127_012345_8	574_01235_1	1552_012345_63	59_012345_6	17_012345_34	302_012345_1	362_012345_108	57_012345_62	50_012345_1	53_012345_57	412_012345_1	371_012345_1	370_012345_1	372_012345_1	293_012345_1	472_012345_41
217_012345_1	214_012345_1	212_012345_17	1308_012345_1	219_012345_1	165_012345_1	1300_012345_125	138_012345_44	490_012345_132	491_012345_3	1775_012345_62	25_012345_1	26_012345_115	20_012345_1	1943_012345_81	94_012345_118	289_012345_1	404_012345_43	341_012345_1	280_012345_4	283_013456_6	936_012345_23	11_012345_1	1096_012345_112	1798_012345_49	1091_012345_88	1311_012345_10	1093_012345_7	713_012345_27	710_012345_35	262_012345_1	122_012345_16	265_012345_1	127_012345_6	574_01235_1	1552_012345_65	59_012345_7	17_012345_25	302_012345_1	362_012345_112	57_012345_70	50_012345_1	53_012345_58	412_012345_1	371_012345_1	370_012345_1	372_012345_1	293_012345_1	472_012345_37	198_012345_17
217_012345_1	214_012345_1	212_012345_16	1308_012345_1	219_012345_1	165_012345_1	1300_012345_118	138_012345_50	490_012345_139	491_012345_2	1775_012345_58	25_012345_1	26_012345_121	20_012345_1	1943_012345_78	94_012345_117	289_012345_1	404_012345_41	341_012345_1	280_012345_5	283_013456_5	936_012345_22	11_012345_1	1096_012345_102	1798_012345_45	1091_012345_90	1311_012345_10	1093_012345_8	713_012345_25	710_012345_31	262_012345_1	122_012345_14	265_012345_1	127_012345_7	574_01235_1	1552_012345_64	59_012345_7	17_012345_30	302_012345_1	362_012345_110	57_012345_71	50_012345_1	53_012345_57	412_012345_1	371_012345_1	370_012345_1	372_012345_1	293_012345_1	472_012345_43	198_012345_13
217_012345_1	214_012345_1	212_012345_16	1308_012345_1	219_012345_1	165_012345_1	1300_012345_115	138_012345_52	490_012345_135	491_012345_3	1775_012345_58	25_012345_1	26_012345_126	20_012345_1	1943_012345_76	94_012345_105	289_012345_1	404_012345_39	341_012345_1	280_012345_4	283_013456_4	936_012345_21	11_012345_1	1096_012345_98	1798_012345_49	1091_012345_87	1311_012345_12	1093_012345_7	713_012345_20	710_012345_27	262_012345_1	122_012345_15	265_012345_1	127_012345_5	332_012345_1	1552_012345_64	59_012345_8	17_012345_26	302_012345_1	362_012345_105	57_012345_69	50_012345_1	53_012345_63	412_012345_1	371_012345_1	370_012345_1	372_012345_1	293_012345_1	198_012345_11	147_012345_1
217_012345_1	214_012345_1	212_012345_13	1308_012345_1	219_012345_1	165_012345_1	1300_012345_121	138_012345_53	490_012345_138	491_012345_4	1775_012345_66	25_012345_1	26_012345_133	20_012345_1	1943_012345_73	94_012345_102	289_012345_1	404_012345_42	341_012345_1	280_012345_8	283_013456_4	936_012345_22	11_012345_1	1096_012345_96	1798_012345_46	1091_012345_81	1311_012345_9	1093_012345_6	713_012345_25	710_012345_24	262_012345_1	122_012345_16	265_012345_1	127_012345_5	332_012345_1	1552_012345_69	59_012345_7	17_012345_30	302_012345_1	362_012345_110	57_012345_75	50_012345_1	53_012345_62	412_012345_1	371_012345_1	370_012345_1	372_012345_1	293_012345_1	198_012345_11	147_012345_1
217_012345_1	214_012345_1	212_012345_12	1308_012345_1	219_012345_1	165_012345_1	1300_012345_123	138_012345_54	490_012345_139	491_012345_4	1775_012345_71	25_012345_1	26_012345_133	20_012345_1	1943_012345_77	94_012345_97	289_012345_1	404_012345_44	341_012345_1	280_012345_9	283_013456_5	936_012345_19	11_012345_1	1096_012345_93	1798_012345_49	1091_012345_88	1311_012345_9	1093_012345_7	713_012345_24	710_012345_30	262_012345_1	122_012345_19	265_012345_1	127_012345_3	332_012345_1	1552_012345_71	59_012345_7	17_012345_29	302_012345_1	362_012345_105	57_012345_81	50_012345_1	53_012345_55	412_012345_1	371_012345_1	370_012345_1	372_012345_1	293_012345_1	198_012345_7	147_012345_1
217_012345_1	214_012345_1	212_012345_14	1308_012345_1	219_012345_1	165_012345_1	1300_012345_124	138_012345_49	490_012345_142	491_012345_5	1775_012345_68	25_012345_1	26_012345_137	20_012345_1	1943_012345_79	94_012345_97	289_012345_1	404_012345_47	341_012345_1	280_012345_10	283_013456_6	936_012345_17	11_012345_1	1096_012345_100	1798_012345_50	1091_012345_91	1311_012345_10	1093_012345_7	713_012345_26	710_012345_34	262_012345_1	122_012345_19	265_012345_1	127_012345_4	332_012345_1	1552_012345_74	59_012345_8	17_012345_29	302_012345_1	362_012345_114	57_012345_79	50_012345_1	53_012345_60	412_012345_1	371_012345_1	370_012345_1	372_012345_1	293_012345_1	198_012345_4	147_012345_1
217_012345_1	214_012345_1	212_012345_15	1308_012345_1	219_012345_1	165_012345_1	1300_012345_119	138_012345_50	490_012345_145	491_012345_4	1775_012345_72	25_012345_1	26_012345_138	20_012345_1	1943_012345_77	94_012345_96	289_012345_1	404_012345_54	341_012345_1	280_012345_11	283_013456_5	936_012345_15	11_012345_1	1096_012345_93	1798_012345_54	1091_012345_90	1311_012345_6	1093_012345_7	713_012345_29	710_012345_33	262_012345_1	122_012345_21	265_012345_1	127_012345_4	332_012345_1	1552_012345_70	59_012345_8	17_012345_27	302_012345_1	362_012345_113	57_012345_75	50_012345_1	53_012345_64	412_012345_1	371_012345_1	372_012345_1	293_012345_1	198_012345_4	147_012345_1	191_012345_1
217_012345_1	214_012345_1	212_012345_14	1308_012345_1	219_012345_1	165_012345_1	1300_012345_117	138_012345_52	490_012345_147	491_012345_3	1775_012345_73	25_012345_1	26_012345_134	20_012345_1	1943_012345_79	94_012345_95	289_012345_1	404_012345_57	341_012345_1	280_012345_11	283_013456_4	936_012345_15	11_012345_1	1096_012345_93	1798_012345_53	1091_012345_88	1311_012345_7	1093_012345_8	713_012345_30	710_012345_38	262_012345_1	122_012345_21	265_012345_1	127_012345_7	332_012345_1	1552_012345_67	59_012345_13	17_012345_24	302_012345_1	362_012345_106	57_012345_79	50_012345_1	53_012345_67	412_012345_1	371_012345_1	372_012345_1	293_012345_1	198_012345_5	147_012345_1	191_012345_1
217_012345_1	214_012345_1	212_012345_12	1308_012345_1	219_012345_1	165_012345_1	1300_012345_120	138_012345_51	490_012345_143	491_012345_3	1775_012345_77	25_012345_1	26_012345_143	20_012345_1	1943_012345_80	94_012345_95	289_012345_1	404_012345_52	341_012345_1	280_012345_12	283_013456_5	936_012345_13	11_012345_1	1096_012345_91	1798_012345_46	1091_012345_92	1311_012345_8	1093_012345_9	713_012345_33	710_012345_39	262_012345_1	122_012345_19	265_012345_1	127_012345_7	332_012345_1	1552_012345_68	59_012345_12	17_012345_26	302_012345_1	362_012345_106	57_012345_81	50_012345_1	53_012345_65	412_012345_1	371_012345_1	372_012345_1	293_012345_1	198_012345_4	147_012345_1	191_012345_1
217_012345_1	214_012345_1	212_012345_13	1308_012345_1	219_012345_1	165_012345_1	1300_012345_119	138_012345_49	490_012345_137	491_012345_2	1775_012345_73	25_012345_1	26_012345_149	20_012345_1	1943_012345_85	94_012345_108	289_012345_1	404_012345_51	341_012345_1	280_012345_12	283_013456_5	936_012345_14	11_012345_1	1096_012345_90	1798_012345_48	1091_012345_89	1311_012345_7	1093_012345_4	713_012345_33	710_012345_31	262_012345_1	122_012345_16	265_012345_1	127_012345_7	332_012345_1	1552_012345_60	59_012345_13	17_012345_27	302_012345_1	362_012345_101	57_012345_88	50_012345_1	53_012345_52	412_012345_1	371_012345_1	372_012345_1	293_012345_1	198_012345_2	147_012345_1	191_012345_1
217_012345_1	214_012345_1	212_012345_15	1308_012345_1	219_012345_1	165_012345_1	1300_012345_132	138_012345_54	490_012345_136	491_012345_1	1775_012345_74	25_012345_1	26_012345_153	20_012345_1	1943_012345_86	94_012345_105	289_012345_1	404_012345_53	341_012345_1	280_012345_12	283_013456_4	936_012345_12	11_012345_1	1096_012345_95	1798_012345_46	1091_012345_85	1311_012345_10	1093_012345_5	713_012345_35	710_012345_30	262_012345_1	122_012345_20	265_012345_1	127_012345_7	332_012345_1	1552_012345_64	59_012345_9	17_012345_24	302_012345_1	362_012345_96	57_012345_86	50_012345_1	53_012345_53	412_012345_1	371_012345_1	372_012345_1	293_012345_1	198_012345_1	191_012345_1	10_012345_1
217_012345_1	214_012345_1	212_012345_13	1308_012345_1	219_012345_1	165_012345_1	1300_012345_125	138_012345_48	490_012345_143	491_012345_1	1775_012345_82	25_012345_1	26_012345_162	20_012345_1	1943_012345_93	94_012345_107	289_012345_1	404_012345_52	341_012345_1	280_012345_12	283_013456_3	936_012345_15	11_012345_1	1096_012345_94	1798_012345_40	1091_012345_96	1311_012345_12	1093_012345_5	713_012345_35	710_012345_29	262_012345_1	122_012345_21	265_012345_1	127_012345_8	332_012345_1	1552_012345_60	59_012345_9	17_012345_24	302_012345_1	362_012345_100	57_012345_87	50_012345_1	53_012345_52	412_012345_1	371_012345_1	372_012345_1	293_012345_1	198_012345_1	191_012345_1	10_012345_1
217_012345_1	214_012345_1	212_012345_13	1308_012345_1	219_012345_1	165_012345_1	1300_012345_128	138_012345_50	490_012345_150	491_012345_1	1775_012345_79	25_012345_1	26_012345_150	20_012345_1	1943_012345_98	94_012345_109	289_012345_1	404_012345_58	341_012345_1	280_012345_12	283_013456_2	936_012345_17	11_012345_1	1096_012345_86	1798_012345_37	1091_012345_93	1311_012345_11	1093_012345_3	713_012345_36	710_012345_29	262_012345_1	122_012345_26	265_012345_1	127_012345_10	332_012345_1	1552_012345_54	59_012345_9	17_012345_23	302_012345_1	362_012345_91	57_012345_87	50_012345_1	53_012345_53	412_012345_1	371_012345_1	372_012345_1	293_012345_1	198_012345_2	191_012345_1	10_012345_1
217_012345_1	214_012345_1	212_012345_13	1308_012345_1	219_012345_1	165_012345_1	1300_012345_130	138_012345_47	490_012345_151	491_012345_1	1775_012345_78	25_012345_1	26_012345_145	20_012345_1	1943_012345_103	94_012345_114	289_012345_1	404_012345_53	341_012345_1	280_012345_12	283_013456_1	936_012345_14	11_012345_1	1096_012345_78	1798_012345_38	1091_012345_91	1311_012345_12	1093_012345_3	713_012345_38	710_012345_28	262_012345_1	122_012345_29	265_012345_1	127_012345_12	332_012345_1	1552_012345_55	59_012345_8	17_012345_21	302_012345_1	362_012345_101	57_012345_86	50_012345_1	53_012345_54	412_012345_1	371_012345_1	372_012345_1	293_012345_1	198_012345_1	191_012345_1	10_012345_1
217_012345_1	214_012345_1	212_012345_9	1308_012345_1	219_012345_1	165_012345_1	1300_012345_124	138_012345_50	490_012345_155	491_012345_1	1775_012345_70	25_012345_1	26_012345_152	20_012345_1	1943_012345_100	94_012345_115	289_012345_1	404_012345_57	341_012345_1	280_012345_13	936_012345_14	11_012345_1	1096_012345_75	1798_012345_43	1091_012345_95	1311_012345_12	1093_012345_3	713_012345_39	710_012345_25	262_012345_1	122_012345_29	265_012345_1	127_012345_11	332_012345_1	1552_012345_57	59_012345_10	17_012345_23	302_012345_1	362_012345_96	57_012345_85	50_012345_1	53_012345_51	412_012345_1	371_012345_1	372_012345_1	293_012345_1	198_012345_2	191_012345_1	10_012345_1	1088_012345_1
217_012345_1	214_012345_1	212_012345_9	1308_012345_1	219_012345_1	165_012345_1	1300_012345_125	138_012345_43	490_012345_146	491_012345_1	1775_012345_66	25_012345_1	26_012345_142	20_012345_1	1943_012345_102	94_012345_117	289_012345_1	404_012345_59	341_012345_1	280_012345_14	936_012345_15	11_012345_1	1096_012345_62	1798_012345_38	1091_012345_85	1311_012345_13	1093_012345_5	713_012345_41	710_012345_29	262_012345_1	122_012345_25	265_012345_1	127_012345_12	332_012345_1	1552_012345_62	59_012345_10	17_012345_23	302_012345_1	362_012345_95	57_012345_92	50_012345_1	53_012345_45	412_012345_1	371_012345_1	372_012345_1	293_012345_1	198_012345_2	191_012345_1	10_012345_1	192_012345_1
217_012345_1	214_012345_1	212_012345_12	1308_012345_1	219_012345_1	165_012345_1	1300_012345_132	138_012345_42	490_012345_145	491_012345_2	1775_012345_69	25_012345_1	26_012345_144	20_012345_1	1943_012345_101	94_012345_122	289_012345_1	404_012345_59	341_012345_1	280_012345_14	936_012345_19	11_012345_1	1096_012345_62	1798_012345_30	1091_012345_90	1311_012345_15	1093_012345_6	713_012345_41	710_012345_29	262_012345_1	122_012345_27	265_012345_1	127_012345_13	332_012345_1	1552_012345_61	59_012345_10	17_012345_24	302_012345_1	362_012345_95	57_012345_97	50_012345_1	53_012345_47	412_012345_1	371_012345_1	372_012345_1	293_012345_1	198_012345_2	191_012345_1	10_012345_1	192_012345_1
217_012345_1	214_012345_1	212_012345_12	1308_012345_1	219_012345_1	165_012345_1	1300_012345_129	138_012345_38	490_012345_144	491_012345_2	1775_012345_67	25_012345_1	26_012345_147	20_012345_1	1943_012345_106	94_012345_121	289_012345_1	404_012345_61	341_012345_1	280_012345_16	936_012345_20	11_012345_1	1096_012345_62	1798_012345_32	1091_012345_90	1311_012345_13	1093_012345_6	713_012345_36	710_012345_34	262_012345_1	122_012345_25	265_012345_1	127_012345_12	332_012345_1	1552_012345_60	59_012345_9	17_012345_26	302_012345_1	362_012345_93	57_012345_88	50_012345_1	53_012345_46	412_012345_1	371_012345_1	372_012345_1	293_012345_1	198_012345_1	191_012345_1	10_012345_1	192_012345_1
217_012345_1	214_012345_1	212_012345_10	1308_012345_1	219_012345_1	165_012345_1	1300_012345_128	138_012345_42	490_012345_142	491_012345_3	1775_012345_67	25_012345_1	26_012345_151	20_012345_1	1943_012345_106	289_012345_1	404_012345_59	341_012345_1	280_012345_19	936_012345_22	11_012345_1	1096_012345_70	1798_012345_29	1091_012345_94	1311_012345_16	1093_012345_6	713_012345_37	710_012345_31	262_012345_1	122_012345_25	265_012345_1	127_012345_11	332_012345_1	1552_012345_58	59_012345_8	17_012345_26	302_012345_1	362_012345_97	57_012345_89	50_012345_1	53_012345_48	412_012345_1	371_012345_1	372_012345_1	293_012345_1	198_012345_1	191_012345_1	10_012345_1	192_012345_1	386_012345_66
217_012345_1	214_012345_1	212_012345_10	1308_012345_1	219_012345_1	165_012345_1	1300_012345_135	138_012345_42	490_012345_143	491_012345_3	1775_012345_62	25_012345_1	26_012345_151	20_012345_1	1943_012345_106	289_012345_1	404_012345_57	341_012345_1	280_012345_21	936_012345_22	11_012345_1	1096_012345_72	1798_012345_28	1091_012345_94	1311_012345_19	1093_012345_4	713_012345_43	710_012345_32	262_012345_1	122_012345_17	265_012345_1	127_012345_10	332_012345_1	1552_012345_62	59_012345_8	17_012345_35	302_012345_1	362_012345_88	57_012345_86	50_012345_1	53_012345_42	412_012345_1	371_012345_1	372_012345_1	293_012345_1	198_012345_2	191_012345_1	10_012345_1	192_012345_1	386_012345_70
217_012345_1	214_012345_1	212_012345_11	1308_012345_1	219_012345_1	165_012345_1	1300_012345_140	138_012345_39	490_012345_142	491_012345_2	1775_012345_60	25_012345_1	26_012345_150	20_012345_1	1943_012345_111	289_012345_1	404_012345_59	341_012345_1	280_012345_21	936_012345_24	11_012345_1	1096_012345_72	1798_012345_23	1091_012345_91	1311_012345_21	1093_012345_5	713_012345_36	710_012345_31	262_012345_1	122_012345_15	265_012345_1	127_012345_9	332_012345_1	1552_012345_68	59_012345_7	17_012345_34	302_012345_1	362_012345_88	57_012345_93	50_012345_1	53_012345_47	412_012345_1	371_012345_1	372_012345_1	293_012345_1	198_012345_2	191_012345_1	702_012345_1	192_012345_1	386_012345_66
217_012345_1	214_012345_1	212_012345_10	1308_012345_1	219_012345_1	165_012345_1	1300_012345_144	138_012345_37	490_012345_147	491_012345_3	1775_012345_58	25_012345_1	26_012345_155	20_012345_1	1943_012345_102	289_012345_1	404_012345_57	341_012345_1	280_012345_21	936_012345_24	11_012345_1	1096_012345_78	1798_012345_23	1091_012345_94	1311_012345_21	1093_012345_5	713_012345_37	710_012345_27	262_012345_1	122_012345_12	265_012345_1	127_012345_11	332_012345_1	1552_012345_75	59_012345_5	17_012345_38	302_012345_1	362_012345_80	57_012345_90	50_012345_1	53_012345_41	412_012345_1	371_012345_1	372_012345_1	293_012345_1	198_012345_2	191_012345_1	702_012345_1	192_012345_1	386_012345_61
217_012345_1	214_012345_1	212_012345_13	1308_012345_1	219_012345_1	165_012345_1	1300_012345_140	138_012345_40	490_012345_149	491_012345_4	1775_012345_60	25_012345_1	26_012345_160	20_012345_1	1943_012345_103	289_012345_1	404_012345_55	341_012345_1	280_012345_18	936_012345_21	11_012345_1	1096_012345_76	1798_012345_20	1091_012345_92	1311_012345_24	1093_012345_4	713_012345_33	710_012345_25	262_012345_1	122_012345_15	265_012345_1	127_012345_11	332_012345_1	1552_012345_68	59_012345_5	17_012345_35	302_012345_1	362_012345_77	57_012345_95	50_012345_1	53_012345_36	412_012345_1	371_012345_1	372_012345_1	293_012345_1	198_012345_2	191_012345_1	702_012345_1	192_012345_1	386_012345_59
217_012345_1	214_012345_1	212_012345_12	1308_012345_1	219_012345_1	165_012345_1	1300_012345_138	138_012345_43	490_012345_143	491_012345_5	1775_012345_57	25_012345_1	26_012345_149	20_012345_1	1943_012345_113	289_012345_1	404_012345_58	341_012345_1	280_012345_18	936_012345_21	11_012345_1	1096_012345_79	1798_012345_20	1091_012345_94	1311_012345_26	1093_012345_2	713_012345_32	710_012345_24	262_012345_1	122_012345_13	265_012345_1	127_012345_13	332_012345_1	1552_012345_70	59_012345_6	17_012345_33	302_012345_1	362_012345_73	57_012345_92	50_012345_1	53_012345_34	412_012345_1	371_012345_1	372_012345_1	293_012345_1	198_012345_3	191_012345_1	702_012345_1	192_012345_1	386_012345_54
217_012345_1	214_012345_1	212_012345_14	1308_012345_1	219_012345_1	165_012345_1	1300_012345_131	138_012345_44	490_012345_141	491_012345_3	1775_012345_58	25_012345_1	26_012345_149	20_012345_1	1943_012345_117	289_012345_1	404_012345_57	341_012345_1	280_012345_17	936_012345_24	11_012345_1	1096_012345_77	1798_012345_19	1091_012345_100	1311_012345_28	1093_012345_1	713_012345_33	710_012345_23	262_012345_1	122_012345_16	265_012345_1	127_012345_14	332_012345_1	1552_012345_64	59_012345_6	17_012345_36	302_012345_1	362_012345_71	57_012345_99	50_012345_1	53_012345_37	412_012345_1	371_012345_1	372_012345_1	293_012345_1	198_012345_3	191_012345_1	702_012345_1	192_012345_1	386_012345_59
217_012345_1	214_012345_1	212_012345_11	1308_012345_1	219_012345_1	165_012345_1	1300_012345_132	138_012345_42	490_012345_145	491_012345_2	1775_012345_58	25_012345_1	26_012345_153	20_012345_1	1943_012345_123	289_012345_1	404_012345_61	341_012345_1	280_012345_21	936_012345_25	11_012345_1	1096_012345_73	1798_012345_21	1091_012345_97	1311_012345_24	1093_012345_2	713_012345_35	710_012345_25	262_012345_1	122_012345_15	265_012345_1	127_012345_16	332_012345_1	1552_012345_64	59_012345_2	17_012345_38	302_012345_1	362_012345_70	57_012345_103	50_012345_1	53_012345_45	412_012345_1	371_012345_1	372_012345_1	293_012345_1	198_012345_3	191_012345_1	702_012345_1	192_012345_1	386_012345_53
217_012345_1	214_012345_1	212_012345_12	1308_012345_1	219_012345_1	165_012345_1	1300_012345_134	138_012345_39	490_012345_136	491_012345_2	1775_012345_48	25_012345_1	26_012345_156	20_012345_1	1943_012345_121	289_012345_1	404_012345_67	341_012345_1	280_012345_25	936_012345_29	11_012345_1	1096_012345_75	1798_012345_22	1091_012345_97	1311_012345_23	1093_012345_2	713_012345_32	710_012345_26	262_012345_1	122_012345_14	265_012345_1	127_012345_17	332_012345_1	1552_012345_71	59_012345_2	17_012345_39	302_012345_1	362_012345_70	57_012345_106	50_012345_1	53_012345_42	412_012345_1	371_012345_1	372_012345_1	293_012345_1	198_012345_4	191_012345_1	702_012345_1	192_012345_1	386_012345_50
217_012345_1	214_012345_1	212_012345_12	1308_012345_1	219_012345_1	165_012345_1	1300_012345_146	138_012345_31	490_012345_137	491_012345_2	1775_012345_45	25_012345_1	26_012345_155	20_012345_1	1943_012345_115	289_012345_1	404_012345_61	341_012345_1	280_012345_28	936_012345_29	11_012345_1	1096_012345_74	1798_012345_21	1091_012345_98	1311_012345_25	1093_012345_2	713_012345_38	710_012345_26	262_012345_1	122_012345_10	265_012345_1	127_012345_19	332_012345_1	1552_012345_66	59_012345_3	17_012345_37	302_012345_1	362_012345_69	57_012345_110	50_012345_1	53_012345_44	412_012345_1	371_012345_1	372_012345_1	293_012345_1	198_012345_4	191_012345_1	702_012345_1	192_012345_1	386_012345_47
217_012345_1	214_012345_1	212_012345_13	1308_012345_1	219_012345_1	165_012345_1	1300_012345_135	138_012345_30	490_012345_139	491_012345_3	1775_012345_46	25_012345_1	26_012345_152	20_012345_1	1943_012345_117	289_012345_1	404_012345_60	341_012345_1	280_012345_25	936_012345_32	11_012345_1	1096_012345_76	1798_012345_26	1091_012345_94	1311_012345_23	1093_012345_1	713_012345_37	710_012345_25	262_012345_1	122_012345_8	265_012345_1	127_012345_23	332_012345_1	1552_012345_61	59_012345_2	17_012345_44	302_012345_1	362_012345_65	57_012345_104	50_012345_1	53_012345_45	412_012345_1	371_012345_1	372_012345_1	293_012345_1	198_012345_4	191_012345_1	702_012345_1	192_012345_1	386_012345_47
217_012345_1	214_012345_1	212_012345_10	1308_012345_1	219_012345_1	165_012345_1	1300_012345_141	138_012345_33	490_012345_143	491_012345_3	1775_012345_46	25_012345_1	26_012345_160	20_012345_1	1943_012345_121	289_012345_1	404_012345_62	341_012345_1	280_012345_26	936_012345_33	11_012345_1	1096_012345_68	1798_012345_24	1091_012345_95	1311_012345_23	1093_012345_1	713_012345_36	710_012345_18	262_012345_1	122_012345_10	265_012345_1	127_012345_22	332_012345_1	1552_012345_59	59_012345_3	17_012345_39	302_012345_1	57_012345_97	50_012345_1	53_012345_52	412_012345_1	371_012345_1	372_012345_1	293_012345_1	198_012345_3	191_012345_1	702_012345_1	192_012345_1	386_012345_47	273_012345_2
217_012345_1	214_012345_1	212_012345_8	1308_012345_1	219_012345_1	165_012345_1	1300_012345_148	138_012345_33	490_012345_143	491_012345_2	1775_012345_44	25_012345_1	26_012345_155	20_012345_1	1943_012345_109	289_012345_1	404_012345_64	341_012345_1	280_012345_28	936_012345_31	11_012345_1	1096_012345_64	1798_012345_22	1091_012345_87	1311_012345_25	1093_012345_2	713_012345_34	710_012345_18	262_012345_1	122_012345_8	265_012345_1	127_012345_26	332_012345_1	1552_012345_60	59_012345_2	17_012345_34	302_012345_1	57_012345_90	50_012345_1	53_012345_52	412_012345_1	371_012345_1	372_012345_1	293_012345_1	198_012345_4	191_012345_1	702_012345_1	192_012345_1	386_012345_45	273_012345_5
217_012345_1	214_012345_1	212_012345_7	1308_012345_1	219_012345_1	165_012345_1	1300_012345_155	138_012345_34	490_012345_140	491_012345_2	1775_012345_44	25_012345_1	26_012345_146	20_012345_1	1943_012345_107	289_012345_1	404_012345_66	341_012345_1	280_012345_26	936_012345_28	11_012345_1	1096_012345_64	1798_012345_19	1091_012345_93	1311_012345_25	1093_012345_1	713_012345_28	710_012345_17	262_012345_1	122_012345_10	265_012345_1	127_012345_23	332_012345_1	1552_012345_54	59_012345_4	17_012345_34	302_012345_1	57_012345_82	50_012345_1	53_012345_52	412_012345_1	371_012345_1	372_012345_1	293_012345_1	198_012345_2	191_012345_1	702_012345_1	192_012345_1	386_012345_44	273_012345_5
217_012345_1	214_012345_1	212_012345_7	1308_012345_1	219_012345_1	165_012345_1	1300_012345_152	138_012345_35	490_012345_149	491_012345_2	1775_012345_43	25_012345_1	26_012345_144	20_012345_1	1943_012345_112	289_012345_1	404_012345_65	341_012345_1	280_012345_28	936_012345_31	11_012345_1	1096_012345_59	1798_012345_18	1091_012345_90	1311_012345_21	1093_012345_1	713_012345_29	710_012345_15	262_012345_1	122_012345_8	265_012345_1	127_012345_26	332_012345_1	1552_012345_54	59_012345_2	17_012345_33	302_012345_1	57_012345_80	50_012345_1	53_012345_54	412_012345_1	371_012345_1	293_012345_1	198_012345_2	191_012345_1	702_012345_1	192_012345_1	386_012345_49	273_012345_8	274_012345_71
217_012345_1	214_012345_1	212_012345_7	1308_012345_1	219_012345_1	165_012345_1	1300_012345_148	138_012345_31	490_012345_146	491_012345_2	1775_012345_46	25_012345_1	26_012345_149	20_012345_1	1943_012345_119	289_012345_1	404_012345_66	341_012345_1	280_012345_25	936_012345_32	11_012345_1	1096_012345_58	1798_012345_16	1091_012345_94	1311_012345_22	1093_012345_1	713_012345_28	710_012345_14	262_012345_1	122_012345_3	265_012345_1	127_012345_25	332_012345_1	1552_012345_56	59_012345_2	17_012345_30	302_012345_1	57_012345_96	50_012345_1	53_012345_54	412_012345_1	371_012345_1	293_012345_1	198_012345_3	191_012345_1	702_012345_1	192_012345_1	386_012345_43	273_012345_7	274_012345_76
217_012345_1	214_012345_1	212_012345_10	1308_012345_1	219_012345_1	165_012345_1	1300_012345_149	138_012345_31	490_012345_155	491_012345_2	1775_012345_48	25_012345_1	26_012345_152	20_012345_1	1943_012345_122	289_012345_1	404_012345_68	341_012345_1	280_012345_27	936_012345_28	11_012345_1	1096_012345_54	1798_012345_13	1091_012345_98	1311_012345_26	1093_012345_1	713_012345_24	710_012345_14	262_012345_1	122_012345_6	265_012345_1	127_012345_22	332_012345_1	1552_012345_55	59_012345_3	17_012345_29	302_012345_1	57_012345_93	50_012345_1	53_012345_54	412_012345_1	371_012345_1	293_012345_1	198_012345_4	191_012345_1	702_012345_1	192_012345_1	386_012345_45	273_012345_6	274_012345_77
217_012345_1	214_012345_1	212_012345_12	1308_012345_1	219_012345_1	165_012345_1	1300_012345_138	138_012345_30	490_012345_157	491_012345_2	1775_012345_54	25_012345_1	26_012345_157	20_012345_1	1943_012345_123	289_012345_1	404_012345_72	341_012345_1	280_012345_28	936_012345_26	11_012345_1	1096_012345_55	1798_012345_13	1091_012345_96	1311_012345_23	1093_012345_1	713_012345_25	710_012345_10	262_012345_1	122_012345_6	265_012345_1	127_012345_24	332_012345_1	1552_012345_54	59_012345_2	17_012345_31	302_012345_1	57_012345_99	50_012345_1	53_012345_54	412_012345_1	371_012345_1	293_012345_1	198_012345_5	191_012345_1	702_012345_1	192_012345_1	386_012345_40	273_012345_7	274_012345_78
217_012345_1	214_012345_1	212_012345_13	1308_012345_1	219_012345_1	165_012345_1	1300_012345_143	138_012345_30	490_012345_160	491_012345_2	1775_012345_54	25_012345_1	26_012345_162	20_012345_1	1943_012345_118	289_012345_1	404_012345_70	341_012345_1	280_012345_22	936_012345_18	11_012345_1	1096_012345_59	1798_012345_16	1091_012345_92	1311_012345_22	1093_012345_1	713_012345_23	710_012345_9	262_012345_1	122_012345_6	265_012345_1	127_012345_22	332_012345_1	1552_012345_58	59_012345_1	17_012345_25	302_012345_1	57_012345_101	50_012345_1	53_012345_58	412_012345_1	371_012345_1	293_012345_1	198_012345_4	191_012345_1	702_012345_1	192_012345_1	386_012345_40	273_012345_8	274_012345_75
217_012345_1	214_012345_1	212_012345_11	1308_012345_1	219_012345_1	165_012345_1	1300_012345_142	138_012345_31	490_012345_158	491_012345_2	1775_012345_58	25_012345_1	26_012345_152	20_012345_1	1943_012345_111	289_012345_1	404_012345_73	341_012345_1	280_012345_21	936_012345_16	11_012345_1	1096_012345_63	1798_012345_14	1091_012345_96	1311_012345_24	1093_012345_2	713_012345_23	710_012345_11	262_012345_1	122_012345_5	265_012345_1	127_012345_27	332_012345_1	1552_012345_58	59_012345_1	17_012345_23	302_012345_1	57_012345_97	50_012345_1	53_012345_61	412_012345_1	371_012345_1	293_012345_1	198_012345_5	191_012345_1	702_012345_1	192_012345_1	386_012345_45	273_012345_8	274_012345_73
217_012345_1	214_012345_1	212_012345_7	1308_012345_1	219_012345_1	165_012345_1	1300_012345_142	138_012345_27	490_012345_169	491_012345_1	1775_012345_57	25_012345_1	26_012345_161	20_012345_1	1943_012345_99	289_012345_1	404_012345_71	341_012345_1	280_012345_20	936_012345_17	11_012345_1	1096_012345_62	1798_012345_14	1091_012345_103	1311_012345_20	1093_012345_2	713_012345_21	710_012345_11	262_012345_1	122_012345_4	265_012345_1	127_012345_27	332_012345_1	1552_012345_50	17_012345_24	302_012345_1	57_012345_100	50_012345_1	53_012345_64	412_012345_1	371_012345_1	293_012345_1	198_012345_5	191_012345_1	702_012345_1	192_012345_1	386_012345_45	273_012345_9	274_012345_77	110_012345_1
217_012345_1	214_012345_1	212_012345_6	1308_012345_1	219_012345_1	165_012345_1	1300_012345_148	138_012345_21	490_012345_173	491_012345_1	1775_012345_52	25_012345_1	26_012345_161	20_012345_1	1943_012345_91	289_012345_1	404_012345_65	341_012345_1	280_012345_15	936_012345_19	11_012345_1	1096_012345_52	1798_012345_14	1091_012345_110	1311_012345_24	1093_012345_1	713_012345_20	710_012345_14	262_012345_1	122_012345_4	265_012345_1	127_012345_27	332_012345_1	1552_012345_50	17_012345_24	302_012345_1	57_012345_99	50_012345_1	53_012345_59	412_012345_1	371_012345_1	293_012345_1	198_012345_8	191_012345_1	702_012345_1	192_012345_1	386_012345_42	273_012345_7	274_012345_78	110_012345_1
217_012345_1	214_012345_1	212_012345_6	1308_012345_1	219_012345_1	165_012345_1	1300_012345_152	138_012345_21	490_012345_168	491_012345_1	1775_012345_52	25_012345_1	26_012345_158	20_012345_1	1943_012345_91	289_012345_1	404_012345_64	341_012345_1	280_012345_15	936_012345_18	11_012345_1	1096_012345_51	1798_012345_15	1091_012345_112	1311_012345_26	1093_012345_2	713_012345_21	710_012345_15	262_012345_1	122_012345_3	265_012345_1	127_012345_28	332_012345_1	1552_012345_46	17_012345_27	302_012345_1	57_012345_97	50_012345_1	53_012345_65	412_012345_1	371_012345_1	293_012345_1	198_012345_7	191_012345_1	702_012345_1	192_012345_1	386_012345_42	273_012345_9	274_012345_79	110_012345_1
217_012345_1	214_012345_1	212_012345_5	1308_012345_1	219_012345_1	165_012345_1	1300_012345_150	138_012345_25	490_012345_168	491_012345_2	1775_012345_52	25_012345_1	26_012345_151	20_012345_1	1943_012345_91	289_012345_1	404_012345_64	341_012345_1	280_012345_15	936_012345_19	11_012345_1	1096_012345_50	1798_012345_18	1091_012345_114	1311_012345_25	1093_012345_1	713_012345_20	710_012345_20	262_012345_1	122_012345_3	265_012345_1	127_012345_24	332_012345_1	1552_012345_41	17_012345_25	302_012345_1	57_012345_96	50_012345_1	53_012345_62	412_012345_1	371_012345_1	293_012345_1	198_012345_8	191_012345_1	702_012345_1	192_012345_1	386_012345_38	273_012345_7	274_012345_73	110_012345_1
217_012345_1	214_012345_1	212_012345_6	1308_012345_1	219_012345_1	165_012345_1	1300_012345_151	138_012345_26	490_012345_167	491_012345_2	1775_012345_45	25_012345_1	26_012345_155	20_012345_1	1943_012345_90	289_012345_1	404_012345_64	341_012345_1	280_012345_13	936_012345_18	11_012345_1	1096_012345_59	1798_012345_17	1091_012345_114	1311_012345_25	1093_012345_2	713_012345_20	710_012345_19	262_012345_1	122_012345_4	265_012345_1	127_012345_23	332_012345_1	1552_012345_38	17_012345_26	302_012345_1	57_012345_97	50_012345_1	53_012345_64	412_012345_1	371_012345_1	293_012345_1	198_012345_6	191_012345_1	702_012345_1	192_012345_1	386_012345_40	273_012345_8	274_012345_73	110_012345_1
217_012345_1	214_012345_1	212_012345_8	1308_012345_1	219_012345_1	165_012345_1	1300_012345_154	138_012345_29	490_012345_167	491_012345_1	1775_012345_47	25_012345_1	26_012345_146	20_012345_1	1943_012345_89	289_012345_1	404_012345_62	341_012345_1	280_012345_13	936_012345_16	11_012345_1	1096_012345_63	1798_012345_17	1091_012345_112	1311_012345_28	1093_012345_1	713_012345_24	710_012345_18	262_012345_1	122_012345_3	265_012345_1	127_012345_26	332_012345_1	1552_012345_33	17_012345_29	302_012345_1	57_012345_102	50_012345_1	53_012345_67	412_012345_1	371_012345_1	293_012345_1	198_012345_7	191_012345_1	702_012345_1	192_012345_1	386_012345_44	273_012345_7	274_012345_81	110_012345_1
217_012345_1	214_012345_1	212_012345_10	1308_012345_1	219_012345_1	165_012345_1	1300_012345_155	138_012345_30	490_012345_162	491_012345_1	1775_012345_41	25_012345_1	26_012345_143	20_012345_1	1943_012345_96	289_012345_1	404_012345_68	341_012345_1	280_012345_11	936_012345_18	11_012345_1	1096_012345_61	1798_012345_19	1091_012345_110	1311_012345_27	1093_012345_2	713_012345_18	710_012345_14	262_012345_1	122_012345_3	265_012345_1	127_012345_26	332_012345_1	1552_012345_32	17_012345_28	302_012345_1	57_012345_99	50_012345_1	53_012345_76	412_012345_1	371_012345_1	293_012345_1	198_012345_5	191_012345_1	702_012345_1	192_012345_1	386_012345_46	273_012345_6	274_012345_83	110_012345_1
217_012345_1	214_012345_1	212_012345_14	1308_012345_1	219_012345_1	165_012345_1	1300_012345_156	138_012345_31	490_012345_171	491_012345_1	1775_012345_43	25_012345_1	26_012345_145	20_012345_1	1943_012345_95	289_012345_1	404_012345_70	341_012345_1	280_012345_13	936_012345_19	11_012345_1	1096_012345_58	1798_012345_17	1091_012345_104	1311_012345_27	1093_012345_1	713_012345_16	710_012345_15	262_012345_1	265_012345_1	127_012345_22	332_012345_1	1552_012345_29	17_012345_33	302_012345_1	57_012345_101	50_012345_1	53_012345_73	412_012345_1	371_012345_1	293_012345_1	198_012345_4	191_012345_1	702_012345_1	192_012345_1	386_012345_42	273_012345_6	274_012345_83	110_012345_1	1927_012345_71
217_012345_1	214_012345_1	212_012345_15	1308_012345_1	219_012345_1	165_012345_1	1300_012345_151	138_012345_33	490_012345_169	1775_012345_43	25_012345_1	26_012345_165	20_012345_1	1943_012345_89	289_012345_1	404_012345_66	341_012345_1	280_012345_11	936_012345_20	11_012345_1	1096_012345_57	1798_012345_14	1091_012345_109	1311_012345_26	1093_012345_1	713_012345_20	710_012345_19	262_012345_1	265_012345_1	127_012345_23	332_012345_1	1552_012345_27	17_012345_31	302_012345_1	57_012345_102	50_012345_1	53_012345_74	412_012345_1	371_012345_1	293_012345_1	198_012345_5	191_012345_1	702_012345_1	192_012345_1	386_012345_45	273_012345_6	274_012345_83	110_012345_1	1927_012345_60	1928_012345_49
217_012345_1	214_012345_1	212_012345_15	1308_012345_1	219_012345_1	165_012345_1	1300_012345_163	138_012345_36	490_012345_164	1775_012345_40	25_012345_1	26_012345_169	20_012345_1	1943_012345_89	289_012345_1	404_012345_64	341_012345_1	280_012345_13	936_012345_23	11_012345_1	1096_012345_66	1798_012345_12	1091_012345_118	1311_012345_27	1093_012345_1	713_012345_16	710_012345_22	262_012345_1	265_012345_1	127_012345_22	332_012345_1	1552_012345_24	17_012345_32	302_012345_1	57_012345_102	50_012345_1	53_012345_78	412_012345_1	371_012345_1	293_012345_1	198_012345_5	191_012345_1	702_012345_1	192_012345_1	386_012345_44	273_012345_4	274_012345_80	110_012345_1	1927_012345_59	1928_012345_47
217_012345_1	214_012345_1	212_012345_10	1308_012345_1	219_012345_1	165_012345_1	1300_012345_161	138_012345_38	490_012345_168	1775_012345_43	25_012345_1	26_012345_152	20_012345_1	1943_012345_89	289_012345_1	404_012345_60	341_012345_1	280_012345_11	936_012345_21	11_012345_1	1096_012345_62	1798_012345_12	1091_012345_112	1311_012345_27	1093_012345_1	713_012345_13	710_012345_22	262_012345_1	265_012345_1	127_012345_20	332_012345_1	1552_012345_28	17_012345_30	302_012345_1	57_012345_100	50_012345_1	53_012345_78	412_012345_1	371_012345_1	293_012345_1	198_012345_5	191_012345_1	702_012345_1	192_012345_1	386_012345_46	273_012345_2	274_012345_77	110_012345_1	1927_012345_58	1928_012345_50
217_012345_1	214_012345_1	212_012345_11	1308_012345_1	219_012345_1	165_012345_1	1300_012345_146	138_012345_38	490_012345_166	1775_012345_43	25_012345_1	26_012345_146	20_012345_1	1943_012345_91	289_012345_1	404_012345_59	341_012345_1	280_012345_11	936_012345_19	11_012345_1	1096_012345_63	1798_012345_15	1091_012345_110	1311_012345_24	1093_012345_1	713_012345_15	710_012345_27	262_012345_1	265_012345_1	127_012345_23	332_012345_1	1552_012345_27	17_012345_26	302_012345_1	57_012345_98	50_012345_1	53_012345_85	412_012345_1	371_012345_1	293_012345_1	198_012345_6	191_012345_1	702_012345_1	192_012345_1	273_012345_2	274_012345_85	110_012345_1	1927_012345_62	1928_012345_51	85_012345_1
217_012345_1	214_012345_1	212_012345_11	1308_012345_1	219_012345_1	165_012345_1	1300_012345_154	138_012345_36	490_012345_166	1775_012345_44	25_012345_1	26_012345_140	20_012345_1	1943_012345_91	289_012345_1	404_012345_56	341_012345_1	280_012345_13	936_012345_21	11_012345_1	1096_012345_62	1798_012345_10	1091_012345_107	1311_012345_23	1093_012345_1	713_012345_16	710_012345_26	262_012345_1	265_012345_1	127_012345_22	332_012345_1	1552_012345_33	17_012345_31	302_012345_1	57_012345_94	50_012345_1	53_012345_89	412_012345_1	371_012345_1	293_012345_1	198_012345_5	191_012345_1	702_012345_1	192_012345_1	273_012345_2	274_012345_80	110_012345_1	1927_012345_57	1928_012345_52	85_012345_1
217_012345_1	214_012345_1	212_012345_12	1308_012345_1	219_012345_1	165_012345_1	1300_012345_150	138_012345_33	490_012345_174	1775_012345_44	25_012345_1	26_012345_124	20_012345_1	1943_012345_92	289_012345_1	404_012345_51	341_012345_1	280_012345_12	936_012345_19	11_012345_1	1096_012345_67	1798_012345_12	1091_012345_107	1311_012345_23	1093_012345_1	713_012345_19	710_012345_24	262_012345_1	265_012345_1	127_012345_21	332_012345_1	1552_012345_32	17_012345_32	302_012345_1	57_012345_85	50_012345_1	53_012345_86	412_012345_1	371_012345_1	293_012345_1	198_012345_6	191_012345_1	702_012345_1	192_012345_1	273_012345_1	274_012345_80	110_012345_1	1927_012345_54	1928_012345_51	85_012345_1
217_012345_1	214_012345_1	212_012345_10	1308_012345_1	219_012345_1	165_012345_1	1300_012345_158	138_012345_35	490_012345_178	1775_012345_34	25_012345_1	26_012345_135	20_012345_1	1943_012345_96	289_012345_1	404_012345_55	341_012345_1	280_012345_13	936_012345_13	11_012345_1	1096_012345_67	1798_012345_10	1091_012345_108	1311_012345_22	1093_012345_1	713_012345_16	710_012345_21	262_012345_1	265_012345_1	127_012345_17	332_012345_1	1552_012345_29	17_012345_35	302_012345_1	57_012345_82	50_012345_1	53_012345_83	412_012345_1	371_012345_1	293_012345_1	198_012345_5	191_012345_1	702_012345_1	192_012345_1	273_012345_1	274_012345_79	110_012345_1	1927_012345_50	1928_012345_50	85_012345_1
217_012345_1	214_012345_1	212_012345_13	1308_012345_1	219_012345_1	165_012345_1	1300_012345_157	138_012345_36	490_012345_183	1775_012345_31	25_012345_1	26_012345_132	20_012345_1	1943_012345_91	289_012345_1	404_012345_60	341_012345_1	280_012345_13	936_012345_16	11_012345_1	1096_012345_70	1798_012345_9	1091_012345_107	1311_012345_25	1093_012345_1	713_012345_13	710_012345_23	262_012345_1	265_012345_1	127_012345_17	332_012345_1	1552_012345_33	17_012345_40	302_012345_1	57_012345_84	50_012345_1	53_012345_88	412_012345_1	371_012345_1	293_012345_1	198_012345_5	191_012345_1	702_012345_1	192_012345_1	273_012345_1	274_012345_77	110_012345_1	1927_012345_49	1928_012345_49	85_012345_1
217_012345_1	214_012345_1	212_012345_9	1308_012345_1	219_012345_1	165_012345_1	1300_012345_160	138_012345_37	490_012345_185	1775_012345_31	25_012345_1	26_012345_132	20_012345_1	1943_012345_93	289_012345_1	404_012345_63	341_012345_1	280_012345_15	936_012345_16	11_012345_1	1096_012345_70	1798_012345_9	1091_012345_109	1311_012345_28	713_012345_9	710_012345_22	262_012345_1	265_012345_1	127_012345_17	332_012345_1	1552_012345_37	17_012345_36	302_012345_1	57_012345_84	50_012345_1	53_012345_87	412_012345_1	371_012345_1	293_012345_1	198_012345_5	191_012345_1	702_012345_1	192_012345_1	273_012345_1	274_012345_88	110_012345_1	1927_012345_52	1928_012345_49	85_012345_1	792_012345_41
217_012345_1	214_012345_1	212_012345_11	1308_012345_1	219_012345_1	165_012345_1	1300_012345_174	138_012345_38	490_012345_183	1775_012345_26	25_012345_1	26_012345_123	20_012345_1	1943_012345_96	289_012345_1	404_012345_64	341_012345_1	280_012345_13	936_012345_17	11_012345_1	1096_012345_74	1798_012345_5	1091_012345_122	1311_012345_27	713_012345_10	710_012345_18	262_012345_1	265_012345_1	127_012345_17	332_012345_1	1552_012345_43	17_012345_41	302_012345_1	57_012345_76	50_012345_1	53_012345_84	412_012345_1	371_012345_1	293_012345_1	198_012345_5	191_012345_1	702_012345_1	192_012345_1	273_012345_1	274_012345_94	110_012345_1	1927_012345_56	1928_012345_51	85_012345_1	792_012345_47
217_012345_1	214_012345_1	212_012345_11	1308_012345_1	219_012345_1	165_012345_1	1300_012345_159	138_012345_36	490_012345_178	1775_012345_23	25_012345_1	26_012345_129	20_012345_1	1943_012345_99	289_012345_1	404_012345_56	341_012345_1	280_012345_14	936_012345_19	11_012345_1	1096_012345_80	1798_012345_6	1091_012345_117	1311_012345_22	713_012345_8	710_012345_21	262_012345_1	265_012345_1	127_012345_18	332_012345_1	1552_012345_43	17_012345_40	302_012345_1	57_012345_76	50_012345_1	53_012345_83	412_012345_1	371_012345_1	293_012345_1	198_012345_5	191_012345_1	702_012345_1	192_012345_1	273_012345_1	274_012345_98	110_012345_1	1927_012345_57	1928_012345_46	85_012345_1	792_012345_46
217_012345_1	214_012345_1	212_012345_11	1308_012345_1	219_012345_1	165_012345_1	1300_012345_149	138_012345_36	490_012345_172	1775_012345_21	25_012345_1	26_012345_130	20_012345_1	1943_012345_108	289_012345_1	404_012345_61	341_012345_1	280_012345_14	936_012345_22	11_012345_1	1096_012345_82	1798_012345_7	1091_012345_114	1311_012345_20	713_012345_6	710_012345_26	262_012345_1	265_012345_1	127_012345_19	332_012345_1	1552_012345_45	17_012345_39	302_012345_1	57_012345_82	50_012345_1	53_012345_79	412_012345_1	371_012345_1	293_012345_1	198_012345_7	191_012345_1	702_012345_1	192_012345_1	273_012345_1	274_012345_99	110_012345_1	1927_012345_54	1928_012345_46	85_012345_1	792_012345_44
217_012345_1	214_012345_1	212_012345_12	1308_012345_1	219_012345_1	165_012345_1	1300_012345_149	138_012345_37	490_012345_158	1775_012345_19	25_012345_1	26_012345_131	20_012345_1	1943_012345_105	289_012345_1	404_012345_61	341_012345_1	280_012345_15	936_012345_24	11_012345_1	1096_012345_77	1798_012345_8	1091_012345_114	1311_012345_18	713_012345_3	710_012345_25	262_012345_1	265_012345_1	127_012345_17	332_012345_1	1552_012345_43	17_012345_38	302_012345_1	57_012345_79	50_012345_1	53_012345_81	412_012345_1	371_012345_1	293_012345_1	198_012345_6	191_012345_1	702_012345_1	192_012345_1	273_012345_1	274_012345_97	110_012345_1	1927_012345_59	1928_012345_40	85_012345_1	792_012345_41
217_012345_1	214_012345_1	212_012345_11	1308_012345_1	219_012345_1	165_012345_1	1300_012345_139	138_012345_34	490_012345_166	1775_012345_18	25_012345_1	26_012345_136	20_012345_1	1943_012345_113	289_012345_1	404_012345_64	341_012345_1	280_012345_11	936_012345_22	11_012345_1	1096_012345_78	1798_012345_10	1091_012345_111	1311_012345_22	713_012345_5	710_012345_23	262_012345_1	265_012345_1	127_012345_17	332_012345_1	1552_012345_47	17_012345_39	302_012345_1	57_012345_75	50_012345_1	53_012345_76	412_012345_1	371_012345_1	293_012345_1	198_012345_5	191_012345_1	702_012345_1	192_012345_1	274_012345_100	110_012345_1	1927_012345_60	1928_012345_43	85_012345_1	792_012345_44	254_012345_1
217_012345_1	214_012345_1	212_012345_10	1308_012345_1	219_012345_1	165_012345_1	1300_012345_137	138_012345_30	490_012345_167	1775_012345_15	25_012345_1	26_012345_135	20_012345_1	1943_012345_112	289_012345_1	404_012345_68	341_012345_1	280_012345_11	936_012345_20	11_012345_1	1096_012345_70	1798_012345_10	1091_012345_121	1311_012345_19	713_012345_2	710_012345_21	262_012345_1	265_012345_1	127_012345_16	332_012345_1	1552_012345_52	17_012345_37	302_012345_1	57_012345_73	50_012345_1	53_012345_77	412_012345_1	371_012345_1	293_012345_1	198_012345_5	191_012345_1	702_012345_1	192_012345_1	274_012345_104	110_012345_1	1927_012345_55	1928_012345_43	85_012345_1	792_012345_41	254_012345_1
217_012345_1	214_012345_1	212_012345_9	1308_012345_1	219_012345_1	165_012345_1	1300_012345_149	138_012345_30	490_012345_169	1775_012345_18	25_012345_1	26_012345_132	20_012345_1	1943_012345_110	289_012345_1	404_012345_61	341_012345_1	280_012345_11	936_012345_20	11_012345_1	1096_012345_66	1798_012345_10	1091_012345_120	1311_012345_17	713_012345_2	710_012345_18	262_012345_1	265_012345_1	127_012345_16	332_012345_1	1552_012345_53	17_012345_32	302_012345_1	57_012345_71	50_012345_1	53_012345_73	412_012345_1	371_012345_1	293_012345_1	198_012345_6	191_012345_1	702_012345_1	192_012345_1	274_012345_106	110_012345_1	1927_012345_56	1928_012345_43	85_012345_1	792_012345_40	254_012345_1
217_012345_1	214_012345_1	212_012345_10	1308_012345_1	219_012345_1	165_012345_1	1300_012345_155	138_012345_30	490_012345_178	1775_012345_18	25_012345_1	26_012345_135	20_012345_1	1943_012345_114	289_012345_1	404_012345_59	341_012345_1	280_012345_11	936_012345_20	11_012345_1	1096_012345_68	1798_012345_10	1091_012345_118	1311_012345_18	713_012345_2	710_012345_16	262_012345_1	265_012345_1	127_012345_16	332_012345_1	1552_012345_47	17_012345_33	302_012345_1	57_012345_75	50_012345_1	53_012345_68	412_012345_1	371_012345_1	293_012345_1	198_012345_7	191_012345_1	702_012345_1	192_012345_1	274_012345_106	110_012345_1	1927_012345_51	1928_012345_46	85_012345_1	792_012345_34	254_012345_1
217_012345_1	214_012345_1	212_012345_12	1308_012345_1	219_012345_1	165_012345_1	1300_012345_143	138_012345_33	490_012345_176	1775_012345_14	25_012345_1	26_012345_143	20_012345_1	1943_012345_112	289_012345_1	404_012345_57	341_012345_1	280_012345_12	936_012345_19	11_012345_1	1096_012345_62	1798_012345_9	1091_012345_126	1311_012345_16	713_012345_2	710_012345_17	262_012345_1	265_012345_1	127_012345_20	332_012345_1	1552_012345_49	17_012345_33	302_012345_1	57_012345_72	50_012345_1	53_012345_65	412_012345_1	371_012345_1	293_012345_1	198_012345_6	191_012345_1	702_012345_1	192_012345_1	274_012345_105	110_012345_1	1927_012345_52	1928_012345_31	85_012345_1	792_012345_32	254_012345_1
217_012345_1	214_012345_1	212_012345_8	1308_012345_1	219_012345_1	165_012345_1	1300_012345_134	138_012345_28	490_012345_178	1775_012345_15	25_012345_1	26_012345_144	20_012345_1	1943_012345_110	289_012345_1	404_012345_65	341_012345_1	280_012345_11	936_012345_15	11_012345_1	1096_012345_66	1798_012345_8	1091_012345_127	1311_012345_14	713_012345_2	710_012345_16	262_012345_1	265_012345_1	127_012345_19	332_012345_1	1552_012345_56	302_012345_1	57_012345_75	50_012345_1	53_012345_58	412_012345_1	371_012345_1	293_012345_1	198_012345_5	191_012345_1	702_012345_1	192_012345_1	274_012345_109	110_012345_1	1927_012345_50	1928_012345_38	85_012345_1	792_012345_32	254_012345_1	1399_012345_24
217_012345_1	214_012345_1	212_012345_10	1308_012345_1	219_012345_1	165_012345_1	1300_012345_132	138_012345_27	490_012345_190	1775_012345_11	25_012345_1	26_012345_147	20_012345_1	1943_012345_104	289_012345_1	404_012345_64	341_012345_1	280_012345_10	936_012345_18	11_012345_1	1096_012345_68	1798_012345_8	1091_012345_134	1311_012345_13	713_012345_2	710_012345_18	262_012345_1	265_012345_1	127_012345_19	332_012345_1	1552_012345_59	302_012345_1	57_012345_74	50_012345_1	53_012345_56	412_012345_1	371_012345_1	293_012345_1	198_012345_6	191_012345_1	702_012345_1	192_012345_1	274_012345_108	110_012345_1	1927_012345_55	1928_012345_37	85_012345_1	792_012345_31	254_012345_1	1399_012345_23
217_012345_1	214_012345_1	212_012345_13	1308_012345_1	219_012345_1	165_012345_1	1300_012345_128	138_012345_24	490_012345_197	1775_012345_13	25_012345_1	26_012345_144	20_012345_1	1943_012345_107	289_012345_1	404_012345_59	341_012345_1	280_012345_12	936_012345_22	11_012345_1	1096_012345_66	1798_012345_9	1091_012345_130	1311_012345_13	713_012345_1	710_012345_18	262_012345_1	265_012345_1	127_012345_21	332_012345_1	1552_012345_56	302_012345_1	57_012345_76	50_012345_1	53_012345_52	412_012345_1	371_012345_1	293_012345_1	198_012345_5	191_012345_1	702_012345_1	192_012345_1	274_012345_108	110_012345_1	1927_012345_49	1928_012345_35	85_012345_1	792_012345_25	254_012345_1	1399_012345_22
217_012345_1	214_012345_1	212_012345_14	1308_012345_1	219_012345_1	165_012345_1	1300_012345_127	138_012345_22	490_012345_201	1775_012345_11	25_012345_1	26_012345_145	20_012345_1	1943_012345_110	289_012345_1	404_012345_61	341_012345_1	280_012345_10	936_012345_20	11_012345_1	1096_012345_65	1798_012345_9	1091_012345_136	1311_012345_15	713_012345_3	710_012345_18	262_012345_1	265_012345_1	127_012345_20	332_012345_1	1552_012345_66	302_012345_1	57_012345_72	50_012345_1	53_012345_58	412_012345_1	371_012345_1	293_012345_1	198_012345_7	191_012345_1	702_012345_1	192_012345_1	274_012345_105	110_012345_1	1927_012345_54	1928_012345_31	85_012345_1	792_012345_25	254_012345_1	1399_012345_22
217_012345_1	214_012345_1	212_012345_13	1308_012345_1	219_012345_1	165_012345_1	1300_012345_133	138_012345_23	490_012345_195	1775_012345_8	25_012345_1	26_012345_142	20_012345_1	1943_012345_104	289_012345_1	404_012345_62	341_012345_1	280_012345_10	936_012345_23	11_012345_1	1096_012345_65	1798_012345_6	1091_012345_140	1311_012345_18	713_012345_3	710_012345_14	262_012345_1	265_012345_1	127_012345_14	332_012345_1	1552_012345_62	302_012345_1	57_012345_66	50_012345_1	53_012345_57	412_012345_1	371_012345_1	293_012345_1	198_012345_3	191_012345_1	702_012345_1	192_012345_1	274_012345_101	110_012345_1	1927_012345_59	1928_012345_31	85_012345_1	792_012345_28	254_012345_1	1399_012345_25
217_012345_1	214_012345_1	212_012345_16	1308_012345_1	219_012345_1	165_012345_1	1300_012345_137	138_012345_24	490_012345_200	1775_012345_7	25_012345_1	26_012345_135	20_012345_1	1943_012345_113	289_012345_1	404_012345_67	341_012345_1	280_012345_11	936_012345_21	11_012345_1	1096_012345_64	1798_012345_6	1091_012345_140	1311_012345_16	713_012345_3	710_012345_13	262_012345_1	265_012345_1	127_012345_15	332_012345_1	1552_012345_69	302_012345_1	57_012345_72	50_012345_1	53_012345_56	412_012345_1	371_012345_1	293_012345_1	198_012345_3	191_012345_1	702_012345_1	192_012345_1	274_012345_100	110_012345_1	1927_012345_61	1928_012345_31	85_012345_1	792_012345_30	254_012345_1	1399_012345_27
217_012345_1	214_012345_1	212_012345_14	1308_012345_1	219_012345_1	165_012345_1	1300_012345_134	138_012345_20	490_012345_202	1775_012345_6	25_012345_1	26_012345_131	20_012345_1	1943_012345_117	289_012345_1	404_012345_66	341_012345_1	280_012345_14	936_012345_23	11_012345_1	1096_012345_66	1798_012345_6	1091_012345_141	1311_012345_17	713_012345_5	710_012345_14	262_012345_1	265_012345_1	127_012345_13	332_012345_1	1552_012345_64	302_012345_1	57_012345_69	50_012345_1	53_012345_54	412_012345_1	371_012345_1	293_012345_1	198_012345_5	191_012345_1	702_012345_1	192_012345_1	274_012345_106	110_012345_1	1927_012345_62	1928_012345_34	85_012345_1	792_012345_31	254_012345_1	1399_012345_29
217_012345_1	214_012345_1	212_012345_12	1308_012345_1	219_012345_1	165_012345_1	1300_012345_131	138_012345_24	490_012345_208	1775_012345_10	25_012345_1	26_012345_130	20_012345_1	1943_012345_120	289_012345_1	404_012345_65	341_012345_1	280_012345_14	936_012345_17	11_012345_1	1096_012345_65	1798_012345_6	1091_012345_138	1311_012345_20	713_012345_6	710_012345_14	262_012345_1	265_012345_1	127_012345_14	332_012345_1	1552_012345_63	302_012345_1	57_012345_63	50_012345_1	53_012345_53	412_012345_1	371_012345_1	293_012345_1	198_012345_6	191_012345_1	702_012345_1	192_012345_1	274_012345_97	110_012345_1	1927_012345_62	1928_012345_36	85_012345_1	792_012345_31	254_012345_1	1399_012345_31
217_012345_1	214_012345_1	212_012345_10	1308_012345_1	219_012345_1	165_012345_1	1300_012345_140	138_012345_19	490_012345_202	1775_012345_8	25_012345_1	26_012345_129	20_012345_1	1943_012345_117	289_012345_1	404_012345_62	341_012345_1	280_012345_12	936_012345_16	11_012345_1	1096_012345_63	1798_012345_6	1091_012345_134	1311_012345_16	713_012345_5	710_012345_10	262_012345_1	265_012345_1	127_012345_13	332_012345_1	1552_012345_69	302_012345_1	57_012345_66	50_012345_1	53_012345_52	412_012345_1	371_012345_1	293_012345_1	198_012345_6	191_012345_1	702_012345_1	192_012345_1	274_012345_98	110_012345_1	1927_012345_63	1928_012345_36	85_012345_1	792_012345_31	254_012345_1	1399_012345_34
217_012345_1	214_012345_1	212_012345_10	1308_012345_1	219_012345_1	165_012345_1	1300_012345_128	138_012345_18	490_012345_195	1775_012345_9	25_012345_1	26_012345_135	20_012345_1	1943_012345_124	289_012345_1	404_012345_61	341_012345_1	280_012345_12	936_012345_14	11_012345_1	1096_012345_67	1798_012345_5	1091_012345_138	1311_012345_18	713_012345_5	710_012345_11	262_012345_1	265_012345_1	127_012345_14	332_012345_1	1552_012345_70	302_012345_1	57_012345_65	50_012345_1	53_012345_49	412_012345_1	371_012345_1	293_012345_1	198_012345_3	191_012345_1	702_012345_1	192_012345_1	274_012345_94	110_012345_1	1927_012345_65	1928_012345_38	85_012345_1	792_012345_30	254_012345_1	1399_012345_35
217_012345_1	214_012345_1	212_012345_12	1308_012345_1	219_012345_1	165_012345_1	1300_012345_121	138_012345_20	490_012345_198	1775_012345_8	25_012345_1	26_012345_140	20_012345_1	1943_012345_109	289_012345_1	404_012345_67	341_012345_1	280_012345_12	936_012345_17	11_012345_1	1096_012345_61	1798_012345_5	1091_012345_121	1311_012345_16	713_012345_3	710_012345_12	262_012345_1	265_012345_1	127_012345_16	332_012345_1	1552_012345_70	302_012345_1	57_012345_58	50_012345_1	53_012345_47	412_012345_1	371_012345_1	293_012345_1	198_012345_2	191_012345_1	702_012345_1	192_012345_1	274_012345_91	110_012345_1	1927_012345_62	1928_012345_37	85_012345_1	792_012345_30	254_012345_1	1399_012345_34
217_012345_1	214_012345_1	212_012345_13	1308_012345_1	219_012345_1	165_012345_1	1300_012345_125	138_012345_21	490_012345_200	1775_012345_9	25_012345_1	26_012345_133	20_012345_1	1943_012345_116	289_012345_1	404_012345_65	341_012345_1	280_012345_10	936_012345_18	11_012345_1	1096_012345_60	1798_012345_6	1091_012345_114	1311_012345_13	713_012345_3	710_012345_10	262_012345_1	265_012345_1	127_012345_16	332_012345_1	1552_012345_63	302_012345_1	57_012345_57	50_012345_1	53_012345_49	412_012345_1	371_012345_1	293_012345_1	198_012345_2	191_012345_1	702_012345_1	192_012345_1	274_012345_94	110_012345_1	1927_012345_63	1928_012345_35	85_012345_1	792_012345_28	254_012345_1	1399_012345_26
217_012345_1	214_012345_1	212_012345_15	1308_012345_1	219_012345_1	165_012345_1	1300_012345_125	138_012345_16	490_012345_207	1775_012345_11	25_012345_1	26_012345_133	20_012345_1	1943_012345_110	289_012345_1	404_012345_70	341_012345_1	280_012345_12	936_012345_18	11_012345_1	1096_012345_63	1798_012345_7	1091_012345_112	1311_012345_12	713_012345_4	710_012345_10	262_012345_1	265_012345_1	127_012345_13	332_012345_1	1552_012345_54	302_012345_1	57_012345_59	50_012345_1	53_012345_50	412_012345_1	371_012345_1	293_012345_1	198_012345_2	191_012345_1	702_012345_1	192_012345_1	274_012345_92	110_012345_1	1927_012345_62	1928_012345_37	85_012345_1	792_012345_29	254_012345_1	1399_012345_30
217_012345_1	214_012345_1	212_012345_16	1308_012345_1	219_012345_1	165_012345_1	1300_012345_125	138_012345_18	490_012345_210	1775_012345_11	25_012345_1	26_012345_129	20_012345_1	1943_012345_118	289_012345_1	404_012345_72	341_012345_1	280_012345_10	936_012345_19	11_012345_1	1096_012345_65	1798_012345_6	1091_012345_106	1311_012345_12	713_012345_3	710_012345_12	262_012345_1	265_012345_1	127_012345_16	332_012345_1	1552_012345_49	302_012345_1	57_012345_54	50_012345_1	53_012345_51	412_012345_1	371_012345_1	293_012345_1	198_012345_2	191_012345_1	702_012345_1	192_012345_1	274_012345_90	110_012345_1	1927_012345_55	1928_012345_33	85_012345_1	792_012345_28	254_012345_1	1399_012345_29
217_012345_1	214_012345_1	212_012345_17	1308_012345_1	219_012345_1	165_012345_1	1300_012345_118	138_012345_21	490_012345_210	1775_012345_12	25_012345_1	26_012345_137	20_012345_1	1077_012345_12	289_012345_1	404_012345_63	341_012345_1	280_012345_9	936_012345_21	11_012345_1	1096_012345_76	1798_012345_7	1091_012345_110	1311_012345_9	713_012345_3	710_012345_16	262_012345_1	265_012345_1	127_012345_15	332_012345_1	1552_012345_44	302_012345_1	57_012345_51	50_012345_1	53_012345_46	412_012345_1	371_012345_1	293_012345_1	198_012345_2	191_012345_1	702_012345_1	192_012345_1	274_012345_94	110_012345_1	1927_012345_53	1928_012345_36	85_012345_1	792_012345_26	254_012345_1	1399_012345_26
217_012345_1	214_012345_1	212_012345_18	1308_012345_1	219_012345_1	165_012345_1	1300_012345_119	138_012345_26	490_012345_207	1775_012345_12	25_012345_1	26_012345_138	20_012345_1	1077_012345_10	289_012345_1	404_012345_67	341_012345_1	280_012345_9	936_012345_23	11_012345_1	1096_012345_76	1798_012345_7	1091_012345_98	1311_012345_9	713_012345_3	710_012345_14	262_012345_1	265_012345_1	127_012345_13	332_012345_1	1552_012345_42	302_012345_1	57_012345_46	50_012345_1	53_012345_50	412_012345_1	371_012345_1	293_012345_1	198_012345_3	191_012345_1	702_012345_1	192_012345_1	274_012345_91	110_012345_1	1927_012345_46	1928_012345_38	85_012345_1	792_012345_27	254_012345_1	1399_012345_24
217_012345_1	214_012345_1	212_012345_16	1308_012345_1	219_012345_1	165_012345_1	1300_012345_126	138_012345_29	490_012345_207	1775_012345_14	25_012345_1	26_012345_138	20_012345_1	1077_012345_12	289_012345_1	404_012345_71	341_012345_1	280_012345_10	936_012345_25	11_012345_1	1096_012345_89	1798_012345_7	1091_012345_98	1311_012345_6	713_012345_3	710_012345_16	262_012345_1	265_012345_1	127_012345_13	332_012345_1	1552_012345_46	302_012345_1	57_012345_39	50_012345_1	53_012345_48	412_012345_1	371_012345_1	293_012345_1	198_012345_5	191_012345_1	702_012345_1	192_012345_1	274_012345_91	110_012345_1	1927_012345_54	1928_012345_36	85_012345_1	792_012345_29	254_012345_1	1399_012345_21
217_012345_1	214_012345_1	212_012345_18	1308_012345_1	219_012345_1	165_012345_1	1300_012345_130	138_012345_27	490_012345_217	1775_012345_14	25_012345_1	26_012345_145	20_012345_1	1077_012345_14	289_012345_1	404_012345_68	341_012345_1	280_012345_8	936_012345_31	11_012345_1	1096_012345_84	1798_012345_5	1091_012345_108	1311_012345_5	713_012345_5	710_012345_15	262_012345_1	265_012345_1	127_012345_10	332_012345_1	1552_012345_50	302_012345_1	57_012345_38	50_012345_1	53_012345_47	412_012345_1	371_012345_1	293_012345_1	198_012345_5	191_012345_1	702_012345_1	192_012345_1	274_012345_97	110_012345_1	1927_012345_53	1928_012345_34	85_012345_1	792_012345_24	254_012345_1	1399_012345_17
217_012345_1	214_012345_1	212_012345_15	1308_012345_1	219_012345_1	165_012345_1	1300_012345_131	138_012345_28	490_012345_225	1775_012345_16	25_012345_1	26_012345_145	20_012345_1	1077_012345_10	289_012345_1	404_012345_72	341_012345_1	280_012345_7	936_012345_33	11_012345_1	1096_012345_81	1798_012345_7	1091_012345_111	1311_012345_5	713_012345_6	710_012345_18	262_012345_1	265_012345_1	127_012345_10	332_012345_1	1552_012345_47	302_012345_1	57_012345_39	50_012345_1	53_012345_51	412_012345_1	371_012345_1	293_012345_1	198_012345_5	191_012345_1	702_012345_1	192_012345_1	274_012345_100	110_012345_1	1927_012345_55	1928_012345_28	85_012345_1	792_012345_28	254_012345_1	1399_012345_15
217_012345_1	214_012345_1	212_012345_12	1308_012345_1	219_012345_1	165_012345_1	1300_012345_128	138_012345_27	490_012345_217	1775_012345_17	25_012345_1	26_012345_150	20_012345_1	1077_012345_9	289_012345_1	404_012345_74	341_012345_1	280_012345_6	936_012345_38	11_012345_1	1096_012345_80	1798_012345_9	1091_012345_108	1311_012345_6	713_012345_5	710_012345_22	262_012345_1	265_012345_1	127_012345_11	332_012345_1	1552_012345_50	302_012345_1	57_012345_40	50_012345_1	53_012345_48	412_012345_1	371_012345_1	293_012345_1	198_012345_5	191_012345_1	702_012345_1	192_012345_1	274_012345_97	110_012345_1	1927_012345_50	1928_012345_27	85_012345_1	792_012345_26	254_012345_1	1399_012345_16
217_012345_1	214_012345_1	212_012345_14	1308_012345_1	219_012345_1	165_012345_1	1300_012345_130	138_012345_30	490_012345_216	1775_012345_13	25_012345_1	26_012345_154	20_012345_1	1077_012345_12	289_012345_1	404_012345_75	341_012345_1	280_012345_4	936_012345_37	11_012345_1	1096_012345_83	1798_012345_7	1091_012345_107	1311_012345_5	713_012345_5	710_012345_21	262_012345_1	265_012345_1	127_012345_12	332_012345_1	1552_012345_50	302_012345_1	57_012345_37	50_012345_1	53_012345_43	412_012345_1	371_012345_1	293_012345_1	198_012345_6	191_012345_1	702_012345_1	192_012345_1	274_012345_104	110_012345_1	1927_012345_50	1928_012345_27	85_012345_1	792_012345_25	254_012345_1	1399_012345_16
217_012345_1	214_012345_1	212_012345_14	1308_012345_1	219_012345_1	165_012345_1	1300_012345_124	138_012345_31	490_012345_207	1775_012345_15	25_012345_1	26_012345_165	20_012345_1	1077_012345_15	289_012345_1	404_012345_83	341_012345_1	280_012345_4	936_012345_38	11_012345_1	1096_012345_71	1798_012345_7	1091_012345_114	1311_012345_6	713_012345_5	710_012345_22	262_012345_1	265_012345_1	127_012345_18	332_012345_1	1552_012345_51	302_012345_1	57_012345_35	50_012345_1	53_012345_46	412_012345_1	371_012345_1	293_012345_1	198_012345_6	191_012345_1	702_012345_1	192_012345_1	274_012345_106	110_012345_1	1927_012345_46	1928_012345_30	85_012345_1	792_012345_23	254_012345_1	1399_012345_16
217_012345_1	214_012345_1	212_012345_11	1308_012345_1	219_012345_1	165_012345_1	1300_012345_114	138_012345_33	490_012345_204	1775_012345_13	25_012345_1	26_012345_171	20_012345_1	1077_012345_12	289_012345_1	404_012345_83	341_012345_1	280_012345_3	936_012345_39	11_012345_1	1096_012345_72	1798_012345_5	1091_012345_116	1311_012345_3	713_012345_4	710_012345_21	262_012345_1	265_012345_1	127_012345_17	332_012345_1	1552_012345_49	302_012345_1	57_012345_33	50_012345_1	53_012345_44	412_012345_1	371_012345_1	293_012345_1	198_012345_5	191_012345_1	702_012345_1	192_012345_1	274_012345_92	110_012345_1	1927_012345_46	1928_012345_35	85_012345_1	792_012345_19	254_012345_1	1399_012345_12
217_012345_1	214_012345_1	212_012345_7	1308_012345_1	219_012345_1	165_012345_1	1300_012345_119	138_012345_30	490_012345_217	1775_012345_15	25_012345_1	26_012345_171	20_012345_1	1077_012345_14	289_012345_1	404_012345_86	341_012345_1	280_012345_3	936_012345_33	11_012345_1	1096_012345_71	1798_012345_6	1091_012345_124	1311_012345_4	713_012345_4	710_012345_25	262_012345_1	265_012345_1	127_012345_18	332_012345_1	1552_012345_50	57_012345_35	50_012345_1	53_012345_41	412_012345_1	371_012345_1	293_012345_1	198_012345_4	191_012345_1	702_012345_1	192_012345_1	274_012345_90	110_012345_1	1927_012345_48	1928_012345_33	85_012345_1	792_012345_14	254_012345_1	1399_012345_14	1402_012345_65
217_012345_1	214_012345_1	212_012345_8	1308_012345_1	219_012345_1	165_012345_1	1300_012345_118	138_012345_31	490_012345_220	1775_012345_11	25_012345_1	26_012345_166	20_012345_1	1077_012345_10	289_012345_1	404_012345_81	341_012345_1	280_012345_1	936_012345_36	11_012345_1	1096_012345_74	1798_012345_8	1091_012345_121	1311_012345_3	713_012345_4	710_012345_26	262_012345_1	265_012345_1	127_012345_17	332_012345_1	1552_012345_50	57_012345_31	50_012345_1	53_012345_35	412_012345_1	371_012345_1	293_012345_1	198_012345_5	191_012345_1	702_012345_1	192_012345_1	274_012345_91	110_012345_1	1927_012345_47	1928_012345_32	85_012345_1	792_012345_15	254_012345_1	1399_012345_15	1402_012345_66
217_012345_1	214_012345_1	212_012345_8	1308_012345_1	219_012345_1	165_012345_1	1300_012345_124	138_012345_30	490_012345_232	1775_012345_8	25_012345_1	26_012345_165	20_012345_1	1077_012345_11	289_012345_1	404_012345_79	341_012345_1	280_012345_1	936_012345_37	11_012345_1	1096_012345_77	1798_012345_7	1091_012345_125	1311_012345_3	713_012345_4	710_012345_25	262_012345_1	265_012345_1	127_012345_16	332_012345_1	1552_012345_53	57_012345_29	50_012345_1	53_012345_34	412_012345_1	371_012345_1	293_012345_1	198_012345_4	191_012345_1	702_012345_1	192_012345_1	274_012345_94	110_012345_1	1927_012345_46	1928_012345_31	85_012345_1	792_012345_17	254_012345_1	1399_012345_17	1402_012345_70
217_012345_1	214_012345_1	212_012345_9	1308_012345_1	219_012345_1	165_012345_1	1300_012345_121	138_012345_32	490_012345_230	1775_012345_9	25_012345_1	26_012345_168	20_012345_1	1077_012345_8	289_012345_1	404_012345_83	341_012345_1	280_012345_1	936_012345_33	11_012345_1	1096_012345_77	1798_012345_8	1091_012345_128	1311_012345_2	713_012345_3	710_012345_26	262_012345_1	265_012345_1	127_012345_11	332_012345_1	1552_012345_50	57_012345_34	50_012345_1	53_012345_39	412_012345_1	371_012345_1	293_012345_1	198_012345_2	191_012345_1	702_012345_1	192_012345_1	274_012345_101	110_012345_1	1927_012345_47	1928_012345_27	85_012345_1	792_012345_17	254_012345_1	1399_012345_17	1402_012345_60
217_012345_1	214_012345_1	212_012345_9	1308_012345_1	219_012345_1	165_012345_1	1300_012345_131	138_012345_35	490_012345_238	1775_012345_9	25_012345_1	26_012345_163	20_012345_1	1077_012345_5	289_012345_1	404_012345_79	341_012345_1	280_012345_1	936_012345_29	11_012345_1	1096_012345_69	1798_012345_6	1091_012345_123	1311_012345_2	713_012345_3	710_012345_26	262_012345_1	265_012345_1	127_012345_12	332_012345_1	1552_012345_48	57_012345_33	50_012345_1	53_012345_37	412_012345_1	371_012345_1	293_012345_1	198_012345_3	191_012345_1	702_012345_1	192_012345_1	274_012345_107	110_012345_1	1927_012345_47	1928_012345_29	85_012345_1	792_012345_18	254_012345_1	1399_012345_15	1402_012345_71
217_012345_1	214_012345_1	212_012345_7	1308_012345_1	219_012345_1	165_012345_1	1300_012345_133	138_012345_34	490_012345_234	1775_012345_9	25_012345_1	26_012345_159	20_012345_1	1077_012345_6	289_012345_1	404_012345_82	341_012345_1	280_012345_1	936_012345_28	11_012345_1	1096_012345_64	1798_012345_4	1091_012345_122	1311_012345_2	713_012345_1	710_012345_28	262_012345_1	265_012345_1	127_012345_16	332_012345_1	1552_012345_44	57_012345_38	50_012345_1	53_012345_37	412_012345_1	371_012345_1	293_012345_1	198_012345_4	191_012345_1	702_012345_1	192_012345_1	274_012345_100	110_012345_1	1927_012345_49	1928_012345_30	85_012345_1	792_012345_16	254_012345_1	1399_012345_18	1402_012345_67
217_012345_1	214_012345_1	212_012345_10	1308_012345_1	219_012345_1	165_012345_1	1300_012345_136	138_012345_35	490_012345_229	1775_012345_10	25_012345_1	26_012345_160	20_012345_1	1077_012345_6	289_012345_1	404_012345_86	341_012345_1	280_012345_1	936_012345_31	11_012345_1	1096_012345_60	1798_012345_4	1091_012345_129	1311_012345_2	713_012345_2	710_012345_27	262_012345_1	265_012345_1	127_012345_16	332_012345_1	1552_012345_43	57_012345_40	50_012345_1	53_012345_33	412_012345_1	371_012345_1	293_012345_1	198_012345_4	191_012345_1	702_012345_1	192_012345_1	274_012345_95	110_012345_1	1927_012345_46	1928_012345_27	85_012345_1	792_012345_22	254_012345_1	1399_012345_23	1402_012345_73
217_012345_1	214_012345_1	212_012345_9	1308_012345_1	219_012345_1	165_012345_1	1300_012345_133	138_012345_35	490_012345_233	1775_012345_9	25_012345_1	26_012345_167	20_012345_1	1077_012345_7	289_012345_1	404_012345_90	341_012345_1	8_012345_19	936_012345_34	11_012345_1	1096_012345_57	1798_012345_4	1091_012345_126	1311_012345_1	713_012345_1	710_012345_26	262_012345_1	265_012345_1	127_012345_14	332_012345_1	1552_012345_47	57_012345_39	50_012345_1	53_012345_30	412_012345_1	371_012345_1	293_012345_1	198_012345_3	191_012345_1	702_012345_1	192_012345_1	274_012345_98	275_012345_1	1927_012345_44	1928_012345_28	85_012345_1	792_012345_21	254_012345_1	1399_012345_20	1402_012345_68
217_012345_1	214_012345_1	212_012345_11	1308_012345_1	219_012345_1	165_012345_1	1300_012345_132	138_012345_35	490_012345_229	1775_012345_9	25_012345_1	26_012345_159	20_012345_1	1077_012345_5	289_012345_1	404_012345_95	341_012345_1	8_012345_18	936_012345_32	11_012345_1	1096_012345_55	1798_012345_3	1091_012345_131	713_012345_1	710_012345_32	262_012345_1	265_012345_1	127_012345_12	332_012345_1	1552_012345_51	57_012345_36	50_012345_1	53_012345_26	412_012345_1	371_012345_1	293_012345_1	198_012345_3	191_012345_1	702_012345_1	192_012345_1	274_012345_97	275_012345_1	1927_012345_42	1928_012345_24	85_012345_1	792_012345_21	254_012345_1	1399_012345_18	1402_012345_68	364_012345_1
217_012345_1	214_012345_1	212_012345_12	1308_012345_1	219_012345_1	165_012345_1	1300_012345_138	138_012345_35	490_012345_232	1775_012345_9	25_012345_1	26_012345_165	20_012345_1	1077_012345_5	289_012345_1	404_012345_98	341_012345_1	8_012345_19	936_012345_28	11_012345_1	1096_012345_53	1798_012345_3	1091_012345_137	713_012345_1	710_012345_36	262_012345_1	265_012345_1	127_012345_11	332_012345_1	1552_012345_49	57_012345_30	50_012345_1	53_012345_19	412_012345_1	371_012345_1	293_012345_1	198_012345_3	191_012345_1	702_012345_1	192_012345_1	274_012345_96	275_012345_1	1927_012345_43	1928_012345_24	792_012345_17	1399_012345_22	1402_012345_60	364_012345_1	362_012345_35	363_012345_1
217_012345_1	214_012345_1	212_012345_13	1308_012345_1	219_012345_1	165_012345_1	1300_012345_140	138_012345_35	490_012345_235	1775_012345_8	25_012345_1	26_012345_168	20_012345_1	1077_012345_2	289_012345_1	404_012345_100	341_012345_1	8_012345_15	936_012345_27	11_012345_1	1096_012345_52	1798_012345_5	1091_012345_138	713_012345_1	710_012345_33	262_012345_1	265_012345_1	127_012345_9	332_012345_1	1552_012345_47	57_012345_29	50_012345_1	53_012345_18	412_012345_1	371_012345_1	293_012345_1	198_012345_4	191_012345_1	702_012345_1	192_012345_1	274_012345_106	275_012345_1	1927_012345_38	1928_012345_26	792_012345_15	1399_012345_25	1402_012345_63	364_012345_1	362_012345_34	363_012345_1
217_012345_1	214_012345_1	212_012345_13	1308_012345_1	219_012345_1	165_012345_1	1300_012345_138	138_012345_37	490_012345_234	1775_012345_8	25_012345_1	26_012345_172	20_012345_1	1077_012345_2	289_012345_1	404_012345_100	341_012345_1	8_012345_19	936_012345_28	11_012345_1	1096_012345_54	1798_012345_4	1091_012345_140	713_012345_1	710_012345_34	262_012345_1	265_012345_1	127_012345_9	332_012345_1	1552_012345_47	57_012345_32	50_012345_1	53_012345_17	412_012345_1	371_012345_1	293_012345_1	198_012345_5	191_012345_1	702_012345_1	192_012345_1	274_012345_106	275_012345_1	1927_012345_41	1928_012345_27	792_012345_16	1399_012345_22	1402_012345_65	364_012345_1	362_012345_34	363_012345_1
217_012345_1	214_012345_1	212_012345_14	1308_012345_1	219_012345_1	165_012345_1	1300_012345_140	138_012345_35	490_012345_240	1775_012345_6	25_012345_1	26_012345_180	20_012345_1	1077_012345_2	289_012345_1	404_012345_98	341_012345_1	8_012345_18	936_012345_30	11_012345_1	1096_012345_53	1798_012345_4	1091_012345_148	713_012345_1	710_012345_31	262_012345_1	265_012345_1	127_012345_8	332_012345_1	1552_012345_47	57_012345_29	50_012345_1	53_012345_18	412_012345_1	371_012345_1	293_012345_1	198_012345_4	191_012345_1	702_012345_1	192_012345_1	274_012345_108	275_012345_1	1927_012345_40	1928_012345_26	792_012345_16	1399_012345_23	1402_012345_67	364_012345_1	362_012345_42	363_012345_1
217_012345_1	214_012345_1	212_012345_13	1308_012345_1	219_012345_1	165_012345_1	1300_012345_137	138_012345_39	490_012345_246	1775_012345_7	25_012345_1	26_012345_175	20_012345_1	1077_012345_2	289_012345_1	404_012345_97	341_012345_1	8_012345_18	936_012345_32	11_012345_1	1096_012345_50	1798_012345_5	1091_012345_158	713_012345_1	710_012345_24	262_012345_1	265_012345_1	127_012345_10	332_012345_1	1552_012345_43	57_012345_27	50_012345_1	53_012345_17	412_012345_1	371_012345_1	293_012345_1	198_012345_2	191_012345_1	702_012345_1	192_012345_1	274_012345_109	275_012345_1	1927_012345_39	1928_012345_28	792_012345_17	1399_012345_20	1402_012345_65	364_012345_1	362_012345_39	363_012345_1
217_012345_1	214_012345_1	212_012345_14	1308_012345_1	219_012345_1	165_012345_1	1300_012345_142	138_012345_38	490_012345_242	1775_012345_9	25_012345_1	26_012345_164	20_012345_1	1077_012345_2	289_012345_1	404_012345_103	341_012345_1	8_012345_21	936_012345_31	11_012345_1	1096_012345_55	1798_012345_4	1091_012345_165	713_012345_2	710_012345_24	262_012345_1	265_012345_1	127_012345_11	332_012345_1	1552_012345_46	57_012345_31	50_012345_1	53_012345_19	412_012345_1	371_012345_1	293_012345_1	198_012345_2	191_012345_1	702_012345_1	192_012345_1	274_012345_101	275_012345_1	1927_012345_36	1928_012345_28	792_012345_15	1399_012345_16	1402_012345_65	364_012345_1	362_012345_43	363_012345_1
217_012345_1	214_012345_1	212_012345_14	1308_012345_1	219_012345_1	165_012345_1	1300_012345_138	138_012345_39	490_012345_234	1775_012345_7	25_012345_1	26_012345_161	20_012345_1	1077_012345_3	289_012345_1	404_012345_104	341_012345_1	8_012345_24	936_012345_34	11_012345_1	1096_012345_53	1798_012345_5	1091_012345_166	713_012345_3	710_012345_24	262_012345_1	265_012345_1	127_012345_10	332_012345_1	1552_012345_44	57_012345_31	50_012345_1	53_012345_19	412_012345_1	371_012345_1	293_012345_1	198_012345_2	191_012345_1	702_012345_1	192_012345_1	274_012345_106	275_012345_1	1927_012345_36	1928_012345_24	792_012345_15	1399_012345_19	1402_012345_64	364_012345_1	362_012345_39	363_012345_1
217_012345_1	214_012345_1	212_012345_15	1308_012345_1	219_012345_1	165_012345_1	1300_012345_138	138_012345_38	490_012345_232	1775_012345_7	25_012345_1	26_012345_135	20_012345_1	1077_012345_3	289_012345_1	404_012345_107	341_012345_1	8_012345_21	936_012345_34	11_012345_1	1096_012345_49	1798_012345_5	1091_012345_165	713_012345_3	710_012345_24	262_012345_1	265_012345_1	127_012345_7	332_012345_1	1552_012345_40	57_012345_33	50_012345_1	53_012345_22	412_012345_1	371_012345_1	293_012345_1	198_012345_1	191_012345_1	702_012345_1	192_012345_1	274_012345_108	275_012345_1	1927_012345_34	1928_012345_21	792_012345_15	1399_012345_21	1402_012345_65	364_012345_1	362_012345_40	363_012345_1
217_012345_1	214_012345_1	212_012345_16	1308_012345_1	219_012345_1	165_012345_1	1300_012345_134	138_012345_37	490_012345_234	1775_012345_6	25_012345_1	26_012345_136	20_012345_1	1077_012345_3	289_012345_1	404_012345_97	341_012345_1	8_012345_25	936_012345_37	11_012345_1	1096_012345_49	1798_012345_6	1091_012345_168	713_012345_3	710_012345_22	262_012345_1	265_012345_1	127_012345_8	332_012345_1	1552_012345_37	57_012345_36	50_012345_1	53_012345_25	412_012345_1	371_012345_1	293_012345_1	198_012345_2	191_012345_1	702_012345_1	192_012345_1	274_012345_113	275_012345_1	1927_012345_28	1928_012345_22	792_012345_15	1399_012345_20	1402_012345_66	364_012345_1	362_012345_40	363_012345_1
217_012345_1	214_012345_1	212_012345_17	1308_012345_1	219_012345_1	165_012345_1	1300_012345_133	138_012345_36	490_012345_236	1775_012345_8	25_012345_1	26_012345_137	20_012345_1	1077_012345_2	289_012345_1	404_012345_92	341_012345_1	8_012345_20	936_012345_36	11_012345_1	1096_012345_48	1798_012345_6	1091_012345_165	713_012345_3	710_012345_23	262_012345_1	265_012345_1	127_012345_8	332_012345_1	1552_012345_35	57_012345_40	50_012345_1	53_012345_22	412_012345_1	371_012345_1	293_012345_1	198_012345_2	191_012345_1	702_012345_1	192_012345_1	274_012345_103	275_012345_1	1927_012345_29	1928_012345_30	792_012345_13	1399_012345_23	1402_012345_70	364_012345_1	362_012345_37	363_012345_1
217_012345_1	214_012345_1	212_012345_13	1308_012345_1	219_012345_1	165_012345_1	1300_012345_133	138_012345_42	490_012345_235	1775_012345_6	25_012345_1	26_012345_133	20_012345_1	1077_012345_2	289_012345_1	404_012345_103	341_012345_1	8_012345_21	936_012345_32	11_012345_1	1096_012345_50	1798_012345_6	1091_012345_154	713_012345_3	710_012345_27	262_012345_1	265_012345_1	127_012345_9	332_012345_1	1552_012345_39	57_012345_32	50_012345_1	53_012345_20	412_012345_1	371_012345_1	293_012345_1	198_012345_3	191_012345_1	702_012345_1	192_012345_1	274_012345_101	275_012345_1	1927_012345_29	1928_012345_30	792_012345_13	1399_012345_22	1402_012345_67	364_012345_1	362_012345_38	363_012345_1
217_012345_1	214_012345_1	212_012345_14	1308_012345_1	219_012345_1	165_012345_1	1300_012345_125	138_012345_39	490_012345_227	1775_012345_7	25_012345_1	26_012345_131	20_012345_1	1077_012345_3	289_012345_1	404_012345_109	341_012345_1	8_012345_15	936_012345_34	11_012345_1	1096_012345_57	1798_012345_3	1091_012345_145	713_012345_3	710_012345_29	262_012345_1	265_012345_1	127_012345_9	332_012345_1	1552_012345_45	57_012345_28	50_012345_1	53_012345_18	412_012345_1	371_012345_1	293_012345_1	198_012345_1	191_012345_1	702_012345_1	192_012345_1	274_012345_101	275_012345_1	1927_012345_25	1928_012345_34	792_012345_9	1399_012345_22	1402_012345_69	364_012345_1	362_012345_31	363_012345_1
217_012345_1	214_012345_1	212_012345_13	1308_012345_1	219_012345_1	165_012345_1	1300_012345_112	138_012345_39	490_012345_224	1775_012345_9	25_012345_1	26_012345_138	20_012345_1	1077_012345_3	289_012345_1	404_012345_106	341_012345_1	8_012345_14	936_012345_31	11_012345_1	1096_012345_60	1798_012345_3	1091_012345_159	713_012345_2	710_012345_30	262_012345_1	265_012345_1	127_012345_8	332_012345_1	1552_012345_42	57_012345_28	50_012345_1	53_012345_16	412_012345_1	371_012345_1	293_012345_1	198_012345_1	191_012345_1	702_012345_1	192_012345_1	274_012345_110	275_012345_1	1927_012345_23	1928_012345_32	792_012345_10	1399_012345_25	1402_012345_67	364_012345_1	362_012345_37	363_012345_1
217_012345_1	214_012345_1	212_012345_14	1308_012345_1	219_012345_1	165_012345_1	1300_012345_116	138_012345_47	490_012345_219	1775_012345_9	25_012345_1	26_012345_138	20_012345_1	1077_012345_4	289_012345_1	404_012345_107	341_012345_1	8_012345_12	936_012345_30	11_012345_1	1096_012345_48	1798_012345_3	1091_012345_161	713_012345_2	710_012345_30	262_012345_1	265_012345_1	127_012345_7	332_012345_1	1552_012345_35	57_012345_27	50_012345_1	53_012345_17	412_012345_1	371_012345_1	293_012345_1	198_012345_1	191_012345_1	702_012345_1	192_012345_1	274_012345_120	275_012345_1	1927_012345_23	1928_012345_24	792_012345_9	1399_012345_21	1402_012345_68	364_012345_1	362_012345_33	363_012345_1
217_012345_1	214_012345_1	212_012345_13	1308_012345_1	219_012345_1	165_012345_1	1300_012345_123	138_012345_44	490_012345_210	1775_012345_9	25_012345_1	26_012345_139	20_012345_1	1077_012345_6	289_012345_1	404_012345_104	341_012345_1	8_012345_13	936_012345_27	11_012345_1	1096_012345_46	1798_012345_4	1091_012345_162	713_012345_3	710_012345_33	262_012345_1	265_012345_1	127_012345_7	332_012345_1	1552_012345_40	57_012345_28	50_012345_1	53_012345_18	412_012345_1	371_012345_1	293_012345_1	198_012345_2	191_012345_1	702_012345_1	192_012345_1	274_012345_123	275_012345_1	1927_012345_25	1928_012345_25	792_012345_7	1399_012345_16	1402_012345_75	364_012345_1	362_012345_34	363_012345_1
217_012345_1	214_012345_1	212_012345_8	1308_012345_1	219_012345_1	165_012345_1	1300_012345_113	138_012345_43	490_012345_219	1775_012345_9	25_012345_1	26_012345_144	20_012345_1	1077_012345_5	289_012345_1	404_012345_103	341_012345_1	8_012345_16	936_012345_28	11_012345_1	1096_012345_45	1798_012345_2	1091_012345_162	713_012345_5	710_012345_36	262_012345_1	265_012345_1	127_012345_4	332_012345_1	1552_012345_49	57_012345_27	50_012345_1	53_012345_14	412_012345_1	371_012345_1	293_012345_1	198_012345_2	191_012345_1	702_012345_1	192_012345_1	274_012345_122	275_012345_1	1927_012345_28	1928_012345_26	792_012345_7	1399_012345_14	1402_012345_72	364_012345_1	362_012345_39	363_012345_1
217_012345_1	214_012345_1	212_012345_14	1308_012345_1	219_012345_1	165_012345_1	1300_012345_109	138_012345_45	490_012345_214	1775_012345_9	25_012345_1	26_012345_146	20_012345_1	1077_012345_4	289_012345_1	404_012345_104	341_012345_1	8_012345_13	936_012345_27	11_012345_1	1096_012345_44	1798_012345_3	1091_012345_161	713_012345_3	710_012345_32	262_012345_1	265_012345_1	127_012345_3	332_012345_1	1552_012345_45	57_012345_31	50_012345_1	53_012345_16	412_012345_1	371_012345_1	293_012345_1	198_012345_2	191_012345_1	702_012345_1	192_012345_1	274_012345_127	275_012345_1	1927_012345_29	1928_012345_28	792_012345_8	1399_012345_18	1402_012345_72	364_012345_1	362_012345_37	363_012345_1
217_012345_1	214_012345_1	212_012345_17	1308_012345_1	219_012345_1	165_012345_1	1300_012345_107	138_012345_48	490_012345_218	1775_012345_11	25_012345_1	26_012345_151	20_012345_1	1077_012345_4	289_012345_1	404_012345_108	341_012345_1	8_012345_10	936_012345_25	11_012345_1	1096_012345_41	1798_012345_1	1091_012345_163	713_012345_3	710_012345_36	262_012345_1	265_012345_1	127_012345_2	332_012345_1	1552_012345_46	57_012345_31	50_012345_1	53_012345_20	412_012345_1	371_012345_1	293_012345_1	198_012345_3	191_012345_1	702_012345_1	192_012345_1	274_012345_123	275_012345_1	1927_012345_29	1928_012345_24	792_012345_6	1399_012345_15	1402_012345_77	364_012345_1	362_012345_34	363_012345_1
217_012345_1	214_012345_1	212_012345_16	1308_012345_1	219_012345_1	165_012345_1	1300_012345_108	138_012345_48	490_012345_209	1775_012345_13	25_012345_1	26_012345_159	20_012345_1	1077_012345_4	289_012345_1	404_012345_110	341_012345_1	8_012345_8	936_012345_24	11_012345_1	1096_012345_42	1798_012345_1	1091_012345_162	713_012345_5	710_012345_32	262_012345_1	265_012345_1	127_012345_4	332_012345_1	1552_012345_51	57_012345_32	50_012345_1	53_012345_20	412_012345_1	371_012345_1	293_012345_1	198_012345_1	191_012345_1	702_012345_1	192_012345_1	274_012345_124	275_012345_1	1927_012345_34	1928_012345_24	792_012345_7	1399_012345_14	1402_012345_75	364_012345_1	362_012345_34	363_012345_1
217_012345_1	214_012345_1	212_012345_22	1308_012345_1	219_012345_1	165_012345_1	1300_012345_109	138_012345_51	490_012345_210	1775_012345_11	25_012345_1	26_012345_159	20_012345_1	1077_012345_4	289_012345_1	404_012345_102	341_012345_1	8_012345_7	936_012345_28	11_012345_1	1096_012345_40	1798_012345_1	1091_012345_172	713_012345_5	710_012345_25	262_012345_1	265_012345_1	127_012345_3	332_012345_1	1552_012345_52	57_012345_30	50_012345_1	53_012345_19	412_012345_1	371_012345_1	293_012345_1	198_012345_1	191_012345_1	702_012345_1	192_012345_1	274_012345_125	275_012345_1	1927_012345_37	1928_012345_27	792_012345_7	1399_012345_9	1402_012345_70	364_012345_1	362_012345_28	363_012345_1
217_012345_1	214_012345_1	212_012345_18	1308_012345_1	219_012345_1	165_012345_1	1300_012345_121	138_012345_56	490_012345_210	1775_012345_9	25_012345_1	26_012345_157	20_012345_1	1077_012345_5	289_012345_1	404_012345_106	341_012345_1	8_012345_7	936_012345_24	11_012345_1	1096_012345_42	1091_012345_177	713_012345_9	710_012345_30	262_012345_1	265_012345_1	127_012345_2	332_012345_1	1552_012345_53	57_012345_32	50_012345_1	53_012345_20	412_012345_1	371_012345_1	293_012345_1	198_012345_1	191_012345_1	702_012345_1	192_012345_1	274_012345_122	275_012345_1	1927_012345_40	1928_012345_24	792_012345_7	1399_012345_8	1402_012345_73	364_012345_1	362_012345_29	363_012345_1	449_012345_1
217_012345_1	214_012345_1	212_012345_20	1308_012345_1	219_012345_1	165_012345_1	1300_012345_127	138_012345_53	490_012345_211	1775_012345_7	25_012345_1	26_012345_160	20_012345_1	1077_012345_5	289_012345_1	404_012345_104	341_012345_1	8_012345_5	936_012345_26	11_012345_1	1096_012345_49	1091_012345_169	713_012345_8	710_012345_30	262_012345_1	265_012345_1	332_012345_1	1552_012345_57	57_012345_32	50_012345_1	53_012345_20	412_012345_1	371_012345_1	293_012345_1	191_012345_1	702_012345_1	192_012345_1	274_012345_123	275_012345_1	1927_012345_41	1928_012345_27	792_012345_9	1399_012345_9	1402_012345_63	364_012345_1	362_012345_31	363_012345_1	449_012345_1	443_012345_27	442_012345_6
217_012345_1	214_012345_1	212_012345_18	1308_012345_1	219_012345_1	165_012345_1	1300_012345_127	138_012345_49	490_012345_207	1775_012345_9	25_012345_1	26_012345_151	20_012345_1	1077_012345_4	289_012345_1	404_012345_108	341_012345_1	8_012345_5	936_012345_25	11_012345_1	1096_012345_49	1091_012345_158	713_012345_7	710_012345_30	262_012345_1	265_012345_1	332_012345_1	1552_012345_62	57_012345_32	50_012345_1	53_012345_23	412_012345_1	371_012345_1	293_012345_1	191_012345_1	702_012345_1	192_012345_1	274_012345_114	275_012345_1	1927_012345_36	1928_012345_28	792_012345_7	1399_012345_11	1402_012345_67	364_012345_1	362_012345_33	363_012345_1	449_012345_1	443_012345_26	442_012345_6
217_012345_1	214_012345_1	212_012345_19	1308_012345_1	219_012345_1	165_012345_1	1300_012345_128	138_012345_50	490_012345_207	1775_012345_8	25_012345_1	26_012345_155	20_012345_1	1077_012345_4	289_012345_1	404_012345_104	341_012345_1	8_012345_6	936_012345_24	11_012345_1	1096_012345_51	1091_012345_164	713_012345_8	710_012345_30	262_012345_1	265_012345_1	332_012345_1	1552_012345_68	57_012345_30	50_012345_1	53_012345_26	412_012345_1	371_012345_1	293_012345_1	191_012345_1	702_012345_1	192_012345_1	274_012345_119	275_012345_1	1927_012345_39	1928_012345_23	792_012345_5	1399_012345_8	1402_012345_63	364_012345_1	362_012345_33	363_012345_1	449_012345_1	443_012345_25	442_012345_7
217_012345_1	214_012345_1	212_012345_19	1308_012345_1	219_012345_1	165_012345_1	1300_012345_134	138_012345_45	490_012345_207	1775_012345_10	25_012345_1	26_012345_153	20_012345_1	1077_012345_4	289_012345_1	404_012345_106	341_012345_1	8_012345_6	936_012345_24	11_012345_1	1096_012345_51	1091_012345_172	713_012345_8	710_012345_28	262_012345_1	265_012345_1	332_012345_1	1552_012345_65	57_012345_30	50_012345_1	53_012345_26	412_012345_1	371_012345_1	293_012345_1	191_012345_1	702_012345_1	192_012345_1	274_012345_122	275_012345_1	1927_012345_38	1928_012345_24	792_012345_1	1399_012345_9	1402_012345_59	364_012345_1	362_012345_30	363_012345_1	449_012345_1	443_012345_25	442_012345_7
217_012345_1	214_012345_1	212_012345_15	1308_012345_1	219_012345_1	165_012345_1	1300_012345_132	138_012345_45	490_012345_218	1775_012345_11	25_012345_1	26_012345_166	20_012345_1	1077_012345_4	289_012345_1	404_012345_106	8_012345_6	936_012345_26	11_012345_1	1096_012345_47	1091_012345_167	713_012345_9	710_012345_33	262_012345_1	265_012345_1	332_012345_1	1552_012345_63	57_012345_34	50_012345_1	53_012345_29	412_012345_1	371_012345_1	293_012345_1	191_012345_1	702_012345_1	192_012345_1	274_012345_120	275_012345_1	1927_012345_39	1928_012345_22	1399_012345_6	1402_012345_55	364_012345_1	362_012345_23	363_012345_1	449_012345_1	443_012345_20	442_012345_8	305_012345_42	108_012345_1
217_012345_1	214_012345_1	212_012345_14	219_012345_1	165_012345_1	1300_012345_142	138_012345_44	490_012345_218	1775_012345_12	25_012345_1	26_012345_162	20_012345_1	1077_012345_2	289_012345_1	404_012345_107	8_012345_8	936_012345_23	11_012345_1	1096_012345_51	1091_012345_175	713_012345_10	710_012345_33	262_012345_1	265_012345_1	332_012345_1	1552_012345_65	57_012345_36	50_012345_1	53_012345_27	412_012345_1	371_012345_1	293_012345_1	191_012345_1	702_012345_1	192_012345_1	274_012345_121	275_012345_1	1927_012345_35	1928_012345_26	1399_012345_8	1402_012345_54	364_012345_1	362_012345_26	363_012345_1	449_012345_1	443_012345_18	442_012345_8	305_012345_45	108_012345_1	384_012345_1
217_012345_1	214_012345_1	212_012345_14	219_012345_1	165_012345_1	1300_012345_142	138_012345_42	490_012345_215	1775_012345_10	25_012345_1	26_012345_161	20_012345_1	1077_012345_2	289_012345_1	404_012345_106	8_012345_5	936_012345_20	11_012345_1	1096_012345_51	1091_012345_173	713_012345_8	710_012345_28	262_012345_1	265_012345_1	332_012345_1	1552_012345_64	57_012345_37	50_012345_1	53_012345_34	412_012345_1	371_012345_1	293_012345_1	191_012345_1	702_012345_1	192_012345_1	274_012345_123	275_012345_1	1927_012345_37	1928_012345_23	1399_012345_5	1402_012345_58	364_012345_1	362_012345_24	363_012345_1	449_012345_1	443_012345_19	442_012345_7	305_012345_43	108_012345_1	384_012345_1
217_012345_1	214_012345_1	212_012345_15	219_012345_1	165_012345_1	1300_012345_149	138_012345_44	490_012345_219	1775_012345_9	25_012345_1	26_012345_163	20_012345_1	1077_012345_2	289_012345_1	404_012345_105	8_012345_4	936_012345_20	11_012345_1	1096_012345_56	1091_012345_183	713_012345_8	710_012345_29	262_012345_1	265_012345_1	332_012345_1	1552_012345_62	57_012345_37	50_012345_1	53_012345_35	412_012345_1	371_012345_1	293_012345_1	191_012345_1	702_012345_1	192_012345_1	274_012345_121	275_012345_1	1927_012345_37	1928_012345_22	1399_012345_5	1402_012345_54	364_012345_1	362_012345_26	363_012345_1	449_012345_1	443_012345_15	442_012345_10	305_012345_43	108_012345_1	384_012345_1
217_012345_1	214_012345_1	212_012345_16	219_012345_1	165_012345_1	1300_012345_151	138_012345_41	490_012345_222	1775_012345_11	25_012345_1	26_012345_161	20_012345_1	1077_012345_2	289_012345_1	404_012345_102	8_012345_6	936_012345_19	11_012345_1	1096_012345_55	1091_012345_170	713_012345_5	710_012345_28	262_012345_1	265_012345_1	332_012345_1	1552_012345_66	57_012345_34	50_012345_1	53_012345_33	412_012345_1	371_012345_1	293_012345_1	191_012345_1	702_012345_1	192_012345_1	274_012345_120	275_012345_1	1927_012345_37	1928_012345_19	1399_012345_5	1402_012345_60	364_012345_1	362_012345_28	363_012345_1	449_012345_1	443_012345_19	442_012345_10	305_012345_42	108_012345_1	384_012345_1
217_012345_1	214_012345_1	212_012345_13	219_012345_1	165_012345_1	1300_012345_154	138_012345_38	490_012345_217	1775_012345_10	25_012345_1	26_012345_166	20_012345_1	1077_012345_2	289_012345_1	404_012345_101	8_012345_6	936_012345_17	11_012345_1	1096_012345_59	1091_012345_183	713_012345_3	710_012345_25	262_012345_1	265_012345_1	332_012345_1	1552_012345_66	57_012345_32	50_012345_1	53_012345_36	412_012345_1	371_012345_1	293_012345_1	191_012345_1	702_012345_1	192_012345_1	274_012345_116	275_012345_1	1927_012345_35	1928_012345_16	1399_012345_6	1402_012345_61	364_012345_1	362_012345_30	363_012345_1	449_012345_1	443_012345_20	442_012345_13	305_012345_38	108_012345_1	384_012345_1
217_012345_1	214_012345_1	212_012345_15	219_012345_1	165_012345_1	1300_012345_160	138_012345_36	490_012345_208	1775_012345_13	25_012345_1	26_012345_163	20_012345_1	1077_012345_1	289_012345_1	404_012345_104	8_012345_8	936_012345_15	11_012345_1	1096_012345_58	1091_012345_185	713_012345_5	710_012345_22	262_012345_1	265_012345_1	332_012345_1	1552_012345_66	57_012345_36	50_012345_1	53_012345_38	412_012345_1	371_012345_1	293_012345_1	191_012345_1	702_012345_1	192_012345_1	274_012345_114	275_012345_1	1927_012345_35	1928_012345_18	1399_012345_5	1402_012345_64	364_012345_1	362_012345_29	363_012345_1	449_012345_1	443_012345_22	442_012345_15	305_012345_36	108_012345_1	384_012345_1
217_012345_1	214_012345_1	212_012345_14	219_012345_1	165_012345_1	1300_012345_160	138_012345_35	490_012345_199	1775_012345_12	25_012345_1	26_012345_168	20_012345_1	1077_012345_1	289_012345_1	404_012345_104	8_012345_9	936_012345_14	11_012345_1	1096_012345_55	1091_012345_190	713_012345_5	710_012345_26	262_012345_1	265_012345_1	332_012345_1	1552_012345_70	57_012345_35	50_012345_1	53_012345_36	412_012345_1	371_012345_1	293_012345_1	191_012345_1	702_012345_1	192_012345_1	274_012345_111	275_012345_1	1927_012345_37	1928_012345_23	1399_012345_3	1402_012345_65	364_012345_1	362_012345_29	363_012345_1	449_012345_1	443_012345_22	442_012345_20	305_012345_34	108_012345_1	384_012345_1
217_012345_1	214_012345_1	212_012345_12	219_012345_1	165_012345_1	1300_012345_173	138_012345_32	490_012345_202	1775_012345_11	25_012345_1	26_012345_167	20_012345_1	1077_012345_1	289_012345_1	404_012345_100	8_012345_9	936_012345_13	11_012345_1	1096_012345_53	1091_012345_185	713_012345_7	710_012345_29	262_012345_1	265_012345_1	332_012345_1	1552_012345_71	57_012345_33	50_012345_1	53_012345_30	412_012345_1	371_012345_1	293_012345_1	191_012345_1	702_012345_1	192_012345_1	274_012345_118	275_012345_1	1927_012345_39	1928_012345_22	1399_012345_4	1402_012345_63	364_012345_1	362_012345_33	363_012345_1	449_012345_1	443_012345_18	442_012345_20	305_012345_36	108_012345_1	384_012345_1
217_012345_1	214_012345_1	212_012345_12	219_012345_1	165_012345_1	1300_012345_170	138_012345_33	490_012345_197	1775_012345_11	25_012345_1	26_012345_158	20_012345_1	1077_012345_2	289_012345_1	404_012345_102	8_012345_9	936_012345_12	11_012345_1	1096_012345_49	1091_012345_176	713_012345_7	710_012345_27	262_012345_1	265_012345_1	332_012345_1	1552_012345_69	57_012345_33	50_012345_1	53_012345_34	412_012345_1	371_012345_1	293_012345_1	191_012345_1	702_012345_1	192_012345_1	274_012345_110	275_012345_1	1927_012345_39	1928_012345_19	1399_012345_2	1402_012345_61	364_012345_1	362_012345_32	363_012345_1	449_012345_1	443_012345_19	442_012345_20	305_012345_32	108_012345_1	384_012345_1
217_012345_1	214_012345_1	212_012345_14	219_012345_1	165_012345_1	1300_012345_165	138_012345_36	490_012345_203	1775_012345_8	25_012345_1	26_012345_161	20_012345_1	1077_012345_2	289_012345_1	404_012345_102	8_012345_9	936_012345_11	11_012345_1	1096_012345_48	1091_012345_191	713_012345_7	710_012345_28	262_012345_1	265_012345_1	332_012345_1	1552_012345_67	57_012345_34	50_012345_1	53_012345_33	412_012345_1	371_012345_1	293_012345_1	191_012345_1	702_012345_1	192_012345_1	274_012345_112	275_012345_1	1927_012345_42	1928_012345_17	1399_012345_2	1402_012345_61	364_012345_1	362_012345_27	363_012345_1	449_012345_1	443_012345_16	442_012345_21	305_012345_32	108_012345_1	384_012345_1
217_012345_1	214_012345_1	212_012345_14	219_012345_1	165_012345_1	1300_012345_159	138_012345_36	490_012345_207	1775_012345_7	25_012345_1	26_012345_161	20_012345_1	1077_012345_2	289_012345_1	404_012345_99	8_012345_7	936_012345_9	11_012345_1	1096_012345_51	1091_012345_195	713_012345_8	710_012345_18	262_012345_1	265_012345_1	332_012345_1	1552_012345_58	57_012345_35	50_012345_1	53_012345_36	412_012345_1	371_012345_1	293_012345_1	191_012345_1	702_012345_1	192_012345_1	274_012345_109	275_012345_1	1927_012345_43	1928_012345_13	1399_012345_3	1402_012345_63	364_012345_1	362_012345_28	363_012345_1	449_012345_1	443_012345_19	442_012345_21	305_012345_33	108_012345_1	384_012345_1
217_012345_1	214_012345_1	212_012345_17	219_012345_1	165_012345_1	1300_012345_160	138_012345_37	490_012345_216	1775_012345_6	25_012345_1	26_012345_171	20_012345_1	1077_012345_2	289_012345_1	404_012345_94	8_012345_8	936_012345_8	11_012345_1	1096_012345_55	1091_012345_200	713_012345_10	710_012345_20	262_012345_1	265_012345_1	332_012345_1	1552_012345_59	57_012345_43	50_012345_1	53_012345_31	412_012345_1	371_012345_1	293_012345_1	191_012345_1	702_012345_1	192_012345_1	274_012345_111	275_012345_1	1927_012345_49	1928_012345_13	1399_012345_2	1402_012345_60	364_012345_1	362_012345_32	363_012345_1	449_012345_1	443_012345_25	442_012345_24	305_012345_37	108_012345_1	384_012345_1
217_012345_1	214_012345_1	212_012345_19	219_012345_1	165_012345_1	1300_012345_174	138_012345_37	490_012345_210	1775_012345_4	25_012345_1	26_012345_163	20_012345_1	1077_012345_1	289_012345_1	404_012345_94	8_012345_8	936_012345_8	11_012345_1	1096_012345_57	1091_012345_191	713_012345_12	710_012345_22	262_012345_1	265_012345_1	332_012345_1	1552_012345_61	57_012345_46	50_012345_1	53_012345_29	412_012345_1	371_012345_1	293_012345_1	191_012345_1	702_012345_1	192_012345_1	274_012345_120	275_012345_1	1927_012345_50	1928_012345_12	1399_012345_3	1402_012345_55	364_012345_1	362_012345_33	363_012345_1	449_012345_1	443_012345_22	442_012345_24	305_012345_36	108_012345_1	384_012345_1
217_012345_1	214_012345_1	212_012345_17	219_012345_1	165_012345_1	1300_012345_168	138_012345_38	490_012345_212	1775_012345_5	25_012345_1	26_012345_170	20_012345_1	1943_012345_143	289_012345_1	404_012345_94	8_012345_10	936_012345_7	11_012345_1	1096_012345_49	1091_012345_193	713_012345_11	710_012345_25	262_012345_1	265_012345_1	332_012345_1	1552_012345_57	57_012345_46	50_012345_1	53_012345_29	412_012345_1	371_012345_1	293_012345_1	191_012345_1	702_012345_1	192_012345_1	274_012345_120	275_012345_1	1927_012345_45	1928_012345_8	1399_012345_2	1402_012345_50	364_012345_1	362_012345_29	363_012345_1	449_012345_1	443_012345_18	442_012345_21	305_012345_42	108_012345_1	384_012345_1
217_012345_1	214_012345_1	212_012345_17	219_012345_1	165_012345_1	1300_012345_172	138_012345_35	490_012345_216	1775_012345_6	25_012345_1	26_012345_173	20_012345_1	1943_012345_154	289_012345_1	404_012345_94	8_012345_11	936_012345_6	11_012345_1	1096_012345_52	1091_012345_200	713_012345_5	710_012345_26	262_012345_1	265_012345_1	332_012345_1	1552_012345_56	57_012345_50	50_012345_1	53_012345_27	412_012345_1	371_012345_1	293_012345_1	191_012345_1	702_012345_1	192_012345_1	274_012345_119	275_012345_1	1927_012345_45	1928_012345_6	1399_012345_2	1402_012345_51	364_012345_1	362_012345_33	363_012345_1	449_012345_1	443_012345_17	442_012345_17	305_012345_41	108_012345_1	384_012345_1
217_012345_1	214_012345_1	212_012345_18	219_012345_1	165_012345_1	1300_012345_182	138_012345_33	490_012345_221	1775_012345_6	25_012345_1	26_012345_172	20_012345_1	1943_012345_155	289_012345_1	404_012345_92	8_012345_10	936_012345_5	11_012345_1	1096_012345_54	1091_012345_209	713_012345_6	710_012345_28	262_012345_1	265_012345_1	332_012345_1	1552_012345_52	57_012345_51	50_012345_1	53_012345_32	412_012345_1	371_012345_1	293_012345_1	191_012345_1	702_012345_1	192_012345_1	274_012345_123	275_012345_1	1927_012345_42	1928_012345_7	1399_012345_2	1402_012345_46	364_012345_1	362_012345_32	363_012345_1	449_012345_1	443_012345_18	442_012345_17	305_012345_39	108_012345_1	384_012345_1
217_012345_1	214_012345_1	212_012345_20	219_012345_1	165_012345_1	1300_012345_176	138_012345_37	490_012345_218	1775_012345_5	25_012345_1	26_012345_166	20_012345_1	1943_012345_172	289_012345_1	404_012345_95	8_012345_8	936_012345_5	11_012345_1	1096_012345_57	1091_012345_197	713_012345_5	710_012345_31	262_012345_1	265_012345_1	332_012345_1	1552_012345_53	57_012345_57	50_012345_1	53_012345_25	412_012345_1	371_012345_1	293_012345_1	191_012345_1	702_012345_1	192_012345_1	274_012345_125	275_012345_1	1927_012345_46	1928_012345_9	1399_012345_1	1402_012345_38	364_012345_1	362_012345_29	363_012345_1	449_012345_1	443_012345_16	442_012345_18	305_012345_36	108_012345_1	384_012345_1
217_012345_1	214_012345_1	212_012345_18	219_012345_1	165_012345_1	1300_012345_170	138_012345_40	490_012345_211	1775_012345_4	25_012345_1	26_012345_149	20_012345_1	1943_012345_186	289_012345_1	404_012345_95	8_012345_11	936_012345_4	11_012345_1	1096_012345_56	1091_012345_216	713_012345_6	710_012345_28	262_012345_1	265_012345_1	332_012345_1	1552_012345_49	57_012345_55	50_012345_1	53_012345_22	412_012345_1	371_012345_1	293_012345_1	191_012345_1	702_012345_1	192_012345_1	274_012345_128	275_012345_1	1927_012345_44	1928_012345_8	1399_012345_2	1402_012345_37	364_012345_1	362_012345_24	363_012345_1	449_012345_1	443_012345_14	442_012345_16	305_012345_29	108_012345_1	384_012345_1
217_012345_1	214_012345_1	212_012345_15	219_012345_1	165_012345_1	1300_012345_166	138_012345_44	490_012345_213	1775_012345_4	25_012345_1	26_012345_160	20_012345_1	1943_012345_175	289_012345_1	404_012345_95	8_012345_13	936_012345_4	11_012345_1	1096_012345_57	1091_012345_221	713_012345_6	710_012345_29	262_012345_1	265_012345_1	332_012345_1	1552_012345_46	57_012345_52	50_012345_1	53_012345_26	412_012345_1	371_012345_1	293_012345_1	191_012345_1	702_012345_1	192_012345_1	274_012345_127	275_012345_1	1927_012345_50	1928_012345_11	1399_012345_2	1402_012345_43	364_012345_1	362_012345_27	363_012345_1	449_012345_1	443_012345_14	442_012345_17	305_012345_27	108_012345_1	384_012345_1
217_012345_1	214_012345_1	212_012345_11	219_012345_1	165_012345_1	1300_012345_168	138_012345_49	490_012345_224	1775_012345_4	25_012345_1	26_012345_154	20_012345_1	1943_012345_173	289_012345_1	404_012345_94	8_012345_9	936_012345_4	11_012345_1	1096_012345_61	1091_012345_217	713_012345_8	710_012345_34	262_012345_1	265_012345_1	332_012345_1	1552_012345_50	57_012345_51	50_012345_1	53_012345_27	412_012345_1	371_012345_1	293_012345_1	191_012345_1	702_012345_1	192_012345_1	274_012345_128	275_012345_1	1927_012345_50	1928_012345_9	1399_012345_3	1402_012345_48	364_012345_1	362_012345_22	363_012345_1	449_012345_1	443_012345_15	442_012345_19	305_012345_26	108_012345_1	241_012345_1
217_012345_1	214_012345_1	212_012345_10	219_012345_1	165_012345_1	1300_012345_161	138_012345_46	490_012345_227	1775_012345_4	25_012345_1	26_012345_145	20_012345_1	1943_012345_169	289_012345_1	404_012345_95	8_012345_11	936_012345_5	11_012345_1	1096_012345_63	1091_012345_220	713_012345_6	710_012345_31	262_012345_1	265_012345_1	332_012345_1	1552_012345_54	57_012345_47	50_012345_1	53_012345_30	412_012345_1	371_012345_1	293_012345_1	191_012345_1	702_012345_1	192_012345_1	274_012345_121	275_012345_1	1927_012345_50	1928_012345_8	1399_012345_5	1402_012345_48	364_012345_1	362_012345_21	363_012345_1	449_012345_1	443_012345_13	442_012345_16	305_012345_29	108_012345_1	241_012345_1
217_012345_1	214_012345_1	212_012345_14	219_012345_1	165_012345_1	1300_012345_159	138_012345_47	490_012345_225	1775_012345_5	25_012345_1	26_012345_133	20_012345_1	1943_012345_154	289_012345_1	404_012345_94	8_012345_12	936_012345_5	11_012345_1	1096_012345_61	1091_012345_220	713_012345_4	710_012345_33	262_012345_1	265_012345_1	332_012345_1	1552_012345_51	57_012345_49	50_012345_1	53_012345_34	412_012345_1	371_012345_1	293_012345_1	191_012345_1	702_012345_1	192_012345_1	274_012345_122	275_012345_1	1927_012345_55	1928_012345_8	1399_012345_5	1402_012345_42	364_012345_1	362_012345_22	363_012345_1	449_012345_1	443_012345_15	442_012345_18	305_012345_33	108_012345_1	241_012345_1
217_012345_1	214_012345_1	212_012345_16	219_012345_1	165_012345_1	1300_012345_164	138_012345_54	490_012345_232	1775_012345_7	25_012345_1	26_012345_130	20_012345_1	1943_012345_160	289_012345_1	404_012345_93	8_012345_14	936_012345_4	11_012345_1	1096_012345_62	1091_012345_229	713_012345_3	710_012345_27	262_012345_1	265_012345_1	332_012345_1	1552_012345_50	57_012345_43	50_012345_1	53_012345_30	412_012345_1	371_012345_1	293_012345_1	191_012345_1	702_012345_1	192_012345_1	274_012345_120	275_012345_1	1927_012345_50	1928_012345_9	1399_012345_7	1402_012345_41	364_012345_1	362_012345_16	363_012345_1	449_012345_1	443_012345_14	442_012345_18	305_012345_30	108_012345_1	241_012345_1
217_012345_1	214_012345_1	212_012345_16	219_012345_1	165_012345_1	1300_012345_166	138_012345_56	490_012345_236	1775_012345_4	25_012345_1	26_012345_137	20_012345_1	1943_012345_152	289_012345_1	404_012345_91	8_012345_14	936_012345_4	11_012345_1	1096_012345_65	1091_012345_224	713_012345_2	710_012345_31	262_012345_1	265_012345_1	332_012345_1	1552_012345_49	57_012345_43	50_012345_1	53_012345_33	412_012345_1	371_012345_1	293_012345_1	191_012345_1	702_012345_1	192_012345_1	274_012345_130	275_012345_1	1927_012345_45	1928_012345_8	1399_012345_7	1402_012345_48	364_012345_1	362_012345_17	363_012345_1	449_012345_1	443_012345_13	442_012345_20	305_012345_33	108_012345_1	241_012345_1
217_012345_1	214_012345_1	212_012345_16	219_012345_1	165_012345_1	1300_012345_151	138_012345_61	490_012345_242	1775_012345_2	25_012345_1	26_012345_126	20_012345_1	1943_012345_152	289_012345_1	404_012345_92	8_012345_13	936_012345_5	11_012345_1	1096_012345_62	1091_012345_213	713_012345_2	710_012345_29	262_012345_1	265_012345_1	332_012345_1	1552_012345_52	57_012345_44	50_012345_1	53_012345_42	412_012345_1	371_012345_1	293_012345_1	191_012345_1	702_012345_1	192_012345_1	274_012345_136	275_012345_1	1927_012345_47	1928_012345_8	1399_012345_7	1402_012345_47	364_012345_1	362_012345_18	363_012345_1	449_012345_1	443_012345_16	442_012345_20	305_012345_31	108_012345_1	241_012345_1
217_012345_1	214_012345_1	212_012345_10	219_012345_1	165_012345_1	1300_012345_143	138_012345_57	490_012345_246	1775_012345_2	25_012345_1	26_012345_122	20_012345_1	1943_012345_146	289_012345_1	404_012345_94	8_012345_15	936_012345_6	11_012345_1	1096_012345_56	1091_012345_217	713_012345_3	710_012345_35	262_012345_1	265_012345_1	332_012345_1	1552_012345_48	57_012345_46	50_012345_1	53_012345_45	412_012345_1	371_012345_1	293_012345_1	191_012345_1	702_012345_1	192_012345_1	274_012345_135	275_012345_1	1927_012345_45	1928_012345_9	1399_012345_8	1402_012345_49	364_012345_1	362_012345_16	363_012345_1	449_012345_1	443_012345_19	442_012345_17	305_012345_33	108_012345_1	241_012345_1
217_012345_1	214_012345_1	212_012345_12	219_012345_1	165_012345_1	1300_012345_152	138_012345_60	490_012345_259	1775_012345_3	25_012345_1	26_012345_123	20_012345_1	1943_012345_143	289_012345_1	404_012345_100	8_012345_19	936_012345_7	11_012345_1	1096_012345_57	1091_012345_213	713_012345_4	710_012345_35	262_012345_1	265_012345_1	332_012345_1	1552_012345_41	57_012345_49	50_012345_1	53_012345_46	412_012345_1	371_012345_1	293_012345_1	191_012345_1	702_012345_1	192_012345_1	274_012345_138	275_012345_1	1927_012345_48	1928_012345_6	1399_012345_5	1402_012345_44	364_012345_1	362_012345_17	363_012345_1	449_012345_1	443_012345_19	442_012345_17	305_012345_35	108_012345_1	241_012345_1
217_012345_1	214_012345_1	212_012345_12	219_012345_1	165_012345_1	1300_012345_147	138_012345_62	490_012345_253	1775_012345_5	25_012345_1	26_012345_135	20_012345_1	1943_012345_141	289_012345_1	404_012345_103	8_012345_19	936_012345_7	11_012345_1	1096_012345_59	1091_012345_207	713_012345_2	710_012345_35	262_012345_1	265_012345_1	332_012345_1	1552_012345_43	57_012345_47	50_012345_1	53_012345_48	412_012345_1	371_012345_1	293_012345_1	191_012345_1	702_012345_1	192_012345_1	274_012345_138	275_012345_1	1927_012345_53	1928_012345_5	1399_012345_4	1402_012345_44	364_012345_1	362_012345_19	363_012345_1	449_012345_1	443_012345_16	442_012345_21	305_012345_31	108_012345_1	241_012345_1
217_012345_1	214_012345_1	212_012345_10	219_012345_1	165_012345_1	1300_012345_146	138_012345_64	490_012345_258	1775_012345_5	25_012345_1	26_012345_143	20_012345_1	1943_012345_140	289_012345_1	404_012345_102	8_012345_21	936_012345_4	11_012345_1	1096_012345_53	1091_012345_205	713_012345_1	710_012345_32	262_012345_1	265_012345_1	332_012345_1	1552_012345_48	57_012345_47	50_012345_1	53_012345_47	412_012345_1	371_012345_1	293_012345_1	191_012345_1	702_012345_1	192_012345_1	274_012345_136	275_012345_1	1927_012345_50	1928_012345_4	1399_012345_4	1402_012345_45	364_012345_1	362_012345_18	363_012345_1	449_012345_1	443_012345_14	442_012345_23	305_012345_31	108_012345_1	241_012345_1
217_012345_1	214_012345_1	212_012345_11	219_012345_1	165_012345_1	1300_012345_149	138_012345_63	490_012345_265	1775_012345_7	25_012345_1	26_012345_133	20_012345_1	1943_012345_153	289_012345_1	404_012345_105	8_012345_22	936_012345_3	11_012345_1	1096_012345_56	1091_012345_201	999_012345_20	710_012345_29	265_012345_1	332_012345_1	1552_012345_49	57_012345_47	50_012345_1	53_012345_44	412_012345_1	371_012345_1	293_012345_1	191_012345_1	702_012345_1	192_012345_1	274_012345_132	275_012345_1	1927_012345_51	1928_012345_2	1399_012345_4	1402_012345_43	364_012345_1	362_012345_18	363_012345_1	449_012345_1	443_012345_11	442_012345_21	305_012345_30	108_012345_1	241_012345_1	386_012345_32
217_012345_1	214_012345_1	212_012345_12	219_012345_1	165_012345_1	1300_012345_135	138_012345_69	490_012345_245	1775_012345_8	25_012345_1	26_012345_143	20_012345_1	1943_012345_156	289_012345_1	404_012345_109	8_012345_25	936_012345_2	11_012345_1	1096_012345_55	1091_012345_190	999_012345_19	710_012345_23	265_012345_1	332_012345_1	1552_012345_50	57_012345_49	50_012345_1	53_012345_40	412_012345_1	371_012345_1	293_012345_1	191_012345_1	702_012345_1	192_012345_1	274_012345_123	275_012345_1	1927_012345_46	1399_012345_4	1402_012345_43	364_012345_1	362_012345_19	363_012345_1	449_012345_1	443_012345_9	442_012345_18	305_012345_28	108_012345_1	241_012345_1	386_012345_37	1938_012345_139
217_012345_1	214_012345_1	212_012345_14	219_012345_1	165_012345_1	1300_012345_148	138_012345_65	490_012345_234	1775_012345_11	25_012345_1	26_012345_149	20_012345_1	1943_012345_144	289_012345_1	404_012345_106	8_012345_25	936_012345_3	11_012345_1	1096_012345_49	1091_012345_186	999_012345_20	710_012345_23	265_012345_1	332_012345_1	1552_012345_53	57_012345_52	50_012345_1	53_012345_43	412_012345_1	371_012345_1	293_012345_1	191_012345_1	702_012345_1	192_012345_1	274_012345_128	275_012345_1	1927_012345_44	1399_012345_5	1402_012345_43	364_012345_1	362_012345_20	363_012345_1	449_012345_1	443_012345_9	442_012345_15	305_012345_31	108_012345_1	241_012345_1	386_012345_36	1938_012345_133
217_012345_1	214_012345_1	212_012345_13	219_012345_1	165_012345_1	1300_012345_149	138_012345_66	490_012345_230	1775_012345_10	25_012345_1	26_012345_157	20_012345_1	1943_012345_155	289_012345_1	404_012345_108	8_012345_26	936_012345_4	11_012345_1	1096_012345_52	1091_012345_188	999_012345_23	710_012345_25	265_012345_1	332_012345_1	1552_012345_58	57_012345_52	50_012345_1	53_012345_43	412_012345_1	371_012345_1	293_012345_1	191_012345_1	702_012345_1	192_012345_1	274_012345_123	275_012345_1	1927_012345_48	1399_012345_6	1402_012345_47	364_012345_1	362_012345_21	363_012345_1	449_012345_1	443_012345_9	442_012345_14	305_012345_31	108_012345_1	241_012345_1	386_012345_33	1938_012345_133
217_012345_1	214_012345_1	212_012345_11	219_012345_1	165_012345_1	1300_012345_144	138_012345_65	490_012345_218	1775_012345_12	25_012345_1	26_012345_158	20_012345_1	1943_012345_150	289_012345_1	404_012345_106	8_012345_27	936_012345_3	11_012345_1	1096_012345_45	1091_012345_190	999_012345_24	710_012345_26	265_012345_1	332_012345_1	1552_012345_54	57_012345_55	50_012345_1	53_012345_40	412_012345_1	371_012345_1	293_012345_1	191_012345_1	702_012345_1	192_012345_1	274_012345_127	275_012345_1	112_012345_1	1399_012345_4	1402_012345_55	364_012345_1	362_012345_20	363_012345_1	449_012345_1	443_012345_9	442_012345_14	305_012345_28	108_012345_1	241_012345_1	386_012345_33	1938_012345_129
217_012345_1	214_012345_1	212_012345_10	219_012345_1	165_012345_1	1300_012345_146	138_012345_71	490_012345_230	1775_012345_10	25_012345_1	26_012345_163	20_012345_1	1943_012345_140	289_012345_1	404_012345_108	8_012345_27	936_012345_4	11_012345_1	1096_012345_46	1091_012345_193	999_012345_24	710_012345_18	265_012345_1	332_012345_1	1552_012345_54	57_012345_56	50_012345_1	53_012345_41	412_012345_1	371_012345_1	293_012345_1	191_012345_1	702_012345_1	192_012345_1	274_012345_124	275_012345_1	112_012345_1	1399_012345_6	1402_012345_59	364_012345_1	362_012345_22	363_012345_1	449_012345_1	443_012345_9	442_012345_13	305_012345_27	108_012345_1	241_012345_1	386_012345_32	1938_012345_123
217_012345_1	214_012345_1	212_012345_14	219_012345_1	165_012345_1	1300_012345_139	138_012345_74	490_012345_242	1775_012345_13	25_012345_1	26_012345_161	20_012345_1	1943_012345_140	289_012345_1	404_012345_107	8_012345_21	936_012345_4	11_012345_1	1096_012345_44	1091_012345_193	999_012345_22	710_012345_18	265_012345_1	332_012345_1	1552_012345_54	57_012345_56	50_012345_1	53_012345_44	412_012345_1	371_012345_1	293_012345_1	191_012345_1	702_012345_1	192_012345_1	274_012345_127	275_012345_1	112_012345_1	1399_012345_7	1402_012345_54	364_012345_1	362_012345_18	363_012345_1	449_012345_1	443_012345_9	442_012345_11	305_012345_23	108_012345_1	241_012345_1	386_012345_31	1938_012345_123
217_012345_1	214_012345_1	212_012345_11	219_012345_1	165_012345_1	1300_012345_139	138_012345_74	490_012345_242	1775_012345_17	25_012345_1	26_012345_170	20_012345_1	1943_012345_136	289_012345_1	404_012345_111	8_012345_24	936_012345_3	11_012345_1	1096_012345_40	1091_012345_193	999_012345_25	710_012345_16	265_012345_1	332_012345_1	1552_012345_52	57_012345_52	50_012345_1	53_012345_51	412_012345_1	371_012345_1	293_012345_1	191_012345_1	702_012345_1	192_012345_1	274_012345_132	275_012345_1	112_012345_1	1399_012345_4	1402_012345_52	364_012345_1	362_012345_17	363_012345_1	449_012345_1	443_012345_5	442_012345_13	305_012345_25	108_012345_1	241_012345_1	386_012345_26	1938_012345_130
217_012345_1	214_012345_1	212_012345_12	219_012345_1	165_012345_1	1300_012345_140	138_012345_73	490_012345_239	1775_012345_18	25_012345_1	26_012345_166	20_012345_1	1943_012345_140	289_012345_1	404_012345_100	8_012345_24	936_012345_2	11_012345_1	1096_012345_47	1091_012345_201	999_012345_22	710_012345_15	265_012345_1	332_012345_1	1552_012345_62	57_012345_55	50_012345_1	53_012345_53	412_012345_1	371_012345_1	293_012345_1	191_012345_1	702_012345_1	192_012345_1	274_012345_139	275_012345_1	112_012345_1	1399_012345_4	1402_012345_52	364_012345_1	362_012345_17	363_012345_1	449_012345_1	443_012345_4	442_012345_11	305_012345_24	108_012345_1	241_012345_1	386_012345_23	1938_012345_129
217_012345_1	214_012345_1	212_012345_10	219_012345_1	165_012345_1	1300_012345_137	138_012345_76	490_012345_238	1775_012345_15	25_012345_1	26_012345_160	20_012345_1	1943_012345_143	289_012345_1	404_012345_94	8_012345_26	936_012345_2	11_012345_1	1096_012345_48	1091_012345_203	999_012345_18	710_012345_13	265_012345_1	332_012345_1	1552_012345_66	57_012345_59	50_012345_1	53_012345_51	412_012345_1	371_012345_1	293_012345_1	191_012345_1	702_012345_1	192_012345_1	274_012345_145	275_012345_1	112_012345_1	1399_012345_2	1402_012345_58	364_012345_1	362_012345_18	363_012345_1	449_012345_1	443_012345_3	442_012345_13	305_012345_22	108_012345_1	241_012345_1	386_012345_20	1938_012345_120
217_012345_1	214_012345_1	212_012345_11	219_012345_1	165_012345_1	1300_012345_141	138_012345_81	490_012345_247	1775_012345_18	25_012345_1	26_012345_163	20_012345_1	1943_012345_135	289_012345_1	404_012345_91	8_012345_21	936_012345_1	11_012345_1	1096_012345_46	1091_012345_206	999_012345_16	710_012345_12	265_012345_1	332_012345_1	1552_012345_74	57_012345_59	50_012345_1	53_012345_44	412_012345_1	371_012345_1	293_012345_1	191_012345_1	702_012345_1	192_012345_1	274_012345_145	275_012345_1	112_012345_1	1399_012345_2	1402_012345_55	364_012345_1	362_012345_19	363_012345_1	449_012345_1	443_012345_2	442_012345_12	305_012345_19	108_012345_1	241_012345_1	386_012345_19	1938_012345_117
217_012345_1	214_012345_1	212_012345_9	219_012345_1	165_012345_1	1300_012345_142	138_012345_81	490_012345_259	1775_012345_19	25_012345_1	26_012345_169	20_012345_1	1943_012345_135	289_012345_1	404_012345_91	8_012345_21	936_012345_2	11_012345_1	1096_012345_39	1091_012345_222	999_012345_14	710_012345_11	265_012345_1	332_012345_1	1552_012345_71	57_012345_56	50_012345_1	53_012345_39	412_012345_1	371_012345_1	293_012345_1	191_012345_1	702_012345_1	192_012345_1	274_012345_151	275_012345_1	112_012345_1	1399_012345_3	1402_012345_61	364_012345_1	362_012345_19	363_012345_1	449_012345_1	443_012345_3	442_012345_12	305_012345_22	108_012345_1	241_012345_1	386_012345_21	1938_012345_122
217_012345_1	214_012345_1	212_012345_5	219_012345_1	165_012345_1	1300_012345_148	138_012345_78	490_012345_266	1775_012345_15	25_012345_1	26_012345_180	20_012345_1	1943_012345_142	289_012345_1	404_012345_87	8_012345_20	936_012345_3	11_012345_1	1096_012345_39	1091_012345_218	999_012345_15	710_012345_11	265_012345_1	332_012345_1	1552_012345_78	57_012345_55	50_012345_1	53_012345_41	412_012345_1	371_012345_1	293_012345_1	191_012345_1	702_012345_1	192_012345_1	274_012345_146	275_012345_1	112_012345_1	1399_012345_3	1402_012345_64	364_012345_1	362_012345_19	363_012345_1	449_012345_1	443_012345_2	442_012345_11	305_012345_28	108_012345_1	241_012345_1	386_012345_22	1938_012345_116
217_012345_1	214_012345_1	212_012345_4	219_012345_1	165_012345_1	1300_012345_144	138_012345_78	490_012345_277	1775_012345_16	25_012345_1	26_012345_190	20_012345_1	1943_012345_151	289_012345_1	404_012345_88	8_012345_22	936_012345_2	11_012345_1	1096_012345_37	1091_012345_223	999_012345_10	710_012345_10	265_012345_1	332_012345_1	1552_012345_77	57_012345_62	50_012345_1	53_012345_40	412_012345_1	371_012345_1	293_012345_1	191_012345_1	702_012345_1	192_012345_1	274_012345_149	275_012345_1	112_012345_1	1399_012345_2	1402_012345_63	364_012345_1	362_012345_16	363_012345_1	449_012345_1	443_012345_3	442_012345_12	305_012345_31	108_012345_1	241_012345_1	386_012345_18	1938_012345_108
217_012345_1	214_012345_1	212_012345_2	219_012345_1	165_012345_1	1300_012345_147	138_012345_74	490_012345_278	1775_012345_19	25_012345_1	26_012345_201	20_012345_1	1943_012345_141	289_012345_1	404_012345_94	8_012345_24	936_012345_2	11_012345_1	1096_012345_43	1091_012345_229	999_012345_11	710_012345_5	265_012345_1	332_012345_1	1552_012345_80	57_012345_66	50_012345_1	53_012345_38	412_012345_1	371_012345_1	293_012345_1	191_012345_1	702_012345_1	192_012345_1	274_012345_149	275_012345_1	112_012345_1	1399_012345_2	1402_012345_62	364_012345_1	362_012345_16	363_012345_1	449_012345_1	443_012345_2	442_012345_11	305_012345_30	108_012345_1	241_012345_1	386_012345_20	1938_012345_104
217_012345_1	214_012345_1	212_012345_1	219_012345_1	165_012345_1	1300_012345_142	138_012345_78	490_012345_278	1775_012345_20	25_012345_1	26_012345_202	20_012345_1	1943_012345_140	289_012345_1	404_012345_95	8_012345_25	936_012345_2	11_012345_1	1096_012345_42	1091_012345_232	999_012345_9	710_012345_4	265_012345_1	332_012345_1	1552_012345_67	57_012345_70	50_012345_1	53_012345_37	412_012345_1	371_012345_1	293_012345_1	191_012345_1	702_012345_1	192_012345_1	274_012345_150	275_012345_1	112_012345_1	1399_012345_2	1402_012345_56	364_012345_1	362_012345_18	363_012345_1	449_012345_1	443_012345_1	442_012345_11	305_012345_31	108_012345_1	241_012345_1	386_012345_21	1938_012345_103
217_012345_1	214_012345_1	212_012345_1	219_012345_1	165_012345_1	1300_012345_129	138_012345_77	490_012345_280	1775_012345_23	25_012345_1	26_012345_193	20_012345_1	1943_012345_143	289_012345_1	404_012345_93	8_012345_23	936_012345_1	11_012345_1	1096_012345_41	1091_012345_235	999_012345_7	710_012345_2	265_012345_1	332_012345_1	1552_012345_58	57_012345_77	50_012345_1	53_012345_38	412_012345_1	371_012345_1	293_012345_1	191_012345_1	702_012345_1	192_012345_1	274_012345_147	275_012345_1	112_012345_1	1399_012345_1	1402_012345_56	364_012345_1	362_012345_22	363_012345_1	449_012345_1	443_012345_1	442_012345_11	305_012345_33	108_012345_1	241_012345_1	386_012345_22	1938_012345_102
217_012345_1	214_012345_1	212_012345_1	219_012345_1	165_012345_1	1300_012345_128	138_012345_78	490_012345_280	1775_012345_21	25_012345_1	26_012345_203	20_012345_1	1943_012345_135	289_012345_1	404_012345_89	8_012345_23	936_012345_2	11_012345_1	1096_012345_44	1091_012345_232	999_012345_8	710_012345_2	265_012345_1	332_012345_1	1552_012345_53	57_012345_78	50_012345_1	53_012345_37	412_012345_1	371_012345_1	293_012345_1	191_012345_1	702_012345_1	192_012345_1	274_012345_157	275_012345_1	112_012345_1	1399_012345_1	1402_012345_54	364_012345_1	362_012345_20	363_012345_1	449_012345_1	443_012345_1	442_012345_12	305_012345_33	108_012345_1	241_012345_1	386_012345_21	1938_012345_101
217_012345_1	214_012345_1	212_012345_1	219_012345_1	165_012345_1	1300_012345_117	138_012345_83	490_012345_280	1775_012345_22	25_012345_1	26_012345_197	1943_012345_140	289_012345_1	404_012345_86	8_012345_26	11_012345_1	1096_012345_40	1091_012345_222	999_012345_11	710_012345_1	265_012345_1	332_012345_1	1552_012345_57	57_012345_78	50_012345_1	53_012345_38	412_012345_1	371_012345_1	293_012345_1	191_012345_1	702_012345_1	192_012345_1	274_012345_158	275_012345_1	112_012345_1	1399_012345_1	1402_012345_57	364_012345_1	362_012345_18	363_012345_1	449_012345_1	442_012345_11	305_012345_39	108_012345_1	241_012345_1	386_012345_21	1938_012345_106	105_012345_1	1646_012345_83	2002_012345_1
217_012345_1	214_012345_1	1300_012345_117	219_012345_1	165_012345_1	138_012345_78	490_012345_276	1775_012345_26	25_012345_1	26_012345_183	1943_012345_142	289_012345_1	404_012345_88	8_012345_24	11_012345_1	1096_012345_44	1091_012345_216	999_012345_10	710_012345_1	265_012345_1	332_012345_1	1552_012345_54	57_012345_77	50_012345_1	53_012345_40	412_012345_1	371_012345_1	293_012345_1	191_012345_1	702_012345_1	192_012345_1	274_012345_152	275_012345_1	112_012345_1	1402_012345_59	364_012345_1	362_012345_15	363_012345_1	449_012345_1	442_012345_11	305_012345_30	108_012345_1	241_012345_1	386_012345_16	1938_012345_107	105_012345_1	1646_012345_82	2002_012345_2	1430_012345_163	1727_012345_198
217_012345_1	214_012345_1	1300_012345_121	219_012345_1	165_012345_1	138_012345_72	490_012345_283	1775_012345_22	25_012345_1	26_012345_177	1943_012345_145	289_012345_1	404_012345_86	8_012345_26	11_012345_1	1096_012345_36	1091_012345_219	999_012345_8	710_012345_1	265_012345_1	332_012345_1	1552_012345_54	57_012345_76	50_012345_1	53_012345_39	412_012345_1	371_012345_1	293_012345_1	191_012345_1	702_012345_1	192_012345_1	274_012345_150	275_012345_1	112_012345_1	1402_012345_58	364_012345_1	362_012345_13	363_012345_1	449_012345_1	442_012345_12	305_012345_35	108_012345_1	241_012345_1	386_012345_19	1938_012345_104	105_012345_1	1646_012345_81	2002_012345_2	1430_012345_153	1727_012345_204
217_012345_1	214_012345_1	1300_012345_122	219_012345_1	165_012345_1	138_012345_68	490_012345_276	1775_012345_21	25_012345_1	26_012345_174	1943_012345_148	289_012345_1	404_012345_84	8_012345_26	11_012345_1	1096_012345_37	1091_012345_214	999_012345_9	710_012345_1	265_012345_1	332_012345_1	1552_012345_56	57_012345_75	50_012345_1	53_012345_38	412_012345_1	371_012345_1	293_012345_1	191_012345_1	702_012345_1	192_012345_1	274_012345_139	275_012345_1	112_012345_1	1402_012345_59	364_012345_1	362_012345_12	363_012345_1	449_012345_1	442_012345_12	305_012345_36	108_012345_1	241_012345_1	386_012345_20	1938_012345_101	105_012345_1	1646_012345_80	2002_012345_1	1430_012345_156	1727_012345_203
217_012345_1	214_012345_1	1300_012345_122	219_012345_1	165_012345_1	138_012345_66	490_012345_279	1775_012345_20	25_012345_1	26_012345_165	1943_012345_155	289_012345_1	404_012345_87	8_012345_26	11_012345_1	1096_012345_37	1091_012345_218	999_012345_11	710_012345_1	265_012345_1	332_012345_1	1552_012345_58	57_012345_73	50_012345_1	53_012345_38	412_012345_1	371_012345_1	293_012345_1	191_012345_1	702_012345_1	192_012345_1	274_012345_135	275_012345_1	112_012345_1	1402_012345_60	364_012345_1	362_012345_10	363_012345_1	449_012345_1	442_012345_11	305_012345_43	108_012345_1	241_012345_1	386_012345_20	1938_012345_97	105_012345_1	1646_012345_82	2002_012345_1	1430_012345_154	1727_012345_203
217_012345_1	214_012345_1	1300_012345_122	219_012345_1	165_012345_1	138_012345_68	490_012345_291	1775_012345_19	25_012345_1	26_012345_161	1943_012345_144	289_012345_1	404_012345_86	8_012345_22	11_012345_1	1096_012345_35	1091_012345_220	999_012345_8	265_012345_1	332_012345_1	1552_012345_59	57_012345_72	50_012345_1	53_012345_37	412_012345_1	371_012345_1	293_012345_1	702_012345_1	192_012345_1	274_012345_141	275_012345_1	112_012345_1	1402_012345_65	364_012345_1	362_012345_9	363_012345_1	449_012345_1	442_012345_11	305_012345_40	108_012345_1	241_012345_1	386_012345_17	1938_012345_83	105_012345_1	1646_012345_89	2002_012345_2	1430_012345_158	1727_012345_209	1840_012345_110	35_012345_1
217_012345_1	214_012345_1	1300_012345_128	219_012345_1	165_012345_1	138_012345_68	490_012345_273	1775_012345_17	25_012345_1	26_012345_170	1943_012345_149	289_012345_1	404_012345_84	8_012345_27	11_012345_1	1096_012345_31	1091_012345_233	999_012345_11	265_012345_1	332_012345_1	1552_012345_58	57_012345_75	50_012345_1	53_012345_41	412_012345_1	371_012345_1	293_012345_1	702_012345_1	192_012345_1	274_012345_138	275_012345_1	112_012345_1	1402_012345_65	364_012345_1	362_012345_8	363_012345_1	449_012345_1	442_012345_13	305_012345_29	108_012345_1	241_012345_1	386_012345_15	1938_012345_84	105_012345_1	1646_012345_86	2002_012345_2	1430_012345_155	1727_012345_207	1840_012345_108	35_012345_1
217_012345_1	214_012345_1	1300_012345_130	219_012345_1	165_012345_1	138_012345_63	490_012345_275	1775_012345_19	25_012345_1	26_012345_158	1943_012345_154	289_012345_1	404_012345_82	8_012345_29	11_012345_1	1096_012345_30	1091_012345_234	999_012345_13	265_012345_1	332_012345_1	1552_012345_58	57_012345_71	50_012345_1	53_012345_40	412_012345_1	371_012345_1	293_012345_1	702_012345_1	192_012345_1	274_012345_138	275_012345_1	112_012345_1	1402_012345_64	364_012345_1	362_012345_9	363_012345_1	449_012345_1	442_012345_12	305_012345_27	108_012345_1	241_012345_1	386_012345_20	1938_012345_92	105_012345_1	1646_012345_87	2002_012345_2	1430_012345_153	1727_012345_210	1840_012345_113	35_012345_1
217_012345_1	214_012345_1	1300_012345_133	219_012345_1	165_012345_1	138_012345_68	490_012345_268	1775_012345_23	25_012345_1	26_012345_156	1943_012345_157	289_012345_1	404_012345_82	8_012345_29	11_012345_1	1096_012345_32	1091_012345_242	999_012345_11	265_012345_1	332_012345_1	1552_012345_48	57_012345_65	50_012345_1	53_012345_40	412_012345_1	371_012345_1	293_012345_1	702_012345_1	192_012345_1	274_012345_134	275_012345_1	112_012345_1	1402_012345_64	364_012345_1	362_012345_7	363_012345_1	449_012345_1	442_012345_13	305_012345_27	108_012345_1	241_012345_1	386_012345_20	1938_012345_92	105_012345_1	1646_012345_88	2002_012345_2	1430_012345_156	1727_012345_203	1840_012345_114	35_012345_1
217_012345_1	214_012345_1	1300_012345_137	219_012345_1	165_012345_1	138_012345_75	490_012345_273	1775_012345_18	25_012345_1	26_012345_163	1943_012345_156	289_012345_1	404_012345_83	8_012345_30	11_012345_1	1096_012345_37	1091_012345_234	999_012345_13	265_012345_1	332_012345_1	1552_012345_50	57_012345_64	50_012345_1	53_012345_49	412_012345_1	371_012345_1	293_012345_1	702_012345_1	192_012345_1	274_012345_130	275_012345_1	112_012345_1	1402_012345_64	364_012345_1	362_012345_8	363_012345_1	449_012345_1	442_012345_12	305_012345_26	108_012345_1	241_012345_1	386_012345_22	1938_012345_96	105_012345_1	1646_012345_89	2002_012345_2	1430_012345_153	1727_012345_201	1840_012345_119	35_012345_1
217_012345_1	214_012345_1	1300_012345_150	219_012345_1	165_012345_1	138_012345_74	490_012345_283	1775_012345_16	25_012345_1	26_012345_164	1943_012345_156	289_012345_1	404_012345_75	8_012345_28	11_012345_1	1096_012345_35	1091_012345_234	999_012345_16	265_012345_1	332_012345_1	1552_012345_51	57_012345_65	50_012345_1	53_012345_49	412_012345_1	371_012345_1	293_012345_1	702_012345_1	192_012345_1	274_012345_138	275_012345_1	112_012345_1	1402_012345_59	364_012345_1	362_012345_6	363_012345_1	449_012345_1	442_012345_15	305_012345_27	108_012345_1	241_012345_1	386_012345_20	1938_012345_93	105_012345_1	1646_012345_86	2002_012345_1	1430_012345_154	1727_012345_198	1840_012345_116	35_012345_1
217_012345_1	214_012345_1	1300_012345_154	219_012345_1	165_012345_1	138_012345_78	490_012345_282	1775_012345_15	25_012345_1	26_012345_160	1943_012345_171	289_012345_1	404_012345_77	8_012345_31	11_012345_1	1096_012345_34	1091_012345_234	999_012345_16	265_012345_1	332_012345_1	1552_012345_57	57_012345_61	50_012345_1	53_012345_50	412_012345_1	371_012345_1	293_012345_1	702_012345_1	192_012345_1	274_012345_135	275_012345_1	112_012345_1	1402_012345_51	364_012345_1	362_012345_8	363_012345_1	449_012345_1	442_012345_18	305_012345_24	108_012345_1	241_012345_1	386_012345_18	1938_012345_99	105_012345_1	1646_012345_85	2002_012345_2	1430_012345_149	1727_012345_197	1840_012345_120	35_012345_1
217_012345_1	214_012345_1	1300_012345_157	219_012345_1	165_012345_1	138_012345_75	490_012345_286	1775_012345_10	25_012345_1	26_012345_164	1943_012345_169	289_012345_1	404_012345_80	8_012345_31	11_012345_1	1096_012345_40	1091_012345_230	999_012345_16	265_012345_1	332_012345_1	1552_012345_58	57_012345_61	50_012345_1	53_012345_47	412_012345_1	371_012345_1	293_012345_1	702_012345_1	192_012345_1	274_012345_134	275_012345_1	112_012345_1	1402_012345_51	364_012345_1	362_012345_9	363_012345_1	449_012345_1	442_012345_21	305_012345_27	108_012345_1	241_012345_1	386_012345_16	1938_012345_99	105_012345_1	1646_012345_81	2002_012345_2	1430_012345_152	1727_012345_201	1840_012345_116	35_012345_1
217_012345_1	214_012345_1	1300_012345_159	219_012345_1	165_012345_1	138_012345_74	490_012345_283	1775_012345_13	25_012345_1	26_012345_175	1943_012345_159	289_012345_1	404_012345_86	8_012345_32	11_012345_1	1096_012345_40	1091_012345_230	999_012345_17	265_012345_1	332_012345_1	1552_012345_60	57_012345_68	50_012345_1	53_012345_42	412_012345_1	371_012345_1	293_012345_1	702_012345_1	192_012345_1	274_012345_133	275_012345_1	112_012345_1	1402_012345_51	364_012345_1	362_012345_11	363_012345_1	449_012345_1	442_012345_21	305_012345_30	108_012345_1	241_012345_1	386_012345_13	1938_012345_87	105_012345_1	1646_012345_82	2002_012345_1	1430_012345_149	1727_012345_192	1840_012345_110	35_012345_1
217_012345_1	214_012345_1	1300_012345_164	219_012345_1	165_012345_1	138_012345_71	490_012345_288	1775_012345_12	25_012345_1	26_012345_181	1943_012345_158	289_012345_1	404_012345_87	8_012345_38	11_012345_1	1096_012345_42	1091_012345_230	999_012345_15	265_012345_1	332_012345_1	1552_012345_65	57_012345_70	50_012345_1	53_012345_41	412_012345_1	371_012345_1	293_012345_1	702_012345_1	192_012345_1	274_012345_130	275_012345_1	112_012345_1	1402_012345_51	364_012345_1	362_012345_11	363_012345_1	449_012345_1	442_012345_23	305_012345_29	108_012345_1	241_012345_1	386_012345_11	1938_012345_85	105_012345_1	1646_012345_80	2002_012345_2	1430_012345_145	1727_012345_201	1840_012345_115	35_012345_1
217_012345_1	214_012345_1	1300_012345_171	219_012345_1	165_012345_1	138_012345_77	490_012345_307	1775_012345_9	25_012345_1	26_012345_180	1943_012345_159	289_012345_1	404_012345_84	8_012345_40	11_012345_1	1096_012345_44	1091_012345_222	999_012345_17	265_012345_1	332_012345_1	1552_012345_63	57_012345_59	50_012345_1	53_012345_41	412_012345_1	371_012345_1	293_012345_1	702_012345_1	192_012345_1	274_012345_127	275_012345_1	112_012345_1	1402_012345_55	364_012345_1	362_012345_14	363_012345_1	449_012345_1	442_012345_26	305_012345_30	108_012345_1	241_012345_1	386_012345_14	1938_012345_84	105_012345_1	1646_012345_78	2002_012345_2	1430_012345_149	1727_012345_191	1840_012345_114	35_012345_1
217_012345_1	214_012345_1	1300_012345_174	219_012345_1	165_012345_1	138_012345_77	490_012345_307	1775_012345_7	25_012345_1	26_012345_182	1943_012345_152	289_012345_1	404_012345_84	8_012345_35	11_012345_1	1096_012345_43	1091_012345_227	999_012345_18	265_012345_1	332_012345_1	1552_012345_67	57_012345_53	50_012345_1	53_012345_39	412_012345_1	371_012345_1	293_012345_1	702_012345_1	192_012345_1	274_012345_127	275_012345_1	112_012345_1	1402_012345_58	364_012345_1	362_012345_14	363_012345_1	449_012345_1	442_012345_28	305_012345_26	108_012345_1	241_012345_1	386_012345_12	1938_012345_78	105_012345_1	1646_012345_91	2002_012345_2	1430_012345_152	1727_012345_188	1840_012345_113	35_012345_1
217_012345_1	214_012345_1	1300_012345_176	219_012345_1	165_012345_1	138_012345_81	490_012345_315	1775_012345_7	25_012345_1	26_012345_172	1943_012345_170	289_012345_1	404_012345_77	8_012345_31	11_012345_1	1096_012345_43	1091_012345_229	999_012345_17	265_012345_1	332_012345_1	1552_012345_62	57_012345_51	50_012345_1	53_012345_35	412_012345_1	371_012345_1	293_012345_1	702_012345_1	192_012345_1	274_012345_131	275_012345_1	112_012345_1	1402_012345_54	364_012345_1	362_012345_9	363_012345_1	449_012345_1	442_012345_29	305_012345_21	108_012345_1	241_012345_1	386_012345_14	1938_012345_79	105_012345_1	1646_012345_87	2002_012345_5	1430_012345_154	1727_012345_186	1840_012345_117	35_012345_1
217_012345_1	214_012345_1	1300_012345_182	219_012345_1	165_012345_1	138_012345_90	490_012345_307	1775_012345_9	25_012345_1	26_012345_173	1943_012345_173	289_012345_1	404_012345_77	8_012345_29	11_012345_1	1096_012345_43	1091_012345_238	999_012345_18	265_012345_1	332_012345_1	1552_012345_71	57_012345_56	50_012345_1	53_012345_35	412_012345_1	371_012345_1	293_012345_1	702_012345_1	192_012345_1	274_012345_136	275_012345_1	112_012345_1	1402_012345_46	364_012345_1	362_012345_5	363_012345_1	449_012345_1	442_012345_27	305_012345_20	108_012345_1	241_012345_1	386_012345_15	1938_012345_73	105_012345_1	1646_012345_84	2002_012345_5	1430_012345_150	1727_012345_177	1840_012345_114	35_012345_1
217_012345_1	214_012345_1	1300_012345_176	219_012345_1	165_012345_1	138_012345_90	490_012345_309	1775_012345_11	25_012345_1	26_012345_177	1943_012345_181	289_012345_1	404_012345_78	8_012345_29	11_012345_1	1096_012345_46	1091_012345_239	999_012345_20	265_012345_1	332_012345_1	1552_012345_59	57_012345_63	50_012345_1	53_012345_30	412_012345_1	371_012345_1	293_012345_1	702_012345_1	192_012345_1	274_012345_130	275_012345_1	112_012345_1	1402_012345_49	364_012345_1	362_012345_7	363_012345_1	449_012345_1	442_012345_27	305_012345_20	108_012345_1	241_012345_1	386_012345_15	1938_012345_68	105_012345_1	1646_012345_92	2002_012345_5	1430_012345_146	1727_012345_177	1840_012345_108	35_012345_1
217_012345_1	214_012345_1	1300_012345_188	219_012345_1	165_012345_1	138_012345_85	490_012345_303	1775_012345_11	25_012345_1	26_012345_181	1943_012345_185	289_012345_1	404_012345_79	8_012345_32	11_012345_1	1096_012345_42	1091_012345_241	999_012345_23	265_012345_1	332_012345_1	1552_012345_54	57_012345_65	50_012345_1	53_012345_33	412_012345_1	371_012345_1	293_012345_1	702_012345_1	192_012345_1	274_012345_135	275_012345_1	112_012345_1	1402_012345_49	364_012345_1	362_012345_7	363_012345_1	449_012345_1	442_012345_27	305_012345_21	108_012345_1	241_012345_1	386_012345_17	1938_012345_63	105_012345_1	1646_012345_90	2002_012345_4	1430_012345_144	1727_012345_179	1840_012345_103	35_012345_1
217_012345_1	214_012345_1	1300_012345_185	219_012345_1	165_012345_1	138_012345_94	490_012345_317	1775_012345_10	25_012345_1	26_012345_195	1943_012345_171	289_012345_1	404_012345_75	8_012345_31	11_012345_1	1096_012345_43	1091_012345_250	999_012345_23	265_012345_1	332_012345_1	1552_012345_55	57_012345_67	50_012345_1	53_012345_31	412_012345_1	371_012345_1	293_012345_1	702_012345_1	192_012345_1	274_012345_130	275_012345_1	112_012345_1	1402_012345_48	364_012345_1	362_012345_6	363_012345_1	449_012345_1	442_012345_24	305_012345_20	108_012345_1	241_012345_1	386_012345_16	1938_012345_56	105_012345_1	1646_012345_88	2002_012345_2	1430_012345_149	1727_012345_193	1840_012345_94	35_012345_1
217_012345_1	214_012345_1	1300_012345_184	219_012345_1	165_012345_1	138_012345_89	490_012345_306	1775_012345_11	25_012345_1	26_012345_202	1943_012345_171	289_012345_1	404_012345_75	8_012345_29	11_012345_1	1096_012345_43	1091_012345_250	999_012345_24	265_012345_1	332_012345_1	1552_012345_51	57_012345_65	50_012345_1	53_012345_35	412_012345_1	371_012345_1	293_012345_1	702_012345_1	192_012345_1	274_012345_116	275_012345_1	112_012345_1	1402_012345_48	364_012345_1	362_012345_4	363_012345_1	449_012345_1	442_012345_26	305_012345_20	108_012345_1	241_012345_1	386_012345_15	1938_012345_58	105_012345_1	1646_012345_84	2002_012345_2	1430_012345_143	1727_012345_205	1840_012345_96	35_012345_1
217_012345_1	214_012345_1	1300_012345_201	219_012345_1	165_012345_1	138_012345_89	490_012345_309	1775_012345_10	25_012345_1	26_012345_202	1943_012345_157	289_012345_1	404_012345_72	8_012345_26	11_012345_1	1096_012345_48	1091_012345_260	999_012345_20	265_012345_1	332_012345_1	1552_012345_48	57_012345_69	50_012345_1	53_012345_39	412_012345_1	371_012345_1	293_012345_1	702_012345_1	192_012345_1	274_012345_120	275_012345_1	112_012345_1	1402_012345_52	364_012345_1	362_012345_2	363_012345_1	449_012345_1	442_012345_23	305_012345_18	108_012345_1	241_012345_1	386_012345_13	1938_012345_54	105_012345_1	1646_012345_86	2002_012345_2	1430_012345_155	1727_012345_203	1840_012345_86	35_012345_1
217_012345_1	214_012345_1	1300_012345_196	219_012345_1	165_012345_1	138_012345_92	490_012345_309	1775_012345_10	25_012345_1	26_012345_193	1943_012345_173	289_012345_1	404_012345_67	8_012345_27	11_012345_1	1096_012345_51	1091_012345_268	999_012345_22	265_012345_1	332_012345_1	1552_012345_50	57_012345_67	50_012345_1	53_012345_38	412_012345_1	371_012345_1	293_012345_1	702_012345_1	192_012345_1	274_012345_111	275_012345_1	112_012345_1	1402_012345_51	364_012345_1	362_012345_2	363_012345_1	449_012345_1	442_012345_18	305_012345_17	108_012345_1	241_012345_1	386_012345_12	1938_012345_60	105_012345_1	1646_012345_80	2002_012345_3	1430_012345_149	1727_012345_202	1840_012345_79	35_012345_1
217_012345_1	214_012345_1	1300_012345_197	219_012345_1	165_012345_1	138_012345_85	490_012345_312	1775_012345_11	25_012345_1	26_012345_180	1943_012345_181	289_012345_1	404_012345_67	8_012345_24	11_012345_1	1096_012345_52	1091_012345_277	999_012345_25	265_012345_1	332_012345_1	1552_012345_49	57_012345_58	50_012345_1	53_012345_38	412_012345_1	371_012345_1	293_012345_1	702_012345_1	192_012345_1	274_012345_113	275_012345_1	112_012345_1	1402_012345_52	364_012345_1	362_012345_2	363_012345_1	449_012345_1	442_012345_17	305_012345_14	108_012345_1	241_012345_1	386_012345_15	1938_012345_59	105_012345_1	1646_012345_74	2002_012345_3	1430_012345_159	1727_012345_194	1840_012345_71	35_012345_1
217_012345_1	214_012345_1	1300_012345_196	219_012345_1	165_012345_1	138_012345_82	490_012345_306	1775_012345_11	25_012345_1	26_012345_179	1943_012345_185	289_012345_1	404_012345_65	8_012345_24	11_012345_1	1096_012345_56	1091_012345_279	999_012345_23	265_012345_1	332_012345_1	1552_012345_47	57_012345_57	50_012345_1	53_012345_37	412_012345_1	371_012345_1	293_012345_1	702_012345_1	192_012345_1	274_012345_110	275_012345_1	112_012345_1	1402_012345_49	364_012345_1	363_012345_1	449_012345_1	442_012345_15	305_012345_13	108_012345_1	241_012345_1	386_012345_16	1938_012345_56	105_012345_1	1646_012345_70	2002_012345_3	1430_012345_159	1727_012345_185	1840_012345_71	35_012345_1	34_012345_58
217_012345_1	214_012345_1	1300_012345_200	219_012345_1	165_012345_1	138_012345_82	490_012345_309	1775_012345_9	25_012345_1	26_012345_182	1943_012345_188	289_012345_1	404_012345_65	8_012345_26	11_012345_1	1096_012345_56	1091_012345_277	999_012345_26	265_012345_1	332_012345_1	1552_012345_48	57_012345_59	50_012345_1	53_012345_38	412_012345_1	371_012345_1	293_012345_1	702_012345_1	192_012345_1	274_012345_108	275_012345_1	112_012345_1	1402_012345_45	364_012345_1	363_012345_1	449_012345_1	442_012345_15	305_012345_14	108_012345_1	241_012345_1	386_012345_18	1938_012345_53	105_012345_1	1646_012345_70	2002_012345_3	1430_012345_152	1727_012345_186	1840_012345_76	35_012345_1	34_012345_60
217_012345_1	214_012345_1	1300_012345_198	219_012345_1	165_012345_1	138_012345_80	490_012345_302	1775_012345_10	25_012345_1	26_012345_194	1943_012345_183	289_012345_1	404_012345_58	8_012345_24	11_012345_1	1096_012345_62	1091_012345_278	999_012345_30	265_012345_1	332_012345_1	1552_012345_44	57_012345_56	50_012345_1	53_012345_40	371_012345_1	293_012345_1	702_012345_1	192_012345_1	274_012345_109	275_012345_1	112_012345_1	1402_012345_45	364_012345_1	363_012345_1	449_012345_1	442_012345_18	305_012345_15	108_012345_1	241_012345_1	386_012345_20	1938_012345_52	105_012345_1	1646_012345_67	1430_012345_162	1727_012345_187	1840_012345_76	35_012345_1	34_012345_61	621_012345_56	457_012345_16
217_012345_1	214_012345_1	1300_012345_196	219_012345_1	165_012345_1	138_012345_84	490_012345_296	1775_012345_8	25_012345_1	26_012345_188	1943_012345_187	289_012345_1	404_012345_59	8_012345_22	11_012345_1	1096_012345_63	1091_012345_278	999_012345_27	265_012345_1	332_012345_1	1552_012345_38	57_012345_54	50_012345_1	53_012345_41	371_012345_1	293_012345_1	702_012345_1	192_012345_1	274_012345_113	275_012345_1	112_012345_1	1402_012345_45	364_012345_1	363_012345_1	449_012345_1	442_012345_16	305_012345_15	108_012345_1	241_012345_1	386_012345_21	1938_012345_55	105_012345_1	1646_012345_62	1430_012345_161	1727_012345_187	1840_012345_78	35_012345_1	34_012345_56	621_012345_55	457_012345_17
217_012345_1	214_012345_1	1300_012345_208	219_012345_1	165_012345_1	138_012345_83	490_012345_295	1775_012345_6	25_012345_1	26_012345_213	1943_012345_179	289_012345_1	404_012345_61	8_012345_25	11_012345_1	1096_012345_65	1091_012345_286	999_012345_24	265_012345_1	332_012345_1	1552_012345_40	57_012345_56	50_012345_1	53_012345_48	371_012345_1	293_012345_1	702_012345_1	192_012345_1	274_012345_115	275_012345_1	112_012345_1	1402_012345_36	364_012345_1	363_012345_1	449_012345_1	442_012345_14	305_012345_11	108_012345_1	241_012345_1	386_012345_22	1938_012345_52	105_012345_1	1646_012345_63	1430_012345_152	1727_012345_189	1840_012345_73	35_012345_1	34_012345_59	621_012345_57	457_012345_15
217_012345_1	214_012345_1	1300_012345_209	219_012345_1	165_012345_1	138_012345_87	490_012345_283	1775_012345_5	25_012345_1	26_012345_223	1943_012345_171	289_012345_1	404_012345_49	8_012345_25	11_012345_1	1096_012345_68	1091_012345_294	999_012345_23	265_012345_1	332_012345_1	1552_012345_34	57_012345_63	50_012345_1	53_012345_55	371_012345_1	293_012345_1	702_012345_1	192_012345_1	274_012345_115	275_012345_1	112_012345_1	1402_012345_37	364_012345_1	363_012345_1	449_012345_1	442_012345_12	305_012345_11	108_012345_1	241_012345_1	386_012345_21	1938_012345_55	105_012345_1	1646_012345_65	1430_012345_143	1727_012345_185	1840_012345_82	35_012345_1	34_012345_60	621_012345_63	457_012345_12
217_012345_1	214_012345_1	1300_012345_213	219_012345_1	165_012345_1	138_012345_84	490_012345_291	1775_012345_3	25_012345_1	26_012345_226	1943_012345_169	289_012345_1	404_012345_50	8_012345_25	11_012345_1	1096_012345_70	1091_012345_306	999_012345_21	265_012345_1	332_012345_1	1552_012345_30	57_012345_60	50_012345_1	53_012345_54	371_012345_1	293_012345_1	702_012345_1	192_012345_1	274_012345_110	275_012345_1	112_012345_1	1402_012345_35	364_012345_1	363_012345_1	449_012345_1	442_012345_11	305_012345_9	108_012345_1	241_012345_1	386_012345_20	1938_012345_47	105_012345_1	1646_012345_57	1430_012345_142	1727_012345_186	1840_012345_77	35_012345_1	34_012345_64	621_012345_55	457_012345_13
217_012345_1	214_012345_1	1300_012345_214	219_012345_1	165_012345_1	138_012345_84	490_012345_280	1775_012345_3	25_012345_1	26_012345_231	1943_012345_177	289_012345_1	404_012345_50	8_012345_26	11_012345_1	1096_012345_69	1091_012345_294	999_012345_26	265_012345_1	332_012345_1	1552_012345_25	57_012345_63	50_012345_1	53_012345_59	371_012345_1	293_012345_1	702_012345_1	192_012345_1	274_012345_116	275_012345_1	112_012345_1	1402_012345_42	364_012345_1	363_012345_1	449_012345_1	442_012345_12	305_012345_7	108_012345_1	241_012345_1	386_012345_20	1938_012345_50	105_012345_1	1646_012345_58	1430_012345_142	1727_012345_180	1840_012345_82	35_012345_1	34_012345_65	621_012345_56	457_012345_10
217_012345_1	214_012345_1	1300_012345_200	219_012345_1	165_012345_1	138_012345_90	490_012345_277	1775_012345_3	25_012345_1	26_012345_224	1943_012345_176	289_012345_1	404_012345_46	8_012345_26	1096_012345_66	1091_012345_299	999_012345_29	265_012345_1	332_012345_1	1552_012345_27	57_012345_69	50_012345_1	53_012345_54	371_012345_1	702_012345_1	192_012345_1	274_012345_108	275_012345_1	112_012345_1	1402_012345_43	364_012345_1	363_012345_1	449_012345_1	442_012345_14	305_012345_9	108_012345_1	241_012345_1	386_012345_15	1938_012345_49	105_012345_1	1646_012345_53	1430_012345_139	1727_012345_183	1840_012345_74	35_012345_1	34_012345_54	621_012345_58	457_012345_10	60_012345_1	61_012345_1
217_012345_1	214_012345_1	1300_012345_198	219_012345_1	165_012345_1	138_012345_88	490_012345_282	1775_012345_3	25_012345_1	26_012345_218	1943_012345_177	289_012345_1	404_012345_54	8_012345_26	1096_012345_69	1091_012345_298	999_012345_25	265_012345_1	332_012345_1	1552_012345_25	57_012345_66	50_012345_1	53_012345_55	371_012345_1	702_012345_1	192_012345_1	274_012345_106	275_012345_1	112_012345_1	1402_012345_44	364_012345_1	363_012345_1	442_012345_10	305_012345_11	108_012345_1	241_012345_1	386_012345_18	1938_012345_52	105_012345_1	901_012345_1	1430_012345_143	1727_012345_177	1840_012345_75	35_012345_1	34_012345_52	621_012345_59	457_012345_8	60_012345_1	61_012345_1	62_012345_1
217_012345_1	214_012345_1	1300_012345_199	219_012345_1	226_012345_1	138_012345_84	490_012345_280	1775_012345_1	25_012345_1	26_012345_216	1943_012345_184	289_012345_1	404_012345_54	8_012345_27	1096_012345_70	1091_012345_302	999_012345_27	265_012345_1	332_012345_1	1552_012345_26	57_012345_73	50_012345_1	53_012345_49	371_012345_1	702_012345_1	192_012345_1	274_012345_106	275_012345_1	112_012345_1	1402_012345_46	364_012345_1	363_012345_1	442_012345_9	305_012345_11	108_012345_1	241_012345_1	386_012345_17	1938_012345_50	105_012345_1	901_012345_1	1430_012345_147	1727_012345_178	1840_012345_76	35_012345_1	34_012345_51	621_012345_53	457_012345_9	60_012345_1	61_012345_1	62_012345_1
217_012345_1	214_012345_1	1300_012345_193	219_012345_1	226_012345_1	138_012345_84	490_012345_278	1775_012345_1	25_012345_1	26_012345_223	1943_012345_167	289_012345_1	404_012345_49	8_012345_25	1096_012345_74	1091_012345_303	999_012345_26	265_012345_1	332_012345_1	1552_012345_28	57_012345_67	50_012345_1	53_012345_57	371_012345_1	702_012345_1	192_012345_1	274_012345_106	275_012345_1	112_012345_1	1402_012345_46	364_012345_1	363_012345_1	442_012345_8	305_012345_8	108_012345_1	241_012345_1	386_012345_19	1938_012345_49	105_012345_1	901_012345_1	1430_012345_147	1727_012345_180	1840_012345_74	35_012345_1	34_012345_50	621_012345_45	457_012345_6	60_012345_1	61_012345_1	62_012345_1
217_012345_1	214_012345_1	1300_012345_194	219_012345_1	226_012345_1	138_012345_87	490_012345_276	25_012345_1	26_012345_210	1943_012345_172	289_012345_1	404_012345_58	8_012345_23	1096_012345_70	1091_012345_303	999_012345_26	265_012345_1	332_012345_1	1552_012345_29	57_012345_66	50_012345_1	53_012345_52	371_012345_1	702_012345_1	192_012345_1	274_012345_98	112_012345_1	1402_012345_47	364_012345_1	363_012345_1	442_012345_11	305_012345_12	108_012345_1	241_012345_1	386_012345_18	1938_012345_45	105_012345_1	901_012345_1	1430_012345_144	1727_012345_175	1840_012345_70	35_012345_1	34_012345_46	621_012345_49	457_012345_5	60_012345_1	61_012345_1	62_012345_1	63_012345_1	252_012345_133
217_012345_1	214_012345_1	1300_012345_193	219_012345_1	226_012345_1	138_012345_79	490_012345_268	25_012345_1	26_012345_221	1943_012345_173	289_012345_1	404_012345_53	8_012345_24	1096_012345_71	1091_012345_316	999_012345_27	265_012345_1	332_012345_1	1552_012345_31	57_012345_68	50_012345_1	53_012345_50	371_012345_1	702_012345_1	192_012345_1	274_012345_98	112_012345_1	1402_012345_48	364_012345_1	363_012345_1	442_012345_8	305_012345_15	108_012345_1	241_012345_1	386_012345_22	1938_012345_41	105_012345_1	901_012345_1	1430_012345_153	1727_012345_183	1840_012345_69	35_012345_1	34_012345_45	621_012345_48	457_012345_4	60_012345_1	61_012345_1	62_012345_1	63_012345_1	252_012345_144
217_012345_1	214_012345_1	1300_012345_190	219_012345_1	226_012345_1	138_012345_76	490_012345_270	25_012345_1	26_012345_213	1943_012345_170	289_012345_1	404_012345_55	8_012345_22	1096_012345_76	1091_012345_301	999_012345_28	265_012345_1	332_012345_1	1552_012345_41	57_012345_63	50_012345_1	53_012345_49	371_012345_1	702_012345_1	192_012345_1	274_012345_92	112_012345_1	1402_012345_48	364_012345_1	363_012345_1	442_012345_6	305_012345_14	108_012345_1	241_012345_1	386_012345_19	1938_012345_40	105_012345_1	901_012345_1	1430_012345_153	1727_012345_180	1840_012345_78	35_012345_1	34_012345_49	621_012345_50	457_012345_2	60_012345_1	61_012345_1	62_012345_1	63_012345_1	252_012345_155
217_012345_1	214_012345_1	1300_012345_188	219_012345_1	226_012345_1	138_012345_76	490_012345_270	25_012345_1	26_012345_212	1943_012345_177	289_012345_1	404_012345_63	8_012345_22	1096_012345_77	1091_012345_307	999_012345_24	265_012345_1	332_012345_1	1552_012345_38	57_012345_60	50_012345_1	53_012345_48	371_012345_1	702_012345_1	192_012345_1	274_012345_91	112_012345_1	1402_012345_48	364_012345_1	363_012345_1	442_012345_9	305_012345_12	108_012345_1	241_012345_1	386_012345_16	1938_012345_41	105_012345_1	901_012345_1	1430_012345_157	1727_012345_176	1840_012345_83	35_012345_1	34_012345_47	621_012345_46	457_012345_2	60_012345_1	61_012345_1	62_012345_1	63_012345_1	252_012345_155
217_012345_1	214_012345_1	1300_012345_182	219_012345_1	138_012345_87	490_012345_274	25_012345_1	26_012345_215	1943_012345_180	289_012345_1	404_012345_60	8_012345_25	1096_012345_83	1091_012345_308	999_012345_27	265_012345_1	332_012345_1	1552_012345_40	57_012345_48	50_012345_1	53_012345_44	371_012345_1	702_012345_1	192_012345_1	274_012345_88	112_012345_1	1402_012345_47	364_012345_1	363_012345_1	442_012345_9	305_012345_12	108_012345_1	241_012345_1	386_012345_15	1938_012345_42	105_012345_1	901_012345_1	1430_012345_151	1727_012345_173	1840_012345_81	35_012345_1	34_012345_51	621_012345_43	457_012345_2	60_012345_1	61_012345_1	62_012345_1	63_012345_1	252_012345_148	174_012345_55
217_012345_1	214_012345_1	1300_012345_165	219_012345_1	138_012345_84	490_012345_275	25_012345_1	26_012345_217	1943_012345_180	289_012345_1	404_012345_62	8_012345_28	1096_012345_79	1091_012345_324	999_012345_23	265_012345_1	332_012345_1	1552_012345_42	57_012345_50	50_012345_1	53_012345_44	371_012345_1	702_012345_1	192_012345_1	274_012345_82	112_012345_1	1402_012345_48	364_012345_1	363_012345_1	442_012345_10	305_012345_12	108_012345_1	241_012345_1	386_012345_14	1938_012345_37	105_012345_1	901_012345_1	1430_012345_149	1727_012345_164	1840_012345_74	35_012345_1	34_012345_52	621_012345_47	457_012345_3	60_012345_1	61_012345_1	62_012345_1	63_012345_1	252_012345_154	174_012345_54
217_012345_1	214_012345_1	1300_012345_175	219_012345_1	138_012345_68	490_012345_265	25_012345_1	26_012345_207	1943_012345_198	289_012345_1	404_012345_57	8_012345_27	1096_012345_79	1091_012345_322	999_012345_26	265_012345_1	332_012345_1	1552_012345_44	57_012345_60	50_012345_1	53_012345_44	371_012345_1	702_012345_1	192_012345_1	274_012345_84	112_012345_1	1402_012345_50	364_012345_1	363_012345_1	442_012345_11	305_012345_11	108_012345_1	241_012345_1	386_012345_12	1938_012345_31	105_012345_1	901_012345_1	1430_012345_146	1727_012345_161	1840_012345_70	35_012345_1	34_012345_49	621_012345_46	457_012345_2	60_012345_1	61_012345_1	62_012345_1	63_012345_1	252_012345_146	174_012345_50
217_012345_1	214_012345_1	1300_012345_173	219_012345_1	138_012345_61	490_012345_261	25_012345_1	26_012345_206	1943_012345_197	289_012345_1	404_012345_57	8_012345_30	1096_012345_78	1091_012345_319	999_012345_27	265_012345_1	332_012345_1	1552_012345_47	57_012345_65	50_012345_1	53_012345_48	371_012345_1	702_012345_1	192_012345_1	274_012345_87	112_012345_1	1402_012345_48	364_012345_1	363_012345_1	442_012345_11	305_012345_13	108_012345_1	241_012345_1	386_012345_14	1938_012345_33	105_012345_1	901_012345_1	1430_012345_133	1727_012345_160	1840_012345_62	35_012345_1	34_012345_48	621_012345_48	457_012345_1	60_012345_1	61_012345_1	62_012345_1	63_012345_1	252_012345_144	174_012345_48
217_012345_1	214_012345_1	1300_012345_182	219_012345_1	138_012345_58	490_012345_261	25_012345_1	26_012345_214	1943_012345_201	289_012345_1	404_012345_53	8_012345_29	1096_012345_73	1091_012345_322	999_012345_28	265_012345_1	1552_012345_46	57_012345_68	50_012345_1	53_012345_50	371_012345_1	702_012345_1	192_012345_1	274_012345_96	112_012345_1	1402_012345_46	364_012345_1	363_012345_1	442_012345_11	305_012345_12	108_012345_1	241_012345_1	386_012345_15	1938_012345_30	105_012345_1	901_012345_1	1430_012345_142	1727_012345_154	1840_012345_57	35_012345_1	34_012345_47	621_012345_46	332_012345_1	60_012345_1	61_012345_1	62_012345_1	63_012345_1	252_012345_140	174_012345_46	256_012345_10
217_012345_1	214_012345_1	1300_012345_183	219_012345_1	138_012345_58	490_012345_264	25_012345_1	26_012345_212	1943_012345_204	289_012345_1	404_012345_53	8_012345_27	1096_012345_75	1091_012345_326	999_012345_30	265_012345_1	1552_012345_45	57_012345_69	50_012345_1	53_012345_42	371_012345_1	702_012345_1	192_012345_1	274_012345_99	112_012345_1	1402_012345_40	364_012345_1	363_012345_1	442_012345_12	305_012345_10	108_012345_1	241_012345_1	386_012345_12	1938_012345_32	105_012345_1	901_012345_1	1430_012345_142	1727_012345_151	1840_012345_56	35_012345_1	34_012345_47	621_012345_49	332_012345_1	60_012345_1	61_012345_1	62_012345_1	63_012345_1	252_012345_142	174_012345_44	256_012345_14
217_012345_1	214_012345_1	1300_012345_185	219_012345_1	138_012345_58	490_012345_266	25_012345_1	26_012345_208	1943_012345_203	289_012345_1	404_012345_56	8_012345_25	1096_012345_79	1091_012345_329	999_012345_27	265_012345_1	1552_012345_42	57_012345_71	50_012345_1	53_012345_46	371_012345_1	702_012345_1	192_012345_1	274_012345_99	112_012345_1	1402_012345_39	364_012345_1	363_012345_1	442_012345_9	305_012345_8	108_012345_1	241_012345_1	386_012345_14	1938_012345_34	105_012345_1	901_012345_1	1430_012345_134	1727_012345_149	1840_012345_59	35_012345_1	34_012345_51	621_012345_48	332_012345_1	60_012345_1	61_012345_1	62_012345_1	63_012345_1	252_012345_146	174_012345_53	256_012345_14
217_012345_1	214_012345_1	1300_012345_191	219_012345_1	138_012345_54	490_012345_266	25_012345_1	26_012345_217	1943_012345_195	289_012345_1	404_012345_56	8_012345_26	1096_012345_77	1091_012345_323	999_012345_25	265_012345_1	1552_012345_46	57_012345_70	50_012345_1	53_012345_43	371_012345_1	702_012345_1	192_012345_1	274_012345_95	112_012345_1	1402_012345_39	364_012345_1	363_012345_1	442_012345_8	305_012345_10	108_012345_1	241_012345_1	386_012345_16	1938_012345_32	105_012345_1	901_012345_1	1430_012345_135	1727_012345_156	1840_012345_55	35_012345_1	34_012345_46	621_012345_49	332_012345_1	60_012345_1	61_012345_1	62_012345_1	63_012345_1	252_012345_139	174_012345_55	256_012345_15
217_012345_1	214_012345_1	1300_012345_195	219_012345_1	138_012345_49	490_012345_259	25_012345_1	26_012345_207	1943_012345_193	289_012345_1	404_012345_50	8_012345_24	1096_012345_77	1091_012345_324	999_012345_23	265_012345_1	1552_012345_56	57_012345_71	50_012345_1	53_012345_44	371_012345_1	702_012345_1	192_012345_1	274_012345_93	112_012345_1	1402_012345_42	364_012345_1	363_012345_1	442_012345_9	305_012345_9	108_012345_1	241_012345_1	386_012345_18	1938_012345_32	105_012345_1	901_012345_1	1430_012345_142	1727_012345_161	1840_012345_58	35_012345_1	34_012345_47	621_012345_51	332_012345_1	60_012345_1	61_012345_1	62_012345_1	63_012345_1	252_012345_122	174_012345_56	256_012345_14
217_012345_1	214_012345_1	1300_012345_199	219_012345_1	138_012345_51	490_012345_266	25_012345_1	26_012345_218	1943_012345_195	289_012345_1	404_012345_56	8_012345_25	1096_012345_76	1091_012345_311	999_012345_18	265_012345_1	1552_012345_57	57_012345_68	50_012345_1	53_012345_46	371_012345_1	702_012345_1	192_012345_1	274_012345_84	112_012345_1	1402_012345_33	364_012345_1	363_012345_1	442_012345_7	305_012345_4	108_012345_1	241_012345_1	386_012345_19	1938_012345_31	105_012345_1	901_012345_1	1430_012345_149	1727_012345_150	1840_012345_58	35_012345_1	34_012345_45	621_012345_50	332_012345_1	60_012345_1	61_012345_1	62_012345_1	63_012345_1	252_012345_112	174_012345_59	256_012345_18
217_012345_1	214_012345_1	1300_012345_203	219_012345_1	138_012345_48	490_012345_275	25_012345_1	26_012345_217	1943_012345_200	289_012345_1	404_012345_56	8_012345_26	1096_012345_78	1091_012345_307	999_012345_14	265_012345_1	1552_012345_59	57_012345_75	50_012345_1	53_012345_44	371_012345_1	702_012345_1	192_012345_1	274_012345_83	112_012345_1	1402_012345_38	364_012345_1	363_012345_1	442_012345_7	305_012345_5	108_012345_1	241_012345_1	386_012345_17	1938_012345_30	105_012345_1	901_012345_1	1430_012345_157	1727_012345_146	1840_012345_62	35_012345_1	34_012345_45	621_012345_50	332_012345_1	60_012345_1	61_012345_1	62_012345_1	63_012345_1	252_012345_112	174_012345_61	256_012345_21
217_012345_1	214_012345_1	1300_012345_204	219_012345_1	138_012345_44	490_012345_272	25_012345_1	26_012345_222	1943_012345_191	289_012345_1	404_012345_54	8_012345_29	1096_012345_81	1091_012345_298	999_012345_12	265_012345_1	1552_012345_55	57_012345_76	50_012345_1	53_012345_49	371_012345_1	702_012345_1	192_012345_1	274_012345_81	112_012345_1	1402_012345_40	364_012345_1	363_012345_1	442_012345_6	305_012345_5	108_012345_1	241_012345_1	386_012345_14	1938_012345_33	105_012345_1	901_012345_1	1430_012345_156	1727_012345_148	1840_012345_62	35_012345_1	34_012345_41	621_012345_53	332_012345_1	60_012345_1	61_012345_1	62_012345_1	63_012345_1	252_012345_109	174_012345_62	256_012345_21
217_012345_1	214_012345_1	1300_012345_219	219_012345_1	138_012345_39	490_012345_263	25_012345_1	26_012345_216	1943_012345_195	289_012345_1	404_012345_52	8_012345_34	1096_012345_86	1091_012345_304	999_012345_14	265_012345_1	1552_012345_58	57_012345_77	50_012345_1	53_012345_51	371_012345_1	702_012345_1	192_012345_1	274_012345_83	112_012345_1	1402_012345_40	364_012345_1	363_012345_1	442_012345_5	305_012345_8	108_012345_1	241_012345_1	386_012345_15	1938_012345_37	105_012345_1	901_012345_1	1430_012345_148	1727_012345_159	1840_012345_64	35_012345_1	34_012345_41	621_012345_53	332_012345_1	60_012345_1	61_012345_1	62_012345_1	63_012345_1	252_012345_115	174_012345_59	256_012345_23
217_012345_1	214_012345_1	1300_012345_226	219_012345_1	138_012345_38	490_012345_269	25_012345_1	26_012345_215	1943_012345_187	289_012345_1	404_012345_55	8_012345_31	1096_012345_95	1091_012345_302	999_012345_10	265_012345_1	1552_012345_59	57_012345_75	50_012345_1	53_012345_50	371_012345_1	702_012345_1	192_012345_1	274_012345_81	112_012345_1	1402_012345_38	364_012345_1	363_012345_1	442_012345_5	305_012345_8	108_012345_1	241_012345_1	386_012345_15	1938_012345_36	105_012345_1	901_012345_1	1430_012345_152	1727_012345_162	1840_012345_72	35_012345_1	34_012345_43	621_012345_54	332_012345_1	60_012345_1	61_012345_1	62_012345_1	63_012345_1	252_012345_123	174_012345_65	256_012345_19
217_012345_1	214_012345_1	1300_012345_219	219_012345_1	138_012345_34	490_012345_274	25_012345_1	26_012345_209	1943_012345_196	289_012345_1	404_012345_55	8_012345_31	1096_012345_94	1091_012345_300	999_012345_9	265_012345_1	1552_012345_58	57_012345_82	50_012345_1	53_012345_46	371_012345_1	702_012345_1	192_012345_1	274_012345_81	112_012345_1	1402_012345_35	364_012345_1	363_012345_1	442_012345_6	305_012345_10	108_012345_1	241_012345_1	386_012345_12	1938_012345_38	105_012345_1	901_012345_1	1430_012345_155	1727_012345_168	1840_012345_76	35_012345_1	34_012345_44	621_012345_47	332_012345_1	60_012345_1	61_012345_1	62_012345_1	63_012345_1	252_012345_113	174_012345_63	256_012345_16
217_012345_1	214_012345_1	1300_012345_221	219_012345_1	138_012345_30	490_012345_267	25_012345_1	26_012345_198	1943_012345_199	289_012345_1	404_012345_59	8_012345_30	1096_012345_94	1091_012345_298	999_012345_10	265_012345_1	1552_012345_57	57_012345_85	50_012345_1	53_012345_45	371_012345_1	702_012345_1	192_012345_1	274_012345_80	112_012345_1	1402_012345_36	364_012345_1	363_012345_1	442_012345_7	305_012345_12	108_012345_1	241_012345_1	386_012345_11	1938_012345_43	105_012345_1	901_012345_1	1430_012345_155	1727_012345_171	1840_012345_77	35_012345_1	34_012345_51	621_012345_44	332_012345_1	60_012345_1	61_012345_1	62_012345_1	63_012345_1	252_012345_99	174_012345_69	256_012345_12
217_012345_1	214_012345_1	1300_012345_205	219_012345_1	138_012345_29	490_012345_263	25_012345_1	26_012345_207	1943_012345_192	289_012345_1	404_012345_53	8_012345_30	1096_012345_93	1091_012345_298	999_012345_11	265_012345_1	1552_012345_59	57_012345_86	50_012345_1	53_012345_46	371_012345_1	702_012345_1	192_012345_1	274_012345_67	112_012345_1	1402_012345_35	364_012345_1	363_012345_1	442_012345_7	305_012345_12	108_012345_1	241_012345_1	386_012345_10	1938_012345_43	105_012345_1	901_012345_1	1430_012345_164	1727_012345_168	1840_012345_74	35_012345_1	34_012345_52	621_012345_38	332_012345_1	60_012345_1	61_012345_1	62_012345_1	63_012345_1	252_012345_95	174_012345_72	256_012345_14
217_012345_1	214_012345_1	1300_012345_199	219_012345_1	138_012345_30	490_012345_252	25_012345_1	26_012345_201	1943_012345_188	289_012345_1	404_012345_54	8_012345_28	1096_012345_88	1091_012345_293	999_012345_12	265_012345_1	1552_012345_59	57_012345_92	50_012345_1	53_012345_47	371_012345_1	702_012345_1	192_012345_1	274_012345_70	112_012345_1	1402_012345_37	364_012345_1	363_012345_1	442_012345_5	305_012345_16	108_012345_1	241_012345_1	386_012345_11	1938_012345_38	105_012345_1	901_012345_1	1430_012345_158	1727_012345_159	1840_012345_74	35_012345_1	34_012345_50	621_012345_34	332_012345_1	60_012345_1	61_012345_1	62_012345_1	63_012345_1	252_012345_92	174_012345_76	256_012345_14
217_012345_1	214_012345_1	1300_012345_204	219_012345_1	138_012345_26	490_012345_267	25_012345_1	26_012345_206	1943_012345_189	289_012345_1	404_012345_56	8_012345_27	1096_012345_90	1091_012345_299	999_012345_14	265_012345_1	1552_012345_61	57_012345_90	50_012345_1	53_012345_46	371_012345_1	702_012345_1	192_012345_1	274_012345_69	112_012345_1	1402_012345_37	364_012345_1	363_012345_1	442_012345_6	305_012345_16	108_012345_1	241_012345_1	386_012345_11	1938_012345_39	105_012345_1	901_012345_1	1430_012345_169	1727_012345_143	1840_012345_74	35_012345_1	34_012345_47	621_012345_33	332_012345_1	60_012345_1	61_012345_1	62_012345_1	63_012345_1	252_012345_92	174_012345_76	256_012345_13
217_012345_1	214_012345_1	1300_012345_196	219_012345_1	138_012345_24	490_012345_261	25_012345_1	26_012345_209	1943_012345_186	289_012345_1	404_012345_57	8_012345_25	1096_012345_94	1091_012345_299	999_012345_19	265_012345_1	1552_012345_62	57_012345_86	50_012345_1	53_012345_48	371_012345_1	702_012345_1	192_012345_1	274_012345_71	112_012345_1	1402_012345_36	364_012345_1	363_012345_1	442_012345_4	305_012345_18	108_012345_1	241_012345_1	386_012345_10	1938_012345_36	105_012345_1	901_012345_1	1430_012345_172	1727_012345_146	1840_012345_67	35_012345_1	34_012345_54	621_012345_31	332_012345_1	60_012345_1	61_012345_1	62_012345_1	63_012345_1	252_012345_87	174_012345_82	256_012345_10
217_012345_1	214_012345_1	1300_012345_196	219_012345_1	138_012345_25	490_012345_253	25_012345_1	26_012345_209	1943_012345_195	289_012345_1	404_012345_57	8_012345_26	1096_012345_94	1091_012345_306	999_012345_20	265_012345_1	1552_012345_59	57_012345_95	50_012345_1	53_012345_47	371_012345_1	702_012345_1	192_012345_1	274_012345_61	112_012345_1	1402_012345_41	364_012345_1	363_012345_1	442_012345_5	305_012345_17	108_012345_1	241_012345_1	386_012345_10	1938_012345_33	105_012345_1	901_012345_1	1430_012345_179	1727_012345_146	1840_012345_74	35_012345_1	34_012345_47	621_012345_29	332_012345_1	60_012345_1	61_012345_1	62_012345_1	63_012345_1	252_012345_84	174_012345_86	256_012345_10
217_012345_1	214_012345_1	1300_012345_185	219_012345_1	138_012345_27	490_012345_257	25_012345_1	26_012345_212	1943_012345_195	289_012345_1	404_012345_58	8_012345_27	1096_012345_92	1091_012345_308	999_012345_20	265_012345_1	1552_012345_69	57_012345_92	50_012345_1	53_012345_45	371_012345_1	702_012345_1	192_012345_1	274_012345_63	112_012345_1	1402_012345_47	364_012345_1	363_012345_1	442_012345_4	305_012345_21	108_012345_1	241_012345_1	386_012345_12	1938_012345_34	105_012345_1	901_012345_1	1430_012345_186	1727_012345_143	1840_012345_80	35_012345_1	34_012345_44	621_012345_27	332_012345_1	60_012345_1	61_012345_1	62_012345_1	63_012345_1	252_012345_82	174_012345_86	256_012345_10
217_012345_1	214_012345_1	1300_012345_197	219_012345_1	138_012345_24	490_012345_257	25_012345_1	26_012345_200	1943_012345_198	289_012345_1	404_012345_57	8_012345_23	1096_012345_84	1091_012345_308	999_012345_20	265_012345_1	1552_012345_70	57_012345_95	50_012345_1	53_012345_49	371_012345_1	702_012345_1	192_012345_1	274_012345_63	112_012345_1	1402_012345_42	364_012345_1	363_012345_1	442_012345_4	305_012345_21	108_012345_1	241_012345_1	386_012345_10	1938_012345_33	105_012345_1	901_012345_1	1430_012345_177	1727_012345_145	1840_012345_71	35_012345_1	34_012345_44	621_012345_27	332_012345_1	60_012345_1	61_012345_1	62_012345_1	63_012345_1	252_012345_76	174_012345_88	256_012345_8
217_012345_1	214_012345_1	1300_012345_208	219_012345_1	138_012345_23	490_012345_267	25_012345_1	26_012345_195	1943_012345_196	289_012345_1	404_012345_57	8_012345_21	1096_012345_85	1091_012345_316	999_012345_23	265_012345_1	1552_012345_77	57_012345_89	50_012345_1	53_012345_40	371_012345_1	702_012345_1	192_012345_1	274_012345_70	112_012345_1	1402_012345_41	364_012345_1	363_012345_1	442_012345_4	305_012345_25	108_012345_1	241_012345_1	386_012345_14	1938_012345_38	105_012345_1	901_012345_1	1430_012345_178	1727_012345_132	1840_012345_74	35_012345_1	34_012345_40	621_012345_24	332_012345_1	60_012345_1	61_012345_1	62_012345_1	63_012345_1	252_012345_80	174_012345_80	256_012345_11
217_012345_1	214_012345_1	1300_012345_204	219_012345_1	138_012345_26	490_012345_267	25_012345_1	26_012345_200	1943_012345_189	289_012345_1	404_012345_59	8_012345_20	1096_012345_84	1091_012345_306	999_012345_24	265_012345_1	1552_012345_77	57_012345_87	50_012345_1	53_012345_41	371_012345_1	702_012345_1	192_012345_1	274_012345_68	112_012345_1	1402_012345_39	364_012345_1	363_012345_1	442_012345_2	305_012345_26	108_012345_1	241_012345_1	386_012345_11	1938_012345_36	105_012345_1	901_012345_1	1430_012345_177	1727_012345_140	1840_012345_68	35_012345_1	34_012345_36	621_012345_21	332_012345_1	60_012345_1	61_012345_1	62_012345_1	63_012345_1	252_012345_72	174_012345_84	256_012345_11
217_012345_1	621_012345_22	901_012345_1	1300_012345_208	265_012345_1	156_012345_84	332_012345_1	289_012345_1	1200_012345_21	702_012345_1	219_012345_1	60_012345_1	61_012345_1	62_012345_1	63_012345_1	274_012345_76	867_012345_80	112_012345_1	252_012345_76	617_012345_19	138_012345_26	490_012345_269	172_012345_310	171_012345_63	1172_012345_116	1051_012345_134	26_012345_201	174_012345_85	1634_012345_46	1057_012345_400	256_012345_9	955_012345_10	43_012345_98	182_012345_1	1_012345_1	214_012345_1	404_012345_52	5_012345_7	187_012345_76	8_012345_15	364_012345_1	189_012345_1	363_012345_1	658_012345_56	1096_012345_82	1091_012345_296	25_012345_1	999_012345_25	305_012345_27	1277_012345_179
217_012345_1	621_012345_19	901_012345_1	1300_012345_200	265_012345_1	156_012345_84	332_012345_1	289_012345_1	1200_012345_23	702_012345_1	219_012345_1	60_012345_1	61_012345_1	62_012345_1	63_012345_1	274_012345_72	867_012345_73	112_012345_1	252_012345_75	617_012345_18	138_012345_30	490_012345_271	172_012345_314	171_012345_72	1172_012345_116	1051_012345_136	26_012345_202	174_012345_88	1634_012345_43	1057_012345_383	256_012345_8	955_012345_8	43_012345_95	182_012345_1	1_012345_1	214_012345_1	404_012345_58	5_012345_6	187_012345_78	8_012345_13	364_012345_1	189_012345_1	363_012345_1	658_012345_61	1096_012345_81	1091_012345_301	25_012345_1	999_012345_21	305_012345_28	1277_012345_170
217_012345_1	621_012345_16	901_012345_1	1300_012345_200	265_012345_1	156_012345_88	332_012345_1	289_012345_1	1200_012345_20	702_012345_1	219_012345_1	60_012345_1	61_012345_1	62_012345_1	63_012345_1	274_012345_72	867_012345_75	112_012345_1	252_012345_72	617_012345_15	138_012345_37	490_012345_269	172_012345_325	171_012345_67	1172_012345_118	1051_012345_129	26_012345_201	174_012345_87	1634_012345_43	1057_012345_392	256_012345_7	955_012345_9	43_012345_103	182_012345_1	1_012345_1	214_012345_1	404_012345_56	5_012345_8	187_012345_83	8_012345_11	364_012345_1	189_012345_1	363_012345_1	658_012345_64	1096_012345_77	1091_012345_304	25_012345_1	999_012345_20	305_012345_29	1277_012345_174
217_012345_1	621_012345_13	901_012345_1	1300_012345_211	265_012345_1	156_012345_90	332_012345_1	289_012345_1	1200_012345_18	702_012345_1	219_012345_1	60_012345_1	61_012345_1	62_012345_1	63_012345_1	274_012345_67	867_012345_81	112_012345_1	252_012345_84	617_012345_17	138_012345_39	490_012345_262	172_012345_319	171_012345_61	1172_012345_118	1051_012345_129	26_012345_198	174_012345_90	1634_012345_37	1057_012345_390	256_012345_8	955_012345_8	43_012345_105	182_012345_1	1_012345_1	214_012345_1	404_012345_56	5_012345_9	187_012345_83	8_012345_12	364_012345_1	189_012345_1	363_012345_1	658_012345_66	1096_012345_77	1091_012345_312	25_012345_1	999_012345_19	305_012345_24	1277_012345_183
217_012345_1	621_012345_15	901_012345_1	1300_012345_220	265_012345_1	156_012345_88	332_012345_1	289_012345_1	1200_012345_17	702_012345_1	219_012345_1	60_012345_1	61_012345_1	62_012345_1	63_012345_1	274_012345_57	867_012345_76	112_012345_1	252_012345_81	617_012345_15	138_012345_40	490_012345_267	172_012345_341	171_012345_62	1172_012345_112	1051_012345_123	26_012345_204	174_012345_99	1634_012345_36	1057_012345_397	256_012345_10	955_012345_6	43_012345_113	182_012345_1	1_012345_1	214_012345_1	404_012345_56	5_012345_10	187_012345_76	8_012345_12	364_012345_1	189_012345_1	363_012345_1	658_012345_62	1096_012345_76	1091_012345_306	25_012345_1	999_012345_20	305_012345_25	1277_012345_187
217_012345_1	621_012345_18	901_012345_1	1300_012345_221	265_012345_1	156_012345_95	332_012345_1	289_012345_1	1200_012345_16	702_012345_1	219_012345_1	60_012345_1	61_012345_1	62_012345_1	63_012345_1	274_012345_55	867_012345_75	112_012345_1	252_012345_79	617_012345_12	138_012345_39	490_012345_281	172_012345_346	171_012345_58	1172_012345_110	1051_012345_125	26_012345_207	174_012345_94	1634_012345_33	1057_012345_393	256_012345_10	955_012345_6	43_012345_118	182_012345_1	1_012345_1	214_012345_1	404_012345_60	5_012345_6	187_012345_76	8_012345_12	364_012345_1	189_012345_1	363_012345_1	658_012345_64	1096_012345_78	1091_012345_317	25_012345_1	999_012345_19	305_012345_25	1277_012345_178
217_012345_1	621_012345_20	901_012345_1	1300_012345_224	265_012345_1	156_012345_85	332_012345_1	289_012345_1	1200_012345_17	702_012345_1	219_012345_1	60_012345_1	61_012345_1	62_012345_1	63_012345_1	274_012345_54	867_012345_74	112_012345_1	252_012345_84	617_012345_12	138_012345_35	490_012345_278	172_012345_352	171_012345_57	1172_012345_108	1051_012345_126	26_012345_210	174_012345_100	1634_012345_28	1057_012345_400	256_012345_11	955_012345_6	43_012345_113	182_012345_1	1_012345_1	214_012345_1	404_012345_57	5_012345_6	187_012345_74	8_012345_14	364_012345_1	189_012345_1	363_012345_1	658_012345_70	1096_012345_75	1091_012345_323	25_012345_1	999_012345_16	305_012345_28	1277_012345_177
217_012345_1	621_012345_19	901_012345_1	1300_012345_222	265_012345_1	156_012345_84	332_012345_1	289_012345_1	1200_012345_14	702_012345_1	219_012345_1	60_012345_1	61_012345_1	62_012345_1	63_012345_1	274_012345_54	867_012345_81	112_012345_1	252_012345_81	617_012345_15	138_012345_34	490_012345_286	172_012345_344	171_012345_57	1172_012345_107	1051_012345_125	26_012345_209	174_012345_101	1634_012345_25	1057_012345_398	256_012345_10	955_012345_6	43_012345_110	182_012345_1	1_012345_1	214_012345_1	404_012345_59	5_012345_6	187_012345_67	8_012345_17	364_012345_1	189_012345_1	363_012345_1	658_012345_72	1096_012345_73	1091_012345_318	25_012345_1	999_012345_17	305_012345_20	1277_012345_192
217_012345_1	621_012345_21	901_012345_1	1300_012345_215	265_012345_1	156_012345_81	332_012345_1	289_012345_1	1200_012345_17	702_012345_1	219_012345_1	60_012345_1	61_012345_1	62_012345_1	63_012345_1	274_012345_53	867_012345_81	112_012345_1	252_012345_83	617_012345_14	138_012345_39	490_012345_278	172_012345_328	171_012345_51	1172_012345_110	1051_012345_117	26_012345_208	174_012345_103	1634_012345_30	1057_012345_411	256_012345_9	955_012345_7	43_012345_99	182_012345_1	1_012345_1	214_012345_1	404_012345_64	5_012345_6	187_012345_66	8_012345_16	364_012345_1	189_012345_1	363_012345_1	658_012345_73	1096_012345_63	1091_012345_338	25_012345_1	999_012345_20	305_012345_19	1277_012345_199
217_012345_1	621_012345_23	901_012345_1	1300_012345_219	265_012345_1	156_012345_80	332_012345_1	289_012345_1	1200_012345_15	702_012345_1	219_012345_1	60_012345_1	61_012345_1	62_012345_1	63_012345_1	274_012345_53	867_012345_83	112_012345_1	252_012345_88	617_012345_14	138_012345_40	490_012345_276	172_012345_336	171_012345_50	1172_012345_104	1051_012345_119	26_012345_207	174_012345_107	1634_012345_31	1057_012345_408	256_012345_6	955_012345_4	43_012345_95	182_012345_1	1_012345_1	214_012345_1	404_012345_61	5_012345_5	187_012345_72	8_012345_17	364_012345_1	189_012345_1	363_012345_1	658_012345_67	1096_012345_59	1091_012345_339	25_012345_1	999_012345_25	305_012345_19	1277_012345_195
217_012345_1	621_012345_22	901_012345_1	1300_012345_228	265_012345_1	156_012345_87	332_012345_1	289_012345_1	1200_012345_15	702_012345_1	219_012345_1	60_012345_1	61_012345_1	62_012345_1	63_012345_1	274_012345_55	867_012345_75	112_012345_1	252_012345_87	617_012345_12	138_012345_38	490_012345_291	172_012345_319	171_012345_48	1172_012345_115	1051_012345_102	26_012345_208	174_012345_105	1634_012345_35	1057_012345_393	256_012345_7	955_012345_4	43_012345_89	182_012345_1	1_012345_1	214_012345_1	404_012345_62	5_012345_6	187_012345_70	8_012345_15	364_012345_1	189_012345_1	363_012345_1	658_012345_58	1096_012345_63	1091_012345_349	25_012345_1	999_012345_30	305_012345_15	1277_012345_204
217_012345_1	621_012345_23	901_012345_1	1300_012345_216	265_012345_1	156_012345_85	332_012345_1	289_012345_1	1200_012345_16	702_012345_1	219_012345_1	60_012345_1	61_012345_1	62_012345_1	63_012345_1	274_012345_54	867_012345_76	112_012345_1	252_012345_89	617_012345_9	138_012345_33	490_012345_295	172_012345_331	171_012345_44	1172_012345_115	1051_012345_105	26_012345_223	174_012345_104	1634_012345_37	1057_012345_402	256_012345_7	955_012345_4	43_012345_89	182_012345_1	1_012345_1	214_012345_1	404_012345_62	5_012345_5	187_012345_69	8_012345_15	364_012345_1	189_012345_1	363_012345_1	658_012345_58	1096_012345_54	1091_012345_354	25_012345_1	999_012345_30	305_012345_13	1277_012345_197
217_012345_1	621_012345_23	901_012345_1	1300_012345_219	265_012345_1	156_012345_80	332_012345_1	289_012345_1	1200_012345_17	702_012345_1	219_012345_1	60_012345_1	61_012345_1	62_012345_1	63_012345_1	274_012345_47	867_012345_79	112_012345_1	252_012345_87	617_012345_12	138_012345_29	490_012345_295	172_012345_330	171_012345_48	1172_012345_122	1051_012345_106	26_012345_217	174_012345_102	1634_012345_34	1057_012345_420	256_012345_5	955_012345_2	43_012345_93	182_012345_1	1_012345_1	214_012345_1	404_012345_65	5_012345_6	187_012345_66	8_012345_13	364_012345_1	189_012345_1	363_012345_1	658_012345_64	1096_012345_57	1091_012345_356	25_012345_1	999_012345_30	305_012345_14	1277_012345_184
217_012345_1	621_012345_24	901_012345_1	1300_012345_224	265_012345_1	156_012345_90	332_012345_1	289_012345_1	1200_012345_16	702_012345_1	219_012345_1	60_012345_1	61_012345_1	62_012345_1	63_012345_1	274_012345_51	867_012345_76	112_012345_1	252_012345_92	617_012345_13	138_012345_35	490_012345_299	172_012345_321	171_012345_47	1172_012345_123	1051_012345_97	26_012345_231	174_012345_97	1634_012345_33	1057_012345_416	256_012345_5	955_012345_3	43_012345_89	182_012345_1	1_012345_1	214_012345_1	404_012345_64	5_012345_7	187_012345_62	8_012345_12	364_012345_1	189_012345_1	363_012345_1	658_012345_59	1096_012345_54	1091_012345_350	25_012345_1	999_012345_29	305_012345_16	1277_012345_189
217_012345_1	621_012345_22	901_012345_1	1300_012345_225	156_012345_93	332_012345_1	289_012345_1	1200_012345_17	702_012345_1	219_012345_1	60_012345_1	61_012345_1	62_012345_1	63_012345_1	274_012345_49	867_012345_80	112_012345_1	252_012345_98	617_012345_15	138_012345_34	490_012345_310	172_012345_319	171_012345_44	1172_012345_124	1051_012345_95	26_012345_229	174_012345_103	1634_012345_27	1057_012345_423	256_012345_5	955_012345_4	43_012345_87	182_012345_1	1_012345_1	214_012345_1	404_012345_65	5_012345_7	187_012345_63	8_012345_11	364_012345_1	189_012345_1	363_012345_1	658_012345_61	1096_012345_56	1091_012345_354	25_012345_1	999_012345_24	305_012345_19	1277_012345_191	76_012345_1
217_012345_1	621_012345_22	901_012345_1	1300_012345_223	156_012345_94	332_012345_1	289_012345_1	1200_012345_16	702_012345_1	219_012345_1	60_012345_1	61_012345_1	62_012345_1	63_012345_1	274_012345_50	867_012345_74	112_012345_1	252_012345_98	617_012345_16	138_012345_34	490_012345_318	172_012345_324	171_012345_43	1172_012345_123	1051_012345_90	26_012345_221	174_012345_103	1634_012345_25	1057_012345_418	256_012345_6	955_012345_3	43_012345_82	182_012345_1	1_012345_1	214_012345_1	404_012345_69	5_012345_8	187_012345_64	8_012345_13	364_012345_1	189_012345_1	363_012345_1	658_012345_63	1096_012345_61	1091_012345_352	25_012345_1	999_012345_24	305_012345_23	1277_012345_187	76_012345_1
217_012345_1	621_012345_20	901_012345_1	1300_012345_230	156_012345_91	332_012345_1	289_012345_1	1200_012345_13	702_012345_1	219_012345_1	60_012345_1	61_012345_1	62_012345_1	63_012345_1	274_012345_49	867_012345_78	112_012345_1	252_012345_97	617_012345_15	138_012345_36	490_012345_327	172_012345_317	171_012345_44	1172_012345_119	1051_012345_94	26_012345_239	174_012345_105	1634_012345_29	1057_012345_423	256_012345_7	955_012345_2	43_012345_81	182_012345_1	1_012345_1	214_012345_1	404_012345_70	5_012345_9	187_012345_63	8_012345_12	364_012345_1	189_012345_1	363_012345_1	658_012345_63	1096_012345_64	1091_012345_360	25_012345_1	999_012345_29	305_012345_20	1277_012345_179	76_012345_1
217_012345_1	621_012345_19	901_012345_1	1300_012345_237	156_012345_91	332_012345_1	289_012345_1	1200_012345_16	702_012345_1	219_012345_1	60_012345_1	61_012345_1	62_012345_1	63_012345_1	274_012345_44	867_012345_82	112_012345_1	252_012345_103	617_012345_19	138_012345_32	490_012345_331	172_012345_318	171_012345_39	1172_012345_128	1051_012345_92	26_012345_235	174_012345_107	1634_012345_29	1057_012345_420	256_012345_8	955_012345_2	43_012345_89	182_012345_1	1_012345_1	214_012345_1	404_012345_71	5_012345_8	187_012345_58	8_012345_12	364_012345_1	189_012345_1	363_012345_1	658_012345_63	1096_012345_62	1091_012345_361	25_012345_1	999_012345_28	305_012345_16	1277_012345_181	76_012345_1
217_012345_1	621_012345_19	901_012345_1	1300_012345_231	156_012345_90	332_012345_1	289_012345_1	1200_012345_19	702_012345_1	219_012345_1	60_012345_1	61_012345_1	62_012345_1	63_012345_1	274_012345_40	867_012345_88	112_012345_1	252_012345_103	617_012345_18	138_012345_33	490_012345_331	172_012345_330	171_012345_39	1172_012345_132	1051_012345_98	26_012345_237	174_012345_105	1634_012345_31	1057_012345_422	256_012345_9	955_012345_2	43_012345_75	182_012345_1	1_012345_1	214_012345_1	404_012345_70	5_012345_6	187_012345_62	8_012345_12	364_012345_1	189_012345_1	363_012345_1	658_012345_64	1096_012345_64	1091_012345_352	25_012345_1	999_012345_29	305_012345_15	1277_012345_185	76_012345_1
217_012345_1	621_012345_20	901_012345_1	1300_012345_236	156_012345_89	332_012345_1	289_012345_1	1200_012345_17	702_012345_1	219_012345_1	60_012345_1	61_012345_1	62_012345_1	63_012345_1	274_012345_45	867_012345_78	112_012345_1	252_012345_106	617_012345_15	138_012345_27	490_012345_329	172_012345_333	171_012345_41	1172_012345_126	1051_012345_89	26_012345_233	174_012345_95	1634_012345_37	1057_012345_431	256_012345_5	955_012345_3	43_012345_69	182_012345_1	1_012345_1	214_012345_1	404_012345_75	5_012345_6	187_012345_64	8_012345_11	364_012345_1	189_012345_1	363_012345_1	658_012345_61	1096_012345_58	1091_012345_342	25_012345_1	999_012345_29	305_012345_17	1277_012345_186	76_012345_1
217_012345_1	621_012345_22	901_012345_1	1300_012345_212	156_012345_88	332_012345_1	289_012345_1	1200_012345_17	702_012345_1	219_012345_1	60_012345_1	61_012345_1	62_012345_1	63_012345_1	274_012345_41	867_012345_76	112_012345_1	252_012345_107	617_012345_16	138_012345_24	490_012345_333	172_012345_336	171_012345_47	1172_012345_131	1051_012345_89	26_012345_237	174_012345_100	1634_012345_35	1057_012345_432	256_012345_6	955_012345_3	43_012345_82	182_012345_1	1_012345_1	214_012345_1	404_012345_78	5_012345_5	187_012345_66	8_012345_10	364_012345_1	189_012345_1	363_012345_1	658_012345_62	1096_012345_61	1091_012345_357	25_012345_1	999_012345_30	305_012345_15	1277_012345_179	76_012345_1
217_012345_1	621_012345_21	901_012345_1	1300_012345_206	156_012345_86	332_012345_1	289_012345_1	1200_012345_16	702_012345_1	219_012345_1	60_012345_1	61_012345_1	62_012345_1	63_012345_1	274_012345_45	867_012345_79	112_012345_1	252_012345_107	617_012345_18	138_012345_24	490_012345_336	172_012345_340	171_012345_43	1172_012345_124	1051_012345_94	26_012345_233	174_012345_96	1634_012345_31	1057_012345_431	256_012345_6	955_012345_2	43_012345_71	182_012345_1	1_012345_1	214_012345_1	404_012345_77	5_012345_3	187_012345_65	8_012345_12	364_012345_1	189_012345_1	363_012345_1	658_012345_67	1096_012345_61	1091_012345_355	25_012345_1	999_012345_27	305_012345_16	1277_012345_190	76_012345_1
217_012345_1	621_012345_22	901_012345_1	1300_012345_205	156_012345_84	332_012345_1	289_012345_1	1200_012345_19	702_012345_1	219_012345_1	60_012345_1	61_012345_1	62_012345_1	63_012345_1	274_012345_48	867_012345_73	112_012345_1	252_012345_110	617_012345_16	138_012345_22	490_012345_340	172_012345_332	171_012345_45	1172_012345_128	1051_012345_87	26_012345_227	174_012345_93	1634_012345_28	1057_012345_452	256_012345_5	955_012345_2	43_012345_82	182_012345_1	1_012345_1	214_012345_1	404_012345_78	5_012345_3	187_012345_63	8_012345_13	364_012345_1	189_012345_1	363_012345_1	658_012345_67	1096_012345_64	1091_012345_379	25_012345_1	999_012345_28	305_012345_16	1277_012345_182	76_012345_1
217_012345_1	621_012345_24	901_012345_1	1300_012345_205	156_012345_82	332_012345_1	289_012345_1	1200_012345_19	702_012345_1	219_012345_1	60_012345_1	61_012345_1	62_012345_1	63_012345_1	274_012345_47	867_012345_70	112_012345_1	252_012345_109	617_012345_13	138_012345_23	490_012345_350	172_012345_345	171_012345_45	1172_012345_134	1051_012345_90	26_012345_236	174_012345_100	1634_012345_32	1057_012345_460	256_012345_4	955_012345_1	43_012345_85	182_012345_1	1_012345_1	214_012345_1	404_012345_75	5_012345_4	187_012345_58	8_012345_13	364_012345_1	189_012345_1	363_012345_1	658_012345_69	1096_012345_61	1091_012345_380	25_012345_1	999_012345_26	305_012345_15	1277_012345_185	76_012345_1
217_012345_1	621_012345_26	901_012345_1	1300_012345_201	156_012345_81	332_012345_1	289_012345_1	1200_012345_20	702_012345_1	219_012345_1	60_012345_1	61_012345_1	62_012345_1	63_012345_1	274_012345_48	867_012345_70	112_012345_1	252_012345_116	617_012345_10	138_012345_25	490_012345_341	172_012345_337	171_012345_39	1172_012345_128	1051_012345_93	26_012345_236	174_012345_95	1634_012345_39	1057_012345_477	256_012345_4	955_012345_1	43_012345_79	182_012345_1	1_012345_1	214_012345_1	404_012345_75	5_012345_3	187_012345_59	8_012345_10	364_012345_1	189_012345_1	363_012345_1	658_012345_71	1096_012345_60	1091_012345_374	25_012345_1	999_012345_22	305_012345_13	1277_012345_187	76_012345_1
217_012345_1	621_012345_24	901_012345_1	1300_012345_203	156_012345_84	332_012345_1	289_012345_1	1200_012345_17	702_012345_1	219_012345_1	60_012345_1	61_012345_1	62_012345_1	63_012345_1	274_012345_52	867_012345_66	112_012345_1	252_012345_117	617_012345_14	138_012345_27	490_012345_323	172_012345_340	171_012345_42	1172_012345_131	1051_012345_92	26_012345_244	174_012345_97	1634_012345_37	1057_012345_491	256_012345_3	43_012345_79	182_012345_1	1_012345_1	214_012345_1	404_012345_78	5_012345_4	187_012345_61	8_012345_10	364_012345_1	189_012345_1	363_012345_1	658_012345_64	1096_012345_56	1091_012345_375	25_012345_1	999_012345_21	305_012345_10	1277_012345_195	76_012345_1	108_012345_1
217_012345_1	621_012345_21	901_012345_1	1300_012345_209	156_012345_83	332_012345_1	289_012345_1	1200_012345_15	702_012345_1	219_012345_1	60_012345_1	61_012345_1	62_012345_1	63_012345_1	274_012345_53	867_012345_71	112_012345_1	252_012345_111	617_012345_13	138_012345_26	490_012345_336	172_012345_325	171_012345_35	1172_012345_136	1051_012345_92	26_012345_240	174_012345_94	1634_012345_45	1057_012345_501	256_012345_4	43_012345_71	182_012345_1	1_012345_1	214_012345_1	404_012345_78	5_012345_6	187_012345_59	8_012345_11	364_012345_1	189_012345_1	363_012345_1	658_012345_68	1096_012345_53	1091_012345_365	25_012345_1	999_012345_21	305_012345_10	1277_012345_189	76_012345_1	108_012345_1
217_012345_1	621_012345_22	901_012345_1	1300_012345_201	156_012345_89	332_012345_1	289_012345_1	1200_012345_15	702_012345_1	219_012345_1	60_012345_1	61_012345_1	62_012345_1	63_012345_1	274_012345_46	867_012345_77	112_012345_1	252_012345_127	617_012345_14	138_012345_19	490_012345_342	172_012345_330	171_012345_31	1172_012345_134	1051_012345_91	26_012345_238	174_012345_97	1634_012345_41	1057_012345_503	256_012345_5	43_012345_67	182_012345_1	1_012345_1	214_012345_1	404_012345_82	5_012345_7	187_012345_62	8_012345_9	364_012345_1	189_012345_1	363_012345_1	658_012345_63	1096_012345_58	1091_012345_365	25_012345_1	999_012345_19	305_012345_13	1277_012345_176	76_012345_1	108_012345_1
217_012345_1	621_012345_23	901_012345_1	1300_012345_192	156_012345_90	332_012345_1	289_012345_1	1200_012345_20	702_012345_1	219_012345_1	60_012345_1	61_012345_1	62_012345_1	63_012345_1	274_012345_49	867_012345_70	112_012345_1	252_012345_125	617_012345_12	138_012345_21	490_012345_358	172_012345_338	171_012345_34	1172_012345_135	1051_012345_88	26_012345_259	174_012345_110	1634_012345_43	1057_012345_502	256_012345_4	43_012345_67	182_012345_1	1_012345_1	214_012345_1	404_012345_77	5_012345_5	187_012345_70	8_012345_12	364_012345_1	189_012345_1	363_012345_1	658_012345_60	1096_012345_57	1091_012345_366	25_012345_1	999_012345_16	305_012345_14	1277_012345_167	76_012345_1	108_012345_1
217_012345_1	621_012345_23	901_012345_1	1300_012345_183	156_012345_84	332_012345_1	289_012345_1	1200_012345_15	702_012345_1	219_012345_1	60_012345_1	61_012345_1	62_012345_1	63_012345_1	274_012345_53	867_012345_69	112_012345_1	252_012345_119	617_012345_9	138_012345_17	490_012345_351	172_012345_331	171_012345_32	1172_012345_134	1051_012345_95	26_012345_257	174_012345_121	1634_012345_46	1057_012345_521	256_012345_2	43_012345_65	182_012345_1	1_012345_1	214_012345_1	404_012345_72	5_012345_6	187_012345_70	8_012345_15	364_012345_1	189_012345_1	363_012345_1	658_012345_61	1096_012345_56	1091_012345_362	25_012345_1	999_012345_14	305_012345_13	1277_012345_170	76_012345_1	108_012345_1
217_012345_1	621_012345_27	901_012345_1	1300_012345_196	156_012345_88	332_012345_1	289_012345_1	1200_012345_15	702_012345_1	219_012345_1	60_012345_1	61_012345_1	62_012345_1	63_012345_1	274_012345_59	867_012345_66	112_012345_1	252_012345_123	617_012345_10	138_012345_15	490_012345_349	172_012345_320	171_012345_30	1172_012345_129	1051_012345_97	26_012345_249	174_012345_123	1634_012345_49	1057_012345_515	256_012345_1	43_012345_66	182_012345_1	1_012345_1	214_012345_1	404_012345_70	5_012345_2	187_012345_75	8_012345_17	364_012345_1	189_012345_1	363_012345_1	658_012345_58	1096_012345_61	1091_012345_371	25_012345_1	999_012345_13	305_012345_14	1277_012345_172	76_012345_1	108_012345_1
217_012345_1	621_012345_26	901_012345_1	1300_012345_195	156_012345_90	332_012345_1	289_012345_1	1200_012345_16	702_012345_1	219_012345_1	60_012345_1	61_012345_1	62_012345_1	63_012345_1	274_012345_57	867_012345_68	112_012345_1	252_012345_123	617_012345_8	138_012345_11	490_012345_347	172_012345_313	171_012345_31	1172_012345_127	1051_012345_97	26_012345_241	174_012345_121	1634_012345_54	1057_012345_511	256_012345_1	43_012345_68	182_012345_1	1_012345_1	214_012345_1	404_012345_71	5_012345_2	187_012345_78	8_012345_16	364_012345_1	189_012345_1	363_012345_1	658_012345_52	1096_012345_55	1091_012345_369	25_012345_1	999_012345_10	305_012345_14	1277_012345_165	76_012345_1	108_012345_1
217_012345_1	621_012345_28	901_012345_1	1300_012345_193	156_012345_89	332_012345_1	289_012345_1	1200_012345_16	702_012345_1	219_012345_1	60_012345_1	61_012345_1	62_012345_1	63_012345_1	274_012345_58	867_012345_68	112_012345_1	252_012345_126	617_012345_8	138_012345_10	490_012345_345	172_012345_315	171_012345_26	1172_012345_134	1051_012345_90	26_012345_249	174_012345_121	1634_012345_46	1057_012345_520	256_012345_1	43_012345_76	182_012345_1	1_012345_1	214_012345_1	404_012345_78	5_012345_4	187_012345_88	8_012345_17	364_012345_1	189_012345_1	363_012345_1	658_012345_47	1096_012345_54	1091_012345_375	25_012345_1	999_012345_9	305_012345_16	1277_012345_161	76_012345_1	108_012345_1
217_012345_1	621_012345_29	901_012345_1	1300_012345_197	156_012345_81	289_012345_1	1200_012345_16	702_012345_1	219_012345_1	60_012345_1	62_012345_1	63_012345_1	274_012345_59	867_012345_66	112_012345_1	252_012345_126	617_012345_5	138_012345_11	490_012345_344	172_012345_320	171_012345_29	1172_012345_142	1051_012345_88	26_012345_255	174_012345_115	1634_012345_45	1057_012345_529	1943_012345_156	43_012345_84	182_012345_1	1_012345_1	214_012345_1	404_012345_75	5_012345_5	187_012345_91	8_012345_16	364_012345_1	189_012345_1	363_012345_1	658_012345_48	1096_012345_53	1091_012345_377	25_012345_1	999_012345_8	305_012345_14	1277_012345_160	76_012345_1	108_012345_1	1646_012345_52	168_012345_589
217_012345_1	621_012345_31	901_012345_1	1300_012345_186	156_012345_78	289_012345_1	1200_012345_16	702_012345_1	219_012345_1	60_012345_1	62_012345_1	63_012345_1	274_012345_52	867_012345_70	112_012345_1	252_012345_130	617_012345_3	138_012345_9	490_012345_335	172_012345_309	171_012345_28	1172_012345_147	1051_012345_90	26_012345_257	174_012345_121	1634_012345_45	1057_012345_533	1943_012345_156	43_012345_77	182_012345_1	1_012345_1	214_012345_1	404_012345_76	5_012345_5	187_012345_93	8_012345_15	364_012345_1	189_012345_1	363_012345_1	658_012345_47	1096_012345_48	1091_012345_367	25_012345_1	999_012345_7	305_012345_13	1277_012345_148	76_012345_1	108_012345_1	1646_012345_51	168_012345_606
217_012345_1	621_012345_35	901_012345_1	1300_012345_183	156_012345_73	289_012345_1	1200_012345_14	702_012345_1	219_012345_1	60_012345_1	62_012345_1	63_012345_1	274_012345_56	867_012345_68	112_012345_1	252_012345_131	617_012345_2	138_012345_10	490_012345_322	172_012345_308	171_012345_25	1172_012345_147	1051_012345_89	26_012345_253	174_012345_117	1634_012345_42	1057_012345_535	1943_012345_158	43_012345_75	182_012345_1	1_012345_1	214_012345_1	404_012345_77	5_012345_6	187_012345_102	8_012345_15	364_012345_1	189_012345_1	363_012345_1	658_012345_48	1096_012345_44	1091_012345_360	25_012345_1	999_012345_8	305_012345_14	1277_012345_154	76_012345_1	108_012345_1	1646_012345_49	168_012345_596
217_012345_1	621_012345_36	901_012345_1	1300_012345_177	156_012345_76	289_012345_1	1200_012345_13	702_012345_1	219_012345_1	60_012345_1	62_012345_1	63_012345_1	274_012345_57	867_012345_69	112_012345_1	252_012345_122	617_012345_2	138_012345_9	490_012345_330	172_012345_311	171_012345_24	1172_012345_158	1051_012345_93	26_012345_258	174_012345_108	1634_012345_40	1057_012345_525	1943_012345_155	43_012345_73	182_012345_1	1_012345_1	214_012345_1	404_012345_78	5_012345_6	187_012345_94	8_012345_18	364_012345_1	189_012345_1	363_012345_1	658_012345_52	1096_012345_44	1091_012345_368	25_012345_1	999_012345_8	305_012345_11	1277_012345_159	76_012345_1	108_012345_1	1646_012345_45	168_012345_586
217_012345_1	621_012345_36	901_012345_1	1300_012345_168	156_012345_82	289_012345_1	1200_012345_13	702_012345_1	219_012345_1	60_012345_1	62_012345_1	63_012345_1	274_012345_53	867_012345_70	112_012345_1	252_012345_122	617_012345_3	138_012345_10	490_012345_346	172_012345_309	171_012345_26	1172_012345_162	1051_012345_93	26_012345_265	174_012345_106	1634_012345_42	1057_012345_536	1943_012345_156	43_012345_71	182_012345_1	1_012345_1	214_012345_1	404_012345_80	5_012345_6	187_012345_96	8_012345_18	364_012345_1	189_012345_1	363_012345_1	658_012345_52	1096_012345_42	1091_012345_358	25_012345_1	999_012345_6	305_012345_11	1277_012345_161	76_012345_1	108_012345_1	1646_012345_43	168_012345_576
217_012345_1	621_012345_33	901_012345_1	1300_012345_167	156_012345_80	289_012345_1	1200_012345_14	702_012345_1	219_012345_1	60_012345_1	62_012345_1	63_012345_1	274_012345_54	867_012345_59	112_012345_1	252_012345_119	617_012345_4	138_012345_14	490_012345_335	172_012345_311	171_012345_28	1172_012345_157	1051_012345_96	26_012345_255	174_012345_107	1634_012345_41	1057_012345_533	1943_012345_157	43_012345_70	182_012345_1	1_012345_1	214_012345_1	404_012345_86	5_012345_6	187_012345_96	8_012345_22	364_012345_1	189_012345_1	363_012345_1	658_012345_47	1096_012345_39	1091_012345_348	25_012345_1	999_012345_6	305_012345_9	1277_012345_168	76_012345_1	108_012345_1	1646_012345_49	168_012345_596
217_012345_1	621_012345_34	901_012345_1	1300_012345_158	156_012345_80	289_012345_1	1200_012345_9	702_012345_1	219_012345_1	60_012345_1	62_012345_1	63_012345_1	274_012345_57	867_012345_61	112_012345_1	252_012345_125	617_012345_4	138_012345_10	490_012345_324	172_012345_304	171_012345_27	1172_012345_162	1051_012345_101	26_012345_265	174_012345_121	1634_012345_43	1057_012345_537	1943_012345_157	43_012345_60	182_012345_1	1_012345_1	214_012345_1	404_012345_84	5_012345_5	187_012345_98	8_012345_24	364_012345_1	189_012345_1	363_012345_1	658_012345_50	1096_012345_37	1091_012345_331	25_012345_1	999_012345_6	305_012345_8	1277_012345_168	76_012345_1	108_012345_1	1646_012345_57	168_012345_609
217_012345_1	621_012345_38	901_012345_1	1300_012345_162	156_012345_85	289_012345_1	1200_012345_8	702_012345_1	219_012345_1	60_012345_1	62_012345_1	63_012345_1	274_012345_61	867_012345_52	112_012345_1	252_012345_122	617_012345_3	138_012345_11	490_012345_330	172_012345_302	171_012345_24	1172_012345_164	1051_012345_96	26_012345_258	174_012345_113	1634_012345_43	1057_012345_538	1943_012345_160	43_012345_55	182_012345_1	1_012345_1	214_012345_1	404_012345_84	5_012345_6	187_012345_98	8_012345_21	364_012345_1	189_012345_1	363_012345_1	658_012345_52	1096_012345_39	1091_012345_333	25_012345_1	999_012345_7	305_012345_8	1277_012345_169	76_012345_1	108_012345_1	1646_012345_56	168_012345_606
217_012345_1	621_012345_40	901_012345_1	1300_012345_164	156_012345_85	289_012345_1	1200_012345_10	702_012345_1	219_012345_1	60_012345_1	62_012345_1	63_012345_1	274_012345_61	867_012345_53	112_012345_1	252_012345_116	617_012345_4	138_012345_11	490_012345_335	172_012345_304	171_012345_23	1172_012345_160	1051_012345_101	26_012345_256	174_012345_103	1634_012345_45	1057_012345_539	1943_012345_158	43_012345_52	182_012345_1	1_012345_1	214_012345_1	404_012345_84	5_012345_6	187_012345_98	8_012345_20	364_012345_1	189_012345_1	363_012345_1	658_012345_43	1096_012345_36	1091_012345_325	25_012345_1	999_012345_7	305_012345_9	1277_012345_169	76_012345_1	108_012345_1	1646_012345_63	168_012345_618
217_012345_1	621_012345_40	901_012345_1	1300_012345_171	156_012345_80	289_012345_1	1200_012345_7	702_012345_1	219_012345_1	60_012345_1	62_012345_1	63_012345_1	274_012345_61	867_012345_56	112_012345_1	252_012345_128	617_012345_4	138_012345_13	490_012345_337	172_012345_311	171_012345_24	1172_012345_158	1051_012345_99	26_012345_246	174_012345_114	1634_012345_44	1057_012345_546	1943_012345_153	43_012345_47	182_012345_1	1_012345_1	214_012345_1	404_012345_89	5_012345_4	187_012345_94	8_012345_21	364_012345_1	189_012345_1	363_012345_1	658_012345_42	1096_012345_27	1091_012345_329	25_012345_1	999_012345_6	305_012345_7	1277_012345_171	76_012345_1	108_012345_1	1646_012345_59	168_012345_613
217_012345_1	621_012345_35	901_012345_1	1300_012345_183	156_012345_83	289_012345_1	1200_012345_6	702_012345_1	219_012345_1	60_012345_1	62_012345_1	63_012345_1	274_012345_60	867_012345_54	112_012345_1	252_012345_127	617_012345_3	138_012345_16	490_012345_338	172_012345_306	171_012345_24	1172_012345_156	1051_012345_93	26_012345_241	174_012345_114	1634_012345_46	1057_012345_554	1943_012345_155	43_012345_48	182_012345_1	1_012345_1	214_012345_1	404_012345_89	5_012345_4	187_012345_101	8_012345_24	364_012345_1	189_012345_1	363_012345_1	658_012345_47	1096_012345_32	1091_012345_335	25_012345_1	999_012345_5	305_012345_7	1277_012345_170	76_012345_1	108_012345_1	1646_012345_59	168_012345_621
217_012345_1	621_012345_36	901_012345_1	1300_012345_181	156_012345_82	289_012345_1	1200_012345_5	702_012345_1	219_012345_1	60_012345_1	62_012345_1	63_012345_1	274_012345_56	867_012345_49	112_012345_1	252_012345_130	617_012345_3	138_012345_14	490_012345_339	172_012345_311	171_012345_27	1172_012345_158	1051_012345_97	26_012345_231	174_012345_115	1634_012345_47	1057_012345_555	1943_012345_160	43_012345_52	182_012345_1	1_012345_1	214_012345_1	404_012345_93	5_012345_4	187_012345_97	8_012345_23	364_012345_1	189_012345_1	363_012345_1	658_012345_49	1096_012345_29	1091_012345_331	25_012345_1	999_012345_3	305_012345_6	1277_012345_169	76_012345_1	108_012345_1	1646_012345_59	168_012345_637
217_012345_1	621_012345_34	901_012345_1	1300_012345_173	156_012345_85	289_012345_1	1200_012345_6	702_012345_1	219_012345_1	60_012345_1	62_012345_1	63_012345_1	274_012345_60	867_012345_51	112_012345_1	252_012345_128	617_012345_3	138_012345_13	490_012345_337	172_012345_311	171_012345_26	1172_012345_159	1051_012345_99	26_012345_232	174_012345_125	1634_012345_46	1057_012345_551	1943_012345_150	43_012345_51	182_012345_1	1_012345_1	214_012345_1	404_012345_90	5_012345_3	187_012345_108	8_012345_23	364_012345_1	189_012345_1	363_012345_1	658_012345_49	1096_012345_29	1091_012345_333	25_012345_1	999_012345_3	305_012345_4	1277_012345_185	76_012345_1	108_012345_1	1646_012345_56	168_012345_616
217_012345_1	621_012345_35	901_012345_1	1300_012345_175	156_012345_83	289_012345_1	1200_012345_6	702_012345_1	219_012345_1	60_012345_1	62_012345_1	63_012345_1	274_012345_58	867_012345_49	112_012345_1	252_012345_132	617_012345_3	138_012345_13	490_012345_335	172_012345_302	171_012345_20	1172_012345_162	1051_012345_104	26_012345_242	174_012345_137	1634_012345_43	1057_012345_567	1943_012345_144	43_012345_52	182_012345_1	1_012345_1	214_012345_1	404_012345_91	5_012345_2	187_012345_102	8_012345_24	364_012345_1	189_012345_1	363_012345_1	658_012345_55	1096_012345_28	1091_012345_321	25_012345_1	999_012345_4	305_012345_3	1277_012345_195	76_012345_1	108_012345_1	1646_012345_57	168_012345_613
217_012345_1	621_012345_37	901_012345_1	1300_012345_178	156_012345_87	289_012345_1	1200_012345_5	702_012345_1	219_012345_1	60_012345_1	62_012345_1	63_012345_1	274_012345_51	867_012345_51	112_012345_1	252_012345_123	617_012345_3	138_012345_14	490_012345_325	172_012345_307	171_012345_19	1172_012345_164	1051_012345_105	26_012345_239	174_012345_132	1634_012345_44	1057_012345_578	1943_012345_150	43_012345_56	182_012345_1	1_012345_1	214_012345_1	404_012345_86	5_012345_1	187_012345_102	8_012345_22	364_012345_1	189_012345_1	363_012345_1	658_012345_53	1096_012345_23	1091_012345_340	25_012345_1	999_012345_5	305_012345_4	1277_012345_197	76_012345_1	108_012345_1	1646_012345_55	168_012345_622
217_012345_1	621_012345_33	901_012345_1	1300_012345_166	156_012345_82	289_012345_1	1200_012345_7	702_012345_1	219_012345_1	60_012345_1	62_012345_1	63_012345_1	274_012345_47	867_012345_50	112_012345_1	252_012345_138	617_012345_5	138_012345_14	490_012345_326	172_012345_285	171_012345_19	1172_012345_170	1051_012345_104	26_012345_237	174_012345_126	1634_012345_49	1057_012345_568	1943_012345_153	43_012345_54	182_012345_1	1_012345_1	214_012345_1	404_012345_89	5_012345_2	187_012345_109	8_012345_19	364_012345_1	189_012345_1	363_012345_1	658_012345_53	1096_012345_23	1091_012345_342	25_012345_1	999_012345_3	305_012345_5	1277_012345_207	76_012345_1	108_012345_1	1646_012345_59	168_012345_601
217_012345_1	621_012345_31	901_012345_1	1300_012345_167	156_012345_84	289_012345_1	1200_012345_7	702_012345_1	219_012345_1	60_012345_1	62_012345_1	63_012345_1	274_012345_46	867_012345_48	112_012345_1	252_012345_137	617_012345_5	138_012345_16	490_012345_325	172_012345_275	171_012345_18	1172_012345_168	1051_012345_106	26_012345_231	174_012345_130	1634_012345_48	1057_012345_575	1943_012345_156	43_012345_57	182_012345_1	1_012345_1	214_012345_1	404_012345_84	5_012345_2	187_012345_103	8_012345_17	364_012345_1	189_012345_1	363_012345_1	658_012345_58	1096_012345_19	1091_012345_332	25_012345_1	999_012345_3	305_012345_4	1277_012345_217	76_012345_1	108_012345_1	1646_012345_60	168_012345_610
217_012345_1	621_012345_31	901_012345_1	1300_012345_180	156_012345_88	289_012345_1	1200_012345_6	702_012345_1	219_012345_1	60_012345_1	62_012345_1	63_012345_1	274_012345_42	867_012345_51	112_012345_1	252_012345_146	617_012345_5	138_012345_12	490_012345_326	172_012345_277	171_012345_21	1172_012345_162	1051_012345_104	26_012345_233	174_012345_140	1634_012345_51	1057_012345_553	1943_012345_158	43_012345_53	182_012345_1	1_012345_1	214_012345_1	404_012345_80	5_012345_2	187_012345_100	8_012345_12	364_012345_1	189_012345_1	363_012345_1	658_012345_57	1096_012345_21	1091_012345_336	25_012345_1	999_012345_4	305_012345_6	1277_012345_208	76_012345_1	108_012345_1	1646_012345_58	168_012345_611
217_012345_1	621_012345_30	901_012345_1	1300_012345_197	156_012345_83	289_012345_1	1200_012345_7	702_012345_1	219_012345_1	60_012345_1	62_012345_1	63_012345_1	274_012345_36	867_012345_49	112_012345_1	252_012345_148	617_012345_6	138_012345_12	490_012345_331	172_012345_274	171_012345_20	1172_012345_147	1051_012345_99	26_012345_229	174_012345_135	1634_012345_57	1057_012345_560	1943_012345_150	43_012345_55	182_012345_1	1_012345_1	214_012345_1	404_012345_86	5_012345_3	187_012345_106	8_012345_15	364_012345_1	189_012345_1	363_012345_1	658_012345_49	1096_012345_18	1091_012345_318	25_012345_1	999_012345_5	305_012345_6	1277_012345_210	76_012345_1	108_012345_1	1646_012345_63	168_012345_622
217_012345_1	621_012345_30	901_012345_1	1300_012345_204	156_012345_79	289_012345_1	1200_012345_7	702_012345_1	219_012345_1	60_012345_1	62_012345_1	63_012345_1	274_012345_33	867_012345_46	112_012345_1	252_012345_153	617_012345_6	138_012345_10	490_012345_346	172_012345_270	171_012345_25	1172_012345_150	1051_012345_106	26_012345_224	174_012345_133	1634_012345_55	1057_012345_550	1943_012345_152	43_012345_53	182_012345_1	1_012345_1	214_012345_1	404_012345_85	5_012345_1	187_012345_109	8_012345_11	364_012345_1	189_012345_1	363_012345_1	658_012345_47	1096_012345_14	1091_012345_323	25_012345_1	999_012345_5	305_012345_8	1277_012345_203	76_012345_1	108_012345_1	1646_012345_54	168_012345_624
217_012345_1	621_012345_30	901_012345_1	1300_012345_198	156_012345_71	289_012345_1	1200_012345_8	702_012345_1	219_012345_1	60_012345_1	62_012345_1	63_012345_1	274_012345_33	867_012345_50	112_012345_1	252_012345_146	617_012345_5	138_012345_12	490_012345_336	172_012345_274	171_012345_24	1172_012345_147	1051_012345_106	26_012345_221	174_012345_135	1634_012345_55	1057_012345_550	1943_012345_162	43_012345_56	182_012345_1	1_012345_1	214_012345_1	404_012345_88	5_012345_2	187_012345_115	8_012345_12	364_012345_1	189_012345_1	363_012345_1	658_012345_52	1096_012345_13	1091_012345_328	25_012345_1	999_012345_4	305_012345_9	1277_012345_196	76_012345_1	108_012345_1	1646_012345_58	168_012345_627
217_012345_1	621_012345_28	901_012345_1	1300_012345_195	156_012345_69	289_012345_1	1200_012345_11	702_012345_1	219_012345_1	60_012345_1	62_012345_1	63_012345_1	274_012345_34	867_012345_49	112_012345_1	252_012345_143	617_012345_6	138_012345_13	490_012345_340	172_012345_276	171_012345_23	1172_012345_142	1051_012345_102	26_012345_224	174_012345_141	1634_012345_53	1057_012345_552	1943_012345_155	43_012345_55	182_012345_1	1_012345_1	214_012345_1	404_012345_86	5_012345_2	187_012345_105	8_012345_14	364_012345_1	189_012345_1	363_012345_1	658_012345_42	1096_012345_8	1091_012345_341	25_012345_1	999_012345_2	305_012345_9	1277_012345_199	76_012345_1	108_012345_1	1646_012345_58	168_012345_632
217_012345_1	621_012345_24	901_012345_1	1300_012345_199	156_012345_73	289_012345_1	1200_012345_9	702_012345_1	219_012345_1	60_012345_1	62_012345_1	63_012345_1	274_012345_31	867_012345_49	112_012345_1	252_012345_151	617_012345_4	138_012345_12	490_012345_337	172_012345_267	171_012345_22	1172_012345_134	1051_012345_96	26_012345_233	174_012345_149	1634_012345_57	1057_012345_554	1943_012345_164	43_012345_54	182_012345_1	1_012345_1	214_012345_1	404_012345_84	5_012345_3	187_012345_105	8_012345_12	364_012345_1	189_012345_1	363_012345_1	658_012345_43	1096_012345_8	1091_012345_348	25_012345_1	999_012345_2	305_012345_7	1277_012345_200	76_012345_1	108_012345_1	1646_012345_58	168_012345_622
217_012345_1	621_012345_30	901_012345_1	1300_012345_196	156_012345_72	289_012345_1	1200_012345_7	702_012345_1	219_012345_1	60_012345_1	62_012345_1	63_012345_1	274_012345_26	867_012345_44	112_012345_1	252_012345_147	617_012345_2	138_012345_11	490_012345_337	172_012345_262	171_012345_18	1172_012345_131	1051_012345_92	26_012345_211	174_012345_148	1634_012345_58	1057_012345_561	1943_012345_172	43_012345_49	182_012345_1	1_012345_1	214_012345_1	404_012345_89	5_012345_2	187_012345_104	8_012345_9	364_012345_1	189_012345_1	363_012345_1	658_012345_44	1096_012345_8	1091_012345_343	25_012345_1	999_012345_1	305_012345_6	1277_012345_210	76_012345_1	108_012345_1	1646_012345_57	168_012345_633
217_012345_1	621_012345_26	901_012345_1	1300_012345_192	156_012345_87	289_012345_1	1200_012345_7	702_012345_1	219_012345_1	60_012345_1	62_012345_1	63_012345_1	274_012345_26	867_012345_43	112_012345_1	252_012345_144	617_012345_1	138_012345_9	490_012345_332	172_012345_257	171_012345_12	1172_012345_141	1051_012345_89	26_012345_208	174_012345_156	1634_012345_61	1057_012345_570	1943_012345_172	43_012345_51	182_012345_1	1_012345_1	214_012345_1	404_012345_86	5_012345_2	187_012345_96	8_012345_6	364_012345_1	189_012345_1	363_012345_1	658_012345_44	1096_012345_5	1091_012345_336	25_012345_1	999_012345_2	305_012345_8	1277_012345_209	76_012345_1	108_012345_1	1646_012345_62	168_012345_653
217_012345_1	621_012345_25	901_012345_1	1300_012345_197	156_012345_93	289_012345_1	1200_012345_6	702_012345_1	219_012345_1	60_012345_1	62_012345_1	63_012345_1	274_012345_24	867_012345_41	112_012345_1	252_012345_138	617_012345_2	138_012345_9	490_012345_328	172_012345_269	171_012345_10	1172_012345_134	1051_012345_94	26_012345_209	174_012345_160	1634_012345_56	1057_012345_569	1943_012345_171	43_012345_47	182_012345_1	1_012345_1	214_012345_1	404_012345_84	5_012345_1	187_012345_96	8_012345_4	364_012345_1	189_012345_1	363_012345_1	658_012345_44	1096_012345_4	1091_012345_331	25_012345_1	999_012345_2	305_012345_7	1277_012345_192	76_012345_1	108_012345_1	1646_012345_62	168_012345_669
217_012345_1	621_012345_24	901_012345_1	1300_012345_187	156_012345_94	289_012345_1	1200_012345_6	702_012345_1	219_012345_1	60_012345_1	62_012345_1	63_012345_1	274_012345_22	867_012345_41	112_012345_1	252_012345_136	617_012345_1	138_012345_5	490_012345_322	172_012345_271	171_012345_11	1172_012345_140	1051_012345_104	26_012345_214	174_012345_159	1634_012345_54	1057_012345_571	1943_012345_176	43_012345_46	182_012345_1	1_012345_1	214_012345_1	404_012345_83	5_012345_1	187_012345_93	8_012345_4	364_012345_1	189_012345_1	363_012345_1	658_012345_43	1096_012345_3	1091_012345_320	25_012345_1	999_012345_1	305_012345_8	1277_012345_207	76_012345_1	108_012345_1	1646_012345_59	168_012345_674
217_012345_1	621_012345_22	901_012345_1	1300_012345_186	156_012345_93	289_012345_1	1200_012345_7	702_012345_1	219_012345_1	60_012345_1	62_012345_1	63_012345_1	274_012345_24	867_012345_40	112_012345_1	252_012345_136	617_012345_1	138_012345_6	490_012345_328	172_012345_275	171_012345_9	1172_012345_145	1051_012345_112	26_012345_222	174_012345_165	1634_012345_50	1057_012345_565	1943_012345_168	43_012345_50	182_012345_1	1_012345_1	214_012345_1	404_012345_83	5_012345_1	187_012345_89	8_012345_5	364_012345_1	189_012345_1	363_012345_1	658_012345_44	1096_012345_4	1091_012345_331	25_012345_1	999_012345_2	305_012345_9	1277_012345_200	76_012345_1	108_012345_1	1646_012345_51	168_012345_670
217_012345_1	621_012345_20	901_012345_1	1300_012345_191	156_012345_94	289_012345_1	1200_012345_5	702_012345_1	219_012345_1	60_012345_1	62_012345_1	63_012345_1	274_012345_25	867_012345_36	112_012345_1	252_012345_127	617_012345_1	138_012345_6	490_012345_329	172_012345_271	171_012345_8	1172_012345_142	1051_012345_102	26_012345_217	174_012345_173	1634_012345_45	1057_012345_555	1943_012345_177	43_012345_47	182_012345_1	1_012345_1	214_012345_1	404_012345_86	5_012345_1	187_012345_88	8_012345_4	364_012345_1	189_012345_1	363_012345_1	658_012345_45	1096_012345_5	1091_012345_338	25_012345_1	999_012345_3	305_012345_9	1277_012345_202	76_012345_1	108_012345_1	1646_012345_50	168_012345_664
217_012345_1	621_012345_18	901_012345_1	1300_012345_184	156_012345_102	289_012345_1	1200_012345_4	702_012345_1	219_012345_1	60_012345_1	62_012345_1	63_012345_1	274_012345_23	867_012345_39	112_012345_1	252_012345_141	617_012345_2	138_012345_7	490_012345_349	172_012345_264	171_012345_7	1172_012345_138	1051_012345_98	26_012345_221	174_012345_166	1634_012345_53	1057_012345_562	1943_012345_182	43_012345_52	182_012345_1	1_012345_1	214_012345_1	404_012345_84	187_012345_80	8_012345_5	364_012345_1	189_012345_1	363_012345_1	658_012345_43	1096_012345_6	1091_012345_337	25_012345_1	999_012345_4	305_012345_8	1277_012345_189	76_012345_1	108_012345_1	1646_012345_45	168_012345_667	386_012345_1
217_012345_1	621_012345_17	901_012345_1	1300_012345_182	156_012345_104	289_012345_1	1200_012345_4	702_012345_1	219_012345_1	60_012345_1	62_012345_1	63_012345_1	274_012345_19	867_012345_43	112_012345_1	252_012345_138	617_012345_2	138_012345_6	490_012345_339	172_012345_259	171_012345_8	1172_012345_143	1051_012345_95	26_012345_227	174_012345_170	1634_012345_52	1057_012345_554	1943_012345_181	43_012345_49	182_012345_1	1_012345_1	214_012345_1	404_012345_83	187_012345_83	8_012345_5	364_012345_1	189_012345_1	363_012345_1	658_012345_43	1096_012345_5	1091_012345_326	25_012345_1	999_012345_5	305_012345_9	1277_012345_199	76_012345_1	108_012345_1	1646_012345_42	168_012345_673	386_012345_1
217_012345_1	621_012345_19	901_012345_1	1300_012345_172	156_012345_102	289_012345_1	1200_012345_2	702_012345_1	219_012345_1	60_012345_1	62_012345_1	63_012345_1	274_012345_21	867_012345_38	112_012345_1	252_012345_139	617_012345_3	138_012345_8	490_012345_339	172_012345_278	171_012345_9	1172_012345_143	1051_012345_95	26_012345_221	174_012345_177	1634_012345_47	1057_012345_555	1943_012345_185	43_012345_49	182_012345_1	1_012345_1	214_012345_1	404_012345_82	187_012345_74	8_012345_5	364_012345_1	189_012345_1	363_012345_1	658_012345_43	1096_012345_5	1091_012345_328	25_012345_1	999_012345_4	305_012345_9	1277_012345_201	76_012345_1	108_012345_1	1646_012345_44	168_012345_685	386_012345_1
217_012345_1	621_012345_20	901_012345_1	1300_012345_166	156_012345_107	289_012345_1	1200_012345_2	702_012345_1	219_012345_1	60_012345_1	62_012345_1	63_012345_1	274_012345_21	867_012345_39	112_012345_1	252_012345_136	617_012345_4	138_012345_9	490_012345_333	172_012345_287	171_012345_6	1172_012345_150	1051_012345_96	26_012345_220	174_012345_168	1634_012345_47	1057_012345_582	1943_012345_186	43_012345_46	182_012345_1	1_012345_1	214_012345_1	404_012345_80	187_012345_80	8_012345_4	364_012345_1	189_012345_1	363_012345_1	658_012345_40	1096_012345_4	1091_012345_332	25_012345_1	999_012345_7	305_012345_8	1277_012345_203	76_012345_1	108_012345_1	1646_012345_46	168_012345_684	386_012345_1
217_012345_1	621_012345_21	901_012345_1	1300_012345_168	156_012345_104	289_012345_1	1200_012345_2	702_012345_1	219_012345_1	60_012345_1	62_012345_1	63_012345_1	274_012345_21	867_012345_44	112_012345_1	252_012345_129	617_012345_4	138_012345_8	490_012345_342	172_012345_275	171_012345_5	1172_012345_162	1051_012345_101	26_012345_213	174_012345_178	1634_012345_42	1057_012345_581	1943_012345_182	43_012345_45	182_012345_1	1_012345_1	214_012345_1	404_012345_77	187_012345_78	8_012345_2	364_012345_1	189_012345_1	363_012345_1	658_012345_37	1096_012345_4	1091_012345_346	25_012345_1	999_012345_7	305_012345_9	1277_012345_207	76_012345_1	108_012345_1	1646_012345_38	168_012345_685	386_012345_1
217_012345_1	621_012345_19	901_012345_1	1300_012345_169	156_012345_106	289_012345_1	1200_012345_2	702_012345_1	219_012345_1	60_012345_1	62_012345_1	63_012345_1	274_012345_24	867_012345_44	112_012345_1	252_012345_128	617_012345_2	138_012345_10	490_012345_351	172_012345_278	171_012345_7	1172_012345_160	1051_012345_100	26_012345_219	174_012345_168	1634_012345_48	1057_012345_574	1943_012345_182	43_012345_47	182_012345_1	1_012345_1	214_012345_1	404_012345_77	187_012345_78	8_012345_4	364_012345_1	189_012345_1	363_012345_1	658_012345_41	1096_012345_4	1091_012345_346	25_012345_1	999_012345_7	305_012345_13	1277_012345_211	76_012345_1	108_012345_1	1646_012345_37	168_012345_674	386_012345_1
217_012345_1	621_012345_18	901_012345_1	1300_012345_175	156_012345_108	289_012345_1	1200_012345_4	702_012345_1	219_012345_1	60_012345_1	62_012345_1	63_012345_1	274_012345_27	867_012345_43	112_012345_1	252_012345_127	617_012345_1	138_012345_8	490_012345_354	172_012345_275	171_012345_8	1172_012345_169	1051_012345_100	26_012345_219	174_012345_167	1634_012345_48	1057_012345_572	1943_012345_179	43_012345_46	182_012345_1	1_012345_1	214_012345_1	404_012345_79	187_012345_84	8_012345_5	364_012345_1	189_012345_1	363_012345_1	658_012345_34	1096_012345_4	1091_012345_337	25_012345_1	999_012345_7	305_012345_11	1277_012345_210	76_012345_1	108_012345_1	1646_012345_45	168_012345_670	386_012345_1
217_012345_1	621_012345_15	901_012345_1	1300_012345_175	156_012345_107	289_012345_1	1200_012345_5	702_012345_1	219_012345_1	60_012345_1	62_012345_1	63_012345_1	274_012345_28	867_012345_41	112_012345_1	252_012345_134	617_012345_2	138_012345_9	490_012345_359	172_012345_264	171_012345_10	1172_012345_178	1051_012345_98	26_012345_214	174_012345_173	1634_012345_48	1057_012345_581	1943_012345_185	43_012345_47	182_012345_1	1_012345_1	214_012345_1	404_012345_80	187_012345_75	8_012345_4	364_012345_1	189_012345_1	363_012345_1	658_012345_32	1096_012345_2	1091_012345_337	25_012345_1	999_012345_9	305_012345_9	1277_012345_211	76_012345_1	108_012345_1	1646_012345_43	168_012345_659	386_012345_1
217_012345_1	621_012345_17	901_012345_1	1300_012345_171	156_012345_115	289_012345_1	1200_012345_4	702_012345_1	219_012345_1	60_012345_1	62_012345_1	63_012345_1	274_012345_27	867_012345_42	112_012345_1	252_012345_133	617_012345_1	138_012345_9	490_012345_367	172_012345_264	171_012345_10	1172_012345_170	1051_012345_93	26_012345_205	174_012345_176	1634_012345_47	1057_012345_571	1943_012345_189	43_012345_47	182_012345_1	1_012345_1	214_012345_1	404_012345_70	187_012345_73	8_012345_4	364_012345_1	189_012345_1	363_012345_1	658_012345_30	1096_012345_2	1091_012345_343	25_012345_1	999_012345_10	305_012345_10	1277_012345_209	76_012345_1	108_012345_1	1646_012345_38	168_012345_671	386_012345_1
217_012345_1	621_012345_18	901_012345_1	1300_012345_164	156_012345_108	289_012345_1	1200_012345_5	702_012345_1	219_012345_1	60_012345_1	62_012345_1	63_012345_1	274_012345_24	867_012345_34	112_012345_1	252_012345_138	617_012345_1	138_012345_10	490_012345_358	172_012345_264	171_012345_11	1172_012345_161	1051_012345_92	26_012345_228	174_012345_185	1634_012345_40	1057_012345_583	1943_012345_193	43_012345_52	182_012345_1	1_012345_1	214_012345_1	404_012345_70	187_012345_69	8_012345_3	364_012345_1	189_012345_1	363_012345_1	658_012345_27	1096_012345_2	1091_012345_345	25_012345_1	999_012345_8	305_012345_14	1277_012345_224	76_012345_1	108_012345_1	1646_012345_37	168_012345_664	386_012345_1
217_012345_1	621_012345_19	901_012345_1	1300_012345_166	156_012345_103	289_012345_1	1200_012345_4	702_012345_1	219_012345_1	60_012345_1	62_012345_1	63_012345_1	274_012345_20	867_012345_35	112_012345_1	252_012345_127	617_012345_1	138_012345_10	490_012345_346	172_012345_288	171_012345_11	1172_012345_154	1051_012345_91	26_012345_233	174_012345_181	1634_012345_37	1057_012345_588	1943_012345_196	43_012345_54	182_012345_1	1_012345_1	214_012345_1	404_012345_70	187_012345_72	8_012345_4	364_012345_1	189_012345_1	363_012345_1	658_012345_23	1096_012345_1	1091_012345_342	25_012345_1	999_012345_7	305_012345_15	1277_012345_232	76_012345_1	108_012345_1	1646_012345_42	168_012345_670	386_012345_1
217_012345_1	621_012345_17	901_012345_1	1300_012345_163	156_012345_114	289_012345_1	1200_012345_5	702_012345_1	219_012345_1	60_012345_1	62_012345_1	63_012345_1	274_012345_22	867_012345_41	112_012345_1	252_012345_127	617_012345_1	138_012345_12	490_012345_346	172_012345_276	171_012345_12	1172_012345_146	1051_012345_87	26_012345_239	174_012345_180	1634_012345_37	1057_012345_591	1943_012345_196	43_012345_57	182_012345_1	1_012345_1	214_012345_1	404_012345_65	187_012345_74	8_012345_4	364_012345_1	189_012345_1	363_012345_1	658_012345_24	1096_012345_1	1091_012345_329	25_012345_1	999_012345_8	305_012345_16	1277_012345_227	76_012345_1	108_012345_1	1646_012345_43	168_012345_690	386_012345_1
217_012345_1	621_012345_16	901_012345_1	1300_012345_155	156_012345_102	289_012345_1	1200_012345_5	702_012345_1	219_012345_1	60_012345_1	62_012345_1	63_012345_1	274_012345_18	867_012345_39	112_012345_1	252_012345_140	617_012345_1	138_012345_10	490_012345_349	172_012345_271	171_012345_10	1172_012345_146	1051_012345_86	26_012345_242	174_012345_181	1634_012345_35	1057_012345_580	1943_012345_204	43_012345_60	182_012345_1	1_012345_1	214_012345_1	404_012345_64	187_012345_73	8_012345_4	364_012345_1	189_012345_1	363_012345_1	658_012345_27	1096_012345_2	1091_012345_334	25_012345_1	999_012345_6	305_012345_15	1277_012345_223	76_012345_1	108_012345_1	1646_012345_47	168_012345_701	386_012345_1
217_012345_1	621_012345_18	901_012345_1	1300_012345_141	156_012345_102	289_012345_1	1200_012345_7	702_012345_1	219_012345_1	60_012345_1	62_012345_1	63_012345_1	274_012345_19	867_012345_47	112_012345_1	252_012345_144	617_012345_1	138_012345_11	490_012345_351	172_012345_271	171_012345_9	1172_012345_152	1051_012345_92	26_012345_240	174_012345_189	1634_012345_29	1057_012345_564	1943_012345_202	43_012345_68	182_012345_1	1_012345_1	214_012345_1	404_012345_70	187_012345_77	8_012345_4	364_012345_1	189_012345_1	363_012345_1	658_012345_28	1096_012345_1	1091_012345_331	25_012345_1	999_012345_6	305_012345_9	1277_012345_205	76_012345_1	108_012345_1	1646_012345_45	168_012345_701	386_012345_1
217_012345_1	621_012345_16	901_012345_1	1300_012345_138	156_012345_105	289_012345_1	1200_012345_7	702_012345_1	219_012345_1	60_012345_1	62_012345_1	63_012345_1	274_012345_17	867_012345_45	112_012345_1	252_012345_148	617_012345_1	138_012345_11	490_012345_359	172_012345_262	171_012345_8	1172_012345_152	1051_012345_98	26_012345_240	174_012345_187	1634_012345_27	1057_012345_562	1943_012345_198	43_012345_77	182_012345_1	1_012345_1	214_012345_1	404_012345_71	187_012345_73	8_012345_3	364_012345_1	189_012345_1	363_012345_1	658_012345_24	1096_012345_1	1091_012345_324	25_012345_1	999_012345_5	305_012345_9	1277_012345_191	76_012345_1	108_012345_1	1646_012345_49	168_012345_732	386_012345_1
217_012345_1	621_012345_17	901_012345_1	1300_012345_124	156_012345_106	289_012345_1	1200_012345_9	702_012345_1	219_012345_1	60_012345_1	62_012345_1	63_012345_1	274_012345_16	867_012345_43	112_012345_1	252_012345_148	617_012345_1	138_012345_11	490_012345_359	172_012345_267	171_012345_7	1172_012345_143	1051_012345_92	26_012345_237	174_012345_192	1634_012345_27	1057_012345_548	1943_012345_185	43_012345_74	182_012345_1	1_012345_1	214_012345_1	404_012345_82	187_012345_76	8_012345_3	364_012345_1	189_012345_1	363_012345_1	658_012345_26	1096_012345_1	1091_012345_323	25_012345_1	999_012345_5	305_012345_9	1277_012345_190	76_012345_1	108_012345_1	1646_012345_45	168_012345_739	386_012345_1
217_012345_1	621_012345_18	901_012345_1	1300_012345_122	156_012345_103	289_012345_1	1200_012345_11	702_012345_1	219_012345_1	60_012345_1	62_012345_1	63_012345_1	274_012345_16	867_012345_42	112_012345_1	252_012345_139	617_012345_1	138_012345_12	490_012345_367	172_012345_259	171_012345_7	1172_012345_132	1051_012345_90	26_012345_245	174_012345_201	1634_012345_21	1057_012345_555	1943_012345_182	43_012345_71	182_012345_1	1_012345_1	214_012345_1	404_012345_82	187_012345_67	8_012345_4	364_012345_1	189_012345_1	363_012345_1	658_012345_25	1096_012345_2	1091_012345_333	25_012345_1	999_012345_5	305_012345_11	1277_012345_190	76_012345_1	108_012345_1	1646_012345_47	168_012345_749	386_012345_1
217_012345_1	621_012345_17	901_012345_1	1300_012345_112	156_012345_105	289_012345_1	1200_012345_11	702_012345_1	219_012345_1	60_012345_1	62_012345_1	63_012345_1	274_012345_15	867_012345_38	112_012345_1	252_012345_130	617_012345_1	138_012345_12	490_012345_362	172_012345_251	171_012345_6	1172_012345_131	1051_012345_91	26_012345_261	174_012345_202	1634_012345_21	1057_012345_567	1943_012345_178	43_012345_73	182_012345_1	1_012345_1	214_012345_1	404_012345_80	187_012345_69	8_012345_2	364_012345_1	189_012345_1	363_012345_1	658_012345_28	1096_012345_2	1091_012345_332	25_012345_1	999_012345_7	305_012345_11	1277_012345_183	76_012345_1	108_012345_1	1646_012345_54	168_012345_746	386_012345_1
217_012345_1	621_012345_19	901_012345_1	1300_012345_116	156_012345_104	289_012345_1	1200_012345_9	702_012345_1	219_012345_1	60_012345_1	62_012345_1	63_012345_1	274_012345_16	867_012345_38	112_012345_1	252_012345_146	617_012345_1	138_012345_12	490_012345_354	172_012345_260	171_012345_8	1172_012345_133	1051_012345_84	26_012345_266	174_012345_199	1634_012345_22	1057_012345_561	1943_012345_177	43_012345_70	182_012345_1	1_012345_1	214_012345_1	404_012345_79	187_012345_69	8_012345_2	364_012345_1	189_012345_1	363_012345_1	658_012345_27	1096_012345_4	1091_012345_324	25_012345_1	999_012345_7	305_012345_10	1277_012345_178	76_012345_1	108_012345_1	1646_012345_51	168_012345_742	386_012345_1
217_012345_1	621_012345_18	901_012345_1	1300_012345_118	156_012345_108	289_012345_1	1200_012345_6	702_012345_1	219_012345_1	60_012345_1	62_012345_1	63_012345_1	274_012345_19	867_012345_39	112_012345_1	252_012345_154	617_012345_1	138_012345_11	490_012345_360	172_012345_250	171_012345_7	1172_012345_131	1051_012345_86	26_012345_270	174_012345_205	1634_012345_22	1057_012345_556	1943_012345_180	43_012345_76	182_012345_1	1_012345_1	214_012345_1	404_012345_73	187_012345_72	8_012345_4	364_012345_1	189_012345_1	363_012345_1	658_012345_24	1096_012345_4	1091_012345_322	25_012345_1	999_012345_7	305_012345_10	1277_012345_173	76_012345_1	108_012345_1	1646_012345_52	168_012345_739	386_012345_1
217_012345_1	621_012345_20	901_012345_1	1300_012345_113	156_012345_114	289_012345_1	1200_012345_5	702_012345_1	219_012345_1	60_012345_1	62_012345_1	63_012345_1	274_012345_22	867_012345_38	112_012345_1	252_012345_144	617_012345_1	138_012345_8	490_012345_347	172_012345_250	171_012345_9	1172_012345_126	1051_012345_86	26_012345_275	174_012345_213	1634_012345_20	1057_012345_544	1943_012345_185	43_012345_71	182_012345_1	1_012345_1	214_012345_1	404_012345_70	187_012345_82	8_012345_4	364_012345_1	189_012345_1	363_012345_1	658_012345_21	1096_012345_4	1091_012345_308	25_012345_1	999_012345_7	305_012345_10	1277_012345_182	76_012345_1	108_012345_1	1646_012345_48	168_012345_725	386_012345_1
217_012345_1	621_012345_21	901_012345_1	1300_012345_115	156_012345_110	289_012345_1	1200_012345_5	702_012345_1	219_012345_1	60_012345_1	62_012345_1	63_012345_1	274_012345_23	867_012345_37	112_012345_1	252_012345_136	617_012345_1	138_012345_5	490_012345_345	172_012345_244	171_012345_8	1172_012345_130	1051_012345_91	26_012345_281	174_012345_215	1634_012345_21	1057_012345_543	1943_012345_185	43_012345_68	182_012345_1	1_012345_1	214_012345_1	404_012345_63	187_012345_80	8_012345_3	364_012345_1	189_012345_1	363_012345_1	658_012345_27	1096_012345_4	1091_012345_312	25_012345_1	999_012345_7	305_012345_9	1277_012345_193	76_012345_1	108_012345_1	1646_012345_47	168_012345_704	386_012345_1
217_012345_1	621_012345_21	901_012345_1	1300_012345_108	156_012345_119	289_012345_1	1200_012345_4	702_012345_1	219_012345_1	60_012345_1	62_012345_1	63_012345_1	274_012345_24	867_012345_28	112_012345_1	252_012345_136	617_012345_1	138_012345_5	490_012345_352	172_012345_246	171_012345_8	1172_012345_127	1051_012345_95	26_012345_268	174_012345_217	1634_012345_22	1057_012345_536	1943_012345_192	43_012345_66	182_012345_1	1_012345_1	214_012345_1	404_012345_58	187_012345_76	8_012345_5	364_012345_1	189_012345_1	363_012345_1	658_012345_26	1096_012345_5	1091_012345_317	25_012345_1	999_012345_5	305_012345_10	1277_012345_175	76_012345_1	108_012345_1	1646_012345_49	168_012345_698	386_012345_1
217_012345_1	621_012345_20	901_012345_1	1300_012345_105	156_012345_119	289_012345_1	1200_012345_3	702_012345_1	219_012345_1	60_012345_1	62_012345_1	63_012345_1	274_012345_30	867_012345_31	112_012345_1	252_012345_136	617_012345_1	138_012345_3	490_012345_358	172_012345_251	171_012345_10	1172_012345_136	1051_012345_95	26_012345_274	174_012345_216	1634_012345_25	1057_012345_524	1943_012345_197	43_012345_65	182_012345_1	1_012345_1	214_012345_1	404_012345_53	187_012345_78	8_012345_4	364_012345_1	189_012345_1	363_012345_1	658_012345_25	1096_012345_4	1091_012345_310	25_012345_1	999_012345_8	305_012345_8	1277_012345_177	76_012345_1	108_012345_1	1646_012345_46	168_012345_689	386_012345_1
217_012345_1	621_012345_20	901_012345_1	1300_012345_110	156_012345_110	289_012345_1	1200_012345_4	702_012345_1	219_012345_1	60_012345_1	62_012345_1	63_012345_1	274_012345_29	867_012345_32	112_012345_1	252_012345_130	617_012345_1	138_012345_2	490_012345_343	172_012345_272	171_012345_8	1172_012345_130	1051_012345_95	26_012345_291	174_012345_220	1634_012345_26	1057_012345_506	1943_012345_184	43_012345_64	182_012345_1	1_012345_1	214_012345_1	404_012345_48	187_012345_72	8_012345_5	364_012345_1	189_012345_1	363_012345_1	658_012345_22	1096_012345_4	1091_012345_316	25_012345_1	999_012345_10	305_012345_7	1277_012345_195	76_012345_1	108_012345_1	1646_012345_47	168_012345_693	386_012345_1
217_012345_1	621_012345_22	901_012345_1	1300_012345_107	156_012345_104	289_012345_1	1200_012345_4	702_012345_1	219_012345_1	60_012345_1	62_012345_1	63_012345_1	274_012345_25	867_012345_34	112_012345_1	252_012345_136	617_012345_1	138_012345_2	490_012345_354	172_012345_275	171_012345_6	1172_012345_131	1051_012345_97	26_012345_305	174_012345_219	1634_012345_22	1057_012345_508	1943_012345_181	43_012345_59	182_012345_1	1_012345_1	214_012345_1	404_012345_50	187_012345_67	8_012345_4	364_012345_1	189_012345_1	363_012345_1	658_012345_23	1096_012345_6	1091_012345_315	25_012345_1	999_012345_10	305_012345_8	1277_012345_188	76_012345_1	108_012345_1	1646_012345_43	168_012345_685	386_012345_1
217_012345_1	621_012345_23	901_012345_1	1300_012345_113	156_012345_103	289_012345_1	1200_012345_3	702_012345_1	219_012345_1	60_012345_1	62_012345_1	63_012345_1	274_012345_27	867_012345_37	112_012345_1	252_012345_132	617_012345_1	138_012345_2	490_012345_346	172_012345_272	171_012345_5	1172_012345_127	1051_012345_98	26_012345_308	174_012345_211	1634_012345_26	1057_012345_506	1943_012345_177	43_012345_58	182_012345_1	1_012345_1	214_012345_1	404_012345_53	187_012345_67	8_012345_4	364_012345_1	189_012345_1	363_012345_1	658_012345_25	1096_012345_7	1091_012345_309	25_012345_1	999_012345_11	305_012345_9	1277_012345_181	76_012345_1	108_012345_1	1646_012345_42	168_012345_690	386_012345_1
217_012345_1	621_012345_22	901_012345_1	1300_012345_116	156_012345_97	289_012345_1	1200_012345_3	702_012345_1	219_012345_1	60_012345_1	62_012345_1	63_012345_1	274_012345_27	867_012345_41	112_012345_1	252_012345_131	617_012345_1	138_012345_2	490_012345_348	172_012345_278	171_012345_5	1172_012345_126	1051_012345_100	26_012345_300	174_012345_209	1634_012345_28	1057_012345_503	1943_012345_178	43_012345_65	182_012345_1	1_012345_1	214_012345_1	404_012345_58	187_012345_66	8_012345_3	364_012345_1	189_012345_1	363_012345_1	658_012345_25	1096_012345_7	1091_012345_318	25_012345_1	999_012345_10	305_012345_9	1277_012345_179	76_012345_1	108_012345_1	1646_012345_41	168_012345_691	386_012345_1
217_012345_1	621_012345_23	901_012345_1	1300_012345_111	156_012345_103	289_012345_1	1200_012345_3	702_012345_1	219_012345_1	60_012345_1	62_012345_1	63_012345_1	274_012345_23	867_012345_43	112_012345_1	252_012345_126	617_012345_1	138_012345_3	490_012345_353	172_012345_269	171_012345_6	1172_012345_137	1051_012345_102	26_012345_291	174_012345_205	1634_012345_26	1057_012345_510	1943_012345_183	43_012345_72	182_012345_1	1_012345_1	214_012345_1	404_012345_57	187_012345_68	8_012345_1	364_012345_1	189_012345_1	363_012345_1	658_012345_27	1096_012345_7	1091_012345_320	25_012345_1	999_012345_10	305_012345_10	1277_012345_184	76_012345_1	108_012345_1	1646_012345_37	168_012345_684	386_012345_1
217_012345_1	621_012345_23	901_012345_1	1300_012345_112	156_012345_97	289_012345_1	1200_012345_2	702_012345_1	219_012345_1	60_012345_1	62_012345_1	63_012345_1	274_012345_27	867_012345_43	112_012345_1	252_012345_133	617_012345_1	138_012345_5	490_012345_358	172_012345_277	171_012345_3	1172_012345_136	1051_012345_99	26_012345_280	174_012345_190	1634_012345_24	1057_012345_521	1943_012345_190	43_012345_70	182_012345_1	1_012345_1	214_012345_1	404_012345_54	187_012345_59	8_012345_1	364_012345_1	189_012345_1	363_012345_1	658_012345_30	1096_012345_7	1091_012345_325	25_012345_1	999_012345_9	305_012345_9	1277_012345_202	76_012345_1	108_012345_1	1646_012345_37	168_012345_686	386_012345_1
217_012345_1	621_012345_24	901_012345_1	1300_012345_107	156_012345_84	289_012345_1	1200_012345_2	702_012345_1	219_012345_1	60_012345_1	62_012345_1	63_012345_1	274_012345_28	867_012345_38	112_012345_1	252_012345_135	617_012345_1	138_012345_7	490_012345_364	172_012345_268	171_012345_2	1172_012345_142	1051_012345_93	26_012345_291	174_012345_185	1634_012345_23	1057_012345_526	1943_012345_196	43_012345_67	182_012345_1	1_012345_1	214_012345_1	404_012345_56	187_012345_55	8_012345_1	364_012345_1	189_012345_1	363_012345_1	658_012345_32	1096_012345_8	1091_012345_334	25_012345_1	999_012345_8	305_012345_10	1277_012345_194	76_012345_1	108_012345_1	1646_012345_36	168_012345_683	386_012345_1
217_012345_1	621_012345_25	901_012345_1	1300_012345_101	156_012345_81	289_012345_1	1200_012345_4	702_012345_1	219_012345_1	60_012345_1	62_012345_1	63_012345_1	274_012345_30	867_012345_38	112_012345_1	252_012345_132	617_012345_1	138_012345_9	490_012345_368	172_012345_268	171_012345_3	1172_012345_141	1051_012345_95	26_012345_275	174_012345_190	1634_012345_20	1057_012345_534	1943_012345_194	43_012345_67	182_012345_1	1_012345_1	214_012345_1	404_012345_54	187_012345_67	1402_012345_115	364_012345_1	189_012345_1	363_012345_1	658_012345_33	1096_012345_7	1091_012345_334	25_012345_1	999_012345_10	305_012345_15	1277_012345_188	76_012345_1	108_012345_1	1646_012345_36	168_012345_694	386_012345_1
217_012345_1	621_012345_27	901_012345_1	1300_012345_100	156_012345_78	289_012345_1	1200_012345_4	702_012345_1	219_012345_1	60_012345_1	62_012345_1	63_012345_1	274_012345_29	867_012345_40	112_012345_1	252_012345_133	617_012345_1	138_012345_9	490_012345_360	172_012345_272	171_012345_2	1172_012345_148	1051_012345_89	26_012345_271	174_012345_192	1634_012345_18	1057_012345_543	1943_012345_193	43_012345_67	182_012345_1	1_012345_1	214_012345_1	404_012345_53	187_012345_65	1402_012345_112	364_012345_1	189_012345_1	363_012345_1	658_012345_35	1096_012345_6	1091_012345_329	25_012345_1	999_012345_11	305_012345_16	1277_012345_187	76_012345_1	108_012345_1	1646_012345_42	168_012345_718	386_012345_1
217_012345_1	621_012345_22	901_012345_1	1300_012345_97	156_012345_84	289_012345_1	1200_012345_2	702_012345_1	219_012345_1	60_012345_1	62_012345_1	63_012345_1	274_012345_28	867_012345_33	112_012345_1	252_012345_137	617_012345_1	138_012345_7	490_012345_365	172_012345_266	171_012345_1	1172_012345_142	1051_012345_84	26_012345_281	174_012345_201	1634_012345_21	1057_012345_545	1943_012345_196	43_012345_69	182_012345_1	1_012345_1	214_012345_1	404_012345_55	187_012345_65	1402_012345_110	364_012345_1	189_012345_1	363_012345_1	658_012345_33	1096_012345_10	1091_012345_325	25_012345_1	999_012345_9	305_012345_15	1277_012345_184	76_012345_1	108_012345_1	1646_012345_43	168_012345_711	386_012345_1
217_012345_1	621_012345_22	901_012345_1	1300_012345_91	156_012345_83	289_012345_1	1200_012345_1	702_012345_1	219_012345_1	60_012345_1	62_012345_1	63_012345_1	274_012345_28	867_012345_28	112_012345_1	252_012345_135	617_012345_1	138_012345_10	490_012345_370	172_012345_270	171_012345_2	1172_012345_132	1051_012345_80	26_012345_288	174_012345_197	1634_012345_23	1057_012345_555	1943_012345_193	43_012345_70	182_012345_1	1_012345_1	214_012345_1	404_012345_58	187_012345_58	1402_012345_118	364_012345_1	189_012345_1	363_012345_1	658_012345_35	1096_012345_10	1091_012345_321	25_012345_1	999_012345_7	305_012345_15	1277_012345_184	76_012345_1	108_012345_1	1646_012345_43	168_012345_722	386_012345_1
217_012345_1	621_012345_26	901_012345_1	1300_012345_88	156_012345_86	289_012345_1	214_012345_1	702_012345_1	219_012345_1	60_012345_1	63_012345_1	274_012345_32	867_012345_32	112_012345_1	252_012345_135	617_012345_1	138_012345_10	490_012345_369	172_012345_279	171_012345_2	1172_012345_136	1051_012345_89	26_012345_298	174_012345_189	1634_012345_25	1057_012345_552	1943_012345_193	43_012345_70	182_012345_1	1_012345_1	404_012345_51	187_012345_51	1402_012345_115	364_012345_1	189_012345_1	363_012345_1	658_012345_30	1096_012345_11	1091_012345_316	25_012345_1	999_012345_4	305_012345_13	1277_012345_183	76_012345_1	108_012345_1	1646_012345_41	168_012345_714	386_012345_1	226_012345_1	1938_012345_20
217_012345_1	621_012345_27	901_012345_1	1300_012345_87	156_012345_84	289_012345_1	214_012345_1	702_012345_1	219_012345_1	60_012345_1	63_012345_1	274_012345_31	867_012345_31	112_012345_1	252_012345_125	617_012345_1	138_012345_12	490_012345_358	172_012345_278	171_012345_3	1172_012345_148	1051_012345_91	26_012345_305	174_012345_189	1634_012345_24	1057_012345_572	1943_012345_190	43_012345_71	182_012345_1	1_012345_1	404_012345_45	187_012345_54	1402_012345_119	364_012345_1	189_012345_1	363_012345_1	658_012345_32	1096_012345_10	1091_012345_322	25_012345_1	999_012345_4	305_012345_9	1277_012345_188	76_012345_1	108_012345_1	1646_012345_50	168_012345_690	386_012345_1	226_012345_1	1938_012345_22
217_012345_1	621_012345_24	901_012345_1	1300_012345_92	156_012345_91	289_012345_1	214_012345_1	702_012345_1	219_012345_1	60_012345_1	63_012345_1	274_012345_30	867_012345_34	112_012345_1	252_012345_125	617_012345_1	138_012345_11	490_012345_352	172_012345_294	171_012345_5	1172_012345_143	1051_012345_86	26_012345_298	174_012345_183	1634_012345_23	1057_012345_577	1943_012345_179	43_012345_65	182_012345_1	1_012345_1	404_012345_45	187_012345_49	1402_012345_107	364_012345_1	189_012345_1	363_012345_1	658_012345_30	1096_012345_8	1091_012345_323	25_012345_1	999_012345_3	305_012345_13	1277_012345_180	76_012345_1	108_012345_1	1646_012345_55	168_012345_721	386_012345_1	226_012345_1	1938_012345_17
217_012345_1	621_012345_29	901_012345_1	1300_012345_97	156_012345_85	289_012345_1	214_012345_1	702_012345_1	219_012345_1	60_012345_1	63_012345_1	274_012345_29	867_012345_32	112_012345_1	252_012345_135	617_012345_1	138_012345_14	490_012345_348	172_012345_286	171_012345_3	1172_012345_137	1051_012345_92	26_012345_292	174_012345_186	1634_012345_22	1057_012345_569	1943_012345_177	43_012345_68	182_012345_1	1_012345_1	404_012345_41	187_012345_46	1402_012345_113	364_012345_1	189_012345_1	363_012345_1	658_012345_31	1096_012345_9	1091_012345_325	25_012345_1	999_012345_1	305_012345_14	1277_012345_184	76_012345_1	108_012345_1	1646_012345_45	168_012345_737	386_012345_1	226_012345_1	1938_012345_18
217_012345_1	621_012345_36	901_012345_1	1300_012345_97	156_012345_89	289_012345_1	214_012345_1	702_012345_1	219_012345_1	60_012345_1	63_012345_1	274_012345_30	867_012345_30	112_012345_1	252_012345_134	617_012345_1	138_012345_12	490_012345_346	172_012345_294	171_012345_4	1172_012345_137	1051_012345_87	26_012345_289	174_012345_183	1634_012345_25	1057_012345_574	1943_012345_175	43_012345_66	182_012345_1	1_012345_1	404_012345_36	187_012345_41	1402_012345_113	364_012345_1	189_012345_1	363_012345_1	658_012345_35	1096_012345_7	1091_012345_331	25_012345_1	999_012345_2	305_012345_14	1277_012345_177	76_012345_1	108_012345_1	1646_012345_47	168_012345_745	386_012345_1	226_012345_1	1938_012345_25
217_012345_1	621_012345_39	901_012345_1	1300_012345_89	156_012345_85	289_012345_1	214_012345_1	702_012345_1	219_012345_1	60_012345_1	63_012345_1	274_012345_28	867_012345_29	112_012345_1	252_012345_140	617_012345_1	138_012345_11	490_012345_340	172_012345_302	171_012345_4	1172_012345_133	1051_012345_87	26_012345_284	174_012345_184	1634_012345_24	1057_012345_576	1943_012345_191	43_012345_70	182_012345_1	1_012345_1	404_012345_36	187_012345_46	1402_012345_106	364_012345_1	189_012345_1	363_012345_1	658_012345_37	1096_012345_7	1091_012345_327	25_012345_1	999_012345_4	305_012345_13	1277_012345_179	76_012345_1	108_012345_1	1646_012345_45	168_012345_736	386_012345_1	226_012345_1	1938_012345_27
217_012345_1	621_012345_39	901_012345_1	1300_012345_92	156_012345_82	289_012345_1	214_012345_1	702_012345_1	219_012345_1	60_012345_1	63_012345_1	274_012345_25	867_012345_29	112_012345_1	252_012345_143	617_012345_1	138_012345_7	490_012345_343	172_012345_293	171_012345_3	1172_012345_127	1051_012345_90	26_012345_302	174_012345_181	1634_012345_25	1057_012345_579	1943_012345_183	43_012345_70	182_012345_1	1_012345_1	404_012345_43	187_012345_45	1402_012345_102	364_012345_1	189_012345_1	363_012345_1	658_012345_42	1096_012345_7	1091_012345_331	25_012345_1	999_012345_4	305_012345_14	1277_012345_180	76_012345_1	108_012345_1	1646_012345_47	168_012345_754	386_012345_1	226_012345_1	1938_012345_27
217_012345_1	621_012345_40	901_012345_1	1300_012345_93	156_012345_78	289_012345_1	214_012345_1	702_012345_1	219_012345_1	60_012345_1	63_012345_1	274_012345_23	867_012345_29	112_012345_1	252_012345_144	617_012345_1	138_012345_7	490_012345_331	172_012345_280	171_012345_4	1172_012345_120	1051_012345_97	26_012345_319	174_012345_178	1634_012345_23	1057_012345_587	1943_012345_181	43_012345_66	182_012345_1	1_012345_1	404_012345_45	187_012345_37	1402_012345_105	364_012345_1	189_012345_1	363_012345_1	658_012345_46	1096_012345_6	1091_012345_335	25_012345_1	999_012345_5	305_012345_14	1277_012345_179	76_012345_1	108_012345_1	1646_012345_51	168_012345_760	386_012345_1	226_012345_1	1938_012345_27
217_012345_1	621_012345_37	901_012345_1	1300_012345_93	156_012345_71	289_012345_1	214_012345_1	702_012345_1	219_012345_1	60_012345_1	63_012345_1	274_012345_24	867_012345_28	112_012345_1	252_012345_148	617_012345_1	138_012345_10	490_012345_335	172_012345_292	171_012345_2	1172_012345_119	1051_012345_106	26_012345_316	174_012345_167	1634_012345_20	1057_012345_573	1943_012345_176	43_012345_63	182_012345_1	1_012345_1	404_012345_47	187_012345_34	1402_012345_102	364_012345_1	189_012345_1	363_012345_1	658_012345_46	1096_012345_7	1091_012345_335	25_012345_1	999_012345_3	305_012345_22	1277_012345_179	76_012345_1	108_012345_1	1646_012345_50	168_012345_793	386_012345_1	226_012345_1	1938_012345_28
217_012345_1	621_012345_39	901_012345_1	1300_012345_101	156_012345_69	289_012345_1	214_012345_1	702_012345_1	219_012345_1	60_012345_1	63_012345_1	274_012345_17	867_012345_29	112_012345_1	252_012345_146	617_012345_1	138_012345_11	490_012345_332	172_012345_301	171_012345_3	1172_012345_120	1051_012345_107	26_012345_316	174_012345_166	1634_012345_20	1057_012345_584	1943_012345_172	43_012345_55	182_012345_1	1_012345_1	404_012345_48	187_012345_40	1402_012345_100	364_012345_1	189_012345_1	363_012345_1	658_012345_45	1096_012345_6	1091_012345_338	25_012345_1	999_012345_3	305_012345_20	1277_012345_170	76_012345_1	108_012345_1	1646_012345_48	168_012345_776	386_012345_1	226_012345_1	1938_012345_31
217_012345_1	621_012345_32	901_012345_1	1300_012345_108	156_012345_71	289_012345_1	214_012345_1	702_012345_1	219_012345_1	60_012345_1	63_012345_1	274_012345_16	867_012345_31	112_012345_1	252_012345_143	617_012345_1	138_012345_11	490_012345_330	172_012345_310	171_012345_4	1172_012345_110	1051_012345_108	26_012345_325	174_012345_172	1634_012345_17	1057_012345_577	1943_012345_163	43_012345_66	182_012345_1	1_012345_1	404_012345_48	187_012345_41	1402_012345_99	364_012345_1	189_012345_1	363_012345_1	658_012345_42	1096_012345_5	1091_012345_341	25_012345_1	999_012345_4	305_012345_22	1277_012345_162	76_012345_1	108_012345_1	1646_012345_47	168_012345_764	386_012345_1	226_012345_1	1938_012345_32
217_012345_1	621_012345_33	901_012345_1	1300_012345_108	156_012345_74	289_012345_1	214_012345_1	702_012345_1	219_012345_1	60_012345_1	63_012345_1	274_012345_14	867_012345_34	112_012345_1	252_012345_151	617_012345_1	138_012345_12	490_012345_327	172_012345_316	171_012345_3	1172_012345_112	1051_012345_107	26_012345_313	174_012345_172	1634_012345_19	1057_012345_594	1943_012345_158	43_012345_68	182_012345_1	1_012345_1	404_012345_51	187_012345_36	1402_012345_94	364_012345_1	189_012345_1	363_012345_1	658_012345_46	1096_012345_4	1091_012345_338	25_012345_1	999_012345_5	305_012345_23	1277_012345_170	76_012345_1	108_012345_1	1646_012345_50	168_012345_753	386_012345_1	226_012345_1	1938_012345_31
217_012345_1	621_012345_31	901_012345_1	1300_012345_108	156_012345_77	289_012345_1	214_012345_1	702_012345_1	219_012345_1	60_012345_1	63_012345_1	274_012345_13	867_012345_34	112_012345_1	252_012345_159	617_012345_1	138_012345_12	490_012345_342	172_012345_313	171_012345_2	1172_012345_109	1051_012345_103	26_012345_307	174_012345_183	1634_012345_14	1057_012345_589	1943_012345_167	43_012345_60	182_012345_1	1_012345_1	404_012345_52	187_012345_36	1402_012345_80	364_012345_1	189_012345_1	363_012345_1	658_012345_41	1096_012345_6	1091_012345_345	25_012345_1	999_012345_5	305_012345_23	1277_012345_168	76_012345_1	108_012345_1	1646_012345_43	168_012345_736	386_012345_1	226_012345_1	1938_012345_28
217_012345_1	621_012345_34	901_012345_1	1300_012345_109	156_012345_83	289_012345_1	214_012345_1	702_012345_1	219_012345_1	60_012345_1	63_012345_1	274_012345_10	867_012345_37	112_012345_1	252_012345_153	617_012345_1	138_012345_13	490_012345_341	172_012345_318	171_012345_1	1172_012345_107	1051_012345_93	26_012345_308	174_012345_184	1634_012345_17	1057_012345_582	1943_012345_161	43_012345_55	182_012345_1	1_012345_1	404_012345_53	187_012345_37	1402_012345_82	364_012345_1	189_012345_1	363_012345_1	658_012345_41	1096_012345_5	1091_012345_339	25_012345_1	999_012345_4	305_012345_24	1277_012345_166	76_012345_1	108_012345_1	1646_012345_51	168_012345_739	386_012345_1	226_012345_1	1938_012345_32
217_012345_1	621_012345_40	901_012345_1	1300_012345_107	156_012345_86	289_012345_1	214_012345_1	702_012345_1	219_012345_1	60_012345_1	63_012345_1	274_012345_10	867_012345_35	112_012345_1	252_012345_156	617_012345_1	138_012345_14	490_012345_351	172_012345_314	171_012345_1	1172_012345_111	1051_012345_91	26_012345_313	174_012345_183	1634_012345_18	1057_012345_584	1943_012345_159	43_012345_64	182_012345_1	1_012345_1	404_012345_56	187_012345_35	1402_012345_78	364_012345_1	189_012345_1	363_012345_1	658_012345_46	1096_012345_4	1091_012345_344	25_012345_1	999_012345_4	305_012345_23	1277_012345_160	76_012345_1	108_012345_1	1646_012345_55	168_012345_727	386_012345_1	226_012345_1	1938_012345_29
217_012345_1	621_012345_35	901_012345_1	1300_012345_105	156_012345_87	289_012345_1	214_012345_1	702_012345_1	219_012345_1	60_012345_1	63_012345_1	274_012345_5	867_012345_32	112_012345_1	252_012345_165	617_012345_1	138_012345_16	490_012345_352	172_012345_309	171_012345_1	1172_012345_107	1051_012345_92	26_012345_314	174_012345_179	1634_012345_14	1057_012345_578	1943_012345_163	43_012345_60	182_012345_1	1_012345_1	404_012345_50	187_012345_38	1402_012345_84	364_012345_1	189_012345_1	363_012345_1	658_012345_42	1096_012345_4	1091_012345_345	25_012345_1	999_012345_3	305_012345_24	1277_012345_159	76_012345_1	108_012345_1	1646_012345_55	168_012345_737	386_012345_1	226_012345_1	1938_012345_26
217_012345_1	621_012345_36	901_012345_1	1300_012345_98	156_012345_91	289_012345_1	214_012345_1	702_012345_1	219_012345_1	60_012345_1	63_012345_1	274_012345_5	867_012345_35	112_012345_1	252_012345_155	617_012345_1	138_012345_12	490_012345_336	172_012345_328	171_012345_1	1172_012345_114	1051_012345_94	26_012345_342	174_012345_178	1634_012345_14	1057_012345_572	1943_012345_166	43_012345_57	182_012345_1	1_012345_1	404_012345_51	187_012345_32	1402_012345_90	364_012345_1	189_012345_1	363_012345_1	658_012345_36	1096_012345_6	1091_012345_337	25_012345_1	999_012345_6	305_012345_23	1277_012345_154	76_012345_1	108_012345_1	1646_012345_56	168_012345_719	386_012345_1	226_012345_1	1938_012345_27
217_012345_1	621_012345_30	901_012345_1	1300_012345_98	156_012345_91	289_012345_1	214_012345_1	702_012345_1	219_012345_1	60_012345_1	63_012345_1	274_012345_6	867_012345_27	112_012345_1	252_012345_159	617_012345_1	138_012345_10	490_012345_338	172_012345_318	171_012345_1	1172_012345_111	1051_012345_91	26_012345_347	174_012345_191	1634_012345_14	1057_012345_588	1943_012345_172	43_012345_48	182_012345_1	1_012345_1	404_012345_47	187_012345_29	1402_012345_85	364_012345_1	189_012345_1	363_012345_1	658_012345_32	1096_012345_5	1091_012345_339	25_012345_1	999_012345_5	305_012345_20	1277_012345_160	76_012345_1	108_012345_1	1646_012345_49	168_012345_733	386_012345_1	226_012345_1	1938_012345_28
217_012345_1	621_012345_26	901_012345_1	1300_012345_109	156_012345_99	289_012345_1	214_012345_1	702_012345_1	219_012345_1	60_012345_1	63_012345_1	274_012345_4	867_012345_36	112_012345_1	252_012345_157	617_012345_1	138_012345_11	490_012345_332	172_012345_338	171_012345_1	1172_012345_129	1051_012345_89	26_012345_349	174_012345_198	1634_012345_13	1057_012345_572	1943_012345_160	43_012345_48	182_012345_1	1_012345_1	404_012345_42	187_012345_24	1402_012345_90	364_012345_1	189_012345_1	363_012345_1	658_012345_35	1096_012345_5	1091_012345_325	25_012345_1	999_012345_6	305_012345_22	1277_012345_155	76_012345_1	108_012345_1	1646_012345_47	168_012345_743	386_012345_1	226_012345_1	1938_012345_28
217_012345_1	621_012345_29	901_012345_1	1300_012345_110	156_012345_92	289_012345_1	214_012345_1	702_012345_1	219_012345_1	60_012345_1	63_012345_1	274_012345_3	867_012345_36	112_012345_1	252_012345_155	617_012345_1	138_012345_13	490_012345_332	172_012345_349	1172_012345_113	1051_012345_88	26_012345_338	174_012345_208	1634_012345_14	1057_012345_580	1943_012345_168	43_012345_48	182_012345_1	1_012345_1	404_012345_41	187_012345_29	1402_012345_81	364_012345_1	189_012345_1	363_012345_1	658_012345_32	1096_012345_4	1091_012345_326	25_012345_1	999_012345_8	305_012345_22	1277_012345_156	76_012345_1	108_012345_1	1646_012345_43	168_012345_736	386_012345_1	226_012345_1	1938_012345_29	97_012345_29
217_012345_1	621_012345_24	901_012345_1	1300_012345_115	156_012345_94	289_012345_1	214_012345_1	702_012345_1	219_012345_1	60_012345_1	63_012345_1	274_012345_2	867_012345_34	112_012345_1	252_012345_150	617_012345_1	138_012345_9	490_012345_326	172_012345_354	1172_012345_116	1051_012345_84	26_012345_330	174_012345_219	1634_012345_13	1057_012345_579	1943_012345_176	43_012345_47	182_012345_1	1_012345_1	404_012345_42	187_012345_32	1402_012345_88	364_012345_1	189_012345_1	363_012345_1	658_012345_33	1096_012345_5	1091_012345_322	25_012345_1	999_012345_7	305_012345_20	1277_012345_166	76_012345_1	108_012345_1	1646_012345_43	168_012345_739	386_012345_1	226_012345_1	1938_012345_26	97_012345_28
217_012345_1	621_012345_21	901_012345_1	1300_012345_109	156_012345_99	289_012345_1	214_012345_1	702_012345_1	219_012345_1	60_012345_1	63_012345_1	274_012345_3	867_012345_38	112_012345_1	252_012345_146	617_012345_1	138_012345_11	490_012345_334	172_012345_345	1172_012345_116	1051_012345_84	26_012345_324	174_012345_212	1634_012345_6	1057_012345_581	1943_012345_175	43_012345_50	182_012345_1	1_012345_1	404_012345_43	187_012345_32	1402_012345_86	364_012345_1	189_012345_1	363_012345_1	658_012345_34	1096_012345_5	1091_012345_320	25_012345_1	999_012345_9	305_012345_22	1277_012345_166	76_012345_1	108_012345_1	1646_012345_47	168_012345_735	226_012345_1	1938_012345_30	97_012345_32	105_012345_1
217_012345_1	621_012345_21	901_012345_1	1300_012345_106	156_012345_97	289_012345_1	214_012345_1	702_012345_1	219_012345_1	60_012345_1	63_012345_1	274_012345_4	867_012345_35	112_012345_1	252_012345_145	617_012345_1	138_012345_9	490_012345_336	172_012345_349	1172_012345_106	1051_012345_80	26_012345_340	174_012345_217	1634_012345_9	1057_012345_596	1943_012345_171	43_012345_52	182_012345_1	1_012345_1	404_012345_42	187_012345_36	1402_012345_87	364_012345_1	189_012345_1	363_012345_1	658_012345_43	1096_012345_7	1091_012345_327	25_012345_1	999_012345_8	305_012345_19	1277_012345_169	76_012345_1	108_012345_1	1646_012345_42	168_012345_752	226_012345_1	1938_012345_25	97_012345_31	105_012345_1
217_012345_1	621_012345_12	901_012345_1	1300_012345_106	156_012345_108	289_012345_1	214_012345_1	702_012345_1	219_012345_1	60_012345_1	63_012345_1	274_012345_3	867_012345_41	112_012345_1	252_012345_148	617_012345_1	138_012345_9	490_012345_333	172_012345_359	1172_012345_102	1051_012345_80	26_012345_347	174_012345_212	1634_012345_10	1057_012345_599	1943_012345_169	43_012345_44	182_012345_1	1_012345_1	404_012345_40	187_012345_33	1402_012345_80	364_012345_1	189_012345_1	363_012345_1	658_012345_47	1096_012345_6	1091_012345_312	25_012345_1	999_012345_11	305_012345_19	1277_012345_185	76_012345_1	108_012345_1	1646_012345_38	168_012345_774	226_012345_1	1938_012345_31	97_012345_30	105_012345_1
217_012345_1	621_012345_12	901_012345_1	1300_012345_100	156_012345_104	289_012345_1	214_012345_1	702_012345_1	219_012345_1	60_012345_1	63_012345_1	274_012345_3	867_012345_47	112_012345_1	252_012345_156	617_012345_1	138_012345_9	490_012345_316	172_012345_360	1172_012345_95	1051_012345_84	26_012345_350	174_012345_209	1634_012345_11	1057_012345_609	1943_012345_179	43_012345_38	182_012345_1	1_012345_1	404_012345_39	187_012345_31	1402_012345_90	364_012345_1	189_012345_1	363_012345_1	658_012345_45	1096_012345_5	1091_012345_319	25_012345_1	999_012345_14	305_012345_20	1277_012345_193	76_012345_1	108_012345_1	1646_012345_34	168_012345_762	226_012345_1	1938_012345_36	97_012345_28	105_012345_1
217_012345_1	621_012345_14	901_012345_1	1300_012345_98	156_012345_93	289_012345_1	214_012345_1	702_012345_1	219_012345_1	60_012345_1	63_012345_1	274_012345_2	867_012345_51	112_012345_1	252_012345_152	617_012345_1	138_012345_9	490_012345_322	172_012345_367	1172_012345_100	1051_012345_86	26_012345_343	174_012345_220	1634_012345_8	1057_012345_629	1943_012345_176	43_012345_38	182_012345_1	1_012345_1	404_012345_47	187_012345_25	1402_012345_97	364_012345_1	189_012345_1	363_012345_1	658_012345_46	1096_012345_5	1091_012345_316	25_012345_1	999_012345_11	305_012345_19	1277_012345_195	76_012345_1	108_012345_1	1646_012345_38	168_012345_752	226_012345_1	1938_012345_35	97_012345_20	105_012345_1
217_012345_1	621_012345_16	901_012345_1	1300_012345_97	156_012345_94	289_012345_1	214_012345_1	702_012345_1	219_012345_1	60_012345_1	63_012345_1	274_012345_2	867_012345_50	112_012345_1	252_012345_153	617_012345_1	138_012345_8	490_012345_307	172_012345_360	1172_012345_92	1051_012345_88	26_012345_341	174_012345_223	1634_012345_14	1057_012345_628	1943_012345_172	43_012345_40	182_012345_1	1_012345_1	404_012345_42	187_012345_21	1402_012345_86	364_012345_1	189_012345_1	363_012345_1	658_012345_48	1096_012345_5	1091_012345_317	25_012345_1	999_012345_12	305_012345_19	1277_012345_204	76_012345_1	108_012345_1	1646_012345_32	168_012345_762	226_012345_1	1938_012345_34	97_012345_20	105_012345_1
217_012345_1	621_012345_15	901_012345_1	1300_012345_95	156_012345_86	289_012345_1	214_012345_1	702_012345_1	219_012345_1	60_012345_1	63_012345_1	274_012345_3	867_012345_47	112_012345_1	252_012345_151	617_012345_1	138_012345_5	490_012345_304	172_012345_352	1172_012345_80	1051_012345_79	26_012345_358	174_012345_213	1634_012345_13	1057_012345_630	1943_012345_168	43_012345_41	182_012345_1	1_012345_1	404_012345_41	187_012345_20	1402_012345_97	364_012345_1	189_012345_1	363_012345_1	658_012345_46	1096_012345_5	1091_012345_321	25_012345_1	999_012345_11	305_012345_20	1277_012345_192	76_012345_1	108_012345_1	1646_012345_33	168_012345_788	226_012345_1	1938_012345_35	97_012345_20	105_012345_1
217_012345_1	621_012345_13	901_012345_1	1300_012345_101	156_012345_94	289_012345_1	214_012345_1	702_012345_1	219_012345_1	60_012345_1	63_012345_1	274_012345_4	867_012345_49	112_012345_1	252_012345_150	617_012345_1	138_012345_5	490_012345_305	172_012345_361	1172_012345_86	1051_012345_77	26_012345_355	174_012345_206	1634_012345_12	1057_012345_618	1943_012345_176	43_012345_41	182_012345_1	1_012345_1	404_012345_40	187_012345_23	1402_012345_97	364_012345_1	189_012345_1	363_012345_1	658_012345_43	1096_012345_3	1091_012345_322	25_012345_1	999_012345_13	305_012345_23	1277_012345_194	76_012345_1	108_012345_1	1646_012345_32	168_012345_790	226_012345_1	1938_012345_32	97_012345_21	105_012345_1
217_012345_1	621_012345_10	901_012345_1	1300_012345_95	156_012345_93	289_012345_1	214_012345_1	702_012345_1	219_012345_1	60_012345_1	63_012345_1	274_012345_6	867_012345_49	112_012345_1	252_012345_153	617_012345_1	138_012345_8	490_012345_308	172_012345_373	1172_012345_94	1051_012345_67	26_012345_352	174_012345_214	1634_012345_12	1057_012345_634	1943_012345_189	43_012345_44	182_012345_1	1_012345_1	404_012345_36	187_012345_20	1402_012345_90	364_012345_1	189_012345_1	363_012345_1	658_012345_44	1096_012345_3	1091_012345_314	25_012345_1	999_012345_9	305_012345_21	1277_012345_202	76_012345_1	108_012345_1	1646_012345_38	168_012345_749	226_012345_1	1938_012345_35	97_012345_21	105_012345_1
217_012345_1	621_012345_12	901_012345_1	1300_012345_93	156_012345_96	289_012345_1	214_012345_1	702_012345_1	219_012345_1	60_012345_1	63_012345_1	274_012345_5	867_012345_50	112_012345_1	252_012345_149	617_012345_1	138_012345_9	490_012345_299	172_012345_372	1172_012345_90	1051_012345_68	26_012345_348	174_012345_220	1634_012345_15	1057_012345_643	1943_012345_188	43_012345_44	182_012345_1	1_012345_1	404_012345_31	187_012345_17	1402_012345_92	364_012345_1	189_012345_1	363_012345_1	658_012345_44	1096_012345_2	1091_012345_321	25_012345_1	999_012345_10	305_012345_23	1277_012345_192	76_012345_1	108_012345_1	1646_012345_41	168_012345_740	226_012345_1	1938_012345_37	97_012345_18	105_012345_1
217_012345_1	621_012345_11	901_012345_1	1300_012345_102	156_012345_92	289_012345_1	214_012345_1	702_012345_1	219_012345_1	60_012345_1	63_012345_1	274_012345_7	867_012345_48	112_012345_1	252_012345_160	617_012345_1	138_012345_11	490_012345_293	172_012345_387	1172_012345_92	1051_012345_62	26_012345_338	174_012345_213	1634_012345_14	1057_012345_647	1943_012345_186	43_012345_44	182_012345_1	1_012345_1	404_012345_32	187_012345_17	1402_012345_91	364_012345_1	189_012345_1	363_012345_1	658_012345_39	1096_012345_1	1091_012345_314	25_012345_1	999_012345_7	305_012345_29	1277_012345_179	76_012345_1	108_012345_1	1646_012345_34	168_012345_756	226_012345_1	1938_012345_35	97_012345_19	105_012345_1
217_012345_1	621_012345_11	901_012345_1	1300_012345_108	156_012345_86	289_012345_1	214_012345_1	702_012345_1	219_012345_1	60_012345_1	63_012345_1	274_012345_8	867_012345_41	112_012345_1	252_012345_155	617_012345_1	138_012345_7	490_012345_290	172_012345_379	1172_012345_94	1051_012345_68	26_012345_324	174_012345_205	1634_012345_13	1057_012345_655	1943_012345_179	43_012345_39	182_012345_1	1_012345_1	404_012345_29	187_012345_17	1402_012345_88	364_012345_1	189_012345_1	363_012345_1	658_012345_42	1096_012345_1	1091_012345_321	25_012345_1	999_012345_7	305_012345_24	1277_012345_191	76_012345_1	108_012345_1	1646_012345_33	168_012345_762	226_012345_1	1938_012345_35	97_012345_18	105_012345_1
217_012345_1	621_012345_11	901_012345_1	1300_012345_105	156_012345_82	289_012345_1	214_012345_1	702_012345_1	219_012345_1	60_012345_1	63_012345_1	274_012345_6	867_012345_37	112_012345_1	252_012345_163	617_012345_1	138_012345_4	490_012345_298	172_012345_386	1172_012345_88	1051_012345_65	26_012345_331	174_012345_220	1634_012345_14	1057_012345_652	1943_012345_188	43_012345_42	182_012345_1	1_012345_1	404_012345_27	187_012345_18	1402_012345_84	364_012345_1	189_012345_1	363_012345_1	658_012345_43	1096_012345_1	1091_012345_306	25_012345_1	999_012345_7	305_012345_22	1277_012345_191	76_012345_1	108_012345_1	1646_012345_37	168_012345_745	226_012345_1	1938_012345_32	97_012345_16	105_012345_1
217_012345_1	621_012345_14	901_012345_1	1300_012345_98	156_012345_82	289_012345_1	214_012345_1	702_012345_1	219_012345_1	60_012345_1	63_012345_1	274_012345_5	867_012345_38	112_012345_1	252_012345_176	617_012345_1	138_012345_5	490_012345_298	172_012345_382	1172_012345_85	1051_012345_60	26_012345_344	174_012345_221	1634_012345_13	1057_012345_647	1943_012345_184	43_012345_43	182_012345_1	1_012345_1	404_012345_29	187_012345_16	1402_012345_91	364_012345_1	189_012345_1	363_012345_1	658_012345_41	1096_012345_1	1091_012345_308	25_012345_1	999_012345_5	305_012345_20	1277_012345_190	76_012345_1	108_012345_1	1646_012345_33	168_012345_741	226_012345_1	1938_012345_29	97_012345_15	105_012345_1
217_012345_1	621_012345_16	901_012345_1	1300_012345_92	156_012345_86	289_012345_1	214_012345_1	702_012345_1	219_012345_1	60_012345_1	63_012345_1	274_012345_8	867_012345_39	112_012345_1	252_012345_165	617_012345_1	138_012345_5	490_012345_288	172_012345_381	1172_012345_88	1051_012345_65	26_012345_361	174_012345_212	1634_012345_16	1057_012345_639	1943_012345_180	43_012345_42	182_012345_1	1_012345_1	404_012345_29	187_012345_14	1402_012345_98	364_012345_1	189_012345_1	363_012345_1	658_012345_42	1096_012345_1	1091_012345_305	25_012345_1	999_012345_4	305_012345_25	1277_012345_195	76_012345_1	108_012345_1	1646_012345_33	168_012345_740	226_012345_1	1938_012345_28	97_012345_15	105_012345_1
217_012345_1	621_012345_15	901_012345_1	1300_012345_84	156_012345_89	289_012345_1	214_012345_1	702_012345_1	219_012345_1	60_012345_1	63_012345_1	274_012345_9	867_012345_42	112_012345_1	252_012345_158	617_012345_1	138_012345_4	490_012345_290	172_012345_388	1172_012345_89	1051_012345_62	26_012345_373	174_012345_218	1634_012345_15	1057_012345_645	1943_012345_178	43_012345_42	182_012345_1	1_012345_1	404_012345_30	187_012345_13	1402_012345_101	189_012345_1	363_012345_1	658_012345_39	74_012345_1	1091_012345_309	25_012345_1	999_012345_5	305_012345_23	1277_012345_188	76_012345_1	108_012345_1	1646_012345_32	168_012345_742	226_012345_1	1938_012345_27	97_012345_21	105_012345_1	1552_012345_87
217_012345_1	621_012345_16	901_012345_1	1300_012345_83	156_012345_93	289_012345_1	214_012345_1	702_012345_1	219_012345_1	60_012345_1	63_012345_1	274_012345_7	867_012345_41	112_012345_1	252_012345_156	617_012345_1	138_012345_5	490_012345_283	172_012345_400	1172_012345_91	1051_012345_67	26_012345_367	174_012345_204	1634_012345_16	1057_012345_654	1943_012345_177	43_012345_41	182_012345_1	1_012345_1	404_012345_30	187_012345_18	1402_012345_99	189_012345_1	363_012345_1	658_012345_42	74_012345_1	1091_012345_295	25_012345_1	999_012345_5	305_012345_17	1277_012345_193	76_012345_1	108_012345_1	1646_012345_32	168_012345_783	226_012345_1	1938_012345_26	97_012345_25	105_012345_1	1552_012345_78
217_012345_1	621_012345_13	901_012345_1	1300_012345_96	156_012345_90	289_012345_1	214_012345_1	702_012345_1	219_012345_1	60_012345_1	63_012345_1	274_012345_9	867_012345_43	112_012345_1	252_012345_147	617_012345_1	138_012345_4	490_012345_279	172_012345_395	1172_012345_77	1051_012345_63	26_012345_358	174_012345_212	1634_012345_15	1057_012345_655	1943_012345_173	43_012345_41	182_012345_1	1_012345_1	404_012345_27	187_012345_16	1402_012345_108	189_012345_1	363_012345_1	658_012345_47	74_012345_1	1091_012345_280	25_012345_1	999_012345_4	305_012345_12	1277_012345_191	76_012345_1	108_012345_1	1646_012345_31	168_012345_803	226_012345_1	1938_012345_29	97_012345_27	105_012345_1	1552_012345_81
217_012345_1	621_012345_13	901_012345_1	1300_012345_93	156_012345_103	289_012345_1	214_012345_1	702_012345_1	219_012345_1	60_012345_1	63_012345_1	274_012345_10	867_012345_39	112_012345_1	252_012345_149	617_012345_1	138_012345_4	490_012345_272	172_012345_400	1172_012345_80	1051_012345_63	26_012345_369	174_012345_212	1634_012345_13	1057_012345_646	1943_012345_153	43_012345_33	182_012345_1	1_012345_1	404_012345_29	187_012345_14	1402_012345_114	189_012345_1	363_012345_1	658_012345_52	74_012345_1	1091_012345_290	25_012345_1	999_012345_4	305_012345_14	1277_012345_192	76_012345_1	108_012345_1	1646_012345_27	168_012345_802	226_012345_1	1938_012345_27	97_012345_28	105_012345_1	1552_012345_74
217_012345_1	621_012345_13	901_012345_1	1300_012345_91	156_012345_105	289_012345_1	214_012345_1	702_012345_1	219_012345_1	60_012345_1	63_012345_1	274_012345_9	867_012345_46	112_012345_1	252_012345_145	617_012345_1	138_012345_3	490_012345_292	172_012345_412	1172_012345_80	1051_012345_64	26_012345_371	174_012345_221	1634_012345_11	1057_012345_637	1943_012345_160	43_012345_30	182_012345_1	1_012345_1	404_012345_28	187_012345_15	1402_012345_118	189_012345_1	363_012345_1	658_012345_55	74_012345_1	1091_012345_277	25_012345_1	999_012345_3	305_012345_13	1277_012345_177	76_012345_1	108_012345_1	1646_012345_24	168_012345_798	226_012345_1	1938_012345_29	97_012345_25	105_012345_1	1552_012345_73
217_012345_1	621_012345_12	901_012345_1	1300_012345_92	156_012345_103	289_012345_1	214_012345_1	702_012345_1	219_012345_1	60_012345_1	63_012345_1	274_012345_10	867_012345_49	112_012345_1	252_012345_149	617_012345_1	138_012345_4	490_012345_288	172_012345_408	1172_012345_82	1051_012345_57	26_012345_374	174_012345_228	1634_012345_10	1057_012345_627	1943_012345_165	43_012345_29	182_012345_1	1_012345_1	404_012345_28	187_012345_16	1402_012345_101	189_012345_1	363_012345_1	658_012345_55	74_012345_1	1091_012345_275	25_012345_1	999_012345_4	305_012345_12	1277_012345_189	76_012345_1	108_012345_1	1646_012345_24	168_012345_792	226_012345_1	1938_012345_29	97_012345_26	105_012345_1	1552_012345_71
217_012345_1	621_012345_12	901_012345_1	1300_012345_106	156_012345_102	289_012345_1	214_012345_1	702_012345_1	219_012345_1	60_012345_1	63_012345_1	274_012345_10	867_012345_53	112_012345_1	252_012345_135	617_012345_1	138_012345_1	490_012345_314	172_012345_408	1172_012345_80	1051_012345_53	26_012345_353	174_012345_237	1634_012345_11	1057_012345_634	1943_012345_156	43_012345_33	182_012345_1	1_012345_1	404_012345_29	187_012345_17	1402_012345_98	189_012345_1	363_012345_1	658_012345_58	74_012345_1	1091_012345_286	25_012345_1	999_012345_5	305_012345_12	1277_012345_187	76_012345_1	108_012345_1	1646_012345_24	168_012345_788	226_012345_1	1938_012345_32	97_012345_23	105_012345_1	1552_012345_75
217_012345_1	621_012345_14	901_012345_1	1300_012345_104	156_012345_98	289_012345_1	214_012345_1	702_012345_1	219_012345_1	60_012345_1	63_012345_1	274_012345_11	867_012345_56	112_012345_1	252_012345_128	617_012345_1	138_012345_1	490_012345_309	172_012345_415	1172_012345_73	1051_012345_57	26_012345_333	174_012345_235	1634_012345_9	1057_012345_635	1943_012345_176	43_012345_31	182_012345_1	1_012345_1	404_012345_28	187_012345_20	1402_012345_99	189_012345_1	363_012345_1	658_012345_63	74_012345_1	1091_012345_287	25_012345_1	999_012345_5	305_012345_11	1277_012345_177	76_012345_1	108_012345_1	1646_012345_19	168_012345_797	226_012345_1	1938_012345_37	97_012345_21	105_012345_1	1552_012345_76
217_012345_1	621_012345_15	901_012345_1	1300_012345_107	156_012345_102	289_012345_1	214_012345_1	702_012345_1	219_012345_1	60_012345_1	63_012345_1	274_012345_10	867_012345_55	112_012345_1	252_012345_128	617_012345_1	174_012345_222	490_012345_303	172_012345_426	1172_012345_80	1051_012345_62	26_012345_328	1634_012345_7	1057_012345_633	1943_012345_179	43_012345_32	182_012345_1	1_012345_1	404_012345_28	187_012345_21	1402_012345_105	189_012345_1	363_012345_1	658_012345_62	74_012345_1	1091_012345_291	25_012345_1	999_012345_4	305_012345_12	1277_012345_172	76_012345_1	108_012345_1	1646_012345_18	168_012345_816	226_012345_1	1938_012345_35	97_012345_22	105_012345_1	1552_012345_78	1280_012345_393
217_012345_1	621_012345_12	901_012345_1	1300_012345_93	156_012345_107	289_012345_1	214_012345_1	702_012345_1	219_012345_1	60_012345_1	63_012345_1	274_012345_10	867_012345_56	112_012345_1	252_012345_119	617_012345_1	174_012345_227	490_012345_307	172_012345_418	1172_012345_84	1051_012345_58	26_012345_337	1634_012345_7	1057_012345_633	1943_012345_185	43_012345_31	182_012345_1	1_012345_1	404_012345_28	187_012345_17	1402_012345_105	189_012345_1	363_012345_1	658_012345_56	74_012345_1	1091_012345_297	25_012345_1	999_012345_4	305_012345_8	1277_012345_178	76_012345_1	108_012345_1	1646_012345_19	168_012345_775	226_012345_1	1938_012345_30	97_012345_22	105_012345_1	1552_012345_79	1280_012345_405
217_012345_1	621_012345_14	901_012345_1	1300_012345_80	156_012345_111	289_012345_1	214_012345_1	702_012345_1	219_012345_1	60_012345_1	63_012345_1	274_012345_10	867_012345_57	112_012345_1	252_012345_112	617_012345_1	174_012345_242	490_012345_305	172_012345_433	1172_012345_81	1051_012345_63	26_012345_340	1634_012345_6	1057_012345_620	1943_012345_191	43_012345_31	182_012345_1	1_012345_1	404_012345_33	187_012345_18	1402_012345_107	189_012345_1	363_012345_1	658_012345_58	74_012345_1	1091_012345_292	25_012345_1	999_012345_3	305_012345_8	1277_012345_172	76_012345_1	108_012345_1	1646_012345_19	168_012345_775	226_012345_1	1938_012345_28	97_012345_19	105_012345_1	1552_012345_70	1280_012345_400
217_012345_1	621_012345_13	901_012345_1	1300_012345_81	156_012345_104	289_012345_1	214_012345_1	702_012345_1	219_012345_1	60_012345_1	63_012345_1	274_012345_10	867_012345_53	112_012345_1	252_012345_109	617_012345_1	174_012345_235	490_012345_296	172_012345_433	1172_012345_84	1051_012345_59	26_012345_335	1634_012345_10	1057_012345_629	1943_012345_186	43_012345_32	182_012345_1	1_012345_1	404_012345_35	187_012345_17	1402_012345_107	189_012345_1	363_012345_1	658_012345_49	74_012345_1	1091_012345_285	25_012345_1	999_012345_2	305_012345_9	1277_012345_180	76_012345_1	108_012345_1	1646_012345_14	168_012345_783	226_012345_1	1938_012345_28	97_012345_25	105_012345_1	1552_012345_67	1280_012345_396
217_012345_1	621_012345_13	901_012345_1	1300_012345_73	156_012345_108	289_012345_1	214_012345_1	702_012345_1	219_012345_1	60_012345_1	63_012345_1	274_012345_8	867_012345_51	112_012345_1	252_012345_117	617_012345_1	174_012345_243	490_012345_292	172_012345_427	1172_012345_81	1051_012345_54	26_012345_345	1634_012345_12	1057_012345_630	1943_012345_183	43_012345_28	182_012345_1	1_012345_1	404_012345_33	187_012345_14	1402_012345_101	189_012345_1	363_012345_1	658_012345_54	74_012345_1	1091_012345_286	25_012345_1	999_012345_2	305_012345_11	1277_012345_181	76_012345_1	108_012345_1	1646_012345_18	168_012345_795	226_012345_1	1938_012345_27	97_012345_21	105_012345_1	1552_012345_67	1280_012345_393
217_012345_1	621_012345_12	901_012345_1	1300_012345_76	156_012345_108	289_012345_1	214_012345_1	702_012345_1	219_012345_1	60_012345_1	63_012345_1	274_012345_9	867_012345_61	112_012345_1	252_012345_118	617_012345_1	174_012345_251	490_012345_297	172_012345_423	1172_012345_81	1051_012345_52	26_012345_339	1634_012345_13	1057_012345_611	1943_012345_180	43_012345_29	182_012345_1	1_012345_1	404_012345_38	187_012345_15	1402_012345_102	189_012345_1	363_012345_1	658_012345_50	74_012345_1	1091_012345_295	25_012345_1	999_012345_3	305_012345_12	1277_012345_178	76_012345_1	108_012345_1	1646_012345_18	168_012345_798	226_012345_1	1938_012345_31	97_012345_15	105_012345_1	1552_012345_68	1280_012345_376
217_012345_1	621_012345_11	901_012345_1	1300_012345_78	156_012345_118	289_012345_1	214_012345_1	702_012345_1	219_012345_1	60_012345_1	63_012345_1	274_012345_8	867_012345_64	112_012345_1	252_012345_102	617_012345_1	174_012345_258	490_012345_291	172_012345_423	1172_012345_79	1051_012345_50	26_012345_333	1634_012345_14	1057_012345_625	1943_012345_184	43_012345_29	182_012345_1	1_012345_1	404_012345_32	187_012345_16	1402_012345_106	189_012345_1	363_012345_1	658_012345_50	74_012345_1	1091_012345_308	25_012345_1	999_012345_3	305_012345_9	1277_012345_170	76_012345_1	108_012345_1	1646_012345_23	168_012345_788	226_012345_1	1938_012345_27	97_012345_11	105_012345_1	1552_012345_68	1280_012345_386
217_012345_1	621_012345_13	901_012345_1	1300_012345_72	156_012345_113	289_012345_1	214_012345_1	702_012345_1	219_012345_1	60_012345_1	63_012345_1	274_012345_9	867_012345_66	112_012345_1	252_012345_96	617_012345_1	174_012345_255	490_012345_293	172_012345_430	1172_012345_85	1051_012345_48	26_012345_324	1634_012345_14	1057_012345_621	1943_012345_189	43_012345_32	182_012345_1	1_012345_1	404_012345_32	187_012345_18	1402_012345_103	189_012345_1	363_012345_1	658_012345_46	74_012345_1	1091_012345_310	25_012345_1	999_012345_3	305_012345_12	1277_012345_166	76_012345_1	108_012345_1	1646_012345_26	168_012345_805	226_012345_1	1938_012345_25	97_012345_10	105_012345_1	1552_012345_72	1280_012345_390
217_012345_1	621_012345_14	901_012345_1	1300_012345_66	156_012345_121	289_012345_1	214_012345_1	702_012345_1	219_012345_1	60_012345_1	63_012345_1	274_012345_6	867_012345_66	112_012345_1	252_012345_104	617_012345_1	174_012345_254	490_012345_306	172_012345_436	1172_012345_87	1051_012345_54	26_012345_325	1634_012345_16	1057_012345_630	1943_012345_182	43_012345_31	182_012345_1	1_012345_1	404_012345_31	187_012345_18	1402_012345_104	189_012345_1	363_012345_1	658_012345_41	74_012345_1	1091_012345_295	25_012345_1	999_012345_2	305_012345_12	1277_012345_168	76_012345_1	108_012345_1	1646_012345_25	168_012345_797	226_012345_1	1938_012345_23	97_012345_10	105_012345_1	1552_012345_71	1280_012345_390
217_012345_1	621_012345_13	901_012345_1	1300_012345_60	156_012345_116	289_012345_1	214_012345_1	702_012345_1	219_012345_1	60_012345_1	63_012345_1	274_012345_6	867_012345_67	112_012345_1	252_012345_106	617_012345_1	174_012345_245	490_012345_294	172_012345_445	1172_012345_88	1051_012345_56	26_012345_316	1634_012345_16	1057_012345_637	1943_012345_188	43_012345_33	182_012345_1	1_012345_1	404_012345_26	187_012345_18	1402_012345_102	189_012345_1	363_012345_1	658_012345_40	74_012345_1	1091_012345_288	25_012345_1	999_012345_2	305_012345_12	1277_012345_174	76_012345_1	108_012345_1	1646_012345_22	168_012345_827	226_012345_1	1938_012345_28	97_012345_9	105_012345_1	1552_012345_70	1280_012345_386
217_012345_1	621_012345_13	901_012345_1	1300_012345_61	156_012345_116	289_012345_1	214_012345_1	702_012345_1	219_012345_1	60_012345_1	63_012345_1	274_012345_6	867_012345_71	112_012345_1	252_012345_103	617_012345_1	174_012345_237	490_012345_301	172_012345_460	1172_012345_84	1051_012345_54	26_012345_314	1634_012345_14	1057_012345_634	1943_012345_180	43_012345_31	182_012345_1	1_012345_1	404_012345_32	187_012345_20	1402_012345_97	189_012345_1	363_012345_1	658_012345_37	74_012345_1	1091_012345_274	25_012345_1	999_012345_2	305_012345_11	1277_012345_175	76_012345_1	108_012345_1	1646_012345_17	168_012345_853	226_012345_1	1938_012345_24	97_012345_9	105_012345_1	1552_012345_60	1280_012345_389
217_012345_1	621_012345_12	901_012345_1	1300_012345_58	156_012345_125	289_012345_1	214_012345_1	702_012345_1	219_012345_1	60_012345_1	63_012345_1	274_012345_6	867_012345_69	112_012345_1	252_012345_112	617_012345_1	174_012345_246	490_012345_295	172_012345_453	1172_012345_88	1051_012345_56	26_012345_325	1634_012345_13	1057_012345_642	1943_012345_174	43_012345_29	182_012345_1	1_012345_1	404_012345_31	187_012345_18	1402_012345_103	189_012345_1	363_012345_1	658_012345_36	74_012345_1	1091_012345_274	25_012345_1	999_012345_2	305_012345_14	1277_012345_173	76_012345_1	108_012345_1	1646_012345_18	168_012345_833	226_012345_1	1938_012345_25	97_012345_10	105_012345_1	1552_012345_57	1280_012345_389
217_012345_1	621_012345_9	901_012345_1	1300_012345_66	156_012345_134	289_012345_1	214_012345_1	702_012345_1	219_012345_1	60_012345_1	63_012345_1	274_012345_6	867_012345_74	112_012345_1	252_012345_113	617_012345_1	174_012345_237	490_012345_285	172_012345_468	1172_012345_83	1051_012345_53	26_012345_339	1634_012345_16	1057_012345_608	1943_012345_168	43_012345_23	182_012345_1	1_012345_1	404_012345_27	187_012345_21	1402_012345_101	189_012345_1	363_012345_1	658_012345_40	74_012345_1	1091_012345_273	25_012345_1	999_012345_3	305_012345_15	1277_012345_169	76_012345_1	108_012345_1	1646_012345_20	168_012345_827	226_012345_1	1938_012345_30	97_012345_8	105_012345_1	1552_012345_60	1280_012345_385
217_012345_1	621_012345_7	901_012345_1	1300_012345_68	156_012345_137	289_012345_1	214_012345_1	702_012345_1	219_012345_1	60_012345_1	63_012345_1	274_012345_4	867_012345_71	112_012345_1	252_012345_109	617_012345_1	174_012345_235	490_012345_278	172_012345_476	1172_012345_81	1051_012345_48	26_012345_344	1634_012345_14	1057_012345_607	1943_012345_164	43_012345_20	182_012345_1	1_012345_1	404_012345_24	187_012345_19	1402_012345_100	189_012345_1	363_012345_1	658_012345_36	74_012345_1	1091_012345_275	25_012345_1	999_012345_3	305_012345_14	1277_012345_177	76_012345_1	108_012345_1	1646_012345_23	168_012345_842	226_012345_1	1938_012345_29	97_012345_6	105_012345_1	1552_012345_66	1280_012345_391
217_012345_1	621_012345_7	901_012345_1	1300_012345_76	156_012345_139	289_012345_1	214_012345_1	702_012345_1	219_012345_1	60_012345_1	63_012345_1	274_012345_4	867_012345_67	112_012345_1	252_012345_106	617_012345_1	174_012345_239	490_012345_267	172_012345_477	1172_012345_76	1051_012345_52	26_012345_338	1634_012345_9	1057_012345_602	1943_012345_161	43_012345_21	182_012345_1	1_012345_1	404_012345_22	187_012345_19	1402_012345_108	189_012345_1	363_012345_1	658_012345_35	74_012345_1	1091_012345_282	25_012345_1	999_012345_2	305_012345_14	1277_012345_174	76_012345_1	108_012345_1	1646_012345_25	168_012345_829	226_012345_1	1938_012345_29	97_012345_4	105_012345_1	1552_012345_68	1280_012345_388
217_012345_1	621_012345_10	901_012345_1	1300_012345_74	156_012345_134	289_012345_1	214_012345_1	702_012345_1	219_012345_1	60_012345_1	63_012345_1	274_012345_4	867_012345_68	112_012345_1	252_012345_111	617_012345_1	174_012345_228	490_012345_263	172_012345_494	1172_012345_68	1051_012345_49	26_012345_335	1634_012345_10	1057_012345_617	1943_012345_178	43_012345_18	182_012345_1	1_012345_1	404_012345_23	187_012345_19	1402_012345_110	189_012345_1	363_012345_1	658_012345_35	74_012345_1	1091_012345_282	25_012345_1	999_012345_4	305_012345_15	1277_012345_168	76_012345_1	108_012345_1	1646_012345_25	168_012345_824	226_012345_1	1938_012345_31	97_012345_3	105_012345_1	1552_012345_64	1280_012345_377
217_012345_1	621_012345_10	901_012345_1	1300_012345_80	156_012345_135	289_012345_1	214_012345_1	702_012345_1	219_012345_1	60_012345_1	63_012345_1	274_012345_2	867_012345_71	112_012345_1	252_012345_108	617_012345_1	174_012345_230	490_012345_267	172_012345_508	1172_012345_68	1051_012345_49	26_012345_330	1634_012345_11	1057_012345_621	1943_012345_175	43_012345_15	182_012345_1	1_012345_1	404_012345_22	187_012345_20	1402_012345_103	189_012345_1	363_012345_1	658_012345_30	74_012345_1	1091_012345_271	25_012345_1	999_012345_4	305_012345_15	1277_012345_166	76_012345_1	108_012345_1	1646_012345_22	168_012345_847	226_012345_1	1938_012345_38	97_012345_4	105_012345_1	1552_012345_65	1280_012345_362
217_012345_1	621_012345_10	901_012345_1	1300_012345_79	156_012345_135	289_012345_1	214_012345_1	702_012345_1	219_012345_1	60_012345_1	63_012345_1	274_012345_2	867_012345_67	112_012345_1	252_012345_109	617_012345_1	174_012345_214	490_012345_262	172_012345_516	1172_012345_73	1051_012345_41	26_012345_336	1634_012345_6	1057_012345_619	1943_012345_174	43_012345_15	182_012345_1	1_012345_1	404_012345_19	187_012345_24	1402_012345_109	189_012345_1	363_012345_1	658_012345_30	74_012345_1	1091_012345_279	25_012345_1	999_012345_4	305_012345_13	1277_012345_170	76_012345_1	108_012345_1	1646_012345_19	168_012345_843	226_012345_1	1938_012345_34	97_012345_4	105_012345_1	1552_012345_70	1280_012345_367
217_012345_1	621_012345_8	901_012345_1	1300_012345_79	156_012345_135	289_012345_1	214_012345_1	702_012345_1	219_012345_1	60_012345_1	63_012345_1	274_012345_1	867_012345_71	112_012345_1	252_012345_114	617_012345_1	174_012345_212	490_012345_272	172_012345_524	1172_012345_68	1051_012345_41	26_012345_328	1634_012345_6	1057_012345_619	1943_012345_174	43_012345_16	182_012345_1	1_012345_1	404_012345_16	187_012345_22	1402_012345_103	189_012345_1	363_012345_1	658_012345_29	74_012345_1	1091_012345_275	25_012345_1	999_012345_3	305_012345_12	1277_012345_169	76_012345_1	108_012345_1	1646_012345_16	168_012345_863	226_012345_1	1938_012345_34	97_012345_2	105_012345_1	1552_012345_74	1280_012345_367
217_012345_1	621_012345_8	901_012345_1	1300_012345_80	156_012345_136	289_012345_1	214_012345_1	702_012345_1	219_012345_1	60_012345_1	63_012345_1	274_012345_1	867_012345_71	112_012345_1	252_012345_121	617_012345_1	174_012345_206	490_012345_268	172_012345_520	1172_012345_66	1051_012345_40	26_012345_328	1634_012345_6	1057_012345_602	1943_012345_181	43_012345_14	182_012345_1	1_012345_1	404_012345_15	187_012345_22	1402_012345_105	189_012345_1	363_012345_1	658_012345_24	74_012345_1	1091_012345_280	25_012345_1	999_012345_3	305_012345_15	1277_012345_161	76_012345_1	108_012345_1	1646_012345_13	168_012345_870	226_012345_1	1938_012345_33	97_012345_1	105_012345_1	1552_012345_74	1280_012345_362
217_012345_1	621_012345_8	901_012345_1	1300_012345_83	156_012345_133	289_012345_1	214_012345_1	702_012345_1	219_012345_1	60_012345_1	63_012345_1	274_012345_1	867_012345_69	112_012345_1	252_012345_125	617_012345_1	174_012345_214	490_012345_289	172_012345_509	1172_012345_70	1051_012345_42	26_012345_323	1634_012345_5	1057_012345_593	1943_012345_180	43_012345_11	182_012345_1	1_012345_1	404_012345_12	187_012345_20	1402_012345_108	189_012345_1	363_012345_1	658_012345_27	1091_012345_273	25_012345_1	999_012345_5	305_012345_15	1277_012345_165	76_012345_1	108_012345_1	1646_012345_10	168_012345_859	226_012345_1	1938_012345_32	74_012345_1	105_012345_1	1552_012345_71	1280_012345_356	1430_012345_193
217_012345_1	621_012345_6	901_012345_1	1300_012345_80	156_012345_131	289_012345_1	214_012345_1	702_012345_1	219_012345_1	60_012345_1	63_012345_1	274_012345_1	867_012345_68	112_012345_1	252_012345_122	617_012345_1	174_012345_201	490_012345_286	172_012345_509	1172_012345_69	1051_012345_37	26_012345_322	1634_012345_7	1057_012345_589	1943_012345_182	43_012345_11	182_012345_1	1_012345_1	404_012345_14	187_012345_18	1402_012345_104	189_012345_1	363_012345_1	658_012345_29	1091_012345_286	25_012345_1	999_012345_5	305_012345_15	1277_012345_176	76_012345_1	108_012345_1	1646_012345_10	168_012345_861	226_012345_1	1938_012345_26	74_012345_1	105_012345_1	1552_012345_75	1280_012345_348	1430_012345_195
217_012345_1	621_012345_5	901_012345_1	1300_012345_82	156_012345_139	289_012345_1	214_012345_1	702_012345_1	219_012345_1	60_012345_1	63_012345_1	274_012345_1	867_012345_64	112_012345_1	252_012345_121	617_012345_1	174_012345_196	490_012345_280	172_012345_501	1172_012345_56	1051_012345_40	26_012345_319	1634_012345_6	1057_012345_601	1943_012345_181	43_012345_14	182_012345_1	1_012345_1	404_012345_15	187_012345_20	1402_012345_113	189_012345_1	363_012345_1	658_012345_23	1091_012345_297	25_012345_1	999_012345_4	305_012345_13	1277_012345_183	76_012345_1	108_012345_1	1646_012345_12	168_012345_841	226_012345_1	1938_012345_26	74_012345_1	105_012345_1	1552_012345_72	1280_012345_356	1430_012345_198
217_012345_1	621_012345_6	901_012345_1	1300_012345_83	156_012345_140	289_012345_1	214_012345_1	702_012345_1	219_012345_1	60_012345_1	63_012345_1	274_012345_1	867_012345_63	112_012345_1	252_012345_123	617_012345_1	174_012345_191	490_012345_285	172_012345_503	1172_012345_59	1051_012345_44	26_012345_324	1634_012345_8	1057_012345_599	1943_012345_172	43_012345_13	182_012345_1	1_012345_1	404_012345_14	187_012345_20	1402_012345_112	189_012345_1	363_012345_1	658_012345_25	1091_012345_295	25_012345_1	999_012345_5	305_012345_15	1277_012345_186	76_012345_1	108_012345_1	1646_012345_11	168_012345_846	226_012345_1	1938_012345_25	74_012345_1	105_012345_1	1552_012345_72	1280_012345_363	1430_012345_195
217_012345_1	621_012345_4	901_012345_1	1300_012345_81	156_012345_144	289_012345_1	214_012345_1	702_012345_1	219_012345_1	60_012345_1	63_012345_1	274_012345_1	867_012345_61	112_012345_1	252_012345_127	617_012345_1	174_012345_178	490_012345_282	172_012345_512	1172_012345_55	1051_012345_43	26_012345_323	1634_012345_6	1057_012345_603	1943_012345_179	43_012345_16	182_012345_1	1_012345_1	404_012345_15	187_012345_20	1402_012345_122	189_012345_1	363_012345_1	658_012345_21	1091_012345_294	25_012345_1	999_012345_5	305_012345_13	1277_012345_178	76_012345_1	108_012345_1	1646_012345_10	168_012345_853	226_012345_1	1938_012345_23	74_012345_1	105_012345_1	1552_012345_69	1280_012345_365	1430_012345_196
217_012345_1	621_012345_5	901_012345_1	1300_012345_79	156_012345_153	289_012345_1	214_012345_1	702_012345_1	219_012345_1	60_012345_1	63_012345_1	274_012345_1	867_012345_61	112_012345_1	252_012345_123	617_012345_1	174_012345_174	490_012345_276	172_012345_516	1172_012345_51	1051_012345_43	26_012345_309	1634_012345_6	1057_012345_599	1943_012345_187	43_012345_16	182_012345_1	1_012345_1	404_012345_13	187_012345_20	1402_012345_126	189_012345_1	363_012345_1	658_012345_24	1091_012345_289	25_012345_1	999_012345_7	305_012345_18	1277_012345_177	76_012345_1	108_012345_1	1646_012345_10	168_012345_869	226_012345_1	1938_012345_23	74_012345_1	105_012345_1	1552_012345_68	1280_012345_365	1430_012345_186
217_012345_1	621_012345_4	901_012345_1	1300_012345_75	156_012345_149	289_012345_1	214_012345_1	702_012345_1	219_012345_1	60_012345_1	63_012345_1	867_012345_60	112_012345_1	252_012345_117	617_012345_1	174_012345_170	490_012345_274	172_012345_531	1172_012345_53	1051_012345_42	26_012345_298	1634_012345_8	1057_012345_596	1943_012345_196	43_012345_15	182_012345_1	1_012345_1	404_012345_11	187_012345_18	1402_012345_126	189_012345_1	363_012345_1	658_012345_23	1091_012345_290	25_012345_1	999_012345_7	305_012345_19	1277_012345_179	76_012345_1	108_012345_1	1646_012345_7	168_012345_881	226_012345_1	1938_012345_23	74_012345_1	105_012345_1	1552_012345_67	1280_012345_359	1430_012345_189	19_012345_1
217_012345_1	621_012345_4	901_012345_1	1300_012345_90	156_012345_158	289_012345_1	214_012345_1	702_012345_1	219_012345_1	60_012345_1	63_012345_1	867_012345_62	112_012345_1	252_012345_103	617_012345_1	174_012345_166	490_012345_279	172_012345_527	1172_012345_54	1051_012345_45	26_012345_301	1634_012345_8	1057_012345_595	1943_012345_179	43_012345_16	182_012345_1	1_012345_1	404_012345_11	187_012345_16	1402_012345_125	189_012345_1	363_012345_1	658_012345_23	1091_012345_290	25_012345_1	999_012345_6	305_012345_18	1277_012345_177	76_012345_1	108_012345_1	1646_012345_8	168_012345_899	226_012345_1	1938_012345_18	74_012345_1	105_012345_1	1552_012345_73	1280_012345_364	1430_012345_190	19_012345_1
217_012345_1	621_012345_4	901_012345_1	1300_012345_93	156_012345_156	289_012345_1	214_012345_1	702_012345_1	219_012345_1	60_012345_1	63_012345_1	867_012345_60	112_012345_1	252_012345_100	617_012345_1	174_012345_168	490_012345_276	172_012345_540	1172_012345_58	1051_012345_50	26_012345_317	1634_012345_9	1057_012345_592	1943_012345_168	43_012345_17	182_012345_1	1_012345_1	404_012345_12	187_012345_15	1402_012345_126	189_012345_1	363_012345_1	658_012345_22	1091_012345_293	25_012345_1	999_012345_6	305_012345_17	1277_012345_166	76_012345_1	108_012345_1	1646_012345_8	168_012345_891	226_012345_1	1938_012345_19	74_012345_1	105_012345_1	1552_012345_69	1280_012345_369	1430_012345_192	19_012345_1
217_012345_1	621_012345_3	901_012345_1	1300_012345_97	156_012345_157	289_012345_1	214_012345_1	702_012345_1	219_012345_1	60_012345_1	63_012345_1	867_012345_55	112_012345_1	252_012345_104	617_012345_1	174_012345_161	490_012345_282	172_012345_530	1172_012345_54	1051_012345_58	26_012345_319	1634_012345_10	1057_012345_591	1943_012345_159	43_012345_15	182_012345_1	1_012345_1	404_012345_12	187_012345_15	1402_012345_129	189_012345_1	363_012345_1	658_012345_19	1091_012345_292	25_012345_1	999_012345_6	305_012345_17	1277_012345_171	76_012345_1	108_012345_1	1646_012345_8	168_012345_898	226_012345_1	1938_012345_24	74_012345_1	105_012345_1	1552_012345_64	1280_012345_359	1430_012345_188	19_012345_1
217_012345_1	621_012345_3	901_012345_1	1300_012345_93	156_012345_170	289_012345_1	214_012345_1	702_012345_1	219_012345_1	60_012345_1	63_012345_1	867_012345_56	112_012345_1	252_012345_101	617_012345_1	174_012345_160	490_012345_289	172_012345_535	1172_012345_50	1051_012345_53	26_012345_317	1634_012345_12	1057_012345_580	1943_012345_150	43_012345_16	182_012345_1	1_012345_1	404_012345_10	187_012345_15	1402_012345_123	189_012345_1	363_012345_1	658_012345_21	1091_012345_294	25_012345_1	999_012345_6	305_012345_19	1277_012345_168	76_012345_1	108_012345_1	1646_012345_10	168_012345_905	226_012345_1	1938_012345_20	74_012345_1	105_012345_1	1552_012345_65	1280_012345_362	1430_012345_191	19_012345_1
217_012345_1	621_012345_3	901_012345_1	1300_012345_93	156_012345_180	289_012345_1	214_012345_1	702_012345_1	219_012345_1	60_012345_1	63_012345_1	867_012345_53	112_012345_1	252_012345_103	617_012345_1	174_012345_155	490_012345_287	172_012345_540	1172_012345_53	1051_012345_53	26_012345_326	1634_012345_13	1057_012345_583	1943_012345_132	43_012345_15	182_012345_1	1_012345_1	404_012345_11	187_012345_14	1402_012345_133	189_012345_1	363_012345_1	658_012345_23	1091_012345_302	25_012345_1	999_012345_6	305_012345_16	1277_012345_159	76_012345_1	108_012345_1	1646_012345_11	168_012345_911	226_012345_1	1938_012345_22	74_012345_1	105_012345_1	1552_012345_61	1280_012345_369	1430_012345_192	19_012345_1
217_012345_1	621_012345_2	901_012345_1	1300_012345_90	156_012345_194	289_012345_1	214_012345_1	702_012345_1	219_012345_1	60_012345_1	63_012345_1	867_012345_48	112_012345_1	252_012345_101	617_012345_1	174_012345_152	490_012345_288	172_012345_545	1172_012345_57	1051_012345_51	26_012345_332	1634_012345_14	1057_012345_585	1943_012345_127	43_012345_15	182_012345_1	1_012345_1	404_012345_10	187_012345_13	1402_012345_133	189_012345_1	363_012345_1	658_012345_24	1091_012345_304	25_012345_1	999_012345_5	305_012345_11	1277_012345_163	76_012345_1	108_012345_1	1646_012345_9	168_012345_923	226_012345_1	1938_012345_20	74_012345_1	105_012345_1	1552_012345_57	1280_012345_362	1430_012345_202	19_012345_1
217_012345_1	621_012345_1	901_012345_1	1300_012345_88	156_012345_191	289_012345_1	214_012345_1	702_012345_1	219_012345_1	60_012345_1	63_012345_1	867_012345_50	112_012345_1	252_012345_98	617_012345_1	174_012345_145	490_012345_289	172_012345_545	1172_012345_57	1051_012345_43	26_012345_317	1634_012345_16	1057_012345_594	1943_012345_130	43_012345_15	182_012345_1	1_012345_1	404_012345_7	187_012345_8	1402_012345_129	189_012345_1	363_012345_1	658_012345_24	1091_012345_310	25_012345_1	999_012345_5	305_012345_14	1277_012345_164	76_012345_1	108_012345_1	1646_012345_10	168_012345_947	226_012345_1	1938_012345_15	74_012345_1	105_012345_1	1552_012345_57	1280_012345_364	1430_012345_209	19_012345_1
217_012345_1	621_012345_1	901_012345_1	1300_012345_84	156_012345_186	289_012345_1	214_012345_1	702_012345_1	219_012345_1	60_012345_1	63_012345_1	867_012345_55	112_012345_1	252_012345_95	617_012345_1	174_012345_147	490_012345_282	172_012345_547	1172_012345_61	1051_012345_41	26_012345_323	1634_012345_15	1057_012345_594	1943_012345_127	43_012345_14	182_012345_1	1_012345_1	404_012345_8	187_012345_11	1402_012345_131	189_012345_1	363_012345_1	658_012345_24	1091_012345_304	25_012345_1	999_012345_4	305_012345_16	1277_012345_164	76_012345_1	108_012345_1	1646_012345_10	168_012345_951	226_012345_1	1938_012345_14	74_012345_1	105_012345_1	1552_012345_58	1280_012345_355	1430_012345_211	19_012345_1
217_012345_1	621_012345_1	901_012345_1	1300_012345_87	156_012345_185	289_012345_1	214_012345_1	702_012345_1	219_012345_1	60_012345_1	63_012345_1	867_012345_55	112_012345_1	252_012345_96	617_012345_1	174_012345_145	490_012345_291	172_012345_550	1172_012345_57	1051_012345_36	26_012345_313	1634_012345_18	1057_012345_594	1943_012345_134	43_012345_13	182_012345_1	1_012345_1	404_012345_9	187_012345_14	1402_012345_123	189_012345_1	363_012345_1	658_012345_24	1091_012345_302	25_012345_1	999_012345_3	305_012345_16	1277_012345_161	76_012345_1	108_012345_1	1646_012345_11	168_012345_963	226_012345_1	1938_012345_12	74_012345_1	105_012345_1	1552_012345_70	1280_012345_343	1430_012345_212	19_012345_1
217_012345_1	621_012345_1	901_012345_1	1300_012345_94	156_012345_182	289_012345_1	214_012345_1	702_012345_1	219_012345_1	60_012345_1	63_012345_1	867_012345_52	112_012345_1	252_012345_102	617_012345_1	174_012345_143	490_012345_292	172_012345_553	1172_012345_65	1051_012345_41	26_012345_288	1634_012345_18	1057_012345_587	1943_012345_141	43_012345_16	182_012345_1	1_012345_1	404_012345_10	187_012345_16	1402_012345_121	189_012345_1	363_012345_1	658_012345_20	1091_012345_299	25_012345_1	999_012345_2	305_012345_18	1277_012345_146	76_012345_1	108_012345_1	1646_012345_9	168_012345_979	226_012345_1	1938_012345_12	74_012345_1	105_012345_1	1552_012345_71	1280_012345_331	1430_012345_224	19_012345_1
217_012345_1	621_012345_1	901_012345_1	1300_012345_96	156_012345_175	289_012345_1	214_012345_1	702_012345_1	219_012345_1	60_012345_1	63_012345_1	867_012345_52	112_012345_1	252_012345_94	617_012345_1	174_012345_141	490_012345_289	172_012345_555	1172_012345_65	1051_012345_40	26_012345_284	1634_012345_19	1057_012345_589	1943_012345_127	43_012345_16	182_012345_1	1_012345_1	404_012345_9	187_012345_20	1402_012345_127	189_012345_1	363_012345_1	658_012345_22	1091_012345_291	25_012345_1	999_012345_4	305_012345_20	1277_012345_158	76_012345_1	108_012345_1	1646_012345_9	168_012345_985	226_012345_1	1938_012345_10	74_012345_1	105_012345_1	1552_012345_62	1280_012345_342	1430_012345_227	19_012345_1
217_012345_1	214_012345_1	901_012345_1	1300_012345_88	156_012345_172	289_012345_1	702_012345_1	219_012345_1	60_012345_1	63_012345_1	867_012345_49	112_012345_1	252_012345_84	617_012345_1	174_012345_142	490_012345_299	172_012345_559	1172_012345_70	1051_012345_41	26_012345_297	1634_012345_22	1057_012345_601	1943_012345_127	43_012345_16	182_012345_1	1_012345_1	404_012345_11	187_012345_17	1402_012345_113	189_012345_1	363_012345_1	658_012345_25	1091_012345_300	25_012345_1	999_012345_3	305_012345_25	1277_012345_146	76_012345_1	108_012345_1	1646_012345_8	168_012345_1002	226_012345_1	1938_012345_10	74_012345_1	105_012345_1	1552_012345_65	1280_012345_346	1430_012345_218	19_012345_1	1435_012345_1
217_012345_1	214_012345_1	901_012345_1	1300_012345_88	156_012345_172	289_012345_1	702_012345_1	219_012345_1	60_012345_1	63_012345_1	867_012345_55	112_012345_1	252_012345_90	617_012345_1	174_012345_141	490_012345_304	172_012345_559	1172_012345_70	1051_012345_38	26_012345_298	1634_012345_22	1057_012345_602	1943_012345_130	43_012345_15	182_012345_1	1_012345_1	404_012345_11	187_012345_20	1402_012345_107	189_012345_1	363_012345_1	658_012345_24	1091_012345_289	25_012345_1	999_012345_4	305_012345_24	1277_012345_136	76_012345_1	108_012345_1	1646_012345_9	168_012345_1040	226_012345_1	1938_012345_14	74_012345_1	105_012345_1	1552_012345_64	1280_012345_348	1430_012345_209	19_012345_1	1435_012345_1
217_012345_1	214_012345_1	901_012345_1	1300_012345_85	156_012345_169	289_012345_1	702_012345_1	219_012345_1	60_012345_1	63_012345_1	867_012345_53	112_012345_1	252_012345_94	617_012345_1	174_012345_147	490_012345_302	172_012345_558	1172_012345_77	1051_012345_33	26_012345_297	1634_012345_23	1057_012345_609	1943_012345_134	43_012345_19	182_012345_1	1_012345_1	404_012345_12	187_012345_15	1402_012345_111	189_012345_1	363_012345_1	658_012345_22	1091_012345_298	25_012345_1	999_012345_3	305_012345_26	1277_012345_136	76_012345_1	108_012345_1	1646_012345_9	168_012345_1022	226_012345_1	1938_012345_14	74_012345_1	105_012345_1	1552_012345_64	1280_012345_348	1430_012345_209	19_012345_1	1435_012345_1
217_012345_1	214_012345_1	901_012345_1	1300_012345_84	156_012345_177	289_012345_1	702_012345_1	219_012345_1	60_012345_1	63_012345_1	867_012345_53	112_012345_1	252_012345_98	617_012345_1	174_012345_154	490_012345_298	172_012345_550	1172_012345_75	1051_012345_38	26_012345_304	1634_012345_27	1057_012345_615	1943_012345_126	43_012345_17	182_012345_1	1_012345_1	404_012345_9	187_012345_11	1402_012345_111	189_012345_1	363_012345_1	658_012345_21	1091_012345_296	25_012345_1	999_012345_2	305_012345_26	1277_012345_119	76_012345_1	108_012345_1	1646_012345_9	168_012345_1020	226_012345_1	1938_012345_20	74_012345_1	105_012345_1	1552_012345_63	1280_012345_353	1430_012345_215	19_012345_1	1435_012345_1
217_012345_1	214_012345_1	901_012345_1	1300_012345_83	156_012345_177	289_012345_1	702_012345_1	219_012345_1	60_012345_1	63_012345_1	867_012345_50	112_012345_1	252_012345_106	617_012345_1	174_012345_152	490_012345_301	172_012345_571	1172_012345_75	1051_012345_37	26_012345_301	1634_012345_24	1057_012345_615	1943_012345_141	43_012345_11	182_012345_1	1_012345_1	404_012345_6	187_012345_11	1402_012345_117	189_012345_1	363_012345_1	658_012345_22	1091_012345_281	25_012345_1	999_012345_3	305_012345_28	1277_012345_104	76_012345_1	108_012345_1	1646_012345_9	168_012345_1027	226_012345_1	1938_012345_18	74_012345_1	105_012345_1	1552_012345_60	1280_012345_342	1430_012345_212	19_012345_1	1435_012345_1
217_012345_1	214_012345_1	901_012345_1	1300_012345_77	156_012345_168	289_012345_1	702_012345_1	219_012345_1	60_012345_1	63_012345_1	867_012345_49	112_012345_1	252_012345_110	617_012345_1	174_012345_155	490_012345_306	172_012345_567	1172_012345_76	1051_012345_41	26_012345_305	1634_012345_24	1057_012345_634	1943_012345_137	43_012345_11	182_012345_1	1_012345_1	404_012345_8	187_012345_15	1402_012345_123	189_012345_1	363_012345_1	658_012345_20	1091_012345_281	25_012345_1	999_012345_3	305_012345_31	1277_012345_112	76_012345_1	108_012345_1	1646_012345_8	168_012345_1032	226_012345_1	1938_012345_17	74_012345_1	105_012345_1	1552_012345_55	1280_012345_337	1430_012345_206	19_012345_1	1435_012345_1
217_012345_1	214_012345_1	901_012345_1	1300_012345_77	156_012345_176	289_012345_1	702_012345_1	219_012345_1	60_012345_1	63_012345_1	867_012345_47	112_012345_1	252_012345_108	617_012345_1	174_012345_150	490_012345_307	172_012345_573	1172_012345_74	1051_012345_35	26_012345_296	1634_012345_25	1057_012345_652	1943_012345_145	43_012345_13	182_012345_1	1_012345_1	404_012345_5	187_012345_17	1402_012345_116	189_012345_1	363_012345_1	658_012345_21	1091_012345_280	25_012345_1	999_012345_3	305_012345_32	1277_012345_114	76_012345_1	108_012345_1	1646_012345_9	168_012345_1050	226_012345_1	1938_012345_21	74_012345_1	105_012345_1	1552_012345_54	1280_012345_334	1430_012345_206	19_012345_1	1435_012345_1
217_012345_1	214_012345_1	901_012345_1	1300_012345_82	156_012345_179	289_012345_1	702_012345_1	219_012345_1	60_012345_1	63_012345_1	867_012345_48	112_012345_1	252_012345_116	617_012345_1	174_012345_152	490_012345_314	172_012345_557	1172_012345_78	1051_012345_37	26_012345_297	1634_012345_20	1057_012345_661	1943_012345_139	43_012345_11	182_012345_1	1_012345_1	404_012345_6	187_012345_18	1402_012345_116	189_012345_1	363_012345_1	658_012345_17	1091_012345_274	25_012345_1	999_012345_6	305_012345_27	1277_012345_113	76_012345_1	108_012345_1	1646_012345_6	168_012345_1071	226_012345_1	1938_012345_18	74_012345_1	105_012345_1	1552_012345_48	1280_012345_331	1430_012345_216	19_012345_1	1435_012345_1
217_012345_1	214_012345_1	901_012345_1	1300_012345_82	156_012345_182	289_012345_1	702_012345_1	219_012345_1	60_012345_1	63_012345_1	867_012345_44	112_012345_1	252_012345_113	617_012345_1	174_012345_154	490_012345_313	172_012345_564	1172_012345_77	1051_012345_38	26_012345_287	1634_012345_16	1057_012345_672	1943_012345_139	43_012345_10	182_012345_1	1_012345_1	404_012345_9	187_012345_25	1402_012345_112	189_012345_1	363_012345_1	658_012345_14	1091_012345_252	25_012345_1	999_012345_8	305_012345_25	1277_012345_114	76_012345_1	108_012345_1	1646_012345_6	168_012345_1096	226_012345_1	1938_012345_14	74_012345_1	105_012345_1	1552_012345_46	1280_012345_324	1430_012345_228	19_012345_1	1435_012345_1
217_012345_1	214_012345_1	901_012345_1	1300_012345_74	156_012345_187	289_012345_1	702_012345_1	219_012345_1	60_012345_1	63_012345_1	867_012345_43	112_012345_1	252_012345_110	617_012345_1	174_012345_161	490_012345_309	172_012345_579	1172_012345_78	1051_012345_38	26_012345_282	1634_012345_14	1057_012345_676	1943_012345_144	43_012345_9	182_012345_1	1_012345_1	404_012345_9	187_012345_26	1402_012345_114	189_012345_1	363_012345_1	658_012345_15	1091_012345_250	25_012345_1	999_012345_11	305_012345_24	1277_012345_117	76_012345_1	108_012345_1	1646_012345_8	168_012345_1086	226_012345_1	1938_012345_17	74_012345_1	105_012345_1	1552_012345_38	1280_012345_326	1430_012345_223	19_012345_1	1435_012345_1
217_012345_1	214_012345_1	901_012345_1	1300_012345_73	156_012345_195	289_012345_1	702_012345_1	219_012345_1	60_012345_1	63_012345_1	867_012345_47	112_012345_1	252_012345_108	617_012345_1	174_012345_160	490_012345_313	172_012345_580	1172_012345_79	1051_012345_37	26_012345_275	1634_012345_14	1057_012345_666	1943_012345_154	43_012345_6	182_012345_1	1_012345_1	404_012345_10	187_012345_27	1402_012345_107	189_012345_1	363_012345_1	658_012345_17	1091_012345_257	25_012345_1	999_012345_8	305_012345_30	1277_012345_117	76_012345_1	108_012345_1	1646_012345_9	168_012345_1074	226_012345_1	1938_012345_16	74_012345_1	105_012345_1	1552_012345_40	1280_012345_333	1430_012345_226	19_012345_1	1435_012345_1
[truncated: 4,420 more rows]
[truncated: 1,727 more columns]
