# Supplementary material for: Environmental change makes robust ecological networks fragile
Source: Nat Commun. 2016 Aug 11;7:12462. doi: 10.1038/ncomms12462 (PMC4987532; doi:10.1038/ncomms12462)
Supplement: Supplementary Data 1 — Host-parasite networks and host extinction sequences in Avida experiments. The compressed archive includes the 100 co-evolved host-parasite networks and the host extinction sequences in the historical scenario. [file ncomms12462-s2.zip › Supplementary_data_S1/host_extinction_sequence_11.csv]

199_46_1	619_01_2	198_03_1	1144_0_1	1145_013_1	818_0_1	345_2_5	346_46_1	347_2_4	340_46_1	341_04_3	343_46_7	810_46_1	811_2_1	812_46_1	348_46_4	817_03_1	595_4_1	1149_0_1	719_0_1	718_46_2	717_46_3	713_12_2	712_2_1	711_4_1	662_01_2	618_12_2	915_46_1	914_46_2	917_46_1	1069_3_1	1068_46_1	916_12_1	1063_03_1	1065_46_1	1067_3_1	298_2_2	299_12_4	296_46_3	297_03_1	294_46_3	292_46_2	293_01_3	290_12_2	291_46_5	1129_46_1	1084_03_1	1083_4_1	1082_46_1	1081_03_1
619_01_1	198_03_2	344_46_3	345_2_3	346_46_1	347_2_5	340_46_1	341_04_2	343_46_5	812_46_1	348_46_3	817_03_1	595_4_1	1149_0_2	719_0_1	718_46_4	717_46_2	713_12_2	711_4_1	915_46_1	914_46_2	917_46_1	1069_3_1	1068_46_2	1063_03_1	1065_46_2	1067_3_2	424_46_1	298_2_3	299_12_4	296_46_3	297_03_2	294_46_5	295_46_2	292_46_3	293_01_3	290_12_2	291_46_7	1129_46_1	592_01_1	1083_4_1	1082_46_1	1081_03_1	598_46_1	197_46_1	196_01_4	191_46_3	190_46_2	1089_12_2	192_5_4
619_01_1	344_46_1	345_2_4	346_46_2	347_2_4	340_46_1	343_46_6	812_46_1	348_46_2	595_4_1	719_0_1	718_46_4	717_46_4	713_12_3	914_46_2	917_46_2	1068_46_2	911_046_2	1067_3_4	424_46_1	298_2_2	299_12_1	296_46_2	297_03_1	294_46_6	295_46_2	292_46_4	290_12_3	291_46_7	592_01_1	1083_4_1	198_03_3	194_46_1	197_46_1	196_01_11	191_46_2	190_46_2	1089_12_1	192_5_4	271_46_6	272_46_2	273_2_1	274_346_9	275_12_2	276_12_9	277_34_2	278_46_9	279_46_3	525_46_2	527_46_3
345_2_3	346_46_1	347_2_2	340_46_1	343_46_1	812_46_2	348_46_3	718_46_3	717_46_3	713_12_2	914_46_2	917_46_3	1068_46_2	1067_3_1	424_46_1	298_2_2	299_12_1	296_46_3	297_03_1	294_46_5	292_46_4	291_46_4	1083_4_1	198_03_4	195_46_8	194_46_1	197_46_1	196_01_17	191_46_1	192_5_3	271_46_6	272_46_3	273_2_2	274_346_8	275_12_3	276_12_11	277_34_3	278_46_18	279_46_2	525_46_3	527_46_6	520_46_5	523_46_1	1016_2_5	528_12_9	529_46_7	442_46_4	441_46_6	440_01_2	446_013_13
345_2_4	347_2_5	343_46_1	812_46_5	348_46_2	917_46_6	424_46_1	298_2_1	296_46_6	297_03_1	294_46_17	292_46_4	291_46_6	198_03_10	195_46_2	194_46_1	196_01_14	191_46_1	192_5_5	271_46_4	272_46_4	273_2_2	274_346_11	275_12_4	276_12_19	277_34_1	278_46_20	279_46_1	525_46_7	527_46_9	1018_12_1	523_46_1	1016_2_4	528_12_6	529_46_8	442_46_3	441_46_10	440_01_2	446_013_30	445_46_4	444_4_1	108_46_2	109_46_3	102_46_2	100_4_5	589_46_5	106_46_18	107_03_19	104_46_3	105_12_9
345_2_4	347_2_5	343_46_1	812_46_6	348_46_1	815_346_2	917_46_6	298_2_1	296_46_1	297_03_1	294_46_15	292_46_4	291_46_2	198_03_15	195_46_4	194_46_1	196_01_10	191_46_1	192_5_5	271_46_2	272_46_2	273_2_4	274_346_10	275_12_4	276_12_19	278_46_20	279_46_1	525_46_16	527_46_14	523_46_1	1016_2_6	528_12_11	529_46_5	442_46_3	441_46_7	440_01_4	446_013_43	445_46_5	108_46_2	109_46_3	102_46_1	100_4_9	589_46_9	106_46_21	107_03_19	104_46_5	105_12_18	38_46_4	33_46_3	32_46_4
345_2_5	347_2_3	343_46_1	812_46_4	348_46_4	815_346_1	296_46_1	297_03_1	294_46_23	292_46_2	291_46_1	198_03_17	195_46_4	194_46_1	196_01_16	191_46_1	192_5_4	272_46_1	273_2_5	274_346_9	275_12_4	276_12_24	278_46_25	279_46_1	525_46_14	527_46_13	523_46_1	1016_2_7	528_12_11	529_46_6	442_46_3	441_46_8	440_01_7	446_013_39	445_46_6	108_46_5	109_46_6	102_46_1	100_4_6	106_46_17	107_03_15	104_46_7	105_12_25	38_46_5	33_46_4	32_46_5	31_46_10	909_03_2	37_46_13	36_46_13
217_46_5	214_12_11	215_03_1	212_2_3	213_46_3	210_46_13	663_46_8	767_12_30	218_2_3	219_03_5	91_03_1	131_2_11	620_46_3	137_46_3	957_01_8	135_46_2	134_2_20	494_03_1	495_12_3	139_12_19	138_46_17	490_46_9	491_46_12	24_5_2	26_46_26	167_46_14	20_46_20	697_12_14	22_46_15	160_4_6	251_46_2	28_34_17	29_5_2	161_46_1	289_12_19	345_2_3	405_46_3	347_2_2	403_46_4	402_46_5	572_46_4	281_46_1	280_2_3	200_04_3	549_013_3	348_46_6	815_346_1	1095_46_7	1090_03_2	400_346_1
217_46_4	214_12_16	215_03_1	212_2_1	213_46_3	210_46_11	663_46_10	767_12_29	218_2_3	219_03_1	131_2_9	620_46_1	137_46_2	957_01_6	135_46_8	134_2_22	494_03_1	139_12_12	138_46_9	490_46_7	491_46_10	24_5_3	26_46_27	167_46_24	20_46_22	697_12_7	22_46_8	160_4_3	251_46_2	28_34_16	29_5_2	94_03_5	289_12_22	345_2_4	405_46_6	347_2_1	403_46_3	402_46_4	343_46_1	281_46_1	8_5_14	200_04_2	549_013_1	348_46_5	337_46_30	1095_46_6	1159_05_9	1093_4_6	1155_46_4	331_46_35
217_46_5	214_12_15	224_46_2	213_46_2	210_46_11	663_46_9	767_12_27	218_2_3	219_03_1	131_2_3	620_46_1	137_46_4	957_01_2	135_46_16	134_2_13	139_12_10	138_46_10	490_46_14	491_46_4	24_5_2	26_46_23	167_46_21	20_46_26	697_12_13	22_46_5	95_12_1	28_34_16	29_5_1	94_03_2	289_12_24	345_2_14	405_46_9	403_46_3	402_46_4	343_46_1	281_46_1	8_5_15	548_034_7	348_46_6	337_46_40	1095_46_8	1159_05_4	1093_4_4	331_46_41	455_03_6	158_46_5	122_2_5	260_46_8	267_4_1	273_2_3
217_46_5	214_12_8	224_46_6	213_46_4	210_46_12	663_46_12	767_12_23	218_2_4	219_03_1	131_2_3	137_46_4	135_46_15	134_2_13	139_12_6	138_46_10	490_46_16	491_46_3	24_5_1	26_46_31	92_2_16	20_46_18	697_12_12	22_46_5	95_12_1	28_34_10	29_5_1	94_03_1	289_12_19	345_2_11	405_46_13	403_46_5	402_46_4	281_46_1	8_5_14	548_034_13	348_46_2	337_46_40	1095_46_8	1159_05_3	1093_4_1	331_46_38	455_03_9	158_46_4	122_2_3	260_46_8	267_4_1	273_2_3	129_04_67	849_46_15	59_46_1
217_46_7	214_12_9	224_46_8	213_46_5	210_46_13	663_46_15	767_12_28	218_2_3	219_03_1	131_2_5	137_46_2	135_46_13	134_2_7	139_12_8	138_46_11	490_46_21	491_46_2	26_46_30	92_2_20	20_46_13	697_12_16	22_46_1	95_12_1	28_34_2	29_5_1	289_12_18	345_2_8	405_46_14	403_46_5	402_46_5	281_46_1	8_5_24	548_034_15	285_46_6	337_46_28	1095_46_8	1159_05_1	331_46_43	455_03_8	158_46_3	122_2_3	260_46_11	273_2_2	129_04_79	849_46_12	59_46_1	58_12_14	55_2_6	54_03_47	57_46_3
217_46_7	214_12_9	224_46_6	213_46_10	210_46_12	663_46_17	767_12_21	218_2_8	219_03_1	131_2_2	137_46_2	135_46_16	134_2_6	139_12_2	138_46_15	490_46_18	491_46_1	26_46_30	92_2_13	20_46_16	697_12_16	22_46_1	95_12_1	28_34_3	29_5_1	289_12_17	345_2_12	405_46_18	403_46_3	402_46_2	281_46_1	8_5_22	548_034_17	348_46_5	337_46_27	1095_46_18	331_46_44	455_03_10	158_46_1	122_2_6	260_46_16	273_2_1	129_04_73	849_46_13	59_46_1	58_12_15	55_2_1	54_03_61	57_46_3	51_04_15
217_46_10	214_12_6	224_46_9	213_46_13	210_46_15	663_46_15	767_12_20	218_2_7	219_03_1	131_2_2	137_46_5	135_46_19	134_2_4	139_12_4	138_46_17	490_46_13	26_46_44	92_2_14	20_46_14	697_12_19	22_46_1	95_12_1	28_34_3	29_5_1	289_12_19	345_2_6	405_46_19	403_46_8	221_46_8	281_46_1	8_5_26	548_034_15	348_46_2	337_46_32	1095_46_14	402_46_1	331_46_53	455_03_9	122_2_4	260_46_19	273_2_1	129_04_83	849_46_10	59_46_1	58_12_8	54_03_77	57_46_1	51_04_12	50_46_1	53_2_4
217_46_12	214_12_7	224_46_6	213_46_14	210_46_17	663_46_12	767_12_18	218_2_5	219_03_1	131_2_1	137_46_3	135_46_17	139_12_5	138_46_11	490_46_14	26_46_44	92_2_16	20_46_11	697_12_12	22_46_1	95_12_1	29_5_1	289_12_17	345_2_1	405_46_17	403_46_3	221_46_7	281_46_1	8_5_31	548_034_14	285_46_4	337_46_28	1095_46_22	402_46_1	331_46_67	455_03_15	122_2_2	260_46_22	273_2_1	129_04_84	849_46_9	59_46_1	58_12_11	54_03_87	51_04_4	50_46_1	52_2_11	417_12_6	828_46_16	371_46_6
217_46_11	214_12_6	224_46_4	213_46_21	210_46_23	663_46_16	767_12_21	218_2_9	219_03_1	131_2_2	137_46_1	135_46_17	139_12_5	138_46_11	490_46_7	26_46_59	92_2_15	20_46_11	697_12_15	22_46_1	95_12_1	29_5_1	289_12_30	405_46_18	403_46_6	221_46_6	281_46_1	8_5_35	548_034_8	285_46_4	337_46_28	1095_46_19	402_46_1	331_46_52	455_03_20	122_2_2	260_46_14	273_2_2	129_04_80	849_46_7	59_46_1	58_12_12	54_03_107	51_04_3	50_46_1	52_2_8	417_12_7	828_46_15	371_46_7	370_46_5
217_46_21	214_12_1	224_46_1	213_46_20	210_46_26	663_46_18	767_12_21	218_2_9	219_03_1	131_2_1	135_46_26	139_12_3	138_46_9	490_46_7	26_46_51	92_2_10	20_46_12	697_12_15	22_46_1	95_12_1	29_5_1	289_12_23	405_46_16	403_46_5	221_46_5	281_46_1	8_5_32	548_034_12	285_46_9	337_46_21	1095_46_23	402_46_1	331_46_47	455_03_22	122_2_1	260_46_15	273_2_2	129_04_70	849_46_9	59_46_1	58_12_12	54_03_129	51_04_2	50_46_1	52_2_6	417_12_6	828_46_14	371_46_7	370_46_7	294_46_37
217_46_15	213_46_31	210_46_22	663_46_17	767_12_20	218_2_7	131_2_2	135_46_21	139_12_5	138_46_12	490_46_6	26_46_44	92_2_9	20_46_7	697_12_14	22_46_1	95_12_1	29_5_1	289_12_23	405_46_17	403_46_6	221_46_3	281_46_1	8_5_29	548_034_6	285_46_9	337_46_17	1095_46_26	331_46_51	455_03_27	260_46_21	273_2_1	129_04_65	849_46_10	59_46_1	58_12_15	54_03_146	50_46_1	52_2_4	417_12_1	828_46_12	371_46_7	370_46_13	294_46_46	372_46_9	201_46_1	198_03_23	313_04_44	194_46_1	316_12_1
217_46_10	213_46_21	210_46_27	663_46_16	767_12_14	218_2_14	135_46_20	139_12_5	138_46_11	490_46_4	26_46_50	92_2_7	20_46_4	697_12_10	22_46_1	29_5_1	289_12_21	405_46_13	403_46_3	221_46_5	281_46_1	8_5_32	548_034_4	285_46_10	1095_46_26	331_46_40	455_03_26	260_46_24	129_04_50	849_46_12	59_46_1	58_12_14	54_03_164	50_46_1	52_2_5	417_12_2	828_46_13	371_46_7	370_46_15	294_46_44	372_46_5	201_46_1	198_03_29	313_04_33	194_46_1	316_12_1	314_46_1	115_46_73	391_2_10	202_46_64
217_46_11	213_46_18	210_46_27	663_46_10	767_12_12	218_2_9	135_46_25	139_12_5	138_46_8	490_46_1	26_46_46	92_2_4	20_46_1	697_12_7	22_46_1	29_5_1	289_12_21	405_46_18	403_46_6	221_46_6	281_46_1	8_5_24	548_034_5	285_46_8	1095_46_35	331_46_37	455_03_27	260_46_24	129_04_53	849_46_11	59_46_1	58_12_12	54_03_173	50_46_1	52_2_5	417_12_4	828_46_14	371_46_8	370_46_13	294_46_42	372_46_6	201_46_1	198_03_39	313_04_30	194_46_1	316_12_1	314_46_1	115_46_69	391_2_7	202_46_74
217_46_7	213_46_29	210_46_24	663_46_12	767_12_9	218_2_5	135_46_19	139_12_8	138_46_13	26_46_48	20_46_1	697_12_5	22_46_1	29_5_1	289_12_29	405_46_20	403_46_4	221_46_4	8_5_22	548_034_3	285_46_4	1095_46_37	331_46_35	455_03_36	260_46_19	129_04_53	849_46_10	59_46_1	58_12_13	54_03_196	50_46_1	52_2_5	417_12_3	828_46_13	371_46_10	370_46_17	294_46_32	372_46_1	201_46_1	198_03_40	313_04_26	194_46_1	316_12_1	314_46_1	115_46_83	391_2_6	202_46_84	110_46_60	395_46_26	112_46_28
217_46_8	213_46_28	210_46_25	663_46_14	767_12_8	218_2_9	135_46_23	139_12_7	138_46_10	26_46_43	697_12_2	22_46_1	29_5_1	289_12_29	405_46_22	403_46_8	221_46_8	8_5_20	548_034_3	285_46_7	1095_46_37	331_46_17	455_03_37	260_46_28	129_04_48	849_46_10	59_46_1	58_12_10	54_03_207	50_46_1	52_2_4	417_12_1	828_46_11	371_46_15	370_46_17	294_46_29	201_46_1	198_03_28	313_04_28	194_46_1	316_12_1	314_46_1	115_46_98	391_2_3	202_46_78	110_46_82	395_46_31	112_46_34	278_46_84	83_46_5
217_46_9	213_46_32	210_46_26	663_46_10	767_12_9	218_2_13	135_46_27	139_12_12	138_46_13	26_46_28	697_12_1	22_46_1	29_5_1	289_12_33	405_46_23	403_46_13	221_46_9	8_5_9	285_46_7	1095_46_39	331_46_20	455_03_27	260_46_33	129_04_51	849_46_13	59_46_1	58_12_11	54_03_216	50_46_1	52_2_2	417_12_2	828_46_17	371_46_15	370_46_23	294_46_33	201_46_1	198_03_27	313_04_21	194_46_1	316_12_1	314_46_1	115_46_90	202_46_75	110_46_86	395_46_24	112_46_48	278_46_76	83_46_6	80_46_1	175_12_1
217_46_8	213_46_28	210_46_22	663_46_7	767_12_12	218_2_11	135_46_33	139_12_16	138_46_12	26_46_20	697_12_1	22_46_1	29_5_1	289_12_38	405_46_28	403_46_15	221_46_5	8_5_6	285_46_10	1095_46_42	331_46_18	455_03_14	260_46_34	129_04_44	849_46_20	59_46_1	58_12_8	54_03_225	50_46_1	52_2_2	417_12_4	828_46_9	371_46_12	370_46_30	294_46_37	201_46_1	198_03_17	313_04_30	194_46_1	316_12_1	314_46_1	115_46_79	202_46_85	110_46_91	395_46_20	112_46_40	278_46_85	83_46_5	80_46_1	175_12_1
217_46_7	213_46_26	210_46_25	663_46_12	767_12_13	218_2_6	135_46_27	139_12_18	138_46_15	26_46_23	697_12_1	289_12_51	405_46_20	403_46_17	97_12_47	8_5_8	285_46_9	1095_46_38	331_46_18	260_46_34	129_04_51	849_46_28	59_46_1	58_12_4	54_03_241	50_46_1	52_2_3	417_12_4	828_46_14	371_46_12	370_46_31	294_46_31	201_46_1	198_03_11	313_04_28	194_46_1	314_46_1	115_46_71	202_46_67	110_46_104	276_12_4	112_46_53	278_46_92	83_46_6	80_46_1	85_46_8	525_46_10	527_46_35	7_46_4	917_46_68
217_46_6	213_46_26	210_46_23	663_46_12	767_12_8	218_2_7	135_46_30	139_12_24	138_46_24	26_46_10	697_12_1	289_12_43	405_46_20	403_46_17	97_12_56	8_5_5	285_46_5	1095_46_43	331_46_20	260_46_43	129_04_44	849_46_22	59_46_1	58_12_2	54_03_272	50_46_1	52_2_6	417_12_5	828_46_13	371_46_11	370_46_39	294_46_27	201_46_1	198_03_3	313_04_24	194_46_1	314_46_1	115_46_54	202_46_83	110_46_108	276_12_6	112_46_61	278_46_81	83_46_6	80_46_1	85_46_4	525_46_7	527_46_25	7_46_6	917_46_85
217_46_7	213_46_28	210_46_17	663_46_8	767_12_10	218_2_3	135_46_23	139_12_16	138_46_31	26_46_2	697_12_3	289_12_41	405_46_17	403_46_15	97_12_55	8_5_4	285_46_2	1095_46_43	331_46_17	260_46_46	129_04_43	849_46_16	59_46_1	58_12_4	54_03_305	50_46_1	52_2_5	417_12_12	828_46_7	371_46_11	370_46_38	294_46_23	201_46_1	198_03_1	313_04_21	194_46_1	314_46_1	115_46_58	202_46_74	110_46_104	276_12_9	112_46_63	278_46_76	83_46_16	80_46_1	85_46_2	525_46_11	527_46_28	7_46_5	917_46_83
217_46_9	213_46_30	210_46_22	663_46_8	767_12_8	218_2_3	135_46_14	139_12_18	138_46_22	26_46_5	697_12_3	289_12_46	405_46_17	403_46_17	97_12_63	8_5_1	285_46_1	1095_46_35	331_46_18	260_46_47	129_04_42	849_46_19	59_46_1	58_12_3	54_03_324	50_46_1	52_2_4	417_12_14	828_46_10	371_46_7	370_46_32	294_46_23	201_46_1	198_03_1	313_04_11	194_46_1	314_46_1	115_46_48	202_46_63	110_46_107	276_12_15	112_46_71	278_46_89	83_46_12	80_46_1	85_46_1	525_46_11	527_46_25	7_46_5	917_46_101
217_46_6	213_46_28	210_46_25	663_46_9	767_12_11	218_2_1	135_46_10	139_12_12	138_46_24	26_46_1	697_12_3	289_12_47	405_46_21	403_46_8	402_46_1	8_5_1	1095_46_32	331_46_13	260_46_42	129_04_33	849_46_16	59_46_1	58_12_1	54_03_336	50_46_1	52_2_5	417_12_20	828_46_8	371_46_11	370_46_36	294_46_31	201_46_1	198_03_1	313_04_8	194_46_1	314_46_1	115_46_56	202_46_60	110_46_109	276_12_21	112_46_67	278_46_92	83_46_8	80_46_1	85_46_1	525_46_18	527_46_31	7_46_2	917_46_101	170_12_47
217_46_3	213_46_31	210_46_31	663_46_7	767_12_7	135_46_13	139_12_18	138_46_26	26_46_1	697_12_1	289_12_53	405_46_19	403_46_10	402_46_1	8_5_1	1095_46_24	331_46_14	260_46_36	129_04_19	849_46_23	59_46_1	58_12_1	54_03_350	50_46_1	52_2_7	417_12_25	828_46_6	371_46_5	370_46_45	294_46_30	201_46_1	198_03_1	313_04_7	194_46_1	314_46_1	115_46_48	202_46_68	110_46_100	276_12_27	112_46_75	278_46_84	83_46_7	80_46_1	85_46_1	525_46_21	527_46_27	7_46_2	917_46_109	170_12_59	528_12_25
217_46_2	213_46_38	210_46_25	663_46_5	767_12_13	135_46_12	139_12_20	138_46_25	26_46_1	697_12_1	289_12_62	405_46_27	403_46_9	402_46_1	8_5_1	1095_46_28	331_46_11	260_46_38	129_04_14	849_46_29	59_46_1	58_12_1	54_03_364	50_46_1	52_2_5	417_12_30	828_46_2	371_46_5	370_46_30	294_46_33	201_46_1	198_03_1	313_04_3	194_46_1	314_46_1	115_46_40	202_46_67	110_46_100	276_12_30	112_46_81	278_46_98	83_46_10	80_46_1	85_46_1	525_46_19	527_46_28	7_46_3	917_46_114	170_12_64	528_12_23
217_46_1	213_46_45	210_46_29	663_46_4	767_12_10	135_46_9	139_12_24	138_46_26	26_46_1	289_12_58	405_46_30	403_46_12	1095_46_38	331_46_10	35_46_8	260_46_36	129_04_6	59_46_1	58_12_1	54_03_371	50_46_1	52_2_4	417_12_35	828_46_3	371_46_3	370_46_43	294_46_40	201_46_1	198_03_1	313_04_3	194_46_1	314_46_1	115_46_41	202_46_72	110_46_95	276_12_37	112_46_83	278_46_78	83_46_8	80_46_1	85_46_1	525_46_22	527_46_37	7_46_1	917_46_119	170_12_69	528_12_19	910_46_58	441_46_16	446_013_62
213_46_39	210_46_33	663_46_5	767_12_10	135_46_8	139_12_22	138_46_25	26_46_1	289_12_61	405_46_27	403_46_20	1095_46_34	331_46_16	35_46_4	260_46_35	129_04_5	59_46_1	58_12_1	54_03_374	50_46_1	52_2_1	417_12_36	828_46_3	371_46_1	370_46_47	294_46_35	201_46_1	198_03_1	313_04_4	194_46_1	314_46_1	115_46_40	776_46_30	110_46_96	276_12_32	112_46_89	278_46_75	83_46_7	80_46_1	85_46_1	525_46_18	527_46_31	7_46_1	917_46_123	528_12_26	910_46_61	441_46_20	446_013_68	445_46_2	245_46_1
213_46_43	210_46_27	663_46_4	767_12_8	135_46_8	139_12_19	138_46_33	26_46_1	289_12_56	405_46_27	403_46_12	1095_46_32	331_46_7	35_46_1	260_46_33	129_04_8	59_46_1	58_12_1	54_03_374	50_46_1	417_12_34	828_46_2	371_46_1	370_46_54	294_46_25	201_46_1	198_03_1	313_04_5	194_46_1	314_46_1	115_46_39	776_46_25	110_46_89	276_12_30	112_46_100	278_46_75	83_46_13	80_46_1	85_46_1	525_46_21	527_46_37	7_46_1	917_46_135	528_12_27	910_46_81	441_46_16	446_013_74	445_46_2	245_46_1	108_46_1
213_46_43	210_46_26	663_46_3	767_12_6	135_46_8	139_12_15	138_46_42	26_46_1	289_12_54	405_46_29	403_46_14	1095_46_31	331_46_3	260_46_28	129_04_8	849_46_32	59_46_1	58_12_1	54_03_384	50_46_1	417_12_36	828_46_7	370_46_50	294_46_31	201_46_1	313_04_4	194_46_1	314_46_1	115_46_44	776_46_45	110_46_94	276_12_19	112_46_110	278_46_91	83_46_19	80_46_1	85_46_1	525_46_24	527_46_27	7_46_1	917_46_132	528_12_27	910_46_69	441_46_9	446_013_77	445_46_4	245_46_1	108_46_1	109_46_7	241_46_1
213_46_51	210_46_24	663_46_3	767_12_6	135_46_6	139_12_12	138_46_40	26_46_1	289_12_60	405_46_26	403_46_14	1095_46_28	331_46_1	260_46_19	129_04_7	849_46_33	59_46_1	58_12_1	54_03_397	50_46_1	417_12_40	828_46_1	370_46_44	294_46_26	201_46_1	313_04_3	194_46_1	314_46_1	115_46_40	776_46_34	110_46_99	276_12_24	112_46_92	278_46_97	83_46_11	80_46_1	85_46_1	525_46_23	527_46_30	7_46_1	917_46_127	528_12_25	910_46_61	441_46_10	446_013_80	445_46_2	245_46_1	108_46_1	109_46_12	241_46_1
213_46_50	210_46_23	767_12_4	135_46_10	139_12_13	138_46_44	26_46_1	289_12_55	405_46_22	403_46_14	1095_46_31	260_46_23	129_04_8	849_46_36	59_46_1	58_12_1	54_03_395	50_46_1	417_12_43	370_46_33	294_46_40	194_46_1	314_46_1	115_46_46	776_46_44	110_46_98	276_12_19	112_46_101	278_46_91	83_46_12	80_46_1	85_46_1	525_46_21	527_46_25	7_46_1	917_46_130	528_12_30	910_46_54	441_46_14	446_013_77	445_46_3	245_46_1	108_46_1	109_46_12	241_46_1	388_46_5	106_46_48	104_46_26	105_12_24	38_46_8
213_46_54	210_46_24	767_12_8	135_46_4	139_12_9	138_46_35	26_46_1	289_12_60	405_46_26	403_46_17	1095_46_44	260_46_22	129_04_7	849_46_36	59_46_1	58_12_1	54_03_412	50_46_1	417_12_45	370_46_34	294_46_35	194_46_1	314_46_1	115_46_41	776_46_35	110_46_90	276_12_15	112_46_106	278_46_96	83_46_14	80_46_1	85_46_1	525_46_23	527_46_31	7_46_1	917_46_127	528_12_26	910_46_50	441_46_11	446_013_67	445_46_4	245_46_1	108_46_1	109_46_8	241_46_1	388_46_3	106_46_42	104_46_26	105_12_26	38_46_4
213_46_60	210_46_29	767_12_11	135_46_4	139_12_3	138_46_39	26_46_1	289_12_60	405_46_26	403_46_11	1095_46_41	260_46_24	129_04_5	849_46_26	59_46_1	58_12_1	54_03_403	50_46_1	417_12_43	370_46_42	294_46_29	194_46_1	314_46_1	115_46_33	776_46_28	110_46_82	276_12_16	112_46_103	278_46_86	83_46_10	80_46_1	85_46_1	525_46_22	527_46_32	7_46_1	917_46_130	528_12_26	910_46_53	441_46_9	446_013_70	445_46_1	245_46_1	108_46_1	109_46_6	241_46_1	388_46_3	106_46_41	104_46_24	105_12_29	38_46_4
213_46_69	210_46_22	767_12_10	135_46_7	139_12_2	138_46_35	26_46_1	289_12_55	405_46_21	403_46_14	1095_46_47	260_46_27	129_04_2	849_46_21	59_46_1	58_12_1	54_03_422	50_46_1	417_12_35	370_46_40	294_46_43	194_46_1	314_46_1	115_46_36	776_46_36	110_46_80	276_12_18	112_46_108	278_46_79	83_46_13	80_46_1	85_46_1	525_46_31	527_46_31	7_46_1	917_46_138	528_12_28	910_46_60	441_46_5	446_013_71	445_46_2	245_46_1	108_46_1	109_46_5	241_46_1	106_46_34	104_46_44	105_12_24	38_46_4	33_46_1
213_46_77	210_46_17	767_12_14	135_46_2	139_12_2	138_46_34	26_46_1	289_12_55	405_46_11	403_46_9	1095_46_32	260_46_35	129_04_6	849_46_27	59_46_1	58_12_1	54_03_446	50_46_1	417_12_36	370_46_57	294_46_44	194_46_1	115_46_32	776_46_30	110_46_69	276_12_19	112_46_99	278_46_82	83_46_8	80_46_1	85_46_1	525_46_26	527_46_36	7_46_1	917_46_151	528_12_30	910_46_53	441_46_6	446_013_73	245_46_1	108_46_1	109_46_5	241_46_1	106_46_31	104_46_33	105_12_26	38_46_7	33_46_1	31_46_1	37_46_1
213_46_78	210_46_13	767_12_16	135_46_5	139_12_2	138_46_42	26_46_1	289_12_67	405_46_8	403_46_6	1095_46_41	260_46_32	129_04_3	849_46_27	59_46_1	58_12_1	54_03_460	50_46_1	417_12_36	370_46_44	294_46_39	194_46_1	115_46_30	776_46_32	110_46_75	276_12_19	112_46_92	278_46_84	83_46_5	80_46_1	85_46_1	525_46_30	527_46_33	7_46_1	917_46_143	528_12_24	910_46_78	441_46_4	446_013_67	245_46_1	108_46_1	109_46_5	241_46_1	106_46_21	104_46_34	105_12_25	38_46_9	33_46_1	31_46_1	37_46_1
213_46_77	210_46_10	767_12_15	135_46_1	139_12_1	138_46_46	26_46_1	289_12_57	405_46_10	403_46_10	1095_46_33	260_46_32	129_04_3	849_46_27	59_46_1	58_12_1	54_03_473	50_46_1	417_12_45	370_46_51	294_46_43	194_46_1	115_46_26	776_46_39	110_46_70	276_12_19	112_46_89	278_46_84	83_46_7	80_46_1	85_46_1	525_46_31	527_46_33	7_46_1	917_46_164	528_12_25	910_46_67	441_46_5	446_013_79	245_46_1	108_46_1	109_46_4	241_46_1	106_46_15	104_46_34	105_12_18	38_46_10	33_46_1	31_46_1	37_46_1
213_46_60	210_46_13	767_12_16	135_46_1	139_12_2	138_46_41	26_46_1	289_12_37	405_46_6	403_46_8	1095_46_28	260_46_45	129_04_1	849_46_29	59_46_1	58_12_1	54_03_460	50_46_1	417_12_47	370_46_58	294_46_36	194_46_1	115_46_23	776_46_35	110_46_70	276_12_8	112_46_91	278_46_80	83_46_13	80_46_1	85_46_1	525_46_35	527_46_29	7_46_1	917_46_171	528_12_24	910_46_67	441_46_5	446_013_76	245_46_1	108_46_1	109_46_4	241_46_1	106_46_20	104_46_29	105_12_13	38_46_11	33_46_1	31_46_1	37_46_1
213_46_64	210_46_11	767_12_13	135_46_6	139_12_3	138_46_40	26_46_1	289_12_42	405_46_11	403_46_10	1095_46_28	260_46_43	849_46_26	59_46_1	58_12_1	54_03_472	50_46_1	417_12_42	370_46_49	294_46_39	194_46_1	115_46_22	776_46_41	110_46_66	276_12_4	112_46_78	278_46_83	83_46_18	80_46_1	85_46_1	525_46_42	527_46_33	7_46_1	917_46_167	528_12_17	910_46_57	441_46_4	446_013_79	245_46_1	108_46_1	109_46_3	241_46_1	106_46_21	104_46_22	105_12_13	38_46_10	33_46_1	31_46_1	37_46_1	35_46_1
213_46_83	210_46_16	767_12_13	135_46_4	139_12_4	138_46_36	26_46_1	289_12_32	405_46_8	403_46_14	1095_46_21	260_46_35	849_46_25	59_46_1	58_12_1	54_03_478	50_46_1	417_12_51	370_46_36	294_46_49	194_46_1	115_46_17	776_46_47	110_46_55	276_12_6	112_46_72	278_46_89	83_46_18	80_46_1	85_46_1	525_46_37	527_46_26	7_46_1	917_46_180	528_12_14	910_46_62	441_46_6	446_013_77	245_46_1	108_46_1	109_46_7	241_46_1	106_46_21	104_46_14	105_12_18	38_46_6	33_46_1	31_46_1	37_46_1	35_46_1
213_46_90	210_46_15	767_12_16	135_46_6	139_12_4	138_46_42	26_46_1	289_12_26	405_46_7	403_46_4	1095_46_27	260_46_33	849_46_31	59_46_1	58_12_1	54_03_485	50_46_1	417_12_57	370_46_27	294_46_37	194_46_1	115_46_9	776_46_38	110_46_57	276_12_5	112_46_80	278_46_90	83_46_22	80_46_1	85_46_1	525_46_41	527_46_24	7_46_1	917_46_184	528_12_2	910_46_54	441_46_4	446_013_64	245_46_1	108_46_1	109_46_7	241_46_1	106_46_25	104_46_16	105_12_17	38_46_7	33_46_1	31_46_1	37_46_1	35_46_1
213_46_94	210_46_26	767_12_20	135_46_5	139_12_1	138_46_44	26_46_1	289_12_31	405_46_9	403_46_3	1095_46_29	260_46_39	849_46_27	59_46_1	58_12_1	54_03_477	50_46_1	417_12_61	370_46_22	294_46_41	194_46_1	115_46_11	776_46_39	110_46_48	276_12_3	112_46_67	278_46_75	83_46_27	80_46_1	85_46_1	525_46_36	527_46_17	7_46_1	917_46_162	910_46_58	441_46_3	446_013_53	245_46_1	108_46_1	109_46_9	241_46_1	106_46_20	104_46_21	105_12_22	38_46_8	33_46_1	31_46_1	37_46_1	35_46_1	339_46_21
213_46_90	210_46_30	767_12_23	135_46_6	139_12_4	138_46_32	26_46_1	289_12_19	405_46_12	403_46_2	1095_46_29	260_46_46	849_46_28	59_46_1	58_12_1	54_03_478	50_46_1	417_12_53	370_46_23	294_46_32	194_46_1	115_46_13	776_46_38	110_46_39	276_12_5	112_46_66	278_46_76	83_46_33	80_46_1	85_46_1	525_46_26	527_46_20	7_46_1	917_46_165	910_46_51	441_46_5	446_013_56	245_46_1	108_46_1	109_46_12	241_46_1	106_46_22	104_46_22	105_12_29	38_46_4	33_46_1	31_46_1	37_46_1	35_46_1	339_46_16
213_46_87	210_46_35	767_12_21	135_46_4	139_12_1	138_46_37	26_46_1	289_12_18	405_46_5	1095_46_33	260_46_43	849_46_19	59_46_1	58_12_1	54_03_467	50_46_1	417_12_51	370_46_22	294_46_34	194_46_1	115_46_8	776_46_39	110_46_35	276_12_2	112_46_78	278_46_82	83_46_39	80_46_1	85_46_1	525_46_20	527_46_21	7_46_1	917_46_160	910_46_56	441_46_9	446_013_65	245_46_1	108_46_1	109_46_13	241_46_1	106_46_14	104_46_30	105_12_28	38_46_5	33_46_1	31_46_1	37_46_1	35_46_1	339_46_17	337_46_66
213_46_88	210_46_42	767_12_22	135_46_1	139_12_2	138_46_39	26_46_1	289_12_16	405_46_7	1095_46_23	260_46_45	849_46_19	59_46_1	58_12_1	54_03_469	50_46_1	417_12_57	370_46_17	294_46_36	194_46_1	115_46_4	776_46_40	110_46_27	276_12_4	112_46_78	278_46_73	83_46_35	80_46_1	85_46_1	525_46_16	527_46_28	7_46_1	917_46_189	910_46_56	441_46_14	446_013_68	245_46_1	108_46_1	109_46_10	241_46_1	106_46_13	104_46_37	105_12_26	38_46_7	33_46_1	31_46_1	37_46_1	35_46_1	339_46_16	337_46_71
150_46_21	66_46_150	339_46_21	276_12_3	210_46_37	554_46_69	337_46_67	67_46_12	767_12_13	333_46_17	50_46_1	115_46_3	177_46_1	202_46_71	64_46_42	239_46_68	395_46_93	112_46_76	278_46_64	83_46_34	236_46_50	138_46_32	250_46_142	213_46_85	26_46_1	47_46_1	45_46_1	42_46_1	40_46_1	289_12_15	525_46_23	405_46_9	527_46_20	5_46_30	104_46_37	7_46_1	14_46_1	9_46_3	31_46_1	917_46_183	170_12_101	910_46_64	1095_46_33	776_46_37	184_46_1	109_46_5	779_46_9	441_46_14	461_46_33	446_013_78
150_46_18	66_46_140	339_46_19	276_12_4	210_46_35	554_46_79	337_46_61	67_46_13	767_12_9	333_46_12	50_46_1	115_46_1	177_46_1	202_46_69	64_46_44	239_46_76	395_46_87	112_46_73	278_46_71	83_46_39	236_46_43	138_46_24	250_46_131	213_46_71	26_46_1	47_46_1	45_46_1	42_46_1	40_46_1	289_12_16	525_46_33	405_46_6	527_46_28	5_46_38	104_46_37	7_46_1	14_46_1	9_46_2	917_46_187	170_12_104	910_46_83	1095_46_36	776_46_41	184_46_1	109_46_8	779_46_7	441_46_22	461_46_29	446_013_76	77_46_46
150_46_16	66_46_157	339_46_11	276_12_4	210_46_33	554_46_68	337_46_64	67_46_14	767_12_5	333_46_10	50_46_1	115_46_1	177_46_1	202_46_79	64_46_47	239_46_65	395_46_78	112_46_89	278_46_79	83_46_32	236_46_27	138_46_23	250_46_129	213_46_92	26_46_1	47_46_1	45_46_1	42_46_1	40_46_1	289_12_16	525_46_28	405_46_2	527_46_22	5_46_56	104_46_36	7_46_1	14_46_1	9_46_1	917_46_192	170_12_95	910_46_74	1095_46_35	776_46_36	184_46_1	109_46_13	779_46_5	441_46_15	461_46_24	446_013_84	77_46_46
150_46_13	66_46_153	339_46_11	276_12_3	210_46_24	554_46_62	337_46_64	67_46_13	767_12_5	333_46_8	50_46_1	115_46_3	177_46_1	202_46_77	64_46_46	239_46_65	395_46_98	112_46_97	278_46_75	83_46_37	236_46_21	138_46_21	250_46_121	213_46_95	26_46_1	47_46_1	45_46_1	42_46_1	40_46_1	289_12_18	525_46_32	405_46_2	527_46_23	5_46_60	104_46_34	7_46_1	14_46_1	9_46_1	917_46_182	170_12_100	910_46_86	1095_46_33	776_46_28	184_46_1	109_46_14	779_46_8	441_46_19	461_46_21	446_013_85	77_46_54
150_46_15	66_46_154	339_46_8	213_46_102	210_46_26	554_46_64	337_46_55	67_46_16	767_12_4	333_46_4	50_46_1	115_46_1	177_46_1	202_46_72	64_46_63	239_46_61	395_46_93	112_46_100	278_46_79	83_46_38	236_46_22	138_46_21	250_46_130	170_12_93	26_46_1	47_46_1	45_46_1	42_46_1	40_46_1	289_12_17	525_46_32	527_46_40	5_46_61	104_46_41	7_46_1	14_46_1	9_46_1	917_46_183	910_46_100	1095_46_25	776_46_29	184_46_1	109_46_12	779_46_11	441_46_20	461_46_15	446_013_70	77_46_65	98_46_28	75_46_11
150_46_11	66_46_147	339_46_10	213_46_109	210_46_22	554_46_59	337_46_50	67_46_18	767_12_7	333_46_3	50_46_1	177_46_1	202_46_77	64_46_60	239_46_60	395_46_109	112_46_96	278_46_105	83_46_37	236_46_24	138_46_19	250_46_135	170_12_100	26_46_1	47_46_1	45_46_1	42_46_1	40_46_1	289_12_12	525_46_29	527_46_30	5_46_66	104_46_42	7_46_1	14_46_1	9_46_1	917_46_181	910_46_88	1095_46_27	776_46_40	184_46_1	109_46_7	779_46_13	441_46_15	461_46_17	446_013_68	77_46_84	98_46_35	75_46_13	260_46_60
150_46_9	66_46_146	339_46_1	213_46_106	210_46_16	554_46_55	337_46_66	67_46_19	767_12_3	333_46_4	50_46_1	177_46_1	202_46_51	64_46_64	239_46_67	395_46_119	112_46_110	278_46_84	83_46_48	236_46_22	138_46_16	250_46_133	170_12_102	26_46_1	47_46_1	45_46_1	42_46_1	40_46_1	289_12_7	525_46_40	527_46_33	5_46_54	104_46_62	7_46_1	14_46_1	9_46_1	917_46_173	910_46_99	1095_46_34	776_46_27	184_46_1	109_46_11	779_46_9	441_46_18	461_46_14	446_013_63	77_46_65	98_46_44	75_46_11	260_46_59
150_46_15	66_46_129	339_46_2	213_46_120	210_46_21	554_46_50	337_46_60	67_46_19	767_12_2	333_46_6	50_46_1	177_46_1	202_46_50	64_46_69	239_46_74	395_46_146	112_46_100	278_46_88	83_46_52	236_46_16	138_46_12	250_46_131	170_12_103	26_46_1	47_46_1	45_46_1	42_46_1	40_46_1	289_12_7	525_46_38	527_46_32	5_46_39	104_46_63	7_46_1	14_46_1	9_46_1	917_46_200	910_46_87	1095_46_37	776_46_20	184_46_1	109_46_11	779_46_4	441_46_18	461_46_14	446_013_64	77_46_68	98_46_38	75_46_13	260_46_62
150_46_14	66_46_109	339_46_3	213_46_107	210_46_14	554_46_50	337_46_56	67_46_15	767_12_1	333_46_12	50_46_1	177_46_1	202_46_44	64_46_70	239_46_78	395_46_145	112_46_110	278_46_84	83_46_48	236_46_30	138_46_16	250_46_124	170_12_113	26_46_1	47_46_1	45_46_1	42_46_1	40_46_1	289_12_6	525_46_39	527_46_27	5_46_38	104_46_63	7_46_1	14_46_1	9_46_1	917_46_197	910_46_88	1095_46_43	776_46_22	184_46_1	109_46_10	779_46_2	441_46_21	461_46_20	446_013_61	77_46_70	98_46_48	75_46_15	260_46_67
150_46_16	66_46_118	339_46_4	213_46_107	210_46_14	554_46_34	337_46_54	67_46_11	333_46_12	50_46_1	177_46_1	202_46_46	64_46_65	239_46_90	395_46_145	112_46_124	278_46_82	83_46_48	236_46_20	138_46_21	250_46_133	170_12_99	26_46_1	47_46_1	45_46_1	42_46_1	40_46_1	289_12_8	525_46_44	527_46_32	5_46_51	104_46_63	7_46_1	14_46_1	9_46_1	917_46_219	910_46_84	1095_46_31	776_46_26	184_46_1	109_46_11	779_46_4	441_46_20	461_46_19	446_013_64	77_46_69	98_46_46	75_46_16	260_46_56	73_46_68
150_46_10	66_46_110	339_46_3	213_46_117	210_46_20	554_46_35	337_46_48	67_46_14	333_46_10	50_46_1	177_46_1	202_46_55	64_46_69	239_46_84	395_46_137	112_46_127	278_46_106	83_46_46	236_46_26	138_46_19	250_46_121	170_12_125	26_46_1	47_46_1	45_46_1	42_46_1	40_46_1	289_12_5	525_46_49	527_46_39	5_46_39	104_46_58	7_46_1	14_46_1	9_46_1	917_46_237	910_46_73	1095_46_37	776_46_27	184_46_1	109_46_10	779_46_1	441_46_29	461_46_18	446_013_60	77_46_78	98_46_33	75_46_18	260_46_53	73_46_66
150_46_12	66_46_112	339_46_3	213_46_100	210_46_24	554_46_32	337_46_42	67_46_16	333_46_7	50_46_1	177_46_1	202_46_43	64_46_77	239_46_90	395_46_148	112_46_124	278_46_104	83_46_49	236_46_22	138_46_15	250_46_116	170_12_108	26_46_1	47_46_1	45_46_1	42_46_1	40_46_1	289_12_6	525_46_51	527_46_35	5_46_49	104_46_70	7_46_1	14_46_1	9_46_1	917_46_266	910_46_62	1095_46_34	776_46_13	184_46_1	109_46_9	779_46_1	441_46_25	461_46_25	446_013_72	77_46_76	98_46_32	75_46_8	260_46_53	73_46_63
150_46_17	66_46_126	339_46_6	213_46_108	210_46_29	554_46_17	337_46_38	67_46_24	333_46_11	50_46_1	177_46_1	202_46_36	64_46_70	239_46_94	395_46_153	112_46_116	278_46_101	83_46_42	236_46_25	138_46_12	250_46_107	170_12_113	26_46_1	47_46_1	45_46_1	42_46_1	40_46_1	289_12_5	525_46_53	527_46_25	5_46_46	104_46_79	7_46_1	14_46_1	9_46_1	917_46_262	910_46_69	1095_46_45	776_46_11	184_46_1	109_46_8	779_46_1	441_46_36	461_46_20	446_013_68	77_46_75	98_46_28	75_46_5	260_46_60	73_46_69
150_46_9	66_46_111	339_46_11	213_46_106	210_46_25	554_46_19	337_46_36	67_46_31	333_46_15	50_46_1	177_46_1	202_46_41	64_46_67	239_46_94	395_46_141	112_46_125	278_46_111	83_46_52	236_46_22	138_46_8	250_46_107	170_12_110	26_46_1	47_46_1	45_46_1	42_46_1	40_46_1	289_12_6	525_46_56	527_46_29	5_46_45	104_46_78	7_46_1	14_46_1	9_46_1	917_46_260	910_46_68	1095_46_33	776_46_9	184_46_1	109_46_6	779_46_1	441_46_28	461_46_20	446_013_73	77_46_78	98_46_36	75_46_4	260_46_69	73_46_70
150_46_12	66_46_90	339_46_7	213_46_106	210_46_21	554_46_22	337_46_43	67_46_28	333_46_12	50_46_1	177_46_1	202_46_32	64_46_76	239_46_113	395_46_156	112_46_137	278_46_106	83_46_44	236_46_22	138_46_4	250_46_118	170_12_101	26_46_1	47_46_1	45_46_1	42_46_1	40_46_1	289_12_8	525_46_46	527_46_35	5_46_35	104_46_75	7_46_1	14_46_1	9_46_1	917_46_270	910_46_70	1095_46_37	776_46_16	184_46_1	109_46_2	441_46_28	461_46_14	446_013_78	77_46_82	98_46_39	75_46_5	260_46_86	73_46_77	72_46_1
150_46_9	66_46_88	339_46_6	213_46_113	210_46_21	554_46_21	337_46_38	67_46_37	333_46_8	50_46_1	177_46_1	202_46_37	64_46_91	239_46_100	395_46_157	112_46_143	278_46_116	83_46_40	236_46_29	138_46_4	250_46_89	170_12_87	26_46_1	95_12_1	45_46_1	42_46_1	40_46_1	289_12_4	525_46_40	527_46_34	5_46_38	104_46_61	7_46_1	194_46_1	9_46_1	917_46_285	910_46_60	1095_46_34	776_46_17	184_46_1	441_46_37	461_46_13	446_013_66	77_46_93	98_46_39	75_46_5	260_46_79	73_46_73	72_46_1	229_46_1
150_46_17	66_46_91	339_46_6	213_46_107	210_46_10	554_46_20	337_46_53	67_46_30	333_46_8	50_46_1	177_46_1	202_46_34	64_46_99	239_46_96	395_46_146	112_46_144	278_46_103	83_46_41	236_46_33	138_46_4	250_46_109	170_12_89	26_46_1	95_12_1	45_46_1	42_46_1	40_46_1	289_12_2	525_46_39	527_46_33	5_46_46	104_46_75	7_46_1	194_46_1	9_46_1	917_46_287	910_46_62	1095_46_41	776_46_19	184_46_1	441_46_32	461_46_6	446_013_56	77_46_93	98_46_26	75_46_6	260_46_72	73_46_78	72_46_1	229_46_1
150_46_17	66_46_88	339_46_10	213_46_107	210_46_5	554_46_24	337_46_60	67_46_26	333_46_8	50_46_1	177_46_1	202_46_37	64_46_97	239_46_106	395_46_149	112_46_168	278_46_94	83_46_48	236_46_26	138_46_3	250_46_95	170_12_84	26_46_1	95_12_1	45_46_1	42_46_1	40_46_1	289_12_2	525_46_47	527_46_28	5_46_38	104_46_79	7_46_1	194_46_1	9_46_1	917_46_284	910_46_69	1095_46_44	776_46_19	184_46_1	441_46_36	461_46_7	446_013_54	77_46_117	98_46_26	75_46_6	260_46_71	73_46_67	72_46_1	229_46_1
150_46_17	66_46_95	339_46_8	213_46_95	210_46_3	554_46_21	337_46_65	67_46_26	333_46_4	50_46_1	177_46_1	202_46_47	64_46_97	239_46_96	395_46_149	112_46_164	278_46_108	83_46_42	236_46_29	138_46_3	250_46_107	170_12_73	26_46_1	95_12_1	45_46_1	42_46_1	40_46_1	289_12_3	525_46_51	527_46_31	5_46_29	104_46_59	7_46_1	194_46_1	9_46_1	917_46_274	910_46_72	1095_46_48	776_46_19	184_46_1	441_46_37	461_46_5	446_013_73	77_46_121	98_46_31	75_46_5	260_46_64	73_46_61	72_46_1	229_46_1
150_46_20	66_46_100	339_46_5	213_46_100	210_46_5	554_46_21	337_46_59	67_46_27	333_46_4	50_46_1	177_46_1	202_46_40	64_46_97	239_46_91	395_46_150	112_46_170	278_46_104	83_46_49	236_46_14	138_46_4	250_46_128	170_12_77	26_46_1	95_12_1	45_46_1	42_46_1	40_46_1	289_12_2	525_46_50	527_46_35	5_46_33	104_46_61	7_46_1	194_46_1	9_46_1	917_46_268	910_46_87	1095_46_49	776_46_21	184_46_1	441_46_22	461_46_4	446_013_71	77_46_116	98_46_24	75_46_3	260_46_59	73_46_73	72_46_1	229_46_1
150_46_22	66_46_118	339_46_4	213_46_92	210_46_6	554_46_18	337_46_60	67_46_24	333_46_4	50_46_1	177_46_1	202_46_41	64_46_102	239_46_102	395_46_132	112_46_151	278_46_94	83_46_59	236_46_14	138_46_5	250_46_114	170_12_88	26_46_1	95_12_1	45_46_1	42_46_1	40_46_1	289_12_6	525_46_52	527_46_34	5_46_29	104_46_61	7_46_1	194_46_1	9_46_1	917_46_270	910_46_85	1095_46_64	776_46_27	184_46_1	441_46_26	461_46_4	446_013_72	77_46_119	98_46_24	75_46_4	260_46_52	73_46_90	72_46_1	229_46_1
150_46_19	66_46_110	339_46_7	213_46_93	210_46_8	554_46_20	337_46_59	67_46_23	333_46_3	50_46_1	177_46_1	202_46_36	64_46_114	239_46_99	395_46_125	112_46_137	278_46_108	83_46_53	236_46_22	138_46_6	250_46_126	170_12_83	26_46_1	95_12_1	45_46_1	42_46_1	40_46_1	289_12_4	525_46_56	527_46_40	5_46_36	104_46_60	7_46_1	194_46_1	9_46_1	917_46_276	910_46_79	1095_46_62	776_46_29	184_46_1	441_46_28	461_46_3	446_013_79	77_46_128	98_46_28	75_46_4	260_46_46	73_46_96	72_46_1	229_46_1
150_46_16	66_46_123	339_46_10	213_46_86	210_46_8	554_46_20	337_46_49	67_46_21	333_46_5	50_46_1	177_46_1	202_46_19	64_46_105	239_46_123	395_46_122	112_46_123	278_46_111	83_46_50	236_46_19	138_46_5	250_46_132	170_12_85	26_46_1	95_12_1	45_46_1	42_46_1	40_46_1	289_12_7	525_46_65	527_46_51	5_46_36	104_46_62	7_46_1	194_46_1	9_46_1	917_46_258	910_46_79	1095_46_61	776_46_34	184_46_1	441_46_25	461_46_3	446_013_84	77_46_125	98_46_28	75_46_3	260_46_59	73_46_87	72_46_1	229_46_1
150_46_17	66_46_128	339_46_8	213_46_86	210_46_11	554_46_17	337_46_39	67_46_20	333_46_5	50_46_1	177_46_1	202_46_14	64_46_111	239_46_120	395_46_115	112_46_119	278_46_114	83_46_48	236_46_29	138_46_10	250_46_125	170_12_81	26_46_1	95_12_1	45_46_1	42_46_1	40_46_1	289_12_3	525_46_66	527_46_53	5_46_32	104_46_67	7_46_1	194_46_1	9_46_1	917_46_284	910_46_82	1095_46_61	776_46_38	184_46_1	441_46_26	461_46_1	446_013_95	77_46_123	98_46_18	75_46_5	260_46_64	73_46_84	72_46_1	229_46_1
150_46_11	66_46_129	339_46_8	213_46_85	210_46_5	554_46_19	337_46_42	67_46_10	333_46_3	50_46_1	177_46_1	202_46_19	64_46_142	239_46_109	395_46_98	112_46_111	278_46_109	83_46_53	236_46_29	138_46_8	250_46_142	170_12_73	26_46_1	95_12_1	45_46_1	42_46_1	40_46_1	289_12_7	525_46_71	527_46_65	5_46_32	104_46_57	7_46_1	194_46_1	9_46_1	917_46_280	910_46_72	1095_46_66	776_46_35	184_46_1	441_46_23	35_46_1	446_013_85	77_46_127	98_46_23	75_46_2	260_46_70	73_46_92	72_46_1	229_46_1
150_46_15	66_46_166	339_46_7	213_46_86	210_46_5	554_46_17	337_46_34	67_46_8	333_46_6	50_46_1	177_46_1	202_46_17	64_46_146	239_46_106	395_46_100	112_46_97	278_46_96	83_46_47	236_46_28	138_46_6	250_46_153	170_12_71	26_46_1	95_12_1	45_46_1	42_46_1	40_46_1	289_12_5	525_46_62	527_46_53	5_46_38	104_46_60	7_46_1	194_46_1	9_46_1	917_46_277	910_46_58	1095_46_73	776_46_25	184_46_1	441_46_19	35_46_1	446_013_77	77_46_142	98_46_25	75_46_2	260_46_71	73_46_111	72_46_1	229_46_1
150_46_17	66_46_191	339_46_9	213_46_78	210_46_3	554_46_16	337_46_31	67_46_9	333_46_8	50_46_1	177_46_1	202_46_14	64_46_139	239_46_107	395_46_91	112_46_101	278_46_102	83_46_58	236_46_30	138_46_13	250_46_145	170_12_59	26_46_1	95_12_1	45_46_1	42_46_1	40_46_1	289_12_2	525_46_50	527_46_71	5_46_45	104_46_57	7_46_1	194_46_1	9_46_1	917_46_286	910_46_56	1095_46_73	776_46_37	184_46_1	441_46_16	35_46_1	446_013_56	77_46_147	98_46_25	75_46_4	260_46_71	73_46_112	72_46_1	229_46_1
150_46_22	66_46_176	339_46_3	213_46_80	210_46_4	554_46_14	337_46_27	67_46_6	333_46_11	50_46_1	177_46_1	202_46_17	64_46_136	239_46_121	395_46_94	112_46_104	278_46_96	83_46_69	236_46_24	138_46_15	250_46_157	170_12_57	26_46_1	95_12_1	45_46_1	42_46_1	40_46_1	289_12_3	525_46_41	527_46_66	5_46_55	104_46_46	7_46_1	194_46_1	9_46_1	917_46_279	910_46_54	1095_46_83	776_46_46	184_46_1	441_46_13	35_46_1	446_013_62	77_46_132	98_46_28	75_46_2	260_46_79	73_46_91	72_46_1	229_46_1
150_46_29	66_46_181	339_46_5	213_46_70	210_46_6	554_46_15	337_46_32	67_46_5	333_46_14	50_46_1	177_46_1	202_46_8	64_46_140	239_46_141	395_46_79	112_46_106	278_46_85	83_46_78	236_46_26	138_46_21	250_46_150	170_12_56	26_46_1	95_12_1	45_46_1	42_46_1	40_46_1	289_12_6	525_46_53	527_46_70	5_46_47	104_46_49	7_46_1	194_46_1	9_46_1	917_46_289	910_46_53	1095_46_83	776_46_41	184_46_1	441_46_14	35_46_1	446_013_66	77_46_145	98_46_21	75_46_4	260_46_71	73_46_82	72_46_1	229_46_1
150_46_21	66_46_167	339_46_3	213_46_76	210_46_4	554_46_13	337_46_24	333_46_15	50_46_1	177_46_1	202_46_10	64_46_146	239_46_157	395_46_82	112_46_112	278_46_99	83_46_81	236_46_27	138_46_23	250_46_150	170_12_41	26_46_1	95_12_1	45_46_1	42_46_1	40_46_1	289_12_2	525_46_50	527_46_67	5_46_44	104_46_46	184_46_1	194_46_1	9_46_1	917_46_279	910_46_56	1095_46_80	776_46_36	441_46_8	35_46_1	446_013_62	77_46_152	98_46_15	75_46_5	260_46_79	73_46_91	72_46_1	229_46_1	106_46_1	97_12_18
150_46_27	66_46_152	339_46_2	213_46_69	210_46_5	554_46_11	337_46_23	333_46_16	50_46_1	177_46_1	202_46_12	64_46_133	239_46_168	395_46_77	112_46_104	278_46_100	83_46_65	236_46_35	138_46_19	250_46_141	170_12_40	26_46_1	95_12_1	45_46_1	42_46_1	40_46_1	525_46_55	527_46_59	5_46_58	104_46_59	184_46_1	194_46_1	9_46_1	917_46_287	910_46_65	1095_46_72	776_46_41	441_46_8	35_46_1	446_013_61	77_46_150	98_46_16	75_46_3	260_46_90	73_46_74	72_46_1	229_46_1	106_46_1	97_12_18	11_46_10
150_46_24	66_46_160	339_46_3	213_46_64	210_46_7	554_46_16	337_46_23	333_46_12	50_46_1	177_46_1	202_46_9	64_46_129	239_46_175	395_46_74	112_46_113	278_46_90	83_46_74	236_46_29	138_46_24	250_46_138	170_12_40	26_46_1	95_12_1	45_46_1	42_46_1	40_46_1	525_46_71	527_46_52	5_46_60	104_46_58	184_46_1	194_46_1	9_46_1	917_46_295	910_46_59	1095_46_77	776_46_37	441_46_6	35_46_1	446_013_56	77_46_160	98_46_7	75_46_1	260_46_77	73_46_89	72_46_1	229_46_1	106_46_1	97_12_15	11_46_15
150_46_25	66_46_145	213_46_62	210_46_15	554_46_14	337_46_11	333_46_10	50_46_1	177_46_1	202_46_12	64_46_113	239_46_172	395_46_84	112_46_133	278_46_91	83_46_56	236_46_33	138_46_24	250_46_145	170_12_43	26_46_1	95_12_1	45_46_1	42_46_1	40_46_1	525_46_56	527_46_48	5_46_51	104_46_48	184_46_1	194_46_1	9_46_1	917_46_322	910_46_72	1095_46_65	776_46_32	441_46_2	35_46_1	446_013_47	77_46_155	98_46_5	75_46_1	260_46_89	73_46_105	72_46_1	229_46_1	106_46_1	97_12_16	11_46_12	38_46_21
150_46_34	66_46_150	213_46_63	210_46_14	554_46_9	337_46_13	333_46_4	50_46_1	177_46_1	202_46_13	64_46_110	239_46_173	395_46_83	112_46_146	278_46_92	83_46_59	236_46_21	138_46_15	250_46_139	170_12_43	26_46_1	95_12_1	45_46_1	42_46_1	40_46_1	525_46_59	527_46_44	5_46_52	97_12_11	184_46_1	194_46_1	9_46_1	917_46_304	910_46_73	1095_46_78	776_46_31	441_46_1	35_46_1	446_013_53	77_46_157	98_46_1	75_46_1	260_46_93	73_46_97	72_46_1	229_46_1	106_46_1	104_46_61	11_46_7	38_46_32
150_46_21	66_46_154	213_46_76	210_46_11	554_46_15	337_46_12	50_46_1	177_46_1	202_46_20	64_46_105	239_46_185	395_46_71	112_46_132	278_46_83	83_46_50	236_46_29	138_46_23	250_46_157	170_12_32	26_46_1	95_12_1	45_46_1	42_46_1	40_46_1	525_46_73	527_46_55	5_46_43	97_12_12	184_46_1	194_46_1	9_46_1	917_46_300	910_46_82	1095_46_78	776_46_43	35_46_1	446_013_45	77_46_162	98_46_1	75_46_1	260_46_77	73_46_102	72_46_1	229_46_1	106_46_1	104_46_66	11_46_5	38_46_27	65_46_67	14_46_1
150_46_25	66_46_152	213_46_73	210_46_11	554_46_13	337_46_13	50_46_1	177_46_1	202_46_21	64_46_100	239_46_187	395_46_69	112_46_133	278_46_81	83_46_36	236_46_29	138_46_22	250_46_170	170_12_35	26_46_1	95_12_1	45_46_1	42_46_1	40_46_1	525_46_60	527_46_57	5_46_51	97_12_14	184_46_1	194_46_1	9_46_1	917_46_288	910_46_73	1095_46_87	776_46_49	35_46_1	446_013_47	77_46_145	98_46_1	75_46_1	260_46_94	73_46_115	72_46_1	229_46_1	106_46_1	104_46_54	11_46_3	38_46_25	65_46_69	14_46_1
150_46_26	66_46_130	213_46_86	210_46_7	554_46_12	337_46_15	50_46_1	177_46_1	202_46_17	64_46_106	239_46_200	395_46_63	112_46_130	278_46_67	83_46_50	236_46_38	138_46_17	250_46_189	170_12_37	26_46_1	95_12_1	45_46_1	42_46_1	40_46_1	525_46_56	527_46_59	5_46_49	97_12_12	184_46_1	194_46_1	9_46_1	917_46_297	910_46_66	1095_46_80	776_46_54	35_46_1	446_013_56	77_46_132	98_46_1	75_46_1	260_46_104	73_46_95	72_46_1	229_46_1	106_46_1	104_46_54	11_46_5	38_46_23	65_46_58	14_46_1
150_46_25	66_46_120	213_46_76	210_46_12	554_46_12	337_46_20	50_46_1	177_46_1	202_46_12	64_46_112	239_46_195	395_46_78	112_46_122	278_46_55	83_46_47	236_46_37	138_46_25	250_46_177	170_12_35	26_46_1	95_12_1	45_46_1	42_46_1	40_46_1	525_46_57	527_46_66	5_46_49	97_12_9	184_46_1	194_46_1	9_46_1	917_46_309	910_46_70	1095_46_80	776_46_44	35_46_1	446_013_58	77_46_147	98_46_1	75_46_1	260_46_101	73_46_97	72_46_1	229_46_1	106_46_1	104_46_67	11_46_3	38_46_19	65_46_68	14_46_1
150_46_15	66_46_115	213_46_61	210_46_14	554_46_12	337_46_23	50_46_1	177_46_1	202_46_17	64_46_124	239_46_192	395_46_81	112_46_142	278_46_51	83_46_60	236_46_33	138_46_14	250_46_175	170_12_34	26_46_1	95_12_1	45_46_1	42_46_1	40_46_1	525_46_39	527_46_52	5_46_47	97_12_7	184_46_1	194_46_1	9_46_1	917_46_315	910_46_61	1095_46_92	776_46_49	35_46_1	446_013_57	77_46_138	98_46_1	75_46_1	260_46_121	73_46_106	72_46_1	229_46_1	106_46_1	104_46_63	11_46_4	38_46_18	65_46_74	14_46_1
150_46_17	66_46_115	213_46_59	210_46_6	554_46_10	337_46_25	50_46_1	177_46_1	202_46_18	64_46_130	239_46_180	395_46_79	112_46_145	278_46_48	83_46_74	236_46_35	138_46_13	250_46_189	170_12_26	26_46_1	95_12_1	45_46_1	42_46_1	40_46_1	525_46_34	527_46_56	5_46_43	97_12_7	184_46_1	194_46_1	9_46_1	917_46_321	910_46_47	1095_46_88	776_46_59	35_46_1	446_013_56	77_46_133	98_46_1	75_46_1	260_46_142	73_46_89	72_46_1	229_46_1	106_46_1	104_46_67	11_46_16	38_46_18	65_46_73	14_46_1
150_46_17	66_46_110	213_46_47	210_46_5	554_46_14	337_46_28	50_46_1	177_46_1	202_46_19	64_46_146	239_46_191	395_46_80	112_46_163	278_46_46	83_46_66	236_46_37	138_46_11	250_46_188	170_12_29	26_46_1	95_12_1	45_46_1	42_46_1	40_46_1	525_46_42	527_46_54	5_46_33	97_12_6	184_46_1	194_46_1	9_46_1	917_46_329	910_46_39	1095_46_83	776_46_56	35_46_1	446_013_64	77_46_120	98_46_1	75_46_1	260_46_134	73_46_84	72_46_1	229_46_1	106_46_1	104_46_72	11_46_17	38_46_18	65_46_80	14_46_1
150_46_18	66_46_123	213_46_43	210_46_7	554_46_16	337_46_25	50_46_1	177_46_1	202_46_23	64_46_141	239_46_173	395_46_66	112_46_160	278_46_43	83_46_75	236_46_25	138_46_11	250_46_177	170_12_17	26_46_1	95_12_1	45_46_1	42_46_1	40_46_1	525_46_45	527_46_49	5_46_38	97_12_3	184_46_1	194_46_1	9_46_1	917_46_328	910_46_31	1095_46_81	776_46_44	35_46_1	446_013_56	77_46_124	98_46_1	75_46_1	260_46_173	73_46_80	72_46_1	229_46_1	106_46_1	104_46_80	11_46_15	38_46_19	65_46_85	14_46_1
150_46_22	66_46_133	213_46_37	210_46_13	554_46_18	337_46_24	50_46_1	177_46_1	202_46_16	64_46_152	239_46_165	395_46_62	112_46_157	278_46_39	83_46_84	236_46_25	138_46_11	250_46_178	170_12_25	26_46_1	95_12_1	45_46_1	42_46_1	40_46_1	525_46_36	527_46_51	5_46_31	97_12_7	184_46_1	194_46_1	9_46_1	917_46_314	910_46_35	1095_46_88	776_46_40	35_46_1	446_013_60	77_46_122	98_46_1	75_46_1	260_46_168	73_46_99	72_46_1	229_46_1	106_46_1	104_46_73	11_46_19	38_46_16	65_46_89	14_46_1
150_46_17	66_46_125	213_46_35	210_46_19	554_46_21	337_46_19	50_46_1	177_46_1	202_46_16	64_46_121	239_46_175	395_46_70	112_46_163	278_46_34	83_46_81	236_46_16	138_46_16	250_46_174	170_12_21	26_46_1	95_12_1	45_46_1	42_46_1	40_46_1	525_46_32	527_46_56	5_46_32	97_12_12	184_46_1	194_46_1	9_46_1	917_46_283	910_46_28	1095_46_97	776_46_49	35_46_1	446_013_60	77_46_106	98_46_1	75_46_1	260_46_180	73_46_118	72_46_1	229_46_1	106_46_1	104_46_80	11_46_19	38_46_18	65_46_82	14_46_1
150_46_22	66_46_122	213_46_35	210_46_18	554_46_20	337_46_23	50_46_1	177_46_1	202_46_17	64_46_119	239_46_146	395_46_71	112_46_161	278_46_37	83_46_93	236_46_18	138_46_11	250_46_167	170_12_10	26_46_1	95_12_1	45_46_1	42_46_1	40_46_1	525_46_32	527_46_59	5_46_32	97_12_13	184_46_1	194_46_1	9_46_1	917_46_288	910_46_29	1095_46_95	776_46_49	35_46_1	446_013_58	77_46_107	98_46_1	75_46_1	260_46_178	73_46_121	72_46_1	229_46_1	106_46_1	104_46_73	11_46_28	38_46_24	65_46_86	14_46_1
150_46_30	66_46_131	213_46_37	210_46_9	554_46_14	337_46_23	50_46_1	177_46_1	202_46_21	64_46_119	239_46_162	395_46_85	112_46_145	278_46_21	83_46_104	236_46_23	138_46_11	250_46_171	170_12_7	26_46_1	95_12_1	45_46_1	42_46_1	40_46_1	525_46_43	527_46_63	5_46_32	97_12_18	184_46_1	194_46_1	9_46_1	917_46_277	910_46_38	1095_46_102	776_46_44	35_46_1	446_013_59	77_46_108	98_46_1	75_46_1	260_46_164	73_46_113	72_46_1	229_46_1	106_46_1	104_46_57	11_46_37	38_46_21	65_46_87	14_46_1
150_46_20	66_46_135	213_46_35	210_46_13	554_46_14	337_46_22	50_46_1	177_46_1	202_46_16	64_46_125	239_46_147	395_46_89	112_46_154	278_46_25	83_46_93	236_46_19	138_46_11	250_46_177	170_12_6	26_46_1	95_12_1	45_46_1	42_46_1	40_46_1	525_46_48	527_46_55	5_46_32	97_12_18	184_46_1	194_46_1	9_46_1	917_46_270	910_46_36	1095_46_97	776_46_51	35_46_1	446_013_61	77_46_116	98_46_1	75_46_1	260_46_156	73_46_119	72_46_1	229_46_1	106_46_1	104_46_56	11_46_32	38_46_24	65_46_86	14_46_1
150_46_27	66_46_134	213_46_37	210_46_11	554_46_16	337_46_14	50_46_1	177_46_1	202_46_17	64_46_106	239_46_147	395_46_97	112_46_139	278_46_23	83_46_98	236_46_23	138_46_4	250_46_184	170_12_9	26_46_1	95_12_1	45_46_1	42_46_1	40_46_1	525_46_52	527_46_64	5_46_38	97_12_20	184_46_1	194_46_1	9_46_1	917_46_274	910_46_34	1095_46_94	776_46_52	35_46_1	446_013_61	77_46_128	98_46_1	75_46_1	260_46_174	73_46_93	72_46_1	229_46_1	106_46_1	104_46_72	11_46_29	38_46_24	65_46_92	14_46_1
150_46_25	66_46_143	213_46_31	210_46_7	554_46_12	337_46_15	50_46_1	177_46_1	202_46_14	64_46_111	239_46_143	395_46_110	112_46_145	278_46_25	83_46_81	236_46_16	138_46_5	250_46_181	170_12_11	26_46_1	95_12_1	45_46_1	42_46_1	40_46_1	525_46_68	527_46_75	5_46_36	97_12_21	184_46_1	194_46_1	9_46_1	917_46_256	910_46_44	1095_46_100	776_46_43	35_46_1	446_013_48	77_46_143	98_46_1	75_46_1	260_46_158	73_46_108	72_46_1	229_46_1	106_46_1	104_46_65	11_46_32	38_46_24	65_46_104	14_46_1
150_46_11	66_46_158	213_46_23	210_46_8	554_46_16	337_46_14	50_46_1	177_46_1	202_46_12	64_46_114	239_46_136	395_46_96	112_46_130	278_46_22	83_46_89	236_46_17	138_46_3	250_46_188	170_12_10	26_46_1	95_12_1	45_46_1	42_46_1	40_46_1	525_46_62	527_46_80	5_46_39	97_12_23	184_46_1	194_46_1	9_46_1	917_46_255	910_46_31	1095_46_118	776_46_55	35_46_1	446_013_53	77_46_145	98_46_1	75_46_1	260_46_159	73_46_114	72_46_1	229_46_1	106_46_1	104_46_70	11_46_31	38_46_20	65_46_117	14_46_1
150_46_12	66_46_156	213_46_31	210_46_8	554_46_13	337_46_16	50_46_1	177_46_1	202_46_9	64_46_122	239_46_135	395_46_116	112_46_125	278_46_21	83_46_80	236_46_31	138_46_4	250_46_169	170_12_10	26_46_1	95_12_1	45_46_1	42_46_1	40_46_1	525_46_59	527_46_63	5_46_30	97_12_21	184_46_1	194_46_1	9_46_1	917_46_265	910_46_38	1095_46_115	776_46_60	35_46_1	446_013_39	77_46_166	98_46_1	75_46_1	260_46_149	73_46_104	72_46_1	229_46_1	106_46_1	104_46_68	11_46_28	38_46_17	65_46_128	14_46_1
150_46_10	66_46_148	213_46_16	210_46_11	554_46_11	337_46_17	50_46_1	177_46_1	202_46_12	64_46_126	239_46_139	395_46_107	112_46_118	278_46_25	83_46_81	236_46_25	138_46_3	250_46_169	170_12_14	26_46_1	95_12_1	45_46_1	42_46_1	40_46_1	525_46_75	527_46_73	5_46_23	97_12_18	184_46_1	194_46_1	9_46_1	917_46_258	910_46_31	1095_46_106	776_46_55	35_46_1	446_013_43	77_46_160	98_46_1	75_46_1	260_46_149	73_46_131	72_46_1	229_46_1	106_46_1	104_46_71	11_46_28	38_46_14	65_46_122	14_46_1
150_46_6	66_46_154	213_46_17	210_46_10	554_46_11	337_46_11	50_46_1	177_46_1	202_46_9	64_46_120	239_46_137	395_46_108	112_46_120	278_46_24	83_46_71	236_46_21	138_46_1	250_46_164	170_12_6	26_46_1	95_12_1	45_46_1	42_46_1	40_46_1	525_46_69	527_46_86	5_46_29	97_12_18	184_46_1	194_46_1	9_46_1	917_46_257	910_46_26	1095_46_118	776_46_48	35_46_1	446_013_49	77_46_166	98_46_1	75_46_1	260_46_157	73_46_132	72_46_1	229_46_1	106_46_1	104_46_72	11_46_25	38_46_18	65_46_141	14_46_1
150_46_9	66_46_146	213_46_7	210_46_5	554_46_7	337_46_8	50_46_1	177_46_1	202_46_11	64_46_107	239_46_145	395_46_101	112_46_130	278_46_27	83_46_71	236_46_15	250_46_169	170_12_6	26_46_1	95_12_1	45_46_1	42_46_1	40_46_1	525_46_66	527_46_80	5_46_34	97_12_13	184_46_1	194_46_1	9_46_1	917_46_247	910_46_26	1095_46_110	776_46_60	35_46_1	446_013_43	77_46_163	98_46_1	75_46_1	260_46_180	73_46_115	72_46_1	229_46_1	106_46_1	104_46_85	11_46_32	38_46_19	65_46_141	14_46_1	80_46_1
150_46_9	66_46_136	213_46_7	210_46_8	554_46_8	337_46_8	50_46_1	177_46_1	202_46_11	64_46_107	239_46_152	395_46_80	112_46_132	278_46_26	83_46_82	236_46_9	250_46_170	170_12_6	26_46_1	95_12_1	45_46_1	42_46_1	40_46_1	525_46_72	527_46_68	5_46_39	97_12_20	184_46_1	194_46_1	9_46_1	917_46_242	910_46_21	1095_46_114	776_46_65	35_46_1	446_013_48	77_46_158	98_46_1	75_46_1	260_46_183	73_46_121	72_46_1	229_46_1	106_46_1	104_46_87	11_46_31	38_46_14	65_46_134	14_46_1	80_46_1
150_46_6	66_46_146	213_46_6	210_46_5	554_46_13	337_46_3	50_46_1	177_46_1	202_46_9	64_46_113	239_46_153	395_46_71	112_46_156	278_46_18	83_46_71	236_46_11	250_46_187	170_12_5	26_46_1	95_12_1	45_46_1	42_46_1	40_46_1	525_46_67	527_46_67	5_46_45	97_12_19	184_46_1	194_46_1	9_46_1	917_46_218	910_46_18	1095_46_115	776_46_83	35_46_1	446_013_52	77_46_155	98_46_1	75_46_1	260_46_173	73_46_104	72_46_1	229_46_1	106_46_1	104_46_94	11_46_34	38_46_18	65_46_123	14_46_1	80_46_1
150_46_9	66_46_138	213_46_5	210_46_6	554_46_13	337_46_2	50_46_1	177_46_1	202_46_12	64_46_129	239_46_164	395_46_78	112_46_134	278_46_15	83_46_66	236_46_10	250_46_182	170_12_5	26_46_1	95_12_1	45_46_1	42_46_1	40_46_1	525_46_61	527_46_67	5_46_47	97_12_19	184_46_1	194_46_1	9_46_1	917_46_218	910_46_24	1095_46_110	776_46_81	35_46_1	446_013_40	77_46_160	98_46_1	75_46_1	260_46_169	73_46_108	72_46_1	229_46_1	106_46_1	104_46_82	11_46_43	38_46_10	65_46_117	14_46_1	80_46_1
150_46_11	66_46_140	213_46_8	210_46_5	554_46_8	337_46_2	50_46_1	177_46_1	202_46_15	64_46_145	239_46_164	395_46_77	112_46_142	278_46_24	83_46_80	236_46_14	250_46_191	170_12_3	26_46_1	95_12_1	45_46_1	42_46_1	40_46_1	525_46_59	527_46_69	5_46_49	97_12_16	184_46_1	194_46_1	9_46_1	917_46_197	910_46_22	1095_46_124	776_46_82	35_46_1	446_013_38	77_46_153	98_46_1	75_46_1	260_46_156	73_46_97	72_46_1	229_46_1	106_46_1	104_46_85	11_46_36	38_46_6	65_46_108	14_46_1	80_46_1
150_46_13	66_46_136	213_46_6	210_46_3	554_46_10	337_46_6	50_46_1	177_46_1	202_46_13	64_46_137	239_46_144	395_46_74	112_46_140	278_46_17	83_46_74	236_46_14	250_46_203	170_12_3	26_46_1	95_12_1	45_46_1	42_46_1	40_46_1	525_46_53	527_46_67	5_46_37	97_12_10	184_46_1	194_46_1	9_46_1	917_46_199	910_46_20	1095_46_120	776_46_100	35_46_1	446_013_31	77_46_175	98_46_1	75_46_1	260_46_171	73_46_101	72_46_1	229_46_1	106_46_1	104_46_73	11_46_37	38_46_7	65_46_126	14_46_1	80_46_1
150_46_8	66_46_132	213_46_6	210_46_3	554_46_14	337_46_4	50_46_1	177_46_1	202_46_11	64_46_137	239_46_152	395_46_76	112_46_132	278_46_17	83_46_71	236_46_20	250_46_205	26_46_1	45_46_1	42_46_1	40_46_1	525_46_63	527_46_51	5_46_38	97_12_13	184_46_1	194_46_1	9_46_1	917_46_208	910_46_23	1095_46_115	776_46_107	35_46_1	446_013_30	77_46_148	98_46_1	75_46_1	260_46_162	73_46_109	72_46_1	229_46_1	106_46_1	104_46_69	11_46_32	38_46_8	65_46_126	14_46_1	80_46_1	54_03_548	31_46_1
150_46_5	66_46_129	213_46_6	210_46_6	554_46_5	337_46_4	50_46_1	177_46_1	202_46_9	64_46_140	239_46_147	395_46_64	112_46_131	278_46_16	83_46_65	236_46_20	250_46_199	26_46_1	45_46_1	42_46_1	40_46_1	525_46_69	527_46_50	5_46_42	97_12_11	184_46_1	194_46_1	9_46_1	917_46_203	910_46_27	1095_46_127	776_46_116	35_46_1	446_013_23	77_46_159	98_46_1	75_46_1	260_46_156	73_46_102	72_46_1	229_46_1	106_46_1	104_46_74	11_46_30	38_46_5	65_46_120	14_46_1	80_46_1	54_03_579	31_46_1
150_46_5	66_46_135	213_46_7	210_46_6	554_46_2	337_46_5	50_46_1	177_46_1	202_46_10	64_46_126	239_46_154	395_46_56	112_46_129	278_46_15	83_46_63	236_46_27	250_46_227	26_46_1	45_46_1	42_46_1	40_46_1	525_46_74	527_46_55	5_46_35	97_12_13	184_46_1	194_46_1	9_46_1	917_46_197	910_46_29	1095_46_135	776_46_127	35_46_1	446_013_29	77_46_160	98_46_1	75_46_1	260_46_161	73_46_94	72_46_1	229_46_1	106_46_1	104_46_69	11_46_27	38_46_4	65_46_138	14_46_1	80_46_1	54_03_528	31_46_1
150_46_3	66_46_115	213_46_7	210_46_14	554_46_4	337_46_4	50_46_1	177_46_1	202_46_6	64_46_129	239_46_152	395_46_68	112_46_143	278_46_24	83_46_66	236_46_28	250_46_228	26_46_1	45_46_1	42_46_1	40_46_1	525_46_80	527_46_55	5_46_39	97_12_10	184_46_1	194_46_1	9_46_1	917_46_189	910_46_38	1095_46_137	776_46_125	35_46_1	446_013_38	77_46_168	98_46_1	75_46_1	260_46_170	73_46_95	72_46_1	229_46_1	106_46_1	104_46_67	11_46_15	38_46_2	65_46_129	14_46_1	80_46_1	54_03_492	31_46_1
150_46_6	66_46_116	213_46_10	210_46_10	554_46_5	337_46_4	50_46_1	177_46_1	202_46_3	64_46_143	239_46_154	395_46_66	112_46_144	278_46_24	83_46_67	236_46_27	250_46_217	26_46_1	45_46_1	42_46_1	40_46_1	525_46_82	527_46_62	5_46_54	97_12_8	184_46_1	194_46_1	9_46_1	917_46_175	910_46_35	1095_46_132	776_46_128	35_46_1	446_013_35	77_46_163	98_46_1	75_46_1	260_46_164	73_46_93	72_46_1	229_46_1	106_46_1	104_46_69	11_46_14	65_46_111	14_46_1	80_46_1	54_03_520	31_46_1	37_46_1
150_46_7	66_46_126	213_46_9	210_46_14	554_46_1	337_46_11	50_46_1	177_46_1	202_46_1	64_46_150	239_46_149	395_46_57	112_46_157	278_46_20	83_46_70	236_46_28	250_46_238	26_46_1	45_46_1	42_46_1	40_46_1	525_46_81	527_46_53	5_46_52	97_12_15	184_46_1	194_46_1	9_46_1	917_46_168	910_46_41	1095_46_125	776_46_111	35_46_1	446_013_25	77_46_161	98_46_1	75_46_1	260_46_154	73_46_96	72_46_1	229_46_1	106_46_1	104_46_63	11_46_15	65_46_115	14_46_1	80_46_1	54_03_515	31_46_1	37_46_1
150_46_7	66_46_121	213_46_6	210_46_18	194_46_1	337_46_10	50_46_1	177_46_1	202_46_3	64_46_175	239_46_147	395_46_63	112_46_162	278_46_17	83_46_66	236_46_30	250_46_242	26_46_1	45_46_1	42_46_1	40_46_1	525_46_74	527_46_53	5_46_66	97_12_9	184_46_1	9_46_1	917_46_164	910_46_49	1095_46_134	776_46_103	35_46_1	446_013_22	77_46_150	98_46_1	75_46_1	260_46_153	73_46_98	72_46_1	229_46_1	104_46_58	11_46_20	65_46_111	14_46_1	80_46_1	54_03_511	31_46_1	37_46_1	108_46_1	849_46_16
150_46_4	66_46_138	213_46_6	210_46_15	194_46_1	337_46_12	50_46_1	177_46_1	202_46_3	64_46_174	239_46_153	395_46_46	112_46_169	278_46_10	83_46_65	236_46_25	250_46_248	26_46_1	45_46_1	42_46_1	40_46_1	525_46_71	527_46_41	5_46_65	97_12_7	184_46_1	9_46_1	917_46_165	910_46_50	1095_46_124	776_46_109	35_46_1	446_013_25	77_46_153	98_46_1	75_46_1	260_46_142	73_46_115	72_46_1	229_46_1	104_46_65	11_46_24	65_46_95	14_46_1	80_46_1	54_03_514	31_46_1	37_46_1	108_46_1	849_46_14
150_46_4	66_46_151	213_46_7	210_46_19	194_46_1	337_46_11	50_46_1	177_46_1	202_46_5	64_46_166	239_46_156	395_46_50	112_46_167	278_46_5	83_46_58	236_46_31	250_46_240	26_46_1	45_46_1	42_46_1	40_46_1	525_46_81	527_46_46	5_46_68	97_12_5	184_46_1	9_46_1	917_46_172	910_46_58	1095_46_125	776_46_103	35_46_1	446_013_20	77_46_170	98_46_1	75_46_1	260_46_149	73_46_116	72_46_1	229_46_1	104_46_70	11_46_27	65_46_70	14_46_1	80_46_1	54_03_522	31_46_1	37_46_1	108_46_1	849_46_12
150_46_2	66_46_140	213_46_6	210_46_16	194_46_1	337_46_11	50_46_1	177_46_1	202_46_6	64_46_156	239_46_167	395_46_60	112_46_180	278_46_1	83_46_61	236_46_35	250_46_241	26_46_1	45_46_1	42_46_1	40_46_1	525_46_69	527_46_44	5_46_64	97_12_7	184_46_1	9_46_1	917_46_180	910_46_53	1095_46_117	776_46_95	35_46_1	446_013_30	77_46_170	98_46_1	75_46_1	260_46_161	73_46_112	72_46_1	229_46_1	104_46_78	11_46_20	65_46_51	14_46_1	80_46_1	54_03_545	31_46_1	37_46_1	108_46_1	849_46_9
150_46_7	66_46_139	213_46_5	210_46_13	194_46_1	337_46_14	50_46_1	177_46_1	202_46_8	64_46_180	239_46_169	395_46_68	112_46_173	278_46_4	83_46_49	236_46_37	250_46_272	26_46_1	45_46_1	42_46_1	40_46_1	525_46_84	527_46_40	5_46_58	97_12_7	184_46_1	9_46_1	917_46_177	910_46_44	1095_46_107	776_46_98	35_46_1	446_013_37	77_46_174	98_46_1	75_46_1	260_46_141	73_46_120	72_46_1	229_46_1	104_46_63	11_46_9	65_46_56	14_46_1	80_46_1	54_03_522	31_46_1	37_46_1	108_46_1	849_46_17
150_46_7	66_46_127	213_46_4	210_46_17	194_46_1	337_46_11	50_46_1	177_46_1	202_46_14	64_46_159	239_46_169	395_46_78	112_46_176	278_46_3	83_46_57	236_46_40	250_46_293	26_46_1	45_46_1	42_46_1	40_46_1	525_46_76	527_46_35	5_46_62	97_12_8	184_46_1	9_46_1	917_46_170	910_46_43	1095_46_108	776_46_111	35_46_1	446_013_31	77_46_157	98_46_1	75_46_1	260_46_161	73_46_114	72_46_1	229_46_1	104_46_60	11_46_11	65_46_51	14_46_1	80_46_1	54_03_521	31_46_1	37_46_1	108_46_1	849_46_22
150_46_11	66_46_126	213_46_2	210_46_18	194_46_1	337_46_8	50_46_1	177_46_1	202_46_10	64_46_164	239_46_170	395_46_64	112_46_177	278_46_1	83_46_76	236_46_36	250_46_306	26_46_1	45_46_1	42_46_1	40_46_1	525_46_77	527_46_39	5_46_54	97_12_8	184_46_1	9_46_1	917_46_159	910_46_35	1095_46_127	776_46_114	35_46_1	446_013_33	77_46_150	98_46_1	75_46_1	260_46_154	73_46_127	72_46_1	229_46_1	104_46_65	11_46_8	65_46_49	14_46_1	80_46_1	54_03_481	31_46_1	37_46_1	108_46_1	849_46_27
150_46_14	66_46_129	213_46_6	210_46_15	194_46_1	337_46_9	50_46_1	202_46_11	64_46_148	239_46_166	395_46_59	112_46_193	177_46_1	83_46_77	236_46_32	250_46_326	26_46_1	42_46_1	40_46_1	525_46_103	527_46_34	5_46_54	97_12_9	184_46_1	9_46_1	917_46_147	910_46_40	1095_46_115	776_46_120	35_46_1	446_013_31	77_46_140	98_46_1	75_46_1	260_46_153	73_46_102	72_46_1	229_46_1	104_46_58	11_46_4	65_46_42	14_46_1	80_46_1	54_03_496	31_46_1	37_46_1	108_46_1	849_46_22	18_46_1	241_46_1
150_46_12	66_46_141	213_46_5	210_46_21	194_46_1	337_46_10	50_46_1	202_46_18	64_46_153	239_46_177	395_46_50	112_46_169	177_46_1	83_46_82	236_46_36	250_46_311	26_46_1	42_46_1	40_46_1	525_46_91	527_46_34	5_46_54	97_12_11	184_46_1	9_46_1	917_46_145	910_46_49	1095_46_116	776_46_122	35_46_1	446_013_23	77_46_128	98_46_1	75_46_1	260_46_162	73_46_94	72_46_1	229_46_1	104_46_65	11_46_7	65_46_59	14_46_1	80_46_1	54_03_493	31_46_1	37_46_1	108_46_1	849_46_20	18_46_1	241_46_1
150_46_11	66_46_149	213_46_7	210_46_12	194_46_1	337_46_16	50_46_1	202_46_25	64_46_144	239_46_166	395_46_51	112_46_156	177_46_1	83_46_98	236_46_35	250_46_338	26_46_1	42_46_1	40_46_1	525_46_88	527_46_39	5_46_52	97_12_10	184_46_1	9_46_1	917_46_154	910_46_36	1095_46_103	776_46_131	35_46_1	446_013_27	77_46_106	98_46_1	75_46_1	260_46_179	73_46_88	72_46_1	229_46_1	104_46_50	11_46_5	65_46_61	14_46_1	80_46_1	54_03_491	31_46_1	37_46_1	108_46_1	849_46_14	18_46_1	241_46_1
150_46_19	66_46_140	213_46_8	210_46_19	194_46_1	337_46_10	50_46_1	202_46_28	64_46_143	239_46_160	395_46_38	112_46_139	177_46_1	83_46_82	236_46_44	250_46_337	26_46_1	42_46_1	40_46_1	525_46_92	527_46_37	5_46_42	97_12_14	184_46_1	9_46_1	917_46_156	910_46_37	1095_46_109	776_46_146	35_46_1	446_013_19	77_46_96	98_46_1	75_46_1	260_46_171	73_46_81	72_46_1	229_46_1	104_46_39	11_46_4	65_46_73	14_46_1	80_46_1	54_03_519	31_46_1	37_46_1	108_46_1	849_46_20	18_46_1	241_46_1
150_46_15	66_46_123	213_46_5	210_46_21	194_46_1	337_46_11	50_46_1	202_46_32	64_46_138	239_46_174	395_46_49	112_46_135	177_46_1	83_46_97	236_46_47	250_46_309	26_46_1	42_46_1	40_46_1	525_46_91	527_46_35	5_46_53	97_12_8	184_46_1	9_46_1	917_46_154	910_46_43	1095_46_111	776_46_149	35_46_1	446_013_24	77_46_92	98_46_1	75_46_1	260_46_165	73_46_84	72_46_1	229_46_1	104_46_33	11_46_4	65_46_75	14_46_1	80_46_1	54_03_522	31_46_1	37_46_1	108_46_1	849_46_23	18_46_1	241_46_1
150_46_14	66_46_127	213_46_6	210_46_17	194_46_1	337_46_9	50_46_1	202_46_29	64_46_146	239_46_181	395_46_42	112_46_141	177_46_1	83_46_94	236_46_43	250_46_320	26_46_1	42_46_1	40_46_1	525_46_96	527_46_41	5_46_43	97_12_15	184_46_1	9_46_1	917_46_171	910_46_39	1095_46_97	776_46_154	35_46_1	446_013_25	77_46_88	98_46_1	75_46_1	260_46_165	73_46_87	72_46_1	229_46_1	104_46_27	11_46_2	65_46_75	14_46_1	80_46_1	54_03_519	31_46_1	37_46_1	108_46_1	849_46_14	18_46_1	241_46_1
150_46_18	66_46_126	213_46_5	210_46_17	194_46_1	337_46_5	50_46_1	202_46_30	64_46_133	239_46_181	395_46_39	112_46_161	177_46_1	83_46_107	236_46_48	250_46_301	26_46_1	42_46_1	40_46_1	525_46_85	527_46_44	5_46_52	97_12_12	184_46_1	9_46_1	917_46_187	910_46_42	1095_46_104	776_46_159	35_46_1	446_013_19	77_46_100	98_46_1	75_46_1	260_46_144	73_46_80	72_46_1	229_46_1	104_46_32	11_46_1	65_46_57	14_46_1	80_46_1	54_03_510	31_46_1	37_46_1	108_46_1	849_46_18	18_46_1	241_46_1
150_46_13	66_46_144	213_46_2	210_46_11	194_46_1	337_46_8	50_46_1	202_46_24	64_46_129	110_46_4	395_46_34	112_46_163	177_46_1	83_46_116	236_46_45	250_46_285	26_46_1	42_46_1	40_46_1	525_46_81	527_46_51	5_46_62	97_12_9	184_46_1	9_46_1	917_46_199	910_46_42	1095_46_104	776_46_158	35_46_1	446_013_25	77_46_86	98_46_1	75_46_1	260_46_138	73_46_84	72_46_1	229_46_1	104_46_38	65_46_57	14_46_1	80_46_1	54_03_536	31_46_1	37_46_1	108_46_1	849_46_9	18_46_1	241_46_1	294_46_257
150_46_10	66_46_152	213_46_5	210_46_12	194_46_1	337_46_5	50_46_1	202_46_23	64_46_128	239_46_170	395_46_43	112_46_180	177_46_1	83_46_131	236_46_52	250_46_312	26_46_1	42_46_1	40_46_1	525_46_70	527_46_48	5_46_55	97_12_15	184_46_1	9_46_1	917_46_179	910_46_39	1095_46_90	776_46_174	35_46_1	446_013_36	77_46_84	98_46_1	75_46_1	260_46_145	73_46_63	72_46_1	229_46_1	104_46_39	65_46_55	14_46_1	80_46_1	54_03_504	31_46_1	37_46_1	108_46_1	849_46_9	18_46_1	241_46_1	294_46_247
150_46_1	66_46_139	213_46_2	210_46_13	194_46_1	337_46_4	50_46_1	202_46_16	64_46_112	239_46_174	395_46_39	112_46_165	177_46_1	83_46_140	236_46_47	250_46_329	26_46_1	42_46_1	40_46_1	525_46_75	527_46_47	5_46_61	97_12_9	184_46_1	9_46_1	917_46_186	910_46_43	1095_46_90	776_46_201	35_46_1	446_013_39	77_46_100	98_46_1	75_46_1	260_46_143	73_46_57	72_46_1	229_46_1	104_46_33	65_46_64	14_46_1	80_46_1	54_03_490	31_46_1	37_46_1	108_46_1	849_46_13	18_46_1	241_46_1	294_46_244
150_46_3	66_46_149	210_46_6	194_46_1	337_46_8	50_46_1	202_46_16	64_46_111	239_46_181	395_46_38	112_46_158	83_46_133	236_46_46	250_46_336	26_46_1	42_46_1	40_46_1	525_46_85	527_46_38	5_46_62	97_12_4	184_46_1	9_46_1	917_46_171	910_46_43	1095_46_95	776_46_205	35_46_1	446_013_21	77_46_108	98_46_1	75_46_1	260_46_145	73_46_51	72_46_1	229_46_1	104_46_36	65_46_54	14_46_1	80_46_1	54_03_525	31_46_1	37_46_1	108_46_1	849_46_10	18_46_1	241_46_1	294_46_239	110_46_3
150_46_6	66_46_137	210_46_14	194_46_1	337_46_16	50_46_1	202_46_15	64_46_119	239_46_167	395_46_46	112_46_163	83_46_133	236_46_43	250_46_340	26_46_1	42_46_1	40_46_1	525_46_85	527_46_35	5_46_58	97_12_2	184_46_1	9_46_1	917_46_162	910_46_40	1095_46_89	776_46_192	35_46_1	446_013_25	77_46_138	98_46_1	75_46_1	260_46_138	73_46_53	72_46_1	229_46_1	104_46_29	65_46_58	14_46_1	80_46_1	54_03_493	31_46_1	37_46_1	108_46_1	849_46_10	18_46_1	241_46_1	294_46_270	110_46_4
150_46_5	66_46_142	210_46_15	194_46_1	337_46_9	50_46_1	202_46_12	64_46_95	239_46_193	395_46_34	112_46_173	83_46_135	236_46_50	250_46_340	26_46_1	42_46_1	40_46_1	525_46_80	527_46_42	5_46_71	97_12_1	184_46_1	9_46_1	917_46_175	910_46_41	1095_46_91	776_46_203	35_46_1	446_013_20	77_46_125	98_46_1	75_46_1	260_46_137	73_46_48	72_46_1	229_46_1	104_46_28	65_46_47	14_46_1	80_46_1	54_03_498	31_46_1	37_46_1	108_46_1	849_46_5	18_46_1	241_46_1	294_46_261	110_46_4
150_46_7	66_46_141	210_46_8	194_46_1	337_46_10	50_46_1	202_46_11	64_46_88	110_46_3	395_46_36	112_46_159	83_46_151	236_46_50	250_46_328	26_46_1	42_46_1	40_46_1	525_46_103	527_46_39	5_46_65	97_12_4	184_46_1	9_46_1	917_46_178	910_46_53	1095_46_91	776_46_182	35_46_1	446_013_15	77_46_130	98_46_1	75_46_1	260_46_144	73_46_50	72_46_1	229_46_1	104_46_25	65_46_60	14_46_1	80_46_1	54_03_486	31_46_1	37_46_1	108_46_1	849_46_2	18_46_1	241_46_1	294_46_253	239_46_208
150_46_5	66_46_145	210_46_9	194_46_1	337_46_10	50_46_1	202_46_12	64_46_118	239_46_205	395_46_41	112_46_159	83_46_161	236_46_45	250_46_337	26_46_1	42_46_1	40_46_1	525_46_88	527_46_37	5_46_74	97_12_4	184_46_1	9_46_1	917_46_186	910_46_60	1095_46_76	776_46_165	35_46_1	446_013_14	77_46_115	98_46_1	75_46_1	260_46_127	73_46_46	72_46_1	229_46_1	104_46_27	65_46_51	14_46_1	80_46_1	54_03_491	31_46_1	37_46_1	108_46_1	849_46_5	18_46_1	241_46_1	294_46_263	110_46_4
150_46_7	66_46_149	210_46_8	194_46_1	337_46_11	50_46_1	202_46_15	64_46_105	239_46_224	395_46_44	112_46_148	83_46_150	236_46_40	250_46_337	26_46_1	42_46_1	40_46_1	525_46_74	527_46_36	5_46_80	97_12_4	184_46_1	9_46_1	917_46_195	910_46_61	1095_46_71	776_46_160	35_46_1	446_013_16	77_46_102	98_46_1	75_46_1	260_46_146	73_46_43	72_46_1	229_46_1	104_46_19	65_46_63	14_46_1	80_46_1	54_03_502	31_46_1	37_46_1	108_46_1	849_46_2	18_46_1	241_46_1	294_46_264	110_46_4
150_46_7	66_46_150	210_46_6	194_46_1	337_46_4	50_46_1	202_46_16	64_46_123	110_46_1	395_46_50	112_46_140	83_46_137	236_46_47	250_46_316	26_46_1	42_46_1	40_46_1	525_46_71	527_46_44	5_46_72	97_12_3	184_46_1	9_46_1	917_46_188	910_46_51	1095_46_80	776_46_193	446_013_10	77_46_111	98_46_1	75_46_1	260_46_151	73_46_42	229_46_1	104_46_17	65_46_68	14_46_1	80_46_1	54_03_512	31_46_1	37_46_1	108_46_1	35_46_1	18_46_1	241_46_1	294_46_268	239_46_202
150_46_3	66_46_131	210_46_8	194_46_1	337_46_4	50_46_1	202_46_15	64_46_133	65_46_81	395_46_34	112_46_134	83_46_131	236_46_52	250_46_317	26_46_1	42_46_1	40_46_1	525_46_70	527_46_47	5_46_79	97_12_4	184_46_1	9_46_1	917_46_206	910_46_47	1095_46_65	776_46_198	446_013_14	77_46_98	98_46_1	75_46_1	260_46_151	73_46_33	229_46_1	104_46_27	14_46_1	80_46_1	54_03_531	31_46_1	37_46_1	108_46_1	35_46_1	241_46_1	294_46_257	239_46_210
150_46_6	66_46_137	210_46_8	194_46_1	337_46_8	50_46_1	202_46_12	64_46_126	65_46_59	395_46_44	112_46_150	83_46_127	236_46_39	250_46_309	26_46_1	42_46_1	40_46_1	525_46_64	527_46_44	5_46_89	184_46_1	9_46_1	917_46_196	910_46_53	1095_46_69	776_46_204	446_013_19	77_46_102	98_46_1	75_46_1	260_46_146	73_46_41	229_46_1	104_46_30	14_46_1	80_46_1	54_03_528	31_46_1	37_46_1	108_46_1	35_46_1	241_46_1	294_46_249	239_46_221
150_46_4	66_46_149	210_46_9	194_46_1	337_46_11	50_46_1	202_46_14	64_46_135	65_46_68	395_46_53	112_46_145	83_46_127	236_46_41	250_46_305	26_46_1	42_46_1	40_46_1	525_46_56	527_46_38	5_46_84	184_46_1	9_46_1	917_46_221	910_46_54	1095_46_60	776_46_188	446_013_9	77_46_105	98_46_1	75_46_1	260_46_151	73_46_45	229_46_1	104_46_31	14_46_1	80_46_1	54_03_511	31_46_1	37_46_1	108_46_1	35_46_1	241_46_1	294_46_240	239_46_226
150_46_4	66_46_133	210_46_7	194_46_1	337_46_11	50_46_1	202_46_12	64_46_133	65_46_54	395_46_51	112_46_145	83_46_110	236_46_50	250_46_310	26_46_1	42_46_1	40_46_1	525_46_50	527_46_41	5_46_99	184_46_1	9_46_1	917_46_223	910_46_50	1095_46_45	776_46_200	446_013_14	77_46_121	98_46_1	75_46_1	260_46_154	73_46_41	229_46_1	104_46_32	14_46_1	80_46_1	54_03_514	31_46_1	37_46_1	108_46_1	35_46_1	241_46_1	294_46_252	239_46_224
150_46_7	66_46_123	210_46_6	194_46_1	337_46_14	50_46_1	202_46_7	64_46_129	65_46_66	395_46_49	112_46_156	83_46_95	236_46_41	250_46_320	26_46_1	42_46_1	40_46_1	525_46_44	527_46_44	5_46_90	184_46_1	9_46_1	917_46_221	910_46_53	1095_46_50	776_46_186	446_013_18	77_46_120	98_46_1	75_46_1	260_46_187	73_46_56	229_46_1	104_46_25	14_46_1	80_46_1	54_03_516	31_46_1	37_46_1	108_46_1	35_46_1	241_46_1	294_46_237	239_46_220
150_46_8	66_46_140	210_46_9	194_46_1	337_46_16	50_46_1	202_46_4	64_46_131	65_46_58	395_46_52	112_46_170	83_46_85	236_46_45	250_46_341	26_46_1	42_46_1	40_46_1	525_46_50	527_46_43	5_46_78	184_46_1	9_46_1	917_46_213	910_46_54	1095_46_55	776_46_173	446_013_16	77_46_123	98_46_1	75_46_1	260_46_178	73_46_51	229_46_1	104_46_20	14_46_1	80_46_1	54_03_517	31_46_1	37_46_1	108_46_1	35_46_1	241_46_1	294_46_235	239_46_215
150_46_9	66_46_143	210_46_8	194_46_1	337_46_20	50_46_1	202_46_3	64_46_133	65_46_76	395_46_51	112_46_160	83_46_96	236_46_41	250_46_349	26_46_1	42_46_1	40_46_1	525_46_41	527_46_42	5_46_76	184_46_1	9_46_1	917_46_211	910_46_47	1095_46_54	776_46_194	446_013_12	77_46_108	98_46_1	75_46_1	260_46_182	73_46_50	229_46_1	104_46_20	14_46_1	80_46_1	54_03_508	31_46_1	37_46_1	108_46_1	35_46_1	241_46_1	294_46_243	239_46_203
150_46_7	66_46_126	210_46_5	194_46_1	337_46_25	50_46_1	202_46_6	64_46_133	65_46_79	395_46_65	112_46_184	83_46_100	236_46_35	250_46_342	26_46_1	42_46_1	40_46_1	525_46_45	527_46_36	5_46_66	184_46_1	9_46_1	917_46_205	910_46_59	1095_46_48	776_46_184	446_013_6	77_46_95	98_46_1	75_46_1	260_46_206	73_46_56	229_46_1	104_46_20	14_46_1	80_46_1	54_03_533	31_46_1	37_46_1	108_46_1	35_46_1	241_46_1	294_46_223	239_46_191
150_46_9	66_46_114	210_46_7	194_46_1	337_46_23	50_46_1	202_46_9	64_46_114	65_46_89	395_46_62	112_46_207	83_46_107	236_46_29	250_46_337	26_46_1	42_46_1	40_46_1	525_46_46	527_46_42	5_46_79	184_46_1	9_46_1	917_46_213	910_46_48	1095_46_45	776_46_186	446_013_2	77_46_94	98_46_1	75_46_1	260_46_206	73_46_50	229_46_1	104_46_20	14_46_1	80_46_1	54_03_512	31_46_1	37_46_1	108_46_1	35_46_1	241_46_1	294_46_229	239_46_201
150_46_8	66_46_107	210_46_2	194_46_1	337_46_25	50_46_1	202_46_2	64_46_111	239_46_204	395_46_63	112_46_205	83_46_96	236_46_27	250_46_351	26_46_1	42_46_1	40_46_1	525_46_43	527_46_49	5_46_86	184_46_1	9_46_1	917_46_223	910_46_52	1095_46_38	776_46_200	77_46_103	98_46_1	75_46_1	260_46_222	73_46_48	229_46_1	104_46_16	14_46_1	80_46_1	54_03_482	31_46_1	37_46_1	108_46_1	35_46_1	241_46_1	294_46_230	65_46_87
150_46_11	395_46_67	194_46_1	337_46_30	50_46_1	202_46_1	64_46_109	239_46_192	66_46_102	112_46_223	83_46_84	236_46_24	250_46_366	26_46_1	42_46_1	40_46_1	525_46_51	527_46_52	5_46_73	184_46_1	9_46_1	917_46_219	910_46_44	1095_46_26	776_46_195	77_46_96	75_46_1	260_46_238	73_46_51	229_46_1	104_46_20	14_46_1	80_46_1	54_03_505	31_46_1	37_46_1	108_46_1	35_46_1	241_46_1	294_46_211	65_46_90
150_46_8	395_46_66	194_46_1	337_46_34	50_46_1	202_46_2	64_46_130	239_46_180	66_46_89	112_46_245	83_46_88	236_46_25	250_46_384	26_46_1	42_46_1	40_46_1	525_46_42	527_46_58	5_46_57	184_46_1	9_46_1	917_46_230	910_46_42	1095_46_23	776_46_191	77_46_99	75_46_1	260_46_233	73_46_46	229_46_1	104_46_18	14_46_1	80_46_1	54_03_486	31_46_1	37_46_1	108_46_1	35_46_1	241_46_1	294_46_209	65_46_95
150_46_8	395_46_63	194_46_1	337_46_34	50_46_1	202_46_2	64_46_121	239_46_197	66_46_81	112_46_215	83_46_90	236_46_23	250_46_360	26_46_1	42_46_1	40_46_1	525_46_46	527_46_56	5_46_52	184_46_1	9_46_1	917_46_242	910_46_53	1095_46_33	776_46_194	77_46_100	75_46_1	260_46_244	73_46_52	229_46_1	104_46_24	14_46_1	80_46_1	54_03_496	31_46_1	37_46_1	108_46_1	35_46_1	241_46_1	294_46_199	65_46_95
150_46_11	395_46_55	194_46_1	337_46_26	50_46_1	202_46_4	64_46_106	239_46_180	66_46_82	112_46_217	83_46_97	236_46_30	250_46_381	26_46_1	42_46_1	40_46_1	525_46_51	527_46_54	5_46_52	184_46_1	9_46_1	917_46_256	910_46_55	1095_46_21	776_46_212	77_46_90	75_46_1	260_46_250	73_46_55	229_46_1	104_46_28	14_46_1	80_46_1	54_03_463	31_46_1	37_46_1	108_46_1	35_46_1	241_46_1	294_46_211	65_46_93
150_46_13	395_46_61	194_46_1	337_46_23	50_46_1	202_46_4	64_46_89	239_46_185	66_46_83	112_46_194	83_46_84	236_46_24	250_46_380	26_46_1	42_46_1	40_46_1	525_46_38	527_46_42	5_46_69	184_46_1	9_46_1	917_46_256	910_46_62	1095_46_21	776_46_215	77_46_92	75_46_1	260_46_270	73_46_52	229_46_1	104_46_29	14_46_1	80_46_1	54_03_486	31_46_1	37_46_1	108_46_1	35_46_1	241_46_1	294_46_211	65_46_97
150_46_10	395_46_59	194_46_1	337_46_26	50_46_1	202_46_8	64_46_103	239_46_185	66_46_70	112_46_203	83_46_81	236_46_33	250_46_358	26_46_1	42_46_1	40_46_1	525_46_47	527_46_52	5_46_63	184_46_1	9_46_1	917_46_235	910_46_65	1095_46_20	776_46_206	77_46_103	75_46_1	260_46_295	73_46_48	229_46_1	104_46_23	14_46_1	80_46_1	54_03_468	31_46_1	37_46_1	108_46_1	35_46_1	241_46_1	294_46_219	65_46_100
150_46_9	395_46_56	194_46_1	337_46_19	50_46_1	202_46_5	64_46_108	239_46_159	66_46_73	112_46_227	83_46_88	236_46_32	250_46_364	26_46_1	42_46_1	40_46_1	525_46_55	527_46_53	5_46_63	184_46_1	9_46_1	917_46_231	910_46_61	1095_46_16	776_46_202	77_46_111	75_46_1	260_46_290	73_46_59	229_46_1	104_46_20	14_46_1	80_46_1	54_03_445	31_46_1	37_46_1	108_46_1	35_46_1	241_46_1	294_46_221	65_46_113
150_46_13	395_46_52	194_46_1	337_46_20	50_46_1	202_46_7	64_46_113	239_46_148	66_46_68	112_46_220	83_46_86	236_46_32	250_46_369	26_46_1	42_46_1	40_46_1	525_46_42	527_46_56	5_46_75	184_46_1	9_46_1	917_46_223	910_46_58	1095_46_18	776_46_190	77_46_96	75_46_1	260_46_282	73_46_65	229_46_1	104_46_23	14_46_1	80_46_1	54_03_464	31_46_1	37_46_1	108_46_1	35_46_1	241_46_1	294_46_229	65_46_131
150_46_21	395_46_55	194_46_1	337_46_21	50_46_1	202_46_7	64_46_98	239_46_154	66_46_53	112_46_227	83_46_82	236_46_27	250_46_372	26_46_1	42_46_1	40_46_1	525_46_64	527_46_63	5_46_62	184_46_1	9_46_1	917_46_193	910_46_41	1095_46_17	776_46_194	77_46_112	75_46_1	260_46_300	73_46_66	229_46_1	104_46_24	14_46_1	80_46_1	54_03_460	31_46_1	37_46_1	108_46_1	35_46_1	241_46_1	294_46_239	65_46_128
150_46_30	395_46_46	194_46_1	337_46_17	50_46_1	202_46_5	64_46_113	239_46_174	66_46_57	112_46_216	83_46_68	236_46_20	250_46_375	26_46_1	42_46_1	40_46_1	525_46_55	527_46_65	5_46_55	184_46_1	9_46_1	917_46_201	910_46_46	1095_46_22	776_46_191	77_46_135	75_46_1	260_46_316	73_46_67	229_46_1	104_46_20	14_46_1	80_46_1	54_03_451	31_46_1	37_46_1	108_46_1	35_46_1	241_46_1	294_46_225	65_46_110
150_46_27	395_46_48	194_46_1	337_46_22	50_46_1	202_46_3	64_46_122	239_46_195	66_46_66	112_46_212	83_46_73	236_46_13	250_46_364	26_46_1	42_46_1	40_46_1	525_46_40	527_46_63	5_46_68	184_46_1	9_46_1	917_46_207	910_46_49	1095_46_21	776_46_193	77_46_126	75_46_1	260_46_328	73_46_56	229_46_1	104_46_17	14_46_1	80_46_1	54_03_455	31_46_1	37_46_1	108_46_1	35_46_1	241_46_1	294_46_221	65_46_91
150_46_29	395_46_56	194_46_1	337_46_24	50_46_1	202_46_3	64_46_111	239_46_160	66_46_62	112_46_241	83_46_71	236_46_15	250_46_352	26_46_1	42_46_1	40_46_1	525_46_31	527_46_64	5_46_58	184_46_1	9_46_1	917_46_194	910_46_54	1095_46_22	776_46_202	77_46_131	75_46_1	260_46_343	73_46_56	229_46_1	104_46_13	14_46_1	80_46_1	54_03_482	31_46_1	37_46_1	108_46_1	35_46_1	241_46_1	294_46_226	65_46_80
150_46_32	395_46_60	194_46_1	337_46_22	50_46_1	202_46_3	64_46_119	239_46_150	66_46_54	112_46_267	83_46_68	236_46_16	250_46_363	26_46_1	42_46_1	40_46_1	525_46_23	527_46_47	5_46_55	184_46_1	9_46_1	917_46_200	910_46_52	1095_46_22	776_46_193	77_46_145	75_46_1	260_46_343	73_46_42	229_46_1	104_46_11	14_46_1	80_46_1	54_03_476	31_46_1	37_46_1	108_46_1	35_46_1	241_46_1	294_46_235	65_46_82
150_46_31	395_46_57	194_46_1	337_46_15	50_46_1	202_46_1	64_46_123	239_46_150	66_46_54	112_46_264	83_46_75	236_46_15	250_46_374	26_46_1	42_46_1	40_46_1	525_46_23	527_46_55	5_46_61	184_46_1	9_46_1	917_46_191	910_46_57	1095_46_24	776_46_189	77_46_159	75_46_1	260_46_338	73_46_51	229_46_1	104_46_20	14_46_1	80_46_1	54_03_463	31_46_1	37_46_1	108_46_1	35_46_1	241_46_1	294_46_209	65_46_81
150_46_22	395_46_54	194_46_1	337_46_15	50_46_1	202_46_2	64_46_109	239_46_163	66_46_59	112_46_269	83_46_89	236_46_18	250_46_379	26_46_1	42_46_1	40_46_1	525_46_24	527_46_56	5_46_58	184_46_1	9_46_1	917_46_205	910_46_57	1095_46_16	776_46_194	77_46_160	75_46_1	260_46_331	73_46_48	229_46_1	104_46_23	14_46_1	80_46_1	54_03_451	31_46_1	37_46_1	108_46_1	35_46_1	241_46_1	294_46_200	65_46_78
150_46_16	395_46_51	194_46_1	337_46_10	50_46_1	202_46_3	64_46_111	239_46_174	66_46_56	112_46_262	83_46_86	236_46_26	250_46_358	26_46_1	42_46_1	40_46_1	525_46_20	527_46_48	5_46_59	184_46_1	9_46_1	917_46_218	910_46_68	1095_46_16	776_46_188	77_46_149	75_46_1	260_46_315	73_46_42	229_46_1	104_46_26	14_46_1	80_46_1	54_03_491	31_46_1	37_46_1	108_46_1	35_46_1	241_46_1	294_46_215	65_46_72
150_46_15	395_46_48	194_46_1	337_46_4	50_46_1	202_46_6	64_46_107	239_46_171	66_46_50	112_46_247	83_46_91	236_46_30	250_46_370	26_46_1	42_46_1	40_46_1	525_46_27	527_46_42	5_46_63	184_46_1	9_46_1	917_46_209	910_46_80	1095_46_21	776_46_214	77_46_128	75_46_1	260_46_332	73_46_58	229_46_1	104_46_21	14_46_1	80_46_1	54_03_486	31_46_1	37_46_1	108_46_1	35_46_1	241_46_1	294_46_190	65_46_70
150_46_13	395_46_46	194_46_1	337_46_4	50_46_1	202_46_2	64_46_116	239_46_162	66_46_43	112_46_271	83_46_76	236_46_38	250_46_384	26_46_1	42_46_1	40_46_1	525_46_28	527_46_37	5_46_59	184_46_1	9_46_1	917_46_207	910_46_78	1095_46_15	776_46_212	77_46_130	75_46_1	260_46_323	73_46_55	229_46_1	104_46_22	14_46_1	80_46_1	54_03_480	31_46_1	37_46_1	108_46_1	35_46_1	241_46_1	294_46_201	65_46_78
150_46_15	395_46_46	194_46_1	337_46_1	50_46_1	202_46_2	64_46_113	239_46_169	66_46_40	112_46_256	83_46_79	236_46_42	250_46_388	26_46_1	42_46_1	40_46_1	525_46_33	527_46_40	5_46_54	184_46_1	9_46_1	917_46_227	910_46_70	1095_46_15	776_46_215	77_46_121	75_46_1	260_46_327	73_46_46	229_46_1	104_46_26	14_46_1	80_46_1	54_03_492	31_46_1	37_46_1	108_46_1	35_46_1	241_46_1	294_46_191	65_46_72
150_46_14	395_46_48	194_46_1	50_46_1	202_46_2	64_46_101	239_46_185	66_46_36	112_46_253	83_46_66	236_46_35	250_46_386	26_46_1	42_46_1	40_46_1	525_46_31	527_46_47	5_46_66	184_46_1	9_46_1	917_46_206	910_46_72	1095_46_13	776_46_200	77_46_131	75_46_1	260_46_345	73_46_60	229_46_1	104_46_28	14_46_1	80_46_1	54_03_501	31_46_1	108_46_1	35_46_1	294_46_173	65_46_81
150_46_12	395_46_45	194_46_1	50_46_1	202_46_2	64_46_110	239_46_169	66_46_42	112_46_249	83_46_70	236_46_48	250_46_388	26_46_1	42_46_1	40_46_1	525_46_20	527_46_50	5_46_75	184_46_1	9_46_1	917_46_247	910_46_82	1095_46_11	776_46_196	77_46_127	75_46_1	260_46_308	73_46_57	229_46_1	104_46_31	14_46_1	80_46_1	54_03_486	31_46_1	108_46_1	35_46_1	294_46_175	65_46_80
150_46_13	395_46_53	194_46_1	50_46_1	202_46_1	64_46_104	239_46_180	66_46_48	112_46_268	83_46_88	236_46_52	250_46_399	26_46_1	42_46_1	40_46_1	525_46_19	527_46_57	5_46_64	184_46_1	9_46_1	917_46_237	910_46_75	1095_46_14	776_46_166	77_46_104	75_46_1	260_46_319	73_46_60	229_46_1	104_46_46	14_46_1	80_46_1	54_03_490	31_46_1	108_46_1	35_46_1	294_46_145	65_46_78
150_46_21	395_46_56	194_46_1	50_46_1	202_46_2	64_46_109	239_46_162	66_46_57	112_46_244	83_46_105	236_46_43	250_46_393	26_46_1	42_46_1	40_46_1	525_46_25	527_46_76	5_46_65	184_46_1	9_46_1	917_46_245	910_46_75	1095_46_9	776_46_145	77_46_88	75_46_1	260_46_309	73_46_68	229_46_1	104_46_45	14_46_1	80_46_1	54_03_495	31_46_1	108_46_1	35_46_1	294_46_160	65_46_83
150_46_30	395_46_62	194_46_1	50_46_1	202_46_1	64_46_121	239_46_144	66_46_56	112_46_235	83_46_104	250_46_381	236_46_52	26_46_1	42_46_1	40_46_1	525_46_23	527_46_66	5_46_64	184_46_1	9_46_1	917_46_225	910_46_76	1095_46_14	776_46_172	77_46_100	75_46_1	260_46_300	73_46_63	229_46_1	104_46_37	14_46_1	80_46_1	54_03_496	31_46_1	108_46_1	35_46_1	294_46_174	65_46_85
150_46_41	395_46_60	194_46_1	50_46_1	202_46_1	64_46_130	239_46_156	66_46_61	112_46_229	83_46_115	250_46_407	236_46_51	26_46_1	42_46_1	40_46_1	525_46_26	527_46_65	5_46_70	184_46_1	9_46_1	917_46_216	910_46_87	1095_46_16	776_46_151	77_46_116	75_46_1	260_46_285	73_46_54	229_46_1	104_46_43	14_46_1	80_46_1	54_03_477	31_46_1	108_46_1	35_46_1	294_46_157	65_46_67
150_46_39	395_46_62	194_46_1	50_46_1	202_46_1	64_46_128	239_46_154	66_46_67	112_46_236	83_46_117	250_46_396	236_46_47	26_46_1	42_46_1	40_46_1	525_46_29	527_46_53	5_46_68	184_46_1	9_46_1	917_46_220	910_46_94	1095_46_14	776_46_133	77_46_128	75_46_1	260_46_297	73_46_63	229_46_1	104_46_44	14_46_1	80_46_1	54_03_459	31_46_1	108_46_1	35_46_1	294_46_161	65_46_71
150_46_43	395_46_51	194_46_1	50_46_1	202_46_1	64_46_117	239_46_153	66_46_59	112_46_238	83_46_94	250_46_402	236_46_50	26_46_1	42_46_1	40_46_1	525_46_30	527_46_52	5_46_81	184_46_1	9_46_1	917_46_225	910_46_95	1095_46_12	776_46_127	77_46_132	75_46_1	260_46_297	73_46_62	229_46_1	104_46_38	14_46_1	80_46_1	54_03_490	31_46_1	108_46_1	35_46_1	294_46_168	65_46_64
150_46_46	395_46_45	194_46_1	50_46_1	202_46_1	64_46_108	239_46_152	66_46_69	112_46_235	83_46_102	250_46_401	236_46_45	26_46_1	42_46_1	40_46_1	525_46_29	527_46_74	5_46_87	184_46_1	9_46_1	917_46_217	910_46_87	1095_46_23	776_46_118	77_46_112	75_46_1	260_46_292	73_46_55	229_46_1	104_46_47	14_46_1	80_46_1	54_03_524	31_46_1	108_46_1	35_46_1	294_46_156	65_46_56
150_46_40	395_46_46	194_46_1	50_46_1	202_46_1	64_46_107	239_46_159	66_46_76	112_46_242	83_46_96	250_46_402	236_46_53	26_46_1	42_46_1	40_46_1	525_46_20	527_46_66	5_46_85	184_46_1	9_46_1	917_46_205	910_46_79	1095_46_22	776_46_122	77_46_116	75_46_1	260_46_295	73_46_60	229_46_1	104_46_51	14_46_1	80_46_1	54_03_505	31_46_1	108_46_1	35_46_1	294_46_173	65_46_60
150_46_46	395_46_58	194_46_1	50_46_1	202_46_1	64_46_130	239_46_168	66_46_64	112_46_259	83_46_104	250_46_386	236_46_50	26_46_1	42_46_1	40_46_1	525_46_23	527_46_61	5_46_82	184_46_1	9_46_1	917_46_223	910_46_79	1095_46_21	776_46_131	77_46_110	75_46_1	260_46_262	73_46_49	229_46_1	104_46_48	14_46_1	80_46_1	54_03_489	31_46_1	108_46_1	35_46_1	294_46_175	65_46_62
150_46_45	395_46_40	194_46_1	50_46_1	202_46_1	64_46_115	239_46_166	66_46_67	112_46_265	83_46_85	250_46_380	236_46_56	26_46_1	42_46_1	40_46_1	525_46_28	527_46_65	5_46_88	184_46_1	9_46_1	917_46_235	910_46_77	1095_46_20	776_46_140	77_46_111	75_46_1	260_46_265	73_46_51	229_46_1	104_46_50	14_46_1	80_46_1	54_03_509	31_46_1	108_46_1	35_46_1	294_46_155	65_46_67
150_46_37	395_46_40	194_46_1	50_46_1	202_46_1	64_46_123	239_46_157	66_46_70	112_46_268	83_46_78	250_46_370	236_46_64	26_46_1	42_46_1	40_46_1	525_46_30	527_46_66	5_46_97	184_46_1	9_46_1	917_46_258	910_46_89	1095_46_19	776_46_142	77_46_108	75_46_1	260_46_252	73_46_50	229_46_1	104_46_50	14_46_1	80_46_1	54_03_480	31_46_1	108_46_1	35_46_1	294_46_159	65_46_73
150_46_38	395_46_38	194_46_1	50_46_1	202_46_1	64_46_134	239_46_144	66_46_62	112_46_245	83_46_84	250_46_392	236_46_70	26_46_1	42_46_1	40_46_1	525_46_26	527_46_57	5_46_87	184_46_1	9_46_1	917_46_255	910_46_93	1095_46_20	776_46_146	77_46_96	75_46_1	260_46_248	73_46_46	229_46_1	104_46_52	14_46_1	80_46_1	54_03_524	31_46_1	108_46_1	35_46_1	294_46_149	65_46_74
150_46_36	395_46_44	194_46_1	50_46_1	202_46_1	64_46_146	239_46_140	66_46_62	112_46_232	83_46_80	250_46_400	236_46_69	26_46_1	42_46_1	40_46_1	525_46_24	527_46_58	5_46_113	184_46_1	9_46_1	917_46_254	910_46_100	1095_46_18	776_46_149	77_46_85	75_46_1	260_46_241	73_46_40	229_46_1	104_46_56	14_46_1	80_46_1	54_03_522	31_46_1	108_46_1	35_46_1	294_46_142	65_46_69
150_46_51	395_46_50	194_46_1	50_46_1	202_46_1	64_46_133	239_46_140	66_46_80	112_46_246	83_46_83	250_46_402	236_46_65	26_46_1	42_46_1	40_46_1	525_46_24	527_46_60	5_46_104	184_46_1	9_46_1	917_46_228	910_46_85	1095_46_16	776_46_159	77_46_77	75_46_1	260_46_241	73_46_42	229_46_1	104_46_47	14_46_1	80_46_1	54_03_551	31_46_1	108_46_1	35_46_1	294_46_143	65_46_53
150_46_46	395_46_48	194_46_1	50_46_1	202_46_1	64_46_129	239_46_159	66_46_61	112_46_251	83_46_67	250_46_428	236_46_70	26_46_1	42_46_1	40_46_1	525_46_31	527_46_56	5_46_118	184_46_1	9_46_1	917_46_219	910_46_94	1095_46_12	776_46_176	77_46_69	75_46_1	260_46_227	73_46_33	229_46_1	104_46_58	14_46_1	80_46_1	54_03_535	31_46_1	108_46_1	35_46_1	294_46_137	65_46_56
150_46_43	395_46_45	194_46_1	50_46_1	202_46_1	64_46_135	239_46_141	66_46_55	112_46_255	83_46_64	250_46_427	236_46_67	26_46_1	42_46_1	40_46_1	525_46_27	527_46_60	5_46_157	184_46_1	9_46_1	917_46_225	910_46_90	1095_46_16	776_46_177	77_46_69	75_46_1	260_46_229	73_46_32	229_46_1	104_46_51	14_46_1	80_46_1	54_03_549	31_46_1	108_46_1	35_46_1	294_46_110	65_46_56
150_46_44	395_46_65	194_46_1	50_46_1	202_46_1	64_46_144	239_46_153	66_46_62	112_46_248	83_46_60	250_46_433	236_46_62	26_46_1	42_46_1	40_46_1	525_46_35	527_46_72	5_46_147	184_46_1	9_46_1	917_46_218	910_46_79	1095_46_14	776_46_175	77_46_80	75_46_1	260_46_227	73_46_27	229_46_1	104_46_42	14_46_1	80_46_1	54_03_528	31_46_1	108_46_1	35_46_1	294_46_111	65_46_54
150_46_34	395_46_63	194_46_1	50_46_1	202_46_1	64_46_153	239_46_159	66_46_55	112_46_278	83_46_62	250_46_458	236_46_64	26_46_1	42_46_1	40_46_1	525_46_31	527_46_66	5_46_154	184_46_1	9_46_1	917_46_216	910_46_84	1095_46_11	776_46_147	77_46_105	75_46_1	260_46_240	73_46_28	229_46_1	104_46_31	14_46_1	80_46_1	54_03_481	31_46_1	108_46_1	35_46_1	294_46_114	65_46_46
150_46_36	395_46_44	194_46_1	50_46_1	202_46_1	64_46_152	239_46_170	66_46_62	112_46_235	83_46_62	250_46_464	236_46_63	26_46_1	42_46_1	40_46_1	525_46_18	527_46_66	5_46_169	184_46_1	9_46_1	917_46_216	910_46_85	1095_46_11	776_46_153	77_46_104	75_46_1	260_46_232	73_46_40	229_46_1	104_46_30	14_46_1	80_46_1	54_03_488	31_46_1	108_46_1	35_46_1	294_46_126	65_46_54
150_46_44	395_46_43	194_46_1	50_46_1	202_46_1	64_46_154	239_46_168	66_46_64	112_46_257	83_46_70	250_46_480	236_46_56	26_46_1	42_46_1	40_46_1	525_46_27	527_46_62	5_46_151	184_46_1	9_46_1	917_46_217	910_46_83	1095_46_13	776_46_133	77_46_110	75_46_1	260_46_240	73_46_33	229_46_1	104_46_18	14_46_1	80_46_1	54_03_473	31_46_1	108_46_1	35_46_1	294_46_128	65_46_56
150_46_37	395_46_50	194_46_1	50_46_1	202_46_1	64_46_144	239_46_179	66_46_71	112_46_272	83_46_66	250_46_453	236_46_60	26_46_1	42_46_1	40_46_1	525_46_37	527_46_54	5_46_145	184_46_1	9_46_1	917_46_206	910_46_86	1095_46_22	776_46_146	77_46_94	75_46_1	260_46_229	73_46_32	229_46_1	104_46_28	14_46_1	80_46_1	54_03_494	31_46_1	108_46_1	35_46_1	294_46_114	65_46_61
150_46_36	395_46_46	194_46_1	50_46_1	202_46_1	64_46_130	239_46_175	66_46_67	112_46_266	83_46_56	250_46_448	236_46_65	26_46_1	42_46_1	40_46_1	525_46_42	527_46_71	5_46_156	184_46_1	9_46_1	917_46_196	910_46_74	1095_46_26	776_46_154	77_46_107	75_46_1	260_46_215	73_46_28	229_46_1	104_46_31	14_46_1	80_46_1	54_03_491	31_46_1	108_46_1	35_46_1	294_46_132	65_46_68
150_46_37	395_46_41	194_46_1	50_46_1	202_46_1	64_46_138	239_46_177	66_46_69	112_46_273	83_46_64	250_46_448	236_46_52	26_46_1	42_46_1	40_46_1	525_46_39	527_46_67	5_46_143	184_46_1	9_46_1	917_46_216	910_46_65	1095_46_35	776_46_145	77_46_110	75_46_1	260_46_223	73_46_25	229_46_1	104_46_28	14_46_1	80_46_1	54_03_484	31_46_1	108_46_1	35_46_1	294_46_129	65_46_72
150_46_39	395_46_35	194_46_1	50_46_1	202_46_1	64_46_126	239_46_170	66_46_60	112_46_289	83_46_53	250_46_455	236_46_45	26_46_1	42_46_1	40_46_1	525_46_34	527_46_61	5_46_167	184_46_1	9_46_1	917_46_200	910_46_77	1095_46_40	776_46_155	77_46_130	75_46_1	260_46_218	73_46_25	229_46_1	104_46_23	14_46_1	80_46_1	54_03_488	31_46_1	108_46_1	35_46_1	294_46_119	65_46_71
150_46_30	395_46_40	194_46_1	50_46_1	202_46_1	64_46_135	239_46_169	66_46_55	112_46_297	83_46_65	250_46_494	236_46_42	26_46_1	42_46_1	40_46_1	525_46_39	527_46_71	5_46_170	184_46_1	9_46_1	917_46_176	910_46_60	1095_46_35	776_46_160	77_46_122	75_46_1	260_46_216	73_46_24	229_46_1	104_46_26	14_46_1	80_46_1	54_03_461	31_46_1	108_46_1	35_46_1	294_46_117	65_46_76
150_46_31	395_46_39	194_46_1	50_46_1	202_46_1	64_46_140	239_46_175	66_46_56	112_46_307	83_46_81	250_46_509	236_46_40	26_46_1	42_46_1	40_46_1	525_46_41	527_46_68	5_46_168	184_46_1	9_46_1	917_46_179	910_46_61	1095_46_28	776_46_143	77_46_124	75_46_1	260_46_214	73_46_31	229_46_1	104_46_26	14_46_1	80_46_1	54_03_438	31_46_1	108_46_1	35_46_1	294_46_106	65_46_75
150_46_36	395_46_35	194_46_1	50_46_1	202_46_1	64_46_161	239_46_165	66_46_63	112_46_306	83_46_89	250_46_488	236_46_39	26_46_1	42_46_1	40_46_1	525_46_35	527_46_67	5_46_174	184_46_1	9_46_1	917_46_159	910_46_48	1095_46_29	776_46_125	77_46_101	75_46_1	260_46_217	73_46_36	229_46_1	104_46_24	14_46_1	80_46_1	54_03_480	31_46_1	108_46_1	35_46_1	294_46_123	65_46_80
150_46_44	395_46_24	194_46_1	50_46_1	202_46_1	64_46_147	239_46_144	66_46_65	112_46_311	83_46_92	250_46_479	236_46_32	26_46_1	42_46_1	40_46_1	525_46_34	527_46_80	5_46_165	184_46_1	9_46_1	917_46_176	910_46_32	1095_46_33	776_46_128	77_46_113	75_46_1	260_46_241	73_46_26	229_46_1	104_46_21	14_46_1	80_46_1	54_03_492	31_46_1	108_46_1	35_46_1	294_46_111	65_46_90
150_46_46	395_46_25	194_46_1	50_46_1	202_46_1	64_46_154	239_46_143	66_46_65	112_46_302	83_46_93	250_46_473	236_46_37	26_46_1	42_46_1	40_46_1	525_46_30	527_46_72	5_46_156	184_46_1	9_46_1	917_46_166	910_46_40	1095_46_26	776_46_131	77_46_111	75_46_1	260_46_234	73_46_32	229_46_1	104_46_26	14_46_1	80_46_1	54_03_508	31_46_1	108_46_1	35_46_1	294_46_119	65_46_91
150_46_44	395_46_23	194_46_1	50_46_1	202_46_1	64_46_140	239_46_126	66_46_58	112_46_305	83_46_74	250_46_468	236_46_33	26_46_1	42_46_1	40_46_1	525_46_47	527_46_60	5_46_146	184_46_1	9_46_1	917_46_165	910_46_31	1095_46_39	776_46_140	77_46_108	75_46_1	260_46_251	73_46_34	229_46_1	104_46_29	14_46_1	80_46_1	54_03_525	31_46_1	108_46_1	35_46_1	294_46_135	65_46_99
150_46_53	395_46_15	194_46_1	50_46_1	202_46_1	64_46_132	239_46_130	66_46_64	112_46_283	83_46_72	250_46_486	236_46_26	26_46_1	42_46_1	40_46_1	525_46_50	527_46_59	5_46_148	184_46_1	9_46_1	917_46_167	910_46_35	1095_46_33	776_46_152	77_46_117	75_46_1	260_46_250	73_46_23	229_46_1	104_46_27	14_46_1	80_46_1	54_03_498	31_46_1	108_46_1	35_46_1	294_46_154	65_46_106
150_46_57	395_46_13	194_46_1	50_46_1	202_46_1	64_46_124	239_46_121	66_46_57	112_46_308	83_46_70	250_46_507	236_46_31	26_46_1	42_46_1	40_46_1	525_46_37	527_46_76	5_46_119	184_46_1	9_46_1	917_46_184	910_46_38	1095_46_35	776_46_151	77_46_121	75_46_1	260_46_271	73_46_27	229_46_1	104_46_21	14_46_1	80_46_1	54_03_458	31_46_1	108_46_1	35_46_1	294_46_156	65_46_98
150_46_61	395_46_9	194_46_1	50_46_1	202_46_1	64_46_123	239_46_125	66_46_68	112_46_306	83_46_71	250_46_495	236_46_32	26_46_1	42_46_1	40_46_1	525_46_52	527_46_93	5_46_118	184_46_1	9_46_1	917_46_158	910_46_36	1095_46_44	776_46_154	77_46_111	75_46_1	260_46_254	73_46_35	229_46_1	104_46_30	14_46_1	80_46_1	54_03_448	31_46_1	108_46_1	35_46_1	294_46_146	65_46_111
150_46_75	395_46_8	194_46_1	50_46_1	202_46_1	64_46_119	239_46_123	66_46_66	112_46_293	83_46_81	250_46_507	236_46_37	26_46_1	42_46_1	40_46_1	525_46_51	527_46_73	5_46_96	184_46_1	9_46_1	917_46_155	910_46_42	1095_46_38	776_46_164	77_46_113	75_46_1	260_46_258	73_46_29	229_46_1	104_46_36	14_46_1	80_46_1	54_03_452	31_46_1	108_46_1	35_46_1	294_46_154	65_46_110
150_46_63	395_46_10	194_46_1	50_46_1	202_46_1	64_46_108	239_46_127	66_46_76	112_46_290	83_46_94	250_46_476	236_46_41	26_46_1	42_46_1	40_46_1	525_46_48	527_46_76	5_46_96	184_46_1	9_46_1	917_46_155	910_46_38	1095_46_34	776_46_166	77_46_129	75_46_1	260_46_248	73_46_46	229_46_1	104_46_37	14_46_1	80_46_1	54_03_449	31_46_1	108_46_1	35_46_1	294_46_164	65_46_109
150_46_82	395_46_8	194_46_1	50_46_1	202_46_1	64_46_102	239_46_121	66_46_78	112_46_305	83_46_92	250_46_488	236_46_34	26_46_1	42_46_1	40_46_1	525_46_49	527_46_82	5_46_89	184_46_1	9_46_1	917_46_175	910_46_27	1095_46_30	776_46_158	77_46_119	75_46_1	260_46_258	73_46_41	229_46_1	104_46_39	14_46_1	80_46_1	54_03_442	31_46_1	108_46_1	35_46_1	294_46_149	65_46_112
150_46_73	395_46_10	194_46_1	50_46_1	202_46_1	64_46_105	239_46_135	66_46_85	112_46_323	83_46_96	250_46_459	236_46_27	26_46_1	42_46_1	40_46_1	525_46_52	527_46_72	5_46_82	184_46_1	9_46_1	917_46_178	910_46_27	1095_46_31	776_46_158	77_46_122	75_46_1	260_46_270	73_46_52	229_46_1	104_46_28	14_46_1	80_46_1	54_03_455	31_46_1	108_46_1	35_46_1	294_46_140	65_46_100
150_46_84	395_46_8	194_46_1	50_46_1	202_46_1	64_46_104	239_46_121	66_46_91	112_46_318	83_46_87	250_46_441	236_46_36	26_46_1	42_46_1	40_46_1	525_46_52	527_46_72	5_46_82	184_46_1	9_46_1	917_46_159	910_46_27	1095_46_23	776_46_176	77_46_119	75_46_1	260_46_272	73_46_52	229_46_1	104_46_29	14_46_1	80_46_1	54_03_479	31_46_1	108_46_1	35_46_1	294_46_136	65_46_112
150_46_77	395_46_10	194_46_1	50_46_1	202_46_1	64_46_119	239_46_131	66_46_80	112_46_296	83_46_80	250_46_449	236_46_43	26_46_1	42_46_1	40_46_1	525_46_47	527_46_62	5_46_84	184_46_1	9_46_1	917_46_180	910_46_34	1095_46_23	776_46_189	77_46_125	75_46_1	260_46_240	73_46_50	229_46_1	104_46_27	14_46_1	80_46_1	54_03_484	31_46_1	108_46_1	35_46_1	294_46_134	65_46_116
150_46_95	395_46_12	194_46_1	50_46_1	202_46_1	64_46_117	239_46_117	66_46_73	112_46_298	83_46_65	250_46_444	236_46_46	26_46_1	42_46_1	40_46_1	525_46_50	527_46_73	5_46_80	184_46_1	9_46_1	917_46_168	910_46_36	1095_46_22	776_46_166	77_46_144	75_46_1	260_46_272	73_46_43	229_46_1	104_46_24	14_46_1	80_46_1	54_03_489	31_46_1	108_46_1	35_46_1	294_46_146	65_46_100
150_46_96	395_46_8	194_46_1	50_46_1	202_46_1	64_46_100	239_46_123	66_46_73	112_46_297	83_46_58	250_46_431	236_46_38	26_46_1	42_46_1	40_46_1	525_46_50	527_46_78	5_46_76	184_46_1	9_46_1	917_46_170	910_46_39	1095_46_32	776_46_175	77_46_141	75_46_1	260_46_263	73_46_46	229_46_1	104_46_30	14_46_1	80_46_1	54_03_509	31_46_1	108_46_1	35_46_1	294_46_154	65_46_93
150_46_105	395_46_11	194_46_1	50_46_1	202_46_1	64_46_101	239_46_114	66_46_59	112_46_294	83_46_56	250_46_446	236_46_44	26_46_1	42_46_1	40_46_1	525_46_66	527_46_70	5_46_66	184_46_1	9_46_1	917_46_184	910_46_30	1095_46_33	776_46_180	77_46_129	75_46_1	260_46_255	73_46_41	229_46_1	104_46_34	14_46_1	80_46_1	54_03_514	31_46_1	108_46_1	35_46_1	294_46_144	65_46_104
150_46_108	395_46_11	194_46_1	50_46_1	202_46_1	64_46_102	239_46_98	66_46_70	112_46_308	83_46_48	250_46_418	236_46_48	26_46_1	42_46_1	40_46_1	525_46_68	527_46_75	5_46_53	184_46_1	9_46_1	917_46_171	910_46_34	1095_46_34	776_46_198	77_46_149	75_46_1	260_46_242	73_46_41	229_46_1	104_46_32	14_46_1	80_46_1	54_03_510	31_46_1	108_46_1	35_46_1	294_46_164	65_46_98
150_46_111	395_46_10	194_46_1	50_46_1	202_46_1	64_46_111	239_46_87	66_46_64	112_46_304	83_46_45	250_46_413	236_46_47	26_46_1	42_46_1	40_46_1	525_46_66	527_46_69	5_46_58	184_46_1	9_46_1	917_46_179	910_46_30	1095_46_24	776_46_188	77_46_151	75_46_1	260_46_247	73_46_40	229_46_1	104_46_31	14_46_1	80_46_1	54_03_536	31_46_1	108_46_1	35_46_1	294_46_168	65_46_101
150_46_107	395_46_9	194_46_1	50_46_1	202_46_1	64_46_107	239_46_93	66_46_54	112_46_301	83_46_40	250_46_429	236_46_45	26_46_1	42_46_1	40_46_1	525_46_67	527_46_59	5_46_54	184_46_1	9_46_1	917_46_173	910_46_32	1095_46_13	776_46_198	77_46_158	75_46_1	260_46_257	73_46_46	229_46_1	104_46_30	14_46_1	80_46_1	54_03_539	31_46_1	108_46_1	35_46_1	294_46_160	65_46_109
150_46_112	395_46_6	194_46_1	50_46_1	202_46_1	64_46_115	239_46_106	66_46_57	112_46_290	83_46_37	250_46_402	236_46_38	26_46_1	42_46_1	40_46_1	525_46_71	527_46_37	5_46_47	184_46_1	9_46_1	917_46_159	910_46_39	1095_46_10	776_46_205	77_46_151	75_46_1	260_46_257	73_46_47	229_46_1	104_46_28	14_46_1	80_46_1	54_03_556	31_46_1	108_46_1	35_46_1	294_46_194	65_46_116
150_46_119	395_46_5	194_46_1	50_46_1	202_46_1	64_46_128	239_46_97	66_46_60	112_46_271	83_46_38	250_46_408	236_46_43	26_46_1	42_46_1	40_46_1	525_46_68	527_46_37	5_46_53	184_46_1	9_46_1	917_46_161	910_46_39	1095_46_16	776_46_189	77_46_172	75_46_1	260_46_223	73_46_41	229_46_1	104_46_26	14_46_1	80_46_1	54_03_575	31_46_1	108_46_1	35_46_1	294_46_192	65_46_119
150_46_104	395_46_6	194_46_1	50_46_1	202_46_1	64_46_131	239_46_86	66_46_53	112_46_277	83_46_39	250_46_471	236_46_35	26_46_1	42_46_1	40_46_1	525_46_67	527_46_48	5_46_56	184_46_1	9_46_1	917_46_140	910_46_49	1095_46_15	776_46_162	77_46_183	75_46_1	260_46_228	73_46_51	229_46_1	104_46_22	14_46_1	80_46_1	54_03_519	31_46_1	108_46_1	35_46_1	294_46_221	65_46_117
150_46_104	395_46_4	194_46_1	50_46_1	202_46_1	64_46_134	239_46_102	66_46_46	112_46_262	83_46_30	250_46_465	236_46_30	26_46_1	42_46_1	40_46_1	525_46_59	527_46_54	5_46_56	184_46_1	9_46_1	917_46_138	910_46_54	1095_46_18	776_46_178	77_46_188	75_46_1	260_46_231	73_46_56	229_46_1	104_46_25	14_46_1	80_46_1	54_03_510	31_46_1	108_46_1	35_46_1	294_46_228	65_46_108
150_46_98	395_46_2	194_46_1	50_46_1	202_46_1	64_46_139	239_46_92	66_46_39	112_46_252	83_46_35	250_46_509	236_46_32	26_46_1	42_46_1	40_46_1	525_46_57	527_46_55	5_46_50	184_46_1	9_46_1	917_46_153	910_46_52	1095_46_19	776_46_166	77_46_183	75_46_1	260_46_237	73_46_52	229_46_1	104_46_24	14_46_1	80_46_1	54_03_501	31_46_1	108_46_1	35_46_1	294_46_217	65_46_116
150_46_111	395_46_2	194_46_1	50_46_1	202_46_1	64_46_120	239_46_98	66_46_37	112_46_260	83_46_33	250_46_514	236_46_29	26_46_1	42_46_1	40_46_1	525_46_66	527_46_56	5_46_59	184_46_1	9_46_1	917_46_129	910_46_60	1095_46_20	776_46_161	77_46_191	75_46_1	260_46_252	73_46_60	229_46_1	104_46_31	14_46_1	80_46_1	54_03_477	31_46_1	108_46_1	35_46_1	294_46_218	65_46_96
150_46_103	395_46_3	194_46_1	50_46_1	202_46_1	64_46_128	239_46_110	66_46_27	112_46_233	83_46_30	250_46_502	236_46_29	26_46_1	42_46_1	40_46_1	525_46_82	527_46_46	5_46_60	184_46_1	9_46_1	917_46_147	910_46_66	1095_46_19	776_46_165	77_46_192	75_46_1	260_46_256	73_46_61	229_46_1	104_46_32	14_46_1	80_46_1	54_03_474	31_46_1	108_46_1	35_46_1	294_46_208	65_46_106
150_46_90	395_46_3	194_46_1	50_46_1	202_46_1	64_46_140	239_46_109	66_46_19	112_46_242	83_46_22	250_46_521	236_46_23	26_46_1	42_46_1	40_46_1	525_46_82	527_46_40	5_46_52	184_46_1	9_46_1	917_46_156	910_46_68	1095_46_21	776_46_135	77_46_183	75_46_1	260_46_278	73_46_74	229_46_1	104_46_38	14_46_1	80_46_1	54_03_489	31_46_1	108_46_1	35_46_1	294_46_193	65_46_102
150_46_99	395_46_2	194_46_1	50_46_1	202_46_1	64_46_153	239_46_112	66_46_22	112_46_263	83_46_24	250_46_513	236_46_23	26_46_1	42_46_1	40_46_1	525_46_83	527_46_39	5_46_51	184_46_1	9_46_1	917_46_152	910_46_62	1095_46_22	776_46_135	77_46_168	75_46_1	260_46_250	73_46_63	229_46_1	104_46_38	14_46_1	80_46_1	54_03_490	31_46_1	108_46_1	35_46_1	294_46_199	65_46_117
150_46_89	194_46_1	50_46_1	202_46_1	64_46_156	239_46_121	66_46_20	112_46_235	83_46_17	250_46_513	236_46_21	26_46_1	42_46_1	40_46_1	525_46_84	527_46_32	5_46_52	184_46_1	9_46_1	917_46_189	910_46_66	1095_46_20	776_46_145	77_46_148	75_46_1	260_46_253	73_46_50	229_46_1	104_46_42	14_46_1	80_46_1	54_03_499	31_46_1	108_46_1	35_46_1	294_46_209	65_46_119
150_46_86	194_46_1	50_46_1	202_46_1	64_46_161	239_46_117	66_46_27	112_46_255	83_46_21	250_46_509	236_46_12	26_46_1	42_46_1	40_46_1	525_46_59	527_46_29	5_46_51	184_46_1	9_46_1	917_46_196	910_46_73	1095_46_22	776_46_162	77_46_162	75_46_1	260_46_270	73_46_54	229_46_1	104_46_40	14_46_1	80_46_1	54_03_493	31_46_1	108_46_1	35_46_1	294_46_190	65_46_91
150_46_99	194_46_1	50_46_1	202_46_1	64_46_151	239_46_122	66_46_33	112_46_269	83_46_20	250_46_477	236_46_10	26_46_1	42_46_1	40_46_1	525_46_79	527_46_11	5_46_58	184_46_1	9_46_1	917_46_200	910_46_69	1095_46_25	776_46_148	77_46_160	75_46_1	260_46_277	73_46_47	229_46_1	104_46_42	14_46_1	80_46_1	54_03_509	31_46_1	108_46_1	35_46_1	294_46_184	65_46_89
150_46_90	194_46_1	50_46_1	202_46_1	64_46_157	239_46_126	66_46_23	112_46_260	83_46_23	250_46_468	236_46_18	26_46_1	42_46_1	40_46_1	525_46_92	527_46_13	5_46_39	184_46_1	9_46_1	917_46_206	910_46_55	1095_46_22	776_46_157	77_46_168	75_46_1	260_46_284	73_46_48	229_46_1	104_46_48	14_46_1	80_46_1	54_03_509	31_46_1	108_46_1	35_46_1	294_46_190	65_46_83
150_46_104	194_46_1	50_46_1	202_46_1	64_46_173	239_46_125	66_46_23	112_46_233	83_46_18	250_46_484	236_46_11	26_46_1	42_46_1	40_46_1	525_46_91	527_46_13	5_46_41	184_46_1	9_46_1	917_46_193	910_46_59	1095_46_27	776_46_140	77_46_150	75_46_1	260_46_286	73_46_43	229_46_1	104_46_49	14_46_1	80_46_1	54_03_519	31_46_1	108_46_1	35_46_1	294_46_191	65_46_105
150_46_97	194_46_1	50_46_1	202_46_1	64_46_179	239_46_133	66_46_21	112_46_242	83_46_16	250_46_486	236_46_10	26_46_1	42_46_1	40_46_1	525_46_95	527_46_10	5_46_41	184_46_1	9_46_1	917_46_194	910_46_61	1095_46_31	776_46_146	77_46_159	75_46_1	260_46_246	73_46_45	229_46_1	104_46_52	14_46_1	80_46_1	54_03_514	31_46_1	108_46_1	35_46_1	294_46_204	65_46_96
150_46_90	194_46_1	50_46_1	202_46_1	64_46_183	239_46_135	66_46_25	112_46_210	83_46_14	250_46_476	236_46_8	26_46_1	42_46_1	40_46_1	525_46_92	527_46_9	5_46_50	184_46_1	9_46_1	917_46_200	910_46_67	1095_46_17	776_46_156	77_46_157	75_46_1	260_46_250	73_46_50	229_46_1	104_46_57	14_46_1	80_46_1	54_03_519	31_46_1	108_46_1	35_46_1	294_46_220	65_46_95
150_46_108	194_46_1	50_46_1	202_46_1	64_46_196	239_46_143	66_46_23	112_46_205	83_46_11	250_46_444	236_46_8	26_46_1	42_46_1	40_46_1	525_46_75	527_46_11	5_46_49	184_46_1	9_46_1	917_46_204	910_46_80	1095_46_11	776_46_169	77_46_160	75_46_1	260_46_236	73_46_47	229_46_1	104_46_62	14_46_1	80_46_1	54_03_510	31_46_1	108_46_1	35_46_1	294_46_226	65_46_102
150_46_92	194_46_1	50_46_1	202_46_1	64_46_191	239_46_153	66_46_26	112_46_218	83_46_14	250_46_443	236_46_10	26_46_1	42_46_1	40_46_1	525_46_70	527_46_10	5_46_58	184_46_1	9_46_1	917_46_220	910_46_89	1095_46_6	776_46_149	77_46_145	75_46_1	260_46_233	73_46_42	229_46_1	104_46_72	14_46_1	80_46_1	54_03_507	31_46_1	108_46_1	35_46_1	294_46_223	65_46_109
150_46_93	194_46_1	50_46_1	202_46_1	64_46_191	239_46_149	66_46_19	112_46_237	83_46_16	250_46_493	236_46_11	26_46_1	42_46_1	40_46_1	525_46_70	527_46_7	5_46_53	184_46_1	9_46_1	917_46_210	910_46_81	1095_46_4	776_46_174	77_46_154	75_46_1	260_46_226	73_46_39	229_46_1	104_46_67	14_46_1	80_46_1	54_03_481	31_46_1	108_46_1	35_46_1	294_46_216	65_46_89
150_46_102	194_46_1	50_46_1	202_46_1	64_46_208	239_46_135	66_46_19	112_46_257	83_46_18	250_46_478	236_46_8	26_46_1	42_46_1	40_46_1	525_46_82	527_46_4	5_46_47	184_46_1	9_46_1	917_46_215	910_46_76	1095_46_6	776_46_152	77_46_162	75_46_1	260_46_206	73_46_43	229_46_1	104_46_72	14_46_1	80_46_1	54_03_491	31_46_1	108_46_1	35_46_1	294_46_212	65_46_87
150_46_109	194_46_1	50_46_1	202_46_1	64_46_215	239_46_120	66_46_18	112_46_303	83_46_17	250_46_458	236_46_8	26_46_1	42_46_1	40_46_1	525_46_74	527_46_3	5_46_46	184_46_1	9_46_1	917_46_216	910_46_73	1095_46_9	776_46_129	77_46_158	75_46_1	260_46_219	73_46_27	229_46_1	104_46_79	14_46_1	80_46_1	54_03_507	31_46_1	108_46_1	35_46_1	294_46_225	65_46_67
150_46_114	194_46_1	50_46_1	202_46_1	64_46_210	239_46_123	66_46_21	112_46_277	83_46_19	250_46_485	236_46_8	26_46_1	42_46_1	40_46_1	525_46_63	527_46_2	5_46_47	184_46_1	9_46_1	917_46_212	910_46_65	1095_46_11	776_46_162	77_46_147	75_46_1	260_46_233	73_46_32	229_46_1	104_46_75	14_46_1	80_46_1	54_03_510	31_46_1	108_46_1	35_46_1	294_46_206	65_46_57
150_46_120	194_46_1	50_46_1	202_46_1	64_46_222	239_46_126	66_46_27	112_46_262	83_46_9	250_46_496	236_46_7	26_46_1	42_46_1	40_46_1	525_46_74	527_46_2	5_46_37	184_46_1	9_46_1	917_46_195	910_46_62	1095_46_9	776_46_158	77_46_173	75_46_1	260_46_224	73_46_24	229_46_1	104_46_76	14_46_1	80_46_1	54_03_496	31_46_1	108_46_1	35_46_1	294_46_208	65_46_71
150_46_124	194_46_1	50_46_1	202_46_1	64_46_224	239_46_144	66_46_22	112_46_253	83_46_12	250_46_479	236_46_7	26_46_1	42_46_1	40_46_1	525_46_64	527_46_2	5_46_47	184_46_1	9_46_1	917_46_191	910_46_71	1095_46_4	776_46_164	77_46_146	75_46_1	260_46_209	73_46_35	229_46_1	104_46_102	14_46_1	80_46_1	54_03_512	31_46_1	108_46_1	35_46_1	294_46_189	65_46_79
150_46_123	194_46_1	50_46_1	202_46_1	64_46_236	239_46_139	66_46_31	112_46_243	83_46_15	250_46_474	236_46_5	26_46_1	42_46_1	40_46_1	525_46_72	527_46_1	5_46_55	184_46_1	9_46_1	917_46_163	910_46_61	1095_46_3	776_46_172	77_46_160	75_46_1	260_46_192	73_46_43	229_46_1	104_46_92	14_46_1	80_46_1	54_03_524	31_46_1	108_46_1	35_46_1	294_46_202	65_46_74
150_46_128	194_46_1	50_46_1	202_46_1	64_46_260	239_46_171	66_46_31	112_46_233	83_46_16	250_46_487	236_46_3	26_46_1	42_46_1	40_46_1	525_46_73	527_46_1	5_46_43	184_46_1	9_46_1	917_46_170	910_46_55	1095_46_2	776_46_159	77_46_179	75_46_1	260_46_175	73_46_45	229_46_1	104_46_98	14_46_1	80_46_1	54_03_488	31_46_1	108_46_1	35_46_1	294_46_182	65_46_80
150_46_135	194_46_1	50_46_1	64_46_237	239_46_171	66_46_22	112_46_212	83_46_21	250_46_471	236_46_7	26_46_1	42_46_1	525_46_75	5_46_36	9_46_1	917_46_172	910_46_42	1095_46_1	776_46_145	77_46_182	75_46_1	260_46_194	73_46_47	229_46_1	104_46_100	14_46_1	80_46_1	54_03_497	31_46_1	108_46_1	35_46_1	294_46_218	65_46_95
150_46_134	194_46_1	50_46_1	64_46_231	239_46_153	66_46_17	112_46_224	83_46_21	250_46_486	236_46_2	26_46_1	42_46_1	525_46_76	5_46_33	9_46_1	917_46_183	910_46_36	1095_46_2	776_46_128	77_46_176	75_46_1	260_46_180	73_46_59	229_46_1	104_46_125	14_46_1	80_46_1	54_03_491	31_46_1	108_46_1	35_46_1	294_46_217	65_46_106
150_46_141	194_46_1	50_46_1	64_46_245	239_46_159	66_46_18	112_46_204	83_46_18	250_46_480	236_46_3	26_46_1	42_46_1	525_46_66	5_46_30	9_46_1	917_46_171	910_46_34	1095_46_2	776_46_145	77_46_175	75_46_1	260_46_183	73_46_51	229_46_1	104_46_118	14_46_1	80_46_1	54_03_493	31_46_1	108_46_1	35_46_1	294_46_219	65_46_125
150_46_146	194_46_1	50_46_1	64_46_251	239_46_156	66_46_11	112_46_187	83_46_21	250_46_492	236_46_2	26_46_1	42_46_1	525_46_73	5_46_30	9_46_1	917_46_181	910_46_23	1095_46_4	776_46_134	77_46_170	75_46_1	260_46_181	73_46_44	229_46_1	104_46_121	14_46_1	80_46_1	54_03_492	31_46_1	108_46_1	35_46_1	294_46_247	65_46_114
150_46_160	194_46_1	50_46_1	64_46_264	239_46_134	66_46_9	112_46_207	83_46_27	250_46_489	236_46_2	26_46_1	42_46_1	525_46_63	5_46_31	9_46_1	917_46_180	910_46_19	1095_46_2	776_46_133	77_46_190	75_46_1	260_46_193	73_46_41	229_46_1	104_46_127	14_46_1	80_46_1	54_03_466	31_46_1	108_46_1	35_46_1	294_46_224	65_46_119
150_46_141	194_46_1	50_46_1	64_46_278	239_46_155	66_46_10	112_46_188	83_46_34	250_46_460	80_46_1	26_46_1	42_46_1	525_46_53	5_46_43	9_46_1	917_46_206	910_46_29	1095_46_3	776_46_141	77_46_188	75_46_1	260_46_195	73_46_36	229_46_1	104_46_119	14_46_1	54_03_452	31_46_1	108_46_1	35_46_1	294_46_240	65_46_109
150_46_151	194_46_1	50_46_1	64_46_285	239_46_146	66_46_10	112_46_175	83_46_38	250_46_463	80_46_1	26_46_1	42_46_1	525_46_53	5_46_54	9_46_1	917_46_222	910_46_29	1095_46_7	776_46_127	77_46_178	75_46_1	260_46_191	73_46_36	229_46_1	104_46_106	14_46_1	54_03_473	31_46_1	108_46_1	35_46_1	294_46_234	65_46_102
150_46_131	194_46_1	50_46_1	64_46_267	239_46_163	66_46_10	112_46_175	83_46_40	250_46_473	80_46_1	26_46_1	42_46_1	525_46_58	5_46_50	9_46_1	917_46_203	910_46_26	1095_46_4	776_46_139	77_46_172	75_46_1	260_46_182	73_46_36	229_46_1	104_46_114	14_46_1	54_03_499	31_46_1	108_46_1	35_46_1	294_46_233	65_46_105
150_46_144	194_46_1	50_46_1	64_46_256	239_46_154	66_46_13	112_46_173	83_46_33	250_46_486	80_46_1	26_46_1	42_46_1	525_46_64	5_46_69	9_46_1	917_46_197	910_46_19	1095_46_1	776_46_132	77_46_180	75_46_1	260_46_163	73_46_32	229_46_1	104_46_108	14_46_1	54_03_536	31_46_1	108_46_1	35_46_1	294_46_223	65_46_97
150_46_145	194_46_1	50_46_1	64_46_244	239_46_153	66_46_6	112_46_186	83_46_29	250_46_442	80_46_1	26_46_1	42_46_1	525_46_75	5_46_54	9_46_1	917_46_184	910_46_17	1095_46_4	776_46_161	77_46_185	75_46_1	260_46_186	73_46_21	229_46_1	104_46_131	14_46_1	54_03_531	31_46_1	108_46_1	35_46_1	294_46_232	65_46_94
150_46_145	194_46_1	50_46_1	64_46_247	239_46_163	66_46_1	112_46_193	83_46_27	250_46_450	80_46_1	26_46_1	42_46_1	525_46_76	5_46_49	9_46_1	917_46_187	910_46_25	1095_46_1	776_46_146	77_46_177	75_46_1	260_46_177	73_46_27	229_46_1	104_46_139	14_46_1	54_03_542	31_46_1	108_46_1	35_46_1	294_46_218	65_46_90
150_46_154	194_46_1	64_46_243	239_46_171	112_46_201	83_46_31	250_46_459	80_46_1	26_46_1	42_46_1	525_46_86	5_46_39	9_46_1	917_46_189	910_46_33	776_46_138	77_46_155	108_46_1	260_46_177	73_46_34	104_46_139	14_46_1	54_03_532	31_46_1	50_46_1	35_46_1	294_46_208	65_46_91
150_46_186	194_46_1	64_46_264	239_46_169	112_46_184	83_46_34	250_46_459	80_46_1	26_46_1	42_46_1	525_46_89	5_46_38	9_46_1	917_46_198	910_46_31	776_46_134	77_46_145	108_46_1	260_46_173	73_46_41	104_46_139	14_46_1	54_03_512	31_46_1	50_46_1	35_46_1	294_46_189	65_46_95
150_46_187	194_46_1	64_46_246	239_46_148	112_46_188	83_46_34	250_46_509	80_46_1	26_46_1	42_46_1	525_46_84	5_46_38	9_46_1	917_46_194	910_46_24	776_46_115	77_46_145	108_46_1	260_46_177	73_46_40	104_46_135	14_46_1	54_03_529	31_46_1	50_46_1	35_46_1	294_46_194	65_46_93
150_46_161	194_46_1	64_46_244	239_46_145	112_46_205	83_46_29	250_46_529	80_46_1	26_46_1	42_46_1	525_46_80	5_46_19	9_46_1	917_46_195	910_46_25	776_46_128	77_46_128	108_46_1	260_46_174	73_46_44	104_46_146	14_46_1	54_03_538	31_46_1	50_46_1	35_46_1	294_46_201	65_46_88
150_46_162	194_46_1	64_46_233	239_46_157	112_46_192	83_46_26	250_46_516	80_46_1	26_46_1	42_46_1	525_46_83	5_46_19	9_46_1	917_46_203	910_46_17	776_46_140	77_46_158	108_46_1	260_46_194	73_46_40	104_46_149	14_46_1	54_03_523	31_46_1	50_46_1	35_46_1	294_46_180	65_46_87
150_46_165	194_46_1	64_46_239	239_46_155	112_46_196	83_46_23	250_46_529	80_46_1	26_46_1	42_46_1	525_46_94	5_46_15	9_46_1	917_46_215	910_46_21	776_46_131	77_46_153	108_46_1	260_46_186	73_46_46	104_46_142	14_46_1	54_03_500	31_46_1	50_46_1	35_46_1	294_46_183	65_46_87
150_46_185	194_46_1	64_46_231	239_46_155	112_46_213	83_46_20	250_46_518	80_46_1	26_46_1	42_46_1	525_46_87	5_46_16	9_46_1	917_46_215	910_46_18	776_46_121	77_46_140	108_46_1	260_46_207	73_46_53	104_46_138	14_46_1	54_03_493	31_46_1	50_46_1	35_46_1	294_46_175	65_46_94
150_46_184	194_46_1	64_46_243	239_46_138	112_46_228	83_46_22	250_46_516	80_46_1	26_46_1	42_46_1	525_46_90	5_46_19	9_46_1	917_46_218	910_46_12	776_46_106	77_46_147	108_46_1	260_46_199	73_46_51	104_46_147	14_46_1	54_03_500	31_46_1	50_46_1	35_46_1	294_46_171	65_46_87
150_46_193	194_46_1	64_46_227	239_46_140	112_46_224	83_46_25	250_46_518	80_46_1	26_46_1	42_46_1	525_46_93	5_46_22	9_46_1	917_46_215	910_46_8	776_46_96	77_46_135	108_46_1	260_46_183	73_46_46	104_46_159	14_46_1	54_03_502	31_46_1	50_46_1	35_46_1	294_46_200	65_46_93
150_46_216	194_46_1	64_46_241	239_46_138	112_46_227	83_46_21	250_46_504	80_46_1	26_46_1	42_46_1	525_46_85	5_46_23	9_46_1	917_46_206	910_46_5	776_46_96	77_46_125	108_46_1	260_46_187	73_46_64	104_46_141	14_46_1	54_03_517	31_46_1	50_46_1	35_46_1	294_46_192	65_46_92
150_46_214	194_46_1	64_46_252	239_46_135	112_46_243	83_46_12	250_46_535	80_46_1	26_46_1	42_46_1	525_46_77	5_46_27	9_46_1	917_46_192	910_46_8	776_46_110	77_46_114	108_46_1	260_46_189	73_46_67	104_46_144	14_46_1	54_03_514	31_46_1	50_46_1	35_46_1	294_46_161	65_46_86
150_46_210	194_46_1	64_46_255	239_46_135	112_46_268	83_46_15	250_46_523	80_46_1	26_46_1	42_46_1	525_46_75	5_46_19	9_46_1	917_46_200	910_46_7	776_46_119	77_46_110	108_46_1	260_46_182	73_46_73	104_46_146	14_46_1	54_03_501	31_46_1	50_46_1	35_46_1	294_46_159	65_46_83
150_46_226	194_46_1	64_46_252	239_46_144	112_46_235	83_46_12	250_46_501	80_46_1	26_46_1	42_46_1	525_46_72	5_46_20	9_46_1	917_46_186	910_46_5	776_46_125	77_46_118	108_46_1	260_46_192	73_46_83	104_46_145	14_46_1	54_03_525	31_46_1	50_46_1	35_46_1	294_46_156	65_46_83
150_46_242	194_46_1	64_46_263	239_46_141	112_46_229	83_46_7	250_46_515	80_46_1	26_46_1	42_46_1	525_46_74	5_46_23	9_46_1	917_46_169	910_46_4	776_46_141	77_46_119	108_46_1	260_46_178	73_46_76	104_46_154	14_46_1	54_03_524	31_46_1	50_46_1	35_46_1	294_46_139	65_46_82
150_46_250	194_46_1	64_46_249	239_46_134	112_46_223	83_46_9	250_46_515	80_46_1	26_46_1	42_46_1	525_46_73	5_46_15	9_46_1	917_46_158	910_46_1	776_46_130	77_46_106	108_46_1	260_46_194	73_46_74	104_46_163	14_46_1	54_03_548	31_46_1	50_46_1	35_46_1	294_46_156	65_46_82
150_46_251	194_46_1	64_46_265	239_46_134	112_46_225	83_46_7	250_46_500	80_46_1	26_46_1	42_46_1	525_46_77	5_46_12	9_46_1	917_46_174	910_46_2	776_46_136	77_46_111	108_46_1	260_46_191	73_46_66	104_46_150	14_46_1	54_03_544	31_46_1	50_46_1	35_46_1	294_46_142	65_46_93
150_46_249	194_46_1	64_46_245	239_46_140	112_46_211	83_46_5	250_46_488	80_46_1	26_46_1	42_46_1	525_46_73	5_46_8	9_46_1	917_46_199	910_46_2	776_46_146	77_46_113	108_46_1	260_46_211	73_46_64	104_46_148	14_46_1	54_03_529	31_46_1	50_46_1	35_46_1	294_46_148	65_46_101
150_46_254	194_46_1	64_46_231	239_46_136	112_46_228	83_46_6	250_46_485	80_46_1	26_46_1	42_46_1	525_46_79	5_46_8	9_46_1	917_46_232	910_46_1	776_46_153	77_46_101	108_46_1	260_46_214	73_46_63	104_46_154	14_46_1	54_03_504	31_46_1	50_46_1	35_46_1	294_46_143	65_46_88
150_46_260	194_46_1	64_46_248	239_46_126	112_46_217	83_46_5	250_46_472	80_46_1	26_46_1	42_46_1	525_46_87	5_46_8	9_46_1	917_46_224	910_46_2	776_46_149	77_46_98	108_46_1	260_46_187	73_46_67	104_46_156	14_46_1	54_03_537	31_46_1	50_46_1	35_46_1	294_46_144	65_46_93
150_46_233	194_46_1	64_46_251	239_46_132	112_46_208	83_46_5	250_46_475	80_46_1	26_46_1	42_46_1	525_46_71	5_46_8	9_46_1	917_46_252	910_46_2	776_46_169	77_46_94	108_46_1	260_46_195	73_46_44	104_46_171	14_46_1	54_03_526	31_46_1	50_46_1	35_46_1	294_46_151	65_46_92
150_46_234	194_46_1	64_46_230	239_46_133	112_46_201	83_46_10	250_46_456	80_46_1	26_46_1	525_46_88	5_46_12	9_46_1	917_46_254	776_46_191	77_46_94	108_46_1	260_46_180	73_46_56	104_46_159	14_46_1	54_03_539	31_46_1	50_46_1	35_46_1	294_46_161	65_46_81
150_46_262	194_46_1	64_46_229	239_46_131	112_46_197	83_46_12	250_46_470	80_46_1	26_46_1	525_46_86	5_46_14	9_46_1	917_46_238	776_46_183	77_46_90	108_46_1	260_46_164	73_46_51	104_46_172	14_46_1	54_03_529	31_46_1	50_46_1	35_46_1	294_46_167	65_46_85
150_46_244	194_46_1	64_46_240	239_46_147	112_46_186	83_46_5	250_46_503	80_46_1	26_46_1	525_46_84	5_46_13	9_46_1	917_46_226	776_46_188	77_46_96	108_46_1	260_46_185	73_46_43	104_46_164	14_46_1	54_03_519	31_46_1	50_46_1	35_46_1	294_46_177	65_46_60
150_46_230	194_46_1	64_46_249	239_46_135	112_46_205	83_46_7	250_46_504	80_46_1	26_46_1	525_46_88	5_46_10	9_46_1	917_46_238	776_46_204	77_46_91	108_46_1	260_46_186	73_46_44	104_46_140	14_46_1	54_03_505	31_46_1	50_46_1	35_46_1	294_46_185	65_46_58
150_46_229	194_46_1	64_46_263	239_46_133	112_46_197	83_46_8	250_46_526	80_46_1	26_46_1	525_46_88	5_46_12	9_46_1	917_46_206	776_46_198	77_46_84	108_46_1	260_46_171	73_46_41	104_46_142	14_46_1	54_03_508	31_46_1	50_46_1	35_46_1	294_46_189	65_46_85
150_46_235	194_46_1	64_46_246	239_46_132	112_46_186	83_46_4	250_46_536	80_46_1	26_46_1	525_46_94	5_46_7	9_46_1	917_46_207	776_46_189	77_46_90	108_46_1	260_46_162	73_46_47	104_46_155	14_46_1	54_03_518	31_46_1	50_46_1	35_46_1	294_46_192	65_46_79
150_46_226	194_46_1	64_46_239	239_46_127	112_46_192	80_46_1	250_46_521	26_46_1	525_46_108	5_46_6	9_46_1	917_46_232	776_46_208	77_46_94	108_46_1	260_46_152	73_46_56	104_46_149	14_46_1	54_03_523	50_46_1	35_46_1	294_46_173	65_46_74
150_46_223	194_46_1	64_46_252	239_46_135	112_46_177	80_46_1	250_46_529	26_46_1	525_46_122	5_46_6	9_46_1	917_46_234	776_46_213	77_46_91	108_46_1	260_46_141	73_46_57	104_46_146	14_46_1	54_03_493	50_46_1	35_46_1	294_46_179	65_46_80
150_46_220	194_46_1	64_46_251	239_46_134	112_46_176	80_46_1	250_46_525	26_46_1	525_46_103	5_46_8	9_46_1	917_46_227	776_46_216	77_46_86	108_46_1	260_46_148	73_46_65	104_46_153	14_46_1	54_03_492	50_46_1	35_46_1	294_46_200	65_46_75
150_46_215	194_46_1	64_46_263	239_46_136	112_46_161	80_46_1	250_46_491	26_46_1	525_46_107	5_46_11	9_46_1	917_46_226	776_46_221	77_46_102	108_46_1	260_46_148	73_46_51	104_46_139	14_46_1	54_03_515	50_46_1	35_46_1	294_46_219	65_46_75
150_46_214	194_46_1	64_46_282	239_46_128	112_46_156	80_46_1	250_46_507	26_46_1	525_46_101	5_46_17	9_46_1	917_46_223	776_46_223	77_46_91	108_46_1	260_46_137	73_46_65	104_46_130	14_46_1	54_03_518	50_46_1	35_46_1	294_46_212	65_46_76
150_46_199	194_46_1	64_46_288	239_46_120	112_46_145	80_46_1	250_46_504	26_46_1	525_46_106	5_46_14	9_46_1	917_46_246	776_46_243	77_46_93	108_46_1	260_46_134	73_46_72	104_46_113	14_46_1	54_03_507	50_46_1	35_46_1	294_46_221	65_46_75
150_46_194	194_46_1	64_46_274	239_46_135	112_46_133	80_46_1	250_46_507	26_46_1	525_46_108	5_46_22	9_46_1	917_46_271	776_46_250	77_46_83	108_46_1	260_46_120	73_46_67	104_46_113	14_46_1	54_03_508	50_46_1	35_46_1	294_46_216	65_46_79
150_46_179	194_46_1	64_46_263	239_46_136	112_46_138	80_46_1	250_46_511	26_46_1	525_46_108	5_46_24	9_46_1	917_46_283	776_46_238	77_46_81	108_46_1	260_46_115	73_46_68	104_46_148	14_46_1	54_03_509	50_46_1	35_46_1	294_46_208	65_46_71
150_46_186	194_46_1	64_46_259	239_46_122	112_46_158	80_46_1	250_46_497	26_46_1	525_46_115	5_46_27	9_46_1	917_46_291	776_46_237	77_46_78	108_46_1	260_46_118	73_46_63	104_46_138	14_46_1	54_03_514	50_46_1	35_46_1	294_46_215	65_46_62
150_46_200	194_46_1	64_46_251	239_46_124	112_46_144	80_46_1	250_46_500	26_46_1	525_46_114	5_46_27	9_46_1	917_46_285	776_46_240	77_46_83	108_46_1	260_46_108	73_46_70	104_46_143	14_46_1	54_03_519	50_46_1	35_46_1	294_46_218	65_46_54
150_46_206	194_46_1	64_46_255	239_46_127	112_46_156	80_46_1	250_46_504	26_46_1	525_46_124	5_46_19	9_46_1	917_46_267	776_46_227	77_46_86	108_46_1	260_46_93	73_46_84	104_46_139	14_46_1	54_03_501	50_46_1	35_46_1	294_46_229	65_46_63
150_46_210	194_46_1	64_46_245	239_46_129	112_46_145	80_46_1	250_46_495	26_46_1	525_46_127	5_46_20	9_46_1	917_46_287	776_46_239	77_46_97	108_46_1	260_46_85	73_46_74	104_46_127	14_46_1	54_03_508	50_46_1	35_46_1	294_46_213	65_46_79
150_46_198	194_46_1	64_46_253	239_46_129	112_46_112	80_46_1	250_46_509	26_46_1	525_46_138	5_46_23	9_46_1	917_46_285	776_46_230	77_46_93	108_46_1	260_46_72	73_46_87	104_46_130	14_46_1	54_03_534	50_46_1	35_46_1	294_46_216	65_46_70
150_46_186	194_46_1	64_46_258	239_46_140	112_46_137	80_46_1	250_46_508	26_46_1	525_46_126	5_46_24	9_46_1	917_46_274	776_46_228	77_46_93	108_46_1	260_46_76	73_46_86	104_46_150	14_46_1	54_03_526	50_46_1	35_46_1	294_46_209	65_46_58
150_46_204	194_46_1	64_46_248	239_46_150	112_46_148	80_46_1	250_46_514	26_46_1	525_46_130	5_46_19	9_46_1	917_46_272	776_46_238	77_46_96	108_46_1	260_46_80	73_46_103	104_46_138	14_46_1	54_03_487	50_46_1	35_46_1	294_46_183	65_46_69
150_46_211	194_46_1	64_46_264	239_46_158	112_46_154	80_46_1	250_46_510	26_46_1	525_46_134	5_46_14	9_46_1	917_46_249	776_46_245	77_46_104	108_46_1	260_46_69	73_46_101	104_46_153	14_46_1	54_03_491	50_46_1	35_46_1	294_46_169	65_46_54
150_46_186	194_46_1	64_46_285	239_46_148	112_46_168	80_46_1	250_46_492	26_46_1	525_46_132	5_46_9	9_46_1	917_46_279	776_46_250	77_46_104	108_46_1	260_46_77	73_46_98	104_46_148	14_46_1	54_03_485	50_46_1	35_46_1	294_46_173	65_46_45
150_46_188	194_46_1	64_46_267	239_46_162	112_46_177	80_46_1	250_46_467	26_46_1	525_46_143	5_46_8	9_46_1	917_46_285	776_46_237	77_46_114	108_46_1	260_46_74	73_46_109	104_46_145	14_46_1	54_03_488	50_46_1	35_46_1	294_46_182	65_46_34
150_46_186	194_46_1	64_46_261	239_46_170	112_46_166	80_46_1	250_46_449	26_46_1	525_46_149	5_46_10	9_46_1	917_46_290	776_46_251	77_46_111	108_46_1	260_46_68	73_46_109	104_46_152	14_46_1	54_03_492	50_46_1	35_46_1	294_46_187	65_46_29
150_46_197	194_46_1	64_46_273	239_46_159	112_46_191	80_46_1	250_46_464	26_46_1	525_46_130	5_46_12	9_46_1	917_46_290	776_46_245	77_46_112	108_46_1	260_46_73	73_46_113	104_46_141	14_46_1	54_03_465	50_46_1	35_46_1	294_46_179	65_46_36
150_46_177	194_46_1	64_46_269	239_46_165	112_46_201	80_46_1	250_46_489	26_46_1	525_46_117	5_46_14	9_46_1	917_46_286	776_46_244	77_46_118	108_46_1	260_46_82	73_46_104	104_46_141	14_46_1	54_03_450	50_46_1	35_46_1	294_46_193	65_46_30
150_46_180	194_46_1	64_46_282	239_46_165	112_46_204	80_46_1	250_46_469	26_46_1	525_46_118	5_46_19	9_46_1	917_46_290	776_46_251	77_46_120	108_46_1	260_46_89	73_46_93	104_46_137	14_46_1	54_03_461	50_46_1	35_46_1	294_46_171	65_46_31
150_46_186	194_46_1	64_46_297	239_46_167	112_46_204	80_46_1	250_46_487	26_46_1	525_46_121	5_46_23	9_46_1	917_46_318	776_46_241	77_46_124	108_46_1	260_46_86	73_46_87	104_46_122	14_46_1	54_03_432	50_46_1	35_46_1	294_46_151	65_46_34
150_46_203	194_46_1	64_46_299	239_46_165	112_46_219	80_46_1	250_46_516	26_46_1	525_46_102	5_46_16	9_46_1	917_46_307	776_46_250	77_46_129	108_46_1	260_46_93	73_46_93	104_46_107	14_46_1	54_03_399	50_46_1	35_46_1	294_46_149	65_46_33
150_46_186	194_46_1	64_46_288	239_46_170	112_46_197	80_46_1	250_46_468	26_46_1	525_46_106	5_46_12	9_46_1	917_46_316	776_46_274	77_46_133	108_46_1	260_46_90	73_46_104	104_46_117	14_46_1	54_03_439	50_46_1	35_46_1	294_46_150	65_46_30
150_46_191	194_46_1	64_46_294	239_46_174	112_46_192	80_46_1	250_46_488	26_46_1	525_46_128	5_46_1	9_46_1	917_46_325	776_46_278	77_46_129	108_46_1	260_46_79	73_46_85	104_46_108	14_46_1	54_03_450	50_46_1	35_46_1	294_46_125	65_46_33
150_46_177	194_46_1	64_46_316	239_46_176	112_46_198	80_46_1	250_46_463	26_46_1	525_46_110	5_46_1	9_46_1	917_46_338	776_46_282	77_46_131	108_46_1	260_46_89	73_46_70	104_46_119	14_46_1	54_03_436	50_46_1	35_46_1	294_46_135	65_46_40
150_46_176	194_46_1	64_46_297	239_46_179	112_46_200	80_46_1	250_46_479	26_46_1	525_46_119	5_46_1	9_46_1	917_46_319	776_46_286	77_46_134	108_46_1	260_46_93	73_46_82	104_46_105	14_46_1	54_03_435	50_46_1	35_46_1	294_46_129	65_46_47
150_46_202	194_46_1	64_46_289	239_46_183	112_46_186	80_46_1	250_46_475	26_46_1	525_46_118	5_46_1	9_46_1	917_46_295	776_46_284	77_46_139	108_46_1	260_46_102	73_46_73	104_46_117	14_46_1	54_03_434	50_46_1	35_46_1	294_46_132	65_46_51
150_46_200	194_46_1	64_46_281	239_46_184	112_46_190	80_46_1	250_46_484	26_46_1	525_46_120	5_46_1	9_46_1	917_46_298	776_46_246	77_46_143	108_46_1	260_46_93	73_46_61	104_46_138	14_46_1	54_03_452	50_46_1	35_46_1	294_46_146	65_46_44
150_46_199	194_46_1	64_46_256	239_46_180	112_46_171	80_46_1	250_46_467	26_46_1	525_46_114	5_46_1	9_46_1	917_46_309	776_46_253	77_46_149	108_46_1	260_46_109	73_46_74	104_46_138	14_46_1	54_03_478	50_46_1	35_46_1	294_46_148	65_46_35
150_46_203	194_46_1	64_46_219	239_46_180	112_46_187	80_46_1	250_46_475	26_46_1	525_46_131	5_46_1	9_46_1	917_46_295	776_46_277	77_46_139	108_46_1	260_46_108	73_46_89	104_46_132	14_46_1	54_03_471	50_46_1	35_46_1	294_46_147	65_46_27
150_46_225	194_46_1	64_46_233	239_46_189	112_46_184	80_46_1	250_46_477	26_46_1	525_46_121	5_46_1	9_46_1	917_46_275	776_46_249	77_46_131	108_46_1	260_46_105	73_46_90	104_46_120	14_46_1	54_03_487	50_46_1	35_46_1	294_46_164	65_46_30
150_46_203	194_46_1	64_46_243	239_46_197	112_46_174	80_46_1	250_46_503	26_46_1	525_46_117	5_46_1	9_46_1	917_46_259	776_46_252	77_46_127	108_46_1	260_46_108	73_46_90	104_46_115	14_46_1	54_03_511	50_46_1	35_46_1	294_46_158	65_46_23
150_46_245	194_46_1	64_46_254	239_46_198	112_46_186	80_46_1	250_46_468	26_46_1	525_46_133	5_46_1	9_46_1	917_46_260	776_46_261	77_46_125	108_46_1	260_46_108	73_46_83	104_46_102	14_46_1	54_03_517	50_46_1	35_46_1	294_46_127	65_46_13
150_46_236	194_46_1	64_46_258	239_46_204	112_46_166	80_46_1	250_46_505	26_46_1	525_46_133	5_46_1	9_46_1	917_46_222	776_46_261	77_46_129	108_46_1	260_46_96	73_46_95	104_46_100	14_46_1	54_03_525	50_46_1	35_46_1	294_46_139	65_46_11
150_46_242	194_46_1	64_46_257	239_46_210	112_46_163	80_46_1	250_46_479	26_46_1	525_46_137	5_46_1	9_46_1	917_46_252	776_46_254	77_46_149	108_46_1	260_46_88	73_46_93	104_46_94	14_46_1	54_03_510	50_46_1	35_46_1	294_46_140	65_46_12
150_46_230	194_46_1	64_46_277	239_46_205	112_46_160	80_46_1	250_46_489	26_46_1	525_46_139	5_46_1	9_46_1	917_46_251	776_46_277	77_46_135	108_46_1	260_46_82	73_46_88	104_46_106	14_46_1	54_03_488	50_46_1	35_46_1	294_46_135	65_46_18
150_46_214	194_46_1	64_46_272	239_46_220	112_46_123	80_46_1	250_46_523	26_46_1	525_46_118	5_46_1	9_46_1	917_46_253	776_46_310	77_46_132	108_46_1	260_46_81	73_46_85	104_46_101	14_46_1	54_03_479	50_46_1	35_46_1	294_46_156	65_46_13
150_46_221	194_46_1	64_46_261	239_46_221	112_46_124	80_46_1	250_46_487	26_46_1	525_46_98	5_46_1	9_46_1	917_46_274	776_46_340	77_46_126	108_46_1	260_46_83	73_46_84	104_46_120	14_46_1	54_03_483	50_46_1	35_46_1	294_46_143	65_46_15
150_46_223	194_46_1	64_46_266	239_46_223	112_46_131	80_46_1	250_46_515	26_46_1	525_46_102	5_46_1	9_46_1	917_46_249	776_46_314	77_46_138	108_46_1	260_46_87	73_46_96	104_46_109	14_46_1	54_03_463	50_46_1	35_46_1	294_46_144	65_46_20
150_46_228	194_46_1	64_46_281	239_46_222	112_46_127	80_46_1	250_46_523	26_46_1	525_46_81	5_46_1	9_46_1	917_46_244	776_46_303	77_46_138	108_46_1	260_46_88	73_46_95	104_46_110	14_46_1	54_03_477	50_46_1	35_46_1	294_46_139	65_46_24
150_46_246	194_46_1	64_46_246	239_46_246	112_46_126	80_46_1	250_46_525	26_46_1	525_46_75	5_46_1	9_46_1	917_46_263	776_46_286	77_46_116	108_46_1	260_46_96	73_46_94	104_46_134	14_46_1	54_03_484	50_46_1	35_46_1	294_46_116	65_46_26
150_46_247	194_46_1	64_46_246	239_46_242	112_46_138	80_46_1	250_46_522	26_46_1	525_46_83	5_46_1	9_46_1	917_46_231	776_46_302	77_46_112	108_46_1	260_46_84	73_46_95	104_46_118	14_46_1	54_03_509	50_46_1	35_46_1	294_46_129	65_46_22
150_46_268	194_46_1	64_46_269	239_46_247	112_46_131	80_46_1	250_46_504	26_46_1	525_46_85	5_46_1	9_46_1	917_46_235	776_46_275	77_46_123	108_46_1	260_46_80	73_46_87	104_46_105	14_46_1	54_03_524	50_46_1	35_46_1	294_46_124	65_46_23
150_46_251	194_46_1	64_46_272	239_46_256	112_46_123	80_46_1	250_46_482	26_46_1	525_46_94	5_46_1	9_46_1	917_46_261	776_46_278	77_46_120	108_46_1	260_46_72	73_46_97	104_46_131	14_46_1	54_03_521	50_46_1	35_46_1	294_46_110	65_46_12
150_46_215	194_46_1	64_46_309	239_46_258	112_46_134	80_46_1	250_46_478	26_46_1	525_46_95	5_46_1	9_46_1	917_46_267	776_46_271	77_46_117	108_46_1	260_46_62	73_46_96	104_46_120	14_46_1	54_03_520	50_46_1	35_46_1	294_46_120	65_46_17
150_46_224	194_46_1	64_46_306	239_46_259	112_46_131	80_46_1	250_46_456	26_46_1	525_46_94	5_46_1	9_46_1	917_46_286	776_46_261	77_46_118	108_46_1	260_46_63	73_46_109	104_46_120	14_46_1	54_03_507	50_46_1	35_46_1	294_46_129	65_46_17
150_46_217	194_46_1	64_46_315	239_46_252	112_46_152	80_46_1	250_46_444	26_46_1	525_46_98	5_46_1	9_46_1	917_46_279	776_46_238	77_46_113	108_46_1	260_46_61	73_46_124	104_46_124	14_46_1	54_03_522	50_46_1	35_46_1	294_46_129	65_46_12
150_46_197	194_46_1	64_46_329	239_46_246	112_46_170	80_46_1	250_46_442	26_46_1	525_46_100	5_46_1	9_46_1	917_46_279	776_46_256	77_46_124	108_46_1	260_46_63	73_46_116	104_46_127	14_46_1	54_03_508	50_46_1	35_46_1	294_46_116	65_46_7
150_46_205	194_46_1	64_46_330	239_46_261	112_46_170	80_46_1	250_46_415	26_46_1	525_46_98	5_46_1	9_46_1	917_46_270	776_46_245	77_46_110	108_46_1	260_46_73	73_46_112	104_46_132	14_46_1	54_03_535	50_46_1	35_46_1	294_46_119	65_46_5
150_46_199	194_46_1	64_46_330	239_46_274	112_46_148	80_46_1	250_46_442	26_46_1	525_46_107	5_46_1	9_46_1	917_46_267	776_46_235	77_46_92	108_46_1	260_46_74	73_46_109	104_46_134	14_46_1	54_03_529	50_46_1	35_46_1	294_46_129	65_46_11
150_46_210	194_46_1	64_46_321	239_46_272	112_46_166	80_46_1	250_46_458	26_46_1	525_46_106	5_46_1	9_46_1	917_46_253	776_46_254	77_46_94	108_46_1	260_46_78	73_46_106	104_46_152	14_46_1	54_03_499	50_46_1	35_46_1	294_46_103	65_46_8
150_46_208	194_46_1	64_46_313	239_46_281	112_46_191	80_46_1	250_46_436	26_46_1	525_46_117	5_46_1	9_46_1	917_46_263	776_46_242	77_46_117	108_46_1	260_46_75	73_46_102	104_46_132	14_46_1	54_03_475	50_46_1	35_46_1	294_46_115	65_46_13
150_46_213	194_46_1	64_46_290	239_46_273	112_46_217	80_46_1	250_46_414	26_46_1	525_46_143	5_46_1	9_46_1	917_46_250	776_46_236	77_46_119	108_46_1	260_46_76	73_46_103	104_46_129	14_46_1	54_03_468	50_46_1	35_46_1	294_46_137	65_46_11
150_46_206	194_46_1	64_46_291	239_46_291	112_46_216	80_46_1	250_46_409	26_46_1	525_46_153	5_46_1	9_46_1	917_46_229	776_46_212	77_46_116	108_46_1	260_46_67	73_46_111	104_46_147	14_46_1	54_03_489	50_46_1	35_46_1	294_46_130	65_46_13
150_46_193	194_46_1	64_46_325	239_46_278	112_46_187	80_46_1	250_46_431	26_46_1	525_46_169	5_46_1	9_46_1	917_46_250	776_46_204	77_46_129	108_46_1	260_46_61	73_46_102	104_46_127	14_46_1	54_03_499	50_46_1	35_46_1	294_46_112	65_46_13
150_46_189	194_46_1	64_46_308	239_46_287	112_46_178	80_46_1	250_46_442	26_46_1	525_46_151	5_46_1	9_46_1	917_46_253	776_46_201	77_46_129	108_46_1	260_46_70	73_46_99	104_46_137	14_46_1	54_03_491	50_46_1	35_46_1	294_46_132	65_46_13
150_46_181	194_46_1	64_46_318	239_46_268	112_46_178	80_46_1	250_46_443	26_46_1	525_46_142	5_46_1	9_46_1	917_46_268	776_46_203	77_46_141	108_46_1	260_46_81	73_46_98	104_46_125	14_46_1	54_03_492	50_46_1	35_46_1	294_46_126	65_46_16
150_46_185	194_46_1	64_46_284	239_46_266	112_46_185	80_46_1	250_46_443	26_46_1	525_46_144	5_46_1	9_46_1	917_46_237	776_46_197	77_46_149	108_46_1	260_46_95	73_46_107	104_46_117	14_46_1	54_03_527	50_46_1	35_46_1	294_46_125	65_46_19
150_46_185	194_46_1	64_46_269	239_46_239	112_46_198	80_46_1	250_46_457	26_46_1	525_46_144	5_46_1	9_46_1	917_46_267	776_46_198	77_46_138	108_46_1	260_46_99	73_46_98	104_46_125	14_46_1	54_03_487	50_46_1	35_46_1	294_46_156	65_46_19
150_46_178	194_46_1	64_46_259	239_46_277	112_46_207	80_46_1	250_46_478	26_46_1	525_46_149	5_46_1	9_46_1	917_46_240	776_46_190	77_46_124	108_46_1	260_46_99	73_46_99	104_46_118	14_46_1	54_03_509	50_46_1	35_46_1	294_46_138	65_46_15
150_46_186	194_46_1	64_46_273	239_46_243	112_46_211	80_46_1	250_46_474	26_46_1	525_46_167	5_46_1	9_46_1	917_46_248	776_46_177	77_46_130	108_46_1	260_46_106	73_46_94	104_46_104	14_46_1	54_03_525	50_46_1	35_46_1	294_46_118	65_46_24
150_46_176	194_46_1	64_46_283	239_46_275	112_46_185	80_46_1	250_46_448	26_46_1	525_46_181	5_46_1	9_46_1	917_46_263	776_46_181	77_46_112	108_46_1	260_46_90	73_46_87	104_46_110	14_46_1	54_03_551	50_46_1	35_46_1	294_46_115	65_46_23
150_46_171	194_46_1	64_46_286	239_46_290	112_46_216	80_46_1	250_46_452	26_46_1	525_46_169	5_46_1	9_46_1	917_46_244	776_46_189	77_46_112	108_46_1	260_46_86	73_46_77	104_46_119	14_46_1	54_03_525	50_46_1	35_46_1	294_46_123	65_46_21
150_46_145	194_46_1	64_46_297	239_46_294	112_46_190	80_46_1	250_46_434	26_46_1	525_46_196	5_46_1	9_46_1	917_46_262	776_46_196	77_46_116	108_46_1	260_46_92	73_46_77	104_46_123	14_46_1	54_03_531	50_46_1	35_46_1	294_46_106	65_46_21
150_46_150	194_46_1	64_46_279	239_46_303	112_46_171	80_46_1	250_46_453	26_46_1	525_46_204	5_46_1	9_46_1	917_46_264	776_46_194	77_46_131	108_46_1	260_46_99	73_46_96	104_46_126	14_46_1	54_03_499	50_46_1	35_46_1	294_46_85	65_46_26
150_46_135	194_46_1	64_46_285	239_46_298	112_46_168	80_46_1	250_46_458	26_46_1	525_46_230	5_46_1	9_46_1	917_46_248	776_46_190	77_46_149	108_46_1	260_46_101	73_46_86	104_46_127	14_46_1	54_03_500	50_46_1	35_46_1	294_46_74	65_46_31
150_46_140	194_46_1	64_46_281	239_46_311	112_46_161	80_46_1	250_46_428	26_46_1	525_46_228	5_46_1	9_46_1	917_46_251	776_46_175	77_46_151	108_46_1	260_46_115	73_46_73	104_46_141	14_46_1	54_03_527	50_46_1	35_46_1	294_46_73	65_46_25
150_46_144	194_46_1	64_46_281	239_46_306	112_46_179	80_46_1	250_46_447	26_46_1	525_46_227	5_46_1	9_46_1	917_46_244	776_46_204	77_46_155	108_46_1	260_46_111	73_46_65	104_46_113	14_46_1	54_03_510	50_46_1	35_46_1	294_46_73	65_46_21
150_46_134	194_46_1	64_46_306	239_46_310	112_46_192	80_46_1	250_46_471	26_46_1	525_46_217	5_46_1	9_46_1	917_46_252	776_46_195	77_46_148	108_46_1	260_46_104	73_46_45	104_46_110	14_46_1	54_03_505	50_46_1	35_46_1	294_46_67	65_46_24
150_46_138	194_46_1	64_46_290	239_46_287	112_46_196	80_46_1	250_46_472	26_46_1	525_46_216	5_46_1	9_46_1	917_46_232	776_46_209	77_46_146	108_46_1	260_46_108	73_46_57	104_46_110	14_46_1	54_03_519	50_46_1	35_46_1	294_46_68	65_46_32
150_46_151	194_46_1	64_46_277	239_46_288	112_46_185	80_46_1	250_46_517	26_46_1	525_46_209	5_46_1	9_46_1	917_46_221	776_46_174	77_46_149	108_46_1	260_46_114	73_46_58	104_46_110	14_46_1	54_03_518	50_46_1	35_46_1	294_46_78	65_46_31
150_46_148	194_46_1	64_46_285	239_46_297	112_46_167	80_46_1	250_46_525	26_46_1	525_46_228	5_46_1	9_46_1	917_46_219	776_46_194	77_46_157	108_46_1	260_46_104	73_46_56	104_46_99	14_46_1	54_03_507	50_46_1	35_46_1	294_46_74	65_46_20
150_46_122	194_46_1	64_46_297	239_46_301	112_46_179	80_46_1	250_46_492	26_46_1	525_46_248	5_46_1	9_46_1	917_46_219	776_46_188	77_46_157	108_46_1	260_46_103	73_46_63	104_46_104	14_46_1	54_03_508	50_46_1	35_46_1	294_46_82	65_46_17
150_46_116	194_46_1	64_46_287	239_46_317	112_46_171	80_46_1	250_46_522	26_46_1	525_46_210	5_46_1	9_46_1	917_46_218	776_46_200	77_46_141	108_46_1	260_46_106	73_46_67	104_46_93	14_46_1	54_03_524	50_46_1	35_46_1	294_46_96	65_46_12
150_46_113	194_46_1	64_46_282	239_46_333	112_46_170	80_46_1	250_46_493	26_46_1	525_46_205	5_46_1	9_46_1	917_46_209	776_46_225	77_46_135	108_46_1	260_46_106	73_46_91	104_46_82	14_46_1	54_03_522	50_46_1	35_46_1	294_46_102	65_46_12
150_46_101	194_46_1	64_46_278	239_46_331	112_46_179	80_46_1	250_46_509	26_46_1	525_46_241	5_46_1	9_46_1	917_46_209	776_46_222	77_46_127	108_46_1	260_46_108	73_46_84	104_46_82	14_46_1	54_03_519	50_46_1	35_46_1	294_46_83	65_46_7
150_46_113	194_46_1	64_46_296	239_46_355	112_46_195	80_46_1	250_46_510	26_46_1	525_46_241	5_46_1	9_46_1	917_46_224	776_46_202	77_46_113	108_46_1	260_46_103	73_46_82	104_46_81	14_46_1	54_03_484	50_46_1	35_46_1	294_46_73	65_46_8
150_46_105	194_46_1	64_46_292	239_46_347	112_46_176	80_46_1	250_46_483	26_46_1	525_46_232	5_46_1	9_46_1	917_46_230	776_46_199	77_46_124	108_46_1	260_46_111	73_46_93	104_46_81	14_46_1	54_03_508	50_46_1	35_46_1	294_46_88	65_46_11
150_46_107	194_46_1	64_46_292	239_46_331	112_46_192	80_46_1	250_46_486	26_46_1	525_46_241	5_46_1	9_46_1	917_46_222	776_46_205	77_46_143	108_46_1	260_46_108	73_46_93	104_46_81	14_46_1	54_03_486	50_46_1	35_46_1	294_46_91	65_46_2
150_46_92	194_46_1	64_46_304	239_46_330	112_46_189	80_46_1	250_46_477	26_46_1	525_46_253	5_46_1	9_46_1	917_46_235	776_46_227	77_46_134	108_46_1	260_46_110	73_46_83	104_46_79	14_46_1	54_03_464	50_46_1	35_46_1	294_46_101	65_46_2
150_46_80	194_46_1	64_46_314	239_46_331	112_46_197	80_46_1	250_46_452	26_46_1	525_46_249	5_46_1	9_46_1	917_46_224	776_46_214	77_46_154	108_46_1	260_46_126	73_46_82	104_46_96	14_46_1	54_03_472	50_46_1	35_46_1	294_46_86	65_46_3
150_46_82	194_46_1	64_46_288	239_46_327	112_46_204	80_46_1	250_46_463	26_46_1	525_46_252	5_46_1	9_46_1	917_46_221	776_46_218	77_46_150	108_46_1	260_46_120	73_46_72	104_46_96	14_46_1	54_03_476	50_46_1	35_46_1	294_46_111
150_46_72	194_46_1	64_46_270	239_46_318	112_46_195	80_46_1	250_46_436	26_46_1	525_46_263	5_46_1	9_46_1	917_46_252	776_46_221	77_46_148	108_46_1	260_46_135	73_46_72	104_46_90	14_46_1	54_03_480	50_46_1	35_46_1	294_46_128
150_46_81	194_46_1	64_46_271	239_46_322	112_46_176	80_46_1	250_46_432	26_46_1	525_46_265	5_46_1	9_46_1	917_46_230	776_46_212	77_46_159	108_46_1	260_46_124	73_46_78	104_46_117	14_46_1	54_03_491	50_46_1	35_46_1	294_46_122
150_46_95	194_46_1	64_46_252	239_46_322	112_46_189	80_46_1	250_46_475	26_46_1	525_46_266	5_46_1	9_46_1	917_46_221	776_46_196	77_46_151	108_46_1	260_46_133	73_46_63	104_46_111	14_46_1	54_03_476	50_46_1	35_46_1	294_46_130
150_46_105	194_46_1	64_46_231	239_46_309	112_46_159	80_46_1	250_46_490	26_46_1	525_46_252	5_46_1	9_46_1	917_46_228	776_46_158	77_46_161	108_46_1	260_46_147	73_46_66	104_46_127	14_46_1	54_03_497	50_46_1	35_46_1	294_46_150
150_46_105	194_46_1	64_46_208	239_46_311	112_46_162	80_46_1	250_46_462	26_46_1	525_46_260	5_46_1	9_46_1	917_46_228	776_46_161	77_46_164	108_46_1	260_46_159	73_46_78	104_46_150	14_46_1	54_03_501	50_46_1	35_46_1	294_46_131
150_46_108	194_46_1	64_46_168	239_46_310	112_46_185	80_46_1	250_46_471	26_46_1	525_46_269	5_46_1	9_46_1	917_46_220	776_46_162	77_46_173	108_46_1	260_46_140	73_46_70	104_46_162	14_46_1	54_03_503	50_46_1	35_46_1	294_46_139
150_46_100	194_46_1	64_46_191	239_46_290	112_46_201	80_46_1	250_46_474	26_46_1	525_46_229	5_46_1	9_46_1	917_46_232	776_46_189	77_46_163	108_46_1	260_46_156	73_46_60	104_46_174	14_46_1	54_03_474	50_46_1	35_46_1	294_46_147
150_46_101	194_46_1	64_46_207	239_46_299	112_46_190	80_46_1	250_46_473	26_46_1	525_46_208	5_46_1	9_46_1	917_46_230	776_46_166	77_46_168	108_46_1	260_46_159	73_46_76	104_46_187	14_46_1	54_03_479	50_46_1	35_46_1	294_46_137
150_46_96	194_46_1	64_46_201	239_46_279	112_46_188	80_46_1	250_46_467	26_46_1	525_46_213	5_46_1	9_46_1	917_46_231	776_46_185	77_46_174	108_46_1	260_46_154	73_46_82	104_46_168	14_46_1	54_03_490	50_46_1	35_46_1	294_46_152
150_46_104	194_46_1	64_46_225	239_46_267	112_46_206	80_46_1	250_46_456	26_46_1	525_46_213	5_46_1	9_46_1	917_46_245	776_46_167	77_46_168	108_46_1	260_46_157	73_46_76	104_46_160	14_46_1	54_03_499	50_46_1	35_46_1	294_46_137
150_46_105	194_46_1	64_46_216	239_46_258	112_46_214	80_46_1	250_46_454	26_46_1	525_46_229	5_46_1	9_46_1	917_46_224	776_46_190	77_46_183	108_46_1	260_46_161	73_46_69	104_46_151	14_46_1	54_03_495	50_46_1	35_46_1	294_46_131
150_46_104	194_46_1	64_46_200	239_46_248	112_46_224	80_46_1	250_46_469	26_46_1	525_46_216	5_46_1	9_46_1	917_46_211	776_46_199	77_46_172	108_46_1	260_46_166	73_46_74	104_46_158	14_46_1	54_03_524	50_46_1	35_46_1	294_46_115
150_46_101	194_46_1	64_46_202	239_46_241	112_46_217	80_46_1	250_46_511	26_46_1	525_46_231	5_46_1	9_46_1	917_46_207	776_46_208	77_46_183	108_46_1	260_46_149	73_46_60	104_46_172	14_46_1	54_03_488	50_46_1	35_46_1	294_46_109
150_46_102	194_46_1	64_46_207	239_46_263	112_46_209	80_46_1	250_46_499	26_46_1	525_46_247	5_46_1	9_46_1	917_46_176	776_46_241	77_46_189	108_46_1	260_46_147	73_46_54	104_46_152	14_46_1	54_03_492	50_46_1	35_46_1	294_46_102
150_46_104	194_46_1	64_46_193	239_46_252	112_46_211	80_46_1	250_46_517	26_46_1	525_46_247	5_46_1	9_46_1	917_46_169	776_46_247	77_46_199	108_46_1	260_46_140	73_46_54	104_46_146	14_46_1	54_03_510	50_46_1	35_46_1	294_46_91
150_46_93	194_46_1	64_46_183	239_46_242	112_46_228	80_46_1	250_46_551	26_46_1	525_46_284	5_46_1	9_46_1	917_46_156	776_46_255	77_46_196	108_46_1	260_46_147	73_46_54	104_46_119	14_46_1	54_03_489	50_46_1	35_46_1	294_46_83
150_46_76	194_46_1	64_46_170	239_46_249	112_46_222	80_46_1	250_46_533	26_46_1	525_46_300	5_46_1	9_46_1	917_46_163	776_46_236	77_46_204	108_46_1	260_46_148	73_46_61	104_46_118	14_46_1	54_03_507	50_46_1	35_46_1	294_46_93
150_46_67	194_46_1	64_46_181	239_46_235	112_46_220	80_46_1	250_46_525	26_46_1	525_46_306	5_46_1	9_46_1	917_46_157	776_46_234	77_46_198	108_46_1	260_46_138	73_46_44	104_46_122	14_46_1	54_03_553	50_46_1	35_46_1	294_46_100
150_46_60	194_46_1	64_46_167	239_46_227	112_46_232	80_46_1	250_46_517	26_46_1	525_46_319	5_46_1	9_46_1	917_46_160	776_46_239	77_46_204	108_46_1	260_46_127	73_46_41	104_46_116	14_46_1	54_03_577	50_46_1	35_46_1	294_46_94
150_46_65	194_46_1	64_46_154	239_46_233	112_46_221	80_46_1	250_46_535	26_46_1	525_46_312	5_46_1	9_46_1	917_46_151	776_46_242	77_46_224	108_46_1	260_46_110	73_46_54	104_46_120	14_46_1	54_03_578	50_46_1	35_46_1	294_46_81
150_46_57	194_46_1	64_46_164	239_46_233	112_46_224	80_46_1	250_46_521	26_46_1	525_46_310	5_46_1	9_46_1	917_46_179	776_46_280	77_46_228	108_46_1	260_46_111	73_46_51	104_46_120	14_46_1	54_03_534	50_46_1	35_46_1	294_46_68
150_46_61	194_46_1	64_46_157	239_46_232	112_46_238	80_46_1	250_46_501	26_46_1	525_46_326	5_46_1	9_46_1	917_46_167	776_46_280	77_46_235	108_46_1	260_46_112	73_46_53	104_46_125	14_46_1	54_03_523	50_46_1	35_46_1	294_46_70
150_46_64	194_46_1	64_46_187	239_46_257	112_46_247	80_46_1	250_46_491	26_46_1	525_46_315	5_46_1	9_46_1	917_46_161	776_46_288	77_46_227	108_46_1	260_46_94	73_46_59	104_46_124	14_46_1	54_03_489	50_46_1	35_46_1	294_46_77
150_46_66	194_46_1	64_46_209	239_46_254	112_46_203	80_46_1	250_46_538	26_46_1	525_46_302	5_46_1	9_46_1	917_46_146	776_46_293	77_46_221	108_46_1	260_46_91	73_46_52	104_46_124	14_46_1	54_03_498	50_46_1	35_46_1	294_46_83
150_46_55	194_46_1	64_46_200	239_46_257	112_46_201	80_46_1	250_46_576	26_46_1	525_46_291	5_46_1	9_46_1	917_46_132	776_46_282	77_46_220	108_46_1	260_46_98	73_46_59	104_46_126	14_46_1	54_03_494	50_46_1	35_46_1	294_46_89
150_46_62	194_46_1	64_46_182	239_46_259	112_46_205	80_46_1	250_46_549	26_46_1	525_46_276	5_46_1	9_46_1	917_46_150	776_46_260	77_46_240	108_46_1	260_46_102	73_46_68	104_46_134	14_46_1	54_03_489	50_46_1	35_46_1	294_46_104
150_46_78	194_46_1	64_46_160	239_46_257	112_46_200	80_46_1	250_46_540	26_46_1	525_46_293	5_46_1	9_46_1	917_46_162	776_46_260	77_46_233	108_46_1	260_46_106	73_46_68	104_46_129	14_46_1	54_03_492	50_46_1	35_46_1	294_46_102
150_46_72	194_46_1	64_46_142	239_46_269	112_46_208	80_46_1	250_46_555	26_46_1	525_46_267	5_46_1	9_46_1	917_46_166	776_46_259	77_46_234	108_46_1	260_46_112	73_46_59	104_46_151	14_46_1	54_03_478	50_46_1	35_46_1	294_46_108
150_46_79	194_46_1	64_46_139	239_46_291	112_46_181	80_46_1	250_46_508	26_46_1	525_46_280	5_46_1	9_46_1	917_46_179	776_46_257	77_46_249	108_46_1	260_46_102	73_46_66	104_46_142	14_46_1	54_03_504	50_46_1	35_46_1	294_46_103
150_46_73	194_46_1	64_46_149	239_46_270	112_46_210	80_46_1	250_46_464	26_46_1	525_46_256	5_46_1	9_46_1	917_46_194	776_46_256	77_46_250	108_46_1	260_46_88	73_46_59	104_46_175	14_46_1	54_03_537	50_46_1	35_46_1	294_46_99
150_46_86	194_46_1	64_46_150	239_46_283	112_46_207	80_46_1	250_46_420	26_46_1	525_46_292	5_46_1	9_46_1	917_46_197	776_46_270	77_46_229	108_46_1	260_46_80	73_46_63	104_46_170	14_46_1	54_03_533	50_46_1	35_46_1	294_46_99
150_46_82	194_46_1	64_46_151	239_46_278	112_46_219	80_46_1	250_46_461	26_46_1	525_46_295	5_46_1	9_46_1	917_46_205	776_46_255	77_46_223	108_46_1	260_46_83	73_46_65	104_46_164	14_46_1	54_03_509	50_46_1	35_46_1	294_46_90
150_46_84	194_46_1	64_46_146	239_46_266	112_46_200	80_46_1	250_46_510	26_46_1	525_46_312	5_46_1	9_46_1	917_46_193	776_46_248	77_46_241	108_46_1	260_46_96	73_46_66	104_46_141	14_46_1	54_03_490	50_46_1	35_46_1	294_46_87
150_46_87	194_46_1	64_46_128	239_46_260	112_46_180	80_46_1	250_46_505	26_46_1	525_46_338	5_46_1	9_46_1	917_46_175	776_46_284	77_46_250	108_46_1	260_46_83	73_46_57	104_46_130	14_46_1	54_03_495	50_46_1	35_46_1	294_46_108
150_46_107	194_46_1	64_46_146	239_46_258	112_46_181	80_46_1	250_46_482	26_46_1	525_46_364	5_46_1	9_46_1	917_46_174	776_46_266	77_46_260	108_46_1	260_46_58	73_46_50	104_46_126	14_46_1	54_03_510	50_46_1	35_46_1	294_46_97
150_46_91	194_46_1	64_46_135	239_46_268	112_46_187	80_46_1	250_46_498	26_46_1	525_46_374	5_46_1	9_46_1	917_46_180	776_46_262	77_46_276	108_46_1	260_46_59	73_46_44	104_46_119	14_46_1	54_03_490	50_46_1	35_46_1	294_46_95
150_46_106	194_46_1	64_46_137	239_46_258	112_46_193	80_46_1	250_46_478	26_46_1	525_46_384	5_46_1	9_46_1	917_46_185	776_46_272	77_46_269	108_46_1	260_46_59	73_46_34	104_46_115	14_46_1	54_03_487	50_46_1	35_46_1	294_46_101
150_46_109	194_46_1	64_46_139	239_46_266	112_46_196	80_46_1	250_46_496	26_46_1	525_46_340	5_46_1	9_46_1	917_46_193	776_46_263	77_46_244	108_46_1	260_46_67	73_46_38	104_46_128	14_46_1	54_03_488	50_46_1	35_46_1	294_46_112
150_46_110	194_46_1	64_46_159	239_46_259	112_46_192	80_46_1	250_46_473	26_46_1	525_46_339	5_46_1	9_46_1	917_46_201	776_46_291	77_46_229	108_46_1	260_46_68	73_46_40	104_46_136	14_46_1	54_03_498	50_46_1	35_46_1	294_46_85
150_46_124	194_46_1	64_46_148	239_46_274	112_46_172	80_46_1	250_46_433	26_46_1	525_46_340	5_46_1	9_46_1	917_46_211	776_46_284	77_46_228	108_46_1	260_46_75	73_46_54	104_46_137	14_46_1	54_03_509	50_46_1	35_46_1	294_46_91
150_46_125	194_46_1	64_46_130	239_46_272	112_46_188	80_46_1	250_46_423	26_46_1	525_46_328	5_46_1	9_46_1	917_46_208	776_46_277	77_46_214	108_46_1	260_46_91	73_46_43	104_46_158	14_46_1	54_03_543	50_46_1	35_46_1	294_46_80
150_46_142	194_46_1	64_46_134	239_46_275	112_46_165	80_46_1	250_46_441	26_46_1	525_46_318	5_46_1	9_46_1	917_46_189	776_46_264	77_46_242	108_46_1	260_46_107	73_46_44	104_46_151	14_46_1	54_03_526	50_46_1	35_46_1	294_46_82
150_46_136	194_46_1	64_46_133	239_46_253	112_46_178	250_46_450	80_46_1	26_46_1	525_46_337	5_46_1	9_46_1	917_46_190	776_46_263	77_46_269	108_46_1	260_46_100	73_46_43	104_46_167	14_46_1	54_03_482	50_46_1	35_46_1	294_46_79
150_46_122	194_46_1	64_46_123	239_46_246	112_46_168	80_46_1	250_46_466	26_46_1	525_46_323	5_46_1	9_46_1	917_46_188	776_46_281	77_46_269	108_46_1	260_46_133	73_46_38	104_46_163	14_46_1	54_03_477	50_46_1	35_46_1	294_46_83
150_46_109	194_46_1	64_46_129	239_46_246	112_46_154	80_46_1	250_46_464	26_46_1	525_46_323	5_46_1	9_46_1	917_46_184	776_46_307	77_46_268	108_46_1	260_46_146	73_46_28	104_46_147	14_46_1	54_03_491	50_46_1	35_46_1	294_46_84
150_46_117	194_46_1	64_46_116	239_46_251	112_46_155	80_46_1	250_46_484	26_46_1	525_46_350	5_46_1	9_46_1	917_46_190	776_46_318	77_46_257	108_46_1	260_46_115	73_46_27	104_46_139	14_46_1	54_03_464	50_46_1	35_46_1	294_46_97
150_46_108	194_46_1	64_46_101	239_46_247	112_46_157	80_46_1	250_46_488	26_46_1	525_46_348	5_46_1	9_46_1	917_46_181	776_46_300	77_46_246	108_46_1	260_46_133	73_46_33	104_46_141	14_46_1	54_03_502	50_46_1	35_46_1	294_46_95
150_46_111	194_46_1	64_46_89	239_46_244	112_46_155	80_46_1	250_46_521	26_46_1	525_46_336	5_46_1	9_46_1	917_46_174	776_46_311	77_46_237	108_46_1	260_46_145	73_46_30	104_46_148	14_46_1	54_03_497	50_46_1	35_46_1	294_46_82
150_46_113	194_46_1	64_46_88	239_46_228	112_46_183	80_46_1	250_46_525	26_46_1	525_46_327	5_46_1	9_46_1	917_46_155	776_46_334	77_46_221	108_46_1	260_46_145	73_46_37	104_46_149	14_46_1	54_03_494	50_46_1	35_46_1	294_46_81
150_46_115	194_46_1	64_46_73	239_46_244	112_46_184	80_46_1	250_46_545	26_46_1	525_46_357	5_46_1	9_46_1	917_46_150	776_46_335	77_46_225	108_46_1	260_46_140	73_46_35	104_46_129	14_46_1	54_03_477	50_46_1	35_46_1	294_46_71
150_46_106	194_46_1	64_46_87	239_46_231	112_46_191	80_46_1	250_46_529	26_46_1	525_46_366	5_46_1	9_46_1	917_46_154	776_46_338	77_46_227	108_46_1	260_46_127	73_46_32	104_46_132	14_46_1	54_03_496	50_46_1	35_46_1	294_46_64
150_46_105	194_46_1	64_46_88	239_46_206	112_46_190	80_46_1	250_46_549	26_46_1	525_46_383	5_46_1	9_46_1	917_46_148	776_46_360	77_46_185	108_46_1	260_46_142	73_46_41	104_46_118	14_46_1	54_03_523	50_46_1	35_46_1	294_46_42
150_46_95	194_46_1	64_46_85	239_46_218	112_46_192	80_46_1	250_46_518	26_46_1	525_46_404	5_46_1	9_46_1	917_46_161	776_46_333	77_46_211	108_46_1	260_46_146	73_46_44	104_46_123	14_46_1	54_03_518	50_46_1	35_46_1	294_46_32
150_46_93	194_46_1	64_46_81	239_46_232	112_46_187	80_46_1	250_46_508	26_46_1	525_46_432	5_46_1	9_46_1	917_46_160	776_46_370	77_46_204	108_46_1	260_46_109	73_46_30	104_46_116	14_46_1	54_03_522	50_46_1	35_46_1	294_46_36
150_46_96	194_46_1	64_46_62	239_46_219	112_46_160	80_46_1	250_46_516	26_46_1	525_46_448	5_46_1	9_46_1	917_46_161	776_46_393	77_46_217	108_46_1	260_46_108	73_46_24	104_46_115	14_46_1	54_03_525	50_46_1	35_46_1	294_46_36
150_46_93	194_46_1	64_46_63	239_46_207	112_46_163	80_46_1	250_46_513	26_46_1	525_46_439	5_46_1	9_46_1	917_46_164	776_46_401	77_46_235	108_46_1	260_46_110	73_46_30	104_46_116	14_46_1	54_03_504	50_46_1	35_46_1	294_46_42
150_46_104	194_46_1	64_46_55	239_46_226	112_46_152	80_46_1	250_46_504	26_46_1	525_46_455	5_46_1	9_46_1	917_46_180	776_46_408	77_46_217	108_46_1	260_46_107	73_46_21	104_46_117	14_46_1	54_03_488	50_46_1	35_46_1	294_46_46
150_46_110	194_46_1	64_46_54	239_46_252	112_46_149	250_46_496	80_46_1	26_46_1	525_46_426	5_46_1	9_46_1	917_46_185	776_46_387	77_46_222	108_46_1	260_46_110	73_46_24	104_46_123	14_46_1	54_03_506	50_46_1	35_46_1	294_46_36
150_46_117	194_46_1	64_46_66	239_46_266	112_46_149	80_46_1	250_46_482	26_46_1	525_46_418	5_46_1	9_46_1	917_46_183	776_46_371	77_46_222	108_46_1	260_46_119	73_46_25	104_46_114	14_46_1	54_03_515	50_46_1	35_46_1	294_46_33
150_46_117	194_46_1	64_46_57	239_46_275	112_46_148	80_46_1	250_46_482	26_46_1	525_46_423	5_46_1	9_46_1	917_46_167	776_46_366	77_46_241	108_46_1	260_46_120	73_46_18	104_46_110	14_46_1	54_03_513	50_46_1	35_46_1	294_46_43
150_46_132	194_46_1	64_46_60	239_46_264	112_46_160	80_46_1	250_46_483	26_46_1	525_46_393	5_46_1	9_46_1	917_46_169	776_46_348	77_46_251	108_46_1	260_46_134	73_46_23	104_46_115	14_46_1	54_03_512	50_46_1	35_46_1	294_46_36
150_46_123	194_46_1	64_46_58	239_46_305	112_46_150	80_46_1	250_46_478	26_46_1	525_46_367	5_46_1	9_46_1	917_46_185	776_46_341	77_46_226	108_46_1	260_46_138	73_46_29	104_46_122	14_46_1	54_03_532	50_46_1	35_46_1	294_46_26
150_46_121	194_46_1	64_46_60	239_46_303	112_46_160	80_46_1	250_46_458	26_46_1	525_46_385	5_46_1	9_46_1	917_46_179	776_46_327	77_46_223	108_46_1	260_46_122	73_46_25	104_46_118	14_46_1	54_03_568	50_46_1	35_46_1	294_46_31
150_46_105	194_46_1	64_46_60	239_46_312	112_46_140	80_46_1	250_46_423	26_46_1	525_46_370	5_46_1	9_46_1	917_46_184	776_46_364	77_46_223	108_46_1	260_46_126	73_46_28	104_46_134	14_46_1	54_03_589	50_46_1	35_46_1	294_46_22
150_46_108	194_46_1	64_46_64	239_46_312	112_46_152	80_46_1	250_46_439	26_46_1	525_46_376	5_46_1	9_46_1	917_46_185	776_46_375	77_46_224	108_46_1	260_46_108	73_46_24	104_46_149	14_46_1	54_03_546	50_46_1	35_46_1	294_46_17
150_46_98	194_46_1	64_46_49	239_46_328	112_46_150	80_46_1	250_46_451	26_46_1	525_46_358	5_46_1	9_46_1	917_46_196	776_46_414	77_46_211	108_46_1	260_46_105	73_46_14	104_46_139	14_46_1	54_03_542	50_46_1	35_46_1	294_46_24
150_46_85	194_46_1	64_46_46	239_46_322	112_46_142	80_46_1	250_46_460	26_46_1	525_46_360	5_46_1	9_46_1	917_46_201	776_46_411	77_46_215	108_46_1	260_46_104	73_46_20	104_46_158	14_46_1	54_03_535	50_46_1	35_46_1	294_46_20
150_46_90	194_46_1	64_46_49	239_46_324	112_46_144	80_46_1	250_46_437	26_46_1	525_46_368	5_46_1	9_46_1	917_46_224	776_46_404	77_46_223	108_46_1	260_46_127	73_46_23	104_46_130	14_46_1	54_03_515	50_46_1	35_46_1	294_46_20
150_46_86	194_46_1	64_46_30	239_46_320	112_46_152	80_46_1	250_46_461	26_46_1	525_46_340	5_46_1	9_46_1	917_46_202	776_46_450	77_46_203	108_46_1	260_46_150	73_46_22	104_46_136	14_46_1	54_03_495	50_46_1	35_46_1	294_46_33
150_46_88	194_46_1	64_46_31	239_46_297	112_46_158	80_46_1	250_46_458	26_46_1	525_46_333	5_46_1	9_46_1	917_46_213	776_46_453	77_46_219	108_46_1	260_46_148	73_46_25	104_46_158	14_46_1	54_03_471	50_46_1	35_46_1	294_46_28
150_46_102	194_46_1	64_46_32	239_46_306	112_46_151	80_46_1	250_46_464	26_46_1	525_46_326	5_46_1	9_46_1	917_46_217	776_46_445	77_46_214	108_46_1	260_46_146	73_46_17	104_46_139	14_46_1	54_03_493	50_46_1	35_46_1	294_46_27
150_46_104	194_46_1	64_46_18	239_46_321	112_46_143	80_46_1	250_46_442	26_46_1	525_46_321	5_46_1	9_46_1	917_46_218	776_46_449	77_46_216	108_46_1	260_46_150	73_46_18	104_46_141	14_46_1	54_03_508	50_46_1	35_46_1	294_46_31
150_46_108	194_46_1	64_46_25	239_46_309	112_46_136	80_46_1	250_46_427	26_46_1	525_46_331	5_46_1	9_46_1	917_46_212	776_46_443	77_46_239	108_46_1	260_46_148	73_46_19	104_46_122	14_46_1	54_03_536	50_46_1	35_46_1	294_46_24
150_46_99	194_46_1	64_46_32	239_46_300	112_46_123	80_46_1	250_46_440	26_46_1	525_46_348	5_46_1	9_46_1	917_46_167	776_46_463	77_46_253	108_46_1	260_46_133	73_46_20	104_46_123	14_46_1	54_03_556	50_46_1	35_46_1	294_46_23
150_46_102	194_46_1	64_46_31	239_46_309	112_46_117	80_46_1	250_46_456	26_46_1	525_46_351	5_46_1	9_46_1	917_46_187	776_46_484	77_46_239	108_46_1	260_46_121	73_46_16	104_46_135	14_46_1	54_03_506	50_46_1	35_46_1	294_46_26
150_46_100	194_46_1	64_46_38	239_46_295	112_46_112	80_46_1	250_46_439	26_46_1	525_46_345	5_46_1	9_46_1	917_46_192	776_46_490	77_46_270	108_46_1	260_46_138	73_46_7	104_46_131	14_46_1	54_03_507	50_46_1	35_46_1	294_46_16
150_46_103	194_46_1	64_46_40	239_46_294	112_46_102	80_46_1	250_46_429	26_46_1	525_46_317	5_46_1	9_46_1	917_46_169	776_46_478	77_46_274	108_46_1	260_46_153	73_46_8	104_46_155	14_46_1	54_03_537	50_46_1	35_46_1	294_46_21
150_46_97	194_46_1	64_46_50	239_46_273	112_46_99	80_46_1	250_46_434	26_46_1	525_46_306	5_46_1	9_46_1	917_46_163	776_46_487	77_46_280	108_46_1	260_46_162	73_46_9	104_46_149	14_46_1	54_03_541	50_46_1	35_46_1	294_46_30
150_46_112	194_46_1	64_46_51	239_46_253	112_46_104	80_46_1	250_46_443	26_46_1	525_46_329	5_46_1	9_46_1	917_46_167	776_46_473	77_46_287	108_46_1	260_46_168	73_46_12	104_46_148	14_46_1	54_03_505	50_46_1	35_46_1	294_46_28
150_46_110	194_46_1	64_46_36	239_46_280	112_46_106	80_46_1	250_46_455	26_46_1	525_46_350	5_46_1	9_46_1	917_46_153	776_46_443	77_46_277	108_46_1	260_46_166	73_46_6	104_46_162	14_46_1	54_03_506	50_46_1	35_46_1	294_46_29
150_46_118	194_46_1	64_46_31	239_46_275	112_46_108	80_46_1	250_46_441	26_46_1	525_46_314	5_46_1	9_46_1	917_46_148	776_46_447	77_46_277	108_46_1	260_46_195	73_46_7	104_46_164	14_46_1	54_03_521	50_46_1	35_46_1	294_46_34
150_46_113	194_46_1	64_46_33	239_46_283	112_46_112	80_46_1	250_46_456	26_46_1	525_46_322	5_46_1	9_46_1	917_46_151	776_46_432	77_46_294	108_46_1	260_46_169	73_46_9	104_46_157	14_46_1	54_03_520	50_46_1	35_46_1	294_46_29
150_46_125	194_46_1	64_46_26	239_46_295	112_46_124	80_46_1	250_46_491	26_46_1	525_46_336	5_46_1	9_46_1	917_46_142	776_46_402	77_46_284	108_46_1	260_46_158	73_46_9	104_46_166	14_46_1	54_03_488	50_46_1	35_46_1	294_46_34
150_46_125	194_46_1	64_46_28	239_46_315	112_46_131	80_46_1	250_46_492	26_46_1	525_46_371	5_46_1	9_46_1	917_46_151	776_46_386	77_46_292	108_46_1	260_46_136	73_46_10	104_46_143	14_46_1	54_03_482	50_46_1	35_46_1	294_46_17
150_46_122	194_46_1	64_46_25	239_46_294	112_46_132	80_46_1	250_46_479	26_46_1	525_46_370	5_46_1	9_46_1	917_46_161	776_46_359	77_46_303	108_46_1	260_46_144	73_46_11	104_46_144	14_46_1	54_03_518	50_46_1	35_46_1	294_46_18
150_46_112	194_46_1	64_46_26	239_46_324	112_46_135	80_46_1	250_46_467	26_46_1	525_46_351	5_46_1	9_46_1	917_46_148	776_46_347	77_46_314	108_46_1	260_46_154	73_46_10	104_46_126	14_46_1	54_03_541	50_46_1	35_46_1	294_46_25
150_46_120	194_46_1	64_46_31	239_46_316	112_46_136	80_46_1	250_46_464	26_46_1	525_46_364	5_46_1	9_46_1	917_46_153	776_46_345	77_46_302	108_46_1	260_46_162	73_46_12	104_46_121	14_46_1	54_03_524	50_46_1	35_46_1	294_46_30
150_46_110	194_46_1	64_46_33	239_46_326	112_46_151	80_46_1	250_46_471	26_46_1	525_46_372	5_46_1	9_46_1	917_46_155	776_46_361	77_46_284	108_46_1	260_46_162	73_46_6	104_46_122	14_46_1	54_03_497	50_46_1	35_46_1	294_46_30
150_46_121	194_46_1	64_46_40	239_46_331	112_46_156	80_46_1	250_46_445	26_46_1	525_46_346	5_46_1	9_46_1	917_46_154	776_46_364	77_46_290	108_46_1	260_46_172	73_46_6	104_46_113	14_46_1	54_03_505	50_46_1	35_46_1	294_46_36
150_46_107	194_46_1	64_46_42	239_46_335	112_46_162	80_46_1	250_46_401	26_46_1	525_46_352	5_46_1	9_46_1	917_46_165	776_46_386	77_46_307	108_46_1	260_46_173	73_46_10	104_46_103	14_46_1	54_03_503	50_46_1	35_46_1	294_46_34
150_46_93	194_46_1	64_46_31	239_46_321	112_46_167	80_46_1	250_46_396	26_46_1	525_46_362	5_46_1	9_46_1	917_46_160	776_46_398	77_46_315	108_46_1	260_46_169	73_46_8	104_46_117	14_46_1	54_03_505	50_46_1	35_46_1	294_46_38
150_46_106	194_46_1	64_46_38	239_46_343	112_46_144	80_46_1	250_46_397	26_46_1	525_46_343	5_46_1	9_46_1	917_46_161	776_46_396	77_46_313	108_46_1	260_46_159	73_46_6	104_46_115	14_46_1	54_03_527	50_46_1	35_46_1	294_46_32
150_46_109	194_46_1	64_46_33	239_46_351	112_46_132	80_46_1	250_46_399	26_46_1	525_46_368	5_46_1	9_46_1	917_46_180	776_46_377	77_46_325	108_46_1	260_46_165	73_46_6	104_46_105	14_46_1	54_03_504	50_46_1	35_46_1	294_46_26
150_46_106	194_46_1	64_46_43	239_46_326	112_46_165	80_46_1	250_46_430	26_46_1	525_46_367	5_46_1	9_46_1	917_46_167	776_46_379	77_46_305	108_46_1	260_46_169	73_46_3	104_46_115	14_46_1	54_03_473	50_46_1	35_46_1	294_46_32
150_46_127	194_46_1	64_46_54	239_46_342	112_46_167	80_46_1	250_46_400	26_46_1	525_46_371	5_46_1	9_46_1	917_46_177	776_46_338	77_46_304	108_46_1	260_46_169	73_46_4	104_46_101	14_46_1	54_03_488	50_46_1	35_46_1	294_46_38
150_46_121	194_46_1	64_46_52	239_46_342	112_46_163	80_46_1	250_46_361	26_46_1	525_46_375	5_46_1	9_46_1	917_46_185	776_46_341	77_46_315	108_46_1	260_46_159	73_46_8	104_46_108	14_46_1	54_03_507	50_46_1	35_46_1	294_46_42
150_46_127	194_46_1	64_46_51	239_46_337	112_46_172	80_46_1	250_46_375	26_46_1	525_46_369	5_46_1	9_46_1	917_46_177	776_46_361	77_46_303	108_46_1	260_46_162	73_46_10	104_46_110	14_46_1	54_03_488	50_46_1	35_46_1	294_46_37
150_46_105	194_46_1	64_46_57	239_46_361	112_46_160	80_46_1	250_46_339	26_46_1	525_46_401	5_46_1	9_46_1	917_46_171	776_46_333	77_46_318	108_46_1	260_46_151	73_46_15	104_46_111	14_46_1	54_03_512	50_46_1	35_46_1	294_46_46
150_46_101	194_46_1	64_46_44	239_46_355	112_46_171	80_46_1	250_46_333	26_46_1	525_46_403	5_46_1	9_46_1	917_46_160	776_46_350	77_46_298	108_46_1	260_46_152	73_46_12	104_46_117	14_46_1	54_03_544	50_46_1	35_46_1	294_46_40
150_46_96	194_46_1	64_46_57	239_46_338	112_46_181	80_46_1	250_46_367	26_46_1	525_46_391	5_46_1	9_46_1	917_46_170	776_46_354	77_46_304	108_46_1	260_46_151	73_46_12	104_46_115	14_46_1	54_03_494	50_46_1	35_46_1	294_46_49
150_46_111	194_46_1	64_46_55	239_46_375	112_46_167	80_46_1	250_46_343	26_46_1	525_46_372	5_46_1	9_46_1	917_46_186	776_46_322	77_46_322	108_46_1	260_46_139	73_46_15	104_46_98	14_46_1	54_03_508	50_46_1	35_46_1	294_46_67
150_46_112	194_46_1	64_46_61	239_46_367	112_46_157	80_46_1	250_46_339	26_46_1	525_46_384	5_46_1	9_46_1	917_46_173	776_46_321	77_46_341	108_46_1	260_46_131	73_46_14	104_46_96	14_46_1	54_03_521	50_46_1	35_46_1	294_46_62
150_46_106	194_46_1	64_46_75	239_46_378	112_46_153	80_46_1	250_46_352	26_46_1	525_46_355	5_46_1	9_46_1	917_46_183	776_46_324	77_46_335	108_46_1	260_46_138	73_46_10	104_46_83	14_46_1	54_03_523	50_46_1	35_46_1	294_46_65
150_46_116	194_46_1	64_46_66	239_46_381	112_46_144	80_46_1	250_46_357	26_46_1	525_46_374	5_46_1	9_46_1	917_46_177	776_46_312	77_46_361	108_46_1	260_46_123	73_46_12	104_46_86	14_46_1	54_03_504	50_46_1	35_46_1	294_46_67
150_46_104	194_46_1	64_46_69	239_46_372	112_46_143	80_46_1	250_46_370	26_46_1	525_46_358	5_46_1	9_46_1	917_46_172	776_46_324	77_46_395	108_46_1	260_46_131	73_46_16	104_46_89	14_46_1	54_03_477	50_46_1	35_46_1	294_46_60
150_46_135	194_46_1	64_46_60	239_46_378	112_46_143	80_46_1	250_46_381	26_46_1	525_46_329	5_46_1	9_46_1	917_46_180	776_46_323	77_46_360	108_46_1	260_46_151	73_46_16	104_46_91	14_46_1	54_03_465	50_46_1	35_46_1	294_46_68
150_46_149	194_46_1	64_46_53	239_46_377	112_46_139	80_46_1	250_46_412	26_46_1	525_46_341	5_46_1	9_46_1	917_46_174	776_46_305	77_46_353	108_46_1	260_46_154	73_46_12	104_46_76	14_46_1	54_03_474	50_46_1	35_46_1	294_46_61
150_46_128	194_46_1	64_46_66	239_46_355	112_46_145	80_46_1	250_46_411	26_46_1	525_46_347	5_46_1	9_46_1	917_46_170	776_46_316	77_46_352	108_46_1	260_46_161	73_46_11	104_46_72	14_46_1	54_03_495	50_46_1	35_46_1	294_46_50
150_46_150	194_46_1	64_46_72	239_46_352	112_46_148	80_46_1	250_46_410	26_46_1	525_46_337	5_46_1	9_46_1	917_46_184	776_46_319	77_46_338	108_46_1	260_46_152	73_46_12	104_46_66	14_46_1	54_03_494	50_46_1	35_46_1	294_46_46
150_46_164	194_46_1	64_46_88	239_46_331	112_46_149	80_46_1	250_46_425	26_46_1	525_46_345	5_46_1	9_46_1	917_46_185	776_46_302	77_46_346	108_46_1	260_46_143	73_46_11	104_46_67	14_46_1	54_03_480	50_46_1	35_46_1	294_46_44
150_46_163	194_46_1	64_46_69	239_46_324	112_46_137	80_46_1	250_46_412	26_46_1	525_46_358	5_46_1	9_46_1	917_46_188	776_46_285	77_46_353	108_46_1	260_46_140	73_46_10	104_46_79	14_46_1	54_03_513	50_46_1	35_46_1	294_46_49
150_46_152	194_46_1	64_46_69	239_46_311	112_46_155	80_46_1	250_46_421	26_46_1	525_46_359	5_46_1	9_46_1	917_46_184	776_46_271	77_46_356	108_46_1	260_46_151	73_46_10	104_46_79	14_46_1	54_03_520	50_46_1	35_46_1	294_46_42
150_46_147	194_46_1	64_46_65	239_46_314	112_46_172	80_46_1	250_46_436	26_46_1	525_46_372	5_46_1	9_46_1	917_46_166	776_46_243	77_46_377	108_46_1	260_46_147	73_46_13	104_46_79	14_46_1	54_03_502	50_46_1	35_46_1	294_46_47
150_46_156	194_46_1	64_46_64	239_46_304	112_46_186	80_46_1	250_46_437	26_46_1	525_46_384	5_46_1	9_46_1	917_46_165	776_46_211	77_46_380	108_46_1	260_46_130	73_46_17	104_46_106	14_46_1	54_03_485	50_46_1	35_46_1	294_46_55
150_46_156	194_46_1	64_46_61	239_46_298	112_46_198	80_46_1	250_46_416	26_46_1	525_46_378	5_46_1	9_46_1	917_46_204	776_46_212	77_46_389	108_46_1	260_46_123	73_46_22	104_46_102	14_46_1	54_03_476	50_46_1	35_46_1	294_46_45
150_46_151	194_46_1	64_46_66	239_46_297	112_46_195	80_46_1	250_46_390	26_46_1	525_46_349	5_46_1	9_46_1	917_46_203	776_46_237	77_46_396	108_46_1	260_46_129	73_46_15	104_46_103	14_46_1	54_03_508	50_46_1	35_46_1	294_46_41
150_46_179	194_46_1	64_46_75	239_46_313	112_46_192	80_46_1	250_46_409	26_46_1	525_46_334	5_46_1	9_46_1	917_46_190	776_46_229	77_46_376	108_46_1	260_46_113	73_46_17	104_46_87	14_46_1	54_03_514	50_46_1	35_46_1	294_46_52
150_46_207	194_46_1	64_46_65	239_46_300	112_46_189	80_46_1	250_46_409	26_46_1	525_46_343	5_46_1	9_46_1	917_46_204	776_46_232	77_46_378	108_46_1	260_46_102	73_46_5	104_46_85	14_46_1	54_03_519	50_46_1	35_46_1	294_46_42
150_46_212	194_46_1	64_46_62	239_46_267	112_46_195	80_46_1	250_46_433	26_46_1	525_46_348	5_46_1	9_46_1	917_46_212	776_46_225	77_46_402	108_46_1	260_46_100	73_46_4	104_46_75	14_46_1	54_03_502	50_46_1	35_46_1	294_46_43
150_46_227	194_46_1	64_46_57	239_46_250	112_46_194	80_46_1	250_46_439	26_46_1	525_46_344	5_46_1	9_46_1	917_46_210	776_46_239	77_46_398	108_46_1	260_46_110	73_46_2	104_46_74	14_46_1	54_03_492	50_46_1	35_46_1	294_46_43
150_46_209	194_46_1	64_46_49	239_46_246	112_46_206	80_46_1	250_46_450	26_46_1	525_46_345	5_46_1	9_46_1	917_46_213	776_46_228	77_46_402	108_46_1	260_46_102	73_46_4	104_46_73	14_46_1	54_03_513	50_46_1	35_46_1	294_46_40
150_46_211	194_46_1	64_46_51	239_46_231	112_46_197	80_46_1	250_46_424	26_46_1	525_46_344	5_46_1	9_46_1	917_46_222	776_46_264	77_46_410	108_46_1	260_46_95	73_46_2	104_46_78	14_46_1	54_03_519	50_46_1	35_46_1	294_46_32
150_46_213	194_46_1	64_46_59	239_46_240	112_46_200	80_46_1	250_46_439	26_46_1	525_46_328	5_46_1	9_46_1	917_46_208	776_46_258	77_46_414	108_46_1	260_46_110	73_46_4	104_46_70	14_46_1	54_03_518	50_46_1	35_46_1	294_46_18
150_46_217	194_46_1	64_46_60	239_46_265	112_46_199	80_46_1	250_46_438	26_46_1	525_46_353	5_46_1	9_46_1	917_46_214	776_46_259	77_46_410	108_46_1	260_46_88	73_46_4	104_46_64	14_46_1	54_03_491	50_46_1	35_46_1	294_46_18
150_46_199	194_46_1	64_46_62	239_46_275	112_46_188	80_46_1	250_46_448	26_46_1	525_46_348	5_46_1	9_46_1	917_46_227	776_46_283	77_46_361	108_46_1	260_46_88	73_46_2	104_46_61	14_46_1	54_03_520	50_46_1	35_46_1	294_46_18
150_46_205	194_46_1	64_46_77	239_46_310	112_46_169	80_46_1	250_46_449	26_46_1	525_46_317	5_46_1	9_46_1	917_46_248	776_46_269	77_46_363	108_46_1	260_46_82	73_46_3	104_46_61	14_46_1	54_03_510	50_46_1	35_46_1	294_46_17
150_46_209	194_46_1	64_46_73	239_46_306	112_46_168	80_46_1	250_46_444	26_46_1	525_46_320	5_46_1	9_46_1	917_46_260	776_46_247	77_46_359	108_46_1	260_46_85	104_46_69	14_46_1	54_03_527	50_46_1	35_46_1	294_46_13
150_46_204	194_46_1	64_46_71	239_46_330	112_46_159	80_46_1	250_46_447	26_46_1	525_46_317	5_46_1	9_46_1	917_46_274	776_46_244	77_46_364	108_46_1	260_46_81	104_46_75	14_46_1	54_03_497	50_46_1	35_46_1	294_46_17
150_46_206	194_46_1	64_46_62	239_46_299	112_46_152	80_46_1	250_46_445	26_46_1	525_46_301	5_46_1	9_46_1	917_46_290	776_46_264	77_46_371	108_46_1	260_46_85	104_46_78	14_46_1	54_03_501	50_46_1	35_46_1	294_46_25
150_46_197	194_46_1	64_46_72	239_46_290	112_46_153	80_46_1	250_46_438	26_46_1	525_46_321	5_46_1	9_46_1	917_46_307	776_46_257	77_46_368	108_46_1	260_46_73	104_46_75	14_46_1	54_03_501	50_46_1	35_46_1	294_46_27
150_46_181	194_46_1	64_46_57	239_46_296	112_46_148	80_46_1	250_46_468	26_46_1	525_46_331	5_46_1	9_46_1	917_46_314	776_46_260	77_46_349	108_46_1	260_46_92	104_46_74	14_46_1	54_03_485	50_46_1	35_46_1	294_46_24
150_46_162	194_46_1	64_46_45	239_46_298	112_46_178	80_46_1	250_46_446	26_46_1	525_46_314	5_46_1	9_46_1	917_46_331	776_46_254	77_46_344	108_46_1	260_46_90	104_46_66	14_46_1	54_03_525	50_46_1	35_46_1	294_46_27
150_46_173	194_46_1	64_46_50	239_46_313	112_46_177	80_46_1	250_46_462	26_46_1	525_46_300	5_46_1	9_46_1	917_46_342	776_46_260	77_46_326	108_46_1	260_46_78	104_46_60	14_46_1	54_03_508	50_46_1	35_46_1	294_46_31
150_46_163	194_46_1	64_46_51	239_46_325	112_46_168	80_46_1	250_46_468	26_46_1	525_46_297	5_46_1	9_46_1	917_46_363	776_46_244	77_46_316	108_46_1	260_46_74	104_46_48	14_46_1	54_03_531	50_46_1	35_46_1	294_46_31
150_46_143	194_46_1	64_46_52	239_46_337	112_46_174	80_46_1	250_46_496	26_46_1	525_46_296	5_46_1	9_46_1	917_46_395	776_46_264	77_46_316	108_46_1	260_46_61	104_46_49	14_46_1	54_03_461	50_46_1	35_46_1	294_46_35
150_46_147	194_46_1	64_46_56	239_46_350	112_46_165	80_46_1	250_46_505	26_46_1	525_46_275	5_46_1	9_46_1	917_46_407	776_46_227	77_46_324	108_46_1	260_46_69	104_46_51	14_46_1	54_03_470	50_46_1	35_46_1	294_46_34
150_46_151	194_46_1	64_46_50	239_46_349	112_46_154	80_46_1	250_46_490	26_46_1	525_46_276	5_46_1	9_46_1	917_46_410	776_46_220	77_46_350	108_46_1	260_46_69	104_46_35	14_46_1	54_03_490	50_46_1	35_46_1	294_46_36
150_46_143	194_46_1	64_46_48	239_46_396	112_46_151	80_46_1	250_46_513	26_46_1	525_46_284	5_46_1	9_46_1	917_46_403	776_46_214	77_46_324	108_46_1	260_46_63	104_46_33	14_46_1	54_03_472	50_46_1	35_46_1	294_46_36
150_46_151	194_46_1	64_46_54	239_46_388	112_46_154	80_46_1	250_46_505	26_46_1	525_46_287	5_46_1	9_46_1	917_46_397	776_46_255	77_46_301	108_46_1	260_46_59	104_46_37	14_46_1	54_03_460	50_46_1	35_46_1	294_46_32
150_46_153	194_46_1	64_46_59	239_46_399	112_46_147	80_46_1	250_46_472	26_46_1	525_46_324	5_46_1	9_46_1	917_46_390	776_46_252	77_46_309	108_46_1	260_46_63	104_46_32	14_46_1	54_03_451	50_46_1	35_46_1	294_46_29
150_46_138	194_46_1	64_46_63	239_46_405	112_46_140	80_46_1	250_46_482	26_46_1	525_46_304	5_46_1	9_46_1	917_46_391	776_46_258	77_46_315	108_46_1	260_46_59	104_46_33	14_46_1	54_03_458	50_46_1	35_46_1	294_46_34
150_46_107	194_46_1	64_46_68	239_46_407	112_46_146	80_46_1	250_46_475	26_46_1	525_46_312	5_46_1	9_46_1	917_46_376	776_46_241	77_46_346	108_46_1	260_46_68	104_46_36	14_46_1	54_03_460	50_46_1	35_46_1	294_46_38
150_46_92	194_46_1	64_46_68	239_46_426	112_46_128	80_46_1	250_46_456	26_46_1	525_46_321	5_46_1	9_46_1	917_46_367	776_46_251	77_46_364	108_46_1	260_46_68	104_46_27	14_46_1	54_03_475	50_46_1	35_46_1	294_46_37
150_46_110	194_46_1	64_46_71	239_46_413	112_46_127	80_46_1	250_46_452	26_46_1	525_46_312	5_46_1	9_46_1	917_46_360	776_46_239	77_46_366	108_46_1	260_46_75	104_46_20	14_46_1	54_03_505	50_46_1	35_46_1	294_46_30
150_46_118	194_46_1	64_46_61	239_46_411	112_46_149	80_46_1	250_46_467	26_46_1	525_46_313	5_46_1	9_46_1	917_46_384	776_46_229	77_46_366	108_46_1	260_46_76	104_46_15	14_46_1	54_03_459	50_46_1	35_46_1	294_46_31
150_46_117	194_46_1	64_46_62	239_46_421	112_46_133	80_46_1	250_46_470	26_46_1	525_46_307	5_46_1	9_46_1	917_46_396	776_46_213	77_46_366	108_46_1	260_46_89	104_46_11	14_46_1	54_03_455	50_46_1	35_46_1	294_46_40
150_46_119	194_46_1	64_46_63	239_46_398	112_46_141	80_46_1	250_46_465	26_46_1	525_46_301	5_46_1	9_46_1	917_46_376	776_46_222	77_46_384	108_46_1	260_46_83	104_46_12	14_46_1	54_03_473	50_46_1	35_46_1	294_46_43
150_46_135	194_46_1	64_46_57	239_46_395	112_46_134	80_46_1	250_46_457	26_46_1	525_46_304	5_46_1	9_46_1	917_46_382	776_46_226	77_46_371	108_46_1	260_46_84	104_46_13	14_46_1	54_03_475	50_46_1	35_46_1	294_46_47
150_46_137	194_46_1	64_46_66	239_46_392	112_46_114	80_46_1	250_46_459	26_46_1	525_46_290	5_46_1	9_46_1	917_46_390	776_46_230	77_46_350	108_46_1	260_46_98	104_46_9	14_46_1	54_03_503	50_46_1	35_46_1	294_46_42
150_46_137	194_46_1	64_46_59	239_46_411	112_46_124	80_46_1	250_46_435	26_46_1	525_46_314	5_46_1	9_46_1	917_46_390	776_46_218	77_46_338	108_46_1	260_46_92	104_46_11	14_46_1	54_03_510	50_46_1	35_46_1	294_46_41
150_46_126	194_46_1	64_46_65	239_46_441	112_46_120	80_46_1	250_46_429	26_46_1	525_46_324	5_46_1	9_46_1	917_46_382	776_46_220	77_46_340	108_46_1	260_46_88	104_46_12	14_46_1	54_03_496	50_46_1	35_46_1	294_46_37
150_46_131	194_46_1	64_46_71	239_46_430	112_46_116	80_46_1	250_46_417	26_46_1	525_46_339	5_46_1	9_46_1	917_46_362	776_46_236	77_46_338	108_46_1	260_46_77	104_46_14	14_46_1	54_03_520	50_46_1	35_46_1	294_46_29
150_46_122	194_46_1	64_46_63	239_46_441	112_46_123	80_46_1	250_46_383	26_46_1	525_46_358	5_46_1	9_46_1	917_46_398	776_46_244	77_46_317	108_46_1	260_46_85	104_46_12	14_46_1	54_03_510	50_46_1	35_46_1	294_46_23
150_46_133	194_46_1	64_46_59	239_46_434	112_46_120	80_46_1	250_46_380	26_46_1	525_46_358	5_46_1	9_46_1	917_46_366	776_46_253	77_46_319	108_46_1	260_46_82	104_46_15	14_46_1	54_03_536	50_46_1	35_46_1	294_46_25
150_46_122	194_46_1	64_46_71	239_46_398	112_46_123	80_46_1	250_46_393	26_46_1	525_46_364	5_46_1	9_46_1	917_46_360	776_46_278	77_46_319	108_46_1	260_46_81	104_46_16	14_46_1	54_03_534	50_46_1	35_46_1	294_46_21
150_46_126	194_46_1	64_46_64	239_46_416	112_46_115	80_46_1	250_46_399	26_46_1	525_46_394	5_46_1	9_46_1	917_46_348	776_46_265	77_46_304	108_46_1	260_46_80	104_46_19	14_46_1	54_03_529	50_46_1	35_46_1	294_46_21
150_46_146	194_46_1	64_46_66	239_46_408	112_46_119	80_46_1	250_46_430	26_46_1	525_46_371	5_46_1	9_46_1	917_46_366	776_46_284	77_46_284	108_46_1	260_46_84	104_46_17	14_46_1	54_03_481	50_46_1	35_46_1	294_46_24
150_46_149	194_46_1	64_46_66	239_46_388	112_46_121	80_46_1	250_46_400	26_46_1	525_46_378	5_46_1	9_46_1	917_46_367	776_46_291	77_46_302	108_46_1	260_46_76	104_46_15	14_46_1	54_03_504	50_46_1	35_46_1	294_46_23
150_46_143	194_46_1	64_46_67	239_46_373	112_46_114	80_46_1	250_46_410	26_46_1	525_46_404	5_46_1	9_46_1	917_46_376	776_46_270	77_46_320	108_46_1	260_46_80	104_46_9	14_46_1	54_03_488	50_46_1	35_46_1	294_46_25
150_46_132	194_46_1	64_46_74	239_46_378	112_46_120	80_46_1	250_46_446	26_46_1	525_46_385	5_46_1	9_46_1	917_46_359	776_46_243	77_46_333	108_46_1	260_46_69	104_46_9	14_46_1	54_03_509	50_46_1	35_46_1	294_46_22
150_46_130	194_46_1	64_46_74	239_46_358	112_46_124	80_46_1	250_46_438	26_46_1	525_46_381	5_46_1	9_46_1	917_46_367	776_46_253	77_46_363	108_46_1	260_46_71	104_46_10	14_46_1	54_03_486	50_46_1	35_46_1	294_46_25
150_46_147	194_46_1	64_46_74	239_46_362	112_46_125	80_46_1	250_46_431	26_46_1	525_46_391	5_46_1	9_46_1	917_46_377	776_46_216	77_46_362	108_46_1	260_46_75	104_46_8	14_46_1	54_03_488	50_46_1	35_46_1	294_46_24
150_46_131	194_46_1	64_46_63	239_46_363	112_46_129	80_46_1	250_46_423	26_46_1	525_46_400	5_46_1	9_46_1	917_46_375	776_46_236	77_46_378	108_46_1	260_46_65	104_46_7	14_46_1	54_03_488	50_46_1	35_46_1	294_46_22
150_46_120	194_46_1	64_46_55	239_46_342	112_46_137	80_46_1	250_46_409	26_46_1	525_46_409	5_46_1	9_46_1	917_46_363	776_46_235	77_46_393	108_46_1	260_46_68	104_46_6	14_46_1	54_03_524	50_46_1	35_46_1	294_46_19
150_46_113	194_46_1	64_46_51	239_46_327	112_46_149	80_46_1	250_46_428	26_46_1	525_46_418	5_46_1	9_46_1	917_46_359	776_46_213	77_46_402	108_46_1	260_46_73	104_46_6	14_46_1	54_03_528	50_46_1	35_46_1	294_46_13
150_46_116	194_46_1	64_46_33	239_46_324	112_46_146	80_46_1	250_46_441	26_46_1	525_46_418	5_46_1	9_46_1	917_46_390	776_46_207	77_46_412	108_46_1	260_46_76	104_46_4	14_46_1	54_03_499	50_46_1	35_46_1	294_46_14
150_46_109	194_46_1	64_46_31	239_46_323	112_46_154	80_46_1	250_46_427	26_46_1	525_46_442	5_46_1	9_46_1	917_46_386	776_46_194	77_46_430	108_46_1	260_46_65	104_46_5	14_46_1	54_03_501	50_46_1	35_46_1	294_46_12
150_46_109	194_46_1	64_46_38	239_46_325	112_46_157	80_46_1	250_46_435	26_46_1	525_46_409	5_46_1	9_46_1	917_46_395	776_46_187	77_46_427	108_46_1	260_46_71	104_46_9	14_46_1	54_03_508	50_46_1	35_46_1	294_46_8
150_46_129	194_46_1	64_46_37	239_46_300	112_46_154	80_46_1	250_46_434	26_46_1	525_46_421	5_46_1	9_46_1	917_46_395	776_46_183	77_46_416	108_46_1	260_46_71	104_46_10	14_46_1	54_03_524	50_46_1	35_46_1	294_46_5
150_46_114	26_46_1	776_46_192	14_46_1	80_46_1	54_03_506	50_46_1	35_46_1	194_46_1	77_46_424	525_46_440	108_46_1	260_46_72	64_46_40	239_46_279	112_46_168	9_46_1	250_46_438	917_46_400	104_46_7
150_46_121	26_46_1	776_46_176	14_46_1	80_46_1	54_03_512	50_46_1	35_46_1	194_46_1	77_46_395	525_46_439	108_46_1	260_46_75	64_46_44	239_46_297	112_46_165	9_46_1	250_46_453	917_46_393	104_46_10
150_46_112	26_46_1	776_46_192	14_46_1	80_46_1	54_03_495	50_46_1	35_46_1	194_46_1	77_46_408	525_46_467	108_46_1	260_46_66	64_46_42	239_46_290	112_46_172	9_46_1	250_46_434	917_46_397	104_46_5
150_46_91	26_46_1	776_46_202	14_46_1	80_46_1	54_03_464	50_46_1	35_46_1	194_46_1	77_46_436	525_46_444	108_46_1	260_46_82	64_46_32	239_46_285	112_46_167	9_46_1	250_46_468	917_46_402	104_46_7
150_46_109	26_46_1	776_46_188	14_46_1	80_46_1	54_03_472	50_46_1	35_46_1	194_46_1	77_46_445	525_46_469	108_46_1	260_46_82	64_46_32	239_46_257	112_46_168	9_46_1	250_46_444	917_46_404	104_46_10
150_46_90	26_46_1	776_46_180	14_46_1	80_46_1	54_03_497	50_46_1	35_46_1	194_46_1	77_46_438	525_46_458	108_46_1	260_46_82	64_46_39	239_46_242	112_46_167	9_46_1	250_46_468	917_46_406	104_46_13
150_46_91	26_46_1	776_46_174	14_46_1	80_46_1	54_03_488	50_46_1	35_46_1	194_46_1	77_46_466	525_46_465	108_46_1	260_46_75	64_46_34	239_46_245	112_46_157	9_46_1	250_46_484	917_46_383	104_46_18
150_46_80	26_46_1	776_46_174	14_46_1	80_46_1	54_03_495	50_46_1	35_46_1	194_46_1	77_46_447	525_46_459	108_46_1	260_46_82	64_46_37	239_46_268	112_46_146	9_46_1	250_46_488	917_46_391	104_46_13
150_46_84	26_46_1	776_46_158	14_46_1	80_46_1	54_03_515	50_46_1	35_46_1	194_46_1	77_46_410	525_46_471	108_46_1	260_46_82	64_46_50	239_46_266	112_46_152	9_46_1	250_46_476	917_46_396	104_46_20
150_46_75	26_46_1	776_46_159	14_46_1	80_46_1	54_03_519	50_46_1	35_46_1	194_46_1	77_46_427	525_46_488	108_46_1	260_46_83	64_46_48	239_46_255	112_46_149	9_46_1	250_46_439	917_46_420	104_46_18
150_46_89	26_46_1	776_46_159	14_46_1	80_46_1	54_03_514	50_46_1	35_46_1	194_46_1	77_46_436	525_46_458	108_46_1	260_46_80	64_46_61	239_46_264	112_46_147	9_46_1	250_46_433	917_46_426	104_46_13
150_46_89	26_46_1	776_46_144	14_46_1	80_46_1	54_03_501	50_46_1	35_46_1	194_46_1	77_46_466	525_46_445	108_46_1	260_46_103	64_46_71	239_46_261	112_46_152	9_46_1	250_46_422	917_46_417	104_46_9
150_46_91	26_46_1	776_46_176	14_46_1	80_46_1	54_03_505	50_46_1	35_46_1	194_46_1	77_46_465	525_46_426	108_46_1	260_46_98	64_46_56	239_46_259	112_46_153	9_46_1	250_46_408	917_46_434	104_46_9
150_46_92	26_46_1	776_46_195	14_46_1	80_46_1	54_03_496	50_46_1	35_46_1	194_46_1	77_46_501	525_46_407	108_46_1	260_46_104	64_46_63	239_46_258	112_46_157	9_46_1	250_46_370	917_46_430	104_46_7
150_46_73	26_46_1	776_46_183	14_46_1	80_46_1	54_03_520	50_46_1	35_46_1	194_46_1	77_46_494	525_46_415	108_46_1	260_46_94	64_46_63	239_46_264	112_46_159	9_46_1	250_46_405	917_46_400	104_46_10
150_46_81	26_46_1	776_46_174	14_46_1	80_46_1	54_03_499	50_46_1	35_46_1	194_46_1	77_46_479	525_46_422	108_46_1	260_46_84	64_46_58	239_46_275	112_46_156	9_46_1	250_46_439	917_46_397	104_46_15
150_46_93	26_46_1	776_46_180	14_46_1	80_46_1	54_03_505	50_46_1	35_46_1	194_46_1	77_46_481	525_46_418	108_46_1	260_46_100	64_46_48	239_46_242	112_46_161	9_46_1	250_46_452	917_46_390	104_46_10
150_46_84	26_46_1	776_46_184	14_46_1	80_46_1	54_03_489	50_46_1	35_46_1	194_46_1	77_46_470	525_46_398	108_46_1	260_46_105	64_46_58	239_46_254	112_46_164	9_46_1	250_46_443	917_46_417	104_46_14
150_46_70	26_46_1	776_46_162	14_46_1	80_46_1	54_03_477	50_46_1	35_46_1	194_46_1	77_46_497	525_46_412	108_46_1	260_46_95	64_46_62	239_46_268	112_46_166	9_46_1	250_46_438	917_46_411	104_46_22
150_46_65	26_46_1	776_46_156	14_46_1	80_46_1	54_03_529	50_46_1	35_46_1	194_46_1	77_46_501	525_46_419	108_46_1	260_46_91	64_46_71	239_46_270	112_46_174	9_46_1	250_46_401	917_46_381	104_46_22
150_46_71	26_46_1	776_46_182	14_46_1	80_46_1	54_03_520	50_46_1	35_46_1	194_46_1	77_46_486	525_46_406	108_46_1	260_46_78	64_46_77	239_46_272	112_46_152	9_46_1	250_46_416	917_46_388	104_46_32
150_46_89	26_46_1	776_46_166	14_46_1	80_46_1	54_03_528	50_46_1	35_46_1	194_46_1	77_46_499	525_46_409	108_46_1	260_46_82	64_46_67	239_46_290	112_46_160	9_46_1	250_46_376	917_46_377	104_46_37
150_46_88	26_46_1	776_46_164	14_46_1	80_46_1	54_03_479	50_46_1	35_46_1	194_46_1	77_46_526	525_46_404	108_46_1	260_46_96	64_46_62	239_46_297	112_46_147	9_46_1	250_46_391	917_46_390	104_46_35
150_46_81	26_46_1	776_46_148	14_46_1	80_46_1	54_03_463	50_46_1	35_46_1	194_46_1	77_46_552	525_46_385	108_46_1	260_46_98	64_46_85	239_46_288	112_46_159	9_46_1	250_46_393	917_46_402	104_46_26
150_46_94	26_46_1	776_46_150	14_46_1	80_46_1	54_03_471	50_46_1	35_46_1	194_46_1	77_46_546	525_46_347	108_46_1	260_46_115	64_46_84	239_46_297	112_46_145	9_46_1	250_46_409	917_46_390	104_46_32
150_46_90	26_46_1	776_46_156	14_46_1	80_46_1	54_03_472	50_46_1	35_46_1	194_46_1	77_46_542	525_46_347	108_46_1	260_46_121	64_46_83	239_46_302	112_46_142	9_46_1	250_46_418	917_46_377	104_46_30
150_46_92	26_46_1	776_46_146	14_46_1	80_46_1	54_03_457	50_46_1	35_46_1	194_46_1	77_46_530	525_46_378	108_46_1	260_46_112	64_46_72	239_46_281	112_46_148	9_46_1	250_46_438	917_46_384	104_46_42
150_46_107	26_46_1	776_46_131	14_46_1	80_46_1	54_03_451	50_46_1	35_46_1	194_46_1	77_46_551	525_46_365	108_46_1	260_46_110	64_46_65	239_46_246	112_46_167	9_46_1	250_46_464	917_46_381	104_46_42
150_46_91	26_46_1	776_46_138	14_46_1	80_46_1	54_03_457	50_46_1	35_46_1	194_46_1	77_46_565	525_46_343	108_46_1	260_46_106	64_46_46	239_46_250	112_46_183	9_46_1	250_46_434	917_46_410	104_46_57
150_46_94	26_46_1	776_46_167	14_46_1	80_46_1	54_03_466	50_46_1	35_46_1	194_46_1	77_46_577	525_46_344	108_46_1	260_46_94	64_46_49	239_46_251	112_46_169	9_46_1	250_46_435	917_46_373	104_46_61
150_46_92	26_46_1	776_46_181	14_46_1	80_46_1	54_03_471	50_46_1	35_46_1	194_46_1	77_46_596	525_46_336	108_46_1	260_46_85	64_46_56	239_46_225	112_46_173	9_46_1	250_46_408	917_46_392	104_46_65
150_46_98	26_46_1	776_46_184	14_46_1	80_46_1	54_03_484	50_46_1	35_46_1	194_46_1	77_46_620	525_46_297	108_46_1	260_46_87	64_46_67	239_46_229	112_46_161	9_46_1	250_46_407	917_46_377	104_46_69
150_46_89	26_46_1	776_46_186	14_46_1	80_46_1	54_03_489	50_46_1	35_46_1	194_46_1	77_46_654	525_46_281	108_46_1	260_46_91	64_46_74	239_46_249	112_46_143	9_46_1	250_46_394	917_46_371	104_46_59
150_46_87	26_46_1	776_46_175	14_46_1	80_46_1	54_03_479	50_46_1	35_46_1	194_46_1	77_46_645	525_46_290	108_46_1	260_46_101	64_46_81	239_46_259	112_46_121	9_46_1	250_46_419	917_46_348	104_46_75
150_46_88	26_46_1	776_46_175	14_46_1	80_46_1	54_03_494	50_46_1	35_46_1	194_46_1	77_46_621	525_46_282	108_46_1	260_46_113	64_46_88	239_46_244	112_46_135	9_46_1	250_46_431	917_46_345	104_46_64
150_46_90	26_46_1	776_46_186	14_46_1	80_46_1	54_03_505	50_46_1	35_46_1	194_46_1	77_46_645	525_46_295	108_46_1	260_46_101	64_46_83	239_46_247	112_46_118	9_46_1	250_46_397	917_46_329	104_46_84
150_46_87	26_46_1	776_46_171	14_46_1	80_46_1	54_03_493	50_46_1	35_46_1	194_46_1	77_46_662	525_46_311	108_46_1	260_46_98	64_46_73	239_46_251	112_46_119	9_46_1	250_46_410	917_46_322	104_46_83
150_46_85	26_46_1	776_46_183	14_46_1	80_46_1	54_03_500	50_46_1	35_46_1	194_46_1	77_46_654	525_46_296	108_46_1	260_46_90	64_46_76	239_46_258	112_46_122	9_46_1	250_46_399	917_46_326	104_46_91
150_46_87	26_46_1	776_46_155	14_46_1	80_46_1	54_03_495	50_46_1	35_46_1	194_46_1	77_46_661	525_46_304	108_46_1	260_46_103	64_46_79	239_46_254	112_46_123	9_46_1	250_46_402	917_46_328	104_46_89
150_46_91	26_46_1	776_46_151	14_46_1	80_46_1	54_03_527	50_46_1	35_46_1	194_46_1	77_46_641	525_46_273	108_46_1	260_46_87	64_46_79	239_46_262	112_46_133	9_46_1	250_46_404	917_46_360	104_46_72
150_46_88	26_46_1	776_46_168	14_46_1	80_46_1	54_03_556	50_46_1	35_46_1	194_46_1	77_46_621	525_46_233	108_46_1	260_46_92	64_46_73	239_46_261	112_46_140	9_46_1	250_46_428	917_46_359	104_46_61
150_46_83	26_46_1	776_46_129	14_46_1	80_46_1	54_03_550	50_46_1	35_46_1	194_46_1	77_46_625	525_46_219	108_46_1	260_46_123	64_46_65	239_46_275	112_46_137	9_46_1	250_46_438	917_46_368	104_46_67
150_46_82	26_46_1	776_46_135	14_46_1	80_46_1	54_03_524	50_46_1	35_46_1	194_46_1	77_46_619	525_46_229	108_46_1	260_46_126	64_46_71	239_46_281	112_46_123	9_46_1	250_46_425	917_46_393	104_46_71
150_46_93	26_46_1	776_46_127	14_46_1	80_46_1	54_03_554	50_46_1	35_46_1	194_46_1	77_46_612	525_46_245	108_46_1	260_46_137	64_46_64	239_46_264	112_46_118	9_46_1	250_46_412	917_46_380	104_46_74
150_46_86	26_46_1	776_46_115	14_46_1	80_46_1	54_03_568	50_46_1	35_46_1	194_46_1	77_46_643	525_46_236	108_46_1	260_46_124	64_46_51	239_46_293	112_46_117	9_46_1	250_46_383	917_46_394	104_46_70
150_46_91	26_46_1	776_46_113	14_46_1	80_46_1	54_03_548	50_46_1	35_46_1	194_46_1	77_46_649	525_46_237	108_46_1	260_46_133	64_46_53	239_46_291	112_46_112	9_46_1	250_46_391	917_46_376	104_46_85
150_46_77	26_46_1	776_46_134	14_46_1	80_46_1	54_03_555	50_46_1	35_46_1	194_46_1	77_46_670	525_46_238	108_46_1	260_46_141	64_46_44	239_46_290	112_46_116	9_46_1	250_46_373	917_46_357	104_46_84
150_46_80	26_46_1	776_46_145	14_46_1	80_46_1	54_03_532	50_46_1	35_46_1	194_46_1	77_46_660	525_46_217	108_46_1	260_46_144	64_46_50	239_46_302	112_46_113	9_46_1	250_46_392	917_46_358	104_46_86
150_46_88	26_46_1	776_46_130	14_46_1	80_46_1	54_03_531	50_46_1	35_46_1	194_46_1	77_46_705	525_46_225	108_46_1	260_46_142	64_46_52	239_46_268	112_46_117	9_46_1	250_46_390	917_46_350	104_46_82
150_46_84	26_46_1	776_46_131	14_46_1	80_46_1	54_03_541	50_46_1	35_46_1	194_46_1	77_46_705	525_46_250	108_46_1	260_46_136	64_46_52	239_46_288	112_46_98	9_46_1	250_46_363	917_46_346	104_46_85
150_46_95	26_46_1	776_46_128	14_46_1	80_46_1	54_03_535	50_46_1	35_46_1	194_46_1	77_46_747	525_46_237	108_46_1	260_46_129	64_46_50	239_46_232	112_46_111	9_46_1	250_46_357	917_46_367	104_46_91
150_46_95	26_46_1	776_46_125	14_46_1	80_46_1	54_03_550	50_46_1	35_46_1	194_46_1	77_46_734	525_46_245	108_46_1	260_46_121	64_46_38	239_46_244	112_46_105	9_46_1	250_46_362	917_46_372	104_46_89
150_46_74	26_46_1	776_46_133	14_46_1	80_46_1	54_03_504	50_46_1	35_46_1	194_46_1	77_46_748	525_46_241	108_46_1	260_46_146	64_46_33	239_46_249	112_46_102	9_46_1	250_46_373	917_46_367	104_46_109
150_46_65	26_46_1	776_46_117	14_46_1	80_46_1	54_03_493	50_46_1	35_46_1	194_46_1	77_46_757	525_46_228	108_46_1	260_46_146	64_46_34	239_46_203	112_46_122	9_46_1	250_46_430	917_46_387	104_46_98
150_46_71	26_46_1	776_46_121	14_46_1	80_46_1	54_03_517	50_46_1	35_46_1	194_46_1	77_46_715	525_46_248	108_46_1	260_46_123	64_46_36	239_46_219	112_46_122	9_46_1	250_46_435	917_46_371	104_46_102
150_46_62	26_46_1	776_46_121	14_46_1	80_46_1	54_03_475	50_46_1	35_46_1	194_46_1	77_46_750	525_46_250	108_46_1	260_46_143	64_46_32	239_46_208	112_46_112	9_46_1	250_46_443	917_46_372	104_46_112
150_46_50	26_46_1	776_46_120	14_46_1	80_46_1	54_03_437	50_46_1	35_46_1	194_46_1	77_46_791	525_46_275	108_46_1	260_46_133	64_46_31	239_46_192	112_46_120	9_46_1	250_46_428	917_46_387	104_46_116
150_46_43	26_46_1	776_46_111	14_46_1	80_46_1	54_03_446	50_46_1	35_46_1	194_46_1	77_46_797	525_46_281	108_46_1	260_46_135	64_46_31	239_46_183	112_46_124	9_46_1	250_46_443	917_46_374	104_46_112
150_46_50	26_46_1	776_46_107	14_46_1	80_46_1	54_03_498	50_46_1	35_46_1	194_46_1	77_46_792	525_46_264	108_46_1	260_46_135	64_46_24	239_46_197	112_46_120	9_46_1	250_46_409	917_46_383	104_46_101
150_46_40	26_46_1	776_46_102	14_46_1	80_46_1	54_03_468	50_46_1	35_46_1	194_46_1	77_46_796	525_46_262	108_46_1	260_46_126	64_46_29	239_46_199	112_46_103	9_46_1	250_46_448	917_46_402	104_46_105
150_46_46	26_46_1	776_46_82	14_46_1	80_46_1	54_03_452	50_46_1	35_46_1	194_46_1	77_46_800	525_46_282	108_46_1	260_46_115	64_46_23	239_46_197	112_46_118	9_46_1	250_46_439	917_46_412	104_46_114
150_46_38	26_46_1	776_46_85	14_46_1	80_46_1	54_03_458	50_46_1	35_46_1	194_46_1	77_46_786	525_46_281	108_46_1	260_46_112	64_46_18	239_46_192	112_46_114	9_46_1	250_46_439	917_46_432	104_46_125
150_46_45	26_46_1	776_46_92	14_46_1	80_46_1	54_03_468	50_46_1	35_46_1	194_46_1	77_46_796	525_46_271	108_46_1	260_46_106	64_46_18	239_46_193	112_46_109	9_46_1	250_46_426	917_46_438	104_46_118
150_46_50	26_46_1	776_46_98	14_46_1	80_46_1	54_03_468	50_46_1	35_46_1	194_46_1	77_46_800	525_46_255	108_46_1	260_46_119	64_46_25	239_46_196	112_46_108	9_46_1	250_46_399	917_46_443	104_46_119
150_46_55	26_46_1	776_46_89	14_46_1	80_46_1	54_03_461	50_46_1	35_46_1	194_46_1	77_46_816	525_46_253	108_46_1	260_46_134	64_46_18	239_46_204	112_46_100	9_46_1	250_46_393	917_46_439	104_46_118
150_46_48	26_46_1	776_46_82	14_46_1	80_46_1	54_03_479	50_46_1	35_46_1	194_46_1	77_46_821	525_46_269	108_46_1	260_46_141	64_46_17	239_46_191	112_46_95	9_46_1	250_46_386	917_46_430	104_46_121
150_46_44	26_46_1	776_46_82	14_46_1	80_46_1	54_03_519	50_46_1	35_46_1	194_46_1	77_46_805	525_46_286	108_46_1	260_46_124	64_46_10	239_46_202	112_46_100	9_46_1	250_46_381	917_46_404	104_46_123
150_46_42	26_46_1	776_46_89	14_46_1	80_46_1	54_03_507	50_46_1	35_46_1	194_46_1	77_46_838	525_46_280	108_46_1	260_46_119	64_46_9	239_46_213	112_46_94	9_46_1	250_46_393	917_46_361	104_46_135
150_46_45	26_46_1	776_46_89	14_46_1	80_46_1	54_03_537	50_46_1	35_46_1	194_46_1	77_46_804	525_46_256	108_46_1	260_46_133	64_46_12	239_46_230	112_46_109	9_46_1	250_46_361	917_46_383	104_46_121
150_46_51	26_46_1	776_46_103	14_46_1	80_46_1	54_03_516	50_46_1	35_46_1	194_46_1	77_46_830	525_46_232	108_46_1	260_46_124	64_46_12	239_46_250	112_46_106	9_46_1	250_46_335	917_46_396	104_46_125
150_46_46	26_46_1	776_46_81	14_46_1	80_46_1	54_03_521	50_46_1	35_46_1	194_46_1	77_46_831	525_46_261	108_46_1	260_46_115	64_46_15	239_46_254	112_46_118	9_46_1	250_46_344	917_46_375	104_46_119
150_46_42	26_46_1	776_46_79	14_46_1	80_46_1	54_03_548	50_46_1	35_46_1	194_46_1	77_46_839	525_46_253	108_46_1	260_46_110	64_46_15	239_46_253	112_46_140	9_46_1	250_46_352	917_46_354	104_46_95
150_46_37	26_46_1	776_46_94	14_46_1	80_46_1	54_03_517	50_46_1	35_46_1	194_46_1	77_46_861	525_46_246	108_46_1	260_46_112	64_46_12	239_46_246	112_46_147	9_46_1	250_46_366	917_46_345	104_46_96
150_46_32	26_46_1	776_46_107	14_46_1	80_46_1	54_03_511	50_46_1	35_46_1	194_46_1	77_46_874	525_46_225	108_46_1	260_46_114	64_46_12	239_46_215	112_46_167	9_46_1	917_46_369	250_46_349	104_46_103
150_46_38	26_46_1	776_46_101	14_46_1	80_46_1	54_03_538	50_46_1	35_46_1	194_46_1	77_46_852	525_46_212	108_46_1	260_46_110	64_46_15	239_46_199	112_46_197	9_46_1	917_46_354	250_46_356	104_46_108
150_46_44	26_46_1	776_46_87	14_46_1	80_46_1	54_03_523	50_46_1	35_46_1	194_46_1	77_46_877	525_46_225	108_46_1	260_46_114	64_46_5	239_46_201	112_46_192	9_46_1	917_46_334	250_46_368	104_46_110
150_46_37	26_46_1	776_46_83	14_46_1	80_46_1	54_03_518	50_46_1	35_46_1	194_46_1	77_46_854	525_46_227	108_46_1	260_46_119	64_46_9	239_46_208	112_46_186	9_46_1	917_46_350	250_46_396	104_46_93
150_46_26	26_46_1	776_46_68	14_46_1	80_46_1	54_03_505	50_46_1	35_46_1	194_46_1	77_46_861	525_46_237	108_46_1	260_46_122	64_46_14	239_46_208	112_46_196	9_46_1	917_46_336	250_46_416	104_46_91
150_46_27	26_46_1	776_46_66	14_46_1	80_46_1	54_03_484	50_46_1	35_46_1	194_46_1	77_46_893	525_46_238	108_46_1	260_46_121	64_46_11	239_46_192	112_46_197	9_46_1	917_46_325	250_46_428	104_46_98
150_46_32	26_46_1	776_46_55	14_46_1	80_46_1	54_03_500	50_46_1	35_46_1	194_46_1	77_46_879	525_46_235	108_46_1	260_46_132	64_46_26	239_46_188	112_46_180	9_46_1	250_46_441	917_46_310	104_46_102
150_46_26	26_46_1	776_46_55	14_46_1	80_46_1	54_03_505	50_46_1	35_46_1	194_46_1	77_46_894	525_46_219	108_46_1	260_46_133	64_46_32	239_46_179	112_46_173	9_46_1	250_46_439	917_46_332	104_46_93
150_46_27	26_46_1	776_46_62	14_46_1	80_46_1	54_03_486	50_46_1	35_46_1	194_46_1	77_46_872	525_46_217	108_46_1	260_46_133	64_46_26	239_46_204	112_46_168	9_46_1	250_46_455	917_46_325	104_46_105
150_46_24	26_46_1	776_46_52	14_46_1	80_46_1	54_03_459	50_46_1	35_46_1	194_46_1	77_46_909	525_46_222	108_46_1	260_46_135	64_46_28	239_46_199	112_46_176	9_46_1	250_46_427	917_46_351	104_46_98
150_46_20	26_46_1	776_46_49	14_46_1	80_46_1	54_03_459	50_46_1	35_46_1	194_46_1	77_46_924	525_46_238	108_46_1	260_46_123	64_46_41	239_46_208	112_46_167	9_46_1	250_46_435	917_46_313	104_46_103
150_46_19	26_46_1	776_46_50	14_46_1	80_46_1	54_03_459	50_46_1	35_46_1	194_46_1	77_46_924	525_46_220	108_46_1	260_46_149	64_46_36	239_46_198	112_46_173	9_46_1	250_46_427	917_46_337	104_46_88
150_46_19	26_46_1	776_46_45	14_46_1	80_46_1	54_03_441	50_46_1	35_46_1	194_46_1	77_46_883	525_46_209	108_46_1	260_46_168	64_46_38	239_46_192	112_46_183	9_46_1	250_46_430	917_46_389	104_46_83
150_46_16	26_46_1	776_46_55	14_46_1	80_46_1	54_03_473	50_46_1	35_46_1	194_46_1	77_46_883	525_46_205	108_46_1	260_46_179	64_46_38	239_46_192	112_46_188	9_46_1	250_46_391	917_46_379	104_46_81
150_46_11	26_46_1	776_46_52	14_46_1	80_46_1	54_03_488	50_46_1	35_46_1	194_46_1	77_46_875	525_46_212	108_46_1	260_46_185	64_46_32	239_46_198	112_46_191	9_46_1	250_46_396	917_46_365	104_46_75
150_46_11	26_46_1	776_46_41	14_46_1	80_46_1	54_03_471	50_46_1	35_46_1	194_46_1	77_46_859	525_46_199	108_46_1	260_46_196	64_46_22	239_46_206	112_46_213	9_46_1	250_46_423	917_46_369	104_46_70
150_46_5	26_46_1	776_46_45	14_46_1	80_46_1	54_03_499	50_46_1	35_46_1	194_46_1	77_46_871	525_46_191	108_46_1	260_46_208	64_46_26	239_46_212	112_46_208	9_46_1	250_46_374	917_46_363	104_46_78
150_46_3	26_46_1	776_46_39	14_46_1	80_46_1	54_03_512	50_46_1	35_46_1	194_46_1	77_46_890	525_46_198	108_46_1	260_46_232	64_46_20	239_46_205	112_46_204	9_46_1	250_46_370	917_46_341	104_46_66
150_46_4	26_46_1	776_46_37	14_46_1	80_46_1	54_03_539	50_46_1	35_46_1	194_46_1	77_46_874	525_46_207	108_46_1	260_46_236	64_46_18	239_46_218	112_46_205	9_46_1	917_46_331	250_46_349	104_46_61
150_46_3	26_46_1	776_46_36	14_46_1	80_46_1	54_03_491	50_46_1	35_46_1	194_46_1	77_46_864	525_46_214	108_46_1	260_46_251	64_46_16	239_46_254	112_46_204	9_46_1	250_46_344	917_46_339	104_46_64
150_46_4	26_46_1	776_46_29	14_46_1	80_46_1	54_03_488	50_46_1	35_46_1	194_46_1	77_46_844	525_46_221	108_46_1	260_46_278	64_46_13	239_46_233	112_46_233	9_46_1	250_46_333	917_46_337	104_46_67
150_46_3	26_46_1	776_46_32	14_46_1	80_46_1	54_03_529	50_46_1	35_46_1	194_46_1	77_46_822	525_46_232	108_46_1	260_46_267	64_46_13	239_46_237	112_46_224	9_46_1	250_46_340	917_46_321	104_46_60
150_46_3	26_46_1	776_46_49	14_46_1	80_46_1	54_03_517	50_46_1	35_46_1	194_46_1	77_46_802	525_46_247	108_46_1	260_46_255	64_46_17	239_46_238	112_46_231	9_46_1	250_46_341	917_46_316	104_46_64
150_46_4	26_46_1	776_46_54	14_46_1	80_46_1	54_03_501	50_46_1	35_46_1	194_46_1	77_46_781	525_46_241	108_46_1	260_46_258	64_46_17	239_46_229	112_46_225	9_46_1	250_46_348	917_46_345	104_46_77
150_46_3	26_46_1	776_46_54	14_46_1	80_46_1	54_03_502	50_46_1	35_46_1	194_46_1	77_46_777	525_46_254	108_46_1	260_46_255	64_46_17	239_46_242	112_46_242	9_46_1	250_46_332	917_46_343	104_46_59
150_46_3	26_46_1	776_46_53	14_46_1	80_46_1	54_03_511	50_46_1	35_46_1	194_46_1	77_46_786	525_46_273	108_46_1	260_46_276	64_46_18	239_46_250	112_46_191	9_46_1	250_46_354	917_46_311	104_46_54
150_46_2	26_46_1	776_46_46	14_46_1	80_46_1	54_03_517	50_46_1	35_46_1	194_46_1	77_46_790	525_46_290	108_46_1	260_46_299	64_46_13	239_46_235	112_46_198	9_46_1	250_46_344	917_46_296	104_46_50
150_46_2	26_46_1	776_46_54	14_46_1	80_46_1	54_03_526	50_46_1	35_46_1	194_46_1	77_46_798	525_46_285	108_46_1	260_46_317	64_46_14	239_46_243	112_46_186	9_46_1	250_46_312	917_46_279	104_46_64
150_46_4	26_46_1	776_46_47	14_46_1	80_46_1	54_03_501	50_46_1	35_46_1	194_46_1	77_46_816	525_46_289	108_46_1	260_46_311	64_46_11	239_46_250	112_46_196	9_46_1	250_46_298	917_46_293	104_46_64
150_46_4	26_46_1	776_46_53	14_46_1	80_46_1	54_03_517	50_46_1	35_46_1	194_46_1	77_46_793	525_46_292	108_46_1	260_46_287	64_46_10	239_46_231	112_46_227	9_46_1	250_46_299	917_46_310	104_46_57
150_46_4	26_46_1	776_46_64	14_46_1	80_46_1	54_03_544	50_46_1	35_46_1	194_46_1	77_46_773	525_46_290	108_46_1	260_46_270	64_46_11	239_46_243	112_46_237	9_46_1	250_46_281	917_46_308	104_46_55
150_46_7	26_46_1	776_46_60	14_46_1	80_46_1	54_03_511	50_46_1	35_46_1	194_46_1	77_46_817	525_46_279	108_46_1	260_46_285	64_46_9	239_46_249	112_46_221	9_46_1	250_46_286	917_46_291	104_46_65
150_46_2	26_46_1	776_46_46	14_46_1	80_46_1	54_03_524	50_46_1	35_46_1	194_46_1	77_46_769	525_46_269	108_46_1	260_46_299	64_46_7	239_46_246	112_46_237	9_46_1	250_46_296	917_46_315	104_46_70
150_46_2	26_46_1	776_46_50	14_46_1	80_46_1	54_03_526	50_46_1	35_46_1	194_46_1	77_46_815	525_46_280	108_46_1	260_46_303	64_46_11	239_46_245	112_46_210	9_46_1	250_46_265	917_46_291	104_46_82
150_46_1	26_46_1	776_46_42	14_46_1	80_46_1	54_03_512	50_46_1	35_46_1	194_46_1	77_46_807	525_46_263	108_46_1	260_46_313	64_46_17	239_46_256	112_46_217	9_46_1	250_46_292	917_46_285	104_46_75
150_46_2	26_46_1	776_46_44	14_46_1	80_46_1	54_03_522	50_46_1	35_46_1	194_46_1	77_46_784	525_46_259	108_46_1	260_46_317	64_46_13	239_46_264	112_46_212	9_46_1	250_46_285	917_46_298	104_46_80
150_46_3	26_46_1	776_46_36	14_46_1	80_46_1	54_03_532	50_46_1	35_46_1	194_46_1	77_46_783	525_46_230	108_46_1	260_46_315	64_46_13	239_46_271	112_46_213	9_46_1	250_46_306	917_46_288	104_46_90
150_46_6	26_46_1	776_46_38	14_46_1	80_46_1	54_03_530	50_46_1	35_46_1	194_46_1	77_46_783	525_46_224	108_46_1	260_46_327	64_46_12	239_46_262	112_46_209	9_46_1	250_46_307	917_46_302	104_46_80
150_46_9	26_46_1	776_46_52	14_46_1	80_46_1	54_03_517	50_46_1	35_46_1	194_46_1	77_46_785	525_46_226	108_46_1	260_46_367	64_46_14	239_46_262	112_46_170	9_46_1	250_46_309	917_46_283	104_46_86
150_46_11	26_46_1	776_46_53	14_46_1	80_46_1	54_03_523	50_46_1	35_46_1	194_46_1	77_46_784	525_46_212	108_46_1	260_46_357	64_46_14	239_46_255	112_46_193	9_46_1	250_46_329	917_46_266	104_46_82
150_46_8	26_46_1	776_46_44	14_46_1	80_46_1	54_03_491	50_46_1	35_46_1	194_46_1	77_46_825	525_46_208	108_46_1	260_46_347	64_46_9	239_46_239	112_46_198	9_46_1	250_46_337	917_46_292	104_46_82
150_46_5	26_46_1	776_46_35	14_46_1	80_46_1	54_03_533	50_46_1	35_46_1	194_46_1	77_46_817	525_46_211	108_46_1	260_46_355	64_46_6	239_46_247	112_46_215	9_46_1	250_46_309	917_46_263	104_46_84
150_46_5	26_46_1	776_46_35	14_46_1	80_46_1	54_03_505	50_46_1	35_46_1	194_46_1	77_46_822	525_46_203	108_46_1	260_46_349	64_46_11	239_46_267	112_46_202	9_46_1	250_46_328	917_46_246	104_46_107
150_46_4	26_46_1	776_46_39	14_46_1	80_46_1	54_03_508	50_46_1	35_46_1	194_46_1	77_46_815	525_46_219	108_46_1	260_46_339	64_46_7	239_46_281	112_46_204	9_46_1	250_46_315	917_46_243	104_46_106
150_46_4	26_46_1	776_46_45	14_46_1	80_46_1	54_03_498	50_46_1	35_46_1	194_46_1	77_46_790	525_46_239	108_46_1	260_46_330	64_46_7	239_46_276	112_46_214	9_46_1	250_46_362	917_46_222	104_46_93
150_46_3	26_46_1	776_46_48	14_46_1	80_46_1	54_03_487	50_46_1	35_46_1	194_46_1	77_46_807	525_46_215	108_46_1	260_46_323	64_46_15	239_46_280	112_46_236	9_46_1	250_46_337	917_46_218	104_46_111
150_46_2	26_46_1	776_46_54	14_46_1	80_46_1	54_03_503	50_46_1	35_46_1	194_46_1	77_46_766	525_46_221	108_46_1	260_46_353	64_46_15	239_46_275	112_46_217	9_46_1	250_46_349	917_46_221	104_46_103
150_46_1	26_46_1	776_46_51	14_46_1	80_46_1	54_03_492	50_46_1	35_46_1	194_46_1	77_46_766	525_46_218	108_46_1	260_46_359	64_46_10	239_46_267	112_46_255	9_46_1	917_46_221	250_46_358	104_46_81
150_46_2	26_46_1	776_46_55	14_46_1	80_46_1	54_03_521	50_46_1	35_46_1	194_46_1	77_46_783	525_46_210	108_46_1	260_46_381	64_46_9	239_46_267	112_46_223	9_46_1	250_46_352	917_46_198	104_46_79
150_46_1	26_46_1	776_46_54	14_46_1	80_46_1	54_03_508	50_46_1	35_46_1	194_46_1	77_46_771	525_46_242	108_46_1	260_46_378	64_46_10	239_46_277	112_46_219	9_46_1	917_46_205	250_46_345	104_46_70
150_46_1	26_46_1	776_46_63	14_46_1	80_46_1	54_03_485	50_46_1	35_46_1	194_46_1	77_46_808	525_46_241	108_46_1	260_46_378	64_46_6	239_46_282	112_46_208	9_46_1	917_46_200	250_46_334	104_46_74
150_46_1	26_46_1	776_46_64	14_46_1	80_46_1	54_03_490	50_46_1	35_46_1	194_46_1	77_46_767	525_46_250	108_46_1	260_46_389	64_46_9	239_46_284	112_46_204	9_46_1	917_46_179	250_46_364	104_46_79
150_46_2	26_46_1	776_46_60	14_46_1	80_46_1	54_03_493	50_46_1	35_46_1	194_46_1	77_46_762	525_46_270	108_46_1	260_46_405	64_46_8	239_46_304	112_46_203	9_46_1	917_46_168	250_46_332	104_46_73
150_46_2	26_46_1	776_46_65	14_46_1	80_46_1	54_03_493	50_46_1	35_46_1	194_46_1	77_46_778	525_46_262	108_46_1	260_46_413	64_46_5	239_46_319	112_46_166	9_46_1	917_46_177	250_46_333	104_46_67
150_46_3	26_46_1	776_46_74	14_46_1	80_46_1	54_03_509	50_46_1	35_46_1	194_46_1	77_46_780	525_46_281	108_46_1	260_46_388	64_46_6	239_46_333	112_46_173	9_46_1	917_46_161	250_46_318	104_46_54
150_46_2	26_46_1	776_46_48	14_46_1	80_46_1	54_03_499	50_46_1	35_46_1	194_46_1	77_46_740	525_46_304	108_46_1	260_46_395	64_46_7	239_46_327	112_46_183	9_46_1	917_46_173	250_46_351	104_46_51
150_46_1	26_46_1	776_46_57	14_46_1	80_46_1	54_03_494	50_46_1	35_46_1	194_46_1	77_46_757	525_46_291	108_46_1	260_46_405	64_46_9	239_46_323	112_46_184	9_46_1	250_46_330	917_46_173	104_46_56
26_46_1	776_46_50	14_46_1	80_46_1	54_03_504	50_46_1	35_46_1	194_46_1	77_46_758	525_46_305	108_46_1	260_46_382	64_46_10	239_46_338	112_46_198	9_46_1	250_46_307	917_46_165	104_46_63
26_46_1	776_46_45	14_46_1	80_46_1	54_03_479	50_46_1	35_46_1	194_46_1	77_46_760	525_46_315	108_46_1	260_46_367	64_46_13	239_46_363	112_46_196	9_46_1	250_46_310	917_46_171	104_46_61
26_46_1	776_46_55	14_46_1	80_46_1	54_03_489	50_46_1	35_46_1	194_46_1	77_46_764	525_46_317	108_46_1	260_46_367	64_46_8	239_46_362	112_46_193	9_46_1	250_46_292	917_46_165	104_46_68
26_46_1	776_46_49	14_46_1	80_46_1	54_03_523	50_46_1	35_46_1	194_46_1	77_46_724	525_46_320	108_46_1	260_46_370	64_46_6	239_46_379	112_46_186	9_46_1	250_46_255	917_46_202	104_46_66
26_46_1	776_46_47	14_46_1	80_46_1	54_03_497	50_46_1	35_46_1	194_46_1	77_46_744	525_46_320	108_46_1	260_46_368	64_46_9	239_46_356	112_46_183	9_46_1	250_46_254	917_46_237	104_46_65
26_46_1	776_46_47	14_46_1	80_46_1	54_03_491	50_46_1	35_46_1	194_46_1	77_46_761	525_46_349	108_46_1	260_46_379	64_46_7	239_46_351	112_46_164	9_46_1	250_46_232	917_46_235	104_46_64
26_46_1	776_46_38	14_46_1	80_46_1	54_03_494	50_46_1	35_46_1	194_46_1	77_46_775	525_46_371	108_46_1	260_46_382	64_46_5	239_46_350	112_46_174	9_46_1	250_46_205	917_46_235	104_46_51
26_46_1	776_46_49	14_46_1	80_46_1	54_03_472	50_46_1	35_46_1	194_46_1	77_46_784	525_46_351	108_46_1	260_46_385	64_46_5	239_46_358	112_46_157	9_46_1	250_46_235	917_46_245	104_46_39
26_46_1	776_46_47	14_46_1	80_46_1	54_03_488	50_46_1	35_46_1	194_46_1	77_46_768	525_46_370	108_46_1	260_46_363	64_46_3	239_46_379	112_46_159	9_46_1	250_46_230	917_46_224	104_46_49
26_46_1	776_46_35	14_46_1	80_46_1	54_03_509	50_46_1	35_46_1	194_46_1	77_46_758	525_46_348	108_46_1	260_46_372	64_46_4	239_46_380	112_46_169	9_46_1	250_46_225	917_46_229	104_46_51
26_46_1	776_46_34	14_46_1	80_46_1	54_03_501	50_46_1	35_46_1	194_46_1	77_46_766	525_46_343	108_46_1	260_46_377	64_46_5	239_46_388	112_46_174	9_46_1	250_46_233	917_46_214	104_46_45
26_46_1	776_46_30	14_46_1	80_46_1	54_03_517	50_46_1	35_46_1	194_46_1	77_46_754	525_46_355	108_46_1	260_46_370	64_46_2	239_46_356	112_46_172	9_46_1	250_46_248	917_46_224	104_46_52
26_46_1	776_46_23	14_46_1	80_46_1	54_03_514	50_46_1	35_46_1	194_46_1	77_46_733	525_46_337	108_46_1	260_46_397	64_46_1	239_46_367	112_46_180	9_46_1	250_46_249	917_46_225	104_46_54
26_46_1	776_46_30	14_46_1	80_46_1	54_03_508	50_46_1	35_46_1	77_46_721	525_46_366	108_46_1	260_46_373	194_46_1	239_46_357	112_46_177	9_46_1	250_46_271	917_46_217	104_46_60
26_46_1	776_46_29	14_46_1	80_46_1	54_03_493	50_46_1	35_46_1	77_46_740	525_46_367	108_46_1	260_46_384	194_46_1	239_46_347	112_46_179	9_46_1	250_46_258	917_46_215	104_46_68
26_46_1	776_46_29	14_46_1	80_46_1	54_03_486	50_46_1	35_46_1	77_46_722	525_46_353	108_46_1	260_46_391	194_46_1	239_46_363	112_46_175	9_46_1	250_46_271	917_46_228	104_46_62
26_46_1	776_46_34	14_46_1	80_46_1	54_03_493	50_46_1	35_46_1	77_46_730	525_46_360	108_46_1	260_46_371	194_46_1	239_46_363	112_46_181	9_46_1	250_46_258	917_46_220	104_46_70
26_46_1	776_46_38	14_46_1	80_46_1	54_03_516	50_46_1	35_46_1	77_46_724	525_46_342	108_46_1	260_46_348	194_46_1	239_46_346	112_46_200	9_46_1	250_46_255	917_46_232	104_46_79
26_46_1	776_46_38	14_46_1	80_46_1	54_03_490	50_46_1	35_46_1	77_46_737	525_46_351	108_46_1	260_46_331	194_46_1	239_46_357	112_46_207	9_46_1	250_46_271	917_46_206	104_46_92
26_46_1	776_46_55	14_46_1	80_46_1	54_03_485	50_46_1	35_46_1	77_46_742	525_46_337	108_46_1	260_46_331	194_46_1	239_46_373	112_46_211	9_46_1	250_46_257	917_46_204	104_46_85
26_46_1	776_46_53	14_46_1	80_46_1	54_03_506	50_46_1	35_46_1	77_46_749	525_46_339	108_46_1	260_46_330	194_46_1	239_46_361	112_46_216	9_46_1	250_46_242	917_46_200	104_46_84
26_46_1	776_46_45	14_46_1	80_46_1	54_03_480	50_46_1	35_46_1	77_46_751	525_46_347	108_46_1	260_46_325	194_46_1	239_46_371	112_46_232	9_46_1	250_46_241	917_46_198	104_46_90
26_46_1	776_46_44	14_46_1	80_46_1	54_03_480	50_46_1	35_46_1	77_46_768	525_46_353	108_46_1	260_46_315	194_46_1	239_46_375	112_46_211	9_46_1	250_46_237	917_46_212	104_46_85
26_46_1	776_46_48	14_46_1	80_46_1	54_03_470	50_46_1	35_46_1	77_46_741	525_46_394	108_46_1	260_46_342	194_46_1	239_46_356	112_46_207	9_46_1	250_46_216	917_46_216	104_46_90
26_46_1	776_46_44	14_46_1	80_46_1	54_03_468	50_46_1	35_46_1	77_46_724	525_46_385	108_46_1	260_46_321	194_46_1	239_46_360	112_46_218	9_46_1	250_46_215	917_46_244	104_46_101
26_46_1	776_46_39	14_46_1	80_46_1	54_03_490	50_46_1	35_46_1	77_46_726	525_46_404	108_46_1	260_46_298	194_46_1	239_46_343	112_46_220	9_46_1	250_46_210	917_46_237	104_46_113
26_46_1	776_46_33	14_46_1	80_46_1	54_03_501	50_46_1	35_46_1	77_46_711	525_46_389	108_46_1	260_46_324	194_46_1	239_46_335	112_46_228	9_46_1	250_46_214	917_46_229	104_46_116
26_46_1	776_46_34	14_46_1	80_46_1	54_03_506	50_46_1	35_46_1	77_46_709	525_46_381	108_46_1	260_46_345	194_46_1	239_46_335	112_46_227	9_46_1	250_46_213	917_46_197	104_46_133
26_46_1	776_46_34	14_46_1	80_46_1	54_03_495	50_46_1	35_46_1	77_46_704	525_46_385	108_46_1	260_46_331	194_46_1	239_46_343	112_46_225	9_46_1	250_46_221	917_46_203	104_46_139
26_46_1	776_46_32	14_46_1	80_46_1	54_03_483	50_46_1	35_46_1	77_46_714	525_46_377	108_46_1	260_46_350	194_46_1	239_46_348	112_46_215	9_46_1	250_46_221	917_46_194	104_46_146
26_46_1	776_46_39	14_46_1	80_46_1	54_03_501	50_46_1	35_46_1	77_46_706	525_46_392	108_46_1	260_46_323	194_46_1	239_46_327	112_46_208	9_46_1	250_46_231	917_46_190	104_46_163
26_46_1	776_46_36	14_46_1	80_46_1	54_03_503	50_46_1	35_46_1	77_46_731	525_46_370	108_46_1	260_46_314	194_46_1	239_46_371	112_46_201	9_46_1	250_46_219	917_46_184	104_46_151
26_46_1	776_46_35	14_46_1	80_46_1	54_03_476	50_46_1	35_46_1	77_46_731	525_46_385	108_46_1	260_46_325	194_46_1	239_46_373	112_46_193	9_46_1	250_46_217	917_46_178	104_46_167
26_46_1	776_46_42	14_46_1	80_46_1	54_03_476	50_46_1	35_46_1	77_46_743	525_46_392	108_46_1	260_46_307	194_46_1	239_46_389	112_46_199	9_46_1	250_46_218	917_46_157	104_46_157
26_46_1	776_46_47	14_46_1	80_46_1	54_03_499	50_46_1	35_46_1	77_46_750	525_46_391	108_46_1	260_46_310	194_46_1	239_46_387	112_46_221	9_46_1	250_46_184	917_46_153	104_46_138
26_46_1	776_46_42	14_46_1	80_46_1	54_03_483	50_46_1	35_46_1	77_46_710	525_46_393	108_46_1	260_46_307	194_46_1	239_46_424	112_46_217	9_46_1	250_46_202	917_46_168	104_46_134
26_46_1	776_46_45	14_46_1	80_46_1	54_03_467	50_46_1	35_46_1	77_46_739	525_46_408	108_46_1	260_46_272	194_46_1	239_46_430	112_46_220	9_46_1	250_46_202	917_46_165	104_46_132
26_46_1	776_46_54	14_46_1	80_46_1	54_03_473	50_46_1	35_46_1	77_46_724	525_46_398	108_46_1	260_46_295	194_46_1	239_46_443	112_46_210	9_46_1	250_46_183	917_46_182	104_46_117
26_46_1	776_46_53	14_46_1	80_46_1	54_03_454	50_46_1	35_46_1	77_46_762	525_46_408	108_46_1	260_46_290	194_46_1	239_46_459	112_46_215	9_46_1	250_46_190	917_46_133	104_46_116
26_46_1	776_46_57	14_46_1	80_46_1	54_03_460	50_46_1	35_46_1	77_46_773	525_46_401	108_46_1	260_46_254	194_46_1	239_46_472	112_46_214	9_46_1	250_46_195	917_46_140	104_46_114
26_46_1	776_46_62	14_46_1	80_46_1	54_03_487	50_46_1	35_46_1	77_46_808	525_46_401	108_46_1	260_46_215	194_46_1	239_46_460	112_46_223	9_46_1	250_46_166	917_46_147	104_46_111
26_46_1	776_46_66	14_46_1	80_46_1	54_03_489	50_46_1	35_46_1	77_46_821	525_46_383	108_46_1	260_46_202	194_46_1	239_46_468	112_46_229	9_46_1	250_46_175	917_46_153	104_46_94
26_46_1	776_46_75	14_46_1	80_46_1	54_03_492	50_46_1	35_46_1	77_46_804	525_46_401	108_46_1	260_46_196	194_46_1	239_46_453	112_46_221	9_46_1	917_46_154	250_46_166	104_46_118
26_46_1	776_46_70	14_46_1	80_46_1	54_03_516	50_46_1	35_46_1	77_46_791	525_46_402	108_46_1	260_46_208	194_46_1	239_46_407	112_46_223	9_46_1	250_46_167	917_46_152	104_46_144
26_46_1	776_46_67	14_46_1	80_46_1	54_03_515	50_46_1	35_46_1	77_46_787	525_46_395	108_46_1	260_46_232	194_46_1	239_46_411	112_46_226	9_46_1	250_46_151	917_46_131	104_46_165
26_46_1	776_46_55	14_46_1	80_46_1	54_03_525	50_46_1	35_46_1	77_46_749	525_46_400	108_46_1	260_46_209	194_46_1	239_46_419	112_46_240	9_46_1	250_46_169	917_46_135	104_46_179
26_46_1	776_46_66	14_46_1	80_46_1	54_03_512	50_46_1	35_46_1	77_46_730	525_46_414	108_46_1	260_46_193	194_46_1	239_46_456	112_46_206	9_46_1	250_46_191	917_46_136	104_46_176
26_46_1	776_46_55	14_46_1	80_46_1	54_03_472	50_46_1	35_46_1	77_46_753	525_46_459	108_46_1	260_46_171	194_46_1	239_46_461	112_46_218	9_46_1	250_46_179	917_46_132	104_46_179
26_46_1	776_46_66	14_46_1	80_46_1	54_03_466	50_46_1	35_46_1	77_46_756	525_46_428	108_46_1	260_46_148	194_46_1	239_46_478	112_46_229	9_46_1	250_46_183	917_46_137	104_46_189
26_46_1	776_46_65	14_46_1	80_46_1	54_03_473	50_46_1	35_46_1	77_46_742	525_46_414	108_46_1	260_46_143	194_46_1	239_46_510	112_46_208	9_46_1	250_46_198	917_46_139	104_46_188
26_46_1	776_46_66	14_46_1	80_46_1	54_03_471	50_46_1	35_46_1	77_46_742	525_46_400	108_46_1	260_46_152	194_46_1	239_46_468	112_46_228	9_46_1	250_46_206	917_46_143	104_46_204
26_46_1	776_46_72	14_46_1	80_46_1	54_03_514	50_46_1	35_46_1	77_46_731	525_46_380	108_46_1	260_46_133	194_46_1	239_46_477	112_46_231	9_46_1	250_46_199	917_46_154	104_46_189
26_46_1	776_46_79	14_46_1	80_46_1	54_03_517	50_46_1	35_46_1	77_46_744	525_46_369	108_46_1	260_46_144	194_46_1	239_46_462	112_46_230	9_46_1	250_46_173	917_46_173	104_46_189
26_46_1	776_46_85	14_46_1	80_46_1	54_03_526	50_46_1	35_46_1	77_46_746	525_46_329	108_46_1	260_46_167	194_46_1	239_46_465	112_46_256	9_46_1	250_46_152	917_46_161	104_46_193
26_46_1	776_46_81	14_46_1	80_46_1	54_03_536	50_46_1	35_46_1	77_46_755	525_46_295	108_46_1	260_46_178	194_46_1	239_46_465	112_46_254	9_46_1	250_46_162	917_46_162	104_46_192
26_46_1	776_46_90	14_46_1	80_46_1	54_03_511	50_46_1	35_46_1	77_46_749	525_46_303	108_46_1	260_46_195	194_46_1	239_46_455	112_46_247	9_46_1	250_46_167	917_46_169	104_46_194
26_46_1	776_46_76	14_46_1	80_46_1	54_03_487	50_46_1	35_46_1	77_46_748	525_46_324	108_46_1	260_46_205	194_46_1	239_46_473	112_46_258	9_46_1	250_46_168	917_46_160	104_46_181
26_46_1	776_46_87	14_46_1	80_46_1	54_03_489	50_46_1	35_46_1	77_46_779	525_46_298	108_46_1	260_46_181	194_46_1	239_46_461	112_46_257	9_46_1	250_46_171	917_46_183	104_46_174
26_46_1	776_46_90	14_46_1	80_46_1	54_03_480	50_46_1	35_46_1	77_46_745	525_46_335	108_46_1	260_46_180	194_46_1	239_46_461	112_46_249	9_46_1	250_46_160	917_46_212	104_46_168
26_46_1	776_46_83	14_46_1	80_46_1	54_03_502	50_46_1	35_46_1	77_46_766	525_46_299	108_46_1	260_46_173	194_46_1	239_46_440	112_46_278	9_46_1	250_46_139	917_46_217	104_46_181
26_46_1	776_46_83	14_46_1	80_46_1	54_03_505	50_46_1	35_46_1	77_46_782	525_46_296	108_46_1	260_46_159	194_46_1	239_46_433	112_46_277	9_46_1	250_46_162	917_46_211	104_46_172
26_46_1	776_46_105	14_46_1	80_46_1	54_03_515	50_46_1	35_46_1	77_46_745	525_46_293	108_46_1	260_46_146	194_46_1	239_46_445	112_46_285	9_46_1	250_46_168	917_46_211	104_46_167
26_46_1	776_46_99	14_46_1	80_46_1	54_03_486	50_46_1	35_46_1	77_46_741	525_46_284	108_46_1	260_46_147	194_46_1	239_46_454	112_46_302	9_46_1	250_46_172	917_46_210	104_46_185
26_46_1	776_46_107	14_46_1	80_46_1	54_03_494	50_46_1	35_46_1	77_46_739	525_46_287	108_46_1	260_46_154	194_46_1	239_46_427	112_46_294	9_46_1	250_46_174	917_46_213	104_46_191
26_46_1	776_46_110	14_46_1	80_46_1	54_03_494	50_46_1	35_46_1	77_46_764	525_46_273	108_46_1	260_46_169	194_46_1	239_46_411	112_46_308	9_46_1	917_46_200	250_46_176	104_46_174
26_46_1	776_46_109	14_46_1	80_46_1	54_03_451	50_46_1	35_46_1	77_46_772	525_46_263	108_46_1	260_46_199	194_46_1	239_46_408	112_46_317	9_46_1	917_46_203	250_46_179	104_46_179
26_46_1	776_46_119	14_46_1	80_46_1	54_03_468	50_46_1	35_46_1	77_46_740	525_46_264	108_46_1	260_46_182	194_46_1	239_46_417	112_46_332	9_46_1	917_46_210	250_46_185	104_46_163
26_46_1	776_46_115	14_46_1	80_46_1	54_03_489	50_46_1	35_46_1	77_46_737	525_46_235	108_46_1	260_46_196	194_46_1	239_46_443	112_46_335	9_46_1	917_46_199	250_46_184	104_46_147
26_46_1	776_46_121	14_46_1	80_46_1	54_03_501	50_46_1	35_46_1	77_46_733	525_46_236	108_46_1	260_46_208	194_46_1	239_46_442	112_46_322	9_46_1	917_46_182	250_46_180	104_46_155
26_46_1	776_46_127	14_46_1	80_46_1	54_03_487	50_46_1	35_46_1	77_46_750	525_46_235	108_46_1	260_46_183	194_46_1	239_46_397	112_46_345	9_46_1	917_46_205	250_46_192	104_46_159
26_46_1	776_46_138	14_46_1	80_46_1	54_03_484	50_46_1	35_46_1	77_46_758	525_46_207	108_46_1	260_46_188	194_46_1	239_46_397	112_46_360	9_46_1	917_46_213	250_46_185	104_46_150
26_46_1	776_46_124	14_46_1	80_46_1	54_03_542	50_46_1	35_46_1	77_46_702	525_46_229	108_46_1	260_46_182	194_46_1	239_46_390	112_46_382	9_46_1	250_46_164	917_46_217	104_46_148
26_46_1	776_46_140	14_46_1	80_46_1	54_03_512	50_46_1	35_46_1	77_46_679	525_46_220	108_46_1	260_46_162	194_46_1	239_46_389	112_46_413	9_46_1	250_46_172	917_46_207	104_46_186
26_46_1	776_46_146	14_46_1	80_46_1	54_03_475	50_46_1	35_46_1	77_46_683	525_46_221	108_46_1	260_46_180	194_46_1	239_46_408	112_46_367	9_46_1	250_46_182	917_46_227	104_46_191
26_46_1	776_46_152	14_46_1	80_46_1	54_03_477	50_46_1	35_46_1	77_46_702	525_46_196	108_46_1	260_46_168	194_46_1	239_46_409	112_46_375	9_46_1	250_46_170	917_46_242	104_46_189
26_46_1	776_46_147	14_46_1	80_46_1	54_03_487	50_46_1	35_46_1	77_46_725	525_46_198	108_46_1	260_46_170	194_46_1	239_46_405	112_46_340	9_46_1	250_46_164	917_46_252	104_46_192
26_46_1	776_46_147	14_46_1	80_46_1	54_03_497	50_46_1	35_46_1	77_46_727	525_46_193	108_46_1	260_46_165	194_46_1	239_46_416	112_46_333	9_46_1	250_46_179	917_46_236	104_46_187
26_46_1	776_46_135	14_46_1	80_46_1	54_03_475	50_46_1	35_46_1	77_46_735	525_46_199	108_46_1	260_46_180	194_46_1	239_46_392	112_46_306	9_46_1	250_46_199	917_46_243	104_46_216
26_46_1	776_46_158	14_46_1	80_46_1	54_03_497	50_46_1	35_46_1	77_46_723	525_46_185	108_46_1	260_46_174	194_46_1	239_46_365	112_46_319	9_46_1	250_46_216	917_46_224	104_46_219
26_46_1	776_46_173	14_46_1	80_46_1	54_03_494	50_46_1	35_46_1	77_46_740	525_46_195	108_46_1	260_46_178	194_46_1	239_46_338	112_46_311	9_46_1	250_46_229	917_46_216	104_46_206
26_46_1	776_46_190	14_46_1	80_46_1	54_03_489	50_46_1	35_46_1	77_46_728	525_46_197	108_46_1	260_46_168	194_46_1	239_46_330	112_46_321	9_46_1	250_46_247	917_46_219	104_46_191
26_46_1	776_46_226	14_46_1	80_46_1	54_03_497	50_46_1	35_46_1	77_46_721	525_46_170	108_46_1	260_46_166	194_46_1	239_46_327	112_46_324	9_46_1	250_46_251	917_46_217	104_46_181
26_46_1	776_46_223	14_46_1	80_46_1	54_03_501	50_46_1	35_46_1	77_46_709	525_46_184	108_46_1	260_46_164	194_46_1	239_46_305	112_46_335	9_46_1	250_46_250	917_46_233	104_46_176
26_46_1	776_46_218	14_46_1	80_46_1	54_03_488	50_46_1	35_46_1	77_46_693	525_46_189	108_46_1	260_46_160	194_46_1	239_46_313	112_46_312	9_46_1	250_46_277	917_46_252	104_46_178
26_46_1	776_46_202	14_46_1	80_46_1	54_03_486	50_46_1	35_46_1	77_46_712	525_46_191	108_46_1	260_46_170	194_46_1	239_46_330	112_46_301	9_46_1	250_46_269	917_46_240	104_46_179
26_46_1	776_46_201	14_46_1	80_46_1	54_03_505	50_46_1	35_46_1	77_46_679	525_46_197	108_46_1	260_46_168	194_46_1	239_46_335	112_46_304	9_46_1	250_46_274	917_46_252	104_46_165
26_46_1	776_46_220	14_46_1	80_46_1	54_03_491	50_46_1	35_46_1	77_46_702	525_46_170	108_46_1	260_46_173	194_46_1	239_46_341	112_46_287	9_46_1	250_46_270	917_46_239	104_46_187
26_46_1	776_46_218	14_46_1	80_46_1	54_03_507	50_46_1	35_46_1	77_46_735	525_46_175	108_46_1	260_46_178	194_46_1	239_46_326	112_46_262	9_46_1	250_46_268	917_46_239	104_46_172
26_46_1	776_46_221	14_46_1	80_46_1	54_03_514	50_46_1	35_46_1	77_46_746	525_46_168	108_46_1	260_46_181	194_46_1	239_46_337	112_46_254	9_46_1	250_46_277	917_46_225	104_46_157
26_46_1	776_46_252	14_46_1	80_46_1	54_03_498	50_46_1	35_46_1	77_46_795	525_46_176	108_46_1	260_46_165	194_46_1	239_46_320	112_46_240	9_46_1	250_46_265	917_46_196	104_46_173
26_46_1	776_46_243	14_46_1	80_46_1	54_03_513	50_46_1	35_46_1	77_46_807	525_46_174	108_46_1	260_46_174	194_46_1	239_46_303	112_46_227	9_46_1	250_46_250	917_46_217	104_46_172
26_46_1	776_46_230	14_46_1	80_46_1	54_03_512	50_46_1	35_46_1	77_46_837	525_46_167	108_46_1	260_46_177	194_46_1	239_46_299	112_46_218	9_46_1	250_46_233	917_46_237	104_46_170
26_46_1	776_46_245	14_46_1	80_46_1	54_03_498	50_46_1	35_46_1	77_46_813	525_46_180	108_46_1	260_46_158	194_46_1	239_46_291	112_46_239	9_46_1	250_46_237	917_46_242	104_46_175
26_46_1	776_46_232	14_46_1	80_46_1	54_03_476	50_46_1	35_46_1	77_46_828	525_46_185	108_46_1	260_46_170	194_46_1	239_46_309	112_46_231	9_46_1	250_46_250	917_46_241	104_46_158
26_46_1	776_46_230	14_46_1	80_46_1	54_03_529	50_46_1	35_46_1	77_46_800	525_46_199	108_46_1	260_46_167	194_46_1	239_46_311	112_46_214	9_46_1	250_46_265	917_46_223	104_46_142
26_46_1	776_46_206	14_46_1	80_46_1	54_03_526	50_46_1	35_46_1	77_46_790	525_46_207	108_46_1	260_46_180	194_46_1	239_46_300	112_46_220	9_46_1	250_46_266	917_46_235	104_46_150
26_46_1	776_46_203	14_46_1	80_46_1	54_03_499	50_46_1	35_46_1	77_46_825	525_46_220	108_46_1	260_46_173	194_46_1	239_46_300	112_46_203	9_46_1	250_46_259	917_46_243	104_46_155
26_46_1	776_46_203	14_46_1	80_46_1	54_03_537	50_46_1	35_46_1	77_46_823	525_46_217	108_46_1	260_46_189	194_46_1	239_46_293	112_46_187	9_46_1	917_46_243	250_46_264	104_46_124
26_46_1	776_46_205	14_46_1	80_46_1	54_03_519	50_46_1	35_46_1	77_46_822	525_46_238	108_46_1	260_46_178	194_46_1	239_46_310	112_46_176	9_46_1	917_46_256	250_46_261	104_46_115
26_46_1	776_46_206	14_46_1	80_46_1	54_03_540	50_46_1	35_46_1	77_46_810	525_46_227	108_46_1	260_46_190	194_46_1	239_46_300	112_46_176	9_46_1	917_46_257	250_46_243	104_46_131
26_46_1	776_46_226	14_46_1	80_46_1	54_03_534	50_46_1	35_46_1	77_46_789	525_46_243	108_46_1	260_46_177	194_46_1	239_46_290	112_46_183	9_46_1	917_46_288	250_46_233	104_46_116
26_46_1	776_46_216	14_46_1	80_46_1	54_03_539	50_46_1	35_46_1	77_46_818	525_46_258	108_46_1	260_46_182	194_46_1	239_46_272	112_46_199	9_46_1	917_46_285	250_46_197	104_46_113
26_46_1	776_46_206	14_46_1	80_46_1	54_03_534	50_46_1	35_46_1	77_46_817	525_46_274	108_46_1	260_46_182	194_46_1	239_46_262	112_46_217	9_46_1	917_46_288	250_46_188	104_46_111
26_46_1	776_46_208	14_46_1	80_46_1	54_03_525	50_46_1	35_46_1	77_46_833	525_46_267	108_46_1	260_46_199	194_46_1	239_46_249	112_46_209	9_46_1	917_46_286	250_46_194	104_46_109
26_46_1	776_46_216	14_46_1	80_46_1	54_03_508	50_46_1	35_46_1	77_46_860	525_46_252	108_46_1	260_46_207	194_46_1	239_46_218	112_46_198	9_46_1	917_46_317	250_46_197	104_46_106
26_46_1	776_46_229	14_46_1	80_46_1	54_03_509	50_46_1	35_46_1	77_46_859	525_46_225	108_46_1	260_46_232	194_46_1	239_46_225	112_46_190	9_46_1	917_46_325	250_46_188	104_46_98
26_46_1	776_46_233	14_46_1	80_46_1	54_03_503	50_46_1	35_46_1	77_46_857	525_46_226	108_46_1	260_46_240	194_46_1	239_46_229	112_46_190	9_46_1	917_46_313	250_46_180	104_46_109
26_46_1	776_46_257	14_46_1	80_46_1	54_03_466	50_46_1	35_46_1	77_46_878	525_46_233	108_46_1	260_46_252	194_46_1	239_46_223	112_46_184	9_46_1	917_46_313	250_46_178	104_46_96
26_46_1	776_46_276	14_46_1	80_46_1	54_03_472	50_46_1	35_46_1	77_46_864	525_46_233	108_46_1	260_46_267	194_46_1	239_46_221	112_46_187	9_46_1	917_46_328	250_46_148	104_46_84
26_46_1	776_46_270	14_46_1	80_46_1	54_03_461	50_46_1	35_46_1	77_46_870	525_46_249	108_46_1	260_46_235	194_46_1	239_46_219	112_46_196	9_46_1	917_46_343	250_46_165	104_46_72
26_46_1	776_46_281	14_46_1	80_46_1	54_03_471	50_46_1	35_46_1	77_46_876	525_46_230	108_46_1	260_46_237	194_46_1	239_46_201	112_46_214	9_46_1	917_46_345	250_46_149	104_46_76
26_46_1	776_46_290	14_46_1	80_46_1	54_03_464	50_46_1	35_46_1	77_46_879	525_46_216	108_46_1	260_46_227	194_46_1	239_46_206	112_46_206	9_46_1	917_46_352	250_46_158	104_46_82
26_46_1	776_46_285	14_46_1	80_46_1	54_03_487	50_46_1	35_46_1	77_46_851	525_46_218	108_46_1	260_46_221	194_46_1	239_46_230	112_46_194	9_46_1	917_46_340	250_46_167	104_46_87
26_46_1	776_46_291	14_46_1	80_46_1	54_03_491	50_46_1	35_46_1	77_46_819	525_46_246	108_46_1	260_46_214	194_46_1	239_46_223	112_46_186	9_46_1	917_46_352	250_46_161	104_46_97
26_46_1	776_46_289	14_46_1	80_46_1	54_03_452	50_46_1	35_46_1	77_46_843	525_46_246	108_46_1	260_46_207	194_46_1	239_46_239	112_46_191	9_46_1	917_46_361	250_46_161	104_46_91
26_46_1	776_46_263	14_46_1	80_46_1	54_03_464	50_46_1	35_46_1	77_46_831	525_46_277	108_46_1	260_46_209	194_46_1	239_46_250	112_46_178	9_46_1	917_46_364	250_46_164	104_46_80
26_46_1	776_46_265	14_46_1	80_46_1	54_03_464	50_46_1	35_46_1	77_46_829	525_46_265	108_46_1	260_46_220	194_46_1	239_46_245	112_46_181	9_46_1	917_46_376	250_46_137	104_46_98
26_46_1	776_46_278	14_46_1	80_46_1	54_03_461	50_46_1	35_46_1	77_46_798	525_46_298	108_46_1	260_46_203	194_46_1	239_46_270	112_46_179	9_46_1	917_46_372	250_46_123	104_46_98
26_46_1	776_46_263	14_46_1	80_46_1	54_03_495	50_46_1	35_46_1	77_46_772	525_46_327	108_46_1	260_46_232	194_46_1	239_46_278	112_46_168	9_46_1	917_46_350	250_46_99	104_46_96
26_46_1	776_46_275	14_46_1	80_46_1	54_03_479	50_46_1	35_46_1	77_46_765	525_46_331	108_46_1	260_46_231	194_46_1	239_46_275	112_46_165	9_46_1	917_46_342	250_46_100	104_46_117
26_46_1	776_46_258	14_46_1	80_46_1	54_03_491	50_46_1	35_46_1	77_46_776	525_46_307	108_46_1	260_46_240	194_46_1	239_46_284	112_46_169	9_46_1	917_46_340	250_46_105	104_46_110
26_46_1	776_46_247	14_46_1	80_46_1	54_03_454	50_46_1	35_46_1	77_46_782	525_46_321	108_46_1	260_46_221	194_46_1	239_46_298	112_46_162	9_46_1	917_46_356	250_46_117	104_46_122
26_46_1	776_46_238	14_46_1	80_46_1	54_03_467	50_46_1	35_46_1	77_46_763	525_46_303	108_46_1	260_46_231	194_46_1	239_46_308	112_46_172	9_46_1	917_46_353	250_46_118	104_46_127
26_46_1	776_46_259	14_46_1	80_46_1	54_03_457	50_46_1	35_46_1	77_46_786	525_46_289	108_46_1	260_46_212	194_46_1	239_46_314	112_46_163	9_46_1	917_46_370	250_46_112	104_46_118
26_46_1	776_46_261	14_46_1	80_46_1	54_03_472	50_46_1	35_46_1	77_46_763	525_46_311	108_46_1	260_46_227	194_46_1	239_46_302	112_46_158	9_46_1	917_46_354	250_46_104	104_46_128
26_46_1	776_46_269	14_46_1	80_46_1	54_03_496	50_46_1	35_46_1	77_46_767	525_46_305	108_46_1	260_46_210	194_46_1	239_46_321	112_46_164	9_46_1	917_46_330	250_46_108	104_46_110
26_46_1	776_46_250	14_46_1	80_46_1	54_03_540	50_46_1	35_46_1	77_46_732	525_46_313	108_46_1	260_46_230	194_46_1	239_46_316	112_46_148	9_46_1	917_46_327	250_46_117	104_46_107
26_46_1	776_46_256	14_46_1	80_46_1	54_03_521	50_46_1	35_46_1	77_46_730	525_46_292	108_46_1	260_46_212	194_46_1	239_46_323	112_46_148	9_46_1	917_46_342	250_46_132	104_46_124
26_46_1	776_46_239	14_46_1	80_46_1	54_03_502	50_46_1	35_46_1	77_46_789	525_46_293	108_46_1	260_46_218	194_46_1	239_46_317	112_46_153	9_46_1	917_46_326	250_46_134	104_46_109
26_46_1	776_46_217	14_46_1	80_46_1	54_03_477	50_46_1	35_46_1	77_46_838	525_46_274	108_46_1	260_46_221	194_46_1	239_46_321	112_46_141	9_46_1	917_46_331	250_46_145	104_46_115
26_46_1	776_46_225	14_46_1	80_46_1	54_03_477	50_46_1	35_46_1	77_46_848	525_46_279	108_46_1	260_46_201	194_46_1	239_46_311	112_46_149	9_46_1	917_46_310	250_46_150	104_46_130
26_46_1	776_46_242	14_46_1	80_46_1	54_03_485	50_46_1	35_46_1	77_46_809	525_46_258	108_46_1	260_46_195	194_46_1	239_46_342	112_46_145	9_46_1	917_46_322	250_46_153	104_46_129
26_46_1	776_46_229	14_46_1	80_46_1	54_03_470	50_46_1	35_46_1	77_46_790	525_46_253	108_46_1	260_46_208	194_46_1	239_46_353	112_46_142	9_46_1	917_46_345	250_46_147	104_46_143
26_46_1	776_46_231	14_46_1	80_46_1	54_03_450	50_46_1	35_46_1	77_46_791	525_46_252	108_46_1	260_46_201	194_46_1	239_46_354	112_46_143	9_46_1	917_46_354	250_46_159	104_46_145
26_46_1	776_46_255	14_46_1	80_46_1	54_03_451	50_46_1	35_46_1	77_46_801	525_46_265	108_46_1	260_46_203	194_46_1	239_46_360	112_46_118	9_46_1	917_46_316	250_46_159	104_46_152
26_46_1	776_46_232	14_46_1	80_46_1	54_03_483	50_46_1	35_46_1	77_46_776	525_46_266	108_46_1	260_46_204	194_46_1	239_46_373	112_46_107	9_46_1	917_46_349	250_46_133	104_46_156
26_46_1	776_46_239	14_46_1	80_46_1	54_03_508	50_46_1	35_46_1	77_46_782	525_46_288	108_46_1	260_46_203	194_46_1	239_46_360	112_46_110	9_46_1	917_46_310	250_46_145	104_46_134
26_46_1	776_46_227	14_46_1	80_46_1	54_03_514	50_46_1	35_46_1	77_46_786	525_46_290	108_46_1	260_46_195	194_46_1	239_46_356	112_46_116	9_46_1	917_46_326	250_46_141	104_46_129
26_46_1	776_46_247	14_46_1	80_46_1	54_03_521	50_46_1	35_46_1	77_46_793	525_46_299	108_46_1	260_46_199	194_46_1	239_46_353	112_46_87	9_46_1	917_46_307	250_46_138	104_46_136
26_46_1	776_46_248	14_46_1	80_46_1	54_03_531	50_46_1	35_46_1	77_46_790	525_46_309	108_46_1	260_46_207	194_46_1	239_46_348	112_46_83	9_46_1	917_46_294	250_46_155	104_46_114
26_46_1	776_46_272	14_46_1	80_46_1	54_03_494	50_46_1	35_46_1	77_46_786	525_46_308	108_46_1	260_46_229	194_46_1	239_46_332	112_46_92	9_46_1	917_46_268	250_46_168	104_46_130
26_46_1	776_46_251	14_46_1	80_46_1	54_03_509	50_46_1	35_46_1	77_46_788	525_46_295	108_46_1	260_46_232	194_46_1	239_46_329	112_46_94	9_46_1	917_46_291	250_46_159	104_46_132
26_46_1	776_46_231	14_46_1	80_46_1	54_03_504	50_46_1	35_46_1	77_46_799	525_46_298	108_46_1	260_46_236	194_46_1	239_46_333	112_46_95	9_46_1	917_46_300	250_46_146	104_46_137
26_46_1	776_46_228	14_46_1	80_46_1	54_03_529	50_46_1	35_46_1	77_46_787	525_46_291	108_46_1	260_46_270	194_46_1	239_46_329	112_46_90	9_46_1	917_46_283	250_46_145	104_46_128
26_46_1	776_46_225	14_46_1	80_46_1	54_03_504	50_46_1	35_46_1	77_46_796	525_46_291	108_46_1	260_46_259	194_46_1	239_46_338	112_46_84	9_46_1	917_46_299	250_46_142	104_46_142
26_46_1	776_46_220	14_46_1	80_46_1	54_03_474	50_46_1	35_46_1	77_46_828	525_46_266	108_46_1	260_46_248	194_46_1	239_46_336	112_46_97	9_46_1	250_46_138	917_46_315	104_46_158
26_46_1	776_46_223	14_46_1	80_46_1	54_03_498	50_46_1	35_46_1	77_46_806	525_46_286	108_46_1	260_46_261	194_46_1	239_46_331	112_46_104	9_46_1	250_46_134	917_46_291	104_46_146
26_46_1	776_46_227	14_46_1	80_46_1	54_03_502	50_46_1	35_46_1	77_46_818	525_46_253	108_46_1	260_46_296	194_46_1	239_46_328	112_46_96	9_46_1	250_46_120	917_46_296	104_46_144
26_46_1	776_46_219	14_46_1	80_46_1	54_03_494	50_46_1	35_46_1	77_46_850	525_46_278	108_46_1	260_46_288	194_46_1	239_46_304	112_46_97	9_46_1	250_46_111	917_46_294	104_46_145
26_46_1	776_46_231	14_46_1	80_46_1	54_03_487	50_46_1	35_46_1	77_46_818	525_46_274	108_46_1	260_46_293	194_46_1	239_46_319	112_46_89	9_46_1	250_46_113	917_46_305	104_46_151
26_46_1	776_46_222	14_46_1	80_46_1	54_03_484	50_46_1	35_46_1	77_46_866	525_46_237	108_46_1	260_46_303	194_46_1	239_46_308	112_46_82	9_46_1	250_46_129	917_46_302	104_46_147
26_46_1	776_46_239	14_46_1	80_46_1	54_03_446	50_46_1	35_46_1	77_46_859	525_46_264	108_46_1	260_46_288	194_46_1	239_46_315	112_46_86	9_46_1	250_46_144	917_46_292	104_46_147
26_46_1	776_46_272	14_46_1	80_46_1	54_03_469	50_46_1	35_46_1	77_46_839	525_46_259	108_46_1	260_46_252	194_46_1	239_46_307	112_46_93	9_46_1	250_46_136	917_46_308	104_46_145
26_46_1	776_46_291	14_46_1	80_46_1	54_03_495	50_46_1	35_46_1	77_46_813	525_46_237	108_46_1	260_46_272	194_46_1	239_46_325	112_46_85	9_46_1	250_46_127	917_46_276	104_46_159
26_46_1	776_46_291	14_46_1	80_46_1	54_03_520	50_46_1	35_46_1	77_46_758	525_46_243	108_46_1	260_46_295	194_46_1	239_46_333	112_46_92	9_46_1	250_46_127	917_46_266	104_46_154
26_46_1	776_46_329	14_46_1	80_46_1	54_03_500	50_46_1	35_46_1	77_46_792	525_46_233	108_46_1	260_46_275	194_46_1	239_46_323	112_46_89	9_46_1	250_46_135	917_46_255	104_46_148
26_46_1	776_46_329	14_46_1	80_46_1	54_03_492	50_46_1	35_46_1	77_46_796	525_46_249	108_46_1	260_46_289	194_46_1	239_46_315	112_46_89	9_46_1	250_46_130	917_46_223	104_46_167
26_46_1	776_46_339	14_46_1	80_46_1	54_03_473	50_46_1	35_46_1	77_46_813	525_46_245	108_46_1	260_46_310	194_46_1	239_46_282	112_46_80	9_46_1	250_46_140	917_46_229	104_46_169
26_46_1	776_46_318	14_46_1	80_46_1	54_03_491	50_46_1	35_46_1	77_46_828	525_46_259	108_46_1	260_46_284	194_46_1	239_46_270	112_46_62	9_46_1	250_46_148	917_46_248	104_46_172
26_46_1	776_46_320	14_46_1	80_46_1	54_03_490	50_46_1	35_46_1	77_46_835	525_46_265	108_46_1	260_46_269	194_46_1	239_46_268	112_46_65	9_46_1	250_46_152	917_46_227	104_46_189
26_46_1	776_46_309	14_46_1	80_46_1	54_03_470	50_46_1	35_46_1	77_46_829	525_46_287	108_46_1	260_46_268	194_46_1	239_46_262	112_46_64	9_46_1	250_46_174	917_46_241	104_46_175
26_46_1	776_46_288	14_46_1	80_46_1	54_03_481	50_46_1	35_46_1	77_46_815	525_46_300	108_46_1	260_46_288	194_46_1	239_46_274	112_46_59	9_46_1	250_46_157	917_46_240	104_46_178
26_46_1	776_46_300	14_46_1	80_46_1	54_03_521	50_46_1	35_46_1	77_46_780	525_46_313	108_46_1	260_46_291	194_46_1	239_46_272	112_46_60	9_46_1	250_46_154	917_46_232	104_46_157
26_46_1	776_46_323	14_46_1	80_46_1	54_03_533	50_46_1	35_46_1	77_46_762	525_46_316	108_46_1	260_46_284	194_46_1	239_46_259	112_46_71	9_46_1	250_46_134	917_46_267	104_46_131
26_46_1	776_46_324	14_46_1	80_46_1	54_03_555	50_46_1	35_46_1	77_46_742	525_46_300	108_46_1	260_46_287	194_46_1	239_46_265	112_46_64	9_46_1	250_46_149	917_46_270	104_46_124
26_46_1	776_46_280	14_46_1	80_46_1	54_03_545	50_46_1	35_46_1	77_46_739	525_46_332	108_46_1	260_46_292	194_46_1	239_46_257	112_46_65	9_46_1	250_46_156	917_46_302	104_46_112
26_46_1	776_46_270	14_46_1	80_46_1	54_03_553	50_46_1	35_46_1	77_46_736	525_46_330	108_46_1	260_46_283	194_46_1	239_46_273	112_46_61	9_46_1	250_46_158	917_46_309	104_46_107
26_46_1	776_46_279	14_46_1	80_46_1	54_03_538	50_46_1	35_46_1	77_46_722	525_46_352	108_46_1	260_46_321	194_46_1	239_46_264	112_46_60	9_46_1	250_46_155	917_46_273	104_46_116
26_46_1	776_46_277	14_46_1	80_46_1	54_03_513	50_46_1	35_46_1	77_46_701	525_46_366	108_46_1	260_46_298	194_46_1	239_46_268	112_46_65	9_46_1	250_46_165	917_46_301	104_46_126
26_46_1	776_46_271	14_46_1	80_46_1	54_03_552	50_46_1	35_46_1	77_46_671	525_46_378	108_46_1	260_46_327	194_46_1	239_46_254	112_46_62	9_46_1	917_46_293	250_46_168	104_46_104
26_46_1	776_46_275	14_46_1	80_46_1	54_03_544	50_46_1	35_46_1	77_46_710	525_46_364	108_46_1	260_46_320	194_46_1	239_46_247	112_46_58	9_46_1	250_46_161	917_46_286	104_46_115
26_46_1	776_46_274	14_46_1	80_46_1	54_03_525	50_46_1	35_46_1	77_46_697	525_46_377	108_46_1	260_46_299	194_46_1	239_46_256	112_46_54	9_46_1	250_46_161	917_46_308	104_46_128
26_46_1	776_46_275	14_46_1	80_46_1	54_03_509	50_46_1	35_46_1	77_46_719	525_46_370	108_46_1	260_46_277	194_46_1	239_46_251	112_46_59	9_46_1	250_46_151	917_46_334	104_46_134
26_46_1	776_46_254	14_46_1	80_46_1	54_03_480	50_46_1	35_46_1	77_46_742	525_46_373	108_46_1	260_46_273	194_46_1	239_46_261	112_46_71	9_46_1	250_46_146	917_46_338	104_46_141
26_46_1	776_46_262	14_46_1	80_46_1	54_03_492	50_46_1	35_46_1	77_46_729	525_46_371	108_46_1	260_46_254	194_46_1	239_46_266	112_46_77	9_46_1	250_46_139	917_46_338	104_46_152
26_46_1	776_46_265	14_46_1	80_46_1	54_03_553	50_46_1	35_46_1	77_46_714	525_46_362	108_46_1	260_46_244	194_46_1	239_46_244	112_46_106	9_46_1	250_46_131	917_46_328	104_46_133
26_46_1	776_46_281	14_46_1	80_46_1	54_03_507	50_46_1	35_46_1	77_46_713	525_46_358	108_46_1	260_46_257	194_46_1	239_46_266	112_46_108	9_46_1	250_46_136	917_46_329	104_46_125
26_46_1	776_46_332	14_46_1	80_46_1	54_03_474	50_46_1	35_46_1	77_46_743	525_46_318	108_46_1	260_46_227	194_46_1	239_46_268	112_46_118	9_46_1	250_46_132	917_46_351	104_46_116
26_46_1	776_46_343	14_46_1	80_46_1	54_03_474	50_46_1	35_46_1	77_46_747	525_46_306	108_46_1	260_46_243	194_46_1	239_46_240	112_46_117	9_46_1	250_46_133	917_46_356	104_46_120
26_46_1	776_46_320	14_46_1	80_46_1	54_03_482	50_46_1	35_46_1	77_46_757	525_46_332	108_46_1	260_46_240	194_46_1	239_46_246	112_46_111	9_46_1	250_46_127	917_46_360	104_46_105
26_46_1	776_46_348	14_46_1	80_46_1	54_03_485	50_46_1	35_46_1	77_46_750	525_46_323	108_46_1	260_46_236	194_46_1	239_46_256	112_46_110	9_46_1	250_46_116	917_46_348	104_46_108
26_46_1	776_46_367	14_46_1	80_46_1	54_03_488	50_46_1	35_46_1	77_46_781	525_46_309	108_46_1	260_46_230	194_46_1	239_46_232	112_46_114	9_46_1	250_46_121	917_46_342	104_46_96
26_46_1	776_46_353	14_46_1	80_46_1	54_03_496	50_46_1	35_46_1	77_46_785	525_46_310	108_46_1	260_46_238	194_46_1	239_46_236	112_46_98	9_46_1	250_46_124	917_46_349	104_46_90
26_46_1	776_46_358	14_46_1	80_46_1	54_03_476	50_46_1	35_46_1	77_46_830	525_46_280	108_46_1	260_46_240	194_46_1	239_46_227	112_46_101	9_46_1	250_46_139	917_46_324	104_46_105
26_46_1	776_46_363	14_46_1	80_46_1	54_03_497	50_46_1	35_46_1	77_46_802	525_46_290	108_46_1	260_46_263	194_46_1	239_46_206	112_46_102	9_46_1	250_46_145	917_46_300	104_46_112
26_46_1	776_46_316	14_46_1	80_46_1	54_03_520	50_46_1	35_46_1	77_46_810	525_46_312	108_46_1	260_46_244	194_46_1	239_46_201	112_46_107	9_46_1	250_46_133	917_46_334	104_46_103
26_46_1	776_46_276	14_46_1	80_46_1	54_03_512	50_46_1	35_46_1	77_46_814	525_46_311	108_46_1	260_46_265	194_46_1	239_46_189	112_46_111	9_46_1	250_46_142	917_46_365	104_46_95
26_46_1	776_46_300	14_46_1	80_46_1	54_03_492	50_46_1	35_46_1	77_46_818	525_46_265	108_46_1	260_46_264	194_46_1	239_46_196	112_46_118	9_46_1	250_46_160	917_46_381	104_46_86
26_46_1	776_46_315	14_46_1	80_46_1	54_03_484	50_46_1	35_46_1	77_46_834	525_46_272	108_46_1	260_46_250	194_46_1	239_46_195	112_46_111	9_46_1	250_46_164	917_46_353	104_46_102
26_46_1	776_46_302	14_46_1	80_46_1	54_03_464	50_46_1	35_46_1	77_46_833	525_46_249	108_46_1	260_46_250	194_46_1	239_46_211	112_46_119	9_46_1	250_46_172	917_46_386	104_46_94
26_46_1	776_46_293	14_46_1	80_46_1	54_03_486	50_46_1	35_46_1	77_46_815	525_46_244	108_46_1	260_46_259	194_46_1	239_46_223	112_46_118	9_46_1	250_46_168	917_46_385	104_46_89
26_46_1	776_46_295	14_46_1	80_46_1	54_03_475	50_46_1	35_46_1	77_46_804	525_46_281	108_46_1	260_46_264	194_46_1	239_46_203	112_46_122	9_46_1	250_46_163	917_46_372	104_46_101
26_46_1	776_46_295	14_46_1	80_46_1	54_03_495	50_46_1	35_46_1	77_46_804	525_46_265	108_46_1	260_46_264	194_46_1	239_46_232	112_46_114	9_46_1	250_46_160	917_46_365	104_46_86
26_46_1	776_46_313	14_46_1	80_46_1	54_03_509	50_46_1	35_46_1	77_46_801	525_46_284	108_46_1	260_46_263	194_46_1	239_46_234	112_46_118	9_46_1	250_46_126	917_46_336	104_46_96
26_46_1	776_46_322	14_46_1	80_46_1	54_03_509	50_46_1	35_46_1	77_46_801	525_46_281	108_46_1	260_46_261	194_46_1	239_46_245	112_46_108	9_46_1	250_46_133	917_46_326	104_46_94
26_46_1	776_46_302	14_46_1	80_46_1	54_03_493	50_46_1	35_46_1	77_46_826	525_46_270	108_46_1	260_46_243	194_46_1	239_46_286	112_46_98	9_46_1	250_46_134	917_46_321	104_46_107
26_46_1	776_46_287	14_46_1	80_46_1	54_03_496	50_46_1	35_46_1	77_46_836	525_46_283	108_46_1	260_46_254	194_46_1	239_46_278	112_46_87	9_46_1	250_46_124	917_46_332	104_46_103
26_46_1	776_46_301	14_46_1	80_46_1	54_03_486	50_46_1	35_46_1	77_46_872	525_46_266	108_46_1	260_46_249	194_46_1	239_46_260	112_46_85	9_46_1	250_46_124	917_46_336	104_46_101
26_46_1	776_46_298	14_46_1	80_46_1	54_03_490	50_46_1	35_46_1	77_46_868	525_46_275	108_46_1	260_46_252	194_46_1	239_46_213	112_46_80	9_46_1	250_46_130	917_46_367	104_46_107
26_46_1	776_46_289	14_46_1	80_46_1	54_03_484	50_46_1	35_46_1	77_46_896	525_46_266	108_46_1	260_46_266	194_46_1	239_46_194	112_46_87	9_46_1	250_46_121	917_46_360	104_46_117
26_46_1	776_46_307	14_46_1	80_46_1	54_03_471	50_46_1	35_46_1	77_46_912	525_46_266	108_46_1	260_46_228	194_46_1	239_46_197	112_46_83	9_46_1	250_46_131	917_46_382	104_46_102
26_46_1	776_46_315	14_46_1	80_46_1	54_03_468	50_46_1	35_46_1	77_46_918	525_46_250	108_46_1	260_46_227	194_46_1	239_46_194	112_46_67	9_46_1	250_46_146	917_46_389	104_46_105
26_46_1	776_46_325	14_46_1	80_46_1	54_03_483	50_46_1	35_46_1	77_46_922	525_46_253	108_46_1	260_46_222	194_46_1	239_46_195	112_46_62	9_46_1	250_46_135	917_46_389	104_46_94
26_46_1	776_46_310	14_46_1	80_46_1	54_03_499	50_46_1	35_46_1	77_46_919	525_46_283	108_46_1	260_46_197	194_46_1	239_46_197	112_46_58	9_46_1	250_46_126	917_46_387	104_46_104
26_46_1	776_46_301	14_46_1	80_46_1	54_03_514	50_46_1	35_46_1	77_46_907	525_46_264	108_46_1	260_46_217	194_46_1	239_46_199	112_46_73	9_46_1	250_46_140	917_46_364	104_46_101
26_46_1	776_46_321	14_46_1	80_46_1	54_03_489	50_46_1	35_46_1	77_46_911	525_46_267	108_46_1	260_46_216	194_46_1	239_46_186	112_46_73	9_46_1	250_46_132	917_46_378	104_46_107
26_46_1	776_46_324	14_46_1	80_46_1	54_03_496	50_46_1	35_46_1	77_46_929	525_46_271	108_46_1	260_46_203	194_46_1	239_46_196	112_46_60	9_46_1	250_46_130	917_46_371	104_46_100
26_46_1	776_46_335	14_46_1	80_46_1	54_03_508	50_46_1	35_46_1	77_46_933	525_46_275	108_46_1	260_46_217	194_46_1	239_46_172	112_46_62	9_46_1	250_46_125	917_46_364	104_46_89
26_46_1	776_46_318	14_46_1	80_46_1	54_03_475	50_46_1	35_46_1	77_46_968	525_46_289	108_46_1	260_46_216	194_46_1	239_46_155	112_46_55	9_46_1	250_46_137	917_46_372	104_46_94
26_46_1	776_46_316	14_46_1	80_46_1	54_03_515	50_46_1	35_46_1	77_46_957	525_46_265	108_46_1	260_46_226	194_46_1	239_46_153	112_46_61	9_46_1	250_46_145	917_46_371	104_46_71
26_46_1	776_46_332	14_46_1	80_46_1	54_03_521	50_46_1	35_46_1	77_46_976	525_46_283	108_46_1	260_46_214	194_46_1	239_46_152	112_46_53	9_46_1	250_46_153	917_46_337	104_46_59
26_46_1	776_46_356	14_46_1	80_46_1	54_03_533	50_46_1	35_46_1	77_46_968	525_46_269	108_46_1	260_46_201	194_46_1	239_46_144	112_46_48	9_46_1	250_46_154	917_46_353	104_46_54
26_46_1	776_46_359	14_46_1	80_46_1	54_03_499	50_46_1	35_46_1	77_46_1000	525_46_273	108_46_1	260_46_192	194_46_1	239_46_151	112_46_50	9_46_1	250_46_147	917_46_351	104_46_58
26_46_1	776_46_384	14_46_1	80_46_1	54_03_480	50_46_1	35_46_1	77_46_986	525_46_276	108_46_1	260_46_216	194_46_1	239_46_128	112_46_53	9_46_1	250_46_160	917_46_341	104_46_56
26_46_1	776_46_401	14_46_1	80_46_1	54_03_478	50_46_1	35_46_1	77_46_990	525_46_284	108_46_1	260_46_210	194_46_1	239_46_118	112_46_47	9_46_1	250_46_143	917_46_343	104_46_66
26_46_1	776_46_411	14_46_1	80_46_1	54_03_473	50_46_1	35_46_1	77_46_999	525_46_266	108_46_1	260_46_229	194_46_1	239_46_118	112_46_45	9_46_1	250_46_152	917_46_329	104_46_58
26_46_1	776_46_405	14_46_1	80_46_1	54_03_503	50_46_1	35_46_1	77_46_1003	525_46_285	108_46_1	260_46_218	194_46_1	239_46_97	112_46_56	9_46_1	250_46_149	917_46_307	104_46_56
26_46_1	776_46_408	14_46_1	80_46_1	54_03_494	50_46_1	35_46_1	77_46_978	525_46_277	108_46_1	260_46_201	194_46_1	239_46_98	112_46_57	9_46_1	250_46_143	917_46_359	104_46_64
26_46_1	776_46_393	14_46_1	80_46_1	54_03_493	50_46_1	35_46_1	77_46_987	525_46_300	108_46_1	260_46_204	194_46_1	239_46_99	112_46_41	9_46_1	250_46_138	917_46_363	104_46_62
26_46_1	776_46_395	14_46_1	80_46_1	54_03_507	50_46_1	35_46_1	77_46_996	525_46_283	108_46_1	260_46_221	194_46_1	239_46_90	112_46_34	9_46_1	250_46_134	917_46_352	104_46_68
26_46_1	776_46_384	14_46_1	80_46_1	54_03_518	50_46_1	35_46_1	77_46_971	525_46_280	108_46_1	260_46_209	194_46_1	239_46_105	112_46_43	9_46_1	250_46_141	917_46_346	104_46_83
26_46_1	776_46_392	14_46_1	80_46_1	54_03_519	50_46_1	35_46_1	77_46_940	525_46_295	108_46_1	260_46_201	194_46_1	239_46_131	112_46_39	9_46_1	250_46_152	917_46_337	104_46_74
26_46_1	776_46_421	14_46_1	80_46_1	54_03_516	50_46_1	35_46_1	77_46_941	525_46_291	108_46_1	260_46_212	194_46_1	239_46_123	112_46_30	9_46_1	250_46_141	917_46_330	104_46_75
26_46_1	776_46_405	14_46_1	80_46_1	54_03_499	50_46_1	35_46_1	77_46_962	525_46_280	108_46_1	260_46_206	194_46_1	239_46_128	112_46_35	9_46_1	250_46_156	917_46_329	104_46_80
26_46_1	776_46_416	14_46_1	80_46_1	54_03_485	50_46_1	35_46_1	77_46_983	525_46_291	108_46_1	260_46_206	194_46_1	239_46_114	112_46_32	9_46_1	250_46_144	917_46_328	104_46_81
26_46_1	776_46_402	14_46_1	80_46_1	54_03_503	50_46_1	35_46_1	77_46_975	525_46_307	108_46_1	260_46_200	194_46_1	239_46_113	112_46_32	9_46_1	250_46_147	917_46_302	104_46_99
26_46_1	776_46_393	14_46_1	80_46_1	54_03_508	50_46_1	35_46_1	77_46_975	525_46_295	108_46_1	260_46_191	194_46_1	239_46_101	112_46_26	9_46_1	250_46_163	917_46_333	104_46_95
26_46_1	776_46_423	14_46_1	80_46_1	54_03_501	50_46_1	35_46_1	77_46_945	525_46_298	108_46_1	260_46_185	194_46_1	239_46_113	112_46_28	9_46_1	250_46_161	917_46_333	104_46_92
26_46_1	776_46_421	14_46_1	80_46_1	54_03_488	50_46_1	35_46_1	77_46_956	525_46_315	108_46_1	260_46_148	194_46_1	239_46_126	112_46_28	9_46_1	250_46_172	917_46_337	104_46_88
26_46_1	776_46_435	14_46_1	80_46_1	54_03_497	50_46_1	35_46_1	77_46_980	525_46_327	108_46_1	260_46_145	194_46_1	239_46_127	112_46_20	9_46_1	250_46_170	917_46_311	104_46_68
26_46_1	776_46_421	14_46_1	80_46_1	54_03_489	50_46_1	35_46_1	77_46_983	525_46_325	108_46_1	260_46_127	194_46_1	239_46_134	112_46_18	9_46_1	250_46_184	917_46_326	104_46_73
26_46_1	776_46_428	14_46_1	80_46_1	54_03_526	50_46_1	35_46_1	77_46_949	525_46_313	108_46_1	260_46_128	194_46_1	239_46_139	112_46_17	9_46_1	250_46_174	917_46_333	104_46_72
26_46_1	776_46_420	14_46_1	80_46_1	54_03_510	50_46_1	35_46_1	77_46_941	525_46_295	108_46_1	260_46_143	194_46_1	239_46_135	112_46_13	9_46_1	250_46_189	917_46_355	104_46_78
26_46_1	776_46_410	14_46_1	80_46_1	54_03_530	50_46_1	35_46_1	77_46_902	525_46_315	108_46_1	260_46_154	194_46_1	239_46_140	112_46_9	9_46_1	250_46_184	917_46_342	104_46_94
26_46_1	776_46_412	14_46_1	80_46_1	54_03_499	50_46_1	35_46_1	77_46_938	525_46_311	108_46_1	260_46_142	194_46_1	239_46_138	112_46_6	9_46_1	250_46_194	917_46_349	104_46_91
26_46_1	776_46_386	14_46_1	80_46_1	54_03_495	50_46_1	35_46_1	77_46_948	525_46_303	108_46_1	260_46_166	194_46_1	239_46_133	112_46_12	9_46_1	250_46_190	917_46_358	104_46_88
26_46_1	776_46_391	14_46_1	80_46_1	54_03_510	50_46_1	35_46_1	77_46_934	525_46_304	108_46_1	260_46_173	194_46_1	239_46_134	112_46_16	9_46_1	250_46_173	917_46_357	104_46_87
26_46_1	776_46_410	14_46_1	80_46_1	54_03_514	50_46_1	35_46_1	77_46_931	525_46_292	108_46_1	260_46_170	194_46_1	239_46_116	112_46_21	9_46_1	250_46_191	917_46_357	104_46_77
26_46_1	776_46_427	14_46_1	80_46_1	54_03_510	50_46_1	35_46_1	77_46_902	525_46_292	108_46_1	260_46_187	194_46_1	239_46_101	112_46_12	9_46_1	250_46_212	917_46_357	104_46_79
26_46_1	776_46_420	14_46_1	80_46_1	54_03_480	50_46_1	35_46_1	77_46_926	525_46_303	108_46_1	260_46_193	194_46_1	239_46_116	112_46_13	9_46_1	250_46_191	917_46_352	104_46_85
26_46_1	776_46_452	14_46_1	80_46_1	54_03_510	50_46_1	35_46_1	77_46_931	525_46_298	108_46_1	260_46_183	194_46_1	239_46_99	112_46_14	9_46_1	250_46_185	917_46_337	104_46_70
26_46_1	776_46_422	14_46_1	80_46_1	54_03_529	50_46_1	35_46_1	77_46_956	525_46_305	108_46_1	260_46_202	194_46_1	239_46_95	112_46_11	9_46_1	250_46_179	917_46_324	104_46_57
26_46_1	776_46_423	14_46_1	80_46_1	54_03_513	50_46_1	35_46_1	77_46_988	525_46_297	108_46_1	260_46_209	194_46_1	239_46_96	112_46_7	9_46_1	250_46_195	917_46_295	104_46_57
26_46_1	776_46_398	14_46_1	80_46_1	54_03_500	50_46_1	35_46_1	77_46_1022	525_46_317	108_46_1	260_46_190	194_46_1	239_46_95	112_46_4	9_46_1	250_46_178	917_46_318	104_46_58
26_46_1	776_46_396	14_46_1	80_46_1	54_03_497	50_46_1	35_46_1	77_46_1005	525_46_329	108_46_1	260_46_189	194_46_1	239_46_112	112_46_2	9_46_1	250_46_175	917_46_309	104_46_66
26_46_1	776_46_397	14_46_1	80_46_1	54_03_492	50_46_1	35_46_1	77_46_1025	525_46_360	108_46_1	260_46_160	194_46_1	239_46_121	112_46_7	9_46_1	250_46_150	917_46_302	104_46_66
26_46_1	776_46_389	14_46_1	80_46_1	54_03_473	50_46_1	35_46_1	77_46_1030	525_46_344	108_46_1	260_46_186	194_46_1	239_46_93	112_46_8	9_46_1	250_46_159	917_46_335	104_46_63
26_46_1	776_46_372	14_46_1	80_46_1	54_03_485	50_46_1	35_46_1	77_46_1027	525_46_357	108_46_1	260_46_186	194_46_1	239_46_86	112_46_5	9_46_1	250_46_149	917_46_354	104_46_59
26_46_1	776_46_388	14_46_1	80_46_1	54_03_482	50_46_1	35_46_1	77_46_1000	525_46_387	108_46_1	260_46_196	194_46_1	239_46_90	112_46_9	9_46_1	250_46_123	917_46_339	104_46_65
26_46_1	776_46_415	14_46_1	80_46_1	54_03_480	50_46_1	35_46_1	77_46_1003	525_46_379	108_46_1	260_46_196	194_46_1	239_46_91	112_46_3	9_46_1	250_46_117	917_46_330	104_46_65
26_46_1	776_46_426	14_46_1	80_46_1	54_03_519	50_46_1	35_46_1	77_46_973	525_46_383	108_46_1	260_46_177	194_46_1	239_46_90	112_46_3	9_46_1	250_46_113	917_46_332	104_46_63
26_46_1	776_46_435	14_46_1	80_46_1	54_03_538	50_46_1	35_46_1	77_46_961	525_46_374	108_46_1	260_46_153	194_46_1	239_46_83	112_46_3	9_46_1	250_46_120	917_46_352	104_46_61
26_46_1	776_46_443	14_46_1	80_46_1	54_03_554	50_46_1	35_46_1	77_46_973	525_46_367	108_46_1	260_46_148	194_46_1	239_46_95	112_46_5	9_46_1	250_46_113	917_46_329	104_46_53
26_46_1	776_46_431	14_46_1	80_46_1	54_03_548	50_46_1	35_46_1	77_46_952	525_46_365	108_46_1	260_46_159	194_46_1	239_46_107	112_46_5	9_46_1	250_46_111	917_46_346	104_46_56
26_46_1	776_46_423	14_46_1	80_46_1	54_03_524	50_46_1	35_46_1	77_46_971	525_46_345	108_46_1	260_46_163	194_46_1	239_46_122	112_46_6	9_46_1	250_46_118	917_46_355	104_46_53
26_46_1	776_46_431	14_46_1	80_46_1	54_03_538	50_46_1	35_46_1	77_46_970	525_46_353	108_46_1	260_46_154	194_46_1	239_46_120	112_46_2	9_46_1	250_46_121	917_46_342	104_46_49
26_46_1	776_46_444	14_46_1	80_46_1	54_03_527	50_46_1	35_46_1	77_46_975	525_46_365	108_46_1	260_46_147	194_46_1	239_46_117	112_46_2	9_46_1	250_46_105	917_46_350	104_46_47
26_46_1	776_46_431	14_46_1	80_46_1	54_03_506	50_46_1	35_46_1	77_46_975	525_46_359	108_46_1	260_46_167	194_46_1	239_46_103	112_46_5	9_46_1	250_46_116	917_46_364	104_46_53
26_46_1	776_46_407	14_46_1	80_46_1	54_03_487	50_46_1	35_46_1	77_46_1024	525_46_398	108_46_1	260_46_158	194_46_1	239_46_102	112_46_6	9_46_1	250_46_99	917_46_353	104_46_46
26_46_1	776_46_407	14_46_1	80_46_1	54_03_485	50_46_1	35_46_1	77_46_1036	525_46_401	108_46_1	260_46_150	194_46_1	239_46_103	112_46_5	9_46_1	250_46_99	917_46_350	104_46_44
26_46_1	776_46_391	14_46_1	80_46_1	54_03_494	50_46_1	35_46_1	77_46_1055	525_46_417	108_46_1	260_46_145	194_46_1	239_46_106	112_46_7	9_46_1	250_46_92	917_46_329	104_46_44
26_46_1	776_46_388	14_46_1	80_46_1	54_03_497	50_46_1	35_46_1	77_46_1072	525_46_422	108_46_1	260_46_146	194_46_1	239_46_112	112_46_10	9_46_1	250_46_84	917_46_304	104_46_45
26_46_1	776_46_399	14_46_1	80_46_1	54_03_521	50_46_1	35_46_1	77_46_1023	525_46_439	108_46_1	260_46_146	194_46_1	239_46_111	112_46_10	9_46_1	250_46_74	917_46_307	104_46_50
26_46_1	776_46_370	14_46_1	80_46_1	54_03_501	50_46_1	35_46_1	77_46_1074	525_46_460	108_46_1	260_46_127	194_46_1	239_46_117	112_46_14	9_46_1	250_46_69	917_46_291	104_46_57
26_46_1	776_46_373	14_46_1	80_46_1	54_03_486	50_46_1	35_46_1	77_46_1108	525_46_482	108_46_1	260_46_137	194_46_1	239_46_110	112_46_16	9_46_1	917_46_260	250_46_57	104_46_51
26_46_1	776_46_404	14_46_1	80_46_1	54_03_481	50_46_1	35_46_1	77_46_1077	525_46_468	108_46_1	260_46_143	194_46_1	239_46_101	112_46_16	9_46_1	917_46_269	250_46_58	104_46_63
26_46_1	776_46_430	14_46_1	80_46_1	54_03_473	50_46_1	35_46_1	77_46_1113	525_46_451	108_46_1	260_46_111	194_46_1	239_46_93	112_46_22	9_46_1	917_46_264	250_46_72	104_46_51
26_46_1	776_46_411	14_46_1	80_46_1	54_03_501	50_46_1	35_46_1	77_46_1088	525_46_450	108_46_1	260_46_110	194_46_1	239_46_96	112_46_19	9_46_1	250_46_77	917_46_270	104_46_58
26_46_1	776_46_439	14_46_1	80_46_1	54_03_488	50_46_1	35_46_1	77_46_1056	525_46_453	108_46_1	260_46_116	194_46_1	239_46_114	112_46_20	9_46_1	250_46_73	917_46_258	104_46_63
26_46_1	776_46_449	14_46_1	80_46_1	54_03_488	50_46_1	35_46_1	77_46_1043	525_46_447	108_46_1	260_46_125	194_46_1	239_46_119	112_46_20	9_46_1	250_46_75	917_46_256	104_46_58
26_46_1	776_46_431	14_46_1	80_46_1	54_03_462	50_46_1	35_46_1	77_46_1097	525_46_437	108_46_1	260_46_128	194_46_1	239_46_116	112_46_12	9_46_1	250_46_69	917_46_259	104_46_69
26_46_1	776_46_414	14_46_1	80_46_1	54_03_472	50_46_1	35_46_1	77_46_1101	525_46_441	108_46_1	260_46_125	194_46_1	239_46_128	112_46_10	9_46_1	250_46_67	917_46_255	104_46_67
26_46_1	776_46_421	14_46_1	80_46_1	54_03_507	50_46_1	35_46_1	77_46_1078	525_46_431	108_46_1	260_46_119	194_46_1	239_46_136	112_46_16	9_46_1	250_46_58	917_46_243	104_46_71
26_46_1	776_46_397	14_46_1	80_46_1	54_03_499	50_46_1	35_46_1	77_46_1077	525_46_446	108_46_1	260_46_131	194_46_1	239_46_133	112_46_10	9_46_1	250_46_69	917_46_250	104_46_68
26_46_1	776_46_393	14_46_1	80_46_1	54_03_476	50_46_1	35_46_1	77_46_1121	525_46_434	108_46_1	260_46_137	194_46_1	239_46_146	112_46_6	9_46_1	917_46_231	250_46_69	104_46_67
26_46_1	776_46_375	14_46_1	80_46_1	54_03_490	50_46_1	35_46_1	77_46_1139	525_46_428	108_46_1	260_46_143	194_46_1	239_46_155	112_46_5	9_46_1	917_46_232	250_46_58	104_46_55
26_46_1	776_46_363	14_46_1	80_46_1	54_03_477	50_46_1	35_46_1	77_46_1152	525_46_452	108_46_1	260_46_125	194_46_1	239_46_163	112_46_3	9_46_1	917_46_233	250_46_47	104_46_65
26_46_1	776_46_385	14_46_1	80_46_1	54_03_488	50_46_1	35_46_1	77_46_1132	525_46_465	108_46_1	260_46_120	194_46_1	239_46_167	112_46_2	9_46_1	917_46_215	250_46_44	104_46_62
26_46_1	776_46_335	14_46_1	80_46_1	54_03_511	50_46_1	35_46_1	77_46_1142	525_46_479	108_46_1	260_46_128	194_46_1	239_46_174	112_46_1	9_46_1	917_46_206	250_46_51	104_46_54
26_46_1	776_46_328	14_46_1	80_46_1	54_03_556	50_46_1	35_46_1	77_46_1155	525_46_465	108_46_1	260_46_108	194_46_1	239_46_170	112_46_1	9_46_1	917_46_199	250_46_52	104_46_47
26_46_1	776_46_304	14_46_1	80_46_1	54_03_512	50_46_1	35_46_1	77_46_1162	525_46_460	108_46_1	260_46_126	194_46_1	239_46_187	112_46_1	9_46_1	917_46_215	250_46_62	104_46_52
26_46_1	776_46_288	14_46_1	80_46_1	54_03_500	50_46_1	35_46_1	77_46_1147	525_46_460	108_46_1	260_46_158	194_46_1	239_46_187	112_46_1	9_46_1	917_46_233	250_46_63	104_46_44
26_46_1	776_46_296	14_46_1	80_46_1	54_03_486	50_46_1	35_46_1	77_46_1159	525_46_466	108_46_1	260_46_158	194_46_1	239_46_189	112_46_1	9_46_1	917_46_217	250_46_59	104_46_50
26_46_1	776_46_289	14_46_1	80_46_1	54_03_511	50_46_1	35_46_1	77_46_1194	525_46_456	108_46_1	260_46_133	194_46_1	239_46_179	112_46_1	9_46_1	917_46_216	250_46_63	104_46_39
26_46_1	776_46_264	14_46_1	80_46_1	54_03_509	50_46_1	35_46_1	77_46_1183	525_46_462	108_46_1	260_46_141	194_46_1	239_46_187	112_46_1	9_46_1	917_46_236	250_46_55	104_46_42
26_46_1	776_46_255	14_46_1	80_46_1	54_03_487	50_46_1	35_46_1	77_46_1224	525_46_474	108_46_1	260_46_126	194_46_1	239_46_180	112_46_1	9_46_1	917_46_233	250_46_60	104_46_41
26_46_1	776_46_255	14_46_1	80_46_1	54_03_494	50_46_1	35_46_1	77_46_1197	525_46_493	108_46_1	260_46_95	194_46_1	239_46_196	112_46_1	9_46_1	917_46_233	250_46_68	104_46_49
26_46_1	776_46_294	14_46_1	80_46_1	54_03_475	50_46_1	35_46_1	77_46_1206	525_46_470	108_46_1	260_46_106	194_46_1	239_46_164	112_46_1	9_46_1	917_46_243	250_46_76	104_46_46
26_46_1	776_46_298	14_46_1	80_46_1	54_03_487	50_46_1	35_46_1	77_46_1203	525_46_442	108_46_1	260_46_127	194_46_1	239_46_179	112_46_1	9_46_1	917_46_234	250_46_65	104_46_45
26_46_1	776_46_296	14_46_1	80_46_1	54_03_485	50_46_1	35_46_1	77_46_1192	525_46_441	108_46_1	260_46_117	194_46_1	239_46_186	112_46_1	9_46_1	917_46_231	250_46_87	104_46_45
26_46_1	776_46_283	14_46_1	80_46_1	54_03_480	50_46_1	35_46_1	77_46_1203	525_46_427	108_46_1	260_46_118	194_46_1	239_46_189	112_46_1	9_46_1	917_46_240	250_46_92	104_46_48
26_46_1	776_46_272	14_46_1	80_46_1	54_03_481	50_46_1	35_46_1	77_46_1207	525_46_389	108_46_1	260_46_142	194_46_1	239_46_198	112_46_1	9_46_1	917_46_241	250_46_98	104_46_52
26_46_1	776_46_290	14_46_1	80_46_1	54_03_501	50_46_1	35_46_1	77_46_1165	525_46_376	108_46_1	260_46_147	194_46_1	239_46_195	112_46_1	9_46_1	917_46_249	250_46_98	104_46_59
26_46_1	776_46_271	14_46_1	80_46_1	54_03_471	50_46_1	35_46_1	77_46_1202	525_46_357	108_46_1	260_46_148	194_46_1	239_46_214	112_46_1	9_46_1	917_46_276	250_46_85	104_46_56
26_46_1	776_46_259	14_46_1	80_46_1	54_03_474	50_46_1	35_46_1	77_46_1174	525_46_363	108_46_1	260_46_172	194_46_1	239_46_211	112_46_1	9_46_1	917_46_261	250_46_91	104_46_75
26_46_1	776_46_243	14_46_1	80_46_1	54_03_508	50_46_1	35_46_1	77_46_1171	525_46_360	108_46_1	260_46_157	194_46_1	239_46_214	112_46_1	9_46_1	917_46_268	250_46_96	104_46_63
26_46_1	776_46_255	14_46_1	80_46_1	54_03_508	50_46_1	35_46_1	77_46_1153	525_46_362	108_46_1	260_46_159	194_46_1	239_46_207	112_46_1	9_46_1	250_46_101	917_46_273	104_46_62
26_46_1	776_46_252	14_46_1	80_46_1	54_03_494	50_46_1	35_46_1	77_46_1160	525_46_373	108_46_1	260_46_159	194_46_1	239_46_214	112_46_1	9_46_1	917_46_258	250_46_104	104_46_66
26_46_1	776_46_243	14_46_1	80_46_1	54_03_495	50_46_1	35_46_1	77_46_1187	525_46_374	108_46_1	260_46_125	194_46_1	239_46_221	112_46_1	9_46_1	250_46_104	917_46_250	104_46_81
26_46_1	776_46_230	14_46_1	80_46_1	54_03_486	50_46_1	35_46_1	77_46_1212	525_46_394	108_46_1	260_46_117	194_46_1	239_46_234	112_46_1	9_46_1	250_46_91	917_46_239	104_46_77
26_46_1	776_46_212	14_46_1	80_46_1	54_03_489	50_46_1	35_46_1	77_46_1185	525_46_411	108_46_1	260_46_135	194_46_1	239_46_227	112_46_1	9_46_1	917_46_250	250_46_93	104_46_78
26_46_1	776_46_214	14_46_1	80_46_1	54_03_496	50_46_1	35_46_1	77_46_1202	525_46_389	108_46_1	260_46_122	194_46_1	239_46_236	112_46_1	9_46_1	250_46_101	917_46_244	104_46_75
26_46_1	776_46_232	14_46_1	80_46_1	54_03_477	50_46_1	35_46_1	77_46_1246	525_46_358	108_46_1	260_46_146	194_46_1	239_46_216	112_46_1	9_46_1	250_46_105	917_46_224	104_46_76
26_46_1	776_46_215	14_46_1	80_46_1	54_03_511	50_46_1	35_46_1	77_46_1200	525_46_388	108_46_1	260_46_133	194_46_1	239_46_227	112_46_1	9_46_1	250_46_85	917_46_228	104_46_93
26_46_1	776_46_209	14_46_1	80_46_1	54_03_528	50_46_1	35_46_1	77_46_1187	525_46_389	108_46_1	260_46_120	194_46_1	239_46_227	112_46_1	9_46_1	917_46_249	250_46_94	104_46_77
26_46_1	776_46_195	14_46_1	80_46_1	54_03_541	50_46_1	35_46_1	77_46_1200	525_46_390	108_46_1	260_46_125	194_46_1	239_46_230	112_46_1	9_46_1	250_46_100	917_46_210	104_46_89
26_46_1	776_46_184	14_46_1	80_46_1	54_03_516	50_46_1	35_46_1	77_46_1206	525_46_410	108_46_1	260_46_125	194_46_1	239_46_242	112_46_1	9_46_1	250_46_102	917_46_205	104_46_90
26_46_1	776_46_205	14_46_1	80_46_1	54_03_484	50_46_1	35_46_1	77_46_1231	525_46_392	108_46_1	260_46_130	194_46_1	239_46_229	112_46_1	9_46_1	917_46_200	250_46_122	104_46_87
26_46_1	776_46_201	14_46_1	80_46_1	54_03_484	50_46_1	35_46_1	77_46_1242	525_46_387	108_46_1	260_46_121	194_46_1	239_46_241	112_46_1	9_46_1	250_46_116	917_46_200	104_46_88
26_46_1	776_46_226	14_46_1	80_46_1	54_03_506	50_46_1	35_46_1	77_46_1193	525_46_409	108_46_1	260_46_133	194_46_1	239_46_238	112_46_1	9_46_1	250_46_100	917_46_187	104_46_88
26_46_1	776_46_237	14_46_1	80_46_1	54_03_512	50_46_1	35_46_1	77_46_1171	525_46_415	108_46_1	260_46_122	194_46_1	239_46_245	112_46_1	9_46_1	250_46_102	917_46_185	104_46_91
26_46_1	776_46_222	14_46_1	80_46_1	54_03_508	50_46_1	35_46_1	77_46_1229	525_46_370	108_46_1	260_46_101	194_46_1	239_46_257	112_46_1	9_46_1	250_46_107	917_46_181	104_46_105
26_46_1	776_46_199	14_46_1	80_46_1	54_03_529	50_46_1	35_46_1	77_46_1203	525_46_370	108_46_1	260_46_99	194_46_1	239_46_287	112_46_1	9_46_1	250_46_95	917_46_191	104_46_106
26_46_1	776_46_204	14_46_1	80_46_1	54_03_510	50_46_1	35_46_1	77_46_1219	525_46_364	108_46_1	260_46_104	194_46_1	239_46_294	112_46_1	9_46_1	250_46_100	917_46_194	104_46_91
26_46_1	776_46_204	14_46_1	80_46_1	54_03_524	50_46_1	35_46_1	77_46_1207	525_46_367	108_46_1	260_46_86	194_46_1	239_46_302	112_46_1	9_46_1	250_46_101	917_46_195	104_46_94
26_46_1	776_46_228	14_46_1	80_46_1	54_03_503	50_46_1	35_46_1	77_46_1204	525_46_369	108_46_1	260_46_83	194_46_1	239_46_298	112_46_1	9_46_1	250_46_102	917_46_202	104_46_91
26_46_1	776_46_226	14_46_1	80_46_1	54_03_462	50_46_1	35_46_1	77_46_1259	525_46_360	108_46_1	260_46_87	194_46_1	239_46_332	112_46_1	9_46_1	917_46_188	250_46_93	104_46_73
26_46_1	776_46_223	14_46_1	80_46_1	54_03_472	50_46_1	35_46_1	77_46_1251	525_46_345	108_46_1	260_46_82	194_46_1	239_46_325	112_46_1	9_46_1	917_46_214	250_46_99	104_46_68
26_46_1	776_46_219	14_46_1	80_46_1	54_03_477	50_46_1	35_46_1	77_46_1267	525_46_343	108_46_1	260_46_82	194_46_1	239_46_328	112_46_1	9_46_1	917_46_205	250_46_92	104_46_66
26_46_1	776_46_214	14_46_1	80_46_1	54_03_487	50_46_1	35_46_1	77_46_1254	525_46_360	108_46_1	260_46_92	194_46_1	239_46_324	112_46_1	9_46_1	250_46_80	917_46_198	104_46_70
26_46_1	776_46_240	14_46_1	80_46_1	54_03_495	50_46_1	35_46_1	77_46_1267	525_46_335	108_46_1	260_46_88	194_46_1	239_46_309	112_46_1	9_46_1	250_46_68	917_46_203	104_46_74
26_46_1	776_46_254	14_46_1	80_46_1	54_03_508	50_46_1	35_46_1	77_46_1277	525_46_292	108_46_1	260_46_99	194_46_1	239_46_309	112_46_1	9_46_1	250_46_81	917_46_191	104_46_68
26_46_1	776_46_256	14_46_1	80_46_1	54_03_506	50_46_1	35_46_1	77_46_1309	525_46_272	108_46_1	260_46_103	194_46_1	239_46_315	112_46_1	9_46_1	250_46_82	917_46_178	104_46_58
26_46_1	776_46_282	14_46_1	80_46_1	54_03_526	50_46_1	35_46_1	77_46_1270	525_46_234	108_46_1	260_46_116	194_46_1	239_46_311	112_46_1	9_46_1	250_46_106	917_46_179	104_46_56
26_46_1	776_46_286	14_46_1	80_46_1	54_03_532	50_46_1	35_46_1	77_46_1266	525_46_207	108_46_1	260_46_119	194_46_1	239_46_330	112_46_1	9_46_1	250_46_116	917_46_178	104_46_46
26_46_1	776_46_269	14_46_1	80_46_1	54_03_556	50_46_1	35_46_1	77_46_1234	525_46_215	108_46_1	260_46_111	194_46_1	239_46_351	112_46_1	9_46_1	917_46_189	250_46_104	104_46_50
26_46_1	776_46_257	14_46_1	80_46_1	54_03_553	50_46_1	35_46_1	77_46_1203	525_46_217	108_46_1	260_46_110	194_46_1	239_46_365	112_46_1	9_46_1	250_46_108	917_46_197	104_46_70
26_46_1	776_46_259	14_46_1	80_46_1	54_03_502	50_46_1	35_46_1	77_46_1238	525_46_201	108_46_1	260_46_109	194_46_1	239_46_379	112_46_1	9_46_1	250_46_113	917_46_215	104_46_64
26_46_1	776_46_261	14_46_1	80_46_1	54_03_515	50_46_1	35_46_1	77_46_1217	525_46_192	108_46_1	260_46_107	194_46_1	239_46_398	112_46_1	9_46_1	250_46_108	917_46_208	104_46_74
26_46_1	776_46_296	14_46_1	80_46_1	54_03_497	50_46_1	35_46_1	77_46_1187	525_46_195	108_46_1	260_46_115	194_46_1	239_46_395	112_46_1	9_46_1	250_46_112	917_46_206	104_46_77
26_46_1	776_46_254	14_46_1	80_46_1	54_03_487	50_46_1	35_46_1	77_46_1206	525_46_207	108_46_1	260_46_116	194_46_1	239_46_427	112_46_1	9_46_1	250_46_110	917_46_209	104_46_63
26_46_1	776_46_238	14_46_1	80_46_1	54_03_474	50_46_1	35_46_1	77_46_1210	525_46_219	108_46_1	260_46_117	194_46_1	239_46_445	112_46_1	9_46_1	917_46_203	250_46_107	104_46_66
26_46_1	776_46_252	14_46_1	80_46_1	54_03_487	50_46_1	35_46_1	77_46_1205	525_46_226	108_46_1	260_46_113	194_46_1	239_46_434	112_46_1	9_46_1	250_46_111	917_46_195	104_46_56
26_46_1	776_46_234	14_46_1	80_46_1	54_03_518	50_46_1	35_46_1	77_46_1200	525_46_224	108_46_1	260_46_114	194_46_1	239_46_425	112_46_1	9_46_1	250_46_113	917_46_198	104_46_54
26_46_1	776_46_266	14_46_1	80_46_1	54_03_516	50_46_1	35_46_1	77_46_1226	525_46_237	108_46_1	260_46_106	194_46_1	239_46_395	112_46_1	9_46_1	250_46_87	917_46_195	104_46_52
26_46_1	776_46_268	14_46_1	80_46_1	54_03_542	50_46_1	35_46_1	77_46_1194	525_46_246	108_46_1	260_46_99	194_46_1	239_46_386	112_46_1	9_46_1	250_46_82	917_46_220	104_46_42
26_46_1	776_46_266	14_46_1	80_46_1	54_03_490	50_46_1	35_46_1	77_46_1257	525_46_229	108_46_1	260_46_75	194_46_1	239_46_397	112_46_1	9_46_1	250_46_100	917_46_218	104_46_47
26_46_1	776_46_263	14_46_1	80_46_1	54_03_494	50_46_1	35_46_1	77_46_1249	525_46_224	108_46_1	260_46_81	194_46_1	239_46_403	112_46_1	9_46_1	250_46_101	917_46_216	104_46_48
26_46_1	776_46_244	14_46_1	80_46_1	54_03_480	50_46_1	35_46_1	77_46_1272	525_46_223	108_46_1	260_46_89	194_46_1	239_46_408	112_46_1	9_46_1	250_46_103	917_46_202	104_46_59
26_46_1	776_46_251	14_46_1	80_46_1	54_03_457	50_46_1	35_46_1	77_46_1280	525_46_216	108_46_1	260_46_92	194_46_1	239_46_432	112_46_1	9_46_1	250_46_93	917_46_197	104_46_62
26_46_1	776_46_281	14_46_1	80_46_1	54_03_474	50_46_1	35_46_1	77_46_1241	525_46_232	108_46_1	260_46_82	194_46_1	239_46_405	112_46_1	9_46_1	250_46_99	917_46_196	104_46_70
26_46_1	776_46_291	14_46_1	80_46_1	54_03_495	50_46_1	35_46_1	77_46_1229	525_46_234	108_46_1	260_46_78	194_46_1	239_46_399	112_46_1	9_46_1	917_46_181	250_46_117	104_46_56
26_46_1	776_46_281	14_46_1	80_46_1	54_03_499	50_46_1	35_46_1	77_46_1238	525_46_245	108_46_1	260_46_65	194_46_1	239_46_397	112_46_1	9_46_1	250_46_114	917_46_176	104_46_65
26_46_1	776_46_268	14_46_1	80_46_1	54_03_478	50_46_1	35_46_1	77_46_1275	525_46_247	108_46_1	260_46_42	194_46_1	239_46_410	112_46_1	9_46_1	250_46_105	917_46_186	104_46_69
26_46_1	776_46_272	14_46_1	80_46_1	54_03_467	50_46_1	35_46_1	77_46_1281	525_46_224	108_46_1	260_46_49	194_46_1	239_46_397	112_46_1	9_46_1	250_46_133	917_46_178	104_46_79
26_46_1	776_46_276	14_46_1	80_46_1	54_03_465	50_46_1	35_46_1	77_46_1281	525_46_213	108_46_1	260_46_41	194_46_1	239_46_395	112_46_1	9_46_1	250_46_134	917_46_191	104_46_84
26_46_1	776_46_270	14_46_1	80_46_1	54_03_476	50_46_1	35_46_1	77_46_1267	525_46_227	108_46_1	260_46_43	194_46_1	239_46_374	112_46_1	9_46_1	250_46_150	917_46_189	104_46_84
26_46_1	776_46_290	14_46_1	80_46_1	54_03_486	50_46_1	35_46_1	77_46_1269	525_46_210	108_46_1	260_46_43	194_46_1	239_46_374	112_46_1	9_46_1	250_46_142	917_46_202	104_46_64
26_46_1	776_46_311	14_46_1	80_46_1	54_03_514	50_46_1	35_46_1	77_46_1243	525_46_225	108_46_1	260_46_42	194_46_1	239_46_363	112_46_1	9_46_1	250_46_131	917_46_179	104_46_72
26_46_1	776_46_314	14_46_1	80_46_1	54_03_530	50_46_1	35_46_1	77_46_1229	525_46_217	108_46_1	260_46_50	194_46_1	239_46_354	112_46_1	9_46_1	250_46_128	917_46_199	104_46_59
26_46_1	776_46_327	14_46_1	80_46_1	54_03_518	50_46_1	35_46_1	77_46_1231	525_46_207	108_46_1	260_46_45	194_46_1	239_46_352	112_46_1	9_46_1	250_46_132	917_46_202	104_46_66
26_46_1	776_46_320	14_46_1	80_46_1	54_03_540	50_46_1	35_46_1	77_46_1237	525_46_235	108_46_1	260_46_46	194_46_1	239_46_336	112_46_1	9_46_1	250_46_134	917_46_185	104_46_47
26_46_1	776_46_335	14_46_1	80_46_1	54_03_536	50_46_1	35_46_1	77_46_1215	525_46_229	108_46_1	260_46_43	194_46_1	239_46_341	112_46_1	9_46_1	250_46_128	917_46_204	104_46_49
26_46_1	776_46_348	14_46_1	80_46_1	54_03_522	50_46_1	35_46_1	77_46_1239	525_46_220	108_46_1	260_46_34	194_46_1	239_46_343	112_46_1	9_46_1	250_46_124	917_46_191	104_46_59
26_46_1	776_46_365	14_46_1	80_46_1	54_03_537	50_46_1	35_46_1	77_46_1236	525_46_221	108_46_1	260_46_31	194_46_1	239_46_323	112_46_1	9_46_1	917_46_212	250_46_114	104_46_41
26_46_1	776_46_361	14_46_1	80_46_1	54_03_529	50_46_1	35_46_1	77_46_1227	525_46_220	108_46_1	260_46_48	194_46_1	239_46_324	112_46_1	9_46_1	250_46_116	917_46_203	104_46_51
26_46_1	776_46_384	14_46_1	80_46_1	54_03_520	50_46_1	35_46_1	77_46_1201	525_46_237	108_46_1	260_46_53	194_46_1	239_46_310	112_46_1	9_46_1	250_46_128	917_46_182	104_46_65
26_46_1	776_46_402	14_46_1	80_46_1	54_03_524	50_46_1	35_46_1	77_46_1240	525_46_221	108_46_1	260_46_54	194_46_1	239_46_309	112_46_1	9_46_1	250_46_113	917_46_166	104_46_51
26_46_1	776_46_397	14_46_1	80_46_1	54_03_528	50_46_1	35_46_1	77_46_1264	525_46_190	108_46_1	260_46_50	194_46_1	239_46_314	112_46_1	9_46_1	250_46_111	917_46_168	104_46_58
26_46_1	776_46_397	14_46_1	80_46_1	54_03_525	50_46_1	35_46_1	77_46_1240	525_46_188	108_46_1	260_46_53	194_46_1	239_46_319	112_46_1	9_46_1	250_46_125	917_46_175	104_46_58
26_46_1	776_46_415	14_46_1	80_46_1	54_03_516	50_46_1	35_46_1	77_46_1217	525_46_191	108_46_1	260_46_44	194_46_1	239_46_323	112_46_1	9_46_1	250_46_141	917_46_177	104_46_56
26_46_1	776_46_394	14_46_1	80_46_1	54_03_531	50_46_1	35_46_1	77_46_1216	525_46_189	108_46_1	260_46_33	194_46_1	239_46_344	112_46_1	9_46_1	250_46_140	917_46_188	104_46_45
26_46_1	776_46_391	14_46_1	80_46_1	54_03_543	50_46_1	35_46_1	77_46_1214	525_46_190	108_46_1	260_46_39	194_46_1	239_46_326	112_46_1	9_46_1	250_46_148	917_46_184	104_46_45
26_46_1	776_46_381	14_46_1	80_46_1	54_03_528	50_46_1	35_46_1	77_46_1221	525_46_200	108_46_1	260_46_42	194_46_1	239_46_316	112_46_1	9_46_1	250_46_143	917_46_213	104_46_36
26_46_1	776_46_382	14_46_1	80_46_1	54_03_503	50_46_1	35_46_1	77_46_1215	525_46_218	108_46_1	260_46_47	194_46_1	239_46_306	112_46_1	9_46_1	250_46_142	917_46_226	104_46_41
26_46_1	776_46_395	14_46_1	80_46_1	54_03_490	50_46_1	35_46_1	77_46_1215	525_46_203	108_46_1	260_46_54	194_46_1	239_46_322	112_46_1	9_46_1	250_46_131	917_46_229	104_46_41
26_46_1	776_46_399	14_46_1	80_46_1	54_03_468	50_46_1	35_46_1	77_46_1194	525_46_204	108_46_1	260_46_57	194_46_1	239_46_319	112_46_1	9_46_1	250_46_145	917_46_262	104_46_32
26_46_1	776_46_385	14_46_1	80_46_1	54_03_479	50_46_1	35_46_1	77_46_1224	525_46_191	108_46_1	260_46_48	194_46_1	239_46_310	112_46_1	9_46_1	250_46_146	917_46_267	104_46_30
26_46_1	776_46_404	14_46_1	80_46_1	54_03_478	50_46_1	35_46_1	77_46_1204	525_46_191	108_46_1	260_46_55	194_46_1	239_46_293	112_46_1	9_46_1	250_46_157	917_46_260	104_46_38
26_46_1	776_46_387	14_46_1	80_46_1	54_03_496	50_46_1	35_46_1	77_46_1202	525_46_183	108_46_1	260_46_53	194_46_1	239_46_296	112_46_1	9_46_1	250_46_158	917_46_267	104_46_38
26_46_1	776_46_377	14_46_1	80_46_1	54_03_503	50_46_1	35_46_1	77_46_1213	525_46_165	108_46_1	260_46_43	194_46_1	239_46_307	112_46_1	9_46_1	250_46_165	917_46_267	104_46_40
26_46_1	776_46_375	14_46_1	80_46_1	54_03_461	50_46_1	35_46_1	77_46_1225	525_46_186	108_46_1	260_46_52	194_46_1	239_46_292	112_46_1	9_46_1	250_46_183	917_46_257	104_46_48
26_46_1	776_46_380	14_46_1	80_46_1	54_03_432	50_46_1	35_46_1	77_46_1263	525_46_201	108_46_1	260_46_63	194_46_1	239_46_289	112_46_1	9_46_1	250_46_172	917_46_244	104_46_36
26_46_1	776_46_383	14_46_1	80_46_1	54_03_481	50_46_1	35_46_1	77_46_1236	525_46_179	108_46_1	260_46_68	194_46_1	239_46_285	112_46_1	9_46_1	250_46_169	917_46_247	104_46_32
26_46_1	776_46_382	14_46_1	80_46_1	54_03_500	50_46_1	35_46_1	77_46_1241	525_46_183	108_46_1	260_46_50	194_46_1	239_46_303	112_46_1	9_46_1	250_46_163	917_46_224	104_46_34
26_46_1	776_46_379	14_46_1	80_46_1	54_03_481	50_46_1	35_46_1	77_46_1260	525_46_186	108_46_1	260_46_43	194_46_1	239_46_316	112_46_1	9_46_1	250_46_154	917_46_236	104_46_25
26_46_1	776_46_375	14_46_1	80_46_1	54_03_477	50_46_1	35_46_1	77_46_1271	525_46_180	108_46_1	260_46_44	194_46_1	239_46_337	112_46_1	9_46_1	250_46_149	917_46_221	104_46_26
26_46_1	776_46_362	14_46_1	80_46_1	54_03_471	50_46_1	35_46_1	77_46_1303	525_46_176	108_46_1	260_46_44	194_46_1	239_46_341	112_46_1	9_46_1	250_46_146	917_46_203	104_46_34
26_46_1	776_46_321	14_46_1	80_46_1	54_03_457	50_46_1	35_46_1	77_46_1322	525_46_183	108_46_1	260_46_43	194_46_1	239_46_359	112_46_1	9_46_1	250_46_144	917_46_217	104_46_34
26_46_1	776_46_309	14_46_1	80_46_1	54_03_513	50_46_1	35_46_1	77_46_1305	525_46_168	108_46_1	260_46_46	194_46_1	239_46_346	112_46_1	9_46_1	250_46_139	917_46_217	104_46_37
26_46_1	776_46_294	14_46_1	80_46_1	54_03_511	50_46_1	35_46_1	77_46_1330	525_46_166	108_46_1	260_46_44	194_46_1	239_46_339	112_46_1	9_46_1	250_46_150	917_46_207	104_46_39
26_46_1	776_46_283	14_46_1	80_46_1	54_03_518	50_46_1	35_46_1	77_46_1317	525_46_162	108_46_1	260_46_41	194_46_1	239_46_351	112_46_1	9_46_1	250_46_154	917_46_221	104_46_33
26_46_1	776_46_285	14_46_1	80_46_1	54_03_495	50_46_1	35_46_1	77_46_1322	525_46_159	108_46_1	260_46_47	194_46_1	239_46_346	112_46_1	9_46_1	250_46_154	917_46_235	104_46_37
26_46_1	776_46_298	14_46_1	80_46_1	54_03_527	50_46_1	35_46_1	77_46_1304	525_46_166	108_46_1	260_46_53	194_46_1	239_46_342	112_46_1	9_46_1	250_46_138	917_46_224	104_46_28
26_46_1	776_46_296	14_46_1	80_46_1	54_03_516	50_46_1	35_46_1	77_46_1349	525_46_157	108_46_1	260_46_58	194_46_1	239_46_361	112_46_1	9_46_1	250_46_115	917_46_204	104_46_24
26_46_1	776_46_294	14_46_1	80_46_1	54_03_516	50_46_1	35_46_1	77_46_1311	525_46_169	108_46_1	260_46_68	194_46_1	239_46_375	112_46_1	9_46_1	250_46_113	917_46_214	104_46_20
26_46_1	776_46_281	14_46_1	80_46_1	54_03_505	50_46_1	35_46_1	77_46_1334	525_46_177	108_46_1	260_46_83	194_46_1	239_46_364	112_46_1	9_46_1	250_46_112	917_46_213	104_46_11
26_46_1	776_46_258	14_46_1	80_46_1	54_03_487	50_46_1	35_46_1	77_46_1329	525_46_201	108_46_1	260_46_74	194_46_1	239_46_373	112_46_1	9_46_1	250_46_126	917_46_212	104_46_20
26_46_1	776_46_251	14_46_1	80_46_1	54_03_502	50_46_1	35_46_1	77_46_1333	525_46_197	108_46_1	260_46_67	194_46_1	239_46_365	112_46_1	9_46_1	250_46_122	917_46_215	104_46_28
26_46_1	776_46_243	14_46_1	80_46_1	54_03_531	50_46_1	35_46_1	77_46_1316	525_46_205	108_46_1	260_46_77	194_46_1	239_46_370	112_46_1	9_46_1	250_46_106	917_46_200	104_46_32
26_46_1	776_46_258	14_46_1	80_46_1	54_03_472	50_46_1	35_46_1	77_46_1343	525_46_231	108_46_1	260_46_84	194_46_1	239_46_352	112_46_1	9_46_1	250_46_125	917_46_195	104_46_20
26_46_1	776_46_287	14_46_1	80_46_1	54_03_494	50_46_1	35_46_1	77_46_1372	525_46_194	108_46_1	260_46_95	194_46_1	239_46_336	112_46_1	9_46_1	250_46_115	917_46_161	104_46_26
26_46_1	776_46_269	14_46_1	80_46_1	54_03_524	50_46_1	35_46_1	77_46_1376	525_46_190	108_46_1	260_46_106	194_46_1	239_46_322	112_46_1	9_46_1	250_46_125	917_46_142	104_46_26
26_46_1	776_46_283	14_46_1	80_46_1	54_03_485	50_46_1	35_46_1	77_46_1405	525_46_198	108_46_1	260_46_100	194_46_1	239_46_326	112_46_1	9_46_1	917_46_148	250_46_116	104_46_19
26_46_1	776_46_282	14_46_1	80_46_1	54_03_478	50_46_1	35_46_1	77_46_1406	525_46_200	108_46_1	260_46_94	194_46_1	239_46_328	112_46_1	9_46_1	917_46_164	250_46_113	104_46_15
26_46_1	776_46_291	14_46_1	80_46_1	54_03_519	50_46_1	35_46_1	77_46_1401	525_46_189	108_46_1	260_46_78	194_46_1	239_46_328	112_46_1	9_46_1	917_46_150	250_46_102	104_46_22
26_46_1	776_46_271	14_46_1	80_46_1	54_03_531	50_46_1	35_46_1	77_46_1431	525_46_192	108_46_1	260_46_82	194_46_1	239_46_312	112_46_1	9_46_1	917_46_144	250_46_100	104_46_17
26_46_1	776_46_272	14_46_1	80_46_1	54_03_525	50_46_1	35_46_1	77_46_1429	525_46_204	108_46_1	260_46_86	194_46_1	239_46_298	112_46_1	9_46_1	917_46_160	250_46_88	104_46_18
26_46_1	776_46_277	14_46_1	80_46_1	54_03_503	50_46_1	35_46_1	77_46_1431	525_46_185	108_46_1	260_46_87	194_46_1	239_46_312	112_46_1	9_46_1	917_46_162	250_46_103	104_46_20
26_46_1	776_46_256	14_46_1	80_46_1	54_03_480	50_46_1	35_46_1	77_46_1439	525_46_183	108_46_1	260_46_97	194_46_1	239_46_328	112_46_1	9_46_1	917_46_173	250_46_107	104_46_17
26_46_1	776_46_250	14_46_1	80_46_1	54_03_527	50_46_1	35_46_1	77_46_1445	525_46_171	108_46_1	260_46_93	194_46_1	239_46_331	112_46_1	9_46_1	917_46_169	250_46_79	104_46_14
26_46_1	776_46_263	14_46_1	80_46_1	54_03_527	50_46_1	35_46_1	77_46_1429	525_46_171	108_46_1	260_46_109	194_46_1	239_46_316	112_46_1	9_46_1	917_46_166	250_46_88	104_46_10
26_46_1	776_46_272	14_46_1	80_46_1	54_03_548	50_46_1	35_46_1	77_46_1379	525_46_190	108_46_1	260_46_110	194_46_1	239_46_327	112_46_1	9_46_1	917_46_152	250_46_91	104_46_11
26_46_1	776_46_279	14_46_1	80_46_1	54_03_554	50_46_1	35_46_1	77_46_1355	525_46_194	108_46_1	260_46_112	194_46_1	239_46_325	112_46_1	9_46_1	917_46_168	250_46_88	104_46_5
26_46_1	776_46_272	14_46_1	80_46_1	54_03_517	50_46_1	35_46_1	77_46_1406	525_46_168	108_46_1	260_46_111	194_46_1	239_46_322	112_46_1	9_46_1	917_46_173	250_46_105	104_46_6
26_46_1	776_46_262	14_46_1	80_46_1	54_03_477	50_46_1	35_46_1	77_46_1432	525_46_192	108_46_1	260_46_110	194_46_1	239_46_329	112_46_1	9_46_1	917_46_175	250_46_98	104_46_5
26_46_1	776_46_276	14_46_1	80_46_1	54_03_480	50_46_1	35_46_1	77_46_1429	525_46_184	108_46_1	260_46_119	194_46_1	239_46_300	112_46_1	9_46_1	917_46_198	250_46_90	104_46_3
26_46_1	776_46_285	14_46_1	80_46_1	54_03_480	50_46_1	35_46_1	77_46_1430	525_46_178	108_46_1	260_46_127	194_46_1	239_46_293	112_46_1	9_46_1	917_46_187	250_46_98	104_46_2
26_46_1	776_46_289	14_46_1	80_46_1	54_03_485	50_46_1	35_46_1	77_46_1435	525_46_157	108_46_1	260_46_132	194_46_1	239_46_301	112_46_1	9_46_1	917_46_177	250_46_101	104_46_3
26_46_1	776_46_290	14_46_1	80_46_1	54_03_476	50_46_1	35_46_1	77_46_1445	525_46_160	108_46_1	260_46_136	194_46_1	239_46_307	112_46_1	9_46_1	917_46_150	250_46_110	104_46_6
26_46_1	776_46_288	14_46_1	80_46_1	54_03_509	50_46_1	35_46_1	77_46_1429	525_46_161	108_46_1	260_46_133	194_46_1	239_46_325	112_46_1	9_46_1	250_46_106	917_46_121	104_46_8
26_46_1	776_46_287	14_46_1	80_46_1	54_03_516	50_46_1	35_46_1	77_46_1408	525_46_156	108_46_1	260_46_134	194_46_1	239_46_350	112_46_1	9_46_1	250_46_98	917_46_124	104_46_7
26_46_1	776_46_269	14_46_1	80_46_1	54_03_517	50_46_1	35_46_1	77_46_1414	525_46_142	108_46_1	260_46_116	194_46_1	239_46_372	112_46_1	9_46_1	250_46_102	917_46_134	104_46_14
26_46_1	776_46_263	14_46_1	80_46_1	54_03_518	50_46_1	35_46_1	77_46_1384	525_46_154	108_46_1	260_46_120	194_46_1	239_46_381	112_46_1	9_46_1	250_46_118	917_46_130	104_46_12
26_46_1	776_46_265	14_46_1	80_46_1	54_03_493	50_46_1	35_46_1	77_46_1429	525_46_129	108_46_1	260_46_122	194_46_1	239_46_377	112_46_1	9_46_1	250_46_129	917_46_125	104_46_10
26_46_1	776_46_282	14_46_1	80_46_1	54_03_497	50_46_1	35_46_1	77_46_1429	525_46_130	108_46_1	260_46_103	194_46_1	239_46_376	112_46_1	9_46_1	250_46_127	917_46_123	104_46_11
26_46_1	776_46_271	14_46_1	80_46_1	54_03_460	50_46_1	35_46_1	77_46_1463	525_46_141	108_46_1	260_46_95	194_46_1	239_46_388	112_46_1	9_46_1	250_46_131	917_46_125	104_46_5
26_46_1	776_46_314	14_46_1	80_46_1	54_03_468	50_46_1	35_46_1	77_46_1436	525_46_142	108_46_1	260_46_91	194_46_1	239_46_376	112_46_1	9_46_1	250_46_126	917_46_115	104_46_11
26_46_1	776_46_328	14_46_1	80_46_1	54_03_482	50_46_1	35_46_1	77_46_1417	525_46_145	108_46_1	260_46_75	194_46_1	239_46_384	112_46_1	9_46_1	250_46_111	917_46_130	104_46_7
26_46_1	776_46_315	14_46_1	80_46_1	54_03_514	50_46_1	35_46_1	77_46_1417	525_46_127	108_46_1	260_46_78	194_46_1	239_46_393	112_46_1	9_46_1	250_46_105	917_46_125	104_46_6
26_46_1	776_46_309	14_46_1	80_46_1	54_03_511	50_46_1	35_46_1	77_46_1403	525_46_143	108_46_1	260_46_62	194_46_1	239_46_397	112_46_1	9_46_1	250_46_114	917_46_133	104_46_8
26_46_1	776_46_314	14_46_1	80_46_1	54_03_526	50_46_1	35_46_1	77_46_1360	525_46_156	108_46_1	260_46_62	194_46_1	239_46_398	112_46_1	9_46_1	250_46_116	917_46_141	104_46_7
26_46_1	776_46_281	14_46_1	80_46_1	54_03_536	50_46_1	35_46_1	77_46_1408	525_46_143	108_46_1	260_46_91	194_46_1	239_46_373	112_46_1	9_46_1	917_46_128	250_46_116	104_46_4
26_46_1	776_46_313	14_46_1	80_46_1	54_03_495	50_46_1	35_46_1	77_46_1404	525_46_136	108_46_1	260_46_82	194_46_1	239_46_408	112_46_1	9_46_1	917_46_129	250_46_109	104_46_4
26_46_1	776_46_325	14_46_1	80_46_1	54_03_472	50_46_1	35_46_1	77_46_1404	525_46_137	108_46_1	260_46_96	194_46_1	239_46_394	112_46_1	9_46_1	917_46_145	250_46_102	104_46_5
26_46_1	776_46_277	14_46_1	80_46_1	54_03_510	50_46_1	35_46_1	77_46_1420	525_46_125	108_46_1	260_46_99	194_46_1	239_46_401	112_46_1	9_46_1	917_46_148	250_46_95	104_46_5
26_46_1	776_46_306	14_46_1	80_46_1	54_03_497	50_46_1	35_46_1	77_46_1433	525_46_135	108_46_1	260_46_91	194_46_1	239_46_392	112_46_1	9_46_1	917_46_135	250_46_82	104_46_9
26_46_1	776_46_276	14_46_1	80_46_1	54_03_523	50_46_1	35_46_1	77_46_1408	525_46_132	108_46_1	260_46_91	194_46_1	239_46_402	112_46_1	9_46_1	917_46_145	250_46_97	104_46_5
26_46_1	776_46_248	14_46_1	80_46_1	54_03_495	50_46_1	35_46_1	77_46_1444	525_46_144	108_46_1	260_46_91	194_46_1	239_46_394	112_46_1	9_46_1	917_46_162	250_46_96	104_46_6
26_46_1	776_46_262	14_46_1	80_46_1	54_03_505	50_46_1	35_46_1	77_46_1424	525_46_152	108_46_1	260_46_96	194_46_1	239_46_371	112_46_1	9_46_1	917_46_166	250_46_96	104_46_8
26_46_1	776_46_249	14_46_1	80_46_1	54_03_526	50_46_1	35_46_1	77_46_1421	525_46_168	108_46_1	260_46_94	194_46_1	239_46_355	112_46_1	9_46_1	917_46_162	250_46_98	104_46_7
26_46_1	776_46_273	14_46_1	80_46_1	54_03_495	50_46_1	35_46_1	77_46_1469	525_46_154	108_46_1	260_46_103	194_46_1	239_46_357	112_46_1	9_46_1	917_46_139	250_46_88	104_46_2
26_46_1	776_46_294	14_46_1	80_46_1	54_03_503	50_46_1	35_46_1	77_46_1480	525_46_137	108_46_1	260_46_96	194_46_1	239_46_348	112_46_1	9_46_1	917_46_144	250_46_74	104_46_4
26_46_1	776_46_290	14_46_1	80_46_1	54_03_502	50_46_1	35_46_1	77_46_1456	525_46_143	108_46_1	260_46_94	194_46_1	239_46_342	112_46_1	9_46_1	250_46_78	917_46_168	104_46_6
26_46_1	776_46_295	14_46_1	80_46_1	54_03_514	50_46_1	35_46_1	77_46_1426	525_46_139	108_46_1	260_46_85	194_46_1	239_46_360	112_46_1	9_46_1	250_46_69	917_46_179	104_46_12
26_46_1	776_46_310	14_46_1	80_46_1	54_03_520	50_46_1	35_46_1	77_46_1432	525_46_131	108_46_1	260_46_88	194_46_1	239_46_342	112_46_1	9_46_1	250_46_60	917_46_183	104_46_14
26_46_1	776_46_283	14_46_1	80_46_1	54_03_529	50_46_1	35_46_1	77_46_1471	525_46_139	108_46_1	260_46_93	194_46_1	239_46_323	112_46_1	9_46_1	250_46_57	917_46_175	104_46_10
26_46_1	776_46_292	14_46_1	80_46_1	54_03_505	50_46_1	35_46_1	77_46_1477	525_46_144	108_46_1	260_46_88	194_46_1	239_46_336	112_46_1	9_46_1	250_46_56	917_46_168	104_46_14
26_46_1	776_46_314	14_46_1	80_46_1	54_03_497	50_46_1	35_46_1	77_46_1459	525_46_137	108_46_1	260_46_88	194_46_1	239_46_337	112_46_1	9_46_1	250_46_58	917_46_179	104_46_11
26_46_1	776_46_319	14_46_1	80_46_1	54_03_520	50_46_1	35_46_1	77_46_1477	525_46_132	108_46_1	260_46_97	194_46_1	239_46_293	112_46_1	9_46_1	250_46_57	917_46_173	104_46_11
26_46_1	776_46_315	14_46_1	80_46_1	54_03_505	50_46_1	35_46_1	77_46_1480	525_46_137	108_46_1	260_46_91	194_46_1	239_46_306	112_46_1	9_46_1	250_46_54	917_46_179	104_46_12
26_46_1	776_46_327	14_46_1	80_46_1	54_03_522	50_46_1	35_46_1	77_46_1466	525_46_150	108_46_1	260_46_88	194_46_1	239_46_288	112_46_1	9_46_1	250_46_51	917_46_178	104_46_10
26_46_1	776_46_326	14_46_1	80_46_1	54_03_507	50_46_1	35_46_1	77_46_1449	525_46_167	108_46_1	260_46_83	194_46_1	239_46_277	112_46_1	9_46_1	917_46_202	250_46_54	104_46_14
26_46_1	776_46_310	14_46_1	80_46_1	54_03_527	50_46_1	35_46_1	77_46_1426	525_46_158	108_46_1	260_46_78	194_46_1	239_46_295	112_46_1	9_46_1	917_46_210	250_46_59	104_46_16
26_46_1	776_46_311	14_46_1	80_46_1	54_03_510	50_46_1	35_46_1	77_46_1428	525_46_151	108_46_1	260_46_95	194_46_1	239_46_291	112_46_1	9_46_1	917_46_212	250_46_61	104_46_21
26_46_1	776_46_302	14_46_1	80_46_1	54_03_514	50_46_1	35_46_1	77_46_1445	525_46_141	108_46_1	260_46_99	194_46_1	239_46_308	112_46_1	9_46_1	917_46_202	250_46_53	104_46_16
26_46_1	776_46_306	14_46_1	80_46_1	54_03_488	50_46_1	35_46_1	77_46_1465	525_46_143	108_46_1	260_46_103	194_46_1	239_46_312	112_46_1	9_46_1	917_46_196	250_46_55	104_46_12
26_46_1	776_46_329	14_46_1	80_46_1	54_03_491	50_46_1	35_46_1	77_46_1471	525_46_143	108_46_1	260_46_97	194_46_1	239_46_303	112_46_1	9_46_1	917_46_192	250_46_44	104_46_10
26_46_1	776_46_315	14_46_1	80_46_1	54_03_462	50_46_1	35_46_1	77_46_1449	525_46_183	108_46_1	260_46_100	194_46_1	239_46_326	112_46_1	9_46_1	917_46_179	250_46_56	104_46_10
26_46_1	776_46_316	14_46_1	80_46_1	54_03_460	50_46_1	35_46_1	77_46_1425	525_46_183	108_46_1	260_46_91	194_46_1	239_46_314	112_46_1	9_46_1	917_46_213	250_46_58	104_46_20
26_46_1	776_46_295	14_46_1	80_46_1	54_03_496	50_46_1	35_46_1	77_46_1428	525_46_180	108_46_1	260_46_68	194_46_1	239_46_316	112_46_1	9_46_1	917_46_207	250_46_71	104_46_19
26_46_1	776_46_283	14_46_1	80_46_1	54_03_490	50_46_1	35_46_1	77_46_1440	525_46_174	108_46_1	260_46_61	194_46_1	239_46_324	112_46_1	9_46_1	917_46_220	250_46_70	104_46_18
26_46_1	776_46_280	14_46_1	80_46_1	54_03_485	50_46_1	35_46_1	77_46_1468	525_46_154	108_46_1	260_46_63	194_46_1	239_46_325	112_46_1	9_46_1	917_46_210	250_46_69	104_46_26
26_46_1	776_46_276	14_46_1	80_46_1	54_03_498	50_46_1	35_46_1	77_46_1461	525_46_144	108_46_1	260_46_63	194_46_1	239_46_324	112_46_1	9_46_1	917_46_218	250_46_73	104_46_23
26_46_1	776_46_280	14_46_1	80_46_1	54_03_509	50_46_1	35_46_1	77_46_1471	525_46_135	108_46_1	260_46_75	194_46_1	239_46_330	112_46_1	9_46_1	917_46_195	250_46_62	104_46_23
26_46_1	776_46_261	14_46_1	80_46_1	54_03_505	50_46_1	35_46_1	77_46_1479	525_46_145	108_46_1	260_46_64	194_46_1	239_46_349	112_46_1	9_46_1	917_46_192	250_46_63	104_46_22
26_46_1	776_46_278	14_46_1	80_46_1	54_03_503	50_46_1	35_46_1	77_46_1495	525_46_131	108_46_1	260_46_54	194_46_1	239_46_334	112_46_1	9_46_1	917_46_203	250_46_64	104_46_18
26_46_1	776_46_283	14_46_1	80_46_1	54_03_500	50_46_1	35_46_1	77_46_1493	525_46_150	108_46_1	260_46_66	194_46_1	239_46_294	112_46_1	9_46_1	917_46_207	250_46_66	104_46_21
26_46_1	776_46_279	14_46_1	80_46_1	54_03_499	50_46_1	35_46_1	77_46_1523	525_46_146	108_46_1	260_46_63	194_46_1	239_46_277	112_46_1	9_46_1	917_46_223	250_46_48	104_46_22
26_46_1	776_46_282	14_46_1	80_46_1	54_03_499	50_46_1	35_46_1	77_46_1522	525_46_140	108_46_1	260_46_62	194_46_1	239_46_275	112_46_1	9_46_1	917_46_223	250_46_59	104_46_18
26_46_1	776_46_280	14_46_1	80_46_1	54_03_511	50_46_1	35_46_1	77_46_1521	525_46_131	108_46_1	260_46_49	194_46_1	239_46_269	112_46_1	9_46_1	917_46_234	250_46_56	104_46_29
26_46_1	776_46_300	14_46_1	80_46_1	54_03_516	50_46_1	35_46_1	77_46_1544	525_46_122	108_46_1	260_46_51	194_46_1	239_46_262	112_46_1	9_46_1	917_46_201	250_46_62	104_46_22
26_46_1	776_46_309	14_46_1	80_46_1	54_03_548	50_46_1	35_46_1	77_46_1530	525_46_105	108_46_1	260_46_47	194_46_1	239_46_262	112_46_1	9_46_1	917_46_210	250_46_46	104_46_23
26_46_1	776_46_286	14_46_1	80_46_1	54_03_530	50_46_1	35_46_1	77_46_1550	525_46_112	108_46_1	260_46_45	194_46_1	239_46_272	112_46_1	9_46_1	917_46_206	250_46_56	104_46_23
26_46_1	776_46_303	14_46_1	80_46_1	54_03_511	50_46_1	35_46_1	77_46_1556	525_46_105	108_46_1	260_46_53	194_46_1	239_46_262	112_46_1	9_46_1	917_46_220	250_46_46	104_46_24
26_46_1	776_46_279	14_46_1	80_46_1	54_03_520	50_46_1	35_46_1	77_46_1588	525_46_82	108_46_1	260_46_67	194_46_1	239_46_257	112_46_1	9_46_1	917_46_218	250_46_45	104_46_24
26_46_1	776_46_278	14_46_1	80_46_1	54_03_508	50_46_1	35_46_1	77_46_1599	525_46_91	108_46_1	260_46_53	194_46_1	239_46_276	112_46_1	9_46_1	917_46_196	250_46_47	104_46_32
26_46_1	776_46_292	14_46_1	80_46_1	54_03_509	50_46_1	35_46_1	77_46_1598	525_46_85	108_46_1	260_46_68	194_46_1	239_46_266	112_46_1	9_46_1	917_46_197	250_46_38	104_46_27
26_46_1	776_46_278	14_46_1	80_46_1	54_03_503	50_46_1	35_46_1	77_46_1616	525_46_106	108_46_1	260_46_70	194_46_1	239_46_236	112_46_1	9_46_1	917_46_203	250_46_47	104_46_21
26_46_1	776_46_291	14_46_1	80_46_1	54_03_506	50_46_1	35_46_1	77_46_1577	525_46_99	108_46_1	260_46_72	194_46_1	239_46_247	112_46_1	9_46_1	917_46_209	250_46_52	104_46_27
26_46_1	776_46_284	14_46_1	80_46_1	54_03_465	50_46_1	35_46_1	77_46_1600	525_46_102	108_46_1	260_46_86	194_46_1	239_46_238	112_46_1	9_46_1	917_46_230	250_46_58	104_46_17
26_46_1	776_46_263	14_46_1	80_46_1	54_03_481	50_46_1	35_46_1	77_46_1580	525_46_94	108_46_1	260_46_80	194_46_1	239_46_267	112_46_1	9_46_1	917_46_231	250_46_72	104_46_12
26_46_1	776_46_249	14_46_1	80_46_1	54_03_478	50_46_1	35_46_1	77_46_1628	525_46_87	108_46_1	260_46_75	194_46_1	239_46_254	112_46_1	9_46_1	917_46_228	250_46_73	104_46_8
26_46_1	776_46_246	14_46_1	80_46_1	54_03_498	50_46_1	35_46_1	77_46_1637	525_46_77	108_46_1	260_46_69	194_46_1	239_46_273	112_46_1	9_46_1	917_46_206	250_46_68	104_46_5
26_46_1	776_46_269	14_46_1	80_46_1	54_03_473	50_46_1	35_46_1	77_46_1597	525_46_80	108_46_1	260_46_68	194_46_1	239_46_315	112_46_1	9_46_1	917_46_203	250_46_70	104_46_5
26_46_1	776_46_290	14_46_1	80_46_1	54_03_438	50_46_1	35_46_1	77_46_1616	525_46_96	108_46_1	260_46_69	194_46_1	239_46_300	112_46_1	9_46_1	917_46_201	250_46_62	104_46_8
26_46_1	776_46_283	14_46_1	80_46_1	54_03_422	50_46_1	35_46_1	77_46_1603	525_46_92	108_46_1	260_46_66	194_46_1	239_46_287	112_46_1	9_46_1	917_46_252	250_46_69	104_46_6
26_46_1	776_46_285	14_46_1	80_46_1	54_03_444	50_46_1	35_46_1	77_46_1601	525_46_95	108_46_1	260_46_55	194_46_1	239_46_291	112_46_1	9_46_1	917_46_236	250_46_67	104_46_6
26_46_1	776_46_285	14_46_1	80_46_1	54_03_459	50_46_1	35_46_1	77_46_1627	525_46_102	108_46_1	260_46_42	194_46_1	239_46_305	112_46_1	9_46_1	917_46_206	250_46_51	104_46_3
26_46_1	776_46_268	14_46_1	80_46_1	54_03_479	50_46_1	35_46_1	77_46_1631	525_46_99	108_46_1	260_46_41	194_46_1	239_46_306	112_46_1	9_46_1	917_46_198	250_46_54	104_46_4
26_46_1	776_46_262	14_46_1	80_46_1	54_03_476	50_46_1	35_46_1	77_46_1641	525_46_96	108_46_1	260_46_52	194_46_1	239_46_322	112_46_1	9_46_1	917_46_172	250_46_57	104_46_2
26_46_1	776_46_304	14_46_1	80_46_1	54_03_487	50_46_1	35_46_1	77_46_1614	525_46_89	108_46_1	260_46_38	194_46_1	239_46_330	112_46_1	9_46_1	917_46_152	250_46_63	104_46_3
26_46_1	776_46_309	14_46_1	80_46_1	54_03_488	50_46_1	35_46_1	77_46_1617	525_46_79	108_46_1	260_46_46	194_46_1	239_46_315	112_46_1	9_46_1	917_46_153	250_46_72	104_46_1
26_46_1	776_46_313	14_46_1	80_46_1	54_03_511	35_46_1	77_46_1603	525_46_82	108_46_1	260_46_40	194_46_1	239_46_306	112_46_1	9_46_1	917_46_155	250_46_70
26_46_1	776_46_305	14_46_1	80_46_1	54_03_478	35_46_1	77_46_1661	525_46_78	108_46_1	260_46_39	194_46_1	239_46_295	112_46_1	9_46_1	917_46_176	250_46_48
26_46_1	776_46_307	14_46_1	80_46_1	54_03_469	35_46_1	77_46_1674	525_46_85	108_46_1	260_46_32	194_46_1	239_46_286	112_46_1	9_46_1	917_46_179	250_46_48
26_46_1	776_46_294	14_46_1	80_46_1	54_03_497	35_46_1	77_46_1670	525_46_64	108_46_1	260_46_38	194_46_1	239_46_294	112_46_1	9_46_1	917_46_175	250_46_48
26_46_1	776_46_269	14_46_1	80_46_1	54_03_530	35_46_1	77_46_1655	525_46_59	108_46_1	260_46_29	194_46_1	239_46_311	112_46_1	9_46_1	917_46_191	250_46_36
26_46_1	776_46_274	14_46_1	80_46_1	54_03_505	35_46_1	77_46_1647	525_46_61	108_46_1	260_46_36	194_46_1	239_46_332	112_46_1	9_46_1	917_46_191	250_46_34
26_46_1	776_46_290	14_46_1	80_46_1	54_03_513	35_46_1	77_46_1638	525_46_67	108_46_1	260_46_29	194_46_1	239_46_321	112_46_1	9_46_1	917_46_187	250_46_35
26_46_1	776_46_284	14_46_1	80_46_1	54_03_492	35_46_1	77_46_1674	525_46_81	108_46_1	260_46_24	194_46_1	239_46_300	112_46_1	9_46_1	917_46_183	250_46_42
26_46_1	776_46_307	14_46_1	80_46_1	54_03_494	35_46_1	77_46_1661	525_46_77	108_46_1	260_46_20	194_46_1	239_46_304	112_46_1	9_46_1	250_46_33	917_46_184
26_46_1	776_46_323	14_46_1	80_46_1	54_03_478	35_46_1	77_46_1705	525_46_56	108_46_1	260_46_13	194_46_1	239_46_304	112_46_1	9_46_1	250_46_36	917_46_165
26_46_1	776_46_329	14_46_1	80_46_1	54_03_472	35_46_1	77_46_1670	525_46_56	108_46_1	260_46_13	194_46_1	239_46_333	112_46_1	9_46_1	250_46_41	917_46_166
26_46_1	776_46_340	14_46_1	80_46_1	54_03_451	35_46_1	77_46_1668	525_46_54	108_46_1	260_46_15	194_46_1	239_46_335	112_46_1	9_46_1	250_46_49	917_46_168
26_46_1	776_46_333	14_46_1	80_46_1	54_03_493	35_46_1	77_46_1673	525_46_47	108_46_1	260_46_12	194_46_1	239_46_321	112_46_1	9_46_1	917_46_165	250_46_36
26_46_1	776_46_337	14_46_1	80_46_1	54_03_448	35_46_1	77_46_1708	525_46_53	108_46_1	260_46_4	194_46_1	239_46_330	112_46_1	9_46_1	917_46_166	250_46_34
26_46_1	776_46_323	14_46_1	80_46_1	54_03_455	35_46_1	77_46_1705	525_46_57	108_46_1	260_46_3	194_46_1	239_46_332	112_46_1	9_46_1	917_46_164	250_46_41
26_46_1	776_46_315	14_46_1	80_46_1	54_03_493	35_46_1	77_46_1686	525_46_70	108_46_1	260_46_1	194_46_1	239_46_296	112_46_1	9_46_1	917_46_171	250_46_48
26_46_1	776_46_322	14_46_1	80_46_1	54_03_495	35_46_1	77_46_1673	525_46_70	108_46_1	260_46_2	194_46_1	239_46_302	112_46_1	9_46_1	917_46_168	250_46_48
26_46_1	776_46_331	14_46_1	80_46_1	54_03_483	35_46_1	77_46_1660	525_46_74	108_46_1	260_46_3	194_46_1	239_46_330	112_46_1	9_46_1	917_46_152	250_46_47
26_46_1	776_46_341	14_46_1	80_46_1	54_03_453	35_46_1	77_46_1708	525_46_63	108_46_1	260_46_2	194_46_1	239_46_305	112_46_1	9_46_1	917_46_166	250_46_42
26_46_1	776_46_330	14_46_1	80_46_1	54_03_493	35_46_1	77_46_1699	525_46_50	108_46_1	260_46_1	194_46_1	239_46_300	112_46_1	9_46_1	917_46_154	250_46_52
26_46_1	776_46_342	14_46_1	80_46_1	54_03_481	35_46_1	77_46_1695	525_46_46	108_46_1	260_46_3	194_46_1	239_46_304	112_46_1	9_46_1	917_46_137	250_46_70
26_46_1	776_46_342	14_46_1	80_46_1	54_03_502	35_46_1	77_46_1715	525_46_50	108_46_1	194_46_1	239_46_284	112_46_1	9_46_1	917_46_120	250_46_67
26_46_1	776_46_328	14_46_1	80_46_1	54_03_517	35_46_1	77_46_1689	525_46_58	108_46_1	194_46_1	239_46_296	112_46_1	9_46_1	917_46_121	250_46_71
26_46_1	776_46_359	14_46_1	80_46_1	54_03_495	35_46_1	77_46_1680	525_46_56	108_46_1	194_46_1	239_46_278	112_46_1	9_46_1	917_46_135	250_46_77
26_46_1	776_46_367	14_46_1	80_46_1	54_03_505	35_46_1	77_46_1670	525_46_55	108_46_1	194_46_1	239_46_274	112_46_1	9_46_1	917_46_136	250_46_73
26_46_1	776_46_396	14_46_1	80_46_1	54_03_497	35_46_1	77_46_1648	525_46_41	108_46_1	194_46_1	239_46_304	112_46_1	9_46_1	917_46_119	250_46_75
26_46_1	776_46_448	14_46_1	80_46_1	54_03_487	35_46_1	77_46_1615	525_46_50	108_46_1	194_46_1	239_46_288	112_46_1	9_46_1	917_46_114	250_46_78
26_46_1	776_46_427	14_46_1	80_46_1	54_03_486	35_46_1	77_46_1608	525_46_46	108_46_1	194_46_1	239_46_318	112_46_1	9_46_1	917_46_121	250_46_74
26_46_1	776_46_408	14_46_1	80_46_1	54_03_509	35_46_1	77_46_1596	525_46_41	108_46_1	194_46_1	239_46_334	112_46_1	9_46_1	917_46_124	250_46_68
26_46_1	776_46_397	14_46_1	80_46_1	54_03_515	35_46_1	77_46_1572	525_46_48	108_46_1	194_46_1	239_46_349	112_46_1	9_46_1	917_46_118	250_46_81
26_46_1	776_46_379	14_46_1	80_46_1	54_03_524	35_46_1	77_46_1546	525_46_58	108_46_1	194_46_1	239_46_360	112_46_1	9_46_1	917_46_132	250_46_80
26_46_1	776_46_383	14_46_1	80_46_1	54_03_523	35_46_1	77_46_1560	525_46_52	108_46_1	194_46_1	239_46_367	112_46_1	9_46_1	917_46_138	250_46_57
26_46_1	776_46_364	14_46_1	80_46_1	54_03_545	35_46_1	77_46_1560	525_46_60	108_46_1	194_46_1	239_46_351	112_46_1	9_46_1	917_46_146	250_46_54
26_46_1	776_46_362	14_46_1	80_46_1	54_03_508	35_46_1	77_46_1592	525_46_63	108_46_1	194_46_1	239_46_349	112_46_1	9_46_1	917_46_147	250_46_59
26_46_1	776_46_371	14_46_1	80_46_1	54_03_521	35_46_1	77_46_1570	525_46_67	108_46_1	194_46_1	239_46_354	112_46_1	9_46_1	917_46_129	250_46_68
26_46_1	776_46_382	14_46_1	80_46_1	54_03_521	35_46_1	77_46_1602	525_46_59	108_46_1	194_46_1	239_46_314	112_46_1	9_46_1	917_46_129	250_46_73
26_46_1	776_46_364	14_46_1	80_46_1	54_03_530	35_46_1	77_46_1600	525_46_63	108_46_1	194_46_1	239_46_326	112_46_1	9_46_1	917_46_124	250_46_73
26_46_1	776_46_373	14_46_1	80_46_1	54_03_495	35_46_1	77_46_1615	525_46_50	108_46_1	194_46_1	239_46_346	112_46_1	9_46_1	917_46_129	250_46_72
26_46_1	776_46_372	14_46_1	80_46_1	54_03_470	35_46_1	77_46_1632	525_46_58	108_46_1	194_46_1	239_46_333	112_46_1	9_46_1	917_46_132	250_46_83
26_46_1	776_46_377	14_46_1	80_46_1	54_03_486	35_46_1	77_46_1608	525_46_60	108_46_1	194_46_1	239_46_339	112_46_1	9_46_1	917_46_130	250_46_78
26_46_1	776_46_381	14_46_1	80_46_1	54_03_465	35_46_1	77_46_1622	525_46_49	108_46_1	194_46_1	239_46_345	112_46_1	9_46_1	917_46_149	250_46_69
26_46_1	776_46_371	14_46_1	80_46_1	54_03_466	35_46_1	77_46_1623	525_46_61	108_46_1	194_46_1	239_46_315	112_46_1	9_46_1	917_46_159	250_46_85
26_46_1	776_46_354	14_46_1	80_46_1	54_03_481	35_46_1	77_46_1610	525_46_64	108_46_1	194_46_1	239_46_319	112_46_1	9_46_1	917_46_155	250_46_97
26_46_1	776_46_359	14_46_1	80_46_1	54_03_479	35_46_1	77_46_1658	525_46_50	108_46_1	194_46_1	239_46_304	112_46_1	9_46_1	917_46_146	250_46_84
26_46_1	776_46_342	14_46_1	80_46_1	54_03_502	35_46_1	77_46_1614	525_46_62	108_46_1	194_46_1	239_46_312	112_46_1	9_46_1	917_46_156	250_46_92
26_46_1	776_46_345	14_46_1	80_46_1	54_03_527	35_46_1	77_46_1617	525_46_53	108_46_1	194_46_1	239_46_289	112_46_1	9_46_1	917_46_158	250_46_91
26_46_1	776_46_343	14_46_1	80_46_1	54_03_507	35_46_1	77_46_1643	525_46_55	108_46_1	194_46_1	239_46_280	112_46_1	9_46_1	917_46_166	250_46_86
26_46_1	776_46_330	14_46_1	80_46_1	54_03_515	35_46_1	77_46_1662	525_46_66	108_46_1	194_46_1	239_46_277	112_46_1	9_46_1	917_46_157	250_46_73
26_46_1	776_46_330	14_46_1	80_46_1	54_03_485	35_46_1	77_46_1689	525_46_66	108_46_1	194_46_1	239_46_263	112_46_1	9_46_1	917_46_153	250_46_94
26_46_1	776_46_325	14_46_1	80_46_1	54_03_500	35_46_1	77_46_1686	525_46_64	108_46_1	194_46_1	239_46_243	112_46_1	9_46_1	917_46_172	250_46_90
26_46_1	776_46_321	14_46_1	80_46_1	54_03_518	35_46_1	77_46_1682	525_46_73	108_46_1	194_46_1	239_46_250	112_46_1	9_46_1	917_46_155	250_46_81
26_46_1	776_46_330	14_46_1	80_46_1	54_03_488	35_46_1	77_46_1719	525_46_65	108_46_1	194_46_1	239_46_246	112_46_1	9_46_1	917_46_164	250_46_68
26_46_1	776_46_338	14_46_1	80_46_1	54_03_466	35_46_1	77_46_1731	525_46_74	108_46_1	194_46_1	239_46_224	112_46_1	9_46_1	917_46_162	250_46_85
26_46_1	776_46_314	14_46_1	80_46_1	54_03_491	35_46_1	77_46_1682	525_46_82	108_46_1	194_46_1	239_46_247	112_46_1	9_46_1	917_46_176	250_46_88
26_46_1	776_46_321	14_46_1	80_46_1	54_03_485	35_46_1	77_46_1721	525_46_78	108_46_1	194_46_1	239_46_236	112_46_1	9_46_1	917_46_151	250_46_88
26_46_1	776_46_327	14_46_1	80_46_1	54_03_466	35_46_1	77_46_1725	525_46_75	108_46_1	194_46_1	239_46_246	112_46_1	9_46_1	917_46_142	250_46_99
26_46_1	776_46_313	14_46_1	80_46_1	54_03_501	35_46_1	77_46_1713	525_46_65	108_46_1	194_46_1	239_46_243	112_46_1	9_46_1	917_46_146	250_46_99
26_46_1	776_46_303	14_46_1	80_46_1	54_03_489	35_46_1	77_46_1739	525_46_59	108_46_1	194_46_1	239_46_235	112_46_1	9_46_1	917_46_164	250_46_91
26_46_1	776_46_280	14_46_1	80_46_1	54_03_479	35_46_1	77_46_1737	525_46_66	108_46_1	194_46_1	239_46_232	112_46_1	9_46_1	917_46_178	250_46_108
26_46_1	776_46_266	14_46_1	80_46_1	54_03_514	35_46_1	77_46_1704	525_46_68	108_46_1	194_46_1	239_46_245	112_46_1	9_46_1	917_46_176	250_46_107
26_46_1	776_46_265	14_46_1	80_46_1	54_03_516	35_46_1	77_46_1682	525_46_71	108_46_1	194_46_1	239_46_261	112_46_1	9_46_1	917_46_175	250_46_110
26_46_1	776_46_239	14_46_1	80_46_1	54_03_528	35_46_1	77_46_1691	525_46_85	108_46_1	194_46_1	239_46_276	112_46_1	9_46_1	917_46_155	250_46_106
26_46_1	776_46_248	14_46_1	80_46_1	54_03_520	35_46_1	77_46_1709	525_46_65	108_46_1	194_46_1	239_46_284	112_46_1	9_46_1	917_46_157	250_46_97
26_46_1	776_46_229	14_46_1	80_46_1	54_03_538	35_46_1	77_46_1726	525_46_78	108_46_1	194_46_1	239_46_258	112_46_1	9_46_1	917_46_151	250_46_100
26_46_1	776_46_250	14_46_1	80_46_1	54_03_500	35_46_1	77_46_1737	525_46_71	108_46_1	194_46_1	239_46_274	112_46_1	9_46_1	917_46_144	250_46_104
26_46_1	776_46_239	14_46_1	80_46_1	54_03_495	35_46_1	77_46_1722	525_46_86	108_46_1	194_46_1	239_46_294	112_46_1	9_46_1	917_46_146	250_46_98
26_46_1	776_46_236	14_46_1	80_46_1	54_03_487	35_46_1	77_46_1714	525_46_92	108_46_1	194_46_1	239_46_304	112_46_1	9_46_1	917_46_164	250_46_83
26_46_1	776_46_242	14_46_1	80_46_1	54_03_481	35_46_1	77_46_1709	525_46_101	108_46_1	194_46_1	239_46_306	112_46_1	9_46_1	917_46_153	250_46_88
26_46_1	776_46_235	14_46_1	80_46_1	54_03_466	35_46_1	77_46_1724	525_46_97	108_46_1	194_46_1	239_46_347	112_46_1	9_46_1	917_46_136	250_46_75
26_46_1	776_46_240	14_46_1	80_46_1	54_03_480	35_46_1	77_46_1715	525_46_99	108_46_1	194_46_1	239_46_334	112_46_1	9_46_1	917_46_127	250_46_85
26_46_1	776_46_232	14_46_1	80_46_1	54_03_492	35_46_1	77_46_1699	525_46_100	108_46_1	194_46_1	239_46_338	112_46_1	9_46_1	917_46_130	250_46_89
26_46_1	776_46_243	14_46_1	80_46_1	54_03_469	35_46_1	77_46_1722	525_46_86	108_46_1	194_46_1	239_46_331	112_46_1	9_46_1	917_46_144	250_46_85
26_46_1	776_46_229	14_46_1	80_46_1	54_03_473	35_46_1	77_46_1724	525_46_80	108_46_1	194_46_1	239_46_346	112_46_1	9_46_1	917_46_120	250_46_108
26_46_1	776_46_268	14_46_1	80_46_1	54_03_428	35_46_1	77_46_1767	525_46_81	108_46_1	194_46_1	239_46_332	112_46_1	9_46_1	917_46_110	250_46_94
26_46_1	776_46_277	14_46_1	80_46_1	54_03_456	35_46_1	77_46_1740	525_46_80	108_46_1	194_46_1	239_46_327	112_46_1	9_46_1	917_46_123	250_46_77
26_46_1	776_46_254	14_46_1	80_46_1	54_03_468	35_46_1	77_46_1748	525_46_87	108_46_1	194_46_1	239_46_332	112_46_1	9_46_1	917_46_109	250_46_82
26_46_1	776_46_239	14_46_1	80_46_1	54_03_466	35_46_1	77_46_1744	525_46_88	108_46_1	194_46_1	239_46_350	112_46_1	9_46_1	917_46_108	250_46_85
26_46_1	776_46_252	14_46_1	80_46_1	54_03_478	35_46_1	77_46_1694	525_46_95	108_46_1	194_46_1	239_46_377	112_46_1	9_46_1	917_46_106	250_46_78
26_46_1	776_46_264	14_46_1	80_46_1	54_03_483	35_46_1	77_46_1685	525_46_90	108_46_1	194_46_1	239_46_372	112_46_1	9_46_1	917_46_103	250_46_83
26_46_1	776_46_244	14_46_1	80_46_1	54_03_483	35_46_1	77_46_1702	525_46_109	108_46_1	194_46_1	239_46_353	112_46_1	9_46_1	917_46_109	250_46_80
26_46_1	776_46_240	14_46_1	80_46_1	54_03_509	35_46_1	77_46_1656	525_46_100	108_46_1	194_46_1	239_46_382	112_46_1	9_46_1	917_46_118	250_46_75
26_46_1	776_46_226	14_46_1	80_46_1	54_03_501	35_46_1	77_46_1660	525_46_95	108_46_1	194_46_1	239_46_364	112_46_1	9_46_1	917_46_141	250_46_93
26_46_1	776_46_225	14_46_1	80_46_1	54_03_504	35_46_1	77_46_1667	525_46_100	108_46_1	194_46_1	239_46_337	112_46_1	9_46_1	917_46_150	250_46_97
26_46_1	776_46_221	14_46_1	80_46_1	54_03_510	35_46_1	77_46_1711	525_46_121	108_46_1	194_46_1	239_46_300	112_46_1	9_46_1	917_46_134	250_46_83
26_46_1	776_46_232	14_46_1	80_46_1	54_03_497	35_46_1	77_46_1738	525_46_100	108_46_1	194_46_1	239_46_305	112_46_1	9_46_1	917_46_138	250_46_70
26_46_1	776_46_239	14_46_1	80_46_1	54_03_494	35_46_1	77_46_1735	525_46_114	108_46_1	194_46_1	239_46_282	112_46_1	9_46_1	917_46_138	250_46_78
26_46_1	776_46_275	14_46_1	80_46_1	54_03_501	35_46_1	77_46_1723	525_46_104	108_46_1	194_46_1	239_46_256	112_46_1	9_46_1	917_46_132	250_46_89
26_46_1	776_46_267	14_46_1	80_46_1	54_03_503	35_46_1	77_46_1697	525_46_126	108_46_1	194_46_1	239_46_254	112_46_1	9_46_1	917_46_141	250_46_92
26_46_1	776_46_258	14_46_1	80_46_1	54_03_518	35_46_1	77_46_1700	525_46_134	108_46_1	194_46_1	239_46_237	112_46_1	9_46_1	917_46_144	250_46_89
26_46_1	776_46_247	14_46_1	80_46_1	54_03_527	35_46_1	77_46_1699	525_46_127	108_46_1	194_46_1	239_46_220	112_46_1	9_46_1	917_46_160	250_46_100
26_46_1	776_46_254	14_46_1	80_46_1	54_03_510	35_46_1	77_46_1735	525_46_125	108_46_1	194_46_1	239_46_233	112_46_1	9_46_1	917_46_134	250_46_89
26_46_1	776_46_243	14_46_1	80_46_1	54_03_467	35_46_1	77_46_1791	525_46_110	108_46_1	194_46_1	239_46_242	112_46_1	9_46_1	917_46_149	250_46_78
26_46_1	776_46_227	14_46_1	80_46_1	54_03_511	35_46_1	77_46_1774	525_46_113	108_46_1	194_46_1	239_46_232	112_46_1	9_46_1	917_46_152	250_46_71
26_46_1	776_46_254	14_46_1	80_46_1	54_03_499	35_46_1	77_46_1773	525_46_98	108_46_1	194_46_1	239_46_238	112_46_1	9_46_1	917_46_141	250_46_77
26_46_1	776_46_221	14_46_1	80_46_1	54_03_506	35_46_1	77_46_1796	525_46_113	108_46_1	194_46_1	239_46_234	112_46_1	9_46_1	917_46_141	250_46_69
26_46_1	776_46_238	14_46_1	80_46_1	54_03_481	35_46_1	77_46_1799	525_46_117	108_46_1	194_46_1	239_46_239	112_46_1	9_46_1	917_46_149	250_46_56
26_46_1	776_46_243	14_46_1	80_46_1	54_03_491	35_46_1	77_46_1817	525_46_97	108_46_1	194_46_1	239_46_247	112_46_1	9_46_1	917_46_136	250_46_49
26_46_1	776_46_250	14_46_1	80_46_1	54_03_498	35_46_1	77_46_1786	525_46_114	108_46_1	194_46_1	239_46_248	112_46_1	9_46_1	917_46_130	250_46_54
26_46_1	776_46_251	14_46_1	80_46_1	54_03_493	35_46_1	77_46_1774	525_46_126	108_46_1	194_46_1	239_46_250	112_46_1	9_46_1	917_46_139	250_46_47
26_46_1	776_46_256	14_46_1	80_46_1	54_03_497	35_46_1	77_46_1766	525_46_132	108_46_1	194_46_1	239_46_250	112_46_1	9_46_1	917_46_126	250_46_53
26_46_1	776_46_232	14_46_1	80_46_1	54_03_490	35_46_1	77_46_1775	525_46_142	108_46_1	194_46_1	239_46_256	112_46_1	9_46_1	917_46_133	250_46_52
26_46_1	776_46_227	14_46_1	80_46_1	54_03_472	35_46_1	77_46_1785	525_46_149	108_46_1	194_46_1	239_46_263	112_46_1	9_46_1	917_46_121	250_46_63
26_46_1	776_46_241	14_46_1	80_46_1	54_03_446	35_46_1	77_46_1811	525_46_154	108_46_1	194_46_1	239_46_252	112_46_1	9_46_1	917_46_119	250_46_57
26_46_1	776_46_240	14_46_1	80_46_1	54_03_487	35_46_1	77_46_1736	525_46_173	108_46_1	194_46_1	239_46_255	112_46_1	9_46_1	917_46_112	250_46_77
26_46_1	776_46_244	14_46_1	80_46_1	54_03_510	35_46_1	77_46_1718	525_46_164	108_46_1	194_46_1	239_46_263	112_46_1	9_46_1	917_46_107	250_46_74
26_46_1	776_46_244	14_46_1	80_46_1	54_03_502	35_46_1	77_46_1721	525_46_169	108_46_1	194_46_1	239_46_244	112_46_1	9_46_1	917_46_129	250_46_70
26_46_1	776_46_254	14_46_1	80_46_1	54_03_485	35_46_1	77_46_1698	525_46_184	108_46_1	194_46_1	239_46_245	112_46_1	9_46_1	917_46_128	250_46_86
26_46_1	776_46_257	14_46_1	80_46_1	54_03_498	35_46_1	77_46_1667	525_46_193	108_46_1	194_46_1	239_46_247	112_46_1	9_46_1	917_46_135	250_46_83
26_46_1	776_46_276	14_46_1	80_46_1	54_03_487	35_46_1	77_46_1671	525_46_146	108_46_1	194_46_1	239_46_262	112_46_1	9_46_1	917_46_143	250_46_95
26_46_1	776_46_285	14_46_1	80_46_1	54_03_486	35_46_1	77_46_1688	525_46_137	108_46_1	194_46_1	239_46_249	112_46_1	9_46_1	917_46_139	250_46_96
26_46_1	776_46_283	14_46_1	80_46_1	54_03_484	35_46_1	77_46_1719	525_46_134	108_46_1	194_46_1	239_46_254	112_46_1	9_46_1	917_46_117	250_46_89
26_46_1	776_46_289	14_46_1	80_46_1	54_03_487	35_46_1	77_46_1696	525_46_152	108_46_1	194_46_1	239_46_260	112_46_1	9_46_1	917_46_114	250_46_82
26_46_1	776_46_291	14_46_1	80_46_1	54_03_495	35_46_1	77_46_1691	525_46_137	108_46_1	194_46_1	239_46_281	112_46_1	9_46_1	917_46_102	250_46_83
26_46_1	776_46_278	14_46_1	80_46_1	54_03_523	35_46_1	77_46_1654	525_46_150	108_46_1	194_46_1	239_46_284	112_46_1	9_46_1	917_46_115	250_46_76
26_46_1	776_46_280	14_46_1	80_46_1	54_03_508	35_46_1	77_46_1678	525_46_168	108_46_1	194_46_1	239_46_254	112_46_1	9_46_1	917_46_117	250_46_75
26_46_1	776_46_271	14_46_1	80_46_1	54_03_501	35_46_1	77_46_1692	525_46_171	108_46_1	194_46_1	239_46_259	112_46_1	9_46_1	917_46_128	250_46_58
26_46_1	776_46_281	14_46_1	80_46_1	54_03_515	35_46_1	77_46_1690	525_46_155	108_46_1	194_46_1	239_46_247	112_46_1	9_46_1	917_46_135	250_46_57
26_46_1	776_46_260	14_46_1	80_46_1	54_03_538	35_46_1	77_46_1693	525_46_150	108_46_1	194_46_1	239_46_254	112_46_1	9_46_1	917_46_134	250_46_51
26_46_1	776_46_235	14_46_1	80_46_1	54_03_535	35_46_1	77_46_1684	525_46_165	108_46_1	194_46_1	239_46_264	112_46_1	9_46_1	917_46_140	250_46_57
26_46_1	776_46_255	14_46_1	80_46_1	54_03_512	35_46_1	77_46_1698	525_46_159	108_46_1	194_46_1	239_46_248	112_46_1	9_46_1	917_46_147	250_46_61
26_46_1	776_46_260	14_46_1	80_46_1	54_03_507	35_46_1	77_46_1688	525_46_164	108_46_1	194_46_1	239_46_246	112_46_1	9_46_1	917_46_162	250_46_53
26_46_1	776_46_272	14_46_1	80_46_1	54_03_485	35_46_1	77_46_1730	525_46_172	108_46_1	194_46_1	239_46_220	112_46_1	9_46_1	917_46_152	250_46_49
26_46_1	776_46_294	14_46_1	80_46_1	54_03_467	35_46_1	77_46_1740	525_46_160	108_46_1	194_46_1	239_46_227	112_46_1	9_46_1	917_46_152	250_46_40
26_46_1	776_46_297	14_46_1	80_46_1	54_03_460	35_46_1	77_46_1731	525_46_158	108_46_1	194_46_1	239_46_221	112_46_1	9_46_1	917_46_168	250_46_45
26_46_1	776_46_292	14_46_1	80_46_1	54_03_489	35_46_1	77_46_1714	525_46_147	108_46_1	194_46_1	239_46_222	112_46_1	9_46_1	917_46_174	250_46_42
26_46_1	776_46_286	14_46_1	80_46_1	54_03_501	35_46_1	77_46_1700	525_46_138	108_46_1	194_46_1	239_46_231	112_46_1	9_46_1	917_46_183	250_46_41
26_46_1	776_46_274	14_46_1	80_46_1	54_03_524	35_46_1	77_46_1694	525_46_129	108_46_1	194_46_1	239_46_228	112_46_1	9_46_1	917_46_192	250_46_39
26_46_1	776_46_280	14_46_1	80_46_1	54_03_527	35_46_1	77_46_1672	525_46_126	108_46_1	194_46_1	239_46_231	112_46_1	9_46_1	917_46_200	250_46_44
26_46_1	776_46_269	14_46_1	80_46_1	54_03_531	35_46_1	77_46_1670	525_46_124	108_46_1	194_46_1	239_46_233	112_46_1	9_46_1	917_46_210	250_46_43
26_46_1	776_46_264	14_46_1	80_46_1	54_03_514	35_46_1	77_46_1690	525_46_119	108_46_1	194_46_1	239_46_244	112_46_1	9_46_1	917_46_209	250_46_39
26_46_1	776_46_264	14_46_1	80_46_1	54_03_498	35_46_1	77_46_1682	525_46_122	108_46_1	194_46_1	239_46_249	112_46_1	9_46_1	917_46_215	250_46_50
26_46_1	776_46_273	14_46_1	80_46_1	54_03_478	35_46_1	77_46_1673	525_46_115	108_46_1	194_46_1	239_46_278	112_46_1	9_46_1	917_46_216	250_46_47
26_46_1	776_46_267	14_46_1	80_46_1	54_03_491	35_46_1	77_46_1711	525_46_122	108_46_1	194_46_1	239_46_256	112_46_1	9_46_1	917_46_191	250_46_42
26_46_1	776_46_291	14_46_1	80_46_1	54_03_494	35_46_1	77_46_1692	525_46_110	108_46_1	194_46_1	239_46_251	112_46_1	9_46_1	917_46_200	250_46_42
26_46_1	776_46_286	14_46_1	80_46_1	54_03_504	35_46_1	77_46_1686	525_46_113	108_46_1	194_46_1	239_46_247	112_46_1	9_46_1	917_46_202	250_46_42
26_46_1	776_46_320	14_46_1	80_46_1	54_03_480	35_46_1	77_46_1704	525_46_116	108_46_1	194_46_1	239_46_243	112_46_1	9_46_1	917_46_174	250_46_43
26_46_1	776_46_314	14_46_1	80_46_1	54_03_486	35_46_1	77_46_1698	525_46_102	108_46_1	194_46_1	239_46_254	112_46_1	9_46_1	917_46_174	250_46_51
26_46_1	776_46_313	14_46_1	80_46_1	54_03_504	35_46_1	77_46_1654	525_46_98	108_46_1	194_46_1	239_46_283	112_46_1	9_46_1	917_46_169	250_46_58
26_46_1	776_46_326	14_46_1	80_46_1	54_03_526	35_46_1	77_46_1618	525_46_120	108_46_1	194_46_1	239_46_279	112_46_1	9_46_1	917_46_158	250_46_53
26_46_1	776_46_306	14_46_1	80_46_1	54_03_529	35_46_1	77_46_1649	525_46_111	108_46_1	194_46_1	239_46_276	112_46_1	9_46_1	917_46_159	250_46_50
26_46_1	776_46_304	14_46_1	80_46_1	54_03_521	35_46_1	77_46_1644	525_46_125	108_46_1	194_46_1	239_46_273	112_46_1	9_46_1	917_46_173	250_46_40
26_46_1	776_46_300	14_46_1	80_46_1	54_03_493	35_46_1	77_46_1662	525_46_137	108_46_1	194_46_1	239_46_265	112_46_1	9_46_1	917_46_180	250_46_43
26_46_1	776_46_301	14_46_1	80_46_1	54_03_506	35_46_1	77_46_1665	525_46_135	108_46_1	194_46_1	239_46_274	112_46_1	9_46_1	917_46_160	250_46_39
26_46_1	776_46_301	14_46_1	80_46_1	54_03_509	35_46_1	77_46_1660	525_46_136	108_46_1	194_46_1	239_46_265	112_46_1	9_46_1	917_46_169	250_46_40
26_46_1	776_46_305	14_46_1	80_46_1	54_03_508	35_46_1	77_46_1628	525_46_150	108_46_1	194_46_1	239_46_279	112_46_1	9_46_1	917_46_170	250_46_40
26_46_1	776_46_308	14_46_1	80_46_1	54_03_496	35_46_1	77_46_1614	525_46_148	108_46_1	194_46_1	239_46_288	112_46_1	9_46_1	917_46_177	250_46_49
26_46_1	776_46_316	14_46_1	80_46_1	54_03_522	35_46_1	77_46_1612	525_46_147	108_46_1	194_46_1	239_46_263	112_46_1	9_46_1	917_46_173	250_46_47
26_46_1	776_46_323	14_46_1	80_46_1	54_03_504	35_46_1	77_46_1615	525_46_169	108_46_1	194_46_1	239_46_231	112_46_1	9_46_1	917_46_182	250_46_56
26_46_1	776_46_327	14_46_1	80_46_1	54_03_513	35_46_1	77_46_1608	525_46_182	108_46_1	194_46_1	239_46_227	112_46_1	9_46_1	917_46_170	250_46_53
26_46_1	776_46_321	14_46_1	80_46_1	54_03_546	35_46_1	77_46_1617	525_46_176	108_46_1	194_46_1	239_46_237	112_46_1	9_46_1	917_46_141	250_46_42
26_46_1	776_46_342	14_46_1	80_46_1	54_03_517	35_46_1	77_46_1603	525_46_175	108_46_1	194_46_1	239_46_244	112_46_1	9_46_1	917_46_150	250_46_49
26_46_1	776_46_326	14_46_1	80_46_1	54_03_525	35_46_1	77_46_1585	525_46_176	108_46_1	194_46_1	239_46_227	112_46_1	9_46_1	917_46_176	250_46_65
26_46_1	776_46_321	14_46_1	80_46_1	54_03_542	35_46_1	77_46_1595	525_46_179	108_46_1	194_46_1	239_46_223	112_46_1	9_46_1	917_46_168	250_46_51
26_46_1	776_46_320	14_46_1	80_46_1	54_03_541	35_46_1	77_46_1637	525_46_158	108_46_1	194_46_1	239_46_220	112_46_1	9_46_1	917_46_153	250_46_51
26_46_1	776_46_325	14_46_1	80_46_1	54_03_529	35_46_1	77_46_1679	525_46_141	108_46_1	194_46_1	239_46_231	112_46_1	9_46_1	917_46_139	250_46_35
26_46_1	776_46_347	14_46_1	80_46_1	54_03_515	35_46_1	77_46_1700	525_46_140	108_46_1	194_46_1	239_46_223	112_46_1	9_46_1	917_46_124	250_46_30
26_46_1	776_46_328	14_46_1	80_46_1	54_03_530	35_46_1	77_46_1709	525_46_132	108_46_1	194_46_1	239_46_206	112_46_1	9_46_1	917_46_148	250_46_25
26_46_1	776_46_301	14_46_1	80_46_1	54_03_533	35_46_1	77_46_1714	525_46_122	108_46_1	194_46_1	239_46_224	112_46_1	9_46_1	917_46_150	250_46_36
26_46_1	776_46_335	14_46_1	80_46_1	54_03_499	35_46_1	77_46_1703	525_46_124	108_46_1	194_46_1	239_46_229	112_46_1	9_46_1	917_46_152	250_46_38
26_46_1	776_46_319	14_46_1	80_46_1	54_03_511	35_46_1	77_46_1705	525_46_122	108_46_1	194_46_1	239_46_239	112_46_1	9_46_1	917_46_151	250_46_33
26_46_1	776_46_315	14_46_1	80_46_1	54_03_508	35_46_1	77_46_1721	525_46_130	108_46_1	194_46_1	239_46_236	112_46_1	9_46_1	917_46_134	250_46_35
26_46_1	776_46_291	14_46_1	80_46_1	54_03_523	35_46_1	77_46_1698	525_46_130	108_46_1	194_46_1	239_46_245	112_46_1	9_46_1	917_46_150	250_46_42
26_46_1	776_46_291	14_46_1	80_46_1	54_03_520	35_46_1	77_46_1750	525_46_114	108_46_1	194_46_1	239_46_223	112_46_1	9_46_1	917_46_134	250_46_48
26_46_1	776_46_278	14_46_1	80_46_1	54_03_544	35_46_1	77_46_1718	525_46_110	108_46_1	194_46_1	239_46_236	112_46_1	9_46_1	917_46_140	250_46_53
26_46_1	776_46_284	14_46_1	80_46_1	54_03_525	35_46_1	77_46_1739	525_46_105	108_46_1	194_46_1	239_46_242	112_46_1	9_46_1	917_46_126	250_46_58
26_46_1	776_46_299	14_46_1	80_46_1	54_03_526	35_46_1	77_46_1724	525_46_92	108_46_1	194_46_1	239_46_250	112_46_1	9_46_1	917_46_131	250_46_58
26_46_1	776_46_296	14_46_1	80_46_1	54_03_545	35_46_1	77_46_1718	525_46_114	108_46_1	194_46_1	239_46_236	112_46_1	9_46_1	917_46_119	250_46_52
26_46_1	776_46_327	14_46_1	80_46_1	54_03_519	35_46_1	77_46_1723	525_46_107	108_46_1	194_46_1	239_46_233	112_46_1	9_46_1	917_46_126	250_46_45
26_46_1	776_46_310	14_46_1	80_46_1	54_03_516	35_46_1	77_46_1758	525_46_95	108_46_1	194_46_1	239_46_243	112_46_1	9_46_1	917_46_119	250_46_39
26_46_1	776_46_310	14_46_1	80_46_1	54_03_509	35_46_1	77_46_1774	525_46_103	108_46_1	194_46_1	239_46_233	112_46_1	9_46_1	917_46_107	250_46_44
26_46_1	776_46_331	14_46_1	80_46_1	54_03_518	35_46_1	77_46_1718	525_46_116	108_46_1	194_46_1	239_46_239	112_46_1	9_46_1	917_46_117	250_46_41
26_46_1	776_46_309	14_46_1	80_46_1	54_03_498	35_46_1	77_46_1781	525_46_113	108_46_1	194_46_1	239_46_243	112_46_1	9_46_1	917_46_107	250_46_29
26_46_1	776_46_315	14_46_1	80_46_1	54_03_479	35_46_1	77_46_1794	525_46_108	108_46_1	194_46_1	239_46_236	112_46_1	9_46_1	917_46_115	250_46_33
26_46_1	776_46_334	14_46_1	80_46_1	54_03_461	35_46_1	77_46_1800	525_46_112	108_46_1	194_46_1	239_46_232	112_46_1	9_46_1	917_46_105	250_46_36
26_46_1	776_46_332	14_46_1	80_46_1	54_03_484	35_46_1	77_46_1783	525_46_110	108_46_1	194_46_1	239_46_237	112_46_1	9_46_1	917_46_97	250_46_37
26_46_1	776_46_307	14_46_1	80_46_1	54_03_506	35_46_1	77_46_1760	525_46_104	108_46_1	194_46_1	239_46_251	112_46_1	9_46_1	917_46_109	250_46_43
26_46_1	776_46_288	14_46_1	80_46_1	54_03_495	35_46_1	77_46_1774	525_46_117	108_46_1	194_46_1	239_46_259	112_46_1	9_46_1	917_46_100	250_46_47
26_46_1	776_46_312	14_46_1	80_46_1	54_03_465	35_46_1	77_46_1765	525_46_124	108_46_1	194_46_1	239_46_270	112_46_1	9_46_1	917_46_105	250_46_39
26_46_1	776_46_299	14_46_1	80_46_1	54_03_482	35_46_1	77_46_1793	525_46_98	108_46_1	194_46_1	239_46_278	112_46_1	9_46_1	917_46_93	250_46_37
26_46_1	776_46_343	14_46_1	80_46_1	54_03_451	35_46_1	77_46_1781	525_46_102	108_46_1	194_46_1	239_46_277	112_46_1	9_46_1	917_46_91	250_46_35
26_46_1	776_46_354	14_46_1	80_46_1	54_03_438	35_46_1	77_46_1808	525_46_104	108_46_1	194_46_1	239_46_242	112_46_1	9_46_1	917_46_93	250_46_41
26_46_1	776_46_380	14_46_1	80_46_1	54_03_450	35_46_1	77_46_1738	525_46_109	108_46_1	194_46_1	239_46_273	112_46_1	9_46_1	917_46_84	250_46_46
26_46_1	776_46_361	14_46_1	80_46_1	54_03_436	35_46_1	77_46_1771	525_46_112	108_46_1	194_46_1	239_46_255	112_46_1	9_46_1	917_46_84	250_46_61
26_46_1	776_46_355	14_46_1	80_46_1	54_03_446	35_46_1	77_46_1745	525_46_119	108_46_1	194_46_1	239_46_269	112_46_1	9_46_1	917_46_93	250_46_53
26_46_1	776_46_366	14_46_1	80_46_1	54_03_454	35_46_1	77_46_1716	525_46_103	108_46_1	194_46_1	239_46_297	112_46_1	9_46_1	917_46_88	250_46_56
26_46_1	776_46_344	14_46_1	80_46_1	54_03_470	35_46_1	77_46_1749	525_46_99	108_46_1	194_46_1	239_46_276	112_46_1	9_46_1	917_46_87	250_46_55
26_46_1	776_46_361	14_46_1	80_46_1	54_03_465	35_46_1	77_46_1736	525_46_103	108_46_1	194_46_1	239_46_269	112_46_1	9_46_1	917_46_86	250_46_60
26_46_1	776_46_352	14_46_1	80_46_1	54_03_486	35_46_1	77_46_1736	525_46_110	108_46_1	194_46_1	239_46_251	112_46_1	9_46_1	917_46_79	250_46_66
26_46_1	776_46_329	14_46_1	80_46_1	54_03_490	35_46_1	77_46_1736	525_46_110	108_46_1	194_46_1	239_46_259	112_46_1	9_46_1	917_46_93	250_46_63
26_46_1	776_46_365	14_46_1	80_46_1	54_03_463	35_46_1	77_46_1719	525_46_103	108_46_1	194_46_1	239_46_269	112_46_1	9_46_1	917_46_94	250_46_67
26_46_1	776_46_355	14_46_1	80_46_1	54_03_493	35_46_1	77_46_1707	525_46_89	108_46_1	194_46_1	239_46_282	112_46_1	9_46_1	917_46_102	250_46_52
26_46_1	776_46_348	14_46_1	80_46_1	54_03_499	35_46_1	77_46_1745	525_46_80	108_46_1	194_46_1	239_46_269	112_46_1	9_46_1	917_46_84	250_46_55
26_46_1	776_46_309	14_46_1	80_46_1	54_03_495	35_46_1	77_46_1767	525_46_73	108_46_1	194_46_1	239_46_302	112_46_1	9_46_1	917_46_81	250_46_53
26_46_1	776_46_308	14_46_1	80_46_1	54_03_485	35_46_1	77_46_1781	525_46_76	108_46_1	194_46_1	239_46_305	112_46_1	9_46_1	917_46_64	250_46_61
26_46_1	776_46_310	14_46_1	80_46_1	54_03_477	35_46_1	77_46_1790	525_46_85	108_46_1	194_46_1	239_46_291	112_46_1	9_46_1	917_46_65	250_46_62
26_46_1	776_46_329	14_46_1	80_46_1	54_03_496	35_46_1	77_46_1772	525_46_88	108_46_1	194_46_1	239_46_266	112_46_1	9_46_1	917_46_52	250_46_77
26_46_1	776_46_312	14_46_1	80_46_1	54_03_512	35_46_1	77_46_1786	525_46_90	108_46_1	194_46_1	239_46_261	112_46_1	9_46_1	917_46_52	250_46_67
26_46_1	776_46_311	14_46_1	80_46_1	54_03_506	35_46_1	77_46_1770	525_46_89	108_46_1	194_46_1	239_46_272	112_46_1	9_46_1	917_46_65	250_46_67
26_46_1	776_46_313	14_46_1	80_46_1	54_03_523	35_46_1	77_46_1762	525_46_93	108_46_1	194_46_1	239_46_267	112_46_1	9_46_1	917_46_62	250_46_60
26_46_1	776_46_320	14_46_1	80_46_1	54_03_528	35_46_1	77_46_1721	525_46_100	108_46_1	194_46_1	239_46_278	112_46_1	9_46_1	917_46_73	250_46_60
26_46_1	776_46_321	14_46_1	80_46_1	54_03_517	35_46_1	77_46_1708	525_46_89	108_46_1	194_46_1	239_46_303	112_46_1	9_46_1	917_46_80	250_46_62
26_46_1	776_46_335	14_46_1	80_46_1	54_03_483	35_46_1	77_46_1698	525_46_95	108_46_1	194_46_1	239_46_331	112_46_1	9_46_1	917_46_80	250_46_57
26_46_1	776_46_353	14_46_1	80_46_1	54_03_485	35_46_1	77_46_1703	525_46_80	108_46_1	194_46_1	239_46_316	112_46_1	9_46_1	917_46_90	250_46_51
26_46_1	776_46_360	14_46_1	80_46_1	54_03_474	35_46_1	77_46_1695	525_46_70	108_46_1	194_46_1	239_46_334	112_46_1	9_46_1	917_46_87	250_46_59
26_46_1	776_46_356	14_46_1	80_46_1	54_03_476	35_46_1	77_46_1640	525_46_77	108_46_1	194_46_1	239_46_365	112_46_1	9_46_1	917_46_88	250_46_77
26_46_1	776_46_341	14_46_1	80_46_1	54_03_495	35_46_1	77_46_1655	525_46_71	108_46_1	194_46_1	239_46_368	112_46_1	9_46_1	917_46_95	250_46_54
26_46_1	776_46_348	14_46_1	80_46_1	54_03_500	35_46_1	77_46_1639	525_46_57	108_46_1	194_46_1	239_46_384	112_46_1	9_46_1	917_46_91	250_46_60
26_46_1	776_46_351	14_46_1	80_46_1	54_03_486	35_46_1	77_46_1626	525_46_50	108_46_1	194_46_1	239_46_407	112_46_1	9_46_1	917_46_99	250_46_61
26_46_1	776_46_376	14_46_1	80_46_1	54_03_477	35_46_1	77_46_1617	525_46_46	108_46_1	194_46_1	239_46_407	112_46_1	9_46_1	917_46_112	250_46_45
26_46_1	776_46_372	14_46_1	80_46_1	54_03_499	35_46_1	77_46_1592	525_46_46	108_46_1	194_46_1	239_46_406	112_46_1	9_46_1	917_46_114	250_46_51
26_46_1	776_46_416	14_46_1	80_46_1	54_03_511	35_46_1	77_46_1572	525_46_43	108_46_1	194_46_1	239_46_396	112_46_1	9_46_1	917_46_102	250_46_40
26_46_1	776_46_414	14_46_1	80_46_1	54_03_536	35_46_1	77_46_1568	525_46_41	108_46_1	194_46_1	239_46_392	112_46_1	9_46_1	917_46_108	250_46_21
26_46_1	776_46_386	14_46_1	80_46_1	54_03_530	35_46_1	77_46_1620	525_46_40	108_46_1	194_46_1	239_46_379	112_46_1	9_46_1	917_46_104	250_46_21
26_46_1	776_46_402	14_46_1	80_46_1	54_03_516	35_46_1	77_46_1606	525_46_47	108_46_1	194_46_1	239_46_381	112_46_1	9_46_1	917_46_104	250_46_24
26_46_1	776_46_397	14_46_1	80_46_1	54_03_496	35_46_1	77_46_1602	525_46_54	108_46_1	194_46_1	239_46_399	112_46_1	9_46_1	917_46_110	250_46_22
26_46_1	776_46_400	14_46_1	80_46_1	54_03_486	35_46_1	77_46_1631	525_46_48	108_46_1	194_46_1	239_46_396	112_46_1	9_46_1	917_46_100	250_46_18
26_46_1	776_46_434	14_46_1	80_46_1	54_03_468	35_46_1	77_46_1600	525_46_38	108_46_1	194_46_1	239_46_413	112_46_1	9_46_1	917_46_100	250_46_27
26_46_1	776_46_396	14_46_1	80_46_1	54_03_500	35_46_1	77_46_1573	525_46_48	108_46_1	194_46_1	239_46_429	112_46_1	9_46_1	917_46_110	250_46_24
26_46_1	776_46_380	14_46_1	80_46_1	54_03_506	35_46_1	77_46_1589	525_46_40	108_46_1	194_46_1	239_46_433	112_46_1	9_46_1	917_46_107	250_46_25
26_46_1	776_46_428	14_46_1	80_46_1	54_03_483	35_46_1	77_46_1567	525_46_43	108_46_1	194_46_1	239_46_423	112_46_1	9_46_1	917_46_102	250_46_34
26_46_1	776_46_420	14_46_1	80_46_1	54_03_476	35_46_1	77_46_1591	525_46_50	108_46_1	194_46_1	239_46_434	112_46_1	9_46_1	917_46_83	250_46_26
26_46_1	776_46_414	14_46_1	80_46_1	54_03_472	35_46_1	77_46_1593	525_46_56	108_46_1	194_46_1	239_46_436	112_46_1	9_46_1	917_46_81	250_46_28
26_46_1	776_46_423	14_46_1	80_46_1	54_03_478	35_46_1	77_46_1606	525_46_50	108_46_1	194_46_1	239_46_406	112_46_1	9_46_1	917_46_98	250_46_19
26_46_1	776_46_413	14_46_1	80_46_1	54_03_510	35_46_1	77_46_1571	525_46_67	108_46_1	194_46_1	239_46_406	112_46_1	9_46_1	917_46_89	250_46_24
26_46_1	776_46_431	14_46_1	80_46_1	54_03_500	35_46_1	77_46_1544	525_46_59	108_46_1	194_46_1	239_46_437	112_46_1	9_46_1	917_46_82	250_46_27
26_46_1	776_46_455	14_46_1	80_46_1	54_03_493	35_46_1	77_46_1515	525_46_55	108_46_1	194_46_1	239_46_436	112_46_1	9_46_1	917_46_93	250_46_33
26_46_1	776_46_433	14_46_1	80_46_1	54_03_484	35_46_1	77_46_1557	525_46_66	108_46_1	194_46_1	239_46_439	112_46_1	9_46_1	917_46_73	250_46_28
26_46_1	776_46_438	14_46_1	80_46_1	54_03_492	35_46_1	77_46_1563	525_46_61	108_46_1	194_46_1	239_46_423	112_46_1	9_46_1	917_46_72	250_46_30
26_46_1	776_46_429	14_46_1	80_46_1	54_03_509	35_46_1	77_46_1573	525_46_60	108_46_1	194_46_1	239_46_416	112_46_1	9_46_1	917_46_71	250_46_21
26_46_1	776_46_412	14_46_1	80_46_1	54_03_489	35_46_1	77_46_1610	525_46_59	108_46_1	194_46_1	239_46_425	112_46_1	9_46_1	917_46_61	250_46_22
26_46_1	776_46_429	14_46_1	80_46_1	54_03_499	35_46_1	77_46_1612	525_46_68	108_46_1	194_46_1	239_46_390	112_46_1	9_46_1	917_46_65	250_46_16
26_46_1	776_46_476	14_46_1	80_46_1	54_03_465	35_46_1	77_46_1591	525_46_56	108_46_1	194_46_1	239_46_412	112_46_1	9_46_1	917_46_59	250_46_20
26_46_1	776_46_480	14_46_1	80_46_1	54_03_472	35_46_1	77_46_1567	525_46_48	108_46_1	194_46_1	239_46_429	112_46_1	9_46_1	917_46_62	250_46_22
26_46_1	776_46_498	14_46_1	80_46_1	54_03_452	35_46_1	77_46_1599	525_46_49	108_46_1	194_46_1	239_46_391	112_46_1	9_46_1	917_46_69	250_46_22
26_46_1	776_46_518	14_46_1	80_46_1	54_03_447	35_46_1	77_46_1580	525_46_40	108_46_1	194_46_1	239_46_402	112_46_1	9_46_1	917_46_76	250_46_17
26_46_1	776_46_492	14_46_1	80_46_1	54_03_475	35_46_1	77_46_1573	525_46_36	108_46_1	194_46_1	239_46_405	112_46_1	9_46_1	917_46_75	250_46_24
26_46_1	776_46_505	14_46_1	80_46_1	54_03_466	35_46_1	77_46_1552	525_46_37	108_46_1	194_46_1	239_46_432	112_46_1	9_46_1	917_46_71	250_46_17
26_46_1	776_46_491	14_46_1	80_46_1	54_03_458	35_46_1	77_46_1564	525_46_39	108_46_1	194_46_1	239_46_439	112_46_1	9_46_1	917_46_66	250_46_23
26_46_1	776_46_468	14_46_1	80_46_1	54_03_465	35_46_1	77_46_1602	525_46_33	108_46_1	194_46_1	239_46_432	112_46_1	9_46_1	917_46_58	250_46_22
26_46_1	776_46_455	14_46_1	80_46_1	54_03_443	35_46_1	77_46_1642	525_46_28	108_46_1	194_46_1	239_46_438	112_46_1	9_46_1	917_46_52	250_46_22
26_46_1	776_46_449	14_46_1	80_46_1	54_03_445	35_46_1	77_46_1659	525_46_21	108_46_1	194_46_1	239_46_429	112_46_1	9_46_1	917_46_52	250_46_25
26_46_1	776_46_457	14_46_1	80_46_1	54_03_480	35_46_1	77_46_1609	525_46_16	108_46_1	194_46_1	239_46_443	112_46_1	9_46_1	917_46_56	250_46_19
26_46_1	776_46_457	14_46_1	80_46_1	54_03_480	35_46_1	77_46_1610	525_46_13	108_46_1	194_46_1	239_46_430	112_46_1	9_46_1	917_46_66	250_46_24
26_46_1	776_46_459	14_46_1	80_46_1	54_03_474	35_46_1	77_46_1625	525_46_12	108_46_1	194_46_1	239_46_416	112_46_1	9_46_1	917_46_67	250_46_27
26_46_1	776_46_444	14_46_1	80_46_1	54_03_469	35_46_1	77_46_1621	525_46_18	108_46_1	194_46_1	239_46_417	112_46_1	9_46_1	917_46_80	250_46_31
26_46_1	776_46_476	14_46_1	80_46_1	54_03_490	35_46_1	77_46_1594	525_46_21	108_46_1	194_46_1	239_46_391	112_46_1	9_46_1	917_46_88	250_46_20
26_46_1	776_46_486	14_46_1	80_46_1	54_03_456	35_46_1	77_46_1613	525_46_18	108_46_1	194_46_1	239_46_365	112_46_1	9_46_1	917_46_113	250_46_29
26_46_1	776_46_455	14_46_1	80_46_1	54_03_501	35_46_1	77_46_1589	525_46_14	108_46_1	194_46_1	239_46_376	112_46_1	9_46_1	917_46_122	250_46_23
26_46_1	776_46_471	14_46_1	80_46_1	54_03_501	35_46_1	77_46_1601	525_46_9	108_46_1	194_46_1	239_46_360	112_46_1	9_46_1	917_46_119	250_46_19
26_46_1	776_46_484	14_46_1	80_46_1	54_03_472	35_46_1	77_46_1630	525_46_8	108_46_1	194_46_1	239_46_356	112_46_1	9_46_1	917_46_106	250_46_24
26_46_1	776_46_487	14_46_1	80_46_1	54_03_458	35_46_1	77_46_1609	525_46_7	108_46_1	194_46_1	239_46_381	112_46_1	9_46_1	917_46_112	250_46_26
26_46_1	776_46_492	14_46_1	80_46_1	54_03_478	35_46_1	77_46_1587	525_46_10	108_46_1	194_46_1	239_46_383	112_46_1	9_46_1	917_46_109	250_46_21
26_46_1	776_46_478	14_46_1	80_46_1	54_03_459	35_46_1	77_46_1607	525_46_10	108_46_1	194_46_1	239_46_411	112_46_1	9_46_1	917_46_95	250_46_20
26_46_1	776_46_451	14_46_1	80_46_1	54_03_492	35_46_1	77_46_1599	525_46_6	108_46_1	194_46_1	239_46_405	112_46_1	9_46_1	917_46_94	250_46_33
26_46_1	776_46_448	14_46_1	80_46_1	54_03_476	35_46_1	77_46_1610	525_46_10	108_46_1	194_46_1	239_46_404	112_46_1	9_46_1	917_46_100	250_46_31
26_46_1	776_46_405	14_46_1	80_46_1	54_03_465	35_46_1	77_46_1644	525_46_7	108_46_1	194_46_1	239_46_443	112_46_1	9_46_1	917_46_87	250_46_29
26_46_1	776_46_399	14_46_1	80_46_1	54_03_461	35_46_1	77_46_1649	525_46_7	108_46_1	194_46_1	239_46_445	112_46_1	9_46_1	917_46_90	250_46_29
26_46_1	776_46_381	14_46_1	80_46_1	54_03_475	35_46_1	77_46_1652	525_46_10	108_46_1	194_46_1	239_46_439	112_46_1	9_46_1	917_46_85	250_46_38
26_46_1	776_46_381	14_46_1	80_46_1	54_03_486	35_46_1	77_46_1636	525_46_15	108_46_1	194_46_1	239_46_430	112_46_1	9_46_1	917_46_85	250_46_47
26_46_1	776_46_351	14_46_1	80_46_1	54_03_484	35_46_1	77_46_1635	525_46_20	108_46_1	194_46_1	239_46_439	112_46_1	9_46_1	917_46_96	250_46_55
26_46_1	776_46_364	14_46_1	80_46_1	54_03_472	35_46_1	77_46_1628	525_46_19	108_46_1	194_46_1	239_46_449	112_46_1	9_46_1	917_46_101	250_46_47
26_46_1	776_46_368	14_46_1	80_46_1	54_03_470	35_46_1	77_46_1611	525_46_22	108_46_1	194_46_1	239_46_446	112_46_1	9_46_1	917_46_109	250_46_54
26_46_1	776_46_377	14_46_1	80_46_1	54_03_474	35_46_1	77_46_1602	525_46_24	108_46_1	194_46_1	239_46_412	112_46_1	9_46_1	917_46_122	250_46_69
26_46_1	776_46_357	14_46_1	80_46_1	54_03_489	35_46_1	77_46_1597	525_46_14	108_46_1	194_46_1	239_46_434	112_46_1	9_46_1	917_46_116	250_46_73
26_46_1	776_46_352	14_46_1	80_46_1	54_03_510	35_46_1	77_46_1588	525_46_11	108_46_1	194_46_1	239_46_433	112_46_1	9_46_1	917_46_119	250_46_67
26_46_1	776_46_351	14_46_1	80_46_1	54_03_515	35_46_1	77_46_1608	525_46_14	108_46_1	194_46_1	239_46_407	112_46_1	9_46_1	917_46_121	250_46_64
26_46_1	776_46_342	14_46_1	80_46_1	54_03_507	35_46_1	77_46_1610	525_46_13	108_46_1	194_46_1	239_46_428	112_46_1	9_46_1	917_46_123	250_46_57
26_46_1	776_46_340	14_46_1	80_46_1	54_03_492	35_46_1	77_46_1628	525_46_14	108_46_1	194_46_1	239_46_423	112_46_1	9_46_1	917_46_111	250_46_72
26_46_1	776_46_340	14_46_1	80_46_1	54_03_516	35_46_1	77_46_1630	525_46_19	108_46_1	194_46_1	239_46_415	112_46_1	9_46_1	917_46_107	250_46_53
26_46_1	776_46_353	14_46_1	80_46_1	54_03_500	35_46_1	77_46_1628	525_46_14	108_46_1	194_46_1	239_46_414	112_46_1	9_46_1	917_46_118	250_46_53
26_46_1	776_46_354	14_46_1	80_46_1	54_03_496	35_46_1	77_46_1656	525_46_15	108_46_1	194_46_1	239_46_386	112_46_1	9_46_1	917_46_120	250_46_53
26_46_1	776_46_370	14_46_1	80_46_1	54_03_498	35_46_1	77_46_1633	525_46_24	108_46_1	194_46_1	239_46_386	112_46_1	9_46_1	917_46_122	250_46_47
26_46_1	776_46_357	14_46_1	80_46_1	54_03_476	35_46_1	77_46_1617	525_46_25	108_46_1	194_46_1	239_46_397	112_46_1	9_46_1	917_46_147	250_46_61
26_46_1	776_46_379	14_46_1	80_46_1	54_03_447	35_46_1	77_46_1634	525_46_36	108_46_1	194_46_1	239_46_374	112_46_1	9_46_1	917_46_143	250_46_67
26_46_1	776_46_350	14_46_1	80_46_1	54_03_463	35_46_1	77_46_1629	525_46_48	108_46_1	194_46_1	239_46_386	112_46_1	9_46_1	917_46_139	250_46_65
26_46_1	776_46_380	14_46_1	80_46_1	54_03_468	35_46_1	77_46_1576	525_46_46	108_46_1	194_46_1	239_46_408	112_46_1	9_46_1	917_46_138	250_46_64
26_46_1	776_46_371	14_46_1	80_46_1	54_03_474	35_46_1	77_46_1560	525_46_59	108_46_1	194_46_1	239_46_403	112_46_1	9_46_1	917_46_146	250_46_67
26_46_1	776_46_380	14_46_1	80_46_1	54_03_475	35_46_1	77_46_1546	525_46_52	108_46_1	194_46_1	239_46_407	112_46_1	9_46_1	917_46_153	250_46_67
26_46_1	776_46_360	14_46_1	80_46_1	54_03_509	35_46_1	77_46_1545	525_46_67	108_46_1	194_46_1	239_46_399	112_46_1	9_46_1	917_46_148	250_46_51
26_46_1	776_46_403	14_46_1	80_46_1	54_03_495	35_46_1	77_46_1491	525_46_59	108_46_1	194_46_1	239_46_423	112_46_1	9_46_1	917_46_151	250_46_57
26_46_1	776_46_397	14_46_1	80_46_1	54_03_503	35_46_1	77_46_1485	525_46_54	108_46_1	194_46_1	239_46_423	112_46_1	9_46_1	917_46_160	250_46_57
26_46_1	776_46_416	14_46_1	80_46_1	54_03_522	35_46_1	77_46_1461	525_46_49	108_46_1	194_46_1	239_46_439	112_46_1	9_46_1	917_46_156	250_46_37
26_46_1	776_46_433	14_46_1	80_46_1	54_03_511	35_46_1	77_46_1444	525_46_60	108_46_1	194_46_1	239_46_427	112_46_1	9_46_1	917_46_165	250_46_40
26_46_1	776_46_422	14_46_1	80_46_1	54_03_518	35_46_1	77_46_1458	525_46_50	108_46_1	194_46_1	239_46_423	112_46_1	9_46_1	917_46_175	250_46_33
26_46_1	776_46_415	14_46_1	80_46_1	54_03_523	35_46_1	77_46_1452	525_46_59	108_46_1	194_46_1	239_46_432	112_46_1	9_46_1	917_46_163	250_46_35
26_46_1	776_46_444	14_46_1	80_46_1	54_03_512	35_46_1	77_46_1401	525_46_59	108_46_1	194_46_1	239_46_445	112_46_1	9_46_1	917_46_175	250_46_44
26_46_1	776_46_437	14_46_1	80_46_1	54_03_500	35_46_1	77_46_1408	525_46_49	108_46_1	194_46_1	239_46_464	112_46_1	9_46_1	917_46_186	250_46_36
26_46_1	776_46_455	14_46_1	80_46_1	54_03_487	35_46_1	77_46_1398	525_46_52	108_46_1	194_46_1	239_46_475	112_46_1	9_46_1	917_46_170	250_46_43
26_46_1	776_46_420	14_46_1	80_46_1	54_03_533	35_46_1	77_46_1402	525_46_41	108_46_1	194_46_1	239_46_459	112_46_1	9_46_1	917_46_185	250_46_40
26_46_1	776_46_414	14_46_1	80_46_1	54_03_514	35_46_1	77_46_1438	525_46_39	108_46_1	194_46_1	239_46_435	112_46_1	9_46_1	917_46_199	250_46_41
26_46_1	776_46_401	14_46_1	80_46_1	54_03_517	35_46_1	77_46_1430	525_46_36	108_46_1	194_46_1	239_46_438	112_46_1	9_46_1	917_46_208	250_46_49
26_46_1	776_46_439	14_46_1	80_46_1	54_03_504	35_46_1	77_46_1410	525_46_38	108_46_1	194_46_1	239_46_426	112_46_1	9_46_1	917_46_220	250_46_43
26_46_1	776_46_410	14_46_1	80_46_1	54_03_524	35_46_1	77_46_1424	525_46_39	108_46_1	194_46_1	239_46_414	112_46_1	9_46_1	917_46_234	250_46_34
26_46_1	776_46_412	14_46_1	80_46_1	54_03_499	35_46_1	77_46_1439	525_46_41	108_46_1	194_46_1	239_46_425	112_46_1	9_46_1	917_46_227	250_46_37
26_46_1	776_46_417	14_46_1	80_46_1	54_03_490	35_46_1	77_46_1473	525_46_42	108_46_1	194_46_1	239_46_388	112_46_1	9_46_1	917_46_231	250_46_39
26_46_1	776_46_400	14_46_1	80_46_1	54_03_521	35_46_1	77_46_1482	525_46_39	108_46_1	194_46_1	239_46_362	112_46_1	9_46_1	917_46_232	250_46_44
26_46_1	776_46_415	14_46_1	80_46_1	54_03_508	35_46_1	77_46_1456	525_46_44	108_46_1	194_46_1	239_46_391	112_46_1	9_46_1	917_46_218	250_46_48
26_46_1	776_46_419	14_46_1	80_46_1	54_03_500	35_46_1	77_46_1457	525_46_46	108_46_1	194_46_1	239_46_394	112_46_1	9_46_1	917_46_231	250_46_33
26_46_1	776_46_431	14_46_1	80_46_1	54_03_471	35_46_1	77_46_1471	525_46_24	108_46_1	194_46_1	239_46_437	112_46_1	9_46_1	917_46_208	250_46_38
26_46_1	776_46_470	14_46_1	80_46_1	54_03_444	35_46_1	77_46_1470	525_46_32	108_46_1	194_46_1	239_46_424	112_46_1	9_46_1	917_46_202	250_46_38
26_46_1	776_46_474	14_46_1	80_46_1	54_03_459	35_46_1	77_46_1461	525_46_31	108_46_1	194_46_1	239_46_404	112_46_1	9_46_1	917_46_218	250_46_33
26_46_1	776_46_441	14_46_1	80_46_1	54_03_492	35_46_1	77_46_1436	525_46_34	108_46_1	194_46_1	239_46_417	112_46_1	9_46_1	917_46_227	250_46_33
26_46_1	776_46_470	14_46_1	80_46_1	54_03_471	35_46_1	77_46_1412	525_46_43	108_46_1	194_46_1	239_46_416	112_46_1	9_46_1	917_46_236	250_46_32
26_46_1	776_46_436	14_46_1	80_46_1	54_03_468	35_46_1	77_46_1447	525_46_46	108_46_1	194_46_1	239_46_423	112_46_1	9_46_1	917_46_223	250_46_37
26_46_1	776_46_426	14_46_1	80_46_1	54_03_469	35_46_1	77_46_1450	525_46_46	108_46_1	194_46_1	239_46_445	112_46_1	9_46_1	917_46_213	250_46_31
26_46_1	776_46_416	14_46_1	80_46_1	54_03_497	35_46_1	77_46_1457	525_46_48	108_46_1	194_46_1	239_46_420	112_46_1	9_46_1	917_46_214	250_46_28
26_46_1	776_46_421	14_46_1	80_46_1	54_03_484	35_46_1	77_46_1457	525_46_42	108_46_1	194_46_1	239_46_421	112_46_1	9_46_1	917_46_222	250_46_33
26_46_1	776_46_412	14_46_1	80_46_1	54_03_497	35_46_1	77_46_1435	525_46_36	108_46_1	194_46_1	239_46_408	112_46_1	9_46_1	917_46_257	250_46_35
26_46_1	776_46_413	14_46_1	80_46_1	54_03_534	35_46_1	77_46_1394	525_46_33	108_46_1	194_46_1	239_46_411	112_46_1	9_46_1	917_46_258	250_46_37
26_46_1	776_46_408	14_46_1	80_46_1	54_03_522	35_46_1	77_46_1404	525_46_34	108_46_1	194_46_1	239_46_441	112_46_1	9_46_1	917_46_243	250_46_27
26_46_1	776_46_375	14_46_1	80_46_1	54_03_513	35_46_1	77_46_1403	525_46_45	108_46_1	194_46_1	239_46_449	112_46_1	9_46_1	917_46_265	250_46_29
26_46_1	776_46_377	14_46_1	80_46_1	54_03_555	35_46_1	77_46_1361	525_46_31	108_46_1	194_46_1	239_46_461	112_46_1	9_46_1	917_46_276	250_46_19
26_46_1	776_46_383	14_46_1	80_46_1	54_03_549	35_46_1	77_46_1347	525_46_39	108_46_1	194_46_1	239_46_448	112_46_1	9_46_1	917_46_283	250_46_30
26_46_1	776_46_422	14_46_1	80_46_1	54_03_540	35_46_1	77_46_1329	525_46_28	108_46_1	194_46_1	239_46_465	112_46_1	9_46_1	917_46_273	250_46_23
26_46_1	776_46_457	14_46_1	80_46_1	54_03_533	35_46_1	77_46_1288	525_46_28	108_46_1	194_46_1	239_46_444	112_46_1	9_46_1	917_46_313	250_46_17
26_46_1	776_46_456	14_46_1	80_46_1	54_03_549	35_46_1	77_46_1269	525_46_29	108_46_1	194_46_1	239_46_445	112_46_1	9_46_1	917_46_320	250_46_12
26_46_1	776_46_434	14_46_1	80_46_1	54_03_537	35_46_1	77_46_1304	525_46_27	108_46_1	194_46_1	239_46_461	112_46_1	9_46_1	917_46_301	250_46_14
26_46_1	776_46_446	14_46_1	80_46_1	54_03_513	35_46_1	77_46_1315	525_46_47	108_46_1	194_46_1	239_46_447	112_46_1	9_46_1	917_46_296	250_46_15
26_46_1	776_46_423	14_46_1	80_46_1	54_03_499	35_46_1	77_46_1308	525_46_55	108_46_1	194_46_1	239_46_476	112_46_1	9_46_1	917_46_301	250_46_17
26_46_1	776_46_408	14_46_1	80_46_1	54_03_505	35_46_1	77_46_1303	525_46_73	108_46_1	194_46_1	239_46_466	112_46_1	9_46_1	917_46_302	250_46_23
26_46_1	776_46_380	14_46_1	80_46_1	54_03_521	35_46_1	77_46_1306	525_46_77	108_46_1	194_46_1	239_46_467	112_46_1	9_46_1	917_46_302	250_46_27
26_46_1	776_46_356	14_46_1	80_46_1	54_03_511	35_46_1	77_46_1303	525_46_77	108_46_1	194_46_1	239_46_480	112_46_1	9_46_1	917_46_327	250_46_26
26_46_1	776_46_349	14_46_1	80_46_1	54_03_519	35_46_1	77_46_1271	525_46_84	108_46_1	194_46_1	239_46_486	112_46_1	9_46_1	917_46_344	250_46_27
26_46_1	776_46_384	14_46_1	80_46_1	54_03_511	35_46_1	77_46_1295	525_46_84	108_46_1	194_46_1	239_46_467	112_46_1	9_46_1	917_46_315	250_46_24
26_46_1	776_46_368	14_46_1	80_46_1	54_03_492	35_46_1	77_46_1317	525_46_91	108_46_1	194_46_1	239_46_483	112_46_1	9_46_1	917_46_314	250_46_15
26_46_1	776_46_352	14_46_1	80_46_1	54_03_486	35_46_1	77_46_1368	525_46_109	108_46_1	194_46_1	239_46_429	112_46_1	9_46_1	917_46_322	250_46_14
26_46_1	776_46_376	14_46_1	80_46_1	54_03_466	35_46_1	77_46_1393	525_46_130	108_46_1	194_46_1	239_46_389	112_46_1	9_46_1	917_46_310	250_46_16
26_46_1	776_46_362	14_46_1	80_46_1	54_03_482	35_46_1	77_46_1357	525_46_140	108_46_1	194_46_1	239_46_380	112_46_1	9_46_1	917_46_338	250_46_21
26_46_1	776_46_372	14_46_1	80_46_1	54_03_471	35_46_1	77_46_1358	525_46_134	108_46_1	194_46_1	239_46_381	112_46_1	9_46_1	917_46_340	250_46_24
26_46_1	776_46_385	14_46_1	80_46_1	54_03_472	35_46_1	77_46_1371	525_46_130	108_46_1	194_46_1	239_46_366	112_46_1	9_46_1	917_46_334	250_46_21
26_46_1	776_46_343	14_46_1	80_46_1	54_03_511	35_46_1	77_46_1363	525_46_147	108_46_1	194_46_1	239_46_353	112_46_1	9_46_1	917_46_337	250_46_26
26_46_1	776_46_332	14_46_1	80_46_1	54_03_506	35_46_1	77_46_1400	525_46_143	108_46_1	194_46_1	239_46_350	112_46_1	9_46_1	917_46_322	250_46_27
26_46_1	776_46_318	14_46_1	80_46_1	54_03_515	35_46_1	77_46_1365	525_46_153	108_46_1	194_46_1	239_46_367	112_46_1	9_46_1	917_46_328	250_46_34
26_46_1	776_46_301	14_46_1	80_46_1	54_03_518	35_46_1	77_46_1353	525_46_157	108_46_1	194_46_1	239_46_385	112_46_1	9_46_1	917_46_327	250_46_39
26_46_1	776_46_316	14_46_1	80_46_1	54_03_512	35_46_1	77_46_1340	525_46_173	108_46_1	194_46_1	239_46_394	112_46_1	9_46_1	917_46_314	250_46_31
26_46_1	776_46_312	14_46_1	80_46_1	54_03_511	35_46_1	77_46_1324	525_46_181	108_46_1	194_46_1	239_46_401	112_46_1	9_46_1	917_46_326	250_46_25
26_46_1	776_46_304	14_46_1	80_46_1	54_03_493	35_46_1	77_46_1355	525_46_176	108_46_1	194_46_1	239_46_430	112_46_1	9_46_1	917_46_296	250_46_26
26_46_1	776_46_318	14_46_1	80_46_1	54_03_477	35_46_1	77_46_1341	525_46_177	108_46_1	194_46_1	239_46_450	112_46_1	9_46_1	917_46_291	250_46_26
26_46_1	776_46_312	14_46_1	80_46_1	54_03_460	35_46_1	77_46_1324	525_46_167	108_46_1	194_46_1	239_46_470	112_46_1	9_46_1	917_46_315	250_46_32
26_46_1	776_46_329	14_46_1	80_46_1	54_03_474	35_46_1	77_46_1309	525_46_167	108_46_1	194_46_1	239_46_454	112_46_1	9_46_1	917_46_322	250_46_25
26_46_1	776_46_338	14_46_1	80_46_1	54_03_462	35_46_1	77_46_1300	525_46_179	108_46_1	194_46_1	239_46_444	112_46_1	9_46_1	917_46_330	250_46_27
26_46_1	776_46_327	14_46_1	80_46_1	54_03_497	35_46_1	77_46_1252	525_46_168	108_46_1	194_46_1	239_46_466	112_46_1	9_46_1	917_46_333	250_46_37
26_46_1	776_46_355	14_46_1	80_46_1	54_03_487	35_46_1	77_46_1247	525_46_167	108_46_1	194_46_1	239_46_460	112_46_1	9_46_1	917_46_331	250_46_33
26_46_1	776_46_360	14_46_1	80_46_1	54_03_479	35_46_1	77_46_1257	525_46_154	108_46_1	194_46_1	239_46_468	112_46_1	9_46_1	917_46_338	250_46_24
26_46_1	776_46_365	14_46_1	80_46_1	54_03_460	35_46_1	77_46_1253	525_46_188	108_46_1	194_46_1	239_46_430	112_46_1	9_46_1	917_46_350	250_46_34
26_46_1	776_46_367	14_46_1	80_46_1	54_03_465	35_46_1	77_46_1261	525_46_186	108_46_1	194_46_1	239_46_420	112_46_1	9_46_1	917_46_360	250_46_21
26_46_1	776_46_347	14_46_1	80_46_1	54_03_437	35_46_1	77_46_1290	525_46_172	108_46_1	194_46_1	239_46_449	112_46_1	9_46_1	917_46_363	250_46_22
26_46_1	776_46_308	14_46_1	80_46_1	54_03_446	35_46_1	77_46_1313	525_46_176	108_46_1	194_46_1	239_46_460	112_46_1	9_46_1	917_46_354	250_46_23
26_46_1	776_46_316	14_46_1	80_46_1	54_03_470	35_46_1	77_46_1263	525_46_203	108_46_1	194_46_1	239_46_440	112_46_1	9_46_1	917_46_364	250_46_24
26_46_1	776_46_333	14_46_1	80_46_1	54_03_447	35_46_1	77_46_1271	525_46_176	108_46_1	194_46_1	239_46_454	112_46_1	9_46_1	917_46_375	250_46_24
26_46_1	776_46_303	14_46_1	80_46_1	54_03_458	35_46_1	77_46_1249	525_46_216	108_46_1	194_46_1	239_46_454	112_46_1	9_46_1	917_46_372	250_46_28
26_46_1	776_46_303	14_46_1	80_46_1	54_03_473	35_46_1	77_46_1226	525_46_207	108_46_1	194_46_1	239_46_482	112_46_1	9_46_1	917_46_356	250_46_33
26_46_1	776_46_301	14_46_1	80_46_1	54_03_460	35_46_1	77_46_1263	525_46_197	108_46_1	194_46_1	239_46_499	112_46_1	9_46_1	917_46_330	250_46_30
26_46_1	776_46_307	14_46_1	80_46_1	54_03_439	35_46_1	77_46_1264	525_46_208	108_46_1	194_46_1	239_46_485	112_46_1	9_46_1	917_46_339	250_46_38
26_46_1	776_46_300	14_46_1	80_46_1	54_03_454	35_46_1	77_46_1266	525_46_219	108_46_1	194_46_1	239_46_478	112_46_1	9_46_1	917_46_331	250_46_32
26_46_1	776_46_291	14_46_1	80_46_1	54_03_454	35_46_1	77_46_1299	525_46_226	108_46_1	194_46_1	239_46_469	112_46_1	9_46_1	917_46_305	250_46_36
26_46_1	776_46_307	14_46_1	80_46_1	54_03_449	35_46_1	77_46_1283	525_46_213	108_46_1	194_46_1	239_46_481	112_46_1	9_46_1	917_46_310	250_46_37
26_46_1	776_46_306	14_46_1	80_46_1	54_03_458	35_46_1	77_46_1300	525_46_194	108_46_1	194_46_1	239_46_480	112_46_1	9_46_1	917_46_304	250_46_38
26_46_1	776_46_301	14_46_1	80_46_1	54_03_477	35_46_1	77_46_1280	525_46_201	108_46_1	194_46_1	239_46_489	112_46_1	9_46_1	917_46_304	250_46_28
26_46_1	776_46_306	14_46_1	80_46_1	54_03_488	35_46_1	77_46_1263	525_46_214	108_46_1	194_46_1	239_46_484	112_46_1	9_46_1	917_46_304	250_46_20
26_46_1	776_46_316	14_46_1	80_46_1	54_03_483	35_46_1	77_46_1304	525_46_203	108_46_1	194_46_1	239_46_437	112_46_1	9_46_1	917_46_324	250_46_12
26_46_1	776_46_311	14_46_1	80_46_1	54_03_494	35_46_1	77_46_1253	525_46_207	108_46_1	194_46_1	239_46_464	112_46_1	9_46_1	917_46_340	250_46_10
26_46_1	776_46_314	14_46_1	80_46_1	54_03_505	35_46_1	77_46_1266	525_46_193	108_46_1	194_46_1	239_46_473	112_46_1	9_46_1	917_46_316	250_46_12
26_46_1	776_46_323	14_46_1	80_46_1	54_03_498	35_46_1	77_46_1272	525_46_182	108_46_1	194_46_1	239_46_481	112_46_1	9_46_1	917_46_318	250_46_6
26_46_1	776_46_302	14_46_1	80_46_1	54_03_500	35_46_1	77_46_1233	525_46_218	108_46_1	194_46_1	239_46_494	112_46_1	9_46_1	917_46_326	250_46_7
26_46_1	776_46_318	14_46_1	80_46_1	54_03_505	35_46_1	77_46_1228	525_46_225	108_46_1	194_46_1	239_46_489	112_46_1	9_46_1	917_46_307	250_46_8
26_46_1	776_46_321	14_46_1	80_46_1	54_03_493	35_46_1	77_46_1291	525_46_199	108_46_1	194_46_1	239_46_475	112_46_1	9_46_1	917_46_294	250_46_7
26_46_1	776_46_334	14_46_1	80_46_1	54_03_501	35_46_1	77_46_1272	525_46_191	108_46_1	194_46_1	239_46_474	112_46_1	9_46_1	917_46_301	250_46_7
26_46_1	776_46_357	14_46_1	80_46_1	54_03_486	35_46_1	77_46_1279	525_46_167	108_46_1	194_46_1	239_46_476	112_46_1	9_46_1	917_46_311	250_46_3
26_46_1	776_46_359	14_46_1	80_46_1	54_03_493	35_46_1	77_46_1235	525_46_203	108_46_1	194_46_1	239_46_454	112_46_1	9_46_1	917_46_328	250_46_6
26_46_1	776_46_341	14_46_1	80_46_1	54_03_489	35_46_1	77_46_1241	525_46_201	108_46_1	194_46_1	239_46_482	112_46_1	9_46_1	917_46_318	250_46_8
26_46_1	776_46_361	14_46_1	80_46_1	54_03_487	35_46_1	77_46_1254	525_46_209	108_46_1	194_46_1	239_46_468	112_46_1	9_46_1	917_46_295	250_46_6
26_46_1	776_46_323	14_46_1	80_46_1	54_03_496	35_46_1	77_46_1278	525_46_212	108_46_1	194_46_1	239_46_493	112_46_1	9_46_1	917_46_269	250_46_8
26_46_1	776_46_322	14_46_1	80_46_1	54_03_488	35_46_1	77_46_1307	525_46_188	108_46_1	194_46_1	239_46_486	112_46_1	9_46_1	917_46_280	250_46_9
26_46_1	776_46_339	14_46_1	80_46_1	54_03_481	35_46_1	77_46_1335	525_46_197	108_46_1	194_46_1	239_46_473	112_46_1	9_46_1	917_46_249	250_46_6
26_46_1	776_46_331	14_46_1	80_46_1	54_03_494	35_46_1	77_46_1331	525_46_204	108_46_1	194_46_1	239_46_451	112_46_1	9_46_1	917_46_264	250_46_5
26_46_1	776_46_325	14_46_1	80_46_1	54_03_483	35_46_1	77_46_1307	525_46_226	108_46_1	194_46_1	239_46_447	112_46_1	9_46_1	917_46_289	250_46_3
26_46_1	776_46_336	14_46_1	80_46_1	54_03_464	35_46_1	77_46_1357	525_46_205	108_46_1	194_46_1	239_46_437	112_46_1	9_46_1	917_46_277	250_46_4
26_46_1	776_46_307	14_46_1	80_46_1	54_03_490	35_46_1	77_46_1357	525_46_200	108_46_1	194_46_1	239_46_444	112_46_1	9_46_1	917_46_278	250_46_4
26_46_1	776_46_297	14_46_1	80_46_1	54_03_530	35_46_1	77_46_1320	525_46_201	108_46_1	194_46_1	239_46_445	112_46_1	9_46_1	917_46_281	250_46_6
26_46_1	776_46_308	14_46_1	80_46_1	54_03_527	35_46_1	77_46_1309	525_46_212	108_46_1	194_46_1	239_46_444	112_46_1	9_46_1	917_46_272	250_46_8
26_46_1	776_46_309	14_46_1	80_46_1	54_03_524	35_46_1	77_46_1311	525_46_210	108_46_1	194_46_1	239_46_421	112_46_1	9_46_1	917_46_296	250_46_9
26_46_1	776_46_323	14_46_1	80_46_1	54_03_488	35_46_1	77_46_1355	525_46_208	108_46_1	194_46_1	239_46_453	112_46_1	9_46_1	917_46_250	250_46_2
26_46_1	776_46_318	14_46_1	80_46_1	54_03_479	35_46_1	77_46_1395	525_46_192	108_46_1	194_46_1	239_46_476	112_46_1	9_46_1	917_46_215	250_46_5
26_46_1	776_46_319	14_46_1	80_46_1	54_03_502	35_46_1	77_46_1388	525_46_174	108_46_1	194_46_1	239_46_477	112_46_1	9_46_1	917_46_213	250_46_7
26_46_1	776_46_305	14_46_1	80_46_1	54_03_510	35_46_1	77_46_1384	525_46_179	108_46_1	194_46_1	239_46_480	112_46_1	9_46_1	917_46_220	250_46_2
26_46_1	776_46_307	14_46_1	80_46_1	54_03_525	35_46_1	77_46_1351	525_46_184	108_46_1	194_46_1	239_46_505	112_46_1	9_46_1	917_46_206	250_46_2
26_46_1	776_46_321	14_46_1	80_46_1	54_03_539	35_46_1	77_46_1304	525_46_199	108_46_1	194_46_1	239_46_479	112_46_1	9_46_1	917_46_236	250_46_2
26_46_1	776_46_325	14_46_1	80_46_1	54_03_527	35_46_1	77_46_1295	525_46_224	108_46_1	194_46_1	239_46_469	112_46_1	9_46_1	917_46_239	250_46_1
26_46_1	776_46_312	14_46_1	80_46_1	54_03_534	35_46_1	77_46_1293	525_46_226	108_46_1	194_46_1	239_46_488	112_46_1	9_46_1	917_46_224	250_46_3
26_46_1	776_46_298	14_46_1	80_46_1	54_03_550	35_46_1	77_46_1278	525_46_228	108_46_1	194_46_1	239_46_476	112_46_1	9_46_1	917_46_248	250_46_2
26_46_1	776_46_300	14_46_1	80_46_1	54_03_525	35_46_1	77_46_1280	525_46_222	108_46_1	194_46_1	239_46_518	112_46_1	9_46_1	917_46_234	250_46_1
26_46_1	776_46_288	14_46_1	80_46_1	54_03_491	35_46_1	77_46_1303	525_46_211	108_46_1	194_46_1	239_46_530	112_46_1	9_46_1	917_46_254	250_46_2
26_46_1	776_46_291	14_46_1	80_46_1	54_03_488	35_46_1	77_46_1339	525_46_189	108_46_1	194_46_1	239_46_521	112_46_1	9_46_1	917_46_250	250_46_2
26_46_1	776_46_276	14_46_1	80_46_1	54_03_489	35_46_1	77_46_1344	525_46_190	108_46_1	194_46_1	239_46_552	112_46_1	9_46_1	917_46_225	250_46_3
26_46_1	776_46_257	14_46_1	80_46_1	54_03_500	35_46_1	77_46_1342	525_46_203	108_46_1	194_46_1	239_46_542	112_46_1	9_46_1	917_46_231	250_46_5
26_46_1	776_46_243	14_46_1	80_46_1	54_03_509	35_46_1	77_46_1340	525_46_203	108_46_1	194_46_1	239_46_522	112_46_1	9_46_1	917_46_255	250_46_8
26_46_1	776_46_271	14_46_1	80_46_1	54_03_508	35_46_1	77_46_1322	525_46_211	108_46_1	194_46_1	239_46_500	112_46_1	9_46_1	917_46_261	250_46_7
26_46_1	776_46_281	14_46_1	80_46_1	54_03_484	35_46_1	77_46_1339	525_46_213	108_46_1	194_46_1	239_46_486	112_46_1	9_46_1	917_46_270	250_46_7
26_46_1	776_46_291	14_46_1	80_46_1	54_03_448	35_46_1	77_46_1408	525_46_201	108_46_1	194_46_1	239_46_462	112_46_1	9_46_1	917_46_263	250_46_7
26_46_1	776_46_298	14_46_1	80_46_1	54_03_469	35_46_1	77_46_1422	525_46_186	108_46_1	194_46_1	239_46_476	112_46_1	9_46_1	917_46_225	250_46_4
26_46_1	776_46_289	14_46_1	80_46_1	54_03_476	35_46_1	77_46_1412	525_46_173	108_46_1	194_46_1	239_46_466	112_46_1	9_46_1	917_46_260	250_46_4
26_46_1	776_46_282	14_46_1	80_46_1	54_03_484	35_46_1	77_46_1409	525_46_170	108_46_1	194_46_1	239_46_471	112_46_1	9_46_1	917_46_260	250_46_4
26_46_1	776_46_280	14_46_1	80_46_1	54_03_519	35_46_1	77_46_1426	525_46_149	108_46_1	194_46_1	239_46_447	112_46_1	9_46_1	917_46_256	250_46_3
26_46_1	776_46_303	14_46_1	80_46_1	54_03_516	35_46_1	77_46_1425	525_46_153	108_46_1	194_46_1	239_46_447	112_46_1	9_46_1	917_46_231	250_46_5
26_46_1	776_46_320	14_46_1	80_46_1	54_03_517	35_46_1	77_46_1385	525_46_133	108_46_1	194_46_1	239_46_468	112_46_1	9_46_1	917_46_254	250_46_3
26_46_1	776_46_330	14_46_1	54_03_541	35_46_1	77_46_1354	525_46_126	108_46_1	239_46_479	112_46_1	917_46_249	80_46_1
26_46_1	776_46_357	14_46_1	54_03_532	35_46_1	77_46_1339	525_46_119	108_46_1	239_46_464	112_46_1	917_46_269	80_46_1
26_46_1	776_46_369	14_46_1	54_03_535	35_46_1	77_46_1324	525_46_119	108_46_1	239_46_436	112_46_1	917_46_297	80_46_1
26_46_1	776_46_390	14_46_1	54_03_514	35_46_1	77_46_1296	525_46_135	108_46_1	239_46_458	112_46_1	917_46_287	80_46_1
26_46_1	776_46_369	14_46_1	54_03_528	35_46_1	77_46_1269	525_46_165	108_46_1	239_46_445	112_46_1	917_46_304	80_46_1
26_46_1	776_46_364	14_46_1	54_03_516	35_46_1	77_46_1272	525_46_159	108_46_1	239_46_456	112_46_1	917_46_313	80_46_1
26_46_1	776_46_367	14_46_1	54_03_494	35_46_1	77_46_1270	525_46_172	108_46_1	239_46_466	112_46_1	917_46_311	80_46_1
26_46_1	776_46_387	14_46_1	54_03_500	35_46_1	77_46_1257	525_46_175	108_46_1	239_46_454	112_46_1	917_46_307	80_46_1
26_46_1	776_46_380	14_46_1	54_03_510	35_46_1	77_46_1251	525_46_166	108_46_1	239_46_457	112_46_1	917_46_316	80_46_1
26_46_1	776_46_381	14_46_1	54_03_506	35_46_1	77_46_1289	525_46_165	108_46_1	239_46_452	112_46_1	917_46_287	80_46_1
26_46_1	776_46_382	14_46_1	54_03_502	35_46_1	77_46_1279	525_46_176	108_46_1	239_46_447	112_46_1	917_46_294	80_46_1
26_46_1	776_46_397	14_46_1	54_03_497	35_46_1	77_46_1245	525_46_188	108_46_1	239_46_456	112_46_1	917_46_297	80_46_1
26_46_1	776_46_367	14_46_1	54_03_487	35_46_1	77_46_1274	525_46_192	108_46_1	239_46_495	112_46_1	917_46_265	80_46_1
26_46_1	776_46_363	14_46_1	54_03_498	35_46_1	77_46_1247	525_46_201	108_46_1	239_46_508	112_46_1	917_46_263	80_46_1
26_46_1	776_46_353	14_46_1	54_03_506	35_46_1	77_46_1243	525_46_217	108_46_1	239_46_488	112_46_1	917_46_272	80_46_1
26_46_1	776_46_328	14_46_1	54_03_514	35_46_1	77_46_1284	525_46_216	108_46_1	239_46_489	112_46_1	917_46_248	80_46_1
26_46_1	776_46_316	14_46_1	54_03_518	35_46_1	77_46_1278	525_46_226	108_46_1	239_46_476	112_46_1	917_46_266	80_46_1
26_46_1	776_46_335	14_46_1	54_03_469	35_46_1	77_46_1288	525_46_209	108_46_1	239_46_517	112_46_1	917_46_262	80_46_1
26_46_1	776_46_324	14_46_1	54_03_472	35_46_1	77_46_1308	525_46_211	108_46_1	239_46_499	112_46_1	917_46_266	80_46_1
26_46_1	776_46_333	14_46_1	54_03_463	35_46_1	77_46_1289	525_46_201	108_46_1	239_46_513	112_46_1	917_46_281	80_46_1
26_46_1	776_46_308	14_46_1	54_03_500	35_46_1	77_46_1279	525_46_206	108_46_1	239_46_518	112_46_1	917_46_269	80_46_1
26_46_1	776_46_320	14_46_1	54_03_528	35_46_1	77_46_1284	525_46_217	108_46_1	239_46_485	112_46_1	917_46_246	80_46_1
26_46_1	776_46_335	14_46_1	54_03_520	35_46_1	77_46_1281	525_46_187	108_46_1	239_46_505	112_46_1	917_46_252	80_46_1
26_46_1	776_46_360	14_46_1	54_03_523	35_46_1	77_46_1271	525_46_179	108_46_1	239_46_501	112_46_1	917_46_246	80_46_1
26_46_1	776_46_359	14_46_1	54_03_508	35_46_1	77_46_1297	525_46_185	108_46_1	239_46_494	112_46_1	917_46_237	80_46_1
26_46_1	776_46_366	14_46_1	54_03_482	35_46_1	77_46_1324	525_46_160	108_46_1	239_46_525	112_46_1	917_46_223	80_46_1
26_46_1	776_46_383	14_46_1	54_03_460	35_46_1	77_46_1330	525_46_169	108_46_1	239_46_531	112_46_1	917_46_207	80_46_1
26_46_1	776_46_388	14_46_1	54_03_490	35_46_1	77_46_1318	525_46_158	108_46_1	239_46_498	112_46_1	917_46_228	80_46_1
26_46_1	776_46_381	14_46_1	54_03_480	35_46_1	77_46_1343	525_46_170	108_46_1	239_46_478	112_46_1	917_46_228	80_46_1
26_46_1	776_46_417	14_46_1	54_03_484	35_46_1	77_46_1332	525_46_182	108_46_1	239_46_444	112_46_1	917_46_221	80_46_1
26_46_1	776_46_400	14_46_1	54_03_480	35_46_1	77_46_1307	525_46_191	108_46_1	239_46_473	112_46_1	917_46_229	80_46_1
26_46_1	776_46_368	14_46_1	54_03_488	35_46_1	77_46_1334	525_46_193	108_46_1	239_46_463	112_46_1	917_46_234	80_46_1
26_46_1	776_46_375	14_46_1	54_03_494	35_46_1	77_46_1329	525_46_192	108_46_1	239_46_464	112_46_1	917_46_226	80_46_1
26_46_1	776_46_378	14_46_1	54_03_503	35_46_1	77_46_1339	525_46_200	108_46_1	239_46_463	112_46_1	917_46_197	80_46_1
26_46_1	776_46_375	14_46_1	54_03_498	35_46_1	77_46_1341	525_46_192	108_46_1	239_46_464	112_46_1	917_46_210	80_46_1
26_46_1	776_46_367	14_46_1	54_03_509	35_46_1	77_46_1328	525_46_195	108_46_1	239_46_451	112_46_1	917_46_230	80_46_1
26_46_1	776_46_387	14_46_1	54_03_511	35_46_1	77_46_1319	525_46_183	108_46_1	239_46_442	112_46_1	917_46_238	80_46_1
26_46_1	776_46_368	14_46_1	54_03_494	35_46_1	77_46_1401	525_46_170	108_46_1	239_46_444	112_46_1	917_46_203	80_46_1
26_46_1	776_46_346	14_46_1	54_03_487	35_46_1	77_46_1386	525_46_197	108_46_1	239_46_463	112_46_1	917_46_201	80_46_1
26_46_1	776_46_339	14_46_1	54_03_485	35_46_1	77_46_1396	525_46_200	108_46_1	239_46_448	112_46_1	917_46_212	80_46_1
26_46_1	776_46_329	14_46_1	54_03_473	35_46_1	77_46_1450	525_46_175	108_46_1	239_46_474	112_46_1	917_46_179	80_46_1
26_46_1	776_46_324	14_46_1	54_03_476	35_46_1	77_46_1435	525_46_194	108_46_1	239_46_460	112_46_1	917_46_191	80_46_1
26_46_1	776_46_306	14_46_1	54_03_513	35_46_1	77_46_1414	525_46_219	108_46_1	239_46_423	112_46_1	917_46_205	80_46_1
26_46_1	776_46_304	14_46_1	54_03_521	35_46_1	77_46_1439	525_46_191	108_46_1	239_46_426	112_46_1	917_46_199	80_46_1
26_46_1	776_46_314	14_46_1	54_03_510	35_46_1	77_46_1409	525_46_195	108_46_1	239_46_442	112_46_1	917_46_210	80_46_1
26_46_1	776_46_338	14_46_1	54_03_528	35_46_1	77_46_1384	525_46_176	108_46_1	239_46_458	112_46_1	917_46_196	80_46_1
26_46_1	776_46_335	14_46_1	54_03_489	35_46_1	77_46_1418	525_46_178	108_46_1	239_46_460	112_46_1	917_46_200	80_46_1
26_46_1	776_46_326	14_46_1	54_03_511	35_46_1	77_46_1416	525_46_191	108_46_1	239_46_439	112_46_1	917_46_197	80_46_1
26_46_1	776_46_353	14_46_1	54_03_505	35_46_1	77_46_1427	525_46_171	108_46_1	239_46_438	112_46_1	917_46_186	80_46_1
26_46_1	776_46_365	14_46_1	54_03_495	35_46_1	77_46_1420	525_46_177	108_46_1	239_46_439	112_46_1	917_46_184	80_46_1
26_46_1	776_46_358	14_46_1	54_03_487	35_46_1	77_46_1425	525_46_183	108_46_1	239_46_455	112_46_1	917_46_171	80_46_1
26_46_1	776_46_342	14_46_1	54_03_494	35_46_1	77_46_1446	525_46_174	108_46_1	239_46_436	112_46_1	917_46_187	80_46_1
26_46_1	776_46_351	14_46_1	54_03_503	35_46_1	77_46_1424	525_46_197	108_46_1	239_46_431	112_46_1	917_46_174	80_46_1
26_46_1	776_46_351	14_46_1	54_03_506	35_46_1	77_46_1407	525_46_195	108_46_1	239_46_450	112_46_1	917_46_171	80_46_1
26_46_1	776_46_351	14_46_1	54_03_506	35_46_1	77_46_1450	525_46_173	108_46_1	239_46_435	112_46_1	917_46_165	80_46_1
26_46_1	776_46_359	14_46_1	54_03_500	35_46_1	77_46_1420	525_46_170	108_46_1	239_46_463	112_46_1	917_46_168	80_46_1
26_46_1	776_46_345	14_46_1	54_03_516	35_46_1	77_46_1427	525_46_142	108_46_1	239_46_472	112_46_1	917_46_178	80_46_1
26_46_1	776_46_333	14_46_1	54_03_546	35_46_1	77_46_1377	525_46_130	108_46_1	239_46_497	112_46_1	917_46_196	80_46_1
26_46_1	776_46_341	14_46_1	54_03_541	35_46_1	77_46_1383	525_46_141	108_46_1	239_46_494	112_46_1	917_46_180	80_46_1
26_46_1	776_46_338	14_46_1	54_03_533	35_46_1	77_46_1400	525_46_136	108_46_1	239_46_509	112_46_1	917_46_164	80_46_1
26_46_1	776_46_341	14_46_1	54_03_540	35_46_1	77_46_1372	525_46_133	108_46_1	239_46_493	112_46_1	917_46_201	80_46_1
26_46_1	776_46_355	14_46_1	54_03_537	35_46_1	77_46_1356	525_46_124	108_46_1	239_46_503	112_46_1	917_46_205	80_46_1
26_46_1	776_46_351	14_46_1	54_03_521	35_46_1	77_46_1370	525_46_116	108_46_1	239_46_523	112_46_1	917_46_199	80_46_1
26_46_1	776_46_364	14_46_1	54_03_517	35_46_1	77_46_1354	525_46_122	108_46_1	239_46_513	112_46_1	917_46_210	80_46_1
26_46_1	776_46_360	14_46_1	54_03_520	35_46_1	77_46_1316	525_46_116	108_46_1	239_46_560	112_46_1	917_46_208	80_46_1
26_46_1	776_46_361	14_46_1	54_03_527	35_46_1	77_46_1309	525_46_114	108_46_1	239_46_558	112_46_1	917_46_211	80_46_1
26_46_1	776_46_361	14_46_1	54_03_538	35_46_1	77_46_1318	525_46_110	108_46_1	239_46_550	112_46_1	917_46_203	80_46_1
26_46_1	776_46_373	14_46_1	54_03_522	35_46_1	77_46_1328	525_46_115	108_46_1	239_46_552	112_46_1	917_46_190	80_46_1
26_46_1	776_46_377	14_46_1	54_03_511	35_46_1	77_46_1357	525_46_115	108_46_1	239_46_558	112_46_1	917_46_162	80_46_1
26_46_1	776_46_384	14_46_1	54_03_502	35_46_1	77_46_1360	525_46_116	108_46_1	239_46_571	112_46_1	917_46_147	80_46_1
26_46_1	776_46_391	14_46_1	54_03_476	35_46_1	77_46_1393	525_46_113	108_46_1	239_46_553	112_46_1	917_46_154	80_46_1
26_46_1	776_46_382	14_46_1	54_03_484	35_46_1	77_46_1392	525_46_114	108_46_1	239_46_549	112_46_1	917_46_159	80_46_1
26_46_1	776_46_371	14_46_1	54_03_491	35_46_1	77_46_1392	525_46_112	108_46_1	239_46_564	112_46_1	917_46_150	80_46_1
26_46_1	776_46_346	14_46_1	54_03_504	35_46_1	77_46_1360	525_46_123	108_46_1	239_46_579	112_46_1	917_46_168	80_46_1
26_46_1	776_46_341	14_46_1	54_03_505	35_46_1	77_46_1340	525_46_140	108_46_1	239_46_590	112_46_1	917_46_164	80_46_1
26_46_1	776_46_343	14_46_1	54_03_510	35_46_1	77_46_1319	525_46_143	108_46_1	239_46_605	112_46_1	917_46_160	80_46_1
26_46_1	776_46_340	14_46_1	54_03_480	35_46_1	77_46_1366	525_46_162	108_46_1	239_46_571	112_46_1	917_46_161	80_46_1
26_46_1	776_46_334	14_46_1	54_03_471	35_46_1	77_46_1369	525_46_152	108_46_1	239_46_594	112_46_1	917_46_159	80_46_1
26_46_1	776_46_327	14_46_1	54_03_466	35_46_1	77_46_1375	525_46_137	108_46_1	239_46_614	112_46_1	917_46_160	80_46_1
26_46_1	776_46_363	14_46_1	54_03_448	35_46_1	77_46_1344	525_46_143	108_46_1	239_46_638	112_46_1	917_46_144	80_46_1
26_46_1	776_46_393	14_46_1	54_03_468	35_46_1	77_46_1288	525_46_138	108_46_1	239_46_633	112_46_1	917_46_160	80_46_1
26_46_1	776_46_417	14_46_1	54_03_443	35_46_1	77_46_1279	525_46_141	108_46_1	239_46_655	112_46_1	917_46_145	80_46_1
26_46_1	776_46_407	14_46_1	54_03_457	35_46_1	77_46_1258	525_46_125	108_46_1	239_46_672	112_46_1	917_46_161	80_46_1
26_46_1	776_46_431	14_46_1	54_03_485	35_46_1	77_46_1237	525_46_121	108_46_1	239_46_647	112_46_1	917_46_159	80_46_1
26_46_1	776_46_427	14_46_1	54_03_489	35_46_1	77_46_1248	525_46_121	108_46_1	239_46_654	112_46_1	917_46_141	80_46_1
26_46_1	776_46_451	14_46_1	54_03_469	35_46_1	77_46_1272	525_46_107	108_46_1	239_46_640	112_46_1	917_46_141	80_46_1
26_46_1	776_46_468	14_46_1	54_03_474	35_46_1	77_46_1242	525_46_103	108_46_1	239_46_651	112_46_1	917_46_142	80_46_1
26_46_1	776_46_459	14_46_1	54_03_448	35_46_1	77_46_1279	525_46_106	108_46_1	239_46_657	112_46_1	917_46_131	80_46_1
26_46_1	776_46_465	14_46_1	54_03_468	35_46_1	77_46_1272	525_46_104	108_46_1	239_46_650	112_46_1	917_46_121	80_46_1
26_46_1	776_46_453	14_46_1	54_03_485	35_46_1	77_46_1268	525_46_101	108_46_1	239_46_648	112_46_1	917_46_125	80_46_1
26_46_1	776_46_458	14_46_1	54_03_490	35_46_1	77_46_1289	525_46_99	108_46_1	239_46_611	112_46_1	917_46_133	80_46_1
26_46_1	776_46_477	14_46_1	54_03_491	35_46_1	77_46_1265	525_46_84	108_46_1	239_46_604	112_46_1	917_46_159	80_46_1
26_46_1	776_46_463	14_46_1	54_03_488	35_46_1	77_46_1307	525_46_68	108_46_1	239_46_604	112_46_1	917_46_149	80_46_1
26_46_1	776_46_484	14_46_1	54_03_455	35_46_1	77_46_1288	525_46_85	108_46_1	239_46_598	112_46_1	917_46_169	80_46_1
26_46_1	776_46_499	14_46_1	54_03_502	35_46_1	77_46_1247	525_46_81	108_46_1	239_46_570	112_46_1	917_46_181	80_46_1
26_46_1	776_46_521	14_46_1	54_03_492	35_46_1	77_46_1230	525_46_64	108_46_1	239_46_591	112_46_1	917_46_182	80_46_1
26_46_1	776_46_544	14_46_1	54_03_486	35_46_1	77_46_1181	525_46_77	108_46_1	239_46_593	112_46_1	917_46_199	80_46_1
26_46_1	776_46_529	14_46_1	54_03_478	35_46_1	77_46_1201	525_46_54	108_46_1	239_46_605	112_46_1	917_46_213	80_46_1
26_46_1	776_46_542	14_46_1	54_03_475	35_46_1	77_46_1242	525_46_51	108_46_1	239_46_588	112_46_1	917_46_182	80_46_1
26_46_1	776_46_557	14_46_1	54_03_473	35_46_1	77_46_1235	525_46_61	108_46_1	239_46_560	112_46_1	917_46_193	80_46_1
26_46_1	776_46_578	14_46_1	54_03_461	35_46_1	77_46_1261	525_46_55	108_46_1	239_46_539	112_46_1	917_46_186	80_46_1
26_46_1	776_46_568	14_46_1	54_03_485	35_46_1	77_46_1259	525_46_42	108_46_1	239_46_540	112_46_1	917_46_186	80_46_1
26_46_1	776_46_566	14_46_1	54_03_494	35_46_1	77_46_1227	525_46_44	108_46_1	239_46_539	112_46_1	917_46_210	80_46_1
26_46_1	776_46_569	14_46_1	54_03_526	35_46_1	77_46_1242	525_46_30	108_46_1	239_46_504	112_46_1	917_46_209	80_46_1
26_46_1	776_46_571	14_46_1	54_03_548	35_46_1	77_46_1243	525_46_27	108_46_1	239_46_477	112_46_1	917_46_214	80_46_1
26_46_1	776_46_553	14_46_1	54_03_538	35_46_1	77_46_1239	525_46_30	108_46_1	239_46_477	112_46_1	917_46_243	80_46_1
26_46_1	776_46_548	14_46_1	54_03_552	35_46_1	77_46_1210	525_46_28	108_46_1	239_46_493	112_46_1	917_46_249	80_46_1
26_46_1	776_46_569	14_46_1	54_03_533	35_46_1	77_46_1234	525_46_39	108_46_1	239_46_482	112_46_1	917_46_223	80_46_1
26_46_1	776_46_586	14_46_1	54_03_542	35_46_1	77_46_1190	525_46_42	108_46_1	239_46_469	112_46_1	917_46_251	80_46_1
26_46_1	776_46_569	14_46_1	54_03_528	35_46_1	77_46_1229	525_46_33	108_46_1	239_46_478	112_46_1	917_46_243	80_46_1
26_46_1	776_46_591	14_46_1	54_03_509	35_46_1	77_46_1242	525_46_40	108_46_1	239_46_487	112_46_1	917_46_211	80_46_1
26_46_1	776_46_628	14_46_1	54_03_508	35_46_1	77_46_1219	525_46_37	108_46_1	239_46_489	112_46_1	917_46_199	80_46_1
26_46_1	776_46_601	14_46_1	54_03_495	35_46_1	77_46_1257	525_46_43	108_46_1	239_46_493	112_46_1	917_46_191	80_46_1
26_46_1	776_46_603	14_46_1	54_03_495	35_46_1	77_46_1301	525_46_45	108_46_1	239_46_449	112_46_1	917_46_187	80_46_1
26_46_1	776_46_587	14_46_1	54_03_494	35_46_1	77_46_1324	525_46_50	108_46_1	239_46_449	112_46_1	917_46_176	80_46_1
26_46_1	776_46_603	14_46_1	54_03_481	35_46_1	77_46_1314	525_46_53	108_46_1	239_46_443	112_46_1	917_46_185	80_46_1
26_46_1	776_46_583	14_46_1	54_03_537	35_46_1	77_46_1307	525_46_43	108_46_1	239_46_414	112_46_1	917_46_195	80_46_1
26_46_1	776_46_608	14_46_1	54_03_516	35_46_1	77_46_1281	525_46_48	108_46_1	239_46_428	112_46_1	917_46_199	80_46_1
26_46_1	776_46_615	14_46_1	54_03_522	35_46_1	77_46_1286	525_46_45	108_46_1	239_46_409	112_46_1	917_46_203	80_46_1
26_46_1	776_46_595	14_46_1	54_03_518	35_46_1	77_46_1304	525_46_49	108_46_1	239_46_406	112_46_1	917_46_208	80_46_1
26_46_1	776_46_623	14_46_1	54_03_495	35_46_1	77_46_1265	525_46_46	108_46_1	239_46_438	112_46_1	917_46_213	80_46_1
26_46_1	776_46_637	14_46_1	54_03_487	35_46_1	77_46_1249	525_46_39	108_46_1	239_46_465	112_46_1	917_46_203	80_46_1
26_46_1	776_46_622	14_46_1	54_03_486	35_46_1	77_46_1273	525_46_49	108_46_1	239_46_460	112_46_1	917_46_190	80_46_1
26_46_1	776_46_635	14_46_1	54_03_497	35_46_1	77_46_1278	525_46_23	108_46_1	239_46_449	112_46_1	917_46_198	80_46_1
26_46_1	776_46_631	14_46_1	54_03_490	35_46_1	77_46_1262	525_46_22	108_46_1	239_46_463	112_46_1	917_46_212	80_46_1
26_46_1	776_46_657	14_46_1	54_03_513	35_46_1	77_46_1259	525_46_17	108_46_1	239_46_412	112_46_1	917_46_222	80_46_1
26_46_1	776_46_677	14_46_1	54_03_507	35_46_1	77_46_1232	525_46_21	108_46_1	239_46_426	112_46_1	917_46_216	80_46_1
26_46_1	776_46_691	14_46_1	54_03_492	35_46_1	77_46_1213	525_46_20	108_46_1	239_46_441	112_46_1	917_46_223	80_46_1
26_46_1	776_46_677	14_46_1	54_03_504	35_46_1	77_46_1212	525_46_14	108_46_1	239_46_462	112_46_1	917_46_211	80_46_1
26_46_1	776_46_662	14_46_1	54_03_518	35_46_1	77_46_1192	525_46_17	108_46_1	239_46_475	112_46_1	917_46_216	80_46_1
26_46_1	776_46_652	14_46_1	54_03_509	35_46_1	77_46_1200	525_46_20	108_46_1	239_46_465	112_46_1	917_46_234	80_46_1
26_46_1	776_46_654	14_46_1	54_03_502	35_46_1	77_46_1209	525_46_20	108_46_1	239_46_460	112_46_1	917_46_235	80_46_1
26_46_1	776_46_657	14_46_1	54_03_506	35_46_1	77_46_1228	525_46_25	108_46_1	239_46_439	112_46_1	917_46_225	80_46_1
26_46_1	776_46_670	14_46_1	54_03_490	35_46_1	77_46_1224	525_46_26	108_46_1	239_46_445	112_46_1	917_46_225	80_46_1
26_46_1	776_46_684	14_46_1	54_03_498	35_46_1	77_46_1237	525_46_24	108_46_1	239_46_427	112_46_1	917_46_209	80_46_1
26_46_1	776_46_683	14_46_1	54_03_505	35_46_1	77_46_1220	525_46_26	108_46_1	239_46_420	112_46_1	917_46_226	80_46_1
26_46_1	776_46_682	14_46_1	54_03_521	35_46_1	77_46_1213	525_46_28	108_46_1	239_46_412	112_46_1	917_46_224	80_46_1
26_46_1	776_46_695	14_46_1	54_03_551	35_46_1	77_46_1206	525_46_24	108_46_1	239_46_398	112_46_1	917_46_206	80_46_1
26_46_1	776_46_695	14_46_1	54_03_551	35_46_1	77_46_1196	525_46_26	108_46_1	239_46_383	112_46_1	917_46_229	80_46_1
26_46_1	776_46_732	14_46_1	54_03_526	35_46_1	77_46_1194	525_46_20	108_46_1	239_46_386	112_46_1	917_46_222	80_46_1
26_46_1	776_46_723	14_46_1	54_03_520	35_46_1	77_46_1230	525_46_20	108_46_1	239_46_374	112_46_1	917_46_213	80_46_1
26_46_1	776_46_702	14_46_1	54_03_549	35_46_1	77_46_1262	525_46_25	108_46_1	239_46_330	112_46_1	917_46_212	80_46_1
26_46_1	776_46_710	14_46_1	54_03_527	35_46_1	77_46_1261	525_46_26	108_46_1	239_46_343	112_46_1	917_46_213	80_46_1
26_46_1	776_46_724	14_46_1	54_03_507	35_46_1	77_46_1317	525_46_19	108_46_1	239_46_320	112_46_1	917_46_193	80_46_1
26_46_1	776_46_757	14_46_1	54_03_480	35_46_1	77_46_1324	525_46_18	108_46_1	239_46_297	112_46_1	917_46_204	80_46_1
26_46_1	776_46_755	14_46_1	54_03_468	35_46_1	77_46_1318	525_46_18	108_46_1	239_46_339	112_46_1	917_46_182	80_46_1
26_46_1	776_46_760	14_46_1	54_03_467	35_46_1	77_46_1295	525_46_15	108_46_1	239_46_350	112_46_1	917_46_193	80_46_1
26_46_1	776_46_765	14_46_1	54_03_471	35_46_1	77_46_1288	525_46_12	108_46_1	239_46_345	112_46_1	917_46_198	80_46_1
26_46_1	776_46_786	14_46_1	54_03_455	35_46_1	77_46_1310	525_46_11	108_46_1	239_46_336	112_46_1	917_46_182	80_46_1
26_46_1	776_46_789	14_46_1	54_03_435	35_46_1	77_46_1330	525_46_8	108_46_1	239_46_318	112_46_1	917_46_199	80_46_1
26_46_1	776_46_780	14_46_1	54_03_465	35_46_1	77_46_1351	525_46_7	108_46_1	239_46_299	112_46_1	917_46_177	80_46_1
26_46_1	776_46_787	14_46_1	54_03_498	35_46_1	77_46_1352	525_46_6	108_46_1	239_46_289	112_46_1	917_46_147	80_46_1
26_46_1	776_46_796	14_46_1	54_03_463	35_46_1	77_46_1359	525_46_5	108_46_1	239_46_312	112_46_1	917_46_143	80_46_1
26_46_1	776_46_795	14_46_1	54_03_472	35_46_1	77_46_1372	525_46_5	108_46_1	239_46_283	112_46_1	917_46_153	80_46_1
26_46_1	776_46_744	14_46_1	54_03_500	35_46_1	77_46_1415	525_46_6	108_46_1	239_46_273	112_46_1	917_46_142	80_46_1
26_46_1	776_46_775	14_46_1	54_03_493	35_46_1	77_46_1352	525_46_6	108_46_1	239_46_288	112_46_1	917_46_166	80_46_1
26_46_1	776_46_770	14_46_1	54_03_488	35_46_1	77_46_1373	525_46_3	108_46_1	239_46_271	112_46_1	917_46_175	80_46_1
26_46_1	776_46_759	14_46_1	54_03_476	35_46_1	77_46_1391	525_46_4	108_46_1	239_46_266	112_46_1	917_46_184	80_46_1
26_46_1	776_46_751	14_46_1	54_03_479	35_46_1	77_46_1377	525_46_1	108_46_1	239_46_273	112_46_1	917_46_199	80_46_1
26_46_1	776_46_760	54_03_466	35_46_1	77_46_1383	108_46_1	239_46_282	112_46_1	917_46_189	80_46_1
26_46_1	776_46_759	54_03_480	35_46_1	77_46_1400	108_46_1	239_46_262	112_46_1	917_46_179	80_46_1
26_46_1	776_46_752	54_03_461	35_46_1	77_46_1406	108_46_1	239_46_287	112_46_1	917_46_174	80_46_1
26_46_1	776_46_738	54_03_471	35_46_1	77_46_1420	108_46_1	239_46_289	112_46_1	917_46_162	80_46_1
26_46_1	776_46_745	54_03_465	35_46_1	77_46_1403	108_46_1	239_46_277	112_46_1	917_46_189	80_46_1
26_46_1	776_46_764	54_03_431	35_46_1	77_46_1412	108_46_1	239_46_295	112_46_1	917_46_178	80_46_1
26_46_1	776_46_743	54_03_463	35_46_1	77_46_1423	108_46_1	239_46_280	112_46_1	917_46_171	80_46_1
26_46_1	776_46_787	54_03_475	35_46_1	77_46_1389	108_46_1	239_46_269	112_46_1	917_46_160	80_46_1
26_46_1	776_46_827	54_03_455	35_46_1	77_46_1355	108_46_1	239_46_278	112_46_1	917_46_165	80_46_1
26_46_1	776_46_868	54_03_457	35_46_1	77_46_1324	108_46_1	239_46_255	112_46_1	917_46_176	80_46_1
26_46_1	776_46_861	54_03_473	35_46_1	77_46_1330	108_46_1	239_46_243	112_46_1	917_46_173	80_46_1
26_46_1	776_46_853	54_03_498	35_46_1	77_46_1325	108_46_1	239_46_250	112_46_1	917_46_154	80_46_1
26_46_1	776_46_880	54_03_503	35_46_1	77_46_1337	108_46_1	239_46_225	112_46_1	917_46_135	80_46_1
26_46_1	776_46_861	54_03_529	35_46_1	77_46_1345	108_46_1	239_46_212	112_46_1	917_46_133	80_46_1
26_46_1	776_46_865	54_03_557	35_46_1	77_46_1337	108_46_1	239_46_196	112_46_1	917_46_125	80_46_1
26_46_1	776_46_839	54_03_546	35_46_1	77_46_1365	108_46_1	239_46_205	112_46_1	917_46_125	80_46_1
26_46_1	776_46_835	54_03_559	35_46_1	77_46_1334	108_46_1	239_46_241	112_46_1	917_46_111	80_46_1
26_46_1	776_46_884	54_03_555	35_46_1	77_46_1278	108_46_1	239_46_246	112_46_1	917_46_117	80_46_1
26_46_1	776_46_916	54_03_517	35_46_1	77_46_1287	108_46_1	239_46_239	112_46_1	917_46_121	80_46_1
26_46_1	776_46_927	54_03_523	35_46_1	77_46_1275	108_46_1	239_46_232	112_46_1	917_46_123	80_46_1
26_46_1	776_46_934	54_03_513	35_46_1	77_46_1260	108_46_1	239_46_244	112_46_1	917_46_129	80_46_1
26_46_1	776_46_971	54_03_499	35_46_1	77_46_1235	108_46_1	239_46_246	112_46_1	917_46_129	80_46_1
26_46_1	776_46_1002	54_03_517	35_46_1	77_46_1189	108_46_1	239_46_242	112_46_1	917_46_130	80_46_1
26_46_1	776_46_991	54_03_495	35_46_1	77_46_1229	108_46_1	239_46_243	112_46_1	917_46_121	80_46_1
26_46_1	776_46_958	54_03_516	35_46_1	77_46_1229	108_46_1	239_46_252	112_46_1	917_46_125	80_46_1
26_46_1	776_46_928	54_03_486	35_46_1	77_46_1267	108_46_1	239_46_271	112_46_1	917_46_128	80_46_1
26_46_1	776_46_896	54_03_485	35_46_1	77_46_1273	108_46_1	239_46_295	112_46_1	917_46_130	80_46_1
26_46_1	776_46_885	54_03_495	35_46_1	77_46_1294	108_46_1	239_46_279	112_46_1	917_46_127	80_46_1
26_46_1	776_46_877	54_03_534	35_46_1	77_46_1262	108_46_1	239_46_273	112_46_1	917_46_134	80_46_1
26_46_1	776_46_876	54_03_537	35_46_1	77_46_1274	108_46_1	239_46_255	112_46_1	917_46_138	80_46_1
26_46_1	776_46_904	54_03_500	35_46_1	77_46_1272	108_46_1	239_46_260	112_46_1	917_46_144	80_46_1
26_46_1	776_46_901	54_03_505	35_46_1	77_46_1306	108_46_1	239_46_250	112_46_1	917_46_118	80_46_1
26_46_1	776_46_893	54_03_508	35_46_1	77_46_1289	108_46_1	239_46_268	112_46_1	917_46_122	80_46_1
26_46_1	776_46_887	54_03_516	35_46_1	77_46_1296	108_46_1	239_46_240	112_46_1	917_46_141	80_46_1
26_46_1	776_46_898	54_03_517	35_46_1	77_46_1294	108_46_1	239_46_246	112_46_1	917_46_125	80_46_1
26_46_1	776_46_902	54_03_490	35_46_1	77_46_1305	108_46_1	239_46_247	112_46_1	917_46_136	80_46_1
26_46_1	776_46_877	54_03_478	35_46_1	77_46_1318	108_46_1	239_46_269	112_46_1	917_46_138	80_46_1
26_46_1	776_46_918	54_03_500	35_46_1	77_46_1270	108_46_1	239_46_252	112_46_1	917_46_140	80_46_1
26_46_1	776_46_904	54_03_479	35_46_1	77_46_1285	108_46_1	239_46_251	112_46_1	917_46_161	80_46_1
26_46_1	776_46_901	54_03_465	35_46_1	77_46_1309	108_46_1	239_46_267	112_46_1	917_46_138	80_46_1
26_46_1	776_46_880	54_03_480	35_46_1	77_46_1322	108_46_1	239_46_264	112_46_1	917_46_134	80_46_1
26_46_1	776_46_861	54_03_494	35_46_1	77_46_1338	108_46_1	239_46_267	112_46_1	917_46_120	80_46_1
26_46_1	776_46_849	54_03_502	35_46_1	77_46_1339	108_46_1	239_46_270	112_46_1	917_46_120	80_46_1
26_46_1	776_46_832	54_03_482	35_46_1	77_46_1382	108_46_1	239_46_270	112_46_1	917_46_114	80_46_1
26_46_1	776_46_871	54_03_477	35_46_1	77_46_1361	108_46_1	239_46_249	112_46_1	917_46_122	80_46_1
26_46_1	776_46_859	54_03_472	35_46_1	77_46_1371	108_46_1	239_46_262	112_46_1	917_46_116	80_46_1
26_46_1	776_46_864	54_03_455	35_46_1	77_46_1379	108_46_1	239_46_268	112_46_1	917_46_114	80_46_1
26_46_1	776_46_892	54_03_453	35_46_1	77_46_1353	108_46_1	239_46_266	112_46_1	917_46_116	80_46_1
26_46_1	776_46_871	54_03_469	35_46_1	77_46_1362	108_46_1	239_46_273	112_46_1	917_46_105	80_46_1
26_46_1	776_46_876	54_03_445	35_46_1	77_46_1365	108_46_1	239_46_272	112_46_1	917_46_122	80_46_1
26_46_1	776_46_862	54_03_482	35_46_1	77_46_1344	108_46_1	239_46_280	112_46_1	917_46_112	80_46_1
26_46_1	776_46_853	54_03_490	35_46_1	77_46_1331	108_46_1	239_46_293	112_46_1	917_46_113	80_46_1
26_46_1	776_46_867	54_03_511	35_46_1	77_46_1293	108_46_1	239_46_304	112_46_1	917_46_105	80_46_1
26_46_1	776_46_875	54_03_497	35_46_1	77_46_1317	108_46_1	239_46_303	112_46_1	917_46_88	80_46_1
26_46_1	776_46_861	54_03_489	35_46_1	77_46_1308	108_46_1	239_46_321	112_46_1	917_46_101	80_46_1
26_46_1	776_46_854	54_03_512	35_46_1	77_46_1293	108_46_1	239_46_314	112_46_1	917_46_107	80_46_1
26_46_1	776_46_856	54_03_501	35_46_1	77_46_1311	108_46_1	239_46_306	112_46_1	917_46_106	80_46_1
26_46_1	776_46_851	54_03_474	35_46_1	77_46_1323	108_46_1	239_46_339	112_46_1	917_46_93	80_46_1
26_46_1	776_46_847	54_03_471	35_46_1	77_46_1312	108_46_1	239_46_340	112_46_1	917_46_110	80_46_1
26_46_1	776_46_859	54_03_458	35_46_1	77_46_1329	108_46_1	239_46_316	112_46_1	917_46_118	80_46_1
26_46_1	776_46_870	54_03_441	35_46_1	77_46_1302	108_46_1	239_46_333	112_46_1	917_46_134	80_46_1
26_46_1	776_46_841	54_03_481	35_46_1	77_46_1297	108_46_1	239_46_311	112_46_1	917_46_150	80_46_1
26_46_1	776_46_784	54_03_494	35_46_1	77_46_1348	108_46_1	239_46_334	112_46_1	917_46_120	80_46_1
26_46_1	776_46_813	54_03_488	35_46_1	77_46_1303	108_46_1	239_46_344	112_46_1	917_46_132	80_46_1
26_46_1	776_46_816	54_03_508	35_46_1	77_46_1286	108_46_1	239_46_352	112_46_1	917_46_118	80_46_1
26_46_1	776_46_816	54_03_525	35_46_1	77_46_1266	108_46_1	239_46_364	112_46_1	917_46_109	80_46_1
26_46_1	776_46_816	54_03_520	35_46_1	77_46_1263	108_46_1	239_46_374	112_46_1	917_46_107	80_46_1
26_46_1	776_46_802	54_03_506	35_46_1	77_46_1281	108_46_1	239_46_364	112_46_1	917_46_127	80_46_1
26_46_1	776_46_809	54_03_534	35_46_1	77_46_1260	108_46_1	239_46_347	112_46_1	917_46_130	80_46_1
26_46_1	776_46_749	54_03_523	35_46_1	77_46_1297	108_46_1	239_46_368	112_46_1	917_46_143	80_46_1
26_46_1	776_46_768	54_03_549	35_46_1	77_46_1264	108_46_1	239_46_353	112_46_1	917_46_146	80_46_1
26_46_1	776_46_762	54_03_537	35_46_1	77_46_1325	108_46_1	239_46_324	112_46_1	917_46_132	80_46_1
26_46_1	776_46_797	54_03_511	35_46_1	77_46_1304	108_46_1	239_46_324	112_46_1	917_46_144	80_46_1
26_46_1	776_46_787	54_03_498	35_46_1	77_46_1336	108_46_1	239_46_316	112_46_1	917_46_143	80_46_1
26_46_1	776_46_818	54_03_516	35_46_1	77_46_1312	108_46_1	239_46_299	112_46_1	917_46_135	80_46_1
26_46_1	776_46_814	54_03_486	35_46_1	77_46_1316	108_46_1	239_46_312	112_46_1	917_46_152	80_46_1
26_46_1	776_46_776	54_03_525	35_46_1	77_46_1280	108_46_1	239_46_342	112_46_1	917_46_157	80_46_1
26_46_1	776_46_791	54_03_511	35_46_1	77_46_1287	108_46_1	239_46_340	112_46_1	917_46_151	80_46_1
26_46_1	776_46_782	54_03_513	35_46_1	77_46_1323	108_46_1	239_46_319	112_46_1	917_46_143	80_46_1
26_46_1	776_46_765	54_03_512	35_46_1	77_46_1311	108_46_1	239_46_346	112_46_1	917_46_146	80_46_1
26_46_1	776_46_759	54_03_502	35_46_1	77_46_1317	108_46_1	239_46_360	112_46_1	917_46_141	80_46_1
26_46_1	776_46_771	54_03_482	35_46_1	77_46_1350	108_46_1	239_46_342	112_46_1	917_46_135	80_46_1
26_46_1	776_46_751	54_03_512	35_46_1	77_46_1355	108_46_1	239_46_326	112_46_1	917_46_136	80_46_1
26_46_1	776_46_739	54_03_503	35_46_1	77_46_1377	108_46_1	239_46_316	112_46_1	917_46_145	80_46_1
26_46_1	776_46_745	54_03_520	35_46_1	77_46_1361	108_46_1	239_46_302	112_46_1	917_46_152	80_46_1
26_46_1	776_46_733	54_03_546	35_46_1	77_46_1355	108_46_1	239_46_289	112_46_1	917_46_157	80_46_1
26_46_1	776_46_717	54_03_532	35_46_1	77_46_1382	108_46_1	239_46_292	112_46_1	917_46_157	80_46_1
26_46_1	776_46_740	54_03_516	35_46_1	77_46_1348	108_46_1	239_46_321	112_46_1	917_46_155	80_46_1
26_46_1	776_46_745	54_03_482	35_46_1	77_46_1368	108_46_1	239_46_340	112_46_1	917_46_145	80_46_1
26_46_1	776_46_743	54_03_480	35_46_1	77_46_1379	108_46_1	239_46_323	112_46_1	917_46_155	80_46_1
26_46_1	776_46_752	54_03_488	35_46_1	77_46_1351	108_46_1	239_46_323	112_46_1	917_46_166	80_46_1
26_46_1	776_46_728	54_03_501	35_46_1	77_46_1376	108_46_1	239_46_309	112_46_1	917_46_165	80_46_1
26_46_1	776_46_712	54_03_494	35_46_1	77_46_1356	108_46_1	239_46_338	112_46_1	917_46_180	80_46_1
26_46_1	776_46_703	54_03_492	35_46_1	77_46_1363	108_46_1	239_46_355	112_46_1	917_46_167	80_46_1
26_46_1	776_46_712	54_03_506	35_46_1	77_46_1379	108_46_1	239_46_316	112_46_1	917_46_167	80_46_1
26_46_1	776_46_692	54_03_526	35_46_1	77_46_1368	108_46_1	239_46_328	112_46_1	917_46_166	80_46_1
26_46_1	776_46_682	54_03_523	35_46_1	77_46_1396	108_46_1	239_46_313	112_46_1	917_46_166	80_46_1
26_46_1	776_46_667	54_03_495	35_46_1	77_46_1458	108_46_1	239_46_310	112_46_1	917_46_150	80_46_1
26_46_1	776_46_692	54_03_472	35_46_1	77_46_1429	108_46_1	239_46_334	112_46_1	917_46_153	80_46_1
26_46_1	776_46_693	54_03_483	35_46_1	77_46_1409	108_46_1	239_46_347	112_46_1	917_46_148	80_46_1
26_46_1	776_46_686	54_03_479	35_46_1	77_46_1432	108_46_1	239_46_341	112_46_1	917_46_142	80_46_1
26_46_1	776_46_687	54_03_481	35_46_1	77_46_1423	108_46_1	239_46_344	112_46_1	917_46_145	80_46_1
26_46_1	776_46_688	54_03_526	35_46_1	77_46_1387	108_46_1	239_46_347	112_46_1	917_46_132	80_46_1
26_46_1	776_46_704	54_03_504	35_46_1	77_46_1388	108_46_1	239_46_346	112_46_1	917_46_138	80_46_1
26_46_1	776_46_721	54_03_524	35_46_1	77_46_1359	108_46_1	239_46_356	112_46_1	917_46_120	80_46_1
26_46_1	776_46_751	54_03_531	35_46_1	77_46_1333	108_46_1	239_46_340	112_46_1	917_46_125	80_46_1
26_46_1	776_46_747	54_03_527	35_46_1	77_46_1362	108_46_1	239_46_302	112_46_1	917_46_142	80_46_1
26_46_1	776_46_745	54_03_508	35_46_1	77_46_1365	108_46_1	239_46_314	112_46_1	917_46_148	80_46_1
26_46_1	776_46_747	54_03_507	35_46_1	77_46_1382	108_46_1	239_46_296	112_46_1	917_46_147	80_46_1
26_46_1	776_46_763	54_03_523	35_46_1	77_46_1351	108_46_1	239_46_285	112_46_1	917_46_158	80_46_1
26_46_1	776_46_756	54_03_531	35_46_1	77_46_1344	108_46_1	239_46_287	112_46_1	917_46_162	80_46_1
26_46_1	776_46_768	54_03_491	35_46_1	77_46_1378	108_46_1	239_46_278	112_46_1	917_46_165	80_46_1
26_46_1	776_46_774	54_03_515	35_46_1	77_46_1342	108_46_1	239_46_279	112_46_1	917_46_170	80_46_1
26_46_1	776_46_779	54_03_514	35_46_1	77_46_1329	108_46_1	239_46_288	112_46_1	917_46_170	80_46_1
26_46_1	776_46_794	54_03_509	35_46_1	77_46_1312	108_46_1	239_46_289	112_46_1	917_46_176	80_46_1
26_46_1	776_46_773	54_03_501	35_46_1	77_46_1349	108_46_1	239_46_294	112_46_1	917_46_163	80_46_1
26_46_1	776_46_765	54_03_459	35_46_1	77_46_1348	108_46_1	239_46_332	112_46_1	917_46_176	80_46_1
26_46_1	776_46_759	54_03_480	35_46_1	77_46_1349	108_46_1	239_46_332	112_46_1	917_46_160	80_46_1
26_46_1	776_46_720	54_03_489	35_46_1	77_46_1382	108_46_1	239_46_321	112_46_1	917_46_168	80_46_1
26_46_1	776_46_746	54_03_493	35_46_1	77_46_1369	108_46_1	239_46_312	112_46_1	917_46_160	80_46_1
26_46_1	776_46_739	54_03_499	35_46_1	77_46_1421	108_46_1	239_46_282	112_46_1	917_46_139	80_46_1
26_46_1	776_46_767	54_03_519	35_46_1	77_46_1376	108_46_1	239_46_292	112_46_1	917_46_126	80_46_1
26_46_1	776_46_788	54_03_507	35_46_1	77_46_1389	108_46_1	239_46_278	112_46_1	917_46_118	80_46_1
26_46_1	776_46_796	54_03_460	35_46_1	77_46_1446	108_46_1	239_46_269	112_46_1	917_46_109	80_46_1
26_46_1	776_46_773	54_03_480	35_46_1	77_46_1443	108_46_1	239_46_252	112_46_1	917_46_132	80_46_1
26_46_1	776_46_802	54_03_488	35_46_1	77_46_1418	108_46_1	239_46_246	112_46_1	917_46_126	80_46_1
26_46_1	776_46_818	54_03_460	35_46_1	77_46_1429	108_46_1	239_46_256	112_46_1	917_46_117	80_46_1
26_46_1	776_46_832	54_03_494	35_46_1	77_46_1402	108_46_1	239_46_226	112_46_1	917_46_126	80_46_1
26_46_1	776_46_848	54_03_505	35_46_1	77_46_1379	108_46_1	239_46_216	112_46_1	917_46_132	80_46_1
26_46_1	776_46_811	54_03_491	35_46_1	77_46_1401	108_46_1	239_46_232	112_46_1	917_46_145	80_46_1
26_46_1	776_46_820	54_03_501	35_46_1	77_46_1386	108_46_1	239_46_226	112_46_1	917_46_147	80_46_1
26_46_1	776_46_837	54_03_477	35_46_1	77_46_1371	108_46_1	239_46_231	112_46_1	917_46_164	80_46_1
26_46_1	776_46_829	54_03_489	35_46_1	77_46_1366	108_46_1	239_46_232	112_46_1	917_46_164	80_46_1
26_46_1	776_46_831	54_03_494	35_46_1	77_46_1377	108_46_1	239_46_222	112_46_1	917_46_156	80_46_1
26_46_1	776_46_830	54_03_463	35_46_1	77_46_1416	108_46_1	239_46_207	112_46_1	917_46_164	80_46_1
26_46_1	776_46_827	54_03_455	35_46_1	77_46_1424	108_46_1	239_46_220	112_46_1	917_46_154	80_46_1
26_46_1	776_46_855	54_03_463	35_46_1	77_46_1394	108_46_1	239_46_238	112_46_1	917_46_130	80_46_1
26_46_1	776_46_827	54_03_465	35_46_1	77_46_1403	108_46_1	239_46_250	112_46_1	917_46_135	80_46_1
26_46_1	776_46_832	54_03_461	35_46_1	77_46_1412	108_46_1	239_46_243	112_46_1	917_46_132	80_46_1
26_46_1	776_46_820	54_03_487	35_46_1	77_46_1363	108_46_1	239_46_263	112_46_1	917_46_147	80_46_1
26_46_1	776_46_811	54_03_490	35_46_1	77_46_1378	108_46_1	239_46_257	112_46_1	917_46_144	80_46_1
26_46_1	776_46_805	54_03_475	35_46_1	77_46_1371	108_46_1	239_46_293	112_46_1	917_46_136	80_46_1
26_46_1	776_46_845	54_03_464	35_46_1	77_46_1361	108_46_1	239_46_283	112_46_1	917_46_127	80_46_1
26_46_1	776_46_827	54_03_461	35_46_1	77_46_1393	108_46_1	239_46_276	112_46_1	917_46_123	80_46_1
26_46_1	776_46_815	54_03_480	35_46_1	77_46_1374	108_46_1	239_46_288	112_46_1	917_46_123	80_46_1
26_46_1	776_46_810	54_03_519	35_46_1	77_46_1365	108_46_1	239_46_266	112_46_1	917_46_120	80_46_1
26_46_1	776_46_765	54_03_528	35_46_1	77_46_1427	108_46_1	239_46_252	112_46_1	917_46_108	80_46_1
26_46_1	776_46_786	54_03_511	35_46_1	77_46_1393	108_46_1	239_46_291	112_46_1	917_46_99	80_46_1
26_46_1	776_46_757	54_03_494	35_46_1	77_46_1439	108_46_1	239_46_301	112_46_1	917_46_89	80_46_1
26_46_1	776_46_766	54_03_490	35_46_1	77_46_1451	108_46_1	239_46_287	112_46_1	917_46_86	80_46_1
26_46_1	776_46_772	54_03_516	35_46_1	77_46_1429	108_46_1	239_46_280	112_46_1	917_46_83	80_46_1
26_46_1	776_46_775	54_03_494	35_46_1	77_46_1468	108_46_1	239_46_268	112_46_1	917_46_75	80_46_1
26_46_1	776_46_704	54_03_491	35_46_1	77_46_1512	108_46_1	239_46_292	112_46_1	917_46_81	80_46_1
26_46_1	776_46_692	54_03_502	35_46_1	77_46_1509	108_46_1	239_46_287	112_46_1	917_46_89	80_46_1
26_46_1	776_46_692	54_03_521	35_46_1	77_46_1486	108_46_1	239_46_289	112_46_1	917_46_92	80_46_1
26_46_1	776_46_691	54_03_498	35_46_1	77_46_1516	108_46_1	239_46_286	112_46_1	917_46_89	80_46_1
26_46_1	776_46_690	54_03_503	35_46_1	77_46_1528	108_46_1	239_46_279	112_46_1	917_46_80	80_46_1
26_46_1	776_46_715	54_03_491	35_46_1	77_46_1515	108_46_1	239_46_284	112_46_1	917_46_75	80_46_1
26_46_1	776_46_693	54_03_523	35_46_1	77_46_1497	108_46_1	239_46_289	112_46_1	917_46_78	80_46_1
26_46_1	776_46_715	54_03_507	35_46_1	77_46_1490	108_46_1	239_46_291	112_46_1	917_46_77	80_46_1
26_46_1	776_46_694	54_03_509	35_46_1	77_46_1507	108_46_1	239_46_283	112_46_1	917_46_87	80_46_1
26_46_1	776_46_659	54_03_506	35_46_1	77_46_1526	108_46_1	239_46_302	112_46_1	917_46_87	80_46_1
26_46_1	776_46_698	54_03_465	35_46_1	77_46_1512	108_46_1	239_46_310	112_46_1	917_46_95	80_46_1
26_46_1	776_46_692	54_03_478	35_46_1	77_46_1456	108_46_1	239_46_345	112_46_1	917_46_109	80_46_1
26_46_1	776_46_668	54_03_501	35_46_1	77_46_1434	108_46_1	239_46_373	112_46_1	917_46_104	80_46_1
26_46_1	776_46_673	54_03_517	35_46_1	77_46_1422	108_46_1	239_46_365	112_46_1	917_46_103	80_46_1
26_46_1	776_46_694	54_03_522	35_46_1	77_46_1405	108_46_1	239_46_336	112_46_1	917_46_123	80_46_1
26_46_1	776_46_713	54_03_515	35_46_1	77_46_1442	108_46_1	239_46_307	112_46_1	917_46_103	80_46_1
26_46_1	776_46_732	54_03_511	35_46_1	77_46_1449	108_46_1	239_46_294	112_46_1	917_46_94	80_46_1
26_46_1	776_46_716	54_03_529	35_46_1	77_46_1421	108_46_1	239_46_306	112_46_1	917_46_108	80_46_1
26_46_1	776_46_727	54_03_537	35_46_1	77_46_1409	108_46_1	239_46_292	112_46_1	917_46_115	80_46_1
26_46_1	776_46_747	54_03_521	35_46_1	77_46_1405	108_46_1	239_46_291	112_46_1	917_46_116	80_46_1
26_46_1	776_46_711	54_03_513	35_46_1	77_46_1437	108_46_1	239_46_296	112_46_1	917_46_123	80_46_1
26_46_1	776_46_692	54_03_489	35_46_1	77_46_1486	108_46_1	239_46_295	112_46_1	917_46_117	80_46_1
26_46_1	776_46_699	54_03_474	35_46_1	77_46_1461	108_46_1	239_46_315	112_46_1	917_46_130	80_46_1
26_46_1	776_46_731	54_03_479	35_46_1	77_46_1440	108_46_1	239_46_316	112_46_1	917_46_113	80_46_1
26_46_1	776_46_728	54_03_475	35_46_1	77_46_1426	108_46_1	239_46_323	112_46_1	917_46_128	80_46_1
26_46_1	776_46_722	54_03_465	35_46_1	77_46_1453	108_46_1	239_46_328	112_46_1	917_46_112	80_46_1
26_46_1	776_46_722	54_03_471	35_46_1	77_46_1475	108_46_1	239_46_310	112_46_1	917_46_102	80_46_1
26_46_1	776_46_672	54_03_472	35_46_1	77_46_1529	108_46_1	239_46_305	112_46_1	917_46_102	80_46_1
26_46_1	776_46_690	54_03_500	35_46_1	77_46_1482	108_46_1	239_46_297	112_46_1	917_46_111	80_46_1
26_46_1	776_46_655	54_03_496	35_46_1	77_46_1535	108_46_1	239_46_303	112_46_1	917_46_91	80_46_1
26_46_1	776_46_626	54_03_483	35_46_1	77_46_1532	108_46_1	239_46_339	112_46_1	917_46_100	80_46_1
26_46_1	776_46_642	54_03_467	35_46_1	77_46_1531	108_46_1	239_46_336	112_46_1	917_46_104	80_46_1
26_46_1	776_46_653	54_03_468	35_46_1	77_46_1522	108_46_1	239_46_340	112_46_1	917_46_97	80_46_1
26_46_1	776_46_667	54_03_457	35_46_1	77_46_1515	108_46_1	239_46_342	112_46_1	917_46_99	80_46_1
26_46_1	776_46_681	54_03_443	35_46_1	77_46_1526	108_46_1	239_46_332	112_46_1	917_46_98	80_46_1
26_46_1	776_46_700	54_03_471	35_46_1	77_46_1472	108_46_1	239_46_329	112_46_1	917_46_108	80_46_1
26_46_1	776_46_736	54_03_468	35_46_1	77_46_1470	108_46_1	239_46_305	112_46_1	917_46_101	80_46_1
26_46_1	776_46_747	54_03_483	35_46_1	77_46_1438	108_46_1	239_46_316	112_46_1	917_46_96	80_46_1
26_46_1	776_46_725	54_03_500	35_46_1	77_46_1422	108_46_1	239_46_316	112_46_1	917_46_117	80_46_1
26_46_1	776_46_711	54_03_513	35_46_1	77_46_1437	108_46_1	239_46_312	112_46_1	917_46_107	80_46_1
26_46_1	776_46_713	54_03_469	35_46_1	77_46_1461	108_46_1	239_46_312	112_46_1	917_46_125	80_46_1
26_46_1	776_46_717	54_03_498	35_46_1	77_46_1451	108_46_1	239_46_303	112_46_1	917_46_111	80_46_1
26_46_1	776_46_723	54_03_452	35_46_1	77_46_1462	108_46_1	239_46_339	112_46_1	917_46_104	80_46_1
26_46_1	776_46_718	54_03_444	35_46_1	77_46_1452	108_46_1	239_46_357	112_46_1	917_46_109	80_46_1
26_46_1	776_46_707	54_03_462	35_46_1	77_46_1419	108_46_1	239_46_383	112_46_1	917_46_109	80_46_1
26_46_1	776_46_684	54_03_481	35_46_1	77_46_1427	108_46_1	239_46_379	112_46_1	917_46_109	80_46_1
26_46_1	776_46_651	54_03_495	35_46_1	77_46_1437	108_46_1	239_46_398	112_46_1	917_46_99	80_46_1
26_46_1	776_46_650	54_03_516	35_46_1	77_46_1430	108_46_1	239_46_392	112_46_1	917_46_92	80_46_1
26_46_1	776_46_636	54_03_521	35_46_1	77_46_1465	108_46_1	239_46_373	112_46_1	917_46_85	80_46_1
26_46_1	776_46_669	54_03_505	35_46_1	77_46_1456	108_46_1	239_46_369	112_46_1	917_46_81	80_46_1
26_46_1	776_46_624	54_03_517	35_46_1	77_46_1493	108_46_1	239_46_361	112_46_1	917_46_84	80_46_1
26_46_1	776_46_651	54_03_512	35_46_1	77_46_1487	108_46_1	239_46_336	112_46_1	917_46_93	80_46_1
26_46_1	776_46_662	54_03_498	35_46_1	77_46_1482	108_46_1	239_46_360	112_46_1	917_46_77	80_46_1
26_46_1	776_46_645	54_03_505	35_46_1	77_46_1487	108_46_1	239_46_355	112_46_1	917_46_88	80_46_1
26_46_1	776_46_670	54_03_485	35_46_1	77_46_1497	108_46_1	239_46_337	112_46_1	917_46_91	80_46_1
26_46_1	776_46_679	54_03_482	35_46_1	77_46_1477	108_46_1	239_46_364	112_46_1	917_46_78	80_46_1
26_46_1	776_46_663	54_03_473	35_46_1	77_46_1487	108_46_1	239_46_364	112_46_1	917_46_93	80_46_1
26_46_1	776_46_655	54_03_465	35_46_1	77_46_1499	108_46_1	239_46_367	112_46_1	917_46_94	80_46_1
26_46_1	776_46_657	54_03_474	35_46_1	77_46_1473	108_46_1	239_46_401	112_46_1	917_46_75	80_46_1
26_46_1	776_46_641	54_03_512	35_46_1	77_46_1461	108_46_1	239_46_393	112_46_1	917_46_73	80_46_1
26_46_1	776_46_656	54_03_529	35_46_1	77_46_1440	108_46_1	239_46_381	112_46_1	917_46_73	80_46_1
26_46_1	776_46_633	54_03_550	35_46_1	77_46_1447	108_46_1	239_46_389	112_46_1	917_46_61	80_46_1
26_46_1	776_46_625	54_03_536	35_46_1	77_46_1468	108_46_1	239_46_378	112_46_1	917_46_73	80_46_1
26_46_1	776_46_611	54_03_529	35_46_1	77_46_1464	108_46_1	239_46_401	112_46_1	917_46_75	80_46_1
26_46_1	776_46_664	54_03_491	35_46_1	77_46_1466	108_46_1	239_46_389	112_46_1	917_46_69	80_46_1
26_46_1	776_46_616	54_03_501	35_46_1	77_46_1517	108_46_1	239_46_375	112_46_1	917_46_71	80_46_1
26_46_1	776_46_625	54_03_496	35_46_1	77_46_1500	108_46_1	239_46_381	112_46_1	917_46_77	80_46_1
26_46_1	776_46_636	54_03_526	35_46_1	77_46_1468	108_46_1	239_46_375	112_46_1	917_46_74	80_46_1
26_46_1	776_46_599	54_03_534	35_46_1	77_46_1536	108_46_1	239_46_331	112_46_1	917_46_79	80_46_1
26_46_1	776_46_619	54_03_515	35_46_1	77_46_1513	108_46_1	239_46_344	112_46_1	917_46_87	80_46_1
26_46_1	776_46_651	54_03_531	35_46_1	77_46_1475	108_46_1	239_46_335	112_46_1	917_46_87	80_46_1
26_46_1	776_46_647	54_03_520	35_46_1	77_46_1502	108_46_1	239_46_314	112_46_1	917_46_97	80_46_1
26_46_1	776_46_649	54_03_525	35_46_1	77_46_1465	108_46_1	239_46_335	112_46_1	917_46_106	80_46_1
26_46_1	776_46_659	54_03_532	35_46_1	77_46_1451	108_46_1	239_46_338	112_46_1	917_46_100	80_46_1
26_46_1	776_46_654	54_03_509	35_46_1	77_46_1464	108_46_1	239_46_333	112_46_1	917_46_120	80_46_1
26_46_1	776_46_651	54_03_518	35_46_1	77_46_1431	108_46_1	239_46_347	112_46_1	917_46_133	80_46_1
26_46_1	776_46_615	54_03_494	35_46_1	77_46_1476	108_46_1	239_46_363	112_46_1	917_46_132	80_46_1
26_46_1	776_46_614	54_03_493	35_46_1	77_46_1445	108_46_1	239_46_389	112_46_1	917_46_139	80_46_1
26_46_1	776_46_621	54_03_518	35_46_1	77_46_1435	108_46_1	239_46_361	112_46_1	917_46_145	80_46_1
26_46_1	776_46_639	54_03_517	35_46_1	77_46_1428	108_46_1	239_46_373	112_46_1	917_46_123	80_46_1
26_46_1	776_46_672	54_03_528	35_46_1	77_46_1404	108_46_1	239_46_348	112_46_1	917_46_128	80_46_1
26_46_1	776_46_711	54_03_516	35_46_1	77_46_1387	108_46_1	239_46_347	112_46_1	917_46_118	80_46_1
26_46_1	776_46_708	54_03_487	35_46_1	77_46_1411	108_46_1	239_46_369	112_46_1	917_46_104	80_46_1
26_46_1	776_46_699	54_03_495	35_46_1	77_46_1365	108_46_1	239_46_402	112_46_1	917_46_118	80_46_1
26_46_1	776_46_710	54_03_516	35_46_1	77_46_1335	108_46_1	239_46_405	112_46_1	917_46_114	80_46_1
26_46_1	776_46_711	54_03_463	35_46_1	77_46_1369	108_46_1	239_46_415	112_46_1	917_46_122	80_46_1
26_46_1	776_46_715	54_03_481	35_46_1	77_46_1371	108_46_1	239_46_404	112_46_1	917_46_109	80_46_1
26_46_1	776_46_714	54_03_466	35_46_1	77_46_1373	108_46_1	239_46_439	112_46_1	917_46_88	80_46_1
26_46_1	776_46_689	54_03_479	35_46_1	77_46_1375	108_46_1	239_46_451	112_46_1	917_46_86	80_46_1
26_46_1	776_46_687	54_03_515	35_46_1	77_46_1371	108_46_1	239_46_431	112_46_1	917_46_76	80_46_1
26_46_1	776_46_689	54_03_514	35_46_1	77_46_1351	108_46_1	239_46_456	112_46_1	917_46_70	80_46_1
26_46_1	776_46_665	54_03_544	35_46_1	77_46_1331	108_46_1	239_46_469	112_46_1	917_46_71	80_46_1
26_46_1	776_46_649	54_03_539	35_46_1	77_46_1326	108_46_1	239_46_491	112_46_1	917_46_75	80_46_1
26_46_1	776_46_669	54_03_548	35_46_1	77_46_1326	108_46_1	239_46_454	112_46_1	917_46_83	80_46_1
26_46_1	776_46_680	54_03_532	35_46_1	77_46_1308	108_46_1	239_46_477	112_46_1	917_46_83	80_46_1
26_46_1	776_46_648	54_03_544	35_46_1	77_46_1314	108_46_1	239_46_497	112_46_1	917_46_77	80_46_1
26_46_1	776_46_652	54_03_520	35_46_1	77_46_1348	108_46_1	239_46_481	112_46_1	917_46_79	80_46_1
26_46_1	776_46_675	54_03_487	35_46_1	77_46_1366	108_46_1	239_46_482	112_46_1	917_46_70	80_46_1
26_46_1	776_46_657	54_03_497	35_46_1	77_46_1409	108_46_1	239_46_464	112_46_1	917_46_53	80_46_1
26_46_1	776_46_690	54_03_482	35_46_1	77_46_1397	108_46_1	239_46_457	112_46_1	917_46_54	80_46_1
26_46_1	776_46_687	54_03_496	35_46_1	77_46_1389	108_46_1	239_46_460	112_46_1	917_46_48	80_46_1
26_46_1	776_46_685	54_03_498	35_46_1	77_46_1388	108_46_1	239_46_463	112_46_1	917_46_46	80_46_1
26_46_1	776_46_680	54_03_468	35_46_1	77_46_1434	108_46_1	239_46_447	112_46_1	917_46_51	80_46_1
26_46_1	776_46_677	54_03_454	35_46_1	77_46_1495	108_46_1	239_46_409	112_46_1	917_46_45	80_46_1
26_46_1	776_46_658	54_03_434	35_46_1	77_46_1543	108_46_1	239_46_403	112_46_1	917_46_42	80_46_1
26_46_1	776_46_671	54_03_427	35_46_1	77_46_1565	108_46_1	239_46_385	112_46_1	917_46_32	80_46_1
26_46_1	776_46_637	54_03_451	35_46_1	77_46_1548	108_46_1	239_46_403	112_46_1	917_46_40	80_46_1
26_46_1	776_46_611	54_03_481	35_46_1	77_46_1573	108_46_1	239_46_379	112_46_1	917_46_36	80_46_1
26_46_1	776_46_604	54_03_500	35_46_1	77_46_1540	108_46_1	239_46_391	112_46_1	917_46_45	80_46_1
26_46_1	776_46_612	54_03_476	35_46_1	77_46_1581	108_46_1	239_46_373	112_46_1	917_46_38	80_46_1
26_46_1	776_46_594	54_03_483	35_46_1	77_46_1579	108_46_1	239_46_387	112_46_1	917_46_37	80_46_1
26_46_1	776_46_616	54_03_490	35_46_1	77_46_1540	108_46_1	239_46_400	112_46_1	917_46_34	80_46_1
26_46_1	776_46_638	54_03_498	35_46_1	77_46_1501	108_46_1	239_46_408	112_46_1	917_46_35	80_46_1
26_46_1	776_46_637	54_03_505	35_46_1	77_46_1493	108_46_1	239_46_406	112_46_1	917_46_39	80_46_1
26_46_1	776_46_614	54_03_505	35_46_1	77_46_1531	108_46_1	239_46_390	112_46_1	917_46_40	80_46_1
26_46_1	776_46_603	54_03_498	35_46_1	77_46_1532	108_46_1	239_46_413	112_46_1	917_46_34	80_46_1
26_46_1	776_46_617	54_03_503	35_46_1	77_46_1534	108_46_1	239_46_397	112_46_1	917_46_29	80_46_1
26_46_1	776_46_643	54_03_496	35_46_1	77_46_1525	108_46_1	239_46_382	112_46_1	917_46_34	80_46_1
26_46_1	776_46_635	54_03_498	35_46_1	77_46_1546	108_46_1	239_46_369	112_46_1	917_46_32	80_46_1
26_46_1	776_46_623	54_03_477	35_46_1	77_46_1615	108_46_1	239_46_330	112_46_1	917_46_34	80_46_1
26_46_1	776_46_656	54_03_497	35_46_1	77_46_1592	108_46_1	239_46_307	112_46_1	917_46_28	80_46_1
26_46_1	776_46_652	54_03_517	35_46_1	77_46_1581	108_46_1	239_46_300	112_46_1	917_46_30	80_46_1
26_46_1	776_46_644	54_03_516	35_46_1	77_46_1614	108_46_1	239_46_275	112_46_1	917_46_31	80_46_1
26_46_1	776_46_657	54_03_489	35_46_1	77_46_1596	108_46_1	239_46_310	112_46_1	917_46_28	80_46_1
26_46_1	776_46_680	54_03_473	35_46_1	77_46_1610	108_46_1	239_46_291	112_46_1	917_46_26	80_46_1
26_46_1	776_46_655	54_03_486	35_46_1	77_46_1653	108_46_1	239_46_260	112_46_1	917_46_26	80_46_1
26_46_1	776_46_669	54_03_519	35_46_1	77_46_1598	108_46_1	239_46_270	112_46_1	917_46_23	80_46_1
26_46_1	776_46_682	54_03_503	35_46_1	77_46_1572	108_46_1	239_46_298	112_46_1	917_46_25	80_46_1
26_46_1	776_46_657	54_03_500	35_46_1	77_46_1605	108_46_1	239_46_290	112_46_1	917_46_28	80_46_1
26_46_1	776_46_647	54_03_496	35_46_1	77_46_1598	108_46_1	239_46_309	112_46_1	917_46_30	80_46_1
26_46_1	776_46_616	54_03_498	35_46_1	77_46_1636	108_46_1	239_46_300	112_46_1	917_46_30	80_46_1
26_46_1	776_46_590	54_03_505	35_46_1	77_46_1663	108_46_1	239_46_288	112_46_1	917_46_34	80_46_1
26_46_1	776_46_572	54_03_521	35_46_1	77_46_1676	108_46_1	239_46_281	112_46_1	917_46_30	80_46_1
26_46_1	776_46_575	54_03_504	35_46_1	77_46_1685	108_46_1	239_46_284	112_46_1	917_46_32	80_46_1
26_46_1	776_46_573	54_03_517	35_46_1	77_46_1691	108_46_1	239_46_269	112_46_1	917_46_30	80_46_1
26_46_1	776_46_574	54_03_521	35_46_1	77_46_1715	108_46_1	239_46_249	112_46_1	917_46_21	80_46_1
26_46_1	776_46_579	54_03_493	35_46_1	77_46_1703	108_46_1	239_46_277	112_46_1	917_46_28	80_46_1
26_46_1	776_46_581	54_03_494	35_46_1	77_46_1700	108_46_1	239_46_278	112_46_1	917_46_27	80_46_1
[truncated: 3,001 more rows]
[truncated: 890 more columns]
