# Supplementary material for: Environmental change makes robust ecological networks fragile
Source: Nat Commun. 2016 Aug 11;7:12462. doi: 10.1038/ncomms12462 (PMC4987532; doi:10.1038/ncomms12462)
Supplement: Supplementary Data 1 — Host-parasite networks and host extinction sequences in Avida experiments. The compressed archive includes the 100 co-evolved host-parasite networks and the host extinction sequences in the historical scenario. [file ncomms12462-s2.zip › Supplementary_data_S1/host_extinction_sequence_12.csv]

818_012346_1	345_012346_9	346_012346_2	347_0346_5	340_012346_1	341_012346_5	342_01346_1	343_012346_1	810_012346_1	811_012346_2	812_012346_1	813_012346_1	348_012346_2	349_01346_1	719_012346_3	718_0346_1	717_12346_3	716_012346_2	715_0_1	713_013_1	711_12346_2	618_01346_1	594_012346_1	619_12346_1	298_012346_1	299_012346_1	296_012346_23	297_012346_6	294_01234_1	292_01346_1	293_03_1	290_012346_10	291_01346_1	591_0_1	593_01236_1	592_1346_1	198_012346_3	597_012346_1	596_0123_1	599_1236_1	598_01_1	197_01234_1	196_01236_1	191_012346_1	193_012346_13	270_012346_2	271_012346_1	272_012346_1	273_012346_8	274_012346_4
818_012346_1	345_012346_11	346_012346_2	347_0346_4	340_012346_1	341_012346_5	342_01346_1	343_012346_1	810_012346_1	811_012346_2	812_012346_2	813_012346_1	348_012346_2	349_01346_1	719_012346_5	718_0346_1	717_12346_4	716_012346_2	715_0_1	713_013_1	711_12346_4	618_01346_1	594_012346_1	619_12346_1	298_012346_1	299_012346_1	296_012346_23	297_012346_6	294_01234_1	292_01346_1	293_03_1	290_012346_12	291_01346_1	591_0_1	593_01236_1	592_1346_1	198_012346_3	597_012346_1	596_0123_1	599_1236_1	598_01_1	197_01234_1	196_01236_1	191_012346_1	193_012346_12	270_012346_2	271_012346_1	272_012346_1	273_012346_8	274_012346_4
818_012346_1	345_012346_14	347_0346_4	340_012346_1	341_012346_1	342_01346_1	810_012346_1	811_012346_2	812_012346_5	348_012346_1	349_01346_1	719_012346_5	718_0346_1	717_12346_3	715_0_1	713_013_1	711_12346_5	619_12346_1	298_012346_1	299_012346_1	296_012346_8	297_012346_1	294_01234_1	292_01346_1	293_03_1	290_012346_7	291_01346_1	591_0_1	593_01236_1	592_1346_1	198_012346_1	597_012346_1	596_0123_1	599_1236_1	598_01_1	197_01234_1	196_01236_1	193_012346_1	270_012346_1	272_012346_1	273_012346_5	274_012346_4	275_012346_1	278_012346_1	279_01346_1	569_012346_1	527_012346_11	520_012346_1	521_0346_1	522_123_1
818_012346_1	345_012346_22	347_0346_3	341_012346_1	342_01346_1	810_012346_1	811_012346_2	812_012346_26	814_012346_1	349_01346_1	719_012346_4	718_0346_1	717_12346_1	715_0_1	713_013_1	711_12346_6	619_12346_1	299_012346_1	296_012346_5	297_012346_1	294_01234_1	292_01346_1	293_03_1	290_012346_12	591_0_1	593_01236_1	592_1346_1	198_012346_1	597_012346_1	596_0123_1	599_1236_1	598_01_1	196_01236_1	193_012346_1	270_012346_1	273_012346_2	194_012346_1	279_01346_1	569_012346_1	527_012346_13	520_012346_1	521_0346_1	522_123_1	523_0123_1	528_012_1	529_012346_14	448_01346_1	443_012346_1	446_012346_2	445_0134_1
818_012346_1	819_0123_3	341_012346_1	811_012346_2	812_012346_79	814_012346_1	349_01346_1	719_012346_4	718_0346_1	717_12346_1	713_013_1	711_12346_2	619_12346_1	299_012346_1	296_012346_3	297_012346_1	294_01234_1	292_01346_1	290_012346_13	591_0_1	593_01236_1	592_1346_1	198_012346_1	597_012346_1	596_0123_1	599_1236_1	598_01_1	196_01236_1	193_012346_1	270_012346_1	273_012346_2	194_012346_1	279_01346_1	569_012346_1	527_012346_7	522_123_1	523_0123_1	528_012_1	529_012346_31	448_01346_1	443_012346_1	446_012346_2	445_0134_1	108_012346_1	109_012346_1	103_012346_1	100_012346_1	104_012346_1	39_012346_1	33_012346_1
818_012346_1	819_0123_6	811_012346_1	812_012346_126	814_012346_1	815_012346_3	719_012346_4	713_013_1	711_12346_2	299_012346_1	296_012346_3	297_012346_1	290_012346_22	593_01236_1	592_1346_1	198_012346_1	597_012346_1	599_1236_1	598_01_1	196_01236_1	193_012346_1	273_012346_2	279_01346_1	569_012346_1	527_012346_4	523_0123_1	528_012_1	529_012346_63	448_01346_1	443_012346_1	446_012346_1	445_0134_1	103_012346_1	100_012346_1	104_012346_1	39_012346_1	33_012346_1	32_012346_1	31_12346_22	641_012346_2	643_012346_4	642_0_1	645_012346_1	436_12346_5	432_012_1	339_013_1	335_01234_1	337_013_1	330_012346_1	559_0_1
818_012346_1	819_0123_8	811_012346_1	812_012346_173	814_012346_1	815_012346_3	719_012346_3	713_013_1	711_12346_2	299_012346_1	296_012346_2	297_012346_1	290_012346_32	593_01236_1	198_012346_1	599_1236_1	598_01_1	193_012346_1	273_012346_2	279_01346_1	569_012346_1	527_012346_1	523_0123_1	529_012346_90	448_01346_1	443_012346_1	446_012346_1	445_0134_1	100_012346_1	104_012346_1	39_012346_1	33_012346_1	32_012346_1	31_12346_24	641_012346_2	643_012346_3	649_0123_2	432_012_1	339_013_1	335_01234_1	330_012346_1	855_013_1	852_012346_3	345_012346_18	858_0123_1	98_012346_1	93_012346_122	97_03_1	559_0_1	558_012346_1
216_012346_1	215_012346_1	144_012346_1	819_0123_10	669_012346_2	735_012346_1	666_346_1	127_012346_1	766_012346_1	660_12346_1	133_012346_128	130_012346_1	498_12346_1	135_012346_1	15_012346_1	138_012346_1	225_012346_1	493_012346_1	692_012346_1	690_01346_1	27_01234_1	696_01346_1	697_01346_1	22_012346_1	198_012346_1	624_012346_1	410_12346_17	818_012346_1	345_012346_18	4_012346_1	545_012346_1	8_012346_1	283_0_1	549_12346_1	814_012346_1	815_012346_1	781_012346_44	719_012346_2	674_012346_1	301_012346_1	330_012346_1	713_013_1	671_01346_4	672_012346_1	455_012346_8	263_0_1	366_12346_1	122_012346_1	267_01346_1	265_012346_1
216_012346_1	215_012346_1	144_012346_1	819_0123_7	669_012346_1	735_012346_1	666_346_1	127_012346_1	766_012346_1	660_12346_1	133_012346_145	130_012346_1	498_12346_1	135_012346_1	15_012346_1	138_012346_1	225_012346_1	493_012346_1	692_012346_1	690_01346_1	27_01234_1	20_012346_1	697_01346_1	22_012346_1	198_012346_1	410_12346_20	818_012346_1	345_012346_20	4_012346_1	545_012346_1	8_012346_1	812_012346_163	549_12346_1	814_012346_1	815_012346_1	408_01346_1	719_012346_1	674_012346_1	301_012346_1	330_012346_1	671_01346_4	672_012346_1	455_012346_6	263_0_1	366_12346_1	122_012346_1	267_01346_1	265_012346_1	264_0135_1	129_12346_1
216_012346_1	215_012346_1	212_012346_1	819_0123_7	669_012346_1	735_012346_1	666_346_1	766_012346_1	660_12346_1	133_012346_180	130_012346_1	498_12346_1	135_012346_1	15_012346_1	138_012346_1	225_012346_1	493_012346_1	692_012346_1	690_01346_1	27_01234_1	20_012346_1	210_012346_120	22_012346_1	410_12346_24	818_012346_1	345_012346_53	4_012346_1	8_012346_1	812_012346_140	549_12346_1	814_012346_1	815_012346_1	408_01346_1	719_012346_1	674_012346_1	301_012346_1	330_012346_1	671_01346_3	711_12346_2	455_012346_5	263_0_1	122_012346_1	267_01346_1	265_012346_1	264_0135_1	129_12346_1	269_0123_1	574_013_1	59_012346_1	825_03_1
215_012346_1	212_012346_1	819_0123_6	669_012346_1	666_346_1	660_12346_1	133_012346_203	130_012346_1	498_12346_1	135_012346_1	15_012346_1	138_012346_1	692_012346_1	690_01346_1	27_01234_1	20_012346_1	210_012346_98	22_012346_1	410_12346_28	818_012346_1	345_012346_81	4_012346_1	8_012346_1	812_012346_129	549_12346_1	814_012346_1	815_012346_1	408_01346_1	719_012346_1	674_012346_1	671_01346_3	711_12346_2	330_012346_1	122_012346_1	267_01346_1	265_012346_1	264_0135_1	129_12346_1	269_0123_1	59_012346_1	50_012346_1	424_012346_1	535_01346_1	533_012346_14	532_012346_1	296_012346_1	418_012346_50	290_012346_23	822_012346_1	593_01236_1
212_012346_1	819_0123_4	669_012346_1	666_346_1	660_12346_1	133_012346_198	130_012346_1	498_12346_1	135_012346_1	138_012346_1	690_01346_1	27_01234_1	20_012346_1	210_012346_101	22_012346_1	818_012346_1	345_012346_95	4_012346_1	8_012346_1	812_012346_105	549_12346_1	815_012346_1	408_01346_1	719_012346_1	671_01346_2	711_12346_2	330_012346_1	122_012346_1	267_01346_1	265_012346_1	264_0135_1	129_12346_1	269_0123_1	59_012346_1	50_012346_1	424_012346_1	535_01346_1	533_012346_15	418_012346_34	290_012346_18	822_012346_1	708_012346_22	312_012346_1	706_012346_47	203_012346_1	193_012346_1	194_012346_1	52_012346_1	790_0123_1	527_012346_1
212_012346_1	819_0123_4	669_012346_1	666_346_1	660_12346_1	133_012346_196	130_012346_1	498_12346_1	138_012346_1	690_01346_1	27_01234_1	210_012346_118	22_012346_1	345_012346_101	4_012346_1	812_012346_92	549_12346_1	815_012346_1	719_012346_1	671_01346_2	711_12346_2	122_012346_1	267_01346_1	265_012346_1	264_0135_1	129_12346_1	269_0123_1	59_012346_1	50_012346_1	424_012346_1	535_01346_1	410_12346_48	418_012346_34	290_012346_9	822_012346_1	708_012346_21	312_012346_1	706_012346_40	203_012346_1	193_012346_1	194_012346_1	52_012346_1	527_012346_1	533_012346_12	529_012346_44	360_0_1	308_012346_253	587_012346_25	25_012346_1	443_012346_1
819_0123_1	669_012346_1	666_346_1	660_12346_1	133_012346_259	130_012346_1	498_12346_1	138_012346_1	690_01346_1	27_01234_1	210_012346_125	345_012346_73	4_012346_1	812_012346_85	549_12346_1	719_012346_1	671_01346_2	711_12346_2	122_012346_1	265_012346_1	264_0135_1	129_12346_1	269_0123_1	59_012346_1	50_012346_1	424_012346_1	535_01346_1	410_12346_87	418_012346_33	290_012346_9	822_012346_1	708_012346_19	312_012346_1	706_012346_29	203_012346_1	193_012346_1	194_012346_1	527_012346_1	533_012346_10	529_012346_44	308_012346_236	587_012346_22	25_012346_1	443_012346_1	301_012346_1	306_0123_1	381_012346_33	383_012346_19	389_012346_1	100_012346_1
819_0123_1	669_012346_1	133_012346_316	130_012346_1	498_12346_1	138_012346_1	690_01346_1	210_012346_118	345_012346_70	4_012346_1	812_012346_59	719_012346_1	671_01346_2	711_12346_2	122_012346_1	265_012346_1	129_12346_1	59_012346_1	50_012346_1	424_012346_1	535_01346_1	410_12346_108	418_012346_22	290_012346_5	822_012346_1	708_012346_13	312_012346_1	706_012346_15	203_012346_1	193_012346_1	194_012346_1	527_012346_1	420_012346_1	529_012346_32	308_012346_212	587_012346_16	25_012346_1	443_012346_1	301_012346_1	306_0123_1	381_012346_44	383_012346_15	389_012346_1	100_012346_1	248_012346_1	784_012346_1	39_012346_1	781_012346_14	782_012346_53	33_012346_1
819_0123_1	669_012346_1	133_012346_362	130_012346_1	498_12346_1	138_012346_1	25_012346_1	690_01346_1	210_012346_99	345_012346_57	4_012346_1	812_012346_40	719_012346_1	671_01346_2	711_12346_2	122_012346_1	265_012346_1	129_12346_1	59_012346_1	50_012346_1	424_012346_1	535_01346_1	410_12346_89	418_012346_19	290_012346_3	822_012346_1	708_012346_13	312_012346_1	706_012346_9	203_012346_1	193_012346_1	194_012346_1	527_012346_1	420_012346_1	529_012346_23	308_012346_223	587_012346_13	443_012346_1	301_012346_1	306_0123_1	381_012346_74	383_012346_13	389_012346_1	100_012346_1	248_012346_1	784_012346_1	39_012346_1	781_012346_4	782_012346_47	33_012346_1
819_0123_1	669_012346_1	133_012346_346	130_012346_1	498_12346_1	138_012346_1	25_012346_1	210_012346_77	345_012346_44	4_012346_1	812_012346_32	719_012346_1	671_01346_2	711_12346_2	122_012346_1	265_012346_1	129_12346_1	424_012346_1	535_01346_1	410_12346_63	418_012346_17	290_012346_2	708_012346_12	312_012346_1	706_012346_5	618_01346_1	193_012346_1	527_012346_1	420_012346_1	529_012346_16	308_012346_245	587_012346_11	443_012346_1	301_012346_1	381_012346_69	383_012346_9	389_012346_1	100_012346_1	248_012346_1	784_012346_1	39_012346_1	781_012346_4	782_012346_45	33_012346_1	31_12346_7	649_0123_1	432_012_1	533_012346_1	620_13_1	625_1346_1
210_012346_56	133_012346_337	130_012346_1	498_12346_1	138_012346_1	25_012346_1	345_012346_35	4_012346_1	812_012346_25	719_012346_1	671_01346_2	711_12346_2	265_012346_1	129_12346_1	424_012346_1	535_01346_1	410_12346_52	418_012346_14	708_012346_12	312_012346_1	706_012346_4	144_012346_1	193_012346_1	527_012346_1	533_012346_1	529_012346_6	308_012346_241	587_012346_9	301_012346_1	381_012346_76	383_012346_2	389_012346_1	100_012346_1	248_012346_1	784_012346_1	39_012346_1	781_012346_4	782_012346_39	33_012346_1	31_12346_6	432_012_1	620_13_1	625_1346_1	452_012346_136	453_012346_19	60_012346_1	177_012346_1	251_012346_1	256_12346_51	853_04_3
138_012346_1	486_012346_1	620_13_1	708_012346_10	600_012346_1	210_012346_31	602_012346_1	312_012346_1	452_012346_110	453_012346_12	265_012346_1	193_012346_1	133_012346_308	177_012346_1	130_012346_1	498_12346_1	129_12346_1	234_012346_22	236_1346_2	251_012346_1	256_12346_49	100_012346_1	233_12346_2	25_012346_1	625_1346_1	853_04_3	873_012346_1	41_012346_1	345_012346_27	527_012346_1	5_012346_540	4_012346_1	194_012346_1	186_012346_1	812_012346_14	529_012346_4	308_012346_254	587_012346_6	618_01346_1	145_012346_1	205_12346_6	468_012346_2	719_012346_1	209_012346_1	301_012346_1	466_012346_1	460_012346_469	711_12346_2	671_01346_2	381_012346_123
708_012346_9	600_012346_1	210_012346_23	602_012346_1	312_012346_1	452_012346_91	453_012346_9	193_012346_1	133_012346_288	177_012346_1	130_012346_1	129_12346_1	234_012346_15	236_1346_2	251_012346_1	256_12346_41	100_012346_1	233_12346_2	25_012346_1	138_012346_1	853_04_3	41_012346_1	345_012346_21	527_012346_1	5_012346_568	4_012346_1	194_012346_1	186_012346_1	812_012346_8	529_012346_4	308_012346_240	587_012346_2	144_012346_1	145_012346_1	205_12346_6	468_012346_2	719_012346_1	209_012346_1	301_012346_1	466_012346_1	460_012346_488	711_12346_2	671_01346_2	381_012346_174	383_012346_1	72_012346_1	265_012346_1	228_012346_1	389_012346_1	93_012346_10
708_012346_5	600_012346_1	210_012346_18	312_012346_1	452_012346_76	453_012346_5	193_012346_1	133_012346_273	177_012346_1	130_012346_1	129_12346_1	234_012346_7	236_1346_1	251_012346_1	256_12346_38	100_012346_1	233_12346_1	25_012346_1	138_012346_1	853_04_2	41_012346_1	345_012346_13	527_012346_1	5_012346_556	4_012346_1	194_012346_1	812_012346_7	529_012346_4	308_012346_254	587_012346_2	144_012346_1	205_12346_6	468_012346_2	209_012346_1	301_012346_1	466_012346_1	460_012346_487	711_12346_1	671_01346_1	381_012346_204	383_012346_1	72_012346_1	228_012346_1	389_012346_1	93_012346_10	167_0346_1	248_012346_1	79_012346_1	60_012346_1	39_012346_1
708_012346_2	600_012346_1	210_012346_11	312_012346_1	452_012346_68	453_012346_5	193_012346_1	133_012346_246	177_012346_1	130_012346_1	486_012346_1	234_012346_6	251_012346_1	256_12346_35	100_012346_1	233_12346_1	25_012346_1	138_012346_1	853_04_1	41_012346_1	345_012346_7	5_012346_528	4_012346_1	812_012346_6	529_012346_4	308_012346_284	587_012346_2	144_012346_1	205_12346_5	209_012346_1	301_012346_1	466_012346_1	460_012346_484	671_01346_1	381_012346_191	383_012346_1	72_012346_1	129_12346_1	93_012346_10	167_0346_1	248_012346_1	79_012346_1	60_012346_1	39_012346_1	12_012346_1	15_012346_1	781_012346_2	782_012346_13	19_012346_441	31_12346_2
210_012346_9	312_012346_1	452_012346_56	453_012346_3	193_012346_1	133_012346_241	177_012346_1	130_012346_1	234_012346_4	251_012346_1	256_12346_26	100_012346_1	25_012346_1	138_012346_1	41_012346_1	345_012346_6	5_012346_527	812_012346_4	529_012346_3	308_012346_248	587_012346_1	144_012346_1	205_12346_2	209_012346_1	301_012346_1	460_012346_526	381_012346_221	383_012346_1	72_012346_1	129_12346_1	93_012346_5	60_012346_1	12_012346_1	15_012346_1	781_012346_1	782_012346_7	19_012346_486	31_12346_1	727_012346_4	354_012346_1	410_12346_13	351_012346_497	33_012346_1
210_012346_6	312_012346_1	452_012346_54	453_012346_2	193_012346_1	133_012346_225	130_012346_1	234_012346_4	251_012346_1	256_12346_57	100_012346_1	25_012346_1	138_012346_1	41_012346_1	345_012346_6	5_012346_515	812_012346_1	529_012346_1	308_012346_232	587_012346_1	144_012346_1	209_012346_1	301_012346_1	460_012346_524	381_012346_250	383_012346_1	72_012346_1	129_12346_1	93_012346_1	60_012346_1	12_012346_1	15_012346_1	782_012346_6	19_012346_495	727_012346_3	354_012346_1	410_12346_13	351_012346_520	33_012346_1
210_012346_3	312_012346_1	452_012346_51	453_012346_2	193_012346_1	133_012346_196	130_012346_1	234_012346_3	251_012346_1	256_12346_78	100_012346_1	25_012346_1	41_012346_1	345_012346_5	5_012346_528	812_012346_1	308_012346_238	144_012346_1	209_012346_1	301_012346_1	460_012346_498	381_012346_250	72_012346_1	129_12346_1	93_012346_1	60_012346_1	12_012346_1	15_012346_1	782_012346_4	19_012346_454	727_012346_3	354_012346_1	410_12346_12	351_012346_531	33_012346_1
210_012346_3	312_012346_1	452_012346_42	453_012346_1	193_012346_1	133_012346_168	130_012346_1	256_12346_98	25_012346_1	727_012346_2	41_012346_1	345_012346_4	5_012346_553	308_012346_235	209_012346_1	301_012346_1	460_012346_467	381_012346_293	72_012346_1	129_12346_1	100_012346_1	12_012346_1	782_012346_1	19_012346_437	33_012346_1	354_012346_1	410_12346_9	351_012346_522
210_012346_2	312_012346_1	452_012346_32	453_012346_1	193_012346_1	133_012346_134	256_12346_93	41_012346_1	345_012346_3	5_012346_534	308_012346_265	209_012346_1	301_012346_1	460_012346_439	381_012346_352	72_012346_1	129_12346_1	100_012346_1	12_012346_1	19_012346_421	33_012346_1	354_012346_1	410_12346_6	351_012346_598
308_012346_283	12_012346_1	210_012346_2	381_012346_361	19_012346_379	301_012346_1	452_012346_25	460_012346_422	193_012346_1	41_012346_1	133_012346_106	345_012346_1	354_012346_1	5_012346_509	72_012346_1	351_012346_710	129_12346_1	410_12346_6	100_012346_1	256_12346_86	33_012346_1
308_012346_288	210_012346_1	19_012346_375	301_012346_1	452_012346_24	460_012346_369	193_012346_1	133_012346_73	381_012346_373	354_012346_1	5_012346_483	72_012346_1	351_012346_850	129_12346_1	410_12346_5	100_012346_1	256_12346_69	33_012346_1
308_012346_274	210_012346_1	19_012346_361	301_012346_1	452_012346_20	460_012346_336	193_012346_1	133_012346_47	381_012346_394	354_012346_1	5_012346_465	72_012346_1	351_012346_910	129_12346_1	410_12346_3	100_012346_1	256_12346_71	33_012346_1
308_012346_247	19_012346_358	301_012346_1	452_012346_13	460_012346_321	193_012346_1	133_012346_30	381_012346_413	354_012346_1	5_012346_493	72_012346_1	351_012346_962	129_12346_1	410_12346_1	100_012346_1	256_12346_63	33_012346_1
308_012346_238	19_012346_405	301_012346_1	452_012346_11	460_012346_283	193_012346_1	133_012346_11	381_012346_387	354_012346_1	5_012346_489	72_012346_1	351_012346_988	129_12346_1	410_12346_1	100_012346_1	256_12346_47	33_012346_1
308_012346_210	19_012346_453	301_012346_1	452_012346_10	460_012346_315	193_012346_1	133_012346_7	381_012346_385	354_012346_1	5_012346_475	72_012346_1	351_012346_890	129_12346_1	100_012346_1	256_12346_31	33_012346_1
308_012346_214	19_012346_559	301_012346_1	452_012346_9	460_012346_299	193_012346_1	133_012346_6	381_012346_381	354_012346_1	5_012346_530	72_012346_1	351_012346_832	129_12346_1	100_012346_1	256_12346_19	33_012346_1
308_012346_220	19_012346_574	301_012346_1	452_012346_7	460_012346_261	193_012346_1	133_012346_6	381_012346_374	354_012346_1	5_012346_565	72_012346_1	351_012346_787	129_12346_1	100_012346_1	256_12346_14	33_012346_1
308_012346_282	19_012346_568	301_012346_1	452_012346_5	460_012346_227	193_012346_1	133_012346_3	381_012346_376	354_012346_1	5_012346_574	72_012346_1	351_012346_738	129_12346_1	100_012346_1	256_12346_10	33_012346_1
308_012346_329	19_012346_534	301_012346_1	452_012346_5	460_012346_197	193_012346_1	133_012346_1	381_012346_397	354_012346_1	5_012346_590	72_012346_1	351_012346_760	129_12346_1	100_012346_1	256_12346_9	33_012346_1
308_012346_344	19_012346_496	301_012346_1	452_012346_2	460_012346_176	193_012346_1	381_012346_389	354_012346_1	5_012346_613	351_012346_769	129_12346_1	100_012346_1	256_12346_6	33_012346_1
308_012346_363	19_012346_512	301_012346_1	452_012346_2	460_012346_193	193_012346_1	381_012346_390	354_012346_1	5_012346_633	351_012346_741	129_12346_1	100_012346_1	256_12346_5	33_012346_1
308_012346_393	19_012346_533	301_012346_1	452_012346_1	460_012346_187	193_012346_1	381_012346_436	354_012346_1	5_012346_592	351_012346_670	129_12346_1	100_012346_1	256_12346_5	33_012346_1
308_012346_398	19_012346_494	301_012346_1	460_012346_202	193_012346_1	381_012346_481	354_012346_1	5_012346_580	351_012346_668	129_12346_1	100_012346_1	256_12346_3	33_012346_1
308_012346_451	19_012346_461	301_012346_1	460_012346_164	193_012346_1	381_012346_445	354_012346_1	5_012346_589	351_012346_708	129_12346_1	100_012346_1	256_12346_2	33_012346_1
308_012346_471	19_012346_435	301_012346_1	460_012346_159	193_012346_1	381_012346_495	354_012346_1	5_012346_583	351_012346_677	129_12346_1	100_012346_1	256_12346_2	33_012346_1
308_012346_521	19_012346_441	301_012346_1	460_012346_202	193_012346_1	381_012346_483	354_012346_1	5_012346_546	351_012346_573	129_12346_1	100_012346_1	256_12346_2	33_012346_1
308_012346_554	19_012346_429	301_012346_1	460_012346_212	193_012346_1	381_012346_474	354_012346_1	5_012346_540	351_012346_511	129_12346_1	100_012346_1	256_12346_1	33_012346_1
308_012346_519	19_012346_441	301_012346_1	460_012346_274	193_012346_1	381_012346_475	354_012346_1	5_012346_548	351_012346_503	129_12346_1	100_012346_1	256_12346_1	33_012346_1
308_012346_497	19_012346_469	301_012346_1	460_012346_266	193_012346_1	381_012346_482	354_012346_1	5_012346_567	351_012346_488	129_12346_1	100_012346_1	256_12346_1	33_012346_1
308_012346_458	19_012346_450	301_012346_1	460_012346_263	193_012346_1	381_012346_523	354_012346_1	5_012346_587	351_012346_478	129_12346_1	100_012346_1	256_12346_1	33_012346_1
308_012346_436	19_012346_388	301_012346_1	460_012346_277	193_012346_1	381_012346_627	354_012346_1	5_012346_595	351_012346_465	100_012346_1	33_012346_1
308_012346_428	19_012346_344	301_012346_1	460_012346_306	193_012346_1	381_012346_710	354_012346_1	5_012346_630	351_012346_426	100_012346_1	33_012346_1
308_012346_406	19_012346_353	301_012346_1	460_012346_358	193_012346_1	381_012346_755	354_012346_1	5_012346_640	351_012346_371	100_012346_1	33_012346_1
308_012346_329	19_012346_318	301_012346_1	460_012346_394	193_012346_1	381_012346_769	354_012346_1	5_012346_641	351_012346_350	100_012346_1	33_012346_1
308_012346_307	19_012346_283	301_012346_1	460_012346_394	193_012346_1	381_012346_860	354_012346_1	5_012346_679	351_012346_329	100_012346_1	33_012346_1
308_012346_278	19_012346_243	301_012346_1	460_012346_429	193_012346_1	381_012346_889	354_012346_1	5_012346_690	351_012346_339	100_012346_1	33_012346_1
308_012346_235	19_012346_199	301_012346_1	460_012346_469	193_012346_1	381_012346_897	354_012346_1	5_012346_662	351_012346_401	100_012346_1	33_012346_1
308_012346_232	19_012346_179	301_012346_1	460_012346_421	193_012346_1	381_012346_877	354_012346_1	5_012346_639	351_012346_471	100_012346_1	33_012346_1
308_012346_233	19_012346_184	301_012346_1	460_012346_455	193_012346_1	381_012346_931	354_012346_1	5_012346_597	351_012346_473	100_012346_1	33_012346_1
308_012346_218	19_012346_165	301_012346_1	460_012346_500	193_012346_1	381_012346_860	354_012346_1	5_012346_577	351_012346_511	100_012346_1	33_012346_1
308_012346_201	19_012346_137	301_012346_1	460_012346_554	193_012346_1	381_012346_901	354_012346_1	5_012346_544	351_012346_522	100_012346_1	33_012346_1
308_012346_183	19_012346_103	301_012346_1	460_012346_576	193_012346_1	381_012346_920	354_012346_1	5_012346_545	351_012346_511	100_012346_1	33_012346_1
308_012346_156	19_012346_84	301_012346_1	460_012346_604	193_012346_1	381_012346_979	354_012346_1	5_012346_477	351_012346_507	100_012346_1	33_012346_1
308_012346_124	19_012346_65	301_012346_1	460_012346_604	193_012346_1	381_012346_982	354_012346_1	5_012346_462	351_012346_569	100_012346_1	33_012346_1
308_012346_76	19_012346_48	301_012346_1	460_012346_709	193_012346_1	381_012346_1008	354_012346_1	5_012346_425	351_012346_594	100_012346_1	33_012346_1
308_012346_51	19_012346_33	301_012346_1	460_012346_759	193_012346_1	381_012346_1011	354_012346_1	5_012346_418	351_012346_574	100_012346_1	33_012346_1
308_012346_42	19_012346_21	301_012346_1	460_012346_801	193_012346_1	381_012346_966	354_012346_1	5_012346_416	351_012346_551	100_012346_1	33_012346_1
308_012346_29	19_012346_10	301_012346_1	460_012346_790	193_012346_1	381_012346_961	354_012346_1	5_012346_454	351_012346_556	100_012346_1	33_012346_1
308_012346_23	19_012346_8	301_012346_1	460_012346_812	193_012346_1	381_012346_929	354_012346_1	5_012346_538	351_012346_501	100_012346_1	33_012346_1
308_012346_13	19_012346_7	301_012346_1	460_012346_802	193_012346_1	381_012346_826	354_012346_1	5_012346_650	351_012346_482	100_012346_1	33_012346_1
308_012346_7	19_012346_4	301_012346_1	460_012346_847	193_012346_1	381_012346_776	354_012346_1	5_012346_642	351_012346_507	100_012346_1	33_012346_1
308_012346_5	19_012346_2	301_012346_1	460_012346_895	193_012346_1	381_012346_652	354_012346_1	5_012346_605	351_012346_590	100_012346_1	33_012346_1
308_012346_5	19_012346_2	301_012346_1	460_012346_881	193_012346_1	381_012346_570	354_012346_1	5_012346_673	351_012346_608	100_012346_1	33_012346_1
308_012346_5	33_012346_1	301_012346_1	460_012346_938	193_012346_1	381_012346_505	354_012346_1	5_012346_688	351_012346_666	100_012346_1
308_012346_4	33_012346_1	301_012346_1	460_012346_916	193_012346_1	381_012346_469	354_012346_1	5_012346_717	351_012346_675	100_012346_1
308_012346_2	33_012346_1	301_012346_1	460_012346_818	193_012346_1	381_012346_433	354_012346_1	5_012346_784	351_012346_658	100_012346_1
33_012346_1	301_012346_1	460_012346_785	193_012346_1	381_012346_427	354_012346_1	5_012346_933	351_012346_663	100_012346_1
33_012346_1	301_012346_1	460_012346_807	193_012346_1	381_012346_371	354_012346_1	5_012346_905	351_012346_705	100_012346_1
33_012346_1	301_012346_1	460_012346_856	193_012346_1	381_012346_352	354_012346_1	5_012346_895	351_012346_708	100_012346_1
33_012346_1	301_012346_1	460_012346_883	193_012346_1	381_012346_271	354_012346_1	5_012346_903	351_012346_763	100_012346_1
33_012346_1	301_012346_1	460_012346_892	193_012346_1	381_012346_238	354_012346_1	5_012346_863	351_012346_832	100_012346_1
33_012346_1	301_012346_1	460_012346_884	193_012346_1	381_012346_209	354_012346_1	5_012346_838	351_012346_890	100_012346_1
33_012346_1	301_012346_1	460_012346_803	193_012346_1	381_012346_178	354_012346_1	5_012346_865	351_012346_942	100_012346_1
33_012346_1	301_012346_1	460_012346_738	193_012346_1	381_012346_167	354_012346_1	5_012346_902	351_012346_1018	100_012346_1
33_012346_1	301_012346_1	460_012346_757	193_012346_1	381_012346_162	354_012346_1	5_012346_875	351_012346_1031	100_012346_1
33_012346_1	301_012346_1	460_012346_748	193_012346_1	381_012346_183	354_012346_1	5_012346_740	351_012346_1107	100_012346_1
33_012346_1	301_012346_1	460_012346_751	193_012346_1	381_012346_199	354_012346_1	5_012346_666	351_012346_1194	100_012346_1
33_012346_1	301_012346_1	460_012346_731	193_012346_1	381_012346_187	354_012346_1	5_012346_663	351_012346_1288	100_012346_1
33_012346_1	301_012346_1	460_012346_650	193_012346_1	381_012346_200	354_012346_1	5_012346_631	351_012346_1354	100_012346_1
33_012346_1	301_012346_1	460_012346_594	193_012346_1	381_012346_223	354_012346_1	5_012346_587	351_012346_1437	100_012346_1
33_012346_1	301_012346_1	460_012346_573	193_012346_1	381_012346_215	354_012346_1	5_012346_548	351_012346_1510	100_012346_1
33_012346_1	301_012346_1	460_012346_587	193_012346_1	381_012346_206	354_012346_1	5_012346_554	351_012346_1549	100_012346_1
33_012346_1	301_012346_1	460_012346_563	193_012346_1	381_012346_185	354_012346_1	5_012346_508	351_012346_1584	100_012346_1
33_012346_1	301_012346_1	460_012346_495	193_012346_1	381_012346_212	354_012346_1	5_012346_531	351_012346_1566	100_012346_1
33_012346_1	301_012346_1	460_012346_431	193_012346_1	381_012346_261	354_012346_1	5_012346_544	351_012346_1611	100_012346_1
33_012346_1	301_012346_1	460_012346_405	193_012346_1	381_012346_231	354_012346_1	5_012346_568	351_012346_1632	100_012346_1
33_012346_1	301_012346_1	460_012346_368	193_012346_1	381_012346_219	354_012346_1	5_012346_567	351_012346_1702	100_012346_1
33_012346_1	301_012346_1	460_012346_358	193_012346_1	381_012346_218	354_012346_1	5_012346_529	351_012346_1749	100_012346_1
33_012346_1	301_012346_1	460_012346_354	193_012346_1	381_012346_233	354_012346_1	5_012346_502	351_012346_1792	100_012346_1
33_012346_1	301_012346_1	460_012346_385	193_012346_1	381_012346_228	354_012346_1	5_012346_489	351_012346_1784	100_012346_1
33_012346_1	301_012346_1	460_012346_390	193_012346_1	381_012346_206	354_012346_1	5_012346_509	351_012346_1732	100_012346_1
33_012346_1	301_012346_1	460_012346_406	193_012346_1	381_012346_192	354_012346_1	5_012346_487	351_012346_1674	100_012346_1
33_012346_1	301_012346_1	460_012346_429	193_012346_1	381_012346_186	354_012346_1	5_012346_488	351_012346_1664	100_012346_1
33_012346_1	301_012346_1	460_012346_379	193_012346_1	381_012346_179	354_012346_1	5_012346_493	351_012346_1649	100_012346_1
33_012346_1	301_012346_1	460_012346_354	193_012346_1	381_012346_217	354_012346_1	5_012346_470	351_012346_1652	100_012346_1
33_012346_1	301_012346_1	460_012346_374	193_012346_1	381_012346_222	354_012346_1	5_012346_437	351_012346_1726	100_012346_1
33_012346_1	301_012346_1	460_012346_335	193_012346_1	381_012346_253	354_012346_1	5_012346_390	351_012346_1762	100_012346_1
33_012346_1	301_012346_1	460_012346_325	193_012346_1	381_012346_310	354_012346_1	5_012346_356	351_012346_1747	100_012346_1
33_012346_1	301_012346_1	460_012346_326	193_012346_1	381_012346_286	354_012346_1	5_012346_344	351_012346_1806	100_012346_1
33_012346_1	301_012346_1	460_012346_340	193_012346_1	381_012346_231	354_012346_1	5_012346_316	351_012346_1918	100_012346_1
33_012346_1	301_012346_1	460_012346_294	193_012346_1	381_012346_204	354_012346_1	5_012346_329	351_012346_1962	100_012346_1
33_012346_1	301_012346_1	460_012346_249	193_012346_1	381_012346_196	354_012346_1	5_012346_319	351_012346_1974	100_012346_1
33_012346_1	301_012346_1	460_012346_233	193_012346_1	381_012346_183	354_012346_1	5_012346_270	351_012346_2061	100_012346_1
33_012346_1	301_012346_1	460_012346_203	193_012346_1	381_012346_152	354_012346_1	5_012346_229	351_012346_2248	100_012346_1
33_012346_1	301_012346_1	460_012346_173	193_012346_1	381_012346_144	354_012346_1	5_012346_196	351_012346_2383	100_012346_1
33_012346_1	301_012346_1	460_012346_163	193_012346_1	381_012346_131	354_012346_1	5_012346_178	351_012346_2423	100_012346_1
33_012346_1	301_012346_1	460_012346_144	193_012346_1	381_012346_96	354_012346_1	5_012346_169	351_012346_2440	100_012346_1
33_012346_1	301_012346_1	460_012346_142	193_012346_1	381_012346_85	354_012346_1	5_012346_157	351_012346_2409	100_012346_1
33_012346_1	301_012346_1	460_012346_147	193_012346_1	381_012346_71	354_012346_1	5_012346_152	351_012346_2432	100_012346_1
33_012346_1	301_012346_1	460_012346_135	193_012346_1	381_012346_59	354_012346_1	5_012346_153	351_012346_2443	100_012346_1
33_012346_1	301_012346_1	460_012346_113	193_012346_1	381_012346_51	354_012346_1	5_012346_153	351_012346_2521	100_012346_1
33_012346_1	301_012346_1	460_012346_81	193_012346_1	381_012346_43	354_012346_1	5_012346_194	351_012346_2510	100_012346_1
33_012346_1	301_012346_1	460_012346_36	193_012346_1	381_012346_28	354_012346_1	5_012346_207	351_012346_2612	100_012346_1
33_012346_1	301_012346_1	460_012346_14	193_012346_1	381_012346_12	354_012346_1	5_012346_203	351_012346_2644	100_012346_1
33_012346_1	301_012346_1	460_012346_11	193_012346_1	381_012346_4	354_012346_1	5_012346_193	351_012346_2621	100_012346_1
33_012346_1	301_012346_1	460_012346_6	193_012346_1	381_012346_4	354_012346_1	5_012346_193	351_012346_2609	100_012346_1
33_012346_1	301_012346_1	460_012346_2	193_012346_1	381_012346_3	354_012346_1	5_012346_192	351_012346_2619	100_012346_1
381_012346_2	100_012346_1	5_012346_227	193_012346_1	351_012346_2549
381_012346_1	100_012346_1	5_012346_266	193_012346_1	351_012346_2535
381_012346_1	100_012346_1	5_012346_283	193_012346_1	351_012346_2601
381_012346_1	100_012346_1	5_012346_303	193_012346_1	351_012346_2596
5_012346_323	351_012346_2585
5_012346_353	351_012346_2560
5_012346_332	351_012346_2555
5_012346_281	351_012346_2614
5_012346_242	351_012346_2675
5_012346_204	351_012346_2764
5_012346_195	351_012346_2697
5_012346_149	351_012346_2680
5_012346_114	351_012346_2761
5_012346_82	351_012346_2775
5_012346_56	351_012346_2765
5_012346_37	351_012346_2780
5_012346_26	351_012346_2856
5_012346_21	351_012346_2882
5_012346_15	351_012346_2839
5_012346_12	351_012346_2878
5_012346_8	351_012346_2851
5_012346_3	351_012346_2823
5_012346_3	351_012346_2845
5_012346_3	351_012346_2853
5_012346_3	351_012346_2833
5_012346_1	351_012346_2838
5_012346_1	351_012346_2827
351_012346_2871
351_012346_2875
351_012346_2846
351_012346_2883
351_012346_2902
351_012346_2784
351_012346_2798
351_012346_2794
351_012346_2771
351_012346_2829
351_012346_2833
351_012346_2800
351_012346_2785
351_012346_2828
351_012346_2796
351_012346_2812
351_012346_2729
351_012346_2788
351_012346_2757
351_012346_2703
351_012346_2778
351_012346_2828
351_012346_2876
351_012346_2799
351_012346_2753
351_012346_2757
351_012346_2763
351_012346_2791
351_012346_2820
351_012346_2823
351_012346_2788
351_012346_2789
351_012346_2866
351_012346_2829
351_012346_2800
351_012346_2761
351_012346_2691
351_012346_2736
351_012346_2783
351_012346_2758
351_012346_2740
351_012346_2774
351_012346_2794
351_012346_2856
351_012346_2861
351_012346_2793
351_012346_2802
351_012346_2863
351_012346_2862
351_012346_2805
351_012346_2810
351_012346_2814
351_012346_2823
351_012346_2810
351_012346_2808
351_012346_2804
351_012346_2821
351_012346_2830
351_012346_2811
351_012346_2840
351_012346_2801
351_012346_2821
351_012346_2799
351_012346_2809
351_012346_2840
351_012346_2866
351_012346_2796
351_012346_2788
351_012346_2905
351_012346_2881
351_012346_2869
351_012346_2827
351_012346_2786
351_012346_2725
351_012346_2715
351_012346_2649
351_012346_2677
351_012346_2735
351_012346_2747
351_012346_2731
351_012346_2756
351_012346_2819
351_012346_2761
351_012346_2763
351_012346_2726
351_012346_2734
351_012346_2729
351_012346_2790
351_012346_2823
351_012346_2815
351_012346_2851
351_012346_2828
351_012346_2789
351_012346_2802
351_012346_2777
351_012346_2798
351_012346_2832
351_012346_2869
351_012346_2839
351_012346_2874
351_012346_2813
351_012346_2806
351_012346_2856
351_012346_2837
351_012346_2811
351_012346_2853
351_012346_2820
351_012346_2824
351_012346_2867
351_012346_2865
351_012346_2829
351_012346_2802
351_012346_2821
351_012346_2782
351_012346_2807
351_012346_2795
351_012346_2827
351_012346_2864
351_012346_2825
351_012346_2815
351_012346_2791
351_012346_2832
351_012346_2852
351_012346_2852
351_012346_2875
351_012346_2852
351_012346_2837
351_012346_2793
351_012346_2841
351_012346_2791
351_012346_2775
351_012346_2770
351_012346_2783
351_012346_2854
351_012346_2840
351_012346_2878
351_012346_2883
351_012346_2855
351_012346_2806
351_012346_2733
351_012346_2845
351_012346_2874
351_012346_2803
351_012346_2864
351_012346_2828
351_012346_2821
351_012346_2776
351_012346_2843
351_012346_2791
351_012346_2698
351_012346_2716
351_012346_2722
351_012346_2775
351_012346_2836
351_012346_2821
351_012346_2834
351_012346_2877
351_012346_2876
351_012346_2880
351_012346_2845
351_012346_2804
351_012346_2815
351_012346_2884
351_012346_2826
351_012346_2811
351_012346_2834
351_012346_2821
351_012346_2834
351_012346_2846
351_012346_2855
351_012346_2871
351_012346_2853
351_012346_2878
351_012346_2832
351_012346_2857
351_012346_2848
351_012346_2777
351_012346_2788
351_012346_2755
351_012346_2815
351_012346_2810
351_012346_2842
351_012346_2756
351_012346_2752
351_012346_2812
351_012346_2863
351_012346_2870
351_012346_2828
351_012346_2799
351_012346_2848
351_012346_2816
351_012346_2857
351_012346_2814
351_012346_2790
351_012346_2773
351_012346_2832
351_012346_2836
351_012346_2844
351_012346_2828
351_012346_2802
351_012346_2785
351_012346_2892
351_012346_2848
351_012346_2840
351_012346_2823
351_012346_2819
351_012346_2868
351_012346_2843
351_012346_2745
351_012346_2806
351_012346_2790
351_012346_2753
351_012346_2771
351_012346_2776
351_012346_2810
351_012346_2791
351_012346_2884
351_012346_2885
351_012346_2856
351_012346_2917
351_012346_2934
351_012346_2839
351_012346_2860
351_012346_2865
351_012346_2819
351_012346_2765
351_012346_2766
351_012346_2806
351_012346_2845
351_012346_2879
351_012346_2852
351_012346_2823
351_012346_2857
351_012346_2825
351_012346_2734
351_012346_2724
351_012346_2752
351_012346_2769
351_012346_2774
351_012346_2777
351_012346_2811
351_012346_2754
351_012346_2810
351_012346_2833
351_012346_2829
351_012346_2807
351_012346_2830
351_012346_2839
351_012346_2808
351_012346_2856
351_012346_2796
351_012346_2763
351_012346_2797
351_012346_2856
351_012346_2802
351_012346_2822
351_012346_2825
351_012346_2797
351_012346_2824
351_012346_2865
351_012346_2820
351_012346_2836
351_012346_2858
351_012346_2758
351_012346_2753
351_012346_2806
351_012346_2839
351_012346_2804
351_012346_2767
351_012346_2790
351_012346_2798
351_012346_2841
351_012346_2801
351_012346_2755
351_012346_2796
351_012346_2864
351_012346_2871
351_012346_2885
351_012346_2880
351_012346_2808
351_012346_2848
351_012346_2844
351_012346_2842
351_012346_2849
351_012346_2902
351_012346_2910
351_012346_2814
351_012346_2792
351_012346_2773
351_012346_2780
351_012346_2812
351_012346_2798
351_012346_2834
351_012346_2832
351_012346_2865
351_012346_2858
351_012346_2831
351_012346_2811
351_012346_2851
351_012346_2804
351_012346_2827
351_012346_2749
351_012346_2773
351_012346_2786
351_012346_2754
351_012346_2789
351_012346_2775
351_012346_2840
351_012346_2833
351_012346_2842
351_012346_2839
351_012346_2836
351_012346_2858
351_012346_2836
351_012346_2824
351_012346_2828
351_012346_2798
351_012346_2812
351_012346_2803
351_012346_2780
351_012346_2755
351_012346_2758
351_012346_2800
351_012346_2825
351_012346_2829
351_012346_2812
351_012346_2879
351_012346_2914
351_012346_2867
351_012346_2874
351_012346_2850
351_012346_2875
351_012346_2818
351_012346_2812
351_012346_2760
351_012346_2769
351_012346_2763
351_012346_2750
351_012346_2747
351_012346_2741
351_012346_2798
351_012346_2756
351_012346_2766
351_012346_2782
351_012346_2814
351_012346_2826
351_012346_2862
351_012346_2840
351_012346_2808
351_012346_2806
351_012346_2834
351_012346_2850
351_012346_2833
351_012346_2786
351_012346_2806
351_012346_2849
351_012346_2806
351_012346_2797
351_012346_2819
351_012346_2839
351_012346_2806
351_012346_2864
351_012346_2860
351_012346_2875
351_012346_2872
351_012346_2865
351_012346_2799
351_012346_2801
351_012346_2839
351_012346_2851
351_012346_2811
351_012346_2828
351_012346_2832
351_012346_2824
351_012346_2800
351_012346_2773
351_012346_2741
351_012346_2812
351_012346_2756
351_012346_2759
351_012346_2815
351_012346_2834
351_012346_2778
351_012346_2758
351_012346_2860
351_012346_2842
351_012346_2791
351_012346_2757
351_012346_2732
351_012346_2776
351_012346_2796
351_012346_2824
351_012346_2822
351_012346_2793
351_012346_2773
351_012346_2762
351_012346_2741
351_012346_2747
351_012346_2778
351_012346_2794
351_012346_2790
351_012346_2812
351_012346_2760
351_012346_2819
351_012346_2860
351_012346_2857
351_012346_2917
351_012346_2831
351_012346_2856
351_012346_2863
351_012346_2825
351_012346_2817
351_012346_2864
351_012346_2808
351_012346_2799
351_012346_2810
351_012346_2798
351_012346_2770
351_012346_2793
351_012346_2822
351_012346_2770
351_012346_2842
351_012346_2833
351_012346_2841
351_012346_2828
351_012346_2726
351_012346_2869
351_012346_2852
351_012346_2877
351_012346_2851
351_012346_2874
351_012346_2887
351_012346_2831
351_012346_2829
351_012346_2826
351_012346_2796
351_012346_2770
351_012346_2775
351_012346_2745
351_012346_2794
351_012346_2791
351_012346_2770
351_012346_2779
351_012346_2781
351_012346_2816
351_012346_2820
351_012346_2827
351_012346_2768
351_012346_2828
351_012346_2843
351_012346_2866
351_012346_2874
351_012346_2838
351_012346_2812
351_012346_2821
351_012346_2819
351_012346_2813
351_012346_2791
351_012346_2808
351_012346_2798
351_012346_2782
351_012346_2815
351_012346_2830
351_012346_2803
351_012346_2745
351_012346_2800
351_012346_2786
351_012346_2783
351_012346_2758
351_012346_2742
351_012346_2718
351_012346_2681
351_012346_2772
351_012346_2834
351_012346_2872
351_012346_2884
351_012346_2888
351_012346_2851
351_012346_2809
351_012346_2792
351_012346_2741
351_012346_2700
351_012346_2761
351_012346_2801
351_012346_2813
351_012346_2802
351_012346_2754
351_012346_2748
351_012346_2791
351_012346_2835
351_012346_2807
351_012346_2788
351_012346_2836
351_012346_2818
351_012346_2840
351_012346_2840
351_012346_2851
351_012346_2901
351_012346_2882
351_012346_2763
351_012346_2829
351_012346_2876
351_012346_2796
351_012346_2769
351_012346_2750
351_012346_2750
351_012346_2768
351_012346_2856
351_012346_2837
351_012346_2829
351_012346_2814
351_012346_2773
351_012346_2747
351_012346_2738
351_012346_2760
351_012346_2785
351_012346_2812
351_012346_2781
351_012346_2834
351_012346_2829
351_012346_2806
351_012346_2846
351_012346_2834
351_012346_2791
351_012346_2805
351_012346_2800
351_012346_2796
351_012346_2813
351_012346_2802
351_012346_2800
351_012346_2773
351_012346_2825
351_012346_2815
351_012346_2828
351_012346_2828
351_012346_2864
351_012346_2852
351_012346_2818
351_012346_2829
351_012346_2791
351_012346_2841
351_012346_2837
351_012346_2741
351_012346_2752
351_012346_2731
351_012346_2748
351_012346_2706
351_012346_2764
351_012346_2770
351_012346_2765
351_012346_2785
351_012346_2862
351_012346_2822
351_012346_2830
351_012346_2788
351_012346_2791
351_012346_2776
351_012346_2779
351_012346_2812
351_012346_2887
351_012346_2863
351_012346_2791
351_012346_2801
351_012346_2763
351_012346_2787
351_012346_2789
351_012346_2765
351_012346_2805
351_012346_2870
351_012346_2863
351_012346_2880
351_012346_2860
351_012346_2852
351_012346_2830
351_012346_2811
351_012346_2869
351_012346_2870
351_012346_2870
351_012346_2877
351_012346_2884
351_012346_2874
351_012346_2799
351_012346_2818
351_012346_2828
351_012346_2788
351_012346_2739
351_012346_2766
351_012346_2782
351_012346_2840
351_012346_2826
351_012346_2782
351_012346_2779
351_012346_2760
351_012346_2820
351_012346_2818
351_012346_2781
351_012346_2822
351_012346_2763
351_012346_2797
351_012346_2792
351_012346_2771
351_012346_2744
351_012346_2753
351_012346_2819
351_012346_2812
351_012346_2808
351_012346_2793
351_012346_2778
351_012346_2831
351_012346_2849
351_012346_2839
351_012346_2824
351_012346_2769
351_012346_2719
351_012346_2697
351_012346_2822
351_012346_2831
351_012346_2843
351_012346_2862
351_012346_2840
351_012346_2871
351_012346_2860
351_012346_2842
351_012346_2832
351_012346_2764
351_012346_2828
351_012346_2776
351_012346_2784
351_012346_2789
351_012346_2764
351_012346_2785
351_012346_2811
351_012346_2796
351_012346_2802
351_012346_2813
351_012346_2768
351_012346_2766
351_012346_2764
351_012346_2806
351_012346_2820
351_012346_2857
351_012346_2848
351_012346_2808
351_012346_2778
351_012346_2778
351_012346_2794
351_012346_2738
351_012346_2759
351_012346_2810
351_012346_2819
351_012346_2807
351_012346_2787
351_012346_2769
351_012346_2766
351_012346_2811
351_012346_2801
351_012346_2826
351_012346_2755
351_012346_2777
351_012346_2780
351_012346_2808
351_012346_2793
351_012346_2756
351_012346_2759
351_012346_2693
351_012346_2766
351_012346_2796
351_012346_2828
351_012346_2797
351_012346_2815
351_012346_2780
351_012346_2746
351_012346_2788
351_012346_2816
351_012346_2799
351_012346_2739
351_012346_2784
351_012346_2739
351_012346_2783
351_012346_2789
351_012346_2812
351_012346_2829
351_012346_2838
351_012346_2811
351_012346_2837
351_012346_2855
351_012346_2812
351_012346_2799
351_012346_2786
351_012346_2755
351_012346_2842
351_012346_2865
351_012346_2847
351_012346_2868
351_012346_2872
351_012346_2846
351_012346_2804
351_012346_2783
351_012346_2818
351_012346_2821
351_012346_2813
351_012346_2750
351_012346_2790
351_012346_2794
351_012346_2824
351_012346_2775
351_012346_2831
351_012346_2867
351_012346_2850
351_012346_2832
351_012346_2827
351_012346_2863
351_012346_2781
351_012346_2821
351_012346_2822
351_012346_2895
351_012346_2861
351_012346_2869
351_012346_2904
351_012346_2869
351_012346_2802
351_012346_2798
351_012346_2771
351_012346_2766
351_012346_2737
351_012346_2795
351_012346_2829
351_012346_2807
351_012346_2806
351_012346_2845
351_012346_2812
351_012346_2820
351_012346_2856
351_012346_2839
351_012346_2802
351_012346_2812
351_012346_2769
351_012346_2750
351_012346_2772
351_012346_2787
351_012346_2844
351_012346_2840
351_012346_2835
351_012346_2794
351_012346_2778
351_012346_2760
351_012346_2721
351_012346_2779
351_012346_2753
351_012346_2756
351_012346_2768
351_012346_2781
351_012346_2770
351_012346_2752
351_012346_2769
351_012346_2793
351_012346_2804
351_012346_2764
351_012346_2764
351_012346_2753
351_012346_2791
351_012346_2852
351_012346_2879
351_012346_2792
351_012346_2793
351_012346_2829
351_012346_2828
351_012346_2783
351_012346_2805
351_012346_2814
351_012346_2812
351_012346_2810
351_012346_2781
351_012346_2797
351_012346_2781
351_012346_2805
351_012346_2810
351_012346_2836
351_012346_2815
351_012346_2809
351_012346_2777
351_012346_2709
351_012346_2780
351_012346_2829
351_012346_2804
351_012346_2750
351_012346_2745
351_012346_2737
351_012346_2766
351_012346_2821
351_012346_2849
351_012346_2826
351_012346_2765
351_012346_2768
351_012346_2815
351_012346_2779
351_012346_2787
351_012346_2794
351_012346_2788
351_012346_2835
351_012346_2809
351_012346_2805
351_012346_2856
351_012346_2866
351_012346_2858
351_012346_2757
351_012346_2808
351_012346_2822
351_012346_2829
351_012346_2808
351_012346_2840
351_012346_2838
351_012346_2747
351_012346_2751
351_012346_2803
351_012346_2752
351_012346_2818
351_012346_2799
351_012346_2816
351_012346_2825
351_012346_2831
351_012346_2854
351_012346_2806
351_012346_2822
351_012346_2805
351_012346_2767
351_012346_2778
351_012346_2833
351_012346_2782
351_012346_2804
351_012346_2830
351_012346_2859
351_012346_2834
351_012346_2871
351_012346_2876
351_012346_2849
351_012346_2831
351_012346_2840
351_012346_2787
351_012346_2795
351_012346_2758
351_012346_2749
351_012346_2746
351_012346_2789
351_012346_2815
351_012346_2799
351_012346_2829
351_012346_2821
351_012346_2806
351_012346_2774
351_012346_2700
351_012346_2763
351_012346_2777
351_012346_2781
351_012346_2753
351_012346_2768
351_012346_2820
351_012346_2773
351_012346_2782
351_012346_2767
351_012346_2770
351_012346_2783
351_012346_2817
351_012346_2772
351_012346_2774
351_012346_2789
351_012346_2816
351_012346_2790
351_012346_2806
351_012346_2834
351_012346_2816
351_012346_2850
351_012346_2799
351_012346_2829
351_012346_2878
351_012346_2833
351_012346_2783
351_012346_2824
351_012346_2851
351_012346_2894
351_012346_2849
351_012346_2878
351_012346_2816
351_012346_2802
351_012346_2847
351_012346_2786
351_012346_2803
351_012346_2812
351_012346_2777
351_012346_2782
351_012346_2807
351_012346_2798
351_012346_2811
351_012346_2832
351_012346_2781
351_012346_2822
351_012346_2816
351_012346_2829
351_012346_2800
351_012346_2821
351_012346_2795
351_012346_2772
351_012346_2777
351_012346_2759
351_012346_2821
351_012346_2806
351_012346_2793
351_012346_2775
351_012346_2741
351_012346_2772
351_012346_2783
351_012346_2784
351_012346_2711
351_012346_2773
351_012346_2771
351_012346_2796
351_012346_2781
351_012346_2806
351_012346_2830
351_012346_2808
351_012346_2859
351_012346_2841
351_012346_2817
351_012346_2809
351_012346_2853
351_012346_2825
351_012346_2857
351_012346_2869
351_012346_2839
351_012346_2823
351_012346_2807
351_012346_2768
351_012346_2778
351_012346_2795
351_012346_2838
351_012346_2804
351_012346_2764
351_012346_2802
351_012346_2819
351_012346_2817
351_012346_2864
351_012346_2862
351_012346_2889
351_012346_2858
351_012346_2848
351_012346_2794
351_012346_2739
351_012346_2794
351_012346_2835
351_012346_2807
351_012346_2801
351_012346_2740
351_012346_2793
351_012346_2845
351_012346_2815
351_012346_2784
351_012346_2798
351_012346_2789
351_012346_2822
351_012346_2855
351_012346_2844
351_012346_2850
351_012346_2743
351_012346_2817
351_012346_2828
351_012346_2845
351_012346_2818
351_012346_2839
351_012346_2799
351_012346_2834
351_012346_2791
351_012346_2801
351_012346_2816
351_012346_2782
351_012346_2773
351_012346_2805
351_012346_2813
351_012346_2837
351_012346_2806
351_012346_2806
351_012346_2754
351_012346_2788
351_012346_2790
351_012346_2862
351_012346_2833
351_012346_2874
351_012346_2834
351_012346_2778
351_012346_2799
351_012346_2808
351_012346_2763
351_012346_2773
351_012346_2750
351_012346_2791
351_012346_2795
351_012346_2776
351_012346_2781
351_012346_2818
351_012346_2831
351_012346_2877
351_012346_2830
351_012346_2877
351_012346_2849
351_012346_2817
351_012346_2810
351_012346_2834
351_012346_2848
351_012346_2822
351_012346_2876
351_012346_2808
351_012346_2790
351_012346_2781
351_012346_2722
351_012346_2781
351_012346_2808
351_012346_2821
351_012346_2724
351_012346_2775
351_012346_2803
351_012346_2795
351_012346_2726
351_012346_2782
351_012346_2753
351_012346_2773
351_012346_2779
351_012346_2778
351_012346_2851
351_012346_2760
351_012346_2711
351_012346_2680
351_012346_2737
351_012346_2689
351_012346_2661
351_012346_2700
351_012346_2730
351_012346_2753
351_012346_2730
351_012346_2732
351_012346_2802
351_012346_2779
351_012346_2790
351_012346_2796
351_012346_2798
351_012346_2844
351_012346_2839
351_012346_2863
351_012346_2853
351_012346_2838
351_012346_2822
351_012346_2777
351_012346_2769
351_012346_2744
351_012346_2696
351_012346_2748
351_012346_2721
351_012346_2773
351_012346_2691
351_012346_2672
351_012346_2762
351_012346_2731
351_012346_2693
351_012346_2728
351_012346_2723
351_012346_2746
351_012346_2689
351_012346_2771
351_012346_2820
351_012346_2827
351_012346_2786
351_012346_2765
351_012346_2774
351_012346_2782
351_012346_2832
351_012346_2812
351_012346_2798
351_012346_2802
351_012346_2782
351_012346_2845
351_012346_2802
351_012346_2796
351_012346_2761
351_012346_2707
351_012346_2681
351_012346_2745
351_012346_2759
351_012346_2787
351_012346_2771
351_012346_2771
351_012346_2785
351_012346_2785
351_012346_2815
351_012346_2827
351_012346_2865
351_012346_2781
351_012346_2767
351_012346_2761
351_012346_2775
351_012346_2724
351_012346_2730
351_012346_2727
351_012346_2755
351_012346_2762
351_012346_2779
351_012346_2807
351_012346_2792
351_012346_2789
351_012346_2761
351_012346_2701
351_012346_2753
351_012346_2737
351_012346_2691
351_012346_2640
351_012346_2708
351_012346_2743
351_012346_2694
351_012346_2735
351_012346_2741
351_012346_2838
351_012346_2778
351_012346_2790
351_012346_2777
351_012346_2776
351_012346_2790
351_012346_2831
351_012346_2826
351_012346_2782
351_012346_2811
351_012346_2836
351_012346_2813
351_012346_2861
351_012346_2873
351_012346_2872
351_012346_2778
351_012346_2797
351_012346_2799
351_012346_2786
351_012346_2829
351_012346_2879
351_012346_2813
351_012346_2828
351_012346_2751
351_012346_2793
351_012346_2846
351_012346_2850
351_012346_2842
351_012346_2852
351_012346_2856
351_012346_2815
351_012346_2811
351_012346_2803
351_012346_2815
351_012346_2842
351_012346_2806
351_012346_2838
351_012346_2838
351_012346_2774
351_012346_2819
351_012346_2861
351_012346_2818
351_012346_2844
351_012346_2805
351_012346_2786
351_012346_2783
351_012346_2806
351_012346_2858
351_012346_2867
351_012346_2805
351_012346_2835
351_012346_2857
351_012346_2812
351_012346_2742
351_012346_2751
351_012346_2771
351_012346_2852
351_012346_2843
351_012346_2855
351_012346_2809
351_012346_2736
351_012346_2749
351_012346_2786
351_012346_2843
351_012346_2829
351_012346_2852
351_012346_2778
351_012346_2799
351_012346_2829
351_012346_2853
351_012346_2857
351_012346_2765
351_012346_2788
351_012346_2846
351_012346_2856
351_012346_2902
351_012346_2871
351_012346_2822
351_012346_2854
351_012346_2851
351_012346_2782
351_012346_2777
351_012346_2755
351_012346_2789
351_012346_2781
351_012346_2813
351_012346_2858
351_012346_2891
351_012346_2887
351_012346_2897
351_012346_2872
351_012346_2821
351_012346_2783
351_012346_2826
351_012346_2770
351_012346_2746
351_012346_2764
351_012346_2808
351_012346_2786
351_012346_2825
351_012346_2809
351_012346_2805
351_012346_2859
351_012346_2841
351_012346_2834
351_012346_2863
351_012346_2850
351_012346_2822
351_012346_2842
351_012346_2805
351_012346_2817
351_012346_2767
351_012346_2798
351_012346_2792
351_012346_2857
351_012346_2847
351_012346_2845
351_012346_2818
351_012346_2853
351_012346_2820
351_012346_2820
351_012346_2799
351_012346_2767
351_012346_2712
351_012346_2727
351_012346_2752
351_012346_2764
351_012346_2834
351_012346_2882
351_012346_2838
351_012346_2832
351_012346_2811
351_012346_2835
351_012346_2863
351_012346_2818
351_012346_2768
351_012346_2813
351_012346_2862
351_012346_2838
351_012346_2828
351_012346_2859
351_012346_2857
351_012346_2866
351_012346_2892
351_012346_2831
351_012346_2813
351_012346_2893
351_012346_2835
351_012346_2830
351_012346_2850
351_012346_2742
351_012346_2725
351_012346_2751
351_012346_2791
351_012346_2844
351_012346_2836
351_012346_2805
351_012346_2823
351_012346_2823
351_012346_2750
351_012346_2803
351_012346_2891
351_012346_2879
351_012346_2801
351_012346_2781
351_012346_2763
351_012346_2762
351_012346_2853
351_012346_2806
351_012346_2773
351_012346_2783
351_012346_2765
351_012346_2771
351_012346_2750
351_012346_2778
351_012346_2825
351_012346_2822
351_012346_2841
351_012346_2755
351_012346_2759
351_012346_2765
351_012346_2769
351_012346_2757
351_012346_2828
351_012346_2779
351_012346_2839
351_012346_2865
351_012346_2840
351_012346_2772
351_012346_2705
351_012346_2772
351_012346_2779
351_012346_2819
351_012346_2815
351_012346_2827
351_012346_2843
351_012346_2820
351_012346_2793
351_012346_2836
351_012346_2840
351_012346_2822
351_012346_2766
351_012346_2785
351_012346_2809
351_012346_2822
351_012346_2898
351_012346_2849
351_012346_2837
351_012346_2766
351_012346_2738
351_012346_2770
351_012346_2853
351_012346_2855
351_012346_2840
351_012346_2819
351_012346_2757
351_012346_2843
351_012346_2855
351_012346_2824
351_012346_2786
351_012346_2813
351_012346_2793
351_012346_2760
351_012346_2760
351_012346_2811
351_012346_2743
351_012346_2783
351_012346_2840
351_012346_2817
351_012346_2838
351_012346_2905
351_012346_2923
351_012346_2811
351_012346_2782
351_012346_2800
351_012346_2779
351_012346_2733
351_012346_2787
351_012346_2813
351_012346_2836
351_012346_2792
351_012346_2746
351_012346_2763
351_012346_2755
351_012346_2729
351_012346_2700
351_012346_2763
351_012346_2799
351_012346_2787
351_012346_2797
351_012346_2752
351_012346_2773
351_012346_2816
351_012346_2830
351_012346_2843
351_012346_2840
351_012346_2882
351_012346_2875
351_012346_2825
351_012346_2800
351_012346_2758
351_012346_2766
351_012346_2679
351_012346_2755
351_012346_2755
351_012346_2686
351_012346_2695
351_012346_2707
351_012346_2736
351_012346_2773
351_012346_2791
351_012346_2781
351_012346_2826
351_012346_2790
351_012346_2773
351_012346_2804
351_012346_2783
351_012346_2806
351_012346_2801
351_012346_2766
351_012346_2794
351_012346_2799
351_012346_2797
351_012346_2821
351_012346_2841
351_012346_2813
351_012346_2788
351_012346_2758
351_012346_2842
351_012346_2729
351_012346_2690
351_012346_2724
351_012346_2751
351_012346_2769
351_012346_2778
351_012346_2772
351_012346_2801
351_012346_2771
351_012346_2778
351_012346_2767
351_012346_2716
351_012346_2735
351_012346_2702
351_012346_2737
351_012346_2828
351_012346_2790
351_012346_2756
351_012346_2794
351_012346_2771
351_012346_2769
351_012346_2840
351_012346_2799
351_012346_2785
351_012346_2765
351_012346_2786
351_012346_2717
351_012346_2708
351_012346_2721
351_012346_2735
351_012346_2786
351_012346_2787
351_012346_2770
351_012346_2694
351_012346_2793
351_012346_2772
351_012346_2719
351_012346_2771
351_012346_2808
351_012346_2769
351_012346_2750
351_012346_2795
351_012346_2801
351_012346_2801
351_012346_2806
351_012346_2801
351_012346_2787
351_012346_2784
351_012346_2829
351_012346_2801
351_012346_2794
351_012346_2814
351_012346_2837
351_012346_2828
351_012346_2821
351_012346_2830
351_012346_2911
351_012346_2879
351_012346_2818
351_012346_2786
351_012346_2800
351_012346_2775
351_012346_2807
351_012346_2805
351_012346_2803
351_012346_2816
351_012346_2766
351_012346_2806
351_012346_2838
351_012346_2808
351_012346_2828
351_012346_2830
351_012346_2884
351_012346_2888
351_012346_2874
351_012346_2786
351_012346_2829
351_012346_2804
351_012346_2874
351_012346_2859
351_012346_2861
351_012346_2766
351_012346_2731
351_012346_2713
351_012346_2713
351_012346_2797
351_012346_2818
351_012346_2768
351_012346_2810
351_012346_2806
351_012346_2783
351_012346_2747
351_012346_2774
351_012346_2756
351_012346_2715
351_012346_2771
351_012346_2798
351_012346_2836
351_012346_2785
351_012346_2825
351_012346_2813
351_012346_2792
351_012346_2774
351_012346_2803
351_012346_2841
351_012346_2877
351_012346_2859
351_012346_2913
351_012346_2802
351_012346_2730
351_012346_2729
351_012346_2757
351_012346_2758
351_012346_2758
351_012346_2776
351_012346_2799
351_012346_2819
351_012346_2797
351_012346_2772
351_012346_2735
351_012346_2769
351_012346_2708
351_012346_2694
351_012346_2711
351_012346_2706
351_012346_2703
351_012346_2795
351_012346_2768
351_012346_2759
351_012346_2815
351_012346_2832
351_012346_2791
351_012346_2851
351_012346_2845
351_012346_2837
351_012346_2779
351_012346_2862
351_012346_2825
351_012346_2745
351_012346_2781
351_012346_2731
351_012346_2796
351_012346_2810
351_012346_2798
351_012346_2804
351_012346_2788
351_012346_2814
351_012346_2824
351_012346_2821
351_012346_2813
351_012346_2810
351_012346_2826
351_012346_2825
351_012346_2854
351_012346_2818
351_012346_2736
351_012346_2716
351_012346_2708
351_012346_2717
351_012346_2772
351_012346_2750
351_012346_2824
351_012346_2804
351_012346_2803
351_012346_2809
351_012346_2827
351_012346_2832
351_012346_2812
351_012346_2760
351_012346_2751
351_012346_2803
351_012346_2863
351_012346_2898
351_012346_2808
351_012346_2847
351_012346_2802
351_012346_2838
351_012346_2825
351_012346_2828
351_012346_2773
351_012346_2826
351_012346_2833
351_012346_2861
351_012346_2760
351_012346_2757
351_012346_2849
351_012346_2841
351_012346_2820
351_012346_2851
351_012346_2859
351_012346_2874
351_012346_2770
351_012346_2753
351_012346_2766
351_012346_2699
351_012346_2682
351_012346_2744
351_012346_2765
351_012346_2739
351_012346_2755
351_012346_2753
351_012346_2771
351_012346_2772
351_012346_2805
351_012346_2887
351_012346_2865
351_012346_2860
351_012346_2810
351_012346_2787
351_012346_2773
351_012346_2765
351_012346_2749
351_012346_2766
351_012346_2776
351_012346_2806
351_012346_2822
351_012346_2869
351_012346_2810
351_012346_2791
351_012346_2818
351_012346_2872
351_012346_2870
351_012346_2847
351_012346_2839
351_012346_2799
351_012346_2815
351_012346_2831
351_012346_2880
351_012346_2849
351_012346_2825
351_012346_2847
351_012346_2803
351_012346_2825
351_012346_2800
351_012346_2798
351_012346_2749
351_012346_2717
351_012346_2745
351_012346_2787
351_012346_2757
351_012346_2842
351_012346_2812
351_012346_2780
351_012346_2690
351_012346_2725
351_012346_2754
351_012346_2726
351_012346_2755
351_012346_2702
351_012346_2797
351_012346_2774
351_012346_2848
351_012346_2840
351_012346_2851
351_012346_2867
351_012346_2876
351_012346_2843
351_012346_2773
351_012346_2724
351_012346_2671
351_012346_2696
351_012346_2699
351_012346_2791
351_012346_2858
351_012346_2814
351_012346_2801
351_012346_2794
351_012346_2799
351_012346_2813
351_012346_2792
351_012346_2771
351_012346_2780
351_012346_2786
351_012346_2807
351_012346_2805
351_012346_2807
351_012346_2730
351_012346_2739
351_012346_2717
351_012346_2726
351_012346_2763
351_012346_2788
351_012346_2787
351_012346_2791
351_012346_2898
351_012346_2916
351_012346_2817
351_012346_2813
351_012346_2780
351_012346_2744
351_012346_2801
351_012346_2880
351_012346_2902
351_012346_2795
351_012346_2751
351_012346_2860
351_012346_2853
351_012346_2834
351_012346_2812
351_012346_2840
351_012346_2869
351_012346_2875
351_012346_2923
351_012346_2887
351_012346_2871
351_012346_2873
351_012346_2834
351_012346_2771
351_012346_2787
351_012346_2761
351_012346_2765
351_012346_2802
351_012346_2782
351_012346_2708
351_012346_2692
351_012346_2770
351_012346_2783
351_012346_2833
351_012346_2759
351_012346_2705
351_012346_2719
351_012346_2800
351_012346_2788
351_012346_2839
351_012346_2836
351_012346_2805
351_012346_2805
351_012346_2790
351_012346_2820
351_012346_2746
351_012346_2861
351_012346_2884
351_012346_2781
351_012346_2842
351_012346_2780
351_012346_2894
351_012346_2835
351_012346_2778
351_012346_2765
351_012346_2703
351_012346_2761
351_012346_2832
351_012346_2822
351_012346_2813
351_012346_2808
351_012346_2785
351_012346_2738
351_012346_2776
351_012346_2781
351_012346_2710
351_012346_2672
351_012346_2669
351_012346_2696
351_012346_2718
351_012346_2763
351_012346_2824
351_012346_2904
351_012346_2830
351_012346_2836
351_012346_2836
351_012346_2807
351_012346_2841
351_012346_2832
351_012346_2780
351_012346_2835
351_012346_2829
351_012346_2794
351_012346_2792
351_012346_2887
351_012346_2859
351_012346_2794
351_012346_2733
351_012346_2722
351_012346_2724
351_012346_2718
351_012346_2729
351_012346_2789
351_012346_2797
351_012346_2797
351_012346_2814
351_012346_2778
351_012346_2777
351_012346_2858
351_012346_2838
351_012346_2815
351_012346_2826
351_012346_2818
351_012346_2798
351_012346_2795
351_012346_2790
351_012346_2744
351_012346_2794
351_012346_2839
351_012346_2810
351_012346_2865
351_012346_2832
351_012346_2829
351_012346_2803
351_012346_2776
351_012346_2817
351_012346_2857
351_012346_2759
351_012346_2749
351_012346_2804
351_012346_2789
351_012346_2816
351_012346_2824
351_012346_2846
351_012346_2907
351_012346_2912
351_012346_2880
351_012346_2862
351_012346_2828
351_012346_2766
351_012346_2792
351_012346_2789
351_012346_2767
351_012346_2804
351_012346_2806
351_012346_2852
351_012346_2902
351_012346_2840
351_012346_2846
351_012346_2858
351_012346_2832
351_012346_2797
351_012346_2758
351_012346_2770
351_012346_2836
351_012346_2872
351_012346_2818
351_012346_2805
351_012346_2790
351_012346_2789
351_012346_2749
351_012346_2708
351_012346_2766
351_012346_2802
351_012346_2823
351_012346_2789
351_012346_2740
351_012346_2773
[truncated: 3,001 more rows]
[truncated: 679 more columns]
