# Supplementary material for: Environmental change makes robust ecological networks fragile
Source: Nat Commun. 2016 Aug 11;7:12462. doi: 10.1038/ncomms12462 (PMC4987532; doi:10.1038/ncomms12462)
Supplement: Supplementary Data 1 — Host-parasite networks and host extinction sequences in Avida experiments. The compressed archive includes the 100 co-evolved host-parasite networks and the host extinction sequences in the historical scenario. [file ncomms12462-s2.zip › Supplementary_data_S1/host_extinction_sequence_13.csv]

1200_46_2	643_0_3	592_04_5	344_346_3	345_125_5	346_46_3	347_0_3	340_46_1	341_0_4	342_04_4	343_46_1	348_0_2	349_125_13	1653_46_1	594_46_7	298_125_5	299_46_21	296_46_8	297_125_7	294_125_1	295_46_4	292_346_1	293_125_21	290_46_4	291_46_10	270_46_2	271_46_1	272_46_4	273_125_4	274_46_16	275_46_3	276_46_6	277_04_8	278_46_1	279_346_9	642_46_7	2260_4_1	1004_034_1	108_46_13	109_46_4	102_1346_8	103_46_13	100_346_20	101_46_1	106_46_5	107_034_10	104_125_7	105_46_2	2044_125_1	2045_4_1
1200_46_2	643_0_4	592_04_5	344_346_4	345_125_3	346_46_3	347_0_2	340_46_1	341_0_3	342_04_4	343_46_1	348_0_2	349_125_16	1653_46_1	594_46_7	298_125_4	299_46_22	296_46_8	297_125_8	294_125_1	295_46_5	292_346_1	293_125_20	290_46_4	291_46_9	270_46_2	271_46_1	272_46_4	273_125_3	274_46_16	275_46_3	276_46_6	277_04_8	278_46_1	279_346_8	642_46_7	2260_4_1	1781_46_1	108_46_13	109_46_4	102_1346_10	103_46_14	100_346_23	101_46_1	106_46_5	107_034_7	104_125_9	105_46_2	2044_125_1	2045_4_1
1200_46_1	643_0_2	592_04_5	344_346_6	345_125_1	346_46_3	347_0_2	340_46_1	341_0_3	342_04_4	343_46_1	348_0_2	349_125_10	298_125_5	299_46_21	296_46_9	297_125_5	294_125_1	295_46_5	292_346_1	293_125_21	290_46_4	291_46_8	270_46_2	271_46_1	272_46_4	274_46_17	275_46_3	276_46_7	277_04_8	278_46_1	279_346_7	2260_4_2	108_46_13	109_46_4	102_1346_10	103_46_15	100_346_30	101_46_1	106_46_5	107_034_7	104_125_14	105_46_2	2044_125_2	2045_4_2	2040_46_1	2041_46_1	2048_04_1	2049_12_2	1212_46_1
1200_46_1	344_346_8	345_125_1	346_46_2	347_0_2	340_46_1	341_0_3	342_04_4	343_46_1	348_0_2	349_125_18	298_125_6	299_46_14	296_46_10	297_125_6	294_125_1	295_46_6	292_346_1	293_125_27	290_46_4	291_46_7	270_46_2	271_46_1	272_46_4	274_46_16	275_46_3	276_46_7	277_04_9	278_46_1	279_346_8	2260_4_5	108_46_9	109_46_5	102_1346_10	103_46_15	100_346_30	101_46_1	106_46_6	107_034_11	104_125_17	105_46_2	2044_125_6	2045_4_4	2040_46_1	2048_04_1	2049_12_4	1655_125_1	99_46_20	98_46_20	91_46_7
1140_03_2	294_125_1	1141_346_1	1146_34_9	861_46_1	198_346_15	429_04_2	1948_125_5	1949_125_4	1145_46_11	2079_125_2	818_046_1	819_04_7	346_46_2	347_0_2	341_0_1	810_125_5	811_125_3	812_125_20	813_125_1	348_0_1	349_125_18	817_46_1	595_6_2	719_34_2	718_04_1	717_6_3	716_03_4	715_04_2	712_125_1	711_46_2	710_6_8	618_0_4	1491_03_1	1496_04_3	1499_125_1	1264_125_7	917_0_4	594_46_1	1606_125_14	1997_46_2	1707_346_4	1060_01_1	1064_125_9	1067_46_5	1066_125_2	1258_12_6	298_125_8	299_46_4	296_46_6
1140_03_2	198_346_14	429_04_1	1948_125_6	1949_125_3	1145_46_13	2170_125_1	818_046_2	819_04_6	346_46_1	347_0_3	341_0_1	810_125_4	811_125_4	812_125_20	813_125_1	348_0_2	349_125_19	817_46_4	595_6_3	719_34_1	717_6_3	716_03_4	715_04_3	712_125_1	711_46_3	710_6_8	1496_04_2	1499_125_1	1264_125_12	917_0_6	1701_346_2	1606_125_15	1997_46_1	1707_346_3	1064_125_13	1067_46_4	1066_125_2	1258_12_5	298_125_7	299_46_7	296_46_6	297_125_5	294_125_1	295_46_4	292_346_1	293_125_32	290_46_1	291_46_3	1086_12_3
198_346_15	429_04_2	1948_125_7	1949_125_1	1145_46_17	2170_125_1	344_346_7	819_04_7	346_46_1	347_0_4	810_125_2	811_125_5	812_125_19	348_0_4	349_125_17	817_46_5	595_6_3	719_34_1	717_6_2	716_03_6	715_04_5	712_125_1	711_46_3	710_6_8	1496_04_2	1264_125_15	423_125_1	1701_346_2	1606_125_20	1997_46_1	1707_346_4	1064_125_17	1067_46_4	1066_125_1	1258_12_4	298_125_5	299_46_8	296_46_11	297_125_5	295_46_6	292_346_1	293_125_33	290_46_2	291_46_6	1086_12_2	1084_125_7	199_46_3	1082_6_3	1081_46_1	596_46_3
429_04_2	1948_125_4	1949_125_1	1145_46_17	344_346_6	819_04_5	346_46_1	347_0_2	810_125_1	811_125_5	812_125_17	348_0_5	349_125_16	817_46_8	595_6_2	719_34_1	716_03_8	715_04_4	712_125_1	711_46_5	710_6_9	1496_04_5	1264_125_17	423_125_1	1701_346_2	1606_125_25	1997_46_1	1707_346_5	1064_125_16	1067_46_2	1066_125_1	913_1_1	298_125_5	299_46_6	296_46_15	297_125_5	195_125_1	295_46_7	292_346_1	293_125_36	290_46_1	291_46_6	1086_12_2	1084_125_4	199_46_1	1082_6_4	1081_46_1	596_46_5	599_46_8	598_125_21
198_346_21	429_04_2	1948_125_2	1145_46_21	344_346_6	819_04_5	346_46_1	810_125_1	811_125_3	812_125_11	348_0_5	349_125_18	817_46_9	595_6_4	719_34_1	716_03_7	715_04_4	712_125_1	711_46_5	710_6_7	1496_04_5	1264_125_17	423_125_1	1701_346_3	1606_125_26	1997_46_2	1707_346_8	1064_125_23	1066_125_1	1258_12_5	298_125_5	299_46_9	296_46_17	297_125_5	195_125_1	295_46_10	292_346_1	293_125_35	290_46_2	291_46_8	1086_12_2	1084_125_2	199_46_1	1082_6_6	1081_46_1	596_46_4	599_46_10	598_125_21	197_346_35	196_46_24
198_346_27	429_04_3	1948_125_1	1145_46_25	344_346_9	819_04_8	346_46_1	810_125_1	811_125_3	812_125_6	348_0_6	349_125_17	817_46_11	595_6_6	719_34_1	716_03_8	715_04_3	712_125_1	711_46_5	710_6_7	1496_04_6	1264_125_22	423_125_1	1701_346_2	1606_125_27	1707_346_8	1064_125_26	1066_125_1	1258_12_5	298_125_6	299_46_11	296_46_16	297_125_4	195_125_1	295_46_10	292_346_1	293_125_40	290_46_1	291_46_9	590_125_5	1084_125_1	199_46_1	1082_6_9	1081_46_1	596_46_4	599_46_11	598_125_16	197_346_34	196_46_27	191_46_1
198_346_28	429_04_4	1145_46_21	344_346_8	819_04_7	346_46_2	810_125_1	919_46_3	812_125_5	348_0_6	349_125_20	817_46_10	595_6_8	719_34_1	716_03_6	715_04_3	712_125_1	711_46_6	710_6_6	1496_04_5	1264_125_25	423_125_1	1701_346_2	1606_125_29	1707_346_4	1064_125_29	1066_125_1	1258_12_3	298_125_6	299_46_13	296_46_20	297_125_3	195_125_1	295_46_11	292_346_1	293_125_39	290_46_2	291_46_12	590_125_7	199_46_1	1082_6_9	596_46_4	599_46_9	598_125_15	197_346_38	196_46_27	191_46_1	1125_46_3	193_46_11	192_46_1
198_346_30	429_04_4	1145_46_24	344_346_7	819_04_6	346_46_2	810_125_1	919_46_3	812_125_5	348_0_8	349_125_20	817_46_14	595_6_6	719_34_1	716_03_6	715_04_4	712_125_1	711_46_6	710_6_9	1496_04_5	1264_125_24	423_125_1	1701_346_1	1606_125_24	1707_346_4	1064_125_33	1066_125_1	1258_12_3	298_125_9	299_46_10	296_46_24	297_125_3	195_125_1	295_46_10	292_346_1	293_125_36	290_46_3	291_46_12	590_125_11	199_46_1	1082_6_10	596_46_3	599_46_14	598_125_11	197_346_35	196_46_32	191_46_1	1125_46_3	193_46_13	192_46_1
429_04_4	1145_46_24	344_346_7	819_04_7	346_46_1	810_125_1	919_46_3	812_125_4	348_0_8	349_125_24	817_46_17	595_6_7	719_34_1	716_03_5	715_04_5	712_125_1	711_46_6	710_6_9	1496_04_1	1264_125_24	423_125_1	1701_346_1	1606_125_19	1707_346_6	1064_125_26	1066_125_1	1258_12_2	298_125_13	299_46_13	296_46_24	297_125_4	195_125_1	295_46_10	292_346_1	293_125_36	290_46_4	291_46_14	590_125_11	199_46_1	1082_6_8	596_46_1	599_46_15	598_125_12	197_346_36	196_46_30	191_46_1	1125_46_4	193_46_15	192_46_1	272_46_3
429_04_5	1145_46_30	344_346_5	819_04_4	346_46_2	810_125_1	919_46_4	812_125_8	348_0_10	349_125_19	817_46_23	595_6_7	719_34_1	716_03_3	715_04_4	712_125_1	711_46_7	710_6_8	1496_04_2	1264_125_21	423_125_1	1701_346_2	1606_125_16	1707_346_8	1064_125_24	1066_125_1	1258_12_2	298_125_13	299_46_11	296_46_23	297_125_1	195_125_1	295_46_11	292_346_1	293_125_37	290_46_4	291_46_13	590_125_11	199_46_1	1082_6_10	596_46_1	599_46_15	598_125_16	197_346_38	196_46_31	191_46_1	1125_46_4	193_46_13	192_46_1	272_46_5
429_04_5	1145_46_29	344_346_7	819_04_8	346_46_2	810_125_1	919_46_4	812_125_8	348_0_10	349_125_19	817_46_22	595_6_7	716_03_2	715_04_4	712_125_1	711_46_7	710_6_5	1496_04_2	1264_125_21	423_125_1	1701_346_2	1606_125_18	1707_346_9	1064_125_20	1066_125_1	1258_12_2	298_125_15	299_46_9	296_46_26	297_125_1	195_125_1	295_46_11	292_346_1	293_125_38	290_46_6	291_46_12	590_125_13	199_46_2	1082_6_7	596_46_1	599_46_17	598_125_17	197_346_35	196_46_26	191_46_1	1125_46_3	1126_346_4	192_46_1	272_46_5	274_46_20
429_04_4	1145_46_33	344_346_7	819_04_5	346_46_2	810_125_1	919_46_4	812_125_10	348_0_11	349_125_18	817_46_22	595_6_8	716_03_2	715_04_3	712_125_1	711_46_5	710_6_5	1496_04_3	1264_125_15	423_125_1	1701_346_1	1707_346_7	1064_125_18	1066_125_1	1258_12_2	298_125_16	299_46_7	296_46_28	297_125_1	195_125_1	295_46_10	292_346_1	293_125_35	290_46_7	291_46_13	590_125_13	199_46_2	1082_6_7	599_46_18	598_125_12	197_346_40	196_46_28	191_46_1	1125_46_2	1126_346_4	192_46_1	272_46_7	274_46_18	275_46_5	276_46_17
429_04_4	1145_46_36	344_346_9	819_04_5	346_46_1	810_125_1	919_46_3	812_125_10	348_0_11	349_125_23	817_46_26	595_6_10	716_03_4	715_04_3	712_125_1	711_46_8	710_6_3	1496_04_4	1264_125_14	423_125_1	1701_346_1	1707_346_12	1064_125_19	1066_125_1	1258_12_4	298_125_25	299_46_5	296_46_27	297_125_1	195_125_1	295_46_13	292_346_1	293_125_36	290_46_6	291_46_15	590_125_17	199_46_2	1082_6_3	599_46_23	598_125_9	197_346_42	196_46_28	191_46_1	1125_46_4	193_46_9	192_46_1	272_46_6	274_46_18	275_46_5	276_46_21
429_04_4	1145_46_36	344_346_8	819_04_6	810_125_1	919_46_2	812_125_11	348_0_13	349_125_26	817_46_25	595_6_9	716_03_4	715_04_5	712_125_1	711_46_7	710_6_2	1496_04_3	1264_125_11	1701_346_1	1707_346_11	1064_125_18	1066_125_1	1258_12_7	298_125_30	299_46_5	296_46_26	297_125_1	195_125_1	295_46_12	292_346_1	293_125_40	290_46_7	291_46_14	590_125_19	199_46_2	1082_6_3	599_46_28	598_125_6	197_346_40	196_46_31	191_46_1	1125_46_5	193_46_9	192_46_1	272_46_9	274_46_23	275_46_3	276_46_20	277_04_10	278_46_1
429_04_6	1145_46_37	344_346_7	819_04_7	810_125_1	919_46_3	812_125_9	348_0_12	349_125_30	817_46_23	595_6_7	716_03_4	715_04_4	712_125_1	711_46_7	710_6_2	1496_04_2	1264_125_8	1701_346_1	1707_346_13	1064_125_19	1066_125_1	1258_12_4	298_125_28	299_46_2	296_46_22	297_125_1	195_125_1	295_46_14	292_346_1	293_125_43	290_46_8	291_46_16	590_125_19	199_46_3	1082_6_2	599_46_34	598_125_5	197_346_48	196_46_31	191_46_1	1125_46_4	193_46_10	192_46_1	272_46_10	274_46_23	275_46_4	276_46_17	277_04_11	278_46_1
429_04_7	1145_46_43	344_346_9	819_04_8	810_125_1	919_46_1	812_125_9	348_0_13	349_125_41	817_46_25	595_6_8	716_03_3	715_04_4	712_125_1	711_46_7	710_6_2	1496_04_4	1264_125_4	1701_346_1	1707_346_13	1064_125_13	1066_125_1	1258_12_4	298_125_24	299_46_1	296_46_20	297_125_1	195_125_1	295_46_16	292_346_1	293_125_44	290_46_7	291_46_15	590_125_20	199_46_3	1082_6_2	599_46_37	598_125_11	197_346_54	196_46_31	191_46_1	1125_46_5	193_46_8	192_46_1	272_46_11	274_46_23	275_46_4	276_46_13	277_04_12	278_46_1
429_04_6	1145_46_41	344_346_9	819_04_7	810_125_1	919_46_1	812_125_7	348_0_13	349_125_42	817_46_27	595_6_6	716_03_3	715_04_4	712_125_1	711_46_9	710_6_1	1496_04_3	1701_346_1	1707_346_11	1064_125_10	1066_125_1	1258_12_4	298_125_28	299_46_1	296_46_19	297_125_1	295_46_14	292_346_1	293_125_35	290_46_9	291_46_17	590_125_16	199_46_4	1082_6_3	599_46_40	598_125_10	197_346_51	196_46_27	191_46_1	1125_46_5	193_46_8	192_46_1	272_46_8	274_46_22	275_46_5	276_46_12	277_04_14	278_46_1	279_346_7	526_346_1
429_04_8	1145_46_41	344_346_6	819_04_7	810_125_1	919_46_1	812_125_8	348_0_11	349_125_42	817_46_27	595_6_7	716_03_2	715_04_5	712_125_1	711_46_12	710_6_2	1496_04_2	1701_346_1	1707_346_11	1064_125_11	1066_125_1	1258_12_2	298_125_31	299_46_1	296_46_24	297_125_1	295_46_14	292_346_1	293_125_35	290_46_8	291_46_17	590_125_15	199_46_5	1082_6_2	599_46_53	598_125_9	197_346_60	196_46_30	191_46_1	1125_46_4	193_46_7	192_46_1	272_46_7	274_46_18	275_46_4	276_46_11	277_04_15	278_46_1	279_346_8	526_346_1
1145_46_40	344_346_6	819_04_7	810_125_1	812_125_12	348_0_8	349_125_34	817_46_29	595_6_6	716_03_1	715_04_4	712_125_1	711_46_9	710_6_3	1496_04_2	1701_346_2	1707_346_10	1064_125_11	1066_125_1	427_125_3	298_125_32	299_46_1	296_46_22	297_125_1	295_46_15	292_346_1	293_125_33	290_46_7	291_46_14	590_125_14	199_46_7	1082_6_2	599_46_56	598_125_9	197_346_59	196_46_29	191_46_1	1125_46_5	193_46_8	192_46_1	272_46_8	274_46_18	275_46_9	276_46_11	277_04_17	278_46_1	279_346_7	526_346_1	520_125_1	521_46_2
1145_46_48	344_346_5	819_04_7	810_125_1	812_125_12	348_0_5	349_125_24	817_46_29	595_6_5	716_03_1	715_04_3	712_125_1	711_46_9	710_6_2	1496_04_2	1701_346_1	1707_346_6	1064_125_5	1066_125_1	427_125_2	298_125_34	299_46_1	296_46_25	297_125_1	295_46_15	292_346_1	293_125_23	290_46_6	291_46_13	590_125_17	199_46_9	1082_6_2	599_46_56	598_125_7	197_346_54	196_46_33	191_46_1	1125_46_5	193_46_9	192_46_1	272_46_10	274_46_22	275_46_8	276_46_10	277_04_14	278_46_1	279_346_8	526_346_1	520_125_1	521_46_4
1145_46_55	344_346_7	819_04_4	810_125_1	812_125_13	348_0_5	349_125_20	817_46_31	595_6_6	1792_46_12	715_04_6	712_125_1	711_46_13	710_6_1	1496_04_2	1701_346_1	1707_346_7	1064_125_7	1066_125_1	298_125_30	299_46_1	296_46_26	297_125_1	295_46_16	292_346_1	293_125_19	290_46_7	291_46_11	590_125_13	199_46_7	1082_6_3	599_46_55	598_125_7	197_346_51	196_46_41	191_46_1	1125_46_8	193_46_7	192_46_1	272_46_11	274_46_22	275_46_7	276_46_8	277_04_16	278_46_1	279_346_7	526_346_1	520_125_1	521_46_4	522_46_4
1145_46_59	344_346_4	819_04_4	810_125_1	812_125_16	348_0_4	349_125_13	817_46_32	595_6_9	1792_46_10	715_04_6	712_125_1	711_46_14	710_6_2	1496_04_3	1701_346_2	1707_346_7	1064_125_7	1066_125_1	298_125_25	299_46_1	296_46_30	297_125_1	295_46_15	292_346_1	293_125_11	290_46_9	291_46_15	590_125_10	199_46_9	1082_6_3	599_46_58	1121_03_5	197_346_48	196_46_38	191_46_1	1125_46_8	193_46_7	192_46_1	272_46_10	274_46_27	275_46_6	276_46_4	277_04_17	194_04_15	279_346_6	526_346_1	520_125_1	521_46_2	522_46_4
1145_46_60	344_346_2	819_04_6	810_125_1	812_125_12	348_0_1	349_125_8	817_46_34	595_6_6	1792_46_9	715_04_7	712_125_1	711_46_11	710_6_2	1496_04_4	1701_346_2	1707_346_9	1064_125_11	1066_125_1	298_125_27	299_46_1	296_46_29	297_125_1	295_46_15	292_346_1	293_125_9	290_46_10	291_46_10	590_125_10	199_46_12	1082_6_2	599_46_57	1121_03_3	197_346_51	196_46_40	191_46_1	1125_46_10	193_46_4	192_46_1	272_46_11	274_46_24	275_46_11	276_46_4	277_04_15	194_04_17	279_346_5	520_125_1	521_46_1	522_46_3	523_346_7
1145_46_56	819_04_4	810_125_1	812_125_16	348_0_1	349_125_8	817_46_32	595_6_5	1792_46_5	715_04_7	712_125_1	711_46_13	710_6_2	1496_04_3	1701_346_2	1707_346_6	1064_125_10	1066_125_1	298_125_27	299_46_1	296_46_32	297_125_1	295_46_15	292_346_1	293_125_9	290_46_8	291_46_10	590_125_9	199_46_14	1082_6_2	599_46_56	1121_03_2	197_346_52	196_46_41	191_46_1	1125_46_13	193_46_5	192_46_1	272_46_10	274_46_26	275_46_12	276_46_4	277_04_15	194_04_14	279_346_4	520_125_1	521_46_2	522_46_4	523_346_7	1014_125_1
1145_46_52	819_04_4	810_125_1	812_125_19	348_0_1	349_125_5	817_46_25	595_6_3	1792_46_4	715_04_7	712_125_1	711_46_11	1496_04_3	1701_346_1	1707_346_3	1064_125_9	1066_125_1	298_125_29	299_46_1	296_46_28	297_125_1	295_46_16	292_346_1	293_125_14	290_46_7	291_46_12	590_125_10	199_46_14	1082_6_2	599_46_55	1121_03_2	197_346_57	196_46_35	191_46_1	1125_46_13	193_46_7	192_46_1	272_46_13	274_46_25	275_46_13	276_46_2	277_04_11	194_04_15	279_346_4	520_125_1	521_46_2	522_46_6	523_346_8	1403_46_24	1017_46_19
1145_46_60	819_04_3	810_125_1	812_125_20	814_6_13	349_125_4	817_46_23	595_6_4	1792_46_2	715_04_8	712_125_1	711_46_8	1496_04_3	1701_346_1	1707_346_3	1064_125_8	1066_125_1	298_125_30	299_46_1	296_46_28	297_125_1	295_46_19	292_346_1	293_125_20	290_46_7	291_46_13	590_125_13	199_46_12	1082_6_3	599_46_53	1121_03_1	197_346_58	196_46_33	191_46_1	1125_46_14	193_46_9	192_46_1	272_46_12	274_46_29	275_46_11	276_46_3	277_04_13	278_46_1	279_346_5	520_125_1	521_46_2	522_46_5	523_346_8	1403_46_19	1017_46_22
1145_46_59	819_04_5	810_125_1	812_125_20	814_6_10	349_125_3	817_46_26	595_6_4	1792_46_3	715_04_8	712_125_1	711_46_10	1496_04_4	1701_346_1	1707_346_4	1064_125_6	1066_125_1	298_125_32	299_46_1	296_46_32	297_125_1	295_46_19	292_346_1	293_125_26	290_46_6	291_46_12	590_125_11	199_46_8	1082_6_5	599_46_49	194_04_11	197_346_54	196_46_34	191_46_1	1125_46_14	1126_346_6	192_46_1	272_46_13	274_46_31	275_46_18	276_46_5	277_04_14	278_46_1	279_346_6	520_125_1	521_46_3	522_46_5	523_346_9	1403_46_20	1017_46_16
1145_46_54	819_04_6	810_125_1	812_125_20	814_6_9	349_125_1	817_46_27	595_6_3	1792_46_2	715_04_9	712_125_1	711_46_12	1496_04_4	1701_346_1	1707_346_3	1064_125_6	1066_125_1	298_125_31	299_46_1	296_46_30	297_125_1	295_46_17	292_346_1	293_125_27	290_46_6	291_46_13	590_125_9	199_46_8	1082_6_7	599_46_59	194_04_12	197_346_53	196_46_29	191_46_1	1125_46_15	1126_346_5	192_46_1	272_46_12	274_46_30	275_46_16	276_46_5	277_04_12	278_46_1	279_346_8	520_125_1	521_46_4	522_46_4	523_346_7	1403_46_18	1400_125_20
199_46_9	1145_46_61	819_04_5	810_125_1	812_125_21	814_6_11	349_125_1	817_46_21	1792_46_2	715_04_8	712_125_1	711_46_12	1496_04_3	1701_346_1	1707_346_2	1064_125_5	1066_125_1	298_125_34	299_46_1	296_46_27	297_125_1	295_46_15	292_346_1	293_125_29	290_46_8	291_46_15	590_125_8	595_6_4	1082_6_7	599_46_58	194_04_12	197_346_49	1123_125_21	191_46_1	1125_46_15	193_46_5	192_46_1	272_46_11	274_46_31	275_46_21	276_46_4	277_04_9	278_46_1	279_346_7	520_125_1	521_46_4	522_46_3	523_346_8	1403_46_21	1400_125_22
199_46_10	1145_46_68	819_04_4	810_125_1	812_125_19	814_6_10	349_125_1	817_46_24	716_03_1	715_04_8	712_125_1	711_46_10	1496_04_4	1701_346_1	1064_125_2	1066_125_1	298_125_39	299_46_1	296_46_27	297_125_1	295_46_16	293_125_33	290_46_6	291_46_12	590_125_7	595_6_4	1082_6_8	599_46_54	194_04_13	197_346_46	196_46_33	191_46_1	1125_46_17	193_46_6	192_46_1	272_46_15	274_46_32	275_46_21	276_46_3	277_04_9	278_46_1	279_346_8	520_125_1	521_46_5	522_46_3	523_346_8	1403_46_22	1400_125_26	1011_125_62	1235_346_1
199_46_12	1145_46_75	819_04_3	810_125_1	812_125_12	814_6_12	349_125_1	817_46_25	716_03_1	715_04_8	712_125_1	711_46_9	1496_04_2	1701_346_2	1064_125_1	1066_125_1	298_125_37	299_46_1	296_46_29	297_125_1	295_46_13	293_125_44	290_46_4	291_46_12	590_125_3	595_6_4	1082_6_5	599_46_48	194_04_14	197_346_50	196_46_27	191_46_1	1125_46_16	193_46_5	192_46_1	272_46_14	274_46_37	275_46_27	276_46_2	277_04_8	278_46_1	279_346_7	520_125_1	521_46_6	522_46_4	523_346_9	1403_46_23	1400_125_22	1011_125_53	1235_346_1
199_46_12	1145_46_77	819_04_5	810_125_1	812_125_13	814_6_11	349_125_1	817_46_23	716_03_1	715_04_9	712_125_1	711_46_8	1496_04_2	1701_346_2	1064_125_2	1066_125_1	298_125_43	299_46_1	296_46_31	297_125_1	295_46_12	293_125_46	290_46_5	291_46_13	590_125_3	595_6_4	1082_6_6	599_46_50	194_04_14	197_346_48	196_46_25	191_46_1	1125_46_19	193_46_4	192_46_1	272_46_16	274_46_35	275_46_24	276_46_1	277_04_10	278_46_1	279_346_8	520_125_1	521_46_6	522_46_2	523_346_13	1403_46_22	1400_125_31	1011_125_55	1235_346_1
199_46_12	1145_46_75	819_04_4	810_125_1	812_125_6	814_6_12	349_125_1	817_46_22	716_03_1	715_04_8	712_125_1	711_46_8	1496_04_1	1701_346_2	1064_125_2	1066_125_1	298_125_44	299_46_1	296_46_28	297_125_1	295_46_16	293_125_46	290_46_2	291_46_14	590_125_2	595_6_8	1082_6_4	599_46_56	194_04_13	197_346_50	196_46_21	191_46_1	1125_46_20	193_46_4	192_46_1	272_46_12	274_46_40	275_46_24	276_46_2	277_04_7	278_46_1	279_346_6	520_125_1	521_46_8	522_46_2	523_346_15	1403_46_22	1400_125_31	1011_125_45	1235_346_1
199_46_11	1145_46_82	819_04_5	810_125_1	812_125_4	814_6_13	349_125_1	817_46_20	716_03_1	715_04_6	712_125_1	711_46_9	1701_346_2	1064_125_3	1066_125_1	298_125_45	296_46_29	297_125_1	295_46_16	293_125_43	290_46_2	291_46_12	590_125_1	595_6_8	1082_6_6	599_46_60	194_04_12	197_346_46	1123_125_16	191_46_1	1125_46_18	193_46_5	192_46_1	272_46_15	274_46_42	275_46_25	276_46_3	277_04_7	278_46_1	279_346_9	520_125_1	521_46_7	523_346_12	1403_46_24	1400_125_27	1011_125_41	1235_346_1	448_6_1	345_125_1	442_46_53
199_46_11	1145_46_81	819_04_4	810_125_1	812_125_4	814_6_12	349_125_1	817_46_20	716_03_1	715_04_5	712_125_1	711_46_10	1701_346_3	1064_125_4	1066_125_1	298_125_48	296_46_24	297_125_1	295_46_19	293_125_37	290_46_2	291_46_13	590_125_1	595_6_6	1082_6_5	599_46_57	194_04_18	197_346_52	1123_125_17	191_46_1	1125_46_17	193_46_3	192_46_1	272_46_17	274_46_37	275_46_24	276_46_2	277_04_7	278_46_1	279_346_10	520_125_1	521_46_7	523_346_13	1403_46_23	1400_125_18	1011_125_40	1235_346_1	448_6_1	345_125_1	442_46_59
199_46_13	1145_46_76	819_04_1	810_125_1	812_125_8	814_6_16	349_125_1	817_46_21	716_03_1	715_04_6	712_125_1	711_46_9	1701_346_3	1064_125_4	1066_125_1	298_125_45	296_46_24	297_125_1	295_46_15	293_125_31	290_46_1	291_46_11	590_125_1	595_6_6	1082_6_7	599_46_57	194_04_18	197_346_49	1123_125_17	191_46_1	1125_46_19	193_46_3	192_46_1	272_46_15	274_46_36	275_46_27	276_46_1	277_04_7	278_46_1	279_346_10	520_125_1	521_46_7	523_346_10	1403_46_21	1400_125_11	1011_125_45	1235_346_1	448_6_1	345_125_1	442_46_61
199_46_8	1145_46_80	819_04_1	810_125_1	812_125_8	814_6_10	349_125_1	817_46_22	716_03_1	715_04_9	712_125_1	711_46_11	1701_346_2	1064_125_4	1066_125_1	298_125_48	296_46_27	295_46_19	293_125_31	290_46_2	291_46_10	590_125_1	595_6_3	1082_6_7	599_46_41	194_04_18	197_346_48	196_46_22	191_46_1	1125_46_19	193_46_3	192_46_1	272_46_14	274_46_39	275_46_26	276_46_1	277_04_7	278_46_1	279_346_9	520_125_1	521_46_7	523_346_9	1403_46_18	1400_125_10	1011_125_53	1235_346_1	448_6_1	345_125_1	442_46_60	440_045_9
199_46_8	1145_46_85	819_04_3	810_125_1	812_125_9	814_6_5	349_125_1	817_46_20	716_03_1	715_04_11	712_125_1	711_46_7	1701_346_2	1064_125_3	1066_125_1	298_125_48	296_46_25	295_46_21	293_125_28	290_46_2	291_46_12	595_6_4	1082_6_5	599_46_32	194_04_20	197_346_49	196_46_20	191_46_1	1125_46_22	193_46_2	192_46_1	272_46_12	274_46_44	275_46_26	276_46_2	277_04_7	278_46_1	279_346_11	520_125_1	521_46_7	523_346_11	1403_46_18	1400_125_6	1011_125_53	1235_346_1	448_6_1	345_125_1	442_46_56	440_045_10	1331_46_10
199_46_8	1145_46_97	819_04_3	810_125_1	812_125_8	814_6_4	349_125_1	817_46_17	716_03_1	715_04_13	712_125_1	711_46_9	1701_346_2	1064_125_2	1066_125_1	298_125_50	296_46_28	295_46_20	293_125_23	290_46_1	291_46_12	595_6_5	1082_6_6	599_46_36	194_04_23	197_346_53	196_46_20	1125_46_16	193_46_2	192_46_1	272_46_8	274_46_45	275_46_28	276_46_1	277_04_5	278_46_1	279_346_15	520_125_1	521_46_6	523_346_11	1403_46_21	1400_125_4	1011_125_46	1235_346_1	448_6_1	345_125_1	442_46_63	440_045_11	1331_46_8	1333_034_16
199_46_7	1145_46_93	819_04_1	810_125_1	812_125_9	814_6_5	349_125_1	817_46_14	716_03_1	715_04_15	712_125_1	711_46_8	1701_346_2	1064_125_1	1066_125_1	298_125_45	296_46_29	295_46_14	293_125_18	290_46_1	291_46_13	595_6_11	1082_6_8	599_46_36	194_04_22	197_346_46	196_46_23	1125_46_16	193_46_2	192_46_1	272_46_8	274_46_42	275_46_30	276_46_1	277_04_3	278_46_1	279_346_13	520_125_1	521_46_5	523_346_11	1403_46_21	1400_125_3	1011_125_41	1235_346_1	448_6_1	345_125_1	442_46_66	440_045_10	1331_46_8	1333_034_13
199_46_9	1145_46_96	819_04_2	810_125_1	812_125_5	814_6_7	349_125_1	817_46_15	716_03_1	715_04_17	712_125_1	711_46_10	1701_346_2	1066_125_1	298_125_49	296_46_29	295_46_11	293_125_15	290_46_1	291_46_12	595_6_10	1082_6_8	599_46_37	194_04_21	197_346_45	196_46_23	1125_46_20	193_46_3	192_46_1	272_46_9	274_46_38	275_46_32	276_46_1	277_04_4	278_46_1	279_346_16	520_125_1	521_46_5	523_346_7	1403_46_21	1400_125_2	1011_125_48	1235_346_1	448_6_1	345_125_1	442_46_65	440_045_9	1331_46_8	1333_034_13	108_46_4
199_46_7	1145_46_97	819_04_2	810_125_1	812_125_5	814_6_7	349_125_1	817_46_17	716_03_1	715_04_20	712_125_1	711_46_8	1701_346_2	298_125_57	296_46_32	295_46_11	293_125_10	290_46_1	291_46_13	595_6_12	1082_6_4	599_46_42	194_04_18	197_346_43	196_46_21	1125_46_22	193_46_4	192_46_1	272_46_12	274_46_36	275_46_31	277_04_3	278_46_1	279_346_13	520_125_1	521_46_4	523_346_5	1403_46_26	1017_46_8	1011_125_47	1235_346_1	448_6_1	345_125_1	442_46_66	440_045_5	1331_46_10	1333_034_13	108_46_4	109_46_12	102_1346_1
199_46_8	1145_46_98	819_04_1	810_125_1	812_125_2	814_6_5	349_125_1	817_46_18	716_03_1	715_04_18	712_125_1	711_46_8	1701_346_1	298_125_52	296_46_33	295_46_8	293_125_6	290_46_1	291_46_12	595_6_16	1082_6_2	599_46_44	194_04_18	197_346_37	196_46_19	1125_46_23	193_46_3	192_46_1	272_46_13	274_46_34	275_46_22	277_04_4	278_46_1	279_346_12	520_125_1	521_46_4	523_346_4	1403_46_27	1017_46_7	1011_125_41	1235_346_1	448_6_1	345_125_1	442_46_73	440_045_4	1331_46_8	1333_034_15	108_46_4	109_46_14	102_1346_1
199_46_7	1145_46_96	819_04_1	810_125_1	814_6_4	349_125_1	817_46_17	716_03_1	715_04_19	711_46_8	1701_346_2	298_125_50	296_46_31	295_46_8	293_125_2	291_46_13	595_6_21	1082_6_2	599_46_40	194_04_21	197_346_40	196_46_19	1125_46_24	193_46_3	192_46_1	272_46_13	274_46_31	275_46_18	277_04_5	278_46_1	279_346_13	520_125_1	521_46_3	523_346_3	1403_46_29	1017_46_10	1011_125_33	1235_346_1	448_6_1	345_125_1	442_46_76	440_045_4	1331_46_11	1333_034_16	108_46_6	109_46_17	102_1346_1	103_46_45	100_346_74	106_46_9
199_46_9	1145_46_96	819_04_2	810_125_1	814_6_2	349_125_1	817_46_14	716_03_1	715_04_18	711_46_6	1701_346_3	298_125_38	296_46_34	295_46_8	293_125_1	291_46_11	595_6_17	1082_6_1	599_46_40	194_04_17	197_346_43	196_46_21	1125_46_25	193_46_2	192_46_1	272_46_13	274_46_39	275_46_22	277_04_6	278_46_1	279_346_14	520_125_1	521_46_2	523_346_3	1403_46_32	1017_46_9	1011_125_35	1235_346_1	448_6_1	345_125_1	442_46_79	440_045_4	1331_46_10	1333_034_14	108_46_5	109_46_15	102_1346_1	103_46_43	100_346_66	106_46_12
199_46_11	1145_46_93	819_04_3	810_125_1	814_6_2	349_125_1	817_46_19	716_03_1	715_04_21	711_46_7	1701_346_3	298_125_25	296_46_33	295_46_6	293_125_1	291_46_11	595_6_18	198_346_30	599_46_37	194_04_19	197_346_43	196_46_24	1125_46_25	193_46_3	192_46_1	272_46_13	274_46_45	275_46_25	277_04_7	278_46_1	279_346_13	520_125_1	521_46_3	523_346_4	1403_46_31	1017_46_10	1011_125_31	1235_346_1	345_125_1	442_46_77	440_045_4	1331_46_10	1333_034_18	108_46_2	109_46_16	102_1346_1	103_46_42	100_346_66	106_46_10	105_46_1
199_46_11	1145_46_101	819_04_3	810_125_1	814_6_1	349_125_1	817_46_18	716_03_1	715_04_21	711_46_9	1701_346_3	298_125_20	296_46_32	295_46_6	293_125_1	291_46_12	595_6_18	198_346_26	599_46_37	194_04_19	197_346_37	196_46_22	1125_46_24	1126_346_7	192_46_1	272_46_10	274_46_43	275_46_20	277_04_8	278_46_1	279_346_14	520_125_1	521_46_3	523_346_3	1403_46_34	1017_46_7	1011_125_38	1235_346_1	345_125_1	442_46_79	440_045_5	1331_46_9	1333_034_17	108_46_4	109_46_16	102_1346_1	103_46_44	100_346_64	106_46_8	105_46_1
199_46_12	1145_46_112	819_04_2	810_125_1	814_6_1	349_125_1	817_46_19	716_03_1	715_04_22	711_46_7	1701_346_4	298_125_24	296_46_29	295_46_5	291_46_11	595_6_21	198_346_25	599_46_34	194_04_20	197_346_47	196_46_20	1125_46_26	193_46_2	192_46_1	272_46_12	274_46_45	275_46_20	277_04_8	278_46_1	279_346_19	520_125_1	521_46_1	523_346_3	1403_46_27	1017_46_6	1011_125_41	1235_346_1	345_125_1	442_46_79	440_045_5	1331_46_9	1333_034_20	108_46_4	109_46_17	102_1346_1	103_46_43	100_346_68	106_46_8	105_46_1	39_46_7
199_46_11	1145_46_117	819_04_2	810_125_1	349_125_1	817_46_14	716_03_1	715_04_20	711_46_7	1701_346_3	298_125_33	296_46_30	295_46_6	291_46_13	595_6_17	198_346_27	599_46_39	194_04_18	197_346_48	196_46_24	1125_46_28	193_46_4	192_46_1	272_46_13	274_46_43	275_46_15	277_04_7	278_46_1	279_346_19	520_125_1	521_46_1	523_346_2	1403_46_29	1017_46_8	1011_125_37	1235_346_1	345_125_1	442_46_81	440_045_5	1331_46_8	1333_034_25	108_46_5	109_46_18	102_1346_1	103_46_44	100_346_68	106_46_8	105_46_1	39_46_7	32_46_1
199_46_10	1145_46_118	819_04_2	349_125_1	817_46_17	716_03_1	715_04_17	711_46_6	1701_346_1	298_125_42	296_46_28	295_46_7	291_46_15	595_6_24	198_346_29	599_46_28	194_04_23	197_346_47	196_46_27	1125_46_30	193_46_3	192_46_1	272_46_10	274_46_48	275_46_10	277_04_7	278_46_1	279_346_20	520_125_1	521_46_2	523_346_2	1403_46_28	1017_46_8	1011_125_34	1235_346_1	345_125_1	442_46_79	440_045_5	1331_46_5	1333_034_26	108_46_5	109_46_15	102_1346_1	103_46_50	100_346_66	106_46_10	105_46_1	39_46_8	32_46_1	37_03_8
199_46_8	1145_46_132	345_125_1	349_125_1	817_46_16	715_04_13	711_46_6	1701_346_1	298_125_43	296_46_28	295_46_7	291_46_11	595_6_24	198_346_32	599_46_30	194_04_24	197_346_54	196_46_26	1125_46_29	193_46_3	192_46_1	272_46_13	274_46_45	275_46_8	277_04_6	278_46_1	279_346_22	520_125_1	521_46_1	523_346_2	1403_46_22	1017_46_7	1011_125_35	1235_346_1	442_46_75	440_045_6	1331_46_5	1333_034_19	108_46_6	109_46_16	102_1346_1	103_46_54	100_346_65	106_46_10	105_46_1	39_46_7	32_46_1	37_03_8	36_46_3	34_46_1
216_46_37	217_46_10	1306_46_14	215_125_65	81_346_1	213_46_24	565_46_10	668_46_37	763_46_9	1783_46_32	766_46_17	1786_46_6	660_04_12	498_46_1	134_46_1	212_46_1	139_46_18	138_46_5	490_46_27	492_04_1	1471_034_15	98_46_1	20_46_35	22_125_1	1079_0_10	453_346_1	698_46_14	211_46_41	28_46_77	320_46_40	758_04_1	178_125_1	289_125_35	543_46_33	938_346_10	546_04_51	4_346_1	2152_346_3	2153_46_3	281_46_9	8_46_4	282_46_82	284_46_17	409_346_8	2243_46_5	1095_046_7	595_6_21	664_04_26	1090_034_1	702_46_9
216_46_43	217_46_8	1306_46_14	215_125_59	81_346_1	213_46_25	565_46_9	668_46_31	763_46_10	1783_46_34	766_46_15	1786_46_8	660_04_13	498_46_1	134_46_1	212_46_1	139_46_13	138_46_3	490_46_29	492_04_1	1471_034_9	98_46_1	20_46_35	22_125_1	1079_0_9	453_346_1	698_46_14	211_46_39	28_46_74	320_46_41	758_04_1	178_125_1	289_125_43	543_46_36	938_346_12	546_04_55	4_346_1	2152_346_3	2153_46_4	281_46_10	8_46_4	282_46_94	284_46_17	409_346_7	2243_46_4	1095_046_5	595_6_20	664_04_25	1090_034_1	702_46_12
216_46_41	217_46_8	1306_46_11	215_125_45	81_346_1	213_46_26	565_46_8	668_46_31	763_46_12	1783_46_40	766_46_14	1786_46_8	660_04_11	498_46_1	134_46_1	212_46_1	139_46_13	138_46_3	490_46_29	492_04_1	1471_034_13	98_46_1	20_46_30	22_125_1	1079_0_8	453_346_1	698_46_14	211_46_38	28_46_86	320_46_47	758_04_1	178_125_1	289_125_50	543_46_34	938_346_11	546_04_58	4_346_1	2152_346_5	2153_46_4	281_46_9	8_46_6	282_46_86	284_46_19	409_346_6	2243_46_6	1095_046_6	595_6_18	664_04_27	1090_034_1	702_46_13
216_46_37	217_46_10	1306_46_12	215_125_39	81_346_1	213_46_28	565_46_11	668_46_32	763_46_11	1783_46_35	766_46_15	1786_46_11	660_04_9	498_46_1	134_46_1	212_46_1	139_46_9	138_46_3	490_46_25	492_04_1	24_46_1	98_46_1	20_46_25	22_125_1	1079_0_5	453_346_1	698_46_15	211_46_35	28_46_79	320_46_44	758_04_1	178_125_1	289_125_53	543_46_37	938_346_12	546_04_57	4_346_1	2152_346_5	2153_46_3	281_46_11	8_46_4	282_46_85	284_46_21	409_346_6	2243_46_6	1095_046_5	595_6_18	664_04_27	1090_034_2	702_46_13
216_46_37	217_46_14	1306_46_11	215_125_38	81_346_1	213_46_27	565_46_15	668_46_35	763_46_12	1783_46_29	766_46_16	1786_46_11	660_04_12	498_46_1	134_46_1	212_46_1	139_46_13	138_46_2	490_46_25	492_04_1	24_46_1	98_46_1	20_46_26	22_125_1	1079_0_4	453_346_1	698_46_15	211_46_34	28_46_79	320_46_42	758_04_1	178_125_1	289_125_61	543_46_36	938_346_12	546_04_66	4_346_1	2152_346_6	2153_46_4	281_46_11	8_46_7	282_46_94	284_46_22	409_346_5	2243_46_7	1095_046_7	595_6_16	664_04_28	1090_034_2	702_46_14
216_46_36	217_46_17	1306_46_10	215_125_26	81_346_1	213_46_28	565_46_16	668_46_33	763_46_11	1783_46_32	766_46_14	1786_46_13	660_04_15	498_46_1	134_46_1	212_46_1	139_46_14	138_46_1	490_46_23	492_04_1	1471_034_10	98_46_1	20_46_31	22_125_1	1079_0_5	453_346_1	698_46_16	211_46_35	28_46_84	320_46_38	758_04_1	178_125_1	289_125_74	543_46_28	938_346_16	546_04_64	4_346_1	2152_346_7	2153_46_1	281_46_13	8_46_8	282_46_90	284_46_18	409_346_4	2243_46_8	1095_046_5	595_6_16	664_04_25	1090_034_1	702_46_14
216_46_29	217_46_21	1306_46_12	215_125_39	81_346_1	213_46_31	565_46_12	668_46_32	763_46_11	1783_46_26	766_46_14	1786_46_16	660_04_13	498_46_1	134_46_1	212_46_1	139_46_12	138_46_1	490_46_25	492_04_1	1471_034_8	98_46_1	20_46_36	22_125_1	1079_0_4	453_346_1	698_46_14	211_46_34	28_46_83	320_46_37	758_04_1	178_125_1	289_125_82	543_46_29	938_346_16	546_04_68	4_346_1	2152_346_7	281_46_16	8_46_8	282_46_92	284_46_17	409_346_7	2243_46_9	1095_046_5	595_6_16	664_04_29	1090_034_3	702_46_12	675_46_25
216_46_25	217_46_28	1306_46_13	215_125_45	81_346_1	213_46_31	565_46_12	668_46_31	763_46_14	1783_46_27	766_46_14	1786_46_20	660_04_16	498_46_1	134_46_1	212_46_1	139_46_10	138_46_1	490_46_25	492_04_1	1471_034_8	98_46_1	20_46_33	22_125_1	1079_0_3	453_346_1	698_46_13	211_46_33	28_46_83	320_46_36	758_04_1	178_125_1	289_125_97	543_46_26	938_346_16	546_04_68	4_346_1	2152_346_3	281_46_16	8_46_7	282_46_95	284_46_16	409_346_8	2243_46_9	1095_046_7	595_6_10	664_04_30	1090_034_3	702_46_11	675_46_28
216_46_25	217_46_28	1306_46_14	215_125_53	81_346_1	213_46_31	565_46_13	668_46_31	763_46_14	1783_46_23	766_46_14	1786_46_18	660_04_11	498_46_1	134_46_1	212_46_1	139_46_9	41_46_5	490_46_23	492_04_1	1471_034_8	98_46_1	20_46_29	22_125_1	1079_0_2	453_346_1	698_46_13	211_46_37	28_46_75	320_46_32	758_04_1	178_125_1	289_125_105	543_46_21	938_346_15	546_04_64	4_346_1	2152_346_5	281_46_14	8_46_4	282_46_94	284_46_13	409_346_9	2243_46_9	1095_046_3	595_6_8	664_04_33	1090_034_3	702_46_9	675_46_22
216_46_25	217_46_30	1306_46_12	215_125_62	81_346_1	213_46_32	565_46_10	668_46_26	763_46_18	1783_46_27	766_46_18	1786_46_16	660_04_12	498_46_1	134_46_1	212_46_1	139_46_10	41_46_4	490_46_26	492_04_1	1471_034_6	98_46_1	20_46_25	22_125_1	1079_0_1	453_346_1	698_46_13	211_46_38	28_46_86	320_46_32	758_04_1	178_125_1	289_125_107	543_46_22	938_346_13	546_04_58	4_346_1	2152_346_4	281_46_15	8_46_3	282_46_96	284_46_15	409_346_8	2243_46_10	1095_046_3	595_6_9	664_04_33	1090_034_3	675_46_24	715_04_21
216_46_26	217_46_35	1306_46_12	215_125_67	81_346_1	213_46_26	565_46_7	668_46_27	763_46_22	1783_46_26	766_46_18	1786_46_16	660_04_11	498_46_1	134_46_1	212_46_1	139_46_11	41_46_5	490_46_17	492_04_1	1471_034_5	98_46_1	20_46_24	22_125_1	1079_0_1	453_346_1	698_46_12	211_46_36	28_46_84	320_46_34	758_04_1	178_125_1	289_125_97	543_46_21	938_346_13	546_04_62	4_346_1	2152_346_4	281_46_18	8_46_4	282_46_85	284_46_14	409_346_6	2243_46_9	1095_046_3	595_6_8	664_04_35	1090_034_1	675_46_21	715_04_21
216_46_30	217_46_35	1306_46_16	215_125_63	212_46_1	213_46_27	565_46_7	668_46_29	763_46_21	1783_46_28	766_46_20	1786_46_14	660_04_9	498_46_1	134_46_1	139_46_6	41_46_6	490_46_15	492_04_2	1471_034_5	98_46_1	20_46_27	22_125_1	1079_0_1	453_346_1	698_46_13	211_46_36	28_46_95	320_46_34	758_04_1	178_125_1	289_125_95	543_46_21	938_346_22	546_04_69	4_346_1	2152_346_4	281_46_18	8_46_4	282_46_88	284_46_14	409_346_4	2243_46_12	1095_046_4	595_6_6	664_04_36	1090_034_1	675_46_20	715_04_23	1098_125_1
216_46_31	217_46_34	1306_46_13	215_125_72	212_46_1	213_46_32	565_46_7	668_46_27	763_46_16	1783_46_28	766_46_22	1786_46_16	660_04_9	498_46_1	134_46_1	139_46_6	41_46_6	490_46_14	492_04_2	1471_034_3	98_46_1	20_46_28	22_125_1	1079_0_2	453_346_1	698_46_12	211_46_31	28_46_103	320_46_36	758_04_1	178_125_1	289_125_95	543_46_19	938_346_21	546_04_71	4_346_1	2152_346_4	281_46_14	8_46_4	282_46_89	284_46_14	409_346_4	2243_46_11	1095_046_3	595_6_6	664_04_34	675_46_18	715_04_23	1098_125_1	671_46_1
216_46_28	217_46_42	1306_46_14	215_125_76	212_46_1	213_46_34	565_46_7	668_46_30	763_46_12	1783_46_31	766_46_26	1786_46_14	660_04_9	498_46_1	134_46_1	139_46_7	41_46_7	490_46_19	492_04_3	1471_034_2	98_46_1	20_46_32	22_125_1	1079_0_2	453_346_1	698_46_14	211_46_34	28_46_105	320_46_37	758_04_1	178_125_1	289_125_99	543_46_23	938_346_22	546_04_67	4_346_1	2152_346_3	281_46_16	8_46_5	282_46_88	284_46_18	409_346_6	2243_46_7	1095_046_3	595_6_6	664_04_37	675_46_21	715_04_26	1098_125_1	671_46_1
216_46_28	217_46_46	1306_46_13	215_125_69	212_46_1	213_46_33	565_46_6	668_46_26	763_46_8	1783_46_30	766_46_31	1786_46_13	660_04_9	498_46_1	134_46_1	139_46_6	41_46_7	490_46_15	492_04_2	1471_034_4	98_46_1	20_46_34	22_125_1	1079_0_2	453_346_1	698_46_16	211_46_36	28_46_102	320_46_32	758_04_1	178_125_1	289_125_101	543_46_24	938_346_27	546_04_73	4_346_1	2152_346_1	281_46_18	8_46_5	282_46_93	284_46_20	409_346_6	2243_46_6	1095_046_4	664_04_38	675_46_22	715_04_27	1098_125_1	671_46_1	672_46_1
216_46_28	217_46_44	1306_46_14	215_125_66	212_46_1	213_46_32	565_46_6	668_46_25	763_46_9	1783_46_33	766_46_25	1786_46_11	660_04_12	498_46_1	134_46_1	139_46_4	41_46_6	490_46_17	492_04_2	1471_034_7	98_46_1	20_46_29	22_125_1	1079_0_2	453_346_1	698_46_16	211_46_33	28_46_105	320_46_30	758_04_1	178_125_1	2154_46_9	543_46_26	938_346_28	546_04_71	4_346_1	2152_346_1	281_46_17	8_46_3	282_46_89	284_46_26	409_346_7	2243_46_7	1095_046_4	664_04_39	675_46_21	715_04_29	1098_125_1	671_46_1	672_46_1
216_46_27	217_46_45	1306_46_12	215_125_65	212_46_1	213_46_31	565_46_7	668_46_29	763_46_6	1783_46_34	766_46_28	1786_46_10	660_04_12	498_46_1	134_46_1	139_46_6	41_46_7	490_46_18	492_04_1	1471_034_9	98_46_1	20_46_26	22_125_1	23_46_1	453_346_1	698_46_14	211_46_33	28_46_114	320_46_30	758_04_1	178_125_1	2154_46_8	543_46_25	938_346_28	546_04_69	4_346_1	2152_346_2	281_46_17	8_46_2	282_46_90	284_46_24	409_346_8	2243_46_8	1095_046_5	664_04_38	675_46_25	715_04_34	1098_125_1	671_46_1	672_46_1
216_46_21	217_46_46	1306_46_12	215_125_71	212_46_1	213_46_33	565_46_6	668_46_32	763_46_5	1783_46_34	766_46_31	1786_46_10	660_04_12	498_46_1	134_46_1	139_46_5	41_46_7	490_46_20	492_04_1	1471_034_13	98_46_1	20_46_23	22_125_1	23_46_1	453_346_1	698_46_18	211_46_32	28_46_101	320_46_29	758_04_1	178_125_1	2154_46_8	543_46_29	938_346_24	546_04_73	4_346_1	2152_346_1	281_46_16	8_46_4	282_46_91	284_46_20	409_346_10	2243_46_9	1095_046_3	664_04_38	675_46_24	715_04_34	1098_125_1	671_46_1	672_46_1
216_46_25	217_46_47	1306_46_11	215_125_80	212_46_1	213_46_30	565_46_8	668_46_34	763_46_5	1783_46_36	766_46_35	1786_46_11	660_04_13	498_46_1	134_46_1	139_46_7	41_46_8	490_46_20	492_04_2	1471_034_12	98_46_1	20_46_22	22_125_1	23_46_1	453_346_1	698_46_16	211_46_27	28_46_98	320_46_24	758_04_1	178_125_1	2154_46_7	543_46_34	938_346_21	546_04_77	4_346_1	2152_346_1	281_46_15	8_46_5	282_46_91	284_46_19	409_346_9	2243_46_10	1095_046_4	664_04_37	675_46_20	715_04_35	1098_125_1	671_46_1	672_46_1
216_46_21	217_46_42	1306_46_9	215_125_72	212_46_1	213_46_28	565_46_10	668_46_37	763_46_3	1783_46_34	766_46_34	1786_46_12	660_04_16	498_46_1	134_46_1	139_46_7	41_46_9	490_46_18	492_04_2	1471_034_11	98_46_1	20_46_23	22_125_1	23_46_1	453_346_1	698_46_12	211_46_26	28_46_102	320_46_31	758_04_1	178_125_1	2154_46_10	543_46_40	938_346_22	546_04_73	4_346_1	281_46_15	8_46_3	282_46_84	284_46_21	409_346_10	2243_46_15	1095_046_3	664_04_35	675_46_20	715_04_35	1098_125_1	671_46_1	672_46_1	576_46_1
216_46_22	217_46_41	1306_46_6	215_125_82	212_46_1	213_46_27	565_46_8	668_46_37	763_46_3	1783_46_33	766_46_33	1786_46_11	660_04_16	498_46_1	134_46_1	139_46_6	41_46_9	490_46_15	492_04_2	1471_034_10	98_46_1	20_46_20	22_125_1	23_46_1	453_346_1	698_46_14	211_46_23	28_46_102	320_46_35	758_04_1	178_125_1	2154_46_9	543_46_38	938_346_20	546_04_75	4_346_1	281_46_15	8_46_4	282_46_91	284_46_20	409_346_15	2243_46_14	1095_046_3	664_04_32	675_46_22	715_04_36	1098_125_1	671_46_1	672_46_1	576_46_1
216_46_21	217_46_37	1306_46_9	215_125_78	212_46_1	213_46_27	565_46_8	668_46_40	763_46_4	1783_46_32	766_46_31	1786_46_17	660_04_18	498_46_1	134_46_1	139_46_5	41_46_9	490_46_13	492_04_2	1471_034_7	98_46_1	20_46_22	22_125_1	23_46_1	453_346_1	698_46_12	211_46_29	28_46_98	320_46_34	758_04_1	178_125_1	2154_46_6	543_46_41	938_346_19	546_04_71	4_346_1	281_46_16	8_46_2	282_46_105	284_46_23	409_346_13	2243_46_18	1095_046_1	664_04_30	675_46_18	715_04_34	1098_125_1	671_46_1	672_46_1	576_46_1
216_46_23	217_46_29	1306_46_7	215_125_90	212_46_1	213_46_31	565_46_7	668_46_38	763_46_4	1783_46_28	766_46_22	1786_46_14	660_04_18	498_46_1	134_46_1	139_46_2	41_46_8	490_46_11	492_04_2	1471_034_4	27_034_1	20_46_24	22_125_1	23_46_1	453_346_1	698_46_13	211_46_33	28_46_98	320_46_36	758_04_1	178_125_1	2154_46_5	543_46_42	938_346_22	546_04_71	4_346_1	281_46_16	8_46_1	282_46_95	284_46_22	409_346_14	2243_46_18	664_04_27	675_46_16	715_04_37	1098_125_1	671_46_1	672_46_2	576_46_1	120_46_24
216_46_22	217_46_25	1306_46_7	215_125_95	212_46_1	213_46_37	565_46_9	668_46_32	763_46_2	1783_46_31	766_46_29	1786_46_17	660_04_22	498_46_1	134_46_1	139_46_3	41_46_6	490_46_13	492_04_2	1471_034_7	27_034_1	20_46_28	22_125_1	23_46_1	453_346_1	698_46_12	211_46_34	28_46_95	320_46_38	758_04_1	178_125_1	289_125_72	543_46_41	938_346_28	546_04_79	4_346_1	281_46_14	2245_46_11	282_46_101	284_46_22	409_346_13	2243_46_20	664_04_25	675_46_13	715_04_39	1098_125_1	671_46_1	672_46_1	576_46_1	120_46_25
216_46_27	217_46_21	1306_46_8	215_125_91	212_46_1	213_46_38	565_46_9	668_46_36	763_46_4	1783_46_36	766_46_28	1786_46_21	660_04_19	498_46_1	134_46_1	139_46_5	41_46_5	490_46_15	492_04_3	1471_034_5	27_034_1	20_46_29	22_125_1	23_46_1	453_346_1	698_46_9	211_46_39	28_46_100	320_46_33	758_04_1	178_125_1	289_125_76	543_46_42	938_346_24	546_04_80	4_346_1	281_46_11	2245_46_9	282_46_106	284_46_17	409_346_14	2243_46_21	664_04_30	675_46_15	715_04_42	1098_125_1	671_46_1	576_46_1	120_46_25	262_46_15
216_46_24	217_46_18	1306_46_11	215_125_103	212_46_1	213_46_35	565_46_9	668_46_32	763_46_2	1783_46_33	766_46_25	1786_46_22	660_04_18	498_46_1	134_46_1	139_46_2	41_46_7	490_46_14	492_04_1	24_46_1	27_034_1	20_46_32	22_125_1	23_46_1	453_346_1	698_46_9	211_46_35	28_46_100	320_46_39	758_04_1	178_125_1	2154_46_6	543_46_40	938_346_25	546_04_85	4_346_1	281_46_8	2245_46_10	282_46_99	284_46_16	409_346_11	2243_46_24	664_04_29	675_46_13	715_04_48	1098_125_1	671_46_1	576_46_1	120_46_28	262_46_13
216_46_20	217_46_14	1306_46_11	215_125_107	212_46_1	213_46_39	565_46_10	668_46_29	763_46_3	1783_46_36	766_46_26	1786_46_20	660_04_16	498_46_1	134_46_1	139_46_5	41_46_8	490_46_20	492_04_1	1471_034_4	27_034_1	20_46_29	22_125_1	23_46_1	453_346_1	698_46_7	211_46_31	28_46_101	320_46_41	758_04_1	178_125_1	2154_46_6	543_46_40	938_346_27	546_04_84	4_346_1	281_46_9	2245_46_12	282_46_95	284_46_17	409_346_14	2243_46_19	664_04_32	675_46_12	715_04_49	1098_125_1	671_46_1	576_46_1	120_46_27	262_46_13
216_46_22	217_46_15	1306_46_11	215_125_115	212_46_1	213_46_37	565_46_9	668_46_29	763_46_3	1783_46_33	766_46_27	1786_46_19	660_04_18	498_46_1	134_46_1	139_46_5	41_46_5	490_46_19	492_04_1	24_46_1	27_034_1	20_46_30	22_125_1	23_46_1	453_346_1	698_46_6	211_46_31	28_46_93	320_46_38	758_04_1	178_125_1	2154_46_4	543_46_39	938_346_24	546_04_76	4_346_1	281_46_10	2245_46_11	282_46_100	284_46_15	409_346_17	2243_46_22	664_04_33	675_46_13	715_04_50	1098_125_1	671_46_1	576_46_1	120_46_23	262_46_17
216_46_21	217_46_17	1306_46_12	215_125_123	212_46_1	213_46_34	565_46_7	668_46_23	763_46_4	1783_46_29	766_46_23	1786_46_19	660_04_16	498_46_1	134_46_1	139_46_5	41_46_5	490_46_20	492_04_1	1471_034_5	27_034_1	20_46_27	22_125_1	23_46_1	453_346_1	698_46_7	211_46_29	28_46_98	320_46_36	758_04_1	178_125_1	289_125_103	543_46_38	938_346_23	546_04_74	4_346_1	281_46_10	2245_46_8	282_46_104	284_46_13	409_346_20	2243_46_20	664_04_30	675_46_12	715_04_49	1098_125_1	671_46_1	576_46_1	120_46_29	262_46_18
216_46_18	217_46_15	1306_46_11	215_125_126	212_46_1	213_46_29	565_46_8	668_46_23	763_46_7	1783_46_33	766_46_23	1786_46_17	660_04_16	498_46_1	134_46_1	139_46_5	41_46_4	490_46_21	492_04_1	1471_034_5	27_034_1	20_46_25	22_125_1	23_46_1	453_346_1	698_46_7	211_46_24	28_46_93	320_46_40	758_04_1	178_125_1	289_125_110	543_46_41	938_346_26	546_04_76	4_346_1	281_46_11	2245_46_7	282_46_105	284_46_14	409_346_17	2243_46_22	664_04_30	675_46_10	715_04_50	1098_125_1	671_46_1	576_46_1	120_46_31	262_46_17
216_46_17	217_46_19	1306_46_12	215_125_119	212_46_1	213_46_28	565_46_13	668_46_18	763_46_5	1783_46_30	766_46_33	1786_46_17	660_04_22	498_46_1	134_46_1	139_46_3	41_46_3	490_46_24	492_04_1	1471_034_4	27_034_1	20_46_29	22_125_1	23_46_1	453_346_1	698_46_10	211_46_25	28_46_92	320_46_33	758_04_1	178_125_1	289_125_106	543_46_39	938_346_32	546_04_84	4_346_1	281_46_11	2245_46_6	282_46_109	284_46_13	409_346_18	2243_46_23	664_04_34	675_46_12	715_04_52	1098_125_1	671_46_1	576_46_1	120_46_23	262_46_15
216_46_17	217_46_16	1306_46_14	215_125_118	212_46_1	213_46_26	565_46_12	668_46_18	763_46_5	1783_46_28	766_46_33	1786_46_18	660_04_13	498_46_1	134_46_1	139_46_2	41_46_3	490_46_18	492_04_1	1471_034_6	27_034_1	20_46_34	22_125_1	23_46_1	453_346_1	698_46_10	211_46_27	28_46_92	320_46_22	758_04_1	178_125_1	289_125_113	543_46_33	938_346_33	546_04_90	4_346_1	281_46_13	2245_46_3	282_46_109	284_46_12	409_346_18	2243_46_19	664_04_30	675_46_12	715_04_48	1098_125_1	671_46_1	576_46_1	120_46_23	262_46_19
216_46_18	217_46_12	1306_46_13	215_125_121	212_46_1	213_46_29	565_46_10	668_46_20	763_46_4	1783_46_29	766_46_31	1786_46_18	660_04_14	498_46_1	134_46_1	139_46_3	41_46_2	490_46_19	492_04_1	24_46_1	27_034_1	20_46_37	22_125_1	23_46_1	453_346_1	698_46_9	211_46_26	28_46_98	320_46_18	758_04_1	178_125_1	289_125_116	543_46_30	938_346_33	546_04_97	4_346_1	281_46_10	2245_46_4	282_46_112	284_46_14	409_346_22	2243_46_16	664_04_31	675_46_11	715_04_47	1098_125_1	671_46_1	576_46_1	120_46_18	262_46_20
216_46_12	217_46_14	1306_46_13	215_125_117	212_46_1	213_46_30	565_46_7	668_46_27	763_46_5	1783_46_31	766_46_34	1786_46_18	660_04_13	498_46_1	134_46_1	139_46_2	41_46_1	490_46_15	492_04_1	24_46_1	27_034_1	20_46_34	22_125_1	23_46_1	453_346_1	698_46_12	211_46_25	28_46_94	320_46_19	758_04_1	178_125_1	2154_46_9	543_46_28	938_346_34	546_04_96	4_346_1	281_46_9	2245_46_2	282_46_117	284_46_13	409_346_20	2243_46_19	664_04_32	675_46_11	715_04_47	1098_125_1	671_46_1	576_46_1	120_46_18	262_46_20
216_46_13	217_46_14	1306_46_13	215_125_114	212_46_1	213_46_31	565_46_8	668_46_28	763_46_5	1783_46_32	766_46_36	1786_46_17	660_04_11	498_46_1	134_46_1	139_46_4	41_46_1	490_46_13	492_04_1	24_46_1	27_034_1	20_46_43	22_125_1	23_46_1	453_346_1	698_46_12	211_46_22	28_46_90	320_46_22	758_04_1	178_125_1	2154_46_8	543_46_27	938_346_35	546_04_97	4_346_1	281_46_10	2245_46_3	282_46_119	284_46_13	409_346_22	2243_46_21	664_04_23	675_46_9	715_04_47	1098_125_1	671_46_1	576_46_1	120_46_19	262_46_18
216_46_14	217_46_12	1306_46_12	215_125_119	212_46_1	213_46_28	565_46_8	668_46_26	763_46_3	1783_46_33	766_46_35	1786_46_17	660_04_13	498_46_1	134_46_1	139_46_4	41_46_2	490_46_14	492_04_1	24_46_1	27_034_1	20_46_47	22_125_1	23_46_1	453_346_1	698_46_13	211_46_21	28_46_90	320_46_19	758_04_1	178_125_1	2154_46_9	543_46_27	938_346_34	546_04_92	4_346_1	281_46_8	2245_46_2	282_46_122	284_46_13	409_346_24	2243_46_19	664_04_24	675_46_10	715_04_50	1098_125_1	671_46_1	576_46_1	120_46_21	262_46_21
216_46_14	217_46_9	1306_46_11	215_125_117	212_46_1	213_46_32	565_46_6	668_46_24	763_46_3	1783_46_35	766_46_37	1786_46_18	660_04_15	498_46_1	134_46_1	139_46_2	41_46_2	490_46_12	492_04_1	24_46_1	27_034_1	20_46_49	22_125_1	23_46_1	453_346_1	698_46_14	211_46_18	28_46_90	320_46_19	758_04_1	178_125_1	2154_46_6	543_46_25	938_346_33	546_04_95	4_346_1	281_46_7	2245_46_3	282_46_124	284_46_13	409_346_21	2243_46_21	664_04_23	675_46_11	715_04_55	1098_125_1	671_46_1	576_46_1	120_46_23	262_46_24
216_46_14	217_46_9	1306_46_13	215_125_114	212_46_1	213_46_29	565_46_7	668_46_22	763_46_3	1783_46_34	766_46_40	1786_46_18	660_04_13	498_46_1	134_46_1	139_46_2	41_46_2	490_46_12	492_04_1	24_46_1	27_034_1	20_46_48	22_125_1	23_46_1	453_346_1	698_46_13	211_46_20	28_46_91	320_46_21	758_04_1	178_125_1	289_125_90	543_46_19	938_346_38	546_04_86	4_346_1	281_46_5	2245_46_2	282_46_129	284_46_17	409_346_18	2243_46_21	664_04_22	675_46_10	715_04_52	1098_125_1	671_46_1	576_46_1	120_46_25	262_46_23
216_46_16	217_46_9	1306_46_13	215_125_118	212_46_1	213_46_31	565_46_6	668_46_25	763_46_4	1783_46_33	766_46_40	1786_46_16	660_04_10	498_46_1	134_46_1	139_46_2	41_46_3	490_46_15	492_04_1	24_46_1	27_034_1	20_46_51	22_125_1	23_46_1	453_346_1	698_46_13	211_46_14	28_46_99	320_46_14	758_04_1	178_125_1	289_125_83	543_46_18	938_346_37	546_04_89	4_346_1	281_46_4	2245_46_1	282_46_130	284_46_21	409_346_19	2243_46_24	664_04_20	675_46_8	715_04_55	1098_125_1	671_46_1	576_46_1	120_46_26	262_46_24
216_46_14	217_46_5	1306_46_13	215_125_132	212_46_1	213_46_33	565_46_7	668_46_25	763_46_5	1783_46_30	766_46_46	1786_46_18	660_04_10	498_46_1	134_46_1	139_46_2	41_46_3	490_46_18	492_04_1	24_46_1	27_034_1	20_46_44	22_125_1	23_46_1	453_346_1	698_46_14	211_46_14	28_46_101	320_46_19	758_04_1	289_125_97	543_46_16	938_346_37	546_04_96	4_346_1	281_46_5	2245_46_1	282_46_136	284_46_17	409_346_19	2243_46_24	664_04_18	675_46_8	715_04_51	1098_125_1	671_46_1	576_46_1	120_46_29	262_46_31	122_046_28
216_46_14	217_46_4	1306_46_11	215_125_132	212_46_1	213_46_31	565_46_5	668_46_25	763_46_6	1783_46_32	766_46_52	1786_46_16	660_04_9	498_46_1	134_46_1	139_46_3	41_46_4	490_46_23	492_04_1	24_46_1	27_034_1	20_46_47	22_125_1	23_46_1	453_346_1	698_46_13	211_46_14	28_46_103	320_46_18	758_04_1	289_125_96	543_46_16	938_346_36	546_04_97	4_346_1	281_46_3	2245_46_1	282_46_144	284_46_18	409_346_19	2243_46_25	664_04_19	675_46_7	715_04_55	1098_125_1	671_46_1	576_46_1	120_46_29	262_46_31	122_046_30
216_46_15	217_46_5	1306_46_13	215_125_138	212_46_1	213_46_34	565_46_3	668_46_29	763_46_5	1783_46_39	766_46_58	1786_46_18	660_04_11	498_46_1	134_46_1	139_46_4	41_46_5	490_46_17	492_04_1	24_46_1	27_034_1	20_46_49	22_125_1	23_46_1	453_346_1	698_46_13	211_46_12	28_46_109	320_46_15	758_04_1	289_125_94	543_46_12	938_346_36	546_04_95	4_346_1	281_46_3	2245_46_2	282_46_143	284_46_21	409_346_20	2243_46_24	664_04_19	675_46_7	715_04_61	1098_125_1	671_46_1	576_46_1	120_46_26	262_46_30	122_046_29
216_46_17	217_46_7	1306_46_11	215_125_131	212_46_1	213_46_32	565_46_4	668_46_28	763_46_1	1783_46_38	766_46_58	1786_46_17	660_04_10	498_46_1	134_46_1	139_46_2	41_46_5	490_46_17	492_04_1	24_46_1	27_034_1	20_46_49	22_125_1	23_46_1	453_346_1	698_46_13	211_46_15	28_46_105	320_46_16	758_04_1	289_125_96	543_46_10	938_346_39	546_04_97	4_346_1	281_46_3	2245_46_2	282_46_140	284_46_22	409_346_18	2243_46_24	664_04_16	675_46_5	715_04_57	1098_125_1	671_46_1	576_46_1	120_46_30	262_46_28	122_046_28
216_46_17	217_46_8	1306_46_10	215_125_133	212_46_1	213_46_22	565_46_4	668_46_30	763_46_1	1783_46_42	766_46_66	1786_46_18	660_04_11	498_46_1	134_46_1	139_46_2	41_46_7	490_46_15	492_04_1	24_46_1	27_034_1	20_46_47	22_125_1	23_46_1	453_346_1	698_46_11	211_46_14	28_46_102	320_46_16	758_04_1	289_125_98	543_46_9	938_346_38	546_04_93	4_346_1	281_46_3	2245_46_2	282_46_152	284_46_21	409_346_18	2243_46_22	664_04_14	675_46_4	715_04_50	1098_125_1	671_46_1	576_46_1	120_46_33	262_46_27	122_046_30
216_46_14	217_46_7	1306_46_11	215_125_140	212_46_1	213_46_23	565_46_2	668_46_34	763_46_1	1783_46_42	766_46_71	1786_46_16	660_04_11	498_46_1	134_46_1	139_46_2	41_46_8	490_46_14	492_04_1	24_46_1	27_034_1	20_46_52	22_125_1	23_46_1	453_346_1	698_46_7	211_46_17	28_46_104	320_46_18	758_04_1	2154_46_17	543_46_6	938_346_40	546_04_90	4_346_1	281_46_1	2245_46_2	282_46_146	284_46_18	409_346_20	2243_46_21	664_04_12	675_46_4	715_04_56	1098_125_1	671_46_1	576_46_1	120_46_36	262_46_27	122_046_32
216_46_14	217_46_8	1306_46_11	215_125_141	212_46_1	213_46_16	565_46_1	668_46_31	763_46_2	1783_46_50	766_46_71	1786_46_18	660_04_8	498_46_1	134_46_1	139_46_2	41_46_8	490_46_14	492_04_1	24_46_1	27_034_1	20_46_58	22_125_1	23_46_1	453_346_1	698_46_5	211_46_12	28_46_99	320_46_17	758_04_1	2154_46_19	543_46_10	938_346_41	546_04_91	4_346_1	281_46_1	2245_46_2	282_46_163	284_46_18	409_346_21	2243_46_18	664_04_9	675_46_3	715_04_58	1098_125_1	671_46_1	120_46_31	262_46_29	122_046_32	123_46_16
216_46_14	217_46_6	1306_46_13	215_125_133	212_46_1	213_46_15	565_46_1	668_46_34	763_46_2	1783_46_47	766_46_71	1786_46_17	660_04_10	498_46_1	134_46_1	139_46_1	41_46_12	490_46_20	492_04_1	24_46_1	27_034_1	20_46_58	23_46_1	453_346_1	698_46_5	211_46_11	28_46_99	320_46_20	758_04_1	2154_46_21	543_46_7	938_346_48	546_04_88	4_346_1	933_46_20	2245_46_2	282_46_165	284_46_18	409_346_20	2243_46_13	664_04_10	675_46_1	715_04_61	1098_125_1	671_46_1	120_46_29	262_46_20	122_046_36	123_46_15	267_46_7
216_46_15	217_46_4	1306_46_13	215_125_123	212_46_1	213_46_16	565_46_1	668_46_35	763_46_2	1783_46_46	766_46_67	1786_46_18	660_04_9	498_46_1	134_46_1	490_46_18	492_04_1	24_46_1	27_034_1	20_46_61	23_46_1	453_346_1	698_46_6	211_46_11	28_46_103	320_46_21	758_04_1	2154_46_22	543_46_8	938_346_48	546_04_99	4_346_1	933_46_18	2245_46_3	282_46_165	284_46_19	409_346_19	2243_46_14	664_04_15	663_46_64	715_04_64	1098_125_1	671_46_1	120_46_27	262_46_21	122_046_34	123_46_14	267_46_4	125_46_1	265_125_28
216_46_15	217_46_7	1306_46_12	215_125_137	212_46_1	213_46_15	565_46_2	668_46_34	763_46_1	1783_46_53	766_46_67	1786_46_16	660_04_8	498_46_1	134_46_1	490_46_17	492_04_1	24_46_1	27_034_1	20_46_65	23_46_1	453_346_1	698_46_5	211_46_14	28_46_103	320_46_21	758_04_1	2154_46_22	543_46_15	938_346_48	546_04_99	4_346_1	933_46_18	2245_46_3	282_46_176	284_46_18	409_346_20	2243_46_15	664_04_14	663_46_67	715_04_66	1098_125_1	671_46_1	120_46_29	262_46_20	122_046_31	123_46_13	267_46_6	125_46_1	265_125_30
216_46_15	217_46_12	1306_46_12	215_125_144	212_46_1	213_46_17	565_46_2	668_46_36	763_46_1	1783_46_49	766_46_67	1786_46_15	660_04_7	498_46_1	134_46_1	490_46_13	492_04_1	24_46_1	27_034_1	20_46_63	23_46_1	453_346_1	698_46_8	211_46_13	28_46_111	320_46_25	758_04_1	2154_46_20	543_46_17	938_346_53	546_04_98	4_346_1	933_46_20	2245_46_3	282_46_160	284_46_19	409_346_17	2243_46_13	664_04_12	663_46_70	715_04_67	1098_125_1	671_46_1	120_46_30	262_46_21	122_046_35	123_46_13	267_46_7	125_46_1	265_125_29
216_46_10	217_46_15	1306_46_12	215_125_146	212_46_1	213_46_18	565_46_2	668_46_35	763_46_2	1783_46_49	766_46_67	1786_46_14	660_04_8	498_46_1	134_46_1	490_46_20	492_04_1	24_46_1	27_034_1	20_46_68	23_46_1	453_346_1	698_46_7	211_46_13	28_46_120	320_46_31	758_04_1	2154_46_20	543_46_17	938_346_47	546_04_109	4_346_1	933_46_20	2245_46_3	282_46_157	284_46_16	409_346_15	2243_46_13	664_04_10	663_46_62	715_04_70	1098_125_1	671_46_1	120_46_25	262_46_19	122_046_32	123_46_12	267_46_7	125_46_1	265_125_24
216_46_9	217_46_20	1306_46_11	215_125_165	212_46_1	213_46_18	565_46_3	668_46_30	1783_46_43	766_46_71	1786_46_15	660_04_7	498_46_1	134_46_1	490_46_19	492_04_1	24_46_1	27_034_1	20_46_71	23_46_1	453_346_1	698_46_4	211_46_12	28_46_120	320_46_28	758_04_1	2154_46_21	543_46_12	938_346_41	546_04_115	4_346_1	933_46_20	2245_46_1	282_46_167	284_46_16	409_346_19	2243_46_10	664_04_10	663_46_69	715_04_71	1098_125_1	671_46_1	120_46_22	262_46_17	122_046_29	123_46_15	267_46_8	265_125_22	264_46_19	128_01_1
216_46_12	217_46_20	1306_46_9	215_125_180	212_46_1	213_46_21	565_46_3	668_46_30	1783_46_43	766_46_70	1786_46_13	660_04_9	498_46_1	134_46_1	490_46_19	492_04_1	24_46_1	27_034_1	20_46_68	23_46_1	453_346_1	698_46_3	211_46_8	28_46_124	320_46_27	758_04_1	289_125_95	543_46_11	938_346_40	546_04_120	4_346_1	933_46_19	2245_46_1	282_46_150	284_46_12	409_346_13	2243_46_10	664_04_10	663_46_71	715_04_75	1098_125_1	671_46_1	120_46_26	262_46_18	122_046_32	123_46_12	267_46_6	265_125_22	264_46_22	128_01_1
216_46_10	217_46_17	1306_46_12	215_125_182	212_46_1	213_46_18	565_46_2	668_46_30	1783_46_39	766_46_72	1786_46_13	660_04_10	498_46_1	134_46_1	490_46_24	492_04_1	24_46_1	27_034_1	20_46_62	23_46_1	453_346_1	698_46_2	211_46_6	28_46_120	320_46_28	758_04_1	289_125_115	543_46_9	938_346_38	546_04_115	4_346_1	933_46_21	2245_46_1	282_46_166	284_46_15	409_346_15	2243_46_9	664_04_10	663_46_73	715_04_76	1098_125_1	671_46_1	120_46_24	262_46_14	122_046_33	123_46_8	267_46_6	265_125_24	264_46_23	128_01_1
216_46_15	217_46_16	1306_46_13	215_125_185	212_46_1	213_46_18	565_46_3	668_46_29	1783_46_37	766_46_71	1786_46_12	660_04_10	498_46_1	134_46_1	490_46_27	492_04_1	24_46_1	27_034_1	20_46_62	23_46_1	453_346_1	698_46_2	211_46_2	28_46_120	758_04_1	289_125_109	543_46_9	938_346_40	546_04_123	4_346_1	933_46_17	2245_46_2	282_46_174	284_46_18	409_346_13	2243_46_9	664_04_9	663_46_72	715_04_74	1098_125_1	671_46_1	120_46_23	262_46_14	122_046_32	123_46_6	267_46_8	265_125_24	264_46_21	128_01_1	129_46_1
216_46_16	217_46_13	1306_46_12	215_125_192	212_46_1	213_46_17	565_46_3	668_46_27	1783_46_45	766_46_73	1786_46_13	660_04_11	498_46_1	134_46_1	490_46_24	492_04_1	24_46_1	27_034_1	20_46_60	23_46_1	453_346_1	698_46_3	211_46_3	28_46_124	758_04_1	289_125_104	543_46_12	938_346_41	546_04_120	4_346_1	933_46_17	2245_46_2	282_46_163	284_46_15	409_346_10	2243_46_11	664_04_13	663_46_73	715_04_72	1098_125_1	671_46_1	120_46_23	262_46_13	122_046_26	123_46_7	267_46_8	265_125_23	264_46_20	128_01_1	129_46_1
216_46_15	217_46_10	1306_46_16	215_125_196	212_46_1	213_46_13	565_46_4	668_46_36	1783_46_41	766_46_78	1786_46_15	660_04_11	498_46_1	134_46_1	490_46_25	492_04_1	24_46_1	27_034_1	20_46_61	23_46_1	453_346_1	698_46_3	211_46_3	28_46_128	758_04_1	289_125_106	543_46_17	938_346_41	546_04_129	4_346_1	933_46_15	2245_46_2	282_46_160	284_46_14	409_346_9	2243_46_10	664_04_11	663_46_69	715_04_73	1098_125_1	671_46_1	120_46_21	262_46_14	122_046_27	123_46_6	267_46_10	265_125_18	264_46_17	128_01_1	129_46_1
216_46_15	217_46_7	1306_46_13	215_125_189	212_46_1	213_46_13	565_46_4	668_46_43	1783_46_45	766_46_76	1786_46_15	660_04_11	498_46_1	134_46_1	490_46_27	492_04_1	24_46_1	27_034_1	20_46_58	23_46_1	453_346_1	698_46_3	211_46_3	28_46_128	758_04_1	289_125_100	543_46_18	938_346_36	546_04_116	4_346_1	933_46_15	2245_46_3	282_46_162	284_46_12	409_346_7	2243_46_13	664_04_11	663_46_71	715_04_71	1098_125_1	671_46_1	120_46_20	262_46_14	122_046_27	123_46_7	267_46_8	265_125_17	264_46_17	128_01_1	129_46_1
216_46_16	217_46_10	1306_46_11	215_125_192	212_46_1	213_46_15	565_46_8	668_46_38	1783_46_43	766_46_74	1786_46_13	660_04_18	498_46_1	134_46_1	490_46_29	492_04_1	24_46_1	27_034_1	20_46_62	23_46_1	453_346_1	698_46_2	211_46_2	28_46_130	758_04_1	289_125_106	543_46_17	938_346_33	546_04_121	4_346_1	933_46_15	2245_46_2	282_46_149	284_46_7	409_346_5	2243_46_14	664_04_14	663_46_74	715_04_70	1098_125_1	671_46_1	120_46_20	262_46_12	122_046_26	123_46_7	267_46_6	265_125_17	264_46_16	128_01_1	129_46_1
216_46_14	217_46_7	1306_46_13	215_125_191	212_46_1	213_46_14	565_46_8	668_46_39	1783_46_43	766_46_78	1786_46_12	660_04_19	498_46_1	134_46_1	490_46_30	492_04_1	24_46_1	27_034_1	20_46_59	23_46_1	453_346_1	698_46_2	211_46_2	28_46_132	758_04_1	289_125_118	543_46_21	938_346_34	546_04_118	4_346_1	933_46_12	2245_46_2	282_46_145	284_46_11	409_346_5	2243_46_16	664_04_13	663_46_71	715_04_70	1098_125_1	671_46_1	120_46_21	262_46_11	122_046_25	123_46_7	267_46_3	265_125_16	264_46_13	128_01_1	129_46_1
216_46_14	217_46_8	1306_46_15	215_125_200	212_46_1	213_46_15	565_46_5	668_46_34	1783_46_40	766_46_76	1786_46_15	660_04_20	498_46_1	134_46_1	490_46_28	492_04_1	24_46_1	27_034_1	20_46_63	23_46_1	453_346_1	698_46_3	211_46_3	28_46_127	758_04_1	289_125_115	543_46_18	938_346_35	546_04_115	4_346_1	933_46_13	2245_46_3	282_46_163	284_46_8	409_346_4	2243_46_15	664_04_15	663_46_67	715_04_67	1098_125_1	671_46_1	120_46_23	262_46_11	122_046_27	123_46_8	267_46_1	265_125_24	264_46_13	128_01_1	129_46_1
216_46_13	217_46_10	1306_46_18	215_125_187	212_46_1	213_46_13	565_46_7	668_46_31	1783_46_38	766_46_76	1786_46_16	660_04_18	498_46_1	134_46_1	490_46_26	492_04_1	24_46_1	27_034_1	20_46_58	23_46_1	453_346_1	698_46_6	211_46_1	28_46_126	758_04_1	289_125_123	543_46_18	938_346_34	546_04_114	4_346_1	933_46_12	2245_46_2	282_46_155	284_46_8	409_346_2	2243_46_12	664_04_15	663_46_72	715_04_60	1098_125_1	671_46_1	120_46_27	262_46_12	122_046_26	123_46_7	267_46_1	265_125_24	264_46_10	128_01_1	129_46_1
216_46_13	217_46_8	1306_46_16	215_125_181	212_46_1	213_46_12	565_46_7	668_46_30	1783_46_38	766_46_76	1786_46_15	660_04_21	498_46_1	134_46_1	490_46_26	492_04_1	24_46_1	27_034_1	20_46_48	23_46_1	453_346_1	698_46_6	211_46_1	28_46_126	758_04_1	289_125_118	543_46_19	938_346_34	546_04_115	4_346_1	933_46_14	2245_46_1	282_46_167	284_46_11	409_346_1	2243_46_11	664_04_16	663_46_67	715_04_65	1098_125_1	671_46_1	120_46_30	262_46_11	122_046_31	123_46_7	267_46_1	265_125_25	264_46_10	128_01_1	129_46_1
216_46_13	217_46_8	1306_46_17	215_125_172	212_46_1	213_46_12	565_46_6	668_46_27	1783_46_35	766_46_79	1786_46_17	660_04_21	498_46_1	134_46_1	490_46_26	492_04_1	24_46_1	27_034_1	20_46_47	23_46_1	453_346_1	698_46_6	211_46_1	28_46_124	758_04_1	289_125_120	543_46_23	938_346_32	546_04_115	4_346_1	933_46_11	2245_46_1	282_46_176	284_46_12	409_346_1	2243_46_9	664_04_15	663_46_62	715_04_70	1098_125_1	671_46_1	120_46_31	262_46_9	122_046_28	123_46_5	267_46_2	265_125_21	264_46_9	128_01_1	129_46_1
216_46_11	217_46_7	1306_46_16	215_125_180	212_46_1	213_46_9	565_46_7	668_46_26	1783_46_36	766_46_80	1786_46_18	660_04_25	498_46_1	134_46_1	490_46_24	492_04_1	24_46_1	27_034_1	20_46_47	23_46_1	453_346_1	698_46_6	211_46_1	28_46_121	758_04_1	289_125_117	543_46_18	938_346_33	546_04_113	4_346_1	933_46_9	2245_46_2	282_46_166	284_46_11	409_346_1	2243_46_9	664_04_16	663_46_67	715_04_70	1098_125_1	671_46_1	120_46_32	262_46_8	122_046_27	123_46_6	267_46_2	265_125_21	264_46_12	128_01_1	129_46_1
216_46_8	217_46_5	1306_46_18	215_125_169	212_46_1	213_46_8	565_46_8	668_46_28	1783_46_36	766_46_83	1786_46_16	660_04_24	498_46_1	134_46_1	490_46_28	492_04_1	24_46_1	27_034_1	20_46_47	23_46_1	453_346_1	698_46_7	211_46_2	28_46_119	758_04_1	289_125_128	543_46_13	938_346_34	546_04_116	4_346_1	933_46_9	2245_46_2	282_46_171	284_46_14	409_346_1	2243_46_8	664_04_15	663_46_61	715_04_72	1098_125_1	671_46_1	120_46_41	262_46_9	122_046_28	123_46_6	267_46_3	265_125_15	264_46_9	128_01_1	129_46_1
216_46_6	217_46_1	1306_46_19	215_125_180	212_46_1	213_46_8	565_46_7	668_46_27	1783_46_42	766_46_74	1786_46_16	660_04_21	498_46_1	134_46_1	490_46_25	492_04_1	24_46_1	27_034_1	20_46_49	23_46_1	453_346_1	698_46_7	211_46_2	28_46_122	758_04_1	289_125_134	543_46_20	938_346_35	546_04_115	4_346_1	933_46_7	520_125_1	282_46_168	284_46_10	409_346_1	2243_46_10	664_04_12	663_46_54	715_04_71	1098_125_1	671_46_1	120_46_45	262_46_10	122_046_24	123_46_8	267_46_3	265_125_14	264_46_13	128_01_1	129_46_1
216_46_6	217_46_3	1306_46_19	215_125_182	212_46_1	213_46_8	565_46_5	668_46_25	1783_46_43	766_46_70	1786_46_17	660_04_18	498_46_1	134_46_1	490_46_23	492_04_1	24_46_1	27_034_1	20_46_56	23_46_1	453_346_1	698_46_6	211_46_2	28_46_113	758_04_1	289_125_137	543_46_19	938_346_35	546_04_118	4_346_1	933_46_8	520_125_1	282_46_164	284_46_11	409_346_1	2243_46_8	664_04_7	663_46_55	715_04_72	1098_125_1	671_46_1	120_46_46	262_46_9	122_046_20	123_46_8	267_46_3	265_125_12	264_46_15	128_01_1	129_46_1
216_46_7	217_46_3	1306_46_17	215_125_183	212_46_1	213_46_10	565_46_5	668_46_20	1783_46_44	766_46_77	1786_46_18	660_04_16	498_46_1	134_46_1	490_46_17	492_04_1	24_46_1	27_034_1	20_46_57	23_46_1	453_346_1	698_46_5	211_46_2	28_46_106	758_04_1	289_125_128	543_46_19	938_346_34	546_04_127	4_346_1	933_46_9	520_125_1	282_46_170	284_46_9	409_346_1	2243_46_11	664_04_6	663_46_48	715_04_70	1098_125_1	671_46_1	120_46_34	262_46_9	122_046_22	123_46_8	267_46_3	265_125_9	264_46_12	128_01_1	129_46_1
216_46_9	217_46_3	1306_46_19	215_125_194	212_46_1	213_46_8	565_46_6	668_46_22	1783_46_50	766_46_77	1786_46_19	660_04_18	498_46_1	134_46_1	490_46_19	492_04_1	24_46_1	27_034_1	20_46_63	23_46_1	453_346_1	698_46_7	211_46_3	28_46_106	758_04_1	289_125_120	543_46_18	938_346_31	546_04_127	4_346_1	933_46_5	520_125_1	282_46_179	284_46_9	409_346_1	2243_46_12	664_04_7	663_46_44	715_04_75	1098_125_1	671_46_1	120_46_27	262_46_11	122_046_22	123_46_11	267_46_5	265_125_3	264_46_15	128_01_1	129_46_1
216_46_9	217_46_4	1306_46_17	215_125_185	212_46_1	213_46_7	565_46_4	668_46_20	1783_46_45	766_46_72	1786_46_17	660_04_13	498_46_1	134_46_1	490_46_19	492_04_1	24_46_1	27_034_1	20_46_64	23_46_1	453_346_1	698_46_5	211_46_1	28_46_104	758_04_1	289_125_131	543_46_18	938_346_34	546_04_125	4_346_1	933_46_4	520_125_1	282_46_185	284_46_9	409_346_1	2243_46_8	664_04_7	663_46_44	715_04_78	1098_125_1	671_46_1	120_46_31	262_46_9	122_046_21	123_46_12	267_46_6	265_125_1	264_46_18	128_01_1	129_46_1
216_46_11	217_46_4	1306_46_15	215_125_195	212_46_1	213_46_6	565_46_5	668_46_23	1783_46_40	766_46_70	1786_46_18	660_04_11	498_46_1	134_46_1	490_46_21	492_04_1	24_46_1	27_034_1	20_46_55	23_46_1	453_346_1	698_46_6	211_46_1	28_46_98	758_04_1	289_125_129	543_46_19	938_346_37	546_04_121	4_346_1	933_46_4	520_125_1	282_46_191	284_46_5	409_346_1	2243_46_9	664_04_7	663_46_49	715_04_74	1098_125_1	671_46_1	120_46_29	262_46_7	122_046_25	123_46_13	267_46_6	265_125_1	264_46_13	128_01_1	129_46_1
216_46_10	217_46_2	1306_46_17	215_125_213	212_46_1	213_46_4	565_46_6	668_46_24	1783_46_40	766_46_77	1786_46_21	660_04_8	498_46_1	134_46_1	490_46_19	492_04_1	24_46_1	27_034_1	20_46_43	23_46_1	453_346_1	698_46_3	211_46_1	28_46_98	289_125_137	543_46_26	938_346_37	546_04_128	4_346_1	933_46_3	520_125_1	282_46_188	284_46_5	409_346_1	2243_46_10	664_04_6	663_46_45	715_04_74	1098_125_1	671_46_1	120_46_32	262_46_7	122_046_25	123_46_14	267_46_8	265_125_1	264_46_13	128_01_1	129_46_1	219_46_1
216_46_4	217_46_3	1306_46_22	215_125_217	212_46_1	213_46_4	565_46_6	668_46_23	1783_46_39	766_46_73	1786_46_18	660_04_8	498_46_1	134_46_1	490_46_20	492_04_1	24_46_1	27_034_1	20_46_47	23_46_1	453_346_1	698_46_2	699_46_75	28_46_101	289_125_144	543_46_26	938_346_36	546_04_136	4_346_1	933_46_4	520_125_1	282_46_191	284_46_6	409_346_1	2243_46_8	664_04_6	663_46_41	715_04_77	1098_125_1	671_46_1	120_46_33	262_46_6	122_046_22	123_46_15	267_46_7	264_46_13	128_01_1	129_46_1	219_46_1	220_46_7
216_46_7	217_46_3	1306_46_19	215_125_232	212_46_1	213_46_5	565_46_7	668_46_27	1783_46_45	766_46_72	1786_46_18	660_04_11	498_46_1	134_46_1	490_46_14	492_04_1	24_46_1	27_034_1	20_46_51	23_46_1	453_346_1	698_46_2	699_46_74	28_46_106	289_125_131	543_46_25	938_346_35	546_04_139	4_346_1	933_46_4	520_125_1	282_46_186	284_46_7	409_346_1	2243_46_6	664_04_8	663_46_38	715_04_70	1098_125_1	671_46_1	120_46_33	262_46_5	122_046_21	123_46_14	267_46_6	264_46_11	128_01_1	129_46_1	219_46_1	220_46_7
216_46_6	217_46_2	1306_46_20	215_125_230	212_46_1	213_46_6	565_46_6	668_46_28	1783_46_43	766_46_82	1786_46_18	660_04_8	498_46_1	134_46_1	490_46_14	492_04_1	24_46_1	27_034_1	20_46_50	23_46_1	453_346_1	698_46_2	699_46_73	28_46_106	289_125_133	543_46_28	938_346_35	546_04_138	4_346_1	933_46_8	520_125_1	282_46_180	284_46_6	409_346_1	2243_46_10	664_04_8	663_46_32	715_04_78	1098_125_1	671_46_1	120_46_36	262_46_5	122_046_19	123_46_12	267_46_5	264_46_9	128_01_1	129_46_1	219_46_1	220_46_9
216_46_7	217_46_3	1306_46_21	215_125_224	212_46_1	213_46_6	565_46_3	668_46_31	1783_46_44	766_46_80	1786_46_14	660_04_11	498_46_1	134_46_1	490_46_17	492_04_1	24_46_1	27_034_1	20_46_49	23_46_1	453_346_1	698_46_3	699_46_79	28_46_101	289_125_146	543_46_30	938_346_32	546_04_138	4_346_1	933_46_6	520_125_1	282_46_184	284_46_8	409_346_1	2243_46_7	664_04_8	663_46_31	715_04_83	1098_125_1	671_46_1	120_46_37	262_46_3	122_046_23	123_46_10	267_46_6	264_46_9	128_01_1	129_46_1	219_46_1	220_46_9
216_46_6	217_46_2	1306_46_16	215_125_228	212_46_1	213_46_5	565_46_4	668_46_38	1783_46_46	766_46_79	1786_46_14	660_04_14	498_46_1	134_46_1	490_46_17	492_04_1	24_46_1	27_034_1	20_46_52	23_46_1	453_346_1	698_46_3	699_46_79	28_46_108	289_125_143	543_46_27	938_346_31	546_04_137	4_346_1	933_46_4	520_125_1	282_46_176	284_46_9	409_346_1	2243_46_4	664_04_11	663_46_33	715_04_84	1098_125_1	671_46_1	120_46_36	262_46_3	122_046_18	123_46_6	267_46_7	264_46_11	128_01_1	129_46_1	219_46_1	220_46_14
216_46_3	217_46_2	1306_46_17	215_125_235	212_46_1	213_46_5	565_46_5	668_46_45	1783_46_46	766_46_80	1786_46_18	660_04_13	498_46_1	134_46_1	490_46_23	492_04_1	24_46_1	27_034_1	20_46_51	23_46_1	453_346_1	698_46_2	699_46_75	28_46_118	289_125_143	543_46_27	938_346_28	546_04_143	4_346_1	933_46_5	520_125_1	282_46_181	284_46_5	409_346_1	2243_46_4	664_04_12	663_46_39	715_04_85	1098_125_1	671_46_1	120_46_40	262_46_2	122_046_16	123_46_8	267_46_9	264_46_13	128_01_1	129_46_1	219_46_1	220_46_14
216_46_2	217_46_1	1306_46_16	215_125_243	212_46_1	213_46_3	565_46_6	668_46_54	1783_46_43	766_46_85	1786_46_20	660_04_12	498_46_1	134_46_1	490_46_18	492_04_1	24_46_1	27_034_1	20_46_47	23_46_1	453_346_1	698_46_2	699_46_71	28_46_119	289_125_146	543_46_29	938_346_27	546_04_140	4_346_1	933_46_6	520_125_1	282_46_181	284_46_6	409_346_1	2243_46_5	664_04_13	663_46_42	715_04_79	1098_125_1	671_46_1	120_46_40	262_46_3	122_046_18	123_46_10	267_46_9	264_46_12	128_01_1	129_46_1	219_46_1	220_46_13
216_46_2	1306_46_20	215_125_240	212_46_1	213_46_3	565_46_6	668_46_46	1783_46_45	766_46_85	1786_46_19	660_04_13	498_46_1	134_46_1	490_46_23	492_04_1	27_034_1	20_46_52	23_46_1	698_46_1	699_46_75	28_46_118	289_125_135	543_46_36	938_346_27	546_04_135	4_346_1	933_46_7	520_125_1	282_46_191	284_46_8	409_346_1	2243_46_5	664_04_11	663_46_40	715_04_86	1098_125_1	671_46_1	120_46_40	262_46_4	122_046_16	123_46_8	267_46_8	264_46_11	128_01_1	129_46_1	219_46_1	220_46_16	51_46_1	379_346_1	415_034_24
216_46_2	1306_46_23	215_125_233	212_46_1	213_46_4	565_46_7	668_46_44	1783_46_55	766_46_93	1786_46_22	660_04_13	498_46_1	134_46_1	490_46_22	492_04_1	27_034_1	20_46_56	23_46_1	698_46_1	699_46_81	28_46_119	289_125_139	543_46_33	938_346_32	546_04_137	4_346_1	933_46_7	520_125_1	282_46_187	284_46_6	409_346_1	2243_46_5	664_04_10	663_46_40	715_04_90	1098_125_1	671_46_1	120_46_41	262_46_3	122_046_17	123_46_7	267_46_9	264_46_12	128_01_1	129_46_1	219_46_1	220_46_16	51_46_1	379_346_1	415_034_26
216_46_3	1306_46_22	215_125_230	212_46_1	213_46_3	565_46_6	668_46_45	1783_46_53	766_46_86	1786_46_23	660_04_16	498_46_1	134_46_1	490_46_22	492_04_1	27_034_1	20_46_51	23_46_1	699_46_72	28_46_123	289_125_144	543_46_31	938_346_28	546_04_134	4_346_1	933_46_4	520_125_1	282_46_186	284_46_8	409_346_1	2243_46_6	664_04_11	663_46_44	715_04_95	1098_125_1	671_46_1	120_46_35	262_46_4	122_046_17	123_46_6	267_46_11	264_46_12	128_01_1	219_46_1	220_46_15	51_46_1	379_346_1	415_034_26	532_46_47	1384_46_37
216_46_3	1306_46_19	215_125_228	212_46_1	213_46_3	565_46_6	668_46_53	1783_46_60	766_46_84	1786_46_21	660_04_15	498_46_1	134_46_1	490_46_20	492_04_1	27_034_1	20_46_51	23_46_1	699_46_77	28_46_123	2154_46_9	543_46_34	938_346_24	546_04_127	4_346_1	933_46_4	520_125_1	282_46_184	284_46_8	409_346_1	2243_46_7	664_04_10	663_46_39	715_04_98	1098_125_1	671_46_1	120_46_35	262_46_1	122_046_20	123_46_7	267_46_14	264_46_9	128_01_1	219_46_1	220_46_14	51_46_1	379_346_1	415_034_25	532_46_45	1384_46_39
216_46_3	1306_46_20	215_125_239	212_46_1	213_46_3	565_46_5	668_46_56	1783_46_67	766_46_80	1786_46_22	660_04_16	498_46_1	134_46_1	490_46_18	492_04_1	27_034_1	20_46_50	23_46_1	699_46_78	28_46_128	2154_46_8	543_46_31	938_346_24	546_04_121	4_346_1	933_46_4	520_125_1	282_46_192	284_46_5	409_346_1	2243_46_5	664_04_11	663_46_36	715_04_101	1098_125_1	671_46_1	120_46_37	262_46_1	122_046_18	123_46_8	267_46_11	264_46_11	128_01_1	219_46_1	220_46_19	51_46_1	379_346_1	415_034_27	532_46_47	1384_46_35
216_46_5	1306_46_20	215_125_231	212_46_1	213_46_2	565_46_4	668_46_49	1783_46_64	766_46_79	1786_46_21	660_04_17	498_46_1	134_46_1	490_46_18	492_04_1	27_034_1	20_46_46	23_46_1	699_46_85	28_46_139	289_125_161	543_46_26	938_346_18	546_04_128	4_346_1	933_46_6	520_125_1	282_46_189	284_46_7	409_346_1	2243_46_5	664_04_9	663_46_36	715_04_93	1098_125_1	671_46_1	120_46_33	262_46_1	122_046_18	123_46_9	267_46_11	264_46_10	128_01_1	219_46_1	220_46_22	51_46_1	379_346_1	415_034_25	532_46_53	1384_46_30
216_46_5	1306_46_21	215_125_239	212_46_1	213_46_2	565_46_3	668_46_49	1783_46_63	766_46_79	1786_46_22	660_04_19	498_46_1	134_46_1	490_46_14	492_04_1	27_034_1	20_46_37	23_46_1	699_46_86	28_46_132	289_125_156	543_46_21	938_346_20	546_04_141	4_346_1	933_46_5	520_125_1	282_46_189	284_46_6	409_346_1	817_46_14	664_04_8	663_46_43	715_04_88	1098_125_1	671_46_1	120_46_35	122_046_16	123_46_9	267_46_14	264_46_9	128_01_1	219_46_1	220_46_25	51_46_1	379_346_1	415_034_26	532_46_50	1384_46_32	408_46_68
216_46_7	1306_46_26	215_125_220	212_46_1	213_46_3	565_46_4	668_46_45	1783_46_67	766_46_77	1786_46_24	660_04_15	498_46_1	134_46_1	490_46_13	492_04_1	27_034_1	20_46_38	23_46_1	699_46_86	28_46_123	289_125_162	543_46_25	938_346_20	546_04_138	4_346_1	933_46_6	520_125_1	282_46_198	284_46_8	409_346_1	817_46_14	664_04_7	663_46_47	715_04_90	1098_125_1	671_46_1	120_46_39	122_046_18	123_46_9	267_46_14	264_46_11	128_01_1	219_46_1	220_46_25	51_46_1	379_346_1	415_034_21	532_46_54	1384_46_30	408_46_65
216_46_6	1306_46_34	215_125_215	212_46_1	213_46_4	565_46_4	668_46_50	1783_46_73	766_46_74	1786_46_25	660_04_14	134_46_1	490_46_14	492_04_1	27_034_1	20_46_32	23_46_1	699_46_90	28_46_116	2154_46_7	543_46_26	938_346_17	546_04_131	4_346_1	933_46_6	520_125_1	282_46_185	284_46_6	409_346_1	817_46_12	664_04_7	663_46_47	715_04_96	1098_125_1	671_46_1	120_46_41	122_046_17	123_46_5	267_46_16	264_46_14	128_01_1	219_46_1	220_46_27	51_46_1	379_346_1	415_034_23	532_46_45	1384_46_30	408_46_57	201_6_49
216_46_4	1306_46_33	215_125_200	212_46_1	213_46_4	565_46_7	668_46_53	1783_46_77	766_46_74	1786_46_28	660_04_11	134_46_1	490_46_12	492_04_1	27_034_1	20_46_27	23_46_1	699_46_89	28_46_117	289_125_181	543_46_28	938_346_13	546_04_124	4_346_1	933_46_5	520_125_1	282_46_182	284_46_8	409_346_1	817_46_12	664_04_9	663_46_43	715_04_93	1098_125_1	671_46_1	120_46_40	122_046_16	123_46_8	267_46_14	264_46_12	128_01_1	219_46_1	220_46_29	51_46_1	379_346_1	415_034_24	532_46_47	1384_46_25	408_46_55	201_6_48
216_46_3	1306_46_38	215_125_193	212_46_1	213_46_3	565_46_8	668_46_47	1783_46_71	766_46_77	1786_46_29	660_04_8	134_46_1	490_46_13	492_04_1	27_034_1	20_46_29	23_46_1	699_46_94	28_46_124	289_125_175	543_46_24	938_346_14	546_04_124	4_346_1	933_46_4	520_125_1	96_46_8	284_46_8	409_346_1	817_46_9	664_04_7	663_46_42	715_04_90	1098_125_1	671_46_1	120_46_43	122_046_20	123_46_9	267_46_12	264_46_11	128_01_1	219_46_1	51_46_1	379_346_1	415_034_25	532_46_53	1384_46_25	408_46_56	201_6_50	988_46_55
216_46_3	1306_46_37	215_125_200	212_46_1	213_46_3	565_46_8	668_46_49	1783_46_76	766_46_75	1786_46_31	660_04_9	134_46_1	490_46_12	492_04_1	27_034_1	20_46_27	23_46_1	699_46_86	28_46_124	2154_46_5	543_46_30	938_346_15	546_04_121	4_346_1	933_46_4	520_125_1	282_46_168	284_46_8	409_346_1	817_46_7	664_04_4	663_46_34	715_04_96	1098_125_1	671_46_1	120_46_43	122_046_21	123_46_7	267_46_8	264_46_11	128_01_1	219_46_1	220_46_38	51_46_1	379_346_1	415_034_29	532_46_55	1384_46_27	408_46_53	201_6_55
216_46_2	1306_46_34	215_125_211	212_46_1	213_46_2	565_46_8	668_46_52	1783_46_77	766_46_72	1786_46_31	660_04_10	134_46_1	490_46_12	492_04_1	27_034_1	20_46_29	23_46_1	699_46_92	28_46_115	2154_46_5	543_46_32	938_346_15	546_04_119	4_346_1	933_46_4	520_125_1	282_46_154	284_46_8	409_346_1	817_46_7	664_04_7	663_46_36	715_04_86	1098_125_1	671_46_1	120_46_47	122_046_26	123_46_6	267_46_9	264_46_10	128_01_1	219_46_1	220_46_34	51_46_1	379_346_1	415_034_27	532_46_58	1384_46_33	408_46_54	201_6_59
216_46_3	1306_46_36	215_125_225	212_46_1	213_46_2	565_46_6	668_46_48	1783_46_71	766_46_73	1786_46_30	660_04_12	134_46_1	490_46_13	492_04_1	27_034_1	20_46_25	23_46_1	699_46_97	28_46_111	289_125_199	543_46_34	938_346_13	546_04_113	4_346_1	933_46_4	520_125_1	282_46_159	284_46_12	409_346_1	817_46_7	664_04_4	663_46_38	715_04_90	1098_125_1	671_46_1	120_46_43	122_046_25	123_46_4	267_46_7	264_46_12	128_01_1	219_46_1	220_46_36	51_46_1	379_346_1	415_034_30	532_46_56	1384_46_35	408_46_57	201_6_64
216_46_2	1306_46_41	215_125_242	212_46_1	213_46_3	565_46_8	668_46_52	1783_46_64	766_46_77	1786_46_27	660_04_13	134_46_1	490_46_17	492_04_1	27_034_1	20_46_26	23_46_1	699_46_94	28_46_107	2154_46_5	543_46_31	938_346_12	546_04_117	4_346_1	933_46_4	520_125_1	282_46_154	284_46_12	409_346_1	817_46_8	664_04_1	663_46_32	715_04_100	1098_125_1	671_46_1	120_46_37	122_046_24	123_46_4	267_46_6	264_46_11	128_01_1	219_46_1	220_46_32	51_46_1	379_346_1	415_034_26	532_46_49	1384_46_36	408_46_58	201_6_70
216_46_2	1306_46_40	215_125_244	212_46_1	213_46_3	565_46_13	668_46_55	1783_46_71	766_46_94	1786_46_28	660_04_12	134_46_1	490_46_20	492_04_1	27_034_1	20_46_31	23_46_1	699_46_98	28_46_103	2154_46_5	543_46_36	938_346_13	546_04_119	4_346_1	933_46_2	520_125_1	96_46_2	284_46_13	409_346_1	2243_46_6	664_04_1	663_46_36	715_04_104	1098_125_1	671_46_1	120_46_42	122_046_22	123_46_8	267_46_5	264_46_9	128_01_1	219_46_1	51_46_1	379_346_1	415_034_24	532_46_51	1384_46_34	408_46_59	201_6_65	988_46_63
216_46_1	1306_46_35	215_125_259	212_46_1	213_46_3	565_46_12	668_46_59	1783_46_71	766_46_94	1786_46_32	660_04_11	134_46_1	490_46_20	492_04_1	27_034_1	20_46_33	23_46_1	699_46_98	28_46_87	289_125_140	543_46_36	938_346_10	546_04_123	4_346_1	933_46_1	520_125_1	96_46_3	284_46_15	409_346_1	2243_46_6	664_04_1	663_46_38	715_04_96	1098_125_1	671_46_1	120_46_40	122_046_23	123_46_5	267_46_5	264_46_9	128_01_1	219_46_1	51_46_1	379_346_1	415_034_24	532_46_57	1384_46_32	408_46_57	201_6_62	988_46_58
216_46_2	1306_46_39	215_125_245	212_46_1	213_46_5	565_46_15	668_46_59	1783_46_69	766_46_100	1786_46_33	660_04_9	134_46_1	490_46_20	492_04_1	27_034_1	20_46_31	23_46_1	699_46_94	28_46_77	289_125_133	543_46_36	938_346_13	546_04_131	4_346_1	933_46_1	520_125_1	282_46_161	284_46_18	409_346_1	2243_46_6	664_04_1	663_46_34	715_04_99	1098_125_1	671_46_1	120_46_36	122_046_21	123_46_4	267_46_7	264_46_10	128_01_1	219_46_1	220_46_30	51_46_1	379_346_1	415_034_22	532_46_53	1384_46_37	408_46_56	201_6_66
216_46_1	1306_46_38	215_125_249	212_46_1	213_46_3	565_46_16	668_46_67	1783_46_71	766_46_98	1786_46_31	660_04_10	134_46_1	490_46_21	492_04_1	27_034_1	20_46_27	23_46_1	699_46_94	28_46_77	289_125_138	543_46_37	938_346_13	546_04_135	4_346_1	933_46_2	520_125_1	282_46_169	284_46_18	409_346_1	2243_46_3	664_04_1	663_46_42	715_04_101	1098_125_1	671_46_1	120_46_36	122_046_22	123_46_2	267_46_5	264_46_8	128_01_1	219_46_1	220_46_30	51_46_1	379_346_1	415_034_22	532_46_51	1384_46_39	408_46_56	201_6_62
216_46_1	1306_46_34	215_125_237	212_46_1	213_46_3	565_46_15	668_46_71	1783_46_75	766_46_102	1786_46_29	660_04_11	134_46_1	490_46_26	492_04_1	27_034_1	20_46_31	23_46_1	699_46_98	28_46_80	289_125_132	543_46_28	938_346_13	546_04_133	4_346_1	933_46_2	520_125_1	96_46_1	284_46_16	409_346_1	2243_46_2	664_04_1	663_46_37	715_04_100	1098_125_1	671_46_1	120_46_34	122_046_20	123_46_1	267_46_5	264_46_9	128_01_1	219_46_1	51_46_1	379_346_1	415_034_24	532_46_52	1384_46_40	408_46_56	201_6_59	988_46_62
216_46_2	1306_46_29	215_125_237	212_46_1	213_46_2	565_46_14	668_46_69	1783_46_80	766_46_100	1786_46_32	660_04_9	134_46_1	490_46_28	492_04_1	27_034_1	20_46_31	23_46_1	699_46_95	28_46_83	289_125_133	543_46_28	938_346_14	546_04_148	4_346_1	933_46_1	520_125_1	96_46_1	284_46_15	409_346_1	2243_46_4	664_04_1	663_46_36	715_04_94	1098_125_1	671_46_1	120_46_34	122_046_22	1026_125_2	267_46_4	264_46_11	219_46_1	51_46_1	379_346_1	415_034_26	532_46_45	1384_46_41	408_46_51	201_6_56	988_46_55	194_04_21
216_46_3	1306_46_31	215_125_215	212_46_1	668_46_71	1783_46_81	766_46_106	1786_46_30	660_04_9	134_46_1	490_46_27	492_04_1	27_034_1	20_46_32	23_46_1	699_46_94	28_46_79	289_125_147	543_46_22	938_346_14	546_04_140	4_346_1	933_46_1	520_125_1	96_46_2	284_46_15	409_346_1	2243_46_4	663_46_34	715_04_104	1098_125_1	671_46_1	120_46_37	122_046_21	1026_125_1	267_46_3	264_46_8	219_46_1	51_46_1	379_346_1	415_034_29	532_46_47	1384_46_40	408_46_38	201_6_51	988_46_53	194_04_16	197_346_56	1123_125_59	316_46_22
216_46_3	1306_46_27	215_125_179	212_46_1	668_46_68	1783_46_91	766_46_104	1786_46_33	660_04_6	134_46_1	490_46_30	492_04_1	27_034_1	20_46_36	23_46_1	699_46_96	28_46_75	289_125_140	543_46_18	938_346_15	546_04_151	4_346_1	520_125_1	96_46_2	284_46_15	409_346_1	2243_46_5	663_46_30	715_04_109	1098_125_1	671_46_1	120_46_34	122_046_19	267_46_5	264_46_9	219_46_1	51_46_1	379_346_1	415_034_29	532_46_50	1384_46_43	408_46_39	201_6_44	988_46_50	194_04_17	197_346_55	1123_125_55	316_46_26	314_46_72	177_46_1
216_46_4	1306_46_24	215_125_160	212_46_1	668_46_74	1783_46_94	766_46_98	1786_46_32	660_04_6	134_46_1	490_46_31	492_04_1	27_034_1	20_46_29	23_46_1	699_46_98	28_46_80	289_125_145	543_46_13	938_346_14	546_04_159	4_346_1	520_125_1	96_46_1	284_46_16	409_346_1	2243_46_4	663_46_31	715_04_105	1098_125_1	671_46_1	120_46_35	122_046_18	267_46_6	264_46_11	219_46_1	51_46_1	379_346_1	415_034_35	532_46_47	1384_46_44	408_46_40	201_6_35	988_46_52	194_04_21	197_346_55	1123_125_54	316_46_21	314_46_74	177_46_1
216_46_5	1306_46_21	215_125_161	212_46_1	668_46_75	1783_46_96	766_46_92	1786_46_25	660_04_3	134_46_1	490_46_31	492_04_1	27_034_1	20_46_33	23_46_1	699_46_96	28_46_73	289_125_136	543_46_12	938_346_10	546_04_153	4_346_1	520_125_1	96_46_2	284_46_16	409_346_1	2243_46_4	663_46_32	715_04_108	1098_125_1	671_46_1	120_46_36	122_046_19	267_46_4	264_46_10	219_46_1	51_46_1	379_346_1	415_034_30	532_46_47	1384_46_49	408_46_31	201_6_31	988_46_47	194_04_21	197_346_57	1123_125_52	316_46_15	314_46_78	177_46_1
216_46_5	1306_46_22	215_125_163	212_46_1	668_46_71	1783_46_95	766_46_88	1786_46_26	660_04_3	134_46_1	490_46_32	492_04_1	27_034_1	20_46_36	23_46_1	699_46_96	28_46_77	2154_46_5	543_46_10	938_346_9	546_04_147	4_346_1	520_125_1	282_46_176	284_46_13	409_346_1	2243_46_4	663_46_31	715_04_100	1098_125_1	671_46_1	120_46_39	122_046_18	267_46_4	264_46_10	219_46_1	51_46_1	379_346_1	415_034_33	532_46_50	1384_46_53	408_46_29	201_6_31	988_46_49	194_04_21	197_346_66	1123_125_54	316_46_20	314_46_77	177_46_1
216_46_4	1306_46_27	215_125_158	212_46_1	668_46_68	1783_46_93	766_46_86	1786_46_25	660_04_1	134_46_1	490_46_34	492_04_1	27_034_1	20_46_34	23_46_1	699_46_107	28_46_77	2154_46_4	543_46_9	938_346_8	546_04_153	4_346_1	520_125_1	282_46_175	284_46_12	409_346_1	2243_46_3	663_46_33	715_04_110	1098_125_1	671_46_1	120_46_40	122_046_20	267_46_4	264_46_10	219_46_1	51_46_1	379_346_1	415_034_30	532_46_51	1384_46_56	408_46_30	201_6_31	988_46_47	194_04_21	197_346_64	1123_125_58	316_46_21	314_46_77	177_46_1
216_46_1	1306_46_27	215_125_165	212_46_1	668_46_67	1783_46_88	766_46_89	1786_46_19	660_04_1	134_46_1	490_46_38	492_04_1	27_034_1	20_46_30	23_46_1	699_46_108	28_46_80	289_125_133	543_46_14	938_346_8	546_04_144	4_346_1	520_125_1	282_46_168	284_46_16	409_346_1	2243_46_3	663_46_30	715_04_103	1098_125_1	671_46_1	120_46_49	122_046_17	267_46_5	264_46_9	219_46_1	51_46_1	379_346_1	415_034_35	532_46_59	1384_46_59	408_46_24	201_6_30	988_46_54	194_04_23	197_346_61	1123_125_63	316_46_23	314_46_72	177_46_1
216_46_2	1306_46_29	215_125_160	212_46_1	668_46_67	1783_46_93	766_46_89	1786_46_20	660_04_2	134_46_1	490_46_28	492_04_1	20_46_27	23_46_1	699_46_117	28_46_80	289_125_144	543_46_16	938_346_8	546_04_148	4_346_1	520_125_1	282_46_171	284_46_15	409_346_1	2243_46_3	663_46_24	715_04_110	1098_125_1	671_46_1	120_46_54	122_046_19	267_46_5	264_46_12	219_46_1	51_46_1	379_346_1	415_034_37	532_46_64	1384_46_55	408_46_21	201_6_32	988_46_45	194_04_20	197_346_57	1123_125_47	316_46_23	314_46_77	177_46_1	89_034_1
216_46_3	1306_46_31	215_125_142	212_46_1	668_46_67	1783_46_92	766_46_91	1786_46_21	660_04_2	134_46_1	490_46_25	492_04_1	20_46_25	23_46_1	699_46_116	28_46_73	289_125_151	543_46_17	938_346_6	546_04_143	4_346_1	520_125_1	282_46_172	284_46_15	409_346_1	2243_46_4	663_46_29	715_04_114	1098_125_1	671_46_1	120_46_55	122_046_19	267_46_4	264_46_12	219_46_1	51_46_1	379_346_1	415_034_33	532_46_67	1384_46_58	408_46_26	201_6_30	988_46_45	194_04_19	197_346_63	1123_125_49	316_46_20	314_46_85	177_46_1	89_034_1
216_46_1	1306_46_33	215_125_123	212_46_1	668_46_72	1783_46_89	766_46_103	1786_46_22	660_04_2	134_46_1	490_46_30	492_04_1	20_46_25	23_46_1	699_46_119	28_46_69	289_125_143	543_46_19	938_346_5	546_04_158	4_346_1	520_125_1	282_46_173	284_46_12	409_346_1	2243_46_6	663_46_30	715_04_103	1098_125_1	671_46_1	120_46_50	122_046_18	267_46_3	264_46_11	219_46_1	51_46_1	379_346_1	415_034_30	532_46_60	1384_46_58	408_46_30	201_6_30	988_46_45	194_04_18	197_346_66	1123_125_45	316_46_21	314_46_87	177_46_1	89_034_1
216_46_1	1306_46_32	215_125_129	212_46_1	819_04_2	668_46_67	1783_46_84	766_46_109	1786_46_24	660_04_3	134_46_1	490_46_30	492_04_1	20_46_26	23_46_1	699_46_118	28_46_71	289_125_138	543_46_22	938_346_5	546_04_152	4_346_1	520_125_1	282_46_174	284_46_8	409_346_1	2243_46_5	663_46_29	715_04_103	1098_125_1	671_46_1	120_46_50	122_046_17	267_46_3	264_46_11	219_46_1	51_46_1	379_346_1	415_034_28	532_46_63	1384_46_61	408_46_32	201_6_36	988_46_48	194_04_19	197_346_66	1123_125_43	316_46_20	314_46_84	177_46_1
216_46_1	1306_46_34	215_125_135	212_46_1	819_04_1	668_46_65	1783_46_94	766_46_98	1786_46_23	660_04_3	134_46_1	490_46_31	492_04_1	20_46_25	23_46_1	699_46_113	28_46_71	289_125_132	543_46_17	938_346_6	546_04_153	4_346_1	520_125_1	282_46_180	284_46_10	409_346_1	2243_46_4	663_46_32	715_04_101	1098_125_1	671_46_1	120_46_54	122_046_16	267_46_4	264_46_12	219_46_1	51_46_1	379_346_1	415_034_28	532_46_70	1384_46_58	408_46_36	201_6_39	988_46_53	194_04_16	197_346_69	1123_125_39	316_46_19	314_46_79	177_46_1
216_46_2	1306_46_31	215_125_127	212_46_1	819_04_1	668_46_68	1783_46_98	766_46_97	1786_46_22	660_04_4	134_46_1	490_46_35	492_04_1	20_46_29	23_46_1	699_46_115	28_46_68	2154_46_4	543_46_15	938_346_8	546_04_158	4_346_1	520_125_1	282_46_188	284_46_10	409_346_1	2243_46_4	663_46_26	715_04_95	1098_125_1	671_46_1	120_46_43	122_046_16	267_46_4	264_46_12	219_46_1	51_46_1	379_346_1	415_034_27	532_46_73	1384_46_60	408_46_37	201_6_48	988_46_47	194_04_18	197_346_62	1123_125_44	316_46_13	314_46_74	177_46_1
216_46_1	1306_46_31	215_125_120	212_46_1	668_46_60	1783_46_99	766_46_102	1786_46_22	660_04_6	134_46_1	490_46_39	492_04_1	20_46_25	23_46_1	699_46_120	28_46_68	289_125_118	543_46_14	938_346_8	546_04_156	4_346_1	520_125_1	282_46_198	284_46_7	409_346_1	2243_46_3	663_46_25	715_04_99	1098_125_1	671_46_1	120_46_45	122_046_16	267_46_2	264_46_11	219_46_1	51_46_1	379_346_1	415_034_24	532_46_79	1384_46_56	408_46_34	201_6_45	988_46_42	194_04_21	197_346_60	1123_125_51	316_46_15	314_46_83	177_46_1	89_034_1
216_46_2	1306_46_29	215_125_96	212_46_1	668_46_57	1783_46_99	766_46_96	1786_46_23	660_04_5	134_46_1	490_46_40	492_04_1	20_46_23	23_46_1	699_46_135	28_46_70	289_125_114	543_46_13	938_346_7	546_04_161	4_346_1	520_125_1	282_46_201	284_46_5	409_346_1	2243_46_2	663_46_22	715_04_96	1098_125_1	671_46_1	120_46_49	122_046_13	267_46_4	264_46_12	219_46_1	51_46_1	379_346_1	415_034_25	532_46_77	1384_46_63	408_46_38	201_6_43	988_46_44	194_04_23	197_346_60	1123_125_56	316_46_19	314_46_84	177_46_1	89_034_1
216_46_1	1306_46_24	215_125_94	212_46_1	668_46_51	1783_46_98	766_46_95	1786_46_26	660_04_5	134_46_1	490_46_39	492_04_1	20_46_20	23_46_1	699_46_119	28_46_61	289_125_118	543_46_10	938_346_7	546_04_158	4_346_1	520_125_1	282_46_203	284_46_3	409_346_1	2243_46_2	663_46_22	715_04_93	1098_125_1	671_46_1	120_46_50	122_046_11	267_46_3	264_46_14	219_46_1	51_46_1	379_346_1	415_034_28	532_46_80	1384_46_58	408_46_37	201_6_42	988_46_51	194_04_18	197_346_60	1123_125_68	316_46_18	314_46_74	177_46_1	89_034_1
216_46_1	1306_46_23	215_125_86	212_46_1	668_46_50	1783_46_108	766_46_98	1786_46_28	660_04_4	134_46_1	490_46_40	492_04_1	20_46_22	23_46_1	699_46_117	28_46_58	289_125_114	543_46_11	938_346_8	546_04_150	4_346_1	520_125_1	282_46_197	284_46_3	409_346_1	2243_46_3	663_46_26	715_04_92	1098_125_1	671_46_1	120_46_56	122_046_11	267_46_5	264_46_12	219_46_1	51_46_1	379_346_1	415_034_26	532_46_77	1384_46_59	408_46_34	201_6_46	988_46_51	194_04_15	197_346_53	1123_125_75	316_46_21	314_46_72	177_46_1	89_034_1
216_46_1	1306_46_22	215_125_86	212_46_1	668_46_46	1783_46_107	766_46_117	1786_46_30	660_04_5	134_46_1	490_46_44	492_04_1	20_46_16	23_46_1	699_46_113	28_46_73	289_125_116	543_46_8	938_346_11	546_04_136	4_346_1	520_125_1	282_46_205	284_46_3	409_346_1	2243_46_3	663_46_26	715_04_88	1098_125_1	671_46_1	120_46_53	122_046_13	267_46_6	264_46_10	219_46_1	51_46_1	379_346_1	415_034_19	532_46_82	1384_46_64	408_46_27	201_6_42	988_46_52	194_04_15	197_346_44	1123_125_69	316_46_18	314_46_77	177_46_1	89_034_1
216_46_1	1306_46_27	215_125_87	212_46_1	668_46_49	1783_46_111	766_46_122	1786_46_31	660_04_4	134_46_1	490_46_42	492_04_1	20_46_18	23_46_1	699_46_123	28_46_82	289_125_120	543_46_9	938_346_13	546_04_146	4_346_1	520_125_1	282_46_216	284_46_2	409_346_1	2243_46_2	663_46_21	715_04_79	1098_125_1	671_46_1	120_46_53	122_046_14	267_46_4	264_46_11	219_46_1	51_46_1	379_346_1	415_034_20	532_46_81	1384_46_58	408_46_25	201_6_43	988_46_48	194_04_11	197_346_39	1123_125_61	316_46_25	314_46_73	177_46_1	89_034_1
216_46_1	1306_46_24	215_125_98	212_46_1	668_46_49	1783_46_115	766_46_118	1786_46_28	660_04_2	134_46_1	490_46_44	492_04_1	20_46_13	23_46_1	699_46_127	28_46_81	289_125_135	543_46_8	938_346_14	546_04_139	4_346_1	520_125_1	282_46_215	284_46_2	409_346_1	817_46_4	663_46_25	715_04_84	1098_125_1	671_46_1	120_46_54	122_046_15	267_46_6	264_46_11	219_46_1	51_46_1	379_346_1	415_034_17	532_46_81	1384_46_59	201_6_40	988_46_49	194_04_13	197_346_35	1123_125_58	316_46_24	314_46_79	177_46_1	89_034_1	111_46_63
216_46_1	1306_46_25	215_125_91	212_46_1	668_46_41	1783_46_114	766_46_112	1786_46_27	660_04_3	134_46_1	490_46_39	492_04_1	20_46_9	23_46_1	699_46_113	28_46_87	289_125_156	543_46_7	938_346_12	546_04_142	4_346_1	520_125_1	282_46_207	409_346_1	817_46_5	663_46_26	715_04_82	1098_125_1	671_46_1	120_46_55	122_046_14	267_46_6	264_46_8	219_46_1	51_46_1	379_346_1	415_034_15	532_46_80	1384_46_54	201_6_33	988_46_46	194_04_12	197_346_34	1123_125_61	316_46_23	314_46_81	177_46_1	116_46_1	111_46_63	278_46_1
216_46_1	1306_46_26	215_125_95	212_46_1	668_46_37	1783_46_120	766_46_108	1786_46_24	660_04_1	134_46_1	490_46_37	492_04_1	20_46_8	23_46_1	699_46_116	28_46_78	289_125_161	543_46_4	938_346_11	546_04_141	4_346_1	520_125_1	282_46_216	409_346_1	817_46_6	663_46_27	715_04_89	1098_125_1	671_46_1	120_46_54	122_046_11	267_46_5	264_46_8	219_46_1	51_46_1	379_346_1	415_034_17	532_46_75	1384_46_56	146_46_10	988_46_43	194_04_9	197_346_30	1123_125_58	316_46_19	314_46_84	177_46_1	116_46_1	111_46_68	278_46_1
216_46_1	1306_46_26	215_125_99	212_46_1	668_46_33	1783_46_117	766_46_107	1786_46_26	660_04_1	134_46_1	490_46_36	492_04_1	20_46_9	23_46_1	699_46_120	28_46_85	289_125_176	543_46_3	938_346_15	546_04_132	4_346_1	520_125_1	282_46_211	409_346_1	817_46_7	663_46_26	715_04_88	1098_125_1	671_46_1	120_46_53	122_046_13	267_46_6	264_46_9	219_46_1	51_46_1	379_346_1	415_034_16	532_46_83	1384_46_59	201_6_29	988_46_46	194_04_7	197_346_27	1123_125_49	316_46_21	314_46_84	177_46_1	116_46_1	111_46_64	278_46_1
216_46_1	1306_46_29	215_125_112	212_46_1	668_46_33	1783_46_116	766_46_111	1786_46_28	660_04_1	134_46_1	490_46_37	492_04_1	20_46_6	23_46_1	699_46_109	28_46_95	289_125_173	543_46_5	938_346_13	546_04_132	4_346_1	520_125_1	282_46_215	409_346_1	817_46_6	663_46_27	715_04_88	1098_125_1	671_46_1	120_46_50	122_046_11	267_46_5	264_46_8	219_46_1	51_46_1	379_346_1	415_034_17	532_46_86	1384_46_57	201_6_29	988_46_48	194_04_3	197_346_29	1123_125_42	316_46_21	314_46_87	177_46_1	116_46_1	111_46_62	278_46_1
216_46_1	1306_46_31	215_125_114	212_46_1	668_46_34	1783_46_115	766_46_112	1786_46_32	219_46_1	134_46_1	490_46_33	492_04_1	20_46_6	23_46_1	699_46_109	28_46_95	289_125_170	543_46_7	938_346_13	546_04_130	4_346_1	520_125_1	282_46_216	409_346_1	817_46_4	663_46_24	715_04_84	1098_125_1	671_46_1	120_46_56	122_046_11	267_46_5	264_46_9	51_46_1	379_346_1	415_034_15	532_46_76	1384_46_63	201_6_25	988_46_50	194_04_4	197_346_27	1123_125_36	316_46_18	314_46_77	177_46_1	116_46_1	111_46_54	278_46_1	279_346_15
216_46_1	1306_46_32	215_125_114	212_46_1	668_46_38	1783_46_114	766_46_112	1786_46_35	219_46_1	134_46_1	490_46_27	492_04_1	20_46_6	23_46_1	699_46_114	28_46_90	289_125_172	543_46_11	938_346_12	546_04_130	4_346_1	520_125_1	282_46_211	409_346_1	817_46_4	663_46_27	715_04_80	1098_125_1	671_46_1	120_46_58	122_046_19	267_46_5	264_46_9	51_46_1	379_346_1	415_034_13	532_46_77	1384_46_62	201_6_29	988_46_58	194_04_6	197_346_21	1123_125_36	316_46_18	314_46_74	177_46_1	116_46_1	111_46_48	278_46_1	279_346_17
216_46_1	1306_46_29	215_125_126	212_46_1	668_46_40	1783_46_119	766_46_113	1786_46_34	219_46_1	134_46_1	490_46_27	492_04_1	20_46_6	23_46_1	699_46_119	28_46_91	289_125_165	543_46_9	938_346_10	546_04_123	4_346_1	520_125_1	282_46_207	409_346_1	817_46_5	663_46_27	715_04_87	1098_125_1	671_46_1	120_46_58	122_046_20	267_46_7	264_46_7	51_46_1	379_346_1	415_034_12	532_46_77	1384_46_62	201_6_30	988_46_56	194_04_4	197_346_21	1123_125_30	316_46_20	314_46_71	177_46_1	116_46_1	111_46_48	278_46_1	279_346_17
216_46_1	1306_46_33	215_125_127	212_46_1	668_46_43	1783_46_126	766_46_107	1786_46_36	219_46_1	134_46_1	490_46_24	492_04_1	20_46_4	23_46_1	699_46_114	28_46_90	289_125_133	543_46_6	938_346_12	546_04_135	4_346_1	520_125_1	282_46_213	409_346_1	408_46_13	663_46_20	715_04_87	1098_125_1	671_46_1	120_46_55	122_046_18	267_46_7	264_46_9	51_46_1	379_346_1	415_034_9	532_46_82	1384_46_63	988_46_60	194_04_9	197_346_17	1123_125_18	316_46_22	314_46_70	177_46_1	116_46_1	111_46_45	278_46_1	279_346_11	80_46_1
216_46_1	1306_46_37	215_125_112	212_46_1	668_46_41	1783_46_126	766_46_102	1786_46_34	219_46_1	134_46_1	490_46_21	492_04_1	20_46_3	23_46_1	699_46_119	28_46_87	289_125_125	543_46_5	938_346_10	546_04_136	4_346_1	520_125_1	282_46_220	409_346_1	817_46_4	663_46_27	715_04_91	1098_125_1	671_46_1	120_46_57	122_046_19	267_46_5	264_46_9	51_46_1	379_346_1	415_034_10	532_46_81	1384_46_63	988_46_61	194_04_10	197_346_16	1123_125_10	316_46_24	314_46_73	177_46_1	116_46_1	111_46_47	278_46_1	279_346_15	80_46_1
216_46_1	1306_46_37	215_125_118	212_46_1	668_46_41	1783_46_126	766_46_108	1786_46_33	219_46_1	134_46_1	490_46_18	492_04_1	20_46_5	23_46_1	699_46_111	28_46_92	289_125_115	543_46_3	938_346_9	546_04_131	4_346_1	520_125_1	282_46_213	409_346_1	408_46_15	663_46_24	715_04_87	1098_125_1	671_46_1	120_46_64	122_046_17	267_46_8	264_46_9	51_46_1	379_346_1	415_034_8	532_46_83	1384_46_70	988_46_64	194_04_7	197_346_18	1123_125_2	316_46_25	314_46_81	177_46_1	116_46_1	111_46_48	278_46_1	279_346_13	80_46_1
216_46_1	1306_46_39	215_125_107	212_46_1	668_46_36	1783_46_120	766_46_112	1786_46_34	219_46_1	134_46_1	490_46_23	492_04_1	20_46_2	23_46_1	699_46_115	28_46_99	289_125_110	543_46_1	938_346_10	546_04_124	520_125_1	282_46_215	409_346_1	408_46_18	663_46_23	715_04_86	1098_125_1	671_46_1	120_46_59	122_046_15	267_46_10	264_46_8	51_46_1	379_346_1	415_034_10	532_46_95	1384_46_70	988_46_63	194_04_10	197_346_20	1123_125_1	316_46_23	314_46_87	177_46_1	116_46_1	111_46_48	278_46_1	279_346_14	80_46_1	81_346_1
216_46_1	1306_46_39	215_125_102	212_46_1	668_46_32	1783_46_123	766_46_110	1786_46_35	219_46_1	134_46_1	490_46_24	492_04_1	20_46_1	23_46_1	699_46_121	28_46_100	289_125_122	543_46_1	938_346_11	546_04_119	520_125_1	282_46_216	409_346_1	408_46_14	663_46_21	715_04_95	1098_125_1	671_46_1	120_46_61	122_046_13	267_46_10	264_46_11	51_46_1	379_346_1	415_034_10	532_46_110	1384_46_68	988_46_67	194_04_18	197_346_20	316_46_21	314_46_83	177_46_1	116_46_1	111_46_46	278_46_1	279_346_16	80_46_1	81_346_1	84_346_115
216_46_1	1306_46_47	215_125_98	212_46_1	668_46_26	1783_46_128	766_46_111	1786_46_39	219_46_1	134_46_1	490_46_23	492_04_1	23_46_1	1145_46_42	28_46_92	289_125_118	406_46_111	938_346_8	546_04_121	520_125_1	282_46_214	409_346_1	408_46_16	663_46_29	715_04_88	1098_125_1	671_46_1	120_46_61	122_046_16	267_46_8	264_46_8	51_46_1	379_346_1	415_034_12	532_46_111	1384_46_73	988_46_74	194_04_18	197_346_21	316_46_25	314_46_83	177_46_1	116_46_1	111_46_47	278_46_1	279_346_18	80_46_1	81_346_1	84_346_109	797_46_43
216_46_1	1306_46_43	215_125_104	212_46_1	668_46_28	1783_46_132	766_46_112	1786_46_36	219_46_1	134_46_1	490_46_24	492_04_1	23_46_1	1145_46_46	28_46_94	289_125_133	406_46_108	938_346_5	546_04_120	282_46_206	409_346_1	408_46_13	663_46_25	715_04_86	1098_125_1	671_46_1	120_46_65	122_046_20	267_46_9	264_46_7	51_46_1	379_346_1	415_034_12	532_46_116	1384_46_66	988_46_75	194_04_15	197_346_19	316_46_19	314_46_88	177_46_1	116_46_1	111_46_45	278_46_1	279_346_19	80_46_1	81_346_1	84_346_113	797_46_39	378_46_1
216_46_1	1306_46_40	215_125_124	212_46_1	668_46_24	1783_46_127	766_46_117	1786_46_34	219_46_1	134_46_1	490_46_22	492_04_1	23_46_1	1145_46_52	28_46_92	289_125_131	406_46_108	938_346_4	546_04_129	282_46_208	409_346_1	408_46_11	663_46_25	715_04_83	1098_125_1	671_46_1	120_46_77	122_046_20	267_46_10	264_46_5	51_46_1	379_346_1	415_034_10	532_46_109	1384_46_66	988_46_80	194_04_14	197_346_15	316_46_17	314_46_95	177_46_1	116_46_1	111_46_43	278_46_1	279_346_20	80_46_1	81_346_1	84_346_113	797_46_41	378_46_1
216_46_1	1306_46_44	215_125_121	212_46_1	668_46_20	1783_46_127	766_46_120	1786_46_35	219_46_1	134_46_1	490_46_21	492_04_1	23_46_1	1145_46_52	28_46_89	289_125_115	406_46_110	938_346_2	546_04_135	282_46_207	409_346_1	408_46_14	663_46_23	715_04_88	1098_125_1	671_46_1	120_46_73	122_046_24	267_46_9	264_46_9	51_46_1	379_346_1	415_034_15	532_46_106	1384_46_62	988_46_75	194_04_10	197_346_15	316_46_14	314_46_88	177_46_1	116_46_1	111_46_42	278_46_1	279_346_16	80_46_1	81_346_1	84_346_114	797_46_44	378_46_1
216_46_1	1306_46_43	215_125_133	212_46_1	668_46_22	1783_46_133	766_46_117	1786_46_32	219_46_1	134_46_1	490_46_28	492_04_1	23_46_1	1145_46_54	28_46_76	289_125_110	406_46_111	938_346_2	546_04_147	282_46_211	409_346_1	408_46_15	663_46_22	715_04_81	1098_125_1	671_46_1	120_46_74	122_046_27	267_46_10	264_46_7	51_46_1	379_346_1	415_034_14	532_46_100	1384_46_65	988_46_76	194_04_8	197_346_14	316_46_14	314_46_94	177_46_1	116_46_1	111_46_44	278_46_1	279_346_17	80_46_1	81_346_1	84_346_106	797_46_45	378_46_1
216_46_1	1306_46_38	215_125_135	212_46_1	668_46_23	1783_46_130	766_46_124	1786_46_34	219_46_1	134_46_1	490_46_33	492_04_1	23_46_1	1145_46_47	28_46_78	289_125_128	406_46_109	938_346_2	546_04_151	282_46_206	409_346_1	408_46_14	663_46_23	715_04_72	1098_125_1	671_46_1	120_46_82	122_046_22	267_46_11	264_46_5	51_46_1	379_346_1	415_034_16	532_46_101	1384_46_72	988_46_82	194_04_8	197_346_8	316_46_12	314_46_92	177_46_1	116_46_1	111_46_45	278_46_1	279_346_17	80_46_1	81_346_1	84_346_101	797_46_32	378_46_1
216_46_1	1306_46_37	215_125_138	212_46_1	668_46_23	1783_46_128	766_46_133	1786_46_36	219_46_1	134_46_1	490_46_42	492_04_1	23_46_1	1145_46_41	28_46_84	289_125_142	406_46_109	938_346_1	546_04_148	282_46_206	409_346_1	408_46_12	663_46_23	715_04_72	1098_125_1	671_46_1	120_46_87	122_046_24	267_46_11	264_46_8	51_46_1	379_346_1	415_034_22	532_46_96	1384_46_77	988_46_84	194_04_8	197_346_12	316_46_14	314_46_89	177_46_1	116_46_1	111_46_53	278_46_1	279_346_18	80_46_1	81_346_1	84_346_103	797_46_28	378_46_1
216_46_1	1306_46_32	215_125_135	212_46_1	668_46_20	1783_46_119	766_46_139	1786_46_33	219_46_1	134_46_1	490_46_47	492_04_1	23_46_1	1145_46_43	28_46_80	289_125_157	406_46_106	938_346_3	546_04_150	282_46_207	409_346_1	408_46_8	663_46_24	715_04_67	1098_125_1	671_46_1	120_46_87	122_046_25	267_46_7	264_46_7	51_46_1	379_346_1	415_034_25	532_46_96	1384_46_81	988_46_87	194_04_8	197_346_13	316_46_14	314_46_89	177_46_1	116_46_1	111_46_56	278_46_1	279_346_20	80_46_1	81_346_1	84_346_109	797_46_24	378_46_1
216_46_1	1306_46_34	215_125_140	212_46_1	668_46_18	1783_46_119	766_46_143	1786_46_34	219_46_1	134_46_1	490_46_48	492_04_1	23_46_1	1145_46_45	28_46_75	289_125_160	406_46_107	938_346_2	546_04_142	282_46_213	409_346_1	408_46_11	663_46_21	715_04_78	1098_125_1	671_46_1	120_46_82	122_046_29	267_46_6	264_46_7	51_46_1	379_346_1	415_034_23	532_46_94	1384_46_93	988_46_79	194_04_12	197_346_12	316_46_13	314_46_91	177_46_1	116_46_1	111_46_42	278_46_1	279_346_19	80_46_1	81_346_1	84_346_106	797_46_23	378_46_1
216_46_1	1306_46_35	215_125_152	212_46_1	668_46_14	1783_46_131	766_46_142	1786_46_29	219_46_1	134_46_1	490_46_47	492_04_1	23_46_1	1145_46_51	28_46_76	289_125_176	406_46_113	938_346_2	546_04_149	282_46_209	409_346_1	408_46_10	663_46_22	715_04_80	1098_125_1	671_46_1	120_46_86	122_046_24	267_46_7	264_46_10	51_46_1	379_346_1	415_034_31	532_46_94	1384_46_88	988_46_83	194_04_11	197_346_18	316_46_12	314_46_90	177_46_1	116_46_1	111_46_43	278_46_1	279_346_19	80_46_1	81_346_1	84_346_102	797_46_21	378_46_1
216_46_1	1306_46_32	215_125_158	212_46_1	668_46_15	1783_46_128	766_46_152	1786_46_31	219_46_1	134_46_1	490_46_45	492_04_1	23_46_1	1145_46_44	28_46_74	289_125_181	406_46_119	938_346_2	546_04_149	282_46_205	409_346_1	408_46_9	663_46_24	715_04_78	1098_125_1	671_46_1	120_46_90	122_046_25	267_46_6	264_46_8	51_46_1	379_346_1	415_034_30	532_46_97	1384_46_88	988_46_87	194_04_9	197_346_18	316_46_12	314_46_93	177_46_1	116_46_1	111_46_42	278_46_1	279_346_23	80_46_1	81_346_1	84_346_108	797_46_20	378_46_1
216_46_1	1306_46_32	215_125_152	212_46_1	668_46_14	1783_46_142	766_46_155	1786_46_29	219_46_1	134_46_1	490_46_42	492_04_1	23_46_1	1145_46_48	28_46_84	289_125_206	406_46_112	938_346_2	546_04_148	282_46_206	409_346_1	408_46_9	663_46_23	715_04_84	1098_125_1	671_46_1	120_46_77	122_046_29	267_46_6	264_46_8	51_46_1	379_346_1	415_034_29	532_46_94	1384_46_90	988_46_79	194_04_10	197_346_16	316_46_13	314_46_92	177_46_1	116_46_1	111_46_39	278_46_1	279_346_24	80_46_1	81_346_1	84_346_108	797_46_22	378_46_1
216_46_1	1306_46_33	215_125_165	212_46_1	668_46_14	1783_46_157	766_46_157	1786_46_31	219_46_1	134_46_1	490_46_35	492_04_1	23_46_1	1145_46_49	28_46_84	289_125_195	406_46_114	938_346_2	546_04_153	282_46_208	409_346_1	408_46_5	663_46_24	715_04_84	1098_125_1	671_46_1	120_46_86	122_046_30	267_46_4	264_46_8	51_46_1	379_346_1	415_034_27	532_46_99	1384_46_83	988_46_81	194_04_14	197_346_18	316_46_12	314_46_93	177_46_1	116_46_1	111_46_40	278_46_1	279_346_25	80_46_1	81_346_1	84_346_99	797_46_18	378_46_1
216_46_1	1306_46_37	215_125_164	212_46_1	668_46_16	1783_46_151	766_46_157	1786_46_34	219_46_1	134_46_1	490_46_42	492_04_1	23_46_1	1145_46_48	28_46_79	289_125_202	406_46_103	546_04_148	282_46_207	409_346_1	408_46_6	663_46_26	715_04_86	1098_125_1	671_46_1	120_46_83	122_046_31	267_46_4	264_46_12	51_46_1	379_346_1	415_034_28	532_46_98	1384_46_89	988_46_79	194_04_15	197_346_20	316_46_12	314_46_97	177_46_1	116_46_1	111_46_39	278_46_1	279_346_25	80_46_1	84_346_90	797_46_18	378_46_1	46_46_1	520_125_1
216_46_1	1306_46_31	215_125_164	212_46_1	668_46_18	1783_46_152	766_46_158	1786_46_25	219_46_1	134_46_1	490_46_43	492_04_1	23_46_1	1145_46_50	28_46_82	289_125_196	406_46_106	546_04_150	282_46_203	409_346_1	408_46_7	663_46_30	715_04_87	1098_125_1	671_46_1	120_46_79	122_046_34	267_46_3	264_46_11	51_46_1	379_346_1	415_034_32	532_46_98	1384_46_98	988_46_81	194_04_14	197_346_21	316_46_14	314_46_87	177_46_1	116_46_1	111_46_40	278_46_1	279_346_23	80_46_1	84_346_94	797_46_20	378_46_1	46_46_1	520_125_1
216_46_1	1306_46_33	215_125_165	212_46_1	668_46_16	1783_46_156	766_46_149	1786_46_23	219_46_1	134_46_1	490_46_45	492_04_1	23_46_1	1145_46_53	28_46_91	289_125_185	406_46_105	546_04_165	282_46_212	409_346_1	408_46_8	663_46_28	715_04_93	1098_125_1	671_46_1	120_46_74	122_046_35	267_46_3	264_46_13	51_46_1	379_346_1	415_034_34	532_46_84	1384_46_98	988_46_81	194_04_13	197_346_22	316_46_15	314_46_84	177_46_1	116_46_1	111_46_42	278_46_1	279_346_19	80_46_1	84_346_93	797_46_20	378_46_1	46_46_1	520_125_1
216_46_1	1306_46_38	215_125_182	212_46_1	668_46_18	1783_46_163	766_46_160	1786_46_27	219_46_1	134_46_1	490_46_49	492_04_1	23_46_1	1145_46_54	28_46_83	289_125_175	406_46_106	546_04_168	282_46_206	409_346_1	408_46_6	663_46_29	715_04_95	1098_125_1	671_46_1	120_46_79	122_046_34	267_46_3	264_46_13	51_46_1	379_346_1	415_034_33	532_46_84	1384_46_90	988_46_89	194_04_7	197_346_26	316_46_15	314_46_83	177_46_1	116_46_1	111_46_40	278_46_1	279_346_15	80_46_1	84_346_92	797_46_22	378_46_1	46_46_1	520_125_1
216_46_1	1306_46_38	215_125_200	212_46_1	668_46_18	1783_46_168	766_46_157	1786_46_30	219_46_1	134_46_1	490_46_43	492_04_1	23_46_1	1145_46_54	28_46_73	289_125_159	406_46_111	546_04_160	282_46_206	409_346_1	408_46_7	663_46_26	715_04_96	1098_125_1	671_46_1	120_46_80	122_046_32	267_46_3	264_46_12	51_46_1	379_346_1	415_034_31	532_46_85	1384_46_94	988_46_86	194_04_6	197_346_21	316_46_18	314_46_92	177_46_1	116_46_1	111_46_41	278_46_1	279_346_13	80_46_1	84_346_98	797_46_21	378_46_1	46_46_1	520_125_1
216_46_1	1306_46_31	215_125_192	212_46_1	668_46_19	1783_46_160	766_46_177	1786_46_27	219_46_1	134_46_1	490_46_33	492_04_1	23_46_1	1145_46_55	28_46_74	289_125_158	406_46_109	546_04_159	282_46_194	409_346_1	408_46_9	663_46_22	715_04_92	1098_125_1	671_46_1	120_46_70	122_046_30	267_46_3	264_46_15	51_46_1	379_346_1	415_034_31	532_46_87	1384_46_90	988_46_81	194_04_4	197_346_19	316_46_20	314_46_84	177_46_1	116_46_1	111_46_43	278_46_1	279_346_14	80_46_1	84_346_94	797_46_21	378_46_1	46_46_1	520_125_1
216_46_1	1306_46_33	215_125_192	212_46_1	668_46_20	1783_46_180	766_46_189	1786_46_21	219_46_1	134_46_1	490_46_25	492_04_1	23_46_1	1145_46_50	28_46_70	289_125_146	406_46_112	546_04_154	282_46_188	409_346_1	408_46_10	663_46_23	715_04_89	1098_125_1	671_46_1	120_46_69	122_046_29	267_46_4	264_46_14	51_46_1	379_346_1	415_034_33	532_46_85	1384_46_93	988_46_78	194_04_5	197_346_21	316_46_16	314_46_81	177_46_1	116_46_1	111_46_45	278_46_1	279_346_13	80_46_1	84_346_87	797_46_22	378_46_1	46_46_1	520_125_1
216_46_1	1306_46_35	215_125_196	212_46_1	668_46_23	1783_46_168	766_46_192	1786_46_18	219_46_1	134_46_1	490_46_25	492_04_1	23_46_1	1145_46_45	28_46_66	289_125_155	406_46_116	546_04_149	282_46_192	409_346_1	408_46_12	663_46_18	715_04_73	1098_125_1	671_46_1	120_46_74	122_046_30	267_46_4	264_46_14	51_46_1	379_346_1	415_034_29	532_46_92	1384_46_97	988_46_85	194_04_5	197_346_18	316_46_15	314_46_80	177_46_1	116_46_1	111_46_45	278_46_1	279_346_13	80_46_1	84_346_82	797_46_22	378_46_1	46_46_1	520_125_1
216_46_1	1306_46_30	215_125_197	212_46_1	668_46_20	1783_46_169	766_46_201	1786_46_22	219_46_1	134_46_1	490_46_28	492_04_1	23_46_1	1145_46_47	28_46_67	289_125_161	406_46_109	546_04_153	282_46_194	409_346_1	408_46_10	663_46_21	715_04_78	1098_125_1	671_46_1	120_46_74	122_046_30	267_46_4	264_46_14	51_46_1	379_346_1	415_034_28	532_46_98	1384_46_97	988_46_74	194_04_9	197_346_21	316_46_11	314_46_84	177_46_1	116_46_1	111_46_42	278_46_1	279_346_12	80_46_1	84_346_82	797_46_19	378_46_1	46_46_1	520_125_1
216_46_1	1306_46_26	215_125_195	212_46_1	668_46_17	1783_46_178	766_46_208	1786_46_24	219_46_1	134_46_1	490_46_31	492_04_1	23_46_1	1145_46_46	28_46_66	289_125_176	406_46_108	546_04_153	282_46_194	409_346_1	408_46_9	663_46_17	715_04_82	1098_125_1	671_46_1	120_46_78	122_046_35	267_46_2	264_46_11	51_46_1	379_346_1	415_034_24	532_46_98	1384_46_89	988_46_69	194_04_6	197_346_22	316_46_10	314_46_81	177_46_1	116_46_1	111_46_43	278_46_1	279_346_11	80_46_1	84_346_81	797_46_18	378_46_1	46_46_1	520_125_1
216_46_1	1306_46_27	215_125_201	212_46_1	668_46_21	1783_46_180	766_46_202	1786_46_22	219_46_1	134_46_1	490_46_29	492_04_1	23_46_1	1145_46_45	28_46_62	289_125_177	406_46_112	546_04_151	282_46_188	409_346_1	817_46_2	663_46_14	715_04_82	1098_125_1	671_46_1	120_46_77	122_046_31	267_46_3	264_46_15	51_46_1	379_346_1	415_034_22	532_46_97	1384_46_91	988_46_71	194_04_5	197_346_17	316_46_11	314_46_80	177_46_1	116_46_1	111_46_49	278_46_1	279_346_10	80_46_1	84_346_84	797_46_18	378_46_1	46_46_1	520_125_1
216_46_1	1306_46_26	215_125_200	212_46_1	668_46_18	1783_46_185	766_46_206	1786_46_24	219_46_1	134_46_1	490_46_25	492_04_1	23_46_1	1145_46_51	28_46_72	289_125_196	406_46_111	546_04_150	282_46_177	409_346_1	817_46_3	663_46_18	715_04_81	1098_125_1	671_46_1	120_46_69	122_046_32	267_46_4	264_46_14	51_46_1	379_346_1	415_034_16	532_46_104	1384_46_89	988_46_72	194_04_7	197_346_19	316_46_11	314_46_71	177_46_1	116_46_1	111_46_48	278_46_1	279_346_9	80_46_1	84_346_85	797_46_21	378_46_1	46_46_1	520_125_1
216_46_1	1306_46_25	215_125_202	212_46_1	668_46_17	1783_46_178	766_46_202	1786_46_24	219_46_1	134_46_1	490_46_21	492_04_1	23_46_1	1145_46_47	28_46_74	289_125_196	406_46_122	546_04_150	282_46_169	409_346_1	817_46_1	663_46_18	715_04_75	1098_125_1	671_46_1	120_46_69	122_046_34	267_46_2	264_46_11	51_46_1	379_346_1	415_034_13	532_46_97	1384_46_90	988_46_71	194_04_4	197_346_24	316_46_11	314_46_73	177_46_1	116_46_1	111_46_55	278_46_1	279_346_10	80_46_1	84_346_83	797_46_20	378_46_1	46_46_1	520_125_1
216_46_1	1306_46_23	215_125_209	212_46_1	668_46_14	1783_46_177	766_46_207	1786_46_25	219_46_1	134_46_1	490_46_24	492_04_1	1145_46_52	28_46_71	289_125_191	406_46_120	546_04_160	282_46_167	409_346_1	817_46_2	663_46_21	715_04_75	1098_125_1	671_46_1	120_46_72	122_046_30	267_46_1	264_46_10	51_46_1	379_346_1	415_034_11	532_46_99	1384_46_91	988_46_74	194_04_3	197_346_19	316_46_16	314_46_72	177_46_1	116_46_1	111_46_50	278_46_1	279_346_8	80_46_1	84_346_80	797_46_19	378_46_1	46_46_1	520_125_1	7_46_24
216_46_1	1306_46_24	215_125_203	212_46_1	668_46_15	1783_46_181	766_46_215	1786_46_17	219_46_1	134_46_1	490_46_17	492_04_1	1145_46_50	28_46_68	289_125_179	406_46_115	546_04_168	282_46_165	409_346_1	817_46_1	663_46_18	715_04_79	1098_125_1	671_46_1	120_46_77	122_046_30	267_46_1	264_46_16	51_46_1	379_346_1	415_034_9	532_46_97	1384_46_90	988_46_75	194_04_3	197_346_16	316_46_17	314_46_68	177_46_1	116_46_1	111_46_46	278_46_1	279_346_9	80_46_1	84_346_77	797_46_18	378_46_1	46_46_1	520_125_1	7_46_23
216_46_1	1306_46_19	215_125_207	212_46_1	668_46_15	1783_46_181	766_46_218	1786_46_16	219_46_1	134_46_1	490_46_14	492_04_1	1145_46_50	28_46_69	289_125_178	406_46_116	546_04_183	282_46_156	409_346_1	408_46_5	663_46_18	715_04_80	1098_125_1	671_46_1	120_46_78	122_046_41	267_46_1	264_46_10	51_46_1	379_346_1	415_034_6	532_46_103	1384_46_93	988_46_70	194_04_2	197_346_13	316_46_17	314_46_63	111_46_51	278_46_1	279_346_9	80_46_1	84_346_77	797_46_18	378_46_1	46_46_1	520_125_1	7_46_25	1403_46_68	362_125_122
216_46_1	1306_46_17	215_125_201	212_46_1	668_46_18	1783_46_186	766_46_210	1786_46_22	219_46_1	134_46_1	490_46_11	492_04_1	1145_46_49	28_46_72	289_125_182	406_46_118	546_04_177	282_46_162	409_346_1	408_46_4	663_46_18	715_04_77	1098_125_1	671_46_1	120_46_78	122_046_42	267_46_2	264_46_7	51_46_1	379_346_1	415_034_6	532_46_116	1384_46_95	988_46_70	194_04_2	197_346_11	316_46_15	314_46_60	111_46_47	278_46_1	279_346_10	80_46_1	84_346_79	797_46_15	378_46_1	46_46_1	520_125_1	7_46_27	1403_46_74	362_125_121
216_46_1	1306_46_19	215_125_183	212_46_1	668_46_17	1783_46_189	766_46_211	1786_46_23	219_46_1	134_46_1	490_46_13	492_04_1	1145_46_45	28_46_73	289_125_196	406_46_124	546_04_179	282_46_164	409_346_1	408_46_5	663_46_24	715_04_75	1098_125_1	671_46_1	120_46_74	122_046_34	267_46_2	264_46_5	51_46_1	379_346_1	415_034_6	532_46_114	1384_46_93	988_46_72	194_04_2	197_346_9	316_46_19	314_46_64	111_46_51	278_46_1	279_346_10	80_46_1	84_346_86	797_46_17	378_46_1	46_46_1	520_125_1	7_46_31	1403_46_77	362_125_113
216_46_1	1306_46_18	215_125_178	212_46_1	668_46_20	1783_46_187	766_46_219	1786_46_26	219_46_1	134_46_1	490_46_9	492_04_1	1145_46_43	28_46_77	289_125_201	406_46_127	546_04_191	282_46_170	409_346_1	408_46_7	663_46_22	715_04_74	1098_125_1	671_46_1	120_46_74	122_046_31	267_46_2	264_46_4	51_46_1	379_346_1	415_034_6	532_46_112	1384_46_87	988_46_67	194_04_3	197_346_9	316_46_16	314_46_60	111_46_52	278_46_1	279_346_8	80_46_1	84_346_74	797_46_15	378_46_1	46_46_1	520_125_1	7_46_28	1403_46_75	362_125_112
216_46_1	1306_46_22	215_125_171	212_46_1	668_46_20	1783_46_195	766_46_225	1786_46_26	219_46_1	134_46_1	490_46_18	492_04_1	1145_46_45	28_46_77	289_125_172	406_46_128	546_04_181	282_46_177	409_346_1	408_46_6	663_46_20	715_04_76	1098_125_1	671_46_1	120_46_68	122_046_26	267_46_2	264_46_4	51_46_1	379_346_1	415_034_5	532_46_111	1384_46_91	988_46_62	194_04_3	197_346_8	316_46_12	314_46_62	111_46_50	278_46_1	279_346_5	80_46_1	84_346_70	797_46_16	378_46_1	46_46_1	520_125_1	7_46_33	1403_46_74	362_125_113
216_46_1	1306_46_24	215_125_182	212_46_1	668_46_20	1783_46_197	766_46_219	1786_46_29	219_46_1	134_46_1	490_46_20	492_04_1	1145_46_45	28_46_77	289_125_164	406_46_128	546_04_174	282_46_162	409_346_1	408_46_7	663_46_19	715_04_77	1098_125_1	671_46_1	120_46_65	122_046_22	267_46_1	264_46_6	51_46_1	379_346_1	415_034_7	532_46_117	1384_46_93	988_46_59	194_04_1	197_346_12	316_46_9	314_46_66	111_46_48	278_46_1	279_346_4	80_46_1	84_346_68	797_46_17	378_46_1	46_46_1	520_125_1	7_46_37	1403_46_70	362_125_122
216_46_1	1306_46_21	215_125_182	212_46_1	668_46_18	1783_46_196	766_46_203	1786_46_29	219_46_1	134_46_1	490_46_17	492_04_1	1145_46_51	28_46_81	289_125_162	406_46_127	546_04_178	282_46_170	409_346_1	408_46_6	663_46_19	715_04_78	1098_125_1	671_46_1	120_46_72	122_046_18	267_46_1	264_46_3	51_46_1	379_346_1	415_034_8	532_46_119	1384_46_92	988_46_63	197_346_9	316_46_6	314_46_64	111_46_47	278_46_1	279_346_5	80_46_1	84_346_66	797_46_19	378_46_1	46_46_1	520_125_1	7_46_33	1403_46_67	362_125_131	360_346_12
216_46_1	1306_46_23	215_125_181	212_46_1	668_46_22	1783_46_189	766_46_203	1786_46_36	219_46_1	134_46_1	490_46_18	492_04_1	1145_46_53	28_46_75	289_125_153	406_46_132	546_04_162	282_46_161	409_346_1	408_46_6	663_46_19	715_04_81	1098_125_1	671_46_1	120_46_77	122_046_16	267_46_2	264_46_3	51_46_1	379_346_1	415_034_6	532_46_117	1384_46_91	988_46_58	197_346_5	316_46_7	314_46_68	111_46_43	278_46_1	279_346_4	80_46_1	84_346_68	797_46_15	378_46_1	46_46_1	520_125_1	7_46_37	1403_46_68	362_125_134	360_346_10
216_46_1	1306_46_21	215_125_192	212_46_1	668_46_24	1783_46_188	766_46_209	1786_46_30	219_46_1	134_46_1	490_46_15	492_04_1	1145_46_53	28_46_72	289_125_158	406_46_130	546_04_162	282_46_159	409_346_1	408_46_8	663_46_18	715_04_79	1098_125_1	671_46_1	120_46_79	122_046_17	267_46_1	51_46_1	379_346_1	415_034_6	532_46_122	1384_46_82	988_46_60	197_346_5	316_46_5	314_46_69	111_46_45	278_46_1	279_346_4	80_46_1	84_346_73	797_46_14	378_46_1	520_125_1	7_46_39	1403_46_67	362_125_134	360_346_8	361_46_1	1235_346_1
216_46_1	1306_46_21	215_125_200	212_46_1	668_46_23	1783_46_189	766_46_214	1786_46_34	219_46_1	134_46_1	490_46_12	492_04_1	1145_46_58	28_46_68	289_125_160	406_46_136	546_04_158	282_46_156	409_346_1	408_46_11	663_46_20	715_04_83	1098_125_1	671_46_1	120_46_80	122_046_16	267_46_1	51_46_1	379_346_1	415_034_9	532_46_117	1384_46_75	988_46_60	197_346_5	316_46_6	314_46_70	111_46_42	278_46_1	279_346_5	80_46_1	84_346_79	797_46_13	378_46_1	520_125_1	7_46_36	1403_46_67	362_125_149	360_346_10	361_46_1	1235_346_1
216_46_1	1306_46_22	215_125_196	212_46_1	668_46_26	1783_46_184	766_46_219	1786_46_35	219_46_1	134_46_1	490_46_9	492_04_1	1145_46_60	28_46_66	289_125_173	406_46_133	546_04_162	282_46_154	409_346_1	408_46_10	663_46_16	715_04_81	1098_125_1	671_46_1	120_46_84	122_046_16	267_46_1	51_46_1	379_346_1	415_034_12	532_46_112	1384_46_88	988_46_63	197_346_5	316_46_6	314_46_75	111_46_34	278_46_1	279_346_5	80_46_1	84_346_79	797_46_15	378_46_1	520_125_1	7_46_37	1403_46_79	362_125_166	360_346_7	361_46_1	1235_346_1
216_46_1	1306_46_25	215_125_188	212_46_1	668_46_25	1783_46_194	766_46_209	1786_46_33	219_46_1	134_46_1	490_46_6	492_04_1	1145_46_63	28_46_64	289_125_171	406_46_128	546_04_163	282_46_143	409_346_1	408_46_12	663_46_18	715_04_79	1098_125_1	671_46_1	120_46_88	122_046_16	51_46_1	379_346_1	415_034_11	532_46_119	1384_46_88	988_46_59	197_346_5	316_46_5	314_46_77	111_46_38	278_46_1	279_346_6	80_46_1	84_346_79	797_46_20	378_46_1	520_125_1	7_46_38	1403_46_79	362_125_163	360_346_5	361_46_1	1235_346_1	442_46_29
216_46_1	1306_46_24	215_125_153	212_46_1	668_46_26	1783_46_195	766_46_220	1786_46_33	219_46_1	134_46_1	490_46_7	492_04_1	1145_46_55	28_46_68	289_125_169	406_46_128	546_04_164	282_46_138	409_346_1	408_46_7	663_46_15	715_04_90	1098_125_1	671_46_1	120_46_86	122_046_19	51_46_1	379_346_1	415_034_9	532_46_116	1384_46_92	988_46_55	197_346_5	316_46_6	314_46_74	111_46_43	278_46_1	279_346_8	80_46_1	84_346_84	797_46_15	378_46_1	520_125_1	7_46_42	1403_46_82	362_125_168	360_346_8	361_46_1	1235_346_1	442_46_22
216_46_1	1306_46_25	215_125_160	212_46_1	668_46_25	1783_46_197	766_46_213	1786_46_33	219_46_1	134_46_1	490_46_7	492_04_1	1145_46_62	28_46_67	289_125_163	406_46_135	546_04_164	282_46_148	409_346_1	408_46_7	663_46_16	715_04_90	1098_125_1	671_46_1	120_46_83	122_046_23	51_46_1	379_346_1	415_034_7	532_46_113	1384_46_96	988_46_62	197_346_5	316_46_8	314_46_75	111_46_36	278_46_1	279_346_7	80_46_1	84_346_86	797_46_16	378_46_1	520_125_1	7_46_37	1403_46_79	362_125_165	360_346_7	361_46_1	1235_346_1	442_46_20
216_46_1	1306_46_25	215_125_168	212_46_1	668_46_24	1783_46_191	766_46_207	1786_46_32	219_46_1	134_46_1	490_46_4	492_04_1	1145_46_61	28_46_62	289_125_162	406_46_136	546_04_169	282_46_147	409_346_1	408_46_8	663_46_19	715_04_91	1098_125_1	671_46_1	120_46_93	122_046_25	51_46_1	379_346_1	415_034_9	532_46_123	1384_46_100	988_46_64	197_346_5	316_46_5	314_46_72	111_46_34	278_46_1	279_346_8	80_46_1	84_346_82	797_46_15	378_46_1	520_125_1	7_46_33	1403_46_88	362_125_166	360_346_9	361_46_1	1235_346_1	442_46_17
216_46_1	1306_46_28	215_125_169	212_46_1	668_46_19	1783_46_188	766_46_202	1786_46_34	219_46_1	134_46_1	490_46_3	492_04_1	1145_46_58	28_46_57	289_125_161	406_46_140	546_04_163	282_46_149	409_346_1	408_46_9	663_46_19	715_04_100	1098_125_1	671_46_1	120_46_96	122_046_21	51_46_1	379_346_1	415_034_9	532_46_115	1384_46_100	988_46_63	197_346_6	316_46_3	314_46_73	111_46_33	278_46_1	279_346_8	80_46_1	84_346_82	797_46_13	378_46_1	520_125_1	7_46_37	1403_46_87	362_125_180	360_346_11	361_46_1	1235_346_1	442_46_17
216_46_1	1306_46_29	215_125_177	212_46_1	668_46_16	1783_46_189	766_46_194	1786_46_33	219_46_1	134_46_1	490_46_3	492_04_1	1145_46_53	28_46_54	289_125_156	406_46_141	546_04_160	282_46_134	409_346_1	408_46_7	663_46_16	715_04_97	1098_125_1	671_46_1	120_46_94	122_046_21	51_46_1	379_346_1	415_034_11	532_46_120	1384_46_113	988_46_62	197_346_4	316_46_1	314_46_72	111_46_36	278_46_1	279_346_7	80_46_1	84_346_74	797_46_12	378_46_1	520_125_1	7_46_36	1403_46_93	362_125_181	360_346_9	361_46_1	1235_346_1	442_46_18
216_46_1	1306_46_33	215_125_174	212_46_1	668_46_16	1783_46_187	766_46_193	1786_46_33	219_46_1	134_46_1	490_46_6	492_04_1	1145_46_55	28_46_51	289_125_153	406_46_136	546_04_169	282_46_131	409_346_1	408_46_10	663_46_14	715_04_93	1098_125_1	671_46_1	120_46_95	122_046_18	51_46_1	379_346_1	415_034_8	532_46_117	1384_46_120	988_46_65	197_346_5	314_46_73	111_46_42	278_46_1	279_346_7	80_46_1	84_346_73	797_46_10	378_46_1	520_125_1	7_46_39	1403_46_90	362_125_199	360_346_11	361_46_1	1235_346_1	442_46_21	1331_46_21
216_46_1	1306_46_30	215_125_165	212_46_1	668_46_17	1783_46_190	766_46_179	1786_46_25	219_46_1	134_46_1	490_46_5	492_04_1	1145_46_54	28_46_46	289_125_147	406_46_140	546_04_168	282_46_134	409_346_1	408_46_8	663_46_10	715_04_87	1098_125_1	671_46_1	120_46_102	122_046_22	51_46_1	379_346_1	415_034_10	532_46_109	1384_46_117	988_46_66	197_346_8	314_46_73	111_46_45	278_46_1	279_346_7	80_46_1	84_346_68	797_46_10	378_46_1	520_125_1	7_46_41	1403_46_97	362_125_205	360_346_10	361_46_1	1235_346_1	442_46_19	1331_46_20
216_46_1	1306_46_29	215_125_157	212_46_1	668_46_15	1783_46_193	766_46_176	1786_46_25	219_46_1	134_46_1	490_46_6	492_04_1	1145_46_53	28_46_46	289_125_158	406_46_132	546_04_168	282_46_122	409_346_1	408_46_10	663_46_11	715_04_80	671_46_1	120_46_101	122_046_18	51_46_1	379_346_1	415_034_12	532_46_110	1384_46_110	988_46_68	197_346_6	314_46_70	111_46_46	278_46_1	279_346_8	80_46_1	84_346_65	797_46_6	378_46_1	520_125_1	7_46_40	1403_46_91	362_125_220	360_346_10	361_46_1	1235_346_1	442_46_20	1331_46_18	306_46_25
216_46_1	1306_46_33	215_125_158	212_46_1	668_46_12	1783_46_197	766_46_175	1786_46_25	219_46_1	134_46_1	490_46_6	492_04_1	1145_46_52	28_46_37	289_125_168	406_46_136	546_04_165	282_46_127	409_346_1	408_46_12	663_46_11	715_04_82	671_46_1	120_46_107	122_046_16	51_46_1	379_346_1	415_034_9	532_46_102	1384_46_111	988_46_69	197_346_6	314_46_68	111_46_45	278_46_1	279_346_10	80_46_1	84_346_65	797_46_8	378_46_1	520_125_1	7_46_41	1403_46_93	362_125_219	360_346_7	361_46_1	1235_346_1	442_46_22	1331_46_19	306_46_25
216_46_1	1306_46_34	215_125_162	212_46_1	668_46_11	1783_46_188	766_46_171	1786_46_26	219_46_1	134_46_1	490_46_4	492_04_1	1145_46_49	28_46_38	289_125_174	406_46_130	546_04_167	282_46_133	409_346_1	408_46_10	663_46_10	715_04_83	671_46_1	120_46_108	122_046_17	51_46_1	379_346_1	415_034_6	532_46_100	1384_46_109	988_46_69	197_346_8	314_46_75	111_46_48	278_46_1	279_346_10	80_46_1	84_346_67	797_46_10	378_46_1	520_125_1	7_46_39	1403_46_90	362_125_206	360_346_7	361_46_1	1235_346_1	442_46_21	1331_46_14	306_46_28
216_46_1	1306_46_36	215_125_170	212_46_1	668_46_11	1783_46_187	766_46_160	1786_46_27	219_46_1	134_46_1	490_46_3	492_04_1	1145_46_55	28_46_36	289_125_181	406_46_122	546_04_164	282_46_125	409_346_1	408_46_9	663_46_5	715_04_85	671_46_1	120_46_109	122_046_20	51_46_1	379_346_1	415_034_3	532_46_100	1384_46_114	988_46_76	197_346_10	314_46_69	111_46_44	278_46_1	279_346_11	80_46_1	84_346_69	797_46_9	378_46_1	520_125_1	7_46_36	1403_46_90	362_125_195	360_346_8	361_46_1	1235_346_1	442_46_26	1331_46_14	306_46_31
216_46_1	1306_46_38	215_125_169	212_46_1	668_46_11	1783_46_178	766_46_166	1786_46_27	219_46_1	134_46_1	490_46_4	492_04_1	1145_46_58	28_46_31	289_125_177	406_46_135	546_04_165	282_46_121	409_346_1	408_46_8	663_46_7	715_04_80	671_46_1	120_46_105	122_046_22	51_46_1	379_346_1	415_034_6	532_46_102	1384_46_112	988_46_75	197_346_9	314_46_74	111_46_47	278_46_1	279_346_12	80_46_1	84_346_60	797_46_10	378_46_1	520_125_1	7_46_39	1403_46_87	362_125_194	360_346_5	361_46_1	1235_346_1	442_46_26	1331_46_13	306_46_30
216_46_1	1306_46_40	215_125_158	212_46_1	668_46_12	1783_46_188	766_46_156	1786_46_28	219_46_1	134_46_1	490_46_5	492_04_1	1145_46_57	28_46_35	289_125_178	406_46_136	546_04_173	282_46_125	409_346_1	408_46_7	663_46_8	715_04_80	671_46_1	120_46_105	122_046_22	51_46_1	379_346_1	415_034_4	532_46_103	1384_46_129	988_46_72	197_346_10	314_46_78	111_46_44	278_46_1	279_346_12	80_46_1	84_346_64	797_46_15	378_46_1	520_125_1	7_46_43	1403_46_88	362_125_195	360_346_5	361_46_1	1235_346_1	442_46_26	1331_46_15	306_46_28
216_46_1	1306_46_40	215_125_148	212_46_1	668_46_13	1783_46_188	766_46_151	1786_46_28	219_46_1	134_46_1	490_46_5	492_04_1	1145_46_60	28_46_30	289_125_167	406_46_134	546_04_161	282_46_121	409_346_1	408_46_6	663_46_8	715_04_79	671_46_1	120_46_98	122_046_21	51_46_1	379_346_1	415_034_5	532_46_106	1384_46_136	988_46_74	197_346_8	314_46_79	111_46_43	278_46_1	279_346_13	80_46_1	84_346_59	797_46_14	378_46_1	520_125_1	7_46_36	1403_46_81	362_125_194	360_346_5	361_46_1	1235_346_1	442_46_26	1331_46_16	306_46_26
216_46_1	1306_46_44	215_125_138	212_46_1	668_46_11	1783_46_186	766_46_143	1786_46_29	219_46_1	134_46_1	490_46_5	492_04_1	1145_46_57	28_46_29	289_125_169	406_46_128	546_04_168	282_46_110	409_346_1	408_46_8	663_46_8	715_04_73	671_46_1	120_46_95	122_046_20	51_46_1	379_346_1	415_034_6	532_46_106	1384_46_130	988_46_73	197_346_6	314_46_80	111_46_42	278_46_1	279_346_12	80_46_1	84_346_54	797_46_14	378_46_1	520_125_1	7_46_40	1403_46_80	362_125_189	360_346_5	361_46_1	1235_346_1	442_46_23	1331_46_16	306_46_24
216_46_1	1306_46_43	215_125_130	212_46_1	668_46_12	1783_46_188	766_46_136	1786_46_32	219_46_1	134_46_1	490_46_4	492_04_1	1145_46_51	28_46_29	289_125_175	406_46_138	546_04_164	282_46_104	409_346_1	408_46_10	663_46_8	715_04_74	671_46_1	120_46_90	122_046_17	51_46_1	379_346_1	415_034_6	532_46_121	1384_46_146	988_46_78	197_346_6	314_46_83	111_46_43	278_46_1	279_346_9	80_46_1	84_346_50	797_46_18	378_46_1	520_125_1	7_46_34	1403_46_85	362_125_179	360_346_6	361_46_1	1235_346_1	442_46_26	1331_46_18	306_46_22
216_46_1	1306_46_47	215_125_122	212_46_1	668_46_15	1783_46_186	766_46_137	1786_46_31	219_46_1	134_46_1	490_46_4	492_04_1	1145_46_51	28_46_29	289_125_188	406_46_139	546_04_158	282_46_105	409_346_1	408_46_10	663_46_6	715_04_73	671_46_1	120_46_93	122_046_18	51_46_1	379_346_1	415_034_6	532_46_119	1384_46_147	988_46_74	197_346_4	314_46_79	111_46_44	278_46_1	279_346_12	80_46_1	84_346_47	797_46_19	378_46_1	520_125_1	7_46_37	1403_46_77	362_125_167	360_346_4	361_46_1	1235_346_1	442_46_21	1331_46_14	306_46_24
216_46_1	1306_46_48	215_125_121	212_46_1	668_46_10	1783_46_190	766_46_137	1786_46_30	219_46_1	134_46_1	490_46_3	492_04_1	1145_46_50	28_46_25	289_125_196	406_46_136	546_04_153	282_46_118	409_346_1	408_46_8	663_46_7	715_04_79	671_46_1	120_46_94	122_046_16	51_46_1	379_346_1	415_034_5	532_46_139	1384_46_153	988_46_71	197_346_4	314_46_74	111_46_41	278_46_1	279_346_13	80_46_1	84_346_50	797_46_22	378_46_1	520_125_1	7_46_39	1403_46_75	362_125_177	360_346_4	361_46_1	1235_346_1	442_46_19	1331_46_14	306_46_22
216_46_1	1306_46_45	215_125_126	212_46_1	668_46_9	1783_46_193	766_46_143	1786_46_34	219_46_1	134_46_1	490_46_4	492_04_1	1145_46_48	28_46_23	289_125_195	406_46_130	546_04_163	282_46_116	409_346_1	408_46_9	663_46_3	715_04_81	671_46_1	120_46_95	122_046_17	51_46_1	379_346_1	415_034_7	532_46_142	1384_46_150	988_46_72	197_346_5	314_46_74	111_46_42	278_46_1	279_346_15	80_46_1	84_346_57	797_46_20	378_46_1	520_125_1	7_46_34	1403_46_69	362_125_164	360_346_2	361_46_1	1235_346_1	442_46_23	1331_46_15	306_46_22
216_46_1	1306_46_52	215_125_130	212_46_1	668_46_9	1783_46_187	766_46_141	1786_46_40	219_46_1	134_46_1	490_46_6	492_04_1	1145_46_47	28_46_24	289_125_194	406_46_122	546_04_158	282_46_118	409_346_1	408_46_9	715_04_80	671_46_1	120_46_93	122_046_20	51_46_1	379_346_1	415_034_5	532_46_148	1384_46_151	988_46_71	197_346_8	314_46_68	111_46_43	278_46_1	279_346_20	80_46_1	84_346_54	797_46_22	520_125_1	7_46_38	1403_46_72	362_125_161	360_346_2	361_46_1	1235_346_1	442_46_26	1331_46_12	306_46_23	244_46_1	102_1346_1
216_46_1	1306_46_56	215_125_125	212_46_1	668_46_8	1783_46_194	766_46_133	1786_46_33	219_46_1	134_46_1	490_46_7	492_04_1	1145_46_53	28_46_26	289_125_191	406_46_120	546_04_158	282_46_127	409_346_1	408_46_6	715_04_77	671_46_1	120_46_89	122_046_19	51_46_1	379_346_1	415_034_7	532_46_150	1384_46_158	988_46_73	197_346_8	314_46_73	111_46_39	278_46_1	279_346_22	80_46_1	84_346_58	797_46_21	520_125_1	7_46_33	1403_46_70	362_125_164	360_346_2	361_46_1	1235_346_1	442_46_25	1331_46_11	306_46_21	244_46_1	102_1346_1
216_46_1	1306_46_61	215_125_139	212_46_1	668_46_7	1783_46_183	766_46_134	1786_46_32	219_46_1	134_46_1	490_46_3	492_04_1	1145_46_44	28_46_27	289_125_191	406_46_126	546_04_158	282_46_126	409_346_1	408_46_5	715_04_80	671_46_1	120_46_84	122_046_14	51_46_1	379_346_1	415_034_7	532_46_157	1384_46_167	988_46_73	197_346_12	314_46_72	111_46_39	278_46_1	279_346_21	80_46_1	84_346_63	797_46_21	520_125_1	7_46_34	1403_46_66	362_125_157	360_346_1	361_46_1	1235_346_1	442_46_25	1331_46_13	306_46_20	244_46_1	102_1346_1
216_46_1	1306_46_60	215_125_144	212_46_1	668_46_6	1783_46_182	766_46_133	1786_46_31	219_46_1	134_46_1	490_46_2	492_04_1	1145_46_44	28_46_27	289_125_173	406_46_122	546_04_165	282_46_130	409_346_1	408_46_6	715_04_74	671_46_1	120_46_84	122_046_16	51_46_1	379_346_1	415_034_3	532_46_167	1384_46_164	988_46_75	197_346_14	314_46_76	111_46_45	278_46_1	279_346_20	80_46_1	84_346_64	797_46_19	520_125_1	7_46_30	1403_46_66	362_125_167	360_346_2	361_46_1	1235_346_1	442_46_26	1331_46_10	306_46_20	244_46_1	102_1346_1
216_46_1	1306_46_62	215_125_155	212_46_1	668_46_7	1783_46_188	766_46_145	1786_46_33	219_46_1	134_46_1	490_46_2	492_04_1	1145_46_42	28_46_29	289_125_172	406_46_110	546_04_168	282_46_126	409_346_1	408_46_7	715_04_70	671_46_1	120_46_80	122_046_18	51_46_1	379_346_1	415_034_3	532_46_181	1384_46_162	988_46_80	197_346_16	314_46_73	111_46_45	278_46_1	279_346_17	80_46_1	84_346_58	797_46_20	520_125_1	7_46_23	1403_46_65	362_125_196	360_346_2	361_46_1	1235_346_1	442_46_27	1331_46_10	306_46_19	244_46_1	102_1346_1
216_46_1	1306_46_70	215_125_157	212_46_1	668_46_8	1783_46_191	766_46_149	1786_46_35	219_46_1	134_46_1	490_46_4	492_04_1	1145_46_39	28_46_30	289_125_173	406_46_123	546_04_174	282_46_116	409_346_1	408_46_8	715_04_72	671_46_1	120_46_76	122_046_15	51_46_1	379_346_1	415_034_6	532_46_189	1384_46_160	988_46_82	197_346_10	314_46_80	111_46_46	278_46_1	279_346_14	80_46_1	84_346_53	797_46_22	520_125_1	7_46_23	1403_46_66	362_125_206	360_346_3	361_46_1	1235_346_1	442_46_27	1331_46_7	306_46_15	244_46_1	102_1346_1
216_46_1	1306_46_77	215_125_141	212_46_1	668_46_8	1783_46_193	766_46_154	1786_46_36	219_46_1	134_46_1	490_46_5	492_04_1	1145_46_36	28_46_29	289_125_167	406_46_111	546_04_179	282_46_113	409_346_1	408_46_5	715_04_72	671_46_1	120_46_76	122_046_16	51_46_1	379_346_1	415_034_7	532_46_195	1384_46_166	988_46_76	197_346_9	314_46_82	111_46_50	278_46_1	279_346_11	80_46_1	84_346_55	797_46_21	520_125_1	7_46_28	1403_46_62	362_125_224	360_346_1	361_46_1	1235_346_1	442_46_26	1331_46_7	306_46_16	244_46_1	102_1346_1
216_46_1	1306_46_68	215_125_132	212_46_1	668_46_9	1783_46_207	766_46_159	1786_46_35	219_46_1	134_46_1	490_46_5	492_04_1	1145_46_37	28_46_29	289_125_193	406_46_123	546_04_175	282_46_113	409_346_1	408_46_5	715_04_73	671_46_1	120_46_77	122_046_16	51_46_1	379_346_1	415_034_7	532_46_193	1384_46_160	988_46_76	197_346_9	314_46_83	111_46_45	278_46_1	279_346_10	80_46_1	84_346_50	797_46_18	520_125_1	7_46_28	1403_46_69	362_125_246	360_346_1	361_46_1	1235_346_1	442_46_30	1331_46_7	306_46_15	244_46_1	102_1346_1
216_46_1	1306_46_63	215_125_118	212_46_1	668_46_7	1783_46_212	766_46_167	1786_46_35	219_46_1	134_46_1	490_46_6	492_04_1	1145_46_39	28_46_30	289_125_186	406_46_123	546_04_165	282_46_103	409_346_1	408_46_8	715_04_74	671_46_1	120_46_77	122_046_19	51_46_1	379_346_1	415_034_8	532_46_200	1384_46_168	988_46_80	197_346_7	314_46_84	111_46_46	278_46_1	279_346_7	80_46_1	84_346_49	797_46_20	520_125_1	7_46_30	1403_46_72	362_125_267	360_346_2	361_46_1	1235_346_1	442_46_27	1331_46_7	306_46_16	244_46_1	102_1346_1
216_46_1	1306_46_64	215_125_99	212_46_1	668_46_7	1783_46_212	766_46_155	1786_46_33	219_46_1	134_46_1	490_46_6	492_04_1	1145_46_35	28_46_29	289_125_194	406_46_124	546_04_161	282_46_114	409_346_1	408_46_9	715_04_77	671_46_1	120_46_68	122_046_22	51_46_1	379_346_1	415_034_9	532_46_208	1384_46_172	988_46_82	197_346_6	314_46_82	111_46_49	278_46_1	279_346_5	80_46_1	84_346_60	797_46_23	520_125_1	7_46_31	1403_46_71	362_125_264	360_346_2	361_46_1	1235_346_1	442_46_29	1331_46_6	306_46_18	244_46_1	102_1346_1
216_46_1	1306_46_59	215_125_87	212_46_1	668_46_6	1783_46_218	766_46_157	1786_46_34	219_46_1	134_46_1	490_46_5	492_04_1	1145_46_36	28_46_28	289_125_204	406_46_119	546_04_156	282_46_112	409_346_1	408_46_9	715_04_76	671_46_1	120_46_74	122_046_22	51_46_1	379_346_1	415_034_9	532_46_211	1384_46_179	988_46_83	197_346_6	314_46_84	111_46_50	278_46_1	279_346_5	80_46_1	84_346_57	797_46_23	520_125_1	7_46_29	1403_46_71	362_125_249	360_346_1	361_46_1	1235_346_1	442_46_34	1331_46_7	306_46_18	244_46_1	102_1346_1
216_46_1	1306_46_52	215_125_82	212_46_1	668_46_7	1783_46_222	766_46_163	1786_46_37	219_46_1	134_46_1	490_46_5	492_04_1	1145_46_42	28_46_34	289_125_205	406_46_124	546_04_150	282_46_114	409_346_1	408_46_10	715_04_69	671_46_1	120_46_73	122_046_26	51_46_1	379_346_1	415_034_8	532_46_212	1384_46_175	988_46_85	197_346_5	314_46_76	111_46_45	278_46_1	279_346_5	80_46_1	84_346_61	797_46_22	520_125_1	7_46_25	1403_46_73	362_125_243	360_346_1	361_46_1	1235_346_1	442_46_33	1331_46_8	306_46_18	244_46_1	102_1346_1
216_46_1	1306_46_56	215_125_78	212_46_1	668_46_4	1783_46_233	766_46_176	1786_46_37	219_46_1	134_46_1	490_46_6	492_04_1	1145_46_46	28_46_30	289_125_224	406_46_123	546_04_145	282_46_114	409_346_1	408_46_13	715_04_71	671_46_1	120_46_68	122_046_26	51_46_1	379_346_1	415_034_8	532_46_217	1384_46_181	988_46_83	197_346_6	314_46_76	111_46_45	278_46_1	279_346_4	80_46_1	84_346_55	797_46_18	520_125_1	7_46_23	1403_46_70	362_125_224	360_346_2	361_46_1	1235_346_1	442_46_34	1331_46_11	306_46_19	244_46_1	102_1346_1
216_46_1	1306_46_65	215_125_78	212_46_1	668_46_7	1783_46_238	766_46_177	1786_46_39	219_46_1	134_46_1	490_46_5	492_04_1	1145_46_42	28_46_33	289_125_208	406_46_124	546_04_143	282_46_111	409_346_1	408_46_13	715_04_72	671_46_1	120_46_74	122_046_25	51_46_1	379_346_1	415_034_7	532_46_220	1384_46_184	988_46_84	197_346_5	314_46_79	111_46_44	278_46_1	279_346_4	80_46_1	84_346_58	797_46_14	520_125_1	7_46_20	1403_46_74	362_125_226	360_346_1	361_46_1	1235_346_1	442_46_30	1331_46_11	306_46_19	244_46_1	102_1346_1
216_46_1	1306_46_67	215_125_83	212_46_1	668_46_9	1783_46_243	766_46_165	1786_46_38	219_46_1	134_46_1	490_46_5	492_04_1	1145_46_41	28_46_27	289_125_199	406_46_119	546_04_135	282_46_107	409_346_1	408_46_12	715_04_73	671_46_1	120_46_69	122_046_21	51_46_1	379_346_1	415_034_6	532_46_225	1384_46_182	988_46_84	197_346_6	314_46_83	111_46_47	278_46_1	279_346_3	80_46_1	84_346_53	797_46_18	520_125_1	7_46_20	1403_46_77	362_125_218	360_346_2	361_46_1	1235_346_1	442_46_29	1331_46_12	306_46_22	244_46_1	102_1346_1
216_46_1	1306_46_66	215_125_83	212_46_1	668_46_7	1783_46_246	766_46_167	1786_46_38	219_46_1	134_46_1	490_46_3	492_04_1	1145_46_40	28_46_28	289_125_204	406_46_113	546_04_134	282_46_98	409_346_1	408_46_12	715_04_65	671_46_1	120_46_72	122_046_24	51_46_1	379_346_1	415_034_8	532_46_223	1384_46_185	988_46_88	197_346_4	314_46_86	111_46_53	278_46_1	279_346_4	80_46_1	84_346_52	797_46_16	520_125_1	7_46_21	1403_46_83	362_125_230	361_46_1	1235_346_1	442_46_25	1331_46_13	306_46_24	244_46_1	102_1346_1	103_46_20
216_46_1	1306_46_64	215_125_82	212_46_1	668_46_9	1783_46_258	766_46_182	1786_46_35	219_46_1	134_46_1	490_46_1	492_04_1	1145_46_40	28_46_27	289_125_197	406_46_111	546_04_130	282_46_102	409_346_1	408_46_12	715_04_60	671_46_1	120_46_73	122_046_24	51_46_1	379_346_1	415_034_6	532_46_234	1384_46_186	988_46_80	197_346_2	314_46_91	111_46_56	278_46_1	279_346_6	80_46_1	84_346_49	797_46_17	520_125_1	7_46_24	1403_46_80	362_125_233	361_46_1	1235_346_1	442_46_27	1331_46_12	306_46_24	244_46_1	102_1346_1	103_46_20
216_46_1	1306_46_64	215_125_88	212_46_1	668_46_10	1783_46_264	766_46_186	1786_46_30	219_46_1	134_46_1	490_46_2	492_04_1	1145_46_43	28_46_23	289_125_206	406_46_112	546_04_131	282_46_98	409_346_1	408_46_10	715_04_64	671_46_1	120_46_69	122_046_25	51_46_1	379_346_1	415_034_8	532_46_227	1384_46_190	988_46_78	197_346_2	314_46_82	111_46_54	278_46_1	279_346_10	80_46_1	84_346_49	797_46_19	520_125_1	7_46_20	1403_46_79	362_125_233	361_46_1	1235_346_1	442_46_27	1331_46_11	306_46_21	244_46_1	102_1346_1	103_46_20
216_46_1	1306_46_63	215_125_94	212_46_1	668_46_8	1783_46_272	766_46_177	1786_46_28	219_46_1	134_46_1	490_46_3	492_04_1	1145_46_42	28_46_28	289_125_183	406_46_110	546_04_121	282_46_91	409_346_1	408_46_9	715_04_66	671_46_1	120_46_76	122_046_22	51_46_1	379_346_1	415_034_8	532_46_231	1384_46_191	988_46_85	197_346_1	314_46_81	111_46_55	278_46_1	279_346_8	80_46_1	84_346_54	797_46_13	520_125_1	7_46_17	1403_46_78	362_125_236	361_46_1	1235_346_1	442_46_30	1331_46_13	306_46_21	244_46_1	102_1346_1	103_46_19
216_46_1	1306_46_67	215_125_87	212_46_1	668_46_9	1783_46_268	766_46_175	1786_46_29	219_46_1	134_46_1	490_46_2	492_04_1	1145_46_33	28_46_26	289_125_190	406_46_117	546_04_129	282_46_91	409_346_1	408_46_11	715_04_76	671_46_1	120_46_73	122_046_24	51_46_1	379_346_1	415_034_6	532_46_233	1384_46_191	988_46_81	197_346_1	314_46_87	111_46_54	278_46_1	279_346_9	80_46_1	84_346_50	797_46_16	520_125_1	7_46_21	1403_46_75	362_125_233	361_46_1	1235_346_1	442_46_27	1331_46_13	306_46_19	244_46_1	102_1346_1	103_46_19
216_46_1	1306_46_67	215_125_87	212_46_1	668_46_8	1783_46_255	766_46_168	1786_46_30	219_46_1	134_46_1	490_46_3	492_04_1	1145_46_34	28_46_27	289_125_204	406_46_119	546_04_115	282_46_91	409_346_1	408_46_11	715_04_85	671_46_1	120_46_77	122_046_24	51_46_1	379_346_1	415_034_4	532_46_230	1384_46_191	988_46_77	197_346_1	314_46_84	111_46_55	278_46_1	279_346_8	80_46_1	84_346_47	797_46_22	520_125_1	7_46_22	1403_46_75	362_125_242	361_46_1	1235_346_1	442_46_29	1331_46_12	306_46_19	244_46_1	102_1346_1	103_46_22
216_46_1	1306_46_67	215_125_84	212_46_1	668_46_7	1783_46_258	766_46_166	1786_46_26	219_46_1	134_46_1	490_46_3	492_04_1	1145_46_34	28_46_29	289_125_192	406_46_119	546_04_112	282_46_95	409_346_1	408_46_11	715_04_79	671_46_1	120_46_79	122_046_26	51_46_1	379_346_1	415_034_2	532_46_237	1384_46_204	988_46_83	197_346_1	314_46_79	111_46_55	278_46_1	279_346_9	80_46_1	84_346_46	797_46_25	520_125_1	7_46_17	1403_46_83	362_125_236	361_46_1	1235_346_1	442_46_29	1331_46_9	306_46_21	244_46_1	102_1346_1	103_46_25
216_46_1	1306_46_66	215_125_89	212_46_1	668_46_10	1783_46_269	766_46_164	1786_46_29	219_46_1	134_46_1	490_46_8	492_04_1	1145_46_32	28_46_32	289_125_192	406_46_112	546_04_107	282_46_84	409_346_1	408_46_12	715_04_76	671_46_1	120_46_80	122_046_29	51_46_1	379_346_1	415_034_1	532_46_243	1384_46_202	988_46_83	197_346_1	314_46_83	111_46_55	278_46_1	279_346_6	80_46_1	84_346_48	797_46_20	520_125_1	7_46_14	1403_46_88	362_125_221	361_46_1	1235_346_1	442_46_26	1331_46_6	306_46_18	244_46_1	103_46_29	106_46_11
216_46_1	1306_46_65	215_125_82	212_46_1	668_46_10	1783_46_278	766_46_168	1786_46_30	219_46_1	134_46_1	490_46_7	492_04_1	1145_46_35	28_46_30	289_125_180	406_46_113	546_04_109	282_46_89	409_346_1	408_46_14	715_04_82	671_46_1	120_46_83	122_046_27	51_46_1	379_346_1	532_46_229	1384_46_213	988_46_87	197_346_1	314_46_80	111_46_53	278_46_1	279_346_9	80_46_1	84_346_60	797_46_20	520_125_1	7_46_17	1403_46_90	362_125_224	361_46_1	1235_346_1	442_46_21	1331_46_4	306_46_15	244_46_1	103_46_33	106_46_10	784_46_2
216_46_1	1306_46_67	215_125_87	212_46_1	668_46_10	1783_46_279	766_46_173	1786_46_28	219_46_1	134_46_1	490_46_8	492_04_1	1145_46_28	28_46_21	289_125_193	406_46_118	546_04_97	282_46_91	409_346_1	408_46_17	715_04_76	671_46_1	120_46_80	122_046_24	51_46_1	379_346_1	532_46_239	1384_46_221	988_46_93	197_346_1	314_46_88	111_46_47	278_46_1	279_346_13	80_46_1	84_346_65	797_46_19	520_125_1	7_46_16	1403_46_91	362_125_200	361_46_1	1235_346_1	442_46_20	1331_46_5	306_46_13	244_46_1	103_46_38	106_46_8	784_46_2
216_46_1	1306_46_70	215_125_82	212_46_1	668_46_13	1783_46_273	766_46_169	1786_46_33	219_46_1	134_46_1	490_46_7	492_04_1	1145_46_26	28_46_16	289_125_183	406_46_119	546_04_92	282_46_91	409_346_1	408_46_13	715_04_75	671_46_1	120_46_79	122_046_21	51_46_1	379_346_1	532_46_244	1384_46_218	988_46_89	197_346_1	314_46_94	111_46_47	278_46_1	279_346_12	80_46_1	84_346_63	797_46_15	520_125_1	7_46_15	1403_46_93	362_125_204	361_46_1	1235_346_1	442_46_22	1331_46_3	306_46_14	244_46_1	103_46_34	106_46_9	784_46_1
216_46_1	1306_46_74	215_125_85	212_46_1	668_46_15	1783_46_269	766_46_170	1786_46_31	219_46_1	134_46_1	490_46_9	492_04_1	1145_46_23	28_46_23	289_125_187	406_46_115	546_04_87	282_46_88	409_346_1	408_46_13	715_04_69	671_46_1	120_46_76	122_046_19	51_46_1	379_346_1	532_46_255	1384_46_221	988_46_83	197_346_1	314_46_94	111_46_51	278_46_1	279_346_8	80_46_1	84_346_64	797_46_20	520_125_1	7_46_18	1403_46_94	362_125_218	361_46_1	1235_346_1	442_46_18	1331_46_2	306_46_15	244_46_1	103_46_31	106_46_12	784_46_2
216_46_1	1306_46_79	215_125_87	212_46_1	668_46_15	1783_46_250	766_46_169	1786_46_34	219_46_1	134_46_1	490_46_10	492_04_1	1145_46_22	28_46_24	289_125_178	406_46_109	546_04_87	282_46_92	409_346_1	408_46_14	715_04_72	671_46_1	120_46_71	122_046_23	51_46_1	379_346_1	532_46_258	1384_46_221	988_46_78	197_346_1	314_46_93	111_46_54	278_46_1	279_346_11	80_46_1	84_346_68	797_46_19	520_125_1	7_46_19	1403_46_101	362_125_221	361_46_1	1235_346_1	442_46_16	1331_46_2	306_46_15	244_46_1	103_46_30	106_46_14	784_46_2
216_46_1	1306_46_80	215_125_76	212_46_1	668_46_14	1783_46_254	766_46_159	1786_46_34	219_46_1	134_46_1	490_46_7	492_04_1	1145_46_17	28_46_20	289_125_174	406_46_120	546_04_84	282_46_87	409_346_1	408_46_15	715_04_67	671_46_1	120_46_72	122_046_19	51_46_1	379_346_1	532_46_254	1384_46_228	988_46_77	197_346_1	314_46_89	111_46_54	278_46_1	279_346_10	80_46_1	84_346_68	797_46_18	520_125_1	7_46_12	1403_46_93	362_125_229	361_46_1	1235_346_1	442_46_21	1331_46_1	306_46_16	244_46_1	103_46_31	106_46_17	784_46_2
216_46_1	1306_46_83	215_125_64	212_46_1	668_46_14	1783_46_247	766_46_156	1786_46_33	219_46_1	134_46_1	490_46_11	492_04_1	1145_46_19	28_46_22	289_125_166	406_46_126	546_04_83	282_46_85	409_346_1	408_46_15	715_04_66	671_46_1	120_46_78	122_046_19	51_46_1	379_346_1	532_46_254	1384_46_233	988_46_76	197_346_1	314_46_86	111_46_50	278_46_1	279_346_8	80_46_1	84_346_76	797_46_21	520_125_1	7_46_8	1403_46_95	362_125_227	361_46_1	1235_346_1	442_46_23	1331_46_2	306_46_15	244_46_1	103_46_32	106_46_13	784_46_1
216_46_1	1306_46_80	215_125_54	212_46_1	668_46_16	1783_46_249	766_46_155	1786_46_37	219_46_1	134_46_1	490_46_16	492_04_1	1145_46_17	28_46_26	289_125_164	406_46_137	546_04_89	282_46_86	409_346_1	408_46_14	715_04_68	671_46_1	120_46_80	122_046_13	51_46_1	379_346_1	532_46_257	1384_46_237	988_46_68	197_346_1	314_46_81	111_46_52	278_46_1	279_346_8	80_46_1	84_346_79	797_46_19	520_125_1	7_46_9	1403_46_93	362_125_233	361_46_1	1235_346_1	442_46_24	1331_46_2	306_46_12	244_46_1	103_46_33	106_46_13	786_46_49
216_46_1	1306_46_78	215_125_50	212_46_1	668_46_14	1783_46_246	766_46_154	1786_46_39	219_46_1	134_46_1	490_46_18	492_04_1	1145_46_22	28_46_26	289_125_176	406_46_138	546_04_93	282_46_79	409_346_1	408_46_17	715_04_77	671_46_1	120_46_73	122_046_10	51_46_1	379_346_1	532_46_259	1384_46_234	988_46_65	197_346_1	314_46_83	111_46_51	278_46_1	279_346_8	80_46_1	84_346_86	797_46_21	520_125_1	7_46_11	1403_46_96	362_125_240	361_46_1	1235_346_1	442_46_25	1331_46_4	306_46_12	244_46_1	103_46_30	106_46_12	786_46_45
216_46_1	1306_46_79	215_125_47	212_46_1	668_46_14	1783_46_243	766_46_147	1786_46_40	219_46_1	134_46_1	490_46_18	492_04_1	1145_46_19	28_46_26	289_125_210	406_46_143	546_04_99	282_46_74	409_346_1	408_46_19	715_04_75	671_46_1	120_46_77	122_046_11	51_46_1	379_346_1	532_46_265	1384_46_236	988_46_64	197_346_1	314_46_83	111_46_52	278_46_1	279_346_9	80_46_1	84_346_86	797_46_24	520_125_1	7_46_12	1403_46_105	362_125_256	361_46_1	1235_346_1	442_46_21	1331_46_2	306_46_13	244_46_1	103_46_28	106_46_13	786_46_45
216_46_1	1306_46_87	215_125_41	212_46_1	668_46_12	1783_46_246	766_46_157	1786_46_39	219_46_1	134_46_1	490_46_20	492_04_1	1145_46_17	28_46_27	289_125_202	406_46_148	546_04_95	282_46_81	409_346_1	408_46_18	715_04_78	671_46_1	120_46_79	122_046_8	51_46_1	379_346_1	532_46_265	1384_46_236	988_46_60	197_346_1	314_46_77	111_46_52	278_46_1	279_346_9	80_46_1	84_346_80	797_46_18	520_125_1	7_46_15	1403_46_101	362_125_245	361_46_1	1235_346_1	442_46_27	1331_46_5	306_46_10	244_46_1	103_46_27	106_46_12	786_46_45
216_46_1	1306_46_90	215_125_43	212_46_1	668_46_13	1783_46_247	766_46_167	1786_46_39	219_46_1	134_46_1	490_46_22	492_04_1	1145_46_13	28_46_26	289_125_199	406_46_142	546_04_91	282_46_79	409_346_1	408_46_22	715_04_85	671_46_1	120_46_79	122_046_12	51_46_1	379_346_1	532_46_269	1384_46_236	988_46_62	197_346_1	314_46_84	111_46_54	278_46_1	279_346_11	80_46_1	84_346_81	797_46_18	520_125_1	7_46_14	1403_46_100	362_125_220	361_46_1	1235_346_1	442_46_25	1331_46_4	306_46_10	244_46_1	103_46_30	106_46_13	786_46_48
216_46_1	1306_46_92	215_125_45	212_46_1	668_46_10	1783_46_262	766_46_159	1786_46_42	219_46_1	134_46_1	490_46_25	492_04_1	1145_46_16	28_46_20	289_125_225	406_46_144	546_04_97	282_46_77	409_346_1	408_46_24	715_04_88	671_46_1	120_46_79	122_046_10	51_46_1	379_346_1	532_46_268	1384_46_226	988_46_60	197_346_1	314_46_83	111_46_50	278_46_1	279_346_15	80_46_1	84_346_70	797_46_19	520_125_1	7_46_15	1403_46_101	362_125_235	361_46_1	1235_346_1	442_46_22	1331_46_8	306_46_8	244_46_1	103_46_29	106_46_12	786_46_48
216_46_1	1306_46_95	215_125_50	212_46_1	668_46_9	1783_46_268	766_46_161	1786_46_40	219_46_1	134_46_1	490_46_22	492_04_1	1145_46_19	28_46_23	289_125_215	406_46_140	546_04_90	282_46_80	409_346_1	408_46_20	715_04_88	671_46_1	120_46_87	122_046_9	51_46_1	379_346_1	532_46_259	1384_46_221	988_46_58	197_346_1	314_46_89	111_46_51	278_46_1	279_346_18	80_46_1	84_346_74	797_46_22	520_125_1	7_46_14	1403_46_106	362_125_222	361_46_1	1235_346_1	442_46_22	1331_46_12	306_46_5	244_46_1	103_46_26	106_46_15	786_46_48
216_46_1	1306_46_99	215_125_40	212_46_1	668_46_6	1783_46_261	766_46_160	1786_46_42	219_46_1	134_46_1	490_46_21	492_04_1	1145_46_17	28_46_26	289_125_231	406_46_136	546_04_91	282_46_89	409_346_1	408_46_22	715_04_84	671_46_1	120_46_86	122_046_7	51_46_1	379_346_1	532_46_268	1384_46_229	988_46_59	197_346_1	314_46_92	111_46_45	278_46_1	279_346_20	80_46_1	84_346_79	797_46_22	520_125_1	7_46_15	1403_46_106	362_125_218	361_46_1	1235_346_1	442_46_20	1331_46_16	306_46_6	244_46_1	103_46_22	106_46_16	786_46_51
216_46_1	1306_46_105	215_125_37	212_46_1	668_46_5	1783_46_277	766_46_146	1786_46_39	219_46_1	134_46_1	490_46_21	492_04_1	1145_46_13	28_46_28	289_125_256	406_46_140	546_04_90	282_46_99	409_346_1	408_46_23	715_04_85	671_46_1	120_46_77	122_046_9	51_46_1	379_346_1	532_46_267	1384_46_219	988_46_58	197_346_1	314_46_95	111_46_45	278_46_1	279_346_19	80_46_1	84_346_84	797_46_23	520_125_1	7_46_17	1403_46_108	362_125_216	361_46_1	1235_346_1	442_46_21	1331_46_20	306_46_6	244_46_1	103_46_19	106_46_13	786_46_48
216_46_1	1306_46_95	215_125_35	212_46_1	668_46_6	1783_46_282	766_46_156	1786_46_44	219_46_1	134_46_1	490_46_20	492_04_1	1145_46_15	28_46_29	289_125_255	406_46_139	546_04_89	282_46_96	409_346_1	408_46_23	715_04_77	671_46_1	120_46_77	122_046_10	51_46_1	379_346_1	532_46_261	1384_46_224	988_46_58	197_346_1	314_46_86	111_46_50	278_46_1	279_346_24	80_46_1	84_346_89	797_46_22	520_125_1	7_46_14	1403_46_108	362_125_218	361_46_1	1235_346_1	442_46_24	1331_46_26	306_46_6	244_46_1	103_46_20	106_46_13	786_46_47
216_46_1	1306_46_102	215_125_44	212_46_1	668_46_4	1783_46_278	766_46_154	1786_46_47	219_46_1	134_46_1	490_46_20	492_04_1	1145_46_14	28_46_28	289_125_256	406_46_138	546_04_91	282_46_99	409_346_1	408_46_20	715_04_81	671_46_1	120_46_75	122_046_10	51_46_1	379_346_1	532_46_269	1384_46_225	988_46_59	197_346_1	314_46_81	111_46_46	278_46_1	279_346_21	80_46_1	84_346_77	797_46_25	520_125_1	7_46_14	1403_46_111	362_125_224	361_46_1	1235_346_1	442_46_21	1331_46_26	306_46_7	244_46_1	103_46_19	106_46_12	786_46_48
216_46_1	1306_46_109	215_125_39	212_46_1	668_46_2	1783_46_288	766_46_154	1786_46_47	219_46_1	134_46_1	490_46_23	492_04_1	1145_46_10	28_46_28	289_125_268	406_46_135	546_04_93	282_46_94	409_346_1	408_46_22	715_04_80	671_46_1	120_46_83	122_046_10	51_46_1	379_346_1	532_46_270	1384_46_222	988_46_52	197_346_1	314_46_84	111_46_46	278_46_1	279_346_19	80_46_1	84_346_76	797_46_22	520_125_1	7_46_11	1403_46_116	362_125_217	361_46_1	1235_346_1	442_46_23	1331_46_22	306_46_7	244_46_1	103_46_14	106_46_9	786_46_43
216_46_1	1306_46_113	215_125_44	212_46_1	668_46_1	1783_46_278	766_46_152	1786_46_48	219_46_1	134_46_1	490_46_22	492_04_1	1145_46_11	28_46_24	289_125_291	406_46_136	546_04_90	282_46_73	409_346_1	408_46_25	715_04_82	671_46_1	120_46_80	122_046_10	51_46_1	379_346_1	532_46_265	1384_46_229	988_46_50	197_346_1	314_46_80	111_46_49	278_46_1	279_346_18	80_46_1	84_346_77	797_46_19	520_125_1	7_46_13	1403_46_114	362_125_219	361_46_1	1235_346_1	442_46_24	1331_46_29	306_46_6	244_46_1	103_46_15	106_46_7	786_46_41
216_46_1	1306_46_116	215_125_44	212_46_1	668_46_2	1783_46_285	766_46_148	1786_46_52	219_46_1	134_46_1	490_46_19	492_04_1	1145_46_12	28_46_21	289_125_288	406_46_145	546_04_89	282_46_78	409_346_1	408_46_25	715_04_82	671_46_1	120_46_78	122_046_12	51_46_1	379_346_1	532_46_267	1384_46_225	988_46_47	197_346_1	314_46_86	111_46_51	278_46_1	279_346_17	80_46_1	84_346_74	797_46_21	520_125_1	7_46_16	1403_46_113	362_125_231	361_46_1	1235_346_1	442_46_19	1331_46_23	306_46_6	244_46_1	103_46_17	106_46_4	786_46_37
216_46_1	1306_46_111	215_125_36	212_46_1	668_46_2	1783_46_277	766_46_151	1786_46_46	219_46_1	134_46_1	490_46_20	492_04_1	1145_46_11	28_46_26	289_125_299	406_46_142	546_04_94	282_46_81	409_346_1	408_46_26	715_04_83	671_46_1	120_46_79	122_046_10	51_46_1	379_346_1	532_46_265	1384_46_228	988_46_50	197_346_1	314_46_85	111_46_54	278_46_1	279_346_16	80_46_1	84_346_69	797_46_22	520_125_1	7_46_19	1403_46_108	362_125_242	361_46_1	1235_346_1	442_46_19	1331_46_23	306_46_8	244_46_1	103_46_16	106_46_3	786_46_38
216_46_1	1306_46_110	215_125_33	212_46_1	668_46_2	1783_46_275	766_46_161	1786_46_42	219_46_1	134_46_1	490_46_24	492_04_1	1145_46_11	28_46_27	289_125_305	406_46_145	546_04_93	282_46_81	409_346_1	408_46_30	715_04_83	671_46_1	120_46_78	122_046_10	51_46_1	379_346_1	532_46_270	1384_46_224	988_46_51	197_346_1	314_46_84	111_46_56	278_46_1	279_346_15	80_46_1	84_346_60	797_46_22	520_125_1	7_46_17	1403_46_114	362_125_218	361_46_1	1235_346_1	442_46_13	1331_46_21	306_46_9	244_46_1	103_46_14	106_46_4	786_46_35
216_46_1	1306_46_111	215_125_38	212_46_1	668_46_5	1783_46_267	766_46_152	1786_46_36	219_46_1	134_46_1	490_46_25	492_04_1	1145_46_13	28_46_30	289_125_313	406_46_140	546_04_90	282_46_82	409_346_1	408_46_27	715_04_80	671_46_1	120_46_77	122_046_6	51_46_1	379_346_1	532_46_279	1384_46_226	988_46_47	197_346_1	314_46_89	111_46_61	278_46_1	279_346_10	80_46_1	84_346_50	797_46_17	520_125_1	7_46_21	1403_46_119	362_125_204	361_46_1	1235_346_1	442_46_14	1331_46_24	306_46_7	244_46_1	103_46_17	106_46_3	786_46_31
216_46_1	1306_46_112	215_125_33	212_46_1	668_46_6	1783_46_251	766_46_158	1786_46_35	219_46_1	134_46_1	490_46_28	492_04_1	1145_46_14	28_46_27	289_125_301	406_46_142	546_04_83	282_46_86	409_346_1	408_46_28	715_04_86	671_46_1	120_46_76	122_046_8	51_46_1	379_346_1	532_46_283	1384_46_227	988_46_47	197_346_1	314_46_97	111_46_61	278_46_1	279_346_10	80_46_1	84_346_46	797_46_20	520_125_1	7_46_18	1403_46_126	362_125_204	361_46_1	1235_346_1	442_46_16	1331_46_27	306_46_5	244_46_1	103_46_21	106_46_4	786_46_34
216_46_1	1306_46_109	215_125_39	212_46_1	668_46_6	1783_46_248	766_46_151	1786_46_37	219_46_1	134_46_1	490_46_27	492_04_1	1145_46_10	28_46_28	289_125_293	406_46_135	546_04_90	282_46_87	409_346_1	408_46_28	715_04_89	671_46_1	120_46_74	122_046_9	51_46_1	379_346_1	532_46_266	1384_46_239	988_46_47	197_346_1	314_46_102	111_46_54	278_46_1	279_346_11	80_46_1	84_346_50	797_46_22	520_125_1	7_46_17	1403_46_122	362_125_207	361_46_1	1235_346_1	442_46_15	1331_46_25	306_46_6	244_46_1	103_46_22	106_46_3	786_46_38
216_46_1	1306_46_103	215_125_40	212_46_1	668_46_8	1783_46_250	766_46_149	1786_46_39	219_46_1	134_46_1	490_46_36	492_04_1	1145_46_14	28_46_32	289_125_302	406_46_140	546_04_87	282_46_86	409_346_1	408_46_25	715_04_85	671_46_1	120_46_67	122_046_8	51_46_1	379_346_1	532_46_273	1384_46_254	988_46_43	197_346_1	314_46_109	111_46_51	278_46_1	279_346_10	80_46_1	84_346_55	797_46_23	520_125_1	7_46_14	1403_46_119	362_125_192	361_46_1	1235_346_1	442_46_13	1331_46_26	306_46_4	244_46_1	103_46_24	106_46_5	786_46_39
216_46_1	1306_46_97	215_125_42	212_46_1	668_46_9	1783_46_245	766_46_147	1786_46_37	219_46_1	134_46_1	490_46_33	492_04_1	1145_46_14	28_46_34	289_125_298	406_46_140	546_04_95	282_46_86	409_346_1	408_46_22	715_04_85	671_46_1	120_46_70	122_046_7	51_46_1	379_346_1	532_46_274	1384_46_250	988_46_47	197_346_1	314_46_104	111_46_47	278_46_1	279_346_12	80_46_1	84_346_51	797_46_22	520_125_1	7_46_12	1403_46_123	362_125_186	361_46_1	1235_346_1	442_46_8	1331_46_26	306_46_5	244_46_1	103_46_27	106_46_7	786_46_42
216_46_1	1306_46_98	215_125_46	212_46_1	668_46_10	1783_46_250	766_46_143	1786_46_36	219_46_1	134_46_1	490_46_41	492_04_1	1145_46_9	28_46_31	289_125_295	406_46_130	546_04_86	282_46_87	409_346_1	408_46_21	715_04_89	671_46_1	120_46_79	122_046_6	51_46_1	379_346_1	532_46_285	1384_46_261	988_46_42	197_346_1	314_46_96	111_46_51	278_46_1	279_346_10	80_46_1	84_346_42	797_46_28	520_125_1	7_46_18	1403_46_118	362_125_186	361_46_1	1235_346_1	442_46_8	1331_46_23	306_46_4	244_46_1	103_46_26	106_46_6	786_46_45
216_46_1	1306_46_98	215_125_51	212_46_1	668_46_11	1783_46_237	766_46_145	1786_46_36	219_46_1	134_46_1	490_46_56	492_04_1	1145_46_9	28_46_32	289_125_307	406_46_143	546_04_82	282_46_77	409_346_1	408_46_21	715_04_83	671_46_1	120_46_85	122_046_5	51_46_1	379_346_1	532_46_288	1384_46_272	988_46_35	197_346_1	314_46_102	111_46_58	278_46_1	279_346_14	80_46_1	84_346_40	797_46_30	520_125_1	7_46_19	1403_46_114	362_125_177	361_46_1	1235_346_1	442_46_8	1331_46_17	306_46_4	244_46_1	103_46_30	106_46_5	786_46_43
216_46_1	1306_46_93	215_125_57	212_46_1	668_46_13	1783_46_214	766_46_147	1786_46_34	219_46_1	134_46_1	490_46_65	492_04_1	1145_46_9	28_46_24	289_125_293	406_46_141	546_04_84	282_46_86	409_346_1	408_46_19	715_04_83	671_46_1	120_46_87	122_046_5	51_46_1	379_346_1	532_46_279	1384_46_267	988_46_36	197_346_1	314_46_99	111_46_66	278_46_1	279_346_12	80_46_1	84_346_42	797_46_34	520_125_1	7_46_20	1403_46_105	362_125_163	361_46_1	1235_346_1	442_46_9	1331_46_12	306_46_1	244_46_1	103_46_30	106_46_4	786_46_42
216_46_1	1306_46_100	215_125_56	212_46_1	668_46_12	1783_46_221	766_46_152	1786_46_35	219_46_1	134_46_1	490_46_68	492_04_1	1145_46_6	28_46_22	289_125_293	406_46_144	546_04_92	282_46_85	409_346_1	408_46_19	715_04_85	671_46_1	120_46_93	122_046_5	51_46_1	379_346_1	532_46_272	1384_46_256	988_46_39	197_346_1	314_46_103	111_46_69	278_46_1	279_346_12	80_46_1	84_346_39	797_46_38	520_125_1	7_46_26	1403_46_101	362_125_147	361_46_1	1235_346_1	442_46_9	1331_46_12	306_46_1	244_46_1	103_46_28	106_46_6	786_46_45
216_46_1	1306_46_104	215_125_57	212_46_1	668_46_9	1783_46_237	766_46_138	1786_46_38	219_46_1	134_46_1	490_46_69	492_04_1	1145_46_4	28_46_22	289_125_259	406_46_149	546_04_80	282_46_82	409_346_1	408_46_18	715_04_82	671_46_1	120_46_76	122_046_5	51_46_1	379_346_1	532_46_274	1384_46_258	988_46_37	197_346_1	314_46_113	111_46_65	278_46_1	279_346_15	80_46_1	84_346_41	797_46_42	520_125_1	7_46_22	1403_46_108	362_125_148	361_46_1	1235_346_1	442_46_9	1331_46_9	306_46_1	244_46_1	103_46_24	106_46_6	786_46_47
216_46_1	1306_46_102	215_125_57	212_46_1	668_46_8	1783_46_232	766_46_137	1786_46_37	219_46_1	134_46_1	490_46_82	492_04_1	1145_46_3	28_46_25	289_125_268	406_46_145	546_04_83	282_46_83	409_346_1	408_46_18	715_04_88	671_46_1	120_46_79	122_046_4	51_46_1	379_346_1	532_46_261	1384_46_252	988_46_34	197_346_1	314_46_112	111_46_65	278_46_1	279_346_12	80_46_1	84_346_40	797_46_45	520_125_1	7_46_24	1403_46_110	362_125_157	361_46_1	1235_346_1	442_46_9	1331_46_11	306_46_1	244_46_1	103_46_25	106_46_7	786_46_48
216_46_1	1306_46_97	215_125_58	212_46_1	668_46_5	1783_46_242	766_46_143	1786_46_36	219_46_1	134_46_1	490_46_86	492_04_1	1145_46_4	28_46_26	289_125_257	406_46_135	546_04_75	282_46_75	409_346_1	408_46_22	715_04_89	671_46_1	120_46_81	122_046_6	51_46_1	379_346_1	532_46_265	1384_46_256	988_46_34	197_346_1	314_46_115	111_46_69	278_46_1	279_346_12	80_46_1	84_346_42	797_46_41	520_125_1	7_46_27	1403_46_108	362_125_160	361_46_1	1235_346_1	442_46_6	1331_46_16	244_46_1	103_46_25	106_46_8	786_46_45	1438_125_93
216_46_1	1306_46_98	215_125_60	212_46_1	668_46_4	1783_46_241	766_46_135	1786_46_36	219_46_1	134_46_1	490_46_75	492_04_1	1145_46_2	28_46_23	289_125_253	406_46_128	546_04_80	282_46_72	409_346_1	408_46_18	715_04_84	671_46_1	120_46_84	122_046_7	51_46_1	379_346_1	532_46_276	1384_46_250	988_46_28	197_346_1	314_46_113	111_46_78	278_46_1	279_346_15	80_46_1	84_346_50	797_46_40	520_125_1	7_46_22	1403_46_92	362_125_172	361_46_1	1235_346_1	442_46_8	1331_46_15	244_46_1	103_46_23	106_46_9	786_46_51	1438_125_98
216_46_1	1306_46_97	215_125_66	212_46_1	668_46_4	1783_46_241	766_46_140	1786_46_33	219_46_1	134_46_1	490_46_74	492_04_1	1145_46_4	28_46_26	289_125_247	406_46_131	546_04_81	282_46_79	409_346_1	408_46_21	715_04_92	671_46_1	120_46_75	122_046_5	51_46_1	379_346_1	532_46_289	1384_46_252	988_46_30	197_346_1	314_46_117	111_46_76	278_46_1	279_346_14	80_46_1	84_346_50	797_46_41	520_125_1	7_46_22	1403_46_89	362_125_174	361_46_1	1235_346_1	442_46_10	1331_46_12	244_46_1	103_46_24	106_46_11	786_46_46	1438_125_113
216_46_1	1306_46_100	215_125_66	212_46_1	668_46_4	1783_46_234	766_46_148	1786_46_29	219_46_1	134_46_1	490_46_74	492_04_1	1145_46_2	28_46_30	289_125_244	406_46_137	546_04_77	282_46_73	409_346_1	408_46_18	715_04_91	671_46_1	120_46_83	122_046_6	51_46_1	379_346_1	532_46_296	1384_46_241	988_46_26	197_346_1	314_46_111	111_46_82	278_46_1	279_346_17	80_46_1	84_346_51	797_46_41	520_125_1	7_46_21	1403_46_84	362_125_187	361_46_1	1235_346_1	442_46_7	1331_46_9	244_46_1	103_46_24	106_46_12	786_46_46	1438_125_111
216_46_1	1306_46_99	215_125_63	1160_46_10	565_46_11	668_46_4	42_46_1	197_346_1	1783_46_238	766_46_147	45_17_1529	1786_46_26	332_46_25	60_46_1	99_46_1	111_46_78	65_46_1	66_46_61	90_346_231	177_46_1	279_346_13	80_46_1	490_46_71	231_46_1	84_346_51	797_46_41	379_346_1	171_46_1	49_46_28	2226_17_1091	173_46_1	699_46_67	28_46_28	40_46_1	172_125_1	289_125_237	406_46_128	5_46_14	492_04_1	7_46_18	185_6_97	1403_46_86	546_04_80	282_46_67	362_125_199	409_346_1	408_46_20	201_6_9	752_346_23	202_125_1
216_46_1	1306_46_95	215_125_65	1160_46_9	565_46_9	668_46_1	42_46_1	197_346_1	1783_46_242	766_46_145	45_17_1527	1786_46_33	332_46_24	60_46_1	99_46_1	111_46_78	65_46_1	66_46_67	90_346_230	177_46_1	279_346_7	80_46_1	490_46_79	231_46_1	84_346_59	797_46_46	379_346_1	171_46_1	49_46_24	2226_17_1100	173_46_2	699_46_72	28_46_27	40_46_1	172_125_1	289_125_224	406_46_124	5_46_10	492_04_1	7_46_22	185_6_98	1403_46_86	546_04_84	282_46_73	362_125_201	409_346_1	408_46_19	201_6_7	752_346_19	202_125_1
216_46_1	1306_46_92	215_125_70	1160_46_7	565_46_6	668_46_1	42_46_1	197_346_1	1783_46_227	766_46_144	45_17_1516	1786_46_35	332_46_28	60_46_1	99_46_1	111_46_78	65_46_1	66_46_67	90_346_231	177_46_1	279_346_6	80_46_1	490_46_77	231_46_1	84_346_56	797_46_38	379_346_1	171_46_1	49_46_23	2226_17_1111	173_46_2	699_46_70	28_46_28	40_46_1	172_125_1	289_125_212	406_46_112	5_46_13	492_04_1	7_46_27	185_6_99	1403_46_83	546_04_85	282_46_75	362_125_215	409_346_1	408_46_22	201_6_7	752_346_19	202_125_1
216_46_1	1306_46_97	215_125_64	1160_46_9	565_46_6	668_46_2	42_46_1	197_346_1	1783_46_233	766_46_137	45_17_1563	1786_46_36	332_46_28	60_46_1	99_46_1	111_46_74	65_46_1	66_46_65	90_346_227	177_46_1	279_346_3	80_46_1	490_46_78	231_46_1	84_346_61	797_46_30	379_346_1	171_46_1	49_46_22	2226_17_1131	173_46_2	699_46_80	28_46_28	40_46_1	172_125_1	289_125_193	406_46_111	5_46_14	492_04_1	7_46_23	185_6_96	1403_46_77	546_04_91	282_46_78	362_125_207	409_346_1	408_46_22	201_6_7	752_346_20	202_125_1
216_46_1	1306_46_100	215_125_62	1160_46_10	565_46_6	668_46_2	42_46_1	197_346_1	1783_46_242	766_46_145	45_17_1576	1786_46_34	332_46_28	60_46_1	99_46_1	111_46_69	65_46_1	66_46_58	90_346_236	177_46_1	279_346_6	80_46_1	490_46_79	231_46_1	84_346_58	797_46_26	379_346_1	171_46_1	49_46_21	2226_17_1109	173_46_2	699_46_82	28_46_25	40_46_1	172_125_1	289_125_198	406_46_113	5_46_14	492_04_1	7_46_21	185_6_90	1403_46_82	546_04_93	282_46_83	362_125_190	409_346_1	408_46_26	201_6_5	752_346_24	202_125_1
216_46_1	1306_46_99	215_125_55	1160_46_8	565_46_6	668_46_3	42_46_1	197_346_1	1783_46_258	766_46_143	45_17_1584	1786_46_31	332_46_25	60_46_1	99_46_1	111_46_67	65_46_1	66_46_60	90_346_246	177_46_1	279_346_9	80_46_1	490_46_76	231_46_1	84_346_66	797_46_20	379_346_1	171_46_1	49_46_20	2226_17_1085	699_46_82	28_46_25	40_46_1	172_125_1	289_125_211	406_46_105	5_46_13	492_04_1	7_46_24	185_6_101	1403_46_84	546_04_93	282_46_92	362_125_153	409_346_1	408_46_23	201_6_4	752_346_24	202_125_1	469_125_217
216_46_1	1306_46_98	215_125_57	1160_46_5	565_46_6	668_46_2	42_46_1	197_346_1	1783_46_259	766_46_139	45_17_1575	1786_46_39	332_46_26	60_46_1	99_46_1	111_46_68	65_46_1	66_46_67	90_346_243	177_46_1	279_346_9	80_46_1	490_46_80	231_46_1	84_346_58	797_46_20	379_346_1	171_46_1	49_46_17	2226_17_1096	699_46_85	28_46_21	40_46_1	172_125_1	289_125_244	406_46_103	5_46_13	492_04_1	7_46_24	185_6_105	1403_46_82	546_04_98	282_46_91	362_125_133	409_346_1	408_46_24	201_6_5	752_346_24	202_125_1	469_125_217
216_46_1	1306_46_109	215_125_56	1160_46_8	565_46_5	668_46_1	42_46_1	197_346_1	1783_46_262	766_46_141	45_17_1579	1786_46_37	332_46_27	60_46_1	99_46_1	111_46_69	65_46_1	66_46_67	90_346_236	177_46_1	279_346_8	80_46_1	490_46_81	231_46_1	84_346_62	797_46_21	379_346_1	171_46_1	49_46_17	2226_17_1093	699_46_85	28_46_18	40_46_1	172_125_1	289_125_270	406_46_118	5_46_15	492_04_1	7_46_22	185_6_95	1403_46_81	546_04_98	282_46_87	362_125_119	409_346_1	408_46_24	201_6_5	752_346_24	202_125_1	469_125_229
216_46_1	1306_46_120	215_125_51	1160_46_8	565_46_4	668_46_1	42_46_1	197_346_1	1783_46_275	766_46_131	45_17_1559	1786_46_41	332_46_25	60_46_1	99_46_1	111_46_65	65_46_1	66_46_65	90_346_250	177_46_1	279_346_7	80_46_1	490_46_87	231_46_1	84_346_58	797_46_18	379_346_1	171_46_1	49_46_16	2226_17_1087	699_46_88	28_46_16	40_46_1	172_125_1	289_125_282	406_46_115	5_46_16	492_04_1	7_46_24	185_6_88	1403_46_83	546_04_86	282_46_84	362_125_106	409_346_1	408_46_23	201_6_4	752_346_22	202_125_1	469_125_231
216_46_1	1306_46_120	215_125_58	1160_46_6	565_46_5	668_46_1	42_46_1	197_346_1	1783_46_275	766_46_125	45_17_1564	1786_46_34	332_46_27	60_46_1	99_46_1	111_46_71	65_46_1	66_46_64	90_346_249	177_46_1	279_346_7	80_46_1	490_46_90	231_46_1	84_346_50	797_46_18	379_346_1	171_46_1	49_46_16	2226_17_1067	699_46_86	28_46_15	40_46_1	172_125_1	289_125_305	406_46_121	5_46_17	492_04_1	7_46_24	185_6_93	1403_46_77	546_04_84	282_46_81	362_125_98	409_346_1	408_46_26	201_6_3	752_346_19	202_125_1	469_125_232
216_46_1	1306_46_120	215_125_57	1160_46_7	565_46_7	668_46_1	42_46_1	197_346_1	1783_46_271	766_46_131	45_17_1578	1786_46_39	332_46_27	60_46_1	99_46_1	111_46_69	65_46_1	66_46_68	90_346_248	177_46_1	279_346_7	80_46_1	490_46_95	231_46_1	84_346_43	797_46_21	379_346_1	171_46_1	49_46_16	2226_17_1065	699_46_81	28_46_16	40_46_1	172_125_1	289_125_312	406_46_131	5_46_16	492_04_1	7_46_19	185_6_89	1403_46_80	546_04_76	282_46_80	362_125_101	409_346_1	408_46_23	201_6_3	752_346_19	202_125_1	469_125_249
216_46_1	1306_46_119	215_125_57	1160_46_6	565_46_9	668_46_1	42_46_1	197_346_1	1783_46_275	766_46_121	45_17_1587	1786_46_38	332_46_28	60_46_1	99_46_1	111_46_75	65_46_1	66_46_72	90_346_241	177_46_1	279_346_11	80_46_1	490_46_89	231_46_1	84_346_46	797_46_13	379_346_1	171_46_1	49_46_18	2226_17_1060	699_46_84	28_46_14	40_46_1	172_125_1	289_125_318	406_46_125	5_46_18	492_04_1	7_46_19	185_6_94	1403_46_74	546_04_75	282_46_69	362_125_111	409_346_1	408_46_19	201_6_2	752_346_14	202_125_1	469_125_265
216_46_1	1306_46_119	215_125_57	1160_46_6	565_46_9	569_46_226	42_46_1	197_346_1	1783_46_267	766_46_134	45_17_1620	1786_46_39	332_46_34	60_46_1	99_46_1	111_46_73	65_46_1	66_46_75	90_346_253	177_46_1	279_346_12	80_46_1	490_46_91	172_125_1	84_346_48	797_46_14	379_346_1	49_46_18	2226_17_1047	699_46_72	28_46_15	40_46_1	289_125_299	406_46_124	5_46_17	492_04_1	7_46_19	185_6_96	1403_46_79	546_04_77	282_46_57	362_125_109	409_346_1	408_46_15	201_6_2	752_346_10	202_125_1	469_125_282	1270_346_35	464_46_321
216_46_1	1306_46_117	215_125_54	1160_46_5	565_46_9	569_46_216	42_46_1	197_346_1	1783_46_269	766_46_140	45_17_1669	1786_46_42	332_46_34	60_46_1	99_46_1	111_46_73	65_46_1	66_46_78	90_346_254	177_46_1	279_346_13	80_46_1	490_46_101	172_125_1	84_346_46	797_46_10	379_346_1	49_46_18	2226_17_1015	699_46_66	28_46_17	40_46_1	289_125_316	406_46_122	5_46_17	492_04_1	7_46_19	185_6_90	1403_46_82	546_04_71	282_46_56	362_125_97	409_346_1	408_46_16	201_6_4	752_346_9	202_125_1	469_125_306	1270_346_28	464_46_322
216_46_1	1306_46_124	215_125_46	1160_46_6	565_46_8	569_46_213	42_46_1	197_346_1	1783_46_263	766_46_133	45_17_1715	1786_46_35	332_46_33	60_46_1	99_46_1	111_46_79	65_46_1	66_46_77	90_346_253	177_46_1	279_346_14	80_46_1	490_46_100	172_125_1	84_346_42	797_46_11	379_346_1	49_46_18	2226_17_1001	699_46_68	28_46_13	40_46_1	289_125_312	406_46_121	5_46_18	492_04_1	7_46_22	185_6_85	1403_46_81	546_04_73	282_46_54	362_125_85	409_346_1	408_46_20	201_6_4	752_346_13	202_125_1	469_125_291	1270_346_32	464_46_334
216_46_1	1306_46_120	215_125_50	1160_46_5	565_46_9	569_46_216	42_46_1	197_346_1	1783_46_265	766_46_143	45_17_1740	1786_46_40	332_46_31	60_46_1	99_46_1	111_46_75	65_46_1	66_46_76	90_346_255	177_46_1	279_346_11	80_46_1	490_46_105	172_125_1	84_346_46	797_46_11	379_346_1	49_46_19	2226_17_994	699_46_72	28_46_13	40_46_1	289_125_320	406_46_130	5_46_16	492_04_1	7_46_22	185_6_83	1403_46_78	546_04_77	282_46_51	362_125_77	409_346_1	408_46_19	201_6_4	752_346_12	202_125_1	469_125_268	1270_346_35	464_46_345
216_46_1	1306_46_117	215_125_54	1160_46_5	565_46_8	569_46_223	42_46_1	197_346_1	1783_46_278	766_46_133	45_17_1736	1786_46_43	332_46_31	60_46_1	99_46_1	111_46_71	65_46_1	66_46_78	90_346_256	177_46_1	279_346_10	80_46_1	490_46_105	172_125_1	84_346_46	797_46_10	379_346_1	49_46_21	2226_17_981	699_46_75	28_46_11	40_46_1	289_125_302	406_46_138	5_46_16	492_04_1	7_46_21	185_6_83	1403_46_70	546_04_66	282_46_46	362_125_74	409_346_1	408_46_14	201_6_3	752_346_15	202_125_1	469_125_275	1270_346_34	464_46_361
216_46_1	1306_46_119	215_125_61	1160_46_6	565_46_8	569_46_230	42_46_1	197_346_1	1783_46_269	766_46_152	45_17_1691	1786_46_47	332_46_35	60_46_1	99_46_1	111_46_72	65_46_1	66_46_77	90_346_259	177_46_1	279_346_13	80_46_1	490_46_117	172_125_1	84_346_42	797_46_7	379_346_1	49_46_21	2226_17_991	699_46_76	28_46_13	40_46_1	289_125_306	406_46_143	5_46_14	492_04_1	7_46_19	185_6_77	1403_46_68	546_04_59	282_46_38	362_125_76	409_346_1	408_46_12	201_6_4	752_346_18	202_125_1	469_125_293	1270_346_32	464_46_352
216_46_1	1306_46_120	215_125_61	1160_46_7	565_46_6	569_46_236	42_46_1	197_346_1	1783_46_266	766_46_160	45_17_1680	1786_46_47	332_46_32	60_46_1	99_46_1	111_46_74	65_46_1	66_46_82	90_346_262	177_46_1	279_346_14	80_46_1	490_46_124	172_125_1	84_346_54	797_46_7	379_346_1	49_46_22	2226_17_991	699_46_75	28_46_12	40_46_1	289_125_299	406_46_152	5_46_14	492_04_1	7_46_19	185_6_72	1403_46_74	546_04_59	282_46_42	362_125_84	409_346_1	408_46_12	201_6_4	752_346_15	202_125_1	469_125_291	1270_346_29	464_46_359
216_46_1	1306_46_116	215_125_55	1160_46_8	565_46_6	569_46_231	42_46_1	197_346_1	1783_46_277	766_46_167	45_17_1645	1786_46_48	332_46_29	60_46_1	99_46_1	111_46_76	65_46_1	66_46_77	90_346_249	177_46_1	279_346_17	80_46_1	490_46_122	172_125_1	84_346_48	797_46_11	379_346_1	49_46_20	2226_17_1010	699_46_71	28_46_15	40_46_1	289_125_298	406_46_153	5_46_15	492_04_1	7_46_18	185_6_68	1403_46_69	546_04_60	282_46_42	362_125_77	409_346_1	408_46_9	201_6_4	752_346_17	202_125_1	469_125_312	1270_346_25	464_46_375
216_46_1	1306_46_107	215_125_61	1160_46_5	565_46_4	569_46_246	42_46_1	197_346_1	1783_46_271	766_46_174	45_17_1627	1786_46_44	332_46_24	60_46_1	99_46_1	111_46_77	65_46_1	66_46_82	90_346_247	177_46_1	279_346_21	80_46_1	490_46_115	172_125_1	84_346_44	797_46_9	379_346_1	49_46_20	2226_17_1018	699_46_68	28_46_15	40_46_1	289_125_281	406_46_150	5_46_19	492_04_1	7_46_23	185_6_62	1403_46_67	546_04_61	282_46_47	362_125_89	409_346_1	408_46_10	201_6_7	752_346_14	202_125_1	469_125_307	1270_346_26	464_46_364
216_46_1	1306_46_104	215_125_52	1160_46_6	565_46_6	569_46_249	42_46_1	197_346_1	1783_46_265	766_46_165	45_17_1651	1786_46_42	332_46_21	60_46_1	99_46_1	111_46_78	65_46_1	66_46_77	90_346_243	177_46_1	279_346_22	80_46_1	490_46_119	172_125_1	84_346_43	797_46_9	379_346_1	49_46_24	2226_17_1025	699_46_73	28_46_18	40_46_1	289_125_282	406_46_159	5_46_18	492_04_1	7_46_21	185_6_59	1403_46_69	546_04_61	282_46_42	362_125_80	409_346_1	408_46_12	201_6_7	752_346_12	202_125_1	469_125_300	1270_346_26	464_46_354
216_46_1	1306_46_96	215_125_45	1160_46_4	565_46_7	569_46_241	42_46_1	197_346_1	1783_46_267	766_46_168	45_17_1656	1786_46_42	332_46_21	60_46_1	99_46_1	111_46_76	65_46_1	66_46_73	90_346_245	177_46_1	279_346_22	80_46_1	490_46_126	172_125_1	84_346_42	797_46_9	379_346_1	49_46_26	2226_17_1012	699_46_75	28_46_18	40_46_1	289_125_299	406_46_165	5_46_19	492_04_1	7_46_19	185_6_54	1403_46_68	546_04_62	282_46_39	362_125_76	409_346_1	408_46_10	201_6_7	752_346_14	202_125_1	469_125_314	1270_346_27	464_46_351
216_46_1	1306_46_99	215_125_41	1160_46_3	565_46_5	569_46_250	42_46_1	197_346_1	1783_46_259	766_46_165	45_17_1678	1786_46_38	332_46_17	60_46_1	99_46_1	111_46_73	65_46_1	66_46_78	90_346_236	177_46_1	279_346_23	80_46_1	490_46_115	172_125_1	84_346_45	797_46_7	379_346_1	49_46_23	2226_17_1004	699_46_78	28_46_21	40_46_1	289_125_311	406_46_166	5_46_18	492_04_1	7_46_20	185_6_57	1403_46_74	546_04_66	282_46_39	362_125_76	409_346_1	408_46_11	201_6_6	752_346_16	202_125_1	469_125_330	1270_346_28	464_46_354
216_46_1	1306_46_106	215_125_37	1160_46_3	565_46_8	569_46_251	42_46_1	197_346_1	1783_46_258	766_46_168	45_17_1643	1786_46_41	332_46_16	60_46_1	99_46_1	111_46_75	65_46_1	66_46_83	90_346_231	177_46_1	279_346_23	80_46_1	490_46_120	172_125_1	84_346_45	797_46_5	379_346_1	49_46_20	2226_17_1006	699_46_79	28_46_21	40_46_1	289_125_327	406_46_166	5_46_21	492_04_1	7_46_18	185_6_51	1403_46_74	546_04_63	282_46_38	362_125_81	409_346_1	408_46_16	201_6_7	752_346_15	202_125_1	469_125_343	1270_346_31	464_46_351
216_46_1	1306_46_107	215_125_34	1160_46_3	565_46_8	569_46_264	42_46_1	197_346_1	1783_46_265	766_46_162	45_17_1643	1786_46_38	332_46_14	60_46_1	99_46_1	111_46_84	65_46_1	66_46_85	90_346_257	177_46_1	279_346_20	80_46_1	490_46_130	172_125_1	84_346_51	797_46_6	379_346_1	49_46_23	2226_17_992	699_46_79	28_46_17	40_46_1	289_125_291	406_46_167	5_46_22	492_04_1	7_46_19	185_6_51	1403_46_81	546_04_62	282_46_39	362_125_79	409_346_1	408_46_14	201_6_7	752_346_12	202_125_1	469_125_362	1270_346_41	464_46_350
216_46_1	1306_46_112	215_125_29	1160_46_4	565_46_5	569_46_270	42_46_1	197_346_1	1783_46_275	766_46_157	45_17_1610	1786_46_39	332_46_14	60_46_1	99_46_1	111_46_83	65_46_1	66_46_86	90_346_250	177_46_1	279_346_20	80_46_1	490_46_136	172_125_1	84_346_49	797_46_8	379_346_1	49_46_18	2226_17_999	699_46_70	28_46_18	40_46_1	289_125_282	406_46_176	5_46_21	492_04_1	7_46_19	185_6_50	1403_46_76	546_04_58	282_46_42	362_125_71	409_346_1	408_46_17	201_6_5	752_346_12	202_125_1	469_125_412	1270_346_38	464_46_356
216_46_1	1306_46_110	215_125_29	1160_46_5	565_46_8	569_46_255	42_46_1	197_346_1	1783_46_273	766_46_164	45_17_1616	1786_46_44	332_46_18	60_46_1	99_46_1	111_46_91	65_46_1	66_46_87	90_346_261	177_46_1	279_346_15	80_46_1	490_46_129	172_125_1	84_346_46	797_46_7	379_346_1	49_46_18	2226_17_1000	699_46_77	28_46_16	40_46_1	289_125_286	406_46_175	5_46_17	492_04_1	7_46_16	185_6_49	1403_46_78	546_04_64	282_46_46	362_125_72	409_346_1	408_46_17	201_6_4	752_346_14	202_125_1	469_125_399	1270_346_39	464_46_346
216_46_1	1306_46_103	215_125_33	1160_46_4	565_46_5	569_46_247	42_46_1	197_346_1	1783_46_265	766_46_166	45_17_1611	1786_46_43	332_46_22	60_46_1	99_46_1	111_46_85	65_46_1	66_46_86	90_346_285	177_46_1	279_346_16	80_46_1	490_46_117	172_125_1	84_346_40	797_46_4	379_346_1	49_46_16	2226_17_988	699_46_68	28_46_14	40_46_1	289_125_290	406_46_174	5_46_20	492_04_1	7_46_19	185_6_45	1403_46_81	546_04_59	282_46_48	362_125_60	409_346_1	408_46_21	201_6_4	752_346_13	202_125_1	469_125_408	1270_346_41	464_46_340
216_46_1	1306_46_101	215_125_32	1160_46_4	565_46_4	569_46_242	42_46_1	197_346_1	1783_46_275	766_46_157	45_17_1581	1786_46_45	332_46_19	60_46_1	99_46_1	111_46_82	65_46_1	66_46_87	90_346_295	177_46_1	279_346_16	80_46_1	490_46_116	172_125_1	84_346_37	797_46_8	379_346_1	49_46_18	2226_17_1003	699_46_65	28_46_13	40_46_1	289_125_294	406_46_163	5_46_19	492_04_1	7_46_19	185_6_38	1403_46_79	546_04_60	282_46_51	362_125_55	409_346_1	408_46_17	201_6_5	752_346_13	202_125_1	469_125_409	1270_346_43	464_46_360
216_46_1	1306_46_97	215_125_29	1160_46_3	565_46_3	569_46_252	42_46_1	197_346_1	1783_46_262	766_46_163	45_17_1581	1786_46_43	332_46_22	60_46_1	99_46_1	111_46_89	65_46_1	66_46_85	90_346_291	177_46_1	279_346_16	80_46_1	490_46_117	172_125_1	84_346_41	797_46_10	379_346_1	49_46_20	2226_17_981	699_46_66	28_46_16	40_46_1	289_125_303	406_46_156	5_46_17	492_04_1	7_46_21	185_6_36	1403_46_76	546_04_56	282_46_51	362_125_59	409_346_1	408_46_17	201_6_5	752_346_18	202_125_1	469_125_404	1270_346_42	464_46_349
216_46_1	1306_46_101	215_125_26	1160_46_5	565_46_2	569_46_252	42_46_1	197_346_1	1783_46_257	766_46_153	45_17_1583	1786_46_41	332_46_27	60_46_1	99_46_1	111_46_95	65_46_1	66_46_86	90_346_280	177_46_1	279_346_19	80_46_1	490_46_110	172_125_1	84_346_33	797_46_9	379_346_1	49_46_18	2226_17_986	699_46_59	28_46_15	40_46_1	289_125_326	406_46_158	5_46_16	492_04_1	7_46_19	185_6_40	1403_46_80	546_04_52	282_46_59	362_125_56	409_346_1	408_46_17	201_6_6	752_346_22	202_125_1	469_125_419	1270_346_45	464_46_364
216_46_1	1306_46_98	215_125_17	1160_46_5	565_46_2	569_46_249	42_46_1	197_346_1	1783_46_266	766_46_158	45_17_1539	1786_46_37	332_46_33	60_46_1	99_46_1	111_46_93	65_46_1	66_46_90	90_346_285	177_46_1	279_346_14	80_46_1	490_46_105	172_125_1	84_346_37	797_46_7	379_346_1	49_46_19	2226_17_979	699_46_53	28_46_14	40_46_1	289_125_354	406_46_159	5_46_14	492_04_1	7_46_19	185_6_39	1403_46_81	546_04_58	282_46_62	362_125_59	409_346_1	408_46_16	201_6_5	752_346_21	202_125_1	469_125_430	1270_346_40	464_46_367
216_46_1	1306_46_95	215_125_16	1160_46_5	565_46_1	569_46_251	42_46_1	197_346_1	1783_46_256	766_46_146	45_17_1514	1786_46_34	332_46_40	60_46_1	99_46_1	111_46_93	65_46_1	66_46_91	90_346_282	177_46_1	279_346_16	80_46_1	490_46_98	172_125_1	84_346_42	797_46_5	379_346_1	49_46_17	2226_17_992	699_46_51	28_46_12	40_46_1	289_125_361	406_46_157	5_46_15	492_04_1	7_46_22	185_6_41	1403_46_73	546_04_63	282_46_63	362_125_67	409_346_1	408_46_19	201_6_6	752_346_23	202_125_1	469_125_436	1270_346_34	464_46_347
216_46_1	1306_46_97	215_125_17	1160_46_6	565_46_1	569_46_243	42_46_1	197_346_1	1783_46_248	766_46_143	45_17_1530	1786_46_37	332_46_44	60_46_1	99_46_1	111_46_87	65_46_1	66_46_88	90_346_268	177_46_1	279_346_13	80_46_1	490_46_92	172_125_1	84_346_46	797_46_2	379_346_1	49_46_18	2226_17_1030	699_46_59	28_46_12	40_46_1	289_125_351	406_46_154	5_46_12	492_04_1	7_46_20	185_6_37	1403_46_77	546_04_60	282_46_63	362_125_64	409_346_1	408_46_18	201_6_10	752_346_28	202_125_1	469_125_416	1270_346_35	464_46_352
216_46_1	1306_46_95	215_125_12	1160_46_5	565_46_1	569_46_236	42_46_1	197_346_1	1783_46_242	766_46_156	45_17_1544	1786_46_33	332_46_50	60_46_1	99_46_1	111_46_91	65_46_1	66_46_88	90_346_267	177_46_1	279_346_12	80_46_1	490_46_86	172_125_1	84_346_46	797_46_3	379_346_1	49_46_14	2226_17_1054	699_46_50	28_46_11	40_46_1	289_125_339	406_46_141	5_46_12	492_04_1	7_46_23	185_6_41	1403_46_76	546_04_65	282_46_67	362_125_68	409_346_1	408_46_17	201_6_13	752_346_31	202_125_1	469_125_407	1270_346_35	464_46_355
216_46_1	1306_46_87	215_125_8	1160_46_8	565_46_2	569_46_227	42_46_1	197_346_1	1783_46_255	766_46_157	45_17_1551	1786_46_36	332_46_47	60_46_1	99_46_1	111_46_93	65_46_1	66_46_92	90_346_270	177_46_1	279_346_16	80_46_1	490_46_88	172_125_1	84_346_46	797_46_5	379_346_1	49_46_15	2226_17_1084	699_46_52	28_46_10	40_46_1	289_125_344	406_46_145	5_46_13	492_04_1	7_46_20	185_6_40	1403_46_71	546_04_62	282_46_71	362_125_89	409_346_1	408_46_19	201_6_16	752_346_31	202_125_1	469_125_379	1270_346_38	464_46_366
216_46_1	1306_46_91	215_125_5	1160_46_8	565_46_1	569_46_224	42_46_1	197_346_1	1783_46_249	766_46_161	45_17_1632	1786_46_37	332_46_45	60_46_1	99_46_1	111_46_99	65_46_1	66_46_86	90_346_258	177_46_1	279_346_16	80_46_1	490_46_94	172_125_1	84_346_44	797_46_7	379_346_1	49_46_13	2226_17_1088	699_46_49	28_46_8	40_46_1	289_125_332	406_46_143	5_46_11	492_04_1	7_46_19	185_6_43	1403_46_64	546_04_54	282_46_75	362_125_78	409_346_1	408_46_22	201_6_17	752_346_30	202_125_1	469_125_359	1270_346_34	464_46_347
216_46_1	1306_46_86	215_125_5	1160_46_6	569_46_220	42_46_1	197_346_1	1783_46_255	766_46_164	45_17_1652	1786_46_35	332_46_45	60_46_1	99_46_1	111_46_106	65_46_1	66_46_84	90_346_265	177_46_1	279_346_14	80_46_1	490_46_100	172_125_1	84_346_45	797_46_11	379_346_1	49_46_15	2226_17_1070	699_46_40	28_46_11	40_46_1	289_125_345	406_46_132	5_46_11	492_04_1	7_46_18	185_6_45	1403_46_60	546_04_51	282_46_75	362_125_85	409_346_1	408_46_23	201_6_16	752_346_27	202_125_1	469_125_361	1270_346_27	464_46_342	715_04_93
216_46_1	1306_46_82	215_125_2	1160_46_6	569_46_217	42_46_1	197_346_1	1783_46_259	766_46_172	45_17_1633	1786_46_31	332_46_45	60_46_1	99_46_1	111_46_104	65_46_1	66_46_81	90_346_274	177_46_1	279_346_14	80_46_1	490_46_112	172_125_1	84_346_47	797_46_9	379_346_1	49_46_15	2226_17_1057	699_46_45	28_46_11	40_46_1	289_125_344	406_46_126	5_46_10	492_04_1	7_46_18	185_6_47	1403_46_60	546_04_57	282_46_76	362_125_98	409_346_1	408_46_22	201_6_13	752_346_26	202_125_1	469_125_341	1270_346_29	464_46_345	715_04_93
216_46_1	1306_46_89	45_17_1614	1160_46_6	569_46_223	42_46_1	197_346_1	1783_46_250	766_46_171	988_46_24	1786_46_28	332_46_44	60_46_1	99_46_1	111_46_106	65_46_1	66_46_86	90_346_274	177_46_1	279_346_12	80_46_1	490_46_114	172_125_1	84_346_50	797_46_11	379_346_1	49_46_15	2226_17_1062	699_46_39	28_46_11	40_46_1	289_125_353	406_46_120	5_46_10	492_04_1	7_46_17	185_6_46	1403_46_60	546_04_63	282_46_66	362_125_91	409_346_1	408_46_25	201_6_12	752_346_29	202_125_1	469_125_358	1270_346_31	464_46_347	715_04_93
216_46_1	1306_46_77	45_17_1595	1160_46_6	569_46_230	42_46_1	197_346_1	1783_46_257	766_46_167	988_46_21	1786_46_28	332_46_42	60_46_1	99_46_1	111_46_104	65_46_1	66_46_87	90_346_291	177_46_1	279_346_12	80_46_1	490_46_125	172_125_1	84_346_49	797_46_8	379_346_1	49_46_17	2226_17_1092	699_46_37	28_46_10	40_46_1	289_125_351	406_46_124	5_46_11	492_04_1	7_46_18	185_6_50	1403_46_62	546_04_64	282_46_68	362_125_77	409_346_1	408_46_31	201_6_11	752_346_28	202_125_1	469_125_352	1270_346_30	464_46_324	715_04_89
216_46_1	1306_46_73	45_17_1603	1160_46_7	569_46_234	42_46_1	197_346_1	1783_46_270	766_46_172	988_46_22	1786_46_22	332_46_36	60_46_1	99_46_1	111_46_109	65_46_1	66_46_85	90_346_289	177_46_1	279_346_13	80_46_1	490_46_119	172_125_1	84_346_51	797_46_8	379_346_1	49_46_16	2226_17_1101	699_46_29	28_46_9	40_46_1	289_125_347	406_46_113	5_46_11	492_04_1	7_46_21	185_6_50	1403_46_66	546_04_59	282_46_76	362_125_75	409_346_1	408_46_30	201_6_10	752_346_28	202_125_1	469_125_349	1270_346_23	464_46_329	715_04_85
216_46_1	1306_46_74	45_17_1559	1160_46_9	569_46_244	42_46_1	197_346_1	1783_46_254	766_46_176	988_46_19	1786_46_17	332_46_39	60_46_1	99_46_1	111_46_107	65_46_1	66_46_90	90_346_295	177_46_1	279_346_15	80_46_1	490_46_138	172_125_1	84_346_46	797_46_7	379_346_1	49_46_16	2226_17_1129	699_46_24	28_46_12	40_46_1	289_125_334	406_46_121	5_46_11	492_04_1	7_46_20	185_6_49	1403_46_68	546_04_60	282_46_79	362_125_69	409_346_1	408_46_31	201_6_13	752_346_31	202_125_1	469_125_361	1270_346_20	464_46_345	715_04_91
216_46_1	1306_46_71	45_17_1582	1160_46_10	569_46_247	42_46_1	197_346_1	1783_46_256	766_46_175	988_46_19	1786_46_23	332_46_33	60_46_1	99_46_1	111_46_103	65_46_1	66_46_86	90_346_303	177_46_1	279_346_15	80_46_1	490_46_121	172_125_1	84_346_42	797_46_7	379_346_1	49_46_18	2226_17_1153	699_46_18	28_46_14	40_46_1	289_125_335	406_46_112	5_46_13	492_04_1	7_46_16	185_6_56	1403_46_63	546_04_58	282_46_85	362_125_65	409_346_1	408_46_30	201_6_9	752_346_35	202_125_1	469_125_355	1270_346_20	464_46_337	715_04_90
216_46_1	1306_46_62	45_17_1581	1160_46_8	569_46_254	42_46_1	197_346_1	1783_46_273	766_46_173	988_46_18	1786_46_21	332_46_34	60_46_1	99_46_1	111_46_104	65_46_1	66_46_82	90_346_301	177_46_1	279_346_14	80_46_1	490_46_127	172_125_1	84_346_36	797_46_5	379_346_1	49_46_15	2226_17_1184	699_46_15	28_46_12	40_46_1	289_125_342	406_46_119	5_46_14	492_04_1	7_46_14	185_6_57	1403_46_64	546_04_60	282_46_85	362_125_59	409_346_1	408_46_35	201_6_10	752_346_36	202_125_1	469_125_351	1270_346_19	464_46_330	715_04_89
216_46_1	1306_46_58	45_17_1556	1160_46_7	569_46_265	42_46_1	197_346_1	1783_46_272	766_46_158	988_46_19	1786_46_19	332_46_33	60_46_1	99_46_1	111_46_105	66_46_77	90_346_290	177_46_1	279_346_18	80_46_1	490_46_119	172_125_1	84_346_31	797_46_9	379_346_1	49_46_15	2226_17_1222	699_46_15	28_46_14	40_46_1	289_125_350	406_46_113	5_46_14	492_04_1	7_46_16	185_6_59	1403_46_60	546_04_63	282_46_100	362_125_59	409_346_1	408_46_33	201_6_12	752_346_35	202_125_1	469_125_339	1270_346_18	464_46_339	715_04_86	1331_46_5
216_46_1	1306_46_54	45_17_1567	1160_46_6	569_46_256	42_46_1	197_346_1	1783_46_268	766_46_163	988_46_15	1786_46_19	332_46_30	60_46_1	99_46_1	111_46_114	66_46_81	90_346_298	177_46_1	279_346_19	80_46_1	490_46_115	172_125_1	84_346_30	797_46_12	379_346_1	49_46_16	2226_17_1239	699_46_14	28_46_17	40_46_1	289_125_339	406_46_117	5_46_12	492_04_1	7_46_17	185_6_64	1403_46_46	546_04_65	282_46_103	362_125_54	409_346_1	408_46_28	201_6_9	752_346_33	202_125_1	469_125_346	1270_346_21	464_46_334	715_04_88	1331_46_3
216_46_1	1306_46_53	45_17_1548	1160_46_6	569_46_272	42_46_1	197_346_1	1783_46_252	766_46_176	988_46_17	1786_46_20	332_46_28	60_46_1	99_46_1	111_46_110	66_46_77	90_346_306	177_46_1	279_346_20	80_46_1	490_46_131	172_125_1	84_346_27	797_46_15	379_346_1	49_46_17	2226_17_1236	699_46_9	28_46_17	40_46_1	289_125_328	406_46_112	5_46_10	492_04_1	7_46_17	185_6_55	1403_46_44	546_04_68	282_46_104	362_125_46	409_346_1	408_46_31	201_6_7	752_346_30	202_125_1	469_125_376	1270_346_16	464_46_341	715_04_92	1331_46_3
216_46_1	1306_46_52	45_17_1564	1160_46_6	569_46_265	42_46_1	197_346_1	1783_46_243	766_46_185	988_46_20	1786_46_20	332_46_24	60_46_1	99_46_1	111_46_102	66_46_76	90_346_318	177_46_1	279_346_23	80_46_1	490_46_131	172_125_1	84_346_28	797_46_13	379_346_1	49_46_20	2226_17_1205	699_46_7	28_46_12	40_46_1	289_125_346	406_46_103	5_46_11	492_04_1	7_46_16	185_6_56	1403_46_45	546_04_62	282_46_93	362_125_39	409_346_1	408_46_34	201_6_7	752_346_29	202_125_1	469_125_378	1270_346_12	464_46_348	715_04_92	1331_46_4
216_46_1	1306_46_55	45_17_1563	1160_46_5	569_46_275	42_46_1	197_346_1	1783_46_234	766_46_188	988_46_18	1786_46_21	332_46_24	60_46_1	99_46_1	111_46_97	66_46_79	90_346_333	177_46_1	279_346_20	80_46_1	490_46_136	172_125_1	84_346_31	797_46_16	379_346_1	49_46_23	2226_17_1198	699_46_6	28_46_13	40_46_1	289_125_351	406_46_100	5_46_8	492_04_1	7_46_17	185_6_57	1403_46_44	546_04_63	282_46_85	362_125_38	409_346_1	408_46_35	201_6_7	752_346_27	202_125_1	469_125_379	1270_346_15	464_46_359	715_04_98	1331_46_7
216_46_1	1306_46_62	45_17_1557	1160_46_5	569_46_267	42_46_1	197_346_1	1783_46_237	766_46_186	988_46_17	1786_46_17	332_46_25	60_46_1	99_46_1	111_46_99	66_46_74	90_346_342	177_46_1	279_346_18	80_46_1	490_46_122	172_125_1	84_346_26	797_46_15	379_346_1	49_46_25	2226_17_1197	699_46_7	28_46_14	40_46_1	289_125_351	406_46_101	5_46_8	492_04_1	7_46_16	185_6_49	1403_46_49	546_04_71	282_46_88	362_125_37	409_346_1	408_46_34	201_6_6	752_346_24	202_125_1	469_125_395	1270_346_17	464_46_362	715_04_96	1331_46_6
216_46_1	1306_46_63	45_17_1550	1160_46_4	569_46_264	42_46_1	197_346_1	1783_46_243	766_46_196	988_46_18	1786_46_16	332_46_23	60_46_1	99_46_1	111_46_93	66_46_76	90_346_345	177_46_1	279_346_13	80_46_1	490_46_115	172_125_1	84_346_18	797_46_17	379_346_1	49_46_25	2226_17_1215	699_46_7	28_46_13	40_46_1	289_125_361	406_46_106	5_46_9	492_04_1	7_46_18	185_6_55	1403_46_54	546_04_72	282_46_99	362_125_41	409_346_1	408_46_31	201_6_7	752_346_23	202_125_1	469_125_416	1270_346_18	464_46_354	715_04_95	1331_46_2
1306_46_61	45_17_1560	1160_46_4	569_46_259	42_46_1	197_346_1	1783_46_242	766_46_194	988_46_21	1786_46_16	332_46_24	60_46_1	99_46_1	111_46_97	66_46_78	90_346_346	177_46_1	279_346_14	80_46_1	490_46_104	172_125_1	84_346_18	797_46_13	379_346_1	49_46_25	2226_17_1209	699_46_6	28_46_10	40_46_1	289_125_369	406_46_112	5_46_8	492_04_1	7_46_21	185_6_51	1403_46_62	546_04_73	282_46_101	362_125_48	409_346_1	408_46_38	201_6_7	752_346_28	202_125_1	469_125_395	1270_346_20	464_46_352	715_04_87	671_46_1	149_46_12
1306_46_60	45_17_1577	1160_46_4	569_46_254	42_46_1	197_346_1	1783_46_246	766_46_192	988_46_19	1786_46_15	332_46_19	60_46_1	99_46_1	111_46_105	66_46_69	90_346_336	177_46_1	279_346_13	80_46_1	490_46_102	172_125_1	84_346_19	797_46_6	379_346_1	49_46_24	2226_17_1213	699_46_6	28_46_9	40_46_1	289_125_370	406_46_108	5_46_6	492_04_1	7_46_22	185_6_51	1403_46_62	546_04_75	282_46_93	362_125_55	409_346_1	408_46_35	201_6_5	752_346_31	202_125_1	469_125_397	1270_346_19	464_46_331	715_04_80	671_46_1	149_46_14
1306_46_63	45_17_1620	1160_46_3	569_46_248	42_46_1	197_346_1	1783_46_262	766_46_192	988_46_11	1786_46_13	332_46_23	60_46_1	99_46_1	111_46_112	66_46_73	90_346_339	177_46_1	279_346_13	80_46_1	490_46_109	172_125_1	84_346_14	797_46_7	379_346_1	49_46_23	2226_17_1209	699_46_4	28_46_9	40_46_1	289_125_353	406_46_112	5_46_8	492_04_1	7_46_18	185_6_48	1403_46_61	546_04_79	282_46_89	362_125_64	409_346_1	408_46_39	201_6_7	752_346_31	202_125_1	469_125_364	1270_346_18	464_46_328	715_04_75	671_46_1	149_46_14
1306_46_66	45_17_1621	1160_46_3	569_46_252	42_46_1	197_346_1	1783_46_260	766_46_195	988_46_12	1786_46_13	332_46_22	60_46_1	99_46_1	111_46_102	66_46_77	90_346_331	177_46_1	279_346_13	80_46_1	490_46_118	172_125_1	84_346_13	797_46_6	379_346_1	49_46_23	2226_17_1193	699_46_3	28_46_8	40_46_1	289_125_369	406_46_113	5_46_8	492_04_1	7_46_17	185_6_45	1403_46_56	546_04_78	282_46_82	362_125_63	409_346_1	408_46_40	201_6_6	752_346_27	202_125_1	469_125_343	1270_346_24	464_46_323	715_04_80	671_46_1	149_46_14
1306_46_63	45_17_1618	1160_46_2	569_46_259	42_46_1	197_346_1	1783_46_266	766_46_201	988_46_12	1786_46_11	332_46_21	60_46_1	99_46_1	111_46_98	66_46_76	90_346_317	177_46_1	279_346_17	80_46_1	490_46_107	172_125_1	84_346_17	797_46_7	379_346_1	49_46_20	2226_17_1190	699_46_3	28_46_6	40_46_1	289_125_365	406_46_110	5_46_5	492_04_1	7_46_17	185_6_44	1403_46_58	546_04_72	282_46_84	362_125_53	409_346_1	408_46_39	201_6_4	752_346_29	202_125_1	469_125_348	1270_346_29	464_46_334	715_04_77	671_46_1	149_46_13
1306_46_58	45_17_1641	1160_46_3	569_46_252	42_46_1	197_346_1	1783_46_286	766_46_199	988_46_12	1786_46_14	332_46_24	60_46_1	99_46_1	111_46_97	66_46_67	90_346_325	177_46_1	279_346_14	80_46_1	490_46_119	172_125_1	84_346_14	797_46_7	379_346_1	49_46_20	2226_17_1179	699_46_2	28_46_7	40_46_1	289_125_379	406_46_102	5_46_7	492_04_1	7_46_15	185_6_52	1403_46_60	546_04_76	282_46_81	362_125_63	409_346_1	408_46_37	201_6_4	752_346_32	202_125_1	469_125_330	1270_346_28	464_46_356	715_04_71	671_46_1	149_46_10
1306_46_48	45_17_1673	1160_46_1	569_46_251	42_46_1	197_346_1	1783_46_289	766_46_200	988_46_9	1786_46_13	332_46_19	60_46_1	99_46_1	111_46_104	66_46_67	90_346_328	177_46_1	279_346_15	80_46_1	490_46_119	172_125_1	84_346_12	797_46_6	379_346_1	49_46_21	2226_17_1199	699_46_1	28_46_6	40_46_1	289_125_381	406_46_100	5_46_8	492_04_1	7_46_17	185_6_54	1403_46_56	546_04_74	282_46_78	362_125_69	409_346_1	408_46_37	201_6_2	752_346_31	202_125_1	469_125_337	1270_346_25	464_46_344	715_04_73	671_46_1	149_46_9
1306_46_46	45_17_1670	1160_46_2	569_46_243	42_46_1	197_346_1	1783_46_288	766_46_205	988_46_12	1786_46_13	332_46_19	60_46_1	99_46_1	111_46_102	66_46_64	90_346_318	177_46_1	279_346_9	80_46_1	490_46_120	172_125_1	84_346_13	797_46_6	379_346_1	49_46_25	2226_17_1199	699_46_1	28_46_4	40_46_1	289_125_387	406_46_99	5_46_9	492_04_1	7_46_18	185_6_47	1403_46_60	546_04_82	282_46_79	362_125_62	409_346_1	408_46_38	201_6_3	752_346_25	202_125_1	469_125_331	1270_346_34	464_46_330	715_04_65	671_46_1	149_46_10
1306_46_43	45_17_1684	1160_46_3	569_46_252	42_46_1	197_346_1	1783_46_280	766_46_201	988_46_12	1786_46_19	332_46_20	60_46_1	99_46_1	111_46_103	66_46_70	90_346_334	177_46_1	279_346_9	80_46_1	490_46_123	172_125_1	84_346_13	797_46_9	379_346_1	49_46_23	2226_17_1170	699_46_2	28_46_2	40_46_1	289_125_407	406_46_98	5_46_8	492_04_1	7_46_16	185_6_56	1403_46_66	546_04_85	282_46_67	362_125_58	409_346_1	408_46_31	201_6_3	752_346_23	202_125_1	469_125_333	1270_346_32	464_46_313	715_04_60	671_46_1	149_46_8
1306_46_44	45_17_1714	1160_46_3	569_46_252	42_46_1	197_346_1	1783_46_276	766_46_201	988_46_9	1786_46_23	332_46_20	60_46_1	99_46_1	111_46_107	66_46_66	90_346_331	177_46_1	279_346_11	80_46_1	490_46_120	172_125_1	84_346_13	797_46_8	379_346_1	49_46_19	2226_17_1130	699_46_2	28_46_2	40_46_1	289_125_402	406_46_89	5_46_7	492_04_1	7_46_17	185_6_51	1403_46_73	546_04_87	282_46_55	362_125_49	409_346_1	408_46_34	201_6_4	752_346_22	202_125_1	469_125_340	1270_346_33	464_46_305	715_04_64	671_46_1	149_46_9
1306_46_43	45_17_1763	1160_46_3	569_46_251	42_46_1	197_346_1	1783_46_275	766_46_207	988_46_9	1786_46_23	332_46_21	60_46_1	99_46_1	111_46_114	66_46_69	90_346_356	177_46_1	279_346_10	80_46_1	490_46_121	172_125_1	84_346_11	797_46_9	379_346_1	49_46_22	2226_17_1100	699_46_3	28_46_2	40_46_1	289_125_396	406_46_94	5_46_8	492_04_1	7_46_16	185_6_43	1403_46_78	546_04_86	282_46_52	362_125_51	409_346_1	408_46_29	201_6_4	752_346_22	202_125_1	469_125_339	1270_346_34	464_46_319	715_04_63	671_46_1	149_46_7
1306_46_40	45_17_1806	1160_46_2	569_46_246	42_46_1	197_346_1	1783_46_277	766_46_207	988_46_9	1786_46_25	332_46_19	60_46_1	99_46_1	111_46_111	66_46_66	90_346_368	177_46_1	279_346_7	80_46_1	490_46_113	172_125_1	84_346_11	797_46_10	379_346_1	49_46_20	2226_17_1093	699_46_1	28_46_2	40_46_1	289_125_378	406_46_105	5_46_7	492_04_1	7_46_19	185_6_35	1403_46_80	546_04_87	282_46_53	362_125_41	409_346_1	408_46_35	201_6_4	752_346_21	202_125_1	469_125_346	1270_346_27	464_46_310	715_04_62	671_46_1	149_46_11
1306_46_39	45_17_1820	1160_46_3	569_46_247	42_46_1	197_346_1	1783_46_285	766_46_198	988_46_5	1786_46_28	332_46_18	60_46_1	99_46_1	111_46_114	66_46_54	90_346_397	177_46_1	279_346_13	80_46_1	490_46_111	172_125_1	84_346_10	797_46_10	379_346_1	49_46_18	2226_17_1093	699_46_1	28_46_2	40_46_1	289_125_353	406_46_105	5_46_6	492_04_1	7_46_15	185_6_37	1403_46_84	546_04_81	282_46_51	362_125_40	409_346_1	408_46_34	201_6_4	752_346_21	202_125_1	469_125_341	1270_346_26	464_46_319	715_04_64	671_46_1	149_46_11
1306_46_45	1160_46_3	569_46_265	42_46_1	197_346_1	1783_46_288	766_46_208	988_46_5	1786_46_26	332_46_14	60_46_1	99_46_1	111_46_115	66_46_52	90_346_394	278_46_1	279_346_11	80_46_1	490_46_116	172_125_1	84_346_9	797_46_6	379_346_1	49_46_20	2226_17_1074	45_17_1822	28_46_3	40_46_1	289_125_369	406_46_109	5_46_6	492_04_1	7_46_19	185_6_30	1403_46_95	546_04_77	282_46_49	362_125_40	409_346_1	408_46_33	201_6_6	752_346_23	202_125_1	469_125_320	1270_346_27	464_46_318	715_04_67	671_46_1	149_46_10	120_46_140
1306_46_45	1160_46_2	569_46_263	42_46_1	197_346_1	1783_46_280	766_46_212	988_46_5	1786_46_30	332_46_15	60_46_1	99_46_1	111_46_113	66_46_51	90_346_378	278_46_1	279_346_9	80_46_1	490_46_116	172_125_1	84_346_8	797_46_4	379_346_1	49_46_18	2226_17_1087	45_17_1826	28_46_4	40_46_1	289_125_371	406_46_107	5_46_6	492_04_1	7_46_19	185_6_35	1403_46_105	546_04_76	282_46_54	362_125_29	409_346_1	408_46_24	201_6_5	752_346_24	202_125_1	469_125_315	1270_346_22	464_46_335	715_04_65	671_46_1	149_46_12	120_46_139
1306_46_47	1160_46_1	569_46_255	42_46_1	197_346_1	1783_46_282	766_46_212	988_46_5	1786_46_28	332_46_14	60_46_1	99_46_1	111_46_115	66_46_45	90_346_383	278_46_1	279_346_11	80_46_1	490_46_123	172_125_1	84_346_8	797_46_6	379_346_1	49_46_20	2226_17_1056	45_17_1856	28_46_3	40_46_1	289_125_349	406_46_103	5_46_8	492_04_1	7_46_17	185_6_37	1403_46_108	546_04_84	282_46_54	362_125_35	409_346_1	408_46_24	201_6_6	752_346_28	202_125_1	469_125_308	1270_346_21	464_46_329	715_04_62	671_46_1	149_46_14	120_46_132
1306_46_48	1160_46_2	569_46_251	42_46_1	197_346_1	1783_46_285	766_46_217	988_46_5	1786_46_25	332_46_16	60_46_1	99_46_1	111_46_115	66_46_46	90_346_377	278_46_1	279_346_18	80_46_1	490_46_127	172_125_1	84_346_11	797_46_4	379_346_1	49_46_18	2226_17_1073	45_17_1839	28_46_3	40_46_1	289_125_332	406_46_101	5_46_6	492_04_1	7_46_17	185_6_37	1403_46_103	546_04_82	282_46_56	362_125_34	409_346_1	408_46_21	201_6_6	752_346_29	202_125_1	469_125_291	1270_346_20	464_46_333	715_04_64	671_46_1	149_46_17	120_46_132
1306_46_51	1160_46_1	569_46_251	42_46_1	197_346_1	1783_46_287	766_46_226	988_46_5	1786_46_31	332_46_15	60_46_1	99_46_1	111_46_108	66_46_46	90_346_353	278_46_1	279_346_20	80_46_1	490_46_125	172_125_1	84_346_14	797_46_1	379_346_1	49_46_18	2226_17_1114	45_17_1826	28_46_2	40_46_1	289_125_333	406_46_101	5_46_4	492_04_1	7_46_16	185_6_44	1403_46_98	546_04_83	282_46_58	362_125_29	409_346_1	408_46_19	201_6_6	752_346_24	202_125_1	469_125_266	1270_346_22	464_46_331	715_04_65	671_46_1	149_46_14	120_46_128
1306_46_55	212_46_1	569_46_255	42_46_1	197_346_1	1783_46_278	766_46_214	988_46_3	1786_46_31	332_46_12	60_46_1	99_46_1	111_46_108	66_46_46	90_346_352	278_46_1	279_346_30	80_46_1	490_46_129	172_125_1	84_346_16	797_46_1	379_346_1	49_46_21	2226_17_1112	45_17_1789	28_46_4	40_46_1	289_125_360	406_46_104	5_46_3	492_04_1	7_46_15	185_6_42	1403_46_89	546_04_90	282_46_59	362_125_26	409_346_1	408_46_14	201_6_7	752_346_25	202_125_1	469_125_284	1270_346_25	464_46_332	715_04_58	671_46_1	149_46_16	120_46_123
1306_46_56	212_46_1	569_46_258	42_46_1	197_346_1	1783_46_278	766_46_224	988_46_5	1786_46_32	332_46_12	60_46_1	99_46_1	111_46_110	66_46_45	90_346_356	278_46_1	279_346_31	80_46_1	490_46_117	172_125_1	84_346_18	797_46_2	379_346_1	49_46_20	2226_17_1132	45_17_1783	28_46_4	40_46_1	289_125_357	406_46_96	5_46_3	492_04_1	7_46_16	185_6_48	1403_46_89	546_04_83	282_46_60	362_125_14	409_346_1	408_46_12	201_6_5	752_346_27	202_125_1	469_125_278	1270_346_31	464_46_336	715_04_61	671_46_1	149_46_15	120_46_123
1306_46_50	212_46_1	569_46_243	42_46_1	197_346_1	1783_46_284	766_46_223	988_46_4	1786_46_34	332_46_13	60_46_1	99_46_1	111_46_113	66_46_39	90_346_351	278_46_1	279_346_32	80_46_1	490_46_113	172_125_1	84_346_20	797_46_2	379_346_1	49_46_19	2226_17_1133	45_17_1801	28_46_2	40_46_1	289_125_359	406_46_101	5_46_3	492_04_1	7_46_18	185_6_43	1403_46_89	546_04_77	282_46_70	362_125_5	409_346_1	408_46_11	201_6_4	752_346_25	202_125_1	469_125_279	1270_346_33	464_46_336	715_04_62	671_46_1	149_46_14	120_46_120
1306_46_46	212_46_1	569_46_244	42_46_1	197_346_1	1783_46_279	766_46_219	988_46_3	1786_46_32	332_46_17	60_46_1	99_46_1	111_46_112	66_46_38	90_346_340	278_46_1	279_346_28	80_46_1	490_46_106	172_125_1	84_346_23	797_46_1	379_346_1	49_46_20	2226_17_1135	45_17_1823	28_46_2	40_46_1	289_125_371	406_46_98	5_46_3	492_04_1	7_46_19	185_6_44	1403_46_86	546_04_68	282_46_71	362_125_2	409_346_1	408_46_12	201_6_3	752_346_26	202_125_1	469_125_295	1270_346_31	464_46_321	715_04_65	671_46_1	149_46_17	120_46_113
1306_46_47	212_46_1	569_46_235	42_46_1	197_346_1	1783_46_267	766_46_209	1786_46_29	332_46_19	60_46_1	99_46_1	111_46_104	66_46_37	90_346_354	278_46_1	279_346_23	80_46_1	490_46_104	172_125_1	84_346_23	379_346_1	49_46_20	2226_17_1125	45_17_1812	28_46_1	40_46_1	289_125_400	406_46_97	5_46_4	492_04_1	7_46_24	185_6_40	1403_46_90	546_04_73	282_46_77	362_125_1	408_46_11	752_346_25	202_125_1	469_125_290	1270_346_28	464_46_313	715_04_71	671_46_1	149_46_17	120_46_121	122_046_4	103_46_1	442_46_11	314_46_49
1306_46_43	212_46_1	569_46_237	42_46_1	197_346_1	1783_46_274	766_46_198	1786_46_32	332_46_20	60_46_1	99_46_1	111_46_108	66_46_31	90_346_362	278_46_1	279_346_22	80_46_1	490_46_111	84_346_18	379_346_1	49_46_21	2226_17_1133	45_17_1848	28_46_1	40_46_1	289_125_410	406_46_91	5_46_3	492_04_1	7_46_29	185_6_40	1403_46_93	546_04_71	282_46_82	408_46_12	752_346_23	202_125_1	469_125_290	1270_346_30	464_46_314	715_04_72	671_46_1	149_46_19	120_46_117	122_046_4	103_46_1	442_46_14	314_46_44	10_46_1	786_46_61
1306_46_45	212_46_1	569_46_242	42_46_1	197_346_1	1783_46_261	766_46_189	1786_46_30	332_46_22	60_46_1	99_46_1	111_46_113	66_46_27	90_346_372	278_46_1	279_346_23	80_46_1	490_46_119	84_346_15	379_346_1	49_46_22	2226_17_1133	45_17_1815	28_46_1	40_46_1	289_125_401	406_46_87	5_46_3	492_04_1	7_46_28	185_6_38	1403_46_94	546_04_65	282_46_97	408_46_12	752_346_22	202_125_1	469_125_266	1270_346_27	464_46_307	715_04_66	671_46_1	149_46_20	120_46_122	122_046_4	103_46_2	442_46_13	314_46_46	10_46_1	786_46_61
1306_46_40	212_46_1	569_46_246	42_46_1	197_346_1	1783_46_261	766_46_181	1786_46_28	332_46_22	60_46_1	99_46_1	111_46_115	66_46_29	90_346_363	278_46_1	279_346_27	80_46_1	490_46_115	84_346_18	379_346_1	49_46_23	2226_17_1132	45_17_1823	28_46_1	40_46_1	289_125_425	406_46_86	5_46_3	492_04_1	7_46_29	185_6_31	1403_46_98	546_04_69	282_46_100	408_46_12	752_346_21	202_125_1	469_125_239	1270_346_26	464_46_305	715_04_69	671_46_1	149_46_19	120_46_116	122_046_4	103_46_2	442_46_14	314_46_44	10_46_1	786_46_66
1306_46_39	212_46_1	569_46_243	42_46_1	197_346_1	1783_46_262	766_46_182	1786_46_29	332_46_19	60_46_1	99_46_1	111_46_108	66_46_24	90_346_339	278_46_1	279_346_29	80_46_1	490_46_113	84_346_16	379_346_1	49_46_23	2226_17_1155	45_17_1851	28_46_1	40_46_1	289_125_437	406_46_83	5_46_2	492_04_1	7_46_36	185_6_31	1403_46_94	546_04_69	282_46_99	408_46_13	752_346_17	202_125_1	469_125_223	1270_346_34	464_46_324	715_04_71	671_46_1	149_46_23	120_46_113	122_046_5	103_46_4	442_46_16	314_46_45	10_46_1	786_46_63
1306_46_44	212_46_1	569_46_232	42_46_1	197_346_1	1783_46_264	766_46_194	1786_46_37	332_46_18	60_46_1	111_46_113	66_46_20	90_346_336	278_46_1	279_346_24	80_46_1	490_46_102	84_346_21	379_346_1	49_46_22	2226_17_1146	45_17_1918	28_46_1	40_46_1	289_125_418	406_46_83	5_46_2	492_04_1	7_46_34	185_6_30	1403_46_91	546_04_68	282_46_101	408_46_13	752_346_15	202_125_1	469_125_197	1270_346_33	464_46_328	715_04_72	671_46_1	149_46_18	120_46_121	122_046_5	103_46_3	442_46_14	314_46_45	99_46_1	786_46_56	520_125_1
1306_46_39	212_46_1	569_46_243	42_46_1	197_346_1	1783_46_265	766_46_189	1786_46_35	332_46_17	60_46_1	111_46_130	66_46_17	90_346_336	278_46_1	279_346_26	80_46_1	490_46_101	84_346_27	379_346_1	49_46_26	2226_17_1148	45_17_1910	28_46_1	40_46_1	289_125_452	406_46_80	5_46_1	492_04_1	7_46_31	185_6_29	1403_46_94	546_04_60	282_46_105	408_46_13	752_346_15	202_125_1	469_125_188	1270_346_36	464_46_324	715_04_67	671_46_1	149_46_19	120_46_123	122_046_3	103_46_3	442_46_14	314_46_51	99_46_1	786_46_52	520_125_1
1306_46_41	212_46_1	569_46_241	42_46_1	197_346_1	1783_46_270	766_46_191	1786_46_33	332_46_21	60_46_1	111_46_132	66_46_17	90_346_353	278_46_1	279_346_25	80_46_1	490_46_89	84_346_27	379_346_1	49_46_25	2226_17_1164	45_17_1871	28_46_1	40_46_1	289_125_450	406_46_75	546_04_59	492_04_1	7_46_34	185_6_28	1403_46_95	520_125_1	282_46_100	408_46_15	752_346_12	202_125_1	469_125_201	1270_346_38	464_46_337	715_04_64	671_46_1	149_46_17	120_46_117	122_046_2	103_46_2	442_46_12	314_46_52	99_46_1	786_46_55	853_46_1
1306_46_50	212_46_1	569_46_236	42_46_1	197_346_1	1783_46_273	766_46_186	1786_46_35	332_46_21	60_46_1	111_46_136	66_46_15	90_346_351	278_46_1	279_346_22	80_46_1	490_46_96	84_346_36	379_346_1	49_46_26	2226_17_1170	45_17_1866	28_46_1	40_46_1	289_125_454	406_46_69	546_04_58	492_04_1	7_46_36	185_6_29	1403_46_99	520_125_1	282_46_105	408_46_14	752_346_14	202_125_1	469_125_203	1270_346_36	464_46_342	715_04_67	671_46_1	149_46_22	120_46_110	122_046_2	103_46_4	442_46_9	314_46_49	99_46_1	786_46_50	853_46_1
1306_46_48	212_46_1	569_46_236	42_46_1	197_346_1	1783_46_281	766_46_189	1786_46_35	332_46_17	60_46_1	111_46_138	66_46_14	90_346_358	278_46_1	279_346_20	80_46_1	490_46_100	84_346_39	379_346_1	49_46_25	2226_17_1176	45_17_1858	28_46_1	40_46_1	289_125_443	406_46_75	546_04_57	492_04_1	7_46_35	185_6_29	1403_46_99	520_125_1	282_46_115	408_46_15	752_346_10	202_125_1	469_125_208	1270_346_41	464_46_335	715_04_61	671_46_1	149_46_24	120_46_106	122_046_3	103_46_5	442_46_8	314_46_55	99_46_1	786_46_41	853_46_1
1306_46_52	212_46_1	569_46_238	42_46_1	197_346_1	1783_46_285	766_46_197	1786_46_35	332_46_15	60_46_1	111_46_148	66_46_14	90_346_369	278_46_1	279_346_18	80_46_1	490_46_105	84_346_37	379_346_1	49_46_26	2226_17_1167	45_17_1859	28_46_1	40_46_1	289_125_441	406_46_72	546_04_60	492_04_1	7_46_37	185_6_26	1403_46_102	520_125_1	282_46_103	408_46_17	752_346_9	202_125_1	469_125_186	1270_346_44	464_46_345	715_04_55	671_46_1	149_46_21	120_46_111	122_046_3	103_46_7	442_46_6	314_46_56	99_46_1	786_46_51	853_46_1
1306_46_52	212_46_1	569_46_232	42_46_1	197_346_1	1783_46_286	766_46_191	1786_46_39	332_46_13	60_46_1	111_46_141	66_46_21	90_346_401	278_46_1	279_346_20	80_46_1	490_46_109	84_346_35	379_346_1	49_46_31	2226_17_1161	45_17_1888	28_46_1	40_46_1	289_125_439	406_46_76	546_04_57	492_04_1	7_46_35	185_6_28	1403_46_100	520_125_1	282_46_94	408_46_13	752_346_5	202_125_1	469_125_177	1270_346_46	464_46_358	715_04_51	671_46_1	149_46_22	120_46_116	122_046_2	103_46_7	442_46_6	314_46_55	99_46_1	786_46_55	853_46_1
1306_46_54	212_46_1	569_46_238	42_46_1	197_346_1	1783_46_299	766_46_195	1786_46_42	332_46_13	60_46_1	111_46_134	66_46_21	90_346_404	278_46_1	279_346_19	80_46_1	490_46_113	84_346_44	379_346_1	49_46_30	2226_17_1156	45_17_1845	28_46_1	40_46_1	289_125_445	406_46_74	546_04_52	492_04_1	7_46_33	185_6_27	1403_46_103	520_125_1	282_46_84	408_46_14	752_346_4	202_125_1	469_125_164	1270_346_42	464_46_349	715_04_51	671_46_1	149_46_26	120_46_114	122_046_2	103_46_9	442_46_8	314_46_52	99_46_1	786_46_56	853_46_1
1306_46_57	212_46_1	569_46_231	42_46_1	197_346_1	1783_46_287	766_46_209	1786_46_35	332_46_15	60_46_1	111_46_140	66_46_19	90_346_392	278_46_1	279_346_20	80_46_1	490_46_115	84_346_43	379_346_1	49_46_33	2226_17_1160	45_17_1835	28_46_1	40_46_1	289_125_477	406_46_73	546_04_54	492_04_1	7_46_33	185_6_27	1403_46_107	520_125_1	282_46_84	408_46_16	752_346_3	202_125_1	469_125_169	1270_346_37	464_46_342	715_04_47	671_46_1	149_46_24	120_46_103	122_046_1	103_46_9	442_46_7	314_46_52	99_46_1	786_46_48	853_46_1
1306_46_55	212_46_1	569_46_224	42_46_1	197_346_1	1783_46_274	766_46_202	1786_46_39	332_46_17	60_46_1	111_46_148	66_46_18	90_346_381	278_46_1	279_346_20	80_46_1	490_46_117	84_346_31	379_346_1	49_46_31	2226_17_1184	45_17_1885	28_46_1	40_46_1	289_125_464	406_46_76	546_04_55	492_04_1	7_46_29	185_6_24	1403_46_108	520_125_1	282_46_79	408_46_17	752_346_4	202_125_1	469_125_162	1270_346_34	464_46_356	715_04_54	671_46_1	149_46_26	120_46_101	122_046_1	103_46_10	442_46_5	314_46_54	99_46_1	786_46_46	853_46_1
1306_46_49	212_46_1	569_46_232	42_46_1	197_346_1	1783_46_287	766_46_196	1786_46_42	332_46_15	60_46_1	111_46_145	66_46_24	90_346_365	278_46_1	279_346_18	80_46_1	490_46_129	84_346_30	379_346_1	49_46_27	2226_17_1209	45_17_1904	28_46_1	40_46_1	289_125_459	406_46_72	546_04_51	492_04_1	7_46_29	185_6_22	1403_46_103	520_125_1	282_46_75	408_46_17	752_346_4	202_125_1	469_125_158	1270_346_33	464_46_370	715_04_52	671_46_1	149_46_22	120_46_101	103_46_14	442_46_6	314_46_52	99_46_1	786_46_43	853_46_1	1438_125_160
1306_46_48	212_46_1	569_46_241	42_46_1	197_346_1	1783_46_289	766_46_191	1786_46_38	332_46_16	60_46_1	111_46_147	66_46_20	90_346_353	278_46_1	279_346_16	80_46_1	490_46_125	84_346_35	379_346_1	49_46_28	2226_17_1195	45_17_1866	28_46_1	40_46_1	289_125_458	406_46_71	546_04_55	492_04_1	7_46_25	185_6_19	1403_46_100	520_125_1	282_46_80	408_46_13	752_346_2	202_125_1	469_125_163	1270_346_31	464_46_392	715_04_54	671_46_1	149_46_22	120_46_101	103_46_15	442_46_5	314_46_50	99_46_1	786_46_44	853_46_1	1438_125_167
1306_46_49	212_46_1	569_46_227	42_46_1	197_346_1	1783_46_281	766_46_181	1786_46_38	332_46_15	60_46_1	111_46_150	66_46_20	90_346_354	278_46_1	279_346_14	80_46_1	490_46_131	84_346_34	379_346_1	49_46_26	2226_17_1198	45_17_1852	28_46_1	40_46_1	289_125_462	406_46_69	546_04_57	492_04_1	7_46_23	185_6_19	1403_46_103	520_125_1	282_46_86	408_46_10	752_346_3	202_125_1	469_125_178	1270_346_29	464_46_403	715_04_54	671_46_1	149_46_23	120_46_107	103_46_16	442_46_4	314_46_52	99_46_1	786_46_48	853_46_1	1438_125_154
1306_46_48	212_46_1	569_46_232	42_46_1	197_346_1	1783_46_274	766_46_182	1786_46_36	332_46_18	60_46_1	111_46_153	66_46_21	90_346_353	278_46_1	279_346_12	80_46_1	490_46_121	84_346_32	379_346_1	49_46_25	2226_17_1210	45_17_1863	28_46_1	40_46_1	289_125_470	406_46_67	546_04_54	492_04_1	7_46_21	185_6_17	1403_46_109	520_125_1	282_46_80	408_46_13	752_346_3	202_125_1	469_125_159	1270_346_22	464_46_398	715_04_53	671_46_1	149_46_22	120_46_99	103_46_15	442_46_3	314_46_52	99_46_1	786_46_50	853_46_1	1438_125_160
1306_46_49	212_46_1	569_46_238	42_46_1	197_346_1	1783_46_277	766_46_177	1786_46_32	332_46_23	60_46_1	111_46_148	66_46_24	90_346_342	278_46_1	279_346_10	80_46_1	490_46_125	84_346_29	379_346_1	49_46_28	2226_17_1225	45_17_1831	28_46_1	40_46_1	289_125_474	406_46_67	546_04_51	492_04_1	7_46_19	185_6_17	1403_46_104	520_125_1	282_46_73	408_46_12	752_346_3	202_125_1	469_125_170	1270_346_22	464_46_393	715_04_56	671_46_1	149_46_23	120_46_102	103_46_19	442_46_4	314_46_57	99_46_1	786_46_57	853_46_1	1438_125_164
1306_46_51	212_46_1	569_46_235	42_46_1	197_346_1	1783_46_272	766_46_170	1786_46_32	332_46_22	60_46_1	111_46_143	66_46_25	90_346_341	278_46_1	279_346_14	80_46_1	490_46_120	84_346_26	379_346_1	49_46_24	2226_17_1222	45_17_1811	28_46_1	40_46_1	289_125_477	406_46_67	546_04_49	492_04_1	7_46_18	185_6_20	1403_46_106	520_125_1	282_46_65	408_46_8	752_346_3	202_125_1	469_125_188	1270_346_20	464_46_386	715_04_58	671_46_1	149_46_25	120_46_96	103_46_20	442_46_4	314_46_62	99_46_1	786_46_61	853_46_1	1438_125_169
1306_46_49	212_46_1	569_46_220	42_46_1	197_346_1	1783_46_265	766_46_168	1786_46_35	332_46_23	60_46_1	111_46_145	66_46_24	90_346_344	278_46_1	279_346_12	80_46_1	490_46_119	84_346_28	379_346_1	49_46_23	2226_17_1250	45_17_1845	28_46_1	40_46_1	289_125_448	406_46_66	546_04_53	492_04_1	7_46_16	185_6_26	1403_46_109	520_125_1	282_46_65	408_46_11	752_346_3	202_125_1	469_125_181	1270_346_24	464_46_370	715_04_66	671_46_1	149_46_24	120_46_92	103_46_20	442_46_3	314_46_71	99_46_1	786_46_57	853_46_1	1438_125_170
1306_46_54	212_46_1	569_46_226	42_46_1	197_346_1	1783_46_262	766_46_171	1786_46_32	332_46_23	60_46_1	111_46_137	66_46_22	90_346_349	278_46_1	279_346_11	80_46_1	490_46_117	84_346_35	379_346_1	49_46_21	2226_17_1254	45_17_1862	28_46_1	40_46_1	289_125_429	406_46_63	546_04_57	492_04_1	7_46_16	185_6_26	1403_46_105	520_125_1	282_46_66	408_46_14	752_346_3	202_125_1	469_125_171	1270_346_23	464_46_371	715_04_74	671_46_1	149_46_27	120_46_90	103_46_22	442_46_3	314_46_74	99_46_1	786_46_52	853_46_1	1438_125_163
1306_46_53	212_46_1	569_46_220	42_46_1	197_346_1	1783_46_274	766_46_169	1786_46_31	332_46_28	60_46_1	111_46_138	66_46_18	90_346_347	278_46_1	279_346_7	80_46_1	490_46_117	84_346_45	379_346_1	49_46_26	2226_17_1247	45_17_1849	28_46_1	40_46_1	289_125_428	406_46_61	546_04_57	492_04_1	7_46_15	185_6_27	1403_46_108	520_125_1	282_46_67	408_46_13	752_346_4	202_125_1	469_125_164	1270_346_23	464_46_381	715_04_68	671_46_1	149_46_24	120_46_91	103_46_22	442_46_3	314_46_67	99_46_1	786_46_56	853_46_1	1438_125_164
1306_46_45	212_46_1	569_46_230	42_46_1	197_346_1	1783_46_273	766_46_173	1786_46_33	332_46_27	60_46_1	111_46_151	66_46_21	90_346_344	278_46_1	279_346_6	80_46_1	490_46_113	84_346_42	379_346_1	49_46_27	2226_17_1215	45_17_1864	28_46_1	40_46_1	289_125_435	406_46_62	546_04_66	492_04_1	7_46_15	185_6_23	1403_46_110	520_125_1	282_46_66	408_46_12	752_346_4	202_125_1	469_125_157	1270_346_26	464_46_389	715_04_70	671_46_1	149_46_22	120_46_92	103_46_25	442_46_2	314_46_67	99_46_1	786_46_57	853_46_1	1438_125_162
1306_46_47	212_46_1	569_46_232	42_46_1	197_346_1	1783_46_269	766_46_170	1786_46_35	332_46_28	60_46_1	111_46_148	66_46_19	90_346_350	278_46_1	279_346_7	80_46_1	490_46_122	84_346_51	379_346_1	49_46_27	2226_17_1198	45_17_1864	28_46_1	40_46_1	289_125_444	406_46_62	546_04_64	492_04_1	7_46_16	185_6_22	1403_46_113	520_125_1	282_46_69	408_46_13	752_346_3	202_125_1	469_125_163	1270_346_20	464_46_393	715_04_70	671_46_1	149_46_18	120_46_95	103_46_23	442_46_4	314_46_69	99_46_1	786_46_64	853_46_1	1438_125_158
1306_46_50	212_46_1	569_46_225	42_46_1	197_346_1	1783_46_269	766_46_168	1786_46_28	332_46_32	60_46_1	111_46_142	66_46_19	90_346_345	278_46_1	279_346_8	80_46_1	490_46_119	84_346_52	379_346_1	49_46_24	2226_17_1176	45_17_1854	28_46_1	40_46_1	289_125_453	406_46_63	546_04_56	492_04_1	7_46_14	185_6_21	1403_46_113	520_125_1	282_46_66	408_46_16	752_346_4	202_125_1	469_125_192	1270_346_20	464_46_401	715_04_64	671_46_1	149_46_25	120_46_101	103_46_28	442_46_4	314_46_73	99_46_1	786_46_62	853_46_1	1438_125_146
1306_46_46	212_46_1	569_46_224	42_46_1	197_346_1	1783_46_277	766_46_172	1786_46_36	332_46_29	60_46_1	111_46_143	66_46_17	90_346_341	278_46_1	279_346_7	80_46_1	490_46_119	84_346_42	379_346_1	49_46_28	2226_17_1156	45_17_1886	28_46_1	40_46_1	289_125_440	406_46_63	546_04_56	492_04_1	7_46_11	185_6_16	1403_46_116	520_125_1	282_46_68	408_46_14	752_346_3	202_125_1	469_125_199	1270_346_21	464_46_425	715_04_61	671_46_1	149_46_23	120_46_95	103_46_29	442_46_5	314_46_71	99_46_1	786_46_63	853_46_1	1438_125_140
1306_46_45	212_46_1	569_46_222	42_46_1	197_346_1	1783_46_270	766_46_166	1786_46_37	332_46_30	60_46_1	111_46_143	66_46_15	90_346_356	278_46_1	279_346_8	80_46_1	490_46_133	84_346_37	379_346_1	49_46_31	2226_17_1159	45_17_1867	28_46_1	40_46_1	289_125_442	406_46_60	546_04_51	492_04_1	7_46_9	185_6_18	1403_46_109	520_125_1	282_46_76	408_46_13	752_346_3	202_125_1	469_125_195	1270_346_23	464_46_445	715_04_58	671_46_1	149_46_27	120_46_99	103_46_29	442_46_3	314_46_76	99_46_1	786_46_65	853_46_1	1438_125_137
1306_46_44	212_46_1	569_46_218	42_46_1	197_346_1	1783_46_275	766_46_177	1786_46_44	332_46_28	60_46_1	111_46_146	66_46_15	90_346_347	278_46_1	279_346_10	80_46_1	490_46_125	84_346_37	379_346_1	49_46_31	2226_17_1180	45_17_1877	28_46_1	40_46_1	289_125_440	406_46_60	546_04_57	492_04_1	7_46_7	185_6_17	1403_46_102	520_125_1	282_46_88	408_46_13	752_346_3	202_125_1	469_125_185	1270_346_23	464_46_428	715_04_61	671_46_1	149_46_26	120_46_99	103_46_28	442_46_5	314_46_80	99_46_1	786_46_60	853_46_1	1438_125_146
1306_46_42	212_46_1	569_46_217	42_46_1	197_346_1	1783_46_290	766_46_179	1786_46_49	332_46_26	60_46_1	111_46_144	66_46_11	90_346_336	278_46_1	279_346_14	80_46_1	490_46_125	84_346_39	379_346_1	49_46_30	2226_17_1185	45_17_1851	28_46_1	40_46_1	289_125_438	406_46_51	546_04_58	492_04_1	7_46_3	185_6_18	1403_46_90	520_125_1	282_46_98	408_46_17	752_346_2	202_125_1	469_125_188	1270_346_30	464_46_445	715_04_57	671_46_1	149_46_23	120_46_102	103_46_25	442_46_6	314_46_76	99_46_1	786_46_61	853_46_1	1438_125_153
1306_46_50	212_46_1	569_46_228	42_46_1	197_346_1	1783_46_286	766_46_178	1786_46_48	332_46_25	60_46_1	111_46_154	66_46_13	90_346_351	278_46_1	279_346_13	80_46_1	490_46_123	84_346_33	379_346_1	49_46_32	2226_17_1202	45_17_1805	28_46_1	40_46_1	289_125_444	406_46_56	546_04_60	492_04_1	7_46_4	185_6_17	1403_46_84	520_125_1	282_46_104	408_46_15	752_346_1	202_125_1	469_125_184	1270_346_27	464_46_466	715_04_59	671_46_1	149_46_25	120_46_110	103_46_23	442_46_4	314_46_74	99_46_1	786_46_62	853_46_1	1438_125_145
1306_46_48	212_46_1	569_46_214	42_46_1	197_346_1	1783_46_280	766_46_181	1786_46_51	332_46_27	60_46_1	111_46_150	66_46_15	90_346_353	278_46_1	279_346_14	80_46_1	490_46_120	84_346_31	379_346_1	49_46_33	2226_17_1197	45_17_1815	28_46_1	40_46_1	289_125_440	406_46_50	546_04_66	492_04_1	7_46_5	185_6_16	1403_46_88	520_125_1	282_46_101	408_46_18	752_346_2	202_125_1	469_125_177	1270_346_24	464_46_476	715_04_63	671_46_1	149_46_21	120_46_104	103_46_25	442_46_2	314_46_76	99_46_1	786_46_66	853_46_1	1438_125_143
1306_46_44	212_46_1	569_46_204	42_46_1	197_346_1	1783_46_286	766_46_174	1786_46_46	332_46_21	60_46_1	111_46_159	66_46_17	90_346_355	278_46_1	279_346_14	80_46_1	490_46_104	84_346_30	379_346_1	49_46_29	2226_17_1165	45_17_1781	28_46_1	40_46_1	289_125_459	406_46_54	546_04_69	492_04_1	7_46_4	185_6_19	1403_46_98	520_125_1	282_46_105	408_46_17	752_346_2	202_125_1	469_125_201	1270_346_26	464_46_499	715_04_61	671_46_1	149_46_20	120_46_101	103_46_23	442_46_2	314_46_84	99_46_1	786_46_58	853_46_1	1438_125_139
1306_46_48	212_46_1	569_46_209	42_46_1	197_346_1	1783_46_276	766_46_163	1786_46_44	332_46_20	60_46_1	111_46_167	66_46_15	90_346_335	278_46_1	279_346_14	80_46_1	490_46_96	84_346_33	379_346_1	49_46_29	2226_17_1183	45_17_1750	28_46_1	40_46_1	289_125_460	406_46_51	546_04_71	492_04_1	7_46_4	185_6_21	1403_46_99	520_125_1	282_46_118	408_46_17	752_346_3	202_125_1	469_125_237	1270_346_24	464_46_500	715_04_62	671_46_1	149_46_21	120_46_94	103_46_21	442_46_1	314_46_84	99_46_1	786_46_64	853_46_1	1438_125_129
1306_46_45	212_46_1	569_46_199	42_46_1	197_346_1	1783_46_268	766_46_167	1786_46_46	332_46_20	60_46_1	111_46_155	66_46_15	90_346_326	278_46_1	279_346_17	80_46_1	490_46_95	84_346_26	379_346_1	49_46_32	2226_17_1174	45_17_1773	28_46_1	40_46_1	289_125_481	406_46_50	546_04_74	492_04_1	7_46_3	185_6_20	1403_46_102	520_125_1	282_46_120	408_46_18	752_346_2	202_125_1	469_125_250	1270_346_23	464_46_476	715_04_64	671_46_1	149_46_26	120_46_91	103_46_24	442_46_2	314_46_79	99_46_1	786_46_67	853_46_1	1438_125_119
1306_46_44	212_46_1	569_46_188	42_46_1	197_346_1	1783_46_271	766_46_167	1786_46_43	332_46_22	60_46_1	111_46_152	66_46_16	90_346_327	278_46_1	279_346_15	80_46_1	490_46_93	84_346_26	379_346_1	49_46_30	2226_17_1150	45_17_1789	28_46_1	40_46_1	289_125_485	406_46_57	546_04_78	492_04_1	7_46_4	185_6_14	1403_46_104	520_125_1	282_46_120	408_46_15	752_346_2	202_125_1	469_125_250	1270_346_25	464_46_486	715_04_68	671_46_1	149_46_28	120_46_86	103_46_30	442_46_1	314_46_81	99_46_1	786_46_67	853_46_1	1438_125_113
1306_46_43	212_46_1	569_46_182	42_46_1	197_346_1	1783_46_264	766_46_174	1786_46_40	332_46_16	60_46_1	111_46_147	66_46_17	90_346_317	278_46_1	279_346_16	80_46_1	490_46_86	84_346_23	379_346_1	49_46_37	2226_17_1173	45_17_1775	28_46_1	40_46_1	289_125_483	406_46_54	546_04_78	492_04_1	7_46_5	185_6_22	1403_46_98	520_125_1	282_46_113	408_46_15	752_346_1	202_125_1	469_125_239	1270_346_24	464_46_483	715_04_65	671_46_1	149_46_25	120_46_81	103_46_29	442_46_1	314_46_76	99_46_1	786_46_77	853_46_1	1438_125_114
1306_46_43	212_46_1	569_46_184	42_46_1	197_346_1	1783_46_263	766_46_174	1786_46_44	332_46_19	60_46_1	111_46_137	66_46_17	90_346_316	278_46_1	279_346_19	80_46_1	490_46_81	84_346_29	379_346_1	49_46_40	2226_17_1194	45_17_1755	28_46_1	40_46_1	289_125_477	406_46_55	546_04_79	492_04_1	7_46_5	185_6_21	1403_46_106	520_125_1	282_46_107	408_46_15	752_346_1	202_125_1	469_125_239	1270_346_22	464_46_481	715_04_66	671_46_1	149_46_24	120_46_72	103_46_32	442_46_2	314_46_78	99_46_1	786_46_80	853_46_1	1438_125_111
1306_46_43	212_46_1	569_46_174	42_46_1	197_346_1	1783_46_272	766_46_183	1786_46_41	332_46_17	60_46_1	111_46_145	66_46_17	90_346_315	278_46_1	279_346_26	80_46_1	490_46_91	84_346_44	379_346_1	49_46_40	2226_17_1185	45_17_1770	28_46_1	40_46_1	289_125_457	406_46_57	546_04_77	492_04_1	7_46_4	185_6_16	1403_46_104	520_125_1	282_46_115	408_46_15	752_346_2	202_125_1	469_125_222	1270_346_25	464_46_467	715_04_72	671_46_1	149_46_24	120_46_72	103_46_37	442_46_2	314_46_74	99_46_1	786_46_82	853_46_1	1438_125_110
1306_46_38	212_46_1	569_46_180	42_46_1	197_346_1	1783_46_266	766_46_188	1786_46_45	332_46_14	60_46_1	111_46_147	66_46_14	90_346_309	278_46_1	279_346_28	80_46_1	490_46_102	84_346_52	379_346_1	49_46_36	2226_17_1197	45_17_1741	28_46_1	40_46_1	289_125_434	406_46_54	546_04_73	492_04_1	7_46_4	185_6_16	1403_46_101	520_125_1	282_46_116	408_46_16	752_346_1	202_125_1	469_125_201	1270_346_25	464_46_488	715_04_69	671_46_1	149_46_29	120_46_70	103_46_39	442_46_3	314_46_74	99_46_1	786_46_80	853_46_1	1438_125_113
1306_46_38	212_46_1	569_46_173	42_46_1	197_346_1	1783_46_259	766_46_192	1786_46_49	332_46_17	60_46_1	111_46_139	66_46_16	90_346_310	278_46_1	279_346_27	80_46_1	490_46_117	84_346_53	379_346_1	49_46_38	2226_17_1170	45_17_1757	28_46_1	40_46_1	289_125_429	406_46_57	546_04_70	492_04_1	7_46_3	185_6_15	1403_46_98	520_125_1	282_46_114	408_46_16	752_346_2	202_125_1	469_125_204	1270_346_27	464_46_491	715_04_66	671_46_1	149_46_26	120_46_66	103_46_42	442_46_4	314_46_76	99_46_1	786_46_77	853_46_1	1438_125_116
1306_46_42	212_46_1	569_46_170	42_46_1	197_346_1	1783_46_260	766_46_184	1786_46_52	332_46_18	60_46_1	111_46_145	66_46_17	90_346_293	278_46_1	279_346_29	80_46_1	490_46_114	84_346_57	379_346_1	49_46_39	2226_17_1177	45_17_1782	28_46_1	40_46_1	289_125_426	406_46_53	546_04_74	492_04_1	7_46_2	185_6_12	1403_46_82	520_125_1	282_46_118	408_46_17	752_346_2	202_125_1	469_125_204	1270_346_26	464_46_469	715_04_70	671_46_1	149_46_23	120_46_68	103_46_35	442_46_5	314_46_82	99_46_1	786_46_75	853_46_1	1438_125_124
1306_46_44	212_46_1	569_46_167	42_46_1	197_346_1	1783_46_267	766_46_179	1786_46_53	332_46_14	60_46_1	111_46_152	66_46_13	90_346_276	278_46_1	279_346_25	80_46_1	490_46_131	84_346_52	379_346_1	49_46_39	2226_17_1177	45_17_1802	28_46_1	40_46_1	289_125_438	406_46_52	546_04_68	492_04_1	7_46_1	185_6_15	1403_46_80	520_125_1	282_46_114	408_46_18	752_346_3	202_125_1	469_125_186	1270_346_24	464_46_478	715_04_65	671_46_1	149_46_23	120_46_59	103_46_38	442_46_5	314_46_84	99_46_1	786_46_75	853_46_1	1438_125_128
1306_46_40	212_46_1	569_46_160	42_46_1	197_346_1	1783_46_274	766_46_171	1786_46_48	332_46_12	60_46_1	111_46_152	66_46_11	90_346_281	278_46_1	279_346_21	80_46_1	490_46_138	84_346_49	379_346_1	49_46_39	2226_17_1157	45_17_1782	28_46_1	40_46_1	289_125_419	406_46_57	546_04_69	492_04_1	7_46_1	185_6_19	1403_46_73	520_125_1	282_46_115	408_46_18	752_346_2	202_125_1	469_125_194	1270_346_26	464_46_487	715_04_60	671_46_1	149_46_25	120_46_65	103_46_39	442_46_4	314_46_78	99_46_1	786_46_70	853_46_1	1438_125_133
1306_46_36	212_46_1	569_46_162	42_46_1	197_346_1	1783_46_286	766_46_181	1786_46_54	332_46_12	60_46_1	111_46_152	66_46_13	90_346_283	278_46_1	279_346_24	80_46_1	490_46_133	84_346_48	379_346_1	49_46_39	2226_17_1119	45_17_1803	28_46_1	40_46_1	289_125_415	406_46_58	546_04_68	492_04_1	185_6_14	1403_46_70	520_125_1	282_46_113	408_46_20	752_346_1	202_125_1	469_125_188	1270_346_24	464_46_500	715_04_55	671_46_1	149_46_24	120_46_65	103_46_39	442_46_6	314_46_75	99_46_1	786_46_67	853_46_1	1438_125_143	641_46_7
1306_46_31	212_46_1	569_46_155	42_46_1	197_346_1	1783_46_285	766_46_198	1786_46_55	332_46_11	60_46_1	111_46_147	66_46_12	90_346_309	278_46_1	279_346_27	80_46_1	490_46_134	84_346_42	379_346_1	49_46_38	2226_17_1084	45_17_1829	28_46_1	40_46_1	289_125_412	406_46_56	546_04_64	492_04_1	185_6_16	1403_46_74	520_125_1	282_46_108	408_46_20	752_346_1	202_125_1	469_125_187	1270_346_20	464_46_495	715_04_53	671_46_1	149_46_27	120_46_62	103_46_40	442_46_5	314_46_71	99_46_1	786_46_69	853_46_1	1438_125_144	641_46_5
1306_46_30	212_46_1	569_46_151	42_46_1	197_346_1	1783_46_272	766_46_195	1786_46_47	332_46_6	60_46_1	111_46_155	66_46_13	90_346_316	278_46_1	279_346_26	80_46_1	490_46_137	84_346_36	379_346_1	49_46_35	2226_17_1086	45_17_1840	28_46_1	40_46_1	289_125_430	406_46_64	546_04_68	492_04_1	185_6_19	1403_46_73	520_125_1	282_46_107	408_46_19	752_346_1	202_125_1	469_125_199	1270_346_17	464_46_495	715_04_53	671_46_1	149_46_26	120_46_63	103_46_42	442_46_5	314_46_69	99_46_1	786_46_69	853_46_1	1438_125_141	641_46_6
1306_46_27	212_46_1	569_46_139	42_46_1	197_346_1	1783_46_267	766_46_183	1786_46_52	332_46_8	60_46_1	111_46_151	66_46_17	90_346_333	278_46_1	279_346_27	80_46_1	490_46_137	84_346_38	379_346_1	49_46_37	2226_17_1087	45_17_1842	28_46_1	40_46_1	289_125_446	406_46_62	546_04_68	492_04_1	185_6_13	1403_46_71	520_125_1	282_46_99	408_46_20	752_346_2	202_125_1	469_125_209	1270_346_18	464_46_506	715_04_51	671_46_1	149_46_22	120_46_54	103_46_41	442_46_5	314_46_77	99_46_1	786_46_68	853_46_1	1438_125_135	641_46_6
1306_46_29	212_46_1	569_46_140	42_46_1	197_346_1	1783_46_271	766_46_174	1786_46_55	332_46_5	60_46_1	111_46_146	66_46_18	90_346_338	278_46_1	279_346_30	80_46_1	490_46_128	84_346_40	379_346_1	49_46_38	2226_17_1093	45_17_1842	28_46_1	40_46_1	289_125_483	406_46_68	546_04_64	492_04_1	185_6_13	1403_46_73	520_125_1	282_46_92	408_46_22	752_346_1	202_125_1	469_125_208	1270_346_16	464_46_505	715_04_55	671_46_1	149_46_21	120_46_49	103_46_39	442_46_2	314_46_81	99_46_1	786_46_64	853_46_1	1438_125_135	641_46_6
1306_46_24	212_46_1	569_46_133	42_46_1	197_346_1	1783_46_267	766_46_166	1786_46_48	332_46_5	60_46_1	111_46_160	66_46_20	90_346_321	278_46_1	279_346_28	80_46_1	490_46_130	84_346_28	379_346_1	49_46_37	2226_17_1088	45_17_1895	28_46_1	40_46_1	289_125_493	406_46_67	546_04_66	492_04_1	185_6_16	1403_46_82	520_125_1	282_46_88	408_46_21	752_346_1	202_125_1	469_125_196	1270_346_17	464_46_507	715_04_48	671_46_1	149_46_21	120_46_54	103_46_40	442_46_2	314_46_81	99_46_1	786_46_56	853_46_1	1438_125_146	641_46_5
1306_46_23	212_46_1	569_46_131	42_46_1	197_346_1	1783_46_269	766_46_167	1786_46_46	332_46_3	60_46_1	111_46_155	66_46_21	90_346_324	278_46_1	279_346_32	80_46_1	490_46_145	84_346_35	379_346_1	49_46_36	2226_17_1107	45_17_1882	28_46_1	40_46_1	289_125_469	406_46_57	546_04_70	492_04_1	185_6_18	1403_46_89	520_125_1	282_46_97	408_46_22	752_346_1	202_125_1	469_125_198	1270_346_17	464_46_504	715_04_42	671_46_1	149_46_24	120_46_58	103_46_37	442_46_4	314_46_80	99_46_1	786_46_57	853_46_1	1438_125_146	641_46_4
1306_46_23	212_46_1	569_46_135	42_46_1	197_346_1	1783_46_254	766_46_173	1786_46_45	332_46_10	60_46_1	111_46_147	66_46_17	90_346_319	278_46_1	279_346_36	80_46_1	490_46_144	84_346_44	379_346_1	49_46_37	2226_17_1105	45_17_1882	28_46_1	40_46_1	289_125_462	406_46_50	546_04_62	492_04_1	185_6_20	1403_46_94	520_125_1	282_46_104	408_46_19	752_346_2	202_125_1	469_125_199	1270_346_18	464_46_495	715_04_50	671_46_1	149_46_25	120_46_55	103_46_36	442_46_4	314_46_79	99_46_1	786_46_62	853_46_1	1438_125_157	641_46_4
1306_46_20	212_46_1	569_46_132	42_46_1	197_346_1	1783_46_262	766_46_172	1786_46_47	332_46_15	60_46_1	111_46_151	66_46_16	90_346_297	278_46_1	279_346_35	80_46_1	490_46_143	84_346_44	379_346_1	49_46_37	2226_17_1103	45_17_1927	28_46_1	40_46_1	289_125_429	406_46_52	546_04_63	492_04_1	185_6_21	1403_46_93	520_125_1	282_46_100	408_46_16	752_346_3	202_125_1	469_125_189	1270_346_16	464_46_501	715_04_55	671_46_1	149_46_18	120_46_62	103_46_36	442_46_4	314_46_75	99_46_1	786_46_62	853_46_1	1438_125_151	641_46_5
1306_46_19	212_46_1	569_46_143	42_46_1	197_346_1	1783_46_250	766_46_183	1786_46_44	332_46_22	60_46_1	111_46_149	66_46_13	90_346_288	278_46_1	279_346_25	80_46_1	490_46_145	84_346_41	379_346_1	49_46_33	2226_17_1095	45_17_1946	28_46_1	40_46_1	289_125_415	406_46_50	546_04_62	492_04_1	185_6_22	1403_46_97	520_125_1	282_46_102	408_46_14	752_346_3	202_125_1	469_125_205	1270_346_15	464_46_504	715_04_57	671_46_1	149_46_21	120_46_58	103_46_37	442_46_3	314_46_70	99_46_1	786_46_66	853_46_1	1438_125_159	641_46_6
1306_46_21	212_46_1	569_46_145	42_46_1	197_346_1	1783_46_251	766_46_188	1786_46_44	332_46_20	60_46_1	111_46_144	66_46_14	90_346_286	278_46_1	279_346_25	80_46_1	490_46_154	84_346_33	379_346_1	49_46_33	2226_17_1080	45_17_1945	28_46_1	40_46_1	289_125_405	406_46_47	546_04_65	492_04_1	185_6_25	1403_46_92	520_125_1	282_46_96	408_46_15	752_346_3	202_125_1	469_125_215	1270_346_14	464_46_484	715_04_51	671_46_1	149_46_24	120_46_60	103_46_34	442_46_1	314_46_71	99_46_1	786_46_67	853_46_1	1438_125_164	641_46_5
1306_46_20	212_46_1	569_46_146	42_46_1	197_346_1	1783_46_257	766_46_179	1786_46_42	332_46_22	60_46_1	111_46_135	66_46_16	90_346_289	278_46_1	279_346_23	80_46_1	490_46_150	84_346_33	379_346_1	49_46_32	2226_17_1073	45_17_1955	28_46_1	40_46_1	289_125_398	406_46_46	546_04_58	492_04_1	185_6_28	1403_46_98	520_125_1	282_46_93	408_46_18	752_346_2	202_125_1	469_125_212	1270_346_18	464_46_468	715_04_52	671_46_1	149_46_25	120_46_60	103_46_31	442_46_1	314_46_66	99_46_1	786_46_71	853_46_1	1438_125_159	641_46_8
1306_46_19	212_46_1	569_46_140	42_46_1	197_346_1	1783_46_267	766_46_182	1786_46_45	332_46_26	60_46_1	111_46_138	66_46_15	90_346_296	278_46_1	279_346_27	80_46_1	490_46_143	84_346_30	379_346_1	49_46_30	2226_17_1076	45_17_1937	28_46_1	40_46_1	289_125_378	406_46_45	546_04_61	492_04_1	185_6_28	1403_46_97	520_125_1	282_46_91	408_46_20	752_346_1	202_125_1	469_125_238	1270_346_14	464_46_479	715_04_52	671_46_1	149_46_28	120_46_57	103_46_29	442_46_1	314_46_70	99_46_1	786_46_66	853_46_1	1438_125_148	641_46_6
1306_46_22	212_46_1	569_46_134	42_46_1	197_346_1	1783_46_258	766_46_194	1786_46_40	332_46_21	60_46_1	111_46_137	66_46_16	90_346_289	278_46_1	279_346_27	80_46_1	490_46_143	84_346_29	379_346_1	49_46_35	2226_17_1058	45_17_1950	28_46_1	40_46_1	289_125_385	406_46_49	546_04_65	492_04_1	185_6_27	1403_46_101	520_125_1	282_46_90	408_46_22	752_346_1	202_125_1	469_125_260	1270_346_13	464_46_483	715_04_50	671_46_1	149_46_26	120_46_55	103_46_29	442_46_1	314_46_66	99_46_1	786_46_66	853_46_1	1438_125_138	641_46_5
1306_46_20	212_46_1	569_46_144	42_46_1	197_346_1	1783_46_264	766_46_190	1786_46_39	332_46_16	60_46_1	111_46_135	66_46_18	90_346_299	278_46_1	279_346_24	80_46_1	490_46_133	84_346_32	379_346_1	49_46_35	2226_17_1021	45_17_1941	28_46_1	40_46_1	289_125_389	406_46_40	546_04_63	492_04_1	185_6_23	1403_46_100	520_125_1	282_46_92	408_46_25	752_346_2	202_125_1	469_125_286	1270_346_15	464_46_475	715_04_50	671_46_1	149_46_23	120_46_63	103_46_33	314_46_72	99_46_1	786_46_69	853_46_1	1438_125_141	641_46_5	353_46_395
1306_46_18	212_46_1	569_46_136	42_46_1	197_346_1	1783_46_253	766_46_178	1786_46_42	332_46_11	60_46_1	111_46_137	66_46_16	90_346_298	278_46_1	279_346_25	80_46_1	490_46_140	84_346_36	379_346_1	49_46_38	2226_17_1022	45_17_1963	28_46_1	40_46_1	289_125_387	406_46_38	546_04_55	492_04_1	185_6_22	1403_46_95	520_125_1	282_46_84	408_46_25	752_346_2	202_125_1	469_125_295	1270_346_17	464_46_490	715_04_48	671_46_1	149_46_23	120_46_55	103_46_32	314_46_76	99_46_1	786_46_73	853_46_1	1438_125_146	641_46_3	353_46_394
1306_46_19	212_46_1	569_46_124	42_46_1	197_346_1	1783_46_261	766_46_166	1786_46_43	332_46_13	60_46_1	111_46_129	66_46_13	90_346_301	278_46_1	279_346_28	80_46_1	490_46_137	84_346_34	379_346_1	49_46_41	2226_17_1038	45_17_1916	28_46_1	40_46_1	289_125_402	406_46_39	546_04_54	492_04_1	185_6_19	1403_46_106	520_125_1	282_46_92	408_46_22	752_346_2	202_125_1	469_125_295	1270_346_20	464_46_494	715_04_50	671_46_1	149_46_27	120_46_52	103_46_29	314_46_82	99_46_1	786_46_73	853_46_1	1438_125_155	641_46_3	353_46_392
1306_46_18	212_46_1	569_46_114	42_46_1	197_346_1	1783_46_252	766_46_173	1786_46_39	332_46_14	60_46_1	111_46_135	66_46_12	90_346_297	278_46_1	279_346_26	80_46_1	490_46_136	84_346_30	379_346_1	49_46_42	2226_17_1046	45_17_1937	28_46_1	40_46_1	289_125_392	406_46_35	546_04_53	492_04_1	185_6_18	1403_46_121	520_125_1	282_46_102	408_46_22	752_346_3	202_125_1	469_125_299	1270_346_17	464_46_485	715_04_42	671_46_1	149_46_30	120_46_49	103_46_37	314_46_66	99_46_1	786_46_78	853_46_1	1438_125_166	641_46_1	353_46_394
1306_46_20	212_46_1	569_46_114	42_46_1	197_346_1	1783_46_242	766_46_179	1786_46_39	332_46_13	111_46_126	66_46_12	90_346_300	278_46_1	279_346_25	80_46_1	490_46_145	84_346_24	49_46_43	2226_17_1034	45_17_1927	28_46_1	40_46_1	289_125_401	406_46_28	546_04_50	492_04_1	185_6_23	1403_46_104	520_125_1	282_46_100	408_46_22	752_346_3	202_125_1	469_125_302	1270_346_16	464_46_495	715_04_43	671_46_1	149_46_31	120_46_49	103_46_39	314_46_58	99_46_1	786_46_79	853_46_1	1438_125_175	379_346_1	353_46_401	532_46_312	1384_46_200
1306_46_22	212_46_1	569_46_118	42_46_1	197_346_1	1783_46_259	766_46_180	1786_46_30	332_46_13	111_46_119	66_46_9	90_346_296	278_46_1	279_346_30	80_46_1	490_46_150	84_346_25	49_46_46	2226_17_1044	45_17_1911	28_46_1	40_46_1	289_125_395	406_46_26	546_04_56	492_04_1	185_6_23	1403_46_106	520_125_1	282_46_93	408_46_21	752_346_4	202_125_1	469_125_299	1270_346_22	464_46_484	715_04_41	671_46_1	149_46_35	120_46_46	103_46_39	314_46_51	99_46_1	786_46_74	853_46_1	1438_125_178	379_346_1	353_46_402	532_46_309	1384_46_190
1306_46_24	212_46_1	569_46_113	42_46_1	197_346_1	1783_46_255	766_46_175	1786_46_26	332_46_14	111_46_125	66_46_9	90_346_279	278_46_1	279_346_27	80_46_1	490_46_149	84_346_23	49_46_45	2226_17_1034	45_17_1927	28_46_1	40_46_1	289_125_401	406_46_27	546_04_65	492_04_1	185_6_19	1403_46_109	520_125_1	282_46_91	408_46_24	752_346_3	202_125_1	469_125_304	1270_346_28	464_46_475	715_04_40	671_46_1	149_46_37	120_46_48	103_46_39	314_46_51	99_46_1	786_46_79	853_46_1	1438_125_170	379_346_1	353_46_425	532_46_312	1384_46_185
1306_46_25	212_46_1	569_46_113	42_46_1	197_346_1	1783_46_236	766_46_177	1786_46_34	332_46_15	111_46_124	66_46_9	90_346_280	278_46_1	279_346_19	80_46_1	490_46_153	84_346_24	49_46_43	2226_17_1042	45_17_1936	28_46_1	40_46_1	289_125_391	406_46_28	546_04_68	492_04_1	185_6_17	1403_46_111	520_125_1	282_46_101	408_46_24	752_346_3	202_125_1	469_125_308	1270_346_22	464_46_464	715_04_41	671_46_1	149_46_38	120_46_48	103_46_43	314_46_50	99_46_1	786_46_72	853_46_1	1438_125_169	379_346_1	353_46_412	532_46_314	1384_46_179
1306_46_24	212_46_1	569_46_103	42_46_1	197_346_1	1783_46_226	766_46_170	1786_46_29	332_46_23	111_46_135	66_46_12	90_346_282	278_46_1	279_346_22	80_46_1	490_46_142	84_346_22	49_46_45	2226_17_1070	45_17_1905	28_46_1	40_46_1	289_125_405	406_46_29	546_04_66	492_04_1	185_6_19	1403_46_108	520_125_1	282_46_104	408_46_24	752_346_4	202_125_1	469_125_283	1270_346_20	464_46_475	715_04_33	671_46_1	149_46_34	120_46_56	103_46_44	314_46_51	99_46_1	786_46_75	853_46_1	1438_125_176	379_346_1	353_46_400	532_46_314	1384_46_180
1306_46_25	212_46_1	569_46_113	42_46_1	197_346_1	1783_46_230	766_46_168	1786_46_27	332_46_24	111_46_138	66_46_12	90_346_284	278_46_1	279_346_21	80_46_1	490_46_139	84_346_21	49_46_48	2226_17_1086	45_17_1939	28_46_1	40_46_1	289_125_416	406_46_34	546_04_65	492_04_1	185_6_17	1403_46_105	520_125_1	282_46_100	408_46_21	752_346_5	202_125_1	469_125_270	1270_346_23	464_46_477	715_04_31	671_46_1	149_46_37	120_46_66	103_46_37	314_46_51	99_46_1	786_46_65	853_46_1	1438_125_164	379_346_1	353_46_393	532_46_313	1384_46_182
1306_46_29	212_46_1	569_46_128	42_46_1	197_346_1	1783_46_225	766_46_164	1786_46_27	332_46_22	111_46_139	66_46_12	90_346_284	278_46_1	279_346_18	80_46_1	490_46_135	84_346_18	49_46_50	2226_17_1067	45_17_1914	28_46_1	40_46_1	289_125_423	406_46_38	546_04_61	492_04_1	185_6_19	1403_46_101	520_125_1	282_46_104	408_46_24	752_346_6	202_125_1	469_125_276	1270_346_25	464_46_505	715_04_35	671_46_1	149_46_37	120_46_70	103_46_37	314_46_55	99_46_1	786_46_65	853_46_1	1438_125_164	379_346_1	353_46_392	532_46_297	1384_46_178
1306_46_31	212_46_1	569_46_138	42_46_1	197_346_1	1783_46_218	766_46_172	1786_46_26	332_46_18	111_46_146	66_46_11	90_346_271	278_46_1	279_346_21	80_46_1	490_46_143	84_346_22	49_46_50	2226_17_1059	45_17_1930	28_46_1	40_46_1	289_125_440	406_46_38	546_04_65	492_04_1	185_6_21	1403_46_105	520_125_1	282_46_106	408_46_21	752_346_5	202_125_1	469_125_249	1270_346_28	464_46_511	715_04_36	671_46_1	149_46_33	120_46_64	103_46_39	314_46_50	99_46_1	786_46_58	853_46_1	1438_125_154	379_346_1	353_46_373	532_46_296	1384_46_164
1306_46_32	212_46_1	569_46_132	42_46_1	197_346_1	1783_46_217	766_46_167	1786_46_30	332_46_13	111_46_149	66_46_12	90_346_260	278_46_1	279_346_18	80_46_1	490_46_137	84_346_17	49_46_51	2226_17_1066	45_17_1930	28_46_1	40_46_1	289_125_462	406_46_41	546_04_57	492_04_1	185_6_16	1403_46_106	520_125_1	282_46_98	408_46_24	752_346_5	202_125_1	469_125_264	1270_346_31	464_46_495	715_04_30	671_46_1	149_46_32	120_46_61	103_46_41	314_46_46	99_46_1	786_46_51	853_46_1	1438_125_154	379_346_1	353_46_374	532_46_305	1384_46_169
1306_46_32	212_46_1	569_46_131	42_46_1	197_346_1	1783_46_219	766_46_175	1786_46_30	332_46_10	111_46_144	66_46_10	90_346_244	278_46_1	279_346_15	80_46_1	490_46_102	84_346_18	49_46_50	2226_17_1073	45_17_1965	28_46_1	40_46_1	289_125_447	406_46_42	546_04_56	492_04_1	185_6_16	1403_46_120	520_125_1	282_46_91	408_46_24	752_346_4	202_125_1	469_125_256	1270_346_31	464_46_504	715_04_33	671_46_1	149_46_28	120_46_63	103_46_36	314_46_42	99_46_1	786_46_58	853_46_1	1438_125_146	379_346_1	353_46_394	532_46_302	1384_46_171
1306_46_32	212_46_1	569_46_133	42_46_1	197_346_1	1783_46_219	766_46_172	1786_46_28	332_46_14	111_46_152	66_46_9	90_346_245	278_46_1	279_346_13	80_46_1	490_46_96	84_346_12	49_46_50	2226_17_1057	45_17_1986	28_46_1	40_46_1	289_125_443	406_46_47	546_04_51	492_04_1	185_6_13	1403_46_122	520_125_1	282_46_93	408_46_21	752_346_5	202_125_1	469_125_259	1270_346_35	464_46_520	715_04_32	671_46_1	149_46_28	120_46_70	103_46_35	314_46_44	99_46_1	786_46_50	853_46_1	1438_125_137	379_346_1	353_46_400	532_46_302	1384_46_166
1306_46_38	212_46_1	569_46_115	42_46_1	197_346_1	1783_46_228	766_46_182	1786_46_25	332_46_13	111_46_142	66_46_13	90_346_237	278_46_1	279_346_8	80_46_1	490_46_94	84_346_13	49_46_50	2226_17_1089	45_17_2018	28_46_1	40_46_1	289_125_427	406_46_51	546_04_50	492_04_1	185_6_14	1403_46_127	520_125_1	282_46_95	408_46_20	752_346_6	202_125_1	469_125_252	1270_346_43	464_46_515	715_04_36	671_46_1	149_46_30	120_46_70	103_46_37	314_46_40	99_46_1	786_46_48	853_46_1	1438_125_138	379_346_1	353_46_395	532_46_293	1384_46_171
1306_46_40	212_46_1	569_46_112	42_46_1	197_346_1	1783_46_216	766_46_188	1786_46_26	332_46_14	111_46_146	66_46_13	90_346_227	278_46_1	279_346_7	80_46_1	490_46_95	84_346_16	49_46_55	2226_17_1082	45_17_2056	28_46_1	40_46_1	289_125_416	406_46_50	546_04_56	492_04_1	185_6_14	1403_46_129	520_125_1	282_46_96	408_46_17	752_346_8	202_125_1	469_125_232	1270_346_41	464_46_522	715_04_31	671_46_1	149_46_31	120_46_64	103_46_40	314_46_40	99_46_1	786_46_52	853_46_1	1438_125_140	379_346_1	353_46_387	532_46_275	1384_46_172
1306_46_40	212_46_1	569_46_119	42_46_1	197_346_1	1783_46_204	766_46_186	1786_46_21	332_46_17	111_46_149	66_46_11	90_346_230	278_46_1	279_346_10	80_46_1	490_46_83	84_346_18	49_46_51	2226_17_1095	45_17_2033	28_46_1	40_46_1	289_125_394	406_46_51	546_04_56	492_04_1	185_6_12	1403_46_131	520_125_1	282_46_101	408_46_15	752_346_8	202_125_1	469_125_256	1270_346_44	464_46_528	715_04_31	671_46_1	149_46_31	120_46_66	103_46_37	314_46_46	99_46_1	786_46_52	853_46_1	1438_125_145	379_346_1	353_46_381	532_46_273	1384_46_177
1306_46_43	212_46_1	569_46_118	42_46_1	197_346_1	1783_46_207	766_46_197	1786_46_20	332_46_16	111_46_135	66_46_9	90_346_229	278_46_1	279_346_9	80_46_1	490_46_91	84_346_19	49_46_47	2226_17_1098	45_17_2012	28_46_1	40_46_1	289_125_381	406_46_48	546_04_54	492_04_1	185_6_9	1403_46_147	520_125_1	282_46_105	408_46_11	752_346_7	202_125_1	469_125_256	1270_346_43	464_46_517	715_04_35	671_46_1	149_46_29	120_46_70	103_46_44	314_46_37	99_46_1	786_46_51	853_46_1	1438_125_151	379_346_1	353_46_386	532_46_270	1384_46_174
1306_46_39	212_46_1	569_46_128	42_46_1	197_346_1	1783_46_207	766_46_197	1786_46_20	332_46_14	111_46_138	66_46_12	90_346_245	278_46_1	279_346_6	80_46_1	490_46_83	84_346_24	49_46_48	2226_17_1104	45_17_2011	28_46_1	40_46_1	289_125_362	406_46_46	546_04_54	492_04_1	185_6_8	1403_46_147	520_125_1	282_46_115	408_46_12	752_346_6	202_125_1	469_125_271	1270_346_48	464_46_503	715_04_32	671_46_1	149_46_28	120_46_69	103_46_45	314_46_37	99_46_1	786_46_52	853_46_1	1438_125_157	379_346_1	353_46_394	532_46_267	1384_46_167
1306_46_38	212_46_1	569_46_125	42_46_1	197_346_1	1783_46_211	766_46_190	1786_46_23	332_46_11	111_46_139	66_46_15	90_346_240	278_46_1	279_346_6	80_46_1	490_46_80	84_346_31	49_46_48	2226_17_1116	45_17_1991	28_46_1	40_46_1	289_125_349	406_46_45	546_04_57	492_04_1	185_6_5	1403_46_142	520_125_1	282_46_129	408_46_11	752_346_7	202_125_1	469_125_301	1270_346_48	464_46_514	715_04_28	671_46_1	149_46_21	120_46_63	103_46_45	314_46_35	99_46_1	786_46_53	853_46_1	1438_125_170	379_346_1	353_46_412	532_46_278	1384_46_160
1306_46_38	212_46_1	569_46_118	42_46_1	197_346_1	1783_46_214	766_46_188	1786_46_23	332_46_12	111_46_131	66_46_16	90_346_245	278_46_1	279_346_4	80_46_1	490_46_76	84_346_31	49_46_51	2226_17_1139	45_17_1959	28_46_1	40_46_1	289_125_326	406_46_48	546_04_52	492_04_1	185_6_4	1403_46_144	520_125_1	282_46_133	408_46_9	752_346_7	202_125_1	469_125_330	1270_346_50	464_46_507	715_04_26	671_46_1	149_46_17	120_46_62	103_46_42	314_46_31	99_46_1	786_46_55	853_46_1	1438_125_173	379_346_1	353_46_426	532_46_283	1384_46_146
1306_46_39	212_46_1	569_46_117	42_46_1	197_346_1	1783_46_211	766_46_193	1786_46_22	332_46_13	111_46_128	66_46_16	90_346_244	278_46_1	279_346_3	80_46_1	490_46_63	84_346_29	49_46_56	2226_17_1152	45_17_2009	28_46_1	40_46_1	289_125_318	406_46_53	546_04_51	492_04_1	185_6_3	1403_46_142	520_125_1	282_46_129	408_46_5	752_346_3	202_125_1	469_125_342	1270_346_48	464_46_504	715_04_28	671_46_1	149_46_19	120_46_63	103_46_39	314_46_31	99_46_1	786_46_52	853_46_1	1438_125_168	379_346_1	353_46_415	532_46_300	1384_46_137
1306_46_36	212_46_1	569_46_114	42_46_1	197_346_1	1783_46_217	766_46_197	1786_46_22	332_46_13	111_46_136	66_46_18	90_346_255	278_46_1	279_346_3	80_46_1	490_46_63	84_346_33	49_46_51	2226_17_1171	45_17_1997	28_46_1	40_46_1	289_125_305	406_46_49	546_04_50	492_04_1	185_6_4	1403_46_153	520_125_1	282_46_132	408_46_3	752_346_5	202_125_1	469_125_330	1270_346_44	464_46_510	715_04_29	671_46_1	149_46_26	120_46_63	103_46_41	314_46_25	99_46_1	786_46_49	853_46_1	1438_125_157	379_346_1	353_46_425	532_46_300	1384_46_136
1306_46_38	212_46_1	569_46_116	42_46_1	197_346_1	1783_46_223	766_46_199	1786_46_19	332_46_10	111_46_134	66_46_20	90_346_266	278_46_1	80_46_1	490_46_71	84_346_31	49_46_54	2226_17_1157	45_17_1978	28_46_1	40_46_1	289_125_296	406_46_55	546_04_55	492_04_1	185_6_3	1403_46_169	520_125_1	282_46_141	408_46_2	752_346_5	202_125_1	469_125_346	1270_346_43	464_46_486	715_04_27	671_46_1	149_46_26	120_46_58	103_46_37	314_46_22	99_46_1	786_46_49	853_46_1	1438_125_148	379_346_1	353_46_423	532_46_310	1384_46_124	648_04_41
1306_46_36	212_46_1	569_46_110	42_46_1	197_346_1	1783_46_213	766_46_195	1786_46_16	332_46_12	111_46_127	66_46_16	90_346_254	278_46_1	80_46_1	490_46_74	84_346_32	49_46_59	2226_17_1166	45_17_1987	28_46_1	40_46_1	289_125_304	406_46_55	546_04_56	492_04_1	185_6_4	1403_46_168	520_125_1	282_46_125	408_46_2	752_346_4	202_125_1	469_125_354	1270_346_38	464_46_513	715_04_25	671_46_1	149_46_26	120_46_51	103_46_35	314_46_27	99_46_1	786_46_50	853_46_1	1438_125_152	379_346_1	353_46_417	532_46_300	1384_46_129	648_04_42
1306_46_34	212_46_1	569_46_112	42_46_1	197_346_1	1783_46_219	766_46_182	1786_46_15	332_46_13	111_46_136	66_46_16	90_346_250	278_46_1	80_46_1	490_46_73	84_346_32	49_46_58	2226_17_1151	45_17_2016	28_46_1	40_46_1	289_125_299	406_46_56	546_04_65	492_04_1	185_6_6	1403_46_170	520_125_1	282_46_122	408_46_2	752_346_6	202_125_1	469_125_340	1270_346_37	464_46_499	715_04_26	671_46_1	149_46_27	120_46_55	103_46_42	314_46_32	99_46_1	786_46_43	853_46_1	1438_125_151	379_346_1	353_46_415	532_46_296	1384_46_130	648_04_44
1306_46_30	212_46_1	569_46_110	42_46_1	197_346_1	1783_46_204	766_46_182	1786_46_10	332_46_13	111_46_135	66_46_12	90_346_246	278_46_1	80_46_1	490_46_75	84_346_36	49_46_56	2226_17_1117	45_17_2017	28_46_1	40_46_1	289_125_309	406_46_55	546_04_65	492_04_1	185_6_6	1403_46_172	520_125_1	282_46_121	408_46_3	752_346_6	202_125_1	469_125_332	1270_346_44	464_46_502	715_04_28	671_46_1	149_46_28	120_46_60	103_46_45	314_46_35	99_46_1	786_46_45	853_46_1	1438_125_171	379_346_1	353_46_425	532_46_299	1384_46_128	648_04_45
1306_46_31	212_46_1	569_46_112	42_46_1	197_346_1	1783_46_193	766_46_175	1786_46_11	332_46_13	111_46_147	66_46_14	90_346_248	278_46_1	80_46_1	490_46_88	84_346_28	49_46_57	2226_17_1121	45_17_2000	28_46_1	40_46_1	289_125_308	406_46_58	546_04_65	492_04_1	185_6_6	1403_46_161	520_125_1	282_46_129	408_46_2	752_346_5	202_125_1	469_125_325	1270_346_39	464_46_527	715_04_25	671_46_1	149_46_28	120_46_57	103_46_47	314_46_32	99_46_1	786_46_41	853_46_1	1438_125_176	379_346_1	353_46_421	532_46_302	1384_46_114	648_04_47
1306_46_27	212_46_1	569_46_114	42_46_1	197_346_1	1783_46_189	766_46_171	1786_46_10	332_46_12	111_46_146	66_46_14	90_346_237	278_46_1	80_46_1	490_46_90	84_346_26	49_46_61	2226_17_1103	45_17_2000	28_46_1	40_46_1	289_125_301	406_46_57	546_04_70	492_04_1	185_6_6	1403_46_162	520_125_1	282_46_121	408_46_3	752_346_5	202_125_1	469_125_334	1270_346_45	464_46_547	715_04_21	671_46_1	149_46_26	120_46_59	103_46_45	314_46_32	99_46_1	786_46_38	853_46_1	1438_125_182	379_346_1	353_46_431	532_46_290	1384_46_116	648_04_45
1306_46_24	212_46_1	569_46_117	42_46_1	197_346_1	1783_46_184	766_46_178	1786_46_8	332_46_10	111_46_147	66_46_15	90_346_253	278_46_1	80_46_1	490_46_91	84_346_27	49_46_60	2226_17_1082	45_17_1989	28_46_1	40_46_1	289_125_282	406_46_59	546_04_77	492_04_1	185_6_3	1403_46_171	520_125_1	282_46_133	408_46_2	752_346_7	202_125_1	469_125_343	1270_346_45	464_46_534	715_04_25	671_46_1	149_46_26	120_46_56	103_46_49	314_46_24	99_46_1	786_46_37	853_46_1	1438_125_185	379_346_1	353_46_433	532_46_286	1384_46_112	648_04_44
1306_46_27	212_46_1	569_46_108	42_46_1	197_346_1	1783_46_183	766_46_186	1786_46_7	332_46_6	111_46_143	66_46_13	90_346_257	278_46_1	80_46_1	490_46_87	84_346_26	49_46_68	2226_17_1065	45_17_2007	28_46_1	40_46_1	289_125_287	406_46_60	546_04_83	492_04_1	185_6_4	1403_46_174	520_125_1	282_46_132	361_46_1	752_346_6	202_125_1	469_125_366	1270_346_49	464_46_512	715_04_23	671_46_1	149_46_23	120_46_59	103_46_43	314_46_22	99_46_1	786_46_43	853_46_1	1438_125_187	379_346_1	353_46_412	532_46_282	1384_46_113	648_04_44
1306_46_26	212_46_1	569_46_104	42_46_1	197_346_1	1783_46_176	766_46_202	1786_46_7	332_46_6	111_46_143	66_46_12	90_346_245	278_46_1	80_46_1	490_46_79	84_346_31	49_46_67	2226_17_1071	45_17_2046	28_46_1	40_46_1	289_125_282	406_46_53	546_04_79	492_04_1	185_6_4	1403_46_181	520_125_1	282_46_134	361_46_1	752_346_7	202_125_1	469_125_374	1270_346_49	464_46_501	715_04_18	671_46_1	149_46_24	120_46_55	103_46_44	314_46_25	99_46_1	786_46_41	853_46_1	1438_125_183	379_346_1	353_46_435	532_46_272	1384_46_115	648_04_48
1306_46_19	212_46_1	569_46_101	42_46_1	197_346_1	1783_46_174	766_46_205	1786_46_8	332_46_8	111_46_148	66_46_13	90_346_239	278_46_1	80_46_1	490_46_80	84_346_30	49_46_60	2226_17_1070	45_17_2085	28_46_1	40_46_1	289_125_286	406_46_57	546_04_77	492_04_1	185_6_3	1403_46_172	520_125_1	282_46_128	361_46_1	752_346_8	202_125_1	469_125_369	1270_346_60	464_46_503	715_04_23	671_46_1	149_46_28	120_46_54	103_46_50	314_46_26	99_46_1	786_46_45	853_46_1	1438_125_178	379_346_1	353_46_440	532_46_278	1384_46_111	648_04_50
1306_46_16	212_46_1	569_46_99	42_46_1	197_346_1	1783_46_175	766_46_203	1786_46_7	332_46_6	111_46_155	66_46_13	90_346_235	278_46_1	80_46_1	490_46_90	84_346_31	49_46_59	2226_17_1064	45_17_2081	28_46_1	40_46_1	289_125_295	406_46_55	546_04_72	492_04_1	185_6_1	1403_46_183	520_125_1	282_46_140	361_46_1	752_346_6	202_125_1	469_125_366	1270_346_68	464_46_485	715_04_21	671_46_1	149_46_30	120_46_54	103_46_49	314_46_27	99_46_1	786_46_39	853_46_1	1438_125_167	379_346_1	353_46_433	532_46_278	1384_46_120	648_04_52
1306_46_19	212_46_1	569_46_102	42_46_1	197_346_1	1783_46_162	766_46_202	1786_46_8	332_46_9	111_46_160	66_46_10	90_346_219	278_46_1	80_46_1	490_46_91	84_346_27	49_46_58	2226_17_1060	45_17_2051	28_46_1	40_46_1	289_125_283	406_46_57	546_04_73	492_04_1	185_6_1	1403_46_202	520_125_1	282_46_149	361_46_1	752_346_4	202_125_1	469_125_361	1270_346_72	464_46_482	715_04_17	671_46_1	149_46_31	120_46_50	103_46_55	314_46_27	99_46_1	786_46_32	853_46_1	1438_125_154	379_346_1	353_46_458	532_46_282	1384_46_114	648_04_54
1306_46_14	212_46_1	569_46_103	42_46_1	197_346_1	1783_46_153	766_46_206	1786_46_9	332_46_6	111_46_161	66_46_9	90_346_219	278_46_1	80_46_1	490_46_82	84_346_27	49_46_58	2226_17_1078	45_17_2034	28_46_1	40_46_1	289_125_280	406_46_62	546_04_79	492_04_1	185_6_2	1403_46_206	520_125_1	282_46_164	361_46_1	752_346_4	202_125_1	469_125_359	1270_346_72	464_46_495	715_04_18	671_46_1	149_46_30	120_46_45	103_46_51	314_46_26	99_46_1	786_46_33	853_46_1	1438_125_151	379_346_1	353_46_463	532_46_282	1384_46_106	648_04_52
1306_46_13	212_46_1	569_46_95	42_46_1	197_346_1	1783_46_164	766_46_210	1786_46_9	332_46_4	111_46_157	66_46_5	90_346_223	278_46_1	80_46_1	490_46_87	84_346_27	49_46_62	2226_17_1071	45_17_2079	28_46_1	40_46_1	289_125_270	406_46_59	546_04_76	492_04_1	185_6_2	1403_46_214	520_125_1	282_46_165	361_46_1	752_346_5	202_125_1	469_125_352	1270_346_64	464_46_510	715_04_20	671_46_1	149_46_33	120_46_42	103_46_53	314_46_22	99_46_1	786_46_34	853_46_1	1438_125_155	379_346_1	353_46_439	532_46_281	1384_46_106	648_04_52
1306_46_19	212_46_1	569_46_85	42_46_1	197_346_1	1783_46_162	766_46_202	1786_46_9	332_46_6	111_46_154	66_46_1	90_346_222	278_46_1	80_46_1	490_46_83	84_346_25	49_46_56	2226_17_1082	45_17_2096	28_46_1	40_46_1	289_125_284	406_46_56	546_04_75	492_04_1	185_6_2	1403_46_208	520_125_1	282_46_174	361_46_1	752_346_4	202_125_1	469_125_341	1270_346_64	464_46_534	715_04_20	671_46_1	149_46_31	120_46_52	103_46_50	314_46_29	99_46_1	786_46_35	853_46_1	1438_125_151	379_346_1	353_46_437	532_46_270	1384_46_107	648_04_55
1306_46_16	212_46_1	569_46_86	42_46_1	197_346_1	1783_46_163	766_46_200	1786_46_10	332_46_6	111_46_158	66_46_1	90_346_210	278_46_1	80_46_1	490_46_88	84_346_22	49_46_54	2226_17_1076	45_17_2108	28_46_1	40_46_1	289_125_290	406_46_57	546_04_69	492_04_1	185_6_2	1403_46_217	520_125_1	282_46_184	361_46_1	752_346_4	202_125_1	469_125_337	1270_346_62	464_46_515	715_04_20	671_46_1	149_46_33	120_46_47	103_46_54	314_46_30	99_46_1	786_46_36	853_46_1	1438_125_164	379_346_1	353_46_445	532_46_273	1384_46_106	648_04_60
1306_46_15	212_46_1	569_46_85	42_46_1	197_346_1	1783_46_167	766_46_208	1786_46_11	332_46_6	111_46_158	66_46_1	90_346_218	278_46_1	80_46_1	490_46_83	84_346_19	49_46_55	2226_17_1077	45_17_2120	28_46_1	40_46_1	289_125_310	406_46_49	546_04_60	492_04_1	185_6_1	1403_46_222	520_125_1	282_46_171	361_46_1	752_346_4	202_125_1	469_125_323	1270_346_60	464_46_513	715_04_20	671_46_1	149_46_34	120_46_47	103_46_51	314_46_27	99_46_1	786_46_34	853_46_1	1438_125_157	379_346_1	353_46_450	532_46_278	1384_46_106	648_04_57
1306_46_11	212_46_1	569_46_86	42_46_1	197_346_1	1783_46_175	766_46_212	1786_46_10	332_46_7	111_46_160	90_346_220	278_46_1	80_46_1	490_46_84	84_346_17	49_46_49	2226_17_1082	45_17_2067	28_46_1	40_46_1	289_125_321	406_46_53	546_04_54	492_04_1	185_6_1	1403_46_233	520_125_1	282_46_185	361_46_1	752_346_3	202_125_1	469_125_307	1270_346_57	464_46_524	715_04_20	671_46_1	149_46_36	120_46_49	103_46_49	314_46_32	99_46_1	786_46_27	853_46_1	1438_125_152	379_346_1	353_46_469	532_46_277	1384_46_116	648_04_61	219_46_1
1306_46_18	212_46_1	569_46_82	42_46_1	197_346_1	1783_46_166	766_46_213	1786_46_10	332_46_9	111_46_148	90_346_201	278_46_1	80_46_1	490_46_75	84_346_14	49_46_48	2226_17_1071	45_17_2069	28_46_1	40_46_1	289_125_322	406_46_48	546_04_53	492_04_1	185_6_2	1403_46_229	520_125_1	282_46_196	361_46_1	752_346_3	202_125_1	469_125_285	1270_346_64	464_46_554	715_04_22	671_46_1	149_46_37	120_46_49	103_46_49	314_46_31	99_46_1	786_46_28	853_46_1	1438_125_176	379_346_1	353_46_469	532_46_284	1384_46_111	648_04_57	219_46_1
1306_46_16	212_46_1	569_46_82	42_46_1	197_346_1	1783_46_170	766_46_214	1786_46_10	332_46_7	111_46_143	90_346_206	278_46_1	80_46_1	490_46_80	84_346_14	49_46_49	2226_17_1045	45_17_2023	28_46_1	40_46_1	289_125_312	406_46_50	546_04_56	492_04_1	185_6_4	1403_46_217	520_125_1	282_46_185	361_46_1	752_346_4	202_125_1	469_125_295	1270_346_62	464_46_580	715_04_23	671_46_1	149_46_37	120_46_41	103_46_48	314_46_30	99_46_1	786_46_28	853_46_1	1438_125_171	379_346_1	353_46_494	532_46_283	1384_46_104	648_04_49	219_46_1
1306_46_16	212_46_1	569_46_75	42_46_1	197_346_1	1783_46_167	766_46_207	1786_46_12	332_46_9	111_46_139	90_346_201	278_46_1	80_46_1	490_46_73	84_346_17	49_46_51	2226_17_1067	45_17_2033	28_46_1	40_46_1	289_125_312	406_46_51	546_04_55	492_04_1	185_6_3	1403_46_216	520_125_1	282_46_197	361_46_1	752_346_3	202_125_1	469_125_298	1270_346_75	464_46_585	715_04_24	671_46_1	149_46_35	120_46_44	103_46_42	314_46_27	99_46_1	786_46_30	853_46_1	1438_125_174	379_346_1	353_46_494	532_46_281	1384_46_106	648_04_49	219_46_1
1306_46_20	212_46_1	569_46_80	42_46_1	197_346_1	1783_46_174	766_46_217	1786_46_10	332_46_7	111_46_139	90_346_190	278_46_1	80_46_1	490_46_60	84_346_14	49_46_51	2226_17_1111	45_17_1994	28_46_1	40_46_1	289_125_324	406_46_55	546_04_54	492_04_1	185_6_5	1403_46_214	520_125_1	282_46_186	361_46_1	752_346_3	202_125_1	469_125_292	1270_346_70	464_46_591	715_04_24	671_46_1	149_46_37	120_46_41	103_46_39	314_46_19	99_46_1	786_46_29	853_46_1	1438_125_170	379_346_1	353_46_501	532_46_277	1384_46_119	648_04_40	219_46_1
1306_46_21	212_46_1	569_46_82	42_46_1	197_346_1	1783_46_175	766_46_220	1786_46_8	332_46_8	111_46_138	90_346_188	278_46_1	80_46_1	490_46_60	84_346_10	49_46_56	2226_17_1140	45_17_1980	28_46_1	40_46_1	289_125_321	406_46_50	546_04_57	492_04_1	185_6_5	1403_46_222	520_125_1	282_46_177	361_46_1	752_346_2	202_125_1	469_125_302	1270_346_69	464_46_604	715_04_23	671_46_1	149_46_35	120_46_40	103_46_38	314_46_19	99_46_1	786_46_28	853_46_1	1438_125_173	379_346_1	353_46_486	532_46_266	1384_46_114	648_04_41	219_46_1
1306_46_28	212_46_1	569_46_87	42_46_1	197_346_1	1783_46_182	766_46_218	1786_46_7	332_46_6	111_46_139	90_346_204	278_46_1	80_46_1	490_46_56	84_346_11	49_46_50	2226_17_1117	45_17_2010	28_46_1	40_46_1	289_125_309	406_46_53	546_04_58	492_04_1	185_6_8	1403_46_221	520_125_1	282_46_171	361_46_1	752_346_2	202_125_1	469_125_314	1270_346_70	464_46_601	715_04_16	671_46_1	149_46_36	120_46_39	103_46_40	314_46_18	99_46_1	786_46_30	853_46_1	1438_125_189	379_346_1	353_46_489	532_46_272	1384_46_111	648_04_47	219_46_1
1306_46_27	212_46_1	569_46_83	42_46_1	197_346_1	1783_46_177	766_46_225	1786_46_6	332_46_6	111_46_136	90_346_204	278_46_1	80_46_1	490_46_57	84_346_13	49_46_53	2226_17_1155	45_17_2042	28_46_1	40_46_1	289_125_300	406_46_52	546_04_58	492_04_1	185_6_11	1403_46_207	520_125_1	282_46_171	361_46_1	752_346_1	202_125_1	469_125_314	1270_346_68	464_46_596	715_04_15	671_46_1	149_46_30	120_46_37	103_46_38	314_46_16	99_46_1	786_46_28	853_46_1	1438_125_194	379_346_1	353_46_473	532_46_259	1384_46_115	648_04_41	219_46_1
1306_46_30	212_46_1	569_46_79	42_46_1	197_346_1	1783_46_178	766_46_214	1786_46_3	332_46_4	111_46_134	90_346_212	278_46_1	80_46_1	490_46_63	84_346_19	49_46_51	2226_17_1159	45_17_2042	28_46_1	40_46_1	289_125_305	406_46_49	546_04_61	492_04_1	185_6_13	1403_46_200	520_125_1	282_46_167	361_46_1	752_346_1	202_125_1	469_125_320	1270_346_73	464_46_595	715_04_17	671_46_1	149_46_29	120_46_41	103_46_41	314_46_16	99_46_1	786_46_31	853_46_1	1438_125_195	379_346_1	353_46_445	532_46_256	1384_46_117	648_04_41	219_46_1
1306_46_25	212_46_1	569_46_81	42_46_1	197_346_1	1783_46_183	766_46_215	1786_46_3	332_46_6	111_46_133	90_346_224	278_46_1	80_46_1	490_46_64	84_346_21	49_46_52	2226_17_1187	45_17_2047	28_46_1	40_46_1	289_125_311	406_46_50	546_04_62	492_04_1	185_6_18	1403_46_199	520_125_1	282_46_163	361_46_1	752_346_1	202_125_1	469_125_295	1270_346_71	464_46_587	715_04_19	671_46_1	149_46_36	120_46_37	103_46_40	314_46_13	99_46_1	786_46_30	853_46_1	1438_125_185	379_346_1	353_46_441	532_46_253	1384_46_117	648_04_43	219_46_1
1306_46_26	212_46_1	197_346_1	1783_46_196	766_46_222	1786_46_3	332_46_5	111_46_134	90_346_230	278_46_1	80_46_1	490_46_71	84_346_20	49_46_52	2226_17_1168	45_17_2054	42_46_1	40_46_1	289_125_331	406_46_53	546_04_57	492_04_1	185_6_17	1403_46_203	520_125_1	282_46_162	361_46_1	569_46_88	202_125_1	469_125_272	1270_346_84	464_46_593	715_04_17	671_46_1	149_46_27	120_46_43	103_46_42	314_46_11	99_46_1	786_46_32	853_46_1	1438_125_187	353_46_449	532_46_255	1384_46_107	648_04_38	219_46_1
1306_46_28	212_46_1	197_346_1	1783_46_192	766_46_218	1786_46_4	332_46_3	111_46_134	90_346_224	278_46_1	80_46_1	490_46_71	84_346_20	49_46_55	2226_17_1178	45_17_2099	42_46_1	40_46_1	289_125_324	406_46_51	546_04_60	492_04_1	185_6_20	1403_46_202	520_125_1	282_46_150	361_46_1	569_46_96	202_125_1	469_125_266	1270_346_83	464_46_560	715_04_21	671_46_1	149_46_22	120_46_41	103_46_41	314_46_10	99_46_1	786_46_38	853_46_1	1438_125_177	353_46_446	532_46_244	1384_46_102	648_04_31	219_46_1
1306_46_22	212_46_1	197_346_1	1783_46_197	766_46_218	1786_46_5	332_46_4	111_46_140	90_346_234	278_46_1	80_46_1	490_46_71	84_346_20	49_46_55	2226_17_1153	45_17_2125	42_46_1	40_46_1	289_125_314	406_46_54	546_04_58	492_04_1	185_6_24	1403_46_197	520_125_1	282_46_138	361_46_1	569_46_112	202_125_1	469_125_246	1270_346_84	464_46_545	715_04_21	671_46_1	149_46_22	120_46_43	103_46_45	314_46_10	99_46_1	786_46_37	853_46_1	1438_125_190	353_46_446	532_46_246	1384_46_103	648_04_24	219_46_1
1306_46_23	212_46_1	197_346_1	1783_46_202	766_46_220	1786_46_5	332_46_5	111_46_150	90_346_222	278_46_1	80_46_1	490_46_68	84_346_19	49_46_52	2226_17_1169	45_17_2135	42_46_1	40_46_1	289_125_325	406_46_56	546_04_61	492_04_1	185_6_23	1403_46_196	520_125_1	282_46_132	361_46_1	569_46_115	202_125_1	469_125_248	1270_346_88	464_46_522	715_04_22	671_46_1	149_46_24	120_46_36	103_46_47	314_46_11	99_46_1	786_46_33	853_46_1	1438_125_187	353_46_443	532_46_243	1384_46_106	648_04_25	219_46_1
1306_46_22	212_46_1	197_346_1	1783_46_190	766_46_225	1786_46_4	332_46_5	111_46_145	90_346_225	278_46_1	80_46_1	490_46_65	84_346_24	49_46_57	2226_17_1168	45_17_2143	42_46_1	40_46_1	289_125_346	406_46_54	546_04_61	492_04_1	185_6_24	1403_46_186	520_125_1	282_46_130	361_46_1	569_46_117	202_125_1	469_125_234	1270_346_94	464_46_527	715_04_21	671_46_1	149_46_21	120_46_33	103_46_49	314_46_11	99_46_1	786_46_31	853_46_1	1438_125_196	353_46_442	532_46_241	1384_46_119	648_04_29	219_46_1
1306_46_22	212_46_1	197_346_1	1783_46_183	766_46_227	1786_46_4	332_46_4	111_46_148	90_346_234	278_46_1	80_46_1	490_46_57	84_346_28	49_46_55	2226_17_1170	45_17_2126	42_46_1	40_46_1	289_125_361	406_46_49	546_04_63	492_04_1	185_6_31	1403_46_190	520_125_1	282_46_129	361_46_1	569_46_119	202_125_1	469_125_246	1270_346_92	464_46_531	715_04_21	671_46_1	149_46_22	120_46_29	103_46_48	314_46_8	99_46_1	786_46_38	853_46_1	1438_125_205	353_46_463	532_46_242	1384_46_117	648_04_27	219_46_1
1306_46_28	212_46_1	197_346_1	1783_46_191	766_46_227	1786_46_5	332_46_4	111_46_155	90_346_234	278_46_1	80_46_1	490_46_61	84_346_24	49_46_53	2226_17_1132	45_17_2119	42_46_1	40_46_1	289_125_358	406_46_39	546_04_57	492_04_1	185_6_29	1403_46_201	520_125_1	282_46_131	361_46_1	569_46_119	202_125_1	469_125_228	1270_346_98	464_46_534	715_04_18	671_46_1	149_46_19	120_46_33	103_46_52	314_46_5	99_46_1	786_46_36	853_46_1	1438_125_193	353_46_465	532_46_241	1384_46_114	648_04_26	219_46_1
1306_46_28	212_46_1	197_346_1	1783_46_181	766_46_217	1786_46_6	332_46_4	111_46_156	90_346_230	278_46_1	80_46_1	490_46_59	84_346_22	49_46_53	2226_17_1142	45_17_2079	42_46_1	40_46_1	289_125_357	406_46_39	546_04_56	492_04_1	185_6_23	1403_46_189	520_125_1	282_46_137	361_46_1	569_46_119	202_125_1	469_125_212	1270_346_95	464_46_551	715_04_18	671_46_1	149_46_17	120_46_29	103_46_57	314_46_5	99_46_1	786_46_35	853_46_1	1438_125_204	353_46_460	532_46_250	1384_46_124	648_04_27	219_46_1
1306_46_27	212_46_1	197_346_1	1783_46_181	766_46_217	1786_46_4	332_46_3	111_46_149	90_346_238	278_46_1	80_46_1	490_46_67	84_346_21	49_46_54	2226_17_1142	45_17_2098	42_46_1	40_46_1	289_125_339	406_46_32	546_04_58	492_04_1	185_6_21	1403_46_200	520_125_1	282_46_120	361_46_1	569_46_128	202_125_1	469_125_187	1270_346_98	464_46_528	715_04_17	671_46_1	149_46_17	120_46_26	103_46_59	314_46_4	99_46_1	786_46_37	853_46_1	1438_125_216	353_46_458	532_46_249	1384_46_116	648_04_34	219_46_1
1306_46_26	212_46_1	197_346_1	1783_46_179	766_46_217	1786_46_4	332_46_3	111_46_142	90_346_215	278_46_1	80_46_1	490_46_64	84_346_19	49_46_47	2226_17_1149	45_17_2114	42_46_1	40_46_1	289_125_323	406_46_36	546_04_60	492_04_1	185_6_18	1403_46_192	520_125_1	282_46_123	361_46_1	569_46_123	202_125_1	469_125_172	1270_346_96	464_46_534	715_04_15	671_46_1	149_46_21	120_46_30	103_46_62	314_46_5	99_46_1	786_46_38	853_46_1	1438_125_228	353_46_470	532_46_238	1384_46_124	648_04_35	219_46_1
1306_46_27	212_46_1	197_346_1	1783_46_175	766_46_252	1786_46_4	332_46_1	111_46_142	90_346_217	278_46_1	80_46_1	490_46_63	84_346_18	49_46_46	2226_17_1131	45_17_2117	42_46_1	40_46_1	289_125_325	406_46_32	546_04_60	492_04_1	185_6_21	1403_46_184	520_125_1	282_46_139	361_46_1	569_46_130	202_125_1	469_125_177	1270_346_102	464_46_548	715_04_13	671_46_1	149_46_24	120_46_25	103_46_65	314_46_2	99_46_1	786_46_36	853_46_1	1438_125_225	353_46_455	532_46_224	1384_46_123	648_04_30	219_46_1
1306_46_28	212_46_1	197_346_1	1783_46_168	766_46_250	1786_46_5	332_46_2	111_46_143	90_346_212	278_46_1	80_46_1	490_46_61	84_346_17	49_46_46	2226_17_1108	45_17_2137	42_46_1	40_46_1	289_125_313	406_46_28	546_04_61	492_04_1	185_6_20	1403_46_192	520_125_1	282_46_135	361_46_1	569_46_125	202_125_1	469_125_188	1270_346_103	464_46_575	715_04_7	671_46_1	149_46_24	120_46_27	103_46_62	314_46_3	99_46_1	786_46_35	853_46_1	1438_125_229	353_46_463	532_46_225	1384_46_127	648_04_35	219_46_1
1306_46_33	212_46_1	197_346_1	1783_46_166	766_46_256	1786_46_4	332_46_2	111_46_139	90_346_207	278_46_1	80_46_1	490_46_61	84_346_16	49_46_48	2226_17_1146	45_17_2150	42_46_1	40_46_1	289_125_317	406_46_31	546_04_66	492_04_1	185_6_19	1403_46_179	520_125_1	282_46_142	361_46_1	569_46_122	202_125_1	469_125_171	1270_346_102	464_46_556	715_04_7	671_46_1	149_46_24	120_46_30	103_46_58	314_46_4	99_46_1	786_46_36	853_46_1	1438_125_229	353_46_467	532_46_214	1384_46_122	648_04_38	219_46_1
1306_46_25	212_46_1	197_346_1	1783_46_178	766_46_254	1786_46_3	332_46_1	111_46_137	90_346_202	278_46_1	80_46_1	490_46_60	84_346_13	49_46_50	2226_17_1135	45_17_2153	42_46_1	40_46_1	289_125_304	406_46_34	546_04_64	492_04_1	185_6_18	1403_46_189	520_125_1	282_46_149	361_46_1	569_46_124	202_125_1	469_125_167	1270_346_119	464_46_555	715_04_10	671_46_1	149_46_23	120_46_23	103_46_53	314_46_4	99_46_1	786_46_34	853_46_1	1438_125_231	353_46_496	532_46_220	1384_46_109	648_04_40	219_46_1
1306_46_29	212_46_1	197_346_1	1783_46_180	766_46_250	1786_46_2	314_46_3	111_46_137	90_346_205	278_46_1	80_46_1	490_46_51	84_346_10	49_46_55	2226_17_1140	45_17_2143	42_46_1	40_46_1	289_125_312	406_46_30	546_04_60	492_04_1	185_6_18	1403_46_174	520_125_1	282_46_148	361_46_1	569_46_120	202_125_1	469_125_161	1270_346_121	464_46_563	715_04_8	671_46_1	149_46_28	120_46_21	103_46_49	219_46_1	99_46_1	786_46_40	853_46_1	1438_125_248	353_46_492	532_46_228	1384_46_109	648_04_43
1306_46_25	212_46_1	197_346_1	1783_46_187	766_46_249	1786_46_2	314_46_4	111_46_136	90_346_203	278_46_1	80_46_1	490_46_46	84_346_15	49_46_53	2226_17_1169	45_17_2149	42_46_1	40_46_1	289_125_311	406_46_25	546_04_58	492_04_1	185_6_15	1403_46_177	520_125_1	282_46_150	361_46_1	569_46_117	202_125_1	469_125_149	1270_346_127	464_46_556	715_04_7	671_46_1	149_46_33	120_46_19	103_46_51	219_46_1	99_46_1	786_46_38	853_46_1	1438_125_253	353_46_497	532_46_233	1384_46_104	648_04_48
1306_46_22	212_46_1	197_346_1	1783_46_203	766_46_247	1786_46_1	314_46_5	111_46_126	90_346_194	278_46_1	80_46_1	490_46_42	84_346_11	49_46_54	2226_17_1174	45_17_2190	42_46_1	40_46_1	289_125_322	406_46_26	546_04_57	492_04_1	185_6_14	1403_46_163	520_125_1	282_46_160	361_46_1	569_46_125	202_125_1	469_125_149	1270_346_123	464_46_551	715_04_5	671_46_1	149_46_35	120_46_20	103_46_54	219_46_1	99_46_1	786_46_39	853_46_1	1438_125_254	353_46_502	532_46_219	1384_46_103	648_04_50
1306_46_20	212_46_1	197_346_1	1783_46_198	766_46_246	314_46_6	111_46_119	90_346_191	278_46_1	80_46_1	490_46_30	84_346_7	49_46_53	2226_17_1177	45_17_2174	42_46_1	40_46_1	289_125_311	406_46_22	546_04_62	492_04_1	185_6_14	1403_46_165	520_125_1	282_46_163	361_46_1	569_46_137	202_125_1	469_125_153	1270_346_115	464_46_563	715_04_5	671_46_1	149_46_39	120_46_19	103_46_54	219_46_1	99_46_1	786_46_47	853_46_1	1438_125_254	353_46_518	532_46_212	1384_46_112	648_04_49
1306_46_23	212_46_1	197_346_1	1783_46_197	766_46_255	314_46_6	111_46_119	90_346_188	278_46_1	80_46_1	490_46_29	84_346_7	49_46_64	2226_17_1202	45_17_2148	42_46_1	40_46_1	289_125_311	406_46_26	546_04_59	492_04_1	185_6_15	1403_46_154	520_125_1	282_46_161	361_46_1	569_46_144	202_125_1	469_125_159	1270_346_114	464_46_546	715_04_6	671_46_1	149_46_38	120_46_18	103_46_50	219_46_1	99_46_1	786_46_45	853_46_1	1438_125_247	353_46_526	532_46_206	1384_46_118	648_04_49
1306_46_19	212_46_1	197_346_1	1783_46_194	766_46_247	314_46_7	111_46_120	90_346_171	278_46_1	80_46_1	490_46_30	84_346_11	49_46_70	2226_17_1225	45_17_2147	42_46_1	40_46_1	289_125_318	406_46_24	546_04_65	492_04_1	185_6_18	1403_46_164	520_125_1	282_46_160	361_46_1	569_46_144	202_125_1	469_125_173	1270_346_112	464_46_533	715_04_5	671_46_1	149_46_37	120_46_19	103_46_46	219_46_1	99_46_1	786_46_40	853_46_1	1438_125_254	353_46_503	532_46_199	1384_46_108	648_04_48
1306_46_19	212_46_1	197_346_1	1783_46_193	766_46_251	314_46_6	111_46_121	90_346_170	278_46_1	80_46_1	490_46_22	84_346_12	49_46_64	2226_17_1236	45_17_2116	42_46_1	40_46_1	289_125_331	406_46_29	546_04_67	492_04_1	185_6_18	1403_46_172	520_125_1	282_46_166	361_46_1	569_46_133	202_125_1	469_125_191	1270_346_128	464_46_540	715_04_6	671_46_1	149_46_31	120_46_24	103_46_46	219_46_1	99_46_1	786_46_42	853_46_1	1438_125_243	353_46_489	532_46_199	1384_46_103	648_04_49
1306_46_18	212_46_1	197_346_1	1783_46_185	766_46_252	314_46_7	111_46_121	90_346_165	278_46_1	80_46_1	490_46_25	84_346_15	49_46_62	2226_17_1219	45_17_2125	42_46_1	40_46_1	289_125_347	406_46_30	546_04_57	492_04_1	185_6_20	1403_46_168	520_125_1	282_46_174	361_46_1	569_46_140	202_125_1	469_125_203	1270_346_139	464_46_531	715_04_7	671_46_1	149_46_31	120_46_21	103_46_38	219_46_1	99_46_1	786_46_34	853_46_1	1438_125_244	353_46_489	532_46_197	1384_46_104	648_04_43
1306_46_21	212_46_1	197_346_1	1783_46_187	766_46_262	314_46_4	111_46_113	90_346_163	278_46_1	80_46_1	490_46_25	84_346_17	49_46_66	2226_17_1216	45_17_2115	42_46_1	40_46_1	289_125_355	406_46_30	546_04_56	492_04_1	185_6_21	1403_46_186	520_125_1	282_46_181	361_46_1	569_46_139	202_125_1	469_125_201	1270_346_139	464_46_523	715_04_6	671_46_1	149_46_29	120_46_21	103_46_46	219_46_1	99_46_1	786_46_34	853_46_1	1438_125_233	353_46_474	532_46_199	1384_46_110	648_04_42
1306_46_19	212_46_1	197_346_1	1783_46_190	766_46_266	314_46_6	111_46_107	90_346_155	278_46_1	80_46_1	490_46_32	84_346_13	49_46_70	2226_17_1230	45_17_2091	42_46_1	40_46_1	289_125_346	406_46_27	546_04_59	492_04_1	185_6_17	1403_46_184	520_125_1	282_46_176	361_46_1	569_46_145	202_125_1	469_125_209	1270_346_135	464_46_513	715_04_5	671_46_1	149_46_29	120_46_22	103_46_48	219_46_1	99_46_1	786_46_35	853_46_1	1438_125_229	353_46_474	532_46_192	1384_46_108	648_04_44
1306_46_13	212_46_1	197_346_1	1783_46_202	766_46_271	314_46_6	111_46_112	90_346_168	278_46_1	80_46_1	490_46_32	84_346_13	49_46_65	2226_17_1233	45_17_2064	42_46_1	40_46_1	289_125_346	406_46_24	546_04_54	492_04_1	185_6_18	1403_46_202	520_125_1	282_46_177	361_46_1	569_46_136	202_125_1	469_125_213	1270_346_128	464_46_523	715_04_5	671_46_1	149_46_32	120_46_17	103_46_56	219_46_1	99_46_1	786_46_38	853_46_1	1438_125_213	353_46_473	532_46_195	1384_46_113	648_04_46
1306_46_12	212_46_1	197_346_1	1783_46_201	766_46_264	314_46_7	111_46_121	90_346_169	278_46_1	80_46_1	490_46_27	84_346_10	49_46_63	2226_17_1254	45_17_2037	42_46_1	40_46_1	289_125_356	406_46_24	546_04_49	492_04_1	185_6_19	1403_46_201	520_125_1	282_46_180	361_46_1	569_46_142	202_125_1	469_125_210	1270_346_123	464_46_539	715_04_5	671_46_1	149_46_31	120_46_21	103_46_57	219_46_1	99_46_1	786_46_33	853_46_1	1438_125_198	353_46_468	532_46_197	1384_46_113	648_04_49
1306_46_10	212_46_1	197_346_1	1783_46_208	766_46_260	314_46_4	111_46_116	90_346_162	278_46_1	80_46_1	490_46_37	84_346_11	49_46_65	2226_17_1254	45_17_2018	42_46_1	40_46_1	289_125_353	406_46_27	546_04_46	492_04_1	185_6_18	1403_46_193	520_125_1	282_46_194	361_46_1	569_46_135	202_125_1	469_125_208	1270_346_118	464_46_554	715_04_1	671_46_1	149_46_32	120_46_18	103_46_59	219_46_1	99_46_1	786_46_27	853_46_1	1438_125_190	353_46_478	532_46_191	1384_46_116	648_04_55
1306_46_12	212_46_1	197_346_1	1783_46_216	766_46_259	314_46_2	111_46_121	90_346_148	278_46_1	80_46_1	490_46_43	84_346_15	49_46_61	2226_17_1277	45_17_2002	42_46_1	40_46_1	289_125_362	406_46_28	546_04_47	492_04_1	185_6_22	1403_46_202	520_125_1	282_46_200	361_46_1	569_46_131	202_125_1	469_125_211	1270_346_117	464_46_525	715_04_1	671_46_1	149_46_30	120_46_19	103_46_54	219_46_1	99_46_1	786_46_25	853_46_1	1438_125_175	353_46_458	532_46_181	1384_46_116	648_04_57
1306_46_9	212_46_1	197_346_1	1783_46_206	766_46_264	314_46_4	111_46_119	90_346_143	278_46_1	80_46_1	490_46_43	84_346_14	49_46_65	2226_17_1299	45_17_1997	42_46_1	40_46_1	289_125_369	406_46_30	546_04_47	492_04_1	185_6_15	1403_46_196	520_125_1	282_46_200	361_46_1	569_46_124	202_125_1	469_125_223	1270_346_115	464_46_522	715_04_1	671_46_1	149_46_29	120_46_19	103_46_41	219_46_1	99_46_1	786_46_29	853_46_1	1438_125_160	353_46_474	532_46_178	1384_46_113	648_04_63
1306_46_5	212_46_1	197_346_1	1783_46_208	766_46_272	314_46_4	111_46_120	90_346_135	278_46_1	80_46_1	490_46_47	84_346_10	49_46_62	2226_17_1335	45_17_2008	42_46_1	40_46_1	289_125_382	406_46_30	546_04_49	492_04_1	185_6_14	1403_46_193	520_125_1	282_46_200	361_46_1	569_46_107	202_125_1	469_125_229	1270_346_106	464_46_515	715_04_2	671_46_1	149_46_27	120_46_17	103_46_40	219_46_1	99_46_1	786_46_26	853_46_1	1438_125_163	353_46_471	532_46_180	1384_46_113	648_04_69
1306_46_6	212_46_1	197_346_1	1783_46_200	766_46_276	314_46_3	111_46_113	90_346_136	278_46_1	80_46_1	490_46_57	84_346_5	49_46_58	2226_17_1336	45_17_2039	42_46_1	40_46_1	289_125_376	406_46_28	546_04_37	492_04_1	185_6_14	1403_46_203	520_125_1	282_46_204	361_46_1	569_46_105	202_125_1	469_125_220	1270_346_97	464_46_524	715_04_1	671_46_1	149_46_27	120_46_21	103_46_36	219_46_1	99_46_1	786_46_20	853_46_1	1438_125_166	353_46_450	532_46_181	1384_46_107	648_04_66
1306_46_6	212_46_1	197_346_1	1783_46_206	766_46_280	314_46_3	111_46_120	90_346_122	278_46_1	80_46_1	490_46_66	84_346_5	49_46_55	2226_17_1349	45_17_2036	42_46_1	40_46_1	289_125_348	406_46_26	546_04_37	492_04_1	185_6_13	1403_46_207	520_125_1	282_46_203	361_46_1	569_46_102	202_125_1	469_125_244	1270_346_90	464_46_528	715_04_1	671_46_1	149_46_27	120_46_20	103_46_36	219_46_1	99_46_1	786_46_19	853_46_1	1438_125_176	353_46_461	532_46_182	1384_46_103	648_04_62
1306_46_4	212_46_1	197_346_1	1783_46_214	766_46_290	314_46_4	111_46_122	90_346_107	278_46_1	80_46_1	490_46_70	84_346_4	49_46_59	2226_17_1305	45_17_2038	42_46_1	40_46_1	289_125_359	406_46_18	546_04_37	185_6_15	1403_46_213	520_125_1	282_46_214	361_46_1	569_46_110	202_125_1	469_125_252	1270_346_99	464_46_530	671_46_1	149_46_25	120_46_25	103_46_43	219_46_1	99_46_1	786_46_18	853_46_1	1438_125_185	353_46_456	532_46_182	1384_46_102	648_04_60
1306_46_5	212_46_1	197_346_1	1783_46_230	766_46_282	314_46_4	111_46_118	90_346_105	278_46_1	80_46_1	490_46_71	84_346_4	49_46_54	2226_17_1300	45_17_2022	42_46_1	40_46_1	289_125_383	406_46_20	546_04_36	185_6_17	1403_46_208	520_125_1	282_46_190	361_46_1	569_46_120	202_125_1	469_125_263	1270_346_108	464_46_531	671_46_1	149_46_28	120_46_23	103_46_49	219_46_1	99_46_1	786_46_20	853_46_1	1438_125_179	353_46_448	532_46_186	1384_46_96	648_04_62
1306_46_4	212_46_1	197_346_1	1783_46_227	766_46_273	314_46_5	111_46_111	90_346_105	278_46_1	80_46_1	490_46_73	84_346_5	49_46_56	2226_17_1267	45_17_2002	42_46_1	40_46_1	289_125_377	406_46_24	546_04_36	185_6_23	1403_46_221	520_125_1	282_46_190	361_46_1	569_46_108	202_125_1	469_125_277	1270_346_115	464_46_534	671_46_1	149_46_21	120_46_20	103_46_49	219_46_1	99_46_1	786_46_15	853_46_1	1438_125_166	353_46_460	532_46_192	1384_46_107	648_04_58
1306_46_4	212_46_1	197_346_1	1783_46_221	766_46_271	314_46_4	111_46_116	90_346_109	278_46_1	80_46_1	490_46_73	84_346_8	49_46_58	2226_17_1289	45_17_2004	42_46_1	40_46_1	289_125_381	406_46_24	546_04_37	185_6_26	1403_46_229	520_125_1	282_46_171	361_46_1	569_46_103	202_125_1	469_125_288	1270_346_111	464_46_511	671_46_1	149_46_21	120_46_21	103_46_49	219_46_1	99_46_1	786_46_16	853_46_1	1438_125_148	353_46_485	532_46_185	1384_46_111	648_04_50
1306_46_5	212_46_1	197_346_1	1783_46_233	766_46_274	314_46_2	111_46_113	90_346_106	278_46_1	80_46_1	490_46_68	84_346_8	49_46_55	2226_17_1280	45_17_1976	42_46_1	40_46_1	289_125_374	406_46_20	546_04_34	185_6_24	1403_46_238	520_125_1	282_46_171	361_46_1	569_46_105	202_125_1	469_125_313	1270_346_109	464_46_511	671_46_1	149_46_21	120_46_19	103_46_44	219_46_1	99_46_1	786_46_13	853_46_1	1438_125_152	353_46_502	532_46_196	1384_46_109	648_04_54
1306_46_6	212_46_1	197_346_1	1783_46_220	766_46_254	314_46_1	111_46_119	90_346_116	278_46_1	80_46_1	490_46_79	84_346_7	49_46_55	2226_17_1325	45_17_1975	42_46_1	40_46_1	289_125_381	406_46_18	546_04_35	185_6_26	1403_46_253	520_125_1	282_46_163	361_46_1	569_46_102	202_125_1	469_125_333	1270_346_116	464_46_482	671_46_1	149_46_17	120_46_19	103_46_30	219_46_1	99_46_1	786_46_10	853_46_1	1438_125_142	353_46_492	532_46_202	1384_46_118	648_04_56
1306_46_6	212_46_1	197_346_1	1783_46_225	766_46_255	314_46_1	111_46_111	90_346_110	278_46_1	80_46_1	490_46_74	84_346_5	49_46_55	2226_17_1330	45_17_1982	42_46_1	40_46_1	289_125_390	406_46_21	546_04_36	185_6_29	1403_46_243	520_125_1	282_46_149	361_46_1	569_46_96	202_125_1	469_125_324	1270_346_108	464_46_487	671_46_1	149_46_14	120_46_19	103_46_25	219_46_1	99_46_1	786_46_9	853_46_1	1438_125_125	353_46_508	532_46_208	1384_46_127	648_04_53
1306_46_5	212_46_1	197_346_1	1783_46_210	766_46_274	314_46_1	111_46_121	90_346_107	278_46_1	80_46_1	490_46_61	84_346_3	49_46_57	2226_17_1344	45_17_1976	42_46_1	40_46_1	289_125_401	406_46_18	546_04_33	185_6_30	1403_46_248	520_125_1	282_46_147	361_46_1	569_46_94	202_125_1	469_125_315	1270_346_105	464_46_504	671_46_1	149_46_10	120_46_21	103_46_28	219_46_1	99_46_1	786_46_8	853_46_1	1438_125_123	353_46_507	532_46_203	1384_46_125	648_04_55
1306_46_4	212_46_1	197_346_1	1783_46_216	766_46_277	314_46_1	111_46_117	90_346_110	278_46_1	80_46_1	490_46_54	84_346_3	49_46_48	2226_17_1352	45_17_1922	42_46_1	40_46_1	289_125_398	406_46_21	546_04_38	185_6_35	1403_46_263	520_125_1	282_46_149	361_46_1	569_46_100	202_125_1	469_125_305	1270_346_103	464_46_515	671_46_1	149_46_11	120_46_23	103_46_32	219_46_1	99_46_1	786_46_8	853_46_1	1438_125_102	353_46_527	532_46_199	1384_46_126	648_04_52
1306_46_3	212_46_1	197_346_1	1783_46_219	766_46_264	314_46_1	111_46_115	90_346_107	278_46_1	80_46_1	490_46_61	84_346_2	49_46_50	2226_17_1372	45_17_1913	42_46_1	40_46_1	289_125_420	406_46_21	546_04_40	185_6_36	1403_46_259	520_125_1	282_46_154	361_46_1	569_46_95	202_125_1	469_125_300	1270_346_108	464_46_506	671_46_1	149_46_10	120_46_24	103_46_33	219_46_1	99_46_1	786_46_8	853_46_1	1438_125_97	353_46_532	532_46_203	1384_46_126	648_04_48
1306_46_6	212_46_1	197_346_1	1783_46_204	766_46_270	219_46_1	111_46_110	90_346_108	278_46_1	80_46_1	490_46_58	84_346_3	49_46_56	2226_17_1385	45_17_1938	40_46_1	289_125_426	406_46_15	546_04_39	185_6_36	1403_46_284	520_125_1	282_46_161	361_46_1	569_46_102	202_125_1	469_125_285	1270_346_104	464_46_513	671_46_1	149_46_10	120_46_26	103_46_37	99_46_1	786_46_10	853_46_1	1438_125_93	353_46_535	532_46_194	1384_46_124	648_04_46
1306_46_6	212_46_1	197_346_1	1783_46_193	766_46_260	219_46_1	111_46_115	90_346_98	278_46_1	80_46_1	490_46_53	84_346_2	49_46_58	2226_17_1397	45_17_1936	40_46_1	289_125_439	406_46_14	546_04_33	185_6_42	1403_46_300	520_125_1	282_46_164	361_46_1	569_46_103	202_125_1	469_125_296	1270_346_103	464_46_514	671_46_1	149_46_10	120_46_31	103_46_35	99_46_1	786_46_10	853_46_1	1438_125_81	353_46_536	532_46_189	1384_46_119	648_04_40
1306_46_4	212_46_1	197_346_1	1783_46_191	766_46_273	219_46_1	111_46_117	90_346_95	278_46_1	80_46_1	490_46_51	84_346_2	49_46_56	2226_17_1423	45_17_1904	40_46_1	289_125_445	406_46_10	546_04_33	185_6_48	1403_46_295	520_125_1	282_46_156	361_46_1	569_46_111	202_125_1	469_125_299	1270_346_98	464_46_512	671_46_1	149_46_9	120_46_31	103_46_36	99_46_1	786_46_8	853_46_1	1438_125_77	353_46_551	532_46_197	1384_46_118	648_04_31
1306_46_3	212_46_1	197_346_1	1783_46_197	766_46_278	219_46_1	111_46_116	90_346_95	278_46_1	80_46_1	490_46_49	84_346_3	49_46_55	2226_17_1442	45_17_1919	40_46_1	289_125_429	406_46_6	546_04_26	185_6_53	1403_46_303	520_125_1	282_46_147	361_46_1	569_46_103	202_125_1	469_125_292	1270_346_102	464_46_503	671_46_1	149_46_8	120_46_29	103_46_38	99_46_1	786_46_9	853_46_1	1438_125_80	353_46_555	532_46_202	1384_46_121	648_04_34
1306_46_4	212_46_1	197_346_1	1783_46_210	766_46_271	219_46_1	111_46_110	90_346_92	278_46_1	80_46_1	490_46_47	84_346_3	49_46_55	2226_17_1446	45_17_1952	40_46_1	289_125_416	406_46_7	546_04_27	185_6_58	1403_46_307	520_125_1	282_46_145	361_46_1	569_46_101	202_125_1	469_125_288	1270_346_97	464_46_476	671_46_1	149_46_6	120_46_28	103_46_33	99_46_1	786_46_9	853_46_1	1438_125_69	353_46_564	532_46_210	1384_46_122	648_04_31
1306_46_3	212_46_1	197_346_1	1783_46_205	766_46_266	219_46_1	111_46_106	90_346_102	278_46_1	80_46_1	490_46_49	84_346_3	49_46_54	2226_17_1453	45_17_1966	40_46_1	289_125_406	406_46_7	546_04_25	185_6_63	1403_46_298	520_125_1	282_46_138	361_46_1	569_46_100	202_125_1	469_125_274	1270_346_96	464_46_500	671_46_1	149_46_6	120_46_24	103_46_32	99_46_1	786_46_10	853_46_1	1438_125_59	353_46_562	532_46_197	1384_46_134	648_04_34
1306_46_3	212_46_1	197_346_1	1783_46_198	766_46_255	219_46_1	111_46_92	90_346_99	278_46_1	80_46_1	490_46_44	84_346_2	49_46_59	2226_17_1499	45_17_1983	40_46_1	289_125_383	406_46_8	546_04_25	185_6_64	1403_46_312	520_125_1	282_46_122	361_46_1	569_46_110	202_125_1	469_125_249	1270_346_94	464_46_500	671_46_1	149_46_6	120_46_21	103_46_33	99_46_1	786_46_10	853_46_1	1438_125_66	353_46_544	532_46_200	1384_46_141	648_04_37
1306_46_3	212_46_1	197_346_1	1783_46_214	766_46_250	219_46_1	111_46_94	90_346_100	278_46_1	80_46_1	490_46_49	84_346_3	49_46_56	2226_17_1509	45_17_1921	40_46_1	289_125_383	406_46_8	546_04_22	185_6_57	1403_46_314	520_125_1	282_46_111	361_46_1	569_46_107	202_125_1	469_125_281	1270_346_83	464_46_493	671_46_1	149_46_7	120_46_23	103_46_30	99_46_1	786_46_10	853_46_1	1438_125_63	353_46_581	532_46_207	1384_46_149	648_04_38
1306_46_3	212_46_1	197_346_1	1783_46_224	766_46_247	219_46_1	111_46_95	90_346_101	278_46_1	80_46_1	490_46_49	84_346_3	49_46_51	2226_17_1532	45_17_1888	40_46_1	289_125_370	406_46_7	546_04_14	185_6_57	1403_46_327	520_125_1	282_46_111	361_46_1	569_46_109	202_125_1	469_125_278	1270_346_87	464_46_482	671_46_1	149_46_12	120_46_23	103_46_31	99_46_1	786_46_10	853_46_1	1438_125_61	353_46_575	532_46_222	1384_46_138	648_04_38
1306_46_3	212_46_1	197_346_1	1783_46_222	766_46_246	219_46_1	111_46_98	90_346_96	278_46_1	80_46_1	490_46_45	84_346_2	49_46_53	2226_17_1536	45_17_1881	40_46_1	289_125_355	406_46_6	546_04_17	185_6_61	1403_46_341	520_125_1	282_46_118	361_46_1	569_46_105	202_125_1	469_125_277	1270_346_92	464_46_496	671_46_1	149_46_13	120_46_22	103_46_31	99_46_1	786_46_11	853_46_1	1438_125_65	353_46_579	532_46_220	1384_46_130	648_04_40
1306_46_2	212_46_1	197_346_1	1783_46_235	766_46_250	219_46_1	111_46_105	90_346_96	278_46_1	80_46_1	490_46_53	84_346_2	49_46_58	2226_17_1502	45_17_1910	40_46_1	289_125_346	406_46_7	546_04_17	185_6_61	1403_46_328	520_125_1	282_46_130	361_46_1	569_46_109	202_125_1	469_125_280	1270_346_91	464_46_502	671_46_1	149_46_8	120_46_22	103_46_29	99_46_1	786_46_13	853_46_1	1438_125_58	353_46_556	532_46_226	1384_46_122	648_04_37
1306_46_2	212_46_1	197_346_1	1783_46_243	766_46_257	219_46_1	111_46_105	90_346_100	278_46_1	80_46_1	490_46_45	84_346_3	49_46_63	2226_17_1501	45_17_1904	40_46_1	289_125_324	406_46_7	546_04_15	185_6_61	1403_46_338	520_125_1	282_46_131	361_46_1	569_46_107	202_125_1	469_125_291	1270_346_95	464_46_491	671_46_1	149_46_9	120_46_25	103_46_34	99_46_1	786_46_11	853_46_1	1438_125_50	353_46_558	532_46_227	1384_46_125	648_04_34
1306_46_1	212_46_1	197_346_1	1783_46_230	766_46_266	219_46_1	111_46_110	90_346_106	278_46_1	80_46_1	490_46_49	84_346_4	49_46_57	2226_17_1473	45_17_1918	40_46_1	289_125_347	406_46_8	546_04_17	185_6_59	1403_46_345	520_125_1	282_46_131	361_46_1	569_46_101	202_125_1	469_125_292	1270_346_99	464_46_505	671_46_1	149_46_8	120_46_24	103_46_31	99_46_1	786_46_12	853_46_1	1438_125_48	353_46_570	532_46_221	1384_46_119	648_04_34
1306_46_2	212_46_1	197_346_1	1783_46_230	766_46_266	219_46_1	111_46_115	90_346_103	278_46_1	80_46_1	490_46_53	84_346_3	49_46_66	2226_17_1446	45_17_1928	40_46_1	289_125_343	406_46_8	546_04_20	185_6_57	1403_46_346	520_125_1	282_46_131	361_46_1	569_46_99	202_125_1	469_125_300	1270_346_104	464_46_504	671_46_1	149_46_5	120_46_23	103_46_33	99_46_1	786_46_11	853_46_1	1438_125_41	353_46_566	532_46_210	1384_46_131	648_04_37
1306_46_2	212_46_1	197_346_1	1783_46_227	766_46_269	219_46_1	111_46_110	90_346_105	278_46_1	80_46_1	490_46_53	84_346_3	49_46_62	2226_17_1418	45_17_1945	40_46_1	289_125_352	406_46_10	546_04_21	185_6_56	1403_46_363	520_125_1	282_46_138	361_46_1	569_46_92	202_125_1	469_125_285	1270_346_99	464_46_500	671_46_1	149_46_5	120_46_19	103_46_35	99_46_1	786_46_14	853_46_1	1438_125_39	353_46_591	532_46_216	1384_46_135	648_04_42
1306_46_2	212_46_1	197_346_1	1783_46_196	766_46_256	219_46_1	111_46_119	90_346_104	278_46_1	80_46_1	490_46_42	84_346_2	49_46_65	2226_17_1451	45_17_1917	40_46_1	289_125_361	406_46_8	546_04_23	185_6_56	1403_46_367	520_125_1	282_46_151	361_46_1	569_46_82	202_125_1	469_125_290	1270_346_84	464_46_515	671_46_1	149_46_5	120_46_20	103_46_35	99_46_1	786_46_16	853_46_1	1438_125_42	353_46_639	532_46_229	1384_46_135	648_04_46
1306_46_2	212_46_1	197_346_1	1783_46_190	766_46_264	219_46_1	111_46_123	90_346_102	278_46_1	80_46_1	490_46_44	84_346_2	49_46_62	2226_17_1417	45_17_1896	40_46_1	289_125_370	406_46_8	546_04_22	185_6_51	1403_46_358	520_125_1	282_46_155	361_46_1	569_46_81	202_125_1	469_125_313	1270_346_80	464_46_533	671_46_1	149_46_4	120_46_21	103_46_26	99_46_1	786_46_17	853_46_1	1438_125_41	353_46_654	532_46_213	1384_46_134	648_04_42
1306_46_2	212_46_1	197_346_1	1783_46_182	766_46_270	219_46_1	111_46_114	90_346_90	278_46_1	80_46_1	490_46_46	84_346_1	49_46_58	2226_17_1422	45_17_1901	40_46_1	289_125_377	406_46_10	546_04_20	185_6_51	1403_46_348	520_125_1	282_46_145	361_46_1	569_46_87	202_125_1	469_125_319	1270_346_73	464_46_527	671_46_1	149_46_4	120_46_25	103_46_24	99_46_1	786_46_16	853_46_1	1438_125_39	353_46_639	532_46_204	1384_46_139	648_04_37
1306_46_1	212_46_1	197_346_1	1783_46_176	766_46_258	219_46_1	111_46_120	90_346_80	278_46_1	80_46_1	490_46_44	84_346_1	49_46_64	2226_17_1420	45_17_1902	40_46_1	289_125_378	406_46_8	546_04_17	185_6_51	1403_46_343	520_125_1	282_46_155	361_46_1	569_46_84	202_125_1	469_125_328	1270_346_83	464_46_521	671_46_1	149_46_6	120_46_24	103_46_28	99_46_1	786_46_18	853_46_1	1438_125_31	353_46_614	532_46_205	1384_46_146	648_04_37
1306_46_1	212_46_1	197_346_1	1783_46_174	766_46_264	219_46_1	111_46_125	90_346_77	278_46_1	80_46_1	490_46_42	84_346_1	49_46_66	2226_17_1403	45_17_1865	40_46_1	289_125_358	406_46_7	546_04_15	185_6_42	1403_46_341	520_125_1	282_46_147	361_46_1	569_46_86	202_125_1	469_125_348	1270_346_87	464_46_525	671_46_1	149_46_8	120_46_20	103_46_27	99_46_1	786_46_18	853_46_1	1438_125_34	353_46_630	532_46_208	1384_46_160	648_04_42
212_46_1	197_346_1	1783_46_168	766_46_268	219_46_1	111_46_121	90_346_80	278_46_1	80_46_1	490_46_48	84_346_1	49_46_59	2226_17_1415	45_17_1879	40_46_1	289_125_344	406_46_9	546_04_12	185_6_48	1403_46_343	520_125_1	282_46_139	361_46_1	569_46_89	202_125_1	469_125_370	1270_346_86	464_46_503	149_46_7	120_46_19	103_46_26	99_46_1	786_46_21	853_46_1	1438_125_32	353_46_639	532_46_209	1384_46_157	648_04_41
212_46_1	197_346_1	1783_46_176	766_46_263	219_46_1	111_46_125	90_346_88	278_46_1	80_46_1	490_46_50	84_346_2	49_46_59	2226_17_1410	45_17_1919	40_46_1	289_125_348	406_46_7	546_04_10	185_6_40	1403_46_357	520_125_1	282_46_130	361_46_1	569_46_85	202_125_1	469_125_370	1270_346_91	464_46_492	149_46_6	120_46_23	103_46_20	99_46_1	786_46_20	853_46_1	1438_125_38	353_46_612	532_46_205	1384_46_154	648_04_38
212_46_1	197_346_1	1783_46_183	766_46_255	219_46_1	111_46_119	90_346_85	278_46_1	80_46_1	490_46_43	49_46_59	2226_17_1427	45_17_1895	40_46_1	289_125_346	406_46_6	546_04_13	185_6_39	1403_46_357	520_125_1	282_46_132	361_46_1	569_46_81	202_125_1	469_125_360	1270_346_87	464_46_499	149_46_6	120_46_26	103_46_14	99_46_1	786_46_20	853_46_1	1438_125_48	353_46_628	532_46_200	1384_46_150	648_04_38
212_46_1	197_346_1	1783_46_192	766_46_254	219_46_1	111_46_116	90_346_85	278_46_1	80_46_1	490_46_39	49_46_61	2226_17_1460	45_17_1896	40_46_1	289_125_359	406_46_5	546_04_10	185_6_36	1403_46_358	520_125_1	282_46_134	361_46_1	569_46_87	202_125_1	469_125_334	1270_346_89	464_46_498	149_46_6	120_46_27	103_46_12	99_46_1	786_46_18	853_46_1	1438_125_49	353_46_648	532_46_199	1384_46_145	648_04_38
212_46_1	197_346_1	1783_46_190	766_46_250	219_46_1	111_46_119	90_346_80	278_46_1	80_46_1	490_46_36	49_46_56	2226_17_1481	45_17_1925	40_46_1	289_125_357	406_46_4	546_04_9	185_6_33	1403_46_361	520_125_1	282_46_146	361_46_1	569_46_87	202_125_1	469_125_317	1270_346_81	464_46_486	149_46_5	120_46_28	103_46_12	99_46_1	786_46_19	853_46_1	1438_125_55	353_46_646	532_46_184	1384_46_142	648_04_36
212_46_1	197_346_1	1783_46_179	766_46_253	219_46_1	111_46_124	90_346_79	278_46_1	80_46_1	490_46_36	49_46_54	2226_17_1462	45_17_1969	40_46_1	289_125_359	406_46_5	546_04_10	185_6_37	1403_46_369	520_125_1	282_46_141	361_46_1	569_46_91	202_125_1	469_125_307	1270_346_79	464_46_505	149_46_7	120_46_28	103_46_12	99_46_1	786_46_18	853_46_1	1438_125_52	353_46_635	532_46_184	1384_46_137	648_04_36
212_46_1	197_346_1	1783_46_182	766_46_257	219_46_1	111_46_124	90_346_86	278_46_1	80_46_1	490_46_43	49_46_52	2226_17_1452	45_17_1968	40_46_1	289_125_388	406_46_5	546_04_12	185_6_42	1403_46_349	520_125_1	282_46_141	361_46_1	569_46_95	202_125_1	469_125_310	1270_346_91	464_46_502	149_46_6	120_46_25	103_46_12	99_46_1	786_46_16	853_46_1	1438_125_47	353_46_634	532_46_182	1384_46_137	648_04_43
212_46_1	197_346_1	1783_46_184	766_46_236	219_46_1	111_46_128	90_346_88	278_46_1	80_46_1	490_46_39	49_46_51	2226_17_1432	45_17_1947	40_46_1	289_125_372	406_46_3	546_04_11	185_6_47	1403_46_342	520_125_1	282_46_130	361_46_1	569_46_91	202_125_1	469_125_325	1270_346_82	464_46_498	149_46_5	120_46_23	103_46_12	99_46_1	786_46_12	853_46_1	1438_125_50	353_46_640	532_46_194	1384_46_146	648_04_39
212_46_1	197_346_1	1783_46_196	766_46_237	219_46_1	111_46_125	90_346_90	278_46_1	80_46_1	490_46_33	49_46_51	2226_17_1451	45_17_1928	40_46_1	289_125_371	406_46_1	546_04_10	185_6_57	1403_46_334	520_125_1	282_46_114	361_46_1	569_46_91	202_125_1	469_125_337	1270_346_73	464_46_476	149_46_5	120_46_22	103_46_14	99_46_1	786_46_14	853_46_1	1438_125_38	353_46_648	532_46_194	1384_46_145	648_04_43
212_46_1	197_346_1	1783_46_197	766_46_257	219_46_1	111_46_124	90_346_82	278_46_1	80_46_1	490_46_27	49_46_50	2226_17_1478	45_17_1940	40_46_1	289_125_367	406_46_2	546_04_7	185_6_54	1403_46_320	520_125_1	282_46_113	361_46_1	569_46_87	202_125_1	469_125_315	1270_346_67	464_46_492	149_46_6	120_46_21	103_46_13	99_46_1	786_46_18	853_46_1	1438_125_43	353_46_654	532_46_182	1384_46_139	648_04_47
212_46_1	197_346_1	1783_46_187	766_46_253	219_46_1	111_46_121	90_346_82	278_46_1	80_46_1	490_46_30	49_46_52	2226_17_1498	45_17_1949	40_46_1	289_125_353	406_46_2	546_04_10	185_6_58	1403_46_318	520_125_1	282_46_122	361_46_1	569_46_90	202_125_1	469_125_316	1270_346_75	464_46_503	149_46_8	120_46_22	103_46_17	99_46_1	786_46_17	853_46_1	1438_125_44	353_46_643	532_46_169	1384_46_138	648_04_50
212_46_1	197_346_1	1783_46_183	766_46_242	219_46_1	111_46_130	90_346_80	278_46_1	80_46_1	490_46_37	49_46_55	2226_17_1512	45_17_2002	40_46_1	289_125_341	406_46_3	546_04_8	185_6_64	1403_46_313	520_125_1	282_46_126	361_46_1	569_46_75	202_125_1	469_125_326	1270_346_64	464_46_493	149_46_6	120_46_24	103_46_17	99_46_1	786_46_14	853_46_1	1438_125_45	353_46_659	532_46_161	1384_46_131	648_04_43
212_46_1	197_346_1	1783_46_180	766_46_240	219_46_1	111_46_129	90_346_69	278_46_1	80_46_1	490_46_37	49_46_59	2226_17_1499	45_17_1979	40_46_1	289_125_344	406_46_4	546_04_6	185_6_61	1403_46_310	520_125_1	282_46_134	361_46_1	569_46_75	202_125_1	469_125_344	1270_346_65	464_46_498	149_46_5	120_46_22	103_46_20	99_46_1	786_46_14	853_46_1	1438_125_51	353_46_664	532_46_164	1384_46_127	648_04_44
212_46_1	197_346_1	1783_46_175	766_46_221	219_46_1	111_46_142	90_346_77	278_46_1	80_46_1	490_46_36	49_46_63	2226_17_1483	45_17_2004	40_46_1	289_125_312	406_46_2	546_04_6	185_6_63	1403_46_310	520_125_1	282_46_128	361_46_1	569_46_73	202_125_1	469_125_360	1270_346_74	464_46_515	149_46_6	120_46_22	103_46_20	99_46_1	786_46_15	853_46_1	1438_125_46	353_46_682	532_46_169	1384_46_136	648_04_40
212_46_1	197_346_1	1783_46_175	766_46_211	219_46_1	111_46_148	90_346_76	278_46_1	80_46_1	490_46_41	49_46_64	2226_17_1479	45_17_2037	40_46_1	289_125_294	406_46_3	546_04_5	185_6_72	1403_46_317	520_125_1	282_46_114	361_46_1	569_46_81	202_125_1	469_125_357	1270_346_78	464_46_521	149_46_8	120_46_19	103_46_19	99_46_1	786_46_12	853_46_1	1438_125_50	353_46_669	532_46_164	1384_46_141	648_04_40
212_46_1	197_346_1	1783_46_187	766_46_208	219_46_1	111_46_142	90_346_81	278_46_1	80_46_1	490_46_38	49_46_58	2226_17_1448	45_17_2040	40_46_1	289_125_273	406_46_2	546_04_5	185_6_75	1403_46_342	520_125_1	282_46_113	361_46_1	569_46_80	202_125_1	469_125_347	1270_346_79	464_46_507	149_46_8	120_46_21	103_46_19	99_46_1	786_46_13	853_46_1	1438_125_48	353_46_699	532_46_173	1384_46_137	648_04_39
212_46_1	197_346_1	1783_46_189	766_46_208	219_46_1	111_46_141	90_346_80	278_46_1	80_46_1	490_46_32	49_46_55	2226_17_1420	45_17_2051	40_46_1	289_125_280	406_46_1	546_04_7	185_6_78	1403_46_330	520_125_1	282_46_106	361_46_1	569_46_82	202_125_1	469_125_354	1270_346_75	464_46_524	149_46_8	120_46_23	103_46_21	99_46_1	786_46_14	853_46_1	1438_125_48	353_46_710	532_46_161	1384_46_134	648_04_44
212_46_1	197_346_1	1783_46_182	766_46_202	219_46_1	111_46_141	90_346_81	278_46_1	80_46_1	490_46_33	49_46_51	2226_17_1436	45_17_2028	40_46_1	289_125_272	406_46_2	546_04_6	185_6_79	1403_46_327	520_125_1	282_46_109	361_46_1	569_46_88	202_125_1	469_125_351	1270_346_68	464_46_534	149_46_9	120_46_27	103_46_22	99_46_1	786_46_18	853_46_1	1438_125_48	353_46_734	532_46_164	1384_46_137	648_04_48
212_46_1	197_346_1	1783_46_172	766_46_195	219_46_1	111_46_132	90_346_75	278_46_1	80_46_1	490_46_34	49_46_54	2226_17_1424	45_17_2050	40_46_1	289_125_288	406_46_2	546_04_6	185_6_78	1403_46_314	520_125_1	282_46_109	361_46_1	569_46_89	202_125_1	469_125_356	1270_346_71	464_46_535	149_46_13	120_46_24	103_46_27	99_46_1	786_46_22	853_46_1	1438_125_44	353_46_748	532_46_166	1384_46_130	648_04_51
212_46_1	197_346_1	1783_46_182	766_46_184	219_46_1	111_46_134	90_346_74	278_46_1	80_46_1	490_46_36	49_46_45	2226_17_1447	45_17_2027	40_46_1	289_125_288	406_46_2	546_04_6	185_6_87	1403_46_310	520_125_1	282_46_103	361_46_1	569_46_96	202_125_1	469_125_341	1270_346_71	464_46_544	149_46_14	120_46_24	103_46_28	99_46_1	786_46_22	853_46_1	1438_125_51	353_46_734	532_46_169	1384_46_128	648_04_47
212_46_1	197_346_1	1783_46_196	766_46_192	219_46_1	111_46_133	90_346_67	278_46_1	80_46_1	490_46_32	49_46_36	2226_17_1444	45_17_2019	40_46_1	289_125_294	406_46_1	546_04_8	185_6_91	1403_46_305	520_125_1	282_46_103	361_46_1	569_46_85	202_125_1	469_125_334	1270_346_65	464_46_555	149_46_13	120_46_23	103_46_33	99_46_1	786_46_20	853_46_1	1438_125_60	353_46_727	532_46_163	1384_46_129	648_04_43
212_46_1	197_346_1	1783_46_192	766_46_204	219_46_1	111_46_132	90_346_76	278_46_1	80_46_1	490_46_29	49_46_31	2226_17_1442	45_17_1972	40_46_1	289_125_309	546_04_9	185_6_90	1403_46_297	520_125_1	282_46_105	361_46_1	569_46_78	202_125_1	469_125_350	1270_346_59	464_46_549	149_46_10	120_46_25	103_46_32	99_46_1	786_46_21	853_46_1	1438_125_63	353_46_707	532_46_152	1384_46_135	648_04_52
212_46_1	197_346_1	1783_46_209	766_46_195	219_46_1	111_46_129	90_346_83	278_46_1	80_46_1	490_46_33	49_46_33	2226_17_1435	45_17_1948	40_46_1	289_125_309	546_04_12	185_6_90	1403_46_297	520_125_1	282_46_104	361_46_1	569_46_73	202_125_1	469_125_355	1270_346_64	464_46_559	149_46_8	120_46_27	103_46_31	99_46_1	786_46_16	853_46_1	1438_125_71	353_46_702	532_46_140	1384_46_141	648_04_48
212_46_1	197_346_1	1783_46_206	766_46_194	219_46_1	111_46_125	90_346_90	278_46_1	80_46_1	490_46_45	49_46_36	2226_17_1403	45_17_1983	40_46_1	289_125_312	546_04_11	185_6_103	1403_46_272	520_125_1	282_46_96	361_46_1	569_46_72	202_125_1	469_125_349	1270_346_64	464_46_564	149_46_8	120_46_28	103_46_30	99_46_1	786_46_18	853_46_1	1438_125_69	353_46_697	532_46_152	1384_46_139	648_04_49
212_46_1	197_346_1	1783_46_208	766_46_202	219_46_1	111_46_130	103_46_26	278_46_1	80_46_1	490_46_51	49_46_33	2226_17_1407	45_17_1974	40_46_1	289_125_327	546_04_10	185_6_101	1403_46_267	520_125_1	282_46_101	361_46_1	569_46_73	202_125_1	469_125_379	1270_346_53	464_46_563	149_46_8	120_46_35	90_346_100	99_46_1	786_46_22	853_46_1	1438_125_55	353_46_706	532_46_148	1384_46_134	648_04_48
212_46_1	197_346_1	1783_46_204	766_46_184	219_46_1	111_46_133	103_46_21	278_46_1	80_46_1	490_46_58	49_46_32	2226_17_1380	45_17_1990	40_46_1	289_125_315	546_04_9	185_6_102	1403_46_271	520_125_1	282_46_102	361_46_1	569_46_73	202_125_1	469_125_375	1270_346_59	464_46_584	149_46_9	120_46_32	90_346_101	99_46_1	786_46_24	853_46_1	1438_125_52	353_46_721	532_46_141	1384_46_121	648_04_49
212_46_1	197_346_1	1783_46_206	766_46_186	219_46_1	111_46_137	103_46_21	278_46_1	80_46_1	490_46_51	49_46_30	2226_17_1405	45_17_2010	40_46_1	289_125_309	546_04_7	185_6_97	1403_46_269	520_125_1	282_46_94	361_46_1	569_46_74	202_125_1	469_125_374	1270_346_52	464_46_565	149_46_9	120_46_36	90_346_113	99_46_1	786_46_23	853_46_1	1438_125_44	353_46_735	532_46_140	1384_46_108	648_04_44
212_46_1	197_346_1	1783_46_211	766_46_187	219_46_1	111_46_131	103_46_21	278_46_1	80_46_1	490_46_48	49_46_28	2226_17_1439	45_17_2005	40_46_1	289_125_313	546_04_8	185_6_102	1403_46_265	520_125_1	282_46_90	361_46_1	569_46_80	202_125_1	469_125_366	1270_346_57	464_46_562	149_46_6	120_46_36	90_346_116	99_46_1	786_46_28	853_46_1	1438_125_43	353_46_753	532_46_134	1384_46_113	648_04_44
212_46_1	197_346_1	1783_46_228	766_46_180	219_46_1	111_46_123	103_46_26	278_46_1	80_46_1	490_46_48	49_46_27	2226_17_1449	45_17_1997	40_46_1	289_125_311	546_04_8	185_6_97	1403_46_271	520_125_1	282_46_86	361_46_1	569_46_87	202_125_1	469_125_362	1270_346_66	464_46_566	149_46_7	120_46_33	90_346_107	99_46_1	786_46_28	853_46_1	1438_125_38	353_46_758	532_46_136	1384_46_105	648_04_47
212_46_1	197_346_1	1783_46_221	766_46_186	219_46_1	111_46_117	103_46_25	278_46_1	80_46_1	490_46_44	49_46_31	2226_17_1436	45_17_1980	40_46_1	289_125_330	546_04_6	185_6_104	1403_46_291	520_125_1	282_46_88	361_46_1	569_46_94	202_125_1	469_125_391	1270_346_65	464_46_551	149_46_6	120_46_32	90_346_105	99_46_1	786_46_27	853_46_1	1438_125_30	353_46_749	532_46_136	1384_46_106	648_04_44
212_46_1	197_346_1	1783_46_211	766_46_180	219_46_1	111_46_115	103_46_24	278_46_1	80_46_1	490_46_49	49_46_34	2226_17_1401	45_17_1974	40_46_1	289_125_323	546_04_6	185_6_112	1403_46_296	520_125_1	282_46_97	361_46_1	569_46_87	202_125_1	469_125_415	1270_346_64	464_46_549	149_46_5	120_46_31	90_346_107	99_46_1	786_46_23	853_46_1	1438_125_27	353_46_770	532_46_140	1384_46_104	648_04_46
212_46_1	197_346_1	1783_46_222	766_46_171	219_46_1	111_46_109	103_46_26	278_46_1	80_46_1	490_46_43	49_46_36	2226_17_1394	45_17_2001	40_46_1	289_125_317	546_04_7	185_6_113	1403_46_303	520_125_1	282_46_98	361_46_1	569_46_85	202_125_1	469_125_418	1270_346_69	464_46_533	149_46_5	120_46_27	90_346_97	99_46_1	786_46_24	853_46_1	1438_125_21	353_46_756	532_46_140	1384_46_101	648_04_52
212_46_1	197_346_1	1783_46_231	766_46_173	219_46_1	111_46_111	103_46_23	278_46_1	80_46_1	490_46_50	49_46_35	2226_17_1391	45_17_1979	40_46_1	289_125_309	546_04_6	185_6_107	1403_46_315	520_125_1	282_46_105	361_46_1	569_46_83	202_125_1	469_125_428	1270_346_63	464_46_553	149_46_5	120_46_28	90_346_98	99_46_1	786_46_23	853_46_1	1438_125_24	353_46_749	532_46_150	1384_46_95	648_04_51
212_46_1	197_346_1	1783_46_237	766_46_177	219_46_1	111_46_114	103_46_24	278_46_1	80_46_1	490_46_49	49_46_32	2226_17_1391	45_17_1939	40_46_1	289_125_293	546_04_5	185_6_104	1403_46_302	520_125_1	282_46_106	361_46_1	569_46_82	202_125_1	469_125_422	1270_346_62	464_46_559	149_46_4	120_46_24	90_346_99	99_46_1	786_46_23	853_46_1	1438_125_21	353_46_764	532_46_158	1384_46_96	648_04_46
212_46_1	197_346_1	1783_46_235	766_46_176	219_46_1	111_46_112	103_46_26	278_46_1	80_46_1	490_46_40	49_46_34	2226_17_1393	45_17_1958	40_46_1	289_125_282	546_04_3	185_6_106	1403_46_323	520_125_1	282_46_117	361_46_1	569_46_88	202_125_1	469_125_428	1270_346_58	464_46_555	149_46_7	120_46_24	90_346_109	99_46_1	786_46_19	853_46_1	1438_125_21	353_46_769	532_46_150	1384_46_93	648_04_47
212_46_1	197_346_1	1783_46_234	766_46_173	219_46_1	111_46_111	103_46_26	278_46_1	80_46_1	490_46_43	49_46_39	2226_17_1411	45_17_2001	40_46_1	289_125_262	546_04_4	185_6_112	1403_46_310	520_125_1	282_46_109	361_46_1	569_46_89	202_125_1	469_125_408	1270_346_51	464_46_574	149_46_7	120_46_31	90_346_109	99_46_1	786_46_16	853_46_1	1438_125_22	353_46_766	532_46_141	1384_46_107	648_04_46
212_46_1	197_346_1	1783_46_232	766_46_166	219_46_1	111_46_108	103_46_27	278_46_1	80_46_1	490_46_52	49_46_38	2226_17_1401	45_17_2000	40_46_1	289_125_255	546_04_4	185_6_118	1403_46_300	520_125_1	282_46_108	361_46_1	569_46_87	202_125_1	469_125_424	1270_346_44	464_46_566	149_46_5	120_46_33	90_346_121	99_46_1	786_46_14	853_46_1	1438_125_12	353_46_774	532_46_129	1384_46_115	648_04_48
212_46_1	197_346_1	1783_46_233	766_46_167	219_46_1	111_46_102	103_46_28	278_46_1	80_46_1	490_46_51	49_46_37	2226_17_1385	45_17_1997	40_46_1	289_125_261	546_04_7	185_6_126	1403_46_314	520_125_1	282_46_98	361_46_1	569_46_90	202_125_1	469_125_431	1270_346_38	464_46_572	149_46_5	120_46_35	90_346_138	99_46_1	786_46_13	853_46_1	1438_125_10	353_46_796	532_46_125	1384_46_107	648_04_49
212_46_1	197_346_1	1783_46_231	766_46_166	219_46_1	111_46_108	103_46_34	278_46_1	80_46_1	490_46_51	49_46_42	2226_17_1348	45_17_2007	40_46_1	289_125_254	546_04_7	185_6_137	1403_46_316	520_125_1	282_46_82	361_46_1	569_46_84	202_125_1	469_125_433	1270_346_39	464_46_551	149_46_6	120_46_40	90_346_150	99_46_1	786_46_14	853_46_1	1438_125_6	353_46_801	532_46_130	1384_46_103	648_04_46
212_46_1	197_346_1	1783_46_239	766_46_161	219_46_1	111_46_114	103_46_39	278_46_1	80_46_1	490_46_59	49_46_37	2226_17_1341	45_17_2025	40_46_1	289_125_256	546_04_7	185_6_143	1403_46_302	520_125_1	282_46_89	361_46_1	569_46_77	202_125_1	469_125_419	1270_346_36	464_46_526	149_46_4	120_46_39	90_346_158	99_46_1	786_46_15	853_46_1	1438_125_2	353_46_808	532_46_131	1384_46_108	648_04_49
212_46_1	197_346_1	1783_46_251	766_46_147	219_46_1	111_46_118	103_46_33	278_46_1	80_46_1	490_46_52	49_46_40	2226_17_1323	45_17_1996	40_46_1	289_125_247	546_04_8	185_6_147	1403_46_318	520_125_1	282_46_110	361_46_1	569_46_84	202_125_1	469_125_404	1270_346_36	464_46_543	149_46_3	120_46_36	90_346_157	99_46_1	786_46_11	853_46_1	1438_125_1	353_46_793	532_46_127	1384_46_109	648_04_48
212_46_1	197_346_1	1783_46_248	766_46_154	219_46_1	111_46_119	103_46_30	278_46_1	80_46_1	490_46_40	49_46_40	2226_17_1370	45_17_2000	40_46_1	289_125_237	546_04_9	185_6_141	1403_46_323	282_46_113	361_46_1	569_46_93	202_125_1	469_125_389	1270_346_30	464_46_531	149_46_4	120_46_31	90_346_170	99_46_1	786_46_13	853_46_1	353_46_782	532_46_122	1384_46_112	648_04_49
212_46_1	197_346_1	1783_46_241	766_46_153	219_46_1	111_46_119	103_46_35	278_46_1	80_46_1	490_46_37	49_46_39	2226_17_1378	45_17_2029	40_46_1	289_125_246	546_04_11	185_6_144	1403_46_328	282_46_113	361_46_1	569_46_95	202_125_1	469_125_397	1270_346_30	464_46_524	149_46_6	120_46_28	90_346_172	99_46_1	786_46_18	853_46_1	353_46_789	532_46_109	1384_46_105	648_04_50
212_46_1	197_346_1	1783_46_246	766_46_148	219_46_1	111_46_126	103_46_38	278_46_1	80_46_1	490_46_36	49_46_43	2226_17_1415	45_17_2004	40_46_1	289_125_224	546_04_10	185_6_141	1403_46_329	282_46_107	361_46_1	569_46_95	202_125_1	469_125_408	1270_346_26	464_46_523	149_46_5	120_46_26	90_346_172	99_46_1	786_46_19	853_46_1	353_46_749	532_46_109	1384_46_119	648_04_54
212_46_1	197_346_1	1783_46_235	766_46_152	219_46_1	111_46_117	103_46_35	278_46_1	80_46_1	490_46_23	49_46_37	2226_17_1435	45_17_2030	40_46_1	289_125_229	546_04_8	185_6_141	1403_46_341	282_46_109	361_46_1	569_46_89	202_125_1	469_125_394	1270_346_28	464_46_536	149_46_3	120_46_31	90_346_164	99_46_1	786_46_20	853_46_1	353_46_756	532_46_105	1384_46_119	648_04_51
212_46_1	197_346_1	1783_46_231	766_46_152	219_46_1	111_46_115	103_46_40	278_46_1	80_46_1	490_46_19	49_46_42	2226_17_1461	45_17_2026	40_46_1	289_125_237	546_04_8	185_6_150	1403_46_331	282_46_106	361_46_1	569_46_86	202_125_1	469_125_395	1270_346_30	464_46_542	149_46_4	120_46_30	90_346_156	99_46_1	786_46_20	853_46_1	353_46_771	532_46_106	1384_46_109	648_04_55
212_46_1	197_346_1	1783_46_232	766_46_148	219_46_1	111_46_122	103_46_40	278_46_1	80_46_1	490_46_19	49_46_37	2226_17_1469	45_17_2000	40_46_1	289_125_256	546_04_7	185_6_163	1403_46_343	282_46_113	361_46_1	569_46_87	202_125_1	469_125_393	1270_346_28	464_46_556	149_46_5	120_46_30	90_346_151	99_46_1	786_46_20	853_46_1	353_46_817	532_46_103	1384_46_110	648_04_54
212_46_1	197_346_1	1783_46_234	766_46_149	219_46_1	111_46_118	103_46_44	278_46_1	80_46_1	490_46_13	49_46_34	2226_17_1470	45_17_2016	40_46_1	289_125_247	546_04_8	185_6_151	1403_46_336	282_46_111	361_46_1	569_46_81	202_125_1	469_125_414	1270_346_26	464_46_552	149_46_7	120_46_26	90_346_153	99_46_1	786_46_21	853_46_1	353_46_808	532_46_101	1384_46_111	648_04_55
212_46_1	197_346_1	1783_46_237	766_46_148	219_46_1	111_46_117	103_46_43	278_46_1	80_46_1	490_46_13	49_46_35	2226_17_1479	45_17_1944	40_46_1	289_125_242	546_04_8	185_6_151	1403_46_330	282_46_108	361_46_1	569_46_76	202_125_1	469_125_427	1270_346_24	464_46_565	149_46_5	120_46_25	90_346_146	99_46_1	786_46_19	853_46_1	353_46_811	532_46_100	1384_46_111	648_04_51
212_46_1	197_346_1	1783_46_231	766_46_143	219_46_1	111_46_124	103_46_44	278_46_1	80_46_1	490_46_10	49_46_40	2226_17_1484	45_17_1945	40_46_1	289_125_240	546_04_7	185_6_146	1403_46_334	282_46_110	361_46_1	569_46_83	202_125_1	469_125_446	1270_346_21	464_46_579	149_46_6	120_46_26	90_346_146	99_46_1	786_46_21	853_46_1	353_46_814	532_46_90	1384_46_107	648_04_52
212_46_1	197_346_1	1783_46_230	766_46_145	219_46_1	111_46_118	103_46_42	278_46_1	80_46_1	490_46_10	49_46_40	2226_17_1504	45_17_2017	40_46_1	289_125_235	546_04_5	185_6_139	1403_46_338	282_46_103	361_46_1	569_46_80	202_125_1	469_125_414	1270_346_17	464_46_572	149_46_5	120_46_24	90_346_144	99_46_1	786_46_21	853_46_1	353_46_793	532_46_81	1384_46_109	648_04_57
212_46_1	197_346_1	1783_46_230	766_46_146	219_46_1	111_46_113	103_46_44	278_46_1	80_46_1	490_46_6	49_46_47	2226_17_1494	45_17_2014	40_46_1	289_125_236	546_04_6	185_6_144	1403_46_342	282_46_120	361_46_1	569_46_79	202_125_1	469_125_398	1270_346_22	464_46_578	149_46_3	120_46_21	90_346_134	99_46_1	786_46_19	853_46_1	353_46_804	532_46_77	1384_46_107	648_04_57
212_46_1	197_346_1	1783_46_232	766_46_156	219_46_1	111_46_118	103_46_46	278_46_1	80_46_1	490_46_8	49_46_44	2226_17_1447	45_17_2005	40_46_1	289_125_256	546_04_5	185_6_143	1403_46_333	282_46_113	361_46_1	569_46_80	202_125_1	469_125_423	1270_346_23	464_46_573	149_46_3	120_46_22	90_346_139	99_46_1	786_46_19	853_46_1	353_46_792	532_46_82	1384_46_105	648_04_57
212_46_1	197_346_1	1783_46_239	766_46_142	219_46_1	111_46_113	103_46_46	278_46_1	80_46_1	490_46_8	49_46_45	2226_17_1431	45_17_2023	40_46_1	289_125_268	546_04_3	185_6_127	1403_46_325	282_46_110	361_46_1	569_46_72	202_125_1	469_125_435	1270_346_23	464_46_577	149_46_2	120_46_18	90_346_143	99_46_1	786_46_18	853_46_1	353_46_789	532_46_81	1384_46_118	648_04_53
212_46_1	197_346_1	1783_46_246	766_46_139	219_46_1	111_46_112	103_46_46	278_46_1	80_46_1	490_46_4	49_46_43	2226_17_1442	45_17_2042	40_46_1	289_125_254	546_04_3	185_6_125	1403_46_312	282_46_103	361_46_1	569_46_68	202_125_1	469_125_468	1270_346_22	464_46_587	149_46_1	120_46_21	90_346_122	99_46_1	786_46_21	853_46_1	353_46_774	532_46_74	1384_46_115	648_04_55
212_46_1	197_346_1	1783_46_261	766_46_142	219_46_1	111_46_108	90_346_127	278_46_1	80_46_1	490_46_6	49_46_46	2226_17_1420	45_17_2068	40_46_1	289_125_233	546_04_3	185_6_115	1403_46_312	282_46_108	361_46_1	569_46_61	202_125_1	469_125_485	1270_346_21	464_46_582	120_46_21	103_46_51	99_46_1	786_46_18	853_46_1	353_46_784	532_46_77	1384_46_115	648_04_51
212_46_1	197_346_1	1783_46_246	766_46_152	219_46_1	111_46_113	90_346_124	278_46_1	80_46_1	490_46_10	49_46_42	2226_17_1437	45_17_2056	40_46_1	289_125_220	546_04_6	185_6_104	1403_46_301	282_46_102	361_46_1	569_46_60	202_125_1	469_125_500	1270_346_21	464_46_611	120_46_18	103_46_55	99_46_1	786_46_21	853_46_1	353_46_791	532_46_77	1384_46_106	648_04_52
212_46_1	197_346_1	1783_46_241	766_46_151	219_46_1	111_46_113	90_346_127	278_46_1	80_46_1	490_46_10	49_46_38	2226_17_1459	45_17_2066	40_46_1	289_125_204	546_04_4	185_6_114	1403_46_295	282_46_98	361_46_1	569_46_58	202_125_1	469_125_511	1270_346_23	464_46_616	120_46_17	103_46_57	99_46_1	786_46_22	853_46_1	353_46_752	532_46_71	1384_46_103	648_04_62
212_46_1	197_346_1	1783_46_247	766_46_145	219_46_1	111_46_111	90_346_135	278_46_1	80_46_1	490_46_17	49_46_36	2226_17_1490	45_17_2012	40_46_1	289_125_207	546_04_6	185_6_124	1403_46_301	282_46_102	361_46_1	569_46_52	202_125_1	469_125_530	1270_346_17	464_46_596	120_46_14	103_46_52	99_46_1	786_46_20	853_46_1	353_46_763	532_46_68	1384_46_110	648_04_63
212_46_1	197_346_1	1783_46_229	766_46_153	219_46_1	111_46_114	90_346_133	278_46_1	80_46_1	490_46_19	49_46_34	2226_17_1501	45_17_2021	40_46_1	289_125_198	546_04_5	185_6_122	1403_46_295	282_46_102	361_46_1	569_46_56	202_125_1	469_125_533	1270_346_12	464_46_590	120_46_14	103_46_50	99_46_1	786_46_25	853_46_1	353_46_783	532_46_74	1384_46_101	648_04_62
212_46_1	197_346_1	1783_46_241	766_46_149	219_46_1	111_46_105	90_346_132	278_46_1	80_46_1	490_46_22	49_46_30	2226_17_1503	45_17_1980	40_46_1	289_125_190	546_04_4	185_6_139	1403_46_296	282_46_98	361_46_1	569_46_59	202_125_1	469_125_545	1270_346_13	464_46_604	120_46_15	103_46_45	99_46_1	786_46_25	853_46_1	353_46_786	532_46_76	1384_46_111	648_04_68
212_46_1	197_346_1	1783_46_232	766_46_146	219_46_1	111_46_120	90_346_124	278_46_1	80_46_1	490_46_26	49_46_24	2226_17_1534	45_17_1989	40_46_1	289_125_195	546_04_4	185_6_145	1403_46_294	282_46_91	361_46_1	569_46_53	202_125_1	469_125_538	1270_346_12	464_46_597	120_46_16	103_46_46	99_46_1	786_46_23	853_46_1	353_46_797	532_46_77	1384_46_109	648_04_60
212_46_1	197_346_1	1783_46_235	766_46_149	219_46_1	111_46_119	90_346_120	278_46_1	80_46_1	490_46_17	49_46_17	2226_17_1505	45_17_2032	40_46_1	289_125_191	546_04_4	185_6_164	1403_46_296	282_46_96	361_46_1	569_46_42	202_125_1	469_125_517	1270_346_14	464_46_579	120_46_17	103_46_51	99_46_1	786_46_21	853_46_1	353_46_783	532_46_73	1384_46_117	648_04_62
212_46_1	197_346_1	1783_46_238	766_46_152	219_46_1	111_46_116	90_346_121	278_46_1	80_46_1	490_46_17	49_46_18	2226_17_1501	45_17_2022	40_46_1	289_125_192	546_04_4	185_6_177	1403_46_305	282_46_96	361_46_1	569_46_43	202_125_1	469_125_498	1270_346_21	464_46_573	120_46_19	103_46_52	99_46_1	786_46_21	853_46_1	353_46_796	532_46_73	1384_46_114	648_04_62
212_46_1	197_346_1	1783_46_230	766_46_156	219_46_1	111_46_111	90_346_115	278_46_1	80_46_1	490_46_16	49_46_16	2226_17_1517	45_17_2015	40_46_1	289_125_198	546_04_6	185_6_184	1403_46_317	282_46_79	361_46_1	569_46_42	202_125_1	469_125_509	1270_346_23	464_46_574	120_46_20	103_46_52	99_46_1	786_46_23	853_46_1	353_46_785	532_46_72	1384_46_102	648_04_61
212_46_1	197_346_1	1783_46_230	766_46_164	219_46_1	111_46_115	90_346_111	278_46_1	80_46_1	490_46_12	49_46_15	2226_17_1531	45_17_1944	40_46_1	289_125_202	546_04_5	185_6_207	1403_46_306	282_46_69	361_46_1	569_46_37	202_125_1	469_125_515	1270_346_26	464_46_561	120_46_18	103_46_51	99_46_1	786_46_24	853_46_1	353_46_802	532_46_59	1384_46_119	648_04_64
212_46_1	197_346_1	1783_46_249	766_46_160	219_46_1	111_46_115	90_346_119	278_46_1	80_46_1	490_46_12	49_46_18	2226_17_1536	45_17_1927	40_46_1	289_125_190	546_04_4	185_6_218	1403_46_306	282_46_78	361_46_1	569_46_37	202_125_1	469_125_502	1270_346_29	464_46_538	120_46_16	103_46_56	99_46_1	786_46_25	853_46_1	353_46_834	532_46_52	1384_46_120	648_04_60
212_46_1	197_346_1	1783_46_254	766_46_159	219_46_1	111_46_115	90_346_122	278_46_1	80_46_1	490_46_14	49_46_15	2226_17_1547	45_17_1932	40_46_1	289_125_186	546_04_4	185_6_244	1403_46_302	282_46_97	361_46_1	569_46_37	202_125_1	469_125_501	1270_346_35	464_46_558	120_46_21	103_46_56	99_46_1	786_46_26	853_46_1	353_46_826	532_46_48	1384_46_117	648_04_54
212_46_1	197_346_1	1783_46_253	766_46_164	219_46_1	111_46_108	90_346_112	278_46_1	80_46_1	490_46_13	49_46_12	2226_17_1528	45_17_1893	40_46_1	289_125_189	546_04_3	185_6_264	1403_46_305	282_46_101	361_46_1	569_46_33	202_125_1	469_125_538	1270_346_43	464_46_552	120_46_20	103_46_55	99_46_1	786_46_22	853_46_1	353_46_808	532_46_52	1384_46_126	648_04_57
212_46_1	197_346_1	1783_46_256	766_46_176	219_46_1	111_46_112	90_346_114	278_46_1	80_46_1	490_46_16	49_46_12	2226_17_1524	45_17_1886	40_46_1	289_125_194	546_04_3	185_6_267	1403_46_314	282_46_101	361_46_1	569_46_42	202_125_1	469_125_536	1270_346_40	464_46_565	120_46_23	103_46_58	99_46_1	786_46_15	853_46_1	353_46_812	532_46_51	1384_46_117	648_04_57
212_46_1	197_346_1	1783_46_269	766_46_175	219_46_1	111_46_112	90_346_116	278_46_1	80_46_1	490_46_20	49_46_14	2226_17_1519	45_17_1841	40_46_1	289_125_191	546_04_5	185_6_264	1403_46_322	282_46_100	361_46_1	569_46_40	202_125_1	469_125_566	1270_346_42	464_46_544	120_46_21	103_46_64	99_46_1	786_46_19	853_46_1	353_46_807	532_46_55	1384_46_118	648_04_54
212_46_1	197_346_1	1783_46_266	766_46_170	219_46_1	111_46_110	90_346_100	278_46_1	80_46_1	490_46_22	49_46_16	2226_17_1516	45_17_1824	40_46_1	289_125_182	546_04_5	185_6_279	1403_46_318	282_46_116	361_46_1	569_46_36	202_125_1	469_125_553	1270_346_39	464_46_550	120_46_20	103_46_55	99_46_1	786_46_18	853_46_1	353_46_815	532_46_64	1384_46_107	648_04_53
212_46_1	197_346_1	1783_46_264	766_46_179	219_46_1	111_46_112	90_346_96	278_46_1	80_46_1	490_46_21	49_46_17	2226_17_1543	45_17_1789	40_46_1	289_125_188	546_04_4	185_6_289	1403_46_320	282_46_117	361_46_1	569_46_37	202_125_1	469_125_550	1270_346_41	464_46_549	120_46_22	103_46_49	99_46_1	786_46_15	853_46_1	353_46_790	532_46_77	1384_46_103	648_04_51
212_46_1	197_346_1	1783_46_252	766_46_186	219_46_1	111_46_109	90_346_98	278_46_1	80_46_1	490_46_23	49_46_16	2226_17_1564	45_17_1783	40_46_1	289_125_171	546_04_7	185_6_302	1403_46_314	282_46_114	361_46_1	569_46_38	202_125_1	469_125_542	1270_346_34	464_46_528	120_46_21	103_46_49	99_46_1	786_46_14	853_46_1	353_46_825	532_46_67	1384_46_109	648_04_54
212_46_1	197_346_1	1783_46_247	766_46_183	219_46_1	111_46_117	90_346_92	278_46_1	80_46_1	490_46_21	49_46_17	2226_17_1577	45_17_1811	40_46_1	289_125_161	546_04_6	185_6_317	1403_46_307	282_46_107	361_46_1	569_46_39	202_125_1	469_125_532	1270_346_35	464_46_547	120_46_17	103_46_45	99_46_1	786_46_13	853_46_1	353_46_813	532_46_62	1384_46_113	648_04_54
212_46_1	197_346_1	1783_46_230	766_46_189	219_46_1	111_46_117	90_346_89	278_46_1	80_46_1	490_46_24	49_46_18	2226_17_1594	45_17_1770	40_46_1	289_125_153	546_04_5	185_6_332	1403_46_307	282_46_97	361_46_1	569_46_36	202_125_1	469_125_568	1270_346_33	464_46_567	120_46_20	103_46_38	99_46_1	786_46_12	853_46_1	353_46_815	532_46_64	1384_46_125	648_04_61
212_46_1	197_346_1	1783_46_230	766_46_197	219_46_1	111_46_113	90_346_99	278_46_1	80_46_1	490_46_26	49_46_14	2226_17_1579	45_17_1742	40_46_1	289_125_138	546_04_5	185_6_341	1403_46_311	282_46_107	361_46_1	569_46_40	202_125_1	469_125_560	1270_346_33	464_46_556	120_46_21	103_46_38	99_46_1	786_46_12	853_46_1	353_46_836	532_46_77	1384_46_126	648_04_64
212_46_1	197_346_1	1783_46_226	766_46_197	219_46_1	111_46_110	90_346_90	278_46_1	80_46_1	490_46_25	49_46_11	2226_17_1588	45_17_1704	40_46_1	289_125_131	546_04_7	185_6_348	1403_46_289	282_46_114	361_46_1	569_46_46	202_125_1	469_125_586	1270_346_27	464_46_557	120_46_22	103_46_41	99_46_1	786_46_12	853_46_1	353_46_848	532_46_89	1384_46_127	648_04_66
212_46_1	197_346_1	1783_46_219	766_46_204	219_46_1	111_46_114	90_346_94	278_46_1	80_46_1	490_46_27	49_46_12	2226_17_1549	45_17_1683	40_46_1	289_125_133	546_04_9	185_6_348	1403_46_293	282_46_123	361_46_1	569_46_44	202_125_1	469_125_550	1270_346_28	464_46_587	120_46_21	103_46_41	99_46_1	786_46_16	853_46_1	353_46_833	532_46_85	1384_46_131	648_04_69
212_46_1	197_346_1	1783_46_214	766_46_211	219_46_1	111_46_117	90_346_94	278_46_1	80_46_1	490_46_17	49_46_13	2226_17_1520	45_17_1696	40_46_1	289_125_144	546_04_9	185_6_334	1403_46_288	282_46_143	361_46_1	569_46_47	202_125_1	469_125_549	1270_346_29	464_46_598	120_46_18	103_46_43	99_46_1	786_46_13	853_46_1	353_46_846	532_46_91	1384_46_120	648_04_73
212_46_1	197_346_1	1783_46_217	766_46_212	219_46_1	111_46_112	90_346_93	278_46_1	80_46_1	490_46_14	49_46_15	2226_17_1482	45_17_1715	40_46_1	289_125_153	546_04_8	185_6_331	1403_46_285	282_46_157	361_46_1	569_46_37	202_125_1	469_125_570	1270_346_26	464_46_598	120_46_14	103_46_36	99_46_1	786_46_14	853_46_1	353_46_852	532_46_88	1384_46_109	648_04_62
212_46_1	197_346_1	1783_46_226	766_46_220	219_46_1	111_46_111	90_346_87	278_46_1	80_46_1	490_46_12	49_46_15	2226_17_1505	45_17_1736	40_46_1	289_125_145	546_04_12	185_6_307	1403_46_277	282_46_152	361_46_1	569_46_40	202_125_1	469_125_548	1270_346_28	464_46_576	120_46_16	103_46_42	99_46_1	786_46_13	853_46_1	353_46_868	532_46_94	1384_46_121	648_04_59
212_46_1	197_346_1	1783_46_217	766_46_205	219_46_1	111_46_125	90_346_97	278_46_1	80_46_1	490_46_10	49_46_17	2226_17_1448	45_17_1725	40_46_1	289_125_164	546_04_14	185_6_290	1403_46_277	282_46_158	361_46_1	569_46_39	202_125_1	469_125_557	1270_346_25	464_46_587	120_46_14	103_46_37	99_46_1	786_46_11	853_46_1	353_46_875	532_46_85	1384_46_126	648_04_61
212_46_1	197_346_1	1783_46_223	766_46_200	219_46_1	111_46_121	90_346_98	278_46_1	80_46_1	490_46_8	49_46_19	2226_17_1448	45_17_1730	40_46_1	289_125_178	546_04_11	185_6_296	1403_46_274	282_46_151	361_46_1	569_46_40	202_125_1	469_125_549	1270_346_23	464_46_581	120_46_16	103_46_39	99_46_1	786_46_14	853_46_1	353_46_862	532_46_87	1384_46_111	648_04_65
212_46_1	197_346_1	1783_46_218	766_46_203	219_46_1	111_46_118	90_346_93	278_46_1	80_46_1	490_46_7	49_46_20	2226_17_1459	45_17_1699	40_46_1	289_125_187	546_04_6	185_6_284	1403_46_278	282_46_135	361_46_1	569_46_45	202_125_1	469_125_534	1270_346_28	464_46_611	120_46_14	103_46_43	99_46_1	786_46_15	853_46_1	353_46_860	532_46_97	1384_46_111	648_04_67
212_46_1	197_346_1	1783_46_224	766_46_197	219_46_1	111_46_107	90_346_83	278_46_1	80_46_1	490_46_8	49_46_20	2226_17_1470	45_17_1693	40_46_1	289_125_198	546_04_10	185_6_289	1403_46_286	282_46_136	361_46_1	569_46_50	202_125_1	469_125_500	1270_346_26	464_46_611	120_46_18	103_46_46	99_46_1	786_46_11	853_46_1	353_46_864	532_46_101	1384_46_113	648_04_66
212_46_1	197_346_1	1783_46_217	766_46_192	219_46_1	111_46_110	90_346_84	278_46_1	80_46_1	490_46_15	49_46_25	2226_17_1489	45_17_1661	40_46_1	289_125_196	546_04_11	185_6_288	1403_46_275	282_46_131	361_46_1	569_46_43	202_125_1	469_125_474	1270_346_30	464_46_601	120_46_13	103_46_46	99_46_1	786_46_11	853_46_1	353_46_880	532_46_101	1384_46_119	648_04_68
212_46_1	197_346_1	1783_46_222	766_46_192	219_46_1	111_46_109	90_346_87	278_46_1	80_46_1	490_46_16	49_46_26	2226_17_1505	45_17_1666	40_46_1	289_125_208	546_04_11	185_6_289	1403_46_294	282_46_128	361_46_1	569_46_41	202_125_1	469_125_501	1270_346_29	464_46_590	120_46_12	103_46_45	99_46_1	786_46_12	853_46_1	353_46_879	532_46_106	1384_46_114	648_04_74
212_46_1	197_346_1	1783_46_227	766_46_192	219_46_1	111_46_109	90_346_87	278_46_1	80_46_1	490_46_21	49_46_24	2226_17_1466	45_17_1623	40_46_1	289_125_213	546_04_8	185_6_282	1403_46_291	282_46_143	361_46_1	569_46_37	202_125_1	469_125_541	1270_346_30	464_46_593	120_46_14	103_46_49	99_46_1	786_46_10	853_46_1	353_46_898	532_46_114	1384_46_108	648_04_66
212_46_1	197_346_1	1783_46_219	766_46_206	219_46_1	111_46_109	90_346_89	278_46_1	80_46_1	490_46_22	49_46_24	2226_17_1454	45_17_1641	40_46_1	289_125_188	546_04_7	185_6_274	1403_46_295	282_46_141	361_46_1	569_46_36	202_125_1	469_125_572	1270_346_28	464_46_618	120_46_12	103_46_48	99_46_1	786_46_9	853_46_1	353_46_903	532_46_117	1384_46_109	648_04_69
212_46_1	197_346_1	1783_46_213	766_46_214	219_46_1	111_46_111	90_346_78	278_46_1	80_46_1	490_46_25	49_46_26	2226_17_1450	45_17_1623	40_46_1	289_125_195	546_04_7	185_6_267	1403_46_280	282_46_143	361_46_1	569_46_35	202_125_1	469_125_586	1270_346_28	464_46_617	120_46_13	103_46_57	99_46_1	786_46_9	853_46_1	353_46_915	532_46_118	1384_46_104	648_04_65
212_46_1	197_346_1	1783_46_204	766_46_205	219_46_1	111_46_117	103_46_56	278_46_1	80_46_1	490_46_25	49_46_29	2226_17_1448	45_17_1589	40_46_1	289_125_192	546_04_9	185_6_260	1403_46_286	282_46_157	361_46_1	569_46_31	202_125_1	469_125_607	1270_346_27	464_46_629	120_46_13	90_346_75	99_46_1	786_46_10	853_46_1	353_46_923	532_46_122	1384_46_104	648_04_64
212_46_1	197_346_1	1783_46_196	766_46_205	219_46_1	111_46_117	103_46_61	278_46_1	80_46_1	490_46_24	49_46_25	2226_17_1465	45_17_1568	40_46_1	289_125_206	546_04_4	185_6_243	1403_46_280	282_46_142	361_46_1	569_46_36	202_125_1	469_125_640	1270_346_24	464_46_607	120_46_13	90_346_63	99_46_1	786_46_15	853_46_1	353_46_928	532_46_136	1384_46_116	648_04_68
212_46_1	197_346_1	1783_46_194	766_46_215	219_46_1	111_46_122	103_46_60	278_46_1	80_46_1	490_46_22	49_46_20	2226_17_1456	45_17_1540	40_46_1	289_125_204	546_04_6	185_6_246	1403_46_280	282_46_148	361_46_1	569_46_34	202_125_1	469_125_642	1270_346_21	464_46_621	120_46_14	90_346_67	99_46_1	786_46_14	853_46_1	353_46_919	532_46_128	1384_46_119	648_04_70
212_46_1	197_346_1	1783_46_188	766_46_223	219_46_1	111_46_126	103_46_56	278_46_1	80_46_1	490_46_17	49_46_21	2226_17_1453	45_17_1540	40_46_1	289_125_188	546_04_4	185_6_229	1403_46_291	282_46_148	361_46_1	569_46_32	202_125_1	469_125_648	1270_346_22	464_46_643	120_46_15	90_346_64	99_46_1	786_46_15	853_46_1	353_46_914	532_46_129	1384_46_116	648_04_74
212_46_1	197_346_1	1783_46_191	766_46_230	219_46_1	111_46_128	103_46_47	278_46_1	80_46_1	490_46_16	49_46_19	2226_17_1414	45_17_1524	40_46_1	289_125_183	546_04_5	185_6_223	1403_46_294	282_46_160	361_46_1	569_46_34	202_125_1	469_125_649	1270_346_28	464_46_648	120_46_15	90_346_75	99_46_1	786_46_14	853_46_1	353_46_944	532_46_121	1384_46_119	648_04_78
212_46_1	197_346_1	1783_46_188	766_46_250	219_46_1	111_46_120	103_46_50	278_46_1	80_46_1	490_46_18	49_46_18	2226_17_1423	45_17_1530	40_46_1	289_125_181	546_04_5	185_6_234	1403_46_301	282_46_157	361_46_1	569_46_35	202_125_1	469_125_635	1270_346_32	464_46_643	120_46_13	90_346_72	99_46_1	786_46_12	853_46_1	353_46_951	532_46_116	1384_46_124	648_04_77
212_46_1	197_346_1	1783_46_192	766_46_255	219_46_1	111_46_109	103_46_54	278_46_1	80_46_1	490_46_16	49_46_14	2226_17_1414	45_17_1515	40_46_1	289_125_183	546_04_6	185_6_240	1403_46_310	282_46_158	361_46_1	569_46_34	202_125_1	469_125_640	1270_346_33	464_46_632	120_46_10	90_346_83	99_46_1	786_46_12	853_46_1	353_46_934	532_46_111	1384_46_114	648_04_78
212_46_1	197_346_1	1783_46_193	766_46_243	219_46_1	111_46_106	103_46_49	278_46_1	80_46_1	490_46_12	49_46_15	2226_17_1395	45_17_1531	40_46_1	289_125_184	546_04_7	185_6_239	1403_46_314	282_46_157	361_46_1	569_46_34	202_125_1	469_125_640	1270_346_35	464_46_636	120_46_12	90_346_79	99_46_1	786_46_14	853_46_1	353_46_960	532_46_111	1384_46_112	648_04_79
212_46_1	197_346_1	1783_46_187	766_46_238	219_46_1	111_46_108	90_346_74	278_46_1	80_46_1	490_46_9	49_46_18	2226_17_1385	45_17_1556	40_46_1	289_125_183	546_04_7	185_6_240	1403_46_320	282_46_152	361_46_1	569_46_41	202_125_1	469_125_607	1270_346_38	464_46_634	120_46_11	103_46_42	99_46_1	786_46_11	853_46_1	353_46_1006	532_46_106	1384_46_129	648_04_76
212_46_1	197_346_1	1783_46_187	766_46_246	219_46_1	111_46_100	103_46_42	278_46_1	80_46_1	490_46_13	49_46_13	2226_17_1377	45_17_1579	40_46_1	289_125_188	546_04_6	185_6_245	1403_46_326	282_46_151	361_46_1	569_46_45	202_125_1	469_125_599	1270_346_39	464_46_665	120_46_10	90_346_68	99_46_1	786_46_13	853_46_1	353_46_968	532_46_107	1384_46_121	648_04_81
212_46_1	197_346_1	1783_46_177	766_46_238	219_46_1	111_46_102	103_46_40	278_46_1	80_46_1	490_46_10	49_46_13	2226_17_1385	45_17_1633	40_46_1	289_125_204	546_04_5	185_6_239	1403_46_331	282_46_142	361_46_1	569_46_42	202_125_1	469_125_596	1270_346_39	464_46_660	120_46_12	90_346_68	99_46_1	786_46_13	853_46_1	353_46_954	532_46_106	1384_46_107	648_04_78
212_46_1	197_346_1	1783_46_172	766_46_242	219_46_1	111_46_106	103_46_41	278_46_1	80_46_1	490_46_13	49_46_10	2226_17_1379	45_17_1634	40_46_1	289_125_215	546_04_6	185_6_232	1403_46_335	282_46_142	361_46_1	569_46_50	202_125_1	469_125_574	1270_346_34	464_46_649	120_46_14	90_346_58	99_46_1	786_46_13	853_46_1	353_46_973	532_46_105	1384_46_106	648_04_84
212_46_1	197_346_1	1783_46_171	766_46_258	219_46_1	111_46_106	103_46_37	278_46_1	80_46_1	490_46_18	49_46_8	2226_17_1386	45_17_1652	40_46_1	289_125_211	546_04_6	185_6_217	1403_46_342	282_46_141	361_46_1	569_46_53	202_125_1	469_125_571	1270_346_39	464_46_623	120_46_13	90_346_63	99_46_1	786_46_13	853_46_1	353_46_956	532_46_107	1384_46_96	648_04_82
212_46_1	197_346_1	1783_46_173	766_46_250	219_46_1	111_46_113	103_46_32	278_46_1	80_46_1	490_46_20	49_46_6	2226_17_1403	45_17_1659	40_46_1	289_125_217	546_04_4	185_6_223	1403_46_346	282_46_134	361_46_1	569_46_51	202_125_1	469_125_564	1270_346_41	464_46_621	120_46_15	90_346_56	99_46_1	786_46_12	853_46_1	353_46_953	532_46_110	1384_46_100	648_04_89
212_46_1	197_346_1	1783_46_169	766_46_252	219_46_1	111_46_119	103_46_31	278_46_1	80_46_1	490_46_20	49_46_4	2226_17_1400	45_17_1620	40_46_1	289_125_211	546_04_6	185_6_215	1403_46_339	282_46_137	361_46_1	569_46_58	202_125_1	469_125_584	1270_346_39	464_46_606	120_46_15	90_346_56	99_46_1	786_46_11	853_46_1	353_46_957	532_46_118	1384_46_96	648_04_85
212_46_1	197_346_1	1783_46_163	766_46_253	219_46_1	111_46_111	103_46_34	278_46_1	80_46_1	490_46_21	49_46_4	2226_17_1385	45_17_1607	40_46_1	289_125_221	546_04_8	185_6_197	1403_46_341	282_46_135	361_46_1	569_46_58	202_125_1	469_125_625	1270_346_37	464_46_599	120_46_15	90_346_51	99_46_1	786_46_11	853_46_1	353_46_983	532_46_116	1384_46_88	648_04_91
212_46_1	197_346_1	1783_46_157	766_46_250	219_46_1	111_46_106	103_46_31	278_46_1	80_46_1	490_46_18	49_46_5	2226_17_1360	45_17_1597	40_46_1	289_125_234	546_04_8	185_6_205	1403_46_350	282_46_140	361_46_1	569_46_60	202_125_1	469_125_640	1270_346_35	464_46_604	120_46_16	90_346_50	99_46_1	786_46_13	853_46_1	353_46_974	532_46_116	1384_46_83	648_04_87
212_46_1	197_346_1	1783_46_156	766_46_256	219_46_1	111_46_116	103_46_31	278_46_1	80_46_1	490_46_13	49_46_6	2226_17_1375	45_17_1616	40_46_1	289_125_242	546_04_6	185_6_189	1403_46_366	282_46_134	361_46_1	569_46_54	202_125_1	469_125_625	1270_346_30	464_46_623	120_46_14	90_346_52	99_46_1	786_46_8	853_46_1	353_46_934	532_46_117	1384_46_84	648_04_90
212_46_1	197_346_1	1783_46_158	766_46_259	219_46_1	111_46_122	103_46_34	278_46_1	80_46_1	490_46_14	49_46_7	2226_17_1394	45_17_1572	40_46_1	289_125_254	546_04_5	185_6_172	1403_46_373	282_46_139	361_46_1	569_46_52	202_125_1	469_125_631	1270_346_31	464_46_630	120_46_13	90_346_51	99_46_1	786_46_8	853_46_1	353_46_946	532_46_125	1384_46_80	648_04_89
212_46_1	197_346_1	1783_46_167	766_46_266	219_46_1	111_46_115	103_46_33	278_46_1	80_46_1	490_46_10	49_46_7	2226_17_1392	45_17_1558	40_46_1	289_125_249	546_04_5	185_6_168	1403_46_365	282_46_138	361_46_1	569_46_57	202_125_1	469_125_643	1270_346_26	464_46_635	120_46_12	90_346_50	99_46_1	786_46_10	853_46_1	353_46_948	532_46_119	1384_46_82	648_04_83
212_46_1	197_346_1	1783_46_165	766_46_256	219_46_1	111_46_126	103_46_29	278_46_1	80_46_1	490_46_7	49_46_8	2226_17_1428	45_17_1578	40_46_1	289_125_250	546_04_3	185_6_155	1403_46_360	282_46_133	361_46_1	569_46_61	202_125_1	469_125_635	1270_346_22	464_46_639	120_46_11	90_346_48	99_46_1	786_46_6	853_46_1	353_46_963	532_46_110	1384_46_77	648_04_81
212_46_1	197_346_1	1783_46_171	766_46_253	219_46_1	111_46_120	103_46_24	278_46_1	80_46_1	490_46_7	49_46_8	2226_17_1443	45_17_1574	40_46_1	289_125_223	546_04_2	185_6_154	1403_46_356	282_46_135	361_46_1	569_46_65	202_125_1	469_125_645	1270_346_20	464_46_648	120_46_12	90_346_47	99_46_1	786_46_8	853_46_1	353_46_968	532_46_111	1384_46_75	648_04_84
212_46_1	197_346_1	1783_46_172	766_46_247	219_46_1	111_46_119	103_46_26	278_46_1	80_46_1	490_46_7	49_46_10	2226_17_1455	45_17_1561	40_46_1	289_125_220	546_04_4	185_6_142	1403_46_366	282_46_132	361_46_1	569_46_63	202_125_1	469_125_648	1270_346_16	464_46_647	120_46_12	90_346_42	99_46_1	786_46_7	853_46_1	353_46_963	532_46_109	1384_46_75	648_04_81
212_46_1	197_346_1	1783_46_173	766_46_237	219_46_1	111_46_124	103_46_22	278_46_1	80_46_1	490_46_6	49_46_9	2226_17_1454	45_17_1605	40_46_1	289_125_211	546_04_4	185_6_132	1403_46_357	282_46_140	361_46_1	569_46_64	202_125_1	469_125_645	1270_346_18	464_46_641	120_46_10	90_346_39	99_46_1	786_46_10	853_46_1	353_46_959	532_46_105	1384_46_83	648_04_74
212_46_1	197_346_1	1783_46_161	766_46_252	219_46_1	111_46_130	103_46_19	278_46_1	80_46_1	490_46_6	49_46_11	2226_17_1432	45_17_1599	40_46_1	289_125_192	546_04_2	185_6_133	1403_46_330	282_46_134	361_46_1	569_46_62	202_125_1	469_125_631	1270_346_24	464_46_673	120_46_10	90_346_49	99_46_1	786_46_12	853_46_1	353_46_983	532_46_103	1384_46_83	648_04_75
212_46_1	197_346_1	1783_46_163	766_46_246	219_46_1	111_46_131	103_46_21	490_46_7	49_46_11	2226_17_1442	45_17_1603	40_46_1	289_125_191	185_6_130	1403_46_328	282_46_142	361_46_1	569_46_63	202_125_1	469_125_601	1270_346_20	464_46_679	120_46_10	90_346_50	99_46_1	786_46_12	853_46_1	353_46_1013	532_46_108	1384_46_82	648_04_73
212_46_1	197_346_1	1783_46_174	766_46_246	219_46_1	111_46_126	90_346_42	490_46_9	49_46_12	2226_17_1442	45_17_1607	40_46_1	289_125_208	185_6_123	1403_46_315	282_46_152	361_46_1	569_46_69	202_125_1	469_125_621	1270_346_23	464_46_641	120_46_13	103_46_19	99_46_1	786_46_12	853_46_1	353_46_1048	532_46_113	1384_46_86	648_04_70
212_46_1	197_346_1	1783_46_176	766_46_235	219_46_1	111_46_130	90_346_40	490_46_9	49_46_13	2226_17_1477	45_17_1567	40_46_1	289_125_216	185_6_106	1403_46_315	282_46_165	361_46_1	569_46_65	202_125_1	469_125_625	1270_346_20	464_46_643	120_46_14	103_46_18	99_46_1	786_46_10	853_46_1	353_46_1045	532_46_111	1384_46_86	648_04_70
212_46_1	197_346_1	1783_46_182	766_46_228	219_46_1	111_46_134	90_346_40	490_46_10	49_46_11	2226_17_1455	45_17_1554	40_46_1	289_125_238	185_6_104	1403_46_324	282_46_157	361_46_1	569_46_63	202_125_1	469_125_645	1270_346_17	464_46_656	120_46_10	103_46_15	99_46_1	786_46_10	853_46_1	353_46_1038	532_46_111	1384_46_90	648_04_69
212_46_1	197_346_1	1783_46_185	766_46_211	219_46_1	111_46_135	90_346_33	490_46_10	49_46_10	2226_17_1475	45_17_1570	40_46_1	289_125_249	185_6_108	1403_46_326	282_46_146	361_46_1	569_46_66	202_125_1	469_125_608	1270_346_16	464_46_628	120_46_10	103_46_14	99_46_1	786_46_11	853_46_1	353_46_1096	532_46_111	1384_46_79	648_04_65
212_46_1	197_346_1	1783_46_181	766_46_201	219_46_1	111_46_132	90_346_36	490_46_10	49_46_11	2226_17_1470	45_17_1606	40_46_1	289_125_268	185_6_107	1403_46_323	282_46_131	361_46_1	569_46_65	202_125_1	469_125_568	1270_346_15	464_46_665	120_46_7	103_46_10	99_46_1	786_46_12	853_46_1	353_46_1084	532_46_105	1384_46_65	648_04_69
212_46_1	197_346_1	1783_46_176	766_46_197	219_46_1	111_46_139	90_346_37	490_46_9	49_46_9	2226_17_1472	45_17_1630	40_46_1	289_125_275	185_6_101	1403_46_324	282_46_131	361_46_1	569_46_68	202_125_1	469_125_552	1270_346_13	464_46_668	120_46_8	103_46_8	99_46_1	786_46_10	853_46_1	353_46_1110	532_46_105	1384_46_68	648_04_63
212_46_1	197_346_1	1783_46_180	766_46_180	219_46_1	111_46_133	90_346_38	490_46_11	49_46_9	2226_17_1477	45_17_1652	40_46_1	289_125_282	185_6_101	1403_46_321	282_46_125	361_46_1	569_46_63	202_125_1	469_125_545	1270_346_14	464_46_686	120_46_10	103_46_9	99_46_1	786_46_9	853_46_1	353_46_1121	532_46_101	1384_46_60	648_04_63
212_46_1	197_346_1	1783_46_188	766_46_182	219_46_1	111_46_132	90_346_37	490_46_10	49_46_8	2226_17_1456	45_17_1703	40_46_1	289_125_278	185_6_93	1403_46_314	282_46_119	361_46_1	569_46_64	202_125_1	469_125_555	1270_346_14	464_46_667	120_46_6	103_46_9	99_46_1	786_46_6	853_46_1	353_46_1133	532_46_99	1384_46_55	648_04_59
212_46_1	197_346_1	1783_46_175	766_46_188	219_46_1	111_46_128	103_46_14	490_46_9	49_46_9	2226_17_1458	45_17_1707	40_46_1	289_125_269	185_6_95	1403_46_331	282_46_110	361_46_1	569_46_65	202_125_1	469_125_545	1270_346_17	464_46_679	120_46_5	90_346_36	99_46_1	786_46_4	853_46_1	353_46_1116	532_46_105	1384_46_60	648_04_64
212_46_1	197_346_1	1783_46_175	766_46_177	219_46_1	111_46_124	103_46_18	490_46_13	49_46_10	2226_17_1442	45_17_1705	40_46_1	289_125_277	185_6_99	1403_46_330	282_46_114	361_46_1	569_46_65	202_125_1	469_125_535	1270_346_14	464_46_681	120_46_7	90_346_43	99_46_1	786_46_5	853_46_1	353_46_1134	532_46_101	1384_46_58	648_04_54
212_46_1	197_346_1	1783_46_174	766_46_173	219_46_1	111_46_127	90_346_41	490_46_13	49_46_11	2226_17_1480	45_17_1692	40_46_1	289_125_265	185_6_100	1403_46_318	282_46_116	361_46_1	569_46_73	202_125_1	469_125_493	1270_346_12	464_46_699	120_46_9	103_46_21	99_46_1	786_46_4	853_46_1	353_46_1148	532_46_100	1384_46_60	648_04_58
212_46_1	197_346_1	1783_46_173	766_46_174	219_46_1	111_46_133	90_346_43	490_46_12	49_46_7	2226_17_1455	45_17_1689	40_46_1	289_125_261	185_6_97	1403_46_332	282_46_120	361_46_1	569_46_77	202_125_1	469_125_513	1270_346_13	464_46_682	120_46_9	103_46_22	99_46_1	786_46_3	853_46_1	353_46_1129	532_46_93	1384_46_61	648_04_61
212_46_1	197_346_1	1783_46_184	766_46_191	219_46_1	111_46_120	103_46_26	490_46_10	49_46_9	2226_17_1460	45_17_1719	40_46_1	289_125_259	185_6_90	1403_46_345	282_46_110	361_46_1	569_46_74	202_125_1	469_125_482	1270_346_13	464_46_697	120_46_11	90_346_38	99_46_1	786_46_2	853_46_1	353_46_1126	532_46_86	1384_46_54	648_04_66
212_46_1	197_346_1	1783_46_180	766_46_190	219_46_1	111_46_122	103_46_26	490_46_8	49_46_10	2226_17_1422	45_17_1759	40_46_1	289_125_256	185_6_93	1403_46_340	282_46_110	361_46_1	569_46_66	202_125_1	469_125_463	1270_346_15	464_46_701	120_46_15	90_346_40	99_46_1	786_46_1	853_46_1	353_46_1135	532_46_80	1384_46_56	648_04_67
212_46_1	197_346_1	1783_46_192	766_46_187	219_46_1	111_46_111	103_46_22	490_46_6	49_46_5	2226_17_1433	45_17_1764	40_46_1	289_125_270	185_6_93	1403_46_330	282_46_108	361_46_1	569_46_61	202_125_1	469_125_477	1270_346_19	464_46_688	120_46_13	90_346_43	99_46_1	786_46_1	853_46_1	353_46_1134	532_46_75	1384_46_56	648_04_69
212_46_1	197_346_1	1783_46_190	766_46_190	111_46_113	90_346_36	490_46_7	49_46_5	2226_17_1417	45_17_1771	40_46_1	289_125_269	185_6_89	1403_46_330	282_46_113	361_46_1	569_46_68	202_125_1	469_125_470	1270_346_20	464_46_702	120_46_10	103_46_24	99_46_1	853_46_1	353_46_1138	532_46_79	1384_46_53	648_04_64
212_46_1	197_346_1	1783_46_199	766_46_188	111_46_114	90_346_35	490_46_6	49_46_5	2226_17_1414	45_17_1766	40_46_1	289_125_277	185_6_87	1403_46_340	282_46_107	361_46_1	569_46_63	202_125_1	469_125_511	1270_346_19	464_46_720	120_46_8	103_46_25	99_46_1	853_46_1	353_46_1104	532_46_82	1384_46_64	648_04_57
212_46_1	197_346_1	1783_46_209	766_46_196	111_46_119	90_346_32	490_46_2	49_46_5	2226_17_1396	45_17_1756	40_46_1	289_125_271	185_6_88	1403_46_326	282_46_111	361_46_1	569_46_66	202_125_1	469_125_522	1270_346_17	464_46_728	120_46_8	103_46_24	99_46_1	853_46_1	353_46_1101	532_46_84	1384_46_55	648_04_51
212_46_1	197_346_1	1783_46_210	766_46_198	111_46_117	90_346_32	490_46_2	49_46_5	2226_17_1341	45_17_1804	40_46_1	289_125_278	185_6_89	1403_46_344	282_46_114	361_46_1	569_46_68	202_125_1	469_125_553	1270_346_15	464_46_686	120_46_9	103_46_26	99_46_1	853_46_1	353_46_1101	532_46_83	1384_46_41	648_04_53
212_46_1	197_346_1	1783_46_206	766_46_186	111_46_122	103_46_25	490_46_1	49_46_5	2226_17_1319	45_17_1804	40_46_1	289_125_282	185_6_109	1403_46_337	282_46_100	361_46_1	569_46_75	202_125_1	469_125_560	1270_346_8	464_46_670	120_46_8	90_346_27	99_46_1	853_46_1	353_46_1154	532_46_79	1384_46_47	648_04_57
212_46_1	197_346_1	1783_46_207	766_46_182	111_46_122	103_46_30	49_46_6	2226_17_1300	45_17_1825	40_46_1	289_125_272	185_6_108	1403_46_345	282_46_97	361_46_1	569_46_75	202_125_1	469_125_567	1270_346_7	464_46_690	120_46_8	90_346_27	853_46_1	353_46_1135	532_46_69	1384_46_53	648_04_59
212_46_1	197_346_1	1783_46_220	766_46_174	111_46_125	103_46_33	49_46_6	2226_17_1278	45_17_1795	40_46_1	289_125_269	185_6_109	1403_46_348	282_46_104	361_46_1	569_46_73	202_125_1	469_125_561	1270_346_7	464_46_715	120_46_7	90_346_22	853_46_1	353_46_1151	532_46_68	1384_46_56	648_04_54
212_46_1	197_346_1	1783_46_223	766_46_172	111_46_122	103_46_33	49_46_7	2226_17_1228	45_17_1839	40_46_1	289_125_281	185_6_111	1403_46_334	282_46_107	361_46_1	569_46_71	202_125_1	469_125_561	1270_346_4	464_46_702	120_46_5	90_346_22	853_46_1	353_46_1150	532_46_70	1384_46_55	648_04_58
212_46_1	197_346_1	1783_46_215	766_46_175	111_46_117	103_46_34	49_46_9	2226_17_1214	45_17_1853	40_46_1	289_125_285	185_6_117	1403_46_316	282_46_95	361_46_1	569_46_69	202_125_1	469_125_539	1270_346_4	464_46_690	120_46_5	90_346_22	853_46_1	353_46_1161	532_46_73	1384_46_59	648_04_58
212_46_1	197_346_1	1783_46_227	766_46_168	111_46_119	103_46_39	49_46_8	2226_17_1245	45_17_1830	40_46_1	289_125_284	185_6_118	1403_46_302	282_46_92	361_46_1	569_46_74	202_125_1	469_125_539	1270_346_7	464_46_678	120_46_7	90_346_21	853_46_1	353_46_1171	532_46_79	1384_46_61	648_04_61
212_46_1	197_346_1	1783_46_224	766_46_165	111_46_121	103_46_39	49_46_12	2226_17_1238	45_17_1811	40_46_1	289_125_285	185_6_118	1403_46_307	282_46_95	361_46_1	569_46_76	202_125_1	469_125_535	1270_346_10	464_46_693	120_46_8	90_346_18	853_46_1	353_46_1180	532_46_72	1384_46_66	648_04_64
212_46_1	197_346_1	1783_46_239	766_46_161	111_46_106	103_46_43	49_46_11	2226_17_1206	45_17_1826	40_46_1	289_125_305	185_6_129	1403_46_301	282_46_101	361_46_1	569_46_81	202_125_1	469_125_531	1270_346_5	464_46_688	120_46_8	90_346_20	853_46_1	353_46_1197	532_46_72	1384_46_69	648_04_67
212_46_1	197_346_1	1783_46_237	766_46_156	111_46_117	103_46_48	49_46_9	2226_17_1217	45_17_1852	40_46_1	289_125_309	185_6_126	1403_46_292	282_46_107	361_46_1	569_46_77	202_125_1	469_125_534	1270_346_4	464_46_664	120_46_10	90_346_25	853_46_1	353_46_1171	532_46_76	1384_46_67	648_04_74
212_46_1	197_346_1	1783_46_235	766_46_151	111_46_122	103_46_46	49_46_6	2226_17_1211	45_17_1848	40_46_1	289_125_305	185_6_123	1403_46_282	282_46_118	361_46_1	569_46_77	202_125_1	469_125_532	1270_346_3	464_46_665	120_46_11	90_346_16	853_46_1	353_46_1181	532_46_79	1384_46_66	648_04_73
212_46_1	197_346_1	1783_46_245	766_46_148	111_46_127	103_46_45	49_46_5	2226_17_1181	45_17_1890	40_46_1	289_125_306	185_6_121	1403_46_269	282_46_121	361_46_1	569_46_71	202_125_1	469_125_525	1270_346_2	464_46_666	120_46_8	90_346_10	853_46_1	353_46_1177	532_46_74	1384_46_70	648_04_72
212_46_1	197_346_1	1783_46_252	766_46_152	111_46_137	103_46_45	49_46_5	2226_17_1146	45_17_1922	40_46_1	289_125_309	185_6_119	1403_46_259	282_46_117	361_46_1	569_46_72	202_125_1	469_125_522	1270_346_2	464_46_693	120_46_9	90_346_14	853_46_1	353_46_1208	532_46_68	1384_46_72	648_04_61
212_46_1	1783_46_253	766_46_145	111_46_128	103_46_44	49_46_6	2226_17_1127	45_17_1927	40_46_1	289_125_347	185_6_128	1403_46_271	282_46_119	361_46_1	569_46_68	202_125_1	469_125_519	464_46_678	120_46_7	90_346_12	853_46_1	353_46_1216	532_46_76	1384_46_60	648_04_69
212_46_1	1783_46_256	766_46_150	111_46_119	103_46_43	49_46_6	2226_17_1105	45_17_1937	40_46_1	289_125_348	185_6_123	1403_46_284	282_46_116	361_46_1	569_46_70	202_125_1	469_125_520	464_46_679	120_46_6	90_346_12	853_46_1	353_46_1206	532_46_76	1384_46_58	648_04_69
212_46_1	1783_46_258	766_46_142	111_46_124	103_46_41	49_46_5	2226_17_1083	45_17_1934	40_46_1	289_125_343	185_6_126	1403_46_291	282_46_112	361_46_1	569_46_64	202_125_1	469_125_510	464_46_669	120_46_5	90_346_12	853_46_1	353_46_1183	532_46_71	1384_46_59	648_04_67
212_46_1	1783_46_258	766_46_145	111_46_118	103_46_38	49_46_6	2226_17_1074	45_17_1970	40_46_1	289_125_363	185_6_121	1403_46_303	282_46_117	361_46_1	569_46_55	202_125_1	469_125_493	464_46_645	120_46_6	90_346_14	853_46_1	353_46_1168	532_46_60	1384_46_60	648_04_71
212_46_1	1783_46_256	766_46_135	111_46_111	103_46_36	49_46_8	2226_17_1048	45_17_1991	40_46_1	289_125_383	185_6_120	1403_46_313	282_46_122	361_46_1	569_46_60	202_125_1	469_125_486	464_46_648	120_46_8	90_346_18	853_46_1	353_46_1168	532_46_47	1384_46_59	648_04_76
212_46_1	1783_46_255	766_46_120	111_46_116	103_46_32	49_46_8	2226_17_1073	45_17_2029	40_46_1	289_125_382	185_6_116	1403_46_329	282_46_115	361_46_1	569_46_64	202_125_1	469_125_479	464_46_645	120_46_5	90_346_18	853_46_1	353_46_1167	532_46_49	1384_46_58	648_04_81
212_46_1	1783_46_242	766_46_121	111_46_113	103_46_32	49_46_10	2226_17_1090	45_17_2027	40_46_1	289_125_373	185_6_113	1403_46_334	282_46_116	361_46_1	569_46_75	202_125_1	469_125_462	464_46_641	120_46_6	90_346_19	853_46_1	353_46_1160	532_46_49	1384_46_60	648_04_87
212_46_1	1783_46_238	766_46_120	111_46_109	103_46_32	49_46_11	2226_17_1078	45_17_2085	40_46_1	289_125_358	185_6_114	1403_46_336	282_46_117	361_46_1	569_46_60	202_125_1	469_125_448	464_46_635	120_46_3	90_346_20	853_46_1	353_46_1159	532_46_40	1384_46_63	648_04_92
212_46_1	1783_46_240	766_46_127	111_46_111	103_46_35	49_46_10	2226_17_1095	45_17_2095	40_46_1	289_125_367	185_6_108	1403_46_334	282_46_125	361_46_1	569_46_67	202_125_1	469_125_441	464_46_638	120_46_2	90_346_19	853_46_1	353_46_1148	532_46_44	1384_46_65	648_04_89
212_46_1	1783_46_241	766_46_114	111_46_111	103_46_26	49_46_7	2226_17_1109	45_17_2110	40_46_1	289_125_361	185_6_101	1403_46_329	282_46_112	361_46_1	569_46_54	202_125_1	469_125_456	464_46_636	120_46_3	90_346_20	853_46_1	353_46_1132	532_46_44	1384_46_55	648_04_88
212_46_1	1783_46_243	766_46_104	111_46_112	103_46_29	49_46_5	2226_17_1126	45_17_2114	40_46_1	289_125_355	185_6_94	1403_46_331	282_46_107	361_46_1	569_46_53	202_125_1	469_125_460	464_46_621	120_46_3	90_346_24	853_46_1	353_46_1134	532_46_49	1384_46_51	648_04_89
212_46_1	1783_46_243	766_46_99	111_46_125	103_46_28	49_46_4	2226_17_1119	45_17_2068	40_46_1	289_125_353	185_6_100	1403_46_318	282_46_104	361_46_1	569_46_53	202_125_1	469_125_452	464_46_643	120_46_3	90_346_23	853_46_1	353_46_1157	532_46_51	1384_46_62	648_04_84
212_46_1	1783_46_224	766_46_98	111_46_117	103_46_23	49_46_4	2226_17_1091	45_17_2069	40_46_1	289_125_353	185_6_95	1403_46_325	282_46_104	361_46_1	569_46_53	202_125_1	469_125_442	464_46_641	120_46_1	90_346_25	853_46_1	353_46_1167	532_46_53	1384_46_61	648_04_89
212_46_1	1783_46_244	766_46_98	111_46_104	103_46_17	49_46_4	2226_17_1092	45_17_2105	40_46_1	289_125_371	185_6_84	1403_46_314	282_46_104	361_46_1	569_46_50	202_125_1	469_125_433	464_46_647	120_46_1	90_346_23	853_46_1	353_46_1146	532_46_58	1384_46_70	648_04_89
212_46_1	1783_46_250	766_46_88	111_46_105	103_46_16	49_46_2	2226_17_1069	45_17_2144	40_46_1	289_125_365	185_6_86	1403_46_307	282_46_104	361_46_1	569_46_44	202_125_1	469_125_425	464_46_650	90_346_25	853_46_1	353_46_1138	532_46_58	1384_46_63	648_04_94
212_46_1	1783_46_254	766_46_85	111_46_104	103_46_13	49_46_2	2226_17_1069	45_17_2168	40_46_1	289_125_359	185_6_82	1403_46_319	282_46_96	361_46_1	569_46_48	202_125_1	469_125_414	464_46_684	90_346_28	853_46_1	353_46_1125	532_46_50	1384_46_58	648_04_83
212_46_1	1783_46_260	766_46_96	111_46_104	103_46_11	49_46_3	2226_17_1050	45_17_2161	40_46_1	289_125_365	185_6_80	1403_46_311	282_46_91	361_46_1	569_46_52	202_125_1	469_125_424	464_46_708	90_346_23	853_46_1	353_46_1133	532_46_54	1384_46_54	648_04_78
212_46_1	1783_46_249	766_46_89	111_46_102	103_46_11	49_46_2	2226_17_1059	45_17_2193	40_46_1	289_125_369	185_6_83	1403_46_328	282_46_97	361_46_1	569_46_51	202_125_1	469_125_423	464_46_703	90_346_21	853_46_1	353_46_1136	532_46_50	1384_46_46	648_04_84
212_46_1	1783_46_243	766_46_95	111_46_103	103_46_9	49_46_3	2226_17_1082	45_17_2138	40_46_1	289_125_375	185_6_79	1403_46_321	282_46_95	361_46_1	569_46_48	202_125_1	469_125_434	464_46_688	90_346_19	853_46_1	353_46_1154	532_46_54	1384_46_45	648_04_85
212_46_1	1783_46_239	766_46_97	111_46_105	90_346_15	49_46_3	2226_17_1072	45_17_2151	40_46_1	289_125_384	185_6_76	1403_46_325	282_46_120	361_46_1	569_46_50	202_125_1	469_125_423	464_46_676	103_46_9	853_46_1	353_46_1153	532_46_53	1384_46_50	648_04_82
212_46_1	1783_46_237	766_46_94	111_46_95	90_346_11	49_46_3	2226_17_1088	45_17_2177	40_46_1	289_125_387	185_6_75	1403_46_328	282_46_97	361_46_1	569_46_47	202_125_1	469_125_405	464_46_689	103_46_9	853_46_1	353_46_1152	532_46_54	1384_46_55	648_04_86
212_46_1	1783_46_233	766_46_99	111_46_103	103_46_5	49_46_2	2226_17_1055	45_17_2160	40_46_1	289_125_376	185_6_67	1403_46_330	282_46_101	361_46_1	569_46_48	202_125_1	469_125_430	464_46_696	90_346_11	853_46_1	353_46_1160	532_46_52	1384_46_57	648_04_89
212_46_1	1783_46_234	766_46_91	111_46_96	90_346_16	49_46_2	2226_17_1043	45_17_2196	40_46_1	289_125_371	185_6_62	1403_46_337	282_46_91	361_46_1	569_46_49	202_125_1	469_125_428	464_46_715	103_46_7	853_46_1	353_46_1157	532_46_61	1384_46_52	648_04_95
212_46_1	1783_46_213	766_46_89	111_46_101	90_346_17	49_46_3	2226_17_1043	45_17_2190	40_46_1	289_125_393	185_6_59	1403_46_348	282_46_87	361_46_1	569_46_56	202_125_1	469_125_432	464_46_717	103_46_5	853_46_1	353_46_1154	532_46_58	1384_46_49	648_04_91
212_46_1	1783_46_211	766_46_89	111_46_96	103_46_3	49_46_4	2226_17_1050	45_17_2202	40_46_1	289_125_382	185_6_50	1403_46_361	282_46_93	361_46_1	569_46_51	202_125_1	469_125_446	464_46_733	90_346_23	853_46_1	353_46_1167	532_46_52	1384_46_45	648_04_85
212_46_1	1783_46_204	766_46_87	111_46_90	103_46_5	49_46_6	2226_17_1079	45_17_2159	40_46_1	289_125_366	185_6_47	1403_46_353	282_46_95	361_46_1	569_46_61	202_125_1	469_125_440	464_46_735	90_346_22	853_46_1	353_46_1208	532_46_48	1384_46_43	648_04_89
212_46_1	1783_46_211	766_46_88	111_46_89	103_46_4	49_46_6	2226_17_1068	45_17_2204	40_46_1	289_125_359	185_6_49	1403_46_350	282_46_96	361_46_1	569_46_65	202_125_1	469_125_416	464_46_723	90_346_22	853_46_1	353_46_1216	532_46_50	1384_46_38	648_04_86
212_46_1	1783_46_214	766_46_80	111_46_84	103_46_3	49_46_9	2226_17_1102	45_17_2176	40_46_1	289_125_338	185_6_49	1403_46_345	282_46_97	361_46_1	569_46_64	202_125_1	469_125_423	464_46_761	90_346_23	853_46_1	353_46_1217	532_46_50	1384_46_36	648_04_89
212_46_1	1783_46_214	766_46_67	111_46_89	103_46_4	49_46_10	2226_17_1109	45_17_2148	40_46_1	289_125_331	185_6_43	1403_46_335	282_46_97	361_46_1	569_46_70	202_125_1	469_125_427	464_46_764	90_346_23	853_46_1	353_46_1219	532_46_49	1384_46_33	648_04_91
212_46_1	1783_46_215	766_46_65	111_46_93	103_46_5	49_46_12	2226_17_1154	45_17_2140	40_46_1	289_125_333	185_6_47	1403_46_341	282_46_104	361_46_1	569_46_70	202_125_1	469_125_434	464_46_743	90_346_17	853_46_1	353_46_1230	532_46_47	1384_46_33	648_04_92
212_46_1	1783_46_220	766_46_71	111_46_92	103_46_6	49_46_11	2226_17_1101	45_17_2161	40_46_1	289_125_331	185_6_43	1403_46_360	282_46_106	361_46_1	569_46_67	202_125_1	469_125_438	464_46_749	90_346_15	853_46_1	353_46_1237	532_46_48	1384_46_31	648_04_90
212_46_1	1783_46_231	766_46_65	111_46_88	103_46_4	49_46_11	2226_17_1105	45_17_2155	40_46_1	289_125_319	185_6_34	1403_46_363	282_46_114	361_46_1	569_46_62	202_125_1	469_125_465	464_46_751	90_346_14	853_46_1	353_46_1228	532_46_51	1384_46_33	648_04_95
212_46_1	1783_46_212	766_46_70	111_46_85	90_346_11	49_46_10	2226_17_1074	45_17_2148	40_46_1	289_125_330	185_6_31	1403_46_365	282_46_114	361_46_1	569_46_56	202_125_1	469_125_459	464_46_780	103_46_5	853_46_1	353_46_1250	532_46_52	1384_46_27	648_04_101
212_46_1	1783_46_224	766_46_65	111_46_81	90_346_5	49_46_12	2226_17_1082	45_17_2137	40_46_1	289_125_325	185_6_26	1403_46_355	282_46_120	361_46_1	569_46_52	202_125_1	469_125_456	464_46_791	103_46_5	853_46_1	353_46_1257	532_46_50	1384_46_24	648_04_103
212_46_1	1783_46_232	766_46_68	111_46_79	90_346_4	49_46_10	2226_17_1093	45_17_2120	40_46_1	289_125_331	185_6_22	1403_46_351	282_46_111	361_46_1	569_46_59	202_125_1	469_125_458	464_46_770	103_46_5	853_46_1	353_46_1249	532_46_47	1384_46_21	648_04_103
212_46_1	1783_46_237	766_46_68	111_46_85	90_346_3	49_46_9	2226_17_1080	45_17_2101	40_46_1	289_125_323	185_6_17	1403_46_343	282_46_123	361_46_1	569_46_59	202_125_1	469_125_459	464_46_760	103_46_4	853_46_1	353_46_1268	532_46_47	1384_46_19	648_04_100
212_46_1	1783_46_236	766_46_62	111_46_86	90_346_3	49_46_6	2226_17_1030	45_17_2118	40_46_1	289_125_321	185_6_17	1403_46_354	282_46_116	361_46_1	569_46_56	202_125_1	469_125_466	464_46_786	103_46_3	853_46_1	353_46_1293	532_46_49	1384_46_18	648_04_106
212_46_1	1783_46_218	766_46_71	111_46_97	90_346_2	49_46_7	2226_17_997	45_17_2121	40_46_1	289_125_339	185_6_18	1403_46_354	282_46_112	361_46_1	569_46_56	202_125_1	469_125_469	464_46_788	103_46_5	853_46_1	353_46_1308	532_46_47	1384_46_20	648_04_95
212_46_1	1783_46_209	766_46_82	111_46_94	90_346_1	49_46_8	2226_17_978	45_17_2119	40_46_1	289_125_347	185_6_15	1403_46_350	282_46_111	361_46_1	569_46_53	202_125_1	469_125_483	464_46_764	103_46_5	853_46_1	353_46_1318	532_46_59	1384_46_18	648_04_93
212_46_1	1783_46_205	766_46_86	111_46_87	90_346_3	49_46_8	2226_17_963	45_17_2132	40_46_1	289_125_341	185_6_15	1403_46_353	282_46_118	361_46_1	569_46_58	202_125_1	469_125_470	464_46_768	103_46_2	853_46_1	353_46_1303	532_46_68	1384_46_14	648_04_96
212_46_1	1783_46_206	766_46_83	111_46_84	49_46_7	2226_17_948	45_17_2115	40_46_1	289_125_363	185_6_13	1403_46_356	282_46_114	361_46_1	569_46_66	202_125_1	469_125_450	464_46_773	103_46_1	853_46_1	353_46_1283	532_46_74	1384_46_15	648_04_104
212_46_1	1783_46_221	766_46_83	111_46_71	49_46_7	2226_17_936	45_17_2121	40_46_1	289_125_371	185_6_14	1403_46_348	282_46_124	361_46_1	569_46_64	202_125_1	469_125_440	464_46_746	103_46_1	853_46_1	353_46_1303	532_46_79	1384_46_16	648_04_109
212_46_1	1783_46_222	766_46_83	111_46_77	49_46_6	2226_17_888	45_17_2100	40_46_1	289_125_389	185_6_15	1403_46_344	282_46_113	361_46_1	569_46_67	202_125_1	469_125_446	464_46_758	853_46_1	353_46_1308	532_46_79	1384_46_14	648_04_112
212_46_1	1783_46_216	766_46_73	111_46_73	49_46_7	2226_17_886	45_17_2137	40_46_1	289_125_406	185_6_8	1403_46_335	282_46_112	361_46_1	569_46_72	202_125_1	469_125_445	464_46_759	853_46_1	353_46_1295	532_46_85	1384_46_11	648_04_116
212_46_1	1783_46_217	766_46_80	111_46_76	49_46_7	2226_17_909	45_17_2177	40_46_1	289_125_412	185_6_10	1403_46_319	282_46_103	361_46_1	569_46_71	202_125_1	469_125_436	464_46_776	853_46_1	353_46_1277	532_46_82	1384_46_10	648_04_114
212_46_1	1783_46_227	766_46_83	111_46_76	49_46_7	2226_17_929	45_17_2221	40_46_1	289_125_414	185_6_9	1403_46_331	282_46_104	361_46_1	569_46_69	202_125_1	469_125_422	464_46_759	853_46_1	353_46_1265	532_46_84	1384_46_11	648_04_109
212_46_1	1783_46_219	766_46_88	111_46_73	49_46_7	2226_17_934	45_17_2256	40_46_1	289_125_412	185_6_10	1403_46_336	282_46_100	361_46_1	569_46_62	202_125_1	469_125_395	464_46_738	853_46_1	353_46_1241	532_46_85	1384_46_11	648_04_110
212_46_1	1783_46_217	766_46_96	111_46_69	49_46_8	2226_17_914	45_17_2247	40_46_1	289_125_382	185_6_9	1403_46_333	282_46_89	361_46_1	569_46_58	202_125_1	469_125_411	464_46_762	853_46_1	353_46_1228	532_46_76	1384_46_14	648_04_108
212_46_1	1783_46_225	766_46_91	111_46_65	49_46_7	2226_17_915	45_17_2255	40_46_1	289_125_384	185_6_9	1403_46_339	282_46_77	361_46_1	569_46_61	202_125_1	469_125_430	464_46_772	853_46_1	353_46_1237	532_46_72	1384_46_17	648_04_104
212_46_1	1783_46_232	766_46_97	111_46_59	49_46_7	2226_17_910	45_17_2281	40_46_1	289_125_390	185_6_9	1403_46_345	282_46_77	361_46_1	569_46_63	202_125_1	469_125_442	464_46_794	853_46_1	353_46_1259	532_46_59	1384_46_13	648_04_104
212_46_1	1783_46_232	766_46_92	111_46_57	49_46_7	2226_17_929	45_17_2271	40_46_1	289_125_366	185_6_6	1403_46_359	282_46_79	361_46_1	569_46_63	202_125_1	469_125_448	464_46_766	853_46_1	353_46_1277	532_46_55	1384_46_14	648_04_93
212_46_1	1783_46_250	766_46_90	111_46_65	49_46_8	2226_17_918	45_17_2263	40_46_1	289_125_365	185_6_8	1403_46_346	282_46_79	361_46_1	569_46_53	202_125_1	469_125_482	464_46_766	853_46_1	353_46_1315	532_46_55	1384_46_11	648_04_90
212_46_1	1783_46_265	766_46_87	111_46_59	49_46_6	2226_17_922	45_17_2253	40_46_1	289_125_360	185_6_8	1403_46_341	282_46_82	361_46_1	569_46_57	202_125_1	469_125_464	464_46_778	853_46_1	353_46_1303	532_46_48	1384_46_10	648_04_85
212_46_1	1783_46_268	766_46_74	111_46_59	49_46_7	2226_17_932	45_17_2250	40_46_1	289_125_342	185_6_7	1403_46_323	282_46_89	361_46_1	569_46_60	202_125_1	469_125_464	464_46_779	853_46_1	353_46_1324	532_46_49	1384_46_6	648_04_87
212_46_1	1783_46_268	766_46_82	111_46_54	49_46_6	2226_17_929	45_17_2238	40_46_1	289_125_339	185_6_9	1403_46_315	282_46_94	361_46_1	569_46_60	202_125_1	469_125_476	464_46_781	853_46_1	353_46_1311	532_46_56	1384_46_5	648_04_96
212_46_1	1783_46_277	766_46_78	111_46_51	49_46_8	2226_17_915	45_17_2242	40_46_1	289_125_346	185_6_7	1403_46_316	282_46_93	361_46_1	569_46_61	202_125_1	469_125_458	464_46_790	853_46_1	353_46_1323	532_46_56	1384_46_5	648_04_92
212_46_1	1783_46_262	766_46_88	111_46_51	49_46_8	2226_17_938	45_17_2226	40_46_1	289_125_357	185_6_5	1403_46_312	282_46_93	361_46_1	569_46_65	202_125_1	469_125_454	464_46_806	853_46_1	353_46_1339	532_46_56	1384_46_3	648_04_98
212_46_1	1783_46_250	766_46_79	111_46_49	49_46_8	2226_17_970	45_17_2234	40_46_1	289_125_349	185_6_5	1403_46_313	282_46_91	361_46_1	569_46_63	202_125_1	469_125_446	464_46_769	853_46_1	353_46_1371	532_46_52	1384_46_1	648_04_101
212_46_1	1783_46_253	766_46_68	111_46_45	49_46_9	2226_17_964	45_17_2257	40_46_1	289_125_353	185_6_5	1403_46_308	282_46_81	361_46_1	569_46_56	202_125_1	469_125_451	464_46_772	853_46_1	353_46_1355	532_46_48	1384_46_1	648_04_106
569_46_60	45_17_2251	469_125_483	49_46_8	2226_17_955	464_46_763	853_46_1	1783_46_258	766_46_69	40_46_1	289_125_337	111_46_48	202_125_1	353_46_1326	532_46_43	185_6_3	1403_46_315	648_04_106	212_46_1	282_46_89	361_46_1
569_46_63	45_17_2267	469_125_494	49_46_6	2226_17_954	464_46_759	853_46_1	1783_46_256	766_46_72	40_46_1	289_125_326	111_46_48	202_125_1	353_46_1304	532_46_45	185_6_4	1403_46_320	648_04_119	212_46_1	282_46_90	361_46_1
569_46_61	45_17_2285	469_125_486	49_46_8	2226_17_956	464_46_751	853_46_1	1783_46_263	766_46_78	40_46_1	289_125_317	111_46_40	202_125_1	353_46_1305	532_46_45	185_6_4	1403_46_317	648_04_122	212_46_1	282_46_86	361_46_1
569_46_59	45_17_2283	469_125_504	49_46_7	2226_17_952	464_46_734	853_46_1	1783_46_269	766_46_77	40_46_1	289_125_296	111_46_45	202_125_1	353_46_1298	532_46_39	185_6_3	1403_46_318	648_04_124	212_46_1	282_46_86	361_46_1
569_46_60	45_17_2290	469_125_489	49_46_7	2226_17_951	464_46_762	853_46_1	1783_46_259	766_46_79	40_46_1	289_125_309	111_46_48	202_125_1	353_46_1286	532_46_38	185_6_2	1403_46_337	648_04_120	212_46_1	282_46_92	361_46_1
569_46_61	45_17_2312	469_125_494	49_46_7	2226_17_971	464_46_769	853_46_1	1783_46_260	766_46_76	40_46_1	289_125_310	111_46_45	202_125_1	353_46_1277	532_46_34	185_6_3	1403_46_311	648_04_128	212_46_1	282_46_90	361_46_1
569_46_58	45_17_2375	469_125_478	49_46_7	2226_17_989	464_46_765	853_46_1	1783_46_263	766_46_75	40_46_1	289_125_305	111_46_44	202_125_1	353_46_1276	532_46_33	185_6_3	1403_46_314	648_04_128	212_46_1	282_46_82	361_46_1
569_46_67	45_17_2338	469_125_507	49_46_7	2226_17_973	464_46_805	853_46_1	1783_46_264	766_46_75	40_46_1	289_125_299	111_46_44	202_125_1	353_46_1273	532_46_32	185_6_3	1403_46_310	648_04_117	212_46_1	282_46_78	361_46_1
569_46_61	45_17_2364	469_125_496	49_46_6	2226_17_942	464_46_793	853_46_1	1783_46_264	766_46_74	40_46_1	289_125_279	111_46_45	202_125_1	353_46_1273	532_46_23	185_6_3	1403_46_317	648_04_117	212_46_1	282_46_90	361_46_1
569_46_54	45_17_2398	469_125_506	49_46_7	2226_17_913	464_46_806	853_46_1	1783_46_271	766_46_76	40_46_1	289_125_285	111_46_44	202_125_1	353_46_1223	532_46_18	185_6_2	1403_46_316	648_04_121	212_46_1	282_46_90	361_46_1
569_46_54	45_17_2401	469_125_507	49_46_6	2226_17_931	464_46_810	853_46_1	1783_46_263	766_46_75	40_46_1	289_125_284	111_46_38	202_125_1	353_46_1229	532_46_16	185_6_2	1403_46_313	648_04_126	212_46_1	282_46_91	361_46_1
569_46_55	45_17_2386	469_125_504	49_46_5	2226_17_927	464_46_821	853_46_1	1783_46_267	766_46_85	40_46_1	289_125_288	111_46_40	202_125_1	353_46_1245	532_46_20	185_6_1	1403_46_313	648_04_136	212_46_1	282_46_89	361_46_1
569_46_49	45_17_2395	469_125_518	49_46_4	2226_17_946	464_46_812	853_46_1	1783_46_266	766_46_79	40_46_1	289_125_277	111_46_38	202_125_1	353_46_1279	532_46_21	185_6_1	1403_46_301	648_04_139	212_46_1	282_46_96	361_46_1
569_46_48	45_17_2403	469_125_505	49_46_6	2226_17_958	464_46_800	853_46_1	1783_46_257	766_46_83	40_46_1	289_125_274	111_46_33	202_125_1	353_46_1256	532_46_23	185_6_1	1403_46_302	648_04_139	212_46_1	282_46_98	361_46_1
569_46_52	45_17_2351	469_125_501	49_46_5	2226_17_955	464_46_810	853_46_1	1783_46_263	766_46_92	40_46_1	289_125_293	111_46_37	202_125_1	353_46_1261	532_46_24	185_6_2	1403_46_294	648_04_134	212_46_1	282_46_94	361_46_1
569_46_51	45_17_2349	469_125_494	49_46_8	2226_17_982	464_46_788	853_46_1	1783_46_266	766_46_92	40_46_1	289_125_291	111_46_29	202_125_1	353_46_1267	532_46_20	185_6_2	1403_46_296	648_04_132	212_46_1	282_46_90	361_46_1
569_46_46	45_17_2349	469_125_486	49_46_8	2226_17_990	464_46_805	853_46_1	1783_46_269	766_46_99	40_46_1	289_125_291	111_46_24	202_125_1	353_46_1268	532_46_16	185_6_2	1403_46_302	648_04_119	212_46_1	282_46_75	361_46_1
569_46_37	45_17_2350	469_125_484	49_46_7	2226_17_1045	464_46_789	853_46_1	1783_46_263	766_46_92	40_46_1	289_125_294	111_46_21	202_125_1	353_46_1280	532_46_17	185_6_3	1403_46_297	648_04_122	212_46_1	282_46_69	361_46_1
569_46_39	45_17_2344	469_125_491	49_46_6	2226_17_1039	464_46_768	853_46_1	1783_46_260	766_46_98	40_46_1	289_125_303	111_46_20	202_125_1	353_46_1285	532_46_16	185_6_4	1403_46_281	648_04_126	212_46_1	282_46_70	361_46_1
569_46_33	45_17_2386	469_125_463	49_46_5	2226_17_1022	464_46_753	853_46_1	1783_46_260	766_46_94	40_46_1	289_125_291	111_46_14	202_125_1	353_46_1302	532_46_17	185_6_4	1403_46_298	648_04_121	212_46_1	282_46_73	361_46_1
569_46_33	45_17_2374	469_125_478	49_46_5	2226_17_1024	464_46_760	853_46_1	1783_46_258	766_46_85	40_46_1	289_125_291	111_46_15	202_125_1	353_46_1293	532_46_19	185_6_2	1403_46_297	648_04_128	212_46_1	282_46_76	361_46_1
569_46_39	45_17_2415	469_125_452	49_46_4	2226_17_1023	464_46_762	853_46_1	1783_46_262	766_46_83	40_46_1	289_125_276	111_46_15	202_125_1	353_46_1287	532_46_20	185_6_3	1403_46_295	648_04_127	212_46_1	282_46_75	361_46_1
569_46_37	45_17_2389	469_125_456	49_46_5	2226_17_1023	464_46_773	853_46_1	1783_46_265	766_46_67	40_46_1	289_125_273	111_46_14	202_125_1	353_46_1295	532_46_22	185_6_2	1403_46_299	648_04_120	212_46_1	282_46_75	361_46_1
569_46_45	45_17_2366	469_125_458	49_46_6	2226_17_981	464_46_779	853_46_1	1783_46_261	766_46_59	40_46_1	289_125_267	111_46_16	202_125_1	353_46_1331	532_46_20	185_6_1	1403_46_293	648_04_127	212_46_1	282_46_72	361_46_1
569_46_53	45_17_2374	469_125_503	49_46_6	2226_17_950	464_46_773	853_46_1	1783_46_260	766_46_58	40_46_1	289_125_265	111_46_15	202_125_1	353_46_1311	532_46_21	185_6_2	1403_46_283	648_04_121	212_46_1	282_46_77	361_46_1
569_46_50	45_17_2361	469_125_534	49_46_5	2226_17_936	464_46_767	853_46_1	1783_46_264	766_46_61	40_46_1	289_125_268	111_46_9	202_125_1	353_46_1301	532_46_22	185_6_2	1403_46_292	648_04_115	212_46_1	282_46_84	361_46_1
569_46_54	45_17_2307	469_125_542	49_46_5	2226_17_943	464_46_749	853_46_1	1783_46_273	766_46_59	40_46_1	289_125_275	111_46_11	202_125_1	353_46_1325	532_46_22	185_6_2	1403_46_295	648_04_119	212_46_1	282_46_87	361_46_1
569_46_56	45_17_2334	469_125_541	49_46_8	2226_17_940	464_46_725	853_46_1	1783_46_274	766_46_60	40_46_1	289_125_308	111_46_12	202_125_1	353_46_1281	532_46_22	185_6_2	1403_46_294	648_04_125	212_46_1	282_46_101	361_46_1
569_46_58	45_17_2382	469_125_511	49_46_6	2226_17_955	464_46_736	853_46_1	1783_46_268	766_46_60	40_46_1	289_125_312	111_46_16	202_125_1	353_46_1295	532_46_15	185_6_2	1403_46_282	648_04_118	212_46_1	282_46_101	361_46_1
569_46_59	45_17_2368	469_125_502	49_46_7	2226_17_952	464_46_759	853_46_1	1783_46_275	766_46_58	40_46_1	289_125_310	111_46_15	202_125_1	353_46_1326	532_46_17	185_6_1	1403_46_285	648_04_119	212_46_1	282_46_98	361_46_1
569_46_60	45_17_2359	469_125_481	49_46_7	2226_17_990	464_46_773	853_46_1	1783_46_291	766_46_61	40_46_1	289_125_306	111_46_14	202_125_1	353_46_1308	532_46_17	185_6_1	1403_46_278	648_04_114	212_46_1	282_46_98	361_46_1
569_46_67	45_17_2347	469_125_499	49_46_8	2226_17_991	464_46_780	853_46_1	1783_46_281	766_46_57	40_46_1	289_125_308	111_46_16	202_125_1	353_46_1304	532_46_17	185_6_1	1403_46_262	648_04_114	212_46_1	282_46_100	361_46_1
569_46_72	45_17_2344	469_125_486	49_46_8	2226_17_985	464_46_789	853_46_1	1783_46_292	766_46_58	40_46_1	289_125_321	111_46_15	202_125_1	353_46_1292	532_46_13	185_6_1	1403_46_265	648_04_109	212_46_1	282_46_97	361_46_1
569_46_76	45_17_2313	469_125_488	49_46_9	2226_17_978	464_46_790	853_46_1	1783_46_291	766_46_59	40_46_1	289_125_327	111_46_11	202_125_1	353_46_1289	532_46_12	185_6_1	1403_46_253	648_04_112	212_46_1	282_46_105	361_46_1
569_46_74	45_17_2300	469_125_527	49_46_8	2226_17_963	464_46_795	853_46_1	1783_46_273	766_46_60	40_46_1	289_125_316	111_46_14	202_125_1	353_46_1281	532_46_9	1403_46_249	648_04_119	212_46_1	282_46_103	361_46_1
569_46_68	45_17_2289	469_125_552	49_46_6	2226_17_988	464_46_812	853_46_1	1783_46_273	766_46_56	40_46_1	289_125_286	111_46_13	202_125_1	353_46_1275	532_46_6	1403_46_254	648_04_119	212_46_1	282_46_98	361_46_1
569_46_58	45_17_2253	469_125_577	49_46_8	2226_17_992	464_46_821	853_46_1	1783_46_267	766_46_50	40_46_1	289_125_268	111_46_9	202_125_1	353_46_1293	532_46_6	1403_46_262	648_04_114	212_46_1	282_46_93	361_46_1
569_46_59	45_17_2268	469_125_596	49_46_10	2226_17_990	464_46_808	853_46_1	1783_46_261	766_46_51	40_46_1	289_125_255	111_46_10	202_125_1	353_46_1293	532_46_7	1403_46_247	648_04_110	212_46_1	282_46_90	361_46_1
569_46_56	45_17_2214	469_125_615	49_46_13	2226_17_986	464_46_833	853_46_1	1783_46_257	766_46_57	40_46_1	289_125_237	111_46_8	202_125_1	353_46_1321	532_46_5	1403_46_242	648_04_113	212_46_1	282_46_91	361_46_1
569_46_50	45_17_2250	469_125_636	49_46_13	2226_17_1004	464_46_821	853_46_1	1783_46_261	766_46_52	40_46_1	289_125_210	111_46_10	202_125_1	353_46_1324	532_46_7	1403_46_231	648_04_117	212_46_1	282_46_87	361_46_1
569_46_56	45_17_2289	469_125_632	49_46_12	2226_17_1031	464_46_797	853_46_1	1783_46_269	766_46_44	40_46_1	289_125_203	111_46_9	202_125_1	353_46_1287	532_46_6	1403_46_241	648_04_119	212_46_1	282_46_86	361_46_1
569_46_59	45_17_2333	469_125_606	49_46_11	2226_17_1028	464_46_820	853_46_1	1783_46_274	766_46_52	40_46_1	289_125_198	111_46_8	202_125_1	353_46_1295	532_46_6	1403_46_247	648_04_118	212_46_1	282_46_86	361_46_1
569_46_60	45_17_2326	469_125_611	49_46_9	2226_17_1006	464_46_808	853_46_1	1783_46_269	766_46_51	40_46_1	289_125_198	111_46_7	202_125_1	353_46_1282	532_46_6	1403_46_244	648_04_121	212_46_1	282_46_95	361_46_1
569_46_62	45_17_2363	469_125_591	49_46_12	2226_17_979	464_46_793	853_46_1	1783_46_271	766_46_53	40_46_1	289_125_218	111_46_9	202_125_1	353_46_1262	532_46_8	1403_46_242	648_04_126	212_46_1	282_46_95	361_46_1
569_46_63	45_17_2361	469_125_586	49_46_13	2226_17_976	464_46_798	853_46_1	1783_46_267	766_46_51	40_46_1	289_125_225	111_46_9	202_125_1	353_46_1273	532_46_7	1403_46_242	648_04_124	212_46_1	282_46_85	361_46_1
569_46_60	45_17_2381	469_125_582	49_46_13	2226_17_1018	464_46_773	853_46_1	1783_46_256	766_46_44	40_46_1	289_125_207	111_46_9	202_125_1	353_46_1259	532_46_7	1403_46_249	648_04_123	212_46_1	282_46_87	361_46_1
569_46_61	45_17_2394	469_125_579	49_46_16	2226_17_1025	464_46_761	853_46_1	1783_46_252	766_46_58	40_46_1	289_125_208	111_46_9	202_125_1	353_46_1237	532_46_6	1403_46_265	648_04_119	212_46_1	282_46_91	361_46_1
569_46_60	45_17_2390	469_125_582	49_46_18	2226_17_1046	464_46_720	853_46_1	1783_46_253	766_46_60	40_46_1	289_125_221	111_46_10	202_125_1	353_46_1218	532_46_5	1403_46_269	648_04_128	212_46_1	282_46_100	361_46_1
569_46_63	45_17_2423	469_125_602	49_46_24	2226_17_1031	464_46_720	853_46_1	1783_46_244	766_46_60	40_46_1	289_125_242	111_46_8	202_125_1	353_46_1201	532_46_4	1403_46_259	648_04_124	212_46_1	282_46_96	361_46_1
569_46_66	45_17_2414	469_125_603	49_46_22	2226_17_1015	464_46_774	853_46_1	1783_46_240	766_46_58	40_46_1	289_125_219	111_46_9	202_125_1	353_46_1196	532_46_5	1403_46_262	648_04_124	212_46_1	282_46_96	361_46_1
569_46_61	45_17_2467	469_125_567	49_46_20	2226_17_1024	464_46_765	853_46_1	1783_46_235	766_46_57	40_46_1	289_125_235	111_46_10	202_125_1	353_46_1166	532_46_3	1403_46_253	648_04_123	212_46_1	282_46_96	361_46_1
569_46_71	45_17_2490	469_125_580	49_46_24	2226_17_1041	464_46_757	853_46_1	1783_46_228	766_46_60	40_46_1	289_125_231	111_46_11	202_125_1	353_46_1142	532_46_2	1403_46_253	648_04_123	212_46_1	282_46_92	361_46_1
569_46_59	45_17_2493	469_125_588	49_46_26	2226_17_1027	464_46_779	853_46_1	1783_46_225	766_46_57	40_46_1	289_125_228	111_46_11	202_125_1	353_46_1121	532_46_1	1403_46_254	648_04_127	212_46_1	282_46_101	361_46_1
569_46_60	45_17_2502	469_125_557	49_46_25	2226_17_1024	464_46_815	853_46_1	1783_46_221	766_46_47	40_46_1	289_125_213	111_46_14	202_125_1	353_46_1121	1403_46_246	648_04_134	212_46_1	282_46_100
569_46_50	45_17_2524	469_125_580	49_46_26	2226_17_1021	464_46_782	853_46_1	1783_46_218	766_46_39	40_46_1	289_125_205	111_46_14	202_125_1	353_46_1114	1403_46_257	648_04_133	212_46_1	282_46_98
569_46_58	45_17_2577	469_125_563	49_46_27	2226_17_1029	464_46_785	853_46_1	1783_46_213	766_46_42	40_46_1	289_125_218	111_46_18	202_125_1	353_46_1066	1403_46_256	648_04_120	212_46_1	282_46_99
569_46_59	45_17_2568	469_125_556	49_46_29	2226_17_1060	464_46_783	853_46_1	1783_46_209	766_46_46	40_46_1	289_125_205	111_46_22	202_125_1	353_46_1093	1403_46_257	648_04_121	212_46_1	282_46_102
569_46_61	45_17_2482	469_125_587	49_46_34	2226_17_1097	464_46_779	853_46_1	1783_46_201	766_46_49	40_46_1	289_125_196	111_46_20	202_125_1	353_46_1103	1403_46_260	648_04_121	212_46_1	282_46_104
569_46_59	45_17_2452	469_125_591	49_46_27	2226_17_1089	464_46_782	853_46_1	1783_46_206	766_46_45	40_46_1	289_125_206	111_46_22	202_125_1	353_46_1120	1403_46_259	648_04_124	212_46_1	282_46_107
569_46_64	45_17_2409	469_125_574	49_46_28	2226_17_1118	464_46_802	853_46_1	1783_46_208	766_46_44	40_46_1	289_125_203	111_46_20	202_125_1	353_46_1151	1403_46_250	648_04_120	212_46_1	282_46_117
569_46_63	45_17_2390	469_125_578	49_46_27	2226_17_1125	464_46_830	853_46_1	1783_46_209	766_46_42	40_46_1	289_125_182	111_46_19	202_125_1	353_46_1150	1403_46_255	648_04_127	212_46_1	282_46_127
569_46_56	45_17_2426	469_125_556	49_46_22	2226_17_1132	464_46_819	853_46_1	1783_46_212	766_46_42	40_46_1	289_125_169	111_46_25	202_125_1	353_46_1180	1403_46_251	648_04_127	212_46_1	282_46_123
569_46_56	45_17_2397	469_125_559	49_46_21	2226_17_1135	464_46_816	853_46_1	1783_46_213	766_46_35	40_46_1	289_125_179	111_46_22	202_125_1	353_46_1191	1403_46_244	648_04_133	212_46_1	282_46_128
569_46_69	45_17_2338	469_125_559	49_46_23	2226_17_1138	464_46_847	853_46_1	1783_46_214	766_46_35	40_46_1	289_125_171	111_46_24	202_125_1	353_46_1215	1403_46_243	648_04_134	212_46_1	282_46_120
569_46_75	45_17_2344	469_125_553	49_46_23	2226_17_1142	464_46_841	853_46_1	1783_46_216	766_46_34	40_46_1	289_125_176	111_46_26	202_125_1	353_46_1190	1403_46_234	648_04_136	212_46_1	282_46_125
569_46_79	45_17_2317	469_125_577	49_46_24	2226_17_1145	464_46_866	853_46_1	1783_46_221	766_46_27	40_46_1	289_125_170	111_46_24	202_125_1	353_46_1197	1403_46_241	648_04_130	212_46_1	282_46_118
569_46_95	45_17_2332	469_125_578	49_46_23	2226_17_1174	464_46_853	853_46_1	1783_46_221	766_46_21	40_46_1	289_125_169	111_46_24	202_125_1	353_46_1171	1403_46_242	648_04_138	212_46_1	282_46_122
569_46_95	45_17_2316	469_125_594	49_46_28	2226_17_1202	464_46_857	853_46_1	1783_46_214	766_46_22	40_46_1	289_125_175	111_46_24	202_125_1	353_46_1165	1403_46_238	648_04_144	212_46_1	282_46_109
569_46_97	45_17_2284	469_125_604	49_46_24	2226_17_1181	464_46_847	853_46_1	1783_46_213	766_46_26	40_46_1	289_125_168	111_46_23	202_125_1	353_46_1152	1403_46_238	648_04_153	212_46_1	282_46_119
569_46_99	45_17_2228	469_125_642	49_46_23	2226_17_1167	464_46_862	853_46_1	1783_46_211	766_46_22	40_46_1	289_125_166	111_46_22	202_125_1	353_46_1173	1403_46_238	648_04_158	212_46_1	282_46_103
569_46_103	45_17_2191	469_125_659	49_46_25	2226_17_1141	464_46_871	853_46_1	1783_46_203	766_46_23	40_46_1	289_125_166	111_46_18	202_125_1	353_46_1186	1403_46_239	648_04_165	212_46_1	282_46_106
569_46_101	45_17_2131	469_125_675	49_46_21	2226_17_1137	464_46_894	853_46_1	1783_46_215	766_46_28	40_46_1	289_125_164	111_46_16	202_125_1	353_46_1212	1403_46_255	648_04_161	212_46_1	282_46_101
569_46_105	45_17_2096	469_125_658	49_46_17	2226_17_1175	464_46_905	853_46_1	1783_46_209	766_46_23	40_46_1	289_125_159	111_46_14	202_125_1	353_46_1260	1403_46_258	648_04_152	212_46_1	282_46_105
569_46_112	45_17_2083	469_125_658	49_46_21	2226_17_1171	464_46_907	853_46_1	1783_46_218	766_46_20	40_46_1	289_125_168	111_46_12	202_125_1	353_46_1244	1403_46_266	648_04_149	212_46_1	282_46_109
569_46_110	45_17_2084	469_125_690	49_46_21	2226_17_1157	464_46_931	853_46_1	1783_46_223	766_46_23	40_46_1	289_125_169	111_46_11	202_125_1	353_46_1244	1403_46_266	648_04_154	212_46_1	282_46_114
569_46_113	45_17_2078	469_125_690	49_46_20	2226_17_1177	464_46_903	853_46_1	1783_46_235	766_46_24	40_46_1	289_125_178	111_46_9	202_125_1	353_46_1270	1403_46_255	648_04_154	212_46_1	282_46_108
569_46_98	45_17_2114	469_125_673	49_46_24	2226_17_1201	464_46_875	853_46_1	1783_46_227	766_46_23	40_46_1	289_125_166	111_46_11	202_125_1	353_46_1264	1403_46_256	648_04_155	212_46_1	282_46_100
569_46_107	45_17_2077	469_125_647	49_46_24	2226_17_1246	464_46_884	853_46_1	1783_46_227	766_46_22	40_46_1	289_125_161	111_46_11	202_125_1	353_46_1257	1403_46_255	648_04_150	212_46_1	282_46_102
569_46_112	45_17_2057	469_125_630	49_46_26	2226_17_1208	464_46_885	853_46_1	1783_46_234	766_46_20	40_46_1	289_125_166	111_46_8	202_125_1	353_46_1300	1403_46_240	648_04_148	212_46_1	282_46_106
569_46_112	45_17_2027	469_125_644	49_46_26	2226_17_1209	464_46_851	853_46_1	1783_46_232	766_46_23	40_46_1	289_125_174	111_46_8	202_125_1	353_46_1314	1403_46_245	648_04_142	212_46_1	282_46_107
569_46_113	45_17_2034	469_125_649	49_46_27	2226_17_1202	464_46_846	853_46_1	1783_46_238	766_46_23	40_46_1	289_125_169	111_46_8	202_125_1	353_46_1312	1403_46_225	648_04_143	212_46_1	282_46_102
569_46_104	45_17_2059	469_125_634	49_46_27	2226_17_1177	464_46_858	853_46_1	1783_46_245	766_46_21	40_46_1	289_125_192	111_46_6	202_125_1	353_46_1308	1403_46_225	648_04_137	212_46_1	282_46_100
569_46_94	45_17_2091	469_125_621	49_46_28	2226_17_1198	464_46_837	853_46_1	1783_46_228	766_46_19	40_46_1	289_125_210	111_46_6	202_125_1	353_46_1291	1403_46_221	648_04_141	212_46_1	282_46_103
569_46_87	45_17_2110	469_125_617	49_46_30	2226_17_1183	464_46_838	853_46_1	1783_46_227	766_46_22	40_46_1	289_125_207	111_46_6	202_125_1	353_46_1270	1403_46_220	648_04_138	212_46_1	282_46_106
569_46_83	45_17_2102	469_125_621	49_46_31	2226_17_1174	464_46_841	853_46_1	1783_46_227	766_46_20	40_46_1	289_125_232	111_46_8	202_125_1	353_46_1274	1403_46_218	648_04_134	212_46_1	282_46_108
569_46_78	45_17_2120	469_125_608	49_46_31	2226_17_1166	464_46_839	853_46_1	1783_46_225	766_46_21	40_46_1	289_125_228	111_46_9	202_125_1	353_46_1289	1403_46_217	648_04_135	212_46_1	282_46_97
569_46_74	45_17_2118	469_125_624	49_46_27	2226_17_1144	464_46_847	853_46_1	1783_46_228	766_46_18	40_46_1	289_125_258	111_46_9	202_125_1	353_46_1283	1403_46_222	648_04_132	212_46_1	282_46_102
569_46_74	45_17_2143	469_125_612	49_46_32	2226_17_1109	464_46_848	853_46_1	1783_46_224	766_46_18	40_46_1	289_125_259	111_46_9	202_125_1	353_46_1299	1403_46_229	648_04_128	212_46_1	282_46_109
569_46_79	45_17_2142	469_125_566	49_46_28	2226_17_1137	464_46_836	853_46_1	1783_46_232	766_46_15	40_46_1	289_125_262	111_46_7	202_125_1	353_46_1315	1403_46_220	648_04_137	212_46_1	282_46_114
569_46_73	45_17_2163	469_125_583	49_46_30	2226_17_1137	464_46_845	853_46_1	1783_46_225	766_46_16	40_46_1	289_125_233	111_46_5	202_125_1	353_46_1284	1403_46_222	648_04_131	212_46_1	282_46_123
569_46_88	45_17_2202	469_125_578	49_46_29	2226_17_1099	464_46_848	853_46_1	1783_46_226	766_46_19	40_46_1	289_125_230	111_46_6	202_125_1	353_46_1298	1403_46_224	648_04_132	212_46_1	282_46_119
569_46_86	45_17_2228	469_125_584	49_46_28	2226_17_1098	464_46_826	853_46_1	1783_46_226	766_46_18	40_46_1	289_125_243	111_46_6	202_125_1	353_46_1315	1403_46_228	648_04_127	212_46_1	282_46_117
569_46_90	45_17_2272	469_125_568	49_46_26	2226_17_1120	464_46_837	853_46_1	1783_46_230	766_46_17	40_46_1	289_125_226	111_46_7	202_125_1	353_46_1310	1403_46_234	648_04_122	212_46_1	282_46_108
569_46_90	45_17_2256	469_125_593	49_46_29	2226_17_1095	464_46_851	853_46_1	1783_46_228	766_46_21	40_46_1	289_125_213	111_46_8	202_125_1	353_46_1288	1403_46_222	648_04_126	212_46_1	282_46_101
569_46_99	45_17_2270	469_125_589	49_46_29	2226_17_1109	464_46_846	853_46_1	1783_46_222	766_46_20	40_46_1	289_125_232	111_46_5	202_125_1	353_46_1291	1403_46_227	648_04_127	212_46_1	282_46_97
569_46_99	45_17_2264	469_125_594	49_46_28	2226_17_1126	464_46_860	853_46_1	1783_46_220	766_46_27	40_46_1	289_125_230	111_46_3	202_125_1	353_46_1262	1403_46_234	648_04_131	212_46_1	282_46_84
569_46_97	45_17_2202	469_125_597	49_46_30	2226_17_1139	464_46_894	853_46_1	1783_46_217	766_46_28	40_46_1	289_125_231	111_46_2	202_125_1	353_46_1242	1403_46_234	648_04_127	212_46_1	282_46_79
569_46_108	45_17_2247	469_125_595	49_46_29	2226_17_1130	464_46_895	853_46_1	1783_46_223	766_46_24	40_46_1	289_125_218	111_46_3	202_125_1	353_46_1223	1403_46_224	648_04_130	212_46_1	282_46_73
569_46_110	45_17_2239	469_125_581	49_46_27	2226_17_1115	464_46_922	853_46_1	1783_46_218	766_46_27	40_46_1	289_125_197	111_46_3	202_125_1	353_46_1224	1403_46_223	648_04_128	212_46_1	282_46_65
569_46_103	45_17_2232	469_125_586	49_46_25	2226_17_1134	464_46_890	853_46_1	1783_46_220	766_46_23	40_46_1	289_125_207	111_46_3	202_125_1	353_46_1219	1403_46_229	648_04_128	212_46_1	282_46_62
569_46_96	45_17_2241	469_125_569	49_46_22	2226_17_1144	464_46_871	853_46_1	1783_46_229	766_46_17	40_46_1	289_125_215	111_46_2	202_125_1	353_46_1225	1403_46_243	648_04_134	212_46_1	282_46_50
569_46_101	45_17_2245	469_125_578	49_46_24	2226_17_1174	464_46_871	853_46_1	1783_46_224	766_46_20	40_46_1	289_125_217	111_46_3	202_125_1	353_46_1216	1403_46_243	648_04_135	212_46_1	282_46_45
569_46_108	45_17_2254	469_125_584	49_46_20	2226_17_1185	464_46_872	853_46_1	1783_46_218	766_46_20	40_46_1	289_125_210	111_46_4	202_125_1	353_46_1242	1403_46_247	648_04_129	212_46_1	282_46_43
569_46_109	45_17_2257	469_125_607	49_46_18	2226_17_1176	464_46_864	853_46_1	1783_46_216	766_46_22	40_46_1	289_125_201	111_46_4	202_125_1	353_46_1268	1403_46_232	648_04_131	212_46_1	282_46_35
569_46_107	45_17_2264	469_125_642	49_46_19	2226_17_1158	464_46_854	853_46_1	1783_46_220	766_46_20	40_46_1	289_125_188	111_46_4	202_125_1	353_46_1276	1403_46_232	648_04_133	212_46_1	282_46_27
569_46_101	45_17_2269	469_125_659	49_46_19	2226_17_1183	464_46_848	853_46_1	1783_46_218	766_46_18	40_46_1	289_125_176	111_46_3	202_125_1	353_46_1265	1403_46_247	648_04_124	212_46_1	282_46_34
569_46_108	45_17_2277	469_125_648	49_46_20	2226_17_1186	464_46_830	853_46_1	1783_46_223	766_46_16	40_46_1	289_125_170	111_46_5	202_125_1	353_46_1257	1403_46_241	648_04_128	212_46_1	282_46_33
569_46_128	45_17_2218	469_125_645	49_46_19	2226_17_1218	464_46_814	853_46_1	1783_46_224	766_46_18	40_46_1	289_125_161	111_46_5	202_125_1	353_46_1267	1403_46_241	648_04_129	212_46_1	282_46_40
569_46_124	45_17_2231	469_125_644	49_46_19	2226_17_1217	464_46_812	853_46_1	1783_46_230	766_46_18	40_46_1	289_125_173	111_46_6	202_125_1	353_46_1283	1403_46_243	648_04_120	212_46_1	282_46_39
569_46_119	45_17_2232	469_125_643	49_46_21	2226_17_1225	464_46_812	853_46_1	1783_46_220	766_46_21	40_46_1	289_125_168	111_46_4	202_125_1	353_46_1293	1403_46_254	648_04_120	212_46_1	282_46_37
569_46_115	45_17_2201	469_125_645	49_46_10	2226_17_1244	464_46_845	853_46_1	1783_46_232	766_46_20	40_46_1	289_125_147	111_46_4	202_125_1	353_46_1277	1403_46_262	648_04_120	212_46_1	282_46_37
569_46_120	45_17_2174	469_125_660	49_46_9	2226_17_1222	464_46_869	853_46_1	1783_46_234	766_46_20	40_46_1	289_125_141	111_46_4	202_125_1	353_46_1268	1403_46_262	648_04_122	212_46_1	282_46_37
569_46_113	45_17_2154	469_125_633	49_46_8	2226_17_1198	464_46_879	853_46_1	1783_46_232	766_46_23	40_46_1	289_125_157	111_46_3	202_125_1	353_46_1283	1403_46_269	648_04_125	212_46_1	282_46_38
569_46_107	45_17_2135	469_125_625	49_46_5	2226_17_1226	464_46_876	853_46_1	1783_46_234	766_46_23	40_46_1	289_125_145	111_46_4	202_125_1	353_46_1300	1403_46_261	648_04_125	212_46_1	282_46_46
569_46_95	45_17_2161	469_125_632	49_46_5	2226_17_1212	464_46_868	853_46_1	1783_46_235	766_46_25	40_46_1	289_125_164	111_46_3	202_125_1	353_46_1325	1403_46_262	648_04_122	212_46_1	282_46_52
569_46_96	45_17_2157	469_125_622	49_46_5	2226_17_1203	464_46_855	853_46_1	1783_46_220	766_46_25	40_46_1	289_125_178	111_46_3	202_125_1	353_46_1330	1403_46_268	648_04_118	212_46_1	282_46_62
569_46_91	45_17_2126	469_125_616	49_46_5	2226_17_1197	464_46_853	853_46_1	1783_46_222	766_46_23	40_46_1	289_125_188	111_46_4	202_125_1	353_46_1328	1403_46_270	648_04_110	212_46_1	282_46_72
569_46_100	45_17_2135	469_125_602	49_46_6	2226_17_1182	464_46_826	853_46_1	1783_46_227	766_46_23	40_46_1	289_125_193	111_46_6	202_125_1	353_46_1324	1403_46_265	648_04_112	212_46_1	282_46_83
569_46_97	45_17_2102	469_125_571	49_46_5	2226_17_1178	464_46_839	853_46_1	1783_46_218	766_46_29	40_46_1	289_125_192	111_46_8	202_125_1	353_46_1370	1403_46_261	648_04_113	212_46_1	282_46_84
569_46_101	45_17_2071	469_125_596	49_46_5	2226_17_1167	464_46_820	853_46_1	1783_46_213	766_46_27	40_46_1	289_125_175	111_46_9	202_125_1	353_46_1409	1403_46_260	648_04_115	212_46_1	282_46_81
569_46_93	45_17_2090	469_125_645	49_46_6	2226_17_1173	464_46_811	853_46_1	1783_46_209	766_46_23	40_46_1	289_125_179	111_46_11	202_125_1	353_46_1382	1403_46_258	648_04_119	212_46_1	282_46_85
569_46_100	45_17_2122	469_125_656	49_46_8	2226_17_1161	464_46_803	853_46_1	1783_46_202	766_46_22	40_46_1	289_125_171	111_46_11	202_125_1	353_46_1385	1403_46_258	648_04_123	212_46_1	282_46_88
569_46_93	45_17_2108	469_125_682	49_46_7	2226_17_1173	464_46_779	853_46_1	1783_46_201	766_46_22	40_46_1	289_125_167	111_46_10	202_125_1	353_46_1405	1403_46_254	648_04_123	212_46_1	282_46_83
569_46_97	45_17_2096	469_125_688	49_46_9	2226_17_1161	464_46_779	853_46_1	1783_46_200	766_46_23	40_46_1	289_125_153	111_46_12	202_125_1	353_46_1407	1403_46_237	648_04_126	212_46_1	282_46_79
569_46_97	45_17_2104	469_125_704	49_46_6	2226_17_1183	464_46_769	853_46_1	1783_46_207	766_46_20	40_46_1	289_125_137	111_46_14	202_125_1	353_46_1412	1403_46_240	648_04_119	212_46_1	282_46_72
569_46_102	45_17_2093	469_125_713	49_46_6	2226_17_1177	464_46_798	853_46_1	1783_46_207	766_46_19	40_46_1	289_125_116	111_46_12	202_125_1	353_46_1428	1403_46_247	648_04_123	212_46_1	282_46_75
569_46_97	45_17_2121	469_125_692	49_46_6	2226_17_1184	464_46_786	853_46_1	1783_46_215	766_46_20	40_46_1	289_125_89	111_46_13	202_125_1	353_46_1413	1403_46_260	648_04_117	212_46_1	282_46_68
569_46_89	45_17_2191	469_125_693	49_46_5	2226_17_1180	464_46_800	853_46_1	1783_46_216	766_46_19	40_46_1	289_125_83	111_46_17	202_125_1	353_46_1389	1403_46_256	648_04_107	212_46_1	282_46_65
569_46_79	45_17_2235	469_125_682	49_46_5	2226_17_1202	464_46_782	853_46_1	1783_46_200	766_46_17	40_46_1	289_125_88	111_46_17	202_125_1	353_46_1374	1403_46_269	648_04_114	212_46_1	282_46_61
569_46_70	45_17_2223	469_125_690	49_46_5	2226_17_1232	464_46_793	853_46_1	1783_46_195	766_46_15	40_46_1	289_125_85	111_46_19	202_125_1	353_46_1399	1403_46_275	648_04_106	212_46_1	282_46_51
569_46_68	45_17_2196	469_125_676	49_46_8	2226_17_1237	464_46_798	853_46_1	1783_46_197	766_46_18	40_46_1	289_125_85	111_46_19	202_125_1	353_46_1416	1403_46_263	648_04_108	212_46_1	282_46_50
569_46_68	45_17_2196	469_125_686	49_46_9	2226_17_1260	464_46_793	853_46_1	1783_46_182	766_46_20	40_46_1	289_125_74	111_46_23	202_125_1	353_46_1405	1403_46_264	648_04_118	212_46_1	282_46_49
569_46_61	45_17_2214	469_125_674	49_46_9	2226_17_1268	464_46_805	853_46_1	1783_46_186	766_46_20	40_46_1	289_125_88	111_46_23	202_125_1	353_46_1407	1403_46_256	648_04_129	212_46_1	282_46_45
569_46_63	45_17_2181	469_125_683	49_46_10	2226_17_1266	464_46_813	853_46_1	1783_46_191	766_46_21	40_46_1	289_125_85	111_46_21	202_125_1	353_46_1378	1403_46_271	648_04_127	212_46_1	282_46_38
569_46_69	45_17_2181	469_125_676	49_46_8	2226_17_1271	464_46_815	853_46_1	1783_46_189	766_46_22	40_46_1	289_125_89	111_46_17	202_125_1	353_46_1367	1403_46_270	648_04_128	212_46_1	282_46_32
569_46_60	45_17_2186	469_125_680	49_46_6	2226_17_1266	464_46_764	853_46_1	1783_46_189	766_46_27	40_46_1	289_125_86	111_46_18	202_125_1	353_46_1370	1403_46_281	648_04_121	212_46_1	282_46_44
569_46_52	45_17_2200	469_125_704	49_46_7	2226_17_1274	464_46_768	853_46_1	1783_46_191	766_46_29	40_46_1	289_125_91	111_46_19	202_125_1	353_46_1366	1403_46_278	648_04_120	212_46_1	282_46_48
569_46_59	45_17_2214	469_125_693	49_46_6	2226_17_1232	464_46_766	853_46_1	1783_46_187	766_46_27	40_46_1	289_125_104	111_46_24	202_125_1	353_46_1375	1403_46_269	648_04_125	212_46_1	282_46_44
569_46_65	45_17_2225	469_125_690	49_46_5	2226_17_1238	464_46_774	853_46_1	1783_46_196	766_46_22	40_46_1	289_125_98	111_46_20	202_125_1	353_46_1387	1403_46_260	648_04_123	212_46_1	282_46_48
569_46_75	45_17_2214	469_125_694	49_46_5	2226_17_1201	464_46_784	853_46_1	1783_46_195	766_46_27	40_46_1	289_125_106	111_46_24	202_125_1	353_46_1410	1403_46_258	648_04_127	212_46_1	282_46_43
569_46_77	45_17_2212	469_125_680	49_46_6	2226_17_1219	464_46_783	853_46_1	1783_46_188	766_46_25	40_46_1	289_125_106	111_46_24	202_125_1	353_46_1391	1403_46_263	648_04_123	212_46_1	282_46_45
569_46_76	45_17_2210	469_125_688	49_46_6	2226_17_1191	464_46_765	853_46_1	1783_46_189	766_46_24	40_46_1	289_125_96	111_46_23	202_125_1	353_46_1371	1403_46_272	648_04_128	212_46_1	282_46_48
569_46_73	45_17_2185	469_125_708	49_46_7	2226_17_1200	464_46_747	853_46_1	1783_46_191	766_46_24	40_46_1	289_125_105	111_46_23	202_125_1	353_46_1371	1403_46_287	648_04_125	212_46_1	282_46_43
569_46_72	45_17_2219	469_125_709	49_46_6	2226_17_1169	464_46_745	853_46_1	1783_46_199	766_46_25	40_46_1	289_125_108	111_46_27	202_125_1	353_46_1379	1403_46_284	648_04_126	212_46_1	282_46_41
569_46_75	45_17_2189	469_125_701	49_46_7	2226_17_1186	464_46_743	853_46_1	1783_46_205	766_46_19	40_46_1	289_125_109	111_46_22	202_125_1	353_46_1399	1403_46_287	648_04_128	212_46_1	282_46_42
569_46_71	45_17_2179	469_125_700	49_46_10	2226_17_1154	464_46_772	853_46_1	1783_46_201	766_46_17	40_46_1	289_125_119	111_46_21	202_125_1	353_46_1415	1403_46_274	648_04_121	212_46_1	282_46_41
569_46_73	45_17_2176	469_125_694	49_46_11	2226_17_1159	464_46_761	853_46_1	1783_46_193	766_46_14	40_46_1	289_125_122	111_46_20	202_125_1	353_46_1419	1403_46_278	648_04_121	212_46_1	282_46_38
569_46_82	45_17_2164	469_125_732	49_46_10	2226_17_1161	464_46_752	853_46_1	1783_46_202	766_46_14	40_46_1	289_125_123	111_46_18	202_125_1	353_46_1418	1403_46_268	648_04_119	212_46_1	282_46_37
569_46_79	45_17_2188	469_125_725	49_46_10	2226_17_1174	464_46_746	853_46_1	1783_46_201	766_46_12	40_46_1	289_125_109	111_46_18	202_125_1	353_46_1419	1403_46_277	648_04_119	212_46_1	282_46_36
569_46_92	45_17_2194	469_125_717	49_46_12	2226_17_1193	464_46_758	853_46_1	1783_46_196	766_46_9	40_46_1	289_125_117	111_46_17	202_125_1	353_46_1433	1403_46_277	648_04_111	212_46_1	282_46_34
569_46_94	45_17_2216	469_125_685	49_46_11	2226_17_1185	464_46_720	853_46_1	1783_46_203	766_46_7	40_46_1	289_125_136	111_46_18	202_125_1	353_46_1460	1403_46_278	648_04_111	212_46_1	282_46_35
569_46_98	45_17_2226	469_125_671	49_46_14	2226_17_1179	464_46_711	853_46_1	1783_46_214	766_46_7	40_46_1	289_125_121	111_46_17	202_125_1	353_46_1480	1403_46_282	648_04_110	212_46_1	282_46_33
569_46_106	45_17_2220	469_125_642	49_46_12	2226_17_1204	464_46_732	853_46_1	1783_46_200	766_46_6	40_46_1	289_125_117	111_46_18	202_125_1	353_46_1482	1403_46_269	648_04_113	212_46_1	282_46_30
569_46_110	45_17_2227	469_125_626	49_46_11	2226_17_1205	464_46_730	853_46_1	1783_46_205	766_46_5	40_46_1	289_125_123	111_46_21	202_125_1	353_46_1460	1403_46_282	648_04_112	212_46_1	282_46_29
569_46_109	45_17_2240	469_125_643	49_46_11	2226_17_1184	464_46_765	853_46_1	1783_46_203	766_46_5	40_46_1	289_125_122	111_46_22	202_125_1	353_46_1439	1403_46_288	648_04_115	212_46_1	282_46_29
569_46_94	45_17_2208	469_125_658	49_46_9	2226_17_1169	464_46_774	853_46_1	1783_46_197	766_46_6	40_46_1	289_125_123	111_46_18	202_125_1	353_46_1455	1403_46_289	648_04_113	212_46_1	282_46_27
569_46_94	45_17_2191	469_125_682	49_46_9	2226_17_1139	464_46_802	853_46_1	1783_46_210	766_46_3	40_46_1	289_125_133	111_46_16	202_125_1	353_46_1427	1403_46_286	648_04_117	212_46_1	282_46_25
569_46_96	45_17_2152	469_125_683	49_46_8	2226_17_1139	464_46_795	853_46_1	1783_46_214	766_46_3	40_46_1	289_125_146	111_46_15	202_125_1	353_46_1449	1403_46_288	648_04_114	212_46_1	282_46_22
569_46_93	45_17_2193	469_125_685	49_46_10	2226_17_1166	464_46_769	853_46_1	1783_46_217	766_46_3	40_46_1	289_125_144	111_46_15	202_125_1	353_46_1440	1403_46_276	648_04_113	212_46_1	282_46_17
569_46_93	45_17_2176	469_125_677	49_46_11	2226_17_1146	464_46_786	853_46_1	1783_46_215	766_46_3	40_46_1	289_125_145	111_46_13	202_125_1	353_46_1476	1403_46_271	648_04_111	212_46_1	282_46_21
569_46_100	45_17_2190	469_125_679	49_46_11	2226_17_1134	464_46_788	853_46_1	1783_46_212	766_46_4	40_46_1	289_125_136	111_46_11	202_125_1	353_46_1442	1403_46_288	648_04_109	212_46_1	282_46_24
569_46_96	45_17_2194	469_125_681	49_46_15	2226_17_1108	464_46_781	853_46_1	1783_46_209	766_46_4	40_46_1	289_125_140	111_46_12	202_125_1	353_46_1467	1403_46_283	648_04_106	212_46_1	282_46_24
569_46_93	45_17_2191	469_125_729	49_46_16	2226_17_1104	464_46_764	853_46_1	1783_46_203	766_46_3	40_46_1	289_125_127	111_46_14	202_125_1	353_46_1472	1403_46_278	648_04_100	212_46_1	282_46_24
569_46_79	45_17_2202	469_125_728	49_46_15	2226_17_1100	464_46_752	853_46_1	1783_46_200	766_46_1	40_46_1	289_125_117	111_46_15	202_125_1	353_46_1506	1403_46_298	648_04_99	212_46_1	282_46_24
569_46_87	45_17_2198	469_125_725	49_46_17	2226_17_1078	464_46_779	853_46_1	1783_46_203	766_46_1	40_46_1	289_125_125	111_46_14	202_125_1	353_46_1527	1403_46_276	648_04_103	212_46_1	282_46_27
569_46_83	45_17_2187	469_125_686	49_46_16	2226_17_1061	464_46_769	853_46_1	1783_46_200	766_46_1	40_46_1	289_125_128	111_46_14	202_125_1	353_46_1559	1403_46_271	648_04_103	212_46_1	282_46_33
569_46_91	45_17_2177	469_125_680	49_46_19	2226_17_1059	464_46_789	853_46_1	1783_46_190	766_46_1	40_46_1	289_125_128	111_46_13	202_125_1	353_46_1559	1403_46_266	648_04_101	212_46_1	282_46_29
569_46_94	45_17_2175	469_125_655	49_46_20	2226_17_1032	464_46_805	853_46_1	1783_46_183	766_46_1	40_46_1	289_125_148	111_46_15	202_125_1	353_46_1585	1403_46_258	648_04_102	212_46_1	282_46_28
569_46_94	45_17_2163	469_125_654	49_46_16	2226_17_1027	464_46_801	853_46_1	1783_46_193	766_46_1	40_46_1	289_125_153	111_46_13	202_125_1	353_46_1565	1403_46_252	648_04_95	212_46_1	282_46_29
569_46_85	45_17_2096	469_125_670	49_46_15	2226_17_1075	464_46_819	853_46_1	1783_46_197	766_46_1	40_46_1	289_125_142	111_46_13	202_125_1	353_46_1575	1403_46_268	648_04_95	212_46_1	282_46_25
569_46_91	45_17_2076	469_125_648	49_46_20	2226_17_1111	464_46_816	853_46_1	1783_46_200	766_46_1	40_46_1	289_125_145	111_46_18	202_125_1	353_46_1560	1403_46_255	648_04_97	212_46_1	282_46_22
569_46_82	45_17_2056	469_125_667	49_46_23	2226_17_1103	464_46_850	853_46_1	1783_46_191	766_46_1	40_46_1	289_125_161	111_46_22	202_125_1	353_46_1580	1403_46_248	648_04_94	212_46_1	282_46_23
569_46_78	45_17_2044	469_125_652	49_46_21	2226_17_1152	464_46_839	853_46_1	1783_46_191	766_46_1	40_46_1	289_125_178	111_46_22	202_125_1	353_46_1574	1403_46_255	648_04_94	212_46_1	282_46_24
569_46_76	45_17_2017	469_125_644	49_46_21	2226_17_1165	464_46_839	853_46_1	1783_46_197	766_46_1	40_46_1	289_125_198	111_46_17	202_125_1	353_46_1573	1403_46_263	648_04_88	212_46_1	282_46_23
569_46_72	45_17_2007	469_125_643	49_46_21	2226_17_1192	464_46_817	853_46_1	1783_46_195	766_46_1	40_46_1	289_125_188	111_46_22	202_125_1	353_46_1577	1403_46_260	648_04_102	212_46_1	282_46_21
569_46_72	45_17_2014	469_125_625	49_46_21	2226_17_1214	464_46_788	853_46_1	1783_46_215	766_46_1	40_46_1	289_125_186	111_46_24	202_125_1	353_46_1569	1403_46_259	648_04_97	212_46_1	282_46_21
569_46_74	45_17_1989	469_125_605	49_46_19	2226_17_1241	464_46_780	853_46_1	1783_46_209	766_46_1	40_46_1	289_125_186	111_46_26	202_125_1	353_46_1569	1403_46_267	648_04_91	212_46_1	282_46_24
569_46_70	45_17_2004	469_125_619	49_46_21	2226_17_1227	464_46_787	853_46_1	1783_46_209	766_46_1	40_46_1	289_125_181	111_46_26	202_125_1	353_46_1565	1403_46_267	648_04_91	212_46_1	282_46_22
569_46_81	45_17_2014	469_125_605	49_46_19	2226_17_1210	464_46_776	853_46_1	1783_46_222	766_46_1	40_46_1	289_125_183	111_46_25	202_125_1	353_46_1601	1403_46_253	648_04_91	212_46_1	282_46_25
569_46_85	45_17_2064	469_125_598	49_46_19	2226_17_1207	464_46_756	853_46_1	1783_46_229	766_46_1	40_46_1	289_125_173	111_46_22	202_125_1	353_46_1602	1403_46_255	648_04_90	212_46_1	282_46_23
569_46_76	45_17_2094	469_125_621	49_46_19	2226_17_1184	464_46_759	853_46_1	1783_46_232	766_46_1	40_46_1	289_125_170	111_46_22	202_125_1	353_46_1580	1403_46_263	648_04_85	212_46_1	282_46_27
569_46_78	45_17_2181	469_125_589	49_46_17	2226_17_1171	464_46_772	853_46_1	1783_46_219	766_46_1	40_46_1	289_125_175	111_46_23	202_125_1	353_46_1515	1403_46_268	648_04_83	212_46_1	282_46_38
569_46_77	45_17_2236	469_125_597	49_46_17	2226_17_1163	464_46_785	853_46_1	1783_46_219	766_46_1	40_46_1	289_125_175	111_46_24	202_125_1	353_46_1504	1403_46_267	648_04_79	212_46_1	282_46_33
569_46_78	45_17_2224	469_125_600	49_46_21	2226_17_1186	464_46_830	853_46_1	1783_46_215	766_46_1	40_46_1	289_125_179	111_46_24	202_125_1	353_46_1488	1403_46_270	648_04_81	212_46_1	282_46_30
569_46_73	45_17_2271	469_125_610	49_46_17	2226_17_1156	464_46_819	853_46_1	1783_46_216	766_46_1	40_46_1	289_125_189	111_46_24	202_125_1	353_46_1445	1403_46_277	648_04_88	212_46_1	282_46_34
569_46_69	45_17_2270	469_125_622	49_46_20	2226_17_1132	464_46_818	853_46_1	1783_46_213	766_46_1	40_46_1	289_125_187	111_46_29	202_125_1	353_46_1424	1403_46_273	648_04_88	212_46_1	282_46_36
569_46_74	45_17_2254	469_125_621	49_46_18	2226_17_1099	464_46_827	853_46_1	1783_46_219	766_46_1	40_46_1	289_125_200	111_46_27	202_125_1	353_46_1373	1403_46_281	648_04_82	212_46_1	282_46_31
569_46_69	45_17_2276	469_125_581	49_46_21	2226_17_1093	464_46_835	853_46_1	1783_46_225	766_46_1	40_46_1	289_125_217	111_46_24	202_125_1	353_46_1385	1403_46_272	648_04_80	212_46_1	282_46_22
569_46_66	45_17_2276	469_125_553	49_46_19	2226_17_1119	464_46_843	853_46_1	1783_46_226	766_46_1	40_46_1	289_125_220	111_46_23	202_125_1	353_46_1353	1403_46_288	648_04_81	212_46_1	282_46_22
569_46_73	45_17_2258	469_125_574	49_46_18	2226_17_1132	464_46_843	853_46_1	1783_46_229	766_46_1	40_46_1	289_125_213	111_46_22	202_125_1	353_46_1348	1403_46_282	648_04_81	212_46_1	282_46_22
569_46_73	45_17_2271	469_125_575	49_46_22	2226_17_1146	464_46_822	853_46_1	1783_46_237	766_46_1	40_46_1	289_125_203	111_46_23	202_125_1	353_46_1317	1403_46_275	648_04_77	212_46_1	282_46_22
569_46_69	45_17_2240	469_125_562	49_46_25	2226_17_1162	464_46_822	853_46_1	1783_46_239	766_46_1	40_46_1	289_125_213	111_46_22	202_125_1	353_46_1330	1403_46_281	648_04_75	212_46_1	282_46_24
569_46_69	45_17_2255	469_125_562	49_46_20	2226_17_1156	464_46_830	853_46_1	1783_46_238	766_46_1	40_46_1	289_125_220	111_46_27	202_125_1	353_46_1319	1403_46_276	648_04_77	212_46_1	282_46_21
569_46_67	45_17_2329	469_125_536	49_46_20	2226_17_1177	464_46_807	853_46_1	1783_46_218	766_46_1	40_46_1	289_125_244	111_46_30	202_125_1	353_46_1325	1403_46_286	648_04_74	212_46_1	282_46_22
569_46_56	45_17_2347	469_125_521	49_46_25	2226_17_1162	464_46_799	853_46_1	1783_46_210	766_46_1	40_46_1	289_125_262	111_46_26	202_125_1	353_46_1331	1403_46_291	648_04_73	212_46_1	282_46_20
569_46_53	45_17_2359	469_125_491	49_46_23	2226_17_1121	464_46_800	853_46_1	1783_46_207	766_46_1	40_46_1	289_125_264	111_46_23	202_125_1	353_46_1356	1403_46_300	648_04_77	212_46_1	282_46_16
569_46_55	45_17_2379	469_125_474	49_46_20	2226_17_1119	464_46_794	853_46_1	1783_46_210	766_46_1	40_46_1	289_125_263	111_46_28	202_125_1	353_46_1347	1403_46_311	648_04_75	212_46_1	282_46_15
569_46_53	45_17_2376	469_125_451	49_46_18	2226_17_1113	464_46_795	853_46_1	1783_46_204	766_46_1	40_46_1	289_125_266	111_46_28	202_125_1	353_46_1342	1403_46_321	648_04_71	212_46_1	282_46_14
569_46_56	45_17_2380	469_125_466	49_46_19	2226_17_1099	464_46_771	853_46_1	1783_46_215	766_46_1	40_46_1	289_125_265	111_46_22	202_125_1	353_46_1362	1403_46_333	648_04_68	212_46_1	282_46_14
569_46_54	45_17_2363	469_125_478	49_46_19	2226_17_1090	464_46_772	853_46_1	1783_46_216	766_46_1	40_46_1	289_125_277	111_46_24	202_125_1	353_46_1413	1403_46_343	648_04_65	212_46_1	282_46_16
569_46_50	45_17_2388	469_125_491	49_46_18	2226_17_1090	464_46_767	853_46_1	1783_46_210	766_46_1	40_46_1	289_125_273	111_46_21	202_125_1	353_46_1426	1403_46_351	648_04_61	212_46_1	282_46_15
569_46_47	45_17_2380	469_125_513	49_46_24	2226_17_1092	464_46_757	853_46_1	1783_46_210	766_46_1	40_46_1	289_125_278	111_46_21	202_125_1	353_46_1424	1403_46_348	648_04_59	212_46_1	282_46_14
569_46_46	45_17_2381	469_125_513	49_46_24	2226_17_1105	464_46_720	853_46_1	1783_46_214	766_46_1	40_46_1	289_125_284	111_46_20	202_125_1	353_46_1432	1403_46_351	648_04_55	212_46_1	282_46_14
569_46_53	45_17_2384	469_125_511	49_46_24	2226_17_1091	464_46_734	853_46_1	1783_46_221	766_46_1	40_46_1	289_125_295	111_46_19	202_125_1	353_46_1424	1403_46_360	648_04_57	212_46_1	282_46_14
569_46_63	45_17_2358	469_125_505	49_46_22	2226_17_1109	464_46_741	853_46_1	1783_46_225	766_46_1	40_46_1	289_125_318	111_46_22	202_125_1	353_46_1394	1403_46_357	648_04_55	212_46_1	282_46_13
569_46_61	45_17_2394	469_125_484	49_46_23	2226_17_1112	464_46_740	853_46_1	1783_46_222	766_46_1	40_46_1	289_125_320	111_46_21	202_125_1	353_46_1381	1403_46_358	648_04_57	212_46_1	282_46_17
569_46_60	45_17_2406	469_125_444	49_46_24	2226_17_1107	464_46_744	853_46_1	1783_46_214	766_46_1	40_46_1	289_125_322	111_46_23	202_125_1	353_46_1385	1403_46_372	648_04_55	212_46_1	282_46_15
569_46_57	45_17_2407	469_125_437	49_46_23	2226_17_1129	464_46_735	853_46_1	1783_46_221	766_46_1	40_46_1	289_125_328	111_46_27	202_125_1	353_46_1356	1403_46_381	648_04_58	212_46_1	282_46_12
569_46_64	45_17_2383	469_125_434	49_46_21	2226_17_1141	464_46_695	853_46_1	1783_46_223	766_46_1	40_46_1	289_125_335	111_46_23	202_125_1	353_46_1352	1403_46_366	648_04_57	212_46_1	282_46_8
569_46_71	45_17_2388	469_125_426	49_46_23	2226_17_1120	464_46_742	853_46_1	1783_46_229	766_46_1	40_46_1	289_125_358	111_46_21	202_125_1	353_46_1319	1403_46_368	648_04_54	212_46_1	282_46_8
569_46_63	45_17_2429	469_125_401	49_46_25	2226_17_1098	464_46_754	853_46_1	1783_46_231	766_46_1	40_46_1	289_125_368	111_46_19	202_125_1	353_46_1319	1403_46_372	648_04_54	212_46_1	282_46_6
569_46_66	45_17_2406	469_125_381	49_46_22	2226_17_1124	464_46_748	853_46_1	1783_46_230	766_46_1	40_46_1	289_125_348	111_46_21	202_125_1	353_46_1358	1403_46_375	648_04_49	212_46_1	282_46_4
569_46_59	45_17_2380	469_125_388	49_46_26	2226_17_1143	464_46_740	853_46_1	1783_46_235	766_46_1	40_46_1	289_125_351	111_46_18	202_125_1	353_46_1343	1403_46_379	648_04_47	212_46_1	282_46_1
569_46_56	45_17_2330	469_125_409	49_46_29	2226_17_1166	464_46_781	853_46_1	1783_46_222	766_46_1	40_46_1	289_125_351	111_46_18	202_125_1	353_46_1350	1403_46_373	648_04_48	212_46_1	282_46_2
569_46_56	45_17_2348	469_125_382	49_46_27	2226_17_1170	464_46_779	853_46_1	1783_46_229	766_46_1	40_46_1	289_125_374	111_46_20	202_125_1	353_46_1354	1403_46_364	648_04_44	212_46_1	282_46_1
569_46_57	45_17_2349	469_125_368	49_46_23	2226_17_1180	464_46_768	853_46_1	1783_46_236	766_46_1	40_46_1	289_125_388	111_46_16	202_125_1	353_46_1355	1403_46_338	648_04_48	212_46_1	282_46_3
569_46_62	45_17_2365	469_125_364	49_46_28	2226_17_1156	464_46_763	853_46_1	1783_46_223	766_46_1	40_46_1	289_125_383	111_46_17	202_125_1	353_46_1366	1403_46_343	648_04_49	212_46_1	282_46_1
569_46_69	45_17_2359	469_125_373	49_46_29	2226_17_1124	464_46_770	853_46_1	1783_46_225	766_46_1	40_46_1	289_125_378	111_46_14	202_125_1	353_46_1351	1403_46_345	648_04_45	212_46_1	282_46_4
569_46_68	45_17_2351	469_125_363	49_46_27	2226_17_1133	464_46_755	853_46_1	1783_46_227	766_46_1	40_46_1	289_125_371	111_46_13	202_125_1	353_46_1361	1403_46_353	648_04_42	212_46_1	282_46_4
569_46_73	45_17_2332	469_125_348	49_46_26	2226_17_1131	464_46_765	853_46_1	1783_46_228	766_46_1	40_46_1	289_125_352	111_46_15	202_125_1	353_46_1369	1403_46_365	648_04_45	212_46_1	282_46_3
569_46_74	45_17_2366	469_125_350	49_46_32	2226_17_1156	464_46_775	853_46_1	1783_46_227	766_46_1	40_46_1	289_125_335	111_46_15	202_125_1	353_46_1352	1403_46_355	648_04_43	212_46_1	282_46_3
569_46_71	45_17_2358	469_125_340	49_46_34	2226_17_1184	464_46_758	853_46_1	1783_46_219	766_46_1	40_46_1	289_125_352	111_46_16	202_125_1	353_46_1367	1403_46_349	648_04_49	212_46_1	282_46_2
569_46_72	45_17_2379	469_125_321	49_46_32	2226_17_1175	464_46_752	853_46_1	1783_46_226	766_46_1	40_46_1	289_125_368	111_46_16	202_125_1	353_46_1397	1403_46_345	648_04_48	212_46_1	282_46_2
569_46_75	45_17_2402	469_125_310	49_46_29	2226_17_1173	464_46_746	853_46_1	1783_46_235	766_46_1	40_46_1	289_125_386	111_46_14	202_125_1	353_46_1371	1403_46_343	648_04_47	212_46_1	282_46_2
569_46_76	45_17_2426	469_125_300	49_46_26	2226_17_1117	464_46_772	853_46_1	1783_46_232	766_46_1	40_46_1	289_125_393	111_46_13	202_125_1	353_46_1376	1403_46_339	648_04_46	212_46_1	282_46_1
569_46_71	45_17_2417	469_125_330	49_46_24	2226_17_1122	464_46_751	853_46_1	1783_46_223	766_46_1	40_46_1	289_125_402	111_46_16	202_125_1	353_46_1394	1403_46_343	648_04_47	212_46_1
569_46_69	45_17_2439	469_125_352	49_46_27	2226_17_1107	464_46_770	853_46_1	1783_46_222	766_46_1	40_46_1	289_125_387	111_46_17	202_125_1	353_46_1381	1403_46_335	648_04_45	212_46_1
569_46_63	45_17_2448	469_125_351	49_46_26	2226_17_1117	464_46_783	853_46_1	1783_46_219	766_46_1	40_46_1	289_125_379	111_46_17	202_125_1	353_46_1358	1403_46_328	648_04_45	212_46_1
569_46_61	45_17_2477	469_125_373	49_46_29	2226_17_1131	464_46_747	853_46_1	1783_46_217	766_46_1	40_46_1	289_125_382	111_46_14	202_125_1	353_46_1395	1403_46_322	648_04_46	212_46_1
569_46_67	45_17_2449	469_125_362	49_46_32	2226_17_1133	464_46_754	853_46_1	1783_46_222	766_46_1	40_46_1	289_125_377	111_46_16	202_125_1	353_46_1382	1403_46_320	648_04_44	212_46_1
569_46_66	45_17_2453	469_125_340	49_46_36	2226_17_1147	464_46_746	853_46_1	1783_46_217	766_46_1	40_46_1	289_125_369	111_46_15	202_125_1	353_46_1386	1403_46_327	648_04_41	212_46_1
569_46_62	45_17_2487	469_125_360	49_46_35	2226_17_1093	464_46_762	853_46_1	1783_46_220	766_46_1	40_46_1	289_125_381	111_46_16	202_125_1	353_46_1324	1403_46_330	648_04_38	212_46_1
569_46_70	45_17_2486	469_125_364	49_46_33	2226_17_1089	464_46_792	853_46_1	1783_46_220	766_46_1	40_46_1	289_125_377	111_46_13	202_125_1	353_46_1306	1403_46_321	648_04_37	212_46_1
569_46_79	45_17_2453	469_125_354	49_46_31	2226_17_1088	464_46_803	853_46_1	1783_46_221	766_46_1	40_46_1	289_125_378	111_46_9	202_125_1	353_46_1306	1403_46_319	648_04_37	212_46_1
569_46_79	45_17_2476	469_125_354	49_46_29	2226_17_1061	464_46_806	853_46_1	1783_46_219	766_46_1	40_46_1	289_125_385	111_46_5	202_125_1	353_46_1322	1403_46_327	648_04_35	212_46_1
569_46_68	45_17_2496	469_125_371	49_46_35	2226_17_1071	464_46_784	853_46_1	1783_46_213	766_46_1	40_46_1	289_125_398	111_46_6	202_125_1	353_46_1342	1403_46_341	648_04_32	212_46_1
569_46_78	45_17_2518	469_125_372	49_46_35	2226_17_1068	464_46_776	853_46_1	1783_46_222	766_46_1	40_46_1	289_125_375	111_46_3	202_125_1	353_46_1339	1403_46_333	648_04_32	212_46_1
569_46_73	45_17_2514	469_125_373	49_46_42	2226_17_1045	464_46_774	853_46_1	1783_46_212	766_46_1	40_46_1	289_125_373	111_46_1	202_125_1	353_46_1372	1403_46_340	648_04_26	212_46_1
569_46_72	45_17_2545	469_125_383	49_46_43	2226_17_1040	464_46_772	853_46_1	1783_46_218	766_46_1	40_46_1	289_125_375	111_46_1	202_125_1	353_46_1373	1403_46_326	648_04_29	212_46_1
569_46_72	45_17_2571	469_125_385	49_46_39	2226_17_1024	464_46_766	853_46_1	1783_46_226	766_46_1	40_46_1	289_125_340	111_46_2	202_125_1	353_46_1390	1403_46_311	648_04_24	212_46_1
569_46_74	45_17_2545	469_125_441	49_46_37	2226_17_1049	464_46_765	853_46_1	1783_46_227	766_46_1	40_46_1	289_125_335	111_46_1	202_125_1	353_46_1355	1403_46_317	648_04_21	212_46_1
569_46_87	45_17_2557	469_125_435	49_46_40	2226_17_1075	464_46_762	853_46_1	1783_46_228	766_46_1	40_46_1	289_125_341	111_46_1	202_125_1	353_46_1310	1403_46_318	648_04_25	212_46_1
569_46_88	45_17_2559	469_125_431	49_46_38	2226_17_1070	464_46_761	853_46_1	1783_46_238	766_46_1	40_46_1	289_125_346	111_46_1	202_125_1	353_46_1319	1403_46_304	648_04_26	212_46_1
569_46_81	45_17_2525	469_125_416	49_46_36	2226_17_1093	464_46_754	853_46_1	1783_46_238	766_46_1	40_46_1	289_125_378	111_46_1	202_125_1	353_46_1336	1403_46_290	648_04_29	212_46_1
569_46_83	45_17_2481	469_125_389	49_46_40	2226_17_1080	464_46_764	853_46_1	1783_46_241	766_46_1	40_46_1	289_125_405	202_125_1	353_46_1363	1403_46_297	648_04_27	212_46_1
569_46_86	45_17_2479	469_125_387	49_46_44	2226_17_1079	464_46_781	853_46_1	1783_46_237	766_46_1	40_46_1	289_125_396	202_125_1	353_46_1362	1403_46_302	648_04_26	212_46_1
569_46_86	45_17_2497	469_125_378	49_46_48	2226_17_1077	464_46_798	853_46_1	1783_46_232	766_46_1	40_46_1	289_125_386	202_125_1	353_46_1343	1403_46_295	648_04_19	212_46_1
569_46_89	45_17_2465	469_125_340	49_46_50	2226_17_1096	464_46_794	853_46_1	1783_46_241	766_46_1	40_46_1	289_125_379	202_125_1	353_46_1333	1403_46_277	648_04_23	212_46_1
569_46_90	45_17_2466	469_125_347	49_46_50	2226_17_1125	464_46_791	853_46_1	1783_46_229	766_46_1	40_46_1	289_125_360	202_125_1	353_46_1331	1403_46_278	648_04_19	212_46_1
569_46_94	45_17_2502	469_125_338	49_46_52	2226_17_1129	464_46_789	853_46_1	1783_46_234	766_46_1	40_46_1	289_125_351	202_125_1	353_46_1286	1403_46_282	648_04_20	212_46_1
569_46_89	45_17_2468	469_125_351	49_46_52	2226_17_1110	464_46_778	853_46_1	1783_46_245	766_46_1	40_46_1	289_125_384	202_125_1	353_46_1273	1403_46_272	648_04_24	212_46_1
569_46_93	45_17_2542	469_125_338	49_46_42	2226_17_1138	464_46_801	853_46_1	1783_46_252	766_46_1	40_46_1	289_125_374	202_125_1	353_46_1262	1403_46_275	648_04_25	212_46_1
569_46_81	45_17_2529	469_125_332	49_46_38	2226_17_1135	464_46_811	853_46_1	1783_46_257	766_46_1	40_46_1	289_125_385	202_125_1	353_46_1291	1403_46_273	648_04_22	212_46_1
569_46_77	45_17_2489	469_125_338	49_46_43	2226_17_1167	464_46_820	853_46_1	1783_46_261	766_46_1	40_46_1	289_125_414	202_125_1	353_46_1295	1403_46_257	648_04_18	212_46_1
569_46_78	45_17_2462	469_125_344	49_46_46	2226_17_1157	464_46_816	853_46_1	1783_46_277	766_46_1	40_46_1	289_125_412	202_125_1	353_46_1306	1403_46_258	648_04_15	212_46_1
569_46_82	45_17_2496	469_125_329	49_46_43	2226_17_1142	464_46_830	853_46_1	1783_46_271	766_46_1	40_46_1	289_125_419	202_125_1	353_46_1281	1403_46_270	648_04_15	212_46_1
569_46_75	45_17_2500	469_125_330	49_46_46	2226_17_1146	464_46_822	853_46_1	1783_46_272	766_46_1	40_46_1	289_125_430	202_125_1	353_46_1267	1403_46_274	648_04_14	212_46_1
569_46_93	45_17_2488	469_125_311	49_46_46	2226_17_1145	464_46_842	853_46_1	1783_46_267	766_46_1	40_46_1	289_125_437	202_125_1	353_46_1275	1403_46_271	648_04_13	212_46_1
569_46_87	45_17_2505	469_125_302	49_46_47	2226_17_1097	464_46_853	853_46_1	1783_46_268	766_46_1	40_46_1	289_125_462	202_125_1	353_46_1274	1403_46_269	648_04_13	212_46_1
569_46_92	45_17_2529	469_125_288	49_46_48	2226_17_1097	464_46_845	853_46_1	1783_46_258	766_46_1	40_46_1	289_125_485	202_125_1	353_46_1270	1403_46_277	648_04_12	212_46_1
569_46_95	45_17_2572	469_125_255	49_46_47	2226_17_1099	464_46_837	853_46_1	1783_46_257	766_46_1	40_46_1	289_125_487	202_125_1	353_46_1225	1403_46_286	648_04_10	212_46_1
569_46_95	45_17_2519	469_125_252	49_46_52	2226_17_1110	464_46_857	853_46_1	1783_46_263	766_46_1	40_46_1	289_125_472	202_125_1	353_46_1200	1403_46_301	648_04_10	212_46_1
569_46_97	45_17_2516	469_125_250	49_46_50	2226_17_1117	464_46_884	853_46_1	1783_46_252	766_46_1	40_46_1	289_125_440	202_125_1	353_46_1208	1403_46_297	648_04_9	212_46_1
569_46_102	45_17_2537	469_125_250	49_46_57	2226_17_1121	464_46_885	853_46_1	1783_46_242	766_46_1	40_46_1	289_125_434	202_125_1	353_46_1180	1403_46_308	648_04_9	212_46_1
569_46_106	45_17_2562	469_125_255	49_46_57	2226_17_1084	464_46_908	853_46_1	1783_46_238	766_46_1	40_46_1	289_125_428	202_125_1	353_46_1199	1403_46_304	648_04_7	212_46_1
569_46_99	45_17_2553	469_125_271	49_46_57	2226_17_1060	464_46_913	853_46_1	1783_46_230	766_46_1	40_46_1	289_125_431	202_125_1	353_46_1198	1403_46_307	648_04_7	212_46_1
569_46_86	45_17_2531	469_125_278	49_46_57	2226_17_1043	464_46_929	853_46_1	1783_46_227	766_46_1	40_46_1	289_125_443	202_125_1	353_46_1201	1403_46_299	648_04_8	212_46_1
569_46_100	45_17_2519	469_125_291	49_46_56	2226_17_1022	464_46_939	853_46_1	1783_46_216	766_46_1	40_46_1	289_125_448	202_125_1	353_46_1190	1403_46_301	648_04_8	212_46_1
569_46_102	45_17_2497	469_125_278	49_46_59	2226_17_1025	464_46_950	853_46_1	1783_46_213	766_46_1	40_46_1	289_125_432	202_125_1	353_46_1205	1403_46_300	648_04_5	212_46_1
569_46_113	45_17_2504	469_125_276	49_46_61	2226_17_1008	464_46_962	853_46_1	1783_46_218	766_46_1	40_46_1	289_125_428	202_125_1	353_46_1207	1403_46_284	648_04_5	212_46_1
569_46_116	45_17_2543	469_125_268	49_46_62	2226_17_1032	464_46_937	853_46_1	1783_46_225	766_46_1	40_46_1	289_125_432	202_125_1	353_46_1187	1403_46_281	648_04_7	212_46_1
569_46_117	45_17_2525	469_125_287	49_46_65	2226_17_1034	464_46_960	853_46_1	1783_46_223	766_46_1	40_46_1	289_125_435	202_125_1	353_46_1184	1403_46_288	648_04_7	212_46_1
569_46_110	45_17_2511	469_125_271	49_46_63	2226_17_1037	464_46_955	853_46_1	1783_46_218	766_46_1	40_46_1	289_125_454	202_125_1	353_46_1187	1403_46_291	648_04_7	212_46_1
569_46_106	45_17_2534	469_125_281	49_46_68	2226_17_1039	464_46_939	853_46_1	1783_46_217	766_46_1	40_46_1	289_125_455	202_125_1	353_46_1181	1403_46_297	648_04_5	212_46_1
569_46_106	45_17_2512	469_125_285	49_46_77	2226_17_1026	464_46_908	853_46_1	1783_46_218	766_46_1	40_46_1	289_125_473	202_125_1	353_46_1199	1403_46_312	648_04_5	212_46_1
569_46_117	45_17_2485	469_125_280	49_46_73	2226_17_1037	464_46_902	853_46_1	1783_46_224	766_46_1	40_46_1	289_125_452	202_125_1	353_46_1214	1403_46_312	648_04_6	212_46_1
569_46_116	45_17_2484	469_125_268	49_46_72	2226_17_1078	464_46_888	853_46_1	1783_46_223	766_46_1	40_46_1	289_125_455	202_125_1	353_46_1223	1403_46_302	648_04_4	212_46_1
569_46_125	45_17_2508	469_125_249	49_46_75	2226_17_1082	464_46_874	853_46_1	1783_46_224	766_46_1	40_46_1	289_125_470	202_125_1	353_46_1218	1403_46_292	648_04_3	212_46_1
569_46_128	45_17_2491	469_125_213	49_46_75	2226_17_1092	464_46_888	853_46_1	1783_46_234	766_46_1	40_46_1	289_125_468	202_125_1	353_46_1241	1403_46_287	648_04_3	212_46_1
569_46_129	45_17_2447	469_125_217	49_46_74	2226_17_1126	464_46_883	853_46_1	1783_46_239	766_46_1	40_46_1	289_125_480	202_125_1	353_46_1235	1403_46_281	648_04_1	212_46_1
569_46_131	45_17_2440	469_125_229	49_46_74	2226_17_1134	464_46_868	853_46_1	1783_46_240	766_46_1	40_46_1	289_125_477	202_125_1	353_46_1268	1403_46_283	648_04_1	212_46_1
569_46_120	45_17_2457	469_125_227	49_46_75	2226_17_1149	464_46_835	853_46_1	1783_46_246	766_46_1	40_46_1	289_125_495	202_125_1	353_46_1267	1403_46_296	648_04_1	212_46_1
569_46_133	45_17_2491	469_125_212	49_46_73	2226_17_1163	464_46_821	853_46_1	1783_46_245	766_46_1	40_46_1	289_125_495	202_125_1	353_46_1258	1403_46_301	212_46_1
569_46_149	45_17_2491	469_125_216	49_46_75	2226_17_1178	464_46_814	853_46_1	1783_46_246	766_46_1	40_46_1	289_125_476	202_125_1	353_46_1220	1403_46_293	212_46_1
569_46_158	45_17_2458	469_125_211	49_46_69	2226_17_1211	464_46_798	853_46_1	1783_46_259	766_46_1	40_46_1	289_125_477	202_125_1	353_46_1214	1403_46_294	212_46_1
569_46_159	45_17_2447	469_125_219	49_46_66	2226_17_1196	464_46_824	853_46_1	1783_46_260	766_46_1	40_46_1	289_125_456	202_125_1	353_46_1214	1403_46_288	212_46_1
569_46_155	45_17_2409	469_125_223	49_46_76	2226_17_1214	464_46_835	853_46_1	1783_46_256	766_46_1	40_46_1	289_125_434	202_125_1	353_46_1237	1403_46_286	212_46_1
569_46_154	45_17_2428	469_125_220	49_46_70	2226_17_1224	464_46_839	853_46_1	1783_46_259	766_46_1	40_46_1	289_125_456	202_125_1	353_46_1235	1403_46_277	212_46_1
569_46_146	45_17_2442	469_125_238	49_46_72	2226_17_1213	464_46_841	853_46_1	1783_46_271	766_46_1	40_46_1	289_125_472	202_125_1	353_46_1224	1403_46_280	212_46_1
569_46_139	45_17_2430	469_125_230	49_46_70	2226_17_1214	464_46_845	853_46_1	1783_46_275	766_46_1	40_46_1	289_125_483	202_125_1	353_46_1203	1403_46_276	212_46_1
569_46_138	45_17_2474	469_125_216	49_46_64	2226_17_1210	464_46_853	853_46_1	1783_46_275	766_46_1	40_46_1	289_125_501	202_125_1	353_46_1212	1403_46_272	212_46_1
569_46_142	45_17_2467	469_125_207	49_46_56	2226_17_1184	464_46_857	853_46_1	1783_46_283	766_46_1	40_46_1	289_125_499	202_125_1	353_46_1239	1403_46_249	212_46_1
569_46_146	45_17_2482	469_125_189	49_46_52	2226_17_1165	464_46_883	853_46_1	1783_46_289	766_46_1	40_46_1	289_125_479	202_125_1	353_46_1224	1403_46_254	212_46_1
569_46_136	45_17_2497	469_125_194	49_46_49	2226_17_1134	464_46_872	853_46_1	1783_46_284	766_46_1	40_46_1	289_125_500	202_125_1	353_46_1229	1403_46_249	212_46_1
569_46_127	45_17_2527	469_125_192	49_46_49	2226_17_1131	464_46_849	853_46_1	1783_46_276	766_46_1	40_46_1	289_125_517	202_125_1	353_46_1244	1403_46_241	212_46_1
569_46_114	45_17_2572	469_125_191	49_46_46	2226_17_1145	464_46_818	853_46_1	1783_46_272	766_46_1	40_46_1	289_125_520	202_125_1	353_46_1276	1403_46_245	212_46_1
569_46_117	45_17_2557	469_125_193	49_46_56	2226_17_1150	464_46_825	853_46_1	1783_46_275	766_46_1	40_46_1	289_125_504	202_125_1	353_46_1297	1403_46_257	212_46_1
569_46_121	45_17_2582	469_125_183	49_46_53	2226_17_1117	464_46_852	853_46_1	1783_46_267	766_46_1	40_46_1	289_125_501	202_125_1	353_46_1314	1403_46_255	212_46_1
[truncated: 3,941 more rows]
[truncated: 1,902 more columns]
