# Supplementary material for: Environmental change makes robust ecological networks fragile
Source: Nat Commun. 2016 Aug 11;7:12462. doi: 10.1038/ncomms12462 (PMC4987532; doi:10.1038/ncomms12462)
Supplement: Supplementary Data 1 — Host-parasite networks and host extinction sequences in Avida experiments. The compressed archive includes the 100 co-evolved host-parasite networks and the host extinction sequences in the historical scenario. [file ncomms12462-s2.zip › Supplementary_data_S1/host_extinction_sequence_14.csv]

1200_0_1	643_01345_2	344_123456_1	345_0346_4	346_023456_1	347_02456_1	340_02456_1	341_0123456_1	342_0123456_1	343_123456_1	348_01345_1	1653_012356_1	299_1346_1	296_01345_3	297_0123456_1	294_0123456_1	292_05_1	293_012456_8	290_012345_2	291_012456_7	270_345_1	271_13456_2	272_01345_7	273_0123456_17	274_0123456_23	276_0123456_1	277_01345_3	278_23456_1	279_0123456_1	642_02456_1	108_013456_10	109_123456_1	102_01346_1	103_0123456_31	100_0123456_1	101_01345_1	106_12345_15	107_0123456_2	104_012345_1	105_0123456_4	1373_0123456_1	1375_03_1	99_01345_2	98_012345_11	91_012456_6	93_0123456_1	92_0123456_6	95_012345_1	94_0123456_1	97_0123456_3
1200_0_1	643_01345_2	344_123456_1	345_0346_3	346_023456_1	347_02456_1	340_02456_1	341_0123456_1	342_0123456_1	343_123456_1	348_01345_1	1653_012356_1	299_1346_1	296_01345_3	297_0123456_1	294_0123456_1	292_05_1	293_012456_7	290_012345_2	291_012456_7	270_345_1	271_13456_2	272_01345_7	273_0123456_18	274_0123456_28	276_0123456_1	277_01345_3	278_23456_1	279_0123456_1	642_02456_1	1132_0123456_1	108_013456_12	109_123456_1	102_01346_1	103_0123456_30	100_0123456_1	101_01345_1	106_12345_14	107_0123456_2	104_012345_1	105_0123456_4	1375_03_1	99_01345_2	98_012345_12	91_012456_6	93_0123456_1	92_0123456_5	95_012345_1	94_0123456_1	97_0123456_3
1200_0_1	344_123456_3	345_0346_2	346_023456_1	347_02456_1	340_02456_1	342_0123456_1	343_123456_1	348_01345_1	299_1346_1	296_01345_3	292_05_1	293_012456_7	290_012345_2	291_012456_6	270_345_1	271_13456_3	272_01345_6	273_0123456_7	274_0123456_14	276_0123456_1	277_01345_3	278_23456_1	1132_0123456_1	108_013456_12	109_123456_1	102_01346_1	103_0123456_10	100_0123456_2	1134_01346_1	106_12345_16	107_0123456_1	104_012345_1	105_0123456_1	1375_03_1	99_01345_1	98_012345_12	91_012456_5	92_0123456_3	95_012345_1	96_0123456_1	1623_012345_1	1622_12345_1	1621_0123456_1	1627_03456_1	1625_013456_2	1624_123456_1	555_01245_1	554_023456_7	551_0123456_2
248_01346_9	693_012345_1	593_012345_1	452_012345_1	632_13456_12	643_01345_2	1370_13456_4	1144_01345_1	1257_013456_1	1218_03456_1	1145_0123456_1	345_0346_2	347_02456_1	342_0123456_1	810_012456_4	811_0123456_17	812_02456_1	348_01345_1	816_0123456_1	1149_0123456_1	718_01_1	716_013456_6	715_023456_1	710_0345_1	915_012345_1	1494_012345_1	1495_12345_1	1496_012356_1	1396_01345_1	1395_0123456_3	1069_013456_1	1068_0123456_1	1702_03456_3	1704_013456_1	1061_345_1	1064_012345_6	619_0_1	1392_012345_1	913_0123456_7	299_1346_1	1667_0123456_2	1665_02456_1	1390_045_2	1663_2345_2	597_023456_1	739_012345_1	1087_0123456_2	1129_0123456_2	1085_01346_2	1084_01345_1
248_01346_13	693_012345_1	632_13456_16	1257_013456_1	1218_03456_1	1145_0123456_1	345_0346_2	810_012456_4	811_0123456_31	812_02456_1	665_0123456_1	816_0123456_1	1149_0123456_5	718_01_1	716_013456_16	715_023456_1	710_0345_1	915_012345_1	1494_012345_1	1495_12345_1	1496_012356_1	1396_01345_1	1068_0123456_1	1702_03456_4	1061_345_1	1064_012345_10	619_0_1	1392_012345_1	427_0123456_1	299_1346_1	1667_0123456_1	1665_02456_1	1390_045_2	1663_2345_4	290_012345_1	291_012456_1	1087_0123456_2	1129_0123456_2	1084_01345_1	199_123456_1	1082_0123456_19	596_123456_41	194_0123456_1	1122_0123456_1	191_0123456_60	190_012456_5	193_03456_2	1127_02456_1	270_345_1	271_13456_5
1200_0_1	632_13456_22	1257_013456_1	344_123456_4	345_0346_1	810_012456_4	812_02456_1	665_0123456_1	1149_0123456_17	716_013456_23	715_023456_1	1494_012345_1	1495_12345_1	1701_1345_1	1702_03456_6	1708_012345_3	1064_012345_11	619_0_1	427_0123456_1	299_1346_1	1667_0123456_3	1665_02456_1	1663_2345_4	290_012345_1	1086_03456_2	592_01235_1	1082_0123456_19	596_123456_56	191_0123456_80	190_012456_6	193_03456_2	1127_02456_1	270_345_1	271_13456_7	273_0123456_1	274_0123456_2	277_01345_4	278_23456_1	1402_0123456_1	18_023456_1	524_012345_44	1409_023456_1	527_023456_3	1403_0134_1	1405_13456_3	1404_2345_1	1234_014_1	1546_012345_1	1236_0123456_1	1230_012345_3
1200_0_1	1257_013456_1	344_123456_3	810_012456_2	811_0123456_50	812_02456_1	1149_0123456_26	716_013456_28	715_023456_1	1494_012345_1	1495_12345_1	1702_03456_6	1708_012345_3	1064_012345_9	427_0123456_1	299_1346_1	1667_0123456_4	1665_02456_1	1663_2345_3	290_012345_1	1086_03456_2	592_01235_1	1082_0123456_38	596_123456_62	191_0123456_91	190_012456_12	193_03456_2	1127_02456_1	270_345_1	271_13456_8	273_0123456_1	274_0123456_1	277_01345_4	278_23456_1	1359_012456_1	524_012345_33	1409_023456_1	527_023456_3	1403_0134_1	1402_0123456_1	1234_014_1	449_0123456_1	1230_012345_2	1338_012345_3	693_012345_1	443_0123456_1	442_012356_1	441_013456_1	440_02345_1	1332_01345_1
344_123456_2	810_012456_2	811_0123456_68	812_02456_1	664_0_1	716_013456_39	1494_012345_1	1702_03456_6	1708_012345_3	1064_012345_8	427_0123456_1	299_1346_1	1667_0123456_4	1665_02456_1	1663_2345_3	290_012345_1	1129_0123456_1	1082_0123456_67	596_123456_61	195_12456_1	191_0123456_84	190_012456_20	193_03456_2	192_02456_4	270_345_1	271_13456_9	273_0123456_1	274_0123456_1	149_0123456_5	277_01345_4	278_23456_1	524_012345_25	527_023456_2	1402_0123456_1	1234_014_1	449_0123456_1	1230_012345_2	1338_012345_2	442_012356_1	441_013456_1	108_013456_7	103_0123456_5	106_12345_27	107_0123456_1	903_0123456_1	39_0123456_1	905_03456_1	33_0123456_69	32_0123456_1	31_0123456_1
344_123456_2	811_0123456_92	812_02456_1	664_0_1	716_013456_42	1494_012345_1	1702_03456_6	1708_012345_1	1064_012345_9	427_0123456_1	1667_0123456_3	1665_02456_1	1663_2345_4	290_012345_1	1129_0123456_1	594_0123456_39	596_123456_66	195_12456_1	191_0123456_79	190_012456_17	193_03456_2	192_02456_6	271_13456_11	273_0123456_1	274_0123456_1	277_01345_6	524_012345_22	1402_0123456_1	449_0123456_1	1230_012345_2	1338_012345_2	108_013456_6	103_0123456_4	106_12345_26	107_0123456_1	903_0123456_1	39_0123456_1	905_03456_1	33_0123456_85	32_0123456_1	31_0123456_1	30_023456_1	37_0123456_112	1242_02456_22	1533_0123456_10	644_0123456_2	1531_012345_47	649_012456_3	434_02456_1	430_0123456_1
344_123456_2	811_0123456_104	812_02456_1	664_0_1	716_013456_40	1702_03456_7	1064_012345_7	619_0_1	427_0123456_1	1667_0123456_2	1665_02456_1	1663_2345_3	290_012345_1	1129_0123456_1	594_0123456_30	596_123456_66	195_12456_1	191_0123456_84	190_012456_28	193_03456_1	192_02456_6	271_13456_12	273_0123456_1	274_0123456_1	277_01345_5	524_012345_23	1402_0123456_1	449_0123456_1	1338_012345_2	108_013456_5	103_0123456_4	106_12345_26	107_0123456_1	903_0123456_1	905_03456_1	33_0123456_89	32_0123456_1	31_0123456_1	37_0123456_111	1242_02456_23	1533_0123456_7	644_0123456_2	1531_012345_67	649_012456_3	434_02456_1	337_12456_3	336_123456_166	332_0123_1	856_0123456_1	852_023456_1
344_123456_1	811_0123456_89	812_02456_1	664_0_1	716_013456_40	1702_03456_5	1064_012345_8	427_0123456_1	1667_0123456_2	1665_02456_1	1663_2345_2	290_012345_1	1129_0123456_1	594_0123456_30	596_123456_65	195_12456_1	191_0123456_95	190_012456_37	193_03456_1	192_02456_6	271_13456_10	273_0123456_1	274_0123456_1	277_01345_4	524_012345_37	1402_0123456_1	449_0123456_1	1338_012345_2	108_013456_5	103_0123456_3	106_12345_27	107_0123456_1	903_0123456_1	33_0123456_74	32_0123456_1	31_0123456_1	37_0123456_108	1242_02456_24	1533_0123456_1	644_0123456_1	1531_012345_92	649_012456_1	434_02456_1	337_12456_4	336_123456_202	332_0123_1	856_0123456_1	852_023456_1	858_0123456_1	859_0123456_92
216_0123456_1	1300_01235_2	210_0123456_1	1263_01345_2	760_0123456_1	766_23456_48	218_02345_30	219_0_1	132_012345_1	43_123456_1	130_012456_1	135_0123456_1	336_123456_220	497_0123456_1	24_0123456_1	25_0123456_3	26_0123456_27	691_12345_4	21_23456_7	22_0123456_1	695_0123456_2	1075_02456_6	1072_0134_1	1445_012345_1	1548_12345_3	344_123456_1	1370_13456_1	939_0123456_22	4_03456_19	545_023456_9	933_012345_80	811_0123456_72	1467_012345_8	282_13456_40	287_013456_1	934_123456_7	774_013456_1	1149_0123456_47	991_012456_2	7_012456_1	716_013456_34	1440_01346_8	670_12345_2	13_0123456_4	262_012345_1	122_012345_77	125_0123456_1	126_0123456_19	367_0134_1	114_0123456_107
216_0123456_1	210_0123456_1	1263_01345_2	760_0123456_1	766_23456_44	218_02345_26	954_0123456_1	132_012345_1	130_012456_1	135_0123456_1	336_123456_244	497_0123456_1	24_0123456_1	25_0123456_3	26_0123456_21	691_12345_5	21_23456_8	22_0123456_1	1075_02456_6	1445_012345_1	1548_12345_3	344_123456_1	1370_13456_1	939_0123456_35	4_03456_21	545_023456_12	933_012345_76	811_0123456_67	1467_012345_8	282_13456_45	935_0123456_40	934_123456_5	1149_0123456_56	7_012456_1	716_013456_23	1440_01346_2	1098_012456_39	13_0123456_2	262_012345_1	122_012345_78	125_0123456_1	126_0123456_31	367_0134_1	287_013456_1	326_03456_1	1554_0123456_20	1702_03456_5	1552_0123456_4	59_0123456_1	58_0123456_101
216_0123456_1	1263_01345_1	760_0123456_1	1149_0123456_64	766_23456_45	218_02345_28	954_0123456_1	132_012345_1	135_0123456_1	497_0123456_1	24_0123456_1	25_0123456_3	26_0123456_18	691_12345_5	21_23456_9	22_0123456_1	1075_02456_11	1445_012345_1	1548_12345_2	344_123456_2	939_0123456_48	4_03456_20	545_023456_6	933_012345_66	811_0123456_61	1467_012345_10	282_13456_52	935_0123456_43	934_123456_5	336_123456_260	7_012456_1	716_013456_19	1098_012456_47	13_0123456_2	262_012345_1	122_012345_72	125_0123456_1	126_0123456_37	367_0134_1	326_03456_1	1554_0123456_21	1702_03456_6	1552_0123456_3	59_0123456_1	58_0123456_123	57_12456_1	16_0123456_1	1064_012345_25	52_23456_37	928_0123456_17
216_0123456_1	1263_01345_1	760_0123456_1	1149_0123456_63	766_23456_47	218_02345_23	954_0123456_1	132_012345_1	135_0123456_1	497_0123456_1	24_0123456_1	25_0123456_3	26_0123456_21	691_12345_3	21_23456_10	22_0123456_1	1075_02456_13	1445_012345_1	1548_12345_1	344_123456_2	939_0123456_51	4_03456_20	545_023456_4	933_012345_57	811_0123456_62	1467_012345_9	282_13456_52	935_0123456_34	934_123456_4	336_123456_267	7_012456_1	716_013456_26	1098_012456_56	32_0123456_1	262_012345_1	122_012345_76	125_0123456_1	126_0123456_35	367_0134_1	326_03456_1	1554_0123456_15	1702_03456_4	1552_0123456_1	59_0123456_1	58_0123456_155	57_12456_1	16_0123456_1	1064_012345_18	52_23456_34	928_0123456_13
216_0123456_1	1263_01345_1	760_0123456_1	1149_0123456_68	766_23456_44	218_02345_22	954_0123456_1	132_012345_1	135_0123456_1	497_0123456_1	24_0123456_1	25_0123456_2	26_0123456_32	691_12345_3	21_23456_14	22_0123456_1	1075_02456_16	1548_12345_1	344_123456_2	939_0123456_42	4_03456_20	545_023456_4	933_012345_57	811_0123456_66	1467_012345_13	282_13456_60	935_0123456_37	934_123456_1	336_123456_267	7_012456_1	716_013456_37	1098_012456_49	32_0123456_1	262_012345_1	122_012345_80	125_0123456_1	126_0123456_24	1402_0123456_1	326_03456_1	1554_0123456_14	1702_03456_3	1552_0123456_1	59_0123456_1	58_0123456_206	57_12456_1	16_0123456_1	1064_012345_11	52_23456_39	928_0123456_8	536_0123456_91
216_0123456_1	1263_01345_1	760_0123456_1	1149_0123456_64	766_23456_50	218_02345_22	954_0123456_1	132_012345_1	135_0123456_1	497_0123456_1	24_0123456_1	25_0123456_1	26_0123456_48	691_12345_3	21_23456_15	22_0123456_1	1075_02456_17	344_123456_2	939_0123456_33	4_03456_15	545_023456_2	933_012345_56	811_0123456_60	1467_012345_14	282_13456_64	935_0123456_63	934_123456_1	336_123456_251	7_012456_1	716_013456_48	1098_012456_37	32_0123456_1	262_012345_1	122_012345_81	125_0123456_1	126_0123456_11	1402_0123456_1	1554_0123456_8	1702_03456_2	1552_0123456_1	59_0123456_1	58_0123456_279	57_12456_1	16_0123456_1	1064_012345_8	52_23456_38	928_0123456_6	536_0123456_105	360_013456_1	18_023456_1
216_0123456_1	1263_01345_1	760_0123456_1	1149_0123456_76	766_23456_49	218_02345_21	954_0123456_1	132_012345_1	135_0123456_1	497_0123456_1	24_0123456_1	25_0123456_1	26_0123456_71	691_12345_4	21_23456_16	22_0123456_1	1075_02456_19	344_123456_2	939_0123456_43	4_03456_12	545_023456_1	933_012345_59	811_0123456_59	1467_012345_20	282_13456_66	935_0123456_83	934_123456_1	336_123456_262	7_012456_1	716_013456_53	1098_012456_21	32_0123456_1	262_012345_1	122_012345_85	125_0123456_1	126_0123456_2	1402_0123456_1	1554_0123456_6	1702_03456_2	59_0123456_1	58_0123456_313	57_12456_1	16_0123456_1	1064_012345_5	52_23456_35	928_0123456_4	536_0123456_117	360_013456_1	18_023456_1	1410_0123456_10
216_0123456_1	760_0123456_1	1149_0123456_75	766_23456_46	218_02345_22	954_0123456_1	132_012345_1	135_0123456_1	497_0123456_1	24_0123456_1	25_0123456_1	26_0123456_96	691_12345_4	21_23456_15	22_0123456_1	1075_02456_22	344_123456_1	939_0123456_70	4_03456_11	933_012345_70	811_0123456_77	1467_012345_20	282_13456_79	935_0123456_91	934_123456_1	336_123456_273	7_012456_1	716_013456_56	1098_012456_12	32_0123456_1	262_012345_1	122_012345_84	125_0123456_1	126_0123456_1	1402_0123456_1	1554_0123456_3	1702_03456_1	59_0123456_1	58_0123456_332	57_12456_1	16_0123456_1	1064_012345_6	52_23456_33	928_0123456_2	536_0123456_124	360_013456_1	18_023456_1	1410_0123456_11	1411_12456_12	1417_12345_4
216_0123456_1	760_0123456_1	1149_0123456_83	766_23456_49	218_02345_20	954_0123456_1	132_012345_1	135_0123456_1	497_0123456_1	24_0123456_1	25_0123456_1	26_0123456_118	691_12345_5	21_23456_14	22_0123456_1	1075_02456_25	344_123456_1	939_0123456_120	4_03456_7	933_012345_79	811_0123456_92	1467_012345_18	282_13456_78	935_0123456_107	336_123456_286	7_012456_1	716_013456_53	1098_012456_10	262_012345_1	122_012345_82	125_0123456_1	126_0123456_1	1402_0123456_1	58_0123456_355	1231_12345_1	59_0123456_1	1554_0123456_3	57_12456_1	16_0123456_1	1064_012345_5	52_23456_31	928_0123456_1	536_0123456_120	360_013456_1	18_023456_1	1410_0123456_13	1411_12456_15	821_02345_1	1417_12345_3	56_0123456_1
216_0123456_1	760_0123456_1	1149_0123456_80	766_23456_55	218_02345_17	954_0123456_1	132_012345_1	135_0123456_1	497_0123456_1	24_0123456_1	25_0123456_1	26_0123456_112	691_12345_7	21_23456_15	22_0123456_1	1075_02456_26	344_123456_1	939_0123456_160	4_03456_8	933_012345_94	811_0123456_102	1467_012345_18	282_13456_71	935_0123456_103	336_123456_291	7_012456_1	716_013456_42	1098_012456_7	262_012345_1	122_012345_73	125_0123456_1	1402_0123456_1	58_0123456_374	1231_12345_1	59_0123456_1	1554_0123456_3	57_12456_1	16_0123456_1	1064_012345_3	52_23456_37	928_0123456_1	536_0123456_93	360_013456_1	18_023456_1	1410_0123456_11	1411_12456_20	821_02345_1	1417_12345_3	56_0123456_1	708_0123456_1
216_0123456_1	1149_0123456_77	766_23456_56	218_02345_11	954_0123456_1	132_012345_1	135_0123456_1	497_0123456_1	24_0123456_1	25_0123456_1	26_0123456_114	691_12345_9	21_23456_15	22_0123456_1	1075_02456_30	344_123456_1	939_0123456_193	4_03456_6	933_012345_121	811_0123456_103	1467_012345_13	282_13456_66	935_0123456_102	336_123456_287	7_012456_1	716_013456_37	1098_012456_5	262_012345_1	891_012345_16	125_0123456_1	58_0123456_398	1231_12345_1	1554_0123456_2	57_12456_1	16_0123456_1	1064_012345_2	52_23456_46	928_0123456_1	536_0123456_65	360_013456_1	1410_0123456_12	1411_12456_24	821_02345_1	1417_12345_2	56_0123456_1	708_0123456_1	1082_0123456_95	596_123456_31	313_123456_1	312_2345_17
216_0123456_1	1149_0123456_76	766_23456_63	218_02345_5	954_0123456_1	132_012345_1	135_0123456_1	497_0123456_1	24_0123456_1	25_0123456_1	26_0123456_131	691_12345_8	21_23456_16	1075_02456_31	344_123456_1	939_0123456_190	4_03456_4	933_012345_139	811_0123456_108	1467_012345_10	282_13456_53	935_0123456_88	1097_0123456_136	7_012456_1	716_013456_39	1098_012456_4	262_012345_1	891_012345_15	125_0123456_1	58_0123456_378	1231_12345_1	1554_0123456_1	57_12456_1	16_0123456_1	1064_012345_1	52_23456_44	928_0123456_1	536_0123456_36	360_013456_1	1410_0123456_6	1411_12456_13	821_02345_1	56_0123456_1	708_0123456_1	1082_0123456_123	596_123456_24	313_123456_1	312_2345_17	986_123456_39	190_012456_42
216_0123456_1	1149_0123456_67	766_23456_55	218_02345_4	954_0123456_1	132_012345_1	135_0123456_1	497_0123456_1	24_0123456_1	25_0123456_1	26_0123456_168	691_12345_9	21_23456_18	1075_02456_36	344_123456_1	939_0123456_177	4_03456_4	933_012345_154	811_0123456_110	1467_012345_4	282_13456_46	935_0123456_87	1097_0123456_97	7_012456_1	716_013456_38	1098_012456_3	262_012345_1	122_012345_32	125_0123456_1	58_0123456_373	1554_0123456_1	57_12456_1	16_0123456_1	1064_012345_1	52_23456_44	928_0123456_1	536_0123456_32	360_013456_1	1410_0123456_5	1411_12456_11	56_0123456_1	708_0123456_1	1082_0123456_166	596_123456_23	313_123456_1	312_2345_18	986_123456_38	190_012456_34	702_012345_1	192_02456_29
216_0123456_1	1149_0123456_55	766_23456_51	218_02345_4	954_0123456_1	132_012345_1	135_0123456_1	497_0123456_1	24_0123456_1	25_0123456_1	26_0123456_172	691_12345_10	21_23456_21	1075_02456_39	344_123456_1	939_0123456_157	4_03456_1	933_012345_147	811_0123456_108	1467_012345_2	282_13456_40	935_0123456_77	1097_0123456_72	7_012456_1	716_013456_40	1098_012456_2	262_012345_1	122_012345_22	125_0123456_1	58_0123456_368	57_12456_1	16_0123456_1	1064_012345_1	52_23456_36	928_0123456_1	536_0123456_27	427_0123456_1	891_012345_12	1411_12456_12	56_0123456_1	708_0123456_1	1082_0123456_195	596_123456_23	313_123456_1	312_2345_18	986_123456_33	190_012456_23	702_012345_1	192_02456_35	271_13456_6
216_0123456_1	1149_0123456_60	766_23456_50	218_02345_1	954_0123456_1	132_012345_1	135_0123456_1	497_0123456_1	24_0123456_1	25_0123456_1	26_0123456_157	691_12345_15	21_23456_18	1075_02456_33	344_123456_1	939_0123456_161	4_03456_1	933_012345_134	811_0123456_96	1467_012345_2	282_13456_40	935_0123456_69	1097_0123456_73	7_012456_1	716_013456_43	1098_012456_2	262_012345_1	891_012345_12	125_0123456_1	58_0123456_389	57_12456_1	16_0123456_1	50_0123456_1	52_23456_36	928_0123456_1	536_0123456_29	427_0123456_1	1410_0123456_1	708_0123456_1	1082_0123456_224	596_123456_24	313_123456_1	312_2345_18	986_123456_35	190_012456_22	702_012345_1	192_02456_40	271_13456_4	89_02456_1	111_12345_1
216_0123456_1	1149_0123456_66	766_23456_55	132_012345_1	135_0123456_1	24_0123456_1	25_0123456_1	26_0123456_119	691_12345_20	21_23456_19	1075_02456_34	344_123456_1	939_0123456_167	4_03456_1	933_012345_128	811_0123456_83	1467_012345_2	282_13456_38	935_0123456_70	1097_0123456_82	7_012456_1	716_013456_39	1098_012456_2	262_012345_1	122_012345_9	125_0123456_1	58_0123456_441	57_12456_1	16_0123456_1	50_0123456_1	52_23456_32	928_0123456_1	536_0123456_22	891_012345_11	708_0123456_1	1082_0123456_233	596_123456_23	313_123456_1	312_2345_15	986_123456_36	190_012456_22	702_012345_1	192_02456_48	271_13456_4	89_02456_1	111_12345_1	394_0123456_1	82_0123456_27	1173_0123456_197	770_012345_1
216_0123456_1	1149_0123456_73	766_23456_47	132_012345_1	135_0123456_1	24_0123456_1	25_0123456_1	26_0123456_98	691_12345_28	21_23456_17	1075_02456_32	344_123456_1	939_0123456_192	4_03456_1	933_012345_129	811_0123456_98	1467_012345_2	282_13456_38	935_0123456_70	1097_0123456_84	7_012456_1	716_013456_39	1098_012456_2	262_012345_1	122_012345_5	125_0123456_1	58_0123456_487	57_12456_1	16_0123456_1	50_0123456_1	52_23456_29	536_0123456_17	891_012345_9	1082_0123456_227	596_123456_19	313_123456_1	312_2345_12	986_123456_43	190_012456_29	702_012345_1	192_02456_49	271_13456_4	89_02456_1	274_0123456_1	394_0123456_1	82_0123456_27	1173_0123456_196	770_012345_1	524_012345_86	1520_0123456_40
216_0123456_1	1149_0123456_75	766_23456_48	132_012345_1	135_0123456_1	24_0123456_1	25_0123456_1	26_0123456_82	691_12345_36	21_23456_18	1075_02456_32	344_123456_1	939_0123456_183	4_03456_1	933_012345_134	811_0123456_100	1467_012345_1	282_13456_34	935_0123456_66	1097_0123456_93	7_012456_1	716_013456_39	1098_012456_2	262_012345_1	122_012345_3	125_0123456_1	58_0123456_502	57_12456_1	16_0123456_1	50_0123456_1	52_23456_22	536_0123456_13	891_012345_8	1082_0123456_184	596_123456_22	313_123456_1	312_2345_9	986_123456_44	190_012456_31	702_012345_1	192_02456_46	271_13456_3	89_02456_1	274_0123456_1	394_0123456_1	82_0123456_23	1173_0123456_164	770_012345_1	524_012345_89	1520_0123456_33
216_0123456_1	1149_0123456_77	766_23456_44	132_012345_1	135_0123456_1	24_0123456_1	25_0123456_1	26_0123456_86	691_12345_29	21_23456_18	1075_02456_34	344_123456_1	939_0123456_176	4_03456_1	933_012345_130	811_0123456_82	1467_012345_1	282_13456_29	935_0123456_65	1097_0123456_83	7_012456_1	716_013456_36	1098_012456_1	262_012345_1	122_012345_3	125_0123456_1	58_0123456_509	57_12456_1	16_0123456_1	50_0123456_1	52_23456_17	536_0123456_10	1082_0123456_163	596_123456_21	313_123456_1	312_2345_9	986_123456_39	190_012456_33	702_012345_1	192_02456_46	271_13456_1	89_02456_1	274_0123456_1	394_0123456_1	82_0123456_25	1173_0123456_138	85_0123456_1	524_012345_107	1176_0123456_60	1520_0123456_33
216_0123456_1	1149_0123456_85	766_23456_48	132_012345_1	135_0123456_1	24_0123456_1	25_0123456_1	26_0123456_98	691_12345_20	21_23456_16	1075_02456_27	344_123456_1	939_0123456_203	4_03456_1	933_012345_141	811_0123456_62	282_13456_22	935_0123456_65	1097_0123456_61	7_012456_1	716_013456_33	1098_012456_1	262_012345_1	122_012345_2	125_0123456_1	58_0123456_497	57_12456_1	16_0123456_1	50_0123456_1	52_23456_13	536_0123456_6	1082_0123456_136	596_123456_22	313_123456_1	312_2345_8	986_123456_31	190_012456_40	192_02456_43	271_13456_1	89_02456_1	274_0123456_1	394_0123456_1	82_0123456_24	1173_0123456_104	85_0123456_1	524_012345_124	1176_0123456_54	1520_0123456_30	368_12456_238	613_0123456_4
216_0123456_1	1149_0123456_79	766_23456_50	135_0123456_1	24_0123456_1	25_0123456_1	26_0123456_125	691_12345_18	21_23456_12	1075_02456_34	344_123456_1	939_0123456_206	4_03456_1	933_012345_130	811_0123456_46	282_13456_17	935_0123456_65	1097_0123456_39	7_012456_1	716_013456_30	1098_012456_1	262_012345_1	122_012345_1	125_0123456_1	58_0123456_499	57_12456_1	50_0123456_1	52_23456_10	536_0123456_3	1082_0123456_110	596_123456_23	313_123456_1	312_2345_6	986_123456_29	190_012456_37	192_02456_46	114_0123456_224	89_02456_1	274_0123456_1	394_0123456_1	82_0123456_19	1173_0123456_101	85_0123456_1	524_012345_146	1176_0123456_54	1520_0123456_31	368_12456_264	613_0123456_3	427_0123456_1	361_02456_1
216_0123456_1	1149_0123456_91	766_23456_48	135_0123456_1	24_0123456_1	25_0123456_1	26_0123456_151	691_12345_15	21_23456_11	1075_02456_27	344_123456_1	939_0123456_190	4_03456_1	933_012345_130	811_0123456_37	282_13456_16	935_0123456_60	1097_0123456_21	716_013456_27	262_012345_1	122_012345_1	125_0123456_1	58_0123456_535	57_12456_1	50_0123456_1	52_23456_6	891_012345_15	1082_0123456_109	596_123456_23	313_123456_1	312_2345_5	986_123456_22	190_012456_32	192_02456_41	114_0123456_234	89_02456_1	274_0123456_1	394_0123456_1	82_0123456_16	1173_0123456_121	85_0123456_1	524_012345_162	1520_0123456_30	368_12456_298	613_0123456_2	427_0123456_1	361_02456_1	449_0123456_1	589_013456_2	381_02456_1
216_0123456_1	1149_0123456_88	766_23456_44	24_0123456_1	25_0123456_1	26_0123456_151	691_12345_11	21_23456_8	1075_02456_22	344_123456_1	939_0123456_150	4_03456_1	933_012345_140	811_0123456_31	282_13456_10	935_0123456_44	1097_0123456_9	716_013456_29	262_012345_1	122_012345_1	125_0123456_1	58_0123456_572	57_12456_1	50_0123456_1	52_23456_3	891_012345_13	1082_0123456_92	596_123456_23	313_123456_1	312_2345_4	986_123456_13	190_012456_28	192_02456_36	114_0123456_238	89_02456_1	274_0123456_1	394_0123456_1	82_0123456_9	1173_0123456_184	85_0123456_1	524_012345_193	1520_0123456_47	368_12456_350	427_0123456_1	361_02456_1	589_013456_2	381_02456_1	27_0123456_1	386_023456_1	242_0123456_1
216_0123456_1	1149_0123456_82	766_23456_46	24_0123456_1	25_0123456_1	26_0123456_143	691_12345_11	21_23456_6	1075_02456_24	344_123456_1	939_0123456_131	4_03456_1	933_012345_138	811_0123456_35	282_13456_7	935_0123456_31	1097_0123456_9	716_013456_27	262_012345_1	891_012345_13	125_0123456_1	58_0123456_617	57_12456_1	50_0123456_1	1082_0123456_77	596_123456_21	313_123456_1	312_2345_3	986_123456_10	190_012456_29	192_02456_33	114_0123456_255	89_02456_1	274_0123456_1	394_0123456_1	82_0123456_8	1173_0123456_229	85_0123456_1	524_012345_192	1520_0123456_54	368_12456_390	427_0123456_1	361_02456_1	589_013456_2	381_02456_1	27_0123456_1	386_023456_1	242_0123456_1	389_0123456_106	845_0123456_1
216_0123456_1	1149_0123456_79	766_23456_43	24_0123456_1	25_0123456_1	26_0123456_138	691_12345_11	21_23456_6	1075_02456_23	344_123456_1	939_0123456_148	4_03456_1	933_012345_119	811_0123456_22	282_13456_6	935_0123456_27	1097_0123456_7	716_013456_24	262_012345_1	891_012345_16	125_0123456_1	58_0123456_588	57_12456_1	50_0123456_1	1082_0123456_84	596_123456_22	313_123456_1	312_2345_3	986_123456_12	190_012456_32	192_02456_39	114_0123456_271	89_02456_1	274_0123456_1	394_0123456_1	82_0123456_7	1173_0123456_244	85_0123456_1	524_012345_200	1520_0123456_70	368_12456_427	427_0123456_1	361_02456_1	589_013456_2	381_02456_1	27_0123456_1	386_023456_1	242_0123456_1	389_0123456_74	845_0123456_1
216_0123456_1	1149_0123456_81	766_23456_38	24_0123456_1	25_0123456_1	26_0123456_137	691_12345_9	21_23456_5	1075_02456_23	344_123456_1	939_0123456_176	4_03456_1	933_012345_110	811_0123456_13	282_13456_3	935_0123456_16	1097_0123456_6	716_013456_20	262_012345_1	891_012345_15	125_0123456_1	58_0123456_559	57_12456_1	50_0123456_1	1082_0123456_71	596_123456_21	313_123456_1	312_2345_2	986_123456_9	190_012456_27	192_02456_41	114_0123456_275	89_02456_1	274_0123456_1	394_0123456_1	82_0123456_4	1173_0123456_195	85_0123456_1	524_012345_205	1520_0123456_92	368_12456_449	427_0123456_1	361_02456_1	589_013456_2	381_02456_1	27_0123456_1	386_023456_1	242_0123456_1	389_0123456_67	845_0123456_2
216_0123456_1	1149_0123456_86	766_23456_32	24_0123456_1	25_0123456_1	26_0123456_151	691_12345_8	21_23456_3	1075_02456_25	344_123456_1	939_0123456_192	4_03456_1	933_012345_106	811_0123456_6	282_13456_3	935_0123456_11	1097_0123456_3	716_013456_19	262_012345_1	891_012345_15	125_0123456_1	58_0123456_534	57_12456_1	50_0123456_1	1082_0123456_56	596_123456_22	313_123456_1	986_123456_7	190_012456_20	192_02456_50	114_0123456_280	89_02456_1	274_0123456_1	394_0123456_1	82_0123456_4	1173_0123456_144	85_0123456_1	524_012345_192	1520_0123456_104	368_12456_462	427_0123456_1	361_02456_1	589_013456_2	381_02456_1	27_0123456_1	386_023456_1	242_0123456_1	389_0123456_73	845_0123456_2	1435_0123456_10
216_0123456_1	1149_0123456_108	766_23456_23	24_0123456_1	25_0123456_1	26_0123456_200	691_12345_7	21_23456_2	1075_02456_32	344_123456_1	939_0123456_223	4_03456_1	933_012345_100	8_0123456_1	282_13456_1	935_0123456_13	1097_0123456_2	716_013456_16	262_012345_1	891_012345_13	125_0123456_1	58_0123456_537	57_12456_1	50_0123456_1	1082_0123456_46	596_123456_19	313_123456_1	986_123456_5	190_012456_14	192_02456_57	114_0123456_286	89_02456_1	274_0123456_1	394_0123456_1	82_0123456_3	1173_0123456_103	85_0123456_1	524_012345_157	1520_0123456_111	368_12456_472	427_0123456_1	361_02456_1	589_013456_2	381_02456_1	27_0123456_1	386_023456_1	242_0123456_1	389_0123456_73	845_0123456_2	1435_0123456_6
216_0123456_1	1149_0123456_125	766_23456_17	24_0123456_1	25_0123456_1	26_0123456_212	691_12345_9	21_23456_2	1075_02456_40	344_123456_1	939_0123456_257	4_03456_1	933_012345_81	811_0123456_1	282_13456_1	935_0123456_13	1097_0123456_2	716_013456_12	262_012345_1	891_012345_13	125_0123456_1	58_0123456_586	57_12456_1	50_0123456_1	1082_0123456_40	596_123456_16	313_123456_1	986_123456_3	190_012456_10	192_02456_64	114_0123456_337	89_02456_1	274_0123456_1	394_0123456_1	82_0123456_3	1173_0123456_88	85_0123456_1	524_012345_150	1520_0123456_109	368_12456_450	427_0123456_1	361_02456_1	589_013456_2	381_02456_1	27_0123456_1	386_023456_1	242_0123456_1	389_0123456_91	1435_0123456_1	842_0123456_11
216_0123456_1	1149_0123456_139	766_23456_15	24_0123456_1	25_0123456_1	26_0123456_222	691_12345_8	21_23456_2	1075_02456_41	344_123456_1	939_0123456_286	4_03456_1	933_012345_64	8_0123456_1	282_13456_1	935_0123456_9	1097_0123456_2	716_013456_10	262_012345_1	891_012345_10	125_0123456_1	58_0123456_668	57_12456_1	50_0123456_1	1082_0123456_30	596_123456_18	313_123456_1	986_123456_2	190_012456_9	192_02456_69	114_0123456_342	89_02456_1	274_0123456_1	394_0123456_1	82_0123456_2	1173_0123456_105	85_0123456_1	524_012345_129	1520_0123456_127	368_12456_437	361_02456_1	589_013456_2	381_02456_1	27_0123456_1	386_023456_1	242_0123456_1	389_0123456_95	1435_0123456_1	842_0123456_10	1411_12456_116
216_0123456_1	1149_0123456_129	766_23456_8	24_0123456_1	25_0123456_1	26_0123456_198	691_12345_9	21_23456_2	1075_02456_48	344_123456_1	939_0123456_317	4_03456_1	933_012345_66	8_0123456_1	282_13456_1	935_0123456_6	1097_0123456_2	716_013456_10	262_012345_1	891_012345_8	125_0123456_1	58_0123456_795	57_12456_1	50_0123456_1	1082_0123456_15	596_123456_17	313_123456_1	986_123456_1	190_012456_6	192_02456_60	114_0123456_327	89_02456_1	274_0123456_1	394_0123456_1	82_0123456_2	1173_0123456_123	85_0123456_1	524_012345_119	1520_0123456_129	368_12456_421	361_02456_1	589_013456_2	381_02456_1	27_0123456_1	386_023456_1	242_0123456_1	389_0123456_77	1435_0123456_1	842_0123456_8	1411_12456_116
216_0123456_1	1149_0123456_116	766_23456_4	24_0123456_1	25_0123456_1	26_0123456_199	691_12345_10	21_23456_1	1075_02456_47	344_123456_1	939_0123456_329	4_03456_1	933_012345_69	8_0123456_1	282_13456_1	935_0123456_5	1097_0123456_2	716_013456_7	262_012345_1	891_012345_6	125_0123456_1	58_0123456_826	57_12456_1	50_0123456_1	1082_0123456_8	596_123456_16	313_123456_1	986_123456_1	190_012456_5	192_02456_52	114_0123456_338	89_02456_1	274_0123456_1	394_0123456_1	82_0123456_1	1173_0123456_147	85_0123456_1	524_012345_113	1520_0123456_139	368_12456_398	361_02456_1	381_02456_1	27_0123456_1	386_023456_1	242_0123456_1	389_0123456_73	1435_0123456_1	842_0123456_8	1411_12456_115	33_0123456_47
216_0123456_1	1149_0123456_116	766_23456_3	24_0123456_1	25_0123456_1	26_0123456_188	691_12345_11	21_23456_1	1075_02456_44	344_123456_1	939_0123456_328	4_03456_1	933_012345_74	8_0123456_1	282_13456_1	935_0123456_5	1097_0123456_1	716_013456_5	262_012345_1	891_012345_5	125_0123456_1	242_0123456_1	58_0123456_808	57_12456_1	50_0123456_1	1411_12456_116	1082_0123456_4	596_123456_15	313_123456_1	190_012456_4	192_02456_51	114_0123456_329	89_02456_1	274_0123456_1	394_0123456_1	82_0123456_1	1173_0123456_167	85_0123456_1	524_012345_113	1520_0123456_140	368_12456_377	361_02456_1	381_02456_1	27_0123456_1	386_023456_1	387_0123456_74	389_0123456_75	1435_0123456_1	842_0123456_6	33_0123456_42
216_0123456_1	1149_0123456_120	766_23456_3	24_0123456_1	25_0123456_1	26_0123456_171	691_12345_12	1075_02456_40	344_123456_1	939_0123456_310	4_03456_1	933_012345_75	8_0123456_1	282_13456_1	935_0123456_2	1097_0123456_1	716_013456_2	262_012345_1	891_012345_3	125_0123456_1	242_0123456_1	58_0123456_787	57_12456_1	50_0123456_1	1411_12456_105	1082_0123456_2	596_123456_14	313_123456_1	190_012456_3	192_02456_49	114_0123456_334	89_02456_1	274_0123456_1	394_0123456_1	82_0123456_1	1173_0123456_171	85_0123456_1	524_012345_102	1520_0123456_160	368_12456_352	361_02456_1	381_02456_1	27_0123456_1	386_023456_1	387_0123456_64	389_0123456_73	1435_0123456_1	842_0123456_4	33_0123456_37	32_0123456_1
216_0123456_1	1149_0123456_154	766_23456_2	24_0123456_1	25_0123456_1	26_0123456_167	691_12345_10	1075_02456_34	344_123456_1	939_0123456_304	4_03456_1	933_012345_67	8_0123456_1	282_13456_1	935_0123456_1	1097_0123456_1	716_013456_1	262_012345_1	891_012345_2	125_0123456_1	242_0123456_1	58_0123456_770	57_12456_1	50_0123456_1	1411_12456_92	1082_0123456_2	596_123456_14	313_123456_1	190_012456_2	192_02456_42	114_0123456_326	89_02456_1	274_0123456_1	394_0123456_1	82_0123456_1	1173_0123456_178	85_0123456_1	524_012345_107	1520_0123456_160	368_12456_333	361_02456_1	381_02456_1	27_0123456_1	386_023456_1	387_0123456_60	389_0123456_73	842_0123456_8	33_0123456_44	32_0123456_1	37_0123456_31
216_0123456_1	1149_0123456_201	766_23456_2	24_0123456_1	25_0123456_1	26_0123456_189	691_12345_6	1075_02456_31	344_123456_1	939_0123456_329	4_03456_1	933_012345_58	8_0123456_1	282_13456_1	935_0123456_1	716_013456_1	262_012345_1	891_012345_2	125_0123456_1	242_0123456_1	58_0123456_764	57_12456_1	50_0123456_1	1411_12456_75	1082_0123456_2	596_123456_13	313_123456_1	190_012456_2	192_02456_36	114_0123456_319	89_02456_1	274_0123456_1	394_0123456_1	82_0123456_1	1173_0123456_200	85_0123456_1	524_012345_102	27_0123456_1	1520_0123456_159	368_12456_308	361_02456_1	381_02456_1	246_0123456_1	386_023456_1	387_0123456_65	389_0123456_74	842_0123456_10	33_0123456_52	32_0123456_1	37_0123456_27
216_0123456_1	1149_0123456_244	766_23456_2	24_0123456_1	26_0123456_184	691_12345_6	1075_02456_34	344_123456_1	939_0123456_366	4_03456_1	933_012345_50	8_0123456_1	282_13456_1	716_013456_1	262_012345_1	891_012345_1	125_0123456_1	242_0123456_1	58_0123456_778	57_12456_1	50_0123456_1	1411_12456_79	1082_0123456_1	596_123456_9	313_123456_1	190_012456_2	192_02456_25	114_0123456_325	89_02456_1	274_0123456_1	394_0123456_1	82_0123456_1	1173_0123456_212	85_0123456_1	524_012345_86	27_0123456_1	1520_0123456_162	368_12456_289	361_02456_1	381_02456_1	246_0123456_1	386_023456_1	387_0123456_67	389_0123456_94	842_0123456_6	33_0123456_51	32_0123456_1	37_0123456_28	1242_02456_6	1531_012345_45
1227_0123456_31	216_0123456_1	153_12345_24	1075_02456_32	1082_0123456_1	156_0123456_49	313_123456_1	337_12456_1	1149_0123456_250	190_012456_2	631_0123456_1	192_02456_25	114_0123456_312	89_02456_1	274_0123456_1	394_0123456_1	252_0134_10	205_0123456_152	32_0123456_1	172_123456_10	171_0123456_1	600_0123456_1	24_0123456_1	524_012345_71	26_0123456_173	691_12345_5	344_123456_1	47_123456_1	82_0123456_1	596_123456_7	42_02456_1	1053_0123456_1	40_012456_1	1447_0123456_104	939_0123456_387	74_0123456_1	1520_0123456_151	4_03456_1	368_12456_247	509_0123456_188	933_012345_50	8_0123456_1	1290_0123456_14	282_13456_1	361_02456_1	1176_0123456_34	632_13456_42	336_123456_1	1173_0123456_262	43_123456_1
1227_0123456_40	216_0123456_1	153_12345_21	1075_02456_39	1082_0123456_1	156_0123456_49	313_123456_1	337_12456_1	1149_0123456_236	190_012456_2	631_0123456_1	192_02456_23	114_0123456_288	89_02456_1	274_0123456_1	394_0123456_1	252_0134_9	205_0123456_188	32_0123456_1	172_123456_9	171_0123456_1	600_0123456_1	24_0123456_1	524_012345_53	26_0123456_169	691_12345_5	344_123456_1	47_123456_1	82_0123456_1	596_123456_9	42_02456_1	1053_0123456_1	40_012456_1	1447_0123456_107	939_0123456_373	74_0123456_1	1520_0123456_135	4_03456_1	368_12456_202	509_0123456_177	933_012345_59	8_0123456_1	1290_0123456_4	282_13456_1	361_02456_1	1176_0123456_33	632_13456_37	336_123456_1	1173_0123456_362	43_123456_1
1227_0123456_46	216_0123456_1	153_12345_17	1075_02456_45	1082_0123456_1	156_0123456_44	313_123456_1	337_12456_1	1149_0123456_218	190_012456_2	631_0123456_1	192_02456_24	114_0123456_281	89_02456_1	274_0123456_1	394_0123456_1	252_0134_7	205_0123456_252	32_0123456_1	172_123456_9	171_0123456_1	600_0123456_1	24_0123456_1	524_012345_43	26_0123456_157	691_12345_4	344_123456_1	47_123456_1	82_0123456_1	596_123456_9	42_02456_1	1053_0123456_1	40_012456_1	1447_0123456_120	939_0123456_346	74_0123456_1	1520_0123456_142	4_03456_1	368_12456_147	509_0123456_172	933_012345_66	8_0123456_1	1290_0123456_4	282_13456_1	361_02456_1	1176_0123456_26	632_13456_35	336_123456_1	1173_0123456_467	43_123456_1
1227_0123456_56	216_0123456_1	153_12345_11	1075_02456_53	1082_0123456_1	156_0123456_40	313_123456_1	337_12456_1	1149_0123456_214	190_012456_2	631_0123456_1	192_02456_22	114_0123456_257	89_02456_1	274_0123456_1	394_0123456_1	252_0134_7	205_0123456_230	32_0123456_1	172_123456_8	171_0123456_1	600_0123456_1	24_0123456_1	524_012345_38	26_0123456_161	691_12345_2	344_123456_1	47_123456_1	82_0123456_1	596_123456_9	42_02456_1	1053_0123456_1	40_012456_1	1447_0123456_131	939_0123456_294	74_0123456_1	1520_0123456_140	4_03456_1	368_12456_112	509_0123456_171	933_012345_58	8_0123456_1	1290_0123456_2	282_13456_1	361_02456_1	1176_0123456_18	632_13456_30	336_123456_1	1173_0123456_537	43_123456_1
1227_0123456_58	216_0123456_1	153_12345_10	1075_02456_60	1082_0123456_1	156_0123456_40	313_123456_1	337_12456_1	1149_0123456_216	190_012456_2	631_0123456_1	192_02456_22	114_0123456_246	89_02456_1	274_0123456_1	394_0123456_1	252_0134_8	205_0123456_206	32_0123456_1	172_123456_7	171_0123456_1	600_0123456_1	24_0123456_1	524_012345_35	26_0123456_161	691_12345_2	344_123456_1	47_123456_1	82_0123456_1	596_123456_10	42_02456_1	1053_0123456_1	40_012456_1	1447_0123456_137	939_0123456_271	1520_0123456_138	4_03456_1	368_12456_95	509_0123456_175	933_012345_44	8_0123456_1	282_13456_1	361_02456_1	1176_0123456_12	632_13456_27	336_123456_1	1173_0123456_604	43_123456_1	208_012345_57	1357_012345_1
1227_0123456_52	216_0123456_1	153_12345_13	1082_0123456_1	156_0123456_40	337_12456_1	1149_0123456_229	190_012456_2	631_0123456_1	192_02456_18	114_0123456_249	89_02456_1	274_0123456_1	394_0123456_1	252_0134_7	205_0123456_160	32_0123456_1	596_123456_9	172_123456_5	171_0123456_1	85_0123456_1	24_0123456_1	524_012345_30	26_0123456_178	27_0123456_1	344_123456_1	82_0123456_1	1075_02456_68	42_02456_1	40_012456_1	1447_0123456_148	939_0123456_279	1520_0123456_136	4_03456_1	368_12456_76	509_0123456_175	933_012345_23	8_0123456_1	282_13456_1	361_02456_1	1176_0123456_9	632_13456_27	1173_0123456_667	208_012345_57	1357_012345_1	566_0123456_267	550_0123456_26	262_012345_1	1053_0123456_1	73_0123456_1
1227_0123456_50	216_0123456_1	153_12345_20	1082_0123456_1	156_0123456_44	337_12456_1	1149_0123456_228	190_012456_2	631_0123456_1	192_02456_16	114_0123456_278	89_02456_1	274_0123456_1	394_0123456_1	252_0134_6	205_0123456_106	32_0123456_1	596_123456_4	172_123456_4	171_0123456_1	85_0123456_1	24_0123456_1	524_012345_33	26_0123456_187	27_0123456_1	344_123456_1	82_0123456_1	1075_02456_75	42_02456_1	40_012456_1	1447_0123456_176	939_0123456_314	1520_0123456_130	4_03456_1	368_12456_54	509_0123456_184	933_012345_22	8_0123456_1	282_13456_1	361_02456_1	1176_0123456_7	632_13456_25	1173_0123456_710	208_012345_50	1357_012345_1	566_0123456_268	550_0123456_35	262_012345_1	1053_0123456_1	73_0123456_1
1227_0123456_37	216_0123456_1	153_12345_20	1082_0123456_1	156_0123456_41	337_12456_1	1149_0123456_247	190_012456_1	631_0123456_1	192_02456_22	114_0123456_299	89_02456_1	274_0123456_1	394_0123456_1	252_0134_5	205_0123456_69	32_0123456_1	596_123456_2	172_123456_4	171_0123456_1	85_0123456_1	24_0123456_1	524_012345_27	26_0123456_204	27_0123456_1	344_123456_1	82_0123456_1	1075_02456_78	42_02456_1	40_012456_1	1447_0123456_176	939_0123456_331	1520_0123456_124	4_03456_1	368_12456_34	509_0123456_183	933_012345_21	8_0123456_1	282_13456_1	361_02456_1	1176_0123456_7	632_13456_23	1173_0123456_730	208_012345_37	1357_012345_1	566_0123456_298	550_0123456_43	262_012345_1	1053_0123456_1	73_0123456_1
1227_0123456_56	216_0123456_1	153_12345_19	1082_0123456_1	156_0123456_47	337_12456_1	1149_0123456_229	190_012456_1	631_0123456_1	192_02456_28	114_0123456_290	89_02456_1	274_0123456_1	394_0123456_1	252_0134_5	205_0123456_42	596_123456_2	172_123456_3	171_0123456_1	85_0123456_1	24_0123456_1	524_012345_20	26_0123456_218	27_0123456_1	344_123456_1	82_0123456_1	1075_02456_90	42_02456_1	40_012456_1	1447_0123456_155	939_0123456_350	1520_0123456_119	4_03456_1	368_12456_25	509_0123456_165	933_012345_24	8_0123456_1	282_13456_1	361_02456_1	1176_0123456_7	632_13456_20	1173_0123456_707	208_012345_31	1357_012345_1	566_0123456_352	550_0123456_45	262_012345_1	1053_0123456_1	73_0123456_1	125_0123456_1
1227_0123456_33	216_0123456_1	153_12345_16	1082_0123456_1	156_0123456_49	337_12456_1	1149_0123456_222	190_012456_1	631_0123456_1	192_02456_30	114_0123456_269	89_02456_1	274_0123456_1	394_0123456_1	252_0134_5	205_0123456_32	596_123456_2	172_123456_1	171_0123456_1	85_0123456_1	24_0123456_1	524_012345_14	26_0123456_245	27_0123456_1	344_123456_1	82_0123456_1	1075_02456_96	42_02456_1	40_012456_1	1447_0123456_158	939_0123456_354	1520_0123456_120	4_03456_1	368_12456_19	509_0123456_156	933_012345_22	8_0123456_1	282_13456_1	361_02456_1	1176_0123456_5	632_13456_18	1173_0123456_724	208_012345_35	1357_012345_1	566_0123456_397	550_0123456_58	262_012345_1	1053_0123456_1	73_0123456_1	125_0123456_1
1227_0123456_30	216_0123456_1	153_12345_14	1082_0123456_1	156_0123456_44	337_12456_1	1149_0123456_219	190_012456_1	631_0123456_1	192_02456_30	114_0123456_229	89_02456_1	274_0123456_1	394_0123456_1	252_0134_5	205_0123456_22	596_123456_4	172_123456_1	171_0123456_1	85_0123456_1	24_0123456_1	524_012345_10	26_0123456_301	27_0123456_1	344_123456_1	82_0123456_1	1075_02456_111	42_02456_1	40_012456_1	1447_0123456_157	939_0123456_356	1520_0123456_114	4_03456_1	368_12456_16	509_0123456_132	933_012345_12	8_0123456_1	282_13456_1	361_02456_1	1176_0123456_4	632_13456_20	1173_0123456_741	208_012345_40	1357_012345_1	566_0123456_396	550_0123456_63	262_012345_1	1053_0123456_1	73_0123456_1	125_0123456_1
1227_0123456_32	216_0123456_1	153_12345_10	156_0123456_46	337_12456_1	1149_0123456_218	190_012456_1	631_0123456_1	192_02456_32	114_0123456_239	89_02456_1	274_0123456_1	394_0123456_1	252_0134_6	205_0123456_13	596_123456_4	172_123456_1	171_0123456_1	85_0123456_1	524_012345_6	26_0123456_345	27_0123456_1	344_123456_1	82_0123456_1	1075_02456_117	40_012456_1	1447_0123456_159	939_0123456_332	1520_0123456_110	4_03456_1	368_12456_13	509_0123456_115	933_012345_7	8_0123456_1	282_13456_1	1176_0123456_3	632_13456_20	1173_0123456_788	208_012345_43	1357_012345_1	566_0123456_375	550_0123456_83	262_012345_1	1053_0123456_1	73_0123456_1	387_0123456_52	389_0123456_86	222_0123456_539	242_0123456_1	58_0123456_630
1227_0123456_37	216_0123456_1	153_12345_8	156_0123456_45	337_12456_1	1149_0123456_228	190_012456_1	631_0123456_1	192_02456_31	114_0123456_241	89_02456_1	274_0123456_1	394_0123456_1	252_0134_4	205_0123456_10	596_123456_5	172_123456_2	171_0123456_1	85_0123456_1	524_012345_2	26_0123456_373	27_0123456_1	344_123456_1	82_0123456_1	1075_02456_131	40_012456_1	1447_0123456_149	939_0123456_303	1520_0123456_106	4_03456_1	368_12456_7	509_0123456_105	933_012345_3	8_0123456_1	282_13456_1	1176_0123456_2	632_13456_17	1173_0123456_827	208_012345_39	1357_012345_1	566_0123456_320	550_0123456_99	262_012345_1	1053_0123456_1	73_0123456_1	387_0123456_42	389_0123456_105	222_0123456_526	242_0123456_1	58_0123456_649
1227_0123456_42	216_0123456_1	153_12345_8	156_0123456_45	337_12456_1	1149_0123456_234	550_0123456_110	631_0123456_1	192_02456_25	114_0123456_266	89_02456_1	274_0123456_1	394_0123456_1	252_0134_4	205_0123456_6	596_123456_6	172_123456_2	171_0123456_1	85_0123456_1	524_012345_2	26_0123456_362	27_0123456_1	344_123456_1	82_0123456_1	1075_02456_142	1447_0123456_153	939_0123456_281	1520_0123456_111	4_03456_1	368_12456_5	509_0123456_104	933_012345_3	8_0123456_1	282_13456_1	1176_0123456_2	632_13456_15	1173_0123456_808	208_012345_36	1357_012345_1	566_0123456_296	262_012345_1	1053_0123456_1	73_0123456_1	387_0123456_46	389_0123456_130	222_0123456_522	242_0123456_1	58_0123456_683	17_0123456_1	381_02456_1
1227_0123456_28	216_0123456_1	153_12345_4	156_0123456_44	337_12456_1	1149_0123456_233	550_0123456_123	631_0123456_1	192_02456_20	114_0123456_298	89_02456_1	274_0123456_1	394_0123456_1	252_0134_4	205_0123456_2	596_123456_5	172_123456_1	171_0123456_1	85_0123456_1	524_012345_1	26_0123456_349	27_0123456_1	344_123456_1	82_0123456_1	1075_02456_152	1447_0123456_153	939_0123456_272	1520_0123456_125	4_03456_1	368_12456_5	509_0123456_109	933_012345_1	8_0123456_1	282_13456_1	1176_0123456_1	632_13456_10	1173_0123456_816	208_012345_32	1357_012345_1	566_0123456_286	262_012345_1	1053_0123456_1	73_0123456_1	387_0123456_42	389_0123456_132	222_0123456_535	242_0123456_1	58_0123456_715	17_0123456_1	381_02456_1
1227_0123456_35	216_0123456_1	153_12345_3	156_0123456_49	337_12456_1	1149_0123456_239	550_0123456_121	631_0123456_1	192_02456_17	114_0123456_285	89_02456_1	274_0123456_1	394_0123456_1	252_0134_2	596_123456_6	172_123456_1	171_0123456_1	85_0123456_1	344_123456_1	26_0123456_317	27_0123456_1	82_0123456_1	1075_02456_144	1447_0123456_141	939_0123456_279	1520_0123456_136	4_03456_1	368_12456_3	509_0123456_118	933_012345_1	8_0123456_1	282_13456_1	1176_0123456_2	632_13456_7	1173_0123456_793	208_012345_32	1357_012345_1	566_0123456_291	381_02456_1	1053_0123456_1	73_0123456_1	387_0123456_45	389_0123456_150	222_0123456_572	242_0123456_1	58_0123456_742	17_0123456_1	33_0123456_1	32_0123456_1	863_123456_2
1227_0123456_37	216_0123456_1	153_12345_2	156_0123456_49	337_12456_1	1149_0123456_241	550_0123456_115	631_0123456_1	192_02456_18	114_0123456_283	89_02456_1	274_0123456_1	394_0123456_1	252_0134_2	596_123456_11	172_123456_1	171_0123456_1	85_0123456_1	344_123456_1	26_0123456_307	27_0123456_1	82_0123456_1	1075_02456_146	1447_0123456_137	939_0123456_299	1520_0123456_138	4_03456_1	368_12456_2	509_0123456_112	933_012345_1	8_0123456_1	282_13456_1	1176_0123456_1	632_13456_7	1173_0123456_768	208_012345_35	1357_012345_1	566_0123456_303	381_02456_1	1053_0123456_1	73_0123456_1	387_0123456_48	389_0123456_164	222_0123456_571	242_0123456_1	58_0123456_746	17_0123456_1	33_0123456_1	32_0123456_1	863_123456_2
1227_0123456_40	216_0123456_1	153_12345_3	156_0123456_40	337_12456_1	1149_0123456_233	550_0123456_108	631_0123456_1	192_02456_19	114_0123456_314	89_02456_1	274_0123456_1	394_0123456_1	252_0134_2	596_123456_15	172_123456_1	171_0123456_1	85_0123456_1	344_123456_1	26_0123456_286	27_0123456_1	82_0123456_1	1075_02456_153	1447_0123456_125	939_0123456_336	1520_0123456_131	4_03456_1	368_12456_1	509_0123456_117	933_012345_1	8_0123456_1	282_13456_1	1176_0123456_1	632_13456_5	1173_0123456_755	208_012345_33	1357_012345_1	566_0123456_339	381_02456_1	1053_0123456_1	73_0123456_1	387_0123456_50	389_0123456_145	222_0123456_604	242_0123456_1	58_0123456_735	17_0123456_1	33_0123456_1	32_0123456_1	863_123456_2
1227_0123456_40	216_0123456_1	153_12345_2	156_0123456_46	337_12456_1	1149_0123456_224	550_0123456_111	631_0123456_1	192_02456_15	114_0123456_320	89_02456_1	274_0123456_1	394_0123456_1	252_0134_2	596_123456_21	172_123456_1	171_0123456_1	85_0123456_1	344_123456_1	26_0123456_283	27_0123456_1	82_0123456_1	1075_02456_165	1447_0123456_121	939_0123456_354	1520_0123456_130	4_03456_1	368_12456_1	509_0123456_103	933_012345_1	8_0123456_1	282_13456_1	1176_0123456_1	632_13456_5	1173_0123456_724	208_012345_32	1357_012345_1	566_0123456_368	381_02456_1	1053_0123456_1	73_0123456_1	387_0123456_46	389_0123456_144	222_0123456_630	242_0123456_1	58_0123456_724	17_0123456_1	33_0123456_1	32_0123456_1	57_12456_1
1227_0123456_57	216_0123456_1	153_12345_3	156_0123456_46	337_12456_1	1149_0123456_205	550_0123456_105	192_02456_13	114_0123456_334	89_02456_1	394_0123456_1	252_0134_2	596_123456_20	172_123456_1	171_0123456_1	85_0123456_1	344_123456_1	26_0123456_283	27_0123456_1	82_0123456_1	1075_02456_166	1447_0123456_108	939_0123456_338	1520_0123456_130	4_03456_1	368_12456_1	509_0123456_91	8_0123456_1	282_13456_1	631_0123456_1	632_13456_5	1173_0123456_720	208_012345_33	1357_012345_1	566_0123456_373	381_02456_1	1053_0123456_1	73_0123456_1	387_0123456_46	389_0123456_124	222_0123456_618	242_0123456_1	58_0123456_759	17_0123456_1	33_0123456_1	32_0123456_1	57_12456_1	37_0123456_1	19_0123456_1	246_0123456_1
1227_0123456_60	216_0123456_1	153_12345_2	156_0123456_44	337_12456_1	1149_0123456_194	550_0123456_83	192_02456_11	114_0123456_348	89_02456_1	394_0123456_1	252_0134_2	596_123456_25	172_123456_1	171_0123456_1	85_0123456_1	344_123456_1	26_0123456_284	27_0123456_1	82_0123456_1	1075_02456_174	1447_0123456_97	939_0123456_316	1520_0123456_131	4_03456_1	368_12456_1	509_0123456_84	8_0123456_1	282_13456_1	631_0123456_1	632_13456_7	1173_0123456_709	208_012345_38	1357_012345_1	566_0123456_354	381_02456_1	1053_0123456_1	73_0123456_1	387_0123456_62	389_0123456_124	222_0123456_577	242_0123456_1	58_0123456_705	19_0123456_1	32_0123456_1	57_12456_1	37_0123456_1	246_0123456_1	353_0123456_366	1531_012345_18
1227_0123456_49	216_0123456_1	153_12345_2	156_0123456_49	337_12456_1	1149_0123456_180	550_0123456_83	192_02456_10	114_0123456_359	89_02456_1	394_0123456_1	252_0134_2	596_123456_30	172_123456_1	171_0123456_1	85_0123456_1	344_123456_1	26_0123456_300	27_0123456_1	82_0123456_1	1075_02456_185	1447_0123456_111	939_0123456_281	1520_0123456_117	4_03456_1	368_12456_1	509_0123456_77	8_0123456_1	282_13456_1	631_0123456_1	632_13456_5	1173_0123456_701	208_012345_47	1357_012345_1	566_0123456_302	381_02456_1	1053_0123456_1	73_0123456_1	387_0123456_66	389_0123456_131	222_0123456_527	242_0123456_1	58_0123456_650	19_0123456_1	32_0123456_1	57_12456_1	37_0123456_1	246_0123456_1	353_0123456_385	1531_012345_14
1227_0123456_44	216_0123456_1	153_12345_4	156_0123456_53	337_12456_1	1149_0123456_193	550_0123456_89	192_02456_8	114_0123456_340	89_02456_1	394_0123456_1	252_0134_2	596_123456_38	172_123456_1	171_0123456_1	85_0123456_1	344_123456_1	26_0123456_335	27_0123456_1	82_0123456_1	1075_02456_195	1447_0123456_116	939_0123456_246	1520_0123456_110	4_03456_1	509_0123456_76	8_0123456_1	282_13456_1	631_0123456_1	632_13456_8	1173_0123456_672	208_012345_52	1357_012345_1	566_0123456_252	381_02456_1	1053_0123456_1	73_0123456_1	387_0123456_67	389_0123456_127	222_0123456_527	242_0123456_1	58_0123456_655	19_0123456_1	32_0123456_1	57_12456_1	37_0123456_1	246_0123456_1	353_0123456_391	1531_012345_9	1008_0123456_1
1227_0123456_50	216_0123456_1	153_12345_5	156_0123456_60	337_12456_1	1149_0123456_215	550_0123456_110	192_02456_6	114_0123456_315	89_02456_1	394_0123456_1	252_0134_2	596_123456_55	172_123456_1	171_0123456_1	85_0123456_1	344_123456_1	26_0123456_341	27_0123456_1	82_0123456_1	1075_02456_196	1447_0123456_112	939_0123456_213	1520_0123456_106	4_03456_1	509_0123456_81	8_0123456_1	282_13456_1	631_0123456_1	632_13456_7	1173_0123456_678	208_012345_54	1357_012345_1	566_0123456_199	381_02456_1	1053_0123456_1	73_0123456_1	387_0123456_60	389_0123456_129	222_0123456_543	242_0123456_1	58_0123456_638	19_0123456_1	32_0123456_1	57_12456_1	37_0123456_1	246_0123456_1	353_0123456_383	1531_012345_8	1008_0123456_1
1227_0123456_49	216_0123456_1	153_12345_5	156_0123456_70	337_12456_1	1149_0123456_229	550_0123456_138	192_02456_4	114_0123456_312	89_02456_1	394_0123456_1	252_0134_1	596_123456_52	171_0123456_1	85_0123456_1	344_123456_1	26_0123456_363	27_0123456_1	82_0123456_1	1075_02456_182	1447_0123456_93	939_0123456_220	1520_0123456_98	4_03456_1	509_0123456_96	8_0123456_1	282_13456_1	631_0123456_1	632_13456_6	1173_0123456_608	208_012345_64	1357_012345_1	566_0123456_170	381_02456_1	1053_0123456_1	73_0123456_1	387_0123456_60	389_0123456_120	222_0123456_560	242_0123456_1	58_0123456_669	19_0123456_1	32_0123456_1	57_12456_1	37_0123456_1	246_0123456_1	353_0123456_397	1531_012345_5	1008_0123456_1	1411_12456_92
1227_0123456_49	216_0123456_1	153_12345_6	1075_02456_186	156_0123456_72	337_12456_1	1149_0123456_210	550_0123456_168	192_02456_4	114_0123456_302	89_02456_1	394_0123456_1	252_0134_2	171_0123456_1	85_0123456_1	344_123456_1	26_0123456_385	27_0123456_1	82_0123456_1	596_123456_46	1447_0123456_98	939_0123456_266	1520_0123456_92	4_03456_1	509_0123456_109	8_0123456_1	282_13456_1	631_0123456_1	632_13456_5	1173_0123456_579	208_012345_61	1357_012345_1	566_0123456_142	381_02456_1	1053_0123456_1	73_0123456_1	387_0123456_51	389_0123456_112	222_0123456_573	242_0123456_1	58_0123456_710	19_0123456_1	32_0123456_1	57_12456_1	37_0123456_1	246_0123456_1	353_0123456_373	1531_012345_5	1008_0123456_1	1411_12456_104
1227_0123456_62	216_0123456_1	153_12345_6	1075_02456_186	156_0123456_76	337_12456_1	1149_0123456_204	550_0123456_182	192_02456_2	114_0123456_301	89_02456_1	394_0123456_1	252_0134_3	171_0123456_1	85_0123456_1	344_123456_1	26_0123456_372	27_0123456_1	82_0123456_1	596_123456_37	1447_0123456_115	939_0123456_326	1520_0123456_88	4_03456_1	509_0123456_118	8_0123456_1	282_13456_1	631_0123456_1	632_13456_3	1173_0123456_585	208_012345_57	1357_012345_1	566_0123456_136	381_02456_1	1053_0123456_1	73_0123456_1	387_0123456_45	389_0123456_102	222_0123456_549	242_0123456_1	58_0123456_746	19_0123456_1	32_0123456_1	57_12456_1	37_0123456_1	246_0123456_1	353_0123456_364	1531_012345_5	1008_0123456_1	1411_12456_120
1227_0123456_67	216_0123456_1	153_12345_6	1075_02456_170	156_0123456_75	337_12456_1	1149_0123456_200	550_0123456_182	192_02456_2	114_0123456_293	89_02456_1	394_0123456_1	252_0134_3	171_0123456_1	85_0123456_1	344_123456_1	26_0123456_373	27_0123456_1	82_0123456_1	596_123456_33	1447_0123456_120	939_0123456_387	1520_0123456_85	4_03456_1	509_0123456_110	8_0123456_1	282_13456_1	631_0123456_1	632_13456_3	1173_0123456_636	208_012345_53	1357_012345_1	566_0123456_153	381_02456_1	1053_0123456_1	73_0123456_1	387_0123456_43	389_0123456_93	222_0123456_530	242_0123456_1	58_0123456_723	19_0123456_1	32_0123456_1	57_12456_1	37_0123456_1	246_0123456_1	353_0123456_365	1531_012345_2	1008_0123456_1	1411_12456_141
1227_0123456_62	216_0123456_1	153_12345_5	1075_02456_158	156_0123456_71	337_12456_1	1149_0123456_205	550_0123456_162	192_02456_2	114_0123456_313	89_02456_1	394_0123456_1	252_0134_3	171_0123456_1	85_0123456_1	344_123456_1	26_0123456_383	1053_0123456_1	82_0123456_1	596_123456_22	1447_0123456_135	939_0123456_397	1520_0123456_87	4_03456_1	509_0123456_125	8_0123456_1	282_13456_1	631_0123456_1	632_13456_2	1173_0123456_652	208_012345_43	566_0123456_185	381_02456_1	246_0123456_1	73_0123456_1	387_0123456_41	389_0123456_100	222_0123456_520	242_0123456_1	58_0123456_689	19_0123456_1	32_0123456_1	57_12456_1	37_0123456_1	353_0123456_364	1008_0123456_1	1411_12456_177
1227_0123456_57	216_0123456_1	153_12345_4	1075_02456_141	156_0123456_64	337_12456_1	1149_0123456_211	550_0123456_137	192_02456_1	114_0123456_333	89_02456_1	394_0123456_1	252_0134_3	171_0123456_1	85_0123456_1	344_123456_1	26_0123456_394	1053_0123456_1	82_0123456_1	596_123456_23	1447_0123456_147	939_0123456_361	1520_0123456_86	4_03456_1	509_0123456_115	8_0123456_1	282_13456_1	631_0123456_1	632_13456_1	1173_0123456_606	208_012345_47	566_0123456_207	381_02456_1	246_0123456_1	73_0123456_1	387_0123456_40	389_0123456_117	222_0123456_507	242_0123456_1	58_0123456_681	19_0123456_1	32_0123456_1	57_12456_1	37_0123456_1	353_0123456_368	1008_0123456_1	1411_12456_200
1227_0123456_48	216_0123456_1	153_12345_3	1075_02456_132	156_0123456_63	337_12456_1	1149_0123456_205	550_0123456_150	114_0123456_361	89_02456_1	394_0123456_1	252_0134_3	171_0123456_1	85_0123456_1	344_123456_1	26_0123456_432	1053_0123456_1	82_0123456_1	596_123456_24	1447_0123456_151	939_0123456_298	1520_0123456_78	4_03456_1	509_0123456_106	8_0123456_1	282_13456_1	631_0123456_1	632_13456_1	1173_0123456_532	208_012345_43	566_0123456_214	381_02456_1	246_0123456_1	73_0123456_1	387_0123456_37	389_0123456_114	222_0123456_496	242_0123456_1	58_0123456_702	19_0123456_1	32_0123456_1	57_12456_1	37_0123456_1	353_0123456_358	1008_0123456_1	1411_12456_243
1227_0123456_56	216_0123456_1	153_12345_2	1075_02456_118	156_0123456_58	337_12456_1	1149_0123456_228	550_0123456_138	114_0123456_386	89_02456_1	394_0123456_1	252_0134_2	171_0123456_1	85_0123456_1	344_123456_1	26_0123456_465	1053_0123456_1	82_0123456_1	596_123456_22	1447_0123456_147	939_0123456_221	1520_0123456_72	509_0123456_97	8_0123456_1	631_0123456_1	1173_0123456_491	208_012345_42	566_0123456_203	381_02456_1	246_0123456_1	73_0123456_1	387_0123456_45	389_0123456_100	222_0123456_505	242_0123456_1	58_0123456_703	19_0123456_1	32_0123456_1	57_12456_1	37_0123456_1	353_0123456_337	1008_0123456_1	1411_12456_259
1227_0123456_53	216_0123456_1	1075_02456_89	156_0123456_49	337_12456_1	1149_0123456_248	550_0123456_132	114_0123456_410	89_02456_1	394_0123456_1	252_0134_2	171_0123456_1	85_0123456_1	344_123456_1	26_0123456_471	1053_0123456_1	82_0123456_1	596_123456_24	1447_0123456_150	939_0123456_173	1520_0123456_85	509_0123456_99	8_0123456_1	631_0123456_1	1173_0123456_461	208_012345_38	566_0123456_181	381_02456_1	246_0123456_1	73_0123456_1	387_0123456_48	389_0123456_98	222_0123456_501	242_0123456_1	58_0123456_689	19_0123456_1	32_0123456_1	57_12456_1	37_0123456_1	353_0123456_322	1008_0123456_1	1411_12456_292
1227_0123456_38	216_0123456_1	1075_02456_71	156_0123456_44	337_12456_1	1149_0123456_254	550_0123456_129	114_0123456_387	89_02456_1	394_0123456_1	252_0134_3	171_0123456_1	85_0123456_1	344_123456_1	26_0123456_477	1053_0123456_1	82_0123456_1	596_123456_29	1447_0123456_163	939_0123456_145	1520_0123456_78	509_0123456_118	8_0123456_1	631_0123456_1	1173_0123456_442	208_012345_35	566_0123456_159	381_02456_1	246_0123456_1	73_0123456_1	387_0123456_55	389_0123456_110	222_0123456_495	242_0123456_1	58_0123456_690	19_0123456_1	32_0123456_1	57_12456_1	37_0123456_1	353_0123456_297	1008_0123456_1	1411_12456_330
1227_0123456_37	216_0123456_1	1075_02456_57	156_0123456_43	337_12456_1	1149_0123456_250	550_0123456_139	114_0123456_361	89_02456_1	394_0123456_1	252_0134_3	171_0123456_1	85_0123456_1	344_123456_1	26_0123456_488	1053_0123456_1	82_0123456_1	596_123456_32	1447_0123456_172	939_0123456_140	1520_0123456_84	509_0123456_121	8_0123456_1	631_0123456_1	1173_0123456_408	208_012345_32	566_0123456_154	381_02456_1	246_0123456_1	73_0123456_1	387_0123456_57	389_0123456_124	222_0123456_507	242_0123456_1	58_0123456_720	19_0123456_1	32_0123456_1	57_12456_1	37_0123456_1	353_0123456_281	1008_0123456_1	1411_12456_345
1227_0123456_45	216_0123456_1	156_0123456_41	337_12456_1	1149_0123456_239	550_0123456_166	114_0123456_334	89_02456_1	394_0123456_1	252_0134_3	596_123456_37	171_0123456_1	85_0123456_1	344_123456_1	26_0123456_475	1053_0123456_1	82_0123456_1	1075_02456_40	1447_0123456_156	939_0123456_134	1520_0123456_83	509_0123456_123	8_0123456_1	631_0123456_1	1173_0123456_411	208_012345_29	566_0123456_132	381_02456_1	246_0123456_1	73_0123456_1	387_0123456_70	389_0123456_131	222_0123456_586	242_0123456_1	58_0123456_767	19_0123456_1	32_0123456_1	57_12456_1	37_0123456_1	353_0123456_276	1008_0123456_1	1411_12456_362
1227_0123456_40	216_0123456_1	156_0123456_35	337_12456_1	1149_0123456_251	550_0123456_167	114_0123456_308	89_02456_1	394_0123456_1	252_0134_5	596_123456_39	171_0123456_1	85_0123456_1	344_123456_1	26_0123456_463	1053_0123456_1	82_0123456_1	1075_02456_24	1447_0123456_147	939_0123456_142	1520_0123456_76	509_0123456_130	8_0123456_1	631_0123456_1	1173_0123456_411	208_012345_28	566_0123456_120	381_02456_1	246_0123456_1	73_0123456_1	387_0123456_75	389_0123456_122	222_0123456_651	242_0123456_1	58_0123456_843	19_0123456_1	32_0123456_1	57_12456_1	37_0123456_1	353_0123456_289	1008_0123456_1	1411_12456_383
1227_0123456_55	216_0123456_1	156_0123456_27	337_12456_1	1149_0123456_256	550_0123456_161	114_0123456_304	89_02456_1	394_0123456_1	252_0134_6	596_123456_40	171_0123456_1	85_0123456_1	344_123456_1	26_0123456_468	1053_0123456_1	82_0123456_1	1075_02456_11	1447_0123456_159	939_0123456_167	1520_0123456_72	509_0123456_138	8_0123456_1	631_0123456_1	1173_0123456_401	208_012345_34	566_0123456_117	381_02456_1	246_0123456_1	73_0123456_1	387_0123456_78	389_0123456_110	222_0123456_686	242_0123456_1	58_0123456_868	19_0123456_1	32_0123456_1	57_12456_1	37_0123456_1	353_0123456_301	1008_0123456_1	1411_12456_397
1227_0123456_70	216_0123456_1	156_0123456_18	337_12456_1	1149_0123456_252	550_0123456_146	114_0123456_289	89_02456_1	394_0123456_1	252_0134_5	596_123456_33	171_0123456_1	85_0123456_1	344_123456_1	26_0123456_507	1053_0123456_1	82_0123456_1	1075_02456_4	1447_0123456_160	939_0123456_192	1520_0123456_78	509_0123456_127	8_0123456_1	631_0123456_1	1173_0123456_394	208_012345_32	566_0123456_109	381_02456_1	246_0123456_1	73_0123456_1	387_0123456_77	389_0123456_102	222_0123456_701	242_0123456_1	58_0123456_974	19_0123456_1	32_0123456_1	57_12456_1	37_0123456_1	353_0123456_266	1008_0123456_1	1411_12456_416
1227_0123456_68	216_0123456_1	156_0123456_13	337_12456_1	1149_0123456_251	550_0123456_144	114_0123456_319	89_02456_1	394_0123456_1	252_0134_4	596_123456_28	171_0123456_1	85_0123456_1	344_123456_1	26_0123456_527	1053_0123456_1	82_0123456_1	1075_02456_2	1447_0123456_167	939_0123456_201	1520_0123456_93	509_0123456_119	8_0123456_1	631_0123456_1	1173_0123456_395	208_012345_32	566_0123456_95	381_02456_1	246_0123456_1	73_0123456_1	387_0123456_78	389_0123456_98	222_0123456_715	242_0123456_1	58_0123456_985	19_0123456_1	32_0123456_1	57_12456_1	37_0123456_1	353_0123456_259	1008_0123456_1	1411_12456_409
1227_0123456_52	216_0123456_1	156_0123456_7	337_12456_1	1149_0123456_249	550_0123456_132	114_0123456_349	89_02456_1	394_0123456_1	252_0134_3	596_123456_24	171_0123456_1	85_0123456_1	344_123456_1	26_0123456_549	1053_0123456_1	82_0123456_1	1075_02456_2	1447_0123456_197	939_0123456_191	1520_0123456_111	509_0123456_108	8_0123456_1	631_0123456_1	1173_0123456_406	208_012345_28	566_0123456_86	381_02456_1	246_0123456_1	73_0123456_1	387_0123456_72	389_0123456_97	222_0123456_734	242_0123456_1	58_0123456_945	19_0123456_1	32_0123456_1	57_12456_1	37_0123456_1	353_0123456_250	1008_0123456_1	1411_12456_398
1227_0123456_55	216_0123456_1	1075_02456_1	156_0123456_5	337_12456_1	1149_0123456_242	550_0123456_134	114_0123456_401	89_02456_1	394_0123456_1	252_0134_2	171_0123456_1	85_0123456_1	344_123456_1	26_0123456_588	1053_0123456_1	82_0123456_1	596_123456_23	1447_0123456_206	939_0123456_157	1520_0123456_121	509_0123456_100	8_0123456_1	631_0123456_1	1173_0123456_409	208_012345_26	566_0123456_75	381_02456_1	246_0123456_1	73_0123456_1	387_0123456_67	389_0123456_97	222_0123456_703	242_0123456_1	58_0123456_896	19_0123456_1	32_0123456_1	57_12456_1	37_0123456_1	353_0123456_272	1008_0123456_1	1411_12456_375
1227_0123456_52	216_0123456_1	1075_02456_1	156_0123456_6	337_12456_1	1149_0123456_252	550_0123456_136	114_0123456_430	89_02456_1	394_0123456_1	252_0134_2	171_0123456_1	85_0123456_1	344_123456_1	26_0123456_575	1053_0123456_1	82_0123456_1	596_123456_26	1447_0123456_217	939_0123456_123	1520_0123456_122	509_0123456_85	8_0123456_1	631_0123456_1	1173_0123456_366	208_012345_23	566_0123456_86	381_02456_1	246_0123456_1	73_0123456_1	387_0123456_66	389_0123456_97	222_0123456_688	242_0123456_1	58_0123456_876	19_0123456_1	32_0123456_1	57_12456_1	37_0123456_1	353_0123456_285	1008_0123456_1	1411_12456_350
1227_0123456_55	216_0123456_1	1075_02456_1	156_0123456_8	337_12456_1	1149_0123456_263	550_0123456_140	114_0123456_427	89_02456_1	394_0123456_1	252_0134_2	171_0123456_1	85_0123456_1	344_123456_1	26_0123456_583	1053_0123456_1	82_0123456_1	596_123456_20	1447_0123456_239	939_0123456_99	1520_0123456_110	509_0123456_74	8_0123456_1	631_0123456_1	1173_0123456_332	208_012345_20	566_0123456_98	381_02456_1	246_0123456_1	73_0123456_1	387_0123456_52	389_0123456_98	222_0123456_684	242_0123456_1	58_0123456_887	19_0123456_1	32_0123456_1	57_12456_1	37_0123456_1	353_0123456_309	1008_0123456_1	1411_12456_337
1227_0123456_61	216_0123456_1	156_0123456_8	337_12456_1	1149_0123456_305	550_0123456_168	114_0123456_409	394_0123456_1	252_0134_2	171_0123456_1	85_0123456_1	344_123456_1	26_0123456_607	1053_0123456_1	82_0123456_1	596_123456_17	1447_0123456_264	939_0123456_75	1520_0123456_102	509_0123456_74	8_0123456_1	631_0123456_1	1173_0123456_296	208_012345_22	566_0123456_111	246_0123456_1	73_0123456_1	387_0123456_50	389_0123456_96	222_0123456_663	242_0123456_1	58_0123456_887	19_0123456_1	32_0123456_1	57_12456_1	37_0123456_1	353_0123456_306	1008_0123456_1	1411_12456_329
1227_0123456_61	216_0123456_1	156_0123456_6	337_12456_1	1149_0123456_329	550_0123456_171	114_0123456_377	394_0123456_1	252_0134_2	171_0123456_1	85_0123456_1	344_123456_1	26_0123456_603	1053_0123456_1	82_0123456_1	596_123456_12	1447_0123456_266	939_0123456_62	1520_0123456_96	509_0123456_74	8_0123456_1	631_0123456_1	1173_0123456_299	208_012345_15	566_0123456_102	246_0123456_1	73_0123456_1	387_0123456_55	389_0123456_93	222_0123456_696	242_0123456_1	58_0123456_885	19_0123456_1	32_0123456_1	57_12456_1	37_0123456_1	353_0123456_318	1008_0123456_1	1411_12456_310
1227_0123456_48	216_0123456_1	156_0123456_4	337_12456_1	1149_0123456_363	550_0123456_161	114_0123456_359	394_0123456_1	252_0134_1	171_0123456_1	85_0123456_1	344_123456_1	26_0123456_636	1053_0123456_1	82_0123456_1	596_123456_10	1447_0123456_267	939_0123456_56	1520_0123456_92	509_0123456_80	8_0123456_1	631_0123456_1	1173_0123456_303	208_012345_18	566_0123456_100	246_0123456_1	73_0123456_1	387_0123456_74	389_0123456_93	222_0123456_701	242_0123456_1	58_0123456_931	19_0123456_1	32_0123456_1	57_12456_1	37_0123456_1	353_0123456_321	1008_0123456_1	1411_12456_299
1227_0123456_57	216_0123456_1	156_0123456_6	337_12456_1	1149_0123456_372	550_0123456_161	114_0123456_361	394_0123456_1	252_0134_1	171_0123456_1	85_0123456_1	344_123456_1	26_0123456_661	1053_0123456_1	82_0123456_1	596_123456_11	1447_0123456_245	939_0123456_62	1520_0123456_100	509_0123456_95	8_0123456_1	631_0123456_1	1173_0123456_310	208_012345_18	566_0123456_78	246_0123456_1	73_0123456_1	387_0123456_92	389_0123456_92	222_0123456_684	242_0123456_1	58_0123456_994	19_0123456_1	32_0123456_1	57_12456_1	37_0123456_1	353_0123456_339	1008_0123456_1	1411_12456_283
1227_0123456_67	216_0123456_1	156_0123456_8	337_12456_1	1149_0123456_374	550_0123456_124	114_0123456_343	394_0123456_1	252_0134_1	171_0123456_1	85_0123456_1	344_123456_1	26_0123456_706	1053_0123456_1	82_0123456_1	596_123456_8	1447_0123456_232	939_0123456_68	1520_0123456_91	509_0123456_113	8_0123456_1	631_0123456_1	1173_0123456_332	208_012345_14	566_0123456_82	246_0123456_1	73_0123456_1	387_0123456_93	389_0123456_91	222_0123456_640	242_0123456_1	58_0123456_1027	19_0123456_1	32_0123456_1	57_12456_1	37_0123456_1	353_0123456_371	1008_0123456_1	1411_12456_269
1227_0123456_70	216_0123456_1	156_0123456_11	337_12456_1	1149_0123456_369	550_0123456_128	114_0123456_305	394_0123456_1	82_0123456_1	171_0123456_1	85_0123456_1	344_123456_1	26_0123456_679	1053_0123456_1	596_123456_7	1447_0123456_220	939_0123456_90	1520_0123456_82	509_0123456_123	8_0123456_1	631_0123456_1	1173_0123456_361	208_012345_14	566_0123456_81	246_0123456_1	73_0123456_1	387_0123456_92	389_0123456_102	222_0123456_638	242_0123456_1	58_0123456_1014	19_0123456_1	32_0123456_1	57_12456_1	37_0123456_1	353_0123456_374	1008_0123456_1	1411_12456_258
1227_0123456_59	216_0123456_1	156_0123456_11	337_12456_1	1149_0123456_366	550_0123456_137	114_0123456_289	394_0123456_1	82_0123456_1	171_0123456_1	85_0123456_1	344_123456_1	26_0123456_655	1053_0123456_1	596_123456_6	1447_0123456_239	939_0123456_98	1520_0123456_70	509_0123456_109	8_0123456_1	631_0123456_1	1173_0123456_376	208_012345_11	566_0123456_82	246_0123456_1	73_0123456_1	387_0123456_88	389_0123456_97	222_0123456_635	242_0123456_1	58_0123456_962	19_0123456_1	32_0123456_1	57_12456_1	37_0123456_1	353_0123456_363	1008_0123456_1	1411_12456_249
1227_0123456_57	216_0123456_1	156_0123456_16	337_12456_1	1149_0123456_354	550_0123456_127	114_0123456_276	394_0123456_1	82_0123456_1	171_0123456_1	85_0123456_1	344_123456_1	26_0123456_615	1053_0123456_1	596_123456_5	1447_0123456_248	939_0123456_87	1520_0123456_55	509_0123456_111	8_0123456_1	631_0123456_1	1173_0123456_401	208_012345_9	566_0123456_94	246_0123456_1	73_0123456_1	387_0123456_85	389_0123456_89	222_0123456_652	242_0123456_1	58_0123456_940	19_0123456_1	32_0123456_1	57_12456_1	37_0123456_1	353_0123456_367	1008_0123456_1	1411_12456_236
1227_0123456_54	216_0123456_1	156_0123456_19	337_12456_1	1149_0123456_360	550_0123456_126	114_0123456_258	394_0123456_1	82_0123456_1	171_0123456_1	85_0123456_1	344_123456_1	26_0123456_576	1053_0123456_1	596_123456_5	1447_0123456_275	939_0123456_67	1520_0123456_41	509_0123456_107	8_0123456_1	631_0123456_1	1173_0123456_429	208_012345_9	566_0123456_93	246_0123456_1	73_0123456_1	387_0123456_86	389_0123456_78	222_0123456_665	242_0123456_1	58_0123456_997	19_0123456_1	32_0123456_1	57_12456_1	37_0123456_1	353_0123456_346	1008_0123456_1	1411_12456_236
1227_0123456_57	216_0123456_1	156_0123456_21	337_12456_1	1149_0123456_333	550_0123456_141	114_0123456_243	394_0123456_1	82_0123456_1	171_0123456_1	85_0123456_1	344_123456_1	26_0123456_528	1053_0123456_1	596_123456_6	1447_0123456_287	939_0123456_56	1520_0123456_39	509_0123456_101	8_0123456_1	631_0123456_1	1173_0123456_441	208_012345_10	566_0123456_92	246_0123456_1	73_0123456_1	387_0123456_84	389_0123456_67	222_0123456_649	242_0123456_1	58_0123456_1053	19_0123456_1	32_0123456_1	57_12456_1	37_0123456_1	353_0123456_317	1008_0123456_1	1411_12456_210
1227_0123456_53	216_0123456_1	156_0123456_20	337_12456_1	1149_0123456_332	550_0123456_141	114_0123456_247	394_0123456_1	82_0123456_1	171_0123456_1	85_0123456_1	344_123456_1	26_0123456_512	1053_0123456_1	596_123456_5	1447_0123456_313	939_0123456_58	1520_0123456_38	509_0123456_97	8_0123456_1	631_0123456_1	1173_0123456_481	208_012345_12	566_0123456_90	246_0123456_1	73_0123456_1	387_0123456_74	389_0123456_70	222_0123456_644	242_0123456_1	58_0123456_1109	19_0123456_1	32_0123456_1	57_12456_1	37_0123456_1	353_0123456_289	1008_0123456_1	1411_12456_198
1227_0123456_58	216_0123456_1	156_0123456_30	337_12456_1	1149_0123456_330	550_0123456_130	114_0123456_223	394_0123456_1	82_0123456_1	171_0123456_1	85_0123456_1	344_123456_1	26_0123456_539	1053_0123456_1	596_123456_6	1447_0123456_312	939_0123456_53	1520_0123456_33	509_0123456_104	8_0123456_1	631_0123456_1	1173_0123456_520	208_012345_15	566_0123456_81	246_0123456_1	73_0123456_1	387_0123456_73	389_0123456_69	222_0123456_628	242_0123456_1	58_0123456_1163	19_0123456_1	32_0123456_1	57_12456_1	37_0123456_1	353_0123456_284	1008_0123456_1	1411_12456_178
1227_0123456_52	216_0123456_1	156_0123456_31	337_12456_1	1149_0123456_336	550_0123456_116	114_0123456_191	394_0123456_1	82_0123456_1	171_0123456_1	85_0123456_1	344_123456_1	26_0123456_604	1053_0123456_1	596_123456_5	1447_0123456_317	939_0123456_39	1520_0123456_36	509_0123456_106	8_0123456_1	631_0123456_1	1173_0123456_531	208_012345_16	566_0123456_60	246_0123456_1	73_0123456_1	387_0123456_74	389_0123456_65	222_0123456_631	242_0123456_1	58_0123456_1147	19_0123456_1	32_0123456_1	57_12456_1	37_0123456_1	353_0123456_282	1008_0123456_1	1411_12456_169
1227_0123456_47	216_0123456_1	156_0123456_33	337_12456_1	1149_0123456_350	550_0123456_105	114_0123456_159	394_0123456_1	82_0123456_1	171_0123456_1	85_0123456_1	344_123456_1	26_0123456_585	1053_0123456_1	596_123456_5	1447_0123456_316	939_0123456_35	1520_0123456_52	509_0123456_101	8_0123456_1	631_0123456_1	1173_0123456_499	208_012345_19	566_0123456_46	246_0123456_1	73_0123456_1	387_0123456_66	389_0123456_52	222_0123456_627	242_0123456_1	58_0123456_1117	19_0123456_1	32_0123456_1	57_12456_1	37_0123456_1	353_0123456_304	1008_0123456_1	1411_12456_154
1227_0123456_51	216_0123456_1	156_0123456_26	337_12456_1	1149_0123456_360	550_0123456_102	114_0123456_108	394_0123456_1	82_0123456_1	171_0123456_1	85_0123456_1	344_123456_1	26_0123456_594	1053_0123456_1	596_123456_4	1447_0123456_324	939_0123456_31	1520_0123456_56	509_0123456_105	8_0123456_1	631_0123456_1	1173_0123456_492	208_012345_19	566_0123456_38	246_0123456_1	73_0123456_1	387_0123456_69	389_0123456_49	222_0123456_616	242_0123456_1	58_0123456_1104	19_0123456_1	32_0123456_1	57_12456_1	37_0123456_1	353_0123456_315	1008_0123456_1	1411_12456_148
1227_0123456_55	216_0123456_1	156_0123456_20	337_12456_1	1149_0123456_368	550_0123456_107	114_0123456_92	394_0123456_1	82_0123456_1	171_0123456_1	85_0123456_1	344_123456_1	26_0123456_567	1053_0123456_1	596_123456_3	1447_0123456_328	939_0123456_56	1520_0123456_57	509_0123456_114	8_0123456_1	631_0123456_1	1173_0123456_475	208_012345_17	566_0123456_32	246_0123456_1	73_0123456_1	387_0123456_67	389_0123456_44	222_0123456_646	242_0123456_1	58_0123456_1108	19_0123456_1	32_0123456_1	57_12456_1	37_0123456_1	353_0123456_353	1008_0123456_1	1411_12456_147
1227_0123456_57	216_0123456_1	156_0123456_18	337_12456_1	1149_0123456_363	550_0123456_110	114_0123456_98	394_0123456_1	82_0123456_1	171_0123456_1	85_0123456_1	344_123456_1	26_0123456_593	1053_0123456_1	596_123456_5	1447_0123456_327	939_0123456_69	1520_0123456_52	509_0123456_117	8_0123456_1	631_0123456_1	1173_0123456_447	208_012345_18	566_0123456_27	246_0123456_1	73_0123456_1	387_0123456_65	389_0123456_39	222_0123456_685	242_0123456_1	58_0123456_1156	19_0123456_1	32_0123456_1	57_12456_1	37_0123456_1	353_0123456_368	1008_0123456_1	1411_12456_165
1227_0123456_58	216_0123456_1	156_0123456_11	337_12456_1	1149_0123456_356	550_0123456_124	114_0123456_94	394_0123456_1	82_0123456_1	171_0123456_1	85_0123456_1	344_123456_1	26_0123456_573	1053_0123456_1	596_123456_3	1447_0123456_316	939_0123456_95	1520_0123456_56	509_0123456_112	8_0123456_1	631_0123456_1	1173_0123456_413	208_012345_12	566_0123456_25	246_0123456_1	73_0123456_1	387_0123456_67	389_0123456_40	222_0123456_713	242_0123456_1	58_0123456_1214	19_0123456_1	32_0123456_1	57_12456_1	37_0123456_1	353_0123456_378	1008_0123456_1	1411_12456_164
1227_0123456_70	216_0123456_1	156_0123456_10	337_12456_1	1149_0123456_338	550_0123456_129	114_0123456_71	394_0123456_1	82_0123456_1	171_0123456_1	85_0123456_1	344_123456_1	26_0123456_575	1053_0123456_1	596_123456_3	1447_0123456_319	939_0123456_125	1520_0123456_56	509_0123456_103	8_0123456_1	631_0123456_1	1173_0123456_387	208_012345_9	566_0123456_26	246_0123456_1	73_0123456_1	387_0123456_79	389_0123456_31	222_0123456_715	242_0123456_1	58_0123456_1280	19_0123456_1	32_0123456_1	57_12456_1	37_0123456_1	353_0123456_391	1008_0123456_1	1411_12456_168
1227_0123456_69	216_0123456_1	156_0123456_12	337_12456_1	1149_0123456_351	550_0123456_128	114_0123456_43	394_0123456_1	82_0123456_1	171_0123456_1	85_0123456_1	344_123456_1	26_0123456_556	1053_0123456_1	596_123456_1	1447_0123456_284	939_0123456_149	1520_0123456_51	509_0123456_107	8_0123456_1	631_0123456_1	1173_0123456_379	208_012345_6	566_0123456_40	246_0123456_1	73_0123456_1	387_0123456_83	389_0123456_28	222_0123456_704	242_0123456_1	58_0123456_1305	19_0123456_1	32_0123456_1	57_12456_1	37_0123456_1	353_0123456_373	1008_0123456_1	1411_12456_177
1227_0123456_65	216_0123456_1	156_0123456_13	337_12456_1	1149_0123456_358	550_0123456_112	114_0123456_21	394_0123456_1	82_0123456_1	171_0123456_1	85_0123456_1	344_123456_1	26_0123456_548	1053_0123456_1	596_123456_1	1447_0123456_273	939_0123456_147	1520_0123456_42	509_0123456_99	8_0123456_1	631_0123456_1	1173_0123456_388	208_012345_5	566_0123456_52	246_0123456_1	73_0123456_1	387_0123456_100	389_0123456_22	222_0123456_687	242_0123456_1	58_0123456_1367	19_0123456_1	32_0123456_1	57_12456_1	37_0123456_1	353_0123456_375	1008_0123456_1	1411_12456_189
1227_0123456_61	216_0123456_1	156_0123456_9	337_12456_1	1149_0123456_353	550_0123456_122	114_0123456_10	394_0123456_1	82_0123456_1	171_0123456_1	85_0123456_1	344_123456_1	26_0123456_523	1053_0123456_1	596_123456_1	1447_0123456_264	939_0123456_114	1520_0123456_36	509_0123456_119	8_0123456_1	631_0123456_1	1173_0123456_421	208_012345_2	566_0123456_64	246_0123456_1	73_0123456_1	387_0123456_104	389_0123456_17	222_0123456_636	242_0123456_1	58_0123456_1435	19_0123456_1	32_0123456_1	57_12456_1	37_0123456_1	353_0123456_374	1008_0123456_1	1411_12456_192
1227_0123456_70	216_0123456_1	156_0123456_8	337_12456_1	1149_0123456_349	550_0123456_125	114_0123456_6	394_0123456_1	82_0123456_1	171_0123456_1	85_0123456_1	344_123456_1	26_0123456_517	1053_0123456_1	596_123456_1	1447_0123456_257	939_0123456_90	1520_0123456_38	509_0123456_124	631_0123456_1	1173_0123456_426	566_0123456_59	246_0123456_1	73_0123456_1	387_0123456_102	389_0123456_17	222_0123456_605	242_0123456_1	58_0123456_1485	19_0123456_1	32_0123456_1	57_12456_1	37_0123456_1	353_0123456_370	1008_0123456_1	1411_12456_200
1227_0123456_65	216_0123456_1	156_0123456_7	337_12456_1	1149_0123456_334	550_0123456_117	114_0123456_5	394_0123456_1	82_0123456_1	171_0123456_1	85_0123456_1	344_123456_1	26_0123456_554	1053_0123456_1	596_123456_1	1447_0123456_253	939_0123456_68	1520_0123456_38	509_0123456_129	631_0123456_1	1173_0123456_414	566_0123456_56	246_0123456_1	73_0123456_1	387_0123456_109	389_0123456_14	222_0123456_598	242_0123456_1	58_0123456_1535	19_0123456_1	32_0123456_1	57_12456_1	37_0123456_1	353_0123456_366	1008_0123456_1	1411_12456_200
1227_0123456_57	216_0123456_1	156_0123456_4	337_12456_1	1149_0123456_324	550_0123456_123	114_0123456_4	394_0123456_1	82_0123456_1	171_0123456_1	85_0123456_1	344_123456_1	26_0123456_581	1053_0123456_1	596_123456_1	1447_0123456_258	939_0123456_61	1520_0123456_33	509_0123456_134	631_0123456_1	1173_0123456_413	566_0123456_58	246_0123456_1	73_0123456_1	387_0123456_100	389_0123456_14	222_0123456_597	242_0123456_1	58_0123456_1573	19_0123456_1	32_0123456_1	57_12456_1	37_0123456_1	353_0123456_354	1008_0123456_1	1411_12456_175
1227_0123456_65	216_0123456_1	156_0123456_2	337_12456_1	1149_0123456_330	550_0123456_114	114_0123456_3	394_0123456_1	82_0123456_1	171_0123456_1	26_0123456_596	1053_0123456_1	1447_0123456_260	939_0123456_57	1520_0123456_32	509_0123456_138	631_0123456_1	1173_0123456_400	566_0123456_58	246_0123456_1	73_0123456_1	387_0123456_109	389_0123456_13	222_0123456_585	242_0123456_1	58_0123456_1631	19_0123456_1	32_0123456_1	57_12456_1	37_0123456_1	353_0123456_338	1008_0123456_1	1411_12456_162
1227_0123456_48	216_0123456_1	156_0123456_2	337_12456_1	1149_0123456_324	550_0123456_128	114_0123456_2	394_0123456_1	82_0123456_1	171_0123456_1	26_0123456_650	1053_0123456_1	1447_0123456_277	939_0123456_60	1520_0123456_32	509_0123456_126	631_0123456_1	1173_0123456_366	566_0123456_53	246_0123456_1	73_0123456_1	387_0123456_119	389_0123456_8	222_0123456_603	242_0123456_1	58_0123456_1615	19_0123456_1	32_0123456_1	57_12456_1	37_0123456_1	353_0123456_319	1008_0123456_1	1411_12456_157
1227_0123456_47	216_0123456_1	156_0123456_2	337_12456_1	1149_0123456_334	550_0123456_148	114_0123456_1	394_0123456_1	82_0123456_1	171_0123456_1	26_0123456_734	1053_0123456_1	1447_0123456_289	939_0123456_84	1520_0123456_36	509_0123456_119	631_0123456_1	1173_0123456_324	566_0123456_54	246_0123456_1	73_0123456_1	387_0123456_157	389_0123456_8	222_0123456_560	242_0123456_1	58_0123456_1562	19_0123456_1	32_0123456_1	57_12456_1	37_0123456_1	353_0123456_289	1008_0123456_1	1411_12456_157
1227_0123456_58	216_0123456_1	156_0123456_1	337_12456_1	1149_0123456_329	550_0123456_167	114_0123456_1	394_0123456_1	82_0123456_1	171_0123456_1	26_0123456_774	1053_0123456_1	1447_0123456_290	939_0123456_110	1520_0123456_34	509_0123456_113	631_0123456_1	1173_0123456_276	566_0123456_49	246_0123456_1	73_0123456_1	387_0123456_167	389_0123456_8	222_0123456_505	242_0123456_1	58_0123456_1506	19_0123456_1	32_0123456_1	57_12456_1	37_0123456_1	353_0123456_295	1008_0123456_1	1411_12456_153
1227_0123456_48	216_0123456_1	156_0123456_1	337_12456_1	1149_0123456_333	550_0123456_192	394_0123456_1	82_0123456_1	171_0123456_1	26_0123456_806	1053_0123456_1	1447_0123456_287	939_0123456_100	1520_0123456_32	509_0123456_117	631_0123456_1	1173_0123456_259	566_0123456_36	246_0123456_1	73_0123456_1	387_0123456_181	389_0123456_6	222_0123456_445	242_0123456_1	58_0123456_1467	19_0123456_1	32_0123456_1	57_12456_1	37_0123456_1	353_0123456_303	1008_0123456_1	1411_12456_154
1227_0123456_46	216_0123456_1	156_0123456_1	337_12456_1	1149_0123456_332	550_0123456_218	394_0123456_1	82_0123456_1	171_0123456_1	26_0123456_803	1053_0123456_1	1447_0123456_273	939_0123456_81	1520_0123456_22	509_0123456_139	631_0123456_1	1173_0123456_261	566_0123456_23	246_0123456_1	73_0123456_1	387_0123456_172	389_0123456_7	222_0123456_425	242_0123456_1	58_0123456_1477	19_0123456_1	32_0123456_1	57_12456_1	37_0123456_1	353_0123456_331	1008_0123456_1	1411_12456_138
1227_0123456_49	216_0123456_1	156_0123456_1	337_12456_1	1149_0123456_342	550_0123456_232	394_0123456_1	82_0123456_1	171_0123456_1	26_0123456_789	1053_0123456_1	1447_0123456_265	939_0123456_61	1520_0123456_20	509_0123456_158	631_0123456_1	1173_0123456_252	566_0123456_17	246_0123456_1	73_0123456_1	387_0123456_159	389_0123456_8	222_0123456_412	242_0123456_1	58_0123456_1515	19_0123456_1	32_0123456_1	57_12456_1	37_0123456_1	353_0123456_318	1008_0123456_1	1411_12456_125
1227_0123456_46	216_0123456_1	337_12456_1	1149_0123456_330	550_0123456_218	394_0123456_1	82_0123456_1	171_0123456_1	26_0123456_851	1053_0123456_1	1447_0123456_262	939_0123456_44	1520_0123456_20	509_0123456_146	631_0123456_1	1173_0123456_270	566_0123456_15	246_0123456_1	73_0123456_1	387_0123456_150	389_0123456_10	222_0123456_454	242_0123456_1	58_0123456_1488	32_0123456_1	57_12456_1	37_0123456_1	353_0123456_315	1008_0123456_1	1411_12456_119
1227_0123456_47	216_0123456_1	337_12456_1	1149_0123456_318	550_0123456_209	394_0123456_1	82_0123456_1	171_0123456_1	26_0123456_875	1053_0123456_1	1447_0123456_243	939_0123456_42	1520_0123456_21	509_0123456_126	631_0123456_1	1173_0123456_283	566_0123456_14	246_0123456_1	73_0123456_1	387_0123456_151	389_0123456_9	222_0123456_469	242_0123456_1	58_0123456_1501	32_0123456_1	57_12456_1	37_0123456_1	353_0123456_344	1008_0123456_1	1411_12456_114
1227_0123456_47	216_0123456_1	337_12456_1	1149_0123456_326	550_0123456_202	394_0123456_1	82_0123456_1	171_0123456_1	26_0123456_909	1053_0123456_1	1447_0123456_246	939_0123456_49	1520_0123456_20	509_0123456_109	631_0123456_1	1173_0123456_292	566_0123456_15	246_0123456_1	73_0123456_1	387_0123456_155	389_0123456_10	222_0123456_453	242_0123456_1	58_0123456_1527	32_0123456_1	57_12456_1	37_0123456_1	353_0123456_345	1008_0123456_1	1411_12456_113
1227_0123456_47	216_0123456_1	337_12456_1	1149_0123456_354	550_0123456_223	394_0123456_1	82_0123456_1	171_0123456_1	26_0123456_926	1053_0123456_1	1447_0123456_256	939_0123456_50	1520_0123456_20	509_0123456_88	631_0123456_1	1173_0123456_314	566_0123456_13	246_0123456_1	73_0123456_1	387_0123456_155	389_0123456_11	222_0123456_412	242_0123456_1	58_0123456_1605	32_0123456_1	57_12456_1	37_0123456_1	353_0123456_333	1008_0123456_1	1411_12456_107
1227_0123456_41	216_0123456_1	337_12456_1	1149_0123456_347	550_0123456_242	394_0123456_1	82_0123456_1	171_0123456_1	26_0123456_912	1053_0123456_1	1447_0123456_266	939_0123456_44	1520_0123456_18	509_0123456_78	631_0123456_1	1173_0123456_354	566_0123456_25	246_0123456_1	73_0123456_1	387_0123456_171	389_0123456_12	222_0123456_395	242_0123456_1	58_0123456_1641	32_0123456_1	57_12456_1	37_0123456_1	353_0123456_322	1008_0123456_1	1411_12456_105
1227_0123456_38	216_0123456_1	337_12456_1	1149_0123456_346	550_0123456_248	394_0123456_1	82_0123456_1	171_0123456_1	26_0123456_791	1053_0123456_1	1447_0123456_278	939_0123456_36	1520_0123456_16	509_0123456_78	631_0123456_1	1173_0123456_340	566_0123456_42	246_0123456_1	73_0123456_1	387_0123456_188	389_0123456_13	222_0123456_390	242_0123456_1	58_0123456_1640	32_0123456_1	57_12456_1	37_0123456_1	353_0123456_325	1008_0123456_1	1411_12456_101
1227_0123456_28	216_0123456_1	337_12456_1	1149_0123456_350	550_0123456_245	394_0123456_1	82_0123456_1	171_0123456_1	26_0123456_729	1053_0123456_1	1447_0123456_279	939_0123456_26	1520_0123456_7	509_0123456_78	631_0123456_1	1173_0123456_321	566_0123456_49	246_0123456_1	73_0123456_1	387_0123456_193	389_0123456_9	222_0123456_389	242_0123456_1	58_0123456_1559	32_0123456_1	57_12456_1	37_0123456_1	353_0123456_346	1008_0123456_1	1411_12456_99
1227_0123456_35	216_0123456_1	337_12456_1	1149_0123456_349	550_0123456_238	394_0123456_1	82_0123456_1	171_0123456_1	26_0123456_708	1053_0123456_1	1447_0123456_283	939_0123456_14	1520_0123456_4	509_0123456_115	631_0123456_1	1173_0123456_298	566_0123456_71	246_0123456_1	73_0123456_1	387_0123456_185	389_0123456_11	222_0123456_365	242_0123456_1	58_0123456_1497	32_0123456_1	57_12456_1	37_0123456_1	353_0123456_386	1008_0123456_1	1411_12456_88
1227_0123456_38	216_0123456_1	337_12456_1	1149_0123456_370	550_0123456_240	394_0123456_1	82_0123456_1	171_0123456_1	26_0123456_770	1053_0123456_1	1447_0123456_281	939_0123456_4	1520_0123456_2	509_0123456_154	631_0123456_1	1173_0123456_279	566_0123456_76	246_0123456_1	73_0123456_1	387_0123456_165	389_0123456_12	222_0123456_365	242_0123456_1	58_0123456_1442	32_0123456_1	57_12456_1	37_0123456_1	353_0123456_384	1008_0123456_1	1411_12456_83
1227_0123456_30	216_0123456_1	337_12456_1	1149_0123456_366	550_0123456_219	394_0123456_1	82_0123456_1	171_0123456_1	26_0123456_794	1053_0123456_1	1447_0123456_291	939_0123456_1	1520_0123456_1	509_0123456_180	631_0123456_1	1173_0123456_270	566_0123456_65	246_0123456_1	73_0123456_1	387_0123456_144	389_0123456_12	222_0123456_393	242_0123456_1	58_0123456_1500	32_0123456_1	57_12456_1	37_0123456_1	353_0123456_374	1008_0123456_1	1411_12456_76
1227_0123456_32	216_0123456_1	337_12456_1	1149_0123456_360	550_0123456_184	394_0123456_1	82_0123456_1	171_0123456_1	26_0123456_823	1053_0123456_1	1447_0123456_287	939_0123456_1	1520_0123456_1	509_0123456_201	631_0123456_1	1173_0123456_247	566_0123456_60	246_0123456_1	73_0123456_1	387_0123456_127	389_0123456_10	222_0123456_447	242_0123456_1	58_0123456_1639	32_0123456_1	57_12456_1	37_0123456_1	353_0123456_371	1008_0123456_1	1411_12456_73
1227_0123456_39	216_0123456_1	337_12456_1	1149_0123456_345	550_0123456_175	394_0123456_1	82_0123456_1	171_0123456_1	26_0123456_871	1053_0123456_1	1447_0123456_273	1520_0123456_1	509_0123456_201	1173_0123456_226	566_0123456_53	246_0123456_1	73_0123456_1	387_0123456_112	389_0123456_12	222_0123456_452	242_0123456_1	58_0123456_1724	32_0123456_1	57_12456_1	37_0123456_1	353_0123456_401	1008_0123456_1	1411_12456_71
1227_0123456_50	216_0123456_1	337_12456_1	1149_0123456_336	550_0123456_185	394_0123456_1	82_0123456_1	171_0123456_1	26_0123456_892	1053_0123456_1	1447_0123456_251	1520_0123456_1	509_0123456_181	1173_0123456_176	566_0123456_43	246_0123456_1	73_0123456_1	387_0123456_89	389_0123456_10	222_0123456_473	242_0123456_1	58_0123456_1785	32_0123456_1	57_12456_1	37_0123456_1	353_0123456_390	1008_0123456_1	1411_12456_64
1227_0123456_60	216_0123456_1	337_12456_1	1149_0123456_327	550_0123456_188	394_0123456_1	82_0123456_1	171_0123456_1	26_0123456_883	1053_0123456_1	1447_0123456_240	509_0123456_163	1173_0123456_142	566_0123456_46	73_0123456_1	387_0123456_86	389_0123456_11	222_0123456_454	242_0123456_1	58_0123456_1830	32_0123456_1	57_12456_1	37_0123456_1	353_0123456_392	1411_12456_53
1227_0123456_64	216_0123456_1	337_12456_1	1149_0123456_318	550_0123456_204	394_0123456_1	82_0123456_1	171_0123456_1	26_0123456_858	1053_0123456_1	1447_0123456_230	509_0123456_165	1173_0123456_112	566_0123456_39	73_0123456_1	387_0123456_79	389_0123456_17	222_0123456_452	242_0123456_1	58_0123456_1755	32_0123456_1	57_12456_1	37_0123456_1	353_0123456_362	1411_12456_39
1227_0123456_64	216_0123456_1	337_12456_1	1149_0123456_318	550_0123456_215	394_0123456_1	82_0123456_1	171_0123456_1	26_0123456_867	1053_0123456_1	1447_0123456_215	509_0123456_174	1173_0123456_85	566_0123456_44	73_0123456_1	387_0123456_80	389_0123456_24	222_0123456_462	242_0123456_1	58_0123456_1651	32_0123456_1	57_12456_1	37_0123456_1	353_0123456_344	1411_12456_32
1227_0123456_61	216_0123456_1	337_12456_1	1149_0123456_309	550_0123456_229	394_0123456_1	82_0123456_1	171_0123456_1	26_0123456_908	1053_0123456_1	1447_0123456_213	509_0123456_169	1173_0123456_62	566_0123456_52	73_0123456_1	387_0123456_74	389_0123456_25	222_0123456_476	242_0123456_1	58_0123456_1590	32_0123456_1	57_12456_1	37_0123456_1	353_0123456_327	1411_12456_31
1227_0123456_41	216_0123456_1	337_12456_1	1149_0123456_317	550_0123456_218	394_0123456_1	82_0123456_1	171_0123456_1	26_0123456_921	1053_0123456_1	1447_0123456_224	509_0123456_161	1173_0123456_42	566_0123456_52	73_0123456_1	387_0123456_77	389_0123456_33	222_0123456_479	242_0123456_1	58_0123456_1598	32_0123456_1	57_12456_1	37_0123456_1	353_0123456_320	1411_12456_31
1227_0123456_52	216_0123456_1	337_12456_1	1149_0123456_312	550_0123456_205	394_0123456_1	82_0123456_1	171_0123456_1	26_0123456_932	1053_0123456_1	1447_0123456_218	509_0123456_154	1173_0123456_28	566_0123456_43	73_0123456_1	387_0123456_76	389_0123456_38	222_0123456_494	242_0123456_1	58_0123456_1656	32_0123456_1	57_12456_1	37_0123456_1	353_0123456_328	1411_12456_33
1227_0123456_61	216_0123456_1	337_12456_1	1149_0123456_316	550_0123456_213	394_0123456_1	82_0123456_1	171_0123456_1	26_0123456_929	1053_0123456_1	1447_0123456_224	509_0123456_138	1173_0123456_17	566_0123456_40	73_0123456_1	387_0123456_84	389_0123456_38	222_0123456_504	242_0123456_1	58_0123456_1699	32_0123456_1	57_12456_1	37_0123456_1	353_0123456_322	1411_12456_30
1227_0123456_48	216_0123456_1	337_12456_1	1149_0123456_306	550_0123456_223	394_0123456_1	82_0123456_1	171_0123456_1	26_0123456_936	1053_0123456_1	1447_0123456_240	509_0123456_114	1173_0123456_9	566_0123456_35	73_0123456_1	387_0123456_63	389_0123456_39	222_0123456_487	242_0123456_1	58_0123456_1794	32_0123456_1	57_12456_1	37_0123456_1	353_0123456_352	1411_12456_31
1227_0123456_56	216_0123456_1	337_12456_1	1149_0123456_302	550_0123456_257	394_0123456_1	82_0123456_1	171_0123456_1	26_0123456_971	1053_0123456_1	1447_0123456_240	509_0123456_96	1173_0123456_5	566_0123456_24	73_0123456_1	387_0123456_49	389_0123456_43	222_0123456_466	242_0123456_1	58_0123456_1876	32_0123456_1	57_12456_1	37_0123456_1	353_0123456_359	1411_12456_30
1227_0123456_79	216_0123456_1	337_12456_1	1149_0123456_326	550_0123456_294	394_0123456_1	82_0123456_1	171_0123456_1	26_0123456_1023	1053_0123456_1	1447_0123456_247	509_0123456_66	1173_0123456_3	566_0123456_24	73_0123456_1	387_0123456_42	389_0123456_46	222_0123456_427	242_0123456_1	58_0123456_1855	32_0123456_1	57_12456_1	37_0123456_1	353_0123456_414	1411_12456_32
1227_0123456_67	216_0123456_1	337_12456_1	1149_0123456_313	550_0123456_310	394_0123456_1	82_0123456_1	171_0123456_1	26_0123456_1049	1053_0123456_1	1447_0123456_256	509_0123456_63	1173_0123456_2	566_0123456_21	73_0123456_1	387_0123456_37	389_0123456_56	222_0123456_430	242_0123456_1	58_0123456_1784	32_0123456_1	57_12456_1	37_0123456_1	353_0123456_434	1411_12456_30
1227_0123456_67	216_0123456_1	337_12456_1	1149_0123456_314	550_0123456_312	394_0123456_1	82_0123456_1	171_0123456_1	26_0123456_1065	1053_0123456_1	1447_0123456_277	509_0123456_68	1173_0123456_1	566_0123456_19	73_0123456_1	387_0123456_37	389_0123456_58	222_0123456_429	242_0123456_1	58_0123456_1700	32_0123456_1	57_12456_1	37_0123456_1	353_0123456_452	1411_12456_29
1227_0123456_54	216_0123456_1	337_12456_1	1149_0123456_298	550_0123456_307	394_0123456_1	82_0123456_1	171_0123456_1	26_0123456_1048	1053_0123456_1	1447_0123456_285	509_0123456_64	1173_0123456_1	566_0123456_14	73_0123456_1	387_0123456_34	389_0123456_50	222_0123456_463	242_0123456_1	58_0123456_1638	32_0123456_1	57_12456_1	37_0123456_1	353_0123456_450	1411_12456_27
1227_0123456_56	216_0123456_1	337_12456_1	1149_0123456_316	550_0123456_292	394_0123456_1	82_0123456_1	171_0123456_1	26_0123456_1014	1053_0123456_1	1447_0123456_279	509_0123456_71	1173_0123456_1	566_0123456_11	73_0123456_1	387_0123456_26	389_0123456_48	222_0123456_450	242_0123456_1	58_0123456_1602	32_0123456_1	57_12456_1	37_0123456_1	353_0123456_435	1411_12456_25
1227_0123456_59	216_0123456_1	337_12456_1	1149_0123456_302	550_0123456_261	82_0123456_1	171_0123456_1	26_0123456_989	1053_0123456_1	1447_0123456_268	509_0123456_64	566_0123456_10	73_0123456_1	242_0123456_1	389_0123456_43	222_0123456_428	387_0123456_18	58_0123456_1581	32_0123456_1	57_12456_1	37_0123456_1	353_0123456_415	1411_12456_20
1227_0123456_71	216_0123456_1	337_12456_1	1149_0123456_281	550_0123456_238	82_0123456_1	171_0123456_1	26_0123456_948	1053_0123456_1	1447_0123456_276	509_0123456_57	566_0123456_9	73_0123456_1	242_0123456_1	389_0123456_51	222_0123456_420	387_0123456_14	58_0123456_1606	32_0123456_1	57_12456_1	37_0123456_1	353_0123456_347	1411_12456_13
1227_0123456_57	216_0123456_1	337_12456_1	1149_0123456_280	550_0123456_232	82_0123456_1	171_0123456_1	26_0123456_939	1053_0123456_1	1447_0123456_274	509_0123456_43	566_0123456_8	73_0123456_1	242_0123456_1	389_0123456_47	222_0123456_456	387_0123456_16	58_0123456_1669	32_0123456_1	57_12456_1	37_0123456_1	353_0123456_309	1411_12456_9
1227_0123456_50	216_0123456_1	337_12456_1	1149_0123456_283	550_0123456_244	82_0123456_1	171_0123456_1	26_0123456_996	1053_0123456_1	1447_0123456_252	509_0123456_41	566_0123456_7	73_0123456_1	242_0123456_1	389_0123456_60	222_0123456_466	387_0123456_32	58_0123456_1828	32_0123456_1	57_12456_1	37_0123456_1	353_0123456_304	1411_12456_6
1227_0123456_43	216_0123456_1	337_12456_1	1149_0123456_301	550_0123456_270	82_0123456_1	171_0123456_1	26_0123456_1049	1053_0123456_1	1447_0123456_244	509_0123456_39	566_0123456_3	73_0123456_1	242_0123456_1	389_0123456_69	222_0123456_472	387_0123456_40	58_0123456_1933	32_0123456_1	57_12456_1	37_0123456_1	353_0123456_320	1411_12456_3
1227_0123456_49	216_0123456_1	337_12456_1	1149_0123456_332	550_0123456_296	82_0123456_1	171_0123456_1	26_0123456_1066	1053_0123456_1	1447_0123456_213	509_0123456_30	566_0123456_3	73_0123456_1	242_0123456_1	389_0123456_62	222_0123456_457	387_0123456_38	58_0123456_1925	32_0123456_1	57_12456_1	37_0123456_1	353_0123456_387	1411_12456_2
1227_0123456_57	216_0123456_1	337_12456_1	1149_0123456_351	550_0123456_282	82_0123456_1	171_0123456_1	26_0123456_1094	1053_0123456_1	1447_0123456_204	509_0123456_23	566_0123456_3	73_0123456_1	242_0123456_1	389_0123456_69	222_0123456_439	387_0123456_33	58_0123456_1810	32_0123456_1	57_12456_1	37_0123456_1	353_0123456_471	1411_12456_1
1227_0123456_56	216_0123456_1	337_12456_1	1149_0123456_348	550_0123456_269	82_0123456_1	171_0123456_1	26_0123456_1082	1053_0123456_1	1447_0123456_213	509_0123456_23	566_0123456_2	73_0123456_1	242_0123456_1	389_0123456_82	222_0123456_449	387_0123456_31	58_0123456_1676	32_0123456_1	57_12456_1	37_0123456_1	353_0123456_554	1411_12456_1
1227_0123456_53	216_0123456_1	26_0123456_1022	1149_0123456_357	242_0123456_1	58_0123456_1554	32_0123456_1	387_0123456_25	37_0123456_1	550_0123456_260	566_0123456_1	1447_0123456_212	1053_0123456_1	353_0123456_602	509_0123456_18	82_0123456_1	389_0123456_100	73_0123456_1	222_0123456_473	171_0123456_1
1227_0123456_49	216_0123456_1	26_0123456_989	1149_0123456_337	58_0123456_1477	387_0123456_21	37_0123456_1	550_0123456_255	242_0123456_1	1447_0123456_223	1053_0123456_1	353_0123456_565	509_0123456_25	82_0123456_1	389_0123456_111	73_0123456_1	222_0123456_508	171_0123456_1
1227_0123456_42	216_0123456_1	26_0123456_947	1149_0123456_325	58_0123456_1503	387_0123456_16	37_0123456_1	550_0123456_250	242_0123456_1	1447_0123456_233	1053_0123456_1	353_0123456_484	509_0123456_23	82_0123456_1	389_0123456_134	73_0123456_1	222_0123456_527	171_0123456_1
1227_0123456_50	216_0123456_1	26_0123456_936	1149_0123456_305	58_0123456_1563	387_0123456_18	37_0123456_1	550_0123456_267	242_0123456_1	1447_0123456_241	1053_0123456_1	353_0123456_393	509_0123456_18	82_0123456_1	389_0123456_138	73_0123456_1	222_0123456_512	171_0123456_1
1227_0123456_59	216_0123456_1	26_0123456_943	1053_0123456_1	58_0123456_1628	1149_0123456_287	37_0123456_1	550_0123456_301	242_0123456_1	1447_0123456_238	353_0123456_334	171_0123456_1	509_0123456_15	82_0123456_1	389_0123456_126	73_0123456_1	222_0123456_487	387_0123456_14
1227_0123456_73	216_0123456_1	26_0123456_992	1053_0123456_1	58_0123456_1680	1149_0123456_283	37_0123456_1	550_0123456_309	242_0123456_1	1447_0123456_235	353_0123456_304	171_0123456_1	509_0123456_13	82_0123456_1	389_0123456_111	73_0123456_1	222_0123456_447	387_0123456_16
1227_0123456_59	216_0123456_1	26_0123456_1081	1053_0123456_1	58_0123456_1725	1149_0123456_292	37_0123456_1	550_0123456_297	242_0123456_1	1447_0123456_222	353_0123456_290	171_0123456_1	509_0123456_13	82_0123456_1	389_0123456_96	73_0123456_1	222_0123456_459	387_0123456_15
1227_0123456_57	216_0123456_1	26_0123456_1188	1053_0123456_1	58_0123456_1744	1149_0123456_299	37_0123456_1	550_0123456_290	242_0123456_1	1447_0123456_221	353_0123456_254	171_0123456_1	509_0123456_12	82_0123456_1	389_0123456_85	73_0123456_1	222_0123456_461	387_0123456_16
1227_0123456_40	216_0123456_1	26_0123456_1261	1053_0123456_1	58_0123456_1724	1149_0123456_287	37_0123456_1	550_0123456_281	242_0123456_1	1447_0123456_215	353_0123456_250	171_0123456_1	509_0123456_8	82_0123456_1	389_0123456_72	73_0123456_1	222_0123456_529	387_0123456_17
1227_0123456_49	216_0123456_1	26_0123456_1313	1053_0123456_1	58_0123456_1724	1149_0123456_281	37_0123456_1	550_0123456_271	242_0123456_1	1447_0123456_213	353_0123456_249	171_0123456_1	509_0123456_7	82_0123456_1	389_0123456_77	73_0123456_1	222_0123456_598	387_0123456_15
1227_0123456_57	216_0123456_1	26_0123456_1265	1053_0123456_1	58_0123456_1759	1149_0123456_284	37_0123456_1	550_0123456_246	242_0123456_1	1447_0123456_202	353_0123456_268	171_0123456_1	509_0123456_7	82_0123456_1	389_0123456_85	73_0123456_1	222_0123456_640	387_0123456_13
1227_0123456_65	216_0123456_1	26_0123456_1219	1053_0123456_1	58_0123456_1790	1149_0123456_284	37_0123456_1	550_0123456_234	242_0123456_1	1447_0123456_191	353_0123456_292	171_0123456_1	509_0123456_12	82_0123456_1	389_0123456_104	73_0123456_1	222_0123456_645	387_0123456_10
1227_0123456_72	216_0123456_1	26_0123456_1182	1053_0123456_1	58_0123456_1888	1149_0123456_277	37_0123456_1	550_0123456_222	242_0123456_1	1447_0123456_181	353_0123456_302	171_0123456_1	509_0123456_10	82_0123456_1	389_0123456_106	73_0123456_1	222_0123456_632	387_0123456_8
1227_0123456_89	216_0123456_1	26_0123456_1115	1053_0123456_1	58_0123456_1892	1149_0123456_274	37_0123456_1	550_0123456_226	242_0123456_1	1447_0123456_183	353_0123456_274	171_0123456_1	509_0123456_8	82_0123456_1	389_0123456_113	73_0123456_1	222_0123456_582	387_0123456_5
1227_0123456_94	216_0123456_1	26_0123456_1129	1053_0123456_1	58_0123456_1896	1149_0123456_275	37_0123456_1	550_0123456_221	242_0123456_1	1447_0123456_189	353_0123456_258	171_0123456_1	509_0123456_7	82_0123456_1	389_0123456_112	73_0123456_1	222_0123456_557	387_0123456_6
1227_0123456_70	216_0123456_1	26_0123456_1167	1053_0123456_1	58_0123456_1837	1149_0123456_275	37_0123456_1	550_0123456_241	242_0123456_1	1447_0123456_177	353_0123456_235	171_0123456_1	509_0123456_6	82_0123456_1	389_0123456_112	73_0123456_1	222_0123456_538	387_0123456_7
1227_0123456_64	216_0123456_1	26_0123456_1207	1053_0123456_1	58_0123456_1720	1149_0123456_275	37_0123456_1	550_0123456_256	242_0123456_1	1447_0123456_158	353_0123456_267	171_0123456_1	509_0123456_4	82_0123456_1	389_0123456_124	73_0123456_1	222_0123456_521	387_0123456_9
1227_0123456_64	216_0123456_1	26_0123456_1260	1053_0123456_1	58_0123456_1605	1149_0123456_252	37_0123456_1	550_0123456_275	242_0123456_1	1447_0123456_157	353_0123456_297	171_0123456_1	509_0123456_2	82_0123456_1	389_0123456_133	73_0123456_1	222_0123456_543	387_0123456_12
1227_0123456_59	216_0123456_1	26_0123456_1293	1053_0123456_1	58_0123456_1513	1149_0123456_257	37_0123456_1	550_0123456_268	242_0123456_1	1447_0123456_141	353_0123456_308	171_0123456_1	509_0123456_1	82_0123456_1	389_0123456_122	73_0123456_1	222_0123456_581	387_0123456_16
1227_0123456_60	216_0123456_1	26_0123456_1243	1053_0123456_1	58_0123456_1484	1149_0123456_263	37_0123456_1	550_0123456_280	242_0123456_1	1447_0123456_160	353_0123456_298	171_0123456_1	509_0123456_1	82_0123456_1	389_0123456_108	73_0123456_1	222_0123456_624	387_0123456_17
1227_0123456_61	216_0123456_1	26_0123456_1215	1053_0123456_1	58_0123456_1574	1149_0123456_274	37_0123456_1	550_0123456_293	242_0123456_1	1447_0123456_172	353_0123456_309	171_0123456_1	509_0123456_1	82_0123456_1	389_0123456_101	73_0123456_1	222_0123456_626	387_0123456_15
1227_0123456_74	216_0123456_1	26_0123456_1230	1053_0123456_1	58_0123456_1635	1149_0123456_279	37_0123456_1	550_0123456_308	242_0123456_1	1447_0123456_192	353_0123456_302	171_0123456_1	509_0123456_1	82_0123456_1	389_0123456_89	73_0123456_1	222_0123456_615	387_0123456_15
1227_0123456_73	216_0123456_1	26_0123456_1244	1053_0123456_1	58_0123456_1669	1149_0123456_266	37_0123456_1	550_0123456_307	242_0123456_1	1447_0123456_194	353_0123456_316	171_0123456_1	509_0123456_1	82_0123456_1	389_0123456_77	73_0123456_1	222_0123456_634	387_0123456_17
1227_0123456_93	26_0123456_1202	1053_0123456_1	58_0123456_1626	1149_0123456_272	550_0123456_292	242_0123456_1	1447_0123456_188	353_0123456_293	387_0123456_21	82_0123456_1	389_0123456_61	73_0123456_1	222_0123456_660	171_0123456_1
1227_0123456_85	26_0123456_1171	1053_0123456_1	58_0123456_1533	1149_0123456_267	550_0123456_288	242_0123456_1	1447_0123456_190	353_0123456_272	387_0123456_22	82_0123456_1	389_0123456_45	73_0123456_1	222_0123456_664	171_0123456_1
1227_0123456_70	26_0123456_1136	1053_0123456_1	58_0123456_1480	1149_0123456_265	550_0123456_272	242_0123456_1	1447_0123456_196	353_0123456_248	387_0123456_17	82_0123456_1	389_0123456_48	73_0123456_1	222_0123456_662	171_0123456_1
1227_0123456_79	26_0123456_1141	1053_0123456_1	58_0123456_1442	1149_0123456_283	550_0123456_259	242_0123456_1	1447_0123456_208	353_0123456_237	387_0123456_23	82_0123456_1	389_0123456_38	73_0123456_1	222_0123456_627	171_0123456_1
1227_0123456_79	26_0123456_1203	1053_0123456_1	58_0123456_1438	1149_0123456_288	550_0123456_247	242_0123456_1	1447_0123456_215	353_0123456_222	387_0123456_21	82_0123456_1	389_0123456_27	73_0123456_1	222_0123456_600	171_0123456_1
1227_0123456_76	26_0123456_1248	1053_0123456_1	58_0123456_1504	1149_0123456_323	550_0123456_236	242_0123456_1	1447_0123456_212	353_0123456_227	387_0123456_18	82_0123456_1	389_0123456_28	73_0123456_1	222_0123456_598	171_0123456_1
1227_0123456_70	26_0123456_1325	1053_0123456_1	58_0123456_1571	1149_0123456_328	550_0123456_238	242_0123456_1	1447_0123456_224	353_0123456_232	387_0123456_20	82_0123456_1	389_0123456_31	73_0123456_1	222_0123456_576	171_0123456_1
1227_0123456_69	26_0123456_1421	1053_0123456_1	58_0123456_1595	1149_0123456_334	550_0123456_226	242_0123456_1	1447_0123456_216	353_0123456_271	387_0123456_31	82_0123456_1	389_0123456_29	73_0123456_1	222_0123456_571	171_0123456_1
1227_0123456_68	26_0123456_1459	1053_0123456_1	58_0123456_1601	1149_0123456_352	550_0123456_228	242_0123456_1	1447_0123456_211	353_0123456_283	387_0123456_47	82_0123456_1	389_0123456_31	73_0123456_1	222_0123456_538	171_0123456_1
1227_0123456_77	26_0123456_1467	1053_0123456_1	58_0123456_1632	1149_0123456_348	550_0123456_229	242_0123456_1	1447_0123456_204	353_0123456_277	387_0123456_48	82_0123456_1	389_0123456_28	73_0123456_1	222_0123456_547	171_0123456_1
1227_0123456_85	26_0123456_1411	1053_0123456_1	58_0123456_1650	1149_0123456_348	550_0123456_232	242_0123456_1	1447_0123456_209	353_0123456_260	387_0123456_38	82_0123456_1	389_0123456_24	73_0123456_1	222_0123456_527	171_0123456_1
1227_0123456_68	26_0123456_1327	1053_0123456_1	58_0123456_1659	1149_0123456_342	550_0123456_253	242_0123456_1	1447_0123456_202	353_0123456_235	387_0123456_21	82_0123456_1	389_0123456_14	73_0123456_1	222_0123456_526	171_0123456_1
1227_0123456_63	26_0123456_1268	1053_0123456_1	58_0123456_1632	1149_0123456_343	550_0123456_279	242_0123456_1	1447_0123456_206	353_0123456_204	387_0123456_13	82_0123456_1	389_0123456_15	73_0123456_1	222_0123456_496	171_0123456_1
1227_0123456_61	26_0123456_1166	1053_0123456_1	58_0123456_1619	1149_0123456_343	550_0123456_287	242_0123456_1	1447_0123456_203	353_0123456_191	387_0123456_10	82_0123456_1	389_0123456_24	73_0123456_1	222_0123456_482	171_0123456_1
1227_0123456_66	26_0123456_1135	1053_0123456_1	58_0123456_1607	1149_0123456_326	550_0123456_272	242_0123456_1	1447_0123456_223	353_0123456_173	387_0123456_8	82_0123456_1	389_0123456_26	73_0123456_1	222_0123456_507	171_0123456_1
1227_0123456_62	26_0123456_1160	1053_0123456_1	58_0123456_1629	1149_0123456_336	550_0123456_275	242_0123456_1	1447_0123456_223	353_0123456_166	387_0123456_9	82_0123456_1	389_0123456_24	73_0123456_1	222_0123456_563	171_0123456_1
1227_0123456_56	26_0123456_1273	1053_0123456_1	58_0123456_1623	1149_0123456_323	550_0123456_279	242_0123456_1	1447_0123456_234	353_0123456_156	387_0123456_7	82_0123456_1	389_0123456_19	73_0123456_1	222_0123456_643	171_0123456_1
1227_0123456_53	26_0123456_1404	1053_0123456_1	58_0123456_1607	1149_0123456_297	550_0123456_280	242_0123456_1	1447_0123456_226	353_0123456_159	387_0123456_6	82_0123456_1	389_0123456_13	73_0123456_1	222_0123456_717	171_0123456_1
1227_0123456_70	26_0123456_1474	1053_0123456_1	58_0123456_1572	1149_0123456_282	550_0123456_259	242_0123456_1	1447_0123456_228	353_0123456_152	387_0123456_5	82_0123456_1	389_0123456_5	73_0123456_1	222_0123456_740	171_0123456_1
1227_0123456_71	26_0123456_1501	1053_0123456_1	58_0123456_1484	1149_0123456_243	550_0123456_258	242_0123456_1	1447_0123456_233	353_0123456_145	387_0123456_8	82_0123456_1	389_0123456_3	73_0123456_1	222_0123456_750	171_0123456_1
1227_0123456_97	26_0123456_1462	1053_0123456_1	58_0123456_1400	1149_0123456_244	550_0123456_255	242_0123456_1	1447_0123456_220	353_0123456_162	387_0123456_20	82_0123456_1	389_0123456_3	73_0123456_1	222_0123456_713	171_0123456_1
1227_0123456_91	26_0123456_1415	1053_0123456_1	58_0123456_1433	1149_0123456_259	550_0123456_275	242_0123456_1	1447_0123456_195	353_0123456_174	387_0123456_23	82_0123456_1	389_0123456_3	73_0123456_1	222_0123456_685	171_0123456_1
1227_0123456_73	26_0123456_1347	1053_0123456_1	58_0123456_1555	1149_0123456_262	550_0123456_295	242_0123456_1	1447_0123456_202	353_0123456_174	387_0123456_19	82_0123456_1	389_0123456_2	73_0123456_1	222_0123456_713	171_0123456_1
1227_0123456_71	26_0123456_1269	1053_0123456_1	58_0123456_1647	1149_0123456_291	550_0123456_305	242_0123456_1	1447_0123456_205	353_0123456_161	387_0123456_14	82_0123456_1	389_0123456_2	73_0123456_1	222_0123456_734	171_0123456_1
1227_0123456_72	26_0123456_1218	1053_0123456_1	58_0123456_1708	1149_0123456_304	550_0123456_300	242_0123456_1	1447_0123456_201	353_0123456_152	387_0123456_13	82_0123456_1	389_0123456_1	73_0123456_1	222_0123456_745	171_0123456_1
1227_0123456_76	26_0123456_1172	1053_0123456_1	58_0123456_1763	1149_0123456_297	550_0123456_282	242_0123456_1	1447_0123456_189	353_0123456_144	387_0123456_13	82_0123456_1	389_0123456_1	73_0123456_1	222_0123456_797	171_0123456_1
1227_0123456_78	26_0123456_1168	1053_0123456_1	58_0123456_1802	1149_0123456_294	550_0123456_251	242_0123456_1	1447_0123456_183	353_0123456_134	387_0123456_9	82_0123456_1	389_0123456_1	73_0123456_1	222_0123456_801	171_0123456_1
1227_0123456_88	26_0123456_1215	1053_0123456_1	58_0123456_1770	1149_0123456_312	550_0123456_233	242_0123456_1	1447_0123456_195	353_0123456_115	387_0123456_9	82_0123456_1	389_0123456_1	73_0123456_1	222_0123456_785	171_0123456_1
1227_0123456_83	26_0123456_1357	1053_0123456_1	58_0123456_1636	1149_0123456_330	550_0123456_215	242_0123456_1	1447_0123456_216	353_0123456_98	387_0123456_8	82_0123456_1	389_0123456_1	73_0123456_1	222_0123456_766	171_0123456_1
1227_0123456_88	26_0123456_1469	1053_0123456_1	58_0123456_1452	1149_0123456_322	550_0123456_198	242_0123456_1	1447_0123456_224	353_0123456_101	387_0123456_9	82_0123456_1	389_0123456_1	73_0123456_1	222_0123456_717	171_0123456_1
1227_0123456_95	26_0123456_1549	1053_0123456_1	58_0123456_1345	1149_0123456_328	550_0123456_196	242_0123456_1	1447_0123456_227	353_0123456_98	387_0123456_4	82_0123456_1	389_0123456_1	73_0123456_1	222_0123456_688	171_0123456_1
1227_0123456_71	26_0123456_1603	1053_0123456_1	58_0123456_1254	1149_0123456_321	550_0123456_198	242_0123456_1	1447_0123456_247	353_0123456_80	387_0123456_6	82_0123456_1	389_0123456_1	73_0123456_1	222_0123456_669	171_0123456_1
1227_0123456_84	26_0123456_1627	1053_0123456_1	58_0123456_1276	1149_0123456_312	550_0123456_199	242_0123456_1	1447_0123456_257	353_0123456_68	387_0123456_7	82_0123456_1	389_0123456_1	73_0123456_1	222_0123456_627	171_0123456_1
1227_0123456_84	26_0123456_1657	1053_0123456_1	58_0123456_1305	1149_0123456_291	550_0123456_202	1447_0123456_265	353_0123456_65	387_0123456_5	82_0123456_1	73_0123456_1	222_0123456_614	171_0123456_1
1227_0123456_79	26_0123456_1651	1053_0123456_1	58_0123456_1363	1149_0123456_283	550_0123456_194	1447_0123456_270	353_0123456_50	387_0123456_5	82_0123456_1	73_0123456_1	222_0123456_612	171_0123456_1
1227_0123456_84	26_0123456_1696	1053_0123456_1	58_0123456_1404	1149_0123456_289	550_0123456_185	1447_0123456_284	353_0123456_49	387_0123456_9	82_0123456_1	73_0123456_1	222_0123456_656	171_0123456_1
1227_0123456_88	26_0123456_1748	1053_0123456_1	58_0123456_1446	1149_0123456_277	550_0123456_181	1447_0123456_310	353_0123456_54	387_0123456_7	82_0123456_1	73_0123456_1	222_0123456_717	171_0123456_1
1227_0123456_79	26_0123456_1760	1053_0123456_1	58_0123456_1453	1149_0123456_258	550_0123456_161	1447_0123456_342	353_0123456_52	387_0123456_6	82_0123456_1	73_0123456_1	222_0123456_788	171_0123456_1
1227_0123456_76	26_0123456_1787	1053_0123456_1	58_0123456_1408	1149_0123456_245	550_0123456_158	1447_0123456_366	353_0123456_53	387_0123456_4	82_0123456_1	73_0123456_1	222_0123456_856	171_0123456_1
1227_0123456_99	26_0123456_1747	1053_0123456_1	58_0123456_1330	1149_0123456_240	550_0123456_182	1447_0123456_361	353_0123456_43	387_0123456_1	82_0123456_1	73_0123456_1	222_0123456_851	171_0123456_1
1227_0123456_103	26_0123456_1660	1053_0123456_1	58_0123456_1200	1149_0123456_248	550_0123456_192	1447_0123456_357	353_0123456_38	387_0123456_1	82_0123456_1	73_0123456_1	222_0123456_830	171_0123456_1
1227_0123456_95	26_0123456_1647	1053_0123456_1	58_0123456_1087	1149_0123456_274	550_0123456_187	1447_0123456_349	353_0123456_39	387_0123456_1	82_0123456_1	73_0123456_1	222_0123456_786	171_0123456_1
1227_0123456_105	26_0123456_1643	1053_0123456_1	58_0123456_1060	1149_0123456_285	550_0123456_200	1447_0123456_345	353_0123456_33	387_0123456_1	82_0123456_1	73_0123456_1	222_0123456_786	171_0123456_1
1227_0123456_99	26_0123456_1674	1053_0123456_1	58_0123456_1097	1149_0123456_299	550_0123456_208	1447_0123456_385	353_0123456_30	387_0123456_1	82_0123456_1	73_0123456_1	222_0123456_796	171_0123456_1
1227_0123456_85	26_0123456_1722	1053_0123456_1	58_0123456_1195	1149_0123456_297	550_0123456_223	1447_0123456_407	353_0123456_26	387_0123456_1	82_0123456_1	73_0123456_1	222_0123456_837	171_0123456_1
1227_0123456_82	26_0123456_1699	1053_0123456_1	58_0123456_1295	1149_0123456_305	550_0123456_220	1447_0123456_445	353_0123456_25	387_0123456_1	82_0123456_1	73_0123456_1	222_0123456_878	171_0123456_1
1227_0123456_83	26_0123456_1663	1053_0123456_1	58_0123456_1323	1149_0123456_284	550_0123456_221	1447_0123456_455	353_0123456_26	82_0123456_1	73_0123456_1	222_0123456_939
1227_0123456_104	26_0123456_1602	1053_0123456_1	58_0123456_1313	1149_0123456_286	550_0123456_204	1447_0123456_446	353_0123456_24	82_0123456_1	73_0123456_1	222_0123456_903
1227_0123456_110	26_0123456_1554	1053_0123456_1	58_0123456_1246	1149_0123456_270	550_0123456_221	1447_0123456_452	353_0123456_24	82_0123456_1	73_0123456_1	222_0123456_831
1227_0123456_100	26_0123456_1567	1053_0123456_1	58_0123456_1178	1149_0123456_262	550_0123456_239	1447_0123456_470	353_0123456_23	82_0123456_1	73_0123456_1	222_0123456_759
1227_0123456_101	26_0123456_1688	1053_0123456_1	58_0123456_1107	1149_0123456_258	550_0123456_262	1447_0123456_479	353_0123456_20	82_0123456_1	73_0123456_1	222_0123456_703
1227_0123456_88	26_0123456_1749	1053_0123456_1	58_0123456_1104	1149_0123456_265	550_0123456_271	1447_0123456_482	353_0123456_14	82_0123456_1	73_0123456_1	222_0123456_672
1227_0123456_71	26_0123456_1793	1053_0123456_1	58_0123456_1139	1149_0123456_285	550_0123456_270	1447_0123456_495	353_0123456_17	82_0123456_1	73_0123456_1	222_0123456_644
1227_0123456_72	26_0123456_1773	1053_0123456_1	58_0123456_1184	1149_0123456_291	550_0123456_279	1447_0123456_487	353_0123456_21	82_0123456_1	73_0123456_1	222_0123456_601
1227_0123456_64	26_0123456_1721	1053_0123456_1	58_0123456_1219	1149_0123456_295	550_0123456_279	1447_0123456_450	353_0123456_20	82_0123456_1	73_0123456_1	222_0123456_589
1227_0123456_69	26_0123456_1668	1053_0123456_1	58_0123456_1238	1149_0123456_283	550_0123456_265	1447_0123456_429	353_0123456_22	82_0123456_1	73_0123456_1	222_0123456_588
1227_0123456_75	26_0123456_1634	1053_0123456_1	58_0123456_1230	1149_0123456_247	550_0123456_248	1447_0123456_425	353_0123456_29	82_0123456_1	73_0123456_1	222_0123456_609
1227_0123456_67	26_0123456_1554	1053_0123456_1	58_0123456_1198	1149_0123456_259	550_0123456_219	1447_0123456_419	353_0123456_27	82_0123456_1	73_0123456_1	222_0123456_612
1227_0123456_77	26_0123456_1579	1053_0123456_1	58_0123456_1198	1149_0123456_257	550_0123456_207	1447_0123456_423	353_0123456_32	82_0123456_1	73_0123456_1	222_0123456_626
1227_0123456_76	26_0123456_1652	1053_0123456_1	58_0123456_1172	1149_0123456_281	550_0123456_207	1447_0123456_416	353_0123456_31	82_0123456_1	73_0123456_1	222_0123456_636
1227_0123456_74	26_0123456_1720	1053_0123456_1	58_0123456_1180	1149_0123456_310	550_0123456_210	1447_0123456_419	353_0123456_28	82_0123456_1	73_0123456_1	222_0123456_604
1227_0123456_77	26_0123456_1733	1053_0123456_1	58_0123456_1228	1149_0123456_330	550_0123456_206	1447_0123456_403	353_0123456_29	82_0123456_1	73_0123456_1	222_0123456_612
1227_0123456_81	26_0123456_1760	1053_0123456_1	58_0123456_1255	1149_0123456_356	550_0123456_205	1447_0123456_396	353_0123456_25	82_0123456_1	73_0123456_1	222_0123456_670
1227_0123456_65	26_0123456_1708	1053_0123456_1	58_0123456_1238	1149_0123456_397	550_0123456_217	1447_0123456_404	353_0123456_18	82_0123456_1	73_0123456_1	222_0123456_683
1227_0123456_60	26_0123456_1739	1053_0123456_1	58_0123456_1247	1149_0123456_397	550_0123456_219	1447_0123456_412	353_0123456_16	82_0123456_1	73_0123456_1	222_0123456_656
1227_0123456_62	26_0123456_1726	1053_0123456_1	58_0123456_1194	1149_0123456_363	550_0123456_196	1447_0123456_404	353_0123456_17	82_0123456_1	73_0123456_1	222_0123456_660
1227_0123456_66	26_0123456_1708	1053_0123456_1	58_0123456_1199	1149_0123456_338	550_0123456_189	1447_0123456_380	353_0123456_22	82_0123456_1	73_0123456_1	222_0123456_676
1227_0123456_60	26_0123456_1630	1053_0123456_1	58_0123456_1166	1149_0123456_322	550_0123456_195	1447_0123456_376	353_0123456_16	82_0123456_1	73_0123456_1	222_0123456_659
1227_0123456_61	26_0123456_1614	1053_0123456_1	58_0123456_1167	1149_0123456_318	550_0123456_208	1447_0123456_401	353_0123456_13	82_0123456_1	73_0123456_1	222_0123456_668
1227_0123456_64	26_0123456_1626	1053_0123456_1	58_0123456_1145	1149_0123456_301	550_0123456_213	1447_0123456_421	353_0123456_9	82_0123456_1	73_0123456_1	222_0123456_673
1227_0123456_66	26_0123456_1721	1053_0123456_1	58_0123456_1157	1149_0123456_286	550_0123456_195	1447_0123456_439	353_0123456_7	82_0123456_1	73_0123456_1	222_0123456_671
1227_0123456_76	26_0123456_1851	1053_0123456_1	58_0123456_1206	1149_0123456_300	550_0123456_194	1447_0123456_456	353_0123456_7	82_0123456_1	73_0123456_1	222_0123456_662
1227_0123456_66	26_0123456_2023	1053_0123456_1	58_0123456_1214	1149_0123456_296	550_0123456_191	1447_0123456_464	353_0123456_6	82_0123456_1	73_0123456_1	222_0123456_653
1227_0123456_77	26_0123456_2086	1053_0123456_1	58_0123456_1181	1149_0123456_282	550_0123456_178	1447_0123456_470	353_0123456_7	82_0123456_1	73_0123456_1	222_0123456_652
1227_0123456_72	26_0123456_2128	1053_0123456_1	58_0123456_1179	1149_0123456_243	550_0123456_160	1447_0123456_450	353_0123456_12	82_0123456_1	73_0123456_1	222_0123456_683
1227_0123456_64	26_0123456_2123	1053_0123456_1	58_0123456_1140	1149_0123456_228	550_0123456_163	1447_0123456_418	353_0123456_12	82_0123456_1	73_0123456_1	222_0123456_693
1227_0123456_76	26_0123456_2062	1053_0123456_1	58_0123456_1080	1149_0123456_224	550_0123456_169	1447_0123456_398	353_0123456_15	82_0123456_1	73_0123456_1	222_0123456_690
1227_0123456_76	26_0123456_1975	1053_0123456_1	58_0123456_1007	1149_0123456_227	550_0123456_179	1447_0123456_403	353_0123456_20	82_0123456_1	73_0123456_1	222_0123456_684
1227_0123456_82	26_0123456_1862	1053_0123456_1	58_0123456_996	1149_0123456_226	550_0123456_201	1447_0123456_444	353_0123456_25	82_0123456_1	73_0123456_1	222_0123456_644
1227_0123456_80	26_0123456_1810	1053_0123456_1	58_0123456_1016	1149_0123456_228	550_0123456_214	1447_0123456_508	353_0123456_40	82_0123456_1	73_0123456_1	222_0123456_606
1227_0123456_94	26_0123456_1822	1053_0123456_1	58_0123456_1050	1149_0123456_213	550_0123456_218	1447_0123456_500	353_0123456_44	82_0123456_1	73_0123456_1	222_0123456_564
1227_0123456_72	26_0123456_1908	1053_0123456_1	58_0123456_1090	1149_0123456_192	550_0123456_208	1447_0123456_512	353_0123456_49	82_0123456_1	73_0123456_1	222_0123456_550
1227_0123456_79	26_0123456_2000	1053_0123456_1	58_0123456_1121	1149_0123456_200	550_0123456_203	1447_0123456_489	353_0123456_46	82_0123456_1	73_0123456_1	222_0123456_564
1227_0123456_76	26_0123456_1990	1053_0123456_1	58_0123456_1141	1149_0123456_191	550_0123456_205	1447_0123456_488	353_0123456_42	82_0123456_1	73_0123456_1	222_0123456_610
1227_0123456_58	26_0123456_1945	1053_0123456_1	58_0123456_1190	1149_0123456_184	550_0123456_222	1447_0123456_473	353_0123456_38	82_0123456_1	73_0123456_1	222_0123456_673
1227_0123456_73	26_0123456_1898	1053_0123456_1	58_0123456_1173	1149_0123456_194	550_0123456_245	1447_0123456_482	353_0123456_29	82_0123456_1	73_0123456_1	222_0123456_694
1227_0123456_80	26_0123456_1833	1053_0123456_1	58_0123456_1157	1149_0123456_218	550_0123456_248	1447_0123456_499	353_0123456_22	82_0123456_1	73_0123456_1	222_0123456_685
1227_0123456_89	26_0123456_1751	1053_0123456_1	58_0123456_1068	1149_0123456_228	550_0123456_253	1447_0123456_503	353_0123456_19	82_0123456_1	73_0123456_1	222_0123456_660
1227_0123456_94	26_0123456_1739	1053_0123456_1	58_0123456_978	1149_0123456_232	550_0123456_246	1447_0123456_524	353_0123456_16	82_0123456_1	73_0123456_1	222_0123456_622
1227_0123456_82	26_0123456_1751	1053_0123456_1	58_0123456_893	1149_0123456_253	550_0123456_245	1447_0123456_540	353_0123456_24	82_0123456_1	73_0123456_1	222_0123456_592
1227_0123456_84	26_0123456_1762	1053_0123456_1	58_0123456_852	1149_0123456_244	550_0123456_243	1447_0123456_549	353_0123456_22	82_0123456_1	73_0123456_1	222_0123456_555
1227_0123456_68	26_0123456_1862	1053_0123456_1	58_0123456_804	1149_0123456_228	550_0123456_243	1447_0123456_525	353_0123456_23	82_0123456_1	73_0123456_1	222_0123456_538
1227_0123456_68	26_0123456_1990	1053_0123456_1	58_0123456_870	1149_0123456_245	550_0123456_223	1447_0123456_496	353_0123456_21	82_0123456_1	73_0123456_1	222_0123456_509
1227_0123456_72	26_0123456_2100	1053_0123456_1	58_0123456_924	1149_0123456_260	550_0123456_202	1447_0123456_480	353_0123456_12	82_0123456_1	73_0123456_1	222_0123456_510
1227_0123456_61	26_0123456_2189	1053_0123456_1	58_0123456_986	1149_0123456_275	550_0123456_187	1447_0123456_492	353_0123456_9	82_0123456_1	73_0123456_1	222_0123456_527
1227_0123456_63	26_0123456_2156	1053_0123456_1	58_0123456_1023	1149_0123456_298	550_0123456_173	1447_0123456_511	353_0123456_7	82_0123456_1	73_0123456_1	222_0123456_558
1227_0123456_66	26_0123456_2070	1053_0123456_1	58_0123456_1075	1149_0123456_321	550_0123456_153	1447_0123456_510	353_0123456_4	82_0123456_1	73_0123456_1	222_0123456_585
1227_0123456_55	26_0123456_1996	1053_0123456_1	58_0123456_1065	1149_0123456_343	550_0123456_148	1447_0123456_519	353_0123456_4	82_0123456_1	73_0123456_1	222_0123456_608
1227_0123456_78	26_0123456_1881	1053_0123456_1	58_0123456_1053	1149_0123456_344	550_0123456_140	1447_0123456_496	353_0123456_1	82_0123456_1	73_0123456_1	222_0123456_618
1227_0123456_88	26_0123456_1813	1053_0123456_1	58_0123456_1013	1149_0123456_350	550_0123456_142	1447_0123456_458	353_0123456_1	82_0123456_1	73_0123456_1	222_0123456_626
1227_0123456_89	26_0123456_1832	1053_0123456_1	58_0123456_981	1149_0123456_342	550_0123456_147	1447_0123456_422	353_0123456_1	82_0123456_1	73_0123456_1	222_0123456_605
1227_0123456_84	26_0123456_1838	1053_0123456_1	58_0123456_1014	1149_0123456_333	550_0123456_166	1447_0123456_422	353_0123456_1	82_0123456_1	73_0123456_1	222_0123456_591
1227_0123456_77	26_0123456_1995	1053_0123456_1	58_0123456_1039	1149_0123456_338	550_0123456_183	1447_0123456_424	353_0123456_1	82_0123456_1	73_0123456_1	222_0123456_575
1227_0123456_63	26_0123456_2068	1053_0123456_1	58_0123456_1074	1149_0123456_323	550_0123456_198	1447_0123456_421	353_0123456_1	82_0123456_1	73_0123456_1	222_0123456_587
1227_0123456_58	26_0123456_2084	1053_0123456_1	58_0123456_1105	1149_0123456_324	550_0123456_186	1447_0123456_410	353_0123456_1	82_0123456_1	73_0123456_1	222_0123456_558
1227_0123456_68	26_0123456_2030	1053_0123456_1	58_0123456_1125	1149_0123456_316	550_0123456_184	1447_0123456_436	353_0123456_1	82_0123456_1	73_0123456_1	222_0123456_552
1227_0123456_63	26_0123456_1975	1053_0123456_1	58_0123456_1089	1149_0123456_340	550_0123456_176	1447_0123456_509	353_0123456_1	82_0123456_1	73_0123456_1	222_0123456_531
1227_0123456_74	26_0123456_1871	1053_0123456_1	58_0123456_1029	1149_0123456_341	550_0123456_169	1447_0123456_522	353_0123456_1	82_0123456_1	73_0123456_1	222_0123456_524
1227_0123456_58	26_0123456_1825	1053_0123456_1	58_0123456_983	1149_0123456_351	550_0123456_166	1447_0123456_552	353_0123456_1	82_0123456_1	73_0123456_1	222_0123456_557
1227_0123456_63	26_0123456_1791	1053_0123456_1	58_0123456_936	1149_0123456_375	550_0123456_180	1447_0123456_565	353_0123456_1	82_0123456_1	73_0123456_1	222_0123456_574
1227_0123456_62	26_0123456_1891	1053_0123456_1	58_0123456_939	1149_0123456_398	550_0123456_185	1447_0123456_548	353_0123456_1	82_0123456_1	73_0123456_1	222_0123456_582
1227_0123456_71	26_0123456_1921	1053_0123456_1	58_0123456_903	1149_0123456_405	550_0123456_181	1447_0123456_524	353_0123456_1	82_0123456_1	73_0123456_1	222_0123456_579
1227_0123456_61	26_0123456_1984	1053_0123456_1	58_0123456_892	1149_0123456_404	550_0123456_173	1447_0123456_507	353_0123456_1	82_0123456_1	73_0123456_1	222_0123456_547
1227_0123456_63	26_0123456_1996	1053_0123456_1	58_0123456_894	1149_0123456_375	550_0123456_176	1447_0123456_493	353_0123456_1	82_0123456_1	73_0123456_1	222_0123456_514
1227_0123456_66	26_0123456_2025	1053_0123456_1	58_0123456_895	1149_0123456_361	550_0123456_172	1447_0123456_526	353_0123456_1	82_0123456_1	73_0123456_1	222_0123456_495
1227_0123456_62	26_0123456_1971	1053_0123456_1	58_0123456_877	1149_0123456_345	550_0123456_160	1447_0123456_566	353_0123456_1	82_0123456_1	73_0123456_1	222_0123456_491
1227_0123456_56	26_0123456_1915	1053_0123456_1	58_0123456_841	1149_0123456_332	550_0123456_165	1447_0123456_622	353_0123456_1	82_0123456_1	73_0123456_1	222_0123456_507
1227_0123456_65	26_0123456_1921	1053_0123456_1	58_0123456_883	1149_0123456_331	550_0123456_163	1447_0123456_634	353_0123456_1	82_0123456_1	73_0123456_1	222_0123456_513
1227_0123456_61	26_0123456_1952	1053_0123456_1	58_0123456_972	1149_0123456_364	550_0123456_162	1447_0123456_652	353_0123456_1	82_0123456_1	73_0123456_1	222_0123456_526
1227_0123456_65	26_0123456_1951	1053_0123456_1	58_0123456_1029	1149_0123456_388	550_0123456_150	1447_0123456_625	353_0123456_1	82_0123456_1	73_0123456_1	222_0123456_504
1227_0123456_62	26_0123456_1956	1053_0123456_1	58_0123456_1046	1149_0123456_412	550_0123456_141	1447_0123456_615	353_0123456_1	82_0123456_1	73_0123456_1	222_0123456_472
1227_0123456_69	26_0123456_1947	1053_0123456_1	58_0123456_1033	1149_0123456_423	550_0123456_120	1447_0123456_571	353_0123456_1	82_0123456_1	73_0123456_1	222_0123456_437
1227_0123456_60	26_0123456_1889	1053_0123456_1	58_0123456_1025	1149_0123456_427	550_0123456_117	1447_0123456_548	353_0123456_1	82_0123456_1	73_0123456_1	222_0123456_456
1227_0123456_57	26_0123456_1799	1053_0123456_1	58_0123456_999	1149_0123456_418	550_0123456_102	1447_0123456_569	353_0123456_1	82_0123456_1	73_0123456_1	222_0123456_479
1227_0123456_45	26_0123456_1749	1053_0123456_1	58_0123456_956	1149_0123456_412	550_0123456_92	1447_0123456_579	353_0123456_1	82_0123456_1	73_0123456_1	222_0123456_498
1227_0123456_56	26_0123456_1714	1053_0123456_1	58_0123456_922	1149_0123456_416	550_0123456_75	1447_0123456_621	353_0123456_1	82_0123456_1	73_0123456_1	222_0123456_514
1227_0123456_59	26_0123456_1786	1053_0123456_1	58_0123456_895	1149_0123456_405	550_0123456_70	1447_0123456_672	353_0123456_1	82_0123456_1	73_0123456_1	222_0123456_519
1227_0123456_59	26_0123456_1945	1053_0123456_1	58_0123456_890	1149_0123456_411	550_0123456_62	1447_0123456_668	353_0123456_1	82_0123456_1	73_0123456_1	222_0123456_528
1227_0123456_45	26_0123456_2098	1053_0123456_1	58_0123456_895	1149_0123456_442	550_0123456_69	1447_0123456_660	353_0123456_1	82_0123456_1	73_0123456_1	222_0123456_554
1227_0123456_62	26_0123456_2183	1053_0123456_1	58_0123456_884	1149_0123456_512	550_0123456_74	1447_0123456_644	353_0123456_1	82_0123456_1	73_0123456_1	222_0123456_529
1227_0123456_74	26_0123456_2109	1053_0123456_1	58_0123456_912	1149_0123456_541	550_0123456_75	1447_0123456_613	353_0123456_1	82_0123456_1	73_0123456_1	222_0123456_494
1227_0123456_76	26_0123456_2039	1053_0123456_1	58_0123456_935	1149_0123456_556	550_0123456_90	1447_0123456_563	353_0123456_1	82_0123456_1	73_0123456_1	222_0123456_452
1227_0123456_83	26_0123456_1963	1053_0123456_1	58_0123456_939	1149_0123456_528	550_0123456_92	1447_0123456_549	353_0123456_1	82_0123456_1	73_0123456_1	222_0123456_444
1227_0123456_69	26_0123456_1855	1053_0123456_1	58_0123456_912	1149_0123456_483	550_0123456_84	1447_0123456_573	353_0123456_1	82_0123456_1	73_0123456_1	222_0123456_465
1227_0123456_64	26_0123456_1820	1053_0123456_1	58_0123456_917	1149_0123456_440	550_0123456_85	1447_0123456_587	353_0123456_1	82_0123456_1	73_0123456_1	222_0123456_463
1227_0123456_61	26_0123456_1831	1053_0123456_1	58_0123456_856	1149_0123456_441	550_0123456_76	1447_0123456_577	353_0123456_1	82_0123456_1	73_0123456_1	222_0123456_477
1227_0123456_58	26_0123456_1879	1053_0123456_1	58_0123456_831	1149_0123456_448	550_0123456_60	1447_0123456_564	353_0123456_1	82_0123456_1	73_0123456_1	222_0123456_504
1227_0123456_64	26_0123456_1932	1053_0123456_1	58_0123456_845	1149_0123456_477	550_0123456_53	1447_0123456_552	353_0123456_1	82_0123456_1	73_0123456_1	222_0123456_520
1227_0123456_65	26_0123456_1963	1053_0123456_1	58_0123456_860	1149_0123456_557	550_0123456_50	1447_0123456_541	353_0123456_1	82_0123456_1	73_0123456_1	222_0123456_529
1227_0123456_57	26_0123456_2013	1053_0123456_1	58_0123456_854	1149_0123456_608	550_0123456_54	1447_0123456_542	353_0123456_1	82_0123456_1	73_0123456_1	222_0123456_531
1227_0123456_62	26_0123456_2080	1053_0123456_1	58_0123456_853	1149_0123456_609	550_0123456_51	1447_0123456_551	353_0123456_1	82_0123456_1	73_0123456_1	222_0123456_532
1227_0123456_65	26_0123456_2073	1053_0123456_1	58_0123456_830	1149_0123456_595	550_0123456_46	1447_0123456_543	353_0123456_1	82_0123456_1	73_0123456_1	222_0123456_530
1227_0123456_74	26_0123456_2033	1053_0123456_1	58_0123456_840	1149_0123456_589	550_0123456_45	1447_0123456_569	353_0123456_1	82_0123456_1	73_0123456_1	222_0123456_517
1227_0123456_65	26_0123456_2012	1053_0123456_1	58_0123456_858	1149_0123456_574	550_0123456_38	1447_0123456_603	353_0123456_1	82_0123456_1	73_0123456_1	222_0123456_528
1227_0123456_68	26_0123456_1963	1053_0123456_1	58_0123456_839	1149_0123456_565	550_0123456_46	1447_0123456_639	353_0123456_1	82_0123456_1	73_0123456_1	222_0123456_525
1227_0123456_70	26_0123456_1914	1053_0123456_1	58_0123456_828	1149_0123456_578	550_0123456_45	1447_0123456_644	353_0123456_1	82_0123456_1	73_0123456_1	222_0123456_507
1227_0123456_72	26_0123456_1846	1053_0123456_1	58_0123456_825	1149_0123456_550	550_0123456_42	1447_0123456_636	353_0123456_1	82_0123456_1	73_0123456_1	222_0123456_493
1227_0123456_71	26_0123456_1803	1053_0123456_1	58_0123456_854	1149_0123456_539	550_0123456_45	1447_0123456_591	353_0123456_1	82_0123456_1	73_0123456_1	222_0123456_482
1227_0123456_74	26_0123456_1823	1053_0123456_1	58_0123456_858	1149_0123456_568	550_0123456_38	1447_0123456_565	353_0123456_1	82_0123456_1	73_0123456_1	222_0123456_463
1227_0123456_71	26_0123456_1889	1053_0123456_1	58_0123456_883	1149_0123456_571	550_0123456_46	1447_0123456_553	353_0123456_1	82_0123456_1	73_0123456_1	222_0123456_458
1227_0123456_58	26_0123456_1921	1053_0123456_1	58_0123456_882	1149_0123456_560	550_0123456_65	1447_0123456_585	353_0123456_1	82_0123456_1	73_0123456_1	222_0123456_470
1227_0123456_47	26_0123456_1951	1053_0123456_1	58_0123456_873	1149_0123456_536	550_0123456_57	1447_0123456_622	353_0123456_1	82_0123456_1	73_0123456_1	222_0123456_477
1227_0123456_55	26_0123456_1934	1053_0123456_1	58_0123456_808	1149_0123456_485	550_0123456_61	1447_0123456_676	353_0123456_1	82_0123456_1	73_0123456_1	222_0123456_459
1227_0123456_55	26_0123456_1911	1053_0123456_1	58_0123456_762	1149_0123456_457	550_0123456_54	1447_0123456_683	353_0123456_1	82_0123456_1	73_0123456_1	222_0123456_468
1227_0123456_55	26_0123456_1929	1053_0123456_1	58_0123456_717	1149_0123456_460	550_0123456_48	1447_0123456_698	353_0123456_1	82_0123456_1	73_0123456_1	222_0123456_472
1227_0123456_58	26_0123456_1967	1053_0123456_1	58_0123456_684	1149_0123456_477	550_0123456_51	1447_0123456_705	353_0123456_1	82_0123456_1	73_0123456_1	222_0123456_465
1227_0123456_61	26_0123456_2011	1053_0123456_1	58_0123456_670	1149_0123456_469	550_0123456_45	1447_0123456_679	353_0123456_1	82_0123456_1	73_0123456_1	222_0123456_465
1227_0123456_66	26_0123456_2087	1053_0123456_1	58_0123456_658	1149_0123456_461	550_0123456_48	1447_0123456_677	353_0123456_1	82_0123456_1	73_0123456_1	222_0123456_469
1227_0123456_62	26_0123456_2090	1053_0123456_1	58_0123456_688	1149_0123456_464	550_0123456_59	1447_0123456_706	353_0123456_1	82_0123456_1	73_0123456_1	222_0123456_486
1227_0123456_61	26_0123456_1997	1053_0123456_1	58_0123456_717	1149_0123456_458	550_0123456_68	1447_0123456_719	353_0123456_1	82_0123456_1	73_0123456_1	222_0123456_505
1227_0123456_55	26_0123456_1961	1053_0123456_1	58_0123456_731	1149_0123456_477	550_0123456_71	1447_0123456_748	353_0123456_1	82_0123456_1	73_0123456_1	222_0123456_503
1227_0123456_64	26_0123456_1943	1053_0123456_1	58_0123456_722	1149_0123456_463	550_0123456_70	1447_0123456_756	353_0123456_1	82_0123456_1	73_0123456_1	222_0123456_485
1227_0123456_83	26_0123456_1948	1053_0123456_1	58_0123456_673	1149_0123456_428	550_0123456_63	1447_0123456_732	353_0123456_1	82_0123456_1	73_0123456_1	222_0123456_464
1227_0123456_69	26_0123456_1956	1053_0123456_1	58_0123456_640	1149_0123456_394	550_0123456_69	1447_0123456_752	353_0123456_1	82_0123456_1	73_0123456_1	222_0123456_448
1227_0123456_71	26_0123456_1953	1053_0123456_1	58_0123456_593	1149_0123456_390	550_0123456_63	1447_0123456_776	353_0123456_1	82_0123456_1	73_0123456_1	222_0123456_452
1227_0123456_71	26_0123456_1947	1053_0123456_1	58_0123456_571	1149_0123456_388	550_0123456_69	1447_0123456_802	353_0123456_1	82_0123456_1	73_0123456_1	222_0123456_478
1227_0123456_58	26_0123456_1969	1053_0123456_1	58_0123456_554	1149_0123456_408	550_0123456_78	1447_0123456_859	353_0123456_1	82_0123456_1	73_0123456_1	222_0123456_477
1227_0123456_52	26_0123456_1976	1053_0123456_1	58_0123456_539	1149_0123456_435	550_0123456_87	1447_0123456_901	353_0123456_1	82_0123456_1	73_0123456_1	222_0123456_481
1227_0123456_48	26_0123456_1959	1053_0123456_1	58_0123456_533	1149_0123456_429	550_0123456_87	1447_0123456_941	353_0123456_1	82_0123456_1	73_0123456_1	222_0123456_457
1227_0123456_57	26_0123456_1840	1053_0123456_1	58_0123456_505	1149_0123456_412	550_0123456_96	1447_0123456_995	353_0123456_1	82_0123456_1	73_0123456_1	222_0123456_451
1227_0123456_58	26_0123456_1699	1053_0123456_1	58_0123456_511	1149_0123456_393	550_0123456_104	1447_0123456_1039	353_0123456_1	82_0123456_1	73_0123456_1	222_0123456_463
1227_0123456_52	26_0123456_1701	1053_0123456_1	58_0123456_546	1149_0123456_400	550_0123456_96	1447_0123456_1068	353_0123456_1	82_0123456_1	73_0123456_1	222_0123456_490
1227_0123456_55	26_0123456_1798	1053_0123456_1	58_0123456_587	1149_0123456_436	550_0123456_89	1447_0123456_1041	353_0123456_1	82_0123456_1	73_0123456_1	222_0123456_505
1227_0123456_59	26_0123456_1900	1053_0123456_1	58_0123456_611	1149_0123456_475	550_0123456_98	1447_0123456_985	353_0123456_1	82_0123456_1	73_0123456_1	222_0123456_529
1227_0123456_64	26_0123456_1978	1053_0123456_1	58_0123456_599	1149_0123456_487	550_0123456_99	1447_0123456_943	353_0123456_1	82_0123456_1	73_0123456_1	222_0123456_516
1227_0123456_77	26_0123456_2114	1053_0123456_1	58_0123456_583	1149_0123456_484	550_0123456_99	1447_0123456_911	353_0123456_1	82_0123456_1	73_0123456_1	222_0123456_494
1227_0123456_75	26_0123456_2140	1053_0123456_1	58_0123456_531	1149_0123456_467	550_0123456_90	1447_0123456_889	353_0123456_1	82_0123456_1	73_0123456_1	222_0123456_476
1227_0123456_74	26_0123456_2098	1053_0123456_1	58_0123456_549	1149_0123456_467	550_0123456_78	1447_0123456_936	353_0123456_1	82_0123456_1	73_0123456_1	222_0123456_446
1227_0123456_58	26_0123456_1932	1053_0123456_1	58_0123456_545	1149_0123456_468	550_0123456_78	1447_0123456_978	353_0123456_1	82_0123456_1	73_0123456_1	222_0123456_446
1227_0123456_45	26_0123456_1821	1053_0123456_1	58_0123456_532	1149_0123456_471	550_0123456_91	1447_0123456_1008	353_0123456_1	82_0123456_1	73_0123456_1	222_0123456_438
1227_0123456_43	26_0123456_1786	1053_0123456_1	58_0123456_539	1149_0123456_493	550_0123456_106	1447_0123456_951	353_0123456_1	82_0123456_1	73_0123456_1	222_0123456_431
1227_0123456_38	26_0123456_1799	1053_0123456_1	58_0123456_519	1149_0123456_515	550_0123456_99	1447_0123456_901	353_0123456_1	82_0123456_1	73_0123456_1	222_0123456_452
1227_0123456_44	26_0123456_1915	1053_0123456_1	58_0123456_509	1149_0123456_520	550_0123456_96	1447_0123456_867	353_0123456_1	82_0123456_1	73_0123456_1	222_0123456_496
1227_0123456_42	26_0123456_1921	1053_0123456_1	58_0123456_474	1149_0123456_524	550_0123456_100	1447_0123456_852	353_0123456_1	82_0123456_1	73_0123456_1	222_0123456_508
1227_0123456_36	26_0123456_2021	1053_0123456_1	58_0123456_441	1149_0123456_550	550_0123456_90	1447_0123456_873	353_0123456_1	82_0123456_1	73_0123456_1	222_0123456_512
1227_0123456_53	26_0123456_2027	1053_0123456_1	58_0123456_450	1149_0123456_583	550_0123456_86	1447_0123456_920	353_0123456_1	82_0123456_1	73_0123456_1	222_0123456_490
1227_0123456_56	26_0123456_1984	1053_0123456_1	58_0123456_474	1149_0123456_626	550_0123456_79	1447_0123456_964	353_0123456_1	82_0123456_1	73_0123456_1	222_0123456_457
1227_0123456_54	26_0123456_1970	1053_0123456_1	58_0123456_546	1149_0123456_604	550_0123456_69	1447_0123456_980	353_0123456_1	82_0123456_1	73_0123456_1	222_0123456_436
1227_0123456_57	26_0123456_1917	1053_0123456_1	58_0123456_599	1149_0123456_582	550_0123456_69	1447_0123456_976	353_0123456_1	82_0123456_1	73_0123456_1	222_0123456_414
1227_0123456_58	26_0123456_1831	1053_0123456_1	58_0123456_583	1149_0123456_575	550_0123456_55	1447_0123456_921	353_0123456_1	82_0123456_1	73_0123456_1	222_0123456_430
1227_0123456_51	26_0123456_1763	1053_0123456_1	58_0123456_546	1149_0123456_552	550_0123456_53	1447_0123456_899	353_0123456_1	82_0123456_1	73_0123456_1	222_0123456_471
1227_0123456_52	26_0123456_1727	1053_0123456_1	58_0123456_483	1149_0123456_535	550_0123456_53	1447_0123456_888	353_0123456_1	82_0123456_1	73_0123456_1	222_0123456_529
1227_0123456_53	26_0123456_1665	1053_0123456_1	58_0123456_389	1149_0123456_549	550_0123456_53	1447_0123456_939	353_0123456_1	82_0123456_1	73_0123456_1	222_0123456_518
1227_0123456_51	26_0123456_1712	1053_0123456_1	58_0123456_377	1149_0123456_521	550_0123456_45	1447_0123456_965	353_0123456_1	82_0123456_1	73_0123456_1	222_0123456_507
1227_0123456_53	26_0123456_1776	1053_0123456_1	58_0123456_363	1149_0123456_507	550_0123456_41	1447_0123456_984	353_0123456_1	82_0123456_1	73_0123456_1	222_0123456_482
1227_0123456_56	26_0123456_1784	1053_0123456_1	58_0123456_387	1149_0123456_506	550_0123456_44	1447_0123456_989	353_0123456_1	82_0123456_1	73_0123456_1	222_0123456_453
1227_0123456_59	26_0123456_1839	1053_0123456_1	58_0123456_434	1149_0123456_497	550_0123456_43	1447_0123456_991	353_0123456_1	82_0123456_1	73_0123456_1	222_0123456_446
1227_0123456_53	26_0123456_1910	1053_0123456_1	58_0123456_459	1149_0123456_503	550_0123456_42	1447_0123456_1037	353_0123456_1	82_0123456_1	73_0123456_1	222_0123456_474
1227_0123456_52	26_0123456_1882	1053_0123456_1	58_0123456_465	1149_0123456_500	550_0123456_43	1447_0123456_1094	353_0123456_1	82_0123456_1	73_0123456_1	222_0123456_494
1227_0123456_42	26_0123456_1874	1053_0123456_1	58_0123456_447	1149_0123456_489	550_0123456_40	1447_0123456_1172	353_0123456_1	82_0123456_1	73_0123456_1	222_0123456_523
1227_0123456_51	26_0123456_1897	1053_0123456_1	58_0123456_440	1149_0123456_460	550_0123456_32	1447_0123456_1233	353_0123456_1	82_0123456_1	73_0123456_1	222_0123456_543
1227_0123456_56	26_0123456_1869	1053_0123456_1	58_0123456_383	1149_0123456_433	550_0123456_27	1447_0123456_1145	353_0123456_1	82_0123456_1	73_0123456_1	222_0123456_560
1227_0123456_57	26_0123456_1846	1053_0123456_1	58_0123456_351	1149_0123456_421	550_0123456_31	1447_0123456_1018	353_0123456_1	82_0123456_1	73_0123456_1	222_0123456_578
1227_0123456_57	26_0123456_1820	1053_0123456_1	58_0123456_333	1149_0123456_422	550_0123456_33	1447_0123456_947	353_0123456_1	82_0123456_1	73_0123456_1	222_0123456_561
1227_0123456_54	26_0123456_1868	1053_0123456_1	58_0123456_349	1149_0123456_453	550_0123456_34	1447_0123456_873	353_0123456_1	82_0123456_1	73_0123456_1	222_0123456_544
1227_0123456_66	26_0123456_1884	1053_0123456_1	58_0123456_408	1149_0123456_461	550_0123456_33	1447_0123456_899	353_0123456_1	82_0123456_1	73_0123456_1	222_0123456_525
1227_0123456_65	26_0123456_1966	1053_0123456_1	58_0123456_483	1149_0123456_471	550_0123456_39	1447_0123456_927	353_0123456_1	82_0123456_1	73_0123456_1	222_0123456_530
1227_0123456_76	26_0123456_1977	1053_0123456_1	58_0123456_512	1149_0123456_482	550_0123456_35	1447_0123456_964	353_0123456_1	82_0123456_1	73_0123456_1	222_0123456_525
1227_0123456_72	26_0123456_2074	1053_0123456_1	58_0123456_514	1149_0123456_532	550_0123456_29	1447_0123456_959	353_0123456_1	82_0123456_1	73_0123456_1	222_0123456_514
1227_0123456_77	26_0123456_2098	1053_0123456_1	58_0123456_481	1149_0123456_531	550_0123456_25	1447_0123456_928	353_0123456_1	82_0123456_1	73_0123456_1	222_0123456_501
1227_0123456_67	26_0123456_2118	1053_0123456_1	58_0123456_412	1149_0123456_544	550_0123456_23	1447_0123456_953	353_0123456_1	82_0123456_1	73_0123456_1	222_0123456_500
1227_0123456_64	26_0123456_2060	1053_0123456_1	58_0123456_373	1149_0123456_550	550_0123456_19	1447_0123456_935	353_0123456_1	82_0123456_1	73_0123456_1	222_0123456_527
1227_0123456_60	26_0123456_2035	1053_0123456_1	58_0123456_345	1149_0123456_520	550_0123456_11	1447_0123456_890	353_0123456_1	82_0123456_1	73_0123456_1	222_0123456_559
1227_0123456_65	26_0123456_2052	1053_0123456_1	58_0123456_357	1149_0123456_538	550_0123456_10	1447_0123456_827	353_0123456_1	82_0123456_1	73_0123456_1	222_0123456_559
1227_0123456_72	26_0123456_2028	1053_0123456_1	58_0123456_378	1149_0123456_549	550_0123456_7	1447_0123456_800	353_0123456_1	82_0123456_1	73_0123456_1	222_0123456_578
1227_0123456_67	26_0123456_1997	1053_0123456_1	58_0123456_428	1149_0123456_563	550_0123456_5	1447_0123456_802	353_0123456_1	82_0123456_1	73_0123456_1	222_0123456_621
1227_0123456_73	26_0123456_2013	1053_0123456_1	58_0123456_448	1149_0123456_579	550_0123456_6	1447_0123456_747	353_0123456_1	82_0123456_1	73_0123456_1	222_0123456_620
1227_0123456_72	26_0123456_2011	1053_0123456_1	58_0123456_497	1149_0123456_590	550_0123456_2	1447_0123456_678	353_0123456_1	82_0123456_1	73_0123456_1	222_0123456_632
1227_0123456_54	26_0123456_1954	1053_0123456_1	58_0123456_515	1149_0123456_630	550_0123456_2	1447_0123456_594	353_0123456_1	82_0123456_1	73_0123456_1	222_0123456_613
1227_0123456_73	26_0123456_2058	1053_0123456_1	58_0123456_517	1149_0123456_656	550_0123456_7	1447_0123456_540	353_0123456_1	82_0123456_1	73_0123456_1	222_0123456_570
1227_0123456_78	26_0123456_2142	1053_0123456_1	58_0123456_522	1149_0123456_669	550_0123456_16	1447_0123456_547	353_0123456_1	82_0123456_1	73_0123456_1	222_0123456_550
1227_0123456_73	26_0123456_2212	1053_0123456_1	58_0123456_511	1149_0123456_636	550_0123456_33	1447_0123456_557	353_0123456_1	82_0123456_1	73_0123456_1	222_0123456_532
1227_0123456_69	26_0123456_2240	1053_0123456_1	58_0123456_485	1149_0123456_599	550_0123456_41	1447_0123456_555	353_0123456_1	82_0123456_1	73_0123456_1	222_0123456_513
1227_0123456_66	26_0123456_2195	1053_0123456_1	58_0123456_448	1149_0123456_569	550_0123456_43	1447_0123456_620	353_0123456_1	82_0123456_1	73_0123456_1	222_0123456_471
1227_0123456_77	26_0123456_2103	1053_0123456_1	58_0123456_433	1149_0123456_561	550_0123456_40	1447_0123456_680	353_0123456_1	82_0123456_1	73_0123456_1	222_0123456_438
1227_0123456_73	26_0123456_2024	1053_0123456_1	58_0123456_437	1149_0123456_556	550_0123456_38	1447_0123456_748	353_0123456_1	82_0123456_1	73_0123456_1	222_0123456_421
1227_0123456_60	26_0123456_2015	1053_0123456_1	58_0123456_422	1149_0123456_592	550_0123456_36	1447_0123456_793	353_0123456_1	82_0123456_1	73_0123456_1	222_0123456_415
1227_0123456_47	26_0123456_2040	1053_0123456_1	58_0123456_385	1149_0123456_649	550_0123456_33	1447_0123456_780	353_0123456_1	82_0123456_1	73_0123456_1	222_0123456_415
1227_0123456_52	26_0123456_2152	1053_0123456_1	58_0123456_379	1149_0123456_680	550_0123456_23	1447_0123456_793	353_0123456_1	82_0123456_1	73_0123456_1	222_0123456_383
1227_0123456_71	26_0123456_2253	1053_0123456_1	58_0123456_380	1149_0123456_705	550_0123456_21	1447_0123456_746	353_0123456_1	82_0123456_1	73_0123456_1	222_0123456_381
1227_0123456_63	26_0123456_2278	1053_0123456_1	58_0123456_401	1149_0123456_682	550_0123456_34	1447_0123456_672	353_0123456_1	82_0123456_1	73_0123456_1	222_0123456_414
1227_0123456_46	26_0123456_2285	1053_0123456_1	58_0123456_437	1149_0123456_663	550_0123456_46	1447_0123456_645	353_0123456_1	82_0123456_1	73_0123456_1	222_0123456_434
1227_0123456_35	26_0123456_2176	1053_0123456_1	58_0123456_445	1149_0123456_617	550_0123456_48	1447_0123456_634	353_0123456_1	82_0123456_1	73_0123456_1	222_0123456_446
1227_0123456_46	26_0123456_2056	1053_0123456_1	58_0123456_415	1149_0123456_566	550_0123456_45	1447_0123456_676	353_0123456_1	82_0123456_1	73_0123456_1	222_0123456_460
1227_0123456_43	26_0123456_2017	1053_0123456_1	58_0123456_365	1149_0123456_546	550_0123456_42	1447_0123456_728	353_0123456_1	82_0123456_1	73_0123456_1	222_0123456_439
1227_0123456_44	26_0123456_2039	1053_0123456_1	58_0123456_331	1149_0123456_564	550_0123456_37	1447_0123456_791	353_0123456_1	82_0123456_1	73_0123456_1	222_0123456_417
1227_0123456_42	26_0123456_2091	1053_0123456_1	58_0123456_288	1149_0123456_568	550_0123456_29	1447_0123456_820	353_0123456_1	82_0123456_1	73_0123456_1	222_0123456_418
1227_0123456_44	26_0123456_2177	1053_0123456_1	58_0123456_279	1149_0123456_565	550_0123456_26	1447_0123456_823	353_0123456_1	82_0123456_1	73_0123456_1	222_0123456_412
1227_0123456_46	26_0123456_2216	1053_0123456_1	58_0123456_280	1149_0123456_533	550_0123456_16	1447_0123456_820	353_0123456_1	82_0123456_1	73_0123456_1	222_0123456_444
1227_0123456_48	26_0123456_2212	1053_0123456_1	58_0123456_289	1149_0123456_541	550_0123456_17	1447_0123456_765	353_0123456_1	82_0123456_1	73_0123456_1	222_0123456_473
1227_0123456_51	26_0123456_2205	1053_0123456_1	58_0123456_331	1149_0123456_548	550_0123456_12	1447_0123456_714	353_0123456_1	82_0123456_1	73_0123456_1	222_0123456_490
1227_0123456_39	26_0123456_2113	1053_0123456_1	58_0123456_369	1149_0123456_602	550_0123456_10	1447_0123456_716	353_0123456_1	82_0123456_1	73_0123456_1	222_0123456_522
1227_0123456_49	26_0123456_2064	1053_0123456_1	58_0123456_376	1149_0123456_637	550_0123456_8	1447_0123456_738	353_0123456_1	82_0123456_1	73_0123456_1	222_0123456_544
1227_0123456_45	26_0123456_2082	1053_0123456_1	58_0123456_362	1149_0123456_638	550_0123456_4	1447_0123456_756	353_0123456_1	82_0123456_1	73_0123456_1	222_0123456_539
1227_0123456_63	26_0123456_2014	1053_0123456_1	58_0123456_351	1149_0123456_656	550_0123456_3	1447_0123456_772	353_0123456_1	82_0123456_1	73_0123456_1	222_0123456_525
1227_0123456_65	26_0123456_2039	1053_0123456_1	58_0123456_317	1149_0123456_722	550_0123456_2	1447_0123456_775	353_0123456_1	82_0123456_1	73_0123456_1	222_0123456_528
1227_0123456_64	26_0123456_2141	1053_0123456_1	58_0123456_283	1149_0123456_780	550_0123456_1	1447_0123456_754	353_0123456_1	82_0123456_1	73_0123456_1	222_0123456_517
1227_0123456_57	26_0123456_2226	1053_0123456_1	58_0123456_273	1149_0123456_815	550_0123456_1	1447_0123456_701	353_0123456_1	82_0123456_1	73_0123456_1	222_0123456_525
1227_0123456_66	26_0123456_2252	1053_0123456_1	58_0123456_235	1149_0123456_848	550_0123456_1	1447_0123456_638	353_0123456_1	82_0123456_1	73_0123456_1	222_0123456_519
1227_0123456_70	26_0123456_2221	1053_0123456_1	58_0123456_216	1149_0123456_846	550_0123456_1	1447_0123456_599	353_0123456_1	82_0123456_1	73_0123456_1	222_0123456_496
1227_0123456_72	26_0123456_2118	1053_0123456_1	58_0123456_199	1149_0123456_840	550_0123456_1	1447_0123456_595	353_0123456_1	82_0123456_1	73_0123456_1	222_0123456_501
1227_0123456_59	26_0123456_1968	1053_0123456_1	58_0123456_188	1149_0123456_828	1447_0123456_592	353_0123456_1	82_0123456_1	73_0123456_1	222_0123456_517
1227_0123456_45	26_0123456_1876	1053_0123456_1	58_0123456_185	1149_0123456_830	1447_0123456_620	353_0123456_1	82_0123456_1	73_0123456_1	222_0123456_517
1227_0123456_38	26_0123456_1868	1053_0123456_1	58_0123456_203	1149_0123456_830	1447_0123456_643	353_0123456_1	82_0123456_1	73_0123456_1	222_0123456_540
1227_0123456_54	26_0123456_1887	1053_0123456_1	58_0123456_220	1149_0123456_823	1447_0123456_660	353_0123456_1	82_0123456_1	73_0123456_1	222_0123456_516
1227_0123456_62	26_0123456_1882	1053_0123456_1	58_0123456_249	1149_0123456_831	1447_0123456_702	353_0123456_1	82_0123456_1	73_0123456_1	222_0123456_503
1227_0123456_52	26_0123456_1963	1053_0123456_1	58_0123456_259	1149_0123456_875	1447_0123456_741	353_0123456_1	82_0123456_1	73_0123456_1	222_0123456_478
1227_0123456_49	26_0123456_2057	1053_0123456_1	58_0123456_259	1149_0123456_857	1447_0123456_769	353_0123456_1	82_0123456_1	73_0123456_1	222_0123456_461
1227_0123456_40	26_0123456_2139	1053_0123456_1	58_0123456_240	1149_0123456_856	1447_0123456_780	353_0123456_1	82_0123456_1	73_0123456_1	222_0123456_422
1227_0123456_37	26_0123456_2182	1053_0123456_1	58_0123456_216	1149_0123456_880	1447_0123456_775	353_0123456_1	82_0123456_1	73_0123456_1	222_0123456_382
1227_0123456_33	26_0123456_2171	1053_0123456_1	58_0123456_201	1149_0123456_854	1447_0123456_734	353_0123456_1	82_0123456_1	73_0123456_1	222_0123456_372
1227_0123456_36	26_0123456_2028	1053_0123456_1	58_0123456_206	1149_0123456_826	1447_0123456_729	353_0123456_1	82_0123456_1	73_0123456_1	222_0123456_346
1227_0123456_26	26_0123456_1904	1053_0123456_1	58_0123456_232	1149_0123456_811	1447_0123456_740	353_0123456_1	82_0123456_1	73_0123456_1	222_0123456_331
1227_0123456_31	26_0123456_1806	1053_0123456_1	58_0123456_250	1149_0123456_795	1447_0123456_795	353_0123456_1	82_0123456_1	73_0123456_1	222_0123456_350
1227_0123456_32	26_0123456_1845	1053_0123456_1	58_0123456_256	1149_0123456_771	1447_0123456_832	353_0123456_1	82_0123456_1	73_0123456_1	222_0123456_407
1227_0123456_21	26_0123456_1922	1053_0123456_1	58_0123456_257	1149_0123456_756	1447_0123456_841	353_0123456_1	82_0123456_1	73_0123456_1	222_0123456_482
1227_0123456_23	26_0123456_1972	1053_0123456_1	58_0123456_238	1149_0123456_770	1447_0123456_868	353_0123456_1	82_0123456_1	73_0123456_1	222_0123456_537
1227_0123456_43	26_0123456_1986	1053_0123456_1	58_0123456_227	1149_0123456_809	1447_0123456_846	353_0123456_1	82_0123456_1	73_0123456_1	222_0123456_560
1227_0123456_41	26_0123456_1977	1053_0123456_1	58_0123456_229	1149_0123456_846	1447_0123456_866	353_0123456_1	82_0123456_1	73_0123456_1	222_0123456_553
1227_0123456_48	26_0123456_1980	1053_0123456_1	58_0123456_246	1149_0123456_839	1447_0123456_852	353_0123456_1	82_0123456_1	73_0123456_1	222_0123456_529
1227_0123456_38	26_0123456_1969	1053_0123456_1	58_0123456_228	1149_0123456_812	1447_0123456_842	353_0123456_1	82_0123456_1	73_0123456_1	222_0123456_519
1227_0123456_46	26_0123456_2017	1053_0123456_1	58_0123456_202	1149_0123456_761	1447_0123456_817	353_0123456_1	82_0123456_1	73_0123456_1	222_0123456_485
1227_0123456_47	26_0123456_2024	1053_0123456_1	58_0123456_169	1149_0123456_733	1447_0123456_823	353_0123456_1	82_0123456_1	73_0123456_1	222_0123456_447
1227_0123456_45	26_0123456_2005	1053_0123456_1	58_0123456_137	1149_0123456_774	1447_0123456_864	353_0123456_1	82_0123456_1	73_0123456_1	222_0123456_435
1227_0123456_50	26_0123456_2037	1053_0123456_1	58_0123456_136	1149_0123456_816	1447_0123456_884	353_0123456_1	82_0123456_1	73_0123456_1	222_0123456_416
1227_0123456_42	26_0123456_2074	1053_0123456_1	58_0123456_136	1149_0123456_876	1447_0123456_894	353_0123456_1	82_0123456_1	73_0123456_1	222_0123456_395
1227_0123456_45	26_0123456_2118	1053_0123456_1	58_0123456_144	1149_0123456_876	1447_0123456_897	353_0123456_1	82_0123456_1	73_0123456_1	222_0123456_389
1227_0123456_32	26_0123456_2082	1053_0123456_1	58_0123456_154	1149_0123456_875	1447_0123456_890	353_0123456_1	82_0123456_1	73_0123456_1	222_0123456_381
1227_0123456_28	26_0123456_2095	1053_0123456_1	58_0123456_170	1149_0123456_828	1447_0123456_898	353_0123456_1	82_0123456_1	73_0123456_1	222_0123456_400
1227_0123456_19	26_0123456_2049	1053_0123456_1	58_0123456_170	1149_0123456_778	1447_0123456_889	353_0123456_1	82_0123456_1	73_0123456_1	222_0123456_406
1227_0123456_27	26_0123456_1986	1053_0123456_1	58_0123456_170	1149_0123456_755	1447_0123456_880	353_0123456_1	82_0123456_1	73_0123456_1	222_0123456_390
1227_0123456_31	26_0123456_1963	1053_0123456_1	58_0123456_166	1149_0123456_720	1447_0123456_912	353_0123456_1	82_0123456_1	73_0123456_1	222_0123456_362
1227_0123456_36	26_0123456_1959	1053_0123456_1	58_0123456_170	1149_0123456_720	1447_0123456_926	353_0123456_1	82_0123456_1	73_0123456_1	222_0123456_374
1227_0123456_34	26_0123456_1975	1053_0123456_1	58_0123456_179	1149_0123456_742	1447_0123456_944	353_0123456_1	82_0123456_1	73_0123456_1	222_0123456_396
1227_0123456_28	26_0123456_2026	1053_0123456_1	58_0123456_166	1149_0123456_779	1447_0123456_978	353_0123456_1	82_0123456_1	73_0123456_1	222_0123456_425
1227_0123456_28	26_0123456_2081	1053_0123456_1	58_0123456_155	1149_0123456_835	1447_0123456_1019	353_0123456_1	82_0123456_1	73_0123456_1	222_0123456_407
1227_0123456_28	26_0123456_2144	1053_0123456_1	58_0123456_158	1149_0123456_845	1447_0123456_1007	353_0123456_1	82_0123456_1	73_0123456_1	222_0123456_378
1227_0123456_37	26_0123456_2149	1053_0123456_1	58_0123456_163	1149_0123456_835	1447_0123456_969	353_0123456_1	82_0123456_1	73_0123456_1	222_0123456_381
1227_0123456_40	26_0123456_2115	1053_0123456_1	58_0123456_159	1149_0123456_765	1447_0123456_933	353_0123456_1	82_0123456_1	73_0123456_1	222_0123456_404
1227_0123456_38	26_0123456_2136	1053_0123456_1	58_0123456_151	1149_0123456_779	1447_0123456_913	353_0123456_1	82_0123456_1	73_0123456_1	222_0123456_436
1227_0123456_37	26_0123456_2089	1053_0123456_1	58_0123456_145	1149_0123456_834	1447_0123456_864	353_0123456_1	82_0123456_1	73_0123456_1	222_0123456_475
1227_0123456_30	26_0123456_2031	1053_0123456_1	58_0123456_127	1149_0123456_929	1447_0123456_820	353_0123456_1	82_0123456_1	73_0123456_1	222_0123456_487
1227_0123456_30	26_0123456_1894	1053_0123456_1	58_0123456_132	1149_0123456_1013	1447_0123456_784	353_0123456_1	82_0123456_1	73_0123456_1	222_0123456_457
1227_0123456_40	26_0123456_1814	1053_0123456_1	58_0123456_122	1149_0123456_1064	1447_0123456_746	353_0123456_1	82_0123456_1	73_0123456_1	222_0123456_410
1227_0123456_48	26_0123456_1904	1053_0123456_1	58_0123456_111	1149_0123456_1096	1447_0123456_759	353_0123456_1	82_0123456_1	73_0123456_1	222_0123456_356
1227_0123456_45	26_0123456_2020	1053_0123456_1	58_0123456_112	1149_0123456_1064	1447_0123456_773	353_0123456_1	82_0123456_1	73_0123456_1	222_0123456_336
1227_0123456_41	26_0123456_2102	1053_0123456_1	58_0123456_124	1149_0123456_1064	1447_0123456_786	353_0123456_1	82_0123456_1	73_0123456_1	222_0123456_336
1227_0123456_32	26_0123456_2162	1053_0123456_1	58_0123456_143	1149_0123456_1008	1447_0123456_813	353_0123456_1	82_0123456_1	73_0123456_1	222_0123456_343
1227_0123456_32	26_0123456_2241	1053_0123456_1	58_0123456_153	1149_0123456_1012	1447_0123456_817	353_0123456_1	82_0123456_1	73_0123456_1	222_0123456_358
1227_0123456_35	26_0123456_2235	1053_0123456_1	58_0123456_152	1149_0123456_1000	1447_0123456_819	353_0123456_1	82_0123456_1	73_0123456_1	222_0123456_363
1227_0123456_23	26_0123456_2200	1053_0123456_1	58_0123456_139	1149_0123456_950	1447_0123456_803	353_0123456_1	82_0123456_1	73_0123456_1	222_0123456_391
1227_0123456_39	26_0123456_2137	1053_0123456_1	58_0123456_121	1149_0123456_961	1447_0123456_763	353_0123456_1	82_0123456_1	73_0123456_1	222_0123456_367
1227_0123456_35	26_0123456_2060	1053_0123456_1	58_0123456_104	1149_0123456_967	1447_0123456_734	353_0123456_1	82_0123456_1	73_0123456_1	222_0123456_350
1227_0123456_40	26_0123456_2040	1053_0123456_1	58_0123456_87	1149_0123456_981	1447_0123456_708	353_0123456_1	82_0123456_1	73_0123456_1	222_0123456_333
1227_0123456_41	26_0123456_2015	1053_0123456_1	58_0123456_87	1149_0123456_1063	1447_0123456_688	353_0123456_1	82_0123456_1	73_0123456_1	222_0123456_309
1227_0123456_36	26_0123456_1989	1053_0123456_1	58_0123456_108	1149_0123456_1141	1447_0123456_694	353_0123456_1	82_0123456_1	73_0123456_1	222_0123456_281
1227_0123456_29	26_0123456_2012	1053_0123456_1	58_0123456_136	1149_0123456_1193	1447_0123456_702	353_0123456_1	82_0123456_1	73_0123456_1	222_0123456_261
1227_0123456_27	26_0123456_1954	1053_0123456_1	58_0123456_143	1149_0123456_1234	1447_0123456_715	353_0123456_1	82_0123456_1	73_0123456_1	222_0123456_279
1227_0123456_23	26_0123456_1914	1053_0123456_1	58_0123456_147	1149_0123456_1244	1447_0123456_718	353_0123456_1	82_0123456_1	73_0123456_1	222_0123456_323
1227_0123456_17	26_0123456_1870	1053_0123456_1	58_0123456_142	1149_0123456_1237	1447_0123456_739	353_0123456_1	82_0123456_1	73_0123456_1	222_0123456_349
1227_0123456_20	26_0123456_1960	1053_0123456_1	58_0123456_146	1149_0123456_1215	1447_0123456_766	353_0123456_1	82_0123456_1	73_0123456_1	222_0123456_361
1227_0123456_17	26_0123456_2018	1053_0123456_1	58_0123456_142	1149_0123456_1140	1447_0123456_804	353_0123456_1	82_0123456_1	73_0123456_1	222_0123456_352
1227_0123456_28	26_0123456_2053	1053_0123456_1	58_0123456_130	1149_0123456_1139	1447_0123456_805	353_0123456_1	82_0123456_1	73_0123456_1	222_0123456_319
1227_0123456_31	26_0123456_2077	1053_0123456_1	58_0123456_112	1149_0123456_1119	1447_0123456_804	353_0123456_1	82_0123456_1	73_0123456_1	222_0123456_295
1227_0123456_25	26_0123456_2102	1053_0123456_1	58_0123456_113	1149_0123456_1138	1447_0123456_789	353_0123456_1	82_0123456_1	73_0123456_1	222_0123456_277
1227_0123456_29	26_0123456_2003	1053_0123456_1	58_0123456_113	1149_0123456_1153	1447_0123456_790	353_0123456_1	82_0123456_1	73_0123456_1	222_0123456_276
1227_0123456_24	26_0123456_1932	1053_0123456_1	58_0123456_102	1149_0123456_1183	1447_0123456_827	353_0123456_1	82_0123456_1	73_0123456_1	222_0123456_291
1227_0123456_26	26_0123456_1894	1053_0123456_1	58_0123456_124	1149_0123456_1220	1447_0123456_821	353_0123456_1	82_0123456_1	73_0123456_1	222_0123456_273
1227_0123456_20	26_0123456_1920	1053_0123456_1	58_0123456_153	1149_0123456_1202	1447_0123456_792	353_0123456_1	82_0123456_1	73_0123456_1	222_0123456_239
1227_0123456_23	26_0123456_1980	1053_0123456_1	58_0123456_165	1149_0123456_1166	1447_0123456_746	353_0123456_1	82_0123456_1	73_0123456_1	222_0123456_220
1227_0123456_20	26_0123456_2063	1053_0123456_1	58_0123456_162	1149_0123456_1131	1447_0123456_715	353_0123456_1	82_0123456_1	73_0123456_1	222_0123456_216
1227_0123456_22	26_0123456_2085	1053_0123456_1	58_0123456_141	1149_0123456_1093	1447_0123456_734	353_0123456_1	82_0123456_1	73_0123456_1	222_0123456_197
1227_0123456_21	26_0123456_2165	1053_0123456_1	58_0123456_117	1149_0123456_1052	1447_0123456_761	353_0123456_1	82_0123456_1	73_0123456_1	222_0123456_194
1227_0123456_21	26_0123456_2132	1053_0123456_1	58_0123456_96	1149_0123456_1036	1447_0123456_749	353_0123456_1	82_0123456_1	73_0123456_1	222_0123456_208
1227_0123456_19	26_0123456_2123	1053_0123456_1	58_0123456_76	1149_0123456_1037	1447_0123456_745	353_0123456_1	82_0123456_1	73_0123456_1	222_0123456_212
1227_0123456_15	26_0123456_2151	1053_0123456_1	58_0123456_66	1149_0123456_1058	1447_0123456_779	353_0123456_1	82_0123456_1	73_0123456_1	222_0123456_207
1227_0123456_14	26_0123456_2205	1053_0123456_1	58_0123456_69	1149_0123456_1076	1447_0123456_800	353_0123456_1	82_0123456_1	73_0123456_1	222_0123456_197
1227_0123456_24	26_0123456_2308	1053_0123456_1	58_0123456_65	1149_0123456_1140	1447_0123456_845	353_0123456_1	82_0123456_1	73_0123456_1	222_0123456_165
1227_0123456_27	26_0123456_2323	1053_0123456_1	58_0123456_54	1149_0123456_1184	1447_0123456_858	353_0123456_1	82_0123456_1	73_0123456_1	222_0123456_148
1227_0123456_26	26_0123456_2344	1053_0123456_1	58_0123456_45	1149_0123456_1204	1447_0123456_903	353_0123456_1	82_0123456_1	73_0123456_1	222_0123456_143
1227_0123456_20	26_0123456_2239	1053_0123456_1	58_0123456_40	1149_0123456_1126	1447_0123456_902	353_0123456_1	82_0123456_1	73_0123456_1	222_0123456_135
1227_0123456_20	26_0123456_2140	1053_0123456_1	58_0123456_38	1149_0123456_1045	1447_0123456_907	353_0123456_1	82_0123456_1	73_0123456_1	222_0123456_139
1227_0123456_20	26_0123456_2068	1053_0123456_1	58_0123456_42	1149_0123456_980	1447_0123456_881	353_0123456_1	82_0123456_1	73_0123456_1	222_0123456_142
1227_0123456_23	26_0123456_2060	1053_0123456_1	58_0123456_38	1149_0123456_970	1447_0123456_923	353_0123456_1	82_0123456_1	73_0123456_1	222_0123456_161
1227_0123456_18	26_0123456_2020	1053_0123456_1	58_0123456_43	1149_0123456_998	1447_0123456_937	353_0123456_1	82_0123456_1	73_0123456_1	222_0123456_205
1227_0123456_13	26_0123456_1967	1053_0123456_1	58_0123456_40	1149_0123456_1043	1447_0123456_978	353_0123456_1	82_0123456_1	73_0123456_1	222_0123456_247
1227_0123456_10	26_0123456_2057	1053_0123456_1	58_0123456_42	1149_0123456_1078	1447_0123456_1064	353_0123456_1	82_0123456_1	73_0123456_1	222_0123456_281
1227_0123456_12	26_0123456_2142	1053_0123456_1	58_0123456_38	1149_0123456_1100	1447_0123456_1098	353_0123456_1	82_0123456_1	73_0123456_1	222_0123456_307
1227_0123456_17	26_0123456_2175	1053_0123456_1	58_0123456_38	1149_0123456_1073	1447_0123456_1125	353_0123456_1	82_0123456_1	73_0123456_1	222_0123456_330
1227_0123456_18	26_0123456_2188	1053_0123456_1	58_0123456_31	1149_0123456_1047	1447_0123456_1086	353_0123456_1	82_0123456_1	73_0123456_1	222_0123456_306
1227_0123456_17	26_0123456_2106	1053_0123456_1	58_0123456_37	1149_0123456_1025	1447_0123456_965	353_0123456_1	82_0123456_1	73_0123456_1	222_0123456_258
1227_0123456_16	26_0123456_2128	1053_0123456_1	58_0123456_39	1149_0123456_996	1447_0123456_894	353_0123456_1	82_0123456_1	73_0123456_1	222_0123456_174
1227_0123456_11	26_0123456_2162	1053_0123456_1	58_0123456_63	1149_0123456_999	1447_0123456_843	353_0123456_1	82_0123456_1	73_0123456_1	222_0123456_141
1227_0123456_9	26_0123456_2208	1053_0123456_1	58_0123456_71	1149_0123456_1013	1447_0123456_825	353_0123456_1	82_0123456_1	73_0123456_1	222_0123456_136
1227_0123456_8	26_0123456_2218	1053_0123456_1	58_0123456_90	1149_0123456_1012	1447_0123456_890	353_0123456_1	82_0123456_1	73_0123456_1	222_0123456_157
1227_0123456_6	26_0123456_2187	1053_0123456_1	58_0123456_94	1149_0123456_1019	1447_0123456_958	353_0123456_1	82_0123456_1	73_0123456_1	222_0123456_213
1227_0123456_6	26_0123456_2137	1053_0123456_1	58_0123456_91	1149_0123456_1022	1447_0123456_1069	353_0123456_1	82_0123456_1	73_0123456_1	222_0123456_264
1227_0123456_14	26_0123456_2099	1053_0123456_1	58_0123456_84	1149_0123456_998	1447_0123456_1119	353_0123456_1	82_0123456_1	73_0123456_1	222_0123456_275
1227_0123456_14	26_0123456_2102	1053_0123456_1	58_0123456_79	1149_0123456_985	1447_0123456_1121	353_0123456_1	82_0123456_1	73_0123456_1	222_0123456_280
1227_0123456_15	26_0123456_2065	1053_0123456_1	58_0123456_74	1149_0123456_1028	1447_0123456_1049	353_0123456_1	82_0123456_1	73_0123456_1	222_0123456_273
1227_0123456_24	26_0123456_2051	1053_0123456_1	58_0123456_74	1149_0123456_999	1447_0123456_970	353_0123456_1	82_0123456_1	73_0123456_1	222_0123456_266
1227_0123456_20	26_0123456_1967	1053_0123456_1	58_0123456_102	1149_0123456_947	1447_0123456_888	353_0123456_1	82_0123456_1	73_0123456_1	222_0123456_278
1227_0123456_27	26_0123456_1984	1053_0123456_1	58_0123456_128	1149_0123456_916	1447_0123456_887	353_0123456_1	82_0123456_1	73_0123456_1	222_0123456_279
1227_0123456_17	26_0123456_1992	1053_0123456_1	58_0123456_133	1149_0123456_879	1447_0123456_937	353_0123456_1	82_0123456_1	73_0123456_1	222_0123456_310
1227_0123456_23	26_0123456_1972	1053_0123456_1	58_0123456_133	1149_0123456_888	1447_0123456_1065	353_0123456_1	82_0123456_1	73_0123456_1	222_0123456_344
1227_0123456_25	26_0123456_2005	1053_0123456_1	58_0123456_109	1149_0123456_911	1447_0123456_1168	353_0123456_1	82_0123456_1	73_0123456_1	222_0123456_375
1227_0123456_21	26_0123456_2020	1053_0123456_1	58_0123456_88	1149_0123456_934	1447_0123456_1180	353_0123456_1	82_0123456_1	73_0123456_1	222_0123456_385
1227_0123456_34	26_0123456_2021	1053_0123456_1	58_0123456_84	1149_0123456_960	1447_0123456_1174	353_0123456_1	82_0123456_1	73_0123456_1	222_0123456_372
1227_0123456_49	26_0123456_2014	1053_0123456_1	58_0123456_76	1149_0123456_953	1447_0123456_1132	353_0123456_1	82_0123456_1	73_0123456_1	222_0123456_329
1227_0123456_56	26_0123456_1980	1053_0123456_1	58_0123456_76	1149_0123456_898	1447_0123456_1103	353_0123456_1	82_0123456_1	73_0123456_1	222_0123456_290
1227_0123456_39	26_0123456_1904	1053_0123456_1	58_0123456_70	1149_0123456_882	1447_0123456_1072	353_0123456_1	82_0123456_1	73_0123456_1	222_0123456_290
1227_0123456_33	26_0123456_1878	1053_0123456_1	58_0123456_68	1149_0123456_885	1447_0123456_1083	353_0123456_1	82_0123456_1	73_0123456_1	222_0123456_277
1227_0123456_31	26_0123456_1845	1053_0123456_1	58_0123456_61	1149_0123456_923	1447_0123456_1152	353_0123456_1	82_0123456_1	73_0123456_1	222_0123456_275
1227_0123456_30	26_0123456_1872	1053_0123456_1	58_0123456_55	1149_0123456_926	1447_0123456_1251	353_0123456_1	82_0123456_1	73_0123456_1	222_0123456_318
1227_0123456_22	26_0123456_1875	1053_0123456_1	58_0123456_49	1149_0123456_914	1447_0123456_1326	353_0123456_1	82_0123456_1	73_0123456_1	222_0123456_366
1227_0123456_23	26_0123456_1949	1053_0123456_1	58_0123456_49	1149_0123456_956	1447_0123456_1324	353_0123456_1	82_0123456_1	73_0123456_1	222_0123456_389
1227_0123456_33	26_0123456_1963	1053_0123456_1	58_0123456_52	1149_0123456_957	1447_0123456_1293	353_0123456_1	82_0123456_1	73_0123456_1	222_0123456_384
1227_0123456_42	26_0123456_1923	1053_0123456_1	58_0123456_58	1149_0123456_929	1447_0123456_1254	353_0123456_1	82_0123456_1	73_0123456_1	222_0123456_378
1227_0123456_41	26_0123456_1946	1053_0123456_1	58_0123456_56	1149_0123456_851	1447_0123456_1158	353_0123456_1	82_0123456_1	73_0123456_1	222_0123456_398
1227_0123456_40	26_0123456_1980	1053_0123456_1	58_0123456_71	1149_0123456_803	1447_0123456_1069	353_0123456_1	82_0123456_1	73_0123456_1	222_0123456_405
1227_0123456_42	26_0123456_1933	1053_0123456_1	58_0123456_74	1149_0123456_804	1447_0123456_1022	353_0123456_1	82_0123456_1	73_0123456_1	222_0123456_412
1227_0123456_37	26_0123456_1895	1053_0123456_1	58_0123456_74	1149_0123456_852	1447_0123456_985	353_0123456_1	82_0123456_1	73_0123456_1	222_0123456_397
1227_0123456_49	26_0123456_1906	1053_0123456_1	58_0123456_68	1149_0123456_963	1447_0123456_1012	353_0123456_1	82_0123456_1	73_0123456_1	222_0123456_347
1227_0123456_47	26_0123456_1817	1053_0123456_1	58_0123456_71	1149_0123456_1056	1447_0123456_1065	353_0123456_1	82_0123456_1	73_0123456_1	222_0123456_313
1227_0123456_51	26_0123456_1777	1053_0123456_1	58_0123456_77	1149_0123456_1075	1447_0123456_1127	353_0123456_1	82_0123456_1	73_0123456_1	222_0123456_302
1227_0123456_41	26_0123456_1800	1053_0123456_1	58_0123456_73	1149_0123456_1091	1447_0123456_1175	353_0123456_1	82_0123456_1	73_0123456_1	222_0123456_333
1227_0123456_32	26_0123456_1892	1053_0123456_1	58_0123456_64	1149_0123456_1095	1447_0123456_1171	353_0123456_1	82_0123456_1	73_0123456_1	222_0123456_358
1227_0123456_27	26_0123456_1975	1053_0123456_1	58_0123456_50	1149_0123456_1056	1447_0123456_1206	353_0123456_1	82_0123456_1	73_0123456_1	222_0123456_415
1227_0123456_33	26_0123456_2077	1053_0123456_1	58_0123456_42	1149_0123456_1040	1447_0123456_1153	353_0123456_1	82_0123456_1	73_0123456_1	222_0123456_421
1227_0123456_32	26_0123456_2043	1053_0123456_1	58_0123456_48	1149_0123456_1038	1447_0123456_1091	353_0123456_1	82_0123456_1	73_0123456_1	222_0123456_392
1227_0123456_26	26_0123456_1986	1053_0123456_1	58_0123456_51	1149_0123456_1036	1447_0123456_1023	353_0123456_1	82_0123456_1	73_0123456_1	222_0123456_369
1227_0123456_38	26_0123456_1907	1053_0123456_1	58_0123456_53	1149_0123456_1007	1447_0123456_957	353_0123456_1	82_0123456_1	73_0123456_1	222_0123456_304
1227_0123456_50	26_0123456_1895	1053_0123456_1	58_0123456_58	1149_0123456_960	1447_0123456_933	353_0123456_1	82_0123456_1	73_0123456_1	222_0123456_251
1227_0123456_30	26_0123456_1994	1053_0123456_1	58_0123456_50	1149_0123456_938	1447_0123456_977	353_0123456_1	82_0123456_1	73_0123456_1	222_0123456_237
1227_0123456_22	26_0123456_2094	1053_0123456_1	58_0123456_51	1149_0123456_981	1447_0123456_1054	353_0123456_1	82_0123456_1	73_0123456_1	222_0123456_259
1227_0123456_23	26_0123456_2145	1053_0123456_1	58_0123456_50	1149_0123456_1018	1447_0123456_1110	353_0123456_1	82_0123456_1	73_0123456_1	222_0123456_279
1227_0123456_18	26_0123456_2107	1053_0123456_1	58_0123456_57	1149_0123456_1008	1447_0123456_1114	353_0123456_1	82_0123456_1	73_0123456_1	222_0123456_322
1227_0123456_14	26_0123456_2093	1053_0123456_1	58_0123456_57	1149_0123456_1017	1447_0123456_1093	353_0123456_1	82_0123456_1	73_0123456_1	222_0123456_335
1227_0123456_22	26_0123456_1982	1053_0123456_1	58_0123456_57	1149_0123456_990	1447_0123456_1029	353_0123456_1	82_0123456_1	73_0123456_1	222_0123456_316
1227_0123456_30	26_0123456_1988	1053_0123456_1	58_0123456_55	1149_0123456_1010	1447_0123456_975	353_0123456_1	82_0123456_1	73_0123456_1	222_0123456_304
1227_0123456_25	26_0123456_1982	1053_0123456_1	58_0123456_54	1149_0123456_1043	1447_0123456_934	353_0123456_1	82_0123456_1	73_0123456_1	222_0123456_304
1227_0123456_27	26_0123456_1963	1053_0123456_1	58_0123456_46	1149_0123456_1054	1447_0123456_944	353_0123456_1	82_0123456_1	73_0123456_1	222_0123456_296
1227_0123456_26	26_0123456_2097	1053_0123456_1	58_0123456_36	1149_0123456_1096	1447_0123456_966	353_0123456_1	82_0123456_1	73_0123456_1	222_0123456_298
1227_0123456_21	26_0123456_2183	1053_0123456_1	58_0123456_40	1149_0123456_1078	1447_0123456_981	353_0123456_1	82_0123456_1	73_0123456_1	222_0123456_279
1227_0123456_24	26_0123456_2259	1053_0123456_1	58_0123456_45	1149_0123456_1072	1447_0123456_986	353_0123456_1	82_0123456_1	73_0123456_1	222_0123456_250
1227_0123456_21	26_0123456_2338	1053_0123456_1	58_0123456_48	1149_0123456_1036	1447_0123456_966	353_0123456_1	82_0123456_1	73_0123456_1	222_0123456_241
1227_0123456_24	26_0123456_2284	1053_0123456_1	58_0123456_44	1149_0123456_1012	1447_0123456_945	353_0123456_1	82_0123456_1	73_0123456_1	222_0123456_262
1227_0123456_19	26_0123456_2170	1053_0123456_1	58_0123456_38	1149_0123456_1016	1447_0123456_957	353_0123456_1	82_0123456_1	73_0123456_1	222_0123456_288
1227_0123456_18	26_0123456_2033	1053_0123456_1	58_0123456_33	1149_0123456_1029	1447_0123456_976	353_0123456_1	82_0123456_1	73_0123456_1	222_0123456_297
1227_0123456_17	26_0123456_1961	1053_0123456_1	58_0123456_27	1149_0123456_1036	1447_0123456_908	353_0123456_1	82_0123456_1	73_0123456_1	222_0123456_297
1227_0123456_17	26_0123456_1894	1053_0123456_1	58_0123456_33	1149_0123456_1034	1447_0123456_874	353_0123456_1	82_0123456_1	73_0123456_1	222_0123456_289
1227_0123456_14	26_0123456_1888	1053_0123456_1	58_0123456_32	1149_0123456_1027	1447_0123456_838	353_0123456_1	82_0123456_1	73_0123456_1	222_0123456_283
1227_0123456_19	26_0123456_1908	1053_0123456_1	58_0123456_33	1149_0123456_1051	1447_0123456_828	353_0123456_1	82_0123456_1	73_0123456_1	222_0123456_295
1227_0123456_24	26_0123456_1975	1053_0123456_1	58_0123456_34	1149_0123456_1065	1447_0123456_855	353_0123456_1	82_0123456_1	73_0123456_1	222_0123456_345
1227_0123456_24	26_0123456_2040	1053_0123456_1	58_0123456_30	1149_0123456_1072	1447_0123456_876	353_0123456_1	82_0123456_1	73_0123456_1	222_0123456_354
1227_0123456_17	26_0123456_2054	1053_0123456_1	58_0123456_31	1149_0123456_1060	1447_0123456_930	353_0123456_1	82_0123456_1	73_0123456_1	222_0123456_350
1227_0123456_18	26_0123456_2036	1053_0123456_1	58_0123456_31	1149_0123456_1077	1447_0123456_954	353_0123456_1	82_0123456_1	73_0123456_1	222_0123456_321
1227_0123456_18	26_0123456_1982	1053_0123456_1	58_0123456_38	1149_0123456_1077	1447_0123456_950	353_0123456_1	82_0123456_1	73_0123456_1	222_0123456_278
1227_0123456_17	26_0123456_1932	1053_0123456_1	58_0123456_46	1149_0123456_1083	1447_0123456_969	353_0123456_1	82_0123456_1	73_0123456_1	222_0123456_243
1227_0123456_13	26_0123456_1924	1053_0123456_1	58_0123456_48	1149_0123456_1116	1447_0123456_927	353_0123456_1	82_0123456_1	73_0123456_1	222_0123456_240
1227_0123456_12	26_0123456_1919	1053_0123456_1	58_0123456_45	1149_0123456_1163	1447_0123456_895	353_0123456_1	82_0123456_1	73_0123456_1	222_0123456_220
1227_0123456_7	26_0123456_1960	1053_0123456_1	58_0123456_39	1149_0123456_1143	1447_0123456_877	353_0123456_1	82_0123456_1	73_0123456_1	222_0123456_235
1227_0123456_10	26_0123456_2059	1053_0123456_1	58_0123456_34	1149_0123456_1118	1447_0123456_911	353_0123456_1	82_0123456_1	73_0123456_1	222_0123456_281
1227_0123456_12	26_0123456_2149	1053_0123456_1	58_0123456_38	1149_0123456_1117	1447_0123456_913	353_0123456_1	82_0123456_1	73_0123456_1	222_0123456_281
1227_0123456_12	26_0123456_2234	1053_0123456_1	58_0123456_28	1149_0123456_1077	1447_0123456_940	353_0123456_1	82_0123456_1	73_0123456_1	222_0123456_278
1227_0123456_13	26_0123456_2227	1053_0123456_1	58_0123456_22	1149_0123456_1064	1447_0123456_968	353_0123456_1	82_0123456_1	73_0123456_1	222_0123456_238
1227_0123456_19	26_0123456_2130	1053_0123456_1	58_0123456_20	1149_0123456_1098	1447_0123456_907	353_0123456_1	82_0123456_1	73_0123456_1	222_0123456_189
1227_0123456_23	26_0123456_2097	1053_0123456_1	58_0123456_20	1149_0123456_1079	1447_0123456_869	353_0123456_1	82_0123456_1	73_0123456_1	222_0123456_164
1227_0123456_19	26_0123456_2067	1053_0123456_1	58_0123456_23	1149_0123456_1121	1447_0123456_854	353_0123456_1	82_0123456_1	73_0123456_1	222_0123456_143
1227_0123456_20	26_0123456_2068	1053_0123456_1	58_0123456_21	1149_0123456_1179	1447_0123456_856	353_0123456_1	82_0123456_1	73_0123456_1	222_0123456_137
1227_0123456_13	26_0123456_2081	1053_0123456_1	58_0123456_18	1149_0123456_1200	1447_0123456_837	353_0123456_1	82_0123456_1	73_0123456_1	222_0123456_140
1227_0123456_9	26_0123456_2110	1053_0123456_1	58_0123456_17	1149_0123456_1230	1447_0123456_876	353_0123456_1	82_0123456_1	73_0123456_1	222_0123456_143
1227_0123456_11	26_0123456_2139	1053_0123456_1	58_0123456_18	1149_0123456_1206	1447_0123456_949	353_0123456_1	82_0123456_1	73_0123456_1	222_0123456_143
1227_0123456_18	26_0123456_2131	1053_0123456_1	58_0123456_18	1149_0123456_1195	1447_0123456_973	353_0123456_1	82_0123456_1	73_0123456_1	222_0123456_124
1227_0123456_18	26_0123456_2174	1053_0123456_1	58_0123456_18	1149_0123456_1164	1447_0123456_984	353_0123456_1	82_0123456_1	73_0123456_1	222_0123456_99
1227_0123456_15	26_0123456_2193	1053_0123456_1	58_0123456_18	1149_0123456_1105	1447_0123456_965	353_0123456_1	82_0123456_1	73_0123456_1	222_0123456_86
1227_0123456_17	26_0123456_2217	1053_0123456_1	58_0123456_17	1149_0123456_1050	1447_0123456_950	353_0123456_1	82_0123456_1	73_0123456_1	222_0123456_104
1227_0123456_16	26_0123456_2257	1053_0123456_1	58_0123456_17	1149_0123456_1007	1447_0123456_900	353_0123456_1	82_0123456_1	73_0123456_1	222_0123456_123
1227_0123456_7	26_0123456_2243	1053_0123456_1	58_0123456_17	1149_0123456_969	1447_0123456_859	353_0123456_1	82_0123456_1	73_0123456_1	222_0123456_135
1227_0123456_11	26_0123456_2205	1053_0123456_1	58_0123456_21	1149_0123456_983	1447_0123456_856	353_0123456_1	82_0123456_1	73_0123456_1	222_0123456_152
1227_0123456_14	26_0123456_2131	1053_0123456_1	58_0123456_28	1149_0123456_1020	1447_0123456_890	353_0123456_1	82_0123456_1	73_0123456_1	222_0123456_164
1227_0123456_13	26_0123456_2055	1053_0123456_1	58_0123456_31	1149_0123456_1032	1447_0123456_913	353_0123456_1	82_0123456_1	73_0123456_1	222_0123456_172
1227_0123456_9	26_0123456_2092	1053_0123456_1	58_0123456_32	1149_0123456_1029	1447_0123456_932	353_0123456_1	82_0123456_1	73_0123456_1	222_0123456_190
1227_0123456_9	26_0123456_2140	1053_0123456_1	58_0123456_34	1149_0123456_1044	1447_0123456_903	353_0123456_1	82_0123456_1	73_0123456_1	222_0123456_187
1227_0123456_14	26_0123456_2195	1053_0123456_1	58_0123456_32	1149_0123456_1058	1447_0123456_856	353_0123456_1	82_0123456_1	73_0123456_1	222_0123456_171
1227_0123456_18	26_0123456_2226	1053_0123456_1	58_0123456_26	1149_0123456_1120	1447_0123456_799	353_0123456_1	82_0123456_1	73_0123456_1	222_0123456_175
1227_0123456_15	26_0123456_2294	1053_0123456_1	58_0123456_25	1149_0123456_1206	1447_0123456_765	353_0123456_1	82_0123456_1	73_0123456_1	222_0123456_169
1227_0123456_18	26_0123456_2249	1053_0123456_1	58_0123456_26	1149_0123456_1262	1447_0123456_789	353_0123456_1	82_0123456_1	73_0123456_1	222_0123456_156
1227_0123456_20	26_0123456_2210	1053_0123456_1	58_0123456_17	1149_0123456_1281	1447_0123456_793	353_0123456_1	82_0123456_1	73_0123456_1	222_0123456_153
1227_0123456_17	26_0123456_2148	1053_0123456_1	58_0123456_10	1149_0123456_1297	1447_0123456_807	353_0123456_1	82_0123456_1	73_0123456_1	222_0123456_137
1227_0123456_14	26_0123456_2044	1053_0123456_1	58_0123456_7	1149_0123456_1308	1447_0123456_857	353_0123456_1	82_0123456_1	73_0123456_1	222_0123456_131
1227_0123456_16	26_0123456_1949	1053_0123456_1	58_0123456_8	1149_0123456_1286	1447_0123456_893	353_0123456_1	82_0123456_1	73_0123456_1	222_0123456_132
1227_0123456_15	26_0123456_1922	1053_0123456_1	58_0123456_10	1149_0123456_1298	1447_0123456_949	353_0123456_1	82_0123456_1	73_0123456_1	222_0123456_144
1227_0123456_9	26_0123456_1969	1053_0123456_1	58_0123456_8	1149_0123456_1303	1447_0123456_952	353_0123456_1	82_0123456_1	73_0123456_1	222_0123456_156
1227_0123456_12	26_0123456_2038	1053_0123456_1	58_0123456_6	1149_0123456_1283	1447_0123456_921	353_0123456_1	82_0123456_1	73_0123456_1	222_0123456_154
1227_0123456_9	26_0123456_2009	1053_0123456_1	58_0123456_4	1149_0123456_1255	1447_0123456_937	353_0123456_1	82_0123456_1	73_0123456_1	222_0123456_164
1227_0123456_12	26_0123456_2018	1053_0123456_1	58_0123456_1	1149_0123456_1237	1447_0123456_944	353_0123456_1	82_0123456_1	73_0123456_1	222_0123456_191
1227_0123456_12	26_0123456_1975	1053_0123456_1	58_0123456_1	1149_0123456_1219	1447_0123456_973	353_0123456_1	82_0123456_1	73_0123456_1	222_0123456_208
1227_0123456_18	26_0123456_1985	1053_0123456_1	58_0123456_1	1149_0123456_1167	1447_0123456_993	353_0123456_1	82_0123456_1	73_0123456_1	222_0123456_226
1227_0123456_18	26_0123456_1992	1053_0123456_1	58_0123456_1	1149_0123456_1124	1447_0123456_990	353_0123456_1	82_0123456_1	73_0123456_1	222_0123456_240
1227_0123456_24	26_0123456_1991	1053_0123456_1	58_0123456_1	1149_0123456_1104	1447_0123456_966	353_0123456_1	82_0123456_1	73_0123456_1	222_0123456_219
1227_0123456_23	26_0123456_1920	1053_0123456_1	1149_0123456_1117	1447_0123456_920	353_0123456_1	82_0123456_1	73_0123456_1	222_0123456_229
1227_0123456_24	26_0123456_1890	1053_0123456_1	1149_0123456_1103	1447_0123456_883	353_0123456_1	82_0123456_1	73_0123456_1	222_0123456_273
1227_0123456_22	26_0123456_1831	1053_0123456_1	1149_0123456_1110	1447_0123456_863	353_0123456_1	82_0123456_1	73_0123456_1	222_0123456_350
1227_0123456_24	26_0123456_1834	1053_0123456_1	1149_0123456_1088	1447_0123456_909	353_0123456_1	82_0123456_1	73_0123456_1	222_0123456_441
1227_0123456_22	26_0123456_1881	1053_0123456_1	1149_0123456_1117	1447_0123456_952	353_0123456_1	82_0123456_1	73_0123456_1	222_0123456_509
1227_0123456_32	26_0123456_1942	1053_0123456_1	1149_0123456_1149	1447_0123456_1020	353_0123456_1	82_0123456_1	73_0123456_1	222_0123456_512
1227_0123456_43	26_0123456_1999	1053_0123456_1	1149_0123456_1198	1447_0123456_1007	353_0123456_1	82_0123456_1	73_0123456_1	222_0123456_492
1227_0123456_49	26_0123456_2006	1053_0123456_1	1149_0123456_1220	1447_0123456_1026	353_0123456_1	82_0123456_1	73_0123456_1	222_0123456_440
1227_0123456_59	26_0123456_1918	1053_0123456_1	1149_0123456_1141	1447_0123456_1045	353_0123456_1	82_0123456_1	73_0123456_1	222_0123456_386
1227_0123456_66	26_0123456_1875	1053_0123456_1	1149_0123456_1068	1447_0123456_1058	353_0123456_1	82_0123456_1	73_0123456_1	222_0123456_334
1227_0123456_62	26_0123456_1889	1053_0123456_1	1149_0123456_981	1447_0123456_1042	353_0123456_1	82_0123456_1	73_0123456_1	222_0123456_289
1227_0123456_48	26_0123456_1869	1053_0123456_1	1149_0123456_938	1447_0123456_1018	353_0123456_1	82_0123456_1	73_0123456_1	222_0123456_293
1227_0123456_32	26_0123456_1916	1053_0123456_1	1149_0123456_950	1447_0123456_1019	353_0123456_1	82_0123456_1	73_0123456_1	222_0123456_321
1227_0123456_28	26_0123456_1927	1053_0123456_1	1149_0123456_996	1447_0123456_1000	353_0123456_1	82_0123456_1	73_0123456_1	222_0123456_365
1227_0123456_26	26_0123456_1958	1053_0123456_1	1149_0123456_1011	1447_0123456_963	353_0123456_1	82_0123456_1	73_0123456_1	222_0123456_406
1227_0123456_31	26_0123456_1987	1053_0123456_1	1149_0123456_1047	1447_0123456_986	353_0123456_1	82_0123456_1	73_0123456_1	222_0123456_429
1227_0123456_26	26_0123456_1992	1053_0123456_1	1149_0123456_1107	1447_0123456_990	353_0123456_1	82_0123456_1	73_0123456_1	222_0123456_424
1227_0123456_39	26_0123456_1965	1053_0123456_1	1149_0123456_1094	1447_0123456_977	353_0123456_1	82_0123456_1	73_0123456_1	222_0123456_349
1227_0123456_46	26_0123456_1898	1053_0123456_1	1149_0123456_1052	1447_0123456_991	353_0123456_1	82_0123456_1	73_0123456_1	222_0123456_309
1227_0123456_50	26_0123456_1845	1053_0123456_1	1149_0123456_1011	1447_0123456_994	353_0123456_1	82_0123456_1	73_0123456_1	222_0123456_293
1227_0123456_36	26_0123456_1909	1053_0123456_1	1149_0123456_1013	1447_0123456_1024	353_0123456_1	82_0123456_1	73_0123456_1	222_0123456_280
1227_0123456_34	26_0123456_2004	1053_0123456_1	1149_0123456_1015	1447_0123456_1050	353_0123456_1	82_0123456_1	73_0123456_1	222_0123456_304
1227_0123456_24	26_0123456_2101	1053_0123456_1	1149_0123456_1031	1447_0123456_1046	353_0123456_1	82_0123456_1	73_0123456_1	222_0123456_333
1227_0123456_20	26_0123456_2126	1053_0123456_1	1149_0123456_1028	1447_0123456_1058	353_0123456_1	82_0123456_1	73_0123456_1	222_0123456_356
1227_0123456_33	26_0123456_2117	1053_0123456_1	1149_0123456_1014	1447_0123456_1058	353_0123456_1	82_0123456_1	73_0123456_1	222_0123456_326
1227_0123456_43	26_0123456_2075	1053_0123456_1	1149_0123456_1010	1447_0123456_1076	353_0123456_1	82_0123456_1	73_0123456_1	222_0123456_295
1227_0123456_46	26_0123456_1970	1053_0123456_1	1149_0123456_982	1447_0123456_1080	353_0123456_1	82_0123456_1	73_0123456_1	222_0123456_276
1227_0123456_31	26_0123456_1826	1053_0123456_1	1149_0123456_944	1447_0123456_1042	353_0123456_1	82_0123456_1	73_0123456_1	222_0123456_254
1227_0123456_32	26_0123456_1710	1053_0123456_1	1149_0123456_905	1447_0123456_1006	353_0123456_1	82_0123456_1	73_0123456_1	222_0123456_272
1227_0123456_34	26_0123456_1744	1053_0123456_1	1149_0123456_902	1447_0123456_1019	353_0123456_1	82_0123456_1	73_0123456_1	222_0123456_290
1227_0123456_24	26_0123456_1884	1053_0123456_1	1149_0123456_891	1447_0123456_1030	353_0123456_1	82_0123456_1	73_0123456_1	222_0123456_303
1227_0123456_17	26_0123456_1983	1053_0123456_1	1149_0123456_910	1447_0123456_1005	353_0123456_1	82_0123456_1	73_0123456_1	222_0123456_333
1227_0123456_18	26_0123456_2075	1053_0123456_1	1149_0123456_959	1447_0123456_1071	353_0123456_1	82_0123456_1	73_0123456_1	222_0123456_391
1227_0123456_21	26_0123456_2084	1053_0123456_1	1149_0123456_1008	1447_0123456_1108	353_0123456_1	82_0123456_1	73_0123456_1	222_0123456_402
1227_0123456_31	26_0123456_2019	1053_0123456_1	1149_0123456_1040	1447_0123456_1119	353_0123456_1	82_0123456_1	73_0123456_1	222_0123456_395
1227_0123456_38	26_0123456_1906	1053_0123456_1	1149_0123456_1047	1447_0123456_1148	353_0123456_1	82_0123456_1	73_0123456_1	222_0123456_361
1227_0123456_43	26_0123456_1830	1053_0123456_1	1149_0123456_1016	1447_0123456_1151	353_0123456_1	82_0123456_1	73_0123456_1	222_0123456_335
1227_0123456_36	26_0123456_1772	1053_0123456_1	1149_0123456_933	1447_0123456_1158	353_0123456_1	82_0123456_1	73_0123456_1	222_0123456_377
1227_0123456_34	26_0123456_1763	1053_0123456_1	1149_0123456_875	1447_0123456_1147	353_0123456_1	82_0123456_1	73_0123456_1	222_0123456_460
1227_0123456_18	26_0123456_1791	1053_0123456_1	1149_0123456_857	1447_0123456_1131	353_0123456_1	82_0123456_1	73_0123456_1	222_0123456_535
1227_0123456_27	26_0123456_1869	1053_0123456_1	1149_0123456_839	1447_0123456_1033	353_0123456_1	82_0123456_1	73_0123456_1	222_0123456_531
1227_0123456_30	26_0123456_1959	1053_0123456_1	1149_0123456_805	1447_0123456_964	353_0123456_1	82_0123456_1	73_0123456_1	222_0123456_504
1227_0123456_32	26_0123456_1998	1053_0123456_1	1149_0123456_798	1447_0123456_909	353_0123456_1	82_0123456_1	73_0123456_1	222_0123456_470
1227_0123456_47	26_0123456_1955	1053_0123456_1	1149_0123456_822	1447_0123456_927	353_0123456_1	82_0123456_1	73_0123456_1	222_0123456_488
1227_0123456_44	26_0123456_1922	1053_0123456_1	1149_0123456_788	1447_0123456_1019	353_0123456_1	82_0123456_1	73_0123456_1	222_0123456_513
1227_0123456_42	26_0123456_1870	1053_0123456_1	1149_0123456_797	1447_0123456_1057	353_0123456_1	82_0123456_1	73_0123456_1	222_0123456_548
1227_0123456_53	26_0123456_1853	1053_0123456_1	1149_0123456_790	1447_0123456_1086	353_0123456_1	82_0123456_1	73_0123456_1	222_0123456_585
1227_0123456_54	26_0123456_1867	1053_0123456_1	1149_0123456_780	1447_0123456_1103	353_0123456_1	82_0123456_1	73_0123456_1	222_0123456_603
1227_0123456_50	26_0123456_1892	1053_0123456_1	1149_0123456_749	1447_0123456_1091	353_0123456_1	82_0123456_1	73_0123456_1	222_0123456_584
1227_0123456_54	26_0123456_1958	1053_0123456_1	1149_0123456_752	1447_0123456_1078	353_0123456_1	82_0123456_1	73_0123456_1	222_0123456_600
1227_0123456_55	26_0123456_1921	1053_0123456_1	1149_0123456_744	1447_0123456_1072	353_0123456_1	82_0123456_1	73_0123456_1	222_0123456_651
1227_0123456_54	26_0123456_1915	1053_0123456_1	1149_0123456_780	1447_0123456_1118	353_0123456_1	82_0123456_1	73_0123456_1	222_0123456_668
1227_0123456_57	26_0123456_1893	1053_0123456_1	1149_0123456_783	1447_0123456_1087	353_0123456_1	82_0123456_1	73_0123456_1	222_0123456_692
1227_0123456_57	26_0123456_1843	1053_0123456_1	1149_0123456_785	1447_0123456_1056	353_0123456_1	82_0123456_1	73_0123456_1	222_0123456_683
1227_0123456_51	26_0123456_1908	1053_0123456_1	1149_0123456_774	1447_0123456_988	353_0123456_1	82_0123456_1	73_0123456_1	222_0123456_653
1227_0123456_51	26_0123456_1944	1053_0123456_1	1149_0123456_733	1447_0123456_954	353_0123456_1	82_0123456_1	73_0123456_1	222_0123456_615
1227_0123456_54	26_0123456_2006	1053_0123456_1	1149_0123456_707	1447_0123456_903	353_0123456_1	82_0123456_1	73_0123456_1	222_0123456_607
1227_0123456_36	26_0123456_2078	1053_0123456_1	1149_0123456_719	1447_0123456_894	353_0123456_1	82_0123456_1	73_0123456_1	222_0123456_617
1227_0123456_35	26_0123456_2098	1053_0123456_1	1149_0123456_730	1447_0123456_880	353_0123456_1	82_0123456_1	73_0123456_1	222_0123456_618
1227_0123456_46	26_0123456_2058	1053_0123456_1	1149_0123456_746	1447_0123456_912	353_0123456_1	82_0123456_1	73_0123456_1	222_0123456_663
1227_0123456_49	26_0123456_1970	1053_0123456_1	1149_0123456_750	1447_0123456_933	353_0123456_1	82_0123456_1	73_0123456_1	222_0123456_732
1227_0123456_44	26_0123456_1960	1053_0123456_1	1149_0123456_778	1447_0123456_945	353_0123456_1	82_0123456_1	73_0123456_1	222_0123456_773
1227_0123456_72	26_0123456_2047	1053_0123456_1	1149_0123456_774	1447_0123456_935	353_0123456_1	82_0123456_1	73_0123456_1	222_0123456_721
1227_0123456_73	26_0123456_2097	1053_0123456_1	1149_0123456_764	1447_0123456_908	353_0123456_1	82_0123456_1	73_0123456_1	222_0123456_660
1227_0123456_80	26_0123456_2179	1053_0123456_1	1149_0123456_747	1447_0123456_921	353_0123456_1	82_0123456_1	73_0123456_1	222_0123456_578
1227_0123456_80	26_0123456_2124	1053_0123456_1	1149_0123456_760	1447_0123456_953	353_0123456_1	82_0123456_1	73_0123456_1	222_0123456_568
1227_0123456_63	26_0123456_2106	1053_0123456_1	1149_0123456_779	1447_0123456_1002	353_0123456_1	82_0123456_1	73_0123456_1	222_0123456_587
1227_0123456_58	26_0123456_2000	1053_0123456_1	1149_0123456_781	1447_0123456_1004	353_0123456_1	82_0123456_1	73_0123456_1	222_0123456_605
1227_0123456_61	26_0123456_1951	1053_0123456_1	1149_0123456_750	1447_0123456_1028	353_0123456_1	82_0123456_1	73_0123456_1	222_0123456_586
1227_0123456_62	26_0123456_1913	1053_0123456_1	1149_0123456_748	1447_0123456_1072	353_0123456_1	82_0123456_1	73_0123456_1	222_0123456_581
1227_0123456_59	26_0123456_1955	1053_0123456_1	1149_0123456_733	1447_0123456_1101	353_0123456_1	82_0123456_1	73_0123456_1	222_0123456_580
1227_0123456_68	26_0123456_2018	1053_0123456_1	1149_0123456_736	1447_0123456_1120	353_0123456_1	82_0123456_1	73_0123456_1	222_0123456_560
1227_0123456_69	26_0123456_2088	1053_0123456_1	1149_0123456_741	1447_0123456_1070	353_0123456_1	82_0123456_1	73_0123456_1	222_0123456_564
1227_0123456_59	26_0123456_2070	1053_0123456_1	1149_0123456_751	1447_0123456_1053	353_0123456_1	82_0123456_1	73_0123456_1	222_0123456_587
1227_0123456_58	26_0123456_2042	1053_0123456_1	1149_0123456_754	1447_0123456_1053	353_0123456_1	82_0123456_1	73_0123456_1	222_0123456_600
1227_0123456_52	26_0123456_1974	1053_0123456_1	1149_0123456_744	1447_0123456_1031	353_0123456_1	82_0123456_1	73_0123456_1	222_0123456_612
1227_0123456_62	26_0123456_1912	1053_0123456_1	1149_0123456_717	1447_0123456_1018	353_0123456_1	82_0123456_1	73_0123456_1	222_0123456_599
1227_0123456_61	26_0123456_1850	1053_0123456_1	1149_0123456_703	1447_0123456_1008	353_0123456_1	82_0123456_1	73_0123456_1	222_0123456_604
1227_0123456_70	26_0123456_1784	1053_0123456_1	1149_0123456_709	1447_0123456_1006	353_0123456_1	82_0123456_1	73_0123456_1	222_0123456_643
1227_0123456_76	26_0123456_1728	1053_0123456_1	1149_0123456_721	1447_0123456_1040	353_0123456_1	82_0123456_1	73_0123456_1	222_0123456_710
1227_0123456_71	26_0123456_1778	1053_0123456_1	1149_0123456_692	1447_0123456_1111	353_0123456_1	82_0123456_1	73_0123456_1	222_0123456_739
1227_0123456_69	26_0123456_1903	1053_0123456_1	1149_0123456_714	1447_0123456_1181	353_0123456_1	82_0123456_1	73_0123456_1	222_0123456_739
1227_0123456_74	26_0123456_2096	1053_0123456_1	1149_0123456_725	1447_0123456_1172	353_0123456_1	82_0123456_1	73_0123456_1	222_0123456_698
1227_0123456_76	26_0123456_2158	1053_0123456_1	1149_0123456_733	1447_0123456_1109	353_0123456_1	82_0123456_1	73_0123456_1	222_0123456_658
1227_0123456_67	26_0123456_2166	1053_0123456_1	1149_0123456_747	1447_0123456_1099	353_0123456_1	82_0123456_1	73_0123456_1	222_0123456_617
1227_0123456_74	26_0123456_2104	1053_0123456_1	1149_0123456_750	1447_0123456_1019	353_0123456_1	82_0123456_1	73_0123456_1	222_0123456_607
1227_0123456_71	26_0123456_2009	1053_0123456_1	1149_0123456_781	1447_0123456_1003	353_0123456_1	82_0123456_1	73_0123456_1	222_0123456_620
1227_0123456_82	26_0123456_1938	1053_0123456_1	1149_0123456_774	1447_0123456_1033	353_0123456_1	82_0123456_1	73_0123456_1	222_0123456_627
1227_0123456_65	26_0123456_1934	1053_0123456_1	1149_0123456_754	1447_0123456_1096	353_0123456_1	82_0123456_1	73_0123456_1	222_0123456_636
1227_0123456_53	26_0123456_2013	1053_0123456_1	1149_0123456_745	1447_0123456_1162	353_0123456_1	82_0123456_1	73_0123456_1	222_0123456_607
1227_0123456_71	26_0123456_2040	1053_0123456_1	1149_0123456_751	1447_0123456_1199	353_0123456_1	82_0123456_1	73_0123456_1	222_0123456_570
1227_0123456_55	26_0123456_2087	1053_0123456_1	1149_0123456_758	1447_0123456_1184	353_0123456_1	82_0123456_1	73_0123456_1	222_0123456_581
1227_0123456_51	26_0123456_1996	1053_0123456_1	1149_0123456_766	1447_0123456_1195	353_0123456_1	82_0123456_1	73_0123456_1	222_0123456_600
1227_0123456_48	26_0123456_1912	1053_0123456_1	1149_0123456_720	1447_0123456_1170	353_0123456_1	82_0123456_1	73_0123456_1	222_0123456_672
1227_0123456_42	26_0123456_1799	1053_0123456_1	1149_0123456_718	1447_0123456_1141	353_0123456_1	82_0123456_1	73_0123456_1	222_0123456_746
1227_0123456_58	26_0123456_1818	1053_0123456_1	1149_0123456_685	1447_0123456_1098	353_0123456_1	82_0123456_1	73_0123456_1	222_0123456_798
1227_0123456_76	26_0123456_1901	1053_0123456_1	1149_0123456_687	1447_0123456_1113	353_0123456_1	82_0123456_1	73_0123456_1	222_0123456_791
1227_0123456_85	26_0123456_2008	1053_0123456_1	1149_0123456_712	1447_0123456_1161	353_0123456_1	82_0123456_1	73_0123456_1	222_0123456_727
1227_0123456_74	26_0123456_1960	1053_0123456_1	1149_0123456_759	1447_0123456_1211	353_0123456_1	82_0123456_1	73_0123456_1	222_0123456_676
1227_0123456_66	26_0123456_1897	1053_0123456_1	1149_0123456_754	1447_0123456_1269	353_0123456_1	82_0123456_1	73_0123456_1	222_0123456_659
1227_0123456_62	26_0123456_1761	1053_0123456_1	1149_0123456_767	1447_0123456_1291	353_0123456_1	82_0123456_1	73_0123456_1	222_0123456_684
1227_0123456_76	26_0123456_1577	1053_0123456_1	1149_0123456_729	1447_0123456_1292	353_0123456_1	82_0123456_1	73_0123456_1	222_0123456_717
1227_0123456_66	26_0123456_1497	1053_0123456_1	1149_0123456_720	1447_0123456_1254	353_0123456_1	82_0123456_1	73_0123456_1	222_0123456_773
1227_0123456_73	26_0123456_1514	1053_0123456_1	1149_0123456_744	1447_0123456_1239	353_0123456_1	82_0123456_1	73_0123456_1	222_0123456_811
1227_0123456_74	26_0123456_1615	1053_0123456_1	1149_0123456_756	1447_0123456_1248	353_0123456_1	82_0123456_1	73_0123456_1	222_0123456_864
1227_0123456_83	26_0123456_1760	1053_0123456_1	1149_0123456_727	1447_0123456_1261	353_0123456_1	82_0123456_1	73_0123456_1	222_0123456_913
1227_0123456_100	26_0123456_1840	1053_0123456_1	1149_0123456_736	1447_0123456_1310	353_0123456_1	82_0123456_1	73_0123456_1	222_0123456_876
1227_0123456_107	26_0123456_1865	1053_0123456_1	1149_0123456_745	1447_0123456_1292	353_0123456_1	82_0123456_1	73_0123456_1	222_0123456_830
1227_0123456_111	26_0123456_1804	1053_0123456_1	1149_0123456_729	1447_0123456_1198	353_0123456_1	82_0123456_1	73_0123456_1	222_0123456_742
1227_0123456_94	26_0123456_1754	1053_0123456_1	1149_0123456_720	1447_0123456_1185	353_0123456_1	82_0123456_1	73_0123456_1	222_0123456_679
1227_0123456_89	26_0123456_1693	1053_0123456_1	1149_0123456_731	1447_0123456_1185	353_0123456_1	82_0123456_1	73_0123456_1	222_0123456_628
1227_0123456_91	26_0123456_1602	1053_0123456_1	1149_0123456_799	1447_0123456_1190	353_0123456_1	82_0123456_1	73_0123456_1	222_0123456_601
1227_0123456_72	26_0123456_1567	1053_0123456_1	1149_0123456_802	1447_0123456_1228	353_0123456_1	82_0123456_1	73_0123456_1	222_0123456_619
1227_0123456_81	26_0123456_1646	1053_0123456_1	1149_0123456_841	1447_0123456_1299	353_0123456_1	82_0123456_1	73_0123456_1	222_0123456_613
1227_0123456_72	26_0123456_1708	1053_0123456_1	1149_0123456_859	1447_0123456_1294	353_0123456_1	82_0123456_1	73_0123456_1	222_0123456_614
1227_0123456_67	26_0123456_1750	1053_0123456_1	1149_0123456_857	1447_0123456_1343	353_0123456_1	82_0123456_1	73_0123456_1	222_0123456_616
1227_0123456_78	26_0123456_1813	1053_0123456_1	1149_0123456_843	1447_0123456_1329	353_0123456_1	82_0123456_1	73_0123456_1	222_0123456_581
1227_0123456_69	26_0123456_1809	1053_0123456_1	1149_0123456_796	1447_0123456_1299	353_0123456_1	82_0123456_1	73_0123456_1	222_0123456_565
1227_0123456_64	26_0123456_1853	1053_0123456_1	1149_0123456_778	1447_0123456_1248	353_0123456_1	82_0123456_1	73_0123456_1	222_0123456_544
1227_0123456_57	26_0123456_1910	1053_0123456_1	1149_0123456_775	1447_0123456_1190	353_0123456_1	82_0123456_1	73_0123456_1	222_0123456_567
1227_0123456_54	26_0123456_1903	1053_0123456_1	1149_0123456_792	1447_0123456_1178	353_0123456_1	82_0123456_1	73_0123456_1	222_0123456_567
1227_0123456_63	26_0123456_1963	1053_0123456_1	1149_0123456_817	1447_0123456_1173	353_0123456_1	82_0123456_1	73_0123456_1	222_0123456_588
1227_0123456_59	26_0123456_1919	1053_0123456_1	1149_0123456_852	1447_0123456_1170	353_0123456_1	82_0123456_1	73_0123456_1	222_0123456_609
1227_0123456_65	26_0123456_1863	1053_0123456_1	1149_0123456_889	1447_0123456_1196	353_0123456_1	82_0123456_1	73_0123456_1	222_0123456_587
1227_0123456_63	26_0123456_1784	1053_0123456_1	1149_0123456_915	1447_0123456_1252	353_0123456_1	82_0123456_1	73_0123456_1	222_0123456_534
1227_0123456_58	26_0123456_1817	1053_0123456_1	1149_0123456_911	1447_0123456_1254	353_0123456_1	82_0123456_1	73_0123456_1	222_0123456_496
1227_0123456_63	26_0123456_1872	1053_0123456_1	1149_0123456_911	1447_0123456_1288	353_0123456_1	82_0123456_1	73_0123456_1	222_0123456_495
1227_0123456_68	26_0123456_1946	1053_0123456_1	1149_0123456_899	1447_0123456_1315	353_0123456_1	82_0123456_1	73_0123456_1	222_0123456_485
1227_0123456_50	26_0123456_2012	1053_0123456_1	1149_0123456_910	1447_0123456_1351	353_0123456_1	82_0123456_1	73_0123456_1	222_0123456_471
1227_0123456_44	26_0123456_2029	1053_0123456_1	1149_0123456_893	1447_0123456_1327	353_0123456_1	82_0123456_1	73_0123456_1	222_0123456_480
1227_0123456_48	26_0123456_2017	1053_0123456_1	1149_0123456_868	1447_0123456_1345	353_0123456_1	82_0123456_1	73_0123456_1	222_0123456_470
1227_0123456_44	26_0123456_1982	1053_0123456_1	1149_0123456_828	1447_0123456_1280	353_0123456_1	82_0123456_1	73_0123456_1	222_0123456_519
1227_0123456_42	26_0123456_1910	1053_0123456_1	1149_0123456_849	1447_0123456_1238	353_0123456_1	82_0123456_1	73_0123456_1	222_0123456_524
1227_0123456_52	26_0123456_1844	1053_0123456_1	1149_0123456_856	1447_0123456_1195	353_0123456_1	82_0123456_1	73_0123456_1	222_0123456_512
1227_0123456_53	26_0123456_1681	1053_0123456_1	1149_0123456_895	1447_0123456_1208	353_0123456_1	82_0123456_1	73_0123456_1	222_0123456_526
1227_0123456_55	26_0123456_1661	1053_0123456_1	1149_0123456_919	1447_0123456_1225	353_0123456_1	82_0123456_1	73_0123456_1	222_0123456_534
1227_0123456_53	26_0123456_1728	1053_0123456_1	1149_0123456_906	1447_0123456_1237	353_0123456_1	82_0123456_1	73_0123456_1	222_0123456_552
1227_0123456_48	26_0123456_1826	1053_0123456_1	1149_0123456_895	1447_0123456_1258	353_0123456_1	82_0123456_1	73_0123456_1	222_0123456_590
1227_0123456_43	26_0123456_1883	1053_0123456_1	1149_0123456_896	1447_0123456_1248	353_0123456_1	82_0123456_1	73_0123456_1	222_0123456_645
1227_0123456_49	26_0123456_1873	1053_0123456_1	1149_0123456_899	1447_0123456_1199	353_0123456_1	82_0123456_1	73_0123456_1	222_0123456_678
1227_0123456_51	26_0123456_1825	1053_0123456_1	1149_0123456_907	1447_0123456_1157	353_0123456_1	82_0123456_1	73_0123456_1	222_0123456_646
1227_0123456_44	26_0123456_1756	1053_0123456_1	1149_0123456_925	1447_0123456_1188	353_0123456_1	82_0123456_1	73_0123456_1	222_0123456_602
1227_0123456_63	26_0123456_1741	1053_0123456_1	1149_0123456_912	1447_0123456_1258	353_0123456_1	82_0123456_1	73_0123456_1	222_0123456_548
1227_0123456_53	26_0123456_1689	1053_0123456_1	1149_0123456_898	1447_0123456_1346	353_0123456_1	82_0123456_1	73_0123456_1	222_0123456_559
1227_0123456_43	26_0123456_1669	1053_0123456_1	1149_0123456_900	1447_0123456_1337	353_0123456_1	82_0123456_1	73_0123456_1	222_0123456_575
1227_0123456_50	26_0123456_1680	1053_0123456_1	1149_0123456_910	1447_0123456_1278	353_0123456_1	82_0123456_1	73_0123456_1	222_0123456_565
1227_0123456_48	26_0123456_1703	1053_0123456_1	1149_0123456_895	1447_0123456_1238	353_0123456_1	82_0123456_1	73_0123456_1	222_0123456_591
1227_0123456_44	26_0123456_1786	1053_0123456_1	1149_0123456_888	1447_0123456_1141	353_0123456_1	82_0123456_1	73_0123456_1	222_0123456_626
1227_0123456_42	26_0123456_1796	1053_0123456_1	1149_0123456_884	1447_0123456_1063	353_0123456_1	82_0123456_1	73_0123456_1	222_0123456_669
1227_0123456_42	26_0123456_1782	1053_0123456_1	1149_0123456_860	1447_0123456_1020	353_0123456_1	82_0123456_1	73_0123456_1	222_0123456_678
1227_0123456_51	26_0123456_1795	1053_0123456_1	1149_0123456_837	1447_0123456_1002	353_0123456_1	82_0123456_1	73_0123456_1	222_0123456_655
1227_0123456_55	26_0123456_1815	1053_0123456_1	1149_0123456_822	1447_0123456_990	353_0123456_1	82_0123456_1	73_0123456_1	222_0123456_621
1227_0123456_55	26_0123456_1841	1053_0123456_1	1149_0123456_815	1447_0123456_1000	353_0123456_1	82_0123456_1	73_0123456_1	222_0123456_598
1227_0123456_49	26_0123456_1965	1053_0123456_1	1149_0123456_850	1447_0123456_1039	353_0123456_1	82_0123456_1	73_0123456_1	222_0123456_595
1227_0123456_55	26_0123456_2018	1053_0123456_1	1149_0123456_844	1447_0123456_1074	353_0123456_1	82_0123456_1	73_0123456_1	222_0123456_622
1227_0123456_54	26_0123456_2035	1053_0123456_1	1149_0123456_874	1447_0123456_1113	353_0123456_1	82_0123456_1	73_0123456_1	222_0123456_616
1227_0123456_52	26_0123456_2021	1053_0123456_1	1149_0123456_877	1447_0123456_1133	353_0123456_1	82_0123456_1	73_0123456_1	222_0123456_600
1227_0123456_49	26_0123456_1937	1053_0123456_1	1149_0123456_865	1447_0123456_1148	353_0123456_1	82_0123456_1	73_0123456_1	222_0123456_603
1227_0123456_46	26_0123456_1882	1053_0123456_1	1149_0123456_889	1447_0123456_1108	353_0123456_1	82_0123456_1	73_0123456_1	222_0123456_577
1227_0123456_43	26_0123456_1923	1053_0123456_1	1149_0123456_916	1447_0123456_1068	353_0123456_1	82_0123456_1	73_0123456_1	222_0123456_596
1227_0123456_49	26_0123456_1939	1053_0123456_1	1149_0123456_966	1447_0123456_1057	353_0123456_1	82_0123456_1	73_0123456_1	222_0123456_571
1227_0123456_62	26_0123456_1931	1053_0123456_1	1149_0123456_988	1447_0123456_1058	353_0123456_1	82_0123456_1	73_0123456_1	222_0123456_526
1227_0123456_59	26_0123456_1821	1053_0123456_1	1149_0123456_989	1447_0123456_1100	353_0123456_1	82_0123456_1	73_0123456_1	222_0123456_505
1227_0123456_57	26_0123456_1793	1053_0123456_1	1149_0123456_959	1447_0123456_1102	353_0123456_1	82_0123456_1	73_0123456_1	222_0123456_502
1227_0123456_51	26_0123456_1802	1053_0123456_1	1149_0123456_929	1447_0123456_1110	353_0123456_1	82_0123456_1	73_0123456_1	222_0123456_524
1227_0123456_46	26_0123456_1840	1053_0123456_1	1149_0123456_874	1447_0123456_1103	353_0123456_1	82_0123456_1	73_0123456_1	222_0123456_605
1227_0123456_55	26_0123456_1860	1053_0123456_1	1149_0123456_818	1447_0123456_1086	353_0123456_1	82_0123456_1	73_0123456_1	222_0123456_673
1227_0123456_44	26_0123456_1878	1053_0123456_1	1149_0123456_791	1447_0123456_1073	353_0123456_1	82_0123456_1	73_0123456_1	222_0123456_720
1227_0123456_53	26_0123456_1859	1053_0123456_1	1149_0123456_746	1447_0123456_1057	353_0123456_1	82_0123456_1	73_0123456_1	222_0123456_706
1227_0123456_72	26_0123456_1840	1053_0123456_1	1149_0123456_758	1447_0123456_1082	353_0123456_1	82_0123456_1	73_0123456_1	222_0123456_700
1227_0123456_64	26_0123456_1764	1053_0123456_1	1149_0123456_753	1447_0123456_1114	353_0123456_1	82_0123456_1	73_0123456_1	222_0123456_682
1227_0123456_67	26_0123456_1737	1053_0123456_1	1149_0123456_741	1447_0123456_1130	353_0123456_1	82_0123456_1	73_0123456_1	222_0123456_677
1227_0123456_65	26_0123456_1771	1053_0123456_1	1149_0123456_746	1447_0123456_1195	353_0123456_1	82_0123456_1	73_0123456_1	222_0123456_688
1227_0123456_60	26_0123456_1836	1053_0123456_1	1149_0123456_766	1447_0123456_1214	353_0123456_1	82_0123456_1	73_0123456_1	222_0123456_679
1227_0123456_57	26_0123456_1885	1053_0123456_1	1149_0123456_754	1447_0123456_1200	353_0123456_1	82_0123456_1	73_0123456_1	222_0123456_705
1227_0123456_62	26_0123456_1956	1053_0123456_1	1149_0123456_749	1447_0123456_1153	353_0123456_1	82_0123456_1	73_0123456_1	222_0123456_695
1227_0123456_58	26_0123456_1963	1053_0123456_1	1149_0123456_770	1447_0123456_1137	353_0123456_1	82_0123456_1	73_0123456_1	222_0123456_682
1227_0123456_60	26_0123456_1841	1053_0123456_1	1149_0123456_800	1447_0123456_1117	353_0123456_1	82_0123456_1	73_0123456_1	222_0123456_693
1227_0123456_48	26_0123456_1715	1053_0123456_1	1149_0123456_810	1447_0123456_1113	353_0123456_1	82_0123456_1	73_0123456_1	222_0123456_707
1227_0123456_55	26_0123456_1644	1053_0123456_1	1149_0123456_809	1447_0123456_1154	353_0123456_1	82_0123456_1	73_0123456_1	222_0123456_676
1227_0123456_50	26_0123456_1661	1053_0123456_1	1149_0123456_815	1447_0123456_1151	353_0123456_1	82_0123456_1	73_0123456_1	222_0123456_633
1227_0123456_55	26_0123456_1716	1053_0123456_1	1149_0123456_775	1447_0123456_1197	353_0123456_1	82_0123456_1	73_0123456_1	222_0123456_573
1227_0123456_52	26_0123456_1768	1053_0123456_1	1149_0123456_783	1447_0123456_1207	353_0123456_1	82_0123456_1	73_0123456_1	222_0123456_539
1227_0123456_44	26_0123456_1861	1053_0123456_1	1149_0123456_818	1447_0123456_1200	353_0123456_1	82_0123456_1	73_0123456_1	222_0123456_524
1227_0123456_43	26_0123456_1922	1053_0123456_1	1149_0123456_845	1447_0123456_1174	353_0123456_1	82_0123456_1	73_0123456_1	222_0123456_563
1227_0123456_44	26_0123456_1928	1053_0123456_1	1149_0123456_844	1447_0123456_1120	353_0123456_1	82_0123456_1	73_0123456_1	222_0123456_579
1227_0123456_46	26_0123456_1953	1053_0123456_1	1149_0123456_832	1447_0123456_1083	353_0123456_1	82_0123456_1	73_0123456_1	222_0123456_579
1227_0123456_65	26_0123456_1931	1053_0123456_1	1149_0123456_811	1447_0123456_1015	353_0123456_1	82_0123456_1	73_0123456_1	222_0123456_545
1227_0123456_68	26_0123456_1954	1053_0123456_1	1149_0123456_788	1447_0123456_1024	353_0123456_1	82_0123456_1	73_0123456_1	222_0123456_526
1227_0123456_63	26_0123456_1899	1053_0123456_1	1149_0123456_805	1447_0123456_1065	353_0123456_1	82_0123456_1	73_0123456_1	222_0123456_537
1227_0123456_51	26_0123456_1798	1053_0123456_1	1149_0123456_861	1447_0123456_1141	353_0123456_1	82_0123456_1	73_0123456_1	222_0123456_564
1227_0123456_46	26_0123456_1716	1053_0123456_1	1149_0123456_862	1447_0123456_1154	353_0123456_1	82_0123456_1	73_0123456_1	222_0123456_590
1227_0123456_61	26_0123456_1702	1053_0123456_1	1149_0123456_884	1447_0123456_1223	353_0123456_1	82_0123456_1	73_0123456_1	222_0123456_586
1227_0123456_70	26_0123456_1682	1053_0123456_1	1149_0123456_909	1447_0123456_1257	353_0123456_1	82_0123456_1	73_0123456_1	222_0123456_570
1227_0123456_66	26_0123456_1750	1053_0123456_1	1149_0123456_915	1447_0123456_1247	353_0123456_1	82_0123456_1	73_0123456_1	222_0123456_562
1227_0123456_60	26_0123456_1851	1053_0123456_1	1149_0123456_906	1447_0123456_1201	353_0123456_1	82_0123456_1	73_0123456_1	222_0123456_553
1227_0123456_55	26_0123456_1857	1053_0123456_1	1149_0123456_886	1447_0123456_1178	353_0123456_1	82_0123456_1	73_0123456_1	222_0123456_550
1227_0123456_55	26_0123456_1843	1053_0123456_1	1149_0123456_880	1447_0123456_1138	353_0123456_1	82_0123456_1	73_0123456_1	222_0123456_567
1227_0123456_44	26_0123456_1746	1053_0123456_1	1149_0123456_892	1447_0123456_1156	353_0123456_1	82_0123456_1	73_0123456_1	222_0123456_517
1227_0123456_50	26_0123456_1668	1053_0123456_1	1149_0123456_905	1447_0123456_1210	353_0123456_1	82_0123456_1	73_0123456_1	222_0123456_485
1227_0123456_40	26_0123456_1573	1053_0123456_1	1149_0123456_933	1447_0123456_1240	353_0123456_1	82_0123456_1	73_0123456_1	222_0123456_480
1227_0123456_33	26_0123456_1540	1053_0123456_1	1149_0123456_996	1447_0123456_1319	353_0123456_1	82_0123456_1	73_0123456_1	222_0123456_446
1227_0123456_38	26_0123456_1672	1053_0123456_1	1149_0123456_1007	1447_0123456_1312	353_0123456_1	82_0123456_1	73_0123456_1	222_0123456_408
1227_0123456_39	26_0123456_1800	1053_0123456_1	1149_0123456_993	1447_0123456_1313	353_0123456_1	82_0123456_1	73_0123456_1	222_0123456_362
1227_0123456_38	26_0123456_1968	1053_0123456_1	1149_0123456_1006	1447_0123456_1270	353_0123456_1	82_0123456_1	73_0123456_1	222_0123456_339
1227_0123456_36	26_0123456_2059	1053_0123456_1	1149_0123456_1002	1447_0123456_1245	353_0123456_1	82_0123456_1	73_0123456_1	222_0123456_304
1227_0123456_39	26_0123456_2053	1053_0123456_1	1149_0123456_979	1447_0123456_1223	353_0123456_1	82_0123456_1	73_0123456_1	222_0123456_260
1227_0123456_37	26_0123456_1979	1053_0123456_1	1149_0123456_930	1447_0123456_1174	353_0123456_1	82_0123456_1	73_0123456_1	222_0123456_258
1227_0123456_19	26_0123456_1890	1053_0123456_1	1149_0123456_873	1447_0123456_1168	353_0123456_1	82_0123456_1	73_0123456_1	222_0123456_275
1227_0123456_24	26_0123456_1807	1053_0123456_1	1149_0123456_862	1447_0123456_1139	353_0123456_1	82_0123456_1	73_0123456_1	222_0123456_335
1227_0123456_22	26_0123456_1814	1053_0123456_1	1149_0123456_855	1447_0123456_1119	353_0123456_1	82_0123456_1	73_0123456_1	222_0123456_369
1227_0123456_18	26_0123456_1826	1053_0123456_1	1149_0123456_836	1447_0123456_1047	353_0123456_1	82_0123456_1	73_0123456_1	222_0123456_408
1227_0123456_32	26_0123456_1854	1053_0123456_1	1149_0123456_847	1447_0123456_999	353_0123456_1	82_0123456_1	73_0123456_1	222_0123456_411
1227_0123456_31	26_0123456_1839	1053_0123456_1	1149_0123456_919	1447_0123456_1063	353_0123456_1	82_0123456_1	73_0123456_1	222_0123456_383
1227_0123456_34	26_0123456_1830	1053_0123456_1	1149_0123456_945	1447_0123456_1158	353_0123456_1	82_0123456_1	73_0123456_1	222_0123456_398
1227_0123456_37	26_0123456_1817	1053_0123456_1	1149_0123456_951	1447_0123456_1289	353_0123456_1	82_0123456_1	73_0123456_1	222_0123456_414
1227_0123456_35	26_0123456_1816	1053_0123456_1	1149_0123456_918	1447_0123456_1372	353_0123456_1	82_0123456_1	73_0123456_1	222_0123456_422
1227_0123456_27	26_0123456_1838	1053_0123456_1	1149_0123456_868	1447_0123456_1403	353_0123456_1	82_0123456_1	73_0123456_1	222_0123456_430
1227_0123456_33	26_0123456_1786	1053_0123456_1	1149_0123456_845	1447_0123456_1382	353_0123456_1	82_0123456_1	73_0123456_1	222_0123456_415
1227_0123456_38	26_0123456_1728	1053_0123456_1	1149_0123456_820	1447_0123456_1314	353_0123456_1	82_0123456_1	73_0123456_1	222_0123456_396
1227_0123456_39	26_0123456_1684	1053_0123456_1	1149_0123456_786	1447_0123456_1184	353_0123456_1	82_0123456_1	73_0123456_1	222_0123456_374
1227_0123456_37	26_0123456_1704	1053_0123456_1	1149_0123456_776	1447_0123456_1109	353_0123456_1	82_0123456_1	73_0123456_1	222_0123456_382
1227_0123456_32	26_0123456_1754	1053_0123456_1	1149_0123456_750	1447_0123456_1086	353_0123456_1	82_0123456_1	73_0123456_1	222_0123456_343
1227_0123456_35	26_0123456_1915	1053_0123456_1	1149_0123456_757	1447_0123456_1132	353_0123456_1	82_0123456_1	73_0123456_1	222_0123456_331
1227_0123456_33	26_0123456_2050	1053_0123456_1	1149_0123456_750	1447_0123456_1223	353_0123456_1	82_0123456_1	73_0123456_1	222_0123456_352
1227_0123456_34	26_0123456_2168	1053_0123456_1	1149_0123456_760	1447_0123456_1287	353_0123456_1	82_0123456_1	73_0123456_1	222_0123456_375
1227_0123456_34	26_0123456_2184	1053_0123456_1	1149_0123456_765	1447_0123456_1422	353_0123456_1	82_0123456_1	73_0123456_1	222_0123456_381
1227_0123456_36	26_0123456_2077	1053_0123456_1	1149_0123456_754	1447_0123456_1450	353_0123456_1	82_0123456_1	73_0123456_1	222_0123456_379
1227_0123456_35	26_0123456_1938	1053_0123456_1	1149_0123456_719	1447_0123456_1417	353_0123456_1	82_0123456_1	73_0123456_1	222_0123456_366
1227_0123456_36	26_0123456_1806	1053_0123456_1	1149_0123456_727	1447_0123456_1398	353_0123456_1	82_0123456_1	73_0123456_1	222_0123456_372
1227_0123456_29	26_0123456_1724	1053_0123456_1	1149_0123456_754	1447_0123456_1299	353_0123456_1	82_0123456_1	73_0123456_1	222_0123456_371
1227_0123456_38	26_0123456_1684	1053_0123456_1	1149_0123456_759	1447_0123456_1276	353_0123456_1	82_0123456_1	73_0123456_1	222_0123456_342
1227_0123456_46	26_0123456_1675	1053_0123456_1	1149_0123456_750	1447_0123456_1295	353_0123456_1	82_0123456_1	73_0123456_1	222_0123456_335
1227_0123456_37	26_0123456_1694	1053_0123456_1	1149_0123456_762	1447_0123456_1364	353_0123456_1	82_0123456_1	73_0123456_1	222_0123456_343
1227_0123456_35	26_0123456_1753	1053_0123456_1	1149_0123456_764	1447_0123456_1440	353_0123456_1	82_0123456_1	73_0123456_1	222_0123456_344
1227_0123456_39	26_0123456_1830	1053_0123456_1	1149_0123456_751	1447_0123456_1503	353_0123456_1	82_0123456_1	73_0123456_1	222_0123456_377
1227_0123456_30	26_0123456_1846	1053_0123456_1	1149_0123456_734	1447_0123456_1477	353_0123456_1	82_0123456_1	73_0123456_1	222_0123456_430
1227_0123456_32	26_0123456_1883	1053_0123456_1	1149_0123456_730	1447_0123456_1432	353_0123456_1	82_0123456_1	73_0123456_1	222_0123456_458
1227_0123456_34	26_0123456_1903	1053_0123456_1	1149_0123456_721	1447_0123456_1306	353_0123456_1	82_0123456_1	73_0123456_1	222_0123456_459
1227_0123456_44	26_0123456_1835	1053_0123456_1	1149_0123456_717	1447_0123456_1226	353_0123456_1	82_0123456_1	73_0123456_1	222_0123456_459
1227_0123456_42	26_0123456_1789	1053_0123456_1	1149_0123456_756	1447_0123456_1212	353_0123456_1	82_0123456_1	73_0123456_1	222_0123456_456
1227_0123456_34	26_0123456_1795	1053_0123456_1	1149_0123456_774	1447_0123456_1221	353_0123456_1	82_0123456_1	73_0123456_1	222_0123456_444
1227_0123456_39	26_0123456_1811	1053_0123456_1	1149_0123456_780	1447_0123456_1244	353_0123456_1	82_0123456_1	73_0123456_1	222_0123456_432
1227_0123456_45	26_0123456_1916	1053_0123456_1	1149_0123456_754	1447_0123456_1240	353_0123456_1	82_0123456_1	73_0123456_1	222_0123456_418
1227_0123456_38	26_0123456_2016	1053_0123456_1	1149_0123456_720	1447_0123456_1220	353_0123456_1	82_0123456_1	73_0123456_1	222_0123456_440
1227_0123456_40	26_0123456_2093	1053_0123456_1	1149_0123456_714	1447_0123456_1222	353_0123456_1	82_0123456_1	73_0123456_1	222_0123456_434
1227_0123456_35	26_0123456_2075	1053_0123456_1	1149_0123456_735	1447_0123456_1211	353_0123456_1	82_0123456_1	73_0123456_1	222_0123456_447
1227_0123456_36	26_0123456_2017	1053_0123456_1	1149_0123456_757	1447_0123456_1144	353_0123456_1	82_0123456_1	73_0123456_1	222_0123456_448
1227_0123456_30	26_0123456_1968	1053_0123456_1	1149_0123456_767	1447_0123456_1118	353_0123456_1	82_0123456_1	73_0123456_1	222_0123456_456
1227_0123456_31	26_0123456_1936	1053_0123456_1	1149_0123456_788	1447_0123456_1104	353_0123456_1	82_0123456_1	73_0123456_1	222_0123456_432
1227_0123456_37	26_0123456_1873	1053_0123456_1	1149_0123456_771	1447_0123456_1073	353_0123456_1	82_0123456_1	73_0123456_1	222_0123456_419
1227_0123456_29	26_0123456_1839	1053_0123456_1	1149_0123456_735	1447_0123456_1087	353_0123456_1	82_0123456_1	73_0123456_1	222_0123456_436
1227_0123456_27	26_0123456_1872	1053_0123456_1	1149_0123456_724	1447_0123456_1131	353_0123456_1	82_0123456_1	73_0123456_1	222_0123456_444
1227_0123456_27	26_0123456_1894	1053_0123456_1	1149_0123456_701	1447_0123456_1154	353_0123456_1	82_0123456_1	73_0123456_1	222_0123456_427
1227_0123456_35	26_0123456_2013	1053_0123456_1	1149_0123456_693	1447_0123456_1180	353_0123456_1	82_0123456_1	73_0123456_1	222_0123456_397
1227_0123456_33	26_0123456_2149	1053_0123456_1	1149_0123456_649	1447_0123456_1128	353_0123456_1	82_0123456_1	73_0123456_1	222_0123456_405
1227_0123456_36	26_0123456_2201	1053_0123456_1	1149_0123456_626	1447_0123456_1116	353_0123456_1	82_0123456_1	73_0123456_1	222_0123456_457
1227_0123456_34	26_0123456_2159	1053_0123456_1	1149_0123456_650	1447_0123456_1122	353_0123456_1	82_0123456_1	73_0123456_1	222_0123456_475
1227_0123456_35	26_0123456_2119	1053_0123456_1	1149_0123456_693	1447_0123456_1155	353_0123456_1	82_0123456_1	73_0123456_1	222_0123456_440
1227_0123456_41	26_0123456_1968	1053_0123456_1	1149_0123456_699	1447_0123456_1202	353_0123456_1	82_0123456_1	73_0123456_1	222_0123456_430
1227_0123456_38	26_0123456_1869	1053_0123456_1	1149_0123456_703	1447_0123456_1205	353_0123456_1	82_0123456_1	73_0123456_1	222_0123456_407
1227_0123456_39	26_0123456_1884	1053_0123456_1	1149_0123456_675	1447_0123456_1236	353_0123456_1	82_0123456_1	73_0123456_1	222_0123456_395
1227_0123456_36	26_0123456_1966	1053_0123456_1	1149_0123456_666	1447_0123456_1245	353_0123456_1	82_0123456_1	73_0123456_1	222_0123456_417
1227_0123456_36	26_0123456_2012	1053_0123456_1	1149_0123456_671	1447_0123456_1242	353_0123456_1	82_0123456_1	73_0123456_1	222_0123456_424
1227_0123456_31	26_0123456_2046	1053_0123456_1	1149_0123456_666	1447_0123456_1234	353_0123456_1	82_0123456_1	73_0123456_1	222_0123456_436
1227_0123456_28	26_0123456_2047	1053_0123456_1	1149_0123456_649	1447_0123456_1216	353_0123456_1	82_0123456_1	73_0123456_1	222_0123456_507
1227_0123456_33	26_0123456_1971	1053_0123456_1	1149_0123456_632	1447_0123456_1204	353_0123456_1	82_0123456_1	73_0123456_1	222_0123456_602
1227_0123456_34	26_0123456_1859	1053_0123456_1	1149_0123456_606	1447_0123456_1192	353_0123456_1	82_0123456_1	73_0123456_1	222_0123456_646
1227_0123456_42	26_0123456_1784	1053_0123456_1	1149_0123456_581	1447_0123456_1153	353_0123456_1	82_0123456_1	73_0123456_1	222_0123456_656
1227_0123456_48	26_0123456_1717	1053_0123456_1	1149_0123456_599	1447_0123456_1150	353_0123456_1	82_0123456_1	73_0123456_1	222_0123456_637
1227_0123456_57	26_0123456_1784	1053_0123456_1	1149_0123456_643	1447_0123456_1170	353_0123456_1	82_0123456_1	73_0123456_1	222_0123456_560
1227_0123456_51	26_0123456_1947	1053_0123456_1	1149_0123456_673	1447_0123456_1204	353_0123456_1	82_0123456_1	73_0123456_1	222_0123456_526
1227_0123456_33	26_0123456_2052	1053_0123456_1	1149_0123456_669	1447_0123456_1219	353_0123456_1	82_0123456_1	73_0123456_1	222_0123456_522
1227_0123456_36	26_0123456_2140	1053_0123456_1	1149_0123456_649	1447_0123456_1228	353_0123456_1	82_0123456_1	73_0123456_1	222_0123456_512
1227_0123456_51	26_0123456_2169	1053_0123456_1	1149_0123456_589	1447_0123456_1216	353_0123456_1	82_0123456_1	73_0123456_1	222_0123456_520
1227_0123456_53	26_0123456_2109	1053_0123456_1	1149_0123456_559	1447_0123456_1215	353_0123456_1	82_0123456_1	73_0123456_1	222_0123456_556
1227_0123456_52	26_0123456_1961	1053_0123456_1	1149_0123456_530	1447_0123456_1184	353_0123456_1	82_0123456_1	73_0123456_1	222_0123456_598
1227_0123456_58	26_0123456_1849	1053_0123456_1	1149_0123456_541	1447_0123456_1164	353_0123456_1	82_0123456_1	73_0123456_1	222_0123456_624
1227_0123456_55	26_0123456_1796	1053_0123456_1	1149_0123456_595	1447_0123456_1239	353_0123456_1	82_0123456_1	73_0123456_1	222_0123456_627
1227_0123456_55	26_0123456_1780	1053_0123456_1	1149_0123456_677	1447_0123456_1257	353_0123456_1	82_0123456_1	73_0123456_1	222_0123456_572
1227_0123456_39	26_0123456_1858	1053_0123456_1	1149_0123456_733	1447_0123456_1238	353_0123456_1	82_0123456_1	73_0123456_1	222_0123456_568
1227_0123456_43	26_0123456_1901	1053_0123456_1	1149_0123456_736	1447_0123456_1249	353_0123456_1	82_0123456_1	73_0123456_1	222_0123456_576
1227_0123456_33	26_0123456_1923	1053_0123456_1	1149_0123456_721	1447_0123456_1189	353_0123456_1	82_0123456_1	73_0123456_1	222_0123456_606
1227_0123456_38	26_0123456_1922	1053_0123456_1	1149_0123456_660	1447_0123456_1161	353_0123456_1	82_0123456_1	73_0123456_1	222_0123456_628
1227_0123456_38	26_0123456_1847	1053_0123456_1	1149_0123456_608	1447_0123456_1176	353_0123456_1	82_0123456_1	73_0123456_1	222_0123456_616
1227_0123456_43	26_0123456_1770	1053_0123456_1	1149_0123456_608	1447_0123456_1191	353_0123456_1	82_0123456_1	73_0123456_1	222_0123456_580
1227_0123456_51	26_0123456_1711	1053_0123456_1	1149_0123456_649	1447_0123456_1205	353_0123456_1	82_0123456_1	73_0123456_1	222_0123456_534
1227_0123456_30	26_0123456_1674	1053_0123456_1	1149_0123456_718	1447_0123456_1229	353_0123456_1	82_0123456_1	73_0123456_1	222_0123456_515
1227_0123456_30	26_0123456_1740	1053_0123456_1	1149_0123456_765	1447_0123456_1259	353_0123456_1	82_0123456_1	73_0123456_1	222_0123456_484
1227_0123456_39	26_0123456_1866	1053_0123456_1	1149_0123456_784	1447_0123456_1239	353_0123456_1	82_0123456_1	73_0123456_1	222_0123456_460
1227_0123456_48	26_0123456_2002	1053_0123456_1	1149_0123456_767	1447_0123456_1204	353_0123456_1	82_0123456_1	73_0123456_1	222_0123456_482
1227_0123456_39	26_0123456_2171	1053_0123456_1	1149_0123456_720	1447_0123456_1186	353_0123456_1	82_0123456_1	73_0123456_1	222_0123456_530
1227_0123456_36	26_0123456_2242	1053_0123456_1	1149_0123456_673	1447_0123456_1135	353_0123456_1	82_0123456_1	73_0123456_1	222_0123456_529
1227_0123456_34	26_0123456_2311	1053_0123456_1	1149_0123456_649	1447_0123456_1160	353_0123456_1	82_0123456_1	73_0123456_1	222_0123456_527
1227_0123456_36	26_0123456_2228	1053_0123456_1	1149_0123456_637	1447_0123456_1176	353_0123456_1	82_0123456_1	73_0123456_1	222_0123456_522
1227_0123456_32	26_0123456_2052	1053_0123456_1	1149_0123456_623	1447_0123456_1181	353_0123456_1	82_0123456_1	73_0123456_1	222_0123456_518
1227_0123456_30	26_0123456_1877	1053_0123456_1	1149_0123456_653	1447_0123456_1186	353_0123456_1	82_0123456_1	73_0123456_1	222_0123456_513
1227_0123456_36	26_0123456_1727	1053_0123456_1	1149_0123456_668	1447_0123456_1182	353_0123456_1	82_0123456_1	73_0123456_1	222_0123456_481
1227_0123456_34	26_0123456_1692	1053_0123456_1	1149_0123456_701	1447_0123456_1184	353_0123456_1	82_0123456_1	73_0123456_1	222_0123456_456
1227_0123456_34	26_0123456_1738	1053_0123456_1	1149_0123456_738	1447_0123456_1194	353_0123456_1	82_0123456_1	73_0123456_1	222_0123456_404
1227_0123456_31	26_0123456_1855	1053_0123456_1	1149_0123456_741	1447_0123456_1162	353_0123456_1	82_0123456_1	73_0123456_1	222_0123456_396
1227_0123456_29	26_0123456_1949	1053_0123456_1	1149_0123456_766	1447_0123456_1112	353_0123456_1	82_0123456_1	73_0123456_1	222_0123456_390
1227_0123456_27	26_0123456_2030	1053_0123456_1	1149_0123456_805	1447_0123456_1083	353_0123456_1	82_0123456_1	73_0123456_1	222_0123456_394
1227_0123456_30	26_0123456_2083	1053_0123456_1	1149_0123456_830	1447_0123456_1001	353_0123456_1	82_0123456_1	73_0123456_1	222_0123456_397
1227_0123456_24	26_0123456_2083	1053_0123456_1	1149_0123456_838	1447_0123456_997	353_0123456_1	82_0123456_1	73_0123456_1	222_0123456_451
1227_0123456_26	26_0123456_2128	1053_0123456_1	1149_0123456_811	1447_0123456_1044	353_0123456_1	82_0123456_1	73_0123456_1	222_0123456_469
1227_0123456_31	26_0123456_2061	1053_0123456_1	1149_0123456_806	1447_0123456_1100	353_0123456_1	82_0123456_1	73_0123456_1	222_0123456_462
1227_0123456_26	26_0123456_2047	1053_0123456_1	1149_0123456_817	1447_0123456_1171	353_0123456_1	82_0123456_1	73_0123456_1	222_0123456_427
1227_0123456_21	26_0123456_1973	1053_0123456_1	1149_0123456_824	1447_0123456_1196	353_0123456_1	82_0123456_1	73_0123456_1	222_0123456_412
1227_0123456_32	26_0123456_1955	1053_0123456_1	1149_0123456_842	1447_0123456_1235	353_0123456_1	82_0123456_1	73_0123456_1	222_0123456_394
1227_0123456_31	26_0123456_1954	1053_0123456_1	1149_0123456_804	1447_0123456_1226	353_0123456_1	82_0123456_1	73_0123456_1	222_0123456_384
1227_0123456_31	26_0123456_1946	1053_0123456_1	1149_0123456_778	1447_0123456_1200	353_0123456_1	82_0123456_1	73_0123456_1	222_0123456_383
1227_0123456_18	26_0123456_1895	1053_0123456_1	1149_0123456_725	1447_0123456_1123	353_0123456_1	82_0123456_1	73_0123456_1	222_0123456_397
1227_0123456_16	26_0123456_1971	1053_0123456_1	1149_0123456_683	1447_0123456_1094	353_0123456_1	82_0123456_1	73_0123456_1	222_0123456_429
1227_0123456_15	26_0123456_2057	1053_0123456_1	1149_0123456_688	1447_0123456_1056	353_0123456_1	82_0123456_1	73_0123456_1	222_0123456_440
1227_0123456_18	26_0123456_2121	1053_0123456_1	1149_0123456_694	1447_0123456_1052	353_0123456_1	82_0123456_1	73_0123456_1	222_0123456_473
1227_0123456_30	26_0123456_2194	1053_0123456_1	1149_0123456_707	1447_0123456_1011	353_0123456_1	82_0123456_1	73_0123456_1	222_0123456_462
1227_0123456_34	26_0123456_2219	1053_0123456_1	1149_0123456_698	1447_0123456_1024	353_0123456_1	82_0123456_1	73_0123456_1	222_0123456_446
1227_0123456_36	26_0123456_2189	1053_0123456_1	1149_0123456_717	1447_0123456_1061	353_0123456_1	82_0123456_1	73_0123456_1	222_0123456_410
1227_0123456_31	26_0123456_2173	1053_0123456_1	1149_0123456_716	1447_0123456_1073	353_0123456_1	82_0123456_1	73_0123456_1	222_0123456_402
1227_0123456_28	26_0123456_2175	1053_0123456_1	1149_0123456_702	1447_0123456_1078	353_0123456_1	82_0123456_1	73_0123456_1	222_0123456_393
1227_0123456_27	26_0123456_2144	1053_0123456_1	1149_0123456_668	1447_0123456_1035	353_0123456_1	82_0123456_1	73_0123456_1	222_0123456_382
1227_0123456_22	26_0123456_2137	1053_0123456_1	1149_0123456_629	1447_0123456_1017	353_0123456_1	82_0123456_1	73_0123456_1	222_0123456_388
1227_0123456_17	26_0123456_2159	1053_0123456_1	1149_0123456_602	1447_0123456_1025	353_0123456_1	82_0123456_1	73_0123456_1	222_0123456_387
1227_0123456_17	26_0123456_2187	1053_0123456_1	1149_0123456_599	1447_0123456_1043	353_0123456_1	82_0123456_1	73_0123456_1	222_0123456_375
1227_0123456_18	26_0123456_2257	1053_0123456_1	1149_0123456_622	1447_0123456_1044	353_0123456_1	82_0123456_1	73_0123456_1	222_0123456_365
1227_0123456_17	26_0123456_2253	1053_0123456_1	1149_0123456_636	1447_0123456_1079	353_0123456_1	82_0123456_1	73_0123456_1	222_0123456_366
1227_0123456_16	26_0123456_2284	1053_0123456_1	1149_0123456_603	1447_0123456_1089	353_0123456_1	82_0123456_1	73_0123456_1	222_0123456_392
1227_0123456_21	26_0123456_2267	1053_0123456_1	1149_0123456_586	1447_0123456_1085	353_0123456_1	82_0123456_1	73_0123456_1	222_0123456_401
1227_0123456_18	26_0123456_2310	1053_0123456_1	1149_0123456_554	1447_0123456_1037	353_0123456_1	82_0123456_1	73_0123456_1	222_0123456_393
1227_0123456_34	26_0123456_2400	1053_0123456_1	1149_0123456_548	1447_0123456_1041	353_0123456_1	82_0123456_1	73_0123456_1	222_0123456_371
1227_0123456_38	26_0123456_2386	1053_0123456_1	1149_0123456_553	1447_0123456_1036	353_0123456_1	82_0123456_1	73_0123456_1	222_0123456_405
1227_0123456_32	26_0123456_2349	1053_0123456_1	1149_0123456_604	1447_0123456_1000	353_0123456_1	82_0123456_1	73_0123456_1	222_0123456_431
1227_0123456_27	26_0123456_2211	1053_0123456_1	1149_0123456_622	1447_0123456_987	353_0123456_1	82_0123456_1	73_0123456_1	222_0123456_456
1227_0123456_28	26_0123456_2138	1053_0123456_1	1149_0123456_629	1447_0123456_943	353_0123456_1	82_0123456_1	73_0123456_1	222_0123456_468
1227_0123456_28	26_0123456_2115	1053_0123456_1	1149_0123456_610	1447_0123456_901	353_0123456_1	82_0123456_1	73_0123456_1	222_0123456_422
1227_0123456_27	26_0123456_2115	1053_0123456_1	1149_0123456_563	1447_0123456_904	353_0123456_1	82_0123456_1	73_0123456_1	222_0123456_362
1227_0123456_26	26_0123456_2153	1053_0123456_1	1149_0123456_545	1447_0123456_978	353_0123456_1	82_0123456_1	73_0123456_1	222_0123456_263
1227_0123456_22	26_0123456_2188	1053_0123456_1	1149_0123456_550	1447_0123456_1057	353_0123456_1	82_0123456_1	73_0123456_1	222_0123456_205
1227_0123456_11	26_0123456_2214	1053_0123456_1	1149_0123456_542	1447_0123456_1175	353_0123456_1	82_0123456_1	73_0123456_1	222_0123456_194
1227_0123456_10	26_0123456_2187	1053_0123456_1	1149_0123456_554	1447_0123456_1294	353_0123456_1	82_0123456_1	73_0123456_1	222_0123456_201
1227_0123456_14	26_0123456_2205	1053_0123456_1	1149_0123456_581	1447_0123456_1330	353_0123456_1	82_0123456_1	73_0123456_1	222_0123456_235
1227_0123456_13	26_0123456_2179	1053_0123456_1	1149_0123456_628	1447_0123456_1333	353_0123456_1	82_0123456_1	73_0123456_1	222_0123456_293
1227_0123456_16	26_0123456_2174	1053_0123456_1	1149_0123456_638	1447_0123456_1267	353_0123456_1	82_0123456_1	73_0123456_1	222_0123456_379
1227_0123456_23	26_0123456_2169	1053_0123456_1	1149_0123456_675	1447_0123456_1195	353_0123456_1	82_0123456_1	73_0123456_1	222_0123456_422
1227_0123456_26	26_0123456_2134	1053_0123456_1	1149_0123456_659	1447_0123456_1148	353_0123456_1	82_0123456_1	73_0123456_1	222_0123456_417
1227_0123456_39	26_0123456_2097	1053_0123456_1	1149_0123456_621	1447_0123456_1135	353_0123456_1	82_0123456_1	73_0123456_1	222_0123456_396
1227_0123456_46	26_0123456_2161	1053_0123456_1	1149_0123456_610	1447_0123456_1141	353_0123456_1	82_0123456_1	73_0123456_1	222_0123456_351
1227_0123456_53	26_0123456_2113	1053_0123456_1	1149_0123456_581	1447_0123456_1174	353_0123456_1	82_0123456_1	73_0123456_1	222_0123456_345
1227_0123456_43	26_0123456_2012	1053_0123456_1	1149_0123456_590	1447_0123456_1180	353_0123456_1	82_0123456_1	73_0123456_1	222_0123456_343
1227_0123456_39	26_0123456_2016	1053_0123456_1	1149_0123456_582	1447_0123456_1175	353_0123456_1	82_0123456_1	73_0123456_1	222_0123456_357
1227_0123456_33	26_0123456_1979	1053_0123456_1	1149_0123456_561	1447_0123456_1142	353_0123456_1	82_0123456_1	73_0123456_1	222_0123456_410
1227_0123456_26	26_0123456_1985	1053_0123456_1	1149_0123456_555	1447_0123456_1106	353_0123456_1	82_0123456_1	73_0123456_1	222_0123456_476
1227_0123456_41	26_0123456_1952	1053_0123456_1	1149_0123456_546	1447_0123456_1113	353_0123456_1	82_0123456_1	73_0123456_1	222_0123456_534
1227_0123456_52	26_0123456_1944	1053_0123456_1	1149_0123456_509	1447_0123456_1159	353_0123456_1	82_0123456_1	73_0123456_1	222_0123456_579
1227_0123456_44	26_0123456_1920	1053_0123456_1	1149_0123456_505	1447_0123456_1207	353_0123456_1	82_0123456_1	73_0123456_1	222_0123456_601
1227_0123456_57	26_0123456_1887	1053_0123456_1	1149_0123456_504	1447_0123456_1246	353_0123456_1	82_0123456_1	73_0123456_1	222_0123456_587
1227_0123456_55	26_0123456_1903	1053_0123456_1	1149_0123456_488	1447_0123456_1260	353_0123456_1	82_0123456_1	73_0123456_1	222_0123456_531
1227_0123456_50	26_0123456_1980	1053_0123456_1	1149_0123456_484	1447_0123456_1239	353_0123456_1	82_0123456_1	73_0123456_1	222_0123456_495
1227_0123456_48	26_0123456_2043	1053_0123456_1	1149_0123456_478	1447_0123456_1238	353_0123456_1	82_0123456_1	73_0123456_1	222_0123456_477
1227_0123456_46	26_0123456_2076	1053_0123456_1	1149_0123456_488	1447_0123456_1206	353_0123456_1	82_0123456_1	73_0123456_1	222_0123456_497
1227_0123456_43	26_0123456_2023	1053_0123456_1	1149_0123456_470	1447_0123456_1226	353_0123456_1	82_0123456_1	73_0123456_1	222_0123456_546
1227_0123456_39	26_0123456_1957	1053_0123456_1	1149_0123456_501	1447_0123456_1231	353_0123456_1	82_0123456_1	73_0123456_1	222_0123456_612
1227_0123456_41	26_0123456_1894	1053_0123456_1	1149_0123456_495	1447_0123456_1263	353_0123456_1	82_0123456_1	73_0123456_1	222_0123456_656
1227_0123456_50	26_0123456_1821	1053_0123456_1	1149_0123456_510	1447_0123456_1318	353_0123456_1	82_0123456_1	73_0123456_1	222_0123456_669
1227_0123456_49	26_0123456_1740	1053_0123456_1	1149_0123456_540	1447_0123456_1372	353_0123456_1	82_0123456_1	73_0123456_1	222_0123456_665
1227_0123456_65	26_0123456_1656	1053_0123456_1	1149_0123456_571	1447_0123456_1387	353_0123456_1	82_0123456_1	73_0123456_1	222_0123456_665
1227_0123456_66	26_0123456_1617	1053_0123456_1	1149_0123456_540	1447_0123456_1439	353_0123456_1	82_0123456_1	73_0123456_1	222_0123456_670
1227_0123456_57	26_0123456_1608	1053_0123456_1	1149_0123456_556	1447_0123456_1472	353_0123456_1	82_0123456_1	73_0123456_1	222_0123456_657
1227_0123456_63	26_0123456_1609	1053_0123456_1	1149_0123456_556	1447_0123456_1503	353_0123456_1	82_0123456_1	73_0123456_1	222_0123456_679
1227_0123456_56	26_0123456_1630	1053_0123456_1	1149_0123456_538	1447_0123456_1559	353_0123456_1	82_0123456_1	73_0123456_1	222_0123456_674
1227_0123456_54	26_0123456_1573	1053_0123456_1	1149_0123456_536	1447_0123456_1570	353_0123456_1	82_0123456_1	73_0123456_1	222_0123456_684
1227_0123456_49	26_0123456_1572	1053_0123456_1	1149_0123456_527	1447_0123456_1498	353_0123456_1	82_0123456_1	73_0123456_1	222_0123456_736
1227_0123456_45	26_0123456_1523	1053_0123456_1	1149_0123456_487	1447_0123456_1431	353_0123456_1	82_0123456_1	73_0123456_1	222_0123456_797
1227_0123456_38	26_0123456_1575	1053_0123456_1	1149_0123456_452	1447_0123456_1331	353_0123456_1	82_0123456_1	73_0123456_1	222_0123456_881
1227_0123456_40	26_0123456_1648	1053_0123456_1	1149_0123456_426	1447_0123456_1278	353_0123456_1	82_0123456_1	73_0123456_1	222_0123456_950
1227_0123456_51	26_0123456_1687	1053_0123456_1	1149_0123456_433	1447_0123456_1281	353_0123456_1	82_0123456_1	73_0123456_1	222_0123456_960
1227_0123456_49	26_0123456_1747	1053_0123456_1	1149_0123456_440	1447_0123456_1309	353_0123456_1	82_0123456_1	73_0123456_1	222_0123456_964
1227_0123456_67	26_0123456_1800	1053_0123456_1	1149_0123456_476	1447_0123456_1318	353_0123456_1	82_0123456_1	73_0123456_1	222_0123456_927
1227_0123456_80	26_0123456_1800	1053_0123456_1	1149_0123456_501	1447_0123456_1325	353_0123456_1	82_0123456_1	73_0123456_1	222_0123456_880
1227_0123456_66	26_0123456_1735	1053_0123456_1	1149_0123456_495	1447_0123456_1318	353_0123456_1	82_0123456_1	73_0123456_1	222_0123456_866
1227_0123456_63	26_0123456_1682	1053_0123456_1	1149_0123456_474	1447_0123456_1318	353_0123456_1	82_0123456_1	73_0123456_1	222_0123456_847
1227_0123456_47	26_0123456_1658	1053_0123456_1	1149_0123456_457	1447_0123456_1342	353_0123456_1	82_0123456_1	73_0123456_1	222_0123456_907
1227_0123456_53	26_0123456_1629	1053_0123456_1	1149_0123456_425	1447_0123456_1352	353_0123456_1	82_0123456_1	73_0123456_1	222_0123456_964
1227_0123456_35	26_0123456_1623	1053_0123456_1	1149_0123456_423	1447_0123456_1348	353_0123456_1	82_0123456_1	73_0123456_1	222_0123456_1028
1227_0123456_55	26_0123456_1641	1053_0123456_1	1149_0123456_431	1447_0123456_1324	353_0123456_1	82_0123456_1	73_0123456_1	222_0123456_1033
1227_0123456_60	26_0123456_1605	1053_0123456_1	1149_0123456_460	1447_0123456_1316	353_0123456_1	82_0123456_1	73_0123456_1	222_0123456_986
1227_0123456_70	26_0123456_1576	1053_0123456_1	1149_0123456_482	1447_0123456_1324	353_0123456_1	82_0123456_1	73_0123456_1	222_0123456_940
1227_0123456_75	26_0123456_1525	1053_0123456_1	1149_0123456_480	1447_0123456_1348	353_0123456_1	82_0123456_1	73_0123456_1	222_0123456_944
1227_0123456_69	26_0123456_1459	1053_0123456_1	1149_0123456_483	1447_0123456_1390	353_0123456_1	82_0123456_1	73_0123456_1	222_0123456_984
1227_0123456_67	26_0123456_1450	1053_0123456_1	1149_0123456_445	1447_0123456_1428	353_0123456_1	82_0123456_1	73_0123456_1	222_0123456_1007
1227_0123456_64	26_0123456_1429	1053_0123456_1	1149_0123456_416	1447_0123456_1471	353_0123456_1	82_0123456_1	73_0123456_1	222_0123456_996
1227_0123456_69	26_0123456_1453	1053_0123456_1	1149_0123456_376	1447_0123456_1463	353_0123456_1	82_0123456_1	73_0123456_1	222_0123456_983
1227_0123456_66	26_0123456_1443	1053_0123456_1	1149_0123456_345	1447_0123456_1456	353_0123456_1	82_0123456_1	73_0123456_1	222_0123456_957
1227_0123456_61	26_0123456_1488	1053_0123456_1	1149_0123456_375	1447_0123456_1456	353_0123456_1	82_0123456_1	73_0123456_1	222_0123456_936
1227_0123456_54	26_0123456_1457	1053_0123456_1	1149_0123456_419	1447_0123456_1499	353_0123456_1	82_0123456_1	73_0123456_1	222_0123456_945
1227_0123456_59	26_0123456_1435	1053_0123456_1	1149_0123456_440	1447_0123456_1521	353_0123456_1	82_0123456_1	73_0123456_1	222_0123456_923
1227_0123456_65	26_0123456_1399	1053_0123456_1	1149_0123456_458	1447_0123456_1530	353_0123456_1	82_0123456_1	73_0123456_1	222_0123456_986
1227_0123456_71	26_0123456_1357	1053_0123456_1	1149_0123456_466	1447_0123456_1537	353_0123456_1	82_0123456_1	73_0123456_1	222_0123456_1056
1227_0123456_77	26_0123456_1365	1053_0123456_1	1149_0123456_457	1447_0123456_1577	353_0123456_1	82_0123456_1	73_0123456_1	222_0123456_1077
1227_0123456_90	26_0123456_1377	1053_0123456_1	1149_0123456_443	1447_0123456_1594	353_0123456_1	82_0123456_1	73_0123456_1	222_0123456_1078
1227_0123456_92	26_0123456_1388	1053_0123456_1	1149_0123456_435	1447_0123456_1577	353_0123456_1	82_0123456_1	73_0123456_1	222_0123456_1084
1227_0123456_80	26_0123456_1405	1053_0123456_1	1149_0123456_395	1447_0123456_1614	353_0123456_1	82_0123456_1	73_0123456_1	222_0123456_1016
1227_0123456_70	26_0123456_1427	1053_0123456_1	1149_0123456_390	1447_0123456_1620	353_0123456_1	82_0123456_1	73_0123456_1	222_0123456_964
1227_0123456_77	26_0123456_1438	1053_0123456_1	1149_0123456_382	1447_0123456_1611	353_0123456_1	82_0123456_1	73_0123456_1	222_0123456_903
1227_0123456_88	26_0123456_1451	1053_0123456_1	1149_0123456_397	1447_0123456_1649	353_0123456_1	82_0123456_1	73_0123456_1	222_0123456_870
1227_0123456_87	26_0123456_1446	1053_0123456_1	1149_0123456_408	1447_0123456_1653	353_0123456_1	82_0123456_1	73_0123456_1	222_0123456_905
1227_0123456_65	26_0123456_1438	1053_0123456_1	1149_0123456_417	1447_0123456_1632	353_0123456_1	82_0123456_1	73_0123456_1	222_0123456_928
1227_0123456_74	26_0123456_1470	1053_0123456_1	1149_0123456_418	1447_0123456_1602	353_0123456_1	82_0123456_1	73_0123456_1	222_0123456_952
1227_0123456_62	26_0123456_1546	1053_0123456_1	1149_0123456_416	1447_0123456_1628	353_0123456_1	82_0123456_1	73_0123456_1	222_0123456_975
1227_0123456_69	26_0123456_1520	1053_0123456_1	1149_0123456_413	1447_0123456_1640	353_0123456_1	82_0123456_1	73_0123456_1	222_0123456_979
1227_0123456_65	26_0123456_1520	1053_0123456_1	1149_0123456_400	1447_0123456_1653	353_0123456_1	82_0123456_1	73_0123456_1	222_0123456_1012
1227_0123456_68	26_0123456_1512	1053_0123456_1	1149_0123456_376	1447_0123456_1663	353_0123456_1	82_0123456_1	73_0123456_1	222_0123456_998
1227_0123456_64	26_0123456_1461	1053_0123456_1	1149_0123456_369	1447_0123456_1707	353_0123456_1	82_0123456_1	73_0123456_1	222_0123456_975
1227_0123456_70	26_0123456_1404	1053_0123456_1	1149_0123456_341	1447_0123456_1758	353_0123456_1	82_0123456_1	73_0123456_1	222_0123456_933
1227_0123456_83	26_0123456_1382	1053_0123456_1	1149_0123456_315	1447_0123456_1782	353_0123456_1	82_0123456_1	73_0123456_1	222_0123456_902
1227_0123456_86	26_0123456_1390	1053_0123456_1	1149_0123456_290	1447_0123456_1779	353_0123456_1	82_0123456_1	73_0123456_1	222_0123456_862
1227_0123456_73	26_0123456_1412	1053_0123456_1	1149_0123456_276	1447_0123456_1756	353_0123456_1	82_0123456_1	73_0123456_1	222_0123456_909
1227_0123456_62	26_0123456_1343	1053_0123456_1	1149_0123456_262	1447_0123456_1708	353_0123456_1	82_0123456_1	73_0123456_1	222_0123456_1013
1227_0123456_58	26_0123456_1280	1053_0123456_1	1149_0123456_278	1447_0123456_1673	353_0123456_1	82_0123456_1	73_0123456_1	222_0123456_1089
1227_0123456_59	26_0123456_1221	1053_0123456_1	1149_0123456_284	1447_0123456_1669	353_0123456_1	82_0123456_1	73_0123456_1	222_0123456_1182
1227_0123456_71	26_0123456_1152	1053_0123456_1	1149_0123456_306	1447_0123456_1678	353_0123456_1	82_0123456_1	73_0123456_1	222_0123456_1112
1227_0123456_83	26_0123456_1144	1053_0123456_1	1149_0123456_321	1447_0123456_1723	353_0123456_1	82_0123456_1	73_0123456_1	222_0123456_1078
1227_0123456_91	26_0123456_1205	1053_0123456_1	1149_0123456_319	1447_0123456_1780	353_0123456_1	82_0123456_1	73_0123456_1	222_0123456_1040
1227_0123456_93	26_0123456_1260	1053_0123456_1	1149_0123456_300	1447_0123456_1818	353_0123456_1	82_0123456_1	73_0123456_1	222_0123456_1029
1227_0123456_68	26_0123456_1240	1053_0123456_1	1149_0123456_306	1447_0123456_1792	353_0123456_1	82_0123456_1	73_0123456_1	222_0123456_1044
1227_0123456_75	26_0123456_1191	1053_0123456_1	1149_0123456_300	1447_0123456_1761	353_0123456_1	82_0123456_1	73_0123456_1	222_0123456_1142
1227_0123456_77	26_0123456_1112	1053_0123456_1	1149_0123456_311	1447_0123456_1738	353_0123456_1	82_0123456_1	73_0123456_1	222_0123456_1240
1227_0123456_73	26_0123456_1117	1053_0123456_1	1149_0123456_299	1447_0123456_1691	353_0123456_1	82_0123456_1	73_0123456_1	222_0123456_1255
1227_0123456_99	26_0123456_1143	1053_0123456_1	1149_0123456_320	1447_0123456_1694	353_0123456_1	82_0123456_1	73_0123456_1	222_0123456_1213
1227_0123456_119	26_0123456_1222	1053_0123456_1	1149_0123456_341	1447_0123456_1665	353_0123456_1	82_0123456_1	73_0123456_1	222_0123456_1125
1227_0123456_114	26_0123456_1257	1053_0123456_1	1149_0123456_357	1447_0123456_1646	353_0123456_1	82_0123456_1	73_0123456_1	222_0123456_1023
1227_0123456_103	26_0123456_1216	1053_0123456_1	1149_0123456_353	1447_0123456_1673	353_0123456_1	82_0123456_1	73_0123456_1	222_0123456_942
1227_0123456_97	26_0123456_1155	1053_0123456_1	1149_0123456_324	1447_0123456_1747	353_0123456_1	82_0123456_1	73_0123456_1	222_0123456_911
1227_0123456_67	26_0123456_1126	1053_0123456_1	1149_0123456_331	1447_0123456_1798	353_0123456_1	82_0123456_1	73_0123456_1	222_0123456_939
1227_0123456_58	26_0123456_1132	1053_0123456_1	1149_0123456_329	1447_0123456_1872	353_0123456_1	82_0123456_1	73_0123456_1	222_0123456_969
1227_0123456_56	26_0123456_1171	1053_0123456_1	1149_0123456_353	1447_0123456_1968	353_0123456_1	82_0123456_1	73_0123456_1	222_0123456_1013
1227_0123456_49	26_0123456_1218	1053_0123456_1	1149_0123456_365	1447_0123456_1994	353_0123456_1	82_0123456_1	73_0123456_1	222_0123456_1041
1227_0123456_74	26_0123456_1173	1053_0123456_1	1149_0123456_401	1447_0123456_2019	353_0123456_1	82_0123456_1	73_0123456_1	222_0123456_1046
1227_0123456_89	26_0123456_1165	1053_0123456_1	1149_0123456_426	1447_0123456_2002	353_0123456_1	82_0123456_1	73_0123456_1	222_0123456_988
1227_0123456_93	26_0123456_1174	1053_0123456_1	1149_0123456_429	1447_0123456_1964	353_0123456_1	82_0123456_1	73_0123456_1	222_0123456_903
1227_0123456_79	26_0123456_1128	1053_0123456_1	1149_0123456_398	1447_0123456_1965	353_0123456_1	82_0123456_1	73_0123456_1	222_0123456_907
1227_0123456_70	26_0123456_1133	1053_0123456_1	1149_0123456_373	1447_0123456_1953	353_0123456_1	82_0123456_1	73_0123456_1	222_0123456_849
1227_0123456_98	26_0123456_1179	1053_0123456_1	1149_0123456_392	1447_0123456_1947	353_0123456_1	82_0123456_1	73_0123456_1	222_0123456_790
1227_0123456_110	26_0123456_1247	1053_0123456_1	1149_0123456_457	1447_0123456_1962	353_0123456_1	82_0123456_1	73_0123456_1	222_0123456_791
1227_0123456_88	26_0123456_1262	1053_0123456_1	1149_0123456_527	1447_0123456_1973	353_0123456_1	82_0123456_1	73_0123456_1	222_0123456_847
1227_0123456_80	26_0123456_1232	1053_0123456_1	1149_0123456_598	1447_0123456_1962	353_0123456_1	82_0123456_1	73_0123456_1	222_0123456_878
1227_0123456_83	26_0123456_1143	1053_0123456_1	1149_0123456_613	1447_0123456_1959	353_0123456_1	82_0123456_1	73_0123456_1	222_0123456_895
1227_0123456_91	26_0123456_1042	1053_0123456_1	1149_0123456_580	1447_0123456_1952	353_0123456_1	82_0123456_1	73_0123456_1	222_0123456_854
1227_0123456_95	26_0123456_1044	1053_0123456_1	1149_0123456_539	1447_0123456_1887	353_0123456_1	82_0123456_1	73_0123456_1	222_0123456_872
1227_0123456_77	26_0123456_1068	1053_0123456_1	1149_0123456_479	1447_0123456_1836	353_0123456_1	82_0123456_1	73_0123456_1	222_0123456_895
1227_0123456_78	26_0123456_1127	1053_0123456_1	1149_0123456_420	1447_0123456_1788	353_0123456_1	82_0123456_1	73_0123456_1	222_0123456_919
1227_0123456_76	26_0123456_1122	1053_0123456_1	1149_0123456_396	1447_0123456_1804	353_0123456_1	82_0123456_1	73_0123456_1	222_0123456_906
1227_0123456_60	26_0123456_1149	1053_0123456_1	1149_0123456_403	1447_0123456_1898	353_0123456_1	82_0123456_1	73_0123456_1	222_0123456_836
1227_0123456_70	26_0123456_1163	1053_0123456_1	1149_0123456_410	1447_0123456_1960	353_0123456_1	82_0123456_1	73_0123456_1	222_0123456_757
1227_0123456_73	26_0123456_1181	1053_0123456_1	1149_0123456_416	1447_0123456_1979	353_0123456_1	82_0123456_1	73_0123456_1	222_0123456_748
1227_0123456_57	26_0123456_1143	1053_0123456_1	1149_0123456_413	1447_0123456_2000	353_0123456_1	82_0123456_1	73_0123456_1	222_0123456_807
1227_0123456_69	26_0123456_1120	1053_0123456_1	1149_0123456_396	1447_0123456_2004	353_0123456_1	82_0123456_1	73_0123456_1	222_0123456_861
1227_0123456_53	26_0123456_1129	1053_0123456_1	1149_0123456_366	1447_0123456_1953	353_0123456_1	82_0123456_1	73_0123456_1	222_0123456_923
1227_0123456_71	26_0123456_1171	1053_0123456_1	1149_0123456_358	1447_0123456_1943	353_0123456_1	82_0123456_1	73_0123456_1	222_0123456_913
1227_0123456_82	26_0123456_1227	1053_0123456_1	1149_0123456_379	1447_0123456_1869	353_0123456_1	82_0123456_1	73_0123456_1	222_0123456_911
1227_0123456_96	26_0123456_1261	1053_0123456_1	1149_0123456_397	1447_0123456_1904	353_0123456_1	82_0123456_1	73_0123456_1	222_0123456_886
1227_0123456_103	26_0123456_1282	1053_0123456_1	1149_0123456_403	1447_0123456_1944	353_0123456_1	82_0123456_1	73_0123456_1	222_0123456_848
1227_0123456_107	26_0123456_1315	1053_0123456_1	1149_0123456_407	1447_0123456_2041	353_0123456_1	82_0123456_1	73_0123456_1	222_0123456_857
1227_0123456_85	26_0123456_1273	1053_0123456_1	1149_0123456_447	1447_0123456_2117	353_0123456_1	82_0123456_1	73_0123456_1	222_0123456_883
1227_0123456_72	26_0123456_1202	1053_0123456_1	1149_0123456_448	1447_0123456_2136	353_0123456_1	82_0123456_1	73_0123456_1	222_0123456_899
1227_0123456_76	26_0123456_1119	1053_0123456_1	1149_0123456_436	1447_0123456_2133	353_0123456_1	82_0123456_1	73_0123456_1	222_0123456_857
1227_0123456_87	26_0123456_1037	1053_0123456_1	1149_0123456_427	1447_0123456_2145	353_0123456_1	82_0123456_1	73_0123456_1	222_0123456_880
1227_0123456_75	26_0123456_1089	1053_0123456_1	1149_0123456_430	1447_0123456_2094	353_0123456_1	82_0123456_1	73_0123456_1	222_0123456_886
1227_0123456_94	26_0123456_1232	1053_0123456_1	1149_0123456_397	1447_0123456_2079	353_0123456_1	82_0123456_1	73_0123456_1	222_0123456_902
1227_0123456_87	26_0123456_1358	1053_0123456_1	1149_0123456_375	1447_0123456_2022	353_0123456_1	82_0123456_1	73_0123456_1	222_0123456_914
1227_0123456_80	26_0123456_1453	1053_0123456_1	1149_0123456_359	1447_0123456_1946	353_0123456_1	82_0123456_1	73_0123456_1	222_0123456_877
1227_0123456_79	26_0123456_1412	1053_0123456_1	1149_0123456_322	1447_0123456_1929	353_0123456_1	82_0123456_1	73_0123456_1	222_0123456_842
1227_0123456_82	26_0123456_1370	1053_0123456_1	1149_0123456_329	1447_0123456_1936	353_0123456_1	82_0123456_1	73_0123456_1	222_0123456_821
1227_0123456_78	26_0123456_1308	1053_0123456_1	1149_0123456_331	1447_0123456_1941	353_0123456_1	82_0123456_1	73_0123456_1	222_0123456_835
1227_0123456_82	26_0123456_1245	1053_0123456_1	1149_0123456_341	1447_0123456_1973	353_0123456_1	82_0123456_1	73_0123456_1	222_0123456_838
1227_0123456_81	26_0123456_1262	1053_0123456_1	1149_0123456_376	1447_0123456_1993	353_0123456_1	82_0123456_1	73_0123456_1	222_0123456_789
1227_0123456_77	26_0123456_1276	1053_0123456_1	1149_0123456_410	1447_0123456_2001	353_0123456_1	82_0123456_1	73_0123456_1	222_0123456_735
1227_0123456_77	26_0123456_1334	1053_0123456_1	1149_0123456_429	1447_0123456_1996	353_0123456_1	82_0123456_1	73_0123456_1	222_0123456_675
1227_0123456_71	26_0123456_1301	1053_0123456_1	1149_0123456_419	1447_0123456_2066	353_0123456_1	82_0123456_1	73_0123456_1	222_0123456_632
1227_0123456_55	26_0123456_1285	1053_0123456_1	1149_0123456_391	1447_0123456_2130	353_0123456_1	82_0123456_1	73_0123456_1	222_0123456_643
1227_0123456_54	26_0123456_1280	1053_0123456_1	1149_0123456_359	1447_0123456_2231	353_0123456_1	82_0123456_1	73_0123456_1	222_0123456_705
1227_0123456_52	26_0123456_1233	1053_0123456_1	1149_0123456_336	1447_0123456_2161	353_0123456_1	82_0123456_1	73_0123456_1	222_0123456_752
1227_0123456_51	26_0123456_1193	1053_0123456_1	1149_0123456_315	1447_0123456_2081	353_0123456_1	82_0123456_1	73_0123456_1	222_0123456_779
1227_0123456_51	26_0123456_1207	1053_0123456_1	1149_0123456_321	1447_0123456_2012	353_0123456_1	82_0123456_1	73_0123456_1	222_0123456_772
1227_0123456_64	26_0123456_1276	1053_0123456_1	1149_0123456_340	1447_0123456_1983	353_0123456_1	82_0123456_1	73_0123456_1	222_0123456_734
1227_0123456_64	26_0123456_1245	1053_0123456_1	1149_0123456_356	1447_0123456_2028	353_0123456_1	82_0123456_1	73_0123456_1	222_0123456_687
1227_0123456_65	26_0123456_1280	1053_0123456_1	1149_0123456_400	1447_0123456_2116	353_0123456_1	82_0123456_1	73_0123456_1	222_0123456_648
1227_0123456_48	26_0123456_1314	1053_0123456_1	1149_0123456_430	1447_0123456_2181	353_0123456_1	82_0123456_1	73_0123456_1	222_0123456_621
1227_0123456_39	26_0123456_1300	1053_0123456_1	1149_0123456_418	1447_0123456_2233	353_0123456_1	82_0123456_1	73_0123456_1	222_0123456_622
1227_0123456_46	26_0123456_1282	1053_0123456_1	1149_0123456_391	1447_0123456_2268	353_0123456_1	82_0123456_1	73_0123456_1	222_0123456_573
1227_0123456_37	26_0123456_1219	1053_0123456_1	1149_0123456_374	1447_0123456_2360	353_0123456_1	82_0123456_1	73_0123456_1	222_0123456_529
1227_0123456_30	26_0123456_1240	1053_0123456_1	1149_0123456_360	1447_0123456_2408	353_0123456_1	82_0123456_1	73_0123456_1	222_0123456_540
1227_0123456_31	26_0123456_1185	1053_0123456_1	1149_0123456_377	1447_0123456_2400	353_0123456_1	82_0123456_1	73_0123456_1	222_0123456_554
1227_0123456_44	26_0123456_1155	1053_0123456_1	1149_0123456_396	1447_0123456_2405	353_0123456_1	82_0123456_1	73_0123456_1	222_0123456_561
1227_0123456_44	26_0123456_1176	1053_0123456_1	1149_0123456_418	1447_0123456_2359	353_0123456_1	82_0123456_1	73_0123456_1	222_0123456_577
1227_0123456_43	26_0123456_1263	1053_0123456_1	1149_0123456_445	1447_0123456_2284	353_0123456_1	82_0123456_1	73_0123456_1	222_0123456_594
1227_0123456_45	26_0123456_1367	1053_0123456_1	1149_0123456_446	1447_0123456_2273	353_0123456_1	82_0123456_1	73_0123456_1	222_0123456_557
1227_0123456_47	26_0123456_1386	1053_0123456_1	1149_0123456_446	1447_0123456_2234	353_0123456_1	82_0123456_1	73_0123456_1	222_0123456_551
1227_0123456_41	26_0123456_1379	1053_0123456_1	1149_0123456_462	1447_0123456_2226	353_0123456_1	82_0123456_1	73_0123456_1	222_0123456_574
1227_0123456_36	26_0123456_1335	1053_0123456_1	1149_0123456_493	1447_0123456_2251	353_0123456_1	82_0123456_1	73_0123456_1	222_0123456_580
1227_0123456_40	26_0123456_1252	1053_0123456_1	1149_0123456_521	1447_0123456_2278	353_0123456_1	82_0123456_1	73_0123456_1	222_0123456_587
1227_0123456_44	26_0123456_1193	1053_0123456_1	1149_0123456_510	1447_0123456_2222	353_0123456_1	82_0123456_1	73_0123456_1	222_0123456_629
1227_0123456_41	26_0123456_1153	1053_0123456_1	1149_0123456_511	1447_0123456_2164	353_0123456_1	82_0123456_1	73_0123456_1	222_0123456_602
1227_0123456_46	26_0123456_1155	1053_0123456_1	1149_0123456_526	1447_0123456_2036	353_0123456_1	82_0123456_1	73_0123456_1	222_0123456_541
1227_0123456_51	26_0123456_1260	1053_0123456_1	1149_0123456_497	1447_0123456_2017	353_0123456_1	82_0123456_1	73_0123456_1	222_0123456_467
1227_0123456_47	26_0123456_1329	1053_0123456_1	1149_0123456_500	1447_0123456_2049	353_0123456_1	82_0123456_1	73_0123456_1	222_0123456_441
1227_0123456_34	26_0123456_1380	1053_0123456_1	1149_0123456_541	1447_0123456_2126	353_0123456_1	82_0123456_1	73_0123456_1	222_0123456_456
1227_0123456_34	26_0123456_1414	1053_0123456_1	1149_0123456_595	1447_0123456_2184	353_0123456_1	82_0123456_1	73_0123456_1	222_0123456_473
1227_0123456_27	26_0123456_1356	1053_0123456_1	1149_0123456_605	1447_0123456_2194	353_0123456_1	82_0123456_1	73_0123456_1	222_0123456_547
1227_0123456_34	26_0123456_1254	1053_0123456_1	1149_0123456_556	1447_0123456_2195	353_0123456_1	82_0123456_1	73_0123456_1	222_0123456_616
1227_0123456_29	26_0123456_1180	1053_0123456_1	1149_0123456_532	1447_0123456_2225	353_0123456_1	82_0123456_1	73_0123456_1	222_0123456_647
1227_0123456_46	26_0123456_1172	1053_0123456_1	1149_0123456_501	1447_0123456_2195	353_0123456_1	82_0123456_1	73_0123456_1	222_0123456_583
1227_0123456_52	26_0123456_1150	1053_0123456_1	1149_0123456_445	1447_0123456_2225	353_0123456_1	82_0123456_1	73_0123456_1	222_0123456_509
1227_0123456_58	26_0123456_1210	1053_0123456_1	1149_0123456_426	1447_0123456_2261	353_0123456_1	82_0123456_1	73_0123456_1	222_0123456_478
1227_0123456_49	26_0123456_1269	1053_0123456_1	1149_0123456_415	1447_0123456_2298	353_0123456_1	82_0123456_1	73_0123456_1	222_0123456_505
1227_0123456_50	26_0123456_1329	1053_0123456_1	1149_0123456_410	1447_0123456_2341	353_0123456_1	82_0123456_1	73_0123456_1	222_0123456_587
1227_0123456_47	26_0123456_1351	1053_0123456_1	1149_0123456_410	1447_0123456_2319	353_0123456_1	82_0123456_1	73_0123456_1	222_0123456_686
1227_0123456_36	26_0123456_1336	1053_0123456_1	1149_0123456_397	1447_0123456_2304	353_0123456_1	82_0123456_1	73_0123456_1	222_0123456_749
1227_0123456_38	26_0123456_1321	1053_0123456_1	1149_0123456_387	1447_0123456_2292	353_0123456_1	82_0123456_1	73_0123456_1	222_0123456_759
1227_0123456_58	26_0123456_1228	1053_0123456_1	1149_0123456_357	1447_0123456_2269	353_0123456_1	82_0123456_1	73_0123456_1	222_0123456_726
1227_0123456_70	26_0123456_1205	1053_0123456_1	1149_0123456_330	1447_0123456_2194	353_0123456_1	82_0123456_1	73_0123456_1	222_0123456_637
1227_0123456_78	26_0123456_1118	1053_0123456_1	1149_0123456_300	1447_0123456_2197	353_0123456_1	82_0123456_1	73_0123456_1	222_0123456_611
1227_0123456_73	26_0123456_1089	1053_0123456_1	1149_0123456_302	1447_0123456_2158	353_0123456_1	82_0123456_1	73_0123456_1	222_0123456_625
1227_0123456_68	26_0123456_1121	1053_0123456_1	1149_0123456_327	1447_0123456_2195	353_0123456_1	82_0123456_1	73_0123456_1	222_0123456_625
1227_0123456_62	26_0123456_1184	1053_0123456_1	1149_0123456_342	1447_0123456_2207	353_0123456_1	82_0123456_1	73_0123456_1	222_0123456_664
1227_0123456_51	26_0123456_1240	1053_0123456_1	1149_0123456_338	1447_0123456_2239	353_0123456_1	82_0123456_1	73_0123456_1	222_0123456_680
1227_0123456_52	26_0123456_1325	1053_0123456_1	1149_0123456_321	1447_0123456_2306	353_0123456_1	82_0123456_1	73_0123456_1	222_0123456_680
1227_0123456_49	26_0123456_1414	1053_0123456_1	1149_0123456_324	1447_0123456_2386	353_0123456_1	82_0123456_1	73_0123456_1	222_0123456_679
1227_0123456_53	26_0123456_1401	1053_0123456_1	1149_0123456_329	1447_0123456_2459	353_0123456_1	82_0123456_1	73_0123456_1	222_0123456_693
1227_0123456_70	26_0123456_1332	1053_0123456_1	1149_0123456_339	1447_0123456_2413	353_0123456_1	82_0123456_1	73_0123456_1	222_0123456_653
1227_0123456_63	26_0123456_1272	1053_0123456_1	1149_0123456_357	1447_0123456_2382	353_0123456_1	82_0123456_1	73_0123456_1	222_0123456_669
1227_0123456_60	26_0123456_1220	1053_0123456_1	1149_0123456_349	1447_0123456_2348	353_0123456_1	82_0123456_1	73_0123456_1	222_0123456_645
1227_0123456_69	26_0123456_1191	1053_0123456_1	1149_0123456_341	1447_0123456_2240	353_0123456_1	82_0123456_1	73_0123456_1	222_0123456_622
1227_0123456_58	26_0123456_1193	1053_0123456_1	1149_0123456_328	1447_0123456_2198	353_0123456_1	82_0123456_1	73_0123456_1	222_0123456_578
1227_0123456_71	26_0123456_1242	1053_0123456_1	1149_0123456_297	1447_0123456_2139	353_0123456_1	82_0123456_1	73_0123456_1	222_0123456_564
1227_0123456_59	26_0123456_1284	1053_0123456_1	1149_0123456_265	1447_0123456_2173	353_0123456_1	82_0123456_1	73_0123456_1	222_0123456_596
1227_0123456_45	26_0123456_1303	1053_0123456_1	1149_0123456_271	1447_0123456_2242	353_0123456_1	82_0123456_1	73_0123456_1	222_0123456_643
1227_0123456_50	26_0123456_1331	1053_0123456_1	1149_0123456_297	1447_0123456_2238	353_0123456_1	82_0123456_1	73_0123456_1	222_0123456_654
1227_0123456_47	26_0123456_1346	1053_0123456_1	1149_0123456_325	1447_0123456_2210	353_0123456_1	82_0123456_1	73_0123456_1	222_0123456_652
1227_0123456_57	26_0123456_1369	1053_0123456_1	1149_0123456_344	1447_0123456_2242	353_0123456_1	82_0123456_1	73_0123456_1	222_0123456_587
1227_0123456_52	26_0123456_1367	1053_0123456_1	1149_0123456_320	1447_0123456_2326	353_0123456_1	82_0123456_1	73_0123456_1	222_0123456_539
1227_0123456_45	26_0123456_1287	1053_0123456_1	1149_0123456_316	1447_0123456_2420	353_0123456_1	82_0123456_1	73_0123456_1	222_0123456_525
1227_0123456_39	26_0123456_1229	1053_0123456_1	1149_0123456_302	1447_0123456_2413	353_0123456_1	82_0123456_1	73_0123456_1	222_0123456_539
1227_0123456_44	26_0123456_1232	1053_0123456_1	1149_0123456_319	1447_0123456_2351	353_0123456_1	82_0123456_1	73_0123456_1	222_0123456_555
1227_0123456_44	26_0123456_1262	1053_0123456_1	1149_0123456_330	1447_0123456_2302	353_0123456_1	82_0123456_1	73_0123456_1	222_0123456_580
1227_0123456_49	26_0123456_1282	1053_0123456_1	1149_0123456_344	1447_0123456_2193	353_0123456_1	82_0123456_1	73_0123456_1	222_0123456_593
1227_0123456_65	26_0123456_1286	1053_0123456_1	1149_0123456_346	1447_0123456_2187	353_0123456_1	82_0123456_1	73_0123456_1	222_0123456_566
1227_0123456_83	26_0123456_1342	1053_0123456_1	1149_0123456_380	1447_0123456_2213	353_0123456_1	82_0123456_1	73_0123456_1	222_0123456_530
1227_0123456_74	26_0123456_1356	1053_0123456_1	1149_0123456_338	1447_0123456_2231	353_0123456_1	82_0123456_1	73_0123456_1	222_0123456_520
1227_0123456_61	26_0123456_1413	1053_0123456_1	1149_0123456_304	1447_0123456_2291	353_0123456_1	82_0123456_1	73_0123456_1	222_0123456_514
1227_0123456_67	26_0123456_1428	1053_0123456_1	1149_0123456_249	1447_0123456_2343	353_0123456_1	82_0123456_1	73_0123456_1	222_0123456_483
1227_0123456_65	26_0123456_1400	1053_0123456_1	1149_0123456_192	1447_0123456_2404	353_0123456_1	82_0123456_1	73_0123456_1	222_0123456_504
1227_0123456_56	26_0123456_1348	1053_0123456_1	1149_0123456_157	1447_0123456_2496	353_0123456_1	82_0123456_1	73_0123456_1	222_0123456_531
1227_0123456_55	26_0123456_1333	1053_0123456_1	1149_0123456_161	1447_0123456_2483	353_0123456_1	82_0123456_1	73_0123456_1	222_0123456_539
1227_0123456_47	26_0123456_1341	1053_0123456_1	1149_0123456_177	1447_0123456_2466	353_0123456_1	82_0123456_1	73_0123456_1	222_0123456_594
1227_0123456_63	26_0123456_1337	1053_0123456_1	1149_0123456_189	1447_0123456_2401	353_0123456_1	82_0123456_1	73_0123456_1	222_0123456_618
1227_0123456_58	26_0123456_1353	1053_0123456_1	1149_0123456_180	1447_0123456_2375	353_0123456_1	82_0123456_1	73_0123456_1	222_0123456_644
1227_0123456_76	26_0123456_1318	1053_0123456_1	1149_0123456_180	1447_0123456_2395	353_0123456_1	82_0123456_1	73_0123456_1	222_0123456_643
1227_0123456_91	26_0123456_1314	1053_0123456_1	1149_0123456_172	1447_0123456_2404	353_0123456_1	82_0123456_1	73_0123456_1	222_0123456_657
1227_0123456_90	26_0123456_1260	1053_0123456_1	1149_0123456_165	1447_0123456_2462	353_0123456_1	82_0123456_1	73_0123456_1	222_0123456_647
1227_0123456_90	26_0123456_1236	1053_0123456_1	1149_0123456_156	1447_0123456_2495	353_0123456_1	82_0123456_1	73_0123456_1	222_0123456_671
1227_0123456_76	26_0123456_1218	1053_0123456_1	1149_0123456_153	1447_0123456_2467	353_0123456_1	82_0123456_1	73_0123456_1	222_0123456_701
1227_0123456_71	26_0123456_1324	1053_0123456_1	1149_0123456_143	1447_0123456_2438	353_0123456_1	82_0123456_1	73_0123456_1	222_0123456_719
1227_0123456_73	26_0123456_1438	1053_0123456_1	1149_0123456_132	1447_0123456_2434	353_0123456_1	82_0123456_1	73_0123456_1	222_0123456_714
1227_0123456_68	26_0123456_1541	1053_0123456_1	1149_0123456_126	1447_0123456_2371	353_0123456_1	82_0123456_1	73_0123456_1	222_0123456_690
1227_0123456_76	26_0123456_1563	1053_0123456_1	1149_0123456_120	1447_0123456_2288	353_0123456_1	82_0123456_1	73_0123456_1	222_0123456_640
1227_0123456_85	26_0123456_1509	1053_0123456_1	1149_0123456_118	1447_0123456_2254	353_0123456_1	82_0123456_1	73_0123456_1	222_0123456_643
1227_0123456_79	26_0123456_1395	1053_0123456_1	1149_0123456_126	1447_0123456_2358	353_0123456_1	82_0123456_1	73_0123456_1	222_0123456_670
1227_0123456_63	26_0123456_1289	1053_0123456_1	1149_0123456_145	1447_0123456_2411	353_0123456_1	82_0123456_1	73_0123456_1	222_0123456_734
1227_0123456_56	26_0123456_1288	1053_0123456_1	1149_0123456_163	1447_0123456_2399	353_0123456_1	82_0123456_1	73_0123456_1	222_0123456_813
1227_0123456_69	26_0123456_1311	1053_0123456_1	1149_0123456_176	1447_0123456_2338	353_0123456_1	82_0123456_1	73_0123456_1	222_0123456_836
1227_0123456_88	26_0123456_1344	1053_0123456_1	1149_0123456_172	1447_0123456_2321	353_0123456_1	82_0123456_1	73_0123456_1	222_0123456_851
1227_0123456_99	26_0123456_1360	1053_0123456_1	1149_0123456_176	1447_0123456_2320	353_0123456_1	82_0123456_1	73_0123456_1	222_0123456_811
1227_0123456_94	26_0123456_1388	1053_0123456_1	1149_0123456_175	1447_0123456_2314	353_0123456_1	82_0123456_1	73_0123456_1	222_0123456_761
1227_0123456_80	26_0123456_1300	1053_0123456_1	1149_0123456_182	1447_0123456_2321	353_0123456_1	82_0123456_1	73_0123456_1	222_0123456_721
1227_0123456_84	26_0123456_1244	1053_0123456_1	1149_0123456_174	1447_0123456_2294	353_0123456_1	82_0123456_1	73_0123456_1	222_0123456_687
1227_0123456_77	26_0123456_1287	1053_0123456_1	1149_0123456_170	1447_0123456_2209	353_0123456_1	82_0123456_1	73_0123456_1	222_0123456_678
1227_0123456_83	26_0123456_1336	1053_0123456_1	1149_0123456_176	1447_0123456_2188	353_0123456_1	82_0123456_1	73_0123456_1	222_0123456_697
1227_0123456_74	26_0123456_1398	1053_0123456_1	1149_0123456_175	1447_0123456_2240	353_0123456_1	82_0123456_1	73_0123456_1	222_0123456_744
1227_0123456_66	26_0123456_1393	1053_0123456_1	1149_0123456_183	1447_0123456_2287	353_0123456_1	82_0123456_1	73_0123456_1	222_0123456_819
1227_0123456_69	26_0123456_1387	1053_0123456_1	1149_0123456_183	1447_0123456_2337	353_0123456_1	82_0123456_1	73_0123456_1	222_0123456_868
1227_0123456_75	26_0123456_1335	1053_0123456_1	1149_0123456_185	1447_0123456_2342	353_0123456_1	82_0123456_1	73_0123456_1	222_0123456_863
1227_0123456_100	26_0123456_1359	1053_0123456_1	1149_0123456_178	1447_0123456_2307	353_0123456_1	82_0123456_1	73_0123456_1	222_0123456_815
1227_0123456_98	26_0123456_1377	1053_0123456_1	1149_0123456_170	1447_0123456_2267	353_0123456_1	82_0123456_1	73_0123456_1	222_0123456_756
1227_0123456_102	26_0123456_1447	1053_0123456_1	1149_0123456_173	1447_0123456_2204	353_0123456_1	82_0123456_1	73_0123456_1	222_0123456_687
1227_0123456_82	26_0123456_1506	1053_0123456_1	1149_0123456_168	1447_0123456_2166	353_0123456_1	82_0123456_1	73_0123456_1	222_0123456_676
1227_0123456_86	26_0123456_1510	1053_0123456_1	1149_0123456_157	1447_0123456_2208	353_0123456_1	82_0123456_1	73_0123456_1	222_0123456_690
1227_0123456_82	26_0123456_1457	1053_0123456_1	1149_0123456_147	1447_0123456_2205	353_0123456_1	82_0123456_1	73_0123456_1	222_0123456_715
1227_0123456_77	26_0123456_1387	1053_0123456_1	1149_0123456_138	1447_0123456_2255	353_0123456_1	82_0123456_1	73_0123456_1	222_0123456_762
1227_0123456_80	26_0123456_1344	1053_0123456_1	1149_0123456_135	1447_0123456_2303	353_0123456_1	82_0123456_1	73_0123456_1	222_0123456_777
1227_0123456_78	26_0123456_1287	1053_0123456_1	1149_0123456_138	1447_0123456_2348	353_0123456_1	82_0123456_1	73_0123456_1	222_0123456_763
1227_0123456_90	26_0123456_1298	1053_0123456_1	1149_0123456_147	1447_0123456_2364	353_0123456_1	82_0123456_1	73_0123456_1	222_0123456_721
1227_0123456_97	26_0123456_1269	1053_0123456_1	1149_0123456_170	1447_0123456_2392	353_0123456_1	82_0123456_1	73_0123456_1	222_0123456_696
1227_0123456_87	26_0123456_1289	1053_0123456_1	1149_0123456_172	1447_0123456_2400	353_0123456_1	82_0123456_1	73_0123456_1	222_0123456_673
1227_0123456_88	26_0123456_1253	1053_0123456_1	1149_0123456_180	1447_0123456_2429	353_0123456_1	82_0123456_1	73_0123456_1	222_0123456_664
1227_0123456_90	26_0123456_1227	1053_0123456_1	1149_0123456_178	1447_0123456_2373	353_0123456_1	82_0123456_1	73_0123456_1	222_0123456_666
1227_0123456_74	26_0123456_1150	1053_0123456_1	1149_0123456_180	1447_0123456_2311	353_0123456_1	82_0123456_1	73_0123456_1	222_0123456_676
1227_0123456_88	26_0123456_1069	1053_0123456_1	1149_0123456_184	1447_0123456_2293	353_0123456_1	82_0123456_1	73_0123456_1	222_0123456_678
1227_0123456_72	26_0123456_1075	1053_0123456_1	1149_0123456_177	1447_0123456_2322	353_0123456_1	82_0123456_1	73_0123456_1	222_0123456_713
1227_0123456_64	26_0123456_1110	1053_0123456_1	1149_0123456_156	1447_0123456_2356	353_0123456_1	82_0123456_1	73_0123456_1	222_0123456_719
1227_0123456_69	26_0123456_1146	1053_0123456_1	1149_0123456_155	1447_0123456_2398	353_0123456_1	82_0123456_1	73_0123456_1	222_0123456_719
1227_0123456_83	26_0123456_1171	1053_0123456_1	1149_0123456_161	1447_0123456_2459	353_0123456_1	82_0123456_1	73_0123456_1	222_0123456_704
1227_0123456_71	26_0123456_1168	1053_0123456_1	1149_0123456_165	1447_0123456_2429	353_0123456_1	82_0123456_1	73_0123456_1	222_0123456_675
1227_0123456_71	26_0123456_1143	1053_0123456_1	1149_0123456_174	1447_0123456_2354	353_0123456_1	82_0123456_1	73_0123456_1	222_0123456_684
1227_0123456_73	26_0123456_1125	1053_0123456_1	1149_0123456_190	1447_0123456_2247	353_0123456_1	82_0123456_1	73_0123456_1	222_0123456_669
1227_0123456_66	26_0123456_1126	1053_0123456_1	1149_0123456_198	1447_0123456_2185	353_0123456_1	82_0123456_1	73_0123456_1	222_0123456_669
1227_0123456_71	26_0123456_1183	1053_0123456_1	1149_0123456_201	1447_0123456_2159	353_0123456_1	82_0123456_1	73_0123456_1	222_0123456_669
1227_0123456_60	26_0123456_1246	1053_0123456_1	1149_0123456_195	1447_0123456_2276	353_0123456_1	82_0123456_1	73_0123456_1	222_0123456_683
1227_0123456_54	26_0123456_1307	1053_0123456_1	1149_0123456_182	1447_0123456_2405	353_0123456_1	82_0123456_1	73_0123456_1	222_0123456_711
1227_0123456_41	26_0123456_1364	1053_0123456_1	1149_0123456_174	1447_0123456_2549	353_0123456_1	82_0123456_1	73_0123456_1	222_0123456_707
1227_0123456_61	26_0123456_1376	1053_0123456_1	1149_0123456_168	1447_0123456_2595	353_0123456_1	82_0123456_1	73_0123456_1	222_0123456_651
1227_0123456_69	26_0123456_1331	1053_0123456_1	1149_0123456_165	1447_0123456_2621	353_0123456_1	82_0123456_1	73_0123456_1	222_0123456_603
1227_0123456_76	26_0123456_1238	1053_0123456_1	1149_0123456_159	1447_0123456_2613	353_0123456_1	82_0123456_1	73_0123456_1	222_0123456_544
1227_0123456_74	26_0123456_1129	1053_0123456_1	1149_0123456_172	1447_0123456_2616	353_0123456_1	82_0123456_1	73_0123456_1	222_0123456_511
1227_0123456_74	26_0123456_1031	1053_0123456_1	1149_0123456_172	1447_0123456_2689	353_0123456_1	82_0123456_1	73_0123456_1	222_0123456_489
1227_0123456_71	26_0123456_1002	1053_0123456_1	1149_0123456_176	1447_0123456_2717	353_0123456_1	82_0123456_1	73_0123456_1	222_0123456_452
1227_0123456_57	26_0123456_1138	1053_0123456_1	1149_0123456_178	1447_0123456_2685	353_0123456_1	82_0123456_1	73_0123456_1	222_0123456_452
1227_0123456_49	26_0123456_1293	1053_0123456_1	1149_0123456_174	1447_0123456_2595	353_0123456_1	82_0123456_1	73_0123456_1	222_0123456_477
1227_0123456_52	26_0123456_1393	1053_0123456_1	1149_0123456_181	1447_0123456_2516	353_0123456_1	82_0123456_1	73_0123456_1	222_0123456_503
1227_0123456_49	26_0123456_1363	1053_0123456_1	1149_0123456_194	1447_0123456_2468	353_0123456_1	82_0123456_1	73_0123456_1	222_0123456_517
1227_0123456_57	26_0123456_1267	1053_0123456_1	1149_0123456_202	1447_0123456_2479	353_0123456_1	82_0123456_1	73_0123456_1	222_0123456_530
1227_0123456_41	26_0123456_1108	1053_0123456_1	1149_0123456_208	1447_0123456_2595	353_0123456_1	82_0123456_1	73_0123456_1	222_0123456_568
1227_0123456_51	26_0123456_969	1053_0123456_1	1149_0123456_199	1447_0123456_2748	353_0123456_1	82_0123456_1	73_0123456_1	222_0123456_580
1227_0123456_50	26_0123456_887	1053_0123456_1	1149_0123456_187	1447_0123456_2936	353_0123456_1	82_0123456_1	73_0123456_1	222_0123456_578
1227_0123456_70	26_0123456_916	1053_0123456_1	1149_0123456_197	1447_0123456_3035	353_0123456_1	82_0123456_1	73_0123456_1	222_0123456_519
1227_0123456_65	26_0123456_945	1053_0123456_1	1149_0123456_199	1447_0123456_2995	353_0123456_1	82_0123456_1	73_0123456_1	222_0123456_488
1227_0123456_59	26_0123456_1049	1053_0123456_1	1149_0123456_215	1447_0123456_2907	353_0123456_1	82_0123456_1	73_0123456_1	222_0123456_488
1227_0123456_55	26_0123456_1100	1053_0123456_1	1149_0123456_217	1447_0123456_2828	353_0123456_1	82_0123456_1	73_0123456_1	222_0123456_527
1227_0123456_46	26_0123456_1147	1053_0123456_1	1149_0123456_209	1447_0123456_2778	353_0123456_1	82_0123456_1	73_0123456_1	222_0123456_549
1227_0123456_56	26_0123456_1184	1053_0123456_1	1149_0123456_203	1447_0123456_2714	353_0123456_1	82_0123456_1	73_0123456_1	222_0123456_555
1227_0123456_61	26_0123456_1131	1053_0123456_1	1149_0123456_190	1447_0123456_2660	353_0123456_1	82_0123456_1	73_0123456_1	222_0123456_607
1227_0123456_55	26_0123456_1080	1053_0123456_1	1149_0123456_189	1447_0123456_2687	353_0123456_1	82_0123456_1	73_0123456_1	222_0123456_625
1227_0123456_66	26_0123456_1034	1053_0123456_1	1149_0123456_198	1447_0123456_2689	353_0123456_1	82_0123456_1	73_0123456_1	222_0123456_606
1227_0123456_66	26_0123456_1000	1053_0123456_1	1149_0123456_197	1447_0123456_2715	353_0123456_1	82_0123456_1	73_0123456_1	222_0123456_569
1227_0123456_70	26_0123456_997	1053_0123456_1	1149_0123456_193	1447_0123456_2758	353_0123456_1	82_0123456_1	73_0123456_1	222_0123456_560
1227_0123456_66	26_0123456_1080	1053_0123456_1	1149_0123456_191	1447_0123456_2737	353_0123456_1	82_0123456_1	73_0123456_1	222_0123456_597
1227_0123456_66	26_0123456_1166	1053_0123456_1	1149_0123456_186	1447_0123456_2685	353_0123456_1	82_0123456_1	73_0123456_1	222_0123456_572
1227_0123456_56	26_0123456_1237	1053_0123456_1	1149_0123456_182	1447_0123456_2647	353_0123456_1	82_0123456_1	73_0123456_1	222_0123456_604
1227_0123456_69	26_0123456_1299	1053_0123456_1	1149_0123456_190	1447_0123456_2621	353_0123456_1	82_0123456_1	73_0123456_1	222_0123456_587
1227_0123456_80	26_0123456_1281	1053_0123456_1	1149_0123456_193	1447_0123456_2629	353_0123456_1	82_0123456_1	73_0123456_1	222_0123456_591
1227_0123456_74	26_0123456_1196	1053_0123456_1	1149_0123456_178	1447_0123456_2675	353_0123456_1	82_0123456_1	73_0123456_1	222_0123456_632
1227_0123456_85	26_0123456_1109	1053_0123456_1	1149_0123456_162	1447_0123456_2731	353_0123456_1	82_0123456_1	73_0123456_1	222_0123456_643
1227_0123456_85	26_0123456_1102	1053_0123456_1	1149_0123456_177	1447_0123456_2752	353_0123456_1	82_0123456_1	73_0123456_1	222_0123456_671
1227_0123456_72	26_0123456_1117	1053_0123456_1	1149_0123456_170	1447_0123456_2721	353_0123456_1	82_0123456_1	73_0123456_1	222_0123456_681
1227_0123456_78	26_0123456_1172	1053_0123456_1	1149_0123456_171	1447_0123456_2711	353_0123456_1	82_0123456_1	73_0123456_1	222_0123456_714
1227_0123456_74	26_0123456_1203	1053_0123456_1	1149_0123456_174	1447_0123456_2634	353_0123456_1	82_0123456_1	73_0123456_1	222_0123456_720
1227_0123456_71	26_0123456_1170	1053_0123456_1	1149_0123456_189	1447_0123456_2532	353_0123456_1	82_0123456_1	73_0123456_1	222_0123456_702
1227_0123456_59	26_0123456_1187	1053_0123456_1	1149_0123456_195	1447_0123456_2472	353_0123456_1	82_0123456_1	73_0123456_1	222_0123456_678
1227_0123456_55	26_0123456_1236	1053_0123456_1	1149_0123456_183	1447_0123456_2481	353_0123456_1	82_0123456_1	73_0123456_1	222_0123456_656
1227_0123456_63	26_0123456_1272	1053_0123456_1	1149_0123456_175	1447_0123456_2491	353_0123456_1	82_0123456_1	73_0123456_1	222_0123456_661
1227_0123456_70	26_0123456_1276	1053_0123456_1	1149_0123456_154	1447_0123456_2545	353_0123456_1	82_0123456_1	73_0123456_1	222_0123456_684
1227_0123456_81	26_0123456_1263	1053_0123456_1	1149_0123456_149	1447_0123456_2542	353_0123456_1	82_0123456_1	73_0123456_1	222_0123456_685
1227_0123456_78	26_0123456_1231	1053_0123456_1	1149_0123456_141	1447_0123456_2582	353_0123456_1	82_0123456_1	73_0123456_1	222_0123456_662
1227_0123456_69	26_0123456_1163	1053_0123456_1	1149_0123456_141	1447_0123456_2640	353_0123456_1	82_0123456_1	73_0123456_1	222_0123456_637
1227_0123456_73	26_0123456_1107	1053_0123456_1	1149_0123456_150	1447_0123456_2619	353_0123456_1	82_0123456_1	73_0123456_1	222_0123456_576
1227_0123456_67	26_0123456_1050	1053_0123456_1	1149_0123456_168	1447_0123456_2702	353_0123456_1	82_0123456_1	73_0123456_1	222_0123456_529
1227_0123456_78	26_0123456_978	1053_0123456_1	1149_0123456_198	1447_0123456_2776	353_0123456_1	82_0123456_1	73_0123456_1	222_0123456_518
1227_0123456_59	26_0123456_1031	1053_0123456_1	1149_0123456_213	1447_0123456_2812	353_0123456_1	82_0123456_1	73_0123456_1	222_0123456_532
1227_0123456_58	26_0123456_1073	1053_0123456_1	1149_0123456_243	1447_0123456_2744	353_0123456_1	82_0123456_1	73_0123456_1	222_0123456_553
1227_0123456_50	26_0123456_1080	1053_0123456_1	1149_0123456_258	1447_0123456_2676	353_0123456_1	82_0123456_1	73_0123456_1	222_0123456_605
1227_0123456_35	26_0123456_1094	1053_0123456_1	1149_0123456_245	1447_0123456_2647	353_0123456_1	82_0123456_1	73_0123456_1	222_0123456_674
1227_0123456_53	26_0123456_1047	1053_0123456_1	1149_0123456_263	1447_0123456_2683	353_0123456_1	82_0123456_1	73_0123456_1	222_0123456_672
1227_0123456_75	26_0123456_980	1053_0123456_1	1149_0123456_250	1447_0123456_2682	353_0123456_1	82_0123456_1	73_0123456_1	222_0123456_694
1227_0123456_72	26_0123456_945	1053_0123456_1	1149_0123456_220	1447_0123456_2731	353_0123456_1	82_0123456_1	73_0123456_1	222_0123456_714
1227_0123456_74	26_0123456_933	1053_0123456_1	1149_0123456_196	1447_0123456_2761	353_0123456_1	82_0123456_1	73_0123456_1	222_0123456_709
1227_0123456_69	26_0123456_974	1053_0123456_1	1149_0123456_170	1447_0123456_2838	353_0123456_1	82_0123456_1	73_0123456_1	222_0123456_711
1227_0123456_53	26_0123456_956	1053_0123456_1	1149_0123456_157	1447_0123456_2838	353_0123456_1	82_0123456_1	73_0123456_1	222_0123456_708
1227_0123456_57	26_0123456_925	1053_0123456_1	1149_0123456_143	1447_0123456_2764	353_0123456_1	82_0123456_1	73_0123456_1	222_0123456_764
1227_0123456_55	26_0123456_914	1053_0123456_1	1149_0123456_132	1447_0123456_2775	353_0123456_1	82_0123456_1	73_0123456_1	222_0123456_820
1227_0123456_58	26_0123456_915	1053_0123456_1	1149_0123456_135	1447_0123456_2771	353_0123456_1	82_0123456_1	73_0123456_1	222_0123456_871
1227_0123456_64	26_0123456_917	1053_0123456_1	1149_0123456_130	1447_0123456_2815	353_0123456_1	82_0123456_1	73_0123456_1	222_0123456_892
1227_0123456_71	26_0123456_890	1053_0123456_1	1149_0123456_139	1447_0123456_2857	353_0123456_1	82_0123456_1	73_0123456_1	222_0123456_856
1227_0123456_91	26_0123456_866	1053_0123456_1	1149_0123456_131	1447_0123456_2840	353_0123456_1	82_0123456_1	73_0123456_1	222_0123456_767
1227_0123456_89	26_0123456_859	1053_0123456_1	1149_0123456_129	1447_0123456_2805	353_0123456_1	82_0123456_1	73_0123456_1	222_0123456_716
1227_0123456_77	26_0123456_905	1053_0123456_1	1149_0123456_129	1447_0123456_2732	353_0123456_1	82_0123456_1	73_0123456_1	222_0123456_724
1227_0123456_71	26_0123456_870	1053_0123456_1	1149_0123456_112	1447_0123456_2679	353_0123456_1	82_0123456_1	73_0123456_1	222_0123456_817
1227_0123456_52	26_0123456_855	1053_0123456_1	1149_0123456_103	1447_0123456_2630	353_0123456_1	82_0123456_1	73_0123456_1	222_0123456_888
1227_0123456_56	26_0123456_884	1053_0123456_1	1149_0123456_98	1447_0123456_2607	353_0123456_1	82_0123456_1	73_0123456_1	222_0123456_942
1227_0123456_79	26_0123456_872	1053_0123456_1	1149_0123456_91	1447_0123456_2656	353_0123456_1	82_0123456_1	73_0123456_1	222_0123456_948
1227_0123456_84	26_0123456_869	1053_0123456_1	1149_0123456_103	1447_0123456_2675	353_0123456_1	82_0123456_1	73_0123456_1	222_0123456_885
1227_0123456_86	26_0123456_856	1053_0123456_1	1149_0123456_106	1447_0123456_2718	353_0123456_1	82_0123456_1	73_0123456_1	222_0123456_797
1227_0123456_87	26_0123456_846	1053_0123456_1	1149_0123456_103	1447_0123456_2742	353_0123456_1	82_0123456_1	73_0123456_1	222_0123456_685
1227_0123456_86	26_0123456_860	1053_0123456_1	1149_0123456_106	1447_0123456_2764	353_0123456_1	82_0123456_1	73_0123456_1	222_0123456_657
1227_0123456_91	26_0123456_875	1053_0123456_1	1149_0123456_111	1447_0123456_2813	353_0123456_1	82_0123456_1	73_0123456_1	222_0123456_656
1227_0123456_72	26_0123456_872	1053_0123456_1	1149_0123456_111	1447_0123456_2884	353_0123456_1	82_0123456_1	73_0123456_1	222_0123456_731
1227_0123456_64	26_0123456_918	1053_0123456_1	1149_0123456_103	1447_0123456_2953	353_0123456_1	82_0123456_1	73_0123456_1	222_0123456_768
1227_0123456_68	26_0123456_937	1053_0123456_1	1149_0123456_93	1447_0123456_3001	353_0123456_1	82_0123456_1	73_0123456_1	222_0123456_761
1227_0123456_63	26_0123456_969	1053_0123456_1	1149_0123456_99	1447_0123456_2914	353_0123456_1	82_0123456_1	73_0123456_1	222_0123456_717
1227_0123456_70	26_0123456_960	1053_0123456_1	1149_0123456_105	1447_0123456_2826	353_0123456_1	82_0123456_1	73_0123456_1	222_0123456_674
1227_0123456_79	26_0123456_970	1053_0123456_1	1149_0123456_117	1447_0123456_2721	353_0123456_1	82_0123456_1	73_0123456_1	222_0123456_621
1227_0123456_81	26_0123456_1005	1053_0123456_1	1149_0123456_130	1447_0123456_2674	353_0123456_1	82_0123456_1	73_0123456_1	222_0123456_603
1227_0123456_77	26_0123456_1026	1053_0123456_1	1149_0123456_118	1447_0123456_2683	353_0123456_1	82_0123456_1	73_0123456_1	222_0123456_629
1227_0123456_73	26_0123456_1081	1053_0123456_1	1149_0123456_114	1447_0123456_2821	353_0123456_1	82_0123456_1	73_0123456_1	222_0123456_672
1227_0123456_58	26_0123456_1103	1053_0123456_1	1149_0123456_103	1447_0123456_2815	353_0123456_1	82_0123456_1	73_0123456_1	222_0123456_747
1227_0123456_75	26_0123456_1088	1053_0123456_1	1149_0123456_100	1447_0123456_2828	353_0123456_1	82_0123456_1	73_0123456_1	222_0123456_765
1227_0123456_77	26_0123456_1012	1053_0123456_1	1149_0123456_96	1447_0123456_2816	353_0123456_1	82_0123456_1	73_0123456_1	222_0123456_726
1227_0123456_90	26_0123456_962	1053_0123456_1	1149_0123456_80	1447_0123456_2743	353_0123456_1	82_0123456_1	73_0123456_1	222_0123456_673
1227_0123456_90	26_0123456_867	1053_0123456_1	1149_0123456_75	1447_0123456_2662	353_0123456_1	82_0123456_1	73_0123456_1	222_0123456_624
1227_0123456_71	26_0123456_795	1053_0123456_1	1149_0123456_76	1447_0123456_2678	353_0123456_1	82_0123456_1	73_0123456_1	222_0123456_583
1227_0123456_65	26_0123456_716	1053_0123456_1	1149_0123456_72	1447_0123456_2730	353_0123456_1	82_0123456_1	73_0123456_1	222_0123456_582
1227_0123456_56	26_0123456_762	1053_0123456_1	1149_0123456_78	1447_0123456_2838	353_0123456_1	82_0123456_1	73_0123456_1	222_0123456_595
1227_0123456_61	26_0123456_853	1053_0123456_1	1149_0123456_85	1447_0123456_2910	353_0123456_1	82_0123456_1	73_0123456_1	222_0123456_599
1227_0123456_46	26_0123456_943	1053_0123456_1	1149_0123456_96	1447_0123456_3017	353_0123456_1	82_0123456_1	73_0123456_1	222_0123456_631
1227_0123456_55	26_0123456_1012	1053_0123456_1	1149_0123456_92	1447_0123456_3063	353_0123456_1	82_0123456_1	73_0123456_1	222_0123456_669
1227_0123456_65	26_0123456_1010	1053_0123456_1	1149_0123456_93	1447_0123456_3058	353_0123456_1	82_0123456_1	73_0123456_1	222_0123456_675
1227_0123456_73	26_0123456_958	1053_0123456_1	1149_0123456_98	1447_0123456_2998	353_0123456_1	82_0123456_1	73_0123456_1	222_0123456_607
1227_0123456_76	26_0123456_930	1053_0123456_1	1149_0123456_102	1447_0123456_2929	353_0123456_1	82_0123456_1	73_0123456_1	222_0123456_570
1227_0123456_60	26_0123456_857	1053_0123456_1	1149_0123456_120	1447_0123456_2968	353_0123456_1	82_0123456_1	73_0123456_1	222_0123456_557
1227_0123456_63	26_0123456_804	1053_0123456_1	1149_0123456_126	1447_0123456_2975	353_0123456_1	82_0123456_1	73_0123456_1	222_0123456_553
1227_0123456_66	26_0123456_804	1053_0123456_1	1149_0123456_124	1447_0123456_2946	353_0123456_1	82_0123456_1	73_0123456_1	222_0123456_522
1227_0123456_63	26_0123456_784	1053_0123456_1	1149_0123456_122	1447_0123456_2952	353_0123456_1	82_0123456_1	73_0123456_1	222_0123456_513
1227_0123456_54	26_0123456_811	1053_0123456_1	1149_0123456_126	1447_0123456_2892	353_0123456_1	82_0123456_1	73_0123456_1	222_0123456_517
1227_0123456_61	26_0123456_883	1053_0123456_1	1149_0123456_122	1447_0123456_2897	353_0123456_1	82_0123456_1	73_0123456_1	222_0123456_556
1227_0123456_59	26_0123456_939	1053_0123456_1	1149_0123456_126	1447_0123456_2896	353_0123456_1	82_0123456_1	73_0123456_1	222_0123456_626
1227_0123456_48	26_0123456_1015	1053_0123456_1	1149_0123456_133	1447_0123456_2826	353_0123456_1	82_0123456_1	73_0123456_1	222_0123456_693
1227_0123456_49	26_0123456_1036	1053_0123456_1	1149_0123456_142	1447_0123456_2850	353_0123456_1	82_0123456_1	73_0123456_1	222_0123456_696
1227_0123456_61	26_0123456_1007	1053_0123456_1	1149_0123456_146	1447_0123456_2816	353_0123456_1	82_0123456_1	73_0123456_1	222_0123456_692
1227_0123456_58	26_0123456_956	1053_0123456_1	1149_0123456_151	1447_0123456_2792	353_0123456_1	82_0123456_1	73_0123456_1	222_0123456_654
1227_0123456_57	26_0123456_879	1053_0123456_1	1149_0123456_155	1447_0123456_2691	353_0123456_1	82_0123456_1	73_0123456_1	222_0123456_644
1227_0123456_60	26_0123456_813	1053_0123456_1	1149_0123456_142	1447_0123456_2649	353_0123456_1	82_0123456_1	73_0123456_1	222_0123456_646
1227_0123456_51	26_0123456_776	1053_0123456_1	1149_0123456_142	1447_0123456_2605	353_0123456_1	82_0123456_1	73_0123456_1	222_0123456_668
1227_0123456_50	26_0123456_764	1053_0123456_1	1149_0123456_141	1447_0123456_2649	353_0123456_1	82_0123456_1	73_0123456_1	222_0123456_661
1227_0123456_54	26_0123456_747	1053_0123456_1	1149_0123456_136	1447_0123456_2731	353_0123456_1	82_0123456_1	73_0123456_1	222_0123456_677
1227_0123456_69	26_0123456_748	1053_0123456_1	1149_0123456_145	1447_0123456_2811	353_0123456_1	82_0123456_1	73_0123456_1	222_0123456_658
1227_0123456_78	26_0123456_769	1053_0123456_1	1149_0123456_145	1447_0123456_2947	353_0123456_1	82_0123456_1	73_0123456_1	222_0123456_653
1227_0123456_72	26_0123456_749	1053_0123456_1	1149_0123456_153	1447_0123456_3127	353_0123456_1	82_0123456_1	73_0123456_1	222_0123456_639
1227_0123456_65	26_0123456_740	1053_0123456_1	1149_0123456_149	1447_0123456_3238	353_0123456_1	82_0123456_1	73_0123456_1	222_0123456_642
1227_0123456_75	26_0123456_732	1053_0123456_1	1149_0123456_154	1447_0123456_3261	353_0123456_1	82_0123456_1	73_0123456_1	222_0123456_624
1227_0123456_67	26_0123456_729	1053_0123456_1	1149_0123456_151	1447_0123456_3141	353_0123456_1	82_0123456_1	73_0123456_1	222_0123456_582
1227_0123456_61	26_0123456_740	1053_0123456_1	1149_0123456_152	1447_0123456_3019	353_0123456_1	82_0123456_1	73_0123456_1	222_0123456_548
1227_0123456_56	26_0123456_739	1053_0123456_1	1149_0123456_157	1447_0123456_2875	353_0123456_1	82_0123456_1	73_0123456_1	222_0123456_529
1227_0123456_54	26_0123456_808	1053_0123456_1	1149_0123456_154	1447_0123456_2855	353_0123456_1	82_0123456_1	73_0123456_1	222_0123456_588
1227_0123456_63	26_0123456_904	1053_0123456_1	1149_0123456_149	1447_0123456_2934	353_0123456_1	82_0123456_1	73_0123456_1	222_0123456_654
1227_0123456_58	26_0123456_1018	1053_0123456_1	1149_0123456_146	1447_0123456_3028	353_0123456_1	82_0123456_1	73_0123456_1	222_0123456_667
1227_0123456_62	26_0123456_1046	1053_0123456_1	1149_0123456_130	1447_0123456_3048	353_0123456_1	82_0123456_1	73_0123456_1	222_0123456_714
1227_0123456_77	26_0123456_984	1053_0123456_1	1149_0123456_123	1447_0123456_2941	353_0123456_1	82_0123456_1	73_0123456_1	222_0123456_718
1227_0123456_79	26_0123456_944	1053_0123456_1	1149_0123456_125	1447_0123456_2857	353_0123456_1	82_0123456_1	73_0123456_1	222_0123456_734
1227_0123456_76	26_0123456_863	1053_0123456_1	1149_0123456_125	1447_0123456_2755	353_0123456_1	82_0123456_1	73_0123456_1	222_0123456_750
1227_0123456_72	26_0123456_854	1053_0123456_1	1149_0123456_119	1447_0123456_2683	353_0123456_1	82_0123456_1	73_0123456_1	222_0123456_789
1227_0123456_73	26_0123456_817	1053_0123456_1	1149_0123456_119	1447_0123456_2676	353_0123456_1	82_0123456_1	73_0123456_1	222_0123456_735
1227_0123456_70	26_0123456_801	1053_0123456_1	1149_0123456_130	1447_0123456_2624	353_0123456_1	82_0123456_1	73_0123456_1	222_0123456_710
1227_0123456_71	26_0123456_835	1053_0123456_1	1149_0123456_127	1447_0123456_2686	353_0123456_1	82_0123456_1	73_0123456_1	222_0123456_716
1227_0123456_65	26_0123456_869	1053_0123456_1	1149_0123456_129	1447_0123456_2773	353_0123456_1	82_0123456_1	73_0123456_1	222_0123456_742
1227_0123456_61	26_0123456_934	1053_0123456_1	1149_0123456_127	1447_0123456_2823	353_0123456_1	82_0123456_1	73_0123456_1	222_0123456_771
1227_0123456_63	26_0123456_950	1053_0123456_1	1149_0123456_132	1447_0123456_2876	353_0123456_1	82_0123456_1	73_0123456_1	222_0123456_783
1227_0123456_67	26_0123456_912	1053_0123456_1	1149_0123456_131	1447_0123456_2959	353_0123456_1	82_0123456_1	73_0123456_1	222_0123456_780
1227_0123456_73	26_0123456_901	1053_0123456_1	1149_0123456_136	1447_0123456_2968	353_0123456_1	82_0123456_1	73_0123456_1	222_0123456_781
1227_0123456_91	26_0123456_911	1053_0123456_1	1149_0123456_131	1447_0123456_2930	353_0123456_1	82_0123456_1	73_0123456_1	222_0123456_770
1227_0123456_103	26_0123456_892	1053_0123456_1	1149_0123456_118	1447_0123456_2894	353_0123456_1	82_0123456_1	73_0123456_1	222_0123456_768
1227_0123456_80	26_0123456_928	1053_0123456_1	1149_0123456_117	1447_0123456_2742	353_0123456_1	82_0123456_1	73_0123456_1	222_0123456_803
1227_0123456_74	26_0123456_928	1053_0123456_1	1149_0123456_114	1447_0123456_2682	353_0123456_1	82_0123456_1	73_0123456_1	222_0123456_794
1227_0123456_63	26_0123456_916	1053_0123456_1	1149_0123456_115	1447_0123456_2618	353_0123456_1	82_0123456_1	73_0123456_1	222_0123456_812
1227_0123456_81	26_0123456_908	1053_0123456_1	1149_0123456_109	1447_0123456_2561	353_0123456_1	82_0123456_1	73_0123456_1	222_0123456_816
1227_0123456_85	26_0123456_927	1053_0123456_1	1149_0123456_114	1447_0123456_2540	353_0123456_1	82_0123456_1	73_0123456_1	222_0123456_770
1227_0123456_87	26_0123456_946	1053_0123456_1	1149_0123456_118	1447_0123456_2572	353_0123456_1	82_0123456_1	73_0123456_1	222_0123456_766
1227_0123456_73	26_0123456_974	1053_0123456_1	1149_0123456_124	1447_0123456_2637	353_0123456_1	82_0123456_1	73_0123456_1	222_0123456_782
1227_0123456_88	26_0123456_1022	1053_0123456_1	1149_0123456_133	1447_0123456_2710	353_0123456_1	82_0123456_1	73_0123456_1	222_0123456_804
1227_0123456_98	26_0123456_1041	1053_0123456_1	1149_0123456_138	1447_0123456_2710	353_0123456_1	82_0123456_1	73_0123456_1	222_0123456_821
1227_0123456_89	26_0123456_1066	1053_0123456_1	1149_0123456_126	1447_0123456_2660	353_0123456_1	82_0123456_1	73_0123456_1	222_0123456_860
1227_0123456_77	26_0123456_1099	1053_0123456_1	1149_0123456_116	1447_0123456_2552	353_0123456_1	82_0123456_1	73_0123456_1	222_0123456_853
1227_0123456_84	26_0123456_1111	1053_0123456_1	1149_0123456_109	1447_0123456_2443	353_0123456_1	82_0123456_1	73_0123456_1	222_0123456_773
1227_0123456_90	26_0123456_1172	1053_0123456_1	1149_0123456_99	1447_0123456_2407	353_0123456_1	82_0123456_1	73_0123456_1	222_0123456_711
1227_0123456_81	26_0123456_1206	1053_0123456_1	1149_0123456_104	1447_0123456_2456	353_0123456_1	82_0123456_1	73_0123456_1	222_0123456_683
1227_0123456_91	26_0123456_1169	1053_0123456_1	1149_0123456_111	1447_0123456_2585	353_0123456_1	82_0123456_1	73_0123456_1	222_0123456_673
1227_0123456_99	26_0123456_1112	1053_0123456_1	1149_0123456_125	1447_0123456_2705	353_0123456_1	82_0123456_1	73_0123456_1	222_0123456_665
1227_0123456_86	26_0123456_1101	1053_0123456_1	1149_0123456_127	1447_0123456_2759	353_0123456_1	82_0123456_1	73_0123456_1	222_0123456_667
1227_0123456_94	26_0123456_1057	1053_0123456_1	1149_0123456_134	1447_0123456_2788	353_0123456_1	82_0123456_1	73_0123456_1	222_0123456_648
1227_0123456_81	26_0123456_1031	1053_0123456_1	1149_0123456_132	1447_0123456_2751	353_0123456_1	82_0123456_1	73_0123456_1	222_0123456_636
1227_0123456_77	26_0123456_1080	1053_0123456_1	1149_0123456_137	1447_0123456_2673	353_0123456_1	82_0123456_1	73_0123456_1	222_0123456_644
1227_0123456_84	26_0123456_1135	1053_0123456_1	1149_0123456_147	1447_0123456_2622	353_0123456_1	82_0123456_1	73_0123456_1	222_0123456_598
1227_0123456_72	26_0123456_1138	1053_0123456_1	1149_0123456_134	1447_0123456_2550	353_0123456_1	82_0123456_1	73_0123456_1	222_0123456_560
1227_0123456_71	26_0123456_1113	1053_0123456_1	1149_0123456_140	1447_0123456_2576	353_0123456_1	82_0123456_1	73_0123456_1	222_0123456_525
1227_0123456_66	26_0123456_1033	1053_0123456_1	1149_0123456_130	1447_0123456_2560	353_0123456_1	82_0123456_1	73_0123456_1	222_0123456_551
1227_0123456_51	26_0123456_990	1053_0123456_1	1149_0123456_147	1447_0123456_2571	353_0123456_1	82_0123456_1	73_0123456_1	222_0123456_600
1227_0123456_52	26_0123456_999	1053_0123456_1	1149_0123456_150	1447_0123456_2607	353_0123456_1	82_0123456_1	73_0123456_1	222_0123456_663
1227_0123456_58	26_0123456_1066	1053_0123456_1	1149_0123456_145	1447_0123456_2640	353_0123456_1	82_0123456_1	73_0123456_1	222_0123456_741
1227_0123456_68	26_0123456_1123	1053_0123456_1	1149_0123456_123	1447_0123456_2596	353_0123456_1	82_0123456_1	73_0123456_1	222_0123456_821
1227_0123456_75	26_0123456_1154	1053_0123456_1	1149_0123456_104	1447_0123456_2579	353_0123456_1	82_0123456_1	73_0123456_1	222_0123456_842
1227_0123456_87	26_0123456_1185	1053_0123456_1	1149_0123456_91	1447_0123456_2676	353_0123456_1	82_0123456_1	73_0123456_1	222_0123456_773
1227_0123456_110	26_0123456_1154	1053_0123456_1	1149_0123456_78	1447_0123456_2813	353_0123456_1	82_0123456_1	73_0123456_1	222_0123456_708
1227_0123456_104	26_0123456_1084	1053_0123456_1	1149_0123456_79	1447_0123456_2929	353_0123456_1	82_0123456_1	73_0123456_1	222_0123456_669
1227_0123456_98	26_0123456_992	1053_0123456_1	1149_0123456_75	1447_0123456_2987	353_0123456_1	82_0123456_1	73_0123456_1	222_0123456_648
1227_0123456_76	26_0123456_933	1053_0123456_1	1149_0123456_90	1447_0123456_2991	353_0123456_1	82_0123456_1	73_0123456_1	222_0123456_639
1227_0123456_66	26_0123456_926	1053_0123456_1	1149_0123456_83	1447_0123456_2995	353_0123456_1	82_0123456_1	73_0123456_1	222_0123456_670
1227_0123456_67	26_0123456_957	1053_0123456_1	1149_0123456_81	1447_0123456_2974	353_0123456_1	82_0123456_1	73_0123456_1	222_0123456_727
1227_0123456_65	26_0123456_1018	1053_0123456_1	1149_0123456_72	1447_0123456_2928	353_0123456_1	82_0123456_1	73_0123456_1	222_0123456_777
1227_0123456_58	26_0123456_1045	1053_0123456_1	1149_0123456_75	1447_0123456_2938	353_0123456_1	82_0123456_1	73_0123456_1	222_0123456_763
1227_0123456_66	26_0123456_1044	1053_0123456_1	1149_0123456_77	1447_0123456_2983	353_0123456_1	82_0123456_1	73_0123456_1	222_0123456_730
1227_0123456_70	26_0123456_1004	1053_0123456_1	1149_0123456_70	1447_0123456_3076	353_0123456_1	82_0123456_1	73_0123456_1	222_0123456_688
1227_0123456_78	26_0123456_949	1053_0123456_1	1149_0123456_91	1447_0123456_3077	353_0123456_1	82_0123456_1	73_0123456_1	222_0123456_669
1227_0123456_75	26_0123456_881	1053_0123456_1	1149_0123456_88	1447_0123456_3092	353_0123456_1	82_0123456_1	73_0123456_1	222_0123456_638
1227_0123456_76	26_0123456_839	1053_0123456_1	1149_0123456_79	1447_0123456_3051	353_0123456_1	82_0123456_1	73_0123456_1	222_0123456_675
1227_0123456_76	26_0123456_867	1053_0123456_1	1149_0123456_79	1447_0123456_3040	353_0123456_1	82_0123456_1	73_0123456_1	222_0123456_653
1227_0123456_84	26_0123456_873	1053_0123456_1	1149_0123456_73	1447_0123456_3034	353_0123456_1	82_0123456_1	73_0123456_1	222_0123456_669
1227_0123456_84	26_0123456_857	1053_0123456_1	1149_0123456_71	1447_0123456_3074	353_0123456_1	82_0123456_1	73_0123456_1	222_0123456_648
1227_0123456_57	26_0123456_834	1053_0123456_1	1149_0123456_79	1447_0123456_3105	353_0123456_1	82_0123456_1	73_0123456_1	222_0123456_662
1227_0123456_72	26_0123456_884	1053_0123456_1	1149_0123456_89	1447_0123456_3115	353_0123456_1	82_0123456_1	73_0123456_1	222_0123456_622
1227_0123456_69	26_0123456_947	1053_0123456_1	1149_0123456_79	1447_0123456_3068	353_0123456_1	82_0123456_1	73_0123456_1	222_0123456_629
1227_0123456_71	26_0123456_923	1053_0123456_1	1149_0123456_75	1447_0123456_2971	353_0123456_1	82_0123456_1	73_0123456_1	222_0123456_632
1227_0123456_70	26_0123456_910	1053_0123456_1	1149_0123456_71	1447_0123456_2881	353_0123456_1	82_0123456_1	73_0123456_1	222_0123456_641
1227_0123456_75	26_0123456_889	1053_0123456_1	1149_0123456_76	1447_0123456_2864	353_0123456_1	82_0123456_1	73_0123456_1	222_0123456_654
1227_0123456_84	26_0123456_942	1053_0123456_1	1149_0123456_72	1447_0123456_2887	353_0123456_1	82_0123456_1	73_0123456_1	222_0123456_697
1227_0123456_55	26_0123456_1012	1053_0123456_1	1149_0123456_80	1447_0123456_2985	353_0123456_1	82_0123456_1	73_0123456_1	222_0123456_744
1227_0123456_42	26_0123456_1117	1053_0123456_1	1149_0123456_76	1447_0123456_2989	353_0123456_1	82_0123456_1	73_0123456_1	222_0123456_782
1227_0123456_58	26_0123456_1156	1053_0123456_1	1149_0123456_74	1447_0123456_2967	353_0123456_1	82_0123456_1	73_0123456_1	222_0123456_746
1227_0123456_77	26_0123456_1213	1053_0123456_1	1149_0123456_69	1447_0123456_2927	353_0123456_1	82_0123456_1	73_0123456_1	222_0123456_712
1227_0123456_89	26_0123456_1214	1053_0123456_1	1149_0123456_76	1447_0123456_2861	353_0123456_1	82_0123456_1	73_0123456_1	222_0123456_628
1227_0123456_74	26_0123456_1141	1053_0123456_1	1149_0123456_72	1447_0123456_2799	353_0123456_1	82_0123456_1	73_0123456_1	222_0123456_609
1227_0123456_66	26_0123456_1077	1053_0123456_1	1149_0123456_75	1447_0123456_2793	353_0123456_1	82_0123456_1	73_0123456_1	222_0123456_596
1227_0123456_63	26_0123456_1042	1053_0123456_1	1149_0123456_70	1447_0123456_2827	353_0123456_1	82_0123456_1	73_0123456_1	222_0123456_623
1227_0123456_57	26_0123456_1025	1053_0123456_1	1149_0123456_67	1447_0123456_2894	353_0123456_1	82_0123456_1	73_0123456_1	222_0123456_652
1227_0123456_77	26_0123456_1045	1053_0123456_1	1149_0123456_70	1447_0123456_2936	353_0123456_1	82_0123456_1	73_0123456_1	222_0123456_631
1227_0123456_76	26_0123456_1044	1053_0123456_1	1149_0123456_68	1447_0123456_2982	353_0123456_1	82_0123456_1	73_0123456_1	222_0123456_617
1227_0123456_67	26_0123456_1043	1053_0123456_1	1149_0123456_65	1447_0123456_3041	353_0123456_1	82_0123456_1	73_0123456_1	222_0123456_576
1227_0123456_69	26_0123456_940	1053_0123456_1	1149_0123456_69	1447_0123456_3068	353_0123456_1	82_0123456_1	73_0123456_1	222_0123456_557
1227_0123456_70	26_0123456_900	1053_0123456_1	1149_0123456_74	1447_0123456_3083	353_0123456_1	82_0123456_1	73_0123456_1	222_0123456_543
1227_0123456_73	26_0123456_879	1053_0123456_1	1149_0123456_93	1447_0123456_3075	353_0123456_1	82_0123456_1	73_0123456_1	222_0123456_530
1227_0123456_65	26_0123456_899	1053_0123456_1	1149_0123456_110	1447_0123456_3068	353_0123456_1	82_0123456_1	73_0123456_1	222_0123456_533
1227_0123456_65	26_0123456_936	1053_0123456_1	1149_0123456_117	1447_0123456_3025	353_0123456_1	82_0123456_1	73_0123456_1	222_0123456_539
1227_0123456_65	26_0123456_954	1053_0123456_1	1149_0123456_109	1447_0123456_3020	353_0123456_1	82_0123456_1	73_0123456_1	222_0123456_558
1227_0123456_53	26_0123456_991	1053_0123456_1	1149_0123456_97	1447_0123456_3085	353_0123456_1	82_0123456_1	73_0123456_1	222_0123456_566
1227_0123456_69	26_0123456_991	1053_0123456_1	1149_0123456_77	1447_0123456_3086	353_0123456_1	82_0123456_1	73_0123456_1	222_0123456_542
1227_0123456_69	26_0123456_980	1053_0123456_1	1149_0123456_73	1447_0123456_3120	353_0123456_1	82_0123456_1	73_0123456_1	222_0123456_555
1227_0123456_67	26_0123456_912	1053_0123456_1	1149_0123456_71	1447_0123456_3109	353_0123456_1	82_0123456_1	73_0123456_1	222_0123456_580
1227_0123456_66	26_0123456_787	1053_0123456_1	1149_0123456_92	1447_0123456_3086	353_0123456_1	82_0123456_1	73_0123456_1	222_0123456_580
1227_0123456_69	26_0123456_716	1053_0123456_1	1149_0123456_129	1447_0123456_3056	353_0123456_1	82_0123456_1	73_0123456_1	222_0123456_571
1227_0123456_71	26_0123456_720	1053_0123456_1	1149_0123456_151	1447_0123456_3084	353_0123456_1	82_0123456_1	73_0123456_1	222_0123456_567
1227_0123456_70	26_0123456_820	1053_0123456_1	1149_0123456_148	1447_0123456_3149	353_0123456_1	82_0123456_1	73_0123456_1	222_0123456_572
1227_0123456_69	26_0123456_1001	1053_0123456_1	1149_0123456_133	1447_0123456_3180	353_0123456_1	82_0123456_1	73_0123456_1	222_0123456_589
1227_0123456_70	26_0123456_1169	1053_0123456_1	1149_0123456_107	1447_0123456_3130	353_0123456_1	82_0123456_1	73_0123456_1	222_0123456_590
1227_0123456_64	26_0123456_1163	1053_0123456_1	1149_0123456_88	1447_0123456_3069	353_0123456_1	82_0123456_1	73_0123456_1	222_0123456_584
1227_0123456_71	26_0123456_1074	1053_0123456_1	1149_0123456_87	1447_0123456_2965	353_0123456_1	82_0123456_1	73_0123456_1	222_0123456_567
1227_0123456_74	26_0123456_948	1053_0123456_1	1149_0123456_102	1447_0123456_2832	353_0123456_1	82_0123456_1	73_0123456_1	222_0123456_589
1227_0123456_72	26_0123456_862	1053_0123456_1	1149_0123456_129	1447_0123456_2842	353_0123456_1	82_0123456_1	73_0123456_1	222_0123456_660
1227_0123456_65	26_0123456_826	1053_0123456_1	1149_0123456_161	1447_0123456_2887	353_0123456_1	82_0123456_1	73_0123456_1	222_0123456_711
1227_0123456_66	26_0123456_842	1053_0123456_1	1149_0123456_166	1447_0123456_2860	353_0123456_1	82_0123456_1	73_0123456_1	222_0123456_741
1227_0123456_62	26_0123456_843	1053_0123456_1	1149_0123456_161	1447_0123456_2905	353_0123456_1	82_0123456_1	73_0123456_1	222_0123456_738
1227_0123456_76	26_0123456_910	1053_0123456_1	1149_0123456_144	1447_0123456_2917	353_0123456_1	82_0123456_1	73_0123456_1	222_0123456_711
1227_0123456_69	26_0123456_983	1053_0123456_1	1149_0123456_129	1447_0123456_2841	353_0123456_1	82_0123456_1	73_0123456_1	222_0123456_695
1227_0123456_54	26_0123456_1080	1053_0123456_1	1149_0123456_119	1447_0123456_2805	353_0123456_1	82_0123456_1	73_0123456_1	222_0123456_655
1227_0123456_60	26_0123456_1125	1053_0123456_1	1149_0123456_107	1447_0123456_2816	353_0123456_1	82_0123456_1	73_0123456_1	222_0123456_649
1227_0123456_65	26_0123456_1143	1053_0123456_1	1149_0123456_100	1447_0123456_2891	353_0123456_1	82_0123456_1	73_0123456_1	222_0123456_680
1227_0123456_69	26_0123456_1041	1053_0123456_1	1149_0123456_115	1447_0123456_2959	353_0123456_1	82_0123456_1	73_0123456_1	222_0123456_682
1227_0123456_64	26_0123456_940	1053_0123456_1	1149_0123456_116	1447_0123456_2994	353_0123456_1	82_0123456_1	73_0123456_1	222_0123456_694
1227_0123456_63	26_0123456_843	1053_0123456_1	1149_0123456_120	1447_0123456_3023	353_0123456_1	82_0123456_1	73_0123456_1	222_0123456_703
1227_0123456_64	26_0123456_811	1053_0123456_1	1149_0123456_138	1447_0123456_2997	353_0123456_1	82_0123456_1	73_0123456_1	222_0123456_723
1227_0123456_67	26_0123456_826	1053_0123456_1	1149_0123456_145	1447_0123456_2943	353_0123456_1	82_0123456_1	73_0123456_1	222_0123456_722
1227_0123456_70	26_0123456_857	1053_0123456_1	1149_0123456_139	1447_0123456_2932	353_0123456_1	82_0123456_1	73_0123456_1	222_0123456_691
1227_0123456_71	26_0123456_870	1053_0123456_1	1149_0123456_133	1447_0123456_2823	353_0123456_1	82_0123456_1	73_0123456_1	222_0123456_682
1227_0123456_82	26_0123456_898	1053_0123456_1	1149_0123456_125	1447_0123456_2879	353_0123456_1	82_0123456_1	73_0123456_1	222_0123456_655
1227_0123456_84	26_0123456_925	1053_0123456_1	1149_0123456_122	1447_0123456_2896	353_0123456_1	82_0123456_1	73_0123456_1	222_0123456_619
1227_0123456_100	26_0123456_946	1053_0123456_1	1149_0123456_116	1447_0123456_2974	353_0123456_1	82_0123456_1	73_0123456_1	222_0123456_598
1227_0123456_73	26_0123456_972	1053_0123456_1	1149_0123456_127	1447_0123456_2958	353_0123456_1	82_0123456_1	73_0123456_1	222_0123456_606
1227_0123456_64	26_0123456_950	1053_0123456_1	1149_0123456_127	1447_0123456_2981	353_0123456_1	82_0123456_1	73_0123456_1	222_0123456_602
1227_0123456_72	26_0123456_877	1053_0123456_1	1149_0123456_124	1447_0123456_3030	353_0123456_1	82_0123456_1	73_0123456_1	222_0123456_562
1227_0123456_64	26_0123456_827	1053_0123456_1	1149_0123456_113	1447_0123456_3037	353_0123456_1	82_0123456_1	73_0123456_1	222_0123456_550
1227_0123456_58	26_0123456_744	1053_0123456_1	1149_0123456_114	1447_0123456_3036	353_0123456_1	82_0123456_1	73_0123456_1	222_0123456_566
1227_0123456_48	26_0123456_704	1053_0123456_1	1149_0123456_122	1447_0123456_3068	353_0123456_1	82_0123456_1	73_0123456_1	222_0123456_638
1227_0123456_53	26_0123456_764	1053_0123456_1	1149_0123456_139	1447_0123456_3022	353_0123456_1	82_0123456_1	73_0123456_1	222_0123456_707
1227_0123456_50	26_0123456_876	1053_0123456_1	1149_0123456_164	1447_0123456_2978	353_0123456_1	82_0123456_1	73_0123456_1	222_0123456_753
1227_0123456_56	26_0123456_950	1053_0123456_1	1149_0123456_152	1447_0123456_2961	353_0123456_1	82_0123456_1	73_0123456_1	222_0123456_777
1227_0123456_88	26_0123456_986	1053_0123456_1	1149_0123456_135	1447_0123456_2989	353_0123456_1	82_0123456_1	73_0123456_1	222_0123456_748
1227_0123456_92	26_0123456_981	1053_0123456_1	1149_0123456_106	1447_0123456_2960	353_0123456_1	82_0123456_1	73_0123456_1	222_0123456_719
1227_0123456_99	26_0123456_961	1053_0123456_1	1149_0123456_88	1447_0123456_2983	353_0123456_1	82_0123456_1	73_0123456_1	222_0123456_689
1227_0123456_86	26_0123456_904	1053_0123456_1	1149_0123456_87	1447_0123456_2907	353_0123456_1	82_0123456_1	73_0123456_1	222_0123456_682
1227_0123456_66	26_0123456_877	1053_0123456_1	1149_0123456_94	1447_0123456_2801	353_0123456_1	82_0123456_1	73_0123456_1	222_0123456_723
1227_0123456_62	26_0123456_845	1053_0123456_1	1149_0123456_119	1447_0123456_2835	353_0123456_1	82_0123456_1	73_0123456_1	222_0123456_735
1227_0123456_73	26_0123456_849	1053_0123456_1	1149_0123456_125	1447_0123456_2821	353_0123456_1	82_0123456_1	73_0123456_1	222_0123456_730
1227_0123456_82	26_0123456_904	1053_0123456_1	1149_0123456_147	1447_0123456_2850	353_0123456_1	82_0123456_1	73_0123456_1	222_0123456_667
1227_0123456_71	26_0123456_928	1053_0123456_1	1149_0123456_152	1447_0123456_2827	353_0123456_1	82_0123456_1	73_0123456_1	222_0123456_613
1227_0123456_70	26_0123456_957	1053_0123456_1	1149_0123456_150	1447_0123456_2781	353_0123456_1	82_0123456_1	73_0123456_1	222_0123456_538
1227_0123456_56	26_0123456_999	1053_0123456_1	1149_0123456_168	1447_0123456_2674	353_0123456_1	82_0123456_1	73_0123456_1	222_0123456_508
1227_0123456_44	26_0123456_975	1053_0123456_1	1149_0123456_177	1447_0123456_2633	353_0123456_1	82_0123456_1	73_0123456_1	222_0123456_534
1227_0123456_45	26_0123456_968	1053_0123456_1	1149_0123456_191	1447_0123456_2652	353_0123456_1	82_0123456_1	73_0123456_1	222_0123456_555
1227_0123456_65	26_0123456_965	1053_0123456_1	1149_0123456_193	1447_0123456_2725	353_0123456_1	82_0123456_1	73_0123456_1	222_0123456_527
1227_0123456_54	26_0123456_981	1053_0123456_1	1149_0123456_190	1447_0123456_2799	353_0123456_1	82_0123456_1	73_0123456_1	222_0123456_533
1227_0123456_48	26_0123456_980	1053_0123456_1	1149_0123456_206	1447_0123456_2880	353_0123456_1	82_0123456_1	73_0123456_1	222_0123456_533
1227_0123456_53	26_0123456_966	1053_0123456_1	1149_0123456_214	1447_0123456_2945	353_0123456_1	82_0123456_1	73_0123456_1	222_0123456_515
1227_0123456_56	26_0123456_903	1053_0123456_1	1149_0123456_196	1447_0123456_3023	353_0123456_1	82_0123456_1	73_0123456_1	222_0123456_523
1227_0123456_66	26_0123456_909	1053_0123456_1	1149_0123456_190	1447_0123456_2982	353_0123456_1	82_0123456_1	73_0123456_1	222_0123456_567
1227_0123456_63	26_0123456_913	1053_0123456_1	1149_0123456_180	1447_0123456_2962	353_0123456_1	82_0123456_1	73_0123456_1	222_0123456_615
1227_0123456_64	26_0123456_962	1053_0123456_1	1149_0123456_164	1447_0123456_2874	353_0123456_1	82_0123456_1	73_0123456_1	222_0123456_653
1227_0123456_68	26_0123456_998	1053_0123456_1	1149_0123456_159	1447_0123456_2706	353_0123456_1	82_0123456_1	73_0123456_1	222_0123456_666
1227_0123456_67	26_0123456_1020	1053_0123456_1	1149_0123456_151	1447_0123456_2543	353_0123456_1	82_0123456_1	73_0123456_1	222_0123456_685
1227_0123456_75	26_0123456_1058	1053_0123456_1	1149_0123456_152	1447_0123456_2553	353_0123456_1	82_0123456_1	73_0123456_1	222_0123456_668
1227_0123456_87	26_0123456_1040	1053_0123456_1	1149_0123456_150	1447_0123456_2694	353_0123456_1	82_0123456_1	73_0123456_1	222_0123456_633
1227_0123456_95	26_0123456_1083	1053_0123456_1	1149_0123456_160	1447_0123456_2880	353_0123456_1	82_0123456_1	73_0123456_1	222_0123456_608
1227_0123456_84	26_0123456_1071	1053_0123456_1	1149_0123456_144	1447_0123456_2963	353_0123456_1	82_0123456_1	73_0123456_1	222_0123456_614
1227_0123456_76	26_0123456_1045	1053_0123456_1	1149_0123456_132	1447_0123456_2962	353_0123456_1	82_0123456_1	73_0123456_1	222_0123456_586
1227_0123456_56	26_0123456_1032	1053_0123456_1	1149_0123456_124	1447_0123456_2831	353_0123456_1	82_0123456_1	73_0123456_1	222_0123456_595
1227_0123456_61	26_0123456_1001	1053_0123456_1	1149_0123456_124	1447_0123456_2803	353_0123456_1	82_0123456_1	73_0123456_1	222_0123456_590
1227_0123456_59	26_0123456_963	1053_0123456_1	1149_0123456_132	1447_0123456_2823	353_0123456_1	82_0123456_1	73_0123456_1	222_0123456_573
1227_0123456_68	26_0123456_950	1053_0123456_1	1149_0123456_153	1447_0123456_2938	353_0123456_1	82_0123456_1	73_0123456_1	222_0123456_506
1227_0123456_67	26_0123456_994	1053_0123456_1	1149_0123456_173	1447_0123456_2951	353_0123456_1	82_0123456_1	73_0123456_1	222_0123456_471
1227_0123456_54	26_0123456_941	1053_0123456_1	1149_0123456_163	1447_0123456_3031	353_0123456_1	82_0123456_1	73_0123456_1	222_0123456_447
1227_0123456_48	26_0123456_912	1053_0123456_1	1149_0123456_142	1447_0123456_3057	353_0123456_1	82_0123456_1	73_0123456_1	222_0123456_430
1227_0123456_45	26_0123456_939	1053_0123456_1	1149_0123456_119	1447_0123456_3088	353_0123456_1	82_0123456_1	73_0123456_1	222_0123456_424
1227_0123456_52	26_0123456_981	1053_0123456_1	1149_0123456_98	1447_0123456_3005	353_0123456_1	82_0123456_1	73_0123456_1	222_0123456_454
1227_0123456_54	26_0123456_1014	1053_0123456_1	1149_0123456_88	1447_0123456_2978	353_0123456_1	82_0123456_1	73_0123456_1	222_0123456_511
1227_0123456_46	26_0123456_1005	1053_0123456_1	1149_0123456_79	1447_0123456_2970	353_0123456_1	82_0123456_1	73_0123456_1	222_0123456_540
1227_0123456_54	26_0123456_998	1053_0123456_1	1149_0123456_96	1447_0123456_2905	353_0123456_1	82_0123456_1	73_0123456_1	222_0123456_520
1227_0123456_53	26_0123456_1004	1053_0123456_1	1149_0123456_113	1447_0123456_2973	353_0123456_1	82_0123456_1	73_0123456_1	222_0123456_488
1227_0123456_61	26_0123456_940	1053_0123456_1	1149_0123456_131	1447_0123456_2942	353_0123456_1	82_0123456_1	73_0123456_1	222_0123456_454
1227_0123456_52	26_0123456_896	1053_0123456_1	1149_0123456_152	1447_0123456_2875	353_0123456_1	82_0123456_1	73_0123456_1	222_0123456_418
1227_0123456_58	26_0123456_920	1053_0123456_1	1149_0123456_159	1447_0123456_2857	353_0123456_1	82_0123456_1	73_0123456_1	222_0123456_416
1227_0123456_57	26_0123456_988	1053_0123456_1	1149_0123456_141	1447_0123456_2902	353_0123456_1	82_0123456_1	73_0123456_1	222_0123456_408
1227_0123456_48	26_0123456_1027	1053_0123456_1	1149_0123456_114	1447_0123456_3001	353_0123456_1	82_0123456_1	73_0123456_1	222_0123456_418
1227_0123456_34	26_0123456_1034	1053_0123456_1	1149_0123456_90	1447_0123456_3041	353_0123456_1	82_0123456_1	73_0123456_1	222_0123456_401
1227_0123456_36	26_0123456_1086	1053_0123456_1	1149_0123456_75	1447_0123456_3030	353_0123456_1	82_0123456_1	73_0123456_1	222_0123456_396
1227_0123456_43	26_0123456_1101	1053_0123456_1	1149_0123456_78	1447_0123456_3017	353_0123456_1	82_0123456_1	73_0123456_1	222_0123456_379
1227_0123456_47	26_0123456_1114	1053_0123456_1	1149_0123456_86	1447_0123456_2941	353_0123456_1	82_0123456_1	73_0123456_1	222_0123456_381
1227_0123456_37	26_0123456_1118	1053_0123456_1	1149_0123456_86	1447_0123456_2931	353_0123456_1	82_0123456_1	73_0123456_1	222_0123456_359
1227_0123456_42	26_0123456_1120	1053_0123456_1	1149_0123456_89	1447_0123456_3025	353_0123456_1	82_0123456_1	73_0123456_1	222_0123456_351
1227_0123456_43	26_0123456_1094	1053_0123456_1	1149_0123456_82	1447_0123456_3132	353_0123456_1	82_0123456_1	73_0123456_1	222_0123456_345
1227_0123456_39	26_0123456_1081	1053_0123456_1	1149_0123456_78	1447_0123456_3266	353_0123456_1	82_0123456_1	73_0123456_1	222_0123456_328
1227_0123456_29	26_0123456_1059	1053_0123456_1	1149_0123456_76	1447_0123456_3307	353_0123456_1	82_0123456_1	73_0123456_1	222_0123456_335
1227_0123456_25	26_0123456_1022	1053_0123456_1	1149_0123456_66	1447_0123456_3329	353_0123456_1	82_0123456_1	73_0123456_1	222_0123456_308
1227_0123456_29	26_0123456_938	1053_0123456_1	1149_0123456_54	1447_0123456_3269	353_0123456_1	82_0123456_1	73_0123456_1	222_0123456_300
1227_0123456_30	26_0123456_878	1053_0123456_1	1149_0123456_65	1447_0123456_3203	353_0123456_1	82_0123456_1	73_0123456_1	222_0123456_279
1227_0123456_28	26_0123456_880	1053_0123456_1	1149_0123456_78	1447_0123456_3109	353_0123456_1	82_0123456_1	73_0123456_1	222_0123456_271
1227_0123456_28	26_0123456_919	1053_0123456_1	1149_0123456_76	1447_0123456_3076	353_0123456_1	82_0123456_1	73_0123456_1	222_0123456_296
1227_0123456_32	26_0123456_972	1053_0123456_1	1149_0123456_80	1447_0123456_3115	353_0123456_1	82_0123456_1	73_0123456_1	222_0123456_307
1227_0123456_29	26_0123456_1020	1053_0123456_1	1149_0123456_68	1447_0123456_3102	353_0123456_1	82_0123456_1	73_0123456_1	222_0123456_333
1227_0123456_22	26_0123456_1042	1053_0123456_1	1149_0123456_52	1447_0123456_3196	353_0123456_1	82_0123456_1	73_0123456_1	222_0123456_328
1227_0123456_32	26_0123456_1056	1053_0123456_1	1149_0123456_40	1447_0123456_3253	353_0123456_1	82_0123456_1	73_0123456_1	222_0123456_301
1227_0123456_29	26_0123456_1022	1053_0123456_1	1149_0123456_34	1447_0123456_3360	353_0123456_1	82_0123456_1	73_0123456_1	222_0123456_265
1227_0123456_24	26_0123456_1009	1053_0123456_1	1149_0123456_25	1447_0123456_3382	353_0123456_1	82_0123456_1	73_0123456_1	222_0123456_241
1227_0123456_25	26_0123456_936	1053_0123456_1	1149_0123456_24	1447_0123456_3420	353_0123456_1	82_0123456_1	73_0123456_1	222_0123456_221
1227_0123456_22	26_0123456_873	1053_0123456_1	1149_0123456_19	1447_0123456_3394	353_0123456_1	82_0123456_1	73_0123456_1	222_0123456_211
1227_0123456_21	26_0123456_828	1053_0123456_1	1149_0123456_15	1447_0123456_3410	353_0123456_1	82_0123456_1	73_0123456_1	222_0123456_217
1227_0123456_22	26_0123456_832	1053_0123456_1	1149_0123456_11	1447_0123456_3458	353_0123456_1	82_0123456_1	73_0123456_1	222_0123456_234
1227_0123456_16	26_0123456_820	1053_0123456_1	1149_0123456_16	1447_0123456_3508	353_0123456_1	82_0123456_1	73_0123456_1	222_0123456_231
1227_0123456_21	26_0123456_820	1053_0123456_1	1149_0123456_28	1447_0123456_3560	353_0123456_1	82_0123456_1	73_0123456_1	222_0123456_212
1227_0123456_26	26_0123456_799	1053_0123456_1	1149_0123456_37	1447_0123456_3583	353_0123456_1	82_0123456_1	73_0123456_1	222_0123456_166
1227_0123456_28	26_0123456_769	1053_0123456_1	1149_0123456_33	1447_0123456_3564	353_0123456_1	82_0123456_1	73_0123456_1	222_0123456_143
1227_0123456_16	26_0123456_791	1053_0123456_1	1149_0123456_24	1447_0123456_3592	353_0123456_1	82_0123456_1	73_0123456_1	222_0123456_124
1227_0123456_13	26_0123456_860	1053_0123456_1	1149_0123456_15	1447_0123456_3556	353_0123456_1	82_0123456_1	73_0123456_1	222_0123456_113
1227_0123456_10	26_0123456_923	1053_0123456_1	1149_0123456_7	1447_0123456_3612	353_0123456_1	82_0123456_1	73_0123456_1	222_0123456_107
1227_0123456_6	26_0123456_936	1053_0123456_1	1149_0123456_3	1447_0123456_3688	353_0123456_1	82_0123456_1	73_0123456_1	222_0123456_130
1227_0123456_6	26_0123456_957	1053_0123456_1	1149_0123456_1	1447_0123456_3678	353_0123456_1	82_0123456_1	73_0123456_1	222_0123456_172
1227_0123456_7	26_0123456_937	1447_0123456_3555	73_0123456_1	353_0123456_1	222_0123456_230
1227_0123456_12	26_0123456_876	1447_0123456_3404	73_0123456_1	353_0123456_1	222_0123456_275
1227_0123456_13	26_0123456_827	1447_0123456_3366	73_0123456_1	353_0123456_1	222_0123456_319
1227_0123456_25	26_0123456_769	1447_0123456_3420	73_0123456_1	353_0123456_1	222_0123456_305
1227_0123456_32	26_0123456_796	1447_0123456_3407	73_0123456_1	353_0123456_1	222_0123456_306
1227_0123456_28	26_0123456_845	1447_0123456_3446	73_0123456_1	353_0123456_1	222_0123456_311
1227_0123456_25	26_0123456_922	1447_0123456_3420	73_0123456_1	353_0123456_1	222_0123456_322
1227_0123456_30	26_0123456_971	1447_0123456_3337	73_0123456_1	353_0123456_1	222_0123456_301
1227_0123456_28	26_0123456_1013	1447_0123456_3289	73_0123456_1	353_0123456_1	222_0123456_318
1227_0123456_42	26_0123456_1107	1447_0123456_3244	73_0123456_1	353_0123456_1	222_0123456_327
1227_0123456_42	26_0123456_1147	1447_0123456_3226	73_0123456_1	353_0123456_1	222_0123456_330
1227_0123456_49	26_0123456_1137	1447_0123456_3301	73_0123456_1	353_0123456_1	222_0123456_316
1227_0123456_52	26_0123456_1054	1447_0123456_3392	73_0123456_1	353_0123456_1	222_0123456_308
1227_0123456_53	26_0123456_986	1447_0123456_3472	73_0123456_1	353_0123456_1	222_0123456_308
1227_0123456_60	26_0123456_956	1447_0123456_3540	73_0123456_1	353_0123456_1	222_0123456_315
1227_0123456_41	26_0123456_921	1447_0123456_3523	73_0123456_1	353_0123456_1	222_0123456_315
1227_0123456_36	26_0123456_899	1447_0123456_3411	73_0123456_1	353_0123456_1	222_0123456_312
1227_0123456_33	26_0123456_887	1447_0123456_3307	73_0123456_1	353_0123456_1	222_0123456_319
1227_0123456_35	26_0123456_899	1447_0123456_3256	73_0123456_1	353_0123456_1	222_0123456_337
1227_0123456_26	26_0123456_930	1447_0123456_3236	73_0123456_1	353_0123456_1	222_0123456_373
1227_0123456_26	26_0123456_970	1447_0123456_3335	73_0123456_1	353_0123456_1	222_0123456_397
1227_0123456_28	26_0123456_951	1447_0123456_3378	73_0123456_1	353_0123456_1	222_0123456_405
1227_0123456_34	26_0123456_925	1447_0123456_3436	73_0123456_1	353_0123456_1	222_0123456_388
1227_0123456_42	26_0123456_951	1447_0123456_3433	73_0123456_1	353_0123456_1	222_0123456_363
1227_0123456_34	26_0123456_913	1447_0123456_3367	73_0123456_1	353_0123456_1	222_0123456_346
1227_0123456_37	26_0123456_849	1447_0123456_3349	73_0123456_1	353_0123456_1	222_0123456_337
1227_0123456_31	26_0123456_731	1447_0123456_3436	73_0123456_1	353_0123456_1	222_0123456_311
1227_0123456_29	26_0123456_662	1447_0123456_3528	73_0123456_1	353_0123456_1	222_0123456_297
1227_0123456_28	26_0123456_638	1447_0123456_3735	73_0123456_1	353_0123456_1	222_0123456_303
1227_0123456_17	26_0123456_643	1447_0123456_3779	73_0123456_1	353_0123456_1	222_0123456_337
1227_0123456_26	26_0123456_648	1447_0123456_3845	73_0123456_1	353_0123456_1	222_0123456_362
1227_0123456_26	26_0123456_702	1447_0123456_3752	73_0123456_1	353_0123456_1	222_0123456_382
1227_0123456_28	26_0123456_780	1447_0123456_3644	73_0123456_1	353_0123456_1	222_0123456_370
1227_0123456_23	26_0123456_802	1447_0123456_3588	73_0123456_1	353_0123456_1	222_0123456_345
1227_0123456_28	26_0123456_763	1447_0123456_3505	73_0123456_1	353_0123456_1	222_0123456_307
1227_0123456_25	26_0123456_695	1447_0123456_3419	73_0123456_1	353_0123456_1	222_0123456_315
1227_0123456_29	26_0123456_676	1447_0123456_3472	73_0123456_1	353_0123456_1	222_0123456_318
1227_0123456_25	26_0123456_671	1447_0123456_3535	73_0123456_1	353_0123456_1	222_0123456_343
1227_0123456_24	26_0123456_666	1447_0123456_3578	73_0123456_1	353_0123456_1	222_0123456_345
1227_0123456_22	26_0123456_654	1447_0123456_3696	73_0123456_1	353_0123456_1	222_0123456_319
1227_0123456_12	26_0123456_641	1447_0123456_3816	73_0123456_1	353_0123456_1	222_0123456_298
1227_0123456_22	26_0123456_659	1447_0123456_3784	73_0123456_1	353_0123456_1	222_0123456_257
1227_0123456_20	26_0123456_650	1447_0123456_3781	73_0123456_1	353_0123456_1	222_0123456_255
1227_0123456_21	26_0123456_659	1447_0123456_3785	73_0123456_1	353_0123456_1	222_0123456_255
1227_0123456_18	26_0123456_577	1447_0123456_3849	73_0123456_1	353_0123456_1	222_0123456_258
1227_0123456_23	26_0123456_549	1447_0123456_3957	73_0123456_1	353_0123456_1	222_0123456_258
1227_0123456_26	26_0123456_538	1447_0123456_4006	73_0123456_1	353_0123456_1	222_0123456_256
1227_0123456_23	26_0123456_561	1447_0123456_3968	73_0123456_1	353_0123456_1	222_0123456_264
1227_0123456_25	26_0123456_616	1447_0123456_3863	73_0123456_1	353_0123456_1	222_0123456_265
1227_0123456_24	26_0123456_647	1447_0123456_3776	73_0123456_1	353_0123456_1	222_0123456_264
1227_0123456_20	26_0123456_658	1447_0123456_3781	73_0123456_1	353_0123456_1	222_0123456_216
1227_0123456_22	26_0123456_602	1447_0123456_3805	73_0123456_1	353_0123456_1	222_0123456_199
1227_0123456_24	26_0123456_580	1447_0123456_3827	73_0123456_1	353_0123456_1	222_0123456_207
1227_0123456_23	26_0123456_579	1447_0123456_3791	73_0123456_1	353_0123456_1	222_0123456_229
1227_0123456_22	26_0123456_571	1447_0123456_3791	73_0123456_1	353_0123456_1	222_0123456_244
1227_0123456_21	26_0123456_601	1447_0123456_3825	73_0123456_1	353_0123456_1	222_0123456_273
1227_0123456_27	26_0123456_563	1447_0123456_3891	73_0123456_1	353_0123456_1	222_0123456_282
1227_0123456_29	26_0123456_511	1447_0123456_3878	73_0123456_1	353_0123456_1	222_0123456_322
1227_0123456_27	26_0123456_499	1447_0123456_3864	73_0123456_1	353_0123456_1	222_0123456_342
1227_0123456_18	26_0123456_513	1447_0123456_3804	73_0123456_1	353_0123456_1	222_0123456_320
1227_0123456_22	26_0123456_499	1447_0123456_3792	73_0123456_1	353_0123456_1	222_0123456_263
1227_0123456_26	26_0123456_518	1447_0123456_3816	73_0123456_1	353_0123456_1	222_0123456_210
1227_0123456_26	26_0123456_494	1447_0123456_3782	73_0123456_1	353_0123456_1	222_0123456_209
1227_0123456_20	26_0123456_485	1447_0123456_3801	73_0123456_1	353_0123456_1	222_0123456_245
1227_0123456_18	26_0123456_487	1447_0123456_3795	73_0123456_1	353_0123456_1	222_0123456_313
1227_0123456_18	26_0123456_514	1447_0123456_3843	73_0123456_1	353_0123456_1	222_0123456_331
1227_0123456_20	26_0123456_488	1447_0123456_3834	73_0123456_1	353_0123456_1	222_0123456_332
1227_0123456_16	26_0123456_478	1447_0123456_3782	73_0123456_1	353_0123456_1	222_0123456_292
1227_0123456_20	26_0123456_487	1447_0123456_3891	73_0123456_1	353_0123456_1	222_0123456_241
1227_0123456_22	26_0123456_485	1447_0123456_4021	73_0123456_1	353_0123456_1	222_0123456_190
1227_0123456_17	26_0123456_504	1447_0123456_4083	73_0123456_1	353_0123456_1	222_0123456_151
1227_0123456_14	26_0123456_531	1447_0123456_4132	73_0123456_1	353_0123456_1	222_0123456_139
1227_0123456_8	26_0123456_583	1447_0123456_4143	73_0123456_1	353_0123456_1	222_0123456_161
1227_0123456_8	26_0123456_622	1447_0123456_4094	73_0123456_1	353_0123456_1	222_0123456_171
1227_0123456_13	26_0123456_663	1447_0123456_3995	73_0123456_1	353_0123456_1	222_0123456_163
1227_0123456_16	26_0123456_668	1447_0123456_3920	73_0123456_1	353_0123456_1	222_0123456_158
1227_0123456_12	26_0123456_663	1447_0123456_3884	73_0123456_1	353_0123456_1	222_0123456_148
1227_0123456_11	26_0123456_605	1447_0123456_3903	73_0123456_1	353_0123456_1	222_0123456_141
1227_0123456_11	26_0123456_574	1447_0123456_3889	73_0123456_1	353_0123456_1	222_0123456_133
1227_0123456_12	26_0123456_558	1447_0123456_3907	73_0123456_1	353_0123456_1	222_0123456_133
1227_0123456_10	26_0123456_608	1447_0123456_3950	73_0123456_1	353_0123456_1	222_0123456_157
1227_0123456_8	26_0123456_598	1447_0123456_3915	73_0123456_1	353_0123456_1	222_0123456_199
1227_0123456_8	26_0123456_592	1447_0123456_3859	73_0123456_1	353_0123456_1	222_0123456_250
1227_0123456_12	26_0123456_609	1447_0123456_3848	73_0123456_1	353_0123456_1	222_0123456_289
1227_0123456_16	26_0123456_614	1447_0123456_3815	73_0123456_1	353_0123456_1	222_0123456_302
1227_0123456_18	26_0123456_636	1447_0123456_3735	73_0123456_1	353_0123456_1	222_0123456_286
1227_0123456_21	26_0123456_630	1447_0123456_3755	73_0123456_1	353_0123456_1	222_0123456_264
1227_0123456_20	26_0123456_668	1447_0123456_3762	73_0123456_1	353_0123456_1	222_0123456_242
1227_0123456_12	26_0123456_672	1447_0123456_3852	73_0123456_1	353_0123456_1	222_0123456_204
1227_0123456_9	26_0123456_650	1447_0123456_3953	73_0123456_1	353_0123456_1	222_0123456_201
1227_0123456_7	26_0123456_621	1447_0123456_4065	73_0123456_1	353_0123456_1	222_0123456_233
1227_0123456_9	26_0123456_530	1447_0123456_4176	73_0123456_1	353_0123456_1	222_0123456_281
1227_0123456_14	26_0123456_474	1447_0123456_4126	73_0123456_1	353_0123456_1	222_0123456_320
1227_0123456_15	26_0123456_473	1447_0123456_4080	73_0123456_1	353_0123456_1	222_0123456_357
1227_0123456_16	26_0123456_449	1447_0123456_4051	73_0123456_1	353_0123456_1	222_0123456_354
1227_0123456_21	26_0123456_430	1447_0123456_4030	73_0123456_1	353_0123456_1	222_0123456_351
1227_0123456_23	26_0123456_439	1447_0123456_4000	73_0123456_1	353_0123456_1	222_0123456_331
1227_0123456_30	26_0123456_460	1447_0123456_3960	73_0123456_1	353_0123456_1	222_0123456_332
1227_0123456_27	26_0123456_502	1447_0123456_3977	73_0123456_1	353_0123456_1	222_0123456_332
1227_0123456_37	26_0123456_490	1447_0123456_3940	73_0123456_1	353_0123456_1	222_0123456_311
1227_0123456_43	26_0123456_485	1447_0123456_3891	73_0123456_1	353_0123456_1	222_0123456_294
1227_0123456_32	26_0123456_469	1447_0123456_3964	73_0123456_1	353_0123456_1	222_0123456_305
1227_0123456_32	26_0123456_468	1447_0123456_3949	73_0123456_1	353_0123456_1	222_0123456_331
1227_0123456_38	26_0123456_480	1447_0123456_4002	73_0123456_1	353_0123456_1	222_0123456_343
1227_0123456_43	26_0123456_466	1447_0123456_4040	73_0123456_1	353_0123456_1	222_0123456_344
1227_0123456_34	26_0123456_506	1447_0123456_4067	73_0123456_1	353_0123456_1	222_0123456_362
1227_0123456_28	26_0123456_510	1447_0123456_4127	73_0123456_1	353_0123456_1	222_0123456_358
1227_0123456_24	26_0123456_492	1447_0123456_4148	73_0123456_1	353_0123456_1	222_0123456_387
1227_0123456_27	26_0123456_431	1447_0123456_4138	73_0123456_1	353_0123456_1	222_0123456_384
1227_0123456_34	26_0123456_422	1447_0123456_4058	73_0123456_1	353_0123456_1	222_0123456_380
1227_0123456_41	26_0123456_444	1447_0123456_4011	73_0123456_1	353_0123456_1	222_0123456_360
1227_0123456_50	26_0123456_492	1447_0123456_3983	73_0123456_1	353_0123456_1	222_0123456_355
1227_0123456_43	26_0123456_552	1447_0123456_3970	73_0123456_1	353_0123456_1	222_0123456_381
1227_0123456_36	26_0123456_557	1447_0123456_4016	73_0123456_1	353_0123456_1	222_0123456_386
1227_0123456_37	26_0123456_539	1447_0123456_4047	73_0123456_1	353_0123456_1	222_0123456_343
1227_0123456_41	26_0123456_522	1447_0123456_4059	73_0123456_1	353_0123456_1	222_0123456_346
1227_0123456_29	26_0123456_496	1447_0123456_3961	73_0123456_1	353_0123456_1	222_0123456_369
1227_0123456_38	26_0123456_472	1447_0123456_3921	73_0123456_1	353_0123456_1	222_0123456_383
1227_0123456_35	26_0123456_473	1447_0123456_3864	73_0123456_1	353_0123456_1	222_0123456_397
1227_0123456_41	26_0123456_484	1447_0123456_3866	73_0123456_1	353_0123456_1	222_0123456_384
1227_0123456_34	26_0123456_467	1447_0123456_3894	73_0123456_1	353_0123456_1	222_0123456_387
1227_0123456_33	26_0123456_474	1447_0123456_3959	73_0123456_1	353_0123456_1	222_0123456_350
1227_0123456_34	26_0123456_522	1447_0123456_4026	73_0123456_1	353_0123456_1	222_0123456_330
1227_0123456_38	26_0123456_563	1447_0123456_4000	73_0123456_1	353_0123456_1	222_0123456_291
1227_0123456_35	26_0123456_583	1447_0123456_4009	73_0123456_1	353_0123456_1	222_0123456_300
1227_0123456_25	26_0123456_572	1447_0123456_4045	73_0123456_1	353_0123456_1	222_0123456_325
1227_0123456_30	26_0123456_528	1447_0123456_4118	73_0123456_1	353_0123456_1	222_0123456_305
1227_0123456_34	26_0123456_570	1447_0123456_4139	73_0123456_1	353_0123456_1	222_0123456_285
1227_0123456_35	26_0123456_582	1447_0123456_4083	73_0123456_1	353_0123456_1	222_0123456_264
1227_0123456_28	26_0123456_593	1447_0123456_4007	73_0123456_1	353_0123456_1	222_0123456_263
1227_0123456_30	26_0123456_592	1447_0123456_3874	73_0123456_1	353_0123456_1	222_0123456_285
1227_0123456_26	26_0123456_557	1447_0123456_3802	73_0123456_1	353_0123456_1	222_0123456_301
1227_0123456_24	26_0123456_563	1447_0123456_3820	73_0123456_1	353_0123456_1	222_0123456_311
1227_0123456_16	26_0123456_549	1447_0123456_3894	73_0123456_1	353_0123456_1	222_0123456_329
1227_0123456_30	26_0123456_560	1447_0123456_3995	73_0123456_1	353_0123456_1	222_0123456_305
1227_0123456_31	26_0123456_582	1447_0123456_4005	73_0123456_1	353_0123456_1	222_0123456_293
1227_0123456_27	26_0123456_609	1447_0123456_3923	73_0123456_1	353_0123456_1	222_0123456_286
1227_0123456_28	26_0123456_622	1447_0123456_3827	73_0123456_1	353_0123456_1	222_0123456_259
1227_0123456_33	26_0123456_598	1447_0123456_3751	73_0123456_1	353_0123456_1	222_0123456_260
1227_0123456_36	26_0123456_564	1447_0123456_3733	73_0123456_1	353_0123456_1	222_0123456_239
1227_0123456_31	26_0123456_504	1447_0123456_3838	73_0123456_1	353_0123456_1	222_0123456_227
1227_0123456_33	26_0123456_442	1447_0123456_3997	73_0123456_1	353_0123456_1	222_0123456_223
1227_0123456_23	26_0123456_404	1447_0123456_4160	73_0123456_1	353_0123456_1	222_0123456_246
1227_0123456_31	26_0123456_402	1447_0123456_4158	73_0123456_1	353_0123456_1	222_0123456_287
1227_0123456_17	26_0123456_431	1447_0123456_4102	73_0123456_1	353_0123456_1	222_0123456_311
1227_0123456_22	26_0123456_443	1447_0123456_4028	73_0123456_1	353_0123456_1	222_0123456_296
1227_0123456_28	26_0123456_437	1447_0123456_4016	73_0123456_1	353_0123456_1	222_0123456_278
1227_0123456_27	26_0123456_442	1447_0123456_3960	73_0123456_1	353_0123456_1	222_0123456_239
1227_0123456_26	26_0123456_418	1447_0123456_3984	73_0123456_1	353_0123456_1	222_0123456_252
1227_0123456_21	26_0123456_403	1447_0123456_3967	73_0123456_1	353_0123456_1	222_0123456_300
1227_0123456_21	26_0123456_412	1447_0123456_4018	73_0123456_1	353_0123456_1	222_0123456_328
1227_0123456_22	26_0123456_402	1447_0123456_4043	73_0123456_1	353_0123456_1	222_0123456_349
1227_0123456_21	26_0123456_374	1447_0123456_4076	73_0123456_1	353_0123456_1	222_0123456_342
1227_0123456_31	26_0123456_352	1447_0123456_4082	73_0123456_1	353_0123456_1	222_0123456_280
1227_0123456_30	26_0123456_363	1447_0123456_4050	73_0123456_1	353_0123456_1	222_0123456_228
1227_0123456_26	26_0123456_373	1447_0123456_4080	73_0123456_1	353_0123456_1	222_0123456_201
1227_0123456_26	26_0123456_432	1447_0123456_4116	73_0123456_1	353_0123456_1	222_0123456_192
1227_0123456_19	26_0123456_516	1447_0123456_4155	73_0123456_1	353_0123456_1	222_0123456_213
1227_0123456_18	26_0123456_553	1447_0123456_4279	73_0123456_1	353_0123456_1	222_0123456_240
1227_0123456_12	26_0123456_534	1447_0123456_4292	73_0123456_1	353_0123456_1	222_0123456_296
1227_0123456_19	26_0123456_472	1447_0123456_4434	73_0123456_1	353_0123456_1	222_0123456_340
1227_0123456_23	26_0123456_389	1447_0123456_4456	73_0123456_1	353_0123456_1	222_0123456_354
1227_0123456_30	26_0123456_321	1447_0123456_4305	73_0123456_1	353_0123456_1	222_0123456_346
1227_0123456_32	26_0123456_326	1447_0123456_4208	73_0123456_1	353_0123456_1	222_0123456_299
1227_0123456_32	26_0123456_362	1447_0123456_4118	73_0123456_1	353_0123456_1	222_0123456_264
1227_0123456_31	26_0123456_404	1447_0123456_4165	73_0123456_1	353_0123456_1	222_0123456_222
1227_0123456_26	26_0123456_430	1447_0123456_4267	73_0123456_1	353_0123456_1	222_0123456_216
1227_0123456_14	26_0123456_432	1447_0123456_4286	73_0123456_1	353_0123456_1	222_0123456_214
1227_0123456_18	26_0123456_408	1447_0123456_4205	73_0123456_1	353_0123456_1	222_0123456_212
1227_0123456_22	26_0123456_381	1447_0123456_4186	73_0123456_1	353_0123456_1	222_0123456_217
1227_0123456_21	26_0123456_395	1447_0123456_4131	73_0123456_1	353_0123456_1	222_0123456_208
1227_0123456_23	26_0123456_422	1447_0123456_4102	73_0123456_1	353_0123456_1	222_0123456_189
1227_0123456_34	26_0123456_464	1447_0123456_4119	73_0123456_1	353_0123456_1	222_0123456_177
1227_0123456_22	26_0123456_463	1447_0123456_4208	73_0123456_1	353_0123456_1	222_0123456_161
1227_0123456_23	26_0123456_449	1447_0123456_4311	73_0123456_1	353_0123456_1	222_0123456_136
1227_0123456_25	26_0123456_428	1447_0123456_4331	73_0123456_1	353_0123456_1	222_0123456_152
1227_0123456_22	26_0123456_368	1447_0123456_4419	73_0123456_1	353_0123456_1	222_0123456_176
1227_0123456_17	26_0123456_311	1447_0123456_4484	73_0123456_1	353_0123456_1	222_0123456_203
1227_0123456_17	26_0123456_277	1447_0123456_4502	73_0123456_1	353_0123456_1	222_0123456_210
1227_0123456_19	26_0123456_267	1447_0123456_4503	73_0123456_1	353_0123456_1	222_0123456_207
1227_0123456_22	26_0123456_310	1447_0123456_4362	73_0123456_1	353_0123456_1	222_0123456_198
1227_0123456_27	26_0123456_387	1447_0123456_4263	73_0123456_1	353_0123456_1	222_0123456_163
1227_0123456_24	26_0123456_483	1447_0123456_4265	73_0123456_1	353_0123456_1	222_0123456_155
1227_0123456_16	26_0123456_555	1447_0123456_4308	73_0123456_1	353_0123456_1	222_0123456_149
1227_0123456_11	26_0123456_559	1447_0123456_4313	73_0123456_1	353_0123456_1	222_0123456_163
1227_0123456_13	26_0123456_527	1447_0123456_4329	73_0123456_1	353_0123456_1	222_0123456_171
1227_0123456_16	26_0123456_477	1447_0123456_4317	73_0123456_1	353_0123456_1	222_0123456_161
1227_0123456_18	26_0123456_417	1447_0123456_4276	73_0123456_1	353_0123456_1	222_0123456_152
1227_0123456_20	26_0123456_424	1447_0123456_4282	73_0123456_1	353_0123456_1	222_0123456_132
1227_0123456_17	26_0123456_451	1447_0123456_4207	73_0123456_1	353_0123456_1	222_0123456_119
1227_0123456_14	26_0123456_514	1447_0123456_4145	73_0123456_1	353_0123456_1	222_0123456_135
1227_0123456_8	26_0123456_541	1447_0123456_4111	73_0123456_1	353_0123456_1	222_0123456_144
1227_0123456_14	26_0123456_561	1447_0123456_4090	73_0123456_1	353_0123456_1	222_0123456_155
1227_0123456_14	26_0123456_544	1447_0123456_4080	73_0123456_1	353_0123456_1	222_0123456_171
1227_0123456_13	26_0123456_499	1447_0123456_4027	73_0123456_1	353_0123456_1	222_0123456_158
1227_0123456_12	26_0123456_462	1447_0123456_4075	73_0123456_1	353_0123456_1	222_0123456_132
1227_0123456_27	26_0123456_473	1447_0123456_4132	73_0123456_1	353_0123456_1	222_0123456_105
1227_0123456_16	26_0123456_505	1447_0123456_4287	73_0123456_1	353_0123456_1	222_0123456_95
1227_0123456_11	26_0123456_507	1447_0123456_4385	73_0123456_1	353_0123456_1	222_0123456_92
1227_0123456_11	26_0123456_499	1447_0123456_4301	73_0123456_1	353_0123456_1	222_0123456_89
1227_0123456_9	26_0123456_506	1447_0123456_4179	73_0123456_1	353_0123456_1	222_0123456_85
1227_0123456_13	26_0123456_469	1447_0123456_4051	73_0123456_1	353_0123456_1	222_0123456_73
1227_0123456_6	26_0123456_444	1447_0123456_4015	73_0123456_1	353_0123456_1	222_0123456_70
1227_0123456_10	26_0123456_411	1447_0123456_4034	73_0123456_1	353_0123456_1	222_0123456_69
1227_0123456_5	26_0123456_405	1447_0123456_4105	73_0123456_1	353_0123456_1	222_0123456_73
1227_0123456_7	26_0123456_401	1447_0123456_4254	73_0123456_1	353_0123456_1	222_0123456_81
1227_0123456_10	26_0123456_415	1447_0123456_4397	73_0123456_1	353_0123456_1	222_0123456_97
1227_0123456_6	26_0123456_420	1447_0123456_4477	73_0123456_1	353_0123456_1	222_0123456_111
1227_0123456_8	26_0123456_413	1447_0123456_4418	73_0123456_1	353_0123456_1	222_0123456_102
1227_0123456_9	26_0123456_423	1447_0123456_4333	73_0123456_1	353_0123456_1	222_0123456_100
1227_0123456_8	26_0123456_399	1447_0123456_4198	73_0123456_1	353_0123456_1	222_0123456_96
1227_0123456_7	26_0123456_408	1447_0123456_4053	73_0123456_1	353_0123456_1	222_0123456_77
1227_0123456_4	26_0123456_443	1447_0123456_4087	73_0123456_1	353_0123456_1	222_0123456_61
1227_0123456_5	26_0123456_433	1447_0123456_4178	73_0123456_1	353_0123456_1	222_0123456_44
1227_0123456_9	26_0123456_411	1447_0123456_4322	73_0123456_1	353_0123456_1	222_0123456_35
1227_0123456_7	26_0123456_379	1447_0123456_4414	73_0123456_1	353_0123456_1	222_0123456_31
1227_0123456_3	26_0123456_345	1447_0123456_4431	73_0123456_1	353_0123456_1	222_0123456_27
1447_0123456_4451	73_0123456_1	26_0123456_313	353_0123456_1	222_0123456_25
1447_0123456_4487	73_0123456_1	26_0123456_293	353_0123456_1	222_0123456_22
1447_0123456_4360	73_0123456_1	26_0123456_261	353_0123456_1	222_0123456_34
1447_0123456_4307	73_0123456_1	26_0123456_257	353_0123456_1	222_0123456_33
1447_0123456_4259	73_0123456_1	26_0123456_292	353_0123456_1	222_0123456_28
1447_0123456_4269	73_0123456_1	26_0123456_344	353_0123456_1	222_0123456_24
1447_0123456_4354	73_0123456_1	26_0123456_381	353_0123456_1	222_0123456_21
1447_0123456_4544	73_0123456_1	26_0123456_415	353_0123456_1	222_0123456_16
1447_0123456_4716	73_0123456_1	26_0123456_406	353_0123456_1	222_0123456_13
1447_0123456_4787	73_0123456_1	26_0123456_385	353_0123456_1	222_0123456_10
1447_0123456_4716	73_0123456_1	26_0123456_333	353_0123456_1	222_0123456_9
1447_0123456_4646	73_0123456_1	26_0123456_302	353_0123456_1	222_0123456_8
1447_0123456_4497	73_0123456_1	26_0123456_260	353_0123456_1	222_0123456_7
1447_0123456_4370	73_0123456_1	26_0123456_223	353_0123456_1	222_0123456_5
1447_0123456_4388	73_0123456_1	26_0123456_233	353_0123456_1	222_0123456_6
1447_0123456_4441	73_0123456_1	26_0123456_235	353_0123456_1	222_0123456_10
1447_0123456_4501	73_0123456_1	26_0123456_239	353_0123456_1	222_0123456_10
1447_0123456_4604	73_0123456_1	26_0123456_237	353_0123456_1	222_0123456_9
1447_0123456_4690	73_0123456_1	26_0123456_248	353_0123456_1	222_0123456_8
1447_0123456_4656	73_0123456_1	26_0123456_255	353_0123456_1	222_0123456_6
1447_0123456_4587	73_0123456_1	26_0123456_260	353_0123456_1	222_0123456_5
1447_0123456_4575	73_0123456_1	26_0123456_256	353_0123456_1	222_0123456_3
1447_0123456_4556	73_0123456_1	26_0123456_224	353_0123456_1	222_0123456_1
1447_0123456_4579	73_0123456_1	26_0123456_199	353_0123456_1	222_0123456_2
1447_0123456_4573	73_0123456_1	26_0123456_178	353_0123456_1	222_0123456_2
1447_0123456_4566	73_0123456_1	26_0123456_200	353_0123456_1	222_0123456_1
1447_0123456_4532	73_0123456_1	26_0123456_217	353_0123456_1	222_0123456_1
1447_0123456_4498	26_0123456_240	353_0123456_1
1447_0123456_4520	26_0123456_245	353_0123456_1
1447_0123456_4555	26_0123456_251	353_0123456_1
1447_0123456_4702	26_0123456_239	353_0123456_1
1447_0123456_4834	26_0123456_209	353_0123456_1
1447_0123456_4880	26_0123456_184	353_0123456_1
1447_0123456_4851	26_0123456_152	353_0123456_1
1447_0123456_4847	26_0123456_124	353_0123456_1
1447_0123456_4681	26_0123456_115	353_0123456_1
1447_0123456_4620	26_0123456_151	353_0123456_1
1447_0123456_4620	26_0123456_170	353_0123456_1
1447_0123456_4625	26_0123456_164	353_0123456_1
1447_0123456_4732	26_0123456_140	353_0123456_1
1447_0123456_4811	26_0123456_125	353_0123456_1
1447_0123456_4837	26_0123456_110	353_0123456_1
1447_0123456_4902	26_0123456_124	353_0123456_1
1447_0123456_4994	26_0123456_155	353_0123456_1
1447_0123456_4995	26_0123456_175	353_0123456_1
1447_0123456_4921	26_0123456_196	353_0123456_1
1447_0123456_4802	26_0123456_192	353_0123456_1
1447_0123456_4576	26_0123456_202	353_0123456_1
1447_0123456_4428	26_0123456_189	353_0123456_1
1447_0123456_4373	26_0123456_188	353_0123456_1
1447_0123456_4409	26_0123456_181	353_0123456_1
1447_0123456_4462	26_0123456_188	353_0123456_1
1447_0123456_4542	26_0123456_205	353_0123456_1
1447_0123456_4630	26_0123456_193	353_0123456_1
1447_0123456_4680	26_0123456_173	353_0123456_1
1447_0123456_4743	26_0123456_149	353_0123456_1
1447_0123456_4757	26_0123456_121	353_0123456_1
1447_0123456_4717	26_0123456_115	353_0123456_1
1447_0123456_4629	26_0123456_121	353_0123456_1
1447_0123456_4543	26_0123456_128	353_0123456_1
1447_0123456_4497	26_0123456_153	353_0123456_1
1447_0123456_4583	26_0123456_181	353_0123456_1
1447_0123456_4721	26_0123456_213	353_0123456_1
1447_0123456_4758	26_0123456_229	353_0123456_1
1447_0123456_4788	26_0123456_240	353_0123456_1
1447_0123456_4813	26_0123456_214	353_0123456_1
1447_0123456_4799	26_0123456_220	353_0123456_1
1447_0123456_4709	26_0123456_219	353_0123456_1
1447_0123456_4680	26_0123456_221	353_0123456_1
1447_0123456_4700	26_0123456_227	353_0123456_1
1447_0123456_4722	26_0123456_212	353_0123456_1
1447_0123456_4802	26_0123456_181	353_0123456_1
1447_0123456_4819	26_0123456_151	353_0123456_1
1447_0123456_4832	26_0123456_131	353_0123456_1
1447_0123456_4870	26_0123456_128	353_0123456_1
1447_0123456_4925	26_0123456_140	353_0123456_1
1447_0123456_4946	26_0123456_165	353_0123456_1
1447_0123456_4915	26_0123456_161	353_0123456_1
1447_0123456_4803	26_0123456_160	353_0123456_1
1447_0123456_4669	26_0123456_154	353_0123456_1
1447_0123456_4594	26_0123456_145	353_0123456_1
1447_0123456_4625	26_0123456_148	353_0123456_1
1447_0123456_4818	26_0123456_172	353_0123456_1
1447_0123456_5015	26_0123456_229	353_0123456_1
1447_0123456_5031	26_0123456_262	353_0123456_1
1447_0123456_4992	26_0123456_268	353_0123456_1
1447_0123456_4861	26_0123456_264	353_0123456_1
1447_0123456_4727	26_0123456_271	353_0123456_1
1447_0123456_4661	26_0123456_240	353_0123456_1
1447_0123456_4646	26_0123456_218	353_0123456_1
1447_0123456_4746	26_0123456_223	353_0123456_1
1447_0123456_4834	26_0123456_248	353_0123456_1
1447_0123456_4842	26_0123456_298	353_0123456_1
1447_0123456_4842	26_0123456_313	353_0123456_1
1447_0123456_4877	26_0123456_319	353_0123456_1
1447_0123456_4863	26_0123456_294	353_0123456_1
1447_0123456_4891	26_0123456_246	353_0123456_1
1447_0123456_4759	26_0123456_215	353_0123456_1
1447_0123456_4695	26_0123456_170	353_0123456_1
1447_0123456_4688	26_0123456_157	353_0123456_1
1447_0123456_4727	26_0123456_179	353_0123456_1
1447_0123456_4823	26_0123456_222	353_0123456_1
1447_0123456_4917	26_0123456_234	353_0123456_1
1447_0123456_4997	26_0123456_214	353_0123456_1
1447_0123456_4960	26_0123456_212	353_0123456_1
1447_0123456_4920	26_0123456_216	353_0123456_1
1447_0123456_4878	26_0123456_224	353_0123456_1
1447_0123456_4798	26_0123456_230	353_0123456_1
1447_0123456_4836	26_0123456_203	353_0123456_1
1447_0123456_4872	26_0123456_168	353_0123456_1
1447_0123456_4848	26_0123456_134	353_0123456_1
1447_0123456_4971	26_0123456_121	353_0123456_1
1447_0123456_4939	26_0123456_128	353_0123456_1
1447_0123456_4908	26_0123456_200	353_0123456_1
1447_0123456_4911	26_0123456_264	353_0123456_1
1447_0123456_4868	26_0123456_275	353_0123456_1
1447_0123456_4884	26_0123456_270	353_0123456_1
1447_0123456_4889	26_0123456_242	353_0123456_1
1447_0123456_4813	26_0123456_192	353_0123456_1
1447_0123456_4731	26_0123456_145	353_0123456_1
1447_0123456_4769	26_0123456_117	353_0123456_1
1447_0123456_4862	26_0123456_124	353_0123456_1
1447_0123456_5022	26_0123456_133	353_0123456_1
1447_0123456_5052	26_0123456_153	353_0123456_1
1447_0123456_5046	26_0123456_174	353_0123456_1
1447_0123456_4991	26_0123456_173	353_0123456_1
1447_0123456_4980	26_0123456_176	353_0123456_1
1447_0123456_4984	26_0123456_147	353_0123456_1
1447_0123456_4960	26_0123456_136	353_0123456_1
1447_0123456_4997	26_0123456_121	353_0123456_1
1447_0123456_5053	26_0123456_98	353_0123456_1
1447_0123456_5158	26_0123456_79	353_0123456_1
1447_0123456_5136	26_0123456_58	353_0123456_1
1447_0123456_5047	26_0123456_69	353_0123456_1
1447_0123456_4907	26_0123456_63	353_0123456_1
1447_0123456_4880	26_0123456_62	353_0123456_1
1447_0123456_4908	26_0123456_55	353_0123456_1
1447_0123456_5048	26_0123456_46	353_0123456_1
1447_0123456_5046	26_0123456_37	353_0123456_1
1447_0123456_5078	26_0123456_35	353_0123456_1
1447_0123456_5134	26_0123456_26	353_0123456_1
1447_0123456_5133	26_0123456_17	353_0123456_1
1447_0123456_5155	26_0123456_4	353_0123456_1
1447_0123456_5184	353_0123456_1
1447_0123456_5188	353_0123456_1
1447_0123456_5112	353_0123456_1
1447_0123456_4952	353_0123456_1
1447_0123456_4809	353_0123456_1
1447_0123456_4714	353_0123456_1
1447_0123456_4719	353_0123456_1
1447_0123456_4815	353_0123456_1
1447_0123456_4895	353_0123456_1
1447_0123456_5109	353_0123456_1
1447_0123456_5219	353_0123456_1
1447_0123456_5215	353_0123456_1
1447_0123456_5091	353_0123456_1
1447_0123456_4967	353_0123456_1
1447_0123456_4924	353_0123456_1
1447_0123456_5004	353_0123456_1
1447_0123456_5031	353_0123456_1
1447_0123456_5076	353_0123456_1
1447_0123456_5154	353_0123456_1
1447_0123456_5209	353_0123456_1
1447_0123456_5228	353_0123456_1
1447_0123456_5188	353_0123456_1
1447_0123456_5124	353_0123456_1
1447_0123456_5049	353_0123456_1
1447_0123456_5009	353_0123456_1
1447_0123456_4990	353_0123456_1
1447_0123456_4942	353_0123456_1
1447_0123456_4880	353_0123456_1
1447_0123456_4856	353_0123456_1
1447_0123456_4839	353_0123456_1
1447_0123456_4869	353_0123456_1
1447_0123456_4909	353_0123456_1
1447_0123456_5009	353_0123456_1
1447_0123456_5103	353_0123456_1
1447_0123456_5130	353_0123456_1
1447_0123456_5056	353_0123456_1
1447_0123456_4955	353_0123456_1
1447_0123456_4906	353_0123456_1
1447_0123456_4970	353_0123456_1
1447_0123456_4983	353_0123456_1
1447_0123456_5046	353_0123456_1
1447_0123456_5075	353_0123456_1
1447_0123456_5095	353_0123456_1
1447_0123456_5053	353_0123456_1
1447_0123456_4888	353_0123456_1
1447_0123456_4797	353_0123456_1
1447_0123456_4739	353_0123456_1
1447_0123456_4806	353_0123456_1
1447_0123456_4946	353_0123456_1
1447_0123456_5059	353_0123456_1
1447_0123456_5062	353_0123456_1
1447_0123456_4992	353_0123456_1
1447_0123456_4805	353_0123456_1
1447_0123456_4753	353_0123456_1
1447_0123456_4829	353_0123456_1
1447_0123456_5001	353_0123456_1
1447_0123456_5066	353_0123456_1
1447_0123456_5064	353_0123456_1
1447_0123456_4982	353_0123456_1
1447_0123456_4963	353_0123456_1
1447_0123456_4973	353_0123456_1
1447_0123456_4929	353_0123456_1
1447_0123456_4907	353_0123456_1
1447_0123456_4915	353_0123456_1
1447_0123456_4912	353_0123456_1
1447_0123456_4928	353_0123456_1
[truncated: 3,001 more rows]
[truncated: 1,323 more columns]
