# Supplementary material for: Environmental change makes robust ecological networks fragile
Source: Nat Commun. 2016 Aug 11;7:12462. doi: 10.1038/ncomms12462 (PMC4987532; doi:10.1038/ncomms12462)
Supplement: Supplementary Data 1 — Host-parasite networks and host extinction sequences in Avida experiments. The compressed archive includes the 100 co-evolved host-parasite networks and the host extinction sequences in the historical scenario. [file ncomms12462-s2.zip › Supplementary_data_S1/host_extinction_sequence_15.csv]

619_2_3	818_12_1	345_2_2	346_0_3	340_2_1	341_2_8	342_2_4	343_1_1	811_2_1	812_2_1	813_0_2	348_2_6	349_2_2	816_2_1	817_2_1	595_1_1	719_1_2	718_2_3	717_2_2	716_2_2	715_2_1	713_2_2	662_2_1	915_5_1	505_2_4	917_2_1	1069_2_1	1061_1_1	1060_1_1	1065_2_1	1067_2_1	1066_2_1	913_2_1	298_2_1	299_2_3	296_1_3	297_0_2	294_2_8	912_2_1	292_1_1	293_2_1	290_2_1	291_0_1	591_2_1	593_2_3	592_2_3	199_5_2	198_2_2	597_2_2	596_0_2
619_2_4	818_12_2	345_2_1	346_0_3	340_2_1	341_2_10	342_2_6	343_1_1	811_2_1	812_2_1	813_0_7	348_2_6	349_2_4	816_2_2	817_2_1	595_1_1	719_1_2	718_2_2	717_2_2	716_2_2	715_2_1	713_2_4	662_2_1	917_2_2	1069_2_2	1061_1_2	1060_1_2	1065_2_1	1067_2_2	1066_2_2	299_2_3	296_1_4	297_0_2	294_2_8	295_2_2	293_2_1	290_2_1	291_0_1	591_2_1	593_2_3	592_2_2	199_5_1	198_2_2	597_2_2	596_0_2	194_2_4	197_2_7	196_1_1	191_0_1	190_2_12
619_2_3	818_12_3	345_2_1	340_2_1	341_2_7	342_2_2	343_1_1	811_2_1	812_2_1	813_0_8	348_2_6	349_2_8	816_2_1	817_2_1	719_1_4	718_2_2	717_2_2	716_2_4	715_2_1	713_2_4	662_2_1	420_0_1	1069_2_2	1061_1_4	911_2_1	1065_2_1	1067_2_1	1066_2_2	299_2_3	296_1_8	297_0_1	294_2_5	295_2_2	293_2_1	290_2_1	593_2_3	592_2_4	595_1_1	198_2_2	597_2_3	194_2_6	197_2_6	196_1_1	190_2_15	193_2_1	192_2_1	270_2_3	272_2_1	273_1_1	274_2_2
619_2_3	818_12_3	345_2_1	341_2_7	342_2_2	343_1_1	812_2_1	813_0_4	348_2_6	349_2_10	816_2_1	817_2_1	719_1_5	718_2_1	717_2_2	716_2_5	715_2_1	713_2_6	662_2_1	1069_2_2	1061_1_5	911_2_1	1065_2_2	1067_2_1	299_2_3	296_1_8	297_0_1	294_2_3	295_2_1	293_2_1	290_2_1	593_2_2	592_2_2	595_1_1	198_2_1	597_2_1	194_2_9	197_2_9	196_1_1	190_2_17	192_2_1	270_2_3	272_2_1	273_1_1	274_2_1	277_2_6	279_2_11	524_2_2	527_1_1	1014_2_1
344_2_6	819_2_3	341_2_5	342_2_4	349_2_6	719_1_10	717_2_1	716_2_6	713_2_12	710_2_4	1061_1_6	1065_2_4	296_1_8	294_2_3	295_2_1	593_2_4	592_2_3	198_2_1	597_2_1	195_2_18	194_2_7	197_2_8	190_2_21	192_2_1	270_2_1	277_2_7	279_2_12	524_2_3	445_2_6	102_2_3	100_2_3	101_2_1	104_2_7	903_2_2	900_2_4	904_2_11	33_2_15	32_2_1	31_2_1	909_5_2	37_2_12	36_2_25	35_2_3	34_2_1	642_2_1	646_2_40	437_2_9	434_2_2	334_2_1	331_2_1
214_2_5	215_2_14	212_25_10	213_2_5	735_1_1	667_5_2	761_2_8	663_2_4	768_2_1	133_2_1	128_2_1	130_2_9	137_2_1	136_2_4	135_1_34	909_5_5	32_2_1	225_5_1	492_2_10	24_2_29	693_2_5	690_2_12	27_2_15	20_2_1	22_12_2	23_2_1	453_2_14	223_2_2	198_2_1	28_2_1	29_2_1	161_2_17	542_2_32	762_2_7	341_2_8	342_2_2	400_2_7	326_2_1	931_2_1	282_2_2	349_2_6	409_2_14	286_2_12	997_2_9	996_2_9	679_2_11	719_1_9	992_2_1	717_2_1	716_2_11
214_2_4	215_2_11	212_25_10	213_2_7	762_2_7	761_2_11	663_2_7	133_2_1	128_2_1	130_2_13	136_2_3	135_1_21	909_5_6	225_5_1	492_2_13	24_2_34	693_2_3	690_2_11	27_2_24	20_2_1	23_2_1	223_2_2	28_2_1	29_2_1	94_2_8	542_2_32	819_2_1	341_2_6	342_2_1	400_2_7	7_2_1	326_2_1	931_2_1	282_2_1	349_2_5	409_2_18	286_2_14	997_2_5	996_2_10	679_2_15	719_1_9	717_2_1	716_2_11	6_2_1	677_23_3	713_2_14	455_2_11	263_1_3	121_2_25	125_2_6
214_2_5	215_2_14	212_25_14	213_2_2	762_2_3	761_2_12	663_2_9	133_2_1	128_2_1	130_2_11	136_2_4	135_1_14	909_5_1	225_5_1	492_2_15	24_2_32	693_2_1	690_2_18	27_2_34	20_2_1	23_2_1	223_2_2	28_2_1	29_2_1	94_2_9	542_2_35	341_2_5	342_2_2	400_2_15	326_2_1	220_2_12	284_2_7	409_2_17	286_2_9	997_2_4	996_2_12	679_2_16	719_1_11	717_2_1	716_2_17	6_2_1	713_2_18	455_2_15	263_1_2	121_2_34	12_1_1	125_2_3	126_2_8	114_2_21	14_2_15
214_2_9	215_2_14	212_25_18	761_2_11	663_2_9	133_2_1	128_2_1	130_2_9	136_2_3	135_1_22	225_5_1	492_2_15	24_2_34	1_23_1	690_2_18	27_2_54	20_2_1	23_2_1	223_2_1	28_2_1	29_2_1	94_2_6	542_2_29	341_2_4	342_2_2	400_2_23	326_2_1	220_2_8	284_2_9	409_2_17	286_2_15	997_2_3	996_2_15	679_2_21	719_1_9	717_2_1	716_2_13	6_2_1	713_2_20	455_2_19	263_1_4	121_2_38	12_1_1	125_2_3	126_2_8	114_2_14	14_2_19	55_1_1	57_2_1	56_2_7
214_2_7	215_2_19	212_25_13	761_2_8	663_2_8	133_2_1	130_2_9	136_2_2	135_1_27	225_5_1	492_2_15	24_2_38	1_23_1	690_2_18	27_2_53	20_2_1	23_2_1	223_2_1	28_2_1	29_2_1	94_2_4	542_2_31	341_2_3	342_2_2	400_2_29	326_2_1	220_2_9	284_2_6	409_2_14	286_2_12	997_2_5	996_2_14	679_2_24	719_1_13	717_2_1	716_2_17	6_2_1	713_2_24	455_2_24	263_1_5	121_2_39	12_1_1	125_2_4	126_2_7	128_2_1	14_2_16	56_2_3	50_2_1	53_2_6	536_1_4
214_2_5	215_2_19	212_25_17	761_2_4	663_2_9	133_2_1	130_2_13	136_2_2	135_1_20	225_5_1	492_2_14	24_2_36	1_23_1	690_2_21	27_2_57	20_2_1	23_2_1	28_2_1	29_2_1	94_2_1	542_2_34	341_2_3	400_2_26	220_2_6	284_2_5	409_2_10	286_2_11	997_2_4	996_2_9	679_2_19	719_1_11	717_2_1	716_2_24	6_2_1	713_2_18	263_1_3	121_2_47	12_1_1	125_2_2	126_2_4	128_2_1	14_2_14	56_2_3	53_2_7	16_2_169	531_2_38	530_2_14	296_1_8	361_12_16	821_2_4
214_2_7	215_2_11	212_25_20	761_2_4	663_2_9	133_2_1	130_2_16	136_2_1	135_1_24	225_5_1	492_2_9	24_2_38	1_23_1	690_2_20	27_2_63	20_2_1	23_2_1	28_2_1	29_2_1	94_2_1	542_2_31	341_2_4	400_2_36	220_2_6	284_2_4	409_2_11	286_2_10	997_2_9	996_2_13	679_2_14	719_1_4	717_2_1	716_2_30	6_2_1	713_2_16	263_1_3	121_2_43	12_1_1	125_2_1	126_2_2	128_2_1	14_2_15	56_2_1	53_2_9	531_2_40	530_2_14	296_1_7	361_12_15	821_2_4	820_2_21
214_2_6	215_2_11	212_25_21	761_2_6	663_2_7	133_2_1	130_2_14	136_2_1	135_1_23	225_5_1	492_2_7	24_2_43	1_23_1	690_2_13	27_2_57	20_2_1	23_2_1	28_2_1	29_2_1	94_2_1	542_2_27	341_2_6	400_2_45	220_2_4	349_2_7	409_2_15	286_2_9	997_2_12	996_2_12	679_2_17	719_1_8	717_2_1	716_2_24	6_2_1	713_2_13	121_2_47	12_1_1	266_2_1	126_2_4	128_2_1	14_2_14	53_2_7	531_2_39	530_2_15	296_1_13	361_12_19	821_2_3	820_2_14	927_2_4	192_2_1
214_2_6	215_2_11	212_25_24	761_2_6	663_2_8	133_2_1	130_2_18	136_2_1	135_1_18	225_5_1	492_2_6	24_2_40	1_23_1	690_2_8	27_2_62	20_2_1	23_2_1	28_2_1	29_2_1	94_2_1	542_2_24	341_2_6	400_2_44	220_2_3	349_2_5	409_2_17	286_2_9	997_2_9	996_2_18	679_2_13	719_1_5	717_2_1	716_2_26	6_2_1	713_2_12	121_2_48	12_1_1	266_2_1	126_2_3	128_2_1	53_2_4	531_2_48	530_2_19	296_1_14	361_12_27	821_2_3	820_2_17	927_2_3	192_2_1	593_2_10
214_2_5	215_2_6	212_25_27	761_2_8	663_2_9	133_2_1	130_2_19	136_2_1	135_1_11	225_5_1	492_2_5	24_2_44	1_23_1	690_2_7	27_2_68	20_2_1	23_2_1	28_2_1	29_2_1	94_2_1	542_2_19	341_2_6	400_2_49	220_2_1	349_2_3	409_2_27	286_2_5	997_2_16	996_2_21	679_2_20	719_1_4	717_2_1	716_2_24	6_2_1	713_2_8	121_2_43	12_1_1	266_2_1	126_2_4	128_2_1	53_2_2	531_2_51	530_2_16	296_1_13	361_12_38	821_2_2	820_2_17	927_2_3	192_2_1	593_2_3
214_2_5	215_2_3	212_25_26	761_2_12	663_2_10	133_2_1	130_2_23	136_2_1	135_1_5	225_5_1	492_2_4	24_2_40	1_23_1	690_2_3	27_2_63	20_2_1	23_2_1	28_2_1	29_2_1	94_2_1	542_2_23	341_2_9	400_2_44	96_2_39	409_2_28	286_2_2	997_2_21	996_2_19	679_2_24	719_1_5	717_2_1	716_2_22	6_2_1	713_2_7	121_2_42	12_1_1	266_2_1	126_2_1	128_2_1	53_2_1	531_2_51	530_2_20	296_1_5	361_12_41	821_2_3	820_2_16	927_2_4	192_2_1	593_2_2	198_2_1
214_2_8	212_25_22	761_2_10	663_2_9	133_2_1	130_2_23	136_2_1	135_1_1	225_5_1	492_2_2	24_2_34	1_23_1	690_2_1	27_2_68	20_2_1	23_2_1	28_2_1	29_2_1	94_2_1	542_2_22	341_2_10	400_2_41	282_2_1	409_2_36	286_2_2	997_2_19	996_2_17	679_2_23	719_1_5	717_2_1	716_2_27	6_2_1	713_2_12	121_2_39	266_2_1	128_2_1	69_2_3	53_2_1	531_2_50	530_2_19	296_1_3	361_12_44	821_2_1	820_2_21	927_2_4	192_2_1	198_2_1	195_2_34	194_2_7	197_2_27
214_2_11	212_25_33	761_2_15	663_2_9	133_2_1	130_2_33	136_2_1	135_1_1	225_5_1	492_2_1	24_2_22	1_23_1	26_2_1	27_2_65	20_2_1	23_2_1	28_2_1	29_2_1	94_2_1	542_2_22	341_2_7	400_2_38	282_2_1	409_2_38	286_2_5	997_2_19	996_2_22	679_2_17	719_1_6	717_2_1	716_2_22	6_2_1	713_2_8	121_2_42	266_2_1	128_2_1	69_2_6	53_2_1	531_2_46	530_2_8	426_12_10	821_2_1	820_2_24	927_2_7	192_2_1	198_2_1	195_2_46	194_2_9	197_2_33	310_2_100
214_2_9	212_25_47	761_2_14	663_2_5	133_2_1	130_2_32	136_2_1	135_1_1	24_2_18	26_2_1	27_2_52	20_2_1	23_2_1	28_2_1	29_2_1	94_2_1	542_2_22	341_2_8	400_2_43	282_2_1	409_2_29	286_2_5	997_2_16	996_2_24	679_2_13	719_1_6	717_2_1	716_2_14	6_2_1	713_2_9	121_2_50	266_2_1	128_2_1	69_2_10	53_2_1	531_2_41	530_2_9	426_12_11	820_2_14	927_2_9	198_2_1	195_2_47	194_2_8	197_2_33	310_2_107	190_2_22	391_2_31	270_2_1	252_2_14	117_2_25
214_2_12	212_25_45	761_2_12	663_2_2	133_2_1	130_2_36	136_2_1	135_1_1	24_2_14	26_2_1	27_2_61	20_2_1	23_2_1	28_2_1	29_2_1	94_2_1	542_2_21	341_2_7	545_1_3	409_2_31	408_2_7	997_2_12	996_2_25	679_2_15	719_1_3	717_2_1	716_2_10	713_2_9	121_2_47	266_2_1	128_2_1	69_2_12	531_2_37	530_2_12	426_12_15	820_2_16	927_2_12	198_2_1	195_2_50	194_2_6	197_2_22	310_2_106	190_2_21	391_2_27	270_2_1	252_2_7	117_2_28	110_2_1	113_1_1	394_1_46
214_2_13	212_25_47	761_2_12	133_2_1	130_2_38	136_2_1	24_2_10	26_2_1	27_2_66	20_2_1	23_2_1	28_2_1	29_2_1	94_2_1	542_2_26	341_2_1	400_2_33	409_2_28	408_2_5	997_2_4	996_2_32	679_2_16	719_1_1	717_2_1	716_2_5	713_2_4	121_2_48	266_2_1	128_2_1	69_2_16	531_2_39	530_2_8	426_12_13	820_2_17	927_2_11	195_2_58	194_2_7	197_2_18	310_2_96	190_2_19	391_2_26	270_2_1	252_2_4	117_2_25	110_2_1	394_1_47	80_2_34	81_2_50	118_2_21	251_2_1
214_2_5	212_25_46	761_2_13	133_2_1	130_2_40	136_2_1	24_2_11	26_2_1	27_2_51	20_2_1	23_2_1	28_2_1	29_2_1	94_2_1	542_2_26	341_2_1	400_2_45	409_2_22	286_2_2	997_2_2	996_2_33	679_2_20	719_1_1	717_2_1	716_2_3	713_2_4	121_2_45	266_2_1	128_2_1	69_2_22	531_2_38	530_2_8	426_12_14	820_2_17	927_2_6	195_2_61	194_2_9	197_2_17	310_2_87	190_2_20	391_2_28	270_2_1	252_2_1	117_2_21	110_2_1	394_1_52	80_2_34	81_2_43	118_2_20	251_2_1
214_2_8	212_25_44	761_2_10	133_2_1	130_2_40	136_2_1	24_2_17	26_2_1	27_2_63	20_2_1	23_2_1	29_2_1	94_2_1	542_2_26	341_2_1	400_2_44	409_2_23	286_2_4	996_2_37	679_2_27	717_2_1	716_2_2	713_2_4	121_2_40	266_2_1	128_2_1	69_2_29	531_2_45	530_2_11	426_12_11	820_2_19	927_2_4	195_2_54	194_2_11	197_2_15	310_2_74	190_2_13	864_2_14	270_2_1	114_2_51	117_2_23	110_2_1	394_1_44	80_2_49	81_2_42	118_2_21	524_2_34	361_12_61	309_2_10	445_2_3
214_2_7	212_25_25	761_2_12	133_2_1	130_2_48	136_2_1	24_2_9	26_2_1	27_2_74	20_2_1	23_2_1	29_2_1	94_2_1	542_2_31	400_2_41	409_2_19	286_2_4	996_2_36	679_2_26	717_2_1	716_2_2	713_2_3	121_2_46	266_2_1	128_2_1	69_2_30	531_2_51	530_2_7	426_12_6	820_2_26	927_2_7	195_2_49	194_2_12	197_2_16	310_2_72	190_2_16	864_2_23	270_2_1	114_2_47	117_2_17	110_2_1	394_1_41	80_2_65	81_2_41	118_2_28	524_2_32	361_12_73	309_2_11	445_2_1	385_2_44
214_2_5	212_25_18	761_2_14	133_2_1	130_2_45	136_2_1	24_2_8	26_2_1	27_2_62	23_2_1	29_2_1	94_2_1	542_2_29	400_2_48	409_2_13	996_2_32	679_2_29	717_2_1	716_2_1	713_2_3	121_2_42	266_2_1	128_2_1	69_2_44	531_2_56	530_2_4	361_12_78	820_2_21	927_2_4	195_2_61	194_2_8	197_2_23	310_2_79	190_2_17	864_2_29	270_2_1	114_2_59	117_2_10	110_2_1	394_1_46	80_2_51	81_2_30	118_2_25	524_2_32	426_12_5	309_2_10	445_2_1	385_2_33	389_2_64	101_2_1
214_2_4	212_25_14	761_2_12	133_2_1	130_2_39	136_2_1	24_2_12	26_2_1	27_2_72	23_2_1	29_2_1	94_2_1	542_2_34	400_2_51	409_2_12	996_2_30	679_2_22	717_2_1	716_2_1	713_2_2	121_2_36	266_2_1	128_2_1	69_2_60	531_2_61	530_2_3	361_12_72	820_2_16	927_2_8	195_2_63	194_2_12	197_2_19	310_2_74	190_2_18	864_2_32	270_2_1	114_2_64	117_2_8	110_2_1	394_1_32	80_2_54	81_2_35	118_2_23	524_2_35	426_12_3	309_2_10	385_2_36	389_2_71	101_2_1	249_2_2
214_2_1	212_25_13	761_2_8	133_2_1	130_2_36	136_2_1	24_2_7	26_2_1	27_2_87	23_2_1	29_2_1	161_2_47	542_2_31	400_2_50	409_2_13	996_2_34	679_2_22	717_2_1	713_2_1	121_2_37	266_2_1	128_2_1	69_2_50	531_2_59	361_12_97	820_2_16	927_2_8	195_2_67	194_2_17	197_2_18	310_2_76	190_2_23	864_2_26	270_2_1	114_2_72	117_2_12	110_2_1	394_1_30	80_2_61	81_2_37	118_2_26	524_2_30	426_12_3	309_2_12	385_2_46	389_2_58	101_2_1	900_2_21	844_2_4	904_2_11
212_25_10	761_2_5	133_2_1	130_2_41	136_2_1	24_2_14	26_2_1	27_2_71	23_2_1	29_2_1	542_2_30	400_2_60	409_2_15	996_2_27	679_2_17	717_2_1	121_2_35	266_2_1	128_2_1	69_2_59	531_2_53	437_2_36	820_2_12	927_2_8	195_2_71	194_2_25	197_2_19	310_2_80	190_2_28	864_2_27	270_2_1	114_2_78	117_2_12	110_2_1	394_1_22	80_2_60	81_2_33	118_2_23	524_2_17	426_12_4	309_2_13	385_2_36	389_2_60	101_2_1	900_2_19	844_2_4	904_2_15	33_2_32	32_2_1	31_2_1
212_25_14	133_2_1	130_2_31	136_2_1	24_2_18	26_2_1	27_2_70	23_2_1	29_2_1	542_2_30	400_2_66	409_2_12	996_2_30	679_2_27	717_2_1	121_2_33	266_2_1	128_2_1	69_2_60	531_2_61	437_2_31	820_2_9	927_2_10	195_2_66	194_2_45	197_2_13	310_2_63	190_2_27	864_2_23	270_2_1	114_2_77	117_2_13	110_2_1	394_1_17	80_2_68	81_2_37	118_2_12	524_2_11	426_12_3	309_2_11	385_2_51	389_2_58	101_2_1	900_2_22	904_2_20	33_2_31	32_2_1	31_2_1	37_2_25	36_2_110
212_25_10	133_2_1	130_2_35	136_2_1	24_2_20	26_2_1	27_2_74	23_2_1	29_2_1	542_2_29	400_2_63	409_2_14	996_2_27	679_2_27	717_2_1	121_2_29	266_2_1	128_2_1	69_2_44	531_2_65	437_2_32	820_2_9	927_2_10	195_2_63	194_2_53	197_2_9	310_2_79	190_2_22	864_2_20	270_2_1	114_2_62	117_2_21	110_2_1	394_1_10	80_2_74	81_2_41	118_2_14	524_2_14	426_12_3	309_2_18	385_2_63	389_2_55	101_2_1	900_2_13	904_2_20	33_2_35	32_2_1	31_2_1	37_2_35	36_2_86
212_25_15	133_2_1	130_2_39	136_2_1	24_2_23	26_2_1	27_2_75	23_2_1	29_2_1	542_2_33	400_2_49	409_2_13	996_2_21	679_2_27	717_2_1	121_2_28	266_2_1	128_2_1	69_2_44	531_2_50	437_2_28	820_2_5	927_2_6	195_2_66	194_2_60	197_2_2	310_2_90	190_2_26	864_2_18	270_2_1	114_2_54	117_2_13	110_2_1	394_1_8	80_2_65	81_2_45	118_2_11	524_2_9	426_12_4	309_2_14	385_2_56	389_2_61	101_2_1	900_2_6	904_2_29	33_2_31	32_2_1	31_2_1	37_2_39	36_2_85
212_25_19	133_2_1	130_2_34	136_2_1	24_2_26	26_2_1	27_2_75	23_2_1	29_2_1	542_2_49	400_2_49	409_2_16	996_2_30	679_2_25	717_2_1	121_2_23	266_2_1	128_2_1	69_2_45	531_2_46	437_2_37	820_2_4	927_2_9	195_2_66	194_2_71	197_2_1	310_2_74	190_2_21	864_2_24	270_2_1	114_2_45	117_2_10	110_2_1	394_1_4	80_2_68	81_2_37	118_2_19	524_2_9	426_12_7	309_2_12	385_2_52	389_2_83	101_2_1	900_2_8	904_2_35	33_2_27	32_2_1	31_2_1	37_2_45	36_2_88
212_25_22	133_2_1	130_2_43	136_2_1	24_2_41	26_2_1	27_2_80	23_2_1	29_2_1	542_2_57	400_2_51	409_2_21	996_2_25	679_2_29	717_2_1	121_2_23	266_2_1	128_2_1	69_2_51	531_2_50	437_2_32	820_2_5	927_2_8	195_2_55	194_2_66	310_2_82	190_2_17	864_2_18	270_2_1	114_2_35	117_2_11	110_2_1	394_1_3	80_2_63	81_2_34	118_2_29	524_2_4	426_12_9	309_2_7	385_2_48	389_2_88	101_2_1	900_2_8	904_2_34	33_2_32	32_2_1	31_2_1	37_2_50	36_2_67	391_2_12
212_25_14	133_2_1	130_2_56	136_2_1	24_2_39	26_2_1	27_2_72	23_2_1	29_2_1	542_2_61	400_2_47	409_2_18	996_2_21	679_2_29	717_2_1	121_2_18	266_2_1	128_2_1	531_2_51	437_2_34	820_2_3	927_2_9	195_2_51	194_2_71	310_2_75	190_2_13	864_2_18	270_2_1	114_2_37	117_2_11	110_2_1	69_2_54	80_2_49	81_2_24	118_2_24	524_2_2	426_12_8	309_2_4	385_2_35	389_2_91	101_2_1	900_2_11	904_2_41	33_2_30	32_2_1	31_2_1	37_2_45	36_2_76	391_2_7	646_2_117
212_25_15	133_2_1	130_2_51	136_2_1	24_2_40	26_2_1	27_2_62	23_2_1	29_2_1	542_2_76	400_2_38	409_2_15	996_2_30	679_2_21	717_2_1	121_2_13	266_2_1	128_2_1	531_2_53	437_2_32	820_2_2	927_2_8	195_2_52	194_2_69	310_2_61	190_2_18	864_2_22	114_2_44	117_2_15	110_2_1	69_2_72	80_2_46	81_2_23	118_2_25	426_12_9	309_2_6	385_2_21	389_2_105	101_2_1	900_2_13	904_2_38	33_2_35	32_2_1	31_2_1	37_2_45	36_2_88	391_2_6	646_2_129	1006_2_1	625_2_1
212_25_10	133_2_1	130_2_53	136_2_1	24_2_42	26_2_1	27_2_56	23_2_1	29_2_1	542_2_77	400_2_40	409_2_14	996_2_30	679_2_23	717_2_1	121_2_19	266_2_1	128_2_1	531_2_51	361_12_92	820_2_5	927_2_7	195_2_47	194_2_90	310_2_54	190_2_17	864_2_23	114_2_43	117_2_21	110_2_1	69_2_63	80_2_34	81_2_37	118_2_30	426_12_9	309_2_7	385_2_19	389_2_104	101_2_1	900_2_7	904_2_32	33_2_62	32_2_1	31_2_1	37_2_49	36_2_82	391_2_7	646_2_112	437_2_25	625_2_1
212_25_6	133_2_1	130_2_50	136_2_1	24_2_36	26_2_1	27_2_44	23_2_1	29_2_1	542_2_74	400_2_43	409_2_11	996_2_28	679_2_14	717_2_1	121_2_20	266_2_1	128_2_1	531_2_45	361_12_88	820_2_4	927_2_2	195_2_57	194_2_99	310_2_53	190_2_21	864_2_25	114_2_45	117_2_23	110_2_1	69_2_61	80_2_29	81_2_40	118_2_28	426_12_5	309_2_9	385_2_16	389_2_104	101_2_1	900_2_9	904_2_29	33_2_70	32_2_1	31_2_1	37_2_41	36_2_68	391_2_5	646_2_135	437_2_17	625_2_1
212_25_3	133_2_1	130_2_38	136_2_1	24_2_34	26_2_1	27_2_44	23_2_1	29_2_1	542_2_87	400_2_37	409_2_11	996_2_27	679_2_9	717_2_1	121_2_16	266_2_1	128_2_1	16_2_237	531_2_34	361_12_75	820_2_4	195_2_63	194_2_82	310_2_46	190_2_27	192_2_1	114_2_64	117_2_26	110_2_1	69_2_68	80_2_34	81_2_55	118_2_29	426_12_4	309_2_17	385_2_11	389_2_113	101_2_1	900_2_6	904_2_22	33_2_82	32_2_1	31_2_1	37_2_30	36_2_70	646_2_138	437_2_14	625_2_1	334_2_1
212_25_2	133_2_1	130_2_24	136_2_1	24_2_45	26_2_1	27_2_50	23_2_1	29_2_1	542_2_85	400_2_42	409_2_11	996_2_29	679_2_6	717_2_1	121_2_24	266_2_1	128_2_1	531_2_37	361_12_71	820_2_3	195_2_59	194_2_89	310_2_43	190_2_23	192_2_1	114_2_69	117_2_31	110_2_1	69_2_79	80_2_30	81_2_61	118_2_23	426_12_2	309_2_22	385_2_11	389_2_137	101_2_1	900_2_6	904_2_13	33_2_95	32_2_1	31_2_1	37_2_18	36_2_63	646_2_131	437_2_8	625_2_1	334_2_1	455_2_69
133_2_1	130_2_24	136_2_1	24_2_48	26_2_1	27_2_53	23_2_1	29_2_1	542_2_76	400_2_63	409_2_8	996_2_28	679_2_3	717_2_1	121_2_28	266_2_1	128_2_1	531_2_42	820_2_1	195_2_68	194_2_79	310_2_43	190_2_27	192_2_1	114_2_67	117_2_32	110_2_1	69_2_74	80_2_36	81_2_57	118_2_20	361_12_60	309_2_26	385_2_7	389_2_131	101_2_1	900_2_11	904_2_17	33_2_79	32_2_1	31_2_1	37_2_4	36_2_63	646_2_138	437_2_1	625_2_1	334_2_1	455_2_68	333_2_7	60_2_1
151_2_1	744_2_14	635_2_32	156_2_1	195_2_75	194_2_53	310_2_48	190_2_25	333_2_6	36_2_62	133_2_1	114_2_82	117_2_30	130_2_19	325_2_1	136_2_1	176_13_2	69_2_63	80_2_33	81_2_53	253_13_1	118_2_31	625_2_1	170_2_13	24_2_54	1_23_1	26_2_1	27_2_46	972_2_24	29_2_1	23_2_1	79_2_21	43_2_1	41_2_129	542_2_84	183_2_18	180_2_28	327_2_60	400_2_65	128_2_1	409_2_13	361_12_44	309_2_29	996_2_25	205_2_87	679_2_2	717_2_1	6_2_1	192_2_1	13_12_35
151_2_1	744_2_13	625_2_1	156_2_1	195_2_54	194_2_59	310_2_48	190_2_24	333_2_7	36_2_51	133_2_1	114_2_85	117_2_27	130_2_10	136_2_1	176_13_1	69_2_55	80_2_25	81_2_58	253_13_1	118_2_27	170_2_10	24_2_74	1_23_1	26_2_1	27_2_48	972_2_21	23_2_1	79_2_13	43_2_1	41_2_127	542_2_81	183_2_24	180_2_19	327_2_67	400_2_78	128_2_1	409_2_11	361_12_40	309_2_23	996_2_23	205_2_92	635_2_40	717_2_1	6_2_1	192_2_1	13_12_44	455_2_85	77_2_39	121_2_34
151_2_1	744_2_14	625_2_1	156_2_1	195_2_54	194_2_60	310_2_47	190_2_25	333_2_4	36_2_45	133_2_1	114_2_73	117_2_19	130_2_9	136_2_1	176_13_1	69_2_44	80_2_25	81_2_55	253_13_1	118_2_29	170_2_2	24_2_78	1_23_1	26_2_1	27_2_41	972_2_16	23_2_1	79_2_16	43_2_1	41_2_132	542_2_66	183_2_14	180_2_20	327_2_62	400_2_95	128_2_1	409_2_10	361_12_46	309_2_15	996_2_23	205_2_92	635_2_35	717_2_1	6_2_1	192_2_1	13_12_38	455_2_98	77_2_34	121_2_40
151_2_1	744_2_15	625_2_1	156_2_1	195_2_73	194_2_49	310_2_29	190_2_25	333_2_4	36_2_44	133_2_1	114_2_78	117_2_16	130_2_8	136_2_1	176_13_1	69_2_31	80_2_23	81_2_64	253_13_1	118_2_25	170_2_1	24_2_67	1_23_1	26_2_1	27_2_42	972_2_14	23_2_1	79_2_15	43_2_1	41_2_133	542_2_67	183_2_8	180_2_20	327_2_66	400_2_90	128_2_1	409_2_10	361_12_39	309_2_11	996_2_29	205_2_104	635_2_30	717_2_1	6_2_1	192_2_1	13_12_42	455_2_94	77_2_40	121_2_30
151_2_1	744_2_22	625_2_1	156_2_1	195_2_60	194_2_54	310_2_20	190_2_23	333_2_5	36_2_41	133_2_1	114_2_80	117_2_23	130_2_7	136_2_1	176_13_1	69_2_29	80_2_21	81_2_63	253_13_1	118_2_32	24_2_61	1_23_1	26_2_1	27_2_42	972_2_12	23_2_1	79_2_16	43_2_1	41_2_130	542_2_61	183_2_7	180_2_24	327_2_63	400_2_92	128_2_1	409_2_8	361_12_44	309_2_7	996_2_30	205_2_108	635_2_29	717_2_1	6_2_1	192_2_1	13_12_63	455_2_89	77_2_37	121_2_26	75_2_119
151_2_1	744_2_26	625_2_1	156_2_1	195_2_66	194_2_59	310_2_22	190_2_21	333_2_9	36_2_49	133_2_1	114_2_60	117_2_27	130_2_10	136_2_1	176_13_1	69_2_30	80_2_19	81_2_63	253_13_1	118_2_28	24_2_66	1_23_1	26_2_1	27_2_42	972_2_6	23_2_1	79_2_17	43_2_1	41_2_130	542_2_46	183_2_5	180_2_21	327_2_56	400_2_96	128_2_1	409_2_5	361_12_51	309_2_4	996_2_31	205_2_109	635_2_24	717_2_1	6_2_1	192_2_1	13_12_63	455_2_88	77_2_31	121_2_23	75_2_116
151_2_1	744_2_27	625_2_1	156_2_1	195_2_76	194_2_55	310_2_18	190_2_26	333_2_11	36_2_53	133_2_1	114_2_67	117_2_24	130_2_11	136_2_1	176_13_1	69_2_28	80_2_17	81_2_60	253_13_1	118_2_14	24_2_55	1_23_1	26_2_1	27_2_46	972_2_4	23_2_1	79_2_15	43_2_1	41_2_154	542_2_55	183_2_3	180_2_25	327_2_47	400_2_91	128_2_1	409_2_2	361_12_57	309_2_1	996_2_37	205_2_120	635_2_24	717_2_1	6_2_1	192_2_1	13_12_55	455_2_81	77_2_29	121_2_24	75_2_119
151_2_1	744_2_30	625_2_1	156_2_1	195_2_70	194_2_61	310_2_19	190_2_22	333_2_12	36_2_61	133_2_1	114_2_83	117_2_20	130_2_15	136_2_1	176_13_1	69_2_30	80_2_12	81_2_61	253_13_1	118_2_10	24_2_43	1_23_1	26_2_1	27_2_44	23_2_1	79_2_13	43_2_1	41_2_159	542_2_54	183_2_1	180_2_26	327_2_42	400_2_75	128_2_1	361_12_74	996_2_33	205_2_122	635_2_19	717_2_1	6_2_1	13_12_65	455_2_72	77_2_26	121_2_18	75_2_121	385_2_11	91_2_1	389_2_178	101_2_1
151_2_1	744_2_32	625_2_1	156_2_1	195_2_60	194_2_69	310_2_13	190_2_19	333_2_11	36_2_75	133_2_1	114_2_74	117_2_11	130_2_27	136_2_1	176_13_1	69_2_38	80_2_10	81_2_59	253_13_1	118_2_5	24_2_38	1_23_1	26_2_1	27_2_43	23_2_1	79_2_18	43_2_1	41_2_153	542_2_47	180_2_20	327_2_42	400_2_71	361_12_81	996_2_46	205_2_116	635_2_20	717_2_1	6_2_1	13_12_51	455_2_85	77_2_18	121_2_10	75_2_122	385_2_9	128_2_1	389_2_187	101_2_1	95_2_99	161_2_90
151_2_1	744_2_24	625_2_1	156_2_1	195_2_70	194_2_55	310_2_14	190_2_22	333_2_7	36_2_67	133_2_1	114_2_92	117_2_2	130_2_38	136_2_1	176_13_1	69_2_29	80_2_6	81_2_55	253_13_1	24_2_31	1_23_1	26_2_1	27_2_41	23_2_1	79_2_24	43_2_1	41_2_167	542_2_37	180_2_21	327_2_37	400_2_59	361_12_82	996_2_56	205_2_122	635_2_18	717_2_1	6_2_1	13_12_45	455_2_75	77_2_20	121_2_4	75_2_116	385_2_12	128_2_1	389_2_179	101_2_1	95_2_107	161_2_85	97_2_38
151_2_1	744_2_25	625_2_1	156_2_1	195_2_64	194_2_53	310_2_14	190_2_28	333_2_4	36_2_73	133_2_1	114_2_102	117_2_2	130_2_34	136_2_1	176_13_1	69_2_34	80_2_6	81_2_51	253_13_1	24_2_25	1_23_1	26_2_1	27_2_50	23_2_1	79_2_22	43_2_1	41_2_169	542_2_36	180_2_31	327_2_43	400_2_56	361_12_82	996_2_51	205_2_130	635_2_14	717_2_1	6_2_1	13_12_47	455_2_80	77_2_16	121_2_2	75_2_107	385_2_11	128_2_1	389_2_168	101_2_1	95_2_104	161_2_70	97_2_42
151_2_1	744_2_21	625_2_1	156_2_1	195_2_64	194_2_53	310_2_10	190_2_30	333_2_1	36_2_87	133_2_1	114_2_97	117_2_1	130_2_33	136_2_1	176_13_1	69_2_40	80_2_4	81_2_54	253_13_1	24_2_36	1_23_1	26_2_1	27_2_56	23_2_1	79_2_28	43_2_1	41_2_161	542_2_24	180_2_23	327_2_42	400_2_53	361_12_83	996_2_53	205_2_131	635_2_10	717_2_1	6_2_1	13_12_39	455_2_93	77_2_19	75_2_96	385_2_6	128_2_1	389_2_187	101_2_1	95_2_108	161_2_53	97_2_34	78_2_78
151_2_1	744_2_14	625_2_1	156_2_1	195_2_75	194_2_42	310_2_7	190_2_30	36_2_99	133_2_1	114_2_124	117_2_1	130_2_27	136_2_1	176_13_1	69_2_36	80_2_5	81_2_64	253_13_1	24_2_34	1_23_1	26_2_1	27_2_40	23_2_1	79_2_34	43_2_1	41_2_161	542_2_21	180_2_26	327_2_34	400_2_66	361_12_72	996_2_63	205_2_135	635_2_3	717_2_1	6_2_1	13_12_42	455_2_86	77_2_22	75_2_91	385_2_6	128_2_1	389_2_192	101_2_1	95_2_108	161_2_57	97_2_32	78_2_62	1043_2_45
151_2_1	744_2_19	625_2_1	156_2_1	195_2_86	194_2_38	310_2_4	190_2_39	864_2_83	133_2_1	114_2_135	391_2_2	130_2_19	136_2_1	176_13_1	69_2_37	80_2_4	81_2_85	253_13_1	24_2_40	1_23_1	26_2_1	27_2_33	23_2_1	79_2_34	41_2_167	542_2_15	180_2_33	327_2_38	400_2_70	361_12_78	996_2_55	205_2_142	717_2_1	6_2_1	13_12_56	455_2_110	77_2_14	75_2_95	385_2_8	128_2_1	389_2_156	101_2_1	95_2_94	161_2_54	97_2_24	78_2_59	1043_2_48	60_2_1	900_2_32
151_2_1	744_2_16	625_2_1	156_2_1	195_2_70	194_2_31	310_2_3	190_2_28	864_2_84	133_2_1	114_2_130	391_2_2	130_2_11	136_2_1	176_13_1	69_2_36	80_2_6	81_2_88	253_13_1	24_2_50	1_23_1	26_2_1	27_2_26	23_2_1	79_2_43	41_2_175	542_2_18	180_2_28	327_2_45	400_2_75	361_12_76	996_2_62	205_2_130	717_2_1	6_2_1	13_12_45	455_2_124	77_2_15	75_2_94	385_2_7	128_2_1	389_2_165	101_2_1	95_2_97	161_2_45	97_2_23	78_2_75	1043_2_46	60_2_1	900_2_36
151_2_1	744_2_20	625_2_1	156_2_1	195_2_91	194_2_26	310_2_2	190_2_28	864_2_83	133_2_1	114_2_132	391_2_1	130_2_20	136_2_1	176_13_1	69_2_33	80_2_5	81_2_107	253_13_1	24_2_56	1_23_1	26_2_1	27_2_17	23_2_1	79_2_53	41_2_199	542_2_27	180_2_26	327_2_40	400_2_78	361_12_69	996_2_66	205_2_127	717_2_1	6_2_1	13_12_52	455_2_98	77_2_20	75_2_90	385_2_7	128_2_1	389_2_164	101_2_1	95_2_116	161_2_52	97_2_30	78_2_69	1043_2_43	60_2_1	900_2_31
151_2_1	744_2_30	625_2_1	195_2_82	194_2_23	190_2_25	864_2_102	133_2_1	114_2_140	130_2_21	136_2_1	176_13_1	69_2_23	80_2_9	81_2_117	253_13_1	24_2_45	1_23_1	26_2_1	27_2_12	23_2_1	79_2_54	41_2_232	542_2_29	180_2_28	327_2_48	400_2_85	361_12_73	996_2_46	205_2_141	717_2_1	6_2_1	13_12_73	455_2_85	77_2_17	75_2_76	385_2_4	128_2_1	389_2_141	101_2_1	95_2_106	161_2_61	97_2_33	78_2_62	1043_2_45	60_2_1	900_2_32	15_2_7	14_2_38	904_2_50
151_2_1	744_2_27	625_2_1	195_2_67	194_2_20	190_2_18	864_2_116	133_2_1	114_2_137	130_2_21	136_2_1	176_13_1	69_2_24	80_2_11	81_2_107	253_13_1	24_2_53	1_23_1	26_2_1	27_2_6	23_2_1	79_2_53	41_2_241	542_2_32	180_2_25	327_2_56	400_2_77	361_12_78	996_2_47	205_2_129	717_2_1	6_2_1	13_12_73	455_2_92	77_2_9	75_2_68	266_2_1	128_2_1	389_2_133	101_2_1	95_2_115	161_2_68	97_2_29	78_2_69	1043_2_48	60_2_1	900_2_30	15_2_4	14_2_37	904_2_55
151_2_1	744_2_23	625_2_1	195_2_75	194_2_16	190_2_17	864_2_105	133_2_1	114_2_126	130_2_20	136_2_1	176_13_1	69_2_26	80_2_10	81_2_112	253_13_1	24_2_55	1_23_1	26_2_1	27_2_3	23_2_1	79_2_55	41_2_260	542_2_30	180_2_32	327_2_46	400_2_106	361_12_89	996_2_44	205_2_121	717_2_1	6_2_1	13_12_73	455_2_89	77_2_10	75_2_67	266_2_1	128_2_1	389_2_143	101_2_1	95_2_128	161_2_61	97_2_36	78_2_60	1043_2_50	60_2_1	900_2_33	15_2_4	14_2_48	904_2_60
151_2_1	744_2_32	625_2_1	195_2_65	194_2_12	190_2_15	864_2_116	133_2_1	114_2_123	130_2_21	136_2_1	176_13_1	69_2_19	80_2_6	81_2_117	253_13_1	24_2_49	1_23_1	26_2_1	27_2_2	23_2_1	79_2_46	41_2_259	542_2_34	180_2_34	327_2_45	400_2_102	361_12_90	996_2_40	205_2_122	717_2_1	6_2_1	13_12_81	455_2_86	77_2_6	75_2_70	266_2_1	128_2_1	389_2_139	101_2_1	95_2_125	161_2_62	97_2_41	78_2_49	1043_2_44	60_2_1	900_2_36	15_2_3	14_2_41	904_2_62
151_2_1	744_2_38	625_2_1	195_2_50	194_2_16	190_2_11	864_2_122	133_2_1	114_2_111	130_2_17	136_2_1	176_13_1	69_2_16	80_2_10	81_2_113	253_13_1	24_2_59	1_23_1	26_2_1	27_2_3	23_2_1	79_2_44	41_2_255	542_2_24	180_2_30	327_2_54	400_2_98	361_12_85	996_2_42	205_2_114	717_2_1	6_2_1	13_12_67	455_2_82	77_2_4	75_2_68	266_2_1	128_2_1	389_2_143	101_2_1	95_2_119	161_2_68	97_2_42	78_2_46	1043_2_45	60_2_1	900_2_35	15_2_4	14_2_45	904_2_69
151_2_1	744_2_44	625_2_1	195_2_58	194_2_19	190_2_6	864_2_101	133_2_1	114_2_102	130_2_28	136_2_1	176_13_1	69_2_13	80_2_15	81_2_108	253_13_1	24_2_58	1_23_1	26_2_1	27_2_2	23_2_1	79_2_40	41_2_258	542_2_26	180_2_36	327_2_40	400_2_109	361_12_70	996_2_41	205_2_116	717_2_1	6_2_1	13_12_89	455_2_75	77_2_4	75_2_62	266_2_1	128_2_1	389_2_134	101_2_1	95_2_123	161_2_70	97_2_56	78_2_43	1043_2_36	60_2_1	900_2_30	15_2_1	14_2_50	904_2_73
151_2_1	744_2_52	625_2_1	195_2_67	194_2_15	190_2_3	864_2_100	133_2_1	114_2_103	130_2_39	136_2_1	176_13_1	69_2_15	80_2_17	81_2_104	253_13_1	24_2_54	1_23_1	26_2_1	27_2_2	23_2_1	79_2_32	41_2_264	542_2_23	180_2_42	327_2_34	400_2_112	361_12_55	996_2_39	205_2_115	717_2_1	6_2_1	13_12_98	455_2_74	77_2_3	75_2_60	266_2_1	128_2_1	389_2_131	101_2_1	95_2_115	161_2_82	97_2_42	78_2_34	1043_2_38	60_2_1	900_2_25	15_2_1	14_2_59	904_2_87
151_2_1	744_2_49	625_2_1	195_2_61	194_2_17	190_2_1	864_2_114	133_2_1	114_2_100	130_2_35	136_2_1	176_13_1	69_2_13	80_2_21	81_2_110	253_13_1	24_2_48	1_23_1	26_2_1	27_2_1	23_2_1	79_2_26	41_2_251	542_2_19	180_2_43	327_2_47	400_2_108	361_12_48	996_2_32	205_2_111	717_2_1	6_2_1	13_12_100	455_2_64	77_2_3	75_2_46	266_2_1	128_2_1	389_2_122	101_2_1	95_2_97	161_2_87	97_2_38	78_2_48	1043_2_52	60_2_1	900_2_21	15_2_1	14_2_59	904_2_89
151_2_1	744_2_60	625_2_1	195_2_69	194_2_12	455_2_51	864_2_93	133_2_1	114_2_83	130_2_52	97_2_44	136_2_1	176_13_1	69_2_11	80_2_19	81_2_118	253_13_1	24_2_56	1_23_1	26_2_1	27_2_1	23_2_1	41_2_241	542_2_24	180_2_48	327_2_36	400_2_119	361_12_27	996_2_46	205_2_105	717_2_1	6_2_1	13_12_99	77_2_4	75_2_43	266_2_1	128_2_1	389_2_120	101_2_1	95_2_104	161_2_80	79_2_27	78_2_52	1043_2_64	60_2_1	900_2_25	14_2_51	904_2_85	16_2_307	33_2_67
151_2_1	744_2_68	625_2_1	195_2_75	194_2_9	455_2_58	864_2_84	133_2_1	114_2_81	130_2_50	97_2_37	136_2_1	176_13_1	69_2_13	80_2_17	81_2_118	253_13_1	24_2_57	1_23_1	26_2_1	27_2_1	23_2_1	41_2_222	542_2_26	180_2_43	327_2_46	400_2_117	361_12_23	996_2_45	205_2_110	717_2_1	6_2_1	13_12_105	77_2_3	75_2_48	266_2_1	128_2_1	389_2_112	101_2_1	95_2_112	161_2_93	79_2_40	78_2_51	1043_2_61	60_2_1	900_2_37	14_2_72	904_2_91	16_2_253	33_2_70
151_2_1	744_2_65	625_2_1	195_2_80	194_2_7	455_2_61	864_2_82	133_2_1	114_2_81	130_2_40	97_2_38	136_2_1	176_13_1	69_2_8	80_2_20	81_2_121	253_13_1	24_2_57	1_23_1	26_2_1	27_2_1	23_2_1	41_2_196	542_2_18	180_2_40	327_2_54	400_2_109	361_12_30	996_2_39	205_2_109	717_2_1	6_2_1	13_12_112	77_2_3	75_2_42	266_2_1	128_2_1	389_2_115	101_2_1	95_2_117	161_2_110	79_2_51	78_2_60	1043_2_79	60_2_1	900_2_39	14_2_73	904_2_75	16_2_254	33_2_76
151_2_1	744_2_68	625_2_1	195_2_84	194_2_6	455_2_73	36_2_67	133_2_1	114_2_85	130_2_50	97_2_44	136_2_1	176_13_1	69_2_8	80_2_22	81_2_113	253_13_1	24_2_68	1_23_1	26_2_1	27_2_1	23_2_1	41_2_198	542_2_17	180_2_39	327_2_37	400_2_95	361_12_35	996_2_35	205_2_108	717_2_1	6_2_1	13_12_125	77_2_1	75_2_36	266_2_1	128_2_1	389_2_126	101_2_1	95_2_129	161_2_102	79_2_64	78_2_59	1043_2_82	60_2_1	900_2_46	14_2_77	904_2_75	16_2_258	33_2_78
151_2_1	744_2_92	625_2_1	195_2_105	194_2_2	455_2_71	36_2_64	133_2_1	114_2_95	130_2_67	97_2_41	136_2_1	176_13_1	69_2_10	80_2_22	81_2_114	253_13_1	24_2_66	1_23_1	26_2_1	27_2_1	23_2_1	41_2_185	542_2_19	180_2_32	327_2_22	400_2_82	361_12_38	996_2_33	205_2_117	717_2_1	6_2_1	13_12_136	77_2_1	75_2_48	266_2_1	128_2_1	389_2_130	101_2_1	95_2_120	161_2_105	79_2_75	78_2_41	1043_2_77	60_2_1	900_2_54	14_2_89	904_2_90	16_2_258	33_2_72
151_2_1	744_2_83	625_2_1	195_2_105	194_2_1	455_2_81	36_2_64	133_2_1	114_2_97	130_2_72	97_2_38	136_2_1	176_13_1	69_2_12	80_2_21	81_2_110	253_13_1	24_2_62	1_23_1	26_2_1	27_2_1	23_2_1	41_2_175	542_2_18	180_2_34	327_2_16	400_2_81	361_12_47	996_2_26	205_2_121	717_2_1	6_2_1	13_12_144	77_2_1	75_2_69	266_2_1	128_2_1	389_2_119	101_2_1	95_2_101	161_2_106	79_2_68	78_2_44	1043_2_79	60_2_1	900_2_55	14_2_82	904_2_85	16_2_258	33_2_82
151_2_1	744_2_82	625_2_1	195_2_111	334_2_1	455_2_80	864_2_81	133_2_1	114_2_93	130_2_82	97_2_44	136_2_1	176_13_1	69_2_16	80_2_16	81_2_103	253_13_1	24_2_64	1_23_1	26_2_1	27_2_1	23_2_1	41_2_176	542_2_16	180_2_37	327_2_6	400_2_70	361_12_37	996_2_28	205_2_131	717_2_1	6_2_1	13_12_147	77_2_1	75_2_70	266_2_1	128_2_1	389_2_138	101_2_1	95_2_103	161_2_101	79_2_83	78_2_40	1043_2_64	60_2_1	900_2_55	14_2_85	904_2_95	16_2_246	33_2_89
151_2_1	744_2_72	625_2_1	195_2_112	334_2_1	455_2_69	864_2_70	133_2_1	114_2_85	130_2_91	97_2_31	136_2_1	176_13_1	69_2_22	80_2_9	81_2_92	253_13_1	24_2_72	1_23_1	26_2_1	27_2_1	23_2_1	41_2_161	542_2_26	180_2_40	327_2_2	400_2_67	361_12_43	996_2_19	205_2_141	717_2_1	6_2_1	13_12_154	77_2_1	75_2_88	266_2_1	128_2_1	389_2_151	101_2_1	95_2_94	161_2_105	79_2_89	78_2_41	1043_2_44	60_2_1	900_2_59	14_2_82	904_2_103	16_2_224	33_2_108
151_2_1	744_2_66	625_2_1	195_2_101	334_2_1	455_2_65	864_2_69	133_2_1	114_2_73	130_2_72	97_2_30	136_2_1	176_13_1	69_2_31	80_2_6	81_2_93	253_13_1	24_2_67	1_23_1	26_2_1	27_2_1	23_2_1	41_2_152	542_2_17	180_2_50	327_2_1	400_2_79	361_12_46	996_2_18	205_2_141	717_2_1	6_2_1	13_12_132	77_2_1	75_2_110	266_2_1	128_2_1	389_2_137	101_2_1	95_2_80	161_2_129	79_2_84	78_2_45	1043_2_44	60_2_1	900_2_71	14_2_61	904_2_99	16_2_232	33_2_133
151_2_1	744_2_70	625_2_1	195_2_100	334_2_1	455_2_62	864_2_71	133_2_1	114_2_59	130_2_64	136_2_1	176_13_1	69_2_35	80_2_6	81_2_96	253_13_1	24_2_75	1_23_1	26_2_1	27_2_1	23_2_1	41_2_182	542_2_18	180_2_46	97_2_25	400_2_78	361_12_46	996_2_27	205_2_137	717_2_1	6_2_1	13_12_120	77_2_1	75_2_96	266_2_1	389_2_141	101_2_1	95_2_86	161_2_132	79_2_78	78_2_41	1043_2_43	60_2_1	900_2_80	14_2_57	904_2_105	16_2_248	33_2_135	32_2_1	36_2_66
151_2_1	744_2_65	625_2_1	195_2_103	334_2_1	455_2_46	36_2_53	133_2_1	114_2_63	130_2_55	136_2_1	176_13_1	69_2_41	80_2_8	81_2_93	253_13_1	24_2_75	1_23_1	26_2_1	27_2_1	23_2_1	41_2_174	542_2_20	180_2_48	97_2_20	400_2_75	361_12_54	996_2_30	205_2_134	717_2_1	6_2_1	13_12_129	77_2_1	75_2_106	266_2_1	389_2_132	101_2_1	95_2_95	161_2_129	79_2_84	78_2_42	1043_2_43	60_2_1	900_2_94	14_2_59	904_2_97	16_2_250	33_2_147	32_2_1	864_2_69
151_2_1	744_2_65	625_2_1	195_2_114	334_2_1	455_2_32	864_2_64	133_2_1	114_2_61	130_2_39	136_2_1	176_13_1	69_2_55	80_2_7	81_2_94	253_13_1	24_2_66	1_23_1	26_2_1	27_2_1	23_2_1	41_2_183	542_2_17	180_2_47	97_2_26	400_2_81	361_12_52	996_2_28	205_2_120	717_2_1	6_2_1	13_12_124	77_2_1	75_2_123	266_2_1	389_2_121	101_2_1	95_2_94	161_2_133	79_2_78	78_2_42	1043_2_52	60_2_1	900_2_85	14_2_48	904_2_90	16_2_276	33_2_141	32_2_1	36_2_43
151_2_1	744_2_75	625_2_1	195_2_108	334_2_1	455_2_21	36_2_29	133_2_1	114_2_68	130_2_34	136_2_1	176_13_1	69_2_55	80_2_6	81_2_81	253_13_1	24_2_60	1_23_1	26_2_1	27_2_1	23_2_1	41_2_170	542_2_18	180_2_36	97_2_30	400_2_80	361_12_56	996_2_37	205_2_110	717_2_1	6_2_1	13_12_103	77_2_1	75_2_115	266_2_1	389_2_123	101_2_1	95_2_100	161_2_151	79_2_77	78_2_43	1043_2_58	60_2_1	900_2_98	14_2_54	904_2_101	16_2_282	33_2_113	32_2_1	864_2_75
151_2_1	744_2_74	625_2_1	195_2_112	334_2_1	455_2_9	36_2_36	133_2_1	114_2_62	130_2_44	136_2_1	176_13_1	69_2_65	80_2_6	81_2_78	253_13_1	24_2_60	1_23_1	26_2_1	27_2_1	23_2_1	41_2_146	542_2_17	180_2_34	97_2_29	400_2_67	361_12_49	996_2_34	205_2_117	717_2_1	6_2_1	13_12_114	77_2_1	75_2_120	266_2_1	389_2_140	101_2_1	95_2_109	161_2_140	79_2_79	78_2_47	1043_2_60	60_2_1	900_2_102	14_2_67	904_2_104	16_2_273	33_2_107	32_2_1	864_2_79
151_2_1	744_2_58	625_2_1	195_2_99	334_2_1	455_2_6	36_2_37	133_2_1	114_2_65	130_2_47	136_2_1	176_13_1	69_2_86	80_2_4	81_2_84	253_13_1	24_2_60	1_23_1	26_2_1	27_2_1	23_2_1	41_2_143	542_2_13	180_2_38	97_2_38	400_2_74	361_12_44	996_2_31	205_2_139	717_2_1	6_2_1	13_12_116	77_2_1	75_2_115	266_2_1	389_2_154	101_2_1	95_2_108	161_2_143	79_2_72	78_2_36	1043_2_54	60_2_1	900_2_98	14_2_61	904_2_100	16_2_276	33_2_97	32_2_1	864_2_84
151_2_1	744_2_67	625_2_1	195_2_85	334_2_1	455_2_4	36_2_34	133_2_1	114_2_49	130_2_57	136_2_1	176_13_1	69_2_86	80_2_3	81_2_99	253_13_1	24_2_49	1_23_1	26_2_1	27_2_1	23_2_1	41_2_148	542_2_11	180_2_39	97_2_45	400_2_78	361_12_38	996_2_40	205_2_146	717_2_1	6_2_1	13_12_105	77_2_1	75_2_115	266_2_1	389_2_157	101_2_1	95_2_127	161_2_156	79_2_69	78_2_39	1043_2_50	60_2_1	900_2_110	14_2_52	904_2_107	16_2_269	33_2_82	32_2_1	864_2_90
151_2_1	744_2_69	625_2_1	195_2_76	334_2_1	455_2_1	36_2_38	133_2_1	114_2_53	130_2_71	136_2_1	176_13_1	69_2_92	80_2_3	81_2_96	253_13_1	24_2_62	1_23_1	26_2_1	27_2_1	23_2_1	41_2_136	542_2_9	180_2_47	97_2_40	400_2_80	361_12_29	996_2_37	205_2_149	717_2_1	6_2_1	13_12_110	77_2_1	75_2_107	266_2_1	389_2_182	101_2_1	95_2_124	161_2_134	79_2_77	78_2_40	1043_2_41	60_2_1	900_2_111	14_2_56	904_2_101	16_2_253	33_2_75	32_2_1	864_2_95
151_2_1	744_2_63	625_2_1	195_2_86	334_2_1	36_2_33	133_2_1	114_2_61	130_2_65	176_13_1	69_2_102	80_2_3	81_2_99	253_13_1	24_2_74	1_23_1	26_2_1	27_2_1	23_2_1	41_2_125	542_2_9	180_2_54	97_2_55	400_2_70	361_12_21	996_2_37	205_2_166	717_2_1	6_2_1	13_12_111	77_2_1	75_2_117	266_2_1	389_2_187	101_2_1	95_2_130	161_2_137	79_2_64	78_2_36	1043_2_40	60_2_1	900_2_119	14_2_42	904_2_98	16_2_230	33_2_62	32_2_1	864_2_89	809_13_125	646_2_181
151_2_1	744_2_72	625_2_1	195_2_81	334_2_1	36_2_23	133_2_1	114_2_44	130_2_73	176_13_1	69_2_99	81_2_111	253_13_1	24_2_65	1_23_1	26_2_1	27_2_1	23_2_1	41_2_124	542_2_12	180_2_49	97_2_58	400_2_80	361_12_13	996_2_39	205_2_154	717_2_1	6_2_1	13_12_118	77_2_1	75_2_126	266_2_1	389_2_189	101_2_1	95_2_142	161_2_161	79_2_61	78_2_37	1043_2_43	60_2_1	900_2_127	14_2_36	904_2_108	16_2_225	33_2_48	32_2_1	864_2_100	809_13_128	646_2_167	800_2_46
151_2_1	744_2_70	625_2_1	195_2_109	334_2_1	36_2_30	133_2_1	114_2_60	130_2_80	176_13_1	69_2_82	81_2_113	253_13_1	24_2_83	1_23_1	26_2_1	27_2_1	23_2_1	41_2_120	542_2_13	180_2_50	97_2_49	400_2_80	361_12_12	996_2_37	205_2_152	717_2_1	6_2_1	13_12_117	77_2_1	75_2_118	266_2_1	389_2_187	101_2_1	95_2_138	161_2_153	79_2_64	78_2_34	1043_2_40	60_2_1	900_2_97	14_2_32	904_2_98	16_2_238	33_2_40	32_2_1	864_2_110	809_13_107	646_2_178	800_2_50
151_2_1	744_2_56	625_2_1	195_2_131	334_2_1	36_2_34	133_2_1	114_2_73	130_2_75	176_13_1	69_2_88	81_2_110	253_13_1	24_2_108	1_23_1	26_2_1	27_2_1	23_2_1	41_2_99	542_2_13	180_2_53	97_2_51	400_2_69	361_12_14	996_2_46	205_2_157	717_2_1	6_2_1	13_12_96	77_2_1	75_2_123	266_2_1	389_2_188	101_2_1	95_2_129	161_2_150	79_2_59	78_2_29	1043_2_32	60_2_1	900_2_104	14_2_33	904_2_98	16_2_228	33_2_44	32_2_1	864_2_100	809_13_97	646_2_192	800_2_44
151_2_1	744_2_60	625_2_1	195_2_126	334_2_1	36_2_25	133_2_1	114_2_72	130_2_77	176_13_1	69_2_80	81_2_124	253_13_1	24_2_105	1_23_1	26_2_1	27_2_1	23_2_1	41_2_90	542_2_16	180_2_63	97_2_56	400_2_62	361_12_7	996_2_49	205_2_131	717_2_1	6_2_1	13_12_89	77_2_1	75_2_140	266_2_1	389_2_180	101_2_1	95_2_121	161_2_159	79_2_52	78_2_25	1043_2_30	60_2_1	900_2_115	14_2_34	904_2_99	16_2_238	33_2_48	32_2_1	864_2_114	809_13_76	646_2_182	800_2_34
151_2_1	744_2_37	625_2_1	195_2_158	334_2_1	36_2_26	133_2_1	114_2_77	130_2_89	176_13_1	69_2_58	81_2_123	253_13_1	24_2_96	1_23_1	26_2_1	27_2_1	23_2_1	41_2_87	542_2_20	180_2_64	97_2_54	400_2_71	361_12_4	996_2_45	205_2_116	717_2_1	6_2_1	13_12_84	77_2_1	75_2_130	266_2_1	389_2_193	101_2_1	95_2_102	161_2_160	79_2_61	78_2_24	1043_2_37	60_2_1	900_2_105	14_2_49	904_2_90	16_2_224	33_2_57	32_2_1	864_2_141	809_13_84	646_2_163	800_2_18
151_2_1	744_2_37	625_2_1	195_2_170	334_2_1	36_2_35	133_2_1	114_2_94	130_2_92	176_13_1	69_2_62	81_2_127	253_13_1	24_2_92	1_23_1	26_2_1	27_2_1	23_2_1	41_2_94	542_2_16	180_2_66	97_2_59	400_2_70	361_12_1	996_2_46	205_2_125	717_2_1	6_2_1	13_12_74	77_2_1	75_2_129	266_2_1	389_2_200	101_2_1	95_2_118	161_2_146	79_2_58	78_2_22	1043_2_34	60_2_1	900_2_82	14_2_53	904_2_84	16_2_233	33_2_56	32_2_1	864_2_124	809_13_90	646_2_162	800_2_13
151_2_1	744_2_52	625_2_1	195_2_161	334_2_1	36_2_35	133_2_1	114_2_85	130_2_102	176_13_1	69_2_81	81_2_121	253_13_1	24_2_79	1_23_1	26_2_1	27_2_1	23_2_1	41_2_97	542_2_15	180_2_72	97_2_54	400_2_75	361_12_1	996_2_43	205_2_127	717_2_1	6_2_1	13_12_84	77_2_1	75_2_135	266_2_1	389_2_197	101_2_1	95_2_125	161_2_138	79_2_63	78_2_24	1043_2_28	60_2_1	900_2_80	14_2_63	904_2_80	16_2_264	33_2_49	32_2_1	864_2_122	809_13_77	646_2_149	800_2_12
151_2_1	744_2_51	625_2_1	195_2_169	334_2_1	36_2_33	133_2_1	114_2_87	130_2_111	176_13_1	69_2_76	81_2_126	253_13_1	24_2_71	1_23_1	26_2_1	27_2_1	23_2_1	41_2_103	542_2_15	180_2_72	97_2_41	400_2_83	996_2_36	205_2_129	717_2_1	6_2_1	13_12_101	77_2_1	75_2_131	266_2_1	389_2_188	101_2_1	95_2_121	161_2_134	79_2_65	78_2_24	1043_2_35	60_2_1	900_2_62	14_2_59	904_2_83	16_2_262	33_2_56	32_2_1	864_2_126	809_13_92	646_2_132	800_2_11	358_2_1
151_2_1	744_2_45	625_2_1	195_2_168	334_2_1	36_2_39	133_2_1	114_2_78	130_2_112	176_13_1	69_2_87	81_2_136	253_13_1	24_2_77	1_23_1	26_2_1	27_2_1	23_2_1	41_2_102	542_2_12	180_2_76	97_2_45	400_2_81	996_2_41	205_2_136	717_2_1	6_2_1	13_12_78	77_2_1	75_2_126	266_2_1	389_2_204	101_2_1	95_2_124	161_2_144	79_2_74	78_2_22	1043_2_32	60_2_1	900_2_60	14_2_51	904_2_90	16_2_262	33_2_43	32_2_1	864_2_118	809_13_104	646_2_120	800_2_7	358_2_1
151_2_1	744_2_55	625_2_1	195_2_147	334_2_1	36_2_37	133_2_1	114_2_69	130_2_117	176_13_1	69_2_100	81_2_134	253_13_1	24_2_63	1_23_1	26_2_1	27_2_1	23_2_1	41_2_108	542_2_16	180_2_88	97_2_39	400_2_83	996_2_49	205_2_147	717_2_1	6_2_1	13_12_74	77_2_1	75_2_142	266_2_1	389_2_209	101_2_1	95_2_131	161_2_131	79_2_62	78_2_20	1043_2_42	60_2_1	900_2_68	14_2_46	904_2_96	16_2_251	33_2_34	32_2_1	864_2_124	809_13_95	646_2_102	800_2_8	358_2_1
151_2_1	744_2_45	625_2_1	195_2_143	334_2_1	36_2_38	133_2_1	114_2_52	130_2_125	176_13_1	69_2_85	81_2_143	253_13_1	24_2_58	1_23_1	26_2_1	27_2_1	23_2_1	41_2_128	542_2_14	180_2_83	97_2_25	400_2_83	996_2_44	205_2_154	717_2_1	6_2_1	13_12_82	77_2_1	75_2_123	266_2_1	389_2_216	101_2_1	95_2_134	161_2_121	79_2_65	78_2_16	1043_2_49	60_2_1	900_2_70	14_2_54	904_2_83	16_2_267	33_2_32	32_2_1	864_2_123	809_13_106	646_2_98	800_2_11	358_2_1
151_2_1	744_2_39	625_2_1	195_2_141	334_2_1	36_2_43	133_2_1	114_2_38	130_2_118	176_13_1	69_2_84	81_2_118	253_13_1	24_2_64	1_23_1	26_2_1	27_2_1	23_2_1	41_2_130	542_2_13	180_2_107	97_2_12	400_2_82	996_2_62	205_2_176	717_2_1	6_2_1	13_12_71	77_2_1	75_2_120	266_2_1	389_2_235	101_2_1	95_2_126	161_2_116	79_2_66	78_2_17	1043_2_40	60_2_1	900_2_58	14_2_44	904_2_81	16_2_293	33_2_41	32_2_1	864_2_125	809_13_105	646_2_122	800_2_13	358_2_1
151_2_1	744_2_37	625_2_1	195_2_131	334_2_1	36_2_48	133_2_1	114_2_25	130_2_109	176_13_1	69_2_89	81_2_126	253_13_1	24_2_63	1_23_1	26_2_1	27_2_1	23_2_1	41_2_123	542_2_17	180_2_118	97_2_14	400_2_83	996_2_76	205_2_173	717_2_1	6_2_1	13_12_65	77_2_1	75_2_123	266_2_1	389_2_270	101_2_1	95_2_123	161_2_115	79_2_50	78_2_13	1043_2_41	60_2_1	900_2_66	14_2_41	904_2_97	16_2_317	33_2_34	32_2_1	864_2_129	809_13_103	646_2_132	800_2_13	358_2_1
151_2_1	744_2_30	625_2_1	195_2_142	334_2_1	36_2_52	133_2_1	114_2_15	130_2_102	176_13_1	69_2_73	81_2_135	253_13_1	24_2_55	1_23_1	26_2_1	27_2_1	23_2_1	41_2_139	542_2_12	180_2_92	97_2_10	400_2_88	996_2_69	205_2_169	717_2_1	6_2_1	13_12_80	77_2_1	75_2_113	266_2_1	389_2_295	101_2_1	95_2_137	161_2_112	79_2_47	78_2_13	1043_2_49	60_2_1	900_2_48	14_2_40	904_2_103	16_2_344	33_2_31	32_2_1	864_2_150	809_13_112	646_2_132	800_2_13	358_2_1
151_2_1	744_2_29	625_2_1	195_2_154	334_2_1	36_2_60	133_2_1	114_2_6	130_2_93	176_13_1	69_2_60	81_2_149	253_13_1	24_2_51	1_23_1	26_2_1	27_2_1	23_2_1	41_2_141	542_2_9	180_2_84	97_2_12	400_2_83	996_2_82	205_2_185	717_2_1	6_2_1	13_12_68	77_2_1	75_2_115	266_2_1	389_2_304	101_2_1	95_2_130	161_2_117	79_2_52	78_2_9	1043_2_38	60_2_1	900_2_57	14_2_31	904_2_114	16_2_359	33_2_40	32_2_1	864_2_143	809_13_103	646_2_141	800_2_15	358_2_1
151_2_1	744_2_20	625_2_1	195_2_143	334_2_1	36_2_70	133_2_1	114_2_3	130_2_73	176_13_1	69_2_46	81_2_132	253_13_1	24_2_40	1_23_1	26_2_1	27_2_1	23_2_1	41_2_139	542_2_8	180_2_93	97_2_11	400_2_77	996_2_89	205_2_195	717_2_1	6_2_1	13_12_64	77_2_1	75_2_114	266_2_1	389_2_344	101_2_1	95_2_127	161_2_112	79_2_44	78_2_11	1043_2_24	60_2_1	900_2_46	14_2_30	904_2_117	16_2_387	33_2_35	32_2_1	864_2_149	809_13_79	646_2_144	800_2_23	358_2_1
151_2_1	744_2_16	625_2_1	195_2_151	334_2_1	36_2_58	133_2_1	114_2_4	130_2_83	176_13_1	69_2_52	81_2_120	253_13_1	24_2_35	1_23_1	26_2_1	27_2_1	23_2_1	41_2_133	542_2_7	180_2_90	97_2_9	400_2_80	996_2_77	205_2_171	717_2_1	6_2_1	13_12_63	77_2_1	75_2_137	266_2_1	389_2_338	101_2_1	95_2_133	161_2_123	79_2_50	78_2_16	1043_2_17	60_2_1	900_2_46	14_2_33	904_2_127	16_2_381	33_2_52	32_2_1	864_2_166	809_13_69	646_2_137	800_2_19	358_2_1
151_2_1	744_2_23	625_2_1	195_2_157	334_2_1	36_2_66	133_2_1	114_2_3	130_2_106	176_13_1	69_2_44	81_2_108	253_13_1	24_2_32	1_23_1	26_2_1	27_2_1	23_2_1	41_2_138	542_2_3	180_2_82	97_2_11	400_2_78	996_2_76	205_2_167	717_2_1	6_2_1	13_12_52	77_2_1	75_2_131	266_2_1	389_2_336	101_2_1	95_2_128	161_2_130	79_2_67	78_2_13	1043_2_4	60_2_1	900_2_46	14_2_29	904_2_125	16_2_371	33_2_59	32_2_1	864_2_166	809_13_65	646_2_126	800_2_15	358_2_1
151_2_1	744_2_21	625_2_1	195_2_152	334_2_1	36_2_76	133_2_1	114_2_2	130_2_94	176_13_1	69_2_50	81_2_106	253_13_1	24_2_32	1_23_1	26_2_1	27_2_1	23_2_1	41_2_117	542_2_1	180_2_86	97_2_16	400_2_65	996_2_73	205_2_173	717_2_1	6_2_1	13_12_58	77_2_1	75_2_136	266_2_1	389_2_364	101_2_1	95_2_124	161_2_117	79_2_59	78_2_17	1043_2_5	60_2_1	900_2_46	14_2_23	904_2_110	16_2_375	33_2_56	32_2_1	864_2_165	809_13_75	646_2_117	800_2_13	358_2_1
151_2_1	744_2_29	625_2_1	195_2_144	334_2_1	36_2_62	133_2_1	114_2_1	130_2_94	176_13_1	69_2_54	81_2_110	253_13_1	24_2_33	1_23_1	26_2_1	27_2_1	23_2_1	41_2_97	542_2_1	180_2_74	97_2_15	400_2_52	996_2_64	205_2_150	717_2_1	6_2_1	13_12_59	77_2_1	75_2_149	266_2_1	389_2_372	101_2_1	95_2_162	161_2_117	79_2_61	78_2_19	1043_2_3	60_2_1	900_2_37	14_2_19	904_2_104	16_2_376	33_2_66	32_2_1	864_2_185	809_13_78	646_2_107	800_2_9	358_2_1
151_2_1	744_2_35	625_2_1	195_2_152	334_2_1	36_2_63	133_2_1	114_2_1	130_2_106	176_13_1	69_2_60	81_2_112	253_13_1	24_2_27	1_23_1	26_2_1	27_2_1	23_2_1	41_2_87	542_2_1	180_2_82	97_2_12	400_2_53	996_2_51	205_2_155	717_2_1	6_2_1	13_12_47	77_2_1	75_2_130	266_2_1	389_2_356	101_2_1	95_2_170	161_2_129	79_2_64	78_2_15	1043_2_3	60_2_1	900_2_34	14_2_15	904_2_107	16_2_383	33_2_70	32_2_1	864_2_195	809_13_89	646_2_96	800_2_11	358_2_1
151_2_1	744_2_33	625_2_1	195_2_155	334_2_1	36_2_87	133_2_1	114_2_1	130_2_103	176_13_1	69_2_68	81_2_99	253_13_1	24_2_37	1_23_1	26_2_1	27_2_1	23_2_1	41_2_68	542_2_1	180_2_85	97_2_9	400_2_43	996_2_39	205_2_149	717_2_1	6_2_1	13_12_49	77_2_1	75_2_144	266_2_1	389_2_371	101_2_1	95_2_169	161_2_119	79_2_48	78_2_15	1043_2_1	60_2_1	900_2_30	14_2_12	904_2_92	16_2_397	33_2_59	32_2_1	864_2_185	809_13_79	646_2_102	800_2_13	358_2_1
151_2_1	744_2_37	625_2_1	195_2_151	334_2_1	36_2_82	133_2_1	130_2_113	176_13_1	69_2_80	81_2_90	253_13_1	24_2_45	1_23_1	26_2_1	27_2_1	23_2_1	41_2_49	542_2_1	180_2_77	97_2_10	400_2_45	996_2_29	205_2_128	717_2_1	6_2_1	13_12_55	77_2_1	75_2_144	266_2_1	389_2_378	101_2_1	95_2_161	161_2_124	79_2_49	78_2_15	60_2_1	900_2_31	14_2_12	904_2_107	16_2_392	33_2_70	32_2_1	864_2_186	809_13_72	646_2_117	800_2_15	358_2_1
151_2_1	744_2_37	625_2_1	195_2_156	334_2_1	36_2_86	133_2_1	130_2_113	176_13_1	69_2_69	81_2_92	253_13_1	24_2_48	1_23_1	26_2_1	27_2_1	23_2_1	41_2_34	542_2_1	180_2_72	97_2_11	400_2_58	996_2_34	205_2_135	717_2_1	6_2_1	13_12_49	77_2_1	75_2_140	266_2_1	389_2_364	101_2_1	95_2_162	161_2_132	79_2_44	78_2_16	60_2_1	900_2_27	14_2_16	904_2_96	16_2_404	33_2_79	32_2_1	864_2_197	809_13_83	646_2_132	800_2_20	358_2_1
151_2_1	744_2_35	625_2_1	195_2_159	334_2_1	36_2_81	133_2_1	130_2_105	176_13_1	69_2_60	81_2_73	253_13_1	24_2_55	1_23_1	26_2_1	27_2_1	23_2_1	41_2_35	542_2_1	180_2_75	97_2_16	400_2_61	996_2_47	205_2_154	717_2_1	6_2_1	13_12_57	77_2_1	75_2_147	266_2_1	389_2_377	101_2_1	95_2_155	161_2_126	79_2_34	78_2_18	60_2_1	900_2_20	14_2_19	904_2_83	16_2_417	33_2_74	32_2_1	864_2_180	809_13_78	646_2_134	800_2_23	358_2_1
151_2_1	744_2_44	625_2_1	195_2_157	334_2_1	36_2_63	133_2_1	130_2_106	176_13_1	69_2_61	81_2_68	253_13_1	24_2_62	1_23_1	26_2_1	27_2_1	23_2_1	41_2_36	542_2_1	180_2_47	97_2_18	400_2_63	996_2_47	205_2_151	717_2_1	6_2_1	13_12_74	77_2_1	75_2_137	266_2_1	389_2_365	101_2_1	95_2_178	161_2_136	79_2_33	78_2_24	60_2_1	900_2_18	14_2_29	904_2_88	16_2_402	33_2_67	32_2_1	864_2_184	809_13_70	646_2_145	800_2_32	358_2_1
151_2_1	744_2_47	625_2_1	195_2_179	334_2_1	36_2_57	133_2_1	130_2_108	176_13_1	69_2_71	81_2_71	253_13_1	24_2_57	1_23_1	26_2_1	27_2_1	23_2_1	41_2_43	542_2_1	180_2_56	97_2_21	400_2_63	996_2_48	205_2_155	717_2_1	6_2_1	13_12_86	77_2_1	75_2_129	266_2_1	389_2_340	101_2_1	95_2_182	161_2_126	79_2_40	78_2_24	60_2_1	900_2_15	14_2_29	904_2_79	16_2_408	33_2_67	32_2_1	864_2_206	809_13_75	646_2_152	800_2_36	358_2_1
151_2_1	744_2_55	625_2_1	195_2_188	334_2_1	36_2_62	133_2_1	130_2_111	176_13_1	69_2_68	81_2_76	253_13_1	24_2_53	1_23_1	26_2_1	27_2_1	23_2_1	41_2_48	542_2_1	180_2_66	97_2_20	400_2_72	996_2_50	205_2_186	717_2_1	6_2_1	13_12_120	77_2_1	75_2_130	266_2_1	389_2_355	101_2_1	95_2_168	161_2_116	79_2_25	78_2_24	60_2_1	900_2_9	14_2_34	904_2_81	16_2_402	33_2_57	32_2_1	864_2_183	809_13_76	646_2_136	800_2_35	358_2_1
151_2_1	744_2_58	625_2_1	195_2_193	334_2_1	36_2_63	133_2_1	130_2_102	176_13_1	69_2_84	81_2_76	253_13_1	24_2_55	1_23_1	26_2_1	27_2_1	23_2_1	41_2_50	542_2_1	180_2_66	97_2_15	400_2_56	996_2_46	205_2_189	717_2_1	6_2_1	13_12_135	77_2_1	75_2_112	266_2_1	389_2_364	101_2_1	95_2_159	161_2_136	79_2_30	78_2_27	60_2_1	900_2_7	14_2_39	904_2_87	16_2_403	33_2_54	32_2_1	864_2_190	809_13_60	646_2_125	800_2_34	358_2_1
151_2_1	744_2_51	625_2_1	195_2_192	334_2_1	36_2_82	133_2_1	130_2_110	176_13_1	69_2_87	81_2_91	253_13_1	24_2_49	1_23_1	26_2_1	27_2_1	23_2_1	41_2_45	542_2_1	180_2_63	97_2_14	400_2_58	996_2_55	205_2_191	717_2_1	6_2_1	13_12_142	77_2_1	75_2_94	266_2_1	389_2_377	101_2_1	95_2_144	161_2_136	79_2_28	78_2_18	60_2_1	900_2_7	14_2_32	904_2_74	16_2_412	33_2_48	32_2_1	864_2_177	809_13_76	646_2_122	800_2_25	358_2_1
151_2_1	744_2_51	625_2_1	195_2_169	334_2_1	36_2_91	133_2_1	130_2_108	176_13_1	69_2_76	81_2_98	253_13_1	24_2_54	1_23_1	26_2_1	27_2_1	23_2_1	41_2_55	542_2_1	180_2_65	97_2_12	400_2_51	996_2_74	205_2_215	717_2_1	6_2_1	13_12_155	77_2_1	75_2_75	266_2_1	389_2_388	101_2_1	95_2_136	161_2_122	79_2_14	78_2_18	60_2_1	900_2_5	14_2_32	904_2_84	16_2_409	33_2_33	32_2_1	864_2_153	809_13_92	646_2_108	800_2_24	358_2_1
151_2_1	744_2_40	625_2_1	195_2_135	334_2_1	36_2_100	133_2_1	130_2_118	176_13_1	69_2_80	81_2_98	253_13_1	24_2_62	1_23_1	26_2_1	27_2_1	23_2_1	41_2_46	542_2_1	180_2_64	97_2_6	400_2_36	996_2_56	205_2_227	717_2_1	6_2_1	13_12_179	77_2_1	75_2_61	266_2_1	389_2_399	101_2_1	95_2_136	161_2_116	79_2_15	78_2_14	60_2_1	900_2_4	14_2_30	904_2_96	16_2_430	33_2_22	32_2_1	864_2_146	809_13_93	646_2_111	800_2_21	358_2_1
151_2_1	744_2_33	625_2_1	195_2_132	334_2_1	36_2_102	133_2_1	130_2_139	176_13_1	69_2_84	81_2_117	253_13_1	24_2_65	1_23_1	26_2_1	27_2_1	23_2_1	41_2_45	542_2_1	180_2_64	97_2_4	400_2_33	996_2_60	205_2_218	717_2_1	6_2_1	13_12_160	77_2_1	75_2_60	266_2_1	389_2_396	101_2_1	95_2_149	161_2_105	79_2_12	78_2_10	60_2_1	900_2_3	14_2_29	904_2_84	16_2_415	33_2_21	32_2_1	864_2_149	809_13_102	646_2_112	800_2_20	358_2_1
151_2_1	744_2_29	625_2_1	195_2_129	334_2_1	36_2_110	133_2_1	130_2_157	176_13_1	69_2_77	81_2_133	253_13_1	24_2_65	1_23_1	26_2_1	27_2_1	23_2_1	41_2_46	542_2_1	180_2_54	97_2_3	400_2_40	996_2_59	205_2_212	717_2_1	6_2_1	13_12_159	77_2_1	75_2_79	266_2_1	389_2_378	101_2_1	95_2_158	161_2_107	79_2_8	78_2_6	60_2_1	900_2_5	14_2_30	904_2_84	16_2_385	33_2_18	32_2_1	864_2_139	809_13_89	646_2_109	800_2_16	358_2_1
151_2_1	744_2_27	625_2_1	195_2_128	334_2_1	36_2_105	133_2_1	130_2_190	176_13_1	69_2_73	81_2_139	253_13_1	24_2_80	1_23_1	26_2_1	23_2_1	41_2_49	542_2_1	180_2_39	400_2_42	996_2_52	205_2_188	717_2_1	6_2_1	13_12_141	77_2_1	75_2_88	266_2_1	389_2_399	101_2_1	95_2_173	161_2_114	79_2_2	78_2_4	900_2_6	14_2_27	904_2_85	16_2_362	33_2_18	32_2_1	864_2_137	809_13_62	646_2_108	800_2_11	358_2_1
151_2_1	744_2_26	625_2_1	195_2_133	334_2_1	36_2_102	133_2_1	130_2_196	176_13_1	69_2_72	81_2_151	253_13_1	24_2_77	1_23_1	26_2_1	23_2_1	41_2_57	542_2_1	180_2_27	400_2_51	996_2_60	205_2_165	717_2_1	6_2_1	13_12_118	77_2_1	75_2_87	266_2_1	389_2_393	101_2_1	95_2_185	161_2_135	78_2_4	900_2_5	14_2_19	904_2_70	16_2_360	33_2_22	32_2_1	864_2_164	809_13_52	646_2_106	800_2_9	358_2_1
151_2_1	744_2_19	625_2_1	195_2_134	334_2_1	36_2_89	133_2_1	130_2_204	176_13_1	69_2_67	81_2_166	253_13_1	24_2_76	1_23_1	26_2_1	23_2_1	41_2_51	542_2_1	180_2_21	400_2_63	996_2_54	205_2_170	717_2_1	6_2_1	13_12_122	77_2_1	75_2_90	266_2_1	389_2_426	101_2_1	95_2_179	161_2_139	78_2_6	900_2_4	14_2_9	904_2_60	16_2_376	33_2_16	32_2_1	864_2_178	809_13_48	646_2_127	800_2_12	358_2_1
151_2_1	744_2_20	625_2_1	195_2_128	334_2_1	36_2_91	133_2_1	130_2_200	176_13_1	69_2_50	81_2_173	253_13_1	24_2_84	1_23_1	26_2_1	23_2_1	41_2_60	542_2_1	180_2_19	400_2_64	996_2_37	205_2_172	717_2_1	6_2_1	13_12_152	77_2_1	75_2_85	266_2_1	389_2_472	101_2_1	95_2_187	161_2_145	78_2_11	900_2_6	14_2_6	904_2_67	16_2_368	33_2_19	32_2_1	864_2_186	809_13_31	646_2_120	800_2_11	358_2_1
151_2_1	744_2_16	625_2_1	195_2_138	334_2_1	36_2_87	133_2_1	130_2_186	176_13_1	69_2_58	81_2_184	253_13_1	24_2_77	1_23_1	26_2_1	23_2_1	41_2_64	542_2_1	180_2_17	400_2_59	996_2_31	205_2_177	717_2_1	6_2_1	13_12_146	77_2_1	75_2_84	266_2_1	389_2_470	101_2_1	95_2_213	161_2_150	78_2_9	900_2_5	14_2_2	904_2_74	16_2_385	33_2_27	32_2_1	864_2_204	809_13_42	646_2_116	800_2_13	358_2_1
151_2_1	744_2_14	625_2_1	195_2_148	334_2_1	36_2_102	133_2_1	130_2_181	176_13_1	69_2_44	81_2_187	253_13_1	24_2_77	1_23_1	26_2_1	23_2_1	41_2_62	542_2_1	180_2_19	400_2_58	996_2_28	205_2_202	717_2_1	6_2_1	13_12_138	77_2_1	75_2_76	266_2_1	389_2_476	101_2_1	95_2_209	161_2_132	78_2_11	900_2_9	14_2_1	904_2_69	16_2_396	33_2_23	32_2_1	864_2_212	809_13_51	646_2_121	800_2_13	358_2_1
151_2_1	744_2_10	625_2_1	195_2_147	334_2_1	36_2_108	133_2_1	130_2_208	176_13_1	69_2_33	81_2_166	253_13_1	24_2_79	1_23_1	26_2_1	23_2_1	41_2_57	542_2_1	180_2_14	400_2_65	996_2_23	205_2_190	717_2_1	6_2_1	13_12_124	77_2_1	75_2_79	266_2_1	389_2_514	101_2_1	95_2_215	161_2_116	78_2_11	900_2_18	904_2_75	16_2_410	33_2_13	32_2_1	864_2_199	809_13_51	646_2_125	800_2_21	358_2_1
151_2_1	744_2_8	625_2_1	195_2_155	334_2_1	36_2_80	133_2_1	130_2_206	176_13_1	69_2_43	81_2_146	253_13_1	24_2_79	1_23_1	26_2_1	23_2_1	41_2_52	542_2_1	180_2_14	400_2_66	996_2_25	205_2_194	717_2_1	6_2_1	13_12_104	77_2_1	75_2_67	266_2_1	389_2_497	101_2_1	95_2_231	161_2_122	78_2_10	900_2_19	904_2_77	16_2_427	33_2_14	32_2_1	864_2_210	809_13_55	646_2_129	800_2_29	358_2_1
151_2_1	744_2_6	625_2_1	195_2_152	334_2_1	36_2_65	133_2_1	130_2_186	176_13_1	69_2_49	81_2_137	253_13_1	24_2_72	1_23_1	26_2_1	23_2_1	41_2_39	542_2_1	180_2_10	400_2_73	996_2_18	205_2_199	717_2_1	6_2_1	13_12_103	77_2_1	75_2_63	266_2_1	389_2_504	101_2_1	95_2_234	161_2_110	78_2_15	900_2_24	904_2_94	16_2_423	33_2_11	32_2_1	864_2_198	809_13_55	646_2_139	800_2_36	358_2_1
151_2_1	744_2_6	625_2_1	195_2_147	334_2_1	36_2_59	133_2_1	130_2_205	176_13_1	69_2_41	81_2_118	253_13_1	24_2_69	1_23_1	26_2_1	23_2_1	41_2_31	542_2_1	180_2_8	400_2_75	996_2_19	205_2_185	717_2_1	6_2_1	13_12_90	77_2_1	75_2_61	266_2_1	389_2_509	101_2_1	95_2_240	161_2_103	78_2_11	900_2_21	904_2_107	16_2_422	33_2_7	32_2_1	864_2_172	809_13_41	646_2_152	800_2_50	358_2_1
151_2_1	744_2_2	625_2_1	195_2_162	334_2_1	36_2_58	133_2_1	130_2_207	176_13_1	69_2_33	81_2_115	253_13_1	24_2_52	1_23_1	26_2_1	23_2_1	41_2_25	542_2_1	180_2_4	400_2_63	996_2_25	205_2_180	717_2_1	6_2_1	13_12_83	77_2_1	75_2_60	266_2_1	389_2_481	101_2_1	95_2_228	161_2_109	78_2_9	900_2_19	904_2_103	16_2_436	33_2_6	32_2_1	864_2_173	809_13_32	646_2_153	800_2_55	358_2_1
151_2_1	625_2_1	195_2_167	334_2_1	36_2_62	130_2_206	176_13_1	69_2_33	81_2_132	253_13_1	24_2_43	1_23_1	26_2_1	23_2_1	41_2_25	542_2_1	180_2_2	400_2_61	996_2_22	205_2_204	717_2_1	6_2_1	13_12_82	77_2_1	75_2_43	266_2_1	389_2_484	101_2_1	95_2_224	161_2_114	78_2_11	900_2_23	904_2_105	16_2_417	33_2_5	32_2_1	864_2_187	809_13_18	646_2_150	800_2_48	358_2_1
151_2_1	625_2_1	195_2_180	334_2_1	36_2_56	130_2_200	176_13_1	69_2_42	81_2_127	253_13_1	24_2_39	1_23_1	26_2_1	23_2_1	41_2_31	542_2_1	400_2_58	996_2_27	205_2_206	717_2_1	6_2_1	13_12_71	77_2_1	75_2_58	266_2_1	389_2_489	101_2_1	95_2_217	161_2_113	78_2_10	900_2_25	904_2_109	16_2_400	32_2_1	864_2_168	809_13_14	646_2_137	800_2_54	358_2_1
151_2_1	625_2_1	195_2_207	334_2_1	36_2_38	130_2_181	176_13_1	69_2_41	81_2_131	253_13_1	24_2_41	1_23_1	26_2_1	23_2_1	41_2_31	542_2_1	400_2_46	996_2_32	205_2_197	717_2_1	6_2_1	13_12_57	77_2_1	75_2_58	266_2_1	389_2_533	101_2_1	95_2_208	161_2_135	78_2_8	900_2_25	904_2_110	16_2_430	32_2_1	864_2_152	809_13_17	646_2_124	800_2_66	358_2_1
151_2_1	625_2_1	195_2_188	334_2_1	36_2_42	130_2_181	176_13_1	69_2_45	81_2_178	253_13_1	24_2_37	1_23_1	26_2_1	23_2_1	41_2_28	542_2_1	400_2_52	996_2_28	205_2_215	717_2_1	6_2_1	13_12_58	77_2_1	75_2_49	266_2_1	389_2_522	101_2_1	95_2_215	161_2_139	78_2_6	900_2_30	904_2_116	16_2_412	32_2_1	864_2_135	809_13_22	646_2_138	800_2_65	358_2_1
151_2_1	625_2_1	195_2_174	334_2_1	36_2_41	130_2_186	176_13_1	69_2_48	81_2_194	253_13_1	24_2_30	1_23_1	26_2_1	23_2_1	41_2_33	542_2_1	400_2_53	996_2_29	205_2_205	717_2_1	6_2_1	13_12_79	77_2_1	75_2_45	266_2_1	389_2_548	101_2_1	95_2_229	161_2_130	78_2_5	900_2_30	904_2_117	16_2_408	32_2_1	864_2_127	809_13_25	646_2_122	800_2_68	358_2_1
151_2_1	625_2_1	195_2_154	334_2_1	36_2_44	130_2_190	176_13_1	69_2_39	81_2_204	253_13_1	24_2_35	1_23_1	26_2_1	23_2_1	41_2_28	542_2_1	400_2_45	996_2_33	205_2_202	717_2_1	6_2_1	13_12_86	77_2_1	75_2_46	266_2_1	389_2_600	101_2_1	95_2_224	161_2_110	78_2_4	900_2_34	904_2_102	16_2_431	32_2_1	864_2_122	809_13_27	646_2_109	800_2_65	358_2_1
151_2_1	625_2_1	195_2_139	334_2_1	36_2_46	130_2_189	176_13_1	69_2_37	81_2_226	253_13_1	24_2_35	1_23_1	26_2_1	23_2_1	41_2_26	542_2_1	400_2_34	996_2_29	205_2_213	717_2_1	6_2_1	13_12_90	77_2_1	75_2_42	266_2_1	389_2_609	101_2_1	95_2_216	161_2_95	78_2_7	900_2_38	904_2_96	16_2_432	32_2_1	864_2_112	809_13_31	646_2_115	800_2_57	358_2_1
151_2_1	625_2_1	195_2_146	334_2_1	36_2_46	130_2_194	176_13_1	69_2_42	81_2_230	253_13_1	24_2_30	1_23_1	26_2_1	23_2_1	41_2_20	542_2_1	400_2_29	996_2_24	205_2_207	717_2_1	6_2_1	13_12_94	77_2_1	75_2_51	266_2_1	389_2_627	101_2_1	95_2_217	161_2_78	78_2_7	900_2_32	904_2_78	16_2_415	32_2_1	864_2_102	809_13_29	646_2_114	800_2_59	358_2_1
151_2_1	625_2_1	195_2_145	334_2_1	36_2_44	130_2_201	176_13_1	69_2_39	81_2_209	253_13_1	24_2_35	1_23_1	26_2_1	23_2_1	41_2_14	542_2_1	400_2_32	996_2_23	205_2_193	717_2_1	6_2_1	13_12_86	77_2_1	75_2_72	266_2_1	389_2_634	101_2_1	95_2_203	161_2_72	78_2_7	900_2_43	904_2_53	16_2_399	32_2_1	864_2_107	809_13_34	646_2_117	800_2_47	358_2_1
151_2_1	625_2_1	195_2_130	334_2_1	36_2_57	130_2_175	176_13_1	69_2_44	81_2_234	253_13_1	24_2_36	1_23_1	26_2_1	23_2_1	41_2_11	542_2_1	400_2_27	996_2_22	205_2_192	717_2_1	6_2_1	13_12_86	77_2_1	75_2_74	266_2_1	389_2_611	101_2_1	95_2_201	161_2_68	78_2_5	900_2_42	904_2_55	16_2_400	32_2_1	864_2_123	809_13_45	646_2_134	800_2_38	358_2_1
151_2_1	625_2_1	195_2_138	334_2_1	36_2_60	130_2_171	176_13_1	69_2_50	81_2_257	253_13_1	24_2_25	1_23_1	26_2_1	23_2_1	41_2_14	542_2_1	400_2_23	996_2_26	205_2_185	717_2_1	6_2_1	13_12_82	77_2_1	75_2_73	266_2_1	389_2_598	101_2_1	95_2_206	161_2_53	78_2_4	900_2_39	904_2_63	16_2_393	32_2_1	864_2_116	809_13_47	646_2_121	800_2_41	358_2_1
151_2_1	625_2_1	195_2_153	334_2_1	36_2_61	130_2_170	176_13_1	69_2_43	81_2_264	253_13_1	24_2_19	1_23_1	26_2_1	23_2_1	41_2_12	542_2_1	400_2_22	996_2_23	205_2_188	717_2_1	6_2_1	13_12_72	77_2_1	75_2_78	266_2_1	389_2_627	101_2_1	95_2_198	161_2_44	78_2_6	900_2_45	904_2_66	16_2_414	32_2_1	864_2_129	809_13_52	646_2_125	800_2_34	358_2_1
151_2_1	625_2_1	195_2_150	334_2_1	36_2_55	130_2_146	176_13_1	69_2_49	81_2_262	253_13_1	24_2_19	1_23_1	26_2_1	23_2_1	41_2_13	542_2_1	400_2_24	996_2_27	205_2_204	717_2_1	6_2_1	13_12_72	77_2_1	75_2_64	266_2_1	389_2_620	101_2_1	95_2_198	161_2_47	78_2_9	900_2_46	904_2_81	16_2_440	32_2_1	864_2_140	809_13_55	646_2_119	800_2_41	358_2_1
151_2_1	625_2_1	195_2_169	334_2_1	36_2_59	130_2_146	176_13_1	69_2_58	81_2_261	253_13_1	24_2_15	1_23_1	26_2_1	23_2_1	41_2_19	542_2_1	400_2_25	996_2_26	205_2_212	717_2_1	6_2_1	13_12_76	77_2_1	75_2_72	266_2_1	389_2_594	101_2_1	95_2_185	161_2_43	78_2_10	900_2_48	904_2_85	16_2_438	32_2_1	864_2_135	809_13_50	646_2_106	800_2_35	358_2_1
151_2_1	625_2_1	195_2_204	334_2_1	36_2_52	130_2_150	176_13_1	69_2_53	81_2_234	253_13_1	24_2_11	1_23_1	26_2_1	23_2_1	41_2_17	542_2_1	400_2_32	996_2_21	205_2_206	717_2_1	6_2_1	13_12_77	77_2_1	75_2_72	266_2_1	389_2_623	101_2_1	95_2_159	161_2_36	78_2_10	900_2_61	904_2_84	16_2_466	32_2_1	864_2_146	809_13_45	646_2_107	800_2_25	358_2_1
151_2_1	625_2_1	195_2_199	334_2_1	36_2_34	130_2_136	176_13_1	69_2_63	81_2_236	253_13_1	24_2_13	1_23_1	26_2_1	23_2_1	41_2_18	542_2_1	400_2_26	996_2_21	205_2_198	717_2_1	6_2_1	13_12_79	77_2_1	75_2_76	266_2_1	389_2_617	101_2_1	95_2_144	161_2_40	78_2_7	900_2_70	904_2_90	16_2_475	32_2_1	864_2_150	809_13_43	646_2_127	800_2_28	358_2_1
151_2_1	625_2_1	195_2_218	334_2_1	36_2_38	130_2_147	176_13_1	69_2_69	81_2_262	253_13_1	24_2_10	1_23_1	26_2_1	23_2_1	41_2_22	542_2_1	400_2_23	996_2_18	205_2_189	717_2_1	6_2_1	13_12_84	77_2_1	75_2_71	266_2_1	389_2_575	101_2_1	95_2_168	161_2_46	78_2_8	900_2_73	904_2_83	16_2_476	32_2_1	864_2_143	809_13_28	646_2_122	800_2_26	358_2_1
151_2_1	625_2_1	195_2_221	334_2_1	36_2_40	130_2_150	176_13_1	69_2_55	81_2_250	253_13_1	24_2_9	1_23_1	26_2_1	23_2_1	41_2_19	542_2_1	400_2_10	996_2_13	205_2_188	717_2_1	6_2_1	13_12_78	77_2_1	75_2_72	266_2_1	389_2_631	101_2_1	95_2_171	161_2_42	78_2_8	900_2_85	904_2_81	16_2_465	32_2_1	864_2_160	809_13_29	646_2_131	800_2_15	358_2_1
151_2_1	625_2_1	195_2_208	334_2_1	36_2_33	130_2_152	176_13_1	69_2_56	81_2_222	253_13_1	24_2_15	1_23_1	26_2_1	23_2_1	41_2_16	542_2_1	400_2_7	996_2_24	205_2_222	717_2_1	6_2_1	13_12_81	77_2_1	75_2_72	266_2_1	389_2_677	101_2_1	95_2_153	161_2_39	78_2_7	900_2_80	904_2_77	16_2_452	32_2_1	864_2_180	809_13_24	646_2_118	800_2_14	358_2_1
151_2_1	625_2_1	195_2_220	334_2_1	36_2_38	130_2_138	176_13_1	69_2_61	81_2_239	253_13_1	24_2_24	1_23_1	26_2_1	23_2_1	41_2_19	542_2_1	400_2_1	996_2_29	205_2_231	717_2_1	6_2_1	13_12_81	77_2_1	75_2_76	266_2_1	389_2_673	101_2_1	95_2_156	161_2_40	78_2_8	900_2_70	904_2_70	16_2_424	32_2_1	864_2_190	809_13_18	646_2_102	800_2_6	358_2_1
151_2_1	625_2_1	195_2_241	334_2_1	36_2_48	130_2_127	176_13_1	69_2_71	81_2_223	253_13_1	24_2_18	1_23_1	26_2_1	23_2_1	41_2_26	542_2_1	6_2_1	996_2_24	205_2_232	717_2_1	13_12_63	77_2_1	75_2_92	266_2_1	389_2_715	101_2_1	95_2_154	161_2_40	78_2_4	900_2_63	904_2_61	16_2_418	32_2_1	864_2_186	809_13_6	646_2_90	800_2_3	358_2_1
151_2_1	625_2_1	195_2_226	334_2_1	36_2_40	130_2_137	176_13_1	69_2_66	81_2_173	253_13_1	24_2_30	1_23_1	26_2_1	23_2_1	41_2_22	542_2_1	6_2_1	996_2_34	205_2_242	717_2_1	13_12_63	77_2_1	75_2_117	266_2_1	389_2_745	101_2_1	95_2_139	161_2_46	78_2_4	900_2_61	904_2_68	16_2_376	32_2_1	864_2_201	809_13_3	646_2_90	358_2_1
151_2_1	625_2_1	195_2_206	334_2_1	36_2_50	130_2_139	69_2_77	81_2_156	24_2_41	26_2_1	23_2_1	41_2_24	542_2_1	6_2_1	996_2_31	205_2_247	717_2_1	13_12_69	77_2_1	75_2_106	266_2_1	389_2_716	101_2_1	95_2_154	161_2_54	78_2_3	900_2_53	904_2_76	16_2_382	32_2_1	864_2_187	646_2_83	358_2_1
151_2_1	625_2_1	195_2_213	334_2_1	36_2_59	130_2_132	69_2_78	81_2_147	24_2_43	26_2_1	23_2_1	41_2_18	542_2_1	6_2_1	996_2_26	205_2_227	717_2_1	13_12_58	77_2_1	75_2_114	266_2_1	389_2_693	101_2_1	95_2_155	161_2_59	78_2_1	900_2_61	904_2_91	16_2_390	32_2_1	864_2_176	646_2_94	358_2_1
151_2_1	625_2_1	195_2_205	334_2_1	36_2_50	130_2_163	69_2_61	81_2_142	24_2_47	26_2_1	23_2_1	41_2_12	542_2_1	6_2_1	996_2_21	205_2_247	717_2_1	13_12_52	77_2_1	75_2_117	266_2_1	389_2_656	101_2_1	95_2_134	161_2_57	900_2_61	904_2_103	16_2_396	32_2_1	864_2_178	646_2_108	358_2_1
151_2_1	625_2_1	195_2_191	334_2_1	36_2_51	130_2_170	69_2_64	81_2_152	24_2_59	26_2_1	23_2_1	41_2_12	542_2_1	6_2_1	996_2_18	205_2_226	717_2_1	13_12_56	77_2_1	75_2_121	266_2_1	389_2_611	101_2_1	95_2_133	161_2_58	900_2_67	904_2_101	16_2_416	32_2_1	864_2_175	646_2_102	358_2_1
151_2_1	625_2_1	195_2_190	334_2_1	36_2_48	130_2_168	69_2_74	81_2_161	24_2_40	26_2_1	23_2_1	41_2_13	542_2_1	6_2_1	996_2_14	205_2_200	717_2_1	13_12_49	77_2_1	75_2_127	266_2_1	389_2_590	101_2_1	95_2_121	161_2_57	900_2_68	904_2_107	16_2_454	32_2_1	864_2_166	646_2_108	358_2_1
151_2_1	625_2_1	195_2_175	334_2_1	36_2_41	130_2_192	69_2_59	81_2_170	24_2_45	26_2_1	23_2_1	41_2_10	542_2_1	6_2_1	996_2_12	205_2_190	717_2_1	13_12_60	77_2_1	75_2_136	266_2_1	389_2_585	101_2_1	95_2_110	161_2_70	900_2_54	904_2_105	16_2_463	32_2_1	864_2_180	646_2_107	358_2_1
151_2_1	625_2_1	195_2_157	334_2_1	36_2_46	130_2_198	69_2_69	81_2_198	24_2_51	26_2_1	23_2_1	41_2_4	542_2_1	6_2_1	996_2_8	205_2_187	717_2_1	13_12_66	77_2_1	75_2_130	266_2_1	389_2_565	101_2_1	95_2_101	161_2_77	900_2_51	904_2_100	16_2_506	32_2_1	864_2_165	646_2_114	358_2_1
151_2_1	625_2_1	195_2_164	334_2_1	36_2_57	130_2_183	69_2_79	81_2_222	24_2_46	26_2_1	23_2_1	41_2_2	542_2_1	6_2_1	996_2_5	205_2_182	717_2_1	13_12_72	77_2_1	75_2_122	266_2_1	389_2_515	101_2_1	95_2_100	161_2_77	900_2_47	904_2_101	16_2_525	32_2_1	864_2_165	646_2_117	358_2_1
151_2_1	625_2_1	195_2_150	334_2_1	36_2_54	130_2_183	69_2_78	81_2_209	24_2_50	26_2_1	23_2_1	542_2_1	6_2_1	996_2_2	205_2_191	717_2_1	13_12_87	77_2_1	75_2_125	266_2_1	389_2_505	101_2_1	95_2_95	161_2_83	900_2_58	904_2_100	16_2_545	32_2_1	864_2_181	646_2_111	358_2_1
151_2_1	625_2_1	195_2_142	334_2_1	36_2_56	130_2_157	69_2_78	81_2_229	24_2_58	26_2_1	23_2_1	542_2_1	6_2_1	996_2_2	205_2_183	717_2_1	13_12_75	77_2_1	75_2_116	266_2_1	389_2_528	101_2_1	95_2_89	161_2_94	900_2_73	904_2_104	16_2_565	32_2_1	864_2_207	646_2_102	358_2_1
625_2_1	195_2_134	334_2_1	36_2_66	130_2_116	69_2_80	81_2_251	24_2_52	26_2_1	23_2_1	542_2_1	6_2_1	205_2_175	717_2_1	13_12_83	77_2_1	75_2_118	266_2_1	389_2_561	101_2_1	95_2_96	161_2_89	900_2_83	904_2_102	16_2_591	32_2_1	864_2_216	646_2_114	358_2_1
625_2_1	195_2_124	334_2_1	36_2_56	130_2_111	69_2_74	81_2_227	24_2_59	26_2_1	23_2_1	542_2_1	6_2_1	205_2_174	717_2_1	13_12_92	77_2_1	75_2_133	266_2_1	389_2_605	101_2_1	95_2_90	161_2_100	900_2_94	904_2_91	16_2_601	32_2_1	864_2_237	646_2_108	358_2_1
625_2_1	195_2_123	334_2_1	36_2_64	130_2_90	69_2_61	81_2_224	24_2_61	26_2_1	23_2_1	542_2_1	6_2_1	205_2_160	717_2_1	13_12_76	77_2_1	75_2_144	266_2_1	389_2_637	101_2_1	95_2_84	161_2_111	900_2_107	904_2_99	16_2_604	32_2_1	864_2_246	646_2_104	358_2_1
625_2_1	195_2_129	334_2_1	36_2_66	130_2_100	69_2_53	81_2_255	24_2_62	26_2_1	23_2_1	542_2_1	6_2_1	205_2_133	717_2_1	13_12_65	77_2_1	75_2_157	266_2_1	389_2_628	101_2_1	95_2_83	161_2_108	900_2_102	904_2_105	16_2_605	32_2_1	864_2_250	646_2_109	358_2_1
625_2_1	195_2_116	334_2_1	36_2_53	130_2_92	69_2_43	81_2_242	24_2_54	26_2_1	23_2_1	542_2_1	6_2_1	205_2_135	717_2_1	13_12_71	77_2_1	75_2_165	266_2_1	389_2_645	101_2_1	95_2_75	161_2_127	900_2_99	904_2_91	16_2_585	32_2_1	864_2_254	646_2_103	358_2_1
625_2_1	195_2_130	334_2_1	36_2_53	130_2_77	69_2_33	81_2_245	24_2_65	26_2_1	23_2_1	542_2_1	6_2_1	205_2_131	717_2_1	13_12_59	77_2_1	75_2_157	266_2_1	389_2_634	101_2_1	95_2_57	161_2_133	900_2_110	904_2_87	16_2_564	32_2_1	864_2_255	646_2_104	358_2_1
625_2_1	195_2_140	334_2_1	36_2_63	130_2_81	69_2_41	81_2_254	24_2_68	26_2_1	23_2_1	542_2_1	6_2_1	205_2_123	717_2_1	13_12_61	77_2_1	75_2_159	266_2_1	389_2_609	101_2_1	95_2_51	161_2_127	900_2_99	904_2_79	16_2_556	32_2_1	864_2_247	646_2_102	358_2_1
625_2_1	195_2_142	334_2_1	36_2_61	130_2_74	69_2_49	81_2_231	24_2_58	26_2_1	23_2_1	542_2_1	6_2_1	205_2_118	717_2_1	13_12_59	77_2_1	75_2_167	266_2_1	389_2_607	101_2_1	95_2_45	161_2_150	900_2_113	904_2_67	16_2_529	32_2_1	864_2_274	646_2_102	358_2_1
625_2_1	195_2_144	334_2_1	36_2_73	130_2_64	69_2_45	81_2_205	24_2_61	26_2_1	23_2_1	542_2_1	6_2_1	205_2_122	717_2_1	13_12_51	77_2_1	75_2_166	266_2_1	389_2_615	101_2_1	95_2_45	161_2_152	900_2_118	904_2_60	16_2_509	32_2_1	864_2_289	646_2_106	358_2_1
625_2_1	195_2_150	334_2_1	36_2_85	130_2_58	69_2_55	81_2_199	24_2_62	26_2_1	23_2_1	542_2_1	6_2_1	205_2_117	717_2_1	13_12_53	77_2_1	75_2_175	266_2_1	389_2_601	101_2_1	95_2_48	161_2_142	900_2_99	904_2_45	16_2_519	32_2_1	864_2_294	646_2_113	358_2_1
625_2_1	195_2_142	334_2_1	36_2_74	130_2_54	69_2_61	81_2_193	24_2_47	26_2_1	23_2_1	542_2_1	6_2_1	205_2_104	717_2_1	13_12_49	77_2_1	75_2_170	266_2_1	389_2_609	101_2_1	95_2_51	161_2_139	900_2_105	904_2_44	16_2_515	32_2_1	864_2_288	646_2_106	358_2_1
625_2_1	195_2_151	334_2_1	36_2_67	130_2_49	69_2_51	81_2_177	24_2_42	26_2_1	23_2_1	542_2_1	6_2_1	205_2_123	717_2_1	13_12_40	77_2_1	75_2_168	266_2_1	389_2_623	101_2_1	95_2_48	161_2_151	900_2_109	904_2_51	16_2_507	32_2_1	864_2_280	646_2_111	358_2_1
625_2_1	195_2_186	334_2_1	36_2_77	130_2_50	69_2_65	81_2_208	24_2_54	26_2_1	23_2_1	542_2_1	6_2_1	205_2_124	717_2_1	13_12_41	77_2_1	75_2_163	266_2_1	389_2_592	101_2_1	95_2_48	161_2_144	900_2_87	904_2_45	16_2_526	32_2_1	864_2_265	646_2_110	358_2_1
625_2_1	195_2_176	334_2_1	36_2_74	130_2_54	69_2_88	81_2_219	24_2_54	26_2_1	23_2_1	542_2_1	6_2_1	205_2_122	717_2_1	13_12_45	77_2_1	75_2_173	266_2_1	389_2_616	101_2_1	95_2_49	161_2_119	900_2_88	904_2_45	16_2_536	32_2_1	864_2_269	646_2_113	358_2_1
625_2_1	195_2_183	334_2_1	36_2_63	130_2_56	69_2_91	81_2_209	24_2_62	26_2_1	23_2_1	542_2_1	6_2_1	205_2_120	717_2_1	13_12_40	77_2_1	75_2_168	266_2_1	389_2_650	101_2_1	95_2_38	161_2_114	900_2_91	904_2_53	16_2_566	32_2_1	864_2_269	646_2_114	358_2_1
625_2_1	195_2_217	334_2_1	36_2_63	130_2_47	69_2_93	81_2_200	24_2_71	26_2_1	23_2_1	542_2_1	6_2_1	205_2_113	717_2_1	13_12_39	77_2_1	75_2_168	266_2_1	389_2_612	101_2_1	95_2_44	161_2_106	900_2_84	904_2_57	16_2_607	32_2_1	864_2_276	646_2_120	358_2_1
625_2_1	195_2_206	334_2_1	36_2_65	130_2_40	69_2_105	81_2_211	24_2_62	26_2_1	23_2_1	542_2_1	6_2_1	205_2_101	717_2_1	13_12_42	77_2_1	75_2_184	266_2_1	389_2_562	101_2_1	95_2_41	161_2_100	900_2_109	904_2_67	16_2_613	32_2_1	864_2_271	646_2_114	358_2_1
625_2_1	195_2_208	334_2_1	36_2_58	130_2_44	69_2_91	81_2_205	24_2_67	26_2_1	23_2_1	542_2_1	6_2_1	205_2_102	717_2_1	13_12_32	77_2_1	75_2_170	266_2_1	389_2_559	101_2_1	95_2_47	161_2_96	900_2_109	904_2_69	16_2_611	32_2_1	864_2_298	646_2_124	358_2_1
625_2_1	195_2_244	334_2_1	36_2_71	130_2_36	69_2_94	81_2_228	24_2_70	26_2_1	23_2_1	542_2_1	6_2_1	205_2_93	717_2_1	13_12_38	77_2_1	75_2_184	266_2_1	389_2_510	101_2_1	95_2_43	161_2_92	900_2_117	904_2_69	16_2_602	32_2_1	864_2_292	646_2_121	358_2_1
625_2_1	195_2_239	334_2_1	36_2_92	130_2_39	69_2_102	81_2_243	24_2_61	26_2_1	23_2_1	542_2_1	6_2_1	205_2_88	717_2_1	13_12_28	77_2_1	75_2_194	266_2_1	389_2_459	101_2_1	95_2_43	161_2_82	900_2_127	904_2_77	16_2_588	32_2_1	864_2_299	646_2_123	358_2_1
625_2_1	195_2_250	334_2_1	36_2_88	130_2_26	69_2_98	81_2_244	24_2_59	26_2_1	23_2_1	542_2_1	6_2_1	205_2_90	717_2_1	13_12_27	77_2_1	75_2_180	266_2_1	389_2_465	101_2_1	95_2_45	161_2_86	900_2_119	904_2_77	16_2_578	32_2_1	864_2_300	646_2_139	358_2_1
625_2_1	195_2_248	334_2_1	36_2_110	130_2_22	69_2_73	81_2_238	24_2_58	26_2_1	23_2_1	542_2_1	6_2_1	205_2_105	717_2_1	13_12_22	77_2_1	75_2_180	266_2_1	389_2_513	101_2_1	95_2_38	161_2_94	900_2_117	904_2_82	16_2_581	32_2_1	864_2_284	646_2_141	358_2_1
625_2_1	195_2_224	334_2_1	36_2_132	130_2_25	69_2_81	81_2_248	24_2_55	26_2_1	23_2_1	542_2_1	6_2_1	205_2_113	717_2_1	13_12_23	77_2_1	75_2_173	266_2_1	389_2_512	101_2_1	95_2_47	161_2_94	900_2_123	904_2_93	16_2_573	32_2_1	864_2_269	646_2_141	358_2_1
625_2_1	195_2_204	334_2_1	36_2_113	130_2_26	69_2_83	81_2_227	24_2_56	26_2_1	23_2_1	542_2_1	6_2_1	205_2_127	717_2_1	13_12_22	77_2_1	75_2_152	266_2_1	389_2_546	101_2_1	95_2_58	161_2_111	900_2_92	904_2_85	16_2_574	32_2_1	864_2_238	646_2_142	358_2_1
625_2_1	195_2_183	334_2_1	36_2_118	130_2_23	69_2_81	81_2_194	24_2_51	26_2_1	23_2_1	542_2_1	6_2_1	205_2_130	717_2_1	13_12_22	77_2_1	75_2_148	266_2_1	389_2_584	101_2_1	95_2_60	161_2_115	900_2_103	904_2_88	16_2_593	32_2_1	864_2_223	646_2_142	358_2_1
625_2_1	195_2_156	334_2_1	36_2_147	130_2_23	69_2_99	81_2_195	24_2_52	26_2_1	23_2_1	542_2_1	6_2_1	205_2_126	717_2_1	13_12_14	77_2_1	75_2_150	266_2_1	389_2_570	101_2_1	95_2_51	161_2_115	900_2_119	904_2_95	16_2_596	32_2_1	864_2_213	646_2_119	358_2_1
625_2_1	195_2_169	334_2_1	36_2_138	130_2_15	69_2_110	81_2_199	24_2_51	26_2_1	23_2_1	542_2_1	6_2_1	205_2_133	717_2_1	13_12_10	77_2_1	75_2_142	266_2_1	389_2_570	101_2_1	95_2_51	161_2_136	900_2_106	904_2_93	16_2_580	32_2_1	864_2_227	646_2_128	358_2_1
625_2_1	195_2_185	334_2_1	36_2_138	130_2_6	69_2_107	81_2_207	24_2_45	26_2_1	23_2_1	542_2_1	6_2_1	205_2_141	717_2_1	13_12_8	77_2_1	75_2_139	266_2_1	389_2_571	101_2_1	95_2_46	161_2_154	900_2_129	904_2_95	16_2_597	32_2_1	864_2_209	646_2_120	358_2_1
625_2_1	195_2_178	334_2_1	36_2_121	130_2_6	69_2_107	81_2_233	24_2_35	26_2_1	23_2_1	542_2_1	6_2_1	205_2_141	717_2_1	13_12_4	77_2_1	75_2_183	266_2_1	389_2_590	101_2_1	95_2_44	161_2_141	900_2_131	904_2_102	16_2_580	32_2_1	864_2_217	646_2_110	358_2_1
625_2_1	195_2_206	334_2_1	36_2_96	130_2_3	69_2_104	81_2_261	24_2_25	26_2_1	23_2_1	542_2_1	6_2_1	205_2_137	717_2_1	13_12_10	77_2_1	75_2_187	266_2_1	389_2_573	101_2_1	95_2_45	161_2_151	900_2_124	904_2_89	16_2_600	32_2_1	864_2_226	646_2_135	358_2_1
625_2_1	195_2_198	334_2_1	36_2_71	130_2_1	69_2_104	81_2_253	24_2_28	26_2_1	23_2_1	542_2_1	6_2_1	205_2_130	717_2_1	13_12_9	77_2_1	75_2_186	266_2_1	389_2_584	101_2_1	95_2_43	161_2_143	900_2_157	904_2_98	16_2_633	32_2_1	864_2_204	646_2_136	358_2_1
625_2_1	195_2_203	334_2_1	36_2_72	69_2_101	81_2_240	24_2_37	26_2_1	23_2_1	542_2_1	6_2_1	205_2_111	717_2_1	13_12_7	77_2_1	75_2_191	266_2_1	389_2_570	101_2_1	95_2_29	161_2_98	900_2_153	904_2_85	16_2_659	864_2_206	646_2_147	358_2_1
625_2_1	195_2_197	334_2_1	36_2_57	69_2_113	81_2_260	24_2_30	26_2_1	23_2_1	542_2_1	6_2_1	205_2_98	717_2_1	13_12_4	77_2_1	75_2_190	266_2_1	389_2_513	101_2_1	95_2_28	161_2_110	900_2_158	904_2_83	16_2_662	864_2_196	646_2_169	358_2_1
625_2_1	195_2_200	334_2_1	36_2_53	69_2_107	81_2_242	24_2_24	26_2_1	23_2_1	542_2_1	6_2_1	205_2_99	717_2_1	13_12_6	77_2_1	75_2_186	266_2_1	389_2_510	101_2_1	95_2_38	161_2_106	900_2_171	904_2_87	16_2_649	864_2_181	646_2_161	358_2_1
625_2_1	195_2_182	334_2_1	36_2_50	69_2_105	81_2_231	24_2_20	26_2_1	23_2_1	542_2_1	6_2_1	205_2_89	717_2_1	13_12_6	77_2_1	75_2_185	266_2_1	389_2_549	101_2_1	95_2_42	161_2_83	900_2_158	904_2_94	16_2_615	864_2_174	646_2_183	358_2_1
625_2_1	195_2_183	334_2_1	36_2_39	69_2_104	81_2_226	24_2_18	26_2_1	23_2_1	542_2_1	6_2_1	205_2_97	717_2_1	13_12_4	77_2_1	75_2_203	266_2_1	389_2_544	101_2_1	95_2_51	161_2_89	900_2_152	904_2_102	16_2_594	864_2_163	646_2_194	358_2_1
625_2_1	195_2_210	334_2_1	36_2_30	69_2_104	81_2_220	24_2_17	26_2_1	23_2_1	542_2_1	6_2_1	205_2_89	717_2_1	13_12_1	77_2_1	75_2_213	266_2_1	389_2_577	101_2_1	95_2_62	161_2_91	900_2_150	904_2_119	16_2_588	864_2_161	646_2_203	358_2_1
625_2_1	195_2_214	334_2_1	36_2_31	69_2_99	81_2_208	24_2_14	26_2_1	23_2_1	542_2_1	6_2_1	205_2_88	717_2_1	77_2_1	75_2_219	266_2_1	389_2_625	101_2_1	95_2_55	161_2_83	900_2_131	904_2_103	16_2_582	864_2_154	646_2_214	358_2_1
625_2_1	195_2_240	334_2_1	36_2_30	69_2_108	81_2_213	24_2_15	26_2_1	23_2_1	542_2_1	6_2_1	205_2_85	717_2_1	77_2_1	75_2_229	266_2_1	389_2_604	101_2_1	95_2_46	161_2_86	900_2_139	904_2_97	16_2_588	864_2_147	646_2_220	358_2_1
625_2_1	195_2_249	334_2_1	36_2_24	69_2_124	81_2_224	24_2_14	26_2_1	23_2_1	542_2_1	6_2_1	205_2_98	717_2_1	77_2_1	75_2_231	266_2_1	389_2_587	101_2_1	95_2_45	161_2_86	900_2_124	904_2_94	16_2_592	864_2_155	646_2_228	358_2_1
625_2_1	195_2_258	334_2_1	36_2_34	69_2_127	81_2_213	24_2_16	26_2_1	23_2_1	542_2_1	6_2_1	205_2_93	717_2_1	77_2_1	75_2_238	266_2_1	389_2_602	101_2_1	95_2_31	161_2_68	900_2_121	904_2_80	16_2_591	864_2_157	646_2_238	358_2_1
625_2_1	195_2_264	334_2_1	36_2_40	69_2_144	81_2_204	24_2_25	26_2_1	23_2_1	542_2_1	6_2_1	205_2_102	717_2_1	77_2_1	75_2_232	266_2_1	389_2_601	101_2_1	95_2_22	161_2_62	900_2_113	904_2_82	16_2_598	864_2_144	646_2_247	358_2_1
625_2_1	195_2_284	334_2_1	36_2_36	69_2_161	81_2_225	24_2_21	26_2_1	23_2_1	542_2_1	6_2_1	205_2_108	717_2_1	77_2_1	75_2_205	266_2_1	389_2_569	101_2_1	95_2_14	161_2_64	900_2_100	904_2_90	16_2_594	864_2_150	646_2_234	358_2_1
625_2_1	195_2_275	334_2_1	36_2_36	69_2_162	81_2_233	24_2_16	26_2_1	23_2_1	542_2_1	6_2_1	205_2_93	717_2_1	77_2_1	75_2_176	266_2_1	389_2_611	101_2_1	95_2_8	161_2_56	900_2_93	904_2_72	16_2_572	864_2_141	646_2_244	358_2_1
625_2_1	195_2_260	334_2_1	36_2_35	69_2_157	81_2_239	24_2_20	26_2_1	23_2_1	542_2_1	6_2_1	205_2_89	717_2_1	77_2_1	75_2_158	266_2_1	389_2_619	101_2_1	95_2_14	161_2_51	900_2_79	904_2_80	16_2_557	864_2_126	646_2_237	358_2_1
625_2_1	195_2_261	334_2_1	36_2_35	69_2_172	81_2_266	24_2_21	26_2_1	23_2_1	542_2_1	6_2_1	205_2_93	717_2_1	77_2_1	75_2_150	266_2_1	389_2_608	101_2_1	95_2_8	161_2_51	900_2_69	904_2_74	16_2_560	864_2_117	646_2_229	358_2_1
625_2_1	195_2_236	334_2_1	36_2_44	69_2_163	81_2_264	24_2_22	26_2_1	23_2_1	542_2_1	6_2_1	205_2_78	717_2_1	77_2_1	75_2_143	266_2_1	389_2_661	101_2_1	95_2_6	161_2_48	900_2_47	904_2_71	16_2_563	864_2_107	646_2_265	358_2_1
625_2_1	195_2_232	334_2_1	36_2_56	69_2_171	81_2_249	24_2_22	26_2_1	23_2_1	542_2_1	6_2_1	205_2_84	717_2_1	77_2_1	75_2_143	266_2_1	389_2_723	101_2_1	95_2_6	161_2_46	900_2_33	904_2_75	16_2_562	864_2_90	646_2_258	358_2_1
625_2_1	195_2_242	334_2_1	36_2_63	69_2_203	81_2_266	24_2_24	26_2_1	23_2_1	542_2_1	6_2_1	205_2_81	717_2_1	77_2_1	75_2_137	266_2_1	389_2_708	101_2_1	95_2_6	161_2_51	900_2_26	904_2_68	16_2_569	864_2_79	646_2_238	358_2_1
625_2_1	195_2_230	334_2_1	36_2_71	69_2_244	81_2_276	24_2_20	26_2_1	23_2_1	542_2_1	6_2_1	205_2_75	717_2_1	77_2_1	75_2_140	266_2_1	389_2_716	101_2_1	95_2_6	161_2_46	900_2_18	904_2_46	16_2_562	864_2_70	646_2_255	358_2_1
625_2_1	195_2_239	334_2_1	36_2_76	69_2_241	81_2_262	24_2_23	26_2_1	23_2_1	542_2_1	6_2_1	205_2_76	717_2_1	77_2_1	75_2_146	266_2_1	389_2_726	101_2_1	95_2_5	161_2_48	900_2_16	904_2_42	16_2_569	864_2_65	646_2_252	358_2_1
625_2_1	195_2_268	334_2_1	36_2_71	69_2_289	81_2_260	24_2_28	26_2_1	23_2_1	542_2_1	6_2_1	205_2_82	717_2_1	77_2_1	75_2_172	266_2_1	389_2_713	101_2_1	95_2_2	161_2_46	900_2_17	904_2_46	16_2_571	864_2_72	646_2_242	358_2_1
625_2_1	195_2_283	334_2_1	36_2_87	69_2_286	81_2_279	24_2_29	26_2_1	23_2_1	542_2_1	6_2_1	205_2_82	717_2_1	77_2_1	75_2_180	266_2_1	389_2_699	101_2_1	95_2_6	161_2_46	900_2_15	904_2_36	16_2_556	864_2_60	646_2_278	358_2_1
625_2_1	195_2_299	334_2_1	36_2_94	69_2_263	81_2_281	24_2_33	26_2_1	23_2_1	542_2_1	6_2_1	205_2_72	717_2_1	77_2_1	75_2_198	266_2_1	389_2_740	101_2_1	95_2_4	161_2_32	900_2_11	904_2_46	16_2_586	864_2_48	646_2_275	358_2_1
625_2_1	195_2_328	334_2_1	36_2_90	69_2_243	81_2_303	24_2_31	26_2_1	23_2_1	542_2_1	6_2_1	205_2_69	717_2_1	77_2_1	75_2_183	266_2_1	389_2_754	101_2_1	95_2_3	161_2_32	900_2_8	904_2_45	16_2_580	864_2_40	646_2_294	358_2_1
625_2_1	195_2_300	334_2_1	36_2_106	69_2_226	81_2_308	24_2_26	26_2_1	23_2_1	542_2_1	6_2_1	205_2_65	717_2_1	77_2_1	75_2_153	266_2_1	389_2_760	101_2_1	95_2_3	161_2_32	900_2_9	904_2_41	16_2_573	864_2_27	646_2_344	358_2_1
625_2_1	195_2_313	334_2_1	36_2_104	69_2_199	81_2_279	24_2_25	26_2_1	23_2_1	542_2_1	6_2_1	205_2_71	717_2_1	77_2_1	75_2_154	266_2_1	389_2_780	101_2_1	95_2_2	161_2_29	900_2_12	904_2_40	16_2_590	864_2_21	646_2_320	358_2_1
625_2_1	195_2_303	334_2_1	36_2_93	69_2_205	81_2_285	24_2_26	26_2_1	23_2_1	542_2_1	6_2_1	205_2_85	717_2_1	77_2_1	75_2_144	266_2_1	389_2_765	101_2_1	161_2_30	900_2_12	904_2_40	16_2_557	864_2_22	646_2_309	358_2_1
625_2_1	195_2_307	334_2_1	36_2_90	69_2_187	81_2_302	24_2_23	26_2_1	23_2_1	542_2_1	6_2_1	205_2_81	717_2_1	77_2_1	75_2_148	266_2_1	389_2_744	101_2_1	161_2_25	900_2_13	904_2_36	16_2_533	864_2_17	646_2_319	358_2_1
625_2_1	195_2_325	334_2_1	36_2_79	69_2_156	81_2_285	24_2_23	26_2_1	23_2_1	542_2_1	6_2_1	205_2_88	717_2_1	77_2_1	75_2_156	266_2_1	389_2_706	101_2_1	161_2_14	900_2_16	904_2_33	16_2_522	864_2_15	646_2_281	358_2_1
625_2_1	195_2_327	334_2_1	36_2_76	69_2_147	81_2_285	24_2_20	26_2_1	23_2_1	542_2_1	6_2_1	205_2_104	717_2_1	77_2_1	75_2_166	266_2_1	389_2_682	101_2_1	161_2_6	900_2_15	904_2_26	16_2_508	864_2_13	646_2_275	358_2_1
625_2_1	195_2_322	334_2_1	36_2_77	69_2_169	81_2_295	24_2_18	26_2_1	23_2_1	542_2_1	6_2_1	205_2_106	717_2_1	77_2_1	75_2_166	266_2_1	389_2_642	101_2_1	161_2_2	900_2_14	904_2_20	16_2_509	864_2_12	646_2_291	358_2_1
625_2_1	195_2_311	334_2_1	36_2_97	69_2_154	81_2_279	24_2_20	26_2_1	23_2_1	542_2_1	205_2_86	717_2_1	77_2_1	75_2_193	266_2_1	389_2_659	101_2_1	900_2_21	904_2_35	16_2_519	864_2_16	646_2_294	358_2_1
625_2_1	195_2_304	334_2_1	36_2_99	69_2_149	81_2_280	24_2_27	26_2_1	23_2_1	542_2_1	205_2_83	717_2_1	77_2_1	75_2_194	266_2_1	389_2_661	101_2_1	900_2_16	904_2_33	16_2_534	864_2_18	646_2_315	358_2_1
625_2_1	195_2_290	334_2_1	36_2_111	69_2_170	81_2_294	24_2_30	26_2_1	23_2_1	542_2_1	205_2_62	717_2_1	77_2_1	75_2_220	266_2_1	389_2_678	101_2_1	900_2_18	904_2_42	16_2_528	864_2_17	646_2_327	358_2_1
625_2_1	195_2_296	334_2_1	36_2_107	69_2_178	81_2_278	24_2_37	26_2_1	23_2_1	542_2_1	205_2_53	717_2_1	77_2_1	75_2_233	266_2_1	389_2_720	101_2_1	900_2_13	904_2_47	16_2_534	864_2_18	646_2_320	358_2_1
625_2_1	195_2_309	334_2_1	36_2_87	69_2_213	81_2_277	24_2_34	26_2_1	23_2_1	542_2_1	205_2_53	717_2_1	77_2_1	75_2_228	266_2_1	389_2_739	101_2_1	900_2_13	904_2_49	16_2_552	864_2_16	646_2_318	358_2_1
625_2_1	195_2_312	334_2_1	36_2_104	69_2_215	81_2_291	24_2_30	26_2_1	23_2_1	542_2_1	205_2_62	717_2_1	77_2_1	75_2_213	266_2_1	389_2_770	101_2_1	900_2_12	904_2_49	16_2_525	864_2_15	646_2_321	358_2_1
625_2_1	195_2_331	334_2_1	36_2_105	69_2_227	81_2_270	24_2_12	26_2_1	23_2_1	542_2_1	205_2_64	717_2_1	77_2_1	75_2_218	266_2_1	389_2_794	101_2_1	900_2_10	904_2_46	16_2_505	864_2_26	646_2_311	358_2_1
625_2_1	195_2_338	334_2_1	36_2_97	69_2_249	81_2_244	24_2_13	26_2_1	23_2_1	542_2_1	205_2_67	717_2_1	77_2_1	75_2_240	266_2_1	389_2_790	101_2_1	900_2_10	904_2_45	16_2_480	864_2_26	646_2_322	358_2_1
625_2_1	195_2_325	334_2_1	36_2_106	69_2_251	81_2_234	24_2_14	26_2_1	23_2_1	542_2_1	205_2_69	717_2_1	77_2_1	75_2_246	266_2_1	389_2_815	101_2_1	900_2_10	904_2_43	16_2_479	864_2_25	646_2_326	358_2_1
625_2_1	195_2_320	334_2_1	36_2_109	69_2_261	81_2_226	24_2_15	26_2_1	23_2_1	542_2_1	205_2_68	717_2_1	77_2_1	75_2_262	266_2_1	389_2_798	101_2_1	900_2_6	904_2_34	16_2_467	864_2_32	646_2_315	358_2_1
625_2_1	195_2_285	334_2_1	36_2_102	69_2_250	81_2_195	24_2_25	26_2_1	23_2_1	542_2_1	205_2_65	717_2_1	77_2_1	75_2_280	266_2_1	389_2_806	101_2_1	900_2_6	904_2_34	16_2_466	864_2_36	646_2_321	358_2_1
625_2_1	195_2_274	334_2_1	36_2_128	69_2_242	81_2_218	24_2_34	26_2_1	23_2_1	542_2_1	205_2_87	717_2_1	77_2_1	75_2_266	266_2_1	389_2_819	101_2_1	900_2_7	904_2_34	16_2_432	864_2_31	646_2_299	358_2_1
625_2_1	195_2_272	334_2_1	36_2_117	69_2_267	81_2_224	24_2_36	26_2_1	23_2_1	542_2_1	205_2_100	717_2_1	77_2_1	75_2_295	266_2_1	389_2_771	101_2_1	900_2_6	904_2_29	16_2_431	864_2_29	646_2_293	358_2_1
625_2_1	195_2_266	334_2_1	36_2_93	69_2_249	81_2_234	24_2_34	26_2_1	23_2_1	542_2_1	205_2_107	717_2_1	77_2_1	75_2_291	266_2_1	389_2_805	101_2_1	900_2_8	904_2_24	16_2_422	864_2_37	646_2_292	358_2_1
625_2_1	195_2_272	334_2_1	36_2_88	69_2_242	81_2_232	24_2_38	26_2_1	23_2_1	542_2_1	205_2_110	717_2_1	77_2_1	75_2_295	266_2_1	389_2_829	101_2_1	900_2_9	904_2_17	16_2_395	864_2_27	646_2_283	358_2_1
625_2_1	195_2_273	334_2_1	36_2_85	69_2_238	81_2_227	24_2_39	26_2_1	23_2_1	542_2_1	205_2_112	717_2_1	77_2_1	75_2_307	266_2_1	389_2_850	101_2_1	900_2_7	904_2_17	16_2_376	864_2_28	646_2_290	358_2_1
625_2_1	195_2_265	334_2_1	36_2_69	69_2_241	81_2_233	24_2_34	26_2_1	23_2_1	542_2_1	205_2_114	717_2_1	77_2_1	75_2_304	266_2_1	389_2_885	101_2_1	900_2_8	904_2_17	16_2_362	864_2_26	646_2_311	358_2_1
625_2_1	195_2_273	334_2_1	36_2_69	69_2_239	81_2_250	24_2_35	26_2_1	23_2_1	542_2_1	205_2_104	717_2_1	77_2_1	75_2_288	266_2_1	389_2_884	101_2_1	900_2_5	904_2_15	16_2_330	864_2_22	646_2_311	358_2_1
625_2_1	195_2_265	334_2_1	36_2_58	69_2_250	81_2_274	24_2_35	26_2_1	23_2_1	542_2_1	205_2_92	717_2_1	77_2_1	75_2_308	266_2_1	389_2_845	101_2_1	900_2_9	904_2_14	16_2_348	864_2_18	646_2_341	358_2_1
625_2_1	195_2_257	334_2_1	36_2_55	69_2_253	81_2_270	24_2_30	26_2_1	23_2_1	542_2_1	205_2_81	717_2_1	77_2_1	75_2_303	266_2_1	389_2_892	101_2_1	900_2_12	904_2_11	16_2_349	864_2_23	646_2_334	358_2_1
625_2_1	195_2_250	334_2_1	36_2_56	69_2_261	81_2_248	24_2_30	26_2_1	23_2_1	542_2_1	205_2_77	717_2_1	77_2_1	75_2_297	266_2_1	389_2_907	101_2_1	900_2_10	904_2_10	16_2_385	864_2_12	646_2_321	358_2_1
625_2_1	195_2_257	334_2_1	36_2_53	69_2_260	81_2_256	24_2_30	26_2_1	23_2_1	542_2_1	205_2_84	717_2_1	77_2_1	75_2_299	266_2_1	389_2_880	101_2_1	900_2_16	904_2_10	16_2_380	864_2_16	646_2_319	358_2_1
625_2_1	195_2_254	334_2_1	36_2_40	69_2_264	81_2_242	24_2_19	26_2_1	23_2_1	542_2_1	205_2_92	717_2_1	77_2_1	75_2_303	266_2_1	389_2_892	101_2_1	900_2_18	904_2_7	16_2_429	864_2_19	646_2_305	358_2_1
625_2_1	195_2_275	334_2_1	36_2_41	69_2_257	81_2_249	24_2_25	26_2_1	23_2_1	542_2_1	205_2_110	717_2_1	77_2_1	75_2_272	266_2_1	389_2_870	101_2_1	900_2_14	904_2_2	16_2_437	864_2_16	646_2_293	358_2_1
24_2_34	77_2_1	900_2_11	101_2_1	205_2_124	625_2_1	16_2_448	195_2_272	334_2_1	23_2_1	864_2_8	36_2_52	542_2_1	717_2_1	75_2_256	646_2_277	69_2_270	389_2_862	81_2_251	358_2_1
24_2_24	77_2_1	900_2_7	101_2_1	205_2_133	625_2_1	16_2_441	195_2_266	334_2_1	23_2_1	864_2_7	36_2_46	542_2_1	717_2_1	75_2_266	646_2_264	69_2_299	389_2_856	81_2_234	358_2_1
24_2_36	77_2_1	900_2_1	101_2_1	205_2_144	625_2_1	16_2_420	195_2_285	334_2_1	23_2_1	864_2_4	36_2_45	542_2_1	717_2_1	75_2_261	646_2_243	69_2_297	389_2_874	81_2_212	358_2_1
24_2_38	77_2_1	205_2_137	16_2_428	195_2_299	23_2_1	36_2_43	542_2_1	75_2_278	646_2_243	69_2_311	389_2_881	81_2_230	358_2_1
24_2_38	77_2_1	205_2_128	16_2_414	195_2_321	23_2_1	36_2_33	542_2_1	75_2_283	646_2_253	69_2_319	389_2_838	81_2_235	358_2_1
24_2_42	77_2_1	205_2_134	16_2_384	195_2_351	23_2_1	36_2_35	542_2_1	75_2_282	646_2_260	69_2_300	389_2_812	81_2_233	358_2_1
24_2_47	77_2_1	205_2_119	16_2_374	195_2_342	23_2_1	36_2_38	542_2_1	75_2_281	646_2_270	69_2_312	389_2_773	81_2_214	358_2_1
24_2_44	77_2_1	205_2_126	16_2_365	195_2_330	23_2_1	36_2_29	542_2_1	75_2_278	646_2_257	69_2_343	389_2_748	81_2_201	358_2_1
24_2_41	77_2_1	205_2_136	16_2_341	195_2_357	23_2_1	36_2_26	542_2_1	75_2_275	646_2_254	69_2_359	389_2_711	81_2_194	358_2_1
24_2_33	77_2_1	205_2_124	16_2_366	195_2_334	23_2_1	36_2_28	542_2_1	75_2_261	646_2_249	69_2_363	389_2_686	81_2_213	358_2_1
24_2_21	77_2_1	205_2_145	16_2_352	195_2_315	23_2_1	36_2_27	542_2_1	75_2_256	646_2_249	69_2_380	389_2_679	81_2_209	358_2_1
24_2_10	77_2_1	205_2_163	16_2_361	195_2_305	23_2_1	36_2_27	542_2_1	75_2_276	646_2_235	69_2_402	389_2_687	81_2_211	358_2_1
24_2_13	77_2_1	205_2_153	16_2_367	195_2_291	23_2_1	36_2_42	542_2_1	75_2_300	646_2_229	69_2_432	389_2_716	81_2_209	358_2_1
24_2_9	77_2_1	205_2_150	16_2_382	195_2_301	23_2_1	36_2_42	542_2_1	75_2_304	646_2_215	69_2_443	389_2_701	81_2_218	358_2_1
24_2_10	77_2_1	205_2_157	16_2_386	195_2_345	23_2_1	36_2_39	542_2_1	75_2_273	646_2_218	69_2_439	389_2_750	81_2_226	358_2_1
24_2_6	77_2_1	205_2_148	16_2_386	195_2_375	23_2_1	36_2_42	542_2_1	75_2_289	646_2_197	69_2_431	389_2_726	81_2_232	358_2_1
24_2_4	77_2_1	205_2_149	16_2_389	195_2_368	23_2_1	36_2_35	542_2_1	75_2_307	646_2_188	69_2_447	389_2_692	81_2_246	358_2_1
24_2_5	77_2_1	205_2_162	16_2_366	195_2_390	23_2_1	36_2_31	542_2_1	75_2_313	646_2_177	69_2_429	389_2_718	81_2_256	358_2_1
24_2_9	77_2_1	205_2_161	16_2_353	195_2_396	23_2_1	36_2_30	542_2_1	75_2_305	646_2_175	69_2_413	389_2_736	81_2_263	358_2_1
24_2_7	77_2_1	205_2_163	16_2_348	195_2_391	23_2_1	36_2_26	542_2_1	75_2_321	646_2_179	69_2_437	389_2_709	81_2_239	358_2_1
24_2_1	77_2_1	205_2_157	16_2_342	195_2_396	23_2_1	36_2_26	542_2_1	75_2_314	646_2_200	69_2_416	389_2_699	81_2_245	358_2_1
24_2_1	77_2_1	205_2_157	16_2_362	195_2_387	23_2_1	36_2_27	542_2_1	75_2_307	646_2_200	69_2_403	389_2_732	81_2_244	358_2_1
24_2_1	77_2_1	205_2_145	16_2_418	195_2_368	23_2_1	36_2_25	542_2_1	75_2_302	646_2_210	69_2_412	389_2_716	81_2_233	358_2_1
24_2_1	77_2_1	205_2_134	16_2_409	195_2_364	23_2_1	36_2_14	542_2_1	75_2_287	646_2_216	69_2_437	389_2_727	81_2_207	358_2_1
24_2_1	77_2_1	205_2_126	16_2_411	195_2_369	23_2_1	36_2_14	542_2_1	75_2_271	646_2_197	69_2_450	389_2_719	81_2_206	358_2_1
24_2_1	77_2_1	205_2_109	16_2_410	195_2_345	23_2_1	36_2_9	542_2_1	75_2_276	646_2_218	69_2_479	389_2_689	81_2_231	358_2_1
24_2_1	77_2_1	205_2_105	16_2_415	195_2_338	23_2_1	36_2_10	542_2_1	75_2_278	646_2_230	69_2_508	389_2_666	81_2_224	358_2_1
24_2_1	77_2_1	205_2_104	16_2_407	195_2_320	23_2_1	36_2_16	542_2_1	75_2_291	646_2_206	69_2_506	389_2_652	81_2_211	358_2_1
24_2_1	77_2_1	205_2_121	16_2_424	195_2_276	23_2_1	36_2_19	542_2_1	75_2_317	646_2_206	69_2_508	389_2_662	81_2_214	358_2_1
24_2_1	77_2_1	205_2_118	16_2_421	195_2_236	23_2_1	36_2_25	542_2_1	75_2_346	646_2_225	69_2_500	389_2_676	81_2_208	358_2_1
24_2_1	77_2_1	205_2_121	16_2_432	195_2_220	23_2_1	36_2_36	542_2_1	75_2_375	646_2_211	69_2_511	389_2_690	81_2_205	358_2_1
24_2_1	77_2_1	205_2_129	16_2_441	195_2_177	23_2_1	36_2_35	542_2_1	75_2_357	646_2_231	69_2_509	389_2_739	81_2_225	358_2_1
24_2_1	77_2_1	205_2_117	16_2_426	195_2_197	23_2_1	36_2_35	542_2_1	75_2_377	646_2_227	69_2_532	389_2_725	81_2_226	358_2_1
24_2_1	77_2_1	205_2_111	16_2_426	195_2_221	23_2_1	36_2_37	542_2_1	75_2_374	646_2_221	69_2_569	389_2_726	81_2_221	358_2_1
24_2_1	77_2_1	205_2_98	16_2_421	195_2_218	23_2_1	36_2_30	542_2_1	75_2_342	646_2_237	69_2_565	389_2_751	81_2_243	358_2_1
24_2_1	77_2_1	205_2_93	16_2_388	195_2_215	23_2_1	36_2_39	542_2_1	75_2_317	646_2_236	69_2_551	389_2_780	81_2_237	358_2_1
24_2_1	77_2_1	205_2_91	16_2_372	195_2_226	23_2_1	36_2_41	542_2_1	75_2_290	646_2_213	69_2_530	389_2_781	81_2_229	358_2_1
24_2_1	77_2_1	205_2_87	16_2_395	195_2_230	23_2_1	36_2_33	542_2_1	75_2_264	646_2_219	69_2_526	389_2_767	81_2_227	358_2_1
24_2_1	77_2_1	205_2_108	16_2_381	195_2_258	23_2_1	36_2_31	542_2_1	75_2_264	646_2_207	69_2_540	389_2_713	81_2_206	358_2_1
24_2_1	77_2_1	205_2_120	16_2_406	195_2_256	23_2_1	36_2_34	542_2_1	75_2_265	646_2_191	69_2_564	389_2_671	81_2_199	358_2_1
24_2_1	77_2_1	205_2_128	16_2_410	195_2_263	23_2_1	36_2_31	542_2_1	75_2_270	646_2_192	69_2_578	389_2_645	81_2_229	358_2_1
24_2_1	77_2_1	205_2_129	16_2_387	195_2_262	23_2_1	36_2_32	542_2_1	75_2_276	646_2_177	69_2_589	389_2_645	81_2_217	358_2_1
24_2_1	77_2_1	205_2_117	16_2_369	195_2_252	23_2_1	36_2_39	542_2_1	75_2_294	646_2_170	69_2_625	389_2_639	81_2_230	358_2_1
24_2_1	77_2_1	205_2_114	16_2_371	195_2_237	23_2_1	36_2_42	542_2_1	75_2_295	646_2_175	69_2_664	389_2_620	81_2_245	358_2_1
24_2_1	77_2_1	205_2_96	16_2_371	195_2_223	23_2_1	36_2_43	542_2_1	75_2_326	646_2_157	69_2_675	389_2_660	81_2_245	358_2_1
24_2_1	77_2_1	205_2_85	16_2_384	195_2_186	23_2_1	36_2_54	542_2_1	75_2_343	646_2_140	69_2_652	389_2_692	81_2_264	358_2_1
24_2_1	77_2_1	205_2_74	16_2_397	195_2_182	23_2_1	36_2_48	542_2_1	75_2_340	646_2_158	69_2_646	389_2_696	81_2_269	358_2_1
24_2_1	77_2_1	205_2_75	16_2_406	195_2_173	23_2_1	36_2_45	542_2_1	75_2_338	646_2_151	69_2_613	389_2_695	81_2_271	358_2_1
24_2_1	77_2_1	205_2_71	16_2_425	195_2_162	23_2_1	36_2_58	542_2_1	75_2_324	646_2_147	69_2_586	389_2_723	81_2_273	358_2_1
24_2_1	77_2_1	205_2_79	16_2_433	195_2_161	23_2_1	36_2_70	542_2_1	75_2_267	646_2_137	69_2_589	389_2_697	81_2_291	358_2_1
24_2_1	77_2_1	205_2_85	16_2_446	195_2_159	23_2_1	36_2_66	542_2_1	75_2_252	646_2_117	69_2_548	389_2_702	81_2_300	358_2_1
24_2_1	77_2_1	205_2_79	16_2_461	195_2_184	23_2_1	36_2_74	542_2_1	75_2_226	646_2_118	69_2_539	389_2_698	81_2_296	358_2_1
24_2_1	77_2_1	205_2_94	16_2_437	195_2_191	23_2_1	36_2_85	542_2_1	75_2_185	646_2_90	69_2_567	389_2_717	81_2_300	358_2_1
24_2_1	77_2_1	205_2_100	16_2_432	195_2_223	23_2_1	36_2_72	542_2_1	75_2_170	646_2_75	69_2_562	389_2_716	81_2_287	358_2_1
24_2_1	77_2_1	205_2_96	16_2_450	195_2_236	23_2_1	36_2_77	542_2_1	75_2_143	646_2_69	69_2_606	389_2_751	81_2_272	358_2_1
24_2_1	77_2_1	205_2_101	16_2_445	195_2_235	23_2_1	36_2_83	542_2_1	75_2_119	646_2_73	69_2_660	389_2_807	81_2_285	358_2_1
24_2_1	77_2_1	205_2_110	16_2_452	195_2_233	23_2_1	36_2_69	542_2_1	75_2_113	646_2_83	69_2_671	389_2_850	81_2_279	358_2_1
24_2_1	77_2_1	205_2_100	16_2_458	195_2_231	23_2_1	36_2_68	542_2_1	75_2_121	646_2_83	69_2_727	389_2_864	81_2_286	358_2_1
24_2_1	77_2_1	205_2_105	16_2_437	195_2_206	23_2_1	36_2_75	542_2_1	75_2_121	646_2_90	69_2_702	389_2_914	81_2_295	358_2_1
24_2_1	77_2_1	205_2_102	16_2_439	195_2_198	23_2_1	36_2_61	542_2_1	75_2_131	646_2_96	69_2_690	389_2_928	81_2_306	358_2_1
24_2_1	77_2_1	205_2_105	16_2_465	195_2_183	23_2_1	36_2_68	542_2_1	75_2_137	646_2_86	69_2_705	389_2_902	81_2_298	358_2_1
24_2_1	77_2_1	205_2_112	16_2_458	195_2_164	23_2_1	36_2_60	542_2_1	75_2_132	646_2_66	69_2_749	389_2_895	81_2_293	358_2_1
24_2_1	77_2_1	205_2_111	16_2_466	195_2_153	23_2_1	36_2_59	542_2_1	75_2_118	646_2_72	69_2_724	389_2_905	81_2_298	358_2_1
24_2_1	77_2_1	205_2_122	16_2_495	195_2_129	23_2_1	36_2_66	542_2_1	75_2_109	646_2_70	69_2_719	389_2_892	81_2_287	358_2_1
24_2_1	77_2_1	205_2_137	16_2_483	195_2_105	23_2_1	36_2_64	542_2_1	75_2_87	646_2_60	69_2_743	389_2_892	81_2_289	358_2_1
24_2_1	77_2_1	205_2_145	16_2_448	195_2_108	23_2_1	36_2_54	542_2_1	75_2_84	646_2_59	69_2_708	389_2_910	81_2_281	358_2_1
24_2_1	77_2_1	205_2_143	16_2_447	195_2_118	23_2_1	36_2_41	542_2_1	75_2_62	646_2_51	69_2_703	389_2_899	81_2_273	358_2_1
24_2_1	77_2_1	205_2_162	16_2_416	195_2_127	23_2_1	36_2_32	542_2_1	75_2_45	646_2_47	69_2_715	389_2_883	81_2_252	358_2_1
24_2_1	77_2_1	205_2_168	16_2_404	195_2_154	23_2_1	36_2_22	542_2_1	75_2_46	646_2_52	69_2_703	389_2_855	81_2_219	358_2_1
24_2_1	77_2_1	205_2_166	16_2_417	195_2_187	23_2_1	36_2_23	542_2_1	75_2_34	646_2_44	69_2_717	389_2_817	81_2_206	358_2_1
24_2_1	77_2_1	205_2_184	16_2_422	195_2_185	23_2_1	36_2_29	542_2_1	75_2_36	646_2_34	69_2_742	389_2_780	81_2_206	358_2_1
24_2_1	77_2_1	205_2_171	16_2_416	195_2_198	23_2_1	36_2_29	542_2_1	75_2_38	646_2_27	69_2_746	389_2_760	81_2_247	358_2_1
24_2_1	77_2_1	205_2_161	16_2_447	195_2_191	23_2_1	36_2_33	542_2_1	75_2_35	646_2_21	69_2_746	389_2_799	81_2_257	358_2_1
24_2_1	77_2_1	205_2_158	16_2_420	195_2_175	23_2_1	36_2_31	542_2_1	75_2_45	646_2_18	69_2_781	389_2_873	81_2_269	358_2_1
24_2_1	77_2_1	205_2_134	16_2_434	195_2_188	23_2_1	36_2_30	542_2_1	75_2_59	646_2_17	69_2_770	389_2_916	81_2_279	358_2_1
24_2_1	77_2_1	205_2_137	16_2_442	195_2_182	23_2_1	36_2_29	542_2_1	75_2_62	646_2_14	69_2_821	389_2_955	81_2_283	358_2_1
24_2_1	77_2_1	205_2_161	16_2_452	195_2_156	23_2_1	36_2_35	542_2_1	75_2_60	646_2_9	69_2_867	389_2_1016	81_2_276	358_2_1
24_2_1	77_2_1	205_2_154	16_2_463	195_2_143	23_2_1	36_2_36	542_2_1	75_2_60	646_2_4	69_2_842	389_2_1084	81_2_289	358_2_1
24_2_1	77_2_1	205_2_160	16_2_471	195_2_117	23_2_1	36_2_41	542_2_1	75_2_61	646_2_2	69_2_835	389_2_1072	81_2_327	358_2_1
24_2_1	205_2_180	16_2_467	195_2_129	23_2_1	36_2_50	75_2_81	389_2_1027	69_2_811	81_2_320
24_2_1	205_2_161	16_2_486	195_2_121	23_2_1	36_2_57	75_2_83	389_2_1000	69_2_751	81_2_319
24_2_1	205_2_155	16_2_474	195_2_126	23_2_1	36_2_60	75_2_86	389_2_927	69_2_723	81_2_315
24_2_1	205_2_150	16_2_458	195_2_125	23_2_1	36_2_55	75_2_105	389_2_881	69_2_745	81_2_305
24_2_1	205_2_130	16_2_437	195_2_128	23_2_1	36_2_45	75_2_102	389_2_880	69_2_752	81_2_315
24_2_1	205_2_119	16_2_444	195_2_131	23_2_1	36_2_32	75_2_84	389_2_886	69_2_733	81_2_349
24_2_1	205_2_129	16_2_447	195_2_111	23_2_1	36_2_27	75_2_94	389_2_930	69_2_726	81_2_348
24_2_1	205_2_108	16_2_467	195_2_94	23_2_1	36_2_20	75_2_89	389_2_942	69_2_722	81_2_367
24_2_1	205_2_120	16_2_481	195_2_85	23_2_1	36_2_29	75_2_76	389_2_956	69_2_689	81_2_380
24_2_1	205_2_136	16_2_451	195_2_80	23_2_1	36_2_34	75_2_82	389_2_965	69_2_673	81_2_395
24_2_1	205_2_124	16_2_472	195_2_69	23_2_1	36_2_33	75_2_87	389_2_976	69_2_645	81_2_395
24_2_1	205_2_128	16_2_440	195_2_61	23_2_1	36_2_35	75_2_90	389_2_949	69_2_641	81_2_427
24_2_1	205_2_130	16_2_431	195_2_52	23_2_1	36_2_32	75_2_101	389_2_962	69_2_632	81_2_421
24_2_1	205_2_112	16_2_421	195_2_32	23_2_1	36_2_29	75_2_103	389_2_955	69_2_630	81_2_422
24_2_1	205_2_114	16_2_409	195_2_28	23_2_1	36_2_37	75_2_109	389_2_873	69_2_663	81_2_434
24_2_1	205_2_107	16_2_384	195_2_18	23_2_1	36_2_30	75_2_137	389_2_867	69_2_659	81_2_449
24_2_1	205_2_98	16_2_414	195_2_21	23_2_1	36_2_36	75_2_150	389_2_855	69_2_644	81_2_483
24_2_1	205_2_105	16_2_432	195_2_33	23_2_1	36_2_37	75_2_145	389_2_803	69_2_637	81_2_528
24_2_1	205_2_97	16_2_451	195_2_36	23_2_1	36_2_34	75_2_163	389_2_850	69_2_625	81_2_536
24_2_1	205_2_93	16_2_498	195_2_35	23_2_1	36_2_52	75_2_154	389_2_899	69_2_581	81_2_505
24_2_1	205_2_112	16_2_512	195_2_38	23_2_1	36_2_63	75_2_139	389_2_936	69_2_562	81_2_493
24_2_1	205_2_108	16_2_540	195_2_33	23_2_1	36_2_48	75_2_142	389_2_993	69_2_569	81_2_518
24_2_1	205_2_107	16_2_547	195_2_30	23_2_1	36_2_43	75_2_129	389_2_1025	69_2_565	81_2_497
24_2_1	205_2_114	16_2_536	195_2_28	23_2_1	36_2_39	75_2_122	389_2_1004	69_2_572	81_2_488
24_2_1	205_2_103	16_2_495	195_2_22	23_2_1	36_2_34	75_2_139	389_2_958	69_2_588	81_2_516
24_2_1	205_2_109	16_2_452	195_2_29	23_2_1	36_2_40	75_2_128	389_2_941	69_2_592	81_2_488
24_2_1	205_2_125	16_2_432	195_2_29	23_2_1	36_2_48	75_2_107	389_2_921	69_2_583	81_2_492
24_2_1	205_2_108	16_2_411	195_2_24	23_2_1	36_2_34	75_2_91	389_2_917	69_2_601	81_2_513
24_2_1	205_2_111	16_2_440	195_2_18	23_2_1	36_2_40	75_2_75	389_2_936	69_2_591	81_2_486
24_2_1	205_2_110	16_2_469	195_2_21	23_2_1	36_2_45	75_2_75	389_2_890	69_2_597	81_2_496
24_2_1	205_2_88	16_2_495	195_2_17	23_2_1	36_2_42	75_2_81	389_2_896	69_2_642	81_2_542
24_2_1	205_2_107	16_2_527	195_2_22	23_2_1	36_2_49	75_2_74	389_2_916	69_2_605	81_2_511
24_2_1	205_2_118	16_2_583	195_2_22	23_2_1	36_2_42	75_2_61	389_2_958	69_2_590	81_2_488
24_2_1	205_2_118	16_2_565	195_2_13	23_2_1	36_2_30	75_2_58	389_2_957	69_2_595	81_2_523
24_2_1	205_2_139	16_2_590	195_2_19	23_2_1	36_2_28	75_2_62	389_2_964	69_2_566	81_2_501
24_2_1	205_2_159	16_2_575	195_2_24	23_2_1	36_2_34	75_2_54	389_2_1002	69_2_553	81_2_491
24_2_1	205_2_152	16_2_543	195_2_23	23_2_1	36_2_32	75_2_60	389_2_943	69_2_605	81_2_519
24_2_1	205_2_168	16_2_537	195_2_28	23_2_1	36_2_41	75_2_53	389_2_932	69_2_580	81_2_496
24_2_1	205_2_186	16_2_509	195_2_30	23_2_1	36_2_35	75_2_54	389_2_899	69_2_602	81_2_484
24_2_1	205_2_195	16_2_489	195_2_34	23_2_1	36_2_33	75_2_44	389_2_855	69_2_603	81_2_486
24_2_1	205_2_211	16_2_485	195_2_43	23_2_1	36_2_25	75_2_38	389_2_828	69_2_583	81_2_471
24_2_1	205_2_211	16_2_496	195_2_46	23_2_1	36_2_26	75_2_35	389_2_859	69_2_580	81_2_477
24_2_1	205_2_198	16_2_493	195_2_46	23_2_1	36_2_15	75_2_38	389_2_864	69_2_570	81_2_490
24_2_1	205_2_197	16_2_523	195_2_44	23_2_1	36_2_12	75_2_40	389_2_898	69_2_549	81_2_489
24_2_1	205_2_195	16_2_540	195_2_42	23_2_1	36_2_12	75_2_40	389_2_939	69_2_573	81_2_497
24_2_1	205_2_193	16_2_526	195_2_50	23_2_1	36_2_9	75_2_41	389_2_954	69_2_566	81_2_512
24_2_1	205_2_196	16_2_541	195_2_69	23_2_1	36_2_10	75_2_41	389_2_994	69_2_569	81_2_526
24_2_1	205_2_207	16_2_534	195_2_69	23_2_1	36_2_11	75_2_32	389_2_1032	69_2_560	81_2_498
24_2_1	205_2_178	16_2_503	195_2_74	23_2_1	36_2_9	75_2_32	389_2_1037	69_2_544	81_2_554
24_2_1	205_2_159	16_2_515	195_2_68	23_2_1	36_2_6	75_2_32	389_2_1019	69_2_527	81_2_555
24_2_1	205_2_165	16_2_504	195_2_62	23_2_1	36_2_4	75_2_28	389_2_1002	69_2_500	81_2_508
24_2_1	205_2_161	16_2_513	195_2_51	23_2_1	36_2_3	75_2_28	389_2_1003	69_2_507	81_2_502
24_2_1	205_2_177	16_2_541	195_2_46	75_2_25	389_2_1055	69_2_507	81_2_468
24_2_1	205_2_191	16_2_518	195_2_32	75_2_20	389_2_1071	69_2_519	81_2_457
24_2_1	205_2_190	16_2_495	195_2_24	75_2_19	389_2_1024	69_2_544	81_2_445
24_2_1	205_2_206	16_2_461	195_2_20	75_2_23	389_2_999	69_2_559	81_2_437
24_2_1	205_2_207	16_2_469	195_2_15	75_2_24	389_2_985	69_2_569	81_2_438
24_2_1	205_2_216	16_2_509	195_2_9	75_2_26	389_2_939	69_2_568	81_2_447
24_2_1	205_2_211	16_2_532	195_2_5	75_2_21	389_2_891	69_2_568	81_2_440
24_2_1	205_2_192	16_2_560	195_2_2	75_2_18	389_2_878	69_2_564	81_2_455
24_2_1	205_2_184	16_2_560	75_2_7	389_2_854	69_2_619	81_2_449
24_2_1	205_2_168	16_2_584	75_2_4	389_2_860	69_2_657	81_2_440
24_2_1	205_2_148	16_2_577	75_2_7	389_2_926	69_2_645	81_2_480
24_2_1	205_2_137	16_2_540	75_2_10	389_2_962	69_2_658	81_2_470
24_2_1	205_2_129	16_2_523	75_2_8	389_2_1007	69_2_683	81_2_479
24_2_1	205_2_112	16_2_495	75_2_14	389_2_1045	69_2_659	81_2_486
24_2_1	205_2_94	16_2_464	75_2_11	389_2_1061	69_2_685	81_2_472
24_2_1	205_2_94	16_2_453	75_2_5	389_2_1088	69_2_669	81_2_454
24_2_1	205_2_78	16_2_449	75_2_4	389_2_1139	69_2_621	81_2_471
24_2_1	205_2_68	16_2_477	75_2_1	389_2_1147	69_2_619	81_2_461
24_2_1	205_2_75	16_2_508	389_2_1106	69_2_599	81_2_466
24_2_1	205_2_68	16_2_552	389_2_1096	69_2_586	81_2_478
24_2_1	205_2_61	16_2_596	389_2_1092	69_2_586	81_2_481
24_2_1	205_2_61	16_2_623	389_2_1063	69_2_619	81_2_471
24_2_1	205_2_53	16_2_643	389_2_1059	69_2_599	81_2_443
24_2_1	205_2_54	16_2_635	389_2_1085	69_2_612	81_2_440
24_2_1	205_2_61	16_2_619	389_2_1080	69_2_653	81_2_436
24_2_1	205_2_66	16_2_569	389_2_1098	69_2_684	81_2_421
24_2_1	205_2_78	16_2_544	389_2_1127	69_2_667	81_2_416
24_2_1	205_2_73	16_2_558	389_2_1080	69_2_666	81_2_423
24_2_1	205_2_71	16_2_566	389_2_1097	69_2_632	81_2_436
24_2_1	205_2_77	16_2_573	389_2_1117	69_2_637	81_2_430
24_2_1	205_2_80	16_2_567	389_2_1107	69_2_636	81_2_428
24_2_1	205_2_71	16_2_550	389_2_1128	69_2_649	81_2_426
24_2_1	205_2_58	16_2_546	389_2_1141	69_2_659	81_2_395
24_2_1	205_2_59	16_2_556	389_2_1090	69_2_667	81_2_399
24_2_1	205_2_48	16_2_530	389_2_1106	69_2_657	81_2_405
24_2_1	205_2_34	16_2_549	389_2_1108	69_2_647	81_2_408
24_2_1	205_2_36	16_2_580	389_2_1082	69_2_661	81_2_422
24_2_1	205_2_37	16_2_577	389_2_1061	69_2_649	81_2_427
24_2_1	205_2_45	16_2_597	389_2_1009	69_2_655	81_2_430
24_2_1	205_2_52	16_2_595	389_2_980	69_2_622	81_2_436
24_2_1	205_2_47	16_2_602	389_2_941	69_2_609	81_2_442
24_2_1	205_2_49	16_2_661	389_2_947	69_2_629	81_2_447
24_2_1	205_2_54	16_2_678	389_2_945	69_2_639	81_2_459
24_2_1	205_2_51	16_2_708	389_2_968	69_2_651	81_2_441
24_2_1	205_2_62	16_2_709	389_2_1002	69_2_678	81_2_416
24_2_1	205_2_67	16_2_678	389_2_1045	69_2_670	81_2_430
24_2_1	205_2_60	16_2_658	389_2_1045	69_2_677	81_2_441
24_2_1	205_2_50	16_2_648	389_2_1071	69_2_701	81_2_454
24_2_1	205_2_33	16_2_607	389_2_1087	69_2_694	81_2_482
24_2_1	205_2_32	16_2_631	389_2_1041	69_2_694	81_2_471
24_2_1	205_2_25	16_2_635	389_2_1025	69_2_706	81_2_454
24_2_1	205_2_18	16_2_622	389_2_1017	69_2_664	81_2_450
24_2_1	205_2_19	16_2_625	389_2_984	69_2_614	81_2_433
24_2_1	205_2_20	16_2_618	389_2_991	69_2_571	81_2_422
24_2_1	205_2_21	16_2_595	389_2_1016	69_2_522	81_2_424
24_2_1	205_2_31	16_2_581	389_2_1037	69_2_483	81_2_430
24_2_1	205_2_42	16_2_570	389_2_1068	69_2_510	81_2_458
24_2_1	205_2_42	16_2_567	389_2_1167	69_2_486	81_2_489
24_2_1	205_2_35	16_2_594	389_2_1234	69_2_454	81_2_494
24_2_1	205_2_45	16_2_616	389_2_1273	69_2_449	81_2_480
24_2_1	205_2_41	16_2_615	389_2_1338	69_2_420	81_2_474
24_2_1	205_2_54	16_2_652	389_2_1310	69_2_392	81_2_494
24_2_1	205_2_64	16_2_658	389_2_1303	69_2_392	81_2_510
24_2_1	205_2_56	16_2_633	389_2_1298	69_2_398	81_2_532
24_2_1	205_2_63	16_2_638	389_2_1243	69_2_411	81_2_536
24_2_1	205_2_65	16_2_625	389_2_1234	69_2_430	81_2_522
24_2_1	205_2_56	16_2_629	389_2_1245	69_2_420	81_2_501
24_2_1	205_2_58	16_2_644	389_2_1228	69_2_409	81_2_497
24_2_1	205_2_49	16_2_643	389_2_1214	69_2_406	81_2_495
24_2_1	205_2_35	16_2_615	389_2_1219	69_2_399	81_2_497
24_2_1	205_2_25	16_2_589	389_2_1226	69_2_379	81_2_477
24_2_1	205_2_27	16_2_581	389_2_1202	69_2_365	81_2_475
24_2_1	205_2_28	16_2_557	389_2_1260	69_2_336	81_2_447
24_2_1	205_2_25	16_2_578	389_2_1250	69_2_336	81_2_442
24_2_1	205_2_21	16_2_585	389_2_1223	69_2_358	81_2_448
24_2_1	205_2_15	16_2_610	389_2_1192	69_2_356	81_2_470
24_2_1	205_2_18	16_2_654	389_2_1165	69_2_359	81_2_506
24_2_1	205_2_18	16_2_663	389_2_1137	69_2_355	81_2_550
24_2_1	205_2_17	16_2_662	389_2_1131	69_2_355	81_2_572
24_2_1	205_2_19	16_2_662	389_2_1103	69_2_364	81_2_594
24_2_1	205_2_18	16_2_673	389_2_1087	69_2_359	81_2_613
24_2_1	205_2_15	16_2_648	389_2_1074	69_2_364	81_2_624
24_2_1	205_2_17	16_2_654	389_2_1069	69_2_380	81_2_627
24_2_1	205_2_19	16_2_606	389_2_1095	69_2_392	81_2_613
24_2_1	205_2_19	16_2_619	389_2_1146	69_2_387	81_2_598
24_2_1	205_2_16	16_2_631	389_2_1166	69_2_372	81_2_560
24_2_1	205_2_19	16_2_623	389_2_1187	69_2_375	81_2_549
24_2_1	205_2_12	16_2_621	389_2_1213	69_2_378	81_2_556
24_2_1	205_2_12	16_2_625	389_2_1227	69_2_375	81_2_558
24_2_1	205_2_14	16_2_621	389_2_1183	69_2_392	81_2_559
24_2_1	205_2_10	16_2_636	389_2_1206	69_2_392	81_2_577
24_2_1	205_2_10	16_2_632	389_2_1190	69_2_403	81_2_581
24_2_1	205_2_8	16_2_649	389_2_1200	69_2_409	81_2_566
24_2_1	205_2_3	16_2_665	389_2_1185	69_2_433	81_2_559
24_2_1	69_2_430	389_2_1238	81_2_548	16_2_654
24_2_1	69_2_434	389_2_1222	81_2_566	16_2_668
24_2_1	69_2_424	389_2_1185	81_2_586	16_2_647
24_2_1	69_2_436	389_2_1207	81_2_593	16_2_626
24_2_1	69_2_437	389_2_1184	81_2_595	16_2_617
24_2_1	69_2_443	389_2_1185	81_2_585	16_2_616
24_2_1	69_2_481	389_2_1172	81_2_603	16_2_602
24_2_1	69_2_502	389_2_1137	81_2_623	16_2_584
24_2_1	69_2_497	389_2_1120	81_2_618	16_2_586
24_2_1	69_2_529	389_2_1109	81_2_614	16_2_573
24_2_1	69_2_540	389_2_1108	81_2_612	16_2_584
24_2_1	69_2_530	389_2_1122	81_2_608	16_2_600
24_2_1	69_2_534	389_2_1119	81_2_604	16_2_583
24_2_1	69_2_535	389_2_1134	81_2_590	16_2_583
24_2_1	69_2_533	389_2_1120	81_2_595	16_2_554
24_2_1	69_2_535	389_2_1142	81_2_573	16_2_534
24_2_1	69_2_539	389_2_1160	81_2_574	16_2_551
24_2_1	69_2_532	389_2_1160	81_2_582	16_2_558
24_2_1	69_2_552	389_2_1135	81_2_567	16_2_560
24_2_1	69_2_562	389_2_1124	81_2_553	16_2_559
24_2_1	69_2_552	389_2_1146	81_2_560	16_2_562
24_2_1	69_2_563	389_2_1161	81_2_513	16_2_560
24_2_1	69_2_566	389_2_1143	81_2_484	16_2_562
24_2_1	69_2_544	389_2_1188	81_2_476	16_2_547
24_2_1	69_2_547	389_2_1185	81_2_443	16_2_540
24_2_1	69_2_569	389_2_1184	81_2_448	16_2_547
24_2_1	69_2_554	389_2_1203	81_2_478	16_2_502
24_2_1	69_2_561	389_2_1192	81_2_483	16_2_501
24_2_1	69_2_542	389_2_1188	81_2_487	16_2_519
24_2_1	69_2_541	389_2_1211	81_2_488	16_2_533
24_2_1	69_2_559	389_2_1229	81_2_493	16_2_538
24_2_1	69_2_547	389_2_1308	81_2_495	16_2_544
24_2_1	69_2_537	389_2_1306	81_2_506	16_2_523
24_2_1	69_2_565	389_2_1313	81_2_519	16_2_497
24_2_1	69_2_593	389_2_1259	81_2_539	16_2_461
24_2_1	69_2_587	389_2_1228	81_2_564	16_2_425
24_2_1	69_2_588	389_2_1157	81_2_565	16_2_413
24_2_1	69_2_589	389_2_1182	81_2_570	16_2_404
24_2_1	69_2_548	389_2_1184	81_2_579	16_2_415
24_2_1	69_2_513	389_2_1208	81_2_575	16_2_406
24_2_1	69_2_501	389_2_1244	81_2_595	16_2_376
24_2_1	69_2_482	389_2_1311	81_2_595	16_2_357
24_2_1	69_2_461	389_2_1309	81_2_590	16_2_358
24_2_1	69_2_476	389_2_1332	81_2_607	16_2_371
24_2_1	69_2_476	389_2_1370	81_2_633	16_2_369
24_2_1	69_2_500	389_2_1317	81_2_662	16_2_392
24_2_1	69_2_532	389_2_1330	81_2_682	16_2_384
24_2_1	69_2_552	389_2_1326	81_2_693	16_2_356
24_2_1	69_2_518	389_2_1316	81_2_709	16_2_371
24_2_1	69_2_527	389_2_1321	81_2_722	16_2_338
24_2_1	69_2_512	389_2_1313	81_2_719	16_2_317
24_2_1	69_2_485	389_2_1298	81_2_720	16_2_336
24_2_1	69_2_465	389_2_1269	81_2_719	16_2_336
24_2_1	69_2_436	389_2_1256	81_2_687	16_2_329
24_2_1	69_2_432	389_2_1235	81_2_675	16_2_337
24_2_1	69_2_434	389_2_1279	81_2_646	16_2_320
24_2_1	69_2_458	389_2_1271	81_2_613	16_2_313
24_2_1	69_2_506	389_2_1250	81_2_606	16_2_327
24_2_1	69_2_567	389_2_1223	81_2_566	16_2_335
24_2_1	69_2_597	389_2_1237	81_2_529	16_2_372
24_2_1	69_2_607	389_2_1248	81_2_540	16_2_365
24_2_1	69_2_648	389_2_1259	81_2_552	16_2_374
24_2_1	69_2_662	389_2_1232	81_2_564	16_2_392
24_2_1	69_2_684	389_2_1194	81_2_561	16_2_403
24_2_1	69_2_701	389_2_1206	81_2_553	16_2_386
24_2_1	69_2_716	389_2_1193	81_2_564	16_2_404
24_2_1	69_2_703	389_2_1173	81_2_569	16_2_414
24_2_1	69_2_710	389_2_1167	81_2_563	16_2_417
24_2_1	69_2_739	389_2_1143	81_2_551	16_2_438
24_2_1	69_2_736	389_2_1094	81_2_543	16_2_453
24_2_1	69_2_720	389_2_1106	81_2_560	16_2_443
24_2_1	69_2_696	389_2_1070	81_2_578	16_2_438
24_2_1	69_2_666	389_2_1064	81_2_567	16_2_429
24_2_1	69_2_664	389_2_1071	81_2_544	16_2_426
24_2_1	69_2_641	389_2_1103	81_2_557	16_2_428
24_2_1	69_2_654	389_2_1128	81_2_576	16_2_418
24_2_1	69_2_654	389_2_1174	81_2_561	16_2_413
24_2_1	69_2_670	389_2_1209	81_2_577	16_2_411
24_2_1	69_2_678	389_2_1246	81_2_611	16_2_384
24_2_1	69_2_671	389_2_1210	81_2_645	16_2_350
24_2_1	69_2_633	389_2_1208	81_2_644	16_2_362
24_2_1	69_2_641	389_2_1175	81_2_684	16_2_340
24_2_1	69_2_589	389_2_1181	81_2_706	16_2_331
24_2_1	69_2_576	389_2_1220	81_2_700	16_2_323
24_2_1	69_2_559	389_2_1218	81_2_734	16_2_315
24_2_1	69_2_528	389_2_1198	81_2_735	16_2_326
24_2_1	69_2_512	389_2_1169	81_2_720	16_2_335
24_2_1	69_2_511	389_2_1132	81_2_748	16_2_319
24_2_1	69_2_504	389_2_1135	81_2_750	16_2_329
24_2_1	69_2_491	389_2_1191	81_2_733	16_2_323
24_2_1	69_2_490	389_2_1214	81_2_768	16_2_311
24_2_1	69_2_458	389_2_1209	81_2_774	16_2_321
24_2_1	69_2_455	389_2_1234	81_2_775	16_2_319
24_2_1	69_2_444	389_2_1253	81_2_814	16_2_307
24_2_1	69_2_420	389_2_1240	81_2_844	16_2_323
24_2_1	69_2_415	389_2_1257	81_2_822	16_2_300
24_2_1	69_2_416	389_2_1238	81_2_847	16_2_282
24_2_1	69_2_412	389_2_1217	81_2_844	16_2_281
24_2_1	69_2_420	389_2_1211	81_2_875	16_2_239
24_2_1	69_2_437	389_2_1218	81_2_915	16_2_208
24_2_1	69_2_436	389_2_1225	81_2_892	16_2_214
24_2_1	69_2_432	389_2_1248	81_2_865	16_2_205
24_2_1	69_2_431	389_2_1290	81_2_874	16_2_188
24_2_1	69_2_416	389_2_1316	81_2_845	16_2_235
24_2_1	69_2_394	389_2_1336	81_2_830	16_2_230
24_2_1	69_2_343	389_2_1349	81_2_827	16_2_255
24_2_1	69_2_318	389_2_1356	81_2_798	16_2_288
24_2_1	69_2_336	389_2_1316	81_2_794	16_2_274
24_2_1	69_2_317	389_2_1349	81_2_777	16_2_226
24_2_1	69_2_292	389_2_1368	81_2_797	16_2_202
24_2_1	69_2_289	389_2_1328	81_2_799	16_2_187
24_2_1	69_2_297	389_2_1353	81_2_776	16_2_159
24_2_1	69_2_259	389_2_1435	81_2_759	16_2_178
24_2_1	69_2_278	389_2_1429	81_2_775	16_2_174
24_2_1	69_2_300	389_2_1490	81_2_782	16_2_164
24_2_1	69_2_282	389_2_1552	81_2_795	16_2_179
24_2_1	69_2_311	389_2_1547	81_2_821	16_2_178
24_2_1	69_2_316	389_2_1563	81_2_818	16_2_188
24_2_1	69_2_303	389_2_1589	81_2_816	16_2_184
24_2_1	69_2_342	389_2_1552	81_2_794	16_2_187
24_2_1	69_2_352	389_2_1605	81_2_730	16_2_191
24_2_1	69_2_335	389_2_1609	81_2_665	16_2_199
24_2_1	69_2_331	389_2_1610	81_2_642	16_2_184
24_2_1	69_2_340	389_2_1663	81_2_613	16_2_190
24_2_1	69_2_306	389_2_1723	81_2_655	16_2_186
24_2_1	69_2_304	389_2_1723	81_2_732	16_2_162
24_2_1	69_2_316	389_2_1711	81_2_804	16_2_155
24_2_1	69_2_301	389_2_1727	81_2_851	16_2_128
24_2_1	69_2_309	389_2_1664	81_2_899	16_2_106
24_2_1	69_2_349	389_2_1638	81_2_908	16_2_95
24_2_1	69_2_334	389_2_1639	81_2_885	16_2_82
24_2_1	69_2_332	389_2_1626	81_2_860	16_2_81
24_2_1	69_2_344	389_2_1616	81_2_837	16_2_82
24_2_1	69_2_292	389_2_1672	81_2_784	16_2_78
24_2_1	69_2_279	389_2_1600	81_2_754	16_2_100
24_2_1	69_2_269	389_2_1581	81_2_745	16_2_106
24_2_1	69_2_225	389_2_1632	81_2_763	16_2_82
24_2_1	69_2_227	389_2_1549	81_2_829	16_2_111
24_2_1	69_2_249	389_2_1508	81_2_865	16_2_110
24_2_1	69_2_270	389_2_1493	81_2_870	16_2_105
24_2_1	69_2_274	389_2_1449	81_2_876	16_2_96
24_2_1	69_2_300	389_2_1465	81_2_892	16_2_87
24_2_1	69_2_278	389_2_1535	81_2_890	16_2_72
24_2_1	69_2_265	389_2_1537	81_2_905	16_2_81
24_2_1	69_2_255	389_2_1588	81_2_958	16_2_67
24_2_1	69_2_232	389_2_1599	81_2_967	16_2_70
24_2_1	69_2_222	389_2_1585	81_2_960	16_2_85
24_2_1	69_2_225	389_2_1585	81_2_953	16_2_88
24_2_1	69_2_187	389_2_1629	81_2_926	16_2_87
24_2_1	69_2_185	389_2_1589	81_2_931	16_2_90
24_2_1	69_2_185	389_2_1582	81_2_940	16_2_92
24_2_1	69_2_175	389_2_1625	81_2_924	16_2_109
24_2_1	69_2_193	389_2_1554	81_2_925	16_2_132
24_2_1	69_2_212	389_2_1526	81_2_954	16_2_123
24_2_1	69_2_197	389_2_1587	81_2_890	16_2_132
24_2_1	69_2_210	389_2_1557	81_2_829	16_2_135
24_2_1	69_2_211	389_2_1608	81_2_796	16_2_124
24_2_1	69_2_181	389_2_1682	81_2_728	16_2_139
24_2_1	69_2_182	389_2_1671	81_2_771	16_2_152
24_2_1	69_2_186	389_2_1653	81_2_810	16_2_136
24_2_1	69_2_173	389_2_1704	81_2_803	16_2_114
24_2_1	69_2_192	389_2_1667	81_2_847	16_2_113
24_2_1	69_2_210	389_2_1681	81_2_914	16_2_91
24_2_1	69_2_201	389_2_1722	81_2_900	16_2_93
24_2_1	69_2_210	389_2_1718	81_2_875	16_2_106
24_2_1	69_2_215	389_2_1694	81_2_918	16_2_95
24_2_1	69_2_231	389_2_1670	81_2_936	16_2_89
24_2_1	69_2_230	389_2_1633	81_2_884	16_2_86
24_2_1	69_2_242	389_2_1552	81_2_922	16_2_67
24_2_1	69_2_224	389_2_1588	81_2_887	16_2_62
24_2_1	69_2_223	389_2_1584	81_2_854	16_2_66
24_2_1	69_2_230	389_2_1526	81_2_890	16_2_54
24_2_1	69_2_208	389_2_1600	81_2_861	16_2_60
24_2_1	69_2_208	389_2_1691	81_2_839	16_2_63
24_2_1	69_2_219	389_2_1739	81_2_855	16_2_57
24_2_1	69_2_203	389_2_1788	81_2_871	16_2_58
24_2_1	69_2_212	389_2_1769	81_2_858	16_2_51
24_2_1	69_2_218	389_2_1737	81_2_900	16_2_47
24_2_1	69_2_190	389_2_1715	81_2_900	16_2_44
24_2_1	69_2_203	389_2_1685	81_2_884	16_2_36
24_2_1	69_2_229	389_2_1634	81_2_905	16_2_41
24_2_1	69_2_197	389_2_1663	81_2_892	16_2_54
24_2_1	69_2_204	389_2_1697	81_2_840	16_2_69
24_2_1	69_2_226	389_2_1685	81_2_803	16_2_70
24_2_1	69_2_220	389_2_1707	81_2_781	16_2_57
24_2_1	69_2_232	389_2_1748	81_2_737	16_2_44
24_2_1	69_2_262	389_2_1679	81_2_772	16_2_43
24_2_1	69_2_238	389_2_1691	81_2_807	16_2_28
24_2_1	69_2_264	389_2_1730	81_2_790	16_2_30
24_2_1	69_2_287	389_2_1686	81_2_827	16_2_38
24_2_1	69_2_279	389_2_1699	81_2_853	16_2_37
24_2_1	69_2_266	389_2_1755	81_2_831	16_2_49
24_2_1	69_2_278	389_2_1724	81_2_853	16_2_57
24_2_1	69_2_256	389_2_1757	81_2_884	16_2_47
24_2_1	69_2_245	389_2_1681	81_2_882	16_2_54
24_2_1	69_2_249	389_2_1597	81_2_919	16_2_53
24_2_1	69_2_214	389_2_1557	81_2_946	16_2_34
24_2_1	69_2_205	389_2_1645	81_2_929	16_2_27
24_2_1	69_2_213	389_2_1679	81_2_901	16_2_22
24_2_1	69_2_185	389_2_1730	81_2_890	16_2_18
24_2_1	69_2_178	389_2_1787	81_2_794	16_2_20
24_2_1	69_2_176	389_2_1794	81_2_754	16_2_27
24_2_1	69_2_160	389_2_1841	81_2_741	16_2_26
24_2_1	69_2_155	389_2_1868	81_2_700	16_2_27
24_2_1	69_2_155	389_2_1888	81_2_657	16_2_23
24_2_1	69_2_155	389_2_1866	81_2_680	16_2_18
24_2_1	69_2_149	389_2_1856	81_2_716	16_2_15
24_2_1	69_2_154	389_2_1787	81_2_758	16_2_14
24_2_1	69_2_131	389_2_1751	81_2_795	16_2_10
24_2_1	69_2_133	389_2_1726	81_2_822	16_2_14
24_2_1	69_2_158	389_2_1667	81_2_822	16_2_19
24_2_1	69_2_166	389_2_1691	81_2_867	16_2_13
24_2_1	69_2_172	389_2_1736	81_2_851	16_2_18
24_2_1	69_2_204	389_2_1717	81_2_819	16_2_18
24_2_1	69_2_202	389_2_1741	81_2_788	16_2_21
24_2_1	69_2_200	389_2_1737	81_2_796	16_2_26
24_2_1	69_2_188	389_2_1743	81_2_823	16_2_23
24_2_1	69_2_189	389_2_1743	81_2_880	16_2_25
24_2_1	69_2_200	389_2_1738	81_2_900	16_2_32
24_2_1	69_2_201	389_2_1766	81_2_916	16_2_30
24_2_1	69_2_207	389_2_1778	81_2_923	16_2_39
24_2_1	69_2_203	389_2_1848	81_2_887	16_2_51
24_2_1	69_2_229	389_2_1844	81_2_868	16_2_43
24_2_1	69_2_223	389_2_1808	81_2_870	16_2_48
24_2_1	69_2_197	389_2_1823	81_2_872	16_2_36
24_2_1	69_2_193	389_2_1739	81_2_888	16_2_33
24_2_1	69_2_176	389_2_1653	81_2_906	16_2_28
24_2_1	69_2_151	389_2_1661	81_2_885	16_2_25
24_2_1	69_2_136	389_2_1669	81_2_851	16_2_20
24_2_1	69_2_114	389_2_1662	81_2_867	16_2_18
24_2_1	69_2_105	389_2_1665	81_2_878	16_2_19
24_2_1	69_2_97	389_2_1666	81_2_882	16_2_30
24_2_1	69_2_103	389_2_1696	81_2_900	16_2_30
24_2_1	69_2_94	389_2_1762	81_2_905	16_2_17
24_2_1	69_2_85	389_2_1770	81_2_895	16_2_19
24_2_1	69_2_75	389_2_1736	81_2_931	16_2_19
24_2_1	69_2_62	389_2_1714	81_2_943	16_2_18
24_2_1	69_2_45	389_2_1643	81_2_1013	16_2_14
24_2_1	69_2_38	389_2_1632	81_2_1101	16_2_12
24_2_1	69_2_43	389_2_1636	81_2_1113	16_2_12
24_2_1	69_2_43	389_2_1653	81_2_1149	16_2_10
24_2_1	69_2_31	389_2_1683	81_2_1162	16_2_6
24_2_1	69_2_35	389_2_1712	81_2_1142	16_2_4
24_2_1	69_2_29	389_2_1738	81_2_1124	16_2_2
24_2_1	69_2_33	81_2_1068	389_2_1755
24_2_1	69_2_26	81_2_1053	389_2_1721
24_2_1	69_2_23	81_2_1047	389_2_1748
24_2_1	69_2_22	81_2_1066	389_2_1712
24_2_1	69_2_19	81_2_1066	389_2_1674
24_2_1	69_2_24	81_2_1072	389_2_1609
24_2_1	69_2_30	81_2_1115	389_2_1518
24_2_1	69_2_32	81_2_1133	389_2_1484
24_2_1	69_2_27	81_2_1124	389_2_1479
24_2_1	69_2_27	81_2_1153	389_2_1438
24_2_1	69_2_19	81_2_1163	389_2_1463
24_2_1	69_2_12	81_2_1180	389_2_1512
24_2_1	69_2_10	81_2_1238	389_2_1557
24_2_1	69_2_10	81_2_1265	389_2_1630
24_2_1	69_2_9	81_2_1287	389_2_1638
24_2_1	69_2_9	81_2_1318	389_2_1629
24_2_1	69_2_8	81_2_1300	389_2_1630
24_2_1	69_2_9	81_2_1325	389_2_1588
24_2_1	69_2_10	81_2_1312	389_2_1548
24_2_1	69_2_16	81_2_1286	389_2_1515
24_2_1	69_2_13	81_2_1230	389_2_1518
24_2_1	69_2_11	81_2_1167	389_2_1474
24_2_1	69_2_15	81_2_1158	389_2_1434
24_2_1	69_2_9	81_2_1084	389_2_1470
24_2_1	69_2_5	81_2_1058	389_2_1516
24_2_1	69_2_6	81_2_1086	389_2_1568
24_2_1	69_2_5	81_2_1092	389_2_1574
24_2_1	69_2_3	81_2_1142	389_2_1595
24_2_1	389_2_1569	81_2_1228
24_2_1	389_2_1543	81_2_1243
24_2_1	389_2_1556	81_2_1298
24_2_1	389_2_1511	81_2_1354
24_2_1	389_2_1470	81_2_1348
24_2_1	389_2_1413	81_2_1370
24_2_1	389_2_1357	81_2_1388
24_2_1	389_2_1381	81_2_1376
24_2_1	389_2_1389	81_2_1345
24_2_1	389_2_1407	81_2_1367
24_2_1	389_2_1464	81_2_1343
24_2_1	389_2_1475	81_2_1347
24_2_1	389_2_1497	81_2_1391
24_2_1	389_2_1509	81_2_1389
24_2_1	389_2_1531	81_2_1349
24_2_1	389_2_1470	81_2_1374
24_2_1	389_2_1451	81_2_1368
24_2_1	389_2_1416	81_2_1368
24_2_1	389_2_1383	81_2_1420
24_2_1	389_2_1385	81_2_1433
24_2_1	389_2_1409	81_2_1423
24_2_1	389_2_1427	81_2_1439
24_2_1	389_2_1397	81_2_1471
24_2_1	389_2_1376	81_2_1465
24_2_1	389_2_1362	81_2_1465
24_2_1	389_2_1344	81_2_1463
24_2_1	389_2_1315	81_2_1490
24_2_1	389_2_1320	81_2_1503
24_2_1	389_2_1253	81_2_1517
24_2_1	389_2_1239	81_2_1480
24_2_1	389_2_1285	81_2_1476
24_2_1	389_2_1311	81_2_1443
24_2_1	389_2_1347	81_2_1407
24_2_1	389_2_1400	81_2_1365
24_2_1	389_2_1435	81_2_1318
24_2_1	389_2_1461	81_2_1294
24_2_1	389_2_1519	81_2_1265
24_2_1	389_2_1493	81_2_1258
24_2_1	389_2_1453	81_2_1304
24_2_1	389_2_1457	81_2_1350
24_2_1	389_2_1440	81_2_1393
24_2_1	389_2_1422	81_2_1437
24_2_1	389_2_1454	81_2_1473
24_2_1	389_2_1442	81_2_1441
24_2_1	389_2_1375	81_2_1436
24_2_1	389_2_1347	81_2_1414
24_2_1	389_2_1334	81_2_1407
24_2_1	389_2_1356	81_2_1361
24_2_1	389_2_1425	81_2_1347
24_2_1	389_2_1424	81_2_1329
24_2_1	389_2_1392	81_2_1368
24_2_1	389_2_1415	81_2_1399
24_2_1	389_2_1423	81_2_1446
24_2_1	389_2_1414	81_2_1468
24_2_1	389_2_1409	81_2_1446
24_2_1	389_2_1403	81_2_1470
24_2_1	389_2_1369	81_2_1477
24_2_1	389_2_1416	81_2_1473
24_2_1	389_2_1418	81_2_1467
24_2_1	389_2_1429	81_2_1415
24_2_1	389_2_1423	81_2_1367
24_2_1	389_2_1413	81_2_1355
24_2_1	389_2_1368	81_2_1296
24_2_1	389_2_1369	81_2_1260
24_2_1	389_2_1338	81_2_1287
24_2_1	389_2_1330	81_2_1288
24_2_1	389_2_1356	81_2_1289
24_2_1	389_2_1399	81_2_1323
24_2_1	389_2_1437	81_2_1339
24_2_1	389_2_1443	81_2_1326
24_2_1	389_2_1504	81_2_1299
24_2_1	389_2_1524	81_2_1306
24_2_1	389_2_1551	81_2_1285
24_2_1	389_2_1499	81_2_1340
24_2_1	389_2_1517	81_2_1347
24_2_1	389_2_1494	81_2_1388
24_2_1	389_2_1493	81_2_1386
24_2_1	389_2_1479	81_2_1353
24_2_1	389_2_1498	81_2_1288
24_2_1	389_2_1519	81_2_1238
24_2_1	389_2_1522	81_2_1180
24_2_1	389_2_1502	81_2_1154
24_2_1	389_2_1551	81_2_1158
24_2_1	389_2_1579	81_2_1116
24_2_1	389_2_1565	81_2_1109
24_2_1	389_2_1560	81_2_1131
24_2_1	389_2_1594	81_2_1122
24_2_1	389_2_1632	81_2_1066
24_2_1	389_2_1717	81_2_1056
24_2_1	389_2_1772	81_2_1069
24_2_1	389_2_1758	81_2_1072
24_2_1	389_2_1799	81_2_1117
24_2_1	389_2_1840	81_2_1130
24_2_1	389_2_1828	81_2_1100
24_2_1	389_2_1789	81_2_1115
24_2_1	389_2_1794	81_2_1101
24_2_1	389_2_1718	81_2_1063
24_2_1	389_2_1666	81_2_1039
24_2_1	389_2_1631	81_2_1020
24_2_1	389_2_1611	81_2_1003
24_2_1	389_2_1659	81_2_980
24_2_1	389_2_1696	81_2_979
24_2_1	389_2_1744	81_2_958
24_2_1	389_2_1760	81_2_960
24_2_1	389_2_1792	81_2_988
24_2_1	389_2_1756	81_2_989
24_2_1	389_2_1801	81_2_990
24_2_1	389_2_1792	81_2_1026
24_2_1	389_2_1806	81_2_1021
24_2_1	389_2_1803	81_2_1017
24_2_1	389_2_1791	81_2_1053
24_2_1	389_2_1776	81_2_1061
24_2_1	389_2_1749	81_2_1093
24_2_1	389_2_1755	81_2_1104
24_2_1	389_2_1710	81_2_1114
24_2_1	389_2_1698	81_2_1114
24_2_1	389_2_1672	81_2_1121
24_2_1	389_2_1592	81_2_1133
24_2_1	389_2_1566	81_2_1132
24_2_1	389_2_1597	81_2_1158
24_2_1	389_2_1599	81_2_1176
24_2_1	389_2_1633	81_2_1175
24_2_1	389_2_1636	81_2_1207
24_2_1	389_2_1617	81_2_1223
24_2_1	389_2_1552	81_2_1237
24_2_1	389_2_1555	81_2_1251
24_2_1	389_2_1509	81_2_1263
24_2_1	389_2_1528	81_2_1236
24_2_1	389_2_1599	81_2_1221
24_2_1	389_2_1655	81_2_1199
24_2_1	389_2_1655	81_2_1135
24_2_1	389_2_1670	81_2_1100
24_2_1	389_2_1651	81_2_1082
24_2_1	389_2_1634	81_2_1046
24_2_1	389_2_1652	81_2_1055
24_2_1	389_2_1621	81_2_1129
24_2_1	389_2_1588	81_2_1154
24_2_1	389_2_1584	81_2_1237
24_2_1	389_2_1532	81_2_1324
24_2_1	389_2_1479	81_2_1374
24_2_1	389_2_1483	81_2_1385
24_2_1	389_2_1469	81_2_1387
24_2_1	389_2_1439	81_2_1375
24_2_1	389_2_1446	81_2_1323
24_2_1	389_2_1377	81_2_1338
24_2_1	389_2_1394	81_2_1316
24_2_1	389_2_1422	81_2_1290
24_2_1	389_2_1412	81_2_1316
24_2_1	389_2_1443	81_2_1316
24_2_1	389_2_1507	81_2_1319
24_2_1	389_2_1470	81_2_1379
24_2_1	389_2_1468	81_2_1366
24_2_1	389_2_1505	81_2_1311
24_2_1	389_2_1444	81_2_1331
24_2_1	389_2_1424	81_2_1360
24_2_1	389_2_1454	81_2_1355
24_2_1	389_2_1415	81_2_1394
24_2_1	389_2_1359	81_2_1426
24_2_1	389_2_1363	81_2_1382
24_2_1	389_2_1348	81_2_1387
24_2_1	389_2_1282	81_2_1435
24_2_1	389_2_1354	81_2_1416
24_2_1	389_2_1384	81_2_1457
24_2_1	389_2_1433	81_2_1454
24_2_1	389_2_1451	81_2_1424
24_2_1	389_2_1389	81_2_1398
24_2_1	389_2_1341	81_2_1329
24_2_1	389_2_1324	81_2_1253
24_2_1	389_2_1259	81_2_1300
24_2_1	389_2_1250	81_2_1271
24_2_1	389_2_1291	81_2_1289
24_2_1	389_2_1265	81_2_1361
24_2_1	389_2_1274	81_2_1431
24_2_1	389_2_1359	81_2_1423
24_2_1	389_2_1415	81_2_1470
24_2_1	389_2_1443	81_2_1463
24_2_1	389_2_1526	81_2_1397
24_2_1	389_2_1497	81_2_1405
24_2_1	389_2_1466	81_2_1360
24_2_1	389_2_1463	81_2_1297
24_2_1	389_2_1455	81_2_1299
24_2_1	389_2_1431	81_2_1295
24_2_1	389_2_1437	81_2_1259
24_2_1	389_2_1387	81_2_1285
24_2_1	389_2_1438	81_2_1272
24_2_1	389_2_1508	81_2_1271
24_2_1	389_2_1550	81_2_1311
24_2_1	389_2_1571	81_2_1313
24_2_1	389_2_1637	81_2_1256
24_2_1	389_2_1653	81_2_1271
24_2_1	389_2_1650	81_2_1264
24_2_1	389_2_1624	81_2_1250
24_2_1	389_2_1528	81_2_1232
24_2_1	389_2_1421	81_2_1271
24_2_1	389_2_1385	81_2_1235
24_2_1	389_2_1341	81_2_1232
24_2_1	389_2_1293	81_2_1286
24_2_1	389_2_1363	81_2_1257
24_2_1	389_2_1409	81_2_1262
24_2_1	389_2_1470	81_2_1279
24_2_1	389_2_1539	81_2_1288
24_2_1	389_2_1607	81_2_1313
24_2_1	389_2_1611	81_2_1311
24_2_1	389_2_1620	81_2_1308
24_2_1	389_2_1636	81_2_1307
24_2_1	389_2_1580	81_2_1305
24_2_1	389_2_1539	81_2_1301
24_2_1	389_2_1493	81_2_1335
24_2_1	389_2_1455	81_2_1366
24_2_1	389_2_1474	81_2_1326
24_2_1	389_2_1491	81_2_1298
24_2_1	389_2_1466	81_2_1310
24_2_1	389_2_1471	81_2_1306
24_2_1	389_2_1386	81_2_1320
24_2_1	389_2_1339	81_2_1301
24_2_1	389_2_1309	81_2_1278
24_2_1	389_2_1325	81_2_1286
24_2_1	389_2_1322	81_2_1303
24_2_1	389_2_1342	81_2_1323
24_2_1	389_2_1372	81_2_1366
24_2_1	389_2_1407	81_2_1417
24_2_1	389_2_1470	81_2_1438
24_2_1	389_2_1462	81_2_1472
24_2_1	389_2_1466	81_2_1474
24_2_1	389_2_1491	81_2_1451
24_2_1	389_2_1457	81_2_1451
24_2_1	389_2_1426	81_2_1451
24_2_1	389_2_1392	81_2_1403
24_2_1	389_2_1338	81_2_1409
24_2_1	389_2_1259	81_2_1443
24_2_1	389_2_1275	81_2_1443
24_2_1	389_2_1262	81_2_1453
24_2_1	389_2_1294	81_2_1462
24_2_1	389_2_1337	81_2_1462
24_2_1	389_2_1360	81_2_1459
24_2_1	389_2_1347	81_2_1483
24_2_1	389_2_1361	81_2_1459
24_2_1	389_2_1381	81_2_1481
24_2_1	389_2_1355	81_2_1517
24_2_1	389_2_1378	81_2_1536
24_2_1	389_2_1371	81_2_1495
24_2_1	389_2_1339	81_2_1466
24_2_1	389_2_1327	81_2_1464
24_2_1	389_2_1305	81_2_1450
24_2_1	389_2_1231	81_2_1451
24_2_1	389_2_1221	81_2_1461
24_2_1	389_2_1271	81_2_1443
24_2_1	389_2_1245	81_2_1517
24_2_1	389_2_1287	81_2_1508
24_2_1	389_2_1339	81_2_1496
24_2_1	389_2_1356	81_2_1468
24_2_1	389_2_1366	81_2_1466
24_2_1	389_2_1352	81_2_1466
24_2_1	389_2_1294	81_2_1416
24_2_1	389_2_1239	81_2_1377
24_2_1	389_2_1257	81_2_1325
24_2_1	389_2_1241	81_2_1261
24_2_1	389_2_1222	81_2_1295
24_2_1	389_2_1273	81_2_1307
24_2_1	389_2_1235	81_2_1362
24_2_1	389_2_1214	81_2_1431
24_2_1	389_2_1226	81_2_1511
24_2_1	389_2_1211	81_2_1563
24_2_1	389_2_1181	81_2_1634
24_2_1	389_2_1212	81_2_1646
24_2_1	389_2_1175	81_2_1651
24_2_1	389_2_1170	81_2_1656
24_2_1	389_2_1140	81_2_1685
24_2_1	389_2_1153	81_2_1678
24_2_1	389_2_1170	81_2_1666
24_2_1	389_2_1217	81_2_1643
24_2_1	389_2_1227	81_2_1556
24_2_1	389_2_1187	81_2_1550
24_2_1	389_2_1217	81_2_1555
24_2_1	389_2_1242	81_2_1551
24_2_1	389_2_1223	81_2_1599
24_2_1	389_2_1248	81_2_1618
24_2_1	389_2_1237	81_2_1626
24_2_1	389_2_1210	81_2_1600
24_2_1	389_2_1219	81_2_1601
24_2_1	389_2_1207	81_2_1591
24_2_1	389_2_1232	81_2_1595
24_2_1	389_2_1266	81_2_1587
24_2_1	389_2_1287	81_2_1549
24_2_1	389_2_1282	81_2_1478
24_2_1	389_2_1281	81_2_1443
24_2_1	389_2_1286	81_2_1439
24_2_1	389_2_1235	81_2_1485
24_2_1	389_2_1231	81_2_1499
24_2_1	389_2_1300	81_2_1482
24_2_1	389_2_1240	81_2_1498
24_2_1	389_2_1238	81_2_1555
24_2_1	389_2_1246	81_2_1559
24_2_1	389_2_1207	81_2_1560
24_2_1	389_2_1216	81_2_1562
24_2_1	389_2_1249	81_2_1531
24_2_1	389_2_1192	81_2_1552
24_2_1	389_2_1184	81_2_1581
24_2_1	389_2_1183	81_2_1591
24_2_1	389_2_1154	81_2_1599
24_2_1	389_2_1205	81_2_1607
24_2_1	389_2_1254	81_2_1584
24_2_1	389_2_1233	81_2_1627
24_2_1	389_2_1217	81_2_1635
24_2_1	389_2_1248	81_2_1598
24_2_1	389_2_1262	81_2_1556
24_2_1	389_2_1237	81_2_1535
24_2_1	389_2_1242	81_2_1527
24_2_1	389_2_1169	81_2_1538
24_2_1	389_2_1137	81_2_1518
24_2_1	389_2_1163	81_2_1500
24_2_1	389_2_1122	81_2_1523
24_2_1	389_2_1144	81_2_1537
24_2_1	389_2_1206	81_2_1574
24_2_1	389_2_1200	81_2_1624
24_2_1	389_2_1200	81_2_1638
24_2_1	389_2_1233	81_2_1645
24_2_1	389_2_1189	81_2_1676
24_2_1	389_2_1181	81_2_1704
24_2_1	389_2_1179	81_2_1684
24_2_1	389_2_1132	81_2_1661
24_2_1	389_2_1080	81_2_1646
24_2_1	389_2_1119	81_2_1632
24_2_1	389_2_1126	81_2_1619
24_2_1	389_2_1112	81_2_1609
24_2_1	389_2_1150	81_2_1663
24_2_1	389_2_1145	81_2_1678
24_2_1	389_2_1103	81_2_1701
24_2_1	389_2_1134	81_2_1757
24_2_1	389_2_1125	81_2_1763
24_2_1	389_2_1127	81_2_1776
24_2_1	389_2_1141	81_2_1796
24_2_1	389_2_1132	81_2_1761
24_2_1	389_2_1027	81_2_1795
24_2_1	389_2_975	81_2_1821
24_2_1	389_2_953	81_2_1792
24_2_1	389_2_901	81_2_1780
24_2_1	389_2_889	81_2_1770
24_2_1	389_2_904	81_2_1772
24_2_1	389_2_921	81_2_1749
24_2_1	389_2_923	81_2_1791
24_2_1	389_2_991	81_2_1768
24_2_1	389_2_976	81_2_1770
24_2_1	389_2_991	81_2_1854
24_2_1	389_2_1011	81_2_1903
24_2_1	389_2_986	81_2_1911
24_2_1	389_2_953	81_2_1936
24_2_1	389_2_955	81_2_1904
24_2_1	389_2_927	81_2_1899
24_2_1	389_2_882	81_2_1931
24_2_1	389_2_854	81_2_1878
24_2_1	389_2_810	81_2_1844
24_2_1	389_2_807	81_2_1855
24_2_1	389_2_854	81_2_1814
24_2_1	389_2_866	81_2_1816
24_2_1	389_2_931	81_2_1834
24_2_1	389_2_1010	81_2_1839
24_2_1	389_2_966	81_2_1855
24_2_1	389_2_992	81_2_1868
24_2_1	389_2_990	81_2_1839
24_2_1	389_2_968	81_2_1800
24_2_1	389_2_940	81_2_1802
24_2_1	389_2_955	81_2_1776
24_2_1	389_2_953	81_2_1792
24_2_1	389_2_969	81_2_1800
24_2_1	389_2_960	81_2_1777
24_2_1	389_2_915	81_2_1720
24_2_1	389_2_915	81_2_1685
24_2_1	389_2_947	81_2_1713
24_2_1	389_2_942	81_2_1758
24_2_1	389_2_953	81_2_1828
24_2_1	389_2_972	81_2_1905
24_2_1	389_2_933	81_2_1997
24_2_1	389_2_892	81_2_2043
24_2_1	389_2_885	81_2_2120
24_2_1	389_2_860	81_2_2117
24_2_1	389_2_826	81_2_2138
24_2_1	389_2_809	81_2_2118
24_2_1	389_2_796	81_2_2104
24_2_1	389_2_777	81_2_2040
24_2_1	389_2_778	81_2_2023
24_2_1	389_2_822	81_2_1992
24_2_1	389_2_862	81_2_1955
24_2_1	389_2_878	81_2_1963
24_2_1	389_2_869	81_2_1965
24_2_1	389_2_882	81_2_1897
24_2_1	389_2_875	81_2_1866
24_2_1	389_2_881	81_2_1818
24_2_1	389_2_899	81_2_1786
24_2_1	389_2_917	81_2_1793
24_2_1	389_2_875	81_2_1843
24_2_1	389_2_862	81_2_1811
24_2_1	389_2_861	81_2_1834
24_2_1	389_2_856	81_2_1850
24_2_1	389_2_843	81_2_1833
24_2_1	389_2_871	81_2_1869
24_2_1	389_2_903	81_2_1894
24_2_1	389_2_925	81_2_1899
24_2_1	389_2_972	81_2_1913
24_2_1	389_2_1011	81_2_1939
24_2_1	389_2_987	81_2_1947
24_2_1	389_2_1005	81_2_1915
24_2_1	389_2_1000	81_2_1919
24_2_1	389_2_986	81_2_1858
24_2_1	389_2_1000	81_2_1817
24_2_1	389_2_1000	81_2_1824
24_2_1	389_2_944	81_2_1826
24_2_1	389_2_936	81_2_1828
24_2_1	389_2_949	81_2_1824
24_2_1	389_2_886	81_2_1859
24_2_1	389_2_867	81_2_1828
24_2_1	389_2_845	81_2_1819
24_2_1	389_2_790	81_2_1808
24_2_1	389_2_760	81_2_1834
24_2_1	389_2_816	81_2_1898
24_2_1	389_2_822	81_2_1938
24_2_1	389_2_849	81_2_1932
24_2_1	389_2_904	81_2_1986
24_2_1	389_2_877	81_2_2039
24_2_1	389_2_865	81_2_2017
24_2_1	389_2_871	81_2_2031
24_2_1	389_2_880	81_2_2032
24_2_1	389_2_867	81_2_1997
24_2_1	389_2_857	81_2_1995
24_2_1	389_2_848	81_2_1987
24_2_1	389_2_813	81_2_1986
24_2_1	389_2_814	81_2_2003
24_2_1	389_2_810	81_2_1981
24_2_1	389_2_788	81_2_1949
24_2_1	389_2_796	81_2_1954
24_2_1	389_2_776	81_2_2008
24_2_1	389_2_784	81_2_1929
24_2_1	389_2_786	81_2_1893
24_2_1	389_2_778	81_2_1889
24_2_1	389_2_771	81_2_1841
24_2_1	389_2_777	81_2_1824
24_2_1	389_2_780	81_2_1878
24_2_1	389_2_787	81_2_1861
24_2_1	389_2_775	81_2_1913
24_2_1	389_2_801	81_2_1941
24_2_1	389_2_829	81_2_1943
24_2_1	389_2_862	81_2_1935
24_2_1	389_2_870	81_2_1978
24_2_1	389_2_935	81_2_1946
24_2_1	389_2_975	81_2_1906
24_2_1	389_2_968	81_2_1902
24_2_1	389_2_969	81_2_1843
24_2_1	389_2_905	81_2_1856
24_2_1	389_2_893	81_2_1912
24_2_1	389_2_939	81_2_1850
24_2_1	389_2_999	81_2_1834
24_2_1	389_2_1014	81_2_1822
24_2_1	389_2_1016	81_2_1843
24_2_1	389_2_1002	81_2_1895
24_2_1	389_2_966	81_2_1981
24_2_1	389_2_932	81_2_1941
24_2_1	389_2_919	81_2_1894
24_2_1	389_2_878	81_2_1869
24_2_1	389_2_836	81_2_1830
24_2_1	389_2_843	81_2_1814
24_2_1	389_2_828	81_2_1804
24_2_1	389_2_858	81_2_1788
24_2_1	389_2_895	81_2_1782
24_2_1	389_2_899	81_2_1836
24_2_1	389_2_918	81_2_1891
24_2_1	389_2_923	81_2_1911
24_2_1	389_2_906	81_2_1948
24_2_1	389_2_874	81_2_1943
24_2_1	389_2_879	81_2_1886
24_2_1	389_2_872	81_2_1870
24_2_1	389_2_868	81_2_1856
24_2_1	389_2_894	81_2_1792
24_2_1	389_2_877	81_2_1813
24_2_1	389_2_865	81_2_1776
24_2_1	389_2_868	81_2_1775
24_2_1	389_2_866	81_2_1769
24_2_1	389_2_872	81_2_1789
24_2_1	389_2_895	81_2_1792
24_2_1	389_2_918	81_2_1776
24_2_1	389_2_943	81_2_1799
24_2_1	389_2_969	81_2_1799
24_2_1	389_2_969	81_2_1810
24_2_1	389_2_936	81_2_1805
24_2_1	389_2_929	81_2_1845
24_2_1	389_2_907	81_2_1943
24_2_1	389_2_920	81_2_1962
24_2_1	389_2_917	81_2_2001
24_2_1	389_2_931	81_2_1961
24_2_1	389_2_941	81_2_1954
24_2_1	389_2_956	81_2_1872
24_2_1	389_2_953	81_2_1870
24_2_1	389_2_970	81_2_1861
24_2_1	389_2_955	81_2_1858
24_2_1	389_2_954	81_2_1895
24_2_1	389_2_941	81_2_1883
24_2_1	389_2_949	81_2_1828
24_2_1	389_2_958	81_2_1768
24_2_1	389_2_968	81_2_1686
24_2_1	389_2_970	81_2_1679
24_2_1	389_2_926	81_2_1744
24_2_1	389_2_920	81_2_1803
24_2_1	389_2_937	81_2_1848
24_2_1	389_2_929	81_2_1849
24_2_1	389_2_944	81_2_1835
24_2_1	389_2_959	81_2_1843
24_2_1	389_2_949	81_2_1831
24_2_1	389_2_941	81_2_1803
24_2_1	389_2_972	81_2_1758
24_2_1	389_2_978	81_2_1750
24_2_1	389_2_989	81_2_1753
24_2_1	389_2_1008	81_2_1785
24_2_1	389_2_990	81_2_1865
24_2_1	389_2_1012	81_2_1858
24_2_1	389_2_1053	81_2_1896
24_2_1	389_2_1021	81_2_1913
24_2_1	389_2_1009	81_2_1867
24_2_1	389_2_975	81_2_1830
24_2_1	389_2_960	81_2_1826
24_2_1	389_2_966	81_2_1764
24_2_1	389_2_952	81_2_1784
24_2_1	389_2_996	81_2_1826
24_2_1	389_2_1011	81_2_1827
24_2_1	389_2_1005	81_2_1819
24_2_1	389_2_977	81_2_1876
24_2_1	389_2_936	81_2_1851
24_2_1	389_2_923	81_2_1822
24_2_1	389_2_907	81_2_1854
24_2_1	389_2_887	81_2_1837
24_2_1	389_2_911	81_2_1822
24_2_1	389_2_916	81_2_1878
24_2_1	389_2_921	81_2_1904
24_2_1	389_2_970	81_2_1877
24_2_1	389_2_961	81_2_1926
24_2_1	389_2_940	81_2_1927
24_2_1	389_2_999	81_2_1834
24_2_1	389_2_1038	81_2_1772
24_2_1	389_2_1038	81_2_1777
24_2_1	389_2_1081	81_2_1707
24_2_1	389_2_1064	81_2_1737
24_2_1	389_2_1014	81_2_1782
24_2_1	389_2_1002	81_2_1765
24_2_1	389_2_991	81_2_1739
24_2_1	389_2_955	81_2_1745
24_2_1	389_2_941	81_2_1716
24_2_1	389_2_929	81_2_1711
24_2_1	389_2_952	81_2_1727
24_2_1	389_2_1017	81_2_1701
24_2_1	389_2_1062	81_2_1758
24_2_1	389_2_1057	81_2_1792
24_2_1	389_2_1111	81_2_1774
24_2_1	389_2_1111	81_2_1783
24_2_1	389_2_1084	81_2_1779
24_2_1	389_2_1048	81_2_1779
24_2_1	389_2_994	81_2_1803
24_2_1	389_2_935	81_2_1831
24_2_1	389_2_935	81_2_1803
24_2_1	389_2_884	81_2_1848
24_2_1	389_2_870	81_2_1891
24_2_1	389_2_858	81_2_1867
24_2_1	389_2_899	81_2_1857
24_2_1	389_2_911	81_2_1863
24_2_1	389_2_975	81_2_1822
24_2_1	389_2_1012	81_2_1803
24_2_1	389_2_1028	81_2_1838
24_2_1	389_2_1031	81_2_1829
24_2_1	389_2_1046	81_2_1796
24_2_1	389_2_1027	81_2_1846
24_2_1	389_2_1011	81_2_1812
24_2_1	389_2_983	81_2_1758
24_2_1	389_2_975	81_2_1763
24_2_1	389_2_944	81_2_1772
24_2_1	389_2_898	81_2_1768
24_2_1	389_2_902	81_2_1765
24_2_1	389_2_922	81_2_1808
24_2_1	389_2_888	81_2_1904
24_2_1	389_2_868	81_2_1960
24_2_1	389_2_871	81_2_2037
24_2_1	389_2_859	81_2_2085
24_2_1	389_2_846	81_2_2105
24_2_1	389_2_835	81_2_2131
24_2_1	389_2_803	81_2_2108
24_2_1	389_2_762	81_2_2128
24_2_1	389_2_752	81_2_2111
24_2_1	389_2_739	81_2_2053
24_2_1	389_2_731	81_2_2047
24_2_1	389_2_736	81_2_2025
24_2_1	389_2_699	81_2_2046
24_2_1	389_2_692	81_2_2046
24_2_1	389_2_666	81_2_2079
24_2_1	389_2_638	81_2_2174
24_2_1	389_2_631	81_2_2211
24_2_1	389_2_630	81_2_2227
24_2_1	389_2_600	81_2_2241
24_2_1	389_2_615	81_2_2180
24_2_1	389_2_633	81_2_2141
24_2_1	389_2_659	81_2_2050
24_2_1	389_2_638	81_2_2011
24_2_1	389_2_651	81_2_1994
24_2_1	389_2_621	81_2_1924
24_2_1	389_2_626	81_2_1959
24_2_1	389_2_655	81_2_2020
24_2_1	389_2_672	81_2_2054
24_2_1	389_2_650	81_2_2125
24_2_1	389_2_646	81_2_2190
24_2_1	389_2_627	81_2_2214
24_2_1	389_2_597	81_2_2265
24_2_1	389_2_580	81_2_2301
24_2_1	389_2_589	81_2_2273
24_2_1	389_2_597	81_2_2251
24_2_1	389_2_600	81_2_2254
24_2_1	389_2_564	81_2_2236
24_2_1	389_2_550	81_2_2247
24_2_1	389_2_541	81_2_2237
24_2_1	389_2_524	81_2_2262
24_2_1	389_2_530	81_2_2298
24_2_1	389_2_505	81_2_2322
24_2_1	389_2_499	81_2_2296
24_2_1	389_2_499	81_2_2274
24_2_1	389_2_500	81_2_2280
24_2_1	389_2_491	81_2_2246
24_2_1	389_2_461	81_2_2259
24_2_1	389_2_478	81_2_2258
24_2_1	389_2_493	81_2_2284
24_2_1	389_2_507	81_2_2303
24_2_1	389_2_510	81_2_2314
24_2_1	389_2_518	81_2_2334
24_2_1	389_2_488	81_2_2348
24_2_1	389_2_498	81_2_2352
24_2_1	389_2_500	81_2_2388
24_2_1	389_2_463	81_2_2424
24_2_1	389_2_471	81_2_2474
24_2_1	389_2_479	81_2_2471
24_2_1	389_2_473	81_2_2455
24_2_1	389_2_501	81_2_2410
24_2_1	389_2_499	81_2_2389
24_2_1	389_2_497	81_2_2306
24_2_1	389_2_483	81_2_2303
24_2_1	389_2_502	81_2_2268
24_2_1	389_2_493	81_2_2232
24_2_1	389_2_487	81_2_2287
24_2_1	389_2_494	81_2_2329
24_2_1	389_2_492	81_2_2330
24_2_1	389_2_464	81_2_2361
24_2_1	389_2_468	81_2_2341
24_2_1	389_2_480	81_2_2323
24_2_1	389_2_455	81_2_2328
24_2_1	389_2_458	81_2_2349
24_2_1	389_2_449	81_2_2398
24_2_1	389_2_437	81_2_2435
24_2_1	389_2_434	81_2_2444
24_2_1	389_2_449	81_2_2389
24_2_1	389_2_452	81_2_2363
24_2_1	389_2_450	81_2_2334
24_2_1	389_2_448	81_2_2262
24_2_1	389_2_423	81_2_2227
24_2_1	389_2_424	81_2_2221
24_2_1	389_2_454	81_2_2227
24_2_1	389_2_454	81_2_2279
24_2_1	389_2_497	81_2_2295
24_2_1	389_2_508	81_2_2346
24_2_1	389_2_529	81_2_2379
24_2_1	389_2_496	81_2_2373
24_2_1	389_2_492	81_2_2337
24_2_1	389_2_477	81_2_2316
24_2_1	389_2_511	81_2_2274
24_2_1	389_2_539	81_2_2223
24_2_1	389_2_550	81_2_2242
24_2_1	389_2_563	81_2_2249
24_2_1	389_2_569	81_2_2268
24_2_1	389_2_543	81_2_2319
24_2_1	389_2_553	81_2_2314
24_2_1	389_2_527	81_2_2277
24_2_1	389_2_507	81_2_2261
24_2_1	389_2_503	81_2_2244
24_2_1	389_2_502	81_2_2208
24_2_1	389_2_510	81_2_2222
24_2_1	389_2_564	81_2_2212
24_2_1	389_2_582	81_2_2205
24_2_1	389_2_572	81_2_2193
24_2_1	389_2_570	81_2_2170
24_2_1	389_2_553	81_2_2146
24_2_1	389_2_532	81_2_2113
24_2_1	389_2_527	81_2_2138
24_2_1	389_2_537	81_2_2199
24_2_1	389_2_538	81_2_2260
24_2_1	389_2_580	81_2_2317
24_2_1	389_2_615	81_2_2322
24_2_1	389_2_590	81_2_2317
24_2_1	389_2_578	81_2_2312
24_2_1	389_2_622	81_2_2194
24_2_1	389_2_611	81_2_2115
24_2_1	389_2_647	81_2_2057
24_2_1	389_2_674	81_2_2057
24_2_1	389_2_672	81_2_2079
24_2_1	389_2_667	81_2_2074
24_2_1	389_2_697	81_2_2103
24_2_1	389_2_692	81_2_2070
24_2_1	389_2_658	81_2_2044
24_2_1	389_2_659	81_2_2038
24_2_1	389_2_631	81_2_2077
24_2_1	389_2_596	81_2_2134
24_2_1	389_2_622	81_2_2136
24_2_1	389_2_670	81_2_2129
24_2_1	389_2_685	81_2_2109
24_2_1	389_2_722	81_2_2137
24_2_1	389_2_728	81_2_2139
24_2_1	389_2_714	81_2_2102
24_2_1	389_2_713	81_2_2085
24_2_1	389_2_715	81_2_2073
24_2_1	389_2_676	81_2_2080
24_2_1	389_2_666	81_2_2060
24_2_1	389_2_669	81_2_2034
24_2_1	389_2_661	81_2_1989
24_2_1	389_2_683	81_2_1981
24_2_1	389_2_704	81_2_2053
24_2_1	389_2_697	81_2_2067
24_2_1	389_2_708	81_2_2062
24_2_1	389_2_731	81_2_2060
24_2_1	389_2_730	81_2_2068
24_2_1	389_2_724	81_2_2084
24_2_1	389_2_788	81_2_2085
24_2_1	389_2_785	81_2_2102
24_2_1	389_2_774	81_2_2149
24_2_1	389_2_763	81_2_2136
24_2_1	389_2_736	81_2_2145
24_2_1	389_2_715	81_2_2063
24_2_1	389_2_724	81_2_2041
24_2_1	389_2_714	81_2_1997
24_2_1	389_2_691	81_2_1989
24_2_1	389_2_728	81_2_1956
24_2_1	389_2_702	81_2_1939
24_2_1	389_2_696	81_2_1922
24_2_1	389_2_690	81_2_1892
24_2_1	389_2_648	81_2_1955
24_2_1	389_2_598	81_2_2066
24_2_1	389_2_601	81_2_2166
24_2_1	389_2_613	81_2_2232
24_2_1	389_2_571	81_2_2304
24_2_1	389_2_581	81_2_2388
24_2_1	389_2_600	81_2_2329
24_2_1	389_2_599	81_2_2312
24_2_1	389_2_624	81_2_2260
24_2_1	389_2_607	81_2_2201
24_2_1	389_2_563	81_2_2163
24_2_1	389_2_544	81_2_2122
24_2_1	389_2_562	81_2_2074
24_2_1	389_2_554	81_2_2050
24_2_1	389_2_597	81_2_2033
24_2_1	389_2_626	81_2_2068
24_2_1	389_2_635	81_2_2110
24_2_1	389_2_667	81_2_2198
24_2_1	389_2_699	81_2_2194
24_2_1	389_2_705	81_2_2205
24_2_1	389_2_703	81_2_2150
24_2_1	389_2_693	81_2_2099
24_2_1	389_2_642	81_2_2079
24_2_1	389_2_616	81_2_2095
24_2_1	389_2_606	81_2_2116
24_2_1	389_2_600	81_2_2165
24_2_1	389_2_606	81_2_2136
24_2_1	389_2_623	81_2_2145
24_2_1	389_2_599	81_2_2147
24_2_1	389_2_606	81_2_2083
24_2_1	389_2_600	81_2_2126
24_2_1	389_2_580	81_2_2100
24_2_1	389_2_579	81_2_2073
24_2_1	389_2_567	81_2_2118
24_2_1	389_2_546	81_2_2138
24_2_1	389_2_534	81_2_2165
24_2_1	389_2_555	81_2_2209
24_2_1	389_2_550	81_2_2242
24_2_1	389_2_572	81_2_2233
24_2_1	389_2_594	81_2_2216
24_2_1	389_2_551	81_2_2262
24_2_1	389_2_547	81_2_2232
24_2_1	389_2_548	81_2_2250
24_2_1	389_2_539	81_2_2280
24_2_1	389_2_527	81_2_2279
24_2_1	389_2_503	81_2_2253
24_2_1	389_2_429	81_2_2281
24_2_1	389_2_392	81_2_2276
24_2_1	389_2_330	81_2_2274
24_2_1	389_2_284	81_2_2341
24_2_1	389_2_304	81_2_2385
24_2_1	389_2_305	81_2_2494
24_2_1	389_2_320	81_2_2545
24_2_1	389_2_325	81_2_2541
24_2_1	389_2_337	81_2_2497
24_2_1	389_2_346	81_2_2476
24_2_1	389_2_366	81_2_2426
24_2_1	389_2_404	81_2_2400
24_2_1	389_2_424	81_2_2434
24_2_1	389_2_439	81_2_2463
24_2_1	389_2_436	81_2_2457
24_2_1	389_2_446	81_2_2478
24_2_1	389_2_438	81_2_2426
24_2_1	389_2_442	81_2_2401
24_2_1	389_2_427	81_2_2467
24_2_1	389_2_418	81_2_2472
24_2_1	389_2_414	81_2_2451
24_2_1	389_2_413	81_2_2479
24_2_1	389_2_406	81_2_2456
24_2_1	389_2_382	81_2_2422
24_2_1	389_2_344	81_2_2396
24_2_1	389_2_361	81_2_2369
24_2_1	389_2_389	81_2_2340
24_2_1	389_2_398	81_2_2347
24_2_1	389_2_427	81_2_2356
24_2_1	389_2_442	81_2_2344
24_2_1	389_2_437	81_2_2309
24_2_1	389_2_414	81_2_2402
24_2_1	389_2_388	81_2_2452
24_2_1	389_2_351	81_2_2448
24_2_1	389_2_340	81_2_2474
24_2_1	389_2_328	81_2_2444
24_2_1	389_2_317	81_2_2398
24_2_1	389_2_337	81_2_2389
24_2_1	389_2_348	81_2_2435
24_2_1	389_2_358	81_2_2494
24_2_1	389_2_379	81_2_2505
24_2_1	389_2_376	81_2_2559
24_2_1	389_2_357	81_2_2574
24_2_1	389_2_330	81_2_2604
24_2_1	389_2_307	81_2_2658
24_2_1	389_2_282	81_2_2639
24_2_1	389_2_299	81_2_2571
24_2_1	389_2_310	81_2_2553
24_2_1	389_2_308	81_2_2505
24_2_1	389_2_313	81_2_2480
24_2_1	389_2_338	81_2_2515
24_2_1	389_2_338	81_2_2529
24_2_1	389_2_363	81_2_2467
24_2_1	389_2_355	81_2_2437
24_2_1	389_2_313	81_2_2461
24_2_1	389_2_304	81_2_2436
24_2_1	389_2_295	81_2_2478
24_2_1	389_2_267	81_2_2549
24_2_1	389_2_276	81_2_2587
24_2_1	389_2_261	81_2_2624
24_2_1	389_2_249	81_2_2604
24_2_1	389_2_254	81_2_2609
24_2_1	389_2_233	81_2_2581
24_2_1	389_2_257	81_2_2518
24_2_1	389_2_276	81_2_2477
24_2_1	389_2_257	81_2_2432
24_2_1	389_2_276	81_2_2319
24_2_1	389_2_326	81_2_2270
24_2_1	389_2_316	81_2_2314
24_2_1	389_2_338	81_2_2400
24_2_1	389_2_342	81_2_2460
24_2_1	389_2_344	81_2_2497
24_2_1	389_2_363	81_2_2441
24_2_1	389_2_375	81_2_2449
24_2_1	389_2_388	81_2_2480
24_2_1	389_2_374	81_2_2506
24_2_1	389_2_370	81_2_2515
24_2_1	389_2_359	81_2_2539
24_2_1	389_2_351	81_2_2533
24_2_1	389_2_369	81_2_2508
24_2_1	389_2_351	81_2_2495
24_2_1	389_2_335	81_2_2453
24_2_1	389_2_346	81_2_2386
24_2_1	389_2_359	81_2_2325
24_2_1	389_2_325	81_2_2329
24_2_1	389_2_339	81_2_2300
24_2_1	389_2_364	81_2_2335
24_2_1	389_2_357	81_2_2402
24_2_1	389_2_380	81_2_2435
24_2_1	389_2_432	81_2_2392
24_2_1	389_2_429	81_2_2410
24_2_1	389_2_464	81_2_2415
24_2_1	389_2_485	81_2_2379
24_2_1	389_2_495	81_2_2332
24_2_1	389_2_492	81_2_2288
24_2_1	389_2_510	81_2_2266
24_2_1	389_2_465	81_2_2257
24_2_1	389_2_419	81_2_2255
24_2_1	389_2_432	81_2_2247
24_2_1	389_2_407	81_2_2328
24_2_1	389_2_408	81_2_2363
24_2_1	389_2_410	81_2_2425
24_2_1	389_2_404	81_2_2483
24_2_1	389_2_406	81_2_2472
24_2_1	389_2_392	81_2_2471
24_2_1	389_2_358	81_2_2494
24_2_1	389_2_341	81_2_2504
24_2_1	389_2_346	81_2_2445
24_2_1	389_2_339	81_2_2408
24_2_1	389_2_346	81_2_2401
24_2_1	389_2_369	81_2_2390
24_2_1	389_2_351	81_2_2445
24_2_1	389_2_334	81_2_2508
24_2_1	389_2_359	81_2_2482
24_2_1	389_2_329	81_2_2517
24_2_1	389_2_325	81_2_2513
24_2_1	389_2_378	81_2_2476
24_2_1	389_2_377	81_2_2488
24_2_1	389_2_338	81_2_2536
24_2_1	389_2_335	81_2_2542
24_2_1	389_2_305	81_2_2570
24_2_1	389_2_283	81_2_2558
24_2_1	389_2_314	81_2_2497
24_2_1	389_2_304	81_2_2457
24_2_1	389_2_285	81_2_2429
24_2_1	389_2_282	81_2_2400
24_2_1	389_2_283	81_2_2386
24_2_1	389_2_273	81_2_2450
24_2_1	389_2_283	81_2_2465
24_2_1	389_2_274	81_2_2494
24_2_1	389_2_244	81_2_2564
24_2_1	389_2_242	81_2_2649
24_2_1	389_2_265	81_2_2652
24_2_1	389_2_252	81_2_2674
24_2_1	389_2_288	81_2_2710
24_2_1	389_2_360	81_2_2656
24_2_1	389_2_341	81_2_2632
24_2_1	389_2_357	81_2_2573
24_2_1	389_2_393	81_2_2487
24_2_1	389_2_369	81_2_2448
24_2_1	389_2_367	81_2_2419
24_2_1	389_2_385	81_2_2354
24_2_1	389_2_371	81_2_2355
24_2_1	389_2_339	81_2_2358
24_2_1	389_2_337	81_2_2376
24_2_1	389_2_316	81_2_2432
24_2_1	389_2_315	81_2_2476
24_2_1	389_2_315	81_2_2527
24_2_1	389_2_319	81_2_2499
24_2_1	389_2_300	81_2_2505
24_2_1	389_2_286	81_2_2474
24_2_1	389_2_294	81_2_2432
24_2_1	389_2_274	81_2_2508
24_2_1	389_2_287	81_2_2550
24_2_1	389_2_282	81_2_2549
24_2_1	389_2_276	81_2_2580
24_2_1	389_2_246	81_2_2616
24_2_1	389_2_252	81_2_2597
24_2_1	389_2_227	81_2_2641
24_2_1	389_2_211	81_2_2698
24_2_1	389_2_196	81_2_2713
24_2_1	389_2_174	81_2_2776
24_2_1	389_2_171	81_2_2753
24_2_1	389_2_174	81_2_2703
24_2_1	389_2_192	81_2_2643
24_2_1	389_2_181	81_2_2598
24_2_1	389_2_177	81_2_2559
24_2_1	389_2_185	81_2_2519
24_2_1	389_2_174	81_2_2539
24_2_1	389_2_193	81_2_2500
24_2_1	389_2_215	81_2_2518
24_2_1	389_2_211	81_2_2565
24_2_1	389_2_197	81_2_2608
24_2_1	389_2_214	81_2_2602
24_2_1	389_2_215	81_2_2606
24_2_1	389_2_221	81_2_2615
24_2_1	389_2_221	81_2_2625
24_2_1	389_2_195	81_2_2648
24_2_1	389_2_193	81_2_2639
24_2_1	389_2_185	81_2_2617
24_2_1	389_2_173	81_2_2610
24_2_1	389_2_173	81_2_2634
24_2_1	389_2_195	81_2_2584
24_2_1	389_2_196	81_2_2605
24_2_1	389_2_198	81_2_2652
24_2_1	389_2_213	81_2_2701
24_2_1	389_2_206	81_2_2733
24_2_1	389_2_197	81_2_2781
24_2_1	389_2_191	81_2_2757
24_2_1	389_2_173	81_2_2756
24_2_1	389_2_169	81_2_2712
24_2_1	389_2_164	81_2_2662
24_2_1	389_2_157	81_2_2595
24_2_1	389_2_159	81_2_2556
24_2_1	389_2_165	81_2_2481
24_2_1	389_2_170	81_2_2458
24_2_1	389_2_182	81_2_2534
24_2_1	389_2_188	81_2_2564
24_2_1	389_2_182	81_2_2587
24_2_1	389_2_175	81_2_2651
24_2_1	389_2_183	81_2_2676
24_2_1	389_2_180	81_2_2616
24_2_1	389_2_187	81_2_2592
24_2_1	389_2_191	81_2_2534
24_2_1	389_2_209	81_2_2442
24_2_1	389_2_222	81_2_2450
24_2_1	389_2_249	81_2_2449
24_2_1	389_2_273	81_2_2371
24_2_1	389_2_277	81_2_2357
24_2_1	389_2_291	81_2_2368
24_2_1	389_2_315	81_2_2351
24_2_1	389_2_315	81_2_2375
24_2_1	389_2_311	81_2_2446
24_2_1	389_2_303	81_2_2514
24_2_1	389_2_297	81_2_2607
24_2_1	389_2_314	81_2_2655
24_2_1	389_2_285	81_2_2651
24_2_1	389_2_293	81_2_2600
24_2_1	389_2_305	81_2_2601
24_2_1	389_2_307	81_2_2577
24_2_1	389_2_294	81_2_2530
24_2_1	389_2_291	81_2_2587
24_2_1	389_2_266	81_2_2552
24_2_1	389_2_226	81_2_2520
24_2_1	389_2_214	81_2_2461
24_2_1	389_2_213	81_2_2414
24_2_1	389_2_215	81_2_2373
24_2_1	389_2_245	81_2_2413
24_2_1	389_2_287	81_2_2373
24_2_1	389_2_283	81_2_2398
24_2_1	389_2_298	81_2_2500
24_2_1	389_2_304	81_2_2558
24_2_1	389_2_270	81_2_2579
24_2_1	389_2_269	81_2_2653
24_2_1	389_2_279	81_2_2657
24_2_1	389_2_283	81_2_2599
24_2_1	389_2_279	81_2_2572
24_2_1	389_2_311	81_2_2550
24_2_1	389_2_311	81_2_2480
24_2_1	389_2_298	81_2_2442
24_2_1	389_2_293	81_2_2401
24_2_1	389_2_307	81_2_2353
24_2_1	389_2_274	81_2_2410
24_2_1	389_2_281	81_2_2448
24_2_1	389_2_300	81_2_2452
24_2_1	389_2_297	81_2_2475
24_2_1	389_2_293	81_2_2460
24_2_1	389_2_306	81_2_2481
24_2_1	389_2_305	81_2_2479
24_2_1	389_2_295	81_2_2569
24_2_1	389_2_288	81_2_2543
24_2_1	389_2_268	81_2_2510
24_2_1	389_2_273	81_2_2461
24_2_1	389_2_263	81_2_2381
24_2_1	389_2_255	81_2_2356
24_2_1	389_2_264	81_2_2341
24_2_1	389_2_272	81_2_2398
24_2_1	389_2_278	81_2_2494
24_2_1	389_2_278	81_2_2582
24_2_1	389_2_264	81_2_2657
24_2_1	389_2_295	81_2_2674
24_2_1	389_2_283	81_2_2638
24_2_1	389_2_277	81_2_2646
24_2_1	389_2_259	81_2_2658
24_2_1	389_2_245	81_2_2637
24_2_1	389_2_241	81_2_2622
24_2_1	389_2_234	81_2_2613
24_2_1	389_2_245	81_2_2604
24_2_1	389_2_252	81_2_2582
24_2_1	389_2_254	81_2_2595
24_2_1	389_2_254	81_2_2584
24_2_1	389_2_233	81_2_2564
24_2_1	389_2_233	81_2_2516
24_2_1	389_2_243	81_2_2469
24_2_1	389_2_248	81_2_2451
24_2_1	389_2_246	81_2_2478
24_2_1	389_2_280	81_2_2487
24_2_1	389_2_283	81_2_2495
24_2_1	389_2_262	81_2_2540
24_2_1	389_2_259	81_2_2525
24_2_1	389_2_265	81_2_2542
24_2_1	389_2_247	81_2_2567
24_2_1	389_2_262	81_2_2618
24_2_1	389_2_268	81_2_2629
24_2_1	389_2_261	81_2_2653
24_2_1	389_2_239	81_2_2657
24_2_1	389_2_245	81_2_2647
24_2_1	389_2_215	81_2_2649
24_2_1	389_2_208	81_2_2627
24_2_1	389_2_210	81_2_2604
24_2_1	389_2_192	81_2_2573
24_2_1	389_2_189	81_2_2600
24_2_1	389_2_195	81_2_2597
24_2_1	389_2_199	81_2_2587
24_2_1	389_2_242	81_2_2577
24_2_1	389_2_263	81_2_2510
24_2_1	389_2_300	81_2_2439
24_2_1	389_2_344	81_2_2381
24_2_1	389_2_357	81_2_2380
24_2_1	389_2_330	81_2_2364
24_2_1	389_2_327	81_2_2386
24_2_1	389_2_324	81_2_2427
24_2_1	389_2_307	81_2_2504
24_2_1	389_2_309	81_2_2545
24_2_1	389_2_303	81_2_2561
24_2_1	389_2_270	81_2_2530
24_2_1	389_2_288	81_2_2538
24_2_1	389_2_310	81_2_2576
24_2_1	389_2_336	81_2_2568
24_2_1	389_2_367	81_2_2569
24_2_1	389_2_369	81_2_2570
24_2_1	389_2_338	81_2_2539
24_2_1	389_2_330	81_2_2500
24_2_1	389_2_311	81_2_2473
24_2_1	389_2_295	81_2_2473
24_2_1	389_2_300	81_2_2443
24_2_1	389_2_300	81_2_2439
24_2_1	389_2_272	81_2_2493
24_2_1	389_2_260	81_2_2487
24_2_1	389_2_260	81_2_2464
24_2_1	389_2_241	81_2_2466
24_2_1	389_2_249	81_2_2427
24_2_1	389_2_247	81_2_2445
24_2_1	389_2_228	81_2_2441
24_2_1	389_2_245	81_2_2429
24_2_1	389_2_251	81_2_2482
24_2_1	389_2_249	81_2_2509
24_2_1	389_2_236	81_2_2571
24_2_1	389_2_221	81_2_2677
24_2_1	389_2_208	81_2_2736
24_2_1	389_2_211	81_2_2781
24_2_1	389_2_236	81_2_2707
24_2_1	389_2_253	81_2_2709
24_2_1	389_2_240	81_2_2634
24_2_1	389_2_236	81_2_2580
24_2_1	389_2_259	81_2_2558
24_2_1	389_2_251	81_2_2533
24_2_1	389_2_227	81_2_2538
24_2_1	389_2_256	81_2_2539
24_2_1	389_2_263	81_2_2532
24_2_1	389_2_234	81_2_2544
24_2_1	389_2_225	81_2_2546
24_2_1	389_2_230	81_2_2500
24_2_1	389_2_214	81_2_2488
24_2_1	389_2_198	81_2_2526
24_2_1	389_2_177	81_2_2591
24_2_1	389_2_165	81_2_2611
24_2_1	389_2_154	81_2_2621
24_2_1	389_2_148	81_2_2625
24_2_1	389_2_150	81_2_2568
24_2_1	389_2_150	81_2_2606
24_2_1	389_2_148	81_2_2646
24_2_1	389_2_136	81_2_2676
24_2_1	389_2_142	81_2_2746
24_2_1	389_2_138	81_2_2822
24_2_1	389_2_134	81_2_2828
24_2_1	389_2_137	81_2_2774
24_2_1	389_2_136	81_2_2776
24_2_1	389_2_127	81_2_2747
24_2_1	389_2_103	81_2_2729
24_2_1	389_2_98	81_2_2742
24_2_1	389_2_99	81_2_2730
24_2_1	389_2_94	81_2_2731
24_2_1	389_2_81	81_2_2705
24_2_1	389_2_83	81_2_2701
24_2_1	389_2_88	81_2_2729
24_2_1	389_2_84	81_2_2759
24_2_1	389_2_96	81_2_2707
24_2_1	389_2_105	81_2_2692
24_2_1	389_2_104	81_2_2668
24_2_1	389_2_120	81_2_2635
24_2_1	389_2_119	81_2_2593
24_2_1	389_2_123	81_2_2579
24_2_1	389_2_144	81_2_2558
24_2_1	389_2_140	81_2_2585
24_2_1	389_2_136	81_2_2646
24_2_1	389_2_149	81_2_2682
24_2_1	389_2_162	81_2_2687
24_2_1	389_2_165	81_2_2655
24_2_1	389_2_172	81_2_2622
24_2_1	389_2_190	81_2_2564
24_2_1	389_2_177	81_2_2526
24_2_1	389_2_176	81_2_2515
24_2_1	389_2_192	81_2_2465
24_2_1	389_2_215	81_2_2470
24_2_1	389_2_213	81_2_2493
24_2_1	389_2_227	81_2_2519
24_2_1	389_2_259	81_2_2593
24_2_1	389_2_239	81_2_2661
24_2_1	389_2_253	81_2_2685
24_2_1	389_2_266	81_2_2654
24_2_1	389_2_244	81_2_2629
24_2_1	389_2_239	81_2_2576
24_2_1	389_2_220	81_2_2529
24_2_1	389_2_187	81_2_2497
24_2_1	389_2_177	81_2_2487
24_2_1	389_2_183	81_2_2517
24_2_1	389_2_180	81_2_2482
24_2_1	389_2_189	81_2_2504
24_2_1	389_2_218	81_2_2549
24_2_1	389_2_210	81_2_2562
24_2_1	389_2_226	81_2_2596
24_2_1	389_2_238	81_2_2592
24_2_1	389_2_207	81_2_2593
24_2_1	389_2_198	81_2_2588
24_2_1	389_2_213	81_2_2632
24_2_1	389_2_196	81_2_2670
24_2_1	389_2_192	81_2_2682
24_2_1	389_2_186	81_2_2667
24_2_1	389_2_163	81_2_2599
24_2_1	389_2_141	81_2_2553
24_2_1	389_2_146	81_2_2554
24_2_1	389_2_148	81_2_2585
24_2_1	389_2_150	81_2_2651
24_2_1	389_2_169	81_2_2686
24_2_1	389_2_160	81_2_2756
24_2_1	389_2_146	81_2_2791
24_2_1	389_2_157	81_2_2782
24_2_1	389_2_156	81_2_2786
24_2_1	389_2_134	81_2_2789
24_2_1	389_2_136	81_2_2755
24_2_1	389_2_136	81_2_2746
24_2_1	389_2_119	81_2_2768
24_2_1	389_2_119	81_2_2732
24_2_1	389_2_119	81_2_2702
24_2_1	389_2_98	81_2_2687
24_2_1	389_2_107	81_2_2647
24_2_1	389_2_100	81_2_2638
24_2_1	389_2_77	81_2_2711
24_2_1	389_2_72	81_2_2724
24_2_1	389_2_84	81_2_2723
24_2_1	389_2_75	81_2_2694
24_2_1	389_2_92	81_2_2657
24_2_1	389_2_115	81_2_2600
24_2_1	389_2_103	81_2_2592
24_2_1	389_2_111	81_2_2625
24_2_1	389_2_133	81_2_2626
24_2_1	389_2_127	81_2_2632
24_2_1	389_2_117	81_2_2647
24_2_1	389_2_120	81_2_2659
24_2_1	389_2_109	81_2_2694
24_2_1	389_2_102	81_2_2763
24_2_1	389_2_97	81_2_2786
24_2_1	389_2_80	81_2_2777
24_2_1	389_2_71	81_2_2781
24_2_1	389_2_72	81_2_2784
24_2_1	389_2_69	81_2_2719
24_2_1	389_2_71	81_2_2716
24_2_1	389_2_89	81_2_2739
24_2_1	389_2_92	81_2_2729
24_2_1	389_2_81	81_2_2736
24_2_1	389_2_97	81_2_2786
24_2_1	389_2_100	81_2_2814
24_2_1	389_2_98	81_2_2797
24_2_1	389_2_108	81_2_2801
24_2_1	389_2_110	81_2_2756
24_2_1	389_2_97	81_2_2744
24_2_1	389_2_125	81_2_2718
24_2_1	389_2_133	81_2_2655
24_2_1	389_2_120	81_2_2573
24_2_1	389_2_114	81_2_2537
24_2_1	389_2_108	81_2_2573
24_2_1	389_2_77	81_2_2623
24_2_1	389_2_89	81_2_2713
24_2_1	389_2_88	81_2_2715
24_2_1	389_2_76	81_2_2738
24_2_1	389_2_90	81_2_2726
24_2_1	389_2_100	81_2_2662
24_2_1	389_2_87	81_2_2653
24_2_1	389_2_81	81_2_2685
24_2_1	389_2_99	81_2_2697
24_2_1	389_2_92	81_2_2745
24_2_1	389_2_97	81_2_2748
24_2_1	389_2_97	81_2_2767
24_2_1	389_2_89	81_2_2729
24_2_1	389_2_68	81_2_2737
24_2_1	389_2_75	81_2_2716
24_2_1	389_2_65	81_2_2727
24_2_1	389_2_55	81_2_2733
[truncated: 3,001 more rows]
[truncated: 836 more columns]
