# Supplementary material for: Environmental change makes robust ecological networks fragile
Source: Nat Commun. 2016 Aug 11;7:12462. doi: 10.1038/ncomms12462 (PMC4987532; doi:10.1038/ncomms12462)
Supplement: Supplementary Data 1 — Host-parasite networks and host extinction sequences in Avida experiments. The compressed archive includes the 100 co-evolved host-parasite networks and the host extinction sequences in the historical scenario. [file ncomms12462-s2.zip › Supplementary_data_S1/host_extinction_sequence_16.csv]

1718_02_2	593_2_2	643_01_4	592_01_3	344_2_3	345_02_7	346_02_1	347_2_6	340_2_9	341_02_3	342_2_1	343_2_7	2918_2_1	348_02_5	349_01_8	595_2_2	960_02_2	594_2_10	2319_02_1	2316_01_1	2314_02_2	2315_02_1	2313_02_1	2310_02_2	2311_5_1	2184_2_3	298_2_3	299_2_3	296_01_1	297_01_7	294_2_2	295_012_1	292_2_6	293_01_1	290_02_11	291_02_5	3773_2_1	3772_02_1	3771_2_1	3770_1_1	3775_02_1	3774_01_1	3779_01_1	3778_02_1	270_2_5	271_2_10	272_02_2	273_02_17	274_2_4	275_01_2
593_2_1	1200_2_1	643_01_4	592_01_3	344_2_3	345_02_6	347_2_6	340_2_12	341_02_5	342_2_1	343_2_5	348_02_6	349_01_9	595_2_3	594_2_9	2319_02_2	2316_01_2	2314_02_3	2315_02_1	2310_02_2	2311_5_1	2184_2_4	298_2_5	299_2_1	297_01_7	294_2_2	295_012_1	292_2_8	293_01_1	290_02_14	291_02_5	3773_2_1	3772_02_1	3770_1_2	3775_02_1	3774_01_2	3778_02_1	270_2_5	271_2_9	272_02_1	273_02_18	274_2_4	275_01_3	276_2_2	277_02_9	278_2_14	279_12_1	2146_02_1	2268_02_4	2269_02_2
1200_2_1	592_01_1	344_2_1	345_02_11	347_2_3	340_2_9	341_02_10	342_2_1	343_2_4	348_02_3	349_01_9	595_2_5	2319_02_1	2316_01_1	2314_02_7	2310_02_4	2311_5_2	2184_2_7	298_2_8	299_2_1	297_01_9	294_2_2	295_012_1	292_2_8	293_01_1	290_02_8	291_02_5	3773_2_2	3775_02_3	3774_01_2	270_2_5	271_2_13	272_02_1	273_02_15	274_2_2	275_01_2	276_2_2	277_02_4	278_2_12	2146_02_1	2268_02_4	2269_02_4	2266_1_2	2267_2_2	2265_01_2	2446_02_6	2444_2_2	108_02_17	109_02_7	102_2_4
1200_2_1	592_01_1	344_2_1	345_02_9	347_2_3	340_2_10	341_02_15	342_2_1	343_2_5	348_02_2	349_01_10	2319_02_1	2316_01_1	2314_02_5	2310_02_3	2311_5_3	2184_2_9	298_2_10	299_2_1	297_01_10	294_2_4	295_012_2	292_2_8	293_01_1	290_02_9	291_02_7	3773_2_1	3775_02_1	3774_01_1	270_2_6	271_2_10	272_02_1	273_02_12	274_2_3	276_2_1	277_02_3	278_2_13	2146_02_1	2268_02_4	2269_02_4	2266_1_2	2267_2_3	2446_02_6	2444_2_3	108_02_20	109_02_6	102_2_7	103_01_1	100_02_21	101_2_6
344_2_1	345_02_10	347_2_2	340_2_8	341_02_24	342_2_1	343_2_3	348_02_1	349_01_8	2319_02_1	2314_02_6	2310_02_6	2311_5_1	2184_2_11	298_2_12	299_2_1	297_01_15	294_2_5	295_012_1	292_2_6	290_02_8	291_02_5	3773_2_1	270_2_13	271_2_8	272_02_1	273_02_19	274_2_5	276_2_1	277_02_5	278_2_12	2146_02_1	2268_02_2	2269_02_1	2266_1_2	2267_2_4	2446_02_8	2444_2_1	108_02_16	109_02_6	102_2_9	103_01_1	100_02_14	101_2_6	106_01_4	107_02_1	104_02_8	105_02_5	2042_3_8	2043_2_1
344_2_1	345_02_10	347_2_1	340_2_12	341_02_18	342_2_1	343_2_5	348_02_2	349_01_7	2314_02_9	2310_02_8	2311_5_3	298_2_13	297_01_15	294_2_4	295_012_2	292_2_8	290_02_6	291_02_3	3773_2_4	270_2_14	271_2_6	272_02_1	273_02_19	274_2_3	276_2_1	277_02_3	278_2_16	2146_02_1	2268_02_1	2269_02_1	2266_1_3	2267_2_6	2446_02_8	108_02_16	109_02_4	102_2_4	103_01_1	100_02_21	101_2_6	106_01_2	107_02_1	104_02_7	105_02_2	2042_3_11	2043_2_1	2049_02_10	1001_2_7	3519_02_10	1375_02_1
344_2_1	345_02_9	347_2_1	340_2_12	341_02_24	342_2_1	343_2_10	348_02_2	349_01_7	2314_02_6	2310_02_5	2311_5_4	298_2_4	297_01_13	294_2_5	295_012_2	292_2_8	290_02_11	291_02_4	3773_2_8	270_2_13	271_2_10	272_02_1	273_02_18	274_2_5	276_2_1	277_02_2	278_2_14	2266_1_6	2267_2_6	2446_02_6	108_02_9	109_02_1	102_2_1	103_01_1	100_02_23	101_2_6	106_01_3	107_02_1	104_02_8	105_02_4	2042_3_10	2043_2_1	2049_02_6	1001_2_5	3519_02_10	2687_02_5	2681_2_1	2682_2_8	91_2_14
2580_02_1	2068_02_2	452_02_34	1141_02_5	90_5_4	538_2_1	1148_02_1	1323_01_1	1147_2_1	198_05_1	167_2_15	2030_2_1	3551_02_7	3253_02_3	811_2_1	3256_02_24	818_2_4	345_02_5	347_2_1	340_2_11	341_02_32	342_2_1	1262_02_2	919_2_47	3723_02_6	348_02_2	349_01_4	816_02_10	817_02_3	1798_2_7	739_02_1	718_2_1	717_2_7	716_2_3	715_02_3	1797_25_1	1795_2_2	1794_2_5	915_2_2	1493_02_14	1859_02_5	3338_2_5	423_2_20	1068_01_13	916_2_1	1704_2_1	1061_02_5	1063_2_8	1065_2_3	1064_01_2
2580_02_1	2068_02_1	452_02_35	1141_02_4	90_5_2	538_2_1	1147_2_1	198_05_1	167_2_21	2030_2_1	3551_02_11	3253_02_3	3256_02_19	818_2_4	345_02_2	347_2_3	340_2_8	341_02_17	342_2_1	1262_02_3	919_2_47	3723_02_4	348_02_1	349_01_3	816_02_8	817_02_1	1798_2_13	739_02_1	718_2_1	717_2_2	716_2_2	715_02_3	1795_2_6	1794_2_5	915_2_2	1493_02_9	2081_01_1	1859_02_4	3338_2_9	423_2_26	1068_01_21	916_2_1	1704_2_1	1061_02_4	1063_2_7	1065_2_1	1064_01_2	2310_02_2	2311_5_9	913_2_1
2580_02_1	452_02_40	1141_02_5	538_2_1	198_05_1	3727_2_4	2030_2_1	3551_02_15	3253_02_2	3256_02_19	818_2_6	345_02_4	347_2_4	340_2_7	341_02_10	342_2_1	1262_02_3	811_2_1	992_02_1	3723_02_4	348_02_1	349_01_4	816_02_9	2177_2_4	1798_2_21	739_02_1	718_2_1	717_2_4	715_02_3	1794_2_6	915_2_1	1493_02_7	3338_2_8	423_2_16	1068_01_21	916_2_1	1061_02_6	1063_2_3	1065_2_1	1064_01_4	2310_02_2	2311_5_11	913_2_1	1666_01_22	294_2_6	1664_02_2	292_2_3	1662_012_1	1661_02_3	1660_02_9
2580_02_1	452_02_33	1141_02_3	198_05_1	3727_2_9	3551_02_17	3253_02_1	3256_02_16	818_2_4	345_02_2	2078_02_1	340_2_11	341_02_9	342_2_1	1262_02_1	811_2_1	992_02_1	348_02_1	349_01_3	816_02_11	2177_2_3	1798_2_19	718_2_1	717_2_5	715_02_3	1794_2_6	915_2_2	1493_02_9	3338_2_10	423_2_16	1068_01_10	916_2_1	1061_02_2	1063_2_3	1065_2_2	1064_01_2	2311_5_16	913_2_1	1666_01_20	294_2_4	1664_02_2	292_2_3	1662_012_3	1661_02_3	1660_02_8	3773_2_12	1129_2_37	1085_2_5	594_2_24	597_02_3
1141_02_2	198_05_1	3727_2_8	3551_02_17	3256_02_10	818_2_5	345_02_3	2078_02_1	340_2_12	341_02_8	342_2_1	343_2_27	811_2_1	992_02_1	348_02_1	349_01_4	816_02_11	2177_2_1	1798_2_27	718_2_1	717_2_4	715_02_5	1794_2_2	915_2_1	1493_02_7	3338_2_12	423_2_11	1068_01_13	1063_2_2	1065_2_1	1064_01_2	2311_5_13	913_2_1	1666_01_15	294_2_3	1664_02_2	292_2_5	1662_012_5	1661_02_5	1660_02_5	3773_2_12	1129_2_35	1085_2_6	594_2_26	597_02_2	1080_2_15	195_2_16	968_2_5	196_02_1	191_2_22
198_05_1	3727_2_6	3551_02_10	3256_02_10	818_2_9	345_02_4	2078_02_1	340_2_17	341_02_6	342_2_1	343_2_31	811_2_1	348_02_1	349_01_1	816_02_13	1798_2_23	718_2_1	717_2_2	715_02_7	1794_2_4	915_2_2	1493_02_4	3338_2_19	2071_2_9	1068_01_21	1063_2_2	1064_01_2	2311_5_10	913_2_1	1666_01_8	294_2_4	1664_02_1	292_2_7	1662_012_3	290_02_6	1660_02_7	3773_2_7	1129_2_55	1085_2_8	594_2_16	597_02_1	1080_2_9	195_2_20	968_2_2	196_02_1	191_2_14	190_2_4	1089_01_20	1127_2_3	270_2_21
198_05_1	3727_2_6	3551_02_4	3256_02_11	818_2_15	345_02_7	2078_02_1	340_2_14	341_02_3	342_2_1	343_2_34	811_2_1	348_02_1	349_01_1	816_02_17	1798_2_23	718_2_1	717_2_1	715_02_5	1794_2_7	915_2_2	1493_02_2	3338_2_10	2071_2_12	1068_01_29	1063_2_2	1064_01_7	2311_5_11	913_2_1	148_2_47	1666_01_6	294_2_6	1664_02_1	292_2_6	1662_012_4	290_02_3	1660_02_7	3773_2_6	1129_2_50	1085_2_10	594_2_14	597_02_1	1080_2_11	195_2_31	968_2_4	196_02_1	191_2_14	190_2_4	1089_01_13	1127_2_2
198_05_1	3727_2_2	3551_02_2	3256_02_12	818_2_18	345_02_5	2078_02_1	340_2_24	341_02_4	342_2_1	343_2_42	811_2_1	348_02_1	349_01_1	816_02_13	1798_2_31	718_2_1	2918_2_2	715_02_6	1794_2_9	915_2_1	3338_2_11	2071_2_8	1068_01_41	1063_2_2	1064_01_5	2311_5_7	913_2_1	148_2_46	1666_01_9	294_2_7	295_012_5	292_2_6	1662_012_3	290_02_1	1660_02_8	3773_2_7	1129_2_41	1085_2_13	594_2_14	597_02_1	1080_2_8	195_2_29	968_2_2	196_02_1	191_2_17	190_2_3	1089_01_11	1127_2_1	270_2_13
198_05_1	3727_2_4	3256_02_12	818_2_18	345_02_2	2078_02_1	340_2_21	341_02_5	342_2_1	343_2_37	811_2_1	348_02_1	349_01_1	816_02_7	1798_2_21	2918_2_1	715_02_5	1794_2_13	915_2_3	3338_2_8	2071_2_4	1068_01_39	1063_2_2	1064_01_5	2311_5_4	913_2_1	148_2_46	1666_01_9	294_2_11	295_012_2	292_2_8	1662_012_9	290_02_1	1660_02_10	3773_2_8	1129_2_53	1085_2_19	594_2_13	597_02_1	1080_2_9	195_2_39	196_02_1	191_2_23	584_2_18	1089_01_8	1088_2_3	270_2_22	271_2_4	272_02_1	273_02_1
198_05_1	3727_2_3	3256_02_13	818_2_11	819_2_47	2078_02_1	340_2_32	341_02_3	342_2_1	343_2_38	811_2_1	348_02_1	349_01_1	816_02_2	1798_2_23	2918_2_2	715_02_10	1794_2_14	915_2_2	3338_2_9	2071_2_5	1068_01_34	1063_2_2	1064_01_5	2311_5_1	913_2_1	148_2_44	1666_01_6	294_2_14	295_012_2	292_2_4	1662_012_9	290_02_1	1660_02_13	3773_2_10	1129_2_42	1085_2_28	594_2_20	597_02_1	1080_2_10	195_2_44	191_2_15	584_2_25	1089_01_8	1088_2_6	270_2_23	271_2_3	272_02_1	273_02_1	274_2_2
198_05_1	3727_2_6	3256_02_12	818_2_14	819_2_38	2078_02_1	340_2_33	342_2_1	343_2_40	811_2_1	348_02_1	349_01_1	1798_2_26	2918_2_4	715_02_8	1794_2_13	915_2_2	3338_2_9	2071_2_2	1068_01_43	1063_2_2	1064_01_3	1392_02_1	913_2_1	1666_01_5	294_2_14	295_012_3	292_2_5	1662_012_17	290_02_1	1660_02_10	3773_2_10	1129_2_49	1085_2_30	594_2_14	597_02_1	1080_2_12	195_2_42	191_2_20	584_2_38	1089_01_3	1088_2_10	270_2_31	271_2_3	272_02_1	274_2_1	149_02_1	278_2_13	3384_2_4	2546_01_3
198_05_1	3727_2_8	3256_02_13	818_2_21	819_2_43	2078_02_1	340_2_31	342_2_1	343_2_38	811_2_1	348_02_1	349_01_1	1798_2_15	2918_2_2	715_02_11	1794_2_18	915_2_2	3338_2_9	2071_2_6	1068_01_35	1063_2_4	1064_01_3	1392_02_1	913_2_1	1666_01_5	294_2_19	295_012_9	292_2_4	1662_012_16	290_02_1	1660_02_11	3773_2_16	1129_2_42	1085_2_27	594_2_17	1080_2_7	195_2_44	191_2_14	584_2_49	1089_01_1	1088_2_9	270_2_30	271_2_10	272_02_1	274_2_1	149_02_1	278_2_18	3384_2_3	2546_01_3	2544_3_17
198_05_1	3727_2_6	3256_02_15	818_2_22	819_2_41	340_2_33	342_2_1	343_2_54	811_2_1	349_01_1	1798_2_15	2918_2_5	715_02_13	1794_2_13	915_2_2	3338_2_9	2071_2_4	1068_01_39	1063_2_4	1064_01_7	1392_02_1	913_2_1	1666_01_9	294_2_16	295_012_11	292_2_1	1662_012_8	290_02_1	1660_02_12	3773_2_14	1129_2_41	1085_2_34	594_2_13	1080_2_9	195_2_42	191_2_19	584_2_71	1088_2_12	270_2_31	271_2_9	272_02_1	274_2_1	149_02_1	278_2_20	3384_2_4	2544_3_12	521_2_1	2388_1_11	1017_2_59	2266_1_4
198_05_1	1949_02_7	3256_02_17	818_2_23	819_2_54	340_2_36	342_2_1	343_2_58	811_2_1	349_01_1	1798_2_10	2918_2_2	715_02_17	1794_2_15	915_2_2	3338_2_10	2071_2_4	1068_01_22	1063_2_2	1064_01_4	1392_02_1	1666_01_11	294_2_9	295_012_12	292_2_1	1662_012_6	290_02_1	1660_02_9	3773_2_12	1129_2_49	1085_2_36	594_2_6	1080_2_9	195_2_37	191_2_26	584_2_73	1088_2_12	270_2_30	271_2_8	272_02_1	274_2_1	149_02_1	278_2_22	3384_2_3	2544_3_7	521_2_1	2388_1_6	1017_2_50	2266_1_3	1406_2_65
198_05_1	1949_02_10	3256_02_16	818_2_19	819_2_54	340_2_37	342_2_1	343_2_48	811_2_1	349_01_1	1798_2_7	2918_2_2	715_02_18	1794_2_12	915_2_1	3338_2_15	1068_01_19	1063_2_4	1064_01_5	1392_02_1	1666_01_2	294_2_17	295_012_9	292_2_1	1662_012_9	290_02_1	1660_02_11	3773_2_9	1129_2_45	1085_2_37	594_2_9	1080_2_12	195_2_54	191_2_20	584_2_80	1088_2_16	270_2_24	271_2_12	272_02_1	274_2_1	149_02_1	278_2_27	2544_3_8	521_2_1	2388_1_12	1017_2_55	2266_1_3	1406_2_50	1012_05_1	1451_02_40
198_05_1	3727_2_3	3256_02_17	818_2_23	819_2_33	340_2_45	342_2_1	343_2_50	811_2_1	349_01_1	1798_2_15	2918_2_3	715_02_19	1794_2_7	1397_3_2	3338_2_14	1068_01_14	1063_2_3	1064_01_5	1392_02_1	297_01_48	294_2_14	295_012_13	292_2_1	1662_012_14	290_02_1	1660_02_7	3773_2_7	1129_2_54	1085_2_40	594_2_3	1080_2_7	195_2_52	191_2_13	584_2_106	1088_2_7	270_2_24	271_2_14	272_02_1	274_2_1	149_02_1	278_2_22	2544_3_7	521_2_1	2388_1_10	1017_2_48	2266_1_3	1406_2_58	1012_05_1	1451_02_41
198_05_1	3727_2_6	3256_02_18	818_2_27	819_2_41	340_2_33	342_2_1	343_2_61	811_2_1	349_01_1	1798_2_9	2851_2_23	715_02_23	1794_2_4	1397_3_1	3338_2_13	1068_01_8	1063_2_4	1064_01_6	1392_02_1	297_01_46	294_2_12	295_012_19	292_2_1	1662_012_15	290_02_1	1660_02_4	3773_2_10	1129_2_43	1085_2_38	594_2_7	1080_2_6	195_2_57	191_2_5	584_2_107	1088_2_8	270_2_20	271_2_21	272_02_1	274_2_1	149_02_1	278_2_21	2544_3_8	521_2_1	2388_1_12	1017_2_47	2266_1_3	1406_2_54	1012_05_1	1451_02_55
198_05_1	3727_2_5	3256_02_18	818_2_24	819_2_39	340_2_32	342_2_1	343_2_52	811_2_1	349_01_1	1798_2_13	2851_2_30	715_02_21	1794_2_1	1491_02_21	3338_2_7	1068_01_11	1063_2_13	1064_01_8	1392_02_1	297_01_39	294_2_11	295_012_22	292_2_1	1662_012_23	290_02_1	1660_02_4	3773_2_7	1129_2_45	1085_2_29	594_2_5	1080_2_5	195_2_52	191_2_2	584_2_113	1088_2_6	270_2_21	271_2_31	272_02_1	274_2_1	149_02_1	278_2_20	2544_3_5	521_2_1	2388_1_13	1017_2_40	2266_1_4	1406_2_56	1012_05_1	1451_02_64
198_05_1	3727_2_4	3256_02_19	818_2_27	819_2_26	340_2_30	342_2_1	343_2_48	811_2_1	349_01_1	1798_2_7	2851_2_21	715_02_12	1491_02_13	3338_2_3	1068_01_7	1063_2_16	1064_01_5	1392_02_1	297_01_36	294_2_3	295_012_24	292_2_1	1662_012_17	290_02_1	1660_02_4	3773_2_3	1129_2_45	1085_2_26	594_2_6	1080_2_3	195_2_50	191_2_2	584_2_124	1088_2_4	270_2_25	271_2_39	272_02_1	274_2_1	149_02_1	278_2_23	2544_3_2	521_2_1	2388_1_11	1017_2_33	2266_1_1	1406_2_86	1451_02_66	3583_02_17	1338_1_27
198_05_1	3727_2_3	3256_02_21	818_2_29	819_2_32	340_2_27	342_2_1	343_2_52	811_2_1	815_2_1	1798_2_1	2851_2_29	715_02_17	1491_02_14	3338_2_2	1068_01_7	1063_2_13	1064_01_5	1392_02_1	297_01_24	294_2_3	295_012_24	292_2_1	1662_012_19	290_02_1	1660_02_6	3773_2_4	1129_2_35	1085_2_20	594_2_10	1080_2_2	195_2_64	191_2_3	584_2_104	1088_2_8	270_2_25	271_2_35	272_02_1	274_2_1	149_02_1	278_2_33	521_2_1	2388_1_13	1017_2_36	1406_2_69	1451_02_69	3583_02_17	1338_1_35	1233_02_4	1335_5_15
198_05_1	3727_2_6	3256_02_18	818_2_30	819_2_21	340_2_36	342_2_1	343_2_52	811_2_1	815_2_1	2851_2_27	715_02_15	1491_02_19	3338_2_2	1068_01_11	1063_2_18	1064_01_1	1392_02_1	297_01_12	294_2_1	295_012_24	292_2_1	1662_012_19	290_02_1	1660_02_8	3773_2_1	1129_2_43	1085_2_22	594_2_2	1080_2_2	195_2_69	191_2_1	584_2_101	1088_2_2	270_2_26	271_2_28	272_02_1	274_2_1	149_02_1	278_2_31	521_2_1	2388_1_9	1017_2_35	1406_2_65	1451_02_61	3583_02_18	1338_1_35	1233_02_6	1335_5_20	442_02_1
198_05_1	167_2_5	3256_02_25	818_2_32	819_2_20	340_2_44	342_2_1	343_2_51	811_2_1	815_2_1	2851_2_21	715_02_11	1491_02_23	3338_2_1	1068_01_19	1063_2_15	1064_01_1	1392_02_1	297_01_9	294_2_1	295_012_16	292_2_1	1662_012_16	290_02_1	1660_02_7	1129_2_41	1085_2_30	594_2_2	1080_2_4	195_2_70	191_2_3	584_2_106	1088_2_2	270_2_30	271_2_26	272_02_1	274_2_1	149_02_1	278_2_42	521_2_1	2388_1_6	1017_2_35	1406_2_71	1451_02_72	3583_02_17	1338_1_30	1233_02_4	443_02_1	442_02_1	501_2_1
167_2_4	3256_02_19	818_2_22	819_2_22	340_2_36	342_2_1	343_2_48	811_2_1	815_2_1	2851_2_29	715_02_13	1491_02_19	3338_2_1	1068_01_18	1063_2_17	1392_02_1	297_01_7	294_2_1	295_012_12	292_2_1	1662_012_16	290_02_1	1660_02_11	1129_2_40	1085_2_21	198_05_1	1080_2_4	195_2_76	191_2_3	584_2_104	1088_2_3	270_2_30	271_2_28	272_02_1	274_2_1	149_02_1	278_2_42	521_2_1	2388_1_8	1017_2_32	1406_2_59	1451_02_80	3583_02_10	1338_1_38	1233_02_8	443_02_1	442_02_1	39_02_1	901_2_45	2043_2_1
167_2_2	3256_02_20	818_2_19	819_2_18	340_2_46	342_2_1	343_2_47	811_2_1	815_2_1	2851_2_37	715_02_8	1491_02_17	1068_01_19	1063_2_19	1392_02_1	297_01_4	295_012_16	292_2_1	1662_012_4	290_02_1	1660_02_16	1129_2_45	1085_2_35	198_05_1	1080_2_6	195_2_87	191_2_1	584_2_113	1088_2_1	270_2_26	271_2_26	272_02_1	274_2_1	149_02_1	278_2_43	521_2_1	2388_1_7	1017_2_39	1406_2_63	1451_02_80	3583_02_15	1338_1_33	1233_02_7	443_02_1	39_02_1	901_2_43	2043_2_1	904_02_11	31_2_17	1840_2_6
3727_2_6	3256_02_18	818_2_21	819_2_26	340_2_43	342_2_1	343_2_42	811_2_1	815_2_1	2851_2_36	715_02_8	1491_02_17	1068_01_21	1063_2_20	910_5_37	297_01_2	295_012_20	292_2_1	1662_012_6	290_02_1	1660_02_18	1129_2_36	1085_2_37	198_05_1	1080_2_8	195_2_85	191_2_2	584_2_117	192_2_5	270_2_30	271_2_25	272_02_1	274_2_1	149_02_1	278_2_43	521_2_1	2388_1_8	1017_2_43	1406_2_54	1451_02_80	3583_02_19	1338_1_36	1233_02_11	443_02_1	39_02_1	901_2_49	2043_2_1	904_02_12	31_2_16	1840_2_5
3727_2_5	3256_02_22	818_2_18	819_2_26	340_2_32	342_2_1	343_2_27	811_2_1	815_2_1	2851_2_46	715_02_7	1491_02_22	1068_01_24	1063_2_20	910_5_44	297_01_1	295_012_15	292_2_1	1662_012_4	290_02_1	1660_02_27	1129_2_43	1085_2_37	198_05_1	1080_2_1	195_2_92	191_2_2	584_2_111	192_2_7	270_2_37	271_2_24	272_02_1	274_2_1	149_02_1	278_2_30	521_2_1	2388_1_3	1017_2_47	1406_2_60	1451_02_70	3583_02_21	1338_1_33	1233_02_16	443_02_1	39_02_1	901_2_43	2043_2_1	904_02_13	31_2_14	1840_2_5
3256_02_20	818_2_17	819_2_20	340_2_40	342_2_1	343_2_28	811_2_1	815_2_1	2851_2_29	715_02_7	1491_02_12	1068_01_24	1063_2_16	910_5_41	297_01_3	295_012_24	292_2_1	1662_012_4	290_02_1	1660_02_26	1129_2_39	1085_2_36	198_05_1	1080_2_1	195_2_73	191_2_3	584_2_118	192_2_8	270_2_39	271_2_25	272_02_1	274_2_1	149_02_1	278_2_29	521_2_1	2388_1_3	1017_2_64	1406_2_43	1451_02_60	3583_02_26	1338_1_34	1233_02_16	443_02_1	39_02_1	901_2_51	2043_2_1	904_02_8	31_2_13	1840_2_6	35_2_1
3256_02_22	818_2_22	819_2_22	340_2_27	342_2_1	343_2_35	811_2_1	815_2_1	2851_2_35	715_02_2	1491_02_7	1068_01_33	1063_2_13	424_02_1	297_01_1	295_012_19	292_2_1	1662_012_8	290_02_1	1660_02_29	1129_2_44	1085_2_20	198_05_1	1080_2_1	195_2_72	191_2_2	584_2_122	192_2_8	270_2_49	271_2_27	272_02_1	274_2_1	149_02_1	278_2_38	521_2_1	2388_1_3	1017_2_66	1406_2_39	1451_02_64	3583_02_31	1338_1_31	1233_02_19	443_02_1	39_02_1	901_2_57	2043_2_1	904_02_8	31_2_18	1840_2_5	35_2_1
3256_02_19	818_2_19	819_2_26	340_2_25	342_2_1	343_2_22	811_2_1	815_2_1	2851_2_35	715_02_2	1491_02_5	1068_01_34	1063_2_14	424_02_1	297_01_1	295_012_25	292_2_1	1662_012_6	290_02_1	1660_02_29	1129_2_49	1085_2_20	198_05_1	1080_2_1	195_2_75	191_2_2	584_2_112	192_2_2	270_2_53	271_2_20	272_02_1	274_2_1	149_02_1	278_2_29	521_2_1	2388_1_1	1017_2_68	1406_2_42	1451_02_76	3583_02_46	1338_1_26	1233_02_23	443_02_1	39_02_1	901_2_43	2043_2_1	904_02_8	31_2_18	1840_2_4	35_2_1
3256_02_20	818_2_14	819_2_36	340_2_23	342_2_1	343_2_28	811_2_1	815_2_1	2851_2_32	1491_02_3	1068_01_40	1063_2_11	424_02_1	297_01_1	295_012_23	292_2_1	1662_012_14	290_02_1	1660_02_37	1129_2_39	1085_2_16	198_05_1	195_2_67	191_2_4	584_2_132	192_2_3	270_2_46	271_2_18	272_02_1	274_2_1	149_02_1	278_2_29	521_2_1	2388_1_1	1017_2_67	1406_2_44	1451_02_78	3583_02_42	1338_1_21	1233_02_25	443_02_1	39_02_1	901_2_48	2043_2_1	904_02_6	31_2_14	30_2_60	35_2_1	34_2_38	438_1_1
3256_02_19	818_2_10	819_2_44	340_2_30	342_2_1	343_2_19	811_2_1	815_2_1	2851_2_34	1491_02_9	1068_01_39	1063_2_10	424_02_1	297_01_2	295_012_14	292_2_1	1662_012_17	290_02_1	1660_02_35	1129_2_41	1085_2_17	198_05_1	195_2_78	191_2_4	584_2_106	192_2_3	270_2_53	271_2_11	272_02_1	274_2_1	149_02_1	278_2_30	521_2_1	1017_2_77	1406_2_54	1451_02_56	3583_02_59	1338_1_14	1233_02_37	443_02_1	39_02_1	901_2_32	2043_2_1	904_02_9	31_2_18	30_2_61	35_2_1	34_2_35	438_1_1	439_2_108
3256_02_20	818_2_13	819_2_46	340_2_22	342_2_1	343_2_20	811_2_1	815_2_1	2851_2_29	1491_02_9	1068_01_38	1063_2_7	424_02_1	297_01_2	295_012_16	292_2_1	1662_012_29	290_02_1	1660_02_37	1129_2_41	1085_2_19	198_05_1	195_2_49	191_2_2	584_2_109	192_2_6	270_2_52	271_2_5	272_02_1	274_2_1	149_02_1	278_2_28	521_2_1	1017_2_79	1406_2_79	1451_02_58	3583_02_84	1338_1_20	1233_02_40	443_02_1	39_02_1	901_2_35	2043_2_1	904_02_9	31_2_21	30_2_65	35_2_1	34_2_36	438_1_1	439_2_98
3256_02_22	344_2_1	819_2_63	340_2_24	342_2_1	343_2_19	811_2_1	815_2_1	2851_2_29	1491_02_10	1068_01_44	1063_2_11	424_02_1	297_01_2	295_012_13	292_2_1	1662_012_31	290_02_1	1660_02_30	1129_2_26	1085_2_16	198_05_1	195_2_48	191_2_2	584_2_117	192_2_5	270_2_46	271_2_6	272_02_1	274_2_1	149_02_1	278_2_32	521_2_1	1017_2_84	1406_2_66	1451_02_54	3583_02_97	1338_1_21	1233_02_41	443_02_1	39_02_1	901_2_37	2043_2_1	904_02_10	31_2_28	30_2_50	35_2_1	34_2_44	438_1_1	439_2_142
3256_02_23	344_2_1	819_2_70	340_2_34	342_2_1	343_2_13	811_2_1	815_2_1	2851_2_31	1491_02_9	1068_01_36	1063_2_12	424_02_1	297_01_5	295_012_15	292_2_1	1662_012_45	290_02_1	1660_02_32	1129_2_35	1085_2_13	198_05_1	195_2_52	191_2_4	584_2_120	192_2_14	270_2_40	271_2_6	272_02_1	274_2_1	278_2_20	521_2_1	1017_2_73	1406_2_80	1451_02_43	3583_02_90	1338_1_17	1233_02_43	443_02_1	39_02_1	901_2_30	2043_2_1	904_02_13	31_2_32	30_2_54	35_2_1	34_2_36	438_1_1	439_2_160	649_2_29
3256_02_24	344_2_1	819_2_77	340_2_40	342_2_1	343_2_16	811_2_1	815_2_1	2851_2_26	1491_02_8	1068_01_37	1063_2_9	424_02_1	297_01_6	295_012_14	292_2_1	1662_012_60	290_02_1	1660_02_35	1129_2_25	1085_2_6	198_05_1	195_2_33	191_2_7	584_2_133	192_2_10	270_2_45	271_2_7	272_02_1	274_2_1	278_2_16	521_2_1	1017_2_69	1406_2_79	1451_02_30	3583_02_97	1338_1_23	1233_02_47	443_02_1	39_02_1	901_2_26	2043_2_1	904_02_9	31_2_33	30_2_56	35_2_1	34_2_29	438_1_1	439_2_155	649_2_29
3256_02_25	344_2_1	819_2_86	340_2_57	342_2_1	343_2_20	811_2_1	815_2_1	2851_2_24	1491_02_6	1068_01_28	1063_2_12	424_02_1	297_01_6	295_012_10	292_2_1	1662_012_61	290_02_1	1660_02_26	1129_2_31	1085_2_8	198_05_1	195_2_35	191_2_4	584_2_127	192_2_12	270_2_46	271_2_9	272_02_1	274_2_1	278_2_19	521_2_1	1017_2_71	1406_2_78	1451_02_30	3583_02_109	1338_1_15	1233_02_53	443_02_1	39_02_1	901_2_15	2043_2_1	904_02_7	31_2_31	30_2_59	35_2_1	34_2_45	438_1_1	439_2_184	649_2_35
3256_02_27	344_2_1	819_2_81	340_2_54	342_2_1	343_2_16	811_2_1	815_2_1	2851_2_30	1491_02_8	1068_01_30	1063_2_9	424_02_1	297_01_5	295_012_16	292_2_1	1662_012_66	290_02_1	1660_02_23	1129_2_27	1085_2_13	198_05_1	195_2_30	191_2_4	584_2_131	192_2_12	270_2_41	271_2_10	272_02_1	274_2_1	278_2_19	521_2_1	1017_2_69	1406_2_94	1451_02_29	3583_02_120	1338_1_13	1233_02_49	443_02_1	39_02_1	901_2_10	2043_2_1	904_02_8	31_2_38	30_2_73	35_2_1	34_2_46	438_1_1	439_2_159	649_2_49
216_2_15	768_1_38	1268_2_2	212_2_29	669_2_21	3712_2_150	661_2_75	132_25_16	1307_2_2	137_2_32	499_2_18	149_02_1	338_2_1	1831_2_13	25_2_1	45_02_15	691_2_8	2521_2_3	21_2_1	22_5_1	695_2_3	297_01_4	698_02_1	29_2_35	3256_02_29	94_2_1	289_02_57	819_2_87	159_2_11	541_2_42	340_2_59	402_2_7	544_012_22	400_2_66	1674_2_33	811_2_1	931_01_29	443_02_1	815_2_1	287_2_1	79_2_1	1317_2_5	994_2_1	996_2_3	991_2_16	2747_2_19	10_2_1	2851_2_42	258_2_1	330_02_1
216_2_11	768_1_31	1268_2_4	212_2_35	669_2_21	3712_2_129	661_2_75	132_25_19	215_02_1	137_2_47	499_2_22	149_02_1	338_2_1	1831_2_8	25_2_1	45_02_27	691_2_4	2521_2_3	21_2_1	22_5_1	695_2_6	698_02_1	29_2_24	3256_02_27	94_2_1	289_02_40	819_2_95	159_2_11	541_2_31	340_2_75	402_2_4	544_012_27	400_2_78	1674_2_32	811_2_1	931_01_15	443_02_1	815_2_1	287_2_1	79_2_1	1317_2_3	994_2_1	996_2_2	991_2_18	2747_2_30	10_2_1	2851_2_44	258_2_1	330_02_1	670_2_17
216_2_3	768_1_38	1268_2_2	212_2_30	669_2_24	3712_2_133	661_2_98	132_25_19	215_02_1	137_2_35	499_2_23	149_02_1	338_2_1	1831_2_14	25_2_1	45_02_34	691_2_10	2521_2_1	21_2_1	22_5_1	695_2_2	698_02_1	29_2_20	94_2_1	289_02_27	819_2_97	159_2_20	541_2_28	340_2_81	402_2_2	544_012_35	400_2_70	1674_2_32	811_2_1	931_01_14	443_02_1	815_2_1	287_2_1	79_2_1	1317_2_9	994_2_1	996_2_4	991_2_11	2747_2_28	10_2_1	2851_2_38	258_2_1	330_02_1	670_2_14	13_2_1
216_2_6	768_1_33	1268_2_2	212_2_30	669_2_22	3712_2_141	661_2_101	132_25_16	215_02_1	137_2_39	499_2_21	149_02_1	338_2_1	1831_2_12	25_2_1	45_02_32	691_2_8	2521_2_1	21_2_1	22_5_1	695_2_4	698_02_1	29_2_13	94_2_1	289_02_24	819_2_91	159_2_21	541_2_16	340_2_84	402_2_1	544_012_39	400_2_60	1674_2_34	811_2_1	931_01_17	443_02_1	815_2_1	287_2_1	79_2_1	1317_2_2	994_2_1	996_2_10	991_2_4	2747_2_23	10_2_1	2851_2_32	258_2_1	330_02_1	670_2_9	13_2_1
216_2_6	768_1_44	1268_2_6	212_2_25	669_2_23	3712_2_136	661_2_82	132_25_24	215_02_1	137_2_51	499_2_25	149_02_1	1831_2_13	25_2_1	45_02_25	691_2_14	2521_2_1	21_2_1	22_5_1	695_2_4	698_02_1	29_2_11	94_2_1	289_02_23	819_2_95	159_2_17	541_2_18	340_2_105	402_2_1	544_012_44	400_2_66	1674_2_27	811_2_1	931_01_11	443_02_1	815_2_1	287_2_1	79_2_1	1317_2_2	994_2_1	996_2_4	991_2_4	2747_2_25	10_2_1	2851_2_30	258_2_1	670_2_11	13_2_1	330_02_1	263_02_1
216_2_5	768_1_51	1268_2_7	212_2_24	669_2_22	3712_2_140	661_2_60	132_25_9	215_02_1	137_2_47	499_2_33	149_02_1	1831_2_12	25_2_1	45_02_17	691_2_13	2521_2_2	21_2_1	22_5_1	695_2_8	698_02_1	29_2_10	94_2_1	289_02_23	819_2_60	159_2_19	541_2_19	340_2_111	402_2_4	544_012_39	400_2_80	1674_2_27	811_2_1	931_01_6	443_02_1	815_2_1	287_2_1	79_2_1	994_2_1	996_2_6	991_2_7	2747_2_18	10_2_1	2851_2_34	258_2_1	670_2_11	13_2_1	330_02_1	263_02_1	1491_02_5
216_2_9	768_1_61	1268_2_1	212_2_19	669_2_16	3712_2_127	661_2_49	132_25_15	215_02_1	137_2_38	499_2_29	149_02_1	1831_2_13	25_2_1	45_02_21	691_2_11	21_2_1	22_5_1	695_2_12	698_02_1	29_2_11	94_2_1	289_02_33	819_2_56	159_2_27	541_2_20	340_2_97	402_2_3	544_012_38	400_2_72	1674_2_29	811_2_1	931_01_5	443_02_1	815_2_1	287_2_1	79_2_1	994_2_1	996_2_6	991_2_10	2747_2_21	10_2_1	2851_2_28	258_2_1	670_2_18	13_2_1	330_02_1	263_02_1	1491_02_1	261_2_13
216_2_8	768_1_85	45_02_21	212_2_15	669_2_18	3712_2_115	661_2_33	132_25_10	215_02_1	137_2_40	499_2_31	149_02_1	2525_2_27	25_2_1	691_2_9	21_2_1	22_5_1	695_2_13	698_02_1	29_2_16	94_2_1	289_02_47	819_2_53	159_2_31	541_2_23	340_2_111	402_2_3	544_012_30	400_2_76	1674_2_20	811_2_1	931_01_8	443_02_1	815_2_1	287_2_1	79_2_1	994_2_1	996_2_2	991_2_7	2747_2_14	10_2_1	2851_2_42	258_2_1	670_2_11	13_2_1	330_02_1	263_02_1	1491_02_5	261_2_12	1956_2_93
216_2_10	768_1_95	45_02_14	212_2_16	669_2_24	3712_2_119	661_2_47	132_25_17	215_02_1	137_2_28	499_2_33	149_02_1	2525_2_18	25_2_1	691_2_6	21_2_1	22_5_1	695_2_15	698_02_1	29_2_18	94_2_1	289_02_53	819_2_41	159_2_31	541_2_17	340_2_118	402_2_5	544_012_30	400_2_75	1674_2_20	811_2_1	931_01_9	443_02_1	815_2_1	287_2_1	79_2_1	994_2_1	996_2_3	991_2_14	2747_2_15	10_2_1	2851_2_41	258_2_1	670_2_20	13_2_1	330_02_1	263_02_1	1491_02_3	261_2_16	1956_2_93
216_2_10	768_1_97	45_02_15	212_2_18	669_2_21	3712_2_121	661_2_41	132_25_28	215_02_1	137_2_36	499_2_26	149_02_1	2525_2_25	25_2_1	691_2_12	21_2_1	22_5_1	695_2_7	698_02_1	29_2_17	94_2_1	289_02_72	819_2_52	159_2_24	541_2_21	340_2_112	402_2_3	544_012_22	400_2_65	1674_2_13	811_2_1	931_01_7	443_02_1	815_2_1	287_2_1	79_2_1	994_2_1	996_2_1	991_2_10	2747_2_13	10_2_1	2851_2_33	258_2_1	670_2_22	13_2_1	330_02_1	263_02_1	1491_02_5	261_2_13	1956_2_109
216_2_4	768_1_106	45_02_18	212_2_26	669_2_45	3712_2_104	661_2_37	132_25_27	215_02_1	137_2_40	499_2_30	149_02_1	2525_2_26	25_2_1	691_2_12	21_2_1	22_5_1	695_2_8	698_02_1	29_2_18	289_02_66	819_2_62	159_2_31	541_2_16	340_2_106	402_2_5	544_012_18	400_2_50	1674_2_13	811_2_1	931_01_6	443_02_1	815_2_1	287_2_1	994_2_1	996_2_2	991_2_8	2747_2_10	10_2_1	2851_2_27	258_2_1	670_2_33	13_2_1	330_02_1	263_02_1	1491_02_8	261_2_24	1956_2_121	124_02_7	125_01_1
216_2_4	768_1_106	45_02_12	212_2_20	669_2_39	3712_2_101	661_2_41	132_25_32	215_02_1	137_2_25	499_2_26	149_02_1	2525_2_19	25_2_1	691_2_10	21_2_1	22_5_1	695_2_13	698_02_1	29_2_13	289_02_72	819_2_51	159_2_26	541_2_22	340_2_102	402_2_3	544_012_11	400_2_47	1674_2_14	811_2_1	931_01_2	443_02_1	815_2_1	287_2_1	994_2_1	996_2_5	991_2_3	2747_2_17	10_2_1	2851_2_30	258_2_1	670_2_41	13_2_1	330_02_1	263_02_1	1491_02_11	261_2_23	1956_2_125	124_02_8	125_01_1
216_2_1	768_1_105	215_02_1	212_2_15	669_2_29	3712_2_132	661_2_41	132_25_53	137_2_37	499_2_27	149_02_1	2525_2_21	25_2_1	691_2_10	21_2_1	22_5_1	695_2_12	698_02_1	29_2_17	289_02_76	819_2_53	159_2_27	541_2_23	340_2_101	402_2_3	544_012_4	400_2_62	1674_2_12	811_2_1	931_01_1	443_02_1	815_2_1	287_2_1	994_2_1	996_2_2	991_2_5	2747_2_15	10_2_1	2851_2_26	670_2_40	13_2_1	330_02_1	263_02_1	1491_02_14	261_2_28	1956_2_138	124_02_7	125_01_1	265_2_44	264_2_40
216_2_4	768_1_128	215_02_1	212_2_12	669_2_35	3712_2_122	661_2_47	132_25_55	137_2_52	499_2_44	149_02_1	2525_2_27	25_2_1	691_2_8	21_2_1	22_5_1	695_2_11	698_02_1	29_2_7	289_02_83	819_2_53	159_2_32	541_2_19	340_2_102	402_2_1	544_012_5	400_2_66	1674_2_19	811_2_1	443_02_1	815_2_1	287_2_1	994_2_1	996_2_1	991_2_6	2747_2_17	10_2_1	2851_2_20	670_2_49	13_2_1	330_02_1	263_02_1	1491_02_9	261_2_31	1956_2_128	124_02_7	125_01_1	265_2_47	264_2_39	129_02_1
216_2_4	768_1_112	215_02_1	212_2_11	669_2_20	3712_2_114	661_2_61	132_25_64	137_2_45	499_2_42	149_02_1	2525_2_29	25_2_1	691_2_5	21_2_1	22_5_1	695_2_9	698_02_1	29_2_8	289_02_80	819_2_56	159_2_39	541_2_27	340_2_79	97_02_1	544_012_11	400_2_75	1674_2_21	811_2_1	443_02_1	815_2_1	287_2_1	994_2_1	991_2_7	3182_2_46	10_2_1	2851_2_23	670_2_49	13_2_1	330_02_1	263_02_1	1491_02_12	261_2_29	1956_2_130	124_02_4	125_01_1	265_2_52	264_2_39	129_02_1	91_2_43
216_2_1	768_1_115	215_02_1	212_2_13	669_2_31	3712_2_109	661_2_61	132_25_68	137_2_60	499_2_53	149_02_1	2525_2_37	25_2_1	691_2_5	21_2_1	22_5_1	695_2_5	698_02_1	29_2_10	289_02_98	819_2_60	159_2_50	541_2_28	340_2_76	97_02_1	544_012_10	400_2_75	1674_2_21	811_2_1	443_02_1	815_2_1	287_2_1	994_2_1	991_2_9	3182_2_46	10_2_1	2851_2_15	670_2_55	13_2_1	330_02_1	263_02_1	1491_02_12	261_2_24	1956_2_151	124_02_2	125_01_1	265_2_41	264_2_43	129_02_1	91_2_30
216_2_2	768_1_127	215_02_1	212_2_12	669_2_22	3712_2_78	661_2_78	132_25_91	137_2_72	499_2_57	149_02_1	2525_2_34	25_2_1	691_2_5	21_2_1	22_5_1	695_2_10	698_02_1	29_2_12	289_02_115	819_2_54	159_2_41	541_2_33	340_2_68	97_02_1	544_012_14	400_2_82	1674_2_20	811_2_1	443_02_1	815_2_1	287_2_1	994_2_1	991_2_9	3182_2_41	10_2_1	2851_2_21	670_2_60	13_2_1	330_02_1	263_02_1	1491_02_14	261_2_29	1956_2_139	124_02_3	125_01_1	265_2_45	264_2_34	129_02_1	91_2_27
216_2_1	768_1_114	215_02_1	212_2_13	669_2_18	3712_2_67	661_2_66	132_25_94	137_2_81	499_2_39	149_02_1	2525_2_40	25_2_1	691_2_5	21_2_1	22_5_1	695_2_4	698_02_1	29_2_12	289_02_116	819_2_48	159_2_34	541_2_32	340_2_57	97_02_1	544_012_8	400_2_85	1674_2_27	811_2_1	443_02_1	287_2_1	994_2_1	991_2_15	3182_2_35	10_2_1	2851_2_21	670_2_59	13_2_1	330_02_1	263_02_1	1491_02_17	261_2_26	1956_2_130	124_02_1	125_01_1	265_2_44	264_2_47	129_02_1	91_2_45	1068_01_22
216_2_4	768_1_131	215_02_1	212_2_7	669_2_15	3712_2_72	661_2_54	132_25_69	137_2_94	499_2_36	149_02_1	2525_2_40	25_2_1	691_2_2	21_2_1	22_5_1	695_2_2	698_02_1	29_2_14	289_02_147	819_2_36	159_2_27	541_2_23	340_2_64	97_02_1	544_012_6	400_2_83	1674_2_37	811_2_1	443_02_1	287_2_1	994_2_1	991_2_5	3182_2_27	10_2_1	2851_2_20	670_2_67	13_2_1	330_02_1	263_02_1	1491_02_17	261_2_24	1956_2_119	125_01_1	265_2_41	264_2_44	129_02_1	91_2_29	1068_01_25	365_2_99
216_2_7	768_1_122	215_02_1	212_2_7	669_2_26	3712_2_60	661_2_61	132_25_74	137_2_77	499_2_30	149_02_1	2525_2_36	25_2_1	691_2_1	21_2_1	22_5_1	695_2_4	698_02_1	29_2_12	289_02_178	819_2_34	159_2_29	541_2_12	340_2_50	97_02_1	544_012_8	400_2_94	1674_2_42	811_2_1	443_02_1	287_2_1	994_2_1	991_2_1	3182_2_27	10_2_1	2851_2_20	670_2_47	13_2_1	330_02_1	263_02_1	1491_02_22	261_2_21	1956_2_103	125_01_1	265_2_49	264_2_45	129_02_1	91_2_25	1068_01_37	365_2_97
216_2_4	768_1_118	215_02_1	212_2_8	669_2_17	3712_2_59	661_2_55	132_25_83	137_2_73	499_2_22	149_02_1	2525_2_45	25_2_1	1831_2_7	21_2_1	22_5_1	23_2_1	698_02_1	29_2_10	289_02_177	819_2_43	159_2_35	541_2_9	340_2_45	97_02_1	544_012_14	400_2_87	1674_2_61	811_2_1	443_02_1	287_2_1	994_2_1	2709_2_56	3182_2_26	10_2_1	2851_2_25	670_2_56	13_2_1	330_02_1	263_02_1	1491_02_23	261_2_25	1956_2_109	125_01_1	265_2_45	264_2_54	129_02_1	91_2_36	1068_01_37	365_2_110
216_2_4	768_1_118	215_02_1	212_2_5	669_2_12	3712_2_71	661_2_58	132_25_74	137_2_98	499_2_26	149_02_1	2525_2_40	25_2_1	1831_2_4	21_2_1	22_5_1	23_2_1	698_02_1	29_2_9	289_02_190	819_2_49	159_2_32	541_2_9	340_2_62	97_02_1	544_012_20	400_2_72	1674_2_71	811_2_1	443_02_1	287_2_1	994_2_1	2709_2_59	3182_2_36	10_2_1	2851_2_11	670_2_53	13_2_1	330_02_1	263_02_1	1491_02_31	261_2_27	1956_2_117	125_01_1	265_2_48	264_2_54	129_02_1	91_2_30	1068_01_44	365_2_85
216_2_2	768_1_99	215_02_1	212_2_6	669_2_8	3712_2_77	661_2_83	132_25_89	137_2_106	499_2_24	149_02_1	2525_2_50	25_2_1	1831_2_5	21_2_1	22_5_1	23_2_1	698_02_1	29_2_8	289_02_194	819_2_46	159_2_37	541_2_12	340_2_47	97_02_1	544_012_18	400_2_71	1674_2_63	811_2_1	443_02_1	287_2_1	994_2_1	2709_2_59	3182_2_30	10_2_1	2851_2_10	670_2_53	13_2_1	330_02_1	263_02_1	1491_02_24	261_2_21	1956_2_119	125_01_1	265_2_50	264_2_59	129_02_1	91_2_38	1068_01_41	365_2_89
216_2_2	768_1_91	215_02_1	212_2_7	669_2_6	3712_2_88	661_2_70	132_25_80	137_2_137	499_2_27	149_02_1	2525_2_47	25_2_1	1831_2_5	21_2_1	22_5_1	23_2_1	698_02_1	29_2_6	289_02_208	819_2_55	159_2_29	541_2_6	340_2_41	97_02_1	544_012_21	400_2_67	1674_2_55	811_2_1	443_02_1	287_2_1	994_2_1	2709_2_58	3182_2_38	10_2_1	2851_2_9	670_2_59	13_2_1	330_02_1	263_02_1	1491_02_30	261_2_25	1956_2_112	125_01_1	265_2_57	264_2_61	129_02_1	91_2_29	1068_01_40	365_2_75
216_2_5	768_1_69	215_02_1	212_2_5	669_2_8	3712_2_85	661_2_92	132_25_78	137_2_132	499_2_24	149_02_1	2525_2_38	25_2_1	1831_2_6	21_2_1	22_5_1	23_2_1	698_02_1	29_2_10	289_02_237	819_2_38	159_2_28	541_2_12	340_2_40	97_02_1	544_012_27	400_2_60	1674_2_45	811_2_1	443_02_1	287_2_1	994_2_1	2709_2_69	3182_2_40	10_2_1	2851_2_9	670_2_46	13_2_1	263_02_1	1491_02_29	261_2_17	1956_2_95	125_01_1	265_2_73	264_2_58	129_02_1	91_2_25	1068_01_34	365_2_73	59_2_1
216_2_6	768_1_73	215_02_1	212_2_6	669_2_2	3712_2_100	661_2_78	132_25_79	137_2_146	499_2_30	149_02_1	2525_2_38	25_2_1	1831_2_8	21_2_1	22_5_1	23_2_1	698_02_1	29_2_6	289_02_254	819_2_58	159_2_31	541_2_10	340_2_41	97_02_1	544_012_29	400_2_47	1674_2_47	443_02_1	287_2_1	994_2_1	2709_2_74	3182_2_26	10_2_1	2851_2_7	670_2_39	13_2_1	263_02_1	1491_02_23	261_2_19	1956_2_81	125_01_1	265_2_65	264_2_67	129_02_1	91_2_19	1068_01_30	365_2_77	59_2_1	58_2_200
216_2_5	768_1_77	215_02_1	212_2_4	669_2_2	3712_2_112	661_2_79	132_25_68	137_2_174	499_2_30	149_02_1	2525_2_34	25_2_1	1831_2_6	21_2_1	22_5_1	23_2_1	698_02_1	29_2_7	289_02_249	819_2_57	159_2_25	541_2_17	340_2_36	97_02_1	544_012_38	400_2_46	1674_2_57	443_02_1	287_2_1	994_2_1	2709_2_59	3182_2_32	10_2_1	2851_2_4	670_2_30	13_2_1	263_02_1	1491_02_17	261_2_20	1956_2_87	125_01_1	265_2_70	264_2_62	129_02_1	91_2_15	1068_01_20	365_2_66	59_2_1	58_2_207
216_2_8	768_1_63	215_02_1	212_2_9	669_2_2	3712_2_85	661_2_85	132_25_73	137_2_160	499_2_28	149_02_1	2525_2_38	25_2_1	1831_2_2	21_2_1	22_5_1	23_2_1	698_02_1	29_2_11	289_02_236	819_2_46	159_2_29	541_2_16	340_2_45	97_02_1	544_012_29	400_2_56	1674_2_55	443_02_1	287_2_1	994_2_1	2709_2_52	3182_2_37	10_2_1	2851_2_8	670_2_31	13_2_1	263_02_1	1491_02_11	261_2_23	1956_2_79	125_01_1	265_2_69	264_2_66	129_02_1	91_2_20	1068_01_13	365_2_78	59_2_1	58_2_197
216_2_8	768_1_69	215_02_1	212_2_7	669_2_1	3712_2_95	661_2_80	132_25_79	137_2_175	499_2_35	149_02_1	2525_2_41	25_2_1	21_2_1	22_5_1	23_2_1	698_02_1	29_2_7	289_02_229	819_2_71	159_2_20	541_2_15	340_2_26	97_02_1	544_012_29	400_2_45	1674_2_50	443_02_1	287_2_1	994_2_1	2709_2_47	3182_2_51	10_2_1	2851_2_7	670_2_34	13_2_1	263_02_1	1491_02_6	261_2_30	1956_2_83	125_01_1	265_2_74	264_2_64	129_02_1	91_2_16	1068_01_5	365_2_71	59_2_1	58_2_184	1063_2_2
216_2_7	768_1_78	215_02_1	212_2_3	3712_2_94	661_2_98	132_25_68	137_2_163	499_2_42	149_02_1	2525_2_39	25_2_1	21_2_1	22_5_1	23_2_1	698_02_1	29_2_10	289_02_219	819_2_55	159_2_26	541_2_14	340_2_29	97_02_1	544_012_40	400_2_50	1674_2_39	443_02_1	287_2_1	994_2_1	2709_2_48	3182_2_69	10_2_1	2851_2_11	670_2_23	13_2_1	263_02_1	1491_02_2	261_2_20	1956_2_85	125_01_1	265_2_82	264_2_54	129_02_1	91_2_15	1068_01_3	365_2_57	59_2_1	58_2_181	1063_2_4	1392_02_1
216_2_6	768_1_79	215_02_1	212_2_3	3712_2_88	661_2_86	132_25_70	137_2_148	499_2_42	149_02_1	2525_2_38	25_2_1	21_2_1	22_5_1	23_2_1	698_02_1	29_2_12	289_02_191	819_2_53	159_2_21	541_2_13	340_2_26	221_2_1	544_012_44	400_2_55	1674_2_36	443_02_1	287_2_1	994_2_1	2709_2_39	3182_2_67	10_2_1	2851_2_15	670_2_19	13_2_1	263_02_1	1491_02_1	261_2_15	1956_2_79	125_01_1	265_2_61	264_2_70	129_02_1	91_2_24	1068_01_2	365_2_57	59_2_1	58_2_149	1063_2_5	1392_02_1
216_2_11	768_1_62	215_02_1	212_2_6	3712_2_88	661_2_84	132_25_55	137_2_174	499_2_50	149_02_1	2525_2_41	25_2_1	21_2_1	22_5_1	23_2_1	698_02_1	29_2_17	289_02_148	819_2_71	159_2_18	541_2_12	340_2_34	221_2_1	544_012_37	400_2_56	1674_2_22	443_02_1	287_2_1	994_2_1	2709_2_47	3182_2_64	10_2_1	2851_2_12	670_2_18	13_2_1	263_02_1	1491_02_1	261_2_8	1956_2_78	125_01_1	265_2_67	264_2_52	129_02_1	91_2_23	1068_01_1	365_2_52	59_2_1	58_2_165	1063_2_3	1392_02_1
216_2_7	768_1_59	215_02_1	212_2_5	3712_2_80	661_2_88	132_25_53	137_2_166	499_2_57	149_02_1	2525_2_35	25_2_1	21_2_1	22_5_1	23_2_1	698_02_1	29_2_24	289_02_112	819_2_48	159_2_21	541_2_9	340_2_43	221_2_1	544_012_43	400_2_51	1674_2_18	443_02_1	287_2_1	994_2_1	2709_2_37	3182_2_73	10_2_1	2851_2_12	670_2_27	13_2_1	263_02_1	1491_02_1	261_2_4	1956_2_92	125_01_1	265_2_61	264_2_52	129_02_1	91_2_26	1068_01_2	365_2_56	59_2_1	58_2_170	1063_2_4	1392_02_1
216_2_3	768_1_59	215_02_1	212_2_5	3712_2_80	661_2_87	132_25_57	137_2_151	499_2_55	149_02_1	2525_2_35	25_2_1	21_2_1	22_5_1	23_2_1	698_02_1	29_2_13	289_02_91	819_2_64	159_2_21	541_2_12	340_2_46	221_2_1	544_012_48	400_2_43	1674_2_20	443_02_1	287_2_1	994_2_1	2709_2_39	3182_2_85	10_2_1	2851_2_13	670_2_19	13_2_1	263_02_1	1491_02_1	261_2_2	1956_2_85	125_01_1	265_2_60	264_2_68	129_02_1	91_2_24	365_2_50	59_2_1	58_2_137	1063_2_1	1392_02_1	51_2_1
216_2_4	768_1_46	215_02_1	212_2_2	3712_2_90	661_2_98	132_25_43	137_2_161	499_2_46	149_02_1	2525_2_30	25_2_1	21_2_1	22_5_1	23_2_1	698_02_1	29_2_16	289_02_69	819_2_67	159_2_26	541_2_15	340_2_58	221_2_1	544_012_55	400_2_38	1674_2_14	443_02_1	287_2_1	994_2_1	2709_2_36	3182_2_78	10_2_1	2851_2_3	670_2_16	13_2_1	263_02_1	1491_02_1	261_2_3	1956_2_72	125_01_1	265_2_67	264_2_58	129_02_1	91_2_18	365_2_39	59_2_1	58_2_131	57_2_1	1392_02_1	51_2_1
216_2_3	768_1_49	215_02_1	212_2_1	3712_2_87	661_2_94	132_25_35	137_2_127	499_2_53	149_02_1	2525_2_33	25_2_1	21_2_1	22_5_1	23_2_1	698_02_1	29_2_13	289_02_84	819_2_66	159_2_27	541_2_7	340_2_72	221_2_1	544_012_47	400_2_53	1674_2_9	443_02_1	287_2_1	994_2_1	2709_2_45	3182_2_84	10_2_1	2851_2_1	670_2_13	13_2_1	263_02_1	1491_02_1	261_2_3	1956_2_71	125_01_1	265_2_60	264_2_54	129_02_1	91_2_16	365_2_44	59_2_1	58_2_121	57_2_1	1392_02_1	51_2_1
216_2_3	768_1_57	215_02_1	3712_2_94	661_2_72	132_25_37	137_2_148	499_2_47	149_02_1	2525_2_22	25_2_1	21_2_1	22_5_1	23_2_1	698_02_1	29_2_7	289_02_81	819_2_65	159_2_14	541_2_15	340_2_68	221_2_1	544_012_46	400_2_60	1674_2_6	443_02_1	287_2_1	994_2_1	2709_2_51	3182_2_81	10_2_1	2851_2_2	670_2_8	13_2_1	263_02_1	1491_02_1	261_2_2	1956_2_71	125_01_1	265_2_58	264_2_56	129_02_1	91_2_18	365_2_51	58_2_127	57_2_1	1392_02_1	51_2_1	9_02_1	529_2_154
216_2_3	768_1_54	215_02_1	3712_2_100	661_2_66	132_25_25	137_2_148	499_2_50	149_02_1	2525_2_26	25_2_1	21_2_1	22_5_1	23_2_1	698_02_1	29_2_12	289_02_78	819_2_58	159_2_14	541_2_12	340_2_75	221_2_1	544_012_46	400_2_46	1674_2_7	443_02_1	287_2_1	994_2_1	2709_2_71	3182_2_82	10_2_1	670_2_10	13_2_1	263_02_1	1491_02_1	261_2_2	1956_2_57	125_01_1	265_2_68	264_2_59	129_02_1	91_2_17	365_2_69	58_2_118	57_2_1	1392_02_1	51_2_1	9_02_1	529_2_147	928_2_1
216_2_1	768_1_63	215_02_1	3712_2_86	661_2_73	132_25_14	137_2_126	499_2_38	149_02_1	2525_2_23	25_2_1	21_2_1	22_5_1	23_2_1	698_02_1	29_2_11	289_02_96	819_2_55	159_2_7	541_2_13	340_2_76	221_2_1	544_012_40	400_2_58	1674_2_8	443_02_1	287_2_1	994_2_1	2709_2_78	3182_2_83	670_2_9	13_2_1	263_02_1	1491_02_1	261_2_4	1956_2_52	125_01_1	265_2_70	264_2_72	129_02_1	91_2_21	365_2_80	58_2_104	57_2_1	1392_02_1	51_2_1	9_02_1	529_2_143	928_2_1	929_2_1
216_2_1	768_1_60	215_02_1	3712_2_90	661_2_60	132_25_10	137_2_123	499_2_28	149_02_1	2525_2_17	25_2_1	21_2_1	22_5_1	23_2_1	698_02_1	29_2_13	289_02_119	819_2_61	159_2_8	541_2_12	340_2_68	221_2_1	544_012_46	400_2_69	1674_2_5	443_02_1	287_2_1	994_2_1	2709_2_71	3182_2_77	670_2_9	13_2_1	263_02_1	1491_02_1	261_2_2	1956_2_57	125_01_1	265_2_61	264_2_65	129_02_1	91_2_15	365_2_83	58_2_93	57_2_1	1392_02_1	51_2_1	9_02_1	529_2_135	928_2_1	929_2_1
768_1_61	215_02_1	3712_2_79	661_2_71	132_25_11	137_2_102	499_2_27	149_02_1	2525_2_16	25_2_1	21_2_1	22_5_1	23_2_1	698_02_1	29_2_13	289_02_135	819_2_42	159_2_14	541_2_10	340_2_77	221_2_1	544_012_51	400_2_57	1674_2_7	443_02_1	287_2_1	994_2_1	2709_2_60	3182_2_74	670_2_12	13_2_1	263_02_1	1491_02_1	261_2_3	1956_2_54	125_01_1	265_2_58	264_2_73	129_02_1	91_2_12	365_2_111	58_2_81	57_2_1	1392_02_1	51_2_1	9_02_1	529_2_131	928_2_1	929_2_1	920_02_2
768_1_49	215_02_1	3712_2_80	661_2_82	132_25_5	137_2_103	499_2_32	149_02_1	2525_2_23	25_2_1	21_2_1	22_5_1	23_2_1	698_02_1	29_2_1	289_02_165	819_2_35	159_2_11	541_2_10	340_2_68	221_2_1	544_012_52	400_2_67	1674_2_11	443_02_1	287_2_1	994_2_1	2709_2_53	3182_2_72	670_2_6	13_2_1	263_02_1	1491_02_1	261_2_2	1956_2_37	125_01_1	265_2_49	264_2_79	91_2_10	365_2_113	58_2_55	57_2_1	1392_02_1	51_2_1	9_02_1	529_2_155	928_2_1	929_2_1	2792_2_1	295_012_19
768_1_32	215_02_1	3712_2_91	661_2_67	132_25_5	137_2_124	499_2_36	149_02_1	2525_2_20	25_2_1	21_2_1	22_5_1	23_2_1	698_02_1	29_2_1	289_02_196	819_2_44	159_2_11	541_2_14	340_2_45	221_2_1	544_012_57	400_2_64	1674_2_10	443_02_1	287_2_1	994_2_1	2709_2_50	3182_2_48	670_2_4	13_2_1	263_02_1	1491_02_1	1956_2_37	125_01_1	265_2_52	264_2_84	91_2_16	365_2_130	58_2_56	57_2_1	1392_02_1	51_2_1	9_02_1	1406_2_15	928_2_1	929_2_1	2792_2_1	295_012_20	292_2_1
768_1_39	215_02_1	3712_2_94	661_2_80	132_25_3	137_2_108	499_2_35	149_02_1	2525_2_12	25_2_1	21_2_1	22_5_1	23_2_1	698_02_1	29_2_1	289_02_230	819_2_33	159_2_8	541_2_18	340_2_43	221_2_1	544_012_53	400_2_57	1674_2_11	443_02_1	287_2_1	994_2_1	2709_2_51	3182_2_46	670_2_2	13_2_1	263_02_1	1491_02_1	1956_2_37	125_01_1	265_2_58	264_2_79	91_2_13	365_2_134	58_2_40	57_2_1	51_2_1	9_02_1	1406_2_18	928_2_1	929_2_1	2792_2_1	295_012_21	292_2_1	1662_012_261
768_1_37	215_02_1	3712_2_105	661_2_79	132_25_7	137_2_130	499_2_35	149_02_1	2525_2_11	25_2_1	21_2_1	22_5_1	23_2_1	698_02_1	289_02_261	819_2_39	159_2_9	541_2_17	340_2_42	221_2_1	544_012_58	400_2_63	1674_2_6	443_02_1	287_2_1	994_2_1	2709_2_46	3182_2_47	670_2_3	13_2_1	263_02_1	1491_02_1	1956_2_23	125_01_1	265_2_57	264_2_60	91_2_13	365_2_122	58_2_41	57_2_1	51_2_1	9_02_1	1406_2_22	928_2_1	929_2_1	2792_2_1	295_012_15	292_2_1	1662_012_257	823_2_1
768_1_22	215_02_1	3712_2_112	661_2_74	132_25_5	137_2_128	499_2_35	149_02_1	2525_2_10	25_2_1	21_2_1	22_5_1	23_2_1	698_02_1	289_02_260	819_2_54	159_2_4	541_2_14	340_2_40	221_2_1	544_012_44	400_2_48	1674_2_1	443_02_1	287_2_1	994_2_1	2709_2_62	3182_2_45	670_2_5	13_2_1	263_02_1	1491_02_1	1956_2_19	125_01_1	265_2_67	264_2_55	91_2_14	365_2_137	58_2_48	57_2_1	51_2_1	9_02_1	1406_2_16	928_2_1	929_2_1	2792_2_1	295_012_21	292_2_1	1662_012_274	823_2_1
768_1_22	215_02_1	3712_2_102	661_2_82	132_25_5	137_2_126	499_2_26	149_02_1	2525_2_6	25_2_1	21_2_1	22_5_1	23_2_1	698_02_1	289_02_289	819_2_48	159_2_2	541_2_18	340_2_45	221_2_1	544_012_41	400_2_48	443_02_1	287_2_1	994_2_1	2709_2_67	3182_2_55	670_2_2	13_2_1	263_02_1	1491_02_1	1956_2_20	125_01_1	265_2_69	264_2_51	91_2_5	365_2_131	58_2_26	57_2_1	51_2_1	9_02_1	1406_2_7	928_2_1	929_2_1	2792_2_1	295_012_26	292_2_1	1662_012_287	823_2_1	1660_02_33
768_1_18	215_02_1	3712_2_112	661_2_67	132_25_8	137_2_135	499_2_29	2525_2_5	25_2_1	21_2_1	22_5_1	23_2_1	698_02_1	289_02_286	819_2_62	159_2_2	541_2_21	340_2_37	221_2_1	544_012_32	400_2_50	443_02_1	287_2_1	994_2_1	2709_2_62	3182_2_48	670_2_6	13_2_1	263_02_1	1491_02_1	1956_2_21	125_01_1	265_2_79	264_2_56	91_2_3	365_2_132	58_2_25	57_2_1	51_2_1	9_02_1	1406_2_12	928_2_1	929_2_1	2792_2_1	295_012_21	292_2_1	1662_012_302	823_2_1	1660_02_34	1129_2_74
768_1_19	215_02_1	3712_2_112	661_2_84	132_25_7	137_2_126	499_2_24	2525_2_2	25_2_1	21_2_1	22_5_1	23_2_1	698_02_1	289_02_285	819_2_60	159_2_2	541_2_16	340_2_34	221_2_1	544_012_34	400_2_33	443_02_1	287_2_1	994_2_1	2709_2_80	3182_2_44	670_2_8	13_2_1	263_02_1	1491_02_1	1956_2_24	125_01_1	265_2_95	264_2_68	91_2_2	365_2_147	58_2_20	57_2_1	51_2_1	9_02_1	1406_2_10	928_2_1	929_2_1	2792_2_1	295_012_23	292_2_1	1662_012_312	823_2_1	1660_02_23	1129_2_91
768_1_12	215_02_1	3712_2_123	661_2_94	132_25_6	137_2_136	499_2_21	2525_2_3	25_2_1	21_2_1	22_5_1	23_2_1	698_02_1	289_02_292	819_2_47	159_2_3	541_2_11	340_2_29	221_2_1	544_012_32	400_2_39	443_02_1	287_2_1	994_2_1	2709_2_82	670_2_18	13_2_1	263_02_1	1491_02_1	1956_2_26	125_01_1	265_2_100	264_2_62	91_2_2	365_2_159	58_2_28	57_2_1	51_2_1	9_02_1	1406_2_14	929_2_1	2792_2_1	295_012_17	292_2_1	1662_012_324	823_2_1	1660_02_11	1129_2_83	1085_2_30	318_02_194
768_1_10	215_02_1	3712_2_148	661_2_92	132_25_12	137_2_141	499_2_22	2525_2_2	25_2_1	21_2_1	22_5_1	23_2_1	698_02_1	289_02_288	819_2_64	159_2_5	541_2_16	340_2_29	221_2_1	544_012_25	400_2_30	443_02_1	287_2_1	994_2_1	2709_2_66	670_2_20	13_2_1	263_02_1	1491_02_1	1956_2_20	125_01_1	265_2_95	264_2_66	91_2_3	365_2_137	58_2_42	57_2_1	51_2_1	9_02_1	1406_2_7	929_2_1	2792_2_1	295_012_13	292_2_1	1662_012_332	823_2_1	1660_02_10	1129_2_92	1085_2_28	318_02_189
768_1_10	215_02_1	3712_2_123	661_2_102	132_25_19	137_2_154	499_2_23	2525_2_1	25_2_1	21_2_1	22_5_1	23_2_1	698_02_1	289_02_280	819_2_60	159_2_6	541_2_16	340_2_23	221_2_1	544_012_13	400_2_23	443_02_1	287_2_1	994_2_1	2709_2_64	670_2_26	13_2_1	263_02_1	1491_02_1	1956_2_16	125_01_1	265_2_93	264_2_74	91_2_1	365_2_123	58_2_34	57_2_1	51_2_1	9_02_1	1406_2_9	929_2_1	2792_2_1	295_012_9	292_2_1	1662_012_325	823_2_1	1660_02_5	1129_2_96	1085_2_32	318_02_186
768_1_11	215_02_1	3712_2_117	661_2_110	132_25_28	137_2_164	499_2_25	2525_2_2	25_2_1	21_2_1	22_5_1	23_2_1	698_02_1	289_02_293	819_2_60	159_2_6	541_2_23	340_2_19	221_2_1	544_012_4	400_2_27	287_2_1	994_2_1	2709_2_62	670_2_33	13_2_1	263_02_1	1491_02_1	1956_2_17	125_01_1	265_2_93	264_2_94	91_2_2	365_2_116	58_2_38	57_2_1	51_2_1	9_02_1	1406_2_8	929_2_1	2792_2_1	295_012_7	292_2_1	1662_012_314	823_2_1	1660_02_3	1129_2_81	1085_2_31	318_02_184	1279_01_96
768_1_8	215_02_1	3712_2_122	661_2_112	132_25_30	137_2_168	499_2_32	2525_2_1	25_2_1	21_2_1	22_5_1	23_2_1	698_02_1	289_02_294	819_2_73	159_2_7	541_2_20	340_2_21	221_2_1	544_012_2	400_2_24	287_2_1	994_2_1	2709_2_59	670_2_40	13_2_1	263_02_1	1491_02_1	1956_2_23	125_01_1	265_2_91	264_2_107	91_2_4	365_2_125	58_2_47	57_2_1	51_2_1	9_02_1	1406_2_7	929_2_1	2792_2_1	295_012_6	292_2_1	1662_012_267	823_2_1	1660_02_1	1129_2_101	1085_2_23	318_02_180	1279_01_86
768_1_6	215_02_1	3712_2_105	661_2_122	132_25_40	137_2_174	499_2_44	25_2_1	21_2_1	22_5_1	23_2_1	698_02_1	289_02_305	819_2_67	159_2_5	541_2_22	340_2_14	221_2_1	544_012_1	400_2_27	287_2_1	994_2_1	2709_2_58	670_2_51	13_2_1	263_02_1	1491_02_1	1956_2_21	125_01_1	265_2_94	264_2_112	91_2_5	365_2_110	58_2_46	57_2_1	9_02_1	1406_2_13	929_2_1	2792_2_1	295_012_4	292_2_1	1662_012_231	823_2_1	1129_2_81	1085_2_31	318_02_178	1279_01_96	195_2_64	311_01_79	3667_2_70
768_1_5	215_02_1	3712_2_130	661_2_93	132_25_51	137_2_210	499_2_35	25_2_1	21_2_1	22_5_1	23_2_1	289_02_329	819_2_91	159_2_8	541_2_18	340_2_22	221_2_1	400_2_23	287_2_1	994_2_1	2709_2_57	670_2_52	13_2_1	263_02_1	1491_02_1	1956_2_27	125_01_1	265_2_82	264_2_111	91_2_7	365_2_106	58_2_57	57_2_1	9_02_1	910_5_151	929_2_1	2792_2_1	295_012_3	292_2_1	1662_012_168	823_2_1	1129_2_105	1085_2_36	318_02_183	1279_01_104	195_2_76	311_01_83	3667_2_52	315_2_42	271_2_1
768_1_4	215_02_1	3712_2_124	661_2_95	132_25_46	137_2_178	499_2_35	25_2_1	21_2_1	22_5_1	23_2_1	289_02_332	819_2_92	159_2_13	541_2_30	340_2_29	221_2_1	400_2_31	287_2_1	994_2_1	2709_2_67	670_2_61	13_2_1	263_02_1	1491_02_1	1956_2_31	125_01_1	265_2_65	264_2_124	91_2_12	365_2_103	58_2_57	57_2_1	9_02_1	910_5_152	929_2_1	2792_2_1	295_012_4	292_2_1	1662_012_146	823_2_1	1129_2_99	1085_2_47	318_02_172	1279_01_105	195_2_83	311_01_76	3667_2_49	315_2_36	271_2_1
768_1_4	215_02_1	3712_2_138	661_2_75	132_25_55	137_2_184	499_2_33	25_2_1	21_2_1	22_5_1	23_2_1	289_02_325	819_2_99	159_2_10	541_2_30	340_2_27	221_2_1	400_2_39	287_2_1	994_2_1	2709_2_65	670_2_51	13_2_1	263_02_1	1491_02_1	1956_2_29	125_01_1	265_2_63	264_2_106	91_2_7	365_2_93	58_2_67	57_2_1	9_02_1	910_5_162	929_2_1	2792_2_1	295_012_4	292_2_1	1662_012_100	823_2_1	1129_2_92	1085_2_46	318_02_161	1279_01_110	195_2_87	311_01_79	3667_2_47	315_2_24	271_2_1
768_1_8	215_02_1	3712_2_146	661_2_81	132_25_59	137_2_165	499_2_33	25_2_1	21_2_1	22_5_1	23_2_1	289_02_313	819_2_108	159_2_8	541_2_29	340_2_32	221_2_1	400_2_32	287_2_1	994_2_1	2709_2_56	670_2_59	13_2_1	263_02_1	1491_02_1	1956_2_26	125_01_1	265_2_55	264_2_109	91_2_9	365_2_110	58_2_70	57_2_1	9_02_1	910_5_145	929_2_1	2792_2_1	295_012_4	292_2_1	1662_012_78	823_2_1	1129_2_108	1085_2_35	318_02_137	1279_01_112	195_2_105	311_01_86	3667_2_37	315_2_29	271_2_1
768_1_3	215_02_1	3712_2_133	661_2_88	132_25_51	137_2_150	499_2_42	25_2_1	21_2_1	22_5_1	23_2_1	289_02_308	819_2_90	159_2_6	541_2_32	340_2_31	221_2_1	400_2_35	287_2_1	994_2_1	2709_2_51	670_2_58	263_02_1	1491_02_1	1956_2_20	125_01_1	265_2_50	264_2_109	91_2_6	365_2_102	58_2_72	57_2_1	9_02_1	910_5_137	929_2_1	2792_2_1	295_012_4	292_2_1	1662_012_77	2066_5_1	1129_2_87	1085_2_42	318_02_137	1279_01_123	195_2_111	311_01_94	3667_2_38	315_2_25	271_2_1	272_02_1
215_02_1	3712_2_135	661_2_66	132_25_51	137_2_162	499_2_40	25_2_1	21_2_1	22_5_1	23_2_1	289_02_321	819_2_114	159_2_6	541_2_35	340_2_31	221_2_1	400_2_29	287_2_1	994_2_1	2709_2_58	670_2_45	263_02_1	1491_02_1	1956_2_28	125_01_1	265_2_50	264_2_95	91_2_7	365_2_120	58_2_78	57_2_1	9_02_1	910_5_130	929_2_1	2792_2_1	295_012_4	292_2_1	1662_012_63	2066_5_1	1129_2_104	1085_2_52	318_02_122	1279_01_137	195_2_111	311_01_101	3667_2_45	315_2_41	271_2_1	272_02_1	3583_02_90
215_02_1	3712_2_135	661_2_49	132_25_47	137_2_152	499_2_38	25_2_1	21_2_1	22_5_1	23_2_1	289_02_270	819_2_116	159_2_5	541_2_34	340_2_40	221_2_1	400_2_24	287_2_1	994_2_1	2709_2_69	670_2_57	263_02_1	9_02_1	1956_2_24	125_01_1	265_2_49	264_2_99	91_2_9	365_2_120	58_2_75	57_2_1	910_5_107	929_2_1	2792_2_1	295_012_2	292_2_1	1662_012_64	2066_5_1	1129_2_107	1085_2_58	318_02_104	1279_01_133	195_2_101	706_2_198	3667_2_41	315_2_52	271_2_1	272_02_1	3583_02_84	397_01_22
215_02_1	3712_2_117	661_2_41	132_25_56	137_2_152	499_2_49	25_2_1	21_2_1	22_5_1	23_2_1	289_02_281	819_2_79	541_2_36	340_2_44	221_2_1	400_2_33	287_2_1	994_2_1	2709_2_67	670_2_49	263_02_1	9_02_1	1956_2_25	125_01_1	265_2_52	264_2_100	91_2_8	365_2_116	58_2_60	57_2_1	910_5_106	929_2_1	2792_2_1	295_012_3	292_2_1	1662_012_85	2066_5_1	1129_2_105	1085_2_78	318_02_103	1279_01_131	195_2_88	706_2_186	3667_2_50	315_2_48	271_2_1	272_02_1	3583_02_78	397_01_28	82_2_1
215_02_1	3712_2_117	661_2_28	132_25_51	137_2_146	499_2_47	25_2_1	21_2_1	22_5_1	23_2_1	289_02_277	819_2_87	541_2_33	340_2_42	221_2_1	400_2_33	287_2_1	994_2_1	2709_2_62	670_2_51	263_02_1	9_02_1	1956_2_20	125_01_1	265_2_59	264_2_96	91_2_9	365_2_113	58_2_43	57_2_1	910_5_98	929_2_1	2792_2_1	295_012_7	292_2_1	1662_012_78	2066_5_1	1129_2_114	1085_2_76	318_02_90	1279_01_137	195_2_79	706_2_206	3667_2_34	315_2_54	271_2_1	272_02_1	3583_02_62	397_01_35	82_2_1
215_02_1	3712_2_113	661_2_34	132_25_35	137_2_117	499_2_43	25_2_1	21_2_1	22_5_1	23_2_1	289_02_288	819_2_67	541_2_36	340_2_41	221_2_1	400_2_36	287_2_1	994_2_1	2709_2_55	670_2_44	263_02_1	9_02_1	1956_2_23	125_01_1	265_2_66	264_2_88	91_2_4	365_2_109	58_2_45	57_2_1	910_5_107	929_2_1	2792_2_1	295_012_1	292_2_1	1662_012_87	2066_5_1	1129_2_105	1085_2_103	318_02_84	1279_01_130	195_2_92	706_2_190	3667_2_51	315_2_53	271_2_1	272_02_1	3583_02_41	397_01_40	82_2_1
215_02_1	3712_2_134	661_2_31	132_25_42	137_2_123	499_2_54	25_2_1	21_2_1	22_5_1	23_2_1	289_02_267	819_2_56	541_2_30	340_2_37	221_2_1	400_2_42	287_2_1	994_2_1	2709_2_56	670_2_34	263_02_1	9_02_1	1956_2_30	125_01_1	265_2_65	264_2_79	91_2_3	365_2_100	58_2_42	57_2_1	910_5_91	929_2_1	2792_2_1	292_2_1	1662_012_90	2066_5_1	1129_2_136	1085_2_91	318_02_82	1279_01_145	195_2_91	706_2_214	3667_2_55	315_2_49	271_2_1	272_02_1	3583_02_26	397_01_37	82_2_1	83_2_213
215_02_1	3712_2_142	661_2_35	132_25_41	137_2_111	499_2_44	25_2_1	21_2_1	22_5_1	23_2_1	289_02_226	819_2_56	541_2_42	340_2_44	221_2_1	400_2_33	287_2_1	994_2_1	2709_2_67	670_2_32	263_02_1	9_02_1	1956_2_32	125_01_1	265_2_65	264_2_82	91_2_2	365_2_105	58_2_55	57_2_1	910_5_83	929_2_1	2792_2_1	292_2_1	1662_012_95	2066_5_1	1129_2_120	1085_2_111	318_02_78	1279_01_147	195_2_82	706_2_224	3667_2_46	315_2_61	271_2_1	272_02_1	3583_02_10	397_01_45	82_2_1	83_2_227
215_02_1	3712_2_115	661_2_40	132_25_41	137_2_101	499_2_53	25_2_1	21_2_1	22_5_1	23_2_1	289_02_199	819_2_42	541_2_41	340_2_49	221_2_1	400_2_32	287_2_1	994_2_1	2709_2_54	670_2_25	263_02_1	9_02_1	1956_2_26	125_01_1	265_2_53	264_2_64	365_2_101	58_2_50	57_2_1	910_5_86	929_2_1	2792_2_1	292_2_1	1662_012_130	2066_5_1	1129_2_116	1085_2_92	318_02_98	1279_01_140	195_2_76	706_2_216	3667_2_46	315_2_65	271_2_1	272_02_1	3583_02_4	397_01_51	82_2_1	83_2_223	1254_2_49
215_02_1	3712_2_125	661_2_34	132_25_51	137_2_106	499_2_42	25_2_1	21_2_1	22_5_1	23_2_1	289_02_184	819_2_41	541_2_48	340_2_35	221_2_1	400_2_35	287_2_1	994_2_1	2709_2_56	670_2_20	263_02_1	9_02_1	1956_2_29	125_01_1	265_2_59	264_2_59	365_2_112	58_2_49	57_2_1	910_5_73	929_2_1	2792_2_1	292_2_1	1662_012_137	2066_5_1	1129_2_122	1085_2_98	318_02_102	1279_01_151	195_2_78	706_2_220	3667_2_51	315_2_70	271_2_1	272_02_1	3583_02_2	397_01_47	82_2_1	83_2_210	1254_2_53
215_02_1	3712_2_134	661_2_35	132_25_42	137_2_95	499_2_33	25_2_1	21_2_1	22_5_1	23_2_1	289_02_177	819_2_37	541_2_65	340_2_40	221_2_1	400_2_39	287_2_1	994_2_1	2709_2_66	670_2_15	263_02_1	9_02_1	1956_2_31	125_01_1	265_2_58	264_2_59	365_2_108	58_2_50	57_2_1	529_2_166	929_2_1	2792_2_1	292_2_1	1662_012_158	2066_5_1	1129_2_101	1085_2_99	318_02_101	1279_01_142	195_2_71	706_2_197	3667_2_67	315_2_75	271_2_1	272_02_1	3583_02_2	397_01_52	82_2_1	83_2_197	1254_2_66
215_02_1	3712_2_140	661_2_31	132_25_52	137_2_111	499_2_35	25_2_1	21_2_1	22_5_1	23_2_1	289_02_155	819_2_35	541_2_61	340_2_47	400_2_52	287_2_1	994_2_1	2709_2_56	670_2_12	263_02_1	9_02_1	1956_2_21	125_01_1	265_2_53	264_2_51	365_2_119	58_2_57	57_2_1	529_2_150	929_2_1	2792_2_1	292_2_1	1662_012_134	2066_5_1	1129_2_107	1085_2_75	318_02_104	1279_01_141	195_2_84	706_2_196	3667_2_67	315_2_64	271_2_1	272_02_1	397_01_57	82_2_1	83_2_193	1254_2_75	919_2_312	521_2_1
3712_2_168	661_2_30	132_25_66	137_2_120	499_2_45	25_2_1	21_2_1	22_5_1	23_2_1	289_02_143	819_2_23	541_2_72	340_2_46	400_2_40	287_2_1	994_2_1	2709_2_61	670_2_13	263_02_1	9_02_1	1956_2_26	125_01_1	265_2_51	264_2_47	365_2_131	58_2_38	57_2_1	529_2_154	929_2_1	2792_2_1	292_2_1	1662_012_130	2066_5_1	1129_2_114	1085_2_79	318_02_109	1279_01_122	195_2_77	706_2_200	3667_2_61	315_2_76	271_2_1	272_02_1	397_01_45	82_2_1	83_2_200	1254_2_84	919_2_312	521_2_1	369_2_1
3712_2_163	661_2_36	132_25_55	137_2_137	499_2_36	25_2_1	21_2_1	22_5_1	23_2_1	289_02_114	819_2_23	541_2_63	340_2_49	400_2_47	287_2_1	994_2_1	2709_2_53	670_2_12	263_02_1	9_02_1	1956_2_24	125_01_1	265_2_57	264_2_53	1017_2_56	58_2_38	57_2_1	529_2_169	929_2_1	2792_2_1	292_2_1	1662_012_135	2066_5_1	1129_2_88	1085_2_82	318_02_123	1279_01_125	195_2_77	706_2_177	3667_2_66	315_2_68	271_2_1	272_02_1	397_01_37	82_2_1	83_2_188	1254_2_89	919_2_316	521_2_1	369_2_1
3712_2_157	661_2_36	132_25_61	137_2_155	499_2_21	25_2_1	21_2_1	22_5_1	23_2_1	289_02_109	819_2_16	541_2_57	340_2_53	400_2_61	287_2_1	994_2_1	2709_2_34	670_2_16	263_02_1	9_02_1	1956_2_14	125_01_1	265_2_57	264_2_51	1017_2_47	58_2_39	57_2_1	529_2_160	929_2_1	2792_2_1	292_2_1	1662_012_125	2066_5_1	1129_2_84	1085_2_52	318_02_159	1279_01_120	195_2_86	706_2_193	584_2_24	315_2_64	271_2_1	272_02_1	397_01_48	82_2_1	83_2_154	1254_2_87	919_2_322	521_2_1	369_2_1
3712_2_160	661_2_36	132_25_52	137_2_159	499_2_28	25_2_1	21_2_1	22_5_1	23_2_1	289_02_116	819_2_23	541_2_60	340_2_38	400_2_46	287_2_1	994_2_1	2709_2_42	670_2_10	263_02_1	9_02_1	1956_2_9	125_01_1	265_2_52	264_2_50	365_2_155	58_2_32	57_2_1	529_2_158	929_2_1	2792_2_1	292_2_1	1662_012_121	2066_5_1	1129_2_82	1085_2_57	318_02_184	1279_01_106	195_2_87	706_2_188	584_2_28	315_2_60	271_2_1	272_02_1	397_01_50	82_2_1	83_2_168	1254_2_71	919_2_329	521_2_1	369_2_1
3712_2_141	661_2_29	132_25_40	137_2_171	499_2_20	25_2_1	21_2_1	22_5_1	23_2_1	289_02_122	819_2_14	541_2_41	340_2_35	400_2_75	287_2_1	994_2_1	2709_2_28	670_2_12	263_02_1	9_02_1	1956_2_15	125_01_1	265_2_47	264_2_54	365_2_148	58_2_24	57_2_1	529_2_181	929_2_1	2792_2_1	292_2_1	1662_012_115	2066_5_1	1129_2_72	1085_2_47	318_02_212	1279_01_124	195_2_79	706_2_170	584_2_16	315_2_58	271_2_1	272_02_1	397_01_49	82_2_1	83_2_134	1254_2_78	919_2_323	521_2_1	369_2_1
3712_2_127	661_2_25	132_25_59	137_2_193	499_2_26	25_2_1	21_2_1	22_5_1	23_2_1	289_02_114	819_2_11	541_2_36	340_2_31	400_2_70	287_2_1	994_2_1	2709_2_24	670_2_9	263_02_1	9_02_1	1956_2_8	125_01_1	265_2_58	264_2_62	365_2_173	58_2_24	57_2_1	529_2_166	929_2_1	2792_2_1	292_2_1	1662_012_101	2066_5_1	1129_2_79	1085_2_54	318_02_216	1279_01_141	195_2_77	706_2_177	584_2_21	315_2_66	271_2_1	272_02_1	397_01_64	82_2_1	83_2_149	1254_2_73	919_2_320	521_2_1	369_2_1
3712_2_124	661_2_19	132_25_61	137_2_198	499_2_21	25_2_1	21_2_1	22_5_1	23_2_1	289_02_135	819_2_18	541_2_46	340_2_27	400_2_57	287_2_1	994_2_1	2709_2_24	670_2_9	263_02_1	9_02_1	1956_2_11	125_01_1	265_2_57	264_2_57	365_2_161	58_2_29	57_2_1	529_2_157	929_2_1	2792_2_1	292_2_1	1662_012_77	2066_5_1	1129_2_57	1085_2_47	318_02_237	1279_01_152	195_2_80	706_2_169	584_2_23	315_2_57	271_2_1	272_02_1	397_01_74	82_2_1	83_2_136	1254_2_75	919_2_334	521_2_1	369_2_1
3712_2_123	661_2_16	132_25_66	137_2_187	499_2_24	25_2_1	21_2_1	22_5_1	23_2_1	289_02_119	819_2_10	541_2_40	340_2_24	400_2_54	287_2_1	994_2_1	2709_2_23	670_2_11	263_02_1	9_02_1	1956_2_12	125_01_1	265_2_51	264_2_62	365_2_156	58_2_23	57_2_1	529_2_153	929_2_1	2792_2_1	292_2_1	1662_012_70	2066_5_1	1129_2_59	1085_2_41	318_02_219	1279_01_147	195_2_93	706_2_167	584_2_19	315_2_73	271_2_1	272_02_1	397_01_91	82_2_1	83_2_124	1254_2_62	919_2_331	521_2_1	369_2_1
3712_2_111	661_2_18	132_25_80	137_2_201	499_2_26	25_2_1	21_2_1	22_5_1	23_2_1	289_02_132	819_2_16	541_2_46	340_2_16	400_2_37	287_2_1	994_2_1	2709_2_22	670_2_9	263_02_1	9_02_1	1956_2_12	125_01_1	265_2_61	264_2_58	365_2_175	58_2_21	57_2_1	529_2_178	929_2_1	2792_2_1	292_2_1	1662_012_68	2066_5_1	1129_2_66	1085_2_42	318_02_206	1279_01_145	195_2_95	706_2_177	584_2_23	315_2_64	271_2_1	272_02_1	397_01_90	82_2_1	83_2_131	1254_2_77	919_2_310	521_2_1	369_2_1
3712_2_115	661_2_18	132_25_83	137_2_201	499_2_20	25_2_1	21_2_1	22_5_1	23_2_1	289_02_148	819_2_16	541_2_34	340_2_17	400_2_41	287_2_1	994_2_1	2709_2_27	670_2_6	263_02_1	9_02_1	1956_2_13	125_01_1	265_2_46	264_2_61	365_2_152	58_2_35	57_2_1	529_2_177	929_2_1	2792_2_1	292_2_1	1662_012_55	2066_5_1	1129_2_50	1085_2_37	318_02_215	1279_01_164	195_2_91	706_2_162	584_2_14	315_2_64	271_2_1	272_02_1	397_01_83	82_2_1	83_2_105	1254_2_71	919_2_290	521_2_1	369_2_1
3712_2_109	661_2_18	132_25_84	137_2_220	499_2_15	25_2_1	21_2_1	22_5_1	23_2_1	289_02_160	819_2_13	541_2_32	340_2_17	400_2_39	287_2_1	994_2_1	2709_2_32	670_2_3	263_02_1	9_02_1	1956_2_12	125_01_1	265_2_36	264_2_61	365_2_164	58_2_36	57_2_1	529_2_192	929_2_1	2792_2_1	292_2_1	1662_012_61	2066_5_1	1129_2_52	1085_2_37	318_02_209	1279_01_142	195_2_96	706_2_185	584_2_24	315_2_63	271_2_1	272_02_1	397_01_86	82_2_1	83_2_96	1254_2_72	919_2_267	521_2_1	369_2_1
3712_2_114	661_2_6	132_25_109	137_2_214	499_2_12	25_2_1	21_2_1	22_5_1	23_2_1	289_02_176	819_2_11	541_2_32	340_2_14	400_2_41	287_2_1	994_2_1	2709_2_37	670_2_5	263_02_1	9_02_1	1956_2_11	125_01_1	265_2_40	264_2_71	365_2_159	58_2_45	57_2_1	529_2_223	929_2_1	2792_2_1	292_2_1	1662_012_53	2066_5_1	1129_2_46	1085_2_41	318_02_197	1279_01_114	195_2_99	706_2_159	584_2_21	315_2_40	271_2_1	397_01_86	82_2_1	83_2_117	1254_2_52	919_2_235	521_2_1	369_2_1	1017_2_15
3712_2_104	661_2_10	132_25_110	137_2_171	499_2_15	25_2_1	21_2_1	22_5_1	23_2_1	289_02_218	819_2_6	541_2_24	340_2_13	400_2_56	287_2_1	994_2_1	2709_2_51	670_2_2	263_02_1	9_02_1	1956_2_7	125_01_1	265_2_27	264_2_65	365_2_162	58_2_56	57_2_1	529_2_220	929_2_1	2792_2_1	292_2_1	1662_012_48	2066_5_1	1129_2_45	1085_2_38	318_02_169	1279_01_102	195_2_101	706_2_150	584_2_13	315_2_41	271_2_1	397_01_94	82_2_1	83_2_106	1254_2_48	919_2_218	521_2_1	369_2_1	1017_2_14
3712_2_100	661_2_8	132_25_106	137_2_183	499_2_19	25_2_1	21_2_1	22_5_1	23_2_1	289_02_238	819_2_5	541_2_28	340_2_8	400_2_35	287_2_1	994_2_1	2709_2_40	670_2_2	263_02_1	9_02_1	1956_2_11	125_01_1	265_2_28	264_2_74	365_2_170	58_2_46	57_2_1	529_2_254	929_2_1	2792_2_1	292_2_1	1662_012_49	2066_5_1	1129_2_48	1085_2_38	318_02_170	1279_01_81	195_2_109	706_2_138	584_2_11	315_2_37	271_2_1	397_01_92	82_2_1	83_2_110	1254_2_42	919_2_213	521_2_1	369_2_1	1017_2_20
3712_2_90	661_2_10	132_25_106	137_2_156	499_2_24	25_2_1	21_2_1	22_5_1	23_2_1	289_02_257	819_2_8	541_2_18	340_2_9	400_2_32	287_2_1	994_2_1	2709_2_31	670_2_4	263_02_1	9_02_1	1956_2_8	125_01_1	265_2_39	264_2_68	365_2_170	58_2_58	57_2_1	529_2_267	929_2_1	2792_2_1	292_2_1	1662_012_56	2066_5_1	1129_2_42	1085_2_39	318_02_151	1279_01_73	195_2_110	706_2_140	584_2_6	315_2_37	271_2_1	397_01_92	82_2_1	83_2_122	1254_2_33	919_2_220	521_2_1	369_2_1	1017_2_14
3712_2_100	661_2_7	132_25_104	137_2_174	499_2_29	25_2_1	21_2_1	22_5_1	23_2_1	289_02_280	819_2_5	541_2_21	340_2_9	400_2_43	287_2_1	994_2_1	2709_2_23	670_2_4	263_02_1	9_02_1	1956_2_9	125_01_1	265_2_35	264_2_59	365_2_172	58_2_65	57_2_1	529_2_269	929_2_1	2792_2_1	292_2_1	1662_012_60	2066_5_1	1129_2_52	1085_2_42	318_02_149	1279_01_65	195_2_126	706_2_141	584_2_4	315_2_34	271_2_1	397_01_89	82_2_1	83_2_115	1254_2_33	919_2_205	521_2_1	369_2_1	1017_2_15
3712_2_87	661_2_8	132_25_111	137_2_201	499_2_21	25_2_1	21_2_1	22_5_1	23_2_1	289_02_282	819_2_9	541_2_19	340_2_11	400_2_29	287_2_1	994_2_1	2709_2_21	670_2_6	263_02_1	9_02_1	1956_2_6	125_01_1	265_2_35	264_2_80	365_2_157	58_2_54	57_2_1	529_2_268	929_2_1	2792_2_1	292_2_1	1662_012_77	2066_5_1	1129_2_51	1085_2_36	318_02_160	1279_01_58	195_2_109	706_2_156	584_2_1	315_2_21	271_2_1	397_01_97	82_2_1	83_2_126	1254_2_20	919_2_206	521_2_1	369_2_1	1017_2_10
3712_2_88	661_2_6	132_25_115	137_2_185	499_2_16	25_2_1	21_2_1	22_5_1	23_2_1	289_02_306	819_2_16	541_2_15	340_2_13	400_2_28	287_2_1	994_2_1	2709_2_13	670_2_9	263_02_1	9_02_1	1956_2_8	125_01_1	265_2_29	264_2_81	365_2_153	58_2_54	57_2_1	529_2_278	929_2_1	2792_2_1	292_2_1	1662_012_77	2066_5_1	1129_2_55	1085_2_41	318_02_153	1279_01_72	195_2_99	706_2_169	315_2_21	271_2_1	397_01_83	82_2_1	83_2_127	1254_2_30	919_2_226	521_2_1	369_2_1	1017_2_12	910_5_59
3712_2_101	661_2_11	132_25_112	137_2_209	499_2_24	25_2_1	21_2_1	22_5_1	23_2_1	289_02_291	819_2_15	541_2_18	340_2_20	400_2_28	287_2_1	994_2_1	2709_2_17	670_2_17	263_02_1	9_02_1	1956_2_14	125_01_1	265_2_31	264_2_72	365_2_157	58_2_59	57_2_1	529_2_265	929_2_1	2792_2_1	292_2_1	1662_012_87	2066_5_1	1129_2_56	1085_2_50	318_02_138	1279_01_63	195_2_85	706_2_200	315_2_20	271_2_1	397_01_74	82_2_1	83_2_110	1254_2_28	919_2_247	521_2_1	369_2_1	1017_2_12	910_5_65
3712_2_104	661_2_14	132_25_111	137_2_209	499_2_21	25_2_1	21_2_1	22_5_1	23_2_1	289_02_289	819_2_14	541_2_19	340_2_15	400_2_16	287_2_1	994_2_1	2709_2_10	670_2_20	263_02_1	9_02_1	1956_2_13	125_01_1	265_2_20	264_2_71	365_2_143	58_2_66	57_2_1	529_2_268	929_2_1	2792_2_1	292_2_1	1662_012_97	2066_5_1	1129_2_45	1085_2_53	318_02_150	1279_01_61	195_2_79	706_2_204	315_2_19	271_2_1	397_01_77	82_2_1	83_2_159	1254_2_32	919_2_275	521_2_1	369_2_1	1017_2_4	910_5_70
3712_2_113	661_2_17	132_25_103	137_2_227	499_2_30	25_2_1	21_2_1	22_5_1	23_2_1	289_02_327	819_2_11	541_2_19	340_2_9	400_2_18	287_2_1	994_2_1	2709_2_11	670_2_20	263_02_1	9_02_1	1956_2_22	125_01_1	265_2_11	264_2_67	365_2_148	58_2_60	57_2_1	529_2_217	929_2_1	2792_2_1	292_2_1	1662_012_105	2066_5_1	1129_2_52	1085_2_58	318_02_139	1279_01_61	195_2_68	706_2_233	315_2_11	271_2_1	397_01_85	82_2_1	83_2_131	1254_2_37	919_2_296	521_2_1	369_2_1	1017_2_7	910_5_87
3712_2_131	661_2_18	132_25_92	137_2_265	499_2_41	25_2_1	21_2_1	22_5_1	23_2_1	289_02_329	819_2_12	541_2_15	340_2_9	400_2_19	287_2_1	994_2_1	2709_2_22	670_2_21	263_02_1	9_02_1	1956_2_26	125_01_1	265_2_11	264_2_62	365_2_134	58_2_63	57_2_1	529_2_209	929_2_1	2792_2_1	292_2_1	1662_012_114	2066_5_1	1129_2_68	1085_2_71	318_02_130	1279_01_49	195_2_56	706_2_265	315_2_14	271_2_1	397_01_106	82_2_1	83_2_147	1254_2_27	919_2_329	521_2_1	369_2_1	1017_2_7	910_5_85
3712_2_146	661_2_18	132_25_102	137_2_234	499_2_49	25_2_1	21_2_1	22_5_1	23_2_1	289_02_337	819_2_13	541_2_15	340_2_10	400_2_12	287_2_1	994_2_1	2709_2_21	670_2_29	263_02_1	9_02_1	1956_2_30	125_01_1	265_2_10	264_2_73	365_2_124	58_2_71	57_2_1	529_2_213	929_2_1	2792_2_1	292_2_1	1662_012_92	2066_5_1	1129_2_54	1085_2_90	318_02_163	1279_01_44	195_2_58	706_2_262	315_2_13	271_2_1	397_01_93	82_2_1	83_2_169	1254_2_29	919_2_348	521_2_1	369_2_1	1017_2_4	910_5_105
3712_2_172	661_2_23	132_25_90	137_2_235	499_2_49	25_2_1	21_2_1	22_5_1	23_2_1	289_02_343	819_2_5	541_2_19	340_2_14	400_2_14	287_2_1	994_2_1	2709_2_23	670_2_35	263_02_1	9_02_1	1956_2_34	125_01_1	265_2_6	264_2_59	365_2_126	58_2_74	57_2_1	529_2_201	929_2_1	2792_2_1	292_2_1	1662_012_96	2066_5_1	1129_2_56	1085_2_85	318_02_185	1279_01_43	195_2_55	706_2_259	315_2_8	271_2_1	397_01_93	82_2_1	83_2_125	1254_2_29	919_2_383	521_2_1	369_2_1	1017_2_4	910_5_116
3712_2_164	661_2_17	132_25_97	137_2_260	499_2_70	25_2_1	21_2_1	22_5_1	23_2_1	289_02_356	819_2_6	541_2_18	340_2_17	400_2_13	287_2_1	994_2_1	2709_2_29	670_2_28	263_02_1	9_02_1	1956_2_26	125_01_1	265_2_4	264_2_60	365_2_129	58_2_68	57_2_1	529_2_195	929_2_1	2792_2_1	292_2_1	1662_012_118	2066_5_1	1129_2_57	1085_2_85	318_02_211	1279_01_52	195_2_49	706_2_262	315_2_8	271_2_1	397_01_82	82_2_1	83_2_132	1254_2_18	919_2_401	521_2_1	369_2_1	1017_2_2	910_5_89
3712_2_171	661_2_14	132_25_96	137_2_275	499_2_73	25_2_1	21_2_1	22_5_1	23_2_1	289_02_341	819_2_6	541_2_19	340_2_15	400_2_17	287_2_1	994_2_1	2709_2_29	670_2_33	263_02_1	9_02_1	1956_2_35	125_01_1	265_2_4	264_2_64	365_2_134	58_2_66	57_2_1	529_2_169	929_2_1	2792_2_1	292_2_1	1662_012_136	2066_5_1	1129_2_51	1085_2_88	318_02_224	1279_01_65	195_2_44	706_2_276	315_2_13	271_2_1	397_01_60	82_2_1	83_2_124	1254_2_27	919_2_399	521_2_1	369_2_1	1017_2_4	910_5_111
3712_2_168	661_2_8	132_25_78	137_2_276	499_2_73	25_2_1	21_2_1	22_5_1	23_2_1	289_02_318	819_2_9	541_2_19	340_2_22	400_2_20	287_2_1	994_2_1	2709_2_24	670_2_25	263_02_1	9_02_1	1956_2_47	125_01_1	265_2_3	264_2_75	365_2_143	58_2_64	57_2_1	529_2_160	929_2_1	2792_2_1	292_2_1	1662_012_148	2066_5_1	1129_2_52	1085_2_81	318_02_242	1279_01_68	195_2_30	706_2_297	315_2_11	271_2_1	397_01_68	82_2_1	83_2_101	1254_2_26	919_2_410	521_2_1	369_2_1	1017_2_7	910_5_101
3712_2_163	661_2_4	132_25_72	137_2_289	499_2_83	25_2_1	21_2_1	22_5_1	23_2_1	289_02_342	819_2_9	541_2_8	340_2_31	400_2_23	287_2_1	994_2_1	2709_2_29	670_2_29	263_02_1	9_02_1	1956_2_42	125_01_1	265_2_4	264_2_77	365_2_124	58_2_65	57_2_1	529_2_189	929_2_1	2792_2_1	292_2_1	1662_012_170	2066_5_1	1129_2_46	1085_2_76	318_02_233	1279_01_79	195_2_27	706_2_280	315_2_12	271_2_1	397_01_104	82_2_1	83_2_109	1254_2_32	919_2_412	521_2_1	369_2_1	1017_2_12	910_5_101
3712_2_171	661_2_9	132_25_92	137_2_260	499_2_71	25_2_1	21_2_1	22_5_1	23_2_1	289_02_314	819_2_9	541_2_12	340_2_31	400_2_23	287_2_1	994_2_1	2709_2_27	670_2_44	263_02_1	9_02_1	1956_2_45	125_01_1	265_2_7	264_2_103	365_2_134	58_2_72	57_2_1	529_2_159	929_2_1	2792_2_1	292_2_1	1662_012_160	2066_5_1	1129_2_56	1085_2_75	318_02_231	1279_01_59	195_2_24	706_2_287	315_2_15	271_2_1	397_01_101	82_2_1	83_2_97	1254_2_39	919_2_361	521_2_1	369_2_1	1017_2_15	910_5_112
3712_2_156	661_2_5	132_25_92	137_2_280	499_2_67	25_2_1	21_2_1	22_5_1	23_2_1	289_02_283	819_2_13	541_2_14	340_2_43	400_2_22	287_2_1	994_2_1	2709_2_31	670_2_40	263_02_1	9_02_1	1956_2_28	125_01_1	265_2_6	264_2_110	365_2_116	58_2_74	57_2_1	529_2_171	929_2_1	2792_2_1	292_2_1	1662_012_149	2066_5_1	1129_2_57	1085_2_67	318_02_269	1279_01_49	195_2_42	706_2_281	315_2_13	271_2_1	397_01_112	82_2_1	83_2_103	1254_2_49	919_2_371	521_2_1	369_2_1	1017_2_16	910_5_98
3712_2_153	661_2_9	132_25_113	137_2_266	499_2_61	25_2_1	21_2_1	22_5_1	23_2_1	289_02_264	819_2_19	541_2_13	340_2_41	400_2_29	287_2_1	994_2_1	2709_2_27	670_2_45	263_02_1	9_02_1	1956_2_30	125_01_1	265_2_4	264_2_129	365_2_124	58_2_74	57_2_1	529_2_167	929_2_1	2792_2_1	292_2_1	1662_012_149	2066_5_1	1129_2_58	1085_2_72	318_02_271	1279_01_58	195_2_38	706_2_287	315_2_16	271_2_1	397_01_117	82_2_1	83_2_106	1254_2_60	919_2_331	521_2_1	369_2_1	1017_2_18	910_5_112
3712_2_166	661_2_11	132_25_118	137_2_263	499_2_49	25_2_1	21_2_1	22_5_1	23_2_1	289_02_254	819_2_18	541_2_16	340_2_40	400_2_23	287_2_1	994_2_1	2709_2_35	670_2_34	263_02_1	9_02_1	1956_2_38	125_01_1	265_2_6	264_2_134	365_2_139	58_2_70	57_2_1	529_2_149	929_2_1	2792_2_1	292_2_1	1662_012_135	2066_5_1	1129_2_58	1085_2_66	318_02_263	1279_01_41	195_2_34	706_2_288	315_2_17	271_2_1	397_01_120	82_2_1	83_2_90	1254_2_69	919_2_361	521_2_1	369_2_1	1017_2_13	910_5_108
3712_2_167	661_2_13	132_25_99	137_2_276	499_2_60	25_2_1	21_2_1	22_5_1	23_2_1	289_02_252	819_2_21	541_2_17	340_2_44	400_2_32	287_2_1	994_2_1	2709_2_30	670_2_24	263_02_1	9_02_1	1956_2_45	125_01_1	264_2_140	365_2_127	58_2_54	57_2_1	529_2_173	929_2_1	2792_2_1	292_2_1	1662_012_122	2066_5_1	1129_2_64	1085_2_61	318_02_261	1279_01_53	195_2_41	706_2_278	315_2_20	271_2_1	397_01_117	82_2_1	83_2_103	1254_2_96	919_2_338	521_2_1	369_2_1	1017_2_15	910_5_83	586_02_54
3712_2_172	661_2_17	132_25_118	137_2_294	499_2_59	25_2_1	21_2_1	22_5_1	23_2_1	289_02_256	819_2_19	541_2_14	340_2_41	400_2_28	287_2_1	994_2_1	2709_2_19	670_2_30	263_02_1	9_02_1	1956_2_50	125_01_1	264_2_153	365_2_132	58_2_50	57_2_1	529_2_186	929_2_1	2792_2_1	292_2_1	1662_012_114	2066_5_1	1129_2_63	1085_2_61	318_02_257	1279_01_47	195_2_33	706_2_280	315_2_25	271_2_1	397_01_113	82_2_1	83_2_114	1254_2_95	919_2_301	521_2_1	369_2_1	1017_2_16	910_5_87	586_02_50
3712_2_163	661_2_14	132_25_121	137_2_288	499_2_58	25_2_1	21_2_1	22_5_1	23_2_1	289_02_258	819_2_18	541_2_16	340_2_44	400_2_25	287_2_1	994_2_1	2709_2_26	670_2_20	263_02_1	9_02_1	1956_2_35	125_01_1	264_2_163	365_2_128	58_2_45	57_2_1	529_2_196	929_2_1	2792_2_1	292_2_1	1662_012_111	2066_5_1	1129_2_65	1085_2_66	318_02_229	1279_01_45	195_2_41	706_2_268	315_2_27	271_2_1	397_01_114	82_2_1	83_2_106	1254_2_102	919_2_311	521_2_1	369_2_1	1017_2_17	910_5_70	586_02_42
3712_2_156	661_2_15	132_25_136	137_2_296	499_2_59	25_2_1	21_2_1	22_5_1	23_2_1	818_2_77	819_2_22	541_2_15	340_2_48	400_2_23	287_2_1	994_2_1	2709_2_14	670_2_19	263_02_1	9_02_1	1956_2_41	125_01_1	264_2_171	365_2_127	58_2_49	529_2_210	929_2_1	2792_2_1	292_2_1	1662_012_116	2066_5_1	1129_2_80	1085_2_55	318_02_187	1279_01_51	195_2_31	706_2_240	315_2_22	271_2_1	397_01_115	82_2_1	83_2_101	1254_2_94	919_2_293	521_2_1	369_2_1	1017_2_33	910_5_79	586_02_47	3667_2_39
3712_2_151	661_2_17	132_25_175	137_2_280	499_2_55	25_2_1	21_2_1	22_5_1	23_2_1	818_2_61	819_2_17	541_2_16	340_2_37	400_2_17	287_2_1	994_2_1	2709_2_29	670_2_15	263_02_1	9_02_1	1956_2_45	125_01_1	264_2_178	365_2_151	58_2_34	529_2_212	929_2_1	2792_2_1	292_2_1	1662_012_129	2066_5_1	1129_2_84	1085_2_63	318_02_143	1279_01_47	195_2_20	706_2_258	315_2_26	271_2_1	397_01_100	82_2_1	83_2_89	1254_2_94	919_2_294	521_2_1	369_2_1	1017_2_21	910_5_95	586_02_39	3667_2_60
3712_2_146	661_2_18	132_25_170	137_2_321	499_2_61	25_2_1	21_2_1	22_5_1	23_2_1	818_2_58	819_2_17	541_2_16	340_2_27	400_2_16	287_2_1	994_2_1	2709_2_30	670_2_18	263_02_1	9_02_1	1956_2_32	125_01_1	264_2_145	365_2_138	58_2_21	529_2_238	929_2_1	2792_2_1	292_2_1	1662_012_109	2066_5_1	1129_2_92	1085_2_55	318_02_116	1279_01_45	195_2_27	706_2_260	315_2_26	271_2_1	397_01_97	82_2_1	83_2_104	1254_2_112	919_2_319	521_2_1	369_2_1	1017_2_16	910_5_109	586_02_31	3667_2_75
3712_2_155	661_2_18	132_25_202	137_2_352	499_2_66	25_2_1	21_2_1	22_5_1	23_2_1	818_2_46	819_2_19	541_2_18	340_2_30	400_2_16	287_2_1	994_2_1	2709_2_29	670_2_13	263_02_1	9_02_1	1956_2_34	125_01_1	264_2_144	365_2_161	58_2_16	529_2_253	929_2_1	2792_2_1	292_2_1	1662_012_97	2066_5_1	1129_2_98	1085_2_52	318_02_96	1279_01_44	195_2_29	706_2_282	315_2_31	271_2_1	397_01_80	82_2_1	83_2_106	1254_2_98	919_2_316	521_2_1	369_2_1	1017_2_14	910_5_125	586_02_27	3667_2_79
3712_2_175	661_2_9	132_25_180	137_2_343	499_2_70	25_2_1	21_2_1	22_5_1	23_2_1	818_2_39	819_2_10	541_2_13	340_2_24	400_2_22	287_2_1	994_2_1	2709_2_40	670_2_10	263_02_1	9_02_1	1956_2_21	125_01_1	264_2_148	365_2_133	58_2_22	529_2_274	929_2_1	2792_2_1	292_2_1	1662_012_91	2066_5_1	1129_2_80	1085_2_41	318_02_91	1279_01_28	195_2_33	706_2_265	315_2_19	271_2_1	397_01_76	82_2_1	83_2_91	1254_2_102	919_2_356	521_2_1	369_2_1	1017_2_18	910_5_132	586_02_28	3667_2_74
3712_2_162	661_2_7	132_25_169	137_2_357	499_2_81	25_2_1	21_2_1	22_5_1	23_2_1	818_2_37	819_2_6	541_2_19	340_2_22	400_2_31	287_2_1	994_2_1	2709_2_40	670_2_8	263_02_1	9_02_1	1956_2_28	125_01_1	264_2_154	365_2_126	58_2_29	529_2_323	929_2_1	2792_2_1	292_2_1	1662_012_107	2066_5_1	1129_2_82	1085_2_41	318_02_73	1279_01_22	195_2_32	706_2_282	315_2_15	271_2_1	397_01_69	82_2_1	83_2_101	1254_2_80	919_2_358	521_2_1	369_2_1	1017_2_18	910_5_160	586_02_28	3667_2_72
3712_2_188	661_2_4	132_25_177	137_2_367	499_2_85	25_2_1	21_2_1	22_5_1	23_2_1	818_2_50	819_2_4	541_2_20	340_2_33	400_2_27	287_2_1	994_2_1	2709_2_40	670_2_9	263_02_1	9_02_1	1956_2_25	125_01_1	264_2_167	365_2_130	58_2_31	529_2_330	929_2_1	2792_2_1	292_2_1	1662_012_124	2066_5_1	1129_2_85	1085_2_42	318_02_69	1279_01_8	195_2_24	706_2_284	315_2_16	271_2_1	397_01_53	82_2_1	83_2_91	1254_2_67	919_2_357	521_2_1	369_2_1	1017_2_27	910_5_177	586_02_27	3667_2_70
3712_2_215	661_2_1	132_25_153	137_2_387	499_2_98	25_2_1	21_2_1	22_5_1	23_2_1	818_2_65	819_2_6	541_2_21	340_2_30	400_2_29	287_2_1	994_2_1	2709_2_53	670_2_9	263_02_1	9_02_1	1956_2_18	125_01_1	264_2_148	365_2_120	58_2_36	529_2_345	929_2_1	2792_2_1	292_2_1	1662_012_118	2066_5_1	1129_2_86	1085_2_37	318_02_73	1279_01_5	195_2_31	706_2_278	315_2_14	271_2_1	397_01_47	82_2_1	83_2_78	1254_2_78	919_2_373	521_2_1	369_2_1	1017_2_21	910_5_179	586_02_33	3667_2_66
3712_2_204	661_2_2	132_25_169	137_2_403	499_2_94	25_2_1	21_2_1	22_5_1	23_2_1	818_2_53	819_2_5	541_2_27	340_2_36	400_2_26	287_2_1	994_2_1	2709_2_40	670_2_16	263_02_1	9_02_1	1956_2_22	125_01_1	264_2_143	365_2_139	58_2_38	529_2_328	929_2_1	2792_2_1	292_2_1	1662_012_134	2066_5_1	1129_2_75	1085_2_49	318_02_84	1279_01_6	195_2_32	706_2_254	315_2_14	271_2_1	397_01_47	82_2_1	83_2_65	1254_2_66	919_2_380	521_2_1	369_2_1	1017_2_20	910_5_192	586_02_36	3667_2_67
3712_2_209	661_2_3	132_25_188	137_2_381	499_2_94	25_2_1	21_2_1	22_5_1	23_2_1	818_2_60	819_2_4	541_2_32	340_2_34	400_2_27	287_2_1	994_2_1	2709_2_34	670_2_16	263_02_1	9_02_1	1956_2_28	125_01_1	264_2_151	365_2_126	58_2_35	529_2_289	929_2_1	2792_2_1	292_2_1	1662_012_125	2066_5_1	1129_2_75	1085_2_55	318_02_94	1279_01_3	195_2_37	706_2_255	315_2_17	271_2_1	397_01_41	82_2_1	83_2_55	1254_2_53	919_2_404	521_2_1	369_2_1	1017_2_19	910_5_188	586_02_29	3667_2_68
3712_2_191	661_2_1	132_25_180	137_2_430	499_2_111	25_2_1	21_2_1	22_5_1	23_2_1	818_2_60	819_2_5	541_2_32	340_2_36	400_2_29	287_2_1	994_2_1	2709_2_26	670_2_15	263_02_1	9_02_1	1956_2_30	125_01_1	264_2_123	365_2_142	58_2_42	529_2_302	929_2_1	2792_2_1	292_2_1	1662_012_150	2066_5_1	1129_2_66	1085_2_66	318_02_115	1279_01_5	195_2_39	706_2_250	315_2_12	271_2_1	397_01_50	82_2_1	83_2_60	1254_2_36	919_2_402	521_2_1	369_2_1	1017_2_19	910_5_197	586_02_19	3667_2_65
3712_2_219	661_2_1	132_25_205	137_2_407	499_2_104	25_2_1	21_2_1	22_5_1	23_2_1	818_2_54	541_2_30	340_2_44	400_2_25	287_2_1	994_2_1	2709_2_13	670_2_5	263_02_1	9_02_1	1956_2_37	125_01_1	264_2_124	365_2_133	58_2_47	529_2_287	929_2_1	2792_2_1	292_2_1	1662_012_158	2066_5_1	1129_2_66	1085_2_68	318_02_126	1279_01_9	195_2_31	706_2_246	315_2_9	271_2_1	397_01_50	82_2_1	83_2_61	1254_2_32	919_2_404	521_2_1	369_2_1	1017_2_23	910_5_183	586_02_20	3667_2_67	448_2_37
3712_2_233	661_2_2	132_25_191	137_2_411	499_2_94	25_2_1	21_2_1	22_5_1	23_2_1	818_2_70	541_2_23	340_2_41	400_2_26	287_2_1	994_2_1	2709_2_18	670_2_7	263_02_1	9_02_1	1956_2_24	125_01_1	264_2_114	365_2_132	58_2_38	529_2_266	929_2_1	2792_2_1	292_2_1	1662_012_170	2066_5_1	1129_2_47	1085_2_62	318_02_144	1279_01_13	195_2_38	706_2_255	315_2_11	271_2_1	397_01_60	82_2_1	83_2_55	1254_2_43	919_2_396	521_2_1	369_2_1	1017_2_18	910_5_150	586_02_17	3667_2_64	448_2_37
3712_2_201	661_2_1	132_25_201	137_2_438	499_2_95	25_2_1	21_2_1	22_5_1	23_2_1	818_2_51	541_2_27	340_2_39	400_2_36	287_2_1	994_2_1	2709_2_21	670_2_4	263_02_1	9_02_1	1956_2_36	125_01_1	264_2_118	365_2_153	58_2_38	529_2_279	929_2_1	2792_2_1	292_2_1	1662_012_181	2066_5_1	1129_2_44	1085_2_73	318_02_149	1279_01_17	195_2_49	706_2_245	315_2_11	271_2_1	397_01_49	82_2_1	83_2_56	1254_2_59	919_2_383	521_2_1	369_2_1	1017_2_28	910_5_151	586_02_23	3667_2_53	448_2_33
3712_2_200	132_25_215	137_2_399	499_2_94	25_2_1	21_2_1	22_5_1	23_2_1	818_2_59	541_2_25	340_2_47	400_2_36	287_2_1	994_2_1	2709_2_19	670_2_6	263_02_1	9_02_1	1956_2_41	125_01_1	264_2_123	365_2_144	58_2_33	529_2_225	929_2_1	2792_2_1	292_2_1	1662_012_193	2066_5_1	1129_2_43	1085_2_66	318_02_155	1279_01_19	195_2_34	706_2_260	315_2_9	271_2_1	397_01_53	82_2_1	83_2_75	1254_2_78	919_2_381	521_2_1	369_2_1	1017_2_30	910_5_147	586_02_28	3667_2_65	448_2_43	1338_1_18
3712_2_190	132_25_179	137_2_404	499_2_86	25_2_1	21_2_1	22_5_1	23_2_1	818_2_57	541_2_25	340_2_52	400_2_43	287_2_1	994_2_1	2709_2_23	670_2_13	263_02_1	9_02_1	1956_2_34	125_01_1	264_2_115	365_2_145	58_2_36	529_2_237	929_2_1	2792_2_1	292_2_1	1662_012_198	2066_5_1	1129_2_37	1085_2_73	318_02_173	1279_01_14	195_2_46	706_2_245	315_2_12	271_2_1	397_01_61	82_2_1	83_2_78	1254_2_80	919_2_376	521_2_1	369_2_1	1017_2_42	910_5_141	586_02_33	3667_2_38	448_2_31	1338_1_24
3712_2_175	132_25_198	137_2_382	499_2_87	25_2_1	21_2_1	22_5_1	23_2_1	818_2_42	541_2_19	340_2_48	400_2_47	287_2_1	994_2_1	2709_2_16	670_2_8	263_02_1	9_02_1	1956_2_32	125_01_1	264_2_137	365_2_138	58_2_43	529_2_208	929_2_1	2792_2_1	292_2_1	1662_012_178	2066_5_1	1129_2_37	1085_2_67	318_02_181	1279_01_13	195_2_32	706_2_247	315_2_13	271_2_1	397_01_77	82_2_1	83_2_82	1254_2_100	919_2_401	521_2_1	369_2_1	1017_2_48	910_5_142	586_02_40	3667_2_40	448_2_29	1338_1_27
3712_2_203	132_25_189	137_2_359	499_2_63	25_2_1	21_2_1	22_5_1	23_2_1	818_2_47	541_2_24	340_2_51	400_2_41	287_2_1	994_2_1	2709_2_9	670_2_12	263_02_1	9_02_1	1956_2_32	125_01_1	264_2_157	365_2_125	58_2_32	529_2_206	929_2_1	2792_2_1	292_2_1	1662_012_186	2066_5_1	1129_2_33	1085_2_63	318_02_176	1279_01_9	195_2_38	706_2_281	315_2_12	271_2_1	397_01_84	82_2_1	83_2_88	1254_2_111	919_2_395	521_2_1	369_2_1	1017_2_52	910_5_120	586_02_44	3667_2_39	448_2_33	1338_1_31
3712_2_182	132_25_191	137_2_358	499_2_52	25_2_1	21_2_1	22_5_1	23_2_1	818_2_40	541_2_25	340_2_51	400_2_48	287_2_1	994_2_1	2709_2_7	670_2_10	263_02_1	9_02_1	1956_2_30	125_01_1	264_2_169	365_2_136	58_2_39	529_2_244	929_2_1	2792_2_1	292_2_1	1662_012_186	2066_5_1	1129_2_37	1085_2_60	318_02_167	1279_01_6	195_2_30	706_2_255	315_2_18	271_2_1	397_01_73	82_2_1	83_2_98	1254_2_109	919_2_381	521_2_1	369_2_1	1017_2_60	910_5_133	586_02_59	3667_2_34	448_2_26	1338_1_28
3712_2_156	132_25_202	137_2_314	499_2_57	25_2_1	21_2_1	22_5_1	23_2_1	818_2_32	541_2_18	340_2_47	400_2_41	287_2_1	994_2_1	2709_2_12	670_2_10	263_02_1	9_02_1	1956_2_35	125_01_1	264_2_184	365_2_119	58_2_30	529_2_228	929_2_1	2792_2_1	292_2_1	1662_012_179	2066_5_1	1129_2_30	1085_2_60	318_02_195	1279_01_15	195_2_24	706_2_274	315_2_10	271_2_1	397_01_91	82_2_1	83_2_107	1254_2_118	919_2_385	521_2_1	369_2_1	1017_2_58	910_5_123	586_02_64	3667_2_40	448_2_19	1338_1_32
3712_2_151	132_25_211	137_2_327	499_2_45	25_2_1	21_2_1	22_5_1	23_2_1	818_2_41	541_2_15	340_2_48	400_2_42	287_2_1	994_2_1	2709_2_7	670_2_16	263_02_1	9_02_1	1956_2_28	125_01_1	264_2_173	365_2_112	58_2_19	529_2_260	929_2_1	2792_2_1	292_2_1	1662_012_174	2066_5_1	1129_2_29	1085_2_64	318_02_217	1279_01_14	195_2_24	706_2_242	315_2_8	271_2_1	397_01_104	82_2_1	83_2_122	1254_2_118	919_2_369	521_2_1	369_2_1	1017_2_49	910_5_130	586_02_85	3667_2_37	448_2_15	1338_1_39
3712_2_117	132_25_195	137_2_347	499_2_48	25_2_1	21_2_1	22_5_1	23_2_1	818_2_34	541_2_9	340_2_40	400_2_44	287_2_1	994_2_1	2709_2_8	670_2_15	263_02_1	9_02_1	1956_2_37	125_01_1	264_2_186	365_2_119	58_2_25	529_2_290	929_2_1	2792_2_1	292_2_1	1662_012_167	2066_5_1	1129_2_26	1085_2_64	318_02_216	1279_01_10	195_2_23	706_2_213	315_2_10	271_2_1	397_01_114	82_2_1	83_2_118	1254_2_148	919_2_345	521_2_1	369_2_1	1017_2_57	910_5_134	586_02_104	3667_2_47	448_2_13	1338_1_26
3712_2_130	132_25_229	137_2_343	499_2_57	25_2_1	21_2_1	22_5_1	23_2_1	818_2_22	541_2_11	340_2_37	400_2_44	287_2_1	994_2_1	2709_2_6	670_2_12	263_02_1	9_02_1	1956_2_34	125_01_1	264_2_189	365_2_111	58_2_13	529_2_285	929_2_1	2792_2_1	292_2_1	1662_012_148	2066_5_1	1129_2_29	1085_2_57	318_02_211	1279_01_10	195_2_22	706_2_218	315_2_9	271_2_1	397_01_117	82_2_1	83_2_121	1254_2_154	919_2_315	521_2_1	369_2_1	1017_2_44	910_5_141	586_02_97	3667_2_58	448_2_10	1338_1_32
3712_2_120	132_25_227	137_2_362	499_2_59	25_2_1	21_2_1	22_5_1	23_2_1	818_2_29	541_2_12	340_2_43	400_2_54	287_2_1	994_2_1	2709_2_10	670_2_5	263_02_1	9_02_1	1956_2_34	125_01_1	264_2_173	365_2_123	58_2_11	529_2_337	929_2_1	2792_2_1	292_2_1	1662_012_152	2066_5_1	1129_2_29	1085_2_70	318_02_235	1279_01_20	195_2_25	706_2_198	315_2_12	271_2_1	397_01_111	82_2_1	83_2_124	1254_2_157	919_2_278	521_2_1	369_2_1	1017_2_43	910_5_153	586_02_92	3667_2_52	448_2_6	1338_1_35
3712_2_128	132_25_228	137_2_372	499_2_73	25_2_1	21_2_1	22_5_1	23_2_1	818_2_24	541_2_13	340_2_34	400_2_46	287_2_1	994_2_1	2709_2_9	670_2_6	263_02_1	9_02_1	1956_2_39	125_01_1	264_2_186	365_2_101	58_2_15	529_2_343	929_2_1	2792_2_1	292_2_1	1662_012_144	2066_5_1	1129_2_25	1085_2_62	318_02_233	1279_01_30	195_2_19	706_2_204	315_2_8	271_2_1	397_01_124	82_2_1	83_2_123	1254_2_163	919_2_247	521_2_1	369_2_1	1017_2_50	910_5_144	586_02_108	3667_2_71	448_2_11	1338_1_35
3712_2_135	132_25_248	137_2_355	499_2_63	25_2_1	21_2_1	22_5_1	23_2_1	818_2_29	541_2_17	340_2_30	400_2_42	287_2_1	994_2_1	2709_2_4	670_2_3	263_02_1	1956_2_33	125_01_1	264_2_189	365_2_110	58_2_9	529_2_336	929_2_1	2792_2_1	292_2_1	1662_012_162	2066_5_1	1129_2_27	1085_2_48	318_02_231	1279_01_24	195_2_23	706_2_204	315_2_9	271_2_1	397_01_136	82_2_1	83_2_110	1254_2_138	919_2_233	521_2_1	369_2_1	1017_2_35	910_5_141	586_02_135	3667_2_78	448_2_6	1338_1_33	2282_2_40
3712_2_100	132_25_225	137_2_365	499_2_51	25_2_1	21_2_1	22_5_1	23_2_1	818_2_16	541_2_17	340_2_45	400_2_43	287_2_1	994_2_1	2709_2_2	670_2_4	263_02_1	1956_2_38	125_01_1	264_2_193	365_2_78	58_2_14	529_2_359	929_2_1	2792_2_1	292_2_1	1662_012_198	2066_5_1	1129_2_34	1085_2_41	318_02_246	1279_01_18	195_2_33	706_2_195	315_2_3	271_2_1	397_01_167	82_2_1	83_2_120	1254_2_129	919_2_224	521_2_1	369_2_1	1017_2_49	910_5_119	586_02_143	3667_2_86	448_2_7	1338_1_25	2282_2_48
3712_2_111	132_25_253	137_2_352	499_2_52	25_2_1	21_2_1	22_5_1	23_2_1	818_2_17	541_2_14	340_2_32	400_2_29	287_2_1	994_2_1	2709_2_7	670_2_7	263_02_1	1956_2_38	125_01_1	264_2_206	365_2_73	58_2_11	529_2_324	929_2_1	2792_2_1	292_2_1	1662_012_198	2066_5_1	1129_2_46	1085_2_31	318_02_235	1279_01_16	195_2_23	706_2_230	315_2_4	271_2_1	397_01_182	82_2_1	83_2_108	1254_2_105	919_2_222	521_2_1	369_2_1	1017_2_43	910_5_115	586_02_148	3667_2_101	448_2_7	1338_1_23	2282_2_56
3712_2_116	132_25_266	137_2_337	499_2_46	25_2_1	21_2_1	22_5_1	23_2_1	818_2_22	541_2_8	340_2_32	400_2_30	287_2_1	994_2_1	2709_2_5	670_2_7	263_02_1	1956_2_31	125_01_1	264_2_224	365_2_97	58_2_13	529_2_349	929_2_1	2792_2_1	292_2_1	1662_012_190	2066_5_1	1129_2_54	1085_2_29	318_02_243	1279_01_10	195_2_26	706_2_215	315_2_2	271_2_1	397_01_169	82_2_1	83_2_107	1254_2_91	919_2_221	521_2_1	369_2_1	1017_2_43	910_5_135	586_02_136	3667_2_73	448_2_7	1338_1_17	2282_2_53
3712_2_112	132_25_247	137_2_337	499_2_46	25_2_1	21_2_1	22_5_1	23_2_1	818_2_19	541_2_5	340_2_29	400_2_28	287_2_1	994_2_1	2709_2_3	670_2_4	263_02_1	1956_2_36	125_01_1	264_2_215	365_2_88	58_2_15	529_2_369	929_2_1	2792_2_1	292_2_1	1662_012_176	2066_5_1	1129_2_48	1085_2_22	318_02_237	1279_01_4	195_2_21	706_2_240	315_2_2	271_2_1	397_01_169	82_2_1	83_2_122	1254_2_85	919_2_200	521_2_1	369_2_1	1017_2_45	910_5_122	586_02_124	3667_2_81	448_2_8	1338_1_17	2282_2_58
3712_2_134	132_25_272	137_2_318	499_2_41	25_2_1	21_2_1	22_5_1	23_2_1	818_2_22	541_2_4	340_2_17	400_2_31	287_2_1	994_2_1	2709_2_1	670_2_3	263_02_1	1956_2_37	125_01_1	264_2_211	365_2_94	58_2_13	529_2_355	929_2_1	2792_2_1	292_2_1	1662_012_177	2066_5_1	1129_2_60	1085_2_18	318_02_207	1279_01_6	195_2_29	706_2_236	271_2_1	397_01_144	82_2_1	83_2_130	1254_2_77	919_2_190	521_2_1	369_2_1	1017_2_49	910_5_128	586_02_141	3667_2_73	448_2_4	1338_1_24	2282_2_71	3819_02_184
3712_2_119	132_25_273	137_2_328	499_2_48	25_2_1	21_2_1	22_5_1	23_2_1	818_2_18	541_2_5	340_2_17	400_2_25	287_2_1	994_2_1	2709_2_2	670_2_2	263_02_1	1956_2_49	125_01_1	264_2_197	365_2_118	58_2_24	529_2_426	929_2_1	2792_2_1	292_2_1	1662_012_165	2066_5_1	1129_2_57	1085_2_17	318_02_207	1279_01_10	195_2_30	706_2_223	271_2_1	397_01_113	82_2_1	83_2_100	1254_2_86	919_2_176	521_2_1	369_2_1	1017_2_54	910_5_140	586_02_138	3667_2_62	448_2_7	1338_1_12	2282_2_56	3819_02_154
3712_2_118	132_25_248	137_2_338	499_2_44	25_2_1	21_2_1	22_5_1	23_2_1	818_2_18	541_2_7	340_2_15	400_2_29	287_2_1	994_2_1	670_2_1	263_02_1	1956_2_60	125_01_1	264_2_180	365_2_96	58_2_31	529_2_389	929_2_1	2792_2_1	292_2_1	1662_012_158	2066_5_1	1129_2_47	1085_2_25	318_02_206	1279_01_5	195_2_26	706_2_237	271_2_1	397_01_113	82_2_1	83_2_92	1254_2_99	919_2_192	521_2_1	369_2_1	1017_2_54	910_5_135	586_02_126	3667_2_68	448_2_6	1338_1_8	2282_2_62	3819_02_138	3319_5_77
3712_2_118	132_25_292	137_2_345	499_2_38	25_2_1	21_2_1	22_5_1	23_2_1	818_2_18	541_2_4	340_2_15	400_2_38	287_2_1	994_2_1	670_2_1	263_02_1	1956_2_56	125_01_1	264_2_158	365_2_145	58_2_30	529_2_385	929_2_1	2792_2_1	292_2_1	1662_012_137	2066_5_1	1129_2_54	1085_2_17	318_02_192	1279_01_7	195_2_32	706_2_214	271_2_1	397_01_87	82_2_1	83_2_84	1254_2_96	919_2_214	521_2_1	369_2_1	1017_2_40	910_5_150	586_02_114	3667_2_55	448_2_8	1338_1_9	2282_2_61	3819_02_129	3319_5_75
3712_2_112	132_25_270	137_2_355	499_2_23	25_2_1	21_2_1	22_5_1	23_2_1	818_2_18	541_2_5	340_2_8	400_2_43	287_2_1	994_2_1	670_2_2	263_02_1	1956_2_70	125_01_1	264_2_134	365_2_131	58_2_24	529_2_382	929_2_1	2792_2_1	292_2_1	1662_012_132	2066_5_1	1129_2_47	1085_2_20	318_02_224	1279_01_7	195_2_37	706_2_210	271_2_1	397_01_81	82_2_1	83_2_68	1254_2_106	919_2_250	521_2_1	369_2_1	1017_2_47	910_5_157	586_02_108	3667_2_75	448_2_10	1338_1_6	2282_2_71	3819_02_104	3319_5_59
3712_2_122	132_25_268	137_2_336	499_2_21	25_2_1	21_2_1	22_5_1	23_2_1	818_2_23	541_2_3	340_2_7	400_2_43	287_2_1	994_2_1	670_2_3	263_02_1	1956_2_70	125_01_1	264_2_126	365_2_138	58_2_15	529_2_343	929_2_1	2792_2_1	292_2_1	1662_012_144	2066_5_1	1129_2_50	1085_2_23	318_02_227	1279_01_7	195_2_35	706_2_216	271_2_1	397_01_95	82_2_1	83_2_82	1254_2_92	919_2_270	521_2_1	369_2_1	1017_2_54	910_5_172	586_02_86	3667_2_70	448_2_12	1338_1_9	2282_2_67	3819_02_83	3319_5_59
3712_2_137	132_25_271	137_2_350	499_2_18	25_2_1	21_2_1	22_5_1	23_2_1	818_2_17	541_2_3	340_2_3	400_2_55	287_2_1	994_2_1	670_2_4	263_02_1	1956_2_72	125_01_1	264_2_124	365_2_161	58_2_25	529_2_348	929_2_1	2792_2_1	292_2_1	1662_012_131	2066_5_1	1129_2_49	1085_2_18	318_02_217	1279_01_6	195_2_43	706_2_198	271_2_1	397_01_83	82_2_1	83_2_67	1254_2_74	919_2_303	521_2_1	369_2_1	1017_2_65	910_5_180	586_02_59	3667_2_59	448_2_11	1338_1_9	2282_2_63	3819_02_70	3319_5_49
3712_2_154	132_25_257	137_2_359	499_2_19	25_2_1	21_2_1	22_5_1	23_2_1	818_2_25	400_2_57	287_2_1	994_2_1	670_2_5	263_02_1	1956_2_85	125_01_1	264_2_115	365_2_152	58_2_14	529_2_332	929_2_1	2792_2_1	292_2_1	1662_012_123	2066_5_1	1129_2_48	1085_2_17	318_02_203	1279_01_6	195_2_43	706_2_195	271_2_1	397_01_83	82_2_1	83_2_73	1254_2_69	919_2_299	521_2_1	369_2_1	1017_2_67	910_5_164	586_02_48	3667_2_68	448_2_4	1338_1_10	2282_2_69	3819_02_70	3319_5_57	241_02_1	30_2_1
3712_2_170	132_25_277	137_2_357	499_2_21	25_2_1	21_2_1	22_5_1	23_2_1	818_2_22	400_2_52	287_2_1	994_2_1	670_2_5	263_02_1	1956_2_87	125_01_1	264_2_122	365_2_184	58_2_15	529_2_289	929_2_1	2792_2_1	292_2_1	1662_012_118	2066_5_1	1129_2_44	1085_2_20	318_02_204	1279_01_6	195_2_42	706_2_157	271_2_1	397_01_84	82_2_1	83_2_76	1254_2_63	919_2_305	521_2_1	369_2_1	1017_2_65	910_5_144	586_02_45	3667_2_59	448_2_2	1338_1_13	2282_2_76	3819_02_54	3319_5_53	241_02_1	30_2_1
3712_2_179	132_25_231	137_2_395	499_2_38	25_2_1	21_2_1	22_5_1	23_2_1	818_2_19	400_2_42	287_2_1	994_2_1	670_2_6	263_02_1	1956_2_87	125_01_1	264_2_134	365_2_198	58_2_15	529_2_282	929_2_1	2792_2_1	292_2_1	1662_012_157	2066_5_1	1129_2_44	1085_2_24	318_02_202	1279_01_6	195_2_44	706_2_156	271_2_1	397_01_97	82_2_1	83_2_67	1254_2_68	919_2_313	521_2_1	369_2_1	1017_2_60	910_5_145	586_02_48	3667_2_55	448_2_2	1338_1_12	2282_2_92	3819_02_47	3319_5_37	241_02_1	30_2_1
3712_2_190	132_25_215	137_2_418	499_2_36	25_2_1	21_2_1	22_5_1	23_2_1	818_2_29	400_2_47	287_2_1	994_2_1	670_2_8	263_02_1	1956_2_82	125_01_1	264_2_132	365_2_168	58_2_17	529_2_245	929_2_1	2792_2_1	292_2_1	1662_012_168	2066_5_1	1129_2_34	1085_2_28	318_02_179	1279_01_14	195_2_35	706_2_199	271_2_1	397_01_113	82_2_1	83_2_88	1254_2_59	919_2_332	521_2_1	369_2_1	1017_2_57	910_5_137	586_02_38	3667_2_58	1338_1_16	2282_2_91	3819_02_58	3319_5_36	241_02_1	30_2_1	35_2_1
3712_2_223	132_25_201	137_2_398	499_2_49	25_2_1	21_2_1	22_5_1	23_2_1	818_2_24	400_2_41	287_2_1	994_2_1	670_2_11	263_02_1	1956_2_84	125_01_1	264_2_155	365_2_171	58_2_14	529_2_263	929_2_1	2792_2_1	292_2_1	1662_012_197	2066_5_1	1129_2_33	1085_2_26	318_02_163	1279_01_15	195_2_37	706_2_187	271_2_1	397_01_126	82_2_1	83_2_95	1254_2_54	919_2_332	521_2_1	369_2_1	1017_2_69	910_5_132	586_02_36	3667_2_56	1338_1_11	2282_2_86	3819_02_65	3319_5_31	241_02_1	30_2_1	35_2_1
3712_2_201	132_25_167	137_2_436	499_2_40	25_2_1	21_2_1	22_5_1	23_2_1	818_2_22	400_2_43	287_2_1	994_2_1	670_2_9	1956_2_94	125_01_1	264_2_161	365_2_164	58_2_16	529_2_280	929_2_1	2792_2_1	292_2_1	1662_012_220	2066_5_1	1129_2_38	1085_2_33	318_02_157	1279_01_18	195_2_29	706_2_231	271_2_1	397_01_121	82_2_1	83_2_70	1254_2_47	919_2_322	521_2_1	369_2_1	1017_2_81	910_5_114	586_02_35	3667_2_61	1338_1_7	2282_2_97	3819_02_70	3319_5_29	241_02_1	30_2_1	35_2_1	438_1_1
3712_2_219	132_25_184	137_2_406	499_2_49	25_2_1	21_2_1	22_5_1	23_2_1	289_02_445	400_2_33	287_2_1	994_2_1	670_2_6	1956_2_96	125_01_1	264_2_155	365_2_167	58_2_15	529_2_272	929_2_1	2792_2_1	292_2_1	1662_012_217	2066_5_1	1129_2_32	1085_2_33	318_02_151	1279_01_13	195_2_27	706_2_241	271_2_1	397_01_152	82_2_1	83_2_83	1254_2_54	919_2_328	521_2_1	369_2_1	1017_2_68	910_5_126	586_02_33	3667_2_65	1338_1_12	2282_2_80	3819_02_75	3319_5_32	241_02_1	30_2_1	35_2_1	438_1_1
3712_2_237	132_25_194	137_2_420	499_2_53	25_2_1	21_2_1	22_5_1	23_2_1	818_2_13	400_2_24	287_2_1	994_2_1	670_2_8	1956_2_100	125_01_1	264_2_147	365_2_163	58_2_15	529_2_273	929_2_1	2792_2_1	292_2_1	1662_012_203	2066_5_1	1129_2_23	1085_2_39	318_02_173	1279_01_6	195_2_28	706_2_241	271_2_1	397_01_187	82_2_1	83_2_69	1254_2_67	919_2_344	521_2_1	369_2_1	1017_2_81	910_5_123	586_02_44	3667_2_54	1338_1_9	2282_2_86	3819_02_68	3319_5_38	241_02_1	30_2_1	35_2_1	438_1_1
3712_2_228	132_25_161	137_2_469	499_2_42	25_2_1	21_2_1	22_5_1	23_2_1	818_2_17	400_2_25	287_2_1	994_2_1	670_2_4	1956_2_105	125_01_1	264_2_157	365_2_151	58_2_13	529_2_275	929_2_1	2792_2_1	292_2_1	1662_012_193	2066_5_1	1129_2_12	1085_2_45	318_02_171	1279_01_4	195_2_28	706_2_262	271_2_1	397_01_183	82_2_1	83_2_93	1254_2_59	919_2_322	521_2_1	369_2_1	1017_2_86	910_5_110	586_02_48	3667_2_78	1338_1_20	2282_2_93	3819_02_61	3319_5_40	241_02_1	30_2_1	35_2_1	438_1_1
3712_2_263	132_25_175	137_2_437	499_2_31	25_2_1	21_2_1	22_5_1	23_2_1	818_2_15	400_2_24	287_2_1	994_2_1	670_2_6	1956_2_94	125_01_1	264_2_167	365_2_170	58_2_12	529_2_272	929_2_1	2792_2_1	292_2_1	1662_012_229	2066_5_1	1129_2_9	1085_2_49	318_02_177	1279_01_5	195_2_33	706_2_240	271_2_1	397_01_181	82_2_1	83_2_115	1254_2_84	919_2_321	521_2_1	369_2_1	1017_2_80	910_5_121	586_02_57	3667_2_95	1338_1_27	2282_2_62	3819_02_44	3319_5_41	241_02_1	30_2_1	35_2_1	438_1_1
3712_2_253	132_25_171	137_2_465	499_2_22	25_2_1	21_2_1	22_5_1	23_2_1	818_2_16	400_2_23	287_2_1	994_2_1	670_2_5	1956_2_112	125_01_1	264_2_174	365_2_140	58_2_4	529_2_314	929_2_1	2792_2_1	292_2_1	1662_012_247	2066_5_1	1129_2_7	1085_2_42	318_02_188	1279_01_9	195_2_27	706_2_256	271_2_1	397_01_220	82_2_1	83_2_90	1254_2_68	919_2_288	521_2_1	369_2_1	1017_2_88	910_5_99	586_02_60	3667_2_98	1338_1_17	2282_2_59	3819_02_39	3319_5_32	241_02_1	30_2_1	35_2_1	438_1_1
3712_2_267	132_25_148	137_2_521	499_2_19	25_2_1	21_2_1	22_5_1	23_2_1	818_2_15	400_2_34	287_2_1	994_2_1	670_2_8	1956_2_128	125_01_1	264_2_174	365_2_140	58_2_3	529_2_298	929_2_1	2792_2_1	292_2_1	1662_012_274	2066_5_1	1129_2_3	1085_2_38	318_02_190	1279_01_9	195_2_22	706_2_263	271_2_1	397_01_244	82_2_1	83_2_112	1254_2_79	919_2_289	521_2_1	369_2_1	1017_2_69	910_5_90	586_02_56	3667_2_104	1338_1_28	2282_2_65	3819_02_39	3319_5_35	241_02_1	30_2_1	35_2_1	438_1_1
3712_2_278	132_25_156	137_2_486	499_2_12	25_2_1	21_2_1	22_5_1	23_2_1	818_2_13	400_2_31	287_2_1	994_2_1	670_2_5	1956_2_124	125_01_1	264_2_203	365_2_141	58_2_3	529_2_298	929_2_1	2792_2_1	292_2_1	1662_012_290	2066_5_1	1129_2_2	1085_2_50	318_02_202	1279_01_8	195_2_27	706_2_252	271_2_1	397_01_256	82_2_1	83_2_116	1254_2_69	919_2_309	521_2_1	369_2_1	1017_2_82	910_5_101	586_02_43	3667_2_90	1338_1_22	2282_2_63	3819_02_34	3319_5_26	241_02_1	30_2_1	35_2_1	438_1_1
3712_2_261	132_25_152	137_2_514	499_2_13	25_2_1	21_2_1	22_5_1	23_2_1	818_2_13	400_2_36	287_2_1	994_2_1	670_2_4	1956_2_135	125_01_1	264_2_206	365_2_110	58_2_2	529_2_305	929_2_1	2792_2_1	292_2_1	1662_012_285	2066_5_1	1085_2_56	318_02_226	1279_01_8	195_2_34	706_2_275	271_2_1	397_01_275	82_2_1	83_2_119	1254_2_77	919_2_303	521_2_1	369_2_1	1017_2_74	910_5_87	586_02_43	3667_2_101	1338_1_32	2282_2_67	3819_02_27	3319_5_32	241_02_1	30_2_1	35_2_1	438_1_1	439_2_286
3712_2_282	132_25_155	137_2_496	499_2_12	25_2_1	21_2_1	22_5_1	23_2_1	818_2_14	400_2_37	287_2_1	994_2_1	670_2_11	1956_2_132	125_01_1	264_2_215	365_2_129	58_2_2	529_2_316	929_2_1	2792_2_1	292_2_1	1662_012_288	2066_5_1	1085_2_46	318_02_255	1279_01_4	195_2_25	706_2_250	271_2_1	397_01_268	82_2_1	83_2_129	1254_2_69	919_2_303	521_2_1	369_2_1	1017_2_55	910_5_87	586_02_48	3667_2_96	1338_1_29	2282_2_55	3819_02_27	3319_5_32	241_02_1	30_2_1	35_2_1	438_1_1	439_2_284
3712_2_251	132_25_142	137_2_510	499_2_10	25_2_1	21_2_1	22_5_1	23_2_1	289_02_307	400_2_41	287_2_1	994_2_1	670_2_6	1956_2_146	125_01_1	264_2_238	365_2_127	58_2_4	529_2_367	929_2_1	2792_2_1	292_2_1	1662_012_307	2066_5_1	1085_2_41	318_02_268	1279_01_9	195_2_20	706_2_248	271_2_1	397_01_268	82_2_1	83_2_96	1254_2_55	919_2_307	521_2_1	369_2_1	1017_2_58	910_5_76	586_02_53	3667_2_77	1338_1_30	2282_2_43	3819_02_28	3319_5_30	241_02_1	30_2_1	35_2_1	438_1_1	439_2_291
3712_2_258	132_25_154	137_2_557	499_2_7	25_2_1	21_2_1	22_5_1	23_2_1	289_02_250	400_2_52	287_2_1	994_2_1	670_2_11	1956_2_132	125_01_1	264_2_221	365_2_121	58_2_3	529_2_345	929_2_1	2792_2_1	292_2_1	1662_012_308	2066_5_1	1085_2_38	318_02_279	1279_01_9	195_2_26	706_2_240	271_2_1	397_01_263	82_2_1	83_2_98	1254_2_57	919_2_317	521_2_1	369_2_1	1017_2_58	910_5_86	586_02_60	3667_2_88	1338_1_44	2282_2_38	3819_02_31	3319_5_37	241_02_1	30_2_1	35_2_1	438_1_1	439_2_329
3712_2_265	132_25_156	137_2_525	499_2_1	25_2_1	21_2_1	22_5_1	23_2_1	289_02_240	400_2_37	287_2_1	994_2_1	670_2_7	1956_2_131	125_01_1	264_2_212	365_2_105	58_2_6	529_2_350	929_2_1	2792_2_1	292_2_1	1662_012_280	2066_5_1	1085_2_38	318_02_255	1279_01_11	195_2_25	706_2_235	271_2_1	397_01_285	82_2_1	83_2_106	1254_2_55	919_2_356	521_2_1	369_2_1	1017_2_60	910_5_86	586_02_68	3667_2_46	1338_1_31	2282_2_40	3819_02_29	3319_5_36	241_02_1	30_2_1	35_2_1	438_1_1	439_2_300
3712_2_229	132_25_155	137_2_559	499_2_2	25_2_1	21_2_1	22_5_1	23_2_1	289_02_231	400_2_38	287_2_1	994_2_1	670_2_8	1956_2_140	125_01_1	264_2_187	365_2_103	58_2_5	529_2_368	929_2_1	2792_2_1	292_2_1	1662_012_241	2066_5_1	1085_2_37	318_02_256	1279_01_10	195_2_22	706_2_235	271_2_1	397_01_278	82_2_1	83_2_101	1254_2_57	919_2_356	521_2_1	369_2_1	1017_2_71	910_5_101	586_02_86	3667_2_54	1338_1_28	2282_2_31	3819_02_31	3319_5_31	241_02_1	30_2_1	35_2_1	438_1_1	439_2_294
3712_2_213	132_25_158	137_2_525	25_2_1	21_2_1	22_5_1	23_2_1	289_02_231	400_2_41	287_2_1	994_2_1	670_2_3	1956_2_112	125_01_1	264_2_147	365_2_122	58_2_5	529_2_331	929_2_1	2792_2_1	292_2_1	1662_012_208	2066_5_1	1085_2_37	318_02_249	1279_01_9	195_2_25	706_2_219	271_2_1	397_01_249	82_2_1	83_2_106	1254_2_73	919_2_339	521_2_1	369_2_1	1017_2_69	910_5_124	586_02_105	3667_2_62	1338_1_29	2282_2_24	3819_02_34	3319_5_24	241_02_1	30_2_1	35_2_1	438_1_1	439_2_280	434_2_142
3712_2_199	132_25_191	137_2_505	25_2_1	21_2_1	22_5_1	23_2_1	818_2_11	400_2_36	287_2_1	994_2_1	670_2_6	1956_2_131	125_01_1	264_2_161	365_2_138	58_2_8	529_2_363	929_2_1	2792_2_1	292_2_1	1662_012_180	2066_5_1	1085_2_34	318_02_221	1279_01_9	195_2_30	706_2_201	271_2_1	397_01_242	82_2_1	83_2_127	1254_2_59	919_2_342	521_2_1	369_2_1	1017_2_68	910_5_136	586_02_122	3667_2_48	1338_1_33	2282_2_24	3819_02_30	3319_5_25	241_02_1	30_2_1	35_2_1	438_1_1	439_2_264	434_2_164
3712_2_196	132_25_192	137_2_509	25_2_1	21_2_1	22_5_1	23_2_1	818_2_14	400_2_49	287_2_1	994_2_1	670_2_6	1956_2_122	125_01_1	264_2_146	365_2_170	58_2_6	529_2_352	929_2_1	2792_2_1	292_2_1	1662_012_174	2066_5_1	1085_2_26	318_02_184	1279_01_4	195_2_28	706_2_211	271_2_1	397_01_223	82_2_1	83_2_108	1254_2_46	919_2_327	521_2_1	369_2_1	1017_2_52	910_5_137	586_02_135	3667_2_46	1338_1_40	2282_2_21	3819_02_40	3319_5_29	241_02_1	30_2_1	35_2_1	438_1_1	439_2_260	434_2_174
3712_2_204	132_25_202	137_2_457	25_2_1	21_2_1	22_5_1	23_2_1	818_2_13	400_2_36	287_2_1	994_2_1	670_2_5	1956_2_107	125_01_1	264_2_129	365_2_191	58_2_5	529_2_365	929_2_1	2792_2_1	292_2_1	1662_012_171	2066_5_1	1085_2_11	318_02_157	1279_01_3	195_2_29	706_2_215	271_2_1	397_01_198	82_2_1	83_2_135	1254_2_51	919_2_327	521_2_1	369_2_1	1017_2_62	910_5_130	586_02_148	3667_2_48	1338_1_29	2282_2_34	3819_02_41	3319_5_29	241_02_1	30_2_1	35_2_1	438_1_1	439_2_271	434_2_166
3712_2_202	132_25_215	137_2_448	25_2_1	21_2_1	22_5_1	23_2_1	818_2_11	400_2_41	287_2_1	994_2_1	670_2_9	1956_2_124	264_2_112	365_2_183	58_2_6	529_2_391	929_2_1	2792_2_1	292_2_1	1662_012_166	2066_5_1	1085_2_10	318_02_147	195_2_34	706_2_231	271_2_1	397_01_193	82_2_1	83_2_139	1254_2_38	919_2_356	521_2_1	369_2_1	1017_2_56	910_5_124	586_02_152	3667_2_42	1338_1_31	2282_2_45	3819_02_45	3319_5_38	241_02_1	30_2_1	35_2_1	438_1_1	439_2_290	434_2_180	578_2_7	629_2_1
3712_2_192	132_25_238	137_2_453	25_2_1	21_2_1	22_5_1	23_2_1	818_2_13	400_2_42	287_2_1	994_2_1	670_2_5	1956_2_112	264_2_103	365_2_185	58_2_8	529_2_371	929_2_1	2792_2_1	292_2_1	1662_012_178	2066_5_1	1085_2_17	318_02_138	195_2_31	706_2_245	271_2_1	397_01_183	82_2_1	83_2_146	1254_2_31	919_2_329	521_2_1	369_2_1	1017_2_56	910_5_120	586_02_164	3667_2_37	1338_1_37	2282_2_27	3819_02_47	3319_5_32	241_02_1	30_2_1	35_2_1	438_1_1	439_2_296	434_2_172	578_2_4	629_2_1
3712_2_179	132_25_232	137_2_452	25_2_1	21_2_1	22_5_1	23_2_1	818_2_12	400_2_32	287_2_1	994_2_1	670_2_5	1956_2_123	264_2_86	365_2_181	58_2_15	529_2_392	929_2_1	2792_2_1	292_2_1	1662_012_216	2066_5_1	1085_2_14	318_02_124	195_2_37	706_2_239	271_2_1	397_01_193	82_2_1	83_2_150	1254_2_29	919_2_351	521_2_1	369_2_1	1017_2_58	910_5_124	586_02_157	3667_2_34	1338_1_28	2282_2_31	3819_02_46	3319_5_26	241_02_1	30_2_1	35_2_1	438_1_1	439_2_283	434_2_163	578_2_6	629_2_1
3712_2_185	132_25_220	137_2_435	25_2_1	21_2_1	22_5_1	23_2_1	818_2_14	400_2_45	287_2_1	994_2_1	670_2_3	1956_2_128	264_2_92	365_2_179	58_2_11	529_2_449	929_2_1	2792_2_1	292_2_1	1662_012_235	2066_5_1	1085_2_22	318_02_110	195_2_41	706_2_258	271_2_1	397_01_241	82_2_1	83_2_101	1254_2_27	919_2_366	521_2_1	369_2_1	1017_2_58	910_5_123	586_02_143	3667_2_29	1338_1_36	2282_2_21	3819_02_26	3319_5_22	30_2_1	35_2_1	438_1_1	439_2_270	434_2_179	629_2_1	1874_2_1	3299_02_42
3712_2_200	132_25_230	137_2_442	25_2_1	21_2_1	22_5_1	23_2_1	818_2_20	400_2_40	287_2_1	994_2_1	670_2_4	1956_2_139	264_2_105	365_2_169	58_2_15	529_2_415	929_2_1	2792_2_1	292_2_1	1662_012_254	2066_5_1	1085_2_12	318_02_124	195_2_44	706_2_240	271_2_1	397_01_263	82_2_1	83_2_96	1254_2_28	919_2_356	521_2_1	369_2_1	1017_2_51	910_5_100	586_02_137	3667_2_19	1338_1_30	2282_2_20	3819_02_27	3319_5_13	30_2_1	35_2_1	438_1_1	439_2_293	434_2_176	629_2_1	1874_2_1	3299_02_54
3712_2_189	132_25_241	137_2_444	25_2_1	21_2_1	22_5_1	23_2_1	818_2_20	400_2_39	287_2_1	994_2_1	670_2_2	1956_2_147	264_2_108	365_2_165	58_2_15	529_2_418	929_2_1	2792_2_1	292_2_1	1662_012_268	2066_5_1	1085_2_15	318_02_143	195_2_48	706_2_238	271_2_1	397_01_291	82_2_1	83_2_89	1254_2_23	919_2_363	521_2_1	369_2_1	1017_2_52	910_5_93	586_02_139	3667_2_26	1338_1_17	2282_2_30	3819_02_29	3319_5_22	30_2_1	35_2_1	438_1_1	439_2_273	434_2_174	629_2_1	1874_2_1	3299_02_50
3712_2_192	132_25_257	137_2_497	25_2_1	21_2_1	22_5_1	23_2_1	818_2_30	400_2_50	287_2_1	994_2_1	670_2_2	1956_2_145	264_2_128	365_2_164	58_2_12	529_2_406	929_2_1	2792_2_1	292_2_1	1662_012_305	2066_5_1	1085_2_22	318_02_168	195_2_31	706_2_259	271_2_1	397_01_310	82_2_1	83_2_85	1254_2_22	919_2_355	521_2_1	369_2_1	1017_2_37	910_5_79	586_02_121	3667_2_21	1338_1_14	2282_2_12	3819_02_33	3319_5_10	30_2_1	35_2_1	438_1_1	439_2_280	434_2_197	629_2_1	1874_2_1	3299_02_43
3712_2_236	132_25_249	137_2_493	25_2_1	21_2_1	22_5_1	23_2_1	818_2_39	400_2_51	287_2_1	994_2_1	670_2_2	1956_2_137	264_2_122	365_2_156	58_2_18	529_2_425	929_2_1	2792_2_1	292_2_1	1662_012_321	2066_5_1	1085_2_26	318_02_188	195_2_35	706_2_270	271_2_1	397_01_327	82_2_1	83_2_93	1254_2_27	919_2_381	521_2_1	369_2_1	1017_2_42	910_5_86	586_02_130	3667_2_23	1338_1_7	2282_2_18	3819_02_27	3319_5_10	30_2_1	35_2_1	438_1_1	439_2_290	434_2_165	629_2_1	1874_2_1	3299_02_31
3712_2_217	132_25_242	137_2_497	25_2_1	21_2_1	22_5_1	23_2_1	289_02_265	400_2_54	287_2_1	994_2_1	1956_2_142	264_2_125	365_2_146	58_2_21	529_2_427	929_2_1	2792_2_1	292_2_1	1662_012_364	2066_5_1	1085_2_32	318_02_196	195_2_36	706_2_280	271_2_1	397_01_357	82_2_1	83_2_94	1254_2_21	919_2_374	521_2_1	369_2_1	1017_2_37	910_5_77	586_02_127	3667_2_30	1338_1_11	2282_2_16	3819_02_29	3319_5_9	30_2_1	35_2_1	438_1_1	439_2_300	434_2_184	629_2_1	1874_2_1	3299_02_26	170_02_84
3712_2_253	132_25_252	137_2_523	25_2_1	21_2_1	22_5_1	23_2_1	818_2_51	400_2_50	287_2_1	994_2_1	1956_2_152	264_2_124	365_2_149	58_2_15	529_2_399	929_2_1	2792_2_1	292_2_1	1662_012_392	2066_5_1	1085_2_28	318_02_223	195_2_31	706_2_298	271_2_1	397_01_346	82_2_1	83_2_94	1254_2_14	919_2_346	521_2_1	369_2_1	1017_2_44	910_5_71	586_02_107	3667_2_29	1338_1_3	2282_2_18	3819_02_31	3319_5_7	30_2_1	35_2_1	438_1_1	439_2_321	434_2_178	629_2_1	1874_2_1	3299_02_16	170_02_64
3712_2_243	132_25_241	137_2_509	25_2_1	21_2_1	22_5_1	23_2_1	289_02_264	400_2_61	287_2_1	994_2_1	1956_2_153	264_2_132	365_2_133	58_2_11	529_2_405	929_2_1	2792_2_1	292_2_1	1662_012_454	2066_5_1	1085_2_33	318_02_208	195_2_28	706_2_298	271_2_1	397_01_343	82_2_1	83_2_110	1254_2_9	919_2_373	521_2_1	369_2_1	1017_2_47	910_5_76	586_02_101	3667_2_42	1338_1_1	2282_2_20	3819_02_32	3319_5_5	30_2_1	35_2_1	438_1_1	439_2_320	434_2_165	629_2_1	1874_2_1	3299_02_13	170_02_52
3712_2_247	132_25_235	137_2_530	25_2_1	21_2_1	23_2_1	289_02_310	400_2_66	287_2_1	994_2_1	1956_2_171	264_2_138	365_2_123	58_2_10	529_2_411	929_2_1	2792_2_1	292_2_1	1662_012_509	1085_2_37	318_02_206	195_2_20	706_2_310	271_2_1	397_01_322	82_2_1	83_2_94	1254_2_10	919_2_364	521_2_1	369_2_1	1017_2_44	910_5_73	586_02_78	3667_2_38	1338_1_2	2282_2_20	3819_02_35	30_2_1	35_2_1	438_1_1	439_2_307	434_2_168	629_2_1	1874_2_1	3299_02_9	170_02_44	818_2_54	2053_2_173	2052_2_174
3712_2_258	132_25_211	137_2_535	25_2_1	21_2_1	23_2_1	289_02_300	400_2_80	287_2_1	994_2_1	1956_2_162	264_2_142	365_2_116	58_2_18	529_2_425	929_2_1	2792_2_1	292_2_1	1662_012_514	1085_2_28	318_02_232	195_2_28	706_2_313	271_2_1	397_01_291	82_2_1	83_2_99	1254_2_10	919_2_348	521_2_1	369_2_1	1017_2_63	910_5_87	586_02_69	3667_2_41	1338_1_1	2282_2_15	3819_02_30	30_2_1	35_2_1	438_1_1	439_2_355	434_2_158	629_2_1	1874_2_1	3299_02_7	170_02_47	818_2_59	2053_2_174	2052_2_165
3712_2_233	132_25_207	137_2_563	25_2_1	21_2_1	23_2_1	289_02_305	400_2_87	287_2_1	994_2_1	1956_2_166	264_2_142	365_2_118	58_2_30	529_2_434	929_2_1	2792_2_1	292_2_1	1662_012_529	1085_2_33	318_02_231	195_2_39	706_2_296	271_2_1	397_01_276	82_2_1	83_2_104	1254_2_4	919_2_358	521_2_1	369_2_1	1017_2_59	910_5_81	586_02_62	3667_2_40	1338_1_2	2282_2_11	3819_02_28	30_2_1	35_2_1	438_1_1	439_2_399	434_2_164	629_2_1	1874_2_1	3299_02_10	170_02_48	818_2_40	2053_2_187	2052_2_157
3712_2_217	132_25_215	137_2_567	25_2_1	21_2_1	23_2_1	289_02_321	400_2_76	287_2_1	994_2_1	1956_2_157	264_2_163	365_2_130	58_2_15	529_2_421	929_2_1	2792_2_1	292_2_1	1662_012_578	1085_2_33	318_02_248	195_2_29	706_2_303	271_2_1	397_01_273	82_2_1	83_2_92	1254_2_3	919_2_329	521_2_1	369_2_1	1017_2_55	910_5_66	586_02_59	3667_2_32	1338_1_4	2282_2_7	3819_02_27	30_2_1	35_2_1	438_1_1	439_2_366	434_2_166	629_2_1	1874_2_1	3299_02_12	170_02_45	818_2_61	2053_2_188	2052_2_180
3712_2_216	132_25_204	137_2_583	25_2_1	21_2_1	23_2_1	289_02_324	400_2_75	287_2_1	994_2_1	1956_2_158	264_2_145	365_2_141	58_2_18	529_2_385	929_2_1	2792_2_1	292_2_1	1662_012_556	1085_2_24	318_02_267	195_2_22	706_2_280	271_2_1	397_01_257	82_2_1	83_2_89	1254_2_5	919_2_338	521_2_1	369_2_1	1017_2_58	910_5_71	586_02_61	3667_2_24	1338_1_5	2282_2_12	3819_02_23	30_2_1	35_2_1	438_1_1	439_2_362	434_2_169	629_2_1	1874_2_1	3299_02_14	170_02_53	818_2_57	2053_2_172	2052_2_191
3712_2_202	132_25_171	137_2_573	25_2_1	21_2_1	23_2_1	289_02_321	400_2_89	287_2_1	994_2_1	1956_2_177	264_2_154	365_2_163	58_2_21	529_2_359	929_2_1	2792_2_1	292_2_1	1662_012_537	1085_2_21	318_02_297	195_2_30	706_2_272	271_2_1	397_01_239	82_2_1	83_2_90	1254_2_8	919_2_341	521_2_1	369_2_1	1017_2_52	910_5_84	586_02_71	3667_2_24	1338_1_11	2282_2_16	3819_02_26	30_2_1	35_2_1	438_1_1	439_2_335	434_2_219	629_2_1	1874_2_1	3299_02_8	170_02_67	818_2_36	2053_2_192	2052_2_178
3712_2_194	132_25_170	137_2_591	25_2_1	21_2_1	23_2_1	289_02_343	400_2_96	287_2_1	994_2_1	1956_2_143	264_2_158	365_2_199	58_2_17	529_2_372	929_2_1	2792_2_1	292_2_1	1662_012_493	1085_2_13	318_02_312	195_2_22	706_2_285	271_2_1	397_01_219	82_2_1	83_2_88	1254_2_4	919_2_318	521_2_1	369_2_1	1017_2_63	910_5_108	586_02_93	3667_2_28	1338_1_14	2282_2_23	3819_02_23	30_2_1	35_2_1	438_1_1	439_2_328	434_2_199	629_2_1	1874_2_1	3299_02_2	170_02_61	818_2_48	2053_2_207	2052_2_196
3712_2_158	132_25_138	137_2_574	25_2_1	21_2_1	23_2_1	289_02_348	400_2_107	287_2_1	994_2_1	1956_2_155	264_2_158	365_2_207	58_2_23	529_2_385	929_2_1	2792_2_1	292_2_1	1662_012_454	1085_2_17	318_02_300	195_2_32	706_2_247	271_2_1	397_01_200	82_2_1	83_2_111	1254_2_3	919_2_324	521_2_1	369_2_1	1017_2_48	910_5_126	586_02_131	3667_2_28	1338_1_17	2282_2_28	3819_02_22	30_2_1	35_2_1	438_1_1	439_2_327	434_2_225	629_2_1	1874_2_1	3299_02_9	170_02_54	818_2_25	2053_2_201	2052_2_195
3712_2_134	132_25_148	137_2_569	25_2_1	21_2_1	23_2_1	289_02_353	400_2_93	287_2_1	994_2_1	1956_2_154	264_2_173	365_2_239	58_2_19	529_2_398	929_2_1	2792_2_1	292_2_1	1662_012_377	1085_2_15	318_02_328	195_2_27	706_2_246	271_2_1	397_01_179	82_2_1	83_2_134	1254_2_5	919_2_332	521_2_1	369_2_1	1017_2_53	910_5_126	586_02_134	3667_2_24	1338_1_22	2282_2_40	3819_02_18	30_2_1	35_2_1	438_1_1	439_2_305	434_2_238	629_2_1	1874_2_1	3299_02_10	170_02_57	818_2_26	2053_2_221	2052_2_187
3712_2_136	132_25_140	137_2_562	25_2_1	21_2_1	23_2_1	289_02_314	400_2_105	287_2_1	994_2_1	1956_2_150	264_2_168	365_2_251	58_2_21	529_2_409	929_2_1	2792_2_1	292_2_1	1662_012_319	1085_2_16	318_02_363	195_2_33	706_2_219	271_2_1	397_01_168	82_2_1	83_2_131	1254_2_2	919_2_342	521_2_1	369_2_1	1017_2_61	910_5_127	586_02_164	3667_2_31	1338_1_19	2282_2_53	3819_02_11	30_2_1	35_2_1	438_1_1	439_2_328	434_2_242	629_2_1	1874_2_1	3299_02_14	170_02_52	818_2_19	2053_2_188	2052_2_182
3712_2_108	132_25_131	137_2_510	25_2_1	21_2_1	23_2_1	289_02_290	400_2_101	287_2_1	994_2_1	1956_2_149	264_2_167	365_2_254	58_2_24	529_2_421	929_2_1	2792_2_1	292_2_1	1662_012_282	1085_2_23	318_02_378	195_2_46	706_2_197	271_2_1	397_01_164	82_2_1	83_2_155	1254_2_3	919_2_367	521_2_1	369_2_1	1017_2_47	910_5_134	586_02_178	3667_2_33	1338_1_12	2282_2_43	3819_02_14	30_2_1	35_2_1	438_1_1	439_2_315	434_2_281	629_2_1	1874_2_1	3299_02_21	170_02_50	818_2_18	2053_2_179	2052_2_218
3712_2_117	132_25_143	137_2_467	25_2_1	21_2_1	23_2_1	289_02_260	400_2_93	287_2_1	994_2_1	1956_2_138	264_2_167	365_2_253	58_2_20	529_2_448	929_2_1	2792_2_1	292_2_1	1662_012_283	1085_2_21	318_02_359	195_2_43	706_2_201	271_2_1	397_01_151	82_2_1	83_2_170	1254_2_2	919_2_353	521_2_1	369_2_1	1017_2_66	910_5_139	586_02_197	3667_2_37	1338_1_12	2282_2_44	3819_02_17	30_2_1	35_2_1	438_1_1	439_2_321	434_2_285	629_2_1	1874_2_1	3299_02_15	170_02_42	818_2_23	2053_2_165	2052_2_249
3712_2_108	132_25_139	137_2_473	25_2_1	21_2_1	23_2_1	289_02_242	400_2_89	287_2_1	994_2_1	1956_2_126	264_2_183	365_2_274	58_2_25	529_2_487	929_2_1	2792_2_1	292_2_1	1662_012_282	1085_2_25	318_02_365	195_2_55	706_2_177	271_2_1	397_01_160	82_2_1	83_2_172	1254_2_2	919_2_411	521_2_1	369_2_1	1017_2_56	910_5_123	586_02_208	3667_2_20	1338_1_6	2282_2_43	3819_02_17	30_2_1	35_2_1	438_1_1	439_2_285	434_2_299	629_2_1	1874_2_1	3299_02_17	170_02_52	818_2_21	2053_2_160	2052_2_240
1085_2_23	318_02_367	706_2_172	3712_2_112	195_2_67	941_2_21	311_01_169	608_2_2	800_02_1	132_25_124	1874_2_1	397_01_158	3299_02_14	82_2_1	83_2_183	1808_02_14	230_2_1	629_2_1	170_02_59	910_5_152	2053_2_153	2052_2_263	21_2_1	1427_02_71	49_2_118	271_2_1	238_2_1	141_02_1	180_01_14	137_2_405	41_5_25	289_02_244	2119_2_61	2035_01_194	919_2_405	521_2_1	3182_2_115	400_2_75	9_02_1	466_01_4	1017_2_55	529_2_522	287_2_1	586_02_236	994_2_1	3667_2_18	1358_2_6	1338_1_3	438_1_1	2282_2_47
1085_2_24	318_02_373	706_2_170	3712_2_128	195_2_61	941_2_21	311_01_146	800_02_1	132_25_136	1874_2_1	397_01_172	3299_02_20	82_2_1	83_2_165	1808_02_14	230_2_1	629_2_1	170_02_56	910_5_142	2053_2_156	2052_2_277	21_2_1	1427_02_60	49_2_111	271_2_1	238_2_1	141_02_1	180_01_9	137_2_420	41_5_20	289_02_269	2119_2_62	2035_01_212	919_2_383	521_2_1	3182_2_118	400_2_72	9_02_1	466_01_1	1017_2_67	529_2_536	287_2_1	586_02_237	994_2_1	3667_2_16	1358_2_9	1338_1_4	438_1_1	2282_2_49	3819_02_7
1085_2_25	318_02_375	706_2_152	3712_2_147	195_2_86	941_2_15	311_01_129	800_02_1	132_25_105	1874_2_1	397_01_180	3299_02_22	82_2_1	83_2_175	1808_02_11	230_2_1	629_2_1	170_02_50	910_5_144	2053_2_135	2052_2_263	21_2_1	1427_02_53	49_2_108	271_2_1	238_2_1	141_02_1	180_01_7	137_2_432	41_5_22	289_02_260	2119_2_69	2035_01_218	919_2_425	521_2_1	3182_2_133	400_2_76	9_02_1	466_01_1	1017_2_58	529_2_516	287_2_1	586_02_222	994_2_1	3667_2_22	1358_2_10	1338_1_6	438_1_1	2282_2_48	3819_02_6
1085_2_22	318_02_347	706_2_150	3712_2_157	195_2_76	941_2_24	311_01_98	800_02_1	132_25_115	1874_2_1	397_01_215	3299_02_27	82_2_1	83_2_158	1808_02_8	230_2_1	629_2_1	170_02_47	910_5_142	2053_2_149	2052_2_269	21_2_1	1427_02_39	49_2_107	271_2_1	238_2_1	141_02_1	180_01_6	137_2_437	41_5_19	289_02_276	2119_2_77	2035_01_232	919_2_400	521_2_1	3182_2_128	400_2_65	9_02_1	1017_2_62	529_2_541	287_2_1	586_02_226	994_2_1	3667_2_21	1358_2_17	1338_1_6	438_1_1	2282_2_49	3819_02_8	13_2_1
1085_2_22	318_02_335	706_2_151	3712_2_167	195_2_72	941_2_20	311_01_63	800_02_1	132_25_120	1874_2_1	397_01_271	3299_02_27	82_2_1	83_2_159	1808_02_7	230_2_1	629_2_1	170_02_49	910_5_148	2053_2_136	2052_2_290	21_2_1	1427_02_38	49_2_124	271_2_1	238_2_1	141_02_1	180_01_2	137_2_454	41_5_10	289_02_310	2119_2_77	2035_01_248	919_2_416	521_2_1	3182_2_152	400_2_73	9_02_1	1017_2_59	529_2_525	287_2_1	586_02_185	994_2_1	3667_2_27	1358_2_13	1338_1_9	438_1_1	2282_2_53	3819_02_6	13_2_1
1085_2_16	318_02_315	706_2_141	3712_2_170	195_2_94	941_2_26	311_01_50	800_02_1	132_25_96	1874_2_1	397_01_279	3299_02_28	82_2_1	83_2_179	1808_02_7	230_2_1	629_2_1	170_02_40	910_5_165	2053_2_148	2052_2_297	21_2_1	1427_02_25	49_2_86	271_2_1	238_2_1	141_02_1	180_01_1	137_2_456	41_5_6	289_02_328	2119_2_58	2035_01_252	919_2_442	521_2_1	3182_2_150	400_2_64	9_02_1	1017_2_53	529_2_522	287_2_1	586_02_144	994_2_1	3667_2_21	1358_2_10	1338_1_6	438_1_1	2282_2_60	3819_02_5	13_2_1
1085_2_14	318_02_296	706_2_125	3712_2_183	195_2_84	941_2_30	311_01_42	800_02_1	132_25_113	1874_2_1	397_01_300	3299_02_33	82_2_1	83_2_180	1808_02_6	230_2_1	629_2_1	170_02_38	910_5_168	2053_2_144	2052_2_298	21_2_1	1427_02_22	49_2_84	271_2_1	238_2_1	141_02_1	180_01_1	137_2_493	41_5_3	289_02_364	2119_2_75	2035_01_279	919_2_409	521_2_1	3182_2_148	400_2_51	9_02_1	1017_2_63	529_2_537	287_2_1	586_02_99	994_2_1	3667_2_20	1358_2_14	1338_1_4	438_1_1	2282_2_42	3819_02_5	13_2_1
1085_2_18	318_02_270	706_2_126	3712_2_177	195_2_90	942_2_1	311_01_34	800_02_1	132_25_111	1874_2_1	397_01_319	3299_02_35	82_2_1	83_2_191	1808_02_4	230_2_1	629_2_1	170_02_43	910_5_164	2053_2_143	2052_2_311	21_2_1	1427_02_15	49_2_76	271_2_1	238_2_1	141_02_1	941_2_31	137_2_529	41_5_3	289_02_377	2119_2_57	2035_01_283	919_2_430	521_2_1	3182_2_156	400_2_46	9_02_1	1017_2_47	529_2_558	287_2_1	586_02_84	994_2_1	3667_2_9	1358_2_15	1338_1_1	438_1_1	2282_2_46	3819_02_9	13_2_1
1085_2_16	318_02_245	706_2_143	3712_2_202	195_2_90	942_2_1	311_01_27	132_25_109	1874_2_1	397_01_358	3299_02_38	82_2_1	83_2_212	941_2_45	230_2_1	629_2_1	170_02_40	910_5_154	2053_2_119	2052_2_345	21_2_1	1427_02_11	49_2_84	271_2_1	238_2_1	800_02_1	137_2_530	41_5_4	289_02_417	2119_2_72	2035_01_254	919_2_417	521_2_1	3182_2_130	400_2_38	9_02_1	1017_2_37	529_2_509	287_2_1	586_02_71	994_2_1	3667_2_11	1358_2_20	25_2_1	2282_2_44	3819_02_7	13_2_1	255_02_1	30_2_1	75_2_31
1085_2_13	318_02_203	706_2_150	3712_2_232	195_2_72	942_2_1	311_01_28	2267_2_38	132_25_114	1874_2_1	397_01_416	3299_02_39	82_2_1	83_2_193	941_2_53	230_2_1	629_2_1	170_02_42	818_2_5	2053_2_150	2052_2_356	21_2_1	1427_02_6	49_2_86	30_2_1	238_2_1	800_02_1	137_2_558	41_5_1	289_02_390	2119_2_79	2035_01_260	919_2_410	521_2_1	3182_2_149	400_2_45	9_02_1	1017_2_33	529_2_516	287_2_1	586_02_51	994_2_1	3667_2_11	1358_2_17	25_2_1	2282_2_45	3819_02_5	13_2_1	255_02_1	75_2_29
1085_2_20	318_02_213	706_2_172	3712_2_232	195_2_82	942_2_1	311_01_34	2267_2_33	132_25_114	1874_2_1	397_01_426	3299_02_36	82_2_1	83_2_176	941_2_63	230_2_1	629_2_1	170_02_48	818_2_2	2053_2_129	2052_2_359	21_2_1	1427_02_6	49_2_74	30_2_1	238_2_1	800_02_1	137_2_566	41_5_3	289_02_383	2119_2_56	2035_01_239	919_2_419	521_2_1	3182_2_145	400_2_56	9_02_1	1017_2_27	529_2_496	287_2_1	586_02_30	994_2_1	3667_2_7	1358_2_27	25_2_1	2282_2_41	3819_02_6	13_2_1	255_02_1	75_2_37
1085_2_19	318_02_238	706_2_175	3712_2_229	195_2_74	942_2_1	311_01_27	2267_2_40	132_25_148	1874_2_1	397_01_453	3299_02_31	82_2_1	83_2_151	941_2_58	230_2_1	629_2_1	170_02_48	818_2_3	2053_2_145	2052_2_365	21_2_1	1427_02_8	49_2_78	30_2_1	238_2_1	800_02_1	137_2_582	41_5_5	289_02_410	2119_2_50	2035_01_222	919_2_385	521_2_1	3182_2_167	400_2_38	9_02_1	1017_2_40	529_2_503	287_2_1	586_02_29	994_2_1	3667_2_5	1358_2_29	25_2_1	2282_2_32	3819_02_8	13_2_1	255_02_1	75_2_38
1085_2_27	318_02_240	706_2_207	3712_2_232	195_2_69	942_2_1	311_01_36	132_25_142	1874_2_1	397_01_459	3299_02_22	82_2_1	83_2_166	941_2_64	230_2_1	629_2_1	170_02_36	910_5_120	2053_2_154	2052_2_364	21_2_1	1427_02_7	49_2_89	271_2_1	238_2_1	800_02_1	137_2_585	41_5_5	289_02_441	2119_2_37	2035_01_183	919_2_386	521_2_1	3182_2_183	400_2_44	9_02_1	1017_2_33	529_2_451	287_2_1	586_02_39	994_2_1	3667_2_6	1358_2_18	25_2_1	2282_2_34	3819_02_6	13_2_1	255_02_1	30_2_1	75_2_35
1085_2_40	318_02_237	706_2_225	3712_2_218	195_2_72	942_2_1	311_01_35	132_25_118	1874_2_1	397_01_471	3299_02_16	82_2_1	83_2_168	941_2_60	230_2_1	629_2_1	170_02_32	910_5_112	2053_2_132	2052_2_372	21_2_1	1427_02_7	49_2_72	271_2_1	238_2_1	800_02_1	137_2_548	41_5_6	289_02_446	2119_2_42	2035_01_181	919_2_368	521_2_1	3182_2_158	400_2_43	9_02_1	1017_2_38	529_2_435	287_2_1	586_02_49	994_2_1	1358_2_29	2282_2_45	3819_02_11	13_2_1	255_02_1	30_2_1	75_2_49	1956_2_212	2187_2_51
1085_2_36	318_02_230	706_2_226	3712_2_218	195_2_63	942_2_1	311_01_44	132_25_142	1874_2_1	397_01_471	3299_02_14	82_2_1	83_2_150	941_2_63	230_2_1	629_2_1	170_02_28	910_5_121	2053_2_149	2052_2_384	21_2_1	1427_02_6	49_2_89	271_2_1	238_2_1	800_02_1	137_2_590	41_5_3	289_02_473	2119_2_40	2035_01_174	919_2_337	521_2_1	3182_2_165	400_2_51	9_02_1	1017_2_42	529_2_428	287_2_1	586_02_48	994_2_1	1358_2_23	2282_2_44	3819_02_18	13_2_1	255_02_1	30_2_1	75_2_44	1956_2_205	2187_2_38
1085_2_40	318_02_243	706_2_252	3712_2_224	195_2_71	942_2_1	311_01_54	132_25_147	1874_2_1	397_01_418	3299_02_9	82_2_1	83_2_157	941_2_75	230_2_1	629_2_1	170_02_33	910_5_124	2053_2_132	2052_2_364	21_2_1	1427_02_1	49_2_93	30_2_1	238_2_1	800_02_1	137_2_567	41_5_3	289_02_491	2119_2_26	2035_01_148	919_2_338	521_2_1	3182_2_156	400_2_56	9_02_1	1017_2_24	529_2_416	287_2_1	586_02_43	994_2_1	1358_2_20	2282_2_47	3819_02_17	13_2_1	255_02_1	75_2_58	1956_2_227	2187_2_48	264_2_62
1085_2_31	318_02_243	706_2_258	3712_2_216	195_2_62	942_2_1	311_01_49	132_25_157	1874_2_1	397_01_394	3299_02_4	82_2_1	83_2_136	941_2_73	230_2_1	629_2_1	170_02_29	910_5_145	2053_2_142	2052_2_333	21_2_1	1427_02_2	49_2_90	30_2_1	238_2_1	800_02_1	137_2_580	41_5_2	289_02_505	2119_2_26	2035_01_133	919_2_339	521_2_1	3182_2_138	400_2_57	9_02_1	1017_2_33	529_2_466	287_2_1	586_02_35	994_2_1	1358_2_20	2282_2_49	3819_02_15	13_2_1	255_02_1	75_2_49	1956_2_230	2187_2_41	264_2_68
1085_2_35	318_02_232	706_2_251	3712_2_223	195_2_71	942_2_1	311_01_49	132_25_165	1874_2_1	397_01_359	82_2_1	83_2_154	941_2_71	230_2_1	629_2_1	170_02_34	910_5_138	2053_2_140	2052_2_354	21_2_1	1427_02_5	49_2_93	30_2_1	238_2_1	800_02_1	137_2_598	41_5_1	289_02_474	2119_2_29	2035_01_129	919_2_330	521_2_1	3182_2_146	400_2_77	9_02_1	1017_2_24	529_2_489	287_2_1	586_02_50	994_2_1	1358_2_17	2282_2_54	3819_02_11	13_2_1	255_02_1	75_2_44	1956_2_226	2187_2_40	264_2_69	486_2_1
1085_2_46	318_02_256	706_2_268	3712_2_240	195_2_75	942_2_1	311_01_44	132_25_173	1874_2_1	397_01_343	82_2_1	83_2_145	941_2_66	230_2_1	629_2_1	170_02_38	910_5_143	2053_2_124	2052_2_379	21_2_1	1427_02_5	49_2_63	30_2_1	238_2_1	800_02_1	137_2_559	41_5_1	289_02_442	2119_2_26	2035_01_118	919_2_319	521_2_1	3182_2_121	400_2_83	9_02_1	1017_2_25	529_2_468	287_2_1	586_02_66	994_2_1	1358_2_19	2282_2_54	3819_02_7	13_2_1	255_02_1	75_2_54	1956_2_223	2187_2_57	264_2_80	486_2_1
1085_2_40	318_02_281	706_2_249	3712_2_262	195_2_67	942_2_1	311_01_42	132_25_181	1874_2_1	397_01_316	82_2_1	83_2_139	941_2_70	230_2_1	629_2_1	170_02_38	910_5_120	2053_2_131	2052_2_395	21_2_1	1427_02_4	49_2_82	30_2_1	238_2_1	800_02_1	137_2_525	41_5_1	289_02_418	2119_2_29	2035_01_108	919_2_336	521_2_1	3182_2_131	400_2_95	9_02_1	1017_2_29	529_2_477	287_2_1	586_02_79	994_2_1	1358_2_14	2282_2_42	3819_02_3	13_2_1	255_02_1	75_2_50	1956_2_196	2187_2_52	264_2_82	486_2_1
1085_2_53	318_02_268	706_2_255	3712_2_292	195_2_74	942_2_1	311_01_52	132_25_157	1874_2_1	397_01_296	82_2_1	83_2_161	941_2_70	230_2_1	629_2_1	170_02_38	910_5_117	2053_2_114	2052_2_402	21_2_1	1427_02_4	49_2_85	30_2_1	238_2_1	137_2_552	41_5_1	289_02_335	2119_2_27	2035_01_87	919_2_388	521_2_1	3182_2_135	400_2_85	9_02_1	1017_2_20	529_2_472	287_2_1	586_02_96	994_2_1	1358_2_11	2282_2_25	343_2_778	13_2_1	255_02_1	75_2_66	1956_2_186	2187_2_62	264_2_71	486_2_1	806_02_1
1085_2_48	318_02_261	706_2_259	3712_2_290	195_2_85	942_2_1	311_01_67	132_25_147	1874_2_1	397_01_260	82_2_1	83_2_145	941_2_64	230_2_1	629_2_1	170_02_36	910_5_96	2053_2_131	2052_2_406	21_2_1	1427_02_9	49_2_80	30_2_1	238_2_1	137_2_557	41_5_1	289_02_300	2119_2_30	2035_01_71	919_2_391	521_2_1	3182_2_121	400_2_76	9_02_1	1017_2_27	529_2_519	287_2_1	586_02_103	994_2_1	1358_2_19	2282_2_27	343_2_808	13_2_1	255_02_1	75_2_55	1956_2_148	2187_2_53	264_2_64	486_2_1	806_02_1
1085_2_47	318_02_261	706_2_260	3712_2_309	195_2_83	942_2_1	311_01_77	132_25_143	1874_2_1	397_01_228	82_2_1	83_2_156	941_2_61	230_2_1	629_2_1	170_02_36	910_5_91	2053_2_125	2052_2_404	21_2_1	1427_02_9	49_2_93	30_2_1	238_2_1	137_2_564	41_5_1	289_02_283	2119_2_19	2035_01_67	919_2_418	521_2_1	3182_2_115	400_2_90	9_02_1	1017_2_23	529_2_535	287_2_1	586_02_117	994_2_1	1358_2_11	2282_2_29	343_2_849	13_2_1	255_02_1	75_2_59	1956_2_130	2187_2_60	264_2_72	486_2_1	806_02_1
1085_2_53	318_02_277	706_2_264	3712_2_301	195_2_94	942_2_1	311_01_87	132_25_133	1874_2_1	397_01_195	82_2_1	83_2_162	941_2_67	230_2_1	629_2_1	170_02_34	910_5_84	2053_2_119	2052_2_418	21_2_1	1427_02_9	49_2_99	30_2_1	238_2_1	137_2_521	41_5_1	289_02_237	2119_2_27	2035_01_72	919_2_439	521_2_1	3182_2_101	400_2_75	9_02_1	1017_2_26	529_2_528	287_2_1	586_02_116	994_2_1	1358_2_16	2282_2_34	343_2_867	13_2_1	255_02_1	75_2_70	1956_2_130	2187_2_65	264_2_79	486_2_1	806_02_1
1085_2_49	318_02_298	706_2_263	3712_2_305	195_2_86	942_2_1	311_01_83	132_25_117	1874_2_1	397_01_200	82_2_1	83_2_173	941_2_61	230_2_1	629_2_1	170_02_35	910_5_72	2053_2_134	2052_2_418	21_2_1	1427_02_5	49_2_97	30_2_1	238_2_1	137_2_513	41_5_1	289_02_212	2119_2_23	2035_01_77	919_2_432	521_2_1	3182_2_106	400_2_68	9_02_1	1017_2_36	529_2_589	287_2_1	586_02_155	994_2_1	1358_2_16	2282_2_41	343_2_883	13_2_1	255_02_1	75_2_56	1956_2_123	2187_2_48	264_2_82	486_2_1	806_02_1
1085_2_53	318_02_329	706_2_280	3712_2_298	195_2_108	942_2_1	311_01_77	132_25_100	1874_2_1	397_01_229	82_2_1	83_2_178	941_2_56	230_2_1	629_2_1	170_02_36	910_5_80	2053_2_102	2052_2_415	21_2_1	1427_02_5	49_2_88	30_2_1	238_2_1	137_2_485	41_5_1	289_02_179	2119_2_33	2035_01_81	919_2_469	521_2_1	3182_2_107	400_2_61	9_02_1	1017_2_24	529_2_546	287_2_1	586_02_165	994_2_1	1358_2_20	2282_2_37	343_2_877	13_2_1	255_02_1	75_2_60	1956_2_127	2187_2_63	264_2_91	486_2_1	806_02_1
1085_2_46	318_02_375	706_2_263	3712_2_295	195_2_106	942_2_1	311_01_55	132_25_84	1874_2_1	397_01_253	82_2_1	83_2_176	941_2_61	230_2_1	629_2_1	170_02_30	910_5_75	2053_2_127	2052_2_431	21_2_1	1427_02_12	49_2_72	30_2_1	238_2_1	137_2_484	41_5_1	289_02_161	2119_2_37	2035_01_85	919_2_457	521_2_1	3182_2_104	400_2_58	9_02_1	1017_2_36	529_2_493	287_2_1	586_02_176	994_2_1	1358_2_27	2282_2_43	343_2_871	13_2_1	255_02_1	75_2_64	1956_2_139	2187_2_83	264_2_106	486_2_1	806_02_1
1085_2_44	318_02_420	706_2_260	3712_2_303	195_2_116	942_2_1	311_01_61	132_25_78	1874_2_1	397_01_256	82_2_1	83_2_156	941_2_64	230_2_1	629_2_1	170_02_28	910_5_94	2053_2_141	2052_2_447	21_2_1	1427_02_7	49_2_79	30_2_1	238_2_1	137_2_510	41_5_1	289_02_156	2119_2_33	2035_01_86	919_2_443	521_2_1	3182_2_120	400_2_55	9_02_1	1017_2_34	529_2_507	287_2_1	586_02_173	994_2_1	1358_2_22	2282_2_48	343_2_842	13_2_1	255_02_1	75_2_54	1956_2_126	2187_2_86	264_2_115	486_2_1	806_02_1
1085_2_40	318_02_443	706_2_250	3712_2_277	195_2_110	942_2_1	311_01_56	132_25_75	1874_2_1	397_01_233	82_2_1	83_2_153	941_2_62	230_2_1	629_2_1	170_02_19	910_5_96	2053_2_140	2052_2_470	21_2_1	1427_02_7	49_2_73	30_2_1	238_2_1	137_2_521	41_5_1	289_02_166	2119_2_32	2035_01_88	919_2_436	521_2_1	3182_2_135	400_2_59	9_02_1	1017_2_41	529_2_490	287_2_1	586_02_177	994_2_1	1358_2_8	2282_2_35	343_2_819	13_2_1	255_02_1	75_2_66	1956_2_108	2187_2_113	264_2_107	486_2_1	806_02_1
1085_2_42	318_02_437	706_2_240	3712_2_271	195_2_110	942_2_1	311_01_50	132_25_78	1874_2_1	397_01_256	82_2_1	83_2_161	941_2_62	230_2_1	629_2_1	170_02_22	910_5_98	2053_2_169	2052_2_463	21_2_1	1427_02_11	49_2_73	30_2_1	238_2_1	137_2_504	41_5_1	289_02_202	2119_2_30	2035_01_86	919_2_444	521_2_1	3182_2_153	400_2_43	9_02_1	1017_2_39	529_2_480	287_2_1	586_02_175	994_2_1	1358_2_3	2282_2_40	343_2_823	13_2_1	255_02_1	75_2_63	1956_2_86	2187_2_102	264_2_129	486_2_1	806_02_1
1085_2_46	318_02_460	706_2_237	3712_2_256	195_2_111	942_2_1	311_01_49	132_25_69	1874_2_1	397_01_259	82_2_1	83_2_139	941_2_65	230_2_1	629_2_1	170_02_29	910_5_79	2053_2_166	2052_2_474	21_2_1	1427_02_10	49_2_73	30_2_1	238_2_1	137_2_513	41_5_1	289_02_242	2119_2_25	2035_01_75	919_2_441	521_2_1	3182_2_177	400_2_52	9_02_1	1017_2_43	529_2_485	287_2_1	586_02_174	994_2_1	1358_2_5	2282_2_37	343_2_823	13_2_1	255_02_1	75_2_57	1956_2_68	2187_2_95	264_2_120	486_2_1	806_02_1
1085_2_49	318_02_492	706_2_225	3712_2_284	195_2_118	942_2_1	311_01_50	132_25_60	1874_2_1	397_01_248	82_2_1	83_2_134	941_2_54	230_2_1	629_2_1	170_02_36	910_5_81	2053_2_179	2052_2_442	21_2_1	1427_02_10	49_2_86	30_2_1	238_2_1	137_2_503	41_5_1	289_02_227	2119_2_22	2035_01_65	919_2_442	521_2_1	3182_2_173	400_2_59	9_02_1	1017_2_37	529_2_490	287_2_1	586_02_172	994_2_1	1358_2_11	2282_2_34	343_2_805	13_2_1	255_02_1	75_2_62	1956_2_55	2187_2_105	264_2_103	486_2_1	806_02_1
1085_2_34	318_02_507	706_2_213	3712_2_294	195_2_107	942_2_1	311_01_72	132_25_47	1874_2_1	397_01_247	82_2_1	83_2_128	941_2_54	230_2_1	629_2_1	170_02_31	910_5_86	2053_2_172	2052_2_446	21_2_1	1427_02_8	49_2_69	30_2_1	238_2_1	137_2_478	41_5_1	289_02_244	2119_2_17	2035_01_76	919_2_409	521_2_1	3182_2_200	400_2_53	9_02_1	1017_2_25	529_2_487	287_2_1	586_02_172	994_2_1	1358_2_14	2282_2_53	343_2_792	13_2_1	255_02_1	75_2_55	1956_2_52	2187_2_95	264_2_111	486_2_1	806_02_1
1085_2_40	318_02_548	706_2_219	3712_2_263	195_2_106	942_2_1	311_01_78	132_25_40	1874_2_1	397_01_222	82_2_1	83_2_113	941_2_50	230_2_1	629_2_1	170_02_34	910_5_86	2053_2_129	2052_2_438	21_2_1	1427_02_11	49_2_61	30_2_1	238_2_1	137_2_500	41_5_1	289_02_267	2119_2_19	2035_01_102	919_2_436	521_2_1	3182_2_234	400_2_43	9_02_1	1017_2_31	529_2_474	287_2_1	586_02_172	994_2_1	1358_2_13	2282_2_43	343_2_834	13_2_1	255_02_1	75_2_61	1956_2_42	2187_2_88	264_2_112	486_2_1	806_02_1
1085_2_35	318_02_599	706_2_192	3712_2_269	195_2_111	942_2_1	311_01_71	132_25_47	1874_2_1	397_01_247	82_2_1	83_2_133	941_2_49	230_2_1	629_2_1	170_02_31	910_5_81	2053_2_150	2052_2_420	21_2_1	1427_02_10	49_2_64	30_2_1	238_2_1	137_2_474	41_5_1	289_02_280	2119_2_7	2035_01_91	919_2_416	521_2_1	3182_2_225	400_2_54	9_02_1	1017_2_24	529_2_440	287_2_1	586_02_154	994_2_1	1358_2_11	2282_2_39	343_2_845	13_2_1	255_02_1	75_2_57	1956_2_50	2187_2_90	264_2_119	486_2_1	806_02_1
1085_2_23	318_02_680	706_2_187	3712_2_258	195_2_112	942_2_1	311_01_75	132_25_48	1874_2_1	397_01_277	82_2_1	83_2_108	941_2_40	230_2_1	629_2_1	170_02_28	910_5_89	2053_2_141	2052_2_397	21_2_1	1427_02_10	49_2_65	30_2_1	238_2_1	137_2_514	41_5_1	289_02_298	2119_2_4	2035_01_92	919_2_378	521_2_1	3182_2_222	400_2_73	9_02_1	1017_2_23	529_2_422	287_2_1	586_02_149	994_2_1	1358_2_6	2282_2_36	343_2_845	13_2_1	255_02_1	75_2_59	1956_2_45	2187_2_90	264_2_114	486_2_1	806_02_1
1085_2_24	318_02_741	706_2_192	3712_2_231	195_2_104	942_2_1	311_01_72	132_25_36	1874_2_1	397_01_310	82_2_1	83_2_106	941_2_34	230_2_1	629_2_1	170_02_20	910_5_104	2053_2_97	2052_2_371	21_2_1	1427_02_9	49_2_64	30_2_1	238_2_1	137_2_533	41_5_1	289_02_328	2119_2_6	2035_01_114	919_2_386	521_2_1	3182_2_225	400_2_53	9_02_1	1017_2_27	529_2_422	287_2_1	586_02_134	994_2_1	1358_2_10	2282_2_28	343_2_895	13_2_1	255_02_1	75_2_75	1956_2_50	2187_2_98	264_2_100	486_2_1	806_02_1
1085_2_21	318_02_771	706_2_168	3712_2_234	195_2_99	942_2_1	311_01_73	132_25_37	1874_2_1	397_01_345	82_2_1	83_2_105	941_2_37	230_2_1	629_2_1	170_02_24	910_5_86	2053_2_138	2052_2_356	21_2_1	1427_02_11	49_2_60	30_2_1	238_2_1	137_2_507	41_5_1	289_02_309	2119_2_4	2035_01_118	919_2_382	521_2_1	3182_2_228	400_2_61	9_02_1	1017_2_16	529_2_426	287_2_1	586_02_115	994_2_1	1358_2_5	2282_2_30	343_2_927	13_2_1	255_02_1	75_2_63	1956_2_37	2187_2_122	264_2_108	486_2_1	806_02_1
1085_2_28	318_02_756	706_2_161	3712_2_223	195_2_119	942_2_1	311_01_68	132_25_36	1874_2_1	397_01_365	82_2_1	83_2_93	941_2_29	230_2_1	629_2_1	170_02_31	910_5_63	2053_2_132	2052_2_351	21_2_1	1427_02_7	49_2_54	30_2_1	238_2_1	137_2_526	41_5_1	289_02_351	2119_2_4	2035_01_125	919_2_377	521_2_1	3182_2_232	400_2_70	9_02_1	1017_2_13	529_2_432	287_2_1	586_02_114	994_2_1	1358_2_7	2282_2_32	343_2_902	13_2_1	255_02_1	75_2_71	1956_2_26	2187_2_105	264_2_128	486_2_1	806_02_1
1085_2_19	318_02_783	706_2_159	3712_2_241	195_2_115	942_2_1	311_01_57	132_25_40	1874_2_1	397_01_388	82_2_1	83_2_107	941_2_21	230_2_1	629_2_1	170_02_29	910_5_65	2053_2_120	2052_2_356	21_2_1	1427_02_7	49_2_63	30_2_1	238_2_1	137_2_520	41_5_1	289_02_353	2119_2_4	2035_01_127	919_2_375	521_2_1	3182_2_219	400_2_77	9_02_1	1017_2_11	529_2_402	287_2_1	586_02_108	994_2_1	1358_2_13	2282_2_33	343_2_913	13_2_1	255_02_1	75_2_84	1956_2_22	2187_2_109	264_2_133	486_2_1	806_02_1
1085_2_28	318_02_758	706_2_155	3712_2_202	195_2_107	942_2_1	311_01_49	132_25_49	1874_2_1	397_01_422	82_2_1	83_2_110	941_2_22	230_2_1	629_2_1	170_02_37	910_5_63	2053_2_125	2052_2_347	21_2_1	1427_02_7	49_2_74	30_2_1	238_2_1	137_2_538	41_5_1	289_02_367	2119_2_1	2035_01_129	919_2_346	521_2_1	3182_2_209	400_2_96	9_02_1	1017_2_14	529_2_425	287_2_1	586_02_118	994_2_1	1358_2_16	2282_2_31	343_2_948	13_2_1	255_02_1	75_2_87	1956_2_9	2187_2_97	264_2_134	486_2_1	806_02_1
1085_2_25	318_02_752	706_2_195	3712_2_189	195_2_125	942_2_1	311_01_42	132_25_50	1874_2_1	397_01_445	82_2_1	83_2_105	941_2_12	230_2_1	629_2_1	170_02_33	910_5_76	2053_2_133	2052_2_350	21_2_1	1427_02_4	49_2_69	30_2_1	238_2_1	137_2_587	41_5_1	289_02_382	2035_01_126	919_2_374	521_2_1	3182_2_201	400_2_74	9_02_1	1017_2_8	529_2_393	287_2_1	586_02_114	994_2_1	1358_2_15	2282_2_35	343_2_986	13_2_1	255_02_1	75_2_102	1956_2_11	2187_2_102	264_2_128	486_2_1	806_02_1	2088_2_32
1085_2_32	318_02_698	706_2_224	3712_2_184	195_2_145	942_2_1	311_01_46	132_25_56	1874_2_1	397_01_487	82_2_1	83_2_111	941_2_13	230_2_1	629_2_1	170_02_51	910_5_69	2053_2_152	2052_2_331	21_2_1	1427_02_5	49_2_82	30_2_1	238_2_1	137_2_564	41_5_1	289_02_380	2035_01_106	919_2_363	521_2_1	3182_2_209	400_2_78	9_02_1	1017_2_6	529_2_378	287_2_1	586_02_120	994_2_1	1358_2_16	2282_2_25	343_2_954	13_2_1	255_02_1	75_2_97	1956_2_16	2187_2_109	264_2_148	486_2_1	806_02_1	2088_2_28
1085_2_45	318_02_705	706_2_228	3712_2_175	195_2_170	942_2_1	311_01_32	132_25_78	1874_2_1	397_01_540	82_2_1	83_2_97	941_2_16	230_2_1	629_2_1	170_02_48	910_5_72	2053_2_167	2052_2_313	21_2_1	1427_02_2	49_2_84	30_2_1	238_2_1	137_2_577	41_5_1	289_02_403	2035_01_86	919_2_317	521_2_1	3182_2_212	400_2_96	9_02_1	1017_2_4	529_2_412	287_2_1	586_02_124	994_2_1	1358_2_10	2282_2_17	343_2_872	13_2_1	255_02_1	75_2_95	1956_2_17	2187_2_93	264_2_134	486_2_1	806_02_1	2088_2_30
1085_2_37	318_02_657	706_2_256	3712_2_167	195_2_167	942_2_1	311_01_27	132_25_84	1874_2_1	397_01_594	82_2_1	83_2_84	941_2_8	230_2_1	629_2_1	170_02_44	910_5_76	2053_2_163	2052_2_328	21_2_1	1427_02_2	49_2_93	30_2_1	238_2_1	137_2_561	41_5_1	289_02_426	2035_01_92	919_2_314	521_2_1	3182_2_230	400_2_75	9_02_1	365_2_104	529_2_398	287_2_1	586_02_128	994_2_1	1358_2_17	2282_2_16	343_2_877	13_2_1	255_02_1	75_2_96	1956_2_25	2187_2_104	264_2_126	486_2_1	806_02_1	2088_2_39
1085_2_41	318_02_618	706_2_278	3712_2_171	195_2_169	942_2_1	311_01_27	132_25_79	1874_2_1	397_01_657	82_2_1	83_2_85	941_2_10	230_2_1	629_2_1	170_02_36	910_5_59	2053_2_178	2052_2_327	21_2_1	1427_02_1	49_2_114	30_2_1	238_2_1	137_2_539	41_5_1	289_02_437	2035_01_75	919_2_290	521_2_1	3182_2_242	400_2_68	9_02_1	365_2_78	529_2_455	287_2_1	586_02_123	994_2_1	1358_2_17	2282_2_16	343_2_890	13_2_1	255_02_1	75_2_108	1956_2_24	2187_2_112	264_2_133	486_2_1	806_02_1	2088_2_49
1085_2_45	318_02_602	706_2_306	3712_2_164	195_2_173	942_2_1	311_01_29	132_25_96	1874_2_1	397_01_686	82_2_1	83_2_75	941_2_8	230_2_1	629_2_1	170_02_34	2053_2_173	2052_2_334	21_2_1	1427_02_1	49_2_88	30_2_1	238_2_1	137_2_533	41_5_1	289_02_443	2267_2_30	2035_01_79	919_2_283	521_2_1	3182_2_274	400_2_60	9_02_1	365_2_60	529_2_502	287_2_1	586_02_145	994_2_1	1358_2_11	2282_2_15	343_2_913	13_2_1	255_02_1	75_2_112	1956_2_22	2187_2_112	264_2_118	486_2_1	806_02_1	2088_2_55
1085_2_31	318_02_548	706_2_302	3712_2_164	195_2_164	942_2_1	311_01_38	132_25_77	1874_2_1	397_01_728	82_2_1	83_2_75	941_2_14	230_2_1	629_2_1	170_02_31	910_5_41	2053_2_193	2052_2_374	21_2_1	49_2_115	30_2_1	238_2_1	137_2_536	41_5_1	289_02_414	2035_01_76	919_2_277	521_2_1	3182_2_277	400_2_62	9_02_1	365_2_67	529_2_514	287_2_1	586_02_136	994_2_1	1358_2_8	2282_2_12	343_2_933	13_2_1	75_2_115	1956_2_28	2187_2_135	264_2_108	486_2_1	2088_2_55	369_2_1	3379_2_269	271_2_1
1085_2_29	318_02_477	706_2_298	3712_2_172	195_2_164	942_2_1	311_01_49	132_25_93	1874_2_1	397_01_759	82_2_1	83_2_73	941_2_20	230_2_1	629_2_1	170_02_26	910_5_45	2053_2_217	2052_2_373	21_2_1	49_2_103	30_2_1	238_2_1	137_2_498	41_5_1	289_02_373	2035_01_62	919_2_300	521_2_1	3182_2_297	400_2_62	9_02_1	365_2_54	529_2_556	287_2_1	586_02_124	994_2_1	1358_2_8	2282_2_8	343_2_924	13_2_1	75_2_111	1956_2_22	2187_2_118	264_2_112	486_2_1	2088_2_54	369_2_1	3379_2_274	271_2_1
1085_2_22	318_02_403	706_2_311	3712_2_191	195_2_166	942_2_1	311_01_56	132_25_110	1874_2_1	397_01_819	82_2_1	83_2_61	941_2_25	230_2_1	629_2_1	170_02_24	910_5_43	2053_2_184	2052_2_405	21_2_1	49_2_97	30_2_1	238_2_1	137_2_521	41_5_1	289_02_356	2035_01_76	919_2_323	521_2_1	3182_2_280	400_2_38	9_02_1	365_2_41	529_2_592	287_2_1	586_02_114	994_2_1	1358_2_11	2282_2_14	343_2_883	13_2_1	75_2_116	1956_2_25	2187_2_124	264_2_100	486_2_1	2088_2_58	369_2_1	3379_2_269	271_2_1
1085_2_23	318_02_338	706_2_316	3712_2_232	195_2_166	942_2_1	311_01_70	132_25_90	1874_2_1	397_01_858	82_2_1	83_2_74	941_2_40	230_2_1	629_2_1	170_02_25	910_5_37	2053_2_193	2052_2_420	21_2_1	49_2_115	30_2_1	238_2_1	137_2_484	41_5_1	289_02_347	2035_01_96	919_2_324	521_2_1	3182_2_284	400_2_42	9_02_1	365_2_32	529_2_614	287_2_1	586_02_95	994_2_1	1358_2_15	2282_2_22	343_2_816	13_2_1	75_2_104	1956_2_29	2187_2_122	264_2_102	486_2_1	2088_2_59	369_2_1	3379_2_249	271_2_1
1085_2_25	318_02_280	706_2_330	3712_2_250	195_2_171	942_2_1	311_01_84	132_25_93	1874_2_1	397_01_821	82_2_1	83_2_82	941_2_48	230_2_1	629_2_1	170_02_18	910_5_37	2053_2_226	2052_2_450	21_2_1	49_2_99	30_2_1	238_2_1	137_2_474	41_5_1	289_02_352	2035_01_98	919_2_315	521_2_1	3182_2_275	400_2_21	9_02_1	365_2_34	529_2_638	287_2_1	586_02_78	994_2_1	1358_2_14	2282_2_16	343_2_829	13_2_1	75_2_91	1956_2_18	2187_2_113	264_2_103	486_2_1	2088_2_73	369_2_1	3379_2_266	271_2_1
1085_2_15	318_02_266	706_2_319	3712_2_262	195_2_180	942_2_1	311_01_93	132_25_91	1874_2_1	397_01_831	82_2_1	83_2_57	941_2_50	230_2_1	629_2_1	170_02_18	910_5_17	2053_2_205	2052_2_473	21_2_1	49_2_99	30_2_1	238_2_1	137_2_478	41_5_1	289_02_371	2035_01_140	919_2_339	521_2_1	3182_2_296	400_2_22	9_02_1	365_2_30	529_2_640	287_2_1	586_02_73	994_2_1	1358_2_21	2282_2_27	343_2_809	13_2_1	75_2_97	1956_2_22	2187_2_147	264_2_84	486_2_1	2088_2_66	369_2_1	3379_2_246	271_2_1
1085_2_11	318_02_243	706_2_310	3712_2_280	195_2_189	942_2_1	311_01_96	132_25_77	1874_2_1	397_01_821	82_2_1	83_2_78	941_2_55	230_2_1	629_2_1	170_02_16	910_5_21	2053_2_228	2052_2_464	21_2_1	49_2_107	30_2_1	238_2_1	137_2_484	41_5_1	289_02_366	2035_01_139	919_2_371	521_2_1	3182_2_299	400_2_33	9_02_1	365_2_46	529_2_623	287_2_1	586_02_56	994_2_1	1358_2_14	2282_2_20	343_2_771	13_2_1	75_2_69	1956_2_20	2187_2_126	264_2_89	486_2_1	2088_2_69	369_2_1	3379_2_239	271_2_1
1085_2_5	318_02_250	706_2_313	3712_2_293	195_2_161	942_2_1	311_01_108	132_25_89	1874_2_1	397_01_787	82_2_1	83_2_70	941_2_55	230_2_1	629_2_1	170_02_14	910_5_23	2053_2_194	2052_2_473	21_2_1	49_2_110	30_2_1	238_2_1	137_2_541	41_5_1	289_02_355	2035_01_137	919_2_435	521_2_1	3182_2_278	400_2_28	9_02_1	365_2_26	529_2_631	287_2_1	586_02_45	994_2_1	1358_2_16	2282_2_26	343_2_765	13_2_1	75_2_74	1956_2_20	2187_2_129	264_2_71	486_2_1	2088_2_83	369_2_1	3379_2_254	271_2_1
1085_2_3	318_02_277	706_2_300	3712_2_292	195_2_164	942_2_1	311_01_114	132_25_78	1874_2_1	397_01_769	82_2_1	83_2_58	941_2_55	230_2_1	629_2_1	170_02_24	910_5_17	2053_2_179	2052_2_460	21_2_1	49_2_118	30_2_1	238_2_1	137_2_548	41_5_1	289_02_335	2035_01_132	919_2_456	521_2_1	3182_2_307	400_2_33	9_02_1	365_2_30	529_2_645	287_2_1	586_02_45	994_2_1	1358_2_14	2282_2_32	343_2_785	13_2_1	75_2_75	1956_2_26	2187_2_121	264_2_61	486_2_1	2088_2_80	369_2_1	3379_2_242	271_2_1
1085_2_4	318_02_310	706_2_295	3712_2_320	195_2_161	942_2_1	311_01_135	132_25_80	1874_2_1	397_01_738	82_2_1	83_2_56	941_2_55	230_2_1	629_2_1	170_02_24	910_5_16	2053_2_186	2052_2_445	21_2_1	49_2_117	30_2_1	238_2_1	137_2_566	41_5_1	289_02_306	2035_01_130	919_2_424	521_2_1	3182_2_284	400_2_33	9_02_1	365_2_35	529_2_645	287_2_1	586_02_47	994_2_1	1358_2_6	2282_2_23	343_2_774	13_2_1	75_2_66	1956_2_21	2187_2_115	264_2_83	486_2_1	2088_2_103	369_2_1	3379_2_232	271_2_1
1085_2_2	318_02_368	706_2_302	3712_2_348	195_2_138	942_2_1	311_01_145	132_25_87	1874_2_1	397_01_695	82_2_1	83_2_55	941_2_51	230_2_1	629_2_1	170_02_23	910_5_14	2053_2_161	2052_2_447	21_2_1	49_2_111	30_2_1	238_2_1	137_2_569	41_5_1	289_02_332	2035_01_124	919_2_433	521_2_1	3182_2_267	400_2_40	9_02_1	365_2_27	529_2_576	287_2_1	586_02_58	994_2_1	1358_2_12	2282_2_23	343_2_784	13_2_1	75_2_58	1956_2_23	2187_2_107	264_2_100	486_2_1	2088_2_112	369_2_1	3379_2_245	271_2_1
1085_2_5	318_02_447	706_2_282	3712_2_349	195_2_154	942_2_1	311_01_172	132_25_72	1874_2_1	397_01_659	82_2_1	83_2_42	941_2_55	230_2_1	629_2_1	170_02_17	910_5_15	2053_2_161	2052_2_415	21_2_1	49_2_130	30_2_1	238_2_1	137_2_556	41_5_1	289_02_321	2035_01_112	919_2_430	521_2_1	3182_2_269	400_2_54	9_02_1	365_2_39	529_2_551	287_2_1	586_02_53	994_2_1	1358_2_13	2282_2_10	343_2_779	13_2_1	75_2_63	1956_2_16	2187_2_135	264_2_113	486_2_1	2088_2_97	369_2_1	3379_2_234	271_2_1
1085_2_2	318_02_546	706_2_266	3712_2_365	195_2_158	311_01_157	132_25_68	1874_2_1	397_01_587	82_2_1	83_2_43	941_2_55	230_2_1	629_2_1	170_02_17	910_5_25	2053_2_137	2052_2_418	21_2_1	49_2_130	30_2_1	238_2_1	137_2_589	41_5_1	289_02_333	2035_01_111	919_2_445	521_2_1	3182_2_237	400_2_56	9_02_1	365_2_34	529_2_544	287_2_1	586_02_55	994_2_1	1358_2_5	2282_2_17	343_2_817	13_2_1	75_2_54	1956_2_18	2187_2_104	264_2_122	486_2_1	2088_2_101	369_2_1	3379_2_236	271_2_1	18_2_1
318_02_550	706_2_260	3712_2_346	195_2_150	311_01_165	132_25_64	1874_2_1	397_01_540	82_2_1	83_2_38	941_2_57	230_2_1	629_2_1	170_02_15	910_5_18	2053_2_130	2052_2_414	21_2_1	49_2_120	30_2_1	238_2_1	137_2_590	41_5_1	289_02_403	2035_01_148	919_2_455	521_2_1	3182_2_248	400_2_74	9_02_1	365_2_26	529_2_486	287_2_1	586_02_60	994_2_1	1358_2_9	2282_2_22	343_2_789	13_2_1	75_2_56	1956_2_24	2187_2_117	264_2_135	486_2_1	2088_2_83	369_2_1	3379_2_231	271_2_1	18_2_1	945_2_187
318_02_583	706_2_244	3712_2_327	195_2_164	311_01_170	132_25_58	1874_2_1	397_01_474	82_2_1	83_2_46	941_2_54	230_2_1	629_2_1	170_02_17	910_5_19	2053_2_138	2052_2_408	21_2_1	49_2_121	30_2_1	238_2_1	137_2_586	41_5_1	289_02_434	2035_01_146	919_2_426	521_2_1	3182_2_217	400_2_83	9_02_1	365_2_31	529_2_498	287_2_1	586_02_69	994_2_1	1358_2_8	2282_2_26	343_2_833	13_2_1	75_2_61	1956_2_12	2187_2_109	264_2_141	486_2_1	2088_2_75	369_2_1	3379_2_225	271_2_1	18_2_1	945_2_198
318_02_643	706_2_227	3712_2_323	195_2_151	311_01_159	132_25_59	1874_2_1	397_01_383	82_2_1	83_2_54	941_2_42	230_2_1	629_2_1	170_02_13	910_5_28	2053_2_130	2052_2_411	21_2_1	49_2_121	30_2_1	238_2_1	137_2_604	41_5_1	289_02_454	2035_01_165	919_2_416	521_2_1	3182_2_220	400_2_81	9_02_1	365_2_34	529_2_494	287_2_1	586_02_73	994_2_1	1358_2_9	2282_2_17	343_2_930	13_2_1	75_2_61	1956_2_4	2187_2_93	264_2_111	486_2_1	2088_2_70	369_2_1	3379_2_205	271_2_1	18_2_1	945_2_204
318_02_674	706_2_223	3712_2_333	195_2_167	311_01_152	132_25_51	1874_2_1	397_01_321	82_2_1	83_2_50	941_2_59	230_2_1	629_2_1	170_02_14	910_5_24	2053_2_126	2052_2_376	21_2_1	49_2_126	30_2_1	238_2_1	137_2_593	41_5_1	289_02_494	2035_01_191	919_2_400	521_2_1	3182_2_241	400_2_91	9_02_1	365_2_38	529_2_426	287_2_1	586_02_76	994_2_1	1358_2_6	2282_2_9	343_2_934	13_2_1	75_2_57	1956_2_5	2187_2_117	264_2_113	486_2_1	2088_2_53	369_2_1	3379_2_182	271_2_1	18_2_1	945_2_201
318_02_697	706_2_228	3712_2_318	195_2_168	311_01_147	132_25_64	1874_2_1	397_01_273	82_2_1	83_2_52	941_2_46	230_2_1	629_2_1	170_02_21	910_5_30	2053_2_134	2052_2_375	21_2_1	49_2_146	30_2_1	238_2_1	137_2_571	41_5_1	289_02_547	2035_01_169	919_2_352	521_2_1	3182_2_250	400_2_80	9_02_1	365_2_29	529_2_433	287_2_1	586_02_97	994_2_1	1358_2_3	2282_2_12	343_2_963	13_2_1	75_2_53	1956_2_2	2187_2_127	264_2_93	486_2_1	2088_2_68	369_2_1	3379_2_183	271_2_1	18_2_1	945_2_231
318_02_702	706_2_208	3712_2_290	195_2_157	311_01_140	132_25_81	1874_2_1	397_01_241	82_2_1	83_2_70	941_2_48	230_2_1	629_2_1	170_02_19	910_5_25	2053_2_133	2052_2_399	21_2_1	49_2_134	30_2_1	238_2_1	137_2_581	41_5_1	289_02_594	2035_01_155	919_2_341	521_2_1	3182_2_236	400_2_101	9_02_1	365_2_34	529_2_407	287_2_1	586_02_95	994_2_1	1358_2_6	2282_2_10	343_2_1035	13_2_1	75_2_51	1956_2_1	2187_2_115	264_2_90	486_2_1	2088_2_82	369_2_1	3379_2_190	271_2_1	18_2_1	945_2_227
318_02_678	706_2_201	3712_2_297	195_2_201	311_01_150	132_25_105	1874_2_1	397_01_260	82_2_1	83_2_74	941_2_46	230_2_1	629_2_1	170_02_13	910_5_30	2053_2_129	2052_2_366	21_2_1	49_2_145	30_2_1	238_2_1	137_2_539	41_5_1	289_02_609	2035_01_124	919_2_328	521_2_1	3182_2_229	400_2_86	9_02_1	365_2_32	529_2_426	287_2_1	586_02_97	994_2_1	1358_2_4	2282_2_7	343_2_1034	13_2_1	75_2_46	123_2_127	2187_2_128	264_2_92	486_2_1	2088_2_94	369_2_1	3379_2_183	271_2_1	18_2_1	945_2_222
318_02_652	706_2_184	3712_2_272	195_2_225	311_01_149	132_25_137	1874_2_1	397_01_245	82_2_1	83_2_95	941_2_43	230_2_1	629_2_1	170_02_5	910_5_17	2053_2_112	2052_2_377	21_2_1	49_2_163	30_2_1	238_2_1	137_2_565	41_5_1	289_02_643	2035_01_102	919_2_310	521_2_1	3182_2_240	400_2_73	9_02_1	365_2_41	529_2_446	287_2_1	586_02_105	994_2_1	1358_2_2	2282_2_9	343_2_1080	13_2_1	75_2_44	123_2_113	2187_2_117	264_2_83	486_2_1	2088_2_110	369_2_1	3379_2_205	271_2_1	18_2_1	945_2_223
318_02_609	706_2_184	3712_2_259	195_2_250	311_01_156	132_25_124	1874_2_1	397_01_234	82_2_1	83_2_103	941_2_45	230_2_1	629_2_1	170_02_7	910_5_8	2053_2_113	2052_2_355	21_2_1	49_2_141	30_2_1	238_2_1	137_2_593	41_5_1	289_02_645	2035_01_117	919_2_304	521_2_1	3182_2_252	400_2_87	9_02_1	365_2_43	529_2_421	287_2_1	586_02_111	994_2_1	1358_2_3	2282_2_7	343_2_1090	13_2_1	75_2_54	123_2_119	2187_2_123	264_2_102	486_2_1	2088_2_96	369_2_1	3379_2_206	271_2_1	18_2_1	945_2_203
318_02_617	706_2_163	3712_2_221	195_2_305	311_01_164	132_25_127	1874_2_1	397_01_227	82_2_1	83_2_116	941_2_41	230_2_1	629_2_1	170_02_7	910_5_6	2053_2_109	2052_2_340	21_2_1	49_2_134	30_2_1	238_2_1	137_2_548	41_5_1	289_02_677	2035_01_125	919_2_242	521_2_1	3182_2_221	400_2_84	9_02_1	365_2_49	529_2_453	287_2_1	586_02_111	994_2_1	2282_2_7	343_2_1142	13_2_1	75_2_67	123_2_102	2187_2_130	264_2_108	486_2_1	2088_2_106	369_2_1	3379_2_223	271_2_1	18_2_1	945_2_219	942_2_1
318_02_568	706_2_175	3712_2_236	195_2_315	311_01_154	132_25_148	1874_2_1	397_01_220	82_2_1	83_2_134	941_2_40	230_2_1	629_2_1	170_02_8	910_5_5	2053_2_100	2052_2_331	21_2_1	49_2_145	30_2_1	238_2_1	137_2_574	41_5_1	289_02_694	2035_01_117	919_2_256	521_2_1	3182_2_220	400_2_85	9_02_1	365_2_55	529_2_429	287_2_1	586_02_117	994_2_1	2282_2_7	343_2_1170	13_2_1	75_2_53	123_2_93	2187_2_118	264_2_114	486_2_1	2088_2_129	369_2_1	3379_2_208	271_2_1	18_2_1	945_2_239	942_2_1
318_02_540	706_2_189	3712_2_220	195_2_344	311_01_143	132_25_167	1874_2_1	397_01_233	82_2_1	83_2_136	941_2_45	230_2_1	629_2_1	170_02_8	910_5_5	2053_2_115	2052_2_327	21_2_1	49_2_126	30_2_1	238_2_1	137_2_513	41_5_1	289_02_695	2035_01_148	919_2_268	521_2_1	3182_2_201	400_2_79	9_02_1	365_2_50	529_2_395	287_2_1	586_02_150	994_2_1	2282_2_4	343_2_1206	13_2_1	75_2_55	123_2_97	2187_2_136	264_2_122	486_2_1	2088_2_127	369_2_1	3379_2_192	271_2_1	18_2_1	945_2_214	942_2_1
318_02_501	706_2_239	3712_2_222	195_2_369	311_01_123	132_25_165	1874_2_1	397_01_227	82_2_1	83_2_142	941_2_36	230_2_1	629_2_1	170_02_9	910_5_2	2053_2_112	2052_2_328	21_2_1	49_2_121	30_2_1	238_2_1	137_2_516	41_5_1	289_02_718	2035_01_169	919_2_262	521_2_1	3182_2_190	400_2_78	9_02_1	365_2_40	529_2_405	287_2_1	586_02_158	994_2_1	2282_2_2	343_2_1175	13_2_1	75_2_69	123_2_98	2187_2_149	264_2_112	486_2_1	2088_2_120	369_2_1	3379_2_198	271_2_1	18_2_1	945_2_232	942_2_1
318_02_470	706_2_270	3712_2_250	195_2_336	311_01_95	132_25_176	1874_2_1	397_01_252	82_2_1	83_2_147	941_2_37	230_2_1	629_2_1	170_02_11	2053_2_113	2052_2_329	21_2_1	49_2_113	30_2_1	238_2_1	137_2_534	289_02_716	2035_01_170	919_2_288	521_2_1	3182_2_178	400_2_105	9_02_1	365_2_47	529_2_380	287_2_1	586_02_171	994_2_1	2282_2_2	343_2_1144	13_2_1	75_2_68	123_2_103	2187_2_131	264_2_110	486_2_1	2088_2_129	369_2_1	3379_2_217	271_2_1	18_2_1	945_2_213	942_2_1	23_2_1	2267_2_22
318_02_480	706_2_241	3712_2_234	195_2_363	311_01_96	132_25_188	397_01_274	82_2_1	83_2_147	941_2_32	230_2_1	629_2_1	170_02_22	2053_2_105	2052_2_363	21_2_1	49_2_121	30_2_1	238_2_1	137_2_480	289_02_684	2035_01_182	919_2_272	521_2_1	3182_2_177	400_2_93	9_02_1	365_2_45	529_2_392	287_2_1	586_02_162	994_2_1	343_2_1141	13_2_1	75_2_81	123_2_105	2187_2_134	264_2_108	486_2_1	2088_2_134	369_2_1	3379_2_194	271_2_1	945_2_199	23_2_1	2267_2_21	439_2_259	73_2_165	434_2_350	1747_02_488
318_02_446	706_2_272	3712_2_246	195_2_370	311_01_64	132_25_181	397_01_308	82_2_1	83_2_143	941_2_40	230_2_1	629_2_1	170_02_23	2053_2_117	2052_2_372	21_2_1	49_2_119	30_2_1	238_2_1	137_2_517	289_02_658	2035_01_186	919_2_285	521_2_1	3182_2_172	400_2_105	9_02_1	365_2_50	529_2_393	287_2_1	586_02_166	994_2_1	343_2_1070	13_2_1	75_2_82	123_2_90	2187_2_113	264_2_106	486_2_1	2088_2_175	369_2_1	3379_2_177	271_2_1	945_2_212	23_2_1	2267_2_24	439_2_257	73_2_147	434_2_338	1747_02_505
318_02_415	706_2_285	3712_2_248	195_2_347	311_01_62	132_25_180	397_01_350	82_2_1	83_2_148	941_2_40	230_2_1	629_2_1	170_02_22	2053_2_121	2052_2_394	21_2_1	49_2_74	30_2_1	238_2_1	137_2_561	289_02_591	2035_01_225	919_2_303	521_2_1	3182_2_175	400_2_89	9_02_1	365_2_41	529_2_412	287_2_1	586_02_144	994_2_1	343_2_1027	13_2_1	75_2_66	123_2_87	2187_2_120	264_2_105	486_2_1	2088_2_192	369_2_1	3379_2_171	271_2_1	945_2_213	23_2_1	2267_2_35	439_2_239	73_2_157	434_2_315	1747_02_559
318_02_413	706_2_303	3712_2_266	195_2_361	311_01_66	132_25_163	397_01_382	82_2_1	83_2_142	941_2_35	230_2_1	629_2_1	170_02_18	2053_2_102	2052_2_385	21_2_1	49_2_79	30_2_1	238_2_1	137_2_549	289_02_539	2035_01_279	919_2_321	521_2_1	3182_2_168	400_2_78	9_02_1	365_2_39	529_2_447	287_2_1	586_02_109	994_2_1	343_2_962	13_2_1	75_2_72	123_2_103	2187_2_125	264_2_99	486_2_1	2088_2_160	369_2_1	3379_2_162	271_2_1	945_2_217	23_2_1	2267_2_18	439_2_233	73_2_169	434_2_303	1747_02_593
318_02_409	706_2_319	3712_2_278	195_2_356	311_01_70	132_25_168	397_01_411	82_2_1	83_2_154	941_2_38	230_2_1	629_2_1	170_02_19	2053_2_94	2052_2_414	21_2_1	49_2_72	30_2_1	238_2_1	137_2_625	289_02_479	2035_01_328	919_2_348	521_2_1	3182_2_176	400_2_92	9_02_1	365_2_45	529_2_429	287_2_1	586_02_78	994_2_1	343_2_853	13_2_1	75_2_55	123_2_105	2187_2_101	264_2_78	486_2_1	2088_2_156	369_2_1	3379_2_140	271_2_1	945_2_236	23_2_1	2267_2_22	439_2_242	73_2_161	434_2_283	1747_02_633
318_02_373	706_2_309	3712_2_272	195_2_325	311_01_106	132_25_162	397_01_479	82_2_1	83_2_152	941_2_45	230_2_1	629_2_1	170_02_16	2053_2_85	2052_2_438	21_2_1	49_2_61	30_2_1	238_2_1	137_2_591	289_02_406	2035_01_416	919_2_400	521_2_1	3182_2_152	400_2_61	9_02_1	365_2_30	529_2_427	287_2_1	586_02_55	994_2_1	343_2_810	13_2_1	75_2_52	123_2_89	2187_2_106	264_2_83	486_2_1	2088_2_169	369_2_1	3379_2_161	271_2_1	945_2_220	23_2_1	2267_2_19	439_2_273	73_2_169	434_2_287	1747_02_659
318_02_308	706_2_335	3712_2_286	195_2_360	311_01_101	132_25_161	397_01_484	82_2_1	83_2_148	941_2_48	230_2_1	629_2_1	170_02_11	2053_2_85	2052_2_468	21_2_1	49_2_69	30_2_1	238_2_1	137_2_586	289_02_360	2035_01_434	919_2_425	521_2_1	3182_2_137	400_2_82	9_02_1	365_2_32	529_2_423	287_2_1	586_02_33	994_2_1	343_2_771	13_2_1	75_2_39	123_2_95	2187_2_127	264_2_77	486_2_1	2088_2_177	369_2_1	3379_2_148	271_2_1	945_2_251	23_2_1	2267_2_27	439_2_296	73_2_158	434_2_259	1747_02_665
318_02_304	706_2_337	3712_2_296	195_2_319	311_01_119	132_25_141	397_01_509	82_2_1	83_2_141	941_2_61	230_2_1	629_2_1	170_02_3	2053_2_77	2052_2_499	21_2_1	49_2_60	30_2_1	238_2_1	137_2_659	289_02_331	2035_01_512	919_2_418	521_2_1	3182_2_127	400_2_68	9_02_1	365_2_31	529_2_418	287_2_1	586_02_24	994_2_1	343_2_700	13_2_1	75_2_35	123_2_69	2187_2_122	264_2_104	486_2_1	2088_2_204	369_2_1	3379_2_168	271_2_1	945_2_257	23_2_1	2267_2_31	439_2_297	73_2_152	434_2_227	1747_02_684
318_02_316	706_2_316	3712_2_298	195_2_286	311_01_145	132_25_135	397_01_576	82_2_1	83_2_111	941_2_69	230_2_1	629_2_1	170_02_2	2053_2_91	2052_2_477	21_2_1	49_2_49	30_2_1	238_2_1	137_2_589	289_02_297	2035_01_556	919_2_432	521_2_1	3182_2_130	400_2_67	9_02_1	365_2_23	529_2_442	287_2_1	586_02_31	994_2_1	343_2_682	13_2_1	75_2_28	123_2_97	2187_2_131	264_2_95	486_2_1	2088_2_202	369_2_1	3379_2_168	271_2_1	945_2_263	23_2_1	2267_2_27	439_2_301	73_2_146	434_2_208	1747_02_734
318_02_318	706_2_325	3712_2_323	195_2_290	311_01_155	132_25_125	397_01_572	82_2_1	83_2_114	941_2_75	230_2_1	629_2_1	170_02_4	2053_2_88	2052_2_469	21_2_1	49_2_48	30_2_1	238_2_1	137_2_632	289_02_276	2035_01_570	919_2_412	521_2_1	3182_2_121	400_2_76	9_02_1	365_2_30	529_2_454	287_2_1	586_02_34	994_2_1	343_2_684	13_2_1	75_2_16	123_2_85	2187_2_131	264_2_100	486_2_1	2088_2_203	369_2_1	3379_2_165	271_2_1	945_2_255	23_2_1	2267_2_35	439_2_296	73_2_154	434_2_188	1747_02_720
318_02_322	706_2_296	3712_2_308	195_2_232	311_01_206	132_25_104	397_01_645	82_2_1	83_2_103	941_2_88	230_2_1	629_2_1	170_02_7	2053_2_94	2052_2_458	21_2_1	49_2_30	30_2_1	238_2_1	137_2_683	289_02_317	2035_01_625	919_2_422	521_2_1	3182_2_111	400_2_72	9_02_1	365_2_28	529_2_439	287_2_1	586_02_40	994_2_1	343_2_650	13_2_1	75_2_17	123_2_90	2187_2_107	264_2_92	486_2_1	2088_2_222	369_2_1	3379_2_170	271_2_1	945_2_233	23_2_1	2267_2_28	439_2_293	73_2_169	434_2_171	1747_02_699
318_02_329	706_2_317	3712_2_297	195_2_240	311_01_203	132_25_101	397_01_702	82_2_1	83_2_90	941_2_90	230_2_1	629_2_1	170_02_11	2053_2_90	2052_2_464	21_2_1	49_2_22	30_2_1	238_2_1	137_2_618	289_02_345	2035_01_621	919_2_448	521_2_1	3182_2_100	400_2_48	9_02_1	365_2_30	529_2_424	287_2_1	586_02_31	994_2_1	343_2_640	13_2_1	75_2_17	123_2_103	2187_2_124	264_2_73	486_2_1	2088_2_201	369_2_1	3379_2_169	271_2_1	945_2_265	23_2_1	2267_2_19	439_2_322	73_2_182	434_2_171	1747_02_698
318_02_368	706_2_328	3712_2_306	195_2_214	311_01_214	132_25_102	397_01_680	82_2_1	83_2_88	941_2_87	230_2_1	629_2_1	170_02_14	2053_2_81	2052_2_495	21_2_1	49_2_26	30_2_1	238_2_1	137_2_631	289_02_334	2035_01_664	919_2_420	521_2_1	3182_2_117	400_2_48	9_02_1	365_2_44	529_2_427	287_2_1	586_02_27	994_2_1	343_2_619	13_2_1	75_2_13	123_2_108	2187_2_124	264_2_70	486_2_1	2088_2_207	369_2_1	3379_2_146	271_2_1	945_2_271	23_2_1	2267_2_24	439_2_296	73_2_177	434_2_174	1747_02_692
318_02_386	706_2_294	3712_2_290	195_2_219	311_01_274	132_25_104	397_01_704	82_2_1	83_2_71	941_2_95	230_2_1	629_2_1	170_02_13	2053_2_86	2052_2_475	21_2_1	49_2_19	30_2_1	238_2_1	137_2_641	289_02_369	2035_01_646	919_2_411	521_2_1	3182_2_132	400_2_43	9_02_1	365_2_29	529_2_397	287_2_1	586_02_29	994_2_1	343_2_660	13_2_1	75_2_13	123_2_138	2187_2_97	264_2_67	486_2_1	2088_2_207	369_2_1	3379_2_141	271_2_1	945_2_233	23_2_1	2267_2_14	439_2_294	73_2_186	434_2_175	1747_02_681
318_02_456	706_2_262	3712_2_306	195_2_205	311_01_311	132_25_88	397_01_684	82_2_1	83_2_68	941_2_87	230_2_1	629_2_1	170_02_13	2053_2_65	2052_2_455	21_2_1	49_2_22	30_2_1	238_2_1	137_2_590	289_02_394	2035_01_622	919_2_405	521_2_1	3182_2_120	400_2_48	9_02_1	365_2_32	529_2_417	287_2_1	586_02_24	994_2_1	343_2_716	13_2_1	75_2_19	123_2_148	2187_2_107	264_2_85	486_2_1	2088_2_191	369_2_1	3379_2_123	271_2_1	945_2_231	23_2_1	2267_2_19	439_2_274	73_2_180	434_2_173	1747_02_686
318_02_512	706_2_252	3712_2_297	195_2_144	311_01_323	132_25_84	397_01_693	82_2_1	83_2_73	941_2_91	230_2_1	629_2_1	170_02_10	2053_2_61	2052_2_463	21_2_1	49_2_17	30_2_1	238_2_1	137_2_604	289_02_414	2035_01_649	919_2_366	521_2_1	3182_2_139	400_2_57	9_02_1	365_2_31	529_2_409	287_2_1	586_02_26	994_2_1	343_2_691	13_2_1	75_2_23	123_2_155	2187_2_95	264_2_87	486_2_1	2088_2_204	369_2_1	3379_2_142	271_2_1	945_2_235	23_2_1	2267_2_16	439_2_266	73_2_152	434_2_150	1747_02_695
318_02_523	706_2_234	3712_2_294	195_2_144	311_01_350	132_25_92	397_01_645	82_2_1	83_2_60	941_2_91	230_2_1	629_2_1	170_02_8	2053_2_63	2052_2_462	21_2_1	49_2_17	30_2_1	238_2_1	137_2_576	289_02_472	2035_01_667	919_2_366	521_2_1	3182_2_136	400_2_49	9_02_1	365_2_25	529_2_398	287_2_1	586_02_25	994_2_1	343_2_751	13_2_1	75_2_24	123_2_178	2187_2_73	264_2_86	486_2_1	2088_2_204	369_2_1	3379_2_128	271_2_1	945_2_239	23_2_1	2267_2_16	439_2_263	73_2_164	434_2_163	1747_02_658
318_02_537	706_2_214	3712_2_281	195_2_133	311_01_359	132_25_87	397_01_605	82_2_1	83_2_69	941_2_113	230_2_1	629_2_1	170_02_7	2053_2_55	2052_2_435	21_2_1	49_2_17	30_2_1	238_2_1	137_2_545	289_02_528	2035_01_653	919_2_357	521_2_1	3182_2_151	400_2_51	9_02_1	365_2_25	529_2_398	287_2_1	586_02_28	994_2_1	343_2_789	13_2_1	75_2_22	123_2_190	2187_2_70	264_2_97	486_2_1	2088_2_180	369_2_1	3379_2_127	271_2_1	945_2_274	23_2_1	2267_2_16	439_2_255	73_2_176	434_2_167	1747_02_611
318_02_583	706_2_201	3712_2_255	195_2_124	311_01_390	132_25_95	397_01_565	82_2_1	83_2_73	941_2_110	230_2_1	629_2_1	170_02_6	2053_2_47	2052_2_440	21_2_1	49_2_27	30_2_1	238_2_1	137_2_542	289_02_580	2035_01_643	919_2_349	521_2_1	3182_2_145	400_2_37	9_02_1	365_2_15	529_2_353	287_2_1	586_02_21	994_2_1	343_2_827	13_2_1	75_2_18	123_2_193	2187_2_65	264_2_103	486_2_1	2088_2_182	369_2_1	3379_2_130	271_2_1	945_2_293	23_2_1	2267_2_9	439_2_271	73_2_167	434_2_175	1747_02_576
318_02_616	706_2_188	3712_2_232	195_2_123	311_01_404	132_25_79	397_01_507	82_2_1	83_2_90	941_2_106	230_2_1	629_2_1	170_02_3	2053_2_32	2052_2_418	21_2_1	49_2_18	30_2_1	238_2_1	137_2_515	289_02_674	2035_01_593	919_2_341	521_2_1	3182_2_150	400_2_42	9_02_1	365_2_12	529_2_334	287_2_1	586_02_23	994_2_1	343_2_932	13_2_1	75_2_15	123_2_230	2187_2_46	264_2_112	486_2_1	2088_2_166	369_2_1	3379_2_134	271_2_1	945_2_285	23_2_1	2267_2_8	439_2_267	73_2_202	434_2_174	1747_02_523
318_02_631	706_2_205	3712_2_221	195_2_127	311_01_444	132_25_100	397_01_452	82_2_1	83_2_107	941_2_105	230_2_1	629_2_1	170_02_5	2053_2_30	2052_2_401	21_2_1	49_2_29	30_2_1	238_2_1	137_2_520	289_02_704	2035_01_529	919_2_318	521_2_1	3182_2_160	400_2_62	9_02_1	365_2_12	529_2_308	287_2_1	586_02_15	994_2_1	343_2_980	13_2_1	75_2_20	123_2_202	2187_2_36	264_2_128	486_2_1	2088_2_158	369_2_1	3379_2_136	271_2_1	945_2_292	23_2_1	2267_2_7	439_2_283	73_2_230	434_2_171	1747_02_468
318_02_663	706_2_203	3712_2_200	195_2_141	311_01_467	132_25_107	397_01_399	82_2_1	83_2_107	941_2_97	230_2_1	629_2_1	170_02_2	2053_2_34	2052_2_352	21_2_1	49_2_42	30_2_1	238_2_1	137_2_496	289_02_799	2035_01_452	919_2_319	521_2_1	3182_2_145	400_2_58	9_02_1	365_2_13	529_2_273	287_2_1	586_02_12	994_2_1	343_2_1093	13_2_1	75_2_18	123_2_227	2187_2_34	264_2_101	486_2_1	2088_2_160	369_2_1	3379_2_135	271_2_1	945_2_288	23_2_1	2267_2_4	439_2_291	73_2_282	434_2_185	1747_02_421
318_02_718	706_2_203	3712_2_189	195_2_165	311_01_475	132_25_104	397_01_331	82_2_1	83_2_132	941_2_90	230_2_1	629_2_1	170_02_1	2053_2_31	2052_2_310	21_2_1	49_2_52	30_2_1	238_2_1	137_2_465	289_02_853	2035_01_381	919_2_305	521_2_1	3182_2_149	400_2_79	9_02_1	365_2_7	529_2_268	287_2_1	586_02_8	994_2_1	343_2_1186	13_2_1	75_2_17	123_2_240	2187_2_44	264_2_97	486_2_1	2088_2_165	369_2_1	3379_2_126	271_2_1	945_2_296	23_2_1	2267_2_1	439_2_255	73_2_301	434_2_197	1747_02_367
318_02_748	706_2_227	3712_2_177	195_2_154	311_01_478	132_25_145	397_01_266	82_2_1	83_2_159	230_2_1	629_2_1	23_2_1	2053_2_45	2052_2_334	21_2_1	49_2_60	30_2_1	238_2_1	137_2_498	289_02_835	2035_01_329	919_2_257	521_2_1	3182_2_165	400_2_72	9_02_1	365_2_6	529_2_260	287_2_1	586_02_6	994_2_1	343_2_1219	13_2_1	75_2_16	123_2_227	2187_2_37	264_2_111	486_2_1	2088_2_147	369_2_1	3379_2_132	271_2_1	945_2_285	941_2_84	439_2_277	73_2_302	434_2_226	1747_02_330	1662_012_80	805_2_11
318_02_755	706_2_230	3712_2_162	195_2_178	311_01_499	132_25_161	397_01_240	82_2_1	83_2_148	230_2_1	629_2_1	23_2_1	2053_2_43	2052_2_314	21_2_1	49_2_72	30_2_1	238_2_1	137_2_445	289_02_853	2035_01_252	919_2_273	521_2_1	3182_2_139	400_2_81	9_02_1	365_2_6	529_2_256	287_2_1	586_02_6	994_2_1	343_2_1254	13_2_1	75_2_17	123_2_241	2187_2_35	264_2_104	486_2_1	2088_2_153	369_2_1	3379_2_144	271_2_1	945_2_292	941_2_75	439_2_290	73_2_340	434_2_242	1747_02_346	1662_012_66	805_2_7
318_02_774	706_2_266	3712_2_153	195_2_194	311_01_483	132_25_158	397_01_201	82_2_1	83_2_168	230_2_1	629_2_1	23_2_1	2053_2_59	2052_2_298	21_2_1	49_2_65	30_2_1	238_2_1	137_2_425	289_02_852	2035_01_222	919_2_254	521_2_1	3182_2_151	400_2_87	9_02_1	365_2_8	529_2_258	287_2_1	586_02_4	994_2_1	343_2_1304	13_2_1	75_2_21	123_2_235	2187_2_34	264_2_107	486_2_1	2088_2_162	369_2_1	3379_2_138	271_2_1	945_2_314	941_2_96	439_2_261	73_2_333	434_2_266	1747_02_331	1662_012_62	805_2_8
318_02_807	706_2_296	3712_2_125	195_2_192	311_01_468	132_25_163	397_01_178	82_2_1	83_2_160	230_2_1	629_2_1	23_2_1	2053_2_89	2052_2_305	21_2_1	49_2_67	30_2_1	238_2_1	137_2_396	289_02_854	2035_01_213	919_2_221	521_2_1	3182_2_165	400_2_86	9_02_1	365_2_2	529_2_254	287_2_1	586_02_3	994_2_1	343_2_1326	13_2_1	75_2_23	123_2_241	2187_2_33	264_2_105	486_2_1	2088_2_165	369_2_1	3379_2_158	271_2_1	945_2_315	941_2_84	439_2_275	73_2_336	434_2_267	1747_02_325	1662_012_56	805_2_4
318_02_797	706_2_336	3712_2_94	195_2_194	311_01_436	132_25_152	397_01_181	82_2_1	83_2_158	230_2_1	629_2_1	23_2_1	2053_2_93	2052_2_292	21_2_1	49_2_70	30_2_1	238_2_1	137_2_387	289_02_829	2035_01_198	919_2_212	521_2_1	3182_2_148	400_2_85	9_02_1	365_2_2	529_2_266	287_2_1	586_02_5	994_2_1	343_2_1331	13_2_1	75_2_20	123_2_255	2187_2_39	264_2_101	486_2_1	2088_2_167	369_2_1	3379_2_153	271_2_1	945_2_298	941_2_82	439_2_273	73_2_354	434_2_282	1747_02_383	1662_012_53	805_2_3
318_02_769	706_2_339	3712_2_101	195_2_194	311_01_387	132_25_183	397_01_159	82_2_1	83_2_171	230_2_1	629_2_1	23_2_1	2053_2_125	2052_2_300	21_2_1	49_2_70	30_2_1	238_2_1	137_2_393	289_02_790	2035_01_219	919_2_198	521_2_1	3182_2_160	400_2_99	9_02_1	365_2_2	529_2_251	287_2_1	586_02_4	994_2_1	343_2_1281	13_2_1	75_2_26	123_2_243	2187_2_38	264_2_94	486_2_1	2088_2_171	369_2_1	3379_2_171	271_2_1	945_2_313	941_2_95	439_2_268	73_2_336	434_2_280	1747_02_409	1662_012_65	805_2_2
318_02_769	706_2_354	3712_2_96	195_2_211	311_01_310	132_25_189	397_01_158	82_2_1	83_2_180	230_2_1	629_2_1	23_2_1	2053_2_132	2052_2_308	21_2_1	49_2_77	30_2_1	238_2_1	137_2_384	289_02_724	2035_01_218	919_2_203	521_2_1	3182_2_125	400_2_124	9_02_1	529_2_262	287_2_1	586_02_2	994_2_1	343_2_1276	13_2_1	75_2_20	123_2_261	2187_2_33	264_2_87	486_2_1	2088_2_193	369_2_1	3379_2_159	271_2_1	945_2_351	941_2_88	439_2_236	73_2_365	434_2_292	1747_02_423	1662_012_62	805_2_3
318_02_768	706_2_404	3712_2_80	195_2_200	311_01_227	132_25_179	397_01_150	82_2_1	83_2_172	230_2_1	629_2_1	23_2_1	2053_2_145	2052_2_330	21_2_1	49_2_85	30_2_1	238_2_1	137_2_420	289_02_664	2035_01_220	919_2_166	521_2_1	3182_2_135	400_2_125	9_02_1	529_2_298	287_2_1	586_02_1	994_2_1	343_2_1275	13_2_1	75_2_18	123_2_256	2187_2_45	264_2_83	486_2_1	2088_2_207	369_2_1	3379_2_149	271_2_1	945_2_326	941_2_84	439_2_254	73_2_343	434_2_326	1747_02_465	1662_012_74	805_2_1
318_02_780	706_2_450	3712_2_83	195_2_161	311_01_182	132_25_174	397_01_160	82_2_1	83_2_170	230_2_1	629_2_1	23_2_1	2053_2_166	2052_2_365	21_2_1	49_2_87	30_2_1	238_2_1	137_2_433	289_02_569	2035_01_275	919_2_173	521_2_1	3182_2_138	400_2_141	9_02_1	529_2_303	287_2_1	586_02_2	994_2_1	343_2_1238	13_2_1	75_2_13	123_2_264	73_2_328	264_2_88	486_2_1	2088_2_203	369_2_1	3379_2_139	271_2_1	945_2_336	941_2_76	439_2_251	2187_2_44	434_2_309	1747_02_484	1662_012_90
318_02_711	706_2_482	3712_2_87	195_2_134	311_01_158	132_25_191	397_01_168	82_2_1	83_2_166	230_2_1	629_2_1	23_2_1	2053_2_160	2052_2_383	21_2_1	49_2_79	30_2_1	238_2_1	137_2_465	289_02_517	2035_01_325	919_2_188	521_2_1	3182_2_116	400_2_139	9_02_1	529_2_342	287_2_1	586_02_1	994_2_1	343_2_1212	13_2_1	75_2_15	123_2_259	73_2_359	264_2_88	486_2_1	2088_2_188	369_2_1	3379_2_139	271_2_1	945_2_316	941_2_78	439_2_259	2187_2_57	434_2_304	1747_02_507	1662_012_110
318_02_654	706_2_521	3712_2_91	195_2_113	311_01_137	132_25_199	397_01_167	82_2_1	83_2_155	230_2_1	629_2_1	23_2_1	2053_2_161	2052_2_404	21_2_1	49_2_70	30_2_1	238_2_1	137_2_471	289_02_517	2035_01_360	919_2_186	521_2_1	3182_2_129	400_2_125	9_02_1	529_2_387	287_2_1	586_02_1	994_2_1	343_2_1226	13_2_1	75_2_15	123_2_234	73_2_302	264_2_113	486_2_1	2088_2_179	369_2_1	3379_2_118	271_2_1	945_2_340	941_2_52	439_2_254	2187_2_82	434_2_313	1747_02_520	1662_012_106
318_02_628	3712_2_98	195_2_95	706_2_528	132_25_182	397_01_186	82_2_1	83_2_170	230_2_1	629_2_1	23_2_1	2053_2_155	2052_2_415	21_2_1	49_2_67	30_2_1	238_2_1	137_2_459	289_02_510	2035_01_400	919_2_238	521_2_1	3182_2_147	400_2_137	9_02_1	529_2_352	287_2_1	994_2_1	343_2_1179	13_2_1	75_2_11	123_2_238	73_2_270	311_01_129	264_2_113	486_2_1	2088_2_179	369_2_1	3379_2_141	271_2_1	945_2_343	941_2_39	439_2_263	2187_2_81	434_2_323	1747_02_522	1662_012_124
318_02_586	3712_2_107	195_2_104	706_2_525	132_25_176	397_01_211	82_2_1	83_2_156	230_2_1	629_2_1	23_2_1	2053_2_137	2052_2_448	21_2_1	49_2_57	30_2_1	238_2_1	137_2_501	289_02_444	2035_01_380	919_2_264	521_2_1	3182_2_145	400_2_147	9_02_1	529_2_353	287_2_1	994_2_1	343_2_1180	13_2_1	75_2_9	123_2_256	73_2_257	311_01_105	264_2_103	486_2_1	2088_2_185	369_2_1	3379_2_155	271_2_1	945_2_315	941_2_38	439_2_253	2187_2_95	434_2_332	1747_02_553	1662_012_135
318_02_524	3712_2_115	195_2_72	706_2_527	132_25_182	397_01_236	82_2_1	83_2_148	230_2_1	629_2_1	23_2_1	2053_2_131	2052_2_504	21_2_1	49_2_66	30_2_1	238_2_1	137_2_520	289_02_450	2035_01_451	919_2_265	521_2_1	3182_2_150	400_2_134	9_02_1	529_2_369	287_2_1	994_2_1	343_2_1207	13_2_1	75_2_11	123_2_229	73_2_245	311_01_116	264_2_105	486_2_1	2088_2_176	369_2_1	3379_2_141	271_2_1	945_2_297	941_2_23	439_2_244	2187_2_98	434_2_281	1747_02_554	1662_012_149
318_02_502	3712_2_130	195_2_58	706_2_527	132_25_184	397_01_244	82_2_1	83_2_158	230_2_1	629_2_1	23_2_1	2053_2_116	2052_2_499	21_2_1	49_2_62	30_2_1	238_2_1	137_2_525	289_02_458	2035_01_424	919_2_263	521_2_1	3182_2_141	400_2_129	9_02_1	529_2_340	287_2_1	994_2_1	343_2_1222	13_2_1	75_2_8	123_2_225	73_2_284	311_01_136	264_2_108	486_2_1	2088_2_194	369_2_1	3379_2_136	271_2_1	945_2_266	941_2_27	439_2_263	2187_2_102	434_2_302	1747_02_539	1662_012_162
318_02_523	3712_2_117	195_2_58	706_2_537	132_25_175	397_01_283	82_2_1	83_2_152	230_2_1	629_2_1	23_2_1	2053_2_115	2052_2_520	21_2_1	49_2_52	30_2_1	238_2_1	137_2_526	289_02_411	2035_01_446	919_2_261	521_2_1	3182_2_148	400_2_107	9_02_1	529_2_366	287_2_1	994_2_1	343_2_1234	13_2_1	75_2_9	123_2_212	73_2_278	311_01_126	264_2_119	486_2_1	2088_2_195	369_2_1	3379_2_129	271_2_1	945_2_234	941_2_22	439_2_269	2187_2_130	434_2_253	1747_02_558	1662_012_189
318_02_497	3712_2_120	195_2_62	706_2_537	132_25_176	397_01_282	82_2_1	83_2_127	230_2_1	629_2_1	23_2_1	2053_2_122	2052_2_557	21_2_1	49_2_39	30_2_1	238_2_1	137_2_514	289_02_373	2035_01_440	919_2_288	521_2_1	3182_2_166	400_2_122	9_02_1	529_2_319	287_2_1	994_2_1	343_2_1244	13_2_1	75_2_5	123_2_229	73_2_281	311_01_97	264_2_138	486_2_1	2088_2_203	369_2_1	3379_2_129	271_2_1	945_2_237	941_2_37	439_2_293	2187_2_117	434_2_238	1747_02_573	1662_012_200
318_02_469	3712_2_158	195_2_65	706_2_563	132_25_150	397_01_331	82_2_1	83_2_126	230_2_1	629_2_1	23_2_1	2053_2_103	2052_2_553	21_2_1	49_2_39	30_2_1	238_2_1	137_2_497	289_02_347	2035_01_435	919_2_274	521_2_1	3182_2_148	400_2_114	9_02_1	529_2_314	287_2_1	994_2_1	343_2_1178	13_2_1	75_2_1	123_2_231	73_2_298	311_01_94	264_2_159	486_2_1	2088_2_215	369_2_1	3379_2_148	271_2_1	945_2_207	941_2_38	439_2_301	2187_2_132	434_2_230	1747_02_643	1662_012_228
318_02_430	3712_2_153	195_2_59	706_2_541	132_25_146	397_01_365	82_2_1	83_2_121	230_2_1	629_2_1	23_2_1	2053_2_121	2052_2_604	21_2_1	49_2_27	30_2_1	238_2_1	137_2_487	289_02_324	2035_01_487	919_2_261	521_2_1	3182_2_137	400_2_118	9_02_1	529_2_312	287_2_1	994_2_1	343_2_1171	13_2_1	123_2_214	73_2_274	311_01_87	264_2_197	486_2_1	2088_2_219	369_2_1	3379_2_131	271_2_1	945_2_216	941_2_39	439_2_280	2187_2_172	434_2_215	1747_02_650	1662_012_242
318_02_414	3712_2_132	195_2_70	706_2_481	132_25_126	397_01_408	82_2_1	83_2_102	230_2_1	629_2_1	23_2_1	2053_2_128	2052_2_624	21_2_1	49_2_23	30_2_1	238_2_1	137_2_483	289_02_297	2035_01_499	919_2_278	521_2_1	3182_2_139	400_2_103	9_02_1	529_2_313	287_2_1	994_2_1	343_2_1137	13_2_1	123_2_203	73_2_299	311_01_108	264_2_197	486_2_1	2088_2_254	369_2_1	3379_2_144	271_2_1	945_2_206	941_2_53	439_2_300	2187_2_143	434_2_226	1747_02_655	1662_012_271
318_02_428	3712_2_150	195_2_69	706_2_484	132_25_115	397_01_443	82_2_1	83_2_84	230_2_1	629_2_1	23_2_1	2053_2_131	2052_2_655	21_2_1	49_2_17	30_2_1	238_2_1	137_2_479	289_02_279	2035_01_523	919_2_245	521_2_1	3182_2_113	400_2_105	9_02_1	529_2_309	287_2_1	994_2_1	343_2_1084	13_2_1	123_2_173	73_2_327	311_01_79	264_2_209	486_2_1	2088_2_231	369_2_1	3379_2_151	271_2_1	945_2_184	941_2_56	439_2_314	2187_2_158	434_2_232	1747_02_707	1662_012_292
318_02_407	3712_2_152	195_2_72	706_2_484	132_25_104	397_01_457	82_2_1	83_2_79	230_2_1	629_2_1	23_2_1	2053_2_136	2052_2_697	21_2_1	49_2_13	30_2_1	238_2_1	137_2_473	289_02_288	2035_01_539	919_2_265	521_2_1	3182_2_113	400_2_108	9_02_1	529_2_275	287_2_1	994_2_1	343_2_1108	13_2_1	123_2_168	73_2_326	311_01_79	264_2_224	486_2_1	2088_2_227	369_2_1	3379_2_130	271_2_1	945_2_188	941_2_57	439_2_286	2187_2_171	434_2_229	1747_02_710	1662_012_288
318_02_425	3712_2_170	195_2_77	706_2_508	132_25_101	397_01_490	82_2_1	83_2_73	230_2_1	629_2_1	23_2_1	2053_2_121	2052_2_711	21_2_1	49_2_7	30_2_1	238_2_1	137_2_472	289_02_278	2035_01_480	919_2_253	521_2_1	3182_2_107	400_2_95	9_02_1	529_2_280	287_2_1	994_2_1	343_2_1105	13_2_1	123_2_148	73_2_354	311_01_92	264_2_242	486_2_1	2088_2_184	369_2_1	3379_2_136	271_2_1	945_2_166	941_2_61	439_2_298	2187_2_156	434_2_245	1747_02_698	1662_012_314
318_02_444	3712_2_175	195_2_81	706_2_498	132_25_105	397_01_471	82_2_1	83_2_78	230_2_1	629_2_1	23_2_1	2053_2_131	2052_2_718	21_2_1	49_2_4	30_2_1	238_2_1	137_2_453	289_02_278	2035_01_472	919_2_244	521_2_1	3182_2_113	400_2_101	9_02_1	529_2_312	287_2_1	994_2_1	343_2_1086	13_2_1	123_2_123	73_2_343	311_01_91	264_2_267	486_2_1	2088_2_194	369_2_1	3379_2_130	271_2_1	945_2_174	941_2_60	439_2_262	2187_2_175	434_2_235	1747_02_694	1662_012_318
318_02_426	3712_2_173	195_2_100	706_2_530	132_25_106	397_01_463	82_2_1	83_2_81	230_2_1	629_2_1	23_2_1	2053_2_125	2052_2_697	21_2_1	49_2_5	30_2_1	238_2_1	137_2_450	289_02_333	2035_01_461	919_2_258	521_2_1	3182_2_104	400_2_91	9_02_1	529_2_279	287_2_1	994_2_1	343_2_1114	13_2_1	123_2_106	73_2_344	311_01_94	264_2_270	486_2_1	2088_2_197	369_2_1	3379_2_118	271_2_1	945_2_150	941_2_69	439_2_274	2187_2_149	434_2_245	1747_02_712	1662_012_294
318_02_424	3712_2_172	195_2_101	706_2_532	132_25_108	397_01_488	82_2_1	83_2_64	230_2_1	629_2_1	23_2_1	2053_2_127	2052_2_717	21_2_1	49_2_4	30_2_1	238_2_1	137_2_435	289_02_328	2035_01_449	919_2_268	521_2_1	3182_2_101	400_2_86	9_02_1	529_2_245	287_2_1	994_2_1	343_2_1155	13_2_1	123_2_103	73_2_370	311_01_118	264_2_257	486_2_1	2088_2_169	369_2_1	3379_2_112	271_2_1	945_2_135	941_2_65	439_2_282	2187_2_143	434_2_267	1747_02_722	1662_012_281
318_02_446	3712_2_152	195_2_115	706_2_554	132_25_114	397_01_470	82_2_1	83_2_65	230_2_1	629_2_1	23_2_1	2053_2_123	2052_2_724	21_2_1	49_2_5	30_2_1	238_2_1	137_2_413	289_02_371	2035_01_426	919_2_257	521_2_1	3182_2_92	400_2_92	9_02_1	529_2_220	287_2_1	994_2_1	343_2_1179	13_2_1	123_2_66	73_2_370	311_01_158	264_2_273	486_2_1	2088_2_139	369_2_1	3379_2_93	271_2_1	945_2_163	941_2_59	439_2_234	2187_2_184	434_2_271	1747_02_722	1662_012_280
318_02_469	3712_2_155	195_2_128	706_2_575	132_25_120	397_01_468	82_2_1	83_2_64	230_2_1	629_2_1	23_2_1	2053_2_124	2052_2_671	21_2_1	49_2_6	30_2_1	238_2_1	137_2_423	289_02_410	2035_01_384	919_2_267	521_2_1	3182_2_89	400_2_75	9_02_1	529_2_209	287_2_1	994_2_1	343_2_1207	13_2_1	123_2_70	73_2_382	311_01_156	264_2_246	486_2_1	2088_2_145	369_2_1	3379_2_97	271_2_1	945_2_169	941_2_64	439_2_243	2187_2_172	434_2_237	1747_02_731	1662_012_272
318_02_474	3712_2_144	195_2_108	706_2_609	132_25_134	397_01_469	82_2_1	83_2_67	230_2_1	629_2_1	23_2_1	2053_2_115	2052_2_682	21_2_1	49_2_6	30_2_1	238_2_1	137_2_385	289_02_453	2035_01_336	919_2_255	521_2_1	3182_2_80	400_2_63	9_02_1	529_2_214	287_2_1	994_2_1	343_2_1151	13_2_1	123_2_60	73_2_359	311_01_164	264_2_261	486_2_1	2088_2_148	369_2_1	3379_2_129	271_2_1	945_2_164	941_2_56	439_2_242	2187_2_182	434_2_261	1747_02_782	1662_012_276
318_02_499	3712_2_133	195_2_121	706_2_609	132_25_147	397_01_493	82_2_1	83_2_73	230_2_1	629_2_1	23_2_1	2053_2_102	2052_2_659	21_2_1	49_2_6	30_2_1	238_2_1	137_2_421	289_02_465	2035_01_317	919_2_265	521_2_1	3182_2_90	400_2_44	9_02_1	529_2_208	287_2_1	994_2_1	343_2_1167	13_2_1	123_2_60	73_2_298	311_01_177	264_2_257	486_2_1	2088_2_119	369_2_1	3379_2_127	271_2_1	945_2_191	941_2_48	439_2_221	2187_2_181	434_2_239	1747_02_801	1662_012_286
318_02_501	3712_2_142	195_2_115	706_2_605	132_25_155	397_01_449	82_2_1	83_2_64	230_2_1	629_2_1	23_2_1	2053_2_87	2052_2_618	21_2_1	49_2_2	30_2_1	238_2_1	137_2_426	289_02_517	2035_01_279	919_2_265	521_2_1	3182_2_88	400_2_40	9_02_1	529_2_212	287_2_1	994_2_1	343_2_1164	13_2_1	123_2_68	73_2_322	311_01_194	264_2_232	486_2_1	2088_2_116	369_2_1	3379_2_113	271_2_1	945_2_197	941_2_42	439_2_265	2187_2_162	434_2_251	1747_02_844	1662_012_289
318_02_513	3712_2_133	195_2_124	706_2_607	132_25_158	397_01_453	82_2_1	83_2_65	230_2_1	629_2_1	23_2_1	2053_2_77	2052_2_613	21_2_1	49_2_2	30_2_1	238_2_1	137_2_394	289_02_572	2035_01_232	919_2_242	521_2_1	3182_2_89	400_2_46	9_02_1	529_2_215	287_2_1	994_2_1	343_2_1173	13_2_1	123_2_63	73_2_277	311_01_209	264_2_230	486_2_1	2088_2_107	369_2_1	3379_2_127	271_2_1	945_2_230	941_2_40	439_2_265	2187_2_154	434_2_275	1747_02_881	1662_012_251
318_02_519	3712_2_148	195_2_139	706_2_603	132_25_147	397_01_449	82_2_1	83_2_71	230_2_1	629_2_1	23_2_1	2053_2_84	2052_2_621	21_2_1	49_2_3	30_2_1	238_2_1	137_2_426	289_02_566	2035_01_233	919_2_231	521_2_1	3182_2_106	400_2_40	9_02_1	529_2_203	287_2_1	994_2_1	343_2_1197	13_2_1	123_2_64	73_2_256	311_01_205	264_2_209	486_2_1	2088_2_97	369_2_1	3379_2_94	271_2_1	945_2_233	941_2_35	439_2_270	2187_2_158	434_2_262	1747_02_927	1662_012_206
318_02_562	3712_2_148	195_2_114	706_2_608	132_25_146	397_01_411	82_2_1	83_2_76	230_2_1	629_2_1	23_2_1	2053_2_55	2052_2_622	21_2_1	49_2_2	30_2_1	238_2_1	137_2_429	289_02_592	2035_01_237	919_2_235	521_2_1	3182_2_118	400_2_45	9_02_1	529_2_185	287_2_1	994_2_1	343_2_1200	13_2_1	123_2_79	73_2_279	311_01_209	264_2_181	486_2_1	2088_2_86	369_2_1	3379_2_117	271_2_1	945_2_219	941_2_17	439_2_291	2187_2_151	434_2_303	1747_02_917	1662_012_157
318_02_561	3712_2_119	195_2_108	706_2_633	132_25_124	397_01_375	82_2_1	83_2_76	230_2_1	629_2_1	23_2_1	2053_2_73	2052_2_570	21_2_1	49_2_1	30_2_1	238_2_1	137_2_419	289_02_572	2035_01_214	919_2_250	521_2_1	3182_2_124	400_2_52	9_02_1	529_2_182	287_2_1	994_2_1	343_2_1282	13_2_1	123_2_82	73_2_255	311_01_199	264_2_181	486_2_1	2088_2_91	369_2_1	3379_2_131	271_2_1	945_2_208	941_2_17	439_2_300	2187_2_179	434_2_322	1747_02_943	1662_012_141
318_02_555	3712_2_129	195_2_119	706_2_630	132_25_132	397_01_344	82_2_1	83_2_69	230_2_1	629_2_1	2053_2_74	2052_2_572	21_2_1	23_2_1	30_2_1	238_2_1	137_2_404	289_02_568	2035_01_213	919_2_271	521_2_1	3182_2_148	400_2_52	9_02_1	529_2_199	287_2_1	994_2_1	343_2_1290	13_2_1	123_2_87	73_2_261	311_01_173	264_2_187	486_2_1	2088_2_90	369_2_1	3379_2_107	271_2_1	945_2_199	941_2_15	439_2_302	2187_2_143	434_2_307	1747_02_990	1662_012_134
318_02_547	3712_2_149	195_2_103	706_2_633	132_25_141	397_01_312	82_2_1	83_2_69	230_2_1	629_2_1	2053_2_71	2052_2_579	21_2_1	23_2_1	30_2_1	238_2_1	137_2_358	289_02_612	2035_01_223	919_2_252	521_2_1	3182_2_157	400_2_66	9_02_1	529_2_200	287_2_1	994_2_1	343_2_1313	13_2_1	123_2_97	73_2_234	311_01_176	264_2_143	486_2_1	2088_2_101	369_2_1	3379_2_99	271_2_1	945_2_187	941_2_11	439_2_333	2187_2_150	434_2_311	1747_02_1014	1662_012_112
318_02_555	3712_2_148	195_2_119	706_2_630	132_25_127	397_01_266	82_2_1	83_2_75	230_2_1	629_2_1	2053_2_74	2052_2_575	21_2_1	23_2_1	30_2_1	238_2_1	137_2_381	289_02_594	2035_01_232	919_2_263	521_2_1	3182_2_186	400_2_69	9_02_1	529_2_215	287_2_1	994_2_1	343_2_1341	13_2_1	123_2_84	73_2_228	311_01_152	264_2_142	486_2_1	2088_2_95	369_2_1	3379_2_104	271_2_1	945_2_184	941_2_7	439_2_331	2187_2_169	434_2_294	1747_02_994	1662_012_130
318_02_549	3712_2_150	195_2_92	706_2_615	132_25_125	397_01_224	82_2_1	83_2_79	230_2_1	629_2_1	2053_2_70	2052_2_581	21_2_1	23_2_1	30_2_1	238_2_1	137_2_386	289_02_592	2035_01_246	919_2_290	521_2_1	3182_2_174	400_2_84	9_02_1	529_2_203	287_2_1	994_2_1	343_2_1345	13_2_1	123_2_98	73_2_243	311_01_154	264_2_138	486_2_1	2088_2_116	369_2_1	3379_2_100	271_2_1	945_2_177	941_2_5	439_2_369	2187_2_128	434_2_352	1747_02_948	1662_012_135
318_02_533	3712_2_166	195_2_86	706_2_629	132_25_108	397_01_182	82_2_1	83_2_82	230_2_1	629_2_1	2053_2_71	2052_2_545	21_2_1	23_2_1	30_2_1	238_2_1	137_2_367	289_02_636	2035_01_268	919_2_286	521_2_1	3182_2_183	400_2_94	9_02_1	529_2_208	287_2_1	994_2_1	343_2_1404	13_2_1	123_2_79	73_2_229	311_01_137	264_2_115	486_2_1	2088_2_116	369_2_1	3379_2_121	271_2_1	945_2_151	941_2_1	439_2_383	2187_2_153	434_2_356	1747_02_937	1662_012_162
318_02_552	3712_2_153	195_2_100	706_2_617	132_25_117	397_01_169	82_2_1	83_2_83	230_2_1	629_2_1	2053_2_62	2052_2_551	21_2_1	23_2_1	30_2_1	238_2_1	137_2_347	289_02_591	2035_01_306	919_2_294	521_2_1	3182_2_184	400_2_91	9_02_1	529_2_218	287_2_1	994_2_1	343_2_1395	13_2_1	123_2_79	73_2_234	311_01_124	264_2_115	486_2_1	2088_2_105	369_2_1	3379_2_113	271_2_1	945_2_181	941_2_2	439_2_390	2187_2_158	434_2_343	1747_02_950	1662_012_163
318_02_582	3712_2_189	195_2_91	706_2_612	132_25_126	397_01_142	82_2_1	83_2_94	230_2_1	629_2_1	2053_2_70	2052_2_528	21_2_1	23_2_1	30_2_1	238_2_1	137_2_314	289_02_602	2035_01_282	919_2_284	521_2_1	3182_2_188	400_2_93	9_02_1	529_2_203	287_2_1	994_2_1	343_2_1486	13_2_1	123_2_81	73_2_264	311_01_136	264_2_113	486_2_1	2088_2_118	369_2_1	3379_2_107	271_2_1	945_2_171	941_2_2	439_2_411	2187_2_140	434_2_355	1747_02_855	1662_012_155
318_02_580	3712_2_186	195_2_87	706_2_626	132_25_113	397_01_149	82_2_1	83_2_98	230_2_1	629_2_1	2053_2_74	2052_2_510	21_2_1	23_2_1	30_2_1	238_2_1	137_2_313	289_02_570	2035_01_275	919_2_276	521_2_1	3182_2_193	400_2_97	9_02_1	529_2_209	287_2_1	994_2_1	343_2_1567	13_2_1	123_2_85	73_2_260	311_01_154	264_2_105	486_2_1	2088_2_105	369_2_1	3379_2_111	271_2_1	945_2_189	941_2_2	439_2_431	2187_2_185	434_2_313	1747_02_758	1662_012_147
318_02_577	3712_2_204	195_2_74	706_2_641	132_25_118	397_01_164	82_2_1	83_2_117	230_2_1	629_2_1	2053_2_66	2052_2_518	21_2_1	23_2_1	30_2_1	238_2_1	137_2_346	289_02_504	2035_01_301	919_2_280	521_2_1	3182_2_173	400_2_104	9_02_1	529_2_188	287_2_1	994_2_1	343_2_1553	13_2_1	123_2_86	73_2_282	311_01_146	264_2_155	486_2_1	2088_2_109	369_2_1	3379_2_107	271_2_1	945_2_196	941_2_3	439_2_443	2187_2_188	434_2_306	1747_02_651	1662_012_161
318_02_572	3712_2_242	195_2_79	706_2_674	132_25_122	397_01_170	82_2_1	83_2_110	230_2_1	629_2_1	2053_2_55	2052_2_482	21_2_1	23_2_1	30_2_1	238_2_1	137_2_328	289_02_487	2035_01_323	919_2_259	521_2_1	3182_2_177	400_2_100	9_02_1	529_2_196	287_2_1	994_2_1	343_2_1600	13_2_1	123_2_87	73_2_334	311_01_157	264_2_138	486_2_1	2088_2_97	369_2_1	3379_2_97	271_2_1	945_2_196	941_2_5	439_2_433	2187_2_192	434_2_299	1747_02_565	1662_012_177
318_02_579	3712_2_225	195_2_89	706_2_650	132_25_133	397_01_184	82_2_1	83_2_112	230_2_1	629_2_1	2053_2_48	2052_2_496	21_2_1	23_2_1	30_2_1	238_2_1	137_2_347	289_02_431	2035_01_319	919_2_314	521_2_1	3182_2_169	400_2_87	9_02_1	529_2_197	287_2_1	994_2_1	343_2_1627	13_2_1	123_2_82	73_2_355	311_01_187	264_2_160	486_2_1	2088_2_93	369_2_1	3379_2_78	271_2_1	945_2_218	941_2_8	439_2_457	2187_2_178	434_2_278	1747_02_451	1662_012_180
318_02_549	3712_2_211	195_2_86	706_2_639	132_25_125	397_01_207	82_2_1	83_2_107	230_2_1	629_2_1	2053_2_49	2052_2_504	21_2_1	23_2_1	30_2_1	238_2_1	137_2_360	289_02_452	2035_01_326	919_2_299	521_2_1	3182_2_162	400_2_93	9_02_1	529_2_195	287_2_1	994_2_1	343_2_1578	13_2_1	123_2_86	73_2_399	311_01_203	264_2_146	486_2_1	2088_2_108	369_2_1	3379_2_77	271_2_1	945_2_212	941_2_10	439_2_461	2187_2_165	434_2_319	1747_02_362	1662_012_221
318_02_543	3712_2_214	195_2_94	706_2_644	132_25_127	397_01_212	82_2_1	83_2_103	230_2_1	629_2_1	2053_2_48	2052_2_544	21_2_1	23_2_1	30_2_1	238_2_1	137_2_357	289_02_395	2035_01_342	919_2_334	521_2_1	3182_2_152	400_2_78	9_02_1	529_2_196	287_2_1	994_2_1	343_2_1645	13_2_1	123_2_72	73_2_403	311_01_207	264_2_158	486_2_1	2088_2_98	369_2_1	3379_2_85	271_2_1	945_2_180	941_2_18	439_2_446	2187_2_153	434_2_298	1747_02_334	1662_012_241
318_02_565	3712_2_216	195_2_119	706_2_621	132_25_134	397_01_209	82_2_1	83_2_119	230_2_1	629_2_1	2053_2_45	2052_2_604	21_2_1	23_2_1	30_2_1	238_2_1	137_2_376	289_02_402	2035_01_353	919_2_340	521_2_1	3182_2_153	400_2_78	9_02_1	529_2_173	287_2_1	994_2_1	343_2_1589	13_2_1	123_2_64	73_2_419	311_01_203	264_2_171	486_2_1	2088_2_92	369_2_1	3379_2_63	271_2_1	945_2_194	941_2_12	439_2_423	2187_2_138	434_2_303	1747_02_339	1662_012_237
318_02_571	3712_2_217	195_2_100	706_2_620	132_25_153	397_01_205	82_2_1	83_2_118	230_2_1	629_2_1	2053_2_38	2052_2_617	21_2_1	23_2_1	30_2_1	238_2_1	137_2_328	289_02_428	2035_01_363	919_2_322	521_2_1	3182_2_155	400_2_68	9_02_1	529_2_195	287_2_1	994_2_1	343_2_1606	13_2_1	123_2_64	73_2_433	311_01_233	264_2_166	486_2_1	2088_2_83	369_2_1	3379_2_51	271_2_1	945_2_204	941_2_19	439_2_387	2187_2_113	434_2_296	1747_02_375	1662_012_255
318_02_579	3712_2_190	195_2_98	706_2_624	132_25_146	397_01_213	82_2_1	83_2_134	230_2_1	629_2_1	2053_2_33	2052_2_662	21_2_1	23_2_1	30_2_1	238_2_1	137_2_321	289_02_451	2035_01_367	919_2_347	521_2_1	3182_2_158	400_2_64	9_02_1	529_2_180	287_2_1	994_2_1	343_2_1623	13_2_1	123_2_53	73_2_401	311_01_215	264_2_162	486_2_1	2088_2_76	369_2_1	3379_2_48	271_2_1	945_2_185	941_2_19	439_2_386	2187_2_127	434_2_265	1747_02_395	1662_012_275
318_02_594	3712_2_154	195_2_88	706_2_643	132_25_131	397_01_214	82_2_1	83_2_148	230_2_1	629_2_1	2053_2_34	2052_2_681	21_2_1	23_2_1	30_2_1	238_2_1	137_2_349	289_02_469	2035_01_382	919_2_353	521_2_1	3182_2_175	400_2_65	9_02_1	529_2_166	287_2_1	994_2_1	343_2_1577	13_2_1	123_2_41	73_2_435	311_01_205	264_2_161	486_2_1	2088_2_81	369_2_1	3379_2_42	271_2_1	945_2_216	941_2_19	439_2_368	2187_2_99	434_2_256	1747_02_383	1662_012_278
318_02_583	3712_2_159	195_2_81	706_2_606	132_25_127	397_01_218	82_2_1	83_2_130	230_2_1	629_2_1	2053_2_25	2052_2_717	21_2_1	23_2_1	30_2_1	238_2_1	137_2_329	289_02_476	2035_01_371	919_2_358	521_2_1	3182_2_205	400_2_58	9_02_1	529_2_169	287_2_1	994_2_1	343_2_1668	13_2_1	123_2_37	73_2_436	311_01_239	264_2_153	486_2_1	2088_2_61	369_2_1	3379_2_37	271_2_1	945_2_194	941_2_23	439_2_338	2187_2_85	434_2_230	1747_02_381	1662_012_309
318_02_606	3712_2_139	195_2_93	706_2_625	132_25_133	397_01_211	82_2_1	83_2_141	230_2_1	629_2_1	2053_2_29	2052_2_771	21_2_1	23_2_1	30_2_1	238_2_1	137_2_343	289_02_506	2035_01_298	919_2_361	521_2_1	3182_2_186	400_2_52	9_02_1	529_2_155	287_2_1	994_2_1	343_2_1670	13_2_1	123_2_31	73_2_410	311_01_213	264_2_153	486_2_1	2088_2_47	369_2_1	3379_2_45	271_2_1	945_2_202	941_2_16	439_2_332	2187_2_94	434_2_227	1747_02_417	1662_012_305
318_02_620	3712_2_123	195_2_89	706_2_614	132_25_134	397_01_218	82_2_1	83_2_140	230_2_1	629_2_1	2053_2_32	2052_2_813	21_2_1	23_2_1	30_2_1	238_2_1	137_2_333	289_02_543	2035_01_293	919_2_330	521_2_1	3182_2_191	400_2_46	9_02_1	529_2_154	287_2_1	994_2_1	343_2_1646	13_2_1	123_2_36	73_2_453	311_01_195	264_2_142	486_2_1	2088_2_59	369_2_1	3379_2_41	271_2_1	945_2_199	941_2_13	439_2_296	2187_2_65	434_2_214	1747_02_447	1662_012_326
318_02_575	3712_2_136	195_2_78	706_2_613	132_25_126	397_01_228	82_2_1	83_2_135	230_2_1	629_2_1	2053_2_31	2052_2_816	21_2_1	23_2_1	30_2_1	238_2_1	137_2_336	289_02_584	2035_01_272	919_2_334	521_2_1	3182_2_161	400_2_39	9_02_1	529_2_164	287_2_1	994_2_1	343_2_1679	13_2_1	123_2_37	73_2_463	311_01_196	264_2_157	486_2_1	2088_2_54	369_2_1	3379_2_44	271_2_1	945_2_155	941_2_16	439_2_301	2187_2_61	434_2_212	1747_02_481	1662_012_334
318_02_595	3712_2_125	195_2_64	706_2_669	132_25_136	397_01_247	82_2_1	83_2_130	230_2_1	629_2_1	2053_2_21	2052_2_829	21_2_1	23_2_1	30_2_1	238_2_1	137_2_378	289_02_569	2035_01_245	919_2_335	521_2_1	3182_2_169	400_2_49	9_02_1	529_2_158	287_2_1	994_2_1	343_2_1638	13_2_1	123_2_18	73_2_453	311_01_172	264_2_159	486_2_1	2088_2_57	369_2_1	3379_2_38	271_2_1	945_2_160	941_2_14	439_2_291	2187_2_57	434_2_238	1747_02_507	1662_012_290
318_02_575	3712_2_115	195_2_64	706_2_677	132_25_145	397_01_243	82_2_1	83_2_122	230_2_1	629_2_1	2053_2_16	2052_2_798	21_2_1	23_2_1	30_2_1	238_2_1	137_2_367	289_02_587	2035_01_275	919_2_342	521_2_1	3182_2_169	400_2_41	9_02_1	529_2_194	287_2_1	994_2_1	343_2_1659	13_2_1	123_2_17	73_2_476	311_01_154	264_2_165	486_2_1	2088_2_71	369_2_1	3379_2_47	271_2_1	945_2_149	941_2_12	439_2_293	2187_2_41	434_2_227	1747_02_507	1662_012_276
318_02_536	3712_2_150	195_2_76	706_2_695	132_25_139	397_01_223	82_2_1	83_2_124	230_2_1	629_2_1	2053_2_19	2052_2_799	21_2_1	23_2_1	30_2_1	238_2_1	137_2_342	289_02_583	2035_01_270	919_2_356	521_2_1	3182_2_168	400_2_39	9_02_1	529_2_200	287_2_1	994_2_1	343_2_1633	13_2_1	123_2_11	73_2_452	311_01_148	264_2_159	486_2_1	2088_2_78	369_2_1	3379_2_51	271_2_1	945_2_145	941_2_11	439_2_291	2187_2_52	434_2_254	1747_02_531	1662_012_295
318_02_502	3712_2_136	195_2_76	706_2_674	132_25_134	397_01_216	82_2_1	83_2_121	230_2_1	629_2_1	2053_2_24	2052_2_750	21_2_1	23_2_1	30_2_1	238_2_1	137_2_378	289_02_647	2035_01_258	919_2_326	521_2_1	3182_2_149	400_2_30	9_02_1	529_2_219	287_2_1	994_2_1	343_2_1630	13_2_1	123_2_7	73_2_444	311_01_137	264_2_131	486_2_1	2088_2_106	369_2_1	3379_2_36	271_2_1	945_2_141	941_2_17	439_2_312	2187_2_55	434_2_264	1747_02_608	1662_012_286
318_02_440	3712_2_154	195_2_91	706_2_650	132_25_122	397_01_214	82_2_1	83_2_97	230_2_1	629_2_1	2053_2_15	2052_2_737	21_2_1	23_2_1	30_2_1	238_2_1	137_2_324	289_02_639	2035_01_240	919_2_372	521_2_1	3182_2_150	400_2_26	9_02_1	529_2_227	287_2_1	994_2_1	343_2_1659	13_2_1	123_2_13	73_2_459	311_01_135	264_2_138	486_2_1	2088_2_129	369_2_1	3379_2_44	271_2_1	945_2_120	941_2_15	439_2_338	2187_2_61	434_2_237	1747_02_655	1662_012_297
318_02_431	3712_2_149	195_2_90	706_2_651	132_25_134	397_01_216	82_2_1	83_2_110	230_2_1	629_2_1	2053_2_23	2052_2_751	21_2_1	23_2_1	30_2_1	238_2_1	137_2_377	289_02_653	2035_01_209	919_2_359	521_2_1	3182_2_141	400_2_23	9_02_1	529_2_226	287_2_1	994_2_1	343_2_1623	13_2_1	123_2_17	73_2_471	311_01_121	264_2_119	486_2_1	2088_2_110	369_2_1	3379_2_43	271_2_1	945_2_105	941_2_11	439_2_370	2187_2_70	434_2_243	1747_02_687	1662_012_267
318_02_431	3712_2_160	195_2_96	706_2_629	132_25_131	397_01_193	82_2_1	83_2_119	230_2_1	629_2_1	2053_2_35	2052_2_695	21_2_1	23_2_1	30_2_1	238_2_1	137_2_377	289_02_699	2035_01_188	919_2_375	521_2_1	3182_2_130	400_2_24	9_02_1	529_2_232	287_2_1	994_2_1	343_2_1575	13_2_1	123_2_18	73_2_454	311_01_87	264_2_108	486_2_1	2088_2_148	369_2_1	3379_2_35	271_2_1	945_2_108	941_2_8	439_2_391	2187_2_61	434_2_238	1747_02_743	1662_012_309
318_02_400	3712_2_191	195_2_101	706_2_631	132_25_132	397_01_177	82_2_1	83_2_114	230_2_1	629_2_1	2053_2_34	2052_2_626	21_2_1	23_2_1	30_2_1	238_2_1	137_2_363	289_02_740	2035_01_188	919_2_391	521_2_1	3182_2_129	400_2_25	9_02_1	529_2_224	287_2_1	994_2_1	343_2_1583	13_2_1	123_2_19	73_2_462	311_01_80	264_2_100	486_2_1	2088_2_147	369_2_1	3379_2_40	271_2_1	945_2_92	941_2_6	439_2_401	2187_2_72	434_2_265	1747_02_774	1662_012_287
318_02_402	3712_2_164	195_2_98	706_2_628	132_25_129	397_01_143	82_2_1	83_2_130	230_2_1	629_2_1	2053_2_52	2052_2_622	21_2_1	23_2_1	30_2_1	238_2_1	137_2_391	289_02_797	2035_01_179	919_2_391	521_2_1	3182_2_132	400_2_23	9_02_1	529_2_217	287_2_1	994_2_1	343_2_1578	13_2_1	123_2_15	73_2_467	311_01_73	264_2_65	486_2_1	2088_2_147	369_2_1	3379_2_33	271_2_1	945_2_95	941_2_10	439_2_384	2187_2_78	434_2_295	1747_02_777	1662_012_287
318_02_384	3712_2_184	195_2_87	706_2_639	132_25_142	397_01_147	82_2_1	83_2_113	230_2_1	629_2_1	2053_2_46	2052_2_607	21_2_1	23_2_1	30_2_1	238_2_1	137_2_408	289_02_854	2035_01_175	919_2_362	521_2_1	3182_2_126	400_2_24	9_02_1	529_2_215	287_2_1	994_2_1	343_2_1598	13_2_1	123_2_15	73_2_428	311_01_80	264_2_61	486_2_1	2088_2_152	369_2_1	3379_2_37	271_2_1	945_2_103	941_2_6	439_2_368	2187_2_69	434_2_289	1747_02_831	1662_012_271
318_02_352	3712_2_203	195_2_102	706_2_625	132_25_146	397_01_148	82_2_1	83_2_114	230_2_1	629_2_1	2053_2_48	2052_2_613	21_2_1	23_2_1	30_2_1	238_2_1	137_2_395	289_02_812	2035_01_206	919_2_382	521_2_1	3182_2_111	400_2_24	9_02_1	529_2_210	287_2_1	994_2_1	343_2_1631	13_2_1	123_2_11	73_2_393	311_01_89	264_2_70	486_2_1	2088_2_158	369_2_1	3379_2_47	271_2_1	945_2_109	941_2_3	439_2_367	2187_2_74	434_2_278	1747_02_827	1662_012_273
318_02_339	3712_2_190	195_2_87	706_2_662	132_25_131	397_01_151	82_2_1	83_2_116	230_2_1	629_2_1	2053_2_48	2052_2_584	21_2_1	23_2_1	30_2_1	238_2_1	137_2_397	289_02_833	2035_01_212	919_2_380	521_2_1	3182_2_109	400_2_17	9_02_1	529_2_238	287_2_1	994_2_1	343_2_1675	13_2_1	123_2_12	73_2_396	311_01_84	264_2_60	486_2_1	2088_2_156	369_2_1	3379_2_32	271_2_1	945_2_132	941_2_2	439_2_380	2187_2_71	434_2_266	1747_02_803	1662_012_261
318_02_287	3712_2_223	195_2_99	706_2_696	132_25_114	397_01_180	82_2_1	83_2_102	230_2_1	629_2_1	2053_2_50	2052_2_574	21_2_1	23_2_1	30_2_1	238_2_1	137_2_349	289_02_757	2035_01_241	919_2_391	521_2_1	3182_2_131	400_2_22	9_02_1	529_2_262	287_2_1	994_2_1	343_2_1643	13_2_1	123_2_15	73_2_366	311_01_63	264_2_53	486_2_1	2088_2_175	369_2_1	3379_2_32	271_2_1	945_2_149	941_2_1	439_2_422	2187_2_70	434_2_258	1747_02_814	1662_012_282
318_02_258	3712_2_227	195_2_101	706_2_704	132_25_121	397_01_192	82_2_1	83_2_122	230_2_1	629_2_1	2053_2_59	2052_2_589	21_2_1	23_2_1	30_2_1	238_2_1	137_2_379	289_02_749	2035_01_286	919_2_393	521_2_1	3182_2_112	400_2_18	9_02_1	529_2_279	287_2_1	994_2_1	343_2_1661	13_2_1	123_2_14	73_2_353	311_01_67	264_2_48	486_2_1	2088_2_151	369_2_1	3379_2_25	271_2_1	945_2_145	941_2_2	439_2_415	2187_2_64	434_2_236	1747_02_753	1662_012_295
318_02_209	3712_2_208	195_2_98	706_2_728	132_25_115	397_01_225	82_2_1	83_2_121	230_2_1	629_2_1	2053_2_57	2052_2_601	21_2_1	23_2_1	30_2_1	238_2_1	137_2_380	289_02_757	2035_01_283	919_2_365	521_2_1	3182_2_136	400_2_21	9_02_1	529_2_300	287_2_1	994_2_1	343_2_1657	13_2_1	123_2_12	73_2_349	311_01_57	264_2_46	486_2_1	2088_2_156	369_2_1	3379_2_26	271_2_1	945_2_154	941_2_2	439_2_425	2187_2_59	434_2_239	1747_02_733	1662_012_295
318_02_185	3712_2_205	195_2_105	706_2_741	132_25_101	397_01_262	82_2_1	83_2_98	230_2_1	369_2_1	2053_2_60	2052_2_571	21_2_1	23_2_1	30_2_1	238_2_1	137_2_367	289_02_739	2035_01_294	919_2_396	521_2_1	3182_2_134	400_2_20	9_02_1	529_2_271	287_2_1	994_2_1	343_2_1754	13_2_1	123_2_15	73_2_326	311_01_61	264_2_51	486_2_1	2088_2_182	3379_2_32	271_2_1	945_2_130	439_2_433	2187_2_48	434_2_252	1747_02_687	1662_012_297
318_02_238	3712_2_170	195_2_99	706_2_726	132_25_85	397_01_266	82_2_1	83_2_106	230_2_1	369_2_1	2053_2_63	2052_2_569	21_2_1	23_2_1	30_2_1	238_2_1	137_2_430	289_02_698	2035_01_353	919_2_417	521_2_1	3182_2_109	400_2_10	9_02_1	529_2_266	287_2_1	994_2_1	343_2_1726	13_2_1	123_2_16	73_2_332	311_01_62	264_2_51	486_2_1	2088_2_158	3379_2_33	271_2_1	945_2_144	439_2_425	2187_2_49	434_2_248	1747_02_670	1662_012_314
318_02_276	3712_2_162	195_2_102	706_2_740	132_25_79	397_01_299	82_2_1	83_2_74	230_2_1	369_2_1	2053_2_63	2052_2_606	21_2_1	23_2_1	30_2_1	238_2_1	137_2_407	289_02_635	2035_01_406	919_2_451	521_2_1	3182_2_122	400_2_11	9_02_1	529_2_262	287_2_1	994_2_1	343_2_1724	13_2_1	123_2_13	73_2_347	311_01_65	264_2_52	486_2_1	2088_2_148	3379_2_19	271_2_1	945_2_180	439_2_405	2187_2_50	434_2_213	1747_02_626	1662_012_285
318_02_306	3712_2_160	195_2_109	706_2_745	132_25_72	397_01_326	82_2_1	83_2_70	230_2_1	369_2_1	2053_2_59	2052_2_612	21_2_1	23_2_1	30_2_1	238_2_1	137_2_410	289_02_615	2035_01_436	919_2_503	521_2_1	3182_2_107	400_2_7	9_02_1	529_2_203	287_2_1	994_2_1	343_2_1687	13_2_1	123_2_11	73_2_362	311_01_70	264_2_50	486_2_1	2088_2_135	3379_2_18	271_2_1	945_2_176	439_2_428	2187_2_47	434_2_210	1747_02_605	1662_012_290
318_02_291	3712_2_162	195_2_104	706_2_744	132_25_65	397_01_374	82_2_1	83_2_76	230_2_1	369_2_1	2053_2_71	2052_2_636	21_2_1	23_2_1	30_2_1	238_2_1	137_2_474	289_02_624	2035_01_480	919_2_486	521_2_1	3182_2_107	400_2_5	9_02_1	529_2_193	287_2_1	994_2_1	343_2_1598	13_2_1	123_2_15	73_2_385	311_01_76	264_2_53	486_2_1	2088_2_121	3379_2_21	271_2_1	945_2_177	439_2_408	2187_2_44	434_2_201	1747_02_523	1662_012_294
318_02_298	3712_2_150	195_2_133	706_2_759	132_25_62	397_01_405	82_2_1	83_2_62	230_2_1	369_2_1	2053_2_58	2052_2_620	21_2_1	23_2_1	30_2_1	238_2_1	137_2_427	289_02_613	2035_01_495	919_2_539	521_2_1	3182_2_126	400_2_5	9_02_1	529_2_183	287_2_1	994_2_1	343_2_1611	13_2_1	123_2_17	73_2_387	311_01_79	264_2_74	486_2_1	2088_2_126	3379_2_8	271_2_1	945_2_192	439_2_392	2187_2_44	434_2_196	1747_02_457	1662_012_293
318_02_302	3712_2_138	195_2_129	706_2_773	132_25_42	397_01_443	82_2_1	83_2_67	230_2_1	369_2_1	2053_2_50	2052_2_571	21_2_1	23_2_1	30_2_1	238_2_1	137_2_462	289_02_653	2035_01_498	919_2_535	521_2_1	3182_2_117	400_2_2	9_02_1	529_2_178	287_2_1	994_2_1	343_2_1571	13_2_1	123_2_28	73_2_403	311_01_73	264_2_55	486_2_1	2088_2_112	3379_2_7	271_2_1	945_2_202	439_2_400	2187_2_32	434_2_222	1747_02_445	1662_012_287
318_02_326	3712_2_135	195_2_130	706_2_763	132_25_31	397_01_443	82_2_1	83_2_81	230_2_1	369_2_1	2053_2_46	2052_2_591	21_2_1	23_2_1	30_2_1	238_2_1	137_2_464	289_02_667	2035_01_512	919_2_495	521_2_1	3182_2_131	400_2_1	9_02_1	529_2_199	287_2_1	994_2_1	343_2_1571	13_2_1	123_2_26	73_2_446	311_01_66	264_2_61	486_2_1	2088_2_134	3379_2_12	271_2_1	945_2_197	439_2_352	2187_2_36	434_2_213	1747_02_413	1662_012_254
318_02_330	3712_2_153	195_2_164	706_2_779	132_25_30	397_01_516	82_2_1	83_2_82	2053_2_38	2052_2_583	21_2_1	23_2_1	30_2_1	238_2_1	137_2_441	289_02_705	2035_01_461	919_2_487	521_2_1	3182_2_157	343_2_1600	9_02_1	529_2_169	287_2_1	994_2_1	369_2_1	13_2_1	123_2_41	73_2_469	311_01_65	264_2_72	486_2_1	2088_2_135	3379_2_22	271_2_1	945_2_170	439_2_297	2187_2_33	434_2_193	1747_02_389	1662_012_242
318_02_344	3712_2_145	195_2_150	706_2_781	132_25_29	397_01_556	82_2_1	83_2_64	2053_2_30	2052_2_588	21_2_1	23_2_1	30_2_1	238_2_1	137_2_458	289_02_690	2035_01_476	919_2_450	521_2_1	3182_2_133	343_2_1579	9_02_1	529_2_178	287_2_1	994_2_1	369_2_1	13_2_1	123_2_37	73_2_494	311_01_73	264_2_66	486_2_1	2088_2_136	3379_2_24	271_2_1	945_2_174	439_2_327	2187_2_32	434_2_202	1747_02_357	1662_012_252
318_02_346	3712_2_138	195_2_146	706_2_780	132_25_16	397_01_581	82_2_1	83_2_87	2053_2_25	2052_2_579	21_2_1	23_2_1	30_2_1	238_2_1	137_2_436	289_02_698	2035_01_475	919_2_466	521_2_1	3182_2_144	343_2_1556	9_02_1	529_2_178	287_2_1	994_2_1	369_2_1	13_2_1	123_2_34	73_2_510	311_01_82	264_2_56	486_2_1	2088_2_181	3379_2_17	271_2_1	945_2_185	439_2_302	2187_2_30	434_2_193	1747_02_372	1662_012_210
318_02_371	3712_2_123	195_2_163	706_2_748	132_25_17	397_01_587	82_2_1	83_2_83	2053_2_31	2052_2_586	21_2_1	23_2_1	30_2_1	238_2_1	137_2_419	289_02_715	2035_01_446	919_2_447	521_2_1	3182_2_182	343_2_1562	9_02_1	529_2_180	287_2_1	994_2_1	369_2_1	13_2_1	123_2_36	73_2_519	311_01_69	264_2_53	486_2_1	2088_2_178	3379_2_22	271_2_1	945_2_181	439_2_297	2187_2_28	434_2_192	1747_02_342	1662_012_238
318_02_371	3712_2_103	195_2_113	706_2_772	132_25_24	397_01_588	82_2_1	83_2_78	2053_2_20	2052_2_603	21_2_1	23_2_1	30_2_1	238_2_1	137_2_461	289_02_684	2035_01_409	919_2_411	521_2_1	3182_2_159	343_2_1557	9_02_1	529_2_178	287_2_1	994_2_1	369_2_1	13_2_1	123_2_35	73_2_527	311_01_67	264_2_50	486_2_1	2088_2_201	3379_2_38	271_2_1	945_2_170	439_2_331	2187_2_32	434_2_200	1747_02_379	1662_012_254
318_02_386	3712_2_105	195_2_123	706_2_747	132_25_27	397_01_583	82_2_1	83_2_83	2053_2_28	2052_2_587	21_2_1	23_2_1	30_2_1	238_2_1	137_2_389	289_02_720	2035_01_369	919_2_420	521_2_1	3182_2_159	343_2_1558	9_02_1	529_2_188	287_2_1	994_2_1	369_2_1	13_2_1	123_2_34	73_2_484	311_01_59	264_2_65	486_2_1	2088_2_219	3379_2_37	271_2_1	945_2_157	439_2_313	2187_2_35	434_2_203	1747_02_473	1662_012_259
318_02_400	3712_2_98	195_2_119	706_2_707	132_25_41	397_01_560	82_2_1	83_2_63	2053_2_32	2052_2_579	21_2_1	23_2_1	30_2_1	238_2_1	137_2_404	289_02_776	2035_01_328	919_2_406	521_2_1	3182_2_146	343_2_1508	9_02_1	529_2_180	287_2_1	994_2_1	369_2_1	13_2_1	123_2_39	73_2_511	311_01_50	264_2_61	486_2_1	2088_2_188	3379_2_53	271_2_1	945_2_161	439_2_329	2187_2_35	434_2_216	1747_02_498	1662_012_311
318_02_412	3712_2_82	195_2_96	706_2_691	132_25_35	397_01_525	82_2_1	83_2_61	2053_2_24	2052_2_572	21_2_1	23_2_1	30_2_1	238_2_1	137_2_401	289_02_794	2035_01_280	919_2_432	521_2_1	3182_2_120	343_2_1505	9_02_1	529_2_187	287_2_1	994_2_1	369_2_1	13_2_1	123_2_38	73_2_494	311_01_50	264_2_60	486_2_1	2088_2_187	3379_2_44	271_2_1	945_2_139	439_2_334	2187_2_37	434_2_251	1747_02_560	1662_012_345
318_02_459	3712_2_83	195_2_123	706_2_626	132_25_31	397_01_483	82_2_1	83_2_73	2053_2_28	2052_2_529	21_2_1	23_2_1	30_2_1	238_2_1	137_2_358	289_02_787	2035_01_260	919_2_475	521_2_1	3182_2_133	343_2_1492	9_02_1	529_2_198	287_2_1	994_2_1	369_2_1	13_2_1	123_2_38	73_2_476	311_01_41	264_2_69	486_2_1	2088_2_213	3379_2_43	271_2_1	945_2_114	439_2_313	2187_2_45	434_2_257	1747_02_652	1662_012_359
318_02_503	3712_2_75	195_2_97	706_2_637	132_25_34	397_01_452	82_2_1	83_2_60	2053_2_29	2052_2_544	21_2_1	23_2_1	30_2_1	238_2_1	137_2_381	289_02_765	2035_01_246	919_2_432	521_2_1	3182_2_117	343_2_1511	9_02_1	529_2_195	287_2_1	994_2_1	369_2_1	13_2_1	123_2_37	73_2_483	311_01_51	264_2_55	486_2_1	2088_2_178	3379_2_52	271_2_1	945_2_118	439_2_357	2187_2_46	434_2_253	1747_02_660	1662_012_395
318_02_543	3712_2_64	195_2_75	706_2_581	132_25_33	397_01_421	82_2_1	83_2_62	2053_2_28	2052_2_493	21_2_1	23_2_1	30_2_1	238_2_1	137_2_375	289_02_786	2035_01_262	919_2_499	521_2_1	3182_2_93	343_2_1527	9_02_1	529_2_213	287_2_1	994_2_1	369_2_1	13_2_1	123_2_23	73_2_479	311_01_68	264_2_65	486_2_1	2088_2_199	3379_2_55	271_2_1	945_2_121	439_2_332	2187_2_49	434_2_271	1747_02_664	1662_012_409
318_02_532	3712_2_65	195_2_82	706_2_543	132_25_40	397_01_395	82_2_1	83_2_56	2053_2_31	2052_2_481	21_2_1	23_2_1	30_2_1	238_2_1	137_2_405	289_02_782	2035_01_279	919_2_469	521_2_1	3182_2_113	343_2_1571	9_02_1	529_2_208	287_2_1	994_2_1	369_2_1	13_2_1	123_2_28	73_2_424	311_01_60	264_2_60	486_2_1	2088_2_198	3379_2_40	271_2_1	945_2_101	439_2_322	2187_2_49	434_2_280	1747_02_672	1662_012_511
318_02_505	3712_2_73	195_2_62	706_2_562	132_25_50	397_01_356	82_2_1	83_2_43	2053_2_27	2052_2_493	21_2_1	23_2_1	30_2_1	238_2_1	137_2_398	289_02_749	2035_01_280	919_2_471	521_2_1	3182_2_95	343_2_1543	9_02_1	529_2_212	287_2_1	994_2_1	369_2_1	13_2_1	123_2_37	73_2_406	311_01_73	264_2_63	486_2_1	2088_2_189	3379_2_48	271_2_1	945_2_91	439_2_356	2187_2_58	434_2_267	1747_02_748	1662_012_548
318_02_466	3712_2_70	195_2_62	706_2_531	132_25_59	397_01_324	82_2_1	83_2_44	2053_2_30	2052_2_482	21_2_1	23_2_1	30_2_1	238_2_1	137_2_386	289_02_705	2035_01_282	919_2_505	521_2_1	3182_2_83	343_2_1528	9_02_1	529_2_228	287_2_1	994_2_1	369_2_1	13_2_1	123_2_30	73_2_405	311_01_79	264_2_58	486_2_1	2088_2_239	3379_2_66	271_2_1	945_2_76	439_2_359	2187_2_59	434_2_284	1747_02_801	1662_012_567
318_02_467	3712_2_64	195_2_82	706_2_538	132_25_60	397_01_290	82_2_1	83_2_44	2053_2_25	2052_2_458	21_2_1	23_2_1	30_2_1	238_2_1	137_2_406	289_02_747	2035_01_295	919_2_475	521_2_1	3182_2_97	343_2_1528	9_02_1	529_2_204	287_2_1	994_2_1	369_2_1	13_2_1	123_2_33	73_2_407	311_01_84	264_2_55	486_2_1	2088_2_204	3379_2_55	271_2_1	945_2_80	439_2_351	2187_2_75	434_2_301	1747_02_839	1662_012_554
318_02_423	3712_2_64	195_2_62	706_2_520	132_25_70	397_01_256	82_2_1	83_2_34	2053_2_21	2052_2_450	21_2_1	23_2_1	30_2_1	238_2_1	137_2_385	289_02_740	2035_01_289	919_2_488	521_2_1	3182_2_100	343_2_1502	9_02_1	529_2_206	287_2_1	994_2_1	369_2_1	13_2_1	123_2_32	73_2_387	311_01_105	264_2_46	486_2_1	2088_2_216	3379_2_67	271_2_1	945_2_72	439_2_393	2187_2_73	434_2_323	1747_02_923	1662_012_593
318_02_426	3712_2_64	195_2_74	706_2_469	132_25_83	397_01_214	82_2_1	83_2_41	2053_2_21	2052_2_426	21_2_1	23_2_1	30_2_1	238_2_1	137_2_372	289_02_752	2035_01_304	919_2_469	521_2_1	3182_2_119	343_2_1480	9_02_1	529_2_232	287_2_1	994_2_1	369_2_1	13_2_1	123_2_33	73_2_374	311_01_109	264_2_37	486_2_1	2088_2_231	3379_2_46	271_2_1	945_2_68	439_2_409	2187_2_77	434_2_330	1747_02_1017	1662_012_579
318_02_445	3712_2_77	195_2_72	706_2_481	132_25_75	397_01_182	82_2_1	83_2_35	2053_2_26	2052_2_422	21_2_1	23_2_1	30_2_1	238_2_1	137_2_385	289_02_776	2035_01_322	919_2_436	521_2_1	3182_2_126	343_2_1499	9_02_1	529_2_199	287_2_1	994_2_1	369_2_1	13_2_1	123_2_35	73_2_382	311_01_127	264_2_37	486_2_1	2088_2_220	3379_2_36	271_2_1	945_2_67	439_2_397	2187_2_71	434_2_295	1747_02_1047	1662_012_583
318_02_461	3712_2_83	195_2_62	706_2_486	132_25_90	397_01_158	82_2_1	83_2_33	2053_2_18	2052_2_409	21_2_1	23_2_1	30_2_1	238_2_1	137_2_368	289_02_768	2035_01_296	919_2_441	521_2_1	3182_2_115	343_2_1488	9_02_1	529_2_215	287_2_1	994_2_1	369_2_1	13_2_1	123_2_27	73_2_361	311_01_135	264_2_40	486_2_1	2088_2_224	3379_2_38	271_2_1	945_2_76	439_2_416	2187_2_58	434_2_323	1747_02_1061	1662_012_569
318_02_437	3712_2_72	195_2_82	706_2_463	132_25_78	397_01_102	82_2_1	83_2_53	2053_2_17	2052_2_411	21_2_1	23_2_1	30_2_1	238_2_1	137_2_349	289_02_777	2035_01_321	919_2_428	521_2_1	3182_2_121	343_2_1504	9_02_1	529_2_213	287_2_1	994_2_1	369_2_1	13_2_1	123_2_29	73_2_380	311_01_146	264_2_49	486_2_1	2088_2_221	3379_2_34	271_2_1	945_2_61	439_2_385	2187_2_69	434_2_334	1747_02_1122	1662_012_522
318_02_405	3712_2_83	195_2_69	706_2_467	132_25_75	397_01_81	82_2_1	83_2_37	2053_2_23	2052_2_432	21_2_1	23_2_1	30_2_1	238_2_1	137_2_336	289_02_750	2035_01_309	919_2_435	521_2_1	3182_2_123	343_2_1564	9_02_1	529_2_205	287_2_1	994_2_1	369_2_1	13_2_1	123_2_33	73_2_359	311_01_182	264_2_54	486_2_1	2088_2_180	3379_2_28	271_2_1	945_2_78	439_2_382	2187_2_55	434_2_368	1747_02_1125	1662_012_526
318_02_400	3712_2_92	195_2_70	706_2_463	132_25_93	397_01_68	82_2_1	83_2_53	2053_2_6	2052_2_427	21_2_1	23_2_1	30_2_1	238_2_1	137_2_347	289_02_719	2035_01_325	919_2_429	521_2_1	3182_2_117	343_2_1578	9_02_1	529_2_226	287_2_1	994_2_1	369_2_1	13_2_1	123_2_38	73_2_358	311_01_184	264_2_57	486_2_1	2088_2_195	3379_2_37	271_2_1	945_2_82	439_2_392	2187_2_43	434_2_361	1747_02_1122	1662_012_461
318_02_381	3712_2_88	195_2_79	706_2_491	132_25_94	397_01_59	82_2_1	83_2_65	2053_2_8	2052_2_475	21_2_1	23_2_1	30_2_1	238_2_1	137_2_369	289_02_713	2035_01_314	919_2_388	521_2_1	3182_2_119	343_2_1628	9_02_1	529_2_190	287_2_1	994_2_1	369_2_1	13_2_1	123_2_41	73_2_377	311_01_177	264_2_59	486_2_1	2088_2_180	3379_2_34	271_2_1	945_2_82	439_2_351	2187_2_40	434_2_369	1747_02_1131	1662_012_440
318_02_348	3712_2_80	195_2_54	706_2_530	132_25_99	397_01_57	82_2_1	83_2_54	2053_2_5	2052_2_489	21_2_1	23_2_1	30_2_1	238_2_1	137_2_337	289_02_721	2035_01_319	919_2_419	521_2_1	3182_2_127	343_2_1619	9_02_1	529_2_199	287_2_1	994_2_1	369_2_1	13_2_1	123_2_51	73_2_360	311_01_186	264_2_50	486_2_1	2088_2_182	3379_2_43	271_2_1	945_2_91	439_2_318	2187_2_50	434_2_395	1747_02_1178	1662_012_391
318_02_318	3712_2_68	195_2_57	706_2_556	132_25_93	397_01_47	82_2_1	83_2_59	2053_2_3	2052_2_502	21_2_1	23_2_1	30_2_1	238_2_1	137_2_356	289_02_749	2035_01_328	919_2_422	521_2_1	3182_2_127	343_2_1615	9_02_1	529_2_179	287_2_1	994_2_1	369_2_1	13_2_1	123_2_51	73_2_343	311_01_191	264_2_48	486_2_1	2088_2_207	3379_2_53	271_2_1	945_2_89	439_2_352	2187_2_44	434_2_391	1747_02_1175	1662_012_342
318_02_312	3712_2_74	195_2_56	706_2_602	132_25_105	397_01_40	82_2_1	83_2_64	2052_2_525	21_2_1	23_2_1	30_2_1	238_2_1	137_2_369	289_02_707	2035_01_331	919_2_396	521_2_1	3182_2_127	343_2_1704	9_02_1	529_2_173	994_2_1	369_2_1	13_2_1	123_2_55	73_2_366	311_01_219	264_2_33	486_2_1	2088_2_188	3379_2_40	271_2_1	945_2_92	439_2_299	2187_2_37	434_2_384	1747_02_1179	1662_012_313
318_02_298	3712_2_78	195_2_33	706_2_648	132_25_110	397_01_40	82_2_1	83_2_64	2052_2_486	21_2_1	23_2_1	30_2_1	238_2_1	137_2_369	289_02_686	2035_01_314	919_2_433	521_2_1	3182_2_112	343_2_1720	9_02_1	529_2_188	994_2_1	369_2_1	13_2_1	123_2_56	73_2_352	311_01_234	264_2_27	486_2_1	2088_2_215	3379_2_49	271_2_1	945_2_91	439_2_303	2187_2_30	434_2_386	1747_02_1216	1662_012_274
318_02_295	3712_2_64	195_2_30	706_2_694	132_25_101	397_01_36	82_2_1	83_2_59	2052_2_464	21_2_1	23_2_1	30_2_1	238_2_1	137_2_392	289_02_727	2035_01_317	919_2_400	521_2_1	3182_2_124	343_2_1744	9_02_1	529_2_195	994_2_1	369_2_1	13_2_1	123_2_46	73_2_384	311_01_240	264_2_28	486_2_1	2088_2_194	3379_2_52	271_2_1	945_2_100	439_2_322	2187_2_33	434_2_369	1747_02_1152	1662_012_243
318_02_318	3712_2_82	195_2_38	706_2_723	132_25_88	397_01_40	82_2_1	83_2_55	2052_2_428	21_2_1	23_2_1	30_2_1	238_2_1	137_2_420	289_02_732	2035_01_288	919_2_377	521_2_1	3182_2_120	343_2_1818	9_02_1	529_2_180	994_2_1	369_2_1	13_2_1	123_2_58	73_2_413	311_01_266	264_2_21	486_2_1	2088_2_184	3379_2_32	271_2_1	945_2_96	439_2_325	2187_2_42	434_2_352	1747_02_1095	1662_012_232
318_02_340	3712_2_82	195_2_25	706_2_741	132_25_103	397_01_55	82_2_1	83_2_53	2052_2_440	21_2_1	23_2_1	30_2_1	238_2_1	137_2_415	289_02_741	2035_01_291	919_2_381	521_2_1	3182_2_129	343_2_1792	9_02_1	529_2_136	994_2_1	369_2_1	13_2_1	123_2_40	73_2_440	311_01_277	264_2_25	486_2_1	2088_2_210	3379_2_45	271_2_1	945_2_105	439_2_300	2187_2_47	434_2_372	1747_02_1039	1662_012_198
318_02_387	3712_2_79	195_2_41	706_2_770	132_25_106	397_01_49	82_2_1	83_2_55	2052_2_420	21_2_1	23_2_1	30_2_1	238_2_1	137_2_455	289_02_781	2035_01_248	919_2_337	521_2_1	3182_2_119	343_2_1855	9_02_1	529_2_104	994_2_1	369_2_1	13_2_1	123_2_46	73_2_485	311_01_279	264_2_15	486_2_1	2088_2_158	3379_2_45	271_2_1	945_2_112	439_2_312	2187_2_40	434_2_378	1747_02_943	1662_012_176
318_02_402	3712_2_77	195_2_39	706_2_749	132_25_107	397_01_60	82_2_1	83_2_48	2052_2_369	21_2_1	23_2_1	30_2_1	238_2_1	137_2_451	289_02_876	2035_01_222	919_2_331	521_2_1	3182_2_122	343_2_1867	9_02_1	529_2_119	994_2_1	369_2_1	13_2_1	123_2_45	73_2_503	311_01_293	264_2_20	486_2_1	2088_2_146	3379_2_43	271_2_1	945_2_134	439_2_321	2187_2_45	434_2_358	1747_02_841	1662_012_180
318_02_422	3712_2_48	195_2_32	706_2_730	132_25_110	397_01_48	82_2_1	83_2_49	2052_2_333	21_2_1	23_2_1	30_2_1	238_2_1	137_2_471	289_02_900	2035_01_238	919_2_303	521_2_1	3182_2_137	343_2_1831	9_02_1	529_2_116	994_2_1	369_2_1	13_2_1	123_2_46	73_2_515	311_01_324	264_2_24	486_2_1	2088_2_160	3379_2_53	271_2_1	945_2_149	439_2_319	2187_2_44	434_2_362	1747_02_787	1662_012_176
318_02_456	3712_2_47	195_2_42	706_2_750	132_25_105	397_01_52	82_2_1	83_2_32	2052_2_313	21_2_1	23_2_1	30_2_1	238_2_1	137_2_453	289_02_954	2035_01_233	919_2_316	521_2_1	3182_2_120	343_2_1808	9_02_1	529_2_112	994_2_1	369_2_1	13_2_1	123_2_46	73_2_561	311_01_348	264_2_14	486_2_1	2088_2_118	3379_2_59	271_2_1	945_2_130	439_2_323	2187_2_45	434_2_357	1747_02_690	1662_012_191
318_02_485	3712_2_62	195_2_44	706_2_769	132_25_91	397_01_55	82_2_1	83_2_37	2052_2_321	21_2_1	23_2_1	30_2_1	238_2_1	137_2_439	289_02_968	2035_01_244	919_2_296	521_2_1	3182_2_107	343_2_1800	9_02_1	529_2_127	994_2_1	369_2_1	13_2_1	123_2_40	73_2_583	311_01_354	264_2_13	486_2_1	2088_2_134	3379_2_47	271_2_1	945_2_152	439_2_285	2187_2_34	434_2_336	1747_02_622	1662_012_188
318_02_501	3712_2_53	195_2_54	706_2_759	132_25_94	397_01_57	82_2_1	83_2_45	2052_2_289	21_2_1	23_2_1	30_2_1	238_2_1	137_2_431	289_02_981	2035_01_290	919_2_247	521_2_1	3182_2_99	343_2_1710	9_02_1	529_2_158	994_2_1	369_2_1	13_2_1	123_2_38	73_2_582	311_01_356	264_2_11	486_2_1	2088_2_145	3379_2_55	271_2_1	945_2_173	439_2_313	2187_2_41	434_2_328	1747_02_583	1662_012_208
318_02_526	3712_2_62	195_2_58	706_2_733	132_25_89	397_01_56	82_2_1	83_2_26	2052_2_290	21_2_1	23_2_1	30_2_1	238_2_1	137_2_404	289_02_931	2035_01_289	919_2_274	521_2_1	3182_2_94	343_2_1739	9_02_1	529_2_175	994_2_1	369_2_1	13_2_1	123_2_33	73_2_575	311_01_381	264_2_14	486_2_1	2088_2_142	3379_2_41	271_2_1	945_2_177	439_2_299	2187_2_31	434_2_356	1747_02_553	1662_012_234
318_02_549	3712_2_47	195_2_40	706_2_678	132_25_92	397_01_55	82_2_1	83_2_22	2052_2_285	21_2_1	23_2_1	30_2_1	238_2_1	137_2_395	289_02_943	2035_01_301	919_2_268	521_2_1	3182_2_82	343_2_1744	9_02_1	529_2_193	994_2_1	369_2_1	13_2_1	123_2_37	73_2_550	311_01_382	264_2_16	486_2_1	2088_2_149	3379_2_52	271_2_1	945_2_181	439_2_293	2187_2_26	434_2_360	1747_02_551	1662_012_270
318_02_587	3712_2_49	195_2_50	706_2_654	132_25_89	397_01_55	82_2_1	83_2_19	2052_2_297	21_2_1	23_2_1	30_2_1	238_2_1	137_2_387	289_02_926	2035_01_349	919_2_259	521_2_1	3182_2_88	343_2_1662	9_02_1	529_2_207	994_2_1	369_2_1	13_2_1	123_2_31	73_2_557	311_01_360	264_2_14	486_2_1	2088_2_136	3379_2_46	271_2_1	945_2_162	439_2_312	2187_2_36	434_2_330	1747_02_562	1662_012_333
318_02_591	3712_2_59	195_2_35	706_2_659	132_25_94	397_01_53	82_2_1	83_2_16	2052_2_325	21_2_1	23_2_1	30_2_1	238_2_1	137_2_364	289_02_887	2035_01_392	919_2_244	521_2_1	3182_2_66	343_2_1577	9_02_1	529_2_249	994_2_1	369_2_1	13_2_1	123_2_20	73_2_557	311_01_312	264_2_25	486_2_1	2088_2_152	3379_2_47	271_2_1	945_2_173	439_2_307	2187_2_33	434_2_304	1747_02_623	1662_012_373
318_02_560	3712_2_50	195_2_34	706_2_637	132_25_93	397_01_44	82_2_1	83_2_17	2052_2_365	21_2_1	23_2_1	30_2_1	238_2_1	137_2_361	289_02_817	2035_01_439	919_2_228	521_2_1	3182_2_82	343_2_1518	9_02_1	529_2_265	994_2_1	369_2_1	13_2_1	123_2_22	73_2_529	311_01_253	264_2_27	486_2_1	2088_2_162	3379_2_53	271_2_1	945_2_198	439_2_327	2187_2_35	434_2_298	1747_02_643	1662_012_438
318_02_565	3712_2_46	195_2_42	706_2_628	132_25_76	397_01_55	82_2_1	83_2_12	2052_2_407	21_2_1	23_2_1	30_2_1	238_2_1	137_2_345	289_02_739	2035_01_486	919_2_237	521_2_1	3182_2_68	343_2_1454	9_02_1	529_2_297	994_2_1	369_2_1	13_2_1	123_2_21	73_2_514	311_01_186	264_2_18	486_2_1	2088_2_151	3379_2_46	271_2_1	945_2_195	439_2_334	2187_2_48	434_2_331	1747_02_688	1662_012_496
318_02_511	3712_2_36	195_2_33	706_2_631	132_25_101	397_01_52	82_2_1	83_2_18	2052_2_415	21_2_1	23_2_1	30_2_1	238_2_1	137_2_348	289_02_710	2035_01_481	919_2_265	521_2_1	3182_2_72	343_2_1434	9_02_1	529_2_322	994_2_1	369_2_1	13_2_1	123_2_20	73_2_474	311_01_162	264_2_25	486_2_1	2088_2_190	3379_2_39	271_2_1	945_2_182	439_2_333	2187_2_36	434_2_339	1747_02_736	1662_012_552
318_02_495	3712_2_48	195_2_45	706_2_646	132_25_89	397_01_63	82_2_1	83_2_18	2052_2_440	21_2_1	23_2_1	30_2_1	238_2_1	137_2_349	289_02_651	2035_01_545	919_2_251	521_2_1	3182_2_65	343_2_1332	9_02_1	529_2_365	994_2_1	369_2_1	13_2_1	123_2_22	73_2_482	311_01_143	264_2_16	486_2_1	2088_2_188	3379_2_38	271_2_1	945_2_214	439_2_358	2187_2_38	434_2_323	1747_02_718	1662_012_621
318_02_463	3712_2_64	195_2_44	706_2_661	132_25_89	397_01_70	82_2_1	83_2_15	2052_2_475	21_2_1	23_2_1	30_2_1	238_2_1	137_2_333	289_02_650	2035_01_568	919_2_273	521_2_1	3182_2_65	343_2_1278	9_02_1	529_2_401	994_2_1	369_2_1	13_2_1	123_2_18	73_2_458	311_01_137	264_2_23	486_2_1	2088_2_201	3379_2_34	271_2_1	945_2_251	439_2_369	2187_2_33	434_2_315	1747_02_688	1662_012_665
318_02_384	3712_2_45	195_2_33	706_2_690	132_25_90	397_01_73	82_2_1	83_2_16	2052_2_482	21_2_1	23_2_1	30_2_1	238_2_1	137_2_350	289_02_624	2035_01_619	919_2_286	521_2_1	3182_2_52	343_2_1249	9_02_1	529_2_419	994_2_1	369_2_1	13_2_1	123_2_18	73_2_451	311_01_119	264_2_19	486_2_1	2088_2_235	3379_2_33	271_2_1	945_2_248	439_2_377	2187_2_39	434_2_337	1747_02_687	1662_012_697
318_02_330	3712_2_47	195_2_35	706_2_654	132_25_104	397_01_82	82_2_1	83_2_18	2052_2_526	21_2_1	23_2_1	30_2_1	238_2_1	137_2_360	289_02_582	2035_01_659	919_2_268	521_2_1	3182_2_52	343_2_1174	9_02_1	529_2_417	994_2_1	369_2_1	13_2_1	123_2_27	73_2_466	311_01_124	264_2_12	486_2_1	2088_2_249	3379_2_21	271_2_1	945_2_265	439_2_416	2187_2_46	434_2_343	1747_02_647	1662_012_758
318_02_286	3712_2_54	195_2_30	706_2_684	132_25_108	397_01_79	82_2_1	83_2_17	2052_2_520	21_2_1	23_2_1	30_2_1	238_2_1	137_2_395	289_02_535	2035_01_685	919_2_287	521_2_1	3182_2_51	343_2_1191	9_02_1	529_2_424	994_2_1	369_2_1	13_2_1	123_2_27	73_2_436	311_01_116	264_2_20	486_2_1	2088_2_254	3379_2_20	271_2_1	945_2_271	439_2_425	2187_2_44	434_2_346	1747_02_658	1662_012_756
318_02_251	3712_2_64	195_2_36	706_2_682	132_25_115	397_01_78	82_2_1	83_2_12	2052_2_514	21_2_1	23_2_1	30_2_1	238_2_1	137_2_441	289_02_487	2035_01_692	919_2_296	521_2_1	3182_2_39	343_2_1199	9_02_1	529_2_403	994_2_1	369_2_1	13_2_1	123_2_27	73_2_441	311_01_111	264_2_10	486_2_1	2088_2_312	3379_2_15	271_2_1	945_2_274	439_2_426	2187_2_56	434_2_320	1747_02_653	1662_012_804
318_02_225	3712_2_51	195_2_32	706_2_702	132_25_110	397_01_60	82_2_1	83_2_14	2052_2_549	21_2_1	23_2_1	30_2_1	238_2_1	137_2_416	289_02_451	2035_01_685	919_2_302	521_2_1	3182_2_45	343_2_1196	9_02_1	529_2_390	994_2_1	369_2_1	13_2_1	123_2_10	73_2_448	311_01_130	264_2_15	486_2_1	2088_2_308	3379_2_11	271_2_1	945_2_295	439_2_476	2187_2_70	434_2_340	1747_02_642	1662_012_808
318_02_211	3712_2_47	195_2_18	706_2_722	132_25_109	397_01_75	82_2_1	83_2_11	2052_2_509	21_2_1	23_2_1	30_2_1	238_2_1	137_2_471	289_02_439	2035_01_652	919_2_305	521_2_1	3182_2_48	343_2_1216	9_02_1	529_2_402	994_2_1	369_2_1	13_2_1	123_2_8	73_2_421	311_01_123	264_2_15	486_2_1	2088_2_303	3379_2_14	271_2_1	945_2_298	439_2_480	2187_2_57	434_2_329	1747_02_669	1662_012_823
318_02_242	3712_2_57	195_2_22	706_2_724	132_25_91	397_01_68	82_2_1	83_2_5	2052_2_535	21_2_1	23_2_1	30_2_1	238_2_1	137_2_475	289_02_389	2035_01_682	919_2_279	521_2_1	3182_2_47	343_2_1202	9_02_1	529_2_395	994_2_1	369_2_1	13_2_1	123_2_10	73_2_413	311_01_95	264_2_11	486_2_1	2088_2_315	3379_2_24	271_2_1	945_2_309	439_2_532	2187_2_72	434_2_310	1747_02_639	1662_012_854
318_02_252	3712_2_53	195_2_23	706_2_728	132_25_91	397_01_73	82_2_1	83_2_6	2052_2_517	21_2_1	23_2_1	30_2_1	238_2_1	137_2_490	289_02_368	2035_01_634	919_2_326	521_2_1	3182_2_52	343_2_1196	9_02_1	529_2_368	994_2_1	369_2_1	13_2_1	123_2_9	73_2_379	311_01_146	264_2_14	486_2_1	2088_2_277	3379_2_14	271_2_1	945_2_349	439_2_536	2187_2_72	434_2_334	1747_02_610	1662_012_892
318_02_292	3712_2_44	195_2_18	706_2_697	132_25_70	397_01_61	82_2_1	83_2_2	2052_2_489	21_2_1	23_2_1	30_2_1	238_2_1	137_2_548	289_02_367	2035_01_626	919_2_328	521_2_1	3182_2_63	343_2_1209	9_02_1	529_2_327	994_2_1	369_2_1	13_2_1	123_2_3	73_2_375	311_01_156	264_2_13	486_2_1	2088_2_306	3379_2_16	271_2_1	945_2_337	439_2_520	2187_2_81	434_2_325	1747_02_648	1662_012_905
318_02_305	3712_2_56	195_2_22	706_2_652	132_25_76	397_01_57	82_2_1	83_2_4	2052_2_489	21_2_1	23_2_1	30_2_1	238_2_1	137_2_543	289_02_365	2035_01_621	919_2_287	521_2_1	3182_2_77	343_2_1194	9_02_1	529_2_287	994_2_1	369_2_1	13_2_1	123_2_7	73_2_366	311_01_194	264_2_8	486_2_1	2088_2_304	3379_2_16	271_2_1	945_2_358	439_2_577	2187_2_86	434_2_302	1747_02_648	1662_012_937
318_02_340	3712_2_69	195_2_25	706_2_615	132_25_78	397_01_51	82_2_1	83_2_9	2052_2_425	21_2_1	23_2_1	30_2_1	238_2_1	137_2_546	289_02_434	2035_01_605	919_2_311	521_2_1	3182_2_82	343_2_1227	9_02_1	529_2_281	994_2_1	369_2_1	13_2_1	123_2_7	73_2_349	311_01_213	264_2_6	486_2_1	2088_2_269	3379_2_11	271_2_1	945_2_386	439_2_536	2187_2_73	434_2_309	1747_02_640	1662_012_939
318_02_388	3712_2_67	195_2_21	706_2_551	132_25_61	397_01_49	82_2_1	83_2_7	2052_2_383	21_2_1	23_2_1	30_2_1	238_2_1	137_2_536	289_02_467	2035_01_597	919_2_285	521_2_1	3182_2_99	343_2_1284	9_02_1	529_2_290	994_2_1	369_2_1	13_2_1	123_2_10	73_2_377	311_01_217	264_2_1	486_2_1	2088_2_283	3379_2_16	271_2_1	945_2_364	439_2_538	2187_2_79	434_2_280	1747_02_677	1662_012_892
318_02_411	3712_2_68	195_2_23	706_2_529	132_25_66	397_01_55	82_2_1	83_2_14	2052_2_372	21_2_1	23_2_1	238_2_1	137_2_545	289_02_476	2035_01_573	919_2_261	521_2_1	3182_2_107	343_2_1214	9_02_1	311_01_268	994_2_1	369_2_1	13_2_1	123_2_9	73_2_407	30_2_1	486_2_1	2088_2_274	3379_2_12	271_2_1	945_2_380	529_2_256	439_2_581	2187_2_98	434_2_285	1747_02_672	1662_012_853
318_02_438	3712_2_67	195_2_12	706_2_513	132_25_66	397_01_54	82_2_1	83_2_20	2052_2_317	21_2_1	23_2_1	238_2_1	137_2_547	289_02_538	2035_01_523	919_2_282	521_2_1	3182_2_136	343_2_1244	9_02_1	311_01_271	994_2_1	369_2_1	13_2_1	123_2_9	73_2_458	30_2_1	486_2_1	2088_2_280	3379_2_8	271_2_1	945_2_368	529_2_263	439_2_526	2187_2_71	434_2_292	1747_02_680	1662_012_800
318_02_461	3712_2_58	195_2_11	706_2_494	132_25_80	397_01_69	82_2_1	83_2_25	2052_2_311	21_2_1	23_2_1	238_2_1	137_2_529	289_02_580	2035_01_474	919_2_236	521_2_1	3182_2_140	343_2_1375	9_02_1	311_01_324	994_2_1	369_2_1	13_2_1	123_2_9	73_2_486	30_2_1	486_2_1	2088_2_302	3379_2_15	271_2_1	945_2_342	529_2_238	439_2_539	2187_2_65	434_2_298	1747_02_631	1662_012_684
318_02_509	3712_2_66	195_2_11	706_2_470	132_25_90	397_01_65	82_2_1	83_2_28	2052_2_303	21_2_1	23_2_1	238_2_1	137_2_524	289_02_602	2035_01_447	919_2_244	521_2_1	3182_2_146	343_2_1388	9_02_1	311_01_365	994_2_1	369_2_1	13_2_1	123_2_7	73_2_498	30_2_1	486_2_1	2088_2_269	3379_2_16	271_2_1	945_2_356	529_2_235	439_2_516	2187_2_62	434_2_332	1747_02_629	1662_012_587
318_02_544	3712_2_56	195_2_10	706_2_441	132_25_80	397_01_65	82_2_1	83_2_27	2052_2_271	21_2_1	23_2_1	238_2_1	137_2_523	289_02_669	2035_01_389	919_2_210	521_2_1	3182_2_160	343_2_1451	9_02_1	311_01_410	994_2_1	369_2_1	13_2_1	123_2_12	73_2_559	30_2_1	486_2_1	2088_2_272	3379_2_15	271_2_1	945_2_327	529_2_214	439_2_517	2187_2_53	434_2_321	1747_02_654	1662_012_495
318_02_567	3712_2_52	195_2_10	706_2_448	132_25_114	397_01_62	82_2_1	83_2_32	2052_2_289	21_2_1	23_2_1	238_2_1	137_2_495	289_02_677	2035_01_382	919_2_190	521_2_1	3182_2_174	343_2_1473	9_02_1	311_01_437	994_2_1	369_2_1	13_2_1	123_2_18	73_2_570	30_2_1	486_2_1	2088_2_245	3379_2_14	271_2_1	945_2_321	529_2_217	439_2_474	2187_2_62	434_2_317	1747_02_657	1662_012_431
318_02_598	3712_2_58	195_2_11	706_2_450	132_25_127	397_01_65	82_2_1	83_2_48	2052_2_243	21_2_1	23_2_1	238_2_1	137_2_460	289_02_763	2035_01_353	919_2_184	521_2_1	3182_2_181	343_2_1489	9_02_1	311_01_462	994_2_1	369_2_1	13_2_1	123_2_17	73_2_590	30_2_1	486_2_1	2088_2_205	3379_2_19	271_2_1	945_2_314	529_2_223	439_2_451	2187_2_51	434_2_303	1747_02_711	1662_012_331
318_02_621	3712_2_42	195_2_5	706_2_481	132_25_139	397_01_62	82_2_1	83_2_38	2052_2_249	21_2_1	23_2_1	238_2_1	137_2_459	289_02_777	2035_01_297	919_2_187	521_2_1	3182_2_185	343_2_1543	9_02_1	311_01_464	994_2_1	369_2_1	13_2_1	123_2_15	73_2_591	30_2_1	486_2_1	2088_2_216	3379_2_25	271_2_1	945_2_283	529_2_222	439_2_425	2187_2_45	434_2_311	1747_02_769	1662_012_256
318_02_653	3712_2_51	195_2_9	706_2_502	132_25_153	397_01_52	82_2_1	83_2_43	2052_2_267	21_2_1	23_2_1	238_2_1	137_2_425	289_02_754	2035_01_272	919_2_178	521_2_1	3182_2_184	343_2_1555	9_02_1	311_01_481	994_2_1	369_2_1	13_2_1	123_2_17	73_2_620	30_2_1	486_2_1	2088_2_177	3379_2_22	271_2_1	945_2_282	529_2_235	439_2_422	2187_2_42	434_2_319	1747_02_773	1662_012_229
318_02_621	3712_2_63	195_2_10	706_2_504	132_25_151	397_01_42	82_2_1	83_2_49	2052_2_201	21_2_1	23_2_1	238_2_1	137_2_425	289_02_874	2035_01_286	919_2_152	521_2_1	3182_2_185	343_2_1609	9_02_1	311_01_483	994_2_1	369_2_1	13_2_1	123_2_18	73_2_594	30_2_1	486_2_1	2088_2_182	3379_2_20	271_2_1	945_2_274	529_2_253	439_2_420	2187_2_31	434_2_284	1747_02_788	1662_012_242
318_02_597	3712_2_47	195_2_13	706_2_513	132_25_180	397_01_36	82_2_1	83_2_47	2052_2_204	21_2_1	23_2_1	238_2_1	137_2_417	289_02_894	2035_01_295	919_2_152	521_2_1	3182_2_196	343_2_1675	9_02_1	311_01_513	994_2_1	369_2_1	13_2_1	123_2_15	73_2_572	30_2_1	486_2_1	2088_2_181	3379_2_23	271_2_1	945_2_270	529_2_221	439_2_393	2187_2_34	434_2_261	1747_02_805	1662_012_219
318_02_637	3712_2_52	195_2_12	706_2_493	132_25_191	397_01_35	82_2_1	83_2_53	2052_2_208	21_2_1	23_2_1	238_2_1	137_2_380	289_02_928	2035_01_302	919_2_164	521_2_1	3182_2_176	343_2_1694	9_02_1	311_01_540	994_2_1	369_2_1	13_2_1	123_2_23	73_2_556	30_2_1	486_2_1	2088_2_159	3379_2_24	271_2_1	945_2_244	529_2_207	439_2_352	2187_2_28	434_2_278	1747_02_812	1662_012_230
318_02_557	3712_2_40	195_2_8	706_2_511	132_25_153	397_01_26	82_2_1	83_2_44	2052_2_175	21_2_1	23_2_1	238_2_1	137_2_366	289_02_1016	2035_01_340	919_2_166	521_2_1	3182_2_188	343_2_1763	9_02_1	311_01_486	994_2_1	369_2_1	13_2_1	123_2_17	73_2_535	30_2_1	486_2_1	2088_2_152	3379_2_15	271_2_1	945_2_216	529_2_244	439_2_353	2187_2_28	434_2_295	1747_02_827	1662_012_261
318_02_531	3712_2_45	195_2_13	706_2_541	132_25_156	397_01_22	82_2_1	83_2_57	2052_2_212	21_2_1	23_2_1	238_2_1	137_2_350	289_02_1016	2035_01_367	919_2_164	521_2_1	3182_2_182	343_2_1792	9_02_1	311_01_459	994_2_1	369_2_1	13_2_1	123_2_9	73_2_525	30_2_1	486_2_1	2088_2_143	3379_2_20	271_2_1	945_2_214	529_2_220	439_2_346	2187_2_24	434_2_276	1747_02_862	1662_012_247
318_02_550	3712_2_43	195_2_6	706_2_577	132_25_169	397_01_17	82_2_1	83_2_69	2052_2_193	21_2_1	23_2_1	238_2_1	137_2_360	289_02_990	2035_01_361	919_2_162	521_2_1	3182_2_160	343_2_1762	9_02_1	311_01_449	994_2_1	369_2_1	13_2_1	123_2_6	73_2_488	30_2_1	486_2_1	2088_2_136	3379_2_22	271_2_1	945_2_217	529_2_232	439_2_376	2187_2_18	434_2_302	1747_02_860	1662_012_286
318_02_515	3712_2_41	195_2_12	706_2_580	132_25_137	397_01_17	82_2_1	83_2_44	2052_2_204	21_2_1	23_2_1	238_2_1	137_2_382	289_02_985	2035_01_408	919_2_182	521_2_1	3182_2_163	343_2_1753	9_02_1	311_01_393	994_2_1	369_2_1	13_2_1	123_2_6	73_2_498	30_2_1	486_2_1	2088_2_138	3379_2_25	271_2_1	945_2_184	529_2_234	439_2_400	2187_2_21	434_2_313	1747_02_857	1662_012_317
318_02_481	3712_2_42	195_2_14	706_2_610	132_25_140	397_01_16	82_2_1	83_2_38	2052_2_212	21_2_1	23_2_1	238_2_1	137_2_392	289_02_963	2035_01_488	919_2_193	521_2_1	3182_2_153	343_2_1683	9_02_1	311_01_357	994_2_1	369_2_1	13_2_1	123_2_5	73_2_473	30_2_1	486_2_1	2088_2_168	3379_2_16	271_2_1	945_2_178	529_2_243	439_2_410	2187_2_29	434_2_307	1747_02_892	1662_012_313
318_02_451	3712_2_52	195_2_10	706_2_593	132_25_137	397_01_18	82_2_1	83_2_33	2052_2_227	21_2_1	23_2_1	238_2_1	137_2_408	289_02_918	2035_01_481	919_2_211	521_2_1	3182_2_175	343_2_1717	9_02_1	311_01_302	994_2_1	369_2_1	13_2_1	123_2_13	73_2_442	30_2_1	486_2_1	2088_2_184	3379_2_14	271_2_1	945_2_164	529_2_267	439_2_441	2187_2_27	434_2_296	1747_02_878	1662_012_335
318_02_401	3712_2_45	195_2_13	706_2_570	132_25_128	397_01_28	82_2_1	83_2_21	2052_2_271	21_2_1	23_2_1	238_2_1	137_2_460	289_02_847	2035_01_526	919_2_191	521_2_1	3182_2_180	343_2_1703	9_02_1	311_01_262	994_2_1	369_2_1	13_2_1	123_2_10	73_2_426	30_2_1	486_2_1	2088_2_200	3379_2_14	271_2_1	945_2_194	529_2_281	439_2_450	2187_2_24	434_2_294	1747_02_857	1662_012_368
318_02_332	3712_2_51	195_2_11	706_2_564	132_25_123	397_01_33	82_2_1	83_2_15	2052_2_263	21_2_1	23_2_1	238_2_1	137_2_491	289_02_818	2035_01_597	919_2_204	521_2_1	3182_2_184	343_2_1606	9_02_1	311_01_241	994_2_1	369_2_1	13_2_1	123_2_6	73_2_425	30_2_1	486_2_1	2088_2_238	3379_2_12	271_2_1	945_2_206	529_2_284	439_2_479	2187_2_27	434_2_257	1747_02_845	1662_012_426
318_02_275	3712_2_52	195_2_11	706_2_590	132_25_119	397_01_36	82_2_1	83_2_11	2052_2_295	21_2_1	23_2_1	238_2_1	137_2_498	289_02_729	2035_01_589	919_2_220	521_2_1	3182_2_202	343_2_1582	9_02_1	311_01_184	994_2_1	369_2_1	13_2_1	123_2_4	73_2_418	30_2_1	486_2_1	2088_2_256	3379_2_11	271_2_1	945_2_215	529_2_310	439_2_533	2187_2_23	434_2_258	1747_02_776	1662_012_469
318_02_246	3712_2_65	195_2_12	706_2_580	132_25_110	397_01_33	82_2_1	83_2_8	2052_2_345	21_2_1	23_2_1	238_2_1	137_2_517	289_02_635	2035_01_604	919_2_221	521_2_1	3182_2_179	343_2_1582	9_02_1	311_01_175	994_2_1	369_2_1	13_2_1	123_2_4	73_2_414	30_2_1	486_2_1	2088_2_287	3379_2_11	271_2_1	945_2_239	529_2_302	439_2_530	2187_2_14	434_2_294	1747_02_737	1662_012_501
318_02_211	3712_2_65	195_2_6	706_2_599	132_25_110	397_01_40	82_2_1	83_2_9	2052_2_333	21_2_1	23_2_1	238_2_1	137_2_530	289_02_580	2035_01_616	919_2_260	521_2_1	3182_2_170	343_2_1574	9_02_1	311_01_169	994_2_1	369_2_1	13_2_1	73_2_394	30_2_1	486_2_1	2088_2_267	3379_2_11	271_2_1	945_2_276	529_2_329	439_2_597	2187_2_5	434_2_287	1747_02_674	1662_012_516
318_02_171	3712_2_79	195_2_10	706_2_609	132_25_103	397_01_46	82_2_1	83_2_6	2052_2_363	21_2_1	23_2_1	238_2_1	137_2_597	289_02_515	2035_01_629	919_2_281	521_2_1	3182_2_161	343_2_1472	9_02_1	311_01_149	994_2_1	369_2_1	13_2_1	73_2_433	30_2_1	486_2_1	2088_2_278	3379_2_10	271_2_1	945_2_291	529_2_355	439_2_615	2187_2_2	434_2_283	1747_02_642	1662_012_563
318_02_172	3712_2_95	195_2_5	706_2_657	132_25_107	397_01_39	82_2_1	83_2_5	2052_2_374	21_2_1	23_2_1	238_2_1	137_2_642	289_02_464	2035_01_648	919_2_286	521_2_1	3182_2_143	343_2_1384	9_02_1	311_01_148	994_2_1	369_2_1	13_2_1	73_2_415	30_2_1	486_2_1	2088_2_313	3379_2_3	271_2_1	945_2_308	529_2_325	439_2_590	2187_2_2	434_2_309	1747_02_634	1662_012_615
318_02_165	3712_2_98	195_2_8	706_2_711	132_25_88	397_01_59	82_2_1	83_2_6	2052_2_361	21_2_1	23_2_1	238_2_1	137_2_685	289_02_417	2035_01_659	919_2_314	521_2_1	3182_2_169	343_2_1350	9_02_1	311_01_143	994_2_1	369_2_1	13_2_1	73_2_408	30_2_1	486_2_1	2088_2_301	3379_2_3	271_2_1	945_2_307	529_2_324	439_2_628	2187_2_3	434_2_302	1747_02_595	1662_012_612
318_02_168	3712_2_92	195_2_12	706_2_692	132_25_85	397_01_62	82_2_1	83_2_1	2052_2_373	21_2_1	23_2_1	238_2_1	137_2_727	289_02_368	2035_01_679	919_2_312	521_2_1	3182_2_169	343_2_1345	9_02_1	311_01_140	994_2_1	369_2_1	13_2_1	73_2_390	30_2_1	486_2_1	2088_2_349	3379_2_5	271_2_1	945_2_336	529_2_314	439_2_605	2187_2_4	434_2_323	1747_02_573	1662_012_618
318_02_177	3712_2_76	195_2_12	706_2_704	132_25_78	397_01_61	82_2_1	83_2_2	2052_2_352	21_2_1	23_2_1	238_2_1	137_2_725	289_02_357	2035_01_690	919_2_349	521_2_1	3182_2_156	343_2_1407	9_02_1	311_01_163	994_2_1	369_2_1	13_2_1	73_2_349	30_2_1	486_2_1	2088_2_292	3379_2_4	271_2_1	945_2_348	529_2_333	439_2_616	2187_2_9	434_2_300	1747_02_525	1662_012_676
318_02_163	3712_2_68	195_2_14	706_2_691	132_25_92	397_01_64	82_2_1	83_2_3	2052_2_407	21_2_1	23_2_1	238_2_1	137_2_736	289_02_327	2035_01_659	919_2_361	521_2_1	3182_2_177	343_2_1408	9_02_1	311_01_176	994_2_1	369_2_1	13_2_1	73_2_337	30_2_1	486_2_1	2088_2_307	3379_2_2	271_2_1	945_2_306	529_2_317	439_2_628	2187_2_9	434_2_270	1747_02_543	1662_012_708
318_02_177	3712_2_77	195_2_22	706_2_643	132_25_114	397_01_74	82_2_1	83_2_1	2052_2_394	21_2_1	23_2_1	238_2_1	137_2_772	289_02_340	2035_01_608	919_2_350	521_2_1	3182_2_138	343_2_1455	9_02_1	311_01_208	994_2_1	369_2_1	13_2_1	73_2_360	30_2_1	486_2_1	2088_2_319	3379_2_1	271_2_1	945_2_321	529_2_296	439_2_572	2187_2_10	434_2_289	1747_02_547	1662_012_711
318_02_180	3712_2_77	195_2_22	706_2_620	132_25_99	137_2_711	2187_2_10	2052_2_360	21_2_1	23_2_1	238_2_1	289_02_368	82_2_1	2035_01_597	919_2_379	521_2_1	3182_2_139	343_2_1471	9_02_1	311_01_221	994_2_1	73_2_373	30_2_1	2088_2_281	271_2_1	945_2_352	529_2_316	439_2_586	397_01_74	434_2_275	1747_02_545	1662_012_757
318_02_191	3712_2_99	195_2_24	706_2_640	132_25_104	137_2_708	2187_2_11	2052_2_393	21_2_1	23_2_1	238_2_1	289_02_384	82_2_1	2035_01_550	919_2_333	521_2_1	3182_2_129	343_2_1492	9_02_1	311_01_219	994_2_1	73_2_389	30_2_1	2088_2_304	271_2_1	945_2_336	529_2_285	439_2_549	397_01_77	434_2_268	1747_02_533	1662_012_778
318_02_216	3712_2_87	195_2_20	706_2_610	132_25_119	137_2_727	2187_2_9	2052_2_337	21_2_1	23_2_1	238_2_1	289_02_391	82_2_1	2035_01_495	919_2_346	521_2_1	3182_2_120	343_2_1508	9_02_1	311_01_243	994_2_1	73_2_429	30_2_1	2088_2_321	271_2_1	945_2_347	529_2_277	439_2_528	397_01_86	434_2_283	1747_02_517	1662_012_764
318_02_216	3712_2_87	195_2_18	706_2_583	132_25_128	137_2_708	2187_2_8	2052_2_326	21_2_1	23_2_1	238_2_1	289_02_410	82_2_1	2035_01_406	919_2_347	521_2_1	3182_2_134	343_2_1482	9_02_1	311_01_276	994_2_1	73_2_420	30_2_1	2088_2_294	271_2_1	945_2_346	529_2_258	439_2_579	397_01_98	434_2_287	1747_02_571	1662_012_762
318_02_199	3712_2_101	195_2_28	706_2_545	132_25_142	137_2_735	2187_2_10	2052_2_357	21_2_1	23_2_1	238_2_1	289_02_378	82_2_1	2035_01_353	919_2_333	521_2_1	3182_2_137	343_2_1517	9_02_1	311_01_293	994_2_1	73_2_440	30_2_1	2088_2_316	271_2_1	945_2_324	529_2_209	439_2_589	397_01_122	434_2_315	1747_02_567	1662_012_732
318_02_208	3712_2_89	195_2_8	706_2_540	132_25_159	137_2_713	2187_2_18	2052_2_299	21_2_1	23_2_1	238_2_1	289_02_409	82_2_1	2035_01_332	919_2_338	521_2_1	3182_2_156	343_2_1587	9_02_1	311_01_316	994_2_1	73_2_406	30_2_1	2088_2_291	271_2_1	945_2_320	529_2_220	439_2_587	397_01_129	434_2_324	1747_02_586	1662_012_694
318_02_222	3712_2_112	195_2_9	706_2_538	132_25_159	137_2_687	2187_2_10	2052_2_298	21_2_1	23_2_1	238_2_1	289_02_412	82_2_1	2035_01_309	919_2_334	521_2_1	3182_2_158	343_2_1596	9_02_1	311_01_343	994_2_1	73_2_402	30_2_1	2088_2_296	271_2_1	945_2_308	529_2_208	439_2_583	397_01_149	434_2_337	1747_02_634	1662_012_656
318_02_222	3712_2_101	195_2_5	706_2_527	132_25_177	137_2_698	2187_2_8	2052_2_295	21_2_1	23_2_1	238_2_1	289_02_398	82_2_1	2035_01_322	919_2_323	521_2_1	3182_2_164	343_2_1629	9_02_1	311_01_349	994_2_1	73_2_408	30_2_1	2088_2_290	271_2_1	945_2_291	529_2_193	439_2_569	397_01_157	434_2_349	1747_02_698	1662_012_613
318_02_256	3712_2_100	195_2_1	706_2_534	132_25_177	137_2_693	2187_2_5	2052_2_297	21_2_1	23_2_1	238_2_1	289_02_367	82_2_1	2035_01_336	919_2_315	521_2_1	3182_2_155	343_2_1672	9_02_1	311_01_379	994_2_1	73_2_413	30_2_1	2088_2_263	271_2_1	945_2_299	529_2_194	439_2_567	397_01_147	434_2_325	1747_02_740	1662_012_583
318_02_252	3712_2_105	706_2_519	132_25_158	137_2_707	2187_2_5	2052_2_312	21_2_1	23_2_1	238_2_1	289_02_358	82_2_1	2035_01_310	919_2_302	521_2_1	3182_2_159	343_2_1651	9_02_1	311_01_376	994_2_1	73_2_426	30_2_1	2088_2_287	271_2_1	945_2_299	529_2_181	439_2_536	397_01_149	434_2_360	1747_02_838	1662_012_567
318_02_270	3712_2_102	706_2_507	132_25_183	137_2_688	2187_2_5	2052_2_296	21_2_1	23_2_1	238_2_1	289_02_373	82_2_1	2035_01_332	919_2_300	521_2_1	3182_2_146	343_2_1721	9_02_1	311_01_357	994_2_1	73_2_414	30_2_1	2088_2_275	271_2_1	945_2_274	529_2_188	439_2_486	397_01_154	434_2_378	1747_02_863	1662_012_539
318_02_267	3712_2_110	706_2_519	132_25_180	137_2_672	2187_2_3	2052_2_336	21_2_1	23_2_1	238_2_1	289_02_347	82_2_1	2035_01_357	919_2_279	521_2_1	3182_2_126	343_2_1769	9_02_1	311_01_352	994_2_1	73_2_448	30_2_1	2088_2_258	271_2_1	945_2_266	529_2_188	439_2_503	397_01_149	434_2_381	1747_02_886	1662_012_445
318_02_256	3712_2_129	706_2_566	132_25_158	137_2_697	2187_2_1	2052_2_405	21_2_1	23_2_1	238_2_1	289_02_350	82_2_1	2035_01_348	919_2_241	521_2_1	3182_2_123	343_2_1751	9_02_1	311_01_351	994_2_1	73_2_429	30_2_1	2088_2_286	271_2_1	945_2_246	529_2_154	439_2_503	397_01_139	434_2_363	1747_02_901	1662_012_429
318_02_223	3712_2_103	706_2_596	132_25_157	137_2_686	2187_2_3	2052_2_402	21_2_1	23_2_1	238_2_1	289_02_360	82_2_1	2035_01_376	919_2_237	521_2_1	3182_2_112	343_2_1811	9_02_1	311_01_358	994_2_1	73_2_408	30_2_1	2088_2_275	271_2_1	945_2_251	529_2_178	439_2_508	397_01_134	434_2_354	1747_02_917	1662_012_379
318_02_203	3712_2_88	706_2_605	132_25_139	137_2_684	2187_2_2	2052_2_423	21_2_1	23_2_1	238_2_1	289_02_385	82_2_1	2035_01_363	919_2_218	521_2_1	3182_2_115	343_2_1801	9_02_1	311_01_344	994_2_1	73_2_388	30_2_1	2088_2_276	271_2_1	945_2_232	529_2_171	439_2_528	397_01_120	434_2_372	1747_02_944	1662_012_408
318_02_210	3712_2_89	706_2_595	132_25_163	137_2_718	82_2_1	2052_2_416	21_2_1	23_2_1	289_02_427	2035_01_352	919_2_190	521_2_1	3182_2_116	343_2_1802	9_02_1	311_01_361	994_2_1	73_2_374	30_2_1	2088_2_292	271_2_1	945_2_193	529_2_167	397_01_92	439_2_555	238_2_1	434_2_322	1747_02_934	1662_012_429
318_02_220	3712_2_67	706_2_587	132_25_200	137_2_690	82_2_1	2052_2_418	21_2_1	23_2_1	289_02_394	2035_01_362	919_2_189	521_2_1	3182_2_111	343_2_1803	9_02_1	311_01_367	994_2_1	73_2_355	30_2_1	2088_2_283	271_2_1	945_2_167	529_2_192	397_01_69	439_2_586	238_2_1	434_2_314	1747_02_990	1662_012_423
318_02_183	3712_2_64	706_2_623	132_25_183	137_2_724	82_2_1	2052_2_467	21_2_1	23_2_1	289_02_381	2035_01_366	919_2_165	521_2_1	3182_2_130	343_2_1778	9_02_1	311_01_355	994_2_1	73_2_324	30_2_1	2088_2_325	271_2_1	945_2_154	529_2_188	397_01_61	439_2_587	238_2_1	434_2_316	1747_02_1007	1662_012_404
318_02_170	3712_2_66	706_2_617	132_25_206	137_2_757	82_2_1	2052_2_458	21_2_1	23_2_1	289_02_383	2035_01_394	919_2_171	521_2_1	3182_2_112	343_2_1749	9_02_1	311_01_317	994_2_1	73_2_312	30_2_1	2088_2_355	271_2_1	945_2_134	529_2_211	397_01_57	439_2_589	238_2_1	434_2_274	1747_02_1033	1662_012_448
318_02_164	3712_2_51	706_2_599	132_25_216	137_2_755	82_2_1	2052_2_464	21_2_1	23_2_1	289_02_353	2035_01_388	919_2_171	521_2_1	3182_2_112	343_2_1740	9_02_1	311_01_319	994_2_1	73_2_290	30_2_1	2088_2_355	271_2_1	945_2_129	529_2_217	397_01_60	439_2_650	238_2_1	434_2_281	1747_02_1039	1662_012_470
318_02_149	3712_2_77	706_2_563	132_25_195	137_2_779	82_2_1	2052_2_497	21_2_1	23_2_1	289_02_316	2035_01_427	919_2_184	521_2_1	3182_2_112	343_2_1724	9_02_1	311_01_294	994_2_1	73_2_244	30_2_1	2088_2_381	271_2_1	945_2_120	529_2_204	397_01_55	439_2_687	238_2_1	434_2_260	1747_02_1070	1662_012_520
318_02_173	3712_2_76	706_2_554	132_25_217	137_2_761	82_2_1	2052_2_495	21_2_1	23_2_1	289_02_312	2035_01_453	919_2_187	521_2_1	3182_2_102	343_2_1666	9_02_1	311_01_287	994_2_1	73_2_274	30_2_1	2088_2_388	271_2_1	945_2_111	529_2_208	397_01_52	439_2_702	238_2_1	434_2_231	1747_02_1027	1662_012_581
318_02_190	3712_2_79	706_2_537	132_25_220	137_2_761	82_2_1	2052_2_502	21_2_1	23_2_1	289_02_305	2035_01_476	919_2_179	521_2_1	3182_2_102	343_2_1620	9_02_1	311_01_303	994_2_1	73_2_275	30_2_1	2088_2_391	271_2_1	945_2_78	529_2_201	397_01_42	439_2_744	238_2_1	434_2_228	1747_02_1021	1662_012_609
318_02_216	3712_2_93	706_2_528	132_25_215	137_2_795	82_2_1	2052_2_489	21_2_1	23_2_1	289_02_306	2035_01_498	919_2_193	521_2_1	3182_2_99	343_2_1632	9_02_1	311_01_282	994_2_1	73_2_276	30_2_1	2088_2_380	271_2_1	945_2_63	529_2_203	397_01_37	439_2_743	238_2_1	434_2_231	1747_02_974	1662_012_604
318_02_223	3712_2_109	706_2_526	132_25_229	137_2_801	82_2_1	2052_2_444	21_2_1	23_2_1	289_02_310	2035_01_481	919_2_204	521_2_1	3182_2_101	343_2_1554	9_02_1	311_01_268	994_2_1	73_2_288	30_2_1	2088_2_358	271_2_1	945_2_54	529_2_236	397_01_42	439_2_736	238_2_1	434_2_214	1747_02_1010	1662_012_668
318_02_221	3712_2_108	706_2_507	132_25_223	137_2_809	82_2_1	2052_2_457	21_2_1	23_2_1	289_02_293	2035_01_456	919_2_202	521_2_1	3182_2_102	343_2_1553	9_02_1	311_01_248	994_2_1	73_2_290	30_2_1	2088_2_381	271_2_1	945_2_49	529_2_241	397_01_44	439_2_734	238_2_1	434_2_214	1747_02_1033	1662_012_691
318_02_225	3712_2_120	706_2_466	132_25_233	137_2_865	82_2_1	2052_2_408	21_2_1	23_2_1	289_02_298	2035_01_473	919_2_205	521_2_1	3182_2_115	343_2_1541	9_02_1	311_01_231	994_2_1	73_2_298	30_2_1	2088_2_398	271_2_1	945_2_38	529_2_254	397_01_39	439_2_733	238_2_1	434_2_192	1747_02_1058	1662_012_658
318_02_190	3712_2_121	706_2_493	132_25_237	137_2_862	82_2_1	2052_2_419	21_2_1	23_2_1	289_02_295	2035_01_445	919_2_214	521_2_1	3182_2_111	343_2_1533	9_02_1	311_01_224	994_2_1	73_2_302	30_2_1	2088_2_417	271_2_1	945_2_31	529_2_249	397_01_41	439_2_758	238_2_1	434_2_184	1747_02_1081	1662_012_634
318_02_161	3712_2_130	706_2_496	132_25_221	137_2_876	82_2_1	2052_2_461	21_2_1	23_2_1	289_02_290	2035_01_400	919_2_181	521_2_1	3182_2_108	343_2_1542	9_02_1	311_01_208	994_2_1	73_2_346	30_2_1	2088_2_437	271_2_1	945_2_26	529_2_250	397_01_37	439_2_761	238_2_1	434_2_172	1747_02_1070	1662_012_646
318_02_137	3712_2_132	706_2_519	132_25_218	137_2_887	82_2_1	2052_2_444	21_2_1	23_2_1	289_02_301	2035_01_378	919_2_193	521_2_1	3182_2_98	343_2_1535	9_02_1	311_01_214	994_2_1	73_2_357	30_2_1	2088_2_421	271_2_1	945_2_23	529_2_214	397_01_38	439_2_739	238_2_1	434_2_169	1747_02_1104	1662_012_682
318_02_97	3712_2_117	706_2_544	132_25_219	137_2_888	82_2_1	2052_2_449	21_2_1	23_2_1	289_02_330	2035_01_350	919_2_196	521_2_1	3182_2_83	343_2_1597	9_02_1	311_01_207	994_2_1	73_2_328	30_2_1	2088_2_440	271_2_1	945_2_8	529_2_206	397_01_29	439_2_758	238_2_1	434_2_206	1747_02_1071	1662_012_680
318_02_104	3712_2_134	706_2_547	132_25_205	137_2_894	82_2_1	2052_2_419	21_2_1	23_2_1	289_02_378	2035_01_296	919_2_176	521_2_1	3182_2_84	343_2_1580	9_02_1	311_01_186	994_2_1	73_2_358	30_2_1	2088_2_436	271_2_1	945_2_5	529_2_198	397_01_22	439_2_732	238_2_1	434_2_245	1747_02_1080	1662_012_723
318_02_84	3712_2_101	706_2_572	132_25_198	137_2_829	82_2_1	2052_2_397	21_2_1	23_2_1	289_02_411	2035_01_304	919_2_176	521_2_1	3182_2_76	343_2_1596	9_02_1	311_01_184	994_2_1	73_2_360	30_2_1	2088_2_475	271_2_1	945_2_3	529_2_210	397_01_20	439_2_755	238_2_1	434_2_230	1747_02_1058	1662_012_734
318_02_83	3712_2_109	706_2_574	132_25_198	137_2_784	82_2_1	2052_2_380	21_2_1	23_2_1	289_02_472	2035_01_309	919_2_173	521_2_1	3182_2_86	343_2_1629	9_02_1	311_01_188	994_2_1	73_2_344	30_2_1	2088_2_509	271_2_1	945_2_1	529_2_223	397_01_25	439_2_710	238_2_1	434_2_241	1747_02_1039	1662_012_694
318_02_100	3712_2_115	706_2_605	132_25_208	137_2_773	82_2_1	2052_2_357	21_2_1	23_2_1	289_02_512	2035_01_326	919_2_159	521_2_1	3182_2_95	343_2_1662	9_02_1	311_01_230	994_2_1	73_2_331	30_2_1	2088_2_518	271_2_1	945_2_2	529_2_184	397_01_21	439_2_665	238_2_1	434_2_197	1747_02_998	1662_012_670
318_02_125	3712_2_85	706_2_621	132_25_222	137_2_716	82_2_1	2052_2_347	21_2_1	23_2_1	289_02_564	2035_01_342	919_2_151	521_2_1	3182_2_83	343_2_1728	9_02_1	311_01_263	994_2_1	73_2_337	30_2_1	2088_2_466	271_2_1	945_2_2	529_2_176	397_01_14	439_2_724	238_2_1	434_2_197	1747_02_893	1662_012_627
318_02_161	3712_2_93	706_2_665	132_25_204	137_2_704	82_2_1	2052_2_311	21_2_1	23_2_1	289_02_621	2035_01_339	919_2_126	521_2_1	3182_2_83	343_2_1827	9_02_1	311_01_270	994_2_1	73_2_338	30_2_1	2088_2_487	271_2_1	945_2_4	529_2_189	397_01_10	439_2_624	238_2_1	434_2_191	1747_02_844	1662_012_549
318_02_185	3712_2_92	706_2_667	132_25_187	137_2_642	82_2_1	2052_2_283	21_2_1	23_2_1	289_02_701	2035_01_334	919_2_141	521_2_1	3182_2_85	343_2_1902	9_02_1	311_01_287	994_2_1	73_2_329	30_2_1	2088_2_462	271_2_1	945_2_5	529_2_179	397_01_11	439_2_613	238_2_1	434_2_197	1747_02_773	1662_012_542
318_02_197	3712_2_84	706_2_662	132_25_194	137_2_617	82_2_1	2052_2_278	21_2_1	23_2_1	289_02_757	2035_01_344	919_2_123	521_2_1	3182_2_75	343_2_2035	9_02_1	311_01_341	994_2_1	73_2_338	30_2_1	2088_2_418	271_2_1	945_2_6	529_2_186	397_01_9	439_2_583	238_2_1	434_2_198	1747_02_683	1662_012_494
318_02_218	3712_2_95	706_2_665	132_25_170	137_2_614	82_2_1	2052_2_245	21_2_1	23_2_1	289_02_799	2035_01_378	919_2_112	521_2_1	3182_2_67	343_2_2050	9_02_1	311_01_408	994_2_1	73_2_374	30_2_1	2088_2_393	271_2_1	945_2_8	529_2_169	397_01_14	439_2_548	238_2_1	434_2_154	1747_02_631	1662_012_530
318_02_263	3712_2_87	706_2_675	132_25_144	137_2_624	82_2_1	2052_2_234	21_2_1	23_2_1	289_02_819	2035_01_412	919_2_115	521_2_1	3182_2_61	343_2_2083	9_02_1	311_01_433	994_2_1	73_2_411	30_2_1	2088_2_361	271_2_1	945_2_9	529_2_136	397_01_8	439_2_527	238_2_1	434_2_169	1747_02_533	1662_012_522
318_02_261	3712_2_77	706_2_622	132_25_142	137_2_632	82_2_1	2052_2_226	21_2_1	23_2_1	289_02_866	2035_01_449	919_2_83	521_2_1	3182_2_55	343_2_2155	9_02_1	311_01_438	994_2_1	73_2_403	30_2_1	2088_2_335	271_2_1	945_2_10	529_2_137	397_01_4	439_2_534	238_2_1	434_2_158	1747_02_541	1662_012_521
318_02_289	3712_2_97	706_2_593	132_25_131	137_2_662	82_2_1	2052_2_216	21_2_1	23_2_1	289_02_846	2035_01_448	919_2_81	521_2_1	3182_2_56	343_2_2211	9_02_1	311_01_478	994_2_1	73_2_430	30_2_1	2088_2_317	271_2_1	945_2_8	529_2_133	397_01_4	439_2_501	238_2_1	434_2_140	1747_02_487	1662_012_526
318_02_292	3712_2_75	706_2_595	132_25_146	137_2_689	82_2_1	2052_2_214	21_2_1	23_2_1	289_02_826	2035_01_461	919_2_108	521_2_1	3182_2_81	343_2_2181	9_02_1	311_01_475	994_2_1	73_2_420	30_2_1	2088_2_296	271_2_1	945_2_12	529_2_123	397_01_4	439_2_522	238_2_1	434_2_126	1747_02_477	1662_012_533
318_02_321	3712_2_74	706_2_553	132_25_140	137_2_708	82_2_1	2052_2_215	21_2_1	23_2_1	289_02_777	2035_01_485	919_2_96	521_2_1	3182_2_81	343_2_2202	9_02_1	311_01_511	994_2_1	73_2_408	30_2_1	2088_2_294	271_2_1	945_2_9	529_2_107	397_01_1	439_2_511	238_2_1	434_2_121	1747_02_490	1662_012_567
318_02_346	3712_2_85	706_2_542	271_2_1	137_2_746	82_2_1	2052_2_237	21_2_1	23_2_1	289_02_662	2035_01_498	919_2_132	521_2_1	3182_2_77	343_2_2239	9_02_1	311_01_536	994_2_1	73_2_402	30_2_1	2088_2_273	132_25_116	945_2_13	529_2_97	439_2_544	238_2_1	434_2_107	1747_02_489	1662_012_554
318_02_319	3712_2_88	706_2_529	271_2_1	137_2_758	82_2_1	2052_2_260	21_2_1	23_2_1	289_02_571	2035_01_556	919_2_148	521_2_1	3182_2_79	343_2_2246	9_02_1	311_01_527	994_2_1	73_2_401	30_2_1	2088_2_264	132_25_96	945_2_10	529_2_81	439_2_588	238_2_1	434_2_112	1747_02_448	1662_012_596
318_02_304	3712_2_90	706_2_538	271_2_1	137_2_779	82_2_1	2052_2_272	21_2_1	23_2_1	289_02_492	2035_01_564	919_2_184	521_2_1	3182_2_86	343_2_2322	9_02_1	311_01_515	994_2_1	73_2_337	30_2_1	2088_2_262	132_25_90	945_2_7	529_2_79	439_2_594	238_2_1	434_2_96	1747_02_457	1662_012_608
318_02_274	3712_2_94	706_2_536	271_2_1	137_2_807	82_2_1	2052_2_289	21_2_1	23_2_1	289_02_404	2035_01_580	919_2_219	521_2_1	3182_2_74	343_2_2273	9_02_1	311_01_517	994_2_1	73_2_347	30_2_1	2088_2_262	132_25_78	945_2_11	529_2_51	439_2_657	238_2_1	434_2_101	1747_02_475	1662_012_626
318_02_248	3712_2_95	706_2_510	271_2_1	137_2_908	82_2_1	2052_2_296	21_2_1	23_2_1	289_02_349	2035_01_655	919_2_200	521_2_1	3182_2_64	343_2_2255	9_02_1	311_01_472	994_2_1	73_2_333	30_2_1	2088_2_264	132_25_80	945_2_7	529_2_49	439_2_686	238_2_1	434_2_109	1747_02_472	1662_012_621
318_02_220	3712_2_86	706_2_482	271_2_1	137_2_973	82_2_1	2052_2_335	21_2_1	23_2_1	289_02_273	2035_01_630	919_2_204	521_2_1	3182_2_63	343_2_2327	9_02_1	311_01_460	994_2_1	73_2_292	30_2_1	2088_2_245	132_25_79	945_2_8	529_2_44	439_2_709	238_2_1	434_2_101	1747_02_486	1662_012_683
318_02_189	3712_2_96	706_2_487	271_2_1	137_2_993	82_2_1	2052_2_354	21_2_1	23_2_1	289_02_263	2035_01_586	919_2_215	521_2_1	3182_2_78	343_2_2282	9_02_1	311_01_414	994_2_1	73_2_259	30_2_1	2088_2_261	132_25_72	945_2_5	529_2_59	439_2_777	238_2_1	434_2_100	1747_02_514	1662_012_739
318_02_178	3712_2_86	706_2_498	271_2_1	137_2_974	82_2_1	2052_2_400	21_2_1	23_2_1	289_02_236	2035_01_598	919_2_205	521_2_1	3182_2_65	343_2_2247	9_02_1	311_01_348	994_2_1	73_2_238	30_2_1	2088_2_323	132_25_71	945_2_6	529_2_83	439_2_770	238_2_1	434_2_92	1747_02_542	1662_012_795
318_02_171	3712_2_109	706_2_457	271_2_1	137_2_966	82_2_1	2052_2_392	21_2_1	23_2_1	289_02_219	2035_01_574	919_2_227	521_2_1	3182_2_68	343_2_2168	9_02_1	311_01_298	994_2_1	73_2_215	30_2_1	2088_2_354	132_25_59	945_2_4	529_2_88	439_2_843	238_2_1	434_2_110	1747_02_543	1662_012_898
318_02_174	3712_2_118	706_2_464	271_2_1	137_2_957	82_2_1	2052_2_423	21_2_1	23_2_1	289_02_203	2035_01_508	919_2_216	521_2_1	3182_2_64	343_2_2141	9_02_1	311_01_264	994_2_1	73_2_199	30_2_1	2088_2_346	132_25_80	945_2_2	529_2_97	439_2_848	238_2_1	434_2_110	1747_02_622	1662_012_905
318_02_177	3712_2_139	706_2_460	271_2_1	137_2_923	82_2_1	2052_2_408	21_2_1	23_2_1	289_02_209	2035_01_480	919_2_225	521_2_1	3182_2_54	343_2_2165	9_02_1	311_01_233	994_2_1	73_2_170	30_2_1	2088_2_358	132_25_84	945_2_2	529_2_118	439_2_785	238_2_1	434_2_117	1747_02_688	1662_012_921
318_02_168	3712_2_111	706_2_460	271_2_1	137_2_874	82_2_1	2052_2_408	21_2_1	23_2_1	289_02_233	2035_01_450	919_2_236	521_2_1	3182_2_53	343_2_2109	9_02_1	311_01_185	994_2_1	73_2_167	30_2_1	2088_2_377	132_25_94	945_2_1	529_2_136	439_2_820	238_2_1	434_2_120	1747_02_750	1662_012_971
318_02_157	3712_2_105	706_2_492	271_2_1	137_2_866	82_2_1	2052_2_447	21_2_1	23_2_1	289_02_255	2035_01_429	919_2_212	521_2_1	3182_2_46	343_2_2133	9_02_1	311_01_150	994_2_1	73_2_196	30_2_1	2088_2_370	132_25_91	945_2_1	529_2_157	439_2_768	238_2_1	434_2_111	1747_02_788	1662_012_959
318_02_162	3712_2_104	706_2_523	271_2_1	137_2_828	82_2_1	2052_2_423	21_2_1	23_2_1	289_02_330	2035_01_411	919_2_188	521_2_1	3182_2_40	343_2_2174	9_02_1	311_01_127	994_2_1	73_2_174	30_2_1	2088_2_400	132_25_106	945_2_1	529_2_180	439_2_721	238_2_1	434_2_126	1747_02_790	1662_012_966
318_02_155	3712_2_78	706_2_506	271_2_1	137_2_746	82_2_1	2052_2_431	21_2_1	23_2_1	289_02_404	2035_01_422	919_2_172	521_2_1	3182_2_55	343_2_2165	9_02_1	311_01_140	994_2_1	73_2_170	30_2_1	2088_2_360	132_25_127	945_2_3	529_2_209	439_2_713	238_2_1	434_2_132	1747_02_834	1662_012_979
318_02_166	3712_2_72	706_2_527	271_2_1	137_2_737	82_2_1	2052_2_423	21_2_1	23_2_1	289_02_440	2035_01_420	919_2_158	521_2_1	3182_2_63	343_2_2091	9_02_1	311_01_135	994_2_1	73_2_161	30_2_1	2088_2_351	132_25_115	945_2_1	529_2_223	439_2_715	238_2_1	434_2_158	1747_02_861	1662_012_997
318_02_179	3712_2_57	706_2_544	271_2_1	137_2_728	82_2_1	2052_2_407	21_2_1	23_2_1	289_02_481	2035_01_411	919_2_153	521_2_1	3182_2_49	343_2_2189	9_02_1	311_01_171	994_2_1	73_2_149	30_2_1	2088_2_351	132_25_122	945_2_1	529_2_219	439_2_640	238_2_1	434_2_162	1747_02_880	1662_012_965
318_02_215	3712_2_58	706_2_542	271_2_1	238_2_1	82_2_1	2052_2_441	21_2_1	23_2_1	289_02_536	2035_01_407	919_2_132	521_2_1	3182_2_58	343_2_2130	9_02_1	311_01_179	994_2_1	73_2_150	2088_2_328	132_25_125	30_2_1	529_2_259	439_2_625	137_2_666	434_2_163	1747_02_965	1662_012_888
318_02_241	3712_2_52	706_2_574	271_2_1	238_2_1	82_2_1	2052_2_436	21_2_1	23_2_1	289_02_557	2035_01_399	919_2_117	521_2_1	3182_2_44	343_2_2107	9_02_1	311_01_178	994_2_1	73_2_161	2088_2_319	132_25_107	30_2_1	529_2_257	439_2_620	137_2_629	434_2_184	1747_02_961	1662_012_916
318_02_235	3712_2_44	706_2_599	271_2_1	137_2_652	82_2_1	2052_2_389	21_2_1	23_2_1	289_02_565	2035_01_369	919_2_141	521_2_1	3182_2_39	343_2_2057	9_02_1	311_01_203	994_2_1	73_2_161	2088_2_311	132_25_135	30_2_1	529_2_284	439_2_606	238_2_1	434_2_164	1747_02_1024	1662_012_871
318_02_192	3712_2_48	706_2_600	271_2_1	137_2_627	82_2_1	2052_2_402	21_2_1	23_2_1	289_02_601	2035_01_367	919_2_142	521_2_1	3182_2_54	343_2_2029	9_02_1	311_01_224	994_2_1	73_2_193	2088_2_302	132_25_135	30_2_1	529_2_279	439_2_618	238_2_1	434_2_173	1747_02_1055	1662_012_803
318_02_226	3712_2_45	706_2_623	271_2_1	238_2_1	82_2_1	2052_2_369	21_2_1	23_2_1	289_02_618	2035_01_370	919_2_132	521_2_1	3182_2_37	343_2_2044	9_02_1	311_01_262	994_2_1	73_2_206	2088_2_291	132_25_129	30_2_1	529_2_245	439_2_638	137_2_638	434_2_184	1747_02_1043	1662_012_722
318_02_218	3712_2_49	706_2_618	271_2_1	238_2_1	82_2_1	2052_2_348	21_2_1	23_2_1	289_02_626	2035_01_358	919_2_138	521_2_1	3182_2_41	343_2_2084	9_02_1	311_01_268	994_2_1	73_2_202	2088_2_284	132_25_133	30_2_1	529_2_243	439_2_625	137_2_640	434_2_188	1747_02_1107	1662_012_643
318_02_203	3712_2_60	706_2_606	271_2_1	238_2_1	82_2_1	2052_2_329	21_2_1	23_2_1	289_02_621	2035_01_344	919_2_133	521_2_1	3182_2_36	343_2_2074	9_02_1	311_01_326	994_2_1	73_2_220	2088_2_249	132_25_113	30_2_1	529_2_237	439_2_622	137_2_687	434_2_198	1747_02_1108	1662_012_644
318_02_184	3712_2_59	706_2_627	271_2_1	238_2_1	82_2_1	2052_2_319	21_2_1	23_2_1	289_02_597	2035_01_326	919_2_154	521_2_1	3182_2_28	343_2_2142	9_02_1	311_01_364	994_2_1	73_2_214	2088_2_202	132_25_112	30_2_1	529_2_226	439_2_639	137_2_702	434_2_212	1747_02_1093	1662_012_597
318_02_156	3712_2_59	706_2_633	271_2_1	238_2_1	82_2_1	2052_2_346	21_2_1	23_2_1	289_02_579	2035_01_334	919_2_146	521_2_1	3182_2_33	343_2_2103	9_02_1	311_01_388	994_2_1	73_2_238	2088_2_195	132_25_105	30_2_1	529_2_237	439_2_644	137_2_655	434_2_238	1747_02_1063	1662_012_609
318_02_136	3712_2_57	706_2_647	271_2_1	137_2_709	82_2_1	2052_2_320	21_2_1	23_2_1	289_02_542	2035_01_372	919_2_125	521_2_1	3182_2_26	343_2_2113	9_02_1	311_01_412	994_2_1	73_2_233	2088_2_183	132_25_91	30_2_1	529_2_237	439_2_703	238_2_1	434_2_232	1747_02_1014	1662_012_590
318_02_106	3712_2_60	706_2_632	271_2_1	137_2_730	82_2_1	2052_2_294	21_2_1	23_2_1	289_02_512	2035_01_375	919_2_136	521_2_1	3182_2_12	343_2_2180	9_02_1	311_01_451	994_2_1	73_2_217	2088_2_168	132_25_101	30_2_1	529_2_231	439_2_758	238_2_1	434_2_240	1747_02_921	1662_012_587
318_02_99	3712_2_72	706_2_631	271_2_1	137_2_688	82_2_1	2052_2_308	21_2_1	23_2_1	289_02_518	2035_01_440	919_2_164	521_2_1	3182_2_19	343_2_2178	9_02_1	311_01_490	994_2_1	73_2_203	2088_2_166	132_25_82	30_2_1	529_2_227	439_2_806	238_2_1	434_2_219	1747_02_828	1662_012_595
318_02_93	3712_2_63	706_2_610	271_2_1	137_2_748	82_2_1	2052_2_268	21_2_1	23_2_1	289_02_519	2035_01_519	919_2_178	521_2_1	3182_2_16	343_2_2144	9_02_1	311_01_518	994_2_1	73_2_202	2088_2_150	132_25_79	30_2_1	529_2_216	439_2_859	238_2_1	434_2_214	1747_02_719	1662_012_626
318_02_78	3712_2_77	706_2_583	271_2_1	137_2_769	82_2_1	2052_2_250	21_2_1	23_2_1	289_02_514	2035_01_537	919_2_192	521_2_1	3182_2_15	343_2_2240	9_02_1	311_01_525	994_2_1	73_2_208	2088_2_162	132_25_87	30_2_1	529_2_221	439_2_868	238_2_1	434_2_190	1747_02_618	1662_012_609
318_02_79	3712_2_69	706_2_625	271_2_1	137_2_754	82_2_1	2052_2_246	21_2_1	23_2_1	289_02_563	2035_01_568	919_2_191	521_2_1	3182_2_10	343_2_2310	9_02_1	311_01_478	994_2_1	73_2_230	2088_2_166	132_25_59	30_2_1	529_2_213	439_2_870	238_2_1	434_2_174	1747_02_549	1662_012_590
318_02_93	3712_2_77	706_2_611	271_2_1	137_2_799	82_2_1	2052_2_229	21_2_1	23_2_1	289_02_576	2035_01_597	919_2_196	521_2_1	3182_2_7	343_2_2335	9_02_1	311_01_451	994_2_1	73_2_220	2088_2_149	132_25_57	30_2_1	529_2_205	439_2_866	238_2_1	434_2_177	1747_02_527	1662_012_592
318_02_92	3712_2_68	706_2_612	271_2_1	137_2_812	82_2_1	2052_2_242	21_2_1	23_2_1	289_02_603	2035_01_576	919_2_207	521_2_1	3182_2_6	343_2_2432	9_02_1	311_01_445	994_2_1	73_2_205	2088_2_144	132_25_51	30_2_1	529_2_214	439_2_825	238_2_1	434_2_157	1747_02_478	1662_012_618
318_02_101	3712_2_75	706_2_630	271_2_1	137_2_826	82_2_1	2052_2_238	21_2_1	23_2_1	289_02_600	2035_01_604	919_2_182	521_2_1	3182_2_3	343_2_2485	9_02_1	311_01_403	994_2_1	73_2_203	2088_2_137	132_25_53	30_2_1	529_2_223	439_2_815	238_2_1	434_2_127	1747_02_479	1662_012_639
318_02_117	3712_2_78	706_2_596	271_2_1	137_2_822	82_2_1	2052_2_235	21_2_1	23_2_1	289_02_590	2035_01_618	919_2_175	521_2_1	3182_2_3	343_2_2476	9_02_1	311_01_367	994_2_1	73_2_219	2088_2_165	132_25_55	30_2_1	529_2_240	439_2_807	238_2_1	434_2_123	1747_02_493	1662_012_656
318_02_128	3712_2_76	706_2_575	271_2_1	137_2_791	82_2_1	2052_2_246	21_2_1	23_2_1	289_02_561	2035_01_631	919_2_192	521_2_1	3182_2_6	343_2_2561	9_02_1	311_01_314	994_2_1	73_2_204	2088_2_168	132_25_50	30_2_1	529_2_293	439_2_758	238_2_1	434_2_116	1747_02_520	1662_012_669
318_02_169	3712_2_82	706_2_558	271_2_1	137_2_800	82_2_1	2052_2_240	21_2_1	23_2_1	289_02_553	2035_01_671	919_2_163	521_2_1	3182_2_7	343_2_2524	9_02_1	311_01_310	994_2_1	73_2_203	2088_2_182	132_25_50	30_2_1	529_2_295	439_2_719	238_2_1	434_2_109	1747_02_538	1662_012_685
318_02_183	3712_2_85	706_2_488	271_2_1	137_2_820	82_2_1	2052_2_232	21_2_1	23_2_1	289_02_533	2035_01_727	919_2_157	521_2_1	3182_2_8	343_2_2545	9_02_1	311_01_291	994_2_1	73_2_197	2088_2_200	132_25_47	30_2_1	529_2_305	439_2_656	238_2_1	434_2_114	1747_02_578	1662_012_670
318_02_197	3712_2_78	706_2_459	271_2_1	137_2_809	82_2_1	2052_2_244	21_2_1	23_2_1	289_02_506	2035_01_753	919_2_162	521_2_1	3182_2_11	343_2_2562	9_02_1	311_01_286	994_2_1	73_2_182	2088_2_194	132_25_46	30_2_1	529_2_336	439_2_645	238_2_1	434_2_93	1747_02_574	1662_012_685
318_02_222	3712_2_66	706_2_430	271_2_1	137_2_816	82_2_1	2052_2_244	21_2_1	23_2_1	289_02_482	2035_01_766	919_2_135	521_2_1	3182_2_13	343_2_2485	9_02_1	311_01_281	994_2_1	73_2_200	2088_2_218	132_25_46	30_2_1	529_2_323	439_2_649	238_2_1	434_2_89	1747_02_612	1662_012_737
318_02_238	3712_2_63	706_2_418	271_2_1	137_2_841	82_2_1	2052_2_241	21_2_1	23_2_1	289_02_435	2035_01_807	919_2_153	521_2_1	3182_2_11	343_2_2495	9_02_1	311_01_268	994_2_1	73_2_194	2088_2_210	132_25_41	30_2_1	529_2_338	439_2_629	238_2_1	434_2_77	1747_02_623	1662_012_712
318_02_260	3712_2_46	706_2_406	271_2_1	137_2_869	82_2_1	2052_2_259	21_2_1	23_2_1	289_02_399	2035_01_806	919_2_125	521_2_1	3182_2_19	343_2_2556	9_02_1	311_01_261	994_2_1	73_2_193	2088_2_211	132_25_47	30_2_1	529_2_307	439_2_621	238_2_1	434_2_73	1747_02_633	1662_012_670
318_02_260	3712_2_46	706_2_370	271_2_1	137_2_904	82_2_1	2052_2_244	21_2_1	23_2_1	289_02_369	2035_01_778	919_2_130	521_2_1	3182_2_22	343_2_2547	9_02_1	311_01_265	994_2_1	73_2_197	2088_2_225	132_25_55	30_2_1	529_2_293	439_2_652	238_2_1	434_2_78	1747_02_660	1662_012_636
318_02_274	3712_2_52	706_2_352	271_2_1	137_2_933	82_2_1	2052_2_263	21_2_1	23_2_1	289_02_355	2035_01_756	919_2_130	521_2_1	3182_2_27	343_2_2559	9_02_1	311_01_265	994_2_1	73_2_175	2088_2_176	132_25_58	30_2_1	529_2_311	439_2_625	238_2_1	434_2_84	1747_02_685	1662_012_634
318_02_293	3712_2_40	706_2_315	271_2_1	137_2_909	82_2_1	2052_2_268	21_2_1	23_2_1	289_02_396	2035_01_739	919_2_120	521_2_1	3182_2_41	343_2_2510	9_02_1	311_01_260	994_2_1	73_2_186	2088_2_195	132_25_66	30_2_1	529_2_315	439_2_654	238_2_1	434_2_74	1747_02_736	1662_012_594
318_02_278	3712_2_44	706_2_295	271_2_1	137_2_888	82_2_1	2052_2_268	21_2_1	23_2_1	289_02_390	2035_01_677	919_2_140	521_2_1	3182_2_43	343_2_2551	9_02_1	311_01_242	994_2_1	73_2_184	2088_2_201	132_25_71	30_2_1	529_2_327	439_2_643	238_2_1	434_2_96	1747_02_758	1662_012_611
318_02_267	3712_2_46	706_2_300	271_2_1	137_2_870	82_2_1	2052_2_278	21_2_1	23_2_1	289_02_404	2035_01_672	919_2_144	521_2_1	3182_2_55	343_2_2598	9_02_1	311_01_232	994_2_1	73_2_162	2088_2_197	132_25_70	30_2_1	529_2_343	439_2_634	238_2_1	434_2_87	1747_02_795	1662_012_582
318_02_259	3712_2_44	706_2_280	271_2_1	137_2_849	82_2_1	2052_2_289	21_2_1	23_2_1	289_02_443	2035_01_671	919_2_138	521_2_1	3182_2_54	343_2_2587	9_02_1	311_01_230	994_2_1	73_2_163	2088_2_235	132_25_80	30_2_1	529_2_341	439_2_622	238_2_1	434_2_81	1747_02_822	1662_012_566
318_02_247	3712_2_56	706_2_304	271_2_1	137_2_863	82_2_1	2052_2_292	21_2_1	23_2_1	289_02_412	2035_01_600	919_2_183	521_2_1	3182_2_60	343_2_2580	9_02_1	311_01_218	994_2_1	73_2_181	2088_2_224	132_25_91	30_2_1	529_2_373	439_2_608	238_2_1	434_2_101	1747_02_831	1662_012_540
318_02_260	3712_2_44	706_2_301	271_2_1	137_2_847	82_2_1	2052_2_301	21_2_1	23_2_1	289_02_461	2035_01_638	919_2_172	521_2_1	3182_2_73	343_2_2568	9_02_1	311_01_204	994_2_1	73_2_166	2088_2_222	132_25_89	30_2_1	529_2_363	439_2_586	238_2_1	434_2_87	1747_02_863	1662_012_536
318_02_280	3712_2_48	706_2_297	271_2_1	137_2_856	82_2_1	2052_2_291	21_2_1	23_2_1	289_02_503	2035_01_620	919_2_165	521_2_1	3182_2_71	343_2_2538	9_02_1	311_01_186	994_2_1	73_2_151	2088_2_228	132_25_106	30_2_1	529_2_340	439_2_594	238_2_1	434_2_105	1747_02_893	1662_012_530
318_02_255	3712_2_57	706_2_321	271_2_1	137_2_859	82_2_1	2052_2_285	21_2_1	23_2_1	289_02_529	2035_01_558	919_2_177	521_2_1	3182_2_65	343_2_2575	9_02_1	311_01_217	994_2_1	73_2_142	2088_2_242	132_25_89	30_2_1	529_2_320	439_2_572	238_2_1	434_2_103	1747_02_910	1662_012_523
318_02_261	3712_2_49	706_2_330	271_2_1	137_2_813	82_2_1	2052_2_302	21_2_1	23_2_1	289_02_571	2035_01_541	919_2_146	521_2_1	3182_2_68	343_2_2588	9_02_1	311_01_239	994_2_1	73_2_151	2088_2_220	132_25_102	30_2_1	529_2_319	439_2_555	238_2_1	434_2_109	1747_02_897	1662_012_547
318_02_272	3712_2_50	706_2_365	271_2_1	137_2_801	82_2_1	2052_2_303	21_2_1	23_2_1	289_02_606	2035_01_513	919_2_137	521_2_1	3182_2_45	343_2_2510	9_02_1	311_01_232	994_2_1	73_2_160	2088_2_245	132_25_108	30_2_1	529_2_300	439_2_571	238_2_1	434_2_126	1747_02_890	1662_012_559
318_02_273	3712_2_51	706_2_401	271_2_1	137_2_776	82_2_1	2052_2_338	21_2_1	23_2_1	289_02_572	2035_01_447	919_2_113	521_2_1	3182_2_50	343_2_2530	9_02_1	311_01_217	994_2_1	73_2_142	2088_2_269	132_25_114	30_2_1	529_2_324	439_2_556	238_2_1	434_2_87	1747_02_925	1662_012_566
318_02_249	3712_2_33	706_2_428	271_2_1	137_2_762	82_2_1	2052_2_335	21_2_1	23_2_1	289_02_569	2035_01_380	919_2_117	521_2_1	3182_2_43	343_2_2599	9_02_1	311_01_242	994_2_1	73_2_145	2088_2_263	132_25_123	30_2_1	529_2_305	439_2_532	238_2_1	434_2_103	1747_02_907	1662_012_576
318_02_214	3712_2_47	706_2_452	271_2_1	238_2_1	82_2_1	2052_2_326	21_2_1	23_2_1	289_02_532	2035_01_374	919_2_126	521_2_1	3182_2_42	343_2_2571	9_02_1	311_01_252	994_2_1	73_2_143	2088_2_260	132_25_154	30_2_1	529_2_309	439_2_530	137_2_827	434_2_105	1747_02_851	1662_012_591
318_02_176	3712_2_47	706_2_451	271_2_1	238_2_1	82_2_1	2052_2_346	21_2_1	23_2_1	289_02_520	2035_01_405	919_2_113	521_2_1	3182_2_41	343_2_2641	9_02_1	311_01_223	994_2_1	73_2_145	2088_2_254	132_25_156	30_2_1	529_2_306	439_2_600	137_2_780	434_2_77	1747_02_850	1662_012_566
318_02_160	3712_2_47	706_2_503	271_2_1	238_2_1	82_2_1	2052_2_325	21_2_1	23_2_1	289_02_543	2035_01_442	919_2_112	521_2_1	3182_2_40	343_2_2589	9_02_1	311_01_215	994_2_1	73_2_173	2088_2_249	132_25_160	30_2_1	529_2_272	439_2_626	137_2_823	434_2_84	1747_02_813	1662_012_542
318_02_132	3712_2_48	706_2_521	271_2_1	238_2_1	82_2_1	2052_2_315	21_2_1	23_2_1	289_02_588	2035_01_429	919_2_107	521_2_1	3182_2_41	343_2_2652	9_02_1	311_01_214	994_2_1	73_2_172	2088_2_263	132_25_159	30_2_1	529_2_277	439_2_614	137_2_824	434_2_99	1747_02_762	1662_012_535
318_02_145	3712_2_45	706_2_504	271_2_1	238_2_1	82_2_1	2052_2_312	21_2_1	23_2_1	289_02_624	2035_01_415	919_2_81	521_2_1	3182_2_35	343_2_2828	9_02_1	311_01_207	994_2_1	73_2_177	2088_2_247	132_25_146	30_2_1	529_2_270	439_2_665	137_2_779	434_2_101	1747_02_705	1662_012_495
318_02_128	3712_2_41	706_2_526	271_2_1	137_2_792	82_2_1	2052_2_336	21_2_1	23_2_1	289_02_628	2035_01_368	919_2_86	521_2_1	3182_2_30	343_2_2869	9_02_1	311_01_226	994_2_1	73_2_175	2088_2_274	132_25_168	30_2_1	529_2_257	439_2_645	238_2_1	434_2_112	1747_02_629	1662_012_515
318_02_132	3712_2_43	706_2_568	271_2_1	137_2_796	82_2_1	2052_2_295	21_2_1	23_2_1	289_02_664	2035_01_402	919_2_72	521_2_1	3182_2_32	343_2_2892	9_02_1	311_01_256	994_2_1	73_2_151	2088_2_241	132_25_143	30_2_1	529_2_242	439_2_605	238_2_1	434_2_102	1747_02_623	1662_012_544
318_02_122	3712_2_41	706_2_550	271_2_1	137_2_772	82_2_1	2052_2_311	21_2_1	23_2_1	289_02_678	2035_01_386	919_2_87	521_2_1	3182_2_33	343_2_2952	9_02_1	311_01_295	994_2_1	73_2_136	2088_2_232	132_25_160	30_2_1	529_2_199	439_2_605	238_2_1	434_2_103	1747_02_580	1662_012_582
318_02_113	3712_2_58	706_2_541	271_2_1	137_2_837	82_2_1	2052_2_312	21_2_1	23_2_1	289_02_658	2035_01_377	919_2_92	521_2_1	3182_2_23	343_2_2936	9_02_1	311_01_300	994_2_1	73_2_135	2088_2_256	132_25_170	30_2_1	529_2_203	439_2_586	238_2_1	434_2_120	1747_02_526	1662_012_572
318_02_82	3712_2_39	706_2_551	271_2_1	238_2_1	82_2_1	2052_2_287	21_2_1	23_2_1	289_02_655	2035_01_364	919_2_108	521_2_1	3182_2_25	343_2_2977	9_02_1	311_01_313	994_2_1	73_2_146	2088_2_268	132_25_141	30_2_1	529_2_173	439_2_592	137_2_869	434_2_127	1747_02_472	1662_012_612
318_02_71	3712_2_37	706_2_530	271_2_1	137_2_914	82_2_1	2052_2_295	21_2_1	23_2_1	289_02_607	2035_01_351	919_2_111	521_2_1	3182_2_27	343_2_2935	9_02_1	311_01_336	994_2_1	73_2_122	2088_2_271	132_25_167	30_2_1	529_2_168	439_2_590	238_2_1	434_2_140	1747_02_462	1662_012_641
318_02_43	3712_2_59	706_2_534	271_2_1	137_2_936	82_2_1	2052_2_310	21_2_1	23_2_1	289_02_594	2035_01_336	919_2_119	521_2_1	3182_2_21	343_2_2909	9_02_1	311_01_363	994_2_1	73_2_108	2088_2_273	132_25_157	30_2_1	529_2_181	439_2_584	238_2_1	434_2_145	1747_02_444	1662_012_659
318_02_37	3712_2_53	706_2_525	271_2_1	137_2_887	82_2_1	2052_2_303	21_2_1	23_2_1	289_02_573	2035_01_312	919_2_130	521_2_1	3182_2_27	343_2_2995	9_02_1	311_01_370	994_2_1	73_2_95	2088_2_263	132_25_160	30_2_1	529_2_196	439_2_609	238_2_1	434_2_145	1747_02_439	1662_012_664
318_02_48	3712_2_64	706_2_522	271_2_1	238_2_1	82_2_1	2052_2_305	21_2_1	23_2_1	289_02_542	2035_01_293	919_2_147	521_2_1	3182_2_29	343_2_2901	9_02_1	311_01_366	994_2_1	73_2_102	2088_2_267	132_25_163	30_2_1	529_2_203	439_2_662	137_2_929	434_2_164	1747_02_433	1662_012_663
318_02_58	3712_2_68	706_2_538	271_2_1	137_2_922	82_2_1	2052_2_296	21_2_1	23_2_1	289_02_587	2035_01_307	919_2_114	521_2_1	3182_2_41	343_2_2880	9_02_1	311_01_387	994_2_1	73_2_96	2088_2_235	132_25_145	30_2_1	529_2_213	439_2_673	238_2_1	434_2_178	1747_02_429	1662_012_636
318_02_50	3712_2_59	706_2_509	271_2_1	137_2_849	82_2_1	2052_2_310	21_2_1	23_2_1	289_02_584	2035_01_311	919_2_126	521_2_1	3182_2_35	343_2_2878	9_02_1	311_01_400	994_2_1	73_2_102	2088_2_207	132_25_181	30_2_1	529_2_230	439_2_679	238_2_1	434_2_193	1747_02_462	1662_012_647
318_02_45	3712_2_84	706_2_524	271_2_1	137_2_889	82_2_1	2052_2_305	21_2_1	23_2_1	289_02_592	2035_01_322	919_2_130	521_2_1	3182_2_34	343_2_2825	9_02_1	311_01_385	994_2_1	73_2_120	2088_2_205	132_25_167	30_2_1	529_2_223	439_2_650	238_2_1	434_2_186	1747_02_476	1662_012_641
318_02_33	3712_2_68	706_2_512	271_2_1	137_2_855	82_2_1	2052_2_296	21_2_1	23_2_1	289_02_573	2035_01_367	919_2_133	521_2_1	3182_2_30	343_2_2882	9_02_1	311_01_377	994_2_1	73_2_116	2088_2_200	132_25_171	30_2_1	529_2_251	439_2_685	238_2_1	434_2_186	1747_02_474	1662_012_601
318_02_31	3712_2_69	706_2_483	271_2_1	137_2_848	82_2_1	2052_2_342	21_2_1	23_2_1	289_02_558	2035_01_387	919_2_129	521_2_1	3182_2_36	343_2_2935	9_02_1	311_01_324	994_2_1	73_2_94	2088_2_204	132_25_197	30_2_1	529_2_264	439_2_688	238_2_1	434_2_164	1747_02_518	1662_012_537
318_02_33	3712_2_75	706_2_508	271_2_1	137_2_941	82_2_1	2052_2_339	21_2_1	23_2_1	289_02_512	2035_01_412	919_2_110	521_2_1	3182_2_40	343_2_2886	9_02_1	311_01_257	994_2_1	73_2_93	2088_2_248	132_25_163	30_2_1	529_2_280	439_2_622	238_2_1	434_2_161	1747_02_568	1662_012_552
318_02_35	3712_2_60	706_2_458	271_2_1	137_2_898	82_2_1	2052_2_336	21_2_1	23_2_1	289_02_486	2035_01_467	919_2_98	521_2_1	3182_2_32	343_2_2923	9_02_1	311_01_231	994_2_1	73_2_95	2088_2_244	132_25_187	30_2_1	529_2_285	439_2_662	238_2_1	434_2_133	1747_02_608	1662_012_549
318_02_47	3712_2_80	706_2_433	271_2_1	137_2_934	82_2_1	2052_2_338	21_2_1	23_2_1	289_02_433	2035_01_514	919_2_83	521_2_1	3182_2_38	343_2_2885	9_02_1	311_01_165	994_2_1	73_2_104	2088_2_270	132_25_171	30_2_1	529_2_327	439_2_682	238_2_1	434_2_131	1747_02_663	1662_012_503
318_02_47	3712_2_78	706_2_428	271_2_1	137_2_973	82_2_1	2052_2_312	21_2_1	23_2_1	289_02_448	2035_01_550	919_2_69	521_2_1	3182_2_34	343_2_2804	9_02_1	311_01_147	994_2_1	73_2_115	2088_2_270	132_25_157	30_2_1	529_2_329	439_2_700	238_2_1	434_2_137	1747_02_708	1662_012_494
318_02_42	3712_2_70	706_2_373	271_2_1	137_2_947	82_2_1	2052_2_285	21_2_1	23_2_1	289_02_464	2035_01_572	919_2_61	521_2_1	3182_2_24	343_2_2886	9_02_1	311_01_136	994_2_1	73_2_108	2088_2_245	132_25_171	30_2_1	529_2_363	439_2_708	238_2_1	434_2_152	1747_02_714	1662_012_487
318_02_36	3712_2_65	706_2_340	271_2_1	137_2_997	82_2_1	2052_2_272	21_2_1	23_2_1	289_02_492	2035_01_614	919_2_61	521_2_1	3182_2_28	343_2_2870	9_02_1	311_01_142	994_2_1	73_2_114	2088_2_273	132_25_155	30_2_1	529_2_337	439_2_675	238_2_1	434_2_147	1747_02_749	1662_012_441
318_02_42	3712_2_60	706_2_315	271_2_1	137_2_974	82_2_1	2052_2_233	21_2_1	23_2_1	289_02_471	2035_01_642	919_2_72	521_2_1	3182_2_32	343_2_2915	9_02_1	311_01_145	994_2_1	73_2_143	2088_2_288	132_25_165	30_2_1	529_2_363	439_2_641	238_2_1	434_2_127	1747_02_784	1662_012_421
318_02_29	3712_2_64	706_2_313	271_2_1	137_2_899	82_2_1	2052_2_227	21_2_1	23_2_1	289_02_508	2035_01_648	919_2_88	521_2_1	3182_2_33	343_2_2981	9_02_1	311_01_150	994_2_1	73_2_146	2088_2_255	132_25_163	30_2_1	529_2_353	439_2_648	238_2_1	434_2_145	1747_02_798	1662_012_404
318_02_23	3712_2_73	706_2_307	271_2_1	238_2_1	82_2_1	2052_2_214	21_2_1	23_2_1	289_02_522	2035_01_697	919_2_78	521_2_1	3182_2_48	343_2_2875	9_02_1	311_01_154	994_2_1	73_2_133	2088_2_286	132_25_128	30_2_1	529_2_343	439_2_665	137_2_931	434_2_142	1747_02_827	1662_012_407
318_02_14	3712_2_56	706_2_310	271_2_1	238_2_1	82_2_1	2052_2_208	21_2_1	23_2_1	289_02_551	2035_01_669	919_2_64	521_2_1	3182_2_52	343_2_2929	9_02_1	311_01_147	994_2_1	73_2_152	2088_2_277	132_25_150	30_2_1	529_2_340	439_2_630	137_2_911	434_2_141	1747_02_857	1662_012_396
318_02_13	3712_2_58	706_2_379	271_2_1	238_2_1	82_2_1	2052_2_205	21_2_1	23_2_1	289_02_605	2035_01_584	919_2_66	521_2_1	3182_2_57	343_2_2949	9_02_1	311_01_159	994_2_1	73_2_151	2088_2_265	132_25_126	30_2_1	529_2_343	439_2_591	137_2_877	434_2_148	1747_02_895	1662_012_389
318_02_20	3712_2_66	706_2_381	271_2_1	238_2_1	82_2_1	2052_2_196	21_2_1	23_2_1	289_02_627	2035_01_539	919_2_54	521_2_1	3182_2_72	343_2_2856	9_02_1	311_01_178	994_2_1	73_2_146	2088_2_281	132_25_121	30_2_1	529_2_310	439_2_647	137_2_889	434_2_125	1747_02_965	1662_012_387
318_02_33	3712_2_65	706_2_392	271_2_1	137_2_854	82_2_1	2052_2_190	21_2_1	23_2_1	289_02_634	2035_01_487	919_2_64	521_2_1	3182_2_61	343_2_2830	9_02_1	311_01_226	994_2_1	73_2_140	2088_2_256	132_25_134	30_2_1	529_2_307	439_2_637	238_2_1	434_2_156	1747_02_1013	1662_012_385
318_02_33	3712_2_68	706_2_456	271_2_1	238_2_1	82_2_1	2052_2_197	21_2_1	23_2_1	289_02_671	2035_01_379	919_2_68	521_2_1	3182_2_64	343_2_2818	9_02_1	311_01_227	994_2_1	73_2_121	2088_2_282	132_25_147	30_2_1	529_2_263	439_2_631	137_2_890	434_2_149	1747_02_1002	1662_012_386
318_02_42	3712_2_61	706_2_441	271_2_1	137_2_915	82_2_1	2052_2_184	21_2_1	23_2_1	289_02_681	2035_01_321	919_2_71	521_2_1	3182_2_88	343_2_2733	9_02_1	311_01_260	994_2_1	73_2_124	2088_2_296	132_25_174	30_2_1	529_2_260	439_2_630	238_2_1	434_2_147	1747_02_1028	1662_012_404
318_02_46	3712_2_59	706_2_476	271_2_1	137_2_870	82_2_1	2052_2_183	21_2_1	23_2_1	289_02_713	2035_01_252	919_2_63	521_2_1	3182_2_56	343_2_2804	9_02_1	311_01_282	994_2_1	73_2_111	2088_2_286	132_25_191	30_2_1	529_2_237	439_2_620	238_2_1	434_2_149	1747_02_1018	1662_012_427
318_02_53	3712_2_69	706_2_464	271_2_1	238_2_1	82_2_1	2052_2_171	21_2_1	23_2_1	289_02_721	2035_01_223	919_2_49	521_2_1	3182_2_68	343_2_2748	9_02_1	311_01_326	994_2_1	73_2_102	2088_2_294	132_25_187	30_2_1	529_2_214	439_2_651	137_2_871	434_2_142	1747_02_1070	1662_012_408
318_02_51	3712_2_54	706_2_465	271_2_1	238_2_1	82_2_1	2052_2_173	21_2_1	23_2_1	289_02_745	2035_01_188	919_2_49	521_2_1	3182_2_67	343_2_2645	9_02_1	311_01_362	994_2_1	73_2_99	2088_2_275	132_25_218	30_2_1	529_2_200	439_2_631	137_2_894	434_2_139	1747_02_1145	1662_012_428
318_02_52	3712_2_63	706_2_485	271_2_1	238_2_1	82_2_1	2052_2_177	21_2_1	23_2_1	289_02_749	2035_01_180	919_2_35	521_2_1	3182_2_45	343_2_2705	9_02_1	311_01_393	994_2_1	73_2_80	2088_2_250	132_25_223	30_2_1	529_2_194	439_2_639	137_2_862	434_2_136	1747_02_1103	1662_012_449
318_02_50	3712_2_57	706_2_452	271_2_1	238_2_1	82_2_1	2052_2_199	21_2_1	23_2_1	289_02_706	2035_01_181	919_2_27	521_2_1	3182_2_56	343_2_2661	9_02_1	311_01_389	994_2_1	73_2_83	2088_2_253	132_25_238	30_2_1	529_2_167	439_2_661	137_2_877	434_2_130	1747_02_1109	1662_012_512
318_02_59	3712_2_55	706_2_438	271_2_1	238_2_1	82_2_1	2052_2_224	21_2_1	23_2_1	289_02_680	2035_01_210	919_2_34	521_2_1	3182_2_54	343_2_2626	9_02_1	311_01_396	994_2_1	73_2_72	2088_2_257	132_25_250	30_2_1	529_2_161	439_2_631	137_2_884	434_2_128	1747_02_1075	1662_012_565
318_02_71	3712_2_55	706_2_435	271_2_1	238_2_1	82_2_1	2052_2_207	21_2_1	23_2_1	289_02_657	2035_01_233	919_2_21	521_2_1	3182_2_48	343_2_2756	9_02_1	311_01_389	994_2_1	73_2_76	2088_2_253	132_25_225	30_2_1	529_2_162	439_2_620	137_2_892	434_2_120	1747_02_1019	1662_012_543
318_02_95	3712_2_66	706_2_423	271_2_1	238_2_1	82_2_1	2052_2_231	21_2_1	23_2_1	289_02_611	2035_01_259	919_2_13	521_2_1	3182_2_62	343_2_2667	9_02_1	311_01_372	994_2_1	73_2_75	2088_2_242	132_25_249	30_2_1	529_2_193	439_2_613	137_2_945	434_2_107	1747_02_946	1662_012_591
318_02_106	3712_2_63	706_2_450	271_2_1	238_2_1	82_2_1	2052_2_222	21_2_1	23_2_1	289_02_566	2035_01_278	919_2_16	521_2_1	3182_2_49	343_2_2651	9_02_1	311_01_339	994_2_1	73_2_78	2088_2_243	132_25_253	30_2_1	529_2_229	439_2_631	137_2_924	434_2_96	1747_02_892	1662_012_657
318_02_108	3712_2_73	706_2_413	271_2_1	238_2_1	82_2_1	2052_2_224	21_2_1	23_2_1	289_02_558	2035_01_336	919_2_12	521_2_1	3182_2_59	343_2_2657	9_02_1	311_01_314	994_2_1	73_2_81	2088_2_250	132_25_225	30_2_1	529_2_212	439_2_662	137_2_996	434_2_112	1747_02_787	1662_012_656
318_02_127	3712_2_73	706_2_386	271_2_1	238_2_1	82_2_1	2052_2_217	21_2_1	23_2_1	289_02_546	2035_01_366	919_2_16	521_2_1	3182_2_60	343_2_2657	9_02_1	311_01_308	994_2_1	73_2_69	2088_2_262	132_25_237	30_2_1	529_2_224	439_2_675	137_2_995	434_2_113	1747_02_727	1662_012_680
318_02_114	3712_2_72	706_2_442	271_2_1	238_2_1	82_2_1	2052_2_240	21_2_1	23_2_1	289_02_502	2035_01_392	919_2_16	521_2_1	3182_2_43	343_2_2722	9_02_1	311_01_278	994_2_1	73_2_67	2088_2_264	132_25_211	30_2_1	529_2_202	439_2_681	137_2_1019	434_2_104	1747_02_659	1662_012_711
318_02_146	3712_2_65	706_2_388	271_2_1	238_2_1	82_2_1	2052_2_229	21_2_1	23_2_1	289_02_447	2035_01_436	919_2_21	521_2_1	3182_2_52	343_2_2724	9_02_1	311_01_271	994_2_1	73_2_60	2088_2_246	132_25_202	30_2_1	529_2_219	439_2_708	137_2_1060	434_2_92	1747_02_668	1662_012_715
318_02_125	3712_2_55	706_2_430	271_2_1	238_2_1	82_2_1	2052_2_218	21_2_1	23_2_1	289_02_400	2035_01_506	919_2_23	521_2_1	3182_2_50	343_2_2734	9_02_1	311_01_223	994_2_1	73_2_71	2088_2_238	132_25_172	30_2_1	529_2_217	439_2_792	137_2_1128	434_2_76	1747_02_612	1662_012_704
318_02_124	3712_2_50	706_2_414	271_2_1	238_2_1	82_2_1	2052_2_207	21_2_1	23_2_1	289_02_347	2035_01_522	919_2_26	521_2_1	3182_2_45	343_2_2821	9_02_1	311_01_191	994_2_1	73_2_50	2088_2_240	132_25_154	30_2_1	529_2_227	439_2_784	137_2_1189	434_2_74	1747_02_626	1662_012_703
318_02_117	3712_2_46	706_2_372	271_2_1	238_2_1	82_2_1	2052_2_206	21_2_1	23_2_1	289_02_328	2035_01_535	919_2_28	521_2_1	3182_2_51	343_2_2863	9_02_1	311_01_146	994_2_1	73_2_54	2088_2_244	132_25_155	30_2_1	529_2_266	439_2_829	137_2_1192	434_2_76	1747_02_632	1662_012_685
318_02_126	3712_2_43	706_2_380	271_2_1	238_2_1	82_2_1	2052_2_187	21_2_1	23_2_1	289_02_312	2035_01_583	919_2_30	521_2_1	3182_2_46	343_2_2863	9_02_1	311_01_140	994_2_1	73_2_70	2088_2_254	132_25_150	30_2_1	529_2_238	439_2_789	137_2_1225	434_2_66	1747_02_629	1662_012_712
318_02_140	3712_2_44	706_2_366	271_2_1	238_2_1	82_2_1	2052_2_170	21_2_1	23_2_1	289_02_334	2035_01_590	919_2_16	521_2_1	3182_2_51	343_2_2986	9_02_1	311_01_130	994_2_1	73_2_53	2088_2_234	132_25_107	30_2_1	529_2_246	439_2_823	137_2_1214	434_2_64	1747_02_589	1662_012_695
318_02_122	3712_2_34	706_2_342	271_2_1	238_2_1	82_2_1	2052_2_170	21_2_1	23_2_1	289_02_331	2035_01_627	919_2_30	521_2_1	3182_2_59	343_2_2915	9_02_1	311_01_107	994_2_1	73_2_49	2088_2_237	132_25_102	30_2_1	529_2_247	439_2_853	137_2_1223	434_2_66	1747_02_648	1662_012_699
318_02_141	3712_2_35	706_2_332	271_2_1	238_2_1	82_2_1	2052_2_162	21_2_1	23_2_1	289_02_340	2035_01_646	919_2_22	521_2_1	3182_2_65	343_2_2942	9_02_1	311_01_100	994_2_1	73_2_48	2088_2_259	132_25_98	30_2_1	529_2_227	439_2_850	137_2_1190	434_2_60	1747_02_670	1662_012_656
318_02_152	3712_2_35	706_2_295	271_2_1	238_2_1	82_2_1	2052_2_173	21_2_1	23_2_1	289_02_385	2035_01_643	919_2_10	521_2_1	3182_2_64	343_2_3014	9_02_1	311_01_91	994_2_1	73_2_37	2088_2_285	132_25_106	30_2_1	529_2_244	439_2_816	137_2_1150	434_2_60	1747_02_662	1662_012_608
318_02_149	3712_2_28	706_2_310	271_2_1	238_2_1	82_2_1	2052_2_166	21_2_1	23_2_1	289_02_423	2035_01_627	919_2_13	521_2_1	3182_2_73	343_2_2991	9_02_1	311_01_90	994_2_1	73_2_43	2088_2_265	132_25_135	30_2_1	529_2_233	439_2_862	137_2_1136	434_2_48	1747_02_664	1662_012_554
318_02_151	3712_2_26	706_2_333	271_2_1	238_2_1	82_2_1	2052_2_170	21_2_1	23_2_1	289_02_496	2035_01_579	919_2_8	521_2_1	3182_2_74	343_2_3035	9_02_1	311_01_91	994_2_1	73_2_41	2088_2_275	132_25_137	30_2_1	529_2_196	439_2_829	137_2_1087	434_2_48	1747_02_730	1662_012_492
318_02_159	3712_2_24	706_2_334	271_2_1	238_2_1	82_2_1	2052_2_168	21_2_1	23_2_1	289_02_541	2035_01_527	919_2_9	521_2_1	3182_2_76	343_2_3065	9_02_1	311_01_95	994_2_1	73_2_36	2088_2_281	132_25_166	30_2_1	529_2_196	439_2_848	137_2_1082	434_2_32	1747_02_726	1662_012_437
318_02_158	3712_2_15	706_2_349	271_2_1	238_2_1	82_2_1	2052_2_162	21_2_1	23_2_1	289_02_629	2035_01_513	919_2_8	521_2_1	3182_2_75	343_2_3021	9_02_1	311_01_93	994_2_1	73_2_47	2088_2_275	132_25_208	30_2_1	529_2_168	439_2_841	137_2_995	434_2_36	1747_02_800	1662_012_418
318_02_143	3712_2_10	706_2_345	271_2_1	238_2_1	82_2_1	2052_2_182	21_2_1	23_2_1	289_02_690	2035_01_435	919_2_7	521_2_1	3182_2_77	343_2_3055	9_02_1	311_01_106	994_2_1	73_2_42	2088_2_277	132_25_228	30_2_1	529_2_130	439_2_845	137_2_984	434_2_42	1747_02_801	1662_012_413
318_02_132	3712_2_11	706_2_352	271_2_1	238_2_1	82_2_1	2052_2_196	21_2_1	23_2_1	289_02_734	2035_01_407	919_2_5	521_2_1	3182_2_82	343_2_3019	9_02_1	311_01_121	994_2_1	73_2_39	2088_2_258	132_25_253	30_2_1	529_2_135	439_2_894	137_2_939	434_2_39	1747_02_832	1662_012_372
318_02_130	3712_2_15	706_2_379	271_2_1	238_2_1	82_2_1	2052_2_174	21_2_1	23_2_1	289_02_800	2035_01_383	919_2_4	521_2_1	3182_2_65	343_2_3024	9_02_1	311_01_126	994_2_1	73_2_48	2088_2_272	132_25_245	30_2_1	529_2_123	439_2_890	137_2_900	434_2_32	1747_02_838	1662_012_388
318_02_107	3712_2_11	706_2_370	271_2_1	238_2_1	82_2_1	2052_2_204	21_2_1	23_2_1	289_02_819	2035_01_360	919_2_6	521_2_1	3182_2_95	343_2_2975	9_02_1	311_01_124	994_2_1	73_2_44	2088_2_286	132_25_240	30_2_1	529_2_133	439_2_894	137_2_899	434_2_31	1747_02_847	1662_012_396
318_02_94	3712_2_13	706_2_363	271_2_1	238_2_1	82_2_1	2052_2_202	21_2_1	23_2_1	289_02_860	2035_01_333	919_2_7	521_2_1	3182_2_122	343_2_2842	9_02_1	311_01_153	994_2_1	73_2_61	2088_2_313	132_25_250	30_2_1	529_2_117	439_2_920	137_2_843	434_2_36	1747_02_893	1662_012_416
318_02_102	3712_2_15	706_2_388	271_2_1	238_2_1	82_2_1	2052_2_187	21_2_1	23_2_1	289_02_942	2035_01_338	919_2_2	521_2_1	3182_2_120	343_2_2822	9_02_1	311_01_150	994_2_1	73_2_50	2088_2_329	132_25_245	30_2_1	529_2_105	439_2_855	137_2_803	434_2_51	1747_02_934	1662_012_414
318_02_105	3712_2_12	706_2_373	271_2_1	238_2_1	82_2_1	2052_2_213	21_2_1	23_2_1	289_02_941	2035_01_329	521_2_1	3182_2_135	343_2_2816	9_02_1	311_01_137	994_2_1	73_2_49	2088_2_335	132_25_245	30_2_1	529_2_103	439_2_825	137_2_812	434_2_53	1747_02_913	1662_012_448
318_02_89	3712_2_18	706_2_378	271_2_1	238_2_1	82_2_1	2052_2_206	21_2_1	23_2_1	289_02_906	2035_01_344	521_2_1	3182_2_117	343_2_2729	9_02_1	311_01_129	994_2_1	73_2_64	2088_2_349	132_25_244	30_2_1	529_2_107	439_2_861	137_2_839	434_2_64	1747_02_942	1662_012_451
318_02_76	3712_2_15	706_2_371	271_2_1	238_2_1	82_2_1	2052_2_241	21_2_1	23_2_1	289_02_847	2035_01_385	521_2_1	3182_2_125	343_2_2722	9_02_1	311_01_113	994_2_1	73_2_47	2088_2_341	132_25_230	30_2_1	529_2_136	439_2_806	137_2_868	434_2_64	1747_02_1057	1662_012_406
318_02_74	3712_2_18	706_2_373	271_2_1	238_2_1	82_2_1	2052_2_244	21_2_1	23_2_1	289_02_762	2035_01_385	521_2_1	3182_2_147	343_2_2688	9_02_1	311_01_110	994_2_1	73_2_63	2088_2_359	132_25_238	30_2_1	529_2_148	439_2_824	137_2_910	434_2_51	1747_02_1030	1662_012_405
318_02_68	3712_2_27	706_2_394	271_2_1	238_2_1	82_2_1	2052_2_242	21_2_1	23_2_1	289_02_672	2035_01_436	521_2_1	3182_2_145	343_2_2625	9_02_1	311_01_98	994_2_1	73_2_65	2088_2_354	132_25_203	30_2_1	529_2_134	439_2_827	137_2_907	434_2_55	1747_02_1116	1662_012_422
318_02_67	3712_2_24	706_2_413	271_2_1	238_2_1	82_2_1	2052_2_268	21_2_1	23_2_1	289_02_635	2035_01_412	521_2_1	3182_2_148	343_2_2672	9_02_1	311_01_91	994_2_1	73_2_49	2088_2_340	132_25_199	30_2_1	529_2_150	439_2_794	137_2_911	434_2_52	1747_02_1109	1662_012_438
318_02_78	3712_2_29	706_2_423	271_2_1	238_2_1	82_2_1	2052_2_268	21_2_1	23_2_1	289_02_586	2035_01_376	521_2_1	3182_2_146	343_2_2680	9_02_1	311_01_94	994_2_1	73_2_52	2088_2_383	132_25_182	30_2_1	529_2_137	439_2_830	137_2_917	434_2_48	1747_02_1105	1662_012_437
318_02_85	3712_2_30	706_2_399	271_2_1	238_2_1	82_2_1	2052_2_254	21_2_1	23_2_1	289_02_525	2035_01_426	521_2_1	3182_2_140	343_2_2723	9_02_1	311_01_91	994_2_1	73_2_37	2088_2_376	132_25_162	30_2_1	529_2_151	439_2_839	137_2_893	434_2_50	1747_02_1099	1662_012_476
318_02_97	3712_2_26	706_2_368	271_2_1	238_2_1	82_2_1	2052_2_261	21_2_1	23_2_1	289_02_523	2035_01_437	521_2_1	3182_2_142	343_2_2692	9_02_1	311_01_90	994_2_1	73_2_36	2088_2_380	132_25_170	30_2_1	529_2_149	439_2_873	137_2_940	434_2_35	1747_02_1025	1662_012_526
318_02_93	3712_2_41	706_2_339	271_2_1	238_2_1	82_2_1	2052_2_244	21_2_1	23_2_1	289_02_519	2035_01_434	521_2_1	3182_2_166	343_2_2597	9_02_1	311_01_80	994_2_1	73_2_43	2088_2_432	132_25_169	30_2_1	529_2_144	439_2_938	137_2_921	434_2_28	1747_02_1008	1662_012_587
318_02_109	3712_2_35	706_2_352	271_2_1	238_2_1	82_2_1	2052_2_261	21_2_1	23_2_1	289_02_488	2035_01_476	521_2_1	3182_2_146	343_2_2639	9_02_1	311_01_74	994_2_1	73_2_40	2088_2_399	132_25_174	30_2_1	529_2_157	439_2_892	137_2_924	434_2_21	1747_02_967	1662_012_651
318_02_126	3712_2_37	706_2_330	271_2_1	238_2_1	82_2_1	2052_2_254	21_2_1	23_2_1	289_02_501	2035_01_478	521_2_1	3182_2_133	343_2_2656	9_02_1	311_01_79	994_2_1	73_2_45	2088_2_449	132_25_180	30_2_1	529_2_140	439_2_881	137_2_941	434_2_20	1747_02_905	1662_012_650
318_02_127	3712_2_36	706_2_336	271_2_1	238_2_1	82_2_1	2052_2_238	21_2_1	23_2_1	289_02_459	2035_01_512	521_2_1	3182_2_114	343_2_2685	9_02_1	311_01_91	994_2_1	73_2_47	2088_2_440	132_25_169	30_2_1	529_2_136	439_2_919	137_2_905	434_2_27	1747_02_861	1662_012_712
318_02_129	3712_2_26	706_2_317	271_2_1	238_2_1	82_2_1	2052_2_269	21_2_1	23_2_1	289_02_489	2035_01_505	521_2_1	3182_2_109	343_2_2723	9_02_1	311_01_79	994_2_1	73_2_43	2088_2_435	132_25_173	30_2_1	529_2_128	439_2_917	137_2_897	434_2_15	1747_02_785	1662_012_738
318_02_139	3712_2_24	706_2_295	271_2_1	238_2_1	82_2_1	2052_2_237	21_2_1	23_2_1	289_02_529	2035_01_491	521_2_1	3182_2_126	343_2_2644	9_02_1	311_01_95	994_2_1	73_2_53	2088_2_464	132_25_174	30_2_1	529_2_126	439_2_938	137_2_921	434_2_14	1747_02_756	1662_012_750
318_02_128	3712_2_19	706_2_272	271_2_1	238_2_1	82_2_1	2052_2_259	21_2_1	23_2_1	289_02_540	2035_01_478	521_2_1	3182_2_112	343_2_2647	9_02_1	311_01_81	994_2_1	73_2_52	2088_2_456	132_25_185	30_2_1	529_2_124	439_2_895	137_2_953	434_2_16	1747_02_735	1662_012_832
318_02_133	3712_2_20	706_2_244	271_2_1	238_2_1	82_2_1	2052_2_254	21_2_1	23_2_1	289_02_568	2035_01_465	521_2_1	3182_2_130	343_2_2671	9_02_1	311_01_84	994_2_1	73_2_59	2088_2_450	132_25_176	30_2_1	529_2_120	439_2_909	137_2_906	434_2_12	1747_02_729	1662_012_858
318_02_123	3712_2_25	706_2_226	271_2_1	238_2_1	82_2_1	2052_2_228	21_2_1	23_2_1	289_02_648	2035_01_435	521_2_1	3182_2_124	343_2_2630	9_02_1	311_01_91	994_2_1	73_2_68	2088_2_439	132_25_210	30_2_1	529_2_114	439_2_958	137_2_872	434_2_15	1747_02_699	1662_012_885
318_02_106	3712_2_16	706_2_224	271_2_1	238_2_1	82_2_1	2052_2_259	21_2_1	23_2_1	289_02_679	2035_01_445	521_2_1	3182_2_128	343_2_2652	9_02_1	311_01_90	994_2_1	73_2_52	2088_2_391	132_25_225	30_2_1	529_2_115	439_2_945	137_2_844	434_2_14	1747_02_699	1662_012_904
318_02_90	3712_2_27	706_2_180	271_2_1	238_2_1	82_2_1	2052_2_286	21_2_1	23_2_1	289_02_710	2035_01_393	521_2_1	3182_2_123	343_2_2705	9_02_1	311_01_90	994_2_1	73_2_53	2088_2_405	132_25_268	30_2_1	529_2_100	439_2_960	137_2_819	434_2_13	1747_02_662	1662_012_908
318_02_95	3712_2_31	706_2_202	271_2_1	238_2_1	82_2_1	2052_2_257	21_2_1	23_2_1	289_02_722	2035_01_388	521_2_1	3182_2_132	343_2_2712	9_02_1	311_01_77	994_2_1	73_2_44	2088_2_394	132_25_253	30_2_1	529_2_103	439_2_961	137_2_812	434_2_15	1747_02_671	1662_012_952
318_02_92	3712_2_25	706_2_209	271_2_1	238_2_1	82_2_1	2052_2_241	21_2_1	23_2_1	289_02_755	2035_01_368	521_2_1	3182_2_125	343_2_2731	9_02_1	311_01_81	994_2_1	73_2_52	2088_2_360	132_25_267	30_2_1	529_2_119	439_2_953	137_2_791	434_2_17	1747_02_642	1662_012_982
318_02_86	3712_2_33	706_2_204	271_2_1	238_2_1	82_2_1	2052_2_227	21_2_1	23_2_1	289_02_804	2035_01_346	521_2_1	3182_2_114	343_2_2797	9_02_1	311_01_78	994_2_1	73_2_80	2088_2_379	132_25_281	30_2_1	529_2_125	439_2_937	137_2_799	434_2_12	1747_02_568	1662_012_947
318_02_91	3712_2_26	706_2_202	271_2_1	238_2_1	82_2_1	2052_2_230	21_2_1	23_2_1	289_02_766	2035_01_364	521_2_1	3182_2_100	343_2_2822	9_02_1	311_01_56	994_2_1	73_2_79	2088_2_391	132_25_306	30_2_1	529_2_126	439_2_952	137_2_796	434_2_10	1747_02_591	1662_012_913
318_02_80	3712_2_17	706_2_198	271_2_1	238_2_1	82_2_1	2052_2_255	21_2_1	23_2_1	289_02_825	2035_01_412	521_2_1	3182_2_105	343_2_2872	9_02_1	311_01_65	994_2_1	73_2_79	2088_2_350	132_25_308	30_2_1	529_2_105	439_2_921	137_2_789	434_2_10	1747_02_574	1662_012_850
318_02_72	3712_2_23	706_2_198	271_2_1	238_2_1	82_2_1	2052_2_238	21_2_1	23_2_1	289_02_839	2035_01_392	521_2_1	3182_2_129	343_2_2946	9_02_1	311_01_69	994_2_1	73_2_80	2088_2_379	132_25_291	30_2_1	529_2_91	439_2_930	137_2_773	434_2_9	1747_02_589	1662_012_767
318_02_82	3712_2_23	706_2_189	271_2_1	238_2_1	82_2_1	2052_2_252	21_2_1	23_2_1	289_02_793	2035_01_418	521_2_1	3182_2_151	343_2_2955	9_02_1	311_01_78	994_2_1	73_2_84	2088_2_347	132_25_309	30_2_1	529_2_105	439_2_949	137_2_751	434_2_8	1747_02_670	1662_012_651
318_02_74	3712_2_33	706_2_172	271_2_1	238_2_1	82_2_1	2052_2_233	21_2_1	23_2_1	289_02_789	2035_01_419	521_2_1	3182_2_164	343_2_3024	9_02_1	311_01_95	994_2_1	73_2_96	2088_2_382	132_25_322	30_2_1	529_2_89	439_2_924	137_2_733	434_2_6	1747_02_687	1662_012_566
318_02_59	3712_2_28	706_2_189	271_2_1	238_2_1	82_2_1	2052_2_235	21_2_1	23_2_1	289_02_789	2035_01_436	521_2_1	3182_2_155	343_2_3000	9_02_1	311_01_113	994_2_1	73_2_97	2088_2_364	132_25_324	30_2_1	529_2_88	439_2_971	137_2_707	434_2_8	1747_02_721	1662_012_508
318_02_38	3712_2_24	706_2_210	271_2_1	238_2_1	82_2_1	2052_2_245	21_2_1	23_2_1	289_02_753	2035_01_437	521_2_1	3182_2_159	343_2_3004	9_02_1	311_01_139	994_2_1	73_2_101	2088_2_373	132_25_313	30_2_1	529_2_100	439_2_924	137_2_719	434_2_4	1747_02_763	1662_012_455
318_02_27	3712_2_24	706_2_219	271_2_1	238_2_1	82_2_1	2052_2_267	21_2_1	23_2_1	289_02_696	2035_01_404	521_2_1	3182_2_157	343_2_3039	9_02_1	311_01_183	994_2_1	73_2_114	2088_2_407	132_25_333	30_2_1	529_2_75	439_2_886	137_2_707	434_2_4	1747_02_803	1662_012_410
318_02_26	3712_2_22	706_2_226	271_2_1	238_2_1	82_2_1	2052_2_257	21_2_1	23_2_1	289_02_677	2035_01_398	521_2_1	3182_2_156	343_2_2944	9_02_1	311_01_194	994_2_1	73_2_107	2088_2_409	132_25_317	30_2_1	529_2_98	439_2_884	137_2_741	434_2_7	1747_02_867	1662_012_423
318_02_16	3712_2_17	706_2_229	271_2_1	238_2_1	82_2_1	2052_2_264	21_2_1	23_2_1	289_02_676	2035_01_428	521_2_1	3182_2_146	343_2_2998	9_02_1	311_01_201	994_2_1	73_2_115	2088_2_456	132_25_320	30_2_1	529_2_85	439_2_794	137_2_706	434_2_5	1747_02_902	1662_012_380
318_02_16	3712_2_17	706_2_240	271_2_1	238_2_1	82_2_1	2052_2_282	21_2_1	23_2_1	289_02_679	2035_01_410	521_2_1	3182_2_160	343_2_2900	9_02_1	311_01_220	994_2_1	73_2_128	2088_2_444	132_25_317	30_2_1	529_2_83	439_2_806	137_2_712	434_2_1	1747_02_952	1662_012_393
318_02_9	3712_2_18	706_2_253	271_2_1	238_2_1	82_2_1	2052_2_301	21_2_1	23_2_1	289_02_650	2035_01_401	521_2_1	3182_2_169	343_2_2881	9_02_1	311_01_259	994_2_1	73_2_108	2088_2_441	132_25_307	30_2_1	529_2_77	439_2_772	137_2_705	434_2_1	1747_02_1009	1662_012_416
318_02_3	3712_2_22	706_2_229	132_25_317	238_2_1	82_2_1	2052_2_305	21_2_1	23_2_1	289_02_678	2035_01_405	521_2_1	3182_2_176	343_2_2926	9_02_1	311_01_283	994_2_1	73_2_145	2088_2_446	30_2_1	529_2_71	439_2_717	137_2_661	1747_02_1015	1662_012_405
318_02_4	3712_2_18	706_2_224	132_25_301	238_2_1	82_2_1	2052_2_310	21_2_1	23_2_1	289_02_648	2035_01_439	521_2_1	3182_2_187	343_2_2872	9_02_1	311_01_293	994_2_1	73_2_129	2088_2_439	30_2_1	529_2_82	439_2_726	137_2_665	1747_02_1048	1662_012_425
318_02_2	3712_2_18	706_2_213	132_25_297	238_2_1	82_2_1	2052_2_311	21_2_1	23_2_1	289_02_638	2035_01_441	521_2_1	3182_2_164	343_2_2895	9_02_1	311_01_309	994_2_1	73_2_124	2088_2_470	30_2_1	529_2_80	439_2_713	137_2_614	1747_02_1089	1662_012_451
318_02_1	3712_2_27	706_2_186	132_25_275	238_2_1	82_2_1	2052_2_319	21_2_1	23_2_1	289_02_651	2035_01_447	521_2_1	3182_2_140	343_2_2950	9_02_1	311_01_330	994_2_1	73_2_127	2088_2_465	30_2_1	529_2_90	439_2_731	137_2_595	1747_02_1010	1662_012_494
3712_2_25	706_2_157	132_25_219	238_2_1	82_2_1	2052_2_299	21_2_1	23_2_1	289_02_633	2035_01_438	521_2_1	3182_2_137	343_2_2926	9_02_1	311_01_314	994_2_1	73_2_110	2088_2_473	30_2_1	529_2_110	439_2_771	137_2_636	1747_02_1020	1662_012_571
3712_2_37	706_2_149	132_25_207	238_2_1	82_2_1	2052_2_270	21_2_1	23_2_1	289_02_614	2035_01_450	521_2_1	3182_2_138	343_2_2928	9_02_1	311_01_305	994_2_1	73_2_104	2088_2_448	30_2_1	529_2_107	439_2_768	137_2_645	1747_02_1018	1662_012_638
3712_2_40	706_2_143	132_25_159	238_2_1	82_2_1	2052_2_289	21_2_1	23_2_1	289_02_617	2035_01_450	521_2_1	3182_2_138	343_2_2941	9_02_1	311_01_264	994_2_1	73_2_108	2088_2_442	30_2_1	529_2_132	439_2_810	137_2_657	1747_02_936	1662_012_681
3712_2_50	706_2_111	132_25_141	238_2_1	82_2_1	2052_2_278	21_2_1	23_2_1	289_02_571	2035_01_429	521_2_1	3182_2_135	343_2_2945	9_02_1	311_01_233	994_2_1	73_2_87	2088_2_449	30_2_1	529_2_156	439_2_801	137_2_704	1747_02_942	1662_012_767
3712_2_47	706_2_127	132_25_137	238_2_1	82_2_1	2052_2_252	21_2_1	23_2_1	289_02_556	2035_01_413	521_2_1	3182_2_132	343_2_2874	9_02_1	311_01_208	994_2_1	73_2_69	2088_2_445	30_2_1	529_2_153	439_2_817	137_2_729	1747_02_948	1662_012_859
3712_2_52	706_2_145	132_25_120	238_2_1	82_2_1	2052_2_300	21_2_1	23_2_1	289_02_533	2035_01_377	521_2_1	3182_2_118	343_2_2924	9_02_1	311_01_177	994_2_1	73_2_57	2088_2_470	30_2_1	529_2_176	439_2_807	137_2_726	1747_02_900	1662_012_878
3712_2_64	706_2_130	132_25_116	238_2_1	82_2_1	2052_2_283	21_2_1	23_2_1	289_02_525	2035_01_361	521_2_1	3182_2_111	343_2_2954	9_02_1	311_01_176	994_2_1	73_2_48	2088_2_442	30_2_1	529_2_182	439_2_850	137_2_708	1747_02_902	1662_012_917
3712_2_76	706_2_125	132_25_96	238_2_1	82_2_1	2052_2_260	21_2_1	23_2_1	289_02_517	2035_01_365	521_2_1	3182_2_105	343_2_3021	9_02_1	311_01_156	994_2_1	73_2_35	2088_2_443	30_2_1	529_2_196	439_2_858	137_2_744	1747_02_858	1662_012_945
3712_2_68	706_2_108	132_25_74	238_2_1	82_2_1	2052_2_275	21_2_1	23_2_1	289_02_505	2035_01_344	521_2_1	3182_2_98	343_2_2991	9_02_1	311_01_142	994_2_1	73_2_52	2088_2_448	30_2_1	529_2_210	439_2_937	137_2_732	1747_02_857	1662_012_948
3712_2_58	706_2_112	132_25_84	238_2_1	82_2_1	2052_2_249	21_2_1	23_2_1	289_02_539	2035_01_384	521_2_1	3182_2_80	343_2_3089	9_02_1	311_01_119	994_2_1	73_2_42	2088_2_462	30_2_1	529_2_211	439_2_942	137_2_682	1747_02_797	1662_012_921
3712_2_56	706_2_125	132_25_81	238_2_1	82_2_1	2052_2_265	21_2_1	23_2_1	289_02_526	2035_01_355	521_2_1	3182_2_80	343_2_3198	9_02_1	311_01_119	994_2_1	73_2_43	2088_2_458	30_2_1	529_2_217	439_2_956	137_2_667	1747_02_751	1662_012_861
3712_2_53	706_2_131	132_25_86	238_2_1	82_2_1	2052_2_275	21_2_1	23_2_1	289_02_554	2035_01_358	521_2_1	3182_2_102	343_2_3238	9_02_1	311_01_131	994_2_1	73_2_46	2088_2_422	30_2_1	529_2_221	439_2_957	137_2_645	1747_02_726	1662_012_806
3712_2_55	706_2_160	132_25_93	238_2_1	82_2_1	2052_2_233	21_2_1	23_2_1	289_02_635	2035_01_360	521_2_1	3182_2_123	343_2_3293	9_02_1	311_01_129	994_2_1	73_2_41	2088_2_424	30_2_1	529_2_209	439_2_937	137_2_614	1747_02_721	1662_012_705
3712_2_44	706_2_166	132_25_114	238_2_1	82_2_1	2052_2_223	21_2_1	23_2_1	289_02_701	2035_01_316	521_2_1	3182_2_131	343_2_3322	9_02_1	311_01_155	994_2_1	73_2_59	2088_2_452	30_2_1	529_2_201	439_2_934	137_2_570	1747_02_715	1662_012_590
3712_2_50	706_2_189	132_25_109	238_2_1	82_2_1	2052_2_161	21_2_1	23_2_1	289_02_773	2035_01_302	521_2_1	3182_2_130	343_2_3377	9_02_1	311_01_199	994_2_1	73_2_65	2088_2_474	30_2_1	529_2_185	439_2_910	137_2_544	1747_02_708	1662_012_505
3712_2_52	706_2_193	132_25_124	238_2_1	82_2_1	2052_2_168	21_2_1	23_2_1	289_02_821	2035_01_277	521_2_1	3182_2_132	343_2_3439	9_02_1	311_01_210	994_2_1	73_2_73	2088_2_429	30_2_1	529_2_196	439_2_897	137_2_519	1747_02_722	1662_012_424
3712_2_38	706_2_216	132_25_130	238_2_1	82_2_1	2052_2_145	21_2_1	23_2_1	289_02_844	2035_01_255	521_2_1	3182_2_138	343_2_3471	9_02_1	311_01_202	994_2_1	73_2_91	2088_2_427	30_2_1	529_2_162	439_2_903	137_2_553	1747_02_753	1662_012_356
3712_2_35	706_2_218	132_25_118	238_2_1	82_2_1	2052_2_118	21_2_1	23_2_1	289_02_931	2035_01_256	521_2_1	3182_2_145	343_2_3491	9_02_1	311_01_226	994_2_1	73_2_96	2088_2_457	30_2_1	529_2_144	439_2_815	137_2_527	1747_02_803	1662_012_354
3712_2_31	706_2_193	132_25_142	238_2_1	82_2_1	2052_2_116	21_2_1	23_2_1	289_02_971	2035_01_218	521_2_1	3182_2_138	343_2_3542	9_02_1	311_01_283	994_2_1	73_2_99	2088_2_458	30_2_1	529_2_155	439_2_827	137_2_492	1747_02_755	1662_012_365
3712_2_24	706_2_192	132_25_124	238_2_1	82_2_1	2052_2_91	21_2_1	23_2_1	289_02_1024	2035_01_206	521_2_1	3182_2_128	343_2_3576	9_02_1	311_01_301	994_2_1	73_2_114	2088_2_460	30_2_1	529_2_162	439_2_825	137_2_469	1747_02_772	1662_012_376
3712_2_30	706_2_199	132_25_132	238_2_1	82_2_1	2052_2_64	21_2_1	23_2_1	289_02_1104	2035_01_199	521_2_1	3182_2_144	343_2_3535	9_02_1	311_01_316	994_2_1	73_2_116	2088_2_472	30_2_1	529_2_156	439_2_830	137_2_417	1747_02_752	1662_012_380
3712_2_20	706_2_188	132_25_123	238_2_1	82_2_1	2052_2_61	21_2_1	23_2_1	289_02_1072	2035_01_205	521_2_1	3182_2_133	343_2_3539	9_02_1	311_01_347	994_2_1	73_2_133	2088_2_487	30_2_1	529_2_140	439_2_831	137_2_464	1747_02_702	1662_012_395
3712_2_26	706_2_193	132_25_111	238_2_1	82_2_1	2052_2_46	21_2_1	23_2_1	289_02_1087	2035_01_214	521_2_1	3182_2_156	343_2_3569	9_02_1	311_01_351	994_2_1	73_2_145	2088_2_495	30_2_1	529_2_126	439_2_755	137_2_438	1747_02_702	1662_012_425
3712_2_28	706_2_190	132_25_102	238_2_1	82_2_1	2052_2_60	21_2_1	23_2_1	289_02_1080	2035_01_193	521_2_1	3182_2_182	343_2_3502	9_02_1	311_01_311	994_2_1	73_2_125	2088_2_485	30_2_1	529_2_138	439_2_729	137_2_454	1747_02_752	1662_012_478
3712_2_22	706_2_165	132_25_71	238_2_1	82_2_1	2052_2_56	21_2_1	23_2_1	289_02_991	2035_01_193	521_2_1	3182_2_179	343_2_3560	9_02_1	311_01_279	994_2_1	73_2_138	2088_2_467	30_2_1	529_2_152	439_2_798	137_2_508	1747_02_696	1662_012_536
3712_2_21	706_2_178	132_25_66	238_2_1	82_2_1	2052_2_64	21_2_1	23_2_1	289_02_959	2035_01_221	521_2_1	3182_2_195	343_2_3477	9_02_1	311_01_249	994_2_1	73_2_107	2088_2_471	30_2_1	529_2_152	439_2_810	137_2_539	1747_02_723	1662_012_585
3712_2_26	706_2_148	132_25_66	238_2_1	82_2_1	2052_2_77	21_2_1	23_2_1	289_02_881	2035_01_229	521_2_1	3182_2_166	343_2_3533	9_02_1	311_01_213	994_2_1	73_2_109	2088_2_461	30_2_1	529_2_151	439_2_796	137_2_583	1747_02_709	1662_012_644
3712_2_27	706_2_152	132_25_56	238_2_1	82_2_1	2052_2_85	21_2_1	23_2_1	289_02_836	2035_01_259	521_2_1	3182_2_148	343_2_3433	9_02_1	311_01_192	994_2_1	73_2_108	2088_2_454	30_2_1	529_2_167	439_2_818	137_2_636	1747_02_741	1662_012_686
3712_2_32	706_2_162	132_25_56	238_2_1	82_2_1	2052_2_102	21_2_1	23_2_1	289_02_785	2035_01_299	521_2_1	3182_2_149	343_2_3350	9_02_1	311_01_173	994_2_1	73_2_114	2088_2_437	30_2_1	529_2_168	439_2_793	137_2_671	1747_02_763	1662_012_754
3712_2_34	706_2_140	132_25_39	238_2_1	82_2_1	2052_2_115	21_2_1	23_2_1	289_02_671	2035_01_329	521_2_1	3182_2_145	343_2_3351	9_02_1	311_01_192	994_2_1	73_2_113	2088_2_381	30_2_1	529_2_186	439_2_820	137_2_702	1747_02_749	1662_012_838
3712_2_39	706_2_136	132_25_40	238_2_1	82_2_1	2052_2_131	21_2_1	23_2_1	289_02_585	2035_01_359	521_2_1	3182_2_114	343_2_3355	9_02_1	311_01_170	994_2_1	73_2_111	2088_2_401	30_2_1	529_2_173	439_2_846	137_2_729	1747_02_704	1662_012_905
3712_2_39	706_2_144	132_25_34	238_2_1	82_2_1	2052_2_142	21_2_1	23_2_1	289_02_514	2035_01_352	521_2_1	3182_2_95	343_2_3270	9_02_1	311_01_181	994_2_1	73_2_99	2088_2_400	30_2_1	529_2_202	439_2_864	137_2_719	1747_02_715	1662_012_1021
3712_2_40	706_2_140	132_25_23	238_2_1	82_2_1	2052_2_160	21_2_1	23_2_1	289_02_422	2035_01_344	521_2_1	3182_2_109	343_2_3204	9_02_1	311_01_189	994_2_1	73_2_106	2088_2_384	30_2_1	529_2_193	439_2_878	137_2_774	1747_02_702	1662_012_1127
3712_2_33	706_2_137	132_25_20	238_2_1	82_2_1	2052_2_169	21_2_1	23_2_1	289_02_374	2035_01_316	521_2_1	3182_2_87	343_2_3192	9_02_1	311_01_167	994_2_1	73_2_101	2088_2_403	30_2_1	529_2_212	439_2_920	137_2_794	1747_02_712	1662_012_1175
3712_2_33	706_2_140	132_25_16	238_2_1	82_2_1	2052_2_159	21_2_1	23_2_1	289_02_339	2035_01_345	521_2_1	3182_2_79	343_2_3109	9_02_1	311_01_160	994_2_1	73_2_93	2088_2_396	30_2_1	529_2_243	439_2_946	137_2_813	1747_02_739	1662_012_1216
3712_2_48	706_2_123	132_25_10	238_2_1	82_2_1	2052_2_159	21_2_1	23_2_1	289_02_331	2035_01_314	521_2_1	3182_2_77	343_2_3049	9_02_1	311_01_158	994_2_1	73_2_87	2088_2_391	30_2_1	529_2_225	439_2_975	137_2_825	1747_02_760	1662_012_1304
3712_2_44	706_2_131	132_25_13	238_2_1	82_2_1	2052_2_175	21_2_1	23_2_1	289_02_355	2035_01_302	521_2_1	3182_2_74	343_2_2969	9_02_1	311_01_159	994_2_1	73_2_94	2088_2_423	30_2_1	529_2_251	439_2_1005	137_2_805	1747_02_727	1662_012_1339
3712_2_52	706_2_114	132_25_9	238_2_1	82_2_1	2052_2_176	21_2_1	23_2_1	289_02_339	2035_01_312	521_2_1	3182_2_66	343_2_2963	9_02_1	311_01_170	994_2_1	73_2_88	2088_2_431	30_2_1	529_2_234	439_2_975	137_2_823	1747_02_704	1662_012_1405
3712_2_46	706_2_118	132_25_10	238_2_1	82_2_1	2052_2_177	21_2_1	23_2_1	289_02_344	2035_01_313	521_2_1	3182_2_58	343_2_2935	9_02_1	311_01_189	994_2_1	73_2_93	2088_2_439	30_2_1	529_2_237	439_2_999	137_2_798	1747_02_702	1662_012_1396
3712_2_44	706_2_133	132_25_12	238_2_1	82_2_1	2052_2_198	21_2_1	23_2_1	289_02_346	2035_01_303	521_2_1	3182_2_56	343_2_2865	9_02_1	311_01_188	994_2_1	73_2_73	2088_2_456	30_2_1	529_2_245	439_2_987	137_2_801	1747_02_732	1662_012_1412
3712_2_57	706_2_134	132_25_4	238_2_1	82_2_1	2052_2_209	21_2_1	23_2_1	289_02_332	2035_01_330	521_2_1	3182_2_57	343_2_2888	9_02_1	311_01_191	994_2_1	73_2_77	2088_2_460	30_2_1	529_2_220	439_2_970	137_2_817	1747_02_696	1662_012_1419
3712_2_57	706_2_136	132_25_2	238_2_1	82_2_1	2052_2_181	21_2_1	23_2_1	289_02_361	2035_01_297	521_2_1	3182_2_55	343_2_2902	9_02_1	311_01_189	994_2_1	73_2_75	2088_2_476	30_2_1	529_2_221	439_2_1029	137_2_775	1747_02_680	1662_012_1419
3712_2_47	706_2_137	132_25_2	238_2_1	82_2_1	2052_2_188	21_2_1	23_2_1	289_02_435	2035_01_277	521_2_1	3182_2_60	343_2_2942	9_02_1	311_01_187	994_2_1	73_2_72	2088_2_467	30_2_1	529_2_226	439_2_991	137_2_744	1747_02_658	1662_012_1427
3712_2_50	706_2_119	132_25_4	238_2_1	82_2_1	2052_2_172	21_2_1	23_2_1	289_02_475	2035_01_253	521_2_1	3182_2_81	343_2_2947	9_02_1	311_01_196	994_2_1	73_2_84	2088_2_474	30_2_1	529_2_198	439_2_993	137_2_727	1747_02_698	1662_012_1372
3712_2_47	706_2_124	132_25_8	238_2_1	82_2_1	2052_2_168	21_2_1	23_2_1	289_02_537	2035_01_241	521_2_1	3182_2_97	343_2_2930	9_02_1	311_01_198	994_2_1	73_2_73	2088_2_531	30_2_1	529_2_210	439_2_965	137_2_643	1747_02_731	1662_012_1328
3712_2_56	706_2_166	132_25_17	238_2_1	82_2_1	2052_2_176	21_2_1	23_2_1	289_02_612	2035_01_198	521_2_1	3182_2_130	343_2_2974	9_02_1	311_01_212	994_2_1	73_2_58	2088_2_499	30_2_1	529_2_206	439_2_962	137_2_582	1747_02_688	1662_012_1284
3712_2_44	706_2_181	132_25_28	238_2_1	82_2_1	2052_2_128	21_2_1	23_2_1	289_02_705	2035_01_177	521_2_1	3182_2_131	343_2_3049	9_02_1	311_01_234	994_2_1	73_2_68	2088_2_469	30_2_1	529_2_194	439_2_980	137_2_555	1747_02_654	1662_012_1215
3712_2_36	706_2_194	132_25_30	238_2_1	82_2_1	2052_2_130	21_2_1	23_2_1	289_02_790	2035_01_163	521_2_1	3182_2_140	343_2_3059	9_02_1	311_01_257	994_2_1	73_2_83	2088_2_489	30_2_1	529_2_208	439_2_978	137_2_476	1747_02_629	1662_012_1104
3712_2_36	706_2_197	132_25_27	238_2_1	82_2_1	2052_2_124	21_2_1	23_2_1	289_02_827	2035_01_138	521_2_1	3182_2_166	343_2_3149	9_02_1	311_01_286	994_2_1	73_2_90	2088_2_478	30_2_1	529_2_183	439_2_967	137_2_450	1747_02_618	1662_012_1015
3712_2_34	706_2_213	132_25_37	238_2_1	82_2_1	2052_2_111	21_2_1	23_2_1	289_02_937	2035_01_137	521_2_1	3182_2_180	343_2_3198	9_02_1	311_01_318	994_2_1	73_2_96	2088_2_448	30_2_1	529_2_189	439_2_944	137_2_367	1747_02_653	1662_012_879
3712_2_35	706_2_208	132_25_38	238_2_1	82_2_1	2052_2_125	21_2_1	23_2_1	289_02_966	2035_01_132	521_2_1	3182_2_204	343_2_3258	9_02_1	311_01_352	994_2_1	73_2_94	2088_2_472	30_2_1	529_2_174	439_2_866	137_2_348	1747_02_671	1662_012_778
3712_2_24	706_2_217	132_25_36	238_2_1	82_2_1	2052_2_105	21_2_1	23_2_1	289_02_979	2035_01_124	521_2_1	3182_2_230	343_2_3366	9_02_1	311_01_361	994_2_1	73_2_95	2088_2_471	30_2_1	529_2_161	439_2_837	137_2_335	1747_02_707	1662_012_668
3712_2_29	706_2_224	132_25_55	238_2_1	82_2_1	2052_2_128	21_2_1	23_2_1	289_02_1016	2035_01_121	521_2_1	3182_2_201	343_2_3424	9_02_1	311_01_394	994_2_1	73_2_99	2088_2_475	30_2_1	529_2_183	439_2_812	137_2_325	1747_02_712	1662_012_522
3712_2_18	706_2_217	132_25_56	238_2_1	82_2_1	2052_2_110	21_2_1	23_2_1	289_02_1013	2035_01_127	521_2_1	3182_2_190	343_2_3502	9_02_1	311_01_438	994_2_1	73_2_97	2088_2_498	30_2_1	529_2_188	439_2_784	137_2_313	1747_02_755	1662_012_430
3712_2_9	706_2_222	132_25_50	238_2_1	82_2_1	2052_2_95	21_2_1	23_2_1	289_02_1025	2035_01_152	521_2_1	3182_2_186	343_2_3395	9_02_1	311_01_460	994_2_1	73_2_108	2088_2_488	30_2_1	529_2_181	439_2_845	137_2_328	1747_02_818	1662_012_401
3712_2_15	706_2_216	132_25_62	238_2_1	82_2_1	2052_2_82	21_2_1	23_2_1	289_02_1060	2035_01_159	521_2_1	3182_2_167	343_2_3361	9_02_1	311_01_492	994_2_1	73_2_90	2088_2_507	30_2_1	529_2_175	439_2_783	137_2_335	1747_02_888	1662_012_391
3712_2_9	706_2_211	132_25_52	238_2_1	82_2_1	2052_2_65	21_2_1	23_2_1	289_02_975	2035_01_164	521_2_1	3182_2_164	343_2_3394	9_02_1	311_01_508	994_2_1	73_2_86	2088_2_507	30_2_1	529_2_145	439_2_827	137_2_385	1747_02_878	1662_012_418
3712_2_11	706_2_194	132_25_62	238_2_1	82_2_1	2052_2_69	21_2_1	23_2_1	289_02_922	2035_01_165	521_2_1	3182_2_158	343_2_3397	9_02_1	311_01_481	994_2_1	73_2_73	2088_2_490	30_2_1	529_2_136	439_2_875	137_2_418	1747_02_913	1662_012_428
3712_2_7	706_2_187	132_25_63	238_2_1	82_2_1	2052_2_82	21_2_1	23_2_1	289_02_862	2035_01_160	521_2_1	3182_2_143	343_2_3344	9_02_1	311_01_523	994_2_1	73_2_67	2088_2_523	30_2_1	529_2_149	439_2_895	137_2_417	1747_02_895	1662_012_476
3712_2_3	706_2_200	132_25_43	238_2_1	82_2_1	2052_2_73	21_2_1	23_2_1	289_02_752	2035_01_177	521_2_1	3182_2_168	343_2_3395	9_02_1	311_01_545	994_2_1	73_2_61	2088_2_449	30_2_1	529_2_175	439_2_919	137_2_463	1747_02_881	1662_012_486
3712_2_3	706_2_191	132_25_55	238_2_1	82_2_1	2052_2_106	21_2_1	23_2_1	289_02_675	2035_01_178	521_2_1	3182_2_150	343_2_3311	9_02_1	311_01_568	994_2_1	73_2_58	2088_2_431	30_2_1	529_2_179	439_2_976	137_2_461	1747_02_933	1662_012_528
3712_2_3	706_2_175	132_25_58	238_2_1	82_2_1	2052_2_116	21_2_1	23_2_1	289_02_623	2035_01_213	521_2_1	3182_2_166	343_2_3283	9_02_1	311_01_553	994_2_1	73_2_47	2088_2_418	30_2_1	529_2_193	439_2_949	137_2_485	1747_02_997	1662_012_531
3712_2_4	706_2_167	132_25_52	238_2_1	82_2_1	2052_2_128	21_2_1	23_2_1	289_02_578	2035_01_248	521_2_1	3182_2_160	343_2_3268	9_02_1	311_01_537	994_2_1	73_2_53	2088_2_390	30_2_1	529_2_212	439_2_975	137_2_491	1747_02_996	1662_012_571
3712_2_7	706_2_145	132_25_59	238_2_1	82_2_1	2052_2_173	21_2_1	23_2_1	289_02_545	2035_01_257	521_2_1	3182_2_143	343_2_3199	9_02_1	311_01_555	994_2_1	73_2_43	2088_2_398	30_2_1	529_2_226	439_2_994	137_2_444	1747_02_1046	1662_012_606
3712_2_2	706_2_134	132_25_57	238_2_1	82_2_1	2052_2_180	21_2_1	23_2_1	289_02_507	2035_01_273	521_2_1	3182_2_150	343_2_3125	9_02_1	311_01_581	994_2_1	73_2_44	2088_2_382	30_2_1	529_2_215	439_2_1007	137_2_454	1747_02_1153	1662_012_598
3712_2_3	706_2_128	132_25_46	238_2_1	82_2_1	2052_2_196	21_2_1	23_2_1	289_02_496	2035_01_296	521_2_1	3182_2_124	343_2_3075	9_02_1	311_01_609	994_2_1	73_2_49	2088_2_335	30_2_1	529_2_225	439_2_994	137_2_461	1747_02_1216	1662_012_620
3712_2_1	706_2_121	132_25_55	238_2_1	82_2_1	2052_2_209	21_2_1	23_2_1	289_02_492	2035_01_316	521_2_1	3182_2_108	343_2_3021	9_02_1	311_01_628	994_2_1	73_2_40	2088_2_340	30_2_1	529_2_215	439_2_964	137_2_443	1747_02_1268	1662_012_665
3712_2_3	706_2_128	132_25_46	238_2_1	82_2_1	2052_2_186	21_2_1	23_2_1	289_02_470	2035_01_332	521_2_1	3182_2_119	343_2_3006	9_02_1	311_01_681	994_2_1	73_2_35	2088_2_307	30_2_1	529_2_193	439_2_964	137_2_476	1747_02_1263	1662_012_679
3712_2_3	706_2_129	132_25_42	238_2_1	82_2_1	2052_2_200	21_2_1	23_2_1	289_02_514	2035_01_363	521_2_1	3182_2_116	343_2_3011	9_02_1	311_01_687	994_2_1	73_2_25	2088_2_307	30_2_1	529_2_167	439_2_931	137_2_474	1747_02_1204	1662_012_690
3712_2_4	706_2_114	132_25_41	238_2_1	82_2_1	2052_2_178	21_2_1	23_2_1	289_02_524	2035_01_346	521_2_1	3182_2_107	343_2_2988	9_02_1	311_01_711	994_2_1	73_2_17	2088_2_294	30_2_1	529_2_159	439_2_996	137_2_477	1747_02_1148	1662_012_726
3712_2_3	706_2_119	132_25_29	238_2_1	82_2_1	2052_2_175	21_2_1	23_2_1	289_02_529	2035_01_370	521_2_1	3182_2_104	343_2_2945	9_02_1	311_01_665	994_2_1	73_2_21	2088_2_269	30_2_1	529_2_164	439_2_1042	137_2_471	1747_02_1139	1662_012_756
3712_2_6	706_2_118	132_25_40	238_2_1	82_2_1	2052_2_179	21_2_1	23_2_1	289_02_556	2035_01_363	521_2_1	3182_2_103	343_2_2970	9_02_1	311_01_631	994_2_1	73_2_19	2088_2_281	30_2_1	529_2_168	439_2_1008	137_2_467	1747_02_1051	1662_012_788
3712_2_7	706_2_114	132_25_38	238_2_1	82_2_1	2052_2_173	21_2_1	23_2_1	289_02_568	2035_01_386	521_2_1	3182_2_121	343_2_3070	9_02_1	311_01_568	994_2_1	73_2_33	2088_2_282	30_2_1	529_2_173	439_2_995	137_2_437	1747_02_977	1662_012_750
3712_2_16	706_2_115	132_25_26	238_2_1	82_2_1	2052_2_157	21_2_1	23_2_1	289_02_564	2035_01_371	521_2_1	3182_2_112	343_2_3072	9_02_1	311_01_511	994_2_1	73_2_32	2088_2_289	30_2_1	529_2_198	439_2_1055	137_2_436	1747_02_931	1662_012_802
3712_2_28	706_2_123	132_25_29	238_2_1	82_2_1	2052_2_157	21_2_1	23_2_1	289_02_636	2035_01_359	521_2_1	3182_2_102	343_2_3081	9_02_1	311_01_441	994_2_1	73_2_35	2088_2_307	30_2_1	529_2_212	439_2_1063	137_2_392	1747_02_900	1662_012_819
3712_2_33	706_2_126	132_25_19	238_2_1	82_2_1	2052_2_132	21_2_1	23_2_1	289_02_654	2035_01_350	521_2_1	3182_2_107	343_2_3114	9_02_1	311_01_379	994_2_1	73_2_39	2088_2_317	30_2_1	529_2_187	439_2_1109	137_2_420	1747_02_871	1662_012_815
3712_2_42	706_2_121	132_25_18	238_2_1	82_2_1	2052_2_133	21_2_1	23_2_1	289_02_701	2035_01_292	521_2_1	3182_2_107	343_2_3099	9_02_1	311_01_307	994_2_1	73_2_32	2088_2_357	30_2_1	529_2_188	439_2_1120	137_2_401	1747_02_884	1662_012_895
3712_2_54	706_2_126	132_25_30	238_2_1	82_2_1	2052_2_122	21_2_1	23_2_1	289_02_756	2035_01_221	521_2_1	3182_2_115	343_2_3112	9_02_1	311_01_267	994_2_1	73_2_40	2088_2_403	30_2_1	529_2_158	439_2_1101	137_2_398	1747_02_909	1662_012_911
3712_2_51	706_2_131	132_25_28	238_2_1	82_2_1	2052_2_102	21_2_1	23_2_1	289_02_716	2035_01_193	521_2_1	3182_2_105	343_2_3148	9_02_1	311_01_215	994_2_1	73_2_41	2088_2_433	30_2_1	529_2_185	439_2_1157	137_2_426	1747_02_925	1662_012_902
3712_2_66	706_2_148	132_25_28	238_2_1	82_2_1	2052_2_107	21_2_1	23_2_1	289_02_749	2035_01_141	521_2_1	3182_2_89	343_2_3155	9_02_1	311_01_189	994_2_1	73_2_33	2088_2_470	30_2_1	529_2_200	439_2_1165	137_2_402	1747_02_950	1662_012_889
3712_2_63	706_2_182	132_25_39	238_2_1	82_2_1	2052_2_101	21_2_1	23_2_1	289_02_764	2035_01_112	521_2_1	3182_2_104	343_2_3171	9_02_1	311_01_170	994_2_1	73_2_43	2088_2_484	30_2_1	529_2_200	439_2_1142	137_2_431	1747_02_948	1662_012_841
3712_2_62	706_2_202	132_25_35	238_2_1	82_2_1	2052_2_58	21_2_1	23_2_1	289_02_762	2035_01_111	521_2_1	3182_2_104	343_2_3198	9_02_1	311_01_162	994_2_1	73_2_50	2088_2_512	30_2_1	529_2_187	439_2_1182	137_2_447	1747_02_1009	1662_012_743
3712_2_70	706_2_213	132_25_41	238_2_1	82_2_1	2052_2_55	21_2_1	23_2_1	289_02_807	2035_01_120	521_2_1	3182_2_94	343_2_3143	9_02_1	311_01_177	994_2_1	73_2_45	2088_2_502	30_2_1	529_2_184	439_2_1200	137_2_462	1747_02_1045	1662_012_680
3712_2_57	706_2_205	132_25_44	238_2_1	82_2_1	2052_2_60	21_2_1	23_2_1	289_02_837	2035_01_83	521_2_1	3182_2_85	343_2_3100	9_02_1	311_01_144	994_2_1	73_2_57	2088_2_538	30_2_1	529_2_163	439_2_1267	137_2_497	1747_02_1097	1662_012_585
3712_2_54	706_2_207	132_25_46	238_2_1	82_2_1	2052_2_54	21_2_1	23_2_1	289_02_841	2035_01_75	521_2_1	3182_2_72	343_2_3190	9_02_1	311_01_129	994_2_1	73_2_48	2088_2_534	30_2_1	529_2_159	439_2_1271	137_2_491	1747_02_1105	1662_012_529
3712_2_55	706_2_215	132_25_50	238_2_1	82_2_1	2052_2_50	21_2_1	23_2_1	289_02_863	2035_01_70	521_2_1	3182_2_62	343_2_3295	9_02_1	311_01_132	994_2_1	73_2_46	2088_2_509	30_2_1	529_2_163	439_2_1218	137_2_504	1747_02_1095	1662_012_484
3712_2_59	706_2_197	132_25_45	238_2_1	82_2_1	2052_2_47	21_2_1	23_2_1	289_02_832	2035_01_66	521_2_1	3182_2_51	343_2_3340	9_02_1	311_01_142	994_2_1	73_2_42	2088_2_502	30_2_1	529_2_177	439_2_1228	137_2_506	1747_02_1121	1662_012_454
3712_2_51	706_2_197	132_25_46	238_2_1	82_2_1	2052_2_55	21_2_1	23_2_1	289_02_824	2035_01_72	521_2_1	3182_2_59	343_2_3327	9_02_1	311_01_150	994_2_1	73_2_27	2088_2_483	30_2_1	529_2_186	439_2_1265	137_2_515	1747_02_1092	1662_012_468
3712_2_45	706_2_181	132_25_46	238_2_1	82_2_1	2052_2_74	21_2_1	23_2_1	289_02_782	2035_01_63	521_2_1	3182_2_63	343_2_3299	9_02_1	311_01_147	994_2_1	73_2_35	2088_2_490	30_2_1	529_2_190	439_2_1300	137_2_533	1747_02_1075	1662_012_468
3712_2_39	706_2_147	132_25_37	238_2_1	82_2_1	2052_2_75	21_2_1	23_2_1	289_02_720	2035_01_73	521_2_1	3182_2_50	343_2_3326	9_02_1	311_01_166	994_2_1	73_2_38	2088_2_473	30_2_1	529_2_212	439_2_1324	137_2_533	1747_02_1060	1662_012_452
3712_2_31	706_2_142	132_25_37	238_2_1	82_2_1	2052_2_91	21_2_1	23_2_1	289_02_745	2035_01_92	521_2_1	3182_2_42	343_2_3390	9_02_1	311_01_155	994_2_1	73_2_42	2088_2_469	30_2_1	529_2_222	439_2_1293	137_2_525	1747_02_1007	1662_012_416
3712_2_34	706_2_130	132_25_34	238_2_1	82_2_1	2052_2_94	21_2_1	23_2_1	289_02_744	2035_01_103	521_2_1	3182_2_33	343_2_3354	9_02_1	311_01_158	994_2_1	73_2_41	2088_2_486	30_2_1	529_2_241	439_2_1299	137_2_505	1747_02_953	1662_012_451
3712_2_41	706_2_135	132_25_23	238_2_1	82_2_1	2052_2_105	21_2_1	23_2_1	289_02_716	2035_01_102	521_2_1	3182_2_32	343_2_3347	9_02_1	311_01_156	994_2_1	73_2_31	2088_2_461	30_2_1	529_2_264	439_2_1311	137_2_488	1747_02_923	1662_012_534
3712_2_41	706_2_138	132_25_19	238_2_1	82_2_1	2052_2_112	21_2_1	23_2_1	289_02_670	2035_01_87	521_2_1	3182_2_30	343_2_3428	9_02_1	311_01_182	994_2_1	73_2_31	2088_2_452	30_2_1	529_2_269	439_2_1300	137_2_479	1747_02_843	1662_012_592
3712_2_42	706_2_100	132_25_16	238_2_1	82_2_1	2052_2_115	21_2_1	23_2_1	289_02_644	2035_01_72	521_2_1	3182_2_30	343_2_3427	9_02_1	311_01_184	994_2_1	73_2_31	2088_2_452	30_2_1	529_2_291	439_2_1349	137_2_473	1747_02_834	1662_012_663
3712_2_34	706_2_93	132_25_14	238_2_1	82_2_1	2052_2_134	21_2_1	23_2_1	289_02_615	2035_01_75	521_2_1	3182_2_19	343_2_3460	9_02_1	311_01_188	994_2_1	73_2_32	2088_2_443	30_2_1	529_2_306	439_2_1336	137_2_451	1747_02_825	1662_012_705
3712_2_32	706_2_68	132_25_22	238_2_1	82_2_1	2052_2_146	21_2_1	23_2_1	289_02_565	2035_01_71	521_2_1	3182_2_14	343_2_3467	9_02_1	311_01_208	994_2_1	73_2_38	2088_2_454	30_2_1	529_2_317	439_2_1313	137_2_461	1747_02_847	1662_012_762
3712_2_25	706_2_76	132_25_14	238_2_1	82_2_1	2052_2_139	21_2_1	23_2_1	289_02_518	2035_01_52	521_2_1	3182_2_19	343_2_3433	9_02_1	311_01_230	994_2_1	73_2_27	2088_2_433	30_2_1	529_2_326	439_2_1341	137_2_490	1747_02_859	1662_012_830
3712_2_23	706_2_93	132_25_12	238_2_1	82_2_1	2052_2_146	21_2_1	23_2_1	289_02_543	2035_01_38	521_2_1	3182_2_22	343_2_3401	9_02_1	311_01_229	994_2_1	73_2_33	2088_2_425	30_2_1	529_2_312	439_2_1325	137_2_478	1747_02_872	1662_012_863
3712_2_25	706_2_85	132_25_14	238_2_1	82_2_1	2052_2_146	21_2_1	23_2_1	289_02_503	2035_01_36	521_2_1	3182_2_28	343_2_3333	9_02_1	311_01_253	994_2_1	73_2_32	2088_2_422	30_2_1	529_2_294	439_2_1373	137_2_512	1747_02_842	1662_012_916
3712_2_24	706_2_81	132_25_17	238_2_1	82_2_1	2052_2_127	21_2_1	23_2_1	289_02_501	2035_01_35	521_2_1	3182_2_24	343_2_3218	9_02_1	311_01_277	994_2_1	73_2_23	2088_2_399	30_2_1	529_2_309	439_2_1470	137_2_504	1747_02_810	1662_012_997
3712_2_21	706_2_77	132_25_16	238_2_1	82_2_1	2052_2_143	21_2_1	23_2_1	289_02_499	2035_01_36	521_2_1	3182_2_31	343_2_3267	9_02_1	311_01_308	994_2_1	73_2_22	2088_2_368	30_2_1	529_2_287	439_2_1476	137_2_491	1747_02_745	1662_012_1031
3712_2_24	706_2_80	132_25_15	238_2_1	82_2_1	2052_2_132	21_2_1	23_2_1	289_02_494	2035_01_31	521_2_1	3182_2_39	343_2_3212	9_02_1	311_01_302	994_2_1	73_2_26	2088_2_392	30_2_1	529_2_273	439_2_1551	137_2_510	1747_02_694	1662_012_1052
3712_2_10	706_2_81	132_25_14	238_2_1	82_2_1	2052_2_131	21_2_1	23_2_1	289_02_496	2035_01_37	521_2_1	3182_2_34	343_2_3192	9_02_1	311_01_306	994_2_1	73_2_24	2088_2_362	30_2_1	529_2_259	439_2_1553	137_2_511	1747_02_725	1662_012_1089
3712_2_6	706_2_73	132_25_15	238_2_1	82_2_1	2052_2_143	21_2_1	23_2_1	289_02_502	2035_01_38	521_2_1	3182_2_34	343_2_3242	9_02_1	311_01_293	994_2_1	73_2_25	2088_2_359	30_2_1	529_2_235	439_2_1504	137_2_551	1747_02_673	1662_012_1124
3712_2_4	706_2_80	132_25_16	238_2_1	82_2_1	2052_2_135	21_2_1	23_2_1	289_02_516	2035_01_34	521_2_1	3182_2_31	343_2_3247	9_02_1	311_01_259	994_2_1	73_2_17	2088_2_332	30_2_1	529_2_241	439_2_1553	137_2_565	1747_02_630	1662_012_1135
3712_2_4	706_2_79	132_25_18	238_2_1	82_2_1	2052_2_145	21_2_1	23_2_1	289_02_522	2035_01_39	521_2_1	3182_2_26	343_2_3247	9_02_1	311_01_237	994_2_1	73_2_21	2088_2_281	30_2_1	529_2_230	439_2_1544	137_2_571	1747_02_649	1662_012_1172
3712_2_4	706_2_86	132_25_12	238_2_1	82_2_1	2052_2_122	21_2_1	23_2_1	289_02_544	2035_01_37	521_2_1	3182_2_30	343_2_3391	9_02_1	311_01_201	994_2_1	73_2_29	2088_2_307	30_2_1	529_2_222	439_2_1505	137_2_614	1747_02_571	1662_012_1098
3712_2_1	706_2_102	132_25_13	238_2_1	82_2_1	2052_2_107	21_2_1	23_2_1	289_02_569	2035_01_44	521_2_1	3182_2_25	343_2_3439	9_02_1	311_01_171	994_2_1	73_2_21	2088_2_284	30_2_1	529_2_209	439_2_1510	137_2_600	1747_02_557	1662_012_1108
3712_2_1	706_2_87	132_25_8	238_2_1	82_2_1	2052_2_96	21_2_1	23_2_1	289_02_616	2035_01_42	521_2_1	3182_2_25	343_2_3475	9_02_1	311_01_135	994_2_1	73_2_21	2088_2_255	30_2_1	529_2_215	439_2_1446	137_2_605	1747_02_586	1662_012_1156
3712_2_4	706_2_78	132_25_7	238_2_1	82_2_1	2052_2_94	21_2_1	23_2_1	289_02_566	2035_01_35	521_2_1	3182_2_27	343_2_3536	9_02_1	311_01_116	994_2_1	73_2_26	2088_2_242	30_2_1	529_2_232	439_2_1396	137_2_639	1747_02_596	1662_012_1181
3712_2_2	706_2_85	132_25_4	238_2_1	82_2_1	2052_2_80	21_2_1	23_2_1	289_02_575	2035_01_41	521_2_1	3182_2_22	343_2_3547	9_02_1	311_01_102	994_2_1	73_2_15	2088_2_217	30_2_1	529_2_212	439_2_1450	137_2_642	1747_02_613	1662_012_1211
3712_2_5	706_2_70	132_25_2	238_2_1	82_2_1	2052_2_83	21_2_1	23_2_1	289_02_559	2035_01_45	521_2_1	3182_2_16	343_2_3622	9_02_1	311_01_105	994_2_1	73_2_18	2088_2_198	30_2_1	529_2_227	439_2_1352	137_2_664	1747_02_632	1662_012_1257
3712_2_4	706_2_65	132_25_3	238_2_1	82_2_1	2052_2_90	21_2_1	23_2_1	289_02_549	2035_01_52	521_2_1	3182_2_22	343_2_3605	9_02_1	311_01_95	994_2_1	73_2_11	2088_2_215	30_2_1	529_2_243	439_2_1337	137_2_646	1747_02_679	1662_012_1262
3712_2_4	706_2_60	238_2_1	82_2_1	2052_2_98	21_2_1	23_2_1	289_02_552	2035_01_54	521_2_1	3182_2_15	343_2_3502	9_02_1	311_01_100	994_2_1	73_2_17	2088_2_204	30_2_1	529_2_215	439_2_1360	137_2_655	1747_02_728	1662_012_1304
3712_2_4	706_2_54	238_2_1	82_2_1	2052_2_88	21_2_1	23_2_1	289_02_569	2035_01_46	521_2_1	3182_2_13	343_2_3489	9_02_1	311_01_112	994_2_1	73_2_24	2088_2_200	30_2_1	529_2_222	439_2_1309	137_2_648	1747_02_741	1662_012_1330
3712_2_5	706_2_63	238_2_1	82_2_1	2052_2_76	21_2_1	23_2_1	289_02_585	2035_01_44	521_2_1	3182_2_21	343_2_3365	9_02_1	311_01_123	994_2_1	73_2_29	2088_2_210	30_2_1	529_2_201	439_2_1360	137_2_640	1747_02_812	1662_012_1288
3712_2_6	706_2_63	238_2_1	82_2_1	2052_2_77	21_2_1	23_2_1	289_02_626	2035_01_55	521_2_1	3182_2_14	343_2_3242	9_02_1	311_01_129	994_2_1	73_2_42	2088_2_240	30_2_1	529_2_190	439_2_1399	137_2_624	1747_02_864	1662_012_1221
3712_2_9	706_2_57	238_2_1	82_2_1	2052_2_72	21_2_1	23_2_1	289_02_631	2035_01_62	521_2_1	3182_2_18	343_2_3163	9_02_1	311_01_152	994_2_1	73_2_41	2088_2_261	30_2_1	529_2_193	439_2_1389	137_2_651	1747_02_882	1662_012_1182
3712_2_11	706_2_54	238_2_1	82_2_1	2052_2_79	21_2_1	23_2_1	289_02_627	2035_01_54	521_2_1	3182_2_13	343_2_3106	9_02_1	311_01_161	994_2_1	73_2_50	2088_2_248	30_2_1	529_2_185	439_2_1474	137_2_609	1747_02_931	1662_012_1122
3712_2_19	706_2_68	238_2_1	82_2_1	2052_2_89	21_2_1	23_2_1	289_02_646	2035_01_51	521_2_1	3182_2_13	343_2_3035	9_02_1	311_01_150	994_2_1	73_2_62	2088_2_288	30_2_1	529_2_181	439_2_1491	137_2_600	1747_02_1016	1662_012_1024
3712_2_14	706_2_83	238_2_1	82_2_1	2052_2_88	21_2_1	23_2_1	289_02_703	2035_01_59	521_2_1	3182_2_16	343_2_3027	9_02_1	311_01_132	994_2_1	73_2_70	2088_2_268	30_2_1	529_2_197	439_2_1470	137_2_579	1747_02_1069	1662_012_984
3712_2_12	706_2_69	238_2_1	82_2_1	2052_2_99	21_2_1	23_2_1	289_02_770	2035_01_60	521_2_1	3182_2_17	343_2_2907	9_02_1	311_01_108	994_2_1	73_2_79	2088_2_283	30_2_1	529_2_182	439_2_1539	137_2_594	1747_02_1169	1662_012_894
3712_2_16	706_2_62	238_2_1	82_2_1	2052_2_115	21_2_1	23_2_1	289_02_800	2035_01_47	521_2_1	3182_2_19	343_2_2848	9_02_1	311_01_121	994_2_1	73_2_84	2088_2_327	30_2_1	529_2_198	439_2_1475	137_2_570	1747_02_1261	1662_012_875
3712_2_7	706_2_76	238_2_1	82_2_1	2052_2_115	21_2_1	23_2_1	289_02_872	2035_01_52	521_2_1	3182_2_24	343_2_2767	9_02_1	311_01_112	994_2_1	73_2_72	2088_2_313	30_2_1	529_2_183	439_2_1487	137_2_572	1747_02_1267	1662_012_900
3712_2_8	706_2_61	238_2_1	82_2_1	2052_2_117	21_2_1	23_2_1	289_02_914	2035_01_43	521_2_1	3182_2_24	343_2_2730	9_02_1	311_01_108	994_2_1	73_2_85	2088_2_337	30_2_1	529_2_197	439_2_1528	137_2_553	1747_02_1266	1662_012_847
3712_2_7	706_2_70	238_2_1	82_2_1	2052_2_86	21_2_1	23_2_1	289_02_911	2035_01_43	521_2_1	3182_2_25	343_2_2642	9_02_1	311_01_127	994_2_1	73_2_92	2088_2_369	30_2_1	529_2_208	439_2_1454	137_2_587	1747_02_1270	1662_012_928
3712_2_6	706_2_65	238_2_1	82_2_1	2052_2_78	21_2_1	23_2_1	289_02_927	2035_01_42	521_2_1	3182_2_31	343_2_2619	9_02_1	311_01_138	994_2_1	73_2_88	2088_2_327	30_2_1	529_2_197	439_2_1488	137_2_606	1747_02_1248	1662_012_967
3712_2_7	706_2_48	238_2_1	82_2_1	2052_2_88	21_2_1	23_2_1	289_02_970	2035_01_43	521_2_1	3182_2_24	343_2_2624	9_02_1	311_01_127	994_2_1	73_2_96	2088_2_317	30_2_1	529_2_231	439_2_1380	137_2_585	1747_02_1296	1662_012_1001
3712_2_6	706_2_56	238_2_1	82_2_1	2052_2_108	21_2_1	23_2_1	289_02_921	2035_01_52	521_2_1	3182_2_33	343_2_2714	9_02_1	311_01_137	994_2_1	73_2_88	2088_2_274	30_2_1	529_2_207	439_2_1292	137_2_631	1747_02_1283	1662_012_1025
3712_2_7	706_2_46	238_2_1	82_2_1	2052_2_120	21_2_1	23_2_1	289_02_904	2035_01_56	521_2_1	3182_2_27	343_2_2696	9_02_1	311_01_154	994_2_1	73_2_97	2088_2_271	30_2_1	529_2_205	439_2_1320	137_2_623	1747_02_1229	1662_012_1070
3712_2_6	706_2_51	238_2_1	82_2_1	2052_2_134	21_2_1	23_2_1	289_02_938	2035_01_42	521_2_1	3182_2_23	343_2_2725	9_02_1	311_01_152	994_2_1	73_2_90	2088_2_288	30_2_1	529_2_211	439_2_1287	137_2_578	1747_02_1210	1662_012_1081
3712_2_4	706_2_51	238_2_1	82_2_1	2052_2_135	21_2_1	23_2_1	289_02_913	2035_01_45	521_2_1	3182_2_25	343_2_2740	9_02_1	311_01_155	994_2_1	73_2_80	2088_2_304	30_2_1	529_2_201	439_2_1262	137_2_631	1747_02_1120	1662_012_1136
3712_2_7	706_2_53	238_2_1	82_2_1	2052_2_127	21_2_1	23_2_1	289_02_932	2035_01_45	521_2_1	3182_2_28	343_2_2728	9_02_1	311_01_165	994_2_1	73_2_93	2088_2_281	30_2_1	529_2_193	439_2_1315	137_2_625	1747_02_1096	1662_012_1138
3712_2_8	706_2_60	238_2_1	82_2_1	2052_2_133	21_2_1	23_2_1	289_02_1001	2035_01_38	521_2_1	3182_2_35	343_2_2778	9_02_1	311_01_176	994_2_1	73_2_92	2088_2_298	30_2_1	529_2_203	439_2_1231	137_2_590	1747_02_1091	1662_012_1105
3712_2_6	706_2_68	238_2_1	82_2_1	2052_2_141	21_2_1	23_2_1	289_02_1012	2035_01_37	521_2_1	3182_2_34	343_2_2830	9_02_1	311_01_170	994_2_1	73_2_87	2088_2_292	30_2_1	529_2_184	439_2_1237	137_2_633	1747_02_1038	1662_012_1075
3712_2_5	706_2_63	238_2_1	82_2_1	2052_2_122	21_2_1	23_2_1	289_02_1067	2035_01_35	521_2_1	3182_2_24	343_2_2910	9_02_1	311_01_165	994_2_1	73_2_82	2088_2_292	30_2_1	529_2_202	439_2_1242	137_2_599	1747_02_1023	1662_012_1013
3712_2_4	706_2_80	238_2_1	82_2_1	2052_2_137	21_2_1	23_2_1	289_02_1121	2035_01_33	521_2_1	3182_2_23	343_2_3036	9_02_1	311_01_165	994_2_1	73_2_65	2088_2_314	30_2_1	529_2_185	439_2_1132	137_2_595	1747_02_947	1662_012_1004
3712_2_3	706_2_64	238_2_1	82_2_1	2052_2_133	21_2_1	23_2_1	289_02_1092	2035_01_30	521_2_1	3182_2_34	343_2_3064	9_02_1	311_01_151	994_2_1	73_2_71	2088_2_329	30_2_1	529_2_169	439_2_1176	137_2_608	1747_02_934	1662_012_960
3712_2_2	706_2_62	238_2_1	82_2_1	2052_2_148	21_2_1	23_2_1	289_02_1073	2035_01_28	521_2_1	3182_2_22	343_2_3146	9_02_1	311_01_165	994_2_1	73_2_70	2088_2_324	30_2_1	529_2_151	439_2_1184	137_2_579	1747_02_902	1662_012_933
3712_2_3	706_2_65	238_2_1	82_2_1	2052_2_142	21_2_1	23_2_1	289_02_1008	2035_01_38	521_2_1	3182_2_29	343_2_3254	9_02_1	311_01_181	994_2_1	73_2_56	2088_2_284	30_2_1	529_2_130	439_2_1232	137_2_584	1747_02_805	1662_012_945
994_2_1	2088_2_300	2052_2_126	21_2_1	706_2_57	23_2_1	30_2_1	311_01_163	343_2_3316	529_2_120	289_02_981	82_2_1	2035_01_47	73_2_45	238_2_1	3182_2_38	439_2_1311	9_02_1	137_2_574	1747_02_742	1662_012_890
994_2_1	2088_2_308	2052_2_137	21_2_1	706_2_60	23_2_1	30_2_1	311_01_149	343_2_3409	529_2_113	289_02_927	82_2_1	2035_01_49	73_2_51	238_2_1	3182_2_31	439_2_1320	9_02_1	137_2_530	1747_02_704	1662_012_880
994_2_1	2088_2_297	2052_2_135	21_2_1	706_2_57	23_2_1	30_2_1	311_01_127	343_2_3447	529_2_113	289_02_863	82_2_1	2035_01_70	73_2_43	238_2_1	3182_2_34	439_2_1407	9_02_1	137_2_535	1747_02_626	1662_012_890
994_2_1	2088_2_333	2052_2_124	21_2_1	706_2_52	23_2_1	30_2_1	311_01_140	343_2_3473	529_2_129	289_02_752	82_2_1	2035_01_74	73_2_31	238_2_1	3182_2_33	439_2_1488	9_02_1	137_2_549	1747_02_602	1662_012_870
994_2_1	2088_2_326	2052_2_127	21_2_1	706_2_54	23_2_1	30_2_1	311_01_119	343_2_3558	529_2_131	289_02_666	82_2_1	2035_01_72	73_2_27	238_2_1	3182_2_32	439_2_1514	9_02_1	137_2_559	1747_02_596	1662_012_873
994_2_1	2088_2_363	2052_2_136	21_2_1	706_2_38	23_2_1	30_2_1	311_01_113	343_2_3521	529_2_144	289_02_594	82_2_1	2035_01_83	73_2_32	238_2_1	3182_2_30	439_2_1558	9_02_1	137_2_600	1747_02_583	1662_012_906
994_2_1	2088_2_362	2052_2_124	21_2_1	706_2_41	23_2_1	30_2_1	311_01_94	343_2_3485	529_2_146	289_02_587	82_2_1	2035_01_89	73_2_21	238_2_1	3182_2_25	439_2_1574	9_02_1	137_2_607	1747_02_639	1662_012_928
994_2_1	2088_2_395	2052_2_125	21_2_1	706_2_39	23_2_1	30_2_1	311_01_75	343_2_3466	529_2_154	289_02_543	82_2_1	2035_01_84	73_2_11	238_2_1	3182_2_35	439_2_1571	9_02_1	137_2_635	1747_02_616	1662_012_1013
994_2_1	2088_2_412	2052_2_117	21_2_1	706_2_30	23_2_1	30_2_1	311_01_58	343_2_3450	529_2_173	289_02_564	82_2_1	2035_01_62	73_2_16	238_2_1	3182_2_31	439_2_1561	9_02_1	137_2_659	1747_02_699	1662_012_939
994_2_1	2088_2_423	2052_2_96	21_2_1	706_2_30	23_2_1	30_2_1	311_01_40	343_2_3437	529_2_184	289_02_631	82_2_1	2035_01_54	73_2_13	238_2_1	3182_2_22	439_2_1515	9_02_1	137_2_685	1747_02_708	1662_012_936
994_2_1	2088_2_426	2052_2_101	21_2_1	706_2_22	23_2_1	30_2_1	311_01_33	343_2_3354	529_2_214	289_02_592	82_2_1	2035_01_54	73_2_17	238_2_1	3182_2_22	439_2_1508	9_02_1	137_2_688	1747_02_774	1662_012_972
994_2_1	2088_2_421	2052_2_103	21_2_1	706_2_27	23_2_1	30_2_1	311_01_33	343_2_3354	529_2_205	289_02_628	82_2_1	2035_01_44	73_2_18	238_2_1	3182_2_19	439_2_1485	9_02_1	137_2_707	1747_02_843	1662_012_915
994_2_1	2088_2_415	2052_2_114	21_2_1	706_2_28	23_2_1	30_2_1	311_01_33	343_2_3364	529_2_202	289_02_671	82_2_1	2035_01_40	73_2_14	238_2_1	3182_2_9	439_2_1505	9_02_1	137_2_721	1747_02_812	1662_012_877
994_2_1	2088_2_425	2052_2_111	21_2_1	706_2_28	23_2_1	30_2_1	311_01_25	343_2_3391	529_2_188	289_02_616	82_2_1	2035_01_39	73_2_15	238_2_1	3182_2_13	439_2_1523	9_02_1	137_2_754	1747_02_818	1662_012_861
994_2_1	2088_2_407	2052_2_95	21_2_1	706_2_30	23_2_1	30_2_1	311_01_28	343_2_3390	529_2_187	289_02_633	82_2_1	2035_01_42	73_2_11	238_2_1	3182_2_7	439_2_1521	9_02_1	137_2_755	1747_02_871	1662_012_832
994_2_1	2088_2_414	2052_2_115	21_2_1	706_2_28	23_2_1	30_2_1	311_01_28	343_2_3440	529_2_173	289_02_652	82_2_1	2035_01_43	73_2_10	238_2_1	3182_2_2	439_2_1508	9_02_1	137_2_756	1747_02_832	1662_012_802
994_2_1	2088_2_426	2052_2_103	21_2_1	706_2_27	23_2_1	30_2_1	311_01_32	343_2_3435	529_2_154	289_02_649	82_2_1	2035_01_48	73_2_10	439_2_1499	9_02_1	137_2_771	1747_02_824	1662_012_827
994_2_1	2088_2_434	2052_2_97	21_2_1	706_2_31	23_2_1	30_2_1	311_01_39	343_2_3484	529_2_146	289_02_719	82_2_1	2035_01_33	73_2_11	439_2_1455	9_02_1	137_2_732	1747_02_799	1662_012_800
994_2_1	2088_2_465	2052_2_70	21_2_1	706_2_34	23_2_1	30_2_1	311_01_36	343_2_3497	529_2_132	289_02_757	82_2_1	2035_01_35	73_2_14	439_2_1469	9_02_1	137_2_732	1747_02_771	1662_012_777
994_2_1	2088_2_466	2052_2_77	21_2_1	706_2_35	23_2_1	30_2_1	311_01_49	343_2_3440	529_2_133	289_02_783	82_2_1	2035_01_31	73_2_8	439_2_1478	9_02_1	137_2_691	1747_02_781	1662_012_837
994_2_1	2088_2_449	2052_2_73	21_2_1	706_2_27	23_2_1	30_2_1	311_01_65	343_2_3436	529_2_126	289_02_874	82_2_1	2035_01_33	73_2_8	439_2_1531	9_02_1	137_2_630	1747_02_773	1662_012_820
994_2_1	2088_2_493	2052_2_64	21_2_1	706_2_30	23_2_1	30_2_1	311_01_63	343_2_3423	529_2_123	289_02_873	82_2_1	2035_01_28	73_2_13	439_2_1543	9_02_1	137_2_604	1747_02_790	1662_012_797
994_2_1	2088_2_509	2052_2_52	21_2_1	706_2_23	23_2_1	30_2_1	311_01_78	343_2_3401	529_2_113	289_02_884	82_2_1	2035_01_36	73_2_9	439_2_1539	9_02_1	137_2_598	1747_02_799	1662_012_811
994_2_1	2088_2_511	2052_2_57	21_2_1	706_2_22	23_2_1	30_2_1	311_01_100	343_2_3379	529_2_126	289_02_886	82_2_1	2035_01_47	73_2_9	439_2_1558	9_02_1	137_2_551	1747_02_802	1662_012_808
994_2_1	2088_2_531	2052_2_49	21_2_1	706_2_21	23_2_1	30_2_1	311_01_122	343_2_3378	529_2_119	289_02_914	82_2_1	2035_01_69	73_2_8	439_2_1539	9_02_1	137_2_473	1747_02_749	1662_012_884
994_2_1	2088_2_513	2052_2_51	21_2_1	706_2_21	23_2_1	30_2_1	311_01_127	343_2_3391	529_2_132	289_02_913	82_2_1	2035_01_82	73_2_9	439_2_1510	9_02_1	137_2_424	1747_02_755	1662_012_928
994_2_1	2088_2_564	2052_2_54	21_2_1	706_2_24	23_2_1	30_2_1	311_01_136	343_2_3436	529_2_113	289_02_899	82_2_1	2035_01_73	73_2_10	439_2_1478	9_02_1	137_2_415	1747_02_695	1662_012_944
994_2_1	2088_2_532	2052_2_48	21_2_1	706_2_29	23_2_1	30_2_1	311_01_138	343_2_3444	529_2_100	289_02_872	82_2_1	2035_01_101	73_2_4	439_2_1474	9_02_1	137_2_436	1747_02_702	1662_012_963
994_2_1	2088_2_528	2052_2_50	21_2_1	706_2_23	23_2_1	30_2_1	311_01_140	343_2_3488	529_2_93	289_02_866	82_2_1	2035_01_104	73_2_9	439_2_1429	9_02_1	137_2_422	1747_02_680	1662_012_1003
994_2_1	2088_2_534	2052_2_52	21_2_1	706_2_25	23_2_1	30_2_1	311_01_124	343_2_3528	529_2_77	289_02_808	82_2_1	2035_01_109	73_2_10	439_2_1403	9_02_1	137_2_474	1747_02_659	1662_012_1010
994_2_1	2088_2_556	2052_2_64	21_2_1	706_2_24	23_2_1	30_2_1	311_01_93	343_2_3409	529_2_90	289_02_805	82_2_1	2035_01_119	73_2_7	439_2_1415	9_02_1	137_2_476	1747_02_738	1662_012_1012
994_2_1	2088_2_585	2052_2_79	21_2_1	706_2_14	23_2_1	30_2_1	311_01_93	343_2_3364	529_2_81	289_02_798	82_2_1	2035_01_134	73_2_9	439_2_1348	9_02_1	137_2_551	1747_02_761	1662_012_980
994_2_1	2088_2_610	2052_2_99	21_2_1	706_2_22	23_2_1	30_2_1	311_01_80	343_2_3269	529_2_88	289_02_768	82_2_1	2035_01_141	73_2_5	439_2_1350	9_02_1	137_2_624	1747_02_787	1662_012_967
994_2_1	2088_2_580	2052_2_116	21_2_1	706_2_24	23_2_1	30_2_1	311_01_62	343_2_3241	529_2_111	289_02_802	82_2_1	2035_01_127	73_2_6	439_2_1368	9_02_1	137_2_573	1747_02_816	1662_012_984
994_2_1	2088_2_595	2052_2_121	21_2_1	706_2_27	23_2_1	30_2_1	311_01_50	343_2_3215	529_2_116	289_02_772	82_2_1	2035_01_103	73_2_13	439_2_1314	9_02_1	137_2_649	1747_02_888	1662_012_955
994_2_1	2088_2_588	2052_2_114	21_2_1	706_2_24	23_2_1	30_2_1	311_01_41	343_2_3177	529_2_125	289_02_809	82_2_1	2035_01_98	73_2_9	439_2_1312	9_02_1	137_2_671	1747_02_905	1662_012_947
994_2_1	2088_2_577	2052_2_115	21_2_1	706_2_15	23_2_1	30_2_1	311_01_28	343_2_3115	529_2_129	289_02_827	82_2_1	2035_01_83	73_2_16	439_2_1314	9_02_1	137_2_696	1747_02_931	1662_012_964
994_2_1	2088_2_616	2052_2_111	21_2_1	706_2_19	23_2_1	30_2_1	311_01_26	343_2_3014	529_2_142	289_02_856	82_2_1	2035_01_63	73_2_24	439_2_1273	9_02_1	137_2_758	1747_02_966	1662_012_975
994_2_1	2088_2_611	2052_2_113	21_2_1	706_2_22	23_2_1	30_2_1	311_01_24	343_2_3021	529_2_141	289_02_925	82_2_1	2035_01_49	73_2_16	439_2_1244	9_02_1	137_2_715	1747_02_1005	1662_012_948
994_2_1	2088_2_609	2052_2_129	21_2_1	706_2_22	23_2_1	30_2_1	311_01_17	343_2_2950	529_2_136	289_02_950	82_2_1	2035_01_43	73_2_29	439_2_1238	9_02_1	137_2_739	1747_02_1071	1662_012_905
994_2_1	2088_2_645	2052_2_125	21_2_1	706_2_22	23_2_1	30_2_1	311_01_15	343_2_2952	529_2_158	289_02_933	82_2_1	2035_01_25	73_2_28	439_2_1194	9_02_1	137_2_767	1747_02_1028	1662_012_937
994_2_1	2088_2_625	2052_2_148	21_2_1	706_2_21	23_2_1	30_2_1	311_01_16	343_2_2929	529_2_172	289_02_943	82_2_1	2035_01_21	73_2_26	439_2_1152	9_02_1	137_2_751	1747_02_1008	1662_012_1002
994_2_1	2088_2_656	2052_2_129	21_2_1	706_2_21	23_2_1	30_2_1	311_01_19	343_2_2955	529_2_178	289_02_945	82_2_1	2035_01_15	73_2_38	439_2_1100	9_02_1	137_2_763	1747_02_952	1662_012_1043
994_2_1	2088_2_664	2052_2_120	21_2_1	706_2_18	23_2_1	30_2_1	311_01_14	343_2_3011	529_2_165	289_02_917	82_2_1	2035_01_12	73_2_21	439_2_1092	9_02_1	137_2_747	1747_02_878	1662_012_1140
994_2_1	2088_2_651	2052_2_116	21_2_1	706_2_18	23_2_1	30_2_1	311_01_13	343_2_3003	529_2_155	289_02_918	82_2_1	2035_01_14	73_2_21	439_2_1106	9_02_1	137_2_717	1747_02_859	1662_012_1204
994_2_1	2088_2_659	2052_2_101	21_2_1	706_2_29	23_2_1	30_2_1	311_01_15	343_2_3020	529_2_125	289_02_918	82_2_1	2035_01_16	73_2_33	439_2_1074	9_02_1	137_2_730	1747_02_797	1662_012_1291
994_2_1	2088_2_586	2052_2_108	21_2_1	706_2_33	23_2_1	30_2_1	311_01_8	343_2_3020	529_2_117	289_02_894	82_2_1	2035_01_16	73_2_21	439_2_1092	9_02_1	137_2_719	1747_02_743	1662_012_1411
994_2_1	2088_2_609	2052_2_86	21_2_1	706_2_44	23_2_1	30_2_1	311_01_2	343_2_3058	529_2_85	289_02_888	82_2_1	2035_01_20	73_2_25	439_2_1108	9_02_1	137_2_703	1747_02_647	1662_012_1471
994_2_1	2088_2_621	2052_2_73	21_2_1	706_2_54	23_2_1	30_2_1	311_01_3	343_2_3070	529_2_92	289_02_883	82_2_1	2035_01_26	73_2_29	439_2_1110	9_02_1	137_2_677	1747_02_593	1662_012_1521
994_2_1	2088_2_610	2052_2_57	21_2_1	706_2_54	23_2_1	30_2_1	311_01_2	343_2_3031	529_2_94	289_02_893	82_2_1	2035_01_31	73_2_28	439_2_1117	9_02_1	137_2_625	1747_02_613	1662_012_1607
994_2_1	2088_2_638	2052_2_54	21_2_1	706_2_68	23_2_1	30_2_1	311_01_3	343_2_3035	529_2_99	289_02_841	82_2_1	2035_01_28	73_2_38	439_2_1155	9_02_1	137_2_589	1747_02_624	1662_012_1625
994_2_1	2088_2_608	2052_2_69	21_2_1	706_2_74	23_2_1	30_2_1	311_01_4	343_2_3033	529_2_93	289_02_817	82_2_1	2035_01_31	73_2_27	439_2_1219	9_02_1	137_2_572	1747_02_647	1662_012_1619
994_2_1	2088_2_572	2052_2_54	21_2_1	706_2_74	23_2_1	30_2_1	311_01_6	343_2_3068	529_2_83	289_02_794	82_2_1	2035_01_49	73_2_20	439_2_1284	9_02_1	137_2_556	1747_02_644	1662_012_1598
994_2_1	2088_2_588	2052_2_50	21_2_1	706_2_86	23_2_1	30_2_1	311_01_12	343_2_3001	529_2_88	289_02_738	82_2_1	2035_01_56	73_2_33	439_2_1279	9_02_1	137_2_533	1747_02_707	1662_012_1637
994_2_1	2088_2_576	2052_2_39	21_2_1	706_2_86	23_2_1	30_2_1	311_01_13	343_2_2994	529_2_86	289_02_717	82_2_1	2035_01_53	73_2_23	439_2_1309	9_02_1	137_2_524	1747_02_713	1662_012_1656
994_2_1	2088_2_543	2052_2_35	21_2_1	706_2_88	23_2_1	30_2_1	311_01_10	343_2_2981	529_2_62	289_02_738	82_2_1	2035_01_63	73_2_23	439_2_1421	9_02_1	137_2_500	1747_02_691	1662_012_1628
994_2_1	2088_2_600	2052_2_30	21_2_1	706_2_90	23_2_1	30_2_1	311_01_7	343_2_2908	529_2_61	289_02_734	82_2_1	2035_01_71	73_2_27	439_2_1390	9_02_1	137_2_528	1747_02_715	1662_012_1607
994_2_1	2088_2_546	2052_2_36	21_2_1	706_2_78	23_2_1	30_2_1	311_01_6	343_2_2899	529_2_63	289_02_727	82_2_1	2035_01_82	73_2_18	439_2_1517	9_02_1	137_2_533	1747_02_656	1662_012_1572
994_2_1	2088_2_581	2052_2_42	21_2_1	706_2_94	23_2_1	30_2_1	311_01_5	343_2_2941	529_2_48	289_02_787	82_2_1	2035_01_93	73_2_9	439_2_1526	9_02_1	137_2_527	1747_02_646	1662_012_1450
994_2_1	2088_2_609	2052_2_40	21_2_1	706_2_75	23_2_1	30_2_1	311_01_2	343_2_3018	529_2_37	289_02_801	82_2_1	2035_01_120	73_2_3	439_2_1556	9_02_1	137_2_559	1747_02_568	1662_012_1360
994_2_1	2088_2_562	2052_2_50	21_2_1	23_2_1	706_2_71	343_2_3097	529_2_31	289_02_778	82_2_1	2035_01_117	137_2_576	439_2_1625	9_02_1	1747_02_579	1662_012_1288
994_2_1	2088_2_634	2052_2_38	21_2_1	23_2_1	706_2_70	343_2_3094	529_2_43	289_02_772	82_2_1	2035_01_133	137_2_578	439_2_1586	9_02_1	1747_02_572	1662_012_1253
994_2_1	2088_2_616	2052_2_42	21_2_1	23_2_1	706_2_62	343_2_3122	529_2_44	289_02_788	82_2_1	2035_01_151	137_2_599	439_2_1627	9_02_1	1747_02_559	1662_012_1172
994_2_1	2088_2_603	2052_2_41	21_2_1	23_2_1	706_2_70	343_2_3098	529_2_45	289_02_813	82_2_1	2035_01_182	137_2_577	439_2_1599	9_02_1	1747_02_590	1662_012_1151
994_2_1	2088_2_588	2052_2_32	21_2_1	23_2_1	706_2_64	343_2_3092	529_2_49	289_02_775	82_2_1	2035_01_189	137_2_674	439_2_1531	9_02_1	1747_02_672	1662_012_1116
994_2_1	2088_2_568	2052_2_44	21_2_1	23_2_1	706_2_83	343_2_3097	529_2_43	289_02_779	82_2_1	2035_01_180	137_2_685	439_2_1556	9_02_1	1747_02_661	1662_012_1083
994_2_1	2088_2_590	2052_2_44	21_2_1	23_2_1	706_2_79	343_2_3154	529_2_51	289_02_807	82_2_1	2035_01_161	137_2_688	439_2_1545	9_02_1	1747_02_639	1662_012_1016
994_2_1	2088_2_580	2052_2_43	21_2_1	23_2_1	706_2_74	343_2_3172	529_2_53	289_02_755	82_2_1	2035_01_139	137_2_757	439_2_1519	9_02_1	1747_02_620	1662_012_1059
994_2_1	2088_2_554	2052_2_60	21_2_1	23_2_1	706_2_81	343_2_3244	529_2_41	289_02_721	82_2_1	2035_01_127	137_2_755	439_2_1518	9_02_1	1747_02_611	1662_012_1084
994_2_1	2088_2_579	2052_2_48	21_2_1	23_2_1	706_2_72	343_2_3251	529_2_48	289_02_709	82_2_1	2035_01_100	137_2_819	439_2_1467	9_02_1	1747_02_619	1662_012_1096
994_2_1	2088_2_551	2052_2_47	21_2_1	23_2_1	706_2_73	343_2_3224	529_2_37	289_02_708	82_2_1	2035_01_85	137_2_828	439_2_1490	9_02_1	1747_02_615	1662_012_1166
994_2_1	2088_2_552	2052_2_48	21_2_1	23_2_1	706_2_81	343_2_3264	529_2_51	289_02_724	82_2_1	2035_01_98	137_2_797	439_2_1467	9_02_1	1747_02_582	1662_012_1176
994_2_1	2088_2_522	2052_2_49	21_2_1	23_2_1	706_2_72	343_2_3272	529_2_45	289_02_749	82_2_1	2035_01_106	137_2_835	439_2_1432	9_02_1	1747_02_543	1662_012_1224
994_2_1	2088_2_503	2052_2_47	21_2_1	23_2_1	706_2_81	343_2_3250	529_2_36	289_02_802	82_2_1	2035_01_110	137_2_802	439_2_1465	9_02_1	1747_02_509	1662_012_1231
994_2_1	2088_2_542	2052_2_49	21_2_1	23_2_1	706_2_61	343_2_3274	529_2_33	289_02_800	82_2_1	2035_01_99	137_2_785	439_2_1444	9_02_1	1747_02_492	1662_012_1245
994_2_1	2088_2_540	2052_2_40	21_2_1	23_2_1	706_2_59	343_2_3212	529_2_28	289_02_775	82_2_1	2035_01_90	137_2_768	439_2_1540	9_02_1	1747_02_482	1662_012_1262
994_2_1	2088_2_546	2052_2_38	21_2_1	23_2_1	706_2_72	343_2_3283	529_2_29	289_02_805	82_2_1	2035_01_73	137_2_707	439_2_1556	9_02_1	1747_02_452	1662_012_1241
994_2_1	2088_2_578	2052_2_32	21_2_1	23_2_1	706_2_53	343_2_3265	529_2_24	289_02_804	82_2_1	2035_01_64	137_2_698	439_2_1622	9_02_1	1747_02_426	1662_012_1248
994_2_1	2088_2_566	2052_2_35	21_2_1	23_2_1	706_2_65	343_2_3302	529_2_26	289_02_731	82_2_1	2035_01_57	137_2_667	439_2_1657	9_02_1	1747_02_403	1662_012_1285
994_2_1	2088_2_594	2052_2_34	21_2_1	23_2_1	706_2_65	343_2_3289	529_2_29	289_02_712	82_2_1	2035_01_58	137_2_658	439_2_1664	9_02_1	1747_02_436	1662_012_1252
994_2_1	2088_2_688	2052_2_24	21_2_1	23_2_1	706_2_66	343_2_3236	529_2_27	289_02_650	82_2_1	2035_01_71	137_2_665	439_2_1622	9_02_1	1747_02_511	1662_012_1245
994_2_1	2088_2_679	2052_2_22	21_2_1	23_2_1	706_2_72	343_2_3236	529_2_34	289_02_635	82_2_1	2035_01_75	137_2_643	439_2_1685	9_02_1	1747_02_520	1662_012_1193
994_2_1	2088_2_699	2052_2_21	21_2_1	23_2_1	706_2_74	343_2_3182	529_2_26	289_02_621	82_2_1	2035_01_93	137_2_651	439_2_1727	9_02_1	1747_02_517	1662_012_1174
994_2_1	2088_2_713	2052_2_22	21_2_1	23_2_1	706_2_78	343_2_3143	529_2_32	289_02_577	82_2_1	2035_01_110	137_2_715	439_2_1706	9_02_1	1747_02_560	1662_012_1132
994_2_1	2088_2_697	2052_2_27	21_2_1	23_2_1	706_2_74	343_2_3084	529_2_29	289_02_615	82_2_1	2035_01_119	137_2_667	439_2_1787	9_02_1	1747_02_599	1662_012_1084
994_2_1	2088_2_694	2052_2_28	21_2_1	23_2_1	706_2_88	343_2_3009	529_2_22	289_02_624	82_2_1	2035_01_124	137_2_711	439_2_1783	9_02_1	1747_02_608	1662_012_1091
994_2_1	2088_2_658	2052_2_36	21_2_1	23_2_1	706_2_80	343_2_2977	529_2_29	289_02_627	82_2_1	2035_01_149	137_2_731	439_2_1769	9_02_1	1747_02_610	1662_012_1108
994_2_1	2088_2_662	2052_2_48	21_2_1	23_2_1	706_2_82	343_2_2963	529_2_31	289_02_629	82_2_1	2035_01_158	137_2_743	439_2_1750	9_02_1	1747_02_603	1662_012_1132
994_2_1	2088_2_694	2052_2_42	21_2_1	23_2_1	706_2_80	343_2_2960	529_2_25	289_02_636	82_2_1	2035_01_142	137_2_784	439_2_1697	9_02_1	1747_02_627	1662_012_1131
994_2_1	2088_2_660	2052_2_42	21_2_1	23_2_1	706_2_69	343_2_2908	529_2_27	289_02_649	82_2_1	2035_01_142	137_2_782	439_2_1669	9_02_1	1747_02_658	1662_012_1229
994_2_1	2088_2_675	2052_2_50	21_2_1	23_2_1	706_2_64	343_2_2890	529_2_21	289_02_673	82_2_1	2035_01_139	137_2_775	439_2_1710	9_02_1	1747_02_635	1662_012_1224
994_2_1	2088_2_685	2052_2_47	21_2_1	23_2_1	706_2_60	343_2_2867	529_2_28	289_02_728	82_2_1	2035_01_141	137_2_804	439_2_1646	9_02_1	1747_02_663	1662_012_1184
994_2_1	2088_2_637	2052_2_60	21_2_1	23_2_1	706_2_50	343_2_2815	529_2_31	289_02_808	82_2_1	2035_01_138	137_2_744	439_2_1707	9_02_1	1747_02_675	1662_012_1204
994_2_1	2088_2_681	2052_2_69	21_2_1	23_2_1	706_2_56	343_2_2718	529_2_15	289_02_836	82_2_1	2035_01_139	137_2_766	439_2_1709	9_02_1	1747_02_677	1662_012_1187
994_2_1	2088_2_705	2052_2_72	21_2_1	23_2_1	706_2_54	343_2_2721	529_2_18	289_02_806	82_2_1	2035_01_127	137_2_806	439_2_1694	9_02_1	1747_02_631	1662_012_1213
994_2_1	2088_2_693	2052_2_74	21_2_1	23_2_1	706_2_40	343_2_2767	529_2_25	289_02_788	82_2_1	2035_01_95	137_2_753	439_2_1807	9_02_1	1747_02_611	1662_012_1193
994_2_1	2088_2_697	2052_2_78	21_2_1	23_2_1	706_2_36	343_2_2800	529_2_23	289_02_742	82_2_1	2035_01_86	137_2_804	439_2_1820	9_02_1	1747_02_577	1662_012_1161
994_2_1	2088_2_688	2052_2_79	21_2_1	23_2_1	706_2_20	343_2_2851	529_2_20	289_02_721	82_2_1	2035_01_69	137_2_800	439_2_1782	9_02_1	1747_02_583	1662_012_1195
994_2_1	2088_2_703	2052_2_62	21_2_1	23_2_1	706_2_14	343_2_2870	529_2_19	289_02_696	82_2_1	2035_01_60	137_2_814	439_2_1830	9_02_1	1747_02_582	1662_012_1149
994_2_1	2088_2_741	2052_2_51	21_2_1	23_2_1	706_2_21	343_2_2897	529_2_23	289_02_656	82_2_1	2035_01_62	137_2_832	439_2_1783	9_02_1	1747_02_583	1662_012_1121
994_2_1	2088_2_730	2052_2_53	21_2_1	23_2_1	706_2_12	343_2_2916	529_2_27	289_02_596	82_2_1	2035_01_66	137_2_832	439_2_1792	9_02_1	1747_02_605	1662_012_1128
994_2_1	2088_2_724	2052_2_49	21_2_1	23_2_1	706_2_13	343_2_3003	529_2_20	289_02_626	82_2_1	2035_01_68	137_2_796	439_2_1826	9_02_1	1747_02_576	1662_012_1088
994_2_1	2088_2_705	2052_2_59	21_2_1	23_2_1	706_2_13	343_2_3060	529_2_28	289_02_626	82_2_1	2035_01_67	137_2_777	439_2_1765	9_02_1	1747_02_546	1662_012_1146
994_2_1	2088_2_672	2052_2_66	21_2_1	23_2_1	706_2_21	343_2_3017	529_2_17	289_02_646	82_2_1	2035_01_87	137_2_729	439_2_1791	9_02_1	1747_02_571	1662_012_1190
994_2_1	2088_2_738	2052_2_58	21_2_1	23_2_1	706_2_22	343_2_3036	529_2_9	289_02_705	82_2_1	2035_01_84	137_2_699	439_2_1702	9_02_1	1747_02_574	1662_012_1191
994_2_1	2088_2_701	2052_2_51	21_2_1	23_2_1	706_2_26	343_2_3073	529_2_11	289_02_771	82_2_1	2035_01_86	137_2_688	439_2_1627	9_02_1	1747_02_572	1662_012_1230
994_2_1	2088_2_702	2052_2_47	21_2_1	23_2_1	706_2_30	343_2_3114	529_2_10	289_02_829	82_2_1	2035_01_96	137_2_653	439_2_1590	9_02_1	1747_02_551	1662_012_1240
994_2_1	2088_2_705	2052_2_44	21_2_1	23_2_1	706_2_26	343_2_3123	529_2_9	289_02_901	82_2_1	2035_01_105	137_2_623	439_2_1506	9_02_1	1747_02_563	1662_012_1248
994_2_1	2088_2_644	2052_2_40	21_2_1	23_2_1	706_2_27	343_2_3223	529_2_11	289_02_945	82_2_1	2035_01_113	137_2_601	439_2_1521	9_02_1	1747_02_519	1662_012_1210
994_2_1	2088_2_656	2052_2_36	21_2_1	23_2_1	706_2_34	343_2_3269	529_2_7	289_02_968	82_2_1	2035_01_110	137_2_603	439_2_1522	9_02_1	1747_02_490	1662_012_1153
994_2_1	2088_2_657	2052_2_40	21_2_1	23_2_1	706_2_30	343_2_3271	529_2_10	289_02_1028	82_2_1	2035_01_109	137_2_592	439_2_1520	9_02_1	1747_02_467	1662_012_1103
994_2_1	2088_2_622	2052_2_34	21_2_1	23_2_1	706_2_20	343_2_3262	529_2_4	289_02_1072	82_2_1	2035_01_112	137_2_535	439_2_1606	9_02_1	1747_02_475	1662_012_1057
994_2_1	2088_2_679	2052_2_24	21_2_1	23_2_1	706_2_20	343_2_3277	529_2_2	289_02_1043	82_2_1	2035_01_115	137_2_572	439_2_1635	9_02_1	1747_02_507	1662_012_919
994_2_1	2088_2_671	2052_2_26	21_2_1	23_2_1	706_2_18	343_2_3281	529_2_2	289_02_1036	82_2_1	2035_01_107	137_2_580	439_2_1660	9_02_1	1747_02_506	1662_012_894
994_2_1	2088_2_737	2052_2_29	21_2_1	23_2_1	706_2_26	343_2_3212	289_02_1012	82_2_1	2035_01_93	137_2_560	439_2_1715	9_02_1	1747_02_552	1662_012_847
994_2_1	2088_2_739	2052_2_33	21_2_1	23_2_1	706_2_21	343_2_3248	289_02_988	82_2_1	2035_01_81	137_2_607	439_2_1789	9_02_1	1747_02_507	1662_012_793
994_2_1	2088_2_714	2052_2_22	21_2_1	23_2_1	706_2_23	343_2_3203	289_02_999	82_2_1	2035_01_75	137_2_617	439_2_1872	9_02_1	1747_02_543	1662_012_758
994_2_1	2088_2_783	2052_2_17	21_2_1	23_2_1	706_2_16	343_2_3205	289_02_943	82_2_1	2035_01_64	137_2_647	439_2_1799	9_02_1	1747_02_569	1662_012_781
994_2_1	2088_2_724	2052_2_25	21_2_1	23_2_1	706_2_14	343_2_3174	289_02_863	82_2_1	2035_01_58	137_2_702	439_2_1855	9_02_1	1747_02_574	1662_012_812
994_2_1	2088_2_762	2052_2_34	21_2_1	23_2_1	706_2_16	343_2_3057	289_02_800	82_2_1	2035_01_68	137_2_672	439_2_1904	9_02_1	1747_02_628	1662_012_848
994_2_1	2088_2_733	2052_2_36	21_2_1	23_2_1	706_2_14	343_2_3049	289_02_761	82_2_1	2035_01_65	137_2_694	439_2_1880	9_02_1	1747_02_646	1662_012_889
994_2_1	2088_2_752	2052_2_42	21_2_1	23_2_1	706_2_9	343_2_3017	289_02_742	82_2_1	2035_01_56	137_2_718	439_2_1853	9_02_1	1747_02_659	1662_012_944
994_2_1	2088_2_818	2052_2_42	21_2_1	23_2_1	706_2_9	343_2_2950	289_02_699	82_2_1	2035_01_48	137_2_769	439_2_1731	9_02_1	1747_02_711	1662_012_1026
994_2_1	2088_2_880	2052_2_35	21_2_1	23_2_1	706_2_8	343_2_2930	289_02_698	82_2_1	2035_01_38	137_2_819	439_2_1626	9_02_1	1747_02_765	1662_012_1022
994_2_1	2088_2_863	2052_2_39	21_2_1	23_2_1	706_2_13	343_2_2966	289_02_674	82_2_1	2035_01_36	137_2_821	439_2_1627	9_02_1	1747_02_780	1662_012_1018
994_2_1	2088_2_896	2052_2_32	21_2_1	23_2_1	706_2_5	343_2_2919	289_02_672	82_2_1	2035_01_25	137_2_836	439_2_1574	9_02_1	1747_02_817	1662_012_1080
994_2_1	2088_2_898	2052_2_41	21_2_1	23_2_1	706_2_10	343_2_2869	289_02_718	82_2_1	2035_01_22	137_2_831	439_2_1527	9_02_1	1747_02_852	1662_012_1088
994_2_1	2088_2_848	2052_2_46	21_2_1	23_2_1	706_2_6	343_2_2814	289_02_714	82_2_1	2035_01_19	137_2_828	439_2_1547	9_02_1	1747_02_893	1662_012_1150
994_2_1	2088_2_910	2052_2_31	21_2_1	23_2_1	706_2_5	343_2_2789	289_02_724	82_2_1	2035_01_22	137_2_842	439_2_1483	9_02_1	1747_02_880	1662_012_1174
994_2_1	2088_2_855	2052_2_26	21_2_1	23_2_1	706_2_4	343_2_2738	289_02_766	82_2_1	2035_01_24	137_2_859	439_2_1485	9_02_1	1747_02_816	1662_012_1283
994_2_1	2088_2_854	2052_2_31	21_2_1	23_2_1	706_2_3	343_2_2676	289_02_840	82_2_1	2035_01_40	137_2_827	439_2_1499	9_02_1	1747_02_823	1662_012_1271
994_2_1	2088_2_880	2052_2_24	21_2_1	23_2_1	706_2_5	343_2_2626	289_02_888	82_2_1	2035_01_37	137_2_806	439_2_1462	9_02_1	1747_02_832	1662_012_1306
994_2_1	2088_2_831	2052_2_20	21_2_1	23_2_1	706_2_5	343_2_2613	289_02_877	82_2_1	2035_01_44	137_2_819	439_2_1474	9_02_1	1747_02_838	1662_012_1370
994_2_1	2088_2_847	2052_2_19	21_2_1	23_2_1	343_2_2602	289_02_962	82_2_1	2035_01_44	137_2_788	439_2_1379	9_02_1	1747_02_802	1662_012_1445
994_2_1	2088_2_874	2052_2_24	21_2_1	23_2_1	343_2_2545	289_02_968	82_2_1	2035_01_43	137_2_765	439_2_1431	9_02_1	1747_02_798	1662_012_1426
994_2_1	2088_2_798	2052_2_20	21_2_1	23_2_1	343_2_2547	289_02_1022	82_2_1	2035_01_43	137_2_736	439_2_1387	9_02_1	1747_02_800	1662_012_1506
994_2_1	2088_2_800	2052_2_16	21_2_1	23_2_1	343_2_2530	289_02_1053	82_2_1	2035_01_68	137_2_735	439_2_1325	9_02_1	1747_02_775	1662_012_1539
994_2_1	2088_2_777	2052_2_16	21_2_1	23_2_1	343_2_2587	289_02_987	82_2_1	2035_01_64	137_2_744	439_2_1329	9_02_1	1747_02_734	1662_012_1579
994_2_1	2088_2_716	2052_2_14	21_2_1	23_2_1	343_2_2613	289_02_1003	82_2_1	2035_01_73	137_2_746	439_2_1271	9_02_1	1747_02_699	1662_012_1662
994_2_1	2088_2_725	2052_2_20	21_2_1	23_2_1	343_2_2625	289_02_962	82_2_1	2035_01_86	137_2_747	439_2_1262	9_02_1	1747_02_662	1662_012_1686
994_2_1	2088_2_693	2052_2_26	21_2_1	23_2_1	343_2_2680	289_02_936	82_2_1	2035_01_83	137_2_739	439_2_1287	9_02_1	1747_02_594	1662_012_1725
994_2_1	2088_2_677	2052_2_19	21_2_1	23_2_1	343_2_2732	289_02_890	82_2_1	2035_01_101	137_2_749	439_2_1217	9_02_1	1747_02_608	1662_012_1755
994_2_1	2088_2_713	2052_2_28	21_2_1	23_2_1	343_2_2711	289_02_867	82_2_1	2035_01_88	137_2_741	439_2_1237	9_02_1	1747_02_596	1662_012_1776
994_2_1	2088_2_620	2052_2_35	21_2_1	23_2_1	343_2_2697	289_02_810	82_2_1	2035_01_89	137_2_756	439_2_1284	9_02_1	1747_02_607	1662_012_1852
994_2_1	2088_2_647	2052_2_29	21_2_1	23_2_1	343_2_2648	289_02_755	82_2_1	2035_01_81	137_2_784	439_2_1259	9_02_1	1747_02_638	1662_012_1925
994_2_1	2088_2_672	2052_2_36	21_2_1	23_2_1	343_2_2588	289_02_725	82_2_1	2035_01_87	137_2_808	439_2_1261	9_02_1	1747_02_630	1662_012_1989
994_2_1	2088_2_644	2052_2_36	21_2_1	23_2_1	343_2_2559	289_02_737	82_2_1	2035_01_92	137_2_825	439_2_1172	9_02_1	1747_02_681	1662_012_2075
994_2_1	2088_2_672	2052_2_28	21_2_1	23_2_1	343_2_2435	289_02_711	82_2_1	2035_01_89	137_2_861	439_2_1200	9_02_1	1747_02_732	1662_012_2123
994_2_1	2088_2_703	2052_2_29	21_2_1	23_2_1	343_2_2415	289_02_681	82_2_1	2035_01_91	137_2_877	439_2_1179	9_02_1	1747_02_777	1662_012_2119
994_2_1	2088_2_674	2052_2_31	21_2_1	23_2_1	343_2_2420	289_02_693	82_2_1	2035_01_74	137_2_920	439_2_1087	9_02_1	1747_02_817	1662_012_2165
994_2_1	2088_2_701	2052_2_34	21_2_1	23_2_1	343_2_2264	289_02_634	82_2_1	2035_01_77	137_2_959	439_2_1093	9_02_1	1747_02_881	1662_012_2239
994_2_1	2088_2_710	2052_2_52	21_2_1	23_2_1	343_2_2265	289_02_612	82_2_1	2035_01_75	137_2_948	439_2_1089	9_02_1	1747_02_913	1662_012_2215
994_2_1	2088_2_724	2052_2_44	21_2_1	23_2_1	343_2_2262	289_02_590	82_2_1	2035_01_75	137_2_1009	439_2_1046	9_02_1	1747_02_921	1662_012_2202
994_2_1	2088_2_768	2052_2_60	21_2_1	23_2_1	343_2_2179	289_02_596	82_2_1	2035_01_85	137_2_988	439_2_1067	9_02_1	1747_02_927	1662_012_2206
994_2_1	2088_2_760	2052_2_38	21_2_1	23_2_1	343_2_2194	289_02_620	82_2_1	2035_01_81	137_2_1000	439_2_1059	9_02_1	1747_02_976	1662_012_2148
994_2_1	2088_2_768	2052_2_39	21_2_1	23_2_1	343_2_2173	289_02_634	82_2_1	2035_01_85	137_2_981	439_2_1041	9_02_1	1747_02_1007	1662_012_2155
994_2_1	2088_2_862	2052_2_48	21_2_1	23_2_1	343_2_2087	289_02_667	82_2_1	2035_01_80	137_2_968	439_2_1007	9_02_1	1747_02_1024	1662_012_2137
994_2_1	2088_2_874	2052_2_47	21_2_1	23_2_1	343_2_2047	289_02_726	82_2_1	2035_01_86	137_2_936	439_2_962	9_02_1	1747_02_1066	1662_012_2136
994_2_1	2088_2_888	2052_2_43	21_2_1	23_2_1	343_2_2003	289_02_749	82_2_1	2035_01_87	137_2_914	439_2_971	9_02_1	1747_02_1141	1662_012_2072
994_2_1	2088_2_934	2052_2_35	21_2_1	23_2_1	343_2_1984	289_02_839	82_2_1	2035_01_75	137_2_887	439_2_981	9_02_1	1747_02_1118	1662_012_1988
994_2_1	2088_2_885	2052_2_34	21_2_1	23_2_1	343_2_2090	289_02_932	82_2_1	2035_01_76	137_2_849	439_2_939	9_02_1	1747_02_1131	1662_012_1877
994_2_1	2088_2_946	2052_2_31	21_2_1	23_2_1	343_2_2005	289_02_990	82_2_1	2035_01_62	137_2_817	439_2_932	9_02_1	1747_02_1168	1662_012_1826
994_2_1	2088_2_930	2052_2_37	21_2_1	23_2_1	343_2_2117	289_02_1058	82_2_1	2035_01_53	137_2_809	439_2_895	9_02_1	1747_02_1114	1662_012_1743
994_2_1	2088_2_863	2052_2_34	21_2_1	23_2_1	343_2_2230	289_02_1145	82_2_1	2035_01_58	137_2_769	439_2_844	9_02_1	1747_02_1120	1662_012_1639
994_2_1	2088_2_880	2052_2_29	21_2_1	23_2_1	343_2_2175	289_02_1191	82_2_1	2035_01_53	137_2_762	439_2_858	9_02_1	1747_02_1121	1662_012_1616
994_2_1	2088_2_890	2052_2_26	21_2_1	23_2_1	343_2_2222	289_02_1254	82_2_1	2035_01_46	137_2_745	439_2_858	9_02_1	1747_02_1026	1662_012_1564
994_2_1	2088_2_797	2052_2_24	21_2_1	23_2_1	343_2_2392	289_02_1318	82_2_1	2035_01_38	137_2_732	439_2_858	9_02_1	1747_02_986	1662_012_1433
994_2_1	2088_2_806	2052_2_21	21_2_1	23_2_1	343_2_2429	289_02_1409	82_2_1	2035_01_34	137_2_705	439_2_821	9_02_1	1747_02_921	1662_012_1437
994_2_1	2088_2_799	2052_2_16	21_2_1	23_2_1	343_2_2553	289_02_1480	82_2_1	2035_01_31	137_2_671	439_2_813	9_02_1	1747_02_871	1662_012_1383
994_2_1	2088_2_764	2052_2_18	21_2_1	23_2_1	343_2_2589	289_02_1487	82_2_1	2035_01_16	137_2_672	439_2_833	9_02_1	1747_02_850	1662_012_1376
994_2_1	2088_2_779	2052_2_19	21_2_1	23_2_1	343_2_2610	289_02_1651	82_2_1	2035_01_19	137_2_618	439_2_800	9_02_1	1747_02_777	1662_012_1299
994_2_1	2088_2_694	2052_2_16	21_2_1	23_2_1	343_2_2699	289_02_1732	82_2_1	2035_01_12	137_2_603	439_2_776	9_02_1	1747_02_714	1662_012_1293
994_2_1	2088_2_701	2052_2_20	21_2_1	23_2_1	343_2_2850	289_02_1716	82_2_1	2035_01_13	137_2_582	439_2_776	9_02_1	1747_02_667	1662_012_1225
994_2_1	2088_2_695	2052_2_16	21_2_1	23_2_1	343_2_2919	289_02_1825	82_2_1	2035_01_10	137_2_546	439_2_764	9_02_1	1747_02_599	1662_012_1187
994_2_1	2088_2_619	2052_2_14	21_2_1	23_2_1	343_2_2998	289_02_1890	82_2_1	2035_01_10	137_2_530	439_2_751	9_02_1	1747_02_595	1662_012_1184
994_2_1	2088_2_609	2052_2_19	21_2_1	23_2_1	343_2_3074	289_02_1922	82_2_1	2035_01_8	137_2_531	439_2_740	9_02_1	1747_02_567	1662_012_1145
994_2_1	2088_2_553	2052_2_11	21_2_1	23_2_1	343_2_3140	289_02_2049	82_2_1	2035_01_16	137_2_505	439_2_720	9_02_1	1747_02_526	1662_012_1097
994_2_1	2088_2_509	2052_2_17	21_2_1	23_2_1	343_2_3225	289_02_2072	82_2_1	2035_01_24	137_2_497	439_2_719	9_02_1	1747_02_475	1662_012_1102
994_2_1	2088_2_491	2052_2_12	21_2_1	23_2_1	343_2_3227	289_02_2125	82_2_1	2035_01_22	137_2_485	439_2_728	9_02_1	1747_02_448	1662_012_1124
994_2_1	2088_2_453	2052_2_11	21_2_1	23_2_1	343_2_3391	289_02_2029	82_2_1	2035_01_27	137_2_519	439_2_737	9_02_1	1747_02_401	1662_012_1121
994_2_1	2088_2_440	2052_2_14	21_2_1	23_2_1	343_2_3473	289_02_2011	82_2_1	2035_01_30	137_2_534	439_2_765	9_02_1	1747_02_346	1662_012_1102
994_2_1	2088_2_464	2052_2_9	21_2_1	23_2_1	343_2_3550	289_02_1959	82_2_1	2035_01_31	137_2_564	439_2_773	9_02_1	1747_02_336	1662_012_1050
994_2_1	2088_2_467	2052_2_12	21_2_1	23_2_1	343_2_3574	289_02_1870	82_2_1	2035_01_32	137_2_591	439_2_772	9_02_1	1747_02_332	1662_012_1072
994_2_1	2088_2_511	2052_2_12	21_2_1	23_2_1	343_2_3590	289_02_1722	82_2_1	2035_01_43	137_2_600	439_2_791	9_02_1	1747_02_327	1662_012_1085
994_2_1	2088_2_537	2052_2_12	21_2_1	23_2_1	343_2_3693	289_02_1628	82_2_1	2035_01_41	137_2_581	439_2_791	9_02_1	1747_02_325	1662_012_1019
994_2_1	2088_2_576	2052_2_11	21_2_1	23_2_1	343_2_3726	289_02_1426	82_2_1	2035_01_43	137_2_599	439_2_822	9_02_1	1747_02_341	1662_012_1041
994_2_1	2088_2_629	2052_2_20	21_2_1	23_2_1	343_2_3734	289_02_1217	82_2_1	2035_01_45	137_2_663	439_2_830	9_02_1	1747_02_358	1662_012_1052
994_2_1	2088_2_617	2052_2_30	21_2_1	23_2_1	343_2_3766	289_02_1179	82_2_1	2035_01_44	137_2_676	439_2_813	9_02_1	1747_02_366	1662_012_1044
994_2_1	2088_2_688	2052_2_42	21_2_1	23_2_1	343_2_3759	289_02_1023	82_2_1	2035_01_60	137_2_680	439_2_887	9_02_1	1747_02_369	1662_012_1038
994_2_1	2088_2_710	2052_2_41	21_2_1	23_2_1	343_2_3715	289_02_1029	82_2_1	2035_01_60	137_2_722	439_2_859	9_02_1	1747_02_358	1662_012_1093
994_2_1	2088_2_722	2052_2_47	21_2_1	23_2_1	343_2_3682	289_02_933	82_2_1	2035_01_67	137_2_731	439_2_901	9_02_1	1747_02_369	1662_012_1132
994_2_1	2088_2_740	2052_2_42	21_2_1	23_2_1	343_2_3651	289_02_924	82_2_1	2035_01_76	137_2_751	439_2_918	9_02_1	1747_02_366	1662_012_1148
994_2_1	2088_2_789	2052_2_49	21_2_1	23_2_1	343_2_3573	289_02_950	82_2_1	2035_01_79	137_2_760	439_2_897	9_02_1	1747_02_372	1662_012_1173
994_2_1	2088_2_799	2052_2_54	21_2_1	23_2_1	343_2_3526	289_02_912	82_2_1	2035_01_88	137_2_736	439_2_967	9_02_1	1747_02_381	1662_012_1209
994_2_1	2088_2_831	2052_2_51	21_2_1	23_2_1	343_2_3506	289_02_931	82_2_1	2035_01_99	137_2_742	439_2_944	9_02_1	1747_02_396	1662_012_1191
994_2_1	2088_2_837	2052_2_55	21_2_1	23_2_1	343_2_3437	289_02_913	82_2_1	2035_01_122	137_2_746	439_2_957	9_02_1	1747_02_448	1662_012_1193
994_2_1	2088_2_865	2052_2_51	21_2_1	23_2_1	343_2_3457	289_02_929	82_2_1	2035_01_122	137_2_753	439_2_970	9_02_1	1747_02_450	1662_012_1141
994_2_1	2088_2_856	2052_2_71	21_2_1	23_2_1	343_2_3418	289_02_982	82_2_1	2035_01_117	137_2_741	439_2_937	9_02_1	1747_02_471	1662_012_1199
994_2_1	2088_2_873	2052_2_73	21_2_1	23_2_1	343_2_3411	289_02_1028	82_2_1	2035_01_149	137_2_742	439_2_898	9_02_1	1747_02_462	1662_012_1178
994_2_1	2088_2_898	2052_2_69	21_2_1	23_2_1	343_2_3296	289_02_991	82_2_1	2035_01_147	137_2_784	439_2_939	9_02_1	1747_02_508	1662_012_1194
994_2_1	2088_2_925	2052_2_82	21_2_1	23_2_1	343_2_3331	289_02_1074	82_2_1	2035_01_128	137_2_760	439_2_875	9_02_1	1747_02_488	1662_012_1151
994_2_1	2088_2_916	2052_2_82	21_2_1	23_2_1	343_2_3357	289_02_1119	82_2_1	2035_01_132	137_2_734	439_2_871	9_02_1	1747_02_497	1662_012_1109
994_2_1	2088_2_928	2052_2_72	21_2_1	23_2_1	343_2_3332	289_02_1224	82_2_1	2035_01_112	137_2_729	439_2_852	9_02_1	1747_02_480	1662_012_1076
994_2_1	2088_2_893	2052_2_102	21_2_1	23_2_1	343_2_3481	289_02_1336	82_2_1	2035_01_82	137_2_708	439_2_781	9_02_1	1747_02_423	1662_012_978
994_2_1	2088_2_880	2052_2_87	21_2_1	23_2_1	343_2_3591	289_02_1403	82_2_1	2035_01_46	137_2_734	439_2_776	9_02_1	1747_02_391	1662_012_877
994_2_1	2088_2_851	2052_2_99	21_2_1	23_2_1	343_2_3668	289_02_1453	82_2_1	2035_01_25	137_2_762	439_2_749	9_02_1	1747_02_357	1662_012_796
994_2_1	2088_2_775	2052_2_110	21_2_1	23_2_1	343_2_3745	289_02_1546	82_2_1	2035_01_26	137_2_768	439_2_724	9_02_1	1747_02_328	1662_012_764
994_2_1	2088_2_788	2052_2_99	21_2_1	23_2_1	343_2_3817	289_02_1546	82_2_1	2035_01_15	137_2_789	439_2_695	9_02_1	1747_02_301	1662_012_767
994_2_1	2088_2_802	2052_2_105	21_2_1	23_2_1	343_2_3865	289_02_1559	82_2_1	2035_01_17	137_2_776	439_2_650	9_02_1	1747_02_262	1662_012_781
994_2_1	2088_2_783	2052_2_115	21_2_1	23_2_1	343_2_3856	289_02_1600	82_2_1	2035_01_18	137_2_783	439_2_633	9_02_1	1747_02_246	1662_012_785
994_2_1	2088_2_826	2052_2_108	21_2_1	23_2_1	343_2_3841	289_02_1601	82_2_1	2035_01_13	137_2_767	439_2_700	9_02_1	1747_02_207	1662_012_752
994_2_1	2088_2_778	2052_2_114	21_2_1	23_2_1	343_2_3876	289_02_1566	82_2_1	2035_01_15	137_2_780	439_2_696	9_02_1	1747_02_201	1662_012_776
994_2_1	2088_2_816	2052_2_96	21_2_1	23_2_1	343_2_3893	289_02_1519	82_2_1	2035_01_9	137_2_766	439_2_722	9_02_1	1747_02_196	1662_012_771
994_2_1	2088_2_830	2052_2_89	21_2_1	23_2_1	343_2_3935	289_02_1446	82_2_1	2035_01_15	137_2_775	439_2_757	9_02_1	1747_02_180	1662_012_743
994_2_1	2088_2_840	2052_2_82	21_2_1	23_2_1	343_2_4037	289_02_1375	82_2_1	2035_01_13	137_2_751	439_2_736	9_02_1	1747_02_167	1662_012_732
994_2_1	2088_2_893	2052_2_67	21_2_1	23_2_1	343_2_4042	289_02_1302	82_2_1	2035_01_21	137_2_742	439_2_761	9_02_1	1747_02_181	1662_012_745
994_2_1	2088_2_923	2052_2_78	21_2_1	23_2_1	343_2_4058	289_02_1305	82_2_1	2035_01_28	137_2_718	439_2_756	9_02_1	1747_02_169	1662_012_759
994_2_1	2088_2_913	2052_2_70	21_2_1	23_2_1	343_2_4103	289_02_1239	82_2_1	2035_01_32	137_2_736	439_2_757	9_02_1	1747_02_165	1662_012_766
994_2_1	2088_2_908	2052_2_77	21_2_1	23_2_1	343_2_4111	289_02_1173	82_2_1	2035_01_41	137_2_717	439_2_797	9_02_1	1747_02_167	1662_012_779
994_2_1	2088_2_876	2052_2_88	21_2_1	23_2_1	343_2_4167	289_02_1126	82_2_1	2035_01_62	137_2_697	439_2_776	9_02_1	1747_02_150	1662_012_826
994_2_1	2088_2_878	2052_2_75	21_2_1	23_2_1	343_2_4163	289_02_1125	82_2_1	2035_01_74	137_2_669	439_2_792	9_02_1	1747_02_139	1662_012_849
994_2_1	2088_2_828	2052_2_94	21_2_1	23_2_1	343_2_4205	289_02_1146	82_2_1	2035_01_68	137_2_642	439_2_759	9_02_1	1747_02_146	1662_012_901
994_2_1	2088_2_792	2052_2_90	21_2_1	23_2_1	343_2_4251	289_02_1150	82_2_1	2035_01_70	137_2_625	439_2_735	9_02_1	1747_02_167	1662_012_947
994_2_1	2088_2_796	2052_2_85	21_2_1	23_2_1	343_2_4200	289_02_1115	82_2_1	2035_01_90	137_2_646	439_2_728	9_02_1	1747_02_160	1662_012_1033
994_2_1	2088_2_760	2052_2_94	21_2_1	23_2_1	343_2_4177	289_02_1123	82_2_1	2035_01_103	137_2_624	439_2_735	9_02_1	1747_02_156	1662_012_1093
994_2_1	2088_2_745	2052_2_85	21_2_1	23_2_1	343_2_4126	289_02_1162	82_2_1	2035_01_106	137_2_629	439_2_764	9_02_1	1747_02_150	1662_012_1096
994_2_1	2088_2_783	2052_2_81	21_2_1	23_2_1	343_2_3984	289_02_1157	82_2_1	2035_01_129	137_2_678	439_2_775	9_02_1	1747_02_166	1662_012_1116
994_2_1	2088_2_754	2052_2_94	21_2_1	23_2_1	343_2_3891	289_02_1157	82_2_1	2035_01_141	137_2_643	439_2_792	9_02_1	1747_02_198	1662_012_1186
994_2_1	2088_2_798	2052_2_104	21_2_1	23_2_1	343_2_3770	289_02_1186	82_2_1	2035_01_125	137_2_678	439_2_793	9_02_1	1747_02_196	1662_012_1197
994_2_1	2088_2_826	2052_2_118	21_2_1	23_2_1	343_2_3724	289_02_1286	82_2_1	2035_01_102	137_2_664	439_2_712	9_02_1	1747_02_195	1662_012_1229
994_2_1	2088_2_815	2052_2_124	21_2_1	23_2_1	343_2_3696	289_02_1269	82_2_1	2035_01_91	137_2_694	439_2_698	9_02_1	1747_02_216	1662_012_1229
994_2_1	2088_2_812	2052_2_112	21_2_1	23_2_1	343_2_3695	289_02_1273	82_2_1	2035_01_73	137_2_783	439_2_684	9_02_1	1747_02_215	1662_012_1174
994_2_1	2088_2_840	2052_2_123	21_2_1	23_2_1	343_2_3697	289_02_1270	82_2_1	2035_01_43	137_2_772	439_2_667	9_02_1	1747_02_205	1662_012_1190
994_2_1	2088_2_863	2052_2_112	21_2_1	23_2_1	343_2_3674	289_02_1318	82_2_1	2035_01_44	137_2_787	439_2_655	9_02_1	1747_02_218	1662_012_1122
994_2_1	2088_2_908	2052_2_97	21_2_1	23_2_1	343_2_3626	289_02_1362	82_2_1	2035_01_42	137_2_788	439_2_691	9_02_1	1747_02_220	1662_012_1050
994_2_1	2088_2_887	2052_2_114	21_2_1	23_2_1	343_2_3686	289_02_1402	82_2_1	2035_01_45	137_2_748	439_2_722	9_02_1	1747_02_203	1662_012_970
994_2_1	2088_2_891	2052_2_120	21_2_1	23_2_1	343_2_3685	289_02_1453	82_2_1	2035_01_38	137_2_747	439_2_710	9_02_1	1747_02_213	1662_012_931
994_2_1	2088_2_874	2052_2_111	21_2_1	23_2_1	343_2_3726	289_02_1461	82_2_1	2035_01_46	137_2_709	439_2_764	9_02_1	1747_02_232	1662_012_886
994_2_1	2088_2_884	2052_2_118	21_2_1	23_2_1	343_2_3739	289_02_1502	82_2_1	2035_01_54	137_2_659	439_2_810	9_02_1	1747_02_241	1662_012_792
994_2_1	2088_2_875	2052_2_100	21_2_1	23_2_1	343_2_3713	289_02_1432	82_2_1	2035_01_56	137_2_693	439_2_844	9_02_1	1747_02_239	1662_012_833
994_2_1	2088_2_915	2052_2_106	21_2_1	23_2_1	343_2_3738	289_02_1442	82_2_1	2035_01_77	137_2_642	439_2_773	9_02_1	1747_02_235	1662_012_848
994_2_1	2088_2_881	2052_2_99	21_2_1	23_2_1	343_2_3773	289_02_1420	82_2_1	2035_01_97	137_2_666	439_2_797	9_02_1	1747_02_228	1662_012_808
994_2_1	2088_2_876	2052_2_93	21_2_1	23_2_1	343_2_3833	289_02_1357	82_2_1	2035_01_102	137_2_691	439_2_829	9_02_1	1747_02_233	1662_012_788
994_2_1	2088_2_856	2052_2_86	21_2_1	23_2_1	343_2_4013	289_02_1342	82_2_1	2035_01_112	137_2_653	439_2_762	9_02_1	1747_02_200	1662_012_793
994_2_1	2088_2_795	2052_2_85	21_2_1	23_2_1	343_2_4069	289_02_1327	82_2_1	2035_01_140	137_2_669	439_2_741	9_02_1	1747_02_183	1662_012_815
994_2_1	2088_2_821	2052_2_80	21_2_1	23_2_1	343_2_4111	289_02_1325	82_2_1	2035_01_149	137_2_650	439_2_740	9_02_1	1747_02_170	1662_012_775
994_2_1	2088_2_750	2052_2_101	21_2_1	23_2_1	343_2_4184	289_02_1339	82_2_1	2035_01_163	137_2_621	439_2_725	9_02_1	1747_02_147	1662_012_765
994_2_1	2088_2_721	2052_2_77	21_2_1	23_2_1	343_2_4171	289_02_1310	82_2_1	2035_01_171	137_2_647	439_2_786	9_02_1	1747_02_132	1662_012_761
994_2_1	2088_2_779	2052_2_86	21_2_1	23_2_1	343_2_4230	289_02_1276	82_2_1	2035_01_164	137_2_609	439_2_750	9_02_1	1747_02_141	1662_012_712
994_2_1	2088_2_762	2052_2_86	21_2_1	23_2_1	343_2_4212	289_02_1276	82_2_1	2035_01_178	137_2_599	439_2_723	9_02_1	1747_02_165	1662_012_756
994_2_1	2088_2_746	2052_2_78	21_2_1	23_2_1	343_2_4141	289_02_1324	82_2_1	2035_01_154	137_2_614	439_2_770	9_02_1	1747_02_194	1662_012_754
994_2_1	2088_2_798	2052_2_88	21_2_1	23_2_1	343_2_4040	289_02_1337	82_2_1	2035_01_135	137_2_605	439_2_803	9_02_1	1747_02_224	1662_012_771
994_2_1	2088_2_771	2052_2_80	21_2_1	23_2_1	343_2_3929	289_02_1385	82_2_1	2035_01_124	137_2_644	439_2_827	9_02_1	1747_02_253	1662_012_794
994_2_1	2088_2_843	2052_2_100	21_2_1	23_2_1	343_2_3921	289_02_1369	82_2_1	2035_01_120	137_2_645	439_2_765	9_02_1	1747_02_280	1662_012_775
994_2_1	2088_2_809	2052_2_121	21_2_1	23_2_1	343_2_3811	289_02_1391	82_2_1	2035_01_130	137_2_670	439_2_719	9_02_1	1747_02_305	1662_012_866
994_2_1	2088_2_801	2052_2_109	21_2_1	23_2_1	343_2_3738	289_02_1326	82_2_1	2035_01_123	137_2_727	439_2_733	9_02_1	1747_02_355	1662_012_901
994_2_1	2088_2_814	2052_2_130	21_2_1	23_2_1	343_2_3784	289_02_1303	82_2_1	2035_01_116	137_2_713	439_2_703	9_02_1	1747_02_358	1662_012_899
994_2_1	2088_2_763	2052_2_138	21_2_1	23_2_1	343_2_3735	289_02_1273	82_2_1	2035_01_114	137_2_757	439_2_657	9_02_1	1747_02_362	1662_012_1015
994_2_1	2088_2_797	2052_2_141	21_2_1	23_2_1	343_2_3694	289_02_1239	82_2_1	2035_01_82	137_2_764	439_2_667	9_02_1	1747_02_377	1662_012_1079
994_2_1	2088_2_798	2052_2_153	21_2_1	23_2_1	343_2_3696	289_02_1187	82_2_1	2035_01_81	137_2_819	439_2_650	9_02_1	1747_02_381	1662_012_1079
994_2_1	2088_2_827	2052_2_130	21_2_1	23_2_1	343_2_3647	289_02_1168	82_2_1	2035_01_73	137_2_853	439_2_624	9_02_1	1747_02_358	1662_012_1171
994_2_1	2088_2_813	2052_2_147	21_2_1	23_2_1	343_2_3653	289_02_1170	82_2_1	2035_01_80	137_2_782	439_2_645	9_02_1	1747_02_345	1662_012_1191
994_2_1	2088_2_748	2052_2_147	21_2_1	23_2_1	343_2_3782	289_02_1165	82_2_1	2035_01_76	137_2_796	439_2_588	9_02_1	1747_02_304	1662_012_1200
994_2_1	2088_2_733	2052_2_130	21_2_1	23_2_1	343_2_3767	289_02_1142	82_2_1	2035_01_104	137_2_786	439_2_604	9_02_1	1747_02_247	1662_012_1273
994_2_1	2088_2_721	2052_2_134	21_2_1	23_2_1	343_2_3822	289_02_1102	82_2_1	2035_01_114	137_2_787	439_2_601	9_02_1	1747_02_201	1662_012_1272
994_2_1	2088_2_612	2052_2_137	21_2_1	23_2_1	343_2_3913	289_02_1108	82_2_1	2035_01_136	137_2_777	439_2_584	9_02_1	1747_02_193	1662_012_1300
994_2_1	2088_2_592	2052_2_138	21_2_1	23_2_1	343_2_3878	289_02_1116	82_2_1	2035_01_136	137_2_782	439_2_618	9_02_1	1747_02_177	1662_012_1341
994_2_1	2088_2_555	2052_2_158	21_2_1	23_2_1	343_2_3888	289_02_1183	82_2_1	2035_01_147	137_2_746	439_2_588	9_02_1	1747_02_160	1662_012_1382
994_2_1	2088_2_530	2052_2_155	21_2_1	23_2_1	343_2_3881	289_02_1204	82_2_1	2035_01_188	137_2_721	439_2_624	9_02_1	1747_02_147	1662_012_1386
994_2_1	2088_2_570	2052_2_162	21_2_1	23_2_1	343_2_3875	289_02_1168	82_2_1	2035_01_171	137_2_726	439_2_644	9_02_1	1747_02_148	1662_012_1367
994_2_1	2088_2_532	2052_2_155	21_2_1	23_2_1	343_2_3949	289_02_1187	82_2_1	2035_01_160	137_2_682	439_2_635	9_02_1	1747_02_147	1662_012_1400
994_2_1	2088_2_546	2052_2_127	21_2_1	23_2_1	343_2_3923	289_02_1197	82_2_1	2035_01_197	137_2_673	439_2_648	9_02_1	1747_02_151	1662_012_1399
994_2_1	2088_2_578	2052_2_132	21_2_1	23_2_1	343_2_3906	289_02_1212	82_2_1	2035_01_213	137_2_646	439_2_634	9_02_1	1747_02_160	1662_012_1370
994_2_1	2088_2_587	2052_2_116	21_2_1	23_2_1	343_2_3965	289_02_1263	82_2_1	2035_01_243	137_2_626	439_2_601	9_02_1	1747_02_122	1662_012_1331
994_2_1	2088_2_612	2052_2_95	21_2_1	23_2_1	343_2_3915	289_02_1289	82_2_1	2035_01_252	137_2_644	439_2_613	9_02_1	1747_02_111	1662_012_1313
994_2_1	2088_2_640	2052_2_91	21_2_1	23_2_1	343_2_3910	289_02_1348	82_2_1	2035_01_262	137_2_612	439_2_579	9_02_1	1747_02_93	1662_012_1295
994_2_1	2088_2_649	2052_2_78	21_2_1	23_2_1	343_2_3965	289_02_1299	82_2_1	2035_01_269	137_2_619	439_2_593	9_02_1	1747_02_103	1662_012_1217
994_2_1	2088_2_694	2052_2_83	21_2_1	23_2_1	343_2_3931	289_02_1337	82_2_1	2035_01_275	137_2_574	439_2_633	9_02_1	1747_02_110	1662_012_1107
994_2_1	2088_2_717	2052_2_60	21_2_1	23_2_1	343_2_3936	289_02_1376	82_2_1	2035_01_271	137_2_558	439_2_636	9_02_1	1747_02_137	1662_012_1008
994_2_1	2088_2_705	2052_2_52	21_2_1	23_2_1	343_2_4000	289_02_1418	82_2_1	2035_01_236	137_2_528	439_2_700	9_02_1	1747_02_147	1662_012_866
994_2_1	2088_2_697	2052_2_54	21_2_1	23_2_1	343_2_4090	289_02_1413	82_2_1	2035_01_219	137_2_491	439_2_730	9_02_1	1747_02_157	1662_012_737
994_2_1	2088_2_697	2052_2_38	21_2_1	23_2_1	343_2_4205	289_02_1421	82_2_1	2035_01_191	137_2_504	439_2_759	9_02_1	1747_02_169	1662_012_607
994_2_1	2088_2_682	2052_2_28	21_2_1	23_2_1	343_2_4182	289_02_1504	82_2_1	2035_01_196	137_2_479	439_2_820	9_02_1	1747_02_189	1662_012_529
994_2_1	2088_2_711	2052_2_27	21_2_1	23_2_1	343_2_4228	289_02_1582	82_2_1	2035_01_181	137_2_432	439_2_777	9_02_1	1747_02_216	1662_012_502
994_2_1	2088_2_661	2052_2_28	21_2_1	23_2_1	343_2_4272	289_02_1600	82_2_1	2035_01_149	137_2_426	439_2_818	9_02_1	1747_02_225	1662_012_516
994_2_1	2088_2_673	2052_2_26	21_2_1	23_2_1	343_2_4255	289_02_1669	82_2_1	2035_01_138	137_2_417	439_2_784	9_02_1	1747_02_253	1662_012_526
994_2_1	2088_2_682	2052_2_32	21_2_1	23_2_1	343_2_4217	289_02_1682	82_2_1	2035_01_111	137_2_431	439_2_795	9_02_1	1747_02_289	1662_012_529
994_2_1	2088_2_667	2052_2_33	21_2_1	23_2_1	343_2_4172	289_02_1636	82_2_1	2035_01_93	137_2_471	439_2_841	9_02_1	1747_02_289	1662_012_592
994_2_1	2088_2_702	2052_2_42	21_2_1	23_2_1	343_2_4047	289_02_1665	82_2_1	2035_01_115	137_2_426	439_2_870	9_02_1	1747_02_301	1662_012_646
994_2_1	2088_2_735	2052_2_38	21_2_1	23_2_1	343_2_3961	289_02_1660	82_2_1	2035_01_120	137_2_466	439_2_882	9_02_1	1747_02_303	1662_012_642
994_2_1	2088_2_702	2052_2_36	21_2_1	23_2_1	343_2_3896	289_02_1615	82_2_1	2035_01_136	137_2_504	439_2_915	9_02_1	1747_02_317	1662_012_675
994_2_1	2088_2_688	2052_2_46	21_2_1	23_2_1	343_2_3780	289_02_1638	82_2_1	2035_01_152	137_2_523	439_2_865	9_02_1	1747_02_324	1662_012_787
994_2_1	2088_2_703	2052_2_44	21_2_1	23_2_1	343_2_3700	289_02_1534	82_2_1	2035_01_150	137_2_536	439_2_930	9_02_1	1747_02_351	1662_012_854
994_2_1	2088_2_668	2052_2_49	21_2_1	23_2_1	343_2_3568	289_02_1512	82_2_1	2035_01_178	137_2_563	439_2_965	9_02_1	1747_02_395	1662_012_905
994_2_1	2088_2_637	2052_2_46	21_2_1	23_2_1	343_2_3530	289_02_1458	82_2_1	2035_01_180	137_2_603	439_2_923	9_02_1	1747_02_396	1662_012_1013
994_2_1	2088_2_692	2052_2_48	21_2_1	23_2_1	343_2_3501	289_02_1396	82_2_1	2035_01_192	137_2_593	439_2_935	9_02_1	1747_02_419	1662_012_1019
994_2_1	2088_2_649	2052_2_50	21_2_1	23_2_1	343_2_3444	289_02_1349	82_2_1	2035_01_222	137_2_646	439_2_905	9_02_1	1747_02_432	1662_012_1098
994_2_1	2088_2_646	2052_2_42	21_2_1	23_2_1	343_2_3517	289_02_1282	82_2_1	2035_01_208	137_2_680	439_2_886	9_02_1	1747_02_400	1662_012_1125
994_2_1	2088_2_635	2052_2_32	21_2_1	23_2_1	343_2_3444	289_02_1318	82_2_1	2035_01_210	137_2_692	439_2_924	9_02_1	1747_02_397	1662_012_1128
994_2_1	2088_2_673	2052_2_28	21_2_1	23_2_1	343_2_3537	289_02_1302	82_2_1	2035_01_166	137_2_703	439_2_810	9_02_1	1747_02_430	1662_012_1089
994_2_1	2088_2_616	2052_2_25	21_2_1	23_2_1	343_2_3633	289_02_1247	82_2_1	2035_01_149	137_2_718	439_2_851	9_02_1	1747_02_432	1662_012_1052
994_2_1	2088_2_597	2052_2_23	21_2_1	23_2_1	343_2_3694	289_02_1222	82_2_1	2035_01_126	137_2_747	439_2_835	9_02_1	1747_02_445	1662_012_1023
994_2_1	2088_2_591	2052_2_17	21_2_1	23_2_1	343_2_3794	289_02_1254	82_2_1	2035_01_120	137_2_746	439_2_744	9_02_1	1747_02_424	1662_012_1031
994_2_1	2088_2_594	2052_2_12	21_2_1	23_2_1	343_2_3849	289_02_1241	82_2_1	2035_01_114	137_2_717	439_2_793	9_02_1	1747_02_421	1662_012_1042
994_2_1	2088_2_600	2052_2_9	21_2_1	23_2_1	343_2_3914	289_02_1289	82_2_1	2035_01_107	137_2_698	439_2_756	9_02_1	1747_02_422	1662_012_1005
994_2_1	2088_2_600	2052_2_12	21_2_1	23_2_1	343_2_3980	289_02_1335	82_2_1	2035_01_122	137_2_640	439_2_742	9_02_1	1747_02_412	1662_012_986
994_2_1	2088_2_548	2052_2_17	21_2_1	23_2_1	343_2_4072	289_02_1327	82_2_1	2035_01_141	137_2_641	439_2_732	9_02_1	1747_02_428	1662_012_915
994_2_1	2088_2_538	2052_2_17	21_2_1	23_2_1	343_2_4149	289_02_1356	82_2_1	2035_01_140	137_2_627	439_2_696	9_02_1	1747_02_432	1662_012_867
994_2_1	2088_2_500	2052_2_19	21_2_1	23_2_1	343_2_4203	289_02_1348	82_2_1	2035_01_131	137_2_591	439_2_724	9_02_1	1747_02_409	1662_012_901
994_2_1	2088_2_482	2052_2_16	21_2_1	23_2_1	343_2_4286	289_02_1360	82_2_1	2035_01_109	137_2_589	439_2_711	9_02_1	1747_02_412	1662_012_863
994_2_1	2088_2_465	2052_2_27	21_2_1	23_2_1	343_2_4367	289_02_1422	82_2_1	2035_01_82	137_2_570	439_2_647	9_02_1	1747_02_418	1662_012_834
994_2_1	2088_2_412	2052_2_35	21_2_1	23_2_1	343_2_4438	289_02_1502	82_2_1	2035_01_52	137_2_534	439_2_662	9_02_1	1747_02_393	1662_012_813
994_2_1	2088_2_386	2052_2_28	21_2_1	23_2_1	343_2_4431	289_02_1605	82_2_1	2035_01_32	137_2_505	439_2_725	9_02_1	1747_02_349	1662_012_776
994_2_1	2088_2_385	2052_2_41	21_2_1	23_2_1	343_2_4492	289_02_1633	82_2_1	2035_01_38	137_2_466	439_2_706	9_02_1	1747_02_306	1662_012_765
994_2_1	2088_2_341	2052_2_41	21_2_1	23_2_1	343_2_4475	289_02_1672	82_2_1	2035_01_39	137_2_433	439_2_737	9_02_1	1747_02_285	1662_012_827
994_2_1	2088_2_350	2052_2_37	21_2_1	23_2_1	343_2_4440	289_02_1754	82_2_1	2035_01_36	137_2_407	439_2_743	9_02_1	1747_02_272	1662_012_833
994_2_1	2088_2_353	2052_2_37	21_2_1	23_2_1	343_2_4438	289_02_1805	82_2_1	2035_01_39	137_2_369	439_2_709	9_02_1	1747_02_255	1662_012_863
994_2_1	2088_2_361	2052_2_31	21_2_1	23_2_1	343_2_4448	289_02_1789	82_2_1	2035_01_40	137_2_361	439_2_738	9_02_1	1747_02_226	1662_012_870
994_2_1	2088_2_358	2052_2_41	21_2_1	23_2_1	343_2_4268	289_02_1845	82_2_1	2035_01_41	137_2_382	439_2_757	9_02_1	1747_02_241	1662_012_936
994_2_1	2088_2_354	2052_2_30	21_2_1	23_2_1	343_2_4285	289_02_1784	82_2_1	2035_01_57	137_2_389	439_2_766	9_02_1	1747_02_240	1662_012_955
994_2_1	2088_2_363	2052_2_27	21_2_1	23_2_1	343_2_4233	289_02_1725	82_2_1	2035_01_70	137_2_417	439_2_842	9_02_1	1747_02_256	1662_012_926
994_2_1	2088_2_392	2052_2_26	21_2_1	23_2_1	343_2_4088	289_02_1767	82_2_1	2035_01_71	137_2_413	439_2_844	9_02_1	1747_02_279	1662_012_955
994_2_1	2088_2_415	2052_2_23	21_2_1	23_2_1	343_2_4036	289_02_1715	82_2_1	2035_01_78	137_2_419	439_2_864	9_02_1	1747_02_327	1662_012_920
994_2_1	2088_2_430	2052_2_28	21_2_1	23_2_1	343_2_3904	289_02_1711	82_2_1	2035_01_75	137_2_402	439_2_903	9_02_1	1747_02_397	1662_012_909
994_2_1	2088_2_456	2052_2_27	21_2_1	23_2_1	343_2_3795	289_02_1638	82_2_1	2035_01_107	137_2_440	439_2_897	9_02_1	1747_02_435	1662_012_907
994_2_1	2088_2_483	2052_2_36	21_2_1	23_2_1	343_2_3680	289_02_1579	82_2_1	2035_01_110	137_2_452	439_2_953	9_02_1	1747_02_477	1662_012_912
994_2_1	2088_2_519	2052_2_40	21_2_1	23_2_1	343_2_3653	289_02_1456	82_2_1	2035_01_111	137_2_487	439_2_955	9_02_1	1747_02_496	1662_012_953
994_2_1	2088_2_508	2052_2_31	21_2_1	23_2_1	343_2_3584	289_02_1410	82_2_1	2035_01_148	137_2_492	439_2_937	9_02_1	1747_02_536	1662_012_1033
994_2_1	2088_2_527	2052_2_29	21_2_1	23_2_1	343_2_3493	289_02_1327	82_2_1	2035_01_161	137_2_512	439_2_982	9_02_1	1747_02_583	1662_012_1047
994_2_1	2088_2_578	2052_2_37	21_2_1	23_2_1	343_2_3407	289_02_1252	82_2_1	2035_01_174	137_2_552	439_2_1013	9_02_1	1747_02_604	1662_012_1072
994_2_1	2088_2_532	2052_2_41	21_2_1	23_2_1	343_2_3415	289_02_1248	82_2_1	2035_01_207	137_2_579	439_2_1011	9_02_1	1747_02_631	1662_012_1068
994_2_1	2088_2_584	2052_2_34	21_2_1	23_2_1	343_2_3358	289_02_1217	82_2_1	2035_01_213	137_2_605	439_2_1054	9_02_1	1747_02_652	1662_012_1052
994_2_1	2088_2_591	2052_2_40	21_2_1	23_2_1	343_2_3300	289_02_1171	82_2_1	2035_01_208	137_2_618	439_2_1111	9_02_1	1747_02_692	1662_012_1087
994_2_1	2088_2_634	2052_2_38	21_2_1	23_2_1	343_2_3360	289_02_1192	82_2_1	2035_01_198	137_2_627	439_2_1007	9_02_1	1747_02_715	1662_012_1071
994_2_1	2088_2_677	2052_2_42	21_2_1	23_2_1	343_2_3282	289_02_1166	82_2_1	2035_01_189	137_2_629	439_2_1043	9_02_1	1747_02_702	1662_012_1113
994_2_1	2088_2_643	2052_2_46	21_2_1	23_2_1	343_2_3368	289_02_1129	82_2_1	2035_01_186	137_2_640	439_2_1044	9_02_1	1747_02_685	1662_012_1085
994_2_1	2088_2_658	2052_2_45	21_2_1	23_2_1	343_2_3452	289_02_1159	82_2_1	2035_01_188	137_2_621	439_2_984	9_02_1	1747_02_653	1662_012_1029
994_2_1	2088_2_676	2052_2_49	21_2_1	23_2_1	343_2_3495	289_02_1144	82_2_1	2035_01_179	137_2_587	439_2_981	9_02_1	1747_02_656	1662_012_991
994_2_1	2088_2_606	2052_2_56	21_2_1	23_2_1	343_2_3620	289_02_1198	82_2_1	2035_01_173	137_2_576	439_2_966	9_02_1	1747_02_613	1662_012_925
994_2_1	2088_2_641	2052_2_57	21_2_1	23_2_1	343_2_3578	289_02_1181	82_2_1	2035_01_175	137_2_570	439_2_988	9_02_1	1747_02_594	1662_012_947
994_2_1	2088_2_606	2052_2_53	21_2_1	23_2_1	343_2_3726	289_02_1171	82_2_1	2035_01_162	137_2_539	439_2_1009	9_02_1	1747_02_544	1662_012_908
994_2_1	2088_2_603	2052_2_35	21_2_1	23_2_1	343_2_3862	289_02_1219	82_2_1	2035_01_154	137_2_512	439_2_946	9_02_1	1747_02_483	1662_012_904
994_2_1	2088_2_585	2052_2_46	21_2_1	23_2_1	343_2_3922	289_02_1261	82_2_1	2035_01_155	137_2_442	439_2_941	9_02_1	1747_02_420	1662_012_903
994_2_1	2088_2_499	2052_2_54	21_2_1	23_2_1	343_2_4092	289_02_1352	82_2_1	2035_01_149	137_2_435	439_2_936	9_02_1	1747_02_321	1662_012_830
994_2_1	2088_2_521	2052_2_45	21_2_1	23_2_1	343_2_4193	289_02_1454	82_2_1	2035_01_147	137_2_420	439_2_843	9_02_1	1747_02_265	1662_012_747
994_2_1	2088_2_487	2052_2_34	21_2_1	23_2_1	343_2_4323	289_02_1479	82_2_1	2035_01_148	137_2_410	439_2_859	9_02_1	1747_02_192	1662_012_699
994_2_1	2088_2_458	2052_2_30	21_2_1	23_2_1	343_2_4363	289_02_1555	82_2_1	2035_01_133	137_2_439	439_2_854	9_02_1	1747_02_173	1662_012_628
994_2_1	2088_2_477	2052_2_28	21_2_1	23_2_1	343_2_4503	289_02_1583	82_2_1	2035_01_126	137_2_415	439_2_821	9_02_1	1747_02_138	1662_012_547
994_2_1	2088_2_427	2052_2_24	21_2_1	23_2_1	343_2_4567	289_02_1639	82_2_1	2035_01_134	137_2_401	439_2_803	9_02_1	1747_02_114	1662_012_564
994_2_1	2088_2_461	2052_2_22	21_2_1	23_2_1	343_2_4602	289_02_1727	82_2_1	2035_01_110	137_2_350	439_2_786	9_02_1	1747_02_91	1662_012_581
994_2_1	2088_2_449	2052_2_25	21_2_1	23_2_1	343_2_4619	289_02_1718	82_2_1	2035_01_106	137_2_345	439_2_784	9_02_1	1747_02_92	1662_012_607
994_2_1	2088_2_439	2052_2_19	21_2_1	23_2_1	343_2_4597	289_02_1740	82_2_1	2035_01_106	137_2_356	439_2_838	9_02_1	1747_02_90	1662_012_593
994_2_1	2088_2_431	2052_2_15	21_2_1	23_2_1	343_2_4626	289_02_1809	82_2_1	2035_01_94	137_2_303	439_2_812	9_02_1	1747_02_94	1662_012_640
994_2_1	2088_2_417	2052_2_20	21_2_1	23_2_1	343_2_4610	289_02_1824	82_2_1	2035_01_76	137_2_284	439_2_833	9_02_1	1747_02_102	1662_012_680
994_2_1	2088_2_444	2052_2_16	21_2_1	23_2_1	343_2_4571	289_02_1857	82_2_1	2035_01_73	137_2_297	439_2_806	9_02_1	1747_02_109	1662_012_673
994_2_1	2088_2_423	2052_2_15	21_2_1	23_2_1	343_2_4518	289_02_1939	82_2_1	2035_01_85	137_2_281	439_2_794	9_02_1	1747_02_104	1662_012_684
994_2_1	2088_2_427	2052_2_17	21_2_1	23_2_1	343_2_4503	289_02_1809	82_2_1	2035_01_97	137_2_306	439_2_818	9_02_1	1747_02_105	1662_012_742
994_2_1	2088_2_482	2052_2_22	21_2_1	23_2_1	343_2_4368	289_02_1811	82_2_1	2035_01_108	137_2_318	439_2_790	9_02_1	1747_02_129	1662_012_794
994_2_1	2088_2_482	2052_2_32	21_2_1	23_2_1	343_2_4308	289_02_1713	82_2_1	2035_01_118	137_2_343	439_2_856	9_02_1	1747_02_156	1662_012_803
994_2_1	2088_2_498	2052_2_39	21_2_1	23_2_1	343_2_4366	289_02_1629	82_2_1	2035_01_115	137_2_358	439_2_841	9_02_1	1747_02_165	1662_012_803
994_2_1	2088_2_545	2052_2_54	21_2_1	23_2_1	343_2_4372	289_02_1547	82_2_1	2035_01_120	137_2_369	439_2_780	9_02_1	1747_02_180	1662_012_829
994_2_1	2088_2_525	2052_2_59	21_2_1	23_2_1	343_2_4425	289_02_1438	82_2_1	2035_01_111	137_2_367	439_2_792	9_02_1	1747_02_198	1662_012_882
994_2_1	2088_2_504	2052_2_63	21_2_1	23_2_1	343_2_4455	289_02_1358	82_2_1	2035_01_117	137_2_375	439_2_805	9_02_1	1747_02_225	1662_012_874
994_2_1	2088_2_529	2052_2_82	21_2_1	23_2_1	343_2_4470	289_02_1296	82_2_1	2035_01_121	137_2_381	439_2_768	9_02_1	1747_02_261	1662_012_850
994_2_1	2088_2_532	2052_2_91	21_2_1	23_2_1	343_2_4524	289_02_1250	82_2_1	2035_01_109	137_2_351	439_2_764	9_02_1	1747_02_329	1662_012_819
994_2_1	2088_2_555	2052_2_88	21_2_1	23_2_1	343_2_4543	289_02_1244	82_2_1	2035_01_96	137_2_370	439_2_745	9_02_1	1747_02_372	1662_012_785
994_2_1	2088_2_568	2052_2_90	21_2_1	23_2_1	343_2_4645	289_02_1157	82_2_1	2035_01_77	137_2_345	439_2_776	9_02_1	1747_02_405	1662_012_744
994_2_1	2088_2_557	2052_2_88	21_2_1	23_2_1	343_2_4791	289_02_1089	82_2_1	2035_01_83	137_2_306	439_2_803	9_02_1	1747_02_389	1662_012_706
994_2_1	2088_2_589	2052_2_87	21_2_1	23_2_1	343_2_4815	289_02_1164	82_2_1	2035_01_67	137_2_272	439_2_789	9_02_1	1747_02_391	1662_012_636
994_2_1	2088_2_575	2052_2_80	21_2_1	23_2_1	343_2_4883	289_02_1175	82_2_1	2035_01_57	137_2_256	439_2_815	9_02_1	1747_02_387	1662_012_599
994_2_1	2088_2_578	2052_2_75	21_2_1	23_2_1	343_2_4848	289_02_1169	82_2_1	2035_01_49	137_2_264	439_2_867	9_02_1	1747_02_369	1662_012_614
994_2_1	2088_2_548	2052_2_76	21_2_1	23_2_1	343_2_4864	289_02_1256	82_2_1	2035_01_51	137_2_248	439_2_852	9_02_1	1747_02_339	1662_012_594
994_2_1	2088_2_503	2052_2_83	21_2_1	23_2_1	343_2_4909	289_02_1280	82_2_1	2035_01_42	137_2_234	439_2_848	9_02_1	1747_02_318	1662_012_603
994_2_1	2088_2_544	2052_2_75	21_2_1	23_2_1	343_2_4906	289_02_1267	82_2_1	2035_01_48	137_2_250	439_2_824	9_02_1	1747_02_316	1662_012_591
994_2_1	2088_2_484	2052_2_64	21_2_1	23_2_1	343_2_4892	289_02_1289	82_2_1	2035_01_38	137_2_257	439_2_846	9_02_1	1747_02_340	1662_012_602
994_2_1	2088_2_520	2052_2_58	21_2_1	23_2_1	343_2_4784	289_02_1322	82_2_1	2035_01_49	137_2_256	439_2_844	9_02_1	1747_02_340	1662_012_621
994_2_1	2088_2_521	2052_2_43	21_2_1	23_2_1	343_2_4778	289_02_1367	82_2_1	2035_01_52	137_2_267	439_2_817	9_02_1	1747_02_321	1662_012_646
994_2_1	2088_2_468	2052_2_42	21_2_1	23_2_1	343_2_4726	289_02_1472	82_2_1	2035_01_72	137_2_260	439_2_850	9_02_1	1747_02_308	1662_012_634
994_2_1	2088_2_479	2052_2_44	21_2_1	23_2_1	343_2_4767	289_02_1497	82_2_1	2035_01_78	137_2_287	439_2_821	9_02_1	1747_02_249	1662_012_628
994_2_1	2088_2_461	2052_2_39	21_2_1	23_2_1	343_2_4717	289_02_1580	82_2_1	2035_01_82	137_2_312	439_2_822	9_02_1	1747_02_220	1662_012_630
994_2_1	2088_2_397	2052_2_42	21_2_1	23_2_1	343_2_4688	289_02_1693	82_2_1	2035_01_90	137_2_284	439_2_773	9_02_1	1747_02_208	1662_012_694
994_2_1	2088_2_443	2052_2_46	21_2_1	23_2_1	343_2_4635	289_02_1667	82_2_1	2035_01_86	137_2_303	439_2_749	9_02_1	1747_02_218	1662_012_729
994_2_1	2088_2_418	2052_2_49	21_2_1	23_2_1	343_2_4600	289_02_1698	82_2_1	2035_01_90	137_2_297	439_2_730	9_02_1	1747_02_202	1662_012_782
994_2_1	2088_2_407	2052_2_46	21_2_1	23_2_1	343_2_4646	289_02_1716	82_2_1	2035_01_98	137_2_259	439_2_689	9_02_1	1747_02_197	1662_012_807
994_2_1	2088_2_437	2052_2_46	21_2_1	23_2_1	343_2_4613	289_02_1650	82_2_1	2035_01_113	137_2_257	439_2_689	9_02_1	1747_02_196	1662_012_845
994_2_1	2088_2_416	2052_2_44	21_2_1	23_2_1	343_2_4753	289_02_1531	82_2_1	2035_01_104	137_2_234	439_2_676	9_02_1	1747_02_194	1662_012_862
994_2_1	2088_2_424	2052_2_51	21_2_1	23_2_1	343_2_4805	289_02_1449	82_2_1	2035_01_119	137_2_236	439_2_660	9_02_1	1747_02_192	1662_012_873
994_2_1	2088_2_486	2052_2_48	21_2_1	23_2_1	343_2_4779	289_02_1463	82_2_1	2035_01_132	137_2_231	439_2_623	9_02_1	1747_02_190	1662_012_861
994_2_1	2088_2_427	2052_2_43	21_2_1	23_2_1	343_2_4806	289_02_1431	82_2_1	2035_01_138	137_2_209	439_2_622	9_02_1	1747_02_232	1662_012_888
994_2_1	2088_2_402	2052_2_56	21_2_1	23_2_1	343_2_4703	289_02_1445	82_2_1	2035_01_149	137_2_230	439_2_676	9_02_1	1747_02_259	1662_012_883
994_2_1	2088_2_423	2052_2_53	21_2_1	23_2_1	343_2_4641	289_02_1471	82_2_1	2035_01_143	137_2_220	439_2_680	9_02_1	1747_02_282	1662_012_904
994_2_1	2088_2_354	2052_2_59	21_2_1	23_2_1	343_2_4663	289_02_1456	82_2_1	2035_01_134	137_2_208	439_2_733	9_02_1	1747_02_301	1662_012_899
994_2_1	2088_2_389	2052_2_51	21_2_1	23_2_1	343_2_4667	289_02_1463	82_2_1	2035_01_115	137_2_187	439_2_716	9_02_1	1747_02_332	1662_012_892
994_2_1	2088_2_372	2052_2_47	21_2_1	23_2_1	343_2_4671	289_02_1426	82_2_1	2035_01_112	137_2_162	439_2_778	9_02_1	1747_02_366	1662_012_869
994_2_1	2088_2_382	2052_2_40	21_2_1	23_2_1	343_2_4675	289_02_1404	82_2_1	2035_01_97	137_2_156	439_2_792	9_02_1	1747_02_388	1662_012_864
994_2_1	2088_2_402	2052_2_42	21_2_1	23_2_1	343_2_4662	289_02_1415	82_2_1	2035_01_90	137_2_135	439_2_815	9_02_1	1747_02_387	1662_012_847
994_2_1	2088_2_399	2052_2_50	21_2_1	23_2_1	343_2_4711	289_02_1402	82_2_1	2035_01_99	137_2_111	439_2_851	9_02_1	1747_02_412	1662_012_766
994_2_1	2088_2_456	2052_2_34	21_2_1	23_2_1	343_2_4792	289_02_1316	82_2_1	2035_01_100	137_2_109	439_2_847	9_02_1	1747_02_419	1662_012_725
994_2_1	2088_2_476	2052_2_36	21_2_1	23_2_1	343_2_4837	289_02_1416	82_2_1	2035_01_87	137_2_83	439_2_826	9_02_1	1747_02_381	1662_012_669
994_2_1	2088_2_461	2052_2_29	21_2_1	23_2_1	343_2_4869	289_02_1456	82_2_1	2035_01_85	137_2_74	439_2_842	9_02_1	1747_02_406	1662_012_603
994_2_1	2088_2_471	2052_2_23	21_2_1	23_2_1	343_2_4820	289_02_1507	82_2_1	2035_01_81	137_2_61	439_2_857	9_02_1	1747_02_427	1662_012_572
994_2_1	2088_2_471	2052_2_33	21_2_1	23_2_1	343_2_4838	289_02_1574	82_2_1	2035_01_83	137_2_53	439_2_854	9_02_1	1747_02_407	1662_012_506
994_2_1	2088_2_500	2052_2_22	21_2_1	23_2_1	343_2_4866	289_02_1624	82_2_1	2035_01_73	137_2_45	439_2_818	9_02_1	1747_02_397	1662_012_498
994_2_1	2088_2_527	2052_2_19	21_2_1	23_2_1	343_2_4878	289_02_1659	82_2_1	2035_01_73	137_2_33	439_2_805	9_02_1	1747_02_385	1662_012_496
994_2_1	2088_2_531	2052_2_15	21_2_1	23_2_1	343_2_4779	289_02_1737	82_2_1	2035_01_90	137_2_40	439_2_810	9_02_1	1747_02_403	1662_012_483
994_2_1	2088_2_547	2052_2_13	21_2_1	23_2_1	343_2_4727	289_02_1794	82_2_1	2035_01_85	137_2_28	439_2_785	9_02_1	1747_02_428	1662_012_484
994_2_1	2088_2_541	2052_2_13	21_2_1	23_2_1	343_2_4618	289_02_1883	82_2_1	2035_01_101	137_2_19	439_2_809	9_02_1	1747_02_437	1662_012_472
994_2_1	2088_2_536	2052_2_15	21_2_1	23_2_1	343_2_4564	289_02_2025	82_2_1	2035_01_115	137_2_12	439_2_721	9_02_1	1747_02_438	1662_012_468
994_2_1	2088_2_526	2052_2_10	21_2_1	23_2_1	343_2_4545	289_02_2076	82_2_1	2035_01_129	137_2_18	439_2_736	9_02_1	1747_02_421	1662_012_429
994_2_1	2088_2_525	2052_2_12	21_2_1	23_2_1	343_2_4464	289_02_2169	82_2_1	2035_01_133	137_2_9	439_2_724	9_02_1	1747_02_442	1662_012_415
994_2_1	2088_2_503	2052_2_15	21_2_1	23_2_1	343_2_4285	289_02_2309	82_2_1	2035_01_146	137_2_10	439_2_680	9_02_1	1747_02_491	1662_012_455
994_2_1	2088_2_506	2052_2_16	21_2_1	23_2_1	343_2_4196	289_02_2405	82_2_1	2035_01_159	137_2_10	439_2_682	9_02_1	1747_02_457	1662_012_456
994_2_1	2088_2_471	2052_2_20	21_2_1	23_2_1	343_2_4190	289_02_2487	82_2_1	2035_01_172	137_2_11	439_2_643	9_02_1	1747_02_441	1662_012_439
994_2_1	2088_2_463	2052_2_15	21_2_1	23_2_1	343_2_4158	289_02_2582	82_2_1	2035_01_169	137_2_7	439_2_581	9_02_1	1747_02_431	1662_012_462
994_2_1	2088_2_479	2052_2_12	21_2_1	23_2_1	343_2_4072	289_02_2689	82_2_1	2035_01_184	137_2_3	439_2_569	9_02_1	1747_02_396	1662_012_463
994_2_1	2088_2_443	2052_2_6	21_2_1	23_2_1	343_2_4100	289_02_2747	82_2_1	2035_01_193	137_2_4	439_2_531	9_02_1	1747_02_360	1662_012_490
994_2_1	2088_2_443	2052_2_1	21_2_1	23_2_1	343_2_4062	289_02_2825	82_2_1	2035_01_179	137_2_1	439_2_508	9_02_1	1747_02_340	1662_012_514
2088_2_423	21_2_1	439_2_524	289_02_2810	2035_01_174	343_2_4053	9_02_1	1747_02_321	1662_012_554
2088_2_409	21_2_1	439_2_512	289_02_2879	2035_01_187	343_2_4029	9_02_1	1747_02_301	1662_012_550
2088_2_429	21_2_1	439_2_458	289_02_2915	2035_01_196	343_2_4016	9_02_1	1747_02_300	1662_012_552
2088_2_415	21_2_1	439_2_417	289_02_2960	2035_01_182	343_2_4015	9_02_1	1747_02_306	1662_012_540
2088_2_379	21_2_1	439_2_380	289_02_2958	2035_01_191	343_2_4024	9_02_1	1747_02_298	1662_012_565
2088_2_385	21_2_1	439_2_359	289_02_2949	2035_01_207	343_2_4006	9_02_1	1747_02_324	1662_012_538
2088_2_378	21_2_1	439_2_376	289_02_2908	2035_01_200	343_2_3970	9_02_1	1747_02_360	1662_012_542
2088_2_381	21_2_1	439_2_385	289_02_2864	2035_01_196	343_2_3925	9_02_1	1747_02_371	1662_012_574
2088_2_370	21_2_1	439_2_431	289_02_2757	2035_01_175	343_2_3961	9_02_1	1747_02_381	1662_012_570
2088_2_332	21_2_1	439_2_483	289_02_2651	2035_01_176	343_2_3940	9_02_1	1747_02_449	1662_012_548
2088_2_340	21_2_1	439_2_487	289_02_2605	2035_01_154	343_2_3949	9_02_1	1747_02_485	1662_012_522
2088_2_343	21_2_1	439_2_489	289_02_2470	2035_01_141	343_2_4010	9_02_1	1747_02_519	1662_012_509
2088_2_357	21_2_1	439_2_480	289_02_2336	2035_01_129	343_2_4122	9_02_1	1747_02_513	1662_012_517
2088_2_379	21_2_1	439_2_510	289_02_2200	2035_01_138	343_2_4149	9_02_1	1747_02_551	1662_012_506
2088_2_363	21_2_1	439_2_513	289_02_2092	2035_01_121	343_2_4326	9_02_1	1747_02_573	1662_012_467
2088_2_379	21_2_1	439_2_515	289_02_1972	2035_01_118	343_2_4462	9_02_1	1747_02_562	1662_012_442
2088_2_387	21_2_1	439_2_492	289_02_1868	2035_01_125	343_2_4687	9_02_1	1747_02_534	1662_012_415
2088_2_409	21_2_1	439_2_494	289_02_1737	2035_01_123	343_2_4817	9_02_1	1747_02_540	1662_012_398
2088_2_418	21_2_1	439_2_490	289_02_1693	2035_01_133	343_2_4955	9_02_1	1747_02_511	1662_012_332
2088_2_407	21_2_1	439_2_524	289_02_1610	2035_01_125	343_2_5090	9_02_1	1747_02_502	1662_012_308
2088_2_419	21_2_1	439_2_528	289_02_1544	2035_01_121	343_2_5182	9_02_1	1747_02_487	1662_012_322
2088_2_448	21_2_1	439_2_536	289_02_1501	2035_01_126	343_2_5210	9_02_1	1747_02_505	1662_012_333
2088_2_444	21_2_1	439_2_481	289_02_1502	2035_01_128	343_2_5284	9_02_1	1747_02_511	1662_012_356
2088_2_471	21_2_1	439_2_459	289_02_1480	2035_01_160	343_2_5285	9_02_1	1747_02_502	1662_012_383
2088_2_475	21_2_1	439_2_504	289_02_1467	2035_01_189	343_2_5243	9_02_1	1747_02_517	1662_012_366
2088_2_449	21_2_1	439_2_513	289_02_1494	2035_01_186	343_2_5288	9_02_1	1747_02_465	1662_012_379
2088_2_491	21_2_1	439_2_494	289_02_1444	2035_01_212	343_2_5326	9_02_1	1747_02_431	1662_012_379
2088_2_447	21_2_1	439_2_516	289_02_1449	2035_01_248	343_2_5325	9_02_1	1747_02_432	1662_012_377
2088_2_461	21_2_1	439_2_462	289_02_1438	2035_01_273	343_2_5375	9_02_1	1747_02_418	1662_012_384
2088_2_509	21_2_1	439_2_457	289_02_1420	2035_01_296	343_2_5343	9_02_1	1747_02_429	1662_012_376
2088_2_451	21_2_1	439_2_400	289_02_1490	2035_01_330	343_2_5382	9_02_1	1747_02_395	1662_012_377
2088_2_444	21_2_1	439_2_380	289_02_1494	2035_01_349	343_2_5450	9_02_1	1747_02_347	1662_012_374
2088_2_436	21_2_1	439_2_396	289_02_1556	2035_01_346	343_2_5391	9_02_1	1747_02_324	1662_012_393
2088_2_405	21_2_1	439_2_399	289_02_1588	2035_01_372	343_2_5388	9_02_1	1747_02_303	1662_012_384
2088_2_435	21_2_1	439_2_400	289_02_1550	2035_01_365	343_2_5399	9_02_1	1747_02_300	1662_012_384
2088_2_403	21_2_1	439_2_404	289_02_1646	2035_01_330	343_2_5305	9_02_1	1747_02_319	1662_012_393
2088_2_372	21_2_1	439_2_449	289_02_1608	2035_01_317	343_2_5284	9_02_1	1747_02_352	1662_012_395
2088_2_393	21_2_1	439_2_455	289_02_1600	2035_01_349	343_2_5235	9_02_1	1747_02_360	1662_012_365
2088_2_367	21_2_1	439_2_498	289_02_1589	2035_01_368	343_2_5127	9_02_1	1747_02_404	1662_012_377
2088_2_399	21_2_1	439_2_512	289_02_1609	2035_01_374	343_2_5001	9_02_1	1747_02_446	1662_012_379
2088_2_419	21_2_1	439_2_500	289_02_1564	2035_01_389	343_2_4982	9_02_1	1747_02_492	1662_012_371
2088_2_431	21_2_1	439_2_538	289_02_1481	2035_01_409	343_2_4958	9_02_1	1747_02_540	1662_012_395
2088_2_459	21_2_1	439_2_549	289_02_1470	2035_01_395	343_2_4951	9_02_1	1747_02_531	1662_012_403
2088_2_449	21_2_1	439_2_564	289_02_1388	2035_01_418	343_2_4959	9_02_1	1747_02_592	1662_012_410
2088_2_484	21_2_1	439_2_578	289_02_1336	2035_01_409	343_2_4945	9_02_1	1747_02_607	1662_012_412
2088_2_514	21_2_1	439_2_579	289_02_1339	2035_01_383	343_2_4947	9_02_1	1747_02_616	1662_012_395
2088_2_476	21_2_1	439_2_599	289_02_1365	2035_01_407	343_2_4880	9_02_1	1747_02_649	1662_012_396
2088_2_462	21_2_1	439_2_616	289_02_1316	2035_01_399	343_2_4862	9_02_1	1747_02_693	1662_012_408
2088_2_482	21_2_1	439_2_619	289_02_1283	2035_01_379	343_2_4927	9_02_1	1747_02_679	1662_012_386
2088_2_495	21_2_1	439_2_616	289_02_1318	2035_01_344	343_2_4979	9_02_1	1747_02_645	1662_012_354
2088_2_525	21_2_1	439_2_616	289_02_1345	2035_01_312	343_2_5068	9_02_1	1747_02_584	1662_012_306
2088_2_516	21_2_1	439_2_630	289_02_1344	2035_01_297	343_2_5088	9_02_1	1747_02_582	1662_012_302
2088_2_523	21_2_1	439_2_649	289_02_1301	2035_01_274	343_2_5172	9_02_1	1747_02_557	1662_012_291
2088_2_561	21_2_1	439_2_673	289_02_1242	2035_01_273	343_2_5202	9_02_1	1747_02_591	1662_012_262
2088_2_540	21_2_1	439_2_671	289_02_1218	2035_01_277	343_2_5281	9_02_1	1747_02_559	1662_012_239
2088_2_537	21_2_1	439_2_629	289_02_1217	2035_01_306	343_2_5309	9_02_1	1747_02_590	1662_012_201
2088_2_546	21_2_1	439_2_621	289_02_1219	2035_01_309	343_2_5304	9_02_1	1747_02_606	1662_012_198
2088_2_546	21_2_1	439_2_608	289_02_1278	2035_01_310	343_2_5241	9_02_1	1747_02_626	1662_012_194
2088_2_555	21_2_1	439_2_595	289_02_1263	2035_01_324	343_2_5288	9_02_1	1747_02_584	1662_012_200
2088_2_574	21_2_1	439_2_624	289_02_1266	2035_01_332	343_2_5306	9_02_1	1747_02_540	1662_012_183
2088_2_537	21_2_1	439_2_580	289_02_1331	2035_01_382	343_2_5260	9_02_1	1747_02_548	1662_012_188
2088_2_499	21_2_1	439_2_555	289_02_1330	2035_01_440	343_2_5257	9_02_1	1747_02_533	1662_012_223
2088_2_475	21_2_1	439_2_567	289_02_1434	2035_01_463	343_2_5118	9_02_1	1747_02_532	1662_012_249
2088_2_441	21_2_1	439_2_533	289_02_1446	2035_01_540	343_2_5083	9_02_1	1747_02_506	1662_012_286
2088_2_383	21_2_1	439_2_511	289_02_1426	2035_01_617	343_2_5074	9_02_1	1747_02_496	1662_012_332
2088_2_355	21_2_1	439_2_499	289_02_1500	2035_01_664	343_2_5021	9_02_1	1747_02_453	1662_012_356
2088_2_367	21_2_1	439_2_470	289_02_1503	2035_01_685	343_2_4985	9_02_1	1747_02_462	1662_012_381
2088_2_337	21_2_1	439_2_473	289_02_1446	2035_01_744	343_2_5021	9_02_1	1747_02_444	1662_012_388
2088_2_326	21_2_1	439_2_411	289_02_1506	2035_01_780	343_2_5018	9_02_1	1747_02_407	1662_012_390
2088_2_325	21_2_1	439_2_348	289_02_1494	2035_01_778	343_2_5062	9_02_1	1747_02_412	1662_012_414
2088_2_310	21_2_1	439_2_307	289_02_1460	2035_01_843	343_2_5059	9_02_1	1747_02_406	1662_012_449
2088_2_317	21_2_1	439_2_286	289_02_1417	2035_01_842	343_2_5121	9_02_1	1747_02_402	1662_012_461
2088_2_326	21_2_1	439_2_275	289_02_1383	2035_01_842	343_2_5110	9_02_1	1747_02_442	1662_012_479
2088_2_273	21_2_1	439_2_277	289_02_1345	2035_01_860	343_2_5131	9_02_1	1747_02_467	1662_012_514
2088_2_291	21_2_1	439_2_317	289_02_1271	2035_01_855	343_2_5161	9_02_1	1747_02_443	1662_012_519
2088_2_289	21_2_1	439_2_280	289_02_1210	2035_01_867	343_2_5223	9_02_1	1747_02_451	1662_012_524
2088_2_257	21_2_1	439_2_275	289_02_1150	2035_01_871	343_2_5260	9_02_1	1747_02_455	1662_012_568
2088_2_273	21_2_1	439_2_308	289_02_1087	2035_01_858	343_2_5258	9_02_1	1747_02_443	1662_012_582
2088_2_255	21_2_1	439_2_298	289_02_1017	2035_01_817	343_2_5297	9_02_1	1747_02_452	1662_012_631
2088_2_274	21_2_1	439_2_299	289_02_984	2035_01_753	343_2_5348	9_02_1	1747_02_450	1662_012_624
2088_2_319	21_2_1	439_2_324	289_02_943	2035_01_669	343_2_5373	9_02_1	1747_02_473	1662_012_611
2088_2_331	21_2_1	439_2_326	289_02_924	2035_01_637	343_2_5362	9_02_1	1747_02_506	1662_012_651
2088_2_377	21_2_1	439_2_370	289_02_923	2035_01_599	343_2_5387	9_02_1	1747_02_495	1662_012_643
2088_2_402	21_2_1	439_2_360	289_02_921	2035_01_588	343_2_5384	9_02_1	1747_02_541	1662_012_618
2088_2_411	21_2_1	439_2_337	289_02_984	2035_01_599	343_2_5367	9_02_1	1747_02_551	1662_012_575
2088_2_456	21_2_1	439_2_354	289_02_1057	2035_01_604	343_2_5211	9_02_1	1747_02_587	1662_012_558
2088_2_518	21_2_1	439_2_347	289_02_1081	2035_01_574	343_2_5155	9_02_1	1747_02_618	1662_012_523
2088_2_536	21_2_1	439_2_350	289_02_1149	2035_01_543	343_2_5125	9_02_1	1747_02_617	1662_012_469
2088_2_589	21_2_1	439_2_341	289_02_1220	2035_01_543	343_2_4978	9_02_1	1747_02_654	1662_012_425
2088_2_570	21_2_1	439_2_321	289_02_1235	2035_01_558	343_2_4934	9_02_1	1747_02_675	1662_012_421
2088_2_604	21_2_1	439_2_307	289_02_1286	2035_01_513	343_2_4893	9_02_1	1747_02_673	1662_012_412
2088_2_650	21_2_1	439_2_292	289_02_1326	2035_01_530	343_2_4802	9_02_1	1747_02_673	1662_012_403
2088_2_633	21_2_1	439_2_308	289_02_1343	2035_01_507	343_2_4844	9_02_1	1747_02_644	1662_012_436
2088_2_620	21_2_1	439_2_312	289_02_1367	2035_01_482	343_2_4897	9_02_1	1747_02_643	1662_012_445
2088_2_660	21_2_1	439_2_316	289_02_1388	2035_01_473	343_2_4811	9_02_1	1747_02_648	1662_012_478
2088_2_598	21_2_1	439_2_368	289_02_1439	2035_01_467	343_2_4785	9_02_1	1747_02_628	1662_012_511
2088_2_634	21_2_1	439_2_354	289_02_1464	2035_01_463	343_2_4760	9_02_1	1747_02_642	1662_012_492
2088_2_669	21_2_1	439_2_334	289_02_1424	2035_01_466	343_2_4756	9_02_1	1747_02_648	1662_012_530
2088_2_660	21_2_1	439_2_344	289_02_1432	2035_01_457	343_2_4720	9_02_1	1747_02_638	1662_012_571
2088_2_660	21_2_1	439_2_356	289_02_1467	2035_01_465	343_2_4648	9_02_1	1747_02_647	1662_012_592
2088_2_609	21_2_1	439_2_340	289_02_1467	2035_01_488	343_2_4704	9_02_1	1747_02_592	1662_012_635
2088_2_603	21_2_1	439_2_345	289_02_1515	2035_01_480	343_2_4694	9_02_1	1747_02_569	1662_012_607
2088_2_584	21_2_1	439_2_351	289_02_1449	2035_01_470	343_2_4797	9_02_1	1747_02_501	1662_012_608
2088_2_590	21_2_1	439_2_367	289_02_1415	2035_01_503	343_2_4871	9_02_1	1747_02_448	1662_012_572
2088_2_552	21_2_1	439_2_350	289_02_1406	2035_01_518	343_2_4954	9_02_1	1747_02_383	1662_012_567
2088_2_519	21_2_1	439_2_319	289_02_1442	2035_01_556	343_2_5016	9_02_1	1747_02_309	1662_012_551
2088_2_484	21_2_1	439_2_315	289_02_1329	2035_01_578	343_2_5218	9_02_1	1747_02_302	1662_012_508
2088_2_522	21_2_1	439_2_277	289_02_1308	2035_01_693	343_2_5146	9_02_1	1747_02_316	1662_012_495
2088_2_464	21_2_1	439_2_307	289_02_1322	2035_01_718	343_2_5161	9_02_1	1747_02_303	1662_012_489
2088_2_471	21_2_1	439_2_292	289_02_1288	2035_01_802	343_2_5191	9_02_1	1747_02_287	1662_012_442
2088_2_481	21_2_1	439_2_312	289_02_1240	2035_01_793	343_2_5236	9_02_1	1747_02_277	1662_012_425
2088_2_440	21_2_1	439_2_338	289_02_1145	2035_01_825	343_2_5290	9_02_1	1747_02_269	1662_012_448
2088_2_461	21_2_1	439_2_304	289_02_1088	2035_01_824	343_2_5355	9_02_1	1747_02_250	1662_012_481
2088_2_478	21_2_1	439_2_303	289_02_1100	2035_01_794	343_2_5347	9_02_1	1747_02_241	1662_012_515
2088_2_482	21_2_1	439_2_299	289_02_1031	2035_01_794	343_2_5409	9_02_1	1747_02_252	1662_012_531
2088_2_503	21_2_1	439_2_303	289_02_1050	2035_01_733	343_2_5447	9_02_1	1747_02_227	1662_012_534
2088_2_501	21_2_1	439_2_319	289_02_1074	2035_01_621	343_2_5449	9_02_1	1747_02_277	1662_012_558
2088_2_484	21_2_1	439_2_306	289_02_1113	2035_01_571	343_2_5421	9_02_1	1747_02_319	1662_012_596
2088_2_534	21_2_1	439_2_293	289_02_1120	2035_01_503	343_2_5349	9_02_1	1747_02_343	1662_012_628
2088_2_554	21_2_1	439_2_325	289_02_1070	2035_01_454	343_2_5363	9_02_1	1747_02_397	1662_012_616
2088_2_581	21_2_1	439_2_319	289_02_1103	2035_01_430	343_2_5292	9_02_1	1747_02_439	1662_012_634
2088_2_583	21_2_1	439_2_323	289_02_1129	2035_01_402	343_2_5210	9_02_1	1747_02_498	1662_012_659
2088_2_587	21_2_1	439_2_341	289_02_1095	2035_01_391	343_2_5241	9_02_1	1747_02_519	1662_012_649
2088_2_610	21_2_1	439_2_334	289_02_1197	2035_01_359	343_2_5178	9_02_1	1747_02_527	1662_012_636
2088_2_639	21_2_1	439_2_322	289_02_1195	2035_01_350	343_2_5195	9_02_1	1747_02_528	1662_012_586
2088_2_557	21_2_1	439_2_332	289_02_1222	2035_01_363	343_2_5234	9_02_1	1747_02_529	1662_012_574
2088_2_604	21_2_1	439_2_258	289_02_1251	2035_01_336	343_2_5223	9_02_1	1747_02_547	1662_012_595
2088_2_565	21_2_1	439_2_254	289_02_1298	2035_01_350	343_2_5251	9_02_1	1747_02_530	1662_012_543
2088_2_579	21_2_1	439_2_252	289_02_1301	2035_01_350	343_2_5232	9_02_1	1747_02_545	1662_012_524
2088_2_606	21_2_1	439_2_251	289_02_1283	2035_01_355	343_2_5163	9_02_1	1747_02_568	1662_012_565
2088_2_586	21_2_1	439_2_308	289_02_1242	2035_01_344	343_2_5213	9_02_1	1747_02_532	1662_012_569
2088_2_574	21_2_1	439_2_279	289_02_1212	2035_01_365	343_2_5303	9_02_1	1747_02_476	1662_012_569
2088_2_532	21_2_1	439_2_279	289_02_1157	2035_01_373	343_2_5401	9_02_1	1747_02_450	1662_012_567
2088_2_534	21_2_1	439_2_286	289_02_1108	2035_01_351	343_2_5451	9_02_1	1747_02_426	1662_012_587
2088_2_536	21_2_1	439_2_238	289_02_1069	2035_01_354	343_2_5537	9_02_1	1747_02_390	1662_012_593
2088_2_532	21_2_1	439_2_244	289_02_1003	2035_01_321	343_2_5663	9_02_1	1747_02_377	1662_012_570
2088_2_508	21_2_1	439_2_246	289_02_1044	2035_01_329	343_2_5626	9_02_1	1747_02_378	1662_012_613
2088_2_495	21_2_1	439_2_222	289_02_1049	2035_01_304	343_2_5678	9_02_1	1747_02_372	1662_012_648
2088_2_480	21_2_1	439_2_224	289_02_1087	2035_01_301	343_2_5732	9_02_1	1747_02_358	1662_012_604
2088_2_434	21_2_1	439_2_196	289_02_1069	2035_01_276	343_2_5831	9_02_1	1747_02_378	1662_012_610
2088_2_422	21_2_1	439_2_193	289_02_1059	2035_01_284	343_2_5871	9_02_1	1747_02_355	1662_012_614
2088_2_399	21_2_1	439_2_198	289_02_1050	2035_01_262	343_2_5891	9_02_1	1747_02_369	1662_012_639
2088_2_433	21_2_1	439_2_181	289_02_1060	2035_01_231	343_2_5861	9_02_1	1747_02_408	1662_012_635
2088_2_443	21_2_1	439_2_209	289_02_1028	2035_01_226	343_2_5882	9_02_1	1747_02_430	1662_012_586
2088_2_460	21_2_1	439_2_212	289_02_1064	2035_01_251	343_2_5847	9_02_1	1747_02_434	1662_012_541
2088_2_457	21_2_1	439_2_225	289_02_1007	2035_01_285	343_2_5882	9_02_1	1747_02_466	1662_012_491
2088_2_446	21_2_1	439_2_231	289_02_1078	2035_01_273	343_2_5806	9_02_1	1747_02_476	1662_012_494
2088_2_454	21_2_1	439_2_225	289_02_1087	2035_01_273	343_2_5793	9_02_1	1747_02_508	1662_012_468
2088_2_460	21_2_1	439_2_229	289_02_1111	2035_01_286	343_2_5800	9_02_1	1747_02_527	1662_012_427
2088_2_463	21_2_1	439_2_262	289_02_1209	2035_01_270	343_2_5765	9_02_1	1747_02_476	1662_012_384
2088_2_522	21_2_1	439_2_243	289_02_1211	2035_01_289	343_2_5700	9_02_1	1747_02_456	1662_012_415
2088_2_529	21_2_1	439_2_264	289_02_1216	2035_01_279	343_2_5676	9_02_1	1747_02_439	1662_012_431
2088_2_559	21_2_1	439_2_252	289_02_1296	2035_01_247	343_2_5594	9_02_1	1747_02_427	1662_012_464
2088_2_538	21_2_1	439_2_269	289_02_1336	2035_01_199	343_2_5653	9_02_1	1747_02_398	1662_012_460
2088_2_497	21_2_1	439_2_275	289_02_1330	2035_01_161	343_2_5724	9_02_1	1747_02_374	1662_012_480
2088_2_500	21_2_1	439_2_279	289_02_1475	2035_01_152	343_2_5566	9_02_1	1747_02_352	1662_012_508
2088_2_444	21_2_1	439_2_281	289_02_1466	2035_01_137	343_2_5675	9_02_1	1747_02_324	1662_012_507
2088_2_405	21_2_1	439_2_277	289_02_1446	2035_01_120	343_2_5734	9_02_1	1747_02_282	1662_012_552
2088_2_375	21_2_1	439_2_284	289_02_1418	2035_01_98	343_2_5794	9_02_1	1747_02_256	1662_012_582
2088_2_332	21_2_1	439_2_291	289_02_1392	2035_01_113	343_2_5837	9_02_1	1747_02_242	1662_012_602
2088_2_322	21_2_1	439_2_285	289_02_1409	2035_01_107	343_2_5802	9_02_1	1747_02_283	1662_012_622
2088_2_324	21_2_1	439_2_281	289_02_1334	2035_01_92	343_2_5835	9_02_1	1747_02_306	1662_012_643
2088_2_284	21_2_1	439_2_293	289_02_1264	2035_01_109	343_2_5900	9_02_1	1747_02_336	1662_012_647
2088_2_281	21_2_1	439_2_297	289_02_1287	2035_01_133	343_2_5807	9_02_1	1747_02_403	1662_012_614
2088_2_302	21_2_1	439_2_292	289_02_1257	2035_01_144	343_2_5790	9_02_1	1747_02_460	1662_012_581
2088_2_300	21_2_1	439_2_313	289_02_1239	2035_01_169	343_2_5754	9_02_1	1747_02_495	1662_012_568
2088_2_323	21_2_1	439_2_294	289_02_1257	2035_01_176	343_2_5715	9_02_1	1747_02_542	1662_012_516
2088_2_307	21_2_1	439_2_280	289_02_1229	2035_01_201	343_2_5675	9_02_1	1747_02_604	1662_012_519
2088_2_310	21_2_1	439_2_308	289_02_1315	2035_01_206	343_2_5537	9_02_1	1747_02_636	1662_012_511
2088_2_330	21_2_1	439_2_308	289_02_1331	2035_01_215	343_2_5456	9_02_1	1747_02_698	1662_012_495
2088_2_292	21_2_1	439_2_290	289_02_1369	2035_01_219	343_2_5421	9_02_1	1747_02_741	1662_012_514
2088_2_293	21_2_1	439_2_278	289_02_1369	2035_01_219	343_2_5434	9_02_1	1747_02_742	1662_012_509
2088_2_321	21_2_1	439_2_254	289_02_1352	2035_01_237	343_2_5400	9_02_1	1747_02_760	1662_012_528
2088_2_327	21_2_1	439_2_268	289_02_1336	2035_01_268	343_2_5342	9_02_1	1747_02_754	1662_012_537
2088_2_373	21_2_1	439_2_260	289_02_1355	2035_01_243	343_2_5333	9_02_1	1747_02_739	1662_012_540
2088_2_355	21_2_1	439_2_237	289_02_1400	2035_01_263	343_2_5329	9_02_1	1747_02_686	1662_012_548
2088_2_339	21_2_1	439_2_246	289_02_1393	2035_01_241	343_2_5451	9_02_1	1747_02_656	1662_012_496
2088_2_409	21_2_1	439_2_260	289_02_1398	2035_01_221	343_2_5391	9_02_1	1747_02_611	1662_012_514
2088_2_390	21_2_1	439_2_263	289_02_1388	2035_01_205	343_2_5406	9_02_1	1747_02_597	1662_012_537
2088_2_431	21_2_1	439_2_278	289_02_1371	2035_01_189	343_2_5452	9_02_1	1747_02_558	1662_012_524
2088_2_478	21_2_1	439_2_284	289_02_1344	2035_01_185	343_2_5467	9_02_1	1747_02_540	1662_012_507
2088_2_424	21_2_1	439_2_276	289_02_1362	2035_01_168	343_2_5567	9_02_1	1747_02_520	1662_012_488
2088_2_435	21_2_1	439_2_272	289_02_1410	2035_01_175	343_2_5587	9_02_1	1747_02_504	1662_012_441
2088_2_446	21_2_1	439_2_274	289_02_1379	2035_01_169	343_2_5554	9_02_1	1747_02_507	1662_012_467
2088_2_406	21_2_1	439_2_283	289_02_1400	2035_01_158	343_2_5558	9_02_1	1747_02_529	1662_012_460
2088_2_426	21_2_1	439_2_280	289_02_1379	2035_01_140	343_2_5586	9_02_1	1747_02_556	1662_012_414
2088_2_385	21_2_1	439_2_265	289_02_1274	2035_01_140	343_2_5740	9_02_1	1747_02_556	1662_012_409
2088_2_397	21_2_1	439_2_282	289_02_1330	2035_01_134	343_2_5674	9_02_1	1747_02_559	1662_012_428
2088_2_414	21_2_1	439_2_257	289_02_1288	2035_01_143	343_2_5639	9_02_1	1747_02_634	1662_012_431
2088_2_389	21_2_1	439_2_276	289_02_1213	2035_01_156	343_2_5703	9_02_1	1747_02_668	1662_012_406
2088_2_364	21_2_1	439_2_275	289_02_1169	2035_01_169	343_2_5764	9_02_1	1747_02_671	1662_012_383
2088_2_333	21_2_1	439_2_283	289_02_1155	2035_01_159	343_2_5790	9_02_1	1747_02_659	1662_012_434
2088_2_336	21_2_1	439_2_248	289_02_1139	2035_01_177	343_2_5824	9_02_1	1747_02_682	1662_012_416
2088_2_313	21_2_1	439_2_244	289_02_1172	2035_01_160	343_2_5775	9_02_1	1747_02_725	1662_012_448
2088_2_274	21_2_1	439_2_254	289_02_1193	2035_01_161	343_2_5726	9_02_1	1747_02_738	1662_012_515
2088_2_261	21_2_1	439_2_251	289_02_1172	2035_01_174	343_2_5707	9_02_1	1747_02_766	1662_012_528
2088_2_258	21_2_1	439_2_234	289_02_1201	2035_01_174	343_2_5634	9_02_1	1747_02_844	1662_012_526
2088_2_269	21_2_1	439_2_241	289_02_1162	2035_01_177	343_2_5600	9_02_1	1747_02_851	1662_012_572
2088_2_301	21_2_1	439_2_264	289_02_1088	2035_01_190	343_2_5554	9_02_1	1747_02_879	1662_012_576
2088_2_314	21_2_1	439_2_235	289_02_992	2035_01_220	343_2_5581	9_02_1	1747_02_901	1662_012_584
2088_2_342	21_2_1	439_2_239	289_02_981	2035_01_218	343_2_5536	9_02_1	1747_02_899	1662_012_605
2088_2_357	21_2_1	439_2_240	289_02_995	2035_01_221	343_2_5495	9_02_1	1747_02_932	1662_012_585
2088_2_332	21_2_1	439_2_273	289_02_1012	2035_01_226	343_2_5519	9_02_1	1747_02_945	1662_012_525
2088_2_354	21_2_1	439_2_287	289_02_989	2035_01_232	343_2_5548	9_02_1	1747_02_925	1662_012_495
2088_2_357	21_2_1	439_2_281	289_02_980	2035_01_221	343_2_5501	9_02_1	1747_02_1029	1662_012_441
2088_2_351	21_2_1	439_2_298	289_02_1062	2035_01_231	343_2_5467	9_02_1	1747_02_988	1662_012_418
2088_2_335	21_2_1	439_2_303	289_02_1079	2035_01_234	343_2_5482	9_02_1	1747_02_1002	1662_012_393
2088_2_303	21_2_1	439_2_298	289_02_1112	2035_01_215	343_2_5528	9_02_1	1747_02_996	1662_012_357
2088_2_308	21_2_1	439_2_324	289_02_1171	2035_01_173	343_2_5582	9_02_1	1747_02_943	1662_012_304
2088_2_336	21_2_1	439_2_304	289_02_1233	2035_01_176	343_2_5596	9_02_1	1747_02_852	1662_012_275
2088_2_257	21_2_1	439_2_324	289_02_1309	2035_01_150	343_2_5686	9_02_1	1747_02_806	1662_012_228
2088_2_275	21_2_1	439_2_355	289_02_1390	2035_01_149	343_2_5638	9_02_1	1747_02_770	1662_012_186
2088_2_271	21_2_1	439_2_356	289_02_1484	2035_01_133	343_2_5672	9_02_1	1747_02_667	1662_012_190
2088_2_233	21_2_1	439_2_364	289_02_1562	2035_01_136	343_2_5707	9_02_1	1747_02_606	1662_012_184
2088_2_235	21_2_1	439_2_388	289_02_1592	2035_01_149	343_2_5655	9_02_1	1747_02_590	1662_012_199
2088_2_231	21_2_1	439_2_378	289_02_1586	2035_01_142	343_2_5660	9_02_1	1747_02_565	1662_012_249
2088_2_231	21_2_1	439_2_380	289_02_1605	2035_01_183	343_2_5559	9_02_1	1747_02_580	1662_012_291
2088_2_253	21_2_1	439_2_347	289_02_1639	2035_01_184	343_2_5509	9_02_1	1747_02_588	1662_012_306
2088_2_232	21_2_1	439_2_334	289_02_1639	2035_01_216	343_2_5462	9_02_1	1747_02_595	1662_012_337
2088_2_257	21_2_1	439_2_329	289_02_1599	2035_01_227	343_2_5364	9_02_1	1747_02_611	1662_012_408
2088_2_266	21_2_1	439_2_300	289_02_1581	2035_01_225	343_2_5387	9_02_1	1747_02_595	1662_012_446
2088_2_271	21_2_1	439_2_302	289_02_1493	2035_01_216	343_2_5430	9_02_1	1747_02_583	1662_012_493
2088_2_325	21_2_1	439_2_303	289_02_1505	2035_01_222	343_2_5421	9_02_1	1747_02_533	1662_012_484
2088_2_350	21_2_1	439_2_241	289_02_1449	2035_01_215	343_2_5504	9_02_1	1747_02_493	1662_012_552
2088_2_349	21_2_1	439_2_244	289_02_1374	2035_01_218	343_2_5586	9_02_1	1747_02_500	1662_012_550
2088_2_355	21_2_1	439_2_245	289_02_1358	2035_01_261	343_2_5547	9_02_1	1747_02_495	1662_012_536
2088_2_345	21_2_1	439_2_209	289_02_1329	2035_01_312	343_2_5502	9_02_1	1747_02_495	1662_012_611
2088_2_362	21_2_1	439_2_202	289_02_1278	2035_01_344	343_2_5479	9_02_1	1747_02_529	1662_012_619
2088_2_352	21_2_1	439_2_181	289_02_1227	2035_01_358	343_2_5482	9_02_1	1747_02_572	1662_012_661
2088_2_383	21_2_1	439_2_158	289_02_1123	2035_01_384	343_2_5523	9_02_1	1747_02_568	1662_012_688
2088_2_409	21_2_1	439_2_165	289_02_1057	2035_01_432	343_2_5493	9_02_1	1747_02_605	1662_012_665
2088_2_381	21_2_1	439_2_166	289_02_968	2035_01_432	343_2_5576	9_02_1	1747_02_607	1662_012_677
2088_2_402	21_2_1	439_2_179	289_02_905	2035_01_434	343_2_5528	9_02_1	1747_02_692	1662_012_666
2088_2_408	21_2_1	439_2_202	289_02_861	2035_01_426	343_2_5493	9_02_1	1747_02_785	1662_012_634
2088_2_421	21_2_1	439_2_195	289_02_821	2035_01_421	343_2_5439	9_02_1	1747_02_819	1662_012_680
2088_2_454	21_2_1	439_2_226	289_02_827	2035_01_452	343_2_5404	9_02_1	1747_02_830	1662_012_619
2088_2_446	21_2_1	439_2_249	289_02_868	2035_01_431	343_2_5294	9_02_1	1747_02_863	1662_012_664
2088_2_408	21_2_1	439_2_260	289_02_868	2035_01_417	343_2_5304	9_02_1	1747_02_864	1662_012_712
2088_2_412	21_2_1	439_2_275	289_02_919	2035_01_399	343_2_5210	9_02_1	1747_02_931	1662_012_701
2088_2_368	21_2_1	439_2_279	289_02_960	2035_01_373	343_2_5198	9_02_1	1747_02_973	1662_012_705
2088_2_389	21_2_1	439_2_303	289_02_1036	2035_01_364	343_2_5091	9_02_1	1747_02_1012	1662_012_676
2088_2_393	21_2_1	439_2_332	289_02_1085	2035_01_337	343_2_5038	9_02_1	1747_02_1043	1662_012_633
2088_2_381	21_2_1	439_2_343	289_02_1133	2035_01_280	343_2_5030	9_02_1	1747_02_1037	1662_012_638
2088_2_387	21_2_1	439_2_335	289_02_1194	2035_01_237	343_2_5002	9_02_1	1747_02_1008	1662_012_641
2088_2_395	21_2_1	439_2_322	289_02_1221	2035_01_193	343_2_5078	9_02_1	1747_02_941	1662_012_648
2088_2_371	21_2_1	439_2_332	289_02_1215	2035_01_178	343_2_5168	9_02_1	1747_02_871	1662_012_648
2088_2_360	21_2_1	439_2_331	289_02_1300	2035_01_174	343_2_5153	9_02_1	1747_02_808	1662_012_653
2088_2_359	21_2_1	439_2_316	289_02_1403	2035_01_146	343_2_5192	9_02_1	1747_02_745	1662_012_622
2088_2_382	21_2_1	439_2_324	289_02_1490	2035_01_134	343_2_5163	9_02_1	1747_02_710	1662_012_588
2088_2_384	21_2_1	439_2_315	289_02_1514	2035_01_140	343_2_5181	9_02_1	1747_02_661	1662_012_571
2088_2_361	21_2_1	439_2_317	289_02_1589	2035_01_147	343_2_5178	9_02_1	1747_02_607	1662_012_575
2088_2_366	21_2_1	439_2_308	289_02_1647	2035_01_158	343_2_5163	9_02_1	1747_02_558	1662_012_570
2088_2_370	21_2_1	439_2_295	289_02_1649	2035_01_137	343_2_5218	9_02_1	1747_02_532	1662_012_592
2088_2_402	21_2_1	439_2_296	289_02_1601	2035_01_139	343_2_5227	9_02_1	1747_02_534	1662_012_619
2088_2_434	21_2_1	439_2_282	289_02_1607	2035_01_169	343_2_5178	9_02_1	1747_02_558	1662_012_596
2088_2_427	21_2_1	439_2_268	289_02_1582	2035_01_160	343_2_5218	9_02_1	1747_02_604	1662_012_594
2088_2_443	21_2_1	439_2_249	289_02_1576	2035_01_197	343_2_5159	9_02_1	1747_02_668	1662_012_591
2088_2_444	21_2_1	439_2_212	289_02_1579	2035_01_260	343_2_5095	9_02_1	1747_02_662	1662_012_636
2088_2_436	21_2_1	439_2_201	289_02_1620	2035_01_273	343_2_5014	9_02_1	1747_02_687	1662_012_652
2088_2_446	21_2_1	439_2_188	289_02_1587	2035_01_283	343_2_4978	9_02_1	1747_02_724	1662_012_677
2088_2_470	21_2_1	439_2_194	289_02_1615	2035_01_316	343_2_4848	9_02_1	1747_02_729	1662_012_702
2088_2_475	21_2_1	439_2_171	289_02_1684	2035_01_359	343_2_4700	9_02_1	1747_02_774	1662_012_713
2088_2_496	21_2_1	439_2_180	289_02_1636	2035_01_358	343_2_4683	9_02_1	1747_02_811	1662_012_712
2088_2_518	21_2_1	439_2_179	289_02_1669	2035_01_388	343_2_4553	9_02_1	1747_02_854	1662_012_710
2088_2_484	21_2_1	439_2_175	289_02_1619	2035_01_373	343_2_4669	9_02_1	1747_02_862	1662_012_658
2088_2_527	21_2_1	439_2_182	289_02_1541	2035_01_416	343_2_4567	9_02_1	1747_02_905	1662_012_658
2088_2_535	21_2_1	439_2_206	289_02_1443	2035_01_420	343_2_4575	9_02_1	1747_02_961	1662_012_612
2088_2_455	21_2_1	439_2_243	289_02_1405	2035_01_422	343_2_4615	9_02_1	1747_02_1016	1662_012_571
2088_2_461	21_2_1	439_2_280	289_02_1360	2035_01_438	343_2_4554	9_02_1	1747_02_1044	1662_012_578
2088_2_449	21_2_1	439_2_311	289_02_1302	2035_01_449	343_2_4519	9_02_1	1747_02_1120	1662_012_537
2088_2_409	21_2_1	439_2_315	289_02_1309	2035_01_467	343_2_4515	9_02_1	1747_02_1120	1662_012_542
2088_2_400	21_2_1	439_2_305	289_02_1316	2035_01_451	343_2_4504	9_02_1	1747_02_1164	1662_012_529
2088_2_371	21_2_1	439_2_331	289_02_1290	2035_01_471	343_2_4477	9_02_1	1747_02_1166	1662_012_538
2088_2_372	21_2_1	439_2_308	289_02_1240	2035_01_522	343_2_4508	9_02_1	1747_02_1117	1662_012_558
2088_2_372	21_2_1	439_2_331	289_02_1215	2035_01_512	343_2_4490	9_02_1	1747_02_1073	1662_012_614
2088_2_344	21_2_1	439_2_324	289_02_1273	2035_01_517	343_2_4460	9_02_1	1747_02_1050	1662_012_627
2088_2_344	21_2_1	439_2_308	289_02_1283	2035_01_497	343_2_4492	9_02_1	1747_02_1003	1662_012_680
2088_2_344	21_2_1	439_2_325	289_02_1368	2035_01_467	343_2_4454	9_02_1	1747_02_981	1662_012_673
2088_2_357	21_2_1	439_2_313	289_02_1389	2035_01_431	343_2_4550	9_02_1	1747_02_946	1662_012_610
2088_2_392	21_2_1	439_2_304	289_02_1410	2035_01_385	343_2_4648	9_02_1	1747_02_848	1662_012_596
2088_2_356	21_2_1	439_2_314	289_02_1445	2035_01_375	343_2_4636	9_02_1	1747_02_831	1662_012_602
2088_2_378	21_2_1	439_2_280	289_02_1387	2035_01_365	343_2_4775	9_02_1	1747_02_795	1662_012_594
2088_2_415	21_2_1	439_2_293	289_02_1357	2035_01_330	343_2_4849	9_02_1	1747_02_754	1662_012_603
2088_2_420	21_2_1	439_2_289	289_02_1363	2035_01_327	343_2_4931	9_02_1	1747_02_686	1662_012_588
2088_2_436	21_2_1	439_2_262	289_02_1272	2035_01_322	343_2_5103	9_02_1	1747_02_608	1662_012_608
2088_2_465	21_2_1	439_2_259	289_02_1313	2035_01_305	343_2_5148	9_02_1	1747_02_525	1662_012_603
2088_2_467	21_2_1	439_2_249	289_02_1290	2035_01_285	343_2_5249	9_02_1	1747_02_454	1662_012_604
2088_2_486	21_2_1	439_2_221	289_02_1226	2035_01_304	343_2_5352	9_02_1	1747_02_395	1662_012_613
2088_2_475	21_2_1	439_2_228	289_02_1226	2035_01_299	343_2_5406	9_02_1	1747_02_358	1662_012_613
2088_2_460	21_2_1	439_2_208	289_02_1187	2035_01_320	343_2_5544	9_02_1	1747_02_360	1662_012_562
2088_2_472	21_2_1	439_2_225	289_02_1182	2035_01_314	343_2_5620	9_02_1	1747_02_370	1662_012_466
2088_2_481	21_2_1	439_2_232	289_02_1166	2035_01_333	343_2_5717	9_02_1	1747_02_379	1662_012_404
2088_2_501	21_2_1	439_2_221	289_02_1174	2035_01_355	343_2_5703	9_02_1	1747_02_413	1662_012_375
2088_2_466	21_2_1	439_2_251	289_02_1186	2035_01_361	343_2_5710	9_02_1	1747_02_411	1662_012_362
2088_2_458	21_2_1	439_2_220	289_02_1158	2035_01_394	343_2_5774	9_02_1	1747_02_396	1662_012_367
2088_2_451	21_2_1	439_2_220	289_02_1169	2035_01_413	343_2_5795	9_02_1	1747_02_350	1662_012_393
2088_2_393	21_2_1	439_2_234	289_02_1180	2035_01_422	343_2_5828	9_02_1	1747_02_343	1662_012_410
2088_2_389	21_2_1	439_2_212	289_02_1192	2035_01_427	343_2_5855	9_02_1	1747_02_333	1662_012_421
2088_2_468	21_2_1	439_2_200	289_02_1239	2035_01_425	343_2_5855	9_02_1	1747_02_273	1662_012_388
2088_2_414	21_2_1	439_2_194	289_02_1217	2035_01_440	343_2_5973	9_02_1	1747_02_244	1662_012_369
2088_2_424	21_2_1	439_2_201	289_02_1255	2035_01_425	343_2_5885	9_02_1	1747_02_262	1662_012_384
2088_2_414	21_2_1	439_2_213	289_02_1323	2035_01_401	343_2_5802	9_02_1	1747_02_274	1662_012_395
2088_2_385	21_2_1	439_2_229	289_02_1328	2035_01_393	343_2_5826	9_02_1	1747_02_315	1662_012_343
[truncated: 3,437 more rows]
[truncated: 3,225 more columns]
