# Supplementary material for: Environmental change makes robust ecological networks fragile
Source: Nat Commun. 2016 Aug 11;7:12462. doi: 10.1038/ncomms12462 (PMC4987532; doi:10.1038/ncomms12462)
Supplement: Supplementary Data 1 — Host-parasite networks and host extinction sequences in Avida experiments. The compressed archive includes the 100 co-evolved host-parasite networks and the host extinction sequences in the historical scenario. [file ncomms12462-s2.zip › Supplementary_data_S1/host_extinction_sequence_17.csv]

818_12_3	345_345_4	346_1_9	347_04_1	340_046_3	341_34_3	342_34_1	343_345_6	812_34_1	348_034_1	349_13_7	816_1_1	817_046_1	595_0346_2	719_03_1	718_3_1	716_3_1	715_0346_4	714_34_1	713_12_1	712_01_1	662_1_1	618_34_1	915_123_1	914_3_1	505_13_1	594_4_2	619_135_1	910_4_1	913_0_1	298_04_1	299_1_2	296_34_2	297_13_8	294_0146_2	912_1_1	292_3_3	293_34_1	290_3_1	291_0_1	591_0346_1	592_013_5	199_4_1	198_04_1	597_0346_3	599_34_1	598_04_7	197_0346_11	196_0_1	191_346_7
818_12_2	345_345_5	346_1_11	347_04_1	340_046_3	341_34_3	342_34_1	343_345_6	812_34_1	814_346_2	349_13_5	816_1_1	817_046_1	595_0346_2	719_03_1	718_3_1	716_3_1	715_0346_6	714_34_1	713_12_1	712_01_1	662_1_1	618_34_1	915_123_1	914_3_2	505_13_1	594_4_2	619_135_1	910_4_1	298_04_1	299_1_2	296_34_2	297_13_12	294_0146_3	912_1_1	292_3_5	293_34_1	290_3_1	291_0_1	591_0346_1	592_013_7	199_4_1	198_04_1	597_0346_5	599_34_1	598_04_8	197_0346_11	196_0_1	191_346_9	190_34_5
818_12_3	345_345_5	346_1_13	347_04_1	340_046_2	341_34_3	342_34_1	343_345_6	814_346_5	349_13_6	816_1_1	595_0346_2	719_03_1	718_3_1	716_3_1	715_0346_9	714_34_1	712_01_1	710_13_5	618_34_1	915_123_1	420_12_1	505_13_1	619_135_1	298_04_1	296_34_2	297_13_12	294_0146_3	912_1_1	292_3_6	293_34_1	290_3_1	291_0_1	591_0346_1	592_013_8	199_4_1	594_4_2	597_0346_6	599_34_1	598_04_11	197_0346_9	196_0_1	191_346_15	190_34_5	193_0_1	192_04_5	270_01_3	19_3_2	272_34_23	273_0146_2
199_4_1	818_12_2	345_345_5	346_1_18	347_04_1	341_34_3	342_34_1	343_345_3	814_346_6	349_13_4	719_03_1	718_3_1	716_3_1	715_0346_8	714_34_1	710_13_6	618_34_1	420_12_1	619_135_1	298_04_1	296_34_1	297_13_16	294_0146_4	912_1_1	292_3_8	293_34_1	290_3_1	291_0_1	591_0346_1	592_013_9	595_0346_2	594_4_1	597_0346_5	599_34_1	598_04_13	197_0346_3	196_0_1	191_346_11	190_34_4	193_0_1	192_04_4	270_01_3	271_014_1	272_34_25	273_0146_2	275_0146_4	276_34_4	277_3_10	278_345_1	279_4_1
217_04_1	214_34_27	215_3_7	212_4_3	322_4_1	983_3_1	666_34_3	761_3_5	767_346_7	43_0_1	104_34_1	132_4_4	131_4_25	769_34_3	137_4_9	135_345_2	909_12_11	15_034_1	139_1_1	497_13_6	1033_34_16	338_3_11	67_3_2	25_3_11	314_34_13	27_0346_11	696_34_15	21_12_1	694_14_28	23_0_1	223_3_1	28_04_1	29_34_1	105_34_3	45_034_9	345_345_2	346_1_19	541_0346_1	890_0_5	402_346_2	570_04_8	280_1_4	282_34_10	814_346_3	349_13_2	934_34_4	994_4_13	737_12_2	991_04_1	993_346_1
217_04_1	214_34_23	215_3_4	212_4_3	322_4_1	666_34_1	761_3_6	767_346_7	104_34_1	132_4_9	131_4_35	137_4_3	15_034_1	497_13_6	24_0_1	25_3_11	314_34_22	27_0346_7	696_34_10	21_12_1	694_14_28	23_0_1	28_04_1	105_34_3	344_34_1	1009_01_4	346_1_27	541_0346_1	547_12_8	8_34_11	282_34_5	814_346_3	349_13_1	934_34_7	994_4_18	570_04_8	678_4_1	10_34_32	715_0346_3	670_34_2	998_03_4	710_13_6	120_346_1	123_034_4	124_346_28	266_04_8	265_12_32	30_34_1	128_3_2	960_34_8
217_04_1	214_34_20	215_3_3	212_4_1	761_3_6	767_346_5	132_4_16	131_4_34	137_4_2	497_13_6	24_0_1	25_3_14	27_0346_4	696_34_4	21_12_1	694_14_19	23_0_1	28_04_1	344_34_1	543_345_1	346_1_27	541_0346_1	547_12_7	8_34_7	282_34_3	814_346_2	934_34_6	994_4_20	570_04_13	678_4_1	10_34_31	715_0346_2	999_01_2	998_03_4	710_13_5	120_346_1	123_034_3	124_346_19	266_04_18	265_12_42	30_34_1	128_3_3	15_034_1	269_14_2	423_0_1	399_34_1	736_346_11	59_34_1	54_04_4	1007_4_3
217_04_1	214_34_25	215_3_5	318_34_111	761_3_5	767_346_2	132_4_24	131_4_29	497_13_5	24_0_1	25_3_16	27_0346_3	696_34_2	21_12_1	694_14_13	23_0_1	28_04_1	344_34_1	543_345_1	346_1_20	541_0346_1	547_12_7	8_34_4	282_34_1	814_346_1	934_34_2	994_4_33	570_04_17	678_4_1	715_0346_1	999_01_2	998_03_4	120_346_1	123_034_1	124_346_20	266_04_26	265_12_57	30_34_1	128_3_4	15_034_1	269_14_2	423_0_1	399_34_1	59_34_1	54_04_2	417_0134_7	427_01_11	298_04_1	920_3_8	297_13_23
214_34_28	215_3_6	318_34_115	761_3_8	767_346_1	132_4_24	131_4_23	497_13_6	24_0_1	25_3_21	27_0346_5	696_34_4	21_12_1	694_14_10	23_0_1	28_04_1	344_34_1	543_345_1	346_1_19	541_0346_1	547_12_12	8_34_3	937_346_27	934_34_2	994_4_40	570_04_24	678_4_1	715_0346_1	998_03_4	120_346_1	123_034_1	124_346_22	266_04_29	265_12_69	128_3_4	15_034_1	269_14_1	423_0_1	399_34_1	59_34_1	54_04_2	417_0134_7	427_01_13	298_04_1	920_3_8	297_13_23	294_0146_2	292_3_5	890_0_33	319_34_6
214_34_34	215_3_5	318_34_121	761_3_9	132_4_33	131_4_12	497_13_10	24_0_1	25_3_28	27_0346_3	696_34_4	21_12_1	694_14_7	23_0_1	543_345_1	346_1_13	541_0346_1	547_12_13	8_34_1	937_346_28	994_4_48	570_04_36	678_4_1	998_03_4	120_346_1	123_034_1	124_346_30	266_04_34	265_12_78	128_3_4	15_034_1	399_34_1	59_34_1	417_0134_4	427_01_11	920_3_12	297_13_22	294_0146_2	292_3_8	890_0_41	319_34_6	989_03_7	704_0_4	194_04_7	191_346_2	203_3_1	984_13_15	314_34_35	115_346_2	68_3_9
214_34_46	215_3_5	318_34_115	761_3_15	132_4_37	131_4_5	497_13_13	24_0_1	25_3_29	27_0346_3	696_34_3	21_12_1	694_14_5	23_0_1	543_345_1	346_1_11	541_0346_1	547_12_19	8_34_1	937_346_31	994_4_54	570_04_41	678_4_1	998_03_4	120_346_1	123_034_1	124_346_37	266_04_38	265_12_81	128_3_2	15_034_1	399_34_1	59_34_1	417_0134_2	920_3_17	297_13_23	292_3_11	890_0_49	319_34_2	989_03_8	704_0_5	194_04_6	191_346_1	203_3_1	984_13_19	314_34_30	393_0346_8	68_3_10	88_0_6	390_0134_7
214_34_51	215_3_2	318_34_108	761_3_18	132_4_37	131_4_5	497_13_16	24_0_1	25_3_33	27_0346_3	696_34_1	21_12_1	694_14_5	23_0_1	543_345_1	346_1_5	541_0346_1	547_12_15	8_34_1	937_346_36	994_4_71	570_04_34	678_4_1	998_03_1	120_346_1	123_034_1	124_346_39	266_04_41	265_12_62	15_034_1	399_34_1	59_34_1	417_0134_1	920_3_25	297_13_24	292_3_10	890_0_57	319_34_3	989_03_9	704_0_7	194_04_5	191_346_1	984_13_33	314_34_25	393_0346_7	68_3_12	88_0_7	390_0134_7	277_3_3	82_34_1
214_34_51	215_3_2	318_34_106	761_3_23	132_4_35	131_4_5	497_13_20	25_3_33	27_0346_1	20_34_1	21_12_1	22_04_1	23_0_1	543_345_1	346_1_3	541_0346_1	547_12_8	937_346_51	994_4_71	570_04_27	678_4_1	998_03_1	120_346_1	124_346_47	266_04_51	265_12_48	399_34_1	59_34_1	920_3_31	297_13_18	292_3_7	890_0_55	319_34_3	989_03_8	704_0_11	194_04_4	984_13_44	314_34_15	393_0346_9	68_3_16	88_0_9	390_0134_7	277_3_4	82_34_1	83_34_54	80_04_1	84_34_73	85_3_22	3_3_1	521_34_2
214_34_47	215_3_2	318_34_119	761_3_27	132_4_28	131_4_9	497_13_19	25_3_34	27_0346_1	20_34_1	21_12_1	22_04_1	23_0_1	543_345_1	346_1_3	541_0346_1	547_12_7	937_346_60	994_4_86	336_03_23	678_4_1	120_346_1	124_346_39	266_04_53	265_12_38	399_34_1	59_34_1	920_3_38	297_13_17	292_3_7	890_0_42	319_34_2	989_03_5	704_0_16	194_04_2	984_13_53	314_34_11	393_0346_6	68_3_15	88_0_12	390_0134_4	277_3_2	82_34_1	83_34_38	80_04_1	84_34_59	85_3_25	3_3_1	521_34_6	7_0146_1
214_34_49	215_3_4	761_3_24	132_4_20	131_4_11	497_13_20	25_3_35	27_0346_1	592_013_46	21_12_1	22_04_1	23_0_1	543_345_1	346_1_4	541_0346_1	547_12_3	937_346_56	994_4_80	336_03_17	678_4_1	124_346_32	266_04_59	265_12_45	399_34_1	59_34_1	920_3_42	297_13_14	292_3_3	146_34_73	319_34_2	989_03_4	704_0_18	194_04_2	984_13_59	314_34_16	393_0346_3	68_3_14	88_0_18	390_0134_2	277_3_2	82_34_1	83_34_32	80_04_1	84_34_54	85_3_30	3_3_1	521_34_10	7_0146_1	365_12_1	529_4_36
214_34_59	215_3_4	761_3_24	132_4_11	131_4_16	497_13_20	25_3_31	27_0346_1	592_013_44	21_12_1	22_04_1	23_0_1	543_345_1	346_1_13	541_0346_1	547_12_1	937_346_44	994_4_65	336_03_14	678_4_1	124_346_28	266_04_64	265_12_62	59_34_1	920_3_42	297_13_20	292_3_2	146_34_74	988_0_3	989_03_2	704_0_20	984_13_61	314_34_16	393_0346_2	177_0146_38	88_0_18	202_0_1	277_3_2	82_34_1	83_34_26	399_34_1	84_34_51	204_345_8	3_3_1	521_34_16	7_0146_1	365_12_1	529_4_50	427_01_4	440_4_1
214_34_77	215_3_6	761_3_21	132_4_4	131_4_16	497_13_18	25_3_29	27_0346_1	592_013_41	21_12_1	22_04_1	23_0_1	543_345_1	346_1_17	541_0346_1	547_12_1	937_346_40	994_4_47	336_03_11	678_4_1	124_346_28	266_04_79	265_12_69	59_34_1	920_3_43	297_13_25	292_3_2	146_34_78	988_0_3	989_03_2	704_0_23	984_13_65	314_34_19	115_346_1	177_0146_46	272_34_1	202_0_1	277_3_1	82_34_1	83_34_24	84_34_56	85_3_23	3_3_1	521_34_18	7_0146_1	365_12_1	529_4_60	427_01_3	304_03_25	109_0_4
214_34_84	215_3_10	761_3_17	132_4_2	131_4_22	497_13_19	25_3_36	27_0346_1	592_013_36	21_12_1	22_04_1	23_0_1	543_345_1	346_1_28	541_0346_1	4_3_1	937_346_37	994_4_32	678_4_1	124_346_28	266_04_84	265_12_83	59_34_1	920_3_41	297_13_36	292_3_2	146_34_82	988_0_3	989_03_2	704_0_21	984_13_58	314_34_21	115_346_1	177_0146_42	88_0_33	277_3_1	83_34_32	84_34_63	85_3_22	3_3_1	521_34_16	7_0146_1	365_12_1	529_4_70	427_01_1	304_03_23	109_0_4	20_34_1	107_3_24	105_34_2
214_34_82	215_3_13	761_3_11	131_4_23	497_13_20	25_3_40	27_0346_1	592_013_26	21_12_1	22_04_1	23_0_1	543_345_1	346_1_30	541_0346_1	4_3_1	937_346_33	994_4_31	678_4_1	124_346_31	266_04_98	265_12_80	59_34_1	920_3_39	297_13_51	292_3_2	146_34_88	988_0_2	989_03_3	704_0_18	984_13_55	314_34_19	115_346_1	177_0146_37	88_0_43	277_3_1	83_34_40	84_34_56	85_3_23	3_3_1	521_34_22	7_0146_1	365_12_1	529_4_76	304_03_23	109_0_5	20_34_1	107_3_22	105_34_2	781_0346_41	32_01_16
214_34_66	215_3_20	761_3_9	131_4_25	497_13_21	25_3_46	27_0346_1	592_013_21	21_12_1	22_04_1	23_0_1	543_345_1	346_1_43	541_0346_1	4_3_1	937_346_32	994_4_34	678_4_1	124_346_32	266_04_92	265_12_60	920_3_35	297_13_55	292_3_2	146_34_97	988_0_1	989_03_4	704_0_20	984_13_51	314_34_13	115_346_1	177_0146_40	88_0_55	277_3_1	83_34_63	84_34_63	85_3_20	3_3_1	521_34_28	7_0146_1	365_12_1	529_4_82	304_03_20	109_0_5	20_34_1	107_3_18	781_0346_35	32_01_12	31_0_1	37_34_1
214_34_69	215_3_29	761_3_6	131_4_36	497_13_20	25_3_56	27_0346_1	592_013_15	21_12_1	22_04_1	23_0_1	543_345_1	346_1_59	541_0346_1	4_3_1	937_346_32	994_4_51	678_4_1	124_346_32	266_04_90	265_12_42	920_3_30	297_13_63	292_3_1	146_34_129	988_0_1	989_03_4	704_0_19	984_13_37	314_34_8	115_346_1	177_0146_42	88_0_59	277_3_1	83_34_69	84_34_56	85_3_19	3_3_1	521_34_30	7_0146_1	365_12_1	529_4_75	304_03_10	109_0_4	20_34_1	107_3_16	781_0346_31	32_01_13	31_0_1	37_34_1
214_34_70	215_3_32	761_3_6	131_4_42	497_13_18	25_3_58	27_0346_1	592_013_6	21_12_1	22_04_1	23_0_1	543_345_1	346_1_74	541_0346_1	4_3_1	937_346_17	994_4_66	678_4_1	124_346_39	266_04_77	265_12_35	920_3_32	297_13_65	292_3_1	146_34_122	989_03_5	704_0_17	984_13_25	314_34_7	115_346_1	177_0146_46	88_0_60	277_3_1	83_34_69	84_34_46	85_3_18	3_3_1	521_34_38	7_0146_1	365_12_1	529_4_81	304_03_2	109_0_4	20_34_1	107_3_15	781_0346_36	32_01_13	31_0_1	37_34_1	184_4_34
214_34_83	215_3_42	761_3_4	131_4_42	497_13_15	25_3_50	27_0346_1	592_013_2	21_12_1	22_04_1	23_0_1	543_345_1	346_1_95	541_0346_1	4_3_1	937_346_16	994_4_83	678_4_1	124_346_33	266_04_52	265_12_27	920_3_28	297_13_59	292_3_1	146_34_106	989_03_5	704_0_14	984_13_23	314_34_3	115_346_1	88_0_66	277_3_1	83_34_58	84_34_36	85_3_14	3_3_1	521_34_46	7_0146_1	365_12_1	529_4_85	109_0_2	20_34_1	107_3_13	781_0346_37	32_01_9	37_34_1	184_4_30	338_3_36	336_03_24	318_34_89
214_34_111	215_3_40	761_3_3	131_4_34	497_13_13	25_3_46	27_0346_1	20_34_1	21_12_1	22_04_1	23_0_1	346_1_102	541_0346_1	4_3_1	937_346_9	994_4_104	678_4_1	124_346_28	266_04_47	265_12_23	920_3_22	297_13_57	292_3_1	146_34_118	989_03_4	704_0_14	984_13_14	314_34_4	115_346_1	88_0_61	277_3_1	83_34_45	84_34_28	85_3_13	3_3_1	521_34_64	7_0146_1	365_12_1	529_4_81	109_0_2	107_3_18	781_0346_45	32_01_8	37_34_1	184_4_22	338_3_34	336_03_23	318_34_96	64_345_1	65_1_1
214_34_131	215_3_35	761_3_4	131_4_29	497_13_9	25_3_38	27_0346_1	20_34_1	21_12_1	22_04_1	23_0_1	346_1_98	541_0346_1	4_3_1	994_4_119	678_4_1	124_346_20	266_04_31	265_12_26	920_3_21	297_13_55	292_3_1	146_34_121	989_03_5	704_0_8	984_13_14	314_34_3	115_346_1	88_0_60	277_3_1	83_34_31	84_34_25	85_3_12	3_3_1	521_34_78	7_0146_1	365_12_1	529_4_64	109_0_1	107_3_25	781_0346_47	32_01_6	37_34_1	184_4_26	338_3_26	336_03_17	318_34_114	64_345_1	65_1_1	67_3_1
214_34_130	215_3_33	761_3_5	131_4_29	497_13_8	25_3_29	27_0346_1	20_34_1	21_12_1	22_04_1	346_1_83	541_0346_1	4_3_1	994_4_131	678_4_1	124_346_29	266_04_28	265_12_29	920_3_22	297_13_57	292_3_1	146_34_137	989_03_4	704_0_10	984_13_12	314_34_3	115_346_1	88_0_69	277_3_1	83_34_19	84_34_20	85_3_8	3_3_1	521_34_97	7_0146_1	365_12_1	529_4_45	107_3_26	781_0346_50	32_01_3	37_34_1	184_4_32	338_3_23	336_03_13	318_34_130	64_345_1	65_1_1	67_3_1	177_0146_27	253_3_13
214_34_106	215_3_35	761_3_6	131_4_34	497_13_4	25_3_26	27_0346_1	20_34_1	21_12_1	22_04_1	346_1_81	541_0346_1	4_3_1	994_4_152	678_4_1	124_346_50	266_04_21	265_12_27	920_3_28	297_13_64	292_3_1	146_34_159	989_03_6	704_0_17	984_13_10	314_34_5	115_346_1	88_0_68	277_3_1	83_34_14	84_34_12	85_3_5	3_3_1	521_34_111	7_0146_1	365_12_1	529_4_37	248_4_1	781_0346_45	32_01_3	37_34_1	184_4_41	338_3_18	336_03_9	318_34_139	64_345_1	65_1_1	67_3_1	177_0146_26	253_3_15
214_34_103	215_3_38	761_3_5	131_4_43	497_13_3	25_3_16	27_0346_1	20_34_1	21_12_1	22_04_1	346_1_79	541_0346_1	4_3_1	994_4_157	678_4_1	124_346_66	266_04_14	265_12_41	920_3_36	297_13_68	292_3_1	146_34_184	989_03_6	704_0_20	984_13_10	314_34_6	115_346_1	88_0_67	277_3_1	83_34_19	84_34_5	85_3_3	3_3_1	521_34_116	7_0146_1	365_12_1	529_4_35	248_4_1	781_0346_40	32_01_1	37_34_1	184_4_37	338_3_15	336_03_6	318_34_156	64_345_1	65_1_1	177_0146_22	253_3_19	250_0_1
214_34_96	215_3_38	761_3_6	131_4_61	497_13_2	25_3_13	27_0346_1	20_34_1	21_12_1	22_04_1	346_1_73	541_0346_1	4_3_1	994_4_147	678_4_1	124_346_69	266_04_12	265_12_48	920_3_43	297_13_70	292_3_1	146_34_193	989_03_7	704_0_26	984_13_3	314_34_6	115_346_1	88_0_65	277_3_1	83_34_39	84_34_1	85_3_2	3_3_1	521_34_110	7_0146_1	365_12_1	529_4_55	248_4_1	781_0346_29	32_01_1	37_34_1	184_4_43	338_3_21	336_03_1	318_34_163	64_345_1	65_1_1	177_0146_23	253_3_35	250_0_1
214_34_104	215_3_46	761_3_6	131_4_70	497_13_1	25_3_8	27_0346_1	20_34_1	21_12_1	22_04_1	346_1_78	541_0346_1	4_3_1	994_4_137	678_4_1	124_346_61	266_04_7	265_12_63	920_3_53	297_13_71	292_3_1	146_34_190	989_03_4	704_0_24	984_13_2	314_34_5	115_346_1	88_0_56	277_3_1	83_34_52	84_34_1	85_3_2	3_3_1	521_34_122	7_0146_1	365_12_1	529_4_80	248_4_1	781_0346_25	32_01_1	37_34_1	184_4_39	338_3_26	336_03_1	318_34_173	64_345_1	65_1_1	177_0146_25	253_3_42	250_0_1
214_34_115	215_3_45	761_3_2	131_4_66	497_13_1	25_3_6	27_0346_1	20_34_1	21_12_1	22_04_1	346_1_82	541_0346_1	4_3_1	994_4_128	678_4_1	124_346_51	266_04_4	265_12_73	920_3_63	297_13_66	292_3_1	146_34_159	989_03_5	704_0_30	984_13_2	314_34_2	115_346_1	88_0_45	277_3_1	83_34_74	84_34_1	85_3_2	3_3_1	521_34_131	7_0146_1	365_12_1	529_4_106	248_4_1	781_0346_26	32_01_1	37_34_1	184_4_37	338_3_22	336_03_1	318_34_178	64_345_1	65_1_1	177_0146_23	253_3_48	250_0_1
890_0_6	214_34_115	989_03_7	318_34_160	338_3_20	157_4_1	704_0_31	37_34_1	761_3_3	608_12_217	115_346_1	131_4_48	215_3_41	64_345_1	65_1_1	83_34_91	177_0146_22	253_3_55	250_0_1	84_34_1	635_346_2	25_3_3	27_0346_1	20_34_1	21_12_1	22_04_1	183_13_1	508_0_1	3_3_1	248_4_1	9_3_1	313_34_1	346_1_69	541_0346_1	5_0_1	521_34_146	324_01_10	297_13_55	506_12_1	188_3_1	85_3_2	277_3_1	529_4_128	4_3_1	146_34_129	994_4_122	336_03_1	678_4_1	184_4_29	207_13_1
890_0_5	214_34_100	989_03_10	318_34_139	338_3_13	157_4_1	704_0_34	761_3_4	608_12_214	115_346_1	131_4_19	215_3_42	64_345_1	65_1_1	83_34_102	177_0146_22	253_3_53	250_0_1	84_34_1	635_346_3	25_3_2	27_0346_1	20_34_1	21_12_1	22_04_1	183_13_1	508_0_1	3_3_1	248_4_1	313_34_1	346_1_67	541_0346_1	5_0_1	521_34_162	324_01_6	297_13_47	506_12_1	188_3_1	365_12_1	277_3_1	529_4_146	4_3_1	146_34_114	994_4_119	336_03_1	678_4_1	184_4_21	207_13_1	638_12_70	6_34_1
890_0_2	214_34_98	989_03_22	318_34_110	338_3_11	157_4_1	704_0_40	761_3_8	608_12_204	115_346_1	131_4_16	215_3_41	64_345_1	65_1_1	83_34_106	177_0146_19	253_3_48	250_0_1	84_34_1	635_346_5	25_3_3	27_0346_1	20_34_1	21_12_1	22_04_1	183_13_1	508_0_1	3_3_1	248_4_1	313_34_1	346_1_63	541_0346_1	5_0_1	521_34_175	324_01_2	6_34_1	506_12_1	188_3_1	365_12_1	277_3_1	529_4_177	4_3_1	146_34_92	994_4_123	336_03_1	678_4_1	184_4_19	207_13_1	638_12_79	778_34_181
214_34_98	989_03_30	318_34_116	338_3_6	157_4_1	704_0_38	761_3_10	608_12_190	115_346_1	131_4_10	215_3_34	64_345_1	65_1_1	83_34_101	177_0146_17	253_3_44	84_34_1	635_346_9	25_3_4	27_0346_1	20_34_1	21_12_1	22_04_1	183_13_1	3_3_1	248_4_1	313_34_1	346_1_46	541_0346_1	5_0_1	521_34_172	324_01_3	6_34_1	506_12_1	188_3_1	365_12_1	277_3_1	529_4_194	4_3_1	146_34_92	994_4_118	336_03_1	678_4_1	184_4_22	207_13_1	638_12_91	778_34_205	148_345_20	149_346_223	76_34_1
214_34_97	989_03_46	318_34_123	338_3_3	157_4_1	704_0_35	761_3_13	608_12_180	115_346_1	131_4_7	215_3_37	64_345_1	65_1_1	83_34_89	177_0146_12	253_3_35	84_34_1	635_346_9	25_3_5	27_0346_1	20_34_1	21_12_1	22_04_1	183_13_1	3_3_1	248_4_1	313_34_1	346_1_40	541_0346_1	5_0_1	521_34_176	324_01_3	6_34_1	506_12_1	188_3_1	365_12_1	277_3_1	529_4_218	4_3_1	146_34_110	994_4_103	336_03_1	678_4_1	184_4_23	207_13_1	638_12_97	778_34_210	148_345_24	149_346_216	76_34_1
214_34_103	989_03_50	318_34_121	338_3_3	157_4_1	704_0_31	761_3_14	608_12_150	115_346_1	131_4_4	215_3_36	64_345_1	65_1_1	83_34_68	177_0146_7	253_3_24	84_34_1	635_346_16	25_3_6	27_0346_1	20_34_1	21_12_1	22_04_1	183_13_1	3_3_1	248_4_1	313_34_1	346_1_56	541_0346_1	5_0_1	521_34_164	324_01_3	6_34_1	506_12_1	188_3_1	365_12_1	277_3_1	529_4_256	4_3_1	146_34_116	994_4_85	336_03_1	678_4_1	184_4_32	207_13_1	638_12_91	778_34_187	148_345_21	149_346_184	76_34_1
214_34_99	989_03_57	318_34_136	338_3_1	157_4_1	704_0_31	761_3_17	608_12_148	115_346_1	131_4_7	215_3_43	64_345_1	65_1_1	253_3_22	177_0146_7	83_34_63	84_34_1	635_346_15	25_3_6	27_0346_1	20_34_1	21_12_1	22_04_1	183_13_1	3_3_1	248_4_1	313_34_1	346_1_56	541_0346_1	5_0_1	521_34_157	324_01_3	6_34_1	506_12_1	188_3_1	365_12_1	277_3_1	529_4_276	4_3_1	146_34_122	994_4_91	336_03_1	678_4_1	184_4_36	207_13_1	638_12_87	778_34_156	148_345_17	149_346_154	76_34_1
214_34_95	989_03_56	318_34_149	157_4_1	704_0_27	761_3_21	608_12_187	115_346_1	131_4_12	215_3_48	64_345_1	65_1_1	253_3_15	177_0146_11	83_34_64	84_34_1	635_346_14	25_3_4	27_0346_1	20_34_1	21_12_1	22_04_1	3_3_1	248_4_1	183_13_1	346_1_53	541_0346_1	5_0_1	521_34_157	324_01_4	506_12_1	188_3_1	365_12_1	277_3_1	529_4_280	4_3_1	146_34_115	994_4_105	336_03_1	678_4_1	184_4_34	207_13_1	638_12_63	778_34_126	148_345_13	149_346_126	76_34_1	124_346_19	169_4_191	265_12_34
214_34_89	989_03_50	318_34_159	157_4_1	704_0_33	761_3_24	608_12_218	115_346_1	131_4_18	215_3_52	64_345_1	65_1_1	253_3_12	177_0146_15	83_34_74	84_34_1	635_346_14	25_3_4	27_0346_1	20_34_1	21_12_1	22_04_1	3_3_1	248_4_1	183_13_1	346_1_53	541_0346_1	5_0_1	521_34_149	324_01_3	506_12_1	188_3_1	365_12_1	277_3_1	529_4_261	4_3_1	146_34_92	994_4_124	336_03_1	678_4_1	184_4_22	207_13_1	638_12_66	778_34_121	148_345_4	149_346_122	76_34_1	124_346_24	169_4_194	265_12_25
214_34_73	989_03_42	318_34_181	157_4_1	704_0_32	761_3_34	608_12_272	115_346_1	131_4_19	215_3_51	64_345_1	65_1_1	253_3_11	177_0146_17	83_34_90	84_34_1	635_346_12	27_0346_1	20_34_1	21_12_1	22_04_1	3_3_1	248_4_1	183_13_1	346_1_58	541_0346_1	5_0_1	521_34_133	324_01_3	506_12_1	188_3_1	365_12_1	277_3_1	529_4_237	146_34_67	994_4_130	336_03_1	678_4_1	184_4_18	207_13_1	638_12_80	778_34_107	148_345_2	149_346_123	76_34_1	124_346_22	169_4_182	265_12_12	2_0346_1	224_01_1
214_34_64	989_03_31	318_34_191	157_4_1	704_0_40	761_3_39	608_12_320	115_346_1	131_4_18	215_3_52	64_345_1	65_1_1	253_3_8	177_0146_26	83_34_102	84_34_1	635_346_8	20_34_1	21_12_1	22_04_1	3_3_1	183_13_1	346_1_88	5_0_1	521_34_131	324_01_3	506_12_1	188_3_1	365_12_1	277_3_1	529_4_185	146_34_61	994_4_130	336_03_1	678_4_1	184_4_10	207_13_1	638_12_90	778_34_115	148_345_2	149_346_145	76_34_1	124_346_18	169_4_160	265_12_9	224_01_1	248_4_1	79_12_1	11_346_1	10_34_1
214_34_75	989_03_22	318_34_208	157_4_1	704_0_42	761_3_38	608_12_336	115_346_1	131_4_12	215_3_54	64_345_1	65_1_1	253_3_9	177_0146_26	83_34_130	84_34_1	20_34_1	21_12_1	3_3_1	183_13_1	346_1_106	5_0_1	521_34_116	184_4_10	506_12_1	188_3_1	365_12_1	277_3_1	529_4_135	146_34_51	994_4_124	336_03_1	678_4_1	635_346_5	207_13_1	638_12_93	778_34_105	148_345_2	149_346_173	76_34_1	124_346_15	169_4_157	265_12_1	224_01_1	248_4_1	79_12_1	11_346_1	10_34_1	155_12_1	19_3_1
214_34_96	989_03_16	318_34_216	157_4_1	704_0_55	761_3_39	608_12_336	115_346_1	131_4_7	215_3_49	65_1_1	253_3_14	177_0146_22	83_34_132	84_34_1	20_34_1	21_12_1	3_3_1	183_13_1	346_1_119	5_0_1	521_34_104	184_4_6	506_12_1	188_3_1	365_12_1	277_3_1	529_4_108	146_34_45	994_4_123	336_03_1	678_4_1	635_346_3	207_13_1	638_12_89	778_34_88	149_346_219	76_34_1	124_346_14	169_4_147	265_12_1	224_01_1	248_4_1	79_12_1	11_346_1	10_34_1	155_12_1	19_3_1	32_01_1	862_0_165
214_34_120	989_03_13	318_34_219	157_4_1	704_0_56	761_3_42	608_12_355	115_346_1	131_4_4	215_3_37	65_1_1	253_3_14	177_0146_20	83_34_135	84_34_1	20_34_1	21_12_1	3_3_1	183_13_1	346_1_115	5_0_1	521_34_92	184_4_4	506_12_1	188_3_1	365_12_1	277_3_1	529_4_79	146_34_59	994_4_111	336_03_1	678_4_1	635_346_2	207_13_1	638_12_95	778_34_70	149_346_253	76_34_1	124_346_9	169_4_130	265_12_1	224_01_1	248_4_1	79_12_1	11_346_1	10_34_1	155_12_1	19_3_1	32_01_1	862_0_174
214_34_158	989_03_6	318_34_208	157_4_1	704_0_54	761_3_33	608_12_390	131_4_2	215_3_32	65_1_1	253_3_14	177_0146_15	83_34_127	84_34_1	20_34_1	21_12_1	3_3_1	183_13_1	346_1_102	5_0_1	521_34_97	184_4_6	506_12_1	188_3_1	365_12_1	277_3_1	529_4_69	146_34_82	994_4_92	336_03_1	678_4_1	7_0146_1	207_13_1	638_12_117	778_34_54	149_346_253	76_34_1	124_346_4	169_4_91	265_12_1	224_01_1	248_4_1	79_12_1	11_346_1	10_34_1	155_12_1	19_3_1	32_01_1	862_0_174	37_34_1
214_34_169	989_03_3	318_34_220	157_4_1	704_0_61	761_3_29	608_12_425	131_4_1	215_3_31	65_1_1	253_3_16	177_0146_15	83_34_118	84_34_1	20_34_1	21_12_1	3_3_1	183_13_1	346_1_102	5_0_1	521_34_126	184_4_7	506_12_1	188_3_1	365_12_1	277_3_1	529_4_63	146_34_114	994_4_69	336_03_1	678_4_1	7_0146_1	207_13_1	638_12_149	778_34_53	149_346_229	76_34_1	124_346_7	169_4_76	265_12_1	224_01_1	248_4_1	79_12_1	11_346_1	10_34_1	155_12_1	19_3_1	32_01_1	862_0_159	37_34_1
214_34_157	989_03_4	318_34_226	157_4_1	704_0_45	761_3_19	608_12_416	88_0_39	215_3_31	65_1_1	253_3_15	177_0146_13	83_34_109	84_34_1	20_34_1	21_12_1	3_3_1	183_13_1	346_1_100	5_0_1	521_34_162	184_4_3	506_12_1	188_3_1	365_12_1	277_3_1	529_4_74	146_34_165	994_4_53	336_03_1	678_4_1	7_0146_1	207_13_1	638_12_178	778_34_47	149_346_205	76_34_1	124_346_15	169_4_70	265_12_1	224_01_1	248_4_1	79_12_1	11_346_1	155_12_1	19_3_1	32_01_1	862_0_100	37_34_1	920_3_20
214_34_149	989_03_5	318_34_228	157_4_1	704_0_40	761_3_10	608_12_399	88_0_45	215_3_39	65_1_1	253_3_13	177_0146_12	83_34_103	84_34_1	20_34_1	21_12_1	3_3_1	183_13_1	346_1_107	5_0_1	521_34_206	184_4_6	506_12_1	188_3_1	365_12_1	277_3_1	529_4_101	146_34_179	994_4_53	336_03_1	678_4_1	7_0146_1	207_13_1	638_12_197	778_34_39	149_346_176	76_34_1	124_346_20	169_4_58	265_12_1	224_01_1	248_4_1	79_12_1	11_346_1	155_12_1	19_3_1	32_01_1	862_0_56	37_34_1	920_3_14
214_34_111	989_03_11	318_34_241	157_4_1	704_0_41	761_3_5	608_12_374	88_0_45	215_3_39	65_1_1	253_3_9	177_0146_17	83_34_124	84_34_1	20_34_1	21_12_1	3_3_1	183_13_1	346_1_119	5_0_1	521_34_244	184_4_13	506_12_1	188_3_1	365_12_1	277_3_1	529_4_119	146_34_180	994_4_55	336_03_1	678_4_1	7_0146_1	207_13_1	638_12_220	778_34_36	149_346_162	76_34_1	124_346_28	169_4_56	265_12_1	224_01_1	248_4_1	79_12_1	11_346_1	155_12_1	19_3_1	32_01_1	862_0_40	37_34_1	920_3_13
214_34_82	989_03_14	318_34_259	157_4_1	704_0_35	761_3_4	608_12_323	88_0_43	215_3_41	65_1_1	253_3_7	177_0146_17	83_34_135	84_34_1	20_34_1	21_12_1	3_3_1	183_13_1	346_1_126	5_0_1	521_34_274	184_4_17	506_12_1	188_3_1	365_12_1	277_3_1	529_4_149	146_34_154	994_4_60	336_03_1	678_4_1	7_0146_1	207_13_1	638_12_206	778_34_35	149_346_157	76_34_1	124_346_36	169_4_61	265_12_1	224_01_1	248_4_1	79_12_1	11_346_1	155_12_1	19_3_1	32_01_1	862_0_28	37_34_1	920_3_10
214_34_76	989_03_17	318_34_269	157_4_1	704_0_29	761_3_3	608_12_288	88_0_36	215_3_40	65_1_1	253_3_6	177_0146_21	83_34_164	84_34_1	20_34_1	21_12_1	3_3_1	183_13_1	346_1_133	5_0_1	521_34_297	184_4_16	506_12_1	188_3_1	365_12_1	277_3_1	529_4_197	146_34_129	994_4_68	336_03_1	678_4_1	7_0146_1	207_13_1	638_12_210	778_34_29	149_346_162	76_34_1	124_346_42	169_4_70	265_12_1	224_01_1	248_4_1	79_12_1	11_346_1	155_12_1	19_3_1	32_01_1	862_0_26	37_34_1	920_3_2
214_34_82	989_03_20	318_34_286	157_4_1	704_0_22	761_3_2	608_12_228	88_0_29	215_3_34	65_1_1	253_3_5	177_0146_25	83_34_195	84_34_1	20_34_1	21_12_1	3_3_1	183_13_1	346_1_145	5_0_1	521_34_280	184_4_14	506_12_1	188_3_1	365_12_1	277_3_1	529_4_238	146_34_108	994_4_88	336_03_1	678_4_1	7_0146_1	207_13_1	638_12_181	778_34_29	149_346_156	76_34_1	124_346_47	169_4_92	265_12_1	224_01_1	248_4_1	79_12_1	11_346_1	155_12_1	19_3_1	32_01_1	862_0_33	37_34_1	920_3_2
214_34_118	989_03_20	318_34_304	157_4_1	704_0_20	336_03_1	608_12_195	88_0_22	215_3_31	65_1_1	253_3_5	177_0146_21	83_34_221	84_34_1	21_12_1	3_3_1	183_13_1	346_1_156	5_0_1	521_34_269	184_4_12	506_12_1	155_12_1	365_12_1	277_3_1	529_4_291	146_34_83	994_4_86	678_4_1	7_0146_1	207_13_1	638_12_125	778_34_35	149_346_123	76_34_1	124_346_55	169_4_132	265_12_1	224_01_1	248_4_1	79_12_1	11_346_1	19_3_1	32_01_1	862_0_32	37_34_1	297_13_47	680_12_1	359_3_43	239_34_1
214_34_130	989_03_19	318_34_298	157_4_1	704_0_18	336_03_1	608_12_151	88_0_16	215_3_22	65_1_1	253_3_6	177_0146_21	83_34_229	84_34_1	21_12_1	3_3_1	183_13_1	346_1_150	5_0_1	521_34_279	184_4_9	506_12_1	155_12_1	365_12_1	277_3_1	529_4_370	146_34_78	994_4_86	678_4_1	7_0146_1	207_13_1	638_12_102	778_34_41	149_346_100	76_34_1	124_346_73	169_4_179	265_12_1	224_01_1	248_4_1	79_12_1	11_346_1	19_3_1	32_01_1	862_0_33	37_34_1	297_13_49	680_12_1	359_3_37	239_34_1
214_34_137	989_03_17	318_34_313	157_4_1	704_0_15	336_03_1	608_12_121	88_0_13	215_3_17	65_1_1	253_3_5	177_0146_20	83_34_207	84_34_1	21_12_1	3_3_1	183_13_1	346_1_102	5_0_1	521_34_255	184_4_4	506_12_1	155_12_1	365_12_1	277_3_1	529_4_441	146_34_86	994_4_92	678_4_1	7_0146_1	207_13_1	638_12_77	778_34_48	149_346_90	76_34_1	124_346_82	169_4_244	265_12_1	224_01_1	248_4_1	79_12_1	11_346_1	19_3_1	32_01_1	862_0_37	37_34_1	297_13_56	680_12_1	359_3_30	239_34_1
214_34_133	989_03_9	318_34_318	157_4_1	704_0_18	336_03_1	608_12_106	88_0_15	215_3_14	65_1_1	253_3_4	177_0146_13	83_34_173	84_34_1	21_12_1	3_3_1	183_13_1	346_1_86	5_0_1	521_34_261	184_4_3	506_12_1	155_12_1	365_12_1	277_3_1	529_4_476	146_34_91	994_4_89	678_4_1	7_0146_1	207_13_1	638_12_67	778_34_65	149_346_97	76_34_1	124_346_81	169_4_306	265_12_1	224_01_1	248_4_1	79_12_1	11_346_1	19_3_1	32_01_1	862_0_29	37_34_1	297_13_61	680_12_1	359_3_25	239_34_1
214_34_130	989_03_2	155_12_1	157_4_1	704_0_15	336_03_1	608_12_89	88_0_20	318_34_329	65_1_1	253_3_3	177_0146_14	83_34_149	84_34_1	21_12_1	3_3_1	183_13_1	346_1_74	5_0_1	521_34_276	7_0146_1	506_12_1	365_12_1	277_3_1	529_4_513	146_34_114	994_4_111	678_4_1	207_13_1	638_12_68	778_34_77	149_346_117	215_3_6	76_34_1	124_346_74	169_4_355	265_12_1	224_01_1	248_4_1	79_12_1	11_346_1	19_3_1	32_01_1	862_0_32	37_34_1	297_13_62	680_12_1	359_3_23	239_34_1
214_34_140	989_03_3	155_12_1	157_4_1	704_0_14	336_03_1	608_12_68	88_0_24	318_34_319	65_1_1	253_3_3	177_0146_13	83_34_136	84_34_1	21_12_1	3_3_1	183_13_1	346_1_75	5_0_1	521_34_288	7_0146_1	506_12_1	365_12_1	277_3_1	529_4_523	146_34_111	994_4_124	678_4_1	207_13_1	638_12_68	778_34_86	149_346_154	215_3_4	76_34_1	124_346_73	169_4_415	265_12_1	224_01_1	248_4_1	79_12_1	11_346_1	19_3_1	32_01_1	862_0_32	37_34_1	297_13_63	680_12_1	359_3_20	239_34_1
214_34_149	989_03_3	155_12_1	157_4_1	704_0_12	336_03_1	608_12_60	88_0_35	318_34_309	65_1_1	253_3_2	177_0146_9	83_34_145	84_34_1	21_12_1	3_3_1	183_13_1	346_1_76	5_0_1	521_34_309	7_0146_1	506_12_1	365_12_1	277_3_1	529_4_507	146_34_100	994_4_141	678_4_1	207_13_1	638_12_69	778_34_81	149_346_186	76_34_1	124_346_82	169_4_449	265_12_1	224_01_1	248_4_1	79_12_1	11_346_1	32_01_1	862_0_31	37_34_1	297_13_66	680_12_1	359_3_11	239_34_1
214_34_149	989_03_4	155_12_1	157_4_1	704_0_9	336_03_1	608_12_50	88_0_40	318_34_301	65_1_1	253_3_2	177_0146_6	83_34_165	84_34_1	21_12_1	3_3_1	183_13_1	346_1_72	5_0_1	521_34_323	7_0146_1	506_12_1	365_12_1	277_3_1	529_4_474	146_34_95	994_4_153	678_4_1	207_13_1	638_12_86	778_34_83	149_346_203	76_34_1	124_346_102	169_4_490	265_12_1	224_01_1	248_4_1	79_12_1	11_346_1	32_01_1	862_0_31	37_34_1	297_13_62	680_12_1	359_3_8	239_34_1
214_34_156	989_03_5	155_12_1	157_4_1	704_0_6	336_03_1	608_12_45	88_0_42	318_34_294	65_1_1	253_3_2	177_0146_2	83_34_188	84_34_1	21_12_1	3_3_1	183_13_1	346_1_66	5_0_1	521_34_331	7_0146_1	506_12_1	365_12_1	277_3_1	529_4_435	146_34_76	994_4_177	678_4_1	207_13_1	638_12_103	778_34_78	149_346_187	76_34_1	124_346_144	169_4_524	265_12_1	224_01_1	248_4_1	79_12_1	11_346_1	32_01_1	862_0_41	37_34_1	297_13_62	680_12_1	359_3_11	239_34_1
214_34_140	989_03_8	155_12_1	157_4_1	704_0_5	336_03_1	608_12_45	88_0_41	318_34_293	65_1_1	253_3_2	177_0146_2	83_34_219	84_34_1	21_12_1	3_3_1	183_13_1	346_1_53	5_0_1	521_34_340	7_0146_1	506_12_1	365_12_1	277_3_1	529_4_408	146_34_61	994_4_194	678_4_1	207_13_1	638_12_101	778_34_81	149_346_175	76_34_1	124_346_182	169_4_539	265_12_1	224_01_1	248_4_1	79_12_1	11_346_1	32_01_1	862_0_45	37_34_1	297_13_48	680_12_1	359_3_10	239_34_1
214_34_120	989_03_19	155_12_1	157_4_1	704_0_3	336_03_1	608_12_55	88_0_40	318_34_314	65_1_1	253_3_3	177_0146_3	83_34_258	84_34_1	21_12_1	3_3_1	183_13_1	346_1_41	5_0_1	521_34_343	7_0146_1	506_12_1	365_12_1	277_3_1	529_4_375	146_34_61	994_4_212	678_4_1	207_13_1	638_12_86	778_34_78	149_346_171	76_34_1	124_346_187	169_4_529	265_12_1	224_01_1	248_4_1	79_12_1	11_346_1	32_01_1	862_0_56	37_34_1	297_13_55	680_12_1	359_3_13	239_34_1
214_34_112	989_03_28	155_12_1	157_4_1	336_03_1	608_12_60	88_0_28	318_34_325	65_1_1	253_3_2	177_0146_4	83_34_250	84_34_1	21_12_1	3_3_1	183_13_1	346_1_33	5_0_1	521_34_342	7_0146_1	506_12_1	365_12_1	277_3_1	529_4_321	146_34_74	994_4_237	678_4_1	207_13_1	638_12_68	778_34_59	149_346_169	76_34_1	124_346_171	169_4_483	265_12_1	248_4_1	79_12_1	11_346_1	862_0_62	37_34_1	297_13_56	680_12_1	359_3_15	239_34_1
214_34_109	989_03_32	155_12_1	157_4_1	336_03_1	608_12_78	88_0_22	318_34_320	65_1_1	253_3_2	177_0146_8	83_34_226	84_34_1	21_12_1	3_3_1	183_13_1	346_1_34	5_0_1	521_34_358	7_0146_1	506_12_1	365_12_1	277_3_1	529_4_257	146_34_87	994_4_284	678_4_1	207_13_1	638_12_65	778_34_44	149_346_168	76_34_1	124_346_155	169_4_415	265_12_1	248_4_1	79_12_1	11_346_1	862_0_69	37_34_1	297_13_53	680_12_1	359_3_15	239_34_1
214_34_122	989_03_31	155_12_1	157_4_1	336_03_1	608_12_98	88_0_19	318_34_300	65_1_1	253_3_2	177_0146_9	83_34_202	84_34_1	21_12_1	3_3_1	183_13_1	346_1_51	5_0_1	521_34_392	7_0146_1	506_12_1	365_12_1	277_3_1	529_4_194	146_34_86	994_4_320	678_4_1	207_13_1	638_12_90	778_34_28	149_346_175	76_34_1	124_346_118	169_4_303	265_12_1	248_4_1	79_12_1	11_346_1	862_0_59	37_34_1	297_13_41	680_12_1	359_3_15	239_34_1
214_34_145	989_03_37	155_12_1	157_4_1	336_03_1	608_12_107	88_0_16	318_34_282	65_1_1	277_3_1	177_0146_10	83_34_167	84_34_1	21_12_1	183_13_1	346_1_64	5_0_1	521_34_427	7_0146_1	506_12_1	365_12_1	529_4_159	146_34_78	994_4_354	678_4_1	207_13_1	638_12_118	778_34_17	149_346_194	76_34_1	124_346_106	169_4_218	265_12_1	248_4_1	79_12_1	11_346_1	862_0_50	37_34_1	297_13_33	680_12_1	359_3_12	239_34_1
214_34_175	989_03_31	155_12_1	157_4_1	336_03_1	608_12_109	88_0_17	318_34_289	65_1_1	277_3_1	177_0146_9	83_34_131	84_34_1	21_12_1	183_13_1	346_1_82	5_0_1	521_34_473	7_0146_1	506_12_1	365_12_1	529_4_157	146_34_68	994_4_372	678_4_1	207_13_1	638_12_135	778_34_5	149_346_190	76_34_1	124_346_107	169_4_143	265_12_1	248_4_1	79_12_1	11_346_1	862_0_49	37_34_1	297_13_13	680_12_1	359_3_10	239_34_1
214_34_189	989_03_25	155_12_1	157_4_1	336_03_1	608_12_101	88_0_18	318_34_278	65_1_1	277_3_1	177_0146_8	83_34_102	84_34_1	21_12_1	183_13_1	346_1_99	5_0_1	521_34_480	7_0146_1	506_12_1	365_12_1	529_4_173	146_34_66	994_4_378	678_4_1	207_13_1	638_12_155	778_34_2	149_346_248	76_34_1	124_346_119	169_4_97	265_12_1	248_4_1	79_12_1	11_346_1	862_0_41	37_34_1	297_13_7	680_12_1	359_3_5	239_34_1
214_34_200	989_03_24	155_12_1	157_4_1	336_03_1	608_12_83	88_0_22	318_34_260	65_1_1	277_3_1	177_0146_8	83_34_92	84_34_1	21_12_1	183_13_1	346_1_108	5_0_1	521_34_470	7_0146_1	506_12_1	365_12_1	529_4_203	146_34_66	994_4_369	678_4_1	207_13_1	638_12_159	778_34_1	149_346_260	76_34_1	124_346_132	169_4_73	265_12_1	248_4_1	79_12_1	11_346_1	862_0_39	37_34_1	297_13_8	680_12_1	359_3_4	239_34_1
214_34_198	989_03_21	155_12_1	157_4_1	336_03_1	608_12_80	88_0_22	318_34_233	65_1_1	277_3_1	177_0146_3	83_34_101	84_34_1	21_12_1	183_13_1	346_1_98	5_0_1	521_34_473	7_0146_1	506_12_1	365_12_1	529_4_218	146_34_49	994_4_375	678_4_1	207_13_1	638_12_149	149_346_276	124_346_148	169_4_46	265_12_1	248_4_1	79_12_1	11_346_1	862_0_37	37_34_1	297_13_6	680_12_1	359_3_2	239_34_1
214_34_194	989_03_26	155_12_1	157_4_1	336_03_1	608_12_80	88_0_17	318_34_200	65_1_1	277_3_1	177_0146_3	83_34_102	84_34_1	21_12_1	183_13_1	346_1_78	5_0_1	521_34_473	7_0146_1	506_12_1	365_12_1	529_4_235	146_34_38	994_4_350	678_4_1	207_13_1	638_12_117	149_346_287	124_346_181	169_4_36	265_12_1	248_4_1	79_12_1	11_346_1	862_0_29	37_34_1	297_13_7	680_12_1	359_3_2	239_34_1
214_34_186	989_03_28	155_12_1	157_4_1	336_03_1	608_12_98	88_0_15	318_34_165	65_1_1	277_3_1	177_0146_4	83_34_112	84_34_1	21_12_1	183_13_1	346_1_48	5_0_1	521_34_474	7_0146_1	506_12_1	365_12_1	529_4_256	146_34_27	994_4_297	678_4_1	207_13_1	638_12_81	149_346_290	124_346_183	169_4_38	265_12_1	248_4_1	79_12_1	11_346_1	862_0_25	37_34_1	297_13_7	680_12_1	359_3_1	239_34_1
214_34_159	989_03_39	155_12_1	157_4_1	336_03_1	608_12_123	88_0_10	318_34_166	65_1_1	277_3_1	177_0146_3	83_34_104	84_34_1	21_12_1	183_13_1	346_1_34	5_0_1	521_34_512	7_0146_1	506_12_1	365_12_1	529_4_250	146_34_12	994_4_261	678_4_1	207_13_1	638_12_68	149_346_275	124_346_189	169_4_44	265_12_1	248_4_1	79_12_1	11_346_1	862_0_7	37_34_1	297_13_4	680_12_1	359_3_1	239_34_1
214_34_137	989_03_50	155_12_1	157_4_1	336_03_1	608_12_146	88_0_8	318_34_160	65_1_1	277_3_1	177_0146_3	83_34_114	84_34_1	21_12_1	183_13_1	346_1_22	5_0_1	521_34_557	7_0146_1	506_12_1	365_12_1	529_4_240	146_34_7	994_4_231	678_4_1	207_13_1	638_12_72	149_346_301	124_346_182	169_4_53	265_12_1	248_4_1	79_12_1	11_346_1	862_0_4	37_34_1	297_13_5	680_12_1	359_3_1	239_34_1
214_34_126	989_03_55	155_12_1	157_4_1	336_03_1	608_12_161	318_34_147	65_1_1	177_0146_2	83_34_116	84_34_1	21_12_1	183_13_1	346_1_15	521_34_586	7_0146_1	506_12_1	365_12_1	529_4_209	146_34_7	994_4_211	678_4_1	207_13_1	638_12_72	149_346_324	124_346_177	169_4_55	265_12_1	248_4_1	79_12_1	11_346_1	862_0_1	37_34_1	297_13_3	680_12_1	239_34_1
214_34_108	989_03_59	155_12_1	157_4_1	608_12_176	318_34_150	65_1_1	177_0146_2	83_34_110	84_34_1	21_12_1	183_13_1	346_1_11	521_34_596	7_0146_1	506_12_1	365_12_1	529_4_182	146_34_7	994_4_188	678_4_1	207_13_1	638_12_68	149_346_375	124_346_198	169_4_59	265_12_1	79_12_1	11_346_1	37_34_1	297_13_2	680_12_1	239_34_1
214_34_98	989_03_60	155_12_1	157_4_1	608_12_215	318_34_178	65_1_1	83_34_99	84_34_1	21_12_1	183_13_1	346_1_7	521_34_622	506_12_1	365_12_1	529_4_160	146_34_8	994_4_158	678_4_1	207_13_1	638_12_59	149_346_395	124_346_209	169_4_62	265_12_1	79_12_1	11_346_1	37_34_1	297_13_2	680_12_1	239_34_1
214_34_89	989_03_49	155_12_1	157_4_1	608_12_260	318_34_186	65_1_1	83_34_91	84_34_1	21_12_1	346_1_9	521_34_634	506_12_1	365_12_1	529_4_168	146_34_15	994_4_123	678_4_1	638_12_35	149_346_391	124_346_261	169_4_55	265_12_1	79_12_1	11_346_1	37_34_1	680_12_1	239_34_1
214_34_74	989_03_38	155_12_1	157_4_1	608_12_315	318_34_171	65_1_1	83_34_65	84_34_1	21_12_1	346_1_11	521_34_645	506_12_1	365_12_1	529_4_158	146_34_23	994_4_88	678_4_1	638_12_32	149_346_378	124_346_275	169_4_42	265_12_1	79_12_1	11_346_1	37_34_1	680_12_1	239_34_1
214_34_69	989_03_20	155_12_1	157_4_1	608_12_347	318_34_175	65_1_1	83_34_57	84_34_1	21_12_1	346_1_13	521_34_659	506_12_1	365_12_1	529_4_173	146_34_27	994_4_62	678_4_1	638_12_27	149_346_332	124_346_277	169_4_34	265_12_1	79_12_1	11_346_1	37_34_1	680_12_1	239_34_1
214_34_73	989_03_19	155_12_1	157_4_1	608_12_358	318_34_175	65_1_1	83_34_67	84_34_1	21_12_1	346_1_24	521_34_651	506_12_1	365_12_1	529_4_196	146_34_25	994_4_59	678_4_1	638_12_25	149_346_278	124_346_259	169_4_28	265_12_1	79_12_1	11_346_1	37_34_1	680_12_1	239_34_1
214_34_85	989_03_25	155_12_1	157_4_1	608_12_352	318_34_175	65_1_1	83_34_88	84_34_1	21_12_1	346_1_26	521_34_673	506_12_1	365_12_1	529_4_194	146_34_23	994_4_84	678_4_1	638_12_27	149_346_273	124_346_235	169_4_26	265_12_1	79_12_1	11_346_1	37_34_1	680_12_1	239_34_1
214_34_126	989_03_31	155_12_1	157_4_1	608_12_336	318_34_188	65_1_1	83_34_122	84_34_1	21_12_1	346_1_18	521_34_689	506_12_1	365_12_1	529_4_186	146_34_20	994_4_96	678_4_1	638_12_17	149_346_287	124_346_221	169_4_23	265_12_1	79_12_1	11_346_1	37_34_1	680_12_1	239_34_1
214_34_141	989_03_34	155_12_1	157_4_1	608_12_279	318_34_202	65_1_1	83_34_176	84_34_1	21_12_1	346_1_14	521_34_704	506_12_1	365_12_1	529_4_170	146_34_15	994_4_106	678_4_1	638_12_12	149_346_332	124_346_244	169_4_23	265_12_1	79_12_1	11_346_1	37_34_1	680_12_1	239_34_1
214_34_173	989_03_39	155_12_1	157_4_1	608_12_232	318_34_197	65_1_1	83_34_207	84_34_1	21_12_1	346_1_5	521_34_685	506_12_1	365_12_1	529_4_135	146_34_10	994_4_117	678_4_1	638_12_2	149_346_392	124_346_276	169_4_19	265_12_1	79_12_1	11_346_1	37_34_1	680_12_1	239_34_1
214_34_198	989_03_45	155_12_1	157_4_1	608_12_159	318_34_187	239_34_1	83_34_216	84_34_1	21_12_1	521_34_676	506_12_1	365_12_1	529_4_92	146_34_11	994_4_147	678_4_1	638_12_1	149_346_437	124_346_290	169_4_17	265_12_1	79_12_1	11_346_1	37_34_1	680_12_1
146_34_19	994_4_166	214_34_196	989_03_47	678_4_1	157_4_1	239_34_1	37_34_1	608_12_90	149_346_493	318_34_180	124_346_322	169_4_32	265_12_1	11_346_1	83_34_211	155_12_1	680_12_1	529_4_86	84_34_1	521_34_692
146_34_25	994_4_165	214_34_181	989_03_47	678_4_1	157_4_1	239_34_1	37_34_1	608_12_56	149_346_504	318_34_166	124_346_354	169_4_47	265_12_1	11_346_1	83_34_185	155_12_1	680_12_1	529_4_72	84_34_1	521_34_699
146_34_33	994_4_175	214_34_155	989_03_41	678_4_1	157_4_1	239_34_1	37_34_1	608_12_39	149_346_537	318_34_170	124_346_347	169_4_67	265_12_1	11_346_1	83_34_137	155_12_1	680_12_1	529_4_55	84_34_1	521_34_661
146_34_36	994_4_164	214_34_117	989_03_33	678_4_1	157_4_1	239_34_1	37_34_1	608_12_53	149_346_565	318_34_159	124_346_329	169_4_97	265_12_1	11_346_1	83_34_110	155_12_1	680_12_1	529_4_51	84_34_1	521_34_676
146_34_35	994_4_141	214_34_84	989_03_26	678_4_1	157_4_1	239_34_1	37_34_1	608_12_67	149_346_565	318_34_161	124_346_316	169_4_112	265_12_1	11_346_1	83_34_90	155_12_1	680_12_1	529_4_46	84_34_1	521_34_696
146_34_25	994_4_120	214_34_59	989_03_19	678_4_1	157_4_1	239_34_1	37_34_1	608_12_89	149_346_565	318_34_147	124_346_296	169_4_138	265_12_1	11_346_1	83_34_78	155_12_1	680_12_1	529_4_61	84_34_1	521_34_675
146_34_16	994_4_107	214_34_53	989_03_17	678_4_1	157_4_1	239_34_1	37_34_1	608_12_104	149_346_565	318_34_135	124_346_268	169_4_166	265_12_1	11_346_1	83_34_87	155_12_1	680_12_1	529_4_74	84_34_1	521_34_698
146_34_14	994_4_86	214_34_56	989_03_17	678_4_1	157_4_1	239_34_1	37_34_1	608_12_111	149_346_520	318_34_134	124_346_280	169_4_165	265_12_1	11_346_1	83_34_110	155_12_1	680_12_1	529_4_108	84_34_1	521_34_720
146_34_13	994_4_75	214_34_67	989_03_26	678_4_1	157_4_1	239_34_1	37_34_1	608_12_124	149_346_508	318_34_134	124_346_275	169_4_148	265_12_1	11_346_1	83_34_140	155_12_1	680_12_1	529_4_124	84_34_1	521_34_737
146_34_20	994_4_69	214_34_78	989_03_38	678_4_1	157_4_1	239_34_1	37_34_1	608_12_141	149_346_497	318_34_134	124_346_262	169_4_123	265_12_1	11_346_1	83_34_155	155_12_1	680_12_1	529_4_135	84_34_1	521_34_740
146_34_27	994_4_65	214_34_80	989_03_47	678_4_1	157_4_1	239_34_1	37_34_1	608_12_165	149_346_527	318_34_137	124_346_263	169_4_94	265_12_1	11_346_1	83_34_170	155_12_1	680_12_1	529_4_141	84_34_1	521_34_721
146_34_28	994_4_65	214_34_87	989_03_58	678_4_1	157_4_1	239_34_1	37_34_1	608_12_188	149_346_570	318_34_141	124_346_254	169_4_48	265_12_1	11_346_1	83_34_165	155_12_1	680_12_1	529_4_135	84_34_1	521_34_693
146_34_36	994_4_66	214_34_95	989_03_62	678_4_1	157_4_1	239_34_1	37_34_1	608_12_223	149_346_634	318_34_133	124_346_261	169_4_29	265_12_1	11_346_1	83_34_147	155_12_1	680_12_1	529_4_117	84_34_1	521_34_639
146_34_37	994_4_72	214_34_121	989_03_63	678_4_1	157_4_1	239_34_1	37_34_1	608_12_247	149_346_675	318_34_115	124_346_244	169_4_16	265_12_1	11_346_1	83_34_115	155_12_1	680_12_1	529_4_86	84_34_1	521_34_598
146_34_29	994_4_90	214_34_122	989_03_61	678_4_1	157_4_1	239_34_1	37_34_1	608_12_233	149_346_662	318_34_109	124_346_253	169_4_6	265_12_1	11_346_1	83_34_114	155_12_1	680_12_1	529_4_62	84_34_1	521_34_570
146_34_28	994_4_116	214_34_116	989_03_52	678_4_1	157_4_1	239_34_1	37_34_1	608_12_208	149_346_673	318_34_101	124_346_252	169_4_1	265_12_1	11_346_1	83_34_122	155_12_1	680_12_1	529_4_45	84_34_1	521_34_559
146_34_24	994_4_132	214_34_102	989_03_41	678_4_1	157_4_1	239_34_1	37_34_1	608_12_189	149_346_650	318_34_100	124_346_271	169_4_1	265_12_1	11_346_1	83_34_141	155_12_1	680_12_1	529_4_32	84_34_1	521_34_545
146_34_19	994_4_125	214_34_81	989_03_37	678_4_1	157_4_1	37_34_1	608_12_175	149_346_651	318_34_94	124_346_287	521_34_562	265_12_1	11_346_1	83_34_162	155_12_1	680_12_1	529_4_26	84_34_1	239_34_1
146_34_20	994_4_119	214_34_60	989_03_30	678_4_1	157_4_1	37_34_1	608_12_174	149_346_641	318_34_90	124_346_313	521_34_570	265_12_1	11_346_1	83_34_185	155_12_1	680_12_1	529_4_29	84_34_1	239_34_1
146_34_20	994_4_89	214_34_42	989_03_32	678_4_1	157_4_1	37_34_1	608_12_188	149_346_677	318_34_81	124_346_335	521_34_588	265_12_1	11_346_1	83_34_200	155_12_1	680_12_1	529_4_40	84_34_1	239_34_1
146_34_14	994_4_68	214_34_21	989_03_26	678_4_1	157_4_1	37_34_1	608_12_187	149_346_686	318_34_66	124_346_397	521_34_614	265_12_1	11_346_1	83_34_229	155_12_1	680_12_1	529_4_46	84_34_1	239_34_1
146_34_12	994_4_50	214_34_13	989_03_30	678_4_1	157_4_1	37_34_1	608_12_177	149_346_664	318_34_56	124_346_448	521_34_606	265_12_1	11_346_1	83_34_244	155_12_1	680_12_1	529_4_61	84_34_1	239_34_1
146_34_9	994_4_36	214_34_4	989_03_33	678_4_1	157_4_1	37_34_1	608_12_184	149_346_629	318_34_49	124_346_491	521_34_591	265_12_1	11_346_1	83_34_254	155_12_1	680_12_1	529_4_81	84_34_1	239_34_1
146_34_7	994_4_35	214_34_4	989_03_33	678_4_1	157_4_1	37_34_1	608_12_178	149_346_589	318_34_42	124_346_506	521_34_565	265_12_1	11_346_1	83_34_251	155_12_1	680_12_1	529_4_114	84_34_1	239_34_1
146_34_4	994_4_42	214_34_2	989_03_36	678_4_1	157_4_1	37_34_1	608_12_161	149_346_570	318_34_40	124_346_514	521_34_555	265_12_1	11_346_1	83_34_239	155_12_1	680_12_1	529_4_143	84_34_1	239_34_1
146_34_4	994_4_39	214_34_1	989_03_32	678_4_1	157_4_1	37_34_1	608_12_135	149_346_562	318_34_37	124_346_506	521_34_546	265_12_1	11_346_1	83_34_232	155_12_1	680_12_1	529_4_177	84_34_1	239_34_1
146_34_12	994_4_32	214_34_1	989_03_23	678_4_1	157_4_1	37_34_1	608_12_121	149_346_528	318_34_53	124_346_519	521_34_498	265_12_1	11_346_1	83_34_215	155_12_1	680_12_1	529_4_212	84_34_1	239_34_1
146_34_16	994_4_29	989_03_21	678_4_1	157_4_1	37_34_1	608_12_92	149_346_528	318_34_81	124_346_491	521_34_457	265_12_1	11_346_1	83_34_216	155_12_1	680_12_1	529_4_244	239_34_1
146_34_18	994_4_27	989_03_16	678_4_1	157_4_1	37_34_1	608_12_83	149_346_552	318_34_110	124_346_525	521_34_442	265_12_1	11_346_1	83_34_217	155_12_1	680_12_1	529_4_252	239_34_1
146_34_18	994_4_22	989_03_8	678_4_1	157_4_1	37_34_1	608_12_72	149_346_557	318_34_147	124_346_560	521_34_425	265_12_1	11_346_1	83_34_216	155_12_1	680_12_1	529_4_250	239_34_1
146_34_18	994_4_15	989_03_8	678_4_1	157_4_1	37_34_1	608_12_60	149_346_557	318_34_176	124_346_557	521_34_408	265_12_1	11_346_1	83_34_230	155_12_1	680_12_1	529_4_258	239_34_1
146_34_11	994_4_12	989_03_6	678_4_1	157_4_1	37_34_1	608_12_57	149_346_556	318_34_181	124_346_587	521_34_413	265_12_1	11_346_1	83_34_220	155_12_1	680_12_1	529_4_234	239_34_1
146_34_5	994_4_5	989_03_3	678_4_1	157_4_1	37_34_1	608_12_26	149_346_554	318_34_185	124_346_581	521_34_447	265_12_1	11_346_1	83_34_236	155_12_1	680_12_1	529_4_197	239_34_1
146_34_3	994_4_1	989_03_3	678_4_1	157_4_1	37_34_1	608_12_16	149_346_594	318_34_175	124_346_546	521_34_460	265_12_1	11_346_1	83_34_250	155_12_1	680_12_1	529_4_141	239_34_1
146_34_2	11_346_1	989_03_4	155_12_1	37_34_1	608_12_8	149_346_656	318_34_161	124_346_494	521_34_487	265_12_1	83_34_273	680_12_1	529_4_83	239_34_1
11_346_1	989_03_5	155_12_1	37_34_1	608_12_7	149_346_717	318_34_159	124_346_479	521_34_455	265_12_1	83_34_269	680_12_1	529_4_50	239_34_1
11_346_1	989_03_6	155_12_1	37_34_1	608_12_9	149_346_703	318_34_170	124_346_494	521_34_435	265_12_1	83_34_258	680_12_1	529_4_28	239_34_1
11_346_1	989_03_5	155_12_1	37_34_1	608_12_8	149_346_686	318_34_166	124_346_513	521_34_402	265_12_1	83_34_219	680_12_1	529_4_15	239_34_1
11_346_1	989_03_4	155_12_1	37_34_1	608_12_12	149_346_644	318_34_163	124_346_559	521_34_375	265_12_1	83_34_179	680_12_1	529_4_6	239_34_1
11_346_1	989_03_3	155_12_1	37_34_1	608_12_10	149_346_544	318_34_167	124_346_641	521_34_334	265_12_1	83_34_148	680_12_1	529_4_5	239_34_1
11_346_1	989_03_2	155_12_1	37_34_1	608_12_11	149_346_486	318_34_147	124_346_701	521_34_337	265_12_1	83_34_132	680_12_1	529_4_2	239_34_1
11_346_1	318_34_126	155_12_1	37_34_1	608_12_8	149_346_509	124_346_790	521_34_350	83_34_119	239_34_1
11_346_1	318_34_122	155_12_1	37_34_1	608_12_5	149_346_567	124_346_873	521_34_369	83_34_120	239_34_1
11_346_1	318_34_127	155_12_1	37_34_1	608_12_2	149_346_644	124_346_921	521_34_388	83_34_128	239_34_1
11_346_1	318_34_147	155_12_1	37_34_1	608_12_1	149_346_731	124_346_960	521_34_392	83_34_141	239_34_1
11_346_1	318_34_191	37_34_1	149_346_814	124_346_976	521_34_383	83_34_153	239_34_1
11_346_1	318_34_236	37_34_1	149_346_820	124_346_924	521_34_353	83_34_168	239_34_1
11_346_1	318_34_264	37_34_1	149_346_799	124_346_883	521_34_328	83_34_156	239_34_1
11_346_1	318_34_286	37_34_1	149_346_697	124_346_869	521_34_333	83_34_135	239_34_1
11_346_1	318_34_290	37_34_1	149_346_619	124_346_862	521_34_345	83_34_95	239_34_1
11_346_1	318_34_287	37_34_1	149_346_522	124_346_849	521_34_424	83_34_60	239_34_1
11_346_1	318_34_286	37_34_1	149_346_503	124_346_890	521_34_458	83_34_39	239_34_1
11_346_1	318_34_277	37_34_1	149_346_522	124_346_922	521_34_488	83_34_22	239_34_1
11_346_1	318_34_227	37_34_1	149_346_540	124_346_921	521_34_512	83_34_16	239_34_1
11_346_1	318_34_200	37_34_1	149_346_584	124_346_884	521_34_515	83_34_6	239_34_1
11_346_1	318_34_202	37_34_1	149_346_618	124_346_846	521_34_506	83_34_6	239_34_1
11_346_1	318_34_180	37_34_1	149_346_600	124_346_880	521_34_457	83_34_7	239_34_1
11_346_1	318_34_159	37_34_1	149_346_576	124_346_892	521_34_418	83_34_10	239_34_1
11_346_1	318_34_145	37_34_1	149_346_561	124_346_918	521_34_376	83_34_14	239_34_1
11_346_1	318_34_135	37_34_1	149_346_541	124_346_927	521_34_323	83_34_15	239_34_1
11_346_1	318_34_127	37_34_1	149_346_515	124_346_953	521_34_320	83_34_12	239_34_1
11_346_1	318_34_125	37_34_1	149_346_497	124_346_964	521_34_312	83_34_7	239_34_1
11_346_1	318_34_139	37_34_1	149_346_546	124_346_955	521_34_350	83_34_3	239_34_1
11_346_1	318_34_144	37_34_1	149_346_583	124_346_929	521_34_370	83_34_1	239_34_1
11_346_1	318_34_172	37_34_1	149_346_608	124_346_924	521_34_385	83_34_4	239_34_1
11_346_1	318_34_212	37_34_1	149_346_629	124_346_921	521_34_411	83_34_9	239_34_1
11_346_1	318_34_257	37_34_1	149_346_681	124_346_839	521_34_415	83_34_17	239_34_1
11_346_1	318_34_259	37_34_1	149_346_707	124_346_815	521_34_406	83_34_19	239_34_1
11_346_1	318_34_257	37_34_1	149_346_742	124_346_848	521_34_375	83_34_13	239_34_1
11_346_1	318_34_255	37_34_1	149_346_717	124_346_877	521_34_349	83_34_12	239_34_1
11_346_1	318_34_247	37_34_1	149_346_725	124_346_884	521_34_345	83_34_10	239_34_1
11_346_1	318_34_222	37_34_1	149_346_755	124_346_882	521_34_363	83_34_4	239_34_1
11_346_1	318_34_191	37_34_1	149_346_777	124_346_874	521_34_381	83_34_1	239_34_1
11_346_1	318_34_175	37_34_1	149_346_837	124_346_857	521_34_425	239_34_1
11_346_1	318_34_155	37_34_1	149_346_926	124_346_853	521_34_471	239_34_1
11_346_1	318_34_139	37_34_1	149_346_1005	124_346_869	521_34_493	239_34_1
11_346_1	318_34_135	37_34_1	149_346_1016	124_346_865	521_34_488	239_34_1
11_346_1	318_34_144	37_34_1	149_346_940	124_346_906	521_34_464	239_34_1
11_346_1	318_34_155	37_34_1	149_346_881	124_346_888	521_34_432	239_34_1
11_346_1	318_34_189	37_34_1	149_346_825	124_346_877	521_34_375	239_34_1
11_346_1	318_34_215	37_34_1	149_346_779	124_346_831	521_34_334	239_34_1
11_346_1	318_34_222	37_34_1	149_346_759	124_346_856	521_34_327	239_34_1
11_346_1	318_34_214	37_34_1	149_346_760	124_346_875	521_34_316	239_34_1
11_346_1	318_34_203	37_34_1	149_346_820	124_346_849	521_34_314	239_34_1
11_346_1	318_34_194	37_34_1	149_346_892	124_346_809	521_34_294	239_34_1
11_346_1	318_34_162	37_34_1	149_346_884	124_346_762	521_34_292	239_34_1
11_346_1	318_34_137	37_34_1	149_346_913	124_346_717	521_34_247	239_34_1
11_346_1	318_34_105	37_34_1	149_346_916	124_346_702	521_34_237	239_34_1
11_346_1	318_34_72	37_34_1	149_346_928	124_346_750	521_34_212	239_34_1
11_346_1	318_34_50	37_34_1	149_346_909	124_346_805	521_34_189	239_34_1
11_346_1	318_34_44	37_34_1	149_346_866	124_346_888	521_34_182	239_34_1
11_346_1	318_34_29	37_34_1	149_346_862	124_346_961	521_34_187	239_34_1
11_346_1	318_34_23	37_34_1	149_346_900	124_346_983	521_34_179	239_34_1
11_346_1	318_34_35	37_34_1	149_346_1002	124_346_1019	521_34_167	239_34_1
11_346_1	318_34_49	37_34_1	149_346_1080	124_346_1022	521_34_153	239_34_1
11_346_1	318_34_71	37_34_1	149_346_1107	124_346_1029	521_34_130	239_34_1
11_346_1	318_34_80	37_34_1	149_346_1104	124_346_1007	521_34_113	239_34_1
11_346_1	318_34_103	37_34_1	149_346_1101	124_346_940	521_34_86	239_34_1
11_346_1	318_34_105	37_34_1	149_346_1069	124_346_912	521_34_62	239_34_1
11_346_1	318_34_111	37_34_1	149_346_1046	124_346_851	521_34_49	239_34_1
11_346_1	318_34_112	37_34_1	149_346_978	124_346_820	521_34_34	239_34_1
11_346_1	318_34_94	37_34_1	149_346_941	124_346_837	521_34_32	239_34_1
11_346_1	318_34_82	37_34_1	149_346_888	124_346_860	521_34_34	239_34_1
11_346_1	318_34_70	37_34_1	149_346_929	124_346_832	521_34_36	239_34_1
11_346_1	318_34_64	37_34_1	149_346_1007	124_346_767	521_34_44	239_34_1
11_346_1	318_34_65	37_34_1	149_346_1125	124_346_734	521_34_51	239_34_1
11_346_1	318_34_70	37_34_1	149_346_1243	124_346_723	521_34_61	239_34_1
11_346_1	318_34_82	37_34_1	149_346_1315	124_346_760	521_34_70	239_34_1
11_346_1	318_34_97	37_34_1	149_346_1382	124_346_808	521_34_82	239_34_1
11_346_1	318_34_118	37_34_1	149_346_1357	124_346_851	521_34_79	239_34_1
11_346_1	318_34_130	37_34_1	149_346_1305	124_346_873	521_34_86	239_34_1
11_346_1	318_34_138	37_34_1	149_346_1243	124_346_888	521_34_94	239_34_1
11_346_1	318_34_137	37_34_1	149_346_1187	124_346_890	521_34_107	239_34_1
11_346_1	318_34_134	37_34_1	149_346_1086	124_346_909	521_34_121	239_34_1
11_346_1	318_34_125	37_34_1	149_346_1011	124_346_895	521_34_129	239_34_1
11_346_1	318_34_106	37_34_1	149_346_992	124_346_862	521_34_134	239_34_1
11_346_1	318_34_102	37_34_1	149_346_1069	124_346_846	521_34_144	239_34_1
11_346_1	318_34_111	37_34_1	149_346_1153	124_346_792	521_34_144	239_34_1
11_346_1	318_34_117	37_34_1	149_346_1210	124_346_782	521_34_159	239_34_1
11_346_1	318_34_123	37_34_1	149_346_1276	124_346_754	521_34_173	239_34_1
11_346_1	318_34_109	37_34_1	149_346_1319	124_346_787	521_34_178	239_34_1
11_346_1	318_34_106	37_34_1	149_346_1338	124_346_805	521_34_174	239_34_1
11_346_1	318_34_114	37_34_1	149_346_1359	124_346_758	521_34_160	239_34_1
11_346_1	318_34_110	37_34_1	149_346_1331	124_346_699	521_34_159	239_34_1
11_346_1	318_34_121	37_34_1	149_346_1226	124_346_600	521_34_151	239_34_1
11_346_1	318_34_134	37_34_1	149_346_1218	124_346_562	521_34_163	239_34_1
11_346_1	318_34_135	37_34_1	149_346_1242	124_346_529	521_34_187	239_34_1
11_346_1	318_34_126	37_34_1	149_346_1216	124_346_518	521_34_218	239_34_1
11_346_1	318_34_123	37_34_1	149_346_1189	124_346_498	521_34_222	239_34_1
11_346_1	318_34_118	37_34_1	149_346_1141	124_346_528	521_34_220	239_34_1
11_346_1	318_34_122	37_34_1	149_346_1137	124_346_572	521_34_196	239_34_1
11_346_1	318_34_125	37_34_1	149_346_1116	124_346_625	521_34_170	239_34_1
11_346_1	318_34_141	37_34_1	149_346_1159	124_346_676	521_34_155	239_34_1
11_346_1	318_34_163	37_34_1	149_346_1235	124_346_693	521_34_133	239_34_1
11_346_1	318_34_171	37_34_1	149_346_1265	124_346_698	521_34_110	239_34_1
11_346_1	318_34_172	37_34_1	149_346_1315	124_346_638	521_34_108	239_34_1
11_346_1	318_34_152	37_34_1	149_346_1324	124_346_591	521_34_91	239_34_1
11_346_1	318_34_153	37_34_1	149_346_1319	124_346_546	521_34_86	239_34_1
11_346_1	318_34_149	37_34_1	149_346_1343	124_346_527	521_34_77	239_34_1
11_346_1	318_34_145	37_34_1	149_346_1410	124_346_543	521_34_68	239_34_1
11_346_1	318_34_146	37_34_1	149_346_1530	124_346_605	521_34_49	239_34_1
11_346_1	318_34_152	37_34_1	149_346_1498	124_346_674	521_34_41	239_34_1
11_346_1	318_34_163	37_34_1	149_346_1452	124_346_690	521_34_37	239_34_1
11_346_1	318_34_137	37_34_1	149_346_1379	124_346_648	521_34_34	239_34_1
11_346_1	318_34_137	37_34_1	149_346_1286	124_346_613	521_34_41	239_34_1
11_346_1	318_34_130	37_34_1	149_346_1262	124_346_542	521_34_48	239_34_1
11_346_1	318_34_125	37_34_1	149_346_1232	124_346_565	521_34_41	239_34_1
11_346_1	318_34_136	37_34_1	149_346_1276	124_346_615	521_34_43	239_34_1
11_346_1	318_34_132	37_34_1	149_346_1376	124_346_637	521_34_39	239_34_1
11_346_1	318_34_127	37_34_1	149_346_1365	124_346_627	521_34_36	239_34_1
11_346_1	318_34_109	37_34_1	149_346_1334	124_346_645	521_34_34	239_34_1
11_346_1	318_34_106	37_34_1	149_346_1280	124_346_637	521_34_37	239_34_1
11_346_1	318_34_91	37_34_1	149_346_1243	124_346_610	521_34_41	239_34_1
11_346_1	318_34_88	37_34_1	149_346_1250	124_346_586	521_34_50	239_34_1
11_346_1	318_34_93	37_34_1	149_346_1233	124_346_631	521_34_61	239_34_1
11_346_1	318_34_102	37_34_1	149_346_1178	124_346_668	521_34_72	239_34_1
11_346_1	318_34_108	37_34_1	149_346_1189	124_346_675	521_34_83	239_34_1
11_346_1	318_34_129	37_34_1	149_346_1229	124_346_707	521_34_78	239_34_1
11_346_1	318_34_161	37_34_1	149_346_1170	124_346_719	521_34_80	239_34_1
11_346_1	318_34_210	37_34_1	149_346_1200	124_346_696	521_34_87	239_34_1
11_346_1	318_34_259	37_34_1	149_346_1188	124_346_694	521_34_99	239_34_1
11_346_1	318_34_282	37_34_1	149_346_1200	124_346_664	521_34_115	239_34_1
11_346_1	318_34_287	37_34_1	149_346_1216	124_346_646	521_34_129	239_34_1
11_346_1	318_34_273	37_34_1	149_346_1215	124_346_647	521_34_135	239_34_1
11_346_1	318_34_234	37_34_1	149_346_1181	124_346_662	521_34_150	239_34_1
11_346_1	318_34_184	37_34_1	149_346_1125	124_346_642	521_34_167	239_34_1
11_346_1	318_34_130	37_34_1	149_346_1075	124_346_638	521_34_171	239_34_1
11_346_1	318_34_98	37_34_1	149_346_1035	124_346_669	521_34_199	239_34_1
11_346_1	318_34_106	37_34_1	149_346_1040	124_346_661	521_34_215	239_34_1
11_346_1	318_34_104	37_34_1	149_346_1059	124_346_655	521_34_236	239_34_1
11_346_1	318_34_107	37_34_1	149_346_1158	124_346_635	521_34_241	239_34_1
11_346_1	318_34_102	37_34_1	149_346_1217	124_346_652	521_34_235	239_34_1
11_346_1	318_34_107	37_34_1	149_346_1260	124_346_669	521_34_254	239_34_1
11_346_1	318_34_119	37_34_1	149_346_1338	124_346_650	521_34_254	239_34_1
11_346_1	318_34_138	37_34_1	149_346_1299	124_346_642	521_34_237	239_34_1
11_346_1	318_34_138	37_34_1	149_346_1295	124_346_669	521_34_234	239_34_1
11_346_1	318_34_145	37_34_1	149_346_1299	124_346_658	521_34_222	239_34_1
11_346_1	318_34_145	37_34_1	149_346_1303	124_346_681	521_34_224	239_34_1
11_346_1	318_34_123	37_34_1	149_346_1296	124_346_680	521_34_218	239_34_1
11_346_1	318_34_102	37_34_1	149_346_1291	124_346_673	521_34_207	239_34_1
11_346_1	318_34_82	37_34_1	149_346_1264	124_346_623	521_34_210	239_34_1
11_346_1	318_34_68	37_34_1	149_346_1286	124_346_619	521_34_205	239_34_1
11_346_1	318_34_59	37_34_1	149_346_1283	124_346_601	521_34_192	239_34_1
11_346_1	318_34_60	37_34_1	149_346_1282	124_346_590	521_34_191	239_34_1
11_346_1	318_34_72	37_34_1	149_346_1330	124_346_619	521_34_198	239_34_1
11_346_1	318_34_89	37_34_1	149_346_1358	124_346_623	521_34_207	239_34_1
11_346_1	318_34_106	37_34_1	149_346_1335	124_346_627	521_34_215	239_34_1
11_346_1	318_34_117	37_34_1	149_346_1347	124_346_607	521_34_237	239_34_1
11_346_1	318_34_122	37_34_1	149_346_1267	124_346_630	521_34_256	239_34_1
11_346_1	318_34_128	37_34_1	149_346_1162	124_346_698	521_34_265	239_34_1
11_346_1	318_34_121	37_34_1	149_346_1123	124_346_747	521_34_256	239_34_1
11_346_1	318_34_108	37_34_1	149_346_1149	124_346_807	521_34_255	239_34_1
11_346_1	318_34_90	37_34_1	149_346_1169	124_346_799	521_34_243	239_34_1
11_346_1	318_34_88	37_34_1	149_346_1181	124_346_773	521_34_258	239_34_1
11_346_1	318_34_87	37_34_1	149_346_1234	124_346_711	521_34_262	239_34_1
11_346_1	318_34_106	37_34_1	149_346_1249	124_346_668	521_34_256	239_34_1
11_346_1	318_34_119	37_34_1	149_346_1281	124_346_641	521_34_252	239_34_1
11_346_1	318_34_128	37_34_1	149_346_1297	124_346_632	521_34_239	239_34_1
11_346_1	318_34_123	37_34_1	149_346_1302	124_346_622	521_34_238	239_34_1
11_346_1	318_34_128	37_34_1	149_346_1240	124_346_633	521_34_235	239_34_1
11_346_1	318_34_134	37_34_1	149_346_1182	124_346_649	521_34_242	239_34_1
11_346_1	318_34_140	37_34_1	149_346_1160	124_346_701	521_34_257	239_34_1
11_346_1	318_34_139	37_34_1	149_346_1125	124_346_748	521_34_260	239_34_1
11_346_1	318_34_139	37_34_1	149_346_1079	124_346_765	521_34_263	239_34_1
11_346_1	318_34_137	37_34_1	149_346_991	124_346_807	521_34_260	239_34_1
11_346_1	318_34_129	37_34_1	149_346_885	124_346_838	521_34_245	239_34_1
11_346_1	318_34_113	37_34_1	149_346_830	124_346_808	521_34_234	239_34_1
11_346_1	318_34_123	37_34_1	149_346_839	124_346_803	521_34_217	239_34_1
11_346_1	318_34_145	37_34_1	149_346_840	124_346_786	521_34_203	239_34_1
11_346_1	318_34_162	37_34_1	149_346_911	124_346_772	521_34_186	239_34_1
11_346_1	318_34_179	37_34_1	149_346_965	124_346_769	521_34_209	239_34_1
11_346_1	318_34_186	37_34_1	149_346_1035	124_346_801	521_34_208	239_34_1
11_346_1	318_34_177	37_34_1	149_346_1078	124_346_814	521_34_223	239_34_1
11_346_1	318_34_151	37_34_1	149_346_1105	124_346_831	521_34_227	239_34_1
11_346_1	318_34_132	37_34_1	149_346_1094	124_346_833	521_34_218	239_34_1
11_346_1	318_34_101	37_34_1	149_346_1071	124_346_919	521_34_212	239_34_1
11_346_1	318_34_85	37_34_1	149_346_1039	124_346_968	521_34_205	239_34_1
11_346_1	318_34_63	37_34_1	149_346_1006	124_346_978	521_34_200	239_34_1
11_346_1	318_34_63	37_34_1	149_346_1005	124_346_971	521_34_211	239_34_1
11_346_1	318_34_57	37_34_1	149_346_966	124_346_948	521_34_253	239_34_1
11_346_1	318_34_68	37_34_1	149_346_982	124_346_897	521_34_282	239_34_1
11_346_1	318_34_83	37_34_1	149_346_991	124_346_846	521_34_302	239_34_1
11_346_1	318_34_90	37_34_1	149_346_1008	124_346_782	521_34_329	239_34_1
11_346_1	318_34_89	37_34_1	149_346_1060	124_346_746	521_34_337	239_34_1
11_346_1	318_34_77	37_34_1	149_346_1137	124_346_726	521_34_325	239_34_1
11_346_1	318_34_86	37_34_1	149_346_1155	124_346_707	521_34_321	239_34_1
11_346_1	318_34_80	37_34_1	149_346_1162	124_346_741	521_34_313	239_34_1
11_346_1	318_34_83	37_34_1	149_346_1128	124_346_754	521_34_327	239_34_1
11_346_1	318_34_77	37_34_1	149_346_1076	124_346_795	521_34_311	239_34_1
11_346_1	318_34_64	37_34_1	149_346_1026	124_346_830	521_34_276	239_34_1
11_346_1	318_34_49	37_34_1	149_346_939	124_346_895	521_34_241	239_34_1
11_346_1	318_34_39	37_34_1	149_346_919	124_346_902	521_34_222	239_34_1
11_346_1	318_34_35	37_34_1	149_346_971	124_346_842	521_34_200	239_34_1
11_346_1	318_34_41	37_34_1	149_346_1014	124_346_752	521_34_192	239_34_1
11_346_1	318_34_47	37_34_1	149_346_1106	124_346_726	521_34_174	239_34_1
11_346_1	318_34_55	37_34_1	149_346_1160	124_346_709	521_34_170	239_34_1
11_346_1	318_34_70	37_34_1	149_346_1190	124_346_724	521_34_176	239_34_1
11_346_1	318_34_76	37_34_1	149_346_1206	124_346_739	521_34_164	239_34_1
11_346_1	318_34_74	37_34_1	149_346_1198	124_346_773	521_34_160	239_34_1
11_346_1	318_34_63	37_34_1	149_346_1237	124_346_786	521_34_157	239_34_1
11_346_1	318_34_47	37_34_1	149_346_1252	124_346_793	521_34_137	239_34_1
11_346_1	318_34_37	37_34_1	149_346_1274	124_346_794	521_34_111	239_34_1
11_346_1	318_34_33	37_34_1	149_346_1262	124_346_828	521_34_99	239_34_1
11_346_1	318_34_31	37_34_1	149_346_1199	124_346_861	521_34_80	239_34_1
11_346_1	318_34_28	37_34_1	149_346_1146	124_346_813	521_34_76	239_34_1
11_346_1	318_34_29	37_34_1	149_346_1196	124_346_759	521_34_75	239_34_1
11_346_1	318_34_23	37_34_1	149_346_1265	124_346_718	521_34_81	239_34_1
11_346_1	318_34_36	37_34_1	149_346_1291	124_346_697	521_34_86	239_34_1
11_346_1	318_34_48	37_34_1	149_346_1416	124_346_703	521_34_82	239_34_1
11_346_1	318_34_64	37_34_1	149_346_1460	124_346_687	521_34_73	239_34_1
11_346_1	318_34_67	37_34_1	149_346_1525	124_346_685	521_34_59	239_34_1
11_346_1	318_34_61	37_34_1	149_346_1536	124_346_711	521_34_49	239_34_1
11_346_1	318_34_61	37_34_1	149_346_1519	124_346_717	521_34_53	239_34_1
11_346_1	318_34_49	37_34_1	149_346_1429	124_346_762	521_34_48	239_34_1
11_346_1	318_34_42	37_34_1	149_346_1370	124_346_790	521_34_46	239_34_1
11_346_1	318_34_39	37_34_1	149_346_1350	124_346_847	521_34_30	239_34_1
11_346_1	318_34_33	37_34_1	149_346_1301	124_346_888	521_34_23	239_34_1
11_346_1	318_34_37	37_34_1	149_346_1306	124_346_887	521_34_16	239_34_1
11_346_1	318_34_45	37_34_1	149_346_1267	124_346_842	521_34_7	239_34_1
11_346_1	318_34_50	37_34_1	149_346_1265	124_346_778	521_34_11	239_34_1
11_346_1	318_34_46	37_34_1	149_346_1273	124_346_729	521_34_12	239_34_1
11_346_1	318_34_40	37_34_1	149_346_1297	124_346_678	521_34_8	239_34_1
11_346_1	318_34_35	37_34_1	149_346_1294	124_346_652	521_34_4	239_34_1
11_346_1	318_34_27	37_34_1	149_346_1353	124_346_667	521_34_1	239_34_1
11_346_1	318_34_28	37_34_1	149_346_1376	124_346_721	521_34_1	239_34_1
11_346_1	37_34_1	318_34_22	124_346_789	149_346_1340
11_346_1	37_34_1	318_34_23	124_346_874	149_346_1333
11_346_1	37_34_1	318_34_16	124_346_954	149_346_1359
11_346_1	37_34_1	318_34_16	124_346_956	149_346_1360
11_346_1	37_34_1	318_34_12	124_346_958	149_346_1382
11_346_1	37_34_1	318_34_9	124_346_880	149_346_1376
11_346_1	37_34_1	318_34_10	124_346_855	149_346_1427
11_346_1	37_34_1	318_34_17	124_346_813	149_346_1468
11_346_1	37_34_1	318_34_15	124_346_818	149_346_1457
11_346_1	37_34_1	318_34_9	124_346_833	149_346_1389
11_346_1	37_34_1	318_34_7	124_346_872	149_346_1329
11_346_1	37_34_1	318_34_2	124_346_882	149_346_1295
11_346_1	37_34_1	318_34_1	124_346_842	149_346_1281
11_346_1	124_346_782	149_346_1290
11_346_1	124_346_753	149_346_1365
11_346_1	124_346_699	149_346_1423
11_346_1	124_346_654	149_346_1446
11_346_1	124_346_692	149_346_1488
11_346_1	124_346_701	149_346_1502
11_346_1	124_346_700	149_346_1465
11_346_1	124_346_634	149_346_1451
11_346_1	124_346_572	149_346_1409
11_346_1	124_346_551	149_346_1401
11_346_1	124_346_577	149_346_1424
11_346_1	124_346_600	149_346_1477
11_346_1	124_346_610	149_346_1565
11_346_1	124_346_643	149_346_1632
11_346_1	124_346_648	149_346_1643
11_346_1	124_346_656	149_346_1636
11_346_1	124_346_632	149_346_1570
11_346_1	124_346_668	149_346_1508
11_346_1	124_346_639	149_346_1568
11_346_1	124_346_620	149_346_1602
11_346_1	124_346_625	149_346_1660
11_346_1	124_346_611	149_346_1640
11_346_1	124_346_613	149_346_1647
11_346_1	124_346_618	149_346_1565
11_346_1	124_346_586	149_346_1564
11_346_1	124_346_554	149_346_1483
11_346_1	124_346_543	149_346_1486
11_346_1	124_346_540	149_346_1464
11_346_1	124_346_551	149_346_1489
11_346_1	124_346_571	149_346_1576
11_346_1	124_346_579	149_346_1656
11_346_1	124_346_563	149_346_1710
11_346_1	124_346_576	149_346_1722
11_346_1	124_346_569	149_346_1700
11_346_1	124_346_508	149_346_1645
11_346_1	124_346_491	149_346_1620
11_346_1	124_346_485	149_346_1540
11_346_1	124_346_475	149_346_1519
11_346_1	124_346_459	149_346_1508
11_346_1	124_346_517	149_346_1565
11_346_1	124_346_571	149_346_1552
11_346_1	124_346_610	149_346_1581
11_346_1	124_346_651	149_346_1606
11_346_1	124_346_676	149_346_1591
11_346_1	124_346_660	149_346_1598
11_346_1	124_346_613	149_346_1577
11_346_1	124_346_560	149_346_1553
11_346_1	124_346_544	149_346_1537
11_346_1	124_346_522	149_346_1525
11_346_1	124_346_541	149_346_1503
11_346_1	124_346_568	149_346_1402
11_346_1	124_346_618	149_346_1366
11_346_1	124_346_658	149_346_1318
11_346_1	124_346_694	149_346_1296
11_346_1	124_346_684	149_346_1339
11_346_1	124_346_662	149_346_1424
11_346_1	124_346_667	149_346_1491
11_346_1	124_346_657	149_346_1568
11_346_1	124_346_652	149_346_1625
11_346_1	124_346_628	149_346_1649
11_346_1	124_346_653	149_346_1612
11_346_1	124_346_710	149_346_1529
11_346_1	124_346_705	149_346_1448
11_346_1	124_346_724	149_346_1399
11_346_1	124_346_741	149_346_1421
11_346_1	124_346_712	149_346_1430
11_346_1	124_346_703	149_346_1411
11_346_1	124_346_668	149_346_1405
11_346_1	124_346_626	149_346_1419
11_346_1	124_346_616	149_346_1459
11_346_1	124_346_600	149_346_1541
11_346_1	124_346_597	149_346_1619
11_346_1	124_346_605	149_346_1700
11_346_1	124_346_679	149_346_1660
11_346_1	124_346_748	149_346_1565
11_346_1	124_346_845	149_346_1441
11_346_1	124_346_911	149_346_1367
11_346_1	124_346_944	149_346_1284
11_346_1	124_346_942	149_346_1264
11_346_1	124_346_883	149_346_1215
11_346_1	124_346_836	149_346_1247
11_346_1	124_346_777	149_346_1321
11_346_1	124_346_753	149_346_1346
11_346_1	124_346_788	149_346_1425
11_346_1	124_346_750	149_346_1416
11_346_1	124_346_733	149_346_1319
11_346_1	124_346_744	149_346_1234
11_346_1	124_346_781	149_346_1183
11_346_1	124_346_844	149_346_1126
11_346_1	124_346_940	149_346_1168
11_346_1	124_346_1057	149_346_1209
11_346_1	124_346_1127	149_346_1279
11_346_1	124_346_1119	149_346_1410
11_346_1	124_346_1066	149_346_1465
11_346_1	124_346_981	149_346_1458
11_346_1	124_346_913	149_346_1386
11_346_1	124_346_827	149_346_1323
11_346_1	124_346_798	149_346_1275
11_346_1	124_346_800	149_346_1211
11_346_1	124_346_822	149_346_1187
11_346_1	124_346_846	149_346_1184
11_346_1	124_346_881	149_346_1149
11_346_1	124_346_928	149_346_1160
11_346_1	124_346_991	149_346_1183
11_346_1	124_346_1004	149_346_1223
11_346_1	124_346_974	149_346_1223
11_346_1	124_346_963	149_346_1199
11_346_1	124_346_965	149_346_1168
11_346_1	124_346_924	149_346_1131
11_346_1	124_346_849	149_346_1105
11_346_1	124_346_772	149_346_1113
11_346_1	124_346_742	149_346_1155
11_346_1	124_346_760	149_346_1200
11_346_1	124_346_783	149_346_1268
11_346_1	124_346_834	149_346_1342
11_346_1	124_346_901	149_346_1406
11_346_1	124_346_956	149_346_1537
11_346_1	124_346_1012	149_346_1585
11_346_1	124_346_1024	149_346_1580
11_346_1	124_346_1003	149_346_1537
11_346_1	124_346_951	149_346_1477
11_346_1	124_346_876	149_346_1364
11_346_1	124_346_828	149_346_1287
11_346_1	124_346_798	149_346_1240
11_346_1	124_346_718	149_346_1218
11_346_1	124_346_708	149_346_1263
11_346_1	124_346_697	149_346_1286
11_346_1	124_346_703	149_346_1366
11_346_1	124_346_713	149_346_1396
11_346_1	124_346_745	149_346_1401
11_346_1	124_346_776	149_346_1392
11_346_1	124_346_806	149_346_1367
11_346_1	124_346_821	149_346_1323
11_346_1	124_346_813	149_346_1285
11_346_1	124_346_765	149_346_1308
11_346_1	124_346_722	149_346_1286
11_346_1	124_346_695	149_346_1289
11_346_1	124_346_677	149_346_1252
11_346_1	124_346_668	149_346_1251
11_346_1	124_346_693	149_346_1302
11_346_1	124_346_717	149_346_1348
11_346_1	124_346_781	149_346_1423
11_346_1	124_346_819	149_346_1488
11_346_1	124_346_891	149_346_1489
11_346_1	124_346_952	149_346_1448
11_346_1	124_346_914	149_346_1396
11_346_1	124_346_858	149_346_1402
11_346_1	124_346_840	149_346_1349
11_346_1	124_346_832	149_346_1321
11_346_1	124_346_828	149_346_1292
11_346_1	124_346_830	149_346_1302
11_346_1	124_346_866	149_346_1301
11_346_1	124_346_872	149_346_1270
11_346_1	124_346_863	149_346_1274
11_346_1	124_346_873	149_346_1327
11_346_1	124_346_881	149_346_1421
11_346_1	124_346_900	149_346_1444
11_346_1	124_346_883	149_346_1491
11_346_1	124_346_843	149_346_1475
11_346_1	124_346_822	149_346_1412
11_346_1	124_346_810	149_346_1323
11_346_1	124_346_811	149_346_1261
11_346_1	124_346_834	149_346_1183
11_346_1	124_346_881	149_346_1175
11_346_1	124_346_893	149_346_1199
11_346_1	124_346_880	149_346_1269
11_346_1	124_346_878	149_346_1297
11_346_1	124_346_929	149_346_1391
11_346_1	124_346_911	149_346_1488
11_346_1	124_346_904	149_346_1547
11_346_1	124_346_868	149_346_1582
11_346_1	124_346_837	149_346_1525
11_346_1	124_346_813	149_346_1433
11_346_1	124_346_796	149_346_1338
11_346_1	124_346_773	149_346_1264
11_346_1	124_346_726	149_346_1269
11_346_1	124_346_695	149_346_1293
11_346_1	124_346_674	149_346_1288
11_346_1	124_346_665	149_346_1312
11_346_1	124_346_700	149_346_1317
11_346_1	124_346_756	149_346_1327
11_346_1	124_346_829	149_346_1335
11_346_1	124_346_879	149_346_1322
11_346_1	124_346_877	149_346_1319
11_346_1	124_346_879	149_346_1293
11_346_1	124_346_881	149_346_1252
11_346_1	124_346_878	149_346_1191
11_346_1	124_346_831	149_346_1114
11_346_1	124_346_783	149_346_1068
11_346_1	124_346_756	149_346_1055
11_346_1	124_346_724	149_346_1112
11_346_1	124_346_743	149_346_1184
11_346_1	124_346_810	149_346_1200
11_346_1	124_346_867	149_346_1235
11_346_1	124_346_935	149_346_1297
11_346_1	124_346_963	149_346_1305
11_346_1	124_346_991	149_346_1273
11_346_1	124_346_974	149_346_1229
11_346_1	124_346_909	149_346_1221
11_346_1	124_346_863	149_346_1210
11_346_1	124_346_830	149_346_1223
11_346_1	124_346_816	149_346_1281
11_346_1	124_346_849	149_346_1310
11_346_1	124_346_868	149_346_1329
11_346_1	124_346_876	149_346_1318
11_346_1	124_346_889	149_346_1242
11_346_1	124_346_905	149_346_1140
11_346_1	124_346_938	149_346_1114
11_346_1	124_346_955	149_346_1092
11_346_1	124_346_922	149_346_1149
11_346_1	124_346_876	149_346_1174
11_346_1	124_346_825	149_346_1212
11_346_1	124_346_824	149_346_1182
11_346_1	124_346_796	149_346_1164
11_346_1	124_346_848	149_346_1053
11_346_1	124_346_905	149_346_987
11_346_1	124_346_941	149_346_973
11_346_1	124_346_936	149_346_1017
11_346_1	124_346_912	149_346_1094
11_346_1	124_346_839	149_346_1161
11_346_1	124_346_760	149_346_1200
11_346_1	124_346_705	149_346_1227
11_346_1	124_346_704	149_346_1262
11_346_1	124_346_720	149_346_1308
11_346_1	124_346_759	149_346_1377
11_346_1	124_346_866	149_346_1387
11_346_1	124_346_974	149_346_1357
11_346_1	124_346_1016	149_346_1309
11_346_1	124_346_1010	149_346_1255
11_346_1	124_346_1009	149_346_1214
11_346_1	124_346_970	149_346_1186
11_346_1	124_346_917	149_346_1127
11_346_1	124_346_874	149_346_1084
11_346_1	124_346_904	149_346_991
11_346_1	124_346_902	149_346_922
11_346_1	124_346_948	149_346_892
11_346_1	124_346_970	149_346_918
11_346_1	124_346_1037	149_346_961
11_346_1	124_346_1083	149_346_973
11_346_1	124_346_1130	149_346_1042
11_346_1	124_346_1118	149_346_1068
11_346_1	124_346_1099	149_346_1128
11_346_1	124_346_1031	149_346_1191
11_346_1	124_346_982	149_346_1215
11_346_1	124_346_967	149_346_1216
11_346_1	124_346_965	149_346_1161
11_346_1	124_346_920	149_346_1065
11_346_1	124_346_906	149_346_946
11_346_1	124_346_869	149_346_856
11_346_1	124_346_906	149_346_818
11_346_1	124_346_951	149_346_830
11_346_1	124_346_1011	149_346_890
11_346_1	124_346_1073	149_346_982
11_346_1	124_346_1177	149_346_1128
11_346_1	124_346_1209	149_346_1223
11_346_1	124_346_1222	149_346_1326
11_346_1	124_346_1189	149_346_1409
11_346_1	124_346_1139	149_346_1417
11_346_1	124_346_1026	149_346_1364
11_346_1	124_346_973	149_346_1270
11_346_1	124_346_943	149_346_1156
11_346_1	124_346_974	149_346_1033
11_346_1	124_346_978	149_346_1012
11_346_1	124_346_992	149_346_1019
11_346_1	124_346_1031	149_346_1067
11_346_1	124_346_1053	149_346_1104
11_346_1	124_346_1050	149_346_1131
11_346_1	124_346_1060	149_346_1166
11_346_1	124_346_1063	149_346_1154
11_346_1	124_346_1055	149_346_1138
11_346_1	124_346_1036	149_346_1173
11_346_1	124_346_1054	149_346_1216
11_346_1	124_346_1010	149_346_1288
11_346_1	124_346_976	149_346_1376
11_346_1	124_346_933	149_346_1393
11_346_1	124_346_905	149_346_1367
11_346_1	124_346_902	149_346_1252
11_346_1	124_346_913	149_346_1146
11_346_1	124_346_912	149_346_1076
11_346_1	124_346_870	149_346_1038
11_346_1	124_346_806	149_346_1053
11_346_1	124_346_768	149_346_1100
11_346_1	124_346_748	149_346_1119
11_346_1	124_346_743	149_346_1178
11_346_1	124_346_746	149_346_1272
11_346_1	124_346_770	149_346_1358
11_346_1	124_346_786	149_346_1410
11_346_1	124_346_846	149_346_1385
11_346_1	124_346_893	149_346_1237
11_346_1	124_346_900	149_346_1128
11_346_1	124_346_882	149_346_1089
11_346_1	124_346_867	149_346_1059
11_346_1	124_346_827	149_346_1144
11_346_1	124_346_848	149_346_1272
11_346_1	124_346_855	149_346_1347
11_346_1	124_346_870	149_346_1461
11_346_1	124_346_897	149_346_1457
11_346_1	124_346_920	149_346_1436
11_346_1	124_346_960	149_346_1398
11_346_1	124_346_985	149_346_1324
11_346_1	124_346_973	149_346_1246
11_346_1	124_346_915	149_346_1179
11_346_1	124_346_883	149_346_1145
11_346_1	124_346_864	149_346_1144
11_346_1	124_346_874	149_346_1183
11_346_1	124_346_819	149_346_1233
11_346_1	124_346_781	149_346_1262
11_346_1	124_346_758	149_346_1289
11_346_1	124_346_759	149_346_1249
11_346_1	124_346_775	149_346_1220
11_346_1	124_346_822	149_346_1140
11_346_1	124_346_819	149_346_1080
11_346_1	124_346_788	149_346_1049
11_346_1	124_346_817	149_346_1024
11_346_1	124_346_857	149_346_1079
11_346_1	124_346_902	149_346_1130
11_346_1	124_346_944	149_346_1206
11_346_1	124_346_955	149_346_1262
11_346_1	124_346_907	149_346_1257
11_346_1	124_346_840	149_346_1281
11_346_1	124_346_829	149_346_1252
11_346_1	124_346_793	149_346_1211
11_346_1	124_346_786	149_346_1188
11_346_1	124_346_831	149_346_1118
11_346_1	124_346_892	149_346_1042
11_346_1	124_346_961	149_346_1023
11_346_1	124_346_1007	149_346_1075
11_346_1	124_346_953	149_346_1138
11_346_1	124_346_879	149_346_1213
11_346_1	124_346_820	149_346_1301
11_346_1	124_346_765	149_346_1311
11_346_1	124_346_719	149_346_1298
11_346_1	124_346_704	149_346_1233
11_346_1	124_346_766	149_346_1204
11_346_1	124_346_819	149_346_1108
11_346_1	124_346_849	149_346_1063
11_346_1	124_346_862	149_346_1059
11_346_1	124_346_853	149_346_1065
11_346_1	124_346_849	149_346_1117
11_346_1	124_346_839	149_346_1198
11_346_1	124_346_863	149_346_1224
11_346_1	124_346_912	149_346_1306
11_346_1	124_346_888	149_346_1370
11_346_1	124_346_881	149_346_1364
11_346_1	124_346_897	149_346_1376
11_346_1	124_346_902	149_346_1370
11_346_1	124_346_887	149_346_1317
11_346_1	124_346_873	149_346_1265
11_346_1	124_346_841	149_346_1195
11_346_1	124_346_791	149_346_1120
11_346_1	124_346_753	149_346_1089
11_346_1	124_346_741	149_346_1131
11_346_1	124_346_723	149_346_1103
11_346_1	124_346_743	149_346_1133
11_346_1	124_346_742	149_346_1195
11_346_1	124_346_727	149_346_1303
11_346_1	124_346_725	149_346_1332
11_346_1	124_346_738	149_346_1409
11_346_1	124_346_724	149_346_1403
11_346_1	124_346_706	149_346_1383
11_346_1	124_346_730	149_346_1376
11_346_1	124_346_759	149_346_1328
11_346_1	124_346_770	149_346_1368
11_346_1	124_346_794	149_346_1410
11_346_1	124_346_785	149_346_1432
11_346_1	124_346_745	149_346_1428
11_346_1	124_346_691	149_346_1422
11_346_1	124_346_627	149_346_1320
11_346_1	124_346_592	149_346_1267
11_346_1	124_346_539	149_346_1268
11_346_1	124_346_581	149_346_1293
11_346_1	124_346_627	149_346_1324
11_346_1	124_346_693	149_346_1397
11_346_1	124_346_806	149_346_1440
11_346_1	124_346_895	149_346_1468
11_346_1	124_346_935	149_346_1476
11_346_1	124_346_965	149_346_1454
11_346_1	124_346_908	149_346_1418
11_346_1	124_346_831	149_346_1390
11_346_1	124_346_743	149_346_1398
11_346_1	124_346_685	149_346_1358
11_346_1	124_346_697	149_346_1326
11_346_1	124_346_707	149_346_1321
11_346_1	124_346_685	149_346_1290
11_346_1	124_346_656	149_346_1239
11_346_1	124_346_646	149_346_1213
11_346_1	124_346_652	149_346_1154
11_346_1	124_346_690	149_346_1205
11_346_1	124_346_727	149_346_1268
11_346_1	124_346_778	149_346_1351
11_346_1	124_346_757	149_346_1441
11_346_1	124_346_703	149_346_1519
11_346_1	124_346_626	149_346_1534
11_346_1	124_346_585	149_346_1479
11_346_1	124_346_538	149_346_1457
11_346_1	124_346_565	149_346_1396
11_346_1	124_346_625	149_346_1358
11_346_1	124_346_681	149_346_1308
11_346_1	124_346_742	149_346_1356
11_346_1	124_346_758	149_346_1373
11_346_1	124_346_748	149_346_1427
11_346_1	124_346_728	149_346_1443
11_346_1	124_346_703	149_346_1446
11_346_1	124_346_661	149_346_1414
11_346_1	124_346_648	149_346_1378
11_346_1	124_346_637	149_346_1424
11_346_1	124_346_620	149_346_1461
11_346_1	124_346_609	149_346_1449
11_346_1	124_346_594	149_346_1452
11_346_1	124_346_609	149_346_1422
11_346_1	124_346_595	149_346_1346
11_346_1	124_346_603	149_346_1286
11_346_1	124_346_596	149_346_1276
11_346_1	124_346_627	149_346_1268
11_346_1	124_346_682	149_346_1300
11_346_1	124_346_751	149_346_1368
11_346_1	124_346_815	149_346_1390
11_346_1	124_346_844	149_346_1451
11_346_1	124_346_853	149_346_1469
11_346_1	124_346_845	149_346_1474
11_346_1	124_346_862	149_346_1401
11_346_1	124_346_842	149_346_1361
11_346_1	124_346_803	149_346_1329
11_346_1	124_346_765	149_346_1320
11_346_1	124_346_714	149_346_1295
11_346_1	124_346_675	149_346_1289
11_346_1	124_346_668	149_346_1251
11_346_1	124_346_575	149_346_1266
11_346_1	124_346_537	149_346_1325
11_346_1	124_346_480	149_346_1374
11_346_1	124_346_493	149_346_1413
11_346_1	124_346_504	149_346_1426
11_346_1	124_346_600	149_346_1433
11_346_1	124_346_710	149_346_1374
11_346_1	124_346_804	149_346_1365
11_346_1	124_346_876	149_346_1361
11_346_1	124_346_935	149_346_1376
11_346_1	124_346_938	149_346_1391
11_346_1	124_346_864	149_346_1426
11_346_1	124_346_836	149_346_1415
11_346_1	124_346_760	149_346_1396
11_346_1	124_346_733	149_346_1419
11_346_1	124_346_736	149_346_1394
11_346_1	124_346_706	149_346_1381
11_346_1	124_346_720	149_346_1313
11_346_1	124_346_724	149_346_1263
11_346_1	124_346_747	149_346_1216
11_346_1	124_346_724	149_346_1174
11_346_1	124_346_689	149_346_1190
11_346_1	124_346_674	149_346_1267
11_346_1	124_346_668	149_346_1271
11_346_1	124_346_696	149_346_1258
11_346_1	124_346_731	149_346_1218
11_346_1	124_346_729	149_346_1216
11_346_1	124_346_743	149_346_1242
11_346_1	124_346_736	149_346_1296
11_346_1	124_346_760	149_346_1288
11_346_1	124_346_799	149_346_1311
11_346_1	124_346_886	149_346_1309
11_346_1	124_346_885	149_346_1275
11_346_1	124_346_878	149_346_1228
11_346_1	124_346_831	149_346_1225
11_346_1	124_346_755	149_346_1250
11_346_1	124_346_676	149_346_1280
11_346_1	124_346_633	149_346_1312
11_346_1	124_346_614	149_346_1336
11_346_1	124_346_602	149_346_1349
11_346_1	124_346_645	149_346_1356
11_346_1	124_346_731	149_346_1272
11_346_1	124_346_839	149_346_1215
11_346_1	124_346_923	149_346_1201
11_346_1	124_346_970	149_346_1219
11_346_1	124_346_967	149_346_1241
11_346_1	124_346_989	149_346_1302
11_346_1	124_346_946	149_346_1354
11_346_1	124_346_905	149_346_1383
11_346_1	124_346_877	149_346_1357
11_346_1	124_346_847	149_346_1292
11_346_1	124_346_828	149_346_1287
11_346_1	124_346_864	149_346_1248
11_346_1	124_346_918	149_346_1266
11_346_1	124_346_944	149_346_1318
11_346_1	124_346_917	149_346_1350
11_346_1	124_346_917	149_346_1340
11_346_1	124_346_861	149_346_1388
11_346_1	124_346_840	149_346_1381
11_346_1	124_346_817	149_346_1330
11_346_1	124_346_855	149_346_1277
11_346_1	124_346_829	149_346_1238
11_346_1	124_346_830	149_346_1209
11_346_1	124_346_860	149_346_1184
11_346_1	124_346_867	149_346_1196
11_346_1	124_346_855	149_346_1196
11_346_1	124_346_815	149_346_1195
11_346_1	124_346_795	149_346_1198
11_346_1	124_346_788	149_346_1192
11_346_1	124_346_742	149_346_1184
11_346_1	124_346_722	149_346_1207
11_346_1	124_346_697	149_346_1254
11_346_1	124_346_662	149_346_1268
11_346_1	124_346_706	149_346_1211
11_346_1	124_346_741	149_346_1190
11_346_1	124_346_794	149_346_1201
11_346_1	124_346_857	149_346_1229
11_346_1	124_346_872	149_346_1281
11_346_1	124_346_842	149_346_1327
11_346_1	124_346_815	149_346_1383
11_346_1	124_346_745	149_346_1436
11_346_1	124_346_668	149_346_1443
11_346_1	124_346_686	149_346_1471
11_346_1	124_346_665	149_346_1412
11_346_1	124_346_656	149_346_1332
11_346_1	124_346_673	149_346_1262
11_346_1	124_346_700	149_346_1191
11_346_1	124_346_696	149_346_1191
11_346_1	124_346_681	149_346_1228
11_346_1	124_346_667	149_346_1313
11_346_1	124_346_704	149_346_1393
11_346_1	124_346_709	149_346_1463
11_346_1	124_346_684	149_346_1474
11_346_1	124_346_668	149_346_1541
11_346_1	124_346_640	149_346_1554
11_346_1	124_346_637	149_346_1569
11_346_1	124_346_595	149_346_1516
11_346_1	124_346_554	149_346_1482
11_346_1	124_346_552	149_346_1394
11_346_1	124_346_556	149_346_1316
11_346_1	124_346_589	149_346_1286
11_346_1	124_346_606	149_346_1362
11_346_1	124_346_652	149_346_1435
11_346_1	124_346_674	149_346_1510
11_346_1	124_346_702	149_346_1641
11_346_1	124_346_701	149_346_1702
11_346_1	124_346_710	149_346_1687
11_346_1	124_346_712	149_346_1703
11_346_1	124_346_649	149_346_1678
11_346_1	124_346_575	149_346_1574
11_346_1	124_346_508	149_346_1530
11_346_1	124_346_493	149_346_1439
11_346_1	124_346_540	149_346_1395
11_346_1	124_346_580	149_346_1409
11_346_1	124_346_622	149_346_1475
11_346_1	124_346_697	149_346_1451
11_346_1	124_346_742	149_346_1454
11_346_1	124_346_714	149_346_1472
11_346_1	124_346_684	149_346_1485
11_346_1	124_346_660	149_346_1516
11_346_1	124_346_674	149_346_1525
11_346_1	124_346_702	149_346_1566
11_346_1	124_346_686	149_346_1559
11_346_1	124_346_648	149_346_1534
11_346_1	124_346_626	149_346_1472
11_346_1	124_346_606	149_346_1418
11_346_1	124_346_570	149_346_1354
11_346_1	124_346_525	149_346_1313
11_346_1	124_346_497	149_346_1301
11_346_1	124_346_489	149_346_1361
11_346_1	124_346_478	149_346_1401
11_346_1	124_346_457	149_346_1489
11_346_1	124_346_472	149_346_1552
11_346_1	124_346_527	149_346_1600
11_346_1	124_346_612	149_346_1635
11_346_1	124_346_633	149_346_1635
11_346_1	124_346_644	149_346_1667
11_346_1	124_346_614	149_346_1606
11_346_1	124_346_585	149_346_1587
11_346_1	124_346_550	149_346_1600
11_346_1	124_346_506	149_346_1577
11_346_1	124_346_475	149_346_1558
11_346_1	124_346_444	149_346_1661
11_346_1	124_346_411	149_346_1723
11_346_1	124_346_410	149_346_1696
11_346_1	124_346_379	149_346_1662
11_346_1	124_346_364	149_346_1582
11_346_1	124_346_364	149_346_1493
11_346_1	124_346_404	149_346_1428
11_346_1	124_346_435	149_346_1431
11_346_1	124_346_468	149_346_1449
11_346_1	124_346_452	149_346_1516
11_346_1	124_346_487	149_346_1574
11_346_1	124_346_492	149_346_1658
11_346_1	124_346_464	149_346_1704
11_346_1	124_346_440	149_346_1661
11_346_1	124_346_418	149_346_1585
11_346_1	124_346_434	149_346_1558
11_346_1	124_346_462	149_346_1489
11_346_1	124_346_527	149_346_1457
11_346_1	124_346_572	149_346_1459
11_346_1	124_346_607	149_346_1459
11_346_1	124_346_616	149_346_1394
11_346_1	124_346_576	149_346_1470
11_346_1	124_346_531	149_346_1527
11_346_1	124_346_468	149_346_1585
11_346_1	124_346_484	149_346_1692
11_346_1	124_346_455	149_346_1692
11_346_1	124_346_450	149_346_1715
11_346_1	124_346_431	149_346_1753
11_346_1	124_346_428	149_346_1697
11_346_1	124_346_468	149_346_1663
11_346_1	124_346_541	149_346_1529
11_346_1	124_346_571	149_346_1437
11_346_1	124_346_588	149_346_1341
11_346_1	124_346_587	149_346_1335
11_346_1	124_346_574	149_346_1374
11_346_1	124_346_548	149_346_1543
11_346_1	124_346_504	149_346_1622
11_346_1	124_346_476	149_346_1708
11_346_1	124_346_473	149_346_1756
11_346_1	124_346_467	149_346_1730
11_346_1	124_346_477	149_346_1726
11_346_1	124_346_459	149_346_1671
11_346_1	124_346_476	149_346_1581
11_346_1	124_346_528	149_346_1550
11_346_1	124_346_553	149_346_1458
11_346_1	124_346_568	149_346_1538
11_346_1	124_346_591	149_346_1641
11_346_1	124_346_572	149_346_1702
11_346_1	124_346_530	149_346_1751
11_346_1	124_346_468	149_346_1780
11_346_1	124_346_417	149_346_1756
11_346_1	124_346_408	149_346_1719
11_346_1	124_346_412	149_346_1610
11_346_1	124_346_443	149_346_1534
11_346_1	124_346_475	149_346_1471
11_346_1	124_346_506	149_346_1428
11_346_1	124_346_524	149_346_1453
11_346_1	124_346_496	149_346_1462
11_346_1	124_346_493	149_346_1549
11_346_1	124_346_484	149_346_1562
11_346_1	124_346_459	149_346_1572
11_346_1	124_346_442	149_346_1574
11_346_1	124_346_444	149_346_1554
11_346_1	124_346_488	149_346_1518
11_346_1	124_346_540	149_346_1539
11_346_1	124_346_552	149_346_1613
11_346_1	124_346_573	149_346_1638
11_346_1	124_346_595	149_346_1715
11_346_1	124_346_616	149_346_1711
11_346_1	124_346_656	149_346_1687
11_346_1	124_346_605	149_346_1593
11_346_1	124_346_592	149_346_1457
11_346_1	124_346_577	149_346_1347
11_346_1	124_346_607	149_346_1278
11_346_1	124_346_592	149_346_1259
11_346_1	124_346_569	149_346_1266
11_346_1	124_346_553	149_346_1297
11_346_1	124_346_549	149_346_1359
11_346_1	124_346_514	149_346_1443
11_346_1	124_346_510	149_346_1527
11_346_1	124_346_528	149_346_1614
11_346_1	124_346_556	149_346_1651
11_346_1	124_346_606	149_346_1661
11_346_1	124_346_599	149_346_1721
11_346_1	124_346_581	149_346_1764
11_346_1	124_346_544	149_346_1747
11_346_1	124_346_524	149_346_1700
11_346_1	124_346_495	149_346_1555
11_346_1	124_346_506	149_346_1480
11_346_1	124_346_507	149_346_1408
11_346_1	124_346_544	149_346_1263
11_346_1	124_346_563	149_346_1157
11_346_1	124_346_589	149_346_1156
11_346_1	124_346_610	149_346_1145
11_346_1	124_346_646	149_346_1171
11_346_1	124_346_648	149_346_1268
11_346_1	124_346_640	149_346_1327
11_346_1	124_346_650	149_346_1419
11_346_1	124_346_639	149_346_1493
11_346_1	124_346_634	149_346_1496
11_346_1	124_346_642	149_346_1469
11_346_1	124_346_705	149_346_1362
11_346_1	124_346_757	149_346_1309
11_346_1	124_346_798	149_346_1215
11_346_1	124_346_789	149_346_1178
11_346_1	124_346_759	149_346_1215
11_346_1	124_346_724	149_346_1244
11_346_1	124_346_679	149_346_1264
11_346_1	124_346_597	149_346_1288
11_346_1	124_346_574	149_346_1339
11_346_1	124_346_548	149_346_1378
11_346_1	124_346_516	149_346_1369
11_346_1	124_346_505	149_346_1374
11_346_1	124_346_500	149_346_1381
11_346_1	124_346_510	149_346_1347
11_346_1	124_346_507	149_346_1319
11_346_1	124_346_522	149_346_1338
11_346_1	124_346_532	149_346_1371
11_346_1	124_346_532	149_346_1446
11_346_1	124_346_545	149_346_1566
11_346_1	124_346_539	149_346_1674
11_346_1	124_346_535	149_346_1714
11_346_1	124_346_526	149_346_1754
11_346_1	124_346_512	149_346_1731
11_346_1	124_346_558	149_346_1663
11_346_1	124_346_582	149_346_1598
11_346_1	124_346_556	149_346_1556
11_346_1	124_346_554	149_346_1523
11_346_1	124_346_533	149_346_1494
11_346_1	124_346_532	149_346_1467
11_346_1	124_346_570	149_346_1452
11_346_1	124_346_596	149_346_1456
11_346_1	124_346_622	149_346_1451
11_346_1	124_346_681	149_346_1443
11_346_1	124_346_679	149_346_1441
11_346_1	124_346_705	149_346_1444
11_346_1	124_346_712	149_346_1449
11_346_1	124_346_675	149_346_1416
11_346_1	124_346_665	149_346_1397
11_346_1	124_346_637	149_346_1379
11_346_1	124_346_582	149_346_1400
11_346_1	124_346_541	149_346_1401
11_346_1	124_346_513	149_346_1442
11_346_1	124_346_516	149_346_1471
11_346_1	124_346_532	149_346_1517
11_346_1	124_346_554	149_346_1531
11_346_1	124_346_599	149_346_1502
11_346_1	124_346_621	149_346_1461
11_346_1	124_346_603	149_346_1375
11_346_1	124_346_549	149_346_1358
11_346_1	124_346_509	149_346_1323
11_346_1	124_346_497	149_346_1272
11_346_1	124_346_523	149_346_1287
11_346_1	124_346_517	149_346_1354
11_346_1	124_346_521	149_346_1489
11_346_1	124_346_522	149_346_1608
11_346_1	124_346_506	149_346_1691
11_346_1	124_346_526	149_346_1748
11_346_1	124_346_514	149_346_1757
11_346_1	124_346_538	149_346_1733
11_346_1	124_346_548	149_346_1643
11_346_1	124_346_522	149_346_1521
11_346_1	124_346_494	149_346_1463
11_346_1	124_346_456	149_346_1477
11_346_1	124_346_431	149_346_1457
11_346_1	124_346_429	149_346_1475
11_346_1	124_346_458	149_346_1499
11_346_1	124_346_498	149_346_1507
11_346_1	124_346_504	149_346_1485
11_346_1	124_346_513	149_346_1473
11_346_1	124_346_477	149_346_1510
11_346_1	124_346_424	149_346_1524
11_346_1	124_346_362	149_346_1550
11_346_1	124_346_355	149_346_1558
11_346_1	124_346_342	149_346_1608
11_346_1	124_346_357	149_346_1669
11_346_1	124_346_379	149_346_1669
11_346_1	124_346_397	149_346_1638
11_346_1	124_346_410	149_346_1701
11_346_1	124_346_371	149_346_1733
11_346_1	124_346_325	149_346_1701
11_346_1	124_346_278	149_346_1825
11_346_1	124_346_263	149_346_1885
11_346_1	124_346_250	149_346_1921
11_346_1	124_346_276	149_346_1925
11_346_1	124_346_319	149_346_1855
11_346_1	124_346_353	149_346_1833
11_346_1	124_346_368	149_346_1761
11_346_1	124_346_360	149_346_1684
11_346_1	124_346_334	149_346_1608
11_346_1	124_346_289	149_346_1595
11_346_1	124_346_311	149_346_1604
11_346_1	124_346_330	149_346_1624
11_346_1	124_346_330	149_346_1645
11_346_1	124_346_349	149_346_1701
11_346_1	124_346_396	149_346_1680
11_346_1	124_346_449	149_346_1645
11_346_1	124_346_476	149_346_1559
11_346_1	124_346_489	149_346_1569
11_346_1	124_346_455	149_346_1614
11_346_1	124_346_421	149_346_1666
11_346_1	124_346_396	149_346_1740
11_346_1	124_346_366	149_346_1685
11_346_1	124_346_356	149_346_1630
11_346_1	124_346_363	149_346_1597
11_346_1	124_346_359	149_346_1518
11_346_1	124_346_316	149_346_1454
11_346_1	124_346_274	149_346_1413
11_346_1	124_346_233	149_346_1383
11_346_1	124_346_236	149_346_1428
11_346_1	124_346_245	149_346_1495
11_346_1	124_346_255	149_346_1614
11_346_1	124_346_279	149_346_1753
11_346_1	124_346_341	149_346_1910
11_346_1	124_346_374	149_346_2015
11_346_1	124_346_409	149_346_2110
11_346_1	124_346_414	149_346_2105
11_346_1	124_346_421	149_346_2047
11_346_1	124_346_398	149_346_1869
11_346_1	124_346_363	149_346_1737
11_346_1	124_346_329	149_346_1586
11_346_1	124_346_314	149_346_1571
11_346_1	124_346_303	149_346_1579
11_346_1	124_346_297	149_346_1584
11_346_1	124_346_309	149_346_1582
11_346_1	124_346_324	149_346_1605
11_346_1	124_346_328	149_346_1602
11_346_1	124_346_299	149_346_1656
11_346_1	124_346_297	149_346_1770
11_346_1	124_346_304	149_346_1865
11_346_1	124_346_344	149_346_1859
11_346_1	124_346_370	149_346_1824
11_346_1	124_346_390	149_346_1712
11_346_1	124_346_421	149_346_1586
11_346_1	124_346_427	149_346_1466
11_346_1	124_346_402	149_346_1358
11_346_1	124_346_395	149_346_1376
11_346_1	124_346_419	149_346_1451
11_346_1	124_346_431	149_346_1509
11_346_1	124_346_425	149_346_1512
11_346_1	124_346_441	149_346_1572
11_346_1	124_346_474	149_346_1571
11_346_1	124_346_481	149_346_1520
11_346_1	124_346_491	149_346_1407
11_346_1	124_346_522	149_346_1379
11_346_1	124_346_534	149_346_1458
11_346_1	124_346_520	149_346_1568
11_346_1	124_346_502	149_346_1727
11_346_1	124_346_475	149_346_1901
11_346_1	124_346_476	149_346_2019
11_346_1	124_346_450	149_346_2015
11_346_1	124_346_434	149_346_1999
11_346_1	124_346_429	149_346_1944
11_346_1	124_346_416	149_346_1848
11_346_1	124_346_436	149_346_1748
11_346_1	124_346_448	149_346_1629
11_346_1	124_346_469	149_346_1600
11_346_1	124_346_515	149_346_1570
11_346_1	124_346_525	149_346_1595
11_346_1	124_346_479	149_346_1663
11_346_1	124_346_449	149_346_1732
11_346_1	124_346_418	149_346_1739
11_346_1	124_346_385	149_346_1716
11_346_1	124_346_356	149_346_1694
11_346_1	124_346_379	149_346_1672
11_346_1	124_346_418	149_346_1603
11_346_1	124_346_410	149_346_1606
11_346_1	124_346_407	149_346_1589
11_346_1	124_346_411	149_346_1607
11_346_1	124_346_439	149_346_1590
11_346_1	124_346_462	149_346_1620
11_346_1	124_346_491	149_346_1654
11_346_1	124_346_515	149_346_1659
11_346_1	124_346_522	149_346_1673
11_346_1	124_346_458	149_346_1617
11_346_1	124_346_402	149_346_1649
11_346_1	124_346_349	149_346_1666
11_346_1	124_346_285	149_346_1695
11_346_1	124_346_251	149_346_1719
11_346_1	124_346_220	149_346_1765
11_346_1	124_346_213	149_346_1808
11_346_1	124_346_225	149_346_1767
11_346_1	124_346_268	149_346_1753
11_346_1	124_346_302	149_346_1660
11_346_1	124_346_331	149_346_1623
11_346_1	124_346_363	149_346_1602
11_346_1	124_346_376	149_346_1556
11_346_1	124_346_357	149_346_1540
11_346_1	124_346_318	149_346_1590
11_346_1	124_346_287	149_346_1613
11_346_1	124_346_279	149_346_1598
11_346_1	124_346_284	149_346_1561
11_346_1	124_346_311	149_346_1510
11_346_1	124_346_325	149_346_1495
11_346_1	124_346_351	149_346_1566
11_346_1	124_346_375	149_346_1669
11_346_1	124_346_379	149_346_1888
11_346_1	124_346_367	149_346_1971
11_346_1	124_346_364	149_346_2064
11_346_1	124_346_372	149_346_2098
11_346_1	124_346_334	149_346_2011
11_346_1	124_346_332	149_346_1872
11_346_1	124_346_344	149_346_1722
11_346_1	124_346_377	149_346_1565
11_346_1	124_346_374	149_346_1488
11_346_1	124_346_392	149_346_1451
11_346_1	124_346_397	149_346_1477
11_346_1	124_346_446	149_346_1497
11_346_1	124_346_460	149_346_1557
11_346_1	124_346_450	149_346_1656
11_346_1	124_346_423	149_346_1733
11_346_1	124_346_415	149_346_1753
11_346_1	124_346_416	149_346_1808
11_346_1	124_346_441	149_346_1744
11_346_1	124_346_444	149_346_1653
11_346_1	124_346_430	149_346_1572
11_346_1	124_346_411	149_346_1469
11_346_1	124_346_441	149_346_1471
11_346_1	124_346_495	149_346_1504
11_346_1	124_346_541	149_346_1568
11_346_1	124_346_564	149_346_1599
11_346_1	124_346_569	149_346_1608
11_346_1	124_346_549	149_346_1588
11_346_1	124_346_487	149_346_1584
11_346_1	124_346_475	149_346_1623
11_346_1	124_346_471	149_346_1647
11_346_1	124_346_488	149_346_1697
11_346_1	124_346_527	149_346_1695
11_346_1	124_346_551	149_346_1640
11_346_1	124_346_563	149_346_1625
11_346_1	124_346_580	149_346_1624
11_346_1	124_346_597	149_346_1554
11_346_1	124_346_631	149_346_1560
11_346_1	124_346_611	149_346_1558
11_346_1	124_346_585	149_346_1553
11_346_1	124_346_586	149_346_1594
11_346_1	124_346_558	149_346_1670
11_346_1	124_346_540	149_346_1726
11_346_1	124_346_507	149_346_1728
11_346_1	124_346_474	149_346_1707
11_346_1	124_346_431	149_346_1649
11_346_1	124_346_391	149_346_1561
11_346_1	124_346_402	149_346_1520
11_346_1	124_346_430	149_346_1471
11_346_1	124_346_474	149_346_1458
11_346_1	124_346_498	149_346_1451
11_346_1	124_346_502	149_346_1526
11_346_1	124_346_492	149_346_1641
11_346_1	124_346_496	149_346_1688
11_346_1	124_346_546	149_346_1724
11_346_1	124_346_569	149_346_1711
11_346_1	124_346_548	149_346_1640
11_346_1	124_346_521	149_346_1544
11_346_1	124_346_482	149_346_1424
11_346_1	124_346_422	149_346_1387
11_346_1	124_346_388	149_346_1333
11_346_1	124_346_413	149_346_1336
11_346_1	124_346_420	149_346_1417
11_346_1	124_346_431	149_346_1514
11_346_1	124_346_410	149_346_1589
11_346_1	124_346_389	149_346_1716
11_346_1	124_346_365	149_346_1830
11_346_1	124_346_347	149_346_1862
11_346_1	124_346_385	149_346_1800
11_346_1	124_346_447	149_346_1704
11_346_1	124_346_500	149_346_1572
11_346_1	124_346_526	149_346_1503
11_346_1	124_346_520	149_346_1504
11_346_1	124_346_503	149_346_1527
11_346_1	124_346_458	149_346_1552
11_346_1	124_346_413	149_346_1568
11_346_1	124_346_371	149_346_1605
11_346_1	124_346_369	149_346_1632
11_346_1	124_346_435	149_346_1603
11_346_1	124_346_471	149_346_1563
11_346_1	124_346_490	149_346_1543
11_346_1	124_346_457	149_346_1534
11_346_1	124_346_438	149_346_1537
11_346_1	124_346_429	149_346_1491
11_346_1	124_346_449	149_346_1446
11_346_1	124_346_473	149_346_1426
11_346_1	124_346_504	149_346_1409
11_346_1	124_346_501	149_346_1467
11_346_1	124_346_469	149_346_1516
11_346_1	124_346_423	149_346_1554
11_346_1	124_346_371	149_346_1581
11_346_1	124_346_355	149_346_1564
11_346_1	124_346_397	149_346_1481
11_346_1	124_346_419	149_346_1429
11_346_1	124_346_431	149_346_1355
11_346_1	124_346_443	149_346_1349
11_346_1	124_346_460	149_346_1373
11_346_1	124_346_475	149_346_1474
11_346_1	124_346_477	149_346_1567
11_346_1	124_346_467	149_346_1665
11_346_1	124_346_499	149_346_1758
11_346_1	124_346_526	149_346_1819
11_346_1	124_346_571	149_346_1808
11_346_1	124_346_576	149_346_1720
11_346_1	124_346_589	149_346_1611
11_346_1	124_346_586	149_346_1495
11_346_1	124_346_570	149_346_1443
11_346_1	124_346_503	149_346_1429
11_346_1	124_346_456	149_346_1436
11_346_1	124_346_459	149_346_1403
11_346_1	124_346_450	149_346_1440
11_346_1	124_346_440	149_346_1456
11_346_1	124_346_436	149_346_1495
11_346_1	124_346_480	149_346_1452
11_346_1	124_346_481	149_346_1494
11_346_1	124_346_501	149_346_1508
11_346_1	124_346_544	149_346_1517
11_346_1	124_346_569	149_346_1597
11_346_1	124_346_570	149_346_1655
11_346_1	124_346_556	149_346_1660
11_346_1	124_346_513	149_346_1711
11_346_1	124_346_484	149_346_1690
11_346_1	124_346_473	149_346_1570
11_346_1	124_346_477	149_346_1460
11_346_1	124_346_474	149_346_1359
11_346_1	124_346_466	149_346_1344
11_346_1	124_346_482	149_346_1396
11_346_1	124_346_462	149_346_1511
11_346_1	124_346_455	149_346_1595
11_346_1	124_346_497	149_346_1606
11_346_1	124_346_498	149_346_1613
11_346_1	124_346_460	149_346_1640
11_346_1	124_346_461	149_346_1624
11_346_1	124_346_454	149_346_1620
11_346_1	124_346_441	149_346_1602
11_346_1	124_346_443	149_346_1564
11_346_1	124_346_481	149_346_1510
11_346_1	124_346_546	149_346_1454
11_346_1	124_346_613	149_346_1443
11_346_1	124_346_617	149_346_1448
11_346_1	124_346_620	149_346_1478
11_346_1	124_346_599	149_346_1499
11_346_1	124_346_587	149_346_1492
11_346_1	124_346_558	149_346_1479
11_346_1	124_346_587	149_346_1526
11_346_1	124_346_574	149_346_1546
11_346_1	124_346_576	149_346_1589
11_346_1	124_346_579	149_346_1629
11_346_1	124_346_570	149_346_1710
11_346_1	124_346_537	149_346_1755
11_346_1	124_346_497	149_346_1750
11_346_1	124_346_489	149_346_1693
11_346_1	124_346_498	149_346_1568
11_346_1	124_346_512	149_346_1526
11_346_1	124_346_525	149_346_1481
11_346_1	124_346_553	149_346_1412
11_346_1	124_346_568	149_346_1402
11_346_1	124_346_595	149_346_1436
11_346_1	124_346_604	149_346_1464
11_346_1	124_346_637	149_346_1416
11_346_1	124_346_639	149_346_1394
11_346_1	124_346_617	149_346_1341
11_346_1	124_346_583	149_346_1291
11_346_1	124_346_555	149_346_1217
11_346_1	124_346_575	149_346_1218
11_346_1	124_346_611	149_346_1240
11_346_1	124_346_646	149_346_1349
11_346_1	124_346_686	149_346_1416
11_346_1	124_346_728	149_346_1525
11_346_1	124_346_763	149_346_1566
11_346_1	124_346_781	149_346_1574
11_346_1	124_346_786	149_346_1492
11_346_1	124_346_786	149_346_1367
11_346_1	124_346_778	149_346_1220
11_346_1	124_346_764	149_346_1189
11_346_1	124_346_707	149_346_1155
11_346_1	124_346_649	149_346_1159
11_346_1	124_346_602	149_346_1187
11_346_1	124_346_578	149_346_1239
11_346_1	124_346_578	149_346_1319
11_346_1	124_346_649	149_346_1390
11_346_1	124_346_699	149_346_1410
11_346_1	124_346_755	149_346_1438
11_346_1	124_346_816	149_346_1404
11_346_1	124_346_841	149_346_1326
11_346_1	124_346_849	149_346_1228
11_346_1	124_346_818	149_346_1176
11_346_1	124_346_781	149_346_1137
11_346_1	124_346_781	149_346_1176
11_346_1	124_346_777	149_346_1177
11_346_1	124_346_802	149_346_1191
11_346_1	124_346_841	149_346_1230
11_346_1	124_346_885	149_346_1245
11_346_1	124_346_896	149_346_1263
11_346_1	124_346_861	149_346_1213
11_346_1	124_346_819	149_346_1227
11_346_1	124_346_777	149_346_1187
11_346_1	124_346_748	149_346_1142
11_346_1	124_346_746	149_346_1074
11_346_1	124_346_752	149_346_1054
11_346_1	124_346_781	149_346_1053
11_346_1	124_346_833	149_346_1107
11_346_1	124_346_888	149_346_1130
11_346_1	124_346_931	149_346_1175
11_346_1	124_346_954	149_346_1190
11_346_1	124_346_990	149_346_1116
11_346_1	124_346_998	149_346_1059
11_346_1	124_346_955	149_346_1048
11_346_1	124_346_907	149_346_1044
11_346_1	124_346_927	149_346_1053
11_346_1	124_346_926	149_346_1050
11_346_1	124_346_954	149_346_1073
11_346_1	124_346_921	149_346_1079
11_346_1	124_346_949	149_346_1064
11_346_1	124_346_976	149_346_1074
11_346_1	124_346_971	149_346_1067
11_346_1	124_346_953	149_346_1077
11_346_1	124_346_905	149_346_1074
11_346_1	124_346_885	149_346_1053
11_346_1	124_346_873	149_346_1064
11_346_1	124_346_900	149_346_1105
11_346_1	124_346_949	149_346_1162
11_346_1	124_346_1000	149_346_1211
11_346_1	124_346_1072	149_346_1252
11_346_1	124_346_1081	149_346_1244
11_346_1	124_346_1073	149_346_1220
11_346_1	124_346_1052	149_346_1101
11_346_1	124_346_980	149_346_1034
11_346_1	124_346_855	149_346_1003
11_346_1	124_346_791	149_346_974
11_346_1	124_346_826	149_346_944
11_346_1	124_346_873	149_346_940
11_346_1	124_346_970	149_346_966
11_346_1	124_346_1043	149_346_986
11_346_1	124_346_1106	149_346_984
11_346_1	124_346_1144	149_346_941
11_346_1	124_346_1129	149_346_948
11_346_1	124_346_1064	149_346_957
11_346_1	124_346_993	149_346_929
11_346_1	124_346_937	149_346_961
11_346_1	124_346_888	149_346_1017
11_346_1	124_346_911	149_346_1068
11_346_1	124_346_960	149_346_1018
11_346_1	124_346_1022	149_346_998
11_346_1	124_346_1106	149_346_969
11_346_1	124_346_1135	149_346_963
11_346_1	124_346_1152	149_346_960
11_346_1	124_346_1127	149_346_1026
11_346_1	124_346_1125	149_346_1082
11_346_1	124_346_1151	149_346_1086
11_346_1	124_346_1157	149_346_1032
11_346_1	124_346_1154	149_346_958
11_346_1	124_346_1200	149_346_859
11_346_1	124_346_1201	149_346_840
11_346_1	124_346_1209	149_346_865
11_346_1	124_346_1198	149_346_945
11_346_1	124_346_1171	149_346_960
11_346_1	124_346_1130	149_346_934
11_346_1	124_346_1126	149_346_887
11_346_1	124_346_1118	149_346_861
11_346_1	124_346_1177	149_346_814
11_346_1	124_346_1199	149_346_756
11_346_1	124_346_1207	149_346_769
11_346_1	124_346_1224	149_346_772
11_346_1	124_346_1237	149_346_800
11_346_1	124_346_1267	149_346_816
11_346_1	124_346_1287	149_346_812
11_346_1	124_346_1298	149_346_817
11_346_1	124_346_1266	149_346_801
11_346_1	124_346_1213	149_346_763
11_346_1	124_346_1177	149_346_707
11_346_1	124_346_1128	149_346_682
11_346_1	124_346_1125	149_346_702
11_346_1	124_346_1120	149_346_684
11_346_1	124_346_1131	149_346_715
11_346_1	124_346_1126	149_346_769
11_346_1	124_346_1176	149_346_761
11_346_1	124_346_1164	149_346_737
11_346_1	124_346_1216	149_346_759
11_346_1	124_346_1279	149_346_772
11_346_1	124_346_1303	149_346_824
11_346_1	124_346_1294	149_346_880
11_346_1	124_346_1275	149_346_940
11_346_1	124_346_1250	149_346_987
11_346_1	124_346_1228	149_346_990
11_346_1	124_346_1210	149_346_948
11_346_1	124_346_1217	149_346_858
11_346_1	124_346_1250	149_346_807
11_346_1	124_346_1252	149_346_736
11_346_1	124_346_1271	149_346_688
11_346_1	124_346_1267	149_346_666
11_346_1	124_346_1208	149_346_642
11_346_1	124_346_1193	149_346_652
11_346_1	124_346_1147	149_346_671
11_346_1	124_346_1099	149_346_708
11_346_1	124_346_1081	149_346_745
11_346_1	124_346_1066	149_346_776
11_346_1	124_346_1080	149_346_787
11_346_1	124_346_1105	149_346_788
11_346_1	124_346_1188	149_346_765
11_346_1	124_346_1261	149_346_779
11_346_1	124_346_1261	149_346_810
11_346_1	124_346_1304	149_346_823
11_346_1	124_346_1284	149_346_806
11_346_1	124_346_1285	149_346_773
11_346_1	124_346_1299	149_346_728
11_346_1	124_346_1334	149_346_689
11_346_1	124_346_1314	149_346_715
11_346_1	124_346_1344	149_346_701
11_346_1	124_346_1366	149_346_678
11_346_1	124_346_1323	149_346_631
11_346_1	124_346_1277	149_346_600
11_346_1	124_346_1274	149_346_570
11_346_1	124_346_1322	149_346_558
11_346_1	124_346_1366	149_346_542
11_346_1	124_346_1373	149_346_557
11_346_1	124_346_1352	149_346_631
11_346_1	124_346_1307	149_346_691
11_346_1	124_346_1268	149_346_735
11_346_1	124_346_1196	149_346_759
11_346_1	124_346_1167	149_346_737
11_346_1	124_346_1123	149_346_709
11_346_1	124_346_1081	149_346_702
11_346_1	124_346_1084	149_346_679
11_346_1	124_346_1153	149_346_650
11_346_1	124_346_1253	149_346_611
11_346_1	124_346_1352	149_346_586
11_346_1	124_346_1492	149_346_577
11_346_1	124_346_1561	149_346_615
11_346_1	124_346_1634	149_346_678
11_346_1	124_346_1669	149_346_716
11_346_1	124_346_1622	149_346_781
11_346_1	124_346_1526	149_346_783
11_346_1	124_346_1408	149_346_736
11_346_1	124_346_1331	149_346_696
11_346_1	124_346_1334	149_346_649
11_346_1	124_346_1341	149_346_599
11_346_1	124_346_1414	149_346_569
11_346_1	124_346_1519	149_346_581
11_346_1	124_346_1517	149_346_594
11_346_1	124_346_1512	149_346_639
11_346_1	124_346_1479	149_346_651
11_346_1	124_346_1365	149_346_672
11_346_1	124_346_1201	149_346_698
11_346_1	124_346_1095	149_346_744
11_346_1	124_346_1012	149_346_746
11_346_1	124_346_995	149_346_731
11_346_1	124_346_1008	149_346_682
11_346_1	124_346_1077	149_346_674
11_346_1	124_346_1130	149_346_632
11_346_1	124_346_1145	149_346_601
11_346_1	124_346_1194	149_346_598
11_346_1	124_346_1219	149_346_645
11_346_1	124_346_1212	149_346_697
11_346_1	124_346_1222	149_346_761
11_346_1	124_346_1206	149_346_839
11_346_1	124_346_1186	149_346_870
11_346_1	124_346_1191	149_346_880
11_346_1	124_346_1258	149_346_801
11_346_1	124_346_1277	149_346_771
11_346_1	124_346_1264	149_346_763
11_346_1	124_346_1241	149_346_780
11_346_1	124_346_1193	149_346_779
11_346_1	124_346_1167	149_346_807
11_346_1	124_346_1117	149_346_808
11_346_1	124_346_1090	149_346_814
11_346_1	124_346_1063	149_346_853
11_346_1	124_346_1112	149_346_866
11_346_1	124_346_1122	149_346_842
11_346_1	124_346_1189	149_346_810
11_346_1	124_346_1229	149_346_802
11_346_1	124_346_1231	149_346_807
11_346_1	124_346_1237	149_346_797
11_346_1	124_346_1278	149_346_780
11_346_1	124_346_1300	149_346_822
11_346_1	124_346_1273	149_346_868
11_346_1	124_346_1242	149_346_871
11_346_1	124_346_1184	149_346_913
11_346_1	124_346_1137	149_346_928
11_346_1	124_346_1109	149_346_912
11_346_1	124_346_1117	149_346_852
11_346_1	124_346_1201	149_346_812
11_346_1	124_346_1310	149_346_780
11_346_1	124_346_1375	149_346_683
11_346_1	124_346_1351	149_346_646
11_346_1	124_346_1304	149_346_685
11_346_1	124_346_1222	149_346_747
11_346_1	124_346_1189	149_346_808
11_346_1	124_346_1112	149_346_858
11_346_1	124_346_1065	149_346_881
11_346_1	124_346_1005	149_346_922
11_346_1	124_346_1000	149_346_907
11_346_1	124_346_1001	149_346_849
11_346_1	124_346_1005	149_346_819
11_346_1	124_346_1031	149_346_833
11_346_1	124_346_1027	149_346_851
11_346_1	124_346_1038	149_346_856
11_346_1	124_346_1062	149_346_830
11_346_1	124_346_1090	149_346_780
11_346_1	124_346_1075	149_346_760
11_346_1	124_346_1124	149_346_747
11_346_1	124_346_1125	149_346_745
11_346_1	124_346_1150	149_346_722
11_346_1	124_346_1149	149_346_737
11_346_1	124_346_1166	149_346_779
11_346_1	124_346_1166	149_346_821
11_346_1	124_346_1139	149_346_850
11_346_1	124_346_1114	149_346_847
11_346_1	124_346_1096	149_346_793
11_346_1	124_346_1060	149_346_770
11_346_1	124_346_1057	149_346_747
11_346_1	124_346_1077	149_346_755
11_346_1	124_346_1121	149_346_752
11_346_1	124_346_1183	149_346_806
11_346_1	124_346_1212	149_346_844
11_346_1	124_346_1224	149_346_877
11_346_1	124_346_1294	149_346_933
11_346_1	124_346_1278	149_346_948
11_346_1	124_346_1281	149_346_945
11_346_1	124_346_1269	149_346_903
11_346_1	124_346_1188	149_346_811
11_346_1	124_346_1136	149_346_783
11_346_1	124_346_1140	149_346_754
11_346_1	124_346_1154	149_346_744
11_346_1	124_346_1117	149_346_762
11_346_1	124_346_1104	149_346_776
11_346_1	124_346_1121	149_346_797
11_346_1	124_346_1158	149_346_772
11_346_1	124_346_1130	149_346_785
11_346_1	124_346_1099	149_346_755
11_346_1	124_346_1079	149_346_759
11_346_1	124_346_1090	149_346_775
11_346_1	124_346_1181	149_346_780
11_346_1	124_346_1277	149_346_734
11_346_1	124_346_1347	149_346_703
11_346_1	124_346_1407	149_346_689
11_346_1	124_346_1438	149_346_689
11_346_1	124_346_1391	149_346_713
11_346_1	124_346_1351	149_346_750
11_346_1	124_346_1278	149_346_810
11_346_1	124_346_1168	149_346_850
11_346_1	124_346_1112	149_346_852
11_346_1	124_346_1106	149_346_809
11_346_1	124_346_1106	149_346_744
11_346_1	124_346_1150	149_346_687
11_346_1	124_346_1207	149_346_633
11_346_1	124_346_1266	149_346_640
11_346_1	124_346_1316	149_346_698
11_346_1	124_346_1374	149_346_785
11_346_1	124_346_1371	149_346_851
11_346_1	124_346_1383	149_346_909
11_346_1	124_346_1362	149_346_925
11_346_1	124_346_1268	149_346_898
11_346_1	124_346_1167	149_346_878
11_346_1	124_346_1100	149_346_760
11_346_1	124_346_1031	149_346_725
11_346_1	124_346_997	149_346_702
11_346_1	124_346_1015	149_346_725
11_346_1	124_346_1017	149_346_780
11_346_1	124_346_1026	149_346_847
11_346_1	124_346_1007	149_346_897
11_346_1	124_346_1021	149_346_905
11_346_1	124_346_1090	149_346_925
11_346_1	124_346_1156	149_346_895
11_346_1	124_346_1221	149_346_883
11_346_1	124_346_1333	149_346_892
11_346_1	124_346_1353	149_346_863
11_346_1	124_346_1291	149_346_870
11_346_1	124_346_1172	149_346_886
11_346_1	124_346_1049	149_346_929
11_346_1	124_346_1001	149_346_977
11_346_1	124_346_1016	149_346_980
11_346_1	124_346_1042	149_346_983
11_346_1	124_346_1066	149_346_958
11_346_1	124_346_1074	149_346_962
11_346_1	124_346_1103	149_346_950
11_346_1	124_346_1092	149_346_941
11_346_1	124_346_1043	149_346_887
11_346_1	124_346_1003	149_346_819
11_346_1	124_346_963	149_346_805
11_346_1	124_346_906	149_346_816
11_346_1	124_346_880	149_346_813
11_346_1	124_346_900	149_346_850
11_346_1	124_346_948	149_346_861
11_346_1	124_346_1024	149_346_860
11_346_1	124_346_1175	149_346_895
11_346_1	124_346_1269	149_346_920
11_346_1	124_346_1288	149_346_934
11_346_1	124_346_1274	149_346_924
11_346_1	124_346_1253	149_346_954
11_346_1	124_346_1194	149_346_933
11_346_1	124_346_1180	149_346_911
11_346_1	124_346_1095	149_346_897
11_346_1	124_346_1073	149_346_876
11_346_1	124_346_1054	149_346_837
11_346_1	124_346_1053	149_346_794
11_346_1	124_346_1077	149_346_789
11_346_1	124_346_1117	149_346_758
11_346_1	124_346_1215	149_346_732
11_346_1	124_346_1291	149_346_751
11_346_1	124_346_1386	149_346_716
11_346_1	124_346_1474	149_346_722
11_346_1	124_346_1485	149_346_759
11_346_1	124_346_1405	149_346_755
11_346_1	124_346_1342	149_346_718
11_346_1	124_346_1325	149_346_632
11_346_1	124_346_1306	149_346_589
11_346_1	124_346_1306	149_346_569
11_346_1	124_346_1262	149_346_597
11_346_1	124_346_1302	149_346_676
11_346_1	124_346_1355	149_346_721
11_346_1	124_346_1347	149_346_800
11_346_1	124_346_1302	149_346_868
11_346_1	124_346_1238	149_346_911
11_346_1	124_346_1154	149_346_940
11_346_1	124_346_1101	149_346_994
11_346_1	124_346_1070	149_346_974
11_346_1	124_346_974	149_346_953
11_346_1	124_346_945	149_346_965
11_346_1	124_346_953	149_346_940
11_346_1	124_346_1051	149_346_883
11_346_1	124_346_1115	149_346_811
11_346_1	124_346_1191	149_346_763
11_346_1	124_346_1206	149_346_784
11_346_1	124_346_1211	149_346_778
11_346_1	124_346_1204	149_346_810
11_346_1	124_346_1179	149_346_815
11_346_1	124_346_1156	149_346_832
11_346_1	124_346_1139	149_346_836
11_346_1	124_346_1178	149_346_810
11_346_1	124_346_1220	149_346_773
11_346_1	124_346_1271	149_346_798
11_346_1	124_346_1281	149_346_766
11_346_1	124_346_1281	149_346_783
11_346_1	124_346_1297	149_346_790
11_346_1	124_346_1309	149_346_785
11_346_1	124_346_1296	149_346_820
11_346_1	124_346_1255	149_346_850
11_346_1	124_346_1277	149_346_837
11_346_1	124_346_1254	149_346_834
11_346_1	124_346_1244	149_346_794
11_346_1	124_346_1214	149_346_749
11_346_1	124_346_1186	149_346_664
11_346_1	124_346_1219	149_346_607
11_346_1	124_346_1220	149_346_548
11_346_1	124_346_1230	149_346_549
11_346_1	124_346_1231	149_346_553
11_346_1	124_346_1273	149_346_590
11_346_1	124_346_1364	149_346_614
11_346_1	124_346_1434	149_346_677
11_346_1	124_346_1457	149_346_726
11_346_1	124_346_1485	149_346_780
11_346_1	124_346_1468	149_346_778
11_346_1	124_346_1357	149_346_741
11_346_1	124_346_1237	149_346_698
11_346_1	124_346_1156	149_346_618
11_346_1	124_346_1123	149_346_574
11_346_1	124_346_1164	149_346_505
11_346_1	124_346_1212	149_346_451
11_346_1	124_346_1232	149_346_446
11_346_1	124_346_1279	149_346_456
11_346_1	124_346_1338	149_346_487
11_346_1	124_346_1321	149_346_531
11_346_1	124_346_1312	149_346_600
11_346_1	124_346_1312	149_346_629
11_346_1	124_346_1325	149_346_654
11_346_1	124_346_1351	149_346_661
11_346_1	124_346_1302	149_346_670
11_346_1	124_346_1289	149_346_649
11_346_1	124_346_1227	149_346_633
11_346_1	124_346_1202	149_346_600
11_346_1	124_346_1243	149_346_576
11_346_1	124_346_1347	149_346_528
11_346_1	124_346_1457	149_346_504
11_346_1	124_346_1439	149_346_475
11_346_1	124_346_1526	149_346_472
11_346_1	124_346_1570	149_346_526
11_346_1	124_346_1556	149_346_567
11_346_1	124_346_1550	149_346_624
11_346_1	124_346_1500	149_346_649
11_346_1	124_346_1481	149_346_656
11_346_1	124_346_1496	149_346_637
11_346_1	124_346_1461	149_346_635
11_346_1	124_346_1356	149_346_572
11_346_1	124_346_1342	149_346_527
11_346_1	124_346_1370	149_346_488
11_346_1	124_346_1435	149_346_511
11_346_1	124_346_1460	149_346_490
11_346_1	124_346_1447	149_346_500
11_346_1	124_346_1432	149_346_532
11_346_1	124_346_1471	149_346_560
11_346_1	124_346_1461	149_346_599
11_346_1	124_346_1422	149_346_644
11_346_1	124_346_1397	149_346_661
11_346_1	124_346_1382	149_346_629
11_346_1	124_346_1351	149_346_574
11_346_1	124_346_1294	149_346_513
11_346_1	124_346_1257	149_346_466
11_346_1	124_346_1253	149_346_459
11_346_1	124_346_1323	149_346_460
11_346_1	124_346_1408	149_346_479
11_346_1	124_346_1418	149_346_484
11_346_1	124_346_1492	149_346_533
11_346_1	124_346_1445	149_346_604
11_346_1	124_346_1367	149_346_640
11_346_1	124_346_1304	149_346_705
11_346_1	124_346_1259	149_346_727
11_346_1	124_346_1275	149_346_731
11_346_1	124_346_1333	149_346_755
11_346_1	124_346_1437	149_346_732
11_346_1	124_346_1454	149_346_726
11_346_1	124_346_1504	149_346_669
11_346_1	124_346_1492	149_346_599
11_346_1	124_346_1444	149_346_548
11_346_1	124_346_1384	149_346_581
11_346_1	124_346_1304	149_346_642
11_346_1	124_346_1302	149_346_726
11_346_1	124_346_1282	149_346_763
11_346_1	124_346_1280	149_346_812
11_346_1	124_346_1241	149_346_851
11_346_1	124_346_1216	149_346_851
11_346_1	124_346_1241	149_346_836
11_346_1	124_346_1243	149_346_787
11_346_1	124_346_1241	149_346_741
11_346_1	124_346_1294	149_346_674
11_346_1	124_346_1325	149_346_656
11_346_1	124_346_1334	149_346_646
11_346_1	124_346_1376	149_346_631
11_346_1	124_346_1374	149_346_628
11_346_1	124_346_1372	149_346_659
11_346_1	124_346_1371	149_346_669
11_346_1	124_346_1385	149_346_651
11_346_1	124_346_1325	149_346_646
11_346_1	124_346_1252	149_346_643
11_346_1	124_346_1204	149_346_651
11_346_1	124_346_1193	149_346_691
11_346_1	124_346_1210	149_346_742
11_346_1	124_346_1209	149_346_795
11_346_1	124_346_1209	149_346_832
11_346_1	124_346_1248	149_346_836
11_346_1	124_346_1290	149_346_791
11_346_1	124_346_1353	149_346_713
11_346_1	124_346_1439	149_346_679
11_346_1	124_346_1465	149_346_632
11_346_1	124_346_1479	149_346_621
11_346_1	124_346_1401	149_346_615
11_346_1	124_346_1418	149_346_653
11_346_1	124_346_1405	149_346_620
11_346_1	124_346_1356	149_346_575
11_346_1	124_346_1401	149_346_512
11_346_1	124_346_1537	149_346_458
11_346_1	124_346_1623	149_346_442
11_346_1	124_346_1732	149_346_445
11_346_1	124_346_1717	149_346_448
11_346_1	124_346_1631	149_346_459
11_346_1	124_346_1556	149_346_447
11_346_1	124_346_1514	149_346_433
11_346_1	124_346_1537	149_346_445
11_346_1	124_346_1535	149_346_465
11_346_1	124_346_1508	149_346_481
11_346_1	124_346_1448	149_346_507
11_346_1	124_346_1351	149_346_521
11_346_1	124_346_1309	149_346_502
11_346_1	124_346_1279	149_346_468
11_346_1	124_346_1247	149_346_465
11_346_1	124_346_1214	149_346_464
11_346_1	124_346_1269	149_346_487
11_346_1	124_346_1364	149_346_506
11_346_1	124_346_1457	149_346_542
11_346_1	124_346_1504	149_346_586
11_346_1	124_346_1512	149_346_640
11_346_1	124_346_1474	149_346_637
11_346_1	124_346_1490	149_346_657
11_346_1	124_346_1460	149_346_655
11_346_1	124_346_1431	149_346_620
11_346_1	124_346_1410	149_346_606
11_346_1	124_346_1328	149_346_599
11_346_1	124_346_1276	149_346_634
11_346_1	124_346_1250	149_346_680
11_346_1	124_346_1245	149_346_738
11_346_1	124_346_1290	149_346_753
11_346_1	124_346_1329	149_346_742
11_346_1	124_346_1421	149_346_699
11_346_1	124_346_1423	149_346_663
11_346_1	124_346_1452	149_346_628
11_346_1	124_346_1434	149_346_638
11_346_1	124_346_1375	149_346_648
11_346_1	124_346_1303	149_346_693
11_346_1	124_346_1240	149_346_681
11_346_1	124_346_1237	149_346_688
11_346_1	124_346_1277	149_346_685
11_346_1	124_346_1306	149_346_660
11_346_1	124_346_1319	149_346_670
11_346_1	124_346_1358	149_346_681
11_346_1	124_346_1388	149_346_700
11_346_1	124_346_1400	149_346_732
11_346_1	124_346_1397	149_346_800
11_346_1	124_346_1416	149_346_857
11_346_1	124_346_1451	149_346_887
11_346_1	124_346_1467	149_346_943
11_346_1	124_346_1432	149_346_954
11_346_1	124_346_1426	149_346_946
11_346_1	124_346_1429	149_346_910
11_346_1	124_346_1358	149_346_887
11_346_1	124_346_1324	149_346_841
11_346_1	124_346_1272	149_346_829
11_346_1	124_346_1233	149_346_809
11_346_1	124_346_1228	149_346_770
11_346_1	124_346_1212	149_346_707
11_346_1	124_346_1234	149_346_662
11_346_1	124_346_1234	149_346_612
11_346_1	124_346_1208	149_346_573
11_346_1	124_346_1241	149_346_535
11_346_1	124_346_1241	149_346_529
11_346_1	124_346_1213	149_346_563
11_346_1	124_346_1249	149_346_603
11_346_1	124_346_1304	149_346_699
11_346_1	124_346_1306	149_346_736
11_346_1	124_346_1269	149_346_774
11_346_1	124_346_1305	149_346_796
11_346_1	124_346_1322	149_346_801
11_346_1	124_346_1313	149_346_772
11_346_1	124_346_1334	149_346_721
11_346_1	124_346_1294	149_346_672
11_346_1	124_346_1269	149_346_636
11_346_1	124_346_1227	149_346_617
11_346_1	124_346_1162	149_346_603
11_346_1	124_346_1186	149_346_604
11_346_1	124_346_1245	149_346_593
11_346_1	124_346_1284	149_346_635
11_346_1	124_346_1356	149_346_641
11_346_1	124_346_1417	149_346_628
11_346_1	124_346_1443	149_346_606
11_346_1	124_346_1469	149_346_628
11_346_1	124_346_1476	149_346_626
11_346_1	124_346_1355	149_346_635
11_346_1	124_346_1267	149_346_641
11_346_1	124_346_1196	149_346_662
11_346_1	124_346_1215	149_346_646
11_346_1	124_346_1255	149_346_617
11_346_1	124_346_1347	149_346_554
11_346_1	124_346_1412	149_346_520
11_346_1	124_346_1539	149_346_462
11_346_1	124_346_1596	149_346_439
11_346_1	124_346_1611	149_346_435
11_346_1	124_346_1591	149_346_463
11_346_1	124_346_1516	149_346_504
11_346_1	124_346_1485	149_346_536
11_346_1	124_346_1469	149_346_541
11_346_1	124_346_1481	149_346_547
11_346_1	124_346_1484	149_346_575
11_346_1	124_346_1471	149_346_601
11_346_1	124_346_1497	149_346_638
11_346_1	124_346_1531	149_346_649
11_346_1	124_346_1566	149_346_628
11_346_1	124_346_1631	149_346_602
11_346_1	124_346_1564	149_346_569
11_346_1	124_346_1523	149_346_558
11_346_1	124_346_1457	149_346_559
11_346_1	124_346_1383	149_346_545
11_346_1	124_346_1319	149_346_579
11_346_1	124_346_1303	149_346_640
11_346_1	124_346_1362	149_346_679
11_346_1	124_346_1364	149_346_690
11_346_1	124_346_1350	149_346_686
11_346_1	124_346_1314	149_346_693
11_346_1	124_346_1246	149_346_705
11_346_1	124_346_1182	149_346_729
11_346_1	124_346_1152	149_346_786
11_346_1	124_346_1114	149_346_839
[truncated: 3,001 more rows]
[truncated: 789 more columns]
