# Supplementary material for: Environmental change makes robust ecological networks fragile
Source: Nat Commun. 2016 Aug 11;7:12462. doi: 10.1038/ncomms12462 (PMC4987532; doi:10.1038/ncomms12462)
Supplement: Supplementary Data 1 — Host-parasite networks and host extinction sequences in Avida experiments. The compressed archive includes the 100 co-evolved host-parasite networks and the host extinction sequences in the historical scenario. [file ncomms12462-s2.zip › Supplementary_data_S1/host_extinction_sequence_18.csv]

1200_235_1	643_046_1	592_125_1	344_2_6	345_0_9	346_2_16	347_6_1	340_6_2	341_0_1	342_23_3	343_25_4	348_6_1	349_6_4	1653_3_2	594_6_2	298_0_6	299_05_6	296_235_2	297_235_5	294_25_1	295_6_2	292_6_8	293_0_1	290_4_6	291_6_2	270_4_8	271_25_10	272_4_9	273_6_7	274_6_12	275_6_7	276_2_5	277_25_2	278_6_3	279_4_1	642_235_10	108_235_32	109_235_5	102_6_12	103_6_11	100_6_8	101_6_4	106_1_5	107_25_4	104_6_7	105_6_6	2044_2_1	2043_235_1	2040_6_1	2041_235_1
1200_235_1	643_046_1	592_125_1	344_2_6	345_0_8	346_2_18	347_6_1	340_6_2	341_0_1	342_23_3	343_25_3	348_6_1	349_6_6	1653_3_2	594_6_2	298_0_6	299_05_6	296_235_1	297_235_6	294_25_1	295_6_3	292_6_8	293_0_2	290_4_5	291_6_3	270_4_11	271_25_15	272_4_9	273_6_4	274_6_15	275_6_8	276_2_5	277_25_2	278_6_5	279_4_1	642_235_10	108_235_31	109_235_4	1370_6_1	102_6_8	103_6_16	100_6_9	101_6_6	106_1_7	107_25_3	104_6_6	105_6_6	2043_235_1	2040_6_1	2041_235_1
1200_235_1	344_2_8	345_0_11	346_2_20	347_6_1	340_6_2	341_0_1	342_23_3	343_25_1	348_6_1	349_6_6	594_6_2	298_0_4	299_05_6	296_235_1	297_235_3	294_25_1	295_6_2	292_6_7	293_0_3	290_4_5	291_6_6	270_4_14	271_25_17	272_4_9	273_6_4	274_6_20	275_6_5	276_2_7	277_25_2	278_6_5	279_4_1	642_235_7	1781_6_1	108_235_31	109_235_5	1370_6_1	102_6_4	103_6_25	100_6_9	101_6_6	106_1_5	107_25_2	104_6_5	105_6_6	2040_6_1	2048_235_1	2049_6_1	1375_6_2	99_1235_1
1200_235_1	344_2_5	345_0_13	346_2_19	347_6_1	340_6_2	341_0_1	342_23_2	343_25_1	348_6_1	349_6_7	594_6_2	298_0_5	299_05_6	296_235_1	297_235_3	294_25_1	295_6_1	292_6_7	293_0_1	290_4_5	291_6_14	270_4_14	271_25_19	272_4_9	273_6_4	274_6_22	275_6_5	276_2_7	277_25_2	278_6_6	279_4_1	642_235_5	1132_35_1	1781_6_1	108_235_32	109_235_10	1370_6_1	102_6_3	103_6_27	100_6_12	101_6_6	106_1_5	107_25_2	104_6_4	105_6_6	2040_6_1	2048_235_1	2049_6_1	99_1235_1
965_2_1	428_2_2	1943_25_16	2079_235_11	818_2_3	345_0_12	346_2_19	1255_1_1	340_6_2	341_0_1	342_23_1	343_25_1	812_235_6	813_2_4	348_6_1	349_6_6	918_2_4	1799_235_3	1798_6_4	718_6_3	1793_235_2	663_6_13	714_2_4	1796_124_2	711_0_2	1397_12_6	1496_6_7	420_6_4	1499_235_11	1395_2_4	1703_6_3	1061_235_10	425_2_6	1063_2_4	1064_2_1	1067_6_5	1066_2_12	298_0_3	299_05_2	1667_6_2	297_235_4	426_6_11	292_6_3	1662_4_2	291_6_21	593_6_9	1084_6_6	2082_0_2	597_235_8	596_06_2
965_2_2	428_2_2	1943_25_20	1526_6_5	818_2_5	345_0_13	346_2_20	340_6_1	341_0_1	342_23_1	343_25_1	812_235_11	813_2_1	348_6_1	349_6_6	918_2_4	1799_235_3	1798_6_4	718_6_2	1793_235_3	663_6_20	714_2_5	1796_124_3	711_0_1	1397_12_7	1496_6_11	420_6_4	1499_235_11	1395_2_3	1703_6_5	1061_235_11	425_2_7	1063_2_4	1064_2_2	1067_6_5	1066_2_13	298_0_2	299_05_2	1667_6_1	297_235_4	426_6_13	292_6_1	1662_4_3	291_6_30	593_6_11	1084_6_4	597_235_7	596_06_1	599_25_5	598_235_22
1790_6_14	965_2_2	428_2_1	1943_25_20	1526_6_6	818_2_3	345_0_13	346_2_20	340_6_1	341_0_1	342_23_1	343_25_1	812_235_18	813_2_1	348_6_1	349_6_4	918_2_5	1799_235_3	1798_6_6	718_6_2	1793_235_4	663_6_21	714_2_5	1796_124_4	711_0_1	1397_12_9	1496_6_13	2072_235_2	1499_235_14	1395_2_2	1703_6_8	1061_235_14	425_2_6	1063_2_4	1064_2_1	1067_6_5	1066_2_11	298_0_3	299_05_3	296_235_1	297_235_8	426_6_18	292_6_1	1662_4_2	291_6_30	593_6_10	1084_6_5	597_235_6	1080_2_1	599_25_4
1943_25_25	1526_6_3	818_2_2	345_0_13	346_2_22	340_6_1	341_0_1	342_23_1	343_25_1	812_235_17	348_6_1	349_6_3	918_2_6	1799_235_4	1798_6_8	718_6_1	1793_235_4	663_6_20	714_2_5	1796_124_4	711_0_2	1397_12_11	1496_6_15	2072_235_5	1499_235_17	1395_2_1	1703_6_10	1061_235_15	425_2_9	1063_2_4	1064_2_1	1067_6_5	1066_2_11	298_0_3	299_05_4	296_235_1	297_235_8	426_6_19	292_6_1	1662_4_1	291_6_38	593_6_15	1084_6_4	597_235_7	1080_2_2	599_25_4	598_235_25	197_25_15	1123_6_5	191_6_5
1943_25_34	1526_6_2	818_2_3	345_0_12	346_2_23	341_0_1	342_23_1	343_25_1	812_235_20	348_6_1	349_6_4	918_2_5	1799_235_3	1798_6_9	718_6_1	1793_235_3	663_6_27	714_2_5	1796_124_3	711_0_1	1397_12_17	1496_6_14	2072_235_2	1499_235_15	1395_2_1	1703_6_15	1061_235_18	425_2_10	1063_2_3	1064_2_1	1067_6_5	1066_2_10	298_0_2	299_05_3	296_235_1	297_235_10	912_6_4	292_6_1	1662_4_1	291_6_45	593_6_14	1084_6_4	597_235_7	1080_2_1	599_25_3	598_235_34	197_25_16	1123_6_7	191_6_6	190_6_2
1943_25_36	1526_6_2	818_2_2	345_0_8	346_2_28	341_0_1	342_23_1	343_25_1	812_235_21	349_6_3	918_2_4	1799_235_1	1798_6_10	718_6_1	1793_235_1	663_6_30	714_2_4	1796_124_1	711_0_1	1397_12_18	1496_6_13	2072_235_2	1499_235_12	1395_2_2	1703_6_19	1061_235_20	425_2_10	1063_2_1	1064_2_2	1067_6_5	1066_2_10	298_0_2	299_05_3	296_235_1	297_235_11	912_6_6	292_6_2	1662_4_1	291_6_50	593_6_14	1084_6_3	597_235_8	1080_2_1	599_25_4	598_235_32	197_25_16	1123_6_6	191_6_5	190_6_1	1089_6_9
1943_25_43	1526_6_3	818_2_1	345_0_9	346_2_25	341_0_1	342_23_1	343_25_1	812_235_19	349_6_3	918_2_3	1799_235_1	1798_6_12	663_6_32	714_2_4	1796_124_1	1397_12_19	1496_6_14	2072_235_4	1499_235_12	423_6_1	1703_6_25	1061_235_18	425_2_12	1168_2_7	1064_2_1	1067_6_5	1066_2_7	298_0_4	299_05_3	296_235_1	297_235_15	912_6_8	292_6_2	293_0_3	291_6_56	593_6_12	1084_6_2	597_235_9	599_25_7	598_235_33	197_25_15	1123_6_3	191_6_8	190_6_1	1089_6_13	192_6_1	270_4_30	271_25_49	272_4_3
1943_25_42	1526_6_1	344_2_15	345_0_13	346_2_21	341_0_1	342_23_1	343_25_1	812_235_19	349_6_3	918_2_3	1798_6_11	663_6_32	714_2_5	1796_124_2	1397_12_19	1496_6_19	2072_235_4	1499_235_7	423_6_1	1703_6_30	1061_235_21	425_2_12	1168_2_7	1067_6_2	1066_2_8	298_0_5	299_05_3	296_235_1	297_235_13	912_6_7	292_6_2	293_0_5	291_6_52	593_6_14	1084_6_4	597_235_8	599_25_6	598_235_31	197_25_18	1123_6_5	191_6_6	190_6_2	1089_6_15	192_6_1	270_4_27	271_25_41	272_4_3	273_6_1	274_6_29
1943_25_45	1526_6_1	344_2_16	345_0_7	346_2_21	341_0_1	342_23_1	343_25_1	812_235_20	349_6_1	918_2_3	1798_6_13	663_6_31	714_2_4	1796_124_2	1397_12_18	1496_6_24	2072_235_4	1499_235_5	423_6_1	1703_6_31	1061_235_21	425_2_16	1168_2_6	1067_6_1	1066_2_8	298_0_9	299_05_4	296_235_1	297_235_14	195_6_1	912_6_7	292_6_1	293_0_5	291_6_48	593_6_13	1084_6_3	597_235_11	599_25_8	598_235_27	197_25_17	1123_6_7	191_6_5	190_6_3	1089_6_17	192_6_1	270_4_25	271_25_42	273_6_1	274_6_30
1943_25_35	1526_6_2	344_2_17	345_0_8	346_2_21	341_0_1	342_23_1	343_25_1	812_235_24	349_6_1	918_2_1	1798_6_14	663_6_25	714_2_4	1796_124_1	1397_12_18	1496_6_23	2072_235_5	1499_235_6	423_6_1	1703_6_34	1061_235_18	425_2_17	1168_2_5	1066_2_9	298_0_9	299_05_6	296_235_1	297_235_13	195_6_1	912_6_11	292_6_1	293_0_5	291_6_42	593_6_15	1084_6_3	597_235_11	599_25_8	598_235_29	197_25_23	1123_6_8	191_6_3	190_6_2	1089_6_18	1127_4_10	270_4_23	271_25_45	273_6_1	274_6_31	275_6_12
1943_25_38	1526_6_3	344_2_17	345_0_9	346_2_21	341_0_1	343_25_1	812_235_25	349_6_1	918_2_1	1798_6_12	663_6_27	714_2_2	1796_124_2	1397_12_18	1496_6_25	2072_235_7	1499_235_5	423_6_1	1703_6_33	1061_235_25	425_2_15	1066_2_10	298_0_8	299_05_4	296_235_1	297_235_10	195_6_1	912_6_12	292_6_1	293_0_4	291_6_43	593_6_15	1084_6_4	597_235_12	599_25_6	598_235_28	197_25_22	1123_6_8	191_6_3	190_6_2	1089_6_20	1127_4_8	270_4_24	271_25_45	273_6_1	274_6_33	275_6_9	276_2_14	277_25_21
1943_25_32	1526_6_3	344_2_16	345_0_6	346_2_18	341_0_1	343_25_1	812_235_29	349_6_1	918_2_1	1798_6_11	663_6_27	1790_6_9	1796_124_2	1397_12_12	1496_6_24	2072_235_9	1499_235_7	423_6_1	1703_6_33	1061_235_22	425_2_14	1066_2_8	298_0_12	299_05_6	296_235_1	297_235_7	195_6_1	912_6_10	292_6_1	293_0_5	291_6_45	593_6_12	1084_6_4	597_235_13	599_25_6	598_235_29	197_25_18	1123_6_8	191_6_2	190_6_3	1089_6_20	1127_4_10	270_4_20	271_25_46	273_6_1	274_6_31	275_6_9	276_2_13	277_25_22
1943_25_31	1526_6_4	344_2_17	345_0_4	346_2_18	341_0_1	343_25_1	812_235_29	349_6_1	918_2_1	1798_6_11	663_6_26	1790_6_11	1796_124_2	1397_12_15	1496_6_19	2072_235_10	1499_235_7	423_6_1	1703_6_34	1061_235_19	425_2_12	1066_2_3	298_0_11	299_05_5	296_235_1	297_235_5	195_6_1	912_6_10	292_6_1	293_0_5	291_6_39	593_6_11	1084_6_4	597_235_14	599_25_4	598_235_30	197_25_16	1123_6_4	191_6_2	190_6_6	1089_6_15	1127_4_8	270_4_15	271_25_44	273_6_1	274_6_33	275_6_10	276_2_10	277_25_23
1943_25_35	1526_6_4	344_2_19	345_0_5	346_2_18	341_0_1	343_25_1	812_235_24	349_6_1	918_2_1	1798_6_17	663_6_26	1790_6_8	1796_124_2	1397_12_15	1496_6_18	2072_235_8	1499_235_10	423_6_1	1703_6_32	1061_235_18	2077_4_12	1066_2_4	298_0_9	299_05_5	296_235_1	297_235_8	195_6_1	912_6_8	292_6_1	293_0_5	291_6_32	593_6_9	1084_6_6	597_235_17	599_25_4	598_235_35	197_25_14	1123_6_3	191_6_4	190_6_7	1089_6_12	1127_4_5	270_4_17	271_25_48	273_6_1	274_6_32	275_6_6	276_2_11	277_25_23
1943_25_28	1526_6_3	344_2_19	345_0_5	346_2_21	341_0_1	343_25_1	812_235_23	349_6_1	918_2_1	1798_6_23	663_6_24	1790_6_8	1796_124_2	1397_12_15	1496_6_17	420_6_2	1499_235_14	423_6_1	1703_6_29	1061_235_21	2077_4_9	1066_2_6	298_0_12	299_05_6	296_235_1	297_235_6	195_6_1	912_6_8	292_6_1	293_0_5	291_6_33	593_6_7	1084_6_5	597_235_20	599_25_5	598_235_39	197_25_13	1123_6_4	191_6_4	190_6_6	1089_6_10	1127_4_5	270_4_18	271_25_51	273_6_1	274_6_36	275_6_6	276_2_11	277_25_25
1943_25_28	1526_6_2	344_2_23	345_0_9	346_2_16	341_0_1	343_25_1	812_235_27	349_6_1	1798_6_19	663_6_26	1790_6_11	1796_124_2	1397_12_14	1496_6_16	420_6_1	1499_235_12	423_6_1	1703_6_37	1061_235_21	2077_4_12	1066_2_4	298_0_13	299_05_5	296_235_1	297_235_2	195_6_1	912_6_8	292_6_1	293_0_5	291_6_29	593_6_7	1084_6_4	597_235_22	599_25_4	598_235_40	197_25_15	1123_6_2	191_6_5	190_6_6	1089_6_9	1127_4_4	270_4_14	271_25_53	273_6_1	274_6_34	275_6_7	276_2_14	277_25_24	278_6_17
1943_25_27	1526_6_1	344_2_22	345_0_9	346_2_15	341_0_1	343_25_1	812_235_30	349_6_1	1798_6_17	663_6_26	1790_6_12	1796_124_2	1397_12_14	1496_6_12	420_6_1	1499_235_14	423_6_1	1703_6_38	1061_235_25	2077_4_5	1066_2_4	298_0_14	299_05_5	296_235_1	297_235_1	195_6_1	912_6_9	292_6_1	293_0_3	291_6_25	593_6_7	1084_6_3	597_235_19	599_25_5	598_235_41	197_25_16	1123_6_2	191_6_4	190_6_5	1089_6_10	1127_4_4	270_4_18	271_25_55	273_6_1	274_6_36	275_6_7	276_2_14	277_25_23	278_6_13
1943_25_30	344_2_19	345_0_7	346_2_17	341_0_1	343_25_1	812_235_27	349_6_1	1798_6_12	663_6_28	1790_6_12	1796_124_3	1397_12_10	1496_6_11	2072_235_10	1499_235_18	423_6_1	1703_6_39	1061_235_19	2077_4_3	1066_2_6	298_0_11	299_05_6	296_235_1	297_235_1	195_6_1	912_6_5	292_6_1	293_0_3	291_6_26	593_6_9	1084_6_2	597_235_18	599_25_4	598_235_42	197_25_18	1123_6_1	191_6_3	190_6_3	1089_6_9	1127_4_2	270_4_17	271_25_53	273_6_1	274_6_41	275_6_6	276_2_11	277_25_20	278_6_14	520_6_3
1943_25_34	344_2_20	345_0_7	346_2_15	341_0_1	343_25_1	812_235_23	349_6_1	1798_6_13	663_6_25	1790_6_9	1796_124_4	1397_12_9	1496_6_13	2072_235_11	1499_235_20	423_6_1	1703_6_46	1061_235_17	2077_4_4	1066_2_5	298_0_12	299_05_8	296_235_1	297_235_1	195_6_1	1259_125_13	292_6_1	293_0_3	291_6_27	593_6_7	1084_6_1	597_235_17	599_25_3	598_235_46	197_25_19	1123_6_3	191_6_3	190_6_4	1089_6_9	1127_4_2	270_4_13	271_25_53	273_6_1	274_6_42	275_6_6	276_2_8	277_25_17	278_6_12	520_6_4
1943_25_36	344_2_16	345_0_9	346_2_15	341_0_1	343_25_1	812_235_21	349_6_1	1798_6_11	663_6_20	1790_6_8	1796_124_4	1397_12_4	1496_6_10	2072_235_13	1499_235_19	423_6_1	1703_6_41	1061_235_15	2077_4_4	1066_2_4	298_0_14	299_05_9	296_235_1	297_235_1	195_6_1	1259_125_12	292_6_1	293_0_3	291_6_34	593_6_5	1084_6_1	597_235_19	599_25_2	598_235_46	197_25_23	1123_6_4	191_6_4	190_6_3	1089_6_9	1127_4_2	270_4_14	271_25_58	273_6_1	274_6_38	275_6_4	276_2_5	277_25_18	278_6_11	520_6_4
1943_25_39	344_2_18	345_0_9	346_2_15	341_0_1	343_25_1	812_235_19	349_6_1	1798_6_9	663_6_20	1790_6_10	1796_124_4	1397_12_4	1496_6_9	2072_235_9	1499_235_19	423_6_1	1703_6_37	1061_235_16	2077_4_7	1066_2_4	298_0_14	299_05_9	296_235_1	297_235_1	195_6_1	1259_125_11	292_6_1	293_0_4	291_6_36	593_6_7	1084_6_2	597_235_20	599_25_4	598_235_44	197_25_25	1123_6_6	191_6_3	190_6_3	1089_6_8	1127_4_2	270_4_13	271_25_69	273_6_1	274_6_38	275_6_6	276_2_6	277_25_17	278_6_9	520_6_4
1943_25_33	344_2_17	345_0_12	346_2_13	341_0_1	343_25_1	812_235_17	349_6_1	1798_6_7	663_6_23	1790_6_9	1796_124_4	1397_12_3	1496_6_9	2072_235_10	1499_235_22	423_6_1	1703_6_37	1061_235_16	2077_4_4	1066_2_4	298_0_21	299_05_10	296_235_1	297_235_1	195_6_1	1259_125_9	292_6_1	293_0_3	291_6_34	593_6_5	1084_6_2	597_235_25	599_25_4	598_235_44	197_25_31	1123_6_4	191_6_2	190_6_3	1089_6_9	1127_4_1	270_4_9	271_25_66	273_6_1	274_6_40	275_6_4	276_2_7	277_25_17	278_6_10	520_6_4
1943_25_27	344_2_18	345_0_11	346_2_9	341_0_1	343_25_1	812_235_23	349_6_1	1798_6_6	663_6_19	1790_6_8	1796_124_5	1397_12_1	1496_6_13	2072_235_13	1499_235_24	423_6_1	1703_6_36	1061_235_17	2077_4_4	1066_2_2	298_0_21	299_05_10	296_235_1	297_235_1	195_6_1	1259_125_8	292_6_1	293_0_2	291_6_32	593_6_4	1084_6_1	597_235_20	599_25_5	598_235_44	197_25_36	1123_6_3	191_6_1	190_6_4	1089_6_13	1127_4_1	270_4_8	271_25_63	273_6_1	274_6_42	275_6_2	276_2_6	277_25_19	278_6_7	520_6_5
1943_25_29	344_2_14	345_0_12	346_2_7	341_0_1	343_25_1	812_235_24	349_6_1	1798_6_4	663_6_16	1790_6_9	1796_124_5	1496_6_14	2072_235_8	1499_235_23	423_6_1	1703_6_35	1061_235_13	2077_4_4	1066_2_1	298_0_14	299_05_8	296_235_1	297_235_1	195_6_1	1259_125_8	292_6_1	293_0_1	291_6_29	593_6_4	1084_6_2	597_235_20	599_25_5	598_235_46	197_25_37	1123_6_3	191_6_1	190_6_4	1089_6_11	1088_6_15	270_4_9	271_25_69	273_6_1	274_6_31	275_6_2	276_2_7	277_25_18	278_6_7	520_6_2	521_2_1
1943_25_26	344_2_13	345_0_8	346_2_5	341_0_1	343_25_1	812_235_29	349_6_1	1798_6_3	663_6_16	1790_6_10	1796_124_3	1496_6_16	2072_235_9	1499_235_26	423_6_1	1703_6_34	1061_235_14	2077_4_4	1066_2_1	298_0_14	299_05_10	296_235_1	297_235_1	195_6_1	1259_125_5	292_6_1	293_0_2	291_6_29	593_6_3	1084_6_1	597_235_26	599_25_5	598_235_44	197_25_33	1123_6_2	191_6_1	190_6_3	1089_6_11	1088_6_15	270_4_9	271_25_62	273_6_1	274_6_33	275_6_1	276_2_6	277_25_16	278_6_11	521_2_1	523_235_2
1943_25_24	344_2_12	345_0_8	346_2_3	341_0_1	343_25_1	812_235_30	349_6_1	1798_6_2	663_6_17	1790_6_8	1796_124_3	1496_6_18	2072_235_14	1499_235_26	423_6_1	1703_6_33	1061_235_13	2077_4_4	424_4_14	298_0_15	299_05_17	296_235_1	297_235_1	195_6_1	295_6_1	292_6_1	293_0_2	291_6_28	593_6_3	597_235_32	599_25_3	598_235_48	197_25_38	1123_6_2	191_6_2	190_6_4	1089_6_14	1088_6_14	270_4_12	271_25_62	273_6_1	274_6_32	275_6_1	276_2_6	277_25_19	278_6_6	521_2_1	523_235_2	1403_235_13
1943_25_27	344_2_10	345_0_8	346_2_4	341_0_1	343_25_1	812_235_35	349_6_1	1798_6_2	1790_6_7	1796_124_3	1496_6_13	2072_235_16	1499_235_24	423_6_1	1703_6_28	1061_235_13	2077_4_5	424_4_13	298_0_14	299_05_14	296_235_1	297_235_1	195_6_1	295_6_1	292_6_1	293_0_3	291_6_31	593_6_2	597_235_29	599_25_2	598_235_51	197_25_37	1123_6_2	191_6_3	190_6_4	1089_6_15	1088_6_14	270_4_13	271_25_68	273_6_1	274_6_33	275_6_2	276_2_8	277_25_24	278_6_3	521_2_1	523_235_1	1403_235_16	1405_025_6
1943_25_31	344_2_8	345_0_8	346_2_4	341_0_1	343_25_1	812_235_38	349_6_1	1149_235_1	1790_6_6	1796_124_2	1496_6_12	2072_235_18	1499_235_27	423_6_1	1703_6_29	1061_235_13	2077_4_4	424_4_11	298_0_12	299_05_13	296_235_1	297_235_1	195_6_1	295_6_1	292_6_1	293_0_4	291_6_33	593_6_3	597_235_33	599_25_2	598_235_64	197_25_39	1123_6_3	191_6_4	190_6_5	1089_6_16	1088_6_13	270_4_10	271_25_60	273_6_1	274_6_29	275_6_2	276_2_5	277_25_17	278_6_4	521_2_1	523_235_1	1403_235_16	1405_025_5
1943_25_32	344_2_5	345_0_7	346_2_5	341_0_1	343_25_1	812_235_36	349_6_1	1149_235_1	1790_6_3	1796_124_3	1496_6_17	2072_235_22	1499_235_27	423_6_1	1703_6_34	1061_235_9	2077_4_4	424_4_10	298_0_14	299_05_12	296_235_1	297_235_1	195_6_1	295_6_1	292_6_1	293_0_2	291_6_32	593_6_2	597_235_25	599_25_2	598_235_54	197_25_39	1123_6_2	191_6_4	190_6_6	1089_6_14	1088_6_15	270_4_13	271_25_60	273_6_1	274_6_31	275_6_2	276_2_5	277_25_12	278_6_4	521_2_1	523_235_1	1403_235_18	1405_025_6
1943_25_28	344_2_5	345_0_6	346_2_5	341_0_1	343_25_1	812_235_32	349_6_1	1149_235_1	1790_6_3	1796_124_2	1496_6_17	2072_235_23	1499_235_29	423_6_1	1703_6_37	1061_235_11	2077_4_5	424_4_6	298_0_11	299_05_10	296_235_1	297_235_1	195_6_1	295_6_1	292_6_1	293_0_2	291_6_31	593_6_4	597_235_31	599_25_2	598_235_52	197_25_36	1123_6_2	191_6_6	190_6_7	1089_6_14	1088_6_15	270_4_16	271_25_54	273_6_1	274_6_33	275_6_1	276_2_3	277_25_12	278_6_4	521_2_1	523_235_1	1403_235_16	1405_025_3
1943_25_32	344_2_5	345_0_5	346_2_5	341_0_1	343_25_1	812_235_38	349_6_1	1149_235_1	1790_6_6	1796_124_2	1496_6_17	2072_235_24	1499_235_32	423_6_1	1703_6_45	1061_235_11	2077_4_2	424_4_5	298_0_9	299_05_8	296_235_1	297_235_1	195_6_1	295_6_1	292_6_1	293_0_1	291_6_33	593_6_4	597_235_33	599_25_2	598_235_56	197_25_34	1123_6_2	191_6_3	190_6_8	1089_6_12	1088_6_15	270_4_15	271_25_46	273_6_1	274_6_30	275_6_1	276_2_2	277_25_10	278_6_8	521_2_1	523_235_1	1403_235_16	1405_025_4
1943_25_35	344_2_5	345_0_5	346_2_6	341_0_1	343_25_1	812_235_46	349_6_1	1790_6_6	1796_124_1	1496_6_17	2072_235_25	1499_235_32	423_6_1	1703_6_44	1061_235_12	2077_4_1	424_4_5	298_0_10	299_05_7	296_235_1	297_235_1	195_6_1	295_6_1	292_6_1	291_6_41	593_6_3	597_235_34	599_25_2	598_235_46	197_25_26	1123_6_3	191_6_2	190_6_6	1089_6_11	1088_6_20	270_4_14	271_25_41	273_6_1	274_6_30	276_2_2	277_25_10	278_6_11	521_2_1	523_235_1	1403_235_16	1405_025_4	1231_0_49	1334_0_28	445_2_1
1943_25_35	344_2_5	345_0_2	346_2_6	341_0_1	343_25_1	812_235_44	349_6_1	1790_6_5	1796_124_2	1496_6_12	2072_235_23	1499_235_28	423_6_1	1703_6_46	1061_235_12	424_4_4	298_0_10	299_05_9	296_235_1	297_235_1	195_6_1	295_6_1	292_6_1	291_6_35	593_6_2	597_235_30	599_25_3	598_235_41	197_25_29	1123_6_3	191_6_2	190_6_6	1089_6_9	1088_6_20	270_4_16	271_25_39	273_6_1	274_6_33	276_2_2	277_25_12	278_6_12	521_2_1	523_235_1	1403_235_18	1405_025_3	1231_0_57	1334_0_29	445_2_1	108_235_47
1943_25_40	344_2_6	345_0_2	346_2_8	341_0_1	343_25_1	812_235_42	349_6_1	1790_6_7	1796_124_2	1496_6_8	2072_235_23	1499_235_30	423_6_1	1703_6_56	1061_235_13	424_4_5	298_0_7	299_05_6	296_235_1	297_235_1	195_6_1	295_6_1	292_6_1	291_6_33	593_6_2	597_235_31	599_25_3	598_235_56	197_25_21	1123_6_2	191_6_1	190_6_7	1089_6_9	1088_6_22	270_4_16	271_25_46	273_6_1	274_6_38	276_2_3	277_25_14	278_6_10	521_2_1	523_235_1	1403_235_17	1405_025_4	1231_0_51	1334_0_30	445_2_1	108_235_45
1943_25_33	344_2_8	345_0_2	346_2_11	341_0_1	343_25_1	812_235_41	349_6_1	1790_6_8	1796_124_1	1496_6_10	2072_235_24	1499_235_30	423_6_1	1703_6_61	1061_235_12	424_4_6	298_0_9	299_05_8	296_235_1	297_235_1	195_6_1	295_6_1	292_6_1	291_6_37	593_6_3	597_235_32	599_25_4	598_235_54	197_25_24	1123_6_3	191_6_1	190_6_6	1089_6_10	1088_6_27	270_4_14	271_25_46	273_6_1	274_6_33	276_2_3	277_25_13	278_6_11	521_2_1	523_235_1	1403_235_16	1405_025_2	1231_0_41	1334_0_30	445_2_1	108_235_47
1943_25_38	344_2_5	819_4_14	346_2_9	341_0_1	343_25_1	812_235_42	349_6_1	1790_6_5	1496_6_12	2072_235_25	1499_235_39	1703_6_52	1061_235_11	424_4_7	298_0_8	299_05_10	296_235_1	297_235_1	195_6_1	295_6_1	292_6_1	291_6_35	593_6_3	597_235_35	599_25_4	598_235_52	197_25_23	1123_6_1	191_6_2	190_6_4	1089_6_13	1088_6_26	270_4_14	271_25_44	273_6_1	274_6_37	276_2_4	277_25_15	278_6_13	521_2_1	523_235_1	1403_235_17	1405_025_1	1231_0_42	1334_0_25	445_2_1	108_235_45	103_6_36	100_6_4
1943_25_37	344_2_4	819_4_13	346_2_7	341_0_1	812_235_45	349_6_1	1790_6_5	1496_6_8	2072_235_26	1499_235_39	1703_6_47	1061_235_11	424_4_4	298_0_8	299_05_10	296_235_1	297_235_1	195_6_1	295_6_1	292_6_1	291_6_34	593_6_1	597_235_37	599_25_6	598_235_54	197_25_23	1123_6_1	191_6_2	190_6_5	1089_6_11	1088_6_21	270_4_16	271_25_44	273_6_1	274_6_39	276_2_4	277_25_13	278_6_15	521_2_1	523_235_1	1403_235_19	1231_0_33	1334_0_25	445_2_1	108_235_55	103_6_30	100_6_3	104_6_1	105_6_1
1943_25_37	344_2_5	819_4_13	346_2_8	341_0_1	812_235_43	349_6_1	1790_6_5	1496_6_8	2072_235_24	1499_235_39	1703_6_41	1061_235_13	424_4_4	298_0_9	299_05_9	296_235_1	297_235_1	195_6_1	295_6_1	292_6_1	291_6_35	593_6_1	597_235_29	599_25_6	598_235_56	197_25_22	1123_6_1	191_6_1	190_6_8	1089_6_11	1088_6_23	270_4_15	271_25_43	273_6_1	274_6_32	276_2_4	277_25_15	278_6_15	521_2_1	523_235_1	1403_235_21	1231_0_31	1334_0_19	445_2_1	108_235_56	103_6_24	100_6_3	104_6_1	105_6_1
1943_25_41	344_2_6	819_4_13	346_2_8	341_0_1	812_235_48	349_6_1	1790_6_4	1496_6_9	2072_235_24	1499_235_39	1703_6_43	1061_235_12	424_4_4	298_0_11	299_05_9	296_235_1	297_235_1	195_6_1	295_6_1	292_6_1	291_6_28	593_6_1	597_235_35	599_25_5	598_235_49	197_25_19	1123_6_2	191_6_1	190_6_10	1089_6_12	1088_6_19	270_4_16	271_25_46	273_6_1	274_6_26	276_2_3	277_25_14	278_6_20	521_2_1	523_235_1	1403_235_27	1231_0_31	1334_0_18	445_2_1	108_235_60	103_6_25	100_6_3	104_6_1	105_6_1
1943_25_41	344_2_7	819_4_15	346_2_9	341_0_1	812_235_42	349_6_1	1790_6_6	1496_6_6	2072_235_28	1499_235_42	1703_6_42	1061_235_7	424_4_5	298_0_9	299_05_10	296_235_1	297_235_1	195_6_1	295_6_1	292_6_1	291_6_30	593_6_1	597_235_35	599_25_5	598_235_52	197_25_22	1123_6_2	191_6_2	190_6_10	1089_6_11	1088_6_18	270_4_15	271_25_42	273_6_1	274_6_28	276_2_3	277_25_12	278_6_13	521_2_1	523_235_1	1403_235_23	1231_0_27	1334_0_14	445_2_1	108_235_65	103_6_21	100_6_2	104_6_1	105_6_1
1943_25_40	344_2_7	819_4_18	346_2_11	341_0_1	812_235_38	349_6_1	1790_6_7	1496_6_5	2072_235_28	1499_235_35	1703_6_42	1061_235_8	424_4_4	298_0_8	299_05_8	296_235_1	297_235_1	195_6_1	295_6_1	292_6_1	291_6_30	593_6_1	597_235_37	599_25_5	598_235_53	197_25_21	1123_6_2	191_6_1	190_6_16	1089_6_12	1088_6_23	270_4_14	271_25_42	273_6_1	274_6_31	276_2_2	277_25_12	278_6_16	521_2_1	523_235_1	1403_235_24	1231_0_21	1334_0_12	445_2_1	108_235_62	103_6_21	100_6_1	104_6_1	105_6_1
1943_25_40	344_2_9	819_4_19	346_2_13	341_0_1	812_235_39	349_6_1	1790_6_3	1496_6_6	2072_235_29	1499_235_42	1703_6_44	1061_235_7	424_4_4	298_0_5	299_05_4	296_235_1	297_235_1	195_6_1	295_6_1	292_6_1	291_6_31	593_6_1	597_235_40	599_25_5	598_235_56	197_25_16	1123_6_2	1124_4_9	190_6_18	1089_6_17	1088_6_26	270_4_15	271_25_34	273_6_1	274_6_31	276_2_2	277_25_14	278_6_20	521_2_1	523_235_1	1403_235_24	1231_0_20	1334_0_12	445_2_1	108_235_57	103_6_19	100_6_3	105_6_1	903_2_5
1943_25_44	344_2_9	819_4_23	346_2_14	341_0_1	812_235_37	349_6_1	1790_6_5	1496_6_6	2072_235_29	1499_235_31	1703_6_42	1061_235_5	424_4_4	298_0_5	299_05_5	296_235_1	297_235_1	195_6_1	295_6_1	292_6_1	291_6_27	593_6_1	597_235_35	599_25_5	598_235_54	197_25_15	1123_6_1	1124_4_7	190_6_16	1089_6_19	1088_6_26	270_4_18	271_25_35	273_6_1	274_6_32	276_2_4	277_25_11	278_6_18	521_2_1	523_235_1	1403_235_22	1231_0_24	1334_0_14	445_2_1	108_235_65	103_6_17	100_6_4	105_6_1	903_2_4
1943_25_45	344_2_7	819_4_24	346_2_8	341_0_1	812_235_38	349_6_1	1790_6_7	1496_6_7	2072_235_25	1499_235_29	1703_6_39	1061_235_5	424_4_3	298_0_6	299_05_4	296_235_1	297_235_1	295_6_1	292_6_1	291_6_32	593_6_1	597_235_35	599_25_6	598_235_54	197_25_12	1124_4_7	190_6_17	1089_6_17	1088_6_27	270_4_19	271_25_32	273_6_1	274_6_37	276_2_5	277_25_9	278_6_19	521_2_1	1403_235_20	1231_0_25	1334_0_12	445_2_1	108_235_64	103_6_16	100_6_2	105_6_1	903_2_2	900_25_24	33_6_24	32_6_9
1943_25_41	818_2_1	819_4_21	346_2_10	341_0_1	812_235_39	349_6_1	1790_6_8	1496_6_8	2072_235_32	1499_235_29	1703_6_36	1061_235_6	424_4_3	298_0_5	299_05_5	296_235_1	297_235_1	295_6_1	292_6_1	291_6_41	593_6_1	597_235_39	599_25_7	598_235_67	197_25_16	1124_4_4	190_6_17	1089_6_13	1088_6_33	270_4_18	271_25_29	273_6_1	274_6_32	276_2_4	277_25_9	278_6_27	521_2_1	1403_235_19	1231_0_24	1334_0_9	445_2_1	108_235_65	103_6_17	100_6_2	105_6_1	903_2_2	900_25_24	33_6_22	32_6_9
1943_25_36	818_2_1	819_4_19	346_2_8	341_0_1	812_235_30	349_6_1	1790_6_8	1496_6_5	2072_235_36	1499_235_21	1703_6_38	1061_235_8	424_4_1	298_0_5	299_05_4	296_235_1	297_235_1	295_6_1	292_6_1	291_6_38	593_6_1	597_235_35	599_25_6	598_235_69	197_25_16	1124_4_4	190_6_16	1089_6_10	1088_6_33	270_4_19	271_25_29	273_6_1	274_6_36	276_2_4	277_25_7	278_6_24	521_2_1	1403_235_18	1231_0_29	1334_0_8	445_2_1	108_235_73	103_6_17	105_6_1	903_2_2	900_25_25	33_6_21	32_6_7	31_05_28
1943_25_38	818_2_1	819_4_20	346_2_7	341_0_1	812_235_30	349_6_1	1790_6_6	1496_6_4	2072_235_36	1499_235_22	1703_6_40	1061_235_9	424_4_1	298_0_4	299_05_7	296_235_1	297_235_1	295_6_1	292_6_1	291_6_40	593_6_1	597_235_37	599_25_5	598_235_70	197_25_22	1124_4_5	190_6_11	1089_6_12	1088_6_31	270_4_15	271_25_31	273_6_1	274_6_34	276_2_6	277_25_7	278_6_22	521_2_1	1403_235_17	1231_0_27	1334_0_5	445_2_1	108_235_77	103_6_16	105_6_1	903_2_2	900_25_27	33_6_15	32_6_7	31_05_35
1943_25_33	344_2_3	819_4_22	346_2_6	341_0_1	812_235_29	349_6_1	1790_6_6	1496_6_1	2072_235_33	1499_235_25	1703_6_38	1061_235_7	424_4_1	298_0_4	299_05_7	296_235_1	297_235_1	295_6_1	292_6_1	291_6_39	593_6_1	597_235_34	599_25_4	598_235_73	197_25_21	1124_4_4	190_6_14	1089_6_15	1088_6_31	270_4_17	271_25_28	273_6_1	274_6_37	276_2_4	277_25_9	278_6_20	521_2_1	1403_235_20	1231_0_33	1334_0_7	445_2_1	108_235_72	103_6_19	105_6_1	903_2_2	900_25_31	33_6_16	32_6_9	31_05_35
1943_25_30	344_2_3	819_4_19	346_2_4	341_0_1	812_235_24	349_6_1	1790_6_5	1496_6_1	2072_235_31	1499_235_28	1703_6_34	1061_235_6	424_4_2	298_0_4	299_05_7	296_235_1	297_235_1	295_6_1	292_6_1	291_6_43	593_6_1	597_235_37	599_25_4	598_235_65	197_25_21	1124_4_5	190_6_15	1089_6_12	1088_6_30	270_4_20	271_25_25	273_6_1	274_6_37	276_2_3	277_25_12	278_6_18	521_2_1	1403_235_22	1231_0_36	1334_0_7	445_2_1	108_235_71	103_6_16	105_6_1	903_2_2	900_25_33	33_6_15	32_6_9	31_05_36
1943_25_24	344_2_2	819_4_20	346_2_4	341_0_1	812_235_22	349_6_1	1790_6_9	1496_6_2	2072_235_39	1499_235_30	1703_6_37	1061_235_6	424_4_2	298_0_8	299_05_8	296_235_1	297_235_1	295_6_1	292_6_1	291_6_40	593_6_1	597_235_42	599_25_5	598_235_73	197_25_19	1124_4_3	190_6_11	1089_6_11	1088_6_29	270_4_19	271_25_31	273_6_1	274_6_39	276_2_2	277_25_13	278_6_15	521_2_1	1403_235_20	1231_0_35	1334_0_8	445_2_1	108_235_80	103_6_16	105_6_1	903_2_4	900_25_38	33_6_14	32_6_8	31_05_39
1943_25_21	344_2_4	819_4_25	346_2_2	341_0_1	812_235_21	349_6_1	1790_6_7	1496_6_1	2072_235_32	1499_235_29	1703_6_36	1061_235_5	424_4_2	298_0_8	299_05_10	296_235_1	297_235_1	295_6_1	292_6_1	291_6_36	593_6_1	597_235_39	599_25_2	598_235_75	197_25_18	1124_4_3	190_6_7	1089_6_11	1088_6_26	270_4_18	271_25_31	273_6_1	274_6_35	276_2_2	277_25_13	278_6_14	521_2_1	1403_235_20	1231_0_36	1334_0_10	445_2_1	108_235_77	103_6_17	105_6_1	903_2_3	900_25_48	33_6_12	32_6_9	31_05_34
1943_25_19	344_2_4	819_4_27	346_2_2	341_0_1	812_235_22	349_6_1	1790_6_7	1496_6_1	2072_235_30	1499_235_26	1703_6_35	1061_235_4	424_4_2	298_0_7	299_05_12	296_235_1	297_235_1	295_6_1	292_6_1	291_6_30	593_6_1	597_235_31	195_6_1	598_235_84	197_25_18	1124_4_6	190_6_5	1089_6_13	1088_6_20	270_4_17	271_25_34	273_6_1	274_6_37	276_2_3	277_25_14	278_6_7	521_2_1	1403_235_22	1231_0_35	1334_0_9	445_2_1	108_235_76	103_6_16	105_6_1	903_2_3	900_25_51	33_6_13	32_6_11	31_05_31
1943_25_18	344_2_4	819_4_21	346_2_1	341_0_1	812_235_19	349_6_1	1790_6_8	1496_6_1	2072_235_29	1499_235_29	1703_6_40	1061_235_3	424_4_3	298_0_7	299_05_15	296_235_1	297_235_1	295_6_1	292_6_1	291_6_26	593_6_1	597_235_32	195_6_1	598_235_81	197_25_22	1124_4_8	190_6_5	1089_6_13	1088_6_17	270_4_18	271_25_35	273_6_1	274_6_39	276_2_4	277_25_13	278_6_6	521_2_1	1403_235_20	1231_0_39	1334_0_8	445_2_1	108_235_71	103_6_14	105_6_1	903_2_3	900_25_54	33_6_10	32_6_12	31_05_36
1943_25_20	344_2_3	819_4_25	341_0_1	812_235_19	349_6_1	1790_6_9	2072_235_34	1499_235_26	1703_6_36	1061_235_4	424_4_2	298_0_7	299_05_15	296_235_1	297_235_1	295_6_1	292_6_1	291_6_23	593_6_1	597_235_34	195_6_1	598_235_85	197_25_24	1124_4_4	190_6_7	1089_6_13	1088_6_18	270_4_22	271_25_33	273_6_1	274_6_41	276_2_3	277_25_13	278_6_7	521_2_1	1403_235_19	1231_0_35	1334_0_10	445_2_1	108_235_78	103_6_18	105_6_1	903_2_3	900_25_51	33_6_9	32_6_8	31_05_41	37_4_1	36_235_80
1943_25_23	344_2_3	819_4_22	341_0_1	812_235_20	349_6_1	1790_6_8	2072_235_35	1499_235_30	1703_6_35	1061_235_7	424_4_2	298_0_8	299_05_19	296_235_1	297_235_1	295_6_1	292_6_1	291_6_24	593_6_1	597_235_36	195_6_1	598_235_89	197_25_29	1124_4_4	190_6_7	1089_6_11	1088_6_21	270_4_22	271_25_31	273_6_1	274_6_41	276_2_2	277_25_13	278_6_7	521_2_1	1403_235_18	1231_0_28	1334_0_9	445_2_1	108_235_81	103_6_17	105_6_1	903_2_4	900_25_40	33_6_5	32_6_7	31_05_37	37_4_1	36_235_70
1943_25_24	344_2_5	819_4_19	341_0_1	812_235_20	349_6_1	1790_6_6	1499_235_36	1703_6_35	1061_235_6	424_4_1	298_0_6	299_05_20	296_235_1	297_235_1	295_6_1	292_6_1	291_6_28	597_235_37	195_6_1	598_235_90	197_25_28	1124_4_4	190_6_6	193_25_1	1088_6_23	270_4_21	271_25_24	273_6_1	274_6_38	276_2_1	277_25_12	278_6_6	521_2_1	1403_235_17	1231_0_27	1334_0_12	445_2_1	108_235_84	103_6_19	105_6_1	903_2_4	900_25_35	33_6_4	32_6_6	31_05_37	37_4_1	36_235_69	35_25_14	1535_0_27
1943_25_22	344_2_5	819_4_19	341_0_1	812_235_17	349_6_1	1790_6_8	1499_235_36	1703_6_35	1061_235_7	424_4_1	298_0_6	299_05_21	296_235_1	297_235_1	295_6_1	292_6_1	291_6_26	597_235_35	195_6_1	598_235_94	197_25_28	1124_4_3	190_6_8	193_25_1	1088_6_20	270_4_21	271_25_21	273_6_1	274_6_37	276_2_2	277_25_8	278_6_6	521_2_1	1403_235_16	1231_0_28	1334_0_12	445_2_1	108_235_93	103_6_20	105_6_1	903_2_4	900_25_43	33_6_4	32_6_5	31_05_38	37_4_1	36_235_83	35_25_18	1535_0_29
1943_25_22	344_2_5	819_4_18	341_0_1	812_235_14	349_6_1	1790_6_10	1499_235_37	1703_6_39	1061_235_9	424_4_1	298_0_3	299_05_24	296_235_1	297_235_1	295_6_1	292_6_1	291_6_24	597_235_30	195_6_1	598_235_96	197_25_32	1124_4_2	190_6_9	1089_6_12	1088_6_19	270_4_21	271_25_21	273_6_1	274_6_42	276_2_2	277_25_9	278_6_5	521_2_1	1403_235_12	1231_0_24	1334_0_15	445_2_1	108_235_89	103_6_20	105_6_1	903_2_3	900_25_43	33_6_2	32_6_3	31_05_35	37_4_1	36_235_74	35_25_23	1535_0_33
1943_25_26	344_2_5	819_4_16	341_0_1	812_235_19	349_6_1	1790_6_11	1499_235_38	1703_6_39	1061_235_9	424_4_1	298_0_2	299_05_20	296_235_1	297_235_1	295_6_1	292_6_1	291_6_19	597_235_35	195_6_1	598_235_102	197_25_28	1124_4_2	190_6_11	1089_6_12	1088_6_16	270_4_20	271_25_22	273_6_1	274_6_38	276_2_3	277_25_7	278_6_3	521_2_1	1403_235_13	1231_0_23	1334_0_15	445_2_1	108_235_89	103_6_18	105_6_1	903_2_2	900_25_39	33_6_1	32_6_6	31_05_33	37_4_1	36_235_77	35_25_24	1535_0_31
1943_25_21	344_2_7	819_4_14	341_0_1	812_235_20	349_6_1	1790_6_10	1499_235_41	1703_6_44	1061_235_12	424_4_1	298_0_2	299_05_22	296_235_1	297_235_1	295_6_1	292_6_1	291_6_23	597_235_32	195_6_1	598_235_104	197_25_30	1124_4_4	190_6_8	1089_6_13	1088_6_17	270_4_15	271_25_28	273_6_1	274_6_40	276_2_3	277_25_8	278_6_3	521_2_1	1403_235_15	1231_0_24	1334_0_11	445_2_1	108_235_79	103_6_24	105_6_1	903_2_3	900_25_42	33_6_2	32_6_2	31_05_35	37_4_1	36_235_71	35_25_31	1535_0_31
1943_25_18	344_2_6	819_4_16	341_0_1	812_235_19	349_6_1	1790_6_12	1499_235_42	1703_6_38	1061_235_12	424_4_2	298_0_2	299_05_24	296_235_1	297_235_1	295_6_1	292_6_1	291_6_23	597_235_25	195_6_1	598_235_101	197_25_28	1124_4_5	190_6_6	1089_6_9	1088_6_20	270_4_18	271_25_27	273_6_1	274_6_40	276_2_2	277_25_10	278_6_3	521_2_1	1403_235_13	1231_0_22	1334_0_13	445_2_1	108_235_76	103_6_32	105_6_1	903_2_1	900_25_44	33_6_2	31_05_36	37_4_1	36_235_80	35_25_32	1535_0_33	648_235_42
214_6_1	5_6_1	212_6_31	213_235_6	445_2_1	667_6_3	1195_0_7	760_6_1	761_235_52	663_6_9	218_235_1	133_2_13	91_235_53	2096_235_73	498_6_19	134_235_1	497_6_24	490_25_6	492_235_50	692_25_5	693_2_14	26_235_1	1837_6_15	1943_25_18	1778_2_3	137_6_1	1552_235_13	344_2_6	762_6_12	540_2_12	402_235_1	401_25_44	281_6_6	8_6_5	812_235_19	96_235_1	247_2_1	349_6_1	1114_25_6	1317_235_118	1097_4_4	739_235_1	1091_2_1	10_0_1	341_0_1	1790_6_14	573_6_1	1403_235_14	122_2_1	123_6_22
214_6_1	5_6_1	212_6_26	213_235_6	445_2_1	667_6_3	1195_0_7	760_6_1	761_235_51	663_6_11	218_235_1	133_2_10	91_235_58	2096_235_74	498_6_18	134_235_1	497_6_24	490_25_8	492_235_47	692_25_6	693_2_18	26_235_1	1837_6_13	980_6_1	1943_25_21	1778_2_4	137_6_1	1552_235_12	344_2_6	762_6_9	540_2_12	402_235_1	401_25_35	281_6_4	8_6_6	812_235_20	96_235_1	247_2_1	349_6_1	1114_25_3	1317_235_122	1097_4_4	739_235_1	679_6_12	10_0_1	1790_6_14	573_6_1	1403_235_12	122_2_1	123_6_23
214_6_1	5_6_1	212_6_18	213_235_7	445_2_1	667_6_3	1195_0_6	760_6_1	761_235_49	663_6_11	218_235_1	133_2_9	91_235_57	2096_235_79	498_6_17	134_235_1	497_6_28	490_25_11	492_235_44	692_25_5	693_2_17	26_235_1	1837_6_13	980_6_1	1943_25_19	1778_2_2	137_6_1	1552_235_15	344_2_2	762_6_8	540_2_10	402_235_1	401_25_35	281_6_5	8_6_5	812_235_16	96_235_1	247_2_1	349_6_1	1114_25_3	1317_235_117	1097_4_7	739_235_1	679_6_13	10_0_1	1790_6_12	573_6_1	1403_235_18	122_2_1	123_6_19
214_6_1	5_6_1	212_6_15	213_235_4	445_2_1	667_6_4	1195_0_6	760_6_1	761_235_46	663_6_11	218_235_1	133_2_6	91_235_45	2096_235_78	498_6_16	134_235_1	497_6_36	490_25_11	492_235_42	692_25_7	693_2_20	26_235_1	1837_6_14	980_6_1	1943_25_20	1778_2_1	137_6_1	1552_235_15	344_2_4	762_6_9	540_2_9	402_235_1	401_25_33	281_6_8	8_6_3	812_235_15	96_235_1	349_6_1	1114_25_3	1317_235_105	1097_4_8	679_6_12	868_6_1	1790_6_14	573_6_1	1403_235_15	122_2_1	123_6_15	124_6_7	266_25_1
214_6_1	5_6_1	212_6_15	213_235_4	445_2_1	667_6_5	1195_0_4	760_6_1	761_235_38	663_6_12	218_235_1	133_2_5	91_235_43	2096_235_75	498_6_13	134_235_1	497_6_34	490_25_8	492_235_41	692_25_8	693_2_21	26_235_1	1837_6_12	980_6_1	1943_25_19	1778_2_2	137_6_1	1552_235_16	344_2_3	762_6_9	540_2_9	402_235_1	401_25_34	281_6_6	8_6_2	812_235_14	96_235_1	349_6_1	1114_25_1	1317_235_108	1097_4_10	679_6_10	868_6_1	1790_6_16	573_6_1	1403_235_13	122_2_1	123_6_15	124_6_8	266_25_1
214_6_1	5_6_1	212_6_13	213_235_2	667_6_4	1195_0_3	760_6_1	761_235_34	663_6_10	218_235_1	133_2_7	91_235_39	2096_235_73	498_6_10	134_235_1	497_6_38	490_25_8	492_235_36	692_25_5	693_2_23	26_235_1	1837_6_12	980_6_1	1943_25_23	1778_2_1	137_6_1	1552_235_14	344_2_3	762_6_10	540_2_10	402_235_1	401_25_31	281_6_5	8_6_3	812_235_17	96_235_1	349_6_1	1114_25_1	1317_235_105	1097_4_12	679_6_12	868_6_1	1790_6_15	573_6_1	1403_235_15	122_2_1	123_6_12	124_6_9	266_25_1	265_2_7
214_6_1	5_6_1	212_6_16	213_235_1	667_6_5	1195_0_5	760_6_1	761_235_34	663_6_12	218_235_1	133_2_9	91_235_36	2096_235_74	498_6_7	134_235_1	497_6_44	490_25_7	492_235_33	692_25_6	693_2_19	26_235_1	1837_6_11	980_6_1	1943_25_22	1778_2_1	137_6_1	1552_235_14	344_2_4	762_6_11	540_2_12	402_235_1	401_25_30	281_6_4	8_6_3	812_235_15	96_235_1	349_6_1	1114_25_1	1317_235_109	1097_4_13	679_6_13	868_6_1	1790_6_17	573_6_1	1403_235_14	122_2_1	123_6_12	124_6_10	266_25_1	265_2_7
214_6_1	5_6_1	212_6_14	819_4_10	667_6_7	1195_0_5	760_6_1	761_235_32	663_6_10	218_235_1	133_2_8	91_235_38	2096_235_76	498_6_6	134_235_1	497_6_46	490_25_8	492_235_34	692_25_6	693_2_20	26_235_1	1837_6_11	980_6_1	1943_25_22	1778_2_1	137_6_1	1552_235_17	344_2_3	762_6_8	540_2_10	402_235_1	401_25_26	281_6_3	8_6_5	812_235_11	96_235_1	349_6_1	1114_25_1	1317_235_102	1097_4_12	679_6_12	868_6_1	1790_6_14	573_6_1	1403_235_14	122_2_1	123_6_10	124_6_11	266_25_1	265_2_8
214_6_1	5_6_1	212_6_14	819_4_10	667_6_7	1195_0_5	760_6_1	761_235_32	663_6_10	218_235_1	133_2_7	91_235_33	2096_235_83	498_6_6	134_235_1	497_6_37	490_25_12	492_235_37	692_25_7	693_2_16	26_235_1	1837_6_12	980_6_1	1943_25_21	1778_2_2	137_6_1	1552_235_13	344_2_1	762_6_10	540_2_8	402_235_1	401_25_24	281_6_4	8_6_7	812_235_11	96_235_1	349_6_1	1114_25_3	1317_235_96	1097_4_9	679_6_12	868_6_1	1790_6_16	573_6_1	1403_235_17	122_2_1	123_6_15	124_6_10	266_25_1	265_2_7
214_6_1	5_6_1	212_6_15	819_4_8	667_6_7	1195_0_4	760_6_1	761_235_32	663_6_10	218_235_1	133_2_7	91_235_37	2096_235_85	498_6_6	134_235_1	497_6_41	490_25_10	492_235_39	692_25_7	693_2_13	26_235_1	1837_6_10	980_6_1	1943_25_25	1778_2_2	137_6_1	1552_235_10	344_2_1	762_6_7	540_2_6	402_235_1	401_25_24	281_6_5	8_6_10	812_235_10	96_235_1	349_6_1	1114_25_4	1317_235_91	1097_4_5	679_6_16	868_6_1	1790_6_11	573_6_1	1403_235_17	122_2_1	123_6_11	124_6_8	266_25_1	265_2_9
214_6_1	5_6_1	212_6_17	819_4_8	667_6_8	1195_0_7	760_6_1	761_235_30	663_6_11	218_235_1	133_2_7	91_235_39	2096_235_87	498_6_5	134_235_1	497_6_35	490_25_13	492_235_37	692_25_6	693_2_13	26_235_1	1837_6_8	980_6_1	1943_25_28	1778_2_2	137_6_1	1552_235_9	344_2_1	762_6_7	540_2_7	402_235_1	401_25_24	281_6_5	8_6_11	812_235_10	96_235_1	349_6_1	1114_25_4	1317_235_90	1097_4_7	679_6_21	868_6_1	1790_6_11	573_6_1	1403_235_17	122_2_1	123_6_9	124_6_7	266_25_1	265_2_7
214_6_1	5_6_1	212_6_22	819_4_5	667_6_6	1195_0_6	760_6_1	761_235_27	663_6_12	218_235_1	133_2_10	91_235_41	2096_235_83	498_6_6	134_235_1	497_6_31	490_25_13	492_235_44	692_25_5	693_2_14	26_235_1	1837_6_10	980_6_1	1943_25_33	1778_2_2	137_6_1	1552_235_6	344_2_2	762_6_8	540_2_7	402_235_1	401_25_23	281_6_4	8_6_11	812_235_9	96_235_1	349_6_1	1114_25_4	1317_235_103	1097_4_8	679_6_18	868_6_1	1790_6_9	573_6_1	1403_235_17	122_2_1	123_6_12	124_6_6	266_25_1	265_2_10
214_6_1	5_6_1	212_6_19	819_4_3	667_6_9	1195_0_8	760_6_1	761_235_26	663_6_9	218_235_1	133_2_10	91_235_42	2096_235_72	498_6_6	134_235_1	497_6_35	490_25_16	492_235_46	692_25_6	693_2_14	26_235_1	1837_6_11	980_6_1	1943_25_39	1778_2_1	137_6_1	1552_235_8	344_2_2	762_6_5	540_2_4	402_235_1	401_25_26	281_6_6	8_6_14	812_235_11	96_235_1	349_6_1	1114_25_5	1317_235_98	1097_4_7	679_6_15	868_6_1	1790_6_8	573_6_1	1403_235_15	122_2_1	123_6_11	124_6_5	266_25_1	265_2_12
214_6_1	5_6_1	212_6_21	819_4_3	667_6_5	1195_0_8	760_6_1	761_235_29	663_6_11	218_235_1	133_2_8	91_235_44	2096_235_69	498_6_4	134_235_1	497_6_38	490_25_18	492_235_47	692_25_6	693_2_13	26_235_1	1837_6_13	980_6_1	1943_25_33	1778_2_1	137_6_1	1552_235_9	344_2_2	762_6_5	540_2_5	402_235_1	401_25_27	281_6_7	8_6_13	812_235_9	96_235_1	349_6_1	1114_25_3	1317_235_103	1097_4_7	679_6_19	868_6_1	1790_6_7	573_6_1	1403_235_15	122_2_1	123_6_13	124_6_6	266_25_1	265_2_15
214_6_1	5_6_1	212_6_20	819_4_2	667_6_6	1195_0_4	760_6_1	761_235_31	663_6_11	218_235_1	133_2_9	91_235_46	2096_235_71	498_6_4	134_235_1	497_6_41	490_25_15	492_235_42	692_25_6	693_2_13	26_235_1	1837_6_12	980_6_1	1943_25_35	1778_2_1	137_6_1	1552_235_8	344_2_3	762_6_7	540_2_5	402_235_1	401_25_33	281_6_7	8_6_13	812_235_10	96_235_1	349_6_1	1114_25_4	1317_235_99	1097_4_5	679_6_20	868_6_1	1790_6_9	573_6_1	1403_235_17	122_2_1	123_6_12	124_6_5	266_25_1	265_2_16
214_6_1	5_6_1	212_6_17	819_4_2	667_6_7	1195_0_6	760_6_1	761_235_27	663_6_11	218_235_1	133_2_9	91_235_49	2096_235_70	498_6_4	134_235_1	497_6_47	490_25_13	492_235_40	692_25_7	693_2_16	26_235_1	1837_6_12	980_6_1	1943_25_34	1778_2_1	137_6_1	1552_235_7	344_2_2	762_6_6	540_2_5	402_235_1	401_25_39	281_6_8	8_6_13	812_235_15	96_235_1	349_6_1	1114_25_5	1317_235_98	1097_4_5	679_6_21	868_6_1	1790_6_8	573_6_1	1403_235_17	122_2_1	123_6_8	124_6_5	266_25_1	265_2_14
214_6_1	5_6_1	212_6_15	819_4_1	667_6_5	1195_0_4	760_6_1	761_235_29	663_6_11	218_235_1	133_2_7	91_235_45	2096_235_74	498_6_3	134_235_1	497_6_53	490_25_16	492_235_35	692_25_8	693_2_14	26_235_1	1837_6_13	980_6_1	1943_25_33	320_05_8	137_6_1	1552_235_7	344_2_2	762_6_6	540_2_4	402_235_1	401_25_35	281_6_9	8_6_14	812_235_16	96_235_1	349_6_1	1114_25_7	1317_235_99	1097_4_5	679_6_21	868_6_1	1790_6_8	573_6_1	1403_235_14	122_2_1	123_6_8	124_6_4	266_25_1	265_2_17
214_6_1	5_6_1	212_6_15	126_6_1	667_6_4	1195_0_4	760_6_1	761_235_26	663_6_7	218_235_1	133_2_7	91_235_42	2096_235_75	498_6_3	134_235_1	497_6_45	490_25_16	492_235_28	692_25_12	693_2_15	26_235_1	1837_6_7	980_6_1	1943_25_32	320_05_5	137_6_1	1552_235_7	344_2_4	762_6_8	540_2_5	402_235_1	401_25_30	281_6_10	8_6_14	812_235_18	96_235_1	349_6_1	1114_25_4	1317_235_99	1097_4_3	679_6_18	868_6_1	1790_6_7	573_6_1	1403_235_15	122_2_1	123_6_8	124_6_4	266_25_1	265_2_20
214_6_1	5_6_1	212_6_17	126_6_1	667_6_5	1195_0_7	760_6_1	761_235_27	663_6_6	218_235_1	133_2_8	91_235_34	2096_235_69	498_6_3	134_235_1	497_6_39	490_25_26	492_235_23	692_25_11	693_2_16	26_235_1	1837_6_7	980_6_1	1943_25_30	320_05_5	137_6_1	1552_235_8	344_2_5	762_6_8	540_2_4	402_235_1	401_25_32	281_6_11	8_6_13	812_235_15	96_235_1	349_6_1	1114_25_4	1317_235_108	1097_4_4	679_6_17	868_6_1	1790_6_10	573_6_1	1403_235_16	122_2_1	123_6_11	124_6_5	266_25_1	265_2_21
214_6_1	5_6_1	212_6_19	126_6_1	667_6_7	1195_0_6	760_6_1	761_235_28	663_6_8	218_235_1	133_2_9	91_235_33	2096_235_68	498_6_2	134_235_1	497_6_48	490_25_25	492_235_20	692_25_14	693_2_15	26_235_1	1837_6_4	980_6_1	1943_25_24	320_05_4	137_6_1	1552_235_8	344_2_4	762_6_7	540_2_4	402_235_1	401_25_35	281_6_12	8_6_10	812_235_15	96_235_1	349_6_1	1114_25_3	1317_235_108	1097_4_3	679_6_20	868_6_1	1790_6_12	573_6_1	1403_235_15	122_2_1	123_6_9	124_6_4	266_25_1	265_2_24
214_6_1	5_6_1	212_6_18	126_6_1	667_6_5	1195_0_6	760_6_1	761_235_27	663_6_7	218_235_1	133_2_9	91_235_32	2096_235_62	498_6_3	134_235_1	497_6_46	490_25_21	492_235_17	692_25_16	693_2_14	26_235_1	1837_6_3	980_6_1	1943_25_24	320_05_3	137_6_1	1552_235_7	344_2_7	762_6_8	540_2_6	402_235_1	401_25_33	281_6_12	8_6_9	812_235_14	96_235_1	349_6_1	1114_25_4	1317_235_110	1097_4_4	679_6_21	868_6_1	1790_6_12	1403_235_15	122_2_1	123_6_6	124_6_5	266_25_1	265_2_22	127_6_14
214_6_1	5_6_1	212_6_15	126_6_1	667_6_5	1195_0_4	760_6_1	761_235_27	663_6_9	218_235_1	133_2_8	91_235_38	2096_235_69	498_6_3	134_235_1	497_6_47	490_25_27	492_235_18	692_25_26	693_2_10	26_235_1	1837_6_3	980_6_1	1943_25_19	320_05_5	137_6_1	1552_235_6	344_2_10	762_6_7	540_2_2	402_235_1	401_25_33	281_6_10	8_6_9	812_235_16	96_235_1	349_6_1	1114_25_2	1317_235_108	1097_4_5	679_6_20	868_6_1	1790_6_15	1403_235_13	122_2_1	123_6_5	124_6_8	266_25_1	265_2_18	127_6_18
214_6_1	5_6_1	212_6_17	126_6_1	667_6_4	1195_0_6	760_6_1	761_235_23	663_6_9	218_235_1	133_2_7	91_235_29	2096_235_66	498_6_2	134_235_1	497_6_47	490_25_24	492_235_21	692_25_29	693_2_9	26_235_1	1837_6_5	980_6_1	1943_25_19	320_05_4	137_6_1	1552_235_5	344_2_10	762_6_4	540_2_2	402_235_1	401_25_27	281_6_12	8_6_10	812_235_13	96_235_1	349_6_1	1317_235_110	1097_4_4	679_6_19	868_6_1	1790_6_14	1403_235_11	122_2_1	123_6_7	124_6_11	266_25_1	265_2_19	127_6_26	1499_235_58
214_6_1	5_6_1	212_6_19	126_6_1	667_6_3	1195_0_2	760_6_1	761_235_21	663_6_7	218_235_1	133_2_6	91_235_30	2096_235_64	498_6_1	134_235_1	497_6_38	490_25_23	492_235_19	692_25_36	693_2_10	26_235_1	1837_6_4	980_6_1	1943_25_21	320_05_2	137_6_1	1552_235_5	344_2_9	762_6_5	540_2_2	402_235_1	401_25_23	281_6_12	8_6_9	812_235_19	96_235_1	349_6_1	1317_235_115	1097_4_6	679_6_15	868_6_1	1790_6_12	1403_235_10	122_2_1	123_6_8	124_6_9	266_25_1	265_2_16	127_6_35	1499_235_61
214_6_1	5_6_1	212_6_21	126_6_1	667_6_3	1195_0_1	760_6_1	761_235_19	663_6_6	218_235_1	133_2_6	91_235_31	2096_235_73	498_6_2	134_235_1	497_6_36	490_25_21	492_235_20	692_25_32	693_2_10	26_235_1	1837_6_6	980_6_1	1943_25_17	320_05_3	137_6_1	1552_235_3	344_2_8	762_6_4	540_2_3	402_235_1	401_25_28	281_6_11	8_6_12	812_235_15	96_235_1	349_6_1	1317_235_114	1097_4_7	679_6_17	868_6_1	1790_6_11	1403_235_7	122_2_1	123_6_9	124_6_9	266_25_1	265_2_15	127_6_39	1499_235_50
214_6_1	5_6_1	212_6_17	126_6_1	667_6_3	1195_0_1	760_6_1	761_235_19	663_6_8	218_235_1	133_2_6	91_235_32	2096_235_65	498_6_2	134_235_1	497_6_38	490_25_25	492_235_20	692_25_32	693_2_10	26_235_1	1837_6_8	980_6_1	1943_25_18	320_05_3	137_6_1	1552_235_2	344_2_6	762_6_5	540_2_4	402_235_1	401_25_24	281_6_15	8_6_12	812_235_17	96_235_1	349_6_1	1317_235_118	1097_4_6	679_6_13	868_6_1	1790_6_5	1403_235_5	122_2_1	123_6_9	124_6_11	266_25_1	265_2_15	127_6_38	1499_235_47
214_6_1	5_6_1	212_6_16	126_6_1	667_6_3	1195_0_1	760_6_1	761_235_21	663_6_6	218_235_1	133_2_6	91_235_31	2096_235_69	498_6_1	134_235_1	497_6_36	490_25_27	492_235_21	692_25_29	693_2_11	26_235_1	1837_6_10	980_6_1	1943_25_15	320_05_2	137_6_1	1552_235_4	344_2_4	762_6_5	540_2_5	402_235_1	401_25_22	281_6_12	8_6_13	812_235_13	96_235_1	349_6_1	1317_235_125	1097_4_5	679_6_14	868_6_1	1790_6_5	1403_235_4	122_2_1	123_6_10	124_6_11	266_25_1	265_2_13	127_6_37	1499_235_47
214_6_1	5_6_1	212_6_18	126_6_1	667_6_3	1195_0_1	760_6_1	761_235_16	663_6_8	218_235_1	133_2_6	91_235_27	2096_235_66	498_6_3	134_235_1	497_6_37	490_25_23	492_235_24	692_25_28	693_2_10	26_235_1	1837_6_8	980_6_1	1943_25_17	320_05_2	137_6_1	1552_235_4	344_2_7	762_6_5	540_2_5	402_235_1	401_25_23	281_6_10	8_6_10	812_235_12	96_235_1	349_6_1	1317_235_126	1097_4_4	679_6_16	868_6_1	1790_6_6	1403_235_3	122_2_1	123_6_8	124_6_15	266_25_1	265_2_14	127_6_38	1499_235_46
214_6_1	5_6_1	212_6_18	126_6_1	667_6_4	1195_0_1	760_6_1	761_235_16	663_6_7	218_235_1	133_2_7	91_235_25	2096_235_69	498_6_4	134_235_1	497_6_30	490_25_22	492_235_20	692_25_24	693_2_12	26_235_1	1837_6_6	980_6_1	1943_25_19	320_05_2	137_6_1	1552_235_2	344_2_9	762_6_4	540_2_5	402_235_1	401_25_19	281_6_6	8_6_6	812_235_10	96_235_1	349_6_1	1317_235_133	1097_4_3	679_6_15	868_6_1	1790_6_6	1403_235_4	122_2_1	123_6_7	124_6_18	266_25_1	265_2_14	127_6_35	1499_235_53
214_6_1	5_6_1	212_6_17	126_6_1	667_6_3	1195_0_1	760_6_1	761_235_16	663_6_6	218_235_1	133_2_10	91_235_28	2096_235_63	498_6_3	134_235_1	497_6_32	490_25_23	492_235_19	692_25_19	693_2_10	26_235_1	1837_6_6	980_6_1	1943_25_18	320_05_2	137_6_1	1552_235_2	344_2_7	762_6_4	540_2_7	402_235_1	401_25_16	281_6_3	8_6_8	812_235_11	96_235_1	349_6_1	1317_235_132	1097_4_4	679_6_14	868_6_1	1790_6_6	1403_235_7	122_2_1	123_6_8	124_6_19	266_25_1	265_2_11	127_6_35	1499_235_51
214_6_1	5_6_1	212_6_21	126_6_1	667_6_2	1195_0_1	760_6_1	761_235_22	663_6_8	218_235_1	133_2_13	91_235_28	2096_235_58	498_6_3	134_235_1	497_6_40	490_25_25	492_235_17	692_25_18	693_2_12	26_235_1	1837_6_7	980_6_1	1943_25_23	320_05_2	137_6_1	1552_235_2	344_2_8	762_6_4	540_2_7	402_235_1	401_25_19	281_6_4	8_6_5	812_235_14	96_235_1	349_6_1	1317_235_124	1097_4_5	679_6_12	868_6_1	1790_6_6	1403_235_6	122_2_1	123_6_8	124_6_18	266_25_1	265_2_12	127_6_29	1499_235_55
214_6_1	5_6_1	212_6_20	126_6_1	667_6_2	1195_0_1	760_6_1	761_235_22	663_6_6	218_235_1	133_2_12	91_235_29	2096_235_56	498_6_4	134_235_1	497_6_40	490_25_27	492_235_19	692_25_15	693_2_11	26_235_1	1837_6_8	980_6_1	1943_25_26	320_05_2	137_6_1	1552_235_2	344_2_8	762_6_3	540_2_9	402_235_1	401_25_21	281_6_6	8_6_5	812_235_9	96_235_1	349_6_1	1317_235_129	1097_4_5	679_6_14	868_6_1	1790_6_7	1403_235_8	122_2_1	123_6_8	124_6_15	266_25_1	265_2_13	127_6_25	1499_235_54
214_6_1	5_6_1	212_6_19	126_6_1	667_6_2	760_6_1	761_235_19	663_6_7	218_235_1	133_2_15	91_235_32	2096_235_45	498_6_3	134_235_1	497_6_44	490_25_24	492_235_14	692_25_17	693_2_10	26_235_1	1837_6_7	980_6_1	1943_25_26	320_05_2	137_6_1	1552_235_2	344_2_8	762_6_1	540_2_10	402_235_1	401_25_21	281_6_6	8_6_5	812_235_7	96_235_1	349_6_1	1317_235_131	1097_4_5	679_6_11	868_6_1	1790_6_7	1403_235_5	122_2_1	123_6_8	124_6_17	266_25_1	265_2_12	127_6_27	1499_235_51	1703_6_51
214_6_1	5_6_1	212_6_22	126_6_1	667_6_5	760_6_1	761_235_15	663_6_8	218_235_1	133_2_19	2096_235_41	498_6_3	134_235_1	497_6_47	490_25_23	492_235_12	692_25_19	693_2_7	26_235_1	1837_6_7	980_6_1	1943_25_26	320_05_2	137_6_1	1552_235_5	344_2_10	762_6_1	540_2_11	402_235_1	401_25_29	281_6_5	8_6_5	812_235_7	96_235_1	349_6_1	1317_235_129	1097_4_7	679_6_9	868_6_1	1790_6_5	1403_235_7	122_2_1	123_6_6	124_6_11	266_25_1	265_2_10	127_6_27	1499_235_51	1703_6_45	58_235_38
214_6_1	5_6_1	212_6_24	126_6_1	667_6_5	760_6_1	761_235_12	663_6_9	218_235_1	133_2_18	2096_235_39	498_6_3	134_235_1	497_6_53	490_25_21	492_235_15	692_25_23	693_2_4	26_235_1	1837_6_8	980_6_1	1943_25_28	320_05_2	137_6_1	1552_235_4	344_2_10	762_6_2	540_2_11	402_235_1	401_25_30	281_6_6	8_6_2	812_235_7	96_235_1	349_6_1	1317_235_125	1097_4_8	679_6_7	868_6_1	1790_6_5	1403_235_6	122_2_1	123_6_5	124_6_12	266_25_1	265_2_11	127_6_28	1499_235_51	1703_6_45	58_235_38
214_6_1	5_6_1	212_6_21	126_6_1	667_6_3	760_6_1	761_235_10	663_6_8	218_235_1	133_2_19	2096_235_41	498_6_3	134_235_1	497_6_54	490_25_19	492_235_16	692_25_20	693_2_6	26_235_1	1837_6_7	980_6_1	1943_25_27	320_05_2	137_6_1	1552_235_2	344_2_12	762_6_1	540_2_13	402_235_1	401_25_31	281_6_6	8_6_2	812_235_6	96_235_1	349_6_1	1317_235_122	1097_4_7	679_6_4	868_6_1	1790_6_6	1403_235_4	122_2_1	123_6_6	124_6_12	266_25_1	265_2_7	127_6_25	1499_235_52	1703_6_44	58_235_43
214_6_1	5_6_1	212_6_24	126_6_1	667_6_2	760_6_1	761_235_10	663_6_9	218_235_1	133_2_15	2096_235_47	498_6_3	134_235_1	497_6_58	490_25_19	492_235_13	692_25_22	693_2_4	26_235_1	1837_6_8	980_6_1	1943_25_30	320_05_4	137_6_1	1552_235_3	344_2_14	762_6_1	540_2_11	402_235_1	401_25_32	281_6_4	8_6_2	812_235_4	96_235_1	349_6_1	1317_235_125	1097_4_8	679_6_4	868_6_1	1790_6_6	1403_235_3	122_2_1	123_6_6	124_6_12	266_25_1	265_2_4	127_6_24	1499_235_59	1703_6_40	58_235_45
214_6_1	5_6_1	212_6_25	126_6_1	667_6_3	760_6_1	761_235_12	663_6_10	218_235_1	133_2_14	2096_235_50	498_6_3	134_235_1	497_6_64	490_25_18	492_235_12	692_25_20	693_2_2	26_235_1	1837_6_8	980_6_1	1943_25_33	320_05_3	137_6_1	1552_235_2	344_2_12	762_6_1	540_2_10	402_235_1	401_25_32	281_6_4	8_6_2	812_235_2	96_235_1	349_6_1	1317_235_119	1097_4_8	679_6_4	868_6_1	1790_6_6	1403_235_5	122_2_1	123_6_3	124_6_16	266_25_1	265_2_3	127_6_24	1499_235_65	1703_6_46	58_235_39
214_6_1	5_6_1	212_6_25	126_6_1	667_6_3	760_6_1	761_235_12	663_6_8	218_235_1	133_2_13	2096_235_51	498_6_4	134_235_1	497_6_68	490_25_17	492_235_15	692_25_23	693_2_1	26_235_1	1837_6_5	980_6_1	1943_25_31	320_05_2	137_6_1	1552_235_2	344_2_11	762_6_1	540_2_8	402_235_1	401_25_33	281_6_5	932_0_3	812_235_2	96_235_1	349_6_1	1317_235_113	1097_4_9	679_6_5	868_6_1	1790_6_6	1403_235_6	122_2_1	123_6_1	124_6_15	266_25_1	265_2_3	127_6_25	1499_235_74	1703_6_47	58_235_39
214_6_1	5_6_1	212_6_20	126_6_1	667_6_4	760_6_1	761_235_14	663_6_8	218_235_1	133_2_15	2096_235_43	498_6_6	134_235_1	497_6_71	490_25_12	492_235_14	692_25_24	693_2_1	26_235_1	1837_6_8	980_6_1	1943_25_27	320_05_2	137_6_1	1552_235_1	344_2_10	762_6_2	540_2_9	402_235_1	401_25_34	281_6_5	932_0_2	812_235_1	96_235_1	349_6_1	1317_235_107	1097_4_7	679_6_4	868_6_1	1790_6_9	1403_235_5	122_2_1	123_6_2	124_6_14	266_25_1	265_2_1	127_6_26	1499_235_75	1703_6_42	58_235_37
214_6_1	5_6_1	212_6_20	126_6_1	667_6_4	760_6_1	761_235_15	663_6_7	218_235_1	133_2_14	2096_235_44	498_6_7	134_235_1	497_6_75	490_25_12	492_235_16	692_25_20	693_2_1	26_235_1	1837_6_6	980_6_1	1943_25_28	320_05_1	137_6_1	1552_235_1	344_2_8	762_6_1	540_2_10	402_235_1	401_25_38	281_6_4	932_0_1	812_235_2	96_235_1	349_6_1	1317_235_111	1097_4_6	679_6_4	868_6_1	1790_6_10	1403_235_4	122_2_1	123_6_2	124_6_11	266_25_1	265_2_1	127_6_27	1499_235_80	1703_6_36	58_235_37
214_6_1	5_6_1	212_6_21	126_6_1	667_6_4	760_6_1	761_235_18	663_6_8	218_235_1	133_2_14	2096_235_49	498_6_7	134_235_1	497_6_71	490_25_8	492_235_15	692_25_21	693_2_2	26_235_1	1837_6_6	980_6_1	1943_25_26	137_6_1	344_2_7	762_6_1	540_2_11	402_235_1	401_25_41	281_6_5	932_0_1	812_235_2	96_235_1	349_6_1	1317_235_113	1097_4_6	679_6_3	868_6_1	1790_6_11	1403_235_5	122_2_1	123_6_2	124_6_13	266_25_1	265_2_2	127_6_21	1499_235_81	1703_6_33	58_235_32	1559_235_39	54_2_1
214_6_1	212_6_21	126_6_1	667_6_3	760_6_1	761_235_14	663_6_10	218_235_1	133_2_13	2096_235_58	498_6_10	134_235_1	497_6_64	490_25_8	492_235_12	692_25_24	693_2_3	26_235_1	1837_6_5	980_6_1	1943_25_28	137_6_1	344_2_8	762_6_2	540_2_9	402_235_1	401_25_38	281_6_8	5_6_1	548_235_64	96_235_1	349_6_1	1317_235_114	1097_4_9	679_6_3	868_6_1	1790_6_11	1403_235_5	122_2_1	123_6_2	124_6_13	266_25_1	265_2_1	127_6_20	1499_235_72	1703_6_30	58_235_33	1559_235_41	54_2_1	57_125_1
214_6_1	212_6_18	126_6_1	667_6_4	760_6_1	761_235_17	663_6_8	218_235_1	133_2_13	2096_235_53	498_6_10	134_235_1	497_6_66	490_25_9	492_235_16	692_25_27	693_2_3	26_235_1	1837_6_4	980_6_1	1943_25_26	137_6_1	344_2_9	762_6_2	540_2_8	402_235_1	401_25_35	281_6_8	5_6_1	548_235_65	96_235_1	349_6_1	1317_235_107	1097_4_8	679_6_2	868_6_1	1790_6_12	1014_235_77	122_2_1	123_6_3	124_6_12	266_25_1	265_2_1	127_6_31	1499_235_75	1703_6_26	58_235_28	1559_235_43	54_2_1	57_125_1
214_6_1	212_6_12	126_6_1	667_6_1	760_6_1	761_235_16	663_6_7	218_235_1	133_2_12	2096_235_57	498_6_9	134_235_1	497_6_58	490_25_7	492_235_11	692_25_24	693_2_4	1837_6_4	980_6_1	1943_25_27	137_6_1	344_2_10	762_6_1	540_2_6	402_235_1	401_25_38	281_6_6	5_6_1	548_235_60	96_235_1	349_6_1	1317_235_110	1097_4_7	679_6_3	868_6_1	1790_6_13	1014_235_74	122_2_1	123_6_3	124_6_13	266_25_1	265_2_1	127_6_32	1499_235_69	1703_6_24	58_235_32	1559_235_49	54_2_1	57_125_1	56_4_31
214_6_1	212_6_12	126_6_1	762_6_2	760_6_1	761_235_17	663_6_10	218_235_1	133_2_11	2096_235_53	498_6_10	134_235_1	497_6_56	490_25_5	492_235_12	692_25_23	693_2_5	1837_6_6	980_6_1	1943_25_26	137_6_1	344_2_9	573_6_1	540_2_5	402_235_1	401_25_42	281_6_7	5_6_1	548_235_52	96_235_1	349_6_1	1317_235_118	1097_4_5	679_6_4	868_6_1	1790_6_12	1403_235_8	122_2_1	123_6_4	124_6_13	266_25_1	265_2_1	127_6_36	1499_235_62	1703_6_23	58_235_25	1559_235_49	54_2_1	57_125_1	56_4_37
214_6_1	212_6_13	126_6_1	762_6_1	760_6_1	761_235_18	663_6_10	218_235_1	133_2_8	2096_235_53	498_6_9	134_235_1	497_6_53	490_25_4	492_235_11	692_25_26	693_2_5	1837_6_4	980_6_1	1943_25_26	137_6_1	344_2_9	573_6_1	540_2_2	402_235_1	401_25_42	281_6_3	5_6_1	548_235_49	96_235_1	349_6_1	1317_235_111	1097_4_6	679_6_4	868_6_1	1790_6_14	1403_235_12	122_2_1	123_6_4	124_6_13	266_25_1	265_2_1	127_6_38	1499_235_68	1703_6_22	58_235_24	1559_235_46	54_2_1	57_125_1	56_4_36
214_6_1	212_6_15	126_6_1	762_6_1	760_6_1	761_235_18	663_6_6	218_235_1	133_2_12	2096_235_51	498_6_10	134_235_1	497_6_55	490_25_6	492_235_16	692_25_27	693_2_5	1837_6_6	980_6_1	1943_25_23	137_6_1	344_2_8	573_6_1	540_2_2	402_235_1	401_25_50	281_6_1	5_6_1	548_235_50	96_235_1	349_6_1	1317_235_118	1097_4_5	679_6_4	868_6_1	1790_6_10	1403_235_13	122_2_1	123_6_4	124_6_12	266_25_1	265_2_1	127_6_32	1499_235_73	1703_6_17	58_235_20	1559_235_45	54_2_1	57_125_1	56_4_29
214_6_1	212_6_13	126_6_1	762_6_1	760_6_1	761_235_19	663_6_7	218_235_1	133_2_12	2096_235_51	498_6_11	134_235_1	497_6_50	490_25_6	492_235_15	692_25_30	693_2_6	1837_6_6	980_6_1	1943_25_26	137_6_1	344_2_5	573_6_1	540_2_2	402_235_1	401_25_48	281_6_1	5_6_1	548_235_44	96_235_1	349_6_1	1317_235_119	1097_4_3	679_6_6	868_6_1	1790_6_15	1403_235_13	122_2_1	123_6_3	124_6_9	266_25_1	265_2_2	127_6_31	1499_235_79	1703_6_15	58_235_17	1559_235_36	54_2_1	57_125_1	56_4_26
214_6_1	212_6_13	126_6_1	762_6_1	760_6_1	761_235_16	663_6_8	218_235_1	133_2_12	2096_235_61	498_6_9	134_235_1	497_6_48	490_25_5	492_235_16	692_25_27	693_2_8	1837_6_6	980_6_1	1943_25_27	137_6_1	344_2_5	573_6_1	540_2_2	402_235_1	401_25_45	281_6_1	5_6_1	548_235_51	96_235_1	349_6_1	1317_235_114	1097_4_2	679_6_5	868_6_1	1790_6_15	1403_235_15	122_2_1	123_6_5	124_6_10	266_25_1	265_2_1	127_6_35	1499_235_87	1703_6_11	58_235_14	1559_235_29	54_2_1	57_125_1	56_4_23
214_6_1	212_6_12	126_6_1	762_6_1	760_6_1	761_235_17	663_6_7	218_235_1	133_2_15	2096_235_64	498_6_8	134_235_1	497_6_47	490_25_3	492_235_19	692_25_24	693_2_7	1837_6_9	980_6_1	1943_25_31	137_6_1	344_2_7	573_6_1	405_235_13	402_235_1	401_25_43	281_6_2	5_6_1	548_235_51	96_235_1	349_6_1	1317_235_110	1097_4_1	679_6_4	868_6_1	1790_6_17	1403_235_13	122_2_1	123_6_5	124_6_8	266_25_1	265_2_1	127_6_35	1499_235_90	1703_6_10	58_235_11	1559_235_33	54_2_1	57_125_1	56_4_20
214_6_1	212_6_10	126_6_1	762_6_1	760_6_1	761_235_19	663_6_7	218_235_1	133_2_13	2096_235_62	498_6_6	134_235_1	497_6_42	490_25_3	492_235_17	692_25_28	693_2_6	1837_6_9	980_6_1	1943_25_34	137_6_1	344_2_6	573_6_1	405_235_13	402_235_1	401_25_43	281_6_2	5_6_1	548_235_53	96_235_1	349_6_1	1317_235_109	679_6_4	868_6_1	1790_6_20	1403_235_17	122_2_1	123_6_6	124_6_5	266_25_1	265_2_1	127_6_38	1499_235_99	1703_6_10	58_235_11	1559_235_32	54_2_1	57_125_1	56_4_20	51_6_1
214_6_1	212_6_11	126_6_1	762_6_2	760_6_1	761_235_18	663_6_7	218_235_1	133_2_11	2096_235_62	498_6_4	134_235_1	497_6_42	490_25_2	492_235_22	692_25_28	693_2_4	1837_6_8	980_6_1	1943_25_35	137_6_1	344_2_6	573_6_1	405_235_12	402_235_1	401_25_40	281_6_2	5_6_1	548_235_54	96_235_1	349_6_1	1317_235_105	679_6_5	868_6_1	1790_6_20	1403_235_17	122_2_1	123_6_5	124_6_7	266_25_1	265_2_2	127_6_34	1499_235_93	1703_6_8	58_235_8	1559_235_31	54_2_1	57_125_1	56_4_15	51_6_1
214_6_1	212_6_13	126_6_1	762_6_2	760_6_1	761_235_18	663_6_7	218_235_1	133_2_12	2096_235_53	498_6_4	134_235_1	497_6_48	490_25_1	492_235_18	692_25_28	693_2_2	1837_6_10	980_6_1	1943_25_35	137_6_1	344_2_6	573_6_1	405_235_13	402_235_1	401_25_44	281_6_1	5_6_1	548_235_55	96_235_1	349_6_1	1317_235_108	679_6_4	868_6_1	1790_6_22	1403_235_12	122_2_1	123_6_2	124_6_7	266_25_1	265_2_2	127_6_33	1499_235_98	1703_6_10	58_235_8	1559_235_26	54_2_1	57_125_1	56_4_20	51_6_1
212_6_14	126_6_1	762_6_2	760_6_1	761_235_17	663_6_7	218_235_1	133_2_7	2096_235_54	498_6_5	134_235_1	497_6_45	492_235_14	692_25_32	693_2_3	1837_6_9	980_6_1	1943_25_39	137_6_1	344_2_5	573_6_1	405_235_8	402_235_1	401_25_40	5_6_1	548_235_56	96_235_1	349_6_1	1317_235_111	679_6_3	868_6_1	1790_6_20	1403_235_9	122_2_1	123_6_3	124_6_7	266_25_1	265_2_1	127_6_39	1499_235_97	1703_6_12	58_235_5	1559_235_30	54_2_1	57_125_1	56_4_23	51_6_1	50_6_42	1418_235_1	929_235_26
212_6_16	762_6_2	760_6_1	761_235_19	663_6_9	218_235_1	133_2_9	2096_235_57	498_6_4	134_235_1	497_6_43	492_235_17	692_25_28	693_2_2	1837_6_10	980_6_1	1943_25_33	137_6_1	344_2_4	573_6_1	405_235_9	402_235_1	401_25_40	5_6_1	548_235_58	96_235_1	349_6_1	1317_235_121	679_6_1	868_6_1	1790_6_24	1403_235_12	122_2_1	123_6_3	124_6_4	266_25_1	126_6_1	127_6_44	1499_235_103	1703_6_9	58_235_2	1559_235_33	54_2_1	57_125_1	56_4_22	51_6_1	50_6_49	1418_235_3	929_235_18	63_4_19
212_6_15	762_6_1	760_6_1	761_235_17	663_6_10	218_235_1	133_2_11	2096_235_60	498_6_4	134_235_1	497_6_41	492_235_19	692_25_31	693_2_2	1837_6_12	980_6_1	1943_25_34	137_6_1	344_2_3	573_6_1	405_235_10	402_235_1	401_25_43	5_6_1	548_235_62	96_235_1	349_6_1	1317_235_127	679_6_1	868_6_1	1790_6_20	1403_235_11	122_2_1	123_6_3	124_6_3	266_25_1	126_6_1	127_6_41	1499_235_105	1703_6_7	58_235_3	1559_235_35	54_2_1	57_125_1	56_4_24	51_6_1	50_6_54	1418_235_2	929_235_21	63_4_21
212_6_15	762_6_1	760_6_1	761_235_17	663_6_5	218_235_1	133_2_12	2096_235_58	498_6_4	134_235_1	497_6_48	492_235_16	692_25_32	693_2_3	1837_6_10	980_6_1	1943_25_34	137_6_1	344_2_2	573_6_1	405_235_8	402_235_1	401_25_46	5_6_1	548_235_60	96_235_1	349_6_1	1317_235_134	679_6_1	868_6_1	1790_6_19	1403_235_12	122_2_1	123_6_3	124_6_3	266_25_1	126_6_1	127_6_37	1499_235_96	1703_6_9	58_235_2	1559_235_35	54_2_1	57_125_1	56_4_18	51_6_1	50_6_60	1418_235_2	929_235_19	63_4_25
212_6_13	762_6_2	760_6_1	761_235_18	663_6_7	218_235_1	133_2_13	2096_235_52	498_6_6	134_235_1	497_6_50	492_235_13	692_25_29	693_2_2	1837_6_10	980_6_1	1943_25_34	137_6_1	344_2_1	573_6_1	405_235_9	402_235_1	401_25_47	5_6_1	548_235_69	96_235_1	349_6_1	1317_235_138	679_6_1	868_6_1	1790_6_12	1403_235_15	122_2_1	123_6_4	124_6_5	266_25_1	126_6_1	127_6_34	1499_235_111	1703_6_9	58_235_1	1559_235_34	54_2_1	57_125_1	56_4_20	51_6_1	50_6_58	1418_235_3	929_235_21	63_4_27
212_6_11	762_6_2	760_6_1	761_235_17	663_6_9	218_235_1	133_2_12	2096_235_52	498_6_8	134_235_1	497_6_48	492_235_15	692_25_34	693_2_2	1837_6_10	980_6_1	1943_25_29	137_6_1	344_2_1	573_6_1	405_235_6	402_235_1	401_25_39	5_6_1	548_235_69	96_235_1	349_6_1	1317_235_141	679_6_1	868_6_1	1790_6_13	1403_235_15	122_2_1	123_6_6	124_6_4	266_25_1	126_6_1	127_6_35	1499_235_113	1703_6_9	58_235_1	1559_235_40	54_2_1	57_125_1	56_4_20	51_6_1	50_6_59	1418_235_3	929_235_22	63_4_29
212_6_12	762_6_2	760_6_1	761_235_12	663_6_9	218_235_1	133_2_9	2096_235_48	498_6_8	134_235_1	497_6_44	492_235_17	692_25_34	693_2_3	1837_6_12	980_6_1	1943_25_32	137_6_1	344_2_1	573_6_1	405_235_4	402_235_1	401_25_43	5_6_1	548_235_69	96_235_1	349_6_1	1317_235_139	679_6_2	868_6_1	1790_6_16	1403_235_18	122_2_1	123_6_5	124_6_4	266_25_1	126_6_1	127_6_31	1499_235_109	1703_6_8	58_235_1	1559_235_38	54_2_1	57_125_1	56_4_19	51_6_1	50_6_65	1418_235_5	929_235_13	63_4_25
212_6_13	762_6_1	760_6_1	761_235_13	663_6_9	218_235_1	133_2_10	2096_235_50	498_6_6	134_235_1	497_6_46	492_235_14	692_25_34	693_2_1	1837_6_10	980_6_1	1943_25_32	137_6_1	344_2_2	573_6_1	405_235_3	402_235_1	401_25_43	5_6_1	548_235_67	96_235_1	349_6_1	1317_235_134	679_6_2	868_6_1	1790_6_19	1403_235_19	122_2_1	123_6_4	124_6_4	266_25_1	126_6_1	127_6_35	1499_235_127	1703_6_8	58_235_3	1559_235_31	54_2_1	57_125_1	56_4_18	51_6_1	50_6_75	1418_235_6	929_235_11	63_4_29
212_6_13	762_6_2	760_6_1	761_235_11	663_6_8	218_235_1	133_2_7	2096_235_54	498_6_6	134_235_1	497_6_49	492_235_15	692_25_38	693_2_1	1837_6_14	980_6_1	1943_25_27	137_6_1	344_2_3	573_6_1	405_235_4	402_235_1	401_25_45	5_6_1	548_235_67	96_235_1	349_6_1	1317_235_129	679_6_2	868_6_1	1790_6_17	1403_235_23	122_2_1	123_6_5	124_6_3	266_25_1	126_6_1	127_6_35	1499_235_111	1703_6_9	58_235_1	1559_235_39	54_2_1	57_125_1	56_4_15	51_6_1	50_6_78	1418_235_7	929_235_15	63_4_36
212_6_15	762_6_3	760_6_1	761_235_11	663_6_5	218_235_1	133_2_6	2096_235_55	498_6_5	134_235_1	497_6_50	492_235_14	692_25_40	693_2_1	1837_6_15	980_6_1	1943_25_31	137_6_1	344_2_4	573_6_1	405_235_3	402_235_1	401_25_46	5_6_1	548_235_65	96_235_1	349_6_1	1317_235_138	679_6_3	868_6_1	1790_6_21	1403_235_23	122_2_1	123_6_4	124_6_2	266_25_1	126_6_1	127_6_34	1499_235_118	1703_6_7	58_235_2	1559_235_39	54_2_1	57_125_1	56_4_16	51_6_1	50_6_78	1418_235_5	929_235_16	63_4_34
212_6_12	762_6_4	760_6_1	761_235_14	663_6_5	218_235_1	133_2_6	2096_235_55	498_6_5	134_235_1	497_6_47	492_235_9	692_25_40	693_2_2	1837_6_18	980_6_1	1943_25_33	137_6_1	344_2_6	573_6_1	405_235_2	402_235_1	401_25_43	5_6_1	548_235_55	96_235_1	349_6_1	1317_235_139	679_6_2	868_6_1	1790_6_23	1403_235_21	122_2_1	123_6_3	124_6_3	266_25_1	126_6_1	127_6_31	1499_235_109	1703_6_10	58_235_1	1559_235_36	54_2_1	57_125_1	56_4_13	51_6_1	50_6_73	1418_235_3	929_235_13	63_4_32
212_6_14	762_6_5	760_6_1	761_235_14	663_6_6	218_235_1	133_2_6	2096_235_55	498_6_4	134_235_1	497_6_48	492_235_6	692_25_35	693_2_2	1837_6_18	980_6_1	1943_25_34	137_6_1	344_2_9	573_6_1	405_235_2	402_235_1	401_25_46	5_6_1	548_235_50	96_235_1	349_6_1	1317_235_127	679_6_2	868_6_1	1790_6_21	1403_235_22	122_2_1	123_6_3	124_6_2	266_25_1	126_6_1	127_6_36	1499_235_117	1703_6_12	58_235_1	1559_235_44	54_2_1	57_125_1	56_4_10	51_6_1	50_6_81	1418_235_3	929_235_15	63_4_30
212_6_15	762_6_4	760_6_1	761_235_8	663_6_9	218_235_1	133_2_6	2096_235_61	498_6_4	134_235_1	497_6_50	492_235_10	692_25_34	693_2_2	1837_6_15	980_6_1	1943_25_29	137_6_1	344_2_10	573_6_1	405_235_2	402_235_1	401_25_38	5_6_1	548_235_50	96_235_1	349_6_1	1317_235_119	679_6_3	868_6_1	1790_6_21	1403_235_23	122_2_1	123_6_4	124_6_2	266_25_1	126_6_1	127_6_32	1499_235_123	1703_6_11	58_235_1	1559_235_44	54_2_1	57_125_1	56_4_9	51_6_1	50_6_80	929_235_10	63_4_30	410_6_1
212_6_15	762_6_4	760_6_1	761_235_10	663_6_5	218_235_1	133_2_6	2096_235_65	498_6_5	134_235_1	497_6_51	492_235_7	692_25_30	693_2_1	1837_6_13	980_6_1	1943_25_25	137_6_1	344_2_10	573_6_1	405_235_2	402_235_1	401_25_41	5_6_1	548_235_60	96_235_1	349_6_1	1317_235_115	679_6_3	868_6_1	1790_6_21	1403_235_25	122_2_1	123_6_2	124_6_1	266_25_1	126_6_1	127_6_27	1499_235_126	1703_6_11	58_235_1	1559_235_44	54_2_1	57_125_1	56_4_11	51_6_1	50_6_81	929_235_6	63_4_26	410_6_1
212_6_17	762_6_3	760_6_1	761_235_11	663_6_4	218_235_1	133_2_7	2096_235_64	498_6_2	134_235_1	497_6_54	492_235_7	692_25_31	693_2_1	1837_6_12	980_6_1	1943_25_29	137_6_1	344_2_14	573_6_1	405_235_2	402_235_1	401_25_43	5_6_1	548_235_59	96_235_1	349_6_1	1317_235_117	679_6_4	868_6_1	1790_6_22	1403_235_21	122_2_1	123_6_2	124_6_2	266_25_1	126_6_1	127_6_30	1499_235_124	1703_6_8	58_235_1	1559_235_42	54_2_1	57_125_1	56_4_12	51_6_1	50_6_83	929_235_5	63_4_25	410_6_1
212_6_16	762_6_3	760_6_1	761_235_11	663_6_4	218_235_1	133_2_7	2096_235_68	498_6_3	134_235_1	497_6_58	492_235_9	692_25_32	693_2_1	1837_6_10	980_6_1	1943_25_26	137_6_1	344_2_20	573_6_1	405_235_2	402_235_1	401_25_44	5_6_1	548_235_64	96_235_1	349_6_1	1317_235_105	679_6_3	868_6_1	1790_6_20	1403_235_20	122_2_1	123_6_4	124_6_2	266_25_1	126_6_1	127_6_26	1499_235_114	1703_6_6	58_235_1	1559_235_39	57_125_1	56_4_13	51_6_1	50_6_81	929_235_7	63_4_20	410_6_1	828_235_11
212_6_14	762_6_3	760_6_1	761_235_13	663_6_4	218_235_1	133_2_7	2096_235_70	498_6_3	134_235_1	497_6_46	492_235_6	692_25_36	693_2_1	1837_6_8	980_6_1	1943_25_30	137_6_1	344_2_22	573_6_1	405_235_3	402_235_1	401_25_41	5_6_1	548_235_60	96_235_1	349_6_1	1317_235_93	679_6_3	868_6_1	1790_6_20	1403_235_23	122_2_1	123_6_4	124_6_2	266_25_1	126_6_1	127_6_29	1499_235_121	1703_6_5	58_235_1	1559_235_37	56_4_12	51_6_1	50_6_81	929_235_6	63_4_17	410_6_1	828_235_9	299_05_2
212_6_14	762_6_3	760_6_1	761_235_13	663_6_5	218_235_1	133_2_8	2096_235_69	498_6_4	134_235_1	497_6_44	492_235_8	692_25_34	25_01_1	1837_6_10	1943_25_32	137_6_1	344_2_23	573_6_1	405_235_3	402_235_1	401_25_40	5_6_1	548_235_60	96_235_1	349_6_1	1317_235_96	679_6_2	868_6_1	1790_6_21	1403_235_19	261_235_1	123_6_3	124_6_2	266_25_1	126_6_1	127_6_25	1499_235_125	1703_6_5	58_235_1	1559_235_34	56_4_12	51_6_1	50_6_84	929_235_7	63_4_12	410_6_1	828_235_8	299_05_2	1384_6_27
212_6_13	762_6_2	760_6_1	761_235_17	663_6_4	218_235_1	133_2_8	2096_235_66	498_6_4	134_235_1	497_6_42	492_235_7	692_25_32	25_01_1	1837_6_10	1943_25_30	137_6_1	344_2_23	573_6_1	405_235_3	402_235_1	401_25_40	5_6_1	548_235_61	96_235_1	349_6_1	1317_235_85	679_6_1	868_6_1	1790_6_22	1403_235_19	261_235_1	123_6_3	124_6_3	266_25_1	126_6_1	127_6_24	1499_235_133	1703_6_5	58_235_1	1559_235_31	56_4_8	51_6_1	50_6_78	929_235_4	63_4_13	410_6_1	828_235_9	299_05_3	1384_6_25
212_6_9	762_6_2	760_6_1	761_235_15	663_6_6	218_235_1	133_2_5	2096_235_62	498_6_4	134_235_1	497_6_44	492_235_9	692_25_29	25_01_1	1837_6_10	1943_25_37	137_6_1	344_2_26	573_6_1	405_235_2	402_235_1	401_25_30	5_6_1	548_235_68	96_235_1	349_6_1	1317_235_88	868_6_1	1790_6_20	1403_235_18	261_235_1	123_6_2	124_6_3	266_25_1	126_6_1	127_6_18	1499_235_134	1703_6_5	58_235_1	1559_235_38	56_4_10	50_6_77	929_235_7	63_4_15	410_6_1	828_235_11	299_05_3	1384_6_22	297_235_1	373_235_57
212_6_11	762_6_3	760_6_1	761_235_14	663_6_4	218_235_1	133_2_6	2096_235_57	498_6_6	134_235_1	497_6_42	492_235_9	692_25_28	25_01_1	1837_6_7	1943_25_37	137_6_1	344_2_24	573_6_1	405_235_1	402_235_1	401_25_29	5_6_1	548_235_71	96_235_1	349_6_1	1317_235_97	868_6_1	1790_6_20	1403_235_17	261_235_1	123_6_3	124_6_1	266_25_1	126_6_1	127_6_18	1499_235_142	1703_6_6	58_235_1	1559_235_30	56_4_10	50_6_74	929_235_6	63_4_19	410_6_1	828_235_12	299_05_5	1384_6_19	297_235_1	373_235_58
212_6_8	762_6_3	760_6_1	761_235_9	663_6_4	218_235_1	133_2_5	2096_235_55	498_6_6	134_235_1	497_6_40	492_235_11	692_25_28	25_01_1	1837_6_10	1943_25_37	137_6_1	344_2_21	573_6_1	405_235_1	402_235_1	401_25_28	5_6_1	548_235_73	96_235_1	349_6_1	1317_235_105	868_6_1	1790_6_20	1403_235_14	261_235_1	123_6_2	124_6_2	266_25_1	126_6_1	127_6_19	1499_235_129	1703_6_6	58_235_1	1559_235_31	56_4_12	50_6_88	929_235_6	63_4_16	410_6_1	828_235_11	299_05_5	1384_6_14	297_235_1	373_235_63
212_6_9	762_6_1	760_6_1	761_235_10	663_6_4	218_235_1	133_2_5	2096_235_53	498_6_7	134_235_1	497_6_43	492_235_10	692_25_25	25_01_1	1837_6_12	1943_25_38	137_6_1	344_2_22	573_6_1	405_235_1	402_235_1	401_25_35	5_6_1	548_235_67	96_235_1	349_6_1	1317_235_103	868_6_1	1790_6_18	1403_235_12	261_235_1	123_6_1	124_6_2	266_25_1	126_6_1	127_6_17	1499_235_143	1703_6_5	58_235_1	1559_235_30	56_4_14	50_6_85	929_235_6	63_4_21	410_6_1	828_235_9	299_05_5	1384_6_16	297_235_1	373_235_55
212_6_9	762_6_2	760_6_1	761_235_7	663_6_5	218_235_1	133_2_4	2096_235_50	498_6_9	134_235_1	497_6_37	492_235_11	692_25_23	25_01_1	1837_6_10	1943_25_36	137_6_1	344_2_19	573_6_1	405_235_2	402_235_1	401_25_35	5_6_1	548_235_66	96_235_1	349_6_1	1317_235_106	868_6_1	1790_6_17	1403_235_14	261_235_1	124_6_1	266_25_1	126_6_1	127_6_16	1499_235_133	1703_6_5	58_235_1	1559_235_27	56_4_18	50_6_83	929_235_4	63_4_24	410_6_1	828_235_8	299_05_5	1384_6_20	297_235_1	373_235_48	295_6_1
212_6_13	762_6_1	760_6_1	761_235_7	663_6_4	218_235_1	133_2_4	2096_235_55	498_6_10	134_235_1	497_6_36	492_235_11	692_25_26	25_01_1	1837_6_10	1943_25_36	137_6_1	344_2_26	573_6_1	405_235_1	402_235_1	401_25_33	5_6_1	548_235_67	96_235_1	349_6_1	1317_235_107	868_6_1	1790_6_20	1403_235_12	261_235_1	124_6_1	266_25_1	126_6_1	127_6_16	1499_235_138	1703_6_7	58_235_1	1559_235_24	56_4_17	50_6_83	929_235_3	63_4_23	410_6_1	828_235_8	299_05_5	1384_6_19	297_235_1	373_235_46	295_6_1
212_6_18	762_6_1	760_6_1	761_235_8	663_6_5	218_235_1	133_2_5	2096_235_57	498_6_10	134_235_1	497_6_35	492_235_14	692_25_26	25_01_1	1837_6_9	1943_25_29	344_2_25	573_6_1	405_235_1	402_235_1	401_25_30	5_6_1	548_235_62	96_235_1	349_6_1	1317_235_103	868_6_1	1790_6_21	1403_235_11	261_235_1	124_6_2	266_25_1	126_6_1	127_6_14	1499_235_137	1703_6_7	58_235_1	1559_235_24	56_4_19	50_6_87	929_235_4	63_4_25	410_6_1	828_235_9	299_05_2	1384_6_20	137_6_1	373_235_44	295_6_1	292_6_1
212_6_20	762_6_1	760_6_1	761_235_8	663_6_3	218_235_1	133_2_4	2096_235_63	498_6_12	134_235_1	497_6_30	492_235_19	692_25_23	25_01_1	1837_6_8	1943_25_28	344_2_25	573_6_1	405_235_1	402_235_1	401_25_32	5_6_1	548_235_69	96_235_1	349_6_1	1317_235_105	868_6_1	1790_6_23	1403_235_13	261_235_1	124_6_2	266_25_1	126_6_1	127_6_11	1499_235_143	1703_6_7	58_235_1	1559_235_21	56_4_16	50_6_88	929_235_5	63_4_21	410_6_1	828_235_7	299_05_2	1384_6_25	137_6_1	373_235_38	295_6_1	292_6_1
212_6_28	760_6_1	761_235_9	663_6_3	218_235_1	133_2_5	2096_235_60	498_6_11	134_235_1	497_6_30	492_235_18	692_25_22	25_01_1	1837_6_9	1943_25_26	344_2_33	573_6_1	405_235_1	402_235_1	401_25_34	5_6_1	548_235_69	96_235_1	349_6_1	1317_235_108	868_6_1	1790_6_24	1403_235_12	261_235_1	124_6_3	266_25_1	126_6_1	127_6_11	1499_235_153	1703_6_4	58_235_1	1559_235_16	56_4_16	50_6_83	929_235_6	63_4_20	410_6_1	828_235_9	299_05_1	1384_6_24	137_6_1	373_235_39	295_6_1	292_6_1	374_6_18
212_6_33	760_6_1	761_235_9	663_6_3	218_235_1	133_2_8	2096_235_56	498_6_9	134_235_1	497_6_26	492_235_15	692_25_24	25_01_1	1837_6_10	1943_25_26	344_2_33	573_6_1	402_235_1	401_25_32	5_6_1	548_235_75	96_235_1	349_6_1	1317_235_110	868_6_1	1790_6_25	1403_235_13	261_235_1	124_6_3	266_25_1	126_6_1	127_6_9	1499_235_152	1703_6_5	58_235_1	1559_235_17	56_4_14	50_6_77	415_0_8	63_4_21	410_6_1	828_235_7	1384_6_20	137_6_1	373_235_38	295_6_1	292_6_1	374_6_15	291_6_29	319_4_28
212_6_36	760_6_1	761_235_9	663_6_4	218_235_1	133_2_8	2096_235_65	498_6_10	134_235_1	497_6_26	492_235_18	692_25_25	25_01_1	1837_6_11	1943_25_23	344_2_35	573_6_1	402_235_1	401_25_35	5_6_1	548_235_82	96_235_1	349_6_1	1317_235_111	868_6_1	1790_6_27	1403_235_15	261_235_1	124_6_3	266_25_1	126_6_1	127_6_8	1499_235_152	1703_6_4	58_235_1	1559_235_17	56_4_15	50_6_76	415_0_7	63_4_20	410_6_1	828_235_8	1384_6_25	137_6_1	373_235_42	295_6_1	292_6_1	374_6_15	291_6_33	319_4_27
212_6_35	760_6_1	761_235_11	663_6_4	218_235_1	133_2_7	2096_235_64	498_6_7	134_235_1	497_6_23	492_235_20	692_25_18	25_01_1	1837_6_10	1943_25_28	344_2_41	573_6_1	402_235_1	401_25_35	5_6_1	548_235_91	96_235_1	349_6_1	1317_235_110	868_6_1	1790_6_31	1403_235_9	261_235_1	124_6_3	266_25_1	126_6_1	127_6_4	1499_235_157	1703_6_4	58_235_1	1559_235_17	56_4_12	50_6_69	415_0_7	63_4_20	410_6_1	828_235_9	1384_6_24	137_6_1	373_235_45	295_6_1	292_6_1	374_6_17	291_6_32	319_4_23
212_6_27	760_6_1	761_235_11	663_6_4	218_235_1	133_2_4	2096_235_60	498_6_4	134_235_1	497_6_29	492_235_21	692_25_16	25_01_1	1837_6_10	1943_25_28	344_2_37	573_6_1	402_235_1	401_25_34	5_6_1	548_235_104	96_235_1	349_6_1	1317_235_101	868_6_1	1790_6_34	1403_235_11	261_235_1	124_6_4	266_25_1	126_6_1	127_6_4	1499_235_148	1703_6_6	58_235_1	1559_235_15	56_4_9	50_6_64	415_0_9	63_4_18	410_6_1	828_235_9	1384_6_24	137_6_1	373_235_48	295_6_1	292_6_1	374_6_15	291_6_32	319_4_20
212_6_29	760_6_1	761_235_9	663_6_3	218_235_1	133_2_5	2096_235_56	498_6_3	134_235_1	497_6_27	492_235_23	692_25_15	25_01_1	1837_6_9	1943_25_24	344_2_35	573_6_1	402_235_1	401_25_34	5_6_1	548_235_103	96_235_1	349_6_1	1317_235_99	868_6_1	1790_6_33	1403_235_11	261_235_1	124_6_5	266_25_1	126_6_1	127_6_5	1499_235_162	1703_6_6	58_235_1	1559_235_19	56_4_10	50_6_63	415_0_9	63_4_16	410_6_1	828_235_9	1384_6_25	137_6_1	373_235_58	295_6_1	292_6_1	374_6_16	291_6_31	319_4_20
212_6_25	760_6_1	761_235_10	663_6_5	218_235_1	133_2_5	2096_235_56	498_6_2	134_235_1	497_6_27	492_235_25	692_25_11	25_01_1	1837_6_9	1943_25_24	344_2_39	573_6_1	402_235_1	401_25_34	5_6_1	548_235_107	96_235_1	349_6_1	1317_235_110	868_6_1	1790_6_34	1403_235_7	261_235_1	124_6_5	266_25_1	126_6_1	127_6_5	1499_235_153	1703_6_6	58_235_1	1559_235_21	56_4_7	50_6_55	415_0_9	63_4_15	410_6_1	828_235_13	1384_6_20	137_6_1	373_235_61	295_6_1	292_6_1	374_6_11	291_6_37	319_4_16
212_6_20	760_6_1	761_235_9	663_6_6	218_235_1	133_2_5	2096_235_58	498_6_2	134_235_1	497_6_23	492_235_25	692_25_9	25_01_1	1837_6_10	1943_25_25	344_2_36	573_6_1	402_235_1	401_25_35	5_6_1	548_235_98	96_235_1	349_6_1	1317_235_118	868_6_1	1790_6_31	1403_235_5	261_235_1	124_6_6	266_25_1	126_6_1	127_6_3	1499_235_150	1703_6_10	58_235_1	1559_235_17	56_4_5	50_6_59	415_0_14	63_4_13	410_6_1	828_235_12	1384_6_22	137_6_1	373_235_64	295_6_1	292_6_1	374_6_11	291_6_36	319_4_15
212_6_23	760_6_1	761_235_8	663_6_5	218_235_1	133_2_7	2096_235_60	498_6_2	134_235_1	497_6_23	492_235_23	692_25_7	25_01_1	1837_6_12	1943_25_27	344_2_34	573_6_1	402_235_1	401_25_30	5_6_1	548_235_96	96_235_1	349_6_1	1317_235_123	868_6_1	1790_6_30	1403_235_5	261_235_1	124_6_6	266_25_1	126_6_1	127_6_3	1499_235_151	1703_6_12	58_235_1	1559_235_17	56_4_4	50_6_59	415_0_18	63_4_14	410_6_1	828_235_16	1384_6_18	137_6_1	373_235_72	295_6_1	292_6_1	374_6_12	291_6_32	319_4_12
212_6_22	760_6_1	761_235_6	663_6_5	218_235_1	133_2_7	2096_235_64	498_6_3	134_235_1	497_6_25	492_235_23	692_25_8	25_01_1	1837_6_8	1943_25_23	344_2_30	573_6_1	402_235_1	401_25_29	5_6_1	548_235_97	96_235_1	349_6_1	1317_235_122	868_6_1	1790_6_31	1403_235_3	261_235_1	124_6_8	266_25_1	126_6_1	127_6_2	1499_235_155	1703_6_13	58_235_1	1559_235_23	56_4_5	50_6_55	415_0_18	63_4_15	828_235_16	1384_6_16	137_6_1	373_235_76	295_6_1	292_6_1	374_6_8	291_6_29	319_4_9	989_235_81
212_6_18	760_6_1	761_235_5	663_6_6	218_235_1	133_2_6	2096_235_62	498_6_4	134_235_1	497_6_24	492_235_21	692_25_8	25_01_1	1837_6_5	1943_25_23	344_2_29	573_6_1	402_235_1	401_25_28	5_6_1	548_235_99	96_235_1	349_6_1	1317_235_125	868_6_1	1790_6_30	1403_235_2	261_235_1	124_6_7	266_25_1	126_6_1	127_6_1	1499_235_154	1703_6_17	58_235_1	1559_235_24	56_4_5	50_6_57	415_0_20	63_4_17	828_235_16	1384_6_20	137_6_1	373_235_78	295_6_1	292_6_1	374_6_9	291_6_30	319_4_7	989_235_73
212_6_18	760_6_1	761_235_6	663_6_6	218_235_1	133_2_7	2096_235_64	498_6_1	134_235_1	497_6_22	492_235_21	692_25_7	25_01_1	1837_6_5	1943_25_25	344_2_26	573_6_1	402_235_1	401_25_28	5_6_1	548_235_108	96_235_1	349_6_1	1317_235_134	868_6_1	1790_6_27	1403_235_1	261_235_1	124_6_7	266_25_1	126_6_1	127_6_2	1499_235_151	1703_6_17	58_235_1	1559_235_24	56_4_5	50_6_57	415_0_20	63_4_15	828_235_16	1384_6_17	137_6_1	373_235_84	295_6_1	292_6_1	374_6_14	291_6_31	319_4_7	989_235_69
212_6_20	760_6_1	761_235_6	663_6_6	218_235_1	133_2_10	2096_235_76	498_6_1	134_235_1	497_6_23	492_235_19	692_25_8	25_01_1	1837_6_6	1943_25_25	344_2_25	573_6_1	402_235_1	401_25_34	5_6_1	548_235_100	96_235_1	349_6_1	1317_235_135	868_6_1	1790_6_28	1403_235_1	261_235_1	124_6_7	266_25_1	126_6_1	127_6_1	1499_235_161	1703_6_16	58_235_1	1559_235_22	56_4_6	50_6_56	415_0_18	63_4_16	828_235_12	1384_6_21	137_6_1	373_235_82	295_6_1	292_6_1	374_6_9	291_6_35	319_4_6	989_235_68
212_6_19	760_6_1	761_235_5	663_6_6	218_235_1	133_2_15	2096_235_76	498_6_1	134_235_1	497_6_20	492_235_16	692_25_6	25_01_1	1837_6_6	1943_25_28	344_2_25	573_6_1	402_235_1	401_25_34	5_6_1	548_235_95	96_235_1	349_6_1	1317_235_132	868_6_1	1790_6_29	261_235_1	124_6_5	266_25_1	126_6_1	127_6_1	1499_235_157	1703_6_16	58_235_1	1559_235_27	56_4_8	50_6_53	415_0_20	63_4_18	828_235_13	1384_6_19	137_6_1	373_235_82	295_6_1	292_6_1	374_6_10	291_6_45	319_4_2	989_235_69	597_235_32
212_6_17	760_6_1	761_235_4	663_6_5	218_235_1	133_2_18	2096_235_71	498_6_1	134_235_1	497_6_19	492_235_14	692_25_5	25_01_1	1837_6_6	1943_25_28	344_2_26	573_6_1	402_235_1	401_25_36	5_6_1	548_235_94	96_235_1	349_6_1	1317_235_130	868_6_1	1790_6_31	261_235_1	124_6_4	266_25_1	126_6_1	127_6_2	1499_235_145	1703_6_18	58_235_1	1559_235_34	56_4_7	50_6_55	415_0_21	63_4_17	828_235_11	1384_6_16	137_6_1	373_235_91	295_6_1	292_6_1	374_6_10	291_6_43	319_4_3	989_235_79	597_235_31
212_6_18	760_6_1	761_235_3	663_6_6	218_235_1	133_2_18	2096_235_79	498_6_1	134_235_1	497_6_20	492_235_13	692_25_3	25_01_1	1837_6_8	1943_25_23	344_2_24	573_6_1	402_235_1	401_25_38	5_6_1	548_235_95	96_235_1	349_6_1	1317_235_130	868_6_1	1790_6_29	261_235_1	124_6_2	266_25_1	126_6_1	127_6_2	1499_235_128	1703_6_17	58_235_1	1559_235_41	56_4_6	50_6_58	415_0_24	63_4_15	828_235_11	1384_6_18	137_6_1	373_235_90	295_6_1	292_6_1	374_6_9	291_6_44	319_4_3	989_235_82	597_235_26
212_6_21	760_6_1	761_235_6	663_6_6	218_235_1	133_2_28	2096_235_80	498_6_2	134_235_1	497_6_19	492_235_14	692_25_3	25_01_1	1837_6_8	1943_25_23	344_2_26	573_6_1	402_235_1	401_25_32	5_6_1	548_235_86	96_235_1	349_6_1	1317_235_122	868_6_1	1790_6_34	261_235_1	124_6_2	266_25_1	126_6_1	127_6_2	1499_235_130	1703_6_19	58_235_1	1559_235_40	56_4_6	50_6_62	415_0_22	63_4_11	828_235_13	1384_6_16	137_6_1	373_235_85	295_6_1	292_6_1	374_6_7	291_6_47	319_4_3	989_235_83	597_235_26
212_6_23	760_6_1	761_235_4	663_6_7	218_235_1	133_2_30	2096_235_81	498_6_2	134_235_1	497_6_21	492_235_11	692_25_4	25_01_1	1837_6_8	1943_25_26	344_2_28	573_6_1	402_235_1	401_25_32	5_6_1	548_235_75	96_235_1	349_6_1	1317_235_116	868_6_1	1790_6_31	261_235_1	124_6_1	266_25_1	126_6_1	127_6_2	1499_235_126	1703_6_19	58_235_1	1559_235_35	56_4_9	50_6_58	415_0_19	63_4_11	828_235_12	1384_6_14	137_6_1	373_235_83	295_6_1	292_6_1	374_6_8	291_6_52	319_4_2	989_235_76	597_235_28
212_6_20	760_6_1	761_235_5	663_6_5	218_235_1	133_2_40	2096_235_88	498_6_2	134_235_1	497_6_20	492_235_11	692_25_3	25_01_1	1837_6_6	1943_25_24	344_2_27	573_6_1	402_235_1	401_25_38	5_6_1	548_235_75	96_235_1	349_6_1	1317_235_107	868_6_1	1790_6_31	261_235_1	124_6_1	266_25_1	126_6_1	1499_235_129	1703_6_18	58_235_1	1559_235_34	56_4_8	50_6_71	415_0_19	63_4_11	828_235_12	1384_6_17	137_6_1	373_235_91	295_6_1	292_6_1	374_6_10	291_6_57	319_4_2	989_235_74	597_235_33	195_6_1
212_6_19	760_6_1	761_235_4	663_6_7	218_235_1	133_2_56	2096_235_81	498_6_2	134_235_1	497_6_19	492_235_10	692_25_3	25_01_1	1837_6_8	1943_25_23	344_2_32	573_6_1	402_235_1	401_25_33	5_6_1	548_235_76	96_235_1	349_6_1	1317_235_98	868_6_1	1790_6_32	261_235_1	124_6_2	266_25_1	126_6_1	1499_235_145	1703_6_17	58_235_1	1559_235_39	56_4_9	50_6_74	415_0_21	63_4_11	828_235_9	1384_6_23	137_6_1	373_235_96	295_6_1	292_6_1	374_6_8	291_6_55	319_4_1	989_235_67	597_235_27	195_6_1
212_6_19	760_6_1	761_235_5	663_6_8	218_235_1	133_2_67	2096_235_77	498_6_1	134_235_1	497_6_18	492_235_10	692_25_4	25_01_1	1837_6_9	1943_25_20	344_2_36	573_6_1	402_235_1	401_25_30	5_6_1	548_235_69	96_235_1	349_6_1	1317_235_94	868_6_1	1790_6_32	261_235_1	124_6_1	266_25_1	126_6_1	1499_235_154	1703_6_18	58_235_1	1559_235_39	56_4_11	50_6_71	415_0_21	63_4_10	828_235_10	1384_6_24	137_6_1	373_235_100	295_6_1	292_6_1	374_6_9	291_6_60	319_4_2	989_235_66	597_235_25	195_6_1
212_6_23	760_6_1	761_235_5	663_6_9	218_235_1	133_2_74	2096_235_73	498_6_1	134_235_1	497_6_16	492_235_11	692_25_3	25_01_1	1837_6_11	1943_25_17	344_2_40	573_6_1	402_235_1	401_25_32	5_6_1	548_235_73	96_235_1	349_6_1	1317_235_95	868_6_1	1790_6_37	261_235_1	266_25_1	126_6_1	1499_235_139	1703_6_19	58_235_1	1559_235_47	56_4_15	50_6_73	415_0_18	63_4_10	828_235_11	1384_6_29	137_6_1	373_235_101	295_6_1	292_6_1	374_6_7	291_6_61	319_4_1	989_235_60	597_235_24	195_6_1	598_235_205
212_6_23	760_6_1	761_235_7	663_6_9	218_235_1	133_2_80	2096_235_72	498_6_1	134_235_1	497_6_16	492_235_12	692_25_3	25_01_1	1837_6_13	1943_25_18	344_2_34	573_6_1	402_235_1	401_25_31	5_6_1	548_235_66	96_235_1	349_6_1	1317_235_102	868_6_1	1790_6_36	261_235_1	266_25_1	126_6_1	1499_235_132	1703_6_18	58_235_1	1559_235_49	56_4_18	50_6_69	415_0_19	63_4_12	828_235_13	1384_6_33	137_6_1	373_235_107	295_6_1	292_6_1	374_6_8	291_6_57	319_4_1	989_235_48	597_235_23	195_6_1	598_235_206
212_6_23	760_6_1	761_235_6	663_6_8	218_235_1	133_2_85	2096_235_71	498_6_2	134_235_1	497_6_12	492_235_13	692_25_3	25_01_1	1837_6_15	1943_25_18	344_2_31	573_6_1	402_235_1	401_25_28	5_6_1	548_235_59	96_235_1	349_6_1	1317_235_100	868_6_1	1790_6_40	261_235_1	266_25_1	126_6_1	1499_235_140	1703_6_23	58_235_1	1559_235_52	56_4_16	50_6_69	415_0_25	63_4_9	828_235_13	1384_6_32	137_6_1	373_235_106	295_6_1	292_6_1	374_6_9	291_6_54	319_4_1	989_235_44	597_235_27	195_6_1	598_235_205
212_6_30	760_6_1	761_235_6	663_6_7	218_235_1	133_2_102	2096_235_70	498_6_2	134_235_1	497_6_13	492_235_11	692_25_3	25_01_1	1837_6_17	1943_25_15	344_2_33	573_6_1	402_235_1	401_25_23	5_6_1	548_235_53	96_235_1	349_6_1	1317_235_94	868_6_1	1790_6_42	261_235_1	266_25_1	126_6_1	1499_235_134	1703_6_31	58_235_1	1559_235_49	56_4_13	50_6_57	415_0_26	63_4_10	828_235_12	1384_6_29	137_6_1	373_235_117	295_6_1	292_6_1	374_6_6	291_6_52	319_4_1	989_235_47	597_235_26	195_6_1	598_235_219
212_6_25	760_6_1	761_235_5	663_6_9	218_235_1	133_2_98	2096_235_66	498_6_1	134_235_1	497_6_14	492_235_14	692_25_5	25_01_1	1837_6_16	1943_25_11	344_2_34	573_6_1	402_235_1	401_25_24	5_6_1	548_235_48	96_235_1	349_6_1	1317_235_99	868_6_1	1790_6_38	261_235_1	266_25_1	126_6_1	1499_235_136	1703_6_41	58_235_1	1559_235_47	56_4_15	50_6_60	415_0_26	63_4_10	828_235_13	1384_6_35	137_6_1	373_235_107	295_6_1	292_6_1	374_6_4	291_6_53	319_4_1	989_235_47	597_235_25	195_6_1	598_235_209
212_6_25	760_6_1	761_235_5	663_6_6	218_235_1	133_2_97	2096_235_67	498_6_1	134_235_1	497_6_16	492_235_15	692_25_4	25_01_1	1837_6_14	1943_25_8	344_2_31	573_6_1	402_235_1	401_25_23	5_6_1	548_235_61	96_235_1	349_6_1	1317_235_96	868_6_1	1790_6_35	261_235_1	266_25_1	126_6_1	1499_235_131	1703_6_37	58_235_1	1559_235_42	56_4_18	50_6_57	415_0_29	63_4_10	828_235_15	1384_6_33	137_6_1	373_235_104	295_6_1	292_6_1	374_6_4	291_6_53	319_4_2	989_235_49	597_235_25	195_6_1	598_235_212
212_6_24	760_6_1	761_235_3	663_6_6	218_235_1	133_2_100	2096_235_69	498_6_1	134_235_1	497_6_18	492_235_11	692_25_3	25_01_1	1837_6_17	1943_25_7	344_2_31	573_6_1	402_235_1	401_25_23	548_235_62	96_235_1	349_6_1	1317_235_97	868_6_1	1790_6_40	261_235_1	266_25_1	126_6_1	1499_235_145	1703_6_37	58_235_1	1559_235_39	56_4_17	50_6_61	415_0_26	63_4_9	828_235_15	1384_6_32	137_6_1	373_235_96	295_6_1	374_6_4	291_6_45	319_4_1	989_235_48	597_235_26	195_6_1	598_235_222	197_25_6	190_6_1
212_6_21	760_6_1	761_235_3	663_6_5	218_235_1	133_2_94	2096_235_71	498_6_1	134_235_1	497_6_19	492_235_9	692_25_3	25_01_1	1837_6_23	1943_25_6	344_2_36	573_6_1	402_235_1	401_25_25	548_235_69	96_235_1	349_6_1	1317_235_90	868_6_1	1790_6_42	261_235_1	266_25_1	126_6_1	1499_235_147	1703_6_34	58_235_1	1559_235_40	56_4_17	50_6_60	415_0_25	63_4_7	828_235_14	1384_6_30	137_6_1	373_235_100	295_6_1	374_6_3	291_6_41	319_4_1	989_235_52	597_235_25	195_6_1	598_235_212	197_25_7	190_6_1
212_6_20	760_6_1	761_235_3	663_6_6	218_235_1	133_2_98	2096_235_75	137_6_1	134_235_1	497_6_21	492_235_11	692_25_4	25_01_1	1837_6_18	1943_25_5	344_2_34	573_6_1	402_235_1	401_25_23	548_235_73	96_235_1	349_6_1	1317_235_97	868_6_1	1790_6_42	261_235_1	266_25_1	126_6_1	1499_235_152	1703_6_35	58_235_1	1559_235_39	56_4_17	50_6_55	415_0_25	63_4_3	828_235_14	1384_6_26	373_235_105	295_6_1	374_6_2	291_6_39	319_4_1	989_235_54	597_235_32	598_235_213	197_25_8	190_6_1	315_25_1	1088_6_28
212_6_18	760_6_1	761_235_2	218_235_1	133_2_95	2096_235_66	137_6_1	134_235_1	497_6_22	492_235_7	692_25_5	25_01_1	1837_6_16	1943_25_8	344_2_32	573_6_1	402_235_1	401_25_22	548_235_77	96_235_1	349_6_1	1317_235_105	868_6_1	1790_6_41	261_235_1	266_25_1	126_6_1	1499_235_145	1703_6_35	58_235_1	1559_235_42	56_4_16	50_6_57	415_0_26	63_4_1	828_235_15	1384_6_25	373_235_106	295_6_1	374_6_2	291_6_39	989_235_59	597_235_38	598_235_214	197_25_8	190_6_1	315_25_1	1088_6_26	270_4_33	392_6_8
212_6_14	760_6_1	761_235_1	218_235_1	133_2_81	2096_235_68	137_6_1	134_235_1	497_6_20	492_235_7	692_25_4	25_01_1	1837_6_14	1943_25_8	344_2_28	573_6_1	402_235_1	401_25_24	548_235_74	96_235_1	349_6_1	1317_235_91	868_6_1	1790_6_43	261_235_1	266_25_1	126_6_1	1499_235_146	1703_6_38	58_235_1	1559_235_36	56_4_17	50_6_55	415_0_29	63_4_1	828_235_14	1384_6_24	373_235_102	295_6_1	374_6_3	291_6_45	989_235_66	597_235_37	598_235_207	197_25_5	190_6_1	315_25_1	1088_6_31	270_4_34	392_6_8
212_6_14	760_6_1	761_235_1	218_235_1	133_2_82	2096_235_69	137_6_1	134_235_1	497_6_22	492_235_7	692_25_3	25_01_1	1837_6_11	1943_25_11	344_2_24	573_6_1	402_235_1	401_25_27	548_235_82	96_235_1	349_6_1	1317_235_93	868_6_1	1790_6_40	261_235_1	266_25_1	126_6_1	1499_235_148	1703_6_47	58_235_1	1559_235_36	56_4_17	50_6_64	415_0_29	63_4_2	828_235_14	1384_6_23	373_235_102	295_6_1	374_6_3	291_6_48	989_235_66	597_235_39	598_235_202	197_25_2	190_6_1	315_25_1	1088_6_33	270_4_33	392_6_8
212_6_12	760_6_1	218_235_1	133_2_79	2096_235_72	137_6_1	134_235_1	497_6_20	492_235_4	692_25_3	25_01_1	1837_6_11	1943_25_8	344_2_28	573_6_1	402_235_1	401_25_28	548_235_82	96_235_1	349_6_1	1317_235_89	868_6_1	1790_6_40	261_235_1	266_25_1	126_6_1	1499_235_139	1703_6_47	58_235_1	1559_235_44	56_4_18	50_6_64	415_0_27	63_4_1	828_235_13	1384_6_21	373_235_101	295_6_1	374_6_3	291_6_45	989_235_74	597_235_41	598_235_203	197_25_1	190_6_1	315_25_1	1088_6_33	270_4_29	392_6_6	89_6_1
212_6_11	760_6_1	218_235_1	133_2_71	2096_235_66	137_6_1	134_235_1	497_6_17	492_235_2	692_25_4	25_01_1	1837_6_12	1943_25_9	344_2_24	573_6_1	402_235_1	401_25_26	548_235_79	96_235_1	349_6_1	1317_235_85	868_6_1	1790_6_41	261_235_1	266_25_1	126_6_1	1499_235_135	1703_6_49	58_235_1	1559_235_45	56_4_18	50_6_61	415_0_26	828_235_11	1384_6_24	373_235_107	295_6_1	374_6_4	291_6_45	989_235_77	597_235_40	598_235_196	197_25_1	190_6_1	315_25_1	1088_6_35	270_4_33	392_6_9	89_6_1	274_6_51
212_6_11	760_6_1	218_235_1	133_2_64	2096_235_64	137_6_1	134_235_1	497_6_16	492_235_1	692_25_2	25_01_1	1837_6_8	1943_25_12	344_2_22	573_6_1	402_235_1	401_25_26	548_235_86	96_235_1	349_6_1	1317_235_83	868_6_1	1790_6_44	261_235_1	266_25_1	126_6_1	1499_235_131	1703_6_43	58_235_1	1559_235_46	56_4_17	50_6_64	415_0_24	828_235_12	1384_6_23	373_235_109	295_6_1	374_6_5	291_6_46	989_235_74	597_235_39	598_235_193	197_25_1	190_6_1	315_25_1	1088_6_40	270_4_29	392_6_9	89_6_1	274_6_43
212_6_10	760_6_1	218_235_1	133_2_62	2096_235_64	137_6_1	134_235_1	497_6_14	492_235_2	692_25_3	25_01_1	1837_6_5	1943_25_8	344_2_22	573_6_1	402_235_1	401_25_25	548_235_93	96_235_1	349_6_1	1317_235_84	868_6_1	1790_6_43	261_235_1	266_25_1	126_6_1	1499_235_125	1703_6_40	58_235_1	1559_235_47	56_4_19	50_6_58	415_0_18	828_235_11	1384_6_24	373_235_110	295_6_1	374_6_4	291_6_42	989_235_75	597_235_39	598_235_206	197_25_1	190_6_1	315_25_1	1088_6_43	270_4_35	392_6_10	89_6_1	274_6_40
212_6_11	760_6_1	218_235_1	133_2_60	2096_235_59	137_6_1	134_235_1	497_6_11	492_235_1	692_25_1	25_01_1	1837_6_3	1943_25_7	344_2_17	573_6_1	402_235_1	401_25_28	548_235_85	96_235_1	349_6_1	1317_235_86	868_6_1	1790_6_47	261_235_1	266_25_1	126_6_1	1499_235_120	1703_6_40	58_235_1	1559_235_46	56_4_17	50_6_64	415_0_18	828_235_8	1384_6_21	373_235_115	295_6_1	374_6_4	291_6_44	989_235_79	597_235_42	598_235_199	197_25_1	190_6_1	315_25_1	1088_6_40	270_4_33	392_6_10	89_6_1	274_6_39
212_6_12	760_6_1	218_235_1	133_2_65	2096_235_63	137_6_1	134_235_1	497_6_9	492_235_1	692_25_1	25_01_1	1837_6_3	1943_25_7	344_2_14	573_6_1	402_235_1	401_25_25	548_235_72	96_235_1	349_6_1	1317_235_90	868_6_1	1790_6_49	261_235_1	266_25_1	126_6_1	1499_235_116	1703_6_46	58_235_1	1559_235_42	56_4_19	50_6_62	415_0_11	828_235_8	1384_6_18	373_235_113	295_6_1	374_6_4	291_6_49	989_235_86	597_235_47	598_235_192	197_25_1	190_6_1	315_25_1	1088_6_42	270_4_31	392_6_10	89_6_1	274_6_39
212_6_11	760_6_1	218_235_1	133_2_61	2096_235_60	137_6_1	134_235_1	497_6_9	492_235_1	692_25_1	25_01_1	1837_6_2	1943_25_9	344_2_14	573_6_1	402_235_1	401_25_27	548_235_71	96_235_1	349_6_1	1317_235_89	1790_6_53	261_235_1	266_25_1	126_6_1	1499_235_114	1703_6_40	58_235_1	1559_235_44	56_4_21	50_6_70	415_0_9	828_235_7	1384_6_17	373_235_115	295_6_1	374_6_4	291_6_55	989_235_94	597_235_47	598_235_180	197_25_1	190_6_1	315_25_1	1088_6_45	270_4_35	392_6_8	89_6_1	274_6_42	81_6_1
212_6_11	760_6_1	218_235_1	133_2_61	2096_235_60	137_6_1	134_235_1	497_6_9	25_01_1	1837_6_2	1943_25_6	344_2_15	573_6_1	402_235_1	401_25_36	548_235_79	96_235_1	349_6_1	1317_235_84	1790_6_57	261_235_1	266_25_1	126_6_1	1499_235_115	1703_6_34	58_235_1	1559_235_49	56_4_21	50_6_70	415_0_12	828_235_7	1384_6_22	373_235_110	295_6_1	374_6_5	291_6_47	989_235_98	597_235_46	598_235_178	197_25_1	190_6_1	315_25_1	1088_6_39	270_4_35	392_6_8	89_6_1	274_6_49	81_6_1	86_6_1	87_2_47
212_6_10	760_6_1	218_235_1	133_2_62	2096_235_63	137_6_1	134_235_1	497_6_8	25_01_1	1837_6_3	1943_25_7	344_2_12	573_6_1	402_235_1	401_25_39	548_235_74	96_235_1	349_6_1	1317_235_88	1790_6_54	261_235_1	266_25_1	126_6_1	1499_235_113	1703_6_38	58_235_1	1559_235_46	56_4_30	50_6_63	415_0_12	828_235_4	1384_6_27	373_235_109	295_6_1	374_6_3	291_6_47	989_235_94	597_235_45	598_235_197	197_25_1	190_6_1	315_25_1	1088_6_39	270_4_36	392_6_9	89_6_1	274_6_51	81_6_1	86_6_1	87_2_48
212_6_8	760_6_1	218_235_1	133_2_56	2096_235_65	137_6_1	134_235_1	497_6_9	25_01_1	1837_6_4	1943_25_6	344_2_15	573_6_1	402_235_1	401_25_42	548_235_81	96_235_1	349_6_1	1317_235_79	1790_6_61	261_235_1	266_25_1	126_6_1	1499_235_117	1703_6_36	58_235_1	1559_235_47	56_4_32	50_6_62	415_0_11	828_235_4	1384_6_29	373_235_107	295_6_1	374_6_1	291_6_48	989_235_98	597_235_41	598_235_190	197_25_1	190_6_1	315_25_1	1088_6_38	270_4_35	392_6_9	89_6_1	274_6_54	81_6_1	86_6_1	87_2_50
212_6_9	760_6_1	218_235_1	133_2_59	2096_235_71	137_6_1	134_235_1	497_6_8	25_01_1	1837_6_3	1943_25_7	344_2_16	573_6_1	402_235_1	401_25_46	548_235_83	96_235_1	349_6_1	1317_235_71	1790_6_59	261_235_1	266_25_1	126_6_1	1499_235_118	1703_6_38	58_235_1	1559_235_45	56_4_38	50_6_53	415_0_14	828_235_7	1384_6_28	373_235_104	295_6_1	374_6_1	291_6_51	989_235_97	597_235_36	598_235_184	197_25_1	190_6_1	315_25_1	1088_6_40	270_4_33	392_6_7	89_6_1	274_6_57	81_6_1	86_6_1	87_2_50
212_6_7	760_6_1	218_235_1	133_2_57	2096_235_64	137_6_1	134_235_1	497_6_8	25_01_1	1837_6_2	1943_25_6	344_2_16	573_6_1	402_235_1	401_25_53	548_235_82	96_235_1	349_6_1	1317_235_77	1790_6_62	261_235_1	266_25_1	126_6_1	1499_235_125	1703_6_31	58_235_1	1559_235_45	56_4_34	50_6_47	415_0_16	828_235_7	1384_6_27	373_235_104	291_6_52	989_235_84	597_235_34	598_235_185	197_25_1	190_6_1	315_25_1	1088_6_38	270_4_34	392_6_8	89_6_1	274_6_54	81_6_1	86_6_1	87_2_57	830_25_1	794_235_25
212_6_7	760_6_1	218_235_1	133_2_59	2096_235_63	137_6_1	134_235_1	497_6_9	25_01_1	1837_6_2	1943_25_6	344_2_20	573_6_1	402_235_1	401_25_60	548_235_80	96_235_1	349_6_1	1317_235_77	1790_6_65	261_235_1	266_25_1	126_6_1	1499_235_121	1703_6_24	58_235_1	1559_235_47	56_4_29	50_6_48	415_0_17	828_235_8	1384_6_25	373_235_103	291_6_49	989_235_92	597_235_34	598_235_188	197_25_1	190_6_1	315_25_1	1088_6_35	270_4_30	392_6_9	89_6_1	274_6_52	81_6_1	86_6_1	87_2_55	830_25_1	794_235_20
212_6_12	760_6_1	218_235_1	133_2_52	2096_235_58	137_6_1	134_235_1	497_6_9	25_01_1	1837_6_2	1943_25_4	344_2_14	573_6_1	402_235_1	401_25_59	548_235_86	96_235_1	349_6_1	1317_235_72	1790_6_62	261_235_1	266_25_1	126_6_1	1499_235_116	1703_6_21	58_235_1	1559_235_47	56_4_28	50_6_40	415_0_15	828_235_8	1384_6_23	373_235_96	291_6_55	989_235_100	597_235_29	598_235_190	197_25_1	190_6_1	315_25_1	1088_6_38	270_4_32	392_6_8	89_6_1	274_6_50	81_6_1	86_6_1	87_2_56	830_25_1	794_235_21
212_6_12	760_6_1	218_235_1	133_2_44	2096_235_59	137_6_1	134_235_1	497_6_6	25_01_1	1837_6_2	1943_25_4	344_2_13	573_6_1	402_235_1	401_25_60	548_235_91	96_235_1	349_6_1	1317_235_78	1790_6_63	261_235_1	266_25_1	126_6_1	1499_235_117	1703_6_23	58_235_1	1559_235_43	56_4_30	50_6_42	415_0_15	828_235_7	1384_6_27	373_235_95	291_6_63	989_235_91	597_235_31	598_235_183	197_25_1	190_6_1	315_25_1	1088_6_33	270_4_40	392_6_8	89_6_1	274_6_57	81_6_1	86_6_1	87_2_50	830_25_1	794_235_19
212_6_9	760_6_1	218_235_1	133_2_47	2096_235_59	137_6_1	134_235_1	497_6_4	25_01_1	1837_6_4	1943_25_5	344_2_12	573_6_1	402_235_1	401_25_64	548_235_93	96_235_1	349_6_1	1317_235_81	1790_6_70	261_235_1	266_25_1	126_6_1	1499_235_125	1703_6_28	58_235_1	1559_235_47	56_4_35	50_6_42	415_0_19	828_235_8	1384_6_25	373_235_89	291_6_58	989_235_92	597_235_24	598_235_169	197_25_1	190_6_1	315_25_1	1088_6_31	270_4_31	392_6_9	89_6_1	274_6_55	81_6_1	86_6_1	87_2_46	830_25_1	794_235_16
212_6_7	760_6_1	218_235_1	133_2_43	2096_235_61	137_6_1	134_235_1	497_6_7	25_01_1	1837_6_4	1943_25_6	344_2_9	573_6_1	402_235_1	401_25_62	548_235_100	96_235_1	349_6_1	1317_235_83	1790_6_76	261_235_1	266_25_1	126_6_1	1499_235_123	1703_6_28	58_235_1	1559_235_45	56_4_32	50_6_40	415_0_22	828_235_7	1384_6_25	373_235_90	291_6_54	989_235_93	597_235_24	598_235_170	197_25_1	190_6_1	315_25_1	1088_6_29	270_4_31	392_6_6	89_6_1	274_6_50	81_6_1	86_6_1	87_2_46	830_25_1	794_235_14
212_6_6	760_6_1	218_235_1	133_2_41	2096_235_67	137_6_1	134_235_1	497_6_8	25_01_1	1837_6_3	1943_25_6	344_2_8	573_6_1	402_235_1	401_25_59	548_235_91	96_235_1	349_6_1	1317_235_82	1790_6_82	261_235_1	266_25_1	126_6_1	1499_235_125	1703_6_31	58_235_1	1559_235_49	56_4_32	50_6_38	415_0_19	828_235_7	1384_6_18	373_235_88	291_6_62	989_235_99	597_235_20	598_235_170	197_25_1	190_6_1	315_25_1	1088_6_31	270_4_36	392_6_7	89_6_1	274_6_44	81_6_1	86_6_1	87_2_49	830_25_1	794_235_12
212_6_8	760_6_1	218_235_1	133_2_35	2096_235_61	137_6_1	134_235_1	497_6_10	25_01_1	1837_6_1	1943_25_5	344_2_8	573_6_1	402_235_1	401_25_56	548_235_96	96_235_1	349_6_1	1317_235_81	1790_6_80	261_235_1	266_25_1	126_6_1	1499_235_120	1703_6_32	58_235_1	1559_235_61	56_4_36	50_6_38	415_0_17	828_235_3	1384_6_16	373_235_76	291_6_55	989_235_103	597_235_25	598_235_163	197_25_1	190_6_1	315_25_1	1088_6_29	270_4_41	392_6_9	89_6_1	274_6_44	81_6_1	86_6_1	87_2_48	830_25_1	794_235_16
212_6_5	760_6_1	218_235_1	133_2_33	2096_235_69	137_6_1	134_235_1	497_6_13	25_01_1	1837_6_1	1943_25_5	344_2_7	573_6_1	402_235_1	401_25_52	548_235_90	96_235_1	349_6_1	1317_235_87	1790_6_77	261_235_1	266_25_1	126_6_1	1499_235_116	1703_6_37	58_235_1	1559_235_58	56_4_34	50_6_34	415_0_18	828_235_3	1384_6_17	373_235_84	291_6_46	989_235_110	597_235_22	598_235_182	197_25_1	190_6_1	315_25_1	1088_6_27	270_4_35	392_6_7	89_6_1	274_6_50	81_6_1	86_6_1	87_2_50	830_25_1	794_235_13
212_6_5	218_235_1	133_2_31	2096_235_74	137_6_1	134_235_1	497_6_10	25_01_1	21_6_1	1943_25_6	344_2_6	573_6_1	402_235_1	401_25_54	548_235_91	96_235_1	349_6_1	1317_235_85	1790_6_80	261_235_1	266_25_1	126_6_1	1499_235_116	1703_6_34	58_235_1	1559_235_52	56_4_41	50_6_32	415_0_19	828_235_3	1384_6_16	373_235_81	291_6_53	989_235_115	597_235_25	598_235_187	197_25_1	190_6_1	315_25_1	1088_6_26	270_4_34	392_6_7	89_6_1	274_6_56	81_6_1	86_6_1	87_2_42	830_25_1	794_235_16	792_2_39
212_6_9	218_235_1	133_2_29	2096_235_62	137_6_1	134_235_1	497_6_10	25_01_1	21_6_1	1943_25_6	344_2_7	573_6_1	402_235_1	401_25_54	548_235_96	96_235_1	349_6_1	1317_235_91	1790_6_83	261_235_1	266_25_1	126_6_1	1499_235_113	1703_6_29	58_235_1	1559_235_48	56_4_41	50_6_32	415_0_15	828_235_4	1384_6_17	373_235_80	291_6_55	989_235_115	597_235_25	598_235_187	197_25_1	190_6_1	315_25_1	1088_6_26	270_4_37	392_6_9	89_6_1	274_6_54	81_6_1	86_6_1	87_2_40	830_25_1	794_235_17	792_2_43
212_6_11	218_235_1	133_2_27	2096_235_63	137_6_1	134_235_1	497_6_11	25_01_1	21_6_1	1943_25_7	344_2_8	573_6_1	402_235_1	401_25_49	548_235_87	96_235_1	349_6_1	1317_235_97	1790_6_95	261_235_1	266_25_1	126_6_1	1499_235_116	1703_6_31	58_235_1	1559_235_46	56_4_41	50_6_35	415_0_15	828_235_5	1384_6_21	373_235_89	291_6_56	989_235_116	597_235_20	598_235_199	197_25_1	190_6_1	315_25_1	1088_6_28	270_4_37	392_6_7	89_6_1	274_6_59	81_6_1	86_6_1	87_2_36	830_25_1	794_235_16	792_2_45
212_6_15	218_235_1	133_2_27	2096_235_60	137_6_1	134_235_1	497_6_11	25_01_1	21_6_1	1943_25_12	344_2_8	573_6_1	402_235_1	401_25_48	548_235_92	96_235_1	349_6_1	1317_235_87	1790_6_99	261_235_1	266_25_1	126_6_1	1499_235_117	1703_6_30	58_235_1	1559_235_41	56_4_48	50_6_43	415_0_11	828_235_5	1384_6_20	373_235_80	291_6_56	989_235_122	597_235_16	598_235_193	197_25_1	190_6_1	315_25_1	1088_6_30	270_4_37	392_6_10	89_6_1	274_6_61	81_6_1	86_6_1	87_2_34	830_25_1	794_235_15	792_2_49
212_6_17	218_235_1	133_2_27	2096_235_65	137_6_1	134_235_1	497_6_11	25_01_1	21_6_1	1943_25_12	344_2_9	573_6_1	402_235_1	401_25_51	548_235_84	96_235_1	349_6_1	1317_235_87	1790_6_94	261_235_1	266_25_1	126_6_1	1499_235_123	1703_6_27	58_235_1	1559_235_42	56_4_48	50_6_49	415_0_10	828_235_6	1384_6_21	373_235_81	291_6_57	989_235_122	597_235_14	598_235_193	197_25_1	190_6_1	315_25_1	1088_6_31	270_4_37	392_6_8	89_6_1	274_6_61	81_6_1	86_6_1	87_2_38	830_25_1	794_235_21	792_2_51
212_6_19	218_235_1	133_2_26	2096_235_61	137_6_1	134_235_1	497_6_10	25_01_1	21_6_1	1943_25_11	344_2_11	573_6_1	402_235_1	401_25_45	548_235_97	96_235_1	349_6_1	1317_235_86	1790_6_88	261_235_1	266_25_1	126_6_1	1499_235_125	1703_6_35	58_235_1	1559_235_43	56_4_43	50_6_49	415_0_7	828_235_5	1384_6_24	373_235_81	291_6_55	989_235_123	597_235_16	598_235_186	197_25_1	190_6_1	315_25_1	1088_6_27	270_4_37	392_6_7	89_6_1	274_6_66	81_6_1	86_6_1	87_2_37	830_25_1	794_235_20	792_2_52
212_6_19	218_235_1	133_2_24	2096_235_66	137_6_1	134_235_1	497_6_9	25_01_1	21_6_1	1943_25_14	344_2_10	573_6_1	402_235_1	401_25_44	548_235_99	96_235_1	349_6_1	1317_235_90	1790_6_95	261_235_1	266_25_1	126_6_1	1499_235_118	1703_6_36	58_235_1	1559_235_41	56_4_49	50_6_52	415_0_9	828_235_8	1384_6_25	373_235_77	291_6_63	989_235_126	597_235_18	598_235_171	197_25_1	190_6_1	315_25_1	1088_6_27	270_4_35	392_6_9	89_6_1	274_6_76	81_6_1	86_6_1	87_2_33	830_25_1	794_235_23	792_2_53
212_6_21	218_235_1	133_2_26	2096_235_71	137_6_1	134_235_1	497_6_9	25_01_1	21_6_1	1943_25_19	344_2_10	402_235_1	401_25_46	548_235_102	96_235_1	349_6_1	1317_235_86	1790_6_95	261_235_1	266_25_1	126_6_1	1499_235_123	1703_6_34	58_235_1	1921_6_72	1559_235_52	56_4_43	50_6_53	415_0_10	828_235_7	1384_6_24	373_235_81	291_6_62	989_235_129	597_235_20	598_235_164	197_25_1	190_6_1	315_25_1	1088_6_22	270_4_29	271_25_35	89_6_1	274_6_73	81_6_1	86_6_1	87_2_39	830_25_1	794_235_18	792_2_53
212_6_27	218_235_1	133_2_25	2096_235_63	137_6_1	134_235_1	497_6_6	25_01_1	21_6_1	1943_25_17	344_2_13	402_235_1	401_25_51	548_235_107	96_235_1	349_6_1	1317_235_89	1790_6_98	261_235_1	266_25_1	126_6_1	1499_235_116	1703_6_30	58_235_1	1921_6_74	1559_235_54	56_4_42	50_6_57	415_0_10	828_235_5	1384_6_24	373_235_77	291_6_59	989_235_134	597_235_21	598_235_176	197_25_1	190_6_1	315_25_1	1088_6_23	270_4_35	271_25_31	89_6_1	274_6_77	81_6_1	86_6_1	87_2_31	830_25_1	794_235_16	792_2_51
212_6_29	218_235_1	133_2_23	2096_235_56	137_6_1	134_235_1	497_6_7	25_01_1	21_6_1	1943_25_17	344_2_12	401_25_55	548_235_101	96_235_1	349_6_1	1317_235_102	1790_6_105	261_235_1	266_25_1	126_6_1	1499_235_111	1703_6_28	58_235_1	1921_6_64	1559_235_53	56_4_39	50_6_59	415_0_12	828_235_5	1384_6_22	373_235_68	291_6_55	989_235_137	597_235_18	598_235_167	197_25_1	190_6_1	315_25_1	1088_6_20	270_4_30	271_25_32	89_6_1	274_6_79	81_6_1	86_6_1	87_2_32	830_25_1	794_235_13	792_2_50	2079_235_18
212_6_29	218_235_1	133_2_22	2096_235_53	137_6_1	134_235_1	497_6_5	25_01_1	21_6_1	1943_25_19	344_2_14	401_25_52	548_235_99	96_235_1	349_6_1	1317_235_111	1790_6_106	261_235_1	266_25_1	126_6_1	1499_235_120	1703_6_22	58_235_1	1921_6_63	1559_235_54	56_4_37	50_6_57	415_0_14	828_235_4	1384_6_22	373_235_71	291_6_53	989_235_132	597_235_20	598_235_175	197_25_1	190_6_1	315_25_1	1088_6_15	270_4_25	271_25_38	89_6_1	274_6_69	81_6_1	86_6_1	87_2_36	830_25_1	794_235_12	792_2_54	2079_235_19
212_6_26	218_235_1	133_2_24	2096_235_54	137_6_1	134_235_1	497_6_6	25_01_1	21_6_1	1943_25_18	344_2_13	401_25_51	548_235_98	96_235_1	349_6_1	1317_235_108	1790_6_104	261_235_1	266_25_1	126_6_1	1499_235_116	1703_6_25	58_235_1	1921_6_60	1559_235_53	56_4_35	50_6_58	415_0_11	828_235_5	1384_6_21	373_235_65	291_6_56	989_235_133	597_235_17	598_235_168	197_25_1	190_6_1	315_25_1	1088_6_18	270_4_27	271_25_35	89_6_1	274_6_68	81_6_1	86_6_1	87_2_29	830_25_1	794_235_14	792_2_51	2079_235_16
212_6_34	218_235_1	133_2_18	2096_235_62	137_6_1	134_235_1	497_6_7	25_01_1	21_6_1	1943_25_20	344_2_14	401_25_59	548_235_95	96_235_1	349_6_1	1317_235_99	1790_6_110	261_235_1	266_25_1	126_6_1	1499_235_115	1703_6_21	58_235_1	1921_6_61	1559_235_39	56_4_31	50_6_61	415_0_12	828_235_6	1384_6_20	373_235_71	291_6_57	989_235_139	597_235_17	598_235_173	197_25_1	190_6_1	315_25_1	1088_6_20	270_4_23	271_25_33	89_6_1	274_6_60	81_6_1	86_6_1	87_2_30	830_25_1	794_235_13	792_2_45	2079_235_13
212_6_35	218_235_1	133_2_19	2096_235_60	137_6_1	134_235_1	497_6_5	25_01_1	21_6_1	1943_25_19	344_2_15	401_25_59	548_235_84	96_235_1	349_6_1	1317_235_96	1790_6_106	261_235_1	266_25_1	126_6_1	1499_235_109	1703_6_19	58_235_1	1921_6_67	1559_235_36	56_4_28	50_6_61	415_0_13	828_235_7	1384_6_21	373_235_71	291_6_53	989_235_138	597_235_14	598_235_174	197_25_1	190_6_1	315_25_1	1088_6_19	270_4_18	271_25_33	89_6_1	274_6_64	81_6_1	86_6_1	87_2_32	830_25_1	794_235_14	792_2_49	2079_235_11
212_6_37	218_235_1	133_2_16	2096_235_60	137_6_1	134_235_1	497_6_4	25_01_1	21_6_1	1943_25_15	344_2_13	401_25_57	548_235_88	96_235_1	349_6_1	1317_235_107	1790_6_110	261_235_1	266_25_1	126_6_1	1499_235_111	1703_6_21	58_235_1	1921_6_69	1559_235_38	56_4_21	50_6_54	415_0_14	828_235_9	1384_6_25	373_235_70	291_6_53	989_235_142	597_235_14	598_235_179	197_25_1	190_6_1	315_25_1	1088_6_17	270_4_19	271_25_32	89_6_1	274_6_61	81_6_1	86_6_1	87_2_30	830_25_1	794_235_16	792_2_48	2079_235_11
212_6_38	218_235_1	133_2_15	2096_235_66	137_6_1	134_235_1	497_6_1	25_01_1	21_6_1	1943_25_12	344_2_12	401_25_52	548_235_87	96_235_1	349_6_1	1317_235_101	1790_6_110	261_235_1	266_25_1	126_6_1	1499_235_103	1703_6_21	58_235_1	1921_6_70	1559_235_35	56_4_16	50_6_51	415_0_15	828_235_6	1384_6_24	373_235_66	291_6_57	989_235_144	597_235_14	598_235_178	197_25_1	190_6_1	315_25_1	1088_6_21	270_4_17	271_25_30	89_6_1	274_6_62	81_6_1	86_6_1	87_2_26	830_25_1	794_235_18	792_2_48	2079_235_10
212_6_31	218_235_1	133_2_13	2096_235_73	137_6_1	134_235_1	497_6_1	25_01_1	21_6_1	1943_25_12	344_2_9	401_25_60	548_235_81	96_235_1	349_6_1	1317_235_99	1790_6_107	261_235_1	266_25_1	126_6_1	1499_235_109	1703_6_25	58_235_1	1921_6_72	1559_235_33	56_4_16	50_6_50	415_0_15	828_235_6	1384_6_28	373_235_67	291_6_63	989_235_138	597_235_10	598_235_182	197_25_1	190_6_1	315_25_1	1088_6_19	270_4_14	271_25_29	89_6_1	274_6_55	81_6_1	86_6_1	87_2_28	830_25_1	794_235_16	792_2_47	2079_235_12
212_6_30	218_235_1	133_2_11	2096_235_81	137_6_1	134_235_1	497_6_1	25_01_1	21_6_1	1943_25_10	344_2_9	401_25_58	548_235_75	96_235_1	349_6_1	1317_235_97	1790_6_111	261_235_1	266_25_1	126_6_1	1499_235_102	1703_6_27	58_235_1	1921_6_87	1559_235_33	56_4_17	50_6_41	415_0_13	828_235_6	1384_6_27	373_235_67	291_6_61	989_235_141	597_235_5	598_235_174	197_25_1	190_6_1	315_25_1	1088_6_21	270_4_17	271_25_28	89_6_1	274_6_54	81_6_1	86_6_1	87_2_32	830_25_1	794_235_19	792_2_49	2079_235_11
212_6_30	218_235_1	133_2_9	2096_235_95	137_6_1	134_235_1	25_01_1	21_6_1	1943_25_8	344_2_8	401_25_57	548_235_83	96_235_1	349_6_1	1317_235_92	1790_6_109	261_235_1	266_25_1	126_6_1	1499_235_105	1703_6_26	58_235_1	1921_6_100	1559_235_28	56_4_20	50_6_43	415_0_13	828_235_5	1384_6_26	373_235_61	291_6_65	989_235_140	597_235_6	598_235_168	197_25_1	190_6_1	315_25_1	1088_6_25	270_4_17	271_25_29	89_6_1	274_6_54	81_6_1	86_6_1	87_2_33	830_25_1	794_235_20	792_2_51	2079_235_12	1253_235_301
212_6_29	218_235_1	133_2_8	2096_235_95	137_6_1	134_235_1	25_01_1	21_6_1	1943_25_9	344_2_8	401_25_56	548_235_83	96_235_1	349_6_1	1317_235_87	1790_6_102	261_235_1	266_25_1	126_6_1	1499_235_103	1703_6_24	58_235_1	1921_6_104	1559_235_28	56_4_22	50_6_36	415_0_9	828_235_6	1384_6_26	373_235_63	291_6_66	989_235_149	597_235_7	598_235_169	197_25_1	190_6_1	315_25_1	1088_6_24	270_4_23	271_25_27	89_6_1	274_6_58	81_6_1	86_6_1	87_2_40	830_25_1	794_235_21	792_2_58	2079_235_15	1253_235_290
212_6_27	218_235_1	133_2_7	2096_235_95	137_6_1	134_235_1	25_01_1	21_6_1	1943_25_8	344_2_11	401_25_54	548_235_84	96_235_1	349_6_1	1317_235_91	1790_6_100	261_235_1	266_25_1	126_6_1	1499_235_106	1703_6_24	58_235_1	1921_6_112	1559_235_37	56_4_28	50_6_40	415_0_8	828_235_4	1384_6_26	373_235_72	291_6_71	989_235_157	597_235_7	598_235_159	197_25_1	190_6_1	315_25_1	1088_6_25	270_4_24	271_25_30	89_6_1	274_6_67	81_6_1	86_6_1	87_2_46	830_25_1	794_235_25	792_2_58	2079_235_13	1253_235_270
212_6_28	218_235_1	133_2_4	2096_235_101	137_6_1	134_235_1	25_01_1	21_6_1	1943_25_7	344_2_12	401_25_57	548_235_85	96_235_1	349_6_1	1317_235_89	1790_6_97	261_235_1	266_25_1	126_6_1	1499_235_105	1703_6_25	58_235_1	1921_6_124	1559_235_42	56_4_22	50_6_41	415_0_9	828_235_4	1384_6_27	373_235_62	291_6_76	989_235_163	597_235_10	598_235_160	197_25_1	190_6_1	315_25_1	1088_6_33	270_4_20	271_25_24	89_6_1	274_6_63	81_6_1	86_6_1	87_2_52	830_25_1	794_235_23	792_2_60	2079_235_18	1253_235_280
212_6_25	218_235_1	133_2_6	2096_235_89	137_6_1	134_235_1	25_01_1	21_6_1	1943_25_8	344_2_9	401_25_57	548_235_83	96_235_1	349_6_1	1317_235_83	1790_6_96	261_235_1	266_25_1	126_6_1	1499_235_108	1703_6_19	58_235_1	1921_6_123	1559_235_45	56_4_20	50_6_41	415_0_10	828_235_2	1384_6_26	373_235_62	291_6_76	989_235_177	597_235_14	598_235_166	197_25_1	190_6_1	315_25_1	1088_6_34	270_4_24	271_25_28	89_6_1	274_6_58	81_6_1	86_6_1	87_2_58	830_25_1	794_235_17	792_2_63	2079_235_17	1253_235_283
212_6_28	218_235_1	133_2_6	2096_235_92	137_6_1	134_235_1	25_01_1	21_6_1	1943_25_9	344_2_3	401_25_56	548_235_81	96_235_1	349_6_1	1317_235_78	1790_6_98	261_235_1	266_25_1	126_6_1	1499_235_109	1703_6_22	58_235_1	1921_6_114	1559_235_51	56_4_21	50_6_43	415_0_6	828_235_1	1384_6_30	373_235_65	291_6_68	989_235_190	597_235_16	598_235_176	197_25_1	190_6_1	315_25_1	1088_6_35	270_4_22	271_25_24	89_6_1	274_6_65	81_6_1	86_6_1	87_2_62	830_25_1	794_235_18	792_2_69	2079_235_16	1253_235_291
212_6_27	218_235_1	133_2_5	2096_235_87	137_6_1	134_235_1	25_01_1	21_6_1	1943_25_9	344_2_5	401_25_51	548_235_80	96_235_1	349_6_1	1317_235_76	1790_6_94	261_235_1	266_25_1	126_6_1	1499_235_120	1703_6_20	58_235_1	1921_6_117	1559_235_54	56_4_23	50_6_38	415_0_5	828_235_1	1384_6_27	373_235_68	291_6_64	989_235_183	597_235_14	598_235_170	197_25_1	190_6_1	315_25_1	1088_6_37	270_4_25	271_25_24	89_6_1	274_6_74	81_6_1	86_6_1	87_2_67	830_25_1	794_235_16	792_2_68	2079_235_20	1253_235_305
212_6_22	218_235_1	133_2_6	2096_235_88	137_6_1	134_235_1	25_01_1	21_6_1	1943_25_10	344_2_2	401_25_54	548_235_84	96_235_1	349_6_1	1317_235_79	1790_6_99	261_235_1	266_25_1	126_6_1	1499_235_125	1703_6_19	58_235_1	1921_6_103	1559_235_55	56_4_20	50_6_43	415_0_6	828_235_1	1384_6_31	373_235_63	291_6_64	989_235_184	597_235_14	598_235_181	197_25_1	190_6_1	315_25_1	1088_6_37	270_4_22	271_25_20	89_6_1	274_6_73	81_6_1	86_6_1	87_2_69	830_25_1	794_235_17	792_2_76	2079_235_18	1253_235_289
212_6_19	218_235_1	133_2_6	2096_235_81	137_6_1	134_235_1	25_01_1	21_6_1	1943_25_13	344_2_2	401_25_56	548_235_92	96_235_1	349_6_1	1317_235_75	1790_6_87	261_235_1	266_25_1	126_6_1	1499_235_106	1703_6_19	58_235_1	1921_6_103	1559_235_56	56_4_20	50_6_43	415_0_4	828_235_2	1384_6_33	373_235_68	291_6_62	989_235_184	597_235_12	598_235_183	197_25_1	190_6_1	315_25_1	1088_6_36	270_4_21	271_25_22	89_6_1	274_6_74	81_6_1	86_6_1	87_2_70	830_25_1	794_235_23	792_2_72	2079_235_15	1253_235_295
212_6_22	218_235_1	133_2_6	2096_235_83	137_6_1	134_235_1	25_01_1	21_6_1	1943_25_10	344_2_3	401_25_53	548_235_85	96_235_1	349_6_1	1317_235_77	1790_6_84	261_235_1	266_25_1	126_6_1	1499_235_102	1703_6_22	58_235_1	1921_6_110	1559_235_63	56_4_23	50_6_45	415_0_3	828_235_3	1384_6_35	373_235_62	291_6_71	989_235_174	597_235_12	598_235_166	197_25_1	190_6_1	315_25_1	1088_6_35	270_4_17	271_25_20	89_6_1	274_6_78	81_6_1	86_6_1	87_2_68	830_25_1	794_235_21	792_2_68	2079_235_12	1253_235_291
212_6_21	218_235_1	133_2_7	2096_235_73	137_6_1	134_235_1	25_01_1	21_6_1	1943_25_9	344_2_4	401_25_51	548_235_78	96_235_1	349_6_1	1317_235_77	1790_6_86	261_235_1	266_25_1	126_6_1	1499_235_100	1703_6_27	58_235_1	1921_6_113	1559_235_64	56_4_23	50_6_39	415_0_4	828_235_3	1384_6_38	373_235_66	291_6_77	989_235_188	597_235_6	598_235_168	197_25_1	190_6_1	315_25_1	1088_6_35	270_4_16	271_25_24	89_6_1	274_6_83	81_6_1	86_6_1	87_2_66	830_25_1	794_235_20	792_2_80	2079_235_11	1253_235_296
212_6_20	218_235_1	133_2_10	2096_235_81	137_6_1	134_235_1	25_01_1	21_6_1	1943_25_11	344_2_4	401_25_54	548_235_73	96_235_1	349_6_1	1317_235_73	1790_6_90	261_235_1	266_25_1	126_6_1	1499_235_95	1703_6_25	58_235_1	1921_6_115	1559_235_64	56_4_22	50_6_45	415_0_1	828_235_2	1384_6_36	373_235_62	291_6_77	989_235_179	597_235_7	598_235_175	197_25_1	190_6_1	315_25_1	1088_6_36	270_4_18	271_25_33	89_6_1	274_6_80	81_6_1	86_6_1	87_2_63	830_25_1	794_235_20	792_2_77	2079_235_10	1253_235_285
212_6_20	218_235_1	133_2_8	2096_235_72	137_6_1	134_235_1	25_01_1	21_6_1	1943_25_14	344_2_2	401_25_48	548_235_75	96_235_1	349_6_1	1317_235_69	1790_6_89	261_235_1	266_25_1	126_6_1	1499_235_104	1703_6_23	58_235_1	1559_235_65	56_4_22	50_6_50	415_0_1	828_235_2	1384_6_32	373_235_60	2067_235_98	989_235_191	597_235_5	598_235_185	197_25_1	190_6_1	315_25_1	1088_6_36	270_4_20	271_25_37	89_6_1	274_6_80	81_6_1	86_6_1	87_2_62	830_25_1	794_235_19	792_2_74	2079_235_6	1253_235_281	1014_235_59
212_6_15	218_235_1	133_2_9	2096_235_75	137_6_1	134_235_1	25_01_1	21_6_1	1943_25_16	344_2_3	401_25_56	548_235_75	96_235_1	349_6_1	1317_235_69	1790_6_90	261_235_1	266_25_1	126_6_1	1499_235_110	1703_6_27	58_235_1	1559_235_69	56_4_27	50_6_48	415_0_2	828_235_2	1384_6_34	373_235_59	2067_235_89	989_235_193	597_235_4	598_235_169	197_25_1	190_6_1	315_25_1	1088_6_35	270_4_19	271_25_35	89_6_1	274_6_83	81_6_1	86_6_1	87_2_57	830_25_1	794_235_20	792_2_68	2079_235_7	1253_235_275	1014_235_65
212_6_15	218_235_1	133_2_8	2096_235_72	137_6_1	134_235_1	25_01_1	21_6_1	1943_25_12	344_2_2	401_25_58	548_235_80	96_235_1	349_6_1	1317_235_66	1790_6_99	261_235_1	266_25_1	126_6_1	1499_235_111	1703_6_25	58_235_1	1559_235_74	56_4_29	50_6_48	415_0_2	828_235_1	1384_6_35	373_235_65	2067_235_94	989_235_207	597_235_4	598_235_160	197_25_1	190_6_1	315_25_1	1088_6_26	270_4_19	271_25_45	89_6_1	274_6_86	81_6_1	86_6_1	87_2_57	830_25_1	794_235_21	792_2_60	2079_235_8	1253_235_282	1014_235_71
212_6_14	218_235_1	133_2_6	2096_235_79	137_6_1	134_235_1	25_01_1	21_6_1	1943_25_12	344_2_3	401_25_49	548_235_94	96_235_1	349_6_1	1317_235_61	1790_6_98	261_235_1	266_25_1	126_6_1	1499_235_101	1703_6_24	58_235_1	1559_235_81	56_4_25	50_6_43	415_0_2	828_235_1	1384_6_31	373_235_60	2067_235_100	989_235_205	597_235_4	598_235_157	197_25_1	190_6_1	315_25_1	1088_6_22	270_4_18	271_25_42	89_6_1	274_6_87	81_6_1	86_6_1	87_2_57	830_25_1	794_235_20	792_2_56	2079_235_9	1253_235_279	1014_235_74
212_6_12	218_235_1	133_2_7	2096_235_75	137_6_1	134_235_1	25_01_1	21_6_1	1943_25_10	344_2_3	401_25_52	548_235_92	96_235_1	349_6_1	1317_235_67	1790_6_100	261_235_1	266_25_1	126_6_1	1499_235_103	1703_6_23	58_235_1	1559_235_86	56_4_26	50_6_42	415_0_2	828_235_1	1384_6_29	373_235_57	2067_235_95	989_235_218	597_235_2	598_235_151	197_25_1	190_6_1	315_25_1	1088_6_22	270_4_18	271_25_32	89_6_1	274_6_87	81_6_1	86_6_1	87_2_60	830_25_1	794_235_23	792_2_51	2079_235_9	1253_235_288	1014_235_70
212_6_10	218_235_1	133_2_8	2096_235_75	137_6_1	134_235_1	25_01_1	21_6_1	1943_25_11	344_2_4	401_25_56	548_235_83	96_235_1	349_6_1	1317_235_68	1790_6_102	261_235_1	266_25_1	126_6_1	1499_235_105	1703_6_24	58_235_1	1559_235_95	56_4_29	50_6_39	1384_6_32	373_235_54	2067_235_98	989_235_208	597_235_1	598_235_154	197_25_1	190_6_1	315_25_1	1088_6_22	270_4_22	271_25_29	89_6_1	274_6_86	81_6_1	86_6_1	87_2_62	830_25_1	794_235_21	792_2_56	2079_235_7	1253_235_287	1014_235_68	2072_235_3	365_6_1
212_6_9	218_235_1	133_2_8	2096_235_69	137_6_1	134_235_1	25_01_1	21_6_1	1943_25_11	344_2_2	401_25_69	548_235_90	96_235_1	349_6_1	1317_235_64	1790_6_107	261_235_1	266_25_1	126_6_1	1499_235_100	1703_6_24	58_235_1	1559_235_95	56_4_25	50_6_38	1384_6_30	373_235_61	2067_235_98	989_235_212	597_235_1	598_235_155	197_25_1	190_6_1	315_25_1	1088_6_19	270_4_14	271_25_23	89_6_1	274_6_89	81_6_1	86_6_1	87_2_61	830_25_1	794_235_18	792_2_52	2079_235_6	1253_235_293	1014_235_62	2072_235_3	365_6_1
212_6_8	218_235_1	133_2_8	2096_235_73	137_6_1	134_235_1	25_01_1	21_6_1	1943_25_8	344_2_2	401_25_62	548_235_94	96_235_1	349_6_1	1317_235_64	1790_6_111	261_235_1	266_25_1	126_6_1	1499_235_100	1703_6_24	58_235_1	1559_235_101	56_4_32	50_6_43	1384_6_30	373_235_57	2067_235_102	989_235_214	598_235_169	197_25_1	190_6_1	315_25_1	1088_6_19	270_4_12	271_25_24	89_6_1	274_6_85	81_6_1	86_6_1	87_2_61	830_25_1	794_235_22	792_2_55	2079_235_7	1253_235_299	1014_235_65	2072_235_3	365_6_1	300_235_87
212_6_9	218_235_1	133_2_8	2096_235_76	137_6_1	134_235_1	25_01_1	21_6_1	1943_25_7	344_2_2	401_25_67	548_235_81	96_235_1	349_6_1	1317_235_58	1790_6_124	261_235_1	266_25_1	126_6_1	1499_235_107	1703_6_25	58_235_1	1559_235_96	56_4_32	50_6_44	1384_6_27	373_235_63	2067_235_105	989_235_214	598_235_173	197_25_1	190_6_1	315_25_1	1088_6_14	270_4_11	271_25_17	89_6_1	274_6_78	81_6_1	86_6_1	87_2_58	830_25_1	794_235_24	792_2_54	2079_235_9	1253_235_301	1014_235_65	2072_235_4	365_6_1	300_235_87
212_6_9	218_235_1	133_2_8	2096_235_80	137_6_1	134_235_1	25_01_1	21_6_1	1943_25_8	344_2_2	401_25_68	548_235_82	96_235_1	349_6_1	1317_235_56	1790_6_122	261_235_1	266_25_1	126_6_1	1499_235_108	1703_6_23	58_235_1	1559_235_95	56_4_29	50_6_44	1384_6_29	373_235_60	2067_235_103	989_235_206	598_235_167	197_25_1	190_6_1	315_25_1	1088_6_18	270_4_8	271_25_20	89_6_1	274_6_69	81_6_1	86_6_1	87_2_61	830_25_1	794_235_23	792_2_52	2079_235_10	1253_235_299	1014_235_68	2072_235_8	365_6_1	300_235_87
212_6_8	218_235_1	133_2_10	2096_235_81	137_6_1	134_235_1	25_01_1	21_6_1	1943_25_7	344_2_1	401_25_60	548_235_86	96_235_1	349_6_1	1317_235_51	1790_6_138	261_235_1	266_25_1	126_6_1	1499_235_99	1703_6_22	58_235_1	1559_235_105	56_4_29	50_6_48	1384_6_28	373_235_54	2067_235_103	989_235_204	598_235_167	197_25_1	190_6_1	315_25_1	1088_6_20	270_4_9	271_25_22	89_6_1	274_6_60	81_6_1	86_6_1	87_2_69	830_25_1	794_235_23	792_2_53	2079_235_10	1253_235_295	1014_235_70	2072_235_10	365_6_1	300_235_92
212_6_7	218_235_1	133_2_10	2096_235_87	137_6_1	134_235_1	25_01_1	21_6_1	1943_25_7	401_25_61	548_235_90	96_235_1	349_6_1	1317_235_53	1790_6_121	261_235_1	266_25_1	126_6_1	1499_235_103	1703_6_28	58_235_1	1559_235_99	56_4_29	50_6_49	1384_6_34	373_235_50	2067_235_109	989_235_203	598_235_165	197_25_1	190_6_1	315_25_1	1088_6_17	270_4_7	271_25_19	89_6_1	274_6_64	81_6_1	86_6_1	87_2_71	830_25_1	794_235_22	792_2_53	2079_235_10	1253_235_301	1014_235_67	2072_235_9	365_6_1	300_235_96	445_2_1
212_6_5	218_235_1	133_2_6	2096_235_88	137_6_1	134_235_1	25_01_1	21_6_1	1943_25_6	401_25_70	548_235_91	96_235_1	349_6_1	1317_235_51	1790_6_131	261_235_1	266_25_1	126_6_1	1499_235_99	1703_6_26	58_235_1	1559_235_93	56_4_31	50_6_57	1384_6_37	373_235_50	2067_235_108	989_235_212	598_235_159	197_25_1	190_6_1	315_25_1	1088_6_15	270_4_9	271_25_22	89_6_1	274_6_63	81_6_1	86_6_1	87_2_66	830_25_1	794_235_23	792_2_55	2079_235_9	1253_235_317	1014_235_74	2072_235_11	365_6_1	300_235_98	445_2_1
212_6_3	218_235_1	133_2_5	2096_235_84	137_6_1	134_235_1	25_01_1	21_6_1	1943_25_5	401_25_69	548_235_88	96_235_1	349_6_1	1317_235_49	1790_6_132	261_235_1	266_25_1	126_6_1	1499_235_88	1703_6_24	58_235_1	1559_235_94	56_4_29	50_6_47	1384_6_45	373_235_53	2067_235_107	989_235_224	598_235_152	197_25_1	190_6_1	315_25_1	1088_6_15	270_4_9	271_25_20	89_6_1	274_6_59	81_6_1	86_6_1	87_2_68	830_25_1	794_235_20	792_2_56	2079_235_9	1253_235_316	1014_235_77	2072_235_10	365_6_1	300_235_96	445_2_1
212_6_4	218_235_1	133_2_6	2096_235_84	137_6_1	134_235_1	25_01_1	21_6_1	1943_25_9	401_25_65	548_235_92	96_235_1	349_6_1	1317_235_54	1790_6_131	261_235_1	126_6_1	1499_235_91	1703_6_23	58_235_1	1559_235_100	56_4_30	50_6_47	1384_6_46	373_235_57	2067_235_104	989_235_221	598_235_153	197_25_1	190_6_1	315_25_1	1088_6_20	270_4_10	271_25_18	89_6_1	274_6_49	81_6_1	86_6_1	87_2_65	794_235_18	792_2_57	2079_235_10	1253_235_325	1014_235_74	2072_235_10	365_6_1	300_235_94	445_2_1	589_6_1	244_235_134
212_6_2	218_235_1	133_2_5	2096_235_88	137_6_1	134_235_1	25_01_1	21_6_1	1943_25_8	401_25_61	548_235_85	96_235_1	349_6_1	1317_235_52	1790_6_132	261_235_1	126_6_1	1499_235_89	1703_6_21	58_235_1	1559_235_106	56_4_33	50_6_47	1384_6_47	373_235_51	2067_235_95	989_235_214	598_235_157	197_25_1	190_6_1	315_25_1	1088_6_20	270_4_8	271_25_20	89_6_1	274_6_45	81_6_1	86_6_1	87_2_67	794_235_19	792_2_58	2079_235_9	1253_235_336	1014_235_76	2072_235_8	365_6_1	300_235_102	445_2_1	589_6_1	244_235_123
212_6_1	218_235_1	133_2_4	2096_235_89	137_6_1	134_235_1	25_01_1	21_6_1	1943_25_10	401_25_60	548_235_78	96_235_1	349_6_1	1317_235_56	1790_6_133	261_235_1	126_6_1	1499_235_82	1703_6_21	58_235_1	1559_235_108	56_4_34	50_6_48	1384_6_46	373_235_44	2067_235_97	989_235_214	598_235_154	197_25_1	190_6_1	315_25_1	1088_6_26	270_4_8	271_25_25	89_6_1	274_6_47	81_6_1	86_6_1	87_2_68	794_235_19	792_2_55	2079_235_11	1253_235_324	1014_235_65	2072_235_5	365_6_1	300_235_103	445_2_1	589_6_1	244_235_120
212_6_1	218_235_1	133_2_2	2096_235_85	137_6_1	134_235_1	25_01_1	21_6_1	1943_25_9	401_25_60	548_235_85	96_235_1	349_6_1	1317_235_57	1790_6_134	261_235_1	126_6_1	1499_235_67	1703_6_20	58_235_1	1559_235_109	56_4_34	50_6_53	1384_6_49	373_235_40	2067_235_95	989_235_227	598_235_163	197_25_1	190_6_1	315_25_1	1088_6_27	270_4_10	271_25_31	89_6_1	274_6_48	81_6_1	86_6_1	87_2_66	794_235_17	792_2_55	2079_235_13	1253_235_334	1014_235_70	2072_235_5	365_6_1	300_235_111	445_2_1	589_6_1	244_235_122
218_235_1	133_2_2	2096_235_78	137_6_1	134_235_1	25_01_1	21_6_1	1943_25_7	401_25_59	548_235_81	96_235_1	349_6_1	1317_235_56	1790_6_128	261_235_1	126_6_1	1499_235_67	1703_6_20	58_235_1	1559_235_113	56_4_34	50_6_61	1384_6_50	373_235_43	2067_235_76	989_235_227	598_235_169	197_25_1	190_6_1	315_25_1	1088_6_26	270_4_10	271_25_30	89_6_1	274_6_50	81_6_1	86_6_1	87_2_65	794_235_15	792_2_49	2079_235_14	1253_235_322	1014_235_72	2072_235_8	365_6_1	300_235_112	445_2_1	589_6_1	244_235_134	108_235_36
218_235_1	133_2_2	2096_235_79	137_6_1	134_235_1	25_01_1	21_6_1	1943_25_6	401_25_54	548_235_78	96_235_1	349_6_1	1317_235_63	1790_6_141	261_235_1	126_6_1	1499_235_61	1703_6_24	58_235_1	1559_235_125	56_4_30	50_6_62	1384_6_41	373_235_47	2067_235_80	989_235_224	598_235_182	197_25_1	190_6_1	315_25_1	1088_6_27	270_4_9	271_25_32	89_6_1	274_6_51	81_6_1	86_6_1	87_2_58	794_235_14	792_2_51	2079_235_16	1253_235_336	1014_235_66	2072_235_10	365_6_1	300_235_106	445_2_1	589_6_1	244_235_118	108_235_35
218_235_1	133_2_1	2096_235_74	137_6_1	134_235_1	25_01_1	21_6_1	1943_25_5	401_25_46	548_235_78	96_235_1	349_6_1	1317_235_60	1790_6_136	261_235_1	126_6_1	1499_235_71	1703_6_24	58_235_1	1559_235_107	56_4_28	50_6_54	1384_6_45	373_235_37	2067_235_95	989_235_222	598_235_186	197_25_1	190_6_1	315_25_1	1088_6_25	270_4_11	271_25_33	89_6_1	274_6_53	81_6_1	86_6_1	87_2_66	794_235_18	792_2_58	2079_235_17	1253_235_350	1014_235_64	2072_235_8	365_6_1	300_235_100	445_2_1	589_6_1	244_235_125	108_235_33
218_235_1	133_2_1	2096_235_77	137_6_1	134_235_1	25_01_1	21_6_1	1943_25_5	401_25_46	548_235_73	96_235_1	349_6_1	1317_235_59	1790_6_135	261_235_1	126_6_1	1499_235_72	1703_6_24	58_235_1	1559_235_99	56_4_29	50_6_49	1384_6_40	373_235_28	2067_235_96	989_235_227	598_235_186	197_25_1	190_6_1	315_25_1	1088_6_24	270_4_10	271_25_39	89_6_1	274_6_42	81_6_1	86_6_1	87_2_71	794_235_15	792_2_64	2079_235_17	1253_235_355	1014_235_66	2072_235_9	365_6_1	300_235_105	445_2_1	589_6_1	244_235_114	108_235_34
218_235_1	133_2_1	2096_235_72	137_6_1	134_235_1	25_01_1	21_6_1	1943_25_4	401_25_39	548_235_67	96_235_1	349_6_1	1317_235_59	1790_6_138	261_235_1	126_6_1	1499_235_75	1703_6_21	58_235_1	1559_235_99	56_4_23	50_6_49	1384_6_46	373_235_25	2067_235_102	989_235_232	598_235_181	197_25_1	190_6_1	315_25_1	1088_6_25	270_4_14	271_25_40	89_6_1	274_6_44	81_6_1	86_6_1	87_2_71	794_235_17	792_2_60	2079_235_15	1253_235_363	1014_235_69	2072_235_10	365_6_1	300_235_100	445_2_1	589_6_1	244_235_108	108_235_35
218_235_1	2096_235_77	137_6_1	134_235_1	25_01_1	21_6_1	1943_25_2	401_25_35	548_235_69	96_235_1	349_6_1	1317_235_60	1790_6_155	261_235_1	126_6_1	1499_235_83	1703_6_22	58_235_1	1559_235_91	56_4_22	50_6_53	1384_6_34	373_235_25	2067_235_94	989_235_244	598_235_185	197_25_1	190_6_1	315_25_1	1088_6_29	270_4_16	271_25_38	89_6_1	274_6_45	81_6_1	86_6_1	87_2_66	794_235_13	792_2_63	2079_235_16	1253_235_357	1014_235_67	2072_235_10	365_6_1	300_235_84	445_2_1	589_6_1	244_235_95	108_235_40	103_6_1
218_235_1	2096_235_69	137_6_1	134_235_1	25_01_1	21_6_1	1943_25_2	401_25_33	548_235_71	96_235_1	349_6_1	1317_235_60	1790_6_161	261_235_1	126_6_1	1499_235_89	1703_6_22	58_235_1	1559_235_101	56_4_24	50_6_47	1384_6_32	373_235_27	2067_235_98	989_235_246	598_235_186	197_25_1	190_6_1	315_25_1	1088_6_29	270_4_19	271_25_41	89_6_1	274_6_49	81_6_1	86_6_1	87_2_68	794_235_12	792_2_58	2079_235_14	1253_235_366	1014_235_64	2072_235_13	365_6_1	300_235_90	445_2_1	589_6_1	244_235_99	108_235_37	103_6_1
218_235_1	2096_235_74	137_6_1	134_235_1	25_01_1	21_6_1	1943_25_4	401_25_35	548_235_72	96_235_1	349_6_1	1317_235_59	1790_6_155	261_235_1	126_6_1	1499_235_90	1703_6_20	58_235_1	1559_235_99	56_4_25	50_6_51	1384_6_33	373_235_26	2067_235_98	989_235_242	598_235_193	197_25_1	190_6_1	315_25_1	1088_6_21	270_4_18	271_25_46	89_6_1	274_6_51	81_6_1	86_6_1	87_2_78	794_235_10	792_2_55	2079_235_15	1253_235_366	1014_235_65	2072_235_16	365_6_1	300_235_91	445_2_1	589_6_1	244_235_99	108_235_41	103_6_1
218_235_1	2096_235_73	137_6_1	134_235_1	25_01_1	21_6_1	1943_25_2	401_25_35	548_235_74	96_235_1	349_6_1	1317_235_66	1790_6_164	261_235_1	126_6_1	1499_235_98	1703_6_19	58_235_1	1559_235_92	56_4_26	50_6_55	1384_6_31	373_235_30	2067_235_108	989_235_247	598_235_199	197_25_1	190_6_1	315_25_1	1088_6_18	270_4_21	271_25_43	89_6_1	274_6_52	81_6_1	86_6_1	87_2_68	794_235_11	792_2_51	2079_235_14	1253_235_369	1014_235_59	2072_235_14	365_6_1	300_235_85	445_2_1	589_6_1	244_235_98	108_235_37	103_6_1
218_235_1	2096_235_72	137_6_1	134_235_1	25_01_1	21_6_1	1943_25_2	401_25_36	548_235_75	96_235_1	349_6_1	1317_235_70	1790_6_161	261_235_1	126_6_1	1499_235_97	1703_6_24	58_235_1	1559_235_91	56_4_26	50_6_63	1384_6_29	373_235_27	2067_235_115	989_235_246	598_235_204	197_25_1	190_6_1	315_25_1	1088_6_18	270_4_24	271_25_43	89_6_1	274_6_48	81_6_1	86_6_1	87_2_64	794_235_11	792_2_57	2079_235_12	1253_235_378	1014_235_49	2072_235_13	365_6_1	300_235_88	445_2_1	589_6_1	244_235_100	108_235_34	103_6_1
218_235_1	2096_235_76	137_6_1	134_235_1	25_01_1	21_6_1	1943_25_3	401_25_37	548_235_59	96_235_1	349_6_1	1317_235_66	1790_6_166	261_235_1	126_6_1	1499_235_105	1703_6_20	58_235_1	1559_235_87	56_4_26	50_6_61	1384_6_26	373_235_24	2067_235_116	989_235_257	598_235_194	197_25_1	190_6_1	315_25_1	1088_6_12	270_4_29	271_25_45	89_6_1	274_6_54	81_6_1	86_6_1	87_2_64	794_235_9	792_2_49	2079_235_9	1253_235_386	1014_235_49	2072_235_11	365_6_1	300_235_90	445_2_1	589_6_1	244_235_102	108_235_33	103_6_1
218_235_1	2096_235_83	137_6_1	134_235_1	25_01_1	21_6_1	1943_25_4	401_25_33	548_235_60	96_235_1	349_6_1	1317_235_63	1790_6_171	261_235_1	126_6_1	1499_235_112	1703_6_21	58_235_1	1559_235_75	56_4_23	50_6_57	1384_6_29	373_235_27	2067_235_115	989_235_261	598_235_199	197_25_1	190_6_1	315_25_1	1088_6_14	270_4_28	271_25_48	89_6_1	274_6_62	81_6_1	86_6_1	87_2_60	794_235_8	792_2_50	2079_235_10	1253_235_381	1014_235_42	2072_235_12	365_6_1	300_235_88	445_2_1	589_6_1	244_235_92	108_235_33	103_6_1
218_235_1	2096_235_89	137_6_1	134_235_1	25_01_1	21_6_1	1943_25_3	401_25_32	548_235_69	96_235_1	349_6_1	1317_235_59	1790_6_172	261_235_1	126_6_1	1499_235_106	1703_6_24	58_235_1	1559_235_68	56_4_27	50_6_55	1384_6_27	373_235_33	2067_235_106	989_235_269	598_235_185	197_25_1	190_6_1	315_25_1	1088_6_15	270_4_29	271_25_49	89_6_1	274_6_60	81_6_1	86_6_1	87_2_58	794_235_7	792_2_52	2079_235_11	1253_235_374	1014_235_54	2072_235_13	365_6_1	300_235_79	445_2_1	589_6_1	244_235_93	108_235_42	103_6_1
218_235_1	2096_235_92	137_6_1	134_235_1	25_01_1	21_6_1	1943_25_3	401_25_34	548_235_62	96_235_1	349_6_1	1317_235_65	1790_6_177	261_235_1	126_6_1	1499_235_107	1703_6_23	58_235_1	1559_235_75	56_4_29	50_6_60	1384_6_23	373_235_30	2067_235_111	989_235_281	598_235_189	197_25_1	190_6_1	315_25_1	1088_6_17	270_4_25	271_25_40	89_6_1	274_6_54	81_6_1	86_6_1	87_2_61	794_235_9	792_2_51	2079_235_10	1253_235_371	1014_235_52	2072_235_9	365_6_1	300_235_77	445_2_1	589_6_1	244_235_85	108_235_43	103_6_1
218_235_1	2096_235_92	137_6_1	134_235_1	25_01_1	21_6_1	1943_25_3	401_25_36	548_235_57	96_235_1	349_6_1	1317_235_57	1790_6_175	261_235_1	126_6_1	1499_235_112	1703_6_23	58_235_1	1559_235_76	56_4_28	50_6_57	1384_6_22	373_235_30	2067_235_105	989_235_293	598_235_180	197_25_1	190_6_1	315_25_1	1088_6_17	270_4_23	271_25_45	89_6_1	274_6_56	81_6_1	86_6_1	87_2_65	794_235_8	792_2_49	2079_235_12	1253_235_382	1014_235_52	2072_235_11	365_6_1	300_235_78	445_2_1	589_6_1	244_235_87	108_235_35	103_6_1
218_235_1	2096_235_87	137_6_1	134_235_1	25_01_1	21_6_1	1943_25_5	401_25_37	548_235_61	96_235_1	349_6_1	1317_235_56	1790_6_176	261_235_1	126_6_1	1499_235_110	1703_6_17	58_235_1	1559_235_71	56_4_27	50_6_60	1384_6_21	373_235_28	2067_235_107	989_235_285	598_235_183	197_25_1	190_6_1	315_25_1	1088_6_21	270_4_22	271_25_43	89_6_1	274_6_51	81_6_1	86_6_1	87_2_72	794_235_9	792_2_50	2079_235_12	1253_235_377	1014_235_45	2072_235_13	365_6_1	300_235_84	445_2_1	589_6_1	244_235_94	108_235_35	103_6_1
218_235_1	2096_235_90	137_6_1	134_235_1	25_01_1	21_6_1	1943_25_8	401_25_36	548_235_65	96_235_1	349_6_1	1317_235_61	1790_6_181	261_235_1	126_6_1	1499_235_104	1703_6_21	58_235_1	1559_235_74	56_4_25	50_6_63	1384_6_27	373_235_32	2067_235_113	989_235_281	598_235_184	197_25_1	190_6_1	315_25_1	1088_6_18	270_4_22	271_25_41	89_6_1	274_6_52	81_6_1	86_6_1	87_2_70	794_235_9	792_2_55	2079_235_11	1253_235_369	1014_235_47	2072_235_12	365_6_1	300_235_88	445_2_1	589_6_1	244_235_96	108_235_38	103_6_1
218_235_1	2096_235_94	137_6_1	134_235_1	25_01_1	21_6_1	1943_25_11	401_25_45	548_235_68	96_235_1	349_6_1	1317_235_59	1790_6_172	261_235_1	126_6_1	1499_235_93	1703_6_17	58_235_1	1559_235_74	56_4_28	50_6_56	1384_6_26	373_235_30	2067_235_118	989_235_291	598_235_184	197_25_1	190_6_1	315_25_1	1088_6_16	270_4_19	271_25_41	89_6_1	274_6_50	81_6_1	86_6_1	87_2_66	794_235_10	792_2_52	2079_235_12	1253_235_366	1014_235_46	2072_235_12	365_6_1	300_235_89	445_2_1	589_6_1	244_235_87	108_235_41	103_6_1
218_235_1	2096_235_96	137_6_1	134_235_1	25_01_1	21_6_1	1943_25_13	401_25_44	548_235_66	96_235_1	349_6_1	1317_235_67	1790_6_169	261_235_1	126_6_1	1499_235_87	1703_6_13	58_235_1	1559_235_77	56_4_27	50_6_47	1384_6_26	373_235_32	2067_235_117	989_235_292	598_235_177	197_25_1	190_6_1	315_25_1	1088_6_16	270_4_18	271_25_42	89_6_1	274_6_44	81_6_1	86_6_1	87_2_63	794_235_7	792_2_57	2079_235_14	1253_235_362	1014_235_45	2072_235_9	365_6_1	300_235_84	445_2_1	589_6_1	244_235_87	108_235_40	103_6_1
218_235_1	2096_235_94	137_6_1	134_235_1	25_01_1	21_6_1	1943_25_11	401_25_44	548_235_73	96_235_1	349_6_1	1317_235_59	1790_6_160	261_235_1	126_6_1	1499_235_81	1703_6_17	58_235_1	1559_235_72	56_4_30	50_6_45	1384_6_28	373_235_29	2067_235_117	989_235_296	598_235_173	197_25_1	190_6_1	315_25_1	1088_6_19	270_4_20	271_25_43	89_6_1	274_6_43	81_6_1	86_6_1	87_2_63	794_235_4	792_2_56	2079_235_10	1253_235_361	1014_235_51	2072_235_8	365_6_1	300_235_91	445_2_1	589_6_1	244_235_86	108_235_39	103_6_1
218_235_1	2096_235_90	137_6_1	134_235_1	25_01_1	21_6_1	1943_25_11	401_25_40	548_235_75	96_235_1	349_6_1	1317_235_61	1790_6_155	261_235_1	126_6_1	1499_235_90	1703_6_19	58_235_1	1559_235_66	56_4_37	50_6_38	1384_6_25	373_235_27	2067_235_114	989_235_306	598_235_180	197_25_1	190_6_1	315_25_1	1088_6_19	270_4_18	271_25_48	89_6_1	274_6_39	81_6_1	86_6_1	87_2_67	794_235_4	792_2_56	2079_235_12	1253_235_350	1014_235_50	2072_235_10	365_6_1	300_235_88	445_2_1	589_6_1	244_235_93	108_235_36	103_6_1
218_235_1	2096_235_89	134_235_1	25_01_1	21_6_1	1943_25_12	401_25_37	548_235_78	96_235_1	349_6_1	1317_235_52	1790_6_161	261_235_1	126_6_1	1499_235_94	1703_6_21	58_235_1	1559_235_69	56_4_39	50_6_28	1384_6_19	373_235_25	2067_235_122	989_235_303	598_235_187	197_25_1	190_6_1	315_25_1	1088_6_21	270_4_20	271_25_47	89_6_1	274_6_42	81_6_1	86_6_1	87_2_72	794_235_3	792_2_63	2079_235_13	1253_235_339	1014_235_46	2072_235_12	365_6_1	300_235_86	445_2_1	589_6_1	244_235_87	108_235_36	103_6_1	847_235_41
218_235_1	2096_235_84	134_235_1	25_01_1	21_6_1	1943_25_15	401_25_40	548_235_74	96_235_1	349_6_1	1317_235_52	1790_6_160	261_235_1	126_6_1	1499_235_88	1703_6_21	58_235_1	1559_235_68	56_4_41	50_6_29	1384_6_23	373_235_21	2067_235_118	989_235_296	598_235_174	197_25_1	190_6_1	315_25_1	1088_6_19	270_4_23	271_25_45	89_6_1	274_6_39	81_6_1	86_6_1	87_2_70	794_235_5	792_2_68	2079_235_14	1253_235_336	1014_235_44	2072_235_14	365_6_1	300_235_84	445_2_1	589_6_1	244_235_81	108_235_37	103_6_1	847_235_39
218_235_1	2096_235_78	134_235_1	25_01_1	21_6_1	1943_25_18	401_25_43	548_235_77	96_235_1	349_6_1	1317_235_49	1790_6_153	261_235_1	126_6_1	1499_235_92	1703_6_20	58_235_1	1559_235_64	56_4_38	50_6_31	1384_6_18	373_235_22	2067_235_114	989_235_304	598_235_176	197_25_1	190_6_1	315_25_1	1088_6_20	270_4_25	271_25_43	89_6_1	274_6_40	81_6_1	86_6_1	87_2_81	794_235_5	792_2_72	2079_235_13	1253_235_350	1014_235_40	2072_235_16	365_6_1	300_235_78	445_2_1	589_6_1	244_235_81	108_235_32	103_6_1	847_235_34
218_235_1	2096_235_77	134_235_1	25_01_1	21_6_1	1943_25_14	401_25_44	548_235_74	96_235_1	349_6_1	1317_235_53	1790_6_151	261_235_1	126_6_1	1499_235_86	1703_6_18	58_235_1	1559_235_66	56_4_46	50_6_34	1384_6_16	373_235_25	2067_235_125	989_235_293	598_235_175	197_25_1	190_6_1	315_25_1	1088_6_17	270_4_25	271_25_41	89_6_1	274_6_39	81_6_1	86_6_1	87_2_80	794_235_3	792_2_78	2079_235_12	1253_235_349	1014_235_46	2072_235_14	365_6_1	300_235_70	445_2_1	589_6_1	244_235_80	108_235_25	103_6_1	847_235_31
218_235_1	2096_235_78	134_235_1	25_01_1	21_6_1	1943_25_15	401_25_41	548_235_78	96_235_1	349_6_1	1317_235_55	1790_6_155	261_235_1	126_6_1	1499_235_89	1703_6_20	58_235_1	1559_235_69	56_4_50	50_6_27	1384_6_16	373_235_18	2067_235_134	989_235_283	598_235_175	197_25_1	190_6_1	315_25_1	1088_6_19	270_4_28	271_25_40	89_6_1	274_6_35	81_6_1	86_6_1	87_2_74	794_235_3	792_2_78	2079_235_12	1253_235_344	1014_235_50	2072_235_13	365_6_1	300_235_74	445_2_1	589_6_1	244_235_76	108_235_28	103_6_1	847_235_39
218_235_1	2096_235_79	134_235_1	25_01_1	21_6_1	1943_25_16	401_25_36	548_235_75	96_235_1	349_6_1	1317_235_52	1790_6_135	261_235_1	126_6_1	1499_235_87	1703_6_19	58_235_1	1559_235_67	56_4_56	50_6_30	1384_6_14	373_235_18	2067_235_134	989_235_300	598_235_167	197_25_1	190_6_1	315_25_1	1088_6_24	270_4_24	271_25_46	89_6_1	274_6_37	81_6_1	86_6_1	87_2_77	794_235_3	792_2_83	2079_235_11	1253_235_345	1014_235_55	2072_235_12	365_6_1	300_235_71	445_2_1	589_6_1	244_235_76	108_235_27	103_6_1	847_235_38
218_235_1	2096_235_78	134_235_1	25_01_1	21_6_1	1943_25_14	401_25_33	548_235_74	96_235_1	349_6_1	1317_235_58	1790_6_137	261_235_1	126_6_1	1499_235_94	1703_6_24	58_235_1	1559_235_68	56_4_61	50_6_29	1384_6_12	373_235_11	2067_235_152	989_235_297	598_235_157	197_25_1	190_6_1	315_25_1	1088_6_24	270_4_22	271_25_42	89_6_1	274_6_31	81_6_1	86_6_1	87_2_73	794_235_4	792_2_78	2079_235_8	1253_235_351	1014_235_59	2072_235_11	365_6_1	300_235_72	445_2_1	589_6_1	244_235_79	108_235_27	103_6_1	847_235_34
218_235_1	2096_235_67	134_235_1	25_01_1	21_6_1	1943_25_11	401_25_36	548_235_89	96_235_1	349_6_1	1317_235_53	1790_6_112	261_235_1	126_6_1	1499_235_92	1703_6_30	58_235_1	1559_235_69	56_4_57	50_6_29	1384_6_11	373_235_8	2067_235_147	989_235_287	598_235_149	197_25_1	190_6_1	315_25_1	1088_6_20	270_4_18	271_25_42	89_6_1	274_6_26	81_6_1	86_6_1	87_2_74	794_235_3	792_2_85	2079_235_9	1253_235_349	1014_235_57	2072_235_14	365_6_1	300_235_88	445_2_1	589_6_1	244_235_83	108_235_33	103_6_1	847_235_36
218_235_1	2096_235_69	134_235_1	25_01_1	21_6_1	1943_25_9	401_25_34	548_235_94	96_235_1	349_6_1	1317_235_53	1790_6_109	261_235_1	126_6_1	1499_235_97	1703_6_34	58_235_1	1559_235_67	56_4_46	50_6_31	1384_6_13	373_235_8	2067_235_137	989_235_285	598_235_139	197_25_1	190_6_1	315_25_1	1088_6_21	270_4_20	271_25_36	89_6_1	274_6_25	81_6_1	86_6_1	87_2_66	794_235_4	792_2_76	2079_235_8	1253_235_349	1014_235_55	2072_235_11	365_6_1	300_235_89	445_2_1	589_6_1	244_235_82	108_235_30	103_6_1	847_235_36
218_235_1	2096_235_69	134_235_1	25_01_1	21_6_1	1943_25_9	401_25_40	548_235_91	96_235_1	349_6_1	1317_235_65	1790_6_112	261_235_1	126_6_1	1499_235_103	1703_6_33	58_235_1	1559_235_70	56_4_40	50_6_29	1384_6_14	373_235_13	2067_235_140	989_235_264	598_235_139	197_25_1	190_6_1	315_25_1	1088_6_20	270_4_22	271_25_42	89_6_1	274_6_24	81_6_1	86_6_1	87_2_66	794_235_3	792_2_79	2079_235_7	1253_235_352	1014_235_53	2072_235_11	365_6_1	300_235_95	445_2_1	589_6_1	244_235_87	108_235_32	103_6_1	847_235_40
218_235_1	2096_235_71	134_235_1	25_01_1	21_6_1	1943_25_12	401_25_43	548_235_94	96_235_1	349_6_1	1317_235_66	1790_6_121	261_235_1	126_6_1	1499_235_103	1703_6_41	58_235_1	1559_235_70	56_4_39	50_6_28	1384_6_16	373_235_12	2067_235_147	989_235_252	598_235_141	197_25_1	190_6_1	315_25_1	1088_6_22	270_4_24	271_25_51	89_6_1	274_6_29	81_6_1	86_6_1	87_2_62	794_235_5	792_2_82	2079_235_6	1253_235_360	1014_235_47	2072_235_10	365_6_1	300_235_88	445_2_1	589_6_1	244_235_80	108_235_32	103_6_1	847_235_40
218_235_1	2096_235_74	134_235_1	25_01_1	21_6_1	1943_25_11	401_25_42	548_235_94	96_235_1	349_6_1	1317_235_69	1790_6_136	261_235_1	126_6_1	1499_235_102	1703_6_40	58_235_1	1559_235_77	56_4_42	50_6_27	1384_6_21	373_235_14	2067_235_128	989_235_254	598_235_145	197_25_1	190_6_1	315_25_1	1088_6_19	270_4_25	271_25_50	89_6_1	274_6_30	81_6_1	86_6_1	87_2_51	794_235_3	792_2_81	2079_235_5	1253_235_360	1014_235_40	2072_235_7	365_6_1	300_235_98	445_2_1	589_6_1	244_235_76	108_235_31	103_6_1	847_235_41
218_235_1	2096_235_77	134_235_1	25_01_1	21_6_1	1943_25_15	401_25_39	548_235_94	96_235_1	349_6_1	1317_235_67	1790_6_130	261_235_1	126_6_1	1499_235_100	1703_6_45	58_235_1	1559_235_81	56_4_41	50_6_28	1384_6_25	373_235_13	2067_235_133	989_235_242	598_235_153	197_25_1	190_6_1	315_25_1	1088_6_20	270_4_29	271_25_51	89_6_1	274_6_29	81_6_1	86_6_1	87_2_44	794_235_4	792_2_78	2079_235_6	1253_235_368	1014_235_46	2072_235_7	365_6_1	300_235_105	445_2_1	589_6_1	244_235_75	108_235_30	103_6_1	847_235_40
218_235_1	2096_235_81	134_235_1	25_01_1	21_6_1	1943_25_14	401_25_42	548_235_90	96_235_1	349_6_1	1317_235_60	1790_6_140	261_235_1	126_6_1	1499_235_99	1703_6_43	58_235_1	1559_235_84	56_4_41	50_6_24	1384_6_29	373_235_10	2067_235_149	989_235_242	598_235_153	197_25_1	190_6_1	315_25_1	1088_6_17	270_4_32	271_25_47	89_6_1	274_6_33	81_6_1	86_6_1	87_2_46	794_235_5	792_2_77	2079_235_4	1253_235_384	1014_235_49	2072_235_6	365_6_1	300_235_110	445_2_1	589_6_1	244_235_80	108_235_40	103_6_1	847_235_34
218_235_1	2096_235_77	134_235_1	25_01_1	21_6_1	1943_25_12	401_25_43	548_235_82	96_235_1	349_6_1	1317_235_60	1790_6_155	261_235_1	126_6_1	1499_235_99	1703_6_47	58_235_1	1559_235_84	56_4_49	50_6_24	1384_6_28	373_235_10	2067_235_156	989_235_232	598_235_152	197_25_1	190_6_1	315_25_1	1088_6_18	270_4_33	271_25_50	89_6_1	274_6_36	81_6_1	86_6_1	87_2_45	794_235_5	792_2_77	2079_235_3	1253_235_373	1014_235_50	2072_235_8	365_6_1	300_235_110	445_2_1	589_6_1	244_235_70	108_235_39	103_6_1	847_235_33
218_235_1	2096_235_92	134_235_1	25_01_1	21_6_1	1943_25_13	401_25_42	548_235_81	96_235_1	349_6_1	1317_235_60	1790_6_154	261_235_1	126_6_1	1499_235_101	1703_6_45	58_235_1	1559_235_87	56_4_45	50_6_22	1384_6_24	373_235_7	2067_235_159	989_235_228	598_235_138	197_25_1	190_6_1	315_25_1	1088_6_17	270_4_32	271_25_51	89_6_1	274_6_41	81_6_1	86_6_1	87_2_43	794_235_5	792_2_81	2079_235_3	1253_235_380	1014_235_49	2072_235_9	365_6_1	300_235_106	445_2_1	589_6_1	244_235_71	108_235_41	103_6_1	847_235_25
218_235_1	2096_235_94	134_235_1	25_01_1	21_6_1	1943_25_18	401_25_44	548_235_87	96_235_1	349_6_1	1317_235_62	1790_6_159	261_235_1	126_6_1	1499_235_95	1703_6_39	58_235_1	1559_235_84	56_4_43	50_6_29	1384_6_23	373_235_5	2067_235_161	989_235_228	598_235_142	197_25_1	190_6_1	315_25_1	1088_6_21	270_4_34	271_25_45	89_6_1	274_6_43	81_6_1	86_6_1	87_2_33	794_235_7	792_2_74	2079_235_2	1253_235_369	1014_235_46	2072_235_8	365_6_1	300_235_107	445_2_1	589_6_1	244_235_69	108_235_38	103_6_1	847_235_25
218_235_1	2096_235_99	134_235_1	25_01_1	21_6_1	1943_25_20	401_25_41	548_235_84	96_235_1	349_6_1	1317_235_67	1790_6_161	261_235_1	126_6_1	1499_235_104	1703_6_40	58_235_1	1559_235_82	56_4_43	50_6_22	1384_6_25	373_235_4	2067_235_164	989_235_222	598_235_144	197_25_1	190_6_1	315_25_1	1088_6_19	270_4_33	271_25_43	89_6_1	274_6_42	81_6_1	86_6_1	87_2_35	794_235_7	792_2_80	2079_235_1	1253_235_380	1014_235_50	2072_235_9	365_6_1	300_235_102	445_2_1	589_6_1	244_235_63	108_235_40	103_6_1	847_235_26
218_235_1	2096_235_98	134_235_1	25_01_1	21_6_1	1943_25_21	401_25_43	548_235_82	96_235_1	349_6_1	1317_235_62	1790_6_160	261_235_1	126_6_1	1499_235_99	1703_6_40	58_235_1	1559_235_80	56_4_43	50_6_22	1384_6_29	373_235_3	2067_235_152	989_235_220	598_235_158	197_25_1	190_6_1	315_25_1	1088_6_19	270_4_29	271_25_44	89_6_1	274_6_38	81_6_1	86_6_1	87_2_42	794_235_8	792_2_82	2079_235_1	1253_235_391	1014_235_47	2072_235_7	365_6_1	300_235_103	445_2_1	589_6_1	244_235_64	108_235_42	103_6_1	847_235_25
218_235_1	2096_235_98	134_235_1	25_01_1	21_6_1	1943_25_31	401_25_45	548_235_78	96_235_1	349_6_1	1317_235_68	1790_6_163	261_235_1	126_6_1	1499_235_100	1703_6_37	58_235_1	1559_235_88	56_4_42	50_6_21	1384_6_25	373_235_4	2067_235_141	989_235_224	598_235_149	980_6_1	190_6_1	315_25_1	1088_6_16	270_4_25	271_25_43	89_6_1	274_6_38	81_6_1	86_6_1	87_2_41	794_235_7	792_2_71	1253_235_393	1014_235_45	2072_235_4	365_6_1	300_235_95	445_2_1	589_6_1	244_235_67	108_235_47	103_6_1	847_235_29	1646_1_53
218_235_1	2096_235_97	134_235_1	25_01_1	21_6_1	1943_25_30	401_25_39	548_235_85	96_235_1	349_6_1	1317_235_73	1790_6_166	261_235_1	126_6_1	1499_235_107	1703_6_33	58_235_1	1559_235_88	56_4_45	50_6_17	1384_6_24	373_235_6	2067_235_143	989_235_239	598_235_140	980_6_1	190_6_1	315_25_1	1088_6_19	270_4_26	271_25_36	89_6_1	274_6_39	81_6_1	86_6_1	87_2_46	794_235_7	792_2_75	1253_235_391	1014_235_39	2072_235_5	365_6_1	300_235_93	445_2_1	589_6_1	244_235_65	108_235_48	103_6_1	847_235_28	1646_1_52
218_235_1	2096_235_96	134_235_1	25_01_1	21_6_1	1943_25_27	401_25_33	548_235_82	96_235_1	349_6_1	1317_235_65	1790_6_161	261_235_1	126_6_1	1499_235_120	1703_6_27	58_235_1	1559_235_89	56_4_39	50_6_20	1384_6_30	373_235_7	2067_235_140	989_235_234	598_235_139	980_6_1	190_6_1	315_25_1	1088_6_21	270_4_21	271_25_34	89_6_1	274_6_38	81_6_1	86_6_1	87_2_48	794_235_6	792_2_82	1253_235_388	1014_235_35	2072_235_7	365_6_1	300_235_95	445_2_1	589_6_1	244_235_68	108_235_49	103_6_1	847_235_32	1646_1_55
218_235_1	2096_235_90	134_235_1	25_01_1	21_6_1	1943_25_23	401_25_36	548_235_78	96_235_1	349_6_1	1317_235_67	1790_6_148	261_235_1	126_6_1	1499_235_108	1703_6_26	58_235_1	1559_235_89	56_4_34	50_6_22	1384_6_30	373_235_6	2067_235_151	989_235_227	598_235_144	980_6_1	190_6_1	315_25_1	1088_6_19	270_4_17	271_25_34	89_6_1	274_6_34	81_6_1	86_6_1	87_2_52	794_235_6	792_2_83	1253_235_386	1014_235_31	2072_235_10	365_6_1	300_235_92	445_2_1	589_6_1	244_235_67	108_235_48	103_6_1	847_235_32	1646_1_59
218_235_1	2096_235_94	134_235_1	25_01_1	21_6_1	1943_25_23	401_25_32	548_235_81	96_235_1	349_6_1	1317_235_64	1790_6_157	261_235_1	126_6_1	1499_235_106	1703_6_25	58_235_1	1559_235_92	56_4_36	50_6_17	1384_6_29	373_235_5	2067_235_145	989_235_236	598_235_158	980_6_1	190_6_1	315_25_1	1088_6_21	270_4_20	271_25_37	89_6_1	274_6_35	81_6_1	86_6_1	87_2_47	794_235_6	792_2_82	1253_235_379	1014_235_30	2072_235_10	365_6_1	300_235_89	445_2_1	589_6_1	244_235_58	108_235_47	103_6_1	847_235_33	1646_1_56
218_235_1	2096_235_100	134_235_1	25_01_1	21_6_1	1943_25_23	401_25_31	548_235_82	96_235_1	349_6_1	1317_235_66	1790_6_155	261_235_1	126_6_1	1499_235_113	1703_6_25	58_235_1	1559_235_87	56_4_38	50_6_15	1384_6_27	373_235_2	2067_235_145	989_235_226	598_235_155	980_6_1	190_6_1	315_25_1	1088_6_20	270_4_17	271_25_40	89_6_1	274_6_32	81_6_1	86_6_1	87_2_48	794_235_6	792_2_87	1253_235_375	1014_235_29	2072_235_12	365_6_1	300_235_83	445_2_1	589_6_1	244_235_58	108_235_53	103_6_1	847_235_37	1646_1_55
218_235_1	2096_235_93	134_235_1	25_01_1	21_6_1	1943_25_25	401_25_35	548_235_86	96_235_1	349_6_1	1317_235_61	1790_6_145	261_235_1	126_6_1	1499_235_114	1703_6_25	58_235_1	1559_235_87	56_4_41	50_6_12	1384_6_21	373_235_2	2067_235_150	989_235_230	598_235_143	980_6_1	190_6_1	315_25_1	1088_6_20	270_4_23	271_25_45	89_6_1	274_6_25	81_6_1	86_6_1	87_2_52	794_235_5	792_2_86	1253_235_356	1014_235_30	2072_235_12	365_6_1	300_235_76	445_2_1	589_6_1	244_235_60	108_235_58	103_6_1	847_235_35	1646_1_57
218_235_1	2096_235_98	134_235_1	25_01_1	21_6_1	1943_25_25	401_25_34	548_235_77	96_235_1	349_6_1	1317_235_66	1790_6_135	261_235_1	126_6_1	1499_235_113	1703_6_20	58_235_1	1559_235_87	56_4_46	50_6_13	1384_6_24	373_235_1	2067_235_145	989_235_226	598_235_146	980_6_1	190_6_1	315_25_1	1088_6_17	270_4_20	271_25_46	89_6_1	274_6_24	81_6_1	86_6_1	87_2_59	794_235_6	792_2_83	1253_235_356	1014_235_29	2072_235_11	365_6_1	300_235_74	445_2_1	589_6_1	244_235_54	108_235_57	103_6_1	847_235_31	1646_1_58
218_235_1	2096_235_107	134_235_1	25_01_1	21_6_1	1943_25_29	401_25_37	548_235_80	96_235_1	349_6_1	1253_235_354	1317_235_55	1790_6_140	261_235_1	126_6_1	1499_235_107	1703_6_20	58_235_1	1559_235_87	1168_2_3	56_4_51	50_6_13	1384_6_22	373_235_1	2067_235_139	989_235_229	598_235_145	980_6_1	315_25_1	1088_6_18	270_4_19	271_25_41	89_6_1	274_6_23	81_6_1	86_6_1	87_2_58	794_235_5	792_2_84	171_2_1	1014_235_30	2072_235_9	365_6_1	300_235_67	445_2_1	589_6_1	244_235_52	108_235_59	103_6_1	847_235_37
218_235_1	2096_235_95	134_235_1	25_01_1	21_6_1	1943_25_24	401_25_34	548_235_80	96_235_1	349_6_1	1253_235_342	1317_235_52	1790_6_153	261_235_1	126_6_1	1499_235_101	1703_6_25	58_235_1	1559_235_85	1168_2_1	56_4_45	50_6_13	1384_6_27	373_235_1	2067_235_141	989_235_225	598_235_137	980_6_1	315_25_1	1088_6_16	270_4_17	271_25_51	89_6_1	274_6_18	81_6_1	86_6_1	87_2_58	794_235_5	792_2_74	171_2_1	1014_235_23	2072_235_5	365_6_1	300_235_67	445_2_1	589_6_1	244_235_44	108_235_52	103_6_1	847_235_43
218_235_1	2096_235_102	134_235_1	25_01_1	21_6_1	1943_25_24	401_25_34	548_235_79	96_235_1	349_6_1	1253_235_341	1317_235_50	1790_6_163	261_235_1	126_6_1	1499_235_89	1703_6_29	58_235_1	1559_235_87	1168_2_1	56_4_47	50_6_11	1384_6_25	2067_235_146	989_235_223	598_235_138	980_6_1	315_25_1	1088_6_20	270_4_15	271_25_47	89_6_1	274_6_15	81_6_1	86_6_1	87_2_56	794_235_5	792_2_63	171_2_1	1014_235_23	2072_235_7	365_6_1	300_235_65	445_2_1	589_6_1	244_235_39	108_235_52	103_6_1	847_235_40	1646_1_68
218_235_1	2096_235_105	134_235_1	25_01_1	21_6_1	1943_25_22	401_25_32	548_235_73	96_235_1	349_6_1	1317_235_57	1790_6_167	261_235_1	126_6_1	1499_235_98	1703_6_34	58_235_1	1559_235_94	56_4_49	50_6_13	1384_6_34	2067_235_152	989_235_227	598_235_144	980_6_1	315_25_1	1088_6_24	270_4_15	271_25_43	89_6_1	274_6_17	81_6_1	86_6_1	87_2_58	794_235_4	792_2_61	1253_235_369	1014_235_18	2072_235_6	365_6_1	300_235_67	445_2_1	589_6_1	244_235_44	108_235_53	103_6_1	847_235_41	1646_1_73	31_05_145	36_235_184
218_235_1	2096_235_109	134_235_1	25_01_1	21_6_1	1943_25_17	401_25_32	548_235_77	96_235_1	349_6_1	1317_235_51	1790_6_155	261_235_1	126_6_1	1499_235_99	1703_6_35	58_235_1	1559_235_94	56_4_55	50_6_12	1384_6_37	2067_235_148	989_235_219	598_235_152	980_6_1	315_25_1	1088_6_26	270_4_14	271_25_39	89_6_1	274_6_22	81_6_1	86_6_1	87_2_58	794_235_3	792_2_60	1253_235_380	1014_235_20	2072_235_7	365_6_1	300_235_56	445_2_1	589_6_1	244_235_37	108_235_52	103_6_1	847_235_36	1646_1_76	31_05_128	36_235_193
218_235_1	2096_235_103	134_235_1	25_01_1	21_6_1	1943_25_20	401_25_31	548_235_74	96_235_1	349_6_1	1317_235_48	1790_6_155	261_235_1	126_6_1	1499_235_104	1703_6_35	58_235_1	1559_235_89	56_4_54	50_6_13	1384_6_34	2067_235_161	989_235_218	598_235_151	980_6_1	315_25_1	1088_6_25	270_4_14	271_25_38	89_6_1	274_6_21	81_6_1	86_6_1	87_2_55	794_235_2	792_2_60	1253_235_380	1014_235_15	2072_235_7	365_6_1	300_235_59	445_2_1	589_6_1	244_235_33	108_235_54	103_6_1	847_235_30	1646_1_79	31_05_122	36_235_178
218_235_1	2096_235_101	134_235_1	25_01_1	21_6_1	1943_25_23	401_25_32	548_235_70	96_235_1	349_6_1	1317_235_53	1790_6_148	261_235_1	126_6_1	1499_235_107	1703_6_39	58_235_1	1559_235_85	56_4_64	50_6_17	1384_6_31	2067_235_165	989_235_229	598_235_160	980_6_1	315_25_1	1088_6_24	270_4_13	271_25_37	89_6_1	274_6_21	81_6_1	86_6_1	87_2_59	794_235_2	792_2_58	1253_235_379	1014_235_16	2072_235_8	365_6_1	300_235_55	445_2_1	589_6_1	244_235_35	108_235_57	103_6_1	847_235_30	1646_1_84	31_05_116	36_235_182
218_235_1	2096_235_97	134_235_1	25_01_1	21_6_1	1943_25_20	401_25_33	548_235_69	96_235_1	349_6_1	1317_235_48	1790_6_147	261_235_1	126_6_1	1499_235_107	1703_6_39	58_235_1	1559_235_83	56_4_64	50_6_16	1384_6_34	2067_235_167	989_235_233	598_235_147	980_6_1	315_25_1	1088_6_22	270_4_15	271_25_34	89_6_1	274_6_21	81_6_1	86_6_1	87_2_59	794_235_3	792_2_62	1253_235_388	1014_235_18	2072_235_9	365_6_1	300_235_61	445_2_1	589_6_1	244_235_40	108_235_56	103_6_1	847_235_31	1646_1_81	31_05_115	36_235_190
218_235_1	2096_235_91	134_235_1	25_01_1	21_6_1	1943_25_21	401_25_30	548_235_69	96_235_1	349_6_1	1317_235_43	1790_6_145	261_235_1	126_6_1	1499_235_110	1703_6_35	58_235_1	1559_235_83	56_4_60	50_6_16	1384_6_27	2067_235_175	989_235_226	598_235_154	980_6_1	315_25_1	1088_6_23	270_4_17	271_25_32	89_6_1	274_6_19	81_6_1	86_6_1	87_2_64	792_2_60	1253_235_404	1014_235_14	2072_235_7	365_6_1	300_235_59	445_2_1	589_6_1	244_235_40	108_235_54	103_6_1	847_235_34	1646_1_78	31_05_104	36_235_174	35_25_41
218_235_1	2096_235_83	134_235_1	25_01_1	21_6_1	1943_25_22	401_25_30	548_235_66	96_235_1	349_6_1	1317_235_46	1790_6_138	261_235_1	126_6_1	1499_235_106	1703_6_38	58_235_1	1559_235_80	56_4_61	50_6_16	1384_6_27	2067_235_176	989_235_217	598_235_147	980_6_1	315_25_1	1088_6_27	270_4_14	271_25_32	89_6_1	274_6_19	81_6_1	86_6_1	87_2_64	792_2_55	1253_235_395	1014_235_21	2072_235_5	365_6_1	300_235_63	445_2_1	589_6_1	244_235_43	108_235_52	103_6_1	847_235_34	1646_1_81	31_05_102	36_235_177	35_25_45
218_235_1	2096_235_74	134_235_1	25_01_1	21_6_1	1943_25_18	401_25_29	548_235_63	96_235_1	349_6_1	1317_235_41	1790_6_145	261_235_1	126_6_1	1499_235_102	1703_6_43	58_235_1	1559_235_86	56_4_57	50_6_18	1384_6_29	2067_235_174	989_235_213	598_235_146	980_6_1	315_25_1	1088_6_26	270_4_14	271_25_36	89_6_1	274_6_26	81_6_1	86_6_1	87_2_61	792_2_58	1253_235_397	1014_235_25	2072_235_4	365_6_1	300_235_64	445_2_1	589_6_1	244_235_42	108_235_47	103_6_1	847_235_35	1646_1_80	31_05_102	36_235_179	35_25_42
218_235_1	2096_235_78	134_235_1	25_01_1	21_6_1	1943_25_16	401_25_28	548_235_58	96_235_1	349_6_1	1317_235_32	1790_6_143	261_235_1	126_6_1	1499_235_97	1703_6_43	58_235_1	1559_235_88	56_4_58	50_6_19	1384_6_30	2067_235_187	989_235_209	598_235_147	980_6_1	315_25_1	1088_6_25	270_4_12	271_25_30	89_6_1	274_6_27	81_6_1	86_6_1	87_2_64	792_2_59	1253_235_421	1014_235_26	2072_235_3	365_6_1	300_235_61	445_2_1	589_6_1	244_235_37	108_235_40	103_6_1	847_235_37	1646_1_78	31_05_96	36_235_171	35_25_40
218_235_1	2096_235_87	134_235_1	25_01_1	21_6_1	1943_25_14	401_25_31	548_235_53	96_235_1	349_6_1	1317_235_32	1790_6_148	261_235_1	126_6_1	1499_235_94	1703_6_43	58_235_1	1559_235_94	56_4_59	50_6_22	1384_6_30	2067_235_178	989_235_212	598_235_155	980_6_1	315_25_1	1088_6_25	270_4_15	271_25_32	89_6_1	274_6_27	81_6_1	86_6_1	87_2_63	792_2_58	1253_235_410	1014_235_26	2072_235_4	365_6_1	300_235_62	445_2_1	589_6_1	244_235_32	108_235_37	103_6_1	847_235_39	1646_1_74	31_05_106	36_235_165	35_25_38
218_235_1	2096_235_94	134_235_1	25_01_1	21_6_1	1943_25_13	401_25_28	548_235_52	96_235_1	349_6_1	1317_235_28	1790_6_141	261_235_1	126_6_1	1499_235_97	1703_6_45	58_235_1	1559_235_86	56_4_58	50_6_22	1384_6_28	2067_235_179	989_235_215	598_235_167	980_6_1	315_25_1	1088_6_21	270_4_18	271_25_31	89_6_1	274_6_31	81_6_1	86_6_1	87_2_66	792_2_56	1253_235_391	1014_235_25	2072_235_5	365_6_1	300_235_64	445_2_1	589_6_1	244_235_34	108_235_41	103_6_1	847_235_40	1646_1_66	31_05_105	36_235_163	35_25_42
218_235_1	2096_235_90	134_235_1	25_01_1	21_6_1	1943_25_10	401_25_30	548_235_54	96_235_1	349_6_1	1317_235_33	1790_6_140	261_235_1	126_6_1	1499_235_96	1703_6_39	58_235_1	1559_235_91	56_4_57	50_6_21	1384_6_29	2067_235_179	989_235_216	598_235_163	980_6_1	315_25_1	1088_6_19	270_4_22	271_25_35	89_6_1	274_6_29	81_6_1	86_6_1	87_2_68	792_2_58	1253_235_387	1014_235_24	2072_235_3	365_6_1	300_235_70	445_2_1	589_6_1	244_235_33	108_235_35	103_6_1	847_235_38	1646_1_56	31_05_105	36_235_158	35_25_37
218_235_1	2096_235_87	134_235_1	25_01_1	21_6_1	1943_25_8	401_25_31	548_235_55	96_235_1	349_6_1	1317_235_30	1790_6_146	261_235_1	126_6_1	1499_235_99	1703_6_40	58_235_1	1559_235_87	56_4_52	50_6_22	1384_6_23	2067_235_181	989_235_205	598_235_158	980_6_1	315_25_1	1088_6_22	270_4_20	271_25_34	89_6_1	274_6_29	81_6_1	86_6_1	87_2_59	792_2_56	1253_235_405	1014_235_30	2072_235_4	365_6_1	300_235_71	445_2_1	589_6_1	244_235_38	108_235_33	103_6_1	847_235_32	1646_1_64	31_05_105	36_235_169	35_25_36
218_235_1	2096_235_91	134_235_1	25_01_1	21_6_1	1943_25_10	401_25_31	548_235_55	96_235_1	349_6_1	1317_235_29	1790_6_143	261_235_1	126_6_1	1499_235_102	1703_6_37	58_235_1	1559_235_89	56_4_44	50_6_20	1384_6_22	2067_235_180	989_235_209	598_235_165	980_6_1	315_25_1	1088_6_22	270_4_17	271_25_30	89_6_1	274_6_31	81_6_1	86_6_1	87_2_63	792_2_55	1253_235_406	1014_235_30	2072_235_6	365_6_1	300_235_62	445_2_1	589_6_1	244_235_36	108_235_34	103_6_1	847_235_26	1646_1_77	31_05_105	36_235_163	35_25_34
218_235_1	2096_235_91	134_235_1	25_01_1	21_6_1	1943_25_8	401_25_32	548_235_51	96_235_1	349_6_1	1317_235_25	1790_6_144	261_235_1	126_6_1	1499_235_108	1703_6_39	58_235_1	1559_235_91	56_4_40	50_6_21	1384_6_26	2067_235_177	989_235_205	598_235_165	980_6_1	315_25_1	1088_6_17	270_4_15	271_25_31	89_6_1	274_6_33	81_6_1	86_6_1	87_2_67	792_2_67	1253_235_410	1014_235_29	2072_235_6	365_6_1	300_235_69	445_2_1	589_6_1	244_235_40	108_235_43	103_6_1	847_235_21	1646_1_77	31_05_100	36_235_171	35_25_29
218_235_1	2096_235_90	134_235_1	25_01_1	21_6_1	1943_25_8	401_25_26	548_235_55	96_235_1	349_6_1	1317_235_16	1790_6_141	261_235_1	126_6_1	1499_235_111	1703_6_50	58_235_1	1559_235_87	56_4_36	50_6_20	1384_6_22	2067_235_180	989_235_220	598_235_161	980_6_1	315_25_1	1088_6_18	270_4_16	271_25_30	89_6_1	274_6_33	81_6_1	86_6_1	87_2_63	792_2_66	1253_235_407	1014_235_28	2072_235_6	365_6_1	300_235_63	445_2_1	589_6_1	244_235_35	108_235_38	103_6_1	847_235_22	1646_1_78	31_05_102	36_235_169	35_25_24
218_235_1	2096_235_82	134_235_1	25_01_1	21_6_1	1943_25_11	401_25_25	548_235_53	96_235_1	349_6_1	1317_235_13	1790_6_137	261_235_1	126_6_1	1499_235_109	1703_6_53	58_235_1	1559_235_91	56_4_31	50_6_18	1384_6_19	2067_235_191	989_235_218	598_235_160	980_6_1	315_25_1	1088_6_19	270_4_15	271_25_29	89_6_1	274_6_33	81_6_1	86_6_1	87_2_59	792_2_60	1253_235_410	1014_235_30	2072_235_6	365_6_1	300_235_65	445_2_1	589_6_1	244_235_32	108_235_32	103_6_1	847_235_22	1646_1_87	31_05_101	36_235_172	35_25_22
218_235_1	2096_235_75	134_235_1	25_01_1	21_6_1	1943_25_11	401_25_23	548_235_56	96_235_1	349_6_1	1317_235_15	1790_6_148	261_235_1	126_6_1	1499_235_115	1703_6_50	58_235_1	1559_235_92	56_4_31	50_6_16	1384_6_21	2067_235_191	989_235_236	598_235_160	980_6_1	315_25_1	1088_6_17	270_4_18	271_25_25	89_6_1	274_6_35	81_6_1	86_6_1	87_2_58	792_2_58	1253_235_407	1014_235_27	2072_235_7	365_6_1	300_235_63	445_2_1	589_6_1	244_235_29	108_235_26	103_6_1	847_235_21	1646_1_75	31_05_105	36_235_175	35_25_23
218_235_1	2096_235_80	134_235_1	25_01_1	21_6_1	1943_25_9	401_25_22	548_235_47	96_235_1	349_6_1	1317_235_15	1790_6_143	261_235_1	126_6_1	1499_235_115	1703_6_53	58_235_1	1559_235_91	56_4_35	50_6_14	1384_6_20	2067_235_188	989_235_225	598_235_166	980_6_1	315_25_1	1088_6_20	270_4_20	271_25_24	89_6_1	274_6_34	81_6_1	86_6_1	87_2_56	792_2_59	1253_235_406	1014_235_30	2072_235_8	365_6_1	300_235_58	445_2_1	589_6_1	244_235_20	108_235_25	103_6_1	847_235_20	1646_1_67	31_05_104	36_235_162	35_25_19
218_235_1	2096_235_82	134_235_1	25_01_1	21_6_1	1943_25_10	401_25_21	548_235_37	96_235_1	349_6_1	1317_235_14	1790_6_148	261_235_1	126_6_1	1499_235_115	1703_6_53	58_235_1	1559_235_88	56_4_41	50_6_17	1384_6_17	2067_235_183	989_235_232	598_235_156	980_6_1	315_25_1	1088_6_17	270_4_19	271_25_27	89_6_1	274_6_32	81_6_1	86_6_1	87_2_61	792_2_61	1253_235_398	1014_235_32	2072_235_12	365_6_1	300_235_59	445_2_1	589_6_1	244_235_22	108_235_27	103_6_1	847_235_19	1646_1_75	31_05_98	36_235_165	35_25_24
218_235_1	2096_235_74	134_235_1	25_01_1	21_6_1	1943_25_9	401_25_26	548_235_42	96_235_1	349_6_1	1317_235_9	1790_6_151	261_235_1	126_6_1	1499_235_118	1703_6_52	58_235_1	1559_235_89	56_4_44	50_6_16	1384_6_19	2067_235_196	989_235_226	598_235_166	980_6_1	315_25_1	1088_6_15	270_4_18	271_25_29	89_6_1	274_6_33	81_6_1	86_6_1	87_2_60	792_2_62	1253_235_406	1014_235_23	2072_235_11	365_6_1	300_235_55	445_2_1	589_6_1	244_235_24	108_235_31	103_6_1	847_235_18	1646_1_75	31_05_89	36_235_170	35_25_25
218_235_1	2096_235_76	134_235_1	25_01_1	21_6_1	1943_25_9	401_25_19	548_235_40	96_235_1	349_6_1	1317_235_8	1790_6_157	261_235_1	126_6_1	1499_235_119	1703_6_51	58_235_1	1559_235_92	56_4_48	50_6_14	1384_6_16	2067_235_189	989_235_221	598_235_169	980_6_1	315_25_1	1088_6_18	270_4_19	271_25_29	89_6_1	274_6_36	81_6_1	86_6_1	87_2_68	792_2_56	1253_235_405	1014_235_23	2072_235_7	365_6_1	300_235_53	445_2_1	589_6_1	244_235_18	108_235_29	103_6_1	847_235_19	1646_1_63	31_05_83	36_235_175	35_25_31
218_235_1	2096_235_78	134_235_1	25_01_1	21_6_1	1943_25_10	401_25_22	548_235_40	96_235_1	349_6_1	1317_235_7	1790_6_154	261_235_1	126_6_1	1499_235_123	1703_6_52	58_235_1	1559_235_88	56_4_56	50_6_17	1384_6_12	2067_235_209	989_235_236	598_235_174	980_6_1	315_25_1	1088_6_21	270_4_24	271_25_31	89_6_1	274_6_32	81_6_1	86_6_1	87_2_60	792_2_63	1253_235_408	1014_235_21	2072_235_10	365_6_1	300_235_54	445_2_1	589_6_1	244_235_18	108_235_29	103_6_1	847_235_19	1646_1_65	31_05_88	36_235_167	35_25_32
218_235_1	2096_235_71	134_235_1	25_01_1	21_6_1	1943_25_11	401_25_22	548_235_39	96_235_1	349_6_1	1317_235_9	1790_6_156	261_235_1	126_6_1	1499_235_132	1703_6_48	58_235_1	1559_235_86	56_4_49	50_6_21	1384_6_11	2067_235_211	989_235_230	598_235_172	980_6_1	315_25_1	1088_6_24	270_4_19	271_25_29	89_6_1	274_6_35	81_6_1	86_6_1	87_2_60	792_2_61	1253_235_396	1014_235_23	2072_235_10	365_6_1	300_235_51	445_2_1	589_6_1	244_235_18	108_235_28	103_6_1	847_235_17	1646_1_71	31_05_97	36_235_176	35_25_31
218_235_1	2096_235_62	134_235_1	25_01_1	21_6_1	1943_25_13	401_25_26	548_235_38	96_235_1	349_6_1	1317_235_5	1790_6_156	261_235_1	126_6_1	1499_235_140	1703_6_45	58_235_1	1559_235_89	56_4_51	50_6_20	1384_6_14	2067_235_207	989_235_226	598_235_173	980_6_1	315_25_1	1088_6_21	270_4_21	271_25_26	89_6_1	274_6_33	81_6_1	86_6_1	87_2_63	792_2_65	1253_235_415	1014_235_24	2072_235_11	365_6_1	300_235_57	445_2_1	589_6_1	244_235_16	108_235_31	103_6_1	847_235_26	1646_1_64	31_05_94	36_235_174	35_25_35
218_235_1	2096_235_63	134_235_1	25_01_1	21_6_1	1943_25_15	401_25_26	548_235_34	96_235_1	349_6_1	1317_235_5	1790_6_138	261_235_1	126_6_1	1499_235_151	1703_6_42	58_235_1	1559_235_89	56_4_48	50_6_16	1384_6_17	2067_235_203	989_235_240	598_235_174	980_6_1	315_25_1	1088_6_18	270_4_21	271_25_23	89_6_1	274_6_29	81_6_1	86_6_1	87_2_66	792_2_66	1253_235_387	1014_235_24	2072_235_9	365_6_1	300_235_62	445_2_1	589_6_1	244_235_18	108_235_32	103_6_1	847_235_29	1646_1_60	31_05_98	36_235_161	35_25_38
218_235_1	2096_235_68	134_235_1	25_01_1	21_6_1	1943_25_15	401_25_19	548_235_32	96_235_1	349_6_1	1317_235_5	1790_6_135	261_235_1	126_6_1	1499_235_148	1703_6_38	58_235_1	1559_235_81	56_4_50	50_6_19	1384_6_17	2067_235_194	989_235_240	598_235_180	980_6_1	315_25_1	1088_6_18	270_4_19	271_25_28	89_6_1	274_6_31	81_6_1	86_6_1	87_2_66	792_2_73	1253_235_398	1014_235_27	2072_235_8	365_6_1	300_235_57	445_2_1	589_6_1	244_235_17	108_235_25	103_6_1	847_235_28	1646_1_51	31_05_90	36_235_174	35_25_37
218_235_1	2096_235_63	134_235_1	25_01_1	21_6_1	1943_25_14	401_25_19	548_235_32	96_235_1	349_6_1	1317_235_4	1790_6_139	261_235_1	126_6_1	1499_235_138	1703_6_37	58_235_1	1559_235_78	56_4_51	50_6_21	1384_6_16	2067_235_199	989_235_249	598_235_190	980_6_1	315_25_1	1088_6_20	270_4_16	271_25_33	89_6_1	274_6_29	81_6_1	86_6_1	87_2_65	792_2_73	1253_235_401	1014_235_28	2072_235_11	365_6_1	300_235_54	445_2_1	589_6_1	244_235_18	108_235_22	103_6_1	847_235_33	1646_1_45	31_05_90	36_235_176	35_25_38
218_235_1	2096_235_63	134_235_1	25_01_1	21_6_1	1943_25_19	401_25_23	548_235_34	96_235_1	349_6_1	1317_235_1	1790_6_126	261_235_1	126_6_1	1499_235_149	1703_6_37	58_235_1	1559_235_75	56_4_50	50_6_23	1384_6_17	2067_235_208	989_235_261	598_235_182	980_6_1	315_25_1	1088_6_21	270_4_15	271_25_31	89_6_1	274_6_27	81_6_1	86_6_1	87_2_61	792_2_74	1253_235_386	1014_235_27	2072_235_11	365_6_1	300_235_62	445_2_1	589_6_1	244_235_19	108_235_20	103_6_1	847_235_35	1646_1_49	31_05_93	36_235_181	35_25_34
218_235_1	2096_235_58	134_235_1	25_01_1	21_6_1	1943_25_21	401_25_16	548_235_32	96_235_1	349_6_1	1317_235_1	1790_6_126	261_235_1	126_6_1	1499_235_143	1703_6_44	58_235_1	1559_235_74	56_4_57	50_6_21	1384_6_20	2067_235_207	989_235_254	598_235_183	980_6_1	315_25_1	1088_6_22	270_4_19	271_25_42	89_6_1	274_6_30	81_6_1	86_6_1	87_2_54	792_2_65	1253_235_387	1014_235_26	2072_235_13	365_6_1	300_235_65	445_2_1	589_6_1	244_235_19	108_235_24	103_6_1	847_235_37	1646_1_51	31_05_97	36_235_179	35_25_31
218_235_1	2096_235_57	134_235_1	25_01_1	21_6_1	1943_25_20	401_25_17	548_235_32	96_235_1	349_6_1	1317_235_1	1790_6_122	261_235_1	126_6_1	1499_235_148	1703_6_47	58_235_1	1559_235_86	56_4_56	50_6_16	1384_6_21	2067_235_224	989_235_252	598_235_183	980_6_1	315_25_1	1088_6_24	270_4_17	271_25_44	89_6_1	274_6_33	81_6_1	86_6_1	87_2_52	792_2_61	1253_235_365	1014_235_28	2072_235_15	365_6_1	300_235_62	445_2_1	589_6_1	244_235_19	108_235_24	103_6_1	847_235_34	1646_1_48	31_05_100	36_235_195	35_25_33
218_235_1	2096_235_65	134_235_1	25_01_1	21_6_1	1943_25_21	401_25_16	548_235_36	96_235_1	349_6_1	1317_235_1	1790_6_130	261_235_1	126_6_1	1499_235_146	1703_6_51	58_235_1	1559_235_83	56_4_60	50_6_10	1384_6_23	2067_235_228	989_235_258	598_235_176	980_6_1	315_25_1	1088_6_26	270_4_16	271_25_47	89_6_1	274_6_32	81_6_1	86_6_1	87_2_53	792_2_58	1253_235_376	1014_235_30	2072_235_18	365_6_1	300_235_63	445_2_1	589_6_1	244_235_14	108_235_19	103_6_1	847_235_30	1646_1_51	31_05_104	36_235_176	35_25_27
218_235_1	2096_235_70	134_235_1	25_01_1	21_6_1	1943_25_22	401_25_18	548_235_46	96_235_1	349_6_1	1317_235_1	1790_6_136	261_235_1	126_6_1	1499_235_160	1703_6_51	58_235_1	1559_235_90	56_4_68	50_6_13	1384_6_21	2067_235_228	989_235_243	598_235_165	980_6_1	315_25_1	1088_6_32	270_4_15	271_25_40	89_6_1	274_6_38	81_6_1	86_6_1	87_2_47	792_2_54	1253_235_357	1014_235_37	2072_235_19	365_6_1	300_235_59	445_2_1	589_6_1	244_235_13	108_235_16	103_6_1	847_235_29	1646_1_54	31_05_104	36_235_174	35_25_23
218_235_1	2096_235_71	134_235_1	25_01_1	21_6_1	1943_25_21	401_25_16	548_235_45	96_235_1	349_6_1	1317_235_1	1790_6_137	261_235_1	126_6_1	1499_235_163	1703_6_52	58_235_1	1559_235_86	56_4_67	50_6_13	1384_6_17	2067_235_222	989_235_251	598_235_172	980_6_1	315_25_1	1088_6_34	270_4_14	271_25_42	89_6_1	274_6_47	81_6_1	86_6_1	87_2_42	792_2_57	1253_235_344	1014_235_32	2072_235_18	365_6_1	300_235_59	445_2_1	589_6_1	244_235_14	108_235_16	103_6_1	847_235_30	1646_1_56	31_05_103	36_235_170	35_25_20
218_235_1	2096_235_62	25_01_1	21_6_1	1943_25_17	401_25_20	548_235_42	96_235_1	349_6_1	1317_235_1	1790_6_140	261_235_1	126_6_1	1499_235_154	1703_6_56	58_235_1	1559_235_84	56_4_66	50_6_13	1384_6_16	2067_235_218	989_235_255	598_235_173	980_6_1	315_25_1	1088_6_30	270_4_13	271_25_48	89_6_1	274_6_53	81_6_1	86_6_1	87_2_42	792_2_53	1253_235_352	1014_235_32	2072_235_16	365_6_1	300_235_63	445_2_1	589_6_1	244_235_17	108_235_14	103_6_1	847_235_33	1646_1_58	31_05_96	36_235_177	35_25_19	291_6_45
218_235_1	2096_235_68	25_01_1	21_6_1	1943_25_20	401_25_19	548_235_40	96_235_1	349_6_1	1317_235_2	1790_6_137	261_235_1	126_6_1	1499_235_154	1703_6_52	58_235_1	1559_235_91	56_4_66	50_6_11	1384_6_13	2067_235_223	989_235_255	598_235_182	980_6_1	315_25_1	1088_6_29	270_4_14	271_25_46	89_6_1	274_6_47	81_6_1	86_6_1	87_2_47	792_2_53	1253_235_345	1014_235_36	2072_235_16	365_6_1	300_235_56	445_2_1	589_6_1	244_235_14	108_235_14	103_6_1	847_235_33	1646_1_58	31_05_95	36_235_172	35_25_19	291_6_47
218_235_1	2096_235_64	25_01_1	21_6_1	1943_25_20	401_25_17	548_235_38	96_235_1	349_6_1	1317_235_1	1790_6_130	261_235_1	126_6_1	1499_235_155	1703_6_44	58_235_1	1559_235_87	56_4_68	50_6_10	1384_6_14	2067_235_213	989_235_251	598_235_173	980_6_1	315_25_1	1088_6_29	270_4_16	271_25_46	89_6_1	274_6_46	81_6_1	86_6_1	87_2_49	792_2_60	1253_235_355	1014_235_33	2072_235_19	365_6_1	300_235_55	445_2_1	589_6_1	244_235_14	108_235_16	103_6_1	847_235_35	1646_1_59	31_05_88	36_235_185	35_25_18	291_6_46
218_235_1	2096_235_65	25_01_1	21_6_1	1943_25_23	401_25_19	548_235_40	96_235_1	349_6_1	1317_235_1	1790_6_128	261_235_1	126_6_1	1499_235_164	1703_6_46	58_235_1	1559_235_82	56_4_72	50_6_12	1384_6_12	2067_235_214	989_235_253	598_235_182	980_6_1	315_25_1	1088_6_24	270_4_18	271_25_44	89_6_1	274_6_40	81_6_1	86_6_1	87_2_47	792_2_66	1253_235_349	1014_235_34	2072_235_20	365_6_1	300_235_55	445_2_1	589_6_1	244_235_12	108_235_21	103_6_1	847_235_32	1646_1_53	31_05_91	36_235_187	35_25_21	291_6_42
218_235_1	2096_235_66	25_01_1	21_6_1	1943_25_25	401_25_22	548_235_47	96_235_1	349_6_1	1317_235_2	1790_6_129	261_235_1	126_6_1	1499_235_167	1703_6_48	58_235_1	1559_235_89	56_4_67	50_6_12	1384_6_9	2067_235_226	989_235_256	598_235_171	980_6_1	315_25_1	1088_6_28	270_4_24	271_25_44	89_6_1	274_6_37	81_6_1	86_6_1	87_2_52	792_2_59	1253_235_335	1014_235_27	2072_235_22	365_6_1	300_235_59	445_2_1	589_6_1	244_235_14	108_235_25	103_6_1	847_235_30	1646_1_59	31_05_80	36_235_194	35_25_21	291_6_43
218_235_1	2096_235_70	25_01_1	21_6_1	1943_25_26	401_25_23	548_235_50	96_235_1	349_6_1	1317_235_3	1790_6_123	261_235_1	126_6_1	1499_235_161	1703_6_52	58_235_1	1559_235_96	56_4_62	50_6_15	1384_6_7	2067_235_223	989_235_257	598_235_175	980_6_1	315_25_1	1088_6_26	270_4_29	271_25_45	89_6_1	274_6_32	81_6_1	86_6_1	87_2_52	792_2_62	1253_235_316	1014_235_30	2072_235_20	365_6_1	300_235_61	445_2_1	589_6_1	244_235_17	108_235_17	103_6_1	847_235_18	1646_1_55	31_05_95	36_235_188	35_25_23	291_6_44
218_235_1	2096_235_68	25_01_1	21_6_1	1943_25_26	401_25_26	548_235_48	96_235_1	349_6_1	1317_235_2	1790_6_109	261_235_1	126_6_1	1499_235_171	1703_6_55	58_235_1	1559_235_93	56_4_63	50_6_20	1384_6_8	2067_235_215	989_235_250	598_235_160	980_6_1	315_25_1	1088_6_31	270_4_30	271_25_40	89_6_1	274_6_37	81_6_1	86_6_1	87_2_47	792_2_59	1253_235_309	1014_235_29	2072_235_17	365_6_1	300_235_64	445_2_1	589_6_1	244_235_19	108_235_16	103_6_1	847_235_16	1646_1_57	31_05_91	36_235_179	35_25_28	291_6_48
218_235_1	2096_235_71	25_01_1	21_6_1	1943_25_23	401_25_31	548_235_49	96_235_1	349_6_1	1317_235_1	1790_6_110	261_235_1	126_6_1	1499_235_166	1703_6_58	58_235_1	1559_235_87	56_4_55	50_6_14	1384_6_7	2067_235_242	989_235_249	598_235_155	980_6_1	315_25_1	1088_6_28	270_4_27	271_25_36	89_6_1	274_6_36	81_6_1	86_6_1	87_2_47	792_2_62	1253_235_327	1014_235_23	2072_235_13	365_6_1	300_235_56	445_2_1	589_6_1	244_235_21	108_235_20	103_6_1	847_235_16	1646_1_60	31_05_83	36_235_190	35_25_27	291_6_52
218_235_1	2096_235_71	25_01_1	21_6_1	1943_25_24	401_25_35	548_235_50	96_235_1	349_6_1	1317_235_2	1790_6_105	261_235_1	126_6_1	1499_235_165	1703_6_50	58_235_1	1559_235_90	56_4_57	50_6_11	1384_6_6	2067_235_239	989_235_260	598_235_145	980_6_1	315_25_1	1088_6_32	270_4_29	271_25_32	89_6_1	274_6_29	81_6_1	86_6_1	87_2_57	792_2_65	1253_235_352	1014_235_25	2072_235_11	365_6_1	300_235_60	445_2_1	589_6_1	244_235_21	108_235_17	103_6_1	847_235_16	1646_1_57	31_05_77	36_235_198	35_25_29	291_6_46
218_235_1	2096_235_81	25_01_1	21_6_1	1943_25_25	401_25_36	548_235_49	96_235_1	349_6_1	1317_235_3	1790_6_101	261_235_1	126_6_1	1499_235_158	1703_6_45	58_235_1	1559_235_89	56_4_51	50_6_10	1384_6_6	2067_235_228	989_235_260	598_235_157	980_6_1	315_25_1	1088_6_32	270_4_29	271_25_28	89_6_1	274_6_30	81_6_1	86_6_1	87_2_64	792_2_59	1253_235_359	1014_235_24	2072_235_10	365_6_1	300_235_67	445_2_1	589_6_1	244_235_23	108_235_16	103_6_1	847_235_12	1646_1_57	31_05_74	36_235_181	35_25_31	291_6_46
218_235_1	2096_235_93	25_01_1	21_6_1	1943_25_22	401_25_39	548_235_48	96_235_1	349_6_1	1317_235_3	1790_6_102	261_235_1	126_6_1	1499_235_158	1703_6_38	58_235_1	1559_235_101	56_4_55	50_6_12	1384_6_7	2067_235_223	989_235_266	598_235_168	980_6_1	315_25_1	1088_6_31	270_4_31	271_25_27	89_6_1	274_6_22	81_6_1	86_6_1	87_2_71	792_2_59	1253_235_350	1014_235_22	2072_235_8	365_6_1	300_235_69	445_2_1	589_6_1	244_235_19	108_235_18	103_6_1	847_235_12	1646_1_65	31_05_70	36_235_183	35_25_38	291_6_46
218_235_1	2096_235_79	25_01_1	21_6_1	1943_25_19	401_25_44	548_235_47	96_235_1	349_6_1	1317_235_4	1790_6_98	261_235_1	126_6_1	1499_235_158	1703_6_40	58_235_1	1559_235_104	56_4_56	50_6_11	1384_6_6	2067_235_215	989_235_263	598_235_157	980_6_1	315_25_1	1088_6_28	270_4_31	271_25_29	89_6_1	274_6_21	81_6_1	86_6_1	87_2_66	792_2_57	1253_235_365	1014_235_17	2072_235_8	365_6_1	300_235_72	445_2_1	589_6_1	244_235_23	108_235_15	103_6_1	847_235_13	1646_1_66	31_05_64	36_235_187	35_25_37	291_6_45
218_235_1	2096_235_76	25_01_1	21_6_1	1943_25_19	401_25_48	548_235_47	96_235_1	349_6_1	1317_235_6	1790_6_90	261_235_1	126_6_1	1499_235_155	1703_6_39	58_235_1	1559_235_98	56_4_50	50_6_9	1384_6_6	2067_235_222	989_235_263	598_235_154	980_6_1	315_25_1	1088_6_30	270_4_35	271_25_29	89_6_1	274_6_25	81_6_1	86_6_1	87_2_61	792_2_56	1253_235_368	1014_235_17	2072_235_9	365_6_1	300_235_75	445_2_1	589_6_1	244_235_23	108_235_15	103_6_1	847_235_12	1646_1_61	31_05_59	36_235_183	35_25_39	291_6_45
218_235_1	2096_235_79	25_01_1	21_6_1	1943_25_21	401_25_46	548_235_41	96_235_1	349_6_1	1317_235_7	1790_6_101	261_235_1	126_6_1	1499_235_155	1703_6_39	58_235_1	1559_235_106	56_4_42	50_6_10	1384_6_6	2067_235_226	989_235_257	598_235_146	980_6_1	315_25_1	1088_6_26	270_4_34	271_25_31	89_6_1	274_6_28	81_6_1	86_6_1	87_2_55	792_2_59	1253_235_390	1014_235_16	2072_235_6	365_6_1	300_235_81	445_2_1	589_6_1	244_235_29	108_235_16	103_6_1	847_235_14	1646_1_65	31_05_55	36_235_190	35_25_37	291_6_47
218_235_1	2096_235_76	25_01_1	21_6_1	1943_25_16	401_25_43	548_235_39	96_235_1	349_6_1	1317_235_8	1790_6_104	261_235_1	126_6_1	1499_235_153	1703_6_45	58_235_1	1559_235_107	56_4_44	50_6_10	1384_6_9	2067_235_221	989_235_247	598_235_148	980_6_1	315_25_1	1088_6_26	270_4_38	271_25_26	89_6_1	274_6_31	81_6_1	86_6_1	87_2_47	792_2_54	1253_235_393	1014_235_14	2072_235_8	365_6_1	300_235_81	445_2_1	589_6_1	244_235_28	108_235_13	103_6_1	847_235_15	1646_1_62	31_05_58	36_235_192	35_25_41	291_6_46
218_235_1	2096_235_73	25_01_1	21_6_1	1943_25_17	401_25_45	548_235_35	96_235_1	349_6_1	1317_235_9	1790_6_97	261_235_1	126_6_1	1499_235_139	1703_6_43	58_235_1	1559_235_103	56_4_46	50_6_10	1384_6_10	2067_235_226	989_235_242	598_235_142	980_6_1	315_25_1	1088_6_26	270_4_39	271_25_28	89_6_1	274_6_31	81_6_1	86_6_1	87_2_48	792_2_55	1253_235_407	1014_235_18	2072_235_8	365_6_1	300_235_85	445_2_1	589_6_1	244_235_30	108_235_11	103_6_1	847_235_19	1646_1_66	31_05_55	36_235_196	35_25_44	291_6_45
218_235_1	2096_235_73	25_01_1	21_6_1	1943_25_14	401_25_39	548_235_30	96_235_1	349_6_1	1317_235_8	1790_6_98	261_235_1	126_6_1	1499_235_136	1703_6_40	58_235_1	1559_235_114	56_4_52	50_6_11	1384_6_10	2067_235_216	989_235_246	598_235_132	980_6_1	315_25_1	1088_6_24	270_4_39	271_25_34	89_6_1	274_6_26	81_6_1	86_6_1	87_2_48	792_2_56	1253_235_410	1014_235_21	2072_235_10	365_6_1	300_235_84	445_2_1	589_6_1	244_235_29	108_235_11	103_6_1	847_235_23	1646_1_74	31_05_59	36_235_205	35_25_38	291_6_52
218_235_1	2096_235_73	25_01_1	21_6_1	1943_25_14	401_25_40	548_235_26	96_235_1	349_6_1	1317_235_5	1790_6_98	261_235_1	126_6_1	1499_235_139	1703_6_40	58_235_1	1559_235_117	56_4_53	50_6_13	1384_6_12	2067_235_227	989_235_236	598_235_135	980_6_1	315_25_1	1088_6_21	270_4_45	271_25_38	89_6_1	274_6_24	81_6_1	86_6_1	87_2_47	792_2_52	1253_235_417	1014_235_19	2072_235_9	365_6_1	300_235_97	445_2_1	589_6_1	244_235_27	108_235_13	103_6_1	847_235_24	1646_1_72	31_05_54	36_235_208	35_25_37	291_6_52
218_235_1	2096_235_73	25_01_1	21_6_1	1943_25_12	401_25_39	548_235_25	96_235_1	349_6_1	1317_235_3	1790_6_101	261_235_1	126_6_1	1499_235_142	1703_6_41	58_235_1	1559_235_122	56_4_53	50_6_9	1384_6_17	2067_235_241	989_235_236	598_235_123	980_6_1	315_25_1	1088_6_17	270_4_43	271_25_40	89_6_1	274_6_23	81_6_1	86_6_1	87_2_49	792_2_53	1253_235_403	1014_235_17	2072_235_12	365_6_1	300_235_99	445_2_1	589_6_1	244_235_31	108_235_10	103_6_1	847_235_20	1646_1_77	31_05_52	36_235_215	35_25_35	291_6_57
218_235_1	2096_235_73	25_01_1	21_6_1	1943_25_12	401_25_39	548_235_29	96_235_1	349_6_1	1317_235_2	1790_6_110	261_235_1	126_6_1	1499_235_127	1703_6_40	58_235_1	1559_235_127	56_4_60	50_6_10	1384_6_17	2067_235_246	989_235_236	598_235_117	980_6_1	315_25_1	1088_6_19	270_4_41	271_25_46	89_6_1	274_6_20	81_6_1	86_6_1	87_2_53	792_2_53	1253_235_393	1014_235_15	2072_235_13	365_6_1	300_235_93	445_2_1	589_6_1	244_235_25	108_235_12	103_6_1	847_235_19	1646_1_85	31_05_61	36_235_210	35_25_38	291_6_48
218_235_1	2096_235_70	25_01_1	21_6_1	1943_25_13	401_25_43	548_235_26	96_235_1	349_6_1	1317_235_1	1790_6_112	261_235_1	126_6_1	1499_235_112	1703_6_40	58_235_1	1559_235_126	56_4_56	50_6_11	1384_6_18	2067_235_244	989_235_245	598_235_117	980_6_1	315_25_1	1088_6_18	270_4_41	271_25_51	89_6_1	274_6_21	81_6_1	86_6_1	87_2_44	792_2_53	1253_235_389	1014_235_17	2072_235_9	365_6_1	300_235_101	445_2_1	589_6_1	244_235_21	108_235_9	103_6_1	847_235_21	1646_1_81	31_05_60	36_235_224	35_25_38	291_6_48
218_235_1	2096_235_70	25_01_1	21_6_1	1943_25_15	401_25_44	548_235_25	96_235_1	349_6_1	1317_235_1	1790_6_110	261_235_1	126_6_1	1499_235_108	1703_6_44	58_235_1	1559_235_125	56_4_54	50_6_9	1384_6_24	2067_235_227	989_235_246	598_235_118	980_6_1	315_25_1	1088_6_18	270_4_44	271_25_50	89_6_1	274_6_22	81_6_1	86_6_1	87_2_45	792_2_46	1253_235_385	1014_235_20	2072_235_11	365_6_1	300_235_107	445_2_1	589_6_1	244_235_20	108_235_12	103_6_1	847_235_23	1646_1_75	31_05_55	36_235_220	35_25_38	291_6_52
218_235_1	2096_235_69	25_01_1	21_6_1	1943_25_11	401_25_42	548_235_27	96_235_1	349_6_1	1790_6_109	261_235_1	126_6_1	1499_235_107	1703_6_46	58_235_1	1559_235_128	56_4_56	50_6_9	1384_6_22	2067_235_230	989_235_248	598_235_127	980_6_1	315_25_1	1088_6_18	270_4_44	271_25_46	89_6_1	274_6_28	81_6_1	86_6_1	87_2_40	792_2_44	1253_235_378	1014_235_21	2072_235_12	365_6_1	300_235_100	445_2_1	589_6_1	244_235_22	108_235_16	103_6_1	847_235_20	1646_1_81	31_05_56	36_235_216	35_25_32	291_6_51	573_6_1
218_235_1	2096_235_63	25_01_1	21_6_1	1943_25_11	401_25_44	548_235_28	96_235_1	349_6_1	1790_6_112	261_235_1	126_6_1	1499_235_110	1703_6_46	58_235_1	1559_235_131	56_4_47	50_6_9	1384_6_21	2067_235_220	989_235_235	598_235_124	980_6_1	315_25_1	1088_6_20	270_4_46	271_25_51	89_6_1	274_6_26	81_6_1	86_6_1	87_2_41	792_2_42	1253_235_372	1014_235_17	2072_235_11	365_6_1	300_235_94	445_2_1	589_6_1	244_235_26	108_235_15	103_6_1	847_235_22	1646_1_74	31_05_58	36_235_215	35_25_44	291_6_54	573_6_1
218_235_1	2096_235_65	25_01_1	21_6_1	1943_25_12	401_25_46	548_235_31	96_235_1	349_6_1	1790_6_106	261_235_1	126_6_1	1499_235_119	1703_6_47	58_235_1	1559_235_134	56_4_58	50_6_8	1384_6_24	2067_235_217	989_235_228	598_235_124	980_6_1	315_25_1	1088_6_19	270_4_52	271_25_48	89_6_1	274_6_25	81_6_1	86_6_1	87_2_35	792_2_44	1253_235_376	1014_235_13	2072_235_11	365_6_1	300_235_93	445_2_1	589_6_1	244_235_28	108_235_15	103_6_1	847_235_25	1646_1_69	31_05_56	36_235_222	35_25_46	291_6_49	573_6_1
218_235_1	2096_235_65	25_01_1	21_6_1	1943_25_12	401_25_47	548_235_31	96_235_1	349_6_1	1790_6_124	261_235_1	126_6_1	1499_235_120	1703_6_46	58_235_1	1559_235_146	56_4_59	50_6_7	1384_6_27	2067_235_227	989_235_239	598_235_113	980_6_1	315_25_1	1088_6_20	270_4_56	271_25_40	89_6_1	274_6_28	81_6_1	86_6_1	87_2_35	792_2_43	1253_235_370	1014_235_17	2072_235_8	365_6_1	300_235_96	445_2_1	589_6_1	244_235_29	108_235_15	103_6_1	847_235_23	1646_1_68	31_05_56	36_235_229	35_25_43	291_6_49	573_6_1
218_235_1	2096_235_61	25_01_1	21_6_1	1943_25_10	401_25_47	548_235_26	96_235_1	349_6_1	1790_6_126	261_235_1	126_6_1	1499_235_121	1703_6_49	58_235_1	1559_235_146	56_4_54	50_6_7	1384_6_27	2067_235_218	989_235_239	598_235_122	980_6_1	315_25_1	1088_6_19	270_4_56	271_25_36	89_6_1	274_6_26	81_6_1	86_6_1	87_2_33	792_2_41	1253_235_377	1014_235_17	2072_235_6	365_6_1	300_235_94	445_2_1	589_6_1	244_235_25	108_235_11	847_235_22	1646_1_62	31_05_61	36_235_227	35_25_44	291_6_46	573_6_1	332_235_1
218_235_1	2096_235_65	25_01_1	21_6_1	1943_25_11	401_25_43	548_235_26	96_235_1	349_6_1	1790_6_128	261_235_1	126_6_1	1499_235_111	1703_6_51	58_235_1	1559_235_145	56_4_56	50_6_6	1384_6_27	2067_235_216	989_235_235	598_235_125	980_6_1	315_25_1	1088_6_19	270_4_52	271_25_39	89_6_1	274_6_28	81_6_1	86_6_1	87_2_31	792_2_41	1253_235_370	1014_235_17	2072_235_4	365_6_1	300_235_88	445_2_1	589_6_1	244_235_26	108_235_11	847_235_24	1646_1_62	31_05_70	36_235_242	35_25_52	291_6_49	573_6_1	332_235_1
218_235_1	2096_235_78	25_01_1	21_6_1	1943_25_9	401_25_41	548_235_26	96_235_1	349_6_1	1790_6_130	261_235_1	126_6_1	1499_235_112	1703_6_52	58_235_1	1559_235_149	56_4_50	50_6_5	1384_6_26	2067_235_218	989_235_231	598_235_125	980_6_1	315_25_1	1088_6_14	270_4_51	271_25_40	89_6_1	274_6_30	81_6_1	86_6_1	87_2_26	792_2_43	1253_235_364	1014_235_12	2072_235_3	365_6_1	300_235_91	445_2_1	589_6_1	244_235_24	108_235_11	847_235_24	1646_1_62	31_05_70	36_235_255	35_25_47	291_6_52	573_6_1	332_235_1
218_235_1	2096_235_80	25_01_1	21_6_1	1943_25_9	401_25_42	548_235_27	96_235_1	349_6_1	1790_6_138	261_235_1	126_6_1	1499_235_112	1703_6_48	58_235_1	1559_235_145	56_4_48	50_6_4	1384_6_28	2067_235_228	989_235_236	598_235_119	980_6_1	315_25_1	1088_6_13	270_4_58	271_25_37	89_6_1	274_6_31	81_6_1	86_6_1	87_2_29	792_2_47	1253_235_359	1014_235_14	2072_235_4	365_6_1	300_235_83	445_2_1	589_6_1	244_235_20	108_235_14	847_235_28	1646_1_65	31_05_72	36_235_258	35_25_46	291_6_45	573_6_1	332_235_1
218_235_1	2096_235_73	25_01_1	21_6_1	1943_25_10	401_25_45	548_235_24	96_235_1	349_6_1	1790_6_136	261_235_1	126_6_1	1499_235_115	1703_6_45	58_235_1	1559_235_138	56_4_45	50_6_6	1384_6_26	2067_235_232	989_235_244	598_235_122	980_6_1	315_25_1	1088_6_11	270_4_57	271_25_39	89_6_1	274_6_37	81_6_1	86_6_1	87_2_29	792_2_53	1253_235_372	1014_235_14	2072_235_7	365_6_1	300_235_86	445_2_1	589_6_1	244_235_19	108_235_12	847_235_30	1646_1_61	31_05_80	36_235_253	35_25_43	291_6_44	573_6_1	332_235_1
218_235_1	2096_235_64	25_01_1	21_6_1	1943_25_8	401_25_47	548_235_25	96_235_1	349_6_1	1790_6_125	261_235_1	126_6_1	1499_235_120	1703_6_46	58_235_1	1559_235_135	56_4_49	50_6_5	1384_6_25	2067_235_241	989_235_232	598_235_126	980_6_1	315_25_1	1088_6_11	270_4_61	271_25_42	89_6_1	274_6_42	81_6_1	86_6_1	87_2_25	792_2_53	1253_235_381	1014_235_9	2072_235_3	365_6_1	300_235_86	445_2_1	589_6_1	244_235_19	108_235_17	847_235_29	1646_1_65	31_05_83	36_235_260	35_25_39	291_6_48	573_6_1	332_235_1
218_235_1	2096_235_56	25_01_1	21_6_1	1943_25_8	401_25_49	548_235_22	96_235_1	349_6_1	1790_6_132	261_235_1	126_6_1	1499_235_125	1703_6_42	58_235_1	1559_235_139	56_4_48	50_6_4	1384_6_24	2067_235_227	989_235_238	598_235_130	980_6_1	315_25_1	1088_6_8	270_4_64	271_25_43	89_6_1	274_6_47	81_6_1	86_6_1	87_2_27	792_2_52	1253_235_382	1014_235_12	2072_235_3	365_6_1	300_235_85	445_2_1	589_6_1	244_235_19	108_235_14	847_235_33	1646_1_65	31_05_83	36_235_260	35_25_38	291_6_46	573_6_1	332_235_1
218_235_1	2096_235_55	25_01_1	21_6_1	1943_25_7	401_25_56	548_235_25	96_235_1	349_6_1	1790_6_147	261_235_1	126_6_1	1499_235_130	1703_6_44	58_235_1	1559_235_141	56_4_45	50_6_3	1384_6_20	2067_235_231	989_235_239	598_235_136	980_6_1	315_25_1	1088_6_8	270_4_62	271_25_38	89_6_1	274_6_53	81_6_1	86_6_1	87_2_22	792_2_55	1253_235_395	1014_235_8	2072_235_4	365_6_1	300_235_81	445_2_1	589_6_1	244_235_19	108_235_15	847_235_26	1646_1_60	31_05_90	36_235_252	35_25_34	291_6_39	573_6_1	332_235_1
218_235_1	2096_235_63	25_01_1	21_6_1	1943_25_7	401_25_57	548_235_29	96_235_1	349_6_1	1790_6_144	261_235_1	126_6_1	1499_235_136	1703_6_49	58_235_1	1559_235_136	56_4_46	50_6_1	1384_6_18	2067_235_220	989_235_240	598_235_139	980_6_1	315_25_1	1088_6_12	270_4_65	271_25_46	89_6_1	274_6_54	81_6_1	86_6_1	87_2_21	792_2_58	1253_235_412	1014_235_9	2072_235_1	365_6_1	300_235_81	445_2_1	589_6_1	244_235_19	108_235_16	847_235_22	1646_1_55	31_05_97	36_235_235	35_25_36	291_6_43	573_6_1	332_235_1
218_235_1	2096_235_66	25_01_1	21_6_1	1943_25_6	401_25_57	548_235_22	96_235_1	349_6_1	1790_6_153	261_235_1	126_6_1	1499_235_142	1703_6_46	58_235_1	1559_235_137	56_4_46	50_6_1	1384_6_18	2067_235_221	989_235_253	598_235_133	980_6_1	315_25_1	1088_6_8	270_4_78	271_25_46	89_6_1	274_6_62	81_6_1	86_6_1	87_2_21	792_2_65	1253_235_406	1014_235_8	2072_235_1	365_6_1	300_235_70	445_2_1	589_6_1	244_235_21	108_235_15	847_235_23	1646_1_57	31_05_91	36_235_232	35_25_28	291_6_48	573_6_1	332_235_1
218_235_1	2096_235_60	25_01_1	21_6_1	1943_25_4	401_25_62	548_235_24	96_235_1	349_6_1	1790_6_156	261_235_1	126_6_1	1499_235_133	1703_6_41	58_235_1	1559_235_128	56_4_46	50_6_2	1384_6_17	2067_235_220	989_235_250	598_235_127	980_6_1	315_25_1	1088_6_4	270_4_77	271_25_46	89_6_1	274_6_63	81_6_1	86_6_1	87_2_22	792_2_68	1253_235_402	1014_235_8	2072_235_1	365_6_1	300_235_73	445_2_1	589_6_1	244_235_20	108_235_15	847_235_23	1646_1_52	31_05_95	36_235_231	35_25_35	291_6_45	573_6_1	332_235_1
218_235_1	2096_235_61	25_01_1	21_6_1	1943_25_3	401_25_65	548_235_26	96_235_1	349_6_1	1790_6_153	261_235_1	126_6_1	1499_235_125	1703_6_46	58_235_1	1559_235_127	56_4_48	50_6_1	1384_6_16	2067_235_224	989_235_258	598_235_126	980_6_1	315_25_1	1088_6_7	270_4_79	271_25_51	89_6_1	274_6_56	81_6_1	86_6_1	87_2_25	792_2_70	1253_235_409	1014_235_8	2072_235_1	365_6_1	300_235_69	445_2_1	589_6_1	244_235_19	108_235_15	847_235_22	1646_1_52	31_05_92	36_235_235	35_25_36	291_6_46	573_6_1	332_235_1
218_235_1	2096_235_61	25_01_1	21_6_1	1943_25_3	401_25_59	548_235_24	96_235_1	349_6_1	1790_6_138	261_235_1	126_6_1	1499_235_143	1703_6_43	58_235_1	1559_235_130	56_4_50	1384_6_21	2067_235_226	989_235_259	598_235_116	980_6_1	315_25_1	1088_6_7	270_4_85	271_25_48	89_6_1	274_6_56	81_6_1	86_6_1	87_2_21	792_2_65	1253_235_409	1014_235_5	2072_235_1	365_6_1	300_235_71	445_2_1	589_6_1	244_235_18	108_235_9	847_235_27	1646_1_50	31_05_85	36_235_237	35_25_34	291_6_43	573_6_1	332_235_1	60_235_1
218_235_1	2096_235_61	25_01_1	21_6_1	1943_25_2	401_25_69	548_235_24	96_235_1	349_6_1	1790_6_137	261_235_1	126_6_1	1499_235_130	1703_6_39	58_235_1	1559_235_127	56_4_55	1384_6_23	2067_235_221	989_235_241	598_235_119	980_6_1	315_25_1	1088_6_6	270_4_84	271_25_42	89_6_1	274_6_61	81_6_1	86_6_1	87_2_24	792_2_68	1253_235_404	1014_235_2	2072_235_2	365_6_1	300_235_70	445_2_1	589_6_1	244_235_18	108_235_10	847_235_25	1646_1_47	31_05_84	36_235_233	35_25_38	291_6_41	573_6_1	332_235_1	60_235_1
218_235_1	2096_235_57	25_01_1	21_6_1	1943_25_4	401_25_64	548_235_19	96_235_1	349_6_1	1790_6_137	261_235_1	126_6_1	1499_235_132	1703_6_39	58_235_1	1559_235_120	56_4_61	1384_6_23	2067_235_230	989_235_246	598_235_119	980_6_1	315_25_1	1088_6_6	270_4_87	271_25_45	89_6_1	274_6_57	81_6_1	86_6_1	87_2_25	792_2_68	1253_235_418	1014_235_3	2072_235_2	365_6_1	300_235_65	445_2_1	589_6_1	244_235_22	108_235_8	847_235_26	1646_1_46	31_05_74	36_235_218	35_25_39	291_6_35	573_6_1	332_235_1	60_235_1
218_235_1	2096_235_47	25_01_1	21_6_1	1943_25_4	401_25_57	548_235_19	96_235_1	349_6_1	1790_6_122	261_235_1	126_6_1	1499_235_131	1703_6_39	58_235_1	1559_235_120	56_4_61	1384_6_29	2067_235_232	989_235_245	598_235_112	980_6_1	315_25_1	1088_6_4	270_4_87	271_25_44	89_6_1	274_6_54	81_6_1	86_6_1	87_2_24	792_2_72	1253_235_433	1014_235_3	2072_235_2	365_6_1	300_235_69	445_2_1	589_6_1	244_235_23	108_235_10	847_235_18	1646_1_40	31_05_69	36_235_213	35_25_38	291_6_39	573_6_1	332_235_1	60_235_1
218_235_1	2096_235_50	25_01_1	21_6_1	1943_25_3	401_25_56	548_235_19	96_235_1	349_6_1	1790_6_119	261_235_1	126_6_1	1499_235_134	1703_6_37	58_235_1	1559_235_120	56_4_70	1384_6_30	2067_235_229	989_235_247	598_235_118	980_6_1	315_25_1	1088_6_5	270_4_86	271_25_42	89_6_1	274_6_44	81_6_1	86_6_1	87_2_23	792_2_72	1253_235_437	1014_235_3	2072_235_1	365_6_1	300_235_68	445_2_1	589_6_1	244_235_26	108_235_11	847_235_22	1646_1_41	31_05_72	36_235_224	35_25_44	291_6_36	573_6_1	332_235_1	60_235_1
218_235_1	2096_235_49	25_01_1	21_6_1	1943_25_5	401_25_56	548_235_22	96_235_1	349_6_1	1790_6_127	261_235_1	126_6_1	1499_235_129	1703_6_41	58_235_1	1559_235_124	56_4_71	1384_6_30	2067_235_229	989_235_240	598_235_122	980_6_1	315_25_1	1088_6_4	270_4_92	271_25_42	89_6_1	274_6_41	81_6_1	86_6_1	87_2_18	792_2_68	1253_235_433	1014_235_3	2072_235_2	365_6_1	300_235_70	445_2_1	589_6_1	244_235_25	108_235_12	847_235_21	1646_1_36	31_05_79	36_235_223	35_25_50	291_6_39	573_6_1	332_235_1	60_235_1
218_235_1	2096_235_49	25_01_1	21_6_1	1943_25_4	401_25_58	548_235_23	96_235_1	349_6_1	1790_6_134	261_235_1	126_6_1	1499_235_138	1703_6_34	58_235_1	1559_235_116	56_4_77	1384_6_29	2067_235_238	989_235_232	598_235_111	980_6_1	315_25_1	1088_6_5	270_4_86	271_25_44	89_6_1	274_6_39	81_6_1	86_6_1	87_2_17	792_2_62	1253_235_434	1014_235_4	2072_235_3	365_6_1	300_235_74	445_2_1	589_6_1	244_235_27	108_235_12	847_235_22	1646_1_40	31_05_79	36_235_234	35_25_51	291_6_38	573_6_1	332_235_1	60_235_1
218_235_1	2096_235_51	25_01_1	21_6_1	1943_25_3	401_25_60	548_235_19	96_235_1	349_6_1	1790_6_129	261_235_1	126_6_1	1499_235_146	1703_6_38	58_235_1	1559_235_117	56_4_73	1384_6_34	2067_235_223	989_235_236	598_235_111	980_6_1	315_25_1	1088_6_6	270_4_89	271_25_40	89_6_1	274_6_38	81_6_1	86_6_1	87_2_18	792_2_57	1253_235_424	1014_235_6	2072_235_3	365_6_1	300_235_74	445_2_1	589_6_1	244_235_26	108_235_13	847_235_20	1646_1_39	31_05_76	36_235_237	35_25_49	291_6_39	573_6_1	332_235_1	60_235_1
218_235_1	2096_235_51	25_01_1	21_6_1	1943_25_2	401_25_54	548_235_26	96_235_1	349_6_1	1790_6_136	261_235_1	126_6_1	1499_235_147	1703_6_37	58_235_1	1559_235_130	56_4_72	1384_6_29	2067_235_230	989_235_235	598_235_116	980_6_1	315_25_1	1088_6_6	270_4_86	271_25_39	89_6_1	274_6_33	81_6_1	86_6_1	87_2_15	792_2_46	1253_235_416	1014_235_7	2072_235_2	365_6_1	300_235_75	445_2_1	589_6_1	244_235_22	108_235_12	847_235_21	1646_1_45	31_05_77	36_235_233	35_25_48	291_6_28	573_6_1	332_235_1	60_235_1
218_235_1	2096_235_50	25_01_1	21_6_1	1943_25_2	401_25_59	548_235_30	96_235_1	349_6_1	1790_6_139	261_235_1	126_6_1	1499_235_139	1703_6_43	58_235_1	1559_235_134	56_4_77	1384_6_26	2067_235_215	989_235_219	598_235_109	980_6_1	315_25_1	1088_6_5	270_4_92	271_25_33	89_6_1	274_6_37	81_6_1	86_6_1	87_2_8	792_2_44	1253_235_412	1014_235_8	2072_235_4	365_6_1	300_235_67	445_2_1	589_6_1	244_235_22	108_235_15	847_235_24	1646_1_40	31_05_73	36_235_233	35_25_42	291_6_26	573_6_1	332_235_1	60_235_1
218_235_1	2096_235_48	25_01_1	21_6_1	1943_25_1	401_25_55	548_235_26	96_235_1	349_6_1	1790_6_136	261_235_1	126_6_1	1499_235_138	1703_6_42	58_235_1	1559_235_132	56_4_74	1384_6_22	2067_235_211	989_235_215	598_235_120	980_6_1	315_25_1	1088_6_4	270_4_83	271_25_43	89_6_1	274_6_42	81_6_1	86_6_1	87_2_8	792_2_59	1253_235_425	1014_235_7	2072_235_3	365_6_1	300_235_68	445_2_1	589_6_1	244_235_23	108_235_13	847_235_18	1646_1_41	31_05_71	36_235_229	35_25_46	291_6_25	573_6_1	332_235_1	60_235_1
218_235_1	2096_235_45	25_01_1	21_6_1	1943_25_1	401_25_57	548_235_24	96_235_1	349_6_1	1790_6_137	261_235_1	126_6_1	1499_235_138	1703_6_45	58_235_1	1559_235_127	56_4_71	1384_6_23	2067_235_223	989_235_209	598_235_109	980_6_1	315_25_1	1088_6_6	270_4_80	271_25_41	89_6_1	274_6_43	81_6_1	86_6_1	87_2_7	792_2_57	1253_235_446	1014_235_8	2072_235_3	365_6_1	300_235_67	445_2_1	589_6_1	244_235_23	108_235_11	847_235_18	1646_1_41	31_05_73	36_235_241	35_25_44	291_6_21	573_6_1	332_235_1	60_235_1
218_235_1	2096_235_44	25_01_1	21_6_1	1943_25_2	401_25_53	548_235_30	96_235_1	349_6_1	1790_6_143	261_235_1	126_6_1	1499_235_141	1703_6_45	58_235_1	1559_235_136	56_4_79	1384_6_21	2067_235_219	989_235_215	598_235_100	980_6_1	315_25_1	1088_6_5	270_4_77	271_25_39	89_6_1	274_6_44	81_6_1	86_6_1	87_2_5	792_2_64	1253_235_456	1014_235_7	2072_235_2	365_6_1	300_235_62	445_2_1	589_6_1	244_235_26	108_235_8	847_235_15	1646_1_40	31_05_70	36_235_252	35_25_44	291_6_20	573_6_1	332_235_1	60_235_1
218_235_1	2096_235_47	25_01_1	21_6_1	1943_25_2	401_25_54	548_235_25	96_235_1	349_6_1	1790_6_136	261_235_1	126_6_1	1499_235_143	1703_6_44	58_235_1	1559_235_138	56_4_76	1384_6_22	2067_235_227	989_235_216	598_235_99	980_6_1	315_25_1	1088_6_5	270_4_64	271_25_38	89_6_1	274_6_42	81_6_1	86_6_1	87_2_5	792_2_77	1253_235_462	1014_235_8	2072_235_4	365_6_1	300_235_63	445_2_1	589_6_1	244_235_24	108_235_8	847_235_19	1646_1_34	31_05_61	36_235_257	35_25_42	291_6_17	573_6_1	332_235_1	60_235_1
218_235_1	2096_235_46	25_01_1	21_6_1	1943_25_2	401_25_61	548_235_21	96_235_1	349_6_1	1790_6_142	261_235_1	126_6_1	1499_235_131	1703_6_42	58_235_1	1559_235_148	56_4_70	1384_6_21	2067_235_212	989_235_201	598_235_90	980_6_1	315_25_1	1088_6_3	270_4_55	271_25_43	89_6_1	274_6_45	81_6_1	86_6_1	87_2_4	792_2_88	1253_235_460	1014_235_7	2072_235_2	365_6_1	300_235_62	445_2_1	589_6_1	244_235_26	108_235_10	847_235_21	1646_1_38	31_05_60	36_235_259	35_25_41	291_6_19	573_6_1	332_235_1	60_235_1
218_235_1	2096_235_45	25_01_1	21_6_1	1943_25_3	401_25_60	548_235_17	96_235_1	349_6_1	1790_6_137	261_235_1	126_6_1	1499_235_134	1703_6_38	58_235_1	1559_235_147	56_4_73	1384_6_18	2067_235_213	989_235_200	598_235_98	980_6_1	315_25_1	1088_6_2	270_4_54	271_25_39	89_6_1	274_6_46	81_6_1	86_6_1	87_2_3	792_2_83	1253_235_459	1014_235_9	2072_235_2	365_6_1	300_235_61	445_2_1	589_6_1	244_235_27	108_235_10	847_235_19	1646_1_33	31_05_62	36_235_259	35_25_43	291_6_21	573_6_1	332_235_1	60_235_1
218_235_1	2096_235_46	25_01_1	21_6_1	1943_25_1	401_25_61	548_235_13	96_235_1	349_6_1	1790_6_133	261_235_1	126_6_1	1499_235_125	1703_6_38	58_235_1	1559_235_156	56_4_73	1384_6_21	2067_235_208	989_235_210	598_235_86	980_6_1	315_25_1	1088_6_2	270_4_50	271_25_38	89_6_1	274_6_51	81_6_1	86_6_1	87_2_5	792_2_89	1253_235_459	1014_235_6	2072_235_2	365_6_1	300_235_67	445_2_1	589_6_1	244_235_27	108_235_9	847_235_16	1646_1_35	31_05_53	36_235_267	35_25_48	291_6_21	573_6_1	332_235_1	60_235_1
218_235_1	2096_235_57	25_01_1	21_6_1	1943_25_2	401_25_66	548_235_11	96_235_1	349_6_1	1790_6_140	261_235_1	126_6_1	1499_235_133	1703_6_37	58_235_1	1559_235_150	56_4_69	1384_6_22	2067_235_210	989_235_225	598_235_86	980_6_1	315_25_1	1088_6_2	270_4_46	271_25_41	89_6_1	274_6_49	81_6_1	86_6_1	87_2_8	792_2_98	1253_235_453	1014_235_8	2072_235_4	365_6_1	300_235_56	445_2_1	589_6_1	244_235_28	108_235_11	847_235_17	1646_1_36	31_05_49	36_235_266	35_25_49	291_6_24	573_6_1	332_235_1	60_235_1
218_235_1	2096_235_61	25_01_1	21_6_1	1943_25_2	401_25_69	548_235_13	96_235_1	349_6_1	1790_6_152	261_235_1	126_6_1	1499_235_142	1703_6_42	58_235_1	1559_235_135	56_4_68	1384_6_23	2067_235_214	989_235_218	598_235_85	980_6_1	315_25_1	1088_6_1	270_4_45	271_25_46	89_6_1	274_6_48	81_6_1	86_6_1	87_2_10	792_2_106	1253_235_422	1014_235_10	2072_235_4	365_6_1	300_235_67	445_2_1	589_6_1	244_235_29	108_235_13	847_235_15	1646_1_36	31_05_51	36_235_261	35_25_51	291_6_25	573_6_1	332_235_1	60_235_1
218_235_1	2096_235_58	25_01_1	21_6_1	1943_25_2	401_25_67	548_235_16	96_235_1	349_6_1	1790_6_152	261_235_1	126_6_1	1499_235_138	1703_6_44	58_235_1	1559_235_134	56_4_63	1384_6_25	2067_235_213	989_235_223	598_235_101	980_6_1	315_25_1	1088_6_2	270_4_43	271_25_41	89_6_1	274_6_50	81_6_1	86_6_1	87_2_11	792_2_93	1253_235_428	1014_235_10	2072_235_3	365_6_1	300_235_62	445_2_1	589_6_1	244_235_28	108_235_14	847_235_16	1646_1_34	31_05_47	36_235_252	35_25_52	291_6_24	573_6_1	332_235_1	60_235_1
218_235_1	2096_235_57	25_01_1	21_6_1	1943_25_2	401_25_66	548_235_15	96_235_1	349_6_1	1790_6_154	261_235_1	126_6_1	1499_235_143	1703_6_43	58_235_1	1559_235_126	56_4_61	1384_6_27	2067_235_227	989_235_220	598_235_90	980_6_1	315_25_1	1088_6_2	270_4_40	271_25_40	89_6_1	274_6_50	81_6_1	86_6_1	87_2_13	792_2_96	1253_235_421	1014_235_11	2072_235_5	365_6_1	300_235_58	445_2_1	589_6_1	244_235_22	108_235_14	847_235_13	1646_1_34	31_05_49	36_235_266	35_25_55	291_6_27	573_6_1	332_235_1	60_235_1
218_235_1	2096_235_53	25_01_1	21_6_1	1943_25_1	401_25_61	548_235_15	96_235_1	349_6_1	1790_6_157	261_235_1	126_6_1	1499_235_142	1703_6_45	58_235_1	1559_235_129	56_4_62	1384_6_25	2067_235_200	989_235_226	598_235_81	980_6_1	315_25_1	1088_6_2	270_4_41	271_25_42	89_6_1	274_6_48	81_6_1	86_6_1	87_2_12	792_2_97	1253_235_421	1014_235_11	2072_235_4	365_6_1	300_235_59	445_2_1	589_6_1	244_235_21	108_235_13	847_235_14	1646_1_37	31_05_52	36_235_281	35_25_59	291_6_23	573_6_1	332_235_1	60_235_1
218_235_1	2096_235_61	25_01_1	21_6_1	1943_25_1	401_25_57	548_235_11	96_235_1	349_6_1	1790_6_159	261_235_1	126_6_1	1499_235_131	1703_6_44	58_235_1	1559_235_138	56_4_56	1384_6_26	2067_235_183	989_235_246	598_235_73	980_6_1	315_25_1	1088_6_2	270_4_45	271_25_30	89_6_1	274_6_52	81_6_1	86_6_1	87_2_12	792_2_105	1253_235_406	1014_235_12	2072_235_5	365_6_1	300_235_58	445_2_1	589_6_1	244_235_20	108_235_14	847_235_18	1646_1_33	31_05_55	36_235_291	35_25_47	291_6_26	573_6_1	332_235_1	60_235_1
218_235_1	2096_235_58	25_01_1	21_6_1	1943_25_1	401_25_48	548_235_9	96_235_1	349_6_1	1790_6_156	261_235_1	126_6_1	1499_235_141	1703_6_40	58_235_1	1559_235_132	56_4_58	1384_6_29	2067_235_184	989_235_240	598_235_69	980_6_1	315_25_1	1088_6_2	270_4_44	271_25_30	89_6_1	274_6_50	81_6_1	86_6_1	87_2_17	792_2_109	1253_235_416	1014_235_13	2072_235_5	365_6_1	300_235_54	445_2_1	589_6_1	244_235_21	108_235_16	847_235_17	1646_1_30	31_05_56	36_235_289	35_25_42	291_6_21	573_6_1	332_235_1	60_235_1
218_235_1	2096_235_62	25_01_1	21_6_1	401_25_54	548_235_10	96_235_1	349_6_1	1790_6_155	261_235_1	126_6_1	1499_235_144	1703_6_41	58_235_1	1559_235_115	56_4_69	1384_6_24	2067_235_178	989_235_228	598_235_72	980_6_1	315_25_1	1088_6_3	270_4_46	271_25_27	89_6_1	274_6_55	81_6_1	86_6_1	87_2_19	792_2_104	1253_235_430	1014_235_11	2072_235_8	365_6_1	300_235_47	445_2_1	589_6_1	244_235_19	108_235_13	847_235_18	1646_1_34	31_05_60	36_235_287	35_25_42	291_6_19	573_6_1	332_235_1	60_235_1	253_235_227
218_235_1	2096_235_71	25_01_1	21_6_1	401_25_66	548_235_10	96_235_1	349_6_1	1790_6_152	261_235_1	126_6_1	1499_235_146	1703_6_40	58_235_1	1559_235_96	56_4_61	1384_6_24	2067_235_177	989_235_229	598_235_69	980_6_1	315_25_1	1088_6_3	270_4_49	271_25_27	89_6_1	274_6_57	81_6_1	86_6_1	87_2_18	792_2_104	1253_235_428	1014_235_10	2072_235_6	365_6_1	300_235_45	445_2_1	589_6_1	244_235_18	108_235_13	847_235_21	1646_1_32	31_05_58	36_235_297	35_25_52	291_6_20	573_6_1	332_235_1	60_235_1	253_235_243
218_235_1	2096_235_73	25_01_1	21_6_1	401_25_67	548_235_12	96_235_1	349_6_1	1790_6_149	261_235_1	126_6_1	1499_235_142	1703_6_36	58_235_1	1559_235_95	56_4_60	1384_6_23	2067_235_181	989_235_233	598_235_73	980_6_1	315_25_1	1088_6_4	270_4_45	271_25_25	89_6_1	274_6_58	81_6_1	86_6_1	87_2_20	792_2_99	1253_235_430	1014_235_13	2072_235_6	365_6_1	300_235_50	445_2_1	589_6_1	244_235_20	108_235_13	847_235_20	1646_1_36	31_05_59	36_235_294	35_25_57	291_6_23	573_6_1	332_235_1	60_235_1	253_235_237
218_235_1	2096_235_71	25_01_1	21_6_1	401_25_83	548_235_12	96_235_1	349_6_1	1790_6_145	261_235_1	126_6_1	1499_235_143	1703_6_34	58_235_1	1559_235_97	56_4_54	1384_6_24	2067_235_184	989_235_229	598_235_74	980_6_1	315_25_1	1088_6_4	270_4_42	271_25_22	89_6_1	274_6_61	81_6_1	86_6_1	87_2_21	792_2_96	1253_235_432	1014_235_21	2072_235_6	365_6_1	300_235_48	445_2_1	589_6_1	244_235_16	108_235_10	847_235_24	1646_1_35	31_05_51	36_235_279	35_25_62	291_6_25	573_6_1	332_235_1	60_235_1	253_235_235
218_235_1	2096_235_72	25_01_1	21_6_1	401_25_79	548_235_13	163_6_24	349_6_1	1790_6_146	261_235_1	126_6_1	1499_235_146	1703_6_41	58_235_1	1559_235_112	56_4_54	1384_6_21	2067_235_171	989_235_229	598_235_74	197_25_1	315_25_1	1088_6_5	270_4_37	271_25_22	89_6_1	274_6_58	81_6_1	86_6_1	87_2_19	792_2_102	1253_235_433	1014_235_22	2072_235_6	365_6_1	300_235_47	445_2_1	589_6_1	244_235_19	108_235_11	847_235_28	1646_1_34	31_05_57	36_235_286	35_25_60	291_6_30	573_6_1	332_235_1	60_235_1	253_235_215
218_235_1	2096_235_67	25_01_1	21_6_1	401_25_77	548_235_15	163_6_21	349_6_1	1790_6_136	261_235_1	126_6_1	1499_235_145	1703_6_43	58_235_1	1559_235_109	56_4_51	1384_6_20	2067_235_172	989_235_215	598_235_75	197_25_1	315_25_1	1088_6_5	270_4_33	271_25_18	89_6_1	274_6_62	81_6_1	86_6_1	87_2_20	792_2_98	1253_235_440	1014_235_24	2072_235_5	365_6_1	300_235_48	445_2_1	589_6_1	244_235_24	108_235_11	847_235_23	1646_1_41	31_05_55	36_235_287	35_25_60	291_6_31	573_6_1	332_235_1	60_235_1	253_235_208
218_235_1	2096_235_70	25_01_1	21_6_1	401_25_85	548_235_19	163_6_25	349_6_1	1790_6_145	261_235_1	126_6_1	1499_235_137	1703_6_39	58_235_1	1559_235_107	56_4_46	1384_6_26	2067_235_173	989_235_220	598_235_74	197_25_1	315_25_1	1088_6_5	270_4_30	271_25_16	89_6_1	274_6_68	81_6_1	86_6_1	87_2_22	792_2_98	1253_235_425	1014_235_24	2072_235_7	365_6_1	300_235_40	445_2_1	589_6_1	244_235_25	108_235_9	847_235_20	1646_1_45	31_05_51	36_235_296	35_25_67	291_6_36	573_6_1	332_235_1	60_235_1	253_235_207
218_235_1	2096_235_64	25_01_1	21_6_1	401_25_90	548_235_16	163_6_30	349_6_1	1790_6_150	261_235_1	126_6_1	1499_235_155	1703_6_36	58_235_1	1559_235_110	56_4_48	1384_6_19	2067_235_169	989_235_213	598_235_71	197_25_1	315_25_1	1088_6_5	270_4_31	271_25_13	89_6_1	274_6_71	81_6_1	86_6_1	87_2_21	792_2_101	1253_235_429	1014_235_25	2072_235_6	365_6_1	300_235_37	445_2_1	589_6_1	244_235_22	108_235_10	847_235_19	1646_1_43	31_05_49	36_235_300	35_25_63	291_6_37	573_6_1	332_235_1	60_235_1	253_235_212
218_235_1	2096_235_64	25_01_1	21_6_1	401_25_91	548_235_12	163_6_29	349_6_1	1790_6_153	261_235_1	126_6_1	1499_235_163	1703_6_45	58_235_1	1559_235_119	56_4_47	1384_6_18	2067_235_168	989_235_203	598_235_61	197_25_1	315_25_1	1088_6_6	270_4_35	271_25_14	89_6_1	274_6_71	81_6_1	86_6_1	87_2_21	792_2_97	1253_235_431	1014_235_27	2072_235_7	365_6_1	300_235_37	445_2_1	589_6_1	244_235_19	108_235_14	847_235_22	1646_1_48	31_05_45	36_235_277	35_25_65	291_6_36	573_6_1	332_235_1	60_235_1	253_235_195
218_235_1	2096_235_62	25_01_1	21_6_1	401_25_93	548_235_12	163_6_34	349_6_1	1790_6_151	261_235_1	126_6_1	1499_235_177	1703_6_43	58_235_1	1559_235_135	56_4_49	1384_6_17	2067_235_173	989_235_198	598_235_62	197_25_1	315_25_1	1088_6_5	270_4_29	271_25_17	89_6_1	274_6_73	81_6_1	86_6_1	87_2_23	792_2_99	1253_235_459	1014_235_30	2072_235_5	365_6_1	300_235_41	445_2_1	589_6_1	244_235_18	108_235_15	847_235_22	1646_1_49	31_05_48	36_235_272	35_25_67	291_6_42	573_6_1	332_235_1	60_235_1	253_235_195
218_235_1	2096_235_60	25_01_1	21_6_1	401_25_96	548_235_10	163_6_35	349_6_1	1790_6_153	261_235_1	126_6_1	1499_235_165	1703_6_45	58_235_1	1559_235_135	56_4_43	1384_6_15	2067_235_163	989_235_198	598_235_58	197_25_1	315_25_1	1088_6_5	270_4_31	271_25_16	89_6_1	274_6_87	81_6_1	86_6_1	87_2_25	792_2_99	1253_235_464	1014_235_29	2072_235_5	365_6_1	300_235_39	445_2_1	589_6_1	244_235_16	108_235_11	847_235_22	1646_1_49	31_05_59	36_235_276	35_25_66	291_6_46	573_6_1	332_235_1	60_235_1	253_235_190
218_235_1	2096_235_59	25_01_1	21_6_1	401_25_95	548_235_13	163_6_38	349_6_1	1790_6_158	261_235_1	126_6_1	1499_235_175	1703_6_57	58_235_1	1559_235_130	56_4_43	1384_6_16	2067_235_167	989_235_201	598_235_60	197_25_1	315_25_1	1088_6_6	270_4_31	271_25_15	89_6_1	274_6_97	81_6_1	86_6_1	87_2_23	792_2_96	1253_235_447	1014_235_17	2072_235_5	365_6_1	300_235_38	445_2_1	589_6_1	244_235_17	108_235_9	847_235_25	1646_1_45	31_05_58	36_235_290	35_25_56	291_6_51	573_6_1	332_235_1	60_235_1	253_235_192
218_235_1	2096_235_58	25_01_1	21_6_1	401_25_96	548_235_16	163_6_39	349_6_1	1790_6_153	261_235_1	126_6_1	1499_235_191	1703_6_59	58_235_1	1559_235_131	56_4_46	1384_6_18	2067_235_173	989_235_198	598_235_61	197_25_1	315_25_1	1088_6_6	270_4_34	271_25_18	89_6_1	274_6_109	81_6_1	86_6_1	87_2_21	792_2_109	1253_235_432	1014_235_16	2072_235_5	365_6_1	300_235_45	445_2_1	589_6_1	244_235_15	108_235_8	847_235_22	1646_1_44	31_05_63	36_235_287	35_25_62	291_6_54	573_6_1	332_235_1	60_235_1	253_235_195
218_235_1	2096_235_62	25_01_1	21_6_1	401_25_94	548_235_10	163_6_39	349_6_1	1790_6_157	261_235_1	126_6_1	1499_235_189	1703_6_57	58_235_1	1559_235_130	56_4_46	1384_6_15	2067_235_163	989_235_189	598_235_62	197_25_1	315_25_1	1088_6_5	270_4_27	271_25_15	89_6_1	274_6_124	81_6_1	86_6_1	87_2_20	792_2_112	1253_235_443	1014_235_20	2072_235_5	365_6_1	300_235_46	445_2_1	589_6_1	244_235_13	108_235_11	847_235_19	1646_1_47	31_05_67	36_235_296	35_25_64	291_6_48	573_6_1	332_235_1	60_235_1	253_235_194
218_235_1	2096_235_63	25_01_1	21_6_1	401_25_104	548_235_8	163_6_40	349_6_1	1790_6_161	261_235_1	126_6_1	1499_235_182	1703_6_61	58_235_1	1559_235_135	56_4_47	1384_6_18	2067_235_162	989_235_183	598_235_62	197_25_1	1088_6_2	270_4_25	271_25_16	89_6_1	274_6_115	81_6_1	86_6_1	87_2_19	792_2_113	1253_235_449	1014_235_23	2072_235_6	365_6_1	300_235_48	445_2_1	589_6_1	244_235_13	108_235_11	847_235_16	1646_1_47	31_05_71	36_235_291	35_25_64	291_6_48	573_6_1	332_235_1	60_235_1	253_235_200	254_6_46
218_235_1	2096_235_65	25_01_1	401_25_104	548_235_9	163_6_38	349_6_1	1790_6_166	261_235_1	126_6_1	1499_235_183	1703_6_63	58_235_1	1559_235_128	56_4_49	1384_6_16	2067_235_160	989_235_180	598_235_58	197_25_1	270_4_24	271_25_17	89_6_1	274_6_104	81_6_1	86_6_1	87_2_17	792_2_118	1253_235_439	1014_235_27	2072_235_6	365_6_1	300_235_45	445_2_1	589_6_1	244_235_16	108_235_10	847_235_13	1646_1_46	31_05_69	36_235_304	35_25_66	291_6_49	332_235_1	60_235_1	253_235_198	254_6_43	1986_25_2	2050_6_58	973_235_1
218_235_1	2096_235_69	25_01_1	401_25_107	548_235_6	163_6_35	349_6_1	1790_6_170	261_235_1	126_6_1	1499_235_187	1703_6_65	58_235_1	1559_235_140	56_4_53	1384_6_19	2067_235_160	989_235_180	598_235_60	197_25_1	270_4_31	271_25_19	89_6_1	274_6_107	81_6_1	86_6_1	87_2_13	792_2_119	1253_235_432	1014_235_27	2072_235_5	365_6_1	300_235_51	445_2_1	589_6_1	244_235_17	108_235_10	847_235_9	1646_1_50	31_05_72	36_235_296	35_25_61	291_6_41	332_235_1	60_235_1	253_235_197	254_6_45	1986_25_2	2050_6_53	973_235_1
218_235_1	2096_235_70	25_01_1	401_25_106	548_235_8	163_6_37	349_6_1	1790_6_174	261_235_1	126_6_1	1499_235_196	1703_6_75	58_235_1	1559_235_129	56_4_53	1384_6_19	2067_235_166	989_235_181	598_235_56	197_25_1	270_4_31	271_25_19	89_6_1	274_6_108	81_6_1	86_6_1	87_2_10	792_2_113	1253_235_431	1014_235_31	2072_235_4	365_6_1	300_235_52	445_2_1	589_6_1	244_235_20	108_235_9	847_235_11	1646_1_45	31_05_80	36_235_285	35_25_66	291_6_40	332_235_1	60_235_1	253_235_197	254_6_49	1986_25_3	2050_6_60	973_235_1
218_235_1	2096_235_76	25_01_1	401_25_95	548_235_8	163_6_36	349_6_1	1790_6_165	261_235_1	126_6_1	1499_235_193	1703_6_74	58_235_1	1559_235_133	56_4_59	1384_6_18	2067_235_166	989_235_178	598_235_44	197_25_1	270_4_29	271_25_20	89_6_1	274_6_112	81_6_1	86_6_1	87_2_5	792_2_117	1253_235_429	1014_235_31	2072_235_4	365_6_1	300_235_57	445_2_1	589_6_1	244_235_21	108_235_11	847_235_11	1646_1_39	31_05_84	36_235_299	35_25_68	291_6_44	332_235_1	60_235_1	253_235_198	254_6_45	1986_25_1	2050_6_59	973_235_1
218_235_1	2096_235_77	25_01_1	401_25_89	548_235_8	163_6_42	349_6_1	1790_6_163	261_235_1	126_6_1	1499_235_190	1703_6_67	58_235_1	1559_235_142	56_4_52	1384_6_22	2067_235_157	989_235_182	598_235_42	197_25_1	270_4_34	271_25_17	273_6_1	274_6_115	81_6_1	86_6_1	87_2_2	792_2_117	1253_235_441	1014_235_29	2072_235_3	365_6_1	300_235_59	445_2_1	589_6_1	244_235_20	108_235_11	847_235_10	1646_1_43	31_05_79	36_235_303	35_25_67	291_6_47	332_235_1	60_235_1	253_235_195	254_6_47	2050_6_62	973_235_1	851_235_207
218_235_1	2096_235_81	25_01_1	401_25_83	548_235_10	163_6_36	349_6_1	1790_6_151	261_235_1	126_6_1	1499_235_187	1703_6_69	58_235_1	1559_235_136	56_4_52	1384_6_15	2067_235_163	989_235_181	598_235_45	197_25_1	270_4_36	271_25_19	273_6_1	274_6_110	81_6_1	86_6_1	87_2_3	792_2_113	1253_235_448	1014_235_34	2072_235_2	365_6_1	300_235_60	445_2_1	589_6_1	244_235_21	108_235_12	847_235_11	1646_1_38	31_05_84	36_235_297	35_25_62	291_6_43	332_235_1	60_235_1	253_235_210	254_6_52	2050_6_61	973_235_1	851_235_199
218_235_1	2096_235_83	25_01_1	401_25_76	548_235_9	163_6_35	349_6_1	1790_6_142	261_235_1	126_6_1	1499_235_180	1703_6_83	58_235_1	1559_235_129	56_4_57	1384_6_16	2067_235_176	989_235_177	598_235_41	197_25_1	270_4_38	271_25_18	273_6_1	274_6_95	81_6_1	86_6_1	87_2_5	792_2_118	1253_235_456	1014_235_32	2072_235_3	365_6_1	300_235_65	445_2_1	589_6_1	244_235_25	108_235_14	847_235_14	1646_1_34	31_05_85	36_235_286	35_25_62	291_6_34	332_235_1	60_235_1	253_235_202	254_6_52	2050_6_64	973_235_1	851_235_206
218_235_1	2096_235_79	25_01_1	401_25_75	548_235_6	163_6_32	349_6_1	1790_6_135	261_235_1	126_6_1	1499_235_170	1703_6_86	58_235_1	1559_235_134	56_4_64	1384_6_16	2067_235_176	989_235_191	598_235_49	197_25_1	270_4_32	271_25_19	273_6_1	274_6_94	81_6_1	86_6_1	87_2_3	792_2_128	1253_235_473	1014_235_31	2072_235_3	365_6_1	300_235_62	445_2_1	589_6_1	244_235_25	108_235_14	847_235_16	1646_1_34	31_05_80	36_235_275	35_25_61	291_6_37	332_235_1	60_235_1	253_235_204	254_6_52	2050_6_61	973_235_1	851_235_198
218_235_1	2096_235_75	25_01_1	401_25_81	548_235_5	163_6_28	349_6_1	1790_6_136	261_235_1	126_6_1	1499_235_158	1703_6_90	58_235_1	1559_235_129	56_4_67	1384_6_18	2067_235_181	989_235_203	598_235_46	197_25_1	270_4_36	271_25_14	273_6_1	274_6_92	81_6_1	86_6_1	87_2_2	792_2_134	1253_235_477	1014_235_31	2072_235_2	365_6_1	300_235_59	445_2_1	589_6_1	244_235_25	108_235_13	847_235_17	1646_1_37	31_05_74	36_235_275	35_25_63	291_6_39	332_235_1	60_235_1	253_235_209	254_6_45	2050_6_58	973_235_1	851_235_197
218_235_1	2096_235_72	25_01_1	401_25_70	548_235_6	163_6_27	349_6_1	1790_6_124	261_235_1	126_6_1	1499_235_163	1703_6_79	58_235_1	1559_235_132	56_4_66	1384_6_19	2067_235_182	989_235_202	598_235_49	197_25_1	270_4_33	271_25_16	273_6_1	274_6_97	81_6_1	86_6_1	87_2_2	792_2_124	1253_235_487	1014_235_25	2072_235_4	365_6_1	300_235_71	445_2_1	589_6_1	244_235_27	108_235_17	847_235_20	1646_1_39	31_05_76	36_235_287	35_25_62	291_6_38	332_235_1	60_235_1	253_235_201	254_6_48	2050_6_69	973_235_1	851_235_193
218_235_1	2096_235_72	25_01_1	401_25_80	548_235_6	163_6_28	349_6_1	1790_6_121	261_235_1	126_6_1	1499_235_160	1703_6_89	58_235_1	1559_235_131	56_4_60	1384_6_19	2067_235_180	989_235_206	598_235_47	197_25_1	270_4_36	271_25_17	273_6_1	274_6_91	81_6_1	86_6_1	87_2_2	792_2_124	1253_235_484	1014_235_28	2072_235_5	365_6_1	300_235_70	445_2_1	589_6_1	244_235_22	108_235_17	847_235_18	1646_1_41	31_05_80	36_235_273	35_25_61	291_6_43	332_235_1	60_235_1	253_235_200	254_6_56	2050_6_70	973_235_1	851_235_193
218_235_1	2096_235_72	25_01_1	401_25_75	548_235_5	163_6_29	349_6_1	1790_6_120	261_235_1	126_6_1	1499_235_160	1703_6_94	58_235_1	1559_235_142	56_4_57	1384_6_20	2067_235_179	989_235_208	598_235_47	197_25_1	270_4_36	271_25_16	273_6_1	274_6_88	81_6_1	86_6_1	87_2_2	792_2_121	1253_235_485	1014_235_32	2072_235_4	365_6_1	300_235_68	445_2_1	589_6_1	244_235_24	108_235_14	847_235_20	1646_1_31	31_05_74	36_235_276	35_25_68	291_6_38	332_235_1	60_235_1	253_235_198	254_6_58	2050_6_67	973_235_1	851_235_199
218_235_1	2096_235_78	25_01_1	401_25_77	548_235_6	163_6_29	349_6_1	1790_6_119	261_235_1	126_6_1	1499_235_151	1703_6_94	58_235_1	1559_235_134	56_4_66	1384_6_16	2067_235_191	989_235_206	598_235_48	197_25_1	270_4_39	271_25_18	273_6_1	274_6_78	81_6_1	86_6_1	87_2_3	792_2_120	1253_235_470	1014_235_34	2072_235_3	365_6_1	300_235_68	445_2_1	589_6_1	244_235_25	108_235_16	847_235_19	1646_1_30	31_05_66	36_235_288	35_25_80	291_6_39	332_235_1	60_235_1	253_235_185	254_6_65	2050_6_64	973_235_1	851_235_201
218_235_1	2096_235_81	25_01_1	401_25_82	548_235_3	163_6_28	349_6_1	1790_6_119	261_235_1	126_6_1	1499_235_143	1703_6_95	1559_235_130	56_4_69	1384_6_15	2067_235_197	989_235_203	598_235_47	197_25_1	270_4_44	271_25_20	273_6_1	274_6_83	81_6_1	86_6_1	87_2_3	792_2_117	1253_235_459	1014_235_33	2072_235_4	365_6_1	300_235_69	445_2_1	589_6_1	244_235_24	108_235_14	847_235_23	1646_1_30	31_05_68	36_235_287	35_25_75	291_6_40	60_235_1	253_235_173	254_6_71	2050_6_61	973_235_1	851_235_206	970_235_170	859_6_1
218_235_1	2096_235_76	25_01_1	401_25_86	548_235_2	163_6_31	349_6_1	1790_6_119	261_235_1	126_6_1	1499_235_137	1703_6_99	1559_235_118	56_4_66	1384_6_16	2067_235_197	989_235_205	598_235_48	197_25_1	270_4_38	271_25_22	273_6_1	274_6_92	81_6_1	86_6_1	87_2_3	792_2_113	1253_235_480	1014_235_33	2072_235_3	365_6_1	300_235_63	445_2_1	589_6_1	244_235_21	108_235_16	847_235_25	1646_1_31	31_05_59	36_235_289	35_25_76	291_6_40	60_235_1	253_235_161	254_6_74	2050_6_65	973_235_1	851_235_207	970_235_183	859_6_1
218_235_1	2096_235_77	25_01_1	401_25_91	548_235_2	163_6_34	349_6_1	1790_6_125	261_235_1	126_6_1	1499_235_145	1703_6_101	1559_235_110	56_4_67	1384_6_18	2067_235_188	989_235_201	598_235_41	197_25_1	270_4_38	271_25_17	273_6_1	274_6_87	81_6_1	86_6_1	87_2_3	792_2_109	1253_235_456	1014_235_35	2072_235_3	365_6_1	300_235_66	445_2_1	589_6_1	244_235_19	108_235_18	847_235_25	1646_1_34	31_05_51	36_235_301	35_25_80	291_6_42	60_235_1	253_235_162	254_6_75	2050_6_70	973_235_1	851_235_214	970_235_172	859_6_1
218_235_1	2096_235_67	25_01_1	401_25_86	548_235_2	163_6_40	349_6_1	1790_6_127	261_235_1	126_6_1	1499_235_153	1703_6_100	1559_235_106	56_4_79	1384_6_15	2067_235_191	989_235_211	598_235_37	197_25_1	270_4_37	271_25_17	273_6_1	274_6_86	81_6_1	86_6_1	87_2_3	792_2_110	1253_235_475	1014_235_31	2072_235_3	365_6_1	300_235_64	445_2_1	589_6_1	244_235_17	108_235_18	847_235_25	1646_1_32	31_05_49	36_235_304	35_25_80	291_6_40	60_235_1	253_235_157	254_6_76	2050_6_69	973_235_1	851_235_215	970_235_170	859_6_1
218_235_1	2096_235_63	25_01_1	401_25_90	548_235_2	163_6_38	349_6_1	1790_6_133	261_235_1	126_6_1	1499_235_149	1703_6_96	1559_235_114	56_4_76	1384_6_16	2067_235_203	989_235_211	598_235_37	197_25_1	270_4_36	271_25_15	273_6_1	274_6_97	81_6_1	86_6_1	87_2_4	792_2_111	1253_235_465	1014_235_29	2072_235_4	365_6_1	300_235_64	445_2_1	589_6_1	244_235_17	108_235_19	847_235_25	1646_1_28	31_05_46	36_235_307	35_25_70	291_6_39	60_235_1	253_235_167	254_6_73	2050_6_68	973_235_1	851_235_224	970_235_178	859_6_1
218_235_1	2096_235_63	25_01_1	401_25_97	548_235_2	163_6_32	349_6_1	1790_6_135	261_235_1	126_6_1	1499_235_136	1703_6_90	1559_235_118	56_4_72	1384_6_19	2067_235_201	989_235_207	598_235_41	197_25_1	270_4_35	271_25_15	273_6_1	274_6_103	81_6_1	86_6_1	87_2_5	792_2_101	1253_235_476	1014_235_29	2072_235_2	365_6_1	300_235_69	445_2_1	589_6_1	244_235_18	108_235_20	847_235_25	1646_1_26	31_05_45	36_235_310	35_25_69	291_6_35	60_235_1	253_235_170	254_6_76	2050_6_76	973_235_1	851_235_223	970_235_188	859_6_1
218_235_1	2096_235_64	25_01_1	401_25_105	548_235_2	163_6_31	349_6_1	1790_6_137	261_235_1	126_6_1	1499_235_133	1703_6_85	1559_235_111	56_4_70	1384_6_22	2067_235_204	989_235_212	598_235_44	197_25_1	270_4_40	271_25_14	273_6_1	274_6_110	81_6_1	86_6_1	87_2_5	792_2_98	1253_235_464	1014_235_26	2072_235_1	365_6_1	300_235_71	445_2_1	589_6_1	244_235_20	108_235_20	847_235_31	1646_1_31	31_05_50	36_235_305	35_25_64	291_6_33	60_235_1	253_235_167	254_6_80	2050_6_79	973_235_1	851_235_220	970_235_179	859_6_1
218_235_1	2096_235_63	25_01_1	401_25_109	548_235_2	163_6_31	349_6_1	1790_6_144	261_235_1	126_6_1	1499_235_129	1703_6_82	1559_235_95	56_4_69	1384_6_20	2067_235_209	989_235_206	598_235_40	197_25_1	270_4_48	271_25_14	273_6_1	274_6_124	81_6_1	86_6_1	87_2_5	792_2_100	1253_235_468	1014_235_24	2072_235_1	365_6_1	300_235_77	445_2_1	589_6_1	244_235_16	108_235_20	847_235_33	1646_1_29	31_05_64	36_235_298	35_25_61	291_6_34	60_235_1	253_235_160	254_6_83	2050_6_70	973_235_1	851_235_231	970_235_183	859_6_1
218_235_1	2096_235_65	25_01_1	401_25_111	548_235_1	163_6_33	349_6_1	1790_6_147	261_235_1	126_6_1	1499_235_135	1703_6_81	1559_235_89	56_4_69	1384_6_23	2067_235_204	989_235_202	598_235_41	197_25_1	270_4_56	271_25_11	273_6_1	274_6_131	81_6_1	86_6_1	87_2_4	792_2_105	1253_235_474	1014_235_25	2072_235_1	365_6_1	300_235_78	445_2_1	589_6_1	244_235_18	108_235_23	847_235_30	1646_1_24	31_05_59	36_235_293	35_25_66	291_6_35	60_235_1	253_235_147	254_6_85	2050_6_75	973_235_1	851_235_232	970_235_182	859_6_1
218_235_1	2096_235_63	25_01_1	401_25_113	548_235_1	163_6_32	349_6_1	1790_6_135	261_235_1	126_6_1	1499_235_133	1703_6_82	1559_235_94	56_4_72	1384_6_26	2067_235_180	989_235_206	598_235_40	197_25_1	270_4_54	271_25_12	273_6_1	274_6_120	81_6_1	86_6_1	87_2_3	792_2_113	1253_235_481	1014_235_25	2072_235_1	365_6_1	300_235_82	445_2_1	589_6_1	244_235_19	108_235_21	847_235_37	1646_1_29	31_05_60	36_235_297	35_25_65	291_6_40	60_235_1	253_235_145	254_6_75	2050_6_68	973_235_1	851_235_239	970_235_182	859_6_1
218_235_1	2096_235_61	25_01_1	401_25_104	548_235_1	163_6_32	349_6_1	1790_6_132	261_235_1	126_6_1	1499_235_136	1703_6_82	1559_235_91	56_4_73	1384_6_24	2067_235_178	989_235_193	598_235_37	197_25_1	270_4_52	271_25_10	273_6_1	274_6_117	81_6_1	86_6_1	87_2_1	792_2_117	1253_235_485	1014_235_28	2072_235_1	365_6_1	300_235_82	445_2_1	589_6_1	244_235_19	108_235_18	847_235_33	1646_1_23	31_05_62	36_235_288	35_25_64	291_6_39	60_235_1	253_235_147	254_6_78	2050_6_69	973_235_1	851_235_246	970_235_176	859_6_1
218_235_1	2096_235_57	25_01_1	401_25_112	548_235_1	163_6_33	349_6_1	1790_6_125	261_235_1	126_6_1	1499_235_138	1703_6_78	1559_235_86	56_4_71	1384_6_30	2067_235_183	989_235_190	598_235_38	197_25_1	270_4_54	1921_6_26	273_6_1	274_6_112	81_6_1	86_6_1	87_2_1	792_2_123	1253_235_492	1014_235_29	2072_235_1	365_6_1	300_235_73	445_2_1	589_6_1	244_235_19	108_235_16	847_235_37	1646_1_23	31_05_65	36_235_298	35_25_67	291_6_43	60_235_1	253_235_154	254_6_83	2050_6_64	973_235_1	851_235_248	970_235_180	859_6_1
604_235_108	989_235_198	612_25_1	154_235_1	261_235_1	1646_1_24	598_235_42	197_25_1	218_235_1	270_4_49	1921_6_25	2096_235_53	238_6_183	60_235_1	844_235_354	253_235_150	81_6_1	87_2_1	254_6_78	749_235_321	2050_6_69	1766_6_1	973_235_1	851_235_252	970_235_174	42_25_126	859_6_1	41_235_47	1_25_1	560_25_89	96_235_1	735_235_1	1253_235_530	401_25_114	736_235_273	1014_235_32	2072_235_1	548_235_1	365_6_1	980_6_1	273_6_1	148_235_1	200_235_1	777_25_64	1790_6_115	739_235_1	1287_235_37	25_01_1	300_235_75	561_01_1
604_235_115	989_235_201	612_25_1	154_235_1	261_235_1	1646_1_22	598_235_40	197_25_1	218_235_1	270_4_53	1921_6_24	2096_235_57	238_6_180	60_235_1	844_235_350	253_235_146	81_6_1	87_2_3	254_6_82	749_235_304	2050_6_63	1766_6_1	973_235_1	851_235_248	970_235_172	42_25_128	859_6_1	41_235_48	1_25_1	560_25_97	96_235_1	735_235_1	1253_235_516	401_25_126	736_235_256	1014_235_30	2072_235_1	548_235_1	365_6_1	980_6_1	273_6_1	148_235_1	200_235_1	777_25_73	1790_6_109	739_235_1	1287_235_38	25_01_1	300_235_81	561_01_1
604_235_117	989_235_208	612_25_1	154_235_1	261_235_1	1646_1_24	598_235_42	197_25_1	218_235_1	270_4_55	1921_6_23	2096_235_62	238_6_181	60_235_1	844_235_346	253_235_150	81_6_1	87_2_2	254_6_81	749_235_305	2050_6_65	1766_6_1	973_235_1	851_235_249	970_235_166	42_25_128	859_6_1	41_235_43	1_25_1	560_25_110	96_235_1	735_235_1	1253_235_522	401_25_118	736_235_245	1014_235_36	548_235_1	365_6_1	980_6_1	273_6_1	200_235_1	777_25_79	1790_6_100	739_235_1	1287_235_39	25_01_1	300_235_82	561_01_1	563_235_6	792_2_138
604_235_122	989_235_209	612_25_1	154_235_1	261_235_1	1646_1_27	598_235_46	197_25_1	218_235_1	270_4_50	1921_6_23	2096_235_65	238_6_182	60_235_1	844_235_340	253_235_153	81_6_1	87_2_2	254_6_78	749_235_318	2050_6_56	1766_6_1	973_235_1	851_235_242	970_235_181	42_25_128	859_6_1	41_235_48	1_25_1	560_25_118	96_235_1	735_235_1	1253_235_519	401_25_123	736_235_246	1014_235_37	548_235_1	365_6_1	980_6_1	273_6_1	200_235_1	777_25_84	1790_6_99	739_235_1	1287_235_39	25_01_1	300_235_81	561_01_1	563_235_7	792_2_138
604_235_127	989_235_219	612_25_1	154_235_1	261_235_1	1646_1_26	598_235_51	197_25_1	218_235_1	270_4_53	1921_6_20	2096_235_65	238_6_189	60_235_1	844_235_330	253_235_154	81_6_1	87_2_2	254_6_79	749_235_323	2050_6_54	1766_6_1	973_235_1	851_235_239	970_235_182	42_25_119	859_6_1	41_235_40	1_25_1	560_25_123	96_235_1	735_235_1	1253_235_528	401_25_121	736_235_251	1014_235_34	548_235_1	365_6_1	980_6_1	273_6_1	200_235_1	777_25_86	1790_6_93	739_235_1	1287_235_39	25_01_1	300_235_76	561_01_1	563_235_6	792_2_136
604_235_118	989_235_233	612_25_1	154_235_1	261_235_1	1646_1_27	598_235_46	197_25_1	218_235_1	270_4_51	1921_6_15	2096_235_68	238_6_199	60_235_1	844_235_311	253_235_156	81_6_1	87_2_4	254_6_86	749_235_315	2050_6_60	1766_6_1	973_235_1	851_235_253	970_235_169	42_25_112	859_6_1	41_235_40	1_25_1	560_25_107	96_235_1	735_235_1	1253_235_511	401_25_121	736_235_260	1014_235_27	548_235_1	365_6_1	980_6_1	273_6_1	200_235_1	777_25_97	1790_6_88	739_235_1	1287_235_38	25_01_1	300_235_75	561_01_1	563_235_5	792_2_125
604_235_118	989_235_247	612_25_1	154_235_1	261_235_1	1646_1_30	598_235_43	197_25_1	218_235_1	270_4_45	1921_6_14	2096_235_69	238_6_191	60_235_1	844_235_286	253_235_154	81_6_1	87_2_3	254_6_85	749_235_312	2050_6_62	1766_6_1	973_235_1	851_235_257	970_235_170	42_25_115	859_6_1	41_235_42	1_25_1	560_25_100	96_235_1	735_235_1	1253_235_518	401_25_123	736_235_248	1014_235_22	548_235_1	365_6_1	980_6_1	273_6_1	200_235_1	777_25_102	1790_6_94	739_235_1	1287_235_34	25_01_1	300_235_69	561_01_1	563_235_4	792_2_124
604_235_119	989_235_246	612_25_1	154_235_1	261_235_1	1646_1_32	598_235_47	197_25_1	218_235_1	270_4_45	1921_6_12	2096_235_62	238_6_204	60_235_1	844_235_274	253_235_149	81_6_1	87_2_4	254_6_84	749_235_312	2050_6_58	1766_6_1	973_235_1	851_235_256	970_235_176	42_25_117	859_6_1	41_235_42	1_25_1	560_25_96	96_235_1	735_235_1	1253_235_517	401_25_115	736_235_259	1014_235_28	548_235_1	365_6_1	980_6_1	273_6_1	200_235_1	777_25_103	1790_6_100	739_235_1	1287_235_37	25_01_1	300_235_62	561_01_1	563_235_4	792_2_131
604_235_121	989_235_254	612_25_1	154_235_1	261_235_1	1646_1_33	598_235_44	197_25_1	218_235_1	270_4_52	1921_6_9	2096_235_54	238_6_210	60_235_1	844_235_281	253_235_155	81_6_1	87_2_5	254_6_83	749_235_320	2050_6_57	1766_6_1	973_235_1	851_235_258	970_235_184	42_25_116	859_6_1	41_235_44	1_25_1	560_25_97	96_235_1	735_235_1	1253_235_516	401_25_108	736_235_263	1014_235_29	548_235_1	365_6_1	980_6_1	273_6_1	200_235_1	777_25_97	1790_6_104	739_235_1	1287_235_36	25_01_1	300_235_57	561_01_1	563_235_4	792_2_131
604_235_114	989_235_240	612_25_1	154_235_1	261_235_1	1646_1_32	598_235_53	197_25_1	218_235_1	270_4_56	1921_6_10	2096_235_54	238_6_228	60_235_1	844_235_280	253_235_152	81_6_1	87_2_6	254_6_82	749_235_323	2050_6_59	1766_6_1	973_235_1	851_235_263	970_235_183	42_25_120	859_6_1	41_235_41	1_25_1	560_25_95	96_235_1	735_235_1	1253_235_512	401_25_100	736_235_263	1014_235_23	548_235_1	365_6_1	980_6_1	273_6_1	200_235_1	777_25_99	1790_6_108	739_235_1	1287_235_40	25_01_1	300_235_53	561_01_1	563_235_3	792_2_124
604_235_116	989_235_234	612_25_1	154_235_1	261_235_1	1646_1_35	598_235_54	197_25_1	218_235_1	270_4_52	1921_6_9	2096_235_60	238_6_227	60_235_1	844_235_279	253_235_151	81_6_1	87_2_5	254_6_74	749_235_324	2050_6_57	1766_6_1	973_235_1	851_235_265	970_235_174	42_25_111	859_6_1	41_235_40	1_25_1	560_25_98	96_235_1	735_235_1	1253_235_514	401_25_106	736_235_261	1014_235_25	548_235_1	365_6_1	980_6_1	273_6_1	200_235_1	777_25_94	1790_6_111	739_235_1	1287_235_39	25_01_1	300_235_51	561_01_1	563_235_4	792_2_128
604_235_113	989_235_237	612_25_1	154_235_1	261_235_1	1646_1_36	598_235_59	197_25_1	218_235_1	270_4_49	1921_6_9	2096_235_64	238_6_236	60_235_1	844_235_272	253_235_157	81_6_1	87_2_4	254_6_82	749_235_326	2050_6_58	1766_6_1	973_235_1	851_235_279	970_235_171	42_25_110	859_6_1	41_235_42	1_25_1	560_25_87	96_235_1	735_235_1	1253_235_521	401_25_102	736_235_243	1014_235_20	548_235_1	365_6_1	980_6_1	273_6_1	200_235_1	777_25_99	1790_6_118	739_235_1	1287_235_37	25_01_1	300_235_42	561_01_1	563_235_5	792_2_119
604_235_121	989_235_234	612_25_1	154_235_1	261_235_1	1646_1_38	598_235_52	197_25_1	218_235_1	270_4_46	1921_6_11	2096_235_75	238_6_229	60_235_1	844_235_292	253_235_158	81_6_1	87_2_4	254_6_82	749_235_327	2050_6_58	1766_6_1	973_235_1	851_235_279	970_235_177	42_25_104	859_6_1	41_235_40	1_25_1	560_25_87	96_235_1	735_235_1	1253_235_525	401_25_92	736_235_254	1014_235_23	548_235_1	365_6_1	980_6_1	273_6_1	200_235_1	777_25_101	1790_6_116	739_235_1	1287_235_35	25_01_1	300_235_41	561_01_1	563_235_5	792_2_115
604_235_113	989_235_236	612_25_1	154_235_1	261_235_1	1646_1_36	598_235_51	197_25_1	218_235_1	270_4_42	1921_6_10	2096_235_74	238_6_243	60_235_1	844_235_296	253_235_148	81_6_1	87_2_5	254_6_84	749_235_335	2050_6_62	1766_6_1	973_235_1	851_235_276	970_235_182	42_25_108	859_6_1	41_235_43	1_25_1	560_25_90	96_235_1	735_235_1	1253_235_530	401_25_95	736_235_265	1014_235_18	548_235_1	365_6_1	980_6_1	273_6_1	200_235_1	777_25_110	1790_6_113	739_235_1	1287_235_34	25_01_1	300_235_50	561_01_1	563_235_4	792_2_107
604_235_108	989_235_232	612_25_1	154_235_1	261_235_1	1646_1_37	598_235_52	197_25_1	218_235_1	270_4_43	1921_6_12	2096_235_65	238_6_236	60_235_1	844_235_297	253_235_151	81_6_1	87_2_5	254_6_82	749_235_337	2050_6_62	1766_6_1	973_235_1	851_235_267	970_235_187	42_25_105	859_6_1	41_235_44	1_25_1	560_25_94	96_235_1	735_235_1	1253_235_537	401_25_94	736_235_268	1014_235_19	548_235_1	365_6_1	980_6_1	273_6_1	200_235_1	777_25_111	1790_6_116	739_235_1	1287_235_38	25_01_1	300_235_49	561_01_1	563_235_5	792_2_100
604_235_109	989_235_228	612_25_1	154_235_1	261_235_1	1646_1_32	598_235_57	197_25_1	218_235_1	270_4_49	1921_6_9	2096_235_62	238_6_237	60_235_1	844_235_300	253_235_160	81_6_1	87_2_7	254_6_84	749_235_355	2050_6_64	1766_6_1	973_235_1	851_235_260	970_235_193	42_25_104	859_6_1	41_235_41	1_25_1	560_25_96	96_235_1	735_235_1	1253_235_555	401_25_104	736_235_263	1014_235_18	548_235_1	365_6_1	980_6_1	273_6_1	200_235_1	777_25_107	1790_6_106	739_235_1	1287_235_41	25_01_1	300_235_46	561_01_1	563_235_6	792_2_103
604_235_117	989_235_229	612_25_1	154_235_1	261_235_1	1646_1_29	598_235_58	197_25_1	218_235_1	270_4_49	1921_6_11	2096_235_65	238_6_226	60_235_1	844_235_292	253_235_157	81_6_1	87_2_6	254_6_87	749_235_357	2050_6_60	1766_6_1	973_235_1	851_235_257	970_235_196	42_25_91	859_6_1	41_235_43	1_25_1	560_25_103	96_235_1	735_235_1	1253_235_562	401_25_108	736_235_256	1014_235_17	548_235_1	365_6_1	980_6_1	273_6_1	200_235_1	777_25_99	1790_6_113	739_235_1	1287_235_38	25_01_1	300_235_51	561_01_1	563_235_4	792_2_109
604_235_106	989_235_233	612_25_1	154_235_1	261_235_1	1646_1_26	598_235_54	197_25_1	218_235_1	270_4_51	1921_6_12	2096_235_64	238_6_225	60_235_1	844_235_289	253_235_155	81_6_1	87_2_4	254_6_93	749_235_346	2050_6_57	1766_6_1	973_235_1	851_235_276	970_235_194	42_25_82	859_6_1	41_235_48	1_25_1	560_25_99	96_235_1	735_235_1	1253_235_564	401_25_104	736_235_262	1014_235_18	548_235_1	365_6_1	980_6_1	273_6_1	200_235_1	777_25_93	1790_6_121	739_235_1	1287_235_39	25_01_1	300_235_48	561_01_1	563_235_4	792_2_117
604_235_108	989_235_231	612_25_1	154_235_1	261_235_1	1646_1_24	598_235_52	197_25_1	218_235_1	270_4_55	1921_6_12	2096_235_70	238_6_223	60_235_1	844_235_294	253_235_159	81_6_1	87_2_5	254_6_95	749_235_344	2050_6_56	1766_6_1	973_235_1	851_235_277	970_235_199	42_25_78	859_6_1	41_235_45	1_25_1	560_25_89	96_235_1	735_235_1	1253_235_562	401_25_109	736_235_253	1014_235_21	548_235_1	365_6_1	980_6_1	273_6_1	200_235_1	777_25_95	1790_6_125	739_235_1	1287_235_40	25_01_1	300_235_49	561_01_1	563_235_5	792_2_119
604_235_111	989_235_231	612_25_1	154_235_1	261_235_1	1646_1_26	598_235_51	197_25_1	218_235_1	270_4_52	1921_6_11	2096_235_71	238_6_224	60_235_1	844_235_310	253_235_164	81_6_1	87_2_5	254_6_89	749_235_331	2050_6_61	1766_6_1	973_235_1	851_235_272	970_235_197	42_25_68	859_6_1	41_235_52	1_25_1	560_25_89	96_235_1	735_235_1	1253_235_557	401_25_100	736_235_261	1014_235_18	548_235_1	365_6_1	980_6_1	273_6_1	200_235_1	777_25_80	1790_6_135	739_235_1	1287_235_44	25_01_1	300_235_47	561_01_1	563_235_5	792_2_120
604_235_103	989_235_224	612_25_1	154_235_1	261_235_1	1646_1_24	598_235_48	197_25_1	218_235_1	270_4_51	1921_6_12	2096_235_64	238_6_232	60_235_1	844_235_300	253_235_172	81_6_1	87_2_6	254_6_79	749_235_338	2050_6_57	1766_6_1	973_235_1	851_235_269	970_235_196	42_25_72	859_6_1	41_235_51	1_25_1	560_25_94	96_235_1	735_235_1	1253_235_545	401_25_98	736_235_260	1014_235_19	548_235_1	365_6_1	980_6_1	273_6_1	200_235_1	777_25_76	1790_6_135	739_235_1	1287_235_39	25_01_1	300_235_53	561_01_1	563_235_4	792_2_124
604_235_101	989_235_223	612_25_1	154_235_1	261_235_1	1646_1_25	598_235_50	197_25_1	218_235_1	270_4_55	1921_6_11	2096_235_65	238_6_230	60_235_1	844_235_302	253_235_174	81_6_1	87_2_5	254_6_78	749_235_337	2050_6_53	1766_6_1	973_235_1	851_235_261	970_235_213	42_25_74	859_6_1	41_235_55	1_25_1	560_25_97	96_235_1	735_235_1	1253_235_527	401_25_107	736_235_254	1014_235_19	548_235_1	365_6_1	980_6_1	273_6_1	200_235_1	777_25_74	1790_6_132	739_235_1	1287_235_39	25_01_1	300_235_50	561_01_1	563_235_6	792_2_134
604_235_100	989_235_233	612_25_1	154_235_1	261_235_1	1646_1_23	598_235_53	197_25_1	218_235_1	270_4_58	1921_6_8	2096_235_66	238_6_229	60_235_1	844_235_290	253_235_172	81_6_1	87_2_6	254_6_92	749_235_334	2050_6_53	1766_6_1	973_235_1	851_235_264	970_235_214	42_25_76	859_6_1	41_235_57	1_25_1	560_25_88	96_235_1	735_235_1	1253_235_527	401_25_113	736_235_246	1014_235_18	548_235_1	365_6_1	980_6_1	273_6_1	200_235_1	777_25_74	1790_6_123	739_235_1	1287_235_42	25_01_1	300_235_44	561_01_1	563_235_4	792_2_128
604_235_101	989_235_223	612_25_1	154_235_1	261_235_1	1646_1_23	598_235_53	197_25_1	218_235_1	270_4_54	1921_6_10	2096_235_69	238_6_229	365_6_1	844_235_293	253_235_178	81_6_1	87_2_5	254_6_90	749_235_329	2050_6_52	1766_6_1	973_235_1	851_235_256	970_235_219	42_25_78	859_6_1	41_235_51	1_25_1	560_25_90	96_235_1	735_235_1	1253_235_525	401_25_108	736_235_235	1014_235_24	548_235_1	163_6_1	980_6_1	273_6_1	200_235_1	777_25_68	1790_6_108	739_235_1	25_01_1	300_235_43	561_01_1	563_235_6	1287_235_40	463_235_53
604_235_100	989_235_240	612_25_1	154_235_1	261_235_1	1646_1_26	598_235_50	197_25_1	218_235_1	270_4_54	1921_6_9	2096_235_71	238_6_221	365_6_1	844_235_285	253_235_171	81_6_1	87_2_5	254_6_86	749_235_333	2050_6_61	1766_6_1	973_235_1	851_235_251	970_235_214	42_25_80	859_6_1	41_235_53	1_25_1	560_25_97	96_235_1	735_235_1	1253_235_535	401_25_107	736_235_227	1014_235_23	548_235_1	163_6_1	980_6_1	273_6_1	200_235_1	777_25_77	1790_6_98	739_235_1	25_01_1	300_235_46	561_01_1	563_235_8	1287_235_38	463_235_54
604_235_99	989_235_234	612_25_1	154_235_1	261_235_1	1646_1_26	598_235_52	197_25_1	218_235_1	270_4_54	1921_6_6	2096_235_71	238_6_215	365_6_1	844_235_289	253_235_165	81_6_1	87_2_9	254_6_85	749_235_328	2050_6_58	1766_6_1	973_235_1	851_235_252	970_235_223	42_25_81	859_6_1	41_235_58	1_25_1	560_25_89	96_235_1	735_235_1	1253_235_556	401_25_96	736_235_223	1014_235_18	548_235_1	163_6_1	980_6_1	273_6_1	200_235_1	777_25_66	1790_6_96	739_235_1	25_01_1	300_235_42	561_01_1	563_235_10	1287_235_39	463_235_62
604_235_101	989_235_237	612_25_1	154_235_1	261_235_1	1646_1_24	598_235_49	197_25_1	218_235_1	270_4_60	1921_6_6	2096_235_77	238_6_223	365_6_1	844_235_295	253_235_163	81_6_1	87_2_10	254_6_81	749_235_330	2050_6_65	1766_6_1	973_235_1	851_235_253	970_235_219	42_25_75	859_6_1	41_235_53	1_25_1	560_25_84	96_235_1	735_235_1	1253_235_554	401_25_100	736_235_222	1014_235_17	548_235_1	163_6_1	980_6_1	273_6_1	200_235_1	777_25_58	1790_6_83	739_235_1	25_01_1	300_235_39	561_01_1	563_235_11	1287_235_43	463_235_64
604_235_97	989_235_215	612_25_1	154_235_1	261_235_1	1646_1_22	598_235_45	197_25_1	218_235_1	270_4_60	1921_6_6	2096_235_91	238_6_214	365_6_1	844_235_298	253_235_160	81_6_1	87_2_8	254_6_74	749_235_340	2050_6_68	1766_6_1	973_235_1	851_235_255	970_235_227	42_25_78	859_6_1	41_235_52	1_25_1	560_25_84	96_235_1	735_235_1	1253_235_550	401_25_106	736_235_216	1014_235_16	548_235_1	163_6_1	980_6_1	273_6_1	200_235_1	777_25_58	1790_6_74	739_235_1	25_01_1	300_235_38	561_01_1	563_235_9	1287_235_40	463_235_61
604_235_105	989_235_217	612_25_1	154_235_1	261_235_1	1646_1_24	598_235_35	197_25_1	218_235_1	270_4_49	1921_6_5	2096_235_84	238_6_213	365_6_1	844_235_298	253_235_161	81_6_1	87_2_12	254_6_66	749_235_330	2050_6_67	1766_6_1	973_235_1	851_235_251	970_235_224	42_25_83	859_6_1	41_235_54	1_25_1	560_25_89	96_235_1	735_235_1	1253_235_548	401_25_102	736_235_225	1014_235_19	548_235_1	163_6_1	980_6_1	200_235_1	777_25_48	1790_6_67	273_6_1	25_01_1	300_235_42	561_01_1	563_235_10	1287_235_38	463_235_63	589_6_1
604_235_98	989_235_208	612_25_1	154_235_1	261_235_1	1646_1_28	598_235_39	197_25_1	218_235_1	270_4_46	1921_6_5	2096_235_91	238_6_208	365_6_1	844_235_296	253_235_158	81_6_1	87_2_16	254_6_68	749_235_331	2050_6_72	1766_6_1	973_235_1	851_235_241	970_235_231	42_25_75	859_6_1	41_235_61	1_25_1	560_25_83	96_235_1	735_235_1	1253_235_547	401_25_93	736_235_218	1014_235_20	548_235_1	163_6_1	980_6_1	200_235_1	777_25_45	1790_6_63	273_6_1	25_01_1	300_235_38	561_01_1	563_235_8	1287_235_39	463_235_64	589_6_1
604_235_96	989_235_213	612_25_1	154_235_1	261_235_1	1646_1_29	598_235_36	197_25_1	218_235_1	270_4_47	1921_6_5	2096_235_88	238_6_198	365_6_1	844_235_305	253_235_161	81_6_1	87_2_12	254_6_72	749_235_341	2050_6_71	1766_6_1	973_235_1	851_235_248	970_235_232	42_25_80	859_6_1	41_235_55	1_25_1	560_25_86	96_235_1	735_235_1	1253_235_559	401_25_91	736_235_214	1014_235_22	548_235_1	163_6_1	980_6_1	200_235_1	777_25_47	1790_6_63	273_6_1	25_01_1	300_235_36	561_01_1	563_235_7	1287_235_42	463_235_61	589_6_1
604_235_92	989_235_211	612_25_1	154_235_1	261_235_1	1646_1_27	598_235_34	197_25_1	218_235_1	270_4_45	1921_6_4	2096_235_87	238_6_200	365_6_1	844_235_308	253_235_155	81_6_1	87_2_16	254_6_73	749_235_334	2050_6_77	1766_6_1	973_235_1	851_235_254	970_235_227	42_25_85	859_6_1	41_235_51	560_25_86	96_235_1	735_235_1	1253_235_553	401_25_92	736_235_225	1014_235_24	548_235_1	163_6_1	980_6_1	200_235_1	777_25_50	1790_6_59	273_6_1	25_01_1	300_235_41	561_01_1	563_235_6	1287_235_45	463_235_61	589_6_1	77_6_219
604_235_93	989_235_214	612_25_1	154_235_1	261_235_1	1646_1_30	598_235_34	197_25_1	218_235_1	270_4_47	1921_6_3	2096_235_93	238_6_201	365_6_1	844_235_304	253_235_156	81_6_1	87_2_20	254_6_67	749_235_331	2050_6_72	1766_6_1	973_235_1	851_235_258	970_235_228	42_25_78	859_6_1	41_235_52	560_25_92	96_235_1	735_235_1	1253_235_550	401_25_101	736_235_218	1014_235_28	548_235_1	163_6_1	980_6_1	200_235_1	777_25_48	1790_6_48	273_6_1	25_01_1	300_235_41	561_01_1	563_235_6	1287_235_49	463_235_66	589_6_1	77_6_207
604_235_91	989_235_221	612_25_1	154_235_1	261_235_1	1646_1_30	598_235_33	197_25_1	218_235_1	270_4_45	1921_6_1	2096_235_93	238_6_199	365_6_1	844_235_310	253_235_155	81_6_1	87_2_22	254_6_70	749_235_321	2050_6_71	1766_6_1	973_235_1	851_235_251	970_235_231	42_25_90	859_6_1	41_235_55	560_25_89	96_235_1	735_235_1	1253_235_539	401_25_109	736_235_215	1014_235_28	548_235_1	163_6_1	980_6_1	200_235_1	777_25_51	1790_6_51	273_6_1	25_01_1	300_235_48	561_01_1	563_235_5	1287_235_51	463_235_66	589_6_1	77_6_214
604_235_87	989_235_219	612_25_1	154_235_1	261_235_1	1646_1_32	598_235_36	197_25_1	218_235_1	270_4_46	1921_6_1	2096_235_92	238_6_186	365_6_1	844_235_298	253_235_162	81_6_1	87_2_21	254_6_69	749_235_329	2050_6_74	1766_6_1	973_235_1	851_235_252	970_235_223	42_25_94	859_6_1	41_235_61	560_25_90	96_235_1	735_235_1	1253_235_534	401_25_114	736_235_212	1014_235_31	548_235_1	163_6_1	980_6_1	200_235_1	777_25_60	1790_6_65	273_6_1	25_01_1	300_235_40	561_01_1	563_235_7	1287_235_56	463_235_58	589_6_1	77_6_217
604_235_84	989_235_226	612_25_1	154_235_1	261_235_1	1646_1_31	598_235_32	197_25_1	218_235_1	270_4_45	1921_6_2	2096_235_99	238_6_194	365_6_1	844_235_312	253_235_158	81_6_1	87_2_21	254_6_66	749_235_323	2050_6_78	1766_6_1	973_235_1	851_235_256	970_235_208	42_25_93	859_6_1	41_235_65	560_25_90	96_235_1	735_235_1	1253_235_509	401_25_110	736_235_213	1014_235_34	548_235_1	163_6_1	980_6_1	200_235_1	777_25_62	1790_6_58	273_6_1	25_01_1	300_235_36	561_01_1	563_235_6	1287_235_52	463_235_49	589_6_1	77_6_211
604_235_86	989_235_232	612_25_1	154_235_1	261_235_1	1646_1_31	598_235_33	197_25_1	218_235_1	270_4_52	1921_6_2	2096_235_88	238_6_201	365_6_1	844_235_302	253_235_156	81_6_1	87_2_21	254_6_63	749_235_321	2050_6_78	1766_6_1	973_235_1	851_235_253	970_235_195	42_25_99	859_6_1	41_235_64	560_25_87	96_235_1	735_235_1	1253_235_514	401_25_110	736_235_228	1014_235_36	548_235_1	163_6_1	980_6_1	200_235_1	777_25_70	1790_6_69	273_6_1	25_01_1	300_235_36	561_01_1	563_235_4	1287_235_55	463_235_42	589_6_1	77_6_226
604_235_88	989_235_238	612_25_1	154_235_1	261_235_1	1646_1_31	598_235_29	197_25_1	218_235_1	270_4_46	1921_6_2	2096_235_95	238_6_195	365_6_1	844_235_307	253_235_159	81_6_1	87_2_19	254_6_65	749_235_319	2050_6_79	1766_6_1	973_235_1	851_235_235	970_235_207	42_25_97	859_6_1	41_235_72	560_25_87	96_235_1	735_235_1	1253_235_503	401_25_114	736_235_223	1014_235_35	548_235_1	163_6_1	980_6_1	200_235_1	777_25_74	1790_6_71	273_6_1	25_01_1	300_235_26	561_01_1	563_235_4	1287_235_51	463_235_37	589_6_1	77_6_222
604_235_92	989_235_229	612_25_1	154_235_1	261_235_1	1646_1_31	598_235_27	197_25_1	218_235_1	270_4_45	1921_6_3	2096_235_100	238_6_201	365_6_1	844_235_307	253_235_155	81_6_1	87_2_18	254_6_71	749_235_319	2050_6_75	1766_6_1	973_235_1	851_235_234	970_235_223	42_25_97	859_6_1	41_235_70	560_25_84	96_235_1	735_235_1	1253_235_507	401_25_117	736_235_224	1014_235_31	548_235_1	163_6_1	980_6_1	200_235_1	777_25_71	1790_6_68	273_6_1	25_01_1	300_235_32	561_01_1	563_235_3	1287_235_54	463_235_36	589_6_1	77_6_219
604_235_97	989_235_239	612_25_1	154_235_1	261_235_1	1646_1_31	598_235_33	197_25_1	218_235_1	270_4_48	1921_6_3	2096_235_89	238_6_218	365_6_1	844_235_290	253_235_155	81_6_1	87_2_15	254_6_71	749_235_325	2050_6_82	1766_6_1	973_235_1	851_235_230	970_235_232	42_25_99	859_6_1	41_235_65	560_25_83	96_235_1	735_235_1	1253_235_496	401_25_120	736_235_219	1014_235_34	548_235_1	163_6_1	980_6_1	200_235_1	777_25_67	1790_6_77	273_6_1	25_01_1	300_235_27	561_01_1	563_235_2	1287_235_47	463_235_33	589_6_1	77_6_214
604_235_93	989_235_238	612_25_1	154_235_1	261_235_1	1646_1_33	598_235_32	197_25_1	218_235_1	270_4_48	1921_6_3	2096_235_99	238_6_223	365_6_1	844_235_294	253_235_151	81_6_1	87_2_15	254_6_65	749_235_316	2050_6_82	1766_6_1	973_235_1	851_235_229	970_235_230	42_25_103	859_6_1	41_235_62	560_25_86	96_235_1	735_235_1	1253_235_504	401_25_110	736_235_227	1014_235_37	548_235_1	163_6_1	980_6_1	200_235_1	777_25_62	1790_6_83	273_6_1	25_01_1	300_235_29	561_01_1	563_235_4	1287_235_52	463_235_36	589_6_1	77_6_214
604_235_93	989_235_244	612_25_1	154_235_1	261_235_1	1646_1_34	598_235_33	197_25_1	218_235_1	270_4_52	1921_6_3	2096_235_98	238_6_229	365_6_1	844_235_324	253_235_146	81_6_1	87_2_11	254_6_57	749_235_315	2050_6_81	1766_6_1	973_235_1	851_235_237	970_235_227	42_25_107	859_6_1	41_235_61	560_25_91	96_235_1	735_235_1	1253_235_503	401_25_100	736_235_237	1014_235_35	548_235_1	163_6_1	980_6_1	200_235_1	777_25_69	1790_6_72	273_6_1	25_01_1	300_235_35	561_01_1	563_235_5	1287_235_56	463_235_33	589_6_1	77_6_214
604_235_98	989_235_237	612_25_1	154_235_1	261_235_1	1646_1_37	598_235_32	197_25_1	218_235_1	270_4_52	1921_6_4	2096_235_93	238_6_231	365_6_1	844_235_335	253_235_139	81_6_1	87_2_14	254_6_52	749_235_316	2050_6_82	1766_6_1	973_235_1	851_235_230	970_235_238	42_25_114	859_6_1	41_235_62	560_25_89	96_235_1	735_235_1	1253_235_497	401_25_101	736_235_247	1014_235_41	548_235_1	163_6_1	980_6_1	200_235_1	777_25_63	1790_6_69	273_6_1	25_01_1	300_235_33	561_01_1	563_235_4	1287_235_55	463_235_25	589_6_1	77_6_205
604_235_92	989_235_230	612_25_1	154_235_1	261_235_1	1646_1_36	598_235_32	197_25_1	218_235_1	270_4_51	1921_6_3	2096_235_96	238_6_227	365_6_1	844_235_331	253_235_142	81_6_1	87_2_14	254_6_43	749_235_328	2050_6_84	1766_6_1	973_235_1	851_235_233	970_235_239	42_25_118	859_6_1	41_235_63	560_25_89	96_235_1	735_235_1	1253_235_508	401_25_110	736_235_256	1014_235_36	548_235_1	163_6_1	980_6_1	200_235_1	777_25_61	1790_6_69	273_6_1	25_01_1	300_235_34	561_01_1	563_235_3	1287_235_57	463_235_25	589_6_1	77_6_182
604_235_91	989_235_228	612_25_1	154_235_1	261_235_1	1646_1_38	598_235_37	197_25_1	218_235_1	270_4_44	1921_6_2	2096_235_103	238_6_229	365_6_1	844_235_312	253_235_144	81_6_1	87_2_13	254_6_41	749_235_341	2050_6_81	1766_6_1	973_235_1	851_235_226	970_235_239	42_25_120	859_6_1	41_235_56	560_25_93	96_235_1	735_235_1	1253_235_519	401_25_125	736_235_245	1014_235_34	548_235_1	163_6_1	980_6_1	200_235_1	777_25_56	1790_6_65	273_6_1	25_01_1	300_235_33	561_01_1	563_235_3	1287_235_56	463_235_22	589_6_1	77_6_183
604_235_85	989_235_225	612_25_1	154_235_1	261_235_1	1646_1_38	598_235_39	197_25_1	218_235_1	270_4_46	1921_6_4	2096_235_102	238_6_226	365_6_1	844_235_325	253_235_136	81_6_1	87_2_7	254_6_38	749_235_333	2050_6_81	1766_6_1	973_235_1	851_235_237	970_235_252	42_25_136	859_6_1	41_235_51	560_25_94	96_235_1	735_235_1	1253_235_506	401_25_127	736_235_245	1014_235_37	548_235_1	163_6_1	980_6_1	200_235_1	777_25_54	1790_6_66	273_6_1	25_01_1	300_235_38	561_01_1	563_235_2	1287_235_52	463_235_22	589_6_1	77_6_182
604_235_90	989_235_237	612_25_1	154_235_1	261_235_1	1646_1_39	598_235_37	197_25_1	218_235_1	270_4_52	1921_6_6	2096_235_103	238_6_219	365_6_1	844_235_342	253_235_128	81_6_1	87_2_5	254_6_38	749_235_328	2050_6_83	1766_6_1	973_235_1	851_235_226	970_235_246	42_25_128	859_6_1	41_235_45	560_25_95	96_235_1	735_235_1	1253_235_504	401_25_124	736_235_240	1014_235_37	548_235_1	163_6_1	980_6_1	200_235_1	777_25_61	1790_6_62	273_6_1	25_01_1	300_235_34	561_01_1	563_235_2	1287_235_56	463_235_22	589_6_1	77_6_171
604_235_86	989_235_218	612_25_1	154_235_1	261_235_1	1646_1_38	598_235_38	197_25_1	218_235_1	270_4_49	1921_6_8	2096_235_104	238_6_224	365_6_1	844_235_341	253_235_132	81_6_1	87_2_4	254_6_38	749_235_330	2050_6_77	1766_6_1	973_235_1	851_235_237	970_235_251	42_25_125	859_6_1	41_235_50	560_25_102	96_235_1	735_235_1	1253_235_516	401_25_126	736_235_242	1014_235_35	548_235_1	163_6_1	980_6_1	200_235_1	777_25_59	1790_6_65	273_6_1	25_01_1	300_235_31	561_01_1	563_235_3	1287_235_55	463_235_19	589_6_1	77_6_171
604_235_88	989_235_235	612_25_1	154_235_1	261_235_1	1646_1_42	598_235_31	197_25_1	218_235_1	270_4_54	1921_6_5	2096_235_106	238_6_216	365_6_1	844_235_359	253_235_135	81_6_1	87_2_2	254_6_43	749_235_329	2050_6_76	1766_6_1	973_235_1	851_235_216	970_235_252	42_25_112	859_6_1	41_235_43	560_25_106	96_235_1	735_235_1	1253_235_497	401_25_128	736_235_250	1014_235_38	548_235_1	163_6_1	980_6_1	200_235_1	777_25_60	1790_6_59	273_6_1	25_01_1	300_235_28	561_01_1	563_235_3	1287_235_54	463_235_22	589_6_1	77_6_165
604_235_93	989_235_233	612_25_1	154_235_1	261_235_1	1646_1_39	598_235_29	197_25_1	218_235_1	270_4_58	1921_6_6	2096_235_105	238_6_223	365_6_1	844_235_369	253_235_127	81_6_1	87_2_1	254_6_42	749_235_331	2050_6_71	1766_6_1	973_235_1	851_235_211	970_235_262	42_25_111	859_6_1	41_235_42	560_25_97	96_235_1	735_235_1	1253_235_509	401_25_123	736_235_262	1014_235_43	548_235_1	163_6_1	980_6_1	200_235_1	777_25_62	1790_6_48	273_6_1	25_01_1	300_235_30	561_01_1	563_235_2	1287_235_55	463_235_18	589_6_1	77_6_159
604_235_97	989_235_228	612_25_1	154_235_1	261_235_1	1646_1_37	598_235_34	197_25_1	218_235_1	270_4_50	1921_6_5	2096_235_99	238_6_222	365_6_1	844_235_372	253_235_128	81_6_1	87_2_1	254_6_43	749_235_323	2050_6_73	1766_6_1	973_235_1	851_235_212	970_235_260	42_25_107	859_6_1	41_235_41	560_25_87	96_235_1	735_235_1	1253_235_515	401_25_117	736_235_269	1014_235_41	548_235_1	163_6_1	980_6_1	200_235_1	777_25_56	1790_6_43	273_6_1	25_01_1	300_235_35	561_01_1	563_235_2	1287_235_50	463_235_25	589_6_1	77_6_157
604_235_96	989_235_223	612_25_1	154_235_1	261_235_1	1646_1_36	598_235_36	197_25_1	218_235_1	270_4_55	1921_6_4	2096_235_99	238_6_222	365_6_1	844_235_377	253_235_118	81_6_1	254_6_48	749_235_306	2050_6_66	1766_6_1	973_235_1	851_235_222	970_235_247	42_25_96	859_6_1	41_235_46	560_25_88	96_235_1	735_235_1	1253_235_522	401_25_110	736_235_265	1014_235_42	548_235_1	163_6_1	980_6_1	200_235_1	777_25_58	1790_6_51	273_6_1	25_01_1	300_235_30	561_01_1	563_235_2	1287_235_50	463_235_23	589_6_1	77_6_161	739_235_1
604_235_94	989_235_217	612_25_1	154_235_1	261_235_1	1646_1_36	598_235_34	197_25_1	218_235_1	270_4_67	1921_6_3	2096_235_105	238_6_221	365_6_1	844_235_377	253_235_121	81_6_1	254_6_51	749_235_316	2050_6_67	1766_6_1	973_235_1	851_235_219	970_235_268	42_25_95	859_6_1	41_235_44	560_25_88	96_235_1	735_235_1	1253_235_494	401_25_102	736_235_274	1014_235_38	548_235_1	163_6_1	980_6_1	200_235_1	777_25_57	1790_6_50	273_6_1	25_01_1	300_235_26	561_01_1	563_235_3	1287_235_52	463_235_19	589_6_1	77_6_141	739_235_1
604_235_104	989_235_225	612_25_1	154_235_1	261_235_1	1646_1_35	598_235_45	197_25_1	218_235_1	270_4_62	1921_6_3	2096_235_105	238_6_212	365_6_1	844_235_384	253_235_129	81_6_1	254_6_55	749_235_309	2050_6_60	1766_6_1	973_235_1	851_235_222	970_235_273	42_25_90	859_6_1	41_235_41	560_25_89	96_235_1	735_235_1	1253_235_487	401_25_101	736_235_283	1014_235_34	548_235_1	163_6_1	980_6_1	200_235_1	777_25_52	1790_6_50	273_6_1	25_01_1	300_235_22	561_01_1	563_235_4	1287_235_49	463_235_19	589_6_1	77_6_135	739_235_1
604_235_113	989_235_221	612_25_1	154_235_1	261_235_1	1646_1_37	598_235_45	197_25_1	218_235_1	270_4_71	1921_6_3	2096_235_112	238_6_217	365_6_1	844_235_396	253_235_126	81_6_1	254_6_49	749_235_313	2050_6_59	1766_6_1	973_235_1	851_235_226	970_235_283	42_25_89	859_6_1	41_235_41	560_25_93	96_235_1	735_235_1	1253_235_489	401_25_108	736_235_279	1014_235_32	548_235_1	163_6_1	980_6_1	200_235_1	777_25_47	1790_6_59	273_6_1	25_01_1	300_235_18	561_01_1	563_235_3	1287_235_47	463_235_18	589_6_1	77_6_132	739_235_1
604_235_111	989_235_217	612_25_1	154_235_1	261_235_1	1646_1_38	598_235_47	197_25_1	218_235_1	270_4_84	1921_6_2	2096_235_107	238_6_220	365_6_1	844_235_393	253_235_128	81_6_1	254_6_46	749_235_311	2050_6_53	1766_6_1	973_235_1	851_235_217	970_235_290	42_25_86	859_6_1	41_235_44	560_25_100	96_235_1	735_235_1	1253_235_471	401_25_105	736_235_279	1014_235_31	548_235_1	163_6_1	980_6_1	200_235_1	777_25_56	1790_6_61	273_6_1	25_01_1	300_235_21	561_01_1	563_235_2	1287_235_54	463_235_15	589_6_1	77_6_135	739_235_1
604_235_114	989_235_207	612_25_1	154_235_1	261_235_1	1646_1_35	598_235_48	197_25_1	218_235_1	270_4_82	1921_6_3	2096_235_112	238_6_224	365_6_1	844_235_383	253_235_113	81_6_1	254_6_50	749_235_312	2050_6_54	1766_6_1	973_235_1	851_235_216	970_235_294	42_25_95	859_6_1	41_235_40	560_25_114	96_235_1	735_235_1	1253_235_473	401_25_98	736_235_284	1014_235_30	548_235_1	163_6_1	980_6_1	200_235_1	777_25_55	1790_6_46	273_6_1	25_01_1	300_235_20	561_01_1	563_235_2	1287_235_49	463_235_16	589_6_1	77_6_140	739_235_1
604_235_110	989_235_200	612_25_1	154_235_1	261_235_1	1646_1_31	598_235_54	197_25_1	218_235_1	270_4_69	1921_6_4	2096_235_110	238_6_228	365_6_1	844_235_396	253_235_114	81_6_1	254_6_49	749_235_310	2050_6_55	1766_6_1	973_235_1	851_235_206	970_235_303	42_25_88	859_6_1	41_235_33	560_25_116	96_235_1	735_235_1	1253_235_489	401_25_100	736_235_280	1014_235_30	548_235_1	163_6_1	980_6_1	200_235_1	777_25_57	1790_6_43	273_6_1	25_01_1	300_235_20	561_01_1	563_235_2	1287_235_51	463_235_16	589_6_1	77_6_127	739_235_1
604_235_105	989_235_190	612_25_1	154_235_1	261_235_1	1646_1_35	598_235_57	197_25_1	218_235_1	270_4_75	1921_6_4	2096_235_103	238_6_232	365_6_1	844_235_386	253_235_116	81_6_1	254_6_50	749_235_302	2050_6_58	1766_6_1	973_235_1	851_235_207	970_235_303	42_25_88	859_6_1	41_235_32	560_25_134	96_235_1	735_235_1	1253_235_490	401_25_105	736_235_288	1014_235_33	548_235_1	163_6_1	980_6_1	200_235_1	777_25_56	1790_6_45	273_6_1	25_01_1	300_235_23	561_01_1	563_235_1	1287_235_48	463_235_18	589_6_1	77_6_133	739_235_1
604_235_107	989_235_199	612_25_1	154_235_1	261_235_1	1646_1_31	598_235_53	197_25_1	218_235_1	270_4_80	1921_6_4	2096_235_99	238_6_242	365_6_1	844_235_394	253_235_115	81_6_1	254_6_51	749_235_303	2050_6_53	1766_6_1	973_235_1	851_235_193	970_235_312	42_25_84	859_6_1	41_235_36	560_25_144	96_235_1	735_235_1	1253_235_492	401_25_97	736_235_273	1014_235_33	548_235_1	163_6_1	980_6_1	200_235_1	777_25_49	1790_6_54	273_6_1	25_01_1	300_235_23	561_01_1	563_235_2	1287_235_46	463_235_18	589_6_1	77_6_136	739_235_1
604_235_106	989_235_205	612_25_1	154_235_1	261_235_1	1646_1_34	598_235_55	197_25_1	218_235_1	270_4_90	1921_6_4	2096_235_94	238_6_235	365_6_1	844_235_384	253_235_108	81_6_1	254_6_47	749_235_294	2050_6_51	1766_6_1	973_235_1	851_235_185	970_235_311	42_25_90	859_6_1	41_235_37	560_25_148	96_235_1	735_235_1	1253_235_488	401_25_94	736_235_274	1014_235_36	548_235_1	163_6_1	980_6_1	200_235_1	777_25_47	1790_6_57	273_6_1	25_01_1	300_235_23	561_01_1	563_235_2	1287_235_44	463_235_21	589_6_1	77_6_132	739_235_1
604_235_111	989_235_210	612_25_1	154_235_1	261_235_1	1646_1_31	598_235_51	197_25_1	218_235_1	270_4_84	1921_6_3	2096_235_98	238_6_233	365_6_1	844_235_395	253_235_106	81_6_1	254_6_45	749_235_303	2050_6_53	1766_6_1	973_235_1	851_235_187	970_235_314	42_25_96	859_6_1	41_235_36	560_25_151	96_235_1	735_235_1	1253_235_494	401_25_103	736_235_280	1014_235_36	548_235_1	163_6_1	980_6_1	200_235_1	777_25_48	1790_6_52	273_6_1	25_01_1	300_235_22	561_01_1	563_235_2	1287_235_46	463_235_17	589_6_1	77_6_128	739_235_1
604_235_111	989_235_204	612_25_1	154_235_1	261_235_1	1646_1_30	598_235_48	197_25_1	218_235_1	270_4_91	1921_6_4	2096_235_92	238_6_246	365_6_1	844_235_379	253_235_114	81_6_1	254_6_50	749_235_291	2050_6_48	1766_6_1	973_235_1	851_235_195	970_235_315	42_25_98	859_6_1	41_235_42	560_25_129	96_235_1	735_235_1	1253_235_502	401_25_108	736_235_281	1014_235_37	548_235_1	163_6_1	980_6_1	200_235_1	777_25_44	1790_6_56	273_6_1	25_01_1	300_235_27	561_01_1	563_235_2	1287_235_48	463_235_17	589_6_1	77_6_121	739_235_1
604_235_114	989_235_206	612_25_1	154_235_1	261_235_1	1646_1_26	598_235_46	197_25_1	218_235_1	270_4_101	1921_6_2	2096_235_92	238_6_231	365_6_1	844_235_380	253_235_104	81_6_1	254_6_53	749_235_294	2050_6_48	1766_6_1	973_235_1	851_235_210	970_235_306	42_25_102	859_6_1	41_235_43	560_25_135	96_235_1	735_235_1	1253_235_492	401_25_110	736_235_288	1014_235_39	548_235_1	163_6_1	980_6_1	200_235_1	777_25_36	1790_6_58	273_6_1	25_01_1	300_235_26	561_01_1	563_235_2	1287_235_49	463_235_14	589_6_1	77_6_125	739_235_1
604_235_117	989_235_202	612_25_1	154_235_1	261_235_1	1646_1_32	598_235_52	197_25_1	218_235_1	270_4_111	1921_6_3	2096_235_107	238_6_216	365_6_1	844_235_380	253_235_115	81_6_1	254_6_51	749_235_289	2050_6_48	1766_6_1	973_235_1	851_235_198	970_235_303	42_25_106	859_6_1	41_235_42	560_25_146	96_235_1	735_235_1	1253_235_497	401_25_120	736_235_290	1014_235_37	548_235_1	163_6_1	980_6_1	200_235_1	777_25_32	1790_6_62	273_6_1	25_01_1	300_235_21	561_01_1	563_235_2	1287_235_48	463_235_13	589_6_1	77_6_118	739_235_1
604_235_117	989_235_208	612_25_1	154_235_1	261_235_1	1646_1_33	598_235_57	197_25_1	218_235_1	270_4_121	1921_6_2	2096_235_100	238_6_209	365_6_1	844_235_355	253_235_111	81_6_1	254_6_50	749_235_291	2050_6_52	1766_6_1	973_235_1	851_235_188	970_235_310	42_25_119	859_6_1	41_235_41	560_25_127	96_235_1	735_235_1	1253_235_478	401_25_118	736_235_286	1014_235_36	548_235_1	163_6_1	980_6_1	200_235_1	777_25_32	1790_6_65	273_6_1	25_01_1	300_235_18	561_01_1	563_235_1	1287_235_45	463_235_10	589_6_1	77_6_109	739_235_1
604_235_121	989_235_210	612_25_1	154_235_1	261_235_1	1646_1_35	598_235_58	197_25_1	218_235_1	270_4_113	1921_6_4	2096_235_103	238_6_192	365_6_1	844_235_350	253_235_114	81_6_1	254_6_51	749_235_289	2050_6_47	1766_6_1	973_235_1	851_235_184	970_235_317	42_25_120	859_6_1	41_235_41	560_25_141	96_235_1	735_235_1	1253_235_468	401_25_122	736_235_287	1014_235_36	548_235_1	163_6_1	980_6_1	200_235_1	777_25_27	1790_6_67	273_6_1	25_01_1	300_235_14	561_01_1	563_235_1	1287_235_47	463_235_9	589_6_1	77_6_104	739_235_1
604_235_124	989_235_209	612_25_1	154_235_1	261_235_1	1646_1_37	598_235_68	197_25_1	218_235_1	270_4_117	1921_6_4	2096_235_96	238_6_201	365_6_1	844_235_338	253_235_105	81_6_1	254_6_44	749_235_289	2050_6_49	1766_6_1	973_235_1	851_235_178	970_235_324	42_25_121	859_6_1	41_235_38	560_25_139	96_235_1	735_235_1	1253_235_475	401_25_121	736_235_296	1014_235_31	548_235_1	163_6_1	980_6_1	200_235_1	777_25_31	1790_6_69	273_6_1	25_01_1	300_235_10	561_01_1	563_235_2	1287_235_51	463_235_11	589_6_1	77_6_92	739_235_1
604_235_132	989_235_205	612_25_1	154_235_1	261_235_1	1646_1_43	598_235_67	197_25_1	218_235_1	270_4_129	1921_6_5	2096_235_94	238_6_219	365_6_1	844_235_355	253_235_112	81_6_1	254_6_40	749_235_273	2050_6_42	1766_6_1	973_235_1	851_235_193	970_235_331	42_25_124	859_6_1	41_235_36	560_25_141	96_235_1	735_235_1	1253_235_465	401_25_107	736_235_298	1014_235_23	548_235_1	163_6_1	980_6_1	200_235_1	777_25_29	1790_6_72	273_6_1	25_01_1	300_235_8	561_01_1	563_235_1	1287_235_50	463_235_14	589_6_1	77_6_99	739_235_1
604_235_131	989_235_205	612_25_1	154_235_1	261_235_1	1646_1_41	598_235_68	197_25_1	218_235_1	270_4_128	1921_6_5	2096_235_94	238_6_234	365_6_1	844_235_349	253_235_113	81_6_1	254_6_47	749_235_263	2050_6_40	1766_6_1	973_235_1	851_235_190	970_235_328	42_25_133	859_6_1	41_235_40	560_25_136	96_235_1	735_235_1	1253_235_470	401_25_105	736_235_270	1014_235_20	548_235_1	163_6_1	980_6_1	200_235_1	777_25_27	1790_6_78	273_6_1	25_01_1	300_235_5	561_01_1	563_235_1	1287_235_52	463_235_14	589_6_1	77_6_93	739_235_1
604_235_129	989_235_201	612_25_1	154_235_1	261_235_1	1646_1_39	598_235_61	197_25_1	218_235_1	270_4_123	1921_6_6	2096_235_99	238_6_244	365_6_1	844_235_353	253_235_101	81_6_1	254_6_34	749_235_260	2050_6_38	1766_6_1	973_235_1	851_235_192	970_235_339	42_25_144	859_6_1	41_235_42	560_25_132	96_235_1	735_235_1	1253_235_479	401_25_108	736_235_270	1014_235_16	548_235_1	163_6_1	980_6_1	200_235_1	777_25_30	1790_6_77	273_6_1	25_01_1	300_235_5	561_01_1	563_235_1	1287_235_50	463_235_15	589_6_1	77_6_98	739_235_1
604_235_129	989_235_186	612_25_1	154_235_1	261_235_1	1646_1_40	598_235_63	197_25_1	218_235_1	270_4_129	1921_6_6	2096_235_99	238_6_241	365_6_1	844_235_360	253_235_103	81_6_1	254_6_29	749_235_261	2050_6_38	1766_6_1	973_235_1	851_235_194	970_235_326	42_25_150	859_6_1	41_235_49	560_25_122	96_235_1	735_235_1	1253_235_494	401_25_112	736_235_269	1014_235_15	548_235_1	163_6_1	980_6_1	200_235_1	777_25_32	563_235_1	273_6_1	25_01_1	300_235_7	561_01_1	1790_6_72	1287_235_46	463_235_16	589_6_1	77_6_100	739_235_1
604_235_142	989_235_172	612_25_1	154_235_1	261_235_1	1646_1_46	598_235_59	197_25_1	218_235_1	270_4_129	1921_6_10	2096_235_95	238_6_252	365_6_1	844_235_349	253_235_102	81_6_1	254_6_26	749_235_274	2050_6_40	1766_6_1	973_235_1	851_235_195	970_235_313	42_25_162	859_6_1	41_235_52	560_25_128	96_235_1	735_235_1	1253_235_482	401_25_109	736_235_260	1014_235_13	548_235_1	163_6_1	980_6_1	200_235_1	777_25_29	563_235_1	273_6_1	25_01_1	300_235_7	561_01_1	1790_6_73	1287_235_49	463_235_18	589_6_1	77_6_97	739_235_1
604_235_135	989_235_171	612_25_1	154_235_1	261_235_1	1646_1_48	598_235_58	197_25_1	218_235_1	270_4_125	1921_6_11	2096_235_97	238_6_240	365_6_1	844_235_358	253_235_113	81_6_1	254_6_24	749_235_272	2050_6_38	1766_6_1	973_235_1	851_235_198	970_235_294	42_25_152	859_6_1	41_235_47	560_25_110	96_235_1	735_235_1	1253_235_481	401_25_112	736_235_266	1014_235_16	548_235_1	163_6_1	980_6_1	200_235_1	777_25_30	563_235_1	273_6_1	25_01_1	300_235_7	561_01_1	1790_6_74	1287_235_48	463_235_20	589_6_1	77_6_103	739_235_1
604_235_145	989_235_181	612_25_1	154_235_1	261_235_1	1646_1_45	598_235_53	197_25_1	218_235_1	270_4_125	1921_6_9	2096_235_97	238_6_240	365_6_1	844_235_368	253_235_106	81_6_1	254_6_25	749_235_276	2050_6_41	1766_6_1	973_235_1	851_235_196	970_235_300	42_25_152	859_6_1	41_235_50	560_25_118	96_235_1	735_235_1	1253_235_478	401_25_118	736_235_263	1014_235_12	548_235_1	163_6_1	980_6_1	200_235_1	777_25_29	563_235_1	273_6_1	25_01_1	300_235_6	561_01_1	1790_6_75	1287_235_52	463_235_17	589_6_1	77_6_98	739_235_1
604_235_131	989_235_187	612_25_1	154_235_1	261_235_1	1646_1_47	598_235_55	197_25_1	218_235_1	270_4_125	1921_6_10	2096_235_92	238_6_249	365_6_1	844_235_372	253_235_103	81_6_1	254_6_26	749_235_279	2050_6_45	1766_6_1	973_235_1	851_235_205	970_235_316	42_25_158	859_6_1	41_235_58	560_25_118	96_235_1	735_235_1	1253_235_462	401_25_116	736_235_255	1014_235_11	548_235_1	163_6_1	980_6_1	200_235_1	777_25_23	563_235_1	273_6_1	25_01_1	300_235_6	561_01_1	1790_6_63	1287_235_49	463_235_16	589_6_1	77_6_101	739_235_1
604_235_130	989_235_184	612_25_1	154_235_1	261_235_1	1646_1_48	598_235_53	197_25_1	218_235_1	270_4_132	1921_6_10	2096_235_85	238_6_247	365_6_1	844_235_364	253_235_107	81_6_1	254_6_24	749_235_280	2050_6_47	1766_6_1	973_235_1	851_235_198	970_235_314	42_25_164	859_6_1	41_235_58	560_25_121	96_235_1	735_235_1	1253_235_470	401_25_109	736_235_249	1014_235_10	548_235_1	163_6_1	980_6_1	200_235_1	777_25_23	563_235_1	273_6_1	25_01_1	300_235_6	561_01_1	1790_6_63	1287_235_52	463_235_18	589_6_1	77_6_111	739_235_1
604_235_119	989_235_177	612_25_1	154_235_1	261_235_1	1646_1_50	598_235_61	197_25_1	218_235_1	270_4_146	1921_6_9	2096_235_79	238_6_237	365_6_1	844_235_347	253_235_101	81_6_1	254_6_23	749_235_278	2050_6_43	1766_6_1	973_235_1	851_235_194	970_235_325	42_25_163	859_6_1	41_235_61	560_25_106	96_235_1	735_235_1	1253_235_473	401_25_114	736_235_255	1014_235_14	548_235_1	163_6_1	980_6_1	200_235_1	777_25_27	563_235_1	273_6_1	25_01_1	300_235_7	561_01_1	1790_6_65	1287_235_59	463_235_15	589_6_1	77_6_118	739_235_1
604_235_120	989_235_182	612_25_1	154_235_1	261_235_1	1646_1_53	598_235_65	197_25_1	218_235_1	270_4_151	1921_6_12	2096_235_77	238_6_230	365_6_1	844_235_353	253_235_103	81_6_1	254_6_28	749_235_262	2050_6_42	1766_6_1	973_235_1	851_235_185	970_235_338	42_25_162	859_6_1	41_235_65	560_25_113	96_235_1	735_235_1	1253_235_477	401_25_115	736_235_267	1014_235_13	548_235_1	163_6_1	980_6_1	200_235_1	777_25_32	563_235_1	273_6_1	25_01_1	300_235_7	561_01_1	1790_6_68	1287_235_61	463_235_13	589_6_1	77_6_113	739_235_1
604_235_115	989_235_192	612_25_1	154_235_1	261_235_1	1646_1_58	598_235_64	197_25_1	218_235_1	270_4_146	1921_6_14	2096_235_86	238_6_230	365_6_1	844_235_346	253_235_100	81_6_1	254_6_23	749_235_259	2050_6_43	1766_6_1	973_235_1	851_235_185	970_235_348	42_25_161	859_6_1	41_235_66	560_25_113	96_235_1	735_235_1	1253_235_473	401_25_116	736_235_260	1014_235_14	548_235_1	163_6_1	980_6_1	200_235_1	777_25_36	563_235_1	273_6_1	25_01_1	300_235_7	561_01_1	1790_6_71	1287_235_58	463_235_10	589_6_1	77_6_118	739_235_1
604_235_124	989_235_209	612_25_1	154_235_1	261_235_1	1646_1_59	598_235_72	197_25_1	218_235_1	270_4_142	1921_6_11	2096_235_78	238_6_229	365_6_1	844_235_358	253_235_93	81_6_1	254_6_23	749_235_265	2050_6_46	1766_6_1	973_235_1	851_235_176	970_235_353	42_25_165	859_6_1	41_235_61	560_25_103	96_235_1	735_235_1	1253_235_479	401_25_113	736_235_261	1014_235_12	548_235_1	163_6_1	980_6_1	200_235_1	777_25_42	563_235_1	273_6_1	25_01_1	300_235_6	561_01_1	1790_6_76	1287_235_54	463_235_10	589_6_1	77_6_124	739_235_1
604_235_120	989_235_229	612_25_1	154_235_1	261_235_1	1646_1_49	598_235_81	197_25_1	218_235_1	270_4_136	1921_6_14	2096_235_80	238_6_235	365_6_1	844_235_356	253_235_101	81_6_1	254_6_20	749_235_241	2050_6_39	1766_6_1	973_235_1	851_235_198	970_235_339	42_25_148	859_6_1	41_235_55	560_25_102	96_235_1	735_235_1	1253_235_487	401_25_124	736_235_263	1014_235_11	548_235_1	163_6_1	980_6_1	200_235_1	777_25_47	563_235_1	273_6_1	25_01_1	300_235_5	561_01_1	1790_6_72	1287_235_52	463_235_13	589_6_1	77_6_110	739_235_1
604_235_119	989_235_230	612_25_1	154_235_1	261_235_1	1646_1_48	598_235_82	197_25_1	218_235_1	270_4_136	1921_6_16	2096_235_78	238_6_249	365_6_1	844_235_351	253_235_104	81_6_1	254_6_20	749_235_233	2050_6_40	1766_6_1	973_235_1	851_235_203	970_235_331	42_25_145	859_6_1	41_235_54	560_25_93	96_235_1	735_235_1	1253_235_480	401_25_121	736_235_251	1014_235_12	548_235_1	163_6_1	980_6_1	200_235_1	777_25_48	563_235_1	273_6_1	25_01_1	300_235_3	561_01_1	1790_6_69	1287_235_48	463_235_15	589_6_1	77_6_116	739_235_1
604_235_115	989_235_230	612_25_1	154_235_1	261_235_1	1646_1_35	598_235_88	197_25_1	218_235_1	270_4_123	1921_6_16	2096_235_75	238_6_274	365_6_1	844_235_359	253_235_101	81_6_1	254_6_22	749_235_234	2050_6_51	1766_6_1	973_235_1	851_235_205	970_235_321	42_25_133	859_6_1	41_235_57	560_25_110	96_235_1	735_235_1	1253_235_476	401_25_113	736_235_245	1014_235_15	548_235_1	163_6_1	980_6_1	200_235_1	777_25_47	563_235_1	273_6_1	25_01_1	300_235_3	561_01_1	1790_6_71	1287_235_47	463_235_17	589_6_1	77_6_117	739_235_1
604_235_113	989_235_225	612_25_1	154_235_1	261_235_1	1646_1_37	598_235_87	197_25_1	218_235_1	270_4_111	1921_6_14	2096_235_83	238_6_284	365_6_1	844_235_350	253_235_96	81_6_1	254_6_23	749_235_227	2050_6_54	1766_6_1	973_235_1	851_235_211	970_235_323	42_25_130	859_6_1	41_235_59	560_25_112	96_235_1	735_235_1	1253_235_480	401_25_107	736_235_243	1014_235_14	548_235_1	163_6_1	980_6_1	200_235_1	777_25_53	563_235_1	273_6_1	25_01_1	300_235_4	561_01_1	1790_6_64	1287_235_47	463_235_14	589_6_1	77_6_108	739_235_1
604_235_118	989_235_217	612_25_1	154_235_1	261_235_1	1646_1_36	598_235_78	197_25_1	218_235_1	270_4_116	1921_6_14	2096_235_80	238_6_284	365_6_1	844_235_356	253_235_105	81_6_1	254_6_23	749_235_222	2050_6_53	1766_6_1	973_235_1	851_235_208	970_235_308	42_25_124	859_6_1	41_235_60	560_25_107	96_235_1	735_235_1	1253_235_495	401_25_96	736_235_246	1014_235_13	548_235_1	163_6_1	980_6_1	200_235_1	777_25_53	563_235_1	273_6_1	25_01_1	300_235_4	561_01_1	1790_6_62	1287_235_47	463_235_16	589_6_1	77_6_121	739_235_1
604_235_114	989_235_214	612_25_1	154_235_1	261_235_1	1646_1_40	598_235_90	197_25_1	218_235_1	270_4_119	1921_6_12	2096_235_79	238_6_272	365_6_1	844_235_354	253_235_107	81_6_1	254_6_26	749_235_207	2050_6_50	1766_6_1	973_235_1	851_235_211	970_235_308	42_25_107	859_6_1	41_235_59	560_25_114	96_235_1	735_235_1	1253_235_487	401_25_103	736_235_254	1014_235_15	548_235_1	163_6_1	980_6_1	200_235_1	777_25_56	563_235_1	273_6_1	25_01_1	300_235_4	561_01_1	1790_6_60	1287_235_48	463_235_16	589_6_1	77_6_124	739_235_1
604_235_106	989_235_223	612_25_1	154_235_1	261_235_1	1646_1_40	598_235_97	197_25_1	218_235_1	270_4_129	1921_6_12	2096_235_72	238_6_268	365_6_1	844_235_353	253_235_112	81_6_1	254_6_23	749_235_208	2050_6_55	1766_6_1	973_235_1	851_235_201	970_235_304	42_25_99	859_6_1	41_235_72	560_25_90	96_235_1	735_235_1	1253_235_492	401_25_101	736_235_252	1014_235_14	548_235_1	163_6_1	980_6_1	200_235_1	777_25_59	563_235_1	273_6_1	25_01_1	300_235_4	561_01_1	1790_6_61	1287_235_49	463_235_17	589_6_1	77_6_115	739_235_1
604_235_105	989_235_209	612_25_1	154_235_1	261_235_1	1646_1_44	598_235_102	197_25_1	218_235_1	270_4_125	1921_6_15	2096_235_72	238_6_272	365_6_1	844_235_357	253_235_111	81_6_1	254_6_23	749_235_221	2050_6_59	1766_6_1	973_235_1	851_235_192	970_235_305	42_25_99	859_6_1	41_235_66	560_25_93	96_235_1	735_235_1	1253_235_509	401_25_104	736_235_239	1014_235_12	548_235_1	163_6_1	980_6_1	200_235_1	777_25_54	563_235_1	273_6_1	25_01_1	300_235_7	561_01_1	1790_6_57	1287_235_45	463_235_15	589_6_1	77_6_132	739_235_1
604_235_108	989_235_224	612_25_1	154_235_1	261_235_1	1646_1_46	598_235_101	197_25_1	218_235_1	270_4_123	1921_6_12	2096_235_72	238_6_261	365_6_1	844_235_365	253_235_109	81_6_1	254_6_24	749_235_200	2050_6_58	1766_6_1	973_235_1	851_235_191	970_235_292	42_25_93	859_6_1	41_235_61	560_25_94	96_235_1	735_235_1	1253_235_501	401_25_104	736_235_252	1014_235_8	548_235_1	163_6_1	980_6_1	200_235_1	777_25_63	563_235_1	273_6_1	25_01_1	300_235_6	561_01_1	1790_6_56	1287_235_47	463_235_13	589_6_1	77_6_139	739_235_1
604_235_108	989_235_221	612_25_1	154_235_1	261_235_1	1646_1_51	598_235_94	197_25_1	218_235_1	270_4_120	1921_6_10	2096_235_66	238_6_264	365_6_1	844_235_371	253_235_96	81_6_1	254_6_24	749_235_196	2050_6_61	1766_6_1	973_235_1	851_235_195	970_235_294	42_25_96	859_6_1	41_235_64	560_25_97	96_235_1	735_235_1	1253_235_516	401_25_93	736_235_249	1014_235_8	548_235_1	163_6_1	980_6_1	200_235_1	777_25_56	563_235_1	273_6_1	25_01_1	300_235_6	561_01_1	1790_6_45	1287_235_50	463_235_15	589_6_1	77_6_140	739_235_1
604_235_96	989_235_214	612_25_1	154_235_1	261_235_1	1646_1_45	598_235_93	197_25_1	218_235_1	270_4_121	1921_6_11	2096_235_68	238_6_288	365_6_1	844_235_361	253_235_96	81_6_1	254_6_26	749_235_196	2050_6_63	1766_6_1	973_235_1	851_235_197	970_235_290	42_25_94	859_6_1	41_235_62	560_25_92	96_235_1	735_235_1	1253_235_541	401_25_99	736_235_252	1014_235_6	548_235_1	163_6_1	980_6_1	200_235_1	777_25_64	563_235_1	273_6_1	25_01_1	300_235_6	561_01_1	1790_6_45	1287_235_49	463_235_13	589_6_1	77_6_146	739_235_1
604_235_97	989_235_233	612_25_1	154_235_1	261_235_1	1646_1_48	598_235_100	197_25_1	218_235_1	270_4_108	1921_6_11	2096_235_67	238_6_304	365_6_1	844_235_381	253_235_100	81_6_1	254_6_25	749_235_192	2050_6_61	1766_6_1	973_235_1	851_235_208	970_235_275	42_25_83	859_6_1	41_235_64	560_25_96	96_235_1	735_235_1	1253_235_546	401_25_86	736_235_252	1014_235_9	548_235_1	163_6_1	980_6_1	200_235_1	777_25_62	563_235_1	273_6_1	25_01_1	300_235_6	561_01_1	1790_6_53	1287_235_50	463_235_9	589_6_1	77_6_148	739_235_1
604_235_98	989_235_229	612_25_1	154_235_1	261_235_1	1646_1_49	598_235_93	197_25_1	218_235_1	270_4_111	1921_6_10	2096_235_79	238_6_306	365_6_1	844_235_372	253_235_96	81_6_1	254_6_27	749_235_197	2050_6_59	1766_6_1	973_235_1	851_235_207	970_235_283	42_25_88	859_6_1	41_235_61	560_25_94	96_235_1	735_235_1	1253_235_569	401_25_89	736_235_243	1014_235_9	548_235_1	163_6_1	980_6_1	200_235_1	777_25_63	563_235_1	273_6_1	25_01_1	300_235_7	561_01_1	1790_6_52	1287_235_43	463_235_7	589_6_1	77_6_146	739_235_1
604_235_107	989_235_237	612_25_1	154_235_1	261_235_1	1646_1_48	598_235_91	197_25_1	218_235_1	270_4_107	1921_6_8	2096_235_84	238_6_300	365_6_1	844_235_366	253_235_81	81_6_1	254_6_24	749_235_201	2050_6_57	1766_6_1	973_235_1	851_235_191	970_235_270	42_25_89	859_6_1	41_235_63	560_25_93	96_235_1	735_235_1	1253_235_561	401_25_97	736_235_247	1014_235_7	548_235_1	163_6_1	980_6_1	200_235_1	777_25_61	563_235_1	273_6_1	25_01_1	300_235_5	561_01_1	1790_6_50	1287_235_41	463_235_7	589_6_1	77_6_151	739_235_1
604_235_116	989_235_241	612_25_1	154_235_1	261_235_1	1646_1_49	598_235_102	197_25_1	218_235_1	270_4_103	1921_6_6	2096_235_81	238_6_302	365_6_1	844_235_343	253_235_81	81_6_1	254_6_20	749_235_210	2050_6_64	1766_6_1	973_235_1	851_235_187	970_235_276	42_25_78	859_6_1	41_235_63	560_25_86	96_235_1	735_235_1	1253_235_562	401_25_106	736_235_234	1014_235_8	548_235_1	163_6_1	980_6_1	200_235_1	777_25_59	563_235_1	273_6_1	25_01_1	300_235_6	561_01_1	1790_6_53	1287_235_41	463_235_6	589_6_1	77_6_149	739_235_1
604_235_120	989_235_239	612_25_1	154_235_1	261_235_1	1646_1_47	598_235_97	197_25_1	218_235_1	270_4_113	1921_6_7	2096_235_76	238_6_286	365_6_1	844_235_338	253_235_81	81_6_1	254_6_20	749_235_206	2050_6_61	1766_6_1	973_235_1	851_235_182	970_235_283	42_25_83	859_6_1	41_235_66	560_25_81	96_235_1	735_235_1	1253_235_558	401_25_103	736_235_245	1014_235_9	548_235_1	163_6_1	980_6_1	200_235_1	777_25_52	563_235_1	273_6_1	25_01_1	300_235_8	561_01_1	1790_6_55	1287_235_46	463_235_4	589_6_1	77_6_152	739_235_1
604_235_119	989_235_245	612_25_1	154_235_1	261_235_1	1646_1_45	598_235_93	197_25_1	218_235_1	270_4_118	1921_6_7	2096_235_77	238_6_278	365_6_1	844_235_351	253_235_82	81_6_1	254_6_19	749_235_223	2050_6_70	1766_6_1	973_235_1	851_235_178	970_235_277	42_25_87	859_6_1	41_235_64	560_25_79	96_235_1	735_235_1	1253_235_562	401_25_91	736_235_235	1014_235_6	548_235_1	163_6_1	980_6_1	200_235_1	777_25_47	563_235_1	273_6_1	25_01_1	300_235_7	561_01_1	1790_6_62	1287_235_52	463_235_2	589_6_1	77_6_142	739_235_1
604_235_114	989_235_230	612_25_1	154_235_1	261_235_1	1646_1_43	598_235_95	197_25_1	218_235_1	270_4_108	1921_6_6	2096_235_73	238_6_264	365_6_1	844_235_371	253_235_82	81_6_1	254_6_16	749_235_216	2050_6_69	1766_6_1	973_235_1	851_235_177	970_235_279	42_25_94	859_6_1	41_235_70	560_25_76	96_235_1	735_235_1	1253_235_581	401_25_93	736_235_246	1014_235_5	548_235_1	163_6_1	980_6_1	200_235_1	777_25_40	563_235_1	273_6_1	25_01_1	300_235_9	561_01_1	1790_6_65	1287_235_53	463_235_1	589_6_1	77_6_141	739_235_1
604_235_113	989_235_225	612_25_1	154_235_1	261_235_1	1646_1_42	598_235_89	197_25_1	218_235_1	270_4_102	1921_6_5	2096_235_85	238_6_252	365_6_1	844_235_367	253_235_83	81_6_1	254_6_15	749_235_222	2050_6_74	1766_6_1	973_235_1	851_235_181	970_235_281	42_25_79	859_6_1	41_235_64	560_25_77	96_235_1	735_235_1	1253_235_594	401_25_102	736_235_252	1014_235_7	548_235_1	163_6_1	980_6_1	200_235_1	777_25_33	563_235_1	273_6_1	25_01_1	300_235_11	561_01_1	1790_6_62	1287_235_51	445_2_1	589_6_1	77_6_141	739_235_1
604_235_114	989_235_224	612_25_1	154_235_1	261_235_1	1646_1_29	598_235_81	197_25_1	218_235_1	270_4_105	1921_6_5	2096_235_84	238_6_270	365_6_1	844_235_360	253_235_85	81_6_1	254_6_18	749_235_223	2050_6_71	1766_6_1	973_235_1	851_235_191	970_235_280	42_25_84	859_6_1	41_235_61	560_25_70	96_235_1	735_235_1	1253_235_572	401_25_101	736_235_245	1014_235_6	548_235_1	163_6_1	980_6_1	200_235_1	777_25_27	563_235_1	273_6_1	25_01_1	300_235_10	561_01_1	1790_6_77	1287_235_53	445_2_1	589_6_1	77_6_145	739_235_1
604_235_115	989_235_241	612_25_1	154_235_1	261_235_1	1646_1_26	598_235_83	197_25_1	218_235_1	270_4_109	1921_6_4	2096_235_79	238_6_270	365_6_1	844_235_364	253_235_81	81_6_1	254_6_20	749_235_217	2050_6_80	1766_6_1	973_235_1	851_235_196	970_235_300	42_25_85	859_6_1	41_235_58	560_25_67	96_235_1	735_235_1	1253_235_559	401_25_103	736_235_237	1014_235_4	548_235_1	163_6_1	980_6_1	200_235_1	777_25_23	563_235_1	273_6_1	25_01_1	300_235_12	561_01_1	1790_6_80	1287_235_59	445_2_1	589_6_1	77_6_147	739_235_1
604_235_122	989_235_240	612_25_1	154_235_1	261_235_1	1646_1_27	598_235_81	197_25_1	218_235_1	270_4_103	1921_6_5	2096_235_77	238_6_273	365_6_1	844_235_345	253_235_78	81_6_1	254_6_17	749_235_211	2050_6_81	1766_6_1	973_235_1	851_235_194	970_235_294	42_25_86	859_6_1	41_235_55	560_25_74	96_235_1	735_235_1	1253_235_547	401_25_101	736_235_237	1014_235_5	548_235_1	163_6_1	980_6_1	200_235_1	777_25_18	563_235_1	273_6_1	25_01_1	300_235_12	561_01_1	1790_6_82	1287_235_62	445_2_1	589_6_1	77_6_151	739_235_1
604_235_109	989_235_233	612_25_1	154_235_1	261_235_1	1646_1_30	598_235_83	197_25_1	218_235_1	270_4_104	1921_6_4	2096_235_76	238_6_269	365_6_1	844_235_338	253_235_78	81_6_1	254_6_21	749_235_216	2050_6_72	1766_6_1	973_235_1	851_235_183	970_235_319	42_25_78	859_6_1	41_235_58	560_25_75	96_235_1	735_235_1	1253_235_557	401_25_98	736_235_242	1014_235_3	548_235_1	163_6_1	980_6_1	200_235_1	777_25_19	563_235_1	273_6_1	25_01_1	300_235_12	561_01_1	1790_6_86	1287_235_65	445_2_1	589_6_1	77_6_138	739_235_1
604_235_104	989_235_232	612_25_1	154_235_1	261_235_1	1646_1_30	598_235_77	197_25_1	218_235_1	270_4_98	1921_6_5	2096_235_71	238_6_275	365_6_1	844_235_330	253_235_79	81_6_1	254_6_20	749_235_210	2050_6_73	1766_6_1	973_235_1	851_235_177	970_235_328	42_25_81	859_6_1	41_235_58	560_25_80	96_235_1	735_235_1	1253_235_569	401_25_100	736_235_236	1014_235_1	548_235_1	163_6_1	980_6_1	200_235_1	777_25_20	563_235_1	273_6_1	25_01_1	300_235_10	561_01_1	1790_6_92	1287_235_59	445_2_1	589_6_1	77_6_148	739_235_1
604_235_101	989_235_237	612_25_1	154_235_1	261_235_1	1646_1_32	598_235_73	197_25_1	218_235_1	270_4_85	1921_6_4	2096_235_69	238_6_264	365_6_1	844_235_325	253_235_74	81_6_1	254_6_22	749_235_222	2050_6_71	1766_6_1	973_235_1	851_235_185	970_235_341	42_25_72	859_6_1	41_235_53	560_25_86	96_235_1	735_235_1	1253_235_555	401_25_102	736_235_228	1014_235_1	548_235_1	163_6_1	980_6_1	200_235_1	777_25_24	563_235_1	273_6_1	25_01_1	300_235_9	561_01_1	1790_6_97	1287_235_54	445_2_1	589_6_1	77_6_154	739_235_1
604_235_100	989_235_243	612_25_1	154_235_1	261_235_1	1646_1_31	598_235_79	197_25_1	218_235_1	270_4_82	1921_6_4	2096_235_76	238_6_271	365_6_1	844_235_320	253_235_76	81_6_1	254_6_20	749_235_229	2050_6_57	1766_6_1	973_235_1	851_235_177	970_235_337	42_25_73	859_6_1	41_235_59	560_25_104	96_235_1	735_235_1	1253_235_553	401_25_100	736_235_221	1014_235_1	548_235_1	163_6_1	980_6_1	200_235_1	777_25_26	563_235_1	273_6_1	25_01_1	300_235_9	561_01_1	1790_6_97	1287_235_54	445_2_1	589_6_1	77_6_150	739_235_1
604_235_108	989_235_239	612_25_1	154_235_1	261_235_1	1646_1_33	598_235_74	197_25_1	218_235_1	270_4_84	1921_6_4	2096_235_72	238_6_260	365_6_1	844_235_324	253_235_80	81_6_1	254_6_20	749_235_230	2050_6_60	1766_6_1	973_235_1	851_235_190	970_235_328	42_25_74	859_6_1	41_235_56	560_25_109	96_235_1	735_235_1	1253_235_574	401_25_100	736_235_222	1014_235_2	548_235_1	163_6_1	980_6_1	200_235_1	777_25_27	563_235_1	273_6_1	25_01_1	300_235_9	561_01_1	1790_6_91	1287_235_54	445_2_1	589_6_1	77_6_156	739_235_1
604_235_116	989_235_241	612_25_1	154_235_1	261_235_1	1646_1_31	598_235_80	197_25_1	218_235_1	270_4_82	1921_6_2	2096_235_69	238_6_258	365_6_1	844_235_315	253_235_79	81_6_1	254_6_21	749_235_228	2050_6_59	1766_6_1	973_235_1	851_235_182	970_235_325	42_25_75	859_6_1	41_235_60	560_25_117	96_235_1	735_235_1	1253_235_584	401_25_101	736_235_217	1014_235_3	548_235_1	163_6_1	980_6_1	200_235_1	777_25_31	563_235_1	273_6_1	25_01_1	300_235_12	561_01_1	1790_6_82	1287_235_55	445_2_1	589_6_1	77_6_142	739_235_1
604_235_123	989_235_239	612_25_1	154_235_1	261_235_1	1646_1_28	598_235_79	197_25_1	218_235_1	270_4_74	1921_6_3	2096_235_74	238_6_256	365_6_1	844_235_327	253_235_75	81_6_1	254_6_26	749_235_231	2050_6_52	1766_6_1	973_235_1	851_235_177	970_235_311	42_25_73	859_6_1	41_235_52	560_25_130	96_235_1	735_235_1	1253_235_589	401_25_97	736_235_233	1014_235_2	548_235_1	163_6_1	980_6_1	200_235_1	777_25_32	563_235_1	273_6_1	25_01_1	300_235_10	561_01_1	1790_6_83	1287_235_58	445_2_1	589_6_1	77_6_145	739_235_1
604_235_123	989_235_223	612_25_1	154_235_1	261_235_1	1646_1_25	598_235_84	197_25_1	218_235_1	270_4_75	1921_6_3	2096_235_78	238_6_256	365_6_1	844_235_323	253_235_79	81_6_1	254_6_25	749_235_225	2050_6_59	1766_6_1	973_235_1	851_235_190	970_235_313	42_25_76	859_6_1	41_235_43	560_25_139	96_235_1	735_235_1	1253_235_591	401_25_93	736_235_223	1014_235_2	548_235_1	163_6_1	980_6_1	200_235_1	777_25_37	563_235_1	273_6_1	25_01_1	300_235_9	561_01_1	1790_6_80	1287_235_55	445_2_1	589_6_1	77_6_143	739_235_1
604_235_129	989_235_213	612_25_1	154_235_1	261_235_1	1646_1_29	598_235_87	197_25_1	218_235_1	270_4_73	1921_6_1	2096_235_84	238_6_260	365_6_1	844_235_324	253_235_83	81_6_1	254_6_24	749_235_227	2050_6_61	1766_6_1	973_235_1	851_235_180	970_235_327	42_25_77	859_6_1	41_235_47	560_25_140	96_235_1	735_235_1	1253_235_602	401_25_88	736_235_219	1014_235_2	548_235_1	163_6_1	980_6_1	200_235_1	777_25_41	563_235_1	273_6_1	25_01_1	300_235_9	561_01_1	1790_6_79	1287_235_56	445_2_1	589_6_1	77_6_139	739_235_1
604_235_122	989_235_216	612_25_1	154_235_1	261_235_1	1646_1_31	598_235_92	197_25_1	218_235_1	270_4_68	1921_6_1	2096_235_85	238_6_259	365_6_1	844_235_328	253_235_87	81_6_1	254_6_22	749_235_239	2050_6_62	1766_6_1	973_235_1	851_235_178	970_235_311	42_25_70	859_6_1	41_235_43	560_25_135	96_235_1	735_235_1	1253_235_591	401_25_100	736_235_220	1014_235_4	548_235_1	163_6_1	980_6_1	200_235_1	777_25_35	563_235_1	273_6_1	25_01_1	300_235_7	561_01_1	1790_6_72	1287_235_53	445_2_1	589_6_1	77_6_132	739_235_1
604_235_130	989_235_211	612_25_1	154_235_1	261_235_1	1646_1_30	598_235_86	197_25_1	218_235_1	270_4_66	2096_235_86	238_6_261	365_6_1	844_235_338	253_235_89	81_6_1	254_6_24	749_235_227	2050_6_55	1766_6_1	973_235_1	851_235_183	970_235_303	42_25_72	859_6_1	41_235_49	560_25_136	96_235_1	735_235_1	1253_235_582	401_25_103	736_235_216	1014_235_4	548_235_1	163_6_1	980_6_1	200_235_1	777_25_41	563_235_1	273_6_1	25_01_1	300_235_6	561_01_1	1790_6_67	1287_235_51	445_2_1	589_6_1	77_6_127	739_235_1	108_235_18
604_235_127	989_235_198	612_25_1	154_235_1	261_235_1	1646_1_31	598_235_89	197_25_1	218_235_1	270_4_67	2096_235_89	238_6_260	365_6_1	844_235_331	253_235_88	81_6_1	254_6_24	749_235_215	2050_6_57	1766_6_1	973_235_1	851_235_183	970_235_308	42_25_75	859_6_1	41_235_47	560_25_141	96_235_1	735_235_1	1253_235_571	401_25_102	736_235_214	1014_235_3	548_235_1	163_6_1	980_6_1	200_235_1	777_25_41	563_235_1	273_6_1	25_01_1	300_235_8	561_01_1	1790_6_67	1287_235_56	445_2_1	589_6_1	77_6_139	739_235_1	108_235_18
604_235_119	989_235_214	612_25_1	154_235_1	261_235_1	1646_1_31	598_235_90	197_25_1	218_235_1	270_4_72	2096_235_84	238_6_263	365_6_1	844_235_328	253_235_90	81_6_1	254_6_28	749_235_210	2050_6_54	1766_6_1	973_235_1	851_235_177	970_235_297	42_25_73	859_6_1	41_235_48	560_25_144	96_235_1	735_235_1	1253_235_584	401_25_98	736_235_212	1014_235_2	548_235_1	163_6_1	980_6_1	200_235_1	777_25_42	563_235_1	273_6_1	25_01_1	300_235_8	561_01_1	1790_6_71	1287_235_52	445_2_1	589_6_1	77_6_142	739_235_1	108_235_22
604_235_117	989_235_198	612_25_1	154_235_1	261_235_1	1646_1_31	598_235_98	197_25_1	218_235_1	270_4_63	2096_235_89	238_6_254	365_6_1	844_235_336	253_235_92	81_6_1	254_6_28	749_235_212	2050_6_56	1766_6_1	973_235_1	851_235_189	970_235_294	42_25_80	859_6_1	41_235_59	560_25_146	96_235_1	735_235_1	1253_235_575	401_25_95	736_235_217	1014_235_2	548_235_1	163_6_1	980_6_1	200_235_1	777_25_45	563_235_1	273_6_1	25_01_1	300_235_7	561_01_1	1790_6_71	1287_235_53	445_2_1	589_6_1	77_6_140	739_235_1	108_235_21
604_235_113	989_235_193	612_25_1	154_235_1	261_235_1	1646_1_34	598_235_98	197_25_1	218_235_1	270_4_62	2096_235_98	238_6_253	365_6_1	844_235_318	253_235_104	81_6_1	254_6_28	749_235_215	2050_6_51	1766_6_1	973_235_1	851_235_185	970_235_300	42_25_73	859_6_1	41_235_60	560_25_151	96_235_1	735_235_1	1253_235_617	401_25_91	736_235_214	1014_235_2	548_235_1	163_6_1	980_6_1	200_235_1	777_25_46	563_235_1	273_6_1	25_01_1	300_235_8	561_01_1	1790_6_71	1287_235_50	445_2_1	589_6_1	77_6_130	739_235_1	108_235_21
604_235_115	989_235_192	612_25_1	154_235_1	261_235_1	1646_1_34	598_235_101	197_25_1	218_235_1	270_4_69	2096_235_96	238_6_265	844_235_325	253_235_97	81_6_1	254_6_30	749_235_220	2050_6_48	973_235_1	851_235_189	970_235_303	42_25_66	1766_6_1	41_235_58	560_25_160	96_235_1	735_235_1	1253_235_601	401_25_96	736_235_231	1014_235_4	548_235_1	163_6_1	980_6_1	200_235_1	777_25_40	563_235_1	273_6_1	25_01_1	300_235_7	561_01_1	1790_6_61	1287_235_48	445_2_1	589_6_1	77_6_132	739_235_1	108_235_22	74_0_45	126_6_1
604_235_110	989_235_191	612_25_1	154_235_1	261_235_1	1646_1_38	598_235_110	197_25_1	218_235_1	270_4_67	2096_235_97	238_6_272	844_235_323	253_235_76	81_6_1	254_6_31	749_235_219	2050_6_47	973_235_1	851_235_184	970_235_299	42_25_70	1766_6_1	41_235_61	560_25_155	96_235_1	735_235_1	1253_235_574	401_25_96	736_235_225	1014_235_7	548_235_1	163_6_1	980_6_1	200_235_1	777_25_47	563_235_1	273_6_1	25_01_1	300_235_6	561_01_1	1790_6_58	1287_235_50	445_2_1	589_6_1	77_6_137	739_235_1	108_235_26	74_0_43	126_6_1
604_235_106	989_235_187	612_25_1	154_235_1	261_235_1	1646_1_37	598_235_105	197_25_1	218_235_1	270_4_67	2096_235_98	238_6_268	844_235_331	253_235_79	81_6_1	254_6_34	749_235_239	2050_6_48	973_235_1	851_235_195	970_235_289	42_25_65	1766_6_1	41_235_56	560_25_154	96_235_1	735_235_1	1253_235_594	401_25_96	736_235_225	1014_235_5	548_235_1	163_6_1	980_6_1	200_235_1	777_25_49	563_235_1	273_6_1	25_01_1	300_235_6	561_01_1	1790_6_61	1287_235_53	445_2_1	589_6_1	77_6_128	739_235_1	108_235_27	74_0_48	126_6_1
604_235_103	989_235_187	612_25_1	154_235_1	261_235_1	1646_1_42	598_235_98	197_25_1	218_235_1	270_4_70	2096_235_100	238_6_272	844_235_341	253_235_73	81_6_1	254_6_36	749_235_224	2050_6_43	973_235_1	851_235_197	970_235_295	42_25_68	1766_6_1	41_235_52	560_25_152	96_235_1	735_235_1	1253_235_598	401_25_100	736_235_222	1014_235_3	548_235_1	163_6_1	980_6_1	200_235_1	777_25_48	563_235_1	273_6_1	25_01_1	300_235_4	561_01_1	1790_6_61	1287_235_59	445_2_1	589_6_1	77_6_124	739_235_1	108_235_26	74_0_41	126_6_1
604_235_94	989_235_189	612_25_1	154_235_1	261_235_1	1646_1_45	598_235_106	197_25_1	218_235_1	270_4_71	2096_235_98	238_6_275	844_235_342	253_235_72	81_6_1	254_6_31	749_235_226	2050_6_40	973_235_1	851_235_194	970_235_318	42_25_68	1766_6_1	41_235_50	560_25_146	96_235_1	735_235_1	1253_235_601	401_25_98	736_235_231	1014_235_5	548_235_1	163_6_1	980_6_1	200_235_1	777_25_52	563_235_1	273_6_1	25_01_1	300_235_4	561_01_1	1790_6_61	1287_235_65	445_2_1	589_6_1	77_6_122	739_235_1	108_235_25	74_0_41	126_6_1
604_235_95	989_235_188	612_25_1	154_235_1	261_235_1	1646_1_45	598_235_113	197_25_1	218_235_1	270_4_70	2096_235_103	238_6_280	844_235_352	253_235_70	81_6_1	254_6_34	749_235_224	2050_6_44	973_235_1	851_235_187	970_235_329	42_25_75	1766_6_1	41_235_54	560_25_152	96_235_1	735_235_1	1253_235_612	401_25_93	736_235_232	1014_235_5	548_235_1	163_6_1	980_6_1	200_235_1	777_25_49	563_235_1	273_6_1	25_01_1	300_235_3	561_01_1	1790_6_55	1287_235_69	445_2_1	589_6_1	77_6_117	739_235_1	108_235_24	74_0_36	126_6_1
604_235_95	989_235_190	612_25_1	154_235_1	261_235_1	1646_1_43	598_235_111	197_25_1	218_235_1	270_4_71	2096_235_104	238_6_288	844_235_360	253_235_65	81_6_1	254_6_36	749_235_219	2050_6_45	973_235_1	851_235_189	970_235_326	42_25_75	1766_6_1	41_235_55	560_25_153	96_235_1	735_235_1	1253_235_619	401_25_97	736_235_229	1014_235_3	548_235_1	163_6_1	980_6_1	200_235_1	777_25_54	563_235_1	273_6_1	25_01_1	300_235_2	561_01_1	1790_6_53	1287_235_67	445_2_1	589_6_1	77_6_119	739_235_1	108_235_21	74_0_35	126_6_1
604_235_94	989_235_191	612_25_1	154_235_1	261_235_1	1646_1_40	598_235_109	197_25_1	218_235_1	270_4_80	2096_235_96	238_6_273	844_235_357	253_235_67	81_6_1	254_6_36	749_235_209	2050_6_42	973_235_1	851_235_178	970_235_334	42_25_73	1766_6_1	41_235_55	560_25_147	96_235_1	735_235_1	1253_235_615	401_25_101	736_235_233	1014_235_5	548_235_1	163_6_1	980_6_1	200_235_1	777_25_51	563_235_1	273_6_1	25_01_1	300_235_1	561_01_1	1790_6_60	1287_235_67	445_2_1	589_6_1	77_6_122	739_235_1	108_235_24	74_0_32	126_6_1
604_235_90	989_235_198	612_25_1	154_235_1	261_235_1	1646_1_40	598_235_103	197_25_1	218_235_1	270_4_84	2096_235_94	238_6_280	844_235_362	253_235_60	81_6_1	254_6_34	749_235_202	2050_6_44	973_235_1	851_235_179	970_235_318	42_25_80	1766_6_1	41_235_61	560_25_141	96_235_1	735_235_1	1253_235_617	401_25_95	736_235_231	1014_235_5	548_235_1	163_6_1	980_6_1	200_235_1	777_25_54	563_235_1	273_6_1	25_01_1	300_235_1	561_01_1	1790_6_56	1287_235_68	445_2_1	589_6_1	77_6_125	739_235_1	108_235_23	74_0_30	126_6_1
604_235_93	989_235_199	612_25_1	154_235_1	261_235_1	1646_1_40	598_235_101	197_25_1	218_235_1	270_4_86	2096_235_103	238_6_282	844_235_374	253_235_54	81_6_1	254_6_35	749_235_183	2050_6_44	973_235_1	851_235_188	970_235_319	42_25_81	1766_6_1	41_235_62	560_25_146	96_235_1	735_235_1	1253_235_631	401_25_95	736_235_229	1014_235_6	548_235_1	163_6_1	980_6_1	200_235_1	777_25_45	563_235_1	273_6_1	25_01_1	300_235_2	561_01_1	1790_6_56	1287_235_72	445_2_1	589_6_1	77_6_132	739_235_1	108_235_24	74_0_29	126_6_1
604_235_93	989_235_193	612_25_1	154_235_1	261_235_1	1646_1_42	598_235_98	197_25_1	218_235_1	270_4_83	2096_235_104	238_6_286	844_235_370	253_235_47	81_6_1	254_6_35	749_235_188	2050_6_41	973_235_1	851_235_191	970_235_320	42_25_82	1766_6_1	41_235_57	560_25_142	96_235_1	735_235_1	1253_235_619	401_25_97	736_235_216	1014_235_4	548_235_1	163_6_1	980_6_1	200_235_1	777_25_46	563_235_1	273_6_1	25_01_1	300_235_1	561_01_1	1790_6_61	1287_235_71	445_2_1	589_6_1	77_6_137	739_235_1	108_235_22	74_0_27	126_6_1
604_235_97	989_235_194	612_25_1	154_235_1	261_235_1	1646_1_43	598_235_97	197_25_1	218_235_1	270_4_87	2096_235_104	238_6_289	844_235_370	253_235_47	81_6_1	254_6_39	749_235_183	2050_6_42	973_235_1	851_235_196	970_235_322	42_25_76	1766_6_1	41_235_51	560_25_135	96_235_1	735_235_1	1253_235_606	401_25_98	736_235_214	1014_235_5	548_235_1	163_6_1	980_6_1	200_235_1	777_25_42	563_235_1	273_6_1	25_01_1	300_235_1	561_01_1	1790_6_65	1287_235_71	445_2_1	589_6_1	77_6_140	739_235_1	108_235_22	74_0_21	126_6_1
604_235_88	989_235_208	154_235_1	261_235_1	1646_1_49	598_235_84	197_25_1	218_235_1	270_4_83	2096_235_100	238_6_295	844_235_365	253_235_49	81_6_1	254_6_37	749_235_192	2050_6_43	973_235_1	851_235_197	970_235_329	42_25_79	1766_6_1	41_235_50	612_25_1	96_235_1	735_235_1	1253_235_615	401_25_99	736_235_213	1014_235_3	548_235_1	163_6_1	980_6_1	200_235_1	777_25_34	563_235_1	273_6_1	25_01_1	560_25_130	561_01_1	1790_6_72	1287_235_69	445_2_1	589_6_1	77_6_152	739_235_1	108_235_21	74_0_16	126_6_1	70_235_1
604_235_88	989_235_196	154_235_1	261_235_1	1646_1_47	598_235_81	197_25_1	218_235_1	270_4_86	2096_235_103	238_6_285	844_235_371	253_235_54	81_6_1	254_6_40	749_235_189	2050_6_43	973_235_1	851_235_201	970_235_316	42_25_81	1766_6_1	41_235_54	612_25_1	96_235_1	735_235_1	1253_235_608	401_25_92	736_235_209	1014_235_4	548_235_1	163_6_1	980_6_1	200_235_1	777_25_31	563_235_1	273_6_1	25_01_1	560_25_130	561_01_1	1790_6_75	1287_235_70	445_2_1	589_6_1	77_6_161	739_235_1	108_235_20	74_0_14	126_6_1	70_235_1
604_235_86	989_235_204	154_235_1	261_235_1	1646_1_44	598_235_79	197_25_1	218_235_1	270_4_80	2096_235_101	238_6_298	844_235_373	253_235_47	81_6_1	254_6_40	749_235_188	2050_6_42	973_235_1	851_235_211	970_235_317	42_25_82	1766_6_1	41_235_54	612_25_1	96_235_1	735_235_1	1253_235_608	401_25_92	736_235_206	1014_235_6	548_235_1	163_6_1	980_6_1	200_235_1	777_25_29	563_235_1	273_6_1	25_01_1	560_25_125	561_01_1	1790_6_79	1287_235_69	445_2_1	589_6_1	77_6_173	739_235_1	108_235_19	74_0_10	126_6_1	70_235_1
604_235_84	989_235_211	154_235_1	261_235_1	1646_1_40	598_235_71	197_25_1	218_235_1	270_4_77	2096_235_112	238_6_293	844_235_348	253_235_41	81_6_1	254_6_40	749_235_188	2050_6_42	973_235_1	851_235_199	970_235_321	42_25_83	1766_6_1	41_235_50	612_25_1	96_235_1	735_235_1	1253_235_616	401_25_89	736_235_197	1014_235_5	548_235_1	163_6_1	980_6_1	200_235_1	777_25_32	563_235_1	273_6_1	25_01_1	560_25_128	561_01_1	1790_6_80	1287_235_74	445_2_1	589_6_1	77_6_172	739_235_1	108_235_16	74_0_8	126_6_1	70_235_1
604_235_91	989_235_211	154_235_1	261_235_1	1646_1_33	598_235_78	197_25_1	218_235_1	270_4_92	2096_235_117	238_6_292	844_235_348	253_235_40	81_6_1	254_6_47	749_235_180	2050_6_46	973_235_1	851_235_201	970_235_312	42_25_80	1766_6_1	41_235_49	612_25_1	96_235_1	735_235_1	1253_235_633	401_25_93	736_235_189	1014_235_8	548_235_1	163_6_1	980_6_1	200_235_1	777_25_30	563_235_1	273_6_1	25_01_1	560_25_115	561_01_1	1790_6_81	1287_235_70	445_2_1	589_6_1	77_6_181	739_235_1	108_235_16	74_0_5	126_6_1	70_235_1
604_235_97	989_235_210	154_235_1	261_235_1	1646_1_28	598_235_78	197_25_1	218_235_1	270_4_93	2096_235_127	238_6_297	844_235_337	253_235_41	81_6_1	254_6_48	749_235_188	2050_6_47	973_235_1	851_235_198	970_235_295	42_25_85	1766_6_1	41_235_52	612_25_1	96_235_1	735_235_1	1253_235_618	401_25_98	736_235_200	1014_235_4	548_235_1	163_6_1	980_6_1	200_235_1	777_25_30	563_235_1	273_6_1	25_01_1	560_25_110	561_01_1	1790_6_90	1287_235_65	445_2_1	589_6_1	77_6_185	739_235_1	108_235_14	74_0_5	126_6_1	70_235_1
604_235_101	989_235_204	154_235_1	261_235_1	1646_1_28	598_235_75	197_25_1	218_235_1	270_4_93	2096_235_125	238_6_303	844_235_363	253_235_42	81_6_1	254_6_43	749_235_196	2050_6_43	973_235_1	851_235_210	970_235_287	42_25_80	1766_6_1	41_235_52	612_25_1	96_235_1	735_235_1	1253_235_596	401_25_97	736_235_201	1014_235_4	548_235_1	163_6_1	980_6_1	200_235_1	777_25_32	563_235_1	273_6_1	25_01_1	560_25_108	561_01_1	1790_6_94	1287_235_61	445_2_1	589_6_1	77_6_182	739_235_1	108_235_11	74_0_7	126_6_1	70_235_1
604_235_98	989_235_198	154_235_1	261_235_1	1646_1_25	598_235_82	197_25_1	218_235_1	270_4_93	2096_235_124	238_6_298	844_235_364	253_235_42	81_6_1	254_6_42	749_235_198	2050_6_46	973_235_1	851_235_213	970_235_297	42_25_73	1766_6_1	41_235_50	612_25_1	96_235_1	735_235_1	1253_235_581	401_25_102	736_235_196	1014_235_3	548_235_1	163_6_1	980_6_1	200_235_1	777_25_32	563_235_1	273_6_1	25_01_1	560_25_112	561_01_1	1790_6_92	1287_235_63	445_2_1	589_6_1	77_6_184	739_235_1	108_235_11	74_0_8	126_6_1	70_235_1
604_235_90	989_235_185	154_235_1	261_235_1	1646_1_27	598_235_93	197_25_1	218_235_1	270_4_94	2096_235_121	238_6_303	844_235_364	253_235_43	81_6_1	254_6_39	749_235_195	2050_6_49	973_235_1	851_235_208	970_235_294	42_25_71	1766_6_1	41_235_55	612_25_1	96_235_1	735_235_1	1253_235_580	401_25_105	736_235_198	1014_235_3	548_235_1	163_6_1	980_6_1	200_235_1	777_25_30	563_235_1	273_6_1	25_01_1	560_25_115	561_01_1	1790_6_95	1287_235_63	445_2_1	589_6_1	77_6_183	739_235_1	108_235_12	74_0_11	126_6_1	70_235_1
604_235_91	989_235_203	154_235_1	261_235_1	1646_1_31	598_235_93	197_25_1	218_235_1	270_4_88	2096_235_115	238_6_306	844_235_386	253_235_50	81_6_1	254_6_32	749_235_201	2050_6_49	973_235_1	851_235_208	970_235_275	42_25_67	1766_6_1	41_235_59	612_25_1	96_235_1	735_235_1	1253_235_565	401_25_113	736_235_201	1014_235_5	548_235_1	163_6_1	980_6_1	200_235_1	777_25_33	563_235_1	273_6_1	25_01_1	560_25_111	561_01_1	1790_6_96	1287_235_56	445_2_1	589_6_1	77_6_179	739_235_1	108_235_13	74_0_11	126_6_1	70_235_1
604_235_88	989_235_214	154_235_1	261_235_1	1646_1_29	598_235_81	197_25_1	218_235_1	270_4_85	2096_235_110	238_6_285	844_235_392	253_235_48	81_6_1	254_6_28	749_235_189	2050_6_45	973_235_1	851_235_208	970_235_274	42_25_63	1766_6_1	41_235_55	612_25_1	96_235_1	735_235_1	1253_235_556	401_25_119	736_235_211	1014_235_6	548_235_1	163_6_1	980_6_1	200_235_1	777_25_32	563_235_1	273_6_1	25_01_1	560_25_103	561_01_1	1790_6_106	1287_235_54	445_2_1	589_6_1	77_6_181	739_235_1	108_235_11	74_0_9	126_6_1	70_235_1
604_235_84	989_235_220	154_235_1	261_235_1	1646_1_30	598_235_78	197_25_1	218_235_1	270_4_88	2096_235_106	238_6_282	844_235_394	253_235_46	81_6_1	254_6_27	749_235_187	2050_6_48	973_235_1	851_235_202	970_235_272	42_25_72	1766_6_1	41_235_60	612_25_1	96_235_1	735_235_1	1253_235_565	401_25_117	736_235_214	1014_235_7	548_235_1	163_6_1	980_6_1	200_235_1	777_25_24	563_235_1	273_6_1	25_01_1	560_25_103	561_01_1	1790_6_114	1287_235_58	445_2_1	589_6_1	77_6_185	739_235_1	108_235_13	74_0_10	126_6_1	70_235_1
604_235_86	989_235_211	154_235_1	261_235_1	1646_1_26	598_235_73	197_25_1	218_235_1	270_4_89	2096_235_107	238_6_285	844_235_410	253_235_44	81_6_1	254_6_33	749_235_198	2050_6_41	973_235_1	851_235_206	970_235_286	42_25_73	1766_6_1	41_235_59	612_25_1	96_235_1	735_235_1	1253_235_562	401_25_114	736_235_205	1014_235_6	548_235_1	163_6_1	980_6_1	200_235_1	777_25_26	563_235_1	273_6_1	25_01_1	560_25_99	561_01_1	1790_6_123	1287_235_61	445_2_1	589_6_1	77_6_188	108_235_12	74_0_13	126_6_1	70_235_1	1499_235_188
604_235_81	989_235_214	154_235_1	261_235_1	1646_1_23	598_235_76	197_25_1	218_235_1	270_4_88	2096_235_110	238_6_286	844_235_417	253_235_42	81_6_1	254_6_41	749_235_201	2050_6_37	973_235_1	851_235_210	970_235_292	42_25_84	1766_6_1	41_235_54	612_25_1	96_235_1	735_235_1	1253_235_572	401_25_103	736_235_202	1014_235_5	548_235_1	163_6_1	980_6_1	200_235_1	777_25_21	563_235_1	273_6_1	25_01_1	560_25_99	561_01_1	1790_6_128	1287_235_53	445_2_1	589_6_1	77_6_194	108_235_13	74_0_13	126_6_1	70_235_1	1499_235_184
604_235_72	989_235_211	154_235_1	261_235_1	1646_1_26	598_235_75	197_25_1	218_235_1	270_4_89	2096_235_115	238_6_285	844_235_408	253_235_39	81_6_1	254_6_41	749_235_205	2050_6_42	973_235_1	851_235_213	970_235_300	42_25_95	1766_6_1	41_235_61	612_25_1	96_235_1	735_235_1	1253_235_554	401_25_95	736_235_211	1014_235_6	548_235_1	163_6_1	980_6_1	200_235_1	777_25_21	563_235_1	273_6_1	25_01_1	560_25_91	561_01_1	1790_6_138	1287_235_52	445_2_1	589_6_1	77_6_195	108_235_7	74_0_15	126_6_1	70_235_1	1499_235_172
604_235_72	989_235_210	154_235_1	261_235_1	1646_1_31	598_235_72	197_25_1	218_235_1	270_4_98	2096_235_112	238_6_269	844_235_404	253_235_40	81_6_1	254_6_36	749_235_219	2050_6_46	973_235_1	851_235_232	970_235_306	42_25_91	1766_6_1	41_235_63	612_25_1	96_235_1	735_235_1	1253_235_530	401_25_88	736_235_213	1014_235_6	548_235_1	163_6_1	980_6_1	200_235_1	777_25_23	563_235_1	273_6_1	25_01_1	560_25_91	561_01_1	1790_6_136	1287_235_56	445_2_1	589_6_1	77_6_212	108_235_7	74_0_16	126_6_1	70_235_1	1499_235_180
604_235_72	989_235_211	154_235_1	261_235_1	1646_1_33	598_235_67	197_25_1	218_235_1	270_4_100	2096_235_115	238_6_267	844_235_395	253_235_42	81_6_1	254_6_38	749_235_223	2050_6_48	973_235_1	851_235_228	970_235_300	42_25_92	1766_6_1	41_235_65	612_25_1	96_235_1	735_235_1	1253_235_516	401_25_85	736_235_214	1014_235_5	548_235_1	163_6_1	980_6_1	200_235_1	777_25_29	563_235_1	273_6_1	25_01_1	560_25_91	561_01_1	1790_6_129	1287_235_50	445_2_1	589_6_1	77_6_217	108_235_5	74_0_18	126_6_1	70_235_1	1499_235_178
604_235_79	989_235_202	154_235_1	261_235_1	1646_1_32	598_235_69	197_25_1	218_235_1	270_4_96	2096_235_122	238_6_282	844_235_385	253_235_42	81_6_1	254_6_37	749_235_221	2050_6_50	973_235_1	851_235_225	970_235_307	42_25_85	1766_6_1	41_235_68	612_25_1	96_235_1	735_235_1	1253_235_523	401_25_80	736_235_216	1014_235_3	548_235_1	163_6_1	980_6_1	200_235_1	777_25_33	563_235_1	273_6_1	25_01_1	560_25_92	561_01_1	1790_6_130	1287_235_53	445_2_1	589_6_1	77_6_207	108_235_4	74_0_20	126_6_1	70_235_1	1499_235_178
604_235_80	989_235_194	154_235_1	261_235_1	1646_1_33	598_235_67	197_25_1	218_235_1	270_4_86	2096_235_122	238_6_276	844_235_401	253_235_37	81_6_1	254_6_30	749_235_229	2050_6_53	973_235_1	851_235_228	970_235_320	42_25_84	1766_6_1	41_235_66	612_25_1	96_235_1	735_235_1	1253_235_520	401_25_90	736_235_233	1014_235_4	548_235_1	163_6_1	980_6_1	200_235_1	777_25_39	563_235_1	273_6_1	25_01_1	560_25_99	561_01_1	1790_6_124	1287_235_61	445_2_1	589_6_1	77_6_204	108_235_1	74_0_21	126_6_1	70_235_1	1499_235_181
604_235_79	989_235_194	154_235_1	261_235_1	1646_1_36	598_235_67	197_25_1	218_235_1	270_4_93	2096_235_126	238_6_294	844_235_392	253_235_36	81_6_1	254_6_32	749_235_227	2050_6_53	973_235_1	851_235_210	970_235_321	42_25_83	1766_6_1	41_235_68	612_25_1	96_235_1	735_235_1	1253_235_508	401_25_84	736_235_240	1014_235_4	548_235_1	163_6_1	980_6_1	200_235_1	777_25_41	563_235_1	273_6_1	25_01_1	560_25_109	561_01_1	1790_6_127	1287_235_58	445_2_1	589_6_1	77_6_210	108_235_2	74_0_19	126_6_1	70_235_1	1499_235_170
604_235_81	989_235_191	154_235_1	261_235_1	1646_1_33	598_235_61	197_25_1	218_235_1	270_4_101	2096_235_127	238_6_290	844_235_406	253_235_39	81_6_1	254_6_32	749_235_222	2050_6_60	973_235_1	851_235_212	970_235_311	42_25_88	1766_6_1	41_235_76	612_25_1	96_235_1	735_235_1	1253_235_499	401_25_86	736_235_229	1014_235_5	548_235_1	163_6_1	980_6_1	200_235_1	777_25_41	563_235_1	273_6_1	25_01_1	560_25_108	561_01_1	1790_6_121	1287_235_54	445_2_1	589_6_1	77_6_217	108_235_2	74_0_19	126_6_1	70_235_1	1499_235_166
604_235_89	989_235_196	154_235_1	261_235_1	1646_1_33	598_235_55	197_25_1	218_235_1	270_4_97	2096_235_133	238_6_286	844_235_411	253_235_39	81_6_1	254_6_32	749_235_220	2050_6_59	973_235_1	851_235_217	970_235_316	42_25_85	1766_6_1	41_235_67	612_25_1	96_235_1	735_235_1	1253_235_489	401_25_94	736_235_232	1014_235_5	548_235_1	163_6_1	980_6_1	200_235_1	777_25_37	563_235_1	273_6_1	25_01_1	560_25_104	561_01_1	1790_6_116	1287_235_51	445_2_1	589_6_1	77_6_221	108_235_2	74_0_22	126_6_1	70_235_1	1499_235_168
604_235_84	989_235_208	154_235_1	261_235_1	1646_1_32	598_235_52	197_25_1	218_235_1	270_4_91	2096_235_125	238_6_299	844_235_412	253_235_34	81_6_1	254_6_33	749_235_230	2050_6_56	973_235_1	851_235_221	970_235_321	42_25_90	1766_6_1	41_235_70	612_25_1	96_235_1	735_235_1	1253_235_485	401_25_92	736_235_238	1014_235_4	548_235_1	163_6_1	980_6_1	200_235_1	777_25_43	563_235_1	273_6_1	25_01_1	560_25_99	561_01_1	1790_6_122	1287_235_50	445_2_1	589_6_1	77_6_217	108_235_2	74_0_24	126_6_1	70_235_1	1499_235_171
604_235_86	989_235_217	154_235_1	261_235_1	1646_1_32	598_235_54	197_25_1	218_235_1	270_4_90	2096_235_129	238_6_299	844_235_414	253_235_31	81_6_1	254_6_30	749_235_232	2050_6_54	973_235_1	851_235_218	970_235_317	42_25_86	1766_6_1	41_235_77	612_25_1	96_235_1	735_235_1	1253_235_475	401_25_82	736_235_246	1014_235_3	548_235_1	163_6_1	980_6_1	200_235_1	777_25_50	563_235_1	273_6_1	25_01_1	560_25_100	561_01_1	1790_6_122	1287_235_48	445_2_1	589_6_1	77_6_208	108_235_2	74_0_20	126_6_1	70_235_1	1499_235_170
604_235_83	989_235_216	154_235_1	261_235_1	1646_1_34	598_235_50	197_25_1	218_235_1	270_4_99	2096_235_130	238_6_289	844_235_425	253_235_31	81_6_1	254_6_28	749_235_228	2050_6_53	973_235_1	851_235_229	970_235_320	42_25_84	1766_6_1	41_235_75	612_25_1	96_235_1	735_235_1	1253_235_468	401_25_90	736_235_253	1014_235_4	548_235_1	163_6_1	980_6_1	200_235_1	777_25_42	563_235_1	273_6_1	25_01_1	560_25_104	561_01_1	1790_6_123	1287_235_40	445_2_1	589_6_1	77_6_212	108_235_2	74_0_19	126_6_1	70_235_1	1499_235_167
604_235_87	989_235_225	154_235_1	261_235_1	1646_1_35	598_235_43	197_25_1	218_235_1	270_4_100	2096_235_126	238_6_288	844_235_425	253_235_27	81_6_1	254_6_33	749_235_225	2050_6_53	973_235_1	851_235_233	970_235_307	42_25_89	1766_6_1	41_235_83	612_25_1	96_235_1	735_235_1	1253_235_469	401_25_93	736_235_245	1014_235_4	548_235_1	163_6_1	980_6_1	200_235_1	777_25_40	563_235_1	273_6_1	25_01_1	560_25_109	561_01_1	1790_6_135	1287_235_44	445_2_1	589_6_1	77_6_198	108_235_2	74_0_17	126_6_1	70_235_1	1499_235_154
604_235_79	989_235_222	154_235_1	261_235_1	1646_1_34	598_235_48	197_25_1	218_235_1	270_4_99	2096_235_123	238_6_294	844_235_433	253_235_31	81_6_1	254_6_32	749_235_214	2050_6_53	973_235_1	851_235_228	970_235_302	42_25_89	1766_6_1	41_235_82	612_25_1	96_235_1	735_235_1	1253_235_471	401_25_99	736_235_244	1014_235_2	548_235_1	163_6_1	980_6_1	200_235_1	777_25_43	563_235_1	273_6_1	25_01_1	560_25_113	561_01_1	1790_6_121	1287_235_42	445_2_1	589_6_1	77_6_197	108_235_4	74_0_16	126_6_1	70_235_1	1499_235_141
604_235_78	989_235_235	154_235_1	261_235_1	1646_1_36	598_235_44	197_25_1	218_235_1	270_4_108	2096_235_116	238_6_282	844_235_419	253_235_35	81_6_1	254_6_36	749_235_216	2050_6_51	973_235_1	851_235_226	970_235_305	42_25_83	1766_6_1	41_235_82	612_25_1	96_235_1	735_235_1	1253_235_460	401_25_103	736_235_253	1014_235_2	548_235_1	163_6_1	980_6_1	200_235_1	777_25_41	563_235_1	273_6_1	25_01_1	560_25_113	561_01_1	1790_6_118	1287_235_41	445_2_1	589_6_1	77_6_188	108_235_2	74_0_18	126_6_1	70_235_1	1499_235_144
604_235_78	989_235_248	154_235_1	261_235_1	1646_1_36	598_235_40	197_25_1	218_235_1	270_4_108	2096_235_117	238_6_266	844_235_406	253_235_35	81_6_1	254_6_35	749_235_221	2050_6_48	973_235_1	851_235_212	970_235_296	42_25_91	1766_6_1	41_235_79	612_25_1	96_235_1	735_235_1	1253_235_466	401_25_107	736_235_239	1014_235_1	548_235_1	163_6_1	980_6_1	200_235_1	777_25_36	563_235_1	273_6_1	25_01_1	560_25_116	561_01_1	1790_6_115	1287_235_38	445_2_1	589_6_1	77_6_185	108_235_3	74_0_17	126_6_1	70_235_1	1499_235_144
604_235_74	989_235_235	154_235_1	261_235_1	1646_1_34	598_235_38	197_25_1	218_235_1	270_4_112	2096_235_119	238_6_273	844_235_406	253_235_34	81_6_1	254_6_34	749_235_229	2050_6_46	973_235_1	851_235_211	970_235_303	42_25_82	1766_6_1	41_235_74	612_25_1	96_235_1	735_235_1	1253_235_493	401_25_113	736_235_251	1014_235_2	548_235_1	163_6_1	980_6_1	200_235_1	777_25_45	563_235_1	273_6_1	25_01_1	560_25_132	561_01_1	1790_6_115	1287_235_38	445_2_1	589_6_1	77_6_183	108_235_5	74_0_16	126_6_1	70_235_1	1499_235_147
604_235_77	989_235_222	154_235_1	261_235_1	1646_1_38	598_235_37	197_25_1	218_235_1	270_4_119	2096_235_122	238_6_262	844_235_429	253_235_31	81_6_1	254_6_31	749_235_236	2050_6_49	973_235_1	851_235_218	970_235_280	42_25_79	1766_6_1	41_235_75	612_25_1	96_235_1	735_235_1	1253_235_503	401_25_126	736_235_245	1014_235_2	548_235_1	163_6_1	980_6_1	200_235_1	777_25_50	563_235_1	273_6_1	25_01_1	560_25_135	561_01_1	1790_6_117	1287_235_39	445_2_1	589_6_1	77_6_172	108_235_5	74_0_18	126_6_1	70_235_1	1499_235_141
604_235_65	989_235_230	154_235_1	261_235_1	1646_1_38	598_235_38	197_25_1	218_235_1	270_4_104	2096_235_131	238_6_248	844_235_433	253_235_27	81_6_1	254_6_28	749_235_239	2050_6_43	973_235_1	851_235_209	970_235_289	42_25_85	1766_6_1	41_235_70	612_25_1	96_235_1	735_235_1	1253_235_521	401_25_131	736_235_244	1014_235_2	548_235_1	163_6_1	980_6_1	200_235_1	777_25_55	563_235_1	273_6_1	25_01_1	560_25_147	561_01_1	1790_6_114	1287_235_36	445_2_1	589_6_1	77_6_167	108_235_6	74_0_18	126_6_1	70_235_1	1499_235_153
604_235_72	989_235_221	154_235_1	261_235_1	1646_1_41	598_235_38	197_25_1	218_235_1	270_4_99	2096_235_143	238_6_229	844_235_436	253_235_27	81_6_1	254_6_27	749_235_244	2050_6_43	973_235_1	851_235_217	970_235_274	42_25_85	1766_6_1	41_235_72	612_25_1	96_235_1	735_235_1	1253_235_519	401_25_144	736_235_244	1014_235_1	548_235_1	163_6_1	980_6_1	200_235_1	777_25_58	563_235_1	273_6_1	25_01_1	560_25_156	561_01_1	1790_6_117	1287_235_38	445_2_1	589_6_1	77_6_154	108_235_7	74_0_17	126_6_1	70_235_1	1499_235_158
604_235_64	989_235_225	154_235_1	261_235_1	1646_1_41	598_235_40	197_25_1	218_235_1	270_4_98	2096_235_142	238_6_237	844_235_448	253_235_23	81_6_1	254_6_29	749_235_236	2050_6_41	973_235_1	851_235_219	970_235_287	42_25_83	1766_6_1	41_235_76	612_25_1	96_235_1	735_235_1	1253_235_522	401_25_142	736_235_244	163_6_1	980_6_1	777_25_55	563_235_1	273_6_1	25_01_1	560_25_163	561_01_1	1790_6_112	1287_235_35	445_2_1	589_6_1	77_6_149	108_235_9	74_0_15	126_6_1	70_235_1	1499_235_140	166_235_1	484_06_30	792_2_96
604_235_57	989_235_218	154_235_1	261_235_1	1646_1_30	598_235_37	197_25_1	218_235_1	270_4_98	2096_235_143	238_6_245	844_235_451	253_235_20	81_6_1	254_6_29	749_235_233	2050_6_42	973_235_1	851_235_219	970_235_285	42_25_88	1766_6_1	41_235_74	612_25_1	96_235_1	735_235_1	1253_235_510	401_25_144	736_235_232	163_6_1	980_6_1	777_25_51	563_235_1	273_6_1	25_01_1	560_25_168	561_01_1	1790_6_108	1287_235_35	445_2_1	589_6_1	77_6_144	108_235_9	74_0_17	126_6_1	70_235_1	1499_235_140	166_235_1	484_06_32	792_2_93
604_235_51	989_235_216	154_235_1	261_235_1	1646_1_32	598_235_37	197_25_1	218_235_1	270_4_106	2096_235_152	238_6_219	844_235_438	253_235_18	81_6_1	254_6_26	749_235_232	2050_6_47	973_235_1	851_235_210	970_235_298	42_25_88	1766_6_1	41_235_78	612_25_1	96_235_1	735_235_1	1253_235_513	401_25_153	736_235_248	163_6_1	980_6_1	777_25_54	563_235_1	273_6_1	25_01_1	560_25_169	561_01_1	1790_6_102	1287_235_35	445_2_1	589_6_1	77_6_142	108_235_10	74_0_16	126_6_1	70_235_1	1499_235_145	166_235_1	484_06_34	792_2_99
604_235_49	989_235_228	154_235_1	261_235_1	1646_1_25	598_235_41	197_25_1	218_235_1	270_4_102	2096_235_140	238_6_216	844_235_434	253_235_20	81_6_1	254_6_25	749_235_230	2050_6_49	973_235_1	851_235_211	970_235_310	42_25_84	1766_6_1	41_235_75	612_25_1	96_235_1	735_235_1	1253_235_511	401_25_154	736_235_260	163_6_1	980_6_1	777_25_49	563_235_1	273_6_1	25_01_1	560_25_161	561_01_1	1790_6_97	1287_235_37	445_2_1	589_6_1	77_6_147	108_235_7	74_0_18	126_6_1	70_235_1	1499_235_147	166_235_1	484_06_31	792_2_96
604_235_50	989_235_225	154_235_1	261_235_1	1646_1_27	598_235_39	197_25_1	218_235_1	270_4_101	2096_235_140	238_6_213	844_235_447	253_235_17	81_6_1	254_6_20	749_235_209	2050_6_45	973_235_1	851_235_216	970_235_314	42_25_84	1766_6_1	41_235_70	612_25_1	96_235_1	735_235_1	1253_235_519	401_25_156	736_235_241	163_6_1	980_6_1	777_25_48	563_235_1	273_6_1	25_01_1	560_25_168	561_01_1	1790_6_94	1287_235_36	445_2_1	589_6_1	77_6_141	108_235_7	74_0_24	126_6_1	70_235_1	1499_235_151	166_235_1	484_06_32	792_2_100
604_235_49	989_235_223	154_235_1	261_235_1	1646_1_23	598_235_37	197_25_1	218_235_1	270_4_98	2096_235_137	238_6_203	844_235_446	253_235_13	81_6_1	254_6_22	749_235_213	2050_6_44	973_235_1	851_235_231	970_235_312	42_25_91	1766_6_1	41_235_69	612_25_1	96_235_1	735_235_1	1253_235_529	401_25_161	736_235_236	163_6_1	980_6_1	777_25_45	563_235_1	273_6_1	25_01_1	560_25_167	561_01_1	1790_6_87	1287_235_41	445_2_1	589_6_1	77_6_144	108_235_7	74_0_23	126_6_1	70_235_1	1499_235_158	166_235_1	484_06_43	792_2_97
604_235_43	989_235_226	154_235_1	261_235_1	1646_1_22	598_235_36	197_25_1	218_235_1	270_4_90	2096_235_141	238_6_212	844_235_425	253_235_13	81_6_1	254_6_22	749_235_210	2050_6_44	973_235_1	851_235_233	970_235_310	42_25_98	1766_6_1	41_235_60	612_25_1	96_235_1	735_235_1	1253_235_533	401_25_163	736_235_241	163_6_1	980_6_1	777_25_37	563_235_1	273_6_1	25_01_1	560_25_172	561_01_1	1790_6_86	1287_235_38	445_2_1	589_6_1	77_6_131	108_235_10	74_0_24	126_6_1	70_235_1	1499_235_148	166_235_1	484_06_40	792_2_97
604_235_35	989_235_230	154_235_1	261_235_1	1646_1_22	598_235_31	197_25_1	218_235_1	270_4_86	2096_235_134	238_6_214	844_235_415	253_235_13	81_6_1	254_6_20	749_235_217	2050_6_49	973_235_1	851_235_219	970_235_318	42_25_104	1766_6_1	41_235_61	612_25_1	96_235_1	735_235_1	1253_235_531	401_25_156	736_235_233	163_6_1	980_6_1	777_25_36	563_235_1	273_6_1	25_01_1	560_25_176	561_01_1	1790_6_89	1287_235_36	445_2_1	589_6_1	77_6_128	108_235_7	74_0_23	126_6_1	70_235_1	1499_235_167	166_235_1	484_06_36	792_2_92
604_235_38	989_235_230	154_235_1	261_235_1	1646_1_21	598_235_33	197_25_1	218_235_1	270_4_91	2096_235_122	238_6_225	844_235_397	253_235_14	81_6_1	254_6_18	749_235_211	2050_6_66	973_235_1	851_235_208	970_235_325	42_25_111	1766_6_1	41_235_70	612_25_1	96_235_1	735_235_1	1253_235_523	401_25_151	736_235_233	163_6_1	980_6_1	777_25_38	563_235_1	273_6_1	25_01_1	560_25_181	561_01_1	1790_6_93	1287_235_37	445_2_1	589_6_1	77_6_131	108_235_7	74_0_22	126_6_1	70_235_1	1499_235_161	166_235_1	484_06_34	792_2_86
604_235_40	989_235_220	154_235_1	261_235_1	1646_1_24	598_235_34	197_25_1	218_235_1	270_4_83	2096_235_129	238_6_223	844_235_390	253_235_12	81_6_1	254_6_12	749_235_215	2050_6_72	973_235_1	851_235_209	970_235_325	42_25_110	1766_6_1	41_235_63	612_25_1	96_235_1	735_235_1	1253_235_512	401_25_157	736_235_233	163_6_1	980_6_1	777_25_39	563_235_1	273_6_1	25_01_1	560_25_181	561_01_1	1790_6_97	1287_235_39	445_2_1	589_6_1	77_6_132	108_235_8	74_0_26	126_6_1	70_235_1	1499_235_156	166_235_1	484_06_35	792_2_88
604_235_43	989_235_231	154_235_1	261_235_1	1646_1_21	598_235_39	197_25_1	218_235_1	270_4_83	2096_235_130	238_6_224	844_235_387	253_235_14	81_6_1	254_6_10	749_235_234	2050_6_67	973_235_1	851_235_220	970_235_318	42_25_105	1766_6_1	41_235_65	612_25_1	96_235_1	735_235_1	1253_235_505	401_25_170	736_235_237	163_6_1	980_6_1	777_25_37	563_235_1	273_6_1	25_01_1	560_25_175	561_01_1	1790_6_99	1287_235_39	445_2_1	589_6_1	77_6_129	108_235_6	74_0_30	126_6_1	70_235_1	1499_235_165	166_235_1	484_06_37	792_2_94
604_235_46	989_235_230	154_235_1	261_235_1	1646_1_16	598_235_37	197_25_1	218_235_1	270_4_84	2096_235_143	238_6_220	844_235_394	253_235_11	81_6_1	254_6_10	749_235_230	2050_6_70	973_235_1	851_235_225	970_235_310	42_25_108	1766_6_1	41_235_66	612_25_1	96_235_1	735_235_1	1253_235_509	401_25_174	736_235_222	163_6_1	980_6_1	777_25_39	563_235_1	273_6_1	25_01_1	560_25_173	561_01_1	1790_6_94	1287_235_33	445_2_1	589_6_1	77_6_129	108_235_5	74_0_25	126_6_1	70_235_1	1499_235_163	166_235_1	484_06_39	792_2_95
604_235_45	989_235_231	154_235_1	261_235_1	1646_1_16	598_235_35	197_25_1	218_235_1	270_4_80	2096_235_148	238_6_222	844_235_402	253_235_15	81_6_1	254_6_11	749_235_222	2050_6_66	973_235_1	851_235_225	970_235_322	42_25_107	1766_6_1	41_235_60	612_25_1	96_235_1	735_235_1	1253_235_494	401_25_179	736_235_223	163_6_1	980_6_1	777_25_44	563_235_1	273_6_1	25_01_1	560_25_168	561_01_1	1790_6_116	1287_235_38	445_2_1	589_6_1	77_6_137	108_235_6	74_0_23	126_6_1	70_235_1	1499_235_159	166_235_1	484_06_38	792_2_104
604_235_43	989_235_226	154_235_1	261_235_1	1646_1_19	598_235_34	197_25_1	218_235_1	270_4_78	2096_235_145	238_6_252	844_235_401	253_235_19	81_6_1	254_6_10	749_235_242	2050_6_66	973_235_1	851_235_233	970_235_303	42_25_95	1766_6_1	41_235_59	612_25_1	96_235_1	735_235_1	1253_235_498	401_25_178	736_235_212	163_6_1	980_6_1	777_25_44	563_235_1	273_6_1	25_01_1	560_25_177	561_01_1	1790_6_126	445_2_1	77_6_126	108_235_6	74_0_26	126_6_1	70_235_1	1499_235_162	166_235_1	484_06_35	792_2_106	868_6_1	1287_235_40
604_235_50	989_235_230	154_235_1	261_235_1	1646_1_21	598_235_33	197_25_1	218_235_1	270_4_92	2096_235_152	238_6_252	844_235_411	253_235_18	81_6_1	254_6_6	749_235_234	2050_6_64	973_235_1	851_235_221	970_235_301	42_25_102	1766_6_1	41_235_56	612_25_1	96_235_1	735_235_1	1253_235_498	401_25_181	736_235_217	163_6_1	980_6_1	777_25_36	563_235_1	273_6_1	25_01_1	560_25_172	561_01_1	1790_6_134	445_2_1	77_6_127	108_235_4	74_0_25	126_6_1	70_235_1	1499_235_150	166_235_1	484_06_33	792_2_111	868_6_1	1287_235_41
604_235_53	989_235_221	154_235_1	261_235_1	1646_1_25	598_235_37	197_25_1	218_235_1	270_4_99	2096_235_152	238_6_264	844_235_414	253_235_23	81_6_1	254_6_4	749_235_234	2050_6_65	973_235_1	851_235_228	970_235_296	42_25_103	1766_6_1	41_235_61	612_25_1	96_235_1	735_235_1	1253_235_485	401_25_170	736_235_220	163_6_1	980_6_1	777_25_40	563_235_1	273_6_1	25_01_1	560_25_160	561_01_1	1790_6_140	445_2_1	77_6_127	108_235_3	74_0_23	126_6_1	70_235_1	1499_235_150	166_235_1	484_06_34	792_2_113	868_6_1	1287_235_32
604_235_51	989_235_223	154_235_1	261_235_1	1646_1_22	598_235_35	197_25_1	218_235_1	270_4_105	2096_235_150	238_6_259	844_235_402	253_235_26	81_6_1	254_6_5	749_235_241	2050_6_68	973_235_1	851_235_239	970_235_294	42_25_110	1766_6_1	41_235_57	612_25_1	96_235_1	735_235_1	1253_235_483	401_25_170	736_235_217	163_6_1	980_6_1	777_25_39	563_235_1	273_6_1	25_01_1	560_25_148	561_01_1	1790_6_143	445_2_1	77_6_132	108_235_2	74_0_20	126_6_1	70_235_1	1499_235_164	166_235_1	484_06_34	792_2_121	868_6_1	1287_235_40
604_235_52	989_235_212	154_235_1	261_235_1	1646_1_20	598_235_32	197_25_1	218_235_1	270_4_111	2096_235_154	238_6_269	844_235_370	253_235_28	81_6_1	254_6_5	749_235_244	2050_6_60	973_235_1	851_235_223	970_235_313	42_25_119	1766_6_1	41_235_64	612_25_1	96_235_1	735_235_1	1253_235_486	401_25_164	736_235_214	163_6_1	980_6_1	777_25_38	563_235_1	273_6_1	25_01_1	560_25_147	561_01_1	1790_6_135	445_2_1	77_6_136	108_235_2	74_0_21	126_6_1	70_235_1	1499_235_165	166_235_1	484_06_30	792_2_132	868_6_1	1287_235_38
604_235_47	989_235_231	154_235_1	261_235_1	1646_1_19	598_235_28	197_25_1	218_235_1	270_4_121	2096_235_150	238_6_274	844_235_377	253_235_28	81_6_1	254_6_7	749_235_235	2050_6_62	973_235_1	851_235_230	970_235_318	42_25_115	1766_6_1	41_235_68	612_25_1	96_235_1	735_235_1	1253_235_488	401_25_160	736_235_199	163_6_1	980_6_1	777_25_39	563_235_1	273_6_1	25_01_1	560_25_150	561_01_1	1790_6_129	445_2_1	77_6_137	108_235_2	74_0_21	126_6_1	70_235_1	1499_235_158	166_235_1	484_06_34	792_2_136	868_6_1	1287_235_34
604_235_53	989_235_218	154_235_1	261_235_1	1646_1_15	598_235_28	197_25_1	218_235_1	270_4_124	2096_235_150	238_6_264	844_235_366	253_235_25	81_6_1	254_6_7	749_235_230	2050_6_61	973_235_1	851_235_241	970_235_302	42_25_126	1766_6_1	41_235_70	612_25_1	96_235_1	735_235_1	1253_235_502	401_25_149	736_235_204	163_6_1	980_6_1	777_25_44	563_235_1	273_6_1	25_01_1	560_25_151	561_01_1	1790_6_123	445_2_1	77_6_147	108_235_3	74_0_20	126_6_1	70_235_1	1499_235_163	166_235_1	484_06_36	792_2_135	868_6_1	1287_235_34
604_235_53	989_235_209	154_235_1	261_235_1	1646_1_14	598_235_26	197_25_1	218_235_1	270_4_113	2096_235_147	238_6_268	844_235_365	253_235_18	81_6_1	254_6_9	749_235_231	2050_6_61	973_235_1	851_235_255	970_235_294	42_25_136	1766_6_1	41_235_76	612_25_1	96_235_1	735_235_1	1253_235_506	401_25_143	736_235_206	163_6_1	980_6_1	777_25_46	563_235_1	273_6_1	25_01_1	560_25_156	561_01_1	1790_6_130	445_2_1	77_6_139	108_235_4	74_0_25	126_6_1	70_235_1	1499_235_162	166_235_1	484_06_32	792_2_130	868_6_1	1287_235_32
604_235_59	989_235_205	154_235_1	261_235_1	1646_1_13	598_235_25	197_25_1	218_235_1	270_4_111	2096_235_157	238_6_268	844_235_361	253_235_15	81_6_1	254_6_8	749_235_238	2050_6_63	973_235_1	851_235_264	970_235_280	42_25_131	1766_6_1	41_235_79	612_25_1	96_235_1	735_235_1	1253_235_493	401_25_143	736_235_196	163_6_1	980_6_1	777_25_43	563_235_1	273_6_1	25_01_1	560_25_150	561_01_1	1790_6_128	445_2_1	77_6_138	108_235_2	74_0_24	126_6_1	70_235_1	1499_235_161	166_235_1	484_06_29	792_2_125	868_6_1	1287_235_28
604_235_56	989_235_219	154_235_1	261_235_1	1646_1_14	598_235_31	197_25_1	218_235_1	270_4_117	2096_235_152	238_6_259	844_235_349	253_235_11	81_6_1	254_6_12	749_235_245	2050_6_69	973_235_1	851_235_276	970_235_259	42_25_140	1766_6_1	41_235_80	612_25_1	96_235_1	735_235_1	1253_235_465	401_25_136	736_235_190	163_6_1	980_6_1	777_25_47	563_235_1	273_6_1	25_01_1	560_25_158	561_01_1	1790_6_121	445_2_1	77_6_143	108_235_2	74_0_23	126_6_1	70_235_1	1499_235_167	166_235_1	484_06_27	792_2_111	868_6_1	1287_235_30
604_235_54	989_235_210	154_235_1	261_235_1	1646_1_15	598_235_31	197_25_1	218_235_1	270_4_128	2096_235_151	238_6_252	844_235_360	253_235_12	81_6_1	254_6_11	749_235_250	2050_6_71	973_235_1	851_235_266	970_235_255	42_25_142	1766_6_1	41_235_95	612_25_1	96_235_1	735_235_1	1253_235_450	401_25_131	736_235_203	163_6_1	980_6_1	777_25_46	563_235_1	273_6_1	25_01_1	560_25_157	561_01_1	1790_6_114	445_2_1	77_6_145	108_235_3	74_0_26	126_6_1	70_235_1	1499_235_164	166_235_1	484_06_24	792_2_106	868_6_1	1287_235_31
604_235_56	989_235_216	154_235_1	261_235_1	1646_1_12	598_235_29	197_25_1	218_235_1	270_4_135	2096_235_146	238_6_245	844_235_373	253_235_13	81_6_1	254_6_10	749_235_250	2050_6_74	973_235_1	851_235_249	970_235_248	42_25_136	1766_6_1	41_235_90	612_25_1	96_235_1	735_235_1	1253_235_467	401_25_141	736_235_201	163_6_1	980_6_1	777_25_38	563_235_1	273_6_1	25_01_1	560_25_144	561_01_1	1790_6_119	445_2_1	77_6_146	108_235_4	74_0_30	126_6_1	70_235_1	1499_235_159	166_235_1	484_06_25	792_2_105	868_6_1	1287_235_32
604_235_53	989_235_224	154_235_1	261_235_1	1646_1_12	598_235_30	197_25_1	218_235_1	270_4_127	2096_235_141	238_6_246	844_235_361	253_235_11	81_6_1	254_6_14	749_235_248	2050_6_73	973_235_1	851_235_234	970_235_244	42_25_136	1766_6_1	41_235_92	612_25_1	96_235_1	735_235_1	1253_235_471	401_25_134	736_235_187	163_6_1	980_6_1	777_25_37	563_235_1	273_6_1	25_01_1	560_25_157	561_01_1	1790_6_118	445_2_1	77_6_153	108_235_3	74_0_29	126_6_1	70_235_1	1499_235_160	166_235_1	484_06_26	792_2_100	868_6_1	1287_235_33
604_235_50	989_235_222	154_235_1	261_235_1	1646_1_14	598_235_33	197_25_1	218_235_1	270_4_130	2096_235_140	238_6_241	844_235_360	253_235_14	81_6_1	254_6_14	749_235_236	2050_6_79	973_235_1	851_235_234	970_235_249	42_25_139	1766_6_1	41_235_90	612_25_1	96_235_1	735_235_1	1253_235_493	401_25_130	736_235_179	163_6_1	980_6_1	777_25_33	563_235_1	273_6_1	25_01_1	560_25_156	561_01_1	1790_6_114	445_2_1	77_6_151	108_235_3	74_0_27	126_6_1	70_235_1	1499_235_168	166_235_1	484_06_28	792_2_98	868_6_1	1287_235_31
604_235_52	989_235_219	154_235_1	261_235_1	1646_1_11	598_235_26	197_25_1	218_235_1	270_4_137	2096_235_138	238_6_229	844_235_364	253_235_15	81_6_1	254_6_17	749_235_261	2050_6_83	973_235_1	851_235_228	970_235_247	42_25_137	1766_6_1	41_235_89	612_25_1	96_235_1	735_235_1	1253_235_505	401_25_138	736_235_180	163_6_1	980_6_1	777_25_35	563_235_1	273_6_1	25_01_1	560_25_144	561_01_1	1790_6_103	445_2_1	77_6_163	108_235_3	74_0_22	126_6_1	70_235_1	1499_235_175	166_235_1	484_06_28	792_2_88	868_6_1	1287_235_32
604_235_54	989_235_213	154_235_1	261_235_1	1646_1_10	598_235_26	197_25_1	218_235_1	270_4_127	2096_235_142	238_6_225	844_235_344	253_235_14	81_6_1	254_6_22	749_235_286	2050_6_76	973_235_1	851_235_229	970_235_256	42_25_141	1766_6_1	41_235_87	612_25_1	96_235_1	735_235_1	1253_235_502	401_25_138	736_235_181	163_6_1	980_6_1	777_25_34	563_235_1	273_6_1	25_01_1	560_25_149	561_01_1	1790_6_105	445_2_1	77_6_164	108_235_3	74_0_24	126_6_1	70_235_1	1499_235_168	166_235_1	484_06_24	792_2_91	868_6_1	1287_235_32
604_235_58	989_235_206	154_235_1	261_235_1	1646_1_10	598_235_29	197_25_1	218_235_1	270_4_127	2096_235_151	238_6_237	844_235_359	253_235_15	81_6_1	254_6_25	749_235_283	2050_6_71	973_235_1	851_235_225	970_235_261	42_25_135	1766_6_1	41_235_93	612_25_1	96_235_1	735_235_1	1253_235_488	401_25_140	736_235_193	163_6_1	980_6_1	777_25_28	563_235_1	273_6_1	25_01_1	560_25_144	561_01_1	1790_6_103	445_2_1	77_6_173	108_235_2	74_0_23	126_6_1	70_235_1	1499_235_171	166_235_1	484_06_29	792_2_94	868_6_1	1287_235_37
604_235_58	989_235_203	154_235_1	261_235_1	1646_1_9	598_235_27	197_25_1	218_235_1	270_4_140	2096_235_151	238_6_238	844_235_349	253_235_15	81_6_1	254_6_28	749_235_292	2050_6_61	973_235_1	851_235_210	970_235_268	42_25_126	1766_6_1	41_235_99	612_25_1	96_235_1	735_235_1	1253_235_504	401_25_135	736_235_195	163_6_1	980_6_1	777_25_28	563_235_1	273_6_1	25_01_1	560_25_125	561_01_1	1790_6_104	445_2_1	77_6_171	108_235_1	74_0_20	126_6_1	70_235_1	1499_235_175	166_235_1	484_06_28	792_2_99	868_6_1	1287_235_39
604_235_51	989_235_197	154_235_1	261_235_1	1646_1_8	598_235_30	197_25_1	218_235_1	270_4_148	2096_235_146	238_6_244	844_235_362	253_235_13	81_6_1	254_6_27	749_235_310	2050_6_59	973_235_1	851_235_207	970_235_270	42_25_142	1766_6_1	41_235_94	612_25_1	96_235_1	735_235_1	1253_235_507	401_25_133	736_235_198	163_6_1	980_6_1	777_25_27	563_235_1	273_6_1	25_01_1	560_25_122	561_01_1	1790_6_95	445_2_1	77_6_166	108_235_1	74_0_20	126_6_1	70_235_1	1499_235_172	166_235_1	484_06_27	792_2_95	868_6_1	1287_235_37
604_235_47	989_235_213	154_235_1	261_235_1	1646_1_11	598_235_32	197_25_1	218_235_1	270_4_150	2096_235_144	238_6_248	844_235_354	253_235_15	81_6_1	254_6_30	749_235_310	2050_6_56	973_235_1	851_235_189	970_235_266	42_25_129	1766_6_1	41_235_98	612_25_1	96_235_1	735_235_1	1253_235_513	401_25_133	736_235_193	163_6_1	980_6_1	777_25_25	563_235_1	273_6_1	25_01_1	560_25_122	561_01_1	1790_6_94	445_2_1	77_6_170	108_235_2	74_0_19	126_6_1	70_235_1	1499_235_171	166_235_1	484_06_29	792_2_86	868_6_1	1287_235_41
604_235_43	989_235_217	154_235_1	261_235_1	1646_1_11	598_235_36	197_25_1	218_235_1	270_4_154	2096_235_138	238_6_248	844_235_350	253_235_21	81_6_1	254_6_29	749_235_321	2050_6_53	973_235_1	851_235_183	970_235_253	42_25_116	1766_6_1	41_235_101	612_25_1	96_235_1	735_235_1	1253_235_519	401_25_137	736_235_204	163_6_1	980_6_1	777_25_27	563_235_1	273_6_1	25_01_1	560_25_112	561_01_1	1790_6_85	445_2_1	77_6_181	108_235_2	74_0_25	126_6_1	70_235_1	1499_235_159	166_235_1	484_06_31	792_2_87	868_6_1	1287_235_45
604_235_43	989_235_212	154_235_1	261_235_1	1646_1_12	598_235_36	197_25_1	218_235_1	270_4_159	2096_235_145	238_6_241	844_235_372	253_235_15	81_6_1	254_6_28	749_235_333	2050_6_55	973_235_1	851_235_178	970_235_266	42_25_115	1766_6_1	41_235_92	612_25_1	96_235_1	735_235_1	1253_235_511	401_25_139	736_235_196	163_6_1	980_6_1	777_25_30	563_235_1	273_6_1	25_01_1	560_25_103	561_01_1	1790_6_89	445_2_1	77_6_178	108_235_2	74_0_24	126_6_1	70_235_1	1499_235_156	166_235_1	484_06_33	792_2_80	868_6_1	1287_235_41
604_235_44	989_235_210	154_235_1	261_235_1	1646_1_13	598_235_38	197_25_1	218_235_1	270_4_164	2096_235_143	238_6_230	844_235_353	253_235_17	81_6_1	254_6_26	749_235_324	2050_6_57	973_235_1	851_235_183	970_235_255	42_25_114	1766_6_1	41_235_91	612_25_1	96_235_1	735_235_1	1253_235_517	401_25_153	736_235_218	163_6_1	980_6_1	777_25_25	563_235_1	273_6_1	25_01_1	560_25_107	561_01_1	1790_6_92	445_2_1	77_6_185	108_235_1	74_0_23	126_6_1	70_235_1	1499_235_163	166_235_1	484_06_31	792_2_74	868_6_1	1287_235_40
604_235_38	989_235_223	154_235_1	261_235_1	1646_1_14	598_235_41	197_25_1	218_235_1	270_4_171	2096_235_148	238_6_231	844_235_337	253_235_16	81_6_1	254_6_22	749_235_316	2050_6_57	973_235_1	851_235_179	970_235_259	42_25_116	1766_6_1	41_235_89	612_25_1	96_235_1	735_235_1	1253_235_522	401_25_153	736_235_219	163_6_1	980_6_1	777_25_24	563_235_1	273_6_1	25_01_1	560_25_93	561_01_1	1790_6_88	445_2_1	77_6_193	108_235_1	74_0_27	126_6_1	70_235_1	1499_235_161	166_235_1	484_06_30	792_2_71	868_6_1	1287_235_45
604_235_41	989_235_228	154_235_1	261_235_1	1646_1_17	598_235_39	197_25_1	218_235_1	270_4_176	2096_235_152	238_6_219	844_235_340	253_235_11	81_6_1	254_6_26	749_235_321	2050_6_56	973_235_1	851_235_177	970_235_265	42_25_115	1766_6_1	41_235_84	612_25_1	96_235_1	735_235_1	1253_235_536	401_25_156	736_235_215	163_6_1	980_6_1	777_25_23	563_235_1	273_6_1	25_01_1	560_25_84	561_01_1	1790_6_86	445_2_1	77_6_209	108_235_2	74_0_23	126_6_1	70_235_1	1499_235_163	166_235_1	484_06_31	792_2_73	868_6_1	1287_235_46
604_235_42	989_235_227	154_235_1	261_235_1	1646_1_21	598_235_41	197_25_1	218_235_1	270_4_185	2096_235_143	238_6_219	844_235_348	253_235_11	81_6_1	254_6_26	749_235_332	2050_6_56	973_235_1	851_235_181	970_235_261	42_25_114	1766_6_1	41_235_80	612_25_1	96_235_1	735_235_1	1253_235_550	401_25_163	736_235_211	163_6_1	980_6_1	777_25_24	563_235_1	273_6_1	25_01_1	560_25_80	561_01_1	1790_6_74	445_2_1	77_6_208	108_235_3	74_0_21	126_6_1	70_235_1	1499_235_161	166_235_1	484_06_29	792_2_79	868_6_1	1287_235_49
604_235_42	989_235_229	154_235_1	261_235_1	1646_1_18	598_235_40	197_25_1	218_235_1	270_4_187	2096_235_142	238_6_232	844_235_332	253_235_10	81_6_1	254_6_28	749_235_334	2050_6_61	973_235_1	851_235_187	970_235_257	42_25_112	1766_6_1	41_235_91	612_25_1	96_235_1	735_235_1	1253_235_547	401_25_158	736_235_207	163_6_1	980_6_1	777_25_21	563_235_1	273_6_1	25_01_1	560_25_80	561_01_1	1790_6_77	445_2_1	77_6_217	108_235_3	74_0_23	126_6_1	70_235_1	1499_235_145	166_235_1	484_06_24	792_2_72	868_6_1	1287_235_51
604_235_43	989_235_221	154_235_1	261_235_1	1646_1_14	598_235_42	197_25_1	218_235_1	270_4_193	2096_235_138	238_6_237	844_235_331	253_235_10	81_6_1	254_6_30	749_235_339	2050_6_60	973_235_1	851_235_209	970_235_266	42_25_114	1766_6_1	41_235_91	612_25_1	96_235_1	735_235_1	1253_235_531	401_25_159	736_235_204	163_6_1	980_6_1	777_25_23	563_235_1	273_6_1	25_01_1	560_25_83	561_01_1	1790_6_77	445_2_1	77_6_218	108_235_3	74_0_25	126_6_1	70_235_1	1499_235_150	166_235_1	484_06_26	792_2_73	868_6_1	1287_235_51
604_235_44	989_235_221	154_235_1	261_235_1	1646_1_17	598_235_43	197_25_1	218_235_1	270_4_191	2096_235_135	238_6_254	844_235_313	253_235_12	81_6_1	254_6_33	749_235_331	2050_6_63	973_235_1	851_235_213	970_235_266	42_25_124	1766_6_1	41_235_90	612_25_1	96_235_1	735_235_1	1253_235_536	401_25_161	736_235_205	163_6_1	980_6_1	777_25_23	563_235_1	273_6_1	25_01_1	560_25_82	561_01_1	1790_6_76	445_2_1	77_6_216	108_235_4	74_0_21	126_6_1	70_235_1	1499_235_146	166_235_1	484_06_26	792_2_65	868_6_1	1287_235_47
604_235_50	989_235_215	154_235_1	261_235_1	1646_1_14	598_235_35	197_25_1	218_235_1	270_4_195	2096_235_133	238_6_265	844_235_320	253_235_11	81_6_1	254_6_33	749_235_326	2050_6_66	973_235_1	851_235_211	970_235_265	42_25_123	1766_6_1	41_235_85	612_25_1	96_235_1	735_235_1	1253_235_517	401_25_166	736_235_209	163_6_1	980_6_1	777_25_27	563_235_1	273_6_1	25_01_1	560_25_87	561_01_1	1790_6_76	445_2_1	77_6_220	108_235_4	74_0_20	126_6_1	70_235_1	1499_235_146	166_235_1	484_06_23	792_2_64	868_6_1	1287_235_49
604_235_47	989_235_211	154_235_1	261_235_1	1646_1_12	598_235_22	197_25_1	218_235_1	270_4_188	2096_235_132	238_6_282	844_235_316	253_235_8	81_6_1	254_6_34	749_235_344	2050_6_74	973_235_1	851_235_204	970_235_266	42_25_124	1766_6_1	41_235_85	612_25_1	96_235_1	735_235_1	1253_235_528	401_25_166	736_235_211	163_6_1	980_6_1	777_25_31	563_235_1	273_6_1	25_01_1	560_25_90	561_01_1	1790_6_69	445_2_1	77_6_227	108_235_3	74_0_19	126_6_1	70_235_1	1499_235_141	166_235_1	484_06_20	792_2_61	868_6_1	1287_235_48
604_235_52	989_235_214	154_235_1	261_235_1	1646_1_9	598_235_25	197_25_1	218_235_1	270_4_186	2096_235_129	238_6_289	844_235_315	253_235_9	81_6_1	254_6_37	749_235_329	2050_6_74	973_235_1	851_235_186	970_235_271	42_25_133	1766_6_1	41_235_81	612_25_1	96_235_1	735_235_1	1253_235_529	401_25_154	736_235_212	163_6_1	980_6_1	777_25_32	563_235_1	273_6_1	25_01_1	560_25_102	561_01_1	1790_6_67	445_2_1	77_6_240	108_235_3	74_0_15	126_6_1	70_235_1	1499_235_146	166_235_1	484_06_22	792_2_66	868_6_1	1287_235_36
604_235_51	989_235_205	154_235_1	261_235_1	1646_1_7	598_235_18	197_25_1	218_235_1	270_4_185	2096_235_126	238_6_299	844_235_333	253_235_6	81_6_1	254_6_35	749_235_326	2050_6_67	973_235_1	851_235_181	970_235_257	42_25_136	1766_6_1	41_235_82	612_25_1	96_235_1	735_235_1	1253_235_543	401_25_146	736_235_220	163_6_1	980_6_1	777_25_32	563_235_1	273_6_1	25_01_1	560_25_117	561_01_1	1790_6_61	445_2_1	77_6_240	108_235_3	74_0_13	126_6_1	70_235_1	1499_235_153	166_235_1	484_06_25	792_2_71	868_6_1	1287_235_37
604_235_53	989_235_209	154_235_1	261_235_1	1646_1_4	598_235_19	197_25_1	218_235_1	270_4_184	2096_235_113	238_6_308	844_235_339	253_235_5	81_6_1	254_6_39	749_235_311	2050_6_63	973_235_1	851_235_184	970_235_262	42_25_129	1766_6_1	41_235_81	612_25_1	96_235_1	735_235_1	1253_235_539	401_25_141	736_235_234	163_6_1	980_6_1	777_25_38	563_235_1	273_6_1	25_01_1	560_25_121	561_01_1	1790_6_60	445_2_1	77_6_252	108_235_5	74_0_13	126_6_1	70_235_1	1499_235_151	166_235_1	484_06_23	792_2_72	868_6_1	1287_235_30
604_235_47	989_235_201	154_235_1	261_235_1	1646_1_3	598_235_16	197_25_1	218_235_1	270_4_177	2096_235_106	238_6_314	844_235_325	253_235_5	81_6_1	254_6_39	749_235_303	2050_6_62	973_235_1	851_235_196	970_235_270	42_25_131	1766_6_1	41_235_81	612_25_1	96_235_1	735_235_1	1253_235_554	401_25_126	736_235_231	163_6_1	980_6_1	777_25_50	563_235_1	273_6_1	25_01_1	560_25_119	561_01_1	1790_6_60	445_2_1	77_6_244	108_235_7	74_0_15	126_6_1	70_235_1	1499_235_160	166_235_1	484_06_23	792_2_70	868_6_1	1287_235_32
604_235_42	989_235_209	154_235_1	261_235_1	1646_1_3	598_235_12	197_25_1	218_235_1	270_4_186	2096_235_104	238_6_317	844_235_324	253_235_8	81_6_1	254_6_32	749_235_303	2050_6_62	973_235_1	851_235_202	970_235_265	42_25_124	1766_6_1	41_235_77	612_25_1	96_235_1	735_235_1	1253_235_566	401_25_120	736_235_230	163_6_1	980_6_1	777_25_60	563_235_1	273_6_1	25_01_1	560_25_129	561_01_1	1790_6_57	445_2_1	77_6_248	108_235_5	74_0_14	126_6_1	70_235_1	1499_235_154	166_235_1	484_06_20	792_2_66	868_6_1	1287_235_29
604_235_42	989_235_210	154_235_1	261_235_1	1646_1_6	598_235_9	197_25_1	218_235_1	270_4_185	2096_235_98	238_6_321	844_235_330	253_235_10	81_6_1	254_6_32	749_235_300	2050_6_62	973_235_1	851_235_199	970_235_276	42_25_133	1766_6_1	41_235_74	612_25_1	96_235_1	735_235_1	1253_235_573	401_25_122	736_235_226	163_6_1	980_6_1	777_25_60	563_235_1	273_6_1	25_01_1	560_25_135	561_01_1	1790_6_54	445_2_1	77_6_242	108_235_2	74_0_19	126_6_1	70_235_1	1499_235_155	166_235_1	484_06_22	792_2_73	868_6_1	1287_235_35
604_235_44	989_235_215	154_235_1	261_235_1	1646_1_6	598_235_8	197_25_1	218_235_1	270_4_174	2096_235_97	238_6_328	844_235_337	253_235_11	81_6_1	254_6_31	749_235_293	2050_6_63	973_235_1	851_235_221	970_235_271	42_25_124	1766_6_1	41_235_72	612_25_1	96_235_1	735_235_1	1253_235_564	401_25_124	736_235_223	163_6_1	980_6_1	777_25_56	563_235_1	273_6_1	25_01_1	560_25_140	561_01_1	1790_6_57	445_2_1	77_6_243	108_235_2	74_0_16	126_6_1	70_235_1	1499_235_146	166_235_1	484_06_23	792_2_79	868_6_1	1287_235_34
604_235_39	989_235_218	154_235_1	1646_1_4	598_235_10	197_25_1	218_235_1	270_4_173	2096_235_84	238_6_323	844_235_326	253_235_12	81_6_1	254_6_32	749_235_298	2050_6_68	973_235_1	851_235_211	970_235_268	42_25_132	1766_6_1	41_235_62	612_25_1	96_235_1	735_235_1	1253_235_569	401_25_128	736_235_227	163_6_1	980_6_1	777_25_55	563_235_1	273_6_1	25_01_1	560_25_147	561_01_1	1790_6_57	445_2_1	77_6_236	261_235_1	74_0_15	126_6_1	70_235_1	1499_235_144	166_235_1	484_06_19	792_2_75	868_6_1	1287_235_35	1703_6_18
604_235_47	989_235_222	154_235_1	1646_1_4	598_235_8	197_25_1	218_235_1	270_4_181	2096_235_83	238_6_315	844_235_319	253_235_12	81_6_1	254_6_26	749_235_318	2050_6_71	973_235_1	851_235_219	970_235_257	42_25_138	1766_6_1	41_235_57	612_25_1	96_235_1	735_235_1	1253_235_577	401_25_129	736_235_226	163_6_1	980_6_1	777_25_55	563_235_1	273_6_1	25_01_1	560_25_142	561_01_1	1790_6_52	445_2_1	77_6_233	261_235_1	74_0_9	126_6_1	70_235_1	1499_235_148	166_235_1	484_06_19	792_2_82	868_6_1	1287_235_37	1703_6_18
604_235_48	989_235_218	154_235_1	1646_1_4	598_235_9	197_25_1	218_235_1	270_4_181	2096_235_82	238_6_305	844_235_331	253_235_12	81_6_1	254_6_25	749_235_304	2050_6_70	973_235_1	851_235_218	970_235_255	42_25_127	1766_6_1	41_235_62	612_25_1	96_235_1	735_235_1	1253_235_562	401_25_143	736_235_210	163_6_1	980_6_1	777_25_52	563_235_1	273_6_1	25_01_1	560_25_143	561_01_1	1790_6_46	445_2_1	77_6_239	261_235_1	74_0_7	126_6_1	70_235_1	1499_235_150	166_235_1	484_06_13	792_2_80	868_6_1	1287_235_35	1703_6_20
604_235_48	989_235_221	154_235_1	1646_1_5	598_235_8	197_25_1	218_235_1	270_4_169	2096_235_82	238_6_298	844_235_344	253_235_10	81_6_1	254_6_22	749_235_305	2050_6_73	973_235_1	851_235_219	970_235_246	42_25_122	1766_6_1	41_235_64	612_25_1	96_235_1	735_235_1	1253_235_553	401_25_147	736_235_218	163_6_1	980_6_1	777_25_47	563_235_1	273_6_1	25_01_1	560_25_138	561_01_1	1790_6_55	445_2_1	77_6_235	261_235_1	74_0_7	126_6_1	70_235_1	1499_235_132	166_235_1	484_06_14	792_2_78	868_6_1	1287_235_36	1703_6_20
604_235_51	989_235_222	154_235_1	1646_1_4	598_235_12	197_25_1	218_235_1	270_4_159	2096_235_83	238_6_287	844_235_334	253_235_10	81_6_1	254_6_23	749_235_300	2050_6_71	973_235_1	851_235_224	970_235_236	42_25_129	1766_6_1	41_235_62	612_25_1	96_235_1	735_235_1	1253_235_543	401_25_156	736_235_217	163_6_1	980_6_1	777_25_43	563_235_1	273_6_1	25_01_1	560_25_138	561_01_1	1790_6_50	445_2_1	77_6_233	261_235_1	74_0_7	126_6_1	70_235_1	1499_235_136	166_235_1	484_06_15	792_2_83	868_6_1	1287_235_40	1703_6_17
604_235_47	989_235_226	154_235_1	1646_1_2	598_235_14	197_25_1	218_235_1	270_4_161	2096_235_91	238_6_272	844_235_339	253_235_10	81_6_1	254_6_20	749_235_305	2050_6_75	973_235_1	851_235_231	970_235_228	42_25_136	1766_6_1	41_235_58	612_25_1	96_235_1	735_235_1	1253_235_534	401_25_166	736_235_211	163_6_1	980_6_1	777_25_37	563_235_1	273_6_1	25_01_1	560_25_134	561_01_1	1790_6_55	445_2_1	77_6_234	261_235_1	74_0_6	126_6_1	70_235_1	1499_235_135	166_235_1	484_06_18	792_2_88	868_6_1	1287_235_39	1703_6_18
604_235_44	989_235_242	154_235_1	1646_1_3	598_235_12	197_25_1	218_235_1	270_4_167	2096_235_92	238_6_263	844_235_348	253_235_8	81_6_1	254_6_19	749_235_304	2050_6_79	973_235_1	851_235_230	970_235_224	42_25_145	1766_6_1	41_235_67	612_25_1	96_235_1	735_235_1	1253_235_538	401_25_181	736_235_216	163_6_1	980_6_1	777_25_42	563_235_1	273_6_1	25_01_1	560_25_133	561_01_1	1790_6_66	445_2_1	77_6_226	261_235_1	74_0_6	126_6_1	70_235_1	1499_235_133	166_235_1	484_06_17	792_2_84	868_6_1	1287_235_31	1703_6_19
604_235_49	989_235_245	154_235_1	1646_1_2	598_235_13	197_25_1	218_235_1	270_4_169	2096_235_91	238_6_259	844_235_340	253_235_7	81_6_1	254_6_19	749_235_310	2050_6_84	973_235_1	851_235_212	970_235_229	42_25_137	1766_6_1	41_235_67	612_25_1	96_235_1	735_235_1	1253_235_546	401_25_182	736_235_221	163_6_1	980_6_1	777_25_47	563_235_1	273_6_1	25_01_1	560_25_131	561_01_1	1790_6_74	445_2_1	77_6_227	261_235_1	74_0_7	126_6_1	70_235_1	1499_235_129	166_235_1	484_06_14	792_2_80	868_6_1	1287_235_32	1703_6_16
604_235_43	989_235_232	154_235_1	1646_1_3	598_235_15	197_25_1	218_235_1	270_4_153	2096_235_96	238_6_257	844_235_315	253_235_7	81_6_1	254_6_16	749_235_312	2050_6_81	973_235_1	851_235_213	970_235_242	42_25_129	1766_6_1	41_235_61	612_25_1	96_235_1	735_235_1	1253_235_572	401_25_186	736_235_211	163_6_1	980_6_1	777_25_46	563_235_1	273_6_1	25_01_1	560_25_131	561_01_1	1790_6_79	445_2_1	77_6_226	261_235_1	74_0_10	126_6_1	70_235_1	1499_235_124	166_235_1	484_06_12	792_2_85	868_6_1	1287_235_30	1703_6_14
604_235_50	989_235_236	154_235_1	1646_1_3	598_235_14	197_25_1	218_235_1	270_4_143	2096_235_91	238_6_267	844_235_307	253_235_9	81_6_1	254_6_18	749_235_326	2050_6_86	973_235_1	851_235_202	970_235_251	42_25_122	1766_6_1	41_235_65	612_25_1	96_235_1	735_235_1	1253_235_574	401_25_199	736_235_209	163_6_1	980_6_1	777_25_48	563_235_1	273_6_1	25_01_1	560_25_129	561_01_1	1790_6_86	445_2_1	77_6_229	261_235_1	74_0_9	126_6_1	70_235_1	1499_235_125	166_235_1	484_06_10	792_2_70	868_6_1	1287_235_40	1703_6_13
604_235_50	989_235_241	154_235_1	1646_1_3	598_235_15	197_25_1	218_235_1	270_4_151	2096_235_97	238_6_263	844_235_310	253_235_9	81_6_1	254_6_20	749_235_322	2050_6_83	973_235_1	851_235_204	970_235_234	42_25_111	1766_6_1	41_235_61	612_25_1	96_235_1	735_235_1	1253_235_568	401_25_199	736_235_213	163_6_1	980_6_1	777_25_58	563_235_1	273_6_1	25_01_1	560_25_121	561_01_1	1790_6_90	445_2_1	77_6_232	261_235_1	74_0_10	126_6_1	70_235_1	1499_235_117	166_235_1	484_06_10	792_2_74	868_6_1	1287_235_38	1703_6_15
604_235_50	989_235_244	154_235_1	1646_1_3	598_235_12	197_25_1	218_235_1	270_4_158	2096_235_85	238_6_264	844_235_307	253_235_11	81_6_1	254_6_22	749_235_334	2050_6_90	973_235_1	851_235_213	970_235_221	42_25_104	1766_6_1	41_235_58	612_25_1	96_235_1	735_235_1	1253_235_606	401_25_203	736_235_197	163_6_1	980_6_1	777_25_48	563_235_1	273_6_1	25_01_1	560_25_118	561_01_1	1790_6_91	445_2_1	77_6_232	261_235_1	74_0_9	126_6_1	70_235_1	1499_235_128	166_235_1	484_06_10	792_2_72	868_6_1	1287_235_38	1703_6_12
604_235_46	989_235_243	154_235_1	1646_1_4	598_235_11	197_25_1	218_235_1	270_4_156	2096_235_86	238_6_265	844_235_295	253_235_13	81_6_1	254_6_24	749_235_334	2050_6_83	973_235_1	851_235_214	970_235_232	42_25_108	1766_6_1	41_235_51	612_25_1	96_235_1	735_235_1	1253_235_609	401_25_207	736_235_207	163_6_1	980_6_1	777_25_42	563_235_1	273_6_1	25_01_1	560_25_118	561_01_1	1790_6_98	445_2_1	77_6_217	261_235_1	74_0_9	126_6_1	70_235_1	1499_235_127	166_235_1	484_06_8	792_2_74	868_6_1	1287_235_39	1703_6_12
604_235_45	989_235_235	154_235_1	1646_1_4	598_235_12	197_25_1	218_235_1	270_4_148	2096_235_85	238_6_274	844_235_315	253_235_16	81_6_1	254_6_18	749_235_337	2050_6_83	973_235_1	851_235_219	970_235_230	42_25_94	1766_6_1	41_235_57	612_25_1	96_235_1	735_235_1	1253_235_622	401_25_216	736_235_212	163_6_1	980_6_1	777_25_41	563_235_1	273_6_1	25_01_1	560_25_123	561_01_1	1790_6_101	445_2_1	77_6_214	261_235_1	74_0_9	126_6_1	70_235_1	1499_235_131	166_235_1	484_06_9	792_2_75	868_6_1	1287_235_31	1703_6_10
604_235_46	989_235_247	154_235_1	1646_1_2	598_235_14	197_25_1	218_235_1	270_4_149	2096_235_91	238_6_273	844_235_323	253_235_15	81_6_1	254_6_17	749_235_334	2050_6_80	973_235_1	851_235_214	970_235_232	42_25_85	1766_6_1	41_235_52	612_25_1	96_235_1	735_235_1	1253_235_604	401_25_218	736_235_226	163_6_1	980_6_1	777_25_36	563_235_1	273_6_1	25_01_1	560_25_133	561_01_1	1790_6_97	445_2_1	77_6_231	261_235_1	74_0_8	126_6_1	70_235_1	1499_235_121	166_235_1	484_06_9	792_2_83	868_6_1	1287_235_27	1703_6_10
604_235_41	989_235_241	154_235_1	1646_1_3	598_235_13	197_25_1	218_235_1	270_4_144	2096_235_95	238_6_280	844_235_330	253_235_10	81_6_1	254_6_18	749_235_337	2050_6_81	973_235_1	851_235_216	970_235_227	42_25_85	1766_6_1	41_235_50	612_25_1	96_235_1	735_235_1	1253_235_598	401_25_215	736_235_203	163_6_1	980_6_1	777_25_33	563_235_1	273_6_1	25_01_1	560_25_148	561_01_1	1790_6_93	445_2_1	77_6_232	261_235_1	74_0_10	126_6_1	70_235_1	1499_235_108	166_235_1	484_06_7	792_2_86	868_6_1	1287_235_27	1703_6_8
604_235_40	989_235_236	154_235_1	1646_1_4	598_235_16	197_25_1	218_235_1	270_4_145	2096_235_100	238_6_282	844_235_329	253_235_14	81_6_1	254_6_15	749_235_340	2050_6_73	973_235_1	851_235_218	970_235_228	42_25_82	1766_6_1	41_235_51	612_25_1	96_235_1	735_235_1	1253_235_598	401_25_213	736_235_198	163_6_1	980_6_1	777_25_36	563_235_1	273_6_1	25_01_1	560_25_157	561_01_1	1790_6_97	445_2_1	77_6_242	261_235_1	74_0_9	126_6_1	70_235_1	1499_235_105	166_235_1	484_06_6	792_2_93	868_6_1	1287_235_23	1703_6_8
604_235_39	989_235_245	154_235_1	1646_1_4	598_235_18	197_25_1	218_235_1	270_4_145	2096_235_97	238_6_283	844_235_322	253_235_18	81_6_1	254_6_13	749_235_345	2050_6_74	973_235_1	851_235_206	970_235_240	42_25_74	1766_6_1	41_235_53	612_25_1	96_235_1	735_235_1	1253_235_606	401_25_204	736_235_201	163_6_1	980_6_1	777_25_32	563_235_1	273_6_1	25_01_1	560_25_156	561_01_1	1790_6_89	445_2_1	77_6_242	261_235_1	74_0_8	126_6_1	70_235_1	1499_235_115	166_235_1	484_06_7	792_2_97	868_6_1	1287_235_33	1703_6_10
604_235_41	989_235_227	154_235_1	1646_1_4	598_235_17	197_25_1	218_235_1	270_4_141	2096_235_105	238_6_290	844_235_325	253_235_18	81_6_1	254_6_13	749_235_343	2050_6_79	973_235_1	851_235_226	970_235_230	42_25_76	1766_6_1	41_235_53	612_25_1	96_235_1	735_235_1	1253_235_571	401_25_207	736_235_193	163_6_1	980_6_1	777_25_28	563_235_1	273_6_1	25_01_1	560_25_167	561_01_1	1790_6_85	445_2_1	77_6_245	261_235_1	74_0_11	126_6_1	70_235_1	1499_235_123	166_235_1	484_06_9	792_2_88	868_6_1	1287_235_35	1703_6_11
604_235_41	989_235_228	154_235_1	1646_1_7	598_235_19	197_25_1	218_235_1	270_4_152	2096_235_94	238_6_302	844_235_329	253_235_15	81_6_1	254_6_17	749_235_337	2050_6_74	973_235_1	851_235_226	970_235_241	42_25_85	1766_6_1	41_235_55	612_25_1	96_235_1	735_235_1	1253_235_575	401_25_205	736_235_196	163_6_1	980_6_1	777_25_30	563_235_1	273_6_1	25_01_1	560_25_177	561_01_1	1790_6_82	445_2_1	77_6_247	261_235_1	74_0_12	126_6_1	70_235_1	1499_235_120	166_235_1	484_06_10	792_2_99	868_6_1	1287_235_33	1703_6_7
604_235_39	989_235_237	154_235_1	1646_1_5	598_235_15	197_25_1	218_235_1	270_4_154	2096_235_96	238_6_317	844_235_327	253_235_14	81_6_1	254_6_17	749_235_336	2050_6_74	973_235_1	851_235_226	970_235_259	42_25_87	1766_6_1	41_235_55	612_25_1	96_235_1	735_235_1	1253_235_571	401_25_204	736_235_192	163_6_1	980_6_1	777_25_33	563_235_1	273_6_1	25_01_1	560_25_189	561_01_1	1790_6_83	445_2_1	77_6_250	261_235_1	74_0_13	126_6_1	70_235_1	1499_235_123	166_235_1	484_06_9	792_2_98	868_6_1	1287_235_34	1703_6_6
604_235_42	989_235_247	154_235_1	1646_1_5	598_235_13	197_25_1	218_235_1	270_4_145	2096_235_92	238_6_323	844_235_333	253_235_9	81_6_1	254_6_13	749_235_318	2050_6_79	973_235_1	851_235_235	970_235_281	42_25_91	1766_6_1	41_235_49	612_25_1	96_235_1	735_235_1	1253_235_588	401_25_199	736_235_188	163_6_1	980_6_1	777_25_39	563_235_1	273_6_1	25_01_1	560_25_194	561_01_1	1790_6_89	445_2_1	77_6_246	261_235_1	74_0_17	126_6_1	70_235_1	1499_235_126	166_235_1	484_06_13	792_2_91	868_6_1	1287_235_35	1703_6_4
604_235_44	989_235_252	154_235_1	1646_1_6	598_235_14	197_25_1	218_235_1	270_4_147	2096_235_93	238_6_316	844_235_335	253_235_8	81_6_1	254_6_13	749_235_324	2050_6_84	973_235_1	851_235_244	970_235_274	42_25_85	1766_6_1	41_235_48	612_25_1	96_235_1	735_235_1	1253_235_593	401_25_200	736_235_181	163_6_1	980_6_1	777_25_38	563_235_1	273_6_1	25_01_1	560_25_193	561_01_1	1790_6_86	445_2_1	77_6_229	261_235_1	74_0_13	126_6_1	70_235_1	1499_235_129	166_235_1	484_06_12	792_2_98	868_6_1	1287_235_36	1703_6_5
604_235_41	989_235_249	154_235_1	1646_1_6	598_235_15	197_25_1	218_235_1	270_4_148	2096_235_90	238_6_326	844_235_347	253_235_4	81_6_1	254_6_11	749_235_341	2050_6_92	973_235_1	851_235_232	970_235_269	42_25_82	1766_6_1	41_235_47	612_25_1	96_235_1	735_235_1	1253_235_573	401_25_202	736_235_178	163_6_1	980_6_1	777_25_38	563_235_1	273_6_1	25_01_1	560_25_199	561_01_1	1790_6_92	445_2_1	77_6_232	261_235_1	74_0_13	126_6_1	70_235_1	1499_235_131	166_235_1	484_06_16	792_2_87	868_6_1	1287_235_38	1703_6_5
604_235_44	989_235_258	154_235_1	1646_1_10	598_235_14	197_25_1	218_235_1	270_4_144	2096_235_95	238_6_335	844_235_335	253_235_4	81_6_1	254_6_12	749_235_337	2050_6_91	973_235_1	851_235_249	970_235_267	42_25_86	1766_6_1	41_235_47	612_25_1	96_235_1	735_235_1	1253_235_589	401_25_188	736_235_179	163_6_1	980_6_1	777_25_36	563_235_1	273_6_1	25_01_1	560_25_179	561_01_1	1790_6_91	445_2_1	77_6_235	261_235_1	74_0_11	126_6_1	70_235_1	1499_235_126	166_235_1	484_06_17	792_2_90	868_6_1	1287_235_38	1703_6_6
604_235_49	989_235_254	154_235_1	1646_1_9	598_235_17	197_25_1	218_235_1	270_4_144	2096_235_89	238_6_333	844_235_335	253_235_6	81_6_1	254_6_12	749_235_349	2050_6_94	973_235_1	851_235_236	970_235_272	42_25_94	1766_6_1	41_235_38	612_25_1	96_235_1	735_235_1	1253_235_618	401_25_188	736_235_193	163_6_1	980_6_1	777_25_38	563_235_1	273_6_1	25_01_1	560_25_172	561_01_1	1790_6_81	445_2_1	77_6_231	261_235_1	74_0_12	126_6_1	70_235_1	1499_235_124	166_235_1	484_06_16	792_2_82	868_6_1	1287_235_38	1703_6_4
604_235_51	989_235_237	154_235_1	1646_1_5	598_235_14	197_25_1	218_235_1	270_4_141	2096_235_100	238_6_334	844_235_340	253_235_8	81_6_1	254_6_11	749_235_360	2050_6_107	973_235_1	851_235_243	970_235_262	42_25_95	1766_6_1	41_235_41	612_25_1	96_235_1	735_235_1	1253_235_635	401_25_195	736_235_190	163_6_1	980_6_1	777_25_34	563_235_1	273_6_1	25_01_1	560_25_164	561_01_1	1790_6_84	445_2_1	77_6_234	261_235_1	74_0_13	126_6_1	70_235_1	1499_235_126	166_235_1	484_06_20	792_2_79	868_6_1	1287_235_34	1703_6_4
604_235_51	989_235_229	154_235_1	1646_1_6	598_235_14	197_25_1	218_235_1	270_4_132	2096_235_102	238_6_350	844_235_349	253_235_9	81_6_1	254_6_10	749_235_353	2050_6_108	973_235_1	851_235_251	970_235_263	42_25_95	1766_6_1	41_235_41	612_25_1	96_235_1	735_235_1	1253_235_658	401_25_201	736_235_192	163_6_1	980_6_1	777_25_27	563_235_1	273_6_1	25_01_1	560_25_158	561_01_1	1790_6_74	445_2_1	77_6_225	261_235_1	74_0_12	126_6_1	70_235_1	1499_235_123	166_235_1	484_06_21	792_2_82	868_6_1	1287_235_31	1703_6_1
604_235_42	989_235_227	154_235_1	1646_1_3	598_235_19	197_25_1	218_235_1	270_4_137	2096_235_109	238_6_356	844_235_353	253_235_8	81_6_1	254_6_8	749_235_368	2050_6_106	973_235_1	851_235_252	970_235_250	42_25_102	1766_6_1	41_235_43	612_25_1	96_235_1	735_235_1	1253_235_654	401_25_206	736_235_200	163_6_1	980_6_1	777_25_33	563_235_1	273_6_1	25_01_1	560_25_148	561_01_1	1790_6_72	445_2_1	77_6_217	261_235_1	74_0_14	126_6_1	70_235_1	1499_235_115	166_235_1	484_06_20	792_2_80	868_6_1	1287_235_29	1703_6_1
604_235_40	989_235_230	154_235_1	1646_1_4	598_235_17	197_25_1	218_235_1	270_4_138	2096_235_110	238_6_357	844_235_364	253_235_8	81_6_1	254_6_5	749_235_371	2050_6_107	973_235_1	851_235_243	970_235_265	42_25_104	1766_6_1	41_235_42	612_25_1	96_235_1	735_235_1	1253_235_656	401_25_220	736_235_195	163_6_1	980_6_1	777_25_32	563_235_1	273_6_1	25_01_1	560_25_138	561_01_1	1790_6_75	445_2_1	77_6_220	261_235_1	74_0_10	126_6_1	70_235_1	1499_235_112	166_235_1	484_06_18	792_2_75	868_6_1	1287_235_28	1703_6_1
604_235_36	989_235_225	154_235_1	1646_1_3	598_235_19	197_25_1	218_235_1	270_4_148	2096_235_113	238_6_347	844_235_375	253_235_9	81_6_1	254_6_5	749_235_360	2050_6_109	973_235_1	851_235_246	970_235_272	42_25_115	1766_6_1	41_235_40	612_25_1	96_235_1	735_235_1	1253_235_642	401_25_223	736_235_183	163_6_1	980_6_1	777_25_28	563_235_1	273_6_1	25_01_1	560_25_131	561_01_1	1790_6_70	445_2_1	77_6_203	261_235_1	74_0_8	126_6_1	70_235_1	1499_235_116	166_235_1	484_06_17	792_2_76	868_6_1	1287_235_26	1703_6_1
604_235_29	989_235_231	154_235_1	1646_1_4	598_235_17	197_25_1	218_235_1	270_4_141	2096_235_98	238_6_346	844_235_371	253_235_8	81_6_1	254_6_4	749_235_352	2050_6_117	973_235_1	851_235_242	970_235_260	42_25_116	1766_6_1	41_235_47	612_25_1	96_235_1	735_235_1	1253_235_668	401_25_225	736_235_186	163_6_1	980_6_1	777_25_27	563_235_1	273_6_1	25_01_1	560_25_146	561_01_1	1790_6_66	445_2_1	77_6_189	261_235_1	74_0_5	126_6_1	70_235_1	1499_235_122	166_235_1	484_06_16	792_2_76	868_6_1	1287_235_24	1703_6_2
604_235_30	989_235_220	154_235_1	1646_1_2	598_235_20	197_25_1	218_235_1	270_4_143	2096_235_93	238_6_356	844_235_363	253_235_6	81_6_1	254_6_4	749_235_365	2050_6_133	973_235_1	851_235_250	970_235_256	42_25_113	1766_6_1	41_235_43	612_25_1	96_235_1	735_235_1	1253_235_657	401_25_223	736_235_195	163_6_1	980_6_1	777_25_35	563_235_1	273_6_1	25_01_1	560_25_147	561_01_1	1790_6_69	445_2_1	77_6_202	261_235_1	74_0_6	126_6_1	70_235_1	1499_235_119	166_235_1	484_06_18	792_2_63	868_6_1	1287_235_20	1703_6_2
604_235_34	989_235_218	154_235_1	1646_1_3	598_235_22	197_25_1	218_235_1	270_4_146	2096_235_106	238_6_344	844_235_365	253_235_7	81_6_1	254_6_2	749_235_364	2050_6_141	973_235_1	851_235_259	970_235_259	42_25_109	1766_6_1	41_235_43	612_25_1	96_235_1	735_235_1	1253_235_679	401_25_224	736_235_189	163_6_1	980_6_1	777_25_35	563_235_1	273_6_1	25_01_1	560_25_151	561_01_1	1790_6_71	445_2_1	77_6_182	261_235_1	74_0_7	126_6_1	70_235_1	1499_235_105	166_235_1	484_06_13	792_2_63	868_6_1	1287_235_20	1703_6_2
604_235_35	989_235_220	154_235_1	1646_1_2	598_235_20	197_25_1	218_235_1	270_4_146	2096_235_104	238_6_364	844_235_345	253_235_8	81_6_1	254_6_2	749_235_365	2050_6_151	973_235_1	851_235_255	970_235_256	42_25_114	1766_6_1	41_235_41	612_25_1	96_235_1	735_235_1	1253_235_678	401_25_221	736_235_185	163_6_1	980_6_1	777_25_30	563_235_1	273_6_1	25_01_1	560_25_152	561_01_1	1790_6_69	445_2_1	77_6_164	261_235_1	74_0_5	126_6_1	70_235_1	1499_235_103	166_235_1	484_06_12	792_2_62	868_6_1	1287_235_21	1703_6_4
604_235_37	989_235_237	154_235_1	598_235_23	197_25_1	218_235_1	270_4_147	2096_235_100	238_6_389	844_235_349	253_235_7	81_6_1	254_6_1	749_235_353	2050_6_153	973_235_1	851_235_265	970_235_251	42_25_114	1766_6_1	41_235_42	612_25_1	96_235_1	735_235_1	1253_235_687	401_25_205	736_235_191	163_6_1	980_6_1	777_25_31	563_235_1	273_6_1	560_25_156	1790_6_71	445_2_1	77_6_160	261_235_1	74_0_6	126_6_1	70_235_1	1499_235_111	166_235_1	484_06_10	792_2_58	868_6_1	1287_235_26	1703_6_3	1559_235_38	18_235_1	31_05_122
604_235_34	989_235_237	154_235_1	598_235_18	197_25_1	218_235_1	270_4_153	2096_235_95	238_6_406	844_235_355	253_235_6	81_6_1	254_6_1	749_235_337	2050_6_151	973_235_1	851_235_268	970_235_241	42_25_110	1766_6_1	41_235_43	612_25_1	96_235_1	735_235_1	1253_235_697	401_25_194	736_235_195	163_6_1	980_6_1	777_25_28	563_235_1	273_6_1	560_25_165	1790_6_72	445_2_1	77_6_173	261_235_1	74_0_6	126_6_1	70_235_1	1499_235_119	166_235_1	484_06_10	792_2_60	868_6_1	1287_235_21	1703_6_2	1559_235_36	18_235_1	31_05_114
604_235_36	989_235_230	154_235_1	598_235_18	197_25_1	218_235_1	270_4_145	2096_235_93	238_6_400	844_235_341	253_235_6	81_6_1	254_6_2	749_235_339	2050_6_155	973_235_1	851_235_267	970_235_240	42_25_108	1766_6_1	41_235_41	612_25_1	96_235_1	735_235_1	1253_235_700	401_25_195	736_235_194	163_6_1	980_6_1	777_25_24	563_235_1	273_6_1	560_25_156	1790_6_76	445_2_1	77_6_169	261_235_1	74_0_6	126_6_1	70_235_1	1499_235_124	166_235_1	484_06_9	792_2_55	868_6_1	1287_235_19	1703_6_3	1559_235_39	18_235_1	31_05_114
604_235_35	989_235_226	154_235_1	598_235_20	197_25_1	218_235_1	270_4_129	2096_235_98	238_6_410	844_235_353	253_235_6	81_6_1	254_6_2	749_235_337	2050_6_156	973_235_1	851_235_274	970_235_219	42_25_106	1766_6_1	41_235_45	612_25_1	96_235_1	735_235_1	1253_235_712	401_25_191	736_235_186	163_6_1	980_6_1	777_25_30	563_235_1	273_6_1	560_25_157	1790_6_79	445_2_1	77_6_167	261_235_1	74_0_5	126_6_1	70_235_1	1499_235_119	166_235_1	484_06_7	792_2_53	868_6_1	1287_235_20	1703_6_1	1559_235_46	18_235_1	31_05_97
604_235_34	989_235_218	154_235_1	598_235_22	197_25_1	218_235_1	270_4_136	2096_235_92	238_6_406	253_235_6	81_6_1	254_6_1	749_235_328	2050_6_163	973_235_1	851_235_271	970_235_235	42_25_97	1766_6_1	41_235_36	612_25_1	96_235_1	735_235_1	1253_235_731	401_25_192	736_235_162	163_6_1	980_6_1	777_25_33	563_235_1	273_6_1	560_25_165	1790_6_78	445_2_1	77_6_171	261_235_1	74_0_6	70_235_1	1499_235_113	166_235_1	484_06_6	792_2_57	1287_235_26	844_235_351	1559_235_51	18_235_1	31_05_90	56_4_147	36_235_491	35_25_34
604_235_35	989_235_219	154_235_1	598_235_18	197_25_1	218_235_1	270_4_142	2096_235_93	238_6_396	253_235_7	81_6_1	254_6_1	749_235_325	2050_6_161	973_235_1	851_235_271	970_235_228	42_25_106	1766_6_1	41_235_35	612_25_1	96_235_1	735_235_1	1253_235_744	401_25_201	736_235_167	163_6_1	980_6_1	777_25_31	563_235_1	273_6_1	560_25_160	1790_6_75	445_2_1	77_6_166	261_235_1	74_0_8	70_235_1	1499_235_113	166_235_1	484_06_6	792_2_56	1287_235_32	844_235_325	1559_235_51	18_235_1	31_05_104	56_4_150	36_235_468	35_25_39
604_235_37	989_235_222	154_235_1	598_235_13	197_25_1	218_235_1	270_4_131	2096_235_88	238_6_390	253_235_7	81_6_1	254_6_1	749_235_337	2050_6_167	973_235_1	851_235_266	970_235_231	42_25_112	1766_6_1	41_235_34	612_25_1	96_235_1	735_235_1	1253_235_753	401_25_213	736_235_169	163_6_1	980_6_1	777_25_33	563_235_1	273_6_1	560_25_155	1790_6_73	445_2_1	77_6_159	261_235_1	74_0_9	70_235_1	1499_235_121	166_235_1	484_06_6	792_2_58	1287_235_30	844_235_322	1559_235_53	18_235_1	31_05_105	56_4_140	36_235_478	35_25_35
604_235_38	989_235_227	154_235_1	598_235_14	197_25_1	218_235_1	270_4_133	2096_235_81	238_6_379	253_235_5	81_6_1	254_6_1	749_235_360	2050_6_167	973_235_1	851_235_254	970_235_230	42_25_116	1766_6_1	41_235_33	612_25_1	96_235_1	735_235_1	1253_235_769	401_25_205	736_235_174	163_6_1	980_6_1	777_25_36	563_235_1	273_6_1	560_25_156	1790_6_74	445_2_1	77_6_153	261_235_1	74_0_13	70_235_1	1499_235_128	166_235_1	484_06_7	792_2_52	1287_235_19	844_235_334	1559_235_48	18_235_1	31_05_112	56_4_144	36_235_471	35_25_37
604_235_37	989_235_241	154_235_1	598_235_12	197_25_1	218_235_1	270_4_133	2096_235_83	238_6_355	253_235_5	81_6_1	254_6_1	749_235_369	2050_6_165	973_235_1	851_235_253	970_235_221	42_25_128	1766_6_1	41_235_30	612_25_1	96_235_1	735_235_1	1253_235_771	401_25_200	736_235_174	163_6_1	980_6_1	777_25_35	563_235_1	273_6_1	560_25_148	1790_6_66	445_2_1	77_6_150	261_235_1	74_0_11	70_235_1	1499_235_141	166_235_1	484_06_5	792_2_56	1287_235_19	844_235_354	1559_235_47	18_235_1	31_05_115	56_4_140	36_235_488	35_25_33
604_235_37	989_235_248	154_235_1	598_235_12	197_25_1	218_235_1	270_4_127	2096_235_83	238_6_360	253_235_5	81_6_1	254_6_2	749_235_358	2050_6_170	973_235_1	851_235_268	970_235_218	42_25_136	1766_6_1	41_235_30	612_25_1	96_235_1	735_235_1	1253_235_767	401_25_198	736_235_170	163_6_1	980_6_1	777_25_33	563_235_1	273_6_1	560_25_131	1790_6_64	445_2_1	77_6_152	261_235_1	74_0_12	70_235_1	1499_235_134	166_235_1	484_06_3	792_2_61	1287_235_23	844_235_353	1559_235_43	18_235_1	31_05_119	56_4_133	36_235_504	35_25_33
604_235_43	989_235_247	154_235_1	598_235_13	197_25_1	218_235_1	270_4_123	2096_235_80	238_6_343	253_235_5	81_6_1	254_6_3	749_235_351	2050_6_172	973_235_1	851_235_274	970_235_214	42_25_137	1766_6_1	41_235_28	612_25_1	96_235_1	735_235_1	1253_235_752	401_25_210	736_235_160	163_6_1	980_6_1	777_25_37	563_235_1	273_6_1	560_25_135	1790_6_72	445_2_1	77_6_152	261_235_1	74_0_15	70_235_1	1499_235_127	166_235_1	484_06_2	792_2_64	1287_235_21	844_235_358	1559_235_43	18_235_1	31_05_135	56_4_146	36_235_517	35_25_33
604_235_42	989_235_239	154_235_1	598_235_9	197_25_1	218_235_1	270_4_122	2096_235_84	238_6_319	253_235_7	81_6_1	254_6_3	749_235_356	2050_6_156	973_235_1	851_235_269	970_235_207	42_25_143	1766_6_1	41_235_26	612_25_1	96_235_1	735_235_1	1253_235_764	401_25_215	736_235_162	163_6_1	980_6_1	777_25_37	563_235_1	273_6_1	560_25_122	1790_6_74	445_2_1	77_6_142	261_235_1	74_0_14	70_235_1	1499_235_116	166_235_1	484_06_2	792_2_71	1287_235_18	844_235_366	1559_235_43	18_235_1	31_05_151	56_4_140	36_235_498	35_25_33
604_235_46	989_235_241	154_235_1	598_235_7	197_25_1	218_235_1	270_4_121	2096_235_77	238_6_328	253_235_5	81_6_1	254_6_2	749_235_345	2050_6_157	973_235_1	851_235_275	970_235_212	42_25_157	1766_6_1	41_235_20	612_25_1	96_235_1	735_235_1	1253_235_764	401_25_211	736_235_173	163_6_1	980_6_1	777_25_32	563_235_1	273_6_1	560_25_106	1790_6_72	445_2_1	77_6_150	261_235_1	74_0_14	70_235_1	1499_235_116	166_235_1	792_2_74	1287_235_17	844_235_355	1559_235_43	18_235_1	31_05_158	56_4_140	36_235_508	35_25_30	724_6_204
604_235_54	989_235_256	154_235_1	598_235_3	197_25_1	218_235_1	270_4_117	2096_235_76	238_6_319	253_235_4	81_6_1	254_6_1	749_235_349	2050_6_162	973_235_1	851_235_262	970_235_201	42_25_155	1766_6_1	41_235_15	612_25_1	96_235_1	735_235_1	1253_235_773	401_25_206	736_235_166	163_6_1	980_6_1	777_25_35	563_235_1	273_6_1	560_25_108	1790_6_72	445_2_1	77_6_146	261_235_1	74_0_16	70_235_1	1499_235_127	166_235_1	792_2_80	1287_235_14	844_235_372	1559_235_39	18_235_1	31_05_155	56_4_144	36_235_520	35_25_27	724_6_203
604_235_59	989_235_268	154_235_1	598_235_5	197_25_1	218_235_1	270_4_125	2096_235_70	238_6_320	253_235_5	81_6_1	254_6_1	749_235_341	2050_6_148	973_235_1	851_235_242	970_235_196	42_25_161	1766_6_1	41_235_20	612_25_1	96_235_1	735_235_1	1253_235_793	401_25_212	736_235_179	163_6_1	980_6_1	777_25_37	563_235_1	273_6_1	560_25_112	1790_6_67	445_2_1	77_6_141	261_235_1	74_0_17	70_235_1	1499_235_121	166_235_1	792_2_96	1287_235_8	844_235_352	1559_235_36	18_235_1	31_05_158	56_4_145	36_235_534	35_25_29	724_6_204
604_235_50	989_235_265	154_235_1	598_235_8	197_25_1	218_235_1	270_4_121	2096_235_72	238_6_326	253_235_4	81_6_1	749_235_335	2050_6_144	973_235_1	851_235_250	970_235_194	42_25_164	1766_6_1	41_235_22	612_25_1	96_235_1	735_235_1	1253_235_788	401_25_207	736_235_172	163_6_1	980_6_1	777_25_41	563_235_1	273_6_1	560_25_103	1790_6_69	445_2_1	77_6_137	261_235_1	74_0_15	70_235_1	1499_235_113	166_235_1	792_2_104	1287_235_9	844_235_358	1559_235_43	18_235_1	31_05_168	56_4_145	36_235_551	35_25_31	724_6_206	89_6_1
604_235_48	989_235_255	154_235_1	598_235_7	197_25_1	218_235_1	270_4_117	2096_235_71	238_6_325	253_235_4	81_6_1	749_235_314	2050_6_149	973_235_1	851_235_251	970_235_196	42_25_164	1766_6_1	41_235_24	612_25_1	735_235_1	1253_235_784	401_25_205	736_235_169	96_235_1	980_6_1	777_25_39	563_235_1	273_6_1	560_25_98	1790_6_73	445_2_1	77_6_133	261_235_1	74_0_15	70_235_1	1499_235_123	166_235_1	792_2_103	1287_235_7	844_235_351	1559_235_45	18_235_1	31_05_166	56_4_145	36_235_537	35_25_33	724_6_218	89_6_1	1101_25_91
604_235_46	989_235_269	154_235_1	598_235_5	197_25_1	218_235_1	270_4_130	2096_235_72	238_6_335	253_235_5	81_6_1	749_235_326	2050_6_135	973_235_1	851_235_241	970_235_195	42_25_169	1766_6_1	41_235_26	612_25_1	735_235_1	1253_235_785	401_25_205	736_235_177	96_235_1	980_6_1	777_25_33	563_235_1	273_6_1	560_25_107	1790_6_68	445_2_1	77_6_128	261_235_1	74_0_12	70_235_1	1499_235_126	166_235_1	792_2_102	1287_235_10	844_235_360	1559_235_38	18_235_1	31_05_163	56_4_149	36_235_509	35_25_28	724_6_222	89_6_1	1101_25_94
604_235_49	989_235_269	154_235_1	598_235_3	197_25_1	218_235_1	270_4_136	2096_235_77	238_6_339	253_235_5	81_6_1	749_235_331	2050_6_127	973_235_1	851_235_234	970_235_193	42_25_181	1766_6_1	41_235_28	612_25_1	735_235_1	1253_235_799	401_25_200	736_235_176	96_235_1	980_6_1	777_25_38	563_235_1	273_6_1	560_25_103	1790_6_65	445_2_1	77_6_119	261_235_1	74_0_11	70_235_1	1499_235_127	166_235_1	792_2_106	1287_235_7	844_235_350	1559_235_34	18_235_1	31_05_158	56_4_153	36_235_494	35_25_26	724_6_221	89_6_1	1101_25_100
604_235_50	989_235_267	154_235_1	598_235_3	197_25_1	218_235_1	270_4_131	2096_235_69	238_6_341	253_235_8	81_6_1	749_235_332	2050_6_128	973_235_1	851_235_229	970_235_195	42_25_174	1766_6_1	41_235_29	612_25_1	735_235_1	1253_235_797	401_25_196	736_235_181	96_235_1	980_6_1	777_25_40	563_235_1	273_6_1	560_25_97	1790_6_65	445_2_1	77_6_119	261_235_1	74_0_8	70_235_1	1499_235_122	166_235_1	792_2_104	1287_235_8	844_235_341	1559_235_42	18_235_1	31_05_148	56_4_149	36_235_507	35_25_27	724_6_219	89_6_1	1101_25_107
604_235_51	989_235_265	154_235_1	598_235_2	197_25_1	218_235_1	270_4_127	2096_235_72	238_6_354	253_235_7	81_6_1	749_235_359	2050_6_140	973_235_1	851_235_239	970_235_200	42_25_162	1766_6_1	41_235_33	612_25_1	735_235_1	1253_235_800	401_25_195	736_235_175	96_235_1	980_6_1	777_25_48	563_235_1	273_6_1	560_25_100	1790_6_63	445_2_1	77_6_120	261_235_1	74_0_6	70_235_1	1499_235_120	166_235_1	792_2_107	1287_235_9	844_235_339	1559_235_45	18_235_1	31_05_146	56_4_140	36_235_502	35_25_27	724_6_183	89_6_1	1101_25_111
604_235_58	989_235_269	154_235_1	598_235_3	197_25_1	218_235_1	270_4_121	2096_235_77	238_6_370	253_235_4	81_6_1	749_235_349	2050_6_148	973_235_1	851_235_235	970_235_213	42_25_159	1766_6_1	41_235_31	612_25_1	735_235_1	1253_235_801	401_25_204	736_235_176	96_235_1	980_6_1	777_25_52	563_235_1	273_6_1	560_25_98	1790_6_67	445_2_1	77_6_115	261_235_1	74_0_7	70_235_1	1499_235_111	166_235_1	792_2_108	1287_235_12	844_235_337	1559_235_39	18_235_1	31_05_147	56_4_132	36_235_501	35_25_25	724_6_179	89_6_1	1101_25_111
604_235_66	989_235_272	154_235_1	598_235_4	197_25_1	218_235_1	270_4_117	2096_235_69	238_6_369	253_235_5	81_6_1	749_235_352	2050_6_156	973_235_1	851_235_243	970_235_211	42_25_153	1766_6_1	41_235_33	612_25_1	735_235_1	1253_235_803	401_25_200	736_235_179	96_235_1	980_6_1	777_25_55	563_235_1	273_6_1	560_25_93	1790_6_65	445_2_1	77_6_104	261_235_1	74_0_9	70_235_1	1499_235_114	166_235_1	792_2_103	1287_235_11	844_235_322	1559_235_38	18_235_1	31_05_133	56_4_144	36_235_508	35_25_26	724_6_180	89_6_1	1101_25_115
604_235_64	989_235_274	154_235_1	598_235_6	197_25_1	218_235_1	270_4_111	2096_235_67	238_6_379	253_235_5	81_6_1	749_235_344	2050_6_153	973_235_1	851_235_238	970_235_206	42_25_147	1766_6_1	41_235_37	612_25_1	735_235_1	1253_235_818	401_25_200	736_235_183	96_235_1	980_6_1	777_25_54	563_235_1	273_6_1	560_25_99	1790_6_66	445_2_1	77_6_109	261_235_1	74_0_9	70_235_1	1499_235_110	166_235_1	792_2_95	1287_235_11	844_235_343	1559_235_38	18_235_1	31_05_126	56_4_133	36_235_532	35_25_27	724_6_167	89_6_1	1101_25_110
604_235_64	989_235_273	154_235_1	598_235_5	197_25_1	218_235_1	270_4_114	2096_235_69	238_6_387	253_235_7	81_6_1	749_235_340	2050_6_157	973_235_1	851_235_234	970_235_196	42_25_147	1766_6_1	41_235_36	612_25_1	735_235_1	1253_235_811	401_25_199	736_235_168	96_235_1	980_6_1	777_25_50	563_235_1	273_6_1	560_25_94	1790_6_79	445_2_1	77_6_105	261_235_1	74_0_8	70_235_1	1499_235_108	166_235_1	792_2_95	1287_235_10	844_235_323	1559_235_35	18_235_1	31_05_138	56_4_122	36_235_519	35_25_29	724_6_176	89_6_1	1101_25_114
604_235_67	989_235_274	154_235_1	598_235_6	197_25_1	218_235_1	270_4_117	2096_235_71	238_6_386	253_235_9	81_6_1	749_235_342	2050_6_148	973_235_1	851_235_232	970_235_196	42_25_142	1766_6_1	41_235_31	612_25_1	735_235_1	1253_235_828	401_25_183	736_235_173	96_235_1	980_6_1	777_25_51	563_235_1	273_6_1	560_25_91	1790_6_77	445_2_1	77_6_107	261_235_1	74_0_9	70_235_1	1499_235_108	166_235_1	792_2_100	1287_235_13	844_235_337	1559_235_39	18_235_1	31_05_133	56_4_114	36_235_509	35_25_26	724_6_173	89_6_1	1101_25_109
604_235_67	989_235_288	154_235_1	598_235_6	197_25_1	218_235_1	270_4_116	2096_235_68	238_6_405	253_235_9	81_6_1	749_235_340	2050_6_159	973_235_1	851_235_238	970_235_199	42_25_138	1766_6_1	41_235_28	612_25_1	735_235_1	1253_235_828	401_25_181	736_235_165	96_235_1	980_6_1	777_25_56	563_235_1	273_6_1	560_25_89	1790_6_73	445_2_1	77_6_97	261_235_1	74_0_7	70_235_1	1499_235_95	166_235_1	792_2_97	1287_235_12	844_235_345	1559_235_37	18_235_1	31_05_122	56_4_106	36_235_509	35_25_27	724_6_162	89_6_1	1101_25_108
604_235_66	989_235_277	154_235_1	598_235_7	197_25_1	218_235_1	270_4_109	2096_235_70	238_6_409	253_235_8	81_6_1	749_235_347	2050_6_159	973_235_1	851_235_248	970_235_207	42_25_134	1766_6_1	41_235_26	612_25_1	735_235_1	1253_235_844	401_25_186	736_235_152	96_235_1	980_6_1	777_25_58	563_235_1	273_6_1	560_25_86	1790_6_68	445_2_1	77_6_104	261_235_1	74_0_5	70_235_1	1499_235_99	166_235_1	792_2_95	1287_235_11	844_235_353	1559_235_42	18_235_1	31_05_121	56_4_122	36_235_507	35_25_28	724_6_159	89_6_1	1101_25_111
604_235_70	989_235_284	154_235_1	598_235_5	197_25_1	218_235_1	270_4_110	2096_235_76	238_6_414	253_235_9	81_6_1	749_235_344	2050_6_157	973_235_1	851_235_245	970_235_201	42_25_135	1766_6_1	41_235_22	612_25_1	735_235_1	1253_235_836	401_25_166	736_235_167	96_235_1	980_6_1	777_25_55	563_235_1	273_6_1	560_25_91	1790_6_64	445_2_1	77_6_112	261_235_1	74_0_6	70_235_1	1499_235_89	166_235_1	792_2_99	1287_235_11	844_235_355	1559_235_50	18_235_1	31_05_121	56_4_126	36_235_498	35_25_25	724_6_155	89_6_1	1101_25_111
604_235_67	989_235_286	154_235_1	598_235_6	197_25_1	218_235_1	270_4_110	2096_235_78	238_6_419	253_235_9	81_6_1	749_235_345	2050_6_157	973_235_1	851_235_242	970_235_197	42_25_137	1766_6_1	41_235_18	612_25_1	735_235_1	1253_235_842	401_25_160	736_235_154	96_235_1	980_6_1	777_25_61	563_235_1	273_6_1	560_25_93	1790_6_51	445_2_1	77_6_97	261_235_1	74_0_5	70_235_1	1499_235_91	166_235_1	792_2_105	1287_235_11	844_235_359	1559_235_49	18_235_1	31_05_127	56_4_122	36_235_477	35_25_24	724_6_147	89_6_1	1101_25_116
604_235_64	989_235_291	154_235_1	598_235_4	197_25_1	218_235_1	270_4_92	2096_235_89	238_6_425	253_235_10	81_6_1	749_235_351	2050_6_156	973_235_1	851_235_249	970_235_193	42_25_135	1766_6_1	41_235_23	612_25_1	735_235_1	1253_235_848	401_25_172	736_235_143	96_235_1	980_6_1	777_25_62	563_235_1	273_6_1	560_25_95	1790_6_42	445_2_1	77_6_95	261_235_1	74_0_3	70_235_1	1499_235_97	166_235_1	792_2_107	1287_235_11	844_235_373	1559_235_40	18_235_1	31_05_122	56_4_128	36_235_475	35_25_26	724_6_143	89_6_1	1101_25_121
604_235_64	989_235_275	154_235_1	598_235_1	197_25_1	218_235_1	270_4_92	2096_235_94	238_6_430	253_235_12	81_6_1	749_235_339	2050_6_152	973_235_1	851_235_250	970_235_196	42_25_136	1766_6_1	41_235_20	612_25_1	735_235_1	1253_235_842	401_25_174	736_235_138	96_235_1	980_6_1	777_25_58	563_235_1	273_6_1	560_25_95	1790_6_43	445_2_1	77_6_99	261_235_1	74_0_4	70_235_1	1499_235_106	166_235_1	792_2_109	1287_235_8	844_235_350	1559_235_40	18_235_1	31_05_120	56_4_140	36_235_466	35_25_30	724_6_148	89_6_1	1101_25_122
604_235_70	989_235_279	154_235_1	598_235_1	197_25_1	218_235_1	270_4_86	2096_235_96	238_6_429	253_235_10	81_6_1	749_235_318	2050_6_150	973_235_1	851_235_249	970_235_193	42_25_130	1766_6_1	41_235_21	612_25_1	735_235_1	1253_235_817	401_25_169	736_235_138	96_235_1	980_6_1	777_25_60	563_235_1	273_6_1	560_25_99	1790_6_42	445_2_1	77_6_102	261_235_1	74_0_3	70_235_1	1499_235_107	166_235_1	792_2_115	1287_235_6	844_235_360	1559_235_41	18_235_1	31_05_120	56_4_148	36_235_477	35_25_31	724_6_158	89_6_1	1101_25_118
604_235_62	989_235_277	154_235_1	598_235_2	197_25_1	218_235_1	270_4_98	2096_235_87	238_6_426	253_235_8	81_6_1	749_235_328	2050_6_146	973_235_1	851_235_261	970_235_192	42_25_139	1766_6_1	41_235_26	612_25_1	735_235_1	1253_235_815	401_25_178	736_235_138	96_235_1	980_6_1	777_25_64	563_235_1	273_6_1	560_25_100	1790_6_41	445_2_1	77_6_101	261_235_1	74_0_2	70_235_1	1499_235_97	166_235_1	792_2_115	1287_235_4	844_235_348	1559_235_37	18_235_1	31_05_118	56_4_151	36_235_455	35_25_35	724_6_155	89_6_1	1101_25_127
604_235_57	989_235_284	154_235_1	598_235_2	197_25_1	218_235_1	270_4_97	2096_235_84	238_6_426	253_235_8	81_6_1	749_235_331	2050_6_147	973_235_1	851_235_260	970_235_198	42_25_135	1766_6_1	41_235_22	612_25_1	735_235_1	1253_235_821	401_25_183	736_235_131	96_235_1	980_6_1	777_25_63	563_235_1	273_6_1	560_25_100	1790_6_40	445_2_1	77_6_108	261_235_1	74_0_1	70_235_1	1499_235_89	166_235_1	792_2_124	1287_235_4	844_235_340	1559_235_37	18_235_1	31_05_124	56_4_167	36_235_445	35_25_40	724_6_158	89_6_1	1101_25_117
604_235_54	989_235_292	154_235_1	598_235_2	197_25_1	218_235_1	270_4_92	2096_235_89	238_6_432	253_235_10	81_6_1	749_235_340	2050_6_130	973_235_1	851_235_254	970_235_192	42_25_140	1766_6_1	41_235_26	612_25_1	735_235_1	1253_235_812	401_25_182	736_235_135	96_235_1	980_6_1	777_25_61	563_235_1	273_6_1	560_25_98	1790_6_38	445_2_1	77_6_112	261_235_1	74_0_1	70_235_1	1499_235_88	166_235_1	792_2_132	1287_235_5	844_235_324	1559_235_38	18_235_1	31_05_115	56_4_165	36_235_464	35_25_41	724_6_169	89_6_1	1101_25_118
604_235_50	989_235_286	154_235_1	749_235_340	197_25_1	218_235_1	270_4_93	2096_235_89	238_6_439	253_235_10	81_6_1	2050_6_130	973_235_1	851_235_236	970_235_207	42_25_132	1766_6_1	41_235_27	612_25_1	735_235_1	1253_235_799	401_25_177	736_235_137	96_235_1	980_6_1	777_25_62	563_235_1	273_6_1	560_25_93	1790_6_40	445_2_1	77_6_124	261_235_1	74_0_1	70_235_1	1499_235_86	166_235_1	792_2_130	1287_235_3	844_235_315	1559_235_41	18_235_1	31_05_120	56_4_177	36_235_467	35_25_43	724_6_170	89_6_1	1101_25_116	2067_235_151
604_235_51	989_235_292	154_235_1	749_235_331	197_25_1	218_235_1	270_4_96	2096_235_93	238_6_417	253_235_9	81_6_1	2050_6_124	973_235_1	851_235_239	970_235_197	42_25_142	1766_6_1	41_235_29	612_25_1	735_235_1	1253_235_806	401_25_188	736_235_127	96_235_1	980_6_1	777_25_60	563_235_1	273_6_1	560_25_103	1790_6_40	445_2_1	77_6_129	261_235_1	70_235_1	1499_235_80	166_235_1	792_2_135	1287_235_3	844_235_301	1559_235_40	18_235_1	31_05_119	56_4_165	36_235_473	35_25_47	724_6_168	89_6_1	1101_25_121	2067_235_144	880_235_511
604_235_53	989_235_294	154_235_1	749_235_328	197_25_1	218_235_1	270_4_108	2096_235_89	238_6_415	253_235_9	81_6_1	2050_6_129	973_235_1	851_235_233	970_235_196	42_25_143	1766_6_1	41_235_28	612_25_1	735_235_1	1253_235_812	401_25_183	736_235_130	96_235_1	980_6_1	777_25_63	563_235_1	273_6_1	560_25_91	1790_6_39	445_2_1	77_6_135	261_235_1	70_235_1	1499_235_78	166_235_1	792_2_134	1287_235_2	844_235_304	1559_235_42	18_235_1	31_05_123	56_4_175	36_235_494	35_25_40	724_6_178	89_6_1	1101_25_108	2067_235_133	880_235_485
604_235_56	989_235_309	154_235_1	749_235_335	197_25_1	218_235_1	270_4_108	2096_235_95	238_6_413	253_235_11	81_6_1	2050_6_131	973_235_1	851_235_221	970_235_197	42_25_141	1766_6_1	41_235_29	612_25_1	735_235_1	1253_235_841	401_25_183	736_235_127	96_235_1	980_6_1	777_25_60	563_235_1	273_6_1	560_25_90	1790_6_37	445_2_1	77_6_132	261_235_1	70_235_1	1499_235_83	166_235_1	792_2_131	1287_235_3	844_235_302	1559_235_41	18_235_1	31_05_119	56_4_167	36_235_486	35_25_46	724_6_170	89_6_1	1101_25_117	2067_235_137	880_235_492
604_235_64	989_235_308	154_235_1	749_235_328	197_25_1	218_235_1	270_4_109	2096_235_92	238_6_433	253_235_6	81_6_1	2050_6_134	973_235_1	851_235_225	970_235_193	42_25_147	1766_6_1	41_235_32	612_25_1	735_235_1	1253_235_815	401_25_172	736_235_123	96_235_1	980_6_1	777_25_59	563_235_1	273_6_1	560_25_84	1790_6_38	445_2_1	77_6_141	261_235_1	70_235_1	1499_235_86	166_235_1	792_2_138	1287_235_4	844_235_291	1559_235_46	18_235_1	31_05_119	56_4_167	36_235_501	35_25_49	724_6_165	89_6_1	1101_25_128	2067_235_133	880_235_482
604_235_61	989_235_305	154_235_1	749_235_324	197_25_1	218_235_1	270_4_112	2096_235_87	238_6_417	253_235_6	81_6_1	2050_6_133	973_235_1	851_235_220	970_235_190	42_25_149	1766_6_1	41_235_32	612_25_1	735_235_1	1253_235_829	401_25_181	736_235_114	96_235_1	980_6_1	777_25_61	563_235_1	273_6_1	560_25_87	1790_6_45	445_2_1	77_6_150	261_235_1	70_235_1	1499_235_87	166_235_1	792_2_142	1287_235_3	844_235_301	1559_235_41	18_235_1	31_05_111	56_4_159	36_235_496	35_25_47	724_6_166	89_6_1	1101_25_131	2067_235_136	880_235_479
604_235_58	989_235_305	154_235_1	749_235_321	197_25_1	218_235_1	270_4_106	2096_235_84	238_6_419	253_235_6	81_6_1	2050_6_131	973_235_1	851_235_231	970_235_189	42_25_146	1766_6_1	41_235_23	612_25_1	735_235_1	1253_235_835	401_25_184	736_235_105	96_235_1	980_6_1	777_25_63	563_235_1	273_6_1	560_25_88	1790_6_43	445_2_1	77_6_137	261_235_1	70_235_1	1499_235_94	166_235_1	792_2_145	1287_235_2	844_235_307	1559_235_39	18_235_1	31_05_121	56_4_151	36_235_491	35_25_43	724_6_166	89_6_1	1101_25_132	2067_235_125	880_235_483
604_235_56	989_235_301	154_235_1	749_235_314	197_25_1	218_235_1	270_4_115	2096_235_86	238_6_408	253_235_5	81_6_1	2050_6_142	973_235_1	851_235_245	970_235_197	42_25_163	1766_6_1	41_235_20	612_25_1	735_235_1	1253_235_847	401_25_163	736_235_103	96_235_1	980_6_1	777_25_62	563_235_1	273_6_1	560_25_83	1790_6_39	445_2_1	77_6_140	261_235_1	70_235_1	1499_235_107	166_235_1	792_2_134	1287_235_1	844_235_323	1559_235_41	18_235_1	31_05_127	56_4_153	36_235_491	35_25_41	724_6_163	89_6_1	1101_25_129	2067_235_127	880_235_476
604_235_63	989_235_314	154_235_1	749_235_317	197_25_1	218_235_1	270_4_107	2096_235_78	238_6_419	253_235_4	81_6_1	2050_6_150	973_235_1	851_235_226	970_235_215	42_25_162	41_235_18	612_25_1	1253_235_824	401_25_153	736_235_97	96_235_1	980_6_1	777_25_57	563_235_1	273_6_1	560_25_100	1790_6_37	445_2_1	77_6_144	261_235_1	70_235_1	1499_235_105	166_235_1	792_2_125	844_235_325	1559_235_43	1766_6_1	31_05_131	56_4_155	36_235_509	35_25_38	724_6_150	89_6_1	1101_25_123	880_235_481	2067_235_127
604_235_63	989_235_301	154_235_1	749_235_318	197_25_1	218_235_1	270_4_105	2096_235_79	238_6_423	253_235_5	81_6_1	2050_6_147	973_235_1	851_235_236	970_235_214	42_25_169	41_235_22	612_25_1	1253_235_852	401_25_158	736_235_87	96_235_1	980_6_1	777_25_52	563_235_1	273_6_1	560_25_109	1790_6_37	445_2_1	77_6_147	261_235_1	70_235_1	1499_235_103	166_235_1	792_2_131	844_235_310	1559_235_41	1766_6_1	31_05_123	56_4_159	36_235_499	35_25_26	724_6_143	89_6_1	1101_25_117	880_235_500	2067_235_124
604_235_65	989_235_324	154_235_1	749_235_317	197_25_1	218_235_1	270_4_101	2096_235_66	238_6_405	253_235_5	81_6_1	2050_6_136	973_235_1	851_235_246	970_235_216	42_25_179	41_235_20	612_25_1	1253_235_850	401_25_155	736_235_85	96_235_1	980_6_1	777_25_54	563_235_1	273_6_1	560_25_122	1790_6_40	445_2_1	77_6_144	261_235_1	70_235_1	1499_235_105	166_235_1	792_2_134	844_235_302	1559_235_47	1766_6_1	31_05_137	56_4_160	36_235_478	35_25_25	724_6_143	89_6_1	1101_25_113	880_235_521	2067_235_128
604_235_63	989_235_329	154_235_1	749_235_322	197_25_1	218_235_1	270_4_109	2096_235_60	238_6_409	253_235_5	81_6_1	2050_6_137	973_235_1	851_235_248	970_235_216	42_25_191	41_235_20	612_25_1	1253_235_880	401_25_162	736_235_80	96_235_1	980_6_1	777_25_51	563_235_1	273_6_1	560_25_120	1790_6_42	445_2_1	77_6_142	261_235_1	70_235_1	1499_235_93	166_235_1	792_2_132	844_235_309	1559_235_46	1766_6_1	31_05_140	56_4_155	36_235_450	35_25_27	724_6_141	89_6_1	1101_25_106	880_235_506	2067_235_127
604_235_63	989_235_320	154_235_1	749_235_329	197_25_1	218_235_1	270_4_110	2096_235_67	238_6_401	253_235_6	81_6_1	2050_6_125	973_235_1	851_235_238	970_235_220	42_25_196	41_235_23	612_25_1	1253_235_857	401_25_179	736_235_80	96_235_1	980_6_1	777_25_53	563_235_1	273_6_1	560_25_118	1790_6_43	445_2_1	77_6_129	261_235_1	70_235_1	1499_235_91	166_235_1	792_2_135	844_235_295	1559_235_45	1766_6_1	31_05_142	56_4_153	36_235_461	35_25_27	724_6_139	89_6_1	1101_25_113	880_235_502	2067_235_121
604_235_66	989_235_319	154_235_1	749_235_330	197_25_1	218_235_1	270_4_112	2096_235_66	238_6_385	253_235_4	81_6_1	2050_6_118	973_235_1	851_235_244	970_235_219	42_25_205	41_235_23	612_25_1	1253_235_858	401_25_177	736_235_85	96_235_1	980_6_1	777_25_48	563_235_1	273_6_1	560_25_123	1790_6_36	445_2_1	77_6_129	261_235_1	70_235_1	1499_235_94	166_235_1	792_2_147	844_235_312	1559_235_39	1766_6_1	31_05_155	56_4_153	36_235_447	35_25_28	724_6_138	89_6_1	1101_25_125	880_235_485	2067_235_130
604_235_66	989_235_320	154_235_1	749_235_329	197_25_1	218_235_1	270_4_114	2096_235_64	238_6_385	253_235_3	81_6_1	2050_6_126	973_235_1	851_235_236	970_235_216	42_25_211	41_235_22	612_25_1	1253_235_878	401_25_177	736_235_79	96_235_1	980_6_1	777_25_42	563_235_1	273_6_1	560_25_122	1790_6_35	445_2_1	77_6_126	261_235_1	70_235_1	1499_235_91	166_235_1	792_2_143	844_235_327	1559_235_42	1766_6_1	31_05_149	56_4_156	36_235_428	35_25_30	724_6_147	89_6_1	1101_25_132	880_235_512	2067_235_124
604_235_70	989_235_330	154_235_1	749_235_321	197_25_1	218_235_1	270_4_118	2096_235_62	238_6_381	253_235_4	81_6_1	2050_6_119	973_235_1	851_235_241	970_235_211	42_25_211	41_235_27	612_25_1	1253_235_848	401_25_184	736_235_80	96_235_1	980_6_1	777_25_42	563_235_1	273_6_1	560_25_113	1790_6_39	445_2_1	77_6_111	261_235_1	70_235_1	1499_235_89	166_235_1	792_2_146	844_235_326	1559_235_45	1766_6_1	31_05_158	56_4_155	36_235_437	35_25_27	724_6_148	89_6_1	1101_25_130	880_235_521	2067_235_129
604_235_63	989_235_322	154_235_1	749_235_315	197_25_1	218_235_1	270_4_126	2096_235_66	238_6_385	253_235_6	81_6_1	2050_6_116	973_235_1	851_235_244	970_235_208	42_25_202	41_235_27	612_25_1	1253_235_857	401_25_166	736_235_86	96_235_1	980_6_1	777_25_44	563_235_1	273_6_1	560_25_108	1790_6_36	445_2_1	77_6_99	261_235_1	70_235_1	1499_235_83	166_235_1	792_2_147	844_235_332	1559_235_41	1766_6_1	31_05_164	56_4_149	36_235_437	35_25_31	724_6_145	89_6_1	1101_25_133	880_235_530	2067_235_123
604_235_65	989_235_327	154_235_1	749_235_319	197_25_1	218_235_1	270_4_123	2096_235_62	238_6_367	253_235_7	81_6_1	2050_6_120	973_235_1	851_235_241	970_235_215	42_25_219	41_235_25	612_25_1	1253_235_868	401_25_158	736_235_82	96_235_1	980_6_1	777_25_54	563_235_1	273_6_1	560_25_103	1790_6_37	445_2_1	77_6_108	261_235_1	70_235_1	1499_235_85	166_235_1	792_2_151	844_235_332	1559_235_41	1766_6_1	31_05_154	56_4_152	36_235_428	35_25_33	724_6_136	89_6_1	1101_25_134	880_235_538	2067_235_127
604_235_60	989_235_313	154_235_1	749_235_325	197_25_1	218_235_1	270_4_121	2096_235_60	238_6_359	253_235_6	81_6_1	2050_6_128	973_235_1	851_235_250	970_235_213	42_25_220	41_235_20	612_25_1	1253_235_854	401_25_159	736_235_78	96_235_1	980_6_1	777_25_52	563_235_1	273_6_1	560_25_95	1790_6_39	445_2_1	77_6_116	261_235_1	70_235_1	1499_235_84	166_235_1	792_2_147	844_235_317	1559_235_40	1766_6_1	31_05_152	56_4_161	36_235_436	35_25_32	724_6_140	89_6_1	1101_25_133	880_235_561	2067_235_134
604_235_64	989_235_320	154_235_1	749_235_333	197_25_1	218_235_1	270_4_116	2096_235_58	238_6_345	253_235_6	81_6_1	2050_6_125	973_235_1	851_235_246	970_235_224	42_25_207	41_235_18	612_25_1	1253_235_898	401_25_155	736_235_76	96_235_1	980_6_1	777_25_49	563_235_1	273_6_1	560_25_98	1790_6_38	445_2_1	77_6_116	261_235_1	70_235_1	1499_235_82	166_235_1	792_2_144	844_235_323	1559_235_39	1766_6_1	31_05_157	56_4_153	36_235_438	35_25_30	724_6_138	89_6_1	1101_25_124	880_235_554	2067_235_140
604_235_66	989_235_333	154_235_1	749_235_332	197_25_1	218_235_1	270_4_117	2096_235_51	238_6_353	253_235_4	81_6_1	2050_6_130	973_235_1	851_235_240	970_235_221	42_25_201	41_235_16	612_25_1	1253_235_879	401_25_158	736_235_76	96_235_1	980_6_1	777_25_53	563_235_1	273_6_1	560_25_95	1790_6_34	445_2_1	77_6_131	261_235_1	70_235_1	1499_235_72	166_235_1	792_2_160	844_235_315	1559_235_36	1766_6_1	31_05_146	56_4_169	36_235_434	35_25_31	724_6_138	89_6_1	1101_25_130	880_235_573	2067_235_148
604_235_65	989_235_320	154_235_1	749_235_325	197_25_1	218_235_1	270_4_120	2096_235_48	238_6_360	253_235_4	81_6_1	2050_6_145	973_235_1	851_235_221	970_235_234	42_25_199	41_235_15	612_25_1	1253_235_872	401_25_144	736_235_80	96_235_1	980_6_1	777_25_63	563_235_1	273_6_1	560_25_97	1790_6_36	445_2_1	77_6_138	261_235_1	70_235_1	1499_235_72	166_235_1	792_2_146	844_235_308	1559_235_42	1766_6_1	31_05_150	56_4_172	36_235_432	35_25_34	724_6_133	89_6_1	1101_25_126	880_235_558	2067_235_155
604_235_52	989_235_336	154_235_1	749_235_344	197_25_1	218_235_1	270_4_131	2096_235_45	238_6_387	253_235_4	81_6_1	2050_6_150	973_235_1	851_235_234	970_235_244	42_25_181	41_235_12	612_25_1	1253_235_878	401_25_139	736_235_76	96_235_1	980_6_1	777_25_57	563_235_1	273_6_1	560_25_96	1790_6_36	445_2_1	77_6_130	261_235_1	70_235_1	1499_235_74	166_235_1	792_2_146	844_235_304	1559_235_44	1766_6_1	31_05_143	56_4_197	36_235_428	35_25_31	724_6_129	89_6_1	1101_25_122	880_235_536	2067_235_151
604_235_57	989_235_343	154_235_1	749_235_340	197_25_1	218_235_1	270_4_127	2096_235_40	238_6_378	253_235_6	81_6_1	2050_6_150	973_235_1	851_235_242	970_235_233	42_25_182	41_235_9	612_25_1	1253_235_872	401_25_127	736_235_77	96_235_1	980_6_1	777_25_62	563_235_1	273_6_1	560_25_85	1790_6_35	445_2_1	77_6_137	261_235_1	70_235_1	1499_235_73	166_235_1	792_2_147	844_235_319	1559_235_45	1766_6_1	31_05_138	56_4_198	36_235_420	35_25_38	724_6_128	89_6_1	1101_25_121	880_235_555	2067_235_148
604_235_54	989_235_349	154_235_1	749_235_345	197_25_1	218_235_1	270_4_119	2096_235_38	238_6_372	253_235_5	81_6_1	2050_6_151	973_235_1	851_235_249	970_235_237	42_25_184	41_235_10	612_25_1	1253_235_896	401_25_133	736_235_75	96_235_1	980_6_1	777_25_60	563_235_1	273_6_1	560_25_83	1790_6_39	445_2_1	77_6_131	261_235_1	70_235_1	1499_235_73	166_235_1	792_2_153	844_235_312	1559_235_43	1766_6_1	31_05_132	56_4_204	36_235_440	35_25_34	724_6_120	89_6_1	1101_25_112	880_235_575	2067_235_155
604_235_51	989_235_349	154_235_1	749_235_345	197_25_1	218_235_1	270_4_108	2096_235_34	238_6_391	253_235_6	81_6_1	2050_6_155	973_235_1	851_235_237	970_235_245	42_25_177	41_235_9	612_25_1	1253_235_887	401_25_124	736_235_77	96_235_1	980_6_1	777_25_60	563_235_1	273_6_1	560_25_84	1790_6_41	445_2_1	77_6_122	261_235_1	70_235_1	1499_235_70	166_235_1	792_2_153	844_235_323	1559_235_42	1766_6_1	31_05_139	56_4_207	36_235_436	35_25_40	724_6_118	89_6_1	1101_25_103	880_235_576	2067_235_149
604_235_49	989_235_358	154_235_1	749_235_350	197_25_1	218_235_1	270_4_108	2096_235_30	238_6_388	253_235_6	81_6_1	2050_6_163	973_235_1	851_235_239	970_235_234	42_25_180	41_235_7	612_25_1	1253_235_903	401_25_117	736_235_76	96_235_1	980_6_1	777_25_63	563_235_1	273_6_1	560_25_77	1790_6_43	445_2_1	77_6_116	261_235_1	70_235_1	1499_235_73	166_235_1	792_2_143	844_235_321	1559_235_48	1766_6_1	31_05_142	56_4_205	36_235_455	35_25_44	724_6_120	89_6_1	1101_25_99	880_235_574	2067_235_141
604_235_47	989_235_362	154_235_1	749_235_353	197_25_1	218_235_1	270_4_98	2096_235_28	238_6_383	253_235_6	81_6_1	2050_6_167	973_235_1	851_235_250	970_235_244	42_25_184	41_235_7	612_25_1	1253_235_897	401_25_122	736_235_74	96_235_1	980_6_1	777_25_56	563_235_1	273_6_1	560_25_71	1790_6_47	445_2_1	77_6_116	261_235_1	70_235_1	1499_235_75	166_235_1	792_2_137	844_235_315	1559_235_53	1766_6_1	31_05_147	56_4_207	36_235_445	35_25_48	724_6_119	89_6_1	1101_25_92	880_235_580	2067_235_146
604_235_46	989_235_357	154_235_1	749_235_349	197_25_1	218_235_1	270_4_111	2096_235_27	238_6_392	253_235_5	81_6_1	2050_6_172	973_235_1	851_235_254	970_235_234	42_25_193	41_235_6	612_25_1	1253_235_906	401_25_113	736_235_74	96_235_1	980_6_1	777_25_52	563_235_1	273_6_1	560_25_73	1790_6_43	445_2_1	77_6_105	261_235_1	70_235_1	1499_235_79	166_235_1	792_2_143	844_235_308	1559_235_60	1766_6_1	31_05_134	56_4_197	36_235_447	35_25_51	724_6_116	89_6_1	1101_25_86	880_235_581	2067_235_146
604_235_47	989_235_343	154_235_1	749_235_336	197_25_1	218_235_1	270_4_92	2096_235_24	238_6_382	253_235_5	81_6_1	2050_6_169	973_235_1	851_235_256	970_235_246	42_25_177	41_235_7	612_25_1	1253_235_929	401_25_117	736_235_74	96_235_1	980_6_1	777_25_44	563_235_1	273_6_1	560_25_79	1790_6_42	445_2_1	77_6_104	261_235_1	70_235_1	1499_235_83	166_235_1	792_2_141	844_235_308	1559_235_63	1766_6_1	31_05_136	56_4_190	36_235_429	35_25_57	724_6_123	89_6_1	1101_25_83	880_235_585	2067_235_152
604_235_48	989_235_343	154_235_1	749_235_326	197_25_1	218_235_1	270_4_94	2096_235_19	238_6_381	253_235_4	81_6_1	2050_6_163	973_235_1	851_235_259	970_235_237	42_25_170	41_235_10	612_25_1	1253_235_932	401_25_113	736_235_78	96_235_1	980_6_1	777_25_36	563_235_1	273_6_1	560_25_79	1790_6_38	445_2_1	77_6_101	261_235_1	70_235_1	1499_235_86	166_235_1	792_2_139	844_235_298	1559_235_69	1766_6_1	31_05_139	56_4_185	36_235_433	35_25_60	724_6_132	89_6_1	1101_25_82	880_235_575	2067_235_160
604_235_57	989_235_339	154_235_1	749_235_329	197_25_1	218_235_1	270_4_101	2096_235_14	238_6_359	253_235_4	81_6_1	2050_6_183	973_235_1	851_235_246	970_235_241	42_25_177	41_235_8	612_25_1	1253_235_942	401_25_101	736_235_76	96_235_1	980_6_1	777_25_39	563_235_1	273_6_1	560_25_76	1790_6_38	445_2_1	77_6_105	261_235_1	70_235_1	1499_235_86	166_235_1	792_2_121	844_235_299	1559_235_69	1766_6_1	31_05_142	56_4_185	36_235_415	35_25_58	724_6_122	89_6_1	1101_25_91	880_235_596	2067_235_157
604_235_58	989_235_327	154_235_1	749_235_330	197_25_1	218_235_1	270_4_117	2096_235_14	238_6_355	253_235_6	81_6_1	2050_6_185	973_235_1	851_235_257	970_235_231	42_25_187	41_235_6	612_25_1	1253_235_919	401_25_112	736_235_80	96_235_1	980_6_1	777_25_41	563_235_1	273_6_1	560_25_72	1790_6_37	445_2_1	77_6_113	261_235_1	70_235_1	1499_235_70	166_235_1	792_2_114	844_235_285	1559_235_67	1766_6_1	31_05_131	56_4_193	36_235_414	35_25_59	724_6_131	89_6_1	1101_25_88	880_235_601	2067_235_155
604_235_58	989_235_319	154_235_1	749_235_329	197_25_1	218_235_1	270_4_113	2096_235_19	238_6_369	253_235_5	81_6_1	2050_6_194	973_235_1	851_235_254	970_235_241	42_25_192	41_235_4	612_25_1	1253_235_926	401_25_117	736_235_87	96_235_1	980_6_1	777_25_41	563_235_1	273_6_1	560_25_71	1790_6_37	445_2_1	77_6_112	261_235_1	70_235_1	1499_235_71	166_235_1	792_2_102	844_235_290	1559_235_60	1766_6_1	31_05_128	56_4_188	36_235_419	35_25_55	724_6_130	89_6_1	1101_25_88	880_235_611	2067_235_149
604_235_62	989_235_326	154_235_1	749_235_330	197_25_1	218_235_1	270_4_114	2096_235_18	238_6_376	253_235_7	81_6_1	2050_6_188	973_235_1	851_235_255	970_235_245	42_25_184	41_235_4	612_25_1	1253_235_934	401_25_118	736_235_83	96_235_1	980_6_1	777_25_41	563_235_1	273_6_1	560_25_65	1790_6_37	445_2_1	77_6_119	261_235_1	70_235_1	1499_235_68	166_235_1	792_2_108	844_235_295	1559_235_69	1766_6_1	31_05_123	56_4_189	36_235_415	35_25_50	724_6_139	89_6_1	1101_25_78	880_235_628	2067_235_145
604_235_75	989_235_319	154_235_1	749_235_335	197_25_1	218_235_1	270_4_117	2096_235_19	238_6_385	253_235_6	81_6_1	2050_6_192	973_235_1	851_235_256	970_235_217	42_25_185	41_235_4	612_25_1	1253_235_945	401_25_114	736_235_90	96_235_1	980_6_1	777_25_39	563_235_1	273_6_1	560_25_64	1790_6_41	445_2_1	77_6_114	261_235_1	70_235_1	1499_235_68	166_235_1	792_2_111	844_235_281	1559_235_71	1766_6_1	31_05_120	56_4_185	36_235_407	35_25_49	724_6_138	89_6_1	1101_25_75	880_235_626	2067_235_156
604_235_82	989_235_322	154_235_1	749_235_329	197_25_1	218_235_1	270_4_113	2096_235_19	238_6_395	253_235_6	81_6_1	2050_6_193	973_235_1	851_235_262	970_235_211	42_25_206	41_235_5	612_25_1	1253_235_964	401_25_115	736_235_97	96_235_1	980_6_1	777_25_39	563_235_1	273_6_1	560_25_60	1790_6_38	445_2_1	77_6_118	261_235_1	70_235_1	1499_235_67	166_235_1	792_2_118	844_235_276	1559_235_74	1766_6_1	31_05_111	56_4_176	36_235_402	35_25_51	724_6_146	89_6_1	1101_25_76	880_235_613	2067_235_154
604_235_86	989_235_334	154_235_1	749_235_338	197_25_1	218_235_1	270_4_115	2096_235_12	238_6_424	253_235_7	81_6_1	2050_6_193	973_235_1	851_235_252	970_235_200	42_25_213	41_235_3	612_25_1	1253_235_989	401_25_109	736_235_88	96_235_1	980_6_1	777_25_36	563_235_1	273_6_1	560_25_59	1790_6_42	445_2_1	77_6_125	261_235_1	70_235_1	1499_235_56	166_235_1	792_2_128	844_235_268	1559_235_69	1766_6_1	31_05_111	56_4_173	36_235_390	35_25_54	724_6_140	89_6_1	1101_25_67	880_235_617	2067_235_150
604_235_80	989_235_341	154_235_1	749_235_348	197_25_1	218_235_1	270_4_111	2096_235_10	238_6_436	253_235_6	81_6_1	2050_6_187	973_235_1	851_235_244	970_235_195	42_25_195	41_235_2	612_25_1	1253_235_993	401_25_111	736_235_91	96_235_1	980_6_1	777_25_36	563_235_1	273_6_1	560_25_68	1790_6_43	445_2_1	77_6_121	261_235_1	70_235_1	1499_235_58	166_235_1	792_2_129	844_235_277	1559_235_70	1766_6_1	31_05_106	56_4_169	36_235_379	35_25_57	724_6_138	89_6_1	1101_25_70	880_235_614	2067_235_150
604_235_86	989_235_343	154_235_1	749_235_349	197_25_1	218_235_1	270_4_107	2096_235_12	238_6_438	253_235_8	81_6_1	2050_6_172	973_235_1	851_235_244	970_235_197	42_25_186	41_235_2	612_25_1	1253_235_979	401_25_111	736_235_101	96_235_1	980_6_1	777_25_34	563_235_1	273_6_1	560_25_72	1790_6_47	445_2_1	77_6_103	261_235_1	70_235_1	1499_235_53	166_235_1	792_2_135	844_235_286	1559_235_71	1766_6_1	31_05_112	56_4_174	36_235_375	35_25_62	724_6_138	89_6_1	1101_25_68	880_235_595	2067_235_160
604_235_91	989_235_333	154_235_1	749_235_346	197_25_1	218_235_1	270_4_113	2096_235_12	238_6_443	253_235_8	81_6_1	2050_6_176	973_235_1	851_235_242	970_235_209	42_25_190	41_235_2	612_25_1	1253_235_989	401_25_116	736_235_105	96_235_1	980_6_1	777_25_33	563_235_1	273_6_1	560_25_77	1790_6_48	445_2_1	77_6_104	261_235_1	70_235_1	1499_235_47	166_235_1	792_2_130	844_235_294	1559_235_64	1766_6_1	31_05_112	56_4_178	36_235_366	35_25_71	724_6_138	89_6_1	1101_25_74	880_235_580	2067_235_165
604_235_97	989_235_323	154_235_1	749_235_350	197_25_1	218_235_1	270_4_112	2096_235_13	238_6_433	253_235_6	81_6_1	2050_6_172	973_235_1	851_235_265	970_235_199	42_25_189	41_235_1	612_25_1	1253_235_962	401_25_122	736_235_105	96_235_1	980_6_1	777_25_38	563_235_1	273_6_1	560_25_59	1790_6_50	445_2_1	77_6_98	261_235_1	70_235_1	1499_235_49	166_235_1	792_2_123	844_235_307	1559_235_61	1766_6_1	31_05_121	56_4_167	36_235_359	35_25_73	724_6_145	89_6_1	1101_25_76	880_235_578	2067_235_171
604_235_95	989_235_338	154_235_1	749_235_358	197_25_1	218_235_1	270_4_115	2096_235_15	238_6_420	253_235_9	81_6_1	2050_6_166	973_235_1	851_235_255	970_235_205	42_25_168	41_235_1	612_25_1	1253_235_965	401_25_117	736_235_114	96_235_1	980_6_1	777_25_37	563_235_1	273_6_1	560_25_62	1790_6_52	445_2_1	77_6_96	261_235_1	70_235_1	1499_235_41	166_235_1	792_2_129	844_235_321	1559_235_61	1766_6_1	31_05_125	56_4_168	36_235_355	35_25_74	724_6_141	89_6_1	1101_25_75	880_235_591	2067_235_174
604_235_101	989_235_326	154_235_1	749_235_349	197_25_1	218_235_1	270_4_113	2096_235_16	238_6_419	253_235_9	81_6_1	2050_6_164	973_235_1	851_235_253	970_235_202	42_25_167	41_235_1	612_25_1	1253_235_960	401_25_142	736_235_99	96_235_1	980_6_1	777_25_31	563_235_1	273_6_1	560_25_58	1790_6_47	445_2_1	77_6_89	261_235_1	70_235_1	1499_235_44	166_235_1	792_2_130	844_235_316	1559_235_58	1766_6_1	31_05_125	56_4_173	36_235_354	35_25_75	724_6_160	89_6_1	1101_25_77	880_235_598	2067_235_172
604_235_98	989_235_327	154_235_1	749_235_360	197_25_1	218_235_1	270_4_114	2096_235_18	238_6_408	253_235_7	81_6_1	2050_6_161	973_235_1	851_235_256	970_235_207	42_25_161	41_235_1	612_25_1	1253_235_976	401_25_153	736_235_97	96_235_1	980_6_1	777_25_33	563_235_1	273_6_1	560_25_56	1790_6_56	445_2_1	77_6_90	261_235_1	70_235_1	1499_235_45	166_235_1	792_2_135	844_235_334	1559_235_58	1766_6_1	31_05_121	56_4_171	36_235_342	35_25_69	724_6_150	89_6_1	1101_25_80	880_235_589	2067_235_176
604_235_95	989_235_329	154_235_1	749_235_349	197_25_1	218_235_1	270_4_113	2096_235_16	238_6_416	253_235_8	81_6_1	2050_6_159	973_235_1	851_235_248	970_235_212	42_25_155	41_235_1	612_25_1	1253_235_980	401_25_160	736_235_98	96_235_1	980_6_1	777_25_30	563_235_1	273_6_1	560_25_53	1790_6_45	445_2_1	77_6_97	261_235_1	70_235_1	1499_235_44	166_235_1	792_2_135	844_235_330	1559_235_57	1766_6_1	31_05_132	56_4_170	36_235_346	35_25_75	724_6_152	89_6_1	1101_25_80	880_235_588	2067_235_170
604_235_90	989_235_332	154_235_1	749_235_361	197_25_1	218_235_1	270_4_115	2096_235_18	238_6_418	253_235_8	81_6_1	2050_6_164	973_235_1	851_235_228	970_235_214	42_25_155	41_235_1	612_25_1	1253_235_974	401_25_165	736_235_100	96_235_1	980_6_1	777_25_29	563_235_1	273_6_1	560_25_60	1790_6_44	445_2_1	77_6_98	261_235_1	70_235_1	1499_235_43	166_235_1	792_2_139	844_235_328	1559_235_52	1766_6_1	31_05_127	56_4_171	36_235_338	35_25_73	724_6_162	89_6_1	1101_25_76	880_235_595	2067_235_165
604_235_85	989_235_320	154_235_1	749_235_354	197_25_1	218_235_1	270_4_106	2096_235_17	238_6_435	253_235_5	81_6_1	2050_6_172	973_235_1	851_235_240	970_235_215	42_25_152	41_235_1	612_25_1	1253_235_978	401_25_179	736_235_87	96_235_1	980_6_1	777_25_33	563_235_1	273_6_1	560_25_61	1790_6_45	445_2_1	77_6_88	261_235_1	70_235_1	1499_235_34	166_235_1	792_2_135	844_235_319	1559_235_47	1766_6_1	31_05_131	56_4_172	36_235_352	35_25_75	724_6_144	89_6_1	1101_25_79	880_235_585	2067_235_179
604_235_93	989_235_319	154_235_1	749_235_350	197_25_1	218_235_1	270_4_102	2096_235_14	238_6_428	253_235_4	81_6_1	2050_6_159	973_235_1	851_235_240	970_235_223	42_25_160	41_235_1	612_25_1	1253_235_987	401_25_185	736_235_87	96_235_1	980_6_1	777_25_31	563_235_1	273_6_1	560_25_68	1790_6_51	445_2_1	77_6_94	261_235_1	70_235_1	1499_235_38	166_235_1	792_2_142	844_235_316	1559_235_40	1766_6_1	31_05_136	56_4_160	36_235_354	35_25_71	724_6_129	89_6_1	1101_25_88	880_235_590	2067_235_180
604_235_87	989_235_316	154_235_1	749_235_351	197_25_1	218_235_1	270_4_101	2096_235_19	238_6_421	253_235_2	81_6_1	2050_6_173	973_235_1	851_235_244	970_235_234	42_25_172	41_235_1	612_25_1	1253_235_975	401_25_188	736_235_84	96_235_1	980_6_1	777_25_30	563_235_1	273_6_1	560_25_67	1790_6_54	445_2_1	77_6_96	261_235_1	70_235_1	1499_235_35	166_235_1	792_2_129	844_235_327	1559_235_41	1766_6_1	31_05_144	56_4_153	36_235_346	35_25_68	724_6_137	89_6_1	1101_25_91	880_235_613	2067_235_181
604_235_86	989_235_311	154_235_1	749_235_350	197_25_1	218_235_1	270_4_105	2096_235_14	238_6_429	253_235_1	81_6_1	2050_6_165	973_235_1	851_235_248	970_235_234	42_25_170	41_235_1	612_25_1	1253_235_970	401_25_192	736_235_80	96_235_1	980_6_1	777_25_35	563_235_1	273_6_1	560_25_67	1790_6_57	445_2_1	77_6_98	261_235_1	70_235_1	1499_235_36	166_235_1	792_2_130	844_235_331	1559_235_40	1766_6_1	31_05_134	56_4_160	36_235_345	35_25_67	724_6_130	89_6_1	1101_25_88	880_235_627	2067_235_182
604_235_95	989_235_323	154_235_1	749_235_348	197_25_1	218_235_1	270_4_96	2096_235_15	238_6_426	253_235_1	81_6_1	2050_6_154	973_235_1	851_235_255	970_235_235	42_25_174	41_235_1	612_25_1	1253_235_937	401_25_196	736_235_79	96_235_1	980_6_1	777_25_40	563_235_1	273_6_1	560_25_58	1790_6_58	445_2_1	77_6_104	261_235_1	70_235_1	1499_235_36	166_235_1	792_2_130	844_235_335	1559_235_43	1766_6_1	31_05_141	56_4_152	36_235_340	35_25_65	724_6_129	89_6_1	1101_25_93	880_235_647	2067_235_183
604_235_91	989_235_324	154_235_1	749_235_357	197_25_1	218_235_1	270_4_103	2096_235_13	238_6_410	81_6_1	2050_6_150	973_235_1	851_235_245	970_235_231	42_25_166	41_235_1	612_25_1	1253_235_922	401_25_200	736_235_81	96_235_1	980_6_1	777_25_43	563_235_1	273_6_1	560_25_60	1790_6_63	445_2_1	77_6_102	261_235_1	70_235_1	1499_235_33	166_235_1	792_2_134	844_235_325	1559_235_37	1766_6_1	31_05_150	56_4_165	36_235_346	35_25_58	724_6_125	89_6_1	1101_25_96	880_235_639	2067_235_173
604_235_84	989_235_333	154_235_1	749_235_379	197_25_1	218_235_1	270_4_101	2096_235_10	238_6_401	81_6_1	2050_6_145	973_235_1	851_235_255	970_235_228	42_25_160	41_235_1	612_25_1	1253_235_930	401_25_206	736_235_84	96_235_1	980_6_1	777_25_42	563_235_1	273_6_1	560_25_58	1790_6_64	445_2_1	77_6_110	261_235_1	70_235_1	1499_235_30	166_235_1	792_2_138	844_235_320	1559_235_35	1766_6_1	31_05_169	56_4_161	36_235_330	35_25_59	724_6_122	89_6_1	1101_25_99	880_235_642	2067_235_174
604_235_82	989_235_335	154_235_1	749_235_376	197_25_1	218_235_1	270_4_101	2096_235_13	238_6_390	81_6_1	2050_6_139	973_235_1	851_235_260	970_235_221	42_25_152	41_235_1	612_25_1	1253_235_915	401_25_212	736_235_88	96_235_1	980_6_1	777_25_46	563_235_1	273_6_1	560_25_63	1790_6_66	445_2_1	77_6_109	261_235_1	70_235_1	1499_235_41	166_235_1	792_2_143	844_235_321	1559_235_34	1766_6_1	31_05_165	56_4_171	36_235_332	35_25_52	724_6_115	89_6_1	1101_25_110	880_235_639	2067_235_181
604_235_85	989_235_343	154_235_1	749_235_376	197_25_1	218_235_1	270_4_109	2096_235_11	238_6_392	81_6_1	2050_6_141	973_235_1	851_235_244	970_235_225	42_25_151	41_235_1	612_25_1	1253_235_900	401_25_215	736_235_80	96_235_1	980_6_1	777_25_38	563_235_1	273_6_1	560_25_68	1790_6_67	445_2_1	77_6_108	261_235_1	70_235_1	1499_235_42	166_235_1	792_2_145	844_235_312	1559_235_35	1766_6_1	31_05_167	56_4_171	36_235_332	35_25_57	724_6_120	89_6_1	1101_25_103	880_235_633	2067_235_181
604_235_78	989_235_337	154_235_1	749_235_389	197_25_1	218_235_1	270_4_111	2096_235_11	238_6_394	81_6_1	2050_6_147	973_235_1	851_235_242	970_235_222	42_25_148	41_235_1	612_25_1	1253_235_897	401_25_203	736_235_81	96_235_1	980_6_1	777_25_40	563_235_1	273_6_1	560_25_66	1790_6_66	445_2_1	77_6_115	261_235_1	70_235_1	1499_235_43	166_235_1	792_2_137	844_235_307	1559_235_40	1766_6_1	31_05_176	56_4_175	36_235_344	35_25_61	724_6_115	89_6_1	1101_25_98	880_235_637	2067_235_189
604_235_84	989_235_338	154_235_1	749_235_388	197_25_1	218_235_1	270_4_119	2096_235_10	238_6_392	81_6_1	2050_6_142	973_235_1	851_235_246	970_235_225	42_25_143	41_235_1	612_25_1	1253_235_913	401_25_204	736_235_81	96_235_1	980_6_1	777_25_42	563_235_1	273_6_1	560_25_66	1790_6_56	445_2_1	77_6_119	261_235_1	70_235_1	1499_235_48	166_235_1	792_2_145	844_235_306	1559_235_38	1766_6_1	31_05_192	56_4_172	36_235_342	35_25_67	724_6_109	89_6_1	1101_25_101	880_235_637	2067_235_172
604_235_81	989_235_348	154_235_1	749_235_398	197_25_1	218_235_1	270_4_119	2096_235_9	238_6_387	81_6_1	2050_6_143	973_235_1	851_235_258	970_235_218	42_25_151	41_235_1	612_25_1	1253_235_891	401_25_187	736_235_84	96_235_1	980_6_1	777_25_40	563_235_1	273_6_1	560_25_70	1790_6_59	445_2_1	77_6_125	261_235_1	70_235_1	1499_235_50	166_235_1	792_2_148	844_235_297	1559_235_39	1766_6_1	31_05_200	56_4_171	36_235_346	35_25_55	724_6_111	89_6_1	1101_25_104	880_235_632	2067_235_190
604_235_88	989_235_349	154_235_1	749_235_382	197_25_1	218_235_1	270_4_114	2096_235_9	238_6_395	81_6_1	2050_6_147	973_235_1	851_235_259	970_235_222	42_25_156	41_235_1	612_25_1	1253_235_870	401_25_177	736_235_83	96_235_1	980_6_1	777_25_40	563_235_1	273_6_1	560_25_70	1790_6_53	445_2_1	77_6_138	261_235_1	70_235_1	1499_235_54	166_235_1	792_2_142	844_235_299	1559_235_42	1766_6_1	31_05_202	56_4_170	36_235_347	35_25_56	724_6_112	89_6_1	1101_25_98	880_235_597	2067_235_199
604_235_84	989_235_345	154_235_1	749_235_387	197_25_1	218_235_1	270_4_113	2096_235_9	238_6_393	81_6_1	2050_6_150	973_235_1	851_235_262	970_235_212	42_25_160	41_235_1	612_25_1	1253_235_881	401_25_183	736_235_85	96_235_1	980_6_1	777_25_40	563_235_1	273_6_1	560_25_73	1790_6_54	445_2_1	77_6_145	261_235_1	70_235_1	1499_235_52	166_235_1	792_2_127	844_235_299	1559_235_34	1766_6_1	31_05_200	56_4_172	36_235_340	35_25_55	724_6_102	89_6_1	1101_25_106	880_235_594	2067_235_186
604_235_87	989_235_348	154_235_1	749_235_370	197_25_1	218_235_1	270_4_120	2096_235_11	238_6_390	81_6_1	2050_6_147	973_235_1	851_235_252	970_235_213	42_25_163	41_235_1	612_25_1	1253_235_903	401_25_192	736_235_77	96_235_1	980_6_1	777_25_40	563_235_1	273_6_1	560_25_64	1790_6_49	445_2_1	77_6_147	261_235_1	70_235_1	1499_235_48	166_235_1	792_2_126	844_235_297	1559_235_30	1766_6_1	31_05_201	56_4_178	36_235_333	35_25_57	724_6_111	89_6_1	1101_25_99	880_235_600	2067_235_176
604_235_93	989_235_355	154_235_1	749_235_388	197_25_1	218_235_1	270_4_116	2096_235_9	238_6_396	81_6_1	2050_6_149	973_235_1	851_235_233	970_235_218	42_25_170	41_235_1	612_25_1	1253_235_885	401_25_187	736_235_81	96_235_1	980_6_1	777_25_37	563_235_1	273_6_1	560_25_70	1790_6_49	445_2_1	77_6_144	261_235_1	70_235_1	1499_235_48	166_235_1	792_2_121	844_235_290	1559_235_36	1766_6_1	31_05_195	56_4_178	36_235_312	35_25_68	724_6_117	89_6_1	1101_25_93	880_235_619	2067_235_187
604_235_104	989_235_362	154_235_1	749_235_370	197_25_1	218_235_1	270_4_107	2096_235_10	238_6_378	81_6_1	2050_6_153	973_235_1	851_235_224	970_235_219	42_25_170	41_235_1	612_25_1	1253_235_888	401_25_184	736_235_75	96_235_1	980_6_1	777_25_40	563_235_1	273_6_1	560_25_76	1790_6_51	445_2_1	77_6_141	261_235_1	70_235_1	1499_235_55	166_235_1	792_2_109	844_235_302	1559_235_42	1766_6_1	31_05_197	56_4_176	36_235_328	35_25_69	724_6_102	89_6_1	1101_25_95	880_235_633	2067_235_197
604_235_103	989_235_353	154_235_1	749_235_364	197_25_1	218_235_1	270_4_101	2096_235_9	238_6_382	81_6_1	2050_6_155	973_235_1	851_235_225	970_235_230	42_25_166	41_235_1	612_25_1	1253_235_906	401_25_176	736_235_73	96_235_1	980_6_1	777_25_38	563_235_1	273_6_1	560_25_74	1790_6_51	445_2_1	77_6_138	261_235_1	70_235_1	1499_235_63	166_235_1	792_2_110	844_235_311	1559_235_45	1766_6_1	31_05_202	56_4_180	36_235_334	35_25_70	724_6_97	89_6_1	1101_25_101	880_235_606	2067_235_203
604_235_96	989_235_349	154_235_1	749_235_361	197_25_1	218_235_1	270_4_100	2096_235_5	238_6_384	81_6_1	2050_6_146	973_235_1	851_235_245	970_235_223	42_25_172	41_235_1	612_25_1	1253_235_897	401_25_177	736_235_80	96_235_1	980_6_1	777_25_41	563_235_1	273_6_1	560_25_72	1790_6_44	445_2_1	77_6_149	261_235_1	70_235_1	1499_235_74	166_235_1	792_2_103	844_235_310	1559_235_48	1766_6_1	31_05_188	56_4_176	36_235_329	35_25_67	724_6_100	89_6_1	1101_25_106	880_235_609	2067_235_210
604_235_96	989_235_352	154_235_1	749_235_368	197_25_1	218_235_1	270_4_94	2096_235_6	238_6_392	81_6_1	2050_6_146	973_235_1	851_235_242	970_235_232	42_25_166	41_235_1	612_25_1	1253_235_925	401_25_178	736_235_88	96_235_1	980_6_1	777_25_37	563_235_1	273_6_1	560_25_66	1790_6_50	445_2_1	77_6_141	261_235_1	70_235_1	1499_235_81	166_235_1	792_2_101	844_235_311	1559_235_45	1766_6_1	31_05_193	56_4_166	36_235_318	35_25_60	724_6_109	89_6_1	1101_25_106	880_235_600	2067_235_206
604_235_97	989_235_361	154_235_1	749_235_358	197_25_1	218_235_1	270_4_92	2096_235_5	238_6_386	81_6_1	2050_6_145	973_235_1	851_235_250	970_235_216	42_25_161	41_235_1	612_25_1	1253_235_940	401_25_172	736_235_83	96_235_1	980_6_1	777_25_34	563_235_1	273_6_1	560_25_63	1790_6_41	445_2_1	77_6_132	261_235_1	70_235_1	1499_235_81	166_235_1	792_2_95	844_235_312	1559_235_49	1766_6_1	31_05_198	56_4_179	36_235_329	35_25_58	724_6_120	89_6_1	1101_25_108	880_235_598	2067_235_214
604_235_100	989_235_363	154_235_1	749_235_354	197_25_1	218_235_1	270_4_89	2096_235_8	238_6_392	81_6_1	2050_6_154	973_235_1	851_235_259	970_235_211	42_25_161	41_235_1	612_25_1	1253_235_945	401_25_164	736_235_86	96_235_1	980_6_1	777_25_34	563_235_1	273_6_1	560_25_65	1790_6_44	445_2_1	77_6_131	261_235_1	70_235_1	1499_235_76	166_235_1	792_2_86	844_235_302	1559_235_52	1766_6_1	31_05_193	56_4_185	36_235_336	35_25_55	724_6_118	89_6_1	1101_25_97	880_235_614	2067_235_225
604_235_106	989_235_360	154_235_1	749_235_346	197_25_1	218_235_1	270_4_105	2096_235_7	238_6_401	81_6_1	2050_6_160	973_235_1	851_235_254	970_235_197	42_25_160	41_235_1	612_25_1	1253_235_947	401_25_153	736_235_80	96_235_1	980_6_1	777_25_34	563_235_1	273_6_1	560_25_63	1790_6_51	445_2_1	77_6_131	261_235_1	70_235_1	1499_235_78	166_235_1	792_2_82	844_235_303	1559_235_48	1766_6_1	31_05_195	56_4_194	36_235_326	35_25_52	724_6_117	89_6_1	1101_25_89	880_235_598	2067_235_221
604_235_111	989_235_352	154_235_1	749_235_351	197_25_1	218_235_1	270_4_103	2096_235_9	238_6_424	81_6_1	2050_6_156	973_235_1	851_235_257	970_235_189	42_25_171	41_235_1	612_25_1	1253_235_935	401_25_145	736_235_85	96_235_1	980_6_1	777_25_33	563_235_1	273_6_1	560_25_65	1790_6_53	445_2_1	77_6_126	261_235_1	70_235_1	1499_235_79	166_235_1	792_2_79	844_235_292	1559_235_48	1766_6_1	31_05_191	56_4_203	36_235_337	35_25_57	724_6_110	89_6_1	1101_25_93	880_235_576	2067_235_209
604_235_108	989_235_351	154_235_1	749_235_359	197_25_1	218_235_1	270_4_91	2096_235_9	238_6_423	81_6_1	2050_6_153	973_235_1	851_235_254	970_235_189	42_25_179	41_235_1	612_25_1	1253_235_931	401_25_148	736_235_88	96_235_1	980_6_1	777_25_35	563_235_1	273_6_1	560_25_67	1790_6_52	445_2_1	77_6_129	261_235_1	70_235_1	1499_235_80	166_235_1	792_2_79	844_235_284	1559_235_45	1766_6_1	31_05_199	56_4_216	36_235_340	35_25_60	724_6_107	89_6_1	1101_25_98	880_235_577	2067_235_213
604_235_115	989_235_350	154_235_1	749_235_353	197_25_1	218_235_1	270_4_98	2096_235_12	238_6_407	81_6_1	2050_6_165	973_235_1	851_235_249	970_235_187	42_25_183	41_235_1	612_25_1	1253_235_951	401_25_148	736_235_88	96_235_1	980_6_1	777_25_33	563_235_1	273_6_1	560_25_61	1790_6_54	445_2_1	77_6_124	261_235_1	70_235_1	1499_235_81	166_235_1	792_2_70	844_235_294	1559_235_44	1766_6_1	31_05_192	56_4_208	36_235_339	35_25_58	724_6_120	89_6_1	1101_25_93	880_235_591	2067_235_213
604_235_115	989_235_352	154_235_1	749_235_346	197_25_1	218_235_1	270_4_99	2096_235_10	238_6_406	81_6_1	2050_6_163	973_235_1	851_235_257	970_235_173	42_25_190	41_235_1	612_25_1	1253_235_953	401_25_158	736_235_88	96_235_1	980_6_1	777_25_38	563_235_1	273_6_1	560_25_58	1790_6_43	445_2_1	77_6_130	261_235_1	70_235_1	1499_235_74	166_235_1	792_2_71	844_235_304	1559_235_51	1766_6_1	31_05_180	56_4_216	36_235_339	35_25_55	724_6_122	89_6_1	1101_25_87	880_235_586	2067_235_204
604_235_116	989_235_353	154_235_1	749_235_338	197_25_1	218_235_1	270_4_97	2096_235_10	238_6_438	81_6_1	2050_6_168	973_235_1	851_235_253	970_235_174	42_25_195	41_235_1	612_25_1	1253_235_921	401_25_150	736_235_89	96_235_1	980_6_1	777_25_38	563_235_1	273_6_1	560_25_63	1790_6_35	445_2_1	77_6_127	261_235_1	70_235_1	1499_235_76	166_235_1	792_2_67	844_235_306	1559_235_50	1766_6_1	31_05_181	56_4_211	36_235_341	35_25_55	724_6_125	89_6_1	1101_25_87	880_235_584	2067_235_218
604_235_120	989_235_356	154_235_1	749_235_348	197_25_1	218_235_1	270_4_91	2096_235_6	238_6_449	81_6_1	2050_6_175	973_235_1	851_235_244	970_235_177	42_25_176	41_235_1	612_25_1	1253_235_922	401_25_137	736_235_92	96_235_1	980_6_1	777_25_34	563_235_1	273_6_1	560_25_53	1790_6_37	445_2_1	77_6_124	261_235_1	70_235_1	1499_235_63	166_235_1	792_2_63	844_235_297	1559_235_49	1766_6_1	31_05_187	56_4_215	36_235_355	35_25_53	724_6_137	89_6_1	1101_25_83	880_235_586	2067_235_217
604_235_123	989_235_359	154_235_1	749_235_345	197_25_1	218_235_1	270_4_97	2096_235_6	238_6_444	81_6_1	2050_6_176	973_235_1	851_235_234	970_235_176	42_25_181	41_235_1	612_25_1	1253_235_895	401_25_143	736_235_92	96_235_1	980_6_1	777_25_40	563_235_1	273_6_1	560_25_50	1790_6_37	445_2_1	77_6_135	261_235_1	70_235_1	1499_235_60	166_235_1	792_2_67	844_235_284	1559_235_42	1766_6_1	31_05_181	56_4_214	36_235_357	35_25_46	724_6_138	89_6_1	1101_25_78	880_235_611	2067_235_221
604_235_128	989_235_370	154_235_1	749_235_339	197_25_1	218_235_1	270_4_89	2096_235_6	238_6_455	81_6_1	2050_6_173	973_235_1	851_235_229	970_235_160	42_25_181	41_235_1	612_25_1	1253_235_904	401_25_135	736_235_95	96_235_1	980_6_1	777_25_36	563_235_1	273_6_1	560_25_51	1790_6_33	445_2_1	77_6_135	261_235_1	70_235_1	1499_235_64	166_235_1	792_2_61	844_235_279	1559_235_38	1766_6_1	31_05_183	56_4_203	36_235_357	35_25_52	724_6_141	89_6_1	1101_25_82	880_235_610	2067_235_236
604_235_129	989_235_367	154_235_1	749_235_318	197_25_1	218_235_1	270_4_87	2096_235_6	238_6_450	81_6_1	2050_6_156	973_235_1	851_235_244	970_235_162	42_25_176	41_235_1	612_25_1	1253_235_923	401_25_143	736_235_91	96_235_1	980_6_1	777_25_39	563_235_1	273_6_1	560_25_51	1790_6_27	445_2_1	77_6_138	261_235_1	70_235_1	1499_235_67	166_235_1	792_2_73	844_235_291	1559_235_38	1766_6_1	31_05_181	56_4_181	36_235_333	35_25_46	724_6_143	89_6_1	1101_25_81	880_235_615	2067_235_239
604_235_131	989_235_377	154_235_1	749_235_304	197_25_1	218_235_1	270_4_87	2096_235_7	238_6_437	81_6_1	2050_6_158	973_235_1	851_235_241	970_235_160	42_25_175	41_235_1	612_25_1	1253_235_927	401_25_152	736_235_93	96_235_1	980_6_1	777_25_39	563_235_1	273_6_1	560_25_48	1790_6_29	445_2_1	77_6_129	261_235_1	70_235_1	1499_235_61	166_235_1	792_2_79	844_235_286	1559_235_38	1766_6_1	31_05_188	56_4_185	36_235_334	35_25_47	724_6_154	89_6_1	1101_25_83	880_235_616	2067_235_238
604_235_129	989_235_373	154_235_1	749_235_308	197_25_1	218_235_1	270_4_89	2096_235_6	238_6_439	81_6_1	2050_6_138	973_235_1	851_235_261	970_235_158	42_25_177	41_235_1	612_25_1	1253_235_905	401_25_135	736_235_101	96_235_1	980_6_1	777_25_36	563_235_1	273_6_1	560_25_47	1790_6_30	445_2_1	77_6_116	261_235_1	70_235_1	1499_235_64	166_235_1	792_2_97	844_235_290	1559_235_47	1766_6_1	31_05_182	56_4_193	36_235_336	35_25_50	724_6_160	89_6_1	1101_25_78	880_235_626	2067_235_229
604_235_143	989_235_371	154_235_1	749_235_323	197_25_1	218_235_1	270_4_77	2096_235_4	238_6_443	81_6_1	2050_6_133	973_235_1	851_235_256	970_235_154	42_25_178	41_235_1	612_25_1	1253_235_917	401_25_125	736_235_91	96_235_1	980_6_1	777_25_32	563_235_1	273_6_1	560_25_45	1790_6_34	445_2_1	77_6_115	261_235_1	70_235_1	1499_235_63	166_235_1	792_2_105	844_235_290	1559_235_44	1766_6_1	31_05_205	56_4_178	36_235_322	35_25_47	724_6_164	89_6_1	1101_25_86	880_235_635	2067_235_239
604_235_134	989_235_362	154_235_1	749_235_319	197_25_1	218_235_1	270_4_77	2096_235_2	238_6_423	81_6_1	2050_6_130	973_235_1	851_235_250	970_235_166	42_25_191	41_235_1	612_25_1	1253_235_939	401_25_124	736_235_86	96_235_1	980_6_1	777_25_29	563_235_1	273_6_1	560_25_46	1790_6_30	445_2_1	77_6_109	261_235_1	70_235_1	1499_235_61	166_235_1	792_2_104	844_235_282	1559_235_50	1766_6_1	31_05_203	56_4_183	36_235_320	35_25_43	724_6_175	89_6_1	1101_25_86	880_235_629	2067_235_235
604_235_129	989_235_356	154_235_1	749_235_321	197_25_1	218_235_1	270_4_76	2096_235_2	238_6_428	81_6_1	2050_6_123	973_235_1	851_235_260	970_235_174	42_25_185	41_235_1	612_25_1	1253_235_937	401_25_129	736_235_90	96_235_1	980_6_1	777_25_27	563_235_1	273_6_1	560_25_55	1790_6_27	445_2_1	77_6_105	261_235_1	70_235_1	1499_235_66	166_235_1	792_2_114	844_235_270	1559_235_48	1766_6_1	31_05_200	56_4_196	36_235_325	35_25_48	724_6_178	89_6_1	1101_25_80	880_235_645	2067_235_233
604_235_119	989_235_358	154_235_1	749_235_326	197_25_1	218_235_1	270_4_76	2096_235_3	238_6_419	81_6_1	2050_6_118	973_235_1	851_235_245	970_235_181	42_25_182	41_235_1	612_25_1	1253_235_954	401_25_124	736_235_96	96_235_1	980_6_1	777_25_26	563_235_1	273_6_1	560_25_58	1790_6_25	445_2_1	77_6_105	261_235_1	70_235_1	1499_235_69	166_235_1	792_2_116	844_235_273	1559_235_45	1766_6_1	31_05_197	56_4_194	36_235_340	35_25_55	724_6_174	89_6_1	1101_25_83	880_235_629	2067_235_241
604_235_119	989_235_361	154_235_1	749_235_318	197_25_1	218_235_1	270_4_76	2096_235_6	238_6_422	81_6_1	2050_6_118	973_235_1	851_235_238	970_235_180	42_25_186	41_235_1	612_25_1	1253_235_924	401_25_118	736_235_100	96_235_1	980_6_1	777_25_21	563_235_1	273_6_1	560_25_62	1790_6_24	445_2_1	77_6_109	261_235_1	70_235_1	1499_235_75	166_235_1	792_2_118	844_235_266	1559_235_44	1766_6_1	31_05_198	56_4_202	36_235_330	35_25_60	724_6_182	89_6_1	1101_25_81	880_235_640	2067_235_238
604_235_125	989_235_364	154_235_1	749_235_320	197_25_1	218_235_1	270_4_74	2096_235_9	238_6_392	81_6_1	2050_6_119	973_235_1	851_235_247	970_235_192	42_25_182	41_235_1	612_25_1	1253_235_935	401_25_124	736_235_89	96_235_1	980_6_1	777_25_24	563_235_1	273_6_1	560_25_54	1790_6_26	445_2_1	77_6_113	261_235_1	70_235_1	1499_235_84	166_235_1	792_2_118	844_235_274	1559_235_46	1766_6_1	31_05_198	56_4_202	36_235_338	35_25_60	724_6_173	89_6_1	1101_25_90	880_235_642	2067_235_249
604_235_144	989_235_377	154_235_1	749_235_323	197_25_1	218_235_1	270_4_68	2096_235_9	238_6_370	81_6_1	2050_6_106	973_235_1	851_235_236	970_235_201	42_25_173	41_235_1	612_25_1	1253_235_921	401_25_123	736_235_86	96_235_1	980_6_1	777_25_21	563_235_1	273_6_1	560_25_57	1790_6_22	445_2_1	77_6_119	261_235_1	70_235_1	1499_235_90	166_235_1	792_2_123	844_235_272	1559_235_47	1766_6_1	31_05_202	56_4_223	36_235_344	35_25_63	724_6_165	89_6_1	1101_25_85	880_235_646	2067_235_244
604_235_144	989_235_379	154_235_1	749_235_319	197_25_1	218_235_1	270_4_60	2096_235_9	238_6_384	81_6_1	2050_6_105	973_235_1	851_235_240	970_235_204	42_25_174	41_235_1	612_25_1	1253_235_909	401_25_119	736_235_83	96_235_1	980_6_1	777_25_13	563_235_1	273_6_1	560_25_58	1790_6_22	445_2_1	77_6_128	261_235_1	70_235_1	1499_235_82	166_235_1	792_2_122	844_235_271	1559_235_47	1766_6_1	31_05_197	56_4_226	36_235_343	35_25_63	724_6_162	89_6_1	1101_25_91	880_235_647	2067_235_248
604_235_136	989_235_371	154_235_1	749_235_326	197_25_1	218_235_1	270_4_63	2096_235_13	238_6_383	81_6_1	2050_6_105	973_235_1	851_235_245	970_235_194	42_25_163	41_235_1	612_25_1	1253_235_930	401_25_125	736_235_81	96_235_1	980_6_1	777_25_16	563_235_1	273_6_1	560_25_59	1790_6_23	445_2_1	77_6_129	261_235_1	70_235_1	1499_235_77	166_235_1	792_2_132	844_235_267	1559_235_46	1766_6_1	31_05_184	56_4_226	36_235_332	35_25_59	724_6_160	89_6_1	1101_25_99	880_235_660	2067_235_242
604_235_135	989_235_365	154_235_1	749_235_334	197_25_1	218_235_1	270_4_53	2096_235_15	238_6_373	81_6_1	2050_6_108	973_235_1	851_235_241	970_235_187	42_25_148	41_235_1	612_25_1	1253_235_931	401_25_113	736_235_78	96_235_1	980_6_1	777_25_16	563_235_1	273_6_1	560_25_56	1790_6_21	445_2_1	77_6_124	261_235_1	70_235_1	1499_235_74	166_235_1	792_2_132	844_235_277	1559_235_50	1766_6_1	31_05_195	56_4_233	36_235_334	35_25_58	724_6_157	89_6_1	1101_25_98	880_235_684	2067_235_243
604_235_127	989_235_343	154_235_1	749_235_335	197_25_1	218_235_1	270_4_51	2096_235_14	238_6_374	81_6_1	2050_6_104	973_235_1	851_235_229	970_235_188	42_25_157	41_235_1	612_25_1	1253_235_966	401_25_101	736_235_71	96_235_1	980_6_1	777_25_21	563_235_1	273_6_1	560_25_52	1790_6_19	445_2_1	77_6_127	261_235_1	70_235_1	1499_235_78	166_235_1	792_2_127	844_235_272	1559_235_52	1766_6_1	31_05_199	56_4_242	36_235_338	35_25_65	724_6_154	89_6_1	1101_25_103	880_235_685	2067_235_245
604_235_121	989_235_341	154_235_1	749_235_332	197_25_1	218_235_1	270_4_47	2096_235_13	238_6_366	81_6_1	2050_6_108	973_235_1	851_235_225	970_235_190	42_25_157	41_235_1	612_25_1	1253_235_989	401_25_107	736_235_66	96_235_1	980_6_1	777_25_22	563_235_1	273_6_1	560_25_43	1790_6_16	445_2_1	77_6_124	261_235_1	70_235_1	1499_235_73	166_235_1	792_2_128	844_235_263	1559_235_54	1766_6_1	31_05_202	56_4_225	36_235_342	35_25_66	724_6_151	89_6_1	1101_25_114	880_235_696	2067_235_251
604_235_119	989_235_338	154_235_1	749_235_343	197_25_1	218_235_1	270_4_48	2096_235_12	238_6_362	81_6_1	2050_6_102	973_235_1	851_235_221	970_235_183	42_25_162	41_235_1	612_25_1	1253_235_968	401_25_107	736_235_66	96_235_1	980_6_1	777_25_22	563_235_1	273_6_1	560_25_38	1790_6_20	445_2_1	77_6_125	261_235_1	70_235_1	1499_235_74	166_235_1	792_2_133	844_235_266	1559_235_49	1766_6_1	31_05_201	56_4_204	36_235_355	35_25_75	724_6_140	89_6_1	1101_25_113	880_235_697	2067_235_252
604_235_115	989_235_338	154_235_1	749_235_347	197_25_1	218_235_1	270_4_48	2096_235_12	238_6_347	81_6_1	2050_6_99	973_235_1	851_235_232	970_235_186	42_25_171	41_235_1	612_25_1	1253_235_947	401_25_103	736_235_71	96_235_1	980_6_1	777_25_25	563_235_1	273_6_1	560_25_33	1790_6_15	445_2_1	77_6_124	261_235_1	70_235_1	1499_235_78	166_235_1	792_2_135	844_235_259	1559_235_54	1766_6_1	31_05_194	56_4_204	36_235_344	35_25_82	724_6_128	89_6_1	1101_25_117	880_235_721	2067_235_270
604_235_121	989_235_326	154_235_1	749_235_357	197_25_1	218_235_1	270_4_44	2096_235_14	238_6_356	81_6_1	2050_6_99	973_235_1	851_235_216	970_235_186	42_25_151	41_235_1	612_25_1	1253_235_947	401_25_96	736_235_69	96_235_1	980_6_1	777_25_27	563_235_1	273_6_1	560_25_37	1790_6_14	445_2_1	77_6_108	261_235_1	70_235_1	1499_235_76	166_235_1	792_2_139	844_235_270	1559_235_53	1766_6_1	31_05_195	56_4_205	36_235_348	35_25_83	724_6_121	89_6_1	1101_25_118	880_235_715	2067_235_275
604_235_110	989_235_332	154_235_1	749_235_351	197_25_1	218_235_1	270_4_49	2096_235_14	238_6_360	81_6_1	2050_6_98	973_235_1	851_235_223	970_235_181	42_25_153	41_235_1	612_25_1	1253_235_961	401_25_92	736_235_70	96_235_1	980_6_1	777_25_25	563_235_1	273_6_1	560_25_34	1790_6_13	445_2_1	77_6_112	261_235_1	70_235_1	1499_235_79	166_235_1	792_2_135	844_235_271	1559_235_52	1766_6_1	31_05_195	56_4_196	36_235_354	35_25_87	724_6_122	89_6_1	1101_25_117	880_235_709	2067_235_279
604_235_115	989_235_329	154_235_1	749_235_337	197_25_1	218_235_1	270_4_53	2096_235_12	238_6_354	81_6_1	2050_6_105	973_235_1	851_235_236	970_235_184	42_25_157	41_235_1	612_25_1	1253_235_961	401_25_86	736_235_65	96_235_1	980_6_1	777_25_22	563_235_1	273_6_1	560_25_26	1790_6_13	445_2_1	77_6_111	261_235_1	70_235_1	1499_235_74	166_235_1	792_2_136	844_235_286	1559_235_55	1766_6_1	31_05_197	56_4_193	36_235_351	35_25_94	724_6_130	89_6_1	1101_25_108	880_235_710	2067_235_288
[truncated: 4,184 more rows]
[truncated: 1,738 more columns]
