# Supplementary material for: Environmental change makes robust ecological networks fragile
Source: Nat Commun. 2016 Aug 11;7:12462. doi: 10.1038/ncomms12462 (PMC4987532; doi:10.1038/ncomms12462)
Supplement: Supplementary Data 1 — Host-parasite networks and host extinction sequences in Avida experiments. The compressed archive includes the 100 co-evolved host-parasite networks and the host extinction sequences in the historical scenario. [file ncomms12462-s2.zip › Supplementary_data_S1/host_extinction_sequence_19.csv]

1200_2_1	643_5_1	344_3_4	345_03_1	346_01_2	347_5_13	340_2_2	341_1_1	342_03_2	343_2_1	348_03_11	349_1_3	298_02_1	299_1_13	296_01_14	297_03_4	294_02_3	295_02_3	292_35_6	293_5_1	290_2_3	291_35_1	270_01_1	271_1_3	272_5_29	273_5_9	274_01_2	275_5_2	276_1_2	277_0_18	278_2_4	279_03_6	642_1_2	108_2_1	109_35_6	102_0_2	103_35_3	100_2_7	101_2_2	106_2_2	107_1_20	104_5_9	105_1_1	1373_2_1	1655_03_1	99_01_14	98_03_18	91_2_6	90_2_1	93_02_6
1200_2_2	643_5_1	344_3_4	345_03_1	346_01_2	347_5_18	340_2_2	341_1_1	342_03_2	343_2_1	348_03_16	349_1_3	298_02_1	299_1_11	296_01_17	297_03_3	294_02_3	295_02_3	292_35_5	293_5_1	290_2_3	291_35_1	270_01_1	271_1_3	272_5_27	273_5_9	274_01_2	275_5_2	276_1_2	277_0_15	278_2_3	279_03_10	642_1_1	108_2_1	109_35_8	102_0_2	103_35_3	100_2_9	101_2_2	106_2_2	107_1_22	104_5_9	105_1_2	99_01_14	98_03_21	91_2_2	90_2_1	93_02_7	92_2_20	95_5_14
248_2_1	1547_1_3	1140_2_3	294_02_3	1141_2_1	527_03_9	127_03_1	643_5_1	198_01_1	429_5_4	1144_1_2	1218_01_2	346_01_1	347_5_20	340_2_2	341_1_1	343_2_1	594_5_3	812_1_4	504_35_27	348_03_28	349_1_3	816_1_2	817_03_8	1522_2_2	719_1_1	717_35_1	715_5_1	714_2_2	713_35_6	711_3_3	662_2_5	1490_03_7	1397_03_2	1492_2_4	1493_35_3	1494_2_1	661_02_3	1496_2_1	1497_3_1	1499_0_1	961_5_6	409_1_5	1068_01_1	195_02_9	1061_5_5	1063_2_1	1062_35_4	619_2_1	299_1_12
1140_2_4	294_02_3	1141_2_1	527_03_10	127_03_1	198_01_1	429_5_10	1144_1_1	347_5_22	340_2_2	341_1_1	343_2_1	812_1_5	504_35_24	348_03_52	349_1_3	816_1_1	817_03_13	719_1_1	717_35_1	715_5_1	714_2_2	713_35_10	711_3_1	662_2_2	1490_03_7	1397_03_1	1492_2_4	1493_35_3	1494_2_1	661_02_2	1496_2_1	1499_0_1	961_5_9	594_5_3	1068_01_1	195_02_10	1061_5_7	1063_2_1	1062_35_3	619_2_1	299_1_11	1667_2_1	1665_1_4	426_0_4	1663_2_1	1662_0_1	290_2_3	1129_01_1	1083_2_1
1141_2_1	344_3_1	347_5_20	812_1_7	348_03_63	816_1_1	817_03_14	1149_5_3	713_35_12	711_3_1	1490_03_6	1397_03_1	1492_2_3	1493_35_5	1494_2_1	661_02_2	1061_5_9	1062_35_4	299_1_11	1667_2_1	1665_1_5	295_02_1	292_35_1	1662_0_2	1087_2_3	1083_2_1	1082_35_1	1080_01_3	195_02_6	194_1_3	197_5_7	196_2_1	1124_35_1	1089_1_2	157_2_1	272_5_27	276_1_2	277_0_16	279_03_24	525_02_1	527_03_10	523_5_6	1015_05_4	528_2_4	1406_0_15	1232_03_1	1449_01_6	443_1_14	447_01_1	445_1_1
1141_2_1	347_5_13	812_1_8	348_03_62	816_1_1	817_03_16	1149_5_2	713_35_13	1490_03_8	1492_2_2	1493_35_5	661_02_1	1061_5_12	1062_35_3	299_1_13	1667_2_1	1665_1_3	295_02_1	292_35_1	1662_0_3	1087_2_3	1083_2_1	1082_35_1	1080_01_2	195_02_1	194_1_1	197_5_2	1124_35_1	1089_1_1	272_5_18	276_1_2	277_0_10	279_03_17	527_03_13	523_5_5	1015_05_7	528_2_1	1406_0_25	1449_01_5	443_1_18	447_01_1	445_1_1	109_35_1	103_35_1	100_2_13	106_2_2	107_1_13	105_1_8	900_2_2	38_02_3
347_5_7	812_1_6	348_03_51	817_03_21	1149_5_1	713_35_11	1490_03_10	1493_35_1	1061_5_12	1062_35_2	299_1_12	296_01_3	1665_1_2	1662_0_2	1087_2_2	1082_35_1	1080_01_1	194_1_1	197_5_4	193_1_8	272_5_12	276_1_3	277_0_15	279_03_16	527_03_12	523_5_1	1015_05_8	528_2_1	1406_0_42	1449_01_4	443_1_19	445_1_1	103_35_1	100_2_13	106_2_2	107_1_14	105_1_7	900_2_2	38_02_1	33_2_2	32_2_3	30_2_4	37_2_1	35_35_1	34_5_2	641_1_21	1240_35_4	645_5_14	644_01_2	647_1_14
347_5_5	812_1_4	348_03_42	817_03_20	1149_5_1	713_35_16	1490_03_5	1493_35_1	1061_5_12	299_1_9	296_01_1	1665_1_3	1662_0_4	1087_2_3	1080_01_1	197_5_4	193_1_4	272_5_12	276_1_3	277_0_27	279_03_20	527_03_12	1015_05_8	1406_0_43	1449_01_2	443_1_18	1333_1_1	100_2_12	106_2_2	107_1_9	105_1_8	900_2_3	38_02_1	33_2_2	32_2_2	30_2_2	37_2_1	35_35_1	34_5_1	641_1_20	1240_35_2	645_5_14	644_01_1	647_1_19	439_2_1	435_1_6	433_35_55	335_1_7	334_01_12	332_2_1
347_5_2	812_1_3	348_03_46	817_03_12	713_35_19	1490_03_1	1061_5_16	299_1_9	296_01_1	1665_1_2	1662_0_4	1087_2_2	197_5_4	193_1_2	272_5_9	276_1_4	277_0_22	279_03_18	527_03_10	1015_05_6	1406_0_35	1449_01_2	443_1_13	445_1_1	100_2_11	106_2_2	107_1_7	105_1_7	900_2_3	38_02_1	33_2_2	32_2_2	30_2_1	37_2_1	35_35_1	641_1_16	645_5_18	644_01_1	647_1_39	435_1_6	433_35_59	335_1_4	334_01_7	332_2_2	1151_35_121	855_2_1	858_01_8	99_01_1	98_03_24	91_2_1
1304_5_18	217_023_19	1140_2_2	1268_2_6	213_5_1	668_01_19	411_1_21	664_2_2	953_03_1	1265_1_19	660_2_1	133_1_14	132_5_18	215_2_8	136_01_17	1213_2_31	495_2_2	139_2_2	138_03_126	650_01_1	24_2_1	1547_1_2	690_02_20	20_2_1	21_2_1	1540_1_9	23_5_9	223_5_98	28_2_6	29_5_20	1549_1_11	407_1_7	1582_5_4	540_01_52	347_5_2	403_2_1	402_1_2	8_2_2	283_1_18	282_1_52	348_03_37	1672_5_8	1253_5_1	1315_0_9	996_1_4	7_1_1	1622_2_2	1154_1_7	677_1_18	1151_35_145
1304_5_31	217_023_11	248_2_1	1268_2_3	213_5_1	668_01_7	411_1_23	664_2_1	1265_1_14	133_1_8	132_5_17	215_2_14	136_01_16	134_1_13	495_2_2	139_2_1	138_03_121	24_2_1	1547_1_5	690_02_28	20_2_1	21_2_1	1540_1_13	23_5_19	223_5_111	28_2_5	29_5_15	1549_1_7	407_1_7	1582_5_7	540_01_50	347_5_2	546_2_2	402_1_1	8_2_2	283_1_16	282_1_57	348_03_23	1672_5_5	817_03_1	1315_0_3	996_1_1	7_1_1	1622_2_2	1154_1_8	677_1_18	1151_35_207	120_1_1	260_01_14	124_02_13
1304_5_39	217_023_7	215_2_19	213_5_1	668_01_2	1265_1_9	133_1_5	132_5_16	136_01_18	134_1_10	218_1_6	138_03_125	1547_1_4	690_02_44	20_2_1	21_2_1	1540_1_10	23_5_27	223_5_126	28_2_2	29_5_16	1549_1_10	407_1_4	540_01_53	347_5_2	221_1_86	283_1_18	282_1_59	348_03_17	1672_5_5	408_2_14	1315_0_1	996_1_1	7_1_1	1154_1_9	677_1_19	713_35_4	120_1_1	260_01_6	124_02_15	125_5_8	129_01_106	1562_1_6	1550_1_36	59_2_1	58_02_16	1061_5_36	54_2_1	51_2_30	619_2_1
1304_5_55	217_023_3	215_2_21	213_5_1	668_01_2	1265_1_7	133_1_3	132_5_14	136_01_20	134_1_12	218_1_1	138_03_126	1547_1_5	690_02_69	20_2_1	21_2_1	1540_1_11	23_5_39	223_5_127	28_2_2	29_5_11	1549_1_12	407_1_3	540_01_58	347_5_2	4_5_1	283_1_22	282_1_55	348_03_6	1672_5_8	408_2_14	7_1_1	1154_1_11	677_1_17	713_35_3	260_01_5	124_02_31	125_5_8	129_01_125	1562_1_9	1550_1_49	59_2_1	58_02_15	1061_5_41	54_2_1	51_2_36	619_2_1	52_1_4	411_1_26	412_2_18
1304_5_59	217_023_1	215_2_27	213_5_1	1265_1_5	133_1_1	132_5_13	136_01_10	134_1_10	138_03_126	1547_1_6	690_02_80	20_2_1	21_2_1	1540_1_13	23_5_63	223_5_123	28_2_1	29_5_7	1549_1_11	407_1_4	540_01_48	404_35_1	4_5_1	283_1_22	282_1_49	348_03_2	1672_5_9	408_2_14	7_1_1	1154_1_12	677_1_21	713_35_6	260_01_2	124_02_37	125_5_6	129_01_145	1562_1_10	1550_1_51	59_2_1	58_02_7	1061_5_52	54_2_1	51_2_40	619_2_1	52_1_1	411_1_27	412_2_26	299_1_6	373_35_9
1304_5_70	217_023_1	215_2_31	1265_1_3	132_5_18	136_01_5	134_1_9	138_03_101	1547_1_6	690_02_91	20_2_1	21_2_1	1540_1_11	23_5_75	223_5_113	28_2_1	29_5_6	1549_1_10	407_1_13	540_01_28	404_35_1	4_5_1	283_1_21	282_1_49	348_03_1	1672_5_8	408_2_16	7_1_1	1154_1_14	677_1_22	713_35_7	260_01_1	124_02_35	125_5_3	129_01_162	1562_1_8	1550_1_60	59_2_1	58_02_4	1061_5_45	54_2_1	51_2_44	619_2_1	52_1_1	411_1_26	412_2_29	299_1_10	373_35_6	361_1_4	375_2_4
1304_5_60	215_2_33	1265_1_1	132_5_18	136_01_4	134_1_11	138_03_86	1547_1_5	690_02_98	20_2_1	1540_1_16	23_5_100	223_5_99	28_2_1	29_5_7	1549_1_2	407_1_18	540_01_12	404_35_1	4_5_1	283_1_18	282_1_59	1672_5_7	408_2_13	7_1_1	1154_1_12	677_1_21	713_35_7	260_01_1	267_2_35	125_5_1	129_01_148	1562_1_11	1550_1_64	59_2_1	58_02_1	1061_5_45	51_2_61	619_2_1	411_1_22	412_2_35	299_1_19	373_35_2	361_1_4	375_2_3	820_1_10	823_2_5	538_1_54	323_0_1	201_2_81
1304_5_55	215_2_34	132_5_16	136_01_4	134_1_13	138_03_59	1547_1_3	690_02_82	20_2_1	1540_1_16	23_5_99	95_5_35	28_2_1	29_5_8	407_1_17	540_01_6	404_35_1	4_5_1	283_1_14	282_1_61	1672_5_4	408_2_8	7_1_1	1154_1_10	677_1_15	713_35_1	267_2_35	125_5_1	129_01_129	1562_1_12	1550_1_60	59_2_1	1061_5_30	51_2_74	619_2_1	411_1_16	412_2_39	299_1_27	373_35_2	426_0_48	375_2_4	820_1_7	823_2_8	538_1_50	323_0_1	201_2_100	66_1_1	982_2_1	316_35_1	702_1_45
1304_5_50	215_2_23	132_5_8	136_01_4	134_1_16	138_03_40	25_5_3	690_02_73	20_2_1	1540_1_16	23_5_83	95_5_42	28_2_1	29_5_9	407_1_16	540_01_2	404_35_1	4_5_1	283_1_5	282_1_63	1672_5_2	408_2_4	7_1_1	1154_1_9	677_1_8	1098_35_57	267_2_32	125_5_1	129_01_96	1562_1_15	1550_1_57	59_2_1	1061_5_22	51_2_91	411_1_11	412_2_41	299_1_48	373_35_3	426_0_49	375_2_1	374_2_4	823_2_9	538_1_37	323_0_1	66_1_1	982_2_1	316_35_1	702_1_49	314_5_8	114_1_26
1304_5_45	215_2_15	132_5_7	136_01_3	134_1_14	138_03_28	25_5_6	690_02_66	20_2_1	1540_1_16	23_5_72	95_5_65	28_2_1	29_5_10	407_1_16	404_35_1	4_5_1	283_1_4	282_1_54	1672_5_2	408_2_3	7_1_1	1154_1_9	677_1_2	1098_35_35	267_2_18	125_5_1	129_01_56	1562_1_14	1550_1_41	59_2_1	1061_5_17	51_2_96	411_1_8	412_2_38	299_1_55	373_35_2	375_2_1	374_2_2	823_2_11	538_1_22	323_0_1	66_1_1	982_2_1	316_35_1	702_1_46	314_5_3	114_1_29	117_1_69	89_02_1
1304_5_33	215_2_13	132_5_8	136_01_2	134_1_12	138_03_12	25_5_7	690_02_71	20_2_1	1540_1_13	23_5_68	95_5_68	28_2_1	29_5_9	407_1_18	404_35_1	4_5_1	283_1_2	282_1_42	408_2_1	7_1_1	1154_1_6	1098_35_21	267_2_12	125_5_1	129_01_50	1562_1_15	1550_1_31	59_2_1	1061_5_10	51_2_92	411_1_8	412_2_46	299_1_65	375_2_1	374_2_2	823_2_10	538_1_19	66_1_1	982_2_1	316_35_1	702_1_37	314_5_3	114_1_40	117_1_40	89_02_1	110_1_43	113_01_1	279_03_10	80_35_11
1304_5_21	215_2_6	132_5_4	136_01_2	134_1_7	138_03_7	25_5_7	690_02_78	20_2_1	1540_1_4	23_5_60	95_5_75	29_5_10	407_1_17	404_35_1	4_5_1	282_1_39	7_1_1	1154_1_6	1098_35_5	124_02_20	125_5_1	129_01_42	1562_1_10	1550_1_22	59_2_1	1061_5_6	51_2_98	411_1_8	412_2_46	299_1_68	374_2_2	823_2_10	538_1_10	66_1_1	982_2_1	316_35_1	702_1_24	314_5_5	114_1_54	117_1_29	89_02_1	110_1_31	113_01_1	279_03_6	80_35_11	81_23_1	119_2_3	796_1_5	835_2_23
1304_5_11	215_2_2	132_5_2	134_1_5	138_03_3	25_5_9	690_02_90	20_2_1	1540_1_3	23_5_53	95_5_71	29_5_6	407_1_18	404_35_1	4_5_1	282_1_30	7_1_1	1154_1_6	1098_35_2	124_02_27	125_5_1	129_01_37	1562_1_3	1550_1_14	59_2_1	1061_5_1	51_2_95	411_1_5	412_2_49	299_1_60	823_2_16	538_1_10	66_1_1	982_2_1	316_35_1	702_1_14	314_5_6	114_1_61	117_1_25	89_02_1	110_1_31	279_03_1	80_35_6	119_2_3	796_1_2	835_2_25	368_2_17	364_0_1	529_0_120	426_0_22
1304_5_7	215_2_2	132_5_1	134_1_2	138_03_1	25_5_11	690_02_86	20_2_1	1540_1_4	23_5_55	95_5_64	29_5_5	407_1_14	4_5_1	282_1_27	7_1_1	1154_1_4	1151_35_69	124_02_33	125_5_1	129_01_38	1562_1_1	1550_1_4	59_2_1	1061_5_1	51_2_86	411_1_1	412_2_46	299_1_54	823_2_26	538_1_9	66_1_1	316_35_1	702_1_6	314_5_9	114_1_77	117_1_22	89_02_1	110_1_31	142_1_35	80_35_4	119_2_3	835_2_21	368_2_15	364_0_1	529_0_126	426_0_14	309_01_1	584_2_1	306_2_20
1304_5_4	132_5_1	134_1_2	25_5_15	690_02_87	20_2_1	1540_1_6	23_5_53	95_5_61	29_5_4	407_1_16	4_5_1	282_1_21	7_1_1	1154_1_4	1151_35_84	124_02_40	125_5_1	129_01_43	59_2_1	1061_5_1	51_2_68	412_2_49	299_1_45	823_2_48	538_1_10	66_1_1	316_35_1	702_1_4	314_5_17	114_1_95	117_1_24	89_02_1	110_1_43	142_1_62	80_35_3	119_2_2	835_2_14	368_2_10	529_0_112	426_0_8	309_01_1	584_2_1	306_2_14	100_2_10	38_02_1	1643_1_6	33_2_1	647_1_49	433_35_22
1304_5_5	132_5_1	25_5_15	690_02_104	20_2_1	1540_1_6	23_5_53	95_5_59	29_5_3	407_1_19	4_5_1	282_1_30	7_1_1	1154_1_3	1151_35_108	124_02_45	125_5_1	129_01_40	59_2_1	51_2_40	412_2_56	299_1_44	823_2_58	538_1_12	66_1_1	309_01_1	316_35_1	702_1_9	314_5_19	114_1_119	117_1_22	89_02_1	110_1_34	142_1_76	80_35_2	835_2_7	368_2_9	529_0_99	426_0_2	1569_5_46	584_2_1	306_2_15	100_2_8	38_02_1	1643_1_2	33_2_1	647_1_71	433_35_30	577_5_61	1347_3_756
1304_5_5	132_5_1	25_5_25	690_02_119	20_2_1	1540_1_6	23_5_72	95_5_54	29_5_2	407_1_16	4_5_1	282_1_36	7_1_1	1154_1_2	1151_35_116	124_02_55	125_5_1	129_01_46	59_2_1	51_2_24	412_2_48	299_1_43	823_2_82	538_1_10	66_1_1	309_01_1	316_35_1	702_1_18	314_5_28	114_1_125	117_1_24	89_02_1	110_1_40	142_1_83	835_2_4	368_2_3	529_0_82	426_0_1	1569_5_60	584_2_1	306_2_14	100_2_3	38_02_1	33_2_1	647_1_89	433_35_27	577_5_66	1347_3_751	65_2_108	179_2_1
1304_5_4	132_5_1	25_5_25	690_02_148	1540_1_7	23_5_74	95_5_54	29_5_2	407_1_17	4_5_1	282_1_48	679_2_1	1154_1_2	1151_35_129	124_02_64	125_5_1	129_01_54	59_2_1	51_2_21	412_2_49	299_1_40	823_2_88	538_1_8	179_2_1	309_01_1	316_35_1	702_1_29	314_5_31	114_1_133	117_1_40	89_02_1	110_1_43	142_1_88	835_2_3	7_1_1	529_0_78	1569_5_82	584_2_1	306_2_16	38_02_1	33_2_1	647_1_121	433_35_21	577_5_80	1347_3_651	65_2_119	66_1_1	175_2_53	171_02_1	1630_02_1
1304_5_3	132_5_1	25_5_30	690_02_153	1540_1_6	23_5_73	95_5_52	29_5_3	407_1_20	4_5_1	282_1_69	679_2_1	1151_35_129	124_02_81	125_5_1	129_01_62	59_2_1	51_2_22	412_2_35	299_1_35	823_2_96	538_1_16	179_2_1	309_01_1	316_35_1	702_1_31	314_5_32	114_1_119	117_1_43	89_02_1	110_1_45	142_1_88	835_2_3	7_1_1	529_0_94	1569_5_86	584_2_1	306_2_14	38_02_1	33_2_1	647_1_131	433_35_15	577_5_83	1347_3_496	65_2_125	66_1_1	175_2_64	171_02_1	1630_02_1	2_2_9
1304_5_4	132_5_1	25_5_36	690_02_147	1540_1_7	23_5_78	95_5_64	29_5_5	407_1_19	4_5_1	282_1_83	679_2_1	1151_35_127	124_02_96	125_5_1	129_01_60	59_2_1	51_2_21	412_2_23	299_1_31	823_2_99	538_1_19	179_2_1	309_01_1	316_35_1	702_1_33	314_5_28	114_1_88	117_1_51	89_02_1	110_1_46	142_1_86	835_2_2	7_1_1	529_0_135	1569_5_95	584_2_1	306_2_11	38_02_1	33_2_1	647_1_132	433_35_12	577_5_88	1347_3_293	65_2_130	66_1_1	175_2_79	171_02_1	1630_02_2	2_2_9
1304_5_2	132_5_1	25_5_44	690_02_129	1540_1_7	23_5_76	95_5_59	29_5_6	407_1_25	4_5_1	282_1_101	679_2_1	1151_35_120	124_02_126	125_5_1	129_01_63	51_2_27	412_2_20	299_1_16	823_2_83	538_1_21	179_2_1	309_01_1	316_35_1	702_1_30	314_5_21	114_1_85	117_1_62	89_02_1	110_1_48	142_1_79	7_1_1	529_0_163	1569_5_97	584_2_1	306_2_11	38_02_1	33_2_1	647_1_126	433_35_8	577_5_91	1347_3_166	65_2_115	66_1_1	175_2_82	171_02_1	1630_02_3	2_2_9	187_35_29	650_01_1
605_2_80	155_2_37	66_1_1	125_5_1	233_2_1	1299_02_1	577_5_87	1200_2_43	702_1_20	1347_3_127	114_1_71	117_1_61	89_02_1	110_1_45	179_2_1	584_2_1	205_0_101	175_2_84	230_02_1	323_0_1	171_02_1	679_2_1	1630_02_4	25_5_54	690_02_133	1540_1_9	23_5_75	46_5_54	223_5_41	44_2_8	29_5_7	1610_2_9	407_1_34	1569_5_94	2_2_8	5_2_30	187_35_26	7_1_1	1505_01_67	9_5_1	328_01_2	282_1_126	529_0_186	650_01_1	201_2_3	309_01_1	144_2_1	619_2_1	142_1_81	412_2_16
605_2_55	155_2_36	66_1_1	125_5_1	233_2_1	1299_02_1	577_5_94	1200_2_46	702_1_14	1347_3_123	114_1_51	117_1_57	89_02_1	110_1_41	179_2_1	584_2_1	205_0_109	175_2_80	230_02_1	323_0_1	171_02_1	679_2_1	1630_02_5	25_5_71	690_02_124	1540_1_18	23_5_83	46_5_52	223_5_42	44_2_9	29_5_6	1610_2_8	407_1_35	1569_5_91	2_2_9	5_2_10	187_35_18	7_1_1	1505_01_30	9_5_1	328_01_5	282_1_129	529_0_190	650_01_1	201_2_2	309_01_1	144_2_1	619_2_1	142_1_83	412_2_12
605_2_57	155_2_33	66_1_1	125_5_1	233_2_1	1299_02_1	577_5_90	1200_2_38	702_1_11	1347_3_160	114_1_51	117_1_52	89_02_1	110_1_40	179_2_1	584_2_1	205_0_104	175_2_59	230_02_1	323_0_1	171_02_1	679_2_1	1630_02_5	25_5_76	690_02_127	1540_1_29	23_5_87	46_5_53	223_5_46	44_2_7	29_5_6	1610_2_8	407_1_34	1569_5_79	2_2_8	5_2_3	187_35_13	7_1_1	1505_01_20	9_5_1	328_01_6	282_1_126	529_0_188	650_01_1	309_01_1	144_2_1	619_2_1	142_1_78	412_2_4	1353_5_7
605_2_53	155_2_32	66_1_1	125_5_1	233_2_1	1299_02_1	577_5_91	1200_2_32	702_1_8	1347_3_203	114_1_39	117_1_43	89_02_1	110_1_33	179_2_1	584_2_1	205_0_111	175_2_51	230_02_1	323_0_1	171_02_1	679_2_1	1630_02_3	25_5_74	690_02_110	1540_1_35	23_5_90	46_5_53	223_5_45	44_2_7	29_5_8	1610_2_11	407_1_23	1569_5_69	2_2_2	187_35_11	7_1_1	1505_01_31	9_5_1	328_01_3	282_1_126	529_0_208	650_01_1	309_01_1	144_2_1	619_2_1	142_1_73	412_2_2	1353_5_5	43_1_74
605_2_46	155_2_29	66_1_1	125_5_1	233_2_1	1299_02_1	577_5_96	1200_2_32	702_1_5	1347_3_274	114_1_33	117_1_32	89_02_1	110_1_22	179_2_1	584_2_1	205_0_100	175_2_50	230_02_1	323_0_1	171_02_1	679_2_1	1630_02_3	25_5_68	690_02_111	1540_1_49	23_5_80	46_5_46	223_5_41	44_2_9	29_5_4	1610_2_12	407_1_14	1569_5_54	2_2_1	187_35_4	7_1_1	1505_01_31	9_5_1	328_01_8	282_1_114	529_0_231	650_01_1	309_01_1	144_2_1	619_2_1	142_1_75	412_2_1	1353_5_5	43_1_74
605_2_43	155_2_26	66_1_1	125_5_1	233_2_1	1299_02_1	577_5_96	1200_2_31	702_1_6	1347_3_364	114_1_29	117_1_26	89_02_1	110_1_17	179_2_1	205_0_84	175_2_48	323_0_1	171_02_1	679_2_1	1630_02_2	25_5_47	690_02_108	1540_1_47	23_5_66	46_5_39	223_5_32	44_2_11	29_5_5	1610_2_12	407_1_7	1569_5_38	650_01_1	7_1_1	1505_01_35	9_5_1	328_01_6	282_1_82	529_0_274	309_01_1	584_2_1	619_2_1	142_1_85	230_02_1	1353_5_6	43_1_85	475_01_1	1151_35_141	306_2_1	316_35_1
605_2_38	155_2_19	66_1_1	125_5_1	233_2_1	577_5_98	1200_2_38	702_1_8	1347_3_425	114_1_25	117_1_25	89_02_1	110_1_17	179_2_1	205_0_73	175_2_53	323_0_1	171_02_1	679_2_1	1630_02_2	25_5_43	690_02_108	1540_1_47	23_5_54	46_5_34	223_5_28	44_2_12	29_5_8	1610_2_14	407_1_1	1569_5_24	650_01_1	7_1_1	1505_01_30	9_5_1	328_01_2	282_1_85	529_0_262	309_01_1	584_2_1	619_2_1	142_1_101	230_02_1	1353_5_7	43_1_95	1151_35_117	306_2_2	77_35_1	76_5_20	124_02_338
605_2_35	155_2_11	66_1_1	125_5_1	233_2_1	577_5_89	1200_2_45	702_1_9	1347_3_439	114_1_20	117_1_20	89_02_1	110_1_18	179_2_1	205_0_63	175_2_49	323_0_1	171_02_1	679_2_1	1630_02_2	25_5_44	690_02_119	1540_1_50	23_5_45	46_5_27	223_5_19	44_2_12	29_5_10	1610_2_11	1_5_1	1569_5_12	650_01_1	7_1_1	1505_01_31	9_5_1	282_1_82	529_0_268	309_01_1	584_2_1	619_2_1	142_1_106	230_02_1	1353_5_11	43_1_108	1151_35_109	306_2_6	77_35_1	76_5_19	124_02_345	1126_2_49
605_2_32	155_2_6	66_1_1	233_2_1	577_5_78	1200_2_46	702_1_11	1347_3_347	114_1_17	117_1_21	89_02_1	110_1_18	179_2_1	205_0_58	175_2_51	323_0_1	171_02_1	679_2_1	1630_02_2	25_5_43	690_02_125	1540_1_46	23_5_43	46_5_17	223_5_13	44_2_10	29_5_15	1610_2_10	1_5_1	1569_5_3	650_01_1	7_1_1	1505_01_25	9_5_1	282_1_74	529_0_226	309_01_1	584_2_1	619_2_1	142_1_120	230_02_1	1353_5_11	43_1_125	1151_35_107	306_2_7	77_35_1	76_5_16	124_02_369	1126_2_50	229_5_382
605_2_29	155_2_7	66_1_1	233_2_1	577_5_85	1200_2_64	702_1_12	1347_3_280	114_1_14	117_1_24	89_02_1	110_1_27	179_2_1	205_0_65	175_2_45	323_0_1	171_02_1	679_2_1	25_5_43	690_02_122	1540_1_45	23_5_41	46_5_24	223_5_23	44_2_7	29_5_21	1610_2_9	1_5_1	1569_5_1	650_01_1	7_1_1	1505_01_32	9_5_1	282_1_83	529_0_188	309_01_1	584_2_1	619_2_1	142_1_130	230_02_1	1353_5_17	43_1_144	1151_35_86	306_2_9	77_35_1	76_5_18	124_02_316	1126_2_55	229_5_411	129_01_87
605_2_18	155_2_16	66_1_1	233_2_1	577_5_87	1200_2_64	702_1_19	1347_3_232	114_1_8	117_1_32	89_02_1	110_1_33	179_2_1	205_0_72	175_2_33	323_0_1	171_02_1	679_2_1	25_5_39	690_02_119	1540_1_42	23_5_28	46_5_16	223_5_18	44_2_6	29_5_25	1610_2_13	1_5_1	1569_5_1	650_01_1	7_1_1	1505_01_29	9_5_1	282_1_87	529_0_157	309_01_1	584_2_1	619_2_1	142_1_144	230_02_1	1353_5_25	43_1_148	1151_35_67	306_2_9	77_35_1	76_5_15	124_02_217	1126_2_54	229_5_436	129_01_100
605_2_22	155_2_23	66_1_1	577_5_97	1200_2_74	702_1_20	1347_3_209	114_1_7	117_1_38	89_02_1	110_1_60	179_2_1	205_0_100	175_2_34	230_02_1	171_02_1	233_2_1	25_5_38	690_02_139	1540_1_37	23_5_24	46_5_15	223_5_23	44_2_4	29_5_24	1610_2_11	1_5_1	323_0_1	650_01_1	7_1_1	1505_01_25	9_5_1	282_1_83	529_0_134	309_01_1	584_2_1	619_2_1	142_1_151	679_2_1	1353_5_31	43_1_138	1151_35_57	306_2_5	77_35_1	76_5_23	124_02_115	1126_2_63	229_5_444	129_01_89	314_5_46
605_2_30	155_2_31	66_1_1	577_5_99	1200_2_92	702_1_27	1347_3_192	114_1_8	117_1_46	89_02_1	110_1_80	179_2_1	205_0_138	175_2_32	230_02_1	171_02_1	233_2_1	25_5_38	690_02_134	1540_1_31	23_5_21	46_5_20	223_5_29	44_2_2	29_5_27	1610_2_11	1_5_1	323_0_1	650_01_1	7_1_1	1505_01_22	9_5_1	282_1_80	529_0_140	309_01_1	584_2_1	619_2_1	142_1_144	679_2_1	1353_5_37	43_1_117	1151_35_63	306_2_4	77_35_1	76_5_34	124_02_72	1126_2_69	229_5_460	129_01_59	314_5_48
605_2_42	155_2_44	66_1_1	577_5_95	1200_2_87	702_1_28	1347_3_203	114_1_3	117_1_58	89_02_1	110_1_95	179_2_1	205_0_162	175_2_25	230_02_1	171_02_1	233_2_1	25_5_30	690_02_119	1540_1_23	23_5_22	46_5_28	223_5_31	44_2_1	29_5_32	1610_2_14	1_5_1	323_0_1	650_01_1	7_1_1	1505_01_14	9_5_1	282_1_69	529_0_192	309_01_1	584_2_1	619_2_1	142_1_123	679_2_1	1353_5_39	43_1_88	1151_35_77	306_2_4	77_35_1	76_5_35	124_02_74	1126_2_75	229_5_453	129_01_63	314_5_42
605_2_64	155_2_51	66_1_1	577_5_99	1200_2_77	702_1_27	1347_3_232	114_1_3	117_1_62	89_02_1	110_1_118	179_2_1	205_0_169	175_2_17	230_02_1	171_02_1	233_2_1	25_5_32	690_02_119	1540_1_20	23_5_32	46_5_31	223_5_36	29_5_34	1610_2_11	1_5_1	323_0_1	650_01_1	7_1_1	1505_01_7	9_5_1	282_1_50	529_0_202	309_01_1	584_2_1	619_2_1	142_1_101	679_2_1	1353_5_39	43_1_67	1151_35_132	306_2_4	77_35_1	76_5_35	124_02_109	1126_2_81	229_5_452	129_01_64	314_5_29	95_5_217
605_2_88	155_2_57	66_1_1	577_5_102	1200_2_80	702_1_32	1347_3_285	114_1_3	117_1_57	89_02_1	110_1_125	179_2_1	205_0_127	175_2_13	230_02_1	171_02_1	233_2_1	25_5_27	690_02_134	1540_1_18	23_5_40	46_5_47	223_5_36	29_5_38	1610_2_13	1_5_1	323_0_1	650_01_1	7_1_1	1505_01_5	9_5_1	282_1_47	529_0_213	309_01_1	584_2_1	619_2_1	142_1_77	679_2_1	1353_5_35	43_1_56	1151_35_157	77_35_1	76_5_30	124_02_179	1126_2_80	229_5_412	129_01_69	314_5_29	95_5_178	125_5_1
605_2_109	155_2_80	66_1_1	577_5_101	1200_2_75	702_1_33	1347_3_343	114_1_2	117_1_84	89_02_1	110_1_127	179_2_1	205_0_112	175_2_10	230_02_1	171_02_1	233_2_1	25_5_32	690_02_187	1540_1_25	23_5_46	46_5_60	223_5_34	29_5_32	1610_2_13	1_5_1	323_0_1	650_01_1	7_1_1	1505_01_4	9_5_1	282_1_40	529_0_196	309_01_1	584_2_1	619_2_1	142_1_66	679_2_1	1353_5_34	43_1_43	1151_35_177	77_35_1	76_5_27	124_02_199	1126_2_77	229_5_380	129_01_96	314_5_30	95_5_142	125_5_1
605_2_140	155_2_80	66_1_1	577_5_94	1200_2_60	702_1_39	1347_3_373	114_1_2	117_1_93	89_02_1	110_1_114	179_2_1	205_0_85	175_2_7	230_02_1	171_02_1	233_2_1	25_5_35	690_02_226	1540_1_26	23_5_56	46_5_68	223_5_29	29_5_28	1610_2_13	1_5_1	323_0_1	650_01_1	7_1_1	1505_01_3	9_5_1	282_1_36	529_0_150	309_01_1	584_2_1	619_2_1	142_1_76	679_2_1	1353_5_29	43_1_44	1151_35_165	77_35_1	76_5_25	124_02_204	1126_2_68	229_5_335	129_01_137	314_5_28	95_5_109	125_5_1
605_2_168	155_2_82	66_1_1	577_5_104	1200_2_56	702_1_35	1347_3_437	114_1_2	117_1_97	89_02_1	110_1_90	179_2_1	205_0_89	175_2_8	230_02_1	171_02_1	233_2_1	25_5_40	690_02_220	1540_1_26	23_5_67	46_5_91	223_5_24	29_5_18	1610_2_5	1_5_1	323_0_1	650_01_1	7_1_1	1505_01_3	9_5_1	282_1_41	529_0_129	309_01_1	584_2_1	619_2_1	142_1_74	679_2_1	1353_5_30	43_1_45	1151_35_141	77_35_1	76_5_28	124_02_154	1126_2_60	229_5_306	129_01_161	314_5_29	95_5_90	125_5_1
605_2_187	155_2_99	66_1_1	577_5_114	1200_2_42	702_1_32	1347_3_500	114_1_3	117_1_116	89_02_1	110_1_64	179_2_1	205_0_93	175_2_7	230_02_1	171_02_1	233_2_1	25_5_42	690_02_190	1540_1_28	23_5_78	46_5_111	223_5_18	29_5_12	1610_2_5	1_5_1	323_0_1	650_01_1	7_1_1	1505_01_3	9_5_1	282_1_47	529_0_112	309_01_1	584_2_1	619_2_1	142_1_67	679_2_1	1353_5_33	43_1_55	1151_35_103	77_35_1	76_5_26	124_02_137	1126_2_45	229_5_274	129_01_181	314_5_29	95_5_74	125_5_1
605_2_222	155_2_108	66_1_1	577_5_114	1200_2_38	702_1_25	1347_3_521	114_1_3	117_1_104	89_02_1	110_1_51	179_2_1	205_0_118	175_2_9	230_02_1	171_02_1	233_2_1	25_5_49	690_02_170	1540_1_25	23_5_92	46_5_125	223_5_17	29_5_8	1610_2_4	1_5_1	323_0_1	650_01_1	7_1_1	1505_01_6	9_5_1	282_1_55	529_0_101	309_01_1	584_2_1	619_2_1	142_1_65	679_2_1	1353_5_36	43_1_60	1151_35_100	77_35_1	76_5_25	124_02_143	1126_2_40	229_5_229	129_01_220	314_5_26	95_5_67	125_5_1
605_2_238	155_2_112	66_1_1	577_5_105	1200_2_31	702_1_20	1347_3_520	114_1_4	117_1_93	89_02_1	110_1_29	179_2_1	205_0_138	175_2_12	230_02_1	171_02_1	233_2_1	25_5_60	690_02_145	1540_1_20	23_5_109	46_5_132	223_5_16	43_1_63	1610_2_5	1_5_1	323_0_1	650_01_1	7_1_1	1505_01_11	9_5_1	282_1_70	529_0_129	309_01_1	584_2_1	619_2_1	142_1_64	679_2_1	1353_5_37	1151_35_65	77_35_1	76_5_31	124_02_153	1126_2_33	229_5_199	129_01_230	314_5_22	95_5_59	125_5_1	13_5_55
605_2_241	155_2_106	66_1_1	577_5_106	1200_2_32	702_1_16	1347_3_463	114_1_4	117_1_83	89_02_1	110_1_22	179_2_1	205_0_121	175_2_16	230_02_1	171_02_1	233_2_1	25_5_64	690_02_129	1540_1_24	23_5_107	46_5_125	223_5_10	43_1_60	1610_2_6	1_5_1	323_0_1	650_01_1	7_1_1	1505_01_16	9_5_1	282_1_81	529_0_153	309_01_1	584_2_1	619_2_1	142_1_55	679_2_1	1353_5_43	1151_35_36	77_35_1	76_5_34	124_02_163	1126_2_29	229_5_162	129_01_188	314_5_25	95_5_57	125_5_1	13_5_77
605_2_223	155_2_90	66_1_1	577_5_97	1200_2_38	702_1_16	1347_3_392	114_1_4	117_1_57	89_02_1	110_1_25	179_2_1	205_0_79	175_2_20	230_02_1	171_02_1	233_2_1	25_5_74	690_02_114	1540_1_29	23_5_107	46_5_113	223_5_6	43_1_64	1610_2_6	1_5_1	323_0_1	650_01_1	7_1_1	1505_01_26	9_5_1	282_1_76	529_0_197	309_01_1	584_2_1	619_2_1	142_1_47	679_2_1	1353_5_45	1151_35_23	77_35_1	76_5_40	124_02_179	1126_2_22	229_5_122	129_01_120	314_5_25	95_5_50	125_5_1	13_5_88
605_2_188	155_2_69	66_1_1	577_5_97	1200_2_38	702_1_13	1347_3_346	114_1_3	117_1_44	89_02_1	110_1_30	179_2_1	205_0_43	175_2_27	230_02_1	171_02_1	233_2_1	25_5_95	690_02_120	1540_1_27	23_5_97	46_5_99	223_5_2	43_1_65	1610_2_6	1_5_1	323_0_1	650_01_1	7_1_1	1505_01_35	9_5_1	282_1_72	529_0_199	309_01_1	584_2_1	619_2_1	142_1_48	679_2_1	1353_5_41	1151_35_11	77_35_1	76_5_40	124_02_210	1126_2_19	229_5_114	129_01_73	314_5_25	95_5_43	125_5_1	13_5_88
605_2_146	155_2_54	66_1_1	577_5_116	1200_2_32	702_1_13	1347_3_325	114_1_4	117_1_43	89_02_1	110_1_29	179_2_1	205_0_30	175_2_32	230_02_1	171_02_1	233_2_1	25_5_109	690_02_135	1540_1_30	23_5_88	46_5_76	223_5_2	43_1_53	1610_2_4	1_5_1	323_0_1	650_01_1	7_1_1	1505_01_52	9_5_1	282_1_67	529_0_198	309_01_1	584_2_1	619_2_1	142_1_50	679_2_1	1353_5_44	1151_35_11	77_35_1	76_5_42	124_02_214	1126_2_16	229_5_99	129_01_69	314_5_23	95_5_38	125_5_1	13_5_84
605_2_105	155_2_40	66_1_1	577_5_131	1200_2_28	702_1_13	1347_3_284	114_1_4	117_1_46	89_02_1	110_1_29	179_2_1	205_0_43	175_2_34	230_02_1	171_02_1	233_2_1	25_5_124	690_02_127	1540_1_32	23_5_64	46_5_64	223_5_2	43_1_47	1610_2_2	1_5_1	323_0_1	650_01_1	7_1_1	1505_01_67	9_5_1	282_1_48	529_0_170	309_01_1	584_2_1	619_2_1	142_1_54	679_2_1	1353_5_51	1151_35_16	77_35_1	76_5_46	124_02_202	1126_2_12	229_5_88	129_01_70	314_5_15	95_5_36	125_5_1	13_5_80
605_2_89	155_2_21	66_1_1	577_5_146	1200_2_25	702_1_12	1347_3_297	114_1_2	117_1_56	89_02_1	110_1_28	179_2_1	205_0_59	175_2_32	230_02_1	171_02_1	233_2_1	25_5_144	690_02_135	1540_1_38	23_5_46	46_5_63	223_5_7	43_1_48	1_5_1	323_0_1	650_01_1	7_1_1	1505_01_86	9_5_1	282_1_33	529_0_157	309_01_1	584_2_1	619_2_1	142_1_52	679_2_1	1353_5_45	1151_35_16	77_35_1	76_5_47	124_02_170	1126_2_8	229_5_91	129_01_76	314_5_22	95_5_38	125_5_1	13_5_77	65_2_194
605_2_74	155_2_3	66_1_1	577_5_173	1200_2_21	702_1_11	1347_3_366	114_1_1	117_1_51	89_02_1	110_1_31	179_2_1	205_0_56	175_2_27	230_02_1	171_02_1	233_2_1	25_5_162	690_02_143	1540_1_38	23_5_40	46_5_56	223_5_12	43_1_34	1_5_1	323_0_1	650_01_1	7_1_1	1505_01_111	9_5_1	282_1_18	529_0_137	309_01_1	584_2_1	619_2_1	142_1_59	679_2_1	1353_5_41	1151_35_8	77_35_1	76_5_55	124_02_149	1126_2_10	229_5_107	129_01_82	314_5_25	95_5_57	125_5_1	13_5_74	65_2_170
605_2_57	66_1_1	577_5_170	1200_2_18	702_1_9	1347_3_438	117_1_55	89_02_1	110_1_42	179_2_1	205_0_43	175_2_21	230_02_1	171_02_1	233_2_1	25_5_172	690_02_179	1540_1_44	23_5_35	46_5_51	223_5_14	43_1_32	1_5_1	323_0_1	650_01_1	7_1_1	1505_01_131	9_5_1	282_1_12	529_0_143	309_01_1	584_2_1	619_2_1	142_1_66	679_2_1	1353_5_42	1151_35_4	77_35_1	76_5_66	124_02_147	1126_2_9	229_5_108	129_01_124	314_5_32	95_5_64	125_5_1	13_5_69	65_2_163	961_5_58	272_5_1
605_2_57	66_1_1	577_5_178	1200_2_15	702_1_7	1347_3_498	117_1_59	89_02_1	110_1_53	179_2_1	205_0_39	175_2_19	230_02_1	171_02_1	233_2_1	25_5_197	690_02_207	1540_1_51	23_5_32	46_5_49	223_5_16	43_1_40	1_5_1	323_0_1	650_01_1	7_1_1	1505_01_149	9_5_1	282_1_10	529_0_114	309_01_1	584_2_1	619_2_1	142_1_84	679_2_1	1353_5_36	1151_35_4	77_35_1	76_5_65	124_02_153	1126_2_5	229_5_111	129_01_134	314_5_44	95_5_78	125_5_1	13_5_68	65_2_175	961_5_46	272_5_1
605_2_62	66_1_1	577_5_175	1200_2_9	702_1_3	1347_3_464	117_1_58	89_02_1	110_1_64	179_2_1	205_0_41	175_2_28	230_02_1	171_02_1	233_2_1	25_5_219	690_02_238	1540_1_59	23_5_27	46_5_50	223_5_22	43_1_43	1_5_1	323_0_1	650_01_1	7_1_1	1505_01_145	9_5_1	282_1_12	529_0_99	309_01_1	584_2_1	619_2_1	142_1_92	679_2_1	1353_5_21	1151_35_3	77_35_1	76_5_61	124_02_142	1126_2_5	229_5_122	129_01_129	314_5_65	95_5_81	125_5_1	13_5_65	65_2_178	961_5_43	272_5_1
605_2_73	66_1_1	577_5_172	1200_2_9	702_1_2	1347_3_397	117_1_56	89_02_1	110_1_84	179_2_1	205_0_46	175_2_34	230_02_1	171_02_1	233_2_1	25_5_247	690_02_265	1540_1_73	23_5_26	46_5_57	223_5_24	43_1_49	1_5_1	323_0_1	650_01_1	7_1_1	1505_01_134	9_5_1	282_1_17	529_0_92	309_01_1	584_2_1	619_2_1	142_1_109	679_2_1	1353_5_17	77_35_1	76_5_63	124_02_141	1126_2_5	229_5_120	129_01_120	314_5_73	95_5_92	125_5_1	13_5_65	65_2_210	961_5_45	272_5_1	353_5_34
605_2_78	66_1_1	577_5_156	1200_2_18	702_1_1	1347_3_305	117_1_56	89_02_1	110_1_98	179_2_1	205_0_57	175_2_41	230_02_1	171_02_1	233_2_1	25_5_277	690_02_264	1540_1_93	23_5_29	46_5_69	223_5_25	43_1_57	1_5_1	323_0_1	650_01_1	1505_01_76	9_5_1	282_1_16	529_0_103	309_01_1	584_2_1	619_2_1	142_1_113	679_2_1	1353_5_12	77_35_1	76_5_59	124_02_137	1126_2_7	229_5_119	129_01_96	314_5_84	95_5_99	125_5_1	13_5_64	65_2_221	961_5_44	272_5_1	353_5_39	73_02_1
605_2_85	66_1_1	577_5_140	1200_2_23	1126_2_9	314_5_92	117_1_56	89_02_1	110_1_104	179_2_1	205_0_75	175_2_45	230_02_1	171_02_1	233_2_1	25_5_303	690_02_201	1540_1_110	23_5_22	46_5_82	223_5_28	43_1_73	1_5_1	323_0_1	650_01_1	1505_01_38	9_5_1	282_1_15	529_0_92	309_01_1	584_2_1	619_2_1	142_1_117	679_2_1	1353_5_5	77_35_1	76_5_61	124_02_149	125_5_1	229_5_107	129_01_84	1347_3_263	95_5_96	13_5_73	65_2_241	961_5_46	272_5_1	353_5_34	73_02_1	682_1_1
605_2_93	66_1_1	577_5_111	1200_2_26	1126_2_11	314_5_94	117_1_56	89_02_1	110_1_112	179_2_1	205_0_94	175_2_47	230_02_1	171_02_1	233_2_1	25_5_316	690_02_153	1540_1_123	23_5_18	46_5_101	223_5_20	43_1_76	1_5_1	323_0_1	650_01_1	1505_01_33	9_5_1	282_1_15	529_0_74	309_01_1	584_2_1	619_2_1	142_1_128	679_2_1	1353_5_5	77_35_1	76_5_51	124_02_170	125_5_1	229_5_103	129_01_110	1347_3_283	95_5_101	13_5_74	65_2_251	961_5_38	272_5_1	353_5_30	73_02_1	682_1_1
605_2_88	66_1_1	577_5_122	1200_2_36	1126_2_13	314_5_86	117_1_52	89_02_1	110_1_115	179_2_1	205_0_94	175_2_55	230_02_1	171_02_1	233_2_1	25_5_334	690_02_124	1540_1_117	23_5_25	46_5_121	223_5_21	43_1_79	1_5_1	323_0_1	650_01_1	1505_01_49	9_5_1	282_1_15	529_0_89	309_01_1	584_2_1	619_2_1	142_1_122	679_2_1	1353_5_5	77_35_1	76_5_56	124_02_182	125_5_1	229_5_101	129_01_123	1347_3_318	95_5_108	13_5_81	65_2_248	961_5_44	272_5_1	353_5_31	73_02_1	682_1_1
605_2_86	66_1_1	577_5_121	1200_2_52	1126_2_15	314_5_96	117_1_62	89_02_1	110_1_117	179_2_1	205_0_95	175_2_51	230_02_1	171_02_1	233_2_1	25_5_343	690_02_116	1540_1_104	23_5_27	46_5_147	223_5_21	43_1_94	1_5_1	323_0_1	650_01_1	1505_01_78	9_5_1	282_1_14	529_0_130	309_01_1	584_2_1	619_2_1	142_1_116	679_2_1	1353_5_6	77_35_1	76_5_69	124_02_165	125_5_1	229_5_89	129_01_117	1347_3_340	95_5_114	13_5_95	65_2_228	961_5_45	272_5_1	353_5_26	73_02_1	682_1_1
605_2_83	66_1_1	577_5_130	1200_2_63	1126_2_17	314_5_97	117_1_52	89_02_1	110_1_116	179_2_1	205_0_105	175_2_45	230_02_1	171_02_1	233_2_1	25_5_345	690_02_133	1540_1_96	23_5_24	46_5_169	223_5_18	43_1_102	1_5_1	323_0_1	650_01_1	1505_01_109	9_5_1	282_1_14	529_0_143	309_01_1	584_2_1	619_2_1	142_1_112	679_2_1	1353_5_6	77_35_1	76_5_78	124_02_151	125_5_1	229_5_105	129_01_143	1347_3_370	95_5_115	13_5_101	65_2_203	961_5_42	272_5_1	353_5_25	73_02_1	682_1_1
605_2_73	66_1_1	577_5_137	1200_2_107	1126_2_15	314_5_103	117_1_49	89_02_1	110_1_108	179_2_1	205_0_111	175_2_45	230_02_1	171_02_1	233_2_1	25_5_335	690_02_154	1540_1_81	23_5_29	46_5_192	223_5_17	43_1_98	1_5_1	323_0_1	650_01_1	1505_01_114	9_5_1	282_1_13	529_0_158	309_01_1	584_2_1	619_2_1	142_1_111	679_2_1	1353_5_8	77_35_1	76_5_88	124_02_140	125_5_1	229_5_132	129_01_180	1347_3_363	95_5_112	13_5_106	65_2_177	961_5_41	272_5_1	353_5_21	73_02_1	682_1_1
605_2_66	66_1_1	577_5_138	1200_2_121	1126_2_15	314_5_111	117_1_53	89_02_1	110_1_97	179_2_1	205_0_132	175_2_44	230_02_1	171_02_1	233_2_1	25_5_302	690_02_229	1540_1_76	23_5_28	46_5_197	223_5_10	43_1_94	1_5_1	323_0_1	650_01_1	1505_01_98	9_5_1	282_1_13	529_0_179	309_01_1	584_2_1	619_2_1	142_1_99	679_2_1	1353_5_10	77_35_1	76_5_91	124_02_150	125_5_1	229_5_152	129_01_223	1347_3_331	95_5_128	13_5_145	65_2_174	961_5_42	272_5_1	353_5_16	73_02_1	682_1_1
605_2_61	66_1_1	577_5_143	1200_2_144	1126_2_17	314_5_100	117_1_64	89_02_1	110_1_76	179_2_1	205_0_141	175_2_43	230_02_1	171_02_1	233_2_1	25_5_269	690_02_275	1540_1_76	23_5_21	46_5_199	223_5_9	43_1_79	1_5_1	323_0_1	650_01_1	1505_01_72	9_5_1	282_1_12	529_0_179	309_01_1	584_2_1	619_2_1	142_1_106	679_2_1	1353_5_14	77_35_1	76_5_82	124_02_147	125_5_1	229_5_190	129_01_258	1347_3_249	95_5_159	13_5_158	65_2_154	961_5_44	272_5_1	353_5_11	73_02_1	682_1_1
605_2_57	66_1_1	577_5_162	1200_2_185	1126_2_17	314_5_95	117_1_75	89_02_1	110_1_67	179_2_1	205_0_144	175_2_40	230_02_1	171_02_1	233_2_1	25_5_221	690_02_309	1540_1_69	23_5_25	46_5_193	223_5_5	43_1_72	1_5_1	323_0_1	650_01_1	1505_01_49	9_5_1	282_1_20	529_0_163	309_01_1	584_2_1	619_2_1	142_1_115	679_2_1	1353_5_15	77_35_1	76_5_82	124_02_172	125_5_1	229_5_253	129_01_264	1347_3_208	95_5_170	13_5_173	65_2_136	961_5_36	272_5_1	353_5_3	73_02_1	682_1_1
605_2_76	66_1_1	577_5_165	1200_2_207	1126_2_16	314_5_92	117_1_92	89_02_1	110_1_54	179_2_1	205_0_132	175_2_39	230_02_1	171_02_1	233_2_1	25_5_164	690_02_278	1540_1_73	23_5_28	46_5_211	223_5_4	43_1_61	1_5_1	323_0_1	650_01_1	1505_01_30	9_5_1	282_1_24	529_0_156	309_01_1	584_2_1	619_2_1	142_1_122	679_2_1	1353_5_20	77_35_1	76_5_111	124_02_193	125_5_1	229_5_281	129_01_246	1347_3_190	95_5_180	13_5_204	65_2_127	961_5_30	272_5_1	353_5_2	73_02_1	682_1_1
605_2_83	66_1_1	577_5_176	1200_2_220	1126_2_15	314_5_70	117_1_103	89_02_1	110_1_38	179_2_1	205_0_134	175_2_26	230_02_1	171_02_1	233_2_1	25_5_112	690_02_239	1540_1_82	23_5_45	46_5_206	223_5_2	43_1_50	1_5_1	323_0_1	650_01_1	1505_01_27	9_5_1	282_1_35	529_0_126	309_01_1	584_2_1	619_2_1	142_1_119	679_2_1	1353_5_23	77_35_1	76_5_114	124_02_220	125_5_1	229_5_321	129_01_181	1347_3_259	95_5_197	13_5_193	65_2_142	961_5_27	272_5_1	353_5_5	73_02_1	682_1_1
605_2_112	66_1_1	577_5_181	1200_2_238	1126_2_13	314_5_62	117_1_114	89_02_1	110_1_25	179_2_1	205_0_136	175_2_20	230_02_1	171_02_1	233_2_1	25_5_57	690_02_207	1540_1_93	23_5_66	46_5_221	223_5_4	43_1_55	1_5_1	323_0_1	650_01_1	1505_01_20	9_5_1	282_1_42	529_0_105	309_01_1	584_2_1	619_2_1	142_1_107	1353_5_24	77_35_1	76_5_132	124_02_228	125_5_1	229_5_372	129_01_102	1347_3_307	95_5_200	13_5_185	65_2_158	961_5_26	272_5_1	353_5_5	73_02_1	682_1_1	538_1_148
605_2_141	66_1_1	577_5_177	1200_2_216	1126_2_11	314_5_66	117_1_124	89_02_1	110_1_22	179_2_1	205_0_131	175_2_12	230_02_1	171_02_1	233_2_1	25_5_47	690_02_150	1540_1_107	23_5_82	46_5_235	223_5_5	43_1_52	1_5_1	323_0_1	650_01_1	1505_01_16	9_5_1	282_1_44	529_0_86	309_01_1	584_2_1	619_2_1	142_1_96	1353_5_28	77_35_1	76_5_168	124_02_244	125_5_1	229_5_394	129_01_55	1347_3_337	95_5_200	13_5_168	65_2_165	961_5_21	272_5_1	353_5_5	73_02_1	682_1_1	538_1_144
605_2_150	66_1_1	577_5_190	1200_2_190	1126_2_8	314_5_75	117_1_120	89_02_1	110_1_16	179_2_1	205_0_130	175_2_8	230_02_1	171_02_1	233_2_1	25_5_32	690_02_135	1540_1_141	23_5_107	46_5_244	223_5_9	43_1_40	1_5_1	323_0_1	650_01_1	1505_01_9	9_5_1	282_1_46	529_0_77	309_01_1	584_2_1	619_2_1	142_1_89	1353_5_34	77_35_1	76_5_195	124_02_271	125_5_1	229_5_416	129_01_63	1347_3_303	95_5_212	13_5_137	65_2_173	961_5_18	272_5_1	353_5_3	73_02_1	682_1_1	538_1_152
605_2_152	66_1_1	577_5_182	1200_2_151	1126_2_6	314_5_78	117_1_122	89_02_1	110_1_17	179_2_1	205_0_137	175_2_6	230_02_1	171_02_1	233_2_1	25_5_20	690_02_137	1540_1_170	23_5_118	46_5_238	95_5_231	43_1_42	1_5_1	323_0_1	650_01_1	1505_01_10	9_5_1	282_1_46	529_0_94	309_01_1	584_2_1	619_2_1	142_1_108	1353_5_38	77_35_1	76_5_206	124_02_322	125_5_1	229_5_431	129_01_90	1347_3_234	223_5_15	13_5_119	65_2_184	961_5_11	272_5_1	73_02_1	682_1_1	538_1_159
605_2_148	66_1_1	577_5_169	1200_2_100	1126_2_5	314_5_82	117_1_112	89_02_1	110_1_16	179_2_1	205_0_150	175_2_2	230_02_1	171_02_1	233_2_1	25_5_7	690_02_144	1540_1_192	23_5_129	46_5_214	95_5_254	43_1_41	1_5_1	323_0_1	650_01_1	1505_01_7	9_5_1	282_1_35	529_0_103	309_01_1	584_2_1	619_2_1	142_1_119	1353_5_49	77_35_1	76_5_221	124_02_342	125_5_1	229_5_418	129_01_106	1347_3_190	223_5_19	13_5_101	65_2_183	961_5_11	272_5_1	73_02_1	682_1_1	538_1_155
605_2_129	66_1_1	577_5_157	1200_2_74	1126_2_4	314_5_97	117_1_70	89_02_1	110_1_15	179_2_1	205_0_163	175_2_2	230_02_1	171_02_1	233_2_1	25_5_5	690_02_146	1540_1_229	23_5_131	46_5_175	95_5_257	43_1_42	1_5_1	323_0_1	650_01_1	1505_01_4	9_5_1	282_1_29	529_0_111	309_01_1	584_2_1	619_2_1	142_1_108	1353_5_59	77_35_1	76_5_234	124_02_356	125_5_1	229_5_383	129_01_126	1347_3_143	223_5_27	13_5_54	65_2_190	961_5_10	272_5_1	73_02_1	682_1_1	538_1_159
605_2_110	66_1_1	577_5_149	1200_2_75	1126_2_4	314_5_114	117_1_44	89_02_1	110_1_17	179_2_1	205_0_155	230_02_1	171_02_1	233_2_1	25_5_10	690_02_149	1540_1_253	23_5_133	46_5_146	95_5_272	43_1_65	1_5_1	323_0_1	650_01_1	1505_01_3	9_5_1	282_1_18	529_0_133	309_01_1	584_2_1	619_2_1	142_1_108	1353_5_70	77_35_1	76_5_286	124_02_378	125_5_1	229_5_332	129_01_107	1347_3_137	223_5_29	13_5_45	65_2_174	961_5_10	272_5_1	73_02_1	682_1_1	538_1_165
605_2_84	66_1_1	577_5_147	1200_2_68	1126_2_4	314_5_153	117_1_19	89_02_1	110_1_16	179_2_1	205_0_169	230_02_1	171_02_1	233_2_1	25_5_10	690_02_196	1540_1_283	23_5_137	46_5_124	95_5_280	43_1_75	1_5_1	323_0_1	650_01_1	1505_01_2	9_5_1	282_1_11	529_0_135	309_01_1	584_2_1	619_2_1	142_1_112	1353_5_63	77_35_1	76_5_281	124_02_436	125_5_1	229_5_269	129_01_111	1347_3_119	223_5_29	13_5_37	65_2_177	961_5_8	272_5_1	73_02_1	682_1_1	538_1_175
605_2_62	66_1_1	577_5_149	1200_2_68	314_5_169	117_1_8	110_1_21	179_2_1	205_0_198	171_02_1	233_2_1	25_5_13	690_02_205	1540_1_290	23_5_133	46_5_106	95_5_297	43_1_84	1_5_1	323_0_1	9_5_1	282_1_8	529_0_120	584_2_1	142_1_106	1353_5_65	77_35_1	76_5_313	124_02_448	125_5_1	229_5_237	129_01_108	1347_3_79	223_5_26	13_5_24	65_2_171	961_5_13	272_5_1	73_02_1	682_1_1	538_1_189
605_2_44	66_1_1	577_5_150	1200_2_75	314_5_191	117_1_5	110_1_28	179_2_1	205_0_240	171_02_1	233_2_1	25_5_17	690_02_197	1540_1_298	23_5_132	46_5_88	95_5_316	43_1_98	1_5_1	323_0_1	9_5_1	282_1_8	529_0_100	584_2_1	142_1_137	1353_5_57	77_35_1	76_5_344	124_02_382	125_5_1	229_5_210	129_01_86	1347_3_68	223_5_20	13_5_25	65_2_151	961_5_11	272_5_1	73_02_1	682_1_1	538_1_202
605_2_28	66_1_1	577_5_150	1200_2_72	314_5_221	117_1_5	110_1_33	179_2_1	205_0_277	171_02_1	233_2_1	25_5_23	690_02_192	1540_1_268	23_5_111	46_5_102	95_5_335	43_1_102	1_5_1	323_0_1	9_5_1	282_1_10	529_0_93	584_2_1	142_1_147	1353_5_48	77_35_1	76_5_357	124_02_285	125_5_1	229_5_180	129_01_62	1347_3_73	223_5_14	13_5_31	65_2_135	961_5_13	272_5_1	73_02_1	682_1_1	538_1_217
605_2_21	66_1_1	577_5_144	1200_2_77	314_5_212	117_1_11	110_1_33	179_2_1	205_0_350	171_02_1	233_2_1	25_5_44	690_02_208	1540_1_251	23_5_94	46_5_88	95_5_336	43_1_94	1_5_1	323_0_1	9_5_1	282_1_11	529_0_89	584_2_1	142_1_152	1353_5_39	77_35_1	76_5_390	124_02_197	125_5_1	229_5_182	129_01_37	1347_3_56	223_5_9	13_5_29	65_2_117	961_5_15	272_5_1	73_02_1	682_1_1	538_1_210
605_2_14	66_1_1	577_5_147	1200_2_82	314_5_198	117_1_18	110_1_46	179_2_1	205_0_469	171_02_1	233_2_1	25_5_63	690_02_205	1540_1_199	23_5_63	46_5_103	95_5_362	43_1_78	1_5_1	323_0_1	9_5_1	282_1_17	529_0_77	584_2_1	142_1_167	1353_5_22	77_35_1	76_5_415	124_02_184	125_5_1	229_5_162	129_01_21	1347_3_62	223_5_4	13_5_34	65_2_104	961_5_17	272_5_1	73_02_1	682_1_1	538_1_208
605_2_7	66_1_1	577_5_145	1200_2_84	314_5_177	117_1_28	110_1_41	179_2_1	205_0_533	171_02_1	233_2_1	25_5_82	690_02_189	1540_1_168	23_5_46	46_5_112	95_5_377	43_1_69	1_5_1	323_0_1	9_5_1	282_1_17	529_0_77	584_2_1	142_1_184	1353_5_16	77_35_1	76_5_421	124_02_245	125_5_1	229_5_184	129_01_18	1347_3_71	223_5_3	13_5_34	65_2_111	961_5_13	272_5_1	73_02_1	682_1_1	538_1_187
605_2_5	66_1_1	577_5_126	1200_2_83	314_5_147	117_1_36	110_1_46	179_2_1	205_0_513	171_02_1	233_2_1	25_5_90	690_02_158	1540_1_138	23_5_30	46_5_125	95_5_364	43_1_49	1_5_1	323_0_1	9_5_1	282_1_20	529_0_94	584_2_1	142_1_195	1353_5_11	77_35_1	76_5_440	124_02_304	125_5_1	229_5_231	129_01_29	1347_3_70	223_5_1	13_5_38	65_2_108	961_5_13	272_5_1	73_02_1	682_1_1	538_1_142
605_2_1	66_1_1	577_5_120	1200_2_71	314_5_111	117_1_48	110_1_46	179_2_1	205_0_406	171_02_1	233_2_1	25_5_109	690_02_124	1540_1_120	23_5_20	46_5_133	95_5_377	43_1_38	1_5_1	323_0_1	9_5_1	282_1_19	529_0_109	584_2_1	142_1_202	1353_5_13	77_35_1	76_5_424	124_02_351	125_5_1	229_5_251	129_01_33	1347_3_94	223_5_2	13_5_49	65_2_98	961_5_14	272_5_1	73_02_1	682_1_1	538_1_111
605_2_1	66_1_1	577_5_115	1200_2_67	314_5_86	117_1_60	110_1_46	179_2_1	205_0_310	171_02_1	233_2_1	25_5_98	690_02_113	1540_1_106	23_5_15	46_5_135	95_5_345	43_1_34	1_5_1	323_0_1	9_5_1	282_1_14	529_0_108	584_2_1	142_1_214	1353_5_13	77_35_1	76_5_396	124_02_409	125_5_1	229_5_284	129_01_33	1347_3_99	223_5_2	13_5_51	65_2_101	961_5_14	272_5_1	73_02_1	682_1_1	538_1_82
577_5_105	1200_2_64	314_5_53	117_1_81	65_2_100	66_1_1	205_0_280	171_02_1	233_2_1	25_5_116	690_02_123	1540_1_94	23_5_12	46_5_136	95_5_308	43_1_23	1_5_1	323_0_1	9_5_1	282_1_14	529_0_93	584_2_1	142_1_213	1353_5_25	77_35_1	76_5_371	124_02_409	125_5_1	229_5_307	129_01_24	1347_3_132	223_5_4	13_5_65	961_5_13	272_5_1	682_1_1	73_02_1	538_1_46	110_1_45
577_5_111	1200_2_66	314_5_51	117_1_97	65_2_97	66_1_1	205_0_285	171_02_1	233_2_1	25_5_144	690_02_131	1540_1_86	23_5_25	46_5_146	95_5_289	43_1_23	1_5_1	323_0_1	9_5_1	282_1_21	529_0_92	584_2_1	142_1_193	1353_5_32	77_35_1	76_5_353	124_02_442	125_5_1	229_5_313	129_01_18	1347_3_143	223_5_7	13_5_85	961_5_13	272_5_1	682_1_1	73_02_1	538_1_30	110_1_48
577_5_114	1200_2_76	314_5_48	117_1_104	65_2_92	66_1_1	205_0_272	171_02_1	233_2_1	25_5_154	690_02_132	1540_1_94	23_5_39	46_5_136	95_5_274	43_1_28	1_5_1	323_0_1	9_5_1	282_1_27	529_0_108	584_2_1	142_1_168	1353_5_40	77_35_1	76_5_312	124_02_511	125_5_1	229_5_320	129_01_9	1347_3_137	223_5_9	13_5_96	961_5_14	272_5_1	682_1_1	73_02_1	538_1_27	110_1_46
577_5_120	1200_2_75	314_5_54	117_1_133	65_2_78	66_1_1	205_0_297	171_02_1	233_2_1	25_5_175	690_02_156	1540_1_106	23_5_57	46_5_138	95_5_210	43_1_37	1_5_1	323_0_1	9_5_1	282_1_30	529_0_130	584_2_1	142_1_151	1353_5_58	77_35_1	76_5_276	124_02_460	125_5_1	229_5_331	129_01_6	1347_3_119	223_5_9	13_5_115	961_5_15	272_5_1	682_1_1	73_02_1	538_1_30	110_1_43
577_5_109	1200_2_72	314_5_67	117_1_152	65_2_73	66_1_1	205_0_350	171_02_1	233_2_1	25_5_183	690_02_175	1540_1_121	23_5_79	46_5_141	95_5_194	43_1_45	1_5_1	323_0_1	9_5_1	282_1_39	529_0_139	584_2_1	142_1_128	1353_5_69	77_35_1	76_5_220	124_02_397	125_5_1	229_5_337	129_01_11	1347_3_89	223_5_8	13_5_131	961_5_14	272_5_1	682_1_1	73_02_1	538_1_37	110_1_44
577_5_114	1200_2_74	314_5_77	117_1_176	65_2_61	66_1_1	205_0_415	171_02_1	233_2_1	25_5_186	690_02_204	1540_1_138	23_5_109	46_5_120	95_5_181	43_1_46	1_5_1	323_0_1	9_5_1	282_1_40	529_0_129	584_2_1	142_1_109	1353_5_65	77_35_1	76_5_140	124_02_349	125_5_1	229_5_343	129_01_17	1347_3_67	223_5_9	13_5_141	961_5_14	272_5_1	682_1_1	73_02_1	538_1_45	110_1_41
577_5_118	1200_2_69	314_5_97	117_1_201	65_2_45	66_1_1	205_0_483	171_02_1	233_2_1	25_5_207	690_02_237	1540_1_145	23_5_127	46_5_96	95_5_154	43_1_46	1_5_1	323_0_1	9_5_1	282_1_41	529_0_85	584_2_1	142_1_95	1353_5_66	77_35_1	76_5_106	124_02_324	125_5_1	229_5_314	129_01_20	1347_3_66	223_5_11	13_5_137	961_5_19	272_5_1	682_1_1	73_02_1	538_1_58	110_1_39
577_5_121	1200_2_54	314_5_99	117_1_232	65_2_37	66_1_1	205_0_492	171_02_1	233_2_1	25_5_213	690_02_287	1540_1_146	23_5_143	46_5_77	95_5_141	43_1_48	1_5_1	323_0_1	9_5_1	282_1_41	529_0_63	584_2_1	142_1_57	1353_5_55	77_35_1	76_5_75	124_02_354	125_5_1	229_5_274	129_01_18	1347_3_65	223_5_11	13_5_138	961_5_20	272_5_1	682_1_1	73_02_1	538_1_78	110_1_40
577_5_127	1200_2_41	314_5_124	117_1_258	65_2_34	66_1_1	205_0_442	171_02_1	233_2_1	25_5_196	690_02_305	1540_1_149	23_5_176	46_5_59	95_5_124	43_1_48	1_5_1	323_0_1	9_5_1	282_1_30	529_0_31	584_2_1	142_1_52	1353_5_35	77_35_1	76_5_62	124_02_378	125_5_1	229_5_286	129_01_21	1347_3_64	223_5_10	13_5_137	961_5_19	272_5_1	682_1_1	73_02_1	538_1_104	110_1_34
577_5_139	1200_2_35	314_5_134	117_1_267	65_2_42	66_1_1	205_0_371	171_02_1	233_2_1	25_5_192	690_02_298	1540_1_153	23_5_195	46_5_45	95_5_115	43_1_49	1_5_1	323_0_1	9_5_1	282_1_20	529_0_24	584_2_1	142_1_45	1353_5_29	77_35_1	76_5_55	124_02_395	125_5_1	229_5_280	129_01_25	1347_3_65	223_5_14	13_5_129	961_5_19	272_5_1	682_1_1	73_02_1	538_1_132	110_1_30
577_5_148	1200_2_30	314_5_141	117_1_280	65_2_51	66_1_1	205_0_341	171_02_1	233_2_1	25_5_178	690_02_265	1540_1_149	23_5_207	46_5_38	95_5_105	43_1_49	1_5_1	323_0_1	9_5_1	282_1_13	529_0_28	584_2_1	142_1_45	1353_5_29	77_35_1	76_5_49	124_02_371	125_5_1	229_5_265	129_01_28	1347_3_62	223_5_14	13_5_102	961_5_16	272_5_1	682_1_1	73_02_1	538_1_148	110_1_36
577_5_163	1200_2_30	314_5_157	117_1_282	65_2_63	66_1_1	205_0_385	171_02_1	233_2_1	25_5_151	690_02_247	1540_1_165	23_5_193	46_5_22	95_5_88	43_1_39	1_5_1	323_0_1	9_5_1	282_1_10	529_0_38	584_2_1	142_1_41	1353_5_36	77_35_1	76_5_52	124_02_338	125_5_1	229_5_295	129_01_23	1347_3_55	223_5_15	13_5_81	961_5_12	272_5_1	682_1_1	73_02_1	538_1_168	110_1_35
577_5_163	1200_2_35	314_5_186	117_1_248	65_2_88	66_1_1	205_0_541	171_02_1	233_2_1	25_5_125	690_02_227	1540_1_154	23_5_215	46_5_17	95_5_75	43_1_36	1_5_1	323_0_1	9_5_1	282_1_8	529_0_65	584_2_1	142_1_48	1353_5_41	77_35_1	76_5_57	124_02_318	125_5_1	229_5_315	129_01_16	1347_3_59	223_5_24	13_5_67	961_5_5	272_5_1	682_1_1	73_02_1	538_1_199	110_1_35
577_5_139	1200_2_40	314_5_177	117_1_205	65_2_99	66_1_1	205_0_721	171_02_1	233_2_1	25_5_127	690_02_198	1540_1_150	23_5_216	46_5_18	95_5_74	43_1_33	1_5_1	323_0_1	9_5_1	282_1_12	529_0_64	584_2_1	142_1_47	1353_5_37	77_35_1	76_5_61	124_02_368	125_5_1	229_5_328	129_01_7	1347_3_64	223_5_29	13_5_55	961_5_3	272_5_1	682_1_1	73_02_1	538_1_213	110_1_39
577_5_126	1200_2_45	314_5_193	117_1_147	65_2_119	66_1_1	205_0_850	171_02_1	233_2_1	25_5_125	690_02_138	1540_1_146	23_5_211	46_5_16	95_5_74	43_1_31	1_5_1	323_0_1	9_5_1	282_1_15	529_0_54	584_2_1	142_1_46	1353_5_32	77_35_1	76_5_71	124_02_413	125_5_1	229_5_329	129_01_3	1347_3_77	223_5_30	13_5_62	961_5_2	272_5_1	682_1_1	73_02_1	538_1_213	110_1_35
577_5_104	1200_2_53	314_5_201	117_1_102	65_2_126	66_1_1	205_0_834	171_02_1	233_2_1	25_5_125	690_02_121	1540_1_141	23_5_213	46_5_19	95_5_73	43_1_27	1_5_1	323_0_1	9_5_1	282_1_19	529_0_45	584_2_1	142_1_52	1353_5_27	77_35_1	76_5_66	124_02_474	125_5_1	229_5_348	1347_3_85	223_5_28	13_5_68	272_5_1	682_1_1	73_02_1	538_1_224	110_1_32
577_5_63	1200_2_61	314_5_206	117_1_67	65_2_142	66_1_1	205_0_688	171_02_1	233_2_1	25_5_139	690_02_143	1540_1_137	23_5_213	46_5_25	95_5_72	43_1_26	1_5_1	323_0_1	9_5_1	282_1_23	529_0_28	584_2_1	142_1_56	1353_5_21	77_35_1	76_5_57	124_02_534	125_5_1	229_5_353	1347_3_100	223_5_34	13_5_64	272_5_1	682_1_1	73_02_1	538_1_217	110_1_30
577_5_43	1200_2_64	314_5_210	117_1_56	65_2_159	66_1_1	205_0_540	171_02_1	233_2_1	25_5_161	690_02_192	1540_1_123	23_5_187	46_5_31	95_5_63	43_1_23	1_5_1	323_0_1	9_5_1	282_1_26	529_0_21	584_2_1	142_1_66	1353_5_20	77_35_1	76_5_49	124_02_524	125_5_1	229_5_321	1347_3_83	223_5_43	13_5_71	272_5_1	682_1_1	73_02_1	538_1_211	110_1_26
577_5_30	1200_2_72	314_5_197	117_1_52	65_2_186	66_1_1	205_0_467	171_02_1	233_2_1	25_5_179	690_02_221	1540_1_116	23_5_166	46_5_34	95_5_54	43_1_19	1_5_1	323_0_1	9_5_1	282_1_25	529_0_19	584_2_1	142_1_73	1353_5_21	77_35_1	76_5_48	124_02_476	125_5_1	229_5_306	1347_3_60	223_5_49	13_5_75	272_5_1	682_1_1	73_02_1	538_1_194	110_1_27
577_5_29	1200_2_69	314_5_184	117_1_55	65_2_190	66_1_1	205_0_435	171_02_1	233_2_1	25_5_182	690_02_221	1540_1_115	23_5_155	46_5_37	95_5_50	43_1_18	1_5_1	323_0_1	9_5_1	282_1_26	529_0_22	584_2_1	142_1_86	1353_5_21	77_35_1	76_5_37	124_02_478	125_5_1	229_5_300	1347_3_48	223_5_55	13_5_73	272_5_1	682_1_1	73_02_1	538_1_160	110_1_33
577_5_30	1200_2_59	314_5_148	117_1_62	65_2_191	66_1_1	205_0_454	171_02_1	233_2_1	25_5_180	690_02_222	1540_1_123	23_5_153	46_5_39	95_5_48	43_1_20	1_5_1	323_0_1	9_5_1	282_1_28	529_0_35	584_2_1	142_1_107	1353_5_23	77_35_1	76_5_41	124_02_494	125_5_1	229_5_293	1347_3_44	223_5_58	13_5_78	272_5_1	682_1_1	73_02_1	538_1_146	110_1_38
577_5_32	1200_2_57	314_5_131	117_1_68	65_2_202	66_1_1	205_0_465	171_02_1	233_2_1	25_5_173	690_02_217	1540_1_133	23_5_150	46_5_48	95_5_46	43_1_20	1_5_1	323_0_1	9_5_1	282_1_28	529_0_44	584_2_1	142_1_130	1353_5_19	77_35_1	76_5_45	124_02_511	125_5_1	229_5_273	1347_3_64	223_5_60	13_5_79	272_5_1	682_1_1	73_02_1	538_1_130	110_1_41
577_5_36	1200_2_54	314_5_125	117_1_84	65_2_191	66_1_1	205_0_508	171_02_1	233_2_1	25_5_157	690_02_204	1540_1_138	23_5_157	46_5_58	95_5_48	43_1_26	1_5_1	323_0_1	9_5_1	282_1_26	529_0_58	584_2_1	142_1_142	1353_5_15	77_35_1	76_5_57	124_02_503	125_5_1	229_5_247	1347_3_101	223_5_58	13_5_90	272_5_1	682_1_1	73_02_1	538_1_106	110_1_45
577_5_46	1200_2_46	314_5_122	117_1_97	65_2_183	66_1_1	205_0_553	171_02_1	233_2_1	25_5_130	690_02_203	1540_1_163	23_5_167	46_5_62	95_5_50	43_1_30	1_5_1	323_0_1	9_5_1	282_1_31	529_0_54	584_2_1	142_1_154	1353_5_10	77_35_1	76_5_64	124_02_442	125_5_1	229_5_230	1347_3_132	223_5_50	13_5_87	272_5_1	682_1_1	73_02_1	538_1_101	110_1_48
577_5_48	1200_2_31	314_5_127	117_1_109	65_2_153	66_1_1	205_0_604	171_02_1	233_2_1	25_5_125	690_02_226	1540_1_207	23_5_150	46_5_67	95_5_55	43_1_31	1_5_1	323_0_1	9_5_1	282_1_29	529_0_49	584_2_1	142_1_165	1353_5_6	77_35_1	76_5_90	124_02_339	125_5_1	229_5_211	1347_3_147	223_5_42	13_5_98	272_5_1	682_1_1	73_02_1	538_1_115	110_1_67
577_5_57	1200_2_33	314_5_131	117_1_118	65_2_127	66_1_1	205_0_665	171_02_1	233_2_1	25_5_116	690_02_208	1540_1_221	23_5_147	46_5_70	95_5_47	43_1_33	1_5_1	323_0_1	9_5_1	282_1_25	529_0_55	584_2_1	142_1_174	77_35_1	76_5_116	124_02_328	125_5_1	229_5_206	1347_3_114	223_5_35	13_5_101	682_1_1	73_02_1	538_1_143	110_1_76
577_5_69	1200_2_29	314_5_134	117_1_123	65_2_85	66_1_1	205_0_739	171_02_1	233_2_1	25_5_117	690_02_178	1540_1_226	23_5_141	46_5_68	95_5_47	43_1_41	1_5_1	323_0_1	9_5_1	282_1_20	529_0_73	584_2_1	142_1_180	77_35_1	76_5_134	124_02_352	125_5_1	229_5_208	1347_3_75	223_5_29	13_5_106	682_1_1	73_02_1	538_1_177	110_1_84
577_5_74	1200_2_30	314_5_136	117_1_136	65_2_50	66_1_1	205_0_777	171_02_1	233_2_1	25_5_130	690_02_140	1540_1_224	23_5_130	46_5_62	95_5_49	43_1_42	1_5_1	323_0_1	9_5_1	282_1_14	529_0_65	584_2_1	142_1_176	77_35_1	76_5_152	124_02_387	125_5_1	229_5_214	1347_3_38	223_5_24	13_5_113	682_1_1	73_02_1	538_1_212	110_1_89
577_5_80	1200_2_40	314_5_150	117_1_138	65_2_32	66_1_1	205_0_749	171_02_1	233_2_1	25_5_149	690_02_124	1540_1_233	23_5_118	46_5_48	95_5_53	43_1_45	1_5_1	323_0_1	9_5_1	282_1_10	529_0_59	584_2_1	142_1_167	77_35_1	76_5_174	124_02_423	125_5_1	229_5_210	1347_3_32	223_5_15	13_5_113	682_1_1	73_02_1	538_1_247	110_1_107
577_5_67	1200_2_41	314_5_159	117_1_135	65_2_16	66_1_1	205_0_704	171_02_1	233_2_1	25_5_175	690_02_149	1540_1_216	23_5_99	46_5_54	95_5_46	43_1_50	1_5_1	323_0_1	9_5_1	282_1_9	529_0_43	584_2_1	142_1_148	77_35_1	76_5_200	124_02_421	125_5_1	229_5_228	1347_3_36	223_5_7	13_5_108	682_1_1	73_02_1	538_1_273	110_1_108
577_5_59	1200_2_39	314_5_173	117_1_135	65_2_10	66_1_1	205_0_701	171_02_1	233_2_1	25_5_181	690_02_202	1540_1_216	23_5_81	46_5_55	95_5_39	43_1_56	1_5_1	323_0_1	9_5_1	282_1_10	529_0_35	584_2_1	142_1_130	77_35_1	76_5_210	124_02_414	125_5_1	229_5_251	1347_3_56	223_5_5	13_5_100	682_1_1	73_02_1	538_1_281	110_1_112
577_5_43	1200_2_42	314_5_178	117_1_117	65_2_7	66_1_1	205_0_710	171_02_1	233_2_1	25_5_182	690_02_260	1540_1_197	23_5_86	46_5_68	95_5_46	43_1_54	1_5_1	323_0_1	9_5_1	282_1_10	529_0_41	584_2_1	142_1_108	77_35_1	76_5_226	124_02_430	125_5_1	229_5_257	1347_3_56	223_5_3	13_5_87	682_1_1	73_02_1	538_1_279	110_1_118
577_5_37	1200_2_40	314_5_160	117_1_112	65_2_6	66_1_1	205_0_746	171_02_1	233_2_1	25_5_171	690_02_312	1540_1_188	23_5_112	46_5_73	95_5_62	43_1_45	1_5_1	323_0_1	9_5_1	282_1_10	529_0_54	584_2_1	142_1_84	77_35_1	76_5_243	124_02_463	125_5_1	229_5_258	1347_3_55	223_5_2	13_5_89	682_1_1	73_02_1	538_1_283	110_1_121
577_5_40	1200_2_26	314_5_150	117_1_108	65_2_7	66_1_1	205_0_695	171_02_1	233_2_1	25_5_151	690_02_302	1540_1_169	23_5_118	46_5_74	95_5_78	43_1_39	1_5_1	323_0_1	9_5_1	282_1_6	529_0_59	584_2_1	142_1_83	77_35_1	76_5_254	124_02_534	125_5_1	229_5_251	1347_3_48	223_5_2	13_5_78	682_1_1	73_02_1	538_1_290	110_1_114
577_5_45	1200_2_18	314_5_134	117_1_109	65_2_10	66_1_1	205_0_656	171_02_1	233_2_1	25_5_118	690_02_284	1540_1_136	23_5_137	46_5_68	95_5_98	43_1_37	1_5_1	323_0_1	9_5_1	282_1_7	529_0_65	584_2_1	142_1_70	77_35_1	76_5_261	124_02_630	125_5_1	229_5_237	1347_3_30	223_5_1	13_5_64	682_1_1	73_02_1	538_1_283	110_1_110
577_5_40	1200_2_13	314_5_105	117_1_109	65_2_9	66_1_1	205_0_546	171_02_1	233_2_1	25_5_106	690_02_226	1540_1_112	23_5_145	46_5_49	43_1_28	1_5_1	323_0_1	9_5_1	282_1_8	529_0_73	584_2_1	142_1_61	77_35_1	76_5_265	124_02_659	125_5_1	229_5_246	1347_3_20	95_5_110	13_5_56	682_1_1	73_02_1	538_1_295	110_1_97
577_5_39	1200_2_8	314_5_85	117_1_99	65_2_14	66_1_1	205_0_497	171_02_1	233_2_1	25_5_104	690_02_229	1540_1_94	23_5_152	46_5_37	43_1_31	1_5_1	323_0_1	9_5_1	282_1_12	529_0_81	584_2_1	142_1_66	77_35_1	76_5_267	124_02_660	125_5_1	229_5_233	1347_3_20	95_5_122	13_5_47	682_1_1	73_02_1	538_1_303	110_1_80
577_5_44	1200_2_8	314_5_77	117_1_96	65_2_17	66_1_1	205_0_454	171_02_1	233_2_1	25_5_97	690_02_230	1540_1_74	23_5_149	46_5_35	43_1_37	1_5_1	323_0_1	9_5_1	282_1_13	529_0_83	584_2_1	142_1_63	77_35_1	76_5_252	124_02_594	125_5_1	229_5_221	1347_3_15	95_5_126	13_5_38	682_1_1	73_02_1	538_1_315	110_1_72
577_5_49	1200_2_6	314_5_63	117_1_93	65_2_22	66_1_1	205_0_476	171_02_1	233_2_1	25_5_93	690_02_233	1540_1_73	23_5_136	46_5_27	43_1_39	1_5_1	323_0_1	9_5_1	282_1_15	529_0_81	584_2_1	142_1_62	77_35_1	76_5_248	124_02_545	125_5_1	229_5_229	1347_3_9	95_5_124	13_5_34	682_1_1	73_02_1	538_1_343	110_1_60
577_5_50	1200_2_8	314_5_54	117_1_85	65_2_27	66_1_1	205_0_612	171_02_1	233_2_1	25_5_102	690_02_244	1540_1_73	23_5_112	46_5_13	43_1_44	1_5_1	323_0_1	9_5_1	282_1_22	529_0_75	584_2_1	142_1_61	77_35_1	76_5_222	124_02_492	125_5_1	229_5_246	1347_3_10	95_5_127	13_5_26	682_1_1	73_02_1	538_1_371	110_1_58
577_5_60	1200_2_11	314_5_52	117_1_82	65_2_32	66_1_1	205_0_791	171_02_1	233_2_1	25_5_108	690_02_242	1540_1_68	23_5_101	46_5_6	43_1_47	1_5_1	323_0_1	9_5_1	282_1_24	529_0_53	584_2_1	142_1_55	77_35_1	76_5_213	124_02_438	125_5_1	229_5_285	1347_3_11	95_5_135	13_5_26	682_1_1	73_02_1	538_1_367	110_1_47
577_5_67	1200_2_20	314_5_54	117_1_74	65_2_33	66_1_1	205_0_935	171_02_1	233_2_1	25_5_118	690_02_223	1540_1_66	23_5_84	46_5_2	43_1_59	1_5_1	323_0_1	9_5_1	282_1_43	529_0_41	584_2_1	142_1_62	77_35_1	76_5_209	124_02_420	125_5_1	229_5_323	1347_3_9	95_5_145	13_5_26	682_1_1	73_02_1	538_1_372	110_1_47
577_5_90	1200_2_23	314_5_60	117_1_84	65_2_31	66_1_1	205_0_1033	171_02_1	233_2_1	25_5_129	690_02_215	1540_1_70	23_5_78	43_1_62	1_5_1	323_0_1	9_5_1	282_1_57	529_0_33	584_2_1	142_1_68	77_35_1	76_5_194	124_02_447	125_5_1	229_5_359	1347_3_9	95_5_151	13_5_24	682_1_1	73_02_1	538_1_340	110_1_45
577_5_98	1200_2_24	314_5_71	117_1_71	65_2_27	66_1_1	205_0_1007	171_02_1	233_2_1	25_5_126	690_02_236	1540_1_73	23_5_72	43_1_63	1_5_1	323_0_1	9_5_1	282_1_70	529_0_51	584_2_1	142_1_75	77_35_1	76_5_184	124_02_510	125_5_1	229_5_383	1347_3_4	95_5_140	13_5_24	682_1_1	73_02_1	538_1_311	110_1_46
577_5_107	1200_2_26	314_5_70	117_1_67	65_2_23	66_1_1	205_0_900	171_02_1	233_2_1	25_5_125	690_02_238	1540_1_83	23_5_67	43_1_59	1_5_1	323_0_1	9_5_1	282_1_75	529_0_75	584_2_1	142_1_77	77_35_1	76_5_141	124_02_627	125_5_1	229_5_404	1347_3_5	95_5_129	13_5_31	682_1_1	73_02_1	538_1_281	110_1_44
577_5_122	1200_2_24	314_5_54	117_1_63	65_2_18	66_1_1	205_0_766	171_02_1	233_2_1	25_5_124	690_02_239	1540_1_84	23_5_77	43_1_54	1_5_1	323_0_1	9_5_1	282_1_73	529_0_105	584_2_1	142_1_89	77_35_1	76_5_113	124_02_680	125_5_1	229_5_407	1347_3_5	95_5_121	13_5_35	682_1_1	73_02_1	538_1_230	110_1_36
577_5_131	1200_2_18	314_5_59	117_1_57	65_2_12	66_1_1	205_0_697	171_02_1	233_2_1	25_5_119	690_02_217	1540_1_88	23_5_95	43_1_41	1_5_1	323_0_1	9_5_1	282_1_74	529_0_128	584_2_1	142_1_95	77_35_1	76_5_98	124_02_634	125_5_1	229_5_415	1347_3_2	95_5_114	13_5_29	682_1_1	73_02_1	538_1_188	110_1_38
577_5_149	1200_2_13	314_5_67	117_1_52	65_2_10	66_1_1	205_0_772	171_02_1	233_2_1	25_5_122	690_02_181	1540_1_93	23_5_120	43_1_25	1_5_1	323_0_1	9_5_1	282_1_66	529_0_139	584_2_1	142_1_93	77_35_1	76_5_76	124_02_564	125_5_1	229_5_425	1347_3_4	95_5_106	13_5_35	682_1_1	73_02_1	538_1_146	110_1_37
577_5_142	1200_2_7	314_5_84	117_1_40	65_2_5	66_1_1	205_0_807	171_02_1	233_2_1	25_5_111	690_02_160	1540_1_91	23_5_139	43_1_17	1_5_1	323_0_1	9_5_1	282_1_52	529_0_123	584_2_1	142_1_82	77_35_1	76_5_74	124_02_543	125_5_1	229_5_419	1347_3_7	95_5_92	13_5_37	682_1_1	73_02_1	538_1_119	110_1_38
577_5_135	1200_2_2	314_5_97	117_1_38	65_2_1	66_1_1	205_0_830	171_02_1	233_2_1	25_5_110	690_02_155	1540_1_96	23_5_166	43_1_21	1_5_1	323_0_1	9_5_1	282_1_38	529_0_70	584_2_1	142_1_81	77_35_1	76_5_88	124_02_523	125_5_1	229_5_401	1347_3_15	95_5_72	13_5_40	682_1_1	73_02_1	538_1_131	110_1_44
577_5_124	314_5_112	117_1_45	110_1_56	66_1_1	205_0_795	171_02_1	25_5_116	690_02_150	1540_1_95	23_5_203	43_1_21	1_5_1	323_0_1	9_5_1	282_1_37	529_0_30	142_1_73	77_35_1	76_5_119	124_02_494	125_5_1	229_5_379	1347_3_41	95_5_47	13_5_49	73_02_1	682_1_1	538_1_145
577_5_121	314_5_132	117_1_52	110_1_73	66_1_1	205_0_750	171_02_1	25_5_124	690_02_131	1540_1_97	23_5_225	43_1_24	1_5_1	323_0_1	9_5_1	282_1_43	529_0_19	142_1_65	77_35_1	76_5_158	124_02_508	125_5_1	229_5_364	1347_3_73	95_5_38	13_5_46	73_02_1	682_1_1	538_1_158
577_5_115	314_5_163	117_1_87	110_1_87	66_1_1	205_0_679	171_02_1	25_5_121	690_02_137	1540_1_91	23_5_232	43_1_29	1_5_1	323_0_1	9_5_1	282_1_42	529_0_12	142_1_65	77_35_1	76_5_193	124_02_553	125_5_1	229_5_326	1347_3_87	95_5_22	13_5_45	73_02_1	682_1_1	538_1_181
577_5_98	314_5_210	117_1_105	110_1_98	66_1_1	205_0_617	171_02_1	25_5_118	690_02_184	1540_1_104	23_5_250	43_1_38	1_5_1	323_0_1	9_5_1	282_1_41	529_0_10	142_1_69	77_35_1	76_5_224	124_02_577	125_5_1	229_5_310	1347_3_93	95_5_18	13_5_47	73_02_1	682_1_1	538_1_218
577_5_105	314_5_240	117_1_120	110_1_99	66_1_1	205_0_533	171_02_1	25_5_127	690_02_269	1540_1_111	23_5_257	43_1_42	1_5_1	323_0_1	9_5_1	282_1_38	529_0_10	142_1_79	77_35_1	76_5_281	124_02_619	125_5_1	229_5_268	1347_3_58	95_5_18	13_5_47	73_02_1	682_1_1	538_1_273
577_5_111	314_5_267	117_1_121	110_1_101	66_1_1	205_0_503	171_02_1	25_5_144	690_02_319	1540_1_90	23_5_252	43_1_48	1_5_1	323_0_1	9_5_1	282_1_25	529_0_11	142_1_108	77_35_1	76_5_332	124_02_656	125_5_1	229_5_246	1347_3_26	95_5_17	13_5_58	73_02_1	682_1_1	538_1_307
577_5_119	314_5_281	117_1_141	110_1_96	66_1_1	205_0_502	171_02_1	25_5_147	690_02_331	1540_1_91	23_5_232	43_1_50	1_5_1	323_0_1	9_5_1	282_1_21	529_0_11	142_1_115	77_35_1	76_5_375	124_02_635	125_5_1	229_5_233	1347_3_6	95_5_27	13_5_63	73_02_1	682_1_1	538_1_342
577_5_124	314_5_276	117_1_139	110_1_80	66_1_1	205_0_525	171_02_1	25_5_149	690_02_256	1540_1_71	23_5_185	43_1_53	1_5_1	323_0_1	9_5_1	282_1_19	529_0_10	142_1_107	76_5_412	124_02_694	125_5_1	229_5_231	95_5_40	13_5_77	73_02_1	682_1_1	538_1_382
577_5_139	314_5_247	117_1_132	110_1_52	66_1_1	205_0_512	171_02_1	25_5_156	690_02_208	1540_1_54	23_5_145	43_1_59	1_5_1	323_0_1	9_5_1	282_1_17	529_0_9	142_1_91	76_5_431	124_02_691	125_5_1	229_5_215	95_5_45	13_5_90	73_02_1	682_1_1	538_1_446
577_5_128	314_5_211	117_1_122	110_1_38	66_1_1	205_0_512	171_02_1	25_5_156	690_02_172	1540_1_46	23_5_122	43_1_59	1_5_1	323_0_1	9_5_1	282_1_14	529_0_8	142_1_76	76_5_437	124_02_739	125_5_1	229_5_192	95_5_50	13_5_142	73_02_1	682_1_1	538_1_520
577_5_122	314_5_202	117_1_117	110_1_24	66_1_1	205_0_520	171_02_1	25_5_146	690_02_173	1540_1_44	23_5_100	43_1_60	1_5_1	323_0_1	9_5_1	282_1_19	529_0_4	142_1_61	76_5_438	124_02_717	125_5_1	229_5_194	95_5_54	13_5_164	73_02_1	682_1_1	538_1_562
577_5_129	314_5_147	117_1_109	110_1_18	66_1_1	205_0_565	171_02_1	25_5_167	690_02_180	1540_1_47	23_5_84	43_1_59	1_5_1	323_0_1	9_5_1	282_1_23	529_0_3	142_1_55	76_5_430	124_02_738	125_5_1	229_5_212	95_5_57	13_5_176	73_02_1	682_1_1	538_1_646
577_5_131	314_5_106	117_1_94	110_1_17	66_1_1	205_0_569	171_02_1	25_5_177	690_02_170	1540_1_47	23_5_67	43_1_53	1_5_1	323_0_1	9_5_1	282_1_34	529_0_5	142_1_56	76_5_410	124_02_757	125_5_1	229_5_224	95_5_60	13_5_179	73_02_1	682_1_1	538_1_734
577_5_133	314_5_90	117_1_69	110_1_17	66_1_1	205_0_601	171_02_1	25_5_198	690_02_180	1540_1_52	23_5_67	43_1_50	1_5_1	323_0_1	9_5_1	282_1_40	529_0_9	142_1_59	76_5_349	124_02_707	125_5_1	229_5_258	95_5_69	13_5_182	73_02_1	682_1_1	538_1_819
577_5_159	314_5_77	117_1_43	110_1_23	66_1_1	205_0_602	171_02_1	25_5_219	690_02_181	1540_1_64	23_5_65	43_1_44	1_5_1	323_0_1	9_5_1	282_1_64	529_0_21	142_1_47	76_5_274	124_02_706	125_5_1	229_5_293	95_5_70	13_5_155	73_02_1	682_1_1	538_1_889
577_5_175	314_5_72	117_1_28	110_1_31	66_1_1	205_0_626	171_02_1	25_5_237	690_02_189	1540_1_72	23_5_71	43_1_44	1_5_1	323_0_1	9_5_1	282_1_65	529_0_38	142_1_42	76_5_193	124_02_691	125_5_1	229_5_314	95_5_71	13_5_117	73_02_1	682_1_1	538_1_881
577_5_183	314_5_69	117_1_18	110_1_40	66_1_1	205_0_666	171_02_1	25_5_231	690_02_204	1540_1_104	23_5_76	43_1_46	1_5_1	323_0_1	9_5_1	282_1_64	529_0_65	142_1_40	76_5_105	124_02_700	125_5_1	229_5_319	95_5_72	13_5_99	73_02_1	682_1_1	538_1_857
577_5_188	314_5_58	117_1_14	110_1_55	66_1_1	205_0_756	171_02_1	25_5_219	690_02_183	1540_1_124	23_5_85	43_1_42	1_5_1	323_0_1	9_5_1	282_1_72	529_0_87	142_1_44	76_5_71	124_02_684	125_5_1	229_5_360	95_5_69	13_5_83	73_02_1	682_1_1	538_1_812
577_5_178	314_5_49	117_1_11	110_1_58	66_1_1	205_0_815	171_02_1	25_5_210	690_02_171	1540_1_131	23_5_92	43_1_37	1_5_1	323_0_1	9_5_1	282_1_63	529_0_89	142_1_52	76_5_44	124_02_658	125_5_1	229_5_394	95_5_51	13_5_58	73_02_1	682_1_1	538_1_759
577_5_153	314_5_43	117_1_7	110_1_64	66_1_1	205_0_848	171_02_1	25_5_200	690_02_147	1540_1_140	23_5_103	43_1_34	1_5_1	323_0_1	9_5_1	282_1_48	529_0_70	142_1_50	76_5_34	124_02_671	125_5_1	229_5_404	95_5_44	13_5_48	73_02_1	682_1_1	538_1_670
577_5_140	314_5_37	117_1_7	110_1_78	66_1_1	205_0_784	171_02_1	25_5_197	690_02_147	1540_1_152	23_5_94	43_1_25	1_5_1	323_0_1	9_5_1	282_1_42	529_0_44	142_1_54	76_5_19	124_02_668	125_5_1	229_5_416	95_5_53	13_5_47	73_02_1	682_1_1	538_1_574
577_5_117	314_5_41	117_1_8	110_1_85	66_1_1	205_0_630	171_02_1	25_5_183	690_02_139	1540_1_151	23_5_89	43_1_26	1_5_1	323_0_1	9_5_1	282_1_35	529_0_36	142_1_61	76_5_14	124_02_691	125_5_1	229_5_412	95_5_54	13_5_41	73_02_1	682_1_1	538_1_475
577_5_97	314_5_42	117_1_9	110_1_85	66_1_1	205_0_553	171_02_1	25_5_182	690_02_138	1540_1_162	23_5_89	43_1_22	1_5_1	323_0_1	9_5_1	282_1_28	529_0_31	142_1_75	76_5_11	124_02_676	125_5_1	229_5_422	95_5_60	13_5_43	73_02_1	682_1_1	538_1_407
577_5_72	314_5_49	117_1_13	110_1_88	66_1_1	205_0_504	171_02_1	25_5_170	690_02_123	1540_1_175	23_5_101	43_1_15	1_5_1	323_0_1	9_5_1	282_1_31	529_0_33	142_1_79	76_5_6	124_02_662	125_5_1	229_5_405	95_5_71	13_5_47	73_02_1	682_1_1	538_1_352
577_5_66	314_5_51	117_1_17	110_1_84	66_1_1	205_0_481	171_02_1	25_5_176	690_02_112	1540_1_188	23_5_97	43_1_10	1_5_1	323_0_1	9_5_1	282_1_28	529_0_32	142_1_87	76_5_6	124_02_662	125_5_1	229_5_379	95_5_83	13_5_69	73_02_1	682_1_1	538_1_304
577_5_62	314_5_46	117_1_19	110_1_77	66_1_1	205_0_502	171_02_1	25_5_170	690_02_91	1540_1_194	23_5_89	43_1_7	1_5_1	323_0_1	9_5_1	282_1_34	529_0_31	142_1_97	76_5_7	124_02_652	125_5_1	229_5_343	95_5_92	13_5_85	73_02_1	682_1_1	538_1_296
577_5_59	314_5_49	117_1_22	110_1_62	66_1_1	205_0_539	171_02_1	25_5_167	690_02_86	1540_1_201	23_5_81	43_1_3	1_5_1	323_0_1	9_5_1	282_1_37	529_0_46	142_1_105	76_5_8	124_02_647	125_5_1	229_5_320	95_5_92	13_5_100	73_02_1	682_1_1	538_1_319
577_5_54	314_5_51	117_1_27	110_1_45	66_1_1	205_0_576	171_02_1	25_5_171	690_02_68	1540_1_207	23_5_65	43_1_2	1_5_1	323_0_1	9_5_1	282_1_33	529_0_49	142_1_104	76_5_15	124_02_650	125_5_1	229_5_310	95_5_96	13_5_108	73_02_1	682_1_1	538_1_353
577_5_53	314_5_41	117_1_35	110_1_36	66_1_1	205_0_658	171_02_1	25_5_159	690_02_35	1540_1_212	23_5_50	43_1_2	1_5_1	323_0_1	9_5_1	282_1_37	529_0_49	142_1_114	76_5_20	124_02_639	125_5_1	229_5_298	95_5_107	13_5_120	73_02_1	682_1_1	538_1_370
577_5_56	314_5_41	117_1_39	110_1_36	66_1_1	205_0_755	171_02_1	25_5_156	690_02_23	1540_1_203	23_5_46	43_1_2	1_5_1	323_0_1	9_5_1	282_1_32	529_0_47	142_1_116	76_5_26	124_02_663	125_5_1	229_5_271	95_5_107	13_5_135	73_02_1	682_1_1	538_1_407
577_5_65	314_5_42	117_1_30	110_1_40	66_1_1	205_0_795	171_02_1	25_5_149	690_02_23	1540_1_169	23_5_40	1_5_1	323_0_1	9_5_1	282_1_29	529_0_40	142_1_113	76_5_38	124_02_723	125_5_1	229_5_287	95_5_93	13_5_147	73_02_1	682_1_1	538_1_402
577_5_75	314_5_36	117_1_27	110_1_38	66_1_1	205_0_794	171_02_1	25_5_129	690_02_24	1540_1_153	23_5_39	1_5_1	323_0_1	9_5_1	282_1_35	529_0_40	142_1_121	76_5_50	124_02_771	125_5_1	229_5_299	95_5_79	13_5_160	73_02_1	682_1_1	538_1_396
577_5_73	314_5_29	117_1_23	110_1_44	66_1_1	205_0_749	171_02_1	25_5_128	690_02_31	1540_1_152	23_5_40	1_5_1	323_0_1	9_5_1	282_1_37	529_0_43	142_1_126	76_5_67	124_02_818	125_5_1	229_5_298	95_5_74	13_5_166	73_02_1	682_1_1	538_1_428
577_5_94	314_5_23	117_1_23	110_1_48	66_1_1	205_0_666	171_02_1	25_5_131	690_02_43	1540_1_142	23_5_38	1_5_1	323_0_1	9_5_1	282_1_39	529_0_47	142_1_130	76_5_69	124_02_866	125_5_1	229_5_308	95_5_70	13_5_166	73_02_1	682_1_1	538_1_440
577_5_112	314_5_25	117_1_20	110_1_53	66_1_1	205_0_614	171_02_1	25_5_145	690_02_66	1540_1_142	23_5_41	1_5_1	323_0_1	9_5_1	282_1_32	529_0_63	142_1_93	76_5_69	124_02_872	125_5_1	229_5_310	95_5_51	13_5_156	73_02_1	682_1_1	538_1_448
577_5_122	314_5_29	117_1_23	110_1_63	66_1_1	205_0_610	171_02_1	25_5_151	690_02_101	1540_1_129	23_5_44	1_5_1	323_0_1	9_5_1	282_1_27	529_0_78	142_1_81	76_5_67	124_02_807	125_5_1	229_5_304	95_5_46	13_5_129	73_02_1	682_1_1	538_1_438
577_5_135	314_5_36	117_1_29	110_1_71	66_1_1	205_0_655	171_02_1	25_5_172	690_02_141	1540_1_113	23_5_47	1_5_1	323_0_1	9_5_1	282_1_26	529_0_105	142_1_71	76_5_65	124_02_792	125_5_1	229_5_279	95_5_48	13_5_110	73_02_1	682_1_1	538_1_411
577_5_152	314_5_41	117_1_32	110_1_86	66_1_1	205_0_732	171_02_1	25_5_192	690_02_183	1540_1_98	23_5_52	1_5_1	323_0_1	9_5_1	282_1_21	529_0_133	142_1_58	76_5_69	124_02_771	125_5_1	229_5_252	95_5_44	13_5_89	73_02_1	682_1_1	538_1_387
577_5_184	314_5_49	117_1_42	110_1_91	66_1_1	205_0_760	171_02_1	25_5_216	690_02_194	1540_1_94	23_5_56	1_5_1	323_0_1	9_5_1	282_1_20	529_0_139	142_1_60	76_5_76	124_02_740	125_5_1	229_5_229	95_5_48	13_5_74	73_02_1	682_1_1	538_1_370
577_5_209	314_5_60	117_1_61	110_1_93	66_1_1	205_0_764	171_02_1	25_5_241	690_02_211	1540_1_85	23_5_55	1_5_1	323_0_1	9_5_1	282_1_17	529_0_134	142_1_55	76_5_79	124_02_699	125_5_1	229_5_199	95_5_48	13_5_66	73_02_1	682_1_1	538_1_368
577_5_245	314_5_80	117_1_76	110_1_95	66_1_1	205_0_680	171_02_1	25_5_249	690_02_195	1540_1_70	23_5_56	1_5_1	323_0_1	9_5_1	282_1_15	529_0_109	142_1_52	76_5_87	124_02_670	125_5_1	229_5_181	95_5_45	13_5_59	73_02_1	682_1_1	538_1_353
577_5_253	314_5_93	117_1_85	110_1_101	66_1_1	205_0_633	171_02_1	25_5_264	690_02_148	1540_1_67	23_5_69	1_5_1	323_0_1	9_5_1	282_1_18	529_0_68	142_1_52	76_5_94	124_02_608	125_5_1	229_5_178	95_5_46	13_5_45	73_02_1	682_1_1	538_1_362
577_5_267	314_5_118	117_1_97	110_1_95	66_1_1	205_0_647	171_02_1	25_5_270	690_02_98	1540_1_75	23_5_84	1_5_1	323_0_1	9_5_1	282_1_18	529_0_54	142_1_59	76_5_123	124_02_552	125_5_1	229_5_192	95_5_54	13_5_39	73_02_1	682_1_1	538_1_366
577_5_294	314_5_129	117_1_116	110_1_98	66_1_1	205_0_670	171_02_1	25_5_276	690_02_72	1540_1_77	23_5_88	1_5_1	323_0_1	9_5_1	282_1_22	529_0_46	142_1_74	76_5_140	124_02_529	125_5_1	229_5_209	95_5_65	13_5_36	73_02_1	682_1_1	538_1_397
577_5_280	314_5_132	117_1_145	110_1_101	66_1_1	205_0_628	171_02_1	25_5_272	690_02_78	1540_1_81	23_5_93	1_5_1	323_0_1	9_5_1	282_1_22	529_0_61	142_1_78	76_5_145	124_02_492	125_5_1	229_5_232	95_5_63	13_5_42	73_02_1	682_1_1	538_1_444
577_5_278	314_5_132	117_1_157	110_1_115	66_1_1	205_0_652	171_02_1	25_5_281	690_02_127	1540_1_87	23_5_105	1_5_1	323_0_1	9_5_1	282_1_19	529_0_65	142_1_77	76_5_144	124_02_486	125_5_1	229_5_238	95_5_64	13_5_58	73_02_1	682_1_1	538_1_467
577_5_273	314_5_137	117_1_171	110_1_128	66_1_1	205_0_631	171_02_1	25_5_276	690_02_174	1540_1_103	23_5_118	1_5_1	323_0_1	9_5_1	282_1_21	529_0_72	142_1_84	76_5_138	124_02_516	125_5_1	229_5_249	95_5_70	13_5_71	73_02_1	682_1_1	538_1_528
577_5_267	314_5_133	117_1_196	110_1_128	66_1_1	205_0_597	171_02_1	25_5_276	690_02_213	1540_1_121	23_5_124	1_5_1	323_0_1	9_5_1	282_1_25	529_0_51	142_1_93	76_5_124	124_02_565	125_5_1	229_5_251	95_5_68	13_5_92	73_02_1	682_1_1	538_1_578
577_5_232	314_5_118	117_1_207	110_1_123	66_1_1	205_0_575	171_02_1	25_5_255	690_02_215	1540_1_138	23_5_116	1_5_1	323_0_1	9_5_1	282_1_27	529_0_40	142_1_101	76_5_122	124_02_639	125_5_1	229_5_248	95_5_67	13_5_100	73_02_1	682_1_1	538_1_613
577_5_191	314_5_101	117_1_214	110_1_111	66_1_1	205_0_520	171_02_1	25_5_242	690_02_179	1540_1_156	23_5_97	1_5_1	323_0_1	9_5_1	282_1_25	529_0_34	142_1_111	76_5_121	124_02_681	125_5_1	229_5_256	95_5_77	13_5_119	73_02_1	682_1_1	538_1_656
577_5_170	314_5_75	117_1_220	110_1_93	66_1_1	205_0_502	171_02_1	25_5_222	690_02_129	1540_1_172	23_5_78	1_5_1	323_0_1	9_5_1	282_1_28	529_0_40	142_1_123	76_5_120	124_02_684	125_5_1	229_5_276	95_5_89	13_5_141	73_02_1	682_1_1	538_1_659
577_5_145	314_5_50	117_1_222	110_1_78	66_1_1	205_0_499	171_02_1	25_5_226	690_02_99	1540_1_167	23_5_56	1_5_1	323_0_1	9_5_1	282_1_27	529_0_51	142_1_130	76_5_140	124_02_733	125_5_1	229_5_292	95_5_93	13_5_171	73_02_1	682_1_1	538_1_623
577_5_118	314_5_35	117_1_217	110_1_76	66_1_1	205_0_472	171_02_1	25_5_208	690_02_90	1540_1_172	23_5_49	1_5_1	323_0_1	9_5_1	282_1_23	529_0_52	142_1_140	76_5_147	124_02_765	125_5_1	229_5_299	95_5_99	13_5_193	73_02_1	682_1_1	538_1_643
577_5_98	314_5_34	117_1_223	110_1_67	66_1_1	205_0_413	171_02_1	25_5_197	690_02_99	1540_1_183	23_5_38	1_5_1	323_0_1	9_5_1	282_1_20	529_0_39	142_1_128	76_5_148	124_02_767	125_5_1	229_5_303	95_5_104	13_5_224	73_02_1	682_1_1	538_1_619
577_5_75	314_5_31	117_1_218	110_1_55	66_1_1	205_0_371	171_02_1	25_5_198	690_02_124	1540_1_174	23_5_31	1_5_1	323_0_1	9_5_1	282_1_16	529_0_32	142_1_112	76_5_146	124_02_861	125_5_1	229_5_313	95_5_100	13_5_253	73_02_1	682_1_1	538_1_624
577_5_70	314_5_31	117_1_215	110_1_57	66_1_1	205_0_365	171_02_1	25_5_189	690_02_178	1540_1_165	23_5_27	1_5_1	323_0_1	9_5_1	282_1_12	529_0_32	142_1_104	76_5_135	124_02_881	125_5_1	229_5_318	95_5_103	13_5_265	73_02_1	682_1_1	538_1_623
577_5_55	314_5_44	117_1_202	110_1_55	66_1_1	205_0_386	171_02_1	25_5_175	690_02_193	1540_1_160	23_5_30	1_5_1	323_0_1	9_5_1	282_1_2	529_0_28	142_1_88	76_5_135	124_02_864	125_5_1	229_5_312	95_5_88	13_5_257	73_02_1	682_1_1	538_1_614
577_5_45	314_5_47	117_1_197	110_1_55	66_1_1	205_0_488	171_02_1	25_5_174	690_02_191	1540_1_145	23_5_30	1_5_1	323_0_1	9_5_1	282_1_2	529_0_25	142_1_74	76_5_121	124_02_750	125_5_1	229_5_321	95_5_77	13_5_228	73_02_1	682_1_1	538_1_617
577_5_46	314_5_57	117_1_186	110_1_58	66_1_1	205_0_636	171_02_1	25_5_156	690_02_140	1540_1_124	23_5_29	1_5_1	323_0_1	9_5_1	282_1_1	529_0_18	142_1_58	76_5_107	124_02_679	125_5_1	229_5_347	95_5_65	13_5_214	73_02_1	682_1_1	538_1_566
577_5_45	314_5_72	117_1_180	110_1_69	66_1_1	205_0_731	171_02_1	25_5_145	690_02_96	1540_1_104	23_5_29	1_5_1	323_0_1	9_5_1	282_1_1	529_0_10	142_1_37	76_5_105	124_02_611	125_5_1	229_5_355	95_5_49	13_5_164	73_02_1	682_1_1	538_1_507
577_5_42	314_5_96	117_1_169	110_1_89	66_1_1	205_0_819	171_02_1	25_5_160	690_02_74	1540_1_79	23_5_19	1_5_1	323_0_1	9_5_1	282_1_1	529_0_13	142_1_34	76_5_90	124_02_585	125_5_1	229_5_345	95_5_36	13_5_118	73_02_1	682_1_1	538_1_443
577_5_45	314_5_104	117_1_141	110_1_102	66_1_1	205_0_772	171_02_1	25_5_181	690_02_96	1540_1_62	23_5_22	1_5_1	323_0_1	9_5_1	282_1_2	529_0_10	142_1_27	76_5_84	124_02_669	125_5_1	229_5_355	95_5_25	13_5_84	73_02_1	682_1_1	538_1_370
577_5_51	314_5_120	117_1_122	110_1_120	66_1_1	205_0_672	171_02_1	25_5_198	690_02_117	1540_1_63	23_5_21	1_5_1	323_0_1	9_5_1	282_1_7	529_0_12	142_1_25	76_5_76	124_02_724	125_5_1	229_5_345	95_5_21	13_5_54	73_02_1	682_1_1	538_1_337
577_5_57	314_5_122	117_1_107	110_1_142	66_1_1	205_0_610	171_02_1	25_5_215	690_02_117	1540_1_73	23_5_24	1_5_1	323_0_1	9_5_1	282_1_10	529_0_19	142_1_22	76_5_81	124_02_825	125_5_1	229_5_342	95_5_21	13_5_27	73_02_1	682_1_1	538_1_304
577_5_72	314_5_134	117_1_86	110_1_153	66_1_1	205_0_604	171_02_1	25_5_228	690_02_150	1540_1_86	23_5_23	1_5_1	323_0_1	9_5_1	282_1_9	529_0_16	142_1_19	76_5_77	124_02_832	125_5_1	229_5_332	95_5_26	13_5_20	73_02_1	682_1_1	538_1_292
577_5_95	314_5_158	117_1_68	110_1_164	66_1_1	205_0_600	171_02_1	25_5_248	690_02_182	1540_1_94	23_5_29	1_5_1	323_0_1	9_5_1	282_1_11	529_0_17	142_1_22	76_5_72	124_02_797	125_5_1	229_5_310	95_5_23	13_5_15	73_02_1	682_1_1	538_1_291
577_5_107	314_5_171	117_1_73	110_1_173	66_1_1	205_0_552	171_02_1	25_5_274	690_02_211	1540_1_85	23_5_36	1_5_1	323_0_1	9_5_1	282_1_12	529_0_11	142_1_34	76_5_68	124_02_778	125_5_1	229_5_284	95_5_25	13_5_18	73_02_1	682_1_1	538_1_301
577_5_123	314_5_177	117_1_73	110_1_182	66_1_1	205_0_564	171_02_1	25_5_280	690_02_221	1540_1_98	23_5_41	1_5_1	323_0_1	9_5_1	282_1_16	529_0_8	142_1_30	76_5_74	124_02_755	125_5_1	229_5_301	95_5_30	13_5_15	73_02_1	682_1_1	538_1_306
577_5_136	314_5_178	117_1_75	110_1_212	66_1_1	205_0_601	171_02_1	25_5_276	690_02_187	1540_1_117	23_5_47	1_5_1	323_0_1	9_5_1	282_1_22	529_0_1	142_1_32	76_5_68	124_02_669	125_5_1	229_5_323	95_5_32	13_5_24	73_02_1	682_1_1	538_1_325
577_5_161	314_5_197	117_1_74	110_1_220	66_1_1	205_0_616	171_02_1	25_5_286	690_02_150	1540_1_128	23_5_58	1_5_1	323_0_1	9_5_1	282_1_26	529_0_4	142_1_32	76_5_53	124_02_630	125_5_1	229_5_308	95_5_46	13_5_26	73_02_1	682_1_1	538_1_346
577_5_179	314_5_204	117_1_70	110_1_219	66_1_1	205_0_590	171_02_1	25_5_318	690_02_122	1540_1_139	23_5_73	1_5_1	323_0_1	9_5_1	282_1_27	529_0_3	142_1_29	76_5_41	124_02_578	125_5_1	229_5_305	95_5_58	13_5_38	73_02_1	682_1_1	538_1_372
577_5_199	314_5_207	117_1_72	110_1_226	66_1_1	205_0_607	171_02_1	25_5_334	690_02_120	1540_1_143	23_5_82	1_5_1	323_0_1	9_5_1	282_1_30	529_0_1	142_1_32	76_5_32	124_02_564	125_5_1	229_5_295	95_5_62	13_5_43	73_02_1	682_1_1	538_1_426
577_5_218	314_5_192	117_1_72	110_1_238	66_1_1	205_0_671	171_02_1	25_5_332	690_02_96	1540_1_143	23_5_102	1_5_1	9_5_1	282_1_38	142_1_31	76_5_22	124_02_541	125_5_1	229_5_306	95_5_68	13_5_49	73_02_1	538_1_437	682_1_1
577_5_235	314_5_188	117_1_78	110_1_239	66_1_1	205_0_737	171_02_1	25_5_357	690_02_78	1540_1_134	23_5_120	1_5_1	9_5_1	282_1_44	142_1_30	76_5_15	124_02_481	125_5_1	229_5_284	95_5_77	13_5_57	73_02_1	538_1_453	682_1_1
577_5_249	314_5_183	117_1_81	110_1_238	66_1_1	205_0_821	171_02_1	25_5_361	690_02_75	1540_1_131	23_5_154	1_5_1	9_5_1	282_1_45	142_1_28	76_5_6	124_02_430	125_5_1	229_5_262	95_5_80	13_5_71	73_02_1	538_1_474	682_1_1
577_5_271	314_5_178	117_1_93	110_1_217	66_1_1	205_0_780	171_02_1	25_5_353	690_02_101	1540_1_127	23_5_163	1_5_1	9_5_1	282_1_45	142_1_20	76_5_3	124_02_434	125_5_1	229_5_240	95_5_99	13_5_84	73_02_1	538_1_517	682_1_1
577_5_272	314_5_171	117_1_107	110_1_187	66_1_1	205_0_647	171_02_1	25_5_343	690_02_127	1540_1_125	23_5_193	1_5_1	9_5_1	282_1_41	142_1_22	76_5_2	124_02_458	125_5_1	229_5_231	95_5_108	13_5_106	73_02_1	538_1_544	682_1_1
577_5_274	314_5_165	117_1_128	110_1_180	66_1_1	205_0_515	171_02_1	25_5_303	690_02_143	1540_1_147	23_5_205	1_5_1	9_5_1	282_1_51	142_1_26	76_5_3	124_02_438	125_5_1	229_5_227	95_5_124	13_5_115	73_02_1	538_1_569	682_1_1
577_5_259	314_5_160	117_1_144	110_1_138	66_1_1	205_0_439	171_02_1	25_5_247	690_02_178	1540_1_154	23_5_188	1_5_1	9_5_1	282_1_58	142_1_30	76_5_4	124_02_489	125_5_1	229_5_206	95_5_138	13_5_123	73_02_1	538_1_603	682_1_1
577_5_189	314_5_175	117_1_154	110_1_116	66_1_1	205_0_427	171_02_1	25_5_189	690_02_207	1540_1_150	23_5_165	1_5_1	9_5_1	282_1_58	142_1_40	76_5_6	124_02_559	125_5_1	229_5_196	95_5_183	13_5_125	73_02_1	538_1_605	682_1_1
577_5_153	314_5_183	117_1_143	110_1_91	66_1_1	205_0_389	171_02_1	25_5_138	690_02_228	1540_1_155	23_5_121	1_5_1	9_5_1	282_1_58	142_1_33	76_5_11	124_02_640	125_5_1	229_5_187	95_5_202	13_5_120	73_02_1	538_1_600	682_1_1
577_5_108	314_5_198	117_1_115	110_1_60	66_1_1	205_0_421	171_02_1	25_5_100	690_02_240	1540_1_129	23_5_96	1_5_1	9_5_1	282_1_70	142_1_29	76_5_17	124_02_788	125_5_1	229_5_179	95_5_214	13_5_115	73_02_1	538_1_599	682_1_1
577_5_70	314_5_210	117_1_91	110_1_38	66_1_1	205_0_496	171_02_1	25_5_81	690_02_256	1540_1_128	23_5_80	1_5_1	9_5_1	282_1_79	142_1_27	76_5_24	124_02_904	125_5_1	229_5_170	95_5_238	13_5_103	73_02_1	538_1_566	682_1_1
577_5_61	314_5_229	117_1_78	110_1_28	66_1_1	205_0_584	171_02_1	25_5_71	690_02_269	1540_1_116	23_5_73	1_5_1	9_5_1	282_1_85	142_1_26	76_5_32	124_02_959	125_5_1	229_5_167	95_5_275	13_5_94	73_02_1	538_1_504	682_1_1
577_5_55	314_5_234	117_1_58	110_1_32	66_1_1	205_0_664	171_02_1	25_5_61	690_02_257	1540_1_114	23_5_59	1_5_1	9_5_1	282_1_82	142_1_28	76_5_40	124_02_959	125_5_1	229_5_202	95_5_291	13_5_96	73_02_1	538_1_451	682_1_1
577_5_66	314_5_222	117_1_49	110_1_43	66_1_1	205_0_714	171_02_1	25_5_66	690_02_230	1540_1_118	23_5_58	1_5_1	9_5_1	282_1_73	142_1_33	76_5_42	124_02_945	125_5_1	229_5_225	95_5_303	13_5_106	73_02_1	538_1_394	682_1_1
577_5_65	314_5_192	117_1_34	110_1_54	66_1_1	205_0_696	171_02_1	25_5_63	690_02_239	1540_1_127	23_5_57	1_5_1	9_5_1	282_1_63	142_1_35	76_5_41	124_02_952	125_5_1	229_5_252	95_5_303	13_5_113	73_02_1	538_1_331	682_1_1
577_5_71	314_5_179	117_1_24	110_1_68	66_1_1	205_0_645	171_02_1	25_5_66	690_02_239	1540_1_140	23_5_65	1_5_1	9_5_1	282_1_54	142_1_43	76_5_35	124_02_884	125_5_1	229_5_271	95_5_281	13_5_111	73_02_1	538_1_299	682_1_1
577_5_86	314_5_175	117_1_22	110_1_85	66_1_1	205_0_562	171_02_1	25_5_73	690_02_217	1540_1_172	23_5_82	1_5_1	9_5_1	282_1_41	142_1_59	76_5_28	124_02_802	125_5_1	229_5_296	95_5_248	13_5_101	73_02_1	538_1_263	682_1_1
577_5_101	314_5_165	117_1_18	110_1_96	66_1_1	205_0_527	171_02_1	25_5_71	690_02_200	1540_1_191	23_5_90	1_5_1	9_5_1	282_1_36	142_1_71	76_5_22	124_02_740	125_5_1	229_5_325	95_5_201	13_5_83	73_02_1	538_1_252	682_1_1
577_5_112	314_5_172	117_1_21	110_1_118	66_1_1	205_0_538	171_02_1	25_5_72	690_02_194	1540_1_208	23_5_109	1_5_1	9_5_1	282_1_42	142_1_74	76_5_16	124_02_701	125_5_1	229_5_349	95_5_145	13_5_58	73_02_1	538_1_233	682_1_1
577_5_105	314_5_178	117_1_21	110_1_124	66_1_1	205_0_542	171_02_1	25_5_70	690_02_207	1540_1_233	23_5_124	1_5_1	9_5_1	282_1_44	142_1_70	76_5_19	124_02_658	125_5_1	229_5_376	95_5_105	13_5_53	73_02_1	538_1_226	682_1_1
577_5_111	314_5_205	117_1_22	110_1_116	66_1_1	205_0_525	171_02_1	25_5_70	690_02_233	1540_1_222	23_5_134	1_5_1	9_5_1	282_1_53	142_1_65	76_5_21	124_02_642	125_5_1	229_5_394	95_5_85	13_5_47	73_02_1	538_1_228	682_1_1
577_5_118	314_5_231	117_1_30	110_1_109	66_1_1	205_0_546	171_02_1	25_5_63	690_02_287	1540_1_188	23_5_144	1_5_1	9_5_1	282_1_55	142_1_55	76_5_15	124_02_634	125_5_1	229_5_400	95_5_55	13_5_43	73_02_1	538_1_226	682_1_1
577_5_110	314_5_255	117_1_38	110_1_111	66_1_1	205_0_615	171_02_1	25_5_57	690_02_316	1540_1_168	23_5_147	1_5_1	9_5_1	282_1_79	142_1_47	76_5_14	124_02_655	125_5_1	229_5_396	95_5_44	13_5_50	73_02_1	538_1_213	682_1_1
577_5_116	314_5_268	117_1_42	110_1_103	66_1_1	205_0_671	171_02_1	25_5_52	690_02_316	1540_1_135	23_5_162	1_5_1	9_5_1	282_1_88	142_1_39	76_5_12	124_02_731	125_5_1	229_5_371	95_5_48	13_5_52	73_02_1	538_1_208	682_1_1
577_5_118	314_5_281	117_1_49	110_1_86	66_1_1	205_0_640	171_02_1	25_5_48	690_02_272	1540_1_106	23_5_151	1_5_1	9_5_1	282_1_84	142_1_39	76_5_8	124_02_788	125_5_1	229_5_360	95_5_41	13_5_52	73_02_1	538_1_183	682_1_1
577_5_139	314_5_286	117_1_52	110_1_72	66_1_1	205_0_639	171_02_1	25_5_56	690_02_224	1540_1_81	23_5_146	1_5_1	9_5_1	282_1_88	142_1_29	76_5_7	124_02_839	125_5_1	229_5_334	95_5_39	13_5_46	73_02_1	538_1_165	682_1_1
577_5_160	314_5_287	117_1_54	110_1_60	66_1_1	205_0_565	171_02_1	25_5_70	690_02_180	1540_1_71	23_5_141	1_5_1	9_5_1	282_1_85	142_1_27	76_5_7	124_02_917	125_5_1	229_5_305	95_5_38	13_5_39	73_02_1	538_1_182	682_1_1
577_5_177	314_5_284	117_1_57	110_1_66	66_1_1	205_0_504	171_02_1	25_5_82	690_02_154	1540_1_60	23_5_115	1_5_1	9_5_1	282_1_76	142_1_28	76_5_12	124_02_974	125_5_1	229_5_290	95_5_38	13_5_35	73_02_1	538_1_182	682_1_1
577_5_187	314_5_287	117_1_70	110_1_55	66_1_1	205_0_468	171_02_1	25_5_96	690_02_194	1540_1_53	23_5_85	1_5_1	9_5_1	282_1_60	142_1_20	76_5_16	124_02_1047	125_5_1	229_5_270	95_5_41	13_5_24	73_02_1	538_1_188	682_1_1
577_5_186	314_5_252	117_1_66	110_1_58	66_1_1	205_0_476	171_02_1	25_5_104	690_02_230	1540_1_43	23_5_57	1_5_1	9_5_1	282_1_50	142_1_17	76_5_23	124_02_1084	125_5_1	229_5_266	95_5_50	13_5_17	73_02_1	538_1_203	682_1_1
577_5_188	314_5_229	117_1_75	110_1_64	66_1_1	205_0_554	171_02_1	25_5_119	690_02_248	1540_1_48	23_5_49	1_5_1	9_5_1	282_1_31	142_1_17	76_5_28	124_02_1085	125_5_1	229_5_256	95_5_57	13_5_16	73_02_1	538_1_221	682_1_1
577_5_182	314_5_198	117_1_76	110_1_68	66_1_1	205_0_652	171_02_1	25_5_131	690_02_273	1540_1_51	23_5_39	1_5_1	9_5_1	282_1_23	142_1_17	76_5_30	124_02_957	125_5_1	229_5_258	95_5_56	13_5_10	73_02_1	538_1_236	682_1_1
577_5_170	314_5_179	117_1_79	110_1_89	66_1_1	205_0_773	171_02_1	25_5_131	690_02_262	1540_1_55	23_5_31	1_5_1	9_5_1	282_1_16	142_1_33	76_5_30	124_02_796	125_5_1	229_5_257	95_5_54	13_5_9	73_02_1	538_1_251	682_1_1
577_5_139	314_5_146	117_1_75	110_1_130	66_1_1	205_0_870	171_02_1	25_5_134	690_02_250	1540_1_63	23_5_34	1_5_1	9_5_1	282_1_12	142_1_43	76_5_36	124_02_705	125_5_1	229_5_269	95_5_59	13_5_8	73_02_1	538_1_263	682_1_1
577_5_117	314_5_128	117_1_77	110_1_144	66_1_1	205_0_914	171_02_1	25_5_126	690_02_262	1540_1_71	23_5_34	1_5_1	9_5_1	282_1_13	142_1_46	76_5_36	124_02_740	125_5_1	229_5_263	95_5_64	13_5_9	73_02_1	538_1_265	682_1_1
577_5_88	314_5_123	117_1_71	110_1_136	66_1_1	205_0_834	171_02_1	25_5_115	690_02_263	1540_1_74	23_5_32	1_5_1	9_5_1	282_1_15	142_1_44	76_5_29	124_02_885	125_5_1	229_5_258	95_5_70	13_5_8	73_02_1	538_1_267	682_1_1
577_5_74	314_5_141	117_1_66	110_1_121	66_1_1	205_0_704	171_02_1	25_5_103	690_02_290	1540_1_78	23_5_31	1_5_1	9_5_1	282_1_16	142_1_45	76_5_22	124_02_967	125_5_1	229_5_252	95_5_69	13_5_7	73_02_1	538_1_274	682_1_1
577_5_70	314_5_157	117_1_62	110_1_122	66_1_1	205_0_583	171_02_1	25_5_93	690_02_323	1540_1_81	23_5_32	1_5_1	9_5_1	282_1_18	142_1_51	76_5_19	124_02_961	125_5_1	229_5_231	95_5_70	13_5_9	73_02_1	538_1_269	682_1_1
577_5_64	314_5_164	117_1_70	110_1_114	66_1_1	205_0_515	171_02_1	25_5_83	690_02_354	1540_1_78	23_5_35	1_5_1	9_5_1	282_1_20	142_1_55	76_5_15	124_02_945	125_5_1	229_5_211	95_5_69	13_5_8	73_02_1	538_1_259	682_1_1
577_5_65	314_5_161	117_1_78	110_1_104	66_1_1	205_0_452	171_02_1	25_5_77	690_02_384	1540_1_80	23_5_36	1_5_1	9_5_1	282_1_25	142_1_54	76_5_12	124_02_930	125_5_1	229_5_171	95_5_63	13_5_7	73_02_1	538_1_272	682_1_1
577_5_67	314_5_157	117_1_83	110_1_100	66_1_1	205_0_435	171_02_1	25_5_82	690_02_403	1540_1_83	23_5_36	1_5_1	9_5_1	282_1_25	142_1_64	76_5_13	124_02_887	125_5_1	229_5_141	95_5_53	13_5_6	73_02_1	538_1_302	682_1_1
577_5_60	314_5_170	117_1_80	110_1_106	66_1_1	205_0_450	171_02_1	25_5_96	690_02_369	1540_1_89	23_5_36	1_5_1	9_5_1	282_1_27	142_1_63	76_5_19	124_02_738	125_5_1	229_5_132	95_5_50	13_5_10	73_02_1	538_1_336	682_1_1
577_5_54	314_5_194	117_1_70	110_1_103	66_1_1	205_0_465	171_02_1	25_5_111	690_02_329	1540_1_95	23_5_42	1_5_1	9_5_1	282_1_33	142_1_66	76_5_25	124_02_654	125_5_1	229_5_132	95_5_40	13_5_18	73_02_1	538_1_379	682_1_1
577_5_61	314_5_225	117_1_67	110_1_96	66_1_1	205_0_494	171_02_1	25_5_136	690_02_295	1540_1_90	23_5_40	1_5_1	9_5_1	282_1_34	142_1_71	76_5_28	124_02_660	125_5_1	229_5_148	95_5_34	13_5_17	73_02_1	538_1_421	682_1_1
577_5_68	314_5_256	117_1_52	110_1_96	66_1_1	205_0_523	171_02_1	25_5_154	690_02_276	1540_1_97	23_5_33	1_5_1	9_5_1	282_1_34	142_1_79	76_5_34	124_02_734	125_5_1	229_5_173	95_5_26	13_5_19	73_02_1	538_1_468	682_1_1
577_5_74	314_5_330	117_1_46	110_1_97	66_1_1	205_0_498	171_02_1	25_5_162	690_02_285	1540_1_95	23_5_29	1_5_1	9_5_1	282_1_34	142_1_87	76_5_39	124_02_801	125_5_1	229_5_188	95_5_17	13_5_19	73_02_1	538_1_542	682_1_1
577_5_85	314_5_383	117_1_43	110_1_101	66_1_1	205_0_492	171_02_1	25_5_172	690_02_267	1540_1_86	23_5_34	1_5_1	9_5_1	282_1_39	142_1_87	76_5_39	124_02_846	125_5_1	229_5_219	95_5_13	13_5_14	73_02_1	538_1_627	682_1_1
577_5_96	314_5_430	117_1_39	110_1_105	66_1_1	205_0_476	171_02_1	25_5_184	690_02_280	1540_1_77	23_5_37	1_5_1	9_5_1	282_1_49	142_1_92	76_5_44	124_02_763	125_5_1	229_5_240	95_5_10	13_5_13	73_02_1	538_1_680	682_1_1
577_5_100	314_5_480	117_1_28	110_1_108	66_1_1	205_0_479	171_02_1	25_5_178	690_02_282	1540_1_71	23_5_40	1_5_1	9_5_1	282_1_57	142_1_85	76_5_54	124_02_679	125_5_1	229_5_274	95_5_11	13_5_10	73_02_1	538_1_711	682_1_1
577_5_99	314_5_536	117_1_27	110_1_112	66_1_1	205_0_468	171_02_1	25_5_151	690_02_278	1540_1_65	23_5_37	1_5_1	9_5_1	282_1_69	142_1_83	76_5_65	124_02_590	125_5_1	229_5_300	95_5_10	13_5_8	73_02_1	538_1_727	682_1_1
577_5_104	314_5_598	117_1_27	110_1_126	66_1_1	205_0_472	171_02_1	25_5_133	690_02_252	1540_1_64	23_5_38	1_5_1	9_5_1	282_1_79	142_1_74	76_5_76	124_02_598	125_5_1	229_5_309	95_5_16	13_5_8	73_02_1	538_1_691	682_1_1
577_5_116	314_5_633	117_1_25	110_1_125	66_1_1	205_0_385	171_02_1	25_5_128	690_02_239	1540_1_74	23_5_34	1_5_1	9_5_1	282_1_103	142_1_74	76_5_85	124_02_630	125_5_1	229_5_313	95_5_25	13_5_6	73_02_1	538_1_605	682_1_1
577_5_130	314_5_665	117_1_25	110_1_138	66_1_1	205_0_340	171_02_1	25_5_100	690_02_250	1540_1_79	23_5_33	1_5_1	9_5_1	282_1_108	142_1_53	76_5_96	124_02_643	125_5_1	229_5_279	95_5_27	13_5_6	73_02_1	538_1_523	682_1_1
577_5_124	314_5_691	117_1_28	110_1_145	66_1_1	205_0_345	171_02_1	25_5_67	690_02_271	1540_1_80	23_5_26	1_5_1	9_5_1	282_1_113	142_1_45	76_5_103	124_02_658	125_5_1	229_5_243	95_5_38	13_5_7	73_02_1	538_1_468	682_1_1
577_5_117	314_5_688	117_1_32	110_1_147	66_1_1	205_0_368	171_02_1	25_5_48	690_02_286	1540_1_84	23_5_18	1_5_1	9_5_1	282_1_127	142_1_43	76_5_113	124_02_726	125_5_1	229_5_209	95_5_51	13_5_7	73_02_1	538_1_379	682_1_1
577_5_121	314_5_692	117_1_37	110_1_136	66_1_1	205_0_362	171_02_1	25_5_26	690_02_296	1540_1_98	23_5_18	1_5_1	9_5_1	282_1_122	142_1_36	76_5_104	124_02_796	125_5_1	229_5_169	95_5_67	13_5_5	73_02_1	538_1_348	682_1_1
577_5_111	314_5_694	117_1_50	110_1_131	66_1_1	205_0_330	171_02_1	25_5_15	690_02_317	1540_1_105	23_5_20	1_5_1	9_5_1	282_1_111	142_1_26	76_5_96	124_02_931	125_5_1	229_5_157	95_5_77	13_5_5	73_02_1	538_1_342	682_1_1
577_5_122	314_5_675	117_1_70	110_1_110	66_1_1	205_0_285	171_02_1	25_5_15	690_02_307	1540_1_117	23_5_16	1_5_1	9_5_1	282_1_103	142_1_27	76_5_76	124_02_992	125_5_1	229_5_151	95_5_106	13_5_2	73_02_1	538_1_350	682_1_1
577_5_129	314_5_638	117_1_77	110_1_74	66_1_1	205_0_293	171_02_1	25_5_14	690_02_260	1540_1_131	23_5_18	1_5_1	9_5_1	282_1_80	142_1_30	76_5_63	124_02_999	125_5_1	229_5_173	95_5_130	13_5_2	73_02_1	538_1_338	682_1_1
577_5_139	314_5_578	117_1_84	110_1_49	66_1_1	205_0_314	171_02_1	25_5_17	690_02_211	1540_1_152	23_5_20	1_5_1	9_5_1	282_1_53	142_1_32	76_5_64	124_02_962	125_5_1	229_5_186	95_5_162	13_5_3	73_02_1	538_1_337	682_1_1
577_5_150	314_5_494	117_1_86	110_1_38	66_1_1	205_0_387	171_02_1	25_5_17	690_02_198	1540_1_157	23_5_26	1_5_1	9_5_1	282_1_48	142_1_30	76_5_67	124_02_893	125_5_1	229_5_208	95_5_183	13_5_2	73_02_1	538_1_336	682_1_1
577_5_166	314_5_442	117_1_90	110_1_22	66_1_1	205_0_479	171_02_1	25_5_14	690_02_212	1540_1_167	23_5_30	1_5_1	9_5_1	282_1_22	142_1_20	76_5_73	124_02_863	125_5_1	229_5_222	95_5_206	13_5_2	73_02_1	538_1_325	682_1_1
577_5_175	314_5_378	117_1_79	110_1_17	66_1_1	205_0_594	171_02_1	25_5_13	690_02_227	1540_1_171	23_5_36	1_5_1	9_5_1	282_1_20	142_1_19	76_5_77	124_02_851	125_5_1	229_5_251	95_5_233	13_5_2	73_02_1	538_1_309	682_1_1
577_5_195	314_5_308	117_1_74	110_1_21	66_1_1	205_0_631	171_02_1	25_5_13	690_02_205	1540_1_176	23_5_46	1_5_1	9_5_1	282_1_24	142_1_18	76_5_79	124_02_864	125_5_1	229_5_291	95_5_238	13_5_1	73_02_1	538_1_279	682_1_1
577_5_209	314_5_255	117_1_77	110_1_22	66_1_1	205_0_590	171_02_1	25_5_17	690_02_164	1540_1_172	23_5_48	1_5_1	9_5_1	282_1_21	142_1_15	76_5_74	124_02_870	125_5_1	229_5_354	95_5_260	73_02_1	538_1_253	682_1_1
577_5_232	314_5_202	117_1_81	110_1_35	66_1_1	205_0_477	171_02_1	25_5_18	690_02_128	1540_1_142	23_5_54	1_5_1	9_5_1	282_1_23	142_1_15	76_5_72	124_02_847	125_5_1	229_5_399	95_5_264	73_02_1	538_1_234	682_1_1
577_5_215	314_5_160	117_1_87	110_1_38	66_1_1	205_0_389	171_02_1	25_5_18	690_02_144	1540_1_121	23_5_60	1_5_1	9_5_1	282_1_26	142_1_16	76_5_74	124_02_805	125_5_1	229_5_470	95_5_295	73_02_1	538_1_249	682_1_1
577_5_209	314_5_120	117_1_92	110_1_49	66_1_1	205_0_333	171_02_1	25_5_31	690_02_148	1540_1_101	23_5_85	1_5_1	9_5_1	282_1_25	142_1_24	76_5_68	124_02_777	125_5_1	229_5_533	95_5_329	73_02_1	538_1_259	682_1_1
577_5_182	314_5_107	117_1_91	110_1_61	66_1_1	205_0_325	171_02_1	25_5_43	690_02_162	1540_1_68	23_5_96	1_5_1	9_5_1	282_1_32	142_1_28	76_5_58	124_02_864	125_5_1	229_5_583	95_5_347	73_02_1	538_1_272	682_1_1
577_5_176	314_5_97	117_1_87	110_1_73	66_1_1	205_0_322	171_02_1	25_5_54	690_02_202	1540_1_47	23_5_105	1_5_1	9_5_1	282_1_34	142_1_27	76_5_60	124_02_1036	125_5_1	229_5_609	95_5_366	73_02_1	538_1_267	682_1_1
577_5_145	314_5_111	117_1_75	110_1_80	66_1_1	205_0_305	171_02_1	25_5_65	690_02_231	1540_1_37	23_5_121	1_5_1	9_5_1	282_1_39	142_1_33	76_5_53	124_02_1203	125_5_1	229_5_643	95_5_405	73_02_1	538_1_295	682_1_1
577_5_146	314_5_117	117_1_73	110_1_89	66_1_1	205_0_276	171_02_1	25_5_86	690_02_245	1540_1_20	23_5_130	1_5_1	9_5_1	282_1_40	142_1_44	76_5_44	124_02_1253	125_5_1	229_5_650	95_5_431	73_02_1	538_1_318	682_1_1
577_5_148	314_5_123	117_1_65	110_1_98	66_1_1	205_0_251	171_02_1	25_5_96	690_02_224	1540_1_22	23_5_122	1_5_1	9_5_1	282_1_45	142_1_50	76_5_41	124_02_1172	125_5_1	229_5_654	95_5_466	73_02_1	538_1_336	682_1_1
577_5_135	314_5_142	117_1_55	110_1_123	66_1_1	205_0_241	171_02_1	25_5_105	690_02_180	1540_1_23	23_5_112	1_5_1	9_5_1	282_1_52	142_1_54	76_5_40	124_02_1070	125_5_1	229_5_619	95_5_475	73_02_1	538_1_358	682_1_1
577_5_121	314_5_159	117_1_49	110_1_129	66_1_1	205_0_255	171_02_1	25_5_111	690_02_136	1540_1_23	23_5_88	1_5_1	9_5_1	282_1_70	142_1_65	76_5_41	124_02_1003	125_5_1	229_5_553	95_5_483	73_02_1	538_1_388	682_1_1
577_5_107	314_5_179	117_1_46	110_1_135	66_1_1	205_0_240	171_02_1	25_5_130	690_02_109	1540_1_23	23_5_56	1_5_1	9_5_1	282_1_83	142_1_74	76_5_48	124_02_998	125_5_1	229_5_471	95_5_468	73_02_1	538_1_413	682_1_1
577_5_83	314_5_198	117_1_44	110_1_150	66_1_1	205_0_238	171_02_1	25_5_133	690_02_134	1540_1_28	23_5_39	1_5_1	9_5_1	282_1_94	142_1_86	76_5_47	124_02_982	125_5_1	229_5_406	95_5_458	73_02_1	538_1_412	682_1_1
577_5_67	314_5_237	117_1_45	110_1_172	66_1_1	205_0_222	171_02_1	25_5_149	690_02_187	1540_1_48	23_5_36	1_5_1	9_5_1	282_1_94	142_1_98	76_5_40	124_02_1022	125_5_1	229_5_356	95_5_418	73_02_1	538_1_421	682_1_1
577_5_62	314_5_282	117_1_52	110_1_185	66_1_1	205_0_203	171_02_1	25_5_146	690_02_261	1540_1_65	23_5_39	1_5_1	9_5_1	282_1_101	142_1_125	76_5_45	124_02_978	125_5_1	229_5_309	95_5_362	73_02_1	538_1_439	682_1_1
577_5_65	314_5_334	117_1_60	110_1_200	66_1_1	205_0_183	171_02_1	25_5_143	690_02_352	1540_1_83	23_5_52	1_5_1	9_5_1	282_1_98	142_1_136	76_5_55	124_02_942	125_5_1	229_5_254	95_5_270	73_02_1	538_1_429	682_1_1
577_5_74	314_5_361	117_1_77	110_1_227	66_1_1	205_0_177	171_02_1	25_5_127	690_02_464	1540_1_96	23_5_69	1_5_1	9_5_1	282_1_84	142_1_149	76_5_64	124_02_910	125_5_1	229_5_197	95_5_177	73_02_1	538_1_469	682_1_1
577_5_72	314_5_393	117_1_90	110_1_222	66_1_1	205_0_188	171_02_1	25_5_116	690_02_553	1540_1_113	23_5_86	1_5_1	9_5_1	282_1_58	142_1_154	76_5_80	124_02_897	125_5_1	229_5_189	95_5_110	73_02_1	538_1_492	682_1_1
577_5_87	314_5_438	117_1_106	110_1_210	66_1_1	205_0_187	171_02_1	25_5_110	690_02_606	1540_1_127	23_5_99	1_5_1	9_5_1	282_1_38	142_1_152	76_5_99	124_02_884	125_5_1	229_5_177	95_5_65	73_02_1	538_1_515	682_1_1
577_5_91	314_5_453	117_1_105	110_1_191	66_1_1	205_0_157	171_02_1	25_5_101	690_02_581	1540_1_131	23_5_98	1_5_1	9_5_1	282_1_31	142_1_130	76_5_124	124_02_962	125_5_1	229_5_164	95_5_49	73_02_1	538_1_529	682_1_1
577_5_105	314_5_478	117_1_101	110_1_161	66_1_1	205_0_116	171_02_1	25_5_97	690_02_506	1540_1_134	23_5_92	1_5_1	9_5_1	282_1_21	142_1_96	76_5_152	124_02_981	125_5_1	229_5_157	95_5_50	73_02_1	538_1_561	682_1_1
577_5_114	314_5_472	117_1_88	110_1_132	66_1_1	205_0_97	171_02_1	25_5_87	690_02_381	1540_1_133	23_5_85	1_5_1	9_5_1	282_1_17	142_1_75	76_5_190	124_02_1003	125_5_1	229_5_156	95_5_52	73_02_1	538_1_596	682_1_1
577_5_124	314_5_452	117_1_81	110_1_103	66_1_1	205_0_99	171_02_1	25_5_80	690_02_306	1540_1_112	23_5_82	1_5_1	9_5_1	282_1_12	142_1_48	76_5_219	124_02_949	125_5_1	229_5_182	95_5_61	73_02_1	538_1_617	682_1_1
577_5_122	314_5_416	117_1_66	110_1_84	66_1_1	205_0_115	171_02_1	25_5_63	690_02_265	1540_1_90	23_5_66	1_5_1	9_5_1	282_1_7	142_1_27	76_5_248	124_02_885	125_5_1	229_5_189	95_5_73	73_02_1	538_1_617	682_1_1
577_5_109	314_5_403	117_1_44	110_1_61	66_1_1	205_0_103	171_02_1	25_5_55	690_02_247	1540_1_75	23_5_66	1_5_1	9_5_1	282_1_6	142_1_22	76_5_297	124_02_835	125_5_1	229_5_185	95_5_81	73_02_1	538_1_603	682_1_1
577_5_103	314_5_352	117_1_31	110_1_50	66_1_1	205_0_82	171_02_1	25_5_60	690_02_238	1540_1_68	23_5_63	1_5_1	9_5_1	282_1_4	142_1_18	76_5_326	124_02_895	125_5_1	229_5_198	95_5_95	73_02_1	538_1_576	682_1_1
577_5_91	314_5_315	117_1_16	110_1_39	66_1_1	205_0_78	171_02_1	25_5_66	690_02_209	1540_1_58	23_5_65	1_5_1	9_5_1	282_1_3	142_1_10	76_5_344	124_02_991	125_5_1	229_5_222	95_5_98	73_02_1	538_1_522	682_1_1
577_5_82	314_5_268	117_1_16	110_1_34	66_1_1	205_0_111	171_02_1	25_5_59	690_02_217	1540_1_42	23_5_74	1_5_1	9_5_1	282_1_2	142_1_8	76_5_339	124_02_1049	125_5_1	229_5_239	95_5_102	73_02_1	538_1_499	682_1_1
577_5_82	314_5_250	117_1_17	110_1_28	66_1_1	205_0_146	171_02_1	25_5_66	690_02_276	1540_1_33	23_5_85	1_5_1	9_5_1	282_1_1	142_1_8	76_5_317	124_02_1095	125_5_1	229_5_254	95_5_106	73_02_1	538_1_481	682_1_1
577_5_88	314_5_233	117_1_18	110_1_26	66_1_1	205_0_162	171_02_1	25_5_71	690_02_304	1540_1_28	23_5_94	1_5_1	9_5_1	282_1_4	142_1_8	76_5_287	124_02_1128	125_5_1	229_5_268	95_5_126	73_02_1	538_1_421	682_1_1
577_5_79	314_5_234	117_1_16	110_1_25	66_1_1	205_0_140	171_02_1	25_5_76	690_02_313	1540_1_18	23_5_88	1_5_1	9_5_1	282_1_7	142_1_10	76_5_257	124_02_1156	125_5_1	229_5_277	95_5_134	73_02_1	538_1_366	682_1_1
577_5_86	314_5_225	117_1_18	110_1_24	66_1_1	205_0_117	171_02_1	25_5_71	690_02_249	1540_1_9	23_5_106	1_5_1	9_5_1	282_1_9	142_1_14	76_5_220	124_02_1187	125_5_1	229_5_308	95_5_143	73_02_1	538_1_333	682_1_1
577_5_77	314_5_205	117_1_18	110_1_31	66_1_1	205_0_76	171_02_1	25_5_71	690_02_195	1540_1_10	23_5_115	1_5_1	9_5_1	282_1_12	142_1_19	76_5_177	124_02_1207	125_5_1	229_5_370	95_5_146	73_02_1	538_1_333	682_1_1
577_5_64	314_5_183	117_1_27	110_1_30	66_1_1	205_0_63	171_02_1	25_5_83	690_02_197	1540_1_8	23_5_109	1_5_1	9_5_1	282_1_14	142_1_38	76_5_154	124_02_1179	125_5_1	229_5_425	95_5_144	73_02_1	538_1_347	682_1_1
577_5_56	314_5_167	117_1_38	110_1_33	66_1_1	205_0_79	171_02_1	25_5_101	690_02_250	1540_1_12	23_5_128	1_5_1	9_5_1	282_1_14	142_1_53	76_5_119	124_02_1149	125_5_1	229_5_483	95_5_142	73_02_1	538_1_361	682_1_1
577_5_55	314_5_162	117_1_40	110_1_38	66_1_1	205_0_107	171_02_1	25_5_109	690_02_320	1540_1_16	23_5_138	1_5_1	9_5_1	282_1_12	142_1_72	76_5_89	124_02_1122	125_5_1	229_5_524	95_5_138	73_02_1	538_1_361	682_1_1
577_5_44	314_5_146	117_1_37	110_1_46	66_1_1	205_0_121	171_02_1	25_5_117	690_02_371	1540_1_22	23_5_160	1_5_1	9_5_1	282_1_7	142_1_95	76_5_77	124_02_1068	125_5_1	229_5_559	95_5_130	73_02_1	538_1_388	682_1_1
577_5_53	314_5_146	117_1_37	110_1_50	66_1_1	205_0_150	171_02_1	25_5_150	690_02_392	1540_1_23	23_5_165	1_5_1	9_5_1	282_1_5	142_1_131	76_5_59	124_02_1055	125_5_1	229_5_619	95_5_118	73_02_1	538_1_381	682_1_1
577_5_53	314_5_140	117_1_39	110_1_64	66_1_1	205_0_147	171_02_1	25_5_160	690_02_356	1540_1_33	23_5_177	1_5_1	9_5_1	282_1_2	142_1_168	76_5_53	124_02_1004	125_5_1	229_5_664	95_5_115	73_02_1	538_1_376	682_1_1
577_5_54	314_5_143	117_1_33	110_1_73	66_1_1	205_0_153	171_02_1	25_5_166	690_02_316	1540_1_33	23_5_180	1_5_1	9_5_1	282_1_1	142_1_191	76_5_52	124_02_1011	125_5_1	229_5_698	95_5_121	73_02_1	538_1_374	682_1_1
577_5_62	314_5_137	117_1_27	110_1_73	66_1_1	205_0_139	171_02_1	25_5_175	690_02_263	1540_1_30	23_5_177	1_5_1	9_5_1	142_1_204	76_5_54	73_02_1	125_5_1	229_5_710	95_5_121	124_02_1086	538_1_388	682_1_1
577_5_67	314_5_131	117_1_33	110_1_87	66_1_1	205_0_99	171_02_1	25_5_177	690_02_238	1540_1_25	23_5_149	1_5_1	9_5_1	142_1_230	76_5_52	73_02_1	125_5_1	229_5_702	95_5_135	124_02_1135	538_1_395	682_1_1
577_5_70	314_5_147	117_1_38	110_1_111	66_1_1	205_0_99	171_02_1	25_5_169	690_02_203	1540_1_18	23_5_128	1_5_1	9_5_1	142_1_236	76_5_46	73_02_1	125_5_1	229_5_672	95_5_147	124_02_1209	538_1_391	682_1_1
577_5_79	314_5_159	117_1_43	110_1_127	66_1_1	205_0_129	171_02_1	25_5_148	690_02_221	1540_1_10	23_5_109	1_5_1	9_5_1	142_1_229	76_5_49	73_02_1	125_5_1	229_5_606	95_5_164	124_02_1227	538_1_412	682_1_1
577_5_86	314_5_164	117_1_40	110_1_134	66_1_1	205_0_159	171_02_1	25_5_134	690_02_265	1540_1_4	23_5_97	1_5_1	9_5_1	142_1_200	76_5_49	73_02_1	125_5_1	229_5_528	95_5_168	124_02_1254	538_1_430	682_1_1
577_5_118	314_5_184	117_1_50	110_1_140	66_1_1	205_0_189	171_02_1	25_5_123	690_02_304	1540_1_3	23_5_86	1_5_1	9_5_1	142_1_187	76_5_46	73_02_1	125_5_1	229_5_509	95_5_179	124_02_1198	538_1_457	682_1_1
577_5_136	314_5_201	117_1_63	110_1_157	66_1_1	205_0_196	171_02_1	25_5_104	690_02_289	1540_1_3	23_5_75	1_5_1	9_5_1	142_1_158	76_5_50	73_02_1	125_5_1	229_5_496	95_5_198	124_02_1064	538_1_510	682_1_1
25_5_95	690_02_252	142_1_126	66_1_1	23_5_63	73_02_1	171_02_1	577_5_147	314_5_209	1_5_1	76_5_50	117_1_74	124_02_913	110_1_166	229_5_460	9_5_1	205_0_199	95_5_213	125_5_1	538_1_568
25_5_99	690_02_239	142_1_91	66_1_1	23_5_55	73_02_1	171_02_1	577_5_168	314_5_212	1_5_1	76_5_51	117_1_87	124_02_877	110_1_159	229_5_398	9_5_1	205_0_193	95_5_212	125_5_1	538_1_618
25_5_97	690_02_205	142_1_76	66_1_1	23_5_63	73_02_1	171_02_1	577_5_199	314_5_205	1_5_1	76_5_57	117_1_102	124_02_953	110_1_153	229_5_334	9_5_1	205_0_202	95_5_223	125_5_1	538_1_669
25_5_97	690_02_191	142_1_56	66_1_1	23_5_71	73_02_1	171_02_1	577_5_203	314_5_187	1_5_1	76_5_64	117_1_119	124_02_1065	110_1_152	229_5_281	9_5_1	205_0_195	95_5_225	125_5_1	538_1_707
25_5_99	690_02_195	142_1_45	66_1_1	23_5_68	73_02_1	171_02_1	577_5_230	314_5_162	1_5_1	76_5_76	117_1_144	124_02_1094	110_1_163	229_5_241	9_5_1	205_0_166	95_5_236	125_5_1	538_1_737
25_5_119	690_02_200	142_1_51	66_1_1	23_5_78	73_02_1	171_02_1	577_5_228	314_5_142	1_5_1	76_5_86	117_1_186	124_02_1084	110_1_163	229_5_216	9_5_1	205_0_135	95_5_222	125_5_1	538_1_714
25_5_114	690_02_221	142_1_57	66_1_1	23_5_74	73_02_1	171_02_1	577_5_208	314_5_125	1_5_1	76_5_92	117_1_214	124_02_1069	110_1_170	229_5_191	9_5_1	205_0_123	95_5_210	125_5_1	538_1_668
25_5_119	690_02_226	142_1_56	66_1_1	23_5_73	73_02_1	171_02_1	577_5_178	314_5_96	1_5_1	76_5_109	117_1_233	124_02_987	110_1_168	229_5_172	9_5_1	205_0_162	95_5_190	125_5_1	538_1_615
25_5_117	690_02_239	142_1_59	66_1_1	23_5_66	73_02_1	171_02_1	577_5_156	314_5_75	1_5_1	76_5_128	117_1_245	124_02_945	110_1_167	229_5_162	9_5_1	205_0_203	95_5_163	125_5_1	538_1_553
25_5_108	690_02_233	142_1_64	66_1_1	23_5_76	73_02_1	171_02_1	577_5_128	314_5_64	1_5_1	76_5_141	117_1_260	124_02_907	110_1_159	229_5_176	9_5_1	205_0_238	95_5_132	125_5_1	538_1_496
25_5_105	690_02_216	142_1_72	66_1_1	23_5_72	73_02_1	171_02_1	577_5_102	314_5_69	1_5_1	76_5_175	117_1_269	124_02_808	110_1_140	229_5_192	9_5_1	205_0_211	95_5_98	125_5_1	538_1_425
25_5_98	690_02_182	142_1_89	66_1_1	23_5_73	73_02_1	171_02_1	577_5_80	314_5_84	1_5_1	76_5_200	117_1_272	124_02_711	110_1_113	229_5_210	9_5_1	205_0_189	95_5_80	125_5_1	538_1_372
25_5_86	690_02_164	142_1_102	66_1_1	23_5_84	73_02_1	171_02_1	577_5_82	314_5_113	1_5_1	76_5_227	117_1_258	124_02_664	110_1_81	229_5_232	9_5_1	205_0_215	95_5_58	125_5_1	538_1_355
25_5_73	690_02_136	142_1_123	66_1_1	23_5_84	73_02_1	171_02_1	577_5_93	314_5_123	1_5_1	76_5_241	117_1_249	124_02_796	110_1_61	229_5_272	9_5_1	205_0_243	95_5_63	125_5_1	538_1_346
25_5_63	690_02_148	142_1_145	66_1_1	23_5_92	73_02_1	171_02_1	577_5_93	314_5_134	1_5_1	76_5_248	117_1_227	124_02_864	110_1_41	229_5_315	9_5_1	205_0_318	95_5_53	125_5_1	538_1_334
25_5_57	690_02_155	142_1_167	66_1_1	23_5_97	73_02_1	171_02_1	577_5_96	314_5_146	1_5_1	76_5_246	117_1_191	124_02_937	110_1_31	229_5_351	9_5_1	205_0_395	95_5_58	125_5_1	538_1_308
25_5_65	690_02_147	142_1_190	66_1_1	23_5_106	73_02_1	171_02_1	577_5_113	314_5_149	1_5_1	76_5_226	117_1_138	124_02_888	110_1_21	229_5_380	9_5_1	205_0_414	95_5_59	125_5_1	538_1_314
25_5_73	690_02_154	142_1_203	66_1_1	23_5_114	73_02_1	171_02_1	577_5_135	314_5_152	1_5_1	76_5_198	117_1_106	124_02_862	110_1_19	229_5_428	9_5_1	205_0_412	95_5_74	125_5_1	538_1_324
25_5_87	690_02_149	142_1_206	66_1_1	23_5_114	73_02_1	171_02_1	577_5_162	314_5_164	1_5_1	76_5_149	117_1_75	124_02_902	110_1_18	229_5_488	9_5_1	205_0_356	95_5_97	125_5_1	538_1_290
25_5_96	690_02_122	142_1_209	66_1_1	23_5_112	73_02_1	171_02_1	577_5_193	314_5_171	1_5_1	76_5_118	117_1_59	124_02_942	110_1_18	229_5_535	9_5_1	205_0_272	95_5_100	125_5_1	538_1_290
25_5_125	690_02_92	142_1_194	66_1_1	23_5_101	73_02_1	171_02_1	577_5_215	314_5_154	1_5_1	76_5_81	117_1_53	124_02_972	110_1_15	229_5_588	9_5_1	205_0_240	95_5_115	125_5_1	538_1_267
25_5_147	690_02_70	142_1_187	66_1_1	23_5_91	73_02_1	171_02_1	577_5_261	314_5_143	1_5_1	76_5_63	117_1_61	124_02_938	110_1_12	229_5_618	9_5_1	205_0_283	95_5_130	125_5_1	538_1_242
25_5_162	690_02_76	142_1_183	66_1_1	23_5_77	73_02_1	171_02_1	577_5_297	314_5_162	1_5_1	76_5_41	117_1_63	124_02_842	110_1_7	229_5_660	9_5_1	205_0_334	95_5_148	125_5_1	538_1_255
25_5_168	690_02_89	142_1_165	66_1_1	23_5_75	73_02_1	171_02_1	577_5_334	314_5_162	1_5_1	76_5_36	117_1_68	124_02_838	110_1_5	229_5_690	9_5_1	205_0_376	95_5_138	125_5_1	538_1_257
25_5_158	690_02_95	142_1_149	66_1_1	23_5_85	73_02_1	171_02_1	577_5_359	314_5_164	1_5_1	76_5_25	117_1_76	124_02_848	110_1_2	229_5_725	9_5_1	205_0_359	95_5_157	125_5_1	538_1_272
25_5_153	690_02_71	142_1_128	66_1_1	23_5_91	73_02_1	171_02_1	577_5_389	314_5_185	1_5_1	76_5_33	117_1_96	124_02_894	110_1_2	229_5_694	9_5_1	205_0_311	95_5_171	125_5_1	538_1_266
25_5_134	690_02_46	142_1_99	66_1_1	23_5_106	73_02_1	171_02_1	577_5_387	314_5_199	1_5_1	76_5_44	117_1_123	124_02_946	110_1_2	229_5_673	9_5_1	205_0_224	95_5_183	125_5_1	538_1_279
25_5_120	690_02_52	142_1_92	23_5_125	73_02_1	577_5_378	314_5_197	1_5_1	76_5_50	117_1_152	124_02_1011	125_5_1	229_5_635	9_5_1	205_0_167	95_5_181	171_02_1	538_1_314
25_5_115	690_02_49	142_1_80	23_5_148	73_02_1	577_5_350	314_5_190	1_5_1	76_5_67	117_1_176	124_02_1029	125_5_1	229_5_546	9_5_1	205_0_144	95_5_193	171_02_1	538_1_344
25_5_103	690_02_61	142_1_74	23_5_152	73_02_1	577_5_318	314_5_173	1_5_1	76_5_68	117_1_196	124_02_1040	125_5_1	229_5_517	9_5_1	205_0_137	95_5_205	171_02_1	538_1_383
25_5_90	690_02_71	142_1_72	23_5_159	73_02_1	577_5_275	314_5_153	1_5_1	76_5_70	117_1_211	124_02_1112	125_5_1	229_5_470	9_5_1	205_0_148	95_5_210	171_02_1	538_1_455
25_5_73	690_02_84	142_1_68	23_5_174	73_02_1	577_5_220	314_5_140	1_5_1	76_5_63	117_1_198	124_02_1188	125_5_1	229_5_431	9_5_1	205_0_186	95_5_225	171_02_1	538_1_527
25_5_66	690_02_83	142_1_75	23_5_183	73_02_1	577_5_155	314_5_126	1_5_1	76_5_60	117_1_201	124_02_1325	125_5_1	229_5_412	9_5_1	205_0_236	95_5_218	171_02_1	538_1_568
25_5_59	690_02_89	142_1_88	23_5_172	73_02_1	577_5_128	314_5_110	1_5_1	76_5_47	117_1_186	124_02_1345	125_5_1	229_5_365	9_5_1	205_0_297	95_5_200	171_02_1	538_1_647
25_5_67	690_02_88	142_1_103	23_5_155	73_02_1	577_5_97	314_5_108	1_5_1	76_5_48	117_1_163	124_02_1271	125_5_1	229_5_307	9_5_1	205_0_318	95_5_194	171_02_1	538_1_725
25_5_73	690_02_82	142_1_129	23_5_149	73_02_1	577_5_97	314_5_101	1_5_1	76_5_56	117_1_164	124_02_1163	125_5_1	229_5_239	9_5_1	205_0_303	95_5_181	171_02_1	538_1_777
25_5_95	690_02_73	142_1_179	23_5_116	73_02_1	577_5_112	314_5_109	1_5_1	76_5_68	117_1_165	124_02_1021	125_5_1	229_5_212	9_5_1	205_0_280	95_5_163	171_02_1	538_1_792
25_5_119	690_02_68	142_1_220	23_5_100	73_02_1	577_5_115	314_5_105	1_5_1	76_5_74	117_1_164	124_02_888	125_5_1	229_5_192	9_5_1	205_0_239	95_5_160	171_02_1	538_1_837
25_5_133	690_02_78	142_1_247	23_5_73	73_02_1	577_5_145	314_5_110	1_5_1	76_5_84	117_1_149	124_02_855	125_5_1	229_5_199	9_5_1	205_0_236	95_5_136	171_02_1	538_1_797
25_5_154	690_02_109	142_1_265	23_5_85	73_02_1	577_5_153	314_5_113	1_5_1	76_5_93	117_1_143	124_02_866	125_5_1	229_5_237	9_5_1	205_0_261	95_5_111	171_02_1	538_1_763
25_5_156	690_02_134	142_1_297	23_5_75	73_02_1	577_5_206	314_5_127	1_5_1	76_5_84	117_1_121	124_02_905	125_5_1	229_5_287	9_5_1	205_0_295	95_5_98	171_02_1	538_1_726
25_5_155	690_02_139	142_1_307	23_5_78	73_02_1	577_5_247	314_5_132	1_5_1	76_5_84	117_1_93	124_02_955	125_5_1	229_5_317	9_5_1	205_0_316	95_5_92	171_02_1	538_1_655
25_5_150	690_02_132	142_1_323	23_5_90	73_02_1	577_5_258	314_5_138	1_5_1	76_5_76	117_1_78	124_02_1011	125_5_1	229_5_377	9_5_1	205_0_273	95_5_91	171_02_1	538_1_604
25_5_147	690_02_109	142_1_329	23_5_95	73_02_1	577_5_309	314_5_150	1_5_1	76_5_71	117_1_68	124_02_1074	125_5_1	229_5_423	9_5_1	205_0_252	95_5_83	171_02_1	538_1_519
25_5_147	690_02_99	142_1_333	23_5_99	73_02_1	577_5_332	314_5_145	1_5_1	76_5_60	117_1_56	124_02_1043	125_5_1	229_5_461	9_5_1	205_0_232	95_5_96	171_02_1	538_1_477
25_5_127	690_02_75	142_1_312	23_5_97	73_02_1	577_5_356	314_5_141	1_5_1	76_5_40	117_1_49	124_02_949	125_5_1	229_5_494	9_5_1	205_0_244	95_5_119	171_02_1	538_1_435
25_5_105	690_02_68	142_1_282	23_5_98	73_02_1	577_5_353	314_5_162	1_5_1	76_5_28	117_1_61	124_02_863	125_5_1	229_5_555	9_5_1	205_0_230	95_5_131	171_02_1	538_1_381
25_5_92	690_02_73	142_1_261	23_5_91	73_02_1	577_5_329	314_5_168	1_5_1	76_5_24	117_1_60	124_02_877	125_5_1	229_5_562	9_5_1	205_0_266	95_5_149	171_02_1	538_1_348
25_5_76	690_02_90	142_1_225	23_5_100	73_02_1	577_5_290	314_5_180	1_5_1	76_5_21	117_1_64	124_02_985	125_5_1	229_5_541	9_5_1	205_0_275	95_5_178	171_02_1	538_1_339
25_5_68	690_02_97	142_1_198	23_5_124	73_02_1	577_5_235	314_5_164	1_5_1	76_5_10	117_1_81	124_02_1084	125_5_1	229_5_504	9_5_1	205_0_279	95_5_190	171_02_1	538_1_366
25_5_82	690_02_92	142_1_176	23_5_142	73_02_1	577_5_180	314_5_185	1_5_1	76_5_8	117_1_78	124_02_1189	125_5_1	229_5_463	9_5_1	205_0_260	95_5_219	171_02_1	538_1_388
25_5_84	690_02_78	142_1_171	23_5_146	73_02_1	577_5_139	314_5_182	1_5_1	76_5_5	117_1_84	124_02_1284	125_5_1	229_5_421	9_5_1	205_0_240	95_5_230	171_02_1	538_1_398
25_5_104	690_02_71	142_1_144	23_5_148	73_02_1	577_5_114	314_5_186	1_5_1	76_5_5	117_1_87	124_02_1287	125_5_1	229_5_371	9_5_1	205_0_271	95_5_256	171_02_1	538_1_427
25_5_119	690_02_85	142_1_136	23_5_139	73_02_1	577_5_93	314_5_208	1_5_1	76_5_5	117_1_88	124_02_1246	125_5_1	229_5_324	9_5_1	205_0_334	95_5_278	171_02_1	538_1_438
25_5_134	690_02_92	142_1_131	23_5_130	73_02_1	577_5_75	314_5_224	1_5_1	76_5_11	117_1_91	124_02_1186	125_5_1	229_5_312	9_5_1	205_0_418	95_5_276	171_02_1	538_1_428
25_5_144	690_02_114	142_1_166	23_5_107	73_02_1	577_5_64	314_5_233	1_5_1	76_5_15	117_1_101	124_02_1093	125_5_1	229_5_300	9_5_1	205_0_463	95_5_261	171_02_1	538_1_434
25_5_138	690_02_121	142_1_188	23_5_104	73_02_1	577_5_67	314_5_248	1_5_1	76_5_16	117_1_107	124_02_1012	125_5_1	229_5_310	9_5_1	205_0_456	95_5_241	171_02_1	538_1_454
25_5_153	690_02_119	142_1_215	23_5_93	73_02_1	577_5_67	314_5_244	1_5_1	76_5_16	117_1_119	124_02_995	125_5_1	229_5_304	9_5_1	205_0_367	95_5_218	171_02_1	538_1_468
25_5_158	690_02_104	142_1_233	23_5_82	73_02_1	577_5_65	314_5_224	1_5_1	76_5_24	117_1_141	124_02_971	125_5_1	229_5_312	9_5_1	205_0_280	95_5_182	171_02_1	538_1_480
25_5_167	690_02_108	142_1_263	23_5_79	73_02_1	577_5_63	314_5_193	1_5_1	76_5_26	117_1_158	124_02_942	125_5_1	229_5_310	9_5_1	205_0_242	95_5_149	171_02_1	538_1_477
25_5_186	690_02_84	142_1_290	23_5_81	73_02_1	577_5_57	314_5_165	1_5_1	76_5_29	117_1_176	124_02_864	125_5_1	229_5_312	9_5_1	205_0_248	95_5_130	171_02_1	538_1_475
25_5_196	690_02_87	142_1_312	23_5_67	73_02_1	577_5_63	314_5_145	1_5_1	76_5_35	117_1_208	124_02_851	125_5_1	229_5_300	9_5_1	205_0_310	95_5_123	171_02_1	538_1_484
25_5_215	690_02_111	142_1_320	23_5_64	73_02_1	577_5_74	314_5_127	1_5_1	76_5_44	117_1_246	124_02_911	125_5_1	229_5_308	9_5_1	205_0_387	95_5_103	171_02_1	538_1_492
25_5_203	690_02_138	142_1_320	23_5_76	73_02_1	577_5_78	314_5_112	1_5_1	76_5_56	117_1_262	124_02_909	125_5_1	229_5_317	9_5_1	205_0_459	95_5_93	171_02_1	538_1_494
25_5_191	690_02_167	142_1_328	23_5_83	73_02_1	577_5_92	314_5_99	1_5_1	76_5_63	117_1_275	124_02_945	125_5_1	229_5_309	9_5_1	205_0_474	95_5_101	171_02_1	538_1_452
25_5_172	690_02_209	142_1_310	23_5_89	73_02_1	577_5_123	314_5_91	1_5_1	76_5_56	117_1_289	124_02_1040	125_5_1	229_5_289	9_5_1	205_0_475	95_5_107	171_02_1	538_1_455
25_5_157	690_02_242	142_1_284	23_5_98	73_02_1	577_5_137	314_5_87	1_5_1	76_5_57	117_1_299	124_02_1149	125_5_1	229_5_281	9_5_1	205_0_432	95_5_120	171_02_1	538_1_434
25_5_160	690_02_272	142_1_269	23_5_100	73_02_1	577_5_153	314_5_94	1_5_1	76_5_50	117_1_294	124_02_1215	125_5_1	229_5_296	9_5_1	205_0_367	95_5_128	171_02_1	538_1_435
25_5_167	690_02_270	142_1_249	23_5_109	73_02_1	577_5_166	314_5_97	1_5_1	76_5_40	117_1_281	124_02_1202	125_5_1	229_5_272	9_5_1	205_0_371	95_5_151	171_02_1	538_1_424
25_5_179	690_02_215	142_1_218	23_5_127	73_02_1	577_5_172	314_5_94	1_5_1	76_5_35	117_1_250	124_02_1034	125_5_1	229_5_279	9_5_1	205_0_343	95_5_157	171_02_1	538_1_417
25_5_190	690_02_138	142_1_187	23_5_118	73_02_1	577_5_153	314_5_95	1_5_1	76_5_25	117_1_225	124_02_935	125_5_1	229_5_284	9_5_1	205_0_338	95_5_163	171_02_1	538_1_394
25_5_206	690_02_78	142_1_188	23_5_116	73_02_1	577_5_138	314_5_114	1_5_1	76_5_24	117_1_177	124_02_895	125_5_1	229_5_273	9_5_1	205_0_369	95_5_177	171_02_1	538_1_382
25_5_221	690_02_56	142_1_189	23_5_103	73_02_1	577_5_113	314_5_131	1_5_1	76_5_23	117_1_138	124_02_930	125_5_1	229_5_258	9_5_1	205_0_416	95_5_178	171_02_1	538_1_372
25_5_237	690_02_52	142_1_198	23_5_93	73_02_1	577_5_92	314_5_143	1_5_1	76_5_17	117_1_117	124_02_1018	125_5_1	229_5_236	9_5_1	205_0_463	95_5_157	171_02_1	538_1_366
25_5_241	690_02_68	142_1_203	23_5_92	73_02_1	577_5_70	314_5_161	1_5_1	76_5_21	117_1_79	124_02_1002	125_5_1	229_5_220	9_5_1	205_0_533	95_5_163	171_02_1	538_1_373
25_5_261	690_02_95	142_1_212	23_5_93	73_02_1	577_5_55	314_5_180	1_5_1	76_5_23	117_1_69	124_02_1032	125_5_1	229_5_224	9_5_1	205_0_524	95_5_166	171_02_1	538_1_366
25_5_258	690_02_110	142_1_231	23_5_75	73_02_1	577_5_44	314_5_191	1_5_1	76_5_26	117_1_68	124_02_1029	125_5_1	229_5_224	9_5_1	205_0_468	95_5_185	171_02_1	538_1_368
25_5_252	690_02_100	142_1_238	23_5_73	73_02_1	577_5_36	314_5_193	1_5_1	76_5_21	117_1_69	124_02_1042	125_5_1	229_5_230	9_5_1	205_0_436	95_5_205	171_02_1	538_1_382
25_5_245	690_02_94	142_1_232	23_5_72	73_02_1	577_5_26	314_5_200	1_5_1	76_5_21	117_1_68	124_02_1061	125_5_1	229_5_242	9_5_1	205_0_385	95_5_221	171_02_1	538_1_412
25_5_233	690_02_63	142_1_227	23_5_81	73_02_1	577_5_37	314_5_210	1_5_1	76_5_19	117_1_62	124_02_1089	125_5_1	229_5_250	9_5_1	205_0_374	95_5_232	171_02_1	538_1_440
25_5_225	690_02_50	142_1_222	23_5_78	73_02_1	577_5_43	314_5_220	1_5_1	76_5_18	117_1_53	124_02_995	125_5_1	229_5_260	9_5_1	205_0_381	95_5_248	171_02_1	538_1_460
25_5_175	690_02_41	142_1_237	23_5_81	73_02_1	577_5_45	314_5_235	1_5_1	76_5_19	117_1_51	124_02_952	125_5_1	229_5_275	9_5_1	205_0_443	95_5_286	171_02_1	538_1_474
25_5_145	690_02_47	142_1_245	23_5_77	73_02_1	577_5_58	314_5_250	1_5_1	76_5_17	117_1_57	124_02_901	125_5_1	229_5_270	9_5_1	205_0_535	95_5_292	171_02_1	538_1_507
25_5_116	690_02_40	142_1_274	23_5_83	73_02_1	577_5_75	314_5_269	1_5_1	76_5_13	117_1_71	124_02_929	125_5_1	229_5_266	9_5_1	205_0_528	95_5_304	171_02_1	538_1_537
25_5_101	690_02_39	142_1_309	23_5_82	73_02_1	577_5_84	314_5_276	1_5_1	76_5_13	117_1_78	124_02_946	125_5_1	229_5_246	9_5_1	205_0_494	95_5_308	171_02_1	538_1_551
25_5_81	690_02_33	142_1_336	23_5_76	73_02_1	577_5_94	314_5_277	1_5_1	76_5_9	117_1_85	124_02_1005	125_5_1	229_5_224	9_5_1	205_0_436	95_5_347	171_02_1	538_1_569
25_5_62	690_02_27	142_1_339	23_5_65	73_02_1	577_5_106	314_5_251	1_5_1	76_5_7	117_1_89	124_02_1111	125_5_1	229_5_201	9_5_1	205_0_370	95_5_372	171_02_1	538_1_601
25_5_77	690_02_28	142_1_357	23_5_53	73_02_1	577_5_114	314_5_215	1_5_1	76_5_8	117_1_82	124_02_1114	125_5_1	229_5_190	9_5_1	205_0_309	95_5_377	171_02_1	538_1_646
25_5_76	690_02_49	142_1_363	23_5_56	73_02_1	577_5_124	314_5_188	1_5_1	76_5_8	117_1_72	124_02_1130	125_5_1	229_5_168	9_5_1	205_0_276	95_5_369	171_02_1	538_1_664
25_5_75	690_02_54	142_1_350	23_5_65	73_02_1	577_5_115	314_5_155	1_5_1	76_5_4	117_1_50	124_02_1226	125_5_1	229_5_159	9_5_1	205_0_292	95_5_391	171_02_1	538_1_657
25_5_88	690_02_67	142_1_361	23_5_69	73_02_1	577_5_105	314_5_118	1_5_1	76_5_4	117_1_44	124_02_1281	125_5_1	229_5_147	9_5_1	205_0_315	95_5_370	171_02_1	538_1_639
25_5_98	690_02_64	142_1_391	23_5_65	73_02_1	577_5_90	314_5_89	1_5_1	76_5_2	117_1_40	124_02_1370	125_5_1	229_5_134	9_5_1	205_0_333	95_5_353	171_02_1	538_1_673
25_5_111	690_02_58	142_1_400	23_5_59	73_02_1	577_5_72	314_5_81	1_5_1	117_1_28	124_02_1456	125_5_1	229_5_129	9_5_1	205_0_335	95_5_322	171_02_1	538_1_658
25_5_140	690_02_59	142_1_400	23_5_48	73_02_1	577_5_59	314_5_64	1_5_1	117_1_29	124_02_1541	125_5_1	229_5_121	9_5_1	205_0_326	95_5_310	171_02_1	538_1_627
25_5_153	690_02_54	142_1_399	23_5_32	73_02_1	577_5_54	314_5_49	1_5_1	117_1_24	124_02_1552	125_5_1	229_5_113	9_5_1	205_0_336	95_5_317	171_02_1	538_1_615
25_5_170	690_02_47	142_1_390	23_5_31	73_02_1	577_5_50	314_5_35	1_5_1	117_1_28	124_02_1468	125_5_1	229_5_100	9_5_1	205_0_310	95_5_305	171_02_1	538_1_600
25_5_176	690_02_50	142_1_367	23_5_29	73_02_1	577_5_44	314_5_26	1_5_1	117_1_47	124_02_1343	125_5_1	229_5_106	9_5_1	205_0_324	95_5_297	171_02_1	538_1_577
25_5_177	690_02_50	142_1_327	23_5_25	73_02_1	577_5_39	314_5_17	1_5_1	117_1_51	124_02_1255	125_5_1	229_5_112	9_5_1	205_0_347	95_5_285	171_02_1	538_1_537
25_5_182	690_02_35	142_1_304	23_5_32	73_02_1	577_5_34	314_5_15	1_5_1	117_1_58	124_02_1182	125_5_1	229_5_130	9_5_1	205_0_364	95_5_267	171_02_1	538_1_522
25_5_201	690_02_30	142_1_280	23_5_37	73_02_1	577_5_26	314_5_15	1_5_1	117_1_64	124_02_1122	125_5_1	229_5_148	9_5_1	205_0_354	95_5_262	171_02_1	538_1_514
25_5_198	690_02_17	142_1_257	23_5_36	73_02_1	577_5_22	314_5_13	1_5_1	117_1_73	124_02_1125	125_5_1	229_5_170	9_5_1	205_0_364	95_5_228	171_02_1	538_1_513
25_5_191	690_02_14	142_1_275	23_5_35	73_02_1	577_5_20	314_5_19	1_5_1	117_1_84	124_02_1141	125_5_1	229_5_195	9_5_1	205_0_326	95_5_228	171_02_1	538_1_516
25_5_190	690_02_15	142_1_293	23_5_35	73_02_1	577_5_15	314_5_25	1_5_1	117_1_94	124_02_1196	125_5_1	229_5_211	9_5_1	205_0_304	95_5_197	171_02_1	538_1_522
25_5_183	690_02_22	142_1_332	23_5_30	73_02_1	577_5_16	314_5_23	1_5_1	117_1_89	124_02_1249	125_5_1	229_5_242	9_5_1	205_0_376	95_5_171	171_02_1	538_1_526
25_5_180	690_02_32	142_1_376	23_5_26	73_02_1	577_5_16	314_5_25	1_5_1	117_1_80	124_02_1314	125_5_1	229_5_255	9_5_1	205_0_410	95_5_152	171_02_1	538_1_530
25_5_187	690_02_36	142_1_422	23_5_20	73_02_1	577_5_17	314_5_26	1_5_1	117_1_70	124_02_1285	125_5_1	229_5_253	9_5_1	205_0_447	95_5_158	171_02_1	538_1_539
25_5_182	690_02_50	142_1_463	23_5_18	73_02_1	577_5_19	314_5_32	1_5_1	117_1_65	124_02_1251	125_5_1	229_5_259	9_5_1	205_0_447	95_5_154	171_02_1	538_1_554
25_5_185	690_02_53	142_1_487	23_5_17	73_02_1	577_5_28	314_5_32	1_5_1	117_1_55	124_02_1235	125_5_1	229_5_255	9_5_1	205_0_452	95_5_151	171_02_1	538_1_562
25_5_201	690_02_43	142_1_542	23_5_14	73_02_1	577_5_39	314_5_47	1_5_1	117_1_32	124_02_1217	125_5_1	229_5_256	9_5_1	205_0_463	95_5_153	171_02_1	538_1_559
25_5_202	690_02_25	142_1_559	23_5_14	73_02_1	577_5_44	314_5_55	1_5_1	117_1_21	124_02_1216	125_5_1	229_5_240	9_5_1	205_0_435	95_5_155	171_02_1	538_1_531
25_5_201	690_02_8	142_1_573	23_5_22	73_02_1	577_5_51	314_5_59	1_5_1	117_1_19	124_02_1211	125_5_1	229_5_227	9_5_1	205_0_391	95_5_188	171_02_1	538_1_516
25_5_193	690_02_3	142_1_591	23_5_26	73_02_1	577_5_52	314_5_62	1_5_1	117_1_20	124_02_1224	125_5_1	229_5_229	9_5_1	205_0_361	95_5_225	171_02_1	538_1_528
25_5_198	690_02_2	142_1_611	23_5_33	73_02_1	577_5_59	314_5_63	1_5_1	117_1_33	124_02_1220	125_5_1	229_5_237	9_5_1	205_0_303	95_5_259	171_02_1	538_1_519
25_5_197	142_1_605	23_5_43	577_5_53	314_5_68	1_5_1	117_1_34	124_02_1195	125_5_1	229_5_237	9_5_1	205_0_297	95_5_279	538_1_494
25_5_195	142_1_580	23_5_65	577_5_57	314_5_67	1_5_1	117_1_47	124_02_1111	125_5_1	229_5_245	9_5_1	205_0_316	95_5_303	538_1_486
25_5_177	142_1_534	23_5_81	577_5_51	314_5_65	1_5_1	117_1_70	124_02_1063	125_5_1	229_5_253	9_5_1	205_0_397	95_5_334	538_1_499
25_5_161	142_1_491	23_5_91	577_5_59	314_5_65	1_5_1	117_1_108	124_02_1002	125_5_1	229_5_278	9_5_1	205_0_497	95_5_364	538_1_539
25_5_164	142_1_432	23_5_96	577_5_66	314_5_56	1_5_1	117_1_128	124_02_967	125_5_1	229_5_305	9_5_1	205_0_523	95_5_365	538_1_571
25_5_177	142_1_371	23_5_99	577_5_65	314_5_50	1_5_1	117_1_154	124_02_912	125_5_1	229_5_327	9_5_1	205_0_463	95_5_367	538_1_604
25_5_181	142_1_332	23_5_97	577_5_87	314_5_53	1_5_1	117_1_178	124_02_927	125_5_1	229_5_353	9_5_1	205_0_355	95_5_380	538_1_669
25_5_180	142_1_301	23_5_93	577_5_105	314_5_46	1_5_1	117_1_236	124_02_922	125_5_1	229_5_392	9_5_1	205_0_252	95_5_403	538_1_719
25_5_170	142_1_289	23_5_84	577_5_131	314_5_41	1_5_1	117_1_263	124_02_981	125_5_1	229_5_415	9_5_1	205_0_192	95_5_408	538_1_727
25_5_151	142_1_282	23_5_70	577_5_157	314_5_30	1_5_1	117_1_291	124_02_1017	125_5_1	229_5_419	9_5_1	205_0_233	95_5_428	538_1_712
25_5_136	142_1_292	23_5_49	577_5_181	314_5_26	1_5_1	117_1_312	124_02_995	125_5_1	229_5_423	9_5_1	205_0_312	95_5_461	538_1_656
25_5_128	142_1_307	23_5_27	577_5_189	314_5_24	1_5_1	117_1_303	124_02_989	125_5_1	229_5_418	9_5_1	205_0_427	95_5_500	538_1_600
25_5_142	142_1_336	23_5_25	577_5_213	314_5_16	1_5_1	117_1_260	124_02_960	125_5_1	229_5_394	9_5_1	205_0_456	95_5_509	538_1_534
25_5_133	142_1_369	23_5_16	577_5_215	314_5_10	1_5_1	117_1_230	124_02_923	125_5_1	229_5_347	9_5_1	205_0_393	95_5_525	538_1_497
25_5_137	142_1_404	23_5_12	577_5_206	314_5_10	1_5_1	117_1_196	124_02_848	125_5_1	229_5_303	9_5_1	205_0_331	95_5_516	538_1_444
25_5_139	142_1_450	23_5_11	577_5_175	314_5_9	1_5_1	117_1_156	124_02_805	125_5_1	229_5_250	9_5_1	205_0_250	95_5_480	538_1_380
25_5_134	142_1_487	23_5_11	577_5_152	314_5_3	1_5_1	117_1_131	124_02_823	125_5_1	229_5_205	9_5_1	205_0_247	95_5_452	538_1_365
25_5_117	142_1_506	23_5_9	577_5_110	314_5_3	1_5_1	117_1_117	124_02_862	125_5_1	229_5_181	9_5_1	205_0_256	95_5_407	538_1_347
25_5_127	142_1_515	23_5_11	577_5_77	314_5_2	1_5_1	117_1_113	124_02_846	125_5_1	229_5_155	9_5_1	205_0_283	95_5_367	538_1_342
25_5_137	142_1_536	23_5_20	577_5_70	314_5_3	1_5_1	117_1_137	124_02_894	125_5_1	229_5_161	9_5_1	205_0_320	95_5_339	538_1_389
25_5_139	142_1_535	23_5_27	577_5_64	314_5_5	1_5_1	117_1_175	124_02_932	125_5_1	229_5_168	9_5_1	205_0_380	95_5_301	538_1_435
25_5_148	142_1_525	23_5_42	577_5_66	314_5_12	1_5_1	117_1_195	124_02_929	125_5_1	229_5_177	9_5_1	205_0_366	95_5_296	538_1_485
25_5_155	142_1_523	23_5_55	577_5_77	314_5_8	1_5_1	117_1_206	124_02_957	125_5_1	229_5_188	9_5_1	205_0_302	95_5_294	538_1_532
25_5_166	142_1_548	23_5_77	577_5_88	314_5_6	1_5_1	117_1_212	124_02_1011	125_5_1	229_5_206	9_5_1	205_0_247	95_5_278	538_1_583
25_5_175	142_1_591	23_5_88	577_5_112	314_5_10	1_5_1	117_1_212	124_02_1073	125_5_1	229_5_213	9_5_1	205_0_233	95_5_292	538_1_578
25_5_193	142_1_594	23_5_103	577_5_124	314_5_16	1_5_1	117_1_202	124_02_1171	125_5_1	229_5_214	9_5_1	205_0_233	95_5_309	538_1_545
25_5_204	142_1_653	23_5_120	577_5_128	314_5_16	1_5_1	117_1_196	124_02_1264	125_5_1	229_5_202	9_5_1	205_0_234	95_5_295	538_1_486
25_5_194	142_1_703	23_5_137	577_5_135	314_5_20	1_5_1	117_1_203	124_02_1314	125_5_1	229_5_184	9_5_1	205_0_233	95_5_267	538_1_403
25_5_190	142_1_710	23_5_151	577_5_141	314_5_19	1_5_1	117_1_212	124_02_1300	125_5_1	229_5_170	9_5_1	205_0_222	95_5_263	538_1_339
25_5_173	142_1_717	23_5_146	577_5_128	314_5_24	1_5_1	117_1_226	124_02_1235	125_5_1	229_5_155	9_5_1	205_0_235	95_5_261	538_1_315
25_5_145	142_1_710	23_5_135	577_5_128	314_5_23	1_5_1	117_1_251	124_02_1226	125_5_1	229_5_151	9_5_1	205_0_290	95_5_240	538_1_318
25_5_120	142_1_686	23_5_121	577_5_130	314_5_21	1_5_1	117_1_279	124_02_1233	125_5_1	229_5_163	9_5_1	205_0_320	95_5_230	538_1_318
25_5_109	142_1_621	23_5_96	577_5_145	314_5_18	1_5_1	117_1_313	124_02_1211	125_5_1	229_5_173	9_5_1	205_0_335	95_5_236	538_1_335
25_5_105	142_1_563	23_5_81	577_5_146	314_5_16	1_5_1	117_1_333	124_02_1144	125_5_1	229_5_172	9_5_1	205_0_354	95_5_263	538_1_336
25_5_116	142_1_480	23_5_65	577_5_128	314_5_13	1_5_1	117_1_336	124_02_1080	125_5_1	229_5_187	9_5_1	205_0_360	95_5_307	538_1_352
25_5_122	142_1_421	23_5_60	577_5_117	314_5_8	1_5_1	117_1_315	124_02_1093	125_5_1	229_5_191	9_5_1	205_0_371	95_5_352	538_1_338
25_5_139	142_1_374	23_5_51	577_5_111	314_5_6	1_5_1	117_1_291	124_02_1096	125_5_1	229_5_179	9_5_1	205_0_362	95_5_401	538_1_338
25_5_144	142_1_327	23_5_48	577_5_97	314_5_7	1_5_1	117_1_275	124_02_1190	125_5_1	229_5_149	9_5_1	205_0_350	95_5_437	538_1_327
25_5_156	142_1_293	23_5_48	577_5_72	314_5_5	1_5_1	117_1_224	124_02_1259	125_5_1	229_5_126	9_5_1	205_0_325	95_5_471	538_1_311
25_5_181	142_1_251	23_5_50	577_5_59	314_5_4	1_5_1	117_1_206	124_02_1302	125_5_1	229_5_96	9_5_1	205_0_336	95_5_484	538_1_313
25_5_195	142_1_223	23_5_56	577_5_45	314_5_3	1_5_1	117_1_182	124_02_1362	125_5_1	229_5_87	9_5_1	205_0_347	95_5_486	538_1_322
25_5_222	142_1_200	23_5_58	577_5_39	314_5_2	1_5_1	117_1_183	124_02_1332	125_5_1	229_5_97	9_5_1	205_0_356	95_5_500	538_1_340
25_5_235	142_1_207	23_5_62	577_5_30	314_5_1	1_5_1	117_1_182	124_02_1343	125_5_1	229_5_103	9_5_1	205_0_344	95_5_495	538_1_361
25_5_246	142_1_201	23_5_74	577_5_24	314_5_1	1_5_1	117_1_177	124_02_1333	125_5_1	229_5_106	9_5_1	205_0_352	95_5_466	538_1_354
25_5_247	142_1_218	23_5_91	577_5_27	117_1_168	124_02_1265	125_5_1	229_5_117	9_5_1	205_0_333	95_5_443	538_1_355
25_5_230	142_1_244	23_5_104	577_5_29	117_1_167	124_02_1157	125_5_1	229_5_134	9_5_1	205_0_339	95_5_417	538_1_332
25_5_223	142_1_284	23_5_119	577_5_35	117_1_170	124_02_1116	125_5_1	229_5_173	9_5_1	205_0_342	95_5_401	538_1_284
25_5_217	142_1_336	23_5_128	577_5_42	117_1_170	124_02_1129	125_5_1	229_5_210	9_5_1	205_0_336	95_5_390	538_1_209
25_5_194	142_1_371	23_5_135	577_5_49	117_1_163	124_02_1218	125_5_1	229_5_241	9_5_1	205_0_321	95_5_374	538_1_161
25_5_176	142_1_404	23_5_147	577_5_55	117_1_173	124_02_1275	125_5_1	229_5_274	9_5_1	205_0_355	95_5_357	538_1_134
25_5_167	142_1_438	23_5_158	577_5_64	117_1_184	124_02_1339	125_5_1	229_5_286	9_5_1	205_0_405	95_5_352	538_1_121
25_5_142	142_1_484	23_5_163	577_5_74	117_1_211	124_02_1340	125_5_1	229_5_287	9_5_1	205_0_512	95_5_336	538_1_116
25_5_129	142_1_516	23_5_160	577_5_93	117_1_218	124_02_1320	125_5_1	229_5_311	9_5_1	205_0_558	95_5_344	538_1_130
25_5_108	142_1_533	23_5_162	577_5_91	117_1_259	124_02_1275	125_5_1	229_5_287	9_5_1	205_0_535	95_5_354	538_1_150
25_5_95	142_1_540	23_5_165	577_5_88	117_1_290	124_02_1193	125_5_1	229_5_252	9_5_1	205_0_464	95_5_378	538_1_184
25_5_99	142_1_545	23_5_145	577_5_79	117_1_310	124_02_1057	125_5_1	229_5_220	9_5_1	205_0_361	95_5_420	538_1_214
25_5_96	142_1_522	23_5_138	577_5_55	117_1_344	124_02_980	125_5_1	229_5_199	9_5_1	205_0_312	95_5_455	538_1_222
25_5_86	142_1_503	23_5_126	577_5_49	117_1_391	124_02_994	125_5_1	229_5_163	9_5_1	205_0_320	95_5_497	538_1_228
25_5_77	142_1_502	23_5_128	577_5_41	117_1_425	124_02_1134	125_5_1	229_5_122	9_5_1	205_0_306	95_5_498	538_1_231
25_5_93	142_1_520	23_5_123	577_5_29	117_1_464	124_02_1192	125_5_1	229_5_107	9_5_1	205_0_286	95_5_482	538_1_240
25_5_102	142_1_493	23_5_121	577_5_19	117_1_486	124_02_1312	125_5_1	229_5_92	9_5_1	205_0_256	95_5_483	538_1_246
25_5_114	142_1_446	23_5_120	577_5_14	117_1_506	124_02_1309	125_5_1	229_5_94	9_5_1	205_0_233	95_5_461	538_1_260
25_5_133	142_1_419	23_5_123	577_5_9	117_1_457	124_02_1269	125_5_1	229_5_88	9_5_1	205_0_212	95_5_442	538_1_261
25_5_158	142_1_374	23_5_128	577_5_4	117_1_394	124_02_1251	125_5_1	229_5_78	9_5_1	205_0_199	95_5_432	538_1_253
25_5_166	142_1_336	23_5_137	577_5_3	117_1_328	124_02_1217	125_5_1	229_5_84	9_5_1	205_0_220	95_5_420	538_1_233
25_5_187	142_1_298	23_5_136	577_5_3	117_1_258	124_02_1255	125_5_1	229_5_84	9_5_1	205_0_221	95_5_437	538_1_225
25_5_207	142_1_242	23_5_123	577_5_2	117_1_196	124_02_1342	125_5_1	229_5_99	9_5_1	205_0_238	95_5_445	538_1_203
25_5_235	142_1_204	23_5_113	577_5_2	117_1_146	124_02_1387	125_5_1	229_5_121	9_5_1	205_0_246	95_5_443	538_1_194
25_5_252	142_1_204	23_5_108	577_5_2	117_1_126	124_02_1309	125_5_1	229_5_148	9_5_1	205_0_238	95_5_434	538_1_183
25_5_278	142_1_222	23_5_96	117_1_123	124_02_1241	229_5_175	9_5_1	205_0_229	95_5_418	538_1_192
25_5_290	142_1_206	23_5_77	117_1_105	124_02_1211	229_5_206	9_5_1	205_0_204	95_5_390	538_1_203
25_5_291	142_1_197	23_5_66	117_1_112	124_02_1148	229_5_239	9_5_1	205_0_178	95_5_375	538_1_220
25_5_309	142_1_201	23_5_71	117_1_117	124_02_1080	229_5_246	9_5_1	205_0_155	95_5_386	538_1_228
25_5_307	142_1_215	23_5_76	117_1_124	124_02_1025	229_5_263	9_5_1	205_0_126	95_5_423	538_1_244
25_5_273	142_1_245	23_5_75	117_1_143	124_02_1030	229_5_276	9_5_1	205_0_112	95_5_477	538_1_270
25_5_267	142_1_260	23_5_83	117_1_173	124_02_1088	229_5_291	9_5_1	205_0_133	95_5_500	538_1_290
25_5_258	142_1_276	23_5_88	117_1_195	124_02_1280	229_5_302	9_5_1	205_0_198	95_5_522	538_1_295
25_5_235	142_1_309	23_5_102	117_1_213	124_02_1386	229_5_321	9_5_1	205_0_284	95_5_550	538_1_298
25_5_201	142_1_345	23_5_96	117_1_204	124_02_1466	229_5_322	9_5_1	205_0_385	95_5_514	538_1_300
25_5_179	142_1_386	23_5_84	117_1_200	124_02_1435	229_5_311	9_5_1	205_0_506	95_5_483	538_1_292
25_5_174	142_1_414	23_5_75	117_1_200	124_02_1391	229_5_293	9_5_1	205_0_541	95_5_500	538_1_316
25_5_163	142_1_424	23_5_56	117_1_207	124_02_1278	229_5_267	9_5_1	205_0_508	95_5_503	538_1_303
25_5_143	142_1_432	23_5_39	117_1_214	124_02_1211	229_5_211	9_5_1	205_0_494	95_5_518	538_1_292
25_5_136	142_1_460	23_5_36	117_1_216	124_02_1112	229_5_161	9_5_1	205_0_400	95_5_536	538_1_306
25_5_144	142_1_467	23_5_34	117_1_230	124_02_1101	229_5_119	9_5_1	205_0_326	95_5_555	538_1_292
25_5_141	142_1_453	23_5_31	117_1_258	124_02_1148	229_5_79	9_5_1	205_0_312	95_5_563	538_1_274
25_5_167	142_1_432	23_5_28	117_1_267	124_02_1211	229_5_46	9_5_1	205_0_299	95_5_548	538_1_289
25_5_198	142_1_394	23_5_28	117_1_276	124_02_1291	229_5_45	9_5_1	205_0_353	95_5_509	538_1_309
25_5_245	142_1_338	23_5_34	117_1_279	124_02_1317	229_5_38	9_5_1	205_0_380	95_5_463	538_1_331
25_5_290	142_1_280	23_5_37	117_1_279	124_02_1255	229_5_34	9_5_1	205_0_353	95_5_418	538_1_358
25_5_315	142_1_256	23_5_31	117_1_259	124_02_1208	229_5_33	9_5_1	205_0_328	95_5_375	538_1_386
25_5_366	142_1_242	23_5_29	117_1_215	124_02_1200	229_5_39	9_5_1	205_0_288	95_5_312	538_1_414
25_5_422	142_1_210	23_5_24	117_1_194	124_02_1263	229_5_45	9_5_1	205_0_263	95_5_271	538_1_425
25_5_462	142_1_192	23_5_29	117_1_175	124_02_1300	229_5_60	9_5_1	205_0_269	95_5_264	538_1_414
25_5_484	142_1_171	23_5_27	117_1_140	124_02_1374	229_5_64	9_5_1	205_0_264	95_5_266	538_1_374
25_5_506	142_1_164	23_5_30	117_1_114	124_02_1423	229_5_71	9_5_1	205_0_246	95_5_290	538_1_341
25_5_536	142_1_158	23_5_27	117_1_111	124_02_1405	229_5_79	9_5_1	205_0_232	95_5_307	538_1_300
25_5_572	142_1_164	23_5_29	117_1_123	124_02_1386	229_5_87	9_5_1	205_0_284	95_5_333	538_1_284
25_5_610	142_1_165	23_5_27	117_1_147	124_02_1243	229_5_89	9_5_1	205_0_348	95_5_361	538_1_289
25_5_628	142_1_184	23_5_25	117_1_157	124_02_1167	229_5_98	9_5_1	205_0_384	95_5_401	538_1_301
25_5_619	142_1_214	23_5_24	117_1_179	124_02_1187	229_5_98	9_5_1	205_0_422	95_5_434	538_1_307
25_5_613	142_1_241	23_5_23	117_1_213	124_02_1242	229_5_99	9_5_1	205_0_389	95_5_452	538_1_314
25_5_605	142_1_286	23_5_21	117_1_242	124_02_1232	229_5_112	9_5_1	205_0_328	95_5_483	538_1_339
25_5_550	142_1_334	23_5_18	117_1_292	124_02_1109	229_5_126	9_5_1	205_0_310	95_5_516	538_1_319
25_5_492	142_1_393	23_5_17	117_1_335	124_02_1000	229_5_146	9_5_1	205_0_297	95_5_533	538_1_311
25_5_467	142_1_406	23_5_19	117_1_359	124_02_934	229_5_170	9_5_1	205_0_307	95_5_537	538_1_277
25_5_388	142_1_459	23_5_25	117_1_371	124_02_942	229_5_198	9_5_1	205_0_301	95_5_561	538_1_238
25_5_321	142_1_485	23_5_37	117_1_380	124_02_1046	229_5_217	9_5_1	205_0_321	95_5_601	538_1_207
25_5_261	142_1_511	23_5_54	117_1_357	124_02_1084	229_5_227	9_5_1	205_0_295	95_5_651	538_1_187
25_5_192	142_1_537	23_5_70	117_1_356	124_02_1095	229_5_203	9_5_1	205_0_292	95_5_671	538_1_164
25_5_150	142_1_525	23_5_84	117_1_318	124_02_1079	229_5_179	9_5_1	205_0_294	95_5_703	538_1_166
25_5_105	142_1_507	23_5_95	117_1_299	124_02_1075	229_5_147	9_5_1	205_0_254	95_5_715	538_1_164
25_5_73	142_1_504	23_5_99	117_1_257	124_02_1080	229_5_104	9_5_1	205_0_232	95_5_739	538_1_173
25_5_52	142_1_489	23_5_101	117_1_233	124_02_1141	229_5_71	9_5_1	205_0_196	95_5_726	538_1_188
25_5_46	142_1_454	23_5_90	117_1_217	124_02_1225	229_5_57	9_5_1	205_0_163	95_5_708	538_1_199
25_5_56	142_1_368	23_5_83	117_1_213	124_02_1352	229_5_67	9_5_1	205_0_120	95_5_689	538_1_228
25_5_65	142_1_308	23_5_77	117_1_222	124_02_1393	229_5_77	9_5_1	205_0_107	95_5_643	538_1_255
25_5_75	142_1_250	23_5_79	117_1_235	124_02_1390	229_5_80	9_5_1	205_0_185	95_5_623	538_1_266
25_5_96	142_1_212	23_5_80	117_1_265	124_02_1314	229_5_78	9_5_1	205_0_293	95_5_592	538_1_293
25_5_128	142_1_199	23_5_76	117_1_283	124_02_1253	229_5_80	9_5_1	205_0_409	95_5_569	538_1_318
25_5_161	142_1_202	23_5_67	117_1_288	124_02_1229	229_5_81	9_5_1	205_0_516	95_5_550	538_1_332
25_5_176	142_1_220	23_5_43	117_1_291	124_02_1159	229_5_78	9_5_1	205_0_577	95_5_517	538_1_349
25_5_203	142_1_265	23_5_25	117_1_307	124_02_1102	229_5_76	9_5_1	205_0_551	95_5_471	538_1_355
25_5_226	142_1_302	23_5_19	117_1_321	124_02_1038	229_5_81	9_5_1	205_0_446	95_5_421	538_1_363
25_5_271	142_1_363	23_5_10	117_1_315	124_02_1011	229_5_79	9_5_1	205_0_344	95_5_384	538_1_353
25_5_309	142_1_408	23_5_5	117_1_292	124_02_1076	229_5_79	9_5_1	205_0_250	95_5_371	538_1_334
25_5_344	142_1_456	23_5_11	117_1_264	124_02_1163	229_5_75	9_5_1	205_0_258	95_5_356	538_1_275
25_5_394	142_1_502	23_5_15	117_1_230	124_02_1248	229_5_68	9_5_1	205_0_322	95_5_351	538_1_236
25_5_458	142_1_553	23_5_19	117_1_217	124_02_1363	229_5_68	9_5_1	205_0_425	95_5_371	538_1_197
25_5_484	142_1_584	23_5_22	117_1_228	124_02_1358	229_5_50	9_5_1	205_0_503	95_5_410	538_1_167
25_5_514	142_1_599	23_5_25	117_1_227	124_02_1331	229_5_48	9_5_1	205_0_561	95_5_420	538_1_139
25_5_533	142_1_623	23_5_34	117_1_243	124_02_1265	229_5_48	9_5_1	205_0_608	95_5_406	538_1_123
25_5_557	142_1_631	23_5_41	117_1_267	124_02_1132	229_5_51	9_5_1	205_0_609	95_5_434	538_1_120
25_5_544	142_1_616	23_5_42	117_1_277	124_02_1082	229_5_53	9_5_1	205_0_574	95_5_450	538_1_99
25_5_530	142_1_596	23_5_43	117_1_281	124_02_1036	229_5_72	9_5_1	205_0_443	95_5_484	538_1_88
25_5_493	142_1_590	23_5_44	117_1_271	124_02_1030	229_5_93	9_5_1	205_0_360	95_5_484	538_1_90
25_5_425	142_1_573	23_5_41	117_1_272	124_02_1013	229_5_106	9_5_1	205_0_356	95_5_494	538_1_107
25_5_396	142_1_550	23_5_40	117_1_268	124_02_1025	229_5_123	9_5_1	205_0_387	95_5_484	538_1_135
25_5_410	142_1_555	23_5_40	117_1_285	124_02_1006	229_5_128	9_5_1	205_0_388	95_5_459	538_1_176
25_5_413	142_1_559	23_5_35	117_1_318	124_02_1020	229_5_129	9_5_1	205_0_372	95_5_427	538_1_194
25_5_422	142_1_507	23_5_26	117_1_349	124_02_1090	229_5_138	9_5_1	205_0_322	95_5_390	538_1_236
25_5_442	142_1_448	23_5_25	117_1_384	124_02_1204	229_5_130	9_5_1	205_0_292	95_5_397	538_1_259
25_5_433	142_1_419	23_5_33	117_1_414	124_02_1252	229_5_113	9_5_1	205_0_263	95_5_404	538_1_260
25_5_435	142_1_387	23_5_33	117_1_437	124_02_1287	229_5_99	9_5_1	205_0_287	95_5_419	538_1_252
25_5_396	142_1_355	23_5_33	117_1_451	124_02_1345	229_5_76	9_5_1	205_0_295	95_5_458	538_1_237
25_5_371	142_1_311	23_5_32	117_1_424	124_02_1364	229_5_50	9_5_1	205_0_289	95_5_512	538_1_212
25_5_345	142_1_295	23_5_32	117_1_414	124_02_1347	229_5_41	9_5_1	205_0_274	95_5_537	538_1_191
25_5_347	142_1_296	23_5_35	117_1_420	124_02_1219	229_5_29	9_5_1	205_0_246	95_5_551	538_1_171
25_5_344	142_1_290	23_5_32	117_1_413	124_02_1156	229_5_28	9_5_1	205_0_243	95_5_589	538_1_159
25_5_349	142_1_311	23_5_37	117_1_382	124_02_1104	229_5_40	9_5_1	205_0_275	95_5_575	538_1_151
25_5_328	142_1_308	23_5_42	117_1_352	124_02_1134	229_5_48	9_5_1	205_0_301	95_5_569	538_1_128
25_5_361	142_1_337	23_5_42	117_1_306	124_02_1157	229_5_53	9_5_1	205_0_315	95_5_607	538_1_118
25_5_403	142_1_331	23_5_42	117_1_272	124_02_1234	229_5_60	9_5_1	205_0_290	95_5_615	538_1_114
25_5_435	142_1_351	23_5_38	117_1_238	124_02_1254	229_5_58	9_5_1	205_0_255	95_5_619	538_1_97
25_5_458	142_1_401	23_5_35	117_1_223	124_02_1218	229_5_60	9_5_1	205_0_271	95_5_616	538_1_87
25_5_495	142_1_417	23_5_27	117_1_230	124_02_1146	229_5_56	9_5_1	205_0_372	95_5_585	538_1_85
25_5_516	142_1_457	23_5_21	117_1_264	124_02_1079	229_5_45	9_5_1	205_0_432	95_5_529	538_1_92
25_5_510	142_1_485	23_5_17	117_1_306	124_02_1062	229_5_33	9_5_1	205_0_424	95_5_460	538_1_96
25_5_494	142_1_503	23_5_15	117_1_377	124_02_1063	229_5_18	9_5_1	205_0_335	95_5_418	538_1_97
25_5_493	142_1_515	23_5_15	117_1_423	124_02_1107	229_5_16	9_5_1	205_0_288	95_5_389	538_1_120
25_5_498	142_1_533	23_5_20	117_1_482	124_02_1063	229_5_15	9_5_1	205_0_277	95_5_359	538_1_141
25_5_476	142_1_555	23_5_29	117_1_530	124_02_1078	229_5_9	9_5_1	205_0_291	95_5_339	538_1_162
25_5_467	142_1_543	23_5_26	117_1_577	124_02_1091	229_5_7	9_5_1	205_0_327	95_5_314	538_1_177
25_5_465	142_1_532	23_5_31	117_1_623	124_02_1147	229_5_3	9_5_1	205_0_327	95_5_284	538_1_189
25_5_435	142_1_507	23_5_39	117_1_637	124_02_1205	229_5_1	9_5_1	205_0_310	95_5_277	538_1_170
25_5_392	142_1_484	23_5_50	117_1_661	124_02_1340	9_5_1	205_0_296	95_5_258	538_1_151
25_5_354	142_1_423	23_5_53	117_1_702	124_02_1434	9_5_1	205_0_270	95_5_256	538_1_140
25_5_349	142_1_392	23_5_55	117_1_764	124_02_1511	9_5_1	205_0_238	95_5_262	538_1_114
25_5_334	142_1_345	23_5_64	117_1_789	124_02_1538	9_5_1	205_0_164	95_5_270	538_1_94
25_5_332	142_1_275	23_5_80	117_1_760	124_02_1470	9_5_1	205_0_134	95_5_322	538_1_83
25_5_330	142_1_252	23_5_92	117_1_725	124_02_1428	9_5_1	205_0_136	95_5_333	538_1_80
25_5_332	142_1_212	23_5_98	117_1_680	124_02_1445	9_5_1	205_0_156	95_5_375	538_1_81
25_5_327	142_1_184	23_5_97	117_1_678	124_02_1438	9_5_1	205_0_193	95_5_389	538_1_91
25_5_324	142_1_170	23_5_90	117_1_633	124_02_1454	9_5_1	205_0_250	95_5_392	538_1_104
25_5_319	142_1_190	23_5_87	117_1_535	124_02_1403	9_5_1	205_0_303	95_5_417	538_1_116
25_5_306	142_1_215	23_5_83	117_1_476	124_02_1350	9_5_1	205_0_303	95_5_442	538_1_130
25_5_294	142_1_248	23_5_79	117_1_432	124_02_1284	9_5_1	205_0_260	95_5_471	538_1_177
25_5_291	142_1_296	23_5_66	117_1_386	124_02_1280	9_5_1	205_0_227	95_5_462	538_1_189
25_5_292	142_1_344	23_5_51	117_1_334	124_02_1311	9_5_1	205_0_184	95_5_493	538_1_203
25_5_299	142_1_384	23_5_44	117_1_273	124_02_1322	9_5_1	205_0_160	95_5_524	538_1_195
25_5_310	142_1_411	23_5_46	117_1_240	124_02_1352	9_5_1	205_0_186	95_5_536	538_1_200
25_5_315	142_1_447	23_5_45	117_1_211	124_02_1387	9_5_1	205_0_223	95_5_537	538_1_200
25_5_317	142_1_498	23_5_45	117_1_196	124_02_1350	9_5_1	205_0_257	95_5_517	538_1_177
25_5_323	142_1_544	23_5_38	117_1_207	124_02_1354	9_5_1	205_0_277	95_5_503	538_1_154
25_5_346	142_1_572	23_5_31	117_1_246	124_02_1368	9_5_1	205_0_295	95_5_467	538_1_151
25_5_373	142_1_601	23_5_31	117_1_274	124_02_1355	9_5_1	205_0_316	95_5_449	538_1_137
25_5_433	142_1_636	23_5_22	117_1_300	124_02_1309	9_5_1	205_0_340	95_5_443	538_1_141
25_5_461	142_1_663	23_5_18	117_1_362	124_02_1211	9_5_1	205_0_340	95_5_440	538_1_135
25_5_482	142_1_654	23_5_18	117_1_425	124_02_1114	9_5_1	205_0_253	95_5_465	538_1_137
25_5_527	142_1_613	23_5_19	117_1_489	124_02_1043	9_5_1	205_0_177	95_5_492	538_1_126
25_5_583	142_1_550	23_5_12	117_1_512	124_02_951	9_5_1	205_0_137	95_5_522	538_1_94
25_5_597	142_1_510	23_5_11	117_1_545	124_02_895	9_5_1	205_0_146	95_5_515	538_1_78
25_5_625	142_1_465	23_5_5	117_1_564	124_02_891	9_5_1	205_0_197	95_5_534	538_1_67
25_5_653	142_1_427	23_5_2	117_1_574	124_02_935	9_5_1	205_0_288	95_5_496	538_1_60
25_5_624	142_1_417	23_5_2	117_1_551	124_02_986	9_5_1	205_0_349	95_5_475	538_1_56
25_5_619	142_1_412	117_1_496	124_02_1050	9_5_1	205_0_405	95_5_465	538_1_50
25_5_619	142_1_401	117_1_453	124_02_1074	9_5_1	205_0_382	95_5_455	538_1_39
25_5_590	142_1_382	117_1_424	124_02_1144	9_5_1	205_0_383	95_5_403	538_1_38
25_5_527	142_1_369	117_1_414	124_02_1181	9_5_1	205_0_407	95_5_391	538_1_38
25_5_491	142_1_341	117_1_403	124_02_1275	9_5_1	205_0_429	95_5_406	538_1_35
25_5_452	142_1_326	117_1_368	124_02_1373	9_5_1	205_0_450	95_5_401	538_1_41
25_5_406	142_1_303	117_1_372	124_02_1502	9_5_1	205_0_445	95_5_399	538_1_49
25_5_381	142_1_289	117_1_370	124_02_1554	9_5_1	205_0_424	95_5_400	538_1_49
25_5_396	142_1_290	117_1_353	124_02_1532	9_5_1	205_0_377	95_5_419	538_1_57
25_5_422	142_1_307	117_1_344	124_02_1467	9_5_1	205_0_340	95_5_431	538_1_63
25_5_457	142_1_313	117_1_360	124_02_1455	9_5_1	205_0_346	95_5_466	538_1_60
25_5_506	142_1_315	117_1_336	124_02_1393	9_5_1	205_0_353	95_5_478	538_1_52
25_5_548	142_1_280	117_1_351	124_02_1318	9_5_1	205_0_364	95_5_505	538_1_43
25_5_578	142_1_262	117_1_370	124_02_1226	9_5_1	205_0_335	95_5_543	538_1_37
25_5_603	142_1_278	117_1_350	124_02_1101	9_5_1	205_0_301	95_5_549	538_1_30
25_5_613	142_1_241	117_1_331	124_02_1071	9_5_1	205_0_266	95_5_576	538_1_29
25_5_597	142_1_224	117_1_337	124_02_1064	9_5_1	205_0_267	95_5_583	538_1_32
25_5_582	142_1_227	117_1_340	124_02_1087	9_5_1	205_0_260	95_5_576	538_1_40
25_5_537	142_1_246	117_1_328	124_02_1165	9_5_1	205_0_333	95_5_569	538_1_48
25_5_507	142_1_259	117_1_307	124_02_1270	9_5_1	205_0_362	95_5_551	538_1_59
25_5_454	142_1_259	117_1_286	124_02_1372	9_5_1	205_0_415	95_5_511	538_1_70
25_5_422	142_1_259	117_1_283	124_02_1382	9_5_1	205_0_434	95_5_462	538_1_78
25_5_376	142_1_276	117_1_279	124_02_1310	9_5_1	205_0_469	95_5_442	538_1_89
25_5_361	142_1_279	117_1_270	124_02_1196	9_5_1	205_0_498	95_5_398	538_1_98
25_5_358	142_1_281	117_1_265	124_02_1143	9_5_1	205_0_493	95_5_377	538_1_114
25_5_393	142_1_292	117_1_270	124_02_1034	9_5_1	205_0_458	95_5_391	538_1_123
25_5_411	142_1_291	117_1_300	124_02_1017	9_5_1	205_0_418	95_5_408	538_1_136
25_5_451	142_1_290	117_1_348	124_02_977	9_5_1	205_0_353	95_5_433	538_1_156
25_5_494	142_1_293	117_1_367	124_02_1023	9_5_1	205_0_295	95_5_463	538_1_166
25_5_504	142_1_276	117_1_387	124_02_1083	9_5_1	205_0_323	95_5_479	538_1_174
25_5_535	142_1_256	117_1_425	124_02_1134	9_5_1	205_0_353	95_5_510	538_1_187
25_5_543	142_1_243	117_1_467	124_02_1210	9_5_1	205_0_376	95_5_541	538_1_200
25_5_555	142_1_238	117_1_532	124_02_1275	9_5_1	205_0_376	95_5_593	538_1_215
25_5_552	142_1_249	117_1_597	124_02_1282	9_5_1	205_0_388	95_5_627	538_1_217
25_5_574	142_1_288	117_1_676	124_02_1144	9_5_1	205_0_364	95_5_681	538_1_229
25_5_636	142_1_333	117_1_783	124_02_1043	9_5_1	205_0_278	95_5_711	538_1_227
25_5_686	142_1_409	117_1_839	124_02_895	9_5_1	205_0_227	95_5_713	538_1_252
25_5_772	142_1_484	117_1_916	124_02_806	9_5_1	205_0_239	95_5_744	538_1_269
25_5_822	142_1_549	117_1_1029	124_02_750	9_5_1	205_0_268	95_5_718	538_1_289
25_5_856	142_1_586	117_1_1051	124_02_716	9_5_1	205_0_297	95_5_723	538_1_308
25_5_881	142_1_611	117_1_1078	124_02_680	9_5_1	205_0_292	95_5_678	538_1_308
25_5_941	142_1_606	117_1_1015	124_02_690	9_5_1	205_0_249	95_5_607	538_1_324
25_5_1008	142_1_541	117_1_967	124_02_768	9_5_1	205_0_206	95_5_556	538_1_297
25_5_1013	142_1_512	117_1_875	124_02_757	9_5_1	205_0_221	95_5_522	538_1_281
25_5_1026	142_1_428	117_1_774	124_02_810	9_5_1	205_0_306	95_5_492	538_1_255
25_5_1008	142_1_347	117_1_720	124_02_951	9_5_1	205_0_389	95_5_471	538_1_211
25_5_1006	142_1_261	117_1_631	124_02_1174	9_5_1	205_0_406	95_5_450	538_1_179
25_5_935	142_1_178	117_1_591	124_02_1344	9_5_1	205_0_399	95_5_449	538_1_134
25_5_827	142_1_142	117_1_514	124_02_1483	9_5_1	205_0_354	95_5_415	538_1_94
25_5_718	142_1_127	117_1_418	124_02_1520	9_5_1	205_0_356	95_5_414	538_1_62
25_5_589	142_1_119	117_1_356	124_02_1400	9_5_1	205_0_371	95_5_382	538_1_45
25_5_483	142_1_119	117_1_313	124_02_1235	9_5_1	205_0_382	95_5_371	538_1_38
25_5_407	142_1_128	117_1_308	124_02_1104	9_5_1	205_0_406	95_5_358	538_1_28
25_5_374	142_1_127	117_1_294	124_02_987	9_5_1	205_0_437	95_5_339	538_1_31
25_5_372	142_1_142	117_1_307	124_02_896	9_5_1	205_0_445	95_5_318	538_1_29
25_5_360	142_1_147	117_1_321	124_02_937	9_5_1	205_0_443	95_5_281	538_1_31
25_5_357	142_1_179	117_1_331	124_02_998	9_5_1	205_0_350	95_5_284	538_1_36
25_5_366	142_1_198	117_1_330	124_02_1118	9_5_1	205_0_301	95_5_323	538_1_43
25_5_394	142_1_224	117_1_332	124_02_1218	9_5_1	205_0_292	95_5_352	538_1_60
25_5_415	142_1_244	117_1_345	124_02_1245	9_5_1	205_0_358	95_5_379	538_1_82
25_5_472	142_1_279	117_1_345	124_02_1241	9_5_1	205_0_443	95_5_418	538_1_99
25_5_520	142_1_323	117_1_352	124_02_1214	9_5_1	205_0_461	95_5_431	538_1_138
25_5_586	142_1_366	117_1_370	124_02_1163	9_5_1	205_0_417	95_5_469	538_1_157
25_5_641	142_1_391	117_1_382	124_02_1155	9_5_1	205_0_318	95_5_522	538_1_179
25_5_723	142_1_431	117_1_388	124_02_1103	9_5_1	205_0_276	95_5_572	538_1_195
25_5_807	142_1_455	117_1_406	124_02_964	9_5_1	205_0_258	95_5_613	538_1_212
25_5_892	142_1_481	117_1_410	124_02_857	9_5_1	205_0_266	95_5_631	538_1_214
25_5_953	142_1_487	117_1_412	124_02_860	9_5_1	205_0_334	95_5_639	538_1_220
25_5_966	142_1_469	117_1_420	124_02_920	9_5_1	205_0_350	95_5_701	538_1_228
25_5_982	142_1_451	117_1_410	124_02_946	9_5_1	205_0_340	95_5_719	538_1_226
25_5_912	142_1_459	117_1_419	124_02_978	9_5_1	205_0_329	95_5_781	538_1_227
25_5_804	142_1_456	117_1_433	124_02_997	9_5_1	205_0_381	95_5_798	538_1_198
25_5_705	142_1_442	117_1_431	124_02_1062	9_5_1	205_0_428	95_5_808	538_1_159
25_5_612	142_1_401	117_1_433	124_02_1122	9_5_1	205_0_454	95_5_802	538_1_120
25_5_498	142_1_392	117_1_413	124_02_1199	9_5_1	205_0_435	95_5_795	538_1_103
25_5_435	142_1_386	117_1_392	124_02_1266	9_5_1	205_0_418	95_5_795	538_1_108
25_5_373	142_1_368	117_1_366	124_02_1224	9_5_1	205_0_452	95_5_769	538_1_103
25_5_313	142_1_347	117_1_367	124_02_1179	9_5_1	205_0_452	95_5_763	538_1_106
25_5_279	142_1_302	117_1_365	124_02_1057	9_5_1	205_0_467	95_5_731	538_1_111
25_5_269	142_1_301	117_1_354	124_02_955	9_5_1	205_0_453	95_5_680	538_1_114
25_5_279	142_1_291	117_1_336	124_02_918	9_5_1	205_0_441	95_5_615	538_1_111
25_5_293	142_1_275	117_1_309	124_02_1018	9_5_1	205_0_401	95_5_552	538_1_103
25_5_307	142_1_262	117_1_290	124_02_1113	9_5_1	205_0_384	95_5_488	538_1_100
25_5_335	142_1_274	117_1_291	124_02_1191	9_5_1	205_0_366	95_5_451	538_1_102
25_5_370	142_1_284	117_1_277	124_02_1183	9_5_1	205_0_415	95_5_399	538_1_107
25_5_392	142_1_296	117_1_286	124_02_1139	9_5_1	205_0_491	95_5_355	538_1_135
25_5_412	142_1_296	117_1_296	124_02_1023	9_5_1	205_0_583	95_5_356	538_1_155
25_5_433	142_1_290	117_1_303	124_02_947	9_5_1	205_0_595	95_5_352	538_1_160
25_5_470	142_1_281	117_1_320	124_02_961	9_5_1	205_0_582	95_5_345	538_1_170
25_5_498	142_1_266	117_1_344	124_02_943	9_5_1	205_0_484	95_5_361	538_1_179
25_5_506	142_1_252	117_1_355	124_02_906	9_5_1	205_0_447	95_5_369	538_1_209
25_5_493	142_1_234	117_1_389	124_02_874	9_5_1	205_0_426	95_5_389	538_1_249
25_5_483	142_1_210	117_1_417	124_02_794	9_5_1	205_0_417	95_5_439	538_1_276
25_5_469	142_1_205	117_1_416	124_02_810	9_5_1	205_0_421	95_5_454	538_1_311
25_5_439	142_1_192	117_1_416	124_02_880	9_5_1	205_0_437	95_5_461	538_1_344
25_5_419	142_1_201	117_1_377	124_02_1010	9_5_1	205_0_485	95_5_507	538_1_372
25_5_407	142_1_195	117_1_309	124_02_1095	9_5_1	205_0_577	95_5_522	538_1_377
25_5_406	142_1_204	117_1_281	124_02_1132	9_5_1	205_0_632	95_5_525	538_1_412
25_5_402	142_1_213	117_1_257	124_02_1127	9_5_1	205_0_710	95_5_516	538_1_440
25_5_413	142_1_230	117_1_240	124_02_1110	9_5_1	205_0_680	95_5_517	538_1_484
25_5_441	142_1_246	117_1_218	124_02_1023	9_5_1	205_0_621	95_5_507	538_1_523
25_5_464	142_1_246	117_1_220	124_02_904	9_5_1	205_0_532	95_5_460	538_1_545
25_5_486	142_1_243	117_1_222	124_02_848	9_5_1	205_0_441	95_5_409	538_1_557
25_5_496	142_1_238	117_1_237	124_02_784	9_5_1	205_0_432	95_5_367	538_1_556
25_5_500	142_1_236	117_1_257	124_02_810	9_5_1	205_0_446	95_5_350	538_1_547
25_5_486	142_1_228	117_1_288	124_02_872	9_5_1	205_0_531	95_5_326	538_1_546
25_5_503	142_1_226	117_1_307	124_02_918	9_5_1	205_0_539	95_5_334	538_1_529
25_5_495	142_1_238	117_1_345	124_02_987	9_5_1	205_0_534	95_5_316	538_1_493
25_5_509	142_1_232	117_1_381	124_02_1039	9_5_1	205_0_490	95_5_345	538_1_412
25_5_508	142_1_236	117_1_420	124_02_1108	9_5_1	205_0_431	95_5_357	538_1_334
25_5_526	142_1_248	117_1_460	124_02_1084	9_5_1	205_0_397	95_5_363	538_1_262
25_5_549	142_1_245	117_1_461	124_02_1082	9_5_1	205_0_417	95_5_357	538_1_205
25_5_568	142_1_266	117_1_456	124_02_1079	9_5_1	205_0_464	95_5_369	538_1_167
25_5_532	142_1_279	117_1_453	124_02_1036	9_5_1	205_0_535	95_5_370	538_1_148
25_5_516	142_1_310	117_1_464	124_02_1030	9_5_1	205_0_562	95_5_369	538_1_145
25_5_441	142_1_320	117_1_439	124_02_1010	9_5_1	205_0_573	95_5_374	538_1_160
25_5_403	142_1_315	117_1_420	124_02_1018	9_5_1	205_0_556	95_5_359	538_1_170
25_5_369	142_1_317	117_1_412	124_02_1038	9_5_1	205_0_550	95_5_358	538_1_196
25_5_373	142_1_318	117_1_440	124_02_1052	9_5_1	205_0_509	95_5_353	538_1_233
25_5_380	142_1_326	117_1_468	124_02_1068	9_5_1	205_0_479	95_5_356	538_1_262
25_5_401	142_1_334	117_1_490	124_02_1105	9_5_1	205_0_478	95_5_355	538_1_280
25_5_417	142_1_337	117_1_515	124_02_1196	9_5_1	205_0_448	95_5_346	538_1_311
25_5_471	142_1_340	117_1_528	124_02_1260	9_5_1	205_0_378	95_5_379	538_1_343
25_5_526	142_1_340	117_1_543	124_02_1265	9_5_1	205_0_327	95_5_362	538_1_390
25_5_591	142_1_351	117_1_561	124_02_1188	9_5_1	205_0_300	95_5_352	538_1_449
25_5_647	142_1_338	117_1_533	124_02_1168	9_5_1	205_0_288	95_5_346	538_1_492
25_5_716	142_1_339	117_1_516	124_02_1118	9_5_1	205_0_320	95_5_335	538_1_531
25_5_730	142_1_358	117_1_495	124_02_1121	9_5_1	205_0_382	95_5_343	538_1_537
25_5_732	142_1_357	117_1_466	124_02_1067	9_5_1	205_0_401	95_5_354	538_1_539
25_5_722	142_1_358	117_1_425	124_02_1103	9_5_1	205_0_394	95_5_358	538_1_541
25_5_716	142_1_368	117_1_401	124_02_1110	9_5_1	205_0_356	95_5_370	538_1_537
25_5_666	142_1_374	117_1_404	124_02_1170	9_5_1	205_0_307	95_5_398	538_1_538
25_5_648	142_1_353	117_1_411	124_02_1219	9_5_1	205_0_274	95_5_427	538_1_513
25_5_595	142_1_316	117_1_439	124_02_1232	9_5_1	205_0_260	95_5_425	538_1_492
25_5_557	142_1_322	117_1_467	124_02_1131	9_5_1	205_0_270	95_5_422	538_1_448
25_5_529	142_1_316	117_1_474	124_02_1027	9_5_1	205_0_268	95_5_465	538_1_387
25_5_485	142_1_306	117_1_500	124_02_955	9_5_1	205_0_247	95_5_493	538_1_297
25_5_474	142_1_302	117_1_530	124_02_958	9_5_1	205_0_197	95_5_522	538_1_240
25_5_460	142_1_291	117_1_530	124_02_1028	9_5_1	205_0_242	95_5_547	538_1_165
25_5_419	142_1_279	117_1_508	124_02_1073	9_5_1	205_0_327	95_5_591	538_1_138
25_5_397	142_1_260	117_1_474	124_02_1093	9_5_1	205_0_378	95_5_605	538_1_129
25_5_402	142_1_224	117_1_477	124_02_1168	9_5_1	205_0_389	95_5_604	538_1_121
25_5_436	142_1_206	117_1_469	124_02_1157	9_5_1	205_0_338	95_5_623	538_1_115
25_5_442	142_1_198	117_1_444	124_02_1171	9_5_1	205_0_323	95_5_620	538_1_119
25_5_453	142_1_195	117_1_436	124_02_1132	9_5_1	205_0_321	95_5_577	538_1_130
25_5_464	142_1_203	117_1_429	124_02_1164	9_5_1	205_0_305	95_5_501	538_1_136
25_5_465	142_1_222	117_1_416	124_02_1198	9_5_1	205_0_254	95_5_432	538_1_154
25_5_470	142_1_237	117_1_383	124_02_1233	9_5_1	205_0_220	95_5_409	538_1_167
25_5_469	142_1_250	117_1_382	124_02_1267	9_5_1	205_0_209	95_5_395	538_1_173
25_5_456	142_1_268	117_1_405	124_02_1303	9_5_1	205_0_220	95_5_364	538_1_168
25_5_454	142_1_286	117_1_427	124_02_1267	9_5_1	205_0_251	95_5_391	538_1_162
25_5_410	142_1_301	117_1_454	124_02_1276	9_5_1	205_0_291	95_5_404	538_1_169
25_5_380	142_1_303	117_1_498	124_02_1288	9_5_1	205_0_311	95_5_419	538_1_180
25_5_349	142_1_300	117_1_539	124_02_1331	9_5_1	205_0_341	95_5_417	538_1_179
25_5_336	142_1_314	117_1_580	124_02_1339	9_5_1	205_0_376	95_5_428	538_1_174
25_5_314	142_1_306	117_1_568	124_02_1344	9_5_1	205_0_405	95_5_456	538_1_178
25_5_298	142_1_294	117_1_525	124_02_1350	9_5_1	205_0_429	95_5_460	538_1_184
25_5_301	142_1_264	117_1_507	124_02_1342	9_5_1	205_0_394	95_5_458	538_1_194
25_5_301	142_1_248	117_1_517	124_02_1298	9_5_1	205_0_331	95_5_465	538_1_202
25_5_291	142_1_222	117_1_542	124_02_1228	9_5_1	205_0_323	95_5_453	538_1_234
25_5_308	142_1_190	117_1_559	124_02_1181	9_5_1	205_0_374	95_5_446	538_1_256
25_5_346	142_1_180	117_1_561	124_02_1185	9_5_1	205_0_396	95_5_446	538_1_273
25_5_400	142_1_178	117_1_571	124_02_1201	9_5_1	205_0_352	95_5_451	538_1_305
25_5_457	142_1_178	117_1_586	124_02_1251	9_5_1	205_0_291	95_5_445	538_1_328
25_5_522	142_1_181	117_1_606	124_02_1262	9_5_1	205_0_275	95_5_439	538_1_327
25_5_590	142_1_206	117_1_582	124_02_1244	9_5_1	205_0_273	95_5_428	538_1_343
25_5_650	142_1_207	117_1_520	124_02_1138	9_5_1	205_0_318	95_5_431	538_1_320
25_5_688	142_1_205	117_1_480	124_02_1040	9_5_1	205_0_371	95_5_429	538_1_290
25_5_686	142_1_208	117_1_445	124_02_1089	9_5_1	205_0_375	95_5_430	538_1_237
25_5_696	142_1_215	117_1_420	124_02_1118	9_5_1	205_0_342	95_5_446	538_1_205
25_5_678	142_1_216	117_1_387	124_02_1126	9_5_1	205_0_334	95_5_463	538_1_183
25_5_625	142_1_195	117_1_332	124_02_1101	9_5_1	205_0_369	95_5_485	538_1_177
25_5_592	142_1_180	117_1_268	124_02_1095	9_5_1	205_0_428	95_5_526	538_1_186
25_5_585	142_1_178	117_1_254	124_02_1047	9_5_1	205_0_463	95_5_547	538_1_200
25_5_572	142_1_182	117_1_259	124_02_1087	9_5_1	205_0_450	95_5_569	538_1_219
25_5_599	142_1_200	117_1_251	124_02_1101	9_5_1	205_0_378	95_5_615	538_1_238
25_5_609	142_1_194	117_1_274	124_02_1112	9_5_1	205_0_302	95_5_661	538_1_260
25_5_643	142_1_207	117_1_291	124_02_1130	9_5_1	205_0_222	95_5_667	538_1_265
25_5_655	142_1_234	117_1_376	124_02_1086	9_5_1	205_0_187	95_5_657	538_1_263
25_5_655	142_1_245	117_1_423	124_02_1079	9_5_1	205_0_207	95_5_658	538_1_253
25_5_686	142_1_234	117_1_483	124_02_1072	9_5_1	205_0_280	95_5_625	538_1_228
25_5_669	142_1_250	117_1_525	124_02_1141	9_5_1	205_0_341	95_5_591	538_1_188
25_5_632	142_1_270	117_1_548	124_02_1226	9_5_1	205_0_358	95_5_557	538_1_185
25_5_611	142_1_258	117_1_558	124_02_1327	9_5_1	205_0_277	95_5_511	538_1_191
25_5_586	142_1_214	117_1_552	124_02_1369	9_5_1	205_0_210	95_5_424	538_1_180
25_5_545	142_1_187	117_1_526	124_02_1391	9_5_1	205_0_157	95_5_355	538_1_211
25_5_528	142_1_160	117_1_501	124_02_1406	9_5_1	205_0_152	95_5_298	538_1_241
25_5_534	142_1_136	117_1_457	124_02_1402	9_5_1	205_0_147	95_5_265	538_1_288
25_5_594	142_1_120	117_1_428	124_02_1327	9_5_1	205_0_145	95_5_256	538_1_316
25_5_647	142_1_119	117_1_400	124_02_1263	9_5_1	205_0_153	95_5_221	538_1_319
25_5_733	142_1_122	117_1_385	124_02_1176	9_5_1	205_0_194	95_5_228	538_1_350
25_5_820	142_1_131	117_1_363	124_02_1214	9_5_1	205_0_224	95_5_248	538_1_379
25_5_873	142_1_146	117_1_361	124_02_1221	9_5_1	205_0_278	95_5_261	538_1_407
25_5_916	142_1_159	117_1_382	124_02_1229	9_5_1	205_0_345	95_5_286	538_1_424
25_5_900	142_1_173	117_1_361	124_02_1245	9_5_1	205_0_376	95_5_321	538_1_417
25_5_889	142_1_170	117_1_341	124_02_1287	9_5_1	205_0_348	95_5_375	538_1_398
25_5_853	142_1_186	117_1_328	124_02_1302	9_5_1	205_0_285	95_5_428	538_1_383
25_5_762	142_1_182	117_1_298	124_02_1259	9_5_1	205_0_197	95_5_482	538_1_371
25_5_706	142_1_194	117_1_288	124_02_1194	9_5_1	205_0_145	95_5_526	538_1_361
25_5_635	142_1_206	117_1_281	124_02_1164	9_5_1	205_0_139	95_5_585	538_1_365
25_5_610	142_1_210	117_1_300	124_02_1121	9_5_1	205_0_188	95_5_647	538_1_369
25_5_580	142_1_227	117_1_325	124_02_1159	9_5_1	205_0_245	95_5_705	538_1_389
25_5_569	142_1_261	117_1_327	124_02_1151	9_5_1	205_0_266	95_5_781	538_1_389
25_5_533	142_1_286	117_1_346	124_02_1189	9_5_1	205_0_276	95_5_848	538_1_401
25_5_505	142_1_319	117_1_395	124_02_1178	9_5_1	205_0_270	95_5_931	538_1_419
25_5_464	142_1_348	117_1_436	124_02_1119	9_5_1	205_0_290	95_5_997	538_1_386
25_5_424	142_1_373	117_1_468	124_02_1099	9_5_1	205_0_266	95_5_1005	538_1_385
25_5_401	142_1_365	117_1_509	124_02_1085	9_5_1	205_0_194	95_5_1024	538_1_369
25_5_374	142_1_350	117_1_566	124_02_1098	9_5_1	205_0_159	95_5_998	538_1_327
25_5_417	142_1_330	117_1_604	124_02_1113	9_5_1	205_0_159	95_5_927	538_1_293
25_5_435	142_1_282	117_1_651	124_02_1104	9_5_1	205_0_171	95_5_882	538_1_264
25_5_469	142_1_242	117_1_725	124_02_1124	9_5_1	205_0_169	95_5_788	538_1_240
25_5_544	142_1_220	117_1_784	124_02_1209	9_5_1	205_0_185	95_5_651	538_1_223
25_5_624	142_1_187	117_1_842	124_02_1267	9_5_1	205_0_191	95_5_508	538_1_239
25_5_688	142_1_160	117_1_869	124_02_1246	9_5_1	205_0_198	95_5_396	538_1_274
25_5_719	142_1_137	117_1_874	124_02_1198	9_5_1	205_0_195	95_5_278	538_1_325
25_5_765	142_1_126	117_1_845	124_02_1138	9_5_1	205_0_164	95_5_186	538_1_364
25_5_741	142_1_114	117_1_733	124_02_1190	9_5_1	205_0_148	95_5_141	538_1_386
25_5_713	142_1_117	117_1_605	124_02_1335	9_5_1	205_0_176	95_5_113	538_1_416
25_5_671	142_1_119	117_1_487	124_02_1470	9_5_1	205_0_197	95_5_119	538_1_412
25_5_588	142_1_132	117_1_390	124_02_1606	9_5_1	205_0_211	95_5_154	538_1_396
25_5_506	142_1_153	117_1_303	124_02_1617	9_5_1	205_0_210	95_5_162	538_1_375
25_5_485	142_1_167	117_1_239	124_02_1593	9_5_1	205_0_174	95_5_166	538_1_357
25_5_451	142_1_176	117_1_202	124_02_1513	9_5_1	205_0_166	95_5_196	538_1_301
25_5_422	142_1_194	117_1_179	124_02_1448	9_5_1	205_0_205	95_5_233	538_1_295
25_5_408	142_1_208	117_1_172	124_02_1369	9_5_1	205_0_257	95_5_271	538_1_265
25_5_397	142_1_225	117_1_163	124_02_1372	9_5_1	205_0_332	95_5_324	538_1_247
25_5_388	142_1_236	117_1_162	124_02_1359	9_5_1	205_0_376	95_5_351	538_1_234
25_5_396	142_1_236	117_1_168	124_02_1313	9_5_1	205_0_350	95_5_377	538_1_238
25_5_404	142_1_238	117_1_182	124_02_1255	9_5_1	205_0_294	95_5_405	538_1_245
25_5_414	142_1_221	117_1_187	124_02_1241	9_5_1	205_0_234	95_5_451	538_1_259
25_5_421	142_1_194	117_1_212	124_02_1206	9_5_1	205_0_188	95_5_492	538_1_275
25_5_470	142_1_164	117_1_249	124_02_1248	9_5_1	205_0_157	95_5_554	538_1_294
25_5_510	142_1_155	117_1_283	124_02_1249	9_5_1	205_0_154	95_5_613	538_1_325
25_5_572	142_1_125	117_1_320	124_02_1211	9_5_1	205_0_137	95_5_663	538_1_330
25_5_656	142_1_105	117_1_339	124_02_1178	9_5_1	205_0_171	95_5_723	538_1_345
25_5_739	142_1_75	117_1_354	124_02_1256	9_5_1	205_0_164	95_5_790	538_1_367
25_5_803	142_1_57	117_1_368	124_02_1370	9_5_1	205_0_173	95_5_812	538_1_394
25_5_879	142_1_41	117_1_348	124_02_1430	9_5_1	205_0_196	95_5_801	538_1_406
25_5_952	142_1_36	117_1_313	124_02_1340	9_5_1	205_0_206	95_5_810	538_1_405
25_5_1047	142_1_41	117_1_281	124_02_1215	9_5_1	205_0_216	95_5_774	538_1_416
25_5_1099	142_1_51	117_1_255	124_02_1118	9_5_1	205_0_211	95_5_715	538_1_416
25_5_1139	142_1_56	117_1_230	124_02_1114	9_5_1	205_0_222	95_5_601	538_1_404
25_5_1208	142_1_62	117_1_226	124_02_1152	9_5_1	205_0_212	95_5_490	538_1_411
25_5_1141	142_1_91	117_1_239	124_02_1205	9_5_1	205_0_213	95_5_374	538_1_422
25_5_1063	142_1_102	117_1_246	124_02_1227	9_5_1	205_0_217	95_5_274	538_1_438
25_5_967	142_1_129	117_1_275	124_02_1310	9_5_1	205_0_216	95_5_207	538_1_468
25_5_831	142_1_157	117_1_293	124_02_1354	9_5_1	205_0_191	95_5_176	538_1_478
25_5_691	142_1_170	117_1_314	124_02_1368	9_5_1	205_0_193	95_5_160	538_1_475
25_5_603	142_1_169	117_1_335	124_02_1302	9_5_1	205_0_186	95_5_165	538_1_476
25_5_571	142_1_163	117_1_366	124_02_1241	9_5_1	205_0_181	95_5_185	538_1_478
25_5_540	142_1_177	117_1_384	124_02_1265	9_5_1	205_0_196	95_5_222	538_1_448
25_5_487	142_1_184	117_1_391	124_02_1348	9_5_1	205_0_202	95_5_258	538_1_419
25_5_494	142_1_186	117_1_392	124_02_1404	9_5_1	205_0_188	95_5_284	538_1_350
25_5_496	142_1_190	117_1_392	124_02_1470	9_5_1	205_0_141	95_5_289	538_1_287
25_5_492	142_1_180	117_1_387	124_02_1483	9_5_1	205_0_98	95_5_316	538_1_279
25_5_467	142_1_172	117_1_370	124_02_1482	9_5_1	205_0_90	95_5_336	538_1_266
25_5_444	142_1_149	117_1_388	124_02_1507	9_5_1	205_0_105	95_5_396	538_1_242
25_5_466	142_1_154	117_1_403	124_02_1528	9_5_1	205_0_124	95_5_427	538_1_225
25_5_482	142_1_145	117_1_397	124_02_1477	9_5_1	205_0_169	95_5_473	538_1_201
25_5_516	142_1_142	117_1_396	124_02_1460	9_5_1	205_0_236	95_5_510	538_1_183
25_5_557	142_1_155	117_1_354	124_02_1423	9_5_1	205_0_255	95_5_574	538_1_176
25_5_582	142_1_168	117_1_349	124_02_1339	9_5_1	205_0_246	95_5_638	538_1_161
25_5_644	142_1_196	117_1_343	124_02_1185	9_5_1	205_0_192	95_5_671	538_1_161
25_5_687	142_1_215	117_1_336	124_02_966	9_5_1	205_0_183	95_5_706	538_1_172
25_5_705	142_1_211	117_1_349	124_02_872	9_5_1	205_0_211	95_5_791	538_1_194
25_5_740	142_1_204	117_1_345	124_02_936	9_5_1	205_0_202	95_5_850	538_1_225
25_5_749	142_1_191	117_1_378	124_02_1049	9_5_1	205_0_167	95_5_862	538_1_245
25_5_756	142_1_166	117_1_431	124_02_1164	9_5_1	205_0_137	95_5_893	538_1_259
25_5_760	142_1_139	117_1_465	124_02_1247	9_5_1	205_0_120	95_5_900	538_1_267
25_5_766	142_1_127	117_1_512	124_02_1285	9_5_1	205_0_136	95_5_834	538_1_280
25_5_760	142_1_125	117_1_559	124_02_1292	9_5_1	205_0_121	95_5_765	538_1_310
25_5_781	142_1_125	117_1_578	124_02_1265	9_5_1	205_0_143	95_5_698	538_1_310
25_5_827	142_1_130	117_1_568	124_02_1250	9_5_1	205_0_140	95_5_577	538_1_296
25_5_850	142_1_137	117_1_542	124_02_1245	9_5_1	205_0_106	95_5_484	538_1_279
25_5_843	142_1_147	117_1_530	124_02_1288	9_5_1	205_0_77	95_5_395	538_1_235
25_5_870	142_1_147	117_1_483	124_02_1245	9_5_1	205_0_80	95_5_319	538_1_192
25_5_867	142_1_165	117_1_462	124_02_1236	9_5_1	205_0_78	95_5_248	538_1_154
25_5_873	142_1_173	117_1_429	124_02_1253	9_5_1	205_0_73	95_5_218	538_1_132
25_5_887	142_1_149	117_1_394	124_02_1313	9_5_1	205_0_85	95_5_191	538_1_131
25_5_890	142_1_133	117_1_368	124_02_1377	9_5_1	205_0_94	95_5_178	538_1_129
25_5_899	142_1_128	117_1_340	124_02_1435	9_5_1	205_0_90	95_5_169	538_1_151
25_5_898	142_1_120	117_1_286	124_02_1390	9_5_1	205_0_77	95_5_172	538_1_172
25_5_938	142_1_111	117_1_254	124_02_1349	9_5_1	205_0_73	95_5_202	538_1_192
25_5_990	142_1_112	117_1_206	124_02_1442	9_5_1	205_0_63	95_5_213	538_1_202
25_5_997	142_1_110	117_1_163	124_02_1491	9_5_1	205_0_60	95_5_245	538_1_219
25_5_1028	142_1_90	117_1_134	124_02_1578	9_5_1	205_0_59	95_5_284	538_1_245
25_5_1032	142_1_75	117_1_127	124_02_1627	9_5_1	205_0_60	95_5_304	538_1_275
25_5_1041	142_1_63	117_1_123	124_02_1632	9_5_1	205_0_51	95_5_338	538_1_291
25_5_994	142_1_60	117_1_134	124_02_1588	9_5_1	205_0_30	95_5_358	538_1_325
25_5_912	142_1_47	117_1_141	124_02_1469	9_5_1	205_0_33	95_5_371	538_1_355
25_5_860	142_1_54	117_1_152	124_02_1332	9_5_1	205_0_23	95_5_386	538_1_366
25_5_814	142_1_52	117_1_173	124_02_1294	9_5_1	205_0_11	95_5_411	538_1_364
25_5_750	142_1_55	117_1_182	124_02_1312	9_5_1	205_0_7	95_5_425	538_1_372
25_5_737	142_1_52	117_1_174	124_02_1392	9_5_1	205_0_7	95_5_413	538_1_393
25_5_761	142_1_57	117_1_181	124_02_1485	9_5_1	205_0_10	95_5_396	538_1_397
25_5_810	142_1_54	117_1_188	124_02_1622	9_5_1	205_0_9	95_5_372	538_1_390
25_5_880	142_1_51	117_1_198	124_02_1734	9_5_1	205_0_3	95_5_305	538_1_392
25_5_930	142_1_44	117_1_219	124_02_1815	9_5_1	95_5_251	538_1_375
25_5_970	142_1_47	117_1_249	124_02_1787	9_5_1	95_5_205	538_1_382
25_5_1002	142_1_43	117_1_255	124_02_1787	9_5_1	95_5_171	538_1_367
25_5_986	142_1_42	117_1_243	124_02_1686	9_5_1	95_5_133	538_1_349
25_5_996	142_1_56	117_1_252	124_02_1564	9_5_1	95_5_118	538_1_335
25_5_1005	142_1_59	117_1_243	124_02_1435	9_5_1	95_5_104	538_1_337
25_5_1052	142_1_65	117_1_202	124_02_1347	9_5_1	95_5_105	538_1_315
25_5_1118	142_1_75	117_1_178	124_02_1367	9_5_1	95_5_135	538_1_309
25_5_1174	142_1_76	117_1_175	124_02_1434	9_5_1	95_5_170	538_1_323
25_5_1200	142_1_79	117_1_200	124_02_1438	9_5_1	95_5_212	538_1_368
25_5_1205	142_1_67	117_1_200	124_02_1409	9_5_1	95_5_252	538_1_378
25_5_1200	142_1_58	117_1_219	124_02_1396	9_5_1	95_5_273	538_1_404
25_5_1176	142_1_53	117_1_238	124_02_1298	9_5_1	95_5_301	538_1_423
25_5_1123	142_1_49	117_1_252	124_02_1225	9_5_1	95_5_350	538_1_475
25_5_1032	142_1_53	117_1_250	124_02_1160	9_5_1	95_5_369	538_1_546
25_5_967	142_1_54	117_1_223	124_02_1199	9_5_1	95_5_409	538_1_592
25_5_887	142_1_39	117_1_220	124_02_1249	9_5_1	95_5_441	538_1_654
25_5_760	142_1_34	117_1_187	124_02_1331	9_5_1	95_5_446	538_1_700
25_5_767	142_1_39	117_1_167	124_02_1324	9_5_1	95_5_434	538_1_709
25_5_744	142_1_36	117_1_165	124_02_1336	9_5_1	95_5_414	538_1_677
25_5_744	142_1_34	117_1_164	124_02_1341	9_5_1	95_5_408	538_1_630
25_5_737	142_1_34	117_1_158	124_02_1397	9_5_1	95_5_369	538_1_522
25_5_761	142_1_26	117_1_145	124_02_1427	9_5_1	95_5_327	538_1_462
25_5_754	142_1_19	117_1_150	124_02_1571	9_5_1	95_5_296	538_1_390
25_5_770	142_1_17	117_1_133	124_02_1735	9_5_1	95_5_252	538_1_333
25_5_758	142_1_22	117_1_129	124_02_1841	9_5_1	95_5_248	538_1_284
25_5_750	142_1_25	117_1_127	124_02_1916	9_5_1	95_5_244	538_1_243
25_5_734	142_1_39	117_1_118	124_02_1911	9_5_1	95_5_255	538_1_210
25_5_715	142_1_51	117_1_124	124_02_1845	9_5_1	95_5_261	538_1_207
25_5_692	142_1_57	117_1_140	124_02_1660	9_5_1	95_5_263	538_1_206
25_5_675	142_1_59	117_1_143	124_02_1611	9_5_1	95_5_262	538_1_211
25_5_693	142_1_66	117_1_159	124_02_1551	9_5_1	95_5_276	538_1_232
25_5_711	142_1_72	117_1_165	124_02_1604	9_5_1	95_5_275	538_1_253
25_5_743	142_1_85	117_1_169	124_02_1645	9_5_1	95_5_288	538_1_281
25_5_789	142_1_92	117_1_184	124_02_1695	9_5_1	95_5_299	538_1_312
25_5_845	142_1_103	117_1_189	124_02_1603	9_5_1	95_5_324	538_1_367
25_5_873	142_1_115	117_1_202	124_02_1576	9_5_1	95_5_335	538_1_405
25_5_888	142_1_122	117_1_218	124_02_1541	9_5_1	95_5_337	538_1_438
25_5_866	142_1_123	117_1_217	124_02_1527	9_5_1	95_5_340	538_1_482
25_5_852	142_1_135	117_1_227	124_02_1537	9_5_1	95_5_377	538_1_490
25_5_837	142_1_137	117_1_234	124_02_1590	9_5_1	95_5_385	538_1_514
25_5_856	142_1_135	117_1_220	124_02_1524	9_5_1	95_5_393	538_1_508
25_5_855	142_1_120	117_1_216	124_02_1480	9_5_1	95_5_383	538_1_490
25_5_850	142_1_100	117_1_228	124_02_1535	9_5_1	95_5_388	538_1_454
25_5_850	142_1_99	117_1_223	124_02_1527	9_5_1	95_5_355	538_1_384
25_5_869	142_1_84	117_1_222	124_02_1564	9_5_1	95_5_319	538_1_334
25_5_887	142_1_67	117_1_219	124_02_1609	9_5_1	95_5_291	538_1_300
25_5_890	142_1_69	117_1_209	124_02_1767	9_5_1	95_5_299	538_1_255
25_5_893	142_1_64	117_1_202	124_02_1890	9_5_1	95_5_311	538_1_217
25_5_909	142_1_58	117_1_188	124_02_1943	9_5_1	95_5_320	538_1_211
25_5_931	142_1_56	117_1_188	124_02_2019	9_5_1	95_5_315	538_1_217
25_5_937	142_1_62	117_1_202	124_02_2030	9_5_1	95_5_304	538_1_221
25_5_956	142_1_71	117_1_227	124_02_1967	9_5_1	95_5_300	538_1_244
25_5_939	142_1_85	117_1_259	124_02_1841	9_5_1	95_5_305	538_1_281
25_5_916	142_1_96	117_1_289	124_02_1696	9_5_1	95_5_301	538_1_301
25_5_894	142_1_105	117_1_273	124_02_1558	9_5_1	95_5_294	538_1_343
25_5_865	142_1_115	117_1_247	124_02_1557	9_5_1	95_5_293	538_1_379
25_5_920	142_1_126	117_1_220	124_02_1532	9_5_1	95_5_303	538_1_417
25_5_937	142_1_137	117_1_194	124_02_1533	9_5_1	95_5_281	538_1_443
25_5_950	142_1_154	117_1_172	124_02_1553	9_5_1	95_5_266	538_1_477
25_5_997	142_1_169	117_1_179	124_02_1473	9_5_1	95_5_263	538_1_500
25_5_1042	142_1_176	117_1_194	124_02_1435	9_5_1	95_5_252	538_1_510
25_5_1022	142_1_171	117_1_194	124_02_1276	9_5_1	95_5_250	538_1_501
25_5_984	142_1_153	117_1_221	124_02_1257	9_5_1	95_5_269	538_1_467
25_5_928	142_1_128	117_1_258	124_02_1364	9_5_1	95_5_289	538_1_421
25_5_872	142_1_105	117_1_296	124_02_1545	9_5_1	95_5_311	538_1_375
25_5_780	142_1_79	117_1_335	124_02_1795	9_5_1	95_5_322	538_1_376
25_5_726	142_1_57	117_1_354	124_02_1956	9_5_1	95_5_347	538_1_398
25_5_699	142_1_33	117_1_380	124_02_2076	9_5_1	95_5_390	538_1_403
25_5_672	142_1_24	117_1_392	124_02_2133	9_5_1	95_5_391	538_1_386
25_5_667	142_1_18	117_1_391	124_02_1976	9_5_1	95_5_404	538_1_383
25_5_654	142_1_20	117_1_390	124_02_1680	9_5_1	95_5_434	538_1_348
25_5_687	142_1_23	117_1_377	124_02_1490	9_5_1	95_5_478	538_1_320
25_5_696	142_1_26	117_1_354	124_02_1354	9_5_1	95_5_513	538_1_271
25_5_720	142_1_57	117_1_329	124_02_1453	9_5_1	95_5_524	538_1_236
25_5_767	142_1_72	117_1_311	124_02_1526	9_5_1	95_5_537	538_1_209
25_5_779	142_1_85	117_1_312	124_02_1664	9_5_1	95_5_493	538_1_210
25_5_775	142_1_98	117_1_312	124_02_1723	9_5_1	95_5_455	538_1_206
25_5_750	142_1_128	117_1_307	124_02_1647	9_5_1	95_5_404	538_1_222
25_5_735	142_1_154	117_1_302	124_02_1561	9_5_1	95_5_333	538_1_261
25_5_762	142_1_178	117_1_281	124_02_1485	9_5_1	95_5_291	538_1_264
25_5_747	142_1_210	117_1_250	124_02_1438	9_5_1	95_5_271	538_1_275
25_5_804	142_1_230	117_1_243	124_02_1462	9_5_1	95_5_254	538_1_298
25_5_864	142_1_261	117_1_236	124_02_1479	9_5_1	95_5_256	538_1_314
25_5_944	142_1_272	117_1_232	124_02_1565	9_5_1	95_5_246	538_1_331
25_5_969	142_1_279	117_1_241	124_02_1578	9_5_1	95_5_249	538_1_333
25_5_1037	142_1_270	117_1_243	124_02_1521	9_5_1	95_5_276	538_1_326
25_5_1059	142_1_257	117_1_245	124_02_1476	9_5_1	95_5_287	538_1_337
25_5_1031	142_1_245	117_1_246	124_02_1541	9_5_1	95_5_287	538_1_338
25_5_986	142_1_210	117_1_251	124_02_1674	9_5_1	95_5_296	538_1_312
25_5_913	142_1_156	117_1_244	124_02_1758	9_5_1	95_5_301	538_1_292
25_5_830	142_1_115	117_1_231	124_02_1735	9_5_1	95_5_299	538_1_288
25_5_751	142_1_82	117_1_229	124_02_1696	9_5_1	95_5_292	538_1_273
25_5_679	142_1_77	117_1_245	124_02_1666	9_5_1	95_5_307	538_1_266
25_5_593	142_1_65	117_1_262	124_02_1632	9_5_1	95_5_291	538_1_260
25_5_532	142_1_68	117_1_273	124_02_1624	9_5_1	95_5_278	538_1_262
25_5_528	142_1_75	117_1_271	124_02_1601	9_5_1	95_5_273	538_1_248
25_5_522	142_1_92	117_1_271	124_02_1618	9_5_1	95_5_269	538_1_250
25_5_568	142_1_92	117_1_271	124_02_1614	9_5_1	95_5_248	538_1_251
25_5_663	142_1_101	117_1_253	124_02_1643	9_5_1	95_5_226	538_1_262
25_5_751	142_1_130	117_1_242	124_02_1624	9_5_1	95_5_228	538_1_255
25_5_858	142_1_155	117_1_241	124_02_1530	9_5_1	95_5_219	538_1_264
25_5_1000	142_1_169	117_1_221	124_02_1404	9_5_1	95_5_241	538_1_287
25_5_1159	142_1_179	117_1_225	124_02_1334	9_5_1	95_5_270	538_1_318
25_5_1259	142_1_222	117_1_226	124_02_1356	9_5_1	95_5_268	538_1_333
25_5_1305	142_1_248	117_1_223	124_02_1468	9_5_1	95_5_272	538_1_377
25_5_1357	142_1_264	117_1_220	124_02_1520	9_5_1	95_5_292	538_1_416
25_5_1352	142_1_285	117_1_210	124_02_1513	9_5_1	95_5_289	538_1_434
25_5_1266	142_1_300	117_1_215	124_02_1422	9_5_1	95_5_316	538_1_453
25_5_1162	142_1_301	117_1_213	124_02_1330	9_5_1	95_5_353	538_1_482
25_5_1084	142_1_297	117_1_215	124_02_1312	9_5_1	95_5_380	538_1_467
25_5_963	142_1_293	117_1_203	124_02_1263	9_5_1	95_5_381	538_1_457
25_5_849	142_1_275	117_1_192	124_02_1308	9_5_1	95_5_389	538_1_446
25_5_817	142_1_226	117_1_191	124_02_1340	9_5_1	95_5_404	538_1_395
25_5_778	142_1_190	117_1_181	124_02_1423	9_5_1	95_5_395	538_1_346
25_5_723	142_1_152	117_1_193	124_02_1520	9_5_1	95_5_365	538_1_321
25_5_695	142_1_128	117_1_204	124_02_1649	9_5_1	95_5_324	538_1_287
25_5_657	142_1_105	117_1_200	124_02_1769	9_5_1	95_5_281	538_1_268
25_5_637	142_1_84	117_1_208	124_02_1830	9_5_1	95_5_256	538_1_248
25_5_648	142_1_72	117_1_203	124_02_1828	9_5_1	95_5_249	538_1_241
25_5_607	142_1_57	117_1_208	124_02_1816	9_5_1	95_5_253	538_1_223
25_5_571	142_1_45	117_1_215	124_02_1771	9_5_1	95_5_251	538_1_220
25_5_581	142_1_33	117_1_196	124_02_1628	9_5_1	95_5_252	538_1_206
25_5_634	142_1_35	117_1_192	124_02_1509	9_5_1	95_5_248	538_1_209
25_5_672	142_1_33	117_1_178	124_02_1474	9_5_1	95_5_236	538_1_236
25_5_790	142_1_43	117_1_174	124_02_1549	9_5_1	95_5_203	538_1_264
25_5_856	142_1_41	117_1_181	124_02_1625	9_5_1	95_5_198	538_1_280
25_5_940	142_1_46	117_1_175	124_02_1669	9_5_1	95_5_197	538_1_304
25_5_1073	142_1_57	117_1_190	124_02_1695	9_5_1	95_5_190	538_1_336
25_5_1255	142_1_69	117_1_199	124_02_1584	9_5_1	95_5_173	538_1_366
25_5_1389	142_1_91	117_1_223	124_02_1512	9_5_1	95_5_181	538_1_396
25_5_1478	142_1_100	117_1_248	124_02_1322	9_5_1	95_5_181	538_1_427
25_5_1542	142_1_123	117_1_282	124_02_1228	9_5_1	95_5_182	538_1_422
25_5_1541	142_1_148	117_1_299	124_02_1233	9_5_1	95_5_181	538_1_444
25_5_1493	142_1_178	117_1_318	124_02_1207	9_5_1	95_5_192	538_1_446
25_5_1444	142_1_218	117_1_313	124_02_1254	9_5_1	95_5_200	538_1_415
25_5_1396	142_1_239	117_1_268	124_02_1337	9_5_1	95_5_201	538_1_404
25_5_1328	142_1_276	117_1_241	124_02_1423	9_5_1	95_5_200	538_1_397
25_5_1306	142_1_292	117_1_227	124_02_1520	9_5_1	95_5_186	538_1_406
25_5_1233	142_1_293	117_1_208	124_02_1621	9_5_1	95_5_173	538_1_385
25_5_1150	142_1_310	117_1_215	124_02_1682	9_5_1	95_5_153	538_1_365
25_5_1059	142_1_313	117_1_204	124_02_1722	9_5_1	95_5_147	538_1_332
25_5_948	142_1_302	117_1_197	124_02_1733	9_5_1	95_5_172	538_1_312
25_5_822	142_1_297	117_1_201	124_02_1618	9_5_1	95_5_191	538_1_296
25_5_684	142_1_280	117_1_234	124_02_1525	9_5_1	95_5_222	538_1_276
25_5_595	142_1_241	117_1_251	124_02_1481	9_5_1	95_5_270	538_1_274
25_5_545	142_1_204	117_1_290	124_02_1447	9_5_1	95_5_305	538_1_263
25_5_553	142_1_148	117_1_323	124_02_1523	9_5_1	95_5_307	538_1_237
25_5_567	142_1_103	117_1_355	124_02_1641	9_5_1	95_5_316	538_1_219
25_5_595	142_1_62	117_1_364	124_02_1730	9_5_1	95_5_309	538_1_228
25_5_659	142_1_30	117_1_351	124_02_1678	9_5_1	95_5_308	538_1_229
25_5_742	142_1_16	117_1_333	124_02_1710	9_5_1	95_5_300	538_1_227
25_5_827	142_1_5	117_1_305	124_02_1688	9_5_1	95_5_304	538_1_218
25_5_894	142_1_3	117_1_248	124_02_1704	9_5_1	95_5_290	538_1_209
25_5_976	142_1_2	117_1_196	124_02_1686	9_5_1	95_5_262	538_1_205
25_5_1078	142_1_2	117_1_176	124_02_1636	9_5_1	95_5_230	538_1_211
25_5_1139	142_1_1	117_1_137	124_02_1561	9_5_1	95_5_202	538_1_233
25_5_1201	142_1_1	117_1_144	124_02_1550	9_5_1	95_5_173	538_1_277
25_5_1225	142_1_1	117_1_157	124_02_1502	9_5_1	95_5_164	538_1_299
25_5_1264	142_1_1	117_1_168	124_02_1397	9_5_1	95_5_151	538_1_341
25_5_1291	142_1_1	117_1_202	124_02_1269	9_5_1	95_5_166	538_1_395
25_5_1223	142_1_1	117_1_231	124_02_1213	9_5_1	95_5_195	538_1_438
25_5_1183	142_1_1	117_1_265	124_02_1175	9_5_1	95_5_211	538_1_455
25_5_1114	142_1_1	117_1_265	124_02_1210	9_5_1	95_5_253	538_1_467
25_5_1088	142_1_1	117_1_311	124_02_1262	9_5_1	95_5_301	538_1_460
25_5_1022	142_1_1	117_1_378	124_02_1316	9_5_1	95_5_317	538_1_425
25_5_946	142_1_1	117_1_427	124_02_1368	9_5_1	95_5_322	538_1_395
25_5_879	142_1_1	117_1_455	124_02_1344	9_5_1	95_5_344	538_1_374
25_5_854	142_1_1	117_1_488	124_02_1396	9_5_1	95_5_352	538_1_366
25_5_846	142_1_1	117_1_529	124_02_1506	9_5_1	95_5_348	538_1_365
25_5_812	142_1_1	117_1_556	124_02_1605	9_5_1	95_5_380	538_1_343
25_5_776	142_1_1	117_1_567	124_02_1703	9_5_1	95_5_411	538_1_340
25_5_746	142_1_1	117_1_573	124_02_1832	9_5_1	95_5_436	538_1_324
25_5_730	142_1_1	117_1_554	124_02_1928	9_5_1	95_5_451	538_1_317
25_5_736	142_1_1	117_1_527	124_02_1835	9_5_1	95_5_463	538_1_330
25_5_719	142_1_1	117_1_478	124_02_1727	9_5_1	95_5_465	538_1_317
25_5_725	142_1_1	117_1_412	124_02_1585	9_5_1	95_5_456	538_1_303
25_5_754	142_1_1	117_1_352	124_02_1469	9_5_1	95_5_445	538_1_280
25_5_768	142_1_1	117_1_282	124_02_1443	9_5_1	95_5_403	538_1_271
25_5_768	142_1_1	117_1_258	124_02_1430	9_5_1	95_5_355	538_1_287
25_5_770	142_1_1	117_1_232	124_02_1425	9_5_1	95_5_302	538_1_291
25_5_791	142_1_1	117_1_212	124_02_1390	9_5_1	95_5_269	538_1_297
25_5_903	142_1_1	117_1_206	124_02_1391	9_5_1	95_5_222	538_1_321
25_5_978	142_1_1	117_1_202	124_02_1399	9_5_1	95_5_186	538_1_337
25_5_1102	142_1_1	117_1_194	124_02_1435	9_5_1	95_5_161	538_1_343
25_5_1204	142_1_1	117_1_206	124_02_1481	9_5_1	95_5_156	538_1_349
25_5_1349	142_1_1	117_1_213	124_02_1520	9_5_1	95_5_141	538_1_336
25_5_1479	142_1_1	117_1_223	124_02_1602	9_5_1	95_5_142	538_1_350
25_5_1515	142_1_1	117_1_227	124_02_1642	9_5_1	95_5_147	538_1_347
25_5_1519	142_1_1	117_1_228	124_02_1585	9_5_1	95_5_181	538_1_339
25_5_1497	142_1_1	117_1_236	124_02_1559	9_5_1	95_5_198	538_1_344
25_5_1439	142_1_1	117_1_259	124_02_1443	9_5_1	95_5_229	538_1_358
25_5_1331	142_1_1	117_1_263	124_02_1423	9_5_1	95_5_264	538_1_344
25_5_1272	142_1_1	117_1_275	124_02_1405	9_5_1	95_5_274	538_1_340
25_5_1194	142_1_1	117_1_299	124_02_1384	9_5_1	95_5_264	538_1_327
25_5_1128	142_1_1	117_1_298	124_02_1415	9_5_1	95_5_273	538_1_319
25_5_1123	142_1_1	117_1_298	124_02_1467	9_5_1	95_5_290	538_1_282
25_5_1094	142_1_1	117_1_309	124_02_1581	9_5_1	95_5_307	538_1_250
25_5_1062	142_1_1	117_1_306	124_02_1664	9_5_1	95_5_320	538_1_244
25_5_1067	142_1_1	117_1_301	124_02_1693	9_5_1	95_5_337	538_1_281
25_5_1054	142_1_1	117_1_297	124_02_1554	9_5_1	95_5_356	538_1_278
25_5_1052	142_1_1	117_1_298	124_02_1455	9_5_1	95_5_377	538_1_245
25_5_1030	142_1_1	117_1_292	124_02_1356	9_5_1	95_5_382	538_1_237
25_5_1048	142_1_1	117_1_272	124_02_1357	9_5_1	95_5_430	538_1_220
25_5_1047	142_1_1	117_1_262	124_02_1355	9_5_1	95_5_445	538_1_190
25_5_1052	142_1_1	117_1_249	124_02_1352	9_5_1	95_5_448	538_1_164
25_5_1051	142_1_1	117_1_233	124_02_1388	9_5_1	95_5_423	538_1_144
25_5_1083	142_1_1	117_1_215	124_02_1466	9_5_1	95_5_424	538_1_142
25_5_1074	142_1_1	117_1_200	124_02_1520	9_5_1	95_5_410	538_1_151
25_5_1089	142_1_1	117_1_196	124_02_1493	9_5_1	95_5_396	538_1_163
25_5_1061	142_1_1	117_1_190	124_02_1463	9_5_1	95_5_362	538_1_187
25_5_1022	142_1_1	117_1_175	124_02_1407	9_5_1	95_5_336	538_1_216
25_5_995	142_1_1	117_1_170	124_02_1315	9_5_1	95_5_312	538_1_262
25_5_959	142_1_1	117_1_172	124_02_1299	9_5_1	95_5_298	538_1_305
25_5_894	142_1_1	117_1_184	124_02_1326	9_5_1	95_5_289	538_1_326
25_5_875	142_1_1	117_1_176	124_02_1451	9_5_1	95_5_288	538_1_342
25_5_847	142_1_1	117_1_175	124_02_1663	9_5_1	95_5_270	538_1_366
25_5_826	142_1_1	117_1_149	124_02_1865	9_5_1	95_5_252	538_1_386
25_5_820	142_1_1	117_1_141	124_02_1955	9_5_1	95_5_216	538_1_421
25_5_805	142_1_1	117_1_126	124_02_1910	9_5_1	95_5_206	538_1_430
25_5_816	142_1_1	117_1_107	124_02_1784	9_5_1	95_5_187	538_1_419
25_5_860	142_1_1	117_1_109	124_02_1635	9_5_1	95_5_167	538_1_428
25_5_864	142_1_1	117_1_105	124_02_1505	9_5_1	95_5_172	538_1_421
25_5_913	142_1_1	117_1_104	124_02_1448	9_5_1	95_5_163	538_1_403
25_5_942	142_1_1	117_1_114	124_02_1556	9_5_1	95_5_160	538_1_356
25_5_999	142_1_1	117_1_124	124_02_1679	9_5_1	95_5_157	538_1_328
25_5_1008	142_1_1	117_1_122	124_02_1744	9_5_1	95_5_155	538_1_276
25_5_1030	142_1_1	117_1_125	124_02_1679	9_5_1	95_5_157	538_1_246
25_5_1013	142_1_1	117_1_125	124_02_1604	9_5_1	95_5_166	538_1_212
25_5_1004	142_1_1	117_1_131	124_02_1624	9_5_1	95_5_170	538_1_180
25_5_1013	142_1_1	117_1_128	124_02_1588	9_5_1	95_5_174	538_1_173
25_5_1010	142_1_1	117_1_146	124_02_1570	9_5_1	95_5_174	538_1_190
25_5_977	142_1_1	117_1_150	124_02_1504	9_5_1	95_5_193	538_1_216
25_5_992	142_1_1	117_1_142	124_02_1471	9_5_1	95_5_222	538_1_230
25_5_1008	142_1_1	117_1_141	124_02_1427	9_5_1	95_5_248	538_1_249
25_5_1012	142_1_1	117_1_149	124_02_1468	9_5_1	95_5_265	538_1_284
25_5_1033	142_1_1	117_1_145	124_02_1516	9_5_1	95_5_308	538_1_326
25_5_1035	142_1_1	117_1_150	124_02_1527	9_5_1	95_5_368	538_1_361
25_5_1054	142_1_1	117_1_174	124_02_1517	9_5_1	95_5_427	538_1_389
25_5_1050	142_1_1	117_1_183	124_02_1387	9_5_1	95_5_485	538_1_419
25_5_1084	142_1_1	117_1_206	124_02_1273	9_5_1	95_5_558	538_1_413
25_5_1118	142_1_1	117_1_219	124_02_1091	9_5_1	95_5_650	538_1_395
25_5_1161	142_1_1	117_1_231	124_02_981	9_5_1	95_5_750	538_1_395
25_5_1142	142_1_1	117_1_224	124_02_1037	9_5_1	95_5_816	538_1_365
25_5_1149	142_1_1	117_1_209	124_02_1199	9_5_1	95_5_847	538_1_334
25_5_1174	142_1_1	117_1_190	124_02_1339	9_5_1	95_5_846	538_1_337
25_5_1152	142_1_1	117_1_159	124_02_1471	9_5_1	95_5_787	538_1_327
25_5_1140	142_1_1	117_1_124	124_02_1481	9_5_1	95_5_687	538_1_305
25_5_1122	142_1_1	117_1_84	124_02_1502	9_5_1	95_5_591	538_1_279
25_5_1074	142_1_1	117_1_61	124_02_1518	9_5_1	95_5_509	538_1_263
25_5_996	142_1_1	117_1_59	124_02_1518	9_5_1	95_5_433	538_1_240
25_5_968	142_1_1	117_1_62	124_02_1501	9_5_1	95_5_325	538_1_216
25_5_1010	142_1_1	117_1_66	124_02_1506	9_5_1	95_5_245	538_1_218
25_5_1024	142_1_1	117_1_67	124_02_1506	9_5_1	95_5_199	538_1_230
25_5_1044	142_1_1	117_1_84	124_02_1511	9_5_1	95_5_170	538_1_237
25_5_1034	142_1_1	117_1_113	124_02_1513	9_5_1	95_5_162	538_1_249
25_5_1002	142_1_1	117_1_135	124_02_1550	9_5_1	95_5_167	538_1_266
25_5_1015	142_1_1	117_1_157	124_02_1525	9_5_1	95_5_181	538_1_290
25_5_1047	142_1_1	117_1_170	124_02_1483	9_5_1	95_5_190	538_1_302
25_5_1056	142_1_1	117_1_192	124_02_1420	9_5_1	95_5_199	538_1_313
25_5_1037	142_1_1	117_1_203	124_02_1443	9_5_1	95_5_216	538_1_311
25_5_1048	142_1_1	117_1_225	124_02_1492	9_5_1	95_5_261	538_1_313
25_5_993	142_1_1	117_1_229	124_02_1559	9_5_1	95_5_314	538_1_295
25_5_953	142_1_1	117_1_224	124_02_1567	9_5_1	95_5_364	538_1_276
25_5_888	142_1_1	117_1_214	124_02_1528	9_5_1	95_5_425	538_1_262
25_5_876	142_1_1	117_1_199	124_02_1514	9_5_1	95_5_497	538_1_242
25_5_861	142_1_1	117_1_167	124_02_1418	9_5_1	95_5_558	538_1_214
25_5_903	142_1_1	117_1_135	124_02_1371	9_5_1	95_5_591	538_1_188
25_5_932	142_1_1	117_1_123	124_02_1396	9_5_1	95_5_623	538_1_186
25_5_968	142_1_1	117_1_105	124_02_1577	9_5_1	95_5_652	538_1_182
25_5_1023	142_1_1	117_1_86	124_02_1755	9_5_1	95_5_672	538_1_167
25_5_1046	142_1_1	117_1_81	124_02_1859	9_5_1	95_5_688	538_1_146
25_5_1065	142_1_1	117_1_82	124_02_1852	9_5_1	95_5_697	538_1_133
25_5_1085	142_1_1	117_1_89	124_02_1677	9_5_1	95_5_680	538_1_135
25_5_1084	142_1_1	117_1_77	124_02_1486	9_5_1	95_5_640	538_1_121
25_5_1054	142_1_1	117_1_77	124_02_1305	9_5_1	95_5_583	538_1_119
25_5_1063	142_1_1	117_1_70	124_02_1316	9_5_1	95_5_512	538_1_133
25_5_1002	142_1_1	117_1_86	124_02_1388	9_5_1	95_5_449	538_1_150
25_5_937	142_1_1	117_1_96	124_02_1505	9_5_1	95_5_406	538_1_166
25_5_949	142_1_1	117_1_118	124_02_1633	9_5_1	95_5_356	538_1_183
25_5_920	142_1_1	117_1_142	124_02_1684	9_5_1	95_5_322	538_1_212
25_5_905	142_1_1	117_1_162	124_02_1685	9_5_1	95_5_327	538_1_247
25_5_938	142_1_1	117_1_179	124_02_1539	9_5_1	95_5_318	538_1_272
25_5_938	142_1_1	117_1_207	124_02_1338	9_5_1	95_5_296	538_1_302
25_5_921	142_1_1	117_1_231	124_02_1206	9_5_1	95_5_264	538_1_324
25_5_971	142_1_1	117_1_253	124_02_1171	9_5_1	95_5_239	538_1_354
25_5_1005	142_1_1	117_1_257	124_02_1229	9_5_1	95_5_238	538_1_373
25_5_1050	142_1_1	117_1_262	124_02_1371	9_5_1	95_5_268	538_1_364
25_5_1182	142_1_1	117_1_259	124_02_1539	9_5_1	95_5_288	538_1_353
25_5_1296	142_1_1	117_1_250	124_02_1617	9_5_1	95_5_290	538_1_331
25_5_1384	142_1_1	117_1_227	124_02_1650	9_5_1	95_5_319	538_1_312
25_5_1436	142_1_1	117_1_217	124_02_1624	9_5_1	95_5_331	538_1_310
25_5_1488	142_1_1	117_1_210	124_02_1579	9_5_1	95_5_321	538_1_300
25_5_1526	142_1_1	117_1_201	124_02_1487	9_5_1	95_5_327	538_1_299
25_5_1555	142_1_1	117_1_184	124_02_1341	9_5_1	95_5_328	538_1_289
25_5_1563	142_1_1	117_1_181	124_02_1270	9_5_1	95_5_303	538_1_312
25_5_1518	142_1_1	117_1_178	124_02_1289	9_5_1	95_5_304	538_1_320
25_5_1492	142_1_1	117_1_178	124_02_1411	9_5_1	95_5_298	538_1_316
25_5_1449	142_1_1	117_1_181	124_02_1608	9_5_1	95_5_280	538_1_334
25_5_1357	142_1_1	117_1_186	124_02_1698	9_5_1	95_5_237	538_1_321
25_5_1254	142_1_1	117_1_180	124_02_1751	9_5_1	95_5_234	538_1_324
25_5_1156	142_1_1	117_1_164	124_02_1824	9_5_1	95_5_237	538_1_352
25_5_1062	142_1_1	117_1_154	124_02_1900	9_5_1	95_5_237	538_1_367
25_5_972	142_1_1	117_1_128	124_02_1891	9_5_1	95_5_240	538_1_365
25_5_906	142_1_1	117_1_134	124_02_1822	9_5_1	95_5_258	538_1_357
25_5_814	142_1_1	117_1_134	124_02_1627	9_5_1	95_5_277	538_1_351
25_5_766	142_1_1	117_1_147	124_02_1448	9_5_1	95_5_280	538_1_339
25_5_686	142_1_1	117_1_167	124_02_1364	9_5_1	95_5_298	538_1_336
25_5_672	142_1_1	117_1_209	124_02_1392	9_5_1	95_5_318	538_1_334
25_5_645	142_1_1	117_1_249	124_02_1522	9_5_1	95_5_330	538_1_342
25_5_630	142_1_1	117_1_294	124_02_1632	9_5_1	95_5_367	538_1_319
25_5_623	142_1_1	117_1_319	124_02_1718	9_5_1	95_5_425	538_1_301
25_5_613	142_1_1	117_1_352	124_02_1744	9_5_1	95_5_456	538_1_288
25_5_647	142_1_1	117_1_381	124_02_1709	9_5_1	95_5_512	538_1_286
25_5_673	142_1_1	117_1_393	124_02_1656	9_5_1	95_5_569	538_1_296
25_5_743	142_1_1	117_1_417	124_02_1554	9_5_1	95_5_634	538_1_304
25_5_775	142_1_1	117_1_418	124_02_1496	9_5_1	95_5_672	538_1_310
25_5_868	142_1_1	117_1_403	124_02_1331	9_5_1	95_5_711	538_1_339
25_5_995	142_1_1	117_1_363	124_02_1217	9_5_1	95_5_715	538_1_393
25_5_1103	142_1_1	117_1_306	124_02_1190	9_5_1	95_5_733	538_1_435
25_5_1158	142_1_1	117_1_279	124_02_1262	9_5_1	95_5_707	538_1_479
25_5_1238	142_1_1	117_1_255	124_02_1277	9_5_1	95_5_637	538_1_533
25_5_1296	142_1_1	117_1_231	124_02_1244	9_5_1	95_5_587	538_1_554
25_5_1348	142_1_1	117_1_224	124_02_1202	9_5_1	95_5_507	538_1_565
25_5_1364	142_1_1	117_1_199	124_02_1183	9_5_1	95_5_428	538_1_547
25_5_1323	142_1_1	117_1_216	124_02_1207	9_5_1	95_5_377	538_1_481
25_5_1256	142_1_1	117_1_236	124_02_1224	9_5_1	95_5_311	538_1_436
25_5_1197	142_1_1	117_1_280	124_02_1327	9_5_1	95_5_262	538_1_351
25_5_1148	142_1_1	117_1_328	124_02_1428	9_5_1	95_5_223	538_1_281
25_5_1119	142_1_1	117_1_359	124_02_1545	9_5_1	95_5_173	538_1_232
25_5_1121	142_1_1	117_1_384	124_02_1652	9_5_1	95_5_167	538_1_202
25_5_1078	142_1_1	117_1_412	124_02_1682	9_5_1	95_5_175	538_1_188
25_5_1011	142_1_1	117_1_419	124_02_1637	9_5_1	95_5_180	538_1_187
25_5_954	142_1_1	117_1_448	124_02_1629	9_5_1	95_5_193	538_1_183
25_5_877	142_1_1	117_1_441	124_02_1663	9_5_1	95_5_232	538_1_193
25_5_864	142_1_1	117_1_427	124_02_1681	9_5_1	95_5_275	538_1_180
25_5_846	142_1_1	117_1_380	124_02_1638	9_5_1	95_5_313	538_1_178
25_5_852	142_1_1	117_1_333	124_02_1627	9_5_1	95_5_337	538_1_195
25_5_878	142_1_1	117_1_271	124_02_1575	9_5_1	95_5_380	538_1_234
25_5_923	142_1_1	117_1_227	124_02_1533	9_5_1	95_5_407	538_1_274
25_5_980	142_1_1	117_1_188	124_02_1495	9_5_1	95_5_395	538_1_320
25_5_1020	142_1_1	117_1_161	124_02_1503	9_5_1	95_5_369	538_1_364
25_5_1116	142_1_1	117_1_146	124_02_1483	9_5_1	95_5_375	538_1_427
25_5_1200	142_1_1	117_1_139	124_02_1436	9_5_1	95_5_377	538_1_494
25_5_1290	142_1_1	117_1_159	124_02_1392	9_5_1	95_5_363	538_1_559
25_5_1348	142_1_1	117_1_175	124_02_1346	9_5_1	95_5_367	538_1_638
25_5_1465	142_1_1	117_1_189	124_02_1448	9_5_1	95_5_352	538_1_694
25_5_1528	142_1_1	117_1_198	124_02_1418	9_5_1	95_5_345	538_1_752
25_5_1578	142_1_1	117_1_210	124_02_1469	9_5_1	95_5_315	538_1_797
25_5_1631	142_1_1	117_1_203	124_02_1449	9_5_1	95_5_286	538_1_824
25_5_1633	142_1_1	117_1_224	124_02_1421	9_5_1	95_5_268	538_1_885
25_5_1628	142_1_1	117_1_239	124_02_1382	9_5_1	95_5_237	538_1_905
25_5_1711	142_1_1	117_1_260	124_02_1298	9_5_1	95_5_214	538_1_886
25_5_1694	142_1_1	117_1_284	124_02_1260	9_5_1	95_5_197	538_1_872
25_5_1727	142_1_1	117_1_288	124_02_1126	9_5_1	95_5_177	538_1_815
25_5_1725	142_1_1	117_1_300	124_02_941	9_5_1	95_5_194	538_1_755
25_5_1674	142_1_1	117_1_301	124_02_1014	9_5_1	95_5_198	538_1_635
25_5_1599	142_1_1	117_1_285	124_02_1191	9_5_1	95_5_231	538_1_485
25_5_1499	142_1_1	117_1_291	124_02_1404	9_5_1	95_5_270	538_1_368
25_5_1405	142_1_1	117_1_284	124_02_1587	9_5_1	95_5_297	538_1_251
25_5_1263	142_1_1	117_1_264	124_02_1732	9_5_1	95_5_303	538_1_185
25_5_1149	142_1_1	117_1_259	124_02_1757	9_5_1	95_5_311	538_1_136
25_5_1046	142_1_1	117_1_244	124_02_1805	9_5_1	95_5_310	538_1_108
25_5_951	142_1_1	117_1_217	124_02_1840	9_5_1	95_5_298	538_1_89
25_5_885	142_1_1	117_1_197	124_02_1866	9_5_1	95_5_288	538_1_104
25_5_826	142_1_1	117_1_188	124_02_1910	9_5_1	95_5_293	538_1_100
25_5_792	142_1_1	117_1_187	124_02_1813	9_5_1	95_5_292	538_1_114
25_5_790	142_1_1	117_1_180	124_02_1739	9_5_1	95_5_288	538_1_118
25_5_765	142_1_1	117_1_170	124_02_1730	9_5_1	95_5_280	538_1_117
25_5_783	142_1_1	117_1_167	124_02_1719	9_5_1	95_5_265	538_1_123
25_5_797	142_1_1	117_1_160	124_02_1768	9_5_1	95_5_253	538_1_124
25_5_819	142_1_1	117_1_165	124_02_1843	9_5_1	95_5_241	538_1_132
25_5_876	142_1_1	117_1_167	124_02_1871	9_5_1	95_5_229	538_1_152
25_5_972	142_1_1	117_1_167	124_02_1853	9_5_1	95_5_239	538_1_177
25_5_1007	142_1_1	117_1_178	124_02_1752	9_5_1	95_5_219	538_1_197
25_5_1031	142_1_1	117_1_177	124_02_1695	9_5_1	95_5_238	538_1_218
25_5_1105	142_1_1	117_1_193	124_02_1597	9_5_1	95_5_258	538_1_255
25_5_1121	142_1_1	117_1_203	124_02_1506	9_5_1	95_5_281	538_1_291
25_5_1140	142_1_1	117_1_220	124_02_1383	9_5_1	95_5_294	538_1_297
25_5_1120	142_1_1	117_1_235	124_02_1332	9_5_1	95_5_309	538_1_301
25_5_1143	142_1_1	117_1_251	124_02_1268	9_5_1	95_5_321	538_1_318
25_5_1183	142_1_1	117_1_259	124_02_1280	9_5_1	95_5_330	538_1_312
25_5_1183	142_1_1	117_1_264	124_02_1324	9_5_1	95_5_361	538_1_295
25_5_1153	142_1_1	117_1_248	124_02_1441	9_5_1	95_5_379	538_1_276
25_5_1114	142_1_1	117_1_227	124_02_1565	9_5_1	95_5_406	538_1_227
25_5_1077	142_1_1	117_1_204	124_02_1673	9_5_1	95_5_428	538_1_190
25_5_1046	142_1_1	117_1_171	124_02_1737	9_5_1	95_5_429	538_1_156
25_5_979	142_1_1	117_1_135	124_02_1796	9_5_1	95_5_455	538_1_145
25_5_966	142_1_1	117_1_101	124_02_1867	9_5_1	95_5_444	538_1_151
25_5_981	142_1_1	117_1_90	124_02_1901	9_5_1	95_5_421	538_1_137
25_5_982	142_1_1	117_1_82	124_02_1877	9_5_1	95_5_427	538_1_151
25_5_1029	142_1_1	117_1_70	124_02_1842	9_5_1	95_5_428	538_1_177
25_5_1098	142_1_1	117_1_65	124_02_1743	9_5_1	95_5_423	538_1_215
25_5_1138	142_1_1	117_1_61	124_02_1666	9_5_1	95_5_386	538_1_264
25_5_1182	142_1_1	117_1_53	124_02_1569	9_5_1	95_5_355	538_1_290
25_5_1234	142_1_1	117_1_51	124_02_1534	9_5_1	95_5_352	538_1_303
25_5_1337	142_1_1	117_1_54	124_02_1452	9_5_1	95_5_302	538_1_337
25_5_1381	142_1_1	117_1_47	124_02_1499	9_5_1	95_5_274	538_1_349
25_5_1419	142_1_1	117_1_53	124_02_1586	9_5_1	95_5_243	538_1_347
25_5_1521	142_1_1	117_1_54	124_02_1607	9_5_1	95_5_219	538_1_327
25_5_1604	142_1_1	117_1_59	124_02_1556	9_5_1	95_5_204	538_1_334
25_5_1686	142_1_1	117_1_60	124_02_1507	9_5_1	95_5_196	538_1_335
25_5_1743	142_1_1	117_1_55	124_02_1462	9_5_1	95_5_199	538_1_336
25_5_1795	142_1_1	117_1_55	124_02_1432	9_5_1	95_5_203	538_1_315
25_5_1796	142_1_1	117_1_56	124_02_1431	9_5_1	95_5_215	538_1_290
25_5_1745	142_1_1	117_1_59	124_02_1370	9_5_1	95_5_218	538_1_259
25_5_1603	142_1_1	117_1_61	124_02_1328	9_5_1	95_5_216	538_1_239
25_5_1447	142_1_1	117_1_61	124_02_1354	9_5_1	95_5_218	538_1_231
25_5_1334	142_1_1	117_1_72	124_02_1457	9_5_1	95_5_242	538_1_236
25_5_1154	142_1_1	117_1_100	124_02_1470	9_5_1	95_5_255	538_1_251
25_5_989	142_1_1	117_1_124	124_02_1416	9_5_1	95_5_271	538_1_258
25_5_930	142_1_1	117_1_145	124_02_1327	9_5_1	95_5_277	538_1_291
25_5_888	142_1_1	117_1_161	124_02_1253	9_5_1	95_5_289	538_1_335
25_5_908	142_1_1	117_1_196	124_02_1203	9_5_1	95_5_292	538_1_376
25_5_918	142_1_1	117_1_228	124_02_1197	9_5_1	95_5_285	538_1_429
25_5_961	142_1_1	117_1_253	124_02_1154	9_5_1	95_5_273	538_1_463
25_5_1035	142_1_1	117_1_258	124_02_1274	9_5_1	95_5_267	538_1_494
25_5_1094	142_1_1	117_1_276	124_02_1399	9_5_1	95_5_276	538_1_513
25_5_1146	142_1_1	117_1_282	124_02_1545	9_5_1	95_5_279	538_1_493
25_5_1225	142_1_1	117_1_260	124_02_1603	9_5_1	95_5_279	538_1_481
25_5_1270	142_1_1	117_1_251	124_02_1565	9_5_1	95_5_268	538_1_471
25_5_1299	142_1_1	117_1_242	124_02_1393	9_5_1	95_5_256	538_1_443
25_5_1301	142_1_1	117_1_240	124_02_1260	9_5_1	95_5_233	538_1_459
25_5_1296	142_1_1	117_1_234	124_02_1118	9_5_1	95_5_198	538_1_458
25_5_1313	142_1_1	117_1_207	124_02_1107	9_5_1	95_5_158	538_1_429
25_5_1324	142_1_1	117_1_218	124_02_1214	9_5_1	95_5_124	538_1_438
25_5_1316	142_1_1	117_1_208	124_02_1438	9_5_1	95_5_92	538_1_419
25_5_1289	142_1_1	117_1_185	124_02_1624	9_5_1	95_5_79	538_1_376
25_5_1276	142_1_1	117_1_166	124_02_1713	9_5_1	95_5_78	538_1_355
25_5_1231	142_1_1	117_1_165	124_02_1717	9_5_1	95_5_72	538_1_355
25_5_1235	142_1_1	117_1_161	124_02_1632	9_5_1	95_5_86	538_1_339
25_5_1267	142_1_1	117_1_156	124_02_1501	9_5_1	95_5_95	538_1_329
25_5_1284	142_1_1	117_1_153	124_02_1516	9_5_1	95_5_97	538_1_331
25_5_1337	142_1_1	117_1_168	124_02_1474	9_5_1	95_5_89	538_1_331
25_5_1415	142_1_1	117_1_175	124_02_1463	9_5_1	95_5_88	538_1_329
25_5_1474	142_1_1	117_1_178	124_02_1445	9_5_1	95_5_88	538_1_344
25_5_1495	142_1_1	117_1_201	124_02_1411	9_5_1	95_5_81	538_1_340
25_5_1452	142_1_1	117_1_227	124_02_1429	9_5_1	95_5_73	538_1_345
25_5_1431	142_1_1	117_1_221	124_02_1380	9_5_1	95_5_69	538_1_344
25_5_1384	142_1_1	117_1_216	124_02_1366	9_5_1	95_5_60	538_1_352
25_5_1373	142_1_1	117_1_214	124_02_1300	9_5_1	95_5_51	538_1_372
25_5_1304	142_1_1	117_1_199	124_02_1299	9_5_1	95_5_35	538_1_420
25_5_1224	142_1_1	117_1_173	124_02_1339	9_5_1	95_5_34	538_1_428
25_5_1138	142_1_1	117_1_157	124_02_1468	9_5_1	95_5_30	538_1_437
25_5_1014	142_1_1	117_1_146	124_02_1678	9_5_1	95_5_21	538_1_439
25_5_902	142_1_1	117_1_145	124_02_1845	9_5_1	95_5_13	538_1_455
25_5_805	142_1_1	117_1_154	124_02_2030	9_5_1	95_5_6	538_1_433
25_5_760	142_1_1	117_1_145	124_02_2032	9_5_1	95_5_4	538_1_402
25_5_722	142_1_1	117_1_146	124_02_1980	9_5_1	95_5_4	538_1_390
25_5_690	142_1_1	117_1_149	124_02_1829	9_5_1	95_5_5	538_1_370
25_5_768	142_1_1	117_1_152	124_02_1638	9_5_1	95_5_2	538_1_367
25_5_843	142_1_1	117_1_155	124_02_1368	9_5_1	95_5_2	538_1_418
25_5_886	142_1_1	117_1_152	124_02_1220	9_5_1	95_5_1	538_1_437
25_5_956	142_1_1	117_1_135	124_02_1250	9_5_1	95_5_1	538_1_448
25_5_1121	142_1_1	117_1_128	124_02_1395	9_5_1	538_1_464
25_5_1316	142_1_1	117_1_119	124_02_1513	9_5_1	538_1_455
25_5_1480	142_1_1	117_1_117	124_02_1497	9_5_1	538_1_445
25_5_1619	142_1_1	117_1_125	124_02_1473	9_5_1	538_1_424
25_5_1788	142_1_1	117_1_134	124_02_1373	9_5_1	538_1_407
25_5_1911	142_1_1	117_1_135	124_02_1287	9_5_1	538_1_427
25_5_1921	142_1_1	117_1_149	124_02_1249	9_5_1	538_1_446
25_5_1937	142_1_1	117_1_176	124_02_1273	9_5_1	538_1_484
25_5_1871	142_1_1	117_1_196	124_02_1322	9_5_1	538_1_516
25_5_1779	142_1_1	117_1_212	124_02_1385	9_5_1	538_1_528
25_5_1723	142_1_1	117_1_215	124_02_1469	9_5_1	538_1_578
25_5_1644	142_1_1	117_1_220	124_02_1519	9_5_1	538_1_601
25_5_1561	142_1_1	117_1_211	124_02_1605	9_5_1	538_1_608
25_5_1518	142_1_1	117_1_213	124_02_1570	9_5_1	538_1_633
25_5_1498	142_1_1	117_1_203	124_02_1484	9_5_1	538_1_656
25_5_1486	142_1_1	117_1_177	124_02_1456	9_5_1	538_1_662
25_5_1491	142_1_1	117_1_143	124_02_1438	9_5_1	538_1_666
25_5_1442	142_1_1	117_1_117	124_02_1403	9_5_1	538_1_662
25_5_1396	142_1_1	117_1_84	124_02_1397	9_5_1	538_1_675
25_5_1364	142_1_1	117_1_75	124_02_1388	9_5_1	538_1_689
25_5_1355	142_1_1	117_1_71	124_02_1397	9_5_1	538_1_690
25_5_1320	142_1_1	117_1_54	124_02_1411	9_5_1	538_1_686
25_5_1301	142_1_1	117_1_65	124_02_1413	9_5_1	538_1_683
25_5_1276	142_1_1	117_1_83	124_02_1438	9_5_1	538_1_669
25_5_1270	142_1_1	117_1_91	124_02_1460	9_5_1	538_1_665
25_5_1312	142_1_1	117_1_108	124_02_1426	9_5_1	538_1_656
25_5_1343	142_1_1	117_1_123	124_02_1382	9_5_1	538_1_583
25_5_1339	142_1_1	117_1_146	124_02_1359	9_5_1	538_1_506
25_5_1399	142_1_1	117_1_172	124_02_1385	9_5_1	538_1_445
25_5_1472	142_1_1	117_1_197	124_02_1399	9_5_1	538_1_413
25_5_1476	142_1_1	117_1_218	124_02_1399	9_5_1	538_1_385
25_5_1514	142_1_1	117_1_229	124_02_1397	9_5_1	538_1_383
25_5_1532	142_1_1	117_1_233	124_02_1441	9_5_1	538_1_386
25_5_1525	142_1_1	117_1_222	124_02_1409	9_5_1	538_1_409
25_5_1475	142_1_1	117_1_210	124_02_1487	9_5_1	538_1_409
25_5_1480	142_1_1	117_1_179	124_02_1510	9_5_1	538_1_400
25_5_1447	142_1_1	117_1_136	124_02_1533	9_5_1	538_1_397
25_5_1410	142_1_1	117_1_98	124_02_1520	9_5_1	538_1_380
25_5_1385	142_1_1	117_1_73	124_02_1552	9_5_1	538_1_346
25_5_1374	142_1_1	117_1_65	124_02_1567	9_5_1	538_1_298
25_5_1347	142_1_1	117_1_59	124_02_1546	9_5_1	538_1_268
25_5_1379	142_1_1	117_1_60	124_02_1558	9_5_1	538_1_268
25_5_1437	142_1_1	117_1_60	124_02_1598	9_5_1	538_1_273
25_5_1486	142_1_1	117_1_69	124_02_1654	9_5_1	538_1_286
25_5_1562	142_1_1	117_1_76	124_02_1640	9_5_1	538_1_308
25_5_1641	142_1_1	117_1_91	124_02_1542	9_5_1	538_1_335
25_5_1672	142_1_1	117_1_101	124_02_1491	9_5_1	538_1_381
25_5_1681	142_1_1	117_1_112	124_02_1433	9_5_1	538_1_442
25_5_1644	142_1_1	117_1_110	124_02_1411	9_5_1	538_1_484
25_5_1664	142_1_1	117_1_107	124_02_1318	9_5_1	538_1_529
25_5_1606	142_1_1	117_1_113	124_02_1283	9_5_1	538_1_605
25_5_1508	142_1_1	117_1_108	124_02_1337	9_5_1	538_1_662
25_5_1423	142_1_1	117_1_113	124_02_1427	9_5_1	538_1_687
25_5_1423	142_1_1	117_1_114	124_02_1412	9_5_1	538_1_765
25_5_1391	142_1_1	117_1_118	124_02_1307	9_5_1	538_1_813
25_5_1340	142_1_1	117_1_137	124_02_1111	9_5_1	538_1_834
25_5_1316	142_1_1	117_1_141	124_02_1046	9_5_1	538_1_859
25_5_1290	142_1_1	117_1_148	124_02_1022	9_5_1	538_1_891
25_5_1277	142_1_1	117_1_146	124_02_1134	9_5_1	538_1_882
25_5_1296	142_1_1	117_1_154	124_02_1359	9_5_1	538_1_794
25_5_1300	142_1_1	117_1_158	124_02_1438	9_5_1	538_1_747
25_5_1297	142_1_1	117_1_141	124_02_1545	9_5_1	538_1_633
25_5_1343	142_1_1	117_1_131	124_02_1496	9_5_1	538_1_567
25_5_1326	142_1_1	117_1_98	124_02_1549	9_5_1	538_1_476
25_5_1326	142_1_1	117_1_81	124_02_1459	9_5_1	538_1_432
25_5_1331	142_1_1	117_1_75	124_02_1478	9_5_1	538_1_339
25_5_1308	142_1_1	117_1_74	124_02_1508	9_5_1	538_1_263
25_5_1287	142_1_1	117_1_62	124_02_1518	9_5_1	538_1_208
25_5_1252	142_1_1	117_1_76	124_02_1559	9_5_1	538_1_178
25_5_1204	142_1_1	117_1_85	124_02_1557	9_5_1	538_1_176
25_5_1193	142_1_1	117_1_106	124_02_1544	9_5_1	538_1_175
25_5_1231	142_1_1	117_1_130	124_02_1525	9_5_1	538_1_186
25_5_1242	142_1_1	117_1_146	124_02_1542	9_5_1	538_1_198
25_5_1247	142_1_1	117_1_159	124_02_1549	9_5_1	538_1_213
25_5_1281	142_1_1	117_1_162	124_02_1619	9_5_1	538_1_198
25_5_1332	142_1_1	117_1_158	124_02_1703	9_5_1	538_1_198
25_5_1404	142_1_1	117_1_150	124_02_1725	9_5_1	538_1_223
25_5_1433	142_1_1	117_1_146	124_02_1678	9_5_1	538_1_245
25_5_1492	142_1_1	117_1_151	124_02_1570	9_5_1	538_1_264
25_5_1556	142_1_1	117_1_149	124_02_1469	9_5_1	538_1_287
25_5_1528	142_1_1	117_1_150	124_02_1375	9_5_1	538_1_281
25_5_1447	142_1_1	117_1_135	124_02_1364	9_5_1	538_1_292
25_5_1343	142_1_1	117_1_134	124_02_1423	9_5_1	538_1_309
25_5_1307	142_1_1	117_1_120	124_02_1440	9_5_1	538_1_326
25_5_1247	142_1_1	117_1_120	124_02_1412	9_5_1	538_1_315
25_5_1217	142_1_1	117_1_121	124_02_1382	9_5_1	538_1_294
25_5_1210	142_1_1	117_1_129	124_02_1348	9_5_1	538_1_278
25_5_1201	142_1_1	117_1_134	124_02_1477	9_5_1	538_1_261
25_5_1233	142_1_1	117_1_134	124_02_1496	9_5_1	538_1_254
25_5_1215	142_1_1	117_1_152	124_02_1568	9_5_1	538_1_247
25_5_1216	142_1_1	117_1_163	124_02_1620	9_5_1	538_1_266
25_5_1208	142_1_1	117_1_185	124_02_1648	9_5_1	538_1_281
25_5_1256	142_1_1	117_1_200	124_02_1685	9_5_1	538_1_329
25_5_1273	142_1_1	117_1_207	124_02_1650	9_5_1	538_1_378
25_5_1350	142_1_1	117_1_225	124_02_1570	9_5_1	538_1_420
25_5_1433	142_1_1	117_1_244	124_02_1474	9_5_1	538_1_458
25_5_1549	142_1_1	117_1_230	124_02_1303	9_5_1	538_1_479
25_5_1644	142_1_1	117_1_222	124_02_1254	9_5_1	538_1_474
25_5_1721	142_1_1	117_1_207	124_02_1288	9_5_1	538_1_416
25_5_1715	142_1_1	117_1_183	124_02_1439	9_5_1	538_1_377
25_5_1690	142_1_1	117_1_144	124_02_1605	9_5_1	538_1_349
25_5_1646	142_1_1	117_1_126	124_02_1676	9_5_1	538_1_294
25_5_1605	142_1_1	117_1_118	124_02_1660	9_5_1	538_1_269
25_5_1585	142_1_1	117_1_120	124_02_1543	9_5_1	538_1_247
25_5_1581	142_1_1	117_1_126	124_02_1386	9_5_1	538_1_294
25_5_1589	142_1_1	117_1_137	124_02_1318	9_5_1	538_1_312
25_5_1570	142_1_1	117_1_139	124_02_1298	9_5_1	538_1_326
25_5_1564	142_1_1	117_1_124	124_02_1308	9_5_1	538_1_370
25_5_1509	142_1_1	117_1_118	124_02_1243	9_5_1	538_1_429
25_5_1420	142_1_1	117_1_111	124_02_1244	9_5_1	538_1_472
25_5_1340	142_1_1	117_1_113	124_02_1208	9_5_1	538_1_488
25_5_1349	142_1_1	117_1_93	124_02_1264	9_5_1	538_1_507
25_5_1333	142_1_1	117_1_81	124_02_1315	9_5_1	538_1_537
25_5_1323	142_1_1	117_1_75	124_02_1398	9_5_1	538_1_577
25_5_1272	142_1_1	117_1_66	124_02_1414	9_5_1	538_1_581
25_5_1226	142_1_1	117_1_51	124_02_1570	9_5_1	538_1_627
25_5_1184	142_1_1	117_1_45	124_02_1624	9_5_1	538_1_636
25_5_1135	142_1_1	117_1_47	124_02_1816	9_5_1	538_1_605
25_5_1086	142_1_1	117_1_48	124_02_1912	9_5_1	538_1_577
25_5_1038	142_1_1	117_1_53	124_02_1949	9_5_1	538_1_504
25_5_1071	142_1_1	117_1_68	124_02_1928	9_5_1	538_1_453
25_5_1073	142_1_1	117_1_87	124_02_1819	9_5_1	538_1_395
25_5_1115	142_1_1	117_1_111	124_02_1747	9_5_1	538_1_362
25_5_1178	142_1_1	117_1_130	124_02_1623	9_5_1	538_1_332
25_5_1267	142_1_1	117_1_164	124_02_1450	9_5_1	538_1_314
25_5_1309	142_1_1	117_1_196	124_02_1355	9_5_1	538_1_303
25_5_1365	142_1_1	117_1_223	124_02_1265	9_5_1	538_1_320
25_5_1427	142_1_1	117_1_247	124_02_1220	9_5_1	538_1_337
25_5_1434	142_1_1	117_1_247	124_02_1296	9_5_1	538_1_334
25_5_1419	142_1_1	117_1_247	124_02_1434	9_5_1	538_1_332
25_5_1397	142_1_1	117_1_238	124_02_1613	9_5_1	538_1_368
25_5_1331	142_1_1	117_1_224	124_02_1732	9_5_1	538_1_386
25_5_1275	142_1_1	117_1_207	124_02_1864	9_5_1	538_1_368
25_5_1267	142_1_1	117_1_171	124_02_1936	9_5_1	538_1_377
25_5_1222	142_1_1	117_1_149	124_02_1982	9_5_1	538_1_397
25_5_1193	142_1_1	117_1_135	124_02_2007	9_5_1	538_1_409
25_5_1194	142_1_1	117_1_115	124_02_1966	9_5_1	538_1_404
25_5_1276	142_1_1	117_1_103	124_02_1877	9_5_1	538_1_413
25_5_1293	142_1_1	117_1_82	124_02_1739	9_5_1	538_1_413
25_5_1338	142_1_1	117_1_87	124_02_1594	9_5_1	538_1_443
25_5_1360	142_1_1	117_1_83	124_02_1469	9_5_1	538_1_463
25_5_1411	142_1_1	117_1_84	124_02_1383	9_5_1	538_1_483
25_5_1407	142_1_1	117_1_106	124_02_1378	9_5_1	538_1_492
25_5_1377	142_1_1	117_1_124	124_02_1300	9_5_1	538_1_518
25_5_1354	142_1_1	117_1_140	124_02_1237	9_5_1	538_1_529
25_5_1352	142_1_1	117_1_151	124_02_1267	9_5_1	538_1_535
25_5_1282	142_1_1	117_1_175	124_02_1372	9_5_1	538_1_552
25_5_1239	142_1_1	117_1_199	124_02_1566	9_5_1	538_1_552
25_5_1289	142_1_1	117_1_203	124_02_1775	9_5_1	538_1_496
25_5_1328	142_1_1	117_1_194	124_02_1961	9_5_1	538_1_436
25_5_1342	142_1_1	117_1_172	124_02_2077	9_5_1	538_1_374
25_5_1344	142_1_1	117_1_154	124_02_2051	9_5_1	538_1_328
25_5_1352	142_1_1	117_1_120	124_02_1857	9_5_1	538_1_278
25_5_1330	142_1_1	117_1_97	124_02_1718	9_5_1	538_1_245
25_5_1291	142_1_1	117_1_78	124_02_1648	9_5_1	538_1_221
25_5_1255	142_1_1	117_1_62	124_02_1754	9_5_1	538_1_222
25_5_1259	142_1_1	117_1_57	124_02_1847	9_5_1	538_1_238
25_5_1282	142_1_1	117_1_49	124_02_1872	9_5_1	538_1_245
25_5_1317	142_1_1	117_1_37	124_02_1770	9_5_1	538_1_241
25_5_1341	142_1_1	117_1_30	124_02_1714	9_5_1	538_1_240
25_5_1361	142_1_1	117_1_30	124_02_1654	9_5_1	538_1_242
25_5_1397	142_1_1	117_1_30	124_02_1673	9_5_1	538_1_240
25_5_1421	142_1_1	117_1_31	124_02_1630	9_5_1	538_1_254
25_5_1439	142_1_1	117_1_33	124_02_1647	9_5_1	538_1_277
25_5_1399	142_1_1	117_1_42	124_02_1610	9_5_1	538_1_310
25_5_1384	142_1_1	117_1_48	124_02_1489	9_5_1	538_1_336
25_5_1353	142_1_1	117_1_37	124_02_1474	9_5_1	538_1_341
25_5_1278	142_1_1	117_1_33	124_02_1492	9_5_1	538_1_384
25_5_1238	142_1_1	117_1_37	124_02_1508	9_5_1	538_1_418
25_5_1213	142_1_1	117_1_42	124_02_1447	9_5_1	538_1_451
25_5_1217	142_1_1	117_1_44	124_02_1377	9_5_1	538_1_463
25_5_1240	142_1_1	117_1_35	124_02_1351	9_5_1	538_1_485
25_5_1286	142_1_1	117_1_37	124_02_1400	9_5_1	538_1_523
25_5_1348	142_1_1	117_1_37	124_02_1398	9_5_1	538_1_521
25_5_1414	142_1_1	117_1_43	124_02_1420	9_5_1	538_1_521
25_5_1496	142_1_1	117_1_38	124_02_1420	9_5_1	538_1_506
25_5_1517	142_1_1	117_1_42	124_02_1453	9_5_1	538_1_478
25_5_1517	142_1_1	117_1_38	124_02_1493	9_5_1	538_1_469
25_5_1470	142_1_1	117_1_33	124_02_1572	9_5_1	538_1_478
25_5_1456	142_1_1	117_1_24	124_02_1631	9_5_1	538_1_470
25_5_1353	142_1_1	117_1_16	124_02_1676	9_5_1	538_1_491
25_5_1282	142_1_1	117_1_11	124_02_1722	9_5_1	538_1_491
25_5_1222	142_1_1	117_1_6	124_02_1706	9_5_1	538_1_512
25_5_1231	142_1_1	117_1_7	124_02_1637	9_5_1	538_1_529
25_5_1247	142_1_1	117_1_6	124_02_1538	9_5_1	538_1_549
25_5_1286	142_1_1	117_1_7	124_02_1382	9_5_1	538_1_578
25_5_1327	142_1_1	117_1_12	124_02_1313	9_5_1	538_1_597
25_5_1392	142_1_1	117_1_22	124_02_1342	9_5_1	538_1_619
25_5_1450	142_1_1	117_1_24	124_02_1367	9_5_1	538_1_624
25_5_1463	142_1_1	117_1_23	124_02_1438	9_5_1	538_1_591
25_5_1442	142_1_1	117_1_22	124_02_1522	9_5_1	538_1_552
25_5_1438	142_1_1	117_1_17	124_02_1669	9_5_1	538_1_500
25_5_1414	142_1_1	117_1_21	124_02_1741	9_5_1	538_1_437
25_5_1372	142_1_1	117_1_21	124_02_1672	9_5_1	538_1_398
25_5_1355	142_1_1	117_1_23	124_02_1610	9_5_1	538_1_362
25_5_1370	142_1_1	117_1_29	124_02_1504	9_5_1	538_1_334
25_5_1380	142_1_1	117_1_31	124_02_1425	9_5_1	538_1_327
25_5_1339	142_1_1	117_1_36	124_02_1397	9_5_1	538_1_322
25_5_1350	142_1_1	117_1_40	124_02_1402	9_5_1	538_1_325
25_5_1305	142_1_1	117_1_53	124_02_1423	9_5_1	538_1_365
25_5_1291	142_1_1	117_1_59	124_02_1513	9_5_1	538_1_396
25_5_1327	142_1_1	117_1_55	124_02_1513	9_5_1	538_1_423
25_5_1340	142_1_1	117_1_54	124_02_1509	9_5_1	538_1_437
25_5_1358	142_1_1	117_1_52	124_02_1466	9_5_1	538_1_450
25_5_1408	142_1_1	117_1_54	124_02_1418	9_5_1	538_1_458
25_5_1441	142_1_1	117_1_54	124_02_1329	9_5_1	538_1_468
25_5_1487	142_1_1	117_1_49	124_02_1271	9_5_1	538_1_442
25_5_1553	142_1_1	117_1_42	124_02_1242	9_5_1	538_1_409
25_5_1629	142_1_1	117_1_33	124_02_1293	9_5_1	538_1_392
25_5_1654	142_1_1	117_1_17	124_02_1438	9_5_1	538_1_371
25_5_1655	142_1_1	117_1_8	124_02_1587	9_5_1	538_1_361
25_5_1663	142_1_1	117_1_7	124_02_1669	9_5_1	538_1_357
25_5_1688	142_1_1	117_1_6	124_02_1669	9_5_1	538_1_350
25_5_1673	142_1_1	117_1_5	124_02_1589	9_5_1	538_1_352
25_5_1667	142_1_1	117_1_6	124_02_1422	9_5_1	538_1_387
25_5_1651	142_1_1	117_1_5	124_02_1362	9_5_1	538_1_394
25_5_1622	142_1_1	117_1_6	124_02_1416	9_5_1	538_1_440
25_5_1497	142_1_1	117_1_12	124_02_1520	9_5_1	538_1_466
25_5_1362	142_1_1	117_1_16	124_02_1581	9_5_1	538_1_510
25_5_1224	142_1_1	117_1_17	124_02_1652	9_5_1	538_1_515
25_5_1090	142_1_1	117_1_23	124_02_1699	9_5_1	538_1_533
25_5_1020	142_1_1	117_1_27	124_02_1694	9_5_1	538_1_518
25_5_940	142_1_1	117_1_39	124_02_1697	9_5_1	538_1_521
25_5_887	142_1_1	117_1_40	124_02_1706	9_5_1	538_1_499
25_5_872	142_1_1	117_1_42	124_02_1684	9_5_1	538_1_463
25_5_897	142_1_1	117_1_33	124_02_1740	9_5_1	538_1_434
25_5_917	142_1_1	117_1_34	124_02_1837	9_5_1	538_1_440
25_5_929	142_1_1	117_1_26	124_02_1910	9_5_1	538_1_420
25_5_950	142_1_1	117_1_19	124_02_1903	9_5_1	538_1_446
25_5_998	142_1_1	117_1_15	124_02_1864	9_5_1	538_1_461
25_5_1015	142_1_1	117_1_13	124_02_1817	9_5_1	538_1_469
25_5_1034	142_1_1	117_1_8	124_02_1671	9_5_1	538_1_471
25_5_1059	142_1_1	117_1_5	124_02_1561	9_5_1	538_1_442
25_5_1080	142_1_1	117_1_4	124_02_1558	9_5_1	538_1_404
25_5_1120	142_1_1	117_1_2	124_02_1569	9_5_1	538_1_377
25_5_1141	142_1_1	117_1_2	124_02_1681	9_5_1	538_1_361
142_1_1	25_5_1166	9_5_1	124_02_1739	538_1_322
142_1_1	25_5_1162	9_5_1	124_02_1740	538_1_304
142_1_1	25_5_1179	9_5_1	124_02_1791	538_1_313
142_1_1	25_5_1198	9_5_1	124_02_1812	538_1_324
142_1_1	25_5_1220	9_5_1	124_02_1836	538_1_317
142_1_1	25_5_1242	9_5_1	124_02_1688	538_1_330
142_1_1	25_5_1304	9_5_1	124_02_1599	538_1_361
142_1_1	25_5_1357	9_5_1	124_02_1477	538_1_394
142_1_1	25_5_1395	9_5_1	124_02_1490	538_1_408
142_1_1	25_5_1382	9_5_1	124_02_1526	538_1_441
142_1_1	25_5_1356	9_5_1	124_02_1625	538_1_464
142_1_1	25_5_1336	9_5_1	124_02_1628	538_1_465
142_1_1	25_5_1337	9_5_1	124_02_1610	538_1_470
142_1_1	25_5_1339	9_5_1	124_02_1620	538_1_466
142_1_1	25_5_1357	9_5_1	124_02_1561	538_1_503
142_1_1	25_5_1351	9_5_1	124_02_1506	538_1_534
142_1_1	25_5_1328	9_5_1	124_02_1483	538_1_554
142_1_1	25_5_1315	9_5_1	124_02_1498	538_1_537
142_1_1	25_5_1283	9_5_1	124_02_1544	538_1_572
142_1_1	25_5_1316	9_5_1	124_02_1519	538_1_577
142_1_1	25_5_1363	9_5_1	124_02_1491	538_1_585
142_1_1	25_5_1378	9_5_1	124_02_1526	538_1_612
142_1_1	25_5_1399	9_5_1	124_02_1541	538_1_641
142_1_1	25_5_1438	9_5_1	124_02_1642	538_1_647
142_1_1	25_5_1504	9_5_1	124_02_1670	538_1_600
142_1_1	25_5_1543	9_5_1	124_02_1684	538_1_544
142_1_1	25_5_1629	9_5_1	124_02_1589	538_1_551
142_1_1	25_5_1734	9_5_1	124_02_1359	538_1_570
142_1_1	25_5_1820	9_5_1	124_02_1211	538_1_604
142_1_1	25_5_1940	9_5_1	124_02_1122	538_1_653
142_1_1	25_5_2028	9_5_1	124_02_1193	538_1_693
142_1_1	25_5_2083	9_5_1	124_02_1270	538_1_717
142_1_1	25_5_2107	9_5_1	124_02_1273	538_1_697
142_1_1	25_5_2071	9_5_1	124_02_1211	538_1_675
142_1_1	25_5_1924	9_5_1	124_02_1126	538_1_660
142_1_1	25_5_1735	9_5_1	124_02_1181	538_1_616
142_1_1	25_5_1526	9_5_1	124_02_1324	538_1_577
142_1_1	25_5_1327	9_5_1	124_02_1460	538_1_550
142_1_1	25_5_1198	9_5_1	124_02_1568	538_1_475
142_1_1	25_5_1111	9_5_1	124_02_1709	538_1_432
142_1_1	25_5_993	9_5_1	124_02_1829	538_1_384
142_1_1	25_5_903	9_5_1	124_02_1927	538_1_376
142_1_1	25_5_870	9_5_1	124_02_1964	538_1_384
142_1_1	25_5_791	9_5_1	124_02_1935	538_1_390
142_1_1	25_5_754	9_5_1	124_02_1914	538_1_410
142_1_1	25_5_768	9_5_1	124_02_1902	538_1_427
142_1_1	25_5_804	9_5_1	124_02_1846	538_1_437
142_1_1	25_5_808	9_5_1	124_02_1793	538_1_474
142_1_1	25_5_862	9_5_1	124_02_1655	538_1_492
142_1_1	25_5_924	9_5_1	124_02_1423	538_1_521
142_1_1	25_5_976	9_5_1	124_02_1289	538_1_537
142_1_1	25_5_1044	9_5_1	124_02_1315	538_1_545
142_1_1	25_5_1121	9_5_1	124_02_1408	538_1_530
142_1_1	25_5_1220	9_5_1	124_02_1489	538_1_530
142_1_1	25_5_1335	9_5_1	124_02_1618	538_1_519
142_1_1	25_5_1495	9_5_1	124_02_1658	538_1_497
142_1_1	25_5_1644	9_5_1	124_02_1671	538_1_469
142_1_1	25_5_1746	9_5_1	124_02_1611	538_1_447
142_1_1	25_5_1858	9_5_1	124_02_1568	538_1_434
142_1_1	25_5_1940	9_5_1	124_02_1490	538_1_424
142_1_1	25_5_1966	9_5_1	124_02_1434	538_1_441
142_1_1	25_5_1994	9_5_1	124_02_1293	538_1_456
142_1_1	25_5_2005	9_5_1	124_02_1229	538_1_482
142_1_1	25_5_1891	9_5_1	124_02_1191	538_1_518
142_1_1	25_5_1753	9_5_1	124_02_1244	538_1_524
142_1_1	25_5_1683	9_5_1	124_02_1348	538_1_554
142_1_1	25_5_1608	9_5_1	124_02_1504	538_1_545
142_1_1	25_5_1481	9_5_1	124_02_1558	538_1_520
142_1_1	25_5_1399	9_5_1	124_02_1544	538_1_500
142_1_1	25_5_1370	9_5_1	124_02_1474	538_1_432
142_1_1	25_5_1377	9_5_1	124_02_1395	538_1_377
142_1_1	25_5_1409	9_5_1	124_02_1340	538_1_331
142_1_1	25_5_1462	9_5_1	124_02_1396	538_1_319
142_1_1	25_5_1527	9_5_1	124_02_1520	538_1_335
142_1_1	25_5_1588	9_5_1	124_02_1652	538_1_343
142_1_1	25_5_1622	9_5_1	124_02_1700	538_1_357
142_1_1	25_5_1645	9_5_1	124_02_1647	538_1_355
142_1_1	25_5_1665	9_5_1	124_02_1563	538_1_362
142_1_1	25_5_1686	9_5_1	124_02_1570	538_1_350
142_1_1	25_5_1711	9_5_1	124_02_1640	538_1_347
142_1_1	25_5_1701	9_5_1	124_02_1590	538_1_343
142_1_1	25_5_1702	9_5_1	124_02_1485	538_1_356
142_1_1	25_5_1706	9_5_1	124_02_1474	538_1_375
142_1_1	25_5_1628	9_5_1	124_02_1554	538_1_378
142_1_1	25_5_1501	9_5_1	124_02_1675	538_1_406
142_1_1	25_5_1420	9_5_1	124_02_1694	538_1_417
142_1_1	25_5_1363	9_5_1	124_02_1726	538_1_429
142_1_1	25_5_1260	9_5_1	124_02_1685	538_1_424
142_1_1	25_5_1158	9_5_1	124_02_1723	538_1_393
142_1_1	25_5_1125	9_5_1	124_02_1767	538_1_366
142_1_1	25_5_1153	9_5_1	124_02_1694	538_1_395
142_1_1	25_5_1201	9_5_1	124_02_1775	538_1_354
142_1_1	25_5_1231	9_5_1	124_02_1790	538_1_360
142_1_1	25_5_1222	9_5_1	124_02_1855	538_1_371
142_1_1	25_5_1247	9_5_1	124_02_1877	538_1_386
142_1_1	25_5_1284	9_5_1	124_02_1866	538_1_384
142_1_1	25_5_1322	9_5_1	124_02_1851	538_1_371
142_1_1	25_5_1372	9_5_1	124_02_1759	538_1_388
142_1_1	25_5_1398	9_5_1	124_02_1609	538_1_409
142_1_1	25_5_1434	9_5_1	124_02_1472	538_1_426
142_1_1	25_5_1504	9_5_1	124_02_1353	538_1_415
142_1_1	25_5_1581	9_5_1	124_02_1286	538_1_397
142_1_1	25_5_1661	9_5_1	124_02_1288	538_1_351
142_1_1	25_5_1711	9_5_1	124_02_1310	538_1_326
142_1_1	25_5_1756	9_5_1	124_02_1268	538_1_328
142_1_1	25_5_1769	9_5_1	124_02_1176	538_1_327
142_1_1	25_5_1722	9_5_1	124_02_1130	538_1_345
142_1_1	25_5_1682	9_5_1	124_02_1223	538_1_356
142_1_1	25_5_1643	9_5_1	124_02_1301	538_1_385
142_1_1	25_5_1549	9_5_1	124_02_1415	538_1_407
142_1_1	25_5_1478	9_5_1	124_02_1513	538_1_426
142_1_1	25_5_1416	9_5_1	124_02_1549	538_1_428
142_1_1	25_5_1349	9_5_1	124_02_1573	538_1_416
142_1_1	25_5_1320	9_5_1	124_02_1620	538_1_400
142_1_1	25_5_1300	9_5_1	124_02_1644	538_1_385
142_1_1	25_5_1321	9_5_1	124_02_1719	538_1_335
142_1_1	25_5_1353	9_5_1	124_02_1700	538_1_304
142_1_1	25_5_1432	9_5_1	124_02_1673	538_1_284
142_1_1	25_5_1497	9_5_1	124_02_1663	538_1_260
142_1_1	25_5_1595	9_5_1	124_02_1594	538_1_268
142_1_1	25_5_1649	9_5_1	124_02_1517	538_1_300
142_1_1	25_5_1682	9_5_1	124_02_1454	538_1_320
142_1_1	25_5_1648	9_5_1	124_02_1396	538_1_339
142_1_1	25_5_1651	9_5_1	124_02_1348	538_1_376
142_1_1	25_5_1681	9_5_1	124_02_1371	538_1_418
142_1_1	25_5_1674	9_5_1	124_02_1431	538_1_468
142_1_1	25_5_1649	9_5_1	124_02_1525	538_1_495
142_1_1	25_5_1580	9_5_1	124_02_1541	538_1_509
142_1_1	25_5_1459	9_5_1	124_02_1495	538_1_504
142_1_1	25_5_1364	9_5_1	124_02_1386	538_1_495
142_1_1	25_5_1281	9_5_1	124_02_1312	538_1_463
142_1_1	25_5_1231	9_5_1	124_02_1276	538_1_404
142_1_1	25_5_1184	9_5_1	124_02_1366	538_1_340
142_1_1	25_5_1203	9_5_1	124_02_1497	538_1_302
142_1_1	25_5_1193	9_5_1	124_02_1639	538_1_286
142_1_1	25_5_1177	9_5_1	124_02_1789	538_1_297
142_1_1	25_5_1181	9_5_1	124_02_1838	538_1_303
142_1_1	25_5_1181	9_5_1	124_02_1835	538_1_287
142_1_1	25_5_1217	9_5_1	124_02_1877	538_1_267
142_1_1	25_5_1226	9_5_1	124_02_1887	538_1_264
142_1_1	25_5_1207	9_5_1	124_02_1799	538_1_242
142_1_1	25_5_1241	9_5_1	124_02_1582	538_1_235
142_1_1	25_5_1237	9_5_1	124_02_1432	538_1_269
142_1_1	25_5_1226	9_5_1	124_02_1426	538_1_301
142_1_1	25_5_1257	9_5_1	124_02_1522	538_1_334
142_1_1	25_5_1278	9_5_1	124_02_1671	538_1_372
142_1_1	25_5_1313	9_5_1	124_02_1821	538_1_408
142_1_1	25_5_1324	9_5_1	124_02_1880	538_1_419
142_1_1	25_5_1354	9_5_1	124_02_1797	538_1_434
142_1_1	25_5_1411	9_5_1	124_02_1639	538_1_450
142_1_1	25_5_1413	9_5_1	124_02_1533	538_1_476
142_1_1	25_5_1393	9_5_1	124_02_1517	538_1_465
142_1_1	25_5_1403	9_5_1	124_02_1563	538_1_433
142_1_1	25_5_1379	9_5_1	124_02_1652	538_1_414
142_1_1	25_5_1381	9_5_1	124_02_1758	538_1_388
142_1_1	25_5_1423	9_5_1	124_02_1800	538_1_347
142_1_1	25_5_1430	9_5_1	124_02_1733	538_1_321
142_1_1	25_5_1380	9_5_1	124_02_1704	538_1_284
142_1_1	25_5_1351	9_5_1	124_02_1586	538_1_280
142_1_1	25_5_1369	9_5_1	124_02_1532	538_1_316
142_1_1	25_5_1384	9_5_1	124_02_1586	538_1_337
142_1_1	25_5_1420	9_5_1	124_02_1613	538_1_360
142_1_1	25_5_1462	9_5_1	124_02_1692	538_1_404
142_1_1	25_5_1525	9_5_1	124_02_1742	538_1_435
142_1_1	25_5_1598	9_5_1	124_02_1660	538_1_451
142_1_1	25_5_1661	9_5_1	124_02_1492	538_1_472
142_1_1	25_5_1678	9_5_1	124_02_1376	538_1_484
142_1_1	25_5_1673	9_5_1	124_02_1351	538_1_507
142_1_1	25_5_1620	9_5_1	124_02_1341	538_1_513
142_1_1	25_5_1571	9_5_1	124_02_1419	538_1_514
142_1_1	25_5_1534	9_5_1	124_02_1419	538_1_541
142_1_1	25_5_1551	9_5_1	124_02_1468	538_1_564
142_1_1	25_5_1502	9_5_1	124_02_1542	538_1_566
142_1_1	25_5_1463	9_5_1	124_02_1584	538_1_569
142_1_1	25_5_1466	9_5_1	124_02_1596	538_1_580
142_1_1	25_5_1498	9_5_1	124_02_1574	538_1_544
142_1_1	25_5_1540	9_5_1	124_02_1497	538_1_488
142_1_1	25_5_1695	9_5_1	124_02_1319	538_1_460
142_1_1	25_5_1826	9_5_1	124_02_1326	538_1_420
142_1_1	25_5_1909	9_5_1	124_02_1333	538_1_385
142_1_1	25_5_1939	9_5_1	124_02_1334	538_1_348
142_1_1	25_5_1949	9_5_1	124_02_1382	538_1_328
142_1_1	25_5_1903	9_5_1	124_02_1421	538_1_323
142_1_1	25_5_1810	9_5_1	124_02_1403	538_1_333
142_1_1	25_5_1787	9_5_1	124_02_1422	538_1_332
142_1_1	25_5_1722	9_5_1	124_02_1487	538_1_340
142_1_1	25_5_1662	9_5_1	124_02_1558	538_1_337
142_1_1	25_5_1586	9_5_1	124_02_1489	538_1_349
142_1_1	25_5_1515	9_5_1	124_02_1426	538_1_347
142_1_1	25_5_1458	9_5_1	124_02_1390	538_1_337
142_1_1	25_5_1374	9_5_1	124_02_1397	538_1_330
142_1_1	25_5_1282	9_5_1	124_02_1459	538_1_327
142_1_1	25_5_1220	9_5_1	124_02_1594	538_1_340
142_1_1	25_5_1171	9_5_1	124_02_1707	538_1_349
142_1_1	25_5_1165	9_5_1	124_02_1758	538_1_348
142_1_1	25_5_1167	9_5_1	124_02_1775	538_1_354
142_1_1	25_5_1153	9_5_1	124_02_1712	538_1_349
142_1_1	25_5_1208	9_5_1	124_02_1669	538_1_351
142_1_1	25_5_1306	9_5_1	124_02_1617	538_1_366
142_1_1	25_5_1369	9_5_1	124_02_1571	538_1_379
142_1_1	25_5_1393	9_5_1	124_02_1611	538_1_379
142_1_1	25_5_1408	9_5_1	124_02_1660	538_1_345
142_1_1	25_5_1479	9_5_1	124_02_1695	538_1_314
142_1_1	25_5_1527	9_5_1	124_02_1777	538_1_280
142_1_1	25_5_1551	9_5_1	124_02_1889	538_1_251
142_1_1	25_5_1570	9_5_1	124_02_1993	538_1_265
142_1_1	25_5_1565	9_5_1	124_02_2003	538_1_262
142_1_1	25_5_1535	9_5_1	124_02_1847	538_1_268
142_1_1	25_5_1485	9_5_1	124_02_1745	538_1_272
142_1_1	25_5_1429	9_5_1	124_02_1727	538_1_271
142_1_1	25_5_1386	9_5_1	124_02_1708	538_1_294
142_1_1	25_5_1427	9_5_1	124_02_1611	538_1_329
142_1_1	25_5_1428	9_5_1	124_02_1518	538_1_363
142_1_1	25_5_1480	9_5_1	124_02_1459	538_1_408
142_1_1	25_5_1580	9_5_1	124_02_1467	538_1_422
142_1_1	25_5_1670	9_5_1	124_02_1471	538_1_484
142_1_1	25_5_1727	9_5_1	124_02_1550	538_1_528
142_1_1	25_5_1861	9_5_1	124_02_1553	538_1_550
142_1_1	25_5_1974	9_5_1	124_02_1489	538_1_567
142_1_1	25_5_2011	9_5_1	124_02_1331	538_1_577
142_1_1	25_5_2007	9_5_1	124_02_1233	538_1_588
142_1_1	25_5_1898	9_5_1	124_02_1227	538_1_560
142_1_1	25_5_1748	9_5_1	124_02_1311	538_1_530
142_1_1	25_5_1556	9_5_1	124_02_1402	538_1_488
142_1_1	25_5_1450	9_5_1	124_02_1450	538_1_456
142_1_1	25_5_1362	9_5_1	124_02_1476	538_1_463
142_1_1	25_5_1299	9_5_1	124_02_1507	538_1_438
142_1_1	25_5_1271	9_5_1	124_02_1434	538_1_402
142_1_1	25_5_1224	9_5_1	124_02_1479	538_1_384
142_1_1	25_5_1154	9_5_1	124_02_1458	538_1_361
142_1_1	25_5_1113	9_5_1	124_02_1599	538_1_348
142_1_1	25_5_1085	9_5_1	124_02_1758	538_1_354
142_1_1	25_5_1099	9_5_1	124_02_1879	538_1_331
142_1_1	25_5_1099	9_5_1	124_02_1916	538_1_319
142_1_1	25_5_1125	9_5_1	124_02_1837	538_1_326
142_1_1	25_5_1176	9_5_1	124_02_1800	538_1_327
142_1_1	25_5_1194	9_5_1	124_02_1771	538_1_328
142_1_1	25_5_1204	9_5_1	124_02_1709	538_1_311
142_1_1	25_5_1239	9_5_1	124_02_1580	538_1_325
142_1_1	25_5_1271	9_5_1	124_02_1512	538_1_318
142_1_1	25_5_1363	9_5_1	124_02_1512	538_1_320
142_1_1	25_5_1440	9_5_1	124_02_1557	538_1_357
142_1_1	25_5_1550	9_5_1	124_02_1560	538_1_412
142_1_1	25_5_1646	9_5_1	124_02_1501	538_1_462
142_1_1	25_5_1788	9_5_1	124_02_1397	538_1_517
142_1_1	25_5_1875	9_5_1	124_02_1297	538_1_548
142_1_1	25_5_1961	9_5_1	124_02_1307	538_1_544
142_1_1	25_5_2015	9_5_1	124_02_1325	538_1_533
142_1_1	25_5_2026	9_5_1	124_02_1382	538_1_486
142_1_1	25_5_2014	9_5_1	124_02_1334	538_1_460
142_1_1	25_5_1975	9_5_1	124_02_1296	538_1_409
142_1_1	25_5_1895	9_5_1	124_02_1323	538_1_381
142_1_1	25_5_1739	9_5_1	124_02_1374	538_1_317
142_1_1	25_5_1596	9_5_1	124_02_1480	538_1_285
142_1_1	25_5_1480	9_5_1	124_02_1517	538_1_260
142_1_1	25_5_1421	9_5_1	124_02_1475	538_1_242
142_1_1	25_5_1341	9_5_1	124_02_1418	538_1_233
142_1_1	25_5_1266	9_5_1	124_02_1382	538_1_218
142_1_1	25_5_1215	9_5_1	124_02_1401	538_1_212
142_1_1	25_5_1174	9_5_1	124_02_1484	538_1_199
142_1_1	25_5_1175	9_5_1	124_02_1592	538_1_185
142_1_1	25_5_1151	9_5_1	124_02_1702	538_1_200
142_1_1	25_5_1143	9_5_1	124_02_1827	538_1_206
142_1_1	25_5_1113	9_5_1	124_02_1904	538_1_202
142_1_1	25_5_1120	9_5_1	124_02_1964	538_1_219
142_1_1	25_5_1153	9_5_1	124_02_1957	538_1_235
142_1_1	25_5_1149	9_5_1	124_02_1914	538_1_257
142_1_1	25_5_1175	9_5_1	124_02_1790	538_1_283
142_1_1	25_5_1260	9_5_1	124_02_1635	538_1_304
142_1_1	25_5_1388	9_5_1	124_02_1579	538_1_317
142_1_1	25_5_1522	9_5_1	124_02_1471	538_1_338
142_1_1	25_5_1618	9_5_1	124_02_1451	538_1_341
142_1_1	25_5_1662	9_5_1	124_02_1534	538_1_337
142_1_1	25_5_1676	9_5_1	124_02_1656	538_1_329
142_1_1	25_5_1695	9_5_1	124_02_1751	538_1_304
142_1_1	25_5_1689	9_5_1	124_02_1893	538_1_298
142_1_1	25_5_1627	9_5_1	124_02_1940	538_1_269
142_1_1	25_5_1653	9_5_1	124_02_1902	538_1_252
142_1_1	25_5_1688	9_5_1	124_02_1791	538_1_252
142_1_1	25_5_1710	9_5_1	124_02_1602	538_1_239
142_1_1	25_5_1688	9_5_1	124_02_1473	538_1_242
142_1_1	25_5_1700	9_5_1	124_02_1400	538_1_231
142_1_1	25_5_1730	9_5_1	124_02_1340	538_1_235
142_1_1	25_5_1755	9_5_1	124_02_1263	538_1_244
142_1_1	25_5_1718	9_5_1	124_02_1250	538_1_259
142_1_1	25_5_1679	9_5_1	124_02_1300	538_1_258
142_1_1	25_5_1653	9_5_1	124_02_1340	538_1_249
142_1_1	25_5_1547	9_5_1	124_02_1499	538_1_261
142_1_1	25_5_1421	9_5_1	124_02_1628	538_1_259
142_1_1	25_5_1376	9_5_1	124_02_1766	538_1_258
142_1_1	25_5_1309	9_5_1	124_02_1848	538_1_259
142_1_1	25_5_1255	9_5_1	124_02_1895	538_1_265
142_1_1	25_5_1180	9_5_1	124_02_1883	538_1_289
142_1_1	25_5_1124	9_5_1	124_02_1820	538_1_303
142_1_1	25_5_1080	9_5_1	124_02_1788	538_1_308
142_1_1	25_5_1041	9_5_1	124_02_1792	538_1_326
142_1_1	25_5_1044	9_5_1	124_02_1854	538_1_338
142_1_1	25_5_1081	9_5_1	124_02_1842	538_1_357
142_1_1	25_5_1129	9_5_1	124_02_1802	538_1_378
142_1_1	25_5_1193	9_5_1	124_02_1705	538_1_375
142_1_1	25_5_1263	9_5_1	124_02_1587	538_1_371
142_1_1	25_5_1296	9_5_1	124_02_1516	538_1_378
142_1_1	25_5_1286	9_5_1	124_02_1495	538_1_389
142_1_1	25_5_1325	9_5_1	124_02_1550	538_1_404
142_1_1	25_5_1359	9_5_1	124_02_1549	538_1_432
142_1_1	25_5_1398	9_5_1	124_02_1495	538_1_458
142_1_1	25_5_1433	9_5_1	124_02_1399	538_1_519
142_1_1	25_5_1459	9_5_1	124_02_1278	538_1_580
142_1_1	25_5_1457	9_5_1	124_02_1272	538_1_634
142_1_1	25_5_1466	9_5_1	124_02_1345	538_1_648
142_1_1	25_5_1424	9_5_1	124_02_1466	538_1_655
142_1_1	25_5_1439	9_5_1	124_02_1538	538_1_661
142_1_1	25_5_1481	9_5_1	124_02_1565	538_1_606
142_1_1	25_5_1545	9_5_1	124_02_1571	538_1_563
142_1_1	25_5_1617	9_5_1	124_02_1528	538_1_487
142_1_1	25_5_1664	9_5_1	124_02_1581	538_1_415
142_1_1	25_5_1693	9_5_1	124_02_1650	538_1_338
142_1_1	25_5_1733	9_5_1	124_02_1678	538_1_301
142_1_1	25_5_1744	9_5_1	124_02_1600	538_1_300
142_1_1	25_5_1743	9_5_1	124_02_1457	538_1_307
142_1_1	25_5_1737	9_5_1	124_02_1294	538_1_345
142_1_1	25_5_1708	9_5_1	124_02_1190	538_1_374
142_1_1	25_5_1643	9_5_1	124_02_1227	538_1_417
142_1_1	25_5_1642	9_5_1	124_02_1306	538_1_470
142_1_1	25_5_1700	9_5_1	124_02_1454	538_1_512
142_1_1	25_5_1719	9_5_1	124_02_1524	538_1_541
142_1_1	25_5_1689	9_5_1	124_02_1618	538_1_548
142_1_1	25_5_1614	9_5_1	124_02_1715	538_1_556
142_1_1	25_5_1561	9_5_1	124_02_1735	538_1_534
142_1_1	25_5_1515	9_5_1	124_02_1694	538_1_569
142_1_1	25_5_1512	9_5_1	124_02_1623	538_1_552
142_1_1	25_5_1494	9_5_1	124_02_1496	538_1_531
142_1_1	25_5_1481	9_5_1	124_02_1386	538_1_516
142_1_1	25_5_1407	9_5_1	124_02_1358	538_1_505
142_1_1	25_5_1371	9_5_1	124_02_1383	538_1_483
142_1_1	25_5_1298	9_5_1	124_02_1497	538_1_509
142_1_1	25_5_1305	9_5_1	124_02_1728	538_1_491
142_1_1	25_5_1270	9_5_1	124_02_1873	538_1_493
142_1_1	25_5_1235	9_5_1	124_02_2032	538_1_463
142_1_1	25_5_1228	9_5_1	124_02_2112	538_1_430
142_1_1	25_5_1194	9_5_1	124_02_2120	538_1_396
142_1_1	25_5_1204	9_5_1	124_02_1959	538_1_349
142_1_1	25_5_1251	9_5_1	124_02_1665	538_1_316
142_1_1	25_5_1301	9_5_1	124_02_1372	538_1_292
142_1_1	25_5_1314	9_5_1	124_02_1210	538_1_315
142_1_1	25_5_1307	9_5_1	124_02_1285	538_1_306
142_1_1	25_5_1336	9_5_1	124_02_1477	538_1_297
142_1_1	25_5_1302	9_5_1	124_02_1729	538_1_289
142_1_1	25_5_1340	9_5_1	124_02_1935	538_1_298
142_1_1	25_5_1350	9_5_1	124_02_2104	538_1_309
142_1_1	25_5_1328	9_5_1	124_02_2144	538_1_303
142_1_1	25_5_1271	9_5_1	124_02_2109	538_1_293
142_1_1	25_5_1212	9_5_1	124_02_1988	538_1_284
142_1_1	25_5_1180	9_5_1	124_02_1753	538_1_281
142_1_1	25_5_1155	9_5_1	124_02_1647	538_1_303
142_1_1	25_5_1230	9_5_1	124_02_1418	538_1_326
142_1_1	25_5_1350	9_5_1	124_02_1244	538_1_343
142_1_1	25_5_1506	9_5_1	124_02_1188	538_1_360
142_1_1	25_5_1623	9_5_1	124_02_1287	538_1_384
142_1_1	25_5_1775	9_5_1	124_02_1425	538_1_397
142_1_1	25_5_1926	9_5_1	124_02_1517	538_1_403
142_1_1	25_5_2047	9_5_1	124_02_1573	538_1_408
142_1_1	25_5_2208	9_5_1	124_02_1534	538_1_392
142_1_1	25_5_2376	9_5_1	124_02_1479	538_1_350
142_1_1	25_5_2402	9_5_1	124_02_1428	538_1_334
142_1_1	25_5_2440	9_5_1	124_02_1365	538_1_322
142_1_1	25_5_2413	9_5_1	124_02_1340	538_1_304
142_1_1	25_5_2418	9_5_1	124_02_1328	538_1_307
142_1_1	25_5_2399	9_5_1	124_02_1400	538_1_289
142_1_1	25_5_2310	9_5_1	124_02_1443	538_1_279
142_1_1	25_5_2134	9_5_1	124_02_1449	538_1_256
142_1_1	25_5_1976	9_5_1	124_02_1455	538_1_255
142_1_1	25_5_1811	9_5_1	124_02_1445	538_1_226
142_1_1	25_5_1652	9_5_1	124_02_1461	538_1_249
142_1_1	25_5_1441	9_5_1	124_02_1453	538_1_255
142_1_1	25_5_1270	9_5_1	124_02_1531	538_1_256
142_1_1	25_5_1101	9_5_1	124_02_1642	538_1_268
142_1_1	25_5_991	9_5_1	124_02_1801	538_1_260
142_1_1	25_5_894	9_5_1	124_02_1871	538_1_258
[truncated: 3,001 more rows]
[truncated: 1,269 more columns]
