# Supplementary material for: Environmental change makes robust ecological networks fragile
Source: Nat Commun. 2016 Aug 11;7:12462. doi: 10.1038/ncomms12462 (PMC4987532; doi:10.1038/ncomms12462)
Supplement: Supplementary Data 1 — Host-parasite networks and host extinction sequences in Avida experiments. The compressed archive includes the 100 co-evolved host-parasite networks and the host extinction sequences in the historical scenario. [file ncomms12462-s2.zip › Supplementary_data_S1/host_extinction_sequence_2.csv]

1200_2_1	643_2_4	592_34_7	344_2_5	345_6_5	346_5_4	347_2_3	340_4_17	341_6_6	342_5_2	343_4_12	348_6_2	349_2_3	1653_36_1	594_3_3	298_5_5	299_4_34	296_2_6	297_35_6	294_6_5	295_5_3	292_12_7	293_5_21	290_2_2	291_5_8	270_35_7	271_4_7	272_5_2	273_5_3	274_5_2	275_12_17	276_46_8	277_5_1	278_46_2	279_2_9	642_4_2	108_6_4	109_6_4	102_6_1	103_12_20	100_6_9	101_6_11	106_6_2	107_6_9	104_5_2	105_2_5	1373_35_1	1213_35_1	1372_6_2	1375_2_1
1200_2_2	643_2_6	344_2_4	345_6_6	346_5_4	347_2_3	340_4_17	341_6_9	342_5_1	343_4_13	348_6_1	349_2_4	1653_36_1	594_3_3	298_5_6	299_4_37	296_2_11	297_35_6	294_6_6	295_5_4	292_12_7	293_5_21	290_2_2	291_5_10	270_35_7	271_4_8	272_5_2	273_5_4	274_5_2	275_12_16	276_46_5	277_5_1	278_46_2	279_2_9	1132_2_2	108_6_4	109_6_3	103_12_20	100_6_9	101_6_14	106_6_2	107_6_10	104_5_3	105_2_5	1373_35_1	99_6_3	98_0_8	91_2_4	90_6_12	93_2_6
1200_2_1	643_2_5	344_2_3	345_6_6	346_5_4	347_2_1	340_4_16	341_6_9	342_5_1	343_4_10	349_2_4	298_5_9	299_4_37	296_2_11	297_35_7	294_6_6	295_5_3	292_12_5	293_5_23	290_2_3	291_5_10	270_35_8	271_4_9	272_5_4	273_5_3	274_5_3	275_12_14	276_46_6	277_5_1	278_46_1	279_2_10	1132_2_2	108_6_3	109_6_5	103_12_22	100_6_10	101_6_15	106_6_3	107_6_11	104_5_4	105_2_4	1375_2_3	99_6_4	98_0_9	91_2_2	90_6_16	93_2_5	95_0_6	94_12_4	97_5_27
199_35_1	429_3_1	1948_4_2	1257_2_1	1942_2_1	1145_2_10	1946_3_1	1945_5_2	344_2_3	345_6_6	346_5_4	340_4_18	341_6_11	342_5_1	343_4_9	349_2_5	1253_1_3	1798_4_2	1250_4_6	718_2_5	663_5_4	715_4_2	714_5_4	1797_4_3	711_5_1	662_3_1	915_0_3	1494_2_1	1396_2_1	1264_46_1	655_04_1	917_35_1	1626_06_1	409_3_5	1701_4_2	916_5_9	1704_6_2	1705_4_5	1706_2_3	195_2_21	1061_2_4	425_5_4	1062_6_8	1065_6_3	619_6_1	910_4_10	1258_5_3	299_4_45	296_2_11	1666_5_1
199_35_1	1948_4_4	1257_2_1	1942_2_2	1145_2_9	1945_5_3	344_2_4	345_6_4	346_5_4	340_4_5	341_6_14	343_4_7	349_2_7	1798_4_2	1399_6_1	718_2_4	714_5_3	1797_4_3	712_6_1	711_5_3	710_4_3	915_0_4	1396_2_1	409_3_2	1701_4_2	916_5_11	1704_6_2	1705_4_6	1706_2_4	195_2_21	1061_2_2	425_5_3	1062_6_8	1065_6_2	619_6_2	910_4_14	1258_5_4	298_5_6	299_4_46	296_2_10	1666_5_2	1665_5_5	295_5_2	292_12_1	293_5_16	290_2_3	291_5_6	1086_5_4	592_34_6	595_6_4
1200_2_3	1948_4_2	1257_2_2	1942_2_1	668_3_1	1945_5_5	344_2_4	345_6_3	346_5_6	340_4_5	341_6_13	343_4_5	349_2_8	1798_4_1	1399_6_1	718_2_3	714_5_2	1797_4_4	712_6_1	711_5_3	710_4_1	915_0_2	409_3_2	916_5_14	1704_6_1	1705_4_7	1706_2_3	195_2_16	1061_2_2	425_5_2	1062_6_9	1065_6_2	619_6_5	910_4_20	1258_5_2	298_5_4	299_4_48	296_2_12	1666_5_1	1665_5_2	295_5_2	292_12_1	293_5_19	290_2_3	291_5_5	1086_5_4	592_34_5	595_6_4	198_05_17	597_35_2
1200_2_2	1948_4_2	428_3_1	668_3_1	1945_5_6	344_2_7	345_6_3	346_5_5	340_4_5	341_6_16	343_4_4	349_2_8	664_6_1	1399_6_3	718_2_2	714_5_3	1797_4_4	712_6_1	711_5_5	915_0_1	916_5_9	1705_4_6	1706_2_2	1061_2_2	425_5_2	1062_6_6	1065_6_1	619_6_3	910_4_16	1258_5_2	298_5_3	299_4_47	296_2_14	297_35_27	1665_5_2	295_5_2	292_12_1	293_5_21	290_2_4	291_5_6	1086_5_1	592_34_4	595_6_5	198_05_18	597_35_1	195_2_16	194_5_1	1122_6_10	196_6_1	191_05_13
1948_4_1	428_3_1	668_3_1	1945_5_9	344_2_10	345_6_4	346_5_5	340_4_1	341_6_20	343_4_2	349_2_7	664_6_1	1399_6_2	718_2_1	714_5_4	1797_4_4	712_6_1	711_5_6	915_0_2	916_5_8	1705_4_4	1706_2_4	425_5_1	1062_6_6	1065_6_1	619_6_3	910_4_22	1258_5_1	298_5_1	299_4_58	296_2_17	297_35_25	1665_5_4	292_12_1	293_5_26	290_2_5	291_5_7	592_34_3	595_6_10	198_05_21	195_2_13	1122_6_11	191_05_11	1139_35_3	193_5_19	192_2_7	270_35_19	271_4_7	272_5_2	273_5_3
1948_4_2	428_3_1	668_3_1	1945_5_15	344_2_11	345_6_7	346_5_3	341_6_16	343_4_2	349_2_4	664_6_1	1399_6_2	718_2_1	714_5_6	1797_4_3	712_6_1	711_5_4	915_0_4	916_5_5	1705_4_3	1706_2_2	425_5_1	1062_6_2	1065_6_4	910_4_24	298_5_1	299_4_60	296_2_24	297_35_22	1665_5_2	293_5_32	290_2_7	291_5_7	592_34_3	595_6_8	198_05_23	195_2_13	1122_6_7	191_05_8	1139_35_5	193_5_20	192_2_5	270_35_21	271_4_6	272_5_2	273_5_2	276_46_1	277_5_1	279_2_16	526_5_15
1948_4_4	668_3_1	1945_5_19	344_2_13	345_6_5	346_5_4	341_6_20	343_4_1	349_2_5	664_6_1	1399_6_4	718_2_2	714_5_6	1797_4_2	712_6_1	711_5_2	916_5_9	1706_2_1	425_5_1	1062_6_2	1065_6_6	910_4_27	299_4_53	296_2_23	297_35_14	294_6_4	293_5_29	290_2_8	291_5_11	592_34_1	595_6_10	198_05_26	195_2_14	1122_6_9	191_05_6	1139_35_5	193_5_28	192_2_6	270_35_15	271_4_2	273_5_4	276_46_1	277_5_1	279_2_16	526_5_15	527_4_1	521_2_12	599_24_1	1234_6_18	449_5_42
1948_4_4	668_3_1	1945_5_22	344_2_9	345_6_6	346_5_3	341_6_25	343_4_1	349_2_7	664_6_1	1399_6_3	718_2_2	714_5_3	711_5_2	916_5_9	1706_2_1	1528_6_2	1062_6_1	1065_6_9	910_4_24	299_4_41	296_2_21	297_35_3	294_6_7	293_5_36	290_2_11	291_5_10	592_34_1	595_6_15	198_05_22	195_2_12	1122_6_10	191_05_6	1139_35_5	193_5_32	192_2_4	270_35_12	273_5_5	276_46_1	277_5_1	279_2_11	526_5_21	527_4_1	521_2_8	1234_6_16	449_5_51	448_6_6	443_5_1	442_5_9	447_5_2
1948_4_3	668_3_1	1945_5_22	344_2_9	345_6_5	346_5_5	341_6_31	343_4_1	349_2_6	664_6_1	1399_6_1	718_2_3	711_5_1	916_5_10	1062_6_2	1065_6_5	424_4_2	299_4_25	296_2_18	294_6_4	293_5_39	290_2_11	291_5_11	592_34_1	595_6_14	198_05_25	195_2_9	1122_6_10	191_05_4	1139_35_6	193_5_31	192_2_9	270_35_10	273_5_7	276_46_1	277_5_1	279_2_17	526_5_22	527_4_1	521_2_3	1234_6_20	449_5_64	448_6_9	442_5_7	447_5_3	445_2_13	444_6_33	108_6_1	109_6_1	100_6_15
1948_4_1	668_3_1	1945_5_17	344_2_8	345_6_4	346_5_5	341_6_36	343_4_1	349_2_3	664_6_1	718_2_3	711_5_1	422_6_2	1062_6_1	1065_6_4	424_4_1	299_4_14	296_2_19	294_6_3	293_5_36	290_2_15	291_5_12	592_34_1	595_6_13	198_05_24	195_2_8	1122_6_15	191_05_4	1139_35_9	193_5_31	192_2_8	270_35_7	273_5_5	277_5_1	279_2_20	526_5_21	527_4_1	521_2_2	1234_6_17	449_5_73	448_6_8	442_5_10	447_5_3	445_2_12	444_6_36	108_6_1	109_6_1	100_6_14	101_6_36	107_6_21
1948_4_1	668_3_1	1945_5_10	344_2_9	345_6_3	346_5_7	341_6_45	343_4_1	349_2_2	718_2_2	711_5_1	422_6_3	1062_6_2	1065_6_2	424_4_1	299_4_8	296_2_17	294_6_3	293_5_36	290_2_20	291_5_14	592_34_1	595_6_11	198_05_27	195_2_5	1122_6_17	191_05_2	1139_35_7	193_5_36	192_2_6	270_35_10	273_5_6	277_5_1	279_2_19	526_5_20	527_4_1	521_2_1	695_5_1	1234_6_15	449_5_70	448_6_10	442_5_14	447_5_2	445_2_9	444_6_33	108_6_1	109_6_1	100_6_15	101_6_43	107_6_21
1945_5_9	344_2_10	345_6_1	346_5_5	341_6_45	343_4_1	349_2_4	718_2_1	422_6_3	1062_6_1	1065_6_2	910_4_17	299_4_4	296_2_13	294_6_5	293_5_30	290_2_23	291_5_13	592_34_1	595_6_11	198_05_24	195_2_1	1122_6_17	191_05_4	1139_35_9	193_5_43	192_2_4	270_35_12	273_5_6	277_5_1	279_2_17	526_5_18	527_4_1	1234_6_17	449_5_72	448_6_6	442_5_19	447_5_2	445_2_10	444_6_28	108_6_1	109_6_1	100_6_20	101_6_39	107_6_24	104_5_10	39_6_21	38_6_1	31_5_18	30_6_20
1945_5_10	344_2_9	345_6_1	346_5_3	341_6_44	343_4_1	349_2_2	422_6_4	1062_6_2	1065_6_2	910_4_9	299_4_4	296_2_12	294_6_8	293_5_31	290_2_28	291_5_11	592_34_1	595_6_14	198_05_28	195_2_1	1122_6_16	191_05_7	1139_35_10	193_5_49	192_2_2	270_35_15	273_5_6	277_5_1	279_2_18	526_5_16	527_4_1	1234_6_21	449_5_75	448_6_8	442_5_27	447_5_1	445_2_12	444_6_29	108_6_1	109_6_1	100_6_15	101_6_36	107_6_30	104_5_8	39_6_20	38_6_1	31_5_20	30_6_16	37_6_8
1945_5_11	344_2_7	346_5_1	341_6_41	343_4_1	349_2_4	422_6_4	1062_6_4	1065_6_1	910_4_7	299_4_4	296_2_10	294_6_9	293_5_28	290_2_26	291_5_14	592_34_1	595_6_15	198_05_29	195_2_1	1122_6_17	191_05_10	1139_35_7	193_5_45	192_2_1	270_35_18	273_5_6	277_5_1	279_2_16	526_5_19	527_4_1	1234_6_22	449_5_74	448_6_6	442_5_31	445_2_14	444_6_26	108_6_1	109_6_1	100_6_17	101_6_36	107_6_35	104_5_7	39_6_14	38_6_1	31_5_15	30_6_17	37_6_5	641_2_2	643_2_33
1945_5_10	344_2_8	346_5_4	341_6_47	343_4_1	349_2_6	422_6_6	1062_6_5	1065_6_1	910_4_10	299_4_7	296_2_9	294_6_13	293_5_30	290_2_28	291_5_18	592_34_1	595_6_12	198_05_31	195_2_1	1122_6_24	191_05_11	1139_35_6	193_5_46	192_2_2	270_35_19	273_5_3	277_5_1	279_2_9	526_5_17	527_4_1	1234_6_23	449_5_71	448_6_6	442_5_29	445_2_18	444_6_25	108_6_1	109_6_1	100_6_26	101_6_36	107_6_39	104_5_4	39_6_12	38_6_1	31_5_14	30_6_12	37_6_1	641_2_2	643_2_34
1945_5_9	344_2_4	346_5_3	341_6_43	343_4_1	349_2_5	422_6_8	1062_6_5	1065_6_1	910_4_9	299_4_11	296_2_9	294_6_15	293_5_32	290_2_32	291_5_17	592_34_1	595_6_16	198_05_35	195_2_1	1122_6_22	191_05_11	1139_35_4	193_5_37	192_2_4	270_35_12	273_5_3	277_5_1	279_2_4	526_5_16	527_4_1	1234_6_20	449_5_71	448_6_6	442_5_21	445_2_23	444_6_20	108_6_1	109_6_1	100_6_25	101_6_32	107_6_45	104_5_3	39_6_10	38_6_1	31_5_11	30_6_13	37_6_1	643_2_33	646_2_9
217_2_13	214_2_4	1307_3_7	212_4_31	213_5_3	668_3_1	667_04_5	1783_05_6	686_4_25	660_05_4	133_1_27	132_5_29	131_5_25	215_2_1	137_15_23	136_6_1	135_04_31	90_6_4	139_5_16	497_6_52	269_6_14	338_5_17	24_6_27	25_6_93	26_2_12	27_2_65	20_2_1	21_5_1	694_34_3	1079_3_1	1074_6_4	28_04_1	3_5_1	1945_5_8	542_5_8	346_5_3	527_4_1	546_0_16	341_6_34	400_5_19	280_02_1	283_6_7	282_2_9	1461_5_27	349_2_5	87_6_1	1122_6_27	119_6_1	570_5_102	678_5_1
217_2_12	214_2_2	1307_3_11	212_4_26	213_5_6	668_3_1	667_04_5	1783_05_8	686_4_20	660_05_3	133_1_25	132_5_33	131_5_23	215_2_1	137_15_20	136_6_1	135_04_32	90_6_4	139_5_14	497_6_46	269_6_16	338_5_21	24_6_27	25_6_98	26_2_14	27_2_54	20_2_1	21_5_1	694_34_1	1079_3_1	1074_6_3	28_04_1	3_5_1	1945_5_8	542_5_7	346_5_3	527_4_1	546_0_18	341_6_29	400_5_16	280_02_1	283_6_9	282_2_12	1461_5_31	349_2_8	87_6_1	1122_6_32	570_5_107	678_5_1	1344_2_14
217_2_17	214_2_2	1307_3_11	212_4_22	213_5_5	668_3_1	667_04_6	1783_05_10	686_4_14	660_05_3	133_1_25	132_5_32	131_5_25	215_2_1	137_15_21	136_6_1	135_04_33	90_6_3	139_5_12	497_6_48	269_6_15	338_5_22	24_6_31	25_6_95	26_2_13	27_2_48	20_2_1	21_5_1	1079_3_1	1074_6_6	28_04_1	3_5_1	1945_5_6	542_5_4	346_5_1	527_4_1	546_0_19	341_6_26	400_5_17	280_02_1	283_6_7	282_2_11	1461_5_27	349_2_6	87_6_1	1122_6_33	570_5_107	678_5_1	1344_2_18	868_6_10
217_2_22	214_2_1	1307_3_8	212_4_26	213_5_5	668_3_1	667_04_3	1783_05_10	686_4_10	660_05_7	133_1_25	132_5_29	131_5_20	215_2_1	137_15_19	136_6_1	135_04_33	90_6_2	139_5_14	497_6_51	269_6_20	338_5_17	24_6_27	25_6_86	26_2_12	27_2_40	20_2_1	21_5_1	1079_3_1	1074_6_9	28_04_1	3_5_1	1945_5_6	542_5_4	346_5_2	527_4_1	546_0_13	341_6_26	400_5_21	280_02_1	283_6_7	282_2_12	1461_5_27	349_2_5	87_6_1	1122_6_39	570_5_102	678_5_1	1344_2_18	868_6_9
217_2_24	1307_3_7	212_4_33	213_5_4	668_3_1	667_04_1	1783_05_12	660_05_12	133_1_23	132_5_29	131_5_16	215_2_1	137_15_20	135_04_29	90_6_3	139_5_13	497_6_56	269_6_25	338_5_19	24_6_29	25_6_85	26_2_14	27_2_29	20_2_1	21_5_1	1079_3_1	1074_6_13	28_04_1	3_5_1	1945_5_4	542_5_5	346_5_3	546_0_16	341_6_26	400_5_21	280_02_1	283_6_9	282_2_9	1461_5_29	349_2_5	87_6_1	570_5_104	678_5_1	1344_2_18	868_6_12	675_6_11	1318_5_21	366_5_2	260_2_10	124_6_20
217_2_24	1307_3_5	212_4_45	213_5_3	668_3_1	667_04_2	1783_05_11	660_05_9	133_1_24	132_5_35	131_5_14	215_2_1	137_15_17	135_04_24	90_6_3	139_5_12	497_6_45	269_6_25	338_5_19	24_6_34	25_6_91	26_2_15	27_2_33	20_2_1	21_5_1	1079_3_1	1074_6_16	28_04_1	3_5_1	1945_5_8	542_5_3	346_5_3	546_0_14	341_6_26	400_5_22	280_02_1	283_6_13	282_2_8	1461_5_25	349_2_4	87_6_1	570_5_123	678_5_1	1344_2_18	868_6_11	675_6_7	1318_5_23	366_5_2	260_2_10	124_6_30
217_2_26	1307_3_3	212_4_53	213_5_4	668_3_1	667_04_4	1783_05_16	660_05_11	133_1_24	132_5_28	131_5_15	215_2_1	137_15_13	135_04_20	90_6_3	139_5_14	497_6_49	269_6_22	338_5_27	24_6_27	25_6_92	26_2_14	27_2_36	20_2_1	21_5_1	1079_3_1	1074_6_14	28_04_1	3_5_1	1945_5_6	542_5_4	346_5_2	546_0_18	341_6_24	400_5_26	280_02_1	283_6_12	282_2_4	1461_5_23	349_2_6	87_6_1	570_5_129	678_5_1	1344_2_17	868_6_11	675_6_6	1318_5_24	366_5_2	260_2_7	124_6_30
217_2_26	1307_3_2	212_4_72	213_5_4	668_3_1	667_04_4	1783_05_23	660_05_11	133_1_20	132_5_27	131_5_16	215_2_1	137_15_7	135_04_17	90_6_3	139_5_16	497_6_49	269_6_20	338_5_28	24_6_25	25_6_93	26_2_11	27_2_35	20_2_1	21_5_1	1079_3_1	1074_6_12	28_04_1	3_5_1	1945_5_7	542_5_3	346_5_1	546_0_17	341_6_23	400_5_25	280_02_1	283_6_11	282_2_2	1461_5_21	349_2_8	87_6_1	570_5_135	678_5_1	1344_2_13	868_6_11	675_6_3	1318_5_21	262_5_1	260_2_10	124_6_34
217_2_29	1307_3_1	212_4_82	213_5_4	667_04_7	1783_05_22	660_05_9	133_1_28	132_5_24	131_5_18	215_2_1	137_15_6	135_04_20	90_6_2	139_5_23	497_6_49	269_6_22	338_5_30	24_6_25	25_6_88	26_2_11	27_2_34	20_2_1	21_5_1	1079_3_1	1074_6_10	28_04_1	3_5_1	1945_5_8	542_5_3	346_5_1	546_0_14	341_6_26	400_5_22	280_02_1	283_6_14	282_2_2	1461_5_22	349_2_11	87_6_1	570_5_141	678_5_1	1344_2_16	868_6_14	675_6_8	1318_5_22	262_5_1	260_2_15	124_6_40	125_5_19
217_2_35	215_2_1	212_4_97	213_5_4	667_04_15	1783_05_19	660_05_10	133_1_34	132_5_18	131_5_16	137_15_2	135_04_25	90_6_2	139_5_28	497_6_43	269_6_19	338_5_37	24_6_24	25_6_78	26_2_9	27_2_34	20_2_1	21_5_1	1074_6_7	28_04_1	3_5_1	1945_5_5	542_5_1	405_12_27	546_0_14	341_6_18	400_5_21	280_02_1	283_6_11	282_2_1	1461_5_20	349_2_11	87_6_1	570_5_143	678_5_1	1344_2_13	868_6_12	675_6_8	1318_5_24	262_5_1	260_2_16	124_6_43	125_5_22	264_6_10	128_3_9
217_2_40	215_2_1	212_4_105	213_5_8	667_04_19	1783_05_12	660_05_5	133_1_36	132_5_17	131_5_12	137_15_3	135_04_28	139_5_25	497_6_40	269_6_18	338_5_37	24_6_33	25_6_87	26_2_10	27_2_32	20_2_1	21_5_1	1074_6_5	28_04_1	3_5_1	1945_5_2	542_5_1	405_12_31	546_0_13	341_6_19	400_5_17	280_02_1	283_6_9	282_2_2	1461_5_20	349_2_12	87_6_1	570_5_136	678_5_1	1344_2_19	868_6_7	675_6_10	1318_5_22	262_5_1	260_2_19	124_6_40	125_5_23	264_6_9	128_3_16	442_5_17
217_2_47	215_2_1	212_4_124	213_5_10	667_04_21	1783_05_13	660_05_5	133_1_43	132_5_14	131_5_9	137_15_4	135_04_30	139_5_32	497_6_36	269_6_17	338_5_34	24_6_35	25_6_100	26_2_7	27_2_31	20_2_1	21_5_1	1074_6_5	28_04_1	3_5_1	405_12_30	546_0_16	341_6_18	400_5_20	280_02_1	283_6_5	282_2_3	1461_5_14	349_2_17	87_6_1	570_5_149	678_5_1	1344_2_20	868_6_6	675_6_9	1318_5_23	262_5_1	260_2_20	124_6_29	125_5_21	264_6_11	128_3_18	442_5_17	14_6_1	916_5_14
217_2_42	215_2_1	212_4_121	213_5_9	667_04_20	1783_05_8	660_05_4	133_1_40	132_5_13	131_5_10	137_15_4	135_04_36	139_5_34	497_6_30	269_6_21	338_5_36	24_6_33	25_6_103	26_2_8	27_2_28	20_2_1	21_5_1	1074_6_6	28_04_1	3_5_1	405_12_28	546_0_12	341_6_17	400_5_19	280_02_1	283_6_3	282_2_3	1461_5_17	349_2_16	87_6_1	570_5_156	678_5_1	1344_2_20	868_6_7	675_6_12	1318_5_20	262_5_1	260_2_20	124_6_26	125_5_17	264_6_13	128_3_24	442_5_13	14_6_1	916_5_12
217_2_42	215_2_1	212_4_129	213_5_14	667_04_24	1783_05_7	660_05_4	133_1_43	132_5_16	131_5_13	137_15_3	135_04_47	139_5_34	497_6_25	269_6_26	338_5_35	24_6_26	25_6_103	26_2_7	27_2_34	20_2_1	21_5_1	1074_6_6	28_04_1	3_5_1	405_12_29	546_0_13	341_6_22	400_5_20	280_02_1	283_6_1	282_2_6	1461_5_19	349_2_23	87_6_1	570_5_157	678_5_1	1344_2_17	868_6_7	675_6_12	1318_5_13	262_5_1	260_2_16	124_6_24	125_5_19	264_6_13	128_3_24	442_5_13	14_6_1	916_5_17
217_2_42	215_2_1	212_4_114	213_5_14	667_04_20	1783_05_5	660_05_1	133_1_34	132_5_10	131_5_9	137_15_4	135_04_42	139_5_36	497_6_21	269_6_27	338_5_29	24_6_24	25_6_104	26_2_3	27_2_32	20_2_1	21_5_1	1074_6_7	28_04_1	3_5_1	405_12_33	546_0_12	341_6_21	400_5_23	280_02_1	283_6_1	282_2_7	1461_5_18	349_2_28	87_6_1	570_5_161	678_5_1	1344_2_11	868_6_7	675_6_13	1318_5_12	262_5_1	260_2_14	124_6_25	125_5_17	264_6_11	128_3_29	442_5_13	14_6_1	916_5_13
217_2_44	215_2_1	212_4_110	213_5_17	667_04_16	1783_05_2	133_1_38	132_5_8	131_5_10	137_15_3	135_04_44	139_5_33	497_6_17	269_6_30	338_5_28	24_6_20	25_6_126	26_2_6	27_2_33	20_2_1	21_5_1	1074_6_4	28_04_1	3_5_1	405_12_34	546_0_13	341_6_22	400_5_22	280_02_1	283_6_1	282_2_5	1461_5_14	349_2_19	87_6_1	570_5_159	678_5_1	1344_2_8	868_6_5	675_6_16	1318_5_9	262_5_1	260_2_9	124_6_30	125_5_14	264_6_12	128_3_29	442_5_7	14_6_1	916_5_17	59_5_1
217_2_47	215_2_1	212_4_93	213_5_18	667_04_16	1783_05_3	133_1_41	132_5_11	131_5_7	137_15_2	135_04_39	139_5_32	497_6_16	269_6_35	338_5_29	24_6_30	25_6_134	26_2_9	27_2_32	20_2_1	21_5_1	1074_6_4	28_04_1	3_5_1	405_12_29	546_0_11	341_6_24	400_5_21	280_02_1	282_2_7	1461_5_14	349_2_17	87_6_1	570_5_154	678_5_1	1344_2_9	868_6_3	675_6_13	1318_5_8	262_5_1	260_2_12	124_6_35	125_5_12	264_6_12	128_3_30	442_5_12	14_6_1	916_5_18	59_5_1	195_2_1
217_2_48	215_2_1	212_4_93	213_5_18	667_04_18	1783_05_4	133_1_46	132_5_13	131_5_8	137_15_1	135_04_35	139_5_29	497_6_14	269_6_37	338_5_37	24_6_37	25_6_136	26_2_11	27_2_31	20_2_1	21_5_1	1074_6_5	28_04_1	3_5_1	405_12_31	546_0_13	341_6_26	400_5_19	280_02_1	282_2_5	1461_5_17	349_2_14	87_6_1	570_5_139	678_5_1	1344_2_8	868_6_3	675_6_11	1318_5_7	262_5_1	260_2_9	124_6_40	125_5_13	264_6_15	128_3_37	442_5_12	14_6_1	916_5_19	59_5_1	195_2_1
217_2_45	215_2_1	212_4_118	213_5_13	667_04_15	1783_05_3	133_1_39	132_5_15	131_5_7	135_04_38	139_5_34	497_6_12	269_6_43	338_5_29	24_6_37	25_6_144	26_2_14	27_2_36	20_2_1	21_5_1	1074_6_4	28_04_1	3_5_1	405_12_36	546_0_12	341_6_21	400_5_12	280_02_1	282_2_6	1461_5_16	349_2_11	87_6_1	570_5_136	678_5_1	1344_2_6	868_6_1	675_6_13	1318_5_10	262_5_1	260_2_9	124_6_46	125_5_18	264_6_13	128_3_35	442_5_13	14_6_1	916_5_23	59_5_1	195_2_1	55_6_23
217_2_40	215_2_1	212_4_121	213_5_13	667_04_25	1783_05_4	133_1_39	132_5_16	131_5_14	135_04_42	139_5_32	497_6_13	269_6_49	338_5_30	24_6_39	25_6_153	26_2_17	27_2_35	20_2_1	21_5_1	1074_6_4	28_04_1	3_5_1	405_12_40	546_0_15	341_6_17	400_5_13	280_02_1	282_2_5	1461_5_17	349_2_12	87_6_1	570_5_138	678_5_1	1344_2_4	675_6_11	1318_5_11	262_5_1	260_2_7	124_6_47	125_5_15	264_6_13	128_3_52	442_5_12	14_6_1	916_5_30	59_5_1	195_2_1	55_6_21	54_1_30
217_2_41	215_2_1	212_4_136	213_5_13	667_04_22	1783_05_5	133_1_42	132_5_16	131_5_16	135_04_51	139_5_27	497_6_18	269_6_53	338_5_32	24_6_36	25_6_151	26_2_13	27_2_31	20_2_1	21_5_1	1074_6_2	28_04_1	3_5_1	405_12_45	546_0_12	341_6_18	400_5_13	280_02_1	282_2_7	1461_5_14	349_2_10	87_6_1	570_5_135	678_5_1	1344_2_3	675_6_15	1318_5_10	262_5_1	260_2_10	124_6_49	125_5_15	264_6_18	128_3_52	442_5_14	14_6_1	916_5_32	59_5_1	195_2_1	55_6_17	54_1_27
217_2_43	215_2_1	212_4_153	213_5_14	667_04_20	1783_05_5	133_1_40	132_5_16	131_5_10	135_04_52	139_5_28	497_6_16	269_6_52	338_5_34	24_6_35	25_6_170	26_2_9	27_2_36	20_2_1	21_5_1	1074_6_1	28_04_1	3_5_1	405_12_42	546_0_14	341_6_12	400_5_14	280_02_1	282_2_12	1461_5_15	349_2_6	570_5_117	678_5_1	1344_2_3	675_6_16	1318_5_9	262_5_1	260_2_8	124_6_52	125_5_18	264_6_14	128_3_57	442_5_16	14_6_1	916_5_39	59_5_1	55_6_13	54_1_23	57_5_27	51_6_61
217_2_41	215_2_1	212_4_186	213_5_13	667_04_25	1783_05_7	133_1_40	132_5_16	131_5_10	135_04_54	139_5_26	497_6_18	269_6_47	338_5_39	24_6_38	25_6_178	26_2_12	27_2_38	20_2_1	21_5_1	1074_6_1	28_04_1	3_5_1	405_12_44	546_0_16	341_6_9	331_6_83	400_5_21	280_02_1	282_2_12	1461_5_12	349_2_6	570_5_113	678_5_1	675_6_10	1318_5_8	262_5_1	260_2_9	124_6_52	125_5_18	264_6_18	128_3_40	442_5_16	14_6_1	916_5_35	59_5_1	55_6_11	54_1_24	57_5_29	51_6_70
217_2_43	215_2_1	212_4_201	213_5_17	667_04_20	1783_05_5	133_1_34	132_5_18	131_5_2	135_04_52	139_5_25	497_6_18	269_6_50	338_5_37	24_6_38	25_6_189	26_2_18	27_2_44	20_2_1	21_5_1	28_04_1	3_5_1	405_12_40	546_0_15	341_6_10	331_6_81	400_5_24	280_02_1	282_2_14	1461_5_6	349_2_6	570_5_111	678_5_1	675_6_5	1318_5_6	262_5_1	260_2_7	124_6_48	125_5_19	264_6_16	128_3_33	442_5_14	14_6_1	916_5_39	59_5_1	55_6_13	54_1_22	57_5_37	51_6_72	52_5_46
217_2_40	215_2_1	212_4_219	213_5_18	667_04_20	1783_05_8	133_1_25	132_5_23	131_5_2	135_04_55	139_5_25	497_6_16	269_6_57	338_5_30	24_6_43	25_6_193	26_2_16	27_2_41	20_2_1	21_5_1	28_04_1	3_5_1	405_12_35	546_0_18	341_6_16	400_5_23	280_02_1	282_2_17	1461_5_8	349_2_2	570_5_101	678_5_1	675_6_3	1318_5_7	262_5_1	260_2_7	124_6_56	125_5_16	264_6_11	128_3_23	442_5_15	14_6_1	916_5_50	59_5_1	55_6_14	54_1_26	57_5_37	51_6_74	52_5_57	536_2_1
217_2_42	215_2_1	212_4_233	213_5_22	667_04_18	1783_05_12	133_1_26	132_5_24	131_5_1	135_04_68	139_5_22	497_6_12	269_6_62	338_5_28	24_6_45	25_6_198	26_2_12	27_2_43	20_2_1	21_5_1	28_04_1	3_5_1	405_12_38	546_0_14	341_6_19	400_5_19	280_02_1	282_2_17	1461_5_6	349_2_3	570_5_102	678_5_1	675_6_1	1318_5_5	262_5_1	260_2_6	124_6_60	125_5_15	264_6_10	128_3_8	442_5_15	14_6_1	916_5_59	59_5_1	55_6_8	54_1_30	57_5_28	51_6_76	52_5_56	536_2_1
217_2_40	212_4_273	213_5_26	667_04_19	1783_05_15	133_1_29	132_5_27	135_04_75	139_5_20	497_6_9	269_6_57	338_5_30	24_6_43	25_6_199	26_2_15	27_2_42	20_2_1	21_5_1	28_04_1	3_5_1	405_12_39	546_0_4	341_6_13	400_5_18	280_02_1	282_2_17	1461_5_4	570_5_94	678_5_1	675_6_1	1318_5_4	262_5_1	260_2_5	124_6_69	125_5_13	264_6_13	128_3_6	442_5_13	14_6_1	916_5_62	59_5_1	55_6_10	54_1_35	57_5_27	51_6_81	52_5_53	536_2_1	299_4_2	296_2_55	294_6_23
217_2_40	212_4_277	213_5_30	667_04_28	1783_05_19	133_1_26	132_5_36	135_04_84	139_5_24	497_6_5	269_6_56	338_5_22	24_6_38	25_6_216	26_2_18	27_2_44	20_2_1	21_5_1	28_04_1	3_5_1	405_12_39	341_6_15	400_5_17	280_02_1	282_2_22	1461_5_3	570_5_93	678_5_1	1318_5_7	262_5_1	260_2_2	124_6_79	125_5_10	264_6_12	128_3_3	442_5_17	916_5_60	59_5_1	55_6_6	54_1_38	57_5_27	51_6_89	52_5_53	536_2_1	296_2_61	294_6_14	375_04_53	374_6_65	290_2_24	291_5_3
217_2_39	212_4_287	213_5_28	667_04_32	1783_05_22	133_1_23	132_5_35	135_04_112	139_5_23	497_6_3	269_6_49	338_5_21	24_6_41	25_6_209	26_2_17	27_2_44	20_2_1	21_5_1	28_04_1	3_5_1	405_12_38	341_6_13	400_5_19	280_02_1	282_2_19	1461_5_2	570_5_89	678_5_1	1318_5_10	262_5_1	260_2_3	124_6_75	125_5_9	264_6_12	128_3_2	442_5_17	916_5_54	59_5_1	55_6_3	54_1_40	57_5_25	51_6_93	52_5_50	536_2_1	296_2_65	294_6_12	375_04_57	374_6_63	290_2_26	291_5_4
217_2_45	212_4_262	213_5_24	667_04_31	1783_05_22	133_1_17	132_5_35	135_04_124	139_5_19	497_6_2	269_6_48	338_5_23	24_6_38	25_6_196	26_2_17	27_2_47	20_2_1	21_5_1	28_04_1	3_5_1	405_12_34	341_6_11	400_5_23	280_02_1	282_2_22	1461_5_1	570_5_90	678_5_1	1318_5_12	262_5_1	260_2_2	124_6_74	125_5_8	264_6_17	128_3_3	442_5_13	916_5_49	59_5_1	55_6_2	54_1_42	57_5_32	51_6_92	52_5_52	536_2_1	296_2_59	294_6_11	375_04_44	374_6_61	290_2_27	291_5_5
217_2_55	212_4_274	213_5_25	667_04_37	1783_05_23	133_1_18	132_5_41	135_04_138	139_5_18	497_6_1	269_6_51	338_5_17	24_6_37	25_6_183	26_2_16	27_2_47	20_2_1	21_5_1	28_04_1	3_5_1	405_12_39	341_6_11	400_5_24	280_02_1	282_2_19	570_5_90	678_5_1	1318_5_15	262_5_1	260_2_1	124_6_76	125_5_10	264_6_17	128_3_1	442_5_13	916_5_40	59_5_1	55_6_3	54_1_42	57_5_40	51_6_91	52_5_48	536_2_1	296_2_60	294_6_9	375_04_35	374_6_44	290_2_31	291_5_3	164_5_1
217_2_55	212_4_300	213_5_22	667_04_35	1783_05_22	133_1_18	132_5_39	135_04_160	139_5_16	497_6_1	269_6_51	338_5_13	24_6_26	25_6_177	26_2_12	27_2_39	20_2_1	21_5_1	28_04_1	3_5_1	405_12_42	341_6_6	400_5_19	280_02_1	282_2_17	570_5_93	678_5_1	1318_5_20	262_5_1	124_6_80	125_5_9	264_6_15	128_3_1	442_5_12	916_5_42	59_5_1	55_6_2	54_1_43	57_5_43	51_6_92	52_5_34	536_2_1	296_2_59	294_6_7	375_04_28	374_6_32	290_2_34	291_5_4	164_5_1	198_05_28
217_2_58	212_4_331	213_5_18	667_04_35	1783_05_20	133_1_19	132_5_38	135_04_162	139_5_14	538_12_1	269_6_49	338_5_11	24_6_24	25_6_187	26_2_10	27_2_35	20_2_1	21_5_1	28_04_1	3_5_1	405_12_38	341_6_7	400_5_15	280_02_1	282_2_16	570_5_76	678_5_1	1318_5_23	262_5_1	124_6_77	125_5_10	264_6_15	442_5_10	916_5_32	59_5_1	55_6_3	54_1_39	57_5_50	51_6_94	52_5_34	536_2_1	296_2_71	294_6_6	375_04_28	374_6_32	290_2_35	291_5_5	164_5_1	198_05_28	313_6_13
217_2_58	212_4_349	213_5_22	667_04_41	1783_05_12	133_1_24	132_5_46	135_04_149	139_5_14	538_12_1	269_6_48	338_5_12	24_6_23	25_6_192	26_2_9	27_2_43	20_2_1	21_5_1	28_04_1	3_5_1	405_12_30	341_6_5	400_5_19	280_02_1	282_2_19	570_5_81	678_5_1	1318_5_25	262_5_1	124_6_75	125_5_13	264_6_17	442_5_7	916_5_32	59_5_1	55_6_2	54_1_37	57_5_54	51_6_91	52_5_35	536_2_1	296_2_71	294_6_4	375_04_25	374_6_30	290_2_29	291_5_5	164_5_1	198_05_24	313_6_11
217_2_59	212_4_361	213_5_17	667_04_48	1783_05_11	133_1_25	132_5_48	135_04_138	139_5_13	538_12_1	269_6_42	338_5_12	24_6_24	25_6_202	26_2_9	27_2_44	20_2_1	21_5_1	28_04_1	3_5_1	405_12_34	341_6_5	400_5_17	280_02_1	282_2_16	570_5_83	678_5_1	1318_5_26	262_5_1	124_6_67	125_5_17	264_6_17	442_5_5	916_5_26	59_5_1	55_6_2	54_1_40	57_5_52	51_6_87	52_5_35	536_2_1	296_2_66	294_6_5	375_04_20	374_6_27	290_2_23	291_5_8	164_5_1	198_05_24	313_6_8
217_2_59	212_4_393	213_5_19	667_04_64	1783_05_10	133_1_32	132_5_45	135_04_136	139_5_11	538_12_1	269_6_35	338_5_8	24_6_21	25_6_205	26_2_9	27_2_42	20_2_1	21_5_1	28_04_1	3_5_1	405_12_35	341_6_5	400_5_19	280_02_1	282_2_18	570_5_83	678_5_1	1318_5_29	262_5_1	124_6_70	125_5_24	264_6_13	442_5_9	916_5_31	59_5_1	54_1_39	57_5_52	51_6_87	52_5_30	536_2_1	296_2_68	294_6_6	375_04_19	374_6_24	290_2_25	291_5_4	164_5_1	198_05_13	313_6_6	1122_6_50
217_2_60	212_4_421	213_5_22	667_04_70	1783_05_11	133_1_33	132_5_45	135_04_149	139_5_12	538_12_1	269_6_34	338_5_8	24_6_26	25_6_189	26_2_6	27_2_42	20_2_1	21_5_1	28_04_1	3_5_1	405_12_34	341_6_2	400_5_20	280_02_1	282_2_26	570_5_91	678_5_1	1318_5_30	262_5_1	124_6_70	125_5_24	264_6_17	442_5_4	916_5_32	59_5_1	54_1_33	57_5_42	51_6_92	52_5_31	536_2_1	296_2_65	294_6_6	375_04_20	374_6_24	290_2_20	291_5_6	164_5_1	198_05_8	313_6_7	1122_6_49
217_2_46	212_4_423	213_5_20	667_04_95	1783_05_14	133_1_35	132_5_46	135_04_148	139_5_13	538_12_1	269_6_37	338_5_7	24_6_21	25_6_187	26_2_8	27_2_42	20_2_1	21_5_1	28_04_1	3_5_1	405_12_30	341_6_2	400_5_23	280_02_1	282_2_25	570_5_92	678_5_1	1318_5_29	262_5_1	124_6_78	125_5_21	264_6_17	442_5_7	916_5_29	59_5_1	54_1_31	57_5_43	51_6_98	52_5_20	536_2_1	296_2_56	294_6_8	375_04_19	374_6_28	290_2_23	291_5_5	164_5_1	198_05_4	313_6_7	1122_6_41
217_2_46	212_4_409	213_5_14	667_04_115	1783_05_11	133_1_30	132_5_46	135_04_135	139_5_13	538_12_1	269_6_32	338_5_8	24_6_19	25_6_186	26_2_6	27_2_38	20_2_1	21_5_1	28_04_1	405_12_33	341_6_1	400_5_24	280_02_1	282_2_24	570_5_110	678_5_1	1318_5_32	262_5_1	124_6_65	125_5_27	264_6_14	442_5_9	916_5_34	59_5_1	54_1_30	57_5_43	51_6_99	52_5_17	536_2_1	296_2_50	294_6_5	375_04_22	374_6_30	290_2_24	291_5_5	164_5_1	198_05_6	313_6_8	1122_6_44	191_05_35
217_2_47	212_4_400	213_5_8	667_04_140	1783_05_10	133_1_32	132_5_41	135_04_147	139_5_13	538_12_1	269_6_29	338_5_7	24_6_24	25_6_195	26_2_5	27_2_36	20_2_1	21_5_1	28_04_1	405_12_38	341_6_1	400_5_27	280_02_1	282_2_28	570_5_120	678_5_1	1318_5_21	262_5_1	124_6_61	125_5_25	264_6_10	442_5_10	916_5_28	59_5_1	54_1_29	57_5_45	51_6_96	52_5_13	536_2_1	296_2_40	294_6_7	375_04_17	374_6_31	290_2_19	291_5_2	164_5_1	198_05_6	313_6_11	1122_6_46	191_05_34
217_2_47	212_4_353	213_5_8	667_04_147	1783_05_8	133_1_32	132_5_34	135_04_142	139_5_13	538_12_1	269_6_29	338_5_10	24_6_24	25_6_179	26_2_3	27_2_47	20_2_1	21_5_1	28_04_1	405_12_36	400_5_20	280_02_1	282_2_21	570_5_127	678_5_1	1318_5_21	262_5_1	124_6_57	125_5_25	264_6_7	442_5_13	916_5_32	59_5_1	54_1_39	57_5_46	51_6_93	52_5_4	536_2_1	296_2_33	294_6_6	375_04_18	374_6_26	290_2_23	291_5_2	164_5_1	198_05_5	313_6_10	1122_6_45	191_05_38	584_02_4
217_2_46	212_4_328	213_5_9	667_04_136	1783_05_9	133_1_30	132_5_37	135_04_127	139_5_12	538_12_1	269_6_36	338_5_15	24_6_21	25_6_190	26_2_1	27_2_48	20_2_1	21_5_1	28_04_1	405_12_41	400_5_20	280_02_1	282_2_12	570_5_133	678_5_1	1318_5_19	262_5_1	124_6_54	125_5_22	264_6_6	442_5_14	916_5_31	59_5_1	54_1_30	57_5_45	51_6_95	52_5_5	536_2_1	296_2_23	294_6_7	375_04_20	374_6_25	290_2_25	291_5_3	164_5_1	198_05_3	313_6_5	1122_6_39	191_05_33	584_02_2
217_2_52	212_4_287	213_5_9	667_04_128	1783_05_10	133_1_36	132_5_32	135_04_123	139_5_9	538_12_1	269_6_32	338_5_19	24_6_22	25_6_186	26_2_1	27_2_44	20_2_1	21_5_1	28_04_1	405_12_40	400_5_15	282_2_8	570_5_120	678_5_1	1318_5_19	262_5_1	124_6_52	125_5_23	264_6_5	442_5_15	916_5_21	59_5_1	54_1_31	57_5_38	51_6_82	52_5_3	536_2_1	296_2_22	294_6_3	375_04_21	374_6_16	290_2_29	291_5_3	164_5_1	198_05_2	313_6_4	1122_6_41	191_05_31	193_5_9	115_2_55
217_2_64	212_4_281	213_5_4	667_04_93	1783_05_9	133_1_32	132_5_38	135_04_99	139_5_9	538_12_1	269_6_39	338_5_21	24_6_24	25_6_196	27_2_40	21_5_1	28_04_1	405_12_41	400_5_19	282_2_13	570_5_120	678_5_1	1318_5_17	262_5_1	124_6_58	125_5_23	264_6_4	442_5_14	59_5_1	54_1_32	57_5_40	51_6_84	52_5_2	296_2_17	294_6_3	375_04_24	374_6_10	290_2_34	291_5_2	164_5_1	198_05_1	313_6_8	1122_6_41	191_05_35	315_12_41	115_2_55	88_6_56	116_6_10	277_5_1	86_6_1
217_2_70	212_4_286	213_5_5	667_04_80	1783_05_7	133_1_34	132_5_39	135_04_86	139_5_15	538_12_1	269_6_40	24_6_27	25_6_187	27_2_46	21_5_1	28_04_1	405_12_32	400_5_19	282_2_13	570_5_121	678_5_1	1318_5_20	262_5_1	124_6_62	125_5_24	264_6_2	442_5_17	59_5_1	54_1_28	57_5_44	51_6_76	52_5_4	296_2_16	294_6_3	375_04_34	374_6_11	290_2_41	291_5_2	164_5_1	198_05_1	313_6_7	1122_6_39	191_05_28	315_12_39	115_2_59	88_6_55	116_6_9	277_5_1	86_6_1	250_6_1
217_2_83	212_4_304	213_5_5	667_04_60	1783_05_8	133_1_35	132_5_40	135_04_80	139_5_16	538_12_1	24_6_43	25_6_191	27_2_40	21_5_1	28_04_1	405_12_30	400_5_14	282_2_12	570_5_119	678_5_1	1318_5_22	262_5_1	124_6_57	125_5_21	264_6_1	269_6_49	59_5_1	54_1_30	57_5_54	51_6_83	52_5_6	296_2_13	294_6_2	375_04_41	374_6_9	290_2_41	291_5_3	164_5_1	198_05_1	313_6_8	1122_6_38	191_05_23	315_12_41	115_2_55	88_6_53	116_6_10	69_5_1	86_6_1	250_6_1	791_2_38
217_2_78	212_4_326	213_5_3	667_04_59	1783_05_8	133_1_36	132_5_41	135_04_81	139_5_17	538_12_1	24_6_45	25_6_184	27_2_49	21_5_1	28_04_1	405_12_22	400_5_12	282_2_13	570_5_127	678_5_1	1318_5_28	262_5_1	124_6_61	125_5_24	269_6_51	59_5_1	54_1_29	57_5_59	51_6_90	52_5_5	296_2_15	294_6_3	375_04_50	374_6_4	290_2_43	291_5_3	164_5_1	198_05_1	313_6_10	1122_6_31	191_05_22	315_12_43	115_2_56	88_6_58	116_6_9	69_5_1	86_6_1	250_6_1	791_2_40	3_5_1
217_2_87	212_4_348	213_5_5	667_04_66	1783_05_6	133_1_38	132_5_43	135_04_80	139_5_15	538_12_1	24_6_50	25_6_194	27_2_40	21_5_1	28_04_1	405_12_20	400_5_14	282_2_13	570_5_119	678_5_1	1318_5_30	262_5_1	124_6_63	125_5_29	269_6_53	59_5_1	54_1_21	57_5_59	51_6_107	52_5_5	296_2_14	294_6_1	375_04_70	374_6_3	290_2_50	291_5_3	164_5_1	198_05_1	313_6_8	1122_6_28	191_05_15	315_12_42	115_2_54	88_6_60	116_6_4	69_5_1	86_6_1	250_6_1	791_2_46	3_5_1
217_2_90	212_4_362	213_5_5	667_04_83	1783_05_4	133_1_34	132_5_42	135_04_77	139_5_19	24_6_42	25_6_192	27_2_49	21_5_1	28_04_1	405_12_27	400_5_15	282_2_15	570_5_128	678_5_1	1318_5_32	262_5_1	124_6_64	125_5_31	269_6_53	59_5_1	54_1_27	57_5_58	51_6_103	52_5_6	296_2_13	294_6_1	375_04_73	293_5_26	290_2_60	164_5_1	198_05_1	313_6_9	1122_6_24	191_05_12	193_5_6	115_2_53	88_6_67	116_6_4	69_5_1	86_6_1	250_6_1	791_2_43	3_5_1	7_2_122	369_6_47
217_2_81	212_4_368	213_5_5	667_04_91	1783_05_3	133_1_34	132_5_46	135_04_84	139_5_20	24_6_47	25_6_190	27_2_42	21_5_1	28_04_1	405_12_24	400_5_17	282_2_16	570_5_128	678_5_1	1318_5_30	262_5_1	124_6_54	125_5_28	269_6_48	59_5_1	54_1_23	57_5_54	51_6_107	52_5_6	296_2_17	375_04_83	293_5_20	290_2_55	164_5_1	198_05_1	313_6_11	1122_6_17	191_05_15	193_5_6	115_2_45	88_6_64	116_6_2	69_5_1	86_6_1	250_6_1	791_2_40	3_5_1	7_2_118	369_6_52	916_5_20
217_2_80	212_4_388	213_5_5	667_04_108	1783_05_4	133_1_40	132_5_43	135_04_77	139_5_22	24_6_49	25_6_203	27_2_38	21_5_1	28_04_1	405_12_23	400_5_18	282_2_14	570_5_131	678_5_1	1318_5_31	124_6_57	125_5_29	269_6_56	59_5_1	54_1_28	57_5_44	51_6_112	52_5_2	296_2_19	375_04_86	293_5_18	290_2_56	164_5_1	198_05_1	313_6_11	1122_6_13	191_05_20	193_5_6	115_2_43	88_6_68	116_6_2	69_5_1	86_6_1	250_6_1	791_2_47	3_5_1	7_2_119	369_6_63	916_5_21	360_5_1
217_2_76	212_4_390	213_5_5	667_04_118	1783_05_3	133_1_40	132_5_45	135_04_69	139_5_22	24_6_52	25_6_197	27_2_40	21_5_1	28_04_1	405_12_26	400_5_13	282_2_14	570_5_134	678_5_1	1318_5_35	124_6_56	125_5_29	269_6_54	59_5_1	54_1_25	57_5_43	51_6_113	52_5_1	296_2_21	375_04_79	293_5_9	290_2_56	164_5_1	198_05_1	313_6_13	1122_6_8	191_05_21	193_5_4	115_2_35	88_6_70	116_6_2	69_5_1	86_6_1	791_2_43	3_5_1	7_2_115	369_6_70	916_5_26	360_5_1	449_5_28
217_2_81	212_4_362	213_5_2	667_04_128	1783_05_2	133_1_41	132_5_55	135_04_70	139_5_17	24_6_47	25_6_202	27_2_36	21_5_1	28_04_1	405_12_24	400_5_11	282_2_17	570_5_123	678_5_1	1318_5_36	124_6_56	125_5_26	269_6_62	59_5_1	54_1_30	57_5_44	51_6_107	296_2_17	375_04_61	293_5_5	290_2_54	164_5_1	198_05_1	313_6_15	1122_6_6	191_05_26	193_5_5	115_2_35	88_6_64	116_6_2	69_5_1	86_6_1	791_2_42	3_5_1	7_2_113	369_6_68	916_5_28	360_5_1	449_5_26	585_6_2
217_2_79	212_4_320	213_5_1	667_04_124	1783_05_1	133_1_44	132_5_56	135_04_69	139_5_15	24_6_42	25_6_204	27_2_37	21_5_1	28_04_1	405_12_31	400_5_8	282_2_18	570_5_136	678_5_1	1318_5_31	124_6_56	125_5_31	269_6_65	59_5_1	54_1_41	57_5_46	51_6_116	296_2_18	375_04_55	293_5_4	290_2_63	164_5_1	198_05_1	313_6_16	1122_6_5	191_05_28	193_5_2	115_2_36	88_6_74	69_5_1	86_6_1	791_2_49	3_5_1	7_2_116	369_6_64	916_5_26	360_5_1	449_5_32	585_6_3	300_5_59
217_2_80	212_4_280	213_5_1	667_04_140	133_1_46	132_5_44	135_04_75	139_5_16	24_6_35	25_6_184	27_2_34	21_5_1	28_04_1	405_12_29	400_5_6	282_2_23	570_5_123	678_5_1	1318_5_38	124_6_56	125_5_34	269_6_55	59_5_1	54_1_39	57_5_51	51_6_116	296_2_17	375_04_45	293_5_3	290_2_62	164_5_1	313_6_13	1122_6_5	191_05_34	315_12_61	115_2_36	88_6_67	277_5_1	86_6_1	791_2_48	3_5_1	7_2_109	369_6_77	916_5_21	360_5_1	449_5_25	585_6_2	300_5_66	301_6_33	302_2_61
217_2_80	212_4_256	213_5_2	667_04_144	133_1_54	132_5_45	135_04_88	139_5_17	24_6_35	25_6_184	27_2_32	21_5_1	28_04_1	405_12_33	400_5_5	282_2_22	570_5_114	678_5_1	1318_5_33	124_6_63	125_5_34	269_6_53	59_5_1	54_1_46	57_5_55	51_6_124	296_2_18	375_04_31	293_5_4	290_2_62	164_5_1	313_6_12	1122_6_5	191_05_40	315_12_64	115_2_39	88_6_68	277_5_1	86_6_1	791_2_56	3_5_1	7_2_110	369_6_72	916_5_14	360_5_1	449_5_29	300_5_58	301_6_28	302_2_58	304_5_14
217_2_83	212_4_235	213_5_4	667_04_167	133_1_61	132_5_45	135_04_85	139_5_17	24_6_39	25_6_188	27_2_36	21_5_1	28_04_1	405_12_41	282_2_26	570_5_114	678_5_1	1318_5_32	124_6_59	125_5_27	269_6_51	59_5_1	54_1_44	57_5_55	51_6_122	296_2_18	375_04_24	293_5_5	290_2_58	164_5_1	313_6_10	1122_6_4	191_05_27	315_12_72	115_2_33	88_6_68	277_5_1	86_6_1	791_2_49	3_5_1	7_2_114	369_6_79	916_5_14	360_5_1	449_5_30	300_5_52	301_6_30	302_2_63	304_5_17	588_2_193
217_2_82	212_4_202	213_5_4	667_04_155	133_1_58	132_5_46	135_04_84	139_5_15	24_6_35	25_6_195	27_2_36	21_5_1	28_04_1	405_12_43	282_2_34	570_5_112	678_5_1	1318_5_35	124_6_62	125_5_34	269_6_50	59_5_1	54_1_40	57_5_51	51_6_107	296_2_17	375_04_15	293_5_4	290_2_58	164_5_1	313_6_5	1122_6_4	191_05_23	315_12_78	115_2_31	88_6_66	277_5_1	86_6_1	791_2_46	3_5_1	7_2_114	369_6_74	916_5_16	360_5_1	449_5_31	300_5_61	301_6_32	302_2_61	304_5_14	588_2_193
217_2_67	212_4_175	213_5_6	667_04_158	133_1_60	132_5_38	135_04_76	139_5_19	24_6_32	25_6_206	27_2_32	21_5_1	28_04_1	405_12_49	282_2_43	570_5_114	678_5_1	1318_5_40	124_6_56	125_5_33	269_6_56	59_5_1	54_1_39	57_5_52	51_6_107	296_2_13	375_04_12	293_5_4	290_2_49	164_5_1	313_6_9	1122_6_4	191_05_22	315_12_81	115_2_27	88_6_65	277_5_1	86_6_1	791_2_41	3_5_1	7_2_118	369_6_75	916_5_14	360_5_1	449_5_35	300_5_63	301_6_34	302_2_69	304_5_10	588_2_204
217_2_63	212_4_178	213_5_5	667_04_177	133_1_49	132_5_31	135_04_84	139_5_21	24_6_33	25_6_207	27_2_33	21_5_1	28_04_1	405_12_53	282_2_47	570_5_121	678_5_1	1318_5_44	124_6_58	125_5_33	269_6_53	59_5_1	54_1_40	57_5_56	51_6_116	296_2_17	375_04_16	293_5_4	290_2_56	164_5_1	313_6_6	1122_6_5	191_05_17	315_12_75	115_2_29	88_6_61	277_5_1	86_6_1	791_2_45	3_5_1	7_2_112	369_6_79	916_5_16	360_5_1	449_5_36	300_5_51	301_6_32	302_2_73	304_5_6	588_2_217
217_2_62	212_4_169	213_5_4	667_04_184	133_1_38	132_5_22	135_04_90	139_5_29	24_6_35	25_6_228	27_2_34	21_5_1	28_04_1	405_12_61	282_2_42	570_5_118	678_5_1	1318_5_54	124_6_56	125_5_35	269_6_52	59_5_1	54_1_40	57_5_58	51_6_115	296_2_11	375_04_25	293_5_2	290_2_57	164_5_1	313_6_8	1122_6_3	191_05_15	315_12_63	115_2_24	88_6_62	277_5_1	86_6_1	791_2_46	3_5_1	7_2_114	369_6_74	916_5_19	360_5_1	449_5_38	300_5_50	301_6_29	302_2_61	304_5_5	588_2_248
217_2_51	212_4_153	213_5_2	667_04_173	133_1_29	132_5_19	135_04_100	139_5_31	24_6_28	25_6_250	27_2_36	21_5_1	28_04_1	405_12_64	282_2_39	570_5_127	678_5_1	1318_5_55	124_6_49	125_5_36	269_6_47	59_5_1	54_1_39	57_5_49	51_6_120	296_2_9	375_04_31	293_5_4	290_2_58	164_5_1	313_6_6	1122_6_5	191_05_13	315_12_67	115_2_24	88_6_61	277_5_1	86_6_1	791_2_45	3_5_1	7_2_119	369_6_71	916_5_18	360_5_1	449_5_47	300_5_57	301_6_32	302_2_61	304_5_10	588_2_270
217_2_44	212_4_129	213_5_3	667_04_187	133_1_13	132_5_17	135_04_102	139_5_44	24_6_19	25_6_246	27_2_41	21_5_1	28_04_1	405_12_72	282_2_30	570_5_141	678_5_1	1318_5_46	124_6_46	125_5_35	269_6_53	59_5_1	54_1_35	57_5_46	51_6_133	296_2_6	375_04_29	293_5_2	290_2_52	164_5_1	313_6_8	1122_6_4	191_05_11	315_12_71	115_2_26	88_6_59	277_5_1	86_6_1	791_2_43	3_5_1	7_2_106	369_6_69	916_5_18	360_5_1	449_5_53	300_5_57	301_6_26	302_2_60	304_5_13	588_2_275
217_2_41	212_4_107	213_5_3	667_04_195	133_1_5	132_5_18	135_04_107	139_5_42	24_6_18	25_6_242	27_2_42	21_5_1	28_04_1	405_12_76	282_2_26	570_5_137	678_5_1	1318_5_49	124_6_43	125_5_35	269_6_56	59_5_1	54_1_30	57_5_50	51_6_141	296_2_5	375_04_34	293_5_4	290_2_44	164_5_1	313_6_13	1122_6_4	191_05_11	315_12_70	115_2_25	88_6_71	277_5_1	86_6_1	791_2_44	3_5_1	7_2_104	369_6_79	916_5_18	360_5_1	449_5_50	300_5_53	301_6_27	302_2_58	304_5_14	588_2_279
217_2_41	212_4_82	213_5_2	667_04_180	133_1_1	132_5_12	135_04_108	139_5_43	24_6_21	25_6_241	27_2_40	21_5_1	28_04_1	405_12_83	282_2_23	570_5_128	678_5_1	1318_5_48	124_6_44	125_5_37	269_6_62	59_5_1	54_1_24	57_5_55	51_6_143	296_2_7	375_04_31	293_5_5	290_2_41	164_5_1	313_6_10	1122_6_2	191_05_9	315_12_64	115_2_23	88_6_68	277_5_1	86_6_1	791_2_44	3_5_1	7_2_92	369_6_92	916_5_23	360_5_1	449_5_53	300_5_50	301_6_28	302_2_55	304_5_17	588_2_287
217_2_38	212_4_74	667_04_211	133_1_1	132_5_14	135_04_105	139_5_40	24_6_18	25_6_250	27_2_41	21_5_1	28_04_1	405_12_88	282_2_16	570_5_129	678_5_1	1318_5_52	124_6_57	125_5_37	269_6_64	59_5_1	54_1_11	57_5_47	51_6_140	296_2_10	375_04_41	293_5_4	290_2_45	313_6_10	1122_6_1	191_05_6	315_12_62	115_2_20	88_6_69	277_5_1	86_6_1	791_2_48	3_5_1	7_2_85	369_6_93	916_5_23	360_5_1	449_5_55	300_5_46	301_6_26	302_2_54	304_5_15	588_2_284	444_6_32	241_5_103
217_2_34	212_4_64	667_04_194	133_1_1	132_5_14	135_04_84	139_5_34	24_6_13	25_6_254	27_2_41	21_5_1	28_04_1	405_12_87	282_2_11	570_5_133	678_5_1	1318_5_52	124_6_51	125_5_40	269_6_61	59_5_1	54_1_4	57_5_44	51_6_142	296_2_13	375_04_43	293_5_5	290_2_43	313_6_11	191_05_8	315_12_57	115_2_20	88_6_74	277_5_1	86_6_1	791_2_50	3_5_1	7_2_83	369_6_103	916_5_24	360_5_1	449_5_56	300_5_43	301_6_27	302_2_61	304_5_13	588_2_300	444_6_19	241_5_107	445_2_149
217_2_35	212_4_63	667_04_201	133_1_1	132_5_15	135_04_71	139_5_33	24_6_14	25_6_261	27_2_40	21_5_1	28_04_1	405_12_94	282_2_8	570_5_130	678_5_1	1318_5_50	124_6_49	125_5_37	269_6_61	59_5_1	54_1_3	57_5_41	51_6_144	296_2_13	375_04_56	293_5_3	290_2_47	313_6_9	191_05_4	315_12_55	115_2_21	88_6_73	277_5_1	86_6_1	791_2_48	3_5_1	7_2_87	369_6_112	916_5_21	360_5_1	449_5_53	300_5_51	301_6_31	302_2_59	304_5_9	588_2_289	444_6_19	241_5_106	445_2_150
217_2_41	212_4_58	667_04_187	133_1_1	132_5_16	135_04_60	139_5_25	24_6_13	25_6_258	27_2_41	21_5_1	28_04_1	405_12_91	282_2_9	570_5_126	678_5_1	1318_5_49	124_6_59	125_5_31	269_6_59	59_5_1	54_1_1	57_5_49	51_6_155	296_2_14	375_04_61	293_5_2	290_2_49	313_6_10	191_05_2	315_12_43	115_2_17	88_6_80	277_5_1	86_6_1	791_2_48	3_5_1	7_2_92	369_6_126	916_5_22	360_5_1	449_5_52	300_5_49	301_6_30	302_2_59	304_5_7	588_2_270	444_6_21	241_5_96	445_2_147
217_2_39	212_4_58	667_04_202	133_1_1	132_5_15	135_04_55	139_5_31	24_6_12	25_6_243	27_2_42	21_5_1	28_04_1	405_12_87	282_2_9	570_5_123	678_5_1	1318_5_43	124_6_66	125_5_34	269_6_63	59_5_1	57_5_48	51_6_156	296_2_15	375_04_64	293_5_5	290_2_55	313_6_6	191_05_2	315_12_44	115_2_15	88_6_83	277_5_1	86_6_1	791_2_45	3_5_1	7_2_99	369_6_122	916_5_22	360_5_1	449_5_51	300_5_49	301_6_35	302_2_51	304_5_6	588_2_267	444_6_18	241_5_97	445_2_160	101_6_30
217_2_36	212_4_54	667_04_174	132_5_15	135_04_42	139_5_23	24_6_15	25_6_224	27_2_43	21_5_1	28_04_1	405_12_99	282_2_9	570_5_124	678_5_1	1318_5_46	124_6_67	125_5_39	269_6_77	59_5_1	57_5_58	51_6_167	296_2_15	375_04_59	293_5_6	290_2_54	313_6_4	191_05_2	315_12_46	115_2_10	88_6_78	277_5_1	86_6_1	791_2_40	3_5_1	7_2_103	369_6_103	916_5_25	360_5_1	449_5_54	300_5_47	301_6_38	302_2_45	304_5_6	588_2_265	444_6_19	241_5_88	445_2_187	101_6_28	107_6_33
217_2_36	212_4_55	667_04_159	132_5_13	135_04_40	139_5_23	24_6_23	25_6_221	27_2_43	21_5_1	28_04_1	405_12_107	282_2_6	570_5_118	678_5_1	1318_5_46	124_6_65	125_5_42	269_6_75	59_5_1	57_5_60	51_6_164	296_2_15	375_04_46	293_5_4	290_2_64	313_6_3	191_05_2	315_12_42	115_2_7	88_6_71	277_5_1	86_6_1	791_2_45	3_5_1	7_2_105	369_6_91	916_5_27	360_5_1	449_5_48	300_5_42	301_6_43	302_2_44	304_5_4	588_2_273	444_6_15	241_5_83	445_2_189	101_6_36	107_6_37
217_2_32	212_4_58	667_04_142	132_5_16	135_04_32	139_5_20	24_6_23	25_6_209	27_2_46	21_5_1	28_04_1	405_12_109	282_2_6	570_5_108	678_5_1	1318_5_42	124_6_67	125_5_40	269_6_79	59_5_1	57_5_62	51_6_166	296_2_16	375_04_26	293_5_6	290_2_70	313_6_1	315_12_47	115_2_8	88_6_72	277_5_1	86_6_1	791_2_51	3_5_1	7_2_105	369_6_94	916_5_31	360_5_1	449_5_48	300_5_46	301_6_52	302_2_44	304_5_4	588_2_271	444_6_14	241_5_77	445_2_195	101_6_37	107_6_39	39_6_1
217_2_35	212_4_57	667_04_127	132_5_15	135_04_21	139_5_21	24_6_19	25_6_209	27_2_48	21_5_1	28_04_1	405_12_108	282_2_6	570_5_99	678_5_1	1318_5_32	124_6_65	125_5_44	269_6_76	59_5_1	57_5_53	51_6_153	296_2_12	375_04_18	293_5_6	290_2_78	195_2_1	315_12_41	115_2_6	88_6_71	277_5_1	86_6_1	791_2_46	3_5_1	7_2_95	369_6_96	916_5_35	360_5_1	449_5_53	300_5_47	301_6_56	302_2_45	304_5_1	588_2_277	444_6_13	241_5_79	445_2_194	101_6_42	107_6_40	39_6_1
217_2_37	212_4_60	667_04_119	132_5_20	135_04_19	139_5_18	24_6_19	25_6_191	27_2_47	21_5_1	28_04_1	405_12_101	282_2_5	570_5_106	678_5_1	1318_5_28	124_6_59	125_5_49	269_6_72	59_5_1	57_5_53	51_6_145	296_2_19	375_04_6	293_5_4	290_2_76	195_2_1	315_12_41	115_2_11	88_6_72	86_6_1	791_2_41	3_5_1	7_2_86	369_6_102	916_5_39	360_5_1	449_5_49	300_5_48	301_6_68	302_2_60	588_2_276	444_6_14	241_5_74	445_2_181	101_6_40	107_6_49	39_6_1	374_6_38	643_2_2
217_2_41	212_4_58	667_04_97	132_5_15	135_04_13	139_5_22	24_6_14	25_6_175	27_2_49	21_5_1	28_04_1	405_12_105	282_2_6	570_5_102	678_5_1	1318_5_18	124_6_56	125_5_44	269_6_74	59_5_1	57_5_60	51_6_151	296_2_25	375_04_3	293_5_4	290_2_86	195_2_1	315_12_36	115_2_13	88_6_74	86_6_1	791_2_39	3_5_1	7_2_90	369_6_100	916_5_34	360_5_1	449_5_61	300_5_50	301_6_64	302_2_65	588_2_291	444_6_13	241_5_75	445_2_183	101_6_40	107_6_56	39_6_1	374_6_41	643_2_3
217_2_40	212_4_62	667_04_92	132_5_19	135_04_9	139_5_20	24_6_15	25_6_177	27_2_44	21_5_1	28_04_1	405_12_98	282_2_5	570_5_93	678_5_1	1318_5_18	124_6_45	125_5_42	269_6_83	59_5_1	57_5_58	51_6_135	296_2_21	375_04_1	293_5_5	290_2_84	195_2_1	315_12_36	115_2_12	88_6_79	86_6_1	791_2_38	3_5_1	7_2_95	369_6_100	916_5_32	360_5_1	449_5_66	300_5_52	301_6_70	302_2_64	588_2_298	444_6_12	241_5_70	445_2_193	101_6_41	107_6_52	39_6_1	374_6_52	643_2_2
217_2_44	212_4_57	667_04_96	132_5_22	135_04_9	139_5_17	24_6_15	25_6_171	27_2_37	21_5_1	405_12_101	282_2_2	570_5_98	678_5_1	1318_5_17	124_6_41	125_5_38	269_6_89	59_5_1	57_5_59	51_6_136	296_2_24	293_5_5	290_2_87	195_2_1	315_12_41	115_2_12	88_6_84	86_6_1	791_2_35	3_5_1	7_2_98	369_6_102	916_5_31	360_5_1	449_5_68	300_5_55	301_6_87	302_2_57	588_2_299	444_6_11	241_5_71	445_2_191	101_6_36	107_6_61	39_6_1	374_6_55	643_2_1	646_2_6	435_6_23
217_2_44	212_4_65	667_04_91	132_5_23	135_04_7	139_5_13	24_6_12	25_6_173	27_2_34	21_5_1	405_12_104	570_5_114	678_5_1	1318_5_16	124_6_37	125_5_29	269_6_75	59_5_1	57_5_53	51_6_142	296_2_25	293_5_6	290_2_96	195_2_1	315_12_38	115_2_13	88_6_80	86_6_1	791_2_41	3_5_1	7_2_105	369_6_95	916_5_30	360_5_1	449_5_79	300_5_44	301_6_81	302_2_60	588_2_283	444_6_11	241_5_70	445_2_193	101_6_24	107_6_68	39_6_1	374_6_58	646_2_5	435_6_21	579_6_17	338_5_21
217_2_51	212_4_75	667_04_112	132_5_21	135_04_6	139_5_9	24_6_11	25_6_183	27_2_34	21_5_1	405_12_106	570_5_118	678_5_1	1318_5_20	124_6_41	125_5_33	269_6_80	59_5_1	57_5_48	51_6_127	296_2_29	293_5_7	290_2_87	195_2_1	315_12_32	115_2_14	88_6_83	86_6_1	791_2_37	3_5_1	7_2_110	369_6_105	916_5_33	360_5_1	449_5_81	300_5_49	301_6_80	302_2_66	588_2_281	444_6_11	241_5_76	445_2_189	101_6_28	107_6_68	39_6_1	374_6_59	646_2_1	435_6_23	579_6_15	338_5_18
217_2_49	212_4_82	667_04_131	132_5_22	135_04_5	139_5_5	24_6_9	25_6_173	27_2_32	21_5_1	405_12_102	570_5_125	678_5_1	1318_5_20	124_6_38	125_5_28	269_6_88	59_5_1	57_5_45	51_6_138	296_2_35	293_5_8	290_2_69	195_2_1	315_12_31	115_2_11	88_6_75	86_6_1	791_2_32	3_5_1	7_2_113	369_6_109	916_5_32	360_5_1	449_5_85	300_5_57	301_6_83	302_2_66	588_2_279	444_6_9	241_5_76	445_2_180	101_6_25	107_6_76	39_6_1	374_6_50	646_2_2	435_6_22	579_6_13	338_5_20
217_2_40	212_4_82	667_04_166	132_5_24	139_5_5	24_6_6	25_6_173	27_2_41	21_5_1	405_12_101	570_5_130	678_5_1	1318_5_19	124_6_36	125_5_27	269_6_84	59_5_1	57_5_50	51_6_142	296_2_32	293_5_6	290_2_65	195_2_1	315_12_34	115_2_7	88_6_83	86_6_1	791_2_34	3_5_1	7_2_106	369_6_106	916_5_32	360_5_1	449_5_83	300_5_49	301_6_86	302_2_73	588_2_278	444_6_10	241_5_84	445_2_167	101_6_24	107_6_74	39_6_1	374_6_42	646_2_1	435_6_29	579_6_8	338_5_17	624_5_23
217_2_46	212_4_82	667_04_173	132_5_19	139_5_5	24_6_6	25_6_163	27_2_38	21_5_1	405_12_109	570_5_115	678_5_1	1318_5_15	124_6_42	125_5_29	269_6_89	59_5_1	57_5_58	51_6_142	296_2_31	293_5_5	290_2_48	195_2_1	315_12_34	115_2_5	88_6_99	86_6_1	791_2_37	3_5_1	7_2_116	369_6_112	916_5_28	360_5_1	449_5_80	300_5_47	301_6_85	302_2_77	588_2_296	444_6_11	241_5_81	445_2_166	101_6_21	107_6_79	39_6_1	374_6_37	646_2_1	435_6_30	579_6_5	338_5_15	624_5_23
217_2_49	212_4_80	667_04_171	132_5_20	139_5_3	24_6_4	25_6_150	27_2_29	21_5_1	405_12_100	570_5_110	678_5_1	1318_5_18	124_6_33	125_5_33	269_6_91	59_5_1	57_5_66	51_6_151	296_2_41	293_5_2	290_2_36	195_2_1	315_12_36	115_2_7	88_6_102	86_6_1	791_2_42	3_5_1	7_2_122	369_6_118	916_5_31	360_5_1	449_5_78	300_5_42	301_6_85	302_2_84	588_2_313	444_6_7	241_5_88	445_2_169	101_6_19	107_6_88	39_6_1	374_6_40	646_2_1	435_6_36	579_6_6	338_5_13	624_5_18
217_2_56	212_4_77	667_04_167	132_5_17	139_5_5	24_6_1	25_6_152	27_2_34	21_5_1	405_12_97	570_5_103	678_5_1	1318_5_18	124_6_35	125_5_36	269_6_95	59_5_1	57_5_76	51_6_150	296_2_41	293_5_1	290_2_37	195_2_1	315_12_39	115_2_9	88_6_111	86_6_1	791_2_46	3_5_1	7_2_110	369_6_123	916_5_30	360_5_1	449_5_61	300_5_43	301_6_87	302_2_82	588_2_310	444_6_9	241_5_93	445_2_171	101_6_19	107_6_88	39_6_1	374_6_39	435_6_35	579_6_5	338_5_15	624_5_25	453_2_56
217_2_53	212_4_83	667_04_148	132_5_16	139_5_3	24_6_3	25_6_145	27_2_34	21_5_1	405_12_94	570_5_93	678_5_1	1318_5_18	124_6_35	125_5_45	269_6_99	59_5_1	57_5_79	51_6_140	296_2_58	374_6_46	290_2_35	195_2_1	315_12_35	115_2_12	88_6_125	86_6_1	791_2_57	7_2_109	369_6_130	916_5_23	360_5_1	449_5_65	300_5_48	301_6_93	302_2_70	588_2_318	444_6_6	241_5_87	445_2_171	101_6_13	107_6_89	39_6_1	435_6_32	579_6_8	338_5_20	624_5_23	453_2_64	331_6_51	61_5_6
217_2_52	212_4_88	667_04_148	132_5_19	139_5_3	24_6_3	25_6_144	27_2_34	21_5_1	405_12_98	570_5_96	678_5_1	1318_5_17	124_6_25	125_5_41	269_6_93	59_5_1	57_5_72	51_6_135	296_2_54	374_6_47	290_2_31	195_2_1	315_12_29	115_2_12	88_6_134	86_6_1	791_2_56	7_2_109	369_6_136	916_5_19	360_5_1	449_5_58	300_5_52	301_6_96	302_2_64	588_2_322	444_6_4	241_5_84	445_2_167	101_6_11	107_6_81	39_6_1	435_6_32	579_6_8	338_5_21	624_5_22	453_2_71	331_6_56	61_5_4
217_2_56	212_4_92	667_04_143	132_5_22	139_5_1	24_6_3	25_6_149	27_2_34	21_5_1	405_12_89	570_5_107	678_5_1	1318_5_22	124_6_25	125_5_40	269_6_80	59_5_1	57_5_74	51_6_139	296_2_57	374_6_49	290_2_29	195_2_1	315_12_29	115_2_15	88_6_151	86_6_1	791_2_51	7_2_116	369_6_131	916_5_20	360_5_1	449_5_51	300_5_52	301_6_104	302_2_65	588_2_316	444_6_5	241_5_83	445_2_170	101_6_16	107_6_75	39_6_1	435_6_41	579_6_8	338_5_19	624_5_28	453_2_77	331_6_49	61_5_4
217_2_63	212_4_114	667_04_138	132_5_24	139_5_3	24_6_4	25_6_153	27_2_34	21_5_1	405_12_89	570_5_111	678_5_1	1318_5_19	124_6_22	125_5_40	269_6_74	59_5_1	57_5_71	51_6_132	296_2_57	374_6_53	290_2_23	195_2_1	315_12_31	115_2_15	88_6_151	86_6_1	791_2_44	7_2_119	369_6_142	916_5_15	360_5_1	449_5_52	300_5_63	301_6_96	302_2_67	588_2_309	444_6_5	241_5_87	445_2_169	101_6_16	107_6_64	39_6_1	435_6_42	579_6_5	338_5_20	624_5_32	453_2_76	331_6_46	61_5_5
217_2_69	212_4_143	667_04_129	132_5_21	139_5_2	24_6_4	25_6_142	27_2_29	21_5_1	405_12_95	570_5_109	678_5_1	1318_5_21	124_6_20	125_5_44	269_6_81	59_5_1	57_5_55	51_6_126	296_2_62	374_6_47	290_2_21	195_2_1	315_12_39	115_2_18	88_6_158	86_6_1	791_2_41	7_2_117	369_6_134	916_5_12	360_5_1	449_5_49	300_5_73	301_6_95	302_2_57	588_2_306	444_6_7	241_5_102	445_2_172	101_6_16	107_6_66	39_6_1	435_6_43	579_6_6	338_5_15	624_5_26	453_2_77	331_6_37	61_5_6
217_2_68	212_4_160	667_04_136	132_5_24	139_5_2	24_6_5	25_6_135	27_2_32	21_5_1	405_12_101	570_5_120	678_5_1	1318_5_32	124_6_22	125_5_43	269_6_92	59_5_1	57_5_56	51_6_119	296_2_59	374_6_48	290_2_18	195_2_1	315_12_35	115_2_17	88_6_163	86_6_1	791_2_34	7_2_114	369_6_147	916_5_12	360_5_1	449_5_49	300_5_78	301_6_86	302_2_62	588_2_296	444_6_4	241_5_102	445_2_175	101_6_18	107_6_66	39_6_1	435_6_39	579_6_7	338_5_13	624_5_21	453_2_83	331_6_37	61_5_4
217_2_63	212_4_162	667_04_135	132_5_21	139_5_1	24_6_3	25_6_124	27_2_33	21_5_1	405_12_98	570_5_116	678_5_1	1318_5_30	124_6_18	125_5_42	269_6_97	59_5_1	57_5_46	51_6_105	296_2_59	374_6_49	290_2_17	195_2_1	315_12_29	115_2_19	88_6_162	86_6_1	791_2_31	7_2_121	369_6_152	916_5_11	360_5_1	449_5_45	300_5_77	301_6_85	302_2_57	588_2_294	444_6_4	241_5_104	445_2_177	101_6_25	107_6_62	39_6_1	435_6_38	579_6_8	338_5_12	624_5_16	453_2_81	331_6_48	61_5_4
217_2_66	212_4_177	667_04_151	132_5_22	24_6_5	25_6_131	27_2_25	21_5_1	405_12_110	570_5_120	678_5_1	1318_5_32	124_6_20	125_5_36	269_6_99	59_5_1	57_5_49	51_6_93	296_2_57	374_6_51	290_2_12	195_2_1	315_12_30	115_2_19	88_6_166	86_6_1	791_2_31	7_2_125	369_6_163	916_5_12	360_5_1	449_5_46	300_5_77	301_6_80	302_2_60	588_2_287	444_6_5	241_5_108	445_2_156	101_6_28	107_6_62	39_6_1	435_6_39	579_6_7	338_5_11	624_5_10	453_2_92	331_6_46	61_5_2	62_5_79
217_2_62	212_4_157	667_04_153	132_5_27	24_6_3	25_6_128	27_2_26	21_5_1	405_12_128	570_5_122	678_5_1	1318_5_37	124_6_16	125_5_37	269_6_107	59_5_1	57_5_50	51_6_89	296_2_58	374_6_51	290_2_15	195_2_1	315_12_28	115_2_20	88_6_149	86_6_1	791_2_29	7_2_141	369_6_163	916_5_12	360_5_1	449_5_46	300_5_84	301_6_73	302_2_56	588_2_290	444_6_6	241_5_105	445_2_158	101_6_27	107_6_61	39_6_1	435_6_40	579_6_8	338_5_9	624_5_8	453_2_98	331_6_44	61_5_3	62_5_83
217_2_61	212_4_140	667_04_164	132_5_27	24_6_3	25_6_123	27_2_25	21_5_1	405_12_127	570_5_122	678_5_1	1318_5_43	124_6_17	125_5_41	269_6_107	59_5_1	57_5_51	51_6_82	296_2_58	374_6_51	290_2_17	195_2_1	315_12_24	115_2_17	88_6_142	86_6_1	791_2_29	7_2_120	369_6_162	916_5_16	360_5_1	449_5_37	300_5_91	301_6_75	302_2_54	588_2_296	444_6_10	241_5_108	445_2_160	101_6_35	107_6_72	39_6_1	435_6_41	579_6_9	338_5_4	624_5_8	453_2_105	331_6_46	61_5_4	62_5_82
217_2_65	212_4_127	667_04_182	132_5_37	24_6_3	25_6_102	27_2_29	21_5_1	405_12_122	570_5_125	678_5_1	1318_5_36	124_6_20	125_5_42	269_6_115	59_5_1	57_5_54	51_6_84	296_2_60	374_6_53	290_2_16	195_2_1	315_12_19	115_2_21	88_6_144	86_6_1	791_2_26	7_2_126	369_6_160	916_5_17	360_5_1	449_5_32	300_5_95	301_6_76	302_2_53	588_2_293	444_6_6	241_5_110	445_2_160	101_6_38	107_6_79	39_6_1	435_6_47	579_6_9	338_5_3	624_5_7	453_2_105	331_6_39	61_5_5	62_5_86
217_2_63	212_4_118	667_04_184	132_5_46	25_6_97	27_2_28	21_5_1	405_12_116	570_5_111	678_5_1	1318_5_37	124_6_24	125_5_53	269_6_112	59_5_1	57_5_48	51_6_82	296_2_60	374_6_57	290_2_11	195_2_1	315_12_16	115_2_23	88_6_165	86_6_1	791_2_25	7_2_137	369_6_155	916_5_15	360_5_1	449_5_35	300_5_105	301_6_69	302_2_47	588_2_299	444_6_7	241_5_107	445_2_179	101_6_45	107_6_97	39_6_1	435_6_45	579_6_6	338_5_6	624_5_9	453_2_110	331_6_35	61_5_2	62_5_83	63_5_1
217_2_59	212_4_97	667_04_202	132_5_43	25_6_92	27_2_36	21_5_1	405_12_109	570_5_106	678_5_1	1318_5_30	124_6_23	125_5_50	269_6_121	59_5_1	57_5_47	51_6_73	296_2_62	374_6_59	290_2_9	195_2_1	315_12_17	115_2_16	88_6_166	86_6_1	791_2_22	7_2_137	369_6_153	916_5_20	360_5_1	449_5_39	300_5_105	301_6_69	302_2_64	588_2_294	444_6_5	241_5_114	445_2_191	101_6_52	107_6_96	39_6_1	435_6_50	579_6_9	338_5_5	624_5_11	453_2_103	331_6_37	61_5_1	62_5_81	63_5_1
217_2_64	212_4_94	667_04_198	132_5_47	25_6_88	27_2_37	21_5_1	405_12_108	570_5_88	678_5_1	1318_5_35	124_6_20	125_5_59	269_6_122	59_5_1	57_5_40	51_6_84	296_2_63	374_6_58	290_2_8	195_2_1	315_12_23	115_2_14	88_6_166	86_6_1	791_2_21	7_2_132	369_6_148	916_5_20	360_5_1	449_5_42	300_5_105	301_6_71	302_2_66	588_2_304	444_6_3	241_5_124	445_2_185	101_6_50	107_6_109	39_6_1	435_6_50	579_6_9	338_5_3	624_5_13	453_2_100	331_6_42	62_5_72	63_5_1	65_5_126
588_2_307	217_2_69	579_6_11	212_4_102	338_5_4	624_5_18	667_04_192	453_2_97	331_6_41	144_6_1	315_12_28	115_2_7	132_5_39	62_5_61	63_5_1	65_5_131	178_6_120	72_6_1	173_5_11	232_6_48	1582_6_24	25_6_82	86_6_1	27_2_37	21_5_1	791_2_17	49_6_77	46_5_27	47_6_261	44_5_70	180_6_134	40_5_249	224_6_1	560_6_14	405_12_113	2_2_1	186_34_8	7_2_133	369_6_159	5_6_22	916_5_17	360_5_1	449_5_48	570_5_67	678_5_1	207_2_12	300_5_100	301_6_65	302_2_73	445_2_183
588_2_310	217_2_54	579_6_17	212_4_101	338_5_3	624_5_20	667_04_172	453_2_107	331_6_40	144_6_1	315_12_27	115_2_3	132_5_37	62_5_65	63_5_1	65_5_136	178_6_128	72_6_1	173_5_11	232_6_49	1582_6_22	25_6_91	86_6_1	27_2_34	21_5_1	791_2_22	49_6_76	46_5_30	47_6_260	44_5_82	180_6_140	40_5_234	224_6_1	560_6_15	405_12_119	2_2_1	186_34_4	7_2_141	369_6_152	5_6_17	916_5_16	360_5_1	449_5_54	570_5_65	678_5_1	207_2_8	300_5_100	301_6_74	302_2_76	445_2_188
588_2_330	217_2_53	579_6_20	212_4_102	338_5_6	624_5_21	667_04_166	453_2_111	331_6_36	144_6_1	315_12_36	115_2_2	132_5_28	62_5_59	63_5_1	65_5_118	178_6_129	72_6_1	173_5_15	232_6_49	1582_6_25	25_6_82	86_6_1	27_2_31	21_5_1	791_2_30	49_6_79	46_5_36	47_6_251	44_5_73	180_6_139	40_5_242	224_6_1	560_6_12	405_12_129	2_2_1	186_34_4	7_2_141	369_6_164	5_6_14	916_5_19	360_5_1	449_5_52	570_5_55	678_5_1	207_2_6	300_5_111	301_6_69	302_2_91	445_2_185
588_2_330	217_2_52	579_6_22	212_4_109	338_5_3	624_5_16	667_04_162	453_2_120	331_6_37	144_6_1	315_12_32	115_2_2	132_5_23	62_5_60	63_5_1	65_5_111	178_6_142	72_6_1	173_5_15	232_6_50	1582_6_26	25_6_79	86_6_1	27_2_35	21_5_1	791_2_39	49_6_85	46_5_34	47_6_248	44_5_67	180_6_132	40_5_241	224_6_1	560_6_10	405_12_122	2_2_1	5_6_14	7_2_137	369_6_153	916_5_23	360_5_1	449_5_49	570_5_53	678_5_1	207_2_5	300_5_110	301_6_58	302_2_91	445_2_181	1318_5_25
588_2_323	217_2_50	579_6_17	212_4_127	338_5_3	624_5_19	667_04_148	453_2_139	331_6_36	144_6_1	315_12_29	115_2_1	132_5_21	62_5_61	63_5_1	65_5_108	178_6_133	72_6_1	173_5_12	232_6_53	1582_6_22	25_6_73	86_6_1	27_2_32	21_5_1	791_2_46	49_6_80	46_5_34	47_6_261	44_5_68	180_6_130	40_5_225	224_6_1	560_6_10	405_12_132	2_2_1	5_6_12	7_2_120	369_6_153	916_5_27	360_5_1	449_5_52	570_5_52	678_5_1	207_2_6	300_5_109	301_6_49	302_2_111	445_2_167	1318_5_19
588_2_309	217_2_60	579_6_17	212_4_152	338_5_4	624_5_22	667_04_140	453_2_153	331_6_29	144_6_1	315_12_27	115_2_1	132_5_21	62_5_65	63_5_1	65_5_117	178_6_130	72_6_1	173_5_9	232_6_63	1582_6_22	25_6_75	86_6_1	27_2_28	21_5_1	791_2_53	49_6_77	46_5_28	47_6_280	44_5_61	180_6_121	40_5_238	224_6_1	560_6_4	405_12_123	2_2_1	5_6_14	7_2_121	369_6_161	916_5_27	360_5_1	449_5_51	570_5_57	678_5_1	207_2_7	300_5_102	301_6_47	302_2_112	445_2_177	1318_5_15
588_2_301	217_2_47	579_6_11	212_4_148	338_5_5	624_5_18	667_04_128	453_2_171	331_6_29	144_6_1	315_12_26	115_2_1	132_5_23	62_5_75	63_5_1	65_5_122	178_6_135	72_6_1	173_5_7	232_6_75	1582_6_19	25_6_77	86_6_1	27_2_25	21_5_1	791_2_54	49_6_74	46_5_18	47_6_273	44_5_59	180_6_118	40_5_260	224_6_1	560_6_4	405_12_123	2_2_1	5_6_15	7_2_130	369_6_159	916_5_25	360_5_1	449_5_54	570_5_63	678_5_1	207_2_6	300_5_97	301_6_46	302_2_98	445_2_186	1318_5_11
588_2_280	217_2_47	579_6_11	212_4_144	338_5_5	624_5_23	667_04_117	453_2_178	331_6_37	144_6_1	315_12_28	115_2_1	132_5_25	62_5_85	63_5_1	65_5_118	178_6_142	72_6_1	173_5_5	232_6_83	25_6_79	86_6_1	27_2_23	21_5_1	791_2_57	49_6_66	46_5_17	47_6_277	44_5_50	180_6_116	40_5_256	224_6_1	612_2_32	405_12_114	2_2_1	5_6_16	7_2_126	369_6_156	916_5_22	360_5_1	449_5_53	570_5_74	678_5_1	207_2_7	300_5_94	301_6_41	302_2_101	445_2_188	1318_5_8	99_6_17
588_2_276	217_2_53	579_6_8	212_4_127	338_5_5	624_5_27	667_04_109	453_2_191	331_6_37	144_6_1	315_12_32	115_2_1	132_5_27	62_5_93	63_5_1	65_5_116	178_6_145	72_6_1	173_5_7	232_6_83	25_6_80	86_6_1	27_2_22	21_5_1	791_2_58	49_6_67	46_5_13	47_6_304	44_5_56	180_6_122	40_5_259	224_6_1	612_2_26	405_12_109	2_2_1	5_6_16	7_2_129	369_6_167	916_5_20	360_5_1	449_5_48	570_5_68	678_5_1	207_2_6	300_5_93	301_6_40	302_2_104	445_2_184	1318_5_8	99_6_13
588_2_279	217_2_51	579_6_6	212_4_102	338_5_4	624_5_37	667_04_97	453_2_208	331_6_42	144_6_1	315_12_31	115_2_1	132_5_26	62_5_94	63_5_1	65_5_110	178_6_155	72_6_1	173_5_7	232_6_82	25_6_81	86_6_1	27_2_26	21_5_1	791_2_66	49_6_71	46_5_12	47_6_316	44_5_59	180_6_119	40_5_258	224_6_1	612_2_16	405_12_121	2_2_1	5_6_13	7_2_139	369_6_182	916_5_21	360_5_1	449_5_42	570_5_63	678_5_1	207_2_6	300_5_101	301_6_30	302_2_111	445_2_193	1318_5_5	99_6_16
588_2_276	217_2_61	579_6_5	212_4_84	338_5_4	624_5_47	667_04_105	453_2_207	331_6_42	144_6_1	315_12_33	115_2_1	132_5_25	62_5_84	63_5_1	65_5_118	178_6_179	72_6_1	173_5_5	232_6_86	25_6_82	86_6_1	27_2_21	21_5_1	791_2_69	49_6_74	46_5_8	47_6_302	44_5_56	180_6_122	40_5_251	224_6_1	612_2_15	405_12_129	2_2_1	5_6_8	7_2_126	369_6_191	916_5_19	360_5_1	449_5_34	570_5_60	678_5_1	207_2_9	300_5_101	301_6_27	302_2_109	445_2_194	1318_5_3	99_6_24
588_2_281	217_2_63	579_6_4	212_4_76	338_5_3	624_5_45	667_04_125	453_2_215	331_6_44	144_6_1	315_12_36	115_2_1	132_5_24	62_5_90	63_5_1	65_5_109	178_6_188	72_6_1	173_5_6	232_6_83	25_6_84	86_6_1	27_2_24	21_5_1	791_2_68	49_6_73	46_5_12	47_6_299	44_5_60	180_6_117	40_5_241	224_6_1	612_2_15	405_12_134	2_2_1	5_6_8	7_2_117	369_6_202	916_5_15	360_5_1	449_5_34	570_5_58	678_5_1	207_2_12	300_5_115	301_6_28	302_2_113	445_2_193	1318_5_4	99_6_27
588_2_266	217_2_64	579_6_2	212_4_88	338_5_3	624_5_45	667_04_135	453_2_210	331_6_43	144_6_1	315_12_40	115_2_1	132_5_30	62_5_85	63_5_1	65_5_104	178_6_200	72_6_1	173_5_4	232_6_83	25_6_92	86_6_1	27_2_21	21_5_1	791_2_71	49_6_70	46_5_11	47_6_292	44_5_54	180_6_107	40_5_234	224_6_1	612_2_9	405_12_147	2_2_1	5_6_9	7_2_99	369_6_193	916_5_19	360_5_1	449_5_34	570_5_62	678_5_1	207_2_14	300_5_118	301_6_27	302_2_103	445_2_201	1318_5_4	99_6_23
588_2_270	217_2_58	579_6_1	212_4_90	338_5_4	624_5_49	667_04_137	453_2_206	331_6_45	144_6_1	315_12_35	115_2_1	132_5_29	62_5_82	63_5_1	65_5_108	178_6_192	72_6_1	173_5_3	232_6_79	25_6_111	86_6_1	27_2_25	21_5_1	791_2_68	49_6_64	46_5_12	47_6_299	44_5_48	180_6_97	40_5_222	224_6_1	612_2_11	405_12_136	2_2_1	5_6_8	7_2_98	369_6_193	916_5_24	360_5_1	449_5_38	570_5_63	678_5_1	207_2_13	300_5_108	301_6_22	302_2_95	445_2_190	1318_5_3	99_6_22
588_2_275	217_2_63	212_4_100	338_5_4	624_5_43	667_04_125	453_2_206	331_6_46	144_6_1	315_12_37	115_2_1	132_5_29	62_5_83	63_5_1	65_5_109	178_6_194	72_6_1	173_5_2	232_6_76	25_6_111	86_6_1	27_2_26	21_5_1	791_2_70	49_6_68	46_5_12	47_6_313	44_5_37	180_6_90	40_5_214	224_6_1	612_2_16	405_12_128	2_2_1	5_6_6	7_2_106	369_6_174	916_5_22	360_5_1	449_5_41	570_5_67	678_5_1	207_2_10	300_5_108	301_6_21	302_2_108	445_2_201	1318_5_1	99_6_20	76_2_1
588_2_278	217_2_63	212_4_98	338_5_3	624_5_47	667_04_104	453_2_218	331_6_49	144_6_1	315_12_36	115_2_1	132_5_26	62_5_86	63_5_1	65_5_111	178_6_193	72_6_1	173_5_1	232_6_61	25_6_106	86_6_1	27_2_25	21_5_1	791_2_65	49_6_68	46_5_12	47_6_322	44_5_39	180_6_92	40_5_194	224_6_1	612_2_15	405_12_127	2_2_1	5_6_7	7_2_120	369_6_175	916_5_21	360_5_1	449_5_49	570_5_72	678_5_1	207_2_9	300_5_103	301_6_16	302_2_112	445_2_196	1318_5_1	99_6_16	76_2_1
588_2_272	217_2_59	212_4_94	338_5_5	624_5_41	667_04_82	453_2_228	331_6_49	144_6_1	315_12_39	115_2_1	132_5_23	62_5_84	63_5_1	65_5_102	178_6_181	72_6_1	173_5_1	232_6_64	25_6_99	86_6_1	27_2_26	21_5_1	791_2_61	49_6_73	46_5_9	47_6_322	44_5_48	180_6_92	40_5_203	224_6_1	612_2_13	405_12_123	2_2_1	5_6_9	7_2_129	369_6_178	916_5_15	360_5_1	449_5_52	570_5_84	678_5_1	207_2_10	300_5_114	301_6_20	302_2_121	445_2_189	1318_5_3	99_6_16	76_2_1
588_2_275	217_2_60	212_4_102	338_5_5	624_5_48	667_04_68	453_2_244	331_6_44	144_6_1	315_12_38	115_2_1	132_5_26	62_5_84	63_5_1	65_5_98	178_6_207	72_6_1	173_5_1	232_6_72	25_6_99	86_6_1	27_2_27	21_5_1	791_2_58	49_6_72	46_5_8	47_6_326	44_5_44	180_6_89	40_5_199	224_6_1	612_2_11	405_12_131	2_2_1	5_6_9	7_2_136	369_6_159	916_5_18	360_5_1	449_5_61	570_5_86	678_5_1	207_2_12	300_5_130	301_6_16	302_2_125	445_2_173	1318_5_2	99_6_19	76_2_1
588_2_271	217_2_63	212_4_99	338_5_5	624_5_61	667_04_60	453_2_248	331_6_35	144_6_1	315_12_35	115_2_1	132_5_29	62_5_90	63_5_1	65_5_94	178_6_209	72_6_1	173_5_1	232_6_80	25_6_87	86_6_1	27_2_28	21_5_1	791_2_55	49_6_67	46_5_9	47_6_343	44_5_48	180_6_89	40_5_188	224_6_1	612_2_8	405_12_129	2_2_1	5_6_13	7_2_155	369_6_159	916_5_13	360_5_1	449_5_55	570_5_81	678_5_1	207_2_15	300_5_125	301_6_17	302_2_128	445_2_175	1318_5_1	99_6_23	76_2_1
588_2_265	217_2_65	212_4_96	338_5_6	624_5_62	667_04_68	453_2_249	331_6_31	144_6_1	315_12_33	115_2_1	132_5_31	62_5_96	63_5_1	65_5_85	178_6_212	72_6_1	173_5_1	232_6_82	25_6_95	86_6_1	27_2_25	21_5_1	791_2_52	49_6_63	46_5_9	47_6_342	44_5_60	180_6_97	40_5_186	224_6_1	612_2_5	405_12_125	2_2_1	5_6_12	7_2_158	369_6_158	916_5_10	360_5_1	449_5_51	570_5_95	678_5_1	207_2_18	300_5_108	301_6_17	302_2_133	445_2_160	1318_5_1	99_6_21	76_2_1
588_2_265	217_2_60	212_4_101	338_5_6	624_5_60	667_04_81	453_2_251	331_6_24	144_6_1	315_12_35	115_2_1	132_5_34	62_5_101	63_5_1	65_5_78	178_6_212	72_6_1	173_5_1	232_6_78	25_6_91	86_6_1	27_2_25	21_5_1	791_2_52	49_6_63	46_5_11	47_6_354	44_5_61	180_6_90	40_5_200	224_6_1	612_2_8	405_12_129	2_2_1	5_6_14	7_2_160	369_6_138	916_5_8	360_5_1	449_5_46	570_5_86	678_5_1	207_2_16	300_5_111	301_6_20	302_2_139	445_2_169	1318_5_2	99_6_20	76_2_1
588_2_265	217_2_63	212_4_103	338_5_5	624_5_61	667_04_92	453_2_254	331_6_20	144_6_1	315_12_38	115_2_1	132_5_33	62_5_93	63_5_1	65_5_79	178_6_214	72_6_1	173_5_1	232_6_91	25_6_100	86_6_1	27_2_28	21_5_1	791_2_50	49_6_60	46_5_10	47_6_363	44_5_66	180_6_92	40_5_204	224_6_1	612_2_7	405_12_129	2_2_1	5_6_10	7_2_160	369_6_144	916_5_9	449_5_45	570_5_85	207_2_16	300_5_102	301_6_15	302_2_135	445_2_177	99_6_17	76_2_1	124_6_14	169_5_71	70_6_57
588_2_271	217_2_53	212_4_104	338_5_6	624_5_62	667_04_92	453_2_250	331_6_16	144_6_1	315_12_35	115_2_1	132_5_36	62_5_92	63_5_1	65_5_82	178_6_210	72_6_1	173_5_1	232_6_95	25_6_101	86_6_1	27_2_31	21_5_1	791_2_52	49_6_71	46_5_10	47_6_366	44_5_71	180_6_94	40_5_210	224_6_1	612_2_9	405_12_127	2_2_1	5_6_7	7_2_162	369_6_142	916_5_11	449_5_38	570_5_80	207_2_15	300_5_95	301_6_16	302_2_131	445_2_187	99_6_13	76_2_1	124_6_16	169_5_78	70_6_66
588_2_256	217_2_42	212_4_100	338_5_7	624_5_57	667_04_97	453_2_261	331_6_19	144_6_1	315_12_35	115_2_1	132_5_34	62_5_100	63_5_1	65_5_84	178_6_214	72_6_1	173_5_1	232_6_93	25_6_97	86_6_1	27_2_23	21_5_1	791_2_46	49_6_75	46_5_9	47_6_370	44_5_66	180_6_87	40_5_239	224_6_1	612_2_6	405_12_123	2_2_1	5_6_8	7_2_168	369_6_141	916_5_12	449_5_44	570_5_84	207_2_18	300_5_95	301_6_14	302_2_134	445_2_194	99_6_13	76_2_1	124_6_18	169_5_86	70_6_75
588_2_250	217_2_32	212_4_100	338_5_6	624_5_47	667_04_93	453_2_260	331_6_13	144_6_1	315_12_47	115_2_1	132_5_30	62_5_100	63_5_1	65_5_87	178_6_203	72_6_1	173_5_1	232_6_96	25_6_82	86_6_1	27_2_25	21_5_1	791_2_45	49_6_68	46_5_8	47_6_367	44_5_65	180_6_91	40_5_251	224_6_1	612_2_7	405_12_118	2_2_1	5_6_8	7_2_167	369_6_141	916_5_16	449_5_49	570_5_90	207_2_22	300_5_97	301_6_13	302_2_144	445_2_198	99_6_12	76_2_1	124_6_20	169_5_86	70_6_79
588_2_234	217_2_34	212_4_109	338_5_5	624_5_54	667_04_96	453_2_263	331_6_13	144_6_1	315_12_45	115_2_1	132_5_26	62_5_109	63_5_1	65_5_77	178_6_210	72_6_1	173_5_1	232_6_99	25_6_80	86_6_1	27_2_24	21_5_1	791_2_45	49_6_70	46_5_7	47_6_371	44_5_67	180_6_89	40_5_239	224_6_1	612_2_7	405_12_117	2_2_1	5_6_8	7_2_167	369_6_145	916_5_12	449_5_56	570_5_95	207_2_22	300_5_110	301_6_17	302_2_136	445_2_189	99_6_10	76_2_1	124_6_17	169_5_90	70_6_72
588_2_234	217_2_41	212_4_110	338_5_6	624_5_59	667_04_98	453_2_258	331_6_16	144_6_1	315_12_48	115_2_1	132_5_24	62_5_121	63_5_1	65_5_76	178_6_197	72_6_1	173_5_1	232_6_95	25_6_74	86_6_1	27_2_33	21_5_1	791_2_51	49_6_65	46_5_7	47_6_377	44_5_66	180_6_78	40_5_248	224_6_1	612_2_6	405_12_121	2_2_1	5_6_10	7_2_159	369_6_142	916_5_13	449_5_52	570_5_91	207_2_23	300_5_119	301_6_18	302_2_129	445_2_173	99_6_10	76_2_1	124_6_15	169_5_85	70_6_64
588_2_235	217_2_44	212_4_119	338_5_8	624_5_53	667_04_113	453_2_267	331_6_18	144_6_1	315_12_49	115_2_1	132_5_22	62_5_128	63_5_1	65_5_75	178_6_198	72_6_1	173_5_1	232_6_78	25_6_73	86_6_1	27_2_33	21_5_1	791_2_48	49_6_72	46_5_8	47_6_350	44_5_77	180_6_79	40_5_244	224_6_1	612_2_6	405_12_119	2_2_1	5_6_11	7_2_154	369_6_138	916_5_6	449_5_44	570_5_97	207_2_27	300_5_129	301_6_19	302_2_120	445_2_160	99_6_11	76_2_1	124_6_14	169_5_81	70_6_60
588_2_251	217_2_40	212_4_133	338_5_9	624_5_50	667_04_127	453_2_286	331_6_20	144_6_1	315_12_51	115_2_1	132_5_18	62_5_138	63_5_1	65_5_72	178_6_195	72_6_1	173_5_1	232_6_64	25_6_87	86_6_1	27_2_37	21_5_1	791_2_42	49_6_75	46_5_9	47_6_351	44_5_72	180_6_73	40_5_256	224_6_1	612_2_4	405_12_113	2_2_1	5_6_7	7_2_150	369_6_141	916_5_4	449_5_49	570_5_93	207_2_30	300_5_134	301_6_19	302_2_119	445_2_161	99_6_13	76_2_1	124_6_16	169_5_80	70_6_56
588_2_242	217_2_37	212_4_126	338_5_9	624_5_48	667_04_144	453_2_281	331_6_27	144_6_1	315_12_59	115_2_1	132_5_21	62_5_153	63_5_1	65_5_87	178_6_207	72_6_1	173_5_1	232_6_69	25_6_96	86_6_1	27_2_32	21_5_1	791_2_38	49_6_82	46_5_9	47_6_340	44_5_69	180_6_74	40_5_254	224_6_1	612_2_4	405_12_111	2_2_1	5_6_4	7_2_152	369_6_142	916_5_4	449_5_51	570_5_92	207_2_27	300_5_136	301_6_21	302_2_119	445_2_162	99_6_17	76_2_1	124_6_19	169_5_66	70_6_60
588_2_248	217_2_32	212_4_140	338_5_8	624_5_43	667_04_151	453_2_282	331_6_22	144_6_1	315_12_51	115_2_1	132_5_19	62_5_148	63_5_1	65_5_87	178_6_218	72_6_1	173_5_1	232_6_71	25_6_75	86_6_1	27_2_32	21_5_1	791_2_33	49_6_79	46_5_11	47_6_332	44_5_67	180_6_82	40_5_248	224_6_1	612_2_2	405_12_111	2_2_1	5_6_5	7_2_169	369_6_152	916_5_2	449_5_57	570_5_88	207_2_26	300_5_140	301_6_21	302_2_116	445_2_164	99_6_17	76_2_1	124_6_16	169_5_68	70_6_49
588_2_263	217_2_30	212_4_136	338_5_9	624_5_44	667_04_145	453_2_289	331_6_18	144_6_1	315_12_57	115_2_1	132_5_23	62_5_161	63_5_1	65_5_80	178_6_228	72_6_1	173_5_1	232_6_72	25_6_71	86_6_1	27_2_34	21_5_1	791_2_36	49_6_87	46_5_11	47_6_336	44_5_62	180_6_82	40_5_226	224_6_1	612_2_3	405_12_99	2_2_1	5_6_6	7_2_163	369_6_158	449_5_52	570_5_76	207_2_20	300_5_132	301_6_25	302_2_123	445_2_166	99_6_18	76_2_1	124_6_12	169_5_64	70_6_57	226_6_47
588_2_260	217_2_30	212_4_128	338_5_5	624_5_37	667_04_140	453_2_298	331_6_17	144_6_1	315_12_62	115_2_1	132_5_26	62_5_160	63_5_1	65_5_85	178_6_223	72_6_1	173_5_1	232_6_74	25_6_72	86_6_1	27_2_23	21_5_1	791_2_37	49_6_83	46_5_10	47_6_345	44_5_54	180_6_87	40_5_245	224_6_1	612_2_5	405_12_97	2_2_1	5_6_7	7_2_153	369_6_161	449_5_56	570_5_73	207_2_20	300_5_123	301_6_30	302_2_121	445_2_184	99_6_19	76_2_1	124_6_14	169_5_76	70_6_64	226_6_42
588_2_244	217_2_27	212_4_120	338_5_2	624_5_36	667_04_115	453_2_319	331_6_19	144_6_1	315_12_61	115_2_1	132_5_25	62_5_178	63_5_1	65_5_77	178_6_242	72_6_1	173_5_1	232_6_78	25_6_81	86_6_1	27_2_28	21_5_1	791_2_33	49_6_83	46_5_10	47_6_345	44_5_48	180_6_81	40_5_227	224_6_1	612_2_4	405_12_109	2_2_1	5_6_8	7_2_150	369_6_161	449_5_61	570_5_76	207_2_21	300_5_120	301_6_31	302_2_117	445_2_188	99_6_13	76_2_1	124_6_12	169_5_63	70_6_63	226_6_30
588_2_249	217_2_29	212_4_110	338_5_2	624_5_37	667_04_123	453_2_315	331_6_26	144_6_1	315_12_61	115_2_1	132_5_28	62_5_170	63_5_1	65_5_68	178_6_233	72_6_1	173_5_1	232_6_78	25_6_87	86_6_1	27_2_29	21_5_1	791_2_35	49_6_87	46_5_12	47_6_333	44_5_49	180_6_83	40_5_223	224_6_1	612_2_3	405_12_108	2_2_1	5_6_10	7_2_142	369_6_155	449_5_65	570_5_75	207_2_20	300_5_135	301_6_24	302_2_112	445_2_181	99_6_15	76_2_1	124_6_9	169_5_66	70_6_65	226_6_24
588_2_237	217_2_29	212_4_99	338_5_3	624_5_39	667_04_110	453_2_299	331_6_22	144_6_1	315_12_73	115_2_1	132_5_30	62_5_173	63_5_1	65_5_71	178_6_236	72_6_1	173_5_1	232_6_71	25_6_85	86_6_1	27_2_29	21_5_1	791_2_37	49_6_87	46_5_10	47_6_340	44_5_55	180_6_75	40_5_212	224_6_1	612_2_6	405_12_102	2_2_1	5_6_7	7_2_147	369_6_151	449_5_66	570_5_78	207_2_21	300_5_143	301_6_23	302_2_110	445_2_180	99_6_10	76_2_1	124_6_15	169_5_63	70_6_70	226_6_23
588_2_236	217_2_34	212_4_105	338_5_4	624_5_46	667_04_118	453_2_306	331_6_25	144_6_1	315_12_75	115_2_1	132_5_32	62_5_182	63_5_1	65_5_64	178_6_240	72_6_1	173_5_1	232_6_57	25_6_81	86_6_1	27_2_27	21_5_1	791_2_35	49_6_83	46_5_16	47_6_330	44_5_57	180_6_76	40_5_205	224_6_1	612_2_5	405_12_102	2_2_1	5_6_4	7_2_143	369_6_150	449_5_60	570_5_69	207_2_21	300_5_134	301_6_23	302_2_98	445_2_186	99_6_9	76_2_1	124_6_20	169_5_56	70_6_77	226_6_24
588_2_233	217_2_37	212_4_90	338_5_2	624_5_54	667_04_99	453_2_319	331_6_21	144_6_1	315_12_78	115_2_1	132_5_28	62_5_168	63_5_1	65_5_62	178_6_223	72_6_1	173_5_1	232_6_71	25_6_86	86_6_1	27_2_25	21_5_1	791_2_38	49_6_87	46_5_18	47_6_335	44_5_65	180_6_78	40_5_200	224_6_1	612_2_5	405_12_91	2_2_1	5_6_3	7_2_131	369_6_177	449_5_60	570_5_60	207_2_23	300_5_127	301_6_26	302_2_108	445_2_189	99_6_8	76_2_1	124_6_18	169_5_55	70_6_70	226_6_24
588_2_239	217_2_39	212_4_93	624_5_54	667_04_112	453_2_309	331_6_31	144_6_1	315_12_72	115_2_1	132_5_33	62_5_161	63_5_1	65_5_57	178_6_233	72_6_1	173_5_1	232_6_67	25_6_78	86_6_1	27_2_19	21_5_1	791_2_44	49_6_95	46_5_17	47_6_324	44_5_73	180_6_84	40_5_199	224_6_1	612_2_5	405_12_98	2_2_1	5_6_2	7_2_124	369_6_173	449_5_54	570_5_61	207_2_25	300_5_124	301_6_30	302_2_103	445_2_200	99_6_8	76_2_1	124_6_16	169_5_49	70_6_71	226_6_29	269_6_5
588_2_251	217_2_34	212_4_100	624_5_59	667_04_124	453_2_311	331_6_33	144_6_1	315_12_68	115_2_1	132_5_41	62_5_158	63_5_1	65_5_59	178_6_239	72_6_1	173_5_1	232_6_64	25_6_82	86_6_1	27_2_15	21_5_1	791_2_40	49_6_99	46_5_15	47_6_312	44_5_97	180_6_82	40_5_202	224_6_1	612_2_6	405_12_99	2_2_1	5_6_1	7_2_108	369_6_193	449_5_50	570_5_62	207_2_24	300_5_111	301_6_26	302_2_110	445_2_205	99_6_7	76_2_1	124_6_14	169_5_46	70_6_62	226_6_23	269_6_6
588_2_231	217_2_38	212_4_94	624_5_57	667_04_167	453_2_323	331_6_25	144_6_1	315_12_73	115_2_1	132_5_44	62_5_157	63_5_1	65_5_60	178_6_243	72_6_1	173_5_1	232_6_58	25_6_88	86_6_1	27_2_14	21_5_1	791_2_32	49_6_103	46_5_9	47_6_315	44_5_90	180_6_84	40_5_220	224_6_1	612_2_6	405_12_93	2_2_1	7_2_103	369_6_185	449_5_43	570_5_69	207_2_20	300_5_114	301_6_25	302_2_114	445_2_224	99_6_7	76_2_1	124_6_13	169_5_39	70_6_59	226_6_21	269_6_4	101_6_13
588_2_242	217_2_32	212_4_88	624_5_59	667_04_183	453_2_313	331_6_26	144_6_1	315_12_87	115_2_1	132_5_42	62_5_157	63_5_1	65_5_56	178_6_238	72_6_1	173_5_1	232_6_56	25_6_88	86_6_1	27_2_12	21_5_1	791_2_25	49_6_99	46_5_8	47_6_309	44_5_93	180_6_83	40_5_202	224_6_1	612_2_4	405_12_88	2_2_1	7_2_112	369_6_190	449_5_51	570_5_78	207_2_25	300_5_100	301_6_27	302_2_100	445_2_226	99_6_5	76_2_1	124_6_13	169_5_37	70_6_61	226_6_21	269_6_4	101_6_13
588_2_237	217_2_34	212_4_86	624_5_63	667_04_195	453_2_313	331_6_30	144_6_1	315_12_79	115_2_1	132_5_52	62_5_154	63_5_1	65_5_52	178_6_238	72_6_1	173_5_1	232_6_59	25_6_80	86_6_1	27_2_6	21_5_1	791_2_24	49_6_98	46_5_6	47_6_294	44_5_102	180_6_78	40_5_208	224_6_1	612_2_3	405_12_87	2_2_1	7_2_113	369_6_191	449_5_46	570_5_76	207_2_29	300_5_108	301_6_28	302_2_97	445_2_216	99_6_6	76_2_1	124_6_13	169_5_41	70_6_61	226_6_20	269_6_5	101_6_12
588_2_233	217_2_37	212_4_81	624_5_62	667_04_220	453_2_308	331_6_25	144_6_1	315_12_71	115_2_1	132_5_48	62_5_154	63_5_1	65_5_52	178_6_242	72_6_1	173_5_1	232_6_56	25_6_87	86_6_1	27_2_9	21_5_1	791_2_20	49_6_97	46_5_6	47_6_303	44_5_113	180_6_74	40_5_196	224_6_1	612_2_6	405_12_84	2_2_1	7_2_101	369_6_189	449_5_47	570_5_89	207_2_34	300_5_109	301_6_30	302_2_90	445_2_214	99_6_5	76_2_1	124_6_10	169_5_38	70_6_55	226_6_18	269_6_4	101_6_8
588_2_230	217_2_40	212_4_62	624_5_57	667_04_224	453_2_300	331_6_25	144_6_1	315_12_73	115_2_1	132_5_49	62_5_155	63_5_1	65_5_50	178_6_262	72_6_1	173_5_1	232_6_46	25_6_84	86_6_1	27_2_12	21_5_1	791_2_24	49_6_104	46_5_9	47_6_322	44_5_107	180_6_66	40_5_181	224_6_1	612_2_4	405_12_82	2_2_1	7_2_92	369_6_197	449_5_43	570_5_105	207_2_36	300_5_105	301_6_27	302_2_83	445_2_238	99_6_5	76_2_1	124_6_15	169_5_38	70_6_54	226_6_17	269_6_4	101_6_8
588_2_243	217_2_47	212_4_68	624_5_58	667_04_244	453_2_311	331_6_31	144_6_1	315_12_53	115_2_1	132_5_49	62_5_147	63_5_1	65_5_55	178_6_259	72_6_1	173_5_1	232_6_38	25_6_91	86_6_1	27_2_12	21_5_1	791_2_21	49_6_91	46_5_12	47_6_308	44_5_113	180_6_68	40_5_186	224_6_1	612_2_5	405_12_86	2_2_1	7_2_86	369_6_186	449_5_45	570_5_94	207_2_31	300_5_94	301_6_19	302_2_81	445_2_245	99_6_2	76_2_1	124_6_16	169_5_34	70_6_53	226_6_15	269_6_4	101_6_4
588_2_240	217_2_58	212_4_65	624_5_67	667_04_222	453_2_303	331_6_35	144_6_1	315_12_48	115_2_1	132_5_53	62_5_144	63_5_1	65_5_50	178_6_254	72_6_1	173_5_1	232_6_36	25_6_84	86_6_1	27_2_12	21_5_1	791_2_21	49_6_94	46_5_12	47_6_312	44_5_112	180_6_62	40_5_189	224_6_1	612_2_6	405_12_94	2_2_1	7_2_89	369_6_174	449_5_52	570_5_98	207_2_25	300_5_87	301_6_19	302_2_71	445_2_248	99_6_1	76_2_1	124_6_13	169_5_34	70_6_53	226_6_15	269_6_7	101_6_4
588_2_236	217_2_59	212_4_76	624_5_62	667_04_229	453_2_296	331_6_38	144_6_1	315_12_42	115_2_1	132_5_52	62_5_153	63_5_1	65_5_45	178_6_257	72_6_1	173_5_1	232_6_32	25_6_89	86_6_1	27_2_13	21_5_1	791_2_17	49_6_84	46_5_7	47_6_309	44_5_108	180_6_50	40_5_183	224_6_1	612_2_7	405_12_100	2_2_1	7_2_95	369_6_169	449_5_46	570_5_91	207_2_26	300_5_83	301_6_22	302_2_69	445_2_251	99_6_1	76_2_1	124_6_16	169_5_31	70_6_55	226_6_20	269_6_5	101_6_5
588_2_234	217_2_67	212_4_69	624_5_61	667_04_224	453_2_303	331_6_36	144_6_1	315_12_34	115_2_1	132_5_52	62_5_163	63_5_1	65_5_47	178_6_268	72_6_1	173_5_1	232_6_31	25_6_87	86_6_1	27_2_17	21_5_1	791_2_14	49_6_85	46_5_10	47_6_306	44_5_98	180_6_54	40_5_163	224_6_1	612_2_9	405_12_102	2_2_1	7_2_96	369_6_160	449_5_43	570_5_87	207_2_31	300_5_83	301_6_25	302_2_73	445_2_232	99_6_1	76_2_1	124_6_16	169_5_29	70_6_65	226_6_18	269_6_3	101_6_5
588_2_228	217_2_62	212_4_66	624_5_58	667_04_216	453_2_315	331_6_44	144_6_1	315_12_32	132_5_49	62_5_153	63_5_1	65_5_42	178_6_276	72_6_1	173_5_1	232_6_28	25_6_78	86_6_1	27_2_17	21_5_1	791_2_13	49_6_76	46_5_8	47_6_302	44_5_95	180_6_56	40_5_163	224_6_1	612_2_8	405_12_106	2_2_1	7_2_106	369_6_161	449_5_40	570_5_95	207_2_33	300_5_86	301_6_31	302_2_75	445_2_252	99_6_2	76_2_1	124_6_15	169_5_22	70_6_69	226_6_25	269_6_3	101_6_3	321_5_1
588_2_208	217_2_68	212_4_66	624_5_52	667_04_207	453_2_329	331_6_37	144_6_1	315_12_32	132_5_48	62_5_164	63_5_1	65_5_45	178_6_291	72_6_1	173_5_1	232_6_22	25_6_76	86_6_1	27_2_14	21_5_1	791_2_13	49_6_73	46_5_7	47_6_312	44_5_100	180_6_52	40_5_162	224_6_1	612_2_8	405_12_97	2_2_1	7_2_121	369_6_166	449_5_30	570_5_112	207_2_33	300_5_97	301_6_26	302_2_89	445_2_243	99_6_3	76_2_1	124_6_15	169_5_17	70_6_70	226_6_20	269_6_2	101_6_3	321_5_1
588_2_199	217_2_67	212_4_50	624_5_56	667_04_182	453_2_334	331_6_29	144_6_1	315_12_34	132_5_54	62_5_162	63_5_1	65_5_47	178_6_296	72_6_1	173_5_1	232_6_25	25_6_71	86_6_1	27_2_12	21_5_1	791_2_13	49_6_70	46_5_9	47_6_314	44_5_103	180_6_51	40_5_156	224_6_1	612_2_8	405_12_94	2_2_1	7_2_139	369_6_169	449_5_35	570_5_108	207_2_37	300_5_91	301_6_25	302_2_108	445_2_245	99_6_3	76_2_1	124_6_20	169_5_20	70_6_72	226_6_20	269_6_2	101_6_4	321_5_1
588_2_204	217_2_73	212_4_40	624_5_52	667_04_165	453_2_336	331_6_36	144_6_1	315_12_38	132_5_56	62_5_157	63_5_1	65_5_37	178_6_304	72_6_1	173_5_1	232_6_34	25_6_69	86_6_1	27_2_12	21_5_1	791_2_12	49_6_66	46_5_7	47_6_307	44_5_92	180_6_46	40_5_160	224_6_1	612_2_10	405_12_86	2_2_1	7_2_135	369_6_167	449_5_35	570_5_109	207_2_43	300_5_99	301_6_30	302_2_123	445_2_250	99_6_5	76_2_1	124_6_15	169_5_19	70_6_71	226_6_16	101_6_4	321_5_1	107_6_206
588_2_212	217_2_77	212_4_32	624_5_48	667_04_131	453_2_323	331_6_34	144_6_1	315_12_35	132_5_56	62_5_151	63_5_1	65_5_44	178_6_314	72_6_1	173_5_1	232_6_36	25_6_74	86_6_1	27_2_16	21_5_1	791_2_11	49_6_73	46_5_6	47_6_304	44_5_81	180_6_58	40_5_175	224_6_1	612_2_8	405_12_83	2_2_1	7_2_137	369_6_172	449_5_29	570_5_113	207_2_44	300_5_94	301_6_33	302_2_137	445_2_262	99_6_5	76_2_1	124_6_16	169_5_17	70_6_76	226_6_11	101_6_1	321_5_1	107_6_202
588_2_221	217_2_75	212_4_28	624_5_52	667_04_104	453_2_324	331_6_38	144_6_1	315_12_30	132_5_66	62_5_148	63_5_1	65_5_50	178_6_298	72_6_1	173_5_1	232_6_41	25_6_77	86_6_1	27_2_14	21_5_1	791_2_10	49_6_69	46_5_8	47_6_294	44_5_77	180_6_57	40_5_173	612_2_9	405_12_74	2_2_1	7_2_123	369_6_191	449_5_27	570_5_109	207_2_45	300_5_95	301_6_45	302_2_143	445_2_266	99_6_5	76_2_1	124_6_16	169_5_16	70_6_79	226_6_12	224_6_1	321_5_1	107_6_200	163_2_25
588_2_214	217_2_84	212_4_28	624_5_49	667_04_91	453_2_316	331_6_34	144_6_1	315_12_28	132_5_76	62_5_141	63_5_1	65_5_48	178_6_297	72_6_1	173_5_1	232_6_49	25_6_76	86_6_1	27_2_12	21_5_1	791_2_11	49_6_67	46_5_12	47_6_272	44_5_75	180_6_61	40_5_176	612_2_10	405_12_62	2_2_1	7_2_133	369_6_182	449_5_21	570_5_116	207_2_51	300_5_95	301_6_44	302_2_143	445_2_239	99_6_5	76_2_1	124_6_16	169_5_20	70_6_87	226_6_12	224_6_1	321_5_1	107_6_193	163_2_25
588_2_207	217_2_77	212_4_26	624_5_52	667_04_107	453_2_317	331_6_39	144_6_1	315_12_34	132_5_70	62_5_149	63_5_1	65_5_45	178_6_297	72_6_1	173_5_1	232_6_52	25_6_68	86_6_1	27_2_14	21_5_1	791_2_11	49_6_63	46_5_11	47_6_249	44_5_75	180_6_60	40_5_198	612_2_11	405_12_62	2_2_1	7_2_135	369_6_191	449_5_21	570_5_107	207_2_49	300_5_89	301_6_47	302_2_138	445_2_246	99_6_4	76_2_1	124_6_13	169_5_23	70_6_91	226_6_13	224_6_1	321_5_1	107_6_210	163_2_26
588_2_209	217_2_74	212_4_32	624_5_55	667_04_116	453_2_330	331_6_38	144_6_1	315_12_29	132_5_73	62_5_159	63_5_1	65_5_51	178_6_303	72_6_1	173_5_1	232_6_53	25_6_61	86_6_1	27_2_13	21_5_1	791_2_10	49_6_60	46_5_13	47_6_235	44_5_85	180_6_64	40_5_188	612_2_11	405_12_66	2_2_1	7_2_131	369_6_202	449_5_23	570_5_98	207_2_45	300_5_88	301_6_50	302_2_156	445_2_251	99_6_3	76_2_1	124_6_11	169_5_22	70_6_95	226_6_10	224_6_1	321_5_1	107_6_217	163_2_27
588_2_192	217_2_74	212_4_43	624_5_63	667_04_164	453_2_349	331_6_36	144_6_1	315_12_21	132_5_81	62_5_173	63_5_1	65_5_54	178_6_306	72_6_1	173_5_1	232_6_56	25_6_66	86_6_1	27_2_15	21_5_1	791_2_9	49_6_59	46_5_13	47_6_233	44_5_83	180_6_63	40_5_177	612_2_9	405_12_72	2_2_1	7_2_121	369_6_200	449_5_17	570_5_97	207_2_37	300_5_85	301_6_48	302_2_166	445_2_243	99_6_2	76_2_1	124_6_10	169_5_16	70_6_104	226_6_7	224_6_1	321_5_1	107_6_226	163_2_26
588_2_202	217_2_83	212_4_50	624_5_60	667_04_206	453_2_359	331_6_41	144_6_1	315_12_22	132_5_95	62_5_172	63_5_1	65_5_56	178_6_286	72_6_1	173_5_1	232_6_60	25_6_63	86_6_1	27_2_15	21_5_1	791_2_7	49_6_55	46_5_11	47_6_211	44_5_83	180_6_61	40_5_181	612_2_9	405_12_78	2_2_1	7_2_117	369_6_207	449_5_13	570_5_90	207_2_41	300_5_85	301_6_51	302_2_178	445_2_235	99_6_4	76_2_1	124_6_8	169_5_17	70_6_107	226_6_5	224_6_1	321_5_1	107_6_234	163_2_30
588_2_202	217_2_78	212_4_57	624_5_61	667_04_236	453_2_355	331_6_44	144_6_1	315_12_20	132_5_105	62_5_166	63_5_1	65_5_56	178_6_284	72_6_1	173_5_1	232_6_64	25_6_75	86_6_1	27_2_17	21_5_1	791_2_9	49_6_58	46_5_12	47_6_203	44_5_79	180_6_57	40_5_169	612_2_12	405_12_82	2_2_1	7_2_121	369_6_215	449_5_14	570_5_90	207_2_36	300_5_83	301_6_48	302_2_178	445_2_217	99_6_3	76_2_1	124_6_5	169_5_18	70_6_107	226_6_6	224_6_1	321_5_1	107_6_246	163_2_28
588_2_207	217_2_80	212_4_66	624_5_75	667_04_293	453_2_362	331_6_53	144_6_1	315_12_22	132_5_104	62_5_159	63_5_1	65_5_61	178_6_287	72_6_1	173_5_1	232_6_68	25_6_77	86_6_1	27_2_20	21_5_1	791_2_9	49_6_50	46_5_15	47_6_193	44_5_72	180_6_59	40_5_152	612_2_12	405_12_74	2_2_1	7_2_111	369_6_221	449_5_17	570_5_94	207_2_33	300_5_84	301_6_53	302_2_167	445_2_212	99_6_2	76_2_1	124_6_5	169_5_18	70_6_96	226_6_5	224_6_1	321_5_1	107_6_246	163_2_23
588_2_210	217_2_92	212_4_69	624_5_74	667_04_311	453_2_356	331_6_56	144_6_1	315_12_24	132_5_114	62_5_156	63_5_1	65_5_67	178_6_282	72_6_1	173_5_1	232_6_68	25_6_86	86_6_1	27_2_23	21_5_1	791_2_10	49_6_46	46_5_14	47_6_196	44_5_77	180_6_59	40_5_151	612_2_12	405_12_84	2_2_1	7_2_115	369_6_216	449_5_17	570_5_94	207_2_35	300_5_88	301_6_53	302_2_168	445_2_203	99_6_4	76_2_1	124_6_5	169_5_19	70_6_94	226_6_6	224_6_1	321_5_1	107_6_260	163_2_23
588_2_204	217_2_89	212_4_65	624_5_64	667_04_320	453_2_349	331_6_65	144_6_1	315_12_27	132_5_125	62_5_155	63_5_1	65_5_58	178_6_289	72_6_1	173_5_1	232_6_69	25_6_96	86_6_1	27_2_23	21_5_1	791_2_10	49_6_42	46_5_10	47_6_200	44_5_80	180_6_55	40_5_139	612_2_11	405_12_79	2_2_1	7_2_111	369_6_199	449_5_20	570_5_88	207_2_35	300_5_91	301_6_57	302_2_154	445_2_189	99_6_5	76_2_1	124_6_2	169_5_19	70_6_108	226_6_5	224_6_1	321_5_1	107_6_270	163_2_23
588_2_193	217_2_88	212_4_60	624_5_73	667_04_314	453_2_342	331_6_68	144_6_1	315_12_30	132_5_139	62_5_128	63_5_1	65_5_54	178_6_276	72_6_1	173_5_1	232_6_81	25_6_97	86_6_1	27_2_27	21_5_1	791_2_7	49_6_32	46_5_14	47_6_191	44_5_71	180_6_54	40_5_150	612_2_17	405_12_84	2_2_1	7_2_120	369_6_190	449_5_21	570_5_90	207_2_38	300_5_105	301_6_57	302_2_158	445_2_192	99_6_3	76_2_1	124_6_2	169_5_16	70_6_106	226_6_5	224_6_1	321_5_1	107_6_263	163_2_24
588_2_201	217_2_86	212_4_53	624_5_68	667_04_322	453_2_336	331_6_70	144_6_1	315_12_31	132_5_150	62_5_128	63_5_1	65_5_57	178_6_280	72_6_1	173_5_1	232_6_77	25_6_102	86_6_1	27_2_24	21_5_1	791_2_6	49_6_34	46_5_16	47_6_169	44_5_73	180_6_54	40_5_151	612_2_20	405_12_79	2_2_1	7_2_119	369_6_190	449_5_25	570_5_89	207_2_39	300_5_100	301_6_69	302_2_144	445_2_178	99_6_2	76_2_1	124_6_3	169_5_12	70_6_115	226_6_2	224_6_1	321_5_1	107_6_262	163_2_24
588_2_203	217_2_83	212_4_51	624_5_67	667_04_320	453_2_328	331_6_69	144_6_1	315_12_26	132_5_150	62_5_128	63_5_1	65_5_60	178_6_274	72_6_1	173_5_1	232_6_78	25_6_121	86_6_1	27_2_24	21_5_1	791_2_8	49_6_36	46_5_21	47_6_175	44_5_69	180_6_61	40_5_150	612_2_20	405_12_79	2_2_1	7_2_118	369_6_186	449_5_21	570_5_100	207_2_37	300_5_112	301_6_68	302_2_132	445_2_190	99_6_2	76_2_1	124_6_3	169_5_11	70_6_113	224_6_1	321_5_1	107_6_250	163_2_21	11_5_297
588_2_200	217_2_81	212_4_38	624_5_50	667_04_320	453_2_324	331_6_67	144_6_1	315_12_20	132_5_154	62_5_115	63_5_1	65_5_63	178_6_284	72_6_1	173_5_1	232_6_84	25_6_119	86_6_1	27_2_24	21_5_1	791_2_4	49_6_35	46_5_19	47_6_176	44_5_70	180_6_59	40_5_149	612_2_15	405_12_81	2_2_1	7_2_127	369_6_177	449_5_17	570_5_100	207_2_37	300_5_119	301_6_74	302_2_129	445_2_216	99_6_4	76_2_1	124_6_2	169_5_17	70_6_128	224_6_1	321_5_1	107_6_237	163_2_16	11_5_311
588_2_189	217_2_81	212_4_33	624_5_38	667_04_343	453_2_337	331_6_61	144_6_1	315_12_23	132_5_154	62_5_116	63_5_1	65_5_71	178_6_263	72_6_1	173_5_1	232_6_81	25_6_118	86_6_1	27_2_21	21_5_1	791_2_6	49_6_31	46_5_22	47_6_159	44_5_64	180_6_50	40_5_152	612_2_9	405_12_85	2_2_1	7_2_135	369_6_170	449_5_17	570_5_92	207_2_36	300_5_130	301_6_78	302_2_131	445_2_216	99_6_2	76_2_1	241_5_43	169_5_15	70_6_137	224_6_1	321_5_1	107_6_245	163_2_15	11_5_316
588_2_177	217_2_85	212_4_27	624_5_30	667_04_303	453_2_326	331_6_54	144_6_1	315_12_27	132_5_154	62_5_115	63_5_1	65_5_74	178_6_253	72_6_1	173_5_1	232_6_87	25_6_111	86_6_1	27_2_20	21_5_1	791_2_4	49_6_26	46_5_26	47_6_179	44_5_64	180_6_41	40_5_143	612_2_10	405_12_96	2_2_1	7_2_133	369_6_165	449_5_11	570_5_85	207_2_36	300_5_151	301_6_71	302_2_127	445_2_228	99_6_1	76_2_1	241_5_32	169_5_13	70_6_148	224_6_1	321_5_1	107_6_243	163_2_15	11_5_338
588_2_169	217_2_92	212_4_22	624_5_32	667_04_291	453_2_314	331_6_49	144_6_1	315_12_26	132_5_150	62_5_127	63_5_1	65_5_68	178_6_262	72_6_1	173_5_1	232_6_90	25_6_120	86_6_1	27_2_16	21_5_1	791_2_2	49_6_24	46_5_23	47_6_195	44_5_63	180_6_48	40_5_137	612_2_12	405_12_92	2_2_1	7_2_150	369_6_168	449_5_7	570_5_84	207_2_34	300_5_157	301_6_67	302_2_125	445_2_207	99_6_1	76_2_1	241_5_32	169_5_14	70_6_142	224_6_1	321_5_1	107_6_241	163_2_14	11_5_341
588_2_166	217_2_85	212_4_26	624_5_28	667_04_245	453_2_310	331_6_47	144_6_1	315_12_24	132_5_149	62_5_133	63_5_1	65_5_64	178_6_272	72_6_1	173_5_1	232_6_80	25_6_121	86_6_1	27_2_12	21_5_1	791_2_2	49_6_32	46_5_20	47_6_197	44_5_62	180_6_51	40_5_127	612_2_12	405_12_98	2_2_1	7_2_150	369_6_166	449_5_10	570_5_81	207_2_35	300_5_152	301_6_66	302_2_123	445_2_216	99_6_1	76_2_1	241_5_24	169_5_20	70_6_143	224_6_1	321_5_1	107_6_246	163_2_14	11_5_352
588_2_160	217_2_82	212_4_30	624_5_32	667_04_228	453_2_311	331_6_34	144_6_1	315_12_21	132_5_151	62_5_137	63_5_1	65_5_59	178_6_274	72_6_1	173_5_1	232_6_66	25_6_129	86_6_1	27_2_10	21_5_1	791_2_2	49_6_35	46_5_20	47_6_188	44_5_70	180_6_49	40_5_127	612_2_10	405_12_110	2_2_1	7_2_144	369_6_163	449_5_10	570_5_80	207_2_30	300_5_146	301_6_68	302_2_120	445_2_228	99_6_1	76_2_1	241_5_22	169_5_25	70_6_148	224_6_1	321_5_1	107_6_251	163_2_17	11_5_336
588_2_157	217_2_81	212_4_29	624_5_36	667_04_209	453_2_308	331_6_27	144_6_1	315_12_23	132_5_146	62_5_131	63_5_1	65_5_68	178_6_272	72_6_1	173_5_1	232_6_56	25_6_124	86_6_1	27_2_11	21_5_1	791_2_2	49_6_37	46_5_19	47_6_166	44_5_70	180_6_45	40_5_130	612_2_11	405_12_112	2_2_1	7_2_143	369_6_164	449_5_11	570_5_78	207_2_30	300_5_147	301_6_62	302_2_120	445_2_224	99_6_2	76_2_1	241_5_22	169_5_29	70_6_145	224_6_1	321_5_1	107_6_253	163_2_17	11_5_347
588_2_154	217_2_90	212_4_23	624_5_34	667_04_186	453_2_321	331_6_25	144_6_1	315_12_21	132_5_162	62_5_133	63_5_1	65_5_62	178_6_261	72_6_1	173_5_1	232_6_59	25_6_129	86_6_1	27_2_7	21_5_1	791_2_1	49_6_42	46_5_26	47_6_155	44_5_77	180_6_44	40_5_113	612_2_6	405_12_109	2_2_1	7_2_146	369_6_169	449_5_11	570_5_78	207_2_40	300_5_149	301_6_55	302_2_114	445_2_211	99_6_3	76_2_1	241_5_22	169_5_29	70_6_142	224_6_1	321_5_1	107_6_265	163_2_17	11_5_355
588_2_157	217_2_87	212_4_18	624_5_29	667_04_193	453_2_308	331_6_23	144_6_1	315_12_23	132_5_168	62_5_141	63_5_1	65_5_62	178_6_257	72_6_1	173_5_1	232_6_63	25_6_137	86_6_1	27_2_9	21_5_1	791_2_1	49_6_49	46_5_26	47_6_149	44_5_74	180_6_34	40_5_127	612_2_7	405_12_102	2_2_1	7_2_157	369_6_172	449_5_11	570_5_81	207_2_44	300_5_152	301_6_54	302_2_117	445_2_217	99_6_1	76_2_1	241_5_24	169_5_32	70_6_123	224_6_1	321_5_1	107_6_260	163_2_21	11_5_345
588_2_154	217_2_92	212_4_16	624_5_28	667_04_212	453_2_325	331_6_18	144_6_1	315_12_22	132_5_180	62_5_134	63_5_1	65_5_53	178_6_263	72_6_1	173_5_1	232_6_61	25_6_132	86_6_1	27_2_9	21_5_1	791_2_2	49_6_52	46_5_27	47_6_150	44_5_67	180_6_43	40_5_118	612_2_6	405_12_108	2_2_1	7_2_148	369_6_185	449_5_8	570_5_82	207_2_48	300_5_157	301_6_46	302_2_122	445_2_202	76_2_1	241_5_22	169_5_37	70_6_125	224_6_1	321_5_1	107_6_258	163_2_16	11_5_339	39_6_1
588_2_148	217_2_99	212_4_18	624_5_26	667_04_241	453_2_341	331_6_20	144_6_1	315_12_20	132_5_175	62_5_144	63_5_1	65_5_50	178_6_266	72_6_1	173_5_1	232_6_62	25_6_134	86_6_1	27_2_8	21_5_1	791_2_3	49_6_61	46_5_24	47_6_150	44_5_64	180_6_43	40_5_120	612_2_4	405_12_103	2_2_1	7_2_143	369_6_197	449_5_4	570_5_79	207_2_50	300_5_158	301_6_43	302_2_145	445_2_189	76_2_1	241_5_23	169_5_40	70_6_128	224_6_1	321_5_1	107_6_255	163_2_18	11_5_342	39_6_1
588_2_140	217_2_106	212_4_23	624_5_28	667_04_282	453_2_342	331_6_16	144_6_1	315_12_24	132_5_179	62_5_142	63_5_1	65_5_58	178_6_302	72_6_1	173_5_1	232_6_74	25_6_140	86_6_1	27_2_9	21_5_1	791_2_3	49_6_64	46_5_22	47_6_154	44_5_61	180_6_45	40_5_120	612_2_2	405_12_99	2_2_1	7_2_125	369_6_189	449_5_2	570_5_72	207_2_53	300_5_157	301_6_36	302_2_143	445_2_183	76_2_1	241_5_20	169_5_45	70_6_133	224_6_1	321_5_1	107_6_248	163_2_23	11_5_335	39_6_1
588_2_144	217_2_112	212_4_33	624_5_24	667_04_307	453_2_325	331_6_17	144_6_1	315_12_27	132_5_183	62_5_156	63_5_1	65_5_60	178_6_317	72_6_1	173_5_1	232_6_82	25_6_136	86_6_1	27_2_8	21_5_1	791_2_2	49_6_61	46_5_21	47_6_156	44_5_56	180_6_44	40_5_141	612_2_1	405_12_105	2_2_1	7_2_116	369_6_180	449_5_1	570_5_65	207_2_61	300_5_158	301_6_32	302_2_140	445_2_169	76_2_1	241_5_20	169_5_50	70_6_127	224_6_1	321_5_1	107_6_248	163_2_21	11_5_322	39_6_1
588_2_127	217_2_112	212_4_44	624_5_23	667_04_350	453_2_352	331_6_22	315_12_24	132_5_186	62_5_141	63_5_1	65_5_55	178_6_324	72_6_1	173_5_1	232_6_84	25_6_135	86_6_1	27_2_8	791_2_1	49_6_54	46_5_25	47_6_150	44_5_60	180_6_45	40_5_130	612_2_2	405_12_112	2_2_1	7_2_115	369_6_181	144_6_1	570_5_66	207_2_50	300_5_170	301_6_33	302_2_136	445_2_166	76_2_1	241_5_21	169_5_48	70_6_134	224_6_1	321_5_1	107_6_247	163_2_22	11_5_335	39_6_1	12_6_1	59_5_1
588_2_128	217_2_113	212_4_53	624_5_21	667_04_385	453_2_360	331_6_19	315_12_25	132_5_192	62_5_148	63_5_1	65_5_58	178_6_318	72_6_1	173_5_1	232_6_93	25_6_136	86_6_1	27_2_10	791_2_1	49_6_47	46_5_16	47_6_154	44_5_61	180_6_46	40_5_129	612_2_1	405_12_124	2_2_1	7_2_109	369_6_178	144_6_1	570_5_61	207_2_46	300_5_172	301_6_32	302_2_127	445_2_157	76_2_1	241_5_19	169_5_60	70_6_128	224_6_1	321_5_1	107_6_248	163_2_18	11_5_351	39_6_1	12_6_1	59_5_1
588_2_101	217_2_111	212_4_53	624_5_16	667_04_402	453_2_373	331_6_15	315_12_27	132_5_198	62_5_135	63_5_1	65_5_65	178_6_340	72_6_1	173_5_1	232_6_98	25_6_131	86_6_1	27_2_10	791_2_1	49_6_52	46_5_9	47_6_129	44_5_60	180_6_42	40_5_125	612_2_1	405_12_130	2_2_1	7_2_110	369_6_178	144_6_1	570_5_67	207_2_49	300_5_177	301_6_33	302_2_134	445_2_153	76_2_1	241_5_16	169_5_58	70_6_130	224_6_1	321_5_1	107_6_255	163_2_17	11_5_353	39_6_1	12_6_1	59_5_1
588_2_101	217_2_116	212_4_47	624_5_14	667_04_391	453_2_379	331_6_10	315_12_24	132_5_197	62_5_139	63_5_1	65_5_71	178_6_336	72_6_1	173_5_1	232_6_106	25_6_143	86_6_1	27_2_9	791_2_1	49_6_57	46_5_5	47_6_135	44_5_61	180_6_39	40_5_130	195_2_1	405_12_130	2_2_1	7_2_111	369_6_188	144_6_1	570_5_65	207_2_49	300_5_179	301_6_30	302_2_152	445_2_156	241_5_14	169_5_54	70_6_133	224_6_1	321_5_1	107_6_245	163_2_19	11_5_338	39_6_1	12_6_1	59_5_1	17_6_3
588_2_98	217_2_121	212_4_43	624_5_18	667_04_387	453_2_373	331_6_10	315_12_20	132_5_186	62_5_146	63_5_1	65_5_75	178_6_335	72_6_1	173_5_1	232_6_121	25_6_146	86_6_1	27_2_9	49_6_58	46_5_6	47_6_140	44_5_60	180_6_34	40_5_134	195_2_1	405_12_129	2_2_1	7_2_118	369_6_188	144_6_1	570_5_60	207_2_54	300_5_170	301_6_30	302_2_156	445_2_143	241_5_14	169_5_42	70_6_125	224_6_1	321_5_1	107_6_243	163_2_23	11_5_339	39_6_1	12_6_1	59_5_1	17_6_1	57_5_150
588_2_90	217_2_122	212_4_20	624_5_18	667_04_371	453_2_372	331_6_7	315_12_17	132_5_181	62_5_148	63_5_1	65_5_82	178_6_319	72_6_1	173_5_1	232_6_133	25_6_154	86_6_1	27_2_8	49_6_61	46_5_8	47_6_137	44_5_62	180_6_31	40_5_121	195_2_1	405_12_124	2_2_1	7_2_126	369_6_201	144_6_1	570_5_53	207_2_56	300_5_175	301_6_26	302_2_164	445_2_133	241_5_13	169_5_38	70_6_120	224_6_1	321_5_1	107_6_251	163_2_24	11_5_349	39_6_1	12_6_1	59_5_1	17_6_1	57_5_152
588_2_84	217_2_117	212_4_11	624_5_15	667_04_352	453_2_385	331_6_5	315_12_15	132_5_168	62_5_154	63_5_1	65_5_84	178_6_310	72_6_1	173_5_1	232_6_139	25_6_152	86_6_1	27_2_9	49_6_54	46_5_9	47_6_141	44_5_65	180_6_36	40_5_125	195_2_1	405_12_116	2_2_1	7_2_139	369_6_209	144_6_1	570_5_55	207_2_53	300_5_182	301_6_23	302_2_162	445_2_122	241_5_12	169_5_43	70_6_114	224_6_1	321_5_1	107_6_265	163_2_26	11_5_342	39_6_1	12_6_1	59_5_1	17_6_2	57_5_157
588_2_78	217_2_123	212_4_5	624_5_18	667_04_333	453_2_382	331_6_3	315_12_21	132_5_163	62_5_145	63_5_1	65_5_74	178_6_301	72_6_1	173_5_1	232_6_138	25_6_147	86_6_1	27_2_12	49_6_55	46_5_9	47_6_154	44_5_59	180_6_34	40_5_144	195_2_1	405_12_114	2_2_1	7_2_152	369_6_204	144_6_1	570_5_58	207_2_52	300_5_179	301_6_18	302_2_162	445_2_123	241_5_14	169_5_48	70_6_104	224_6_1	321_5_1	107_6_269	163_2_22	11_5_347	39_6_1	12_6_1	59_5_1	17_6_2	57_5_149
588_2_71	217_2_127	624_5_20	667_04_310	453_2_385	331_6_1	315_12_21	132_5_148	62_5_154	63_5_1	65_5_83	178_6_311	72_6_1	173_5_1	232_6_140	25_6_155	86_6_1	27_2_13	49_6_67	46_5_6	47_6_166	44_5_56	180_6_33	40_5_158	195_2_1	405_12_103	2_2_1	7_2_155	369_6_195	144_6_1	570_5_69	207_2_57	300_5_179	301_6_17	302_2_166	445_2_131	241_5_18	169_5_40	70_6_96	224_6_1	321_5_1	107_6_279	163_2_23	11_5_345	39_6_1	12_6_1	59_5_1	17_6_1	57_5_146	51_6_95
588_2_73	217_2_139	624_5_21	667_04_313	453_2_381	331_6_2	315_12_28	132_5_142	62_5_157	63_5_1	65_5_74	178_6_313	72_6_1	173_5_1	232_6_135	25_6_172	86_6_1	27_2_15	49_6_64	46_5_9	47_6_151	44_5_51	180_6_21	40_5_162	195_2_1	405_12_93	2_2_1	7_2_150	369_6_212	144_6_1	570_5_64	207_2_61	300_5_185	301_6_18	302_2_164	445_2_134	241_5_20	169_5_34	70_6_88	224_6_1	321_5_1	107_6_297	163_2_22	11_5_345	39_6_1	12_6_1	59_5_1	17_6_1	57_5_140	51_6_84
588_2_72	217_2_146	624_5_19	667_04_310	453_2_370	331_6_3	315_12_37	132_5_145	62_5_154	63_5_1	65_5_75	178_6_308	72_6_1	173_5_1	232_6_126	25_6_174	86_6_1	27_2_15	49_6_59	46_5_12	47_6_157	44_5_49	180_6_15	40_5_160	195_2_1	405_12_108	2_2_1	7_2_148	369_6_227	144_6_1	570_5_61	207_2_60	300_5_199	301_6_23	302_2_165	445_2_128	241_5_15	169_5_23	70_6_84	224_6_1	321_5_1	107_6_313	163_2_30	11_5_343	39_6_1	12_6_1	59_5_1	17_6_1	57_5_141	51_6_80
588_2_75	217_2_151	624_5_21	667_04_312	453_2_349	331_6_2	315_12_43	132_5_122	62_5_168	63_5_1	65_5_93	178_6_314	72_6_1	173_5_1	232_6_126	25_6_181	86_6_1	27_2_19	49_6_61	46_5_11	47_6_149	44_5_50	180_6_12	40_5_157	195_2_1	405_12_118	2_2_1	7_2_140	369_6_242	144_6_1	570_5_53	207_2_66	300_5_194	301_6_22	302_2_171	445_2_131	241_5_16	169_5_20	70_6_76	224_6_1	321_5_1	107_6_302	163_2_30	11_5_337	39_6_1	12_6_1	59_5_1	17_6_1	57_5_146	51_6_81
588_2_75	217_2_138	624_5_18	667_04_325	453_2_354	331_6_5	315_12_46	132_5_112	62_5_170	63_5_1	65_5_108	178_6_322	72_6_1	173_5_1	232_6_117	25_6_189	86_6_1	27_2_17	49_6_65	46_5_12	47_6_151	44_5_47	180_6_13	40_5_159	195_2_1	405_12_117	2_2_1	7_2_130	369_6_231	144_6_1	570_5_40	207_2_74	300_5_200	301_6_26	302_2_162	445_2_135	241_5_17	169_5_23	70_6_70	224_6_1	321_5_1	107_6_287	163_2_36	11_5_353	39_6_1	12_6_1	59_5_1	17_6_1	57_5_142	51_6_74
588_2_79	217_2_138	624_5_18	667_04_322	453_2_356	331_6_4	315_12_44	132_5_109	62_5_179	63_5_1	65_5_115	178_6_326	72_6_1	173_5_1	232_6_124	25_6_196	86_6_1	27_2_10	49_6_63	46_5_9	47_6_163	44_5_41	180_6_18	40_5_171	195_2_1	405_12_114	2_2_1	7_2_124	369_6_227	144_6_1	570_5_34	207_2_76	300_5_215	301_6_24	302_2_152	445_2_146	241_5_18	169_5_21	70_6_59	224_6_1	321_5_1	107_6_281	163_2_36	11_5_346	39_6_1	12_6_1	59_5_1	17_6_1	57_5_138	51_6_68
588_2_76	217_2_145	624_5_14	667_04_319	453_2_368	331_6_4	315_12_48	132_5_119	62_5_187	63_5_1	65_5_117	178_6_317	72_6_1	173_5_1	232_6_130	25_6_202	86_6_1	27_2_11	49_6_63	46_5_9	47_6_161	44_5_37	180_6_17	40_5_174	195_2_1	405_12_109	2_2_1	7_2_129	369_6_219	144_6_1	570_5_34	207_2_70	300_5_205	301_6_20	302_2_150	445_2_133	241_5_20	169_5_20	70_6_69	224_6_1	321_5_1	107_6_288	163_2_31	11_5_342	39_6_1	12_6_1	59_5_1	17_6_1	57_5_135	51_6_72
588_2_75	217_2_135	624_5_12	667_04_336	453_2_354	331_6_4	315_12_50	132_5_119	62_5_214	63_5_1	65_5_115	178_6_317	72_6_1	173_5_1	232_6_133	25_6_210	86_6_1	27_2_12	49_6_68	46_5_8	47_6_169	44_5_33	180_6_17	40_5_158	195_2_1	405_12_104	2_2_1	7_2_125	369_6_224	144_6_1	570_5_38	207_2_81	300_5_207	301_6_23	302_2_155	445_2_134	241_5_20	169_5_17	70_6_67	224_6_1	321_5_1	107_6_293	163_2_36	11_5_335	39_6_1	12_6_1	59_5_1	17_6_1	57_5_135	51_6_74
588_2_65	217_2_131	624_5_16	667_04_323	453_2_368	331_6_3	315_12_54	132_5_132	62_5_201	63_5_1	65_5_115	178_6_300	72_6_1	173_5_1	232_6_138	25_6_220	86_6_1	27_2_8	49_6_60	46_5_5	47_6_171	44_5_38	180_6_17	40_5_161	195_2_1	405_12_124	2_2_1	7_2_128	369_6_219	144_6_1	570_5_39	207_2_81	300_5_200	301_6_19	302_2_156	445_2_140	241_5_18	169_5_15	70_6_65	224_6_1	321_5_1	107_6_294	163_2_33	11_5_336	39_6_1	12_6_1	59_5_1	17_6_1	57_5_132	51_6_68
588_2_68	217_2_140	624_5_10	667_04_342	453_2_375	331_6_4	315_12_51	132_5_120	62_5_207	63_5_1	65_5_110	178_6_287	72_6_1	173_5_1	232_6_151	25_6_215	86_6_1	27_2_10	49_6_54	46_5_6	47_6_182	44_5_39	180_6_17	40_5_166	195_2_1	405_12_120	2_2_1	7_2_137	369_6_205	144_6_1	570_5_43	207_2_92	300_5_193	301_6_19	302_2_156	445_2_125	241_5_19	169_5_7	70_6_58	224_6_1	321_5_1	107_6_286	163_2_32	11_5_340	39_6_1	12_6_1	59_5_1	17_6_1	57_5_140	51_6_73
588_2_65	217_2_144	624_5_10	667_04_342	453_2_369	331_6_5	315_12_50	132_5_126	62_5_197	63_5_1	65_5_107	178_6_287	72_6_1	173_5_1	232_6_149	25_6_212	86_6_1	27_2_11	49_6_49	46_5_3	47_6_185	44_5_36	180_6_20	40_5_165	195_2_1	405_12_113	2_2_1	7_2_147	369_6_211	144_6_1	570_5_44	207_2_94	300_5_188	301_6_17	302_2_158	445_2_125	241_5_22	169_5_7	70_6_56	224_6_1	321_5_1	107_6_283	163_2_36	11_5_352	39_6_1	12_6_1	59_5_1	17_6_1	57_5_139	51_6_74
588_2_65	217_2_154	624_5_11	667_04_350	453_2_378	331_6_4	315_12_53	132_5_121	62_5_195	63_5_1	65_5_101	178_6_287	72_6_1	173_5_1	232_6_155	25_6_213	86_6_1	27_2_12	49_6_45	46_5_4	47_6_186	44_5_42	180_6_19	40_5_168	195_2_1	405_12_112	2_2_1	7_2_142	369_6_201	144_6_1	570_5_51	207_2_91	300_5_187	301_6_15	302_2_167	445_2_125	241_5_17	169_5_8	70_6_48	224_6_1	321_5_1	107_6_289	163_2_31	11_5_357	39_6_1	12_6_1	59_5_1	17_6_1	57_5_143	51_6_82
588_2_59	217_2_151	624_5_11	667_04_388	453_2_393	331_6_5	315_12_57	132_5_122	62_5_193	63_5_1	65_5_89	178_6_296	72_6_1	173_5_1	232_6_157	25_6_204	86_6_1	27_2_6	49_6_44	46_5_5	47_6_183	44_5_39	180_6_20	40_5_186	195_2_1	405_12_111	2_2_1	7_2_145	369_6_182	144_6_1	570_5_50	207_2_107	300_5_202	301_6_19	302_2_168	445_2_121	241_5_19	169_5_8	70_6_28	224_6_1	321_5_1	107_6_275	163_2_25	11_5_359	39_6_1	12_6_1	59_5_1	17_6_1	57_5_138	51_6_83
588_2_49	217_2_160	624_5_8	667_04_411	453_2_392	331_6_5	315_12_61	132_5_138	62_5_175	63_5_1	65_5_89	178_6_294	72_6_1	173_5_1	232_6_164	25_6_204	86_6_1	27_2_5	49_6_44	46_5_5	47_6_183	44_5_39	180_6_21	40_5_188	195_2_1	405_12_117	2_2_1	7_2_139	369_6_165	144_6_1	570_5_50	207_2_105	300_5_195	301_6_22	302_2_172	445_2_112	241_5_15	169_5_7	70_6_22	224_6_1	321_5_1	107_6_270	163_2_18	11_5_371	39_6_1	12_6_1	59_5_1	17_6_1	57_5_142	51_6_84
588_2_39	217_2_159	624_5_8	667_04_438	453_2_400	331_6_4	315_12_52	132_5_137	62_5_175	63_5_1	65_5_90	178_6_308	72_6_1	173_5_1	232_6_161	25_6_206	86_6_1	27_2_3	49_6_51	46_5_4	47_6_183	44_5_35	180_6_20	40_5_187	195_2_1	405_12_120	2_2_1	7_2_134	369_6_170	144_6_1	570_5_42	207_2_103	300_5_189	301_6_21	302_2_163	445_2_119	241_5_11	169_5_4	70_6_18	224_6_1	321_5_1	107_6_278	163_2_11	11_5_359	39_6_1	12_6_1	59_5_1	17_6_1	57_5_146	51_6_84
588_2_38	217_2_158	624_5_6	667_04_465	453_2_400	331_6_5	315_12_49	132_5_150	62_5_193	63_5_1	65_5_84	178_6_316	72_6_1	173_5_1	232_6_170	25_6_213	86_6_1	27_2_4	49_6_44	46_5_5	47_6_174	44_5_34	180_6_24	40_5_193	195_2_1	405_12_120	2_2_1	7_2_145	369_6_166	144_6_1	570_5_45	207_2_97	300_5_189	301_6_22	302_2_149	445_2_116	241_5_10	169_5_1	70_6_13	224_6_1	321_5_1	107_6_264	163_2_15	11_5_330	39_6_1	12_6_1	59_5_1	17_6_1	57_5_141	51_6_86
588_2_39	217_2_150	624_5_5	667_04_478	453_2_397	331_6_3	315_12_48	132_5_152	62_5_204	63_5_1	65_5_81	178_6_306	173_5_1	232_6_171	25_6_196	86_6_1	27_2_4	49_6_44	46_5_3	47_6_165	44_5_26	180_6_20	40_5_189	195_2_1	405_12_102	2_2_1	7_2_162	369_6_167	144_6_1	570_5_43	207_2_104	300_5_180	301_6_25	302_2_159	445_2_120	241_5_11	125_5_188	70_6_10	224_6_1	321_5_1	107_6_232	163_2_16	11_5_346	39_6_1	12_6_1	59_5_1	17_6_1	57_5_141	51_6_82	88_6_398
588_2_38	217_2_147	624_5_5	667_04_488	453_2_396	331_6_2	315_12_44	132_5_151	62_5_213	63_5_1	65_5_82	178_6_291	173_5_1	232_6_180	25_6_180	86_6_1	27_2_4	49_6_40	46_5_1	47_6_154	44_5_21	180_6_17	40_5_196	195_2_1	405_12_107	2_2_1	7_2_175	369_6_170	144_6_1	570_5_42	207_2_102	300_5_166	301_6_26	302_2_169	445_2_123	241_5_8	125_5_175	70_6_10	224_6_1	321_5_1	107_6_238	163_2_19	11_5_370	39_6_1	12_6_1	59_5_1	17_6_1	57_5_143	51_6_84	88_6_394
588_2_39	217_2_155	624_5_7	667_04_490	453_2_384	331_6_4	315_12_39	132_5_128	62_5_213	63_5_1	65_5_79	178_6_314	173_5_1	232_6_180	25_6_167	86_6_1	27_2_4	49_6_43	46_5_1	47_6_147	44_5_19	180_6_20	40_5_203	195_2_1	405_12_106	2_2_1	7_2_157	369_6_169	144_6_1	570_5_46	207_2_107	300_5_141	301_6_23	302_2_176	445_2_127	241_5_10	125_5_181	70_6_12	224_6_1	321_5_1	107_6_251	163_2_23	11_5_386	39_6_1	12_6_1	59_5_1	17_6_1	57_5_145	51_6_78	88_6_398
588_2_41	217_2_150	624_5_9	667_04_488	453_2_359	331_6_5	315_12_42	132_5_132	62_5_228	63_5_1	65_5_84	178_6_306	173_5_1	232_6_175	25_6_178	86_6_1	27_2_7	49_6_40	46_5_1	47_6_142	44_5_20	180_6_22	40_5_190	195_2_1	405_12_106	2_2_1	7_2_146	369_6_171	144_6_1	570_5_41	207_2_100	300_5_143	301_6_22	302_2_173	445_2_127	241_5_13	125_5_179	70_6_14	224_6_1	321_5_1	107_6_236	163_2_27	11_5_390	39_6_1	12_6_1	59_5_1	17_6_1	57_5_157	51_6_76	88_6_396
588_2_36	217_2_147	624_5_7	667_04_501	453_2_361	331_6_8	315_12_53	132_5_139	62_5_229	63_5_1	65_5_88	178_6_317	173_5_1	232_6_173	25_6_184	86_6_1	27_2_8	49_6_39	47_6_131	44_5_23	180_6_22	40_5_183	195_2_1	405_12_110	2_2_1	7_2_131	369_6_168	144_6_1	570_5_46	207_2_101	300_5_144	301_6_21	302_2_176	445_2_130	241_5_14	125_5_192	70_6_15	224_6_1	321_5_1	107_6_237	163_2_28	11_5_391	39_6_1	12_6_1	59_5_1	17_6_1	57_5_152	51_6_57	88_6_385	477_6_25
588_2_36	217_2_177	624_5_4	667_04_535	453_2_346	331_6_10	315_12_58	132_5_137	62_5_228	63_5_1	65_5_90	178_6_319	173_5_1	232_6_173	25_6_172	86_6_1	27_2_15	49_6_33	47_6_141	44_5_25	180_6_26	40_5_181	195_2_1	405_12_113	2_2_1	7_2_127	369_6_178	144_6_1	570_5_38	207_2_99	300_5_133	301_6_25	302_2_165	445_2_117	241_5_11	125_5_181	70_6_18	224_6_1	321_5_1	107_6_226	163_2_31	11_5_374	39_6_1	12_6_1	59_5_1	17_6_1	57_5_157	51_6_61	88_6_383	477_6_29
588_2_32	217_2_182	624_5_5	667_04_538	453_2_356	331_6_13	315_12_62	132_5_139	62_5_219	63_5_1	65_5_79	178_6_329	173_5_1	232_6_181	25_6_174	86_6_1	27_2_12	49_6_36	47_6_145	44_5_23	180_6_26	40_5_182	195_2_1	405_12_106	2_2_1	7_2_135	369_6_184	144_6_1	570_5_28	207_2_90	300_5_135	301_6_18	302_2_171	445_2_121	241_5_9	125_5_177	70_6_22	224_6_1	321_5_1	107_6_232	163_2_33	11_5_372	39_6_1	12_6_1	59_5_1	17_6_1	57_5_149	51_6_58	88_6_387	477_6_31
588_2_26	217_2_178	624_5_8	667_04_536	453_2_369	331_6_14	315_12_64	132_5_137	62_5_224	63_5_1	65_5_64	178_6_333	173_5_1	232_6_178	25_6_178	86_6_1	27_2_14	49_6_29	47_6_153	44_5_25	180_6_26	40_5_192	195_2_1	405_12_96	2_2_1	7_2_148	369_6_182	144_6_1	570_5_25	207_2_81	300_5_131	301_6_22	302_2_168	445_2_124	241_5_9	125_5_165	70_6_22	224_6_1	321_5_1	107_6_243	163_2_34	11_5_364	39_6_1	12_6_1	59_5_1	17_6_1	57_5_149	51_6_49	88_6_398	477_6_30
588_2_31	217_2_183	624_5_10	667_04_520	453_2_373	331_6_15	315_12_62	132_5_136	62_5_217	63_5_1	65_5_52	178_6_326	173_5_1	232_6_180	25_6_183	86_6_1	27_2_17	49_6_24	47_6_144	44_5_26	180_6_32	40_5_185	195_2_1	405_12_89	2_2_1	7_2_161	369_6_177	144_6_1	570_5_20	207_2_82	300_5_128	301_6_21	302_2_167	445_2_119	241_5_10	125_5_172	70_6_22	224_6_1	321_5_1	107_6_225	163_2_34	11_5_368	39_6_1	12_6_1	59_5_1	17_6_1	57_5_161	51_6_50	88_6_426	477_6_23
588_2_30	217_2_176	624_5_14	667_04_515	453_2_374	331_6_16	315_12_61	132_5_141	62_5_222	63_5_1	65_5_39	178_6_330	173_5_1	232_6_182	25_6_175	86_6_1	27_2_16	49_6_16	47_6_140	44_5_28	180_6_30	40_5_185	195_2_1	405_12_90	2_2_1	7_2_156	369_6_177	144_6_1	570_5_18	207_2_79	300_5_120	301_6_23	302_2_154	445_2_132	241_5_12	125_5_178	70_6_26	224_6_1	321_5_1	107_6_235	163_2_29	11_5_365	39_6_1	12_6_1	59_5_1	17_6_1	57_5_155	51_6_50	88_6_437	477_6_19
588_2_24	217_2_178	624_5_12	667_04_486	453_2_387	331_6_19	315_12_60	132_5_141	62_5_212	63_5_1	65_5_26	178_6_329	173_5_1	232_6_185	25_6_192	86_6_1	27_2_14	49_6_18	47_6_118	44_5_22	180_6_36	40_5_187	195_2_1	405_12_83	2_2_1	7_2_165	369_6_171	144_6_1	570_5_21	207_2_74	300_5_110	301_6_27	302_2_141	445_2_145	241_5_13	125_5_178	70_6_25	224_6_1	321_5_1	107_6_223	163_2_26	11_5_381	39_6_1	12_6_1	59_5_1	17_6_1	57_5_146	51_6_60	88_6_445	477_6_22
588_2_22	217_2_166	624_5_15	667_04_471	453_2_396	331_6_26	315_12_59	132_5_132	62_5_223	63_5_1	65_5_18	178_6_321	173_5_1	232_6_189	25_6_192	86_6_1	27_2_15	49_6_15	47_6_125	44_5_26	180_6_33	40_5_200	195_2_1	405_12_84	2_2_1	7_2_180	369_6_187	144_6_1	570_5_23	207_2_64	300_5_114	301_6_26	302_2_138	445_2_165	241_5_12	125_5_173	70_6_20	224_6_1	321_5_1	107_6_220	163_2_24	11_5_379	39_6_1	12_6_1	59_5_1	17_6_1	57_5_127	51_6_56	88_6_427	477_6_24
588_2_23	217_2_148	624_5_16	667_04_468	453_2_413	331_6_29	315_12_68	132_5_130	62_5_210	63_5_1	65_5_12	178_6_326	173_5_1	232_6_186	25_6_203	86_6_1	27_2_11	49_6_15	47_6_140	44_5_25	180_6_29	40_5_209	195_2_1	405_12_78	2_2_1	7_2_170	369_6_172	144_6_1	570_5_23	207_2_61	300_5_111	301_6_28	302_2_136	445_2_176	241_5_12	125_5_174	70_6_15	224_6_1	321_5_1	107_6_222	163_2_22	11_5_391	39_6_1	12_6_1	59_5_1	17_6_1	57_5_134	51_6_60	88_6_419	477_6_22
588_2_18	217_2_156	624_5_11	667_04_468	453_2_397	331_6_30	315_12_67	132_5_137	62_5_215	63_5_1	65_5_14	178_6_304	173_5_1	232_6_192	25_6_218	86_6_1	27_2_9	49_6_17	47_6_139	44_5_26	180_6_25	40_5_207	195_2_1	405_12_77	2_2_1	7_2_169	369_6_177	144_6_1	570_5_22	207_2_63	300_5_113	301_6_28	302_2_145	445_2_183	241_5_12	125_5_183	70_6_12	224_6_1	321_5_1	107_6_216	163_2_22	11_5_392	39_6_1	12_6_1	59_5_1	17_6_1	57_5_134	51_6_63	88_6_406	477_6_28
588_2_15	217_2_162	624_5_7	667_04_455	453_2_406	331_6_24	315_12_74	132_5_131	62_5_230	63_5_1	65_5_15	178_6_324	173_5_1	232_6_184	25_6_216	86_6_1	27_2_11	49_6_12	47_6_156	44_5_27	180_6_27	40_5_187	195_2_1	405_12_77	2_2_1	7_2_171	369_6_191	144_6_1	570_5_25	207_2_60	300_5_110	301_6_29	302_2_135	445_2_190	241_5_12	125_5_173	70_6_6	224_6_1	321_5_1	107_6_202	163_2_20	11_5_378	39_6_1	12_6_1	59_5_1	17_6_1	57_5_139	51_6_68	88_6_403	477_6_36
588_2_14	217_2_158	624_5_5	667_04_470	453_2_397	331_6_23	315_12_72	132_5_142	62_5_224	63_5_1	65_5_21	178_6_306	173_5_1	232_6_184	25_6_220	86_6_1	27_2_16	49_6_17	47_6_174	44_5_20	180_6_27	40_5_183	195_2_1	405_12_68	2_2_1	7_2_164	369_6_186	144_6_1	570_5_27	207_2_59	300_5_108	301_6_26	302_2_162	445_2_186	241_5_13	125_5_176	70_6_5	224_6_1	321_5_1	107_6_199	163_2_21	11_5_388	39_6_1	12_6_1	59_5_1	17_6_1	57_5_128	51_6_74	88_6_392	477_6_36
588_2_12	217_2_136	624_5_7	667_04_489	453_2_405	331_6_22	315_12_71	132_5_141	62_5_244	63_5_1	65_5_24	178_6_311	173_5_1	232_6_197	25_6_238	86_6_1	27_2_14	49_6_17	47_6_186	44_5_15	180_6_24	40_5_167	195_2_1	405_12_65	2_2_1	7_2_155	369_6_191	144_6_1	570_5_25	207_2_66	300_5_107	301_6_34	302_2_157	445_2_202	241_5_14	125_5_173	70_6_5	224_6_1	321_5_1	107_6_207	163_2_14	11_5_371	39_6_1	12_6_1	59_5_1	17_6_1	57_5_126	51_6_78	88_6_370	477_6_37
588_2_10	217_2_133	624_5_9	667_04_532	453_2_407	331_6_24	315_12_75	132_5_130	62_5_256	63_5_1	65_5_17	178_6_306	173_5_1	232_6_206	25_6_239	86_6_1	27_2_12	49_6_19	47_6_200	44_5_18	180_6_21	40_5_169	195_2_1	405_12_53	2_2_1	7_2_145	369_6_203	144_6_1	570_5_29	207_2_70	300_5_103	301_6_37	302_2_160	445_2_220	241_5_15	125_5_157	70_6_3	224_6_1	321_5_1	107_6_194	163_2_12	11_5_368	39_6_1	12_6_1	59_5_1	17_6_1	57_5_138	51_6_97	88_6_358	477_6_37
588_2_9	217_2_122	624_5_6	667_04_590	453_2_427	331_6_27	315_12_78	132_5_143	62_5_266	63_5_1	65_5_18	178_6_298	173_5_1	232_6_211	25_6_244	86_6_1	27_2_11	49_6_17	47_6_187	44_5_16	180_6_22	40_5_161	195_2_1	405_12_49	2_2_1	7_2_126	369_6_183	144_6_1	570_5_29	207_2_73	300_5_104	301_6_33	302_2_164	445_2_219	241_5_17	125_5_154	70_6_2	224_6_1	321_5_1	107_6_199	163_2_8	11_5_383	39_6_1	12_6_1	59_5_1	17_6_1	57_5_123	51_6_111	88_6_357	477_6_36
588_2_13	217_2_123	624_5_7	667_04_651	453_2_432	331_6_29	315_12_75	132_5_138	62_5_255	63_5_1	65_5_10	178_6_304	173_5_1	232_6_211	25_6_246	86_6_1	27_2_13	49_6_14	47_6_180	44_5_15	180_6_21	40_5_181	195_2_1	405_12_43	2_2_1	7_2_126	369_6_195	144_6_1	570_5_28	207_2_80	300_5_104	301_6_31	302_2_154	445_2_220	241_5_25	125_5_143	70_6_2	224_6_1	321_5_1	107_6_183	163_2_10	11_5_401	39_6_1	12_6_1	59_5_1	17_6_1	57_5_108	51_6_103	88_6_362	477_6_31
588_2_18	217_2_125	624_5_4	667_04_688	453_2_434	331_6_33	315_12_70	132_5_131	62_5_242	63_5_1	65_5_6	178_6_320	173_5_1	232_6_198	25_6_246	86_6_1	27_2_12	49_6_12	47_6_182	44_5_19	180_6_33	40_5_186	195_2_1	405_12_37	2_2_1	7_2_139	369_6_184	144_6_1	570_5_31	207_2_77	300_5_95	301_6_26	302_2_159	445_2_233	241_5_28	125_5_137	70_6_2	224_6_1	321_5_1	107_6_186	163_2_9	11_5_406	39_6_1	12_6_1	59_5_1	17_6_1	57_5_116	51_6_104	88_6_342	477_6_30
588_2_20	217_2_128	624_5_2	667_04_739	453_2_440	331_6_30	315_12_69	132_5_133	62_5_243	63_5_1	65_5_3	178_6_321	173_5_1	232_6_199	25_6_257	86_6_1	27_2_14	49_6_10	47_6_187	44_5_17	180_6_39	40_5_168	195_2_1	405_12_27	2_2_1	7_2_148	369_6_191	144_6_1	570_5_34	207_2_72	300_5_100	301_6_21	302_2_154	445_2_243	241_5_35	125_5_134	70_6_2	224_6_1	321_5_1	107_6_201	163_2_9	11_5_405	39_6_1	12_6_1	59_5_1	17_6_1	57_5_116	51_6_98	88_6_329	477_6_29
588_2_17	217_2_136	624_5_1	667_04_756	453_2_439	331_6_25	315_12_66	132_5_127	62_5_230	63_5_1	65_5_3	178_6_324	173_5_1	232_6_206	25_6_246	86_6_1	27_2_17	49_6_7	47_6_161	44_5_17	180_6_46	40_5_159	195_2_1	405_12_29	2_2_1	7_2_149	369_6_187	144_6_1	570_5_31	207_2_70	300_5_98	301_6_15	302_2_164	445_2_230	241_5_33	125_5_123	70_6_2	224_6_1	321_5_1	107_6_194	163_2_9	11_5_411	39_6_1	12_6_1	59_5_1	17_6_1	57_5_122	51_6_95	88_6_334	477_6_26
588_2_19	217_2_146	667_04_769	453_2_448	331_6_19	315_12_63	132_5_137	62_5_241	63_5_1	65_5_1	178_6_336	173_5_1	232_6_210	25_6_233	86_6_1	27_2_15	49_6_10	47_6_166	44_5_16	180_6_53	40_5_151	195_2_1	405_12_26	2_2_1	7_2_167	369_6_181	144_6_1	570_5_32	207_2_73	300_5_90	301_6_14	302_2_144	445_2_234	241_5_29	125_5_108	224_6_1	321_5_1	107_6_191	163_2_10	11_5_397	39_6_1	12_6_1	59_5_1	17_6_1	57_5_129	51_6_86	88_6_338	477_6_19	721_2_19	296_2_82
588_2_15	217_2_153	667_04_798	453_2_442	331_6_17	315_12_55	132_5_135	62_5_241	63_5_1	178_6_322	173_5_1	232_6_237	25_6_246	86_6_1	27_2_15	49_6_10	47_6_149	44_5_15	180_6_45	40_5_147	195_2_1	405_12_19	2_2_1	7_2_154	369_6_195	144_6_1	570_5_36	207_2_76	300_5_83	301_6_14	302_2_147	445_2_240	241_5_28	125_5_106	224_6_1	321_5_1	107_6_203	163_2_20	11_5_392	39_6_1	12_6_1	59_5_1	17_6_1	57_5_134	51_6_84	88_6_331	477_6_14	721_2_14	296_2_81	435_6_1
588_2_11	217_2_164	667_04_812	453_2_437	331_6_17	315_12_67	132_5_140	62_5_241	63_5_1	178_6_325	173_5_1	232_6_236	25_6_248	86_6_1	27_2_15	49_6_8	47_6_153	44_5_13	180_6_48	40_5_157	195_2_1	405_12_18	2_2_1	7_2_155	369_6_192	144_6_1	570_5_37	207_2_80	300_5_83	301_6_14	302_2_160	445_2_239	241_5_25	125_5_98	224_6_1	321_5_1	107_6_209	163_2_26	11_5_401	39_6_1	12_6_1	59_5_1	17_6_1	57_5_124	51_6_79	88_6_311	477_6_14	721_2_15	296_2_67	374_6_79
588_2_11	217_2_172	667_04_832	453_2_436	331_6_11	315_12_62	132_5_135	62_5_243	63_5_1	178_6_340	173_5_1	232_6_258	25_6_248	86_6_1	27_2_17	49_6_9	47_6_158	44_5_18	180_6_37	40_5_170	195_2_1	405_12_10	2_2_1	7_2_144	369_6_181	144_6_1	570_5_36	207_2_84	300_5_76	301_6_14	302_2_140	445_2_238	241_5_25	125_5_96	224_6_1	321_5_1	107_6_192	163_2_27	11_5_386	39_6_1	12_6_1	59_5_1	17_6_1	57_5_112	51_6_70	88_6_315	477_6_24	721_2_18	296_2_61	374_6_86
588_2_8	217_2_168	667_04_830	453_2_450	331_6_11	315_12_56	132_5_133	62_5_245	63_5_1	178_6_347	173_5_1	232_6_272	25_6_277	86_6_1	27_2_18	49_6_9	47_6_145	44_5_25	180_6_39	40_5_173	195_2_1	405_12_12	2_2_1	7_2_145	369_6_170	144_6_1	570_5_35	207_2_74	300_5_80	301_6_9	302_2_128	445_2_242	241_5_20	125_5_91	224_6_1	321_5_1	107_6_190	163_2_23	11_5_387	39_6_1	12_6_1	59_5_1	17_6_1	57_5_108	51_6_67	88_6_326	477_6_22	721_2_24	296_2_54	374_6_84
588_2_5	217_2_165	667_04_804	453_2_440	331_6_11	315_12_52	132_5_133	62_5_269	63_5_1	178_6_331	173_5_1	232_6_271	25_6_277	86_6_1	27_2_18	49_6_13	47_6_131	44_5_26	180_6_39	40_5_168	195_2_1	405_12_11	2_2_1	7_2_142	369_6_192	144_6_1	570_5_30	207_2_87	300_5_86	301_6_9	302_2_117	445_2_245	241_5_18	125_5_89	224_6_1	321_5_1	107_6_179	163_2_31	11_5_374	39_6_1	12_6_1	59_5_1	17_6_1	57_5_103	51_6_66	88_6_334	477_6_19	721_2_21	296_2_45	374_6_82
588_2_7	217_2_173	667_04_764	453_2_463	331_6_16	315_12_44	132_5_126	62_5_277	63_5_1	178_6_324	173_5_1	232_6_286	25_6_284	86_6_1	27_2_19	49_6_12	47_6_127	44_5_27	180_6_36	40_5_170	195_2_1	405_12_12	2_2_1	7_2_146	369_6_190	144_6_1	570_5_24	207_2_87	300_5_86	301_6_6	302_2_126	445_2_242	241_5_23	125_5_87	224_6_1	321_5_1	107_6_179	163_2_34	11_5_364	39_6_1	12_6_1	59_5_1	17_6_1	57_5_101	51_6_59	88_6_317	477_6_22	721_2_16	296_2_40	374_6_84
588_2_6	217_2_200	667_04_685	453_2_449	331_6_15	315_12_46	132_5_139	62_5_284	63_5_1	178_6_329	173_5_1	232_6_302	25_6_285	86_6_1	27_2_18	49_6_16	47_6_128	44_5_28	180_6_40	40_5_170	195_2_1	405_12_13	2_2_1	7_2_145	369_6_193	144_6_1	570_5_23	207_2_99	300_5_91	301_6_5	302_2_148	445_2_232	241_5_20	125_5_83	224_6_1	321_5_1	107_6_162	163_2_32	11_5_334	39_6_1	12_6_1	59_5_1	17_6_1	57_5_108	51_6_64	88_6_322	477_6_19	721_2_14	296_2_42	374_6_78
588_2_3	217_2_219	667_04_612	453_2_441	331_6_13	315_12_47	132_5_124	62_5_287	63_5_1	178_6_329	173_5_1	232_6_321	25_6_273	86_6_1	27_2_15	49_6_16	47_6_140	44_5_33	180_6_53	40_5_177	195_2_1	405_12_10	2_2_1	7_2_150	369_6_206	144_6_1	570_5_27	207_2_111	300_5_92	301_6_6	302_2_149	445_2_230	241_5_21	125_5_71	224_6_1	321_5_1	107_6_152	163_2_39	11_5_328	39_6_1	12_6_1	59_5_1	17_6_1	57_5_100	51_6_60	88_6_299	477_6_20	721_2_11	296_2_37	374_6_84
588_2_2	217_2_210	667_04_546	453_2_423	331_6_9	315_12_49	132_5_123	62_5_275	63_5_1	178_6_329	173_5_1	232_6_326	25_6_274	86_6_1	27_2_13	49_6_22	47_6_153	44_5_34	180_6_51	40_5_176	195_2_1	405_12_4	2_2_1	7_2_142	369_6_222	144_6_1	570_5_24	207_2_111	300_5_99	301_6_5	302_2_156	445_2_252	241_5_25	125_5_75	224_6_1	321_5_1	107_6_152	163_2_37	11_5_327	39_6_1	12_6_1	59_5_1	17_6_1	57_5_109	51_6_54	88_6_276	477_6_22	721_2_3	296_2_36	374_6_83
588_2_2	217_2_199	667_04_506	453_2_424	331_6_10	315_12_48	132_5_126	62_5_267	63_5_1	178_6_343	173_5_1	232_6_323	25_6_286	86_6_1	27_2_10	49_6_19	47_6_162	44_5_30	180_6_53	40_5_177	195_2_1	405_12_5	2_2_1	7_2_139	369_6_226	144_6_1	570_5_25	207_2_109	300_5_110	301_6_8	302_2_148	445_2_251	241_5_24	125_5_71	224_6_1	321_5_1	107_6_154	163_2_35	11_5_345	39_6_1	12_6_1	59_5_1	17_6_1	57_5_98	51_6_47	88_6_255	477_6_23	721_2_4	296_2_39	374_6_96
588_2_2	217_2_194	667_04_549	453_2_391	331_6_12	315_12_55	132_5_133	62_5_272	63_5_1	178_6_328	173_5_1	232_6_313	25_6_292	86_6_1	27_2_6	49_6_26	47_6_177	44_5_31	180_6_47	40_5_181	195_2_1	405_12_5	2_2_1	7_2_134	369_6_244	144_6_1	570_5_25	207_2_95	300_5_115	301_6_9	302_2_162	445_2_241	241_5_19	125_5_90	224_6_1	321_5_1	107_6_170	163_2_40	11_5_340	39_6_1	12_6_1	59_5_1	17_6_1	57_5_91	51_6_46	88_6_246	477_6_23	721_2_7	296_2_40	374_6_90
588_2_2	217_2_182	667_04_590	453_2_401	331_6_14	315_12_56	132_5_132	62_5_270	63_5_1	178_6_336	173_5_1	232_6_310	25_6_268	86_6_1	27_2_5	49_6_26	47_6_178	44_5_35	180_6_41	40_5_179	195_2_1	405_12_5	2_2_1	7_2_126	369_6_240	144_6_1	570_5_25	207_2_85	300_5_127	301_6_13	302_2_159	445_2_246	241_5_26	125_5_85	224_6_1	321_5_1	107_6_205	163_2_36	11_5_354	39_6_1	12_6_1	59_5_1	17_6_1	57_5_89	51_6_51	88_6_224	477_6_26	721_2_9	296_2_36	374_6_79
588_2_3	217_2_191	667_04_647	453_2_388	331_6_19	315_12_57	132_5_135	62_5_286	63_5_1	178_6_321	173_5_1	232_6_317	25_6_277	86_6_1	27_2_4	49_6_26	47_6_184	44_5_37	180_6_27	40_5_173	195_2_1	405_12_5	2_2_1	7_2_128	369_6_225	144_6_1	570_5_24	207_2_81	300_5_120	301_6_13	302_2_153	445_2_235	241_5_25	125_5_86	224_6_1	321_5_1	107_6_206	163_2_41	11_5_334	39_6_1	12_6_1	59_5_1	17_6_1	57_5_85	51_6_55	88_6_222	477_6_24	721_2_10	296_2_32	374_6_83
588_2_1	217_2_193	667_04_676	453_2_414	331_6_20	315_12_64	132_5_147	62_5_295	63_5_1	178_6_340	173_5_1	232_6_327	25_6_258	86_6_1	27_2_6	49_6_21	47_6_183	44_5_38	180_6_23	40_5_177	195_2_1	405_12_4	2_2_1	7_2_130	369_6_228	144_6_1	570_5_23	207_2_83	300_5_111	301_6_17	302_2_177	445_2_214	241_5_29	125_5_79	224_6_1	321_5_1	107_6_207	163_2_35	11_5_320	39_6_1	12_6_1	59_5_1	17_6_1	57_5_85	51_6_49	88_6_222	477_6_21	721_2_15	296_2_31	374_6_84
588_2_1	217_2_189	667_04_715	453_2_413	331_6_19	315_12_64	132_5_134	62_5_315	63_5_1	178_6_324	173_5_1	232_6_329	25_6_269	86_6_1	27_2_8	49_6_17	47_6_181	44_5_34	180_6_24	40_5_193	195_2_1	405_12_2	2_2_1	7_2_118	369_6_234	144_6_1	570_5_22	207_2_84	300_5_109	301_6_14	302_2_183	445_2_230	241_5_40	125_5_68	224_6_1	321_5_1	107_6_209	163_2_38	11_5_307	39_6_1	12_6_1	59_5_1	17_6_1	57_5_72	51_6_55	88_6_235	477_6_20	721_2_16	296_2_27	374_6_88
588_2_1	217_2_194	667_04_701	453_2_398	331_6_26	315_12_72	132_5_126	62_5_322	63_5_1	178_6_322	173_5_1	232_6_343	25_6_263	86_6_1	27_2_8	49_6_19	47_6_190	44_5_38	180_6_28	40_5_201	195_2_1	405_12_1	2_2_1	7_2_117	369_6_225	144_6_1	570_5_24	207_2_73	300_5_96	301_6_11	302_2_188	445_2_233	241_5_42	125_5_76	224_6_1	321_5_1	107_6_204	163_2_38	11_5_325	39_6_1	12_6_1	59_5_1	17_6_1	57_5_73	51_6_49	88_6_237	477_6_12	721_2_19	296_2_28	374_6_96
217_2_206	667_04_694	453_2_425	331_6_22	315_12_72	132_5_117	62_5_328	63_5_1	178_6_320	173_5_1	232_6_342	25_6_263	86_6_1	27_2_6	49_6_10	47_6_180	44_5_40	180_6_33	40_5_221	195_2_1	405_12_1	2_2_1	7_2_131	369_6_206	144_6_1	570_5_29	207_2_71	300_5_81	301_6_11	302_2_178	445_2_233	241_5_41	125_5_76	224_6_1	321_5_1	107_6_184	163_2_37	11_5_318	39_6_1	12_6_1	59_5_1	17_6_1	57_5_74	51_6_43	88_6_273	477_6_7	721_2_28	296_2_20	374_6_97
217_2_192	667_04_687	453_2_421	331_6_24	315_12_61	132_5_129	62_5_339	63_5_1	178_6_312	173_5_1	232_6_345	25_6_279	86_6_1	27_2_7	49_6_9	47_6_181	44_5_44	40_5_218	195_2_1	180_6_32	2_2_1	7_2_152	369_6_197	144_6_1	570_5_31	207_2_68	300_5_76	301_6_7	302_2_165	445_2_228	241_5_40	125_5_81	224_6_1	321_5_1	107_6_184	163_2_36	11_5_301	39_6_1	12_6_1	59_5_1	17_6_1	57_5_62	51_6_32	88_6_255	477_6_7	721_2_25	296_2_22	374_6_107
217_2_196	667_04_705	453_2_424	331_6_23	315_12_55	132_5_128	62_5_321	63_5_1	178_6_300	173_5_1	232_6_348	25_6_278	86_6_1	27_2_10	49_6_6	47_6_173	44_5_37	40_5_235	195_2_1	180_6_37	2_2_1	7_2_139	369_6_186	144_6_1	570_5_28	207_2_77	300_5_77	301_6_5	302_2_177	445_2_235	241_5_35	125_5_78	224_6_1	321_5_1	107_6_187	163_2_30	11_5_292	39_6_1	12_6_1	59_5_1	17_6_1	57_5_51	51_6_34	88_6_267	477_6_6	721_2_27	296_2_13	374_6_110
217_2_190	667_04_762	453_2_433	331_6_17	315_12_50	132_5_118	62_5_313	63_5_1	178_6_319	173_5_1	232_6_375	25_6_270	86_6_1	27_2_6	49_6_5	47_6_162	44_5_33	40_5_242	195_2_1	180_6_41	2_2_1	7_2_131	369_6_197	144_6_1	570_5_27	207_2_78	300_5_74	301_6_6	302_2_189	445_2_232	241_5_35	125_5_68	224_6_1	321_5_1	107_6_178	163_2_33	11_5_286	39_6_1	12_6_1	59_5_1	17_6_1	57_5_46	51_6_32	88_6_254	477_6_4	721_2_31	296_2_14	374_6_106
217_2_179	667_04_789	453_2_447	331_6_14	315_12_48	132_5_110	62_5_314	63_5_1	178_6_328	173_5_1	232_6_385	25_6_260	86_6_1	27_2_8	49_6_6	47_6_163	44_5_35	40_5_243	195_2_1	180_6_40	2_2_1	7_2_144	369_6_203	144_6_1	570_5_31	207_2_68	300_5_68	301_6_4	302_2_200	445_2_245	241_5_25	125_5_61	224_6_1	321_5_1	107_6_189	163_2_29	11_5_268	39_6_1	12_6_1	59_5_1	17_6_1	57_5_45	51_6_22	88_6_262	477_6_4	721_2_25	296_2_19	374_6_97
217_2_175	667_04_804	453_2_440	331_6_16	315_12_43	132_5_97	62_5_303	63_5_1	178_6_339	173_5_1	232_6_395	25_6_264	86_6_1	27_2_10	49_6_5	47_6_162	44_5_28	40_5_262	195_2_1	180_6_49	2_2_1	7_2_141	369_6_212	144_6_1	570_5_39	207_2_67	300_5_62	301_6_2	302_2_200	445_2_246	241_5_23	125_5_64	224_6_1	321_5_1	107_6_195	163_2_34	11_5_261	39_6_1	12_6_1	59_5_1	17_6_1	57_5_42	51_6_21	88_6_260	477_6_4	721_2_26	296_2_21	374_6_86
217_2_171	667_04_760	453_2_447	331_6_15	315_12_47	132_5_101	62_5_285	63_5_1	178_6_307	173_5_1	232_6_389	25_6_258	86_6_1	27_2_14	49_6_4	47_6_159	44_5_35	40_5_241	195_2_1	180_6_43	2_2_1	7_2_145	369_6_216	144_6_1	570_5_55	207_2_76	300_5_64	301_6_2	302_2_192	445_2_275	241_5_27	125_5_59	224_6_1	321_5_1	107_6_200	163_2_31	11_5_256	39_6_1	12_6_1	59_5_1	17_6_1	57_5_52	51_6_24	88_6_256	477_6_5	721_2_29	296_2_25	374_6_86
217_2_176	667_04_764	453_2_448	331_6_16	315_12_43	132_5_108	62_5_297	63_5_1	178_6_307	173_5_1	232_6_401	25_6_252	86_6_1	27_2_11	49_6_3	47_6_163	44_5_40	40_5_242	195_2_1	180_6_45	2_2_1	7_2_151	369_6_212	144_6_1	570_5_70	207_2_76	300_5_59	301_6_3	302_2_177	445_2_292	241_5_24	125_5_53	224_6_1	321_5_1	107_6_210	163_2_24	11_5_243	39_6_1	12_6_1	59_5_1	17_6_1	57_5_48	51_6_22	88_6_267	477_6_5	721_2_26	296_2_22	374_6_73
217_2_195	667_04_726	453_2_448	331_6_16	315_12_57	132_5_111	62_5_280	63_5_1	178_6_277	173_5_1	232_6_414	25_6_251	86_6_1	27_2_12	49_6_2	47_6_156	44_5_54	40_5_254	195_2_1	180_6_42	2_2_1	7_2_137	369_6_221	144_6_1	570_5_74	207_2_67	300_5_59	301_6_1	302_2_181	445_2_267	241_5_23	125_5_57	224_6_1	321_5_1	107_6_209	163_2_22	11_5_252	39_6_1	12_6_1	59_5_1	17_6_1	57_5_48	51_6_22	88_6_271	477_6_4	721_2_28	296_2_17	374_6_65
217_2_187	667_04_697	453_2_439	331_6_16	315_12_57	132_5_116	62_5_263	63_5_1	178_6_263	173_5_1	232_6_429	25_6_262	86_6_1	27_2_12	49_6_2	47_6_160	44_5_55	40_5_262	195_2_1	180_6_49	2_2_1	7_2_141	369_6_214	144_6_1	570_5_82	207_2_63	300_5_68	301_6_1	302_2_174	445_2_275	241_5_17	125_5_63	224_6_1	321_5_1	107_6_223	163_2_19	11_5_243	39_6_1	12_6_1	59_5_1	17_6_1	57_5_47	51_6_20	88_6_268	477_6_1	721_2_26	296_2_15	374_6_47
217_2_160	667_04_671	453_2_445	331_6_14	315_12_65	132_5_120	62_5_270	63_5_1	178_6_260	173_5_1	232_6_433	25_6_270	86_6_1	27_2_12	49_6_3	47_6_177	44_5_57	40_5_255	195_2_1	180_6_41	2_2_1	7_2_144	369_6_208	570_5_87	207_2_56	300_5_59	302_2_180	445_2_270	241_5_20	125_5_60	224_6_1	321_5_1	107_6_231	163_2_20	11_5_242	39_6_1	12_6_1	59_5_1	57_5_49	51_6_26	88_6_248	721_2_30	296_2_28	374_6_43
217_2_171	667_04_649	453_2_439	331_6_13	315_12_61	132_5_111	62_5_262	63_5_1	178_6_250	173_5_1	232_6_436	25_6_280	86_6_1	27_2_14	49_6_3	47_6_191	44_5_53	40_5_272	195_2_1	180_6_42	2_2_1	7_2_143	369_6_192	570_5_89	207_2_60	300_5_64	302_2_171	445_2_257	241_5_23	125_5_65	224_6_1	321_5_1	107_6_238	163_2_18	11_5_266	39_6_1	12_6_1	59_5_1	57_5_44	51_6_24	88_6_231	721_2_30	296_2_22	374_6_46
217_2_170	667_04_622	453_2_448	331_6_15	315_12_53	132_5_116	62_5_248	63_5_1	178_6_236	173_5_1	232_6_438	25_6_275	86_6_1	27_2_14	49_6_3	47_6_205	44_5_52	40_5_272	195_2_1	180_6_39	2_2_1	7_2_137	369_6_198	570_5_91	207_2_59	300_5_56	302_2_183	445_2_260	241_5_31	125_5_62	224_6_1	321_5_1	107_6_241	163_2_22	11_5_252	39_6_1	12_6_1	59_5_1	57_5_43	51_6_22	88_6_253	721_2_30	296_2_27	374_6_49
217_2_175	667_04_607	453_2_453	331_6_11	315_12_52	132_5_110	62_5_233	63_5_1	178_6_220	173_5_1	232_6_458	25_6_264	86_6_1	27_2_18	47_6_208	44_5_52	40_5_291	195_2_1	180_6_36	2_2_1	7_2_152	369_6_201	570_5_103	207_2_60	300_5_48	302_2_175	445_2_252	241_5_32	125_5_74	224_6_1	321_5_1	107_6_246	163_2_27	11_5_254	39_6_1	12_6_1	59_5_1	57_5_41	51_6_25	88_6_257	721_2_28	296_2_23	374_6_56
217_2_193	667_04_555	453_2_440	331_6_11	315_12_46	132_5_116	62_5_231	63_5_1	178_6_200	173_5_1	232_6_474	25_6_284	86_6_1	27_2_14	47_6_220	44_5_57	40_5_295	195_2_1	180_6_39	2_2_1	7_2_147	369_6_191	570_5_95	207_2_63	300_5_48	302_2_165	445_2_236	241_5_35	125_5_66	224_6_1	321_5_1	107_6_241	163_2_35	11_5_239	39_6_1	12_6_1	59_5_1	57_5_42	51_6_25	88_6_274	721_2_25	296_2_22	374_6_45
217_2_199	667_04_538	453_2_429	331_6_11	315_12_48	132_5_113	62_5_235	63_5_1	178_6_185	173_5_1	232_6_480	25_6_293	86_6_1	27_2_16	47_6_239	44_5_56	40_5_287	195_2_1	180_6_37	2_2_1	7_2_144	369_6_208	570_5_88	207_2_66	300_5_35	302_2_167	445_2_230	241_5_40	125_5_75	224_6_1	321_5_1	107_6_252	163_2_42	11_5_235	39_6_1	12_6_1	59_5_1	57_5_36	51_6_24	88_6_263	721_2_25	296_2_18	374_6_43
217_2_196	667_04_536	453_2_415	331_6_14	315_12_44	132_5_115	62_5_229	63_5_1	178_6_180	173_5_1	232_6_483	25_6_295	86_6_1	27_2_24	47_6_250	44_5_63	40_5_284	195_2_1	180_6_39	2_2_1	7_2_146	369_6_218	570_5_86	207_2_69	300_5_30	302_2_167	445_2_243	241_5_48	125_5_73	224_6_1	321_5_1	107_6_247	163_2_39	11_5_236	39_6_1	12_6_1	59_5_1	57_5_31	51_6_26	88_6_275	721_2_28	296_2_21	374_6_39
217_2_194	667_04_554	453_2_431	331_6_15	315_12_40	132_5_110	62_5_219	63_5_1	178_6_176	173_5_1	232_6_443	25_6_276	86_6_1	27_2_24	47_6_269	44_5_68	40_5_288	195_2_1	180_6_43	2_2_1	7_2_144	369_6_209	570_5_94	207_2_72	300_5_26	302_2_172	445_2_237	241_5_52	125_5_70	224_6_1	321_5_1	107_6_250	163_2_36	11_5_246	39_6_1	12_6_1	59_5_1	57_5_34	51_6_25	88_6_303	721_2_29	296_2_17	374_6_38
217_2_190	667_04_593	453_2_428	331_6_15	315_12_41	132_5_125	62_5_215	63_5_1	178_6_183	173_5_1	232_6_432	25_6_286	86_6_1	27_2_26	47_6_275	44_5_66	40_5_292	195_2_1	180_6_48	2_2_1	7_2_157	369_6_205	570_5_88	207_2_72	300_5_22	302_2_181	445_2_240	241_5_53	125_5_77	224_6_1	321_5_1	107_6_241	163_2_42	11_5_228	39_6_1	12_6_1	59_5_1	57_5_34	51_6_22	88_6_322	721_2_21	296_2_20	374_6_41
217_2_192	667_04_595	453_2_465	331_6_16	315_12_38	132_5_114	62_5_227	63_5_1	178_6_172	173_5_1	232_6_424	25_6_260	86_6_1	27_2_26	47_6_290	44_5_57	40_5_304	195_2_1	180_6_48	2_2_1	7_2_160	369_6_193	570_5_101	207_2_79	300_5_19	302_2_186	445_2_240	241_5_53	125_5_69	224_6_1	321_5_1	107_6_250	163_2_50	11_5_226	39_6_1	12_6_1	59_5_1	57_5_24	51_6_19	88_6_308	721_2_16	296_2_22	374_6_51
217_2_195	667_04_605	453_2_439	331_6_23	315_12_40	132_5_100	62_5_230	63_5_1	178_6_179	173_5_1	232_6_422	25_6_243	86_6_1	27_2_27	47_6_290	44_5_51	40_5_305	195_2_1	180_6_48	2_2_1	7_2_163	369_6_200	570_5_108	207_2_84	300_5_19	302_2_199	445_2_271	241_5_58	125_5_67	224_6_1	321_5_1	107_6_257	163_2_50	11_5_233	39_6_1	12_6_1	59_5_1	57_5_18	51_6_17	88_6_298	721_2_7	296_2_21	374_6_52
217_2_192	667_04_591	453_2_416	331_6_28	315_12_43	132_5_103	62_5_227	63_5_1	178_6_162	173_5_1	232_6_443	25_6_235	86_6_1	27_2_26	47_6_293	44_5_49	40_5_308	195_2_1	180_6_46	2_2_1	7_2_151	369_6_206	570_5_111	207_2_96	300_5_16	302_2_197	445_2_292	241_5_66	125_5_64	224_6_1	321_5_1	107_6_255	163_2_54	11_5_245	39_6_1	12_6_1	59_5_1	57_5_22	51_6_17	88_6_315	721_2_7	296_2_26	374_6_57
217_2_176	667_04_575	453_2_424	331_6_29	315_12_49	132_5_104	62_5_216	63_5_1	178_6_159	173_5_1	232_6_432	25_6_235	86_6_1	27_2_23	47_6_299	44_5_46	40_5_305	195_2_1	180_6_47	2_2_1	7_2_154	369_6_218	570_5_96	207_2_94	300_5_15	302_2_209	445_2_296	241_5_66	125_5_66	224_6_1	321_5_1	107_6_248	163_2_55	11_5_241	39_6_1	12_6_1	59_5_1	57_5_17	51_6_19	88_6_333	721_2_10	296_2_28	374_6_52
217_2_170	667_04_516	453_2_432	331_6_39	315_12_54	132_5_105	62_5_212	63_5_1	178_6_159	173_5_1	232_6_443	25_6_229	86_6_1	27_2_24	47_6_307	44_5_62	40_5_307	195_2_1	180_6_47	2_2_1	7_2_147	369_6_204	570_5_101	207_2_84	300_5_9	302_2_210	445_2_291	241_5_68	125_5_70	224_6_1	321_5_1	107_6_255	163_2_61	11_5_231	39_6_1	12_6_1	59_5_1	57_5_20	51_6_21	88_6_318	721_2_7	296_2_30	374_6_52
217_2_170	667_04_486	453_2_421	331_6_42	315_12_53	132_5_111	62_5_223	63_5_1	178_6_153	173_5_1	232_6_441	25_6_228	86_6_1	27_2_24	47_6_309	44_5_66	40_5_302	195_2_1	180_6_50	2_2_1	7_2_156	369_6_206	570_5_101	207_2_71	300_5_3	302_2_216	445_2_288	241_5_72	125_5_69	224_6_1	321_5_1	107_6_277	163_2_58	11_5_222	39_6_1	12_6_1	59_5_1	57_5_22	51_6_21	88_6_293	721_2_9	296_2_26	374_6_39
217_2_178	667_04_456	453_2_438	331_6_47	315_12_58	132_5_110	62_5_221	63_5_1	178_6_150	173_5_1	232_6_453	25_6_226	86_6_1	27_2_22	47_6_314	44_5_67	40_5_301	195_2_1	180_6_48	2_2_1	7_2_145	369_6_203	570_5_97	207_2_67	300_5_2	302_2_226	445_2_279	241_5_74	125_5_54	224_6_1	321_5_1	107_6_288	163_2_58	11_5_226	39_6_1	12_6_1	59_5_1	57_5_26	51_6_26	88_6_269	721_2_14	296_2_34	374_6_34
217_2_176	667_04_464	453_2_440	331_6_50	315_12_57	132_5_98	62_5_223	63_5_1	178_6_144	173_5_1	232_6_475	25_6_216	86_6_1	27_2_20	47_6_311	44_5_77	40_5_307	195_2_1	180_6_49	2_2_1	7_2_143	369_6_202	570_5_105	207_2_67	300_5_1	302_2_206	445_2_267	241_5_74	125_5_67	224_6_1	321_5_1	107_6_285	163_2_58	11_5_233	39_6_1	12_6_1	59_5_1	57_5_19	51_6_25	88_6_273	721_2_13	296_2_27	374_6_26
217_2_163	667_04_474	453_2_452	331_6_50	315_12_50	132_5_87	62_5_222	63_5_1	178_6_148	173_5_1	232_6_473	25_6_218	86_6_1	27_2_24	47_6_330	44_5_70	40_5_323	195_2_1	180_6_52	2_2_1	7_2_149	369_6_183	570_5_109	207_2_55	321_5_1	302_2_211	445_2_276	241_5_71	125_5_60	224_6_1	107_6_281	163_2_55	11_5_238	39_6_1	12_6_1	57_5_21	51_6_26	88_6_288	721_2_17	296_2_33	374_6_31
217_2_143	667_04_482	453_2_447	331_6_57	315_12_47	132_5_69	62_5_213	63_5_1	178_6_155	173_5_1	232_6_491	25_6_218	86_6_1	27_2_25	47_6_335	44_5_63	40_5_342	195_2_1	180_6_51	2_2_1	7_2_153	369_6_183	570_5_125	207_2_58	321_5_1	302_2_212	445_2_291	241_5_67	125_5_56	224_6_1	107_6_286	163_2_55	11_5_250	39_6_1	12_6_1	57_5_23	51_6_21	88_6_272	721_2_12	296_2_37	374_6_24
217_2_144	667_04_520	453_2_455	331_6_68	315_12_47	132_5_60	62_5_215	63_5_1	178_6_151	173_5_1	232_6_495	25_6_209	86_6_1	27_2_32	47_6_348	44_5_63	40_5_349	195_2_1	180_6_51	2_2_1	7_2_148	369_6_160	570_5_137	207_2_53	321_5_1	302_2_193	445_2_298	241_5_63	125_5_52	224_6_1	107_6_289	163_2_61	11_5_241	39_6_1	12_6_1	57_5_21	51_6_22	88_6_271	721_2_11	296_2_35	374_6_17
217_2_140	667_04_551	453_2_479	331_6_68	315_12_43	132_5_63	62_5_219	63_5_1	178_6_146	173_5_1	232_6_508	25_6_210	86_6_1	27_2_41	47_6_344	44_5_52	40_5_333	195_2_1	180_6_50	2_2_1	7_2_134	369_6_167	570_5_140	207_2_50	321_5_1	302_2_194	445_2_287	241_5_71	125_5_59	224_6_1	107_6_286	163_2_66	11_5_230	39_6_1	12_6_1	57_5_17	51_6_20	88_6_270	721_2_10	296_2_34	374_6_15
217_2_126	667_04_536	453_2_504	331_6_72	315_12_44	132_5_49	62_5_219	63_5_1	178_6_150	173_5_1	232_6_485	25_6_210	86_6_1	27_2_39	47_6_340	44_5_43	40_5_334	195_2_1	180_6_43	2_2_1	7_2_143	369_6_174	570_5_147	207_2_45	321_5_1	302_2_188	445_2_284	241_5_77	125_5_55	224_6_1	107_6_291	163_2_70	11_5_236	39_6_1	12_6_1	57_5_17	51_6_21	88_6_280	721_2_9	296_2_36	374_6_12
217_2_142	667_04_537	453_2_498	331_6_72	315_12_41	132_5_47	62_5_214	63_5_1	178_6_154	173_5_1	232_6_473	25_6_229	86_6_1	27_2_33	47_6_344	44_5_46	40_5_333	195_2_1	180_6_51	2_2_1	7_2_155	369_6_183	570_5_143	207_2_49	321_5_1	302_2_192	445_2_266	241_5_82	125_5_52	224_6_1	107_6_300	163_2_73	11_5_229	39_6_1	12_6_1	57_5_19	51_6_21	88_6_281	721_2_5	296_2_30	374_6_8
217_2_151	667_04_516	453_2_495	331_6_62	315_12_36	132_5_37	62_5_213	63_5_1	178_6_152	173_5_1	232_6_470	25_6_224	86_6_1	27_2_32	47_6_350	44_5_45	40_5_331	195_2_1	180_6_54	2_2_1	7_2_167	369_6_191	570_5_141	207_2_55	321_5_1	302_2_199	445_2_269	241_5_87	125_5_45	224_6_1	107_6_272	163_2_73	11_5_237	39_6_1	12_6_1	57_5_18	51_6_16	88_6_305	721_2_3	296_2_30	374_6_9
217_2_149	667_04_488	453_2_510	331_6_60	315_12_35	132_5_32	62_5_211	63_5_1	178_6_156	173_5_1	232_6_459	25_6_228	86_6_1	27_2_40	47_6_359	44_5_43	40_5_341	195_2_1	180_6_53	2_2_1	7_2_165	369_6_195	570_5_127	207_2_57	321_5_1	302_2_188	445_2_278	241_5_90	125_5_43	224_6_1	107_6_263	163_2_63	11_5_227	39_6_1	12_6_1	57_5_22	51_6_18	88_6_305	721_2_1	296_2_34	374_6_9
217_2_147	667_04_475	453_2_495	331_6_62	315_12_35	132_5_26	62_5_221	63_5_1	178_6_155	173_5_1	232_6_461	25_6_232	86_6_1	27_2_44	47_6_358	44_5_37	40_5_333	195_2_1	180_6_58	2_2_1	7_2_171	369_6_204	570_5_120	207_2_50	321_5_1	302_2_202	445_2_274	241_5_76	125_5_52	224_6_1	107_6_275	163_2_63	11_5_218	39_6_1	12_6_1	57_5_22	51_6_19	88_6_315	721_2_1	296_2_28	374_6_8
217_2_149	667_04_437	453_2_492	331_6_60	315_12_30	132_5_17	62_5_214	63_5_1	178_6_155	173_5_1	232_6_470	25_6_229	86_6_1	27_2_40	47_6_363	44_5_36	40_5_332	195_2_1	180_6_63	2_2_1	7_2_190	369_6_194	570_5_118	207_2_48	321_5_1	302_2_209	445_2_264	241_5_73	125_5_59	224_6_1	107_6_292	163_2_53	11_5_235	39_6_1	12_6_1	57_5_27	51_6_20	88_6_319	296_2_25	374_6_10
217_2_151	667_04_409	453_2_480	331_6_64	315_12_38	132_5_13	62_5_195	63_5_1	178_6_176	173_5_1	232_6_474	25_6_230	86_6_1	27_2_34	47_6_354	44_5_36	40_5_333	195_2_1	180_6_53	2_2_1	7_2_191	369_6_179	570_5_119	207_2_42	321_5_1	302_2_227	445_2_265	241_5_73	125_5_59	224_6_1	107_6_302	163_2_55	11_5_255	39_6_1	12_6_1	57_5_32	51_6_22	88_6_312	296_2_21	374_6_12
217_2_139	667_04_415	453_2_491	331_6_69	315_12_29	132_5_12	62_5_197	63_5_1	178_6_186	173_5_1	232_6_476	25_6_220	86_6_1	27_2_41	47_6_374	44_5_34	40_5_336	195_2_1	180_6_52	2_2_1	7_2_190	369_6_169	570_5_114	207_2_36	321_5_1	302_2_233	445_2_262	241_5_79	125_5_71	224_6_1	107_6_294	163_2_57	11_5_254	39_6_1	12_6_1	57_5_31	51_6_21	88_6_303	296_2_18	374_6_14
217_2_132	667_04_417	453_2_497	331_6_58	315_12_31	132_5_8	62_5_214	63_5_1	178_6_203	173_5_1	232_6_474	25_6_215	86_6_1	27_2_47	47_6_382	44_5_33	40_5_349	195_2_1	180_6_51	2_2_1	7_2_198	369_6_147	570_5_113	207_2_35	321_5_1	302_2_222	445_2_258	241_5_87	125_5_65	224_6_1	107_6_283	163_2_50	11_5_258	39_6_1	12_6_1	57_5_25	51_6_21	88_6_301	296_2_23	374_6_11
217_2_137	667_04_418	453_2_505	331_6_55	315_12_30	132_5_3	62_5_218	63_5_1	178_6_207	173_5_1	232_6_482	25_6_201	86_6_1	27_2_51	47_6_393	44_5_31	40_5_372	195_2_1	180_6_48	2_2_1	7_2_212	369_6_138	570_5_118	207_2_37	321_5_1	302_2_240	445_2_257	241_5_91	125_5_61	224_6_1	107_6_275	163_2_56	11_5_239	39_6_1	12_6_1	57_5_18	51_6_28	88_6_287	296_2_19	374_6_10
217_2_135	667_04_432	453_2_515	331_6_52	315_12_30	132_5_2	62_5_219	63_5_1	178_6_207	173_5_1	232_6_466	25_6_187	86_6_1	27_2_46	47_6_408	44_5_29	40_5_366	195_2_1	180_6_57	2_2_1	7_2_201	369_6_126	570_5_124	207_2_33	321_5_1	302_2_250	445_2_258	241_5_92	125_5_72	224_6_1	107_6_295	163_2_56	11_5_226	39_6_1	12_6_1	57_5_17	51_6_28	88_6_275	296_2_19	374_6_6
217_2_133	667_04_412	453_2_495	331_6_55	315_12_29	132_5_2	62_5_212	63_5_1	178_6_213	173_5_1	232_6_462	25_6_172	86_6_1	27_2_52	47_6_402	44_5_22	40_5_364	195_2_1	180_6_47	2_2_1	7_2_207	369_6_122	570_5_130	207_2_33	321_5_1	302_2_253	445_2_282	241_5_94	125_5_77	224_6_1	107_6_313	163_2_47	11_5_222	39_6_1	12_6_1	57_5_14	51_6_34	88_6_275	296_2_24	374_6_6
217_2_136	667_04_399	453_2_501	331_6_44	315_12_28	132_5_1	62_5_210	63_5_1	178_6_218	173_5_1	232_6_456	25_6_190	86_6_1	27_2_45	47_6_423	44_5_16	40_5_372	195_2_1	180_6_44	2_2_1	7_2_186	369_6_120	570_5_131	207_2_46	321_5_1	302_2_265	445_2_279	241_5_111	125_5_68	224_6_1	107_6_321	163_2_47	11_5_207	39_6_1	12_6_1	57_5_14	51_6_37	88_6_263	296_2_27	374_6_8
217_2_125	667_04_396	453_2_486	331_6_41	315_12_32	62_5_201	63_5_1	178_6_221	173_5_1	232_6_456	25_6_202	86_6_1	27_2_43	47_6_419	44_5_17	40_5_379	195_2_1	180_6_42	2_2_1	7_2_199	369_6_106	570_5_128	207_2_48	321_5_1	302_2_261	445_2_289	241_5_122	125_5_70	224_6_1	107_6_308	163_2_51	11_5_218	39_6_1	12_6_1	57_5_15	51_6_39	88_6_281	296_2_25	374_6_7
217_2_133	667_04_403	453_2_481	331_6_45	315_12_38	62_5_202	63_5_1	178_6_229	173_5_1	232_6_470	25_6_179	86_6_1	27_2_37	47_6_418	44_5_20	40_5_371	195_2_1	180_6_46	2_2_1	7_2_195	369_6_101	570_5_135	207_2_49	321_5_1	302_2_269	445_2_292	241_5_128	125_5_68	224_6_1	107_6_316	163_2_54	11_5_215	39_6_1	12_6_1	57_5_16	51_6_33	88_6_257	296_2_27	374_6_8
217_2_135	667_04_418	453_2_483	331_6_46	315_12_32	62_5_217	63_5_1	178_6_230	173_5_1	232_6_475	25_6_173	86_6_1	27_2_38	47_6_411	44_5_20	40_5_368	195_2_1	180_6_45	2_2_1	7_2_192	369_6_93	570_5_142	207_2_49	321_5_1	302_2_298	445_2_294	241_5_134	125_5_77	224_6_1	107_6_310	163_2_54	11_5_210	39_6_1	12_6_1	57_5_11	51_6_30	88_6_257	296_2_20	374_6_7
217_2_119	667_04_474	453_2_496	331_6_42	315_12_32	62_5_202	63_5_1	178_6_213	173_5_1	232_6_467	25_6_174	86_6_1	27_2_30	47_6_421	44_5_14	40_5_370	195_2_1	180_6_41	2_2_1	7_2_194	369_6_94	570_5_146	207_2_53	321_5_1	302_2_309	445_2_314	241_5_126	125_5_75	224_6_1	107_6_321	163_2_51	11_5_198	39_6_1	12_6_1	57_5_16	51_6_33	88_6_269	296_2_16	374_6_10
217_2_121	667_04_520	453_2_505	331_6_50	315_12_43	62_5_211	63_5_1	178_6_207	173_5_1	232_6_462	25_6_169	86_6_1	27_2_27	47_6_439	44_5_8	40_5_349	195_2_1	180_6_39	2_2_1	7_2_190	369_6_84	570_5_161	207_2_52	321_5_1	302_2_303	445_2_294	241_5_128	125_5_80	224_6_1	107_6_328	163_2_53	11_5_185	39_6_1	12_6_1	57_5_17	51_6_36	88_6_253	296_2_15	374_6_9
217_2_116	667_04_569	453_2_513	331_6_55	315_12_38	62_5_200	63_5_1	178_6_202	173_5_1	232_6_460	25_6_154	86_6_1	27_2_22	47_6_426	44_5_6	40_5_344	195_2_1	180_6_33	2_2_1	7_2_197	369_6_78	570_5_169	207_2_52	321_5_1	302_2_324	445_2_297	241_5_125	125_5_79	224_6_1	107_6_342	163_2_46	11_5_187	39_6_1	12_6_1	57_5_15	51_6_38	88_6_267	296_2_16	374_6_8
217_2_119	667_04_601	453_2_525	331_6_53	315_12_30	62_5_203	63_5_1	178_6_209	173_5_1	232_6_464	25_6_148	86_6_1	27_2_22	47_6_448	44_5_6	40_5_359	195_2_1	180_6_31	2_2_1	7_2_198	369_6_60	570_5_191	207_2_54	321_5_1	302_2_319	445_2_291	241_5_112	125_5_69	224_6_1	107_6_334	163_2_50	11_5_173	39_6_1	12_6_1	57_5_13	51_6_38	88_6_282	296_2_17	374_6_9
217_2_127	667_04_589	453_2_533	331_6_46	315_12_29	62_5_208	63_5_1	178_6_217	173_5_1	232_6_487	25_6_130	86_6_1	27_2_19	47_6_464	44_5_6	40_5_334	195_2_1	180_6_31	2_2_1	7_2_190	369_6_64	570_5_205	207_2_46	321_5_1	302_2_322	445_2_294	241_5_105	125_5_64	224_6_1	107_6_355	163_2_51	11_5_164	39_6_1	12_6_1	57_5_16	51_6_36	88_6_289	296_2_18	374_6_12
217_2_131	667_04_590	453_2_525	331_6_45	315_12_27	62_5_204	63_5_1	178_6_228	173_5_1	232_6_469	25_6_128	86_6_1	27_2_14	47_6_491	44_5_4	40_5_335	195_2_1	180_6_32	2_2_1	7_2_176	369_6_54	570_5_207	207_2_50	321_5_1	302_2_323	445_2_293	241_5_104	125_5_59	224_6_1	107_6_354	163_2_52	11_5_157	39_6_1	12_6_1	57_5_14	51_6_39	88_6_283	296_2_15	374_6_10
217_2_146	667_04_609	453_2_529	331_6_44	315_12_21	62_5_196	63_5_1	178_6_219	173_5_1	232_6_468	25_6_134	86_6_1	27_2_15	47_6_520	44_5_5	40_5_329	195_2_1	180_6_27	2_2_1	7_2_179	369_6_39	570_5_212	207_2_48	321_5_1	302_2_323	445_2_286	241_5_101	125_5_58	224_6_1	107_6_339	163_2_51	11_5_152	39_6_1	12_6_1	57_5_12	51_6_44	88_6_278	296_2_14	374_6_8
217_2_143	667_04_615	453_2_531	331_6_37	315_12_25	62_5_200	63_5_1	178_6_217	173_5_1	232_6_482	25_6_119	86_6_1	27_2_11	47_6_525	44_5_6	40_5_318	195_2_1	180_6_23	2_2_1	7_2_177	369_6_40	570_5_209	207_2_46	321_5_1	302_2_316	445_2_287	241_5_100	125_5_66	224_6_1	107_6_347	163_2_55	11_5_158	39_6_1	12_6_1	57_5_12	51_6_43	88_6_273	296_2_14	374_6_11
217_2_130	667_04_612	453_2_530	331_6_28	315_12_31	62_5_201	63_5_1	178_6_205	173_5_1	232_6_483	25_6_108	86_6_1	27_2_13	47_6_516	44_5_7	40_5_314	195_2_1	180_6_21	2_2_1	7_2_168	369_6_40	570_5_213	207_2_53	321_5_1	302_2_315	445_2_304	241_5_99	125_5_69	224_6_1	107_6_352	163_2_51	11_5_153	39_6_1	12_6_1	57_5_11	51_6_44	88_6_282	296_2_13	374_6_10
217_2_120	667_04_629	453_2_520	331_6_29	315_12_28	62_5_212	63_5_1	178_6_193	173_5_1	232_6_485	25_6_112	86_6_1	27_2_9	47_6_543	44_5_5	40_5_300	195_2_1	180_6_23	2_2_1	7_2_182	369_6_44	570_5_217	207_2_58	321_5_1	302_2_323	445_2_307	241_5_102	125_5_70	224_6_1	107_6_354	163_2_38	11_5_146	39_6_1	12_6_1	57_5_14	51_6_50	88_6_268	296_2_15	374_6_6
217_2_111	667_04_629	453_2_521	331_6_26	315_12_30	62_5_218	63_5_1	178_6_222	173_5_1	232_6_476	25_6_102	86_6_1	27_2_9	47_6_535	44_5_2	40_5_300	195_2_1	180_6_22	2_2_1	7_2_194	369_6_42	570_5_235	207_2_71	321_5_1	302_2_307	445_2_304	241_5_107	125_5_78	224_6_1	107_6_338	163_2_35	11_5_137	39_6_1	12_6_1	57_5_16	51_6_53	88_6_269	296_2_13	374_6_2
217_2_113	667_04_615	453_2_520	331_6_23	315_12_41	62_5_216	63_5_1	178_6_228	173_5_1	232_6_477	25_6_99	86_6_1	27_2_11	47_6_546	44_5_2	40_5_299	195_2_1	180_6_26	2_2_1	7_2_209	369_6_38	570_5_236	207_2_74	321_5_1	302_2_295	445_2_312	241_5_107	125_5_73	224_6_1	107_6_333	163_2_29	11_5_143	39_6_1	12_6_1	57_5_15	51_6_59	88_6_246	296_2_14	374_6_1
217_2_93	667_04_612	453_2_528	331_6_20	315_12_36	62_5_209	63_5_1	178_6_231	173_5_1	232_6_483	25_6_97	86_6_1	27_2_15	47_6_543	40_5_309	195_2_1	180_6_26	2_2_1	7_2_216	369_6_38	570_5_244	207_2_77	321_5_1	302_2_296	445_2_309	241_5_92	125_5_73	224_6_1	107_6_340	163_2_27	11_5_130	39_6_1	12_6_1	57_5_12	51_6_51	88_6_244	296_2_12	374_6_1
217_2_104	667_04_590	453_2_527	331_6_14	315_12_43	62_5_195	63_5_1	178_6_229	173_5_1	232_6_499	25_6_96	86_6_1	27_2_17	47_6_522	40_5_308	195_2_1	180_6_28	2_2_1	7_2_238	369_6_33	570_5_253	207_2_81	321_5_1	302_2_281	445_2_317	241_5_86	125_5_61	224_6_1	107_6_330	163_2_23	11_5_125	39_6_1	12_6_1	57_5_11	51_6_42	88_6_235	296_2_12
217_2_109	667_04_594	453_2_542	331_6_16	315_12_35	62_5_190	63_5_1	178_6_247	173_5_1	232_6_520	25_6_103	86_6_1	27_2_21	47_6_492	40_5_313	195_2_1	180_6_33	2_2_1	7_2_248	369_6_26	570_5_247	207_2_70	321_5_1	302_2_279	445_2_321	241_5_93	125_5_57	224_6_1	107_6_336	163_2_21	11_5_119	39_6_1	12_6_1	57_5_14	51_6_40	88_6_223	296_2_17
217_2_120	667_04_625	453_2_530	331_6_19	315_12_38	62_5_174	63_5_1	178_6_242	173_5_1	232_6_527	25_6_101	86_6_1	27_2_16	47_6_459	40_5_298	195_2_1	180_6_32	2_2_1	7_2_267	369_6_25	570_5_249	207_2_73	321_5_1	302_2_283	445_2_336	241_5_92	125_5_61	224_6_1	107_6_329	163_2_15	11_5_118	39_6_1	12_6_1	57_5_15	51_6_32	88_6_223	296_2_15
217_2_117	667_04_601	453_2_538	331_6_19	315_12_39	62_5_167	63_5_1	178_6_235	173_5_1	232_6_529	25_6_106	86_6_1	27_2_15	47_6_475	40_5_304	195_2_1	180_6_26	2_2_1	7_2_273	369_6_29	570_5_252	207_2_71	321_5_1	302_2_294	445_2_359	241_5_80	125_5_53	224_6_1	107_6_324	163_2_14	11_5_120	39_6_1	12_6_1	57_5_14	51_6_32	88_6_226	296_2_16
217_2_122	667_04_548	453_2_521	331_6_17	315_12_40	62_5_171	63_5_1	178_6_247	173_5_1	232_6_514	25_6_106	86_6_1	27_2_13	47_6_478	40_5_298	195_2_1	180_6_23	2_2_1	7_2_278	369_6_27	570_5_259	207_2_85	321_5_1	302_2_292	445_2_353	241_5_88	125_5_55	224_6_1	107_6_326	163_2_10	11_5_118	39_6_1	12_6_1	57_5_13	51_6_31	88_6_237	296_2_14
217_2_113	667_04_524	453_2_512	331_6_16	315_12_45	62_5_171	63_5_1	178_6_255	173_5_1	232_6_539	25_6_97	86_6_1	27_2_8	47_6_473	40_5_296	195_2_1	180_6_25	2_2_1	7_2_276	369_6_24	570_5_267	207_2_84	321_5_1	302_2_275	445_2_384	241_5_100	125_5_50	224_6_1	107_6_343	163_2_11	11_5_113	39_6_1	12_6_1	57_5_10	51_6_34	88_6_232	296_2_16
217_2_107	667_04_459	453_2_518	331_6_13	315_12_42	62_5_176	63_5_1	178_6_260	173_5_1	232_6_543	25_6_88	86_6_1	27_2_4	47_6_499	40_5_287	195_2_1	180_6_21	2_2_1	7_2_287	369_6_32	570_5_280	207_2_87	321_5_1	302_2_269	445_2_365	241_5_103	125_5_52	224_6_1	107_6_349	163_2_7	11_5_118	39_6_1	12_6_1	57_5_7	51_6_36	88_6_218	296_2_16
217_2_111	667_04_471	453_2_504	331_6_9	315_12_47	62_5_165	63_5_1	178_6_267	173_5_1	232_6_511	25_6_83	86_6_1	27_2_3	47_6_514	40_5_285	195_2_1	180_6_24	2_2_1	7_2_278	369_6_31	570_5_275	207_2_104	321_5_1	302_2_252	445_2_358	241_5_113	125_5_62	224_6_1	107_6_351	163_2_10	11_5_127	39_6_1	12_6_1	57_5_10	51_6_42	88_6_242	296_2_19
217_2_99	667_04_486	453_2_521	331_6_9	315_12_51	62_5_180	63_5_1	178_6_262	173_5_1	232_6_482	25_6_83	86_6_1	27_2_1	47_6_526	40_5_265	195_2_1	180_6_24	2_2_1	7_2_277	369_6_33	570_5_268	207_2_100	321_5_1	302_2_228	445_2_353	241_5_132	125_5_64	224_6_1	107_6_362	163_2_5	11_5_118	39_6_1	12_6_1	57_5_11	51_6_51	88_6_257	296_2_20
217_2_106	667_04_498	453_2_511	331_6_8	315_12_50	62_5_178	63_5_1	178_6_258	173_5_1	232_6_477	25_6_85	86_6_1	27_2_1	47_6_506	40_5_273	195_2_1	180_6_26	2_2_1	7_2_275	369_6_35	570_5_286	207_2_110	321_5_1	302_2_225	445_2_367	241_5_154	125_5_66	224_6_1	107_6_348	163_2_7	11_5_102	39_6_1	12_6_1	57_5_12	51_6_46	88_6_259	296_2_21
217_2_105	667_04_501	453_2_496	331_6_7	315_12_50	62_5_172	63_5_1	178_6_253	173_5_1	232_6_434	25_6_91	86_6_1	27_2_1	47_6_538	40_5_289	195_2_1	180_6_28	2_2_1	7_2_292	369_6_24	570_5_284	207_2_116	321_5_1	302_2_226	445_2_384	241_5_158	125_5_70	224_6_1	107_6_345	163_2_7	11_5_115	39_6_1	12_6_1	57_5_12	51_6_43	88_6_268	296_2_24
217_2_96	667_04_502	453_2_485	331_6_7	315_12_53	62_5_190	63_5_1	178_6_260	173_5_1	232_6_430	25_6_89	86_6_1	27_2_1	47_6_565	40_5_278	195_2_1	180_6_31	2_2_1	7_2_262	369_6_20	570_5_301	207_2_117	321_5_1	302_2_230	445_2_383	241_5_154	125_5_76	224_6_1	107_6_338	163_2_10	11_5_126	39_6_1	12_6_1	57_5_11	51_6_45	88_6_258	296_2_23
217_2_96	667_04_493	453_2_497	331_6_7	315_12_51	62_5_181	63_5_1	178_6_275	173_5_1	232_6_442	25_6_78	86_6_1	27_2_1	47_6_564	40_5_276	195_2_1	180_6_30	2_2_1	7_2_258	369_6_16	570_5_301	207_2_119	321_5_1	302_2_232	445_2_388	241_5_166	125_5_77	224_6_1	107_6_327	163_2_10	11_5_131	39_6_1	12_6_1	57_5_15	51_6_49	88_6_255	296_2_20
217_2_89	667_04_525	453_2_475	331_6_6	315_12_53	62_5_168	63_5_1	178_6_278	173_5_1	232_6_449	25_6_76	86_6_1	27_2_1	47_6_549	40_5_267	195_2_1	180_6_24	2_2_1	7_2_269	369_6_9	570_5_309	207_2_126	321_5_1	302_2_229	445_2_386	241_5_167	125_5_77	224_6_1	107_6_325	163_2_10	11_5_121	39_6_1	12_6_1	57_5_14	51_6_51	88_6_273	296_2_21
217_2_87	667_04_551	453_2_500	331_6_4	315_12_55	62_5_161	63_5_1	178_6_276	173_5_1	232_6_465	25_6_69	86_6_1	27_2_1	47_6_532	40_5_253	195_2_1	180_6_21	2_2_1	7_2_265	369_6_2	570_5_309	207_2_117	321_5_1	302_2_231	445_2_376	241_5_164	125_5_68	224_6_1	107_6_306	163_2_11	11_5_135	39_6_1	12_6_1	57_5_13	51_6_44	88_6_283	296_2_31
217_2_82	667_04_583	453_2_521	331_6_6	315_12_56	62_5_165	63_5_1	178_6_289	173_5_1	232_6_469	25_6_73	86_6_1	27_2_1	47_6_521	40_5_249	195_2_1	180_6_24	2_2_1	7_2_272	369_6_1	570_5_301	207_2_105	321_5_1	302_2_220	445_2_379	241_5_178	125_5_63	224_6_1	107_6_314	163_2_12	11_5_129	39_6_1	12_6_1	57_5_13	51_6_38	88_6_281	296_2_24
217_2_72	667_04_631	453_2_554	331_6_9	315_12_56	62_5_161	63_5_1	178_6_291	173_5_1	232_6_483	25_6_72	86_6_1	27_2_1	47_6_509	40_5_237	195_2_1	180_6_24	2_2_1	7_2_271	570_5_299	207_2_94	321_5_1	302_2_225	445_2_390	241_5_181	125_5_62	224_6_1	107_6_320	163_2_13	11_5_119	39_6_1	12_6_1	57_5_12	51_6_30	88_6_276	296_2_32
217_2_75	667_04_609	453_2_579	331_6_8	315_12_54	62_5_154	63_5_1	178_6_306	173_5_1	232_6_484	25_6_66	86_6_1	27_2_1	47_6_505	40_5_244	195_2_1	180_6_29	2_2_1	7_2_289	570_5_297	207_2_107	321_5_1	302_2_228	445_2_402	241_5_174	125_5_61	224_6_1	107_6_290	163_2_7	11_5_114	39_6_1	12_6_1	57_5_12	51_6_30	88_6_296	296_2_24
217_2_67	667_04_648	453_2_559	331_6_8	315_12_63	62_5_151	63_5_1	178_6_307	173_5_1	232_6_501	25_6_59	86_6_1	27_2_1	47_6_499	40_5_236	195_2_1	180_6_27	2_2_1	7_2_290	570_5_292	207_2_117	321_5_1	302_2_227	445_2_399	241_5_176	125_5_65	224_6_1	107_6_288	163_2_3	11_5_112	39_6_1	12_6_1	57_5_8	51_6_26	88_6_296	296_2_27
217_2_67	667_04_628	453_2_565	331_6_8	315_12_60	62_5_159	63_5_1	178_6_299	173_5_1	232_6_510	25_6_60	86_6_1	27_2_1	47_6_491	40_5_235	195_2_1	180_6_23	2_2_1	7_2_301	570_5_298	207_2_115	321_5_1	302_2_228	445_2_384	241_5_169	125_5_55	224_6_1	107_6_274	163_2_4	11_5_105	39_6_1	12_6_1	57_5_5	51_6_27	88_6_296	296_2_18
217_2_63	667_04_709	453_2_597	331_6_6	315_12_55	62_5_154	63_5_1	178_6_285	173_5_1	232_6_508	25_6_64	86_6_1	27_2_1	47_6_490	40_5_216	195_2_1	180_6_19	2_2_1	7_2_312	570_5_295	207_2_123	321_5_1	302_2_224	445_2_380	241_5_165	125_5_49	224_6_1	107_6_291	163_2_4	11_5_100	39_6_1	12_6_1	57_5_1	51_6_30	88_6_274	296_2_22
217_2_50	667_04_751	570_5_299	331_6_5	315_12_58	62_5_148	63_5_1	178_6_278	173_5_1	232_6_525	25_6_56	86_6_1	27_2_1	47_6_486	40_5_203	195_2_1	180_6_21	2_2_1	7_2_318	453_2_603	207_2_137	321_5_1	302_2_215	445_2_381	241_5_165	125_5_55	224_6_1	107_6_281	163_2_5	11_5_107	39_6_1	12_6_1	51_6_36	88_6_276	296_2_16
217_2_43	667_04_826	570_5_294	331_6_7	315_12_51	62_5_153	63_5_1	178_6_249	173_5_1	232_6_515	25_6_54	86_6_1	27_2_1	47_6_515	40_5_189	195_2_1	180_6_22	2_2_1	7_2_326	453_2_586	207_2_140	321_5_1	302_2_220	445_2_379	241_5_140	125_5_51	224_6_1	107_6_274	163_2_6	11_5_102	39_6_1	12_6_1	51_6_36	88_6_275	296_2_16
217_2_41	667_04_857	570_5_289	331_6_1	315_12_48	62_5_153	63_5_1	178_6_256	173_5_1	232_6_507	25_6_48	86_6_1	27_2_1	47_6_525	40_5_181	195_2_1	180_6_22	2_2_1	7_2_329	453_2_548	207_2_148	321_5_1	302_2_216	445_2_372	241_5_138	125_5_53	224_6_1	107_6_278	163_2_10	11_5_106	39_6_1	12_6_1	51_6_30	88_6_278	296_2_16
217_2_50	667_04_927	570_5_292	331_6_3	315_12_45	62_5_156	63_5_1	178_6_235	173_5_1	232_6_492	25_6_47	86_6_1	27_2_1	47_6_525	40_5_170	195_2_1	180_6_22	2_2_1	7_2_347	453_2_524	207_2_150	321_5_1	302_2_223	445_2_387	241_5_126	125_5_56	224_6_1	107_6_266	163_2_12	11_5_93	39_6_1	12_6_1	51_6_31	88_6_267	296_2_15
217_2_48	667_04_999	570_5_298	331_6_5	315_12_43	62_5_155	63_5_1	178_6_212	173_5_1	232_6_493	25_6_43	86_6_1	27_2_1	47_6_522	40_5_175	195_2_1	180_6_23	2_2_1	7_2_333	453_2_525	207_2_162	321_5_1	302_2_214	445_2_386	241_5_115	125_5_54	224_6_1	107_6_306	163_2_12	11_5_106	39_6_1	12_6_1	51_6_32	88_6_272	296_2_16
217_2_47	667_04_1071	570_5_280	331_6_5	315_12_37	62_5_149	63_5_1	178_6_200	173_5_1	232_6_476	25_6_38	86_6_1	27_2_1	47_6_547	40_5_174	195_2_1	180_6_32	2_2_1	7_2_330	453_2_528	207_2_165	321_5_1	302_2_213	445_2_399	241_5_129	125_5_51	224_6_1	107_6_297	163_2_12	11_5_102	39_6_1	12_6_1	51_6_27	88_6_297	296_2_15
217_2_51	667_04_1144	570_5_284	331_6_8	315_12_34	62_5_137	63_5_1	178_6_172	173_5_1	232_6_473	25_6_24	86_6_1	27_2_1	47_6_550	40_5_178	195_2_1	180_6_34	2_2_1	7_2_337	453_2_500	207_2_170	321_5_1	302_2_191	445_2_384	241_5_124	125_5_62	224_6_1	107_6_290	163_2_14	11_5_117	39_6_1	12_6_1	51_6_21	88_6_287	296_2_14
217_2_50	667_04_1211	570_5_282	331_6_8	315_12_32	62_5_126	63_5_1	178_6_150	173_5_1	232_6_464	25_6_28	86_6_1	27_2_1	47_6_562	40_5_180	195_2_1	180_6_32	2_2_1	7_2_325	453_2_497	207_2_170	321_5_1	302_2_172	445_2_396	241_5_125	125_5_71	224_6_1	107_6_283	163_2_14	11_5_116	39_6_1	12_6_1	51_6_22	88_6_270	296_2_12
217_2_50	667_04_1240	570_5_279	331_6_6	315_12_28	62_5_129	63_5_1	178_6_142	173_5_1	232_6_473	25_6_31	86_6_1	27_2_1	47_6_572	40_5_179	195_2_1	180_6_33	2_2_1	7_2_329	453_2_504	207_2_164	321_5_1	302_2_166	445_2_387	241_5_110	125_5_81	224_6_1	107_6_286	163_2_8	11_5_112	39_6_1	12_6_1	51_6_24	88_6_277	296_2_8
217_2_56	667_04_1263	570_5_285	331_6_5	315_12_29	62_5_115	63_5_1	178_6_129	173_5_1	232_6_444	25_6_34	86_6_1	27_2_1	47_6_572	40_5_182	195_2_1	180_6_35	2_2_1	7_2_322	453_2_491	207_2_171	321_5_1	302_2_148	445_2_391	241_5_119	125_5_78	224_6_1	107_6_294	163_2_8	11_5_119	39_6_1	12_6_1	51_6_21	88_6_280	296_2_7
217_2_52	667_04_1273	570_5_276	331_6_2	315_12_31	62_5_121	63_5_1	178_6_130	173_5_1	232_6_458	25_6_35	86_6_1	27_2_1	47_6_579	40_5_178	195_2_1	180_6_30	2_2_1	7_2_299	453_2_492	207_2_175	321_5_1	302_2_144	445_2_408	241_5_116	125_5_85	224_6_1	107_6_302	163_2_4	11_5_114	39_6_1	12_6_1	51_6_21	88_6_272	296_2_8
217_2_55	667_04_1242	570_5_267	331_6_1	315_12_35	62_5_121	63_5_1	178_6_118	173_5_1	232_6_444	25_6_37	86_6_1	27_2_1	47_6_605	40_5_176	195_2_1	180_6_27	2_2_1	7_2_297	453_2_502	207_2_183	321_5_1	302_2_126	445_2_397	241_5_108	125_5_90	224_6_1	107_6_299	163_2_3	11_5_107	39_6_1	12_6_1	51_6_26	88_6_292	296_2_4
217_2_52	667_04_1197	570_5_283	331_6_2	315_12_29	62_5_123	63_5_1	178_6_123	173_5_1	232_6_460	25_6_43	86_6_1	27_2_1	47_6_600	40_5_195	195_2_1	180_6_31	2_2_1	7_2_303	453_2_488	207_2_174	321_5_1	302_2_111	445_2_374	241_5_97	125_5_101	224_6_1	107_6_304	163_2_3	11_5_117	39_6_1	12_6_1	51_6_31	88_6_305	296_2_3
217_2_47	667_04_1133	570_5_281	331_6_1	315_12_23	62_5_132	63_5_1	178_6_124	173_5_1	232_6_458	25_6_42	86_6_1	27_2_1	47_6_594	40_5_215	195_2_1	180_6_27	2_2_1	7_2_290	453_2_496	207_2_182	321_5_1	302_2_113	445_2_373	241_5_89	125_5_114	224_6_1	107_6_313	163_2_1	11_5_105	39_6_1	12_6_1	51_6_38	88_6_286	296_2_5
217_2_53	667_04_971	570_5_284	331_6_1	315_12_22	62_5_127	63_5_1	178_6_116	173_5_1	232_6_456	25_6_41	86_6_1	27_2_1	47_6_589	40_5_230	195_2_1	180_6_24	2_2_1	7_2_294	453_2_509	207_2_182	321_5_1	302_2_114	445_2_350	241_5_85	125_5_127	224_6_1	107_6_312	163_2_1	11_5_112	39_6_1	12_6_1	51_6_36	88_6_281	296_2_8
217_2_48	667_04_835	570_5_284	315_12_19	88_6_267	63_5_1	178_6_106	173_5_1	232_6_461	25_6_38	86_6_1	27_2_1	47_6_575	40_5_237	195_2_1	180_6_25	2_2_1	7_2_289	453_2_503	207_2_192	321_5_1	302_2_116	445_2_346	241_5_96	125_5_132	107_6_319	163_2_2	11_5_125	12_6_1	51_6_24	62_5_130	296_2_8
217_2_50	667_04_704	570_5_268	315_12_16	88_6_270	63_5_1	178_6_115	173_5_1	232_6_460	25_6_41	86_6_1	27_2_1	47_6_590	40_5_236	195_2_1	180_6_25	2_2_1	7_2_285	453_2_511	207_2_191	321_5_1	302_2_115	445_2_343	241_5_85	125_5_121	107_6_326	163_2_4	11_5_135	12_6_1	51_6_30	62_5_131	296_2_8
217_2_44	667_04_633	570_5_255	315_12_18	88_6_284	63_5_1	178_6_117	173_5_1	232_6_445	25_6_34	86_6_1	27_2_1	47_6_591	40_5_253	195_2_1	180_6_29	2_2_1	7_2_288	453_2_523	207_2_184	321_5_1	302_2_109	445_2_334	241_5_87	125_5_125	107_6_309	163_2_4	11_5_135	12_6_1	51_6_28	62_5_134	296_2_11
217_2_44	667_04_573	570_5_259	315_12_18	88_6_286	63_5_1	178_6_136	173_5_1	232_6_447	25_6_29	86_6_1	27_2_1	47_6_608	40_5_267	195_2_1	180_6_28	2_2_1	7_2_264	453_2_536	207_2_191	321_5_1	302_2_102	445_2_336	241_5_75	125_5_121	107_6_277	163_2_2	11_5_144	12_6_1	51_6_25	62_5_139	296_2_9
217_2_32	667_04_601	570_5_254	315_12_18	88_6_273	63_5_1	178_6_158	173_5_1	232_6_439	25_6_20	86_6_1	27_2_1	47_6_621	40_5_269	195_2_1	180_6_37	2_2_1	7_2_260	453_2_561	207_2_189	321_5_1	302_2_93	445_2_334	241_5_88	125_5_119	107_6_270	163_2_1	11_5_161	12_6_1	51_6_29	62_5_140	296_2_6
217_2_26	667_04_577	570_5_263	315_12_18	88_6_291	63_5_1	178_6_180	173_5_1	232_6_424	25_6_21	86_6_1	27_2_1	47_6_627	40_5_300	195_2_1	180_6_40	2_2_1	7_2_247	453_2_562	207_2_186	321_5_1	302_2_75	445_2_341	241_5_89	125_5_119	107_6_267	163_2_1	11_5_167	12_6_1	51_6_37	62_5_139	296_2_5
217_2_24	667_04_576	570_5_267	315_12_12	88_6_285	63_5_1	178_6_207	173_5_1	232_6_434	25_6_18	86_6_1	27_2_1	47_6_624	40_5_315	195_2_1	180_6_38	2_2_1	7_2_226	453_2_602	207_2_193	321_5_1	302_2_70	445_2_348	241_5_89	125_5_109	107_6_281	11_5_155	12_6_1	51_6_36	62_5_139	296_2_2
217_2_26	667_04_580	570_5_272	315_12_17	88_6_291	63_5_1	178_6_238	173_5_1	232_6_427	25_6_16	86_6_1	27_2_1	47_6_615	40_5_330	195_2_1	180_6_40	2_2_1	7_2_217	453_2_619	207_2_196	321_5_1	302_2_70	445_2_369	241_5_86	125_5_88	107_6_270	11_5_171	12_6_1	51_6_34	62_5_125	296_2_3
217_2_19	667_04_595	570_5_266	315_12_17	88_6_279	63_5_1	178_6_267	173_5_1	232_6_421	25_6_12	86_6_1	27_2_1	47_6_630	40_5_353	195_2_1	180_6_37	2_2_1	7_2_231	453_2_620	207_2_209	321_5_1	302_2_69	445_2_384	241_5_84	125_5_90	107_6_258	11_5_155	12_6_1	51_6_33	62_5_121	296_2_3
217_2_20	667_04_600	570_5_262	315_12_14	88_6_281	63_5_1	178_6_302	173_5_1	232_6_437	25_6_10	86_6_1	27_2_1	47_6_627	40_5_356	195_2_1	180_6_30	2_2_1	7_2_232	453_2_607	207_2_219	321_5_1	302_2_73	445_2_421	241_5_86	125_5_86	107_6_251	11_5_150	12_6_1	51_6_36	62_5_117	296_2_2
217_2_19	667_04_622	570_5_258	315_12_9	88_6_258	63_5_1	178_6_318	173_5_1	232_6_434	25_6_12	86_6_1	27_2_1	47_6_654	40_5_370	195_2_1	180_6_22	2_2_1	7_2_238	453_2_594	207_2_223	321_5_1	302_2_76	445_2_426	241_5_96	125_5_70	107_6_236	11_5_169	12_6_1	51_6_34	62_5_105	296_2_2
217_2_20	667_04_598	570_5_271	315_12_13	88_6_291	63_5_1	178_6_327	173_5_1	232_6_439	25_6_12	86_6_1	27_2_1	47_6_621	40_5_348	195_2_1	180_6_21	2_2_1	7_2_226	453_2_600	207_2_212	321_5_1	302_2_88	445_2_425	241_5_94	125_5_53	107_6_241	11_5_171	12_6_1	51_6_33	62_5_106	296_2_6
217_2_19	667_04_589	570_5_298	315_12_17	88_6_283	63_5_1	178_6_329	173_5_1	232_6_448	25_6_12	86_6_1	27_2_1	47_6_618	40_5_356	195_2_1	180_6_16	2_2_1	7_2_240	453_2_598	207_2_213	321_5_1	302_2_104	445_2_414	241_5_93	125_5_62	107_6_218	11_5_156	12_6_1	51_6_41	62_5_97	296_2_8
217_2_19	667_04_523	570_5_298	315_12_18	88_6_258	63_5_1	178_6_353	173_5_1	232_6_447	25_6_12	86_6_1	27_2_1	47_6_609	40_5_322	195_2_1	180_6_8	2_2_1	7_2_268	453_2_606	207_2_236	321_5_1	302_2_109	445_2_412	241_5_104	125_5_57	107_6_200	11_5_176	12_6_1	51_6_35	62_5_85	296_2_6
217_2_21	667_04_487	570_5_296	315_12_16	88_6_257	63_5_1	178_6_384	173_5_1	232_6_456	25_6_11	86_6_1	27_2_1	47_6_613	40_5_329	195_2_1	180_6_9	2_2_1	7_2_287	453_2_597	207_2_238	321_5_1	302_2_122	445_2_426	241_5_92	125_5_53	107_6_186	11_5_181	12_6_1	51_6_40	62_5_84	296_2_7
217_2_24	667_04_488	570_5_296	315_12_14	88_6_272	63_5_1	178_6_392	173_5_1	232_6_465	25_6_9	86_6_1	27_2_1	47_6_588	40_5_334	195_2_1	180_6_5	2_2_1	7_2_300	453_2_575	207_2_232	321_5_1	302_2_115	445_2_437	241_5_91	125_5_52	107_6_192	11_5_170	12_6_1	51_6_36	62_5_89	296_2_6
217_2_25	667_04_456	570_5_309	315_12_13	88_6_275	63_5_1	178_6_418	173_5_1	232_6_464	25_6_9	86_6_1	27_2_1	47_6_575	40_5_330	195_2_1	180_6_7	2_2_1	7_2_292	453_2_574	207_2_230	321_5_1	302_2_126	445_2_453	241_5_95	125_5_52	107_6_194	11_5_153	12_6_1	51_6_44	62_5_97	296_2_4
217_2_29	667_04_481	570_5_304	315_12_16	88_6_279	63_5_1	178_6_430	173_5_1	232_6_432	25_6_6	86_6_1	27_2_1	47_6_593	40_5_346	195_2_1	180_6_2	2_2_1	7_2_312	453_2_581	207_2_230	321_5_1	302_2_120	445_2_461	241_5_93	125_5_45	107_6_182	11_5_155	12_6_1	51_6_42	62_5_98	296_2_4
217_2_31	667_04_529	570_5_322	315_12_16	88_6_281	63_5_1	178_6_447	173_5_1	232_6_432	25_6_10	86_6_1	27_2_1	47_6_581	40_5_367	195_2_1	180_6_1	2_2_1	7_2_308	453_2_561	207_2_213	321_5_1	302_2_125	445_2_468	241_5_99	125_5_50	107_6_171	11_5_160	12_6_1	51_6_37	62_5_101	296_2_3
217_2_26	667_04_591	570_5_314	315_12_15	88_6_293	63_5_1	178_6_442	173_5_1	232_6_438	25_6_10	86_6_1	27_2_1	47_6_592	40_5_357	195_2_1	180_6_1	2_2_1	7_2_313	453_2_573	207_2_184	321_5_1	302_2_116	445_2_482	241_5_95	125_5_55	107_6_159	11_5_170	12_6_1	51_6_39	62_5_94	296_2_3
217_2_23	667_04_650	570_5_302	315_12_13	88_6_277	63_5_1	178_6_434	173_5_1	232_6_451	25_6_6	27_2_1	47_6_616	40_5_370	195_2_1	2_2_1	7_2_324	453_2_578	207_2_172	321_5_1	302_2_119	445_2_482	241_5_82	125_5_51	107_6_150	11_5_170	12_6_1	51_6_36	62_5_98
217_2_26	667_04_687	570_5_301	315_12_16	88_6_280	63_5_1	178_6_434	173_5_1	232_6_453	25_6_6	27_2_1	47_6_595	40_5_370	195_2_1	2_2_1	7_2_322	453_2_591	207_2_148	321_5_1	302_2_118	445_2_484	241_5_91	125_5_55	107_6_157	11_5_147	12_6_1	51_6_28	62_5_91
217_2_23	667_04_747	570_5_296	315_12_22	88_6_281	63_5_1	178_6_413	173_5_1	232_6_450	25_6_7	27_2_1	47_6_592	40_5_356	195_2_1	2_2_1	7_2_351	453_2_591	207_2_129	321_5_1	302_2_102	445_2_495	241_5_90	125_5_56	107_6_140	11_5_137	12_6_1	51_6_23	62_5_79
217_2_18	667_04_768	570_5_293	315_12_19	88_6_278	63_5_1	178_6_393	173_5_1	232_6_436	25_6_9	27_2_1	47_6_638	40_5_363	195_2_1	2_2_1	7_2_354	453_2_590	207_2_134	321_5_1	302_2_104	445_2_506	241_5_78	125_5_47	107_6_128	11_5_132	12_6_1	51_6_24	62_5_66
217_2_19	667_04_773	570_5_293	315_12_15	88_6_278	63_5_1	178_6_405	173_5_1	232_6_438	25_6_7	27_2_1	47_6_636	40_5_363	195_2_1	2_2_1	7_2_364	453_2_584	207_2_130	321_5_1	302_2_105	445_2_496	241_5_71	125_5_41	107_6_142	11_5_138	12_6_1	51_6_18	62_5_70
217_2_18	667_04_749	570_5_300	315_12_16	88_6_280	63_5_1	178_6_402	173_5_1	232_6_449	25_6_5	27_2_1	47_6_614	40_5_375	195_2_1	2_2_1	7_2_361	453_2_569	207_2_132	321_5_1	302_2_92	445_2_518	241_5_78	125_5_41	107_6_144	11_5_148	12_6_1	51_6_16	62_5_67
217_2_17	667_04_676	570_5_301	315_12_17	88_6_253	63_5_1	178_6_388	173_5_1	232_6_457	25_6_8	27_2_1	47_6_632	40_5_370	195_2_1	2_2_1	7_2_343	453_2_590	207_2_138	321_5_1	302_2_91	445_2_516	241_5_83	125_5_32	107_6_150	11_5_154	12_6_1	51_6_17	62_5_61
217_2_20	667_04_604	570_5_293	315_12_14	88_6_233	63_5_1	178_6_383	173_5_1	232_6_459	25_6_7	27_2_1	47_6_640	40_5_392	195_2_1	2_2_1	7_2_350	453_2_609	207_2_137	321_5_1	302_2_93	445_2_514	241_5_83	125_5_30	107_6_159	11_5_152	12_6_1	51_6_21	62_5_66
217_2_21	667_04_540	570_5_306	315_12_10	88_6_216	63_5_1	178_6_383	173_5_1	232_6_485	25_6_6	27_2_1	47_6_635	40_5_395	195_2_1	2_2_1	7_2_345	453_2_621	207_2_126	321_5_1	302_2_107	445_2_535	241_5_78	125_5_29	107_6_152	11_5_148	12_6_1	51_6_24	62_5_58
217_2_22	667_04_470	570_5_299	315_12_5	88_6_217	63_5_1	178_6_383	173_5_1	232_6_500	25_6_2	27_2_1	47_6_662	40_5_414	195_2_1	2_2_1	7_2_339	453_2_592	207_2_115	321_5_1	302_2_111	445_2_534	241_5_86	125_5_37	107_6_141	11_5_151	12_6_1	51_6_21	62_5_57
217_2_26	667_04_408	570_5_291	315_12_4	88_6_231	63_5_1	178_6_378	173_5_1	232_6_499	25_6_2	27_2_1	47_6_666	40_5_423	195_2_1	2_2_1	7_2_343	453_2_616	207_2_101	321_5_1	302_2_109	445_2_549	241_5_87	125_5_36	107_6_129	11_5_147	12_6_1	51_6_16	62_5_62
217_2_28	667_04_388	570_5_296	315_12_6	88_6_247	63_5_1	178_6_372	173_5_1	232_6_514	25_6_2	27_2_1	47_6_652	40_5_431	195_2_1	2_2_1	7_2_337	453_2_608	207_2_91	321_5_1	302_2_107	445_2_565	241_5_98	125_5_37	107_6_124	11_5_141	12_6_1	51_6_15	62_5_64
217_2_24	667_04_394	570_5_286	315_12_4	88_6_241	63_5_1	178_6_383	173_5_1	232_6_523	25_6_3	27_2_1	47_6_671	40_5_431	195_2_1	2_2_1	7_2_355	453_2_617	207_2_99	321_5_1	302_2_111	445_2_537	241_5_99	125_5_35	107_6_127	11_5_140	12_6_1	51_6_16	62_5_67
217_2_23	667_04_413	570_5_276	315_12_4	88_6_245	63_5_1	178_6_410	173_5_1	232_6_525	25_6_5	27_2_1	47_6_688	40_5_452	195_2_1	2_2_1	7_2_339	453_2_604	207_2_84	321_5_1	302_2_104	445_2_526	241_5_111	125_5_44	107_6_127	11_5_131	12_6_1	51_6_21	62_5_55
217_2_18	667_04_450	570_5_255	315_12_2	88_6_249	63_5_1	178_6_423	173_5_1	232_6_519	25_6_5	27_2_1	47_6_689	40_5_474	195_2_1	2_2_1	7_2_343	453_2_601	207_2_89	321_5_1	302_2_101	445_2_542	241_5_115	125_5_49	107_6_124	11_5_123	12_6_1	51_6_19	62_5_52
217_2_12	667_04_497	570_5_254	88_6_241	63_5_1	178_6_429	173_5_1	232_6_534	25_6_4	27_2_1	47_6_678	40_5_488	195_2_1	2_2_1	7_2_337	453_2_609	207_2_83	321_5_1	302_2_98	445_2_540	241_5_124	125_5_44	107_6_125	11_5_126	12_6_1	51_6_24	62_5_39
217_2_14	667_04_565	570_5_255	88_6_236	63_5_1	178_6_421	173_5_1	232_6_522	25_6_1	27_2_1	47_6_675	40_5_469	195_2_1	2_2_1	7_2_365	453_2_624	207_2_81	321_5_1	302_2_103	445_2_544	241_5_124	125_5_39	107_6_142	11_5_115	12_6_1	51_6_23	62_5_44
217_2_15	667_04_610	570_5_245	88_6_240	63_5_1	178_6_414	173_5_1	232_6_512	27_2_1	47_6_673	40_5_474	195_2_1	2_2_1	7_2_376	453_2_635	207_2_67	321_5_1	302_2_112	445_2_554	241_5_114	125_5_30	107_6_145	11_5_110	12_6_1	51_6_25	62_5_51
217_2_13	667_04_648	570_5_253	88_6_222	63_5_1	178_6_421	173_5_1	232_6_499	27_2_1	47_6_689	40_5_468	195_2_1	2_2_1	7_2_372	453_2_627	207_2_66	321_5_1	302_2_103	445_2_531	241_5_112	125_5_36	107_6_156	11_5_106	12_6_1	51_6_24	62_5_59
217_2_12	667_04_671	570_5_256	88_6_229	63_5_1	178_6_427	173_5_1	232_6_500	27_2_1	47_6_674	40_5_465	195_2_1	2_2_1	7_2_345	453_2_612	207_2_64	321_5_1	302_2_109	445_2_517	241_5_128	125_5_34	107_6_141	11_5_104	12_6_1	51_6_26	62_5_62
217_2_10	667_04_682	570_5_274	88_6_228	63_5_1	178_6_448	173_5_1	232_6_502	27_2_1	47_6_686	40_5_487	195_2_1	2_2_1	7_2_347	453_2_618	207_2_51	321_5_1	302_2_119	445_2_501	241_5_129	125_5_36	107_6_137	11_5_92	12_6_1	51_6_19	62_5_53
217_2_9	667_04_659	570_5_266	88_6_240	63_5_1	178_6_445	173_5_1	232_6_514	27_2_1	47_6_678	40_5_499	195_2_1	2_2_1	7_2_334	453_2_630	207_2_50	321_5_1	302_2_125	445_2_496	241_5_115	125_5_34	107_6_156	11_5_84	12_6_1	51_6_19	62_5_51
217_2_5	667_04_617	570_5_276	88_6_245	63_5_1	178_6_441	173_5_1	232_6_500	27_2_1	47_6_678	40_5_474	195_2_1	2_2_1	7_2_347	453_2_631	207_2_38	321_5_1	302_2_128	445_2_515	241_5_112	125_5_32	107_6_148	11_5_85	12_6_1	51_6_17	62_5_50
217_2_5	667_04_573	570_5_273	88_6_229	63_5_1	178_6_427	173_5_1	232_6_535	27_2_1	47_6_679	40_5_474	195_2_1	2_2_1	7_2_357	453_2_638	207_2_31	321_5_1	302_2_140	445_2_491	241_5_111	125_5_30	107_6_145	11_5_82	12_6_1	51_6_19	62_5_48
217_2_8	667_04_476	570_5_276	88_6_220	63_5_1	178_6_418	173_5_1	232_6_532	27_2_1	47_6_681	40_5_492	195_2_1	2_2_1	7_2_365	453_2_640	207_2_31	321_5_1	302_2_145	445_2_498	241_5_106	125_5_27	107_6_142	11_5_88	12_6_1	51_6_21	62_5_48
217_2_12	667_04_445	570_5_290	88_6_221	63_5_1	178_6_425	173_5_1	232_6_541	27_2_1	47_6_676	40_5_477	195_2_1	2_2_1	7_2_355	453_2_649	207_2_30	321_5_1	302_2_140	445_2_498	241_5_104	125_5_34	107_6_133	11_5_85	12_6_1	51_6_21	62_5_49
217_2_10	667_04_384	570_5_300	88_6_220	63_5_1	178_6_441	173_5_1	232_6_546	27_2_1	47_6_675	40_5_475	195_2_1	2_2_1	7_2_362	453_2_682	207_2_26	321_5_1	302_2_137	445_2_465	241_5_108	125_5_28	107_6_133	11_5_88	12_6_1	51_6_18	62_5_43
217_2_12	667_04_375	570_5_298	88_6_218	63_5_1	178_6_438	173_5_1	232_6_543	27_2_1	47_6_677	40_5_507	195_2_1	2_2_1	7_2_353	453_2_676	207_2_30	321_5_1	302_2_124	445_2_492	241_5_101	125_5_28	107_6_154	11_5_84	12_6_1	51_6_19	62_5_37
217_2_15	667_04_397	570_5_322	88_6_226	63_5_1	178_6_448	173_5_1	232_6_540	27_2_1	47_6_679	40_5_506	195_2_1	2_2_1	7_2_349	453_2_674	207_2_32	321_5_1	302_2_117	445_2_476	241_5_105	125_5_39	107_6_158	11_5_89	12_6_1	51_6_16	62_5_41
217_2_14	667_04_446	570_5_314	88_6_232	63_5_1	178_6_447	173_5_1	232_6_551	27_2_1	47_6_689	40_5_514	195_2_1	2_2_1	7_2_357	453_2_693	207_2_34	321_5_1	302_2_113	445_2_466	241_5_109	125_5_36	107_6_157	11_5_88	12_6_1	51_6_14	62_5_36
217_2_15	667_04_495	570_5_328	88_6_227	63_5_1	178_6_454	173_5_1	232_6_544	27_2_1	47_6_700	40_5_519	195_2_1	2_2_1	7_2_366	453_2_678	207_2_41	321_5_1	302_2_119	445_2_461	241_5_104	125_5_33	107_6_153	11_5_86	12_6_1	51_6_15	62_5_33
217_2_15	667_04_516	570_5_342	88_6_218	63_5_1	178_6_446	173_5_1	232_6_522	27_2_1	47_6_674	40_5_537	195_2_1	2_2_1	7_2_383	453_2_661	207_2_46	321_5_1	302_2_129	445_2_450	241_5_102	125_5_29	107_6_178	11_5_92	12_6_1	51_6_14	62_5_35
217_2_15	667_04_513	570_5_333	88_6_218	63_5_1	178_6_466	173_5_1	232_6_528	27_2_1	47_6_670	40_5_535	195_2_1	2_2_1	7_2_390	453_2_653	207_2_48	321_5_1	302_2_134	445_2_452	241_5_104	125_5_27	107_6_175	11_5_99	12_6_1	51_6_17	62_5_32
217_2_13	667_04_518	570_5_334	88_6_209	63_5_1	178_6_465	173_5_1	232_6_530	27_2_1	47_6_657	40_5_524	195_2_1	2_2_1	7_2_382	453_2_670	207_2_50	321_5_1	302_2_154	445_2_450	241_5_119	125_5_24	107_6_149	11_5_92	12_6_1	51_6_12	62_5_37
217_2_12	667_04_498	570_5_338	88_6_197	63_5_1	178_6_474	173_5_1	232_6_512	27_2_1	47_6_643	40_5_513	195_2_1	2_2_1	7_2_391	453_2_656	207_2_47	321_5_1	302_2_153	445_2_457	241_5_123	125_5_27	107_6_140	11_5_108	12_6_1	51_6_17	62_5_39
217_2_13	667_04_454	570_5_341	88_6_201	63_5_1	178_6_464	173_5_1	232_6_510	27_2_1	47_6_646	40_5_524	195_2_1	2_2_1	7_2_398	453_2_652	207_2_44	321_5_1	302_2_164	445_2_477	241_5_125	125_5_22	107_6_138	11_5_112	12_6_1	51_6_14	62_5_37
217_2_11	667_04_432	570_5_328	88_6_197	63_5_1	178_6_465	173_5_1	232_6_515	27_2_1	47_6_661	40_5_527	195_2_1	2_2_1	7_2_411	453_2_633	207_2_50	321_5_1	302_2_163	445_2_468	241_5_129	125_5_20	107_6_136	11_5_120	12_6_1	51_6_14	62_5_35
217_2_13	667_04_416	570_5_329	88_6_193	63_5_1	178_6_474	173_5_1	232_6_508	27_2_1	47_6_662	40_5_527	195_2_1	2_2_1	7_2_400	453_2_624	207_2_48	321_5_1	302_2_183	445_2_453	241_5_139	125_5_18	107_6_129	11_5_140	12_6_1	51_6_13	62_5_33
217_2_14	667_04_374	570_5_312	88_6_197	63_5_1	178_6_486	173_5_1	232_6_538	27_2_1	47_6_663	40_5_518	195_2_1	2_2_1	7_2_381	453_2_603	207_2_40	321_5_1	302_2_192	445_2_463	241_5_135	125_5_19	107_6_124	11_5_136	12_6_1	51_6_14	62_5_35
217_2_17	667_04_328	570_5_315	88_6_188	63_5_1	178_6_469	173_5_1	232_6_531	27_2_1	47_6_688	40_5_526	195_2_1	2_2_1	7_2_371	453_2_602	207_2_35	321_5_1	302_2_191	445_2_483	241_5_132	125_5_16	107_6_122	11_5_144	12_6_1	51_6_14	62_5_38
217_2_15	667_04_280	570_5_323	88_6_181	63_5_1	178_6_473	173_5_1	232_6_541	27_2_1	47_6_676	40_5_536	195_2_1	2_2_1	7_2_369	453_2_589	207_2_39	321_5_1	302_2_200	445_2_482	241_5_132	125_5_22	107_6_101	11_5_151	12_6_1	51_6_14	62_5_46
217_2_17	667_04_277	570_5_321	88_6_198	63_5_1	178_6_459	173_5_1	232_6_548	27_2_1	47_6_664	40_5_532	195_2_1	2_2_1	7_2_389	453_2_593	207_2_28	321_5_1	302_2_210	445_2_475	241_5_129	125_5_24	107_6_103	11_5_142	12_6_1	51_6_11	62_5_46
217_2_20	667_04_288	570_5_330	88_6_198	63_5_1	178_6_472	173_5_1	232_6_566	27_2_1	47_6_650	40_5_540	195_2_1	2_2_1	7_2_389	453_2_585	207_2_23	321_5_1	302_2_210	445_2_468	241_5_139	125_5_25	107_6_101	11_5_142	12_6_1	51_6_11	62_5_42
217_2_20	667_04_312	570_5_319	88_6_192	63_5_1	178_6_472	173_5_1	232_6_573	27_2_1	47_6_662	40_5_551	195_2_1	2_2_1	7_2_378	453_2_602	207_2_23	321_5_1	302_2_228	445_2_461	241_5_142	125_5_20	107_6_105	11_5_141	12_6_1	51_6_10	62_5_40
217_2_17	667_04_346	570_5_327	88_6_199	63_5_1	178_6_496	173_5_1	232_6_582	27_2_1	47_6_647	40_5_555	195_2_1	2_2_1	7_2_385	453_2_581	207_2_26	321_5_1	302_2_228	445_2_458	241_5_127	125_5_21	107_6_100	11_5_145	12_6_1	51_6_12	62_5_47
217_2_14	667_04_421	570_5_345	88_6_197	63_5_1	178_6_506	173_5_1	232_6_584	27_2_1	47_6_655	40_5_545	195_2_1	2_2_1	7_2_345	453_2_572	207_2_24	321_5_1	302_2_235	445_2_498	241_5_111	125_5_17	107_6_101	11_5_152	12_6_1	51_6_16	62_5_43
217_2_13	667_04_488	570_5_333	88_6_190	63_5_1	178_6_501	173_5_1	232_6_591	27_2_1	47_6_652	40_5_556	195_2_1	2_2_1	7_2_350	453_2_575	207_2_22	321_5_1	302_2_237	445_2_497	241_5_115	125_5_19	107_6_96	11_5_143	12_6_1	51_6_18	62_5_39
217_2_11	667_04_524	570_5_355	88_6_199	63_5_1	178_6_492	173_5_1	232_6_593	27_2_1	47_6_622	40_5_574	195_2_1	2_2_1	7_2_338	453_2_585	207_2_22	321_5_1	302_2_246	445_2_468	241_5_109	125_5_19	107_6_90	11_5_130	12_6_1	51_6_15	62_5_46
217_2_10	667_04_586	570_5_361	88_6_183	63_5_1	178_6_501	173_5_1	232_6_601	27_2_1	47_6_613	40_5_578	195_2_1	2_2_1	7_2_329	453_2_599	207_2_19	321_5_1	302_2_245	445_2_459	241_5_101	125_5_19	107_6_80	11_5_124	12_6_1	51_6_13	62_5_49
217_2_12	667_04_594	570_5_363	88_6_185	63_5_1	178_6_531	173_5_1	232_6_610	27_2_1	47_6_585	40_5_576	195_2_1	2_2_1	7_2_318	453_2_606	207_2_14	321_5_1	302_2_256	445_2_439	241_5_106	125_5_21	107_6_69	11_5_129	12_6_1	51_6_14	62_5_39
217_2_10	667_04_579	570_5_372	88_6_176	63_5_1	178_6_569	173_5_1	232_6_597	27_2_1	47_6_573	40_5_536	195_2_1	2_2_1	7_2_315	453_2_633	207_2_18	321_5_1	302_2_258	445_2_425	241_5_93	125_5_18	107_6_63	11_5_138	12_6_1	51_6_15	62_5_33
217_2_3	667_04_522	570_5_347	88_6_171	63_5_1	178_6_581	173_5_1	232_6_585	27_2_1	47_6_593	40_5_518	195_2_1	2_2_1	7_2_320	453_2_638	207_2_20	321_5_1	302_2_270	445_2_405	241_5_98	125_5_27	107_6_57	11_5_156	12_6_1	51_6_20	62_5_34
217_2_3	667_04_448	570_5_335	88_6_166	63_5_1	178_6_578	173_5_1	232_6_574	27_2_1	47_6_594	40_5_492	195_2_1	2_2_1	7_2_317	453_2_657	207_2_19	321_5_1	302_2_279	445_2_401	241_5_99	125_5_29	107_6_56	11_5_162	12_6_1	51_6_25	62_5_31
217_2_5	667_04_413	570_5_344	88_6_158	63_5_1	178_6_579	173_5_1	232_6_576	27_2_1	47_6_570	40_5_493	195_2_1	2_2_1	7_2_331	453_2_683	207_2_20	321_5_1	302_2_278	445_2_387	241_5_105	125_5_32	107_6_54	11_5_162	12_6_1	51_6_27	62_5_31
217_2_11	667_04_359	570_5_350	88_6_155	63_5_1	178_6_577	173_5_1	232_6_572	27_2_1	47_6_591	40_5_488	195_2_1	2_2_1	7_2_312	453_2_691	207_2_17	321_5_1	302_2_280	445_2_382	241_5_91	125_5_43	107_6_60	11_5_163	12_6_1	51_6_27	62_5_30
217_2_15	667_04_353	570_5_339	88_6_162	63_5_1	178_6_570	173_5_1	232_6_571	27_2_1	47_6_584	40_5_501	195_2_1	2_2_1	7_2_312	453_2_704	207_2_24	321_5_1	302_2_283	445_2_377	241_5_105	125_5_42	107_6_57	11_5_161	12_6_1	51_6_22	62_5_32
217_2_14	667_04_346	570_5_326	88_6_169	63_5_1	178_6_566	173_5_1	232_6_575	27_2_1	47_6_595	40_5_484	195_2_1	2_2_1	7_2_320	453_2_704	207_2_21	321_5_1	302_2_291	445_2_373	241_5_107	125_5_43	107_6_56	11_5_173	12_6_1	51_6_21	62_5_41
217_2_11	667_04_371	570_5_315	88_6_179	63_5_1	178_6_568	173_5_1	232_6_579	27_2_1	47_6_588	40_5_486	195_2_1	2_2_1	7_2_335	453_2_699	207_2_22	321_5_1	302_2_305	445_2_367	241_5_102	125_5_45	107_6_53	11_5_169	12_6_1	51_6_19	62_5_33
217_2_12	667_04_387	570_5_305	88_6_180	63_5_1	178_6_546	173_5_1	232_6_561	27_2_1	47_6_603	40_5_458	195_2_1	2_2_1	7_2_361	453_2_704	207_2_17	321_5_1	302_2_331	445_2_370	241_5_105	125_5_46	107_6_56	11_5_178	12_6_1	51_6_26	62_5_39
217_2_14	667_04_385	570_5_284	88_6_187	63_5_1	178_6_547	173_5_1	232_6_570	27_2_1	47_6_615	40_5_472	195_2_1	2_2_1	7_2_353	453_2_692	207_2_11	321_5_1	302_2_330	445_2_376	241_5_99	125_5_45	107_6_53	11_5_174	12_6_1	51_6_30	62_5_39
217_2_18	667_04_370	570_5_268	88_6_205	63_5_1	178_6_564	173_5_1	232_6_551	27_2_1	47_6_645	40_5_470	195_2_1	2_2_1	7_2_353	453_2_693	207_2_7	321_5_1	302_2_344	445_2_360	241_5_83	125_5_45	107_6_53	11_5_189	12_6_1	51_6_34	62_5_38
217_2_17	667_04_369	570_5_281	88_6_207	63_5_1	178_6_594	173_5_1	232_6_541	27_2_1	47_6_659	40_5_451	195_2_1	2_2_1	7_2_357	453_2_710	207_2_3	321_5_1	302_2_367	445_2_342	241_5_76	125_5_42	107_6_49	11_5_185	12_6_1	51_6_35	62_5_40
217_2_18	667_04_379	570_5_280	88_6_198	63_5_1	178_6_599	173_5_1	232_6_533	27_2_1	47_6_666	40_5_462	195_2_1	2_2_1	7_2_368	453_2_721	321_5_1	302_2_371	445_2_330	241_5_71	125_5_43	107_6_43	11_5_182	12_6_1	51_6_34	62_5_40
217_2_17	667_04_388	570_5_283	88_6_193	63_5_1	178_6_615	173_5_1	232_6_528	27_2_1	47_6_673	40_5_459	195_2_1	2_2_1	7_2_379	453_2_707	321_5_1	302_2_364	445_2_321	241_5_64	125_5_45	107_6_44	11_5_178	12_6_1	51_6_28	62_5_35
217_2_14	667_04_380	570_5_302	88_6_189	63_5_1	178_6_621	173_5_1	232_6_517	27_2_1	47_6_683	40_5_449	195_2_1	2_2_1	7_2_353	453_2_725	321_5_1	302_2_379	445_2_328	241_5_64	125_5_43	107_6_46	11_5_174	12_6_1	51_6_30	62_5_33
217_2_15	667_04_378	570_5_296	88_6_192	63_5_1	178_6_599	173_5_1	232_6_505	27_2_1	47_6_699	40_5_457	195_2_1	2_2_1	7_2_354	453_2_739	321_5_1	302_2_372	445_2_339	241_5_68	125_5_42	107_6_52	11_5_177	12_6_1	51_6_34	62_5_45
217_2_13	667_04_357	570_5_285	88_6_177	63_5_1	178_6_608	173_5_1	232_6_478	27_2_1	47_6_696	40_5_450	195_2_1	2_2_1	7_2_347	453_2_751	321_5_1	302_2_382	445_2_343	241_5_72	125_5_44	107_6_62	11_5_160	12_6_1	51_6_40	62_5_44
217_2_10	667_04_296	570_5_281	88_6_178	63_5_1	178_6_612	173_5_1	232_6_492	27_2_1	47_6_711	40_5_458	195_2_1	2_2_1	7_2_340	453_2_753	321_5_1	302_2_371	445_2_346	241_5_59	125_5_42	107_6_65	11_5_174	12_6_1	51_6_36	62_5_48
217_2_11	667_04_278	570_5_279	88_6_170	63_5_1	178_6_628	173_5_1	232_6_486	27_2_1	47_6_722	40_5_431	195_2_1	2_2_1	7_2_327	453_2_757	321_5_1	302_2_363	445_2_361	241_5_47	125_5_40	107_6_72	11_5_170	12_6_1	51_6_39	62_5_51
217_2_9	667_04_260	570_5_297	88_6_189	63_5_1	178_6_636	173_5_1	232_6_488	27_2_1	47_6_711	40_5_444	195_2_1	2_2_1	7_2_317	453_2_782	321_5_1	302_2_366	445_2_364	241_5_37	125_5_43	107_6_74	11_5_175	12_6_1	51_6_37	62_5_40
217_2_11	667_04_280	570_5_290	88_6_178	63_5_1	178_6_651	173_5_1	232_6_479	27_2_1	47_6_696	40_5_466	195_2_1	2_2_1	7_2_335	453_2_788	321_5_1	302_2_357	445_2_346	241_5_38	125_5_44	107_6_76	11_5_169	12_6_1	51_6_34	62_5_36
217_2_8	667_04_311	570_5_316	88_6_168	63_5_1	178_6_653	173_5_1	232_6_491	27_2_1	47_6_678	40_5_484	195_2_1	2_2_1	7_2_325	453_2_769	321_5_1	302_2_344	445_2_350	241_5_34	125_5_44	107_6_67	11_5_173	12_6_1	51_6_30	62_5_28
217_2_5	667_04_370	570_5_305	88_6_179	63_5_1	178_6_651	173_5_1	232_6_487	27_2_1	47_6_676	40_5_497	195_2_1	2_2_1	7_2_319	453_2_770	321_5_1	302_2_345	445_2_319	241_5_35	125_5_45	107_6_65	11_5_191	12_6_1	51_6_33	62_5_28
217_2_5	667_04_400	570_5_314	88_6_180	63_5_1	178_6_646	173_5_1	232_6_471	27_2_1	47_6_676	40_5_501	195_2_1	2_2_1	7_2_333	453_2_774	321_5_1	302_2_330	445_2_310	241_5_33	125_5_39	107_6_62	11_5_194	12_6_1	51_6_37	62_5_25
217_2_3	667_04_440	570_5_295	88_6_182	63_5_1	178_6_658	173_5_1	232_6_472	27_2_1	47_6_681	40_5_509	195_2_1	2_2_1	7_2_335	453_2_769	321_5_1	302_2_314	445_2_316	241_5_27	125_5_43	107_6_68	11_5_192	12_6_1	51_6_39	62_5_27
667_04_463	570_5_287	88_6_198	63_5_1	178_6_633	173_5_1	232_6_460	27_2_1	47_6_673	40_5_525	195_2_1	2_2_1	7_2_320	453_2_774	321_5_1	302_2_315	445_2_308	241_5_26	125_5_43	107_6_69	11_5_195	12_6_1	51_6_42	62_5_31
667_04_487	570_5_299	88_6_196	63_5_1	178_6_640	173_5_1	232_6_452	27_2_1	47_6_660	40_5_524	195_2_1	2_2_1	7_2_312	453_2_764	321_5_1	302_2_333	445_2_307	241_5_25	125_5_41	107_6_68	11_5_195	12_6_1	51_6_36	62_5_30
667_04_496	570_5_307	88_6_193	63_5_1	178_6_651	173_5_1	232_6_447	27_2_1	47_6_670	40_5_532	195_2_1	2_2_1	7_2_301	453_2_755	321_5_1	302_2_315	445_2_312	241_5_20	125_5_45	107_6_60	11_5_214	12_6_1	51_6_42	62_5_29
667_04_480	570_5_299	88_6_194	63_5_1	178_6_644	173_5_1	232_6_464	27_2_1	47_6_654	40_5_543	195_2_1	2_2_1	7_2_314	453_2_747	321_5_1	302_2_322	445_2_299	241_5_21	125_5_41	107_6_63	11_5_211	12_6_1	51_6_38	62_5_28
667_04_425	570_5_314	88_6_201	63_5_1	178_6_644	173_5_1	232_6_462	27_2_1	47_6_646	40_5_540	195_2_1	2_2_1	7_2_298	453_2_760	321_5_1	302_2_304	445_2_306	241_5_23	125_5_45	107_6_59	11_5_213	12_6_1	51_6_39	62_5_34
667_04_358	570_5_313	88_6_197	63_5_1	178_6_658	173_5_1	232_6_463	27_2_1	47_6_664	40_5_549	195_2_1	2_2_1	7_2_282	453_2_761	321_5_1	302_2_315	445_2_302	241_5_18	125_5_46	107_6_59	11_5_205	12_6_1	51_6_42	62_5_33
667_04_361	570_5_301	88_6_199	63_5_1	178_6_659	173_5_1	232_6_467	27_2_1	47_6_651	40_5_565	195_2_1	2_2_1	7_2_293	453_2_756	321_5_1	302_2_314	445_2_310	241_5_14	125_5_45	107_6_58	11_5_194	12_6_1	51_6_43	62_5_28
667_04_373	570_5_306	88_6_191	63_5_1	178_6_663	173_5_1	232_6_459	27_2_1	47_6_668	40_5_554	195_2_1	2_2_1	7_2_303	453_2_777	321_5_1	302_2_297	445_2_325	241_5_10	125_5_47	107_6_54	11_5_175	12_6_1	51_6_38	62_5_32
667_04_434	570_5_304	88_6_189	63_5_1	178_6_656	173_5_1	232_6_472	27_2_1	47_6_672	40_5_537	195_2_1	2_2_1	7_2_292	453_2_781	321_5_1	302_2_285	445_2_323	241_5_11	125_5_48	107_6_46	11_5_180	12_6_1	51_6_36	62_5_30
667_04_453	570_5_312	88_6_195	63_5_1	178_6_654	173_5_1	232_6_449	27_2_1	47_6_700	40_5_508	195_2_1	2_2_1	7_2_286	453_2_800	321_5_1	302_2_271	445_2_325	241_5_6	125_5_41	107_6_46	11_5_179	12_6_1	51_6_38	62_5_28
667_04_518	570_5_307	88_6_181	63_5_1	178_6_648	173_5_1	232_6_455	27_2_1	47_6_711	40_5_495	195_2_1	2_2_1	7_2_281	453_2_810	321_5_1	302_2_265	445_2_321	241_5_6	125_5_42	107_6_38	11_5_184	12_6_1	51_6_43	62_5_32
667_04_562	570_5_317	88_6_182	63_5_1	178_6_628	173_5_1	232_6_452	27_2_1	47_6_712	40_5_525	195_2_1	2_2_1	7_2_277	453_2_818	321_5_1	302_2_254	445_2_329	241_5_8	125_5_36	107_6_35	11_5_187	12_6_1	51_6_40	62_5_33
667_04_550	570_5_295	88_6_187	63_5_1	178_6_635	173_5_1	232_6_454	27_2_1	47_6_717	40_5_524	195_2_1	2_2_1	7_2_285	453_2_814	321_5_1	302_2_254	445_2_336	241_5_8	125_5_32	107_6_42	11_5_200	12_6_1	51_6_44	62_5_29
667_04_549	570_5_290	88_6_190	63_5_1	178_6_626	173_5_1	232_6_446	27_2_1	47_6_707	40_5_509	195_2_1	2_2_1	7_2_277	453_2_841	321_5_1	302_2_259	445_2_352	241_5_4	125_5_34	107_6_42	11_5_189	12_6_1	51_6_44	62_5_31
667_04_522	570_5_260	88_6_196	63_5_1	178_6_632	173_5_1	232_6_456	27_2_1	47_6_712	40_5_480	195_2_1	2_2_1	7_2_272	453_2_826	321_5_1	302_2_276	445_2_359	241_5_2	125_5_39	107_6_41	11_5_200	12_6_1	51_6_42	62_5_28
667_04_499	570_5_228	88_6_208	63_5_1	178_6_622	173_5_1	232_6_465	27_2_1	47_6_727	40_5_480	195_2_1	2_2_1	7_2_279	453_2_802	321_5_1	302_2_262	445_2_387	241_5_2	125_5_36	107_6_37	11_5_212	12_6_1	51_6_44	62_5_25
667_04_496	570_5_233	88_6_212	63_5_1	178_6_619	173_5_1	232_6_452	27_2_1	47_6_729	40_5_474	195_2_1	2_2_1	7_2_274	453_2_805	321_5_1	302_2_265	445_2_369	241_5_3	125_5_34	107_6_36	11_5_215	12_6_1	51_6_49	62_5_23
667_04_536	570_5_242	88_6_226	63_5_1	178_6_613	173_5_1	232_6_431	27_2_1	47_6_732	40_5_508	195_2_1	2_2_1	7_2_266	453_2_814	321_5_1	302_2_242	445_2_332	241_5_4	125_5_32	107_6_33	11_5_222	12_6_1	51_6_48	62_5_21
667_04_516	570_5_247	88_6_218	63_5_1	178_6_644	173_5_1	232_6_415	27_2_1	47_6_736	40_5_505	195_2_1	2_2_1	7_2_255	453_2_819	321_5_1	302_2_253	445_2_328	241_5_5	125_5_34	107_6_32	11_5_223	12_6_1	51_6_39	62_5_19
667_04_546	570_5_248	88_6_209	63_5_1	178_6_647	173_5_1	232_6_393	27_2_1	47_6_767	40_5_507	195_2_1	2_2_1	7_2_268	453_2_822	321_5_1	302_2_250	445_2_337	241_5_1	125_5_35	107_6_27	11_5_228	12_6_1	51_6_40	62_5_22
667_04_533	570_5_248	88_6_211	63_5_1	178_6_646	173_5_1	232_6_384	27_2_1	47_6_773	40_5_509	195_2_1	2_2_1	7_2_260	453_2_847	321_5_1	302_2_253	445_2_322	241_5_1	125_5_34	107_6_35	11_5_232	12_6_1	51_6_42	62_5_20
667_04_564	570_5_251	88_6_202	63_5_1	178_6_670	173_5_1	232_6_359	27_2_1	47_6_752	40_5_492	195_2_1	2_2_1	7_2_264	453_2_861	321_5_1	302_2_235	445_2_301	125_5_44	107_6_53	11_5_228	12_6_1	51_6_40	62_5_27
667_04_591	570_5_262	88_6_201	63_5_1	178_6_681	173_5_1	232_6_344	27_2_1	47_6_731	40_5_488	195_2_1	2_2_1	7_2_277	453_2_875	321_5_1	302_2_222	445_2_302	125_5_48	107_6_51	11_5_223	12_6_1	51_6_30	62_5_31
667_04_628	570_5_265	88_6_199	63_5_1	178_6_670	173_5_1	232_6_365	27_2_1	47_6_715	40_5_489	195_2_1	2_2_1	7_2_266	453_2_889	321_5_1	302_2_207	445_2_295	125_5_48	107_6_51	11_5_219	12_6_1	51_6_35	62_5_30
667_04_683	570_5_258	88_6_215	63_5_1	178_6_672	173_5_1	232_6_349	27_2_1	47_6_728	40_5_484	195_2_1	2_2_1	7_2_271	453_2_877	321_5_1	302_2_198	445_2_301	125_5_47	107_6_54	11_5_219	12_6_1	51_6_35	62_5_26
667_04_679	570_5_252	88_6_208	63_5_1	178_6_672	173_5_1	232_6_372	27_2_1	47_6_716	40_5_481	195_2_1	2_2_1	7_2_266	453_2_880	321_5_1	302_2_196	445_2_311	125_5_49	107_6_65	11_5_227	12_6_1	51_6_34	62_5_23
667_04_692	570_5_244	88_6_217	63_5_1	178_6_663	173_5_1	232_6_366	27_2_1	47_6_732	40_5_453	195_2_1	2_2_1	7_2_244	453_2_902	321_5_1	302_2_186	445_2_309	125_5_41	107_6_70	11_5_239	12_6_1	51_6_34	62_5_21
667_04_645	570_5_250	88_6_217	63_5_1	178_6_636	173_5_1	232_6_356	27_2_1	47_6_725	40_5_482	195_2_1	2_2_1	7_2_237	453_2_889	321_5_1	302_2_191	445_2_324	125_5_46	107_6_78	11_5_240	12_6_1	51_6_28	62_5_23
667_04_582	570_5_227	88_6_236	63_5_1	178_6_667	173_5_1	232_6_341	27_2_1	47_6_741	40_5_489	195_2_1	2_2_1	7_2_231	453_2_935	321_5_1	302_2_177	445_2_308	125_5_38	107_6_81	11_5_225	12_6_1	51_6_23	62_5_20
667_04_515	570_5_221	88_6_242	63_5_1	178_6_663	173_5_1	232_6_327	27_2_1	47_6_740	40_5_476	195_2_1	2_2_1	7_2_219	453_2_949	321_5_1	302_2_179	445_2_304	125_5_38	107_6_84	11_5_233	12_6_1	51_6_20	62_5_27
667_04_451	570_5_220	88_6_245	63_5_1	178_6_658	173_5_1	232_6_319	27_2_1	47_6_764	40_5_473	195_2_1	2_2_1	7_2_221	453_2_912	321_5_1	302_2_207	445_2_316	125_5_38	107_6_78	11_5_258	12_6_1	51_6_16	62_5_29
667_04_412	570_5_232	88_6_259	63_5_1	178_6_653	173_5_1	232_6_307	27_2_1	47_6_759	40_5_477	195_2_1	2_2_1	7_2_210	453_2_894	321_5_1	302_2_214	445_2_324	125_5_47	107_6_78	11_5_261	12_6_1	51_6_19	62_5_26
667_04_407	570_5_235	88_6_279	63_5_1	178_6_636	173_5_1	232_6_305	27_2_1	47_6_762	40_5_487	195_2_1	2_2_1	7_2_214	453_2_886	321_5_1	302_2_204	445_2_332	125_5_42	107_6_81	11_5_272	12_6_1	51_6_22	62_5_20
667_04_396	570_5_227	88_6_285	63_5_1	178_6_642	173_5_1	232_6_308	27_2_1	47_6_763	40_5_502	195_2_1	2_2_1	7_2_229	453_2_899	321_5_1	302_2_203	445_2_314	125_5_35	107_6_83	11_5_273	12_6_1	51_6_21	62_5_18
667_04_429	570_5_216	88_6_294	63_5_1	178_6_619	173_5_1	232_6_316	27_2_1	47_6_747	40_5_521	195_2_1	2_2_1	7_2_238	453_2_895	321_5_1	302_2_201	445_2_311	125_5_36	107_6_82	11_5_279	12_6_1	51_6_19	62_5_13
667_04_518	570_5_226	88_6_307	63_5_1	178_6_623	173_5_1	232_6_320	27_2_1	47_6_711	40_5_525	195_2_1	2_2_1	7_2_232	453_2_878	321_5_1	302_2_206	445_2_324	125_5_36	107_6_84	11_5_281	12_6_1	51_6_22	62_5_13
667_04_571	570_5_217	88_6_330	63_5_1	178_6_618	173_5_1	232_6_328	27_2_1	47_6_697	40_5_504	195_2_1	2_2_1	7_2_245	453_2_864	321_5_1	302_2_187	445_2_309	125_5_42	107_6_72	11_5_286	12_6_1	51_6_21	62_5_15
667_04_629	570_5_217	88_6_332	63_5_1	178_6_609	173_5_1	232_6_359	27_2_1	47_6_675	40_5_493	195_2_1	2_2_1	7_2_223	453_2_859	321_5_1	302_2_187	445_2_312	125_5_41	107_6_71	11_5_300	12_6_1	51_6_23	62_5_14
667_04_653	570_5_238	88_6_336	63_5_1	178_6_570	173_5_1	232_6_362	27_2_1	47_6_672	40_5_507	195_2_1	2_2_1	7_2_229	453_2_885	321_5_1	302_2_186	445_2_296	125_5_41	107_6_75	11_5_300	12_6_1	51_6_23	62_5_16
667_04_674	570_5_238	88_6_351	63_5_1	178_6_561	173_5_1	232_6_346	27_2_1	47_6_656	40_5_500	195_2_1	2_2_1	7_2_233	453_2_879	321_5_1	302_2_181	445_2_289	125_5_55	107_6_77	11_5_306	12_6_1	51_6_25	62_5_12
667_04_628	570_5_251	88_6_349	63_5_1	178_6_563	173_5_1	232_6_364	27_2_1	47_6_651	40_5_493	195_2_1	2_2_1	7_2_238	453_2_896	321_5_1	302_2_175	445_2_292	125_5_61	107_6_75	11_5_298	12_6_1	51_6_23	62_5_11
667_04_697	570_5_244	88_6_347	63_5_1	178_6_570	173_5_1	232_6_330	27_2_1	47_6_633	40_5_456	195_2_1	2_2_1	7_2_215	453_2_916	321_5_1	302_2_185	445_2_293	125_5_62	107_6_72	11_5_306	12_6_1	51_6_30	62_5_12
667_04_675	570_5_243	88_6_345	63_5_1	178_6_565	173_5_1	232_6_316	27_2_1	47_6_643	40_5_462	195_2_1	2_2_1	7_2_195	453_2_906	321_5_1	302_2_190	445_2_293	125_5_70	107_6_74	11_5_315	12_6_1	51_6_40	62_5_11
667_04_713	570_5_237	88_6_353	63_5_1	178_6_558	173_5_1	232_6_315	27_2_1	47_6_580	40_5_470	195_2_1	2_2_1	7_2_206	453_2_892	321_5_1	302_2_211	445_2_300	125_5_70	107_6_69	11_5_310	12_6_1	51_6_40	62_5_12
667_04_716	570_5_215	88_6_367	63_5_1	178_6_558	173_5_1	232_6_315	27_2_1	47_6_589	40_5_455	195_2_1	2_2_1	7_2_195	453_2_909	321_5_1	302_2_231	445_2_309	125_5_76	107_6_64	11_5_303	12_6_1	51_6_44	62_5_10
667_04_695	570_5_192	88_6_362	63_5_1	178_6_570	173_5_1	232_6_317	27_2_1	47_6_584	40_5_429	195_2_1	2_2_1	7_2_192	453_2_905	321_5_1	302_2_252	445_2_293	125_5_82	107_6_62	11_5_292	12_6_1	51_6_55	62_5_11
667_04_646	570_5_191	88_6_365	63_5_1	178_6_564	173_5_1	232_6_323	27_2_1	47_6_572	40_5_451	195_2_1	2_2_1	7_2_200	453_2_909	321_5_1	302_2_257	445_2_282	125_5_82	107_6_61	11_5_278	12_6_1	51_6_58	62_5_12
667_04_648	570_5_183	88_6_373	63_5_1	178_6_613	173_5_1	232_6_308	27_2_1	47_6_557	40_5_447	195_2_1	2_2_1	7_2_202	453_2_914	321_5_1	302_2_265	445_2_285	125_5_90	107_6_61	11_5_262	12_6_1	51_6_50	62_5_10
667_04_617	570_5_171	88_6_378	63_5_1	178_6_608	173_5_1	232_6_307	27_2_1	47_6_549	40_5_444	195_2_1	2_2_1	7_2_204	453_2_894	321_5_1	302_2_254	445_2_287	125_5_98	107_6_61	11_5_265	12_6_1	51_6_49	62_5_13
667_04_622	570_5_182	88_6_390	63_5_1	178_6_593	173_5_1	232_6_305	27_2_1	47_6_545	40_5_441	195_2_1	2_2_1	7_2_194	453_2_916	321_5_1	302_2_228	445_2_290	125_5_106	107_6_60	11_5_254	12_6_1	51_6_45	62_5_11
667_04_642	570_5_179	88_6_382	63_5_1	178_6_603	173_5_1	232_6_318	27_2_1	47_6_518	40_5_449	195_2_1	2_2_1	7_2_206	453_2_927	321_5_1	302_2_216	445_2_311	125_5_101	107_6_56	11_5_248	12_6_1	51_6_42	62_5_11
667_04_668	570_5_177	88_6_403	63_5_1	178_6_612	173_5_1	232_6_295	27_2_1	47_6_525	40_5_462	195_2_1	2_2_1	7_2_199	453_2_941	321_5_1	302_2_190	445_2_298	125_5_92	107_6_54	11_5_240	12_6_1	51_6_44	62_5_9
667_04_710	570_5_151	88_6_409	63_5_1	178_6_620	173_5_1	232_6_297	27_2_1	47_6_553	40_5_463	195_2_1	2_2_1	7_2_206	453_2_966	321_5_1	302_2_189	445_2_296	125_5_94	107_6_51	11_5_229	12_6_1	51_6_50	62_5_6
667_04_721	570_5_152	88_6_402	63_5_1	178_6_659	173_5_1	232_6_300	27_2_1	47_6_568	40_5_454	195_2_1	2_2_1	7_2_193	453_2_961	321_5_1	302_2_194	445_2_305	125_5_89	107_6_57	11_5_212	12_6_1	51_6_42	62_5_8
667_04_696	570_5_158	88_6_397	63_5_1	178_6_658	173_5_1	232_6_300	27_2_1	47_6_581	40_5_437	195_2_1	2_2_1	7_2_192	453_2_968	321_5_1	302_2_198	445_2_306	125_5_82	107_6_54	11_5_212	12_6_1	51_6_54	62_5_11
667_04_684	570_5_170	88_6_394	63_5_1	178_6_661	173_5_1	232_6_306	27_2_1	47_6_602	40_5_444	195_2_1	2_2_1	7_2_175	453_2_995	321_5_1	302_2_197	445_2_310	125_5_76	107_6_49	11_5_210	12_6_1	51_6_52	62_5_10
667_04_634	570_5_159	88_6_385	63_5_1	178_6_636	173_5_1	232_6_309	27_2_1	47_6_603	40_5_439	195_2_1	2_2_1	7_2_191	453_2_993	321_5_1	302_2_196	445_2_320	125_5_70	107_6_59	11_5_221	12_6_1	51_6_55	62_5_12
667_04_586	570_5_142	88_6_393	63_5_1	178_6_632	173_5_1	232_6_305	27_2_1	47_6_611	40_5_429	195_2_1	2_2_1	7_2_188	453_2_1017	321_5_1	302_2_197	445_2_320	125_5_67	107_6_64	11_5_206	12_6_1	51_6_56	62_5_18
667_04_547	570_5_128	88_6_395	63_5_1	178_6_646	173_5_1	232_6_315	27_2_1	47_6_638	40_5_413	195_2_1	2_2_1	7_2_190	453_2_1037	321_5_1	302_2_188	445_2_311	125_5_64	107_6_66	11_5_200	12_6_1	51_6_53	62_5_20
667_04_530	570_5_118	88_6_412	63_5_1	178_6_618	173_5_1	232_6_328	27_2_1	47_6_612	40_5_418	195_2_1	2_2_1	7_2_203	453_2_1062	321_5_1	302_2_203	445_2_302	125_5_69	107_6_58	11_5_200	12_6_1	51_6_60	62_5_21
667_04_517	570_5_124	88_6_420	63_5_1	178_6_631	173_5_1	232_6_330	27_2_1	47_6_605	40_5_411	195_2_1	2_2_1	7_2_199	453_2_1065	321_5_1	302_2_216	445_2_288	125_5_63	107_6_53	11_5_197	12_6_1	51_6_63	62_5_16
667_04_551	570_5_123	88_6_418	63_5_1	178_6_617	173_5_1	232_6_332	27_2_1	47_6_617	40_5_403	195_2_1	2_2_1	7_2_218	453_2_1065	321_5_1	302_2_212	445_2_268	125_5_79	107_6_44	11_5_203	12_6_1	51_6_63	62_5_19
667_04_540	570_5_141	88_6_418	63_5_1	178_6_603	173_5_1	232_6_340	27_2_1	47_6_619	40_5_402	195_2_1	2_2_1	7_2_230	453_2_1077	321_5_1	302_2_209	445_2_259	125_5_76	107_6_50	11_5_219	12_6_1	51_6_71	62_5_18
667_04_545	570_5_124	88_6_422	63_5_1	178_6_608	173_5_1	232_6_330	27_2_1	47_6_635	40_5_401	195_2_1	2_2_1	7_2_220	453_2_1087	321_5_1	302_2_218	445_2_244	125_5_85	107_6_56	11_5_216	12_6_1	51_6_67	62_5_17
667_04_524	570_5_124	88_6_414	63_5_1	178_6_615	173_5_1	232_6_327	27_2_1	47_6_623	40_5_409	195_2_1	2_2_1	7_2_211	453_2_1082	321_5_1	302_2_225	445_2_266	125_5_79	107_6_62	11_5_214	12_6_1	51_6_64	62_5_16
667_04_508	570_5_118	88_6_412	63_5_1	178_6_586	173_5_1	232_6_336	27_2_1	47_6_636	40_5_404	195_2_1	2_2_1	7_2_208	453_2_1077	321_5_1	302_2_238	445_2_262	125_5_91	107_6_74	11_5_206	12_6_1	51_6_70	62_5_16
667_04_495	570_5_109	88_6_411	63_5_1	178_6_578	173_5_1	232_6_357	27_2_1	47_6_625	40_5_402	195_2_1	2_2_1	7_2_202	453_2_1100	321_5_1	302_2_246	445_2_264	125_5_97	107_6_76	11_5_186	12_6_1	51_6_70	62_5_14
667_04_495	570_5_111	88_6_394	63_5_1	178_6_571	173_5_1	232_6_374	27_2_1	47_6_606	40_5_386	195_2_1	2_2_1	7_2_210	453_2_1124	321_5_1	302_2_263	445_2_246	125_5_103	107_6_75	11_5_175	12_6_1	51_6_70	62_5_14
667_04_484	570_5_116	88_6_381	63_5_1	178_6_570	173_5_1	232_6_389	27_2_1	47_6_590	40_5_375	195_2_1	2_2_1	7_2_216	453_2_1137	321_5_1	302_2_282	445_2_245	125_5_112	107_6_84	11_5_168	12_6_1	51_6_75	62_5_18
667_04_437	570_5_125	88_6_394	63_5_1	178_6_568	173_5_1	232_6_403	27_2_1	47_6_598	40_5_369	195_2_1	2_2_1	7_2_224	453_2_1131	321_5_1	302_2_295	445_2_239	125_5_121	107_6_91	11_5_160	12_6_1	51_6_71	62_5_17
667_04_402	570_5_124	88_6_382	63_5_1	178_6_560	173_5_1	232_6_423	27_2_1	47_6_605	40_5_351	195_2_1	2_2_1	7_2_231	453_2_1146	321_5_1	302_2_306	445_2_246	125_5_119	107_6_88	11_5_159	12_6_1	51_6_75	62_5_21
667_04_392	570_5_115	88_6_387	63_5_1	178_6_566	173_5_1	232_6_419	27_2_1	47_6_593	40_5_342	195_2_1	2_2_1	7_2_258	453_2_1158	321_5_1	302_2_297	445_2_250	125_5_123	107_6_92	11_5_147	12_6_1	51_6_76	62_5_25
667_04_362	570_5_109	88_6_382	63_5_1	178_6_578	173_5_1	232_6_402	27_2_1	47_6_582	40_5_337	195_2_1	2_2_1	7_2_258	453_2_1174	321_5_1	302_2_306	445_2_270	125_5_121	107_6_96	11_5_136	12_6_1	51_6_77	62_5_27
667_04_352	570_5_96	88_6_385	63_5_1	178_6_582	173_5_1	232_6_407	27_2_1	47_6_587	40_5_337	195_2_1	2_2_1	7_2_252	453_2_1182	321_5_1	302_2_291	445_2_267	125_5_112	107_6_104	11_5_129	12_6_1	51_6_87	62_5_31
667_04_344	570_5_102	88_6_362	63_5_1	178_6_565	173_5_1	232_6_426	27_2_1	47_6_568	40_5_338	195_2_1	2_2_1	7_2_265	453_2_1195	321_5_1	302_2_310	445_2_273	125_5_118	107_6_103	11_5_112	12_6_1	51_6_94	62_5_37
667_04_331	570_5_111	88_6_353	63_5_1	178_6_566	173_5_1	232_6_440	27_2_1	47_6_552	40_5_343	195_2_1	2_2_1	7_2_275	453_2_1176	321_5_1	302_2_303	445_2_282	125_5_124	107_6_104	11_5_118	12_6_1	51_6_108	62_5_42
667_04_322	570_5_107	88_6_366	63_5_1	178_6_568	173_5_1	232_6_471	27_2_1	47_6_544	40_5_323	195_2_1	2_2_1	7_2_268	453_2_1191	321_5_1	302_2_312	445_2_273	125_5_113	107_6_106	11_5_113	12_6_1	51_6_105	62_5_38
667_04_329	570_5_100	88_6_355	63_5_1	178_6_608	173_5_1	232_6_462	27_2_1	47_6_528	40_5_327	195_2_1	2_2_1	7_2_268	453_2_1207	321_5_1	302_2_317	445_2_283	125_5_104	107_6_110	11_5_100	12_6_1	51_6_108	62_5_37
667_04_333	570_5_102	88_6_372	63_5_1	178_6_611	173_5_1	232_6_479	27_2_1	47_6_512	40_5_322	195_2_1	2_2_1	7_2_281	453_2_1195	321_5_1	302_2_305	445_2_288	125_5_110	107_6_88	11_5_97	12_6_1	51_6_118	62_5_42
667_04_376	570_5_101	88_6_358	63_5_1	178_6_608	173_5_1	232_6_487	27_2_1	47_6_504	40_5_320	195_2_1	2_2_1	7_2_288	453_2_1177	321_5_1	302_2_317	445_2_279	125_5_114	107_6_87	11_5_100	12_6_1	51_6_121	62_5_39
667_04_402	570_5_105	88_6_357	63_5_1	178_6_607	173_5_1	232_6_505	27_2_1	47_6_468	40_5_313	195_2_1	2_2_1	7_2_290	453_2_1201	321_5_1	302_2_334	445_2_292	125_5_112	107_6_88	11_5_87	12_6_1	51_6_129	62_5_42
667_04_433	570_5_105	88_6_359	63_5_1	178_6_608	173_5_1	232_6_520	27_2_1	47_6_461	40_5_302	195_2_1	2_2_1	7_2_282	453_2_1188	321_5_1	302_2_332	445_2_299	125_5_116	107_6_87	11_5_78	12_6_1	51_6_128	62_5_43
667_04_477	570_5_104	88_6_369	63_5_1	178_6_610	173_5_1	232_6_509	27_2_1	47_6_465	40_5_289	195_2_1	2_2_1	7_2_303	453_2_1194	321_5_1	302_2_319	445_2_311	125_5_104	107_6_84	11_5_60	12_6_1	51_6_126	62_5_46
667_04_477	570_5_102	88_6_379	63_5_1	178_6_585	173_5_1	232_6_536	27_2_1	47_6_456	40_5_284	195_2_1	2_2_1	7_2_287	453_2_1217	321_5_1	302_2_315	445_2_313	125_5_101	107_6_79	11_5_41	12_6_1	51_6_120	62_5_53
667_04_489	570_5_103	88_6_380	63_5_1	178_6_586	173_5_1	232_6_536	27_2_1	47_6_441	40_5_277	195_2_1	2_2_1	7_2_284	453_2_1229	321_5_1	302_2_301	445_2_320	125_5_110	107_6_81	11_5_32	12_6_1	51_6_132	62_5_51
667_04_478	570_5_114	88_6_385	63_5_1	178_6_577	173_5_1	232_6_551	27_2_1	47_6_433	40_5_292	195_2_1	2_2_1	7_2_294	453_2_1188	321_5_1	302_2_278	445_2_344	125_5_109	107_6_81	11_5_28	12_6_1	51_6_129	62_5_60
667_04_478	570_5_118	88_6_376	63_5_1	178_6_582	173_5_1	232_6_539	27_2_1	47_6_425	40_5_278	195_2_1	2_2_1	7_2_286	453_2_1208	321_5_1	302_2_274	445_2_349	125_5_107	107_6_88	11_5_21	12_6_1	51_6_122	62_5_59
667_04_464	570_5_120	88_6_394	63_5_1	178_6_604	173_5_1	232_6_556	27_2_1	47_6_415	40_5_289	195_2_1	2_2_1	7_2_262	453_2_1191	321_5_1	302_2_292	445_2_345	125_5_116	107_6_91	11_5_18	12_6_1	51_6_114	62_5_72
667_04_466	570_5_114	88_6_383	63_5_1	178_6_586	173_5_1	232_6_536	27_2_1	47_6_440	40_5_282	195_2_1	2_2_1	7_2_239	453_2_1154	321_5_1	302_2_286	445_2_354	125_5_121	107_6_93	11_5_14	12_6_1	51_6_113	62_5_82
667_04_450	570_5_111	88_6_385	63_5_1	178_6_595	173_5_1	232_6_532	27_2_1	47_6_452	40_5_297	195_2_1	2_2_1	7_2_241	453_2_1115	321_5_1	302_2_285	445_2_347	125_5_125	107_6_92	11_5_13	12_6_1	51_6_89	62_5_90
667_04_461	570_5_110	88_6_377	63_5_1	178_6_597	173_5_1	232_6_527	27_2_1	47_6_442	40_5_291	195_2_1	2_2_1	7_2_237	453_2_1104	321_5_1	302_2_287	445_2_342	125_5_137	107_6_89	11_5_13	12_6_1	51_6_97	62_5_86
667_04_430	570_5_115	88_6_406	63_5_1	178_6_608	173_5_1	232_6_516	27_2_1	47_6_432	40_5_283	195_2_1	2_2_1	7_2_227	453_2_1093	321_5_1	302_2_282	445_2_361	125_5_137	107_6_92	11_5_19	12_6_1	51_6_88	62_5_88
667_04_444	570_5_116	88_6_417	63_5_1	178_6_625	173_5_1	232_6_512	27_2_1	47_6_425	40_5_281	195_2_1	2_2_1	7_2_227	453_2_1076	321_5_1	302_2_279	445_2_361	125_5_135	107_6_99	11_5_21	12_6_1	51_6_81	62_5_71
667_04_435	570_5_119	88_6_414	63_5_1	178_6_609	173_5_1	232_6_513	27_2_1	47_6_442	40_5_290	195_2_1	2_2_1	7_2_217	453_2_1099	321_5_1	302_2_289	445_2_342	125_5_138	107_6_94	11_5_20	12_6_1	51_6_79	62_5_64
667_04_435	570_5_124	88_6_411	63_5_1	178_6_615	173_5_1	232_6_514	27_2_1	47_6_457	40_5_283	195_2_1	2_2_1	7_2_218	453_2_1130	321_5_1	302_2_280	445_2_341	125_5_130	107_6_92	11_5_19	12_6_1	51_6_76	62_5_61
667_04_430	570_5_130	88_6_410	63_5_1	178_6_604	173_5_1	232_6_515	27_2_1	47_6_477	40_5_284	195_2_1	2_2_1	7_2_228	453_2_1127	321_5_1	302_2_294	445_2_332	125_5_153	107_6_82	11_5_14	12_6_1	51_6_80	62_5_55
667_04_456	570_5_134	88_6_425	63_5_1	178_6_584	173_5_1	232_6_496	27_2_1	47_6_469	40_5_307	195_2_1	2_2_1	7_2_235	453_2_1125	321_5_1	302_2_304	445_2_346	125_5_152	107_6_92	11_5_12	12_6_1	51_6_90	62_5_51
667_04_479	570_5_134	88_6_412	63_5_1	178_6_589	173_5_1	232_6_486	27_2_1	47_6_474	40_5_297	195_2_1	2_2_1	7_2_250	453_2_1147	321_5_1	302_2_299	445_2_343	125_5_147	107_6_92	11_5_11	12_6_1	51_6_89	62_5_39
667_04_478	570_5_126	88_6_412	63_5_1	178_6_611	173_5_1	232_6_485	27_2_1	47_6_472	40_5_306	195_2_1	2_2_1	7_2_267	453_2_1159	321_5_1	302_2_285	445_2_341	125_5_130	107_6_96	11_5_12	12_6_1	51_6_79	62_5_33
667_04_502	570_5_137	88_6_394	63_5_1	178_6_652	173_5_1	232_6_473	27_2_1	47_6_491	40_5_291	195_2_1	2_2_1	7_2_268	453_2_1165	321_5_1	302_2_286	445_2_352	125_5_131	107_6_90	11_5_11	12_6_1	51_6_63	62_5_30
667_04_510	570_5_149	88_6_373	63_5_1	178_6_664	173_5_1	232_6_479	27_2_1	47_6_475	40_5_273	195_2_1	2_2_1	7_2_259	453_2_1159	321_5_1	302_2_288	445_2_352	125_5_146	107_6_88	11_5_10	12_6_1	51_6_56	62_5_33
667_04_551	570_5_156	88_6_386	63_5_1	178_6_675	173_5_1	232_6_479	27_2_1	47_6_436	40_5_273	195_2_1	2_2_1	7_2_272	453_2_1160	321_5_1	302_2_283	445_2_353	125_5_160	107_6_86	11_5_7	12_6_1	51_6_58	62_5_29
667_04_586	570_5_152	88_6_397	63_5_1	178_6_666	173_5_1	232_6_476	27_2_1	47_6_423	40_5_268	195_2_1	2_2_1	7_2_266	453_2_1170	321_5_1	302_2_289	445_2_355	125_5_166	107_6_83	11_5_8	12_6_1	51_6_48	62_5_26
667_04_599	570_5_154	88_6_391	63_5_1	178_6_637	173_5_1	232_6_472	27_2_1	47_6_409	40_5_261	195_2_1	2_2_1	7_2_253	453_2_1185	321_5_1	302_2_315	445_2_344	125_5_177	107_6_91	11_5_8	12_6_1	51_6_56	62_5_24
667_04_661	570_5_155	88_6_404	63_5_1	178_6_656	173_5_1	232_6_462	27_2_1	47_6_382	40_5_253	195_2_1	2_2_1	7_2_251	453_2_1160	321_5_1	302_2_315	445_2_344	125_5_171	107_6_94	11_5_10	12_6_1	51_6_52	62_5_27
667_04_657	570_5_164	88_6_410	63_5_1	178_6_684	173_5_1	232_6_466	27_2_1	47_6_373	40_5_238	195_2_1	2_2_1	7_2_236	453_2_1142	321_5_1	302_2_319	445_2_346	125_5_180	107_6_95	11_5_7	12_6_1	51_6_59	62_5_24
667_04_662	570_5_166	88_6_437	63_5_1	178_6_682	173_5_1	232_6_450	27_2_1	47_6_390	40_5_240	195_2_1	2_2_1	7_2_229	453_2_1140	321_5_1	302_2_302	445_2_366	125_5_180	107_6_86	11_5_5	12_6_1	51_6_56	62_5_29
667_04_680	570_5_153	88_6_455	63_5_1	178_6_657	173_5_1	232_6_445	27_2_1	47_6_393	40_5_234	195_2_1	2_2_1	7_2_242	453_2_1139	321_5_1	302_2_295	445_2_359	125_5_175	107_6_72	11_5_4	12_6_1	51_6_61	62_5_27
667_04_647	570_5_154	88_6_449	63_5_1	178_6_660	173_5_1	232_6_418	27_2_1	47_6_387	40_5_234	195_2_1	2_2_1	7_2_246	453_2_1146	321_5_1	302_2_285	445_2_352	125_5_168	107_6_72	11_5_4	12_6_1	51_6_70	62_5_27
667_04_651	570_5_131	88_6_471	63_5_1	178_6_658	173_5_1	232_6_423	27_2_1	47_6_359	40_5_230	195_2_1	2_2_1	7_2_239	453_2_1143	321_5_1	302_2_303	445_2_348	125_5_168	107_6_70	11_5_6	12_6_1	51_6_72	62_5_25
667_04_646	570_5_124	88_6_457	63_5_1	178_6_667	173_5_1	232_6_422	27_2_1	47_6_349	40_5_214	195_2_1	2_2_1	7_2_239	453_2_1161	321_5_1	302_2_317	445_2_351	125_5_156	107_6_79	11_5_7	12_6_1	51_6_78	62_5_27
667_04_630	570_5_121	88_6_469	63_5_1	178_6_673	173_5_1	232_6_428	27_2_1	47_6_325	40_5_229	195_2_1	2_2_1	7_2_232	453_2_1146	321_5_1	302_2_318	445_2_356	125_5_162	107_6_80	11_5_4	12_6_1	51_6_81	62_5_24
667_04_619	570_5_114	88_6_494	63_5_1	178_6_677	173_5_1	232_6_417	27_2_1	47_6_326	40_5_219	195_2_1	2_2_1	7_2_222	453_2_1143	321_5_1	302_2_306	445_2_328	125_5_167	107_6_80	11_5_2	12_6_1	51_6_92	62_5_24
667_04_600	570_5_121	88_6_513	63_5_1	178_6_678	173_5_1	232_6_432	27_2_1	47_6_309	40_5_210	195_2_1	2_2_1	7_2_205	453_2_1175	321_5_1	302_2_309	445_2_318	125_5_179	107_6_79	11_5_2	12_6_1	51_6_85	62_5_24
667_04_582	570_5_121	88_6_521	63_5_1	178_6_690	173_5_1	232_6_432	27_2_1	47_6_313	40_5_200	195_2_1	2_2_1	7_2_192	453_2_1186	321_5_1	302_2_331	445_2_320	125_5_181	107_6_77	11_5_1	12_6_1	51_6_90	62_5_18
667_04_589	570_5_121	88_6_525	63_5_1	178_6_677	173_5_1	232_6_417	27_2_1	47_6_308	40_5_200	195_2_1	321_5_1	7_2_176	453_2_1227	302_2_337	445_2_326	125_5_189	2_2_1	107_6_62	12_6_1	51_6_88	62_5_17
667_04_609	570_5_132	88_6_511	63_5_1	178_6_665	173_5_1	232_6_416	27_2_1	47_6_309	40_5_198	195_2_1	321_5_1	7_2_174	453_2_1232	302_2_350	445_2_337	125_5_187	2_2_1	107_6_65	12_6_1	51_6_78	62_5_18
667_04_560	570_5_146	88_6_509	63_5_1	178_6_648	173_5_1	232_6_432	27_2_1	47_6_330	40_5_198	195_2_1	321_5_1	7_2_177	453_2_1221	302_2_363	445_2_351	125_5_197	2_2_1	107_6_65	12_6_1	51_6_73	62_5_24
667_04_560	570_5_154	88_6_507	63_5_1	178_6_660	173_5_1	232_6_451	27_2_1	47_6_335	40_5_194	195_2_1	321_5_1	7_2_177	453_2_1229	302_2_359	445_2_357	125_5_179	2_2_1	107_6_57	12_6_1	51_6_85	62_5_26
667_04_550	570_5_160	88_6_504	63_5_1	178_6_658	173_5_1	232_6_454	27_2_1	47_6_318	40_5_196	195_2_1	321_5_1	7_2_169	453_2_1210	302_2_348	445_2_366	125_5_172	2_2_1	107_6_62	12_6_1	51_6_79	62_5_30
667_04_573	570_5_167	88_6_484	63_5_1	178_6_658	173_5_1	232_6_462	27_2_1	47_6_311	40_5_181	195_2_1	321_5_1	7_2_168	453_2_1225	302_2_336	445_2_379	125_5_176	2_2_1	107_6_70	12_6_1	51_6_75	62_5_31
667_04_597	570_5_179	88_6_486	63_5_1	178_6_677	173_5_1	232_6_482	27_2_1	47_6_295	40_5_177	195_2_1	321_5_1	7_2_163	453_2_1214	302_2_325	445_2_372	125_5_188	2_2_1	107_6_67	12_6_1	51_6_79	62_5_32
667_04_622	570_5_187	88_6_475	63_5_1	178_6_699	173_5_1	232_6_484	27_2_1	47_6_272	40_5_163	195_2_1	321_5_1	7_2_148	453_2_1218	302_2_311	445_2_384	125_5_171	2_2_1	107_6_66	12_6_1	51_6_84	62_5_39
667_04_653	570_5_190	88_6_486	63_5_1	178_6_683	173_5_1	232_6_502	27_2_1	47_6_257	40_5_169	195_2_1	321_5_1	7_2_142	453_2_1208	302_2_336	445_2_369	125_5_174	2_2_1	107_6_66	12_6_1	51_6_92	62_5_35
667_04_667	570_5_182	88_6_489	63_5_1	178_6_685	173_5_1	232_6_491	27_2_1	47_6_236	40_5_187	195_2_1	321_5_1	7_2_133	453_2_1226	302_2_307	445_2_357	125_5_174	2_2_1	107_6_65	12_6_1	51_6_108	62_5_37
667_04_628	570_5_179	88_6_483	63_5_1	178_6_680	173_5_1	232_6_502	27_2_1	47_6_225	40_5_201	195_2_1	321_5_1	7_2_132	453_2_1236	302_2_322	445_2_359	125_5_171	2_2_1	107_6_68	12_6_1	51_6_106	62_5_36
667_04_592	570_5_167	88_6_501	63_5_1	178_6_667	173_5_1	232_6_501	27_2_1	47_6_219	40_5_205	195_2_1	321_5_1	7_2_137	453_2_1231	302_2_315	445_2_359	125_5_182	2_2_1	107_6_67	12_6_1	51_6_115	62_5_38
667_04_595	570_5_164	88_6_476	63_5_1	178_6_663	173_5_1	232_6_479	27_2_1	47_6_218	40_5_215	195_2_1	321_5_1	7_2_140	453_2_1263	302_2_321	445_2_351	125_5_177	2_2_1	107_6_66	12_6_1	51_6_124	62_5_39
667_04_574	570_5_154	88_6_475	63_5_1	178_6_657	173_5_1	232_6_466	27_2_1	47_6_231	40_5_231	195_2_1	321_5_1	7_2_146	453_2_1287	302_2_320	445_2_328	125_5_171	2_2_1	107_6_71	12_6_1	51_6_123	62_5_43
667_04_571	570_5_142	88_6_492	63_5_1	178_6_635	173_5_1	232_6_455	27_2_1	47_6_249	40_5_239	195_2_1	321_5_1	7_2_154	453_2_1305	302_2_307	445_2_313	125_5_170	2_2_1	107_6_72	12_6_1	51_6_131	62_5_45
667_04_532	570_5_136	88_6_496	63_5_1	178_6_619	173_5_1	232_6_449	27_2_1	47_6_268	40_5_247	195_2_1	321_5_1	7_2_157	453_2_1328	302_2_300	445_2_325	125_5_172	2_2_1	107_6_77	12_6_1	51_6_134	62_5_42
667_04_536	570_5_140	88_6_495	63_5_1	178_6_621	173_5_1	232_6_437	27_2_1	47_6_272	40_5_253	195_2_1	321_5_1	7_2_159	453_2_1304	302_2_305	445_2_313	125_5_163	2_2_1	107_6_71	12_6_1	51_6_129	62_5_50
667_04_518	570_5_150	88_6_499	63_5_1	178_6_623	173_5_1	232_6_457	27_2_1	47_6_284	40_5_269	195_2_1	321_5_1	7_2_169	453_2_1301	302_2_292	445_2_304	125_5_161	2_2_1	107_6_58	12_6_1	51_6_137	62_5_46
667_04_504	570_5_135	88_6_512	63_5_1	178_6_619	173_5_1	232_6_463	27_2_1	47_6_283	40_5_280	195_2_1	321_5_1	7_2_176	453_2_1265	302_2_303	445_2_294	125_5_168	2_2_1	107_6_48	12_6_1	51_6_137	62_5_43
667_04_482	570_5_134	88_6_514	63_5_1	178_6_628	173_5_1	232_6_469	27_2_1	47_6_288	40_5_298	195_2_1	321_5_1	7_2_172	453_2_1290	302_2_274	445_2_289	125_5_162	2_2_1	107_6_47	12_6_1	51_6_141	62_5_38
667_04_461	570_5_134	88_6_523	63_5_1	178_6_609	173_5_1	232_6_481	27_2_1	47_6_285	40_5_313	195_2_1	321_5_1	7_2_166	453_2_1297	302_2_292	445_2_302	125_5_153	2_2_1	107_6_51	12_6_1	51_6_150	62_5_40
667_04_419	570_5_145	88_6_542	63_5_1	178_6_577	173_5_1	232_6_491	27_2_1	47_6_289	40_5_332	195_2_1	321_5_1	7_2_166	453_2_1287	302_2_324	445_2_282	125_5_154	2_2_1	107_6_52	12_6_1	51_6_157	62_5_42
667_04_404	570_5_140	88_6_521	63_5_1	178_6_580	173_5_1	232_6_507	27_2_1	47_6_283	40_5_320	195_2_1	321_5_1	7_2_169	453_2_1310	302_2_334	445_2_294	125_5_149	2_2_1	107_6_45	12_6_1	51_6_167	62_5_37
667_04_373	570_5_137	88_6_536	63_5_1	178_6_592	173_5_1	232_6_514	27_2_1	47_6_292	40_5_324	195_2_1	321_5_1	7_2_171	453_2_1288	302_2_328	445_2_309	125_5_144	2_2_1	107_6_47	12_6_1	51_6_161	62_5_33
667_04_375	570_5_126	88_6_545	63_5_1	178_6_617	173_5_1	232_6_515	27_2_1	47_6_287	40_5_331	195_2_1	321_5_1	7_2_171	453_2_1312	302_2_327	445_2_316	125_5_130	2_2_1	107_6_53	12_6_1	51_6_143	62_5_29
667_04_397	570_5_124	88_6_545	63_5_1	178_6_586	173_5_1	232_6_505	27_2_1	47_6_297	40_5_329	195_2_1	321_5_1	7_2_177	453_2_1336	302_2_330	445_2_318	125_5_126	2_2_1	107_6_54	12_6_1	51_6_139	62_5_32
667_04_428	570_5_119	88_6_533	63_5_1	178_6_585	173_5_1	232_6_487	27_2_1	47_6_299	40_5_334	195_2_1	321_5_1	7_2_182	453_2_1329	302_2_319	445_2_317	125_5_115	2_2_1	107_6_52	12_6_1	51_6_145	62_5_32
667_04_468	570_5_127	88_6_555	63_5_1	178_6_567	173_5_1	232_6_468	27_2_1	47_6_287	40_5_322	195_2_1	321_5_1	7_2_181	453_2_1312	302_2_329	445_2_315	125_5_112	2_2_1	107_6_53	12_6_1	51_6_152	62_5_37
667_04_462	570_5_132	88_6_562	63_5_1	178_6_564	173_5_1	232_6_459	27_2_1	47_6_263	40_5_324	195_2_1	321_5_1	7_2_189	453_2_1319	302_2_344	445_2_316	125_5_105	2_2_1	107_6_48	12_6_1	51_6_157	62_5_33
667_04_483	570_5_132	88_6_562	63_5_1	178_6_604	173_5_1	232_6_451	27_2_1	47_6_256	40_5_320	195_2_1	321_5_1	7_2_213	453_2_1271	302_2_338	445_2_313	125_5_111	2_2_1	107_6_43	12_6_1	51_6_154	62_5_29
667_04_488	570_5_137	88_6_576	63_5_1	178_6_623	173_5_1	232_6_456	27_2_1	47_6_248	40_5_319	195_2_1	321_5_1	7_2_217	453_2_1297	302_2_350	445_2_289	125_5_93	2_2_1	107_6_43	12_6_1	51_6_139	62_5_23
667_04_500	570_5_142	88_6_577	63_5_1	178_6_626	173_5_1	232_6_454	27_2_1	47_6_254	40_5_318	195_2_1	321_5_1	7_2_219	453_2_1295	302_2_345	445_2_282	125_5_94	2_2_1	107_6_53	12_6_1	51_6_145	62_5_32
667_04_472	570_5_132	88_6_562	63_5_1	178_6_639	173_5_1	232_6_454	27_2_1	47_6_233	40_5_320	195_2_1	321_5_1	7_2_224	453_2_1308	302_2_347	445_2_291	125_5_86	2_2_1	107_6_56	12_6_1	51_6_146	62_5_26
667_04_465	570_5_125	88_6_553	63_5_1	178_6_653	173_5_1	232_6_457	27_2_1	47_6_238	40_5_308	195_2_1	321_5_1	7_2_240	453_2_1285	302_2_350	445_2_294	125_5_94	2_2_1	107_6_48	12_6_1	51_6_160	62_5_23
667_04_449	570_5_120	88_6_532	63_5_1	178_6_657	173_5_1	232_6_440	27_2_1	47_6_255	40_5_313	195_2_1	321_5_1	7_2_235	453_2_1295	302_2_331	445_2_302	125_5_94	2_2_1	107_6_54	12_6_1	51_6_164	62_5_20
667_04_439	570_5_112	88_6_534	63_5_1	178_6_671	173_5_1	232_6_440	27_2_1	47_6_262	40_5_311	195_2_1	321_5_1	7_2_239	453_2_1289	302_2_326	445_2_293	125_5_101	2_2_1	107_6_56	12_6_1	51_6_164	62_5_24
667_04_438	570_5_117	88_6_541	63_5_1	178_6_684	173_5_1	232_6_423	27_2_1	47_6_249	40_5_316	195_2_1	321_5_1	7_2_250	453_2_1291	302_2_323	445_2_302	125_5_107	2_2_1	107_6_51	12_6_1	51_6_162	62_5_23
667_04_391	570_5_118	88_6_534	63_5_1	178_6_697	173_5_1	232_6_412	27_2_1	47_6_242	40_5_310	195_2_1	321_5_1	7_2_258	453_2_1303	302_2_323	445_2_300	125_5_87	2_2_1	107_6_50	12_6_1	51_6_151	62_5_23
667_04_361	570_5_107	88_6_527	63_5_1	178_6_719	173_5_1	232_6_409	27_2_1	47_6_241	40_5_310	195_2_1	321_5_1	7_2_256	453_2_1323	302_2_335	445_2_315	125_5_90	2_2_1	107_6_48	12_6_1	51_6_155	62_5_23
667_04_365	570_5_99	88_6_500	63_5_1	178_6_754	173_5_1	232_6_404	27_2_1	47_6_244	40_5_298	195_2_1	321_5_1	7_2_273	453_2_1312	302_2_339	445_2_326	125_5_92	2_2_1	107_6_49	12_6_1	51_6_146	62_5_29
667_04_363	570_5_105	88_6_482	63_5_1	178_6_778	173_5_1	232_6_420	27_2_1	47_6_248	40_5_293	195_2_1	321_5_1	7_2_269	453_2_1282	302_2_343	445_2_299	125_5_91	2_2_1	107_6_54	12_6_1	51_6_164	62_5_41
667_04_386	570_5_104	88_6_483	63_5_1	178_6_832	173_5_1	232_6_388	27_2_1	47_6_244	40_5_290	195_2_1	321_5_1	7_2_258	453_2_1297	302_2_365	445_2_286	125_5_103	2_2_1	107_6_57	12_6_1	51_6_162	62_5_37
667_04_417	570_5_108	88_6_491	63_5_1	178_6_855	173_5_1	232_6_392	27_2_1	47_6_218	40_5_276	195_2_1	321_5_1	7_2_247	453_2_1282	302_2_374	445_2_295	125_5_106	2_2_1	107_6_54	12_6_1	51_6_154	62_5_35
667_04_423	570_5_111	88_6_512	63_5_1	178_6_863	173_5_1	232_6_383	27_2_1	47_6_208	40_5_269	195_2_1	321_5_1	7_2_241	453_2_1307	302_2_353	445_2_308	125_5_107	2_2_1	107_6_51	12_6_1	51_6_140	62_5_37
667_04_425	570_5_98	88_6_508	63_5_1	178_6_858	173_5_1	232_6_389	27_2_1	47_6_193	40_5_247	195_2_1	321_5_1	7_2_233	453_2_1340	302_2_372	445_2_323	125_5_105	2_2_1	107_6_60	12_6_1	51_6_146	62_5_35
667_04_388	570_5_94	88_6_501	63_5_1	178_6_853	173_5_1	232_6_385	27_2_1	47_6_201	40_5_247	195_2_1	321_5_1	7_2_227	453_2_1351	302_2_389	445_2_334	125_5_101	2_2_1	107_6_59	12_6_1	51_6_142	62_5_35
667_04_373	570_5_88	88_6_495	63_5_1	178_6_864	173_5_1	232_6_389	27_2_1	47_6_193	40_5_237	195_2_1	321_5_1	7_2_218	453_2_1380	302_2_404	445_2_311	125_5_113	2_2_1	107_6_45	12_6_1	51_6_140	62_5_32
667_04_338	570_5_84	88_6_482	63_5_1	178_6_850	173_5_1	232_6_387	27_2_1	47_6_204	40_5_240	195_2_1	321_5_1	7_2_235	453_2_1384	302_2_387	445_2_328	125_5_119	2_2_1	107_6_52	12_6_1	51_6_143	62_5_33
667_04_329	570_5_87	88_6_475	63_5_1	178_6_861	173_5_1	232_6_364	27_2_1	47_6_218	40_5_263	195_2_1	321_5_1	7_2_240	453_2_1352	302_2_382	445_2_323	125_5_119	2_2_1	107_6_46	12_6_1	51_6_149	62_5_35
667_04_331	570_5_87	88_6_499	63_5_1	178_6_887	173_5_1	232_6_376	27_2_1	47_6_204	40_5_277	195_2_1	321_5_1	7_2_245	453_2_1314	302_2_366	445_2_335	125_5_127	2_2_1	107_6_41	12_6_1	51_6_145	62_5_32
667_04_335	570_5_97	88_6_491	63_5_1	178_6_912	173_5_1	232_6_372	27_2_1	47_6_208	40_5_280	195_2_1	321_5_1	7_2_241	453_2_1322	302_2_372	445_2_323	125_5_120	2_2_1	107_6_42	12_6_1	51_6_152	62_5_33
667_04_344	570_5_101	88_6_512	63_5_1	178_6_917	173_5_1	232_6_365	27_2_1	47_6_203	40_5_290	195_2_1	321_5_1	7_2_250	453_2_1318	302_2_385	445_2_318	125_5_124	2_2_1	107_6_46	12_6_1	51_6_157	62_5_28
667_04_369	570_5_100	88_6_532	63_5_1	178_6_910	173_5_1	232_6_360	27_2_1	47_6_218	40_5_295	195_2_1	321_5_1	7_2_270	453_2_1306	302_2_383	445_2_316	125_5_127	2_2_1	107_6_46	12_6_1	51_6_150	62_5_29
667_04_413	570_5_96	88_6_541	63_5_1	178_6_906	173_5_1	232_6_333	27_2_1	47_6_214	40_5_298	195_2_1	321_5_1	7_2_260	453_2_1294	302_2_389	445_2_307	125_5_141	2_2_1	107_6_46	12_6_1	51_6_144	62_5_21
667_04_460	570_5_97	88_6_556	63_5_1	178_6_888	173_5_1	232_6_333	27_2_1	47_6_218	40_5_294	195_2_1	321_5_1	7_2_252	453_2_1282	302_2_385	445_2_325	125_5_152	2_2_1	107_6_33	12_6_1	51_6_139	62_5_18
667_04_492	570_5_96	88_6_554	63_5_1	178_6_879	173_5_1	232_6_329	27_2_1	47_6_227	40_5_306	195_2_1	321_5_1	7_2_250	453_2_1297	302_2_379	445_2_295	125_5_148	2_2_1	107_6_28	12_6_1	51_6_148	62_5_13
667_04_527	570_5_92	88_6_556	63_5_1	178_6_878	173_5_1	232_6_296	27_2_1	47_6_232	40_5_312	195_2_1	321_5_1	7_2_261	453_2_1290	302_2_377	445_2_291	125_5_159	2_2_1	107_6_30	12_6_1	51_6_153	62_5_13
667_04_581	570_5_76	88_6_543	63_5_1	178_6_914	173_5_1	232_6_283	27_2_1	47_6_212	40_5_307	195_2_1	321_5_1	7_2_265	453_2_1279	302_2_382	445_2_290	125_5_150	2_2_1	107_6_32	12_6_1	51_6_163	62_5_22
667_04_574	570_5_59	88_6_549	63_5_1	178_6_888	173_5_1	232_6_261	27_2_1	47_6_232	40_5_304	195_2_1	321_5_1	7_2_254	453_2_1272	302_2_377	445_2_290	125_5_154	2_2_1	107_6_33	12_6_1	51_6_167	62_5_21
667_04_624	570_5_56	88_6_540	63_5_1	178_6_901	173_5_1	232_6_260	27_2_1	47_6_243	40_5_316	195_2_1	321_5_1	7_2_254	453_2_1249	302_2_372	445_2_287	125_5_156	2_2_1	107_6_30	12_6_1	51_6_170	62_5_20
667_04_665	570_5_55	88_6_560	63_5_1	178_6_870	173_5_1	232_6_247	27_2_1	47_6_263	40_5_325	195_2_1	321_5_1	7_2_240	453_2_1265	302_2_360	445_2_286	125_5_150	2_2_1	107_6_30	12_6_1	51_6_179	62_5_23
667_04_677	570_5_56	88_6_583	63_5_1	178_6_880	173_5_1	232_6_234	27_2_1	47_6_277	40_5_342	195_2_1	321_5_1	7_2_238	453_2_1239	302_2_337	445_2_298	125_5_147	2_2_1	107_6_29	12_6_1	51_6_172	62_5_25
667_04_666	570_5_51	88_6_589	63_5_1	178_6_833	173_5_1	232_6_233	27_2_1	47_6_283	40_5_337	195_2_1	321_5_1	7_2_231	453_2_1250	302_2_333	445_2_317	125_5_141	2_2_1	107_6_33	12_6_1	51_6_174	62_5_28
667_04_629	570_5_50	88_6_600	63_5_1	178_6_815	173_5_1	232_6_220	27_2_1	47_6_275	40_5_339	195_2_1	321_5_1	7_2_231	453_2_1230	302_2_334	445_2_331	125_5_136	2_2_1	107_6_39	12_6_1	51_6_180	62_5_25
667_04_588	570_5_44	88_6_607	63_5_1	178_6_794	173_5_1	232_6_222	27_2_1	47_6_268	40_5_327	195_2_1	321_5_1	7_2_227	453_2_1239	302_2_323	445_2_326	125_5_136	2_2_1	107_6_40	12_6_1	51_6_192	62_5_17
667_04_551	570_5_40	88_6_592	63_5_1	178_6_801	173_5_1	232_6_224	27_2_1	47_6_271	40_5_332	195_2_1	321_5_1	7_2_235	453_2_1223	302_2_332	445_2_348	125_5_147	2_2_1	107_6_44	12_6_1	51_6_197	62_5_16
667_04_516	570_5_41	88_6_566	63_5_1	178_6_796	173_5_1	232_6_203	27_2_1	47_6_268	40_5_353	195_2_1	321_5_1	7_2_221	453_2_1191	302_2_325	445_2_350	125_5_151	2_2_1	107_6_32	12_6_1	51_6_215	62_5_21
667_04_503	570_5_41	88_6_571	63_5_1	178_6_792	173_5_1	232_6_203	27_2_1	47_6_280	40_5_357	195_2_1	321_5_1	7_2_219	453_2_1184	302_2_316	445_2_367	125_5_150	2_2_1	107_6_28	12_6_1	51_6_202	62_5_20
667_04_517	570_5_42	88_6_578	63_5_1	178_6_802	173_5_1	232_6_191	27_2_1	47_6_269	40_5_351	195_2_1	321_5_1	7_2_209	453_2_1167	302_2_311	445_2_378	125_5_150	2_2_1	107_6_23	12_6_1	51_6_217	62_5_17
667_04_540	570_5_36	88_6_563	63_5_1	178_6_808	173_5_1	232_6_206	27_2_1	47_6_271	40_5_349	195_2_1	321_5_1	7_2_217	453_2_1167	302_2_309	445_2_373	125_5_154	2_2_1	107_6_19	12_6_1	51_6_233	62_5_22
667_04_604	570_5_40	88_6_560	63_5_1	178_6_811	173_5_1	232_6_191	27_2_1	47_6_277	40_5_355	195_2_1	321_5_1	7_2_209	453_2_1193	302_2_320	445_2_346	125_5_141	2_2_1	107_6_18	12_6_1	51_6_235	62_5_28
667_04_681	570_5_33	88_6_566	63_5_1	178_6_819	173_5_1	232_6_203	27_2_1	47_6_273	40_5_339	195_2_1	321_5_1	7_2_208	453_2_1169	302_2_291	445_2_361	125_5_158	2_2_1	107_6_15	12_6_1	51_6_242	62_5_34
667_04_763	570_5_31	88_6_562	63_5_1	178_6_851	173_5_1	232_6_193	27_2_1	47_6_262	40_5_330	195_2_1	321_5_1	7_2_215	453_2_1137	302_2_277	445_2_359	125_5_149	2_2_1	107_6_18	12_6_1	51_6_234	62_5_37
667_04_820	570_5_32	88_6_559	63_5_1	178_6_840	173_5_1	232_6_191	27_2_1	47_6_239	40_5_329	195_2_1	321_5_1	7_2_202	453_2_1157	302_2_296	445_2_366	125_5_152	2_2_1	107_6_17	12_6_1	51_6_229	62_5_39
667_04_867	570_5_42	88_6_587	63_5_1	178_6_820	173_5_1	232_6_182	27_2_1	47_6_234	40_5_318	195_2_1	321_5_1	7_2_216	453_2_1167	302_2_302	445_2_346	125_5_148	2_2_1	107_6_11	12_6_1	51_6_227	62_5_41
667_04_846	570_5_47	88_6_621	63_5_1	178_6_816	173_5_1	232_6_172	27_2_1	47_6_237	40_5_310	195_2_1	321_5_1	7_2_218	453_2_1185	302_2_298	445_2_330	125_5_139	2_2_1	107_6_8	12_6_1	51_6_223	62_5_42
667_04_844	570_5_48	88_6_615	63_5_1	178_6_796	173_5_1	232_6_170	27_2_1	47_6_228	40_5_302	195_2_1	321_5_1	7_2_227	453_2_1201	302_2_295	445_2_337	125_5_139	2_2_1	107_6_8	12_6_1	51_6_227	62_5_32
667_04_807	570_5_50	88_6_611	63_5_1	178_6_812	173_5_1	232_6_153	27_2_1	47_6_212	40_5_298	195_2_1	321_5_1	7_2_212	453_2_1219	302_2_300	445_2_338	125_5_131	2_2_1	107_6_9	12_6_1	51_6_219	62_5_26
667_04_824	570_5_45	88_6_607	63_5_1	178_6_827	173_5_1	232_6_136	27_2_1	47_6_222	40_5_289	195_2_1	321_5_1	7_2_198	453_2_1227	302_2_278	445_2_369	125_5_125	2_2_1	107_6_11	12_6_1	51_6_220	62_5_18
667_04_815	570_5_49	88_6_606	63_5_1	178_6_851	173_5_1	232_6_115	27_2_1	47_6_230	40_5_304	195_2_1	321_5_1	7_2_186	453_2_1258	302_2_284	445_2_354	125_5_128	2_2_1	107_6_12	12_6_1	51_6_209	62_5_14
667_04_804	570_5_60	88_6_606	63_5_1	178_6_858	173_5_1	232_6_111	27_2_1	47_6_226	40_5_306	195_2_1	321_5_1	7_2_177	453_2_1272	302_2_281	445_2_356	125_5_113	2_2_1	107_6_14	12_6_1	51_6_199	62_5_12
667_04_774	570_5_69	88_6_630	63_5_1	178_6_843	173_5_1	232_6_116	27_2_1	47_6_213	40_5_297	195_2_1	321_5_1	7_2_160	453_2_1266	302_2_288	445_2_351	125_5_108	2_2_1	107_6_15	12_6_1	51_6_202	62_5_14
667_04_771	570_5_73	88_6_634	63_5_1	178_6_810	173_5_1	232_6_125	27_2_1	47_6_220	40_5_291	195_2_1	321_5_1	7_2_145	453_2_1278	302_2_303	445_2_331	125_5_109	2_2_1	107_6_9	12_6_1	51_6_202	62_5_13
667_04_782	570_5_81	88_6_631	63_5_1	178_6_789	173_5_1	232_6_130	27_2_1	47_6_210	40_5_289	195_2_1	321_5_1	7_2_158	453_2_1288	302_2_282	445_2_320	125_5_103	2_2_1	107_6_8	12_6_1	51_6_229	62_5_13
667_04_782	570_5_74	88_6_623	63_5_1	178_6_777	173_5_1	232_6_136	27_2_1	47_6_207	40_5_272	195_2_1	321_5_1	7_2_156	453_2_1297	302_2_296	445_2_336	125_5_108	2_2_1	107_6_3	12_6_1	51_6_229	62_5_8
667_04_801	570_5_68	88_6_618	63_5_1	178_6_799	173_5_1	232_6_135	27_2_1	47_6_196	40_5_264	195_2_1	321_5_1	7_2_150	453_2_1332	302_2_281	445_2_346	125_5_102	2_2_1	107_6_3	12_6_1	51_6_212	62_5_10
667_04_807	570_5_53	88_6_611	63_5_1	178_6_819	173_5_1	232_6_130	27_2_1	47_6_200	40_5_249	195_2_1	321_5_1	7_2_157	453_2_1359	302_2_278	445_2_330	125_5_103	2_2_1	107_6_3	12_6_1	51_6_223	62_5_10
667_04_778	570_5_56	88_6_621	63_5_1	178_6_814	173_5_1	232_6_124	27_2_1	47_6_199	40_5_262	195_2_1	321_5_1	7_2_153	453_2_1372	302_2_275	445_2_331	125_5_95	2_2_1	107_6_2	12_6_1	51_6_235	62_5_9
570_5_55	63_5_1	40_5_263	667_04_775	47_6_179	302_2_269	453_2_1385	51_6_228	88_6_617	445_2_332	195_2_1	62_5_8	27_2_1	125_5_94	7_2_139	178_6_804	2_2_1	12_6_1	173_5_1	321_5_1	232_6_106
570_5_56	63_5_1	40_5_268	667_04_776	47_6_186	302_2_245	453_2_1380	51_6_216	88_6_621	445_2_355	195_2_1	62_5_8	27_2_1	125_5_94	7_2_128	178_6_859	2_2_1	12_6_1	173_5_1	321_5_1	232_6_109
570_5_43	63_5_1	40_5_281	667_04_810	47_6_180	302_2_231	453_2_1371	51_6_217	88_6_616	445_2_353	195_2_1	62_5_9	27_2_1	125_5_93	7_2_128	178_6_865	2_2_1	12_6_1	173_5_1	321_5_1	232_6_102
570_5_43	63_5_1	40_5_270	667_04_885	47_6_180	302_2_231	453_2_1365	51_6_215	88_6_593	445_2_356	195_2_1	62_5_15	27_2_1	125_5_97	7_2_139	178_6_880	2_2_1	12_6_1	173_5_1	321_5_1	232_6_90
570_5_42	63_5_1	40_5_291	667_04_910	47_6_160	302_2_229	453_2_1375	51_6_219	88_6_601	445_2_359	195_2_1	62_5_16	27_2_1	125_5_104	7_2_133	178_6_889	2_2_1	12_6_1	173_5_1	321_5_1	232_6_81
570_5_42	63_5_1	40_5_307	667_04_930	47_6_160	302_2_206	453_2_1364	51_6_228	88_6_588	445_2_396	195_2_1	62_5_20	27_2_1	125_5_98	7_2_120	178_6_892	2_2_1	12_6_1	173_5_1	321_5_1	232_6_94
570_5_34	63_5_1	40_5_322	667_04_917	47_6_165	302_2_191	453_2_1351	51_6_231	88_6_596	445_2_399	195_2_1	62_5_21	27_2_1	125_5_96	7_2_99	178_6_891	2_2_1	12_6_1	173_5_1	321_5_1	232_6_112
570_5_23	63_5_1	40_5_339	667_04_911	47_6_166	302_2_186	453_2_1353	51_6_232	88_6_611	445_2_394	195_2_1	62_5_24	27_2_1	125_5_103	7_2_102	178_6_903	2_2_1	12_6_1	173_5_1	321_5_1	232_6_119
570_5_21	63_5_1	40_5_352	667_04_911	47_6_167	302_2_194	453_2_1330	51_6_233	88_6_625	445_2_383	195_2_1	62_5_23	27_2_1	125_5_111	7_2_106	178_6_918	2_2_1	12_6_1	173_5_1	321_5_1	232_6_132
570_5_19	63_5_1	40_5_345	667_04_924	47_6_172	302_2_188	453_2_1338	51_6_232	88_6_593	445_2_366	195_2_1	62_5_33	27_2_1	125_5_115	7_2_125	178_6_911	2_2_1	12_6_1	173_5_1	321_5_1	232_6_119
570_5_14	63_5_1	40_5_353	667_04_872	47_6_175	302_2_199	453_2_1313	51_6_244	88_6_578	445_2_369	195_2_1	62_5_44	27_2_1	125_5_108	7_2_120	178_6_918	2_2_1	12_6_1	173_5_1	321_5_1	232_6_112
570_5_12	63_5_1	40_5_365	667_04_823	47_6_187	302_2_211	453_2_1287	51_6_228	88_6_592	445_2_329	195_2_1	62_5_40	27_2_1	125_5_127	7_2_118	178_6_912	2_2_1	12_6_1	173_5_1	321_5_1	232_6_95
570_5_13	63_5_1	40_5_365	667_04_804	47_6_188	302_2_199	453_2_1261	51_6_225	88_6_627	445_2_329	195_2_1	62_5_51	27_2_1	125_5_116	7_2_117	178_6_897	2_2_1	12_6_1	173_5_1	321_5_1	232_6_86
570_5_12	63_5_1	40_5_356	667_04_784	47_6_179	302_2_199	453_2_1257	51_6_219	88_6_623	445_2_343	195_2_1	62_5_60	27_2_1	125_5_123	7_2_110	178_6_884	2_2_1	12_6_1	173_5_1	321_5_1	232_6_87
570_5_16	63_5_1	40_5_382	667_04_807	47_6_181	302_2_194	453_2_1250	51_6_201	88_6_641	445_2_313	195_2_1	62_5_56	27_2_1	125_5_119	7_2_111	178_6_858	2_2_1	12_6_1	173_5_1	321_5_1	232_6_103
570_5_18	63_5_1	40_5_375	667_04_802	47_6_185	302_2_188	453_2_1273	51_6_197	88_6_643	445_2_306	195_2_1	62_5_54	27_2_1	125_5_103	7_2_105	178_6_845	2_2_1	12_6_1	173_5_1	321_5_1	232_6_122
570_5_16	63_5_1	40_5_378	667_04_840	47_6_186	302_2_175	453_2_1248	51_6_185	88_6_642	445_2_328	195_2_1	62_5_57	27_2_1	125_5_111	7_2_91	178_6_831	2_2_1	12_6_1	173_5_1	321_5_1	232_6_128
570_5_12	63_5_1	40_5_382	667_04_893	47_6_165	302_2_170	453_2_1256	51_6_181	88_6_642	445_2_333	195_2_1	62_5_63	27_2_1	125_5_111	7_2_92	178_6_817	2_2_1	12_6_1	173_5_1	321_5_1	232_6_158
570_5_11	63_5_1	40_5_374	667_04_924	47_6_160	302_2_177	453_2_1270	51_6_173	88_6_636	445_2_318	195_2_1	62_5_60	27_2_1	125_5_109	7_2_80	178_6_845	2_2_1	12_6_1	173_5_1	321_5_1	232_6_150
570_5_7	63_5_1	40_5_385	667_04_976	47_6_159	302_2_164	453_2_1247	51_6_168	88_6_620	445_2_337	195_2_1	62_5_73	27_2_1	125_5_107	7_2_67	178_6_855	2_2_1	12_6_1	173_5_1	321_5_1	232_6_167
570_5_9	63_5_1	40_5_379	667_04_1015	47_6_157	302_2_183	453_2_1231	51_6_164	88_6_620	445_2_335	195_2_1	62_5_77	27_2_1	125_5_102	7_2_69	178_6_848	2_2_1	12_6_1	173_5_1	321_5_1	232_6_167
570_5_11	63_5_1	40_5_373	667_04_1001	47_6_147	302_2_179	453_2_1241	51_6_168	88_6_582	445_2_344	195_2_1	62_5_78	27_2_1	125_5_105	7_2_79	178_6_837	2_2_1	12_6_1	173_5_1	321_5_1	232_6_167
570_5_12	63_5_1	40_5_368	667_04_1012	47_6_135	302_2_181	453_2_1254	51_6_163	88_6_587	445_2_328	195_2_1	62_5_68	27_2_1	125_5_100	7_2_87	178_6_817	2_2_1	12_6_1	173_5_1	321_5_1	232_6_161
570_5_15	63_5_1	40_5_377	667_04_1005	47_6_127	302_2_173	453_2_1236	51_6_159	88_6_581	445_2_318	195_2_1	62_5_69	27_2_1	125_5_98	7_2_85	178_6_835	2_2_1	12_6_1	173_5_1	321_5_1	232_6_165
570_5_12	63_5_1	40_5_378	667_04_1065	47_6_125	302_2_176	453_2_1241	51_6_159	88_6_583	445_2_335	195_2_1	62_5_73	27_2_1	125_5_96	7_2_80	178_6_831	2_2_1	12_6_1	173_5_1	321_5_1	232_6_172
570_5_13	63_5_1	40_5_370	667_04_1084	47_6_117	302_2_186	453_2_1222	51_6_145	88_6_595	445_2_341	195_2_1	62_5_73	27_2_1	125_5_105	7_2_78	178_6_843	2_2_1	12_6_1	173_5_1	321_5_1	232_6_175
570_5_8	63_5_1	40_5_364	667_04_1125	47_6_114	302_2_192	453_2_1244	51_6_144	88_6_588	445_2_336	195_2_1	62_5_77	27_2_1	125_5_83	7_2_78	178_6_785	2_2_1	12_6_1	173_5_1	321_5_1	232_6_185
570_5_8	63_5_1	40_5_356	667_04_1166	47_6_118	302_2_191	453_2_1223	51_6_135	88_6_593	445_2_367	195_2_1	62_5_83	27_2_1	125_5_73	7_2_80	178_6_778	2_2_1	12_6_1	173_5_1	321_5_1	232_6_181
570_5_6	63_5_1	40_5_340	667_04_1179	47_6_117	302_2_171	453_2_1208	51_6_134	88_6_630	445_2_368	195_2_1	62_5_87	27_2_1	125_5_73	7_2_62	178_6_763	2_2_1	12_6_1	173_5_1	321_5_1	232_6_186
570_5_3	63_5_1	40_5_337	667_04_1197	47_6_108	302_2_169	453_2_1202	51_6_131	88_6_670	445_2_324	195_2_1	62_5_91	27_2_1	125_5_77	7_2_62	178_6_755	2_2_1	12_6_1	173_5_1	321_5_1	232_6_206
570_5_1	63_5_1	40_5_331	667_04_1151	47_6_109	302_2_166	453_2_1230	51_6_131	88_6_655	445_2_308	195_2_1	62_5_95	27_2_1	125_5_74	7_2_62	178_6_760	2_2_1	12_6_1	173_5_1	321_5_1	232_6_223
27_2_1	40_5_321	667_04_1147	47_6_113	302_2_165	453_2_1226	51_6_121	88_6_658	445_2_289	195_2_1	62_5_104	12_6_1	125_5_74	7_2_60	178_6_782	2_2_1	232_6_241
27_2_1	40_5_319	667_04_1083	47_6_111	302_2_172	453_2_1230	51_6_114	88_6_650	445_2_299	195_2_1	62_5_111	12_6_1	125_5_70	7_2_58	178_6_792	2_2_1	232_6_246
27_2_1	40_5_317	667_04_1049	47_6_114	302_2_183	453_2_1223	51_6_114	88_6_652	445_2_299	195_2_1	62_5_106	12_6_1	125_5_66	7_2_56	178_6_809	2_2_1	232_6_243
27_2_1	40_5_306	667_04_1035	47_6_120	302_2_181	453_2_1224	51_6_114	88_6_640	445_2_303	195_2_1	62_5_111	12_6_1	125_5_70	7_2_58	178_6_838	2_2_1	232_6_243
27_2_1	40_5_313	667_04_1021	47_6_127	302_2_192	453_2_1210	51_6_110	88_6_642	445_2_276	195_2_1	62_5_106	12_6_1	125_5_71	7_2_66	178_6_838	2_2_1	232_6_256
27_2_1	40_5_288	667_04_1047	47_6_126	302_2_201	453_2_1212	51_6_112	88_6_640	445_2_257	195_2_1	62_5_120	12_6_1	125_5_83	7_2_71	178_6_838	2_2_1	232_6_272
27_2_1	40_5_280	667_04_1060	47_6_150	302_2_196	453_2_1230	51_6_112	88_6_624	445_2_249	195_2_1	62_5_107	12_6_1	125_5_83	7_2_71	178_6_851	2_2_1	232_6_255
27_2_1	40_5_300	667_04_1139	47_6_151	302_2_173	453_2_1233	51_6_107	88_6_614	445_2_240	195_2_1	62_5_108	12_6_1	125_5_79	7_2_74	178_6_840	2_2_1	232_6_263
27_2_1	40_5_306	667_04_1164	47_6_176	302_2_175	453_2_1246	51_6_105	88_6_597	445_2_229	195_2_1	62_5_97	12_6_1	125_5_76	7_2_83	178_6_829	2_2_1	232_6_247
27_2_1	40_5_317	667_04_1180	47_6_186	302_2_151	453_2_1225	51_6_101	88_6_599	445_2_219	195_2_1	62_5_104	12_6_1	125_5_77	7_2_83	178_6_811	2_2_1	232_6_244
27_2_1	40_5_325	667_04_1170	47_6_196	302_2_147	453_2_1199	51_6_103	88_6_628	445_2_201	195_2_1	62_5_107	12_6_1	125_5_78	7_2_88	178_6_779	2_2_1	232_6_228
27_2_1	40_5_327	667_04_1198	47_6_202	302_2_137	453_2_1181	51_6_94	88_6_635	445_2_210	195_2_1	62_5_108	12_6_1	125_5_82	7_2_91	178_6_734	2_2_1	232_6_240
27_2_1	40_5_338	667_04_1253	47_6_206	302_2_133	453_2_1175	51_6_98	88_6_648	445_2_195	195_2_1	62_5_105	12_6_1	125_5_78	7_2_84	178_6_741	2_2_1	232_6_244
27_2_1	40_5_340	667_04_1242	47_6_212	302_2_131	453_2_1159	51_6_112	88_6_631	445_2_206	195_2_1	62_5_108	12_6_1	125_5_77	7_2_91	178_6_739	2_2_1	232_6_232
27_2_1	40_5_346	667_04_1240	47_6_223	302_2_129	453_2_1172	51_6_121	88_6_636	445_2_189	195_2_1	62_5_99	12_6_1	125_5_71	7_2_92	178_6_698	2_2_1	232_6_217
27_2_1	40_5_345	667_04_1226	47_6_234	302_2_113	453_2_1225	51_6_122	88_6_640	445_2_176	195_2_1	62_5_99	12_6_1	125_5_62	7_2_84	178_6_680	2_2_1	232_6_211
27_2_1	40_5_355	667_04_1197	47_6_233	302_2_114	453_2_1233	51_6_125	88_6_632	445_2_170	195_2_1	62_5_109	12_6_1	125_5_65	7_2_86	178_6_655	2_2_1	232_6_229
27_2_1	40_5_332	667_04_1185	47_6_229	302_2_117	453_2_1244	51_6_123	88_6_631	445_2_153	195_2_1	62_5_115	12_6_1	125_5_59	7_2_106	178_6_643	2_2_1	232_6_247
27_2_1	40_5_335	667_04_1150	47_6_234	302_2_120	453_2_1252	51_6_110	88_6_634	445_2_148	195_2_1	62_5_104	12_6_1	125_5_68	7_2_115	178_6_643	2_2_1	232_6_259
27_2_1	40_5_350	667_04_1147	47_6_222	302_2_125	453_2_1246	51_6_105	88_6_636	445_2_144	195_2_1	62_5_96	12_6_1	125_5_73	7_2_105	178_6_634	2_2_1	232_6_266
27_2_1	40_5_358	667_04_1181	47_6_227	302_2_117	453_2_1259	51_6_100	88_6_661	445_2_135	195_2_1	62_5_85	12_6_1	125_5_66	7_2_104	178_6_616	2_2_1	232_6_267
27_2_1	40_5_365	667_04_1234	47_6_225	302_2_111	453_2_1268	51_6_94	88_6_699	445_2_113	195_2_1	62_5_86	12_6_1	125_5_66	7_2_92	178_6_612	2_2_1	232_6_269
27_2_1	40_5_364	667_04_1235	47_6_224	302_2_115	453_2_1267	51_6_99	88_6_727	445_2_116	195_2_1	62_5_90	12_6_1	125_5_60	7_2_88	178_6_582	2_2_1	232_6_272
27_2_1	40_5_358	667_04_1208	47_6_230	302_2_97	453_2_1293	51_6_86	88_6_744	445_2_109	195_2_1	62_5_86	12_6_1	125_5_58	7_2_94	178_6_589	2_2_1	232_6_274
27_2_1	40_5_364	667_04_1174	47_6_224	302_2_96	453_2_1304	51_6_75	88_6_755	445_2_112	195_2_1	62_5_73	12_6_1	125_5_58	7_2_95	178_6_608	2_2_1	232_6_266
27_2_1	40_5_352	667_04_1124	47_6_230	302_2_98	453_2_1316	51_6_74	88_6_761	445_2_111	195_2_1	62_5_80	12_6_1	125_5_50	7_2_101	178_6_584	2_2_1	232_6_260
27_2_1	40_5_354	667_04_1052	47_6_233	302_2_112	453_2_1322	51_6_67	88_6_784	445_2_120	195_2_1	62_5_76	12_6_1	125_5_45	7_2_109	178_6_584	2_2_1	232_6_250
27_2_1	40_5_377	667_04_1068	47_6_227	302_2_114	453_2_1330	51_6_62	88_6_789	445_2_110	195_2_1	62_5_72	12_6_1	125_5_47	7_2_120	178_6_588	2_2_1	232_6_271
27_2_1	40_5_382	667_04_1061	47_6_221	302_2_123	453_2_1345	51_6_59	88_6_791	445_2_107	195_2_1	62_5_68	12_6_1	125_5_48	7_2_135	178_6_578	2_2_1	232_6_289
27_2_1	40_5_395	667_04_1085	47_6_231	302_2_131	453_2_1345	51_6_51	88_6_796	445_2_102	195_2_1	62_5_69	12_6_1	125_5_46	7_2_136	178_6_587	2_2_1	232_6_288
27_2_1	40_5_388	667_04_1120	47_6_236	302_2_131	453_2_1369	51_6_51	88_6_792	445_2_112	195_2_1	62_5_64	12_6_1	125_5_45	7_2_137	178_6_555	2_2_1	232_6_280
27_2_1	40_5_382	667_04_1104	47_6_241	302_2_121	453_2_1366	51_6_56	88_6_814	445_2_113	195_2_1	62_5_74	12_6_1	125_5_39	7_2_148	178_6_542	2_2_1	232_6_267
27_2_1	40_5_387	667_04_1092	47_6_235	302_2_120	453_2_1336	51_6_65	88_6_817	445_2_130	195_2_1	62_5_80	12_6_1	125_5_41	7_2_144	178_6_517	2_2_1	232_6_273
27_2_1	40_5_380	667_04_1045	47_6_235	302_2_113	453_2_1350	51_6_66	88_6_811	445_2_137	195_2_1	62_5_87	12_6_1	125_5_37	7_2_148	178_6_482	2_2_1	232_6_289
27_2_1	40_5_372	667_04_1026	47_6_246	302_2_118	453_2_1334	51_6_60	88_6_816	445_2_150	195_2_1	62_5_71	12_6_1	125_5_40	7_2_162	178_6_483	2_2_1	232_6_280
27_2_1	40_5_370	667_04_1022	47_6_249	302_2_127	453_2_1343	51_6_53	88_6_810	445_2_153	195_2_1	62_5_73	12_6_1	125_5_41	7_2_164	178_6_481	2_2_1	232_6_298
27_2_1	40_5_367	667_04_1066	47_6_249	302_2_135	453_2_1314	51_6_56	88_6_813	445_2_144	195_2_1	62_5_78	12_6_1	125_5_44	7_2_171	178_6_498	2_2_1	232_6_296
27_2_1	40_5_373	667_04_1076	47_6_241	302_2_127	453_2_1279	51_6_54	88_6_843	445_2_149	195_2_1	62_5_75	12_6_1	125_5_36	7_2_171	178_6_488	2_2_1	232_6_315
27_2_1	40_5_399	667_04_1055	47_6_247	302_2_123	453_2_1249	51_6_46	88_6_867	445_2_140	195_2_1	62_5_71	12_6_1	125_5_41	7_2_182	178_6_502	2_2_1	232_6_309
27_2_1	40_5_405	667_04_1031	47_6_243	302_2_134	453_2_1242	51_6_57	88_6_883	445_2_152	195_2_1	62_5_62	12_6_1	125_5_39	7_2_183	178_6_510	2_2_1	232_6_322
27_2_1	40_5_398	667_04_1047	47_6_245	302_2_136	453_2_1273	51_6_50	88_6_888	445_2_145	195_2_1	62_5_56	12_6_1	125_5_39	7_2_183	178_6_468	2_2_1	232_6_330
27_2_1	40_5_378	667_04_1095	47_6_257	302_2_142	453_2_1288	51_6_55	88_6_872	445_2_138	195_2_1	62_5_60	12_6_1	125_5_47	7_2_172	178_6_462	2_2_1	232_6_324
27_2_1	40_5_378	667_04_1108	47_6_250	302_2_133	453_2_1312	51_6_53	88_6_817	445_2_132	195_2_1	62_5_56	12_6_1	125_5_43	7_2_167	178_6_484	2_2_1	232_6_328
27_2_1	40_5_377	667_04_1147	47_6_267	302_2_129	453_2_1333	51_6_44	88_6_808	445_2_126	195_2_1	62_5_53	12_6_1	125_5_38	7_2_183	178_6_474	2_2_1	232_6_318
27_2_1	40_5_381	667_04_1118	47_6_275	302_2_142	453_2_1335	51_6_35	88_6_815	445_2_131	195_2_1	62_5_52	12_6_1	125_5_44	7_2_191	178_6_488	2_2_1	232_6_309
27_2_1	40_5_389	667_04_1093	47_6_280	302_2_163	453_2_1335	51_6_35	88_6_801	445_2_126	195_2_1	62_5_48	12_6_1	125_5_52	7_2_190	178_6_493	2_2_1	232_6_311
27_2_1	40_5_375	667_04_1089	47_6_277	302_2_166	453_2_1338	51_6_30	88_6_802	445_2_128	195_2_1	62_5_50	12_6_1	125_5_55	7_2_192	178_6_474	2_2_1	232_6_321
27_2_1	40_5_361	667_04_1072	47_6_276	302_2_183	453_2_1319	51_6_37	88_6_808	445_2_126	195_2_1	62_5_48	12_6_1	125_5_67	7_2_196	178_6_489	2_2_1	232_6_321
27_2_1	40_5_361	667_04_1017	47_6_284	302_2_175	453_2_1329	51_6_32	88_6_812	445_2_119	195_2_1	62_5_48	12_6_1	125_5_81	7_2_216	178_6_482	2_2_1	232_6_318
27_2_1	40_5_350	667_04_954	47_6_289	302_2_163	453_2_1331	51_6_35	88_6_835	445_2_122	195_2_1	62_5_49	12_6_1	125_5_94	7_2_219	178_6_495	2_2_1	232_6_325
27_2_1	40_5_369	667_04_917	47_6_308	302_2_148	453_2_1326	51_6_31	88_6_843	445_2_127	195_2_1	62_5_45	12_6_1	125_5_92	7_2_214	178_6_501	2_2_1	232_6_326
27_2_1	40_5_394	667_04_868	47_6_310	302_2_149	453_2_1309	51_6_32	88_6_840	445_2_123	195_2_1	62_5_39	12_6_1	125_5_91	7_2_204	178_6_479	2_2_1	232_6_334
27_2_1	40_5_398	667_04_813	47_6_313	302_2_149	453_2_1320	51_6_31	88_6_839	445_2_116	195_2_1	62_5_37	12_6_1	125_5_95	7_2_183	178_6_469	2_2_1	232_6_332
27_2_1	40_5_387	667_04_817	47_6_338	302_2_146	453_2_1312	51_6_31	88_6_812	445_2_116	195_2_1	62_5_43	12_6_1	125_5_104	7_2_182	178_6_489	2_2_1	232_6_322
27_2_1	40_5_367	667_04_835	47_6_329	302_2_121	453_2_1348	51_6_31	88_6_815	445_2_119	195_2_1	62_5_45	12_6_1	125_5_107	7_2_183	178_6_491	2_2_1	232_6_320
27_2_1	40_5_348	667_04_838	47_6_359	302_2_126	453_2_1368	51_6_41	88_6_816	445_2_125	195_2_1	62_5_53	12_6_1	125_5_87	7_2_176	178_6_503	2_2_1	232_6_320
27_2_1	40_5_345	667_04_814	47_6_381	302_2_118	453_2_1386	51_6_38	88_6_822	445_2_136	195_2_1	62_5_48	12_6_1	125_5_79	7_2_183	178_6_489	2_2_1	232_6_330
27_2_1	40_5_360	667_04_798	47_6_396	302_2_129	453_2_1376	51_6_43	88_6_803	445_2_145	195_2_1	62_5_44	12_6_1	125_5_78	7_2_164	178_6_484	2_2_1	232_6_334
27_2_1	40_5_374	667_04_791	47_6_390	302_2_130	453_2_1382	51_6_33	88_6_809	445_2_148	195_2_1	62_5_41	12_6_1	125_5_77	7_2_157	178_6_472	2_2_1	232_6_355
27_2_1	40_5_371	667_04_784	47_6_392	302_2_135	453_2_1366	51_6_32	88_6_798	445_2_136	195_2_1	62_5_43	12_6_1	125_5_77	7_2_158	178_6_481	2_2_1	232_6_343
27_2_1	40_5_375	667_04_760	47_6_403	302_2_145	453_2_1377	51_6_29	88_6_773	445_2_129	195_2_1	62_5_47	12_6_1	125_5_85	7_2_140	178_6_476	2_2_1	232_6_342
27_2_1	40_5_369	667_04_782	47_6_404	302_2_141	453_2_1351	51_6_32	88_6_750	445_2_129	195_2_1	62_5_50	12_6_1	125_5_101	7_2_136	178_6_497	2_2_1	232_6_324
27_2_1	40_5_394	667_04_754	47_6_428	302_2_138	453_2_1350	51_6_34	88_6_711	445_2_136	195_2_1	62_5_44	12_6_1	125_5_107	7_2_132	178_6_507	2_2_1	232_6_314
27_2_1	40_5_396	667_04_759	47_6_429	302_2_139	453_2_1348	51_6_31	88_6_687	445_2_143	195_2_1	62_5_41	12_6_1	125_5_116	7_2_129	178_6_538	2_2_1	232_6_311
27_2_1	40_5_381	667_04_769	47_6_448	302_2_150	453_2_1357	51_6_29	88_6_690	445_2_160	195_2_1	62_5_41	12_6_1	125_5_117	7_2_119	178_6_546	2_2_1	232_6_308
27_2_1	40_5_390	667_04_773	47_6_467	302_2_162	453_2_1362	51_6_26	88_6_689	445_2_157	195_2_1	62_5_43	12_6_1	125_5_103	7_2_126	178_6_533	2_2_1	232_6_300
27_2_1	40_5_393	667_04_776	47_6_517	302_2_161	453_2_1381	51_6_25	88_6_681	445_2_163	195_2_1	62_5_44	12_6_1	125_5_87	7_2_136	178_6_537	2_2_1	232_6_279
27_2_1	40_5_389	667_04_807	47_6_537	302_2_172	453_2_1377	51_6_24	88_6_673	445_2_160	195_2_1	62_5_53	12_6_1	125_5_83	7_2_135	178_6_513	2_2_1	232_6_293
27_2_1	40_5_382	667_04_849	47_6_545	302_2_176	453_2_1393	51_6_25	88_6_666	445_2_156	195_2_1	62_5_57	12_6_1	125_5_83	7_2_130	178_6_495	2_2_1	232_6_308
27_2_1	40_5_391	667_04_902	47_6_558	302_2_179	453_2_1383	51_6_27	88_6_652	445_2_144	195_2_1	62_5_57	12_6_1	125_5_81	7_2_127	178_6_477	2_2_1	232_6_307
27_2_1	40_5_379	667_04_986	47_6_560	302_2_176	453_2_1416	51_6_27	88_6_642	445_2_145	195_2_1	62_5_54	12_6_1	125_5_73	7_2_127	178_6_487	2_2_1	232_6_286
27_2_1	40_5_380	667_04_1023	47_6_565	302_2_186	453_2_1437	51_6_31	88_6_610	445_2_128	195_2_1	62_5_44	12_6_1	125_5_76	7_2_123	178_6_473	2_2_1	232_6_294
27_2_1	40_5_388	667_04_1057	47_6_572	302_2_186	453_2_1384	51_6_29	88_6_600	445_2_128	195_2_1	62_5_49	12_6_1	125_5_82	7_2_112	178_6_487	2_2_1	232_6_287
27_2_1	40_5_386	667_04_1077	47_6_572	302_2_171	453_2_1357	51_6_35	88_6_609	445_2_142	195_2_1	62_5_52	12_6_1	125_5_85	7_2_96	178_6_483	2_2_1	232_6_300
27_2_1	40_5_390	667_04_1071	47_6_565	302_2_173	453_2_1346	51_6_39	88_6_596	445_2_137	195_2_1	62_5_55	12_6_1	125_5_86	7_2_92	178_6_509	2_2_1	232_6_286
27_2_1	40_5_384	667_04_1038	47_6_551	302_2_161	453_2_1391	51_6_36	88_6_580	445_2_148	195_2_1	62_5_55	12_6_1	125_5_74	7_2_94	178_6_522	2_2_1	232_6_277
27_2_1	40_5_395	667_04_1016	47_6_542	302_2_159	453_2_1375	51_6_31	88_6_594	445_2_137	195_2_1	62_5_55	12_6_1	125_5_79	7_2_92	178_6_516	2_2_1	232_6_277
27_2_1	40_5_394	667_04_1003	47_6_562	302_2_151	453_2_1403	51_6_34	88_6_595	445_2_128	195_2_1	62_5_56	12_6_1	125_5_72	7_2_86	178_6_514	2_2_1	232_6_291
27_2_1	40_5_392	667_04_982	47_6_582	302_2_160	453_2_1377	51_6_38	88_6_558	445_2_125	195_2_1	62_5_67	12_6_1	125_5_72	7_2_79	178_6_499	2_2_1	232_6_296
27_2_1	40_5_406	667_04_984	47_6_578	302_2_157	453_2_1413	51_6_39	88_6_530	445_2_113	195_2_1	62_5_58	12_6_1	125_5_66	7_2_71	178_6_511	2_2_1	232_6_277
27_2_1	40_5_404	667_04_940	47_6_585	302_2_147	453_2_1444	51_6_36	88_6_536	445_2_109	195_2_1	62_5_54	12_6_1	125_5_65	7_2_66	178_6_525	2_2_1	232_6_271
27_2_1	40_5_403	667_04_905	47_6_591	302_2_163	453_2_1426	51_6_39	88_6_545	445_2_104	195_2_1	62_5_56	12_6_1	125_5_78	7_2_73	178_6_506	2_2_1	232_6_261
27_2_1	40_5_403	667_04_889	47_6_592	302_2_151	453_2_1428	51_6_37	88_6_545	445_2_99	195_2_1	62_5_46	12_6_1	125_5_80	7_2_78	178_6_512	2_2_1	232_6_262
27_2_1	40_5_398	667_04_896	47_6_589	302_2_155	453_2_1416	51_6_38	88_6_540	445_2_109	195_2_1	62_5_52	12_6_1	125_5_76	7_2_83	178_6_509	2_2_1	232_6_271
27_2_1	40_5_394	667_04_858	47_6_587	302_2_138	453_2_1434	51_6_35	88_6_551	445_2_116	195_2_1	62_5_51	12_6_1	125_5_75	7_2_88	178_6_519	2_2_1	232_6_275
27_2_1	40_5_389	667_04_854	47_6_606	302_2_157	453_2_1436	51_6_30	88_6_554	445_2_109	195_2_1	62_5_46	12_6_1	125_5_83	7_2_87	178_6_498	2_2_1	232_6_281
27_2_1	40_5_389	667_04_865	47_6_588	302_2_149	453_2_1455	51_6_25	88_6_560	445_2_109	195_2_1	62_5_42	12_6_1	125_5_80	7_2_82	178_6_506	2_2_1	232_6_284
27_2_1	40_5_401	667_04_886	47_6_602	302_2_170	453_2_1443	51_6_22	88_6_542	445_2_110	195_2_1	62_5_38	12_6_1	125_5_84	7_2_81	178_6_495	2_2_1	232_6_268
27_2_1	40_5_403	667_04_873	47_6_595	302_2_174	453_2_1452	51_6_21	88_6_534	445_2_115	195_2_1	62_5_37	12_6_1	125_5_88	7_2_93	178_6_494	2_2_1	232_6_281
27_2_1	40_5_401	667_04_882	47_6_621	302_2_173	453_2_1452	51_6_21	88_6_534	445_2_106	195_2_1	62_5_44	12_6_1	125_5_82	7_2_100	178_6_501	2_2_1	232_6_256
27_2_1	40_5_395	667_04_891	47_6_619	302_2_158	453_2_1466	51_6_21	88_6_547	445_2_91	195_2_1	62_5_39	12_6_1	125_5_92	7_2_105	178_6_476	2_2_1	232_6_253
27_2_1	40_5_387	667_04_902	47_6_635	302_2_172	453_2_1497	51_6_21	88_6_550	445_2_85	195_2_1	62_5_38	12_6_1	125_5_86	7_2_109	178_6_466	2_2_1	232_6_250
27_2_1	40_5_403	667_04_929	47_6_655	302_2_174	453_2_1478	51_6_17	88_6_557	445_2_75	195_2_1	62_5_44	12_6_1	125_5_80	7_2_120	178_6_453	2_2_1	232_6_267
27_2_1	40_5_403	667_04_946	47_6_642	302_2_184	453_2_1459	51_6_12	88_6_545	445_2_64	195_2_1	62_5_47	12_6_1	125_5_92	7_2_117	178_6_450	2_2_1	232_6_265
27_2_1	40_5_414	667_04_931	47_6_668	302_2_182	453_2_1461	51_6_12	88_6_523	445_2_61	195_2_1	62_5_51	12_6_1	125_5_84	7_2_124	178_6_449	2_2_1	232_6_270
27_2_1	40_5_417	667_04_921	47_6_689	302_2_173	453_2_1438	51_6_14	88_6_509	445_2_69	195_2_1	62_5_50	12_6_1	125_5_89	7_2_125	178_6_446	2_2_1	232_6_272
27_2_1	40_5_405	667_04_862	47_6_696	302_2_170	453_2_1474	51_6_11	88_6_483	445_2_69	195_2_1	62_5_48	12_6_1	125_5_94	7_2_130	178_6_449	2_2_1	232_6_279
27_2_1	40_5_423	667_04_761	47_6_715	302_2_172	453_2_1446	51_6_9	88_6_500	445_2_61	195_2_1	62_5_46	12_6_1	125_5_93	7_2_126	178_6_432	2_2_1	232_6_278
27_2_1	40_5_423	667_04_696	47_6_745	302_2_172	453_2_1447	51_6_3	88_6_506	445_2_69	195_2_1	62_5_48	12_6_1	125_5_77	7_2_133	178_6_434	2_2_1	232_6_285
27_2_1	40_5_420	667_04_633	47_6_756	302_2_168	453_2_1477	51_6_1	88_6_510	445_2_76	195_2_1	62_5_48	12_6_1	125_5_71	7_2_134	178_6_434	2_2_1	232_6_286
27_2_1	40_5_427	667_04_593	47_6_768	302_2_169	453_2_1482	51_6_1	88_6_503	445_2_88	195_2_1	62_5_47	12_6_1	125_5_71	7_2_137	178_6_439	2_2_1	232_6_290
27_2_1	40_5_434	667_04_597	47_6_764	302_2_155	453_2_1482	88_6_517	445_2_89	195_2_1	62_5_45	12_6_1	125_5_70	7_2_136	178_6_436	2_2_1	232_6_300
27_2_1	40_5_433	667_04_627	47_6_771	302_2_154	453_2_1508	88_6_520	445_2_82	195_2_1	62_5_43	12_6_1	125_5_72	7_2_140	178_6_416	2_2_1	232_6_316
27_2_1	40_5_457	667_04_669	47_6_772	302_2_154	453_2_1507	88_6_519	445_2_86	195_2_1	62_5_40	12_6_1	125_5_75	7_2_160	178_6_426	2_2_1	232_6_307
27_2_1	40_5_445	667_04_721	47_6_763	302_2_154	453_2_1542	88_6_503	445_2_90	195_2_1	62_5_40	12_6_1	125_5_70	7_2_163	178_6_432	2_2_1	232_6_316
27_2_1	40_5_457	667_04_702	47_6_771	302_2_158	453_2_1530	88_6_487	445_2_95	195_2_1	62_5_35	12_6_1	125_5_70	7_2_186	178_6_445	2_2_1	232_6_310
27_2_1	40_5_465	667_04_676	47_6_771	302_2_155	453_2_1506	88_6_492	445_2_102	195_2_1	62_5_39	12_6_1	125_5_79	7_2_197	178_6_471	2_2_1	232_6_298
27_2_1	40_5_472	667_04_643	47_6_752	302_2_163	453_2_1475	88_6_479	445_2_92	195_2_1	62_5_47	12_6_1	125_5_78	7_2_206	178_6_485	2_2_1	232_6_315
27_2_1	40_5_486	667_04_618	47_6_742	302_2_149	453_2_1439	88_6_478	445_2_96	195_2_1	62_5_48	12_6_1	125_5_77	7_2_231	178_6_490	2_2_1	232_6_320
27_2_1	40_5_473	667_04_649	47_6_764	302_2_141	453_2_1426	88_6_491	445_2_101	195_2_1	62_5_58	12_6_1	125_5_75	7_2_239	178_6_467	2_2_1	232_6_307
27_2_1	40_5_455	667_04_638	47_6_788	302_2_138	453_2_1474	88_6_487	445_2_104	195_2_1	62_5_45	12_6_1	125_5_74	7_2_261	178_6_453	2_2_1	232_6_298
27_2_1	40_5_453	667_04_664	47_6_805	302_2_142	453_2_1464	88_6_471	445_2_88	195_2_1	62_5_50	12_6_1	125_5_78	7_2_263	178_6_454	2_2_1	232_6_296
27_2_1	40_5_454	667_04_645	47_6_818	302_2_143	453_2_1472	88_6_472	445_2_91	195_2_1	62_5_50	12_6_1	125_5_72	7_2_276	178_6_448	2_2_1	232_6_307
27_2_1	40_5_432	667_04_642	47_6_816	302_2_150	453_2_1487	88_6_466	445_2_79	195_2_1	62_5_55	12_6_1	125_5_67	7_2_283	178_6_473	2_2_1	232_6_325
27_2_1	40_5_420	667_04_589	47_6_825	302_2_140	453_2_1493	88_6_465	445_2_85	195_2_1	62_5_55	12_6_1	125_5_65	7_2_299	178_6_468	2_2_1	232_6_324
27_2_1	40_5_411	667_04_515	47_6_805	302_2_151	453_2_1475	88_6_483	445_2_75	195_2_1	62_5_51	12_6_1	125_5_66	7_2_308	178_6_454	2_2_1	232_6_357
27_2_1	40_5_412	667_04_461	47_6_819	302_2_162	453_2_1458	88_6_499	445_2_82	195_2_1	62_5_51	12_6_1	125_5_65	7_2_332	178_6_439	2_2_1	232_6_367
27_2_1	40_5_413	667_04_412	47_6_808	302_2_165	453_2_1438	88_6_503	445_2_76	195_2_1	62_5_45	12_6_1	125_5_69	7_2_337	178_6_446	2_2_1	232_6_389
27_2_1	40_5_399	667_04_403	47_6_799	302_2_159	453_2_1448	88_6_498	445_2_81	195_2_1	62_5_44	12_6_1	125_5_72	7_2_358	178_6_461	2_2_1	232_6_371
27_2_1	40_5_405	667_04_415	47_6_786	302_2_151	453_2_1406	88_6_519	445_2_92	195_2_1	62_5_45	12_6_1	125_5_78	7_2_383	178_6_464	2_2_1	232_6_376
27_2_1	40_5_403	667_04_463	47_6_800	302_2_157	453_2_1415	88_6_501	445_2_92	195_2_1	62_5_41	12_6_1	125_5_80	7_2_376	178_6_452	2_2_1	232_6_376
27_2_1	40_5_405	667_04_520	47_6_804	302_2_158	453_2_1400	88_6_523	445_2_90	195_2_1	62_5_40	12_6_1	125_5_95	7_2_384	178_6_452	2_2_1	232_6_376
27_2_1	40_5_396	667_04_586	47_6_797	302_2_169	453_2_1422	88_6_494	445_2_87	195_2_1	62_5_45	12_6_1	125_5_104	7_2_386	178_6_444	2_2_1	232_6_369
27_2_1	40_5_399	667_04_640	47_6_805	302_2_167	453_2_1436	88_6_484	445_2_72	195_2_1	62_5_46	12_6_1	125_5_103	7_2_408	178_6_431	2_2_1	232_6_368
27_2_1	40_5_402	667_04_657	47_6_808	302_2_178	453_2_1451	88_6_468	445_2_69	195_2_1	62_5_48	12_6_1	125_5_87	7_2_408	178_6_437	2_2_1	232_6_352
27_2_1	40_5_409	667_04_643	47_6_836	302_2_170	453_2_1447	88_6_429	445_2_71	195_2_1	62_5_48	12_6_1	125_5_80	7_2_404	178_6_426	2_2_1	232_6_351
27_2_1	40_5_402	667_04_594	47_6_853	302_2_163	453_2_1446	88_6_419	445_2_73	195_2_1	62_5_45	12_6_1	125_5_94	7_2_401	178_6_421	2_2_1	232_6_329
27_2_1	40_5_390	667_04_575	47_6_858	302_2_163	453_2_1433	88_6_425	445_2_84	195_2_1	62_5_55	12_6_1	125_5_87	7_2_408	178_6_444	2_2_1	232_6_339
27_2_1	40_5_404	667_04_554	47_6_855	302_2_159	453_2_1420	88_6_413	445_2_83	195_2_1	62_5_63	12_6_1	125_5_95	7_2_429	178_6_451	2_2_1	232_6_347
27_2_1	40_5_387	667_04_533	47_6_837	302_2_139	453_2_1408	88_6_421	445_2_94	195_2_1	62_5_59	12_6_1	125_5_89	7_2_449	178_6_454	2_2_1	232_6_365
27_2_1	40_5_373	667_04_492	47_6_873	302_2_139	453_2_1414	88_6_412	445_2_99	195_2_1	62_5_50	12_6_1	125_5_92	7_2_482	178_6_448	2_2_1	232_6_357
27_2_1	40_5_368	667_04_485	47_6_866	302_2_138	453_2_1411	88_6_404	445_2_108	195_2_1	62_5_45	12_6_1	125_5_103	7_2_507	178_6_425	2_2_1	232_6_358
27_2_1	40_5_376	667_04_460	47_6_866	302_2_139	453_2_1366	88_6_428	445_2_113	195_2_1	62_5_35	12_6_1	125_5_114	7_2_532	178_6_409	2_2_1	232_6_363
27_2_1	40_5_376	667_04_454	47_6_886	302_2_137	453_2_1343	88_6_394	445_2_118	195_2_1	62_5_31	12_6_1	125_5_119	7_2_541	178_6_400	2_2_1	232_6_353
27_2_1	40_5_366	667_04_439	47_6_905	302_2_127	453_2_1372	88_6_405	445_2_125	195_2_1	62_5_39	12_6_1	125_5_108	7_2_538	178_6_412	2_2_1	232_6_349
27_2_1	40_5_352	667_04_428	47_6_899	302_2_129	453_2_1367	88_6_406	445_2_136	195_2_1	62_5_46	12_6_1	125_5_118	7_2_563	178_6_400	2_2_1	232_6_352
27_2_1	40_5_334	667_04_427	47_6_935	302_2_125	453_2_1396	88_6_389	445_2_139	195_2_1	62_5_47	12_6_1	125_5_124	7_2_540	178_6_409	2_2_1	232_6_355
27_2_1	40_5_308	667_04_419	47_6_899	302_2_127	453_2_1412	88_6_396	445_2_138	195_2_1	62_5_46	12_6_1	125_5_125	7_2_555	178_6_416	2_2_1	232_6_374
27_2_1	40_5_320	667_04_423	47_6_916	302_2_128	453_2_1397	88_6_426	445_2_146	195_2_1	62_5_46	12_6_1	125_5_127	7_2_539	178_6_394	2_2_1	232_6_358
27_2_1	40_5_333	667_04_423	47_6_928	302_2_132	453_2_1423	88_6_437	445_2_143	195_2_1	62_5_44	12_6_1	125_5_125	7_2_534	178_6_398	2_2_1	232_6_349
27_2_1	40_5_334	667_04_431	47_6_917	302_2_118	453_2_1443	88_6_462	445_2_134	195_2_1	62_5_47	12_6_1	125_5_128	7_2_516	178_6_389	2_2_1	232_6_353
27_2_1	40_5_340	667_04_435	47_6_924	302_2_122	453_2_1475	88_6_432	445_2_125	195_2_1	62_5_43	12_6_1	125_5_124	7_2_545	178_6_375	2_2_1	232_6_343
27_2_1	40_5_348	667_04_429	47_6_949	302_2_115	453_2_1490	88_6_420	445_2_129	195_2_1	62_5_38	12_6_1	125_5_113	7_2_545	178_6_352	2_2_1	232_6_342
27_2_1	40_5_364	667_04_394	47_6_961	302_2_124	453_2_1441	88_6_415	445_2_125	195_2_1	62_5_39	12_6_1	125_5_117	7_2_552	178_6_350	2_2_1	232_6_339
27_2_1	40_5_366	667_04_356	47_6_967	302_2_133	453_2_1421	88_6_424	445_2_130	195_2_1	62_5_42	12_6_1	125_5_115	7_2_567	178_6_342	2_2_1	232_6_337
27_2_1	40_5_372	667_04_342	47_6_959	302_2_140	453_2_1410	88_6_446	445_2_152	195_2_1	62_5_37	12_6_1	125_5_120	7_2_561	178_6_336	2_2_1	232_6_337
27_2_1	40_5_366	667_04_342	47_6_961	302_2_144	453_2_1407	88_6_459	445_2_144	195_2_1	62_5_43	12_6_1	125_5_107	7_2_549	178_6_348	2_2_1	232_6_344
27_2_1	40_5_349	667_04_359	47_6_958	302_2_136	453_2_1440	88_6_449	445_2_146	195_2_1	62_5_43	12_6_1	125_5_107	7_2_556	178_6_349	2_2_1	232_6_340
27_2_1	40_5_340	667_04_371	47_6_940	302_2_156	453_2_1439	88_6_462	445_2_132	195_2_1	62_5_39	12_6_1	125_5_113	7_2_555	178_6_369	2_2_1	232_6_332
27_2_1	40_5_367	667_04_367	47_6_946	302_2_145	453_2_1435	88_6_472	445_2_122	195_2_1	62_5_41	12_6_1	125_5_113	7_2_546	178_6_393	2_2_1	232_6_337
27_2_1	40_5_374	667_04_311	47_6_945	302_2_155	453_2_1435	88_6_468	445_2_128	195_2_1	62_5_36	12_6_1	125_5_113	7_2_546	178_6_390	2_2_1	232_6_319
27_2_1	40_5_380	667_04_283	47_6_945	302_2_167	453_2_1430	88_6_485	445_2_113	195_2_1	62_5_28	12_6_1	125_5_112	7_2_553	178_6_388	2_2_1	232_6_324
27_2_1	40_5_378	667_04_236	47_6_952	302_2_164	453_2_1419	88_6_499	445_2_102	195_2_1	62_5_23	12_6_1	125_5_118	7_2_564	178_6_385	2_2_1	232_6_312
27_2_1	40_5_389	667_04_188	47_6_963	302_2_166	453_2_1426	88_6_517	445_2_114	195_2_1	62_5_20	12_6_1	125_5_111	7_2_567	178_6_380	2_2_1	232_6_325
27_2_1	40_5_385	667_04_145	47_6_961	302_2_163	453_2_1394	88_6_535	445_2_116	195_2_1	62_5_17	12_6_1	125_5_114	7_2_600	178_6_384	2_2_1	232_6_329
27_2_1	40_5_373	667_04_128	47_6_945	302_2_173	453_2_1375	88_6_556	445_2_113	195_2_1	62_5_15	12_6_1	125_5_114	7_2_615	178_6_388	2_2_1	232_6_343
27_2_1	40_5_374	667_04_104	47_6_913	302_2_185	453_2_1383	88_6_591	445_2_115	195_2_1	62_5_13	12_6_1	125_5_102	7_2_645	178_6_374	2_2_1	232_6_353
27_2_1	40_5_343	667_04_98	47_6_911	302_2_187	453_2_1400	88_6_582	445_2_118	195_2_1	62_5_19	12_6_1	125_5_110	7_2_671	178_6_371	2_2_1	232_6_344
27_2_1	40_5_344	667_04_92	47_6_892	302_2_185	453_2_1372	88_6_606	445_2_129	195_2_1	62_5_21	12_6_1	125_5_121	7_2_680	178_6_370	2_2_1	232_6_333
27_2_1	40_5_360	667_04_123	47_6_911	302_2_192	453_2_1364	88_6_620	445_2_132	195_2_1	62_5_17	12_6_1	125_5_121	7_2_658	178_6_364	2_2_1	232_6_328
27_2_1	40_5_364	667_04_163	47_6_910	302_2_191	453_2_1362	88_6_611	445_2_130	195_2_1	62_5_20	12_6_1	125_5_121	7_2_671	178_6_376	2_2_1	232_6_331
27_2_1	40_5_365	667_04_201	47_6_904	302_2_215	453_2_1349	88_6_591	445_2_133	195_2_1	62_5_24	12_6_1	125_5_117	7_2_680	178_6_388	2_2_1	232_6_348
27_2_1	40_5_355	667_04_228	47_6_922	302_2_228	453_2_1363	88_6_580	445_2_134	195_2_1	62_5_21	12_6_1	125_5_124	7_2_663	178_6_375	2_2_1	232_6_351
27_2_1	40_5_348	667_04_242	47_6_915	302_2_236	453_2_1393	88_6_580	445_2_123	195_2_1	62_5_25	12_6_1	125_5_127	7_2_675	178_6_379	2_2_1	232_6_351
27_2_1	40_5_339	667_04_257	47_6_918	302_2_219	453_2_1411	88_6_591	445_2_117	195_2_1	62_5_26	12_6_1	125_5_122	7_2_707	178_6_407	2_2_1	232_6_324
27_2_1	40_5_342	667_04_254	47_6_891	302_2_218	453_2_1418	88_6_566	445_2_105	195_2_1	62_5_24	12_6_1	125_5_120	7_2_734	178_6_424	2_2_1	232_6_328
27_2_1	40_5_341	667_04_218	47_6_905	302_2_211	453_2_1394	88_6_575	445_2_103	195_2_1	62_5_21	12_6_1	125_5_124	7_2_737	178_6_420	2_2_1	232_6_335
27_2_1	40_5_337	667_04_218	47_6_880	302_2_210	453_2_1372	88_6_587	445_2_102	195_2_1	62_5_18	12_6_1	125_5_132	7_2_748	178_6_414	2_2_1	232_6_347
27_2_1	40_5_346	667_04_211	47_6_883	302_2_233	453_2_1320	88_6_592	445_2_95	195_2_1	62_5_16	12_6_1	125_5_135	7_2_751	178_6_398	2_2_1	232_6_357
27_2_1	40_5_346	667_04_216	47_6_871	302_2_217	453_2_1320	88_6_597	445_2_90	195_2_1	62_5_15	12_6_1	125_5_151	7_2_745	178_6_416	2_2_1	232_6_357
27_2_1	40_5_356	667_04_212	47_6_878	302_2_219	453_2_1319	88_6_607	445_2_86	195_2_1	62_5_17	12_6_1	125_5_143	7_2_764	178_6_428	2_2_1	232_6_344
27_2_1	40_5_376	667_04_214	47_6_879	302_2_220	453_2_1317	88_6_609	445_2_83	195_2_1	62_5_13	12_6_1	125_5_131	7_2_760	178_6_426	2_2_1	232_6_335
27_2_1	40_5_370	667_04_193	47_6_874	302_2_219	453_2_1347	88_6_603	445_2_80	195_2_1	62_5_11	12_6_1	125_5_129	7_2_769	178_6_432	2_2_1	232_6_322
27_2_1	40_5_372	667_04_203	47_6_880	302_2_223	453_2_1334	88_6_608	445_2_78	195_2_1	62_5_12	12_6_1	125_5_124	7_2_762	178_6_429	2_2_1	232_6_315
27_2_1	40_5_377	667_04_213	47_6_885	302_2_221	453_2_1346	88_6_627	445_2_74	195_2_1	62_5_11	12_6_1	125_5_116	7_2_746	178_6_454	2_2_1	232_6_306
27_2_1	40_5_368	667_04_228	47_6_853	302_2_221	453_2_1355	88_6_626	445_2_72	195_2_1	62_5_13	12_6_1	125_5_112	7_2_755	178_6_455	2_2_1	232_6_311
27_2_1	40_5_352	667_04_228	47_6_873	302_2_212	453_2_1365	88_6_617	445_2_67	195_2_1	62_5_18	12_6_1	125_5_102	7_2_743	178_6_468	2_2_1	232_6_309
27_2_1	40_5_343	667_04_231	47_6_868	302_2_207	453_2_1384	88_6_651	445_2_63	195_2_1	62_5_15	12_6_1	125_5_90	7_2_751	178_6_461	2_2_1	232_6_316
27_2_1	40_5_332	667_04_218	47_6_865	302_2_219	453_2_1401	88_6_661	445_2_55	195_2_1	62_5_13	12_6_1	125_5_90	7_2_751	178_6_460	2_2_1	232_6_334
27_2_1	40_5_323	667_04_203	47_6_831	302_2_210	453_2_1423	88_6_673	445_2_61	195_2_1	62_5_13	12_6_1	125_5_85	7_2_751	178_6_450	2_2_1	232_6_338
27_2_1	40_5_321	667_04_181	47_6_829	302_2_207	453_2_1414	88_6_691	445_2_58	195_2_1	62_5_15	12_6_1	125_5_85	7_2_765	178_6_426	2_2_1	232_6_331
27_2_1	40_5_321	667_04_177	47_6_810	302_2_203	453_2_1435	88_6_696	445_2_61	195_2_1	62_5_13	12_6_1	125_5_84	7_2_760	178_6_449	2_2_1	232_6_330
27_2_1	40_5_312	667_04_172	47_6_790	302_2_201	453_2_1421	88_6_721	445_2_57	195_2_1	62_5_11	12_6_1	125_5_82	7_2_780	178_6_452	2_2_1	232_6_310
27_2_1	40_5_338	667_04_193	47_6_807	302_2_202	453_2_1399	88_6_705	445_2_62	195_2_1	62_5_11	12_6_1	125_5_74	7_2_779	178_6_443	2_2_1	232_6_306
27_2_1	40_5_343	667_04_219	47_6_786	302_2_205	453_2_1343	88_6_698	445_2_59	195_2_1	62_5_10	12_6_1	125_5_83	7_2_800	178_6_454	2_2_1	232_6_326
27_2_1	40_5_352	667_04_265	47_6_783	302_2_204	453_2_1335	88_6_684	445_2_78	195_2_1	62_5_7	12_6_1	125_5_70	7_2_798	178_6_458	2_2_1	232_6_319
27_2_1	40_5_356	667_04_283	47_6_775	302_2_223	453_2_1321	88_6_675	445_2_83	195_2_1	62_5_8	12_6_1	125_5_66	7_2_801	178_6_449	2_2_1	232_6_332
27_2_1	40_5_360	667_04_321	47_6_778	302_2_210	453_2_1273	88_6_691	445_2_89	195_2_1	62_5_7	12_6_1	125_5_60	7_2_818	178_6_454	2_2_1	232_6_316
27_2_1	40_5_345	667_04_334	47_6_786	302_2_211	453_2_1288	88_6_679	445_2_91	195_2_1	62_5_5	12_6_1	125_5_53	7_2_840	178_6_467	2_2_1	232_6_302
27_2_1	40_5_343	667_04_342	47_6_771	302_2_205	453_2_1311	88_6_672	445_2_92	195_2_1	62_5_3	12_6_1	125_5_54	7_2_826	178_6_437	2_2_1	232_6_321
27_2_1	40_5_342	667_04_348	47_6_771	302_2_192	453_2_1289	88_6_670	445_2_103	195_2_1	62_5_1	12_6_1	125_5_59	7_2_837	178_6_438	2_2_1	232_6_333
27_2_1	40_5_339	667_04_354	47_6_768	302_2_204	453_2_1262	88_6_652	445_2_107	195_2_1	62_5_1	12_6_1	125_5_63	7_2_846	178_6_436	2_2_1	232_6_357
27_2_1	40_5_347	667_04_358	47_6_767	302_2_202	453_2_1251	445_2_101	195_2_1	88_6_647	12_6_1	125_5_60	7_2_856	178_6_451	2_2_1	232_6_346
27_2_1	40_5_338	667_04_362	47_6_748	302_2_170	453_2_1240	445_2_97	195_2_1	88_6_647	12_6_1	125_5_66	7_2_860	178_6_458	2_2_1	232_6_349
27_2_1	40_5_336	667_04_358	47_6_725	302_2_169	453_2_1255	445_2_88	195_2_1	88_6_658	12_6_1	125_5_69	7_2_872	178_6_481	2_2_1	232_6_321
27_2_1	40_5_327	667_04_342	47_6_736	302_2_150	453_2_1258	445_2_88	195_2_1	88_6_654	12_6_1	125_5_84	7_2_874	178_6_498	2_2_1	232_6_312
27_2_1	40_5_320	667_04_331	47_6_779	302_2_140	453_2_1285	445_2_87	195_2_1	88_6_646	12_6_1	125_5_79	7_2_865	178_6_497	2_2_1	232_6_294
27_2_1	40_5_316	667_04_308	47_6_762	302_2_137	453_2_1269	445_2_84	195_2_1	88_6_636	12_6_1	125_5_82	7_2_919	178_6_519	2_2_1	232_6_289
27_2_1	40_5_318	667_04_299	47_6_756	302_2_136	453_2_1273	445_2_86	195_2_1	88_6_617	12_6_1	125_5_79	7_2_931	178_6_509	2_2_1	232_6_299
27_2_1	40_5_315	667_04_273	47_6_722	302_2_129	453_2_1289	445_2_79	195_2_1	88_6_630	12_6_1	125_5_72	7_2_928	178_6_521	2_2_1	232_6_314
27_2_1	40_5_321	667_04_270	47_6_739	302_2_130	453_2_1286	445_2_70	195_2_1	88_6_642	12_6_1	125_5_69	7_2_935	178_6_516	2_2_1	232_6_322
27_2_1	40_5_312	667_04_263	47_6_730	302_2_117	453_2_1319	445_2_68	195_2_1	88_6_653	12_6_1	125_5_68	7_2_948	178_6_521	2_2_1	232_6_322
27_2_1	40_5_302	667_04_249	47_6_739	302_2_117	453_2_1340	445_2_64	195_2_1	88_6_666	12_6_1	125_5_72	7_2_973	178_6_507	2_2_1	232_6_332
27_2_1	40_5_302	667_04_238	47_6_745	302_2_104	453_2_1328	445_2_73	195_2_1	88_6_651	12_6_1	125_5_75	7_2_966	178_6_518	2_2_1	232_6_333
27_2_1	40_5_298	667_04_218	47_6_741	302_2_114	453_2_1344	445_2_80	195_2_1	88_6_660	12_6_1	125_5_68	7_2_989	178_6_523	2_2_1	232_6_324
27_2_1	40_5_295	667_04_231	47_6_737	302_2_117	453_2_1364	445_2_82	195_2_1	88_6_675	12_6_1	125_5_63	7_2_987	178_6_538	2_2_1	232_6_312
27_2_1	40_5_310	667_04_220	47_6_736	302_2_108	453_2_1367	445_2_82	195_2_1	88_6_706	12_6_1	125_5_61	7_2_971	178_6_538	2_2_1	232_6_313
27_2_1	40_5_317	667_04_281	47_6_706	302_2_93	453_2_1331	445_2_71	195_2_1	88_6_745	12_6_1	125_5_54	7_2_968	178_6_537	2_2_1	232_6_316
27_2_1	40_5_333	667_04_309	47_6_671	302_2_100	453_2_1311	445_2_64	195_2_1	88_6_741	12_6_1	125_5_49	7_2_993	178_6_542	2_2_1	232_6_311
27_2_1	40_5_331	667_04_407	47_6_663	302_2_100	453_2_1293	445_2_59	195_2_1	88_6_703	12_6_1	125_5_35	7_2_1013	178_6_540	2_2_1	232_6_294
27_2_1	40_5_337	667_04_492	47_6_650	302_2_106	453_2_1255	445_2_57	195_2_1	88_6_714	12_6_1	125_5_29	7_2_1032	178_6_527	2_2_1	232_6_297
27_2_1	40_5_324	667_04_547	47_6_665	302_2_97	453_2_1249	445_2_54	195_2_1	88_6_708	12_6_1	125_5_26	7_2_1029	178_6_537	2_2_1	232_6_288
27_2_1	40_5_319	667_04_583	47_6_671	302_2_94	453_2_1215	445_2_56	195_2_1	88_6_700	12_6_1	125_5_22	7_2_1019	178_6_546	2_2_1	232_6_290
27_2_1	40_5_310	667_04_575	47_6_678	302_2_92	453_2_1240	445_2_51	195_2_1	88_6_691	12_6_1	125_5_29	7_2_1011	178_6_527	2_2_1	232_6_295
27_2_1	40_5_313	667_04_561	47_6_705	302_2_93	453_2_1227	445_2_56	195_2_1	88_6_693	12_6_1	125_5_31	7_2_1008	178_6_517	2_2_1	232_6_277
27_2_1	40_5_298	667_04_551	47_6_707	302_2_87	453_2_1232	445_2_53	195_2_1	88_6_687	12_6_1	125_5_25	7_2_993	178_6_528	2_2_1	232_6_277
27_2_1	40_5_290	667_04_522	47_6_703	302_2_82	453_2_1236	445_2_48	195_2_1	88_6_670	12_6_1	125_5_26	7_2_1001	178_6_518	2_2_1	232_6_274
27_2_1	40_5_275	667_04_495	47_6_699	302_2_89	453_2_1251	445_2_40	195_2_1	88_6_689	12_6_1	125_5_20	7_2_985	178_6_513	2_2_1	232_6_274
27_2_1	40_5_258	667_04_492	47_6_684	302_2_103	453_2_1285	445_2_33	195_2_1	88_6_672	12_6_1	125_5_20	7_2_1008	178_6_506	2_2_1	232_6_267
27_2_1	40_5_250	667_04_481	47_6_650	302_2_106	453_2_1284	445_2_34	195_2_1	88_6_675	12_6_1	125_5_21	7_2_1061	178_6_498	2_2_1	232_6_280
27_2_1	40_5_251	667_04_493	47_6_661	302_2_112	453_2_1276	445_2_29	195_2_1	88_6_662	12_6_1	125_5_22	7_2_1074	178_6_481	2_2_1	232_6_278
27_2_1	40_5_249	667_04_523	47_6_664	302_2_116	453_2_1258	445_2_31	195_2_1	88_6_667	12_6_1	125_5_17	7_2_1066	178_6_486	2_2_1	232_6_281
27_2_1	40_5_253	667_04_526	47_6_664	302_2_117	453_2_1279	445_2_37	195_2_1	88_6_672	12_6_1	125_5_17	7_2_1073	178_6_478	2_2_1	232_6_297
27_2_1	40_5_255	667_04_503	47_6_653	302_2_117	453_2_1236	445_2_45	195_2_1	88_6_657	12_6_1	125_5_18	7_2_1091	178_6_478	2_2_1	232_6_280
27_2_1	40_5_231	667_04_507	47_6_659	302_2_128	453_2_1263	445_2_41	195_2_1	88_6_661	12_6_1	125_5_15	7_2_1086	178_6_468	2_2_1	232_6_261
27_2_1	40_5_217	667_04_529	47_6_654	302_2_119	453_2_1233	445_2_34	195_2_1	88_6_690	12_6_1	125_5_17	7_2_1114	178_6_472	2_2_1	232_6_252
27_2_1	40_5_205	667_04_548	47_6_668	302_2_118	453_2_1224	445_2_33	195_2_1	88_6_701	12_6_1	125_5_19	7_2_1138	178_6_474	2_2_1	232_6_243
27_2_1	40_5_198	667_04_572	47_6_663	302_2_112	453_2_1221	445_2_28	195_2_1	88_6_713	12_6_1	125_5_19	7_2_1110	178_6_484	2_2_1	232_6_252
27_2_1	40_5_199	667_04_628	47_6_666	302_2_101	453_2_1187	445_2_23	195_2_1	88_6_695	12_6_1	125_5_18	7_2_1132	178_6_494	2_2_1	232_6_237
27_2_1	40_5_188	667_04_705	47_6_635	302_2_104	453_2_1175	445_2_22	195_2_1	88_6_677	12_6_1	125_5_17	7_2_1166	178_6_508	2_2_1	232_6_235
27_2_1	40_5_186	667_04_746	47_6_641	302_2_97	453_2_1183	445_2_17	195_2_1	88_6_655	12_6_1	125_5_12	7_2_1150	178_6_501	2_2_1	232_6_231
27_2_1	40_5_180	667_04_790	47_6_635	302_2_87	453_2_1160	445_2_15	195_2_1	88_6_626	12_6_1	125_5_12	7_2_1184	178_6_524	2_2_1	232_6_214
27_2_1	40_5_176	667_04_794	47_6_639	302_2_88	453_2_1123	445_2_20	195_2_1	88_6_610	12_6_1	125_5_10	7_2_1202	178_6_511	2_2_1	232_6_199
27_2_1	40_5_182	667_04_777	47_6_673	302_2_97	453_2_1084	445_2_30	195_2_1	88_6_590	12_6_1	125_5_11	7_2_1209	178_6_518	2_2_1	232_6_190
27_2_1	40_5_162	667_04_766	47_6_669	302_2_108	453_2_1059	445_2_31	195_2_1	88_6_583	12_6_1	125_5_12	7_2_1255	178_6_525	2_2_1	232_6_185
27_2_1	40_5_160	667_04_776	47_6_712	302_2_111	453_2_1035	445_2_28	195_2_1	88_6_575	12_6_1	125_5_10	7_2_1233	178_6_524	2_2_1	232_6_182
27_2_1	40_5_160	667_04_779	47_6_718	302_2_104	453_2_1027	445_2_34	195_2_1	88_6_574	12_6_1	125_5_7	7_2_1252	178_6_531	2_2_1	232_6_183
27_2_1	40_5_152	667_04_767	47_6_724	302_2_110	453_2_1012	445_2_43	195_2_1	88_6_565	12_6_1	125_5_9	7_2_1248	178_6_525	2_2_1	232_6_171
27_2_1	40_5_141	667_04_794	47_6_743	302_2_108	453_2_962	445_2_42	195_2_1	88_6_586	12_6_1	125_5_12	7_2_1242	178_6_528	2_2_1	232_6_166
27_2_1	40_5_143	667_04_804	47_6_775	302_2_111	453_2_945	445_2_44	195_2_1	88_6_589	12_6_1	125_5_12	7_2_1243	178_6_527	2_2_1	232_6_149
27_2_1	40_5_122	667_04_859	47_6_779	302_2_121	453_2_928	445_2_50	195_2_1	88_6_603	12_6_1	125_5_12	7_2_1238	178_6_531	2_2_1	232_6_138
27_2_1	40_5_116	667_04_885	47_6_745	302_2_121	453_2_929	445_2_53	195_2_1	88_6_602	12_6_1	125_5_10	7_2_1290	178_6_521	2_2_1	232_6_138
27_2_1	40_5_105	667_04_913	47_6_744	302_2_116	453_2_939	445_2_54	195_2_1	88_6_616	12_6_1	125_5_8	7_2_1290	178_6_504	2_2_1	232_6_142
27_2_1	40_5_101	667_04_904	47_6_723	302_2_114	453_2_979	445_2_48	195_2_1	88_6_603	12_6_1	125_5_9	7_2_1303	178_6_514	2_2_1	232_6_132
27_2_1	40_5_101	667_04_861	47_6_737	302_2_117	453_2_972	445_2_56	195_2_1	88_6_596	12_6_1	125_5_4	7_2_1332	178_6_504	2_2_1	232_6_130
27_2_1	40_5_92	667_04_818	47_6_735	302_2_127	453_2_971	445_2_61	195_2_1	88_6_590	12_6_1	125_5_6	7_2_1327	178_6_496	2_2_1	232_6_128
27_2_1	40_5_81	667_04_802	47_6_702	302_2_127	453_2_962	445_2_57	195_2_1	88_6_595	12_6_1	125_5_5	7_2_1394	178_6_505	2_2_1	232_6_117
27_2_1	40_5_72	667_04_789	47_6_708	302_2_124	453_2_953	445_2_58	195_2_1	88_6_603	12_6_1	125_5_5	7_2_1390	178_6_498	2_2_1	232_6_111
27_2_1	40_5_76	667_04_798	47_6_728	302_2_121	453_2_937	445_2_55	195_2_1	88_6_586	12_6_1	125_5_6	7_2_1367	178_6_501	2_2_1	232_6_117
27_2_1	40_5_72	667_04_828	47_6_696	302_2_117	453_2_908	445_2_62	195_2_1	88_6_563	12_6_1	125_5_6	7_2_1386	178_6_522	2_2_1	232_6_119
27_2_1	40_5_68	667_04_832	47_6_691	302_2_126	453_2_868	445_2_70	195_2_1	88_6_549	12_6_1	125_5_7	7_2_1381	178_6_538	2_2_1	232_6_112
27_2_1	40_5_61	667_04_844	47_6_694	302_2_139	453_2_864	445_2_71	195_2_1	88_6_546	12_6_1	125_5_5	7_2_1399	178_6_537	2_2_1	232_6_109
27_2_1	40_5_54	667_04_849	47_6_713	302_2_131	453_2_849	445_2_75	195_2_1	88_6_558	12_6_1	125_5_2	7_2_1394	178_6_557	2_2_1	232_6_109
27_2_1	40_5_46	667_04_861	47_6_686	302_2_120	453_2_854	445_2_85	195_2_1	88_6_561	12_6_1	125_5_3	7_2_1426	178_6_568	2_2_1	232_6_103
27_2_1	40_5_51	667_04_863	47_6_678	302_2_111	453_2_827	445_2_82	195_2_1	88_6_563	12_6_1	125_5_1	7_2_1441	178_6_583	2_2_1	232_6_93
27_2_1	40_5_54	667_04_852	47_6_716	302_2_116	453_2_829	445_2_79	195_2_1	88_6_548	12_6_1	125_5_1	7_2_1402	178_6_599	2_2_1	232_6_91
27_2_1	40_5_49	667_04_847	47_6_693	302_2_105	453_2_825	445_2_83	195_2_1	88_6_551	12_6_1	125_5_1	7_2_1429	178_6_591	2_2_1	232_6_86
27_2_1	667_04_821	47_6_677	302_2_111	453_2_863	445_2_87	195_2_1	88_6_538	12_6_1	40_5_51	7_2_1422	178_6_599	2_2_1	232_6_77
27_2_1	667_04_848	47_6_678	302_2_114	453_2_895	445_2_97	195_2_1	88_6_531	12_6_1	40_5_41	7_2_1382	178_6_595	2_2_1	232_6_67
27_2_1	667_04_833	47_6_676	302_2_126	453_2_900	445_2_82	195_2_1	88_6_531	12_6_1	40_5_45	7_2_1364	178_6_594	2_2_1	232_6_71
27_2_1	667_04_869	47_6_700	302_2_140	453_2_893	445_2_89	195_2_1	88_6_513	12_6_1	40_5_40	7_2_1342	178_6_593	2_2_1	232_6_64
27_2_1	667_04_872	47_6_686	302_2_156	453_2_891	445_2_82	195_2_1	88_6_513	12_6_1	40_5_46	7_2_1390	178_6_600	2_2_1	232_6_61
27_2_1	667_04_885	47_6_657	302_2_173	453_2_880	445_2_80	195_2_1	88_6_508	12_6_1	40_5_47	7_2_1408	178_6_617	2_2_1	232_6_66
27_2_1	667_04_903	47_6_659	302_2_177	453_2_883	445_2_84	195_2_1	88_6_513	12_6_1	40_5_48	7_2_1431	178_6_615	2_2_1	232_6_72
27_2_1	667_04_888	47_6_643	302_2_186	453_2_898	445_2_87	195_2_1	88_6_510	12_6_1	40_5_50	7_2_1437	178_6_631	2_2_1	232_6_67
27_2_1	667_04_887	47_6_669	302_2_175	453_2_872	445_2_81	195_2_1	88_6_488	12_6_1	40_5_52	7_2_1396	178_6_646	2_2_1	232_6_59
27_2_1	667_04_852	47_6_663	302_2_169	453_2_875	445_2_85	195_2_1	88_6_464	12_6_1	40_5_51	7_2_1420	178_6_629	2_2_1	232_6_59
27_2_1	667_04_832	47_6_657	302_2_177	453_2_860	445_2_91	195_2_1	88_6_459	12_6_1	40_5_50	7_2_1430	178_6_654	2_2_1	232_6_66
27_2_1	667_04_830	47_6_628	302_2_182	453_2_821	445_2_91	195_2_1	88_6_453	12_6_1	40_5_47	7_2_1442	178_6_678	2_2_1	232_6_77
27_2_1	667_04_823	47_6_628	302_2_186	453_2_811	445_2_97	195_2_1	88_6_449	12_6_1	40_5_46	7_2_1450	178_6_685	2_2_1	232_6_72
27_2_1	667_04_786	47_6_640	302_2_190	453_2_780	445_2_95	195_2_1	88_6_449	12_6_1	40_5_37	7_2_1434	178_6_690	2_2_1	232_6_64
27_2_1	667_04_700	47_6_639	302_2_176	453_2_805	445_2_92	195_2_1	88_6_454	12_6_1	40_5_36	7_2_1439	178_6_684	2_2_1	232_6_69
27_2_1	667_04_666	47_6_644	302_2_176	453_2_798	445_2_87	195_2_1	88_6_427	12_6_1	40_5_33	7_2_1462	178_6_668	2_2_1	232_6_63
27_2_1	667_04_617	47_6_649	302_2_180	453_2_830	445_2_75	195_2_1	88_6_452	12_6_1	40_5_34	7_2_1448	178_6_658	2_2_1	232_6_61
27_2_1	667_04_594	47_6_645	302_2_167	453_2_856	445_2_74	195_2_1	88_6_465	12_6_1	40_5_31	7_2_1438	178_6_639	2_2_1	232_6_63
27_2_1	667_04_612	47_6_659	302_2_164	453_2_897	445_2_72	195_2_1	88_6_477	12_6_1	40_5_26	7_2_1451	178_6_622	2_2_1	232_6_60
27_2_1	667_04_638	47_6_677	302_2_162	453_2_906	445_2_67	195_2_1	88_6_488	12_6_1	40_5_28	7_2_1447	178_6_616	2_2_1	232_6_63
27_2_1	667_04_676	47_6_653	302_2_172	453_2_894	445_2_71	195_2_1	88_6_504	12_6_1	40_5_30	7_2_1443	178_6_641	2_2_1	232_6_74
27_2_1	667_04_692	47_6_648	302_2_175	453_2_888	445_2_65	195_2_1	88_6_521	12_6_1	40_5_40	7_2_1478	178_6_653	2_2_1	232_6_70
27_2_1	667_04_720	47_6_652	302_2_158	453_2_912	445_2_67	195_2_1	88_6_527	12_6_1	40_5_47	7_2_1493	178_6_657	2_2_1	232_6_71
27_2_1	667_04_688	47_6_684	302_2_147	453_2_922	445_2_66	195_2_1	88_6_548	12_6_1	40_5_45	7_2_1481	178_6_660	2_2_1	232_6_70
27_2_1	667_04_650	47_6_654	302_2_142	453_2_961	445_2_64	195_2_1	88_6_551	12_6_1	40_5_39	7_2_1471	178_6_686	2_2_1	232_6_68
27_2_1	667_04_582	47_6_659	302_2_150	453_2_988	445_2_67	195_2_1	88_6_548	12_6_1	40_5_33	7_2_1467	178_6_688	2_2_1	232_6_73
27_2_1	667_04_499	47_6_662	302_2_151	453_2_1000	445_2_59	195_2_1	88_6_569	12_6_1	40_5_27	7_2_1456	178_6_671	2_2_1	232_6_74
27_2_1	667_04_411	47_6_657	302_2_154	453_2_1033	445_2_63	195_2_1	88_6_586	12_6_1	40_5_24	7_2_1419	178_6_688	2_2_1	232_6_74
27_2_1	667_04_407	47_6_652	302_2_162	453_2_1061	445_2_70	195_2_1	88_6_568	12_6_1	40_5_23	7_2_1421	178_6_683	2_2_1	232_6_74
27_2_1	667_04_449	47_6_657	302_2_169	453_2_1083	445_2_70	195_2_1	88_6_567	12_6_1	40_5_25	7_2_1440	178_6_681	2_2_1	232_6_75
27_2_1	667_04_461	47_6_684	302_2_175	453_2_1101	445_2_75	195_2_1	88_6_577	12_6_1	40_5_34	7_2_1413	178_6_671	2_2_1	232_6_79
27_2_1	667_04_466	47_6_673	302_2_175	453_2_1075	445_2_82	195_2_1	88_6_585	12_6_1	40_5_44	7_2_1447	178_6_655	2_2_1	232_6_68
27_2_1	667_04_486	47_6_647	302_2_175	453_2_1079	445_2_85	195_2_1	88_6_587	12_6_1	40_5_55	7_2_1432	178_6_679	2_2_1	232_6_75
27_2_1	667_04_481	47_6_635	302_2_162	453_2_1106	445_2_94	195_2_1	88_6_612	12_6_1	40_5_55	7_2_1381	178_6_689	2_2_1	232_6_78
27_2_1	667_04_489	47_6_641	302_2_166	453_2_1105	445_2_94	195_2_1	88_6_604	12_6_1	40_5_58	7_2_1350	178_6_689	2_2_1	232_6_80
27_2_1	667_04_481	47_6_619	302_2_167	453_2_1124	445_2_94	195_2_1	88_6_602	12_6_1	40_5_61	7_2_1337	178_6_702	2_2_1	232_6_84
27_2_1	667_04_483	47_6_615	302_2_176	453_2_1091	445_2_97	195_2_1	88_6_608	12_6_1	40_5_66	7_2_1336	178_6_696	2_2_1	232_6_84
27_2_1	667_04_498	47_6_615	302_2_184	453_2_1097	445_2_95	195_2_1	88_6_610	12_6_1	40_5_69	7_2_1316	178_6_697	2_2_1	232_6_95
27_2_1	667_04_514	47_6_632	302_2_188	453_2_1098	445_2_88	195_2_1	88_6_634	12_6_1	40_5_78	7_2_1295	178_6_682	2_2_1	232_6_94
27_2_1	667_04_545	47_6_643	302_2_185	453_2_1070	445_2_85	195_2_1	88_6_627	12_6_1	40_5_85	7_2_1294	178_6_688	2_2_1	232_6_85
27_2_1	667_04_561	47_6_639	302_2_200	453_2_1104	445_2_91	195_2_1	88_6_626	12_6_1	40_5_101	7_2_1278	178_6_662	2_2_1	232_6_86
27_2_1	667_04_552	47_6_632	302_2_198	453_2_1151	445_2_92	195_2_1	88_6_642	12_6_1	40_5_105	7_2_1217	178_6_664	2_2_1	232_6_95
27_2_1	667_04_537	47_6_631	302_2_192	453_2_1158	445_2_93	195_2_1	88_6_647	12_6_1	40_5_111	7_2_1238	178_6_680	2_2_1	232_6_89
27_2_1	667_04_541	47_6_619	302_2_186	453_2_1158	445_2_83	195_2_1	88_6_661	12_6_1	40_5_106	7_2_1230	178_6_689	2_2_1	232_6_89
27_2_1	667_04_539	47_6_596	302_2_179	453_2_1138	445_2_82	195_2_1	88_6_662	12_6_1	40_5_110	7_2_1256	178_6_675	2_2_1	232_6_102
27_2_1	667_04_515	47_6_617	302_2_182	453_2_1137	445_2_90	195_2_1	88_6_676	12_6_1	40_5_111	7_2_1251	178_6_655	2_2_1	232_6_100
27_2_1	667_04_532	47_6_616	302_2_174	453_2_1146	445_2_87	195_2_1	88_6_684	12_6_1	40_5_102	7_2_1256	178_6_653	2_2_1	232_6_99
27_2_1	667_04_524	47_6_615	302_2_166	453_2_1174	445_2_79	195_2_1	88_6_676	12_6_1	40_5_89	7_2_1264	178_6_643	2_2_1	232_6_109
27_2_1	667_04_506	47_6_659	302_2_166	453_2_1171	445_2_64	195_2_1	88_6_669	12_6_1	40_5_83	7_2_1246	178_6_660	2_2_1	232_6_110
27_2_1	667_04_518	47_6_662	302_2_146	453_2_1168	445_2_64	195_2_1	88_6_664	12_6_1	40_5_80	7_2_1247	178_6_651	2_2_1	232_6_108
27_2_1	667_04_495	47_6_656	302_2_158	453_2_1191	445_2_66	195_2_1	88_6_659	12_6_1	40_5_84	7_2_1212	178_6_639	2_2_1	232_6_110
27_2_1	667_04_492	47_6_674	302_2_163	453_2_1196	445_2_64	195_2_1	88_6_649	12_6_1	40_5_87	7_2_1225	178_6_652	2_2_1	232_6_105
27_2_1	667_04_513	47_6_700	302_2_147	453_2_1201	445_2_64	195_2_1	88_6_651	12_6_1	40_5_83	7_2_1197	178_6_647	2_2_1	232_6_106
27_2_1	667_04_513	47_6_730	302_2_152	453_2_1214	445_2_54	195_2_1	88_6_651	12_6_1	40_5_74	7_2_1191	178_6_627	2_2_1	232_6_110
27_2_1	667_04_536	47_6_707	302_2_146	453_2_1251	445_2_53	195_2_1	88_6_649	12_6_1	40_5_70	7_2_1187	178_6_599	2_2_1	232_6_111
27_2_1	667_04_515	47_6_681	302_2_137	453_2_1270	445_2_43	195_2_1	88_6_658	12_6_1	40_5_68	7_2_1197	178_6_623	2_2_1	232_6_121
27_2_1	667_04_522	47_6_645	302_2_150	453_2_1253	445_2_39	195_2_1	88_6_662	12_6_1	40_5_70	7_2_1202	178_6_597	2_2_1	232_6_135
27_2_1	667_04_529	47_6_648	302_2_146	453_2_1293	445_2_47	195_2_1	88_6_630	12_6_1	40_5_74	7_2_1206	178_6_614	2_2_1	232_6_131
27_2_1	667_04_582	47_6_643	302_2_144	453_2_1292	445_2_47	195_2_1	88_6_623	12_6_1	40_5_81	7_2_1219	178_6_591	2_2_1	232_6_127
27_2_1	667_04_628	47_6_668	302_2_140	453_2_1303	445_2_44	195_2_1	88_6_623	12_6_1	40_5_92	7_2_1201	178_6_570	2_2_1	232_6_128
27_2_1	667_04_665	47_6_669	302_2_136	453_2_1336	445_2_41	195_2_1	88_6_648	12_6_1	40_5_90	7_2_1177	178_6_521	2_2_1	232_6_138
27_2_1	667_04_720	47_6_686	302_2_124	453_2_1304	445_2_38	195_2_1	88_6_679	12_6_1	40_5_97	7_2_1171	178_6_513	2_2_1	232_6_147
27_2_1	667_04_758	47_6_676	302_2_136	453_2_1282	445_2_47	195_2_1	88_6_678	12_6_1	40_5_97	7_2_1173	178_6_523	2_2_1	232_6_160
27_2_1	667_04_792	47_6_672	302_2_127	453_2_1259	445_2_47	195_2_1	88_6_693	12_6_1	40_5_91	7_2_1141	178_6_532	2_2_1	232_6_162
27_2_1	667_04_806	47_6_673	302_2_133	453_2_1255	445_2_49	195_2_1	88_6_655	12_6_1	40_5_87	7_2_1162	178_6_492	2_2_1	232_6_179
27_2_1	667_04_796	47_6_690	302_2_139	453_2_1219	445_2_58	195_2_1	88_6_657	12_6_1	40_5_89	7_2_1125	178_6_488	2_2_1	232_6_167
27_2_1	667_04_798	47_6_708	302_2_130	453_2_1224	445_2_56	195_2_1	88_6_659	12_6_1	40_5_90	7_2_1132	178_6_453	2_2_1	232_6_144
27_2_1	667_04_740	47_6_699	302_2_146	453_2_1197	445_2_60	195_2_1	88_6_687	12_6_1	40_5_86	7_2_1105	178_6_431	2_2_1	232_6_140
27_2_1	667_04_704	47_6_718	302_2_144	453_2_1207	445_2_69	195_2_1	88_6_662	12_6_1	40_5_80	7_2_1095	178_6_417	2_2_1	232_6_146
27_2_1	667_04_645	47_6_714	302_2_140	453_2_1222	445_2_69	195_2_1	88_6_695	12_6_1	40_5_73	7_2_1089	178_6_423	2_2_1	232_6_144
27_2_1	667_04_634	47_6_702	302_2_140	453_2_1214	445_2_76	195_2_1	88_6_695	12_6_1	40_5_78	7_2_1125	178_6_411	2_2_1	232_6_138
27_2_1	667_04_636	47_6_736	302_2_126	453_2_1246	445_2_77	195_2_1	88_6_686	12_6_1	40_5_79	7_2_1102	178_6_408	2_2_1	232_6_118
27_2_1	667_04_661	47_6_734	302_2_121	453_2_1252	445_2_80	195_2_1	88_6_714	12_6_1	40_5_85	7_2_1084	178_6_392	2_2_1	232_6_110
27_2_1	667_04_718	47_6_752	302_2_117	453_2_1257	445_2_69	195_2_1	88_6_700	12_6_1	40_5_88	7_2_1085	178_6_369	2_2_1	232_6_108
27_2_1	667_04_733	47_6_758	302_2_110	453_2_1257	445_2_67	195_2_1	88_6_700	12_6_1	40_5_77	7_2_1058	178_6_367	2_2_1	232_6_126
27_2_1	667_04_788	47_6_735	302_2_110	453_2_1281	445_2_62	195_2_1	88_6_703	12_6_1	40_5_74	7_2_1090	178_6_366	2_2_1	232_6_124
27_2_1	667_04_788	47_6_764	302_2_117	453_2_1297	445_2_62	195_2_1	88_6_679	12_6_1	40_5_68	7_2_1094	178_6_342	2_2_1	232_6_117
27_2_1	667_04_762	47_6_750	302_2_120	453_2_1309	445_2_57	195_2_1	88_6_718	12_6_1	40_5_80	7_2_1078	178_6_343	2_2_1	232_6_107
27_2_1	667_04_784	47_6_748	302_2_116	453_2_1329	445_2_56	195_2_1	88_6_730	12_6_1	40_5_75	7_2_1095	178_6_307	2_2_1	232_6_97
27_2_1	667_04_719	47_6_750	302_2_117	453_2_1350	445_2_66	195_2_1	88_6_711	12_6_1	40_5_74	7_2_1071	178_6_298	2_2_1	232_6_97
27_2_1	667_04_731	47_6_769	302_2_117	453_2_1342	445_2_66	195_2_1	88_6_737	12_6_1	40_5_76	7_2_1039	178_6_303	2_2_1	232_6_100
27_2_1	667_04_745	47_6_825	302_2_130	453_2_1359	445_2_65	195_2_1	88_6_721	12_6_1	40_5_85	7_2_994	178_6_300	2_2_1	232_6_83
27_2_1	667_04_772	47_6_837	302_2_118	453_2_1366	445_2_74	195_2_1	88_6_728	12_6_1	40_5_93	7_2_962	178_6_298	2_2_1	232_6_81
27_2_1	667_04_781	47_6_819	302_2_128	453_2_1340	445_2_77	195_2_1	88_6_760	12_6_1	40_5_94	7_2_939	178_6_326	2_2_1	232_6_76
27_2_1	667_04_814	47_6_823	302_2_123	453_2_1368	445_2_74	195_2_1	88_6_777	12_6_1	40_5_103	7_2_884	178_6_337	2_2_1	232_6_69
27_2_1	667_04_859	47_6_801	302_2_130	453_2_1334	445_2_74	195_2_1	88_6_783	12_6_1	40_5_106	7_2_912	178_6_322	2_2_1	232_6_74
27_2_1	667_04_875	47_6_788	302_2_133	453_2_1320	445_2_72	195_2_1	88_6_820	12_6_1	40_5_103	7_2_901	178_6_310	2_2_1	232_6_79
27_2_1	667_04_889	47_6_767	302_2_141	453_2_1328	445_2_84	195_2_1	88_6_789	12_6_1	40_5_108	7_2_897	178_6_294	2_2_1	232_6_74
27_2_1	667_04_847	47_6_774	302_2_133	453_2_1350	445_2_85	195_2_1	88_6_797	12_6_1	40_5_102	7_2_908	178_6_284	2_2_1	232_6_72
27_2_1	667_04_828	47_6_750	302_2_127	453_2_1401	445_2_89	195_2_1	88_6_777	12_6_1	40_5_101	7_2_904	178_6_275	2_2_1	232_6_79
27_2_1	667_04_799	47_6_741	302_2_117	453_2_1412	445_2_86	195_2_1	88_6_786	12_6_1	40_5_97	7_2_904	178_6_275	2_2_1	232_6_78
27_2_1	667_04_763	47_6_728	302_2_106	453_2_1381	445_2_87	195_2_1	88_6_793	12_6_1	40_5_95	7_2_902	178_6_303	2_2_1	232_6_73
27_2_1	667_04_753	47_6_768	302_2_88	453_2_1415	445_2_85	195_2_1	88_6_768	12_6_1	40_5_104	7_2_883	178_6_317	2_2_1	232_6_61
27_2_1	667_04_770	47_6_765	302_2_86	453_2_1460	445_2_86	195_2_1	88_6_786	12_6_1	40_5_99	7_2_856	178_6_315	2_2_1	232_6_55
27_2_1	667_04_778	47_6_778	302_2_82	453_2_1474	445_2_86	195_2_1	88_6_783	12_6_1	40_5_100	7_2_821	178_6_317	2_2_1	232_6_59
27_2_1	667_04_796	47_6_768	302_2_82	453_2_1480	445_2_77	195_2_1	88_6_785	12_6_1	40_5_99	7_2_808	178_6_317	2_2_1	232_6_58
27_2_1	667_04_807	47_6_760	302_2_92	453_2_1468	445_2_66	195_2_1	88_6_792	12_6_1	40_5_92	7_2_804	178_6_307	2_2_1	232_6_61
27_2_1	667_04_803	47_6_746	302_2_91	453_2_1487	445_2_73	195_2_1	88_6_776	12_6_1	40_5_86	7_2_809	178_6_306	2_2_1	232_6_64
27_2_1	667_04_805	47_6_706	302_2_90	453_2_1511	445_2_76	195_2_1	88_6_764	12_6_1	40_5_91	7_2_826	178_6_312	2_2_1	232_6_68
27_2_1	667_04_799	47_6_653	302_2_99	453_2_1521	445_2_74	195_2_1	88_6_760	12_6_1	40_5_96	7_2_816	178_6_327	2_2_1	232_6_77
27_2_1	667_04_831	47_6_643	302_2_97	453_2_1505	445_2_88	195_2_1	88_6_732	12_6_1	40_5_93	7_2_787	178_6_327	2_2_1	232_6_83
27_2_1	667_04_873	47_6_638	302_2_117	453_2_1481	445_2_90	195_2_1	88_6_711	12_6_1	40_5_98	7_2_779	178_6_325	2_2_1	232_6_78
27_2_1	667_04_975	47_6_613	302_2_110	453_2_1478	445_2_96	195_2_1	88_6_683	12_6_1	40_5_91	7_2_752	178_6_329	2_2_1	232_6_83
27_2_1	667_04_1014	47_6_636	302_2_114	453_2_1508	445_2_93	195_2_1	88_6_673	12_6_1	40_5_87	7_2_739	178_6_340	2_2_1	232_6_77
27_2_1	667_04_1107	47_6_642	302_2_110	453_2_1499	445_2_85	195_2_1	88_6_671	12_6_1	40_5_85	7_2_725	178_6_341	2_2_1	232_6_71
27_2_1	667_04_1149	47_6_704	302_2_109	453_2_1510	445_2_70	195_2_1	88_6_658	12_6_1	40_5_94	7_2_694	178_6_343	2_2_1	232_6_66
27_2_1	667_04_1173	47_6_686	302_2_111	453_2_1545	445_2_65	195_2_1	88_6_649	12_6_1	40_5_92	7_2_683	178_6_360	2_2_1	232_6_57
27_2_1	667_04_1182	47_6_684	302_2_99	453_2_1598	445_2_58	195_2_1	88_6_654	12_6_1	40_5_88	7_2_653	178_6_357	2_2_1	232_6_54
27_2_1	667_04_1229	47_6_651	302_2_93	453_2_1616	445_2_50	195_2_1	88_6_677	12_6_1	40_5_98	7_2_614	178_6_355	2_2_1	232_6_62
27_2_1	667_04_1189	47_6_658	302_2_89	453_2_1636	445_2_48	195_2_1	88_6_652	12_6_1	40_5_95	7_2_593	178_6_358	2_2_1	232_6_70
27_2_1	667_04_1176	47_6_644	302_2_96	453_2_1615	445_2_36	195_2_1	88_6_634	12_6_1	40_5_104	7_2_552	178_6_388	2_2_1	232_6_60
27_2_1	667_04_1123	47_6_656	302_2_89	453_2_1591	445_2_22	195_2_1	88_6_589	12_6_1	40_5_96	7_2_572	178_6_414	2_2_1	232_6_51
27_2_1	667_04_1082	47_6_646	302_2_91	453_2_1636	445_2_13	195_2_1	88_6_586	12_6_1	40_5_90	7_2_575	178_6_446	2_2_1	232_6_45
27_2_1	667_04_1056	47_6_653	302_2_90	453_2_1639	445_2_13	195_2_1	88_6_561	12_6_1	40_5_85	7_2_577	178_6_449	2_2_1	232_6_42
27_2_1	667_04_1037	47_6_663	302_2_101	453_2_1628	445_2_8	195_2_1	88_6_557	12_6_1	40_5_92	7_2_557	178_6_476	2_2_1	232_6_43
27_2_1	667_04_1059	47_6_661	302_2_104	453_2_1610	445_2_10	195_2_1	88_6_538	12_6_1	40_5_89	7_2_576	178_6_509	2_2_1	232_6_46
27_2_1	667_04_1064	47_6_638	302_2_112	453_2_1605	445_2_9	195_2_1	88_6_538	12_6_1	40_5_91	7_2_584	178_6_521	2_2_1	232_6_46
27_2_1	667_04_1095	47_6_633	302_2_112	453_2_1595	445_2_9	195_2_1	88_6_547	12_6_1	40_5_90	7_2_601	178_6_511	2_2_1	232_6_47
27_2_1	667_04_1100	47_6_660	302_2_124	453_2_1578	445_2_6	195_2_1	88_6_563	12_6_1	40_5_80	7_2_568	178_6_530	2_2_1	232_6_46
27_2_1	667_04_1092	47_6_650	302_2_123	453_2_1579	445_2_7	195_2_1	88_6_575	12_6_1	40_5_81	7_2_546	178_6_546	2_2_1	232_6_42
27_2_1	667_04_1068	47_6_637	302_2_118	453_2_1588	445_2_8	195_2_1	88_6_547	12_6_1	40_5_79	7_2_535	178_6_590	2_2_1	232_6_47
27_2_1	667_04_1049	47_6_619	302_2_114	453_2_1636	445_2_7	195_2_1	88_6_545	12_6_1	40_5_80	7_2_508	178_6_608	2_2_1	232_6_41
27_2_1	667_04_1029	47_6_608	302_2_121	453_2_1642	445_2_7	195_2_1	88_6_539	12_6_1	40_5_88	7_2_499	178_6_633	2_2_1	232_6_44
27_2_1	667_04_1051	47_6_614	302_2_124	453_2_1664	445_2_7	195_2_1	88_6_530	12_6_1	40_5_86	7_2_489	178_6_627	2_2_1	232_6_45
27_2_1	667_04_1080	47_6_609	302_2_126	453_2_1623	445_2_3	195_2_1	88_6_550	12_6_1	40_5_83	7_2_493	178_6_657	2_2_1	232_6_45
27_2_1	667_04_1064	47_6_596	302_2_124	453_2_1631	445_2_2	195_2_1	88_6_566	12_6_1	40_5_79	7_2_469	178_6_688	2_2_1	232_6_46
27_2_1	667_04_1069	47_6_577	302_2_111	453_2_1616	40_5_82	195_2_1	88_6_563	12_6_1	7_2_463	178_6_736	2_2_1	232_6_44
27_2_1	667_04_1092	47_6_551	302_2_120	453_2_1598	40_5_87	195_2_1	88_6_555	12_6_1	7_2_471	178_6_754	2_2_1	232_6_49
27_2_1	667_04_1084	47_6_542	302_2_116	453_2_1621	40_5_82	195_2_1	88_6_540	12_6_1	7_2_474	178_6_777	2_2_1	232_6_48
27_2_1	667_04_1047	47_6_537	302_2_125	453_2_1628	40_5_81	195_2_1	88_6_546	12_6_1	7_2_461	178_6_770	2_2_1	232_6_46
27_2_1	667_04_1015	47_6_515	302_2_135	453_2_1615	40_5_87	195_2_1	88_6_547	12_6_1	7_2_471	178_6_798	2_2_1	232_6_46
27_2_1	667_04_961	47_6_521	302_2_121	453_2_1625	40_5_88	195_2_1	88_6_557	12_6_1	7_2_469	178_6_815	2_2_1	232_6_43
27_2_1	667_04_957	47_6_525	302_2_120	453_2_1589	40_5_92	195_2_1	88_6_587	12_6_1	7_2_469	178_6_801	2_2_1	232_6_43
27_2_1	667_04_973	47_6_512	302_2_119	453_2_1594	40_5_85	195_2_1	88_6_605	12_6_1	7_2_461	178_6_806	2_2_1	232_6_39
27_2_1	667_04_992	47_6_517	302_2_113	453_2_1623	40_5_86	195_2_1	88_6_593	12_6_1	7_2_477	178_6_775	2_2_1	232_6_33
27_2_1	667_04_948	47_6_520	302_2_108	453_2_1626	40_5_89	195_2_1	88_6_604	12_6_1	7_2_492	178_6_769	2_2_1	232_6_37
27_2_1	667_04_947	47_6_517	302_2_101	453_2_1667	40_5_88	195_2_1	88_6_611	12_6_1	7_2_482	178_6_768	2_2_1	232_6_42
27_2_1	667_04_962	47_6_492	302_2_107	453_2_1716	40_5_87	195_2_1	88_6_612	12_6_1	7_2_485	178_6_756	2_2_1	232_6_37
27_2_1	667_04_955	47_6_486	302_2_114	453_2_1698	40_5_90	195_2_1	88_6_629	12_6_1	7_2_470	178_6_787	2_2_1	232_6_32
27_2_1	667_04_961	47_6_463	302_2_109	453_2_1682	40_5_92	195_2_1	88_6_620	12_6_1	7_2_476	178_6_803	2_2_1	232_6_32
27_2_1	667_04_988	47_6_435	302_2_122	453_2_1682	40_5_96	195_2_1	88_6_621	12_6_1	7_2_465	178_6_818	2_2_1	232_6_32
27_2_1	667_04_964	47_6_436	302_2_114	453_2_1711	40_5_101	195_2_1	88_6_643	12_6_1	7_2_468	178_6_827	2_2_1	232_6_24
27_2_1	667_04_929	47_6_437	302_2_111	453_2_1714	40_5_97	195_2_1	88_6_656	12_6_1	7_2_450	178_6_837	2_2_1	232_6_28
27_2_1	667_04_914	47_6_467	302_2_104	453_2_1750	40_5_99	195_2_1	88_6_663	12_6_1	7_2_443	178_6_814	2_2_1	232_6_28
27_2_1	667_04_877	47_6_484	302_2_106	453_2_1774	40_5_92	195_2_1	88_6_672	12_6_1	7_2_395	178_6_822	2_2_1	232_6_31
27_2_1	667_04_838	47_6_503	302_2_94	453_2_1794	40_5_92	195_2_1	88_6_672	12_6_1	7_2_397	178_6_811	2_2_1	232_6_29
27_2_1	667_04_824	47_6_502	302_2_89	453_2_1793	40_5_92	195_2_1	88_6_679	12_6_1	7_2_385	178_6_816	2_2_1	232_6_34
27_2_1	667_04_768	47_6_498	302_2_81	453_2_1814	40_5_89	195_2_1	88_6_695	12_6_1	7_2_389	178_6_797	2_2_1	232_6_35
27_2_1	667_04_791	47_6_507	302_2_75	453_2_1764	40_5_101	195_2_1	88_6_722	12_6_1	7_2_393	178_6_782	2_2_1	232_6_36
27_2_1	667_04_810	47_6_501	302_2_81	453_2_1737	40_5_98	195_2_1	88_6_717	12_6_1	7_2_413	178_6_792	2_2_1	232_6_38
27_2_1	667_04_843	47_6_481	302_2_80	453_2_1725	40_5_104	195_2_1	88_6_718	12_6_1	7_2_423	178_6_803	2_2_1	232_6_40
27_2_1	667_04_848	47_6_481	302_2_81	453_2_1746	40_5_97	195_2_1	88_6_726	12_6_1	7_2_426	178_6_795	2_2_1	232_6_45
27_2_1	667_04_872	47_6_468	302_2_74	453_2_1703	40_5_97	195_2_1	88_6_722	12_6_1	7_2_448	178_6_804	2_2_1	232_6_35
27_2_1	667_04_873	47_6_484	302_2_74	453_2_1720	40_5_91	195_2_1	88_6_713	12_6_1	7_2_438	178_6_787	2_2_1	232_6_33
27_2_1	667_04_858	47_6_489	302_2_70	453_2_1770	40_5_84	195_2_1	88_6_724	12_6_1	7_2_421	178_6_778	2_2_1	232_6_33
27_2_1	667_04_856	47_6_488	302_2_76	453_2_1783	40_5_84	195_2_1	88_6_753	12_6_1	7_2_410	178_6_783	2_2_1	232_6_29
27_2_1	667_04_858	47_6_495	302_2_82	453_2_1761	40_5_86	195_2_1	88_6_773	12_6_1	7_2_410	178_6_782	2_2_1	232_6_25
27_2_1	667_04_884	47_6_482	302_2_72	453_2_1761	40_5_96	195_2_1	88_6_764	12_6_1	7_2_416	178_6_781	2_2_1	232_6_19
27_2_1	667_04_872	47_6_478	302_2_74	453_2_1746	40_5_108	195_2_1	88_6_776	12_6_1	7_2_428	178_6_764	2_2_1	232_6_21
27_2_1	667_04_920	47_6_467	302_2_81	453_2_1757	40_5_109	195_2_1	88_6_734	12_6_1	7_2_417	178_6_767	2_2_1	232_6_24
27_2_1	667_04_994	47_6_449	302_2_74	453_2_1750	40_5_117	195_2_1	88_6_733	12_6_1	7_2_393	178_6_762	2_2_1	232_6_25
27_2_1	667_04_1037	47_6_445	302_2_71	453_2_1755	40_5_124	195_2_1	88_6_732	12_6_1	7_2_357	178_6_777	2_2_1	232_6_24
27_2_1	667_04_1099	47_6_456	302_2_72	453_2_1707	40_5_132	195_2_1	88_6_747	12_6_1	7_2_359	178_6_767	2_2_1	232_6_24
27_2_1	667_04_1132	47_6_433	302_2_81	453_2_1714	40_5_133	195_2_1	88_6_764	12_6_1	7_2_338	178_6_762	2_2_1	232_6_17
27_2_1	667_04_1155	47_6_415	302_2_65	453_2_1718	40_5_125	195_2_1	88_6_775	12_6_1	7_2_342	178_6_774	2_2_1	232_6_11
27_2_1	667_04_1145	47_6_416	302_2_77	453_2_1737	40_5_124	195_2_1	88_6_753	12_6_1	7_2_344	178_6_756	2_2_1	232_6_9
27_2_1	667_04_1162	47_6_411	302_2_72	453_2_1711	40_5_128	195_2_1	88_6_756	12_6_1	7_2_337	178_6_773	2_2_1	232_6_10
27_2_1	667_04_1120	47_6_397	302_2_67	453_2_1749	40_5_128	195_2_1	88_6_782	12_6_1	7_2_344	178_6_755	2_2_1	232_6_12
27_2_1	667_04_1088	47_6_393	302_2_62	453_2_1782	40_5_129	195_2_1	88_6_778	12_6_1	7_2_350	178_6_759	2_2_1	232_6_12
27_2_1	667_04_1051	47_6_384	302_2_62	453_2_1803	40_5_127	195_2_1	88_6_777	12_6_1	7_2_326	178_6_759	2_2_1	232_6_11
27_2_1	667_04_997	47_6_361	302_2_61	453_2_1808	40_5_121	195_2_1	88_6_791	12_6_1	7_2_351	178_6_751	2_2_1	232_6_11
27_2_1	667_04_954	47_6_358	302_2_63	453_2_1785	40_5_117	195_2_1	88_6_813	12_6_1	7_2_360	178_6_767	2_2_1	232_6_13
27_2_1	667_04_948	47_6_353	302_2_59	453_2_1784	40_5_118	195_2_1	88_6_787	12_6_1	7_2_373	178_6_762	2_2_1	232_6_12
27_2_1	667_04_866	47_6_368	302_2_67	453_2_1799	40_5_115	195_2_1	88_6_778	12_6_1	7_2_385	178_6_792	2_2_1	232_6_11
27_2_1	667_04_820	47_6_389	302_2_67	453_2_1777	40_5_117	195_2_1	88_6_787	12_6_1	7_2_393	178_6_801	2_2_1	232_6_10
27_2_1	667_04_779	47_6_408	302_2_69	453_2_1785	40_5_111	195_2_1	88_6_772	12_6_1	7_2_393	178_6_811	2_2_1	232_6_8
27_2_1	667_04_798	47_6_406	302_2_63	453_2_1823	40_5_107	195_2_1	88_6_769	12_6_1	7_2_389	178_6_797	2_2_1	232_6_5
27_2_1	667_04_763	47_6_398	302_2_62	453_2_1778	40_5_108	195_2_1	88_6_784	12_6_1	7_2_401	178_6_831	2_2_1	232_6_7
27_2_1	667_04_803	47_6_376	302_2_61	453_2_1809	40_5_99	195_2_1	88_6_786	12_6_1	7_2_402	178_6_826	2_2_1	232_6_6
27_2_1	667_04_778	47_6_364	302_2_53	453_2_1809	40_5_105	195_2_1	88_6_797	12_6_1	7_2_422	178_6_833	2_2_1	232_6_4
27_2_1	667_04_800	47_6_382	302_2_52	453_2_1794	40_5_118	195_2_1	88_6_780	12_6_1	7_2_432	178_6_822	2_2_1	232_6_5
27_2_1	667_04_802	47_6_386	302_2_44	453_2_1804	40_5_127	195_2_1	88_6_786	12_6_1	7_2_442	178_6_822	2_2_1	232_6_9
27_2_1	667_04_816	47_6_390	302_2_55	453_2_1786	40_5_133	195_2_1	88_6_786	12_6_1	7_2_439	178_6_814	2_2_1	232_6_11
27_2_1	667_04_770	47_6_392	302_2_53	453_2_1805	40_5_137	195_2_1	88_6_785	12_6_1	7_2_446	178_6_801	2_2_1	232_6_14
27_2_1	667_04_749	47_6_399	302_2_51	453_2_1791	40_5_133	195_2_1	88_6_797	12_6_1	7_2_413	178_6_789	2_2_1	232_6_15
27_2_1	667_04_748	47_6_377	302_2_54	453_2_1819	40_5_125	195_2_1	88_6_803	12_6_1	7_2_405	178_6_813	2_2_1	232_6_12
27_2_1	667_04_721	47_6_388	302_2_59	453_2_1840	40_5_129	195_2_1	88_6_821	12_6_1	7_2_397	178_6_803	2_2_1	232_6_10
27_2_1	667_04_774	47_6_367	302_2_65	453_2_1865	40_5_136	195_2_1	88_6_827	12_6_1	7_2_388	178_6_783	2_2_1	232_6_11
27_2_1	667_04_811	47_6_386	302_2_70	453_2_1879	40_5_131	195_2_1	88_6_819	12_6_1	7_2_390	178_6_758	2_2_1	232_6_9
27_2_1	667_04_851	47_6_377	302_2_67	453_2_1902	40_5_116	195_2_1	88_6_831	12_6_1	7_2_382	178_6_766	2_2_1	232_6_9
27_2_1	667_04_850	47_6_373	302_2_62	453_2_1940	40_5_113	195_2_1	88_6_827	12_6_1	7_2_391	178_6_771	2_2_1	232_6_9
27_2_1	667_04_811	47_6_363	302_2_51	453_2_1923	40_5_113	195_2_1	88_6_833	12_6_1	7_2_398	178_6_795	2_2_1	232_6_10
27_2_1	667_04_821	47_6_367	302_2_49	453_2_1891	40_5_110	195_2_1	88_6_837	12_6_1	7_2_394	178_6_805	2_2_1	232_6_15
27_2_1	667_04_799	47_6_366	302_2_52	453_2_1871	40_5_120	195_2_1	88_6_846	12_6_1	7_2_407	178_6_804	2_2_1	232_6_20
27_2_1	667_04_772	47_6_377	302_2_57	453_2_1891	40_5_110	195_2_1	88_6_848	12_6_1	7_2_395	178_6_810	2_2_1	232_6_22
27_2_1	667_04_763	47_6_394	302_2_53	453_2_1872	40_5_106	195_2_1	88_6_830	12_6_1	7_2_426	178_6_804	2_2_1	232_6_30
27_2_1	667_04_761	47_6_400	302_2_53	453_2_1895	40_5_105	195_2_1	88_6_819	12_6_1	7_2_413	178_6_773	2_2_1	232_6_33
27_2_1	667_04_799	47_6_398	302_2_53	453_2_1857	40_5_121	195_2_1	88_6_834	12_6_1	7_2_417	178_6_740	2_2_1	232_6_39
27_2_1	667_04_826	47_6_379	302_2_54	453_2_1880	40_5_124	195_2_1	88_6_812	12_6_1	7_2_425	178_6_715	2_2_1	232_6_40
27_2_1	667_04_903	47_6_388	302_2_53	453_2_1860	40_5_132	195_2_1	88_6_799	12_6_1	7_2_419	178_6_697	2_2_1	232_6_43
27_2_1	667_04_961	47_6_369	302_2_65	453_2_1820	40_5_131	195_2_1	88_6_807	12_6_1	7_2_432	178_6_672	2_2_1	232_6_40
27_2_1	667_04_1018	47_6_360	302_2_75	453_2_1825	40_5_127	195_2_1	88_6_815	12_6_1	7_2_431	178_6_675	2_2_1	232_6_25
27_2_1	667_04_1055	47_6_360	302_2_82	453_2_1803	40_5_126	195_2_1	88_6_831	12_6_1	7_2_424	178_6_679	2_2_1	232_6_21
27_2_1	667_04_1078	47_6_366	302_2_86	453_2_1841	40_5_123	195_2_1	88_6_856	12_6_1	7_2_397	178_6_672	2_2_1	232_6_13
27_2_1	667_04_1065	47_6_366	302_2_86	453_2_1891	40_5_102	195_2_1	88_6_867	12_6_1	7_2_374	178_6_669	2_2_1	232_6_11
27_2_1	667_04_1047	47_6_369	302_2_83	453_2_1881	40_5_95	195_2_1	88_6_868	12_6_1	7_2_386	178_6_641	2_2_1	232_6_8
27_2_1	667_04_997	47_6_376	302_2_75	453_2_1864	40_5_99	195_2_1	88_6_869	12_6_1	7_2_370	178_6_639	2_2_1	232_6_6
27_2_1	667_04_951	47_6_369	302_2_74	453_2_1885	40_5_109	195_2_1	88_6_857	12_6_1	7_2_371	178_6_638	2_2_1	232_6_1
27_2_1	667_04_911	47_6_367	302_2_72	453_2_1852	40_5_115	195_2_1	88_6_865	12_6_1	7_2_379	178_6_631	2_2_1	232_6_1
27_2_1	667_04_864	47_6_361	302_2_79	453_2_1828	40_5_113	195_2_1	88_6_892	12_6_1	7_2_383	178_6_618	2_2_1	232_6_1
27_2_1	667_04_858	47_6_377	302_2_68	453_2_1850	40_5_113	195_2_1	88_6_900	2_2_1	7_2_383	178_6_615
27_2_1	667_04_842	47_6_368	302_2_63	453_2_1855	40_5_107	195_2_1	88_6_910	2_2_1	7_2_376	178_6_605
27_2_1	667_04_867	47_6_356	302_2_61	453_2_1870	40_5_103	195_2_1	88_6_904	2_2_1	7_2_383	178_6_589
27_2_1	667_04_935	47_6_326	302_2_61	453_2_1917	40_5_110	195_2_1	88_6_908	2_2_1	7_2_366	178_6_599
27_2_1	667_04_955	47_6_305	302_2_59	453_2_1936	40_5_103	195_2_1	88_6_922	2_2_1	7_2_363	178_6_623
27_2_1	667_04_1024	47_6_287	302_2_59	453_2_1942	40_5_94	195_2_1	88_6_929	2_2_1	7_2_344	178_6_619
27_2_1	667_04_1022	47_6_280	302_2_59	453_2_1952	40_5_102	195_2_1	88_6_937	2_2_1	7_2_342	178_6_604
27_2_1	667_04_1049	47_6_283	302_2_61	453_2_1935	40_5_104	195_2_1	88_6_937	2_2_1	7_2_326	178_6_606
27_2_1	667_04_1014	47_6_299	302_2_62	453_2_1907	40_5_105	195_2_1	88_6_961	2_2_1	7_2_323	178_6_600
27_2_1	667_04_1019	47_6_306	302_2_70	453_2_1901	40_5_103	195_2_1	88_6_969	2_2_1	7_2_322	178_6_601
27_2_1	667_04_921	47_6_304	302_2_72	453_2_1919	40_5_103	195_2_1	88_6_960	2_2_1	7_2_326	178_6_620
27_2_1	667_04_883	47_6_288	302_2_67	453_2_1949	40_5_107	195_2_1	88_6_959	2_2_1	7_2_328	178_6_617
27_2_1	667_04_826	47_6_289	302_2_57	453_2_1976	40_5_109	195_2_1	88_6_955	2_2_1	7_2_340	178_6_634
27_2_1	667_04_796	47_6_295	302_2_64	453_2_1993	40_5_103	195_2_1	88_6_944	2_2_1	7_2_349	178_6_627
27_2_1	667_04_786	47_6_313	302_2_59	453_2_2011	40_5_104	195_2_1	88_6_927	2_2_1	7_2_366	178_6_624
27_2_1	667_04_823	47_6_313	302_2_60	453_2_2022	40_5_106	195_2_1	88_6_915	2_2_1	7_2_348	178_6_633
27_2_1	667_04_876	47_6_303	302_2_68	453_2_1973	40_5_105	195_2_1	88_6_919	2_2_1	7_2_346	178_6_628
27_2_1	667_04_925	47_6_285	302_2_64	453_2_1956	40_5_111	195_2_1	88_6_948	2_2_1	7_2_345	178_6_648
27_2_1	667_04_962	47_6_282	302_2_73	453_2_1948	40_5_118	195_2_1	88_6_970	2_2_1	7_2_334	178_6_648
27_2_1	667_04_1001	47_6_269	302_2_79	453_2_1963	40_5_116	195_2_1	88_6_972	2_2_1	7_2_330	178_6_664
27_2_1	667_04_996	47_6_267	302_2_82	453_2_1962	40_5_118	195_2_1	88_6_975	2_2_1	7_2_335	178_6_667
27_2_1	667_04_951	47_6_261	302_2_88	453_2_1914	40_5_129	195_2_1	88_6_976	2_2_1	7_2_324	178_6_675
27_2_1	667_04_896	47_6_265	302_2_81	453_2_1918	40_5_137	195_2_1	88_6_992	2_2_1	7_2_333	178_6_679
27_2_1	667_04_830	47_6_254	302_2_84	453_2_1902	40_5_138	195_2_1	88_6_1015	2_2_1	7_2_327	178_6_693
27_2_1	667_04_827	47_6_263	302_2_87	453_2_1890	40_5_137	195_2_1	88_6_1043	2_2_1	7_2_308	178_6_674
27_2_1	667_04_820	47_6_260	302_2_87	453_2_1884	40_5_148	195_2_1	88_6_1023	2_2_1	7_2_298	178_6_679
27_2_1	667_04_799	47_6_261	302_2_94	453_2_1818	40_5_151	195_2_1	88_6_1050	2_2_1	7_2_326	178_6_659
27_2_1	667_04_812	47_6_262	302_2_101	453_2_1822	40_5_141	195_2_1	88_6_1067	2_2_1	7_2_325	178_6_635
27_2_1	667_04_828	47_6_285	302_2_97	453_2_1844	40_5_145	195_2_1	88_6_1042	2_2_1	7_2_345	178_6_620
27_2_1	667_04_844	47_6_299	302_2_100	453_2_1846	40_5_137	195_2_1	88_6_1044	2_2_1	7_2_358	178_6_625
27_2_1	667_04_849	47_6_306	302_2_86	453_2_1856	40_5_152	195_2_1	88_6_1039	2_2_1	7_2_380	178_6_604
27_2_1	667_04_897	47_6_316	302_2_73	453_2_1849	40_5_151	195_2_1	88_6_1049	2_2_1	7_2_377	178_6_595
27_2_1	667_04_934	47_6_304	302_2_74	453_2_1845	40_5_155	195_2_1	88_6_1062	2_2_1	7_2_397	178_6_561
27_2_1	667_04_977	47_6_291	302_2_71	453_2_1793	40_5_153	195_2_1	88_6_1072	2_2_1	7_2_419	178_6_560
27_2_1	667_04_1005	47_6_283	302_2_63	453_2_1823	40_5_144	195_2_1	88_6_1069	2_2_1	7_2_412	178_6_560
27_2_1	667_04_1029	47_6_268	302_2_72	453_2_1836	40_5_126	195_2_1	88_6_1050	2_2_1	7_2_428	178_6_560
27_2_1	667_04_1035	47_6_270	302_2_74	453_2_1822	40_5_127	195_2_1	88_6_1058	2_2_1	7_2_428	178_6_549
27_2_1	667_04_1027	47_6_265	302_2_75	453_2_1807	40_5_129	195_2_1	88_6_1035	2_2_1	7_2_408	178_6_555
27_2_1	667_04_1021	47_6_273	302_2_76	453_2_1847	40_5_124	195_2_1	88_6_1041	2_2_1	7_2_394	178_6_532
27_2_1	667_04_983	47_6_313	302_2_71	453_2_1840	40_5_122	195_2_1	88_6_1054	2_2_1	7_2_386	178_6_524
27_2_1	667_04_921	47_6_324	302_2_79	453_2_1842	40_5_126	195_2_1	88_6_1039	2_2_1	7_2_388	178_6_516
27_2_1	667_04_891	47_6_328	302_2_69	453_2_1865	40_5_121	195_2_1	88_6_1034	2_2_1	7_2_379	178_6_511
27_2_1	667_04_885	47_6_328	302_2_56	453_2_1870	40_5_138	195_2_1	88_6_1021	2_2_1	7_2_362	178_6_510
27_2_1	667_04_867	47_6_335	302_2_55	453_2_1902	40_5_144	195_2_1	88_6_995	2_2_1	7_2_341	178_6_527
27_2_1	667_04_903	47_6_311	302_2_54	453_2_1877	40_5_143	195_2_1	88_6_986	2_2_1	7_2_357	178_6_528
27_2_1	667_04_916	47_6_313	302_2_56	453_2_1894	40_5_150	195_2_1	88_6_973	2_2_1	7_2_340	178_6_540
27_2_1	667_04_947	47_6_318	302_2_44	453_2_1926	40_5_142	195_2_1	88_6_983	2_2_1	7_2_341	178_6_550
27_2_1	667_04_961	47_6_337	302_2_35	453_2_1923	40_5_153	195_2_1	88_6_954	2_2_1	7_2_352	178_6_561
27_2_1	667_04_1016	47_6_321	302_2_34	453_2_1929	40_5_170	195_2_1	88_6_952	2_2_1	7_2_360	178_6_564
27_2_1	667_04_1084	47_6_321	302_2_31	453_2_1881	40_5_163	195_2_1	88_6_974	2_2_1	7_2_373	178_6_581
27_2_1	667_04_1121	47_6_317	302_2_30	453_2_1878	40_5_157	195_2_1	88_6_969	2_2_1	7_2_353	178_6_567
27_2_1	667_04_1165	47_6_306	302_2_27	453_2_1864	40_5_159	195_2_1	88_6_985	2_2_1	7_2_343	178_6_535
27_2_1	667_04_1127	47_6_314	302_2_31	453_2_1820	40_5_173	195_2_1	88_6_1004	2_2_1	7_2_334	178_6_537
27_2_1	667_04_1166	47_6_306	302_2_36	453_2_1800	40_5_183	195_2_1	88_6_1007	2_2_1	7_2_326	178_6_515
27_2_1	667_04_1157	47_6_302	302_2_39	453_2_1778	40_5_190	195_2_1	88_6_1017	2_2_1	7_2_331	178_6_500
27_2_1	667_04_1191	47_6_287	302_2_33	453_2_1746	40_5_191	195_2_1	88_6_1022	2_2_1	7_2_303	178_6_511
27_2_1	667_04_1177	47_6_289	302_2_33	453_2_1764	40_5_201	195_2_1	88_6_1001	2_2_1	7_2_304	178_6_504
27_2_1	667_04_1130	47_6_288	302_2_39	453_2_1762	40_5_208	195_2_1	88_6_1028	2_2_1	7_2_308	178_6_495
27_2_1	667_04_1103	47_6_279	302_2_35	453_2_1805	40_5_216	195_2_1	88_6_1024	2_2_1	7_2_308	178_6_512
27_2_1	667_04_1111	47_6_287	302_2_35	453_2_1749	40_5_211	195_2_1	88_6_1047	2_2_1	7_2_300	178_6_516
27_2_1	667_04_1089	47_6_292	302_2_35	453_2_1756	40_5_221	195_2_1	88_6_1052	2_2_1	7_2_315	178_6_503
27_2_1	667_04_1095	47_6_305	302_2_42	453_2_1760	40_5_214	195_2_1	88_6_1091	2_2_1	7_2_314	178_6_492
27_2_1	667_04_1118	47_6_283	302_2_33	453_2_1745	40_5_210	195_2_1	88_6_1099	2_2_1	7_2_309	178_6_470
27_2_1	667_04_1115	47_6_274	302_2_29	453_2_1747	40_5_216	195_2_1	88_6_1113	2_2_1	7_2_328	178_6_469
27_2_1	667_04_1115	47_6_273	302_2_35	453_2_1740	40_5_198	195_2_1	88_6_1119	2_2_1	7_2_332	178_6_468
27_2_1	667_04_1100	47_6_261	302_2_37	453_2_1757	40_5_191	195_2_1	88_6_1132	2_2_1	7_2_352	178_6_465
27_2_1	667_04_1067	47_6_262	302_2_31	453_2_1753	40_5_187	195_2_1	88_6_1107	2_2_1	7_2_384	178_6_470
27_2_1	667_04_1053	47_6_264	302_2_25	453_2_1776	40_5_176	195_2_1	88_6_1102	2_2_1	7_2_385	178_6_458
27_2_1	667_04_1024	47_6_263	302_2_24	453_2_1799	40_5_175	195_2_1	88_6_1081	2_2_1	7_2_368	178_6_489
27_2_1	667_04_997	47_6_248	302_2_30	453_2_1788	40_5_173	195_2_1	88_6_1089	2_2_1	7_2_372	178_6_504
27_2_1	667_04_979	47_6_257	302_2_25	453_2_1776	40_5_169	195_2_1	88_6_1103	2_2_1	7_2_375	178_6_516
27_2_1	667_04_949	47_6_261	302_2_23	453_2_1799	40_5_183	195_2_1	88_6_1119	2_2_1	7_2_359	178_6_506
27_2_1	667_04_946	47_6_256	302_2_18	453_2_1814	40_5_188	195_2_1	88_6_1124	2_2_1	7_2_369	178_6_511
27_2_1	667_04_913	47_6_270	302_2_21	453_2_1851	40_5_186	195_2_1	88_6_1159	2_2_1	7_2_356	178_6_489
27_2_1	667_04_902	47_6_264	302_2_22	453_2_1855	40_5_195	195_2_1	88_6_1142	2_2_1	7_2_370	178_6_470
27_2_1	667_04_859	47_6_258	302_2_15	453_2_1818	40_5_201	195_2_1	88_6_1163	2_2_1	7_2_354	178_6_456
27_2_1	667_04_823	47_6_260	302_2_19	453_2_1824	40_5_199	195_2_1	88_6_1166	2_2_1	7_2_360	178_6_464
27_2_1	667_04_785	47_6_276	302_2_11	453_2_1815	40_5_209	195_2_1	88_6_1175	2_2_1	7_2_381	178_6_479
27_2_1	667_04_817	47_6_262	302_2_10	453_2_1801	40_5_202	195_2_1	88_6_1165	2_2_1	7_2_371	178_6_500
27_2_1	667_04_830	47_6_253	302_2_10	453_2_1809	40_5_209	195_2_1	88_6_1140	2_2_1	7_2_384	178_6_519
27_2_1	667_04_866	47_6_253	302_2_10	453_2_1816	40_5_204	195_2_1	88_6_1119	2_2_1	7_2_382	178_6_567
27_2_1	667_04_860	47_6_244	302_2_5	453_2_1824	40_5_212	195_2_1	88_6_1124	2_2_1	7_2_387	178_6_593
27_2_1	667_04_885	47_6_240	302_2_8	453_2_1842	40_5_204	195_2_1	88_6_1120	2_2_1	7_2_377	178_6_580
27_2_1	667_04_892	47_6_248	302_2_5	453_2_1876	40_5_215	195_2_1	88_6_1081	2_2_1	7_2_378	178_6_588
27_2_1	667_04_888	47_6_235	302_2_3	453_2_1868	40_5_217	195_2_1	88_6_1098	2_2_1	7_2_385	178_6_570
27_2_1	667_04_862	47_6_224	302_2_1	453_2_1841	40_5_228	195_2_1	88_6_1103	2_2_1	7_2_371	178_6_586
27_2_1	667_04_865	47_6_222	302_2_2	453_2_1865	40_5_235	195_2_1	88_6_1124	2_2_1	7_2_337	178_6_574
27_2_1	667_04_847	47_6_233	302_2_3	453_2_1887	40_5_245	195_2_1	88_6_1153	2_2_1	7_2_311	178_6_575
27_2_1	667_04_844	47_6_240	302_2_4	453_2_1897	40_5_240	195_2_1	88_6_1135	2_2_1	7_2_302	178_6_565
27_2_1	667_04_860	47_6_242	302_2_4	453_2_1925	40_5_232	195_2_1	88_6_1158	2_2_1	7_2_296	178_6_563
27_2_1	667_04_853	47_6_260	302_2_3	453_2_1950	40_5_238	195_2_1	88_6_1125	2_2_1	7_2_296	178_6_544
27_2_1	667_04_891	47_6_268	302_2_1	453_2_1945	40_5_229	195_2_1	88_6_1075	2_2_1	7_2_300	178_6_531
27_2_1	667_04_884	47_6_293	302_2_3	453_2_1961	40_5_230	195_2_1	88_6_1093	2_2_1	7_2_297	178_6_477
27_2_1	667_04_945	47_6_292	302_2_5	453_2_1924	40_5_236	195_2_1	88_6_1106	2_2_1	7_2_297	178_6_478
27_2_1	667_04_977	47_6_288	302_2_2	453_2_1935	40_5_236	195_2_1	88_6_1108	2_2_1	7_2_300	178_6_495
27_2_1	667_04_1030	47_6_275	302_2_2	453_2_1903	40_5_248	195_2_1	88_6_1112	2_2_1	7_2_284	178_6_484
27_2_1	667_04_1007	47_6_262	453_2_1911	40_5_238	88_6_1098	2_2_1	7_2_287	178_6_490
27_2_1	667_04_1018	47_6_281	453_2_1915	40_5_243	88_6_1113	2_2_1	7_2_258	178_6_522
27_2_1	667_04_982	47_6_284	453_2_1902	40_5_270	88_6_1128	2_2_1	7_2_252	178_6_523
27_2_1	667_04_964	47_6_289	453_2_1830	40_5_282	88_6_1176	2_2_1	7_2_256	178_6_512
27_2_1	667_04_908	47_6_290	453_2_1832	40_5_295	88_6_1172	2_2_1	7_2_243	178_6_501
27_2_1	667_04_943	47_6_279	453_2_1793	40_5_315	88_6_1131	2_2_1	7_2_243	178_6_532
27_2_1	667_04_945	47_6_275	453_2_1784	40_5_316	88_6_1112	2_2_1	7_2_264	178_6_524
27_2_1	667_04_959	47_6_283	453_2_1773	40_5_328	88_6_1084	2_2_1	7_2_283	178_6_526
27_2_1	667_04_943	47_6_291	453_2_1773	40_5_330	88_6_1083	2_2_1	7_2_289	178_6_534
27_2_1	667_04_965	47_6_287	453_2_1777	40_5_311	88_6_1053	2_2_1	7_2_301	178_6_514
27_2_1	667_04_964	47_6_280	453_2_1768	40_5_293	88_6_1089	2_2_1	7_2_307	178_6_528
27_2_1	667_04_1001	47_6_297	453_2_1769	40_5_290	88_6_1083	2_2_1	7_2_297	178_6_542
27_2_1	667_04_997	47_6_289	453_2_1743	40_5_291	88_6_1090	2_2_1	7_2_327	178_6_547
27_2_1	667_04_933	47_6_296	453_2_1767	40_5_301	88_6_1103	2_2_1	7_2_330	178_6_548
27_2_1	667_04_864	47_6_296	453_2_1745	40_5_304	88_6_1079	2_2_1	7_2_335	178_6_561
27_2_1	667_04_812	47_6_285	453_2_1749	40_5_308	88_6_1089	2_2_1	7_2_336	178_6_562
27_2_1	667_04_814	47_6_279	453_2_1773	40_5_308	88_6_1090	2_2_1	7_2_316	178_6_574
27_2_1	667_04_835	47_6_266	453_2_1798	40_5_299	88_6_1085	2_2_1	7_2_324	178_6_573
27_2_1	667_04_901	47_6_266	453_2_1830	40_5_281	88_6_1057	2_2_1	7_2_311	178_6_583
27_2_1	667_04_988	47_6_259	453_2_1798	40_5_270	88_6_1055	2_2_1	7_2_317	178_6_593
27_2_1	667_04_1038	47_6_250	453_2_1800	40_5_271	88_6_1047	2_2_1	7_2_311	178_6_600
27_2_1	667_04_1091	47_6_246	453_2_1800	40_5_270	88_6_1031	2_2_1	7_2_335	178_6_611
27_2_1	667_04_1070	47_6_245	453_2_1781	40_5_270	88_6_1097	2_2_1	7_2_361	178_6_588
27_2_1	667_04_1048	47_6_245	453_2_1755	40_5_265	88_6_1115	2_2_1	7_2_365	178_6_602
27_2_1	667_04_1010	47_6_247	453_2_1751	40_5_281	88_6_1111	2_2_1	7_2_360	178_6_606
27_2_1	667_04_1003	47_6_244	453_2_1724	40_5_292	88_6_1095	2_2_1	7_2_345	178_6_619
27_2_1	667_04_959	47_6_249	453_2_1739	40_5_301	88_6_1088	2_2_1	7_2_338	178_6_619
27_2_1	667_04_939	47_6_253	453_2_1739	40_5_310	88_6_1109	2_2_1	7_2_331	178_6_611
27_2_1	667_04_902	47_6_257	453_2_1699	40_5_321	88_6_1105	2_2_1	7_2_333	178_6_630
27_2_1	667_04_868	47_6_259	453_2_1691	40_5_305	88_6_1077	2_2_1	7_2_335	178_6_648
27_2_1	667_04_825	47_6_238	453_2_1650	40_5_334	88_6_1081	2_2_1	7_2_334	178_6_657
27_2_1	667_04_808	47_6_223	453_2_1661	40_5_355	88_6_1066	2_2_1	7_2_323	178_6_667
27_2_1	667_04_785	47_6_222	453_2_1708	40_5_362	88_6_1103	2_2_1	7_2_320	178_6_650
27_2_1	667_04_757	47_6_228	453_2_1736	40_5_349	88_6_1093	2_2_1	7_2_341	178_6_630
27_2_1	667_04_790	47_6_235	453_2_1744	40_5_333	88_6_1076	2_2_1	7_2_325	178_6_663
27_2_1	667_04_805	47_6_241	453_2_1782	40_5_338	88_6_1049	2_2_1	7_2_329	178_6_660
27_2_1	667_04_827	47_6_251	453_2_1791	40_5_359	88_6_1016	2_2_1	7_2_334	178_6_643
27_2_1	667_04_844	47_6_255	453_2_1819	40_5_359	88_6_1019	2_2_1	7_2_343	178_6_648
27_2_1	667_04_837	47_6_258	453_2_1805	40_5_366	88_6_1025	2_2_1	7_2_354	178_6_662
27_2_1	667_04_831	47_6_263	453_2_1798	40_5_368	88_6_1012	2_2_1	7_2_352	178_6_675
27_2_1	667_04_814	47_6_267	453_2_1842	40_5_355	88_6_1024	2_2_1	7_2_350	178_6_686
27_2_1	667_04_848	47_6_262	453_2_1802	40_5_361	88_6_1029	2_2_1	7_2_321	178_6_689
27_2_1	667_04_854	47_6_264	453_2_1812	40_5_355	88_6_1042	2_2_1	7_2_301	178_6_708
27_2_1	667_04_841	47_6_270	453_2_1794	40_5_356	88_6_1027	2_2_1	7_2_290	178_6_696
27_2_1	667_04_799	47_6_255	453_2_1827	40_5_366	88_6_999	2_2_1	7_2_284	178_6_677
27_2_1	667_04_765	47_6_250	453_2_1830	40_5_352	88_6_1004	2_2_1	7_2_264	178_6_710
27_2_1	667_04_708	47_6_242	453_2_1888	40_5_340	88_6_1043	2_2_1	7_2_260	178_6_719
27_2_1	667_04_684	47_6_243	453_2_1910	40_5_320	88_6_1062	2_2_1	7_2_244	178_6_739
27_2_1	667_04_629	47_6_234	453_2_1903	40_5_310	88_6_1084	2_2_1	7_2_254	178_6_722
27_2_1	667_04_595	47_6_233	453_2_1943	40_5_307	88_6_1068	2_2_1	7_2_286	178_6_690
27_2_1	667_04_583	47_6_246	453_2_1919	40_5_315	88_6_1066	2_2_1	7_2_296	178_6_689
27_2_1	667_04_610	47_6_247	453_2_1948	40_5_321	88_6_1052	2_2_1	7_2_304	178_6_679
27_2_1	667_04_658	47_6_237	453_2_1950	40_5_315	88_6_1070	2_2_1	7_2_287	178_6_700
27_2_1	667_04_675	47_6_243	453_2_1967	40_5_312	88_6_1074	2_2_1	7_2_289	178_6_714
27_2_1	667_04_701	47_6_242	453_2_2048	40_5_293	88_6_1034	2_2_1	7_2_285	178_6_717
27_2_1	667_04_756	47_6_229	453_2_2008	40_5_282	88_6_1005	2_2_1	7_2_284	178_6_759
27_2_1	667_04_766	47_6_239	453_2_2062	40_5_271	88_6_975	2_2_1	7_2_275	178_6_763
27_2_1	667_04_797	47_6_235	453_2_2073	40_5_268	88_6_942	2_2_1	7_2_261	178_6_781
27_2_1	667_04_777	47_6_258	453_2_2092	40_5_258	88_6_896	2_2_1	7_2_249	178_6_783
27_2_1	667_04_800	47_6_249	453_2_2077	40_5_262	88_6_887	2_2_1	7_2_251	178_6_803
27_2_1	667_04_795	47_6_255	453_2_2024	40_5_261	88_6_882	2_2_1	7_2_279	178_6_831
27_2_1	667_04_759	47_6_258	453_2_1958	40_5_287	88_6_886	2_2_1	7_2_274	178_6_852
27_2_1	667_04_727	47_6_244	453_2_1994	40_5_269	88_6_891	2_2_1	7_2_270	178_6_848
27_2_1	667_04_624	47_6_242	453_2_1941	40_5_281	88_6_898	2_2_1	7_2_300	178_6_869
27_2_1	667_04_619	47_6_217	453_2_1902	40_5_287	88_6_915	2_2_1	7_2_301	178_6_900
27_2_1	667_04_559	47_6_232	453_2_1884	40_5_305	88_6_942	2_2_1	7_2_297	178_6_917
27_2_1	667_04_574	47_6_227	453_2_1883	40_5_305	88_6_947	2_2_1	7_2_291	178_6_900
27_2_1	667_04_605	47_6_226	453_2_1869	40_5_294	88_6_936	2_2_1	7_2_279	178_6_919
27_2_1	667_04_702	47_6_228	453_2_1860	40_5_299	88_6_925	2_2_1	7_2_272	178_6_878
27_2_1	667_04_752	47_6_230	453_2_1876	40_5_288	88_6_947	2_2_1	7_2_247	178_6_848
27_2_1	667_04_882	47_6_222	453_2_1848	40_5_306	88_6_936	2_2_1	7_2_245	178_6_825
27_2_1	667_04_910	47_6_212	453_2_1896	40_5_289	88_6_935	2_2_1	7_2_246	178_6_816
27_2_1	667_04_975	47_6_214	453_2_1862	40_5_306	88_6_892	2_2_1	7_2_257	178_6_791
27_2_1	667_04_1006	47_6_213	453_2_1897	40_5_301	88_6_855	2_2_1	7_2_260	178_6_796
27_2_1	667_04_1065	47_6_213	453_2_1905	40_5_300	88_6_829	2_2_1	7_2_257	178_6_783
27_2_1	667_04_1075	47_6_220	453_2_1848	40_5_323	88_6_861	2_2_1	7_2_276	178_6_785
27_2_1	667_04_1078	47_6_226	453_2_1829	40_5_331	88_6_889	2_2_1	7_2_292	178_6_750
27_2_1	667_04_1060	47_6_221	453_2_1804	40_5_336	88_6_889	2_2_1	7_2_292	178_6_744
27_2_1	667_04_1041	47_6_195	453_2_1764	40_5_354	88_6_880	2_2_1	7_2_303	178_6_767
27_2_1	667_04_993	47_6_196	453_2_1753	40_5_342	88_6_887	2_2_1	7_2_319	178_6_771
27_2_1	667_04_937	47_6_197	453_2_1722	40_5_357	88_6_884	2_2_1	7_2_314	178_6_798
27_2_1	667_04_889	47_6_205	453_2_1743	40_5_339	88_6_849	2_2_1	7_2_327	178_6_804
27_2_1	667_04_853	47_6_204	453_2_1746	40_5_338	88_6_843	2_2_1	7_2_322	178_6_805
27_2_1	667_04_824	47_6_215	453_2_1714	40_5_343	88_6_837	2_2_1	7_2_350	178_6_814
27_2_1	667_04_841	47_6_209	453_2_1696	40_5_345	88_6_805	2_2_1	7_2_372	178_6_833
27_2_1	667_04_800	47_6_207	453_2_1704	40_5_344	88_6_768	2_2_1	7_2_390	178_6_857
27_2_1	667_04_790	47_6_225	453_2_1704	40_5_345	88_6_786	2_2_1	7_2_394	178_6_868
27_2_1	667_04_757	47_6_241	453_2_1672	40_5_358	88_6_814	2_2_1	7_2_402	178_6_906
27_2_1	667_04_755	47_6_240	453_2_1668	40_5_343	88_6_786	2_2_1	7_2_419	178_6_958
27_2_1	667_04_778	47_6_242	453_2_1694	40_5_341	88_6_764	2_2_1	7_2_402	178_6_964
27_2_1	667_04_779	47_6_258	453_2_1718	40_5_359	88_6_739	2_2_1	7_2_411	178_6_975
27_2_1	667_04_828	47_6_273	453_2_1724	40_5_353	88_6_720	2_2_1	7_2_376	178_6_967
27_2_1	667_04_912	47_6_301	453_2_1718	40_5_354	88_6_729	2_2_1	7_2_363	178_6_969
27_2_1	667_04_986	47_6_328	453_2_1691	40_5_340	88_6_715	2_2_1	7_2_360	178_6_966
27_2_1	667_04_1022	47_6_338	453_2_1663	40_5_372	88_6_716	2_2_1	7_2_365	178_6_958
27_2_1	667_04_1048	47_6_350	453_2_1626	40_5_380	88_6_729	2_2_1	7_2_344	178_6_917
27_2_1	667_04_1071	47_6_344	453_2_1646	40_5_392	88_6_701	2_2_1	7_2_357	178_6_908
27_2_1	667_04_1064	47_6_354	453_2_1583	40_5_400	88_6_698	2_2_1	7_2_357	178_6_915
27_2_1	667_04_1003	47_6_358	453_2_1576	40_5_426	88_6_687	2_2_1	7_2_337	178_6_917
27_2_1	667_04_971	47_6_357	453_2_1622	40_5_426	88_6_675	2_2_1	7_2_333	178_6_911
27_2_1	667_04_936	47_6_361	453_2_1622	40_5_416	88_6_678	2_2_1	7_2_341	178_6_918
27_2_1	667_04_896	47_6_374	453_2_1632	40_5_393	88_6_662	2_2_1	7_2_337	178_6_908
27_2_1	667_04_852	47_6_408	453_2_1581	40_5_399	88_6_633	2_2_1	7_2_322	178_6_923
27_2_1	667_04_858	47_6_399	453_2_1588	40_5_411	88_6_613	2_2_1	7_2_347	178_6_900
27_2_1	667_04_897	47_6_418	453_2_1582	40_5_414	88_6_614	2_2_1	7_2_346	178_6_904
27_2_1	667_04_913	47_6_436	453_2_1552	40_5_436	88_6_590	2_2_1	7_2_347	178_6_902
27_2_1	667_04_969	47_6_416	453_2_1570	40_5_432	88_6_604	2_2_1	7_2_331	178_6_886
27_2_1	667_04_978	47_6_409	453_2_1561	40_5_430	88_6_619	2_2_1	7_2_353	178_6_887
27_2_1	667_04_975	47_6_404	453_2_1557	40_5_441	88_6_625	2_2_1	7_2_332	178_6_893
27_2_1	667_04_967	47_6_391	453_2_1605	40_5_423	88_6_648	2_2_1	7_2_339	178_6_879
27_2_1	667_04_984	47_6_388	453_2_1623	40_5_415	88_6_657	2_2_1	7_2_358	178_6_859
27_2_1	667_04_971	47_6_398	453_2_1660	40_5_402	88_6_657	2_2_1	7_2_345	178_6_842
27_2_1	667_04_910	47_6_411	453_2_1664	40_5_419	88_6_678	2_2_1	7_2_350	178_6_810
27_2_1	667_04_856	47_6_440	453_2_1712	40_5_393	88_6_668	2_2_1	7_2_363	178_6_774
27_2_1	667_04_785	47_6_441	453_2_1686	40_5_398	88_6_669	2_2_1	7_2_407	178_6_786
27_2_1	667_04_789	47_6_428	453_2_1700	40_5_386	88_6_671	2_2_1	7_2_417	178_6_805
27_2_1	667_04_796	47_6_391	453_2_1715	40_5_375	88_6_686	2_2_1	7_2_426	178_6_817
27_2_1	667_04_846	47_6_395	453_2_1686	40_5_371	88_6_692	2_2_1	7_2_429	178_6_785
27_2_1	667_04_872	47_6_383	453_2_1655	40_5_385	88_6_713	2_2_1	7_2_440	178_6_811
27_2_1	667_04_906	47_6_368	453_2_1643	40_5_380	88_6_705	2_2_1	7_2_422	178_6_828
27_2_1	667_04_896	47_6_367	453_2_1643	40_5_395	88_6_723	2_2_1	7_2_406	178_6_843
27_2_1	667_04_912	47_6_366	453_2_1652	40_5_406	88_6_720	2_2_1	7_2_399	178_6_828
27_2_1	667_04_922	47_6_362	453_2_1613	40_5_400	88_6_721	2_2_1	7_2_411	178_6_846
27_2_1	667_04_928	47_6_364	453_2_1620	40_5_404	88_6_739	2_2_1	7_2_415	178_6_827
27_2_1	667_04_952	47_6_341	453_2_1596	40_5_393	88_6_759	2_2_1	7_2_434	178_6_806
27_2_1	667_04_948	47_6_345	453_2_1640	40_5_395	88_6_767	2_2_1	7_2_417	178_6_779
27_2_1	667_04_926	47_6_333	453_2_1585	40_5_410	88_6_786	2_2_1	7_2_423	178_6_795
27_2_1	667_04_916	47_6_341	453_2_1596	40_5_420	88_6_761	2_2_1	7_2_401	178_6_797
27_2_1	667_04_878	47_6_368	453_2_1594	40_5_414	88_6_741	2_2_1	7_2_419	178_6_800
27_2_1	667_04_921	47_6_368	453_2_1562	40_5_410	88_6_738	2_2_1	7_2_400	178_6_804
27_2_1	667_04_970	47_6_359	453_2_1543	40_5_405	88_6_728	2_2_1	7_2_435	178_6_806
27_2_1	667_04_961	47_6_356	453_2_1535	40_5_393	88_6_758	2_2_1	7_2_452	178_6_778
27_2_1	667_04_939	47_6_343	453_2_1507	40_5_402	88_6_761	2_2_1	7_2_470	178_6_793
27_2_1	667_04_964	47_6_324	453_2_1501	40_5_419	88_6_756	2_2_1	7_2_510	178_6_773
27_2_1	667_04_982	47_6_298	453_2_1504	40_5_435	88_6_731	2_2_1	7_2_520	178_6_776
27_2_1	667_04_1017	47_6_291	453_2_1469	40_5_444	88_6_724	2_2_1	7_2_528	178_6_763
27_2_1	667_04_1059	47_6_286	453_2_1459	40_5_432	88_6_713	2_2_1	7_2_533	178_6_778
27_2_1	667_04_1067	47_6_287	453_2_1474	40_5_424	88_6_726	2_2_1	7_2_521	178_6_790
27_2_1	667_04_1095	47_6_295	453_2_1430	40_5_445	88_6_722	2_2_1	7_2_523	178_6_783
27_2_1	667_04_1102	47_6_288	453_2_1423	40_5_451	88_6_717	2_2_1	7_2_518	178_6_788
27_2_1	667_04_1099	47_6_299	453_2_1417	40_5_442	88_6_699	2_2_1	7_2_509	178_6_760
27_2_1	667_04_1067	47_6_297	453_2_1435	40_5_425	88_6_720	2_2_1	7_2_497	178_6_793
27_2_1	667_04_1077	47_6_285	453_2_1451	40_5_420	88_6_691	2_2_1	7_2_482	178_6_799
27_2_1	667_04_1061	47_6_280	453_2_1444	40_5_424	88_6_701	2_2_1	7_2_487	178_6_819
27_2_1	667_04_1061	47_6_297	453_2_1413	40_5_433	88_6_701	2_2_1	7_2_481	178_6_854
27_2_1	667_04_991	47_6_319	453_2_1421	40_5_451	88_6_708	2_2_1	7_2_469	178_6_859
27_2_1	667_04_937	47_6_330	453_2_1417	40_5_458	88_6_705	2_2_1	7_2_462	178_6_888
27_2_1	667_04_942	47_6_340	453_2_1381	40_5_479	88_6_702	2_2_1	7_2_447	178_6_902
27_2_1	667_04_931	47_6_342	453_2_1361	40_5_477	88_6_725	2_2_1	7_2_451	178_6_909
27_2_1	667_04_991	47_6_346	453_2_1375	40_5_473	88_6_701	2_2_1	7_2_456	178_6_906
27_2_1	667_04_1011	47_6_349	453_2_1387	40_5_470	88_6_689	2_2_1	7_2_472	178_6_905
27_2_1	667_04_1093	47_6_347	453_2_1371	40_5_458	88_6_695	2_2_1	7_2_485	178_6_896
27_2_1	667_04_1114	47_6_338	453_2_1428	40_5_436	88_6_688	2_2_1	7_2_455	178_6_911
27_2_1	667_04_1091	47_6_349	453_2_1454	40_5_456	88_6_685	2_2_1	7_2_447	178_6_881
27_2_1	667_04_1024	47_6_327	453_2_1471	40_5_437	88_6_705	2_2_1	7_2_438	178_6_897
27_2_1	667_04_949	47_6_332	453_2_1481	40_5_430	88_6_693	2_2_1	7_2_439	178_6_894
27_2_1	667_04_916	47_6_329	453_2_1455	40_5_443	88_6_701	2_2_1	7_2_443	178_6_904
27_2_1	667_04_920	47_6_340	453_2_1480	40_5_413	88_6_688	2_2_1	7_2_448	178_6_920
27_2_1	667_04_951	47_6_334	453_2_1513	40_5_387	88_6_680	2_2_1	7_2_422	178_6_935
27_2_1	667_04_980	47_6_329	453_2_1500	40_5_411	88_6_684	2_2_1	7_2_433	178_6_916
27_2_1	667_04_969	47_6_331	453_2_1541	40_5_392	88_6_674	2_2_1	7_2_433	178_6_923
27_2_1	667_04_1011	47_6_342	453_2_1569	40_5_370	88_6_647	2_2_1	7_2_434	178_6_933
27_2_1	667_04_1045	47_6_317	453_2_1558	40_5_348	88_6_643	2_2_1	7_2_431	178_6_955
27_2_1	667_04_1019	47_6_337	453_2_1573	40_5_335	88_6_610	2_2_1	7_2_412	178_6_958
27_2_1	667_04_1015	47_6_356	453_2_1611	40_5_321	88_6_614	2_2_1	7_2_413	178_6_930
27_2_1	667_04_996	47_6_359	453_2_1595	40_5_330	88_6_601	2_2_1	7_2_400	178_6_890
27_2_1	667_04_972	47_6_350	453_2_1603	40_5_343	88_6_628	2_2_1	7_2_402	178_6_891
27_2_1	667_04_954	47_6_353	453_2_1659	40_5_340	88_6_620	2_2_1	7_2_408	178_6_894
27_2_1	667_04_938	47_6_354	453_2_1648	40_5_330	88_6_627	2_2_1	7_2_428	178_6_879
27_2_1	667_04_942	47_6_352	453_2_1651	40_5_314	88_6_658	2_2_1	7_2_429	178_6_896
27_2_1	667_04_900	47_6_363	453_2_1655	40_5_325	88_6_642	2_2_1	7_2_425	178_6_901
27_2_1	667_04_935	47_6_356	453_2_1605	40_5_340	88_6_649	2_2_1	7_2_420	178_6_905
27_2_1	667_04_959	47_6_375	453_2_1676	40_5_346	88_6_637	2_2_1	7_2_404	178_6_868
27_2_1	667_04_973	47_6_370	453_2_1680	40_5_345	88_6_643	2_2_1	7_2_385	178_6_897
27_2_1	667_04_991	47_6_364	453_2_1663	40_5_343	88_6_627	2_2_1	7_2_365	178_6_915
27_2_1	667_04_978	47_6_355	453_2_1677	40_5_342	88_6_629	2_2_1	7_2_353	178_6_920
27_2_1	667_04_989	47_6_346	453_2_1692	40_5_327	88_6_627	2_2_1	7_2_364	178_6_915
27_2_1	667_04_974	47_6_344	453_2_1707	40_5_323	88_6_608	2_2_1	7_2_355	178_6_948
27_2_1	667_04_950	47_6_343	453_2_1708	40_5_317	88_6_595	2_2_1	7_2_331	178_6_993
27_2_1	667_04_921	47_6_352	453_2_1750	40_5_305	88_6_612	2_2_1	7_2_330	178_6_987
27_2_1	667_04_935	47_6_358	453_2_1742	40_5_319	88_6_597	2_2_1	7_2_342	178_6_936
27_2_1	667_04_945	47_6_371	453_2_1742	40_5_307	88_6_610	2_2_1	7_2_348	178_6_932
27_2_1	667_04_970	47_6_371	453_2_1721	40_5_287	88_6_621	2_2_1	7_2_333	178_6_915
27_2_1	667_04_984	47_6_363	453_2_1688	40_5_287	88_6_645	2_2_1	7_2_343	178_6_925
27_2_1	667_04_992	47_6_371	453_2_1711	40_5_269	88_6_649	2_2_1	7_2_371	178_6_874
27_2_1	667_04_969	47_6_381	453_2_1716	40_5_278	88_6_648	2_2_1	7_2_388	178_6_847
27_2_1	667_04_948	47_6_383	453_2_1727	40_5_270	88_6_668	2_2_1	7_2_381	178_6_820
27_2_1	667_04_916	47_6_393	453_2_1740	40_5_272	88_6_697	2_2_1	7_2_366	178_6_834
27_2_1	667_04_896	47_6_392	453_2_1739	40_5_280	88_6_702	2_2_1	7_2_349	178_6_829
27_2_1	667_04_888	47_6_396	453_2_1768	40_5_298	88_6_700	2_2_1	7_2_369	178_6_807
27_2_1	667_04_892	47_6_402	453_2_1757	40_5_310	88_6_671	2_2_1	7_2_370	178_6_826
27_2_1	667_04_912	47_6_397	453_2_1751	40_5_310	88_6_675	2_2_1	7_2_397	178_6_814
27_2_1	667_04_901	47_6_430	453_2_1682	40_5_296	88_6_703	2_2_1	7_2_381	178_6_821
27_2_1	667_04_932	47_6_429	453_2_1659	40_5_283	88_6_712	2_2_1	7_2_374	178_6_848
27_2_1	667_04_891	47_6_432	453_2_1625	40_5_295	88_6_696	2_2_1	7_2_405	178_6_842
27_2_1	667_04_893	47_6_433	453_2_1632	40_5_279	88_6_678	2_2_1	7_2_414	178_6_853
27_2_1	667_04_895	47_6_428	453_2_1593	40_5_299	88_6_651	2_2_1	7_2_428	178_6_832
27_2_1	667_04_886	47_6_435	453_2_1587	40_5_283	88_6_680	2_2_1	7_2_423	178_6_843
27_2_1	667_04_879	47_6_442	453_2_1646	40_5_284	88_6_673	2_2_1	7_2_426	178_6_823
27_2_1	667_04_888	47_6_427	453_2_1690	40_5_300	88_6_670	2_2_1	7_2_409	178_6_847
27_2_1	667_04_884	47_6_429	453_2_1721	40_5_295	88_6_660	2_2_1	7_2_413	178_6_825
27_2_1	667_04_901	47_6_436	453_2_1738	40_5_273	88_6_671	2_2_1	7_2_415	178_6_809
27_2_1	667_04_918	47_6_430	453_2_1760	40_5_272	88_6_654	2_2_1	7_2_402	178_6_807
27_2_1	667_04_906	47_6_419	453_2_1772	40_5_251	88_6_641	2_2_1	7_2_411	178_6_798
27_2_1	667_04_891	47_6_403	453_2_1766	40_5_260	88_6_633	2_2_1	7_2_406	178_6_816
27_2_1	667_04_895	47_6_390	453_2_1751	40_5_273	88_6_623	2_2_1	7_2_404	178_6_811
27_2_1	667_04_884	47_6_403	453_2_1747	40_5_279	88_6_651	2_2_1	7_2_404	178_6_834
27_2_1	667_04_956	47_6_393	453_2_1729	40_5_281	88_6_625	2_2_1	7_2_410	178_6_830
27_2_1	667_04_1012	47_6_369	453_2_1749	40_5_273	88_6_617	2_2_1	7_2_413	178_6_826
27_2_1	667_04_1047	47_6_381	453_2_1762	40_5_259	88_6_626	2_2_1	7_2_397	178_6_834
27_2_1	667_04_1066	47_6_380	453_2_1778	40_5_259	88_6_607	2_2_1	7_2_396	178_6_840
27_2_1	667_04_1029	47_6_396	453_2_1746	40_5_252	88_6_624	2_2_1	7_2_401	178_6_841
27_2_1	667_04_1030	47_6_395	453_2_1749	40_5_248	88_6_644	2_2_1	7_2_396	178_6_819
27_2_1	667_04_1011	47_6_396	453_2_1721	40_5_253	88_6_655	2_2_1	7_2_413	178_6_811
27_2_1	667_04_986	47_6_399	453_2_1705	40_5_256	88_6_657	2_2_1	7_2_415	178_6_817
27_2_1	667_04_946	47_6_364	453_2_1744	40_5_238	88_6_680	2_2_1	7_2_430	178_6_804
27_2_1	667_04_939	47_6_376	453_2_1727	40_5_231	88_6_704	2_2_1	7_2_424	178_6_784
27_2_1	667_04_924	47_6_358	453_2_1728	40_5_224	88_6_713	2_2_1	7_2_430	178_6_800
27_2_1	667_04_926	47_6_363	453_2_1718	40_5_250	88_6_719	2_2_1	7_2_409	178_6_825
27_2_1	667_04_879	47_6_387	453_2_1746	40_5_247	88_6_748	2_2_1	7_2_404	178_6_802
27_2_1	667_04_868	47_6_393	453_2_1754	40_5_251	88_6_775	2_2_1	7_2_400	178_6_775
27_2_1	667_04_814	47_6_397	453_2_1772	40_5_237	88_6_803	2_2_1	7_2_404	178_6_765
27_2_1	667_04_762	47_6_405	453_2_1816	40_5_237	88_6_803	2_2_1	7_2_395	178_6_748
27_2_1	667_04_763	47_6_412	453_2_1834	40_5_242	88_6_782	2_2_1	7_2_369	178_6_792
27_2_1	667_04_780	47_6_414	453_2_1851	40_5_244	88_6_754	2_2_1	7_2_351	178_6_764
27_2_1	667_04_780	47_6_416	453_2_1854	40_5_241	88_6_751	2_2_1	7_2_333	178_6_776
27_2_1	667_04_854	47_6_432	453_2_1886	40_5_245	88_6_718	2_2_1	7_2_332	178_6_758
27_2_1	667_04_856	47_6_447	453_2_1874	40_5_251	88_6_716	2_2_1	7_2_343	178_6_784
27_2_1	667_04_916	47_6_423	453_2_1860	40_5_256	88_6_719	2_2_1	7_2_359	178_6_788
27_2_1	667_04_919	47_6_418	453_2_1832	40_5_228	88_6_733	2_2_1	7_2_361	178_6_781
27_2_1	667_04_948	47_6_399	453_2_1791	40_5_209	88_6_746	2_2_1	7_2_365	178_6_795
27_2_1	667_04_966	47_6_409	453_2_1779	40_5_204	88_6_733	2_2_1	7_2_387	178_6_788
27_2_1	667_04_1004	47_6_413	453_2_1760	40_5_208	88_6_700	2_2_1	7_2_419	178_6_767
27_2_1	667_04_1050	47_6_395	453_2_1816	40_5_203	88_6_698	2_2_1	7_2_410	178_6_757
27_2_1	667_04_1065	47_6_401	453_2_1819	40_5_193	88_6_697	2_2_1	7_2_416	178_6_767
27_2_1	667_04_1091	47_6_392	453_2_1843	40_5_175	88_6_715	2_2_1	7_2_413	178_6_739
27_2_1	667_04_1062	47_6_382	453_2_1843	40_5_197	88_6_733	2_2_1	7_2_413	178_6_725
27_2_1	667_04_988	47_6_380	453_2_1808	40_5_199	88_6_739	2_2_1	7_2_408	178_6_755
27_2_1	667_04_906	47_6_385	453_2_1803	40_5_220	88_6_729	2_2_1	7_2_395	178_6_762
27_2_1	667_04_900	47_6_374	453_2_1807	40_5_216	88_6_735	2_2_1	7_2_395	178_6_799
27_2_1	667_04_917	47_6_372	453_2_1833	40_5_214	88_6_702	2_2_1	7_2_394	178_6_798
27_2_1	667_04_933	47_6_389	453_2_1791	40_5_214	88_6_725	2_2_1	7_2_396	178_6_811
27_2_1	667_04_965	47_6_401	453_2_1792	40_5_212	88_6_756	2_2_1	7_2_406	178_6_771
27_2_1	667_04_1002	47_6_404	453_2_1797	40_5_199	88_6_729	2_2_1	7_2_410	178_6_746
27_2_1	667_04_1056	47_6_393	453_2_1811	40_5_197	88_6_708	2_2_1	7_2_417	178_6_734
27_2_1	667_04_1073	47_6_377	453_2_1862	40_5_202	88_6_694	2_2_1	7_2_406	178_6_709
27_2_1	667_04_1104	47_6_381	453_2_1842	40_5_196	88_6_713	2_2_1	7_2_396	178_6_704
27_2_1	667_04_1097	47_6_399	453_2_1827	40_5_185	88_6_728	2_2_1	7_2_367	178_6_712
27_2_1	667_04_1143	47_6_401	453_2_1827	40_5_166	88_6_721	2_2_1	7_2_338	178_6_714
27_2_1	667_04_1101	47_6_376	453_2_1848	40_5_155	88_6_725	2_2_1	7_2_336	178_6_722
27_2_1	667_04_1136	47_6_341	453_2_1829	40_5_139	88_6_722	2_2_1	7_2_334	178_6_728
27_2_1	667_04_1100	47_6_337	453_2_1855	40_5_131	88_6_742	2_2_1	7_2_314	178_6_746
27_2_1	667_04_1117	47_6_326	453_2_1873	40_5_126	88_6_747	2_2_1	7_2_300	178_6_754
27_2_1	667_04_1057	47_6_313	453_2_1916	40_5_121	88_6_784	2_2_1	7_2_303	178_6_752
27_2_1	667_04_1025	47_6_313	453_2_1916	40_5_118	88_6_815	2_2_1	7_2_288	178_6_737
27_2_1	667_04_1023	47_6_290	453_2_1921	40_5_121	88_6_831	2_2_1	7_2_286	178_6_770
27_2_1	667_04_1027	47_6_264	453_2_1891	40_5_125	88_6_839	2_2_1	7_2_269	178_6_778
27_2_1	667_04_1040	47_6_266	453_2_1915	40_5_126	88_6_830	2_2_1	7_2_276	178_6_750
27_2_1	667_04_1047	47_6_285	453_2_1949	40_5_121	88_6_818	2_2_1	7_2_258	178_6_709
27_2_1	667_04_1054	47_6_309	453_2_2026	40_5_125	88_6_799	2_2_1	7_2_243	178_6_682
27_2_1	667_04_1048	47_6_327	453_2_2047	40_5_128	88_6_792	2_2_1	7_2_238	178_6_695
27_2_1	667_04_1054	47_6_341	453_2_2021	40_5_128	88_6_833	2_2_1	7_2_226	178_6_658
27_2_1	667_04_1041	47_6_355	453_2_2030	40_5_128	88_6_830	2_2_1	7_2_215	178_6_664
27_2_1	667_04_1063	47_6_367	453_2_2012	40_5_123	88_6_810	2_2_1	7_2_223	178_6_662
27_2_1	667_04_1032	47_6_359	453_2_2020	40_5_117	88_6_821	2_2_1	7_2_237	178_6_649
27_2_1	667_04_1066	47_6_355	453_2_2006	40_5_112	88_6_839	2_2_1	7_2_236	178_6_646
27_2_1	667_04_1036	47_6_355	453_2_1971	40_5_116	88_6_894	2_2_1	7_2_250	178_6_638
27_2_1	667_04_1092	47_6_332	453_2_1960	40_5_120	88_6_847	2_2_1	7_2_241	178_6_660
27_2_1	667_04_1070	47_6_329	453_2_2020	40_5_128	88_6_845	2_2_1	7_2_207	178_6_669
27_2_1	667_04_1073	47_6_330	453_2_2028	40_5_122	88_6_862	2_2_1	7_2_225	178_6_651
27_2_1	667_04_1063	47_6_337	453_2_2000	40_5_119	88_6_875	2_2_1	7_2_229	178_6_640
27_2_1	667_04_1065	47_6_322	453_2_1978	40_5_140	88_6_861	2_2_1	7_2_221	178_6_642
27_2_1	667_04_1044	47_6_316	453_2_1959	40_5_140	88_6_860	2_2_1	7_2_235	178_6_667
27_2_1	667_04_1008	47_6_314	453_2_1989	40_5_159	88_6_838	2_2_1	7_2_217	178_6_676
27_2_1	667_04_991	47_6_327	453_2_2047	40_5_164	88_6_848	2_2_1	7_2_215	178_6_671
27_2_1	667_04_950	47_6_324	453_2_2072	40_5_161	88_6_844	2_2_1	7_2_235	178_6_683
27_2_1	667_04_919	47_6_333	453_2_2092	40_5_152	88_6_856	2_2_1	7_2_255	178_6_683
27_2_1	667_04_807	47_6_349	453_2_2085	40_5_146	88_6_890	2_2_1	7_2_250	178_6_710
27_2_1	667_04_764	47_6_359	453_2_2100	40_5_136	88_6_877	2_2_1	7_2_265	178_6_695
27_2_1	667_04_707	47_6_359	453_2_2093	40_5_122	88_6_860	2_2_1	7_2_256	178_6_711
27_2_1	667_04_684	47_6_358	453_2_2052	40_5_117	88_6_866	2_2_1	7_2_263	178_6_720
27_2_1	667_04_677	47_6_363	453_2_2069	40_5_108	88_6_847	2_2_1	7_2_280	178_6_735
27_2_1	667_04_682	47_6_346	453_2_2072	40_5_102	88_6_863	2_2_1	7_2_288	178_6_757
27_2_1	667_04_703	47_6_324	453_2_2136	40_5_93	88_6_835	2_2_1	7_2_307	178_6_772
27_2_1	667_04_741	47_6_327	453_2_2115	40_5_79	88_6_842	2_2_1	7_2_326	178_6_816
27_2_1	667_04_771	47_6_310	453_2_2103	40_5_83	88_6_829	2_2_1	7_2_295	178_6_857
27_2_1	667_04_758	47_6_310	453_2_2128	40_5_84	88_6_817	2_2_1	7_2_277	178_6_885
27_2_1	667_04_772	47_6_287	453_2_2118	40_5_82	88_6_848	2_2_1	7_2_252	178_6_880
27_2_1	667_04_767	47_6_272	453_2_2130	40_5_79	88_6_869	2_2_1	7_2_250	178_6_861
27_2_1	667_04_730	47_6_277	453_2_2121	40_5_72	88_6_868	2_2_1	7_2_262	178_6_870
27_2_1	667_04_756	47_6_257	453_2_2161	40_5_81	88_6_834	2_2_1	7_2_279	178_6_894
27_2_1	667_04_769	47_6_258	453_2_2111	40_5_81	88_6_825	2_2_1	7_2_287	178_6_887
27_2_1	667_04_778	47_6_256	453_2_2064	40_5_71	88_6_828	2_2_1	7_2_287	178_6_911
27_2_1	667_04_752	47_6_260	453_2_2082	40_5_78	88_6_770	2_2_1	7_2_301	178_6_935
27_2_1	667_04_758	47_6_236	453_2_2121	40_5_77	88_6_736	2_2_1	7_2_311	178_6_946
27_2_1	667_04_756	47_6_213	453_2_2126	40_5_73	88_6_731	2_2_1	7_2_324	178_6_948
27_2_1	667_04_762	47_6_216	453_2_2137	40_5_63	88_6_723	2_2_1	7_2_315	178_6_961
27_2_1	667_04_795	47_6_208	453_2_2178	40_5_58	88_6_677	2_2_1	7_2_322	178_6_987
27_2_1	667_04_798	47_6_198	453_2_2177	40_5_56	88_6_719	2_2_1	7_2_346	178_6_961
27_2_1	667_04_782	47_6_195	453_2_2215	40_5_59	88_6_754	2_2_1	7_2_323	178_6_955
27_2_1	667_04_790	47_6_207	453_2_2172	40_5_61	88_6_763	2_2_1	7_2_342	178_6_965
27_2_1	667_04_827	47_6_213	453_2_2146	40_5_64	88_6_772	2_2_1	7_2_323	178_6_977
27_2_1	667_04_818	47_6_216	453_2_2146	40_5_60	88_6_778	2_2_1	7_2_326	178_6_954
27_2_1	667_04_799	47_6_229	453_2_2135	40_5_52	88_6_812	2_2_1	7_2_326	178_6_963
27_2_1	667_04_808	47_6_244	453_2_2099	40_5_58	88_6_800	2_2_1	7_2_305	178_6_964
27_2_1	667_04_767	47_6_249	453_2_2116	40_5_62	88_6_795	2_2_1	7_2_311	178_6_971
27_2_1	667_04_725	47_6_249	453_2_2139	40_5_65	88_6_779	2_2_1	7_2_301	178_6_1005
27_2_1	667_04_748	47_6_242	453_2_2164	40_5_62	88_6_763	2_2_1	7_2_299	178_6_998
27_2_1	667_04_740	47_6_232	453_2_2154	40_5_65	88_6_764	2_2_1	7_2_307	178_6_989
27_2_1	667_04_764	47_6_229	453_2_2118	40_5_61	88_6_748	2_2_1	7_2_310	178_6_994
27_2_1	667_04_777	47_6_243	453_2_2075	40_5_64	88_6_753	2_2_1	7_2_316	178_6_1009
27_2_1	667_04_763	47_6_269	453_2_2061	40_5_63	88_6_774	2_2_1	7_2_312	178_6_971
27_2_1	667_04_776	47_6_277	453_2_2054	40_5_52	88_6_749	2_2_1	7_2_308	178_6_977
27_2_1	667_04_797	47_6_286	453_2_2058	40_5_50	88_6_743	2_2_1	7_2_320	178_6_993
27_2_1	667_04_798	47_6_306	453_2_2101	40_5_57	88_6_750	2_2_1	7_2_311	178_6_970
27_2_1	667_04_828	47_6_316	453_2_2089	40_5_58	88_6_739	2_2_1	7_2_314	178_6_947
27_2_1	667_04_792	47_6_321	453_2_2120	40_5_67	88_6_732	2_2_1	7_2_309	178_6_925
27_2_1	667_04_819	47_6_318	453_2_2113	40_5_58	88_6_702	2_2_1	7_2_288	178_6_956
27_2_1	667_04_814	47_6_328	453_2_2122	40_5_63	88_6_699	2_2_1	7_2_271	178_6_968
27_2_1	667_04_808	47_6_328	453_2_2132	40_5_61	88_6_701	2_2_1	7_2_255	178_6_968
27_2_1	667_04_811	47_6_302	453_2_2173	40_5_60	88_6_702	2_2_1	7_2_261	178_6_942
27_2_1	667_04_850	47_6_299	453_2_2211	40_5_54	88_6_698	2_2_1	7_2_255	178_6_931
27_2_1	667_04_876	47_6_306	453_2_2159	40_5_56	88_6_682	2_2_1	7_2_242	178_6_906
27_2_1	667_04_922	47_6_294	453_2_2177	40_5_59	88_6_676	2_2_1	7_2_223	178_6_920
27_2_1	667_04_934	47_6_290	453_2_2200	40_5_51	88_6_669	2_2_1	7_2_218	178_6_915
27_2_1	667_04_1007	47_6_255	453_2_2199	40_5_56	88_6_670	2_2_1	7_2_220	178_6_931
27_2_1	667_04_1015	47_6_254	453_2_2264	40_5_54	88_6_645	2_2_1	7_2_246	178_6_920
27_2_1	667_04_1041	47_6_249	453_2_2252	40_5_45	88_6_653	2_2_1	7_2_237	178_6_944
27_2_1	667_04_981	47_6_262	453_2_2278	40_5_42	88_6_665	2_2_1	7_2_237	178_6_926
27_2_1	667_04_1008	47_6_265	453_2_2222	40_5_35	88_6_661	2_2_1	7_2_238	178_6_937
27_2_1	667_04_999	47_6_260	453_2_2268	40_5_28	88_6_654	2_2_1	7_2_224	178_6_900
27_2_1	667_04_999	47_6_267	453_2_2279	40_5_28	88_6_661	2_2_1	7_2_200	178_6_879
27_2_1	667_04_1005	47_6_281	453_2_2272	40_5_29	88_6_642	2_2_1	7_2_171	178_6_881
27_2_1	667_04_964	47_6_280	453_2_2293	40_5_26	88_6_632	2_2_1	7_2_143	178_6_923
27_2_1	667_04_970	47_6_292	453_2_2292	40_5_18	88_6_628	2_2_1	7_2_132	178_6_926
27_2_1	667_04_963	47_6_291	453_2_2309	40_5_21	88_6_615	2_2_1	7_2_102	178_6_951
27_2_1	667_04_931	47_6_293	453_2_2369	40_5_21	88_6_643	2_2_1	7_2_88	178_6_893
27_2_1	667_04_888	47_6_284	453_2_2363	40_5_22	88_6_626	2_2_1	7_2_99	178_6_936
27_2_1	667_04_909	47_6_269	453_2_2361	40_5_25	88_6_602	2_2_1	7_2_99	178_6_944
27_2_1	667_04_876	47_6_273	453_2_2344	40_5_23	88_6_586	2_2_1	7_2_117	178_6_986
27_2_1	667_04_874	47_6_253	453_2_2291	40_5_29	88_6_564	2_2_1	7_2_106	178_6_1020
27_2_1	667_04_825	47_6_259	453_2_2314	40_5_34	88_6_561	2_2_1	7_2_110	178_6_1012
27_2_1	667_04_780	47_6_288	453_2_2366	40_5_40	88_6_554	2_2_1	7_2_101	178_6_1008
27_2_1	667_04_795	47_6_277	453_2_2368	40_5_43	88_6_580	2_2_1	7_2_112	178_6_1001
27_2_1	667_04_801	47_6_264	453_2_2391	40_5_41	88_6_591	2_2_1	7_2_105	178_6_1020
27_2_1	667_04_782	47_6_278	453_2_2402	40_5_42	88_6_597	2_2_1	7_2_106	178_6_1008
27_2_1	667_04_806	47_6_279	453_2_2416	40_5_39	88_6_611	2_2_1	7_2_106	178_6_1007
27_2_1	667_04_787	47_6_291	453_2_2430	40_5_34	88_6_611	2_2_1	7_2_97	178_6_1022
27_2_1	667_04_820	47_6_282	453_2_2459	40_5_24	88_6_605	2_2_1	7_2_101	178_6_1036
27_2_1	667_04_842	47_6_267	453_2_2439	40_5_17	88_6_584	2_2_1	7_2_81	178_6_1054
27_2_1	667_04_862	47_6_255	453_2_2419	40_5_14	88_6_570	2_2_1	7_2_79	178_6_1058
27_2_1	667_04_918	47_6_256	453_2_2354	40_5_12	88_6_567	2_2_1	7_2_93	178_6_1049
27_2_1	667_04_933	47_6_231	453_2_2361	40_5_14	88_6_550	2_2_1	7_2_98	178_6_1054
27_2_1	667_04_989	47_6_236	453_2_2308	40_5_15	88_6_565	2_2_1	7_2_106	178_6_1047
27_2_1	667_04_976	47_6_251	453_2_2355	40_5_15	88_6_568	2_2_1	7_2_110	178_6_1059
27_2_1	667_04_996	47_6_262	453_2_2285	40_5_12	88_6_561	2_2_1	7_2_128	178_6_1060
27_2_1	667_04_946	47_6_292	453_2_2305	40_5_9	88_6_550	2_2_1	7_2_143	178_6_1076
27_2_1	667_04_921	47_6_317	453_2_2341	40_5_7	88_6_535	2_2_1	7_2_138	178_6_1028
27_2_1	667_04_905	47_6_327	453_2_2318	40_5_7	88_6_541	2_2_1	7_2_138	178_6_1027
27_2_1	667_04_904	47_6_351	453_2_2298	40_5_7	88_6_538	2_2_1	7_2_139	178_6_1033
27_2_1	667_04_905	47_6_364	453_2_2268	40_5_4	88_6_563	2_2_1	7_2_129	178_6_992
27_2_1	667_04_918	47_6_369	453_2_2227	40_5_2	88_6_592	2_2_1	7_2_126	178_6_983
27_2_1	667_04_889	47_6_375	453_2_2251	40_5_1	88_6_601	2_2_1	7_2_137	178_6_995
27_2_1	667_04_904	47_6_382	453_2_2308	88_6_568	2_2_1	7_2_138	178_6_941
27_2_1	667_04_956	47_6_369	453_2_2316	88_6_533	2_2_1	7_2_139	178_6_942
27_2_1	667_04_936	47_6_388	453_2_2338	88_6_550	2_2_1	7_2_132	178_6_931
27_2_1	667_04_974	47_6_379	453_2_2350	88_6_566	2_2_1	7_2_124	178_6_917
27_2_1	667_04_967	47_6_390	453_2_2373	88_6_575	2_2_1	7_2_118	178_6_898
27_2_1	667_04_989	47_6_396	453_2_2349	88_6_571	2_2_1	7_2_116	178_6_893
27_2_1	667_04_983	47_6_383	453_2_2342	88_6_575	2_2_1	7_2_119	178_6_910
27_2_1	667_04_982	47_6_362	453_2_2373	88_6_571	2_2_1	7_2_119	178_6_904
27_2_1	667_04_933	47_6_347	453_2_2406	88_6_575	2_2_1	7_2_127	178_6_883
27_2_1	667_04_918	47_6_336	453_2_2387	88_6_580	2_2_1	7_2_132	178_6_878
27_2_1	667_04_917	47_6_332	453_2_2364	88_6_608	2_2_1	7_2_127	178_6_898
27_2_1	667_04_921	47_6_310	453_2_2369	88_6_609	2_2_1	7_2_143	178_6_913
27_2_1	667_04_939	47_6_325	453_2_2370	88_6_634	2_2_1	7_2_148	178_6_895
27_2_1	667_04_951	47_6_328	453_2_2377	88_6_627	2_2_1	7_2_150	178_6_897
27_2_1	667_04_938	47_6_329	453_2_2338	88_6_645	2_2_1	7_2_152	178_6_911
27_2_1	667_04_930	47_6_330	453_2_2334	88_6_634	2_2_1	7_2_146	178_6_902
27_2_1	667_04_906	47_6_336	453_2_2344	88_6_621	2_2_1	7_2_147	178_6_905
27_2_1	667_04_884	47_6_343	453_2_2345	88_6_626	2_2_1	7_2_134	178_6_891
27_2_1	667_04_843	47_6_341	453_2_2397	88_6_626	2_2_1	7_2_136	178_6_899
27_2_1	667_04_869	47_6_348	453_2_2378	88_6_593	2_2_1	7_2_137	178_6_908
27_2_1	667_04_828	47_6_342	453_2_2363	88_6_591	2_2_1	7_2_138	178_6_944
27_2_1	667_04_845	47_6_353	453_2_2322	88_6_595	2_2_1	7_2_137	178_6_935
27_2_1	667_04_837	47_6_363	453_2_2350	88_6_587	2_2_1	7_2_126	178_6_954
27_2_1	667_04_858	47_6_371	453_2_2348	88_6_596	2_2_1	7_2_130	178_6_916
27_2_1	667_04_859	47_6_383	453_2_2367	88_6_596	2_2_1	7_2_126	178_6_898
27_2_1	667_04_872	47_6_402	453_2_2381	88_6_583	2_2_1	7_2_122	178_6_886
27_2_1	667_04_894	47_6_409	453_2_2380	88_6_590	2_2_1	7_2_128	178_6_902
27_2_1	667_04_912	47_6_425	453_2_2339	88_6_588	2_2_1	7_2_136	178_6_914
27_2_1	667_04_894	47_6_415	453_2_2343	88_6_584	2_2_1	7_2_144	178_6_926
27_2_1	667_04_900	47_6_409	453_2_2359	88_6_553	2_2_1	7_2_137	178_6_941
27_2_1	667_04_872	47_6_398	453_2_2368	88_6_553	2_2_1	7_2_131	178_6_969
27_2_1	667_04_870	47_6_389	453_2_2366	88_6_535	2_2_1	7_2_130	178_6_1010
27_2_1	667_04_881	47_6_404	453_2_2383	88_6_528	2_2_1	7_2_122	178_6_1010
27_2_1	667_04_890	47_6_414	453_2_2374	88_6_513	2_2_1	7_2_110	178_6_1041
27_2_1	667_04_889	47_6_412	453_2_2357	88_6_529	2_2_1	7_2_101	178_6_1051
27_2_1	667_04_907	47_6_411	453_2_2371	88_6_541	2_2_1	7_2_98	178_6_1057
27_2_1	667_04_947	47_6_416	453_2_2361	88_6_526	2_2_1	7_2_109	178_6_1025
27_2_1	667_04_968	47_6_422	453_2_2384	88_6_503	2_2_1	7_2_91	178_6_1033
27_2_1	667_04_959	47_6_412	453_2_2371	88_6_486	2_2_1	7_2_106	178_6_1003
27_2_1	667_04_965	47_6_408	453_2_2379	88_6_477	2_2_1	7_2_97	178_6_1012
27_2_1	667_04_930	47_6_409	453_2_2373	88_6_502	2_2_1	7_2_102	178_6_1025
27_2_1	667_04_914	47_6_420	453_2_2295	88_6_488	2_2_1	7_2_107	178_6_1041
27_2_1	667_04_850	47_6_436	453_2_2327	88_6_478	2_2_1	7_2_120	178_6_1032
27_2_1	667_04_831	47_6_433	453_2_2341	88_6_493	2_2_1	7_2_136	178_6_983
27_2_1	667_04_856	47_6_440	453_2_2332	88_6_506	2_2_1	7_2_128	178_6_960
27_2_1	667_04_880	47_6_432	453_2_2308	88_6_513	2_2_1	7_2_127	178_6_958
27_2_1	667_04_916	47_6_441	453_2_2260	88_6_498	2_2_1	7_2_143	178_6_997
27_2_1	667_04_965	47_6_408	453_2_2221	88_6_511	2_2_1	7_2_138	178_6_1017
27_2_1	667_04_961	47_6_404	453_2_2209	88_6_487	2_2_1	7_2_142	178_6_1046
27_2_1	667_04_912	47_6_408	453_2_2200	88_6_490	2_2_1	7_2_145	178_6_1108
27_2_1	667_04_874	47_6_397	453_2_2226	88_6_463	2_2_1	7_2_159	178_6_1130
27_2_1	667_04_850	47_6_386	453_2_2242	88_6_464	2_2_1	7_2_155	178_6_1162
27_2_1	667_04_841	47_6_387	453_2_2288	88_6_443	2_2_1	7_2_147	178_6_1136
27_2_1	667_04_820	47_6_382	453_2_2332	88_6_435	2_2_1	7_2_137	178_6_1136
27_2_1	667_04_777	47_6_375	453_2_2375	88_6_434	2_2_1	7_2_116	178_6_1119
27_2_1	667_04_790	47_6_380	453_2_2397	88_6_422	2_2_1	7_2_121	178_6_1169
27_2_1	667_04_787	47_6_374	453_2_2405	88_6_401	2_2_1	7_2_121	178_6_1163
27_2_1	667_04_758	47_6_357	453_2_2388	88_6_399	2_2_1	7_2_139	178_6_1184
27_2_1	667_04_768	47_6_342	453_2_2379	88_6_412	2_2_1	7_2_152	178_6_1186
27_2_1	667_04_747	47_6_329	453_2_2356	88_6_433	2_2_1	7_2_166	178_6_1179
27_2_1	667_04_778	47_6_305	453_2_2336	88_6_428	2_2_1	7_2_175	178_6_1174
27_2_1	667_04_795	47_6_288	453_2_2321	88_6_420	2_2_1	7_2_175	178_6_1203
27_2_1	667_04_824	47_6_286	453_2_2315	88_6_409	2_2_1	7_2_173	178_6_1215
27_2_1	667_04_874	47_6_287	453_2_2310	88_6_412	2_2_1	7_2_166	178_6_1212
27_2_1	667_04_941	47_6_285	453_2_2285	88_6_412	2_2_1	7_2_175	178_6_1218
27_2_1	667_04_947	47_6_289	453_2_2313	88_6_415	2_2_1	7_2_174	178_6_1206
27_2_1	667_04_994	47_6_269	453_2_2291	88_6_406	2_2_1	7_2_179	178_6_1211
27_2_1	667_04_977	47_6_276	453_2_2305	88_6_387	2_2_1	7_2_174	178_6_1225
27_2_1	667_04_931	47_6_271	453_2_2314	88_6_362	2_2_1	7_2_164	178_6_1264
27_2_1	667_04_946	47_6_265	453_2_2300	88_6_349	2_2_1	7_2_162	178_6_1246
27_2_1	667_04_933	47_6_269	453_2_2284	88_6_340	2_2_1	7_2_165	178_6_1248
27_2_1	667_04_940	47_6_275	453_2_2276	88_6_351	2_2_1	7_2_160	178_6_1267
27_2_1	667_04_925	47_6_277	453_2_2316	88_6_359	2_2_1	7_2_159	178_6_1254
27_2_1	667_04_899	47_6_292	453_2_2317	88_6_356	2_2_1	7_2_166	178_6_1279
27_2_1	667_04_864	47_6_289	453_2_2306	88_6_360	2_2_1	7_2_175	178_6_1306
27_2_1	667_04_888	47_6_282	453_2_2270	88_6_362	2_2_1	7_2_181	178_6_1318
27_2_1	667_04_904	47_6_267	453_2_2265	88_6_345	2_2_1	7_2_178	178_6_1325
27_2_1	667_04_924	47_6_246	453_2_2271	88_6_341	2_2_1	7_2_176	178_6_1316
27_2_1	667_04_973	47_6_234	453_2_2299	88_6_331	2_2_1	7_2_157	178_6_1292
27_2_1	667_04_984	47_6_240	453_2_2269	88_6_341	2_2_1	7_2_162	178_6_1291
27_2_1	667_04_1010	47_6_241	453_2_2236	88_6_343	2_2_1	7_2_173	178_6_1262
27_2_1	667_04_990	47_6_248	453_2_2258	88_6_368	2_2_1	7_2_178	178_6_1231
27_2_1	667_04_992	47_6_247	453_2_2240	88_6_387	2_2_1	7_2_178	178_6_1262
27_2_1	667_04_1023	47_6_239	453_2_2249	88_6_387	2_2_1	7_2_181	178_6_1245
27_2_1	667_04_1040	47_6_226	453_2_2197	88_6_351	2_2_1	7_2_193	178_6_1262
27_2_1	667_04_1074	47_6_234	453_2_2157	88_6_358	2_2_1	7_2_190	178_6_1235
27_2_1	667_04_1057	47_6_237	453_2_2184	88_6_348	2_2_1	7_2_196	178_6_1241
27_2_1	667_04_1089	47_6_239	453_2_2168	88_6_333	2_2_1	7_2_186	178_6_1254
27_2_1	667_04_1074	47_6_244	453_2_2149	88_6_346	2_2_1	7_2_205	178_6_1248
27_2_1	667_04_1038	47_6_249	453_2_2195	88_6_313	2_2_1	7_2_203	178_6_1267
27_2_1	667_04_995	47_6_239	453_2_2208	88_6_332	2_2_1	7_2_221	178_6_1280
27_2_1	667_04_942	47_6_244	453_2_2167	88_6_324	2_2_1	7_2_225	178_6_1340
27_2_1	667_04_851	47_6_234	453_2_2207	88_6_319	2_2_1	7_2_237	178_6_1342
27_2_1	667_04_794	47_6_227	453_2_2211	88_6_348	2_2_1	7_2_247	178_6_1348
27_2_1	667_04_722	47_6_240	453_2_2307	88_6_340	2_2_1	7_2_243	178_6_1352
27_2_1	667_04_689	47_6_247	453_2_2334	88_6_319	2_2_1	7_2_240	178_6_1362
27_2_1	667_04_679	47_6_233	453_2_2340	88_6_309	2_2_1	7_2_239	178_6_1358
27_2_1	667_04_658	47_6_227	453_2_2359	88_6_308	2_2_1	7_2_250	178_6_1384
27_2_1	667_04_660	47_6_237	453_2_2365	88_6_328	2_2_1	7_2_249	178_6_1365
27_2_1	667_04_680	47_6_249	453_2_2305	88_6_340	2_2_1	7_2_250	178_6_1368
27_2_1	667_04_693	47_6_235	453_2_2277	88_6_344	2_2_1	7_2_264	178_6_1381
27_2_1	667_04_719	47_6_246	453_2_2257	88_6_352	2_2_1	7_2_247	178_6_1389
27_2_1	667_04_741	47_6_231	453_2_2232	88_6_372	2_2_1	7_2_242	178_6_1386
27_2_1	667_04_764	47_6_239	453_2_2256	88_6_386	2_2_1	7_2_231	178_6_1376
27_2_1	667_04_799	47_6_239	453_2_2313	88_6_363	2_2_1	7_2_211	178_6_1335
27_2_1	667_04_849	47_6_232	453_2_2353	88_6_347	2_2_1	7_2_204	178_6_1283
27_2_1	667_04_888	47_6_223	453_2_2366	88_6_345	2_2_1	7_2_197	178_6_1260
27_2_1	667_04_926	47_6_216	453_2_2363	88_6_369	2_2_1	7_2_185	178_6_1260
27_2_1	667_04_1043	47_6_203	453_2_2294	88_6_365	2_2_1	7_2_166	178_6_1278
27_2_1	667_04_1108	47_6_188	453_2_2282	88_6_391	2_2_1	7_2_158	178_6_1304
27_2_1	667_04_1174	47_6_174	453_2_2219	88_6_383	2_2_1	7_2_175	178_6_1279
27_2_1	667_04_1199	47_6_187	453_2_2235	88_6_372	2_2_1	7_2_167	178_6_1279
27_2_1	667_04_1160	47_6_191	453_2_2172	88_6_377	2_2_1	7_2_167	178_6_1322
27_2_1	667_04_1105	47_6_180	453_2_2182	88_6_361	2_2_1	7_2_168	178_6_1339
27_2_1	667_04_1027	47_6_190	453_2_2213	88_6_358	2_2_1	7_2_150	178_6_1343
27_2_1	667_04_988	47_6_189	453_2_2200	88_6_341	2_2_1	7_2_147	178_6_1371
27_2_1	667_04_912	47_6_195	453_2_2224	88_6_343	2_2_1	7_2_154	178_6_1345
27_2_1	667_04_905	47_6_201	453_2_2216	88_6_338	2_2_1	7_2_160	178_6_1337
27_2_1	667_04_886	47_6_199	453_2_2218	88_6_341	2_2_1	7_2_171	178_6_1343
27_2_1	667_04_852	47_6_203	453_2_2205	88_6_363	2_2_1	7_2_189	178_6_1334
27_2_1	667_04_851	47_6_207	453_2_2247	88_6_381	2_2_1	7_2_188	178_6_1327
27_2_1	667_04_894	47_6_213	453_2_2259	88_6_404	2_2_1	7_2_188	178_6_1301
27_2_1	667_04_904	47_6_201	453_2_2299	88_6_418	2_2_1	7_2_177	178_6_1334
27_2_1	667_04_919	47_6_199	453_2_2295	88_6_409	2_2_1	7_2_180	178_6_1304
27_2_1	667_04_948	47_6_193	453_2_2286	88_6_404	2_2_1	7_2_182	178_6_1299
27_2_1	667_04_918	47_6_195	453_2_2297	88_6_400	2_2_1	7_2_190	178_6_1307
27_2_1	667_04_907	47_6_186	453_2_2314	88_6_408	2_2_1	7_2_184	178_6_1305
27_2_1	667_04_847	47_6_180	453_2_2299	88_6_412	2_2_1	7_2_172	178_6_1356
27_2_1	667_04_816	47_6_188	453_2_2273	88_6_409	2_2_1	7_2_185	178_6_1400
27_2_1	667_04_808	47_6_189	453_2_2254	88_6_418	2_2_1	7_2_183	178_6_1377
27_2_1	667_04_813	47_6_180	453_2_2332	88_6_391	2_2_1	7_2_166	178_6_1385
27_2_1	667_04_795	47_6_174	453_2_2371	88_6_356	2_2_1	7_2_159	178_6_1385
27_2_1	667_04_834	47_6_171	453_2_2355	88_6_343	2_2_1	7_2_147	178_6_1430
27_2_1	667_04_803	47_6_161	453_2_2387	88_6_352	2_2_1	7_2_138	178_6_1435
27_2_1	667_04_780	47_6_167	453_2_2361	88_6_348	2_2_1	7_2_138	178_6_1445
27_2_1	667_04_760	47_6_178	453_2_2328	88_6_356	2_2_1	7_2_135	178_6_1444
27_2_1	667_04_730	47_6_172	453_2_2336	88_6_354	2_2_1	7_2_129	178_6_1429
27_2_1	667_04_741	47_6_189	453_2_2345	88_6_358	2_2_1	7_2_118	178_6_1433
27_2_1	667_04_697	47_6_195	453_2_2359	88_6_351	2_2_1	7_2_124	178_6_1434
27_2_1	667_04_736	47_6_200	453_2_2387	88_6_342	2_2_1	7_2_122	178_6_1407
27_2_1	667_04_736	47_6_199	453_2_2430	88_6_341	2_2_1	7_2_122	178_6_1416
27_2_1	667_04_785	47_6_183	453_2_2435	88_6_334	2_2_1	7_2_117	178_6_1426
27_2_1	667_04_796	47_6_164	453_2_2450	88_6_341	2_2_1	7_2_129	178_6_1454
27_2_1	667_04_873	47_6_157	453_2_2419	88_6_338	2_2_1	7_2_117	178_6_1412
27_2_1	667_04_866	47_6_158	453_2_2416	88_6_312	2_2_1	7_2_115	178_6_1423
27_2_1	667_04_872	47_6_156	453_2_2405	88_6_309	2_2_1	7_2_109	178_6_1406
27_2_1	667_04_884	47_6_173	453_2_2384	88_6_309	2_2_1	7_2_96	178_6_1401
27_2_1	667_04_949	47_6_155	453_2_2367	88_6_293	2_2_1	7_2_102	178_6_1375
27_2_1	667_04_957	47_6_157	453_2_2347	88_6_283	2_2_1	7_2_108	178_6_1391
27_2_1	667_04_955	47_6_161	453_2_2308	88_6_281	2_2_1	7_2_117	178_6_1415
27_2_1	667_04_925	47_6_174	453_2_2286	88_6_285	2_2_1	7_2_117	178_6_1449
27_2_1	667_04_897	47_6_175	453_2_2266	88_6_273	2_2_1	7_2_118	178_6_1455
27_2_1	667_04_898	47_6_178	453_2_2312	88_6_287	2_2_1	7_2_118	178_6_1434
27_2_1	667_04_925	47_6_179	453_2_2285	88_6_289	2_2_1	7_2_135	178_6_1416
27_2_1	667_04_920	47_6_196	453_2_2269	88_6_296	2_2_1	7_2_147	178_6_1405
27_2_1	667_04_938	47_6_206	453_2_2278	88_6_296	2_2_1	7_2_141	178_6_1423
27_2_1	667_04_1000	47_6_192	453_2_2275	88_6_291	2_2_1	7_2_144	178_6_1436
27_2_1	667_04_993	47_6_188	453_2_2275	88_6_301	2_2_1	7_2_134	178_6_1433
27_2_1	667_04_1001	47_6_186	453_2_2250	88_6_298	2_2_1	7_2_125	178_6_1438
27_2_1	667_04_942	47_6_183	453_2_2298	88_6_296	2_2_1	7_2_108	178_6_1445
27_2_1	667_04_897	47_6_183	453_2_2246	88_6_299	2_2_1	7_2_118	178_6_1460
27_2_1	667_04_887	47_6_199	453_2_2234	88_6_292	2_2_1	7_2_115	178_6_1467
27_2_1	667_04_919	47_6_206	453_2_2203	88_6_282	2_2_1	7_2_120	178_6_1464
27_2_1	667_04_853	47_6_208	453_2_2169	88_6_290	2_2_1	7_2_124	178_6_1449
27_2_1	667_04_842	47_6_200	453_2_2204	88_6_271	2_2_1	7_2_127	178_6_1465
27_2_1	667_04_801	47_6_202	453_2_2227	88_6_259	2_2_1	7_2_125	178_6_1492
27_2_1	667_04_786	47_6_201	453_2_2205	88_6_271	2_2_1	7_2_130	178_6_1485
27_2_1	667_04_809	47_6_205	453_2_2252	88_6_283	2_2_1	7_2_135	178_6_1482
27_2_1	667_04_851	47_6_172	453_2_2266	88_6_297	2_2_1	7_2_136	178_6_1435
27_2_1	667_04_868	47_6_180	453_2_2257	88_6_287	2_2_1	7_2_143	178_6_1456
27_2_1	667_04_898	47_6_168	453_2_2228	88_6_285	2_2_1	7_2_161	178_6_1462
27_2_1	667_04_900	47_6_151	453_2_2239	88_6_294	2_2_1	7_2_176	178_6_1503
27_2_1	667_04_897	47_6_148	453_2_2233	88_6_294	2_2_1	7_2_179	178_6_1512
27_2_1	667_04_895	47_6_152	453_2_2229	88_6_276	2_2_1	7_2_195	178_6_1522
27_2_1	667_04_877	47_6_162	453_2_2243	88_6_240	2_2_1	7_2_205	178_6_1556
27_2_1	667_04_868	47_6_151	453_2_2308	88_6_238	2_2_1	7_2_202	178_6_1546
27_2_1	667_04_872	47_6_146	453_2_2306	88_6_237	2_2_1	7_2_206	178_6_1534
27_2_1	667_04_922	47_6_142	453_2_2256	88_6_243	2_2_1	7_2_198	178_6_1528
27_2_1	667_04_934	47_6_142	453_2_2226	88_6_243	2_2_1	7_2_196	178_6_1537
27_2_1	667_04_941	47_6_143	453_2_2258	88_6_241	2_2_1	7_2_196	178_6_1523
27_2_1	667_04_950	47_6_129	453_2_2292	88_6_237	2_2_1	7_2_209	178_6_1513
27_2_1	667_04_932	47_6_119	453_2_2304	88_6_225	2_2_1	7_2_222	178_6_1521
27_2_1	667_04_922	47_6_104	453_2_2330	88_6_211	2_2_1	7_2_208	178_6_1525
27_2_1	667_04_871	47_6_94	453_2_2346	88_6_201	2_2_1	7_2_223	178_6_1525
27_2_1	667_04_874	47_6_94	453_2_2339	88_6_210	2_2_1	7_2_226	178_6_1535
27_2_1	667_04_835	47_6_105	453_2_2333	88_6_208	2_2_1	7_2_215	178_6_1547
27_2_1	667_04_855	47_6_107	453_2_2353	88_6_195	2_2_1	7_2_189	178_6_1555
27_2_1	667_04_828	47_6_112	453_2_2325	88_6_210	2_2_1	7_2_194	178_6_1542
27_2_1	667_04_833	47_6_117	453_2_2320	88_6_206	2_2_1	7_2_193	178_6_1552
27_2_1	667_04_830	47_6_120	453_2_2340	88_6_199	2_2_1	7_2_180	178_6_1535
27_2_1	667_04_878	47_6_129	453_2_2338	88_6_201	2_2_1	7_2_179	178_6_1560
27_2_1	667_04_881	47_6_140	453_2_2322	88_6_210	2_2_1	7_2_185	178_6_1552
27_2_1	667_04_919	47_6_131	453_2_2343	88_6_215	2_2_1	7_2_175	178_6_1532
27_2_1	667_04_939	47_6_134	453_2_2306	88_6_219	2_2_1	7_2_163	178_6_1506
27_2_1	667_04_962	47_6_146	453_2_2252	88_6_230	2_2_1	7_2_161	178_6_1468
27_2_1	667_04_926	47_6_147	453_2_2307	88_6_237	2_2_1	7_2_148	178_6_1469
27_2_1	667_04_960	47_6_164	453_2_2294	88_6_247	2_2_1	7_2_148	178_6_1435
27_2_1	667_04_938	47_6_177	453_2_2294	88_6_254	2_2_1	7_2_150	178_6_1414
27_2_1	667_04_954	47_6_186	453_2_2321	88_6_254	2_2_1	7_2_144	178_6_1433
27_2_1	667_04_919	47_6_167	453_2_2359	88_6_265	2_2_1	7_2_147	178_6_1444
27_2_1	667_04_960	47_6_156	453_2_2342	88_6_265	2_2_1	7_2_152	178_6_1446
27_2_1	667_04_932	47_6_153	453_2_2339	88_6_255	2_2_1	7_2_150	178_6_1441
27_2_1	667_04_988	47_6_135	453_2_2338	88_6_245	2_2_1	7_2_147	178_6_1415
27_2_1	667_04_982	47_6_132	453_2_2351	88_6_250	2_2_1	7_2_137	178_6_1438
27_2_1	667_04_1008	47_6_123	453_2_2373	88_6_232	2_2_1	7_2_131	178_6_1465
27_2_1	667_04_994	47_6_127	453_2_2364	88_6_227	2_2_1	7_2_132	178_6_1487
27_2_1	667_04_974	47_6_136	453_2_2400	88_6_199	2_2_1	7_2_130	178_6_1492
27_2_1	667_04_944	47_6_129	453_2_2465	88_6_207	2_2_1	7_2_129	178_6_1483
27_2_1	667_04_948	47_6_117	453_2_2459	88_6_200	2_2_1	7_2_116	178_6_1487
27_2_1	667_04_904	47_6_118	453_2_2408	88_6_219	2_2_1	7_2_120	178_6_1489
27_2_1	667_04_811	47_6_124	453_2_2379	88_6_224	2_2_1	7_2_113	178_6_1506
27_2_1	667_04_742	47_6_125	453_2_2408	88_6_223	2_2_1	7_2_98	178_6_1525
27_2_1	667_04_679	47_6_126	453_2_2422	88_6_222	2_2_1	7_2_83	178_6_1538
27_2_1	667_04_657	47_6_138	453_2_2454	88_6_213	2_2_1	7_2_82	178_6_1538
27_2_1	667_04_659	47_6_142	453_2_2490	88_6_216	2_2_1	7_2_76	178_6_1557
27_2_1	667_04_642	47_6_152	453_2_2523	88_6_225	2_2_1	7_2_84	178_6_1593
27_2_1	667_04_699	47_6_158	453_2_2501	88_6_231	2_2_1	7_2_88	178_6_1606
27_2_1	667_04_725	47_6_157	453_2_2510	88_6_225	2_2_1	7_2_88	178_6_1605
27_2_1	667_04_799	47_6_146	453_2_2499	88_6_231	2_2_1	7_2_95	178_6_1590
27_2_1	667_04_844	47_6_135	453_2_2417	88_6_235	2_2_1	7_2_91	178_6_1595
27_2_1	667_04_872	47_6_136	453_2_2401	88_6_240	2_2_1	7_2_86	178_6_1605
27_2_1	667_04_891	47_6_129	453_2_2398	88_6_240	2_2_1	7_2_82	178_6_1593
27_2_1	667_04_931	47_6_119	453_2_2402	88_6_251	2_2_1	7_2_87	178_6_1560
27_2_1	667_04_933	47_6_101	453_2_2362	88_6_265	2_2_1	7_2_77	178_6_1558
27_2_1	667_04_885	47_6_106	453_2_2369	88_6_254	2_2_1	7_2_70	178_6_1569
27_2_1	667_04_865	47_6_105	453_2_2347	88_6_263	2_2_1	7_2_74	178_6_1596
27_2_1	667_04_830	47_6_108	453_2_2359	88_6_264	2_2_1	7_2_70	178_6_1608
27_2_1	667_04_839	47_6_117	453_2_2373	88_6_239	2_2_1	7_2_67	178_6_1596
27_2_1	667_04_845	47_6_125	453_2_2387	88_6_242	2_2_1	7_2_66	178_6_1567
27_2_1	667_04_846	47_6_114	453_2_2420	88_6_238	2_2_1	7_2_64	178_6_1579
27_2_1	667_04_805	47_6_130	453_2_2437	88_6_243	2_2_1	7_2_61	178_6_1557
27_2_1	667_04_793	47_6_108	453_2_2415	88_6_255	2_2_1	7_2_67	178_6_1518
27_2_1	667_04_791	47_6_106	453_2_2437	88_6_263	2_2_1	7_2_70	178_6_1482
27_2_1	667_04_819	47_6_95	453_2_2476	88_6_249	2_2_1	7_2_73	178_6_1465
27_2_1	667_04_892	47_6_105	453_2_2457	88_6_244	2_2_1	7_2_94	178_6_1474
27_2_1	667_04_954	47_6_110	453_2_2456	88_6_225	2_2_1	7_2_106	178_6_1494
27_2_1	667_04_968	47_6_103	453_2_2445	88_6_234	2_2_1	7_2_117	178_6_1468
27_2_1	667_04_981	47_6_93	453_2_2398	88_6_229	2_2_1	7_2_127	178_6_1512
27_2_1	667_04_1021	47_6_86	453_2_2375	88_6_237	2_2_1	7_2_130	178_6_1487
27_2_1	667_04_1041	47_6_82	453_2_2336	88_6_244	2_2_1	7_2_135	178_6_1514
27_2_1	667_04_1028	47_6_81	453_2_2339	88_6_242	2_2_1	7_2_130	178_6_1523
27_2_1	667_04_1013	47_6_73	453_2_2309	88_6_240	2_2_1	7_2_130	178_6_1523
27_2_1	667_04_957	47_6_80	453_2_2288	88_6_243	2_2_1	7_2_135	178_6_1547
27_2_1	667_04_929	47_6_69	453_2_2293	88_6_227	2_2_1	7_2_143	178_6_1570
27_2_1	667_04_899	47_6_66	453_2_2354	88_6_206	2_2_1	7_2_138	178_6_1593
27_2_1	667_04_891	47_6_72	453_2_2363	88_6_189	2_2_1	7_2_141	178_6_1602
27_2_1	667_04_863	47_6_75	453_2_2353	88_6_203	2_2_1	7_2_138	178_6_1601
27_2_1	667_04_864	47_6_84	453_2_2373	88_6_206	2_2_1	7_2_155	178_6_1581
27_2_1	667_04_828	47_6_81	453_2_2405	88_6_221	2_2_1	7_2_167	178_6_1569
27_2_1	667_04_802	47_6_83	453_2_2387	88_6_207	2_2_1	7_2_165	178_6_1592
27_2_1	667_04_744	47_6_76	453_2_2384	88_6_194	2_2_1	7_2_172	178_6_1615
27_2_1	667_04_794	47_6_80	453_2_2365	88_6_187	2_2_1	7_2_167	178_6_1597
27_2_1	667_04_786	47_6_89	453_2_2365	88_6_192	2_2_1	7_2_170	178_6_1563
27_2_1	667_04_791	47_6_88	453_2_2365	88_6_189	2_2_1	7_2_171	178_6_1561
27_2_1	667_04_742	47_6_92	453_2_2380	88_6_202	2_2_1	7_2_178	178_6_1588
27_2_1	667_04_802	47_6_90	453_2_2333	88_6_209	2_2_1	7_2_184	178_6_1565
27_2_1	667_04_821	47_6_91	453_2_2322	88_6_208	2_2_1	7_2_189	178_6_1587
27_2_1	667_04_848	47_6_90	453_2_2335	88_6_234	2_2_1	7_2_190	178_6_1583
27_2_1	667_04_869	47_6_86	453_2_2323	88_6_232	2_2_1	7_2_185	178_6_1601
27_2_1	667_04_919	47_6_87	453_2_2278	88_6_248	2_2_1	7_2_188	178_6_1577
27_2_1	667_04_930	47_6_89	453_2_2290	88_6_237	2_2_1	7_2_195	178_6_1549
27_2_1	667_04_929	47_6_81	453_2_2286	88_6_258	2_2_1	7_2_207	178_6_1514
27_2_1	667_04_906	47_6_78	453_2_2278	88_6_253	2_2_1	7_2_203	178_6_1536
27_2_1	667_04_890	47_6_84	453_2_2277	88_6_251	2_2_1	7_2_208	178_6_1503
27_2_1	667_04_892	47_6_79	453_2_2247	88_6_256	2_2_1	7_2_205	178_6_1519
27_2_1	667_04_870	47_6_78	453_2_2291	88_6_247	2_2_1	7_2_189	178_6_1481
27_2_1	667_04_844	47_6_81	453_2_2296	88_6_253	2_2_1	7_2_187	178_6_1516
27_2_1	667_04_840	47_6_75	453_2_2286	88_6_236	2_2_1	7_2_191	178_6_1549
27_2_1	667_04_771	47_6_72	453_2_2326	88_6_242	2_2_1	7_2_206	178_6_1553
27_2_1	667_04_733	47_6_61	453_2_2397	88_6_246	2_2_1	7_2_197	178_6_1565
27_2_1	667_04_678	47_6_53	453_2_2409	88_6_255	2_2_1	7_2_196	178_6_1573
27_2_1	667_04_694	47_6_45	453_2_2440	88_6_260	2_2_1	7_2_202	178_6_1551
27_2_1	667_04_648	47_6_45	453_2_2423	88_6_248	2_2_1	7_2_192	178_6_1597
27_2_1	667_04_645	47_6_49	453_2_2494	88_6_241	2_2_1	7_2_186	178_6_1570
27_2_1	667_04_649	47_6_49	453_2_2520	88_6_236	2_2_1	7_2_175	178_6_1570
27_2_1	667_04_702	47_6_43	453_2_2495	88_6_230	2_2_1	7_2_174	178_6_1569
27_2_1	667_04_754	47_6_51	453_2_2466	88_6_228	2_2_1	7_2_172	178_6_1575
27_2_1	667_04_788	47_6_52	453_2_2401	88_6_249	2_2_1	7_2_181	178_6_1624
27_2_1	667_04_817	47_6_50	453_2_2365	88_6_249	2_2_1	7_2_175	178_6_1666
27_2_1	667_04_861	47_6_48	453_2_2304	88_6_248	2_2_1	7_2_157	178_6_1671
27_2_1	667_04_835	47_6_49	453_2_2305	88_6_272	2_2_1	7_2_157	178_6_1648
27_2_1	667_04_803	47_6_46	453_2_2295	88_6_288	2_2_1	7_2_144	178_6_1645
27_2_1	667_04_802	47_6_38	453_2_2305	88_6_297	2_2_1	7_2_138	178_6_1628
27_2_1	667_04_792	47_6_34	453_2_2314	88_6_306	2_2_1	7_2_147	178_6_1633
27_2_1	667_04_755	47_6_30	453_2_2372	88_6_330	2_2_1	7_2_145	178_6_1606
27_2_1	667_04_763	47_6_29	453_2_2399	88_6_332	2_2_1	7_2_142	178_6_1564
27_2_1	667_04_736	47_6_22	453_2_2417	88_6_344	2_2_1	7_2_144	178_6_1577
27_2_1	667_04_719	47_6_20	453_2_2384	88_6_361	2_2_1	7_2_151	178_6_1589
27_2_1	667_04_686	47_6_20	453_2_2389	88_6_380	2_2_1	7_2_154	178_6_1604
27_2_1	667_04_686	47_6_18	453_2_2360	88_6_395	2_2_1	7_2_142	178_6_1631
27_2_1	667_04_679	47_6_18	453_2_2401	88_6_393	2_2_1	7_2_142	178_6_1601
27_2_1	667_04_691	47_6_19	453_2_2393	88_6_399	2_2_1	7_2_135	178_6_1581
27_2_1	667_04_690	47_6_14	453_2_2376	88_6_389	2_2_1	7_2_135	178_6_1588
27_2_1	667_04_756	47_6_8	453_2_2398	88_6_384	2_2_1	7_2_124	178_6_1528
27_2_1	667_04_805	47_6_11	453_2_2353	88_6_395	2_2_1	7_2_122	178_6_1552
27_2_1	667_04_881	47_6_15	453_2_2334	88_6_374	2_2_1	7_2_117	178_6_1555
27_2_1	667_04_922	47_6_12	453_2_2371	88_6_347	2_2_1	7_2_122	178_6_1517
27_2_1	667_04_940	47_6_16	453_2_2374	88_6_339	2_2_1	7_2_116	178_6_1550
27_2_1	667_04_964	47_6_17	453_2_2350	88_6_318	2_2_1	7_2_107	178_6_1556
27_2_1	667_04_982	47_6_15	453_2_2308	88_6_321	2_2_1	7_2_113	178_6_1543
27_2_1	667_04_972	47_6_19	453_2_2347	88_6_318	2_2_1	7_2_113	178_6_1537
27_2_1	667_04_981	47_6_23	453_2_2327	88_6_303	2_2_1	7_2_107	178_6_1538
27_2_1	667_04_951	47_6_21	453_2_2348	88_6_330	2_2_1	7_2_100	178_6_1541
27_2_1	667_04_966	47_6_21	453_2_2362	88_6_342	2_2_1	7_2_103	178_6_1482
27_2_1	667_04_938	47_6_20	453_2_2324	88_6_385	2_2_1	7_2_103	178_6_1486
27_2_1	667_04_905	47_6_23	453_2_2311	88_6_409	2_2_1	7_2_110	178_6_1467
27_2_1	667_04_893	47_6_26	453_2_2309	88_6_407	2_2_1	7_2_113	178_6_1449
27_2_1	667_04_867	47_6_27	453_2_2298	88_6_415	2_2_1	7_2_114	178_6_1433
27_2_1	667_04_826	47_6_24	453_2_2325	88_6_408	2_2_1	7_2_102	178_6_1432
27_2_1	667_04_804	47_6_19	453_2_2338	88_6_415	2_2_1	7_2_109	178_6_1415
27_2_1	667_04_812	47_6_17	453_2_2339	88_6_410	2_2_1	7_2_120	178_6_1388
27_2_1	667_04_801	47_6_13	453_2_2361	88_6_427	2_2_1	7_2_146	178_6_1422
27_2_1	667_04_839	47_6_14	453_2_2355	88_6_449	2_2_1	7_2_157	178_6_1400
27_2_1	667_04_859	47_6_9	453_2_2347	88_6_458	2_2_1	7_2_151	178_6_1430
27_2_1	667_04_884	47_6_13	453_2_2354	88_6_453	2_2_1	7_2_156	178_6_1421
27_2_1	667_04_917	47_6_13	453_2_2355	88_6_468	2_2_1	7_2_157	178_6_1399
27_2_1	667_04_966	47_6_14	453_2_2374	88_6_466	2_2_1	7_2_151	178_6_1401
27_2_1	667_04_981	47_6_20	453_2_2385	88_6_454	2_2_1	7_2_141	178_6_1420
27_2_1	667_04_998	47_6_20	453_2_2404	88_6_442	2_2_1	7_2_131	178_6_1433
27_2_1	667_04_945	47_6_14	453_2_2380	88_6_466	2_2_1	7_2_121	178_6_1431
27_2_1	667_04_927	47_6_16	453_2_2362	88_6_472	2_2_1	7_2_116	178_6_1433
27_2_1	667_04_918	47_6_13	453_2_2337	88_6_481	2_2_1	7_2_112	178_6_1437
27_2_1	667_04_904	47_6_14	453_2_2337	88_6_486	2_2_1	7_2_103	178_6_1428
27_2_1	667_04_913	47_6_10	453_2_2356	88_6_483	2_2_1	7_2_96	178_6_1404
27_2_1	667_04_905	47_6_9	453_2_2352	88_6_506	2_2_1	7_2_93	178_6_1383
27_2_1	667_04_947	47_6_9	453_2_2329	88_6_505	2_2_1	7_2_101	178_6_1378
27_2_1	667_04_978	47_6_8	453_2_2344	88_6_494	2_2_1	7_2_107	178_6_1352
27_2_1	667_04_1013	47_6_8	453_2_2347	88_6_483	2_2_1	7_2_112	178_6_1346
27_2_1	667_04_1057	47_6_6	453_2_2296	88_6_455	2_2_1	7_2_107	178_6_1401
27_2_1	667_04_1112	47_6_7	453_2_2281	88_6_450	2_2_1	7_2_95	178_6_1398
27_2_1	667_04_1076	47_6_12	453_2_2290	88_6_450	2_2_1	7_2_91	178_6_1379
27_2_1	667_04_1100	47_6_15	453_2_2227	88_6_454	2_2_1	7_2_88	178_6_1355
27_2_1	667_04_1035	47_6_14	453_2_2257	88_6_443	2_2_1	7_2_95	178_6_1372
27_2_1	667_04_1019	47_6_11	453_2_2262	88_6_438	2_2_1	7_2_90	178_6_1372
27_2_1	667_04_981	47_6_12	453_2_2291	88_6_458	2_2_1	7_2_95	178_6_1390
27_2_1	667_04_981	47_6_12	453_2_2260	88_6_474	2_2_1	7_2_110	178_6_1400
27_2_1	667_04_921	47_6_11	453_2_2282	88_6_468	2_2_1	7_2_94	178_6_1441
27_2_1	667_04_860	47_6_13	453_2_2323	88_6_459	2_2_1	7_2_116	178_6_1416
27_2_1	667_04_791	47_6_15	453_2_2340	88_6_446	2_2_1	7_2_103	178_6_1448
27_2_1	667_04_778	47_6_13	453_2_2339	88_6_436	2_2_1	7_2_126	178_6_1455
27_2_1	667_04_787	47_6_12	453_2_2341	88_6_433	2_2_1	7_2_125	178_6_1466
27_2_1	667_04_813	47_6_9	453_2_2344	88_6_429	2_2_1	7_2_116	178_6_1481
27_2_1	667_04_807	47_6_7	453_2_2416	88_6_425	2_2_1	7_2_109	178_6_1487
27_2_1	667_04_828	47_6_6	453_2_2356	88_6_417	2_2_1	7_2_103	178_6_1511
27_2_1	667_04_795	47_6_8	453_2_2376	88_6_411	2_2_1	7_2_95	178_6_1558
27_2_1	667_04_823	47_6_13	453_2_2351	88_6_400	2_2_1	7_2_92	178_6_1572
27_2_1	667_04_831	47_6_13	453_2_2324	88_6_379	2_2_1	7_2_88	178_6_1577
27_2_1	667_04_845	47_6_12	453_2_2344	88_6_347	2_2_1	7_2_87	178_6_1567
27_2_1	667_04_842	47_6_9	453_2_2371	88_6_336	2_2_1	7_2_92	178_6_1538
27_2_1	667_04_838	47_6_7	453_2_2398	88_6_340	2_2_1	7_2_89	178_6_1505
27_2_1	667_04_792	47_6_8	453_2_2440	88_6_336	2_2_1	7_2_87	178_6_1522
27_2_1	667_04_803	47_6_10	453_2_2473	88_6_320	2_2_1	7_2_74	178_6_1524
27_2_1	667_04_809	47_6_10	453_2_2450	88_6_327	2_2_1	7_2_76	178_6_1549
27_2_1	667_04_831	47_6_10	453_2_2475	88_6_308	2_2_1	7_2_62	178_6_1595
27_2_1	667_04_843	47_6_11	453_2_2450	88_6_303	2_2_1	7_2_50	178_6_1637
27_2_1	667_04_850	47_6_7	453_2_2490	88_6_300	2_2_1	7_2_43	178_6_1624
27_2_1	667_04_836	47_6_10	453_2_2535	88_6_320	2_2_1	7_2_47	178_6_1604
27_2_1	667_04_836	47_6_10	453_2_2511	88_6_321	2_2_1	7_2_44	178_6_1598
27_2_1	667_04_833	47_6_14	453_2_2473	88_6_331	2_2_1	7_2_46	178_6_1588
27_2_1	667_04_836	47_6_11	453_2_2471	88_6_311	2_2_1	7_2_54	178_6_1604
27_2_1	667_04_828	47_6_15	453_2_2448	88_6_317	2_2_1	7_2_53	178_6_1560
27_2_1	667_04_860	47_6_13	453_2_2457	88_6_320	2_2_1	7_2_44	178_6_1528
27_2_1	667_04_818	47_6_10	453_2_2497	88_6_304	2_2_1	7_2_39	178_6_1542
27_2_1	667_04_818	47_6_12	453_2_2537	88_6_296	2_2_1	7_2_45	178_6_1521
27_2_1	667_04_808	47_6_15	453_2_2536	88_6_294	2_2_1	7_2_49	178_6_1557
27_2_1	667_04_818	47_6_10	453_2_2505	88_6_292	2_2_1	7_2_56	178_6_1579
27_2_1	667_04_800	47_6_10	453_2_2513	88_6_258	2_2_1	7_2_56	178_6_1577
27_2_1	667_04_835	47_6_13	453_2_2480	88_6_263	2_2_1	7_2_48	178_6_1612
27_2_1	667_04_780	47_6_12	453_2_2439	88_6_262	2_2_1	7_2_57	178_6_1642
27_2_1	667_04_786	47_6_11	453_2_2436	88_6_239	2_2_1	7_2_61	178_6_1687
27_2_1	667_04_741	47_6_7	453_2_2412	88_6_228	2_2_1	7_2_69	178_6_1726
27_2_1	667_04_725	47_6_7	453_2_2393	88_6_227	2_2_1	7_2_68	178_6_1746
27_2_1	667_04_690	47_6_4	453_2_2382	88_6_217	2_2_1	7_2_71	178_6_1734
27_2_1	667_04_692	47_6_3	453_2_2394	88_6_208	2_2_1	7_2_62	178_6_1721
27_2_1	667_04_683	453_2_2414	88_6_205	2_2_1	7_2_73	178_6_1747
27_2_1	667_04_676	453_2_2438	88_6_222	2_2_1	7_2_80	178_6_1736
27_2_1	667_04_696	453_2_2444	88_6_230	2_2_1	7_2_81	178_6_1763
27_2_1	667_04_699	453_2_2485	88_6_252	2_2_1	7_2_76	178_6_1743
27_2_1	667_04_712	453_2_2526	88_6_263	2_2_1	7_2_82	178_6_1693
27_2_1	667_04_797	453_2_2483	88_6_267	2_2_1	7_2_82	178_6_1664
27_2_1	667_04_867	453_2_2455	88_6_276	2_2_1	7_2_82	178_6_1670
27_2_1	667_04_923	453_2_2448	88_6_270	2_2_1	7_2_75	178_6_1639
27_2_1	667_04_937	453_2_2408	88_6_251	2_2_1	7_2_70	178_6_1651
27_2_1	667_04_975	453_2_2385	88_6_244	2_2_1	7_2_65	178_6_1651
27_2_1	667_04_1012	453_2_2375	88_6_247	2_2_1	7_2_65	178_6_1616
27_2_1	667_04_1010	453_2_2386	88_6_247	2_2_1	7_2_69	178_6_1588
27_2_1	667_04_1045	453_2_2417	88_6_232	2_2_1	7_2_66	178_6_1591
[truncated: 3,001 more rows]
[truncated: 1,541 more columns]
