# Supplementary material for: Environmental change makes robust ecological networks fragile
Source: Nat Commun. 2016 Aug 11;7:12462. doi: 10.1038/ncomms12462 (PMC4987532; doi:10.1038/ncomms12462)
Supplement: Supplementary Data 1 — Host-parasite networks and host extinction sequences in Avida experiments. The compressed archive includes the 100 co-evolved host-parasite networks and the host extinction sequences in the historical scenario. [file ncomms12462-s2.zip › Supplementary_data_S1/host_extinction_sequence_20.csv]

1200_2_2	643_2_2	592_13_1	344_2_3	345_2_8	346_13_2	347_2_2	340_2_2	341_01_5	342_2_8	343_2_4	348_2_4	349_03_2	1653_2_1	594_0_2	298_01_1	299_2_4	296_3_3	297_13_2	294_5_2	295_13_2	292_2_5	293_13_4	290_2_2	291_13_4	270_2_2	271_2_2	272_2_7	273_13_5	274_2_1	275_13_3	276_2_4	277_13_3	278_2_1	279_13_1	642_2_3	108_2_4	109_2_10	102_2_1	103_3_1	100_13_6	101_13_3	106_3_3	107_2_1	104_2_4	105_2_7	1373_1_2	1213_01_1	1375_2_2	99_2_6
1200_2_2	344_2_3	345_2_7	346_13_3	347_2_1	340_2_1	341_01_5	342_2_7	343_2_7	348_2_5	349_03_3	1653_2_1	594_0_2	298_01_2	299_2_4	296_3_2	297_13_2	294_5_1	295_13_5	292_2_5	293_13_4	290_2_3	291_13_3	270_2_3	271_2_4	272_2_5	273_13_5	274_2_1	275_13_4	276_2_6	277_13_3	278_2_1	279_13_1	108_2_5	109_2_13	102_2_1	100_13_5	101_13_5	106_3_1	107_2_2	104_2_2	105_2_9	1375_2_4	99_2_5	98_2_8	91_2_4	90_13_3	93_13_17	92_2_8	95_5_13
248_2_2	619_2_10	452_01_5	918_2_1	164_13_16	1144_0_2	428_2_15	1254_13_2	94_0_1	818_13_1	345_2_8	346_13_3	347_2_2	340_2_3	341_01_10	342_2_13	343_2_11	1373_1_2	1791_3_1	813_2_7	348_2_6	349_03_4	817_2_4	1399_2_2	719_5_1	718_2_6	717_2_4	716_2_6	715_03_2	714_2_13	713_13_2	662_3_4	1490_2_3	1495_2_2	1496_13_2	1497_2_3	1498_2_2	917_2_1	1069_13_2	1068_2_6	1702_13_4	1394_5_3	1706_2_3	195_2_7	1060_13_1	1063_13_8	1062_5_1	1065_5_4	1067_13_2	479_2_2
248_2_2	619_2_14	452_01_5	164_13_20	428_2_16	508_2_1	94_0_1	818_13_1	345_2_6	346_13_3	347_2_2	340_2_4	341_01_12	342_2_11	343_2_13	811_13_1	813_2_7	348_2_7	349_03_5	817_2_2	1399_2_3	719_5_1	718_2_5	717_2_3	716_2_9	715_03_2	714_2_15	713_13_2	662_3_3	1490_2_4	1495_2_2	1496_13_1	1497_2_2	1498_2_2	917_2_1	1069_13_2	1068_2_1	1702_13_6	1394_5_2	1060_13_1	1063_13_8	1065_5_5	1067_13_4	479_2_4	1669_13_3	299_2_6	296_3_6	297_13_2	295_13_14	292_2_10
619_2_17	94_0_1	344_2_5	345_2_4	346_13_1	340_2_4	341_01_18	342_2_11	343_2_20	813_2_6	348_2_4	349_03_2	817_2_1	719_5_1	718_2_5	717_2_8	716_2_10	715_03_3	714_2_19	662_3_2	1490_2_3	1495_2_2	1496_13_1	1498_2_3	917_2_2	1700_2_4	1068_2_2	1702_13_5	1394_5_4	1063_13_7	1065_5_5	1067_13_5	298_01_2	299_2_6	296_3_4	297_13_1	295_13_7	292_2_10	1128_2_6	593_13_2	1083_2_2	198_2_3	599_13_14	194_01_9	197_5_4	196_2_6	1124_2_2	190_2_1	1089_2_1	1088_2_13
619_2_15	94_0_1	344_2_4	345_2_4	346_13_1	340_2_5	341_01_23	342_2_9	343_2_15	813_2_9	348_2_4	817_2_2	719_5_1	718_2_5	717_2_10	716_2_10	715_03_2	714_2_15	662_3_3	1490_2_3	1495_2_2	1496_13_1	1498_2_4	917_2_1	1700_2_2	1068_2_2	1702_13_17	1394_5_3	1063_13_14	1065_5_5	1067_13_4	298_01_1	299_2_8	296_3_3	297_13_2	295_13_6	292_2_10	1128_2_4	593_13_6	199_13_37	198_2_3	599_13_16	194_01_7	197_5_5	196_2_7	1124_2_3	190_2_1	193_5_8	1088_2_12	270_2_6
619_2_7	94_0_1	344_2_4	345_2_7	346_13_1	340_2_6	341_01_20	342_2_8	343_2_12	813_2_4	348_2_4	817_2_2	719_5_1	718_2_11	717_2_9	716_2_9	715_03_4	714_2_13	662_3_6	1490_2_8	1495_2_2	1498_2_6	1700_2_2	1068_2_4	1702_13_14	1394_5_2	1063_13_17	1065_5_6	1067_13_2	299_2_11	296_3_2	297_13_2	295_13_7	292_2_21	1128_2_6	593_13_6	199_13_41	198_2_4	599_13_10	194_01_4	197_5_6	196_2_9	1124_2_4	193_5_3	1088_2_15	270_2_8	271_2_4	272_2_2	1138_13_9	274_2_2
619_2_4	94_0_1	344_2_1	345_2_7	346_13_1	340_2_4	341_01_16	342_2_9	343_2_13	813_2_6	348_2_1	817_2_2	719_5_1	718_2_15	717_2_13	716_2_7	714_2_10	662_3_5	1490_2_6	1495_2_1	1498_2_6	1700_2_2	1068_2_5	1702_13_28	1394_5_2	1063_13_14	1065_5_4	1067_13_4	299_2_8	296_3_4	295_13_10	292_2_21	1128_2_3	593_13_8	199_13_50	198_2_5	599_13_8	194_01_5	197_5_7	196_2_10	1124_2_6	193_5_2	1088_2_10	270_2_3	271_2_7	272_2_2	1138_13_20	274_2_1	276_2_6	278_2_1
619_2_8	94_0_1	344_2_2	345_2_8	346_13_1	340_2_2	341_01_9	342_2_9	343_2_9	813_2_2	817_2_3	718_2_20	717_2_16	716_2_7	714_2_10	710_13_5	1490_2_8	1495_2_2	1498_2_4	1700_2_2	1068_2_6	1702_13_31	422_2_13	1063_13_23	1065_5_2	1067_13_3	299_2_4	296_3_6	295_13_5	292_2_30	1128_2_1	593_13_9	199_13_56	198_2_10	599_13_5	194_01_7	197_5_7	196_2_10	1124_2_4	1088_2_19	270_2_4	271_2_10	272_2_4	1138_13_13	274_2_1	276_2_7	278_2_1	524_13_1	1409_5_11	1018_13_24
619_2_11	94_0_1	344_2_1	345_2_7	346_13_1	340_2_1	341_01_11	342_2_14	343_2_9	813_2_2	817_2_1	718_2_20	717_2_26	716_2_3	714_2_7	710_13_1	1490_2_14	1495_2_3	1498_2_5	1700_2_2	1068_2_4	1702_13_37	422_2_9	1063_13_26	1065_5_3	1067_13_2	299_2_8	296_3_5	295_13_3	292_2_27	593_13_6	199_13_58	198_2_12	599_13_4	194_01_8	197_5_6	196_2_10	1124_2_6	1088_2_19	270_2_3	271_2_9	272_2_7	1138_13_15	274_2_2	276_2_14	278_2_1	524_13_1	1409_5_12	1018_13_25	521_13_4
619_2_11	344_2_3	345_2_11	346_13_1	341_01_6	342_2_10	343_2_13	813_2_3	817_2_2	718_2_19	717_2_29	716_2_2	714_2_4	1490_2_10	1495_2_3	1498_2_8	1700_2_3	1068_2_4	1702_13_48	422_2_10	1063_13_29	1065_5_1	1067_13_6	299_2_8	296_3_5	292_2_32	593_13_1	199_13_74	198_2_17	599_13_3	194_01_11	197_5_6	196_2_9	1124_2_2	1088_2_17	270_2_3	271_2_15	272_2_3	1138_13_17	274_2_1	276_2_12	278_2_1	524_13_2	1409_5_14	1018_13_28	521_13_1	1402_0_1	1407_2_9	1234_3_3	449_13_7
619_2_10	344_2_2	345_2_15	346_13_1	341_01_5	342_2_7	343_2_10	813_2_5	817_2_3	718_2_21	717_2_43	716_2_4	714_2_6	1490_2_5	1495_2_4	1498_2_10	1700_2_6	1068_2_1	1702_13_46	916_2_18	1063_13_28	1067_13_6	299_2_8	296_3_6	292_2_32	199_13_89	198_2_8	599_13_2	194_01_4	1122_5_8	196_2_7	1088_2_16	270_2_5	271_2_12	272_2_5	1138_13_12	274_2_1	276_2_12	278_2_1	524_13_2	1409_5_15	1018_13_26	1407_2_5	1234_3_2	449_13_4	443_0_2	442_2_13	1337_2_1	445_2_2	108_2_1
344_2_1	345_2_13	346_13_1	342_2_5	343_2_9	813_2_6	817_2_4	718_2_20	717_2_34	714_2_6	1490_2_4	1495_2_8	1498_2_11	1700_2_4	1068_2_1	1702_13_39	916_2_15	1063_13_30	1067_13_4	299_2_6	296_3_3	292_2_35	199_13_83	198_2_12	194_01_1	1122_5_6	196_2_7	1088_2_16	270_2_6	271_2_19	272_2_4	1138_13_9	274_2_1	276_2_6	278_2_1	524_13_3	1409_5_16	1018_13_24	1407_2_6	1234_3_2	449_13_8	443_0_3	442_2_10	1337_2_1	445_2_2	108_2_1	109_2_37	102_2_1	107_2_2	104_2_1
344_2_1	345_2_12	346_13_1	342_2_7	343_2_9	813_2_9	817_2_3	718_2_18	717_2_38	714_2_7	1490_2_8	1495_2_11	1498_2_14	1700_2_2	1068_2_2	1702_13_35	1394_5_9	1063_13_38	1067_13_6	299_2_12	296_3_4	292_2_27	199_13_63	198_2_8	1122_5_9	196_2_8	1088_2_23	270_2_11	271_2_17	272_2_8	1138_13_7	274_2_1	276_2_9	278_2_1	524_13_2	1409_5_16	1018_13_22	1407_2_5	449_13_13	443_0_2	442_2_12	1337_2_1	108_2_1	109_2_46	102_2_1	107_2_5	104_2_1	105_2_30	39_3_2	33_2_1
344_2_2	345_2_8	346_13_1	342_2_6	343_2_9	813_2_6	817_2_8	718_2_23	717_2_42	714_2_8	1490_2_9	1495_2_11	1498_2_14	1700_2_3	1068_2_4	1702_13_31	1394_5_10	1063_13_49	1067_13_5	299_2_8	296_3_3	292_2_31	199_13_53	198_2_4	1122_5_7	196_2_9	1088_2_30	270_2_12	271_2_27	272_2_7	273_13_1	274_2_1	276_2_7	278_2_1	524_13_2	1409_5_16	1018_13_20	1407_2_9	449_13_10	443_0_3	442_2_12	1337_2_1	108_2_1	109_2_36	102_2_1	107_2_6	104_2_1	105_2_38	39_3_1	33_2_1
344_2_1	345_2_8	346_13_1	342_2_9	343_2_13	813_2_7	817_2_5	718_2_29	717_2_55	714_2_6	1490_2_10	1495_2_16	1498_2_14	1700_2_5	1068_2_4	1702_13_21	1394_5_6	1063_13_43	1067_13_7	299_2_7	296_3_1	292_2_18	199_13_50	198_2_4	1122_5_3	196_2_5	1088_2_25	270_2_11	271_2_13	272_2_8	273_13_1	274_2_1	276_2_7	278_2_1	524_13_3	1409_5_21	1018_13_12	1407_2_7	449_13_5	443_0_1	442_2_12	1337_2_1	108_2_1	109_2_54	102_2_1	107_2_6	104_2_1	105_2_27	39_3_1	33_2_1
345_2_4	346_13_1	342_2_11	343_2_8	813_2_6	817_2_5	718_2_36	717_2_55	714_2_8	1490_2_9	1495_2_18	1498_2_7	1700_2_8	1068_2_3	1702_13_12	1394_5_1	1063_13_37	1067_13_4	299_2_5	296_3_2	292_2_21	199_13_51	198_2_1	1122_5_6	196_2_3	1088_2_32	270_2_15	271_2_18	272_2_6	273_13_1	274_2_1	276_2_9	278_2_1	524_13_1	1409_5_14	1018_13_14	1407_2_8	449_13_4	1334_2_1	1337_2_1	108_2_1	109_2_53	102_2_1	107_2_7	104_2_1	105_2_47	39_3_1	33_2_1	32_2_3	31_2_1
345_2_4	346_13_1	342_2_9	343_2_6	813_2_7	817_2_1	718_2_27	717_2_59	714_2_5	1490_2_11	1495_2_23	1498_2_12	1700_2_8	1068_2_6	1702_13_10	1394_5_2	1063_13_33	1067_13_2	299_2_7	296_3_2	292_2_18	199_13_39	1122_5_2	196_2_3	1088_2_31	270_2_14	271_2_13	272_2_8	273_13_1	274_2_1	276_2_7	278_2_1	526_3_38	1018_13_13	1407_2_5	449_13_5	442_2_13	1337_2_1	108_2_1	109_2_50	102_2_1	107_2_5	104_2_1	105_2_29	39_3_1	33_2_1	32_2_4	31_2_1	30_2_4	37_2_1
345_2_4	346_13_1	342_2_8	343_2_6	813_2_5	817_2_1	718_2_19	717_2_72	714_2_5	1490_2_11	1495_2_26	1498_2_14	1700_2_10	1068_2_8	1702_13_7	1394_5_2	1063_13_30	1067_13_1	299_2_10	292_2_19	199_13_32	197_5_9	196_2_1	1088_2_38	270_2_19	271_2_23	272_2_8	273_13_1	274_2_1	276_2_4	278_2_1	526_3_45	1018_13_8	1407_2_11	449_13_2	442_2_16	1337_2_1	108_2_1	109_2_44	102_2_1	107_2_8	104_2_1	105_2_37	39_3_1	33_2_1	32_2_2	31_2_1	30_2_8	37_2_1	35_2_1
345_2_3	346_13_1	342_2_8	343_2_8	813_2_7	718_2_18	717_2_65	714_2_6	1490_2_15	1495_2_30	1498_2_12	1700_2_10	1068_2_9	1702_13_4	1394_5_4	1063_13_22	1067_13_1	299_2_10	292_2_22	199_13_26	197_5_10	196_2_1	1088_2_25	270_2_15	271_2_12	272_2_14	273_13_1	274_2_1	276_2_6	278_2_1	526_3_30	1018_13_14	1407_2_10	449_13_5	442_2_10	1337_2_1	108_2_1	109_2_54	102_2_1	107_2_6	104_2_1	105_2_31	39_3_1	33_2_1	32_2_1	31_2_1	30_2_5	37_2_1	1844_2_9	641_2_11
345_2_2	346_13_1	342_2_7	343_2_12	813_2_8	718_2_26	717_2_77	714_2_9	1490_2_12	1495_2_25	1498_2_14	1700_2_13	1068_2_7	1394_5_2	1063_13_19	299_2_13	292_2_24	199_13_23	197_5_13	196_2_1	1088_2_22	270_2_13	271_2_18	272_2_13	273_13_1	274_2_1	276_2_5	278_2_1	526_3_23	1018_13_13	1407_2_11	442_2_9	1337_2_1	108_2_1	109_2_57	102_2_1	107_2_6	104_2_1	105_2_42	39_3_1	33_2_1	32_2_1	31_2_1	30_2_3	37_2_1	1844_2_14	641_2_6	1242_2_5	1247_2_7	439_13_7
345_2_4	346_13_1	342_2_9	343_2_13	813_2_8	718_2_24	717_2_67	714_2_6	1490_2_10	1495_2_38	1498_2_12	1700_2_12	1068_2_7	1394_5_4	1063_13_11	299_2_16	292_2_23	199_13_22	197_5_17	1123_2_2	1088_2_18	270_2_13	271_2_10	272_2_11	273_13_1	274_2_1	276_2_9	278_2_1	526_3_20	1018_13_17	1407_2_11	442_2_7	1337_2_1	108_2_1	109_2_47	102_2_1	107_2_4	104_2_1	105_2_38	39_3_1	33_2_1	32_2_1	31_2_1	30_2_4	37_2_1	1844_2_13	641_2_9	1242_2_3	1247_2_8	439_13_3
345_2_5	346_13_1	342_2_12	343_2_15	813_2_7	718_2_19	717_2_83	714_2_5	1490_2_7	1495_2_33	1498_2_9	1700_2_16	1068_2_3	1063_13_7	299_2_12	292_2_29	199_13_17	197_5_19	1123_2_1	1088_2_10	270_2_12	271_2_14	272_2_9	273_13_1	274_2_1	276_2_12	278_2_1	526_3_17	1018_13_9	1407_2_15	442_2_9	1337_2_1	108_2_1	109_2_39	102_2_1	107_2_5	104_2_1	105_2_34	39_3_1	33_2_1	32_2_1	31_2_1	30_2_5	37_2_1	1844_2_17	641_2_3	1242_2_5	1247_2_8	439_13_3	436_13_15
214_2_2	769_13_14	212_2_19	213_0_2	1144_0_4	668_2_11	1780_2_6	665_13_1	767_2_27	219_2_11	227_2_40	130_2_3	137_13_1	799_2_2	548_2_1	495_5_1	139_13_80	32_2_1	24_13_1	26_2_1	92_2_8	696_2_14	21_2_1	694_2_1	526_3_11	29_2_35	542_2_49	345_2_4	346_13_1	403_2_5	97_2_1	342_2_14	572_13_13	128_13_1	8_2_1	1467_2_29	813_2_10	287_3_1	286_2_26	1025_2_30	453_2_10	368_3_1	634_3_1	718_2_21	717_2_79	714_2_8	1490_2_9	262_3_18	124_2_4	1495_2_41
214_2_1	769_13_21	212_2_17	474_2_1	1144_0_4	668_2_8	1780_2_7	665_13_2	767_2_30	219_2_5	227_2_45	130_2_2	137_13_1	799_2_1	548_2_1	139_13_97	32_2_1	24_13_1	26_2_1	92_2_11	696_2_9	21_2_1	694_2_2	23_2_1	29_2_35	542_2_52	345_2_1	346_13_1	403_2_4	97_2_1	342_2_8	572_13_7	128_13_1	8_2_1	1467_2_29	813_2_12	287_3_1	286_2_22	1025_2_19	368_3_1	634_3_1	718_2_30	717_2_92	714_2_8	1490_2_9	262_3_15	124_2_3	1495_2_41	1498_2_9	537_13_1
769_13_20	212_2_27	474_2_1	1144_0_3	668_2_10	1780_2_5	665_13_1	767_2_26	219_2_5	227_2_37	130_2_2	137_13_1	548_2_1	139_13_103	32_2_1	24_13_1	26_2_1	92_2_6	696_2_8	21_2_1	694_2_3	23_2_1	29_2_37	542_2_52	345_2_1	346_13_1	403_2_2	97_2_1	342_2_10	572_13_2	128_13_1	8_2_1	1467_2_25	813_2_8	287_3_1	286_2_33	1025_2_22	368_3_1	634_3_1	718_2_34	717_2_87	714_2_12	1490_2_8	262_3_12	124_2_2	1495_2_42	1498_2_11	537_13_1	269_2_10	326_2_1
769_13_23	212_2_21	474_2_1	1144_0_1	668_2_3	1780_2_10	767_2_22	219_2_9	227_2_38	130_2_3	137_13_1	139_13_104	32_2_1	24_13_1	26_2_1	92_2_6	696_2_5	21_2_1	694_2_2	23_2_1	29_2_28	542_2_63	345_2_2	346_13_1	403_2_3	97_2_1	342_2_4	572_13_1	128_13_1	8_2_1	1467_2_24	813_2_3	287_3_1	286_2_22	1025_2_20	368_3_1	718_2_34	717_2_74	714_2_12	1490_2_8	262_3_18	124_2_2	1495_2_44	1498_2_6	537_13_1	269_2_7	326_2_1	182_2_1	1700_2_24	1068_2_5
769_13_24	212_2_21	668_2_1	1780_2_7	767_2_19	219_2_5	227_2_52	130_2_2	137_13_1	139_13_79	32_2_1	24_13_1	26_2_1	167_3_7	696_2_4	21_2_1	694_2_1	23_2_1	29_2_30	542_2_69	345_2_2	346_13_1	403_2_3	97_2_1	342_2_6	572_13_1	128_13_1	8_2_1	1467_2_24	813_2_2	287_3_1	286_2_26	1025_2_34	368_3_1	718_2_30	717_2_75	714_2_13	1490_2_8	262_3_15	124_2_2	1495_2_40	1498_2_8	537_13_1	269_2_5	423_2_36	326_2_1	182_2_1	1700_2_28	1068_2_9	58_2_1
769_13_25	212_2_12	1780_2_7	767_2_19	219_2_4	227_2_56	130_2_3	137_13_1	139_13_73	32_2_1	24_13_1	26_2_1	167_3_11	696_2_7	21_2_1	23_2_1	29_2_29	542_2_64	345_2_2	346_13_1	403_2_8	97_2_1	342_2_6	343_2_16	128_13_1	8_2_1	1467_2_29	813_2_2	287_3_1	286_2_22	1025_2_22	368_3_1	718_2_34	717_2_70	714_2_15	1490_2_7	262_3_21	124_2_2	1495_2_34	1498_2_4	537_13_1	269_2_3	423_2_27	326_2_1	182_2_1	1700_2_31	1068_2_13	58_2_1	55_0_1	57_2_1
769_13_35	212_2_7	1780_2_7	767_2_27	219_2_2	227_2_69	130_2_4	137_13_1	139_13_58	32_2_1	24_13_1	26_2_1	167_3_8	696_2_8	21_2_1	23_2_1	29_2_38	542_2_66	345_2_4	346_13_1	403_2_4	97_2_1	342_2_9	343_2_7	128_13_1	8_2_1	1467_2_37	287_3_1	286_2_18	1025_2_23	368_3_1	718_2_36	717_2_56	714_2_16	1490_2_5	262_3_17	124_2_1	1495_2_21	1498_2_8	537_13_1	269_2_1	423_2_31	326_2_1	1700_2_26	1068_2_12	58_2_1	57_2_1	16_13_1	51_2_1	47_2_1
769_13_32	212_2_10	1780_2_11	767_2_29	219_2_1	227_2_68	130_2_6	137_13_1	139_13_35	32_2_1	24_13_1	26_2_1	167_3_8	696_2_8	21_2_1	23_2_1	29_2_39	542_2_62	345_2_5	346_13_1	403_2_6	97_2_1	342_2_9	343_2_7	128_13_1	8_2_1	1467_2_35	287_3_1	286_2_20	1025_2_24	368_3_1	718_2_25	717_2_50	714_2_14	1490_2_4	262_3_15	124_2_1	1495_2_23	1498_2_11	537_13_1	269_2_2	423_2_28	326_2_1	1700_2_22	1068_2_20	58_2_1	57_2_1	16_13_1	51_2_1	47_2_1
769_13_24	212_2_8	1780_2_10	767_2_19	227_2_66	130_2_9	137_13_1	139_13_21	32_2_1	24_13_1	26_2_1	167_3_11	696_2_15	21_2_1	23_2_1	29_2_40	542_2_57	345_2_8	346_13_1	403_2_6	97_2_1	342_2_8	343_2_8	128_13_1	5_2_1	1467_2_40	287_3_1	286_2_26	1025_2_33	368_3_1	718_2_33	717_2_62	714_2_12	1490_2_9	262_3_18	267_2_32	1495_2_19	1498_2_15	537_13_1	269_2_1	423_2_28	326_2_1	1700_2_28	1068_2_15	58_2_1	57_2_1	16_13_1	51_2_1	47_2_1	53_2_1
769_13_24	212_2_13	1780_2_12	767_2_28	227_2_68	130_2_11	137_13_1	139_13_21	32_2_1	24_13_1	26_2_1	167_3_10	696_2_14	21_2_1	23_2_1	29_2_59	542_2_54	345_2_8	346_13_1	403_2_10	97_2_1	342_2_9	343_2_10	128_13_1	5_2_1	1467_2_45	287_3_1	286_2_29	1025_2_38	368_3_1	718_2_34	717_2_56	714_2_10	1490_2_7	262_3_15	267_2_33	1495_2_23	1498_2_16	537_13_1	269_2_1	423_2_29	326_2_1	1700_2_37	1068_2_15	58_2_1	57_2_1	16_13_1	51_2_1	47_2_1	53_2_1
769_13_23	212_2_8	1780_2_9	767_2_27	227_2_61	130_2_13	137_13_1	139_13_23	32_2_1	24_13_1	26_2_1	92_2_10	696_2_15	21_2_1	23_2_1	29_2_59	542_2_66	345_2_8	403_2_10	97_2_1	342_2_8	343_2_12	128_13_1	8_2_1	1467_2_31	287_3_1	286_2_25	1025_2_32	368_3_1	718_2_34	717_2_47	714_2_8	1490_2_3	262_3_12	267_2_33	1495_2_22	1498_2_11	537_13_1	269_2_1	326_2_1	1700_2_38	1068_2_19	58_2_1	57_2_1	16_13_1	51_2_1	47_2_1	53_2_1	52_0_1	414_2_14
769_13_19	212_2_12	1780_2_15	767_2_24	227_2_59	130_2_12	137_13_1	139_13_22	32_2_1	24_13_1	26_2_1	92_2_15	696_2_14	21_2_1	23_2_1	29_2_76	542_2_59	345_2_13	403_2_13	97_2_1	342_2_9	343_2_9	128_13_1	8_2_1	1467_2_46	287_3_1	286_2_21	1025_2_31	368_3_1	718_2_28	717_2_49	714_2_6	1490_2_6	262_3_11	267_2_36	1495_2_25	1498_2_6	537_13_1	269_2_1	326_2_1	1700_2_37	1068_2_29	58_2_1	57_2_1	16_13_1	51_2_1	47_2_1	53_2_1	52_0_1	414_2_17
769_13_23	212_2_13	1780_2_14	767_2_19	227_2_68	130_2_15	137_13_1	139_13_18	32_2_1	24_13_1	26_2_1	92_2_16	696_2_18	21_2_1	23_2_1	29_2_64	542_2_67	345_2_16	403_2_14	97_2_1	342_2_9	343_2_8	128_13_1	8_2_1	1467_2_38	287_3_1	286_2_21	1025_2_38	368_3_1	718_2_27	717_2_43	714_2_5	1490_2_8	262_3_10	267_2_42	1495_2_16	1498_2_7	537_13_1	269_2_1	326_2_1	1700_2_41	1068_2_29	58_2_1	57_2_1	16_13_1	51_2_1	47_2_1	53_2_1	52_0_1	414_2_11
769_13_30	212_2_11	1780_2_15	767_2_19	227_2_53	130_2_20	137_13_1	139_13_15	32_2_1	24_13_1	26_2_1	92_2_18	696_2_16	21_2_1	23_2_1	29_2_69	542_2_58	345_2_23	403_2_15	97_2_1	342_2_8	343_2_5	128_13_1	8_2_1	1467_2_35	287_3_1	286_2_26	1025_2_35	368_3_1	718_2_11	717_2_41	714_2_7	1490_2_8	262_3_12	267_2_34	1495_2_20	1498_2_6	537_13_1	269_2_1	326_2_1	1700_2_45	1068_2_35	58_2_1	57_2_1	16_13_1	51_2_1	47_2_1	53_2_1	52_0_1	414_2_16
769_13_45	212_2_14	1780_2_11	767_2_19	227_2_61	130_2_15	137_13_1	139_13_11	32_2_1	24_13_1	26_2_1	167_3_1	696_2_24	21_2_1	23_2_1	29_2_55	542_2_71	345_2_28	403_2_16	97_2_1	342_2_6	343_2_3	128_13_1	8_2_1	1467_2_24	287_3_1	286_2_18	1025_2_32	368_3_1	718_2_11	717_2_33	714_2_4	1490_2_5	262_3_7	267_2_24	1495_2_14	1498_2_3	537_13_1	269_2_1	326_2_1	1700_2_43	1068_2_30	58_2_1	57_2_1	16_13_1	51_2_1	47_2_1	53_2_1	52_0_1	414_2_13
769_13_59	212_2_13	1780_2_12	767_2_26	227_2_57	130_2_23	137_13_1	139_13_10	32_2_1	692_13_1	26_2_1	167_3_1	696_2_23	21_2_1	23_2_1	29_2_63	542_2_62	345_2_36	403_2_17	97_2_1	342_2_1	343_2_2	128_13_1	8_2_1	1467_2_25	287_3_1	286_2_19	1025_2_27	368_3_1	718_2_12	717_2_34	714_2_2	1490_2_4	262_3_4	267_2_25	1495_2_23	1498_2_3	537_13_1	269_2_1	326_2_1	1700_2_36	1068_2_29	58_2_1	57_2_1	16_13_1	51_2_1	47_2_1	53_2_1	52_0_1	414_2_11
769_13_63	212_2_8	1780_2_8	767_2_28	227_2_66	130_2_24	137_13_1	139_13_8	32_2_1	692_13_1	26_2_1	27_13_1	696_2_32	21_2_1	23_2_1	29_2_42	542_2_63	345_2_39	403_2_19	97_2_1	342_2_1	343_2_4	128_13_1	8_2_1	1467_2_18	287_3_1	286_2_13	1025_2_22	368_3_1	718_2_10	717_2_41	714_2_1	1490_2_7	262_3_6	267_2_24	1495_2_27	1498_2_4	537_13_1	269_2_1	1700_2_35	1068_2_16	58_2_1	57_2_1	16_13_1	51_2_1	47_2_1	53_2_1	52_0_1	414_2_6	415_2_43
769_13_58	212_2_9	1780_2_7	767_2_36	227_2_61	130_2_27	137_13_1	139_13_7	32_2_1	692_13_1	26_2_1	27_13_1	696_2_32	21_2_1	23_2_1	29_2_41	542_2_52	345_2_41	403_2_20	97_2_1	342_2_1	343_2_7	128_13_1	8_2_1	1467_2_23	287_3_1	286_2_16	1025_2_20	718_2_9	717_2_32	1490_2_5	262_3_4	267_2_25	1495_2_31	1498_2_5	537_13_1	269_2_1	1700_2_32	1068_2_12	58_2_1	57_2_1	16_13_1	51_2_1	47_2_1	53_2_1	52_0_1	414_2_7	415_2_36	333_2_1	417_12_12
769_13_58	212_2_10	1780_2_9	767_2_39	227_2_67	130_2_26	137_13_1	139_13_8	32_2_1	692_13_1	26_2_1	27_13_1	696_2_43	21_2_1	23_2_1	29_2_30	542_2_64	345_2_47	403_2_20	97_2_1	342_2_1	343_2_9	128_13_1	8_2_1	1467_2_24	287_3_1	286_2_15	1025_2_21	718_2_15	717_2_37	1490_2_2	262_3_8	267_2_16	1495_2_20	1498_2_1	537_13_1	269_2_1	1700_2_37	1068_2_5	58_2_1	57_2_1	16_13_1	51_2_1	47_2_1	53_2_1	52_0_1	414_2_4	415_2_39	333_2_1	417_12_6
769_13_46	212_2_11	1780_2_5	767_2_40	227_2_61	130_2_33	137_13_1	139_13_3	32_2_1	692_13_1	26_2_1	27_13_1	696_2_39	21_2_1	23_2_1	29_2_33	542_2_72	345_2_50	403_2_18	97_2_1	342_2_1	343_2_13	128_13_1	8_2_1	1467_2_26	287_3_1	286_2_16	1025_2_11	718_2_12	717_2_27	1490_2_2	262_3_7	267_2_24	1495_2_34	1498_2_2	537_13_1	269_2_1	1700_2_32	1068_2_4	58_2_1	57_2_1	16_13_1	51_2_1	47_2_1	53_2_1	414_2_1	415_2_38	333_2_1	417_12_3	532_13_5
769_13_41	212_2_8	1780_2_4	767_2_42	227_2_57	130_2_23	137_13_1	139_13_9	32_2_1	692_13_1	26_2_1	27_13_1	696_2_48	21_2_1	23_2_1	29_2_34	542_2_70	345_2_46	403_2_15	97_2_1	342_2_1	343_2_8	128_13_1	8_2_1	1467_2_29	287_3_1	286_2_19	964_2_15	718_2_13	717_2_15	262_3_11	267_2_23	1495_2_28	1498_2_1	537_13_1	269_2_1	1700_2_40	1068_2_6	58_2_1	57_2_1	16_13_1	51_2_1	47_2_1	53_2_1	414_2_1	415_2_47	333_2_1	417_12_2	532_13_6	531_3_6
769_13_40	212_2_9	1780_2_6	767_2_44	227_2_63	130_2_38	137_13_1	139_13_9	32_2_1	692_13_1	26_2_1	27_13_1	696_2_43	21_2_1	23_2_1	29_2_29	542_2_48	345_2_50	403_2_10	97_2_1	342_2_1	343_2_15	128_13_1	8_2_1	1467_2_29	287_3_1	286_2_12	964_2_8	718_2_11	717_2_23	262_3_12	267_2_26	1495_2_41	1498_2_2	537_13_1	269_2_1	1700_2_44	1068_2_4	58_2_1	16_13_1	51_2_1	47_2_1	53_2_1	414_2_2	415_2_42	333_2_1	532_13_5	531_3_8	370_13_5	924_2_19
769_13_42	212_2_14	1780_2_9	767_2_45	227_2_74	130_2_24	137_13_1	139_13_17	32_2_1	692_13_1	26_2_1	27_13_1	696_2_56	21_2_1	23_2_1	29_2_20	542_2_55	345_2_43	403_2_8	342_2_1	343_2_6	128_13_1	8_2_1	1467_2_24	287_3_1	286_2_9	964_2_4	718_2_19	717_2_20	262_3_10	267_2_25	1495_2_30	1498_2_1	269_2_1	1700_2_65	1068_2_3	58_2_1	16_13_1	51_2_1	47_2_1	53_2_1	537_13_1	415_2_46	333_2_1	532_13_4	531_3_8	370_13_7	924_2_15	319_2_64	199_13_1
769_13_37	212_2_13	1780_2_13	767_2_37	227_2_79	130_2_20	137_13_1	139_13_22	32_2_1	692_13_1	26_2_1	27_13_1	696_2_58	21_2_1	23_2_1	29_2_17	542_2_45	345_2_48	403_2_6	342_2_1	343_2_10	128_13_1	8_2_1	1467_2_33	287_3_1	286_2_7	964_2_2	718_2_10	717_2_22	262_3_12	267_2_24	1495_2_38	1498_2_1	269_2_1	1700_2_65	1068_2_5	58_2_1	16_13_1	51_2_1	47_2_1	53_2_1	537_13_1	415_2_60	333_2_1	532_13_4	531_3_3	370_13_5	924_2_12	319_2_46	199_13_1
769_13_40	212_2_15	1780_2_6	767_2_44	227_2_84	130_2_14	137_13_1	139_13_28	32_2_1	692_13_1	26_2_1	27_13_1	696_2_59	21_2_1	23_2_1	29_2_16	542_2_53	345_2_41	403_2_3	342_2_1	343_2_6	8_2_1	1467_2_32	287_3_1	286_2_5	964_2_6	718_2_12	717_2_22	262_3_11	267_2_24	1495_2_37	128_13_1	269_2_1	1700_2_66	1068_2_2	58_2_1	16_13_1	51_2_1	47_2_1	53_2_1	537_13_1	415_2_60	333_2_1	532_13_7	531_3_1	370_13_5	924_2_16	319_2_40	199_13_1	704_2_78
769_13_34	212_2_11	1780_2_8	767_2_34	227_2_83	130_2_17	137_13_1	139_13_37	32_2_1	692_13_1	26_2_1	27_13_1	696_2_57	21_2_1	23_2_1	29_2_15	542_2_60	288_2_40	403_2_3	342_2_1	343_2_8	8_2_1	1467_2_36	286_2_6	964_2_6	718_2_14	717_2_34	262_3_9	267_2_21	1495_2_57	128_13_1	269_2_1	1700_2_67	58_2_1	16_13_1	51_2_1	47_2_1	53_2_1	537_13_1	415_2_65	333_2_1	532_13_5	531_3_2	370_13_4	924_2_13	319_2_34	199_13_1	704_2_88	980_3_66	1006_2_15
769_13_27	212_2_16	1780_2_7	767_2_33	227_2_95	130_2_17	137_13_1	139_13_57	32_2_1	692_13_1	26_2_1	27_13_1	696_2_51	21_2_1	23_2_1	29_2_13	542_2_62	288_2_31	403_2_6	342_2_1	343_2_4	8_2_1	1467_2_49	286_2_9	964_2_7	718_2_16	717_2_37	262_3_3	267_2_22	1495_2_41	128_13_1	269_2_1	1700_2_80	58_2_1	16_13_1	51_2_1	47_2_1	53_2_1	537_13_1	415_2_62	333_2_1	532_13_9	531_3_5	370_13_3	924_2_17	319_2_39	199_13_1	704_2_75	980_3_58	1006_2_22
769_13_26	212_2_12	1780_2_8	767_2_20	227_2_90	130_2_27	137_13_1	139_13_75	32_2_1	692_13_1	26_2_1	27_13_1	696_2_48	21_2_1	23_2_1	29_2_10	542_2_56	288_2_33	403_2_3	342_2_1	343_2_4	8_2_1	1467_2_51	286_2_10	964_2_7	718_2_26	717_2_40	262_3_2	267_2_24	1495_2_44	128_13_1	269_2_1	1700_2_80	58_2_1	16_13_1	51_2_1	47_2_1	53_2_1	537_13_1	415_2_70	333_2_1	532_13_16	531_3_6	370_13_3	924_2_16	319_2_35	199_13_1	704_2_86	980_3_58	1006_2_20
769_13_35	212_2_17	1780_2_10	767_2_11	227_2_94	130_2_23	137_13_1	139_13_88	32_2_1	692_13_1	26_2_1	27_13_1	696_2_38	21_2_1	23_2_1	29_2_11	542_2_63	288_2_37	403_2_7	342_2_1	343_2_3	8_2_1	1467_2_51	286_2_5	964_2_10	718_2_20	717_2_44	262_3_4	267_2_30	1495_2_28	128_13_1	269_2_1	1700_2_82	58_2_1	16_13_1	51_2_1	47_2_1	53_2_1	537_13_1	415_2_73	333_2_1	532_13_20	531_3_7	370_13_4	924_2_21	319_2_49	199_13_1	704_2_76	980_3_53	1006_2_17
769_13_44	212_2_21	1780_2_9	767_2_7	227_2_97	130_2_26	137_13_1	139_13_111	32_2_1	692_13_1	26_2_1	27_13_1	696_2_31	21_2_1	23_2_1	29_2_9	542_2_74	288_2_50	403_2_7	342_2_1	343_2_2	8_2_1	1467_2_50	286_2_6	964_2_9	718_2_36	717_2_46	262_3_7	267_2_21	1495_2_33	128_13_1	269_2_1	1700_2_96	58_2_1	16_13_1	51_2_1	47_2_1	53_2_1	537_13_1	415_2_74	333_2_1	532_13_27	531_3_4	924_2_20	319_2_48	199_13_1	704_2_73	980_3_53	1006_2_20	380_2_1
769_13_50	212_2_22	1780_2_4	767_2_4	227_2_94	130_2_19	137_13_1	139_13_127	32_2_1	692_13_1	26_2_1	27_13_1	696_2_26	21_2_1	23_2_1	29_2_11	542_2_76	288_2_56	403_2_7	342_2_1	343_2_2	8_2_1	1467_2_58	286_2_4	964_2_9	718_2_26	717_2_53	262_3_13	267_2_18	1495_2_21	128_13_1	269_2_1	1700_2_95	58_2_1	16_13_1	51_2_1	47_2_1	53_2_1	537_13_1	415_2_75	333_2_1	532_13_33	531_3_3	924_2_28	319_2_47	199_13_1	704_2_76	980_3_34	1006_2_18	380_2_1
769_13_56	212_2_14	1780_2_4	767_2_5	227_2_99	130_2_25	137_13_1	139_13_121	32_2_1	692_13_1	26_2_1	27_13_1	696_2_31	21_2_1	23_2_1	29_2_7	407_2_41	288_2_47	403_2_9	342_2_1	343_2_4	8_2_1	1467_2_67	286_2_6	964_2_3	718_2_29	717_2_53	262_3_9	267_2_15	1495_2_27	128_13_1	269_2_1	1700_2_88	58_2_1	16_13_1	51_2_1	47_2_1	53_2_1	537_13_1	415_2_71	333_2_1	532_13_35	531_3_6	924_2_31	319_2_46	199_13_1	704_2_74	980_3_36	1006_2_15	380_2_1
769_13_54	212_2_12	1780_2_6	227_2_105	130_2_21	137_13_1	139_13_121	32_2_1	692_13_1	26_2_1	27_13_1	696_2_44	21_2_1	23_2_1	29_2_9	407_2_39	288_2_47	403_2_14	342_2_1	343_2_1	8_2_1	1467_2_65	286_2_5	964_2_4	718_2_19	717_2_69	262_3_9	267_2_9	1495_2_27	128_13_1	269_2_1	1700_2_86	58_2_1	16_13_1	51_2_1	47_2_1	53_2_1	537_13_1	415_2_69	333_2_1	532_13_26	437_2_26	924_2_28	319_2_46	199_13_1	704_2_88	980_3_36	178_2_9	316_2_19	984_2_29
769_13_52	212_2_11	1780_2_8	227_2_101	130_2_16	137_13_1	139_13_98	32_2_1	692_13_1	26_2_1	27_13_1	696_2_51	21_2_1	23_2_1	29_2_6	407_2_42	288_2_42	403_2_11	342_2_1	8_2_1	1467_2_64	286_2_7	964_2_4	718_2_33	717_2_65	262_3_7	267_2_10	1495_2_22	128_13_1	269_2_1	1700_2_79	58_2_1	16_13_1	51_2_1	47_2_1	53_2_1	537_13_1	415_2_70	333_2_1	532_13_26	437_2_26	924_2_34	319_2_58	199_13_1	704_2_80	980_3_38	178_2_11	316_2_18	984_2_30	1088_2_14
769_13_55	212_2_16	1780_2_7	227_2_108	130_2_20	137_13_1	139_13_74	32_2_1	692_13_1	26_2_1	27_13_1	696_2_58	21_2_1	23_2_1	29_2_4	407_2_55	288_2_44	403_2_17	342_2_1	8_2_1	1467_2_62	286_2_6	964_2_2	718_2_18	717_2_71	262_3_8	267_2_17	1495_2_20	128_13_1	269_2_1	1700_2_71	58_2_1	16_13_1	51_2_1	47_2_1	53_2_1	537_13_1	415_2_79	333_2_1	532_13_12	437_2_26	924_2_26	319_2_63	199_13_1	704_2_72	980_3_26	178_2_15	316_2_13	984_2_33	1088_2_24
769_13_48	212_2_12	1780_2_11	227_2_112	130_2_24	137_13_1	139_13_65	32_2_1	692_13_1	26_2_1	27_13_1	696_2_63	21_2_1	23_2_1	29_2_5	407_2_49	288_2_38	403_2_14	342_2_1	8_2_1	1467_2_57	286_2_1	964_2_2	718_2_21	717_2_79	262_3_7	267_2_14	1495_2_16	128_13_1	269_2_1	1700_2_66	58_2_1	16_13_1	51_2_1	47_2_1	53_2_1	537_13_1	415_2_73	333_2_1	532_13_14	437_2_29	924_2_31	319_2_59	199_13_1	704_2_72	980_3_24	178_2_20	316_2_11	984_2_35	1088_2_26
769_13_35	212_2_17	1780_2_7	227_2_101	130_2_25	137_13_1	139_13_65	32_2_1	692_13_1	26_2_1	27_13_1	696_2_52	21_2_1	23_2_1	29_2_7	407_2_57	288_2_38	403_2_26	342_2_1	8_2_1	1467_2_61	286_2_2	964_2_3	718_2_15	717_2_73	262_3_15	267_2_19	1495_2_16	128_13_1	269_2_1	1700_2_71	58_2_1	16_13_1	51_2_1	47_2_1	53_2_1	537_13_1	415_2_62	333_2_1	532_13_15	437_2_22	924_2_31	319_2_67	199_13_1	704_2_91	980_3_28	178_2_26	316_2_8	984_2_36	1088_2_32
769_13_26	212_2_17	1780_2_2	227_2_95	130_2_19	137_13_1	139_13_74	32_2_1	692_13_1	26_2_1	27_13_1	696_2_65	21_2_1	23_2_1	29_2_3	407_2_44	288_2_42	403_2_31	342_2_1	8_2_1	1467_2_71	286_2_2	964_2_4	718_2_17	717_2_70	262_3_12	267_2_12	1495_2_13	128_13_1	269_2_1	1700_2_82	58_2_1	16_13_1	51_2_1	47_2_1	53_2_1	537_13_1	415_2_66	333_2_1	532_13_13	437_2_20	924_2_28	319_2_59	199_13_1	704_2_78	980_3_23	178_2_29	316_2_9	984_2_32	1088_2_37
769_13_21	212_2_14	1780_2_2	227_2_95	130_2_23	137_13_1	139_13_82	32_2_1	692_13_1	26_2_1	27_13_1	696_2_56	21_2_1	23_2_1	29_2_4	407_2_59	288_2_46	403_2_34	342_2_1	8_2_1	1467_2_76	964_2_6	718_2_13	717_2_69	262_3_15	267_2_9	1495_2_8	128_13_1	269_2_1	1700_2_77	58_2_1	16_13_1	51_2_1	47_2_1	53_2_1	537_13_1	415_2_74	333_2_1	532_13_15	437_2_20	924_2_26	319_2_71	199_13_1	704_2_77	980_3_16	178_2_35	316_2_9	984_2_39	1088_2_44	270_2_12
769_13_16	212_2_13	1780_2_3	227_2_93	130_2_25	137_13_1	139_13_73	32_2_1	692_13_1	26_2_1	27_13_1	696_2_58	21_2_1	23_2_1	29_2_3	407_2_51	288_2_52	403_2_30	342_2_1	8_2_1	1467_2_77	964_2_4	718_2_22	717_2_66	262_3_6	267_2_12	1495_2_10	128_13_1	269_2_1	1700_2_71	58_2_1	16_13_1	51_2_1	47_2_1	53_2_1	537_13_1	415_2_83	333_2_1	532_13_16	437_2_27	924_2_28	319_2_61	199_13_1	704_2_61	980_3_15	178_2_32	316_2_10	984_2_40	1088_2_32	270_2_16
769_13_22	212_2_9	1780_2_3	227_2_91	130_2_28	137_13_1	139_13_70	32_2_1	692_13_1	26_2_1	27_13_1	696_2_53	21_2_1	23_2_1	29_2_6	407_2_45	288_2_49	403_2_32	342_2_1	8_2_1	1467_2_85	964_2_5	718_2_23	717_2_60	262_3_1	267_2_19	1495_2_13	128_13_1	269_2_1	1700_2_61	58_2_1	16_13_1	51_2_1	47_2_1	53_2_1	537_13_1	415_2_78	333_2_1	532_13_14	437_2_28	924_2_30	319_2_56	199_13_1	704_2_62	980_3_9	178_2_37	316_2_13	984_2_44	1088_2_39	270_2_19
769_13_28	212_2_4	1780_2_2	227_2_85	130_2_36	137_13_1	139_13_74	32_2_1	692_13_1	26_2_1	27_13_1	696_2_62	21_2_1	23_2_1	29_2_3	407_2_47	288_2_49	403_2_33	342_2_1	8_2_1	1467_2_80	964_2_2	718_2_29	717_2_58	262_3_1	267_2_13	1495_2_10	128_13_1	269_2_1	1700_2_58	58_2_1	16_13_1	51_2_1	47_2_1	53_2_1	537_13_1	415_2_80	333_2_1	532_13_16	437_2_26	924_2_39	319_2_47	199_13_1	704_2_59	980_3_13	178_2_24	316_2_12	984_2_36	1088_2_33	270_2_18
769_13_33	212_2_5	1780_2_2	227_2_74	130_2_34	139_13_69	32_2_1	692_13_1	26_2_1	27_13_1	696_2_64	21_2_1	23_2_1	29_2_8	407_2_48	288_2_47	403_2_33	342_2_1	8_2_1	1467_2_94	964_2_1	718_2_29	717_2_59	262_3_1	267_2_14	1495_2_11	128_13_1	269_2_1	1700_2_58	58_2_1	16_13_1	51_2_1	47_2_1	53_2_1	537_13_1	415_2_77	333_2_1	532_13_17	437_2_25	924_2_39	319_2_52	199_13_1	704_2_58	980_3_8	178_2_24	316_2_11	984_2_45	1088_2_35	270_2_24	271_2_3
769_13_39	212_2_1	227_2_83	130_2_31	139_13_60	32_2_1	692_13_1	26_2_1	27_13_1	696_2_60	21_2_1	23_2_1	29_2_3	407_2_48	288_2_49	403_2_40	342_2_1	8_2_1	1467_2_103	718_2_36	717_2_59	262_3_1	267_2_15	1495_2_7	128_13_1	269_2_1	1700_2_66	58_2_1	16_13_1	51_2_1	47_2_1	53_2_1	537_13_1	415_2_85	333_2_1	532_13_17	437_2_30	924_2_32	319_2_52	199_13_1	704_2_63	980_3_9	178_2_18	316_2_12	984_2_35	1088_2_30	270_2_19	271_2_3	272_2_35	145_2_73
769_13_32	212_2_1	227_2_91	130_2_26	139_13_56	32_2_1	692_13_1	26_2_1	27_13_1	696_2_52	21_2_1	23_2_1	29_2_8	407_2_41	288_2_47	403_2_33	342_2_1	8_2_1	1467_2_85	718_2_45	717_2_58	262_3_1	267_2_8	1495_2_4	128_13_1	269_2_1	1700_2_59	58_2_1	16_13_1	51_2_1	47_2_1	53_2_1	537_13_1	415_2_79	333_2_1	532_13_7	437_2_26	924_2_41	319_2_54	199_13_1	704_2_65	980_3_11	178_2_23	316_2_11	984_2_42	1088_2_28	270_2_27	271_2_1	272_2_42	145_2_72
769_13_34	227_2_98	130_2_27	139_13_70	32_2_1	692_13_1	26_2_1	27_13_1	696_2_52	21_2_1	23_2_1	29_2_5	407_2_37	288_2_41	403_2_47	342_2_1	8_2_1	1467_2_89	718_2_58	717_2_56	262_3_1	267_2_11	1495_2_3	128_13_1	269_2_1	1700_2_65	58_2_1	16_13_1	51_2_1	47_2_1	537_13_1	415_2_69	333_2_1	532_13_5	437_2_19	924_2_43	319_2_53	199_13_1	704_2_71	980_3_13	178_2_15	316_2_11	984_2_30	1088_2_28	270_2_24	271_2_1	272_2_38	145_2_66	80_2_1	86_2_1
769_13_49	227_2_88	130_2_28	139_13_69	32_2_1	692_13_1	26_2_1	27_13_1	696_2_45	21_2_1	23_2_1	29_2_1	407_2_27	288_2_34	403_2_37	342_2_1	8_2_1	1467_2_86	718_2_59	717_2_48	262_3_1	267_2_5	1495_2_5	128_13_1	269_2_1	1700_2_64	58_2_1	16_13_1	51_2_1	47_2_1	537_13_1	415_2_60	333_2_1	532_13_2	437_2_17	924_2_56	319_2_61	199_13_1	704_2_64	980_3_11	1123_2_35	380_2_1	316_2_14	984_2_41	1088_2_23	270_2_20	271_2_1	272_2_45	145_2_77	80_2_1
769_13_51	227_2_97	130_2_20	139_13_77	32_2_1	692_13_1	26_2_1	27_13_1	696_2_43	21_2_1	23_2_1	29_2_1	407_2_25	288_2_40	403_2_43	342_2_1	8_2_1	1467_2_100	718_2_65	717_2_37	262_3_1	267_2_2	1495_2_7	128_13_1	269_2_1	1700_2_66	58_2_1	16_13_1	51_2_1	47_2_1	537_13_1	415_2_56	333_2_1	532_13_1	437_2_20	924_2_53	319_2_63	199_13_1	704_2_57	980_3_11	1123_2_40	380_2_1	316_2_15	984_2_31	1088_2_28	270_2_14	271_2_1	272_2_47	145_2_67	80_2_1
769_13_52	130_2_18	139_13_88	32_2_1	692_13_1	26_2_1	27_13_1	696_2_42	21_2_1	23_2_1	29_2_1	407_2_20	288_2_47	403_2_29	342_2_1	8_2_1	1467_2_102	718_2_57	717_2_25	262_3_1	267_2_2	1495_2_3	128_13_1	269_2_1	1700_2_50	58_2_1	51_2_1	47_2_1	537_13_1	415_2_52	333_2_1	532_13_1	437_2_22	418_2_4	319_2_59	199_13_1	704_2_69	980_3_8	1123_2_37	380_2_1	316_2_14	984_2_40	1088_2_26	270_2_19	114_2_10	272_2_41	145_2_90	80_2_1	86_2_1	87_13_49
769_13_56	130_2_21	139_13_105	32_2_1	692_13_1	26_2_1	27_13_1	696_2_45	21_2_1	23_2_1	29_2_1	407_2_22	288_2_41	403_2_35	342_2_1	8_2_1	1467_2_94	718_2_54	717_2_39	262_3_1	267_2_2	1495_2_4	128_13_1	269_2_1	1700_2_70	58_2_1	51_2_1	47_2_1	537_13_1	415_2_49	333_2_1	532_13_1	437_2_19	418_2_2	319_2_62	199_13_1	704_2_82	980_3_5	1123_2_43	316_2_15	984_2_29	1088_2_25	270_2_20	114_2_14	272_2_46	145_2_80	80_2_1	86_2_1	87_13_51	84_2_1
769_13_53	130_2_18	139_13_109	32_2_1	692_13_1	26_2_1	27_13_1	696_2_43	21_2_1	23_2_1	29_2_1	407_2_25	288_2_46	403_2_30	342_2_1	8_2_1	1467_2_89	718_2_49	717_2_47	262_3_1	267_2_6	1495_2_8	128_13_1	269_2_1	1700_2_61	58_2_1	51_2_1	47_2_1	537_13_1	415_2_44	333_2_1	532_13_1	437_2_26	418_2_2	319_2_51	199_13_1	704_2_84	980_3_4	1123_2_45	316_2_20	984_2_38	1088_2_26	270_2_23	114_2_12	272_2_38	145_2_84	80_2_1	86_2_1	87_13_55	84_2_1
769_13_33	130_2_18	139_13_106	32_2_1	692_13_1	26_2_1	27_13_1	696_2_58	21_2_1	23_2_1	29_2_1	407_2_31	288_2_45	403_2_26	342_2_1	8_2_1	1467_2_100	718_2_58	717_2_57	262_3_1	267_2_5	1495_2_6	128_13_1	269_2_1	1700_2_58	58_2_1	51_2_1	47_2_1	537_13_1	415_2_48	333_2_1	532_13_1	437_2_35	418_2_4	319_2_51	199_13_1	704_2_91	980_3_4	1123_2_45	316_2_21	984_2_35	1088_2_29	270_2_14	114_2_15	272_2_36	145_2_83	80_2_1	86_2_1	87_13_48	84_2_1
769_13_27	130_2_10	139_13_103	32_2_1	692_13_1	26_2_1	27_13_1	696_2_47	21_2_1	23_2_1	29_2_1	407_2_31	288_2_44	403_2_24	342_2_1	8_2_1	1467_2_84	718_2_55	717_2_54	262_3_1	267_2_7	1495_2_5	128_13_1	269_2_1	1700_2_42	58_2_1	51_2_1	47_2_1	415_2_41	333_2_1	532_13_1	437_2_37	418_2_5	319_2_47	199_13_1	704_2_88	980_3_5	1123_2_41	316_2_16	984_2_47	1088_2_31	270_2_12	114_2_14	272_2_43	145_2_75	80_2_1	86_2_1	87_13_51	84_2_1	85_2_1
769_13_27	130_2_13	139_13_96	32_2_1	692_13_1	26_2_1	27_13_1	696_2_62	21_2_1	23_2_1	29_2_1	407_2_32	288_2_40	403_2_33	342_2_1	8_2_1	1467_2_102	718_2_56	717_2_60	262_3_1	267_2_5	1495_2_5	128_13_1	269_2_1	1700_2_42	58_2_1	51_2_1	47_2_1	415_2_42	333_2_1	532_13_1	437_2_40	418_2_4	319_2_54	199_13_1	704_2_80	980_3_2	1123_2_35	316_2_21	984_2_40	1088_2_36	270_2_12	114_2_19	272_2_41	145_2_58	80_2_1	86_2_1	87_13_52	84_2_1	85_2_1
769_13_23	130_2_18	139_13_98	32_2_1	692_13_1	26_2_1	27_13_1	696_2_53	21_2_1	23_2_1	29_2_1	407_2_37	288_2_34	403_2_33	342_2_1	8_2_1	1467_2_98	718_2_66	717_2_55	262_3_1	267_2_4	1495_2_8	128_13_1	269_2_1	1700_2_40	58_2_1	51_2_1	47_2_1	415_2_42	333_2_1	532_13_1	418_2_6	319_2_57	199_13_1	704_2_76	980_3_3	1123_2_38	316_2_19	984_2_55	1088_2_32	270_2_12	114_2_21	272_2_51	145_2_60	80_2_1	86_2_1	87_13_61	84_2_1	85_2_1	832_2_34
769_13_15	130_2_16	139_13_110	32_2_1	692_13_1	26_2_1	27_13_1	696_2_63	21_2_1	23_2_1	29_2_1	407_2_33	288_2_48	403_2_32	342_2_1	8_2_1	1467_2_101	718_2_71	717_2_51	267_2_6	1495_2_10	128_13_1	269_2_1	1700_2_42	58_2_1	51_2_1	47_2_1	415_2_48	333_2_1	532_13_1	418_2_8	319_2_65	199_13_1	704_2_78	1123_2_42	316_2_19	984_2_54	1088_2_30	270_2_13	114_2_24	272_2_44	145_2_48	80_2_1	86_2_1	87_13_57	84_2_1	85_2_1	832_2_26	1856_13_85	428_2_67
769_13_16	130_2_11	139_13_108	32_2_1	692_13_1	26_2_1	27_13_1	696_2_59	21_2_1	23_2_1	29_2_1	407_2_39	288_2_47	403_2_33	342_2_1	8_2_1	1467_2_118	718_2_55	717_2_57	267_2_10	1495_2_9	128_13_1	269_2_1	1700_2_38	58_2_1	51_2_1	47_2_1	415_2_44	333_2_1	532_13_1	418_2_7	319_2_67	199_13_1	704_2_75	1123_2_38	316_2_22	984_2_68	1088_2_26	270_2_10	114_2_15	272_2_31	145_2_51	80_2_1	86_2_1	87_13_65	84_2_1	85_2_1	832_2_25	1856_13_85	428_2_73
769_13_34	130_2_7	139_13_119	32_2_1	692_13_1	26_2_1	27_13_1	696_2_60	21_2_1	23_2_1	29_2_1	407_2_42	288_2_54	403_2_34	342_2_1	8_2_1	1467_2_111	718_2_56	717_2_59	267_2_13	1495_2_5	128_13_1	269_2_1	1700_2_34	58_2_1	51_2_1	47_2_1	415_2_37	333_2_1	532_13_1	418_2_3	319_2_65	199_13_1	704_2_69	1123_2_51	316_2_19	984_2_54	1088_2_22	270_2_11	114_2_17	272_2_44	145_2_38	80_2_1	86_2_1	87_13_66	84_2_1	85_2_1	832_2_28	1856_13_77	428_2_67
769_13_36	130_2_8	139_13_108	32_2_1	692_13_1	26_2_1	27_13_1	696_2_77	21_2_1	23_2_1	29_2_1	407_2_49	288_2_56	403_2_35	342_2_1	8_2_1	1467_2_108	718_2_55	717_2_66	267_2_8	1495_2_2	128_13_1	269_2_1	1700_2_35	58_2_1	51_2_1	47_2_1	415_2_31	333_2_1	532_13_1	418_2_5	319_2_54	199_13_1	704_2_77	1123_2_56	316_2_14	984_2_81	1088_2_19	270_2_8	114_2_16	272_2_48	145_2_35	80_2_1	86_2_1	87_13_64	84_2_1	85_2_1	832_2_26	1856_13_79	428_2_68
769_13_44	130_2_10	139_13_99	32_2_1	692_13_1	26_2_1	27_13_1	696_2_64	21_2_1	23_2_1	29_2_1	407_2_50	288_2_63	403_2_44	342_2_1	8_2_1	1467_2_112	718_2_53	717_2_68	267_2_8	1495_2_1	128_13_1	269_2_1	1700_2_39	58_2_1	51_2_1	415_2_34	333_2_1	532_13_1	418_2_8	319_2_31	199_13_1	704_2_83	1123_2_54	316_2_13	984_2_76	1088_2_18	270_2_7	114_2_19	272_2_55	145_2_26	80_2_1	86_2_1	87_13_53	84_2_1	85_2_1	832_2_31	1856_13_80	428_2_60	366_2_51
769_13_47	130_2_12	139_13_86	32_2_1	692_13_1	26_2_1	27_13_1	696_2_61	21_2_1	23_2_1	29_2_1	407_2_55	288_2_57	403_2_50	342_2_1	8_2_1	1467_2_124	718_2_55	717_2_79	267_2_5	1495_2_2	128_13_1	269_2_1	1700_2_33	58_2_1	51_2_1	415_2_37	333_2_1	532_13_1	418_2_8	319_2_30	199_13_1	704_2_66	1123_2_59	316_2_7	984_2_88	1088_2_22	270_2_7	114_2_20	272_2_52	145_2_27	80_2_1	86_2_1	87_13_48	84_2_1	85_2_1	832_2_36	1856_13_72	428_2_65	366_2_52
769_13_58	130_2_14	139_13_64	32_2_1	692_13_1	26_2_1	27_13_1	696_2_66	21_2_1	23_2_1	29_2_1	407_2_54	288_2_53	403_2_50	342_2_1	8_2_1	1467_2_111	718_2_51	717_2_74	267_2_7	1495_2_1	128_13_1	269_2_1	1700_2_36	58_2_1	51_2_1	415_2_33	333_2_1	532_13_1	418_2_7	319_2_23	199_13_1	704_2_58	1123_2_59	316_2_6	984_2_79	1088_2_19	270_2_8	114_2_19	272_2_46	145_2_27	80_2_1	86_2_1	87_13_51	84_2_1	85_2_1	832_2_33	1856_13_73	428_2_51	366_2_56
769_13_76	130_2_11	139_13_69	32_2_1	692_13_1	26_2_1	27_13_1	696_2_55	21_2_1	23_2_1	29_2_1	407_2_58	288_2_48	403_2_52	342_2_1	8_2_1	1467_2_111	718_2_50	717_2_68	267_2_7	125_2_8	128_13_1	269_2_1	1700_2_28	58_2_1	51_2_1	415_2_36	333_2_1	532_13_1	418_2_10	319_2_28	199_13_1	704_2_62	1123_2_61	316_2_4	984_2_76	1088_2_23	270_2_10	114_2_23	272_2_52	145_2_24	80_2_1	86_2_1	87_13_37	85_2_1	832_2_31	1856_13_61	428_2_67	366_2_50	423_2_20
769_13_62	130_2_15	139_13_78	32_2_1	692_13_1	26_2_1	27_13_1	696_2_64	21_2_1	23_2_1	29_2_1	407_2_55	288_2_51	403_2_55	342_2_1	8_2_1	1467_2_115	718_2_59	717_2_72	267_2_9	125_2_8	128_13_1	269_2_1	1700_2_28	58_2_1	51_2_1	415_2_31	333_2_1	532_13_1	418_2_10	319_2_24	199_13_1	704_2_53	1123_2_55	316_2_3	984_2_74	1088_2_20	270_2_13	114_2_20	272_2_49	145_2_22	80_2_1	86_2_1	87_13_31	85_2_1	832_2_31	1856_13_58	428_2_62	366_2_51	423_2_21
769_13_73	130_2_11	139_13_75	32_2_1	692_13_1	26_2_1	27_13_1	696_2_69	21_2_1	23_2_1	29_2_1	407_2_56	288_2_63	403_2_42	342_2_1	8_2_1	1467_2_112	718_2_60	717_2_65	267_2_7	125_2_5	128_13_1	269_2_1	1700_2_35	58_2_1	51_2_1	415_2_26	333_2_1	532_13_1	418_2_4	319_2_29	199_13_1	704_2_46	1123_2_65	316_2_4	984_2_68	1088_2_24	270_2_7	114_2_21	272_2_51	145_2_21	80_2_1	86_2_1	87_13_31	85_2_1	832_2_27	1856_13_69	428_2_72	366_2_46	423_2_27
769_13_74	130_2_13	139_13_70	32_2_1	692_13_1	26_2_1	27_13_1	696_2_78	21_2_1	23_2_1	29_2_1	407_2_49	288_2_68	403_2_45	342_2_1	8_2_1	1467_2_113	718_2_50	717_2_44	267_2_11	125_2_2	128_13_1	269_2_1	1700_2_37	58_2_1	51_2_1	415_2_28	333_2_1	532_13_1	418_2_10	319_2_30	199_13_1	704_2_54	1123_2_63	316_2_2	984_2_72	1088_2_15	270_2_12	114_2_24	272_2_49	390_5_49	80_2_1	86_2_1	87_13_32	85_2_1	832_2_19	1856_13_63	428_2_61	366_2_50	423_2_33
769_13_59	130_2_11	139_13_68	32_2_1	692_13_1	26_2_1	27_13_1	696_2_75	21_2_1	23_2_1	29_2_1	407_2_55	288_2_78	403_2_31	342_2_1	8_2_1	1467_2_90	718_2_54	717_2_59	267_2_14	333_2_1	128_13_1	269_2_1	1700_2_32	58_2_1	51_2_1	415_2_31	532_13_1	418_2_10	319_2_39	199_13_1	704_2_52	1123_2_71	316_2_4	984_2_55	1088_2_20	270_2_12	114_2_25	272_2_54	390_5_51	80_2_1	86_2_1	87_13_42	85_2_1	832_2_24	1856_13_55	428_2_62	366_2_52	423_2_34	916_2_140
769_13_47	130_2_15	139_13_69	32_2_1	692_13_1	26_2_1	27_13_1	696_2_80	21_2_1	23_2_1	29_2_1	407_2_51	288_2_77	403_2_41	342_2_1	8_2_1	1467_2_105	718_2_46	717_2_53	267_2_23	333_2_1	128_13_1	269_2_1	1700_2_37	58_2_1	51_2_1	415_2_29	532_13_1	418_2_9	319_2_34	199_13_1	704_2_59	1123_2_68	316_2_1	984_2_65	1088_2_15	270_2_6	114_2_23	272_2_68	390_5_56	80_2_1	86_2_1	87_13_37	85_2_1	832_2_27	1856_13_52	428_2_57	366_2_44	423_2_36	916_2_125
769_13_36	130_2_8	139_13_76	32_2_1	692_13_1	26_2_1	27_13_1	696_2_74	21_2_1	23_2_1	29_2_1	407_2_63	288_2_63	403_2_34	342_2_1	8_2_1	1467_2_102	718_2_44	717_2_51	267_2_29	333_2_1	128_13_1	269_2_1	1700_2_37	58_2_1	51_2_1	415_2_41	532_13_1	418_2_14	319_2_35	199_13_1	704_2_60	1123_2_84	316_2_1	984_2_55	1088_2_15	270_2_6	114_2_26	272_2_60	390_5_44	80_2_1	86_2_1	87_13_32	85_2_1	832_2_26	1856_13_43	428_2_55	366_2_52	423_2_43	916_2_132
769_13_40	130_2_11	139_13_66	32_2_1	692_13_1	26_2_1	27_13_1	696_2_75	21_2_1	23_2_1	29_2_1	407_2_63	288_2_55	403_2_33	342_2_1	8_2_1	1467_2_97	718_2_41	717_2_55	267_2_25	333_2_1	128_13_1	269_2_1	1700_2_43	58_2_1	51_2_1	415_2_36	532_13_1	418_2_10	319_2_44	199_13_1	704_2_65	1123_2_75	984_2_56	1088_2_9	270_2_8	114_2_32	272_2_63	390_5_33	80_2_1	86_2_1	87_13_36	85_2_1	832_2_33	1856_13_34	428_2_60	366_2_57	423_2_46	916_2_121	308_2_1
769_13_22	130_2_7	139_13_59	32_2_1	692_13_1	26_2_1	27_13_1	696_2_63	21_2_1	23_2_1	29_2_1	407_2_69	288_2_36	403_2_32	342_2_1	8_2_1	1467_2_87	718_2_48	717_2_70	267_2_28	333_2_1	128_13_1	269_2_1	1700_2_49	58_2_1	51_2_1	415_2_41	532_13_1	418_2_13	319_2_42	199_13_1	704_2_53	1123_2_82	984_2_61	1088_2_12	270_2_12	114_2_30	272_2_55	390_5_31	80_2_1	86_2_1	87_13_28	85_2_1	832_2_28	1856_13_27	428_2_58	366_2_73	423_2_44	916_2_117	308_2_1
769_13_23	130_2_6	139_13_61	32_2_1	692_13_1	26_2_1	27_13_1	696_2_70	21_2_1	23_2_1	29_2_1	407_2_79	288_2_29	403_2_34	342_2_1	8_2_1	1467_2_98	718_2_41	717_2_61	267_2_26	333_2_1	128_13_1	269_2_1	1700_2_64	58_2_1	51_2_1	415_2_32	532_13_1	418_2_15	319_2_48	199_13_1	704_2_66	1123_2_86	984_2_74	1088_2_13	270_2_14	114_2_28	272_2_56	390_5_27	80_2_1	86_2_1	87_13_22	85_2_1	832_2_25	1856_13_22	428_2_64	366_2_79	423_2_36	916_2_109	308_2_1
769_13_28	130_2_3	139_13_69	32_2_1	692_13_1	26_2_1	27_13_1	696_2_61	21_2_1	23_2_1	29_2_1	407_2_85	288_2_28	403_2_28	342_2_1	8_2_1	1467_2_101	718_2_55	717_2_80	267_2_29	333_2_1	128_13_1	269_2_1	1700_2_61	58_2_1	51_2_1	415_2_37	532_13_1	418_2_12	319_2_45	199_13_1	704_2_60	1123_2_96	984_2_53	1088_2_13	270_2_17	114_2_23	272_2_59	390_5_31	80_2_1	86_2_1	87_13_38	85_2_1	832_2_22	1856_13_29	428_2_67	366_2_81	423_2_33	916_2_115	308_2_1
769_13_17	130_2_5	139_13_73	32_2_1	692_13_1	26_2_1	27_13_1	696_2_60	21_2_1	23_2_1	29_2_1	407_2_81	288_2_29	403_2_26	342_2_1	8_2_1	1467_2_102	718_2_62	717_2_62	267_2_23	333_2_1	128_13_1	269_2_1	1700_2_53	58_2_1	51_2_1	415_2_43	532_13_1	418_2_10	319_2_40	199_13_1	704_2_73	1123_2_102	984_2_74	1088_2_17	270_2_17	114_2_27	272_2_54	390_5_30	80_2_1	86_2_1	87_13_43	85_2_1	832_2_25	1856_13_27	428_2_72	366_2_79	423_2_18	916_2_110	308_2_1
769_13_18	130_2_3	139_13_81	32_2_1	692_13_1	26_2_1	27_13_1	696_2_56	21_2_1	23_2_1	29_2_1	407_2_85	288_2_36	403_2_19	342_2_1	8_2_1	1467_2_94	718_2_70	717_2_79	267_2_31	333_2_1	128_13_1	269_2_1	1700_2_56	58_2_1	51_2_1	415_2_35	532_13_1	418_2_10	319_2_29	199_13_1	704_2_60	1123_2_101	984_2_69	1088_2_21	270_2_27	114_2_28	272_2_50	390_5_34	80_2_1	86_2_1	87_13_40	85_2_1	832_2_29	1856_13_40	428_2_73	366_2_72	423_2_19	916_2_102	308_2_1
769_13_13	130_2_8	139_13_80	32_2_1	692_13_1	26_2_1	27_13_1	696_2_72	21_2_1	23_2_1	29_2_1	407_2_71	288_2_32	403_2_24	342_2_1	8_2_1	1467_2_98	718_2_64	717_2_80	267_2_30	333_2_1	128_13_1	269_2_1	1700_2_46	58_2_1	51_2_1	415_2_30	532_13_1	418_2_5	319_2_27	199_13_1	704_2_65	1123_2_102	984_2_74	1088_2_18	270_2_25	114_2_30	272_2_57	390_5_38	80_2_1	86_2_1	87_13_47	85_2_1	832_2_21	1856_13_69	428_2_64	366_2_68	423_2_16	916_2_98	308_2_1
769_13_9	130_2_7	139_13_85	32_2_1	692_13_1	26_2_1	27_13_1	696_2_58	21_2_1	23_2_1	29_2_1	407_2_71	288_2_43	403_2_26	342_2_1	8_2_1	1467_2_107	718_2_64	717_2_88	267_2_48	333_2_1	128_13_1	269_2_1	1700_2_47	58_2_1	51_2_1	415_2_35	532_13_1	418_2_6	319_2_35	199_13_1	704_2_51	1123_2_92	984_2_56	1088_2_17	270_2_29	114_2_26	272_2_71	390_5_39	80_2_1	86_2_1	87_13_50	85_2_1	832_2_26	1856_13_109	428_2_59	366_2_62	423_2_14	916_2_103	308_2_1
769_13_6	130_2_5	139_13_77	32_2_1	692_13_1	26_2_1	27_13_1	696_2_63	21_2_1	23_2_1	29_2_1	407_2_59	288_2_53	403_2_30	342_2_1	8_2_1	1467_2_105	718_2_56	717_2_80	267_2_40	333_2_1	128_13_1	269_2_1	1700_2_42	58_2_1	51_2_1	415_2_24	532_13_1	418_2_1	319_2_38	199_13_1	704_2_67	1123_2_98	984_2_66	1088_2_17	270_2_33	114_2_30	272_2_62	390_5_42	80_2_1	86_2_1	87_13_50	85_2_1	832_2_27	1856_13_145	428_2_50	366_2_59	423_2_11	916_2_125	308_2_1
769_13_5	130_2_2	139_13_92	32_2_1	692_13_1	26_2_1	27_13_1	696_2_71	21_2_1	23_2_1	29_2_1	407_2_66	288_2_54	403_2_30	342_2_1	8_2_1	1467_2_111	718_2_53	717_2_74	267_2_45	333_2_1	128_13_1	269_2_1	1700_2_35	58_2_1	51_2_1	415_2_36	532_13_1	418_2_2	319_2_41	199_13_1	704_2_58	1123_2_93	984_2_73	1088_2_21	270_2_28	114_2_26	272_2_71	390_5_30	80_2_1	86_2_1	87_13_41	85_2_1	832_2_37	1856_13_171	428_2_43	366_2_55	423_2_12	916_2_118	308_2_1
769_13_1	130_2_2	139_13_81	32_2_1	692_13_1	26_2_1	27_13_1	696_2_70	21_2_1	23_2_1	29_2_1	407_2_51	288_2_60	403_2_28	342_2_1	8_2_1	1467_2_120	718_2_47	717_2_78	267_2_39	333_2_1	128_13_1	269_2_1	1700_2_37	58_2_1	51_2_1	415_2_27	532_13_1	418_2_2	319_2_31	199_13_1	704_2_71	1123_2_97	984_2_87	1088_2_13	270_2_25	114_2_31	272_2_68	390_5_33	80_2_1	86_2_1	87_13_43	85_2_1	832_2_36	1856_13_186	428_2_33	366_2_61	423_2_11	916_2_112	308_2_1
769_13_4	130_2_1	139_13_75	32_2_1	692_13_1	26_2_1	27_13_1	696_2_68	21_2_1	23_2_1	29_2_1	407_2_58	288_2_58	403_2_24	342_2_1	8_2_1	1467_2_120	718_2_56	717_2_84	267_2_42	333_2_1	128_13_1	269_2_1	1700_2_37	58_2_1	51_2_1	415_2_30	532_13_1	418_2_2	319_2_32	199_13_1	704_2_67	1123_2_94	984_2_73	1088_2_17	270_2_26	114_2_32	272_2_90	390_5_18	80_2_1	86_2_1	87_13_42	85_2_1	832_2_43	1856_13_199	428_2_34	366_2_52	423_2_6	916_2_110	308_2_1
769_13_4	139_13_75	692_13_1	26_2_1	27_13_1	696_2_68	21_2_1	23_2_1	29_2_1	407_2_44	288_2_56	403_2_30	342_2_1	8_2_1	1467_2_108	718_2_60	717_2_87	267_2_36	333_2_1	128_13_1	269_2_1	1700_2_30	51_2_1	415_2_21	532_13_1	924_2_4	319_2_36	199_13_1	704_2_59	1123_2_97	984_2_75	1088_2_17	270_2_15	114_2_35	272_2_90	390_5_24	80_2_1	86_2_1	87_13_31	85_2_1	832_2_33	1856_13_207	428_2_34	366_2_50	423_2_10	916_2_120	308_2_1	587_2_35	178_2_1	381_2_6
769_13_7	139_13_73	692_13_1	26_2_1	27_13_1	696_2_83	21_2_1	23_2_1	29_2_1	407_2_51	288_2_54	403_2_25	342_2_1	8_2_1	1467_2_110	718_2_47	717_2_92	267_2_24	333_2_1	269_2_1	1700_2_36	51_2_1	415_2_34	532_13_1	924_2_2	319_2_30	704_2_66	1123_2_99	984_2_86	1088_2_15	270_2_14	114_2_39	272_2_102	390_5_25	80_2_1	86_2_1	87_13_24	85_2_1	832_2_35	1856_13_220	428_2_32	366_2_42	423_2_11	916_2_110	308_2_1	587_2_43	178_2_1	381_2_8	247_3_86	109_2_63
769_13_16	139_13_67	692_13_1	26_2_1	27_13_1	696_2_87	21_2_1	23_2_1	29_2_1	407_2_48	288_2_54	403_2_21	342_2_1	8_2_1	1467_2_87	718_2_57	717_2_87	267_2_23	333_2_1	269_2_1	1700_2_30	51_2_1	415_2_30	532_13_1	924_2_2	319_2_24	704_2_75	1123_2_93	984_2_93	1088_2_13	270_2_15	114_2_46	272_2_93	390_5_24	80_2_1	86_2_1	87_13_22	85_2_1	832_2_45	1856_13_207	428_2_39	366_2_43	423_2_14	916_2_112	308_2_1	587_2_40	178_2_1	381_2_5	247_3_67	109_2_62
769_13_24	139_13_47	692_13_1	26_2_1	27_13_1	696_2_82	21_2_1	23_2_1	29_2_1	407_2_48	288_2_41	403_2_26	342_2_1	8_2_1	1467_2_86	718_2_70	717_2_90	267_2_21	333_2_1	269_2_1	1700_2_37	51_2_1	415_2_32	532_13_1	924_2_6	319_2_22	704_2_73	1123_2_98	984_2_91	1088_2_14	270_2_12	114_2_45	272_2_94	390_5_27	80_2_1	86_2_1	87_13_17	85_2_1	832_2_40	1856_13_207	428_2_43	366_2_40	423_2_19	916_2_103	308_2_1	587_2_47	178_2_1	381_2_2	247_3_54	109_2_63
769_13_36	139_13_47	692_13_1	26_2_1	27_13_1	696_2_73	21_2_1	23_2_1	29_2_1	407_2_43	288_2_48	403_2_20	342_2_1	8_2_1	548_2_1	718_2_77	717_2_83	267_2_16	333_2_1	269_2_1	1700_2_39	51_2_1	415_2_39	532_13_1	924_2_2	319_2_16	704_2_72	1123_2_93	984_2_83	1088_2_14	270_2_9	114_2_48	272_2_91	390_5_21	80_2_1	86_2_1	87_13_12	85_2_1	832_2_53	1856_13_163	428_2_47	366_2_43	423_2_27	916_2_98	308_2_1	587_2_45	178_2_1	247_3_52	109_2_67	102_2_1
769_13_48	139_13_49	692_13_1	26_2_1	27_13_1	696_2_62	21_2_1	23_2_1	29_2_1	407_2_45	288_2_48	403_2_22	342_2_1	8_2_1	548_2_1	718_2_76	717_2_73	267_2_16	333_2_1	269_2_1	1700_2_33	51_2_1	415_2_29	532_13_1	924_2_3	319_2_9	704_2_65	1123_2_91	984_2_93	1088_2_19	270_2_6	114_2_36	272_2_96	390_5_25	80_2_1	86_2_1	87_13_15	85_2_1	832_2_45	1856_13_115	428_2_48	366_2_42	423_2_16	916_2_96	308_2_1	587_2_45	178_2_1	247_3_61	109_2_58	102_2_1
769_13_39	139_13_39	692_13_1	26_2_1	27_13_1	696_2_50	21_2_1	23_2_1	29_2_1	407_2_43	288_2_48	403_2_15	342_2_1	8_2_1	548_2_1	718_2_72	717_2_70	267_2_17	333_2_1	269_2_1	1700_2_39	51_2_1	415_2_33	532_13_1	924_2_4	319_2_17	704_2_69	1123_2_94	984_2_104	1088_2_19	270_2_6	114_2_38	272_2_103	390_5_20	80_2_1	86_2_1	87_13_13	85_2_1	832_2_56	1856_13_78	428_2_67	366_2_54	423_2_15	916_2_87	308_2_1	587_2_44	178_2_1	247_3_66	109_2_64	102_2_1
769_13_37	139_13_39	692_13_1	26_2_1	27_13_1	696_2_48	21_2_1	23_2_1	407_2_43	288_2_36	403_2_14	342_2_1	8_2_1	548_2_1	718_2_47	717_2_79	267_2_18	333_2_1	269_2_1	1700_2_37	51_2_1	415_2_29	532_13_1	924_2_1	319_2_17	704_2_56	1123_2_84	984_2_107	1088_2_27	270_2_7	114_2_38	272_2_95	390_5_15	80_2_1	86_2_1	87_13_16	85_2_1	832_2_50	1856_13_78	428_2_73	366_2_54	423_2_19	916_2_90	308_2_1	587_2_40	178_2_1	247_3_70	109_2_66	102_2_1	380_2_1
769_13_31	139_13_25	692_13_1	26_2_1	27_13_1	696_2_57	21_2_1	23_2_1	407_2_43	288_2_34	403_2_18	342_2_1	8_2_1	548_2_1	718_2_46	717_2_74	267_2_17	333_2_1	269_2_1	1700_2_36	51_2_1	415_2_24	532_13_1	924_2_2	319_2_19	704_2_61	1123_2_78	984_2_97	1088_2_20	270_2_6	114_2_40	272_2_96	116_2_1	80_2_1	86_2_1	87_13_22	85_2_1	832_2_64	1856_13_83	428_2_80	366_2_50	423_2_9	916_2_73	308_2_1	587_2_38	380_2_1	247_3_68	109_2_77	102_2_1	786_2_59
769_13_17	139_13_31	692_13_1	26_2_1	27_13_1	696_2_51	21_2_1	23_2_1	407_2_43	288_2_26	403_2_19	342_2_1	8_2_1	548_2_1	718_2_38	717_2_67	267_2_17	333_2_1	269_2_1	1700_2_40	51_2_1	415_2_32	532_13_1	924_2_4	319_2_13	704_2_61	1123_2_82	984_2_99	1088_2_18	270_2_6	114_2_33	272_2_96	116_2_1	80_2_1	86_2_1	87_13_31	85_2_1	832_2_53	1856_13_77	428_2_90	366_2_43	423_2_12	916_2_55	308_2_1	587_2_36	380_2_1	247_3_66	109_2_71	102_2_1	786_2_65
769_13_14	139_13_33	692_13_1	26_2_1	27_13_1	696_2_55	21_2_1	23_2_1	407_2_38	288_2_35	403_2_20	342_2_1	8_2_1	548_2_1	718_2_47	717_2_75	267_2_16	333_2_1	269_2_1	1700_2_40	51_2_1	415_2_33	532_13_1	924_2_4	319_2_12	704_2_70	1123_2_78	984_2_100	1088_2_23	270_2_5	114_2_35	272_2_104	116_2_1	80_2_1	86_2_1	87_13_14	85_2_1	832_2_57	1856_13_108	428_2_91	366_2_36	423_2_14	916_2_50	308_2_1	587_2_41	380_2_1	247_3_66	109_2_70	102_2_1	786_2_47
769_13_15	139_13_44	692_13_1	26_2_1	27_13_1	696_2_52	21_2_1	23_2_1	407_2_34	288_2_43	403_2_19	342_2_1	8_2_1	548_2_1	718_2_32	717_2_84	267_2_17	333_2_1	269_2_1	1700_2_34	51_2_1	415_2_34	532_13_1	924_2_5	319_2_7	704_2_81	1123_2_81	984_2_100	1088_2_16	270_2_7	114_2_43	272_2_99	116_2_1	80_2_1	86_2_1	87_13_8	85_2_1	832_2_52	1856_13_136	428_2_100	366_2_35	423_2_12	916_2_60	308_2_1	587_2_40	380_2_1	247_3_51	109_2_55	102_2_1	786_2_50
769_13_13	139_13_58	692_13_1	26_2_1	27_13_1	696_2_50	21_2_1	23_2_1	407_2_35	288_2_54	403_2_19	342_2_1	8_2_1	548_2_1	718_2_40	717_2_85	267_2_19	333_2_1	269_2_1	1700_2_28	51_2_1	415_2_31	532_13_1	924_2_6	319_2_6	704_2_80	1123_2_63	984_2_100	1088_2_18	270_2_8	114_2_52	272_2_121	116_2_1	80_2_1	86_2_1	87_13_13	85_2_1	832_2_47	1856_13_138	428_2_111	366_2_33	423_2_9	916_2_50	308_2_1	587_2_35	380_2_1	247_3_61	109_2_57	102_2_1	786_2_46
769_13_13	139_13_71	692_13_1	26_2_1	27_13_1	696_2_47	21_2_1	23_2_1	407_2_33	288_2_60	403_2_17	342_2_1	8_2_1	548_2_1	718_2_37	717_2_97	267_2_15	333_2_1	269_2_1	1700_2_27	51_2_1	415_2_29	532_13_1	437_2_159	924_2_4	319_2_6	704_2_85	1123_2_83	984_2_103	1088_2_14	270_2_14	114_2_49	272_2_120	116_2_1	80_2_1	86_2_1	87_13_13	85_2_1	832_2_57	1856_13_159	428_2_123	366_2_26	423_2_14	916_2_59	308_2_1	587_2_30	380_2_1	247_3_77	109_2_61	102_2_1
769_13_13	139_13_69	692_13_1	26_2_1	27_13_1	696_2_44	21_2_1	23_2_1	407_2_25	288_2_68	403_2_24	342_2_1	8_2_1	548_2_1	718_2_45	717_2_89	267_2_21	333_2_1	269_2_1	1700_2_23	51_2_1	415_2_28	532_13_1	437_2_161	924_2_3	319_2_6	704_2_77	1123_2_79	984_2_97	1088_2_13	270_2_9	114_2_51	272_2_123	116_2_1	80_2_1	86_2_1	87_13_15	85_2_1	832_2_56	1856_13_143	428_2_136	366_2_18	423_2_12	916_2_74	308_2_1	587_2_24	380_2_1	247_3_79	109_2_61	102_2_1
769_13_12	139_13_60	692_13_1	26_2_1	27_13_1	696_2_39	21_2_1	23_2_1	407_2_21	288_2_61	403_2_22	342_2_1	8_2_1	548_2_1	718_2_40	717_2_104	267_2_24	333_2_1	269_2_1	1700_2_29	51_2_1	415_2_23	532_13_1	437_2_175	924_2_3	319_2_7	704_2_62	1123_2_82	984_2_89	1088_2_14	270_2_13	114_2_51	272_2_123	116_2_1	80_2_1	86_2_1	87_13_10	85_2_1	832_2_54	1856_13_155	428_2_114	366_2_25	423_2_21	916_2_85	308_2_1	587_2_19	380_2_1	247_3_86	109_2_64	102_2_1
769_13_8	139_13_53	692_13_1	26_2_1	27_13_1	696_2_49	21_2_1	23_2_1	407_2_21	288_2_52	403_2_23	342_2_1	8_2_1	548_2_1	718_2_40	717_2_107	267_2_21	333_2_1	269_2_1	1700_2_27	51_2_1	415_2_17	532_13_1	437_2_156	924_2_1	319_2_5	704_2_73	1123_2_63	984_2_83	1088_2_18	270_2_13	114_2_67	272_2_146	116_2_1	80_2_1	86_2_1	87_13_8	85_2_1	832_2_55	1856_13_110	428_2_119	366_2_24	423_2_11	916_2_76	308_2_1	587_2_21	380_2_1	247_3_83	109_2_52	102_2_1
769_13_5	139_13_43	692_13_1	26_2_1	27_13_1	696_2_51	21_2_1	23_2_1	407_2_15	288_2_59	403_2_20	342_2_1	8_2_1	548_2_1	718_2_47	717_2_103	267_2_19	333_2_1	269_2_1	1700_2_21	51_2_1	415_2_17	532_13_1	437_2_174	924_2_2	319_2_1	704_2_80	1123_2_55	984_2_77	1088_2_21	270_2_14	114_2_64	272_2_138	116_2_1	80_2_1	86_2_1	87_13_5	85_2_1	832_2_56	1856_13_78	428_2_114	366_2_32	423_2_14	916_2_94	308_2_1	587_2_31	380_2_1	247_3_94	109_2_51	102_2_1
769_13_3	139_13_51	692_13_1	26_2_1	27_13_1	696_2_59	21_2_1	23_2_1	407_2_13	288_2_52	403_2_23	342_2_1	8_2_1	548_2_1	718_2_42	717_2_105	267_2_21	333_2_1	269_2_1	1700_2_29	51_2_1	415_2_10	532_13_1	437_2_158	924_2_1	319_2_1	704_2_88	1123_2_51	984_2_77	1088_2_32	270_2_13	114_2_60	272_2_148	116_2_1	80_2_1	86_2_1	87_13_7	85_2_1	832_2_53	1856_13_96	428_2_114	366_2_31	423_2_16	916_2_86	308_2_1	587_2_33	380_2_1	247_3_82	109_2_51	102_2_1
769_13_3	139_13_42	692_13_1	26_2_1	27_13_1	696_2_64	21_2_1	23_2_1	407_2_15	288_2_56	403_2_24	342_2_1	8_2_1	548_2_1	718_2_52	717_2_110	267_2_19	333_2_1	269_2_1	1700_2_26	51_2_1	415_2_16	532_13_1	437_2_178	704_2_88	1123_2_52	984_2_75	1088_2_34	270_2_17	114_2_45	272_2_132	116_2_1	80_2_1	86_2_1	87_13_5	85_2_1	832_2_60	1856_13_131	428_2_109	366_2_33	423_2_10	916_2_93	308_2_1	587_2_31	380_2_1	247_3_76	109_2_61	102_2_1	786_2_72	31_2_1
769_13_4	139_13_35	692_13_1	26_2_1	27_13_1	696_2_64	21_2_1	23_2_1	407_2_7	288_2_44	403_2_21	342_2_1	8_2_1	548_2_1	718_2_52	717_2_119	267_2_20	333_2_1	269_2_1	1700_2_25	51_2_1	415_2_15	532_13_1	437_2_180	704_2_86	1123_2_54	984_2_62	1088_2_37	270_2_17	114_2_59	272_2_147	116_2_1	80_2_1	86_2_1	87_13_4	85_2_1	832_2_60	1856_13_125	428_2_110	366_2_41	423_2_19	916_2_94	308_2_1	587_2_29	380_2_1	247_3_75	109_2_55	102_2_1	786_2_71	31_2_1
769_13_13	139_13_31	692_13_1	26_2_1	27_13_1	696_2_59	21_2_1	23_2_1	407_2_6	288_2_42	403_2_17	342_2_1	8_2_1	548_2_1	718_2_68	717_2_113	267_2_25	333_2_1	269_2_1	1700_2_23	51_2_1	415_2_25	532_13_1	437_2_198	704_2_79	1123_2_49	984_2_55	1088_2_35	270_2_21	114_2_55	272_2_150	116_2_1	80_2_1	86_2_1	87_13_4	85_2_1	832_2_77	1856_13_126	428_2_127	366_2_41	423_2_19	916_2_94	308_2_1	587_2_22	380_2_1	247_3_71	109_2_49	102_2_1	786_2_80	31_2_1
769_13_9	139_13_30	692_13_1	26_2_1	27_13_1	696_2_65	21_2_1	23_2_1	407_2_8	288_2_40	403_2_13	342_2_1	8_2_1	548_2_1	718_2_67	717_2_112	267_2_28	333_2_1	269_2_1	1700_2_30	51_2_1	415_2_19	532_13_1	437_2_196	704_2_82	1123_2_48	984_2_56	1088_2_34	270_2_29	114_2_60	272_2_158	116_2_1	80_2_1	86_2_1	87_13_2	85_2_1	832_2_81	1856_13_139	428_2_136	366_2_29	423_2_25	916_2_88	308_2_1	587_2_24	380_2_1	247_3_71	109_2_37	102_2_1	786_2_65	31_2_1
769_13_8	139_13_21	692_13_1	26_2_1	27_13_1	696_2_70	21_2_1	23_2_1	407_2_10	288_2_37	403_2_14	342_2_1	8_2_1	548_2_1	718_2_67	717_2_124	267_2_32	333_2_1	269_2_1	1700_2_25	51_2_1	415_2_8	532_13_1	437_2_208	704_2_67	1123_2_41	984_2_66	1088_2_31	270_2_33	114_2_59	272_2_142	116_2_1	80_2_1	86_2_1	87_13_1	85_2_1	832_2_81	1856_13_146	428_2_121	366_2_40	423_2_21	916_2_103	308_2_1	587_2_17	380_2_1	247_3_65	109_2_36	102_2_1	786_2_65	31_2_1
769_13_5	139_13_21	692_13_1	26_2_1	27_13_1	696_2_85	21_2_1	23_2_1	407_2_6	288_2_36	403_2_11	342_2_1	8_2_1	548_2_1	718_2_55	717_2_123	267_2_35	333_2_1	269_2_1	1700_2_26	51_2_1	415_2_8	532_13_1	437_2_198	704_2_67	1123_2_36	984_2_63	1088_2_34	270_2_28	114_2_59	272_2_169	116_2_1	80_2_1	86_2_1	85_2_1	832_2_85	1856_13_140	428_2_120	366_2_39	423_2_21	916_2_104	308_2_1	587_2_22	380_2_1	247_3_65	109_2_39	102_2_1	786_2_76	31_2_1	641_2_16
139_13_20	692_13_1	26_2_1	27_13_1	696_2_77	21_2_1	23_2_1	407_2_6	288_2_33	403_2_12	342_2_1	8_2_1	548_2_1	718_2_66	717_2_114	267_2_36	333_2_1	269_2_1	1700_2_27	51_2_1	415_2_8	532_13_1	437_2_186	704_2_72	1123_2_29	984_2_61	1088_2_32	270_2_25	114_2_48	272_2_175	116_2_1	80_2_1	86_2_1	85_2_1	832_2_86	1856_13_136	428_2_123	366_2_46	423_2_16	916_2_105	308_2_1	587_2_18	380_2_1	247_3_75	109_2_39	102_2_1	786_2_82	31_2_1	641_2_17	1247_2_95
139_13_28	692_13_1	26_2_1	27_13_1	696_2_83	21_2_1	23_2_1	407_2_4	288_2_37	403_2_12	342_2_1	8_2_1	548_2_1	718_2_81	717_2_112	267_2_43	333_2_1	269_2_1	1700_2_25	51_2_1	415_2_6	532_13_1	437_2_159	704_2_70	1123_2_41	984_2_53	1088_2_29	270_2_33	114_2_58	272_2_195	116_2_1	80_2_1	86_2_1	85_2_1	832_2_86	1856_13_135	428_2_141	366_2_45	423_2_24	916_2_72	308_2_1	587_2_13	380_2_1	247_3_71	109_2_42	102_2_1	786_2_74	31_2_1	641_2_17	1247_2_77
139_13_29	692_13_1	26_2_1	27_13_1	696_2_78	21_2_1	23_2_1	407_2_8	288_2_45	403_2_13	342_2_1	8_2_1	548_2_1	718_2_84	717_2_104	267_2_42	333_2_1	269_2_1	1700_2_22	51_2_1	415_2_8	532_13_1	437_2_157	704_2_67	1123_2_40	984_2_54	1088_2_29	270_2_38	114_2_50	272_2_211	116_2_1	80_2_1	86_2_1	85_2_1	832_2_83	1856_13_141	428_2_151	366_2_51	423_2_14	916_2_76	308_2_1	587_2_12	380_2_1	247_3_71	109_2_43	102_2_1	786_2_66	31_2_1	641_2_18	1247_2_64
139_13_29	692_13_1	26_2_1	27_13_1	696_2_92	21_2_1	23_2_1	407_2_5	288_2_48	403_2_21	342_2_1	8_2_1	548_2_1	718_2_99	717_2_120	267_2_43	333_2_1	269_2_1	1700_2_25	51_2_1	415_2_9	532_13_1	437_2_148	704_2_77	1123_2_47	984_2_59	1088_2_18	270_2_43	114_2_56	272_2_236	116_2_1	80_2_1	86_2_1	85_2_1	832_2_66	1856_13_148	428_2_158	366_2_44	423_2_12	916_2_74	308_2_1	587_2_9	380_2_1	247_3_71	109_2_38	102_2_1	786_2_77	31_2_1	641_2_19	1247_2_65
139_13_37	692_13_1	26_2_1	27_13_1	696_2_64	21_2_1	23_2_1	407_2_8	288_2_38	403_2_17	342_2_1	8_2_1	548_2_1	718_2_88	717_2_102	267_2_43	333_2_1	269_2_1	1700_2_23	51_2_1	415_2_11	532_13_1	437_2_170	704_2_64	1123_2_39	984_2_54	1088_2_17	270_2_47	114_2_59	272_2_241	116_2_1	80_2_1	86_2_1	85_2_1	832_2_63	1856_13_164	428_2_157	366_2_52	423_2_6	916_2_75	308_2_1	587_2_10	380_2_1	247_3_67	109_2_37	102_2_1	786_2_84	31_2_1	641_2_20	1247_2_63
139_13_44	692_13_1	26_2_1	27_13_1	696_2_63	21_2_1	23_2_1	407_2_6	288_2_36	403_2_20	342_2_1	8_2_1	548_2_1	718_2_91	717_2_95	267_2_38	333_2_1	269_2_1	1700_2_24	51_2_1	415_2_9	532_13_1	437_2_159	704_2_59	1123_2_40	984_2_60	1088_2_19	270_2_50	114_2_60	272_2_220	116_2_1	80_2_1	86_2_1	85_2_1	832_2_56	1856_13_168	428_2_171	366_2_40	423_2_10	916_2_79	308_2_1	587_2_5	380_2_1	247_3_72	109_2_38	102_2_1	786_2_80	31_2_1	641_2_13	1247_2_56
139_13_33	692_13_1	26_2_1	27_13_1	696_2_58	21_2_1	23_2_1	407_2_10	288_2_31	403_2_12	342_2_1	8_2_1	548_2_1	718_2_85	717_2_94	267_2_39	333_2_1	269_2_1	1700_2_22	51_2_1	415_2_3	532_13_1	437_2_166	704_2_59	1123_2_45	984_2_47	1088_2_15	270_2_51	114_2_66	272_2_227	116_2_1	80_2_1	86_2_1	85_2_1	832_2_57	1856_13_149	428_2_168	366_2_50	423_2_12	916_2_80	308_2_1	587_2_3	380_2_1	247_3_80	109_2_50	102_2_1	786_2_80	31_2_1	641_2_10	1247_2_64
139_13_27	692_13_1	26_2_1	27_13_1	696_2_54	21_2_1	23_2_1	407_2_8	288_2_27	403_2_16	342_2_1	8_2_1	548_2_1	718_2_83	717_2_97	267_2_41	333_2_1	269_2_1	1700_2_28	51_2_1	415_2_3	532_13_1	437_2_143	704_2_53	1123_2_51	984_2_43	1088_2_8	270_2_43	114_2_64	272_2_207	116_2_1	80_2_1	86_2_1	85_2_1	832_2_61	1856_13_166	428_2_182	366_2_43	423_2_9	916_2_84	308_2_1	587_2_2	380_2_1	247_3_94	109_2_54	102_2_1	786_2_90	31_2_1	641_2_13	1247_2_50
139_13_22	692_13_1	26_2_1	27_13_1	696_2_49	21_2_1	23_2_1	407_2_12	288_2_23	403_2_13	342_2_1	8_2_1	548_2_1	718_2_86	717_2_107	267_2_37	333_2_1	269_2_1	1700_2_24	51_2_1	415_2_1	532_13_1	437_2_157	704_2_53	1123_2_48	984_2_42	1088_2_10	270_2_37	114_2_73	272_2_218	116_2_1	80_2_1	86_2_1	85_2_1	832_2_51	1856_13_178	428_2_182	366_2_55	423_2_6	916_2_89	308_2_1	587_2_3	380_2_1	247_3_91	109_2_56	102_2_1	786_2_86	31_2_1	641_2_15	1247_2_47
139_13_24	692_13_1	26_2_1	27_13_1	696_2_48	21_2_1	23_2_1	407_2_9	288_2_30	403_2_17	342_2_1	8_2_1	548_2_1	718_2_80	717_2_114	267_2_31	333_2_1	269_2_1	1700_2_19	51_2_1	532_13_1	437_2_134	704_2_50	1123_2_45	984_2_48	1088_2_9	270_2_38	114_2_73	272_2_212	116_2_1	80_2_1	86_2_1	85_2_1	832_2_49	1856_13_207	428_2_187	366_2_45	423_2_6	916_2_77	308_2_1	587_2_2	380_2_1	247_3_98	109_2_69	102_2_1	786_2_84	31_2_1	641_2_10	1247_2_44	1248_2_179
139_13_27	692_13_1	26_2_1	27_13_1	696_2_36	21_2_1	23_2_1	407_2_7	288_2_30	403_2_16	342_2_1	8_2_1	548_2_1	718_2_82	717_2_116	267_2_29	333_2_1	269_2_1	1700_2_20	51_2_1	532_13_1	437_2_146	704_2_56	1123_2_55	984_2_61	1088_2_6	270_2_29	114_2_81	272_2_217	116_2_1	80_2_1	86_2_1	85_2_1	832_2_56	1856_13_205	428_2_185	366_2_38	423_2_4	916_2_64	308_2_1	587_2_1	380_2_1	247_3_81	109_2_75	102_2_1	786_2_91	31_2_1	641_2_11	1247_2_36	1248_2_166
139_13_27	692_13_1	26_2_1	27_13_1	696_2_42	21_2_1	23_2_1	407_2_5	288_2_45	403_2_21	342_2_1	8_2_1	548_2_1	718_2_77	717_2_125	267_2_34	333_2_1	269_2_1	1700_2_19	51_2_1	532_13_1	437_2_153	704_2_43	1123_2_50	984_2_55	1088_2_4	270_2_26	114_2_78	272_2_185	116_2_1	80_2_1	86_2_1	85_2_1	832_2_46	1856_13_203	428_2_179	366_2_40	423_2_2	916_2_69	308_2_1	380_2_1	247_3_85	109_2_64	102_2_1	786_2_85	31_2_1	641_2_14	1247_2_38	1248_2_154	1001_2_22
139_13_27	692_13_1	26_2_1	27_13_1	696_2_33	21_2_1	23_2_1	407_2_4	288_2_38	403_2_30	342_2_1	8_2_1	548_2_1	718_2_94	717_2_130	267_2_29	333_2_1	269_2_1	1700_2_14	51_2_1	532_13_1	437_2_156	704_2_62	1123_2_60	984_2_60	1088_2_4	270_2_37	114_2_74	272_2_198	116_2_1	80_2_1	86_2_1	85_2_1	832_2_56	1856_13_186	428_2_190	366_2_42	423_2_7	916_2_68	308_2_1	380_2_1	247_3_91	109_2_62	102_2_1	786_2_86	31_2_1	641_2_12	1247_2_30	1248_2_160	1001_2_23
139_13_29	692_13_1	26_2_1	27_13_1	696_2_32	21_2_1	407_2_5	288_2_53	403_2_29	342_2_1	8_2_1	548_2_1	718_2_84	717_2_128	267_2_22	333_2_1	269_2_1	1700_2_11	51_2_1	532_13_1	437_2_156	704_2_55	1123_2_65	984_2_62	270_2_31	114_2_75	272_2_195	116_2_1	80_2_1	86_2_1	85_2_1	832_2_55	1856_13_191	428_2_194	366_2_46	423_2_7	916_2_77	308_2_1	380_2_1	247_3_93	109_2_60	102_2_1	786_2_104	31_2_1	641_2_12	1247_2_31	1248_2_159	1001_2_19	624_2_68	334_2_1
139_13_25	692_13_1	26_2_1	27_13_1	696_2_37	21_2_1	407_2_6	288_2_41	403_2_31	342_2_1	8_2_1	548_2_1	718_2_97	717_2_122	267_2_12	333_2_1	269_2_1	1700_2_21	51_2_1	532_13_1	437_2_177	704_2_67	1123_2_76	984_2_45	270_2_36	114_2_82	272_2_223	116_2_1	80_2_1	86_2_1	85_2_1	832_2_55	1856_13_207	428_2_206	366_2_40	423_2_6	916_2_70	308_2_1	380_2_1	247_3_88	109_2_61	102_2_1	786_2_104	31_2_1	641_2_11	1247_2_28	1248_2_150	1001_2_21	624_2_72	334_2_1
139_13_19	692_13_1	26_2_1	27_13_1	696_2_46	21_2_1	407_2_3	288_2_44	403_2_21	342_2_1	8_2_1	548_2_1	718_2_90	717_2_109	267_2_7	333_2_1	269_2_1	1700_2_15	51_2_1	532_13_1	437_2_165	704_2_62	1123_2_77	984_2_53	270_2_37	114_2_86	272_2_229	116_2_1	80_2_1	86_2_1	85_2_1	832_2_58	1856_13_200	428_2_218	366_2_41	423_2_8	916_2_76	308_2_1	380_2_1	247_3_94	109_2_58	102_2_1	786_2_90	31_2_1	641_2_9	1247_2_42	1248_2_167	1001_2_20	624_2_61	334_2_1
139_13_26	692_13_1	26_2_1	27_13_1	696_2_48	21_2_1	407_2_4	288_2_34	403_2_23	342_2_1	8_2_1	548_2_1	718_2_70	717_2_115	267_2_7	333_2_1	269_2_1	1700_2_17	51_2_1	532_13_1	437_2_191	704_2_63	1123_2_76	984_2_51	270_2_40	114_2_85	272_2_242	116_2_1	80_2_1	86_2_1	85_2_1	832_2_62	1856_13_173	428_2_232	366_2_44	423_2_10	916_2_84	308_2_1	380_2_1	247_3_92	109_2_58	102_2_1	786_2_86	31_2_1	641_2_7	1247_2_41	1248_2_154	1001_2_22	624_2_66	334_2_1
139_13_16	26_2_1	27_13_1	696_2_58	21_2_1	407_2_1	288_2_40	403_2_24	342_2_1	8_2_1	548_2_1	718_2_61	717_2_110	267_2_8	333_2_1	269_2_1	1700_2_11	51_2_1	437_2_201	704_2_60	1123_2_78	984_2_60	270_2_34	114_2_79	272_2_244	116_2_1	80_2_1	86_2_1	85_2_1	832_2_71	1856_13_163	428_2_214	366_2_51	423_2_14	916_2_88	308_2_1	380_2_1	247_3_94	109_2_55	102_2_1	786_2_81	31_2_1	641_2_9	1247_2_42	1248_2_144	1001_2_20	624_2_55	334_2_1	575_2_48	178_2_1
139_13_12	26_2_1	27_13_1	696_2_55	21_2_1	407_2_1	288_2_38	403_2_29	342_2_1	8_2_1	548_2_1	718_2_60	717_2_134	267_2_4	333_2_1	269_2_1	1700_2_10	51_2_1	437_2_202	704_2_49	1123_2_63	984_2_46	270_2_22	114_2_75	272_2_239	116_2_1	80_2_1	86_2_1	85_2_1	832_2_74	1856_13_195	428_2_218	366_2_47	423_2_13	916_2_76	308_2_1	380_2_1	247_3_88	109_2_47	102_2_1	786_2_86	31_2_1	641_2_8	1247_2_46	1248_2_143	1001_2_20	624_2_55	334_2_1	575_2_57	178_2_1
139_13_22	26_2_1	27_13_1	696_2_55	21_2_1	407_2_1	288_2_51	403_2_30	342_2_1	8_2_1	548_2_1	718_2_57	717_2_145	267_2_7	333_2_1	269_2_1	1700_2_7	51_2_1	437_2_207	704_2_37	1123_2_70	984_2_62	270_2_19	114_2_60	272_2_225	116_2_1	80_2_1	86_2_1	85_2_1	832_2_66	1856_13_203	428_2_192	366_2_41	423_2_9	916_2_91	308_2_1	380_2_1	247_3_91	109_2_38	102_2_1	786_2_88	31_2_1	641_2_10	1247_2_49	1248_2_150	1001_2_20	624_2_50	334_2_1	575_2_66	178_2_1
139_13_22	26_2_1	27_13_1	696_2_57	21_2_1	407_2_2	288_2_48	403_2_28	342_2_1	8_2_1	548_2_1	718_2_55	717_2_138	267_2_5	333_2_1	269_2_1	1700_2_7	51_2_1	437_2_227	704_2_42	1123_2_69	984_2_67	270_2_20	114_2_46	272_2_235	116_2_1	80_2_1	86_2_1	85_2_1	832_2_73	1856_13_189	428_2_209	366_2_33	423_2_9	916_2_98	308_2_1	380_2_1	247_3_90	109_2_38	102_2_1	786_2_88	31_2_1	641_2_6	1247_2_53	1248_2_148	1001_2_17	624_2_40	334_2_1	575_2_76	178_2_1
139_13_21	26_2_1	27_13_1	696_2_58	21_2_1	407_2_2	288_2_43	403_2_22	342_2_1	8_2_1	548_2_1	718_2_70	717_2_121	267_2_3	333_2_1	269_2_1	1700_2_4	51_2_1	437_2_254	704_2_52	1123_2_62	984_2_74	270_2_16	114_2_50	272_2_221	116_2_1	80_2_1	86_2_1	85_2_1	832_2_72	1856_13_177	428_2_194	366_2_46	423_2_11	916_2_98	308_2_1	380_2_1	247_3_101	109_2_32	102_2_1	786_2_104	31_2_1	641_2_5	1247_2_51	1248_2_153	1001_2_16	624_2_49	334_2_1	575_2_66	178_2_1
745_2_1	624_2_50	704_2_52	334_2_1	1123_2_63	1168_2_82	575_2_72	270_2_23	114_2_46	272_2_240	390_5_61	548_2_1	178_2_1	68_2_45	139_13_10	237_2_36	173_2_1	80_2_1	1892_2_46	85_2_1	832_2_84	47_2_1	26_2_1	27_13_1	696_2_57	21_2_1	428_2_192	86_2_1	953_5_51	102_2_1	1856_13_158	407_2_2	288_2_45	403_2_22	171_2_1	342_2_1	366_2_46	8_2_1	423_2_7	1030_2_60	1036_2_130	182_2_1	308_2_1	977_2_156	202_13_1	508_2_1	652_2_1	718_2_68	717_2_142	326_2_1
745_2_1	624_2_56	704_2_50	334_2_1	1123_2_60	1168_2_94	575_2_78	270_2_28	114_2_53	272_2_215	390_5_63	548_2_1	178_2_1	68_2_43	139_13_10	237_2_38	86_2_1	80_2_1	1892_2_35	85_2_1	832_2_91	182_2_1	26_2_1	27_13_1	696_2_53	21_2_1	428_2_179	47_2_1	953_5_57	102_2_1	1856_13_169	407_2_1	288_2_48	403_2_21	171_2_1	342_2_1	366_2_46	8_2_1	423_2_4	1030_2_48	1036_2_111	308_2_1	977_2_162	202_13_1	508_2_1	652_2_1	718_2_74	717_2_139	326_2_1	461_2_1
745_2_1	624_2_56	704_2_53	334_2_1	1123_2_52	1168_2_91	575_2_97	270_2_29	114_2_45	272_2_226	390_5_59	548_2_1	178_2_1	68_2_48	139_13_11	237_2_42	86_2_1	80_2_1	1892_2_32	85_2_1	832_2_90	182_2_1	26_2_1	27_13_1	696_2_49	21_2_1	428_2_189	47_2_1	953_5_46	102_2_1	1856_13_136	407_2_3	288_2_54	403_2_33	171_2_1	342_2_1	366_2_49	8_2_1	423_2_4	1030_2_49	1036_2_125	308_2_1	977_2_147	202_13_1	508_2_1	652_2_1	718_2_56	717_2_137	326_2_1	461_2_1
745_2_1	624_2_63	704_2_45	334_2_1	1123_2_67	1168_2_86	575_2_87	270_2_25	114_2_48	272_2_232	390_5_65	548_2_1	178_2_1	68_2_50	139_13_14	237_2_47	86_2_1	80_2_1	1892_2_27	85_2_1	832_2_91	182_2_1	26_2_1	27_13_1	696_2_50	21_2_1	428_2_202	47_2_1	953_5_38	102_2_1	1856_13_124	407_2_2	288_2_66	403_2_26	171_2_1	342_2_1	366_2_39	8_2_1	423_2_7	1030_2_49	1036_2_120	308_2_1	977_2_136	202_13_1	508_2_1	652_2_1	718_2_75	717_2_149	326_2_1	461_2_1
745_2_1	624_2_62	704_2_40	334_2_1	1123_2_72	1168_2_92	575_2_94	270_2_32	114_2_40	272_2_221	390_5_60	548_2_1	178_2_1	68_2_51	139_13_14	237_2_50	86_2_1	80_2_1	1892_2_31	85_2_1	832_2_101	182_2_1	26_2_1	27_13_1	696_2_61	21_2_1	428_2_195	47_2_1	953_5_27	102_2_1	1856_13_120	407_2_5	288_2_64	403_2_32	171_2_1	342_2_1	366_2_32	8_2_1	423_2_7	1030_2_45	1036_2_126	308_2_1	977_2_124	202_13_1	508_2_1	652_2_1	718_2_70	717_2_157	326_2_1	461_2_1
745_2_1	624_2_58	704_2_37	334_2_1	1123_2_78	1168_2_111	575_2_92	270_2_30	114_2_51	272_2_224	390_5_58	548_2_1	178_2_1	68_2_52	139_13_12	237_2_52	86_2_1	80_2_1	1892_2_29	85_2_1	832_2_101	182_2_1	26_2_1	27_13_1	696_2_58	21_2_1	428_2_203	47_2_1	953_5_22	102_2_1	1856_13_93	407_2_3	288_2_62	403_2_34	171_2_1	342_2_1	366_2_37	8_2_1	423_2_5	1030_2_46	1036_2_129	308_2_1	977_2_129	202_13_1	508_2_1	652_2_1	718_2_71	717_2_160	326_2_1	461_2_1
745_2_1	624_2_53	704_2_39	334_2_1	1123_2_81	1168_2_112	575_2_94	270_2_18	114_2_52	272_2_232	390_5_63	548_2_1	178_2_1	68_2_57	139_13_11	237_2_47	86_2_1	80_2_1	1892_2_28	85_2_1	832_2_97	182_2_1	26_2_1	27_13_1	696_2_51	21_2_1	428_2_188	47_2_1	953_5_24	102_2_1	1856_13_93	407_2_2	288_2_64	403_2_43	171_2_1	342_2_1	366_2_35	8_2_1	423_2_5	1030_2_38	1036_2_125	308_2_1	977_2_113	202_13_1	508_2_1	652_2_1	718_2_53	717_2_183	326_2_1	461_2_1
745_2_1	624_2_39	704_2_38	334_2_1	1123_2_89	1168_2_106	575_2_82	270_2_12	114_2_62	272_2_222	390_5_61	548_2_1	178_2_1	68_2_55	139_13_8	237_2_47	86_2_1	80_2_1	1892_2_21	85_2_1	832_2_101	182_2_1	26_2_1	27_13_1	696_2_46	21_2_1	428_2_181	47_2_1	953_5_40	102_2_1	1856_13_86	407_2_4	288_2_62	403_2_36	171_2_1	342_2_1	366_2_31	8_2_1	423_2_6	1030_2_45	1036_2_130	308_2_1	977_2_107	202_13_1	508_2_1	652_2_1	718_2_61	717_2_179	326_2_1	461_2_1
745_2_1	624_2_46	704_2_37	334_2_1	1123_2_95	1168_2_115	575_2_86	270_2_13	114_2_61	272_2_216	390_5_62	548_2_1	178_2_1	68_2_58	139_13_7	237_2_42	86_2_1	80_2_1	1892_2_34	85_2_1	832_2_110	182_2_1	26_2_1	27_13_1	696_2_48	21_2_1	428_2_175	47_2_1	953_5_38	102_2_1	1856_13_76	407_2_4	288_2_66	403_2_39	171_2_1	342_2_1	366_2_36	8_2_1	423_2_8	1030_2_36	1036_2_140	308_2_1	977_2_84	202_13_1	508_2_1	652_2_1	718_2_54	717_2_182	326_2_1	461_2_1
745_2_1	624_2_43	704_2_31	334_2_1	1123_2_103	1168_2_107	575_2_82	270_2_8	114_2_80	272_2_198	390_5_54	548_2_1	178_2_1	68_2_64	139_13_4	237_2_41	86_2_1	80_2_1	1892_2_34	85_2_1	832_2_105	182_2_1	26_2_1	27_13_1	696_2_56	21_2_1	428_2_188	47_2_1	953_5_43	102_2_1	1856_13_69	407_2_2	288_2_66	403_2_35	171_2_1	342_2_1	366_2_38	8_2_1	423_2_8	1030_2_30	1036_2_153	308_2_1	977_2_92	202_13_1	508_2_1	652_2_1	718_2_58	717_2_182	326_2_1	461_2_1
745_2_1	624_2_35	704_2_21	334_2_1	1123_2_94	1168_2_108	575_2_65	270_2_8	114_2_71	272_2_192	390_5_63	548_2_1	178_2_1	68_2_65	139_13_7	237_2_39	86_2_1	80_2_1	1892_2_27	85_2_1	832_2_120	182_2_1	26_2_1	27_13_1	696_2_55	21_2_1	428_2_186	47_2_1	953_5_38	102_2_1	1856_13_87	407_2_3	288_2_56	403_2_39	171_2_1	342_2_1	366_2_39	8_2_1	423_2_6	1030_2_35	1036_2_162	308_2_1	977_2_96	202_13_1	508_2_1	652_2_1	718_2_50	717_2_187	326_2_1	461_2_1
745_2_1	624_2_28	704_2_22	334_2_1	1123_2_101	1168_2_98	575_2_76	270_2_14	114_2_84	272_2_190	390_5_62	548_2_1	178_2_1	68_2_67	139_13_15	237_2_45	86_2_1	80_2_1	1892_2_35	85_2_1	832_2_112	182_2_1	26_2_1	27_13_1	696_2_48	21_2_1	428_2_180	47_2_1	953_5_44	102_2_1	1856_13_92	407_2_3	288_2_56	403_2_31	171_2_1	342_2_1	366_2_38	8_2_1	423_2_4	1030_2_31	1036_2_155	308_2_1	977_2_91	202_13_1	508_2_1	652_2_1	718_2_61	717_2_182	326_2_1	461_2_1
745_2_1	624_2_32	704_2_19	334_2_1	1123_2_103	1168_2_118	575_2_65	270_2_14	114_2_67	272_2_211	390_5_56	548_2_1	178_2_1	68_2_66	139_13_15	237_2_34	86_2_1	80_2_1	1892_2_35	85_2_1	832_2_103	182_2_1	26_2_1	27_13_1	696_2_44	21_2_1	428_2_190	47_2_1	953_5_49	102_2_1	1856_13_87	407_2_5	288_2_56	403_2_38	171_2_1	342_2_1	366_2_29	8_2_1	423_2_6	1030_2_30	1036_2_160	308_2_1	977_2_78	202_13_1	508_2_1	652_2_1	718_2_50	717_2_202	326_2_1	461_2_1
745_2_1	624_2_28	704_2_19	334_2_1	1123_2_111	1168_2_100	575_2_84	270_2_17	114_2_82	272_2_234	390_5_63	548_2_1	178_2_1	68_2_59	139_13_14	237_2_33	86_2_1	80_2_1	1892_2_29	85_2_1	832_2_124	26_2_1	27_13_1	696_2_44	21_2_1	428_2_166	47_2_1	953_5_41	102_2_1	1856_13_84	182_2_1	288_2_55	403_2_48	171_2_1	342_2_1	366_2_19	8_2_1	423_2_6	1030_2_25	1036_2_161	308_2_1	977_2_66	202_13_1	508_2_1	652_2_1	718_2_46	717_2_223	326_2_1	461_2_1	147_2_1
745_2_1	624_2_33	704_2_13	334_2_1	1123_2_106	1168_2_126	575_2_92	270_2_17	114_2_81	272_2_243	390_5_57	548_2_1	178_2_1	68_2_55	139_13_17	237_2_31	86_2_1	80_2_1	1892_2_20	85_2_1	832_2_142	26_2_1	27_13_1	696_2_46	21_2_1	428_2_186	47_2_1	953_5_46	102_2_1	1856_13_73	182_2_1	288_2_63	403_2_60	171_2_1	342_2_1	366_2_14	8_2_1	423_2_4	1030_2_26	1036_2_141	308_2_1	977_2_60	202_13_1	508_2_1	652_2_1	718_2_41	717_2_234	326_2_1	461_2_1	147_2_1
745_2_1	624_2_17	704_2_12	334_2_1	1123_2_109	1168_2_116	575_2_123	270_2_20	114_2_92	272_2_230	390_5_60	548_2_1	178_2_1	68_2_53	139_13_10	237_2_30	86_2_1	80_2_1	1892_2_18	85_2_1	832_2_148	26_2_1	27_13_1	696_2_43	21_2_1	428_2_168	47_2_1	953_5_52	102_2_1	1856_13_84	182_2_1	288_2_53	403_2_58	171_2_1	342_2_1	366_2_8	8_2_1	423_2_7	1030_2_27	1036_2_143	308_2_1	977_2_61	202_13_1	508_2_1	652_2_1	718_2_47	717_2_235	326_2_1	461_2_1	147_2_1
745_2_1	624_2_22	704_2_11	334_2_1	1123_2_102	1168_2_121	575_2_118	270_2_19	114_2_101	272_2_233	390_5_54	548_2_1	178_2_1	68_2_38	139_13_14	237_2_34	86_2_1	80_2_1	1892_2_20	85_2_1	832_2_155	26_2_1	27_13_1	696_2_37	21_2_1	428_2_201	47_2_1	953_5_46	102_2_1	1856_13_82	182_2_1	288_2_54	403_2_57	171_2_1	342_2_1	366_2_9	8_2_1	423_2_7	1030_2_27	1036_2_150	308_2_1	977_2_52	202_13_1	508_2_1	652_2_1	718_2_40	717_2_209	326_2_1	461_2_1	147_2_1
745_2_1	624_2_19	704_2_15	334_2_1	1123_2_100	1168_2_118	575_2_112	270_2_16	114_2_104	272_2_224	390_5_55	548_2_1	178_2_1	68_2_47	139_13_13	237_2_30	86_2_1	80_2_1	1892_2_23	85_2_1	832_2_166	26_2_1	27_13_1	696_2_37	21_2_1	428_2_205	47_2_1	953_5_40	102_2_1	1856_13_85	182_2_1	288_2_55	403_2_57	171_2_1	342_2_1	366_2_10	8_2_1	423_2_16	1030_2_24	1036_2_148	308_2_1	977_2_38	202_13_1	508_2_1	652_2_1	718_2_57	717_2_219	326_2_1	461_2_1	147_2_1
745_2_1	624_2_26	704_2_15	334_2_1	1123_2_95	1168_2_120	575_2_93	270_2_15	114_2_113	272_2_206	390_5_51	548_2_1	178_2_1	68_2_51	139_13_23	237_2_40	86_2_1	80_2_1	1892_2_20	85_2_1	832_2_153	26_2_1	27_13_1	696_2_50	21_2_1	428_2_231	47_2_1	953_5_33	102_2_1	1856_13_74	182_2_1	288_2_52	403_2_56	171_2_1	342_2_1	366_2_6	8_2_1	423_2_11	1030_2_22	1036_2_147	308_2_1	977_2_37	202_13_1	508_2_1	652_2_1	718_2_39	717_2_206	326_2_1	461_2_1	147_2_1
745_2_1	624_2_23	704_2_14	334_2_1	1123_2_88	1168_2_113	575_2_95	270_2_13	114_2_114	272_2_219	390_5_60	548_2_1	178_2_1	68_2_55	139_13_26	237_2_37	86_2_1	80_2_1	1892_2_23	85_2_1	832_2_160	26_2_1	27_13_1	696_2_35	21_2_1	428_2_215	47_2_1	953_5_33	102_2_1	1856_13_83	182_2_1	288_2_43	403_2_53	171_2_1	342_2_1	366_2_7	8_2_1	423_2_14	1030_2_27	1036_2_144	308_2_1	977_2_54	202_13_1	508_2_1	652_2_1	718_2_58	717_2_224	326_2_1	461_2_1	147_2_1
745_2_1	624_2_21	704_2_8	334_2_1	1123_2_85	1168_2_104	575_2_85	270_2_18	114_2_105	272_2_223	390_5_58	548_2_1	178_2_1	68_2_62	139_13_36	237_2_36	86_2_1	80_2_1	1892_2_31	85_2_1	832_2_150	26_2_1	27_13_1	696_2_38	21_2_1	428_2_267	47_2_1	953_5_33	102_2_1	1856_13_91	182_2_1	288_2_34	403_2_61	171_2_1	342_2_1	366_2_3	8_2_1	423_2_14	1030_2_24	1036_2_137	977_2_59	202_13_1	508_2_1	718_2_47	717_2_222	326_2_1	461_2_1	147_2_1	380_2_1	98_2_47
745_2_1	624_2_27	704_2_10	334_2_1	1123_2_67	1168_2_105	575_2_82	270_2_20	114_2_119	272_2_222	390_5_71	548_2_1	178_2_1	68_2_63	139_13_48	237_2_41	86_2_1	80_2_1	1892_2_34	85_2_1	832_2_155	26_2_1	27_13_1	696_2_43	21_2_1	428_2_228	47_2_1	953_5_38	102_2_1	1856_13_78	182_2_1	288_2_25	403_2_51	171_2_1	342_2_1	366_2_1	8_2_1	423_2_10	1030_2_28	1036_2_133	977_2_63	202_13_1	508_2_1	718_2_64	717_2_228	326_2_1	461_2_1	147_2_1	380_2_1	98_2_44
745_2_1	624_2_16	704_2_9	334_2_1	1123_2_49	1168_2_95	575_2_75	270_2_13	114_2_113	272_2_233	390_5_80	548_2_1	178_2_1	68_2_58	139_13_52	237_2_40	86_2_1	80_2_1	1892_2_37	85_2_1	832_2_162	26_2_1	27_13_1	696_2_44	21_2_1	428_2_238	47_2_1	953_5_40	102_2_1	1856_13_73	182_2_1	288_2_23	403_2_53	171_2_1	342_2_1	366_2_3	8_2_1	423_2_8	1030_2_29	1036_2_132	977_2_73	202_13_1	508_2_1	718_2_49	717_2_225	326_2_1	461_2_1	147_2_1	380_2_1	98_2_44
745_2_1	624_2_16	704_2_10	334_2_1	1123_2_36	1168_2_105	575_2_82	270_2_11	114_2_119	272_2_233	390_5_80	548_2_1	178_2_1	68_2_75	139_13_56	237_2_45	86_2_1	80_2_1	1892_2_34	85_2_1	832_2_157	26_2_1	27_13_1	696_2_42	21_2_1	428_2_219	47_2_1	953_5_41	102_2_1	1856_13_69	182_2_1	288_2_27	403_2_57	171_2_1	342_2_1	366_2_1	8_2_1	423_2_5	1030_2_30	1036_2_150	977_2_67	202_13_1	508_2_1	718_2_53	717_2_235	326_2_1	461_2_1	147_2_1	380_2_1	98_2_45
745_2_1	624_2_18	704_2_10	334_2_1	1123_2_34	1168_2_95	575_2_86	270_2_11	114_2_119	272_2_266	390_5_74	548_2_1	178_2_1	68_2_81	139_13_61	237_2_40	86_2_1	80_2_1	1892_2_37	85_2_1	832_2_147	26_2_1	27_13_1	696_2_53	21_2_1	428_2_232	47_2_1	953_5_38	102_2_1	1856_13_60	182_2_1	288_2_31	403_2_49	171_2_1	342_2_1	366_2_2	8_2_1	423_2_9	1030_2_17	1036_2_134	977_2_81	202_13_1	508_2_1	718_2_40	717_2_239	326_2_1	461_2_1	147_2_1	380_2_1	98_2_47
745_2_1	624_2_28	704_2_7	334_2_1	1123_2_26	1168_2_95	575_2_87	270_2_7	114_2_117	272_2_259	390_5_71	548_2_1	178_2_1	68_2_81	139_13_66	237_2_33	86_2_1	80_2_1	1892_2_41	85_2_1	832_2_161	26_2_1	27_13_1	696_2_46	21_2_1	428_2_233	47_2_1	953_5_38	102_2_1	1856_13_68	182_2_1	288_2_33	403_2_48	171_2_1	342_2_1	366_2_4	8_2_1	423_2_9	1030_2_24	1036_2_163	977_2_65	202_13_1	508_2_1	718_2_50	717_2_238	326_2_1	461_2_1	147_2_1	380_2_1	98_2_37
745_2_1	624_2_29	704_2_6	334_2_1	1123_2_30	1168_2_89	575_2_74	270_2_4	114_2_112	272_2_244	390_5_76	548_2_1	178_2_1	68_2_75	139_13_61	237_2_39	86_2_1	80_2_1	1892_2_35	85_2_1	832_2_158	26_2_1	27_13_1	696_2_54	21_2_1	428_2_241	47_2_1	953_5_46	102_2_1	1856_13_83	182_2_1	288_2_36	403_2_53	171_2_1	342_2_1	366_2_8	8_2_1	423_2_5	1030_2_22	1036_2_147	977_2_55	202_13_1	508_2_1	718_2_48	717_2_247	326_2_1	461_2_1	147_2_1	380_2_1	98_2_35
745_2_1	624_2_34	704_2_2	334_2_1	1123_2_38	1168_2_84	575_2_80	270_2_4	114_2_110	272_2_238	390_5_61	548_2_1	178_2_1	68_2_74	139_13_50	237_2_29	86_2_1	80_2_1	1892_2_36	85_2_1	832_2_157	26_2_1	27_13_1	696_2_57	21_2_1	428_2_244	47_2_1	953_5_45	102_2_1	1856_13_86	182_2_1	288_2_39	403_2_58	171_2_1	342_2_1	366_2_11	8_2_1	423_2_3	1030_2_16	1036_2_163	977_2_55	202_13_1	508_2_1	718_2_58	717_2_234	326_2_1	461_2_1	147_2_1	380_2_1	98_2_28
745_2_1	624_2_29	334_2_1	1123_2_44	1168_2_79	575_2_76	270_2_4	114_2_112	272_2_226	390_5_54	548_2_1	178_2_1	68_2_84	139_13_42	237_2_24	86_2_1	80_2_1	1892_2_37	85_2_1	832_2_148	26_2_1	27_13_1	696_2_59	21_2_1	428_2_253	47_2_1	953_5_52	102_2_1	1856_13_77	182_2_1	288_2_27	403_2_60	171_2_1	342_2_1	366_2_14	8_2_1	423_2_6	1030_2_13	1036_2_154	977_2_60	202_13_1	508_2_1	718_2_60	717_2_246	461_2_1	147_2_1	380_2_1	98_2_25	247_3_65	109_2_49
745_2_1	624_2_26	334_2_1	1123_2_50	1168_2_81	575_2_76	270_2_4	114_2_122	272_2_230	390_5_44	548_2_1	178_2_1	68_2_65	139_13_29	237_2_28	86_2_1	80_2_1	1892_2_39	85_2_1	832_2_148	26_2_1	27_13_1	696_2_43	21_2_1	428_2_235	47_2_1	953_5_59	102_2_1	1856_13_61	182_2_1	288_2_23	403_2_50	171_2_1	342_2_1	366_2_18	8_2_1	423_2_5	1030_2_8	1036_2_156	977_2_53	202_13_1	508_2_1	718_2_45	717_2_228	461_2_1	147_2_1	380_2_1	98_2_24	247_3_60	109_2_48
745_2_1	624_2_19	334_2_1	1123_2_52	1168_2_89	575_2_73	270_2_2	114_2_106	272_2_217	390_5_42	548_2_1	178_2_1	68_2_69	139_13_21	237_2_35	86_2_1	80_2_1	1892_2_42	85_2_1	832_2_149	26_2_1	27_13_1	696_2_40	21_2_1	428_2_243	47_2_1	953_5_57	102_2_1	1856_13_45	182_2_1	288_2_29	403_2_49	171_2_1	342_2_1	366_2_19	8_2_1	423_2_8	1030_2_5	1036_2_158	977_2_50	202_13_1	508_2_1	718_2_49	717_2_224	461_2_1	147_2_1	380_2_1	98_2_31	247_3_52	109_2_36
745_2_1	624_2_21	334_2_1	1123_2_51	1168_2_82	575_2_79	270_2_1	114_2_106	272_2_238	390_5_39	548_2_1	178_2_1	68_2_63	139_13_20	237_2_53	86_2_1	80_2_1	1892_2_36	85_2_1	832_2_141	26_2_1	27_13_1	696_2_37	21_2_1	428_2_237	47_2_1	953_5_48	102_2_1	1856_13_56	182_2_1	288_2_36	403_2_45	171_2_1	342_2_1	366_2_22	8_2_1	423_2_2	1030_2_1	1036_2_139	977_2_41	202_13_1	508_2_1	718_2_45	717_2_208	461_2_1	147_2_1	380_2_1	98_2_26	247_3_52	109_2_46
745_2_1	624_2_22	334_2_1	1123_2_54	1168_2_91	575_2_66	270_2_1	114_2_94	272_2_243	390_5_45	548_2_1	178_2_1	68_2_69	139_13_16	237_2_58	86_2_1	80_2_1	1892_2_31	85_2_1	832_2_144	26_2_1	27_13_1	696_2_32	21_2_1	428_2_245	47_2_1	953_5_47	102_2_1	1856_13_67	182_2_1	288_2_26	403_2_54	171_2_1	342_2_1	366_2_25	8_2_1	328_13_600	916_2_15	1036_2_116	977_2_39	202_13_1	508_2_1	718_2_64	717_2_218	461_2_1	147_2_1	380_2_1	98_2_16	247_3_56	109_2_46
745_2_1	624_2_22	334_2_1	1123_2_64	1168_2_95	575_2_70	270_2_3	114_2_76	272_2_247	390_5_47	178_2_1	68_2_72	139_13_9	237_2_51	86_2_1	80_2_1	1892_2_27	85_2_1	832_2_160	26_2_1	27_13_1	696_2_50	21_2_1	428_2_244	47_2_1	953_5_40	102_2_1	1856_13_66	182_2_1	288_2_37	403_2_60	171_2_1	342_2_1	366_2_24	8_2_1	328_13_558	916_2_13	1036_2_131	977_2_41	202_13_1	508_2_1	718_2_55	717_2_203	461_2_1	147_2_1	380_2_1	98_2_25	247_3_55	109_2_48	168_2_40
745_2_1	624_2_20	334_2_1	1123_2_68	1168_2_102	575_2_64	270_2_4	114_2_75	272_2_247	390_5_55	178_2_1	68_2_56	139_13_9	237_2_45	86_2_1	80_2_1	1892_2_24	85_2_1	832_2_147	26_2_1	27_13_1	696_2_63	21_2_1	428_2_228	47_2_1	953_5_47	102_2_1	1856_13_55	182_2_1	288_2_27	403_2_62	171_2_1	342_2_1	366_2_23	8_2_1	328_13_556	916_2_10	1036_2_134	977_2_42	202_13_1	508_2_1	718_2_55	717_2_207	461_2_1	147_2_1	380_2_1	98_2_23	247_3_46	109_2_57	168_2_43
745_2_1	624_2_27	334_2_1	1123_2_62	1168_2_107	575_2_65	270_2_2	114_2_70	272_2_224	390_5_39	178_2_1	68_2_47	139_13_8	237_2_43	86_2_1	80_2_1	1892_2_24	85_2_1	832_2_151	26_2_1	27_13_1	696_2_64	21_2_1	428_2_252	47_2_1	953_5_39	102_2_1	1856_13_45	182_2_1	288_2_38	403_2_66	171_2_1	342_2_1	366_2_21	8_2_1	328_13_554	916_2_7	1036_2_128	977_2_48	202_13_1	508_2_1	718_2_43	717_2_190	461_2_1	147_2_1	380_2_1	98_2_28	247_3_45	109_2_57	168_2_43
745_2_1	624_2_19	334_2_1	1123_2_62	1168_2_112	575_2_50	114_2_79	272_2_231	390_5_50	178_2_1	68_2_50	139_13_9	237_2_43	86_2_1	80_2_1	1892_2_30	85_2_1	832_2_144	26_2_1	27_13_1	696_2_70	21_2_1	428_2_247	47_2_1	953_5_37	102_2_1	1856_13_34	182_2_1	288_2_23	403_2_68	171_2_1	342_2_1	366_2_18	8_2_1	328_13_592	916_2_8	1036_2_127	977_2_63	202_13_1	508_2_1	718_2_43	717_2_196	461_2_1	147_2_1	380_2_1	98_2_24	247_3_41	109_2_60	168_2_40	984_2_23
745_2_1	624_2_24	334_2_1	1123_2_56	1168_2_96	575_2_54	114_2_80	272_2_235	390_5_48	178_2_1	68_2_52	139_13_3	237_2_41	86_2_1	80_2_1	1892_2_27	85_2_1	832_2_159	26_2_1	27_13_1	696_2_70	21_2_1	428_2_246	47_2_1	953_5_42	102_2_1	1856_13_36	182_2_1	288_2_33	403_2_66	171_2_1	342_2_1	366_2_13	8_2_1	328_13_599	916_2_5	1036_2_121	977_2_59	202_13_1	508_2_1	718_2_36	717_2_196	461_2_1	147_2_1	380_2_1	98_2_24	247_3_30	109_2_46	168_2_33	984_2_19
745_2_1	624_2_18	334_2_1	1123_2_54	1168_2_100	575_2_50	114_2_68	272_2_234	390_5_48	178_2_1	68_2_60	139_13_3	237_2_40	86_2_1	80_2_1	1892_2_30	85_2_1	832_2_160	26_2_1	27_13_1	696_2_81	21_2_1	428_2_240	47_2_1	953_5_43	102_2_1	1856_13_35	182_2_1	288_2_21	403_2_68	171_2_1	342_2_1	366_2_12	8_2_1	328_13_607	916_2_6	1036_2_112	977_2_57	202_13_1	508_2_1	718_2_55	717_2_217	461_2_1	147_2_1	380_2_1	98_2_17	247_3_31	109_2_48	168_2_33	984_2_12
745_2_1	624_2_17	334_2_1	1123_2_48	1168_2_97	575_2_57	114_2_72	272_2_203	390_5_48	178_2_1	68_2_51	139_13_3	237_2_37	86_2_1	80_2_1	1892_2_28	85_2_1	832_2_193	26_2_1	27_13_1	696_2_87	21_2_1	428_2_259	47_2_1	953_5_46	102_2_1	1856_13_30	182_2_1	288_2_23	403_2_67	171_2_1	342_2_1	366_2_15	8_2_1	328_13_602	916_2_4	1036_2_113	977_2_60	202_13_1	508_2_1	718_2_53	717_2_221	461_2_1	147_2_1	380_2_1	98_2_10	247_3_31	109_2_46	168_2_32	984_2_14
745_2_1	624_2_15	334_2_1	1123_2_56	1168_2_105	575_2_58	114_2_66	272_2_197	390_5_44	178_2_1	68_2_65	139_13_2	237_2_29	86_2_1	80_2_1	1892_2_20	85_2_1	832_2_170	26_2_1	27_13_1	696_2_87	21_2_1	428_2_259	47_2_1	953_5_48	102_2_1	1856_13_29	182_2_1	288_2_23	403_2_71	171_2_1	342_2_1	366_2_13	8_2_1	328_13_616	916_2_8	1036_2_102	977_2_66	202_13_1	508_2_1	718_2_56	717_2_208	461_2_1	147_2_1	380_2_1	98_2_13	247_3_28	109_2_45	168_2_24	984_2_14
745_2_1	624_2_17	334_2_1	1123_2_55	1168_2_102	575_2_64	114_2_84	272_2_215	390_5_50	178_2_1	68_2_52	139_13_4	237_2_26	86_2_1	80_2_1	1892_2_30	85_2_1	832_2_181	26_2_1	27_13_1	696_2_97	21_2_1	428_2_254	47_2_1	953_5_46	102_2_1	1856_13_27	182_2_1	288_2_25	403_2_72	171_2_1	342_2_1	366_2_17	8_2_1	328_13_622	916_2_8	1036_2_115	977_2_67	202_13_1	508_2_1	718_2_57	717_2_226	461_2_1	147_2_1	380_2_1	98_2_11	247_3_22	109_2_38	168_2_23	984_2_12
745_2_1	624_2_14	334_2_1	1123_2_59	1168_2_112	575_2_58	114_2_90	272_2_209	390_5_60	178_2_1	68_2_57	139_13_4	237_2_30	86_2_1	80_2_1	1892_2_29	85_2_1	832_2_159	26_2_1	27_13_1	696_2_99	21_2_1	428_2_225	47_2_1	953_5_54	102_2_1	1856_13_16	182_2_1	288_2_21	403_2_77	171_2_1	342_2_1	366_2_11	8_2_1	328_13_641	916_2_14	1036_2_99	977_2_67	202_13_1	508_2_1	718_2_52	717_2_232	461_2_1	147_2_1	380_2_1	98_2_12	247_3_20	109_2_36	168_2_20	984_2_9
745_2_1	624_2_16	334_2_1	1123_2_57	1168_2_107	575_2_60	114_2_92	272_2_215	390_5_63	178_2_1	68_2_43	139_13_8	237_2_29	86_2_1	80_2_1	1892_2_52	85_2_1	832_2_176	26_2_1	27_13_1	696_2_102	21_2_1	428_2_207	47_2_1	953_5_58	102_2_1	1856_13_16	182_2_1	288_2_25	403_2_83	171_2_1	342_2_1	366_2_11	8_2_1	328_13_616	916_2_20	1036_2_95	977_2_68	202_13_1	508_2_1	718_2_52	717_2_244	461_2_1	147_2_1	380_2_1	98_2_10	247_3_27	109_2_39	168_2_26	984_2_13
745_2_1	624_2_15	334_2_1	1123_2_59	1168_2_109	575_2_80	114_2_87	272_2_176	390_5_61	178_2_1	68_2_59	139_13_9	237_2_36	86_2_1	80_2_1	1892_2_50	85_2_1	832_2_152	26_2_1	27_13_1	696_2_110	21_2_1	428_2_190	47_2_1	953_5_49	102_2_1	1856_13_23	182_2_1	288_2_25	403_2_91	171_2_1	342_2_1	366_2_6	8_2_1	328_13_632	916_2_16	1036_2_90	977_2_69	202_13_1	508_2_1	718_2_49	717_2_253	461_2_1	147_2_1	380_2_1	98_2_15	247_3_26	109_2_49	168_2_27	984_2_9
745_2_1	624_2_6	334_2_1	1123_2_65	1168_2_110	575_2_100	114_2_78	272_2_203	390_5_63	178_2_1	68_2_45	139_13_12	237_2_31	86_2_1	80_2_1	1892_2_49	85_2_1	832_2_171	26_2_1	27_13_1	696_2_120	21_2_1	428_2_188	47_2_1	953_5_46	102_2_1	1856_13_28	182_2_1	288_2_17	403_2_96	171_2_1	342_2_1	366_2_7	8_2_1	328_13_629	916_2_12	1036_2_83	977_2_66	202_13_1	508_2_1	718_2_42	717_2_254	461_2_1	147_2_1	380_2_1	98_2_10	247_3_34	109_2_53	168_2_33	984_2_17
745_2_1	624_2_9	334_2_1	1123_2_56	1168_2_110	575_2_109	114_2_90	272_2_199	390_5_69	178_2_1	68_2_52	139_13_18	237_2_29	86_2_1	80_2_1	1892_2_52	85_2_1	832_2_155	26_2_1	27_13_1	696_2_109	21_2_1	428_2_190	47_2_1	953_5_29	102_2_1	1856_13_38	182_2_1	288_2_16	403_2_105	171_2_1	342_2_1	366_2_8	8_2_1	328_13_600	916_2_11	1036_2_79	977_2_66	202_13_1	508_2_1	718_2_35	717_2_237	461_2_1	147_2_1	380_2_1	98_2_10	247_3_31	109_2_59	168_2_47	984_2_10
745_2_1	624_2_6	334_2_1	1123_2_50	1168_2_122	575_2_123	114_2_81	272_2_209	390_5_58	178_2_1	68_2_47	139_13_32	237_2_31	86_2_1	80_2_1	1892_2_44	85_2_1	832_2_168	26_2_1	27_13_1	696_2_107	21_2_1	428_2_186	47_2_1	953_5_34	102_2_1	1856_13_53	182_2_1	288_2_12	403_2_120	171_2_1	342_2_1	366_2_5	8_2_1	328_13_567	916_2_8	1036_2_77	977_2_67	202_13_1	508_2_1	718_2_23	717_2_225	461_2_1	147_2_1	380_2_1	98_2_4	247_3_35	109_2_58	168_2_54	984_2_19
745_2_1	624_2_11	334_2_1	1123_2_38	1168_2_127	575_2_111	114_2_78	272_2_187	390_5_69	178_2_1	68_2_48	139_13_40	237_2_33	86_2_1	80_2_1	1892_2_37	85_2_1	832_2_161	26_2_1	27_13_1	696_2_120	21_2_1	428_2_206	47_2_1	953_5_27	102_2_1	1856_13_70	182_2_1	288_2_9	403_2_119	171_2_1	342_2_1	366_2_7	8_2_1	328_13_546	916_2_5	1036_2_84	977_2_87	202_13_1	508_2_1	718_2_23	717_2_213	461_2_1	147_2_1	380_2_1	98_2_4	247_3_31	109_2_63	168_2_46	984_2_17
745_2_1	624_2_9	334_2_1	1123_2_38	1168_2_121	575_2_120	114_2_75	272_2_213	390_5_67	178_2_1	68_2_57	139_13_39	237_2_30	86_2_1	80_2_1	1892_2_33	85_2_1	832_2_173	26_2_1	27_13_1	696_2_116	21_2_1	428_2_218	47_2_1	953_5_25	102_2_1	1856_13_75	182_2_1	288_2_12	403_2_109	171_2_1	342_2_1	366_2_10	8_2_1	328_13_540	916_2_6	1036_2_69	977_2_78	202_13_1	508_2_1	718_2_27	717_2_199	461_2_1	147_2_1	380_2_1	98_2_5	247_3_29	109_2_68	168_2_53	984_2_24
745_2_1	624_2_7	334_2_1	1123_2_37	1168_2_128	575_2_122	114_2_92	272_2_178	390_5_68	178_2_1	68_2_51	139_13_32	237_2_31	86_2_1	80_2_1	1892_2_34	85_2_1	832_2_160	26_2_1	27_13_1	696_2_95	21_2_1	428_2_243	47_2_1	953_5_33	102_2_1	1856_13_62	182_2_1	288_2_12	403_2_117	171_2_1	342_2_1	366_2_7	8_2_1	328_13_515	916_2_12	1036_2_85	977_2_78	202_13_1	508_2_1	718_2_26	717_2_208	461_2_1	147_2_1	380_2_1	98_2_2	247_3_24	109_2_69	168_2_62	984_2_18
745_2_1	624_2_19	334_2_1	1123_2_21	1168_2_133	575_2_120	114_2_94	272_2_193	390_5_65	178_2_1	68_2_44	139_13_30	237_2_36	86_2_1	80_2_1	1892_2_37	85_2_1	832_2_185	26_2_1	27_13_1	696_2_99	21_2_1	428_2_256	47_2_1	953_5_34	102_2_1	1856_13_59	182_2_1	288_2_15	403_2_120	171_2_1	342_2_1	366_2_9	8_2_1	328_13_512	916_2_6	1036_2_85	977_2_64	202_13_1	508_2_1	718_2_24	717_2_215	461_2_1	147_2_1	380_2_1	98_2_2	247_3_22	109_2_68	168_2_57	984_2_18
745_2_1	624_2_15	334_2_1	1123_2_23	1168_2_125	575_2_100	114_2_123	272_2_183	390_5_64	178_2_1	68_2_31	139_13_35	237_2_31	86_2_1	80_2_1	1892_2_41	85_2_1	832_2_171	26_2_1	27_13_1	696_2_90	21_2_1	428_2_252	47_2_1	953_5_42	102_2_1	1856_13_70	182_2_1	288_2_19	403_2_94	171_2_1	342_2_1	366_2_7	8_2_1	328_13_502	916_2_7	1036_2_95	977_2_76	202_13_1	508_2_1	718_2_24	717_2_214	461_2_1	147_2_1	380_2_1	98_2_2	247_3_31	109_2_63	168_2_61	984_2_16
745_2_1	624_2_18	334_2_1	1123_2_19	1168_2_137	575_2_100	114_2_113	272_2_211	390_5_53	178_2_1	68_2_36	139_13_30	237_2_27	86_2_1	80_2_1	1892_2_35	85_2_1	832_2_182	26_2_1	27_13_1	696_2_103	21_2_1	428_2_262	47_2_1	953_5_30	102_2_1	1856_13_60	182_2_1	288_2_22	403_2_94	171_2_1	342_2_1	366_2_11	8_2_1	328_13_430	916_2_9	1036_2_73	977_2_59	202_13_1	508_2_1	718_2_30	717_2_229	461_2_1	147_2_1	380_2_1	247_3_33	109_2_46	168_2_65	984_2_18	1248_2_415
745_2_1	624_2_13	334_2_1	1123_2_21	1168_2_124	575_2_106	114_2_102	272_2_244	390_5_48	178_2_1	68_2_38	139_13_42	237_2_25	86_2_1	80_2_1	1892_2_38	85_2_1	832_2_161	26_2_1	27_13_1	696_2_97	21_2_1	428_2_252	47_2_1	953_5_30	102_2_1	1856_13_49	182_2_1	288_2_14	403_2_85	171_2_1	342_2_1	366_2_6	8_2_1	328_13_406	916_2_13	1036_2_70	977_2_63	202_13_1	508_2_1	718_2_31	717_2_228	461_2_1	147_2_1	380_2_1	247_3_29	109_2_41	168_2_68	984_2_21	1248_2_420
745_2_1	624_2_13	334_2_1	1123_2_30	1168_2_129	575_2_111	114_2_90	272_2_222	390_5_45	178_2_1	68_2_40	139_13_32	237_2_19	86_2_1	80_2_1	1892_2_25	85_2_1	832_2_159	26_2_1	27_13_1	696_2_100	21_2_1	428_2_271	47_2_1	953_5_27	102_2_1	1856_13_44	182_2_1	288_2_10	403_2_84	171_2_1	342_2_1	366_2_3	8_2_1	328_13_431	916_2_11	1036_2_68	977_2_57	202_13_1	508_2_1	718_2_39	717_2_221	461_2_1	147_2_1	380_2_1	247_3_26	109_2_47	168_2_78	984_2_25	1248_2_431
745_2_1	624_2_14	334_2_1	1123_2_20	1168_2_142	575_2_113	114_2_84	272_2_199	390_5_30	178_2_1	68_2_43	139_13_34	237_2_20	86_2_1	80_2_1	1892_2_27	85_2_1	832_2_156	26_2_1	27_13_1	696_2_103	21_2_1	428_2_293	47_2_1	953_5_24	102_2_1	1856_13_47	182_2_1	288_2_16	403_2_78	171_2_1	342_2_1	366_2_2	8_2_1	328_13_461	916_2_18	1036_2_68	977_2_69	202_13_1	508_2_1	718_2_40	717_2_210	461_2_1	147_2_1	380_2_1	247_3_22	109_2_39	168_2_72	984_2_18	1248_2_471
745_2_1	624_2_14	334_2_1	1123_2_20	1168_2_143	575_2_115	114_2_85	272_2_205	390_5_31	178_2_1	68_2_49	139_13_28	237_2_19	86_2_1	80_2_1	1892_2_24	85_2_1	832_2_147	26_2_1	27_13_1	696_2_99	21_2_1	428_2_306	47_2_1	953_5_17	102_2_1	1856_13_56	182_2_1	288_2_13	403_2_63	171_2_1	342_2_1	8_2_1	328_13_430	916_2_17	1036_2_64	977_2_60	202_13_1	508_2_1	718_2_62	717_2_211	461_2_1	147_2_1	380_2_1	247_3_19	109_2_49	168_2_78	984_2_19	1248_2_451	227_2_30
745_2_1	624_2_15	334_2_1	1123_2_20	1168_2_129	575_2_115	114_2_75	272_2_202	390_5_36	178_2_1	68_2_34	139_13_34	237_2_20	86_2_1	80_2_1	1892_2_21	85_2_1	832_2_151	26_2_1	27_13_1	696_2_101	21_2_1	428_2_328	47_2_1	953_5_23	102_2_1	1856_13_49	182_2_1	288_2_18	403_2_62	171_2_1	342_2_1	8_2_1	328_13_417	916_2_21	1036_2_49	977_2_58	202_13_1	508_2_1	718_2_69	717_2_196	461_2_1	147_2_1	380_2_1	247_3_20	109_2_55	168_2_89	984_2_23	1248_2_478	227_2_38
745_2_1	624_2_10	334_2_1	1123_2_14	1168_2_146	575_2_97	114_2_84	272_2_198	390_5_43	178_2_1	68_2_35	139_13_33	237_2_26	86_2_1	80_2_1	1892_2_22	85_2_1	832_2_146	26_2_1	27_13_1	696_2_104	21_2_1	428_2_335	47_2_1	953_5_19	102_2_1	1856_13_69	182_2_1	288_2_15	403_2_62	171_2_1	342_2_1	8_2_1	328_13_407	916_2_23	1036_2_45	977_2_48	202_13_1	508_2_1	718_2_75	717_2_206	461_2_1	147_2_1	380_2_1	247_3_23	109_2_66	168_2_95	984_2_20	1248_2_458	227_2_31
745_2_1	624_2_16	334_2_1	1123_2_11	1168_2_134	575_2_107	114_2_89	272_2_206	390_5_34	178_2_1	68_2_35	139_13_27	237_2_25	86_2_1	80_2_1	1892_2_23	85_2_1	832_2_140	26_2_1	27_13_1	696_2_106	21_2_1	428_2_340	47_2_1	953_5_14	102_2_1	1856_13_72	182_2_1	288_2_21	403_2_48	171_2_1	342_2_1	8_2_1	328_13_455	916_2_25	1036_2_49	977_2_58	202_13_1	508_2_1	718_2_62	717_2_205	461_2_1	147_2_1	380_2_1	247_3_20	109_2_57	168_2_91	984_2_24	1248_2_473	227_2_27
745_2_1	624_2_9	334_2_1	1123_2_13	1168_2_129	575_2_94	114_2_95	272_2_215	390_5_34	178_2_1	68_2_41	139_13_22	237_2_27	86_2_1	80_2_1	1892_2_21	85_2_1	832_2_137	26_2_1	27_13_1	696_2_105	21_2_1	428_2_339	47_2_1	953_5_14	102_2_1	1856_13_74	182_2_1	288_2_12	403_2_41	171_2_1	342_2_1	8_2_1	328_13_479	916_2_28	1036_2_53	977_2_55	202_13_1	508_2_1	718_2_65	717_2_216	461_2_1	147_2_1	380_2_1	247_3_15	109_2_56	168_2_103	984_2_24	1248_2_457	227_2_27
745_2_1	624_2_8	334_2_1	1123_2_13	1168_2_124	575_2_110	114_2_95	272_2_205	390_5_38	178_2_1	68_2_48	139_13_25	237_2_17	86_2_1	80_2_1	1892_2_21	85_2_1	832_2_143	26_2_1	27_13_1	696_2_92	21_2_1	428_2_345	47_2_1	953_5_17	102_2_1	1856_13_77	182_2_1	288_2_18	403_2_34	171_2_1	342_2_1	8_2_1	328_13_518	916_2_28	1036_2_38	977_2_67	202_13_1	508_2_1	718_2_66	717_2_191	461_2_1	147_2_1	380_2_1	247_3_15	109_2_55	168_2_108	984_2_22	1248_2_484	227_2_40
745_2_1	624_2_2	334_2_1	1123_2_2	1168_2_109	575_2_94	114_2_108	272_2_205	390_5_33	178_2_1	68_2_32	139_13_28	237_2_18	86_2_1	80_2_1	1892_2_15	85_2_1	832_2_166	26_2_1	27_13_1	696_2_94	21_2_1	428_2_339	47_2_1	953_5_20	102_2_1	1856_13_43	182_2_1	288_2_12	403_2_34	171_2_1	342_2_1	8_2_1	328_13_530	916_2_26	1036_2_45	977_2_70	202_13_1	508_2_1	718_2_62	717_2_210	461_2_1	147_2_1	380_2_1	247_3_16	109_2_55	168_2_110	984_2_16	1248_2_474	227_2_38
745_2_1	624_2_2	334_2_1	1123_2_1	1168_2_98	575_2_92	114_2_100	272_2_205	390_5_29	178_2_1	68_2_29	139_13_32	237_2_19	86_2_1	80_2_1	1892_2_14	85_2_1	832_2_166	26_2_1	27_13_1	696_2_101	21_2_1	428_2_345	47_2_1	953_5_15	102_2_1	1856_13_33	182_2_1	288_2_16	403_2_33	171_2_1	342_2_1	8_2_1	328_13_547	916_2_26	1036_2_48	977_2_57	202_13_1	508_2_1	718_2_49	717_2_217	461_2_1	147_2_1	380_2_1	247_3_15	109_2_60	168_2_99	984_2_9	1248_2_504	227_2_49
745_2_1	624_2_1	334_2_1	1123_2_1	1168_2_109	575_2_89	114_2_97	272_2_205	390_5_24	178_2_1	68_2_21	139_13_25	237_2_18	86_2_1	80_2_1	1892_2_15	85_2_1	832_2_174	26_2_1	27_13_1	696_2_91	21_2_1	428_2_350	47_2_1	953_5_14	102_2_1	1856_13_31	182_2_1	288_2_13	403_2_33	171_2_1	342_2_1	8_2_1	328_13_553	916_2_21	1036_2_56	977_2_49	202_13_1	508_2_1	718_2_55	717_2_238	461_2_1	147_2_1	380_2_1	247_3_17	109_2_66	168_2_105	984_2_9	1248_2_478	227_2_46
745_2_1	624_2_1	334_2_1	1168_2_113	575_2_96	114_2_94	272_2_192	390_5_29	178_2_1	68_2_22	139_13_14	237_2_23	86_2_1	80_2_1	1892_2_12	85_2_1	832_2_165	27_13_1	696_2_80	21_2_1	428_2_332	47_2_1	953_5_8	102_2_1	1856_13_37	182_2_1	288_2_16	403_2_29	342_2_1	8_2_1	328_13_590	916_2_18	1036_2_46	977_2_58	202_13_1	508_2_1	718_2_61	717_2_261	461_2_1	147_2_1	380_2_1	247_3_22	109_2_58	168_2_86	984_2_11	1248_2_492	227_2_43	90_13_68	95_5_675	1467_2_23
745_2_1	624_2_1	334_2_1	1168_2_96	575_2_75	114_2_83	272_2_186	390_5_23	178_2_1	68_2_18	139_13_10	237_2_16	86_2_1	80_2_1	1892_2_17	85_2_1	832_2_168	27_13_1	696_2_73	21_2_1	428_2_348	47_2_1	953_5_8	102_2_1	1856_13_29	182_2_1	288_2_14	403_2_38	342_2_1	8_2_1	328_13_602	916_2_17	1036_2_45	977_2_65	202_13_1	508_2_1	718_2_56	717_2_253	461_2_1	147_2_1	380_2_1	247_3_15	109_2_61	168_2_97	984_2_8	1248_2_477	227_2_58	90_13_83	95_5_689	1467_2_36
745_2_1	624_2_2	334_2_1	1168_2_94	575_2_103	114_2_87	272_2_170	390_5_21	178_2_1	68_2_18	139_13_9	237_2_14	86_2_1	80_2_1	1892_2_14	85_2_1	832_2_178	27_13_1	696_2_74	21_2_1	428_2_329	47_2_1	953_5_13	102_2_1	1856_13_20	182_2_1	288_2_22	403_2_41	342_2_1	8_2_1	328_13_637	916_2_15	1036_2_55	977_2_72	202_13_1	508_2_1	718_2_61	717_2_249	461_2_1	147_2_1	380_2_1	247_3_12	109_2_52	168_2_82	984_2_7	1248_2_462	227_2_56	90_13_104	95_5_673	1467_2_26
745_2_1	624_2_1	334_2_1	1168_2_94	575_2_98	114_2_83	272_2_156	390_5_20	178_2_1	68_2_17	139_13_9	237_2_23	86_2_1	80_2_1	1892_2_14	85_2_1	832_2_178	27_13_1	696_2_69	21_2_1	428_2_306	47_2_1	953_5_15	102_2_1	1856_13_25	182_2_1	288_2_13	403_2_44	342_2_1	8_2_1	328_13_712	916_2_11	1036_2_39	977_2_71	202_13_1	508_2_1	718_2_71	717_2_269	461_2_1	147_2_1	380_2_1	247_3_12	109_2_45	168_2_81	984_2_7	1248_2_451	227_2_40	90_13_101	95_5_699	1467_2_35
745_2_1	624_2_1	334_2_1	1168_2_105	575_2_120	114_2_87	272_2_149	390_5_15	178_2_1	68_2_9	139_13_5	237_2_18	86_2_1	80_2_1	1892_2_16	85_2_1	832_2_177	27_13_1	696_2_77	21_2_1	428_2_305	47_2_1	953_5_22	102_2_1	1856_13_26	182_2_1	288_2_16	403_2_43	342_2_1	8_2_1	328_13_648	916_2_17	1036_2_47	977_2_78	202_13_1	508_2_1	718_2_67	717_2_278	461_2_1	147_2_1	380_2_1	247_3_13	109_2_41	168_2_66	984_2_12	1248_2_486	227_2_41	90_13_117	95_5_700	1467_2_26
745_2_1	147_2_1	334_2_1	1168_2_97	575_2_93	114_2_95	272_2_159	390_5_19	178_2_1	68_2_9	139_13_10	237_2_21	86_2_1	80_2_1	1892_2_16	832_2_155	27_13_1	696_2_86	21_2_1	428_2_304	47_2_1	953_5_18	102_2_1	1856_13_22	182_2_1	288_2_10	403_2_46	342_2_1	8_2_1	328_13_659	916_2_18	1036_2_47	977_2_75	202_13_1	508_2_1	718_2_82	717_2_281	461_2_1	380_2_1	247_3_15	109_2_45	168_2_89	984_2_4	1248_2_453	227_2_40	90_13_131	95_5_733	1467_2_23	97_2_1	786_2_164
745_2_1	147_2_1	334_2_1	1168_2_106	575_2_82	114_2_86	272_2_161	390_5_19	178_2_1	68_2_4	139_13_10	237_2_19	86_2_1	80_2_1	1892_2_13	832_2_146	27_13_1	696_2_72	21_2_1	428_2_308	47_2_1	953_5_17	102_2_1	1856_13_11	182_2_1	288_2_8	403_2_33	342_2_1	8_2_1	328_13_674	916_2_15	1036_2_60	977_2_76	202_13_1	508_2_1	718_2_71	717_2_272	461_2_1	380_2_1	247_3_18	109_2_35	168_2_81	984_2_6	1248_2_488	227_2_39	90_13_138	95_5_769	1467_2_19	97_2_1	786_2_154
745_2_1	147_2_1	334_2_1	1168_2_88	575_2_70	114_2_84	272_2_151	390_5_16	178_2_1	68_2_2	139_13_8	237_2_23	86_2_1	80_2_1	1892_2_10	832_2_151	27_13_1	696_2_63	21_2_1	428_2_319	47_2_1	953_5_14	102_2_1	1856_13_11	182_2_1	288_2_6	403_2_45	342_2_1	8_2_1	328_13_699	916_2_10	1036_2_62	977_2_69	202_13_1	508_2_1	718_2_77	717_2_281	461_2_1	380_2_1	247_3_15	109_2_35	168_2_103	984_2_6	1248_2_424	227_2_44	90_13_161	95_5_758	1467_2_21	97_2_1	786_2_177
745_2_1	147_2_1	334_2_1	1168_2_99	575_2_80	114_2_78	272_2_143	390_5_13	178_2_1	68_2_4	139_13_6	237_2_21	86_2_1	80_2_1	1892_2_8	832_2_126	27_13_1	696_2_63	21_2_1	428_2_334	47_2_1	953_5_17	102_2_1	1856_13_16	182_2_1	288_2_5	403_2_37	342_2_1	8_2_1	328_13_661	916_2_15	1036_2_81	977_2_74	202_13_1	508_2_1	718_2_82	717_2_276	461_2_1	380_2_1	247_3_19	109_2_24	168_2_92	984_2_8	1248_2_427	227_2_46	90_13_200	95_5_759	1467_2_18	97_2_1	786_2_172
745_2_1	147_2_1	334_2_1	1168_2_99	575_2_82	114_2_75	272_2_132	390_5_10	178_2_1	68_2_5	139_13_9	237_2_23	86_2_1	80_2_1	1892_2_9	832_2_147	27_13_1	696_2_59	21_2_1	428_2_352	47_2_1	953_5_12	102_2_1	1856_13_24	182_2_1	288_2_5	403_2_56	342_2_1	8_2_1	328_13_610	916_2_9	1036_2_82	977_2_61	202_13_1	508_2_1	718_2_83	717_2_278	461_2_1	380_2_1	247_3_16	109_2_24	168_2_111	984_2_5	1248_2_439	227_2_46	90_13_199	95_5_746	1467_2_16	97_2_1	786_2_184
745_2_1	147_2_1	334_2_1	1168_2_108	575_2_75	114_2_93	272_2_138	390_5_7	178_2_1	68_2_3	139_13_8	237_2_14	86_2_1	80_2_1	1892_2_12	832_2_131	27_13_1	696_2_58	21_2_1	428_2_354	47_2_1	953_5_21	102_2_1	1856_13_34	182_2_1	288_2_1	403_2_50	342_2_1	8_2_1	328_13_582	916_2_10	1036_2_79	977_2_61	202_13_1	508_2_1	718_2_73	717_2_261	461_2_1	380_2_1	247_3_21	109_2_33	168_2_108	984_2_6	1248_2_437	227_2_45	90_13_184	95_5_767	1467_2_16	97_2_1	786_2_195
745_2_1	147_2_1	334_2_1	1168_2_107	575_2_79	114_2_74	272_2_130	390_5_4	178_2_1	68_2_2	139_13_12	237_2_9	86_2_1	80_2_1	1892_2_11	832_2_153	27_13_1	696_2_57	21_2_1	428_2_337	47_2_1	953_5_15	102_2_1	1856_13_56	182_2_1	288_2_3	403_2_74	342_2_1	8_2_1	328_13_547	916_2_5	1036_2_80	977_2_50	202_13_1	508_2_1	718_2_73	717_2_263	461_2_1	380_2_1	247_3_19	109_2_33	168_2_90	984_2_6	1248_2_437	227_2_45	90_13_160	95_5_781	1467_2_12	97_2_1	786_2_202
745_2_1	147_2_1	334_2_1	1168_2_94	575_2_63	114_2_71	272_2_130	390_5_7	178_2_1	68_2_2	139_13_8	237_2_15	86_2_1	80_2_1	1892_2_13	832_2_135	27_13_1	696_2_64	21_2_1	428_2_325	47_2_1	953_5_18	102_2_1	1856_13_72	182_2_1	288_2_1	403_2_73	342_2_1	8_2_1	328_13_554	916_2_10	1036_2_73	977_2_50	202_13_1	508_2_1	718_2_68	717_2_260	461_2_1	380_2_1	247_3_21	109_2_33	168_2_94	984_2_9	1248_2_436	227_2_46	90_13_173	95_5_772	1467_2_7	97_2_1	786_2_185
745_2_1	147_2_1	334_2_1	1168_2_92	575_2_65	114_2_73	272_2_115	390_5_5	178_2_1	68_2_3	139_13_14	237_2_12	86_2_1	80_2_1	1892_2_15	832_2_148	27_13_1	696_2_56	21_2_1	47_2_1	953_5_10	102_2_1	1856_13_78	182_2_1	428_2_319	403_2_81	342_2_1	8_2_1	328_13_553	916_2_8	1036_2_75	977_2_41	202_13_1	508_2_1	718_2_66	717_2_244	461_2_1	380_2_1	247_3_23	109_2_44	168_2_82	984_2_7	1248_2_457	227_2_43	90_13_149	95_5_774	1467_2_7	97_2_1	786_2_195	947_2_115
745_2_1	147_2_1	334_2_1	1168_2_97	575_2_63	114_2_83	272_2_115	390_5_5	178_2_1	68_2_1	139_13_12	237_2_13	86_2_1	80_2_1	1892_2_18	832_2_138	27_13_1	696_2_56	21_2_1	47_2_1	953_5_3	102_2_1	1856_13_77	182_2_1	428_2_321	403_2_74	342_2_1	8_2_1	328_13_557	916_2_7	1036_2_79	977_2_38	202_13_1	508_2_1	718_2_57	717_2_268	461_2_1	380_2_1	247_3_26	109_2_43	168_2_88	984_2_2	1248_2_473	227_2_55	90_13_161	95_5_729	1467_2_4	97_2_1	786_2_193	947_2_115
745_2_1	147_2_1	334_2_1	1168_2_98	575_2_74	114_2_77	272_2_115	390_5_5	178_2_1	68_2_2	139_13_17	237_2_11	86_2_1	80_2_1	1892_2_14	832_2_164	27_13_1	696_2_56	21_2_1	47_2_1	102_2_1	1856_13_68	182_2_1	428_2_289	403_2_87	342_2_1	8_2_1	328_13_585	916_2_11	1036_2_78	977_2_41	202_13_1	508_2_1	718_2_52	717_2_293	461_2_1	380_2_1	247_3_28	109_2_54	168_2_67	984_2_3	1248_2_477	227_2_52	90_13_140	95_5_705	1467_2_4	97_2_1	786_2_195	947_2_104	51_2_1
745_2_1	147_2_1	334_2_1	1168_2_111	575_2_59	114_2_84	272_2_108	390_5_5	178_2_1	68_2_3	139_13_18	237_2_6	86_2_1	80_2_1	1892_2_14	832_2_172	27_13_1	696_2_65	21_2_1	47_2_1	102_2_1	1856_13_50	182_2_1	428_2_246	403_2_94	342_2_1	8_2_1	328_13_578	916_2_14	1036_2_65	977_2_39	202_13_1	508_2_1	718_2_47	717_2_316	461_2_1	380_2_1	247_3_23	109_2_51	168_2_65	984_2_6	1248_2_483	227_2_55	90_13_140	95_5_712	1467_2_3	97_2_1	786_2_207	947_2_106	51_2_1
745_2_1	147_2_1	334_2_1	1168_2_103	575_2_77	114_2_77	272_2_137	390_5_8	178_2_1	68_2_7	139_13_18	237_2_8	86_2_1	80_2_1	1892_2_16	832_2_176	27_13_1	696_2_64	21_2_1	47_2_1	102_2_1	1856_13_36	182_2_1	428_2_279	403_2_113	342_2_1	8_2_1	328_13_565	916_2_11	1036_2_63	977_2_42	202_13_1	508_2_1	718_2_38	717_2_338	461_2_1	380_2_1	247_3_19	109_2_63	168_2_61	984_2_5	1248_2_485	227_2_48	90_13_115	95_5_686	1467_2_4	97_2_1	786_2_218	947_2_79	51_2_1
745_2_1	147_2_1	334_2_1	1168_2_119	575_2_68	114_2_83	272_2_131	390_5_13	178_2_1	68_2_6	139_13_28	237_2_5	86_2_1	80_2_1	1892_2_18	832_2_172	27_13_1	696_2_67	21_2_1	47_2_1	102_2_1	1856_13_27	182_2_1	428_2_271	403_2_97	342_2_1	8_2_1	328_13_589	916_2_7	1036_2_64	977_2_38	202_13_1	508_2_1	718_2_36	717_2_332	461_2_1	380_2_1	247_3_19	109_2_70	168_2_69	984_2_3	1248_2_496	227_2_59	90_13_98	95_5_657	1467_2_1	97_2_1	786_2_220	947_2_84	51_2_1
745_2_1	147_2_1	334_2_1	1168_2_114	575_2_79	114_2_72	272_2_138	390_5_9	178_2_1	68_2_13	139_13_29	237_2_6	86_2_1	80_2_1	1892_2_23	832_2_188	27_13_1	696_2_74	21_2_1	47_2_1	102_2_1	1856_13_23	182_2_1	428_2_275	403_2_96	342_2_1	8_2_1	328_13_597	916_2_12	1036_2_59	977_2_39	202_13_1	508_2_1	718_2_28	717_2_334	461_2_1	380_2_1	247_3_21	109_2_66	168_2_76	984_2_8	1248_2_499	227_2_55	90_13_85	95_5_637	548_2_1	97_2_1	786_2_223	947_2_75	51_2_1
745_2_1	147_2_1	334_2_1	1168_2_105	575_2_61	114_2_64	272_2_127	390_5_7	178_2_1	68_2_12	139_13_32	237_2_6	86_2_1	80_2_1	1892_2_17	832_2_180	27_13_1	696_2_85	21_2_1	47_2_1	102_2_1	1856_13_23	182_2_1	428_2_274	403_2_95	342_2_1	8_2_1	328_13_642	916_2_6	1036_2_49	977_2_37	202_13_1	508_2_1	718_2_29	717_2_369	461_2_1	380_2_1	247_3_31	109_2_71	168_2_65	984_2_7	1248_2_499	227_2_69	90_13_82	95_5_641	548_2_1	97_2_1	786_2_189	947_2_74	51_2_1
745_2_1	147_2_1	334_2_1	1168_2_116	575_2_64	114_2_60	272_2_122	390_5_3	178_2_1	68_2_14	139_13_29	237_2_13	86_2_1	80_2_1	1892_2_14	832_2_178	27_13_1	696_2_70	21_2_1	47_2_1	102_2_1	1856_13_21	182_2_1	428_2_290	403_2_85	342_2_1	8_2_1	328_13_637	916_2_7	1036_2_53	977_2_23	202_13_1	508_2_1	718_2_27	717_2_356	461_2_1	380_2_1	247_3_28	109_2_71	168_2_60	984_2_11	1248_2_522	227_2_54	90_13_105	95_5_630	548_2_1	97_2_1	786_2_229	947_2_75	51_2_1
745_2_1	147_2_1	334_2_1	1168_2_129	575_2_75	114_2_56	272_2_100	390_5_5	178_2_1	68_2_13	139_13_36	237_2_13	86_2_1	80_2_1	1892_2_11	832_2_187	27_13_1	696_2_85	21_2_1	47_2_1	102_2_1	1856_13_14	182_2_1	428_2_263	403_2_90	342_2_1	8_2_1	328_13_659	916_2_5	1036_2_46	977_2_30	202_13_1	508_2_1	718_2_27	717_2_367	461_2_1	380_2_1	247_3_22	109_2_80	168_2_64	984_2_8	1248_2_513	227_2_64	90_13_112	95_5_666	548_2_1	97_2_1	786_2_193	947_2_70	51_2_1
745_2_1	147_2_1	334_2_1	1168_2_134	575_2_82	114_2_43	272_2_116	390_5_5	178_2_1	68_2_18	139_13_30	237_2_15	86_2_1	80_2_1	1892_2_13	832_2_175	27_13_1	696_2_75	21_2_1	47_2_1	102_2_1	1856_13_21	182_2_1	428_2_266	403_2_86	342_2_1	8_2_1	328_13_654	916_2_5	1036_2_48	977_2_29	202_13_1	508_2_1	718_2_27	717_2_348	461_2_1	380_2_1	247_3_29	109_2_76	168_2_69	984_2_8	1248_2_510	227_2_61	90_13_120	95_5_683	548_2_1	97_2_1	786_2_203	947_2_66	51_2_1
745_2_1	147_2_1	334_2_1	1168_2_142	575_2_83	114_2_59	272_2_106	390_5_8	178_2_1	68_2_22	139_13_31	237_2_10	86_2_1	80_2_1	1892_2_15	832_2_184	27_13_1	696_2_81	21_2_1	47_2_1	102_2_1	1856_13_36	182_2_1	428_2_254	403_2_89	342_2_1	8_2_1	328_13_653	916_2_1	1036_2_51	977_2_35	202_13_1	508_2_1	718_2_19	717_2_335	461_2_1	380_2_1	247_3_31	109_2_91	168_2_60	984_2_4	1248_2_521	227_2_59	90_13_119	95_5_707	548_2_1	97_2_1	786_2_198	947_2_61	51_2_1
745_2_1	147_2_1	334_2_1	1168_2_125	575_2_72	114_2_59	272_2_107	390_5_9	178_2_1	68_2_24	139_13_39	237_2_4	86_2_1	80_2_1	1892_2_17	832_2_191	27_13_1	696_2_64	21_2_1	47_2_1	102_2_1	1856_13_30	182_2_1	428_2_267	403_2_80	342_2_1	8_2_1	328_13_644	916_2_3	1036_2_52	977_2_39	202_13_1	508_2_1	718_2_21	717_2_341	461_2_1	380_2_1	247_3_37	109_2_100	168_2_60	984_2_10	1248_2_530	227_2_72	90_13_126	95_5_697	548_2_1	97_2_1	786_2_186	947_2_75	51_2_1
745_2_1	147_2_1	334_2_1	1168_2_147	575_2_66	114_2_54	272_2_103	390_5_4	178_2_1	68_2_26	139_13_39	237_2_8	86_2_1	80_2_1	1892_2_13	832_2_200	27_13_1	696_2_78	21_2_1	47_2_1	102_2_1	1856_13_47	182_2_1	428_2_243	403_2_89	342_2_1	8_2_1	328_13_641	916_2_1	1036_2_65	977_2_37	202_13_1	508_2_1	718_2_21	717_2_334	461_2_1	380_2_1	247_3_39	109_2_104	168_2_55	984_2_6	1248_2_543	227_2_55	90_13_112	95_5_705	548_2_1	97_2_1	786_2_187	947_2_74	51_2_1
745_2_1	147_2_1	334_2_1	1168_2_152	575_2_73	114_2_45	272_2_116	390_5_5	68_2_23	139_13_50	237_2_4	86_2_1	80_2_1	1892_2_12	832_2_186	27_13_1	696_2_74	21_2_1	47_2_1	102_2_1	1856_13_62	182_2_1	428_2_238	403_2_96	342_2_1	8_2_1	328_13_617	1036_2_64	977_2_41	202_13_1	508_2_1	718_2_20	717_2_309	461_2_1	380_2_1	247_3_32	109_2_107	168_2_62	984_2_6	1248_2_571	227_2_40	90_13_92	95_5_722	548_2_1	97_2_1	786_2_196	947_2_76	51_2_1	75_2_1	1247_2_21
745_2_1	147_2_1	334_2_1	1168_2_153	575_2_85	114_2_53	272_2_92	390_5_5	68_2_27	139_13_63	237_2_4	86_2_1	80_2_1	1892_2_10	832_2_186	27_13_1	696_2_77	21_2_1	47_2_1	102_2_1	1856_13_79	182_2_1	428_2_237	403_2_121	342_2_1	8_2_1	328_13_564	1036_2_70	977_2_35	202_13_1	508_2_1	718_2_25	717_2_318	461_2_1	380_2_1	247_3_29	109_2_110	168_2_65	984_2_4	1248_2_589	227_2_32	90_13_71	95_5_688	548_2_1	97_2_1	786_2_189	947_2_83	51_2_1	75_2_1	1247_2_16
745_2_1	147_2_1	334_2_1	1168_2_152	575_2_96	114_2_48	272_2_104	390_5_7	68_2_34	139_13_72	237_2_4	86_2_1	80_2_1	1892_2_13	832_2_178	27_13_1	696_2_66	21_2_1	47_2_1	102_2_1	1856_13_86	182_2_1	428_2_265	403_2_113	342_2_1	8_2_1	328_13_544	1036_2_64	977_2_24	202_13_1	508_2_1	718_2_20	717_2_333	461_2_1	380_2_1	247_3_25	109_2_117	168_2_68	984_2_4	1248_2_589	227_2_22	90_13_52	95_5_657	548_2_1	97_2_1	786_2_214	947_2_88	51_2_1	75_2_1	1247_2_21
745_2_1	147_2_1	334_2_1	1168_2_146	575_2_103	114_2_60	272_2_78	390_5_8	68_2_27	139_13_90	237_2_6	86_2_1	80_2_1	1892_2_18	832_2_168	27_13_1	696_2_67	21_2_1	47_2_1	102_2_1	1856_13_83	182_2_1	428_2_272	403_2_127	342_2_1	8_2_1	328_13_520	1036_2_75	977_2_22	202_13_1	508_2_1	718_2_29	717_2_373	461_2_1	380_2_1	247_3_20	109_2_109	168_2_70	984_2_4	1248_2_556	227_2_15	90_13_39	95_5_661	548_2_1	97_2_1	786_2_183	947_2_85	51_2_1	75_2_1	1247_2_23
745_2_1	147_2_1	334_2_1	1168_2_141	575_2_105	114_2_55	272_2_77	390_5_15	68_2_22	139_13_101	237_2_4	86_2_1	80_2_1	1892_2_23	832_2_179	27_13_1	696_2_64	21_2_1	47_2_1	102_2_1	1856_13_68	182_2_1	428_2_271	403_2_129	342_2_1	8_2_1	328_13_529	1036_2_66	977_2_17	202_13_1	508_2_1	718_2_19	717_2_389	461_2_1	380_2_1	247_3_19	109_2_108	168_2_72	984_2_3	1248_2_577	227_2_10	90_13_43	95_5_632	548_2_1	97_2_1	786_2_204	947_2_87	51_2_1	75_2_1	1247_2_23
745_2_1	147_2_1	334_2_1	1168_2_138	575_2_113	114_2_52	272_2_80	390_5_15	68_2_20	139_13_89	237_2_2	86_2_1	80_2_1	1892_2_21	832_2_184	27_13_1	696_2_63	21_2_1	47_2_1	102_2_1	1856_13_51	182_2_1	428_2_275	403_2_135	342_2_1	8_2_1	328_13_582	1036_2_63	977_2_20	202_13_1	508_2_1	718_2_22	717_2_400	461_2_1	380_2_1	247_3_12	109_2_110	168_2_61	984_2_6	1248_2_551	227_2_7	90_13_47	95_5_611	548_2_1	97_2_1	786_2_203	947_2_84	51_2_1	75_2_1	1247_2_22
745_2_1	147_2_1	334_2_1	1168_2_126	575_2_124	114_2_59	272_2_79	390_5_19	68_2_31	139_13_78	237_2_2	86_2_1	80_2_1	1892_2_24	832_2_200	27_13_1	696_2_61	21_2_1	47_2_1	102_2_1	1856_13_42	182_2_1	428_2_301	403_2_129	342_2_1	8_2_1	328_13_601	1036_2_50	977_2_11	202_13_1	508_2_1	718_2_16	717_2_397	461_2_1	380_2_1	247_3_10	109_2_116	168_2_60	984_2_4	1248_2_573	227_2_6	90_13_60	95_5_567	548_2_1	97_2_1	786_2_220	947_2_91	51_2_1	75_2_1	1247_2_17
745_2_1	147_2_1	334_2_1	1168_2_113	575_2_111	114_2_60	272_2_75	390_5_23	68_2_36	139_13_61	237_2_3	86_2_1	80_2_1	1892_2_10	832_2_216	27_13_1	696_2_64	21_2_1	47_2_1	102_2_1	1856_13_32	182_2_1	428_2_292	403_2_134	342_2_1	8_2_1	328_13_643	1036_2_66	977_2_9	202_13_1	508_2_1	718_2_14	717_2_434	461_2_1	380_2_1	247_3_12	109_2_123	168_2_59	984_2_5	1248_2_574	227_2_7	90_13_81	95_5_535	548_2_1	97_2_1	786_2_174	947_2_92	51_2_1	75_2_1	1247_2_21
745_2_1	147_2_1	334_2_1	1168_2_105	575_2_124	114_2_76	272_2_78	390_5_35	68_2_36	139_13_47	237_2_2	86_2_1	80_2_1	1892_2_7	832_2_215	27_13_1	696_2_68	21_2_1	47_2_1	102_2_1	1856_13_34	182_2_1	428_2_303	403_2_143	342_2_1	8_2_1	328_13_621	1036_2_51	977_2_5	202_13_1	508_2_1	718_2_17	717_2_421	461_2_1	380_2_1	247_3_11	109_2_109	168_2_50	984_2_6	1248_2_546	227_2_9	90_13_97	95_5_577	548_2_1	97_2_1	786_2_175	947_2_82	51_2_1	75_2_1	1247_2_18
745_2_1	334_2_1	1168_2_104	575_2_120	114_2_60	272_2_74	390_5_36	68_2_35	139_13_37	237_2_4	86_2_1	80_2_1	1892_2_6	832_2_203	27_13_1	696_2_60	21_2_1	47_2_1	102_2_1	1856_13_46	182_2_1	428_2_281	403_2_149	342_2_1	8_2_1	328_13_579	1036_2_60	147_2_1	202_13_1	508_2_1	718_2_23	717_2_425	461_2_1	380_2_1	247_3_11	109_2_99	168_2_58	984_2_8	1248_2_567	227_2_7	90_13_113	95_5_625	548_2_1	97_2_1	786_2_154	947_2_85	51_2_1	75_2_1	1247_2_20	721_2_30
745_2_1	334_2_1	1168_2_105	575_2_113	114_2_79	272_2_83	390_5_45	68_2_40	139_13_37	237_2_2	86_2_1	80_2_1	1892_2_8	832_2_195	27_13_1	696_2_59	21_2_1	47_2_1	102_2_1	1856_13_35	182_2_1	428_2_294	403_2_160	342_2_1	8_2_1	328_13_588	1036_2_51	147_2_1	202_13_1	508_2_1	718_2_22	717_2_397	461_2_1	380_2_1	247_3_10	109_2_103	168_2_48	984_2_7	1248_2_573	227_2_5	90_13_122	95_5_609	548_2_1	97_2_1	786_2_152	947_2_97	51_2_1	75_2_1	1247_2_20	721_2_29
745_2_1	334_2_1	1168_2_101	575_2_116	114_2_84	272_2_58	390_5_37	68_2_43	139_13_45	237_2_4	86_2_1	80_2_1	1892_2_10	832_2_173	27_13_1	696_2_67	21_2_1	47_2_1	102_2_1	1856_13_38	182_2_1	428_2_299	403_2_153	342_2_1	8_2_1	328_13_590	1036_2_62	147_2_1	202_13_1	508_2_1	718_2_22	717_2_381	461_2_1	380_2_1	247_3_14	109_2_98	168_2_53	984_2_8	1248_2_580	227_2_5	90_13_144	95_5_633	548_2_1	97_2_1	786_2_123	947_2_102	51_2_1	75_2_1	1247_2_22	721_2_38
745_2_1	334_2_1	1168_2_93	575_2_124	114_2_85	272_2_46	390_5_50	68_2_51	139_13_62	237_2_1	86_2_1	80_2_1	1892_2_12	832_2_188	27_13_1	696_2_71	21_2_1	47_2_1	102_2_1	1856_13_31	182_2_1	428_2_303	403_2_153	342_2_1	8_2_1	328_13_569	1036_2_50	147_2_1	202_13_1	508_2_1	718_2_21	717_2_402	461_2_1	380_2_1	247_3_9	109_2_101	168_2_39	984_2_8	1248_2_576	227_2_5	90_13_148	95_5_655	548_2_1	97_2_1	786_2_129	947_2_96	51_2_1	75_2_1	1247_2_14	721_2_43
745_2_1	334_2_1	1168_2_85	575_2_136	114_2_87	272_2_46	390_5_42	68_2_51	139_13_75	237_2_2	86_2_1	80_2_1	1892_2_12	832_2_169	27_13_1	696_2_70	21_2_1	47_2_1	102_2_1	1856_13_20	182_2_1	428_2_300	403_2_153	342_2_1	8_2_1	328_13_587	1036_2_48	147_2_1	202_13_1	508_2_1	718_2_22	717_2_398	461_2_1	380_2_1	247_3_13	109_2_104	168_2_27	984_2_11	1248_2_568	227_2_7	90_13_157	95_5_698	548_2_1	97_2_1	786_2_116	947_2_93	51_2_1	75_2_1	1247_2_16	721_2_51
745_2_1	334_2_1	1168_2_91	575_2_156	114_2_97	272_2_50	390_5_58	68_2_56	139_13_86	86_2_1	80_2_1	1892_2_11	832_2_165	27_13_1	696_2_73	21_2_1	102_2_1	1856_13_18	182_2_1	428_2_278	403_2_137	342_2_1	8_2_1	328_13_603	1036_2_52	147_2_1	202_13_1	508_2_1	718_2_15	717_2_410	461_2_1	380_2_1	247_3_15	109_2_109	168_2_28	984_2_8	1248_2_592	227_2_10	90_13_152	95_5_653	548_2_1	97_2_1	786_2_104	947_2_85	51_2_1	75_2_1	1247_2_13	721_2_47	437_2_51	478_2_255
745_2_1	334_2_1	1168_2_84	575_2_143	114_2_83	272_2_45	390_5_57	68_2_54	139_13_102	86_2_1	80_2_1	1892_2_14	832_2_167	27_13_1	696_2_87	21_2_1	102_2_1	1856_13_15	182_2_1	428_2_262	403_2_125	342_2_1	8_2_1	328_13_577	1036_2_59	147_2_1	202_13_1	508_2_1	718_2_17	717_2_412	461_2_1	380_2_1	247_3_11	109_2_109	168_2_27	984_2_8	1248_2_612	227_2_9	90_13_145	95_5_684	548_2_1	97_2_1	786_2_107	947_2_91	51_2_1	75_2_1	1247_2_17	721_2_49	437_2_56	478_2_234
745_2_1	334_2_1	1168_2_89	575_2_138	114_2_88	272_2_43	390_5_73	68_2_40	139_13_121	86_2_1	80_2_1	1892_2_18	832_2_150	27_13_1	696_2_83	21_2_1	102_2_1	1856_13_19	182_2_1	428_2_249	403_2_131	342_2_1	8_2_1	328_13_565	1036_2_56	147_2_1	202_13_1	508_2_1	718_2_10	717_2_421	461_2_1	380_2_1	247_3_9	109_2_103	168_2_21	984_2_9	1248_2_623	227_2_12	90_13_127	95_5_686	548_2_1	97_2_1	786_2_123	947_2_93	51_2_1	75_2_1	1247_2_18	721_2_39	437_2_58	478_2_232
745_2_1	334_2_1	1168_2_86	575_2_134	114_2_78	272_2_42	390_5_64	68_2_42	139_13_137	86_2_1	80_2_1	1892_2_20	832_2_159	27_13_1	696_2_80	21_2_1	102_2_1	1856_13_17	182_2_1	428_2_240	403_2_116	342_2_1	8_2_1	328_13_555	1036_2_60	147_2_1	202_13_1	508_2_1	718_2_16	717_2_426	461_2_1	380_2_1	247_3_7	109_2_90	168_2_23	984_2_12	1248_2_646	227_2_18	90_13_107	95_5_706	548_2_1	97_2_1	786_2_103	947_2_95	51_2_1	75_2_1	1247_2_23	721_2_39	437_2_64	478_2_228
745_2_1	334_2_1	1168_2_92	575_2_149	114_2_70	272_2_45	390_5_63	68_2_44	139_13_129	86_2_1	80_2_1	1892_2_14	832_2_179	27_13_1	696_2_88	21_2_1	102_2_1	1856_13_14	182_2_1	428_2_258	403_2_112	342_2_1	8_2_1	328_13_579	1036_2_52	147_2_1	202_13_1	508_2_1	718_2_14	717_2_445	461_2_1	380_2_1	247_3_6	109_2_85	168_2_28	984_2_10	1248_2_610	227_2_17	90_13_98	95_5_691	548_2_1	97_2_1	786_2_105	947_2_94	51_2_1	75_2_1	1247_2_26	721_2_28	437_2_50	478_2_236
745_2_1	334_2_1	1168_2_78	575_2_156	114_2_67	272_2_40	390_5_48	68_2_53	139_13_137	86_2_1	80_2_1	1892_2_14	832_2_164	27_13_1	696_2_96	21_2_1	102_2_1	1856_13_29	182_2_1	428_2_266	403_2_98	342_2_1	8_2_1	328_13_570	1036_2_52	147_2_1	202_13_1	508_2_1	718_2_17	717_2_431	461_2_1	380_2_1	247_3_2	109_2_87	168_2_25	984_2_19	1248_2_636	227_2_23	90_13_92	95_5_682	548_2_1	97_2_1	786_2_95	947_2_99	51_2_1	75_2_1	1247_2_34	721_2_36	437_2_50	478_2_238
745_2_1	334_2_1	1168_2_80	575_2_179	114_2_56	272_2_32	390_5_52	68_2_56	139_13_121	86_2_1	80_2_1	1892_2_10	832_2_179	27_13_1	696_2_97	21_2_1	102_2_1	1856_13_33	182_2_1	428_2_281	403_2_99	342_2_1	8_2_1	328_13_629	1036_2_47	147_2_1	202_13_1	508_2_1	718_2_14	717_2_434	461_2_1	380_2_1	75_2_1	109_2_86	168_2_23	984_2_16	1248_2_584	227_2_13	90_13_88	95_5_662	548_2_1	97_2_1	786_2_94	947_2_84	51_2_1	1247_2_37	721_2_40	437_2_55	478_2_240
745_2_1	334_2_1	1168_2_88	575_2_173	114_2_37	272_2_29	390_5_52	68_2_60	139_13_92	86_2_1	80_2_1	1892_2_5	832_2_183	27_13_1	696_2_88	21_2_1	102_2_1	1856_13_39	182_2_1	428_2_272	403_2_80	342_2_1	8_2_1	328_13_674	1036_2_39	147_2_1	202_13_1	508_2_1	718_2_17	717_2_438	461_2_1	380_2_1	75_2_1	109_2_85	168_2_28	984_2_18	1248_2_560	227_2_15	90_13_90	95_5_668	548_2_1	97_2_1	786_2_90	947_2_86	51_2_1	1247_2_42	721_2_42	437_2_54	478_2_288
745_2_1	334_2_1	1168_2_105	575_2_183	114_2_39	272_2_16	390_5_48	68_2_48	139_13_75	86_2_1	80_2_1	1892_2_2	832_2_183	27_13_1	696_2_93	21_2_1	102_2_1	1856_13_44	182_2_1	428_2_267	403_2_94	342_2_1	8_2_1	328_13_708	1036_2_34	147_2_1	202_13_1	508_2_1	718_2_7	717_2_440	461_2_1	380_2_1	75_2_1	109_2_86	168_2_24	984_2_17	1248_2_521	227_2_13	90_13_78	95_5_697	548_2_1	97_2_1	786_2_103	947_2_79	51_2_1	1247_2_42	721_2_51	437_2_52	478_2_293
745_2_1	334_2_1	1168_2_105	575_2_168	114_2_33	272_2_6	390_5_34	68_2_62	139_13_58	86_2_1	80_2_1	1892_2_2	832_2_184	27_13_1	696_2_88	21_2_1	102_2_1	1856_13_41	182_2_1	428_2_267	403_2_93	342_2_1	8_2_1	328_13_683	1036_2_32	147_2_1	202_13_1	508_2_1	718_2_12	717_2_458	461_2_1	380_2_1	75_2_1	109_2_101	168_2_31	984_2_24	1248_2_529	227_2_16	90_13_88	95_5_683	548_2_1	97_2_1	786_2_100	947_2_76	51_2_1	1247_2_40	721_2_54	437_2_52	478_2_332
745_2_1	334_2_1	1168_2_103	575_2_184	114_2_34	272_2_11	390_5_39	68_2_61	139_13_66	86_2_1	80_2_1	832_2_173	27_13_1	696_2_91	21_2_1	102_2_1	1856_13_33	182_2_1	428_2_239	403_2_96	342_2_1	8_2_1	328_13_665	1036_2_26	202_13_1	508_2_1	718_2_15	717_2_478	461_2_1	380_2_1	75_2_1	109_2_117	168_2_30	984_2_24	1248_2_534	227_2_13	90_13_85	95_5_682	548_2_1	97_2_1	786_2_105	947_2_93	51_2_1	1247_2_34	721_2_54	437_2_52	478_2_323
745_2_1	334_2_1	1168_2_110	575_2_175	114_2_27	272_2_9	390_5_38	68_2_67	139_13_60	86_2_1	80_2_1	832_2_161	27_13_1	696_2_86	21_2_1	102_2_1	1856_13_21	182_2_1	428_2_263	403_2_100	342_2_1	8_2_1	328_13_629	1036_2_31	202_13_1	508_2_1	718_2_20	717_2_492	461_2_1	380_2_1	75_2_1	109_2_122	168_2_38	984_2_24	1248_2_509	227_2_15	90_13_68	95_5_670	548_2_1	97_2_1	786_2_101	947_2_117	51_2_1	1247_2_38	721_2_71	437_2_51	478_2_347
745_2_1	334_2_1	1168_2_94	575_2_168	114_2_23	272_2_13	390_5_39	68_2_54	139_13_42	86_2_1	80_2_1	832_2_186	27_13_1	696_2_98	21_2_1	102_2_1	1856_13_12	182_2_1	428_2_272	403_2_110	342_2_1	8_2_1	328_13_654	1036_2_25	202_13_1	508_2_1	718_2_16	717_2_535	461_2_1	380_2_1	75_2_1	109_2_124	168_2_31	984_2_19	1248_2_492	227_2_11	90_13_68	95_5_663	548_2_1	97_2_1	786_2_97	947_2_111	51_2_1	1247_2_35	721_2_69	437_2_53	478_2_327
745_2_1	334_2_1	1168_2_87	575_2_162	114_2_26	272_2_11	390_5_34	68_2_55	139_13_53	86_2_1	80_2_1	832_2_181	27_13_1	696_2_99	21_2_1	102_2_1	1856_13_11	182_2_1	428_2_274	403_2_103	342_2_1	8_2_1	328_13_678	1036_2_22	202_13_1	508_2_1	718_2_12	717_2_526	461_2_1	380_2_1	75_2_1	109_2_114	168_2_39	984_2_11	1248_2_529	227_2_6	90_13_79	95_5_658	548_2_1	97_2_1	786_2_81	947_2_99	51_2_1	1247_2_36	721_2_70	437_2_50	478_2_339
745_2_1	334_2_1	1168_2_76	575_2_170	114_2_27	272_2_15	390_5_34	68_2_48	139_13_50	86_2_1	80_2_1	832_2_194	27_13_1	696_2_101	21_2_1	102_2_1	1856_13_10	182_2_1	428_2_260	403_2_118	342_2_1	8_2_1	328_13_680	1036_2_18	202_13_1	508_2_1	718_2_8	717_2_506	461_2_1	380_2_1	75_2_1	109_2_109	168_2_35	984_2_10	1248_2_498	227_2_13	90_13_76	95_5_687	548_2_1	97_2_1	786_2_73	947_2_119	51_2_1	1247_2_31	721_2_72	437_2_56	478_2_332
745_2_1	334_2_1	1168_2_78	575_2_168	114_2_27	272_2_11	390_5_37	68_2_48	139_13_51	86_2_1	80_2_1	832_2_201	27_13_1	696_2_99	21_2_1	102_2_1	1856_13_8	182_2_1	428_2_274	403_2_106	342_2_1	8_2_1	328_13_663	1036_2_18	202_13_1	508_2_1	718_2_7	717_2_489	461_2_1	380_2_1	75_2_1	109_2_102	168_2_33	984_2_9	1248_2_539	227_2_11	90_13_90	95_5_664	548_2_1	97_2_1	786_2_65	947_2_112	51_2_1	1247_2_26	721_2_71	437_2_52	478_2_369
745_2_1	334_2_1	1168_2_67	575_2_158	114_2_23	272_2_11	390_5_45	68_2_51	139_13_63	86_2_1	80_2_1	832_2_201	27_13_1	696_2_94	21_2_1	102_2_1	1856_13_4	182_2_1	428_2_275	403_2_121	342_2_1	8_2_1	328_13_631	1036_2_16	202_13_1	508_2_1	718_2_7	717_2_504	461_2_1	380_2_1	75_2_1	109_2_109	168_2_37	984_2_9	1248_2_548	227_2_12	90_13_87	95_5_651	548_2_1	97_2_1	786_2_67	947_2_118	51_2_1	1247_2_24	721_2_81	437_2_56	478_2_354
745_2_1	334_2_1	1168_2_70	575_2_165	114_2_15	272_2_13	390_5_41	68_2_53	139_13_68	86_2_1	80_2_1	832_2_206	27_13_1	696_2_101	21_2_1	102_2_1	1856_13_4	182_2_1	428_2_256	403_2_118	342_2_1	8_2_1	328_13_641	1036_2_14	202_13_1	508_2_1	718_2_2	717_2_498	461_2_1	380_2_1	75_2_1	109_2_104	168_2_23	984_2_9	1248_2_575	227_2_9	90_13_86	95_5_668	548_2_1	97_2_1	786_2_71	947_2_118	51_2_1	1247_2_32	721_2_77	437_2_41	478_2_362
745_2_1	334_2_1	1168_2_75	575_2_151	114_2_21	272_2_15	390_5_41	68_2_56	139_13_73	86_2_1	80_2_1	832_2_202	27_13_1	696_2_116	21_2_1	102_2_1	1856_13_9	182_2_1	428_2_252	403_2_139	342_2_1	8_2_1	328_13_627	1036_2_11	202_13_1	717_2_487	461_2_1	380_2_1	75_2_1	109_2_105	168_2_18	984_2_11	1248_2_582	227_2_10	90_13_91	95_5_656	548_2_1	97_2_1	786_2_58	947_2_119	51_2_1	1247_2_37	721_2_74	437_2_54	478_2_354
745_2_1	334_2_1	1168_2_64	575_2_156	114_2_19	272_2_14	390_5_48	68_2_62	139_13_66	86_2_1	80_2_1	832_2_211	27_13_1	696_2_107	21_2_1	102_2_1	1856_13_9	182_2_1	428_2_255	403_2_119	342_2_1	8_2_1	328_13_608	1036_2_20	202_13_1	717_2_485	461_2_1	380_2_1	75_2_1	109_2_109	168_2_16	984_2_13	1248_2_624	227_2_8	90_13_93	95_5_638	548_2_1	97_2_1	786_2_57	947_2_121	51_2_1	1247_2_38	721_2_76	437_2_49	478_2_366
745_2_1	334_2_1	1168_2_54	575_2_161	114_2_21	272_2_17	390_5_41	68_2_56	139_13_57	86_2_1	80_2_1	832_2_211	27_13_1	696_2_113	21_2_1	102_2_1	1856_13_8	182_2_1	428_2_261	403_2_119	342_2_1	8_2_1	328_13_603	1036_2_22	202_13_1	717_2_495	461_2_1	380_2_1	75_2_1	109_2_134	168_2_16	984_2_11	1248_2_660	227_2_10	90_13_103	95_5_601	548_2_1	97_2_1	786_2_46	947_2_109	51_2_1	1247_2_39	721_2_77	437_2_67	478_2_328
745_2_1	334_2_1	1168_2_53	575_2_161	114_2_17	272_2_18	390_5_36	68_2_48	139_13_38	86_2_1	80_2_1	832_2_203	27_13_1	696_2_122	21_2_1	102_2_1	1856_13_12	182_2_1	428_2_266	403_2_115	342_2_1	8_2_1	328_13_644	1036_2_18	202_13_1	717_2_475	461_2_1	380_2_1	75_2_1	109_2_149	168_2_17	984_2_12	1248_2_688	227_2_14	90_13_120	95_5_567	548_2_1	97_2_1	786_2_45	947_2_97	51_2_1	1247_2_36	721_2_77	437_2_62	478_2_332
745_2_1	334_2_1	1168_2_46	575_2_160	114_2_17	272_2_16	390_5_37	68_2_48	139_13_32	86_2_1	80_2_1	832_2_210	27_13_1	696_2_115	21_2_1	102_2_1	1856_13_8	182_2_1	428_2_265	403_2_136	342_2_1	8_2_1	328_13_629	1036_2_16	202_13_1	717_2_503	461_2_1	380_2_1	75_2_1	109_2_156	168_2_17	984_2_9	1248_2_707	227_2_11	90_13_107	95_5_573	548_2_1	97_2_1	786_2_47	947_2_97	51_2_1	1247_2_35	721_2_77	437_2_61	478_2_321
745_2_1	334_2_1	1168_2_58	575_2_162	114_2_19	272_2_16	390_5_45	68_2_49	139_13_29	86_2_1	80_2_1	832_2_226	27_13_1	696_2_120	21_2_1	102_2_1	1856_13_3	182_2_1	428_2_258	403_2_128	342_2_1	8_2_1	328_13_612	1036_2_9	202_13_1	717_2_512	461_2_1	380_2_1	75_2_1	109_2_164	168_2_15	984_2_9	1248_2_704	227_2_14	90_13_107	95_5_568	548_2_1	97_2_1	786_2_50	947_2_112	51_2_1	1247_2_37	721_2_65	437_2_67	478_2_301
745_2_1	334_2_1	1168_2_61	575_2_159	114_2_16	272_2_16	390_5_40	68_2_44	139_13_29	86_2_1	80_2_1	832_2_221	27_13_1	696_2_128	21_2_1	102_2_1	1856_13_1	182_2_1	428_2_270	403_2_128	342_2_1	8_2_1	328_13_638	1036_2_14	202_13_1	717_2_522	461_2_1	380_2_1	75_2_1	109_2_166	168_2_14	984_2_10	1248_2_711	227_2_13	90_13_94	95_5_549	548_2_1	97_2_1	786_2_46	947_2_116	51_2_1	1247_2_41	721_2_63	437_2_62	478_2_275
745_2_1	334_2_1	1168_2_54	575_2_147	114_2_11	272_2_14	390_5_43	68_2_49	139_13_29	86_2_1	80_2_1	832_2_212	696_2_137	21_2_1	102_2_1	182_2_1	428_2_268	403_2_136	342_2_1	8_2_1	328_13_641	1036_2_13	717_2_501	461_2_1	380_2_1	75_2_1	109_2_151	168_2_10	984_2_8	1248_2_693	227_2_16	90_13_97	95_5_567	548_2_1	97_2_1	786_2_46	947_2_143	51_2_1	1247_2_42	721_2_63	437_2_60	478_2_293
745_2_1	334_2_1	1168_2_59	575_2_142	114_2_11	272_2_13	390_5_41	68_2_56	139_13_19	86_2_1	80_2_1	832_2_204	696_2_119	21_2_1	102_2_1	182_2_1	428_2_291	403_2_150	342_2_1	8_2_1	328_13_641	1036_2_15	717_2_508	461_2_1	380_2_1	75_2_1	109_2_152	168_2_10	984_2_4	1248_2_678	227_2_19	90_13_93	95_5_573	548_2_1	97_2_1	786_2_41	947_2_140	51_2_1	1247_2_47	721_2_68	437_2_62	478_2_290
745_2_1	334_2_1	1168_2_56	575_2_141	114_2_5	272_2_11	390_5_52	68_2_61	139_13_17	86_2_1	80_2_1	832_2_203	696_2_123	21_2_1	102_2_1	182_2_1	428_2_288	403_2_111	342_2_1	8_2_1	328_13_644	1036_2_6	717_2_487	461_2_1	380_2_1	75_2_1	109_2_154	168_2_17	984_2_5	1248_2_687	227_2_16	90_13_87	95_5_603	548_2_1	97_2_1	786_2_33	947_2_152	51_2_1	1247_2_46	721_2_73	437_2_63	478_2_299
745_2_1	334_2_1	1168_2_52	575_2_137	114_2_4	272_2_10	390_5_48	68_2_54	139_13_13	86_2_1	80_2_1	832_2_194	696_2_110	21_2_1	102_2_1	182_2_1	428_2_283	403_2_121	342_2_1	8_2_1	328_13_638	1036_2_8	717_2_512	461_2_1	380_2_1	75_2_1	109_2_170	168_2_19	984_2_7	1248_2_673	227_2_18	90_13_95	95_5_611	548_2_1	97_2_1	786_2_32	947_2_159	51_2_1	1247_2_45	721_2_63	437_2_48	478_2_334
745_2_1	334_2_1	1168_2_50	575_2_145	114_2_3	272_2_13	390_5_44	68_2_52	139_13_17	86_2_1	80_2_1	832_2_192	696_2_107	21_2_1	102_2_1	182_2_1	428_2_289	403_2_100	342_2_1	8_2_1	328_13_626	1036_2_3	717_2_485	461_2_1	380_2_1	75_2_1	109_2_181	168_2_23	984_2_7	1248_2_647	227_2_14	90_13_105	95_5_672	548_2_1	97_2_1	786_2_35	947_2_161	51_2_1	1247_2_39	721_2_61	437_2_64	478_2_309
745_2_1	334_2_1	1168_2_50	575_2_149	114_2_3	272_2_10	390_5_41	68_2_48	139_13_9	86_2_1	80_2_1	832_2_206	696_2_106	21_2_1	102_2_1	182_2_1	428_2_272	403_2_108	342_2_1	8_2_1	328_13_620	1036_2_3	717_2_503	461_2_1	380_2_1	75_2_1	109_2_182	168_2_21	984_2_4	1248_2_655	227_2_17	90_13_94	95_5_670	548_2_1	97_2_1	786_2_42	947_2_168	51_2_1	1247_2_36	721_2_66	437_2_65	478_2_307
745_2_1	334_2_1	1168_2_42	575_2_150	114_2_2	272_2_7	390_5_38	68_2_48	139_13_12	86_2_1	80_2_1	832_2_211	696_2_111	21_2_1	102_2_1	182_2_1	428_2_271	403_2_99	342_2_1	8_2_1	328_13_643	1036_2_6	717_2_522	461_2_1	380_2_1	75_2_1	109_2_181	168_2_17	984_2_3	1248_2_646	227_2_11	90_13_109	95_5_656	548_2_1	97_2_1	786_2_44	947_2_160	51_2_1	1247_2_33	721_2_68	437_2_68	478_2_287
745_2_1	334_2_1	1168_2_48	575_2_161	114_2_4	272_2_6	390_5_31	68_2_42	139_13_15	86_2_1	80_2_1	832_2_225	696_2_85	21_2_1	102_2_1	182_2_1	428_2_270	403_2_96	342_2_1	8_2_1	328_13_698	1036_2_9	717_2_532	461_2_1	380_2_1	75_2_1	109_2_187	168_2_15	984_2_5	1248_2_631	227_2_20	90_13_97	95_5_605	548_2_1	97_2_1	786_2_43	947_2_160	51_2_1	1247_2_30	721_2_61	437_2_71	478_2_289
745_2_1	334_2_1	1168_2_46	575_2_172	114_2_5	272_2_5	390_5_29	68_2_38	139_13_16	86_2_1	80_2_1	832_2_232	696_2_94	21_2_1	102_2_1	182_2_1	428_2_248	403_2_84	342_2_1	8_2_1	328_13_725	1036_2_4	717_2_523	461_2_1	380_2_1	75_2_1	109_2_177	168_2_12	984_2_6	1248_2_621	227_2_18	90_13_96	95_5_645	548_2_1	97_2_1	786_2_37	947_2_155	51_2_1	1247_2_25	721_2_60	437_2_78	478_2_309
745_2_1	334_2_1	1168_2_44	575_2_186	114_2_11	272_2_3	390_5_26	68_2_33	139_13_24	86_2_1	80_2_1	832_2_228	696_2_105	21_2_1	102_2_1	182_2_1	428_2_270	403_2_85	342_2_1	8_2_1	328_13_748	1036_2_5	717_2_559	461_2_1	380_2_1	75_2_1	109_2_186	168_2_14	984_2_5	1248_2_570	227_2_16	90_13_104	95_5_608	548_2_1	97_2_1	786_2_34	947_2_145	51_2_1	1247_2_28	721_2_44	437_2_83	478_2_307
745_2_1	334_2_1	1168_2_49	575_2_199	114_2_13	272_2_1	390_5_20	68_2_30	139_13_38	86_2_1	80_2_1	832_2_209	696_2_107	21_2_1	102_2_1	182_2_1	428_2_237	403_2_84	342_2_1	8_2_1	328_13_712	1036_2_6	717_2_528	461_2_1	380_2_1	75_2_1	109_2_183	168_2_14	984_2_6	1248_2_588	227_2_10	90_13_105	95_5_654	548_2_1	97_2_1	786_2_47	947_2_156	51_2_1	1247_2_18	721_2_48	437_2_87	478_2_320
745_2_1	334_2_1	1168_2_58	575_2_190	114_2_16	272_2_2	390_5_24	68_2_27	139_13_35	86_2_1	80_2_1	832_2_211	696_2_112	21_2_1	102_2_1	182_2_1	428_2_249	403_2_87	342_2_1	8_2_1	328_13_716	1036_2_5	717_2_518	461_2_1	380_2_1	75_2_1	109_2_216	168_2_13	984_2_3	1248_2_608	227_2_11	90_13_93	95_5_641	548_2_1	97_2_1	786_2_49	947_2_149	51_2_1	1247_2_20	721_2_46	437_2_71	478_2_310
745_2_1	334_2_1	1168_2_44	575_2_181	114_2_12	272_2_1	390_5_17	68_2_22	139_13_39	86_2_1	80_2_1	832_2_221	696_2_107	21_2_1	102_2_1	182_2_1	428_2_238	403_2_101	342_2_1	8_2_1	328_13_709	1036_2_1	717_2_507	461_2_1	380_2_1	75_2_1	109_2_217	168_2_14	984_2_2	1248_2_592	227_2_8	90_13_103	95_5_706	548_2_1	97_2_1	786_2_48	947_2_146	51_2_1	1247_2_24	721_2_40	437_2_65	478_2_293
745_2_1	334_2_1	1168_2_48	575_2_173	114_2_11	390_5_11	68_2_22	139_13_35	86_2_1	80_2_1	832_2_209	696_2_99	21_2_1	102_2_1	182_2_1	428_2_286	403_2_95	342_2_1	8_2_1	328_13_676	1036_2_3	717_2_507	461_2_1	380_2_1	75_2_1	109_2_237	168_2_18	984_2_3	1248_2_616	227_2_4	90_13_109	95_5_700	548_2_1	97_2_1	786_2_34	947_2_135	51_2_1	1247_2_24	721_2_37	437_2_45	478_2_316
745_2_1	334_2_1	1168_2_52	575_2_173	114_2_10	390_5_10	68_2_28	139_13_36	86_2_1	80_2_1	832_2_204	696_2_93	21_2_1	102_2_1	182_2_1	428_2_298	403_2_85	342_2_1	8_2_1	328_13_684	1036_2_3	717_2_527	461_2_1	380_2_1	75_2_1	109_2_212	168_2_13	984_2_2	1248_2_604	227_2_3	90_13_93	95_5_718	548_2_1	97_2_1	786_2_29	947_2_146	51_2_1	1247_2_24	721_2_42	437_2_52	478_2_315
745_2_1	334_2_1	1168_2_56	575_2_158	114_2_14	390_5_15	68_2_39	139_13_34	86_2_1	80_2_1	832_2_186	696_2_92	21_2_1	102_2_1	182_2_1	428_2_317	403_2_81	342_2_1	8_2_1	328_13_701	1036_2_1	717_2_535	461_2_1	380_2_1	75_2_1	109_2_223	168_2_13	984_2_2	1248_2_607	227_2_3	90_13_78	95_5_680	548_2_1	97_2_1	786_2_28	947_2_144	51_2_1	1247_2_17	721_2_40	437_2_53	478_2_340
745_2_1	334_2_1	1168_2_60	575_2_168	114_2_9	390_5_8	68_2_50	139_13_28	86_2_1	80_2_1	832_2_200	696_2_88	21_2_1	102_2_1	182_2_1	428_2_315	403_2_77	342_2_1	8_2_1	328_13_705	1036_2_2	717_2_537	461_2_1	380_2_1	75_2_1	109_2_213	168_2_11	984_2_5	1248_2_625	227_2_2	90_13_55	95_5_706	548_2_1	97_2_1	786_2_28	947_2_137	51_2_1	1247_2_18	721_2_41	437_2_49	478_2_320
745_2_1	334_2_1	1168_2_62	575_2_175	114_2_17	390_5_10	68_2_41	139_13_30	86_2_1	80_2_1	832_2_195	696_2_106	21_2_1	182_2_1	428_2_320	403_2_78	342_2_1	8_2_1	328_13_759	1036_2_4	717_2_522	461_2_1	380_2_1	75_2_1	109_2_218	168_2_6	984_2_2	1248_2_604	102_2_1	90_13_43	95_5_692	548_2_1	97_2_1	786_2_29	947_2_122	51_2_1	1247_2_17	721_2_33	437_2_49	478_2_328
745_2_1	1168_2_54	575_2_172	114_2_11	390_5_8	68_2_52	139_13_30	86_2_1	80_2_1	832_2_206	696_2_116	21_2_1	182_2_1	428_2_317	403_2_79	342_2_1	8_2_1	328_13_713	1036_2_4	717_2_538	461_2_1	380_2_1	75_2_1	109_2_202	168_2_8	1248_2_635	102_2_1	90_13_25	95_5_712	548_2_1	97_2_1	786_2_28	947_2_117	51_2_1	1247_2_15	721_2_35	437_2_47	478_2_328
745_2_1	1168_2_56	575_2_167	114_2_13	390_5_8	68_2_37	139_13_23	86_2_1	80_2_1	832_2_217	696_2_132	21_2_1	182_2_1	428_2_318	403_2_68	342_2_1	8_2_1	328_13_723	1036_2_1	717_2_534	461_2_1	380_2_1	75_2_1	109_2_190	168_2_7	1248_2_604	102_2_1	90_13_17	95_5_753	548_2_1	97_2_1	786_2_36	947_2_134	51_2_1	1247_2_13	721_2_35	437_2_35	478_2_334
745_2_1	1168_2_45	575_2_185	114_2_11	390_5_6	68_2_39	139_13_25	86_2_1	80_2_1	832_2_192	696_2_144	21_2_1	182_2_1	428_2_308	403_2_69	342_2_1	8_2_1	328_13_717	717_2_516	461_2_1	380_2_1	75_2_1	109_2_180	168_2_10	437_2_39	102_2_1	90_13_6	95_5_775	548_2_1	786_2_32	947_2_141	51_2_1	1247_2_16	721_2_41	1248_2_622	478_2_332
745_2_1	1168_2_47	575_2_205	114_2_11	390_5_9	68_2_34	139_13_24	86_2_1	80_2_1	832_2_177	696_2_154	21_2_1	182_2_1	428_2_323	403_2_62	342_2_1	8_2_1	328_13_715	717_2_525	461_2_1	380_2_1	75_2_1	109_2_180	168_2_5	437_2_25	102_2_1	90_13_11	95_5_773	548_2_1	786_2_19	947_2_168	51_2_1	1247_2_11	721_2_37	1248_2_615	478_2_317
745_2_1	1168_2_37	575_2_184	114_2_12	390_5_9	68_2_33	139_13_22	86_2_1	80_2_1	832_2_186	696_2_150	21_2_1	182_2_1	428_2_314	403_2_62	342_2_1	8_2_1	328_13_709	717_2_518	461_2_1	380_2_1	75_2_1	109_2_169	168_2_10	437_2_26	102_2_1	90_13_22	95_5_797	548_2_1	786_2_26	947_2_173	51_2_1	1247_2_16	721_2_36	1248_2_641	478_2_317
745_2_1	1168_2_46	575_2_175	114_2_10	390_5_10	68_2_25	139_13_21	86_2_1	80_2_1	832_2_189	696_2_153	21_2_1	182_2_1	428_2_326	403_2_67	342_2_1	8_2_1	328_13_689	717_2_513	461_2_1	380_2_1	75_2_1	109_2_178	168_2_6	437_2_24	102_2_1	90_13_34	95_5_810	548_2_1	786_2_25	947_2_175	51_2_1	1247_2_11	721_2_37	1248_2_624	478_2_318
745_2_1	1168_2_49	575_2_174	114_2_8	390_5_5	68_2_29	139_13_24	86_2_1	80_2_1	832_2_198	696_2_150	21_2_1	182_2_1	428_2_326	403_2_59	342_2_1	8_2_1	328_13_681	717_2_481	461_2_1	380_2_1	75_2_1	109_2_169	168_2_4	437_2_19	102_2_1	90_13_43	95_5_833	548_2_1	786_2_20	947_2_171	51_2_1	1247_2_12	721_2_37	1248_2_655	478_2_313
745_2_1	1168_2_48	575_2_193	114_2_7	390_5_4	68_2_33	139_13_17	86_2_1	80_2_1	832_2_183	696_2_156	21_2_1	182_2_1	428_2_324	403_2_53	342_2_1	8_2_1	328_13_656	717_2_498	461_2_1	380_2_1	75_2_1	109_2_198	168_2_3	437_2_27	102_2_1	90_13_57	95_5_838	548_2_1	786_2_13	947_2_175	51_2_1	1247_2_8	721_2_21	1248_2_656	478_2_298
745_2_1	1168_2_45	575_2_174	114_2_7	390_5_4	68_2_27	139_13_11	86_2_1	80_2_1	832_2_201	696_2_145	21_2_1	182_2_1	428_2_328	403_2_65	342_2_1	8_2_1	328_13_674	717_2_498	461_2_1	380_2_1	75_2_1	109_2_190	168_2_5	437_2_25	102_2_1	90_13_64	95_5_832	548_2_1	786_2_9	947_2_170	51_2_1	1247_2_8	721_2_17	1248_2_661	478_2_295
745_2_1	1168_2_41	575_2_169	114_2_6	390_5_4	68_2_21	139_13_10	86_2_1	80_2_1	832_2_218	696_2_145	21_2_1	182_2_1	428_2_333	403_2_61	342_2_1	8_2_1	328_13_690	717_2_504	461_2_1	380_2_1	75_2_1	109_2_193	168_2_4	437_2_20	102_2_1	90_13_72	95_5_807	548_2_1	786_2_10	947_2_181	51_2_1	1247_2_4	721_2_12	1248_2_665	478_2_285
745_2_1	1168_2_38	575_2_164	114_2_7	390_5_2	68_2_21	139_13_13	86_2_1	80_2_1	832_2_213	696_2_159	21_2_1	182_2_1	428_2_331	403_2_68	342_2_1	8_2_1	328_13_699	717_2_473	461_2_1	380_2_1	75_2_1	109_2_191	168_2_6	437_2_10	102_2_1	90_13_70	95_5_813	548_2_1	786_2_11	947_2_171	51_2_1	1247_2_3	721_2_15	1248_2_664	478_2_308
745_2_1	1168_2_33	575_2_161	114_2_4	390_5_4	68_2_23	139_13_13	86_2_1	80_2_1	832_2_222	696_2_171	21_2_1	182_2_1	428_2_316	403_2_64	342_2_1	8_2_1	328_13_678	717_2_507	461_2_1	380_2_1	75_2_1	109_2_172	168_2_3	437_2_10	102_2_1	90_13_58	95_5_818	548_2_1	786_2_9	947_2_179	51_2_1	1247_2_1	721_2_10	1248_2_665	478_2_318
745_2_1	1168_2_39	575_2_160	114_2_3	390_5_2	68_2_28	139_13_12	86_2_1	832_2_226	696_2_168	21_2_1	182_2_1	428_2_314	403_2_66	342_2_1	8_2_1	328_13_692	717_2_507	461_2_1	380_2_1	75_2_1	109_2_184	168_2_5	437_2_7	102_2_1	90_13_54	95_5_838	548_2_1	786_2_11	947_2_158	51_2_1	721_2_20	1248_2_651	478_2_290
745_2_1	1168_2_39	575_2_168	114_2_5	390_5_5	68_2_28	139_13_10	86_2_1	832_2_210	696_2_172	21_2_1	182_2_1	428_2_281	403_2_70	342_2_1	8_2_1	328_13_683	717_2_533	461_2_1	380_2_1	75_2_1	109_2_197	168_2_1	437_2_11	102_2_1	90_13_51	95_5_827	548_2_1	786_2_13	947_2_173	51_2_1	721_2_20	1248_2_624	478_2_312
745_2_1	1168_2_46	575_2_182	114_2_5	390_5_4	68_2_34	139_13_8	86_2_1	832_2_207	696_2_164	21_2_1	182_2_1	428_2_276	403_2_75	342_2_1	8_2_1	328_13_632	717_2_568	461_2_1	380_2_1	75_2_1	109_2_196	168_2_2	437_2_5	102_2_1	90_13_45	95_5_863	548_2_1	786_2_19	947_2_185	51_2_1	721_2_24	1248_2_598	478_2_286
745_2_1	1168_2_44	575_2_167	114_2_1	68_2_37	139_13_8	86_2_1	832_2_219	696_2_165	21_2_1	182_2_1	428_2_269	403_2_77	342_2_1	8_2_1	328_13_659	717_2_576	461_2_1	380_2_1	75_2_1	109_2_171	168_2_1	437_2_10	102_2_1	90_13_44	95_5_877	548_2_1	786_2_15	947_2_189	51_2_1	721_2_24	1248_2_566	478_2_316
745_2_1	1168_2_51	575_2_180	114_2_4	68_2_29	139_13_3	86_2_1	832_2_241	696_2_182	21_2_1	182_2_1	428_2_250	403_2_70	342_2_1	8_2_1	328_13_704	717_2_560	461_2_1	380_2_1	75_2_1	109_2_181	168_2_2	437_2_3	102_2_1	90_13_30	95_5_873	548_2_1	786_2_12	947_2_184	51_2_1	721_2_24	1248_2_569	478_2_290
745_2_1	1168_2_40	575_2_188	114_2_2	68_2_26	139_13_2	86_2_1	832_2_235	696_2_187	21_2_1	182_2_1	428_2_228	403_2_51	342_2_1	8_2_1	328_13_723	717_2_553	461_2_1	380_2_1	75_2_1	109_2_178	168_2_1	437_2_9	102_2_1	90_13_28	95_5_889	548_2_1	786_2_11	947_2_194	51_2_1	721_2_19	1248_2_566	478_2_322
745_2_1	1168_2_40	575_2_190	114_2_1	68_2_22	139_13_3	86_2_1	832_2_256	696_2_195	21_2_1	182_2_1	428_2_237	403_2_46	342_2_1	328_13_756	717_2_550	461_2_1	380_2_1	75_2_1	109_2_170	437_2_6	102_2_1	90_13_29	95_5_889	548_2_1	786_2_6	947_2_201	51_2_1	721_2_18	1248_2_559	478_2_286
745_2_1	1168_2_45	575_2_188	68_2_31	86_2_1	832_2_242	696_2_181	21_2_1	182_2_1	428_2_210	403_2_39	342_2_1	548_2_1	717_2_538	461_2_1	380_2_1	75_2_1	109_2_159	437_2_10	102_2_1	90_13_33	95_5_890	328_13_758	786_2_9	947_2_191	51_2_1	721_2_13	1248_2_580	478_2_343
745_2_1	1168_2_43	575_2_195	68_2_24	86_2_1	832_2_239	696_2_166	21_2_1	182_2_1	428_2_195	403_2_33	342_2_1	548_2_1	717_2_557	461_2_1	380_2_1	75_2_1	109_2_170	437_2_3	102_2_1	90_13_32	95_5_887	328_13_805	786_2_4	947_2_171	51_2_1	721_2_16	1248_2_582	478_2_336
745_2_1	1168_2_42	575_2_190	68_2_14	86_2_1	832_2_235	696_2_163	21_2_1	182_2_1	428_2_219	403_2_28	342_2_1	548_2_1	717_2_543	461_2_1	380_2_1	75_2_1	109_2_162	437_2_3	102_2_1	90_13_23	95_5_911	328_13_794	786_2_7	947_2_165	51_2_1	721_2_17	1248_2_592	478_2_337
745_2_1	1168_2_34	575_2_180	68_2_12	86_2_1	832_2_244	696_2_167	21_2_1	182_2_1	428_2_201	403_2_25	342_2_1	548_2_1	717_2_560	461_2_1	380_2_1	75_2_1	109_2_148	437_2_4	102_2_1	90_13_24	95_5_943	328_13_797	786_2_8	947_2_154	51_2_1	721_2_22	1248_2_608	478_2_322
745_2_1	1168_2_23	575_2_163	68_2_13	86_2_1	832_2_243	696_2_156	21_2_1	182_2_1	428_2_186	403_2_23	342_2_1	548_2_1	717_2_583	461_2_1	380_2_1	75_2_1	109_2_138	437_2_6	102_2_1	90_13_28	95_5_950	328_13_762	786_2_11	947_2_150	51_2_1	721_2_32	1248_2_620	478_2_334
745_2_1	1168_2_23	575_2_150	68_2_11	86_2_1	832_2_236	696_2_155	21_2_1	182_2_1	428_2_186	403_2_22	342_2_1	548_2_1	717_2_582	461_2_1	380_2_1	75_2_1	109_2_118	437_2_8	102_2_1	90_13_40	95_5_972	328_13_728	786_2_12	947_2_156	51_2_1	721_2_22	1248_2_649	478_2_341
745_2_1	1168_2_19	575_2_155	68_2_19	86_2_1	832_2_237	696_2_155	21_2_1	182_2_1	428_2_198	403_2_18	342_2_1	548_2_1	717_2_596	461_2_1	380_2_1	75_2_1	109_2_127	437_2_10	102_2_1	90_13_30	95_5_948	328_13_742	786_2_9	947_2_142	51_2_1	721_2_21	1248_2_656	478_2_340
745_2_1	1168_2_18	575_2_147	68_2_20	86_2_1	832_2_226	696_2_159	21_2_1	182_2_1	428_2_208	403_2_29	342_2_1	548_2_1	717_2_590	461_2_1	380_2_1	75_2_1	109_2_117	437_2_14	102_2_1	90_13_35	95_5_927	328_13_761	786_2_9	947_2_146	51_2_1	721_2_16	1248_2_668	478_2_335
745_2_1	1168_2_13	575_2_156	68_2_28	86_2_1	832_2_220	696_2_152	21_2_1	182_2_1	428_2_218	403_2_29	342_2_1	548_2_1	717_2_586	461_2_1	380_2_1	75_2_1	109_2_121	437_2_9	102_2_1	90_13_33	95_5_918	328_13_758	786_2_11	947_2_152	51_2_1	721_2_15	1248_2_700	478_2_312
745_2_1	1168_2_15	575_2_151	68_2_29	86_2_1	832_2_211	696_2_152	21_2_1	182_2_1	428_2_225	403_2_36	342_2_1	548_2_1	717_2_583	461_2_1	380_2_1	75_2_1	109_2_110	437_2_5	102_2_1	90_13_34	95_5_914	328_13_779	786_2_9	947_2_148	51_2_1	721_2_13	1248_2_705	478_2_337
745_2_1	1168_2_22	575_2_148	68_2_29	86_2_1	832_2_214	696_2_146	21_2_1	182_2_1	428_2_219	403_2_29	342_2_1	548_2_1	717_2_599	461_2_1	380_2_1	75_2_1	109_2_120	437_2_3	102_2_1	90_13_30	95_5_903	328_13_786	786_2_12	947_2_154	51_2_1	721_2_12	1248_2_708	478_2_335
745_2_1	1168_2_15	575_2_154	68_2_40	86_2_1	832_2_218	696_2_149	21_2_1	182_2_1	428_2_200	403_2_27	342_2_1	548_2_1	717_2_585	461_2_1	380_2_1	75_2_1	109_2_118	437_2_3	102_2_1	90_13_30	95_5_912	328_13_768	786_2_10	947_2_147	51_2_1	721_2_10	1248_2_751	478_2_333
745_2_1	1168_2_13	575_2_161	68_2_41	86_2_1	832_2_212	696_2_163	21_2_1	182_2_1	428_2_183	403_2_22	342_2_1	548_2_1	717_2_578	461_2_1	380_2_1	75_2_1	109_2_127	437_2_3	102_2_1	90_13_35	95_5_919	328_13_802	786_2_14	947_2_148	51_2_1	721_2_16	1248_2_749	478_2_290
745_2_1	1168_2_24	575_2_161	68_2_44	86_2_1	832_2_204	696_2_175	21_2_1	182_2_1	428_2_173	403_2_19	342_2_1	548_2_1	717_2_571	461_2_1	380_2_1	75_2_1	109_2_126	437_2_3	102_2_1	90_13_38	95_5_916	328_13_826	786_2_9	947_2_151	51_2_1	721_2_13	1248_2_743	478_2_282
745_2_1	1168_2_20	575_2_157	68_2_51	86_2_1	832_2_228	696_2_159	21_2_1	182_2_1	428_2_193	403_2_17	342_2_1	548_2_1	717_2_572	461_2_1	380_2_1	75_2_1	109_2_149	437_2_3	102_2_1	90_13_46	95_5_913	328_13_814	786_2_12	947_2_133	51_2_1	721_2_12	1248_2_724	478_2_258
745_2_1	1168_2_18	575_2_161	68_2_51	86_2_1	832_2_202	696_2_174	21_2_1	182_2_1	428_2_177	403_2_15	342_2_1	548_2_1	717_2_574	461_2_1	380_2_1	75_2_1	109_2_148	437_2_4	102_2_1	90_13_54	95_5_981	328_13_731	786_2_11	947_2_140	51_2_1	721_2_10	1248_2_709	478_2_284
745_2_1	1168_2_15	575_2_163	68_2_53	86_2_1	832_2_219	696_2_157	21_2_1	182_2_1	428_2_161	403_2_7	342_2_1	548_2_1	717_2_567	461_2_1	380_2_1	75_2_1	109_2_151	437_2_6	102_2_1	90_13_65	95_5_998	328_13_718	786_2_15	947_2_154	51_2_1	721_2_18	1248_2_712	478_2_271
745_2_1	1168_2_11	575_2_145	68_2_58	86_2_1	832_2_207	696_2_158	21_2_1	182_2_1	428_2_164	403_2_9	342_2_1	548_2_1	717_2_562	461_2_1	380_2_1	75_2_1	109_2_171	437_2_9	102_2_1	90_13_77	95_5_988	328_13_719	786_2_10	947_2_155	51_2_1	721_2_16	1248_2_702	478_2_287
745_2_1	1168_2_14	575_2_147	68_2_63	86_2_1	832_2_227	696_2_158	21_2_1	182_2_1	428_2_150	403_2_13	342_2_1	548_2_1	717_2_568	461_2_1	380_2_1	75_2_1	109_2_175	437_2_4	102_2_1	90_13_80	95_5_1017	328_13_675	786_2_10	947_2_157	51_2_1	721_2_12	1248_2_698	478_2_273
745_2_1	1168_2_8	575_2_143	68_2_59	86_2_1	832_2_231	696_2_176	21_2_1	182_2_1	428_2_158	403_2_9	342_2_1	548_2_1	717_2_571	461_2_1	380_2_1	75_2_1	109_2_173	437_2_3	102_2_1	90_13_62	95_5_1013	328_13_684	786_2_10	947_2_148	51_2_1	721_2_5	1248_2_695	478_2_279
745_2_1	1168_2_11	575_2_141	68_2_57	86_2_1	832_2_217	696_2_183	21_2_1	182_2_1	428_2_152	403_2_3	342_2_1	548_2_1	717_2_569	461_2_1	380_2_1	75_2_1	109_2_178	437_2_4	102_2_1	90_13_62	95_5_1020	328_13_694	786_2_10	947_2_148	51_2_1	721_2_9	1248_2_678	478_2_278
745_2_1	1168_2_12	575_2_133	68_2_38	86_2_1	832_2_208	696_2_190	21_2_1	182_2_1	428_2_178	403_2_3	342_2_1	548_2_1	717_2_600	461_2_1	380_2_1	75_2_1	109_2_165	437_2_1	102_2_1	90_13_47	95_5_1043	328_13_683	786_2_9	947_2_159	51_2_1	721_2_6	1248_2_662	478_2_286
745_2_1	1168_2_15	575_2_147	68_2_51	86_2_1	832_2_228	696_2_200	21_2_1	182_2_1	428_2_177	403_2_5	342_2_1	548_2_1	717_2_591	461_2_1	380_2_1	75_2_1	109_2_176	437_2_3	102_2_1	90_13_36	95_5_1047	328_13_644	786_2_8	947_2_165	51_2_1	721_2_12	1248_2_659	478_2_270
745_2_1	1168_2_14	575_2_150	68_2_39	86_2_1	832_2_238	696_2_215	21_2_1	182_2_1	428_2_191	403_2_1	342_2_1	548_2_1	717_2_585	461_2_1	380_2_1	75_2_1	109_2_152	437_2_1	102_2_1	90_13_25	95_5_1070	328_13_690	786_2_5	947_2_161	51_2_1	721_2_9	1248_2_636	478_2_267
745_2_1	1168_2_23	575_2_147	68_2_50	86_2_1	832_2_239	696_2_232	182_2_1	428_2_173	548_2_1	717_2_576	461_2_1	380_2_1	75_2_1	109_2_148	102_2_1	90_13_13	95_5_1065	328_13_716	786_2_7	947_2_160	51_2_1	721_2_11	1248_2_652	478_2_236
745_2_1	1168_2_23	575_2_118	68_2_53	86_2_1	832_2_233	696_2_246	182_2_1	428_2_161	548_2_1	717_2_593	461_2_1	380_2_1	75_2_1	109_2_146	102_2_1	90_13_13	95_5_1123	328_13_698	786_2_2	947_2_158	51_2_1	721_2_6	1248_2_638	478_2_231
745_2_1	1168_2_20	575_2_87	68_2_66	86_2_1	832_2_229	696_2_261	182_2_1	428_2_159	548_2_1	717_2_584	461_2_1	380_2_1	75_2_1	109_2_154	102_2_1	90_13_10	95_5_1132	328_13_692	786_2_2	947_2_173	51_2_1	721_2_5	1248_2_639	478_2_233
745_2_1	1168_2_15	575_2_84	68_2_59	86_2_1	832_2_211	696_2_242	182_2_1	428_2_172	548_2_1	717_2_574	461_2_1	380_2_1	75_2_1	109_2_146	102_2_1	90_13_14	95_5_1197	328_13_664	786_2_1	947_2_175	51_2_1	721_2_4	1248_2_632	478_2_250
745_2_1	1168_2_22	575_2_86	68_2_80	86_2_1	832_2_207	696_2_223	182_2_1	428_2_164	548_2_1	717_2_550	461_2_1	75_2_1	109_2_168	102_2_1	90_13_33	95_5_1161	328_13_664	947_2_188	51_2_1	721_2_8	1248_2_626	478_2_267
745_2_1	1168_2_13	575_2_81	68_2_84	86_2_1	832_2_208	696_2_219	182_2_1	428_2_160	548_2_1	717_2_520	461_2_1	75_2_1	109_2_162	102_2_1	90_13_56	95_5_1176	328_13_703	947_2_179	51_2_1	721_2_7	1248_2_632	478_2_251
745_2_1	1168_2_17	575_2_80	68_2_107	86_2_1	832_2_206	696_2_205	182_2_1	428_2_142	548_2_1	717_2_474	461_2_1	75_2_1	109_2_162	102_2_1	90_13_80	95_5_1199	328_13_710	947_2_161	51_2_1	721_2_6	1248_2_650	478_2_265
745_2_1	1168_2_13	575_2_86	68_2_100	86_2_1	832_2_203	696_2_191	182_2_1	428_2_144	548_2_1	717_2_485	461_2_1	75_2_1	109_2_144	102_2_1	90_13_84	95_5_1270	328_13_675	947_2_160	51_2_1	721_2_12	1248_2_643	478_2_254
745_2_1	1168_2_18	575_2_83	68_2_111	86_2_1	832_2_196	696_2_210	182_2_1	428_2_140	548_2_1	717_2_476	461_2_1	75_2_1	109_2_168	102_2_1	90_13_82	95_5_1240	328_13_689	947_2_160	51_2_1	721_2_11	1248_2_635	478_2_241
745_2_1	1168_2_29	575_2_74	68_2_100	86_2_1	832_2_199	696_2_212	182_2_1	428_2_134	548_2_1	717_2_483	461_2_1	75_2_1	109_2_136	102_2_1	90_13_79	95_5_1283	328_13_681	947_2_174	51_2_1	721_2_9	1248_2_643	478_2_219
745_2_1	1168_2_28	575_2_78	68_2_117	86_2_1	832_2_190	696_2_224	182_2_1	428_2_130	548_2_1	717_2_476	461_2_1	75_2_1	109_2_141	102_2_1	90_13_68	95_5_1322	328_13_625	947_2_179	51_2_1	721_2_5	1248_2_629	478_2_229
745_2_1	1168_2_21	575_2_74	68_2_108	86_2_1	832_2_185	696_2_221	182_2_1	428_2_130	548_2_1	717_2_491	461_2_1	75_2_1	109_2_131	102_2_1	90_13_48	95_5_1342	328_13_624	947_2_200	51_2_1	721_2_7	1248_2_613	478_2_241
745_2_1	1168_2_20	575_2_68	68_2_107	86_2_1	832_2_204	696_2_224	182_2_1	428_2_123	548_2_1	717_2_479	461_2_1	75_2_1	109_2_134	102_2_1	90_13_46	95_5_1281	328_13_680	947_2_206	51_2_1	721_2_5	1248_2_635	478_2_232
745_2_1	1168_2_17	575_2_69	68_2_96	86_2_1	832_2_202	696_2_215	182_2_1	428_2_140	548_2_1	717_2_503	461_2_1	75_2_1	109_2_118	102_2_1	90_13_36	95_5_1289	328_13_723	947_2_200	51_2_1	721_2_6	1248_2_609	478_2_237
745_2_1	1168_2_14	575_2_63	68_2_88	86_2_1	832_2_219	696_2_219	182_2_1	428_2_144	548_2_1	717_2_513	461_2_1	75_2_1	109_2_121	102_2_1	90_13_49	95_5_1262	328_13_749	947_2_192	51_2_1	721_2_6	1248_2_586	478_2_231
745_2_1	1168_2_13	575_2_76	68_2_67	86_2_1	832_2_219	696_2_215	182_2_1	428_2_134	548_2_1	717_2_504	461_2_1	75_2_1	109_2_105	102_2_1	90_13_58	95_5_1255	328_13_777	947_2_206	51_2_1	721_2_9	1248_2_606	478_2_231
745_2_1	1168_2_11	575_2_74	68_2_70	86_2_1	832_2_233	696_2_228	182_2_1	428_2_141	548_2_1	717_2_502	461_2_1	75_2_1	109_2_119	102_2_1	90_13_47	95_5_1243	328_13_755	947_2_211	51_2_1	721_2_2	1248_2_594	478_2_234
745_2_1	1168_2_4	575_2_78	68_2_68	86_2_1	832_2_228	696_2_224	182_2_1	428_2_132	548_2_1	717_2_521	461_2_1	75_2_1	109_2_113	102_2_1	90_13_44	95_5_1231	328_13_763	947_2_207	51_2_1	721_2_2	1248_2_627	478_2_221
832_2_242	51_2_1	86_2_1	696_2_226	745_2_1	717_2_525	947_2_217	102_2_1	1168_2_5	575_2_63	182_2_1	428_2_150	75_2_1	109_2_108	548_2_1	90_13_52	68_2_63	1248_2_628	328_13_757	95_5_1212	478_2_211
832_2_237	51_2_1	86_2_1	696_2_224	745_2_1	717_2_501	947_2_221	102_2_1	1168_2_7	575_2_75	182_2_1	428_2_154	75_2_1	109_2_107	548_2_1	90_13_62	68_2_59	1248_2_633	328_13_727	95_5_1234	478_2_213
832_2_260	51_2_1	86_2_1	696_2_228	745_2_1	717_2_485	947_2_218	102_2_1	1168_2_9	575_2_71	182_2_1	428_2_175	75_2_1	109_2_98	548_2_1	90_13_64	68_2_49	1248_2_633	328_13_729	95_5_1208	478_2_225
832_2_249	51_2_1	86_2_1	696_2_217	745_2_1	717_2_487	947_2_209	102_2_1	1168_2_10	575_2_63	182_2_1	428_2_171	75_2_1	109_2_102	548_2_1	90_13_67	68_2_45	1248_2_631	328_13_748	95_5_1224	478_2_223
832_2_266	51_2_1	86_2_1	696_2_214	745_2_1	717_2_485	947_2_213	102_2_1	1168_2_15	575_2_65	182_2_1	428_2_180	75_2_1	109_2_113	548_2_1	90_13_65	68_2_49	1248_2_648	328_13_717	95_5_1189	478_2_224
832_2_246	51_2_1	86_2_1	696_2_203	745_2_1	717_2_514	947_2_209	102_2_1	1168_2_17	575_2_49	182_2_1	428_2_181	75_2_1	109_2_107	548_2_1	90_13_58	68_2_51	1248_2_631	328_13_700	95_5_1244	478_2_229
832_2_252	51_2_1	86_2_1	696_2_209	745_2_1	717_2_515	947_2_213	102_2_1	1168_2_20	575_2_51	182_2_1	428_2_172	75_2_1	109_2_115	548_2_1	90_13_50	68_2_54	1248_2_633	328_13_710	95_5_1245	478_2_207
832_2_242	51_2_1	86_2_1	696_2_219	745_2_1	717_2_503	947_2_205	102_2_1	1168_2_21	575_2_51	182_2_1	428_2_182	75_2_1	109_2_113	548_2_1	90_13_42	68_2_57	1248_2_595	328_13_732	95_5_1270	478_2_211
832_2_254	51_2_1	86_2_1	696_2_244	745_2_1	717_2_475	947_2_222	102_2_1	1168_2_15	575_2_46	182_2_1	428_2_178	75_2_1	109_2_103	548_2_1	90_13_48	68_2_56	1248_2_625	328_13_728	95_5_1236	478_2_221
832_2_250	51_2_1	86_2_1	696_2_239	745_2_1	717_2_465	947_2_210	102_2_1	1168_2_9	575_2_56	182_2_1	428_2_175	75_2_1	109_2_102	548_2_1	90_13_47	68_2_64	1248_2_609	328_13_729	95_5_1267	478_2_224
832_2_234	51_2_1	86_2_1	696_2_245	745_2_1	717_2_477	947_2_206	102_2_1	1168_2_15	575_2_52	182_2_1	428_2_179	75_2_1	109_2_115	548_2_1	90_13_52	68_2_62	1248_2_631	328_13_718	95_5_1235	478_2_226
832_2_220	51_2_1	86_2_1	696_2_250	745_2_1	717_2_503	947_2_203	102_2_1	1168_2_9	575_2_58	182_2_1	428_2_189	75_2_1	109_2_102	548_2_1	90_13_51	68_2_63	1248_2_635	328_13_693	95_5_1250	478_2_212
832_2_222	51_2_1	86_2_1	696_2_234	745_2_1	717_2_497	947_2_212	102_2_1	1168_2_9	575_2_51	182_2_1	428_2_197	75_2_1	109_2_108	548_2_1	90_13_41	68_2_63	1248_2_623	328_13_737	95_5_1227	478_2_210
832_2_216	51_2_1	86_2_1	696_2_209	745_2_1	717_2_545	947_2_217	102_2_1	1168_2_8	575_2_50	182_2_1	428_2_199	75_2_1	109_2_109	548_2_1	90_13_34	68_2_66	1248_2_612	328_13_787	95_5_1194	478_2_207
832_2_210	51_2_1	86_2_1	696_2_234	745_2_1	717_2_538	947_2_228	102_2_1	1168_2_8	575_2_53	182_2_1	428_2_204	75_2_1	109_2_121	548_2_1	90_13_23	68_2_64	1248_2_611	328_13_777	95_5_1178	478_2_208
832_2_221	51_2_1	86_2_1	696_2_242	745_2_1	717_2_534	947_2_253	102_2_1	1168_2_11	575_2_65	182_2_1	428_2_182	75_2_1	109_2_118	548_2_1	90_13_19	68_2_65	1248_2_617	328_13_775	95_5_1159	478_2_213
832_2_223	51_2_1	86_2_1	696_2_264	745_2_1	717_2_548	947_2_248	102_2_1	1168_2_10	575_2_72	182_2_1	428_2_183	75_2_1	109_2_142	548_2_1	90_13_18	68_2_55	1248_2_611	328_13_720	95_5_1152	478_2_212
832_2_232	51_2_1	86_2_1	696_2_239	745_2_1	717_2_555	947_2_235	102_2_1	1168_2_7	575_2_80	182_2_1	428_2_184	75_2_1	109_2_135	548_2_1	90_13_12	68_2_59	1248_2_604	328_13_707	95_5_1189	478_2_209
832_2_209	51_2_1	86_2_1	696_2_264	745_2_1	717_2_532	947_2_243	102_2_1	1168_2_6	575_2_76	182_2_1	428_2_191	75_2_1	109_2_134	548_2_1	90_13_8	68_2_50	1248_2_567	328_13_715	95_5_1211	478_2_237
832_2_216	51_2_1	86_2_1	696_2_256	745_2_1	717_2_533	947_2_236	102_2_1	1168_2_5	575_2_81	182_2_1	428_2_185	75_2_1	109_2_122	548_2_1	90_13_10	68_2_48	1248_2_570	328_13_704	95_5_1220	478_2_249
832_2_229	86_2_1	696_2_257	717_2_571	947_2_248	102_2_1	51_2_1	575_2_79	182_2_1	428_2_164	109_2_111	548_2_1	90_13_13	68_2_46	1248_2_565	328_13_677	95_5_1268	478_2_227
832_2_228	86_2_1	696_2_234	717_2_602	947_2_235	102_2_1	51_2_1	575_2_93	182_2_1	428_2_149	109_2_130	548_2_1	90_13_16	68_2_38	1248_2_586	328_13_676	95_5_1241	478_2_234
832_2_242	86_2_1	696_2_239	717_2_579	947_2_246	102_2_1	51_2_1	575_2_95	182_2_1	428_2_145	109_2_126	548_2_1	90_13_10	68_2_43	1248_2_592	328_13_696	95_5_1232	478_2_229
832_2_247	86_2_1	696_2_229	717_2_566	947_2_234	102_2_1	51_2_1	575_2_101	182_2_1	428_2_128	109_2_128	548_2_1	90_13_4	68_2_30	1248_2_615	328_13_735	95_5_1235	478_2_239
832_2_252	86_2_1	696_2_247	717_2_565	947_2_252	102_2_1	51_2_1	575_2_84	182_2_1	428_2_131	109_2_116	548_2_1	90_13_6	68_2_24	1248_2_574	328_13_761	95_5_1240	478_2_232
832_2_251	86_2_1	696_2_243	717_2_589	947_2_250	102_2_1	51_2_1	575_2_95	182_2_1	428_2_117	109_2_96	548_2_1	90_13_10	68_2_21	1248_2_581	328_13_768	95_5_1239	478_2_218
832_2_245	86_2_1	696_2_270	717_2_546	947_2_243	102_2_1	51_2_1	575_2_101	182_2_1	428_2_124	109_2_92	548_2_1	90_13_21	68_2_21	1248_2_587	328_13_752	95_5_1256	478_2_224
832_2_240	86_2_1	696_2_258	717_2_567	947_2_252	102_2_1	51_2_1	575_2_98	182_2_1	428_2_121	109_2_94	548_2_1	90_13_25	68_2_16	1248_2_573	328_13_757	95_5_1251	478_2_214
832_2_260	86_2_1	696_2_255	717_2_551	947_2_249	102_2_1	51_2_1	575_2_78	182_2_1	428_2_125	109_2_86	548_2_1	90_13_25	68_2_25	1248_2_578	328_13_761	95_5_1279	478_2_177
832_2_242	86_2_1	696_2_228	717_2_517	947_2_231	102_2_1	51_2_1	575_2_76	182_2_1	428_2_119	109_2_96	548_2_1	90_13_26	68_2_31	1248_2_582	328_13_758	95_5_1327	478_2_189
832_2_257	86_2_1	696_2_228	717_2_485	947_2_220	102_2_1	51_2_1	575_2_87	182_2_1	428_2_134	109_2_104	548_2_1	90_13_28	68_2_31	1248_2_584	328_13_786	95_5_1313	478_2_182
832_2_247	86_2_1	696_2_224	717_2_484	947_2_204	102_2_1	51_2_1	575_2_91	182_2_1	428_2_141	109_2_108	548_2_1	90_13_29	68_2_40	1248_2_599	328_13_775	95_5_1303	478_2_192
832_2_255	86_2_1	696_2_245	717_2_459	947_2_192	102_2_1	51_2_1	575_2_84	182_2_1	428_2_161	109_2_107	548_2_1	90_13_38	68_2_45	1248_2_577	328_13_803	95_5_1297	478_2_182
832_2_270	86_2_1	696_2_265	717_2_469	947_2_169	102_2_1	51_2_1	575_2_91	182_2_1	428_2_177	109_2_94	548_2_1	90_13_32	68_2_46	1248_2_584	328_13_805	95_5_1304	478_2_165
832_2_284	86_2_1	696_2_275	717_2_426	947_2_163	102_2_1	51_2_1	575_2_71	182_2_1	428_2_160	109_2_97	548_2_1	90_13_30	68_2_42	1248_2_624	328_13_800	95_5_1324	478_2_171
832_2_266	86_2_1	696_2_316	717_2_441	947_2_147	102_2_1	51_2_1	575_2_79	182_2_1	428_2_163	109_2_96	548_2_1	90_13_27	68_2_35	1248_2_620	328_13_791	95_5_1327	478_2_162
832_2_264	86_2_1	696_2_333	717_2_415	947_2_126	102_2_1	51_2_1	575_2_79	182_2_1	428_2_156	109_2_101	548_2_1	90_13_23	68_2_29	1248_2_613	328_13_771	95_5_1394	478_2_170
832_2_270	86_2_1	696_2_344	717_2_437	947_2_107	102_2_1	51_2_1	575_2_96	182_2_1	428_2_166	109_2_104	548_2_1	90_13_17	68_2_26	1248_2_604	328_13_750	95_5_1393	478_2_159
832_2_270	86_2_1	696_2_312	717_2_422	947_2_115	102_2_1	51_2_1	575_2_79	182_2_1	428_2_149	109_2_95	548_2_1	90_13_14	68_2_27	1248_2_639	328_13_747	95_5_1404	478_2_185
832_2_276	86_2_1	696_2_282	717_2_438	947_2_122	102_2_1	51_2_1	575_2_89	182_2_1	428_2_162	109_2_99	548_2_1	90_13_16	68_2_20	1248_2_654	328_13_742	95_5_1350	478_2_194
832_2_249	86_2_1	696_2_268	717_2_415	947_2_121	102_2_1	51_2_1	575_2_88	182_2_1	428_2_156	109_2_103	548_2_1	90_13_15	68_2_19	1248_2_638	328_13_762	95_5_1408	478_2_198
832_2_236	86_2_1	696_2_265	717_2_422	947_2_119	102_2_1	51_2_1	575_2_92	182_2_1	428_2_176	109_2_111	548_2_1	90_13_14	68_2_30	1248_2_625	328_13_772	95_5_1373	478_2_192
832_2_247	86_2_1	696_2_267	717_2_428	947_2_115	102_2_1	51_2_1	575_2_65	182_2_1	428_2_179	109_2_98	548_2_1	90_13_7	68_2_29	1248_2_643	328_13_767	95_5_1386	478_2_177
832_2_235	86_2_1	696_2_274	717_2_455	947_2_128	102_2_1	51_2_1	575_2_56	182_2_1	428_2_185	109_2_108	548_2_1	90_13_10	68_2_29	1248_2_629	328_13_809	95_5_1329	478_2_173
832_2_266	86_2_1	696_2_258	717_2_442	947_2_135	102_2_1	51_2_1	575_2_56	182_2_1	428_2_190	109_2_82	548_2_1	90_13_11	68_2_27	1248_2_621	328_13_778	95_5_1420	478_2_151
832_2_252	86_2_1	696_2_268	717_2_471	947_2_137	102_2_1	51_2_1	575_2_48	182_2_1	428_2_209	109_2_104	548_2_1	90_13_15	68_2_25	1248_2_653	328_13_765	95_5_1337	478_2_155
832_2_261	86_2_1	696_2_259	717_2_461	947_2_141	102_2_1	51_2_1	575_2_63	182_2_1	428_2_218	109_2_85	548_2_1	90_13_18	68_2_20	1248_2_663	328_13_751	95_5_1333	478_2_157
832_2_265	86_2_1	696_2_241	717_2_472	947_2_142	102_2_1	51_2_1	575_2_56	182_2_1	428_2_212	109_2_104	548_2_1	90_13_13	68_2_25	1248_2_649	328_13_771	95_5_1328	478_2_164
832_2_272	86_2_1	696_2_236	717_2_437	947_2_137	102_2_1	51_2_1	575_2_67	182_2_1	428_2_217	109_2_93	548_2_1	90_13_15	68_2_26	1248_2_660	328_13_743	95_5_1361	478_2_176
832_2_250	86_2_1	696_2_248	717_2_444	947_2_151	102_2_1	51_2_1	575_2_55	182_2_1	428_2_209	109_2_107	548_2_1	90_13_16	68_2_34	1248_2_648	328_13_744	95_5_1392	478_2_173
832_2_271	86_2_1	696_2_256	717_2_410	947_2_140	102_2_1	51_2_1	575_2_57	182_2_1	428_2_202	109_2_91	548_2_1	90_13_12	68_2_26	1248_2_619	328_13_780	95_5_1410	478_2_178
832_2_285	86_2_1	696_2_259	717_2_426	947_2_142	102_2_1	51_2_1	575_2_54	182_2_1	428_2_209	109_2_114	548_2_1	90_13_14	68_2_32	1248_2_582	328_13_769	95_5_1386	478_2_190
832_2_312	86_2_1	696_2_247	717_2_399	947_2_166	102_2_1	51_2_1	575_2_54	182_2_1	428_2_190	109_2_111	548_2_1	90_13_17	68_2_31	1248_2_599	328_13_752	95_5_1429	478_2_163
832_2_305	86_2_1	696_2_240	717_2_419	947_2_180	102_2_1	51_2_1	575_2_54	182_2_1	428_2_201	109_2_128	548_2_1	90_13_18	68_2_36	1248_2_589	328_13_729	95_5_1405	478_2_150
832_2_320	86_2_1	696_2_230	717_2_388	947_2_173	102_2_1	51_2_1	575_2_65	182_2_1	428_2_198	109_2_123	548_2_1	90_13_20	68_2_35	1248_2_596	328_13_720	95_5_1436	478_2_155
832_2_322	86_2_1	696_2_215	717_2_400	947_2_198	102_2_1	51_2_1	575_2_77	182_2_1	428_2_193	109_2_107	548_2_1	90_13_29	68_2_31	1248_2_613	328_13_695	95_5_1406	478_2_160
832_2_308	86_2_1	696_2_193	717_2_374	947_2_202	102_2_1	51_2_1	575_2_77	182_2_1	428_2_190	109_2_97	548_2_1	90_13_24	68_2_37	1248_2_620	328_13_703	95_5_1440	478_2_165
832_2_292	86_2_1	696_2_190	717_2_380	947_2_198	102_2_1	51_2_1	575_2_65	182_2_1	428_2_210	109_2_96	548_2_1	90_13_28	68_2_22	1248_2_636	328_13_715	95_5_1449	478_2_163
832_2_282	86_2_1	696_2_188	717_2_374	947_2_198	102_2_1	51_2_1	575_2_64	182_2_1	428_2_200	109_2_87	548_2_1	90_13_32	68_2_31	1248_2_657	328_13_759	95_5_1413	478_2_164
832_2_270	86_2_1	696_2_197	717_2_399	947_2_192	102_2_1	51_2_1	575_2_60	182_2_1	428_2_198	109_2_84	548_2_1	90_13_31	68_2_29	1248_2_632	328_13_814	95_5_1369	478_2_168
832_2_256	86_2_1	696_2_197	717_2_402	947_2_186	102_2_1	51_2_1	575_2_56	182_2_1	428_2_202	109_2_105	548_2_1	90_13_33	68_2_40	1248_2_652	328_13_768	95_5_1386	478_2_162
832_2_255	86_2_1	696_2_235	717_2_420	947_2_182	102_2_1	51_2_1	575_2_48	182_2_1	428_2_191	109_2_105	548_2_1	90_13_25	68_2_34	1248_2_661	328_13_778	95_5_1356	478_2_161
832_2_275	86_2_1	696_2_221	717_2_414	947_2_187	102_2_1	51_2_1	575_2_51	182_2_1	428_2_182	109_2_95	548_2_1	90_13_18	68_2_37	1248_2_699	328_13_734	95_5_1371	478_2_159
832_2_264	86_2_1	696_2_238	717_2_431	947_2_190	102_2_1	51_2_1	575_2_54	182_2_1	428_2_162	109_2_98	548_2_1	90_13_17	68_2_31	1248_2_681	328_13_757	95_5_1364	478_2_160
832_2_264	86_2_1	696_2_195	717_2_445	947_2_199	102_2_1	51_2_1	575_2_52	182_2_1	428_2_184	109_2_110	548_2_1	90_13_15	68_2_34	1248_2_681	328_13_705	95_5_1403	478_2_159
832_2_269	86_2_1	696_2_207	717_2_476	947_2_166	102_2_1	51_2_1	575_2_59	182_2_1	428_2_174	109_2_112	548_2_1	90_13_10	68_2_28	1248_2_662	328_13_741	95_5_1406	478_2_157
832_2_274	86_2_1	696_2_194	717_2_475	947_2_173	102_2_1	51_2_1	575_2_62	182_2_1	428_2_176	109_2_103	548_2_1	90_13_9	68_2_25	1248_2_620	328_13_797	95_5_1417	478_2_134
832_2_245	86_2_1	696_2_211	717_2_475	947_2_157	102_2_1	51_2_1	575_2_50	182_2_1	428_2_169	109_2_97	548_2_1	90_13_10	68_2_18	1248_2_620	328_13_848	95_5_1433	478_2_131
832_2_246	86_2_1	696_2_197	717_2_482	947_2_171	102_2_1	51_2_1	575_2_49	182_2_1	428_2_169	109_2_98	548_2_1	90_13_14	68_2_21	1248_2_617	328_13_813	95_5_1470	478_2_107
832_2_219	86_2_1	696_2_220	717_2_485	947_2_158	102_2_1	51_2_1	575_2_38	182_2_1	428_2_170	109_2_102	548_2_1	90_13_15	68_2_19	1248_2_613	328_13_814	95_5_1493	478_2_101
832_2_216	86_2_1	696_2_179	717_2_500	947_2_163	102_2_1	51_2_1	575_2_37	182_2_1	428_2_151	109_2_86	548_2_1	90_13_16	68_2_29	1248_2_621	328_13_810	95_5_1553	478_2_89
832_2_178	86_2_1	696_2_209	717_2_467	947_2_137	102_2_1	51_2_1	575_2_42	182_2_1	428_2_166	109_2_82	548_2_1	90_13_30	68_2_34	1248_2_633	328_13_831	95_5_1558	478_2_83
832_2_184	86_2_1	696_2_176	717_2_498	947_2_147	102_2_1	51_2_1	575_2_29	182_2_1	428_2_162	109_2_70	548_2_1	90_13_38	68_2_24	1248_2_625	328_13_802	95_5_1606	478_2_89
832_2_203	86_2_1	696_2_201	717_2_475	947_2_130	102_2_1	51_2_1	575_2_35	182_2_1	428_2_193	109_2_57	548_2_1	90_13_53	68_2_33	1248_2_639	328_13_750	95_5_1575	478_2_99
832_2_188	86_2_1	696_2_180	717_2_478	947_2_135	102_2_1	51_2_1	575_2_38	182_2_1	428_2_182	109_2_49	548_2_1	90_13_57	68_2_37	1248_2_632	328_13_733	95_5_1648	478_2_97
832_2_195	86_2_1	696_2_187	717_2_456	947_2_131	102_2_1	51_2_1	575_2_49	182_2_1	428_2_189	109_2_53	548_2_1	90_13_65	68_2_31	1248_2_647	328_13_702	95_5_1646	478_2_104
832_2_217	86_2_1	696_2_170	717_2_445	947_2_126	102_2_1	51_2_1	575_2_38	182_2_1	428_2_173	109_2_45	548_2_1	90_13_54	68_2_35	1248_2_640	328_13_698	95_5_1703	478_2_114
832_2_213	86_2_1	696_2_194	717_2_416	947_2_115	102_2_1	51_2_1	575_2_46	182_2_1	428_2_200	109_2_58	548_2_1	90_13_41	68_2_29	1248_2_633	328_13_745	95_5_1650	478_2_117
832_2_208	86_2_1	696_2_197	717_2_415	947_2_130	102_2_1	51_2_1	575_2_43	182_2_1	428_2_169	109_2_55	548_2_1	90_13_27	68_2_32	1248_2_569	328_13_823	95_5_1671	478_2_117
832_2_218	86_2_1	696_2_233	717_2_367	947_2_137	102_2_1	51_2_1	575_2_41	182_2_1	428_2_152	109_2_61	548_2_1	90_13_15	68_2_26	1248_2_544	328_13_846	95_5_1689	478_2_125
832_2_241	86_2_1	696_2_237	717_2_374	947_2_150	102_2_1	51_2_1	575_2_33	182_2_1	428_2_141	109_2_69	548_2_1	90_13_13	68_2_15	1248_2_513	328_13_841	95_5_1699	478_2_119
832_2_220	86_2_1	696_2_260	717_2_344	947_2_146	102_2_1	51_2_1	575_2_43	182_2_1	428_2_160	109_2_65	548_2_1	90_13_11	68_2_12	1248_2_513	328_13_864	95_5_1681	478_2_123
832_2_225	86_2_1	696_2_238	717_2_335	947_2_136	102_2_1	51_2_1	575_2_38	182_2_1	428_2_150	109_2_76	548_2_1	90_13_10	68_2_15	1248_2_508	328_13_800	95_5_1797	478_2_112
832_2_209	86_2_1	696_2_255	717_2_303	947_2_134	102_2_1	51_2_1	575_2_41	182_2_1	428_2_158	109_2_64	548_2_1	90_13_13	68_2_12	1248_2_533	328_13_759	95_5_1843	478_2_96
832_2_188	86_2_1	696_2_242	717_2_308	947_2_138	102_2_1	51_2_1	575_2_37	182_2_1	428_2_157	109_2_60	548_2_1	90_13_25	68_2_14	1248_2_530	328_13_757	95_5_1880	478_2_95
832_2_171	86_2_1	696_2_229	717_2_293	947_2_121	102_2_1	51_2_1	575_2_33	182_2_1	428_2_170	109_2_56	548_2_1	90_13_34	68_2_16	1248_2_521	328_13_789	95_5_1903	478_2_97
832_2_158	86_2_1	696_2_210	717_2_316	947_2_124	102_2_1	51_2_1	575_2_29	182_2_1	428_2_162	109_2_46	548_2_1	90_13_36	68_2_16	1248_2_525	328_13_778	95_5_1933	478_2_106
832_2_151	86_2_1	696_2_221	717_2_305	947_2_113	102_2_1	51_2_1	575_2_32	182_2_1	428_2_163	109_2_46	548_2_1	90_13_48	68_2_15	1248_2_538	328_13_825	95_5_1905	478_2_97
832_2_146	86_2_1	696_2_209	717_2_305	947_2_130	102_2_1	51_2_1	575_2_17	182_2_1	428_2_150	109_2_48	548_2_1	90_13_62	68_2_15	1248_2_554	328_13_797	95_5_1924	478_2_111
832_2_139	86_2_1	696_2_212	717_2_285	947_2_127	102_2_1	51_2_1	575_2_28	182_2_1	428_2_153	109_2_55	548_2_1	90_13_73	68_2_18	1248_2_605	328_13_736	95_5_1917	478_2_113
832_2_150	86_2_1	696_2_201	717_2_262	947_2_134	102_2_1	51_2_1	575_2_26	182_2_1	428_2_160	109_2_49	548_2_1	90_13_78	68_2_27	1248_2_615	328_13_717	95_5_1916	478_2_111
832_2_150	86_2_1	696_2_223	717_2_266	947_2_125	102_2_1	51_2_1	575_2_35	182_2_1	428_2_162	109_2_43	548_2_1	90_13_63	68_2_27	1248_2_646	328_13_683	95_5_1882	478_2_134
832_2_161	86_2_1	696_2_202	717_2_263	947_2_136	102_2_1	51_2_1	575_2_33	182_2_1	428_2_157	109_2_32	548_2_1	90_13_63	68_2_31	1248_2_618	328_13_645	95_5_1957	478_2_146
832_2_173	86_2_1	696_2_211	717_2_253	947_2_137	102_2_1	51_2_1	575_2_36	182_2_1	428_2_164	109_2_35	548_2_1	90_13_61	68_2_33	1248_2_617	328_13_645	95_5_1945	478_2_151
832_2_181	86_2_1	696_2_197	717_2_260	947_2_134	102_2_1	51_2_1	575_2_32	182_2_1	428_2_173	109_2_33	548_2_1	90_13_46	68_2_37	1248_2_583	328_13_628	95_5_1985	478_2_152
832_2_193	86_2_1	696_2_195	717_2_257	947_2_136	102_2_1	51_2_1	575_2_25	182_2_1	428_2_181	109_2_38	548_2_1	90_13_36	68_2_31	1248_2_583	328_13_620	95_5_2001	478_2_154
832_2_210	86_2_1	696_2_180	717_2_300	947_2_143	102_2_1	51_2_1	575_2_28	182_2_1	428_2_175	109_2_41	548_2_1	90_13_32	68_2_37	1248_2_579	328_13_563	95_5_2011	478_2_148
832_2_191	86_2_1	696_2_193	717_2_292	947_2_129	102_2_1	51_2_1	575_2_29	182_2_1	428_2_171	109_2_45	548_2_1	90_13_40	68_2_25	1248_2_610	328_13_617	95_5_1955	478_2_148
832_2_172	86_2_1	696_2_196	717_2_311	947_2_136	102_2_1	51_2_1	575_2_35	182_2_1	428_2_163	109_2_52	548_2_1	90_13_48	68_2_22	1248_2_620	328_13_605	95_5_1940	478_2_147
832_2_173	86_2_1	696_2_215	717_2_315	947_2_138	102_2_1	51_2_1	575_2_34	182_2_1	428_2_163	109_2_47	548_2_1	90_13_48	68_2_23	1248_2_607	328_13_640	95_5_1891	478_2_159
832_2_162	86_2_1	696_2_222	717_2_304	947_2_153	102_2_1	51_2_1	575_2_43	182_2_1	428_2_153	109_2_42	548_2_1	90_13_42	68_2_29	1248_2_570	328_13_686	95_5_1917	478_2_142
832_2_158	86_2_1	696_2_263	717_2_304	947_2_161	102_2_1	51_2_1	575_2_40	182_2_1	428_2_143	109_2_33	548_2_1	90_13_49	68_2_27	1248_2_590	328_13_697	95_5_1853	478_2_141
832_2_178	86_2_1	696_2_253	717_2_297	947_2_180	102_2_1	51_2_1	575_2_47	182_2_1	428_2_144	109_2_41	548_2_1	90_13_49	68_2_26	1248_2_552	328_13_654	95_5_1899	478_2_129
832_2_152	86_2_1	696_2_250	717_2_286	947_2_174	102_2_1	51_2_1	575_2_39	182_2_1	428_2_138	109_2_36	548_2_1	90_13_77	68_2_26	1248_2_568	328_13_679	95_5_1909	478_2_131
832_2_165	86_2_1	696_2_221	717_2_285	947_2_191	102_2_1	51_2_1	575_2_51	182_2_1	428_2_129	109_2_30	548_2_1	90_13_96	68_2_30	1248_2_546	328_13_683	95_5_1884	478_2_144
832_2_150	86_2_1	696_2_191	717_2_306	947_2_172	102_2_1	51_2_1	575_2_38	182_2_1	428_2_134	109_2_26	548_2_1	90_13_112	68_2_39	1248_2_540	328_13_672	95_5_1927	478_2_152
832_2_161	86_2_1	696_2_169	717_2_317	947_2_185	102_2_1	51_2_1	575_2_43	182_2_1	428_2_138	109_2_20	548_2_1	90_13_119	68_2_40	1248_2_521	328_13_633	95_5_1955	478_2_158
832_2_155	86_2_1	696_2_175	717_2_319	947_2_170	102_2_1	51_2_1	575_2_38	182_2_1	428_2_141	109_2_19	548_2_1	90_13_98	68_2_47	1248_2_495	328_13_694	95_5_1943	478_2_165
832_2_177	86_2_1	696_2_180	717_2_336	947_2_183	102_2_1	51_2_1	575_2_35	182_2_1	428_2_148	109_2_20	548_2_1	90_13_82	68_2_40	1248_2_456	328_13_727	95_5_1904	478_2_153
832_2_168	86_2_1	696_2_183	717_2_355	947_2_170	102_2_1	51_2_1	575_2_32	182_2_1	428_2_151	109_2_24	548_2_1	90_13_61	68_2_36	1248_2_429	328_13_784	95_5_1892	478_2_165
832_2_174	86_2_1	696_2_172	717_2_341	947_2_169	102_2_1	51_2_1	575_2_35	182_2_1	428_2_143	109_2_23	548_2_1	90_13_63	68_2_29	1248_2_425	328_13_801	95_5_1935	478_2_154
832_2_164	86_2_1	696_2_167	717_2_362	947_2_159	102_2_1	51_2_1	575_2_32	182_2_1	428_2_139	109_2_20	548_2_1	90_13_55	68_2_33	1248_2_430	328_13_780	95_5_1964	478_2_158
832_2_164	86_2_1	696_2_171	717_2_365	947_2_166	102_2_1	51_2_1	575_2_31	182_2_1	428_2_148	109_2_13	548_2_1	90_13_65	68_2_22	1248_2_419	328_13_746	95_5_2001	478_2_133
832_2_160	86_2_1	696_2_167	717_2_344	947_2_161	102_2_1	51_2_1	575_2_32	182_2_1	428_2_147	109_2_23	548_2_1	90_13_78	68_2_31	1248_2_417	328_13_705	95_5_2029	478_2_146
832_2_174	86_2_1	696_2_163	717_2_330	947_2_164	102_2_1	51_2_1	575_2_31	182_2_1	428_2_141	109_2_25	548_2_1	90_13_69	68_2_36	1248_2_406	328_13_735	95_5_2007	478_2_154
832_2_176	86_2_1	696_2_160	717_2_320	947_2_183	102_2_1	51_2_1	575_2_39	182_2_1	428_2_147	109_2_31	548_2_1	90_13_76	68_2_39	1248_2_449	328_13_714	95_5_1955	478_2_156
832_2_179	86_2_1	696_2_161	717_2_305	947_2_187	102_2_1	51_2_1	575_2_41	182_2_1	428_2_151	109_2_31	548_2_1	90_13_75	68_2_25	1248_2_450	328_13_708	95_5_2013	478_2_123
832_2_155	86_2_1	696_2_178	717_2_324	947_2_180	102_2_1	51_2_1	575_2_41	182_2_1	428_2_158	109_2_31	548_2_1	90_13_80	68_2_33	1248_2_457	328_13_672	95_5_2001	478_2_115
832_2_153	86_2_1	696_2_182	717_2_315	947_2_180	102_2_1	51_2_1	575_2_37	182_2_1	428_2_156	109_2_32	548_2_1	90_13_73	68_2_31	1248_2_433	328_13_669	95_5_2046	478_2_117
832_2_137	86_2_1	696_2_168	717_2_314	947_2_180	102_2_1	51_2_1	575_2_44	182_2_1	428_2_154	109_2_34	548_2_1	90_13_78	68_2_29	1248_2_438	328_13_657	95_5_2058	478_2_121
832_2_144	86_2_1	696_2_174	717_2_289	947_2_189	102_2_1	51_2_1	575_2_32	182_2_1	428_2_166	109_2_33	548_2_1	90_13_83	68_2_30	1248_2_411	328_13_676	95_5_2093	478_2_114
832_2_134	86_2_1	696_2_166	717_2_312	947_2_180	102_2_1	51_2_1	575_2_32	182_2_1	428_2_166	109_2_30	548_2_1	90_13_99	68_2_30	1248_2_400	328_13_638	95_5_2150	478_2_108
832_2_126	86_2_1	696_2_177	717_2_301	947_2_182	102_2_1	51_2_1	575_2_23	182_2_1	428_2_155	109_2_24	548_2_1	90_13_97	68_2_26	1248_2_393	328_13_650	95_5_2167	478_2_120
832_2_125	86_2_1	696_2_182	717_2_313	947_2_167	102_2_1	51_2_1	575_2_37	182_2_1	428_2_178	109_2_23	548_2_1	90_13_92	68_2_26	1248_2_400	328_13_625	95_5_2150	478_2_125
832_2_146	86_2_1	696_2_160	717_2_314	947_2_172	102_2_1	51_2_1	575_2_36	182_2_1	428_2_165	109_2_27	548_2_1	90_13_83	68_2_26	1248_2_386	328_13_642	95_5_2152	478_2_135
832_2_154	86_2_1	696_2_154	717_2_326	947_2_160	102_2_1	51_2_1	575_2_40	182_2_1	428_2_170	109_2_30	548_2_1	90_13_73	68_2_28	1248_2_381	328_13_622	95_5_2192	478_2_109
832_2_155	86_2_1	696_2_139	717_2_309	947_2_169	102_2_1	51_2_1	575_2_36	182_2_1	428_2_192	109_2_26	548_2_1	90_13_72	68_2_23	1248_2_353	328_13_596	95_5_2258	478_2_118
832_2_162	86_2_1	696_2_139	717_2_320	947_2_168	102_2_1	51_2_1	575_2_25	182_2_1	428_2_212	109_2_26	548_2_1	90_13_72	68_2_22	1248_2_308	328_13_594	95_5_2286	478_2_119
832_2_139	86_2_1	696_2_149	717_2_312	947_2_158	102_2_1	51_2_1	575_2_26	182_2_1	428_2_187	109_2_15	548_2_1	90_13_69	68_2_20	1248_2_324	328_13_631	95_5_2289	478_2_131
832_2_155	86_2_1	696_2_150	717_2_331	947_2_140	102_2_1	51_2_1	575_2_23	182_2_1	428_2_212	109_2_10	548_2_1	90_13_69	68_2_16	1248_2_330	328_13_628	95_5_2262	478_2_124
832_2_156	86_2_1	696_2_159	717_2_310	947_2_154	102_2_1	51_2_1	575_2_24	182_2_1	428_2_193	109_2_9	548_2_1	90_13_78	68_2_14	1248_2_322	328_13_636	95_5_2278	478_2_124
832_2_182	86_2_1	696_2_159	717_2_314	947_2_134	102_2_1	51_2_1	575_2_15	182_2_1	428_2_195	109_2_15	548_2_1	90_13_80	68_2_16	1248_2_315	328_13_627	95_5_2293	478_2_109
832_2_174	86_2_1	696_2_174	717_2_282	947_2_140	102_2_1	51_2_1	575_2_14	182_2_1	428_2_197	109_2_18	548_2_1	90_13_77	68_2_20	1248_2_342	328_13_600	95_5_2298	478_2_123
832_2_188	86_2_1	696_2_136	717_2_277	947_2_119	102_2_1	51_2_1	575_2_12	182_2_1	428_2_198	109_2_18	548_2_1	90_13_67	68_2_18	1248_2_355	328_13_605	95_5_2328	478_2_135
832_2_170	86_2_1	696_2_155	717_2_258	947_2_126	102_2_1	51_2_1	575_2_14	182_2_1	428_2_200	109_2_18	548_2_1	90_13_68	68_2_13	1248_2_334	328_13_618	95_5_2357	478_2_135
832_2_188	86_2_1	696_2_120	717_2_273	947_2_118	102_2_1	51_2_1	575_2_11	182_2_1	428_2_206	109_2_23	548_2_1	90_13_76	68_2_16	1248_2_332	328_13_659	95_5_2318	478_2_123
832_2_187	86_2_1	696_2_115	717_2_273	947_2_106	102_2_1	51_2_1	575_2_13	182_2_1	428_2_195	109_2_43	548_2_1	90_13_67	68_2_21	1248_2_291	328_13_687	95_5_2341	478_2_123
832_2_189	86_2_1	696_2_112	717_2_299	947_2_108	102_2_1	51_2_1	575_2_10	182_2_1	428_2_195	109_2_39	548_2_1	90_13_66	68_2_18	1248_2_290	328_13_685	95_5_2324	478_2_132
832_2_190	86_2_1	696_2_132	717_2_300	947_2_97	102_2_1	51_2_1	575_2_11	182_2_1	428_2_165	109_2_44	548_2_1	90_13_51	68_2_17	1248_2_298	328_13_732	95_5_2315	478_2_121
832_2_180	86_2_1	696_2_119	717_2_330	947_2_72	102_2_1	51_2_1	575_2_11	182_2_1	428_2_160	109_2_35	548_2_1	90_13_57	68_2_14	1248_2_298	328_13_734	95_5_2327	478_2_120
832_2_200	86_2_1	696_2_116	717_2_325	947_2_79	102_2_1	51_2_1	575_2_12	182_2_1	428_2_175	109_2_34	548_2_1	90_13_53	68_2_20	1248_2_295	328_13_792	95_5_2227	478_2_136
832_2_184	86_2_1	696_2_123	717_2_326	947_2_62	102_2_1	51_2_1	575_2_14	182_2_1	428_2_193	109_2_36	548_2_1	90_13_72	68_2_15	1248_2_316	328_13_766	95_5_2245	478_2_117
832_2_190	86_2_1	696_2_116	717_2_312	947_2_62	102_2_1	51_2_1	575_2_20	182_2_1	428_2_211	109_2_35	548_2_1	90_13_75	68_2_23	1248_2_304	328_13_786	95_5_2208	478_2_112
832_2_171	86_2_1	696_2_113	717_2_312	947_2_64	102_2_1	51_2_1	575_2_15	182_2_1	428_2_227	109_2_43	548_2_1	90_13_95	68_2_19	1248_2_322	328_13_759	95_5_2183	478_2_115
832_2_158	86_2_1	696_2_118	717_2_322	947_2_59	102_2_1	51_2_1	575_2_15	182_2_1	428_2_234	109_2_46	548_2_1	90_13_104	68_2_22	1248_2_281	328_13_751	95_5_2230	478_2_108
832_2_157	86_2_1	696_2_103	717_2_308	947_2_56	102_2_1	51_2_1	575_2_9	182_2_1	428_2_218	109_2_53	548_2_1	90_13_105	68_2_15	1248_2_328	328_13_750	95_5_2248	478_2_101
832_2_157	86_2_1	696_2_102	717_2_269	947_2_63	102_2_1	51_2_1	575_2_13	182_2_1	428_2_217	109_2_64	548_2_1	90_13_106	68_2_16	1248_2_313	328_13_766	95_5_2271	478_2_93
832_2_144	86_2_1	696_2_100	717_2_288	947_2_71	102_2_1	51_2_1	575_2_11	182_2_1	428_2_208	109_2_73	548_2_1	90_13_126	68_2_13	1248_2_328	328_13_755	95_5_2241	478_2_99
832_2_154	86_2_1	696_2_89	717_2_242	947_2_68	102_2_1	51_2_1	575_2_14	182_2_1	428_2_207	109_2_60	548_2_1	90_13_124	68_2_19	1248_2_334	328_13_737	95_5_2318	478_2_105
832_2_138	86_2_1	696_2_87	717_2_266	947_2_65	102_2_1	51_2_1	575_2_17	182_2_1	428_2_233	109_2_62	548_2_1	90_13_141	68_2_17	1248_2_339	328_13_662	95_5_2343	478_2_107
832_2_126	86_2_1	696_2_77	717_2_239	947_2_76	102_2_1	51_2_1	575_2_17	182_2_1	428_2_255	109_2_63	548_2_1	90_13_166	68_2_19	1248_2_320	328_13_665	95_5_2372	478_2_92
832_2_123	86_2_1	696_2_89	717_2_260	947_2_68	102_2_1	51_2_1	575_2_14	182_2_1	428_2_256	109_2_58	548_2_1	90_13_181	68_2_21	1248_2_299	328_13_677	95_5_2346	478_2_94
832_2_146	86_2_1	696_2_97	717_2_210	947_2_75	102_2_1	51_2_1	575_2_9	182_2_1	428_2_225	109_2_43	548_2_1	90_13_187	68_2_23	1248_2_308	328_13_686	95_5_2388	478_2_76
832_2_141	86_2_1	696_2_107	717_2_224	947_2_59	102_2_1	51_2_1	575_2_12	182_2_1	428_2_217	109_2_42	548_2_1	90_13_175	68_2_18	1248_2_322	328_13_764	95_5_2316	478_2_66
832_2_163	86_2_1	696_2_93	717_2_205	947_2_67	102_2_1	51_2_1	575_2_5	182_2_1	428_2_222	109_2_38	548_2_1	90_13_147	68_2_22	1248_2_305	328_13_751	95_5_2361	478_2_54
832_2_159	86_2_1	696_2_105	717_2_213	947_2_63	102_2_1	51_2_1	575_2_4	182_2_1	428_2_202	109_2_35	548_2_1	90_13_123	68_2_13	1248_2_313	328_13_803	95_5_2328	478_2_55
832_2_169	86_2_1	696_2_112	717_2_193	947_2_64	102_2_1	51_2_1	575_2_6	182_2_1	428_2_199	109_2_32	548_2_1	90_13_114	68_2_19	1248_2_328	328_13_765	95_5_2367	478_2_52
832_2_168	86_2_1	696_2_133	717_2_214	947_2_53	102_2_1	51_2_1	575_2_6	182_2_1	428_2_206	109_2_35	548_2_1	90_13_105	68_2_10	1248_2_323	328_13_784	95_5_2341	478_2_49
832_2_180	86_2_1	696_2_139	717_2_218	947_2_44	102_2_1	51_2_1	575_2_1	182_2_1	428_2_185	109_2_35	548_2_1	90_13_90	68_2_7	1248_2_343	328_13_853	95_5_2310	478_2_43
832_2_180	86_2_1	696_2_153	717_2_231	947_2_33	102_2_1	51_2_1	182_2_1	428_2_197	109_2_35	548_2_1	90_13_91	68_2_4	1248_2_339	328_13_859	95_5_2294	478_2_33
832_2_195	86_2_1	696_2_172	717_2_237	947_2_38	102_2_1	51_2_1	182_2_1	428_2_197	109_2_22	548_2_1	90_13_93	68_2_5	1248_2_329	328_13_816	95_5_2337	478_2_32
832_2_187	86_2_1	696_2_185	717_2_241	947_2_32	102_2_1	51_2_1	182_2_1	428_2_194	109_2_14	548_2_1	90_13_84	68_2_6	1248_2_314	328_13_812	95_5_2366	478_2_27
832_2_180	86_2_1	696_2_168	717_2_260	947_2_38	102_2_1	51_2_1	182_2_1	428_2_193	109_2_10	548_2_1	90_13_93	68_2_7	1248_2_346	328_13_779	95_5_2334	478_2_32
832_2_199	86_2_1	696_2_167	717_2_278	947_2_42	102_2_1	51_2_1	182_2_1	428_2_175	109_2_10	548_2_1	90_13_88	68_2_3	1248_2_346	328_13_769	95_5_2329	478_2_24
832_2_197	86_2_1	696_2_187	717_2_264	947_2_44	102_2_1	51_2_1	182_2_1	428_2_184	109_2_7	548_2_1	90_13_82	68_2_10	1248_2_356	328_13_698	95_5_2377	478_2_19
832_2_206	86_2_1	696_2_194	717_2_261	947_2_49	102_2_1	51_2_1	182_2_1	428_2_190	109_2_10	548_2_1	90_13_68	68_2_7	1248_2_365	328_13_675	95_5_2374	478_2_21
832_2_187	86_2_1	696_2_184	717_2_275	947_2_65	102_2_1	51_2_1	182_2_1	428_2_188	109_2_2	548_2_1	90_13_66	68_2_6	1248_2_343	328_13_673	95_5_2414	478_2_29
832_2_163	86_2_1	696_2_171	717_2_260	947_2_58	102_2_1	51_2_1	182_2_1	428_2_207	109_2_1	548_2_1	90_13_74	68_2_6	1248_2_342	328_13_668	95_5_2472	478_2_16
832_2_142	86_2_1	696_2_154	717_2_252	947_2_65	102_2_1	51_2_1	182_2_1	428_2_205	109_2_2	548_2_1	90_13_68	68_2_9	1248_2_331	328_13_669	95_5_2525	478_2_12
832_2_132	86_2_1	696_2_159	717_2_262	947_2_74	102_2_1	51_2_1	182_2_1	428_2_198	109_2_1	548_2_1	90_13_78	68_2_5	1248_2_332	328_13_643	95_5_2542	478_2_11
832_2_126	86_2_1	696_2_154	717_2_259	947_2_85	102_2_1	51_2_1	182_2_1	428_2_185	109_2_2	548_2_1	90_13_75	68_2_4	1248_2_357	328_13_645	95_5_2537	478_2_12
832_2_121	86_2_1	696_2_172	717_2_262	947_2_87	102_2_1	51_2_1	182_2_1	428_2_183	109_2_1	548_2_1	90_13_73	68_2_8	1248_2_346	328_13_670	95_5_2514	478_2_7
832_2_131	86_2_1	696_2_161	717_2_250	947_2_97	102_2_1	182_2_1	428_2_185	548_2_1	90_13_76	68_2_6	1248_2_327	328_13_674	95_5_2537	478_2_9
832_2_123	86_2_1	696_2_178	717_2_290	947_2_81	102_2_1	182_2_1	428_2_192	548_2_1	90_13_69	68_2_5	1248_2_342	328_13_631	95_5_2543	478_2_5
832_2_134	86_2_1	696_2_163	717_2_266	947_2_84	102_2_1	182_2_1	428_2_200	548_2_1	90_13_83	68_2_1	1248_2_362	328_13_639	95_5_2518	478_2_4
832_2_137	86_2_1	696_2_159	717_2_297	947_2_85	182_2_1	428_2_211	548_2_1	90_13_70	102_2_1	1248_2_360	328_13_627	95_5_2505	478_2_5
832_2_139	86_2_1	696_2_137	717_2_272	947_2_85	182_2_1	428_2_206	548_2_1	90_13_72	102_2_1	1248_2_353	328_13_649	95_5_2533	478_2_11
832_2_124	86_2_1	696_2_141	717_2_270	947_2_92	182_2_1	428_2_200	548_2_1	90_13_66	102_2_1	1248_2_348	328_13_652	95_5_2545	478_2_5
832_2_129	86_2_1	696_2_134	717_2_249	947_2_102	182_2_1	428_2_199	548_2_1	90_13_64	102_2_1	1248_2_337	328_13_645	95_5_2581	478_2_3
832_2_128	86_2_1	696_2_151	717_2_274	947_2_104	182_2_1	428_2_201	548_2_1	90_13_56	102_2_1	1248_2_352	328_13_614	95_5_2543	478_2_3
832_2_113	86_2_1	696_2_147	717_2_260	947_2_113	182_2_1	428_2_201	548_2_1	90_13_45	102_2_1	1248_2_325	328_13_632	95_5_2592	478_2_2
832_2_126	86_2_1	696_2_143	717_2_283	947_2_119	182_2_1	428_2_184	548_2_1	90_13_40	102_2_1	1248_2_320	328_13_643	95_5_2586	478_2_2
832_2_117	86_2_1	696_2_143	717_2_289	947_2_104	182_2_1	428_2_183	548_2_1	90_13_44	102_2_1	1248_2_321	328_13_672	95_5_2573	478_2_3
832_2_121	86_2_1	696_2_150	717_2_308	947_2_116	182_2_1	428_2_192	548_2_1	90_13_33	102_2_1	1248_2_316	328_13_704	95_5_2517	478_2_2
832_2_122	86_2_1	696_2_156	717_2_304	947_2_109	182_2_1	428_2_200	548_2_1	90_13_27	102_2_1	1248_2_329	328_13_735	95_5_2469	478_2_1
832_2_135	86_2_1	696_2_174	717_2_302	947_2_104	182_2_1	428_2_200	548_2_1	90_13_31	102_2_1	1248_2_344	328_13_755	95_5_2401	478_2_1
832_2_120	86_2_1	696_2_183	717_2_298	947_2_85	182_2_1	428_2_180	548_2_1	90_13_56	102_2_1	1248_2_308	328_13_778	95_5_2430	478_2_1
832_2_143	86_2_1	696_2_167	717_2_269	947_2_80	182_2_1	428_2_181	548_2_1	90_13_62	102_2_1	1248_2_320	328_13_753	95_5_2482	478_2_1
832_2_135	86_2_1	696_2_148	717_2_263	947_2_63	182_2_1	428_2_170	548_2_1	90_13_51	102_2_1	1248_2_298	328_13_785	95_5_2555	478_2_1
832_2_121	86_2_1	696_2_149	717_2_260	947_2_69	182_2_1	428_2_177	548_2_1	90_13_72	102_2_1	1248_2_310	328_13_775	95_5_2527	478_2_1
832_2_137	86_2_1	696_2_140	717_2_268	947_2_74	182_2_1	428_2_172	548_2_1	90_13_58	102_2_1	1248_2_306	328_13_751	95_5_2562	478_2_4
832_2_133	86_2_1	696_2_164	717_2_249	947_2_82	182_2_1	428_2_166	548_2_1	90_13_55	102_2_1	1248_2_316	328_13_788	95_5_2518	478_2_5
832_2_144	86_2_1	696_2_139	717_2_249	947_2_81	182_2_1	428_2_158	548_2_1	90_13_53	102_2_1	1248_2_360	328_13_729	95_5_2543	478_2_10
832_2_138	86_2_1	696_2_165	717_2_250	947_2_84	182_2_1	428_2_177	548_2_1	90_13_52	102_2_1	1248_2_390	328_13_717	95_5_2464	478_2_12
832_2_137	86_2_1	696_2_151	717_2_232	947_2_80	182_2_1	428_2_181	548_2_1	90_13_50	102_2_1	1248_2_404	328_13_658	95_5_2526	478_2_12
832_2_117	86_2_1	696_2_165	717_2_230	947_2_77	182_2_1	428_2_173	548_2_1	90_13_47	102_2_1	1248_2_418	328_13_690	95_5_2504	478_2_14
832_2_121	86_2_1	696_2_139	717_2_206	947_2_68	182_2_1	428_2_179	548_2_1	90_13_56	102_2_1	1248_2_404	328_13_708	95_5_2542	478_2_14
832_2_127	86_2_1	696_2_143	717_2_182	947_2_63	182_2_1	428_2_195	548_2_1	90_13_80	102_2_1	1248_2_429	328_13_730	95_5_2471	478_2_18
832_2_131	86_2_1	696_2_140	717_2_181	947_2_74	182_2_1	428_2_195	548_2_1	90_13_97	102_2_1	1248_2_446	328_13_680	95_5_2497	478_2_19
832_2_130	86_2_1	696_2_149	717_2_173	947_2_86	182_2_1	428_2_189	548_2_1	90_13_92	102_2_1	1248_2_472	328_13_693	95_5_2460	478_2_23
832_2_134	86_2_1	696_2_146	717_2_171	947_2_82	182_2_1	428_2_189	548_2_1	90_13_92	102_2_1	1248_2_411	328_13_713	95_5_2526	478_2_9
832_2_126	86_2_1	696_2_155	717_2_157	947_2_72	182_2_1	428_2_176	548_2_1	90_13_86	102_2_1	1248_2_456	328_13_711	95_5_2500	478_2_18
832_2_123	86_2_1	696_2_171	717_2_144	947_2_71	182_2_1	428_2_177	548_2_1	90_13_78	102_2_1	1248_2_429	328_13_691	95_5_2540	478_2_18
832_2_121	86_2_1	696_2_171	717_2_136	947_2_78	182_2_1	428_2_185	548_2_1	90_13_87	102_2_1	1248_2_449	328_13_636	95_5_2553	478_2_23
832_2_123	86_2_1	696_2_167	717_2_136	947_2_88	182_2_1	428_2_183	548_2_1	90_13_83	102_2_1	1248_2_430	328_13_638	95_5_2577	478_2_19
832_2_115	86_2_1	696_2_154	717_2_123	947_2_78	182_2_1	428_2_175	548_2_1	90_13_69	102_2_1	1248_2_428	328_13_700	95_5_2587	478_2_19
832_2_85	86_2_1	696_2_146	717_2_137	947_2_72	182_2_1	428_2_167	548_2_1	90_13_82	102_2_1	1248_2_421	328_13_737	95_5_2591	478_2_14
832_2_94	86_2_1	696_2_126	717_2_127	947_2_67	182_2_1	428_2_176	548_2_1	90_13_87	102_2_1	1248_2_449	328_13_690	95_5_2615	478_2_19
832_2_88	86_2_1	696_2_121	717_2_141	947_2_81	182_2_1	428_2_169	548_2_1	90_13_85	102_2_1	1248_2_411	328_13_673	95_5_2677	478_2_14
832_2_96	86_2_1	696_2_108	717_2_126	947_2_74	182_2_1	428_2_173	548_2_1	90_13_115	102_2_1	1248_2_423	328_13_700	95_5_2636	478_2_13
832_2_93	86_2_1	696_2_106	717_2_134	947_2_93	182_2_1	428_2_157	548_2_1	90_13_119	102_2_1	1248_2_378	328_13_707	95_5_2654	478_2_9
832_2_91	86_2_1	696_2_94	717_2_119	947_2_102	182_2_1	428_2_160	548_2_1	90_13_130	102_2_1	1248_2_353	328_13_736	95_5_2666	478_2_17
832_2_99	86_2_1	696_2_91	717_2_128	947_2_107	182_2_1	428_2_175	548_2_1	90_13_144	102_2_1	1248_2_342	328_13_739	95_5_2657	478_2_10
832_2_92	86_2_1	696_2_93	717_2_115	947_2_108	182_2_1	428_2_172	548_2_1	90_13_152	102_2_1	1248_2_344	328_13_712	95_5_2683	478_2_14
832_2_88	86_2_1	696_2_98	717_2_121	947_2_90	182_2_1	428_2_170	548_2_1	90_13_150	102_2_1	1248_2_384	328_13_677	95_5_2704	478_2_7
832_2_77	86_2_1	696_2_98	717_2_115	947_2_98	182_2_1	428_2_182	548_2_1	90_13_129	102_2_1	1248_2_366	328_13_675	95_5_2740	478_2_6
832_2_76	86_2_1	696_2_96	717_2_121	947_2_82	182_2_1	428_2_183	548_2_1	90_13_129	102_2_1	1248_2_381	328_13_638	95_5_2754	478_2_2
832_2_66	86_2_1	696_2_103	717_2_110	947_2_79	182_2_1	428_2_183	548_2_1	90_13_114	102_2_1	1248_2_369	328_13_639	95_5_2775	478_2_3
832_2_68	86_2_1	696_2_93	717_2_112	947_2_89	182_2_1	428_2_174	548_2_1	90_13_129	102_2_1	1248_2_389	328_13_656	95_5_2721	478_2_3
832_2_72	86_2_1	696_2_95	717_2_109	947_2_89	182_2_1	428_2_178	548_2_1	90_13_146	102_2_1	1248_2_365	328_13_649	95_5_2745	478_2_5
832_2_75	86_2_1	696_2_100	717_2_111	947_2_78	182_2_1	428_2_166	548_2_1	90_13_134	102_2_1	1248_2_397	328_13_626	95_5_2754	478_2_3
832_2_58	86_2_1	696_2_93	717_2_97	947_2_81	182_2_1	428_2_178	548_2_1	90_13_166	102_2_1	1248_2_386	328_13_614	95_5_2756	478_2_6
832_2_56	86_2_1	696_2_109	717_2_106	947_2_71	182_2_1	428_2_189	548_2_1	90_13_179	102_2_1	1248_2_434	328_13_593	95_5_2703	478_2_5
832_2_63	86_2_1	696_2_111	717_2_116	947_2_54	182_2_1	428_2_211	548_2_1	90_13_172	102_2_1	1248_2_396	328_13_568	95_5_2746	478_2_1
832_2_63	86_2_1	696_2_128	717_2_121	947_2_44	182_2_1	428_2_193	548_2_1	90_13_157	102_2_1	1248_2_434	328_13_594	95_5_2709	478_2_4
832_2_64	86_2_1	696_2_128	717_2_124	947_2_47	182_2_1	428_2_196	548_2_1	90_13_131	102_2_1	1248_2_398	328_13_625	95_5_2735	478_2_3
832_2_67	86_2_1	696_2_142	717_2_107	947_2_40	182_2_1	428_2_192	548_2_1	90_13_155	102_2_1	1248_2_415	328_13_653	95_5_2686	478_2_3
832_2_58	86_2_1	696_2_156	717_2_108	947_2_30	182_2_1	428_2_216	548_2_1	90_13_141	102_2_1	1248_2_382	328_13_640	95_5_2724	478_2_4
832_2_59	86_2_1	696_2_146	717_2_96	947_2_29	182_2_1	428_2_225	548_2_1	90_13_157	102_2_1	1248_2_442	328_13_604	95_5_2690	478_2_4
832_2_42	86_2_1	696_2_147	717_2_104	947_2_28	182_2_1	428_2_234	548_2_1	90_13_159	102_2_1	1248_2_425	328_13_590	95_5_2716	478_2_7
832_2_36	86_2_1	696_2_153	717_2_102	947_2_26	182_2_1	428_2_250	548_2_1	90_13_153	102_2_1	1248_2_402	328_13_605	95_5_2699	478_2_4
832_2_26	86_2_1	696_2_169	717_2_122	947_2_12	182_2_1	428_2_234	548_2_1	90_13_175	102_2_1	1248_2_384	328_13_657	95_5_2660	478_2_8
832_2_22	86_2_1	696_2_172	717_2_105	947_2_20	182_2_1	428_2_225	548_2_1	90_13_165	102_2_1	1248_2_390	328_13_693	95_5_2672	478_2_6
832_2_19	86_2_1	696_2_164	717_2_108	947_2_22	182_2_1	428_2_210	548_2_1	90_13_155	102_2_1	1248_2_383	328_13_693	95_5_2722	478_2_5
832_2_17	86_2_1	696_2_157	717_2_91	947_2_27	182_2_1	428_2_211	548_2_1	90_13_164	102_2_1	1248_2_419	328_13_697	95_5_2705	478_2_6
832_2_24	86_2_1	696_2_162	717_2_77	947_2_28	182_2_1	428_2_218	548_2_1	90_13_164	102_2_1	1248_2_422	328_13_665	95_5_2707	478_2_8
832_2_27	86_2_1	696_2_137	717_2_81	947_2_17	182_2_1	428_2_231	548_2_1	90_13_161	102_2_1	1248_2_437	328_13_659	95_5_2711	478_2_6
832_2_28	86_2_1	696_2_136	717_2_74	947_2_16	182_2_1	428_2_223	548_2_1	90_13_170	102_2_1	1248_2_437	328_13_631	95_5_2736	478_2_4
832_2_35	86_2_1	696_2_142	717_2_75	947_2_16	182_2_1	428_2_231	548_2_1	90_13_162	102_2_1	1248_2_473	328_13_653	95_5_2660	478_2_4
832_2_30	86_2_1	696_2_157	717_2_65	947_2_16	182_2_1	428_2_228	548_2_1	90_13_158	102_2_1	1248_2_475	328_13_642	95_5_2652	478_2_7
832_2_32	86_2_1	696_2_152	717_2_56	947_2_15	182_2_1	428_2_230	548_2_1	90_13_170	102_2_1	1248_2_530	328_13_660	95_5_2576	478_2_9
832_2_32	86_2_1	696_2_168	717_2_58	947_2_19	182_2_1	428_2_220	548_2_1	90_13_164	102_2_1	1248_2_534	328_13_633	95_5_2605	478_2_6
832_2_35	86_2_1	696_2_152	717_2_62	947_2_14	182_2_1	428_2_240	548_2_1	90_13_169	102_2_1	1248_2_523	328_13_618	95_5_2633	478_2_4
832_2_28	86_2_1	696_2_165	717_2_61	947_2_12	182_2_1	428_2_220	548_2_1	90_13_147	102_2_1	1248_2_515	328_13_580	95_5_2715	478_2_6
832_2_26	86_2_1	696_2_142	717_2_67	947_2_17	182_2_1	428_2_200	548_2_1	90_13_141	102_2_1	1248_2_513	328_13_599	95_5_2734	478_2_7
832_2_30	86_2_1	696_2_131	717_2_72	947_2_15	182_2_1	428_2_185	548_2_1	90_13_143	102_2_1	1248_2_506	328_13_568	95_5_2777	478_2_17
832_2_21	86_2_1	696_2_115	717_2_69	947_2_9	182_2_1	428_2_201	548_2_1	90_13_126	102_2_1	1248_2_540	328_13_620	95_5_2739	478_2_12
832_2_28	86_2_1	696_2_108	717_2_64	947_2_7	182_2_1	428_2_172	548_2_1	90_13_116	102_2_1	1248_2_521	328_13_608	95_5_2820	478_2_11
832_2_24	86_2_1	696_2_100	717_2_75	947_2_7	182_2_1	428_2_164	548_2_1	90_13_103	102_2_1	1248_2_520	328_13_655	95_5_2812	478_2_9
832_2_17	86_2_1	696_2_99	717_2_62	947_2_6	182_2_1	428_2_144	548_2_1	90_13_97	102_2_1	1248_2_507	328_13_665	95_5_2872	478_2_9
832_2_15	86_2_1	696_2_100	717_2_71	947_2_9	182_2_1	428_2_141	548_2_1	90_13_94	102_2_1	1248_2_499	328_13_714	95_5_2819	478_2_9
832_2_12	86_2_1	696_2_93	717_2_65	947_2_8	182_2_1	428_2_143	548_2_1	90_13_116	102_2_1	1248_2_461	328_13_650	95_5_2900	478_2_16
832_2_12	86_2_1	696_2_111	717_2_61	947_2_6	182_2_1	428_2_158	548_2_1	90_13_148	102_2_1	1248_2_481	328_13_638	95_5_2835	478_2_15
832_2_13	86_2_1	696_2_115	717_2_68	947_2_10	182_2_1	428_2_155	548_2_1	90_13_173	102_2_1	1248_2_493	328_13_597	95_5_2838	478_2_14
832_2_10	86_2_1	696_2_118	717_2_57	947_2_12	182_2_1	428_2_183	548_2_1	90_13_186	102_2_1	1248_2_462	328_13_644	95_5_2790	478_2_17
832_2_8	86_2_1	696_2_118	717_2_49	947_2_11	182_2_1	428_2_185	548_2_1	90_13_172	102_2_1	1248_2_462	328_13_666	95_5_2791	478_2_18
832_2_8	86_2_1	696_2_118	717_2_68	947_2_7	182_2_1	428_2_180	548_2_1	90_13_159	102_2_1	1248_2_468	328_13_696	95_5_2753	478_2_25
832_2_10	86_2_1	696_2_111	717_2_66	947_2_5	182_2_1	428_2_184	548_2_1	90_13_150	102_2_1	1248_2_465	328_13_719	95_5_2742	478_2_25
832_2_12	86_2_1	696_2_97	717_2_77	947_2_5	182_2_1	428_2_204	548_2_1	90_13_129	102_2_1	1248_2_461	328_13_690	95_5_2749	478_2_28
832_2_12	696_2_94	717_2_72	86_2_1	182_2_1	428_2_196	548_2_1	90_13_115	102_2_1	1248_2_489	328_13_636	95_5_2804	478_2_31
832_2_12	696_2_98	717_2_72	86_2_1	182_2_1	428_2_207	548_2_1	90_13_119	102_2_1	1248_2_474	328_13_627	95_5_2797	478_2_32
832_2_9	696_2_104	717_2_85	86_2_1	182_2_1	428_2_193	548_2_1	90_13_129	102_2_1	1248_2_441	328_13_614	95_5_2839	478_2_25
832_2_6	696_2_105	717_2_80	86_2_1	182_2_1	428_2_170	548_2_1	90_13_128	102_2_1	1248_2_432	328_13_614	95_5_2894	478_2_27
832_2_1	696_2_91	717_2_80	86_2_1	182_2_1	428_2_161	548_2_1	90_13_136	102_2_1	1248_2_393	328_13_666	95_5_2894	478_2_28
696_2_115	717_2_69	86_2_1	428_2_154	548_2_1	90_13_102	102_2_1	1248_2_410	328_13_692	95_5_2867	478_2_35
696_2_103	717_2_77	86_2_1	428_2_143	548_2_1	90_13_83	102_2_1	1248_2_431	328_13_706	95_5_2870	478_2_34
696_2_116	717_2_63	86_2_1	428_2_148	548_2_1	90_13_65	102_2_1	1248_2_410	328_13_629	95_5_2972	478_2_43
696_2_98	717_2_72	86_2_1	428_2_163	548_2_1	90_13_77	102_2_1	1248_2_425	328_13_689	95_5_2890	478_2_47
696_2_114	717_2_81	86_2_1	428_2_149	548_2_1	90_13_102	102_2_1	1248_2_422	328_13_715	95_5_2828	478_2_53
696_2_115	717_2_88	86_2_1	428_2_158	548_2_1	90_13_117	102_2_1	1248_2_430	328_13_733	95_5_2775	478_2_44
696_2_103	717_2_79	86_2_1	428_2_161	548_2_1	90_13_129	102_2_1	1248_2_429	328_13_727	95_5_2793	478_2_37
696_2_90	717_2_98	86_2_1	428_2_183	548_2_1	90_13_139	102_2_1	1248_2_461	328_13_728	95_5_2739	478_2_35
696_2_93	717_2_105	86_2_1	428_2_152	548_2_1	90_13_141	102_2_1	1248_2_459	328_13_754	95_5_2733	478_2_41
696_2_84	717_2_107	86_2_1	428_2_161	548_2_1	90_13_139	102_2_1	1248_2_430	328_13_711	95_5_2805	478_2_36
696_2_89	717_2_98	86_2_1	428_2_165	548_2_1	90_13_137	102_2_1	1248_2_406	328_13_716	95_5_2805	478_2_40
696_2_84	717_2_122	86_2_1	428_2_157	548_2_1	90_13_140	102_2_1	1248_2_397	328_13_736	95_5_2780	478_2_41
696_2_90	717_2_135	86_2_1	428_2_145	548_2_1	90_13_129	102_2_1	1248_2_391	328_13_749	95_5_2759	478_2_44
696_2_82	717_2_143	86_2_1	428_2_144	548_2_1	90_13_107	102_2_1	1248_2_433	328_13_751	95_5_2763	478_2_34
696_2_74	717_2_146	86_2_1	428_2_144	548_2_1	90_13_98	102_2_1	1248_2_457	328_13_747	95_5_2753	478_2_36
696_2_65	717_2_168	86_2_1	428_2_135	548_2_1	90_13_93	102_2_1	1248_2_453	328_13_744	95_5_2757	478_2_27
696_2_79	717_2_142	86_2_1	428_2_158	548_2_1	90_13_85	102_2_1	1248_2_416	328_13_764	95_5_2768	478_2_32
696_2_84	717_2_156	86_2_1	428_2_178	548_2_1	90_13_73	102_2_1	1248_2_414	328_13_784	95_5_2739	478_2_27
696_2_81	717_2_140	86_2_1	428_2_154	548_2_1	90_13_59	102_2_1	1248_2_396	328_13_771	95_5_2800	478_2_37
696_2_66	717_2_170	86_2_1	428_2_145	548_2_1	90_13_51	102_2_1	1248_2_408	328_13_744	95_5_2833	478_2_29
696_2_59	717_2_144	86_2_1	428_2_129	548_2_1	90_13_44	102_2_1	1248_2_398	328_13_771	95_5_2870	478_2_30
696_2_55	717_2_178	86_2_1	428_2_133	548_2_1	90_13_50	102_2_1	1248_2_398	328_13_728	95_5_2884	478_2_24
696_2_45	717_2_186	86_2_1	428_2_122	548_2_1	90_13_53	102_2_1	1248_2_376	328_13_710	95_5_2925	478_2_22
696_2_46	717_2_184	86_2_1	428_2_119	548_2_1	90_13_50	102_2_1	1248_2_342	328_13_701	95_5_2967	478_2_19
696_2_44	717_2_171	86_2_1	428_2_123	548_2_1	90_13_34	102_2_1	1248_2_329	328_13_739	95_5_2991	478_2_20
696_2_35	717_2_152	86_2_1	428_2_125	548_2_1	90_13_44	102_2_1	1248_2_316	328_13_755	95_5_3015	478_2_12
696_2_40	717_2_153	86_2_1	428_2_114	548_2_1	90_13_49	102_2_1	1248_2_308	328_13_781	95_5_3003	478_2_6
696_2_41	717_2_174	86_2_1	428_2_117	548_2_1	90_13_52	102_2_1	1248_2_340	328_13_772	95_5_2956	478_2_9
696_2_33	717_2_169	86_2_1	428_2_117	548_2_1	90_13_51	102_2_1	1248_2_316	328_13_751	95_5_3018	478_2_8
696_2_28	717_2_175	86_2_1	428_2_125	548_2_1	90_13_40	102_2_1	1248_2_339	328_13_721	95_5_3029	478_2_8
696_2_18	717_2_161	86_2_1	428_2_130	548_2_1	90_13_54	102_2_1	1248_2_294	328_13_706	95_5_3091	478_2_6
696_2_17	717_2_158	86_2_1	428_2_155	548_2_1	90_13_71	102_2_1	1248_2_295	328_13_690	95_5_3044	478_2_6
696_2_18	717_2_149	86_2_1	428_2_146	548_2_1	90_13_98	102_2_1	1248_2_279	328_13_720	95_5_3025	478_2_4
696_2_18	717_2_134	86_2_1	428_2_146	548_2_1	90_13_96	102_2_1	1248_2_295	328_13_735	95_5_3022	478_2_4
696_2_11	717_2_120	86_2_1	428_2_149	548_2_1	90_13_104	102_2_1	1248_2_271	328_13_729	95_5_3065	478_2_2
696_2_12	717_2_109	428_2_167	90_13_98	102_2_1	1248_2_297	328_13_721	95_5_3059	548_2_1
696_2_7	717_2_99	428_2_159	90_13_89	102_2_1	1248_2_285	328_13_730	95_5_3087	548_2_1
696_2_10	717_2_107	428_2_166	90_13_96	102_2_1	1248_2_308	328_13_712	95_5_3064	548_2_1
696_2_11	717_2_113	428_2_165	90_13_90	102_2_1	1248_2_270	328_13_698	95_5_3123	548_2_1
696_2_12	717_2_129	428_2_170	90_13_81	102_2_1	1248_2_284	328_13_704	95_5_3087	548_2_1
696_2_11	717_2_119	428_2_160	90_13_76	102_2_1	1248_2_268	328_13_708	95_5_3122	548_2_1
696_2_8	717_2_138	428_2_155	90_13_68	102_2_1	1248_2_265	328_13_734	95_5_3076	548_2_1
696_2_9	717_2_124	428_2_155	90_13_63	102_2_1	1248_2_259	328_13_735	95_5_3091	548_2_1
696_2_6	717_2_128	428_2_164	90_13_70	102_2_1	1248_2_254	328_13_728	95_5_3092	548_2_1
696_2_9	717_2_120	428_2_166	90_13_72	102_2_1	1248_2_231	328_13_729	95_5_3111	548_2_1
696_2_11	717_2_137	428_2_167	90_13_69	102_2_1	1248_2_234	328_13_697	95_5_3126	548_2_1
696_2_13	717_2_141	428_2_155	90_13_83	102_2_1	1248_2_210	328_13_697	95_5_3137	548_2_1
696_2_8	717_2_143	428_2_141	90_13_88	102_2_1	1248_2_197	328_13_685	95_5_3191	548_2_1
696_2_15	717_2_135	428_2_130	90_13_87	102_2_1	1248_2_168	328_13_707	95_5_3228	548_2_1
696_2_18	717_2_150	428_2_126	90_13_108	102_2_1	1248_2_160	328_13_707	95_5_3198	548_2_1
696_2_21	717_2_139	428_2_114	90_13_115	102_2_1	1248_2_133	328_13_720	95_5_3212	548_2_1
696_2_19	717_2_151	428_2_129	90_13_104	102_2_1	1248_2_120	328_13_770	95_5_3155	548_2_1
696_2_17	717_2_142	428_2_128	90_13_71	102_2_1	1248_2_131	328_13_754	95_5_3182	548_2_1
696_2_15	717_2_134	428_2_112	90_13_60	102_2_1	1248_2_125	328_13_807	95_5_3197	548_2_1
696_2_17	717_2_112	428_2_114	90_13_54	102_2_1	1248_2_118	328_13_820	95_5_3208	548_2_1
696_2_10	717_2_111	428_2_112	90_13_60	102_2_1	1248_2_113	328_13_846	95_5_3198	548_2_1
696_2_14	717_2_107	428_2_107	90_13_58	102_2_1	1248_2_129	328_13_793	95_5_3249	548_2_1
696_2_11	717_2_127	428_2_86	90_13_53	102_2_1	1248_2_134	328_13_784	95_5_3260	548_2_1
696_2_11	717_2_125	428_2_90	90_13_60	102_2_1	1248_2_154	328_13_754	95_5_3268	548_2_1
696_2_13	717_2_150	428_2_90	90_13_61	102_2_1	1248_2_157	328_13_772	95_5_3193	548_2_1
696_2_18	717_2_151	428_2_116	90_13_45	102_2_1	1248_2_164	328_13_732	95_5_3191	548_2_1
696_2_18	717_2_161	428_2_116	90_13_53	102_2_1	1248_2_163	328_13_742	95_5_3174	548_2_1
696_2_15	717_2_175	428_2_118	90_13_49	102_2_1	1248_2_164	328_13_770	95_5_3117	548_2_1
696_2_14	717_2_186	428_2_111	90_13_68	102_2_1	1248_2_156	328_13_762	95_5_3083	548_2_1
696_2_16	717_2_199	428_2_102	90_13_63	102_2_1	1248_2_161	328_13_773	95_5_3091	548_2_1
696_2_13	717_2_243	428_2_88	90_13_74	102_2_1	1248_2_153	328_13_743	95_5_3109	548_2_1
696_2_13	717_2_235	428_2_94	90_13_91	102_2_1	1248_2_150	328_13_760	95_5_3083	548_2_1
696_2_12	717_2_240	428_2_100	90_13_102	102_2_1	1248_2_146	328_13_732	95_5_3100	548_2_1
696_2_9	717_2_206	428_2_85	90_13_130	102_2_1	1248_2_167	328_13_716	95_5_3118	548_2_1
696_2_12	717_2_225	428_2_103	90_13_131	102_2_1	1248_2_164	328_13_730	95_5_3071	548_2_1
696_2_10	717_2_218	428_2_94	90_13_146	102_2_1	1248_2_140	328_13_720	95_5_3120	548_2_1
696_2_7	717_2_218	428_2_114	90_13_147	102_2_1	1248_2_152	328_13_733	95_5_3043	548_2_1
696_2_10	717_2_213	428_2_119	90_13_125	102_2_1	1248_2_152	328_13_726	95_5_3061	548_2_1
696_2_9	717_2_222	428_2_112	90_13_101	102_2_1	1248_2_170	328_13_712	95_5_3099	548_2_1
696_2_14	717_2_238	428_2_124	90_13_119	102_2_1	1248_2_157	328_13_715	95_5_3075	548_2_1
696_2_20	717_2_264	428_2_129	90_13_83	102_2_1	1248_2_178	328_13_704	95_5_3068	548_2_1
696_2_28	717_2_246	428_2_125	90_13_69	102_2_1	1248_2_155	328_13_730	95_5_3089	548_2_1
696_2_26	717_2_244	428_2_130	90_13_63	102_2_1	1248_2_157	328_13_731	95_5_3096	548_2_1
696_2_30	717_2_253	428_2_127	90_13_45	102_2_1	1248_2_158	328_13_735	95_5_3091	548_2_1
696_2_27	717_2_240	428_2_136	90_13_53	102_2_1	1248_2_148	328_13_716	95_5_3123	548_2_1
696_2_34	717_2_261	428_2_124	90_13_52	102_2_1	1248_2_138	328_13_731	95_5_3105	548_2_1
696_2_35	717_2_249	428_2_119	90_13_50	102_2_1	1248_2_125	328_13_730	95_5_3144	548_2_1
696_2_34	717_2_250	428_2_118	90_13_75	102_2_1	1248_2_130	328_13_720	95_5_3131	548_2_1
696_2_37	717_2_256	428_2_115	90_13_78	102_2_1	1248_2_126	328_13_704	95_5_3145	548_2_1
696_2_27	717_2_287	428_2_123	90_13_89	102_2_1	1248_2_151	328_13_689	95_5_3091	548_2_1
696_2_17	717_2_275	428_2_138	90_13_90	102_2_1	1248_2_130	328_13_675	95_5_3124	548_2_1
696_2_17	717_2_259	428_2_142	90_13_86	102_2_1	1248_2_128	328_13_697	95_5_3110	548_2_1
696_2_21	717_2_246	428_2_136	90_13_77	102_2_1	1248_2_125	328_13_686	95_5_3156	548_2_1
696_2_28	717_2_232	428_2_154	90_13_69	102_2_1	1248_2_122	328_13_702	95_5_3152	548_2_1
696_2_24	717_2_252	428_2_133	90_13_63	102_2_1	1248_2_123	328_13_703	95_5_3168	548_2_1
696_2_18	717_2_244	428_2_148	90_13_75	102_2_1	1248_2_114	328_13_708	95_5_3155	548_2_1
696_2_24	717_2_232	428_2_127	90_13_88	102_2_1	1248_2_104	328_13_692	95_5_3206	548_2_1
696_2_28	717_2_213	428_2_136	90_13_113	102_2_1	1248_2_111	328_13_706	95_5_3142	548_2_1
696_2_32	717_2_196	428_2_122	90_13_113	102_2_1	1248_2_105	328_13_675	95_5_3219	548_2_1
696_2_32	717_2_207	428_2_114	90_13_113	102_2_1	1248_2_137	328_13_664	95_5_3187	548_2_1
696_2_40	717_2_200	428_2_109	90_13_93	102_2_1	1248_2_126	328_13_720	95_5_3176	548_2_1
696_2_34	717_2_190	428_2_101	90_13_86	102_2_1	1248_2_163	328_13_750	95_5_3138	548_2_1
696_2_29	717_2_175	428_2_95	90_13_60	102_2_1	1248_2_149	328_13_780	95_5_3171	548_2_1
696_2_31	717_2_170	428_2_99	90_13_47	102_2_1	1248_2_153	328_13_812	95_5_3150	548_2_1
696_2_36	717_2_174	428_2_111	90_13_42	102_2_1	1248_2_156	328_13_849	95_5_3086	548_2_1
696_2_35	717_2_159	428_2_123	90_13_41	102_2_1	1248_2_163	328_13_826	95_5_3102	548_2_1
696_2_42	717_2_168	428_2_118	90_13_48	102_2_1	1248_2_154	328_13_844	95_5_3071	548_2_1
696_2_32	717_2_180	428_2_118	90_13_38	102_2_1	1248_2_185	328_13_826	95_5_3077	548_2_1
696_2_31	717_2_190	428_2_120	90_13_30	102_2_1	1248_2_161	328_13_829	95_5_3082	548_2_1
696_2_26	717_2_168	428_2_103	90_13_33	102_2_1	1248_2_187	328_13_778	95_5_3157	548_2_1
696_2_33	717_2_196	428_2_108	90_13_38	102_2_1	1248_2_180	328_13_734	95_5_3167	548_2_1
696_2_32	717_2_199	428_2_88	90_13_57	102_2_1	1248_2_171	328_13_766	95_5_3144	548_2_1
696_2_35	717_2_187	428_2_70	90_13_64	102_2_1	1248_2_162	328_13_799	95_5_3122	548_2_1
696_2_34	717_2_187	428_2_76	90_13_63	102_2_1	1248_2_166	328_13_769	95_5_3155	548_2_1
696_2_32	717_2_197	428_2_82	90_13_71	102_2_1	1248_2_173	328_13_773	95_5_3128	548_2_1
696_2_46	717_2_198	428_2_82	90_13_70	102_2_1	1248_2_172	328_13_752	95_5_3120	548_2_1
696_2_33	717_2_177	428_2_87	90_13_59	102_2_1	1248_2_174	328_13_759	95_5_3147	548_2_1
696_2_29	717_2_161	428_2_89	90_13_60	102_2_1	1248_2_192	328_13_775	95_5_3133	548_2_1
696_2_31	717_2_144	428_2_91	90_13_57	102_2_1	1248_2_205	328_13_785	95_5_3137	548_2_1
696_2_33	717_2_146	428_2_100	90_13_52	102_2_1	1248_2_187	328_13_770	95_5_3160	548_2_1
696_2_29	717_2_146	428_2_97	90_13_42	102_2_1	1248_2_199	328_13_760	95_5_3193	548_2_1
696_2_35	717_2_143	428_2_97	90_13_33	102_2_1	1248_2_194	328_13_721	95_5_3252	548_2_1
696_2_25	717_2_130	428_2_101	90_13_36	102_2_1	1248_2_186	328_13_726	95_5_3243	548_2_1
696_2_17	717_2_122	428_2_95	90_13_44	102_2_1	1248_2_195	328_13_741	95_5_3228	548_2_1
696_2_13	717_2_112	428_2_96	90_13_44	102_2_1	1248_2_219	328_13_739	95_5_3205	548_2_1
696_2_11	717_2_130	428_2_93	90_13_46	102_2_1	1248_2_195	328_13_764	95_5_3194	548_2_1
696_2_12	717_2_123	428_2_108	90_13_48	102_2_1	1248_2_169	328_13_772	95_5_3199	548_2_1
696_2_6	717_2_125	428_2_117	90_13_62	102_2_1	1248_2_171	328_13_797	95_5_3171	548_2_1
696_2_6	717_2_122	428_2_120	90_13_84	102_2_1	1248_2_170	328_13_787	95_5_3166	548_2_1
696_2_9	717_2_139	428_2_121	90_13_86	102_2_1	1248_2_173	328_13_775	95_5_3145	548_2_1
696_2_7	717_2_124	428_2_120	90_13_90	102_2_1	1248_2_171	328_13_743	95_5_3208	548_2_1
696_2_11	717_2_150	428_2_125	90_13_96	102_2_1	1248_2_177	328_13_720	95_5_3174	548_2_1
696_2_14	717_2_138	428_2_131	90_13_117	102_2_1	1248_2_158	328_13_685	95_5_3201	548_2_1
696_2_4	717_2_143	428_2_133	90_13_121	102_2_1	1248_2_149	328_13_669	95_5_3225	548_2_1
696_2_4	717_2_133	428_2_156	90_13_109	102_2_1	1248_2_132	328_13_690	95_5_3207	548_2_1
696_2_5	717_2_135	428_2_172	90_13_99	102_2_1	1248_2_115	328_13_676	95_5_3232	548_2_1
696_2_6	717_2_123	428_2_177	90_13_99	102_2_1	1248_2_118	328_13_712	95_5_3209	548_2_1
696_2_2	717_2_123	428_2_164	90_13_80	102_2_1	1248_2_138	328_13_769	95_5_3184	548_2_1
696_2_3	717_2_104	428_2_175	90_13_75	102_2_1	1248_2_127	328_13_782	95_5_3206	548_2_1
696_2_3	717_2_114	428_2_177	90_13_65	102_2_1	1248_2_113	328_13_781	95_5_3211	548_2_1
696_2_2	717_2_103	428_2_182	90_13_62	102_2_1	1248_2_114	328_13_772	95_5_3225	548_2_1
696_2_4	717_2_117	428_2_182	90_13_73	102_2_1	1248_2_108	328_13_759	95_5_3221	548_2_1
696_2_3	717_2_108	428_2_171	90_13_85	102_2_1	1248_2_112	328_13_737	95_5_3237	548_2_1
696_2_4	717_2_107	428_2_161	90_13_94	102_2_1	1248_2_110	328_13_705	95_5_3270	548_2_1
696_2_4	717_2_89	428_2_175	90_13_69	102_2_1	1248_2_123	328_13_726	95_5_3256	548_2_1
696_2_6	717_2_96	428_2_158	90_13_60	102_2_1	1248_2_122	328_13_720	95_5_3293	548_2_1
696_2_7	717_2_90	428_2_165	90_13_62	102_2_1	1248_2_129	328_13_782	95_5_3234	548_2_1
696_2_6	717_2_105	428_2_155	90_13_50	102_2_1	1248_2_138	328_13_756	95_5_3257	548_2_1
696_2_6	717_2_88	428_2_151	90_13_42	102_2_1	1248_2_148	328_13_791	95_5_3240	548_2_1
696_2_9	717_2_104	428_2_138	90_13_46	102_2_1	1248_2_146	328_13_812	95_5_3210	548_2_1
696_2_14	717_2_107	428_2_150	90_13_46	102_2_1	1248_2_134	328_13_808	95_5_3215	548_2_1
696_2_15	717_2_97	428_2_144	90_13_48	102_2_1	1248_2_134	328_13_752	95_5_3272	548_2_1
696_2_10	717_2_99	428_2_153	90_13_53	102_2_1	1248_2_135	328_13_694	95_5_3299	548_2_1
696_2_12	717_2_97	428_2_153	90_13_51	102_2_1	1248_2_117	328_13_637	95_5_3358	548_2_1
696_2_6	717_2_97	428_2_150	90_13_39	102_2_1	1248_2_138	328_13_638	95_5_3352	548_2_1
696_2_9	717_2_98	428_2_154	90_13_29	102_2_1	1248_2_128	328_13_675	95_5_3333	548_2_1
696_2_7	717_2_92	428_2_150	90_13_27	102_2_1	1248_2_155	328_13_706	95_5_3305	548_2_1
696_2_6	717_2_94	428_2_150	90_13_26	102_2_1	1248_2_120	328_13_742	95_5_3314	548_2_1
696_2_4	717_2_76	428_2_142	90_13_40	102_2_1	1248_2_145	328_13_753	95_5_3302	548_2_1
696_2_4	717_2_74	428_2_128	90_13_35	102_2_1	1248_2_137	328_13_742	95_5_3338	548_2_1
696_2_2	717_2_84	428_2_134	90_13_34	102_2_1	1248_2_148	328_13_735	95_5_3319	548_2_1
696_2_2	717_2_78	428_2_132	90_13_28	102_2_1	1248_2_131	328_13_735	95_5_3336	548_2_1
717_2_67	428_2_134	90_13_28	102_2_1	1248_2_151	328_13_721	95_5_3337	548_2_1
717_2_62	428_2_133	90_13_20	102_2_1	1248_2_132	328_13_732	95_5_3366	548_2_1
717_2_67	428_2_123	90_13_29	102_2_1	1248_2_150	328_13_724	95_5_3361	548_2_1
717_2_86	428_2_103	90_13_30	102_2_1	1248_2_137	328_13_774	95_5_3315	548_2_1
717_2_79	428_2_112	90_13_22	102_2_1	1248_2_164	328_13_805	95_5_3266	548_2_1
717_2_77	428_2_118	90_13_26	102_2_1	1248_2_154	328_13_829	95_5_3259	548_2_1
717_2_89	428_2_127	90_13_27	102_2_1	1248_2_170	328_13_839	95_5_3223	548_2_1
717_2_82	428_2_145	90_13_21	102_2_1	1248_2_154	328_13_829	95_5_3231	548_2_1
717_2_75	428_2_179	90_13_12	102_2_1	1248_2_157	328_13_776	95_5_3264	548_2_1
717_2_76	428_2_172	90_13_5	102_2_1	1248_2_148	328_13_778	95_5_3280	548_2_1
717_2_60	428_2_191	90_13_1	102_2_1	1248_2_148	328_13_774	95_5_3275	548_2_1
717_2_52	428_2_215	90_13_1	102_2_1	1248_2_136	328_13_808	95_5_3248	548_2_1
717_2_46	428_2_207	102_2_1	1248_2_144	328_13_814	95_5_3239	548_2_1
717_2_51	428_2_194	102_2_1	1248_2_135	328_13_815	95_5_3229	548_2_1
717_2_52	428_2_195	102_2_1	1248_2_150	328_13_819	95_5_3218	548_2_1
717_2_58	428_2_188	102_2_1	1248_2_142	328_13_780	95_5_3268	548_2_1
717_2_49	428_2_206	102_2_1	1248_2_152	328_13_786	95_5_3257	548_2_1
717_2_54	428_2_221	102_2_1	1248_2_161	328_13_797	95_5_3228	548_2_1
717_2_41	428_2_231	102_2_1	1248_2_163	328_13_784	95_5_3246	548_2_1
717_2_44	428_2_242	102_2_1	1248_2_156	328_13_829	95_5_3182	548_2_1
717_2_29	428_2_238	102_2_1	1248_2_159	328_13_829	95_5_3193	548_2_1
717_2_19	428_2_223	102_2_1	1248_2_155	328_13_770	95_5_3271	548_2_1
717_2_15	428_2_202	102_2_1	1248_2_135	328_13_770	95_5_3329	548_2_1
717_2_25	428_2_207	102_2_1	1248_2_135	328_13_843	95_5_3257	548_2_1
717_2_15	428_2_193	102_2_1	1248_2_130	328_13_877	95_5_3251	548_2_1
717_2_16	428_2_179	102_2_1	1248_2_147	328_13_885	95_5_3249	548_2_1
717_2_13	428_2_159	102_2_1	1248_2_141	328_13_909	95_5_3237	548_2_1
717_2_20	428_2_167	102_2_1	1248_2_132	328_13_882	95_5_3260	548_2_1
717_2_17	428_2_166	102_2_1	1248_2_129	328_13_908	95_5_3234	548_2_1
717_2_24	428_2_163	102_2_1	1248_2_155	328_13_864	95_5_3262	548_2_1
717_2_25	428_2_179	102_2_1	1248_2_166	328_13_820	95_5_3260	548_2_1
717_2_20	428_2_176	102_2_1	1248_2_178	328_13_812	95_5_3261	548_2_1
717_2_19	428_2_187	102_2_1	1248_2_195	328_13_786	95_5_3264	548_2_1
717_2_17	428_2_189	102_2_1	1248_2_196	328_13_753	95_5_3290	548_2_1
717_2_9	428_2_199	102_2_1	1248_2_170	328_13_741	95_5_3348	548_2_1
717_2_6	428_2_208	102_2_1	1248_2_154	328_13_740	95_5_3349	548_2_1
717_2_8	428_2_209	102_2_1	1248_2_137	328_13_746	95_5_3355	548_2_1
717_2_7	428_2_177	102_2_1	1248_2_164	328_13_757	95_5_3354	548_2_1
717_2_5	428_2_183	102_2_1	1248_2_166	328_13_754	95_5_3340	548_2_1
717_2_3	428_2_194	102_2_1	1248_2_165	328_13_732	95_5_3359	548_2_1
717_2_3	428_2_193	102_2_1	1248_2_156	328_13_728	95_5_3376	548_2_1
717_2_5	428_2_193	102_2_1	1248_2_155	328_13_709	95_5_3407	548_2_1
717_2_4	428_2_177	102_2_1	1248_2_152	328_13_736	95_5_3399	548_2_1
717_2_9	428_2_186	102_2_1	1248_2_156	328_13_752	95_5_3365	548_2_1
717_2_7	428_2_179	102_2_1	1248_2_165	328_13_761	95_5_3337	548_2_1
717_2_13	428_2_187	102_2_1	1248_2_152	328_13_753	95_5_3335	548_2_1
717_2_15	428_2_181	102_2_1	1248_2_175	328_13_735	95_5_3334	548_2_1
717_2_18	428_2_205	102_2_1	1248_2_155	328_13_716	95_5_3350	548_2_1
717_2_13	428_2_203	102_2_1	1248_2_185	328_13_705	95_5_3342	548_2_1
717_2_13	428_2_202	102_2_1	1248_2_188	328_13_718	95_5_3324	548_2_1
717_2_10	428_2_183	102_2_1	1248_2_164	328_13_712	95_5_3383	548_2_1
717_2_10	428_2_165	102_2_1	1248_2_168	328_13_712	95_5_3404	548_2_1
717_2_8	428_2_149	102_2_1	1248_2_172	328_13_733	95_5_3409	548_2_1
717_2_8	428_2_136	102_2_1	1248_2_177	328_13_766	95_5_3389	548_2_1
717_2_9	428_2_127	102_2_1	1248_2_175	328_13_760	95_5_3404	548_2_1
717_2_13	428_2_133	102_2_1	1248_2_177	328_13_755	95_5_3388	548_2_1
717_2_9	428_2_126	102_2_1	1248_2_178	328_13_739	95_5_3428	548_2_1
717_2_12	428_2_123	102_2_1	1248_2_197	328_13_757	95_5_3374	548_2_1
717_2_10	428_2_130	102_2_1	1248_2_187	328_13_727	95_5_3401	548_2_1
717_2_10	428_2_125	102_2_1	1248_2_224	328_13_752	95_5_3352	548_2_1
717_2_8	428_2_129	102_2_1	1248_2_228	328_13_713	95_5_3376	548_2_1
717_2_8	428_2_106	102_2_1	1248_2_229	328_13_706	95_5_3408	548_2_1
717_2_4	428_2_99	102_2_1	1248_2_223	328_13_674	95_5_3452	548_2_1
717_2_7	428_2_102	102_2_1	1248_2_223	328_13_760	95_5_3363	548_2_1
717_2_4	428_2_104	102_2_1	1248_2_221	328_13_788	95_5_3347	548_2_1
717_2_8	428_2_119	102_2_1	1248_2_217	328_13_814	95_5_3295	548_2_1
717_2_5	428_2_120	102_2_1	1248_2_199	328_13_865	95_5_3274	548_2_1
717_2_6	428_2_125	102_2_1	1248_2_213	328_13_881	95_5_3240	548_2_1
717_2_3	428_2_115	102_2_1	1248_2_191	328_13_904	95_5_3254	548_2_1
717_2_4	428_2_102	102_2_1	1248_2_178	328_13_911	95_5_3282	548_2_1
717_2_2	428_2_96	102_2_1	1248_2_181	328_13_912	95_5_3293	548_2_1
717_2_4	428_2_84	102_2_1	1248_2_181	328_13_902	95_5_3299	548_2_1
717_2_1	428_2_69	102_2_1	1248_2_173	328_13_901	95_5_3304	548_2_1
717_2_3	428_2_75	102_2_1	1248_2_177	328_13_866	95_5_3325	548_2_1
717_2_4	428_2_68	102_2_1	1248_2_176	328_13_868	95_5_3318	548_2_1
717_2_7	428_2_65	102_2_1	1248_2_173	328_13_825	95_5_3367	548_2_1
717_2_9	428_2_61	102_2_1	1248_2_194	328_13_827	95_5_3363	548_2_1
717_2_6	428_2_70	102_2_1	1248_2_172	328_13_828	95_5_3365	548_2_1
717_2_7	428_2_88	102_2_1	1248_2_163	328_13_848	95_5_3352	548_2_1
717_2_7	428_2_97	102_2_1	1248_2_174	328_13_862	95_5_3326	548_2_1
717_2_9	428_2_83	102_2_1	1248_2_176	328_13_892	95_5_3292	548_2_1
717_2_9	428_2_84	102_2_1	1248_2_171	328_13_876	95_5_3310	548_2_1
717_2_15	428_2_100	102_2_1	1248_2_180	328_13_890	95_5_3262	548_2_1
717_2_11	428_2_96	102_2_1	1248_2_204	328_13_849	95_5_3289	548_2_1
717_2_13	428_2_82	102_2_1	1248_2_228	328_13_823	95_5_3301	548_2_1
717_2_11	428_2_94	102_2_1	1248_2_227	328_13_801	95_5_3302	548_2_1
717_2_7	428_2_83	102_2_1	1248_2_236	328_13_796	95_5_3314	548_2_1
717_2_6	428_2_84	102_2_1	1248_2_206	328_13_810	95_5_3322	548_2_1
717_2_3	428_2_102	102_2_1	1248_2_187	328_13_755	95_5_3386	548_2_1
717_2_2	428_2_93	102_2_1	1248_2_179	328_13_764	95_5_3409	548_2_1
717_2_2	428_2_97	102_2_1	1248_2_166	328_13_750	95_5_3450	548_2_1
717_2_3	428_2_112	102_2_1	1248_2_159	328_13_711	95_5_3456	548_2_1
717_2_4	428_2_129	102_2_1	1248_2_176	328_13_736	95_5_3390	548_2_1
717_2_5	428_2_124	102_2_1	1248_2_158	328_13_760	95_5_3390	548_2_1
717_2_4	428_2_136	102_2_1	1248_2_158	328_13_766	95_5_3393	548_2_1
717_2_7	428_2_142	102_2_1	1248_2_160	328_13_821	95_5_3325	548_2_1
717_2_8	428_2_139	102_2_1	1248_2_162	328_13_788	95_5_3364	548_2_1
717_2_9	428_2_122	102_2_1	1248_2_160	328_13_795	95_5_3384	548_2_1
717_2_8	428_2_128	102_2_1	1248_2_160	328_13_720	95_5_3461	548_2_1
717_2_18	428_2_141	102_2_1	1248_2_118	328_13_745	95_5_3442	548_2_1
717_2_16	428_2_139	102_2_1	1248_2_105	328_13_748	95_5_3451	548_2_1
717_2_20	428_2_124	102_2_1	1248_2_93	328_13_793	95_5_3430	548_2_1
717_2_8	428_2_119	102_2_1	1248_2_100	328_13_815	95_5_3429	548_2_1
717_2_3	428_2_131	102_2_1	1248_2_106	328_13_835	95_5_3396	548_2_1
717_2_6	428_2_147	102_2_1	1248_2_120	328_13_833	95_5_3366	548_2_1
717_2_9	428_2_137	102_2_1	1248_2_109	328_13_838	95_5_3391	548_2_1
717_2_6	428_2_124	102_2_1	1248_2_112	328_13_842	95_5_3392	548_2_1
717_2_5	428_2_125	102_2_1	1248_2_106	328_13_822	95_5_3419	548_2_1
717_2_6	428_2_121	102_2_1	1248_2_105	328_13_830	95_5_3418	548_2_1
717_2_4	428_2_114	102_2_1	1248_2_104	328_13_838	95_5_3413	548_2_1
717_2_2	428_2_107	102_2_1	1248_2_99	328_13_816	95_5_3428	548_2_1
717_2_1	428_2_93	102_2_1	1248_2_93	328_13_803	95_5_3449	548_2_1
1248_2_73	328_13_841	95_5_3433	548_2_1	428_2_90
1248_2_74	328_13_871	95_5_3425	548_2_1	428_2_75
1248_2_79	328_13_853	95_5_3423	548_2_1	428_2_83
1248_2_82	328_13_857	95_5_3435	548_2_1	428_2_78
1248_2_80	328_13_872	95_5_3428	548_2_1	428_2_85
1248_2_77	328_13_849	95_5_3442	548_2_1	428_2_80
1248_2_82	328_13_859	95_5_3424	548_2_1	428_2_90
1248_2_86	328_13_821	95_5_3425	548_2_1	428_2_108
1248_2_98	328_13_791	95_5_3445	548_2_1	428_2_107
1248_2_108	328_13_794	95_5_3416	548_2_1	428_2_112
1248_2_109	328_13_805	95_5_3420	548_2_1	428_2_118
1248_2_126	328_13_822	95_5_3389	548_2_1	428_2_123
1248_2_120	328_13_818	95_5_3404	548_2_1	428_2_122
1248_2_116	328_13_862	95_5_3380	548_2_1	428_2_125
1248_2_121	328_13_811	95_5_3422	548_2_1	428_2_126
1248_2_139	328_13_794	95_5_3391	548_2_1	428_2_125
1248_2_133	328_13_783	95_5_3387	548_2_1	428_2_130
1248_2_151	328_13_739	95_5_3414	548_2_1	428_2_129
1248_2_115	328_13_741	95_5_3446	548_2_1	428_2_131
1248_2_136	328_13_732	95_5_3445	548_2_1	428_2_124
1248_2_117	328_13_721	95_5_3445	548_2_1	428_2_137
1248_2_139	328_13_653	95_5_3483	548_2_1	428_2_149
1248_2_128	328_13_699	95_5_3433	548_2_1	428_2_155
1248_2_146	328_13_747	95_5_3394	548_2_1	428_2_145
1248_2_150	328_13_766	95_5_3381	548_2_1	428_2_149
1248_2_175	328_13_770	95_5_3376	548_2_1	428_2_135
1248_2_169	328_13_787	95_5_3387	548_2_1	428_2_133
1248_2_196	328_13_810	95_5_3345	548_2_1	428_2_121
1248_2_188	328_13_808	95_5_3357	548_2_1	428_2_122
1248_2_183	328_13_845	95_5_3309	548_2_1	428_2_109
1248_2_178	328_13_841	95_5_3317	548_2_1	428_2_105
1248_2_174	328_13_884	95_5_3309	548_2_1	428_2_93
1248_2_184	328_13_849	95_5_3333	548_2_1	428_2_97
1248_2_190	328_13_829	95_5_3368	548_2_1	428_2_85
1248_2_204	328_13_892	95_5_3306	548_2_1	428_2_92
1248_2_200	328_13_869	95_5_3335	548_2_1	428_2_89
1248_2_191	328_13_890	95_5_3294	548_2_1	428_2_92
1248_2_210	328_13_870	95_5_3267	548_2_1	428_2_97
1248_2_217	328_13_851	95_5_3272	548_2_1	428_2_99
1248_2_201	328_13_866	95_5_3270	548_2_1	428_2_99
1248_2_198	328_13_816	95_5_3307	548_2_1	428_2_103
1248_2_199	328_13_804	95_5_3310	548_2_1	428_2_91
1248_2_216	328_13_803	95_5_3298	548_2_1	428_2_92
1248_2_223	328_13_755	95_5_3374	548_2_1	428_2_81
1248_2_232	328_13_793	95_5_3331	548_2_1	428_2_69
1248_2_216	328_13_784	95_5_3370	548_2_1	428_2_72
1248_2_237	328_13_795	95_5_3343	548_2_1	428_2_67
1248_2_223	328_13_811	95_5_3336	548_2_1	428_2_86
1248_2_242	328_13_802	95_5_3325	548_2_1	428_2_82
1248_2_212	328_13_830	95_5_3334	548_2_1	428_2_92
1248_2_249	328_13_820	95_5_3311	548_2_1	428_2_83
1248_2_266	328_13_785	95_5_3319	548_2_1	428_2_83
1248_2_262	328_13_806	95_5_3310	548_2_1	428_2_74
1248_2_267	328_13_777	95_5_3321	548_2_1	428_2_75
1248_2_293	328_13_772	95_5_3315	548_2_1	428_2_70
1248_2_309	328_13_787	95_5_3282	548_2_1	428_2_66
1248_2_293	328_13_755	95_5_3347	548_2_1	428_2_56
1248_2_277	328_13_755	95_5_3369	548_2_1	428_2_59
1248_2_274	328_13_774	95_5_3351	548_2_1	428_2_44
1248_2_257	328_13_746	95_5_3371	548_2_1	428_2_56
1248_2_273	328_13_716	95_5_3409	548_2_1	428_2_49
1248_2_253	328_13_764	95_5_3374	548_2_1	428_2_55
1248_2_262	328_13_770	95_5_3347	548_2_1	428_2_63
1248_2_265	328_13_745	95_5_3385	548_2_1	428_2_58
1248_2_277	328_13_752	95_5_3361	548_2_1	428_2_60
1248_2_256	328_13_790	95_5_3343	548_2_1	428_2_63
1248_2_264	328_13_794	95_5_3337	548_2_1	428_2_67
1248_2_255	328_13_800	95_5_3344	548_2_1	428_2_65
1248_2_256	328_13_800	95_5_3343	548_2_1	428_2_63
1248_2_260	328_13_841	95_5_3308	548_2_1	428_2_63
1248_2_257	328_13_833	95_5_3324	548_2_1	428_2_59
1248_2_242	328_13_820	95_5_3343	548_2_1	428_2_60
1248_2_247	328_13_813	95_5_3322	548_2_1	428_2_63
1248_2_242	328_13_781	95_5_3358	548_2_1	428_2_57
1248_2_215	328_13_815	95_5_3343	548_2_1	428_2_64
1248_2_206	328_13_835	95_5_3371	548_2_1	428_2_58
1248_2_184	328_13_845	95_5_3390	548_2_1	428_2_54
1248_2_182	328_13_831	95_5_3413	548_2_1	428_2_52
1248_2_179	328_13_876	95_5_3396	548_2_1	428_2_40
1248_2_179	328_13_845	95_5_3400	548_2_1	428_2_47
1248_2_191	328_13_802	95_5_3421	548_2_1	428_2_48
1248_2_203	328_13_836	95_5_3367	548_2_1	428_2_50
1248_2_212	328_13_799	95_5_3395	548_2_1	428_2_41
1248_2_217	328_13_770	95_5_3430	548_2_1	428_2_34
1248_2_227	328_13_767	95_5_3421	548_2_1	428_2_34
1248_2_232	328_13_778	95_5_3410	548_2_1	428_2_30
1248_2_215	328_13_812	95_5_3386	548_2_1	428_2_37
1248_2_215	328_13_829	95_5_3379	548_2_1	428_2_37
1248_2_193	328_13_863	95_5_3360	548_2_1	428_2_44
1248_2_213	328_13_911	95_5_3310	548_2_1	428_2_40
1248_2_202	328_13_852	95_5_3335	548_2_1	428_2_50
1248_2_218	328_13_890	95_5_3285	548_2_1	428_2_34
1248_2_198	328_13_885	95_5_3315	548_2_1	428_2_42
1248_2_197	328_13_876	95_5_3350	548_2_1	428_2_35
1248_2_186	328_13_874	95_5_3364	548_2_1	428_2_42
1248_2_202	328_13_887	95_5_3326	548_2_1	428_2_38
1248_2_201	328_13_928	95_5_3284	548_2_1	428_2_50
1248_2_188	328_13_895	95_5_3315	548_2_1	428_2_53
1248_2_183	328_13_882	95_5_3332	548_2_1	428_2_59
1248_2_186	328_13_850	95_5_3359	548_2_1	428_2_60
1248_2_197	328_13_872	95_5_3319	548_2_1	428_2_57
1248_2_210	328_13_880	95_5_3292	548_2_1	428_2_61
1248_2_212	328_13_878	95_5_3303	548_2_1	428_2_62
1248_2_200	328_13_864	95_5_3329	548_2_1	428_2_58
1248_2_204	328_13_900	95_5_3302	548_2_1	428_2_54
1248_2_221	328_13_876	95_5_3304	548_2_1	428_2_48
1248_2_197	328_13_832	95_5_3359	548_2_1	428_2_55
1248_2_208	328_13_810	95_5_3353	548_2_1	428_2_55
1248_2_200	328_13_788	95_5_3373	548_2_1	428_2_62
1248_2_190	328_13_839	95_5_3377	548_2_1	428_2_42
1248_2_174	328_13_774	95_5_3445	548_2_1	428_2_52
1248_2_183	328_13_801	95_5_3428	548_2_1	428_2_48
1248_2_192	328_13_808	95_5_3422	548_2_1	428_2_43
1248_2_191	328_13_864	95_5_3357	548_2_1	428_2_46
1248_2_189	328_13_859	95_5_3364	548_2_1	428_2_46
1248_2_202	328_13_844	95_5_3355	548_2_1	428_2_50
1248_2_197	328_13_824	95_5_3386	548_2_1	428_2_52
1248_2_198	328_13_814	95_5_3417	548_2_1	428_2_42
1248_2_191	328_13_770	95_5_3474	548_2_1	428_2_32
1248_2_191	328_13_753	95_5_3471	548_2_1	428_2_30
1248_2_185	328_13_756	95_5_3466	548_2_1	428_2_35
1248_2_195	328_13_772	95_5_3440	548_2_1	428_2_41
1248_2_178	328_13_801	95_5_3430	548_2_1	428_2_47
1248_2_179	328_13_820	95_5_3399	548_2_1	428_2_55
1248_2_170	328_13_823	95_5_3416	548_2_1	428_2_50
1248_2_179	328_13_857	95_5_3371	548_2_1	428_2_43
1248_2_178	328_13_813	95_5_3426	548_2_1	428_2_41
1248_2_166	328_13_825	95_5_3418	548_2_1	428_2_37
1248_2_140	328_13_813	95_5_3463	548_2_1	428_2_44
1248_2_133	328_13_835	95_5_3453	548_2_1	428_2_46
1248_2_132	328_13_850	95_5_3437	548_2_1	428_2_52
1248_2_145	328_13_837	95_5_3428	548_2_1	428_2_49
1248_2_176	328_13_843	95_5_3394	548_2_1	428_2_41
1248_2_175	328_13_845	95_5_3378	548_2_1	428_2_50
1248_2_168	328_13_820	95_5_3417	548_2_1	428_2_52
1248_2_156	328_13_798	95_5_3456	548_2_1	428_2_56
1248_2_158	328_13_785	95_5_3459	548_2_1	428_2_51
1248_2_151	328_13_779	95_5_3481	548_2_1	428_2_44
1248_2_164	328_13_768	95_5_3483	548_2_1	428_2_45
1248_2_160	328_13_797	95_5_3460	548_2_1	428_2_48
1248_2_170	328_13_797	95_5_3459	548_2_1	428_2_39
1248_2_182	328_13_846	95_5_3392	548_2_1	428_2_34
1248_2_172	328_13_830	95_5_3403	548_2_1	428_2_39
1248_2_173	328_13_832	95_5_3407	548_2_1	428_2_39
1248_2_173	328_13_854	95_5_3381	548_2_1	428_2_39
1248_2_169	328_13_826	95_5_3430	548_2_1	428_2_37
1248_2_150	328_13_783	95_5_3476	548_2_1	428_2_38
1248_2_143	328_13_761	95_5_3504	548_2_1	428_2_40
1248_2_144	328_13_767	95_5_3490	548_2_1	428_2_40
1248_2_151	328_13_763	95_5_3508	548_2_1	428_2_46
1248_2_151	328_13_765	95_5_3497	548_2_1	428_2_46
1248_2_163	328_13_733	95_5_3532	548_2_1	428_2_36
1248_2_168	328_13_719	95_5_3528	548_2_1	428_2_32
1248_2_172	328_13_724	95_5_3525	548_2_1	428_2_35
1248_2_157	328_13_717	95_5_3526	548_2_1	428_2_48
1248_2_149	328_13_739	95_5_3510	548_2_1	428_2_56
1248_2_130	328_13_741	95_5_3527	548_2_1	428_2_53
1248_2_147	328_13_767	95_5_3495	548_2_1	428_2_59
1248_2_131	328_13_730	95_5_3538	548_2_1	428_2_53
1248_2_143	328_13_679	95_5_3573	548_2_1	428_2_55
1248_2_111	328_13_675	95_5_3629	548_2_1	428_2_45
1248_2_122	328_13_722	95_5_3590	548_2_1	428_2_39
1248_2_116	328_13_756	95_5_3557	548_2_1	428_2_38
1248_2_121	328_13_771	95_5_3534	548_2_1	428_2_45
1248_2_114	328_13_801	95_5_3500	548_2_1	428_2_43
1248_2_126	328_13_785	95_5_3502	548_2_1	428_2_40
1248_2_141	328_13_786	95_5_3509	548_2_1	428_2_33
1248_2_145	328_13_799	95_5_3482	548_2_1	428_2_31
1248_2_151	328_13_775	95_5_3489	548_2_1	428_2_34
1248_2_143	328_13_720	95_5_3545	548_2_1	428_2_26
1248_2_149	328_13_741	95_5_3510	548_2_1	428_2_29
1248_2_151	328_13_740	95_5_3506	548_2_1	428_2_26
1248_2_151	328_13_746	95_5_3526	548_2_1	428_2_21
1248_2_162	328_13_688	95_5_3567	548_2_1	428_2_18
1248_2_158	328_13_691	95_5_3573	548_2_1	428_2_15
1248_2_143	328_13_744	95_5_3550	548_2_1	428_2_13
1248_2_145	328_13_746	95_5_3532	548_2_1	428_2_18
1248_2_164	328_13_752	95_5_3534	548_2_1	428_2_16
1248_2_153	328_13_739	95_5_3538	548_2_1	428_2_21
1248_2_154	328_13_761	95_5_3522	548_2_1	428_2_18
1248_2_149	328_13_786	95_5_3504	548_2_1	428_2_14
1248_2_146	328_13_795	95_5_3497	548_2_1	428_2_13
1248_2_137	328_13_799	95_5_3517	548_2_1	428_2_9
1248_2_116	328_13_835	95_5_3510	548_2_1	428_2_6
1248_2_115	328_13_848	95_5_3517	548_2_1	428_2_5
1248_2_107	328_13_817	95_5_3539	548_2_1	428_2_8
1248_2_119	328_13_822	95_5_3513	548_2_1	428_2_5
1248_2_128	328_13_830	95_5_3482	548_2_1	428_2_10
1248_2_132	328_13_833	95_5_3475	548_2_1	428_2_8
1248_2_149	328_13_811	95_5_3475	548_2_1	428_2_7
1248_2_157	328_13_796	95_5_3481	548_2_1	428_2_8
1248_2_136	328_13_821	95_5_3483	548_2_1	428_2_5
1248_2_135	328_13_823	95_5_3476	548_2_1	428_2_4
1248_2_124	328_13_841	95_5_3463	548_2_1	428_2_9
1248_2_146	328_13_823	95_5_3473	548_2_1	428_2_7
1248_2_154	328_13_789	95_5_3504	548_2_1	428_2_8
1248_2_144	328_13_827	95_5_3466	548_2_1	428_2_4
1248_2_139	328_13_841	95_5_3449	548_2_1	428_2_8
1248_2_137	328_13_829	95_5_3452	548_2_1	428_2_8
1248_2_123	328_13_806	95_5_3489	548_2_1	428_2_10
1248_2_136	328_13_809	95_5_3493	548_2_1	428_2_7
1248_2_109	328_13_810	95_5_3524	548_2_1	428_2_10
1248_2_133	328_13_805	95_5_3496	548_2_1	428_2_12
1248_2_121	328_13_773	95_5_3546	548_2_1	428_2_16
1248_2_126	328_13_714	95_5_3583	548_2_1	428_2_15
1248_2_136	328_13_673	95_5_3622	548_2_1	428_2_12
1248_2_145	328_13_629	95_5_3649	548_2_1	428_2_9
1248_2_151	328_13_661	95_5_3607	548_2_1	428_2_12
1248_2_146	328_13_696	95_5_3576	548_2_1	428_2_10
1248_2_147	328_13_723	95_5_3560	548_2_1	428_2_11
1248_2_142	328_13_776	95_5_3514	548_2_1	428_2_13
1248_2_164	328_13_801	95_5_3487	548_2_1	428_2_9
1248_2_146	328_13_799	95_5_3504	548_2_1	428_2_8
1248_2_150	328_13_799	95_5_3509	548_2_1	428_2_6
1248_2_146	328_13_807	95_5_3515	548_2_1	428_2_8
1248_2_139	328_13_785	95_5_3544	548_2_1	428_2_3
1248_2_114	328_13_779	95_5_3575	548_2_1	428_2_1
1248_2_124	328_13_745	95_5_3579	548_2_1
1248_2_99	328_13_761	95_5_3584	548_2_1
1248_2_100	328_13_789	95_5_3565	548_2_1
1248_2_98	328_13_748	95_5_3599	548_2_1
1248_2_97	328_13_804	95_5_3556	548_2_1
1248_2_88	328_13_870	95_5_3522	548_2_1
1248_2_101	328_13_882	95_5_3510	548_2_1
1248_2_91	328_13_839	95_5_3567	548_2_1
1248_2_81	328_13_811	95_5_3590	548_2_1
1248_2_77	328_13_815	95_5_3555	548_2_1
1248_2_89	328_13_780	95_5_3560	548_2_1
1248_2_98	328_13_826	95_5_3506	548_2_1
1248_2_101	328_13_844	95_5_3497	548_2_1
1248_2_95	328_13_814	95_5_3543	548_2_1
1248_2_113	328_13_798	95_5_3543	548_2_1
1248_2_108	328_13_774	95_5_3566	548_2_1
1248_2_96	328_13_782	95_5_3573	548_2_1
1248_2_98	328_13_810	95_5_3564	548_2_1
1248_2_84	328_13_836	95_5_3540	548_2_1
1248_2_76	328_13_848	95_5_3531	548_2_1
1248_2_58	328_13_817	95_5_3570	548_2_1
1248_2_61	328_13_732	95_5_3641	548_2_1
1248_2_47	328_13_763	95_5_3628	548_2_1
1248_2_56	328_13_798	95_5_3598	548_2_1
1248_2_61	328_13_806	95_5_3589	548_2_1
1248_2_68	328_13_804	95_5_3593	548_2_1
1248_2_59	328_13_794	95_5_3617	548_2_1
1248_2_60	328_13_766	95_5_3640	548_2_1
1248_2_56	328_13_792	95_5_3618	548_2_1
1248_2_51	328_13_765	95_5_3638	548_2_1
1248_2_51	328_13_798	95_5_3600	548_2_1
1248_2_55	328_13_741	95_5_3643	548_2_1
1248_2_49	328_13_768	95_5_3632	548_2_1
1248_2_54	328_13_790	95_5_3610	548_2_1
1248_2_71	328_13_806	95_5_3575	548_2_1
1248_2_78	328_13_813	95_5_3568	548_2_1
1248_2_87	328_13_853	95_5_3524	548_2_1
1248_2_80	328_13_864	95_5_3507	548_2_1
1248_2_73	328_13_864	95_5_3521	548_2_1
1248_2_60	328_13_881	95_5_3510	548_2_1
1248_2_54	328_13_882	95_5_3498	548_2_1
1248_2_50	328_13_880	95_5_3518	548_2_1
1248_2_54	328_13_859	95_5_3542	548_2_1
1248_2_47	328_13_836	95_5_3586	548_2_1
1248_2_41	328_13_851	95_5_3564	548_2_1
1248_2_44	328_13_819	95_5_3603	548_2_1
1248_2_38	328_13_841	95_5_3598	548_2_1
1248_2_50	328_13_855	95_5_3562	548_2_1
1248_2_58	328_13_830	95_5_3562	548_2_1
1248_2_66	328_13_774	95_5_3596	548_2_1
1248_2_74	328_13_735	95_5_3617	548_2_1
1248_2_75	328_13_712	95_5_3637	548_2_1
1248_2_79	328_13_696	95_5_3659	548_2_1
1248_2_76	328_13_714	95_5_3650	548_2_1
1248_2_77	328_13_737	95_5_3650	548_2_1
1248_2_82	328_13_731	95_5_3653	548_2_1
1248_2_68	328_13_832	95_5_3563	548_2_1
1248_2_62	328_13_818	95_5_3603	548_2_1
1248_2_57	328_13_839	95_5_3587	548_2_1
1248_2_55	328_13_783	95_5_3634	548_2_1
1248_2_41	328_13_817	95_5_3587	548_2_1
1248_2_39	328_13_811	95_5_3580	548_2_1
1248_2_38	328_13_761	95_5_3645	548_2_1
1248_2_38	328_13_699	95_5_3699	548_2_1
1248_2_32	328_13_681	95_5_3724	548_2_1
1248_2_36	328_13_707	95_5_3697	548_2_1
1248_2_34	328_13_791	95_5_3630	548_2_1
1248_2_40	328_13_799	95_5_3621	548_2_1
1248_2_42	328_13_829	95_5_3600	548_2_1
1248_2_46	328_13_841	95_5_3575	548_2_1
1248_2_42	328_13_829	95_5_3598	548_2_1
1248_2_38	328_13_819	95_5_3613	548_2_1
1248_2_34	328_13_812	95_5_3613	548_2_1
1248_2_32	328_13_800	95_5_3625	548_2_1
1248_2_40	328_13_751	95_5_3663	548_2_1
1248_2_34	328_13_727	95_5_3702	548_2_1
1248_2_32	328_13_772	95_5_3651	548_2_1
1248_2_28	328_13_833	95_5_3617	548_2_1
1248_2_29	328_13_850	95_5_3598	548_2_1
1248_2_37	328_13_858	95_5_3578	548_2_1
1248_2_24	328_13_817	95_5_3628	548_2_1
1248_2_38	328_13_786	95_5_3637	548_2_1
1248_2_37	328_13_746	95_5_3676	548_2_1
1248_2_44	328_13_764	95_5_3657	548_2_1
1248_2_43	328_13_785	95_5_3635	548_2_1
1248_2_47	328_13_793	95_5_3625	548_2_1
1248_2_40	328_13_818	95_5_3608	548_2_1
1248_2_47	328_13_806	95_5_3620	548_2_1
1248_2_33	328_13_794	95_5_3644	548_2_1
1248_2_32	328_13_794	95_5_3653	548_2_1
1248_2_30	328_13_870	95_5_3584	548_2_1
1248_2_29	328_13_876	95_5_3573	548_2_1
1248_2_32	328_13_890	95_5_3545	548_2_1
1248_2_34	328_13_863	95_5_3576	548_2_1
1248_2_39	328_13_807	95_5_3632	548_2_1
1248_2_37	328_13_804	95_5_3633	548_2_1
1248_2_41	328_13_764	95_5_3655	548_2_1
1248_2_48	328_13_716	95_5_3685	548_2_1
1248_2_52	328_13_678	95_5_3730	548_2_1
1248_2_42	328_13_688	95_5_3743	548_2_1
1248_2_56	328_13_672	95_5_3732	548_2_1
1248_2_52	328_13_636	95_5_3757	548_2_1
1248_2_60	328_13_640	95_5_3743	548_2_1
1248_2_52	328_13_678	95_5_3716	548_2_1
1248_2_58	328_13_691	95_5_3701	548_2_1
1248_2_55	328_13_670	95_5_3720	548_2_1
1248_2_56	328_13_637	95_5_3749	548_2_1
1248_2_45	328_13_631	95_5_3764	548_2_1
1248_2_49	328_13_629	95_5_3757	548_2_1
1248_2_59	328_13_664	95_5_3712	548_2_1
1248_2_70	328_13_712	95_5_3674	548_2_1
1248_2_58	328_13_712	95_5_3697	548_2_1
1248_2_56	328_13_688	95_5_3711	548_2_1
1248_2_57	328_13_709	95_5_3678	548_2_1
1248_2_62	328_13_741	95_5_3613	548_2_1
1248_2_62	328_13_765	95_5_3590	548_2_1
1248_2_82	328_13_747	95_5_3582	548_2_1
1248_2_80	328_13_759	95_5_3588	548_2_1
1248_2_79	328_13_772	95_5_3592	548_2_1
1248_2_73	328_13_776	95_5_3596	548_2_1
1248_2_91	328_13_766	95_5_3582	548_2_1
1248_2_86	328_13_764	95_5_3594	548_2_1
1248_2_97	328_13_772	95_5_3581	548_2_1
1248_2_90	328_13_828	95_5_3545	548_2_1
1248_2_89	328_13_841	95_5_3535	548_2_1
1248_2_70	328_13_826	95_5_3548	548_2_1
1248_2_65	328_13_768	95_5_3591	548_2_1
1248_2_63	328_13_773	95_5_3589	548_2_1
1248_2_67	328_13_760	95_5_3591	548_2_1
1248_2_63	328_13_730	95_5_3631	548_2_1
1248_2_60	328_13_694	95_5_3672	548_2_1
1248_2_63	328_13_671	95_5_3695	548_2_1
1248_2_57	328_13_687	95_5_3697	548_2_1
1248_2_49	328_13_686	95_5_3705	548_2_1
1248_2_39	328_13_662	95_5_3734	548_2_1
1248_2_35	328_13_696	95_5_3710	548_2_1
1248_2_32	328_13_746	95_5_3666	548_2_1
1248_2_31	328_13_734	95_5_3676	548_2_1
1248_2_37	328_13_740	95_5_3658	548_2_1
1248_2_39	328_13_742	95_5_3641	548_2_1
1248_2_42	328_13_787	95_5_3604	548_2_1
1248_2_46	328_13_794	95_5_3611	548_2_1
1248_2_44	328_13_809	95_5_3612	548_2_1
1248_2_43	328_13_849	95_5_3576	548_2_1
1248_2_37	328_13_813	95_5_3611	548_2_1
1248_2_42	328_13_746	95_5_3671	548_2_1
1248_2_47	328_13_735	95_5_3680	548_2_1
1248_2_49	328_13_725	95_5_3689	548_2_1
1248_2_64	328_13_705	95_5_3680	548_2_1
1248_2_69	328_13_712	95_5_3671	548_2_1
1248_2_76	328_13_731	95_5_3652	548_2_1
1248_2_76	328_13_755	95_5_3622	548_2_1
1248_2_80	328_13_750	95_5_3623	548_2_1
1248_2_75	328_13_759	95_5_3617	548_2_1
1248_2_70	328_13_725	95_5_3644	548_2_1
1248_2_70	328_13_761	95_5_3604	548_2_1
1248_2_80	328_13_779	95_5_3585	548_2_1
1248_2_73	328_13_784	95_5_3593	548_2_1
1248_2_72	328_13_788	95_5_3588	548_2_1
1248_2_63	328_13_803	95_5_3583	548_2_1
1248_2_76	328_13_750	95_5_3632	548_2_1
1248_2_52	328_13_745	95_5_3670	548_2_1
1248_2_61	328_13_774	95_5_3647	548_2_1
1248_2_60	328_13_718	95_5_3685	548_2_1
1248_2_57	328_13_712	95_5_3663	548_2_1
1248_2_55	328_13_706	95_5_3680	548_2_1
1248_2_38	328_13_747	95_5_3660	548_2_1
1248_2_41	328_13_757	95_5_3641	548_2_1
1248_2_40	328_13_740	95_5_3667	548_2_1
1248_2_45	328_13_725	95_5_3698	548_2_1
1248_2_36	328_13_672	95_5_3763	548_2_1
1248_2_38	328_13_674	95_5_3758	548_2_1
1248_2_31	328_13_709	95_5_3720	548_2_1
1248_2_25	328_13_755	95_5_3674	548_2_1
1248_2_24	328_13_705	95_5_3720	548_2_1
1248_2_19	328_13_716	95_5_3704	548_2_1
1248_2_15	328_13_716	95_5_3715	548_2_1
1248_2_19	328_13_723	95_5_3711	548_2_1
1248_2_16	328_13_733	95_5_3705	548_2_1
1248_2_11	328_13_771	95_5_3659	548_2_1
1248_2_10	328_13_776	95_5_3661	548_2_1
1248_2_6	328_13_787	95_5_3661	548_2_1
1248_2_4	328_13_809	95_5_3642	548_2_1
1248_2_9	328_13_825	95_5_3635	548_2_1
1248_2_11	328_13_802	95_5_3642	548_2_1
1248_2_12	328_13_841	95_5_3603	548_2_1
1248_2_17	328_13_846	95_5_3580	548_2_1
1248_2_20	328_13_844	95_5_3574	548_2_1
1248_2_18	328_13_853	95_5_3585	548_2_1
1248_2_16	328_13_848	95_5_3602	548_2_1
1248_2_14	328_13_821	95_5_3625	548_2_1
1248_2_15	328_13_774	95_5_3643	548_2_1
1248_2_17	328_13_740	95_5_3674	548_2_1
1248_2_16	328_13_741	95_5_3684	548_2_1
1248_2_12	328_13_780	95_5_3660	548_2_1
1248_2_15	328_13_755	95_5_3666	548_2_1
1248_2_12	328_13_772	95_5_3657	548_2_1
1248_2_11	328_13_767	95_5_3657	548_2_1
1248_2_13	328_13_754	95_5_3680	548_2_1
1248_2_18	328_13_791	95_5_3660	548_2_1
1248_2_22	328_13_804	95_5_3641	548_2_1
1248_2_19	328_13_786	95_5_3661	548_2_1
1248_2_17	328_13_783	95_5_3654	548_2_1
1248_2_15	328_13_834	95_5_3598	548_2_1
1248_2_19	328_13_848	95_5_3566	548_2_1
1248_2_16	328_13_869	95_5_3551	548_2_1
1248_2_15	328_13_894	95_5_3547	548_2_1
1248_2_8	328_13_918	95_5_3532	548_2_1
1248_2_10	328_13_891	95_5_3576	548_2_1
1248_2_9	328_13_883	95_5_3578	548_2_1
1248_2_14	328_13_873	95_5_3589	548_2_1
1248_2_16	328_13_850	95_5_3624	548_2_1
1248_2_21	328_13_815	95_5_3651	548_2_1
1248_2_19	328_13_841	95_5_3611	548_2_1
1248_2_22	328_13_908	95_5_3505	548_2_1
1248_2_32	328_13_913	95_5_3472	548_2_1
1248_2_35	328_13_914	95_5_3479	548_2_1
1248_2_44	328_13_912	95_5_3460	548_2_1
1248_2_30	328_13_870	95_5_3509	548_2_1
1248_2_36	328_13_910	95_5_3482	548_2_1
1248_2_24	328_13_878	95_5_3540	548_2_1
1248_2_25	328_13_890	95_5_3526	548_2_1
1248_2_17	328_13_885	95_5_3511	548_2_1
1248_2_14	328_13_900	95_5_3506	548_2_1
1248_2_14	328_13_925	95_5_3481	548_2_1
1248_2_15	328_13_915	95_5_3485	548_2_1
1248_2_15	328_13_909	95_5_3492	548_2_1
1248_2_15	328_13_913	95_5_3512	548_2_1
1248_2_7	328_13_886	95_5_3552	548_2_1
1248_2_11	328_13_866	95_5_3549	548_2_1
1248_2_7	328_13_842	95_5_3585	548_2_1
1248_2_6	328_13_799	95_5_3650	548_2_1
1248_2_10	328_13_746	95_5_3667	548_2_1
1248_2_8	328_13_764	95_5_3649	548_2_1
1248_2_7	328_13_781	95_5_3659	548_2_1
1248_2_4	328_13_795	95_5_3650	548_2_1
1248_2_3	328_13_785	95_5_3660	548_2_1
1248_2_3	328_13_788	95_5_3668	548_2_1
1248_2_2	328_13_809	95_5_3667	548_2_1
1248_2_1	328_13_829	95_5_3631	548_2_1
328_13_802	95_5_3653
328_13_808	95_5_3635
328_13_821	95_5_3634
328_13_882	95_5_3580
328_13_857	95_5_3612
328_13_904	95_5_3561
328_13_864	95_5_3623
328_13_822	95_5_3665
328_13_834	95_5_3638
328_13_801	95_5_3664
328_13_821	95_5_3629
328_13_815	95_5_3635
328_13_846	95_5_3604
328_13_848	95_5_3598
328_13_835	95_5_3609
328_13_837	95_5_3599
328_13_848	95_5_3570
328_13_851	95_5_3566
328_13_856	95_5_3550
328_13_819	95_5_3600
328_13_809	95_5_3618
328_13_795	95_5_3642
328_13_772	95_5_3669
328_13_764	95_5_3689
328_13_753	95_5_3693
328_13_693	95_5_3756
328_13_693	95_5_3751
328_13_727	95_5_3721
328_13_718	95_5_3716
328_13_733	95_5_3712
328_13_736	95_5_3721
328_13_730	95_5_3736
328_13_717	95_5_3753
328_13_755	95_5_3715
328_13_797	95_5_3651
328_13_748	95_5_3690
328_13_769	95_5_3669
328_13_760	95_5_3684
328_13_764	95_5_3678
328_13_807	95_5_3646
328_13_797	95_5_3662
328_13_816	95_5_3637
328_13_832	95_5_3616
328_13_822	95_5_3603
328_13_789	95_5_3657
328_13_809	95_5_3639
328_13_782	95_5_3684
328_13_809	95_5_3633
328_13_814	95_5_3617
328_13_813	95_5_3633
328_13_810	95_5_3629
328_13_781	95_5_3664
328_13_773	95_5_3673
328_13_763	95_5_3690
328_13_717	95_5_3723
328_13_667	95_5_3763
328_13_689	95_5_3739
328_13_682	95_5_3745
328_13_682	95_5_3738
328_13_672	95_5_3765
328_13_733	95_5_3712
328_13_752	95_5_3702
328_13_742	95_5_3715
328_13_792	95_5_3665
328_13_812	95_5_3643
328_13_793	95_5_3648
328_13_780	95_5_3667
328_13_777	95_5_3673
328_13_765	95_5_3684
328_13_747	95_5_3703
328_13_769	95_5_3699
328_13_775	95_5_3693
328_13_796	95_5_3661
328_13_779	95_5_3675
328_13_767	95_5_3692
328_13_726	95_5_3740
328_13_709	95_5_3737
328_13_728	95_5_3716
328_13_755	95_5_3694
328_13_756	95_5_3708
328_13_764	95_5_3699
328_13_772	95_5_3695
328_13_761	95_5_3716
328_13_772	95_5_3702
328_13_781	95_5_3697
328_13_767	95_5_3681
328_13_752	95_5_3698
328_13_794	95_5_3668
328_13_795	95_5_3657
328_13_764	95_5_3685
328_13_731	95_5_3719
328_13_753	95_5_3698
328_13_746	95_5_3707
328_13_754	95_5_3694
328_13_779	95_5_3676
328_13_778	95_5_3683
328_13_756	95_5_3700
328_13_732	95_5_3714
328_13_765	95_5_3676
328_13_830	95_5_3615
328_13_846	95_5_3592
328_13_880	95_5_3566
328_13_849	95_5_3622
328_13_818	95_5_3641
328_13_783	95_5_3660
328_13_772	95_5_3661
328_13_789	95_5_3663
328_13_804	95_5_3633
328_13_799	95_5_3640
328_13_816	95_5_3618
328_13_842	95_5_3595
328_13_846	95_5_3587
328_13_771	95_5_3674
328_13_792	95_5_3649
328_13_850	95_5_3593
328_13_866	95_5_3568
328_13_810	95_5_3623
328_13_871	95_5_3580
328_13_818	95_5_3611
328_13_819	95_5_3596
328_13_773	95_5_3637
328_13_749	95_5_3656
328_13_702	95_5_3712
328_13_728	95_5_3701
328_13_737	95_5_3697
328_13_742	95_5_3701
328_13_712	95_5_3736
328_13_787	95_5_3676
328_13_756	95_5_3708
328_13_789	95_5_3681
328_13_796	95_5_3683
328_13_807	95_5_3658
328_13_757	95_5_3699
328_13_815	95_5_3652
328_13_772	95_5_3690
328_13_772	95_5_3703
328_13_704	95_5_3755
328_13_672	95_5_3784
328_13_720	95_5_3734
328_13_744	95_5_3714
328_13_731	95_5_3710
328_13_715	95_5_3714
328_13_755	95_5_3707
328_13_776	95_5_3684
328_13_772	95_5_3696
328_13_763	95_5_3707
328_13_771	95_5_3707
328_13_757	95_5_3728
328_13_753	95_5_3717
328_13_751	95_5_3717
328_13_764	95_5_3693
328_13_750	95_5_3698
328_13_751	95_5_3705
328_13_749	95_5_3714
328_13_780	95_5_3681
328_13_802	95_5_3657
328_13_798	95_5_3663
328_13_850	95_5_3613
328_13_832	95_5_3615
328_13_790	95_5_3642
328_13_806	95_5_3641
328_13_818	95_5_3646
328_13_813	95_5_3643
328_13_799	95_5_3673
328_13_826	95_5_3655
328_13_840	95_5_3643
328_13_812	95_5_3634
328_13_786	95_5_3639
328_13_771	95_5_3635
328_13_757	95_5_3651
328_13_775	95_5_3633
328_13_799	95_5_3633
328_13_799	95_5_3634
328_13_815	95_5_3622
328_13_750	95_5_3688
328_13_770	95_5_3682
328_13_814	95_5_3645
328_13_822	95_5_3645
328_13_816	95_5_3648
328_13_762	95_5_3708
328_13_737	95_5_3716
328_13_669	95_5_3777
328_13_639	95_5_3785
328_13_654	95_5_3787
328_13_779	95_5_3683
328_13_794	95_5_3673
328_13_767	95_5_3692
328_13_722	95_5_3717
328_13_714	95_5_3734
328_13_666	95_5_3784
328_13_706	95_5_3738
328_13_723	95_5_3735
328_13_715	95_5_3728
328_13_713	95_5_3731
328_13_714	95_5_3730
328_13_684	95_5_3767
328_13_687	95_5_3769
328_13_709	95_5_3746
328_13_754	95_5_3705
328_13_744	95_5_3698
328_13_742	95_5_3720
328_13_740	95_5_3723
328_13_774	95_5_3667
328_13_769	95_5_3679
328_13_786	95_5_3662
328_13_764	95_5_3686
328_13_720	95_5_3731
328_13_696	95_5_3746
328_13_693	95_5_3756
328_13_702	95_5_3736
328_13_745	95_5_3707
328_13_753	95_5_3703
328_13_793	95_5_3680
328_13_828	95_5_3649
328_13_824	95_5_3639
328_13_795	95_5_3676
328_13_783	95_5_3685
328_13_809	95_5_3669
328_13_773	95_5_3691
328_13_797	95_5_3662
328_13_842	95_5_3624
328_13_824	95_5_3626
328_13_837	95_5_3609
328_13_756	95_5_3680
328_13_764	95_5_3679
328_13_769	95_5_3677
328_13_753	95_5_3681
328_13_685	95_5_3744
328_13_653	95_5_3767
328_13_661	95_5_3756
328_13_677	95_5_3746
328_13_692	95_5_3748
328_13_675	95_5_3790
328_13_665	95_5_3794
328_13_648	95_5_3807
328_13_694	95_5_3756
328_13_696	95_5_3770
328_13_726	95_5_3737
328_13_725	95_5_3741
328_13_741	95_5_3726
328_13_749	95_5_3718
328_13_759	95_5_3689
328_13_787	95_5_3668
328_13_796	95_5_3662
328_13_776	95_5_3683
328_13_794	95_5_3675
328_13_766	95_5_3687
328_13_797	95_5_3641
328_13_766	95_5_3683
328_13_780	95_5_3676
328_13_788	95_5_3668
328_13_769	95_5_3696
328_13_724	95_5_3732
328_13_729	95_5_3735
328_13_713	95_5_3737
328_13_719	95_5_3733
328_13_708	95_5_3759
328_13_764	95_5_3708
328_13_741	95_5_3724
328_13_693	95_5_3756
328_13_737	95_5_3703
328_13_739	95_5_3704
328_13_706	95_5_3741
328_13_730	95_5_3710
328_13_708	95_5_3725
328_13_724	95_5_3728
328_13_721	95_5_3722
328_13_694	95_5_3766
328_13_649	95_5_3802
328_13_676	95_5_3763
328_13_704	95_5_3733
328_13_755	95_5_3703
328_13_739	95_5_3715
328_13_787	95_5_3668
328_13_821	95_5_3640
328_13_853	95_5_3611
328_13_832	95_5_3625
328_13_801	95_5_3623
328_13_764	95_5_3657
328_13_835	95_5_3610
328_13_807	95_5_3653
328_13_829	95_5_3633
328_13_760	95_5_3687
328_13_692	95_5_3731
328_13_690	95_5_3735
328_13_730	95_5_3714
328_13_784	95_5_3677
328_13_797	95_5_3658
328_13_810	95_5_3630
328_13_852	95_5_3587
328_13_845	95_5_3603
328_13_848	95_5_3599
328_13_831	95_5_3631
328_13_823	95_5_3637
328_13_821	95_5_3639
328_13_809	95_5_3637
328_13_805	95_5_3632
328_13_832	95_5_3618
328_13_819	95_5_3621
328_13_752	95_5_3689
328_13_801	95_5_3654
328_13_807	95_5_3641
328_13_798	95_5_3647
328_13_810	95_5_3638
328_13_776	95_5_3662
328_13_775	95_5_3658
328_13_810	95_5_3636
328_13_896	95_5_3568
328_13_908	95_5_3558
328_13_903	95_5_3542
328_13_830	95_5_3607
328_13_804	95_5_3615
328_13_769	95_5_3653
328_13_764	95_5_3642
328_13_732	95_5_3669
328_13_730	95_5_3647
328_13_743	95_5_3661
328_13_756	95_5_3685
328_13_772	95_5_3664
328_13_774	95_5_3664
328_13_782	95_5_3648
328_13_781	95_5_3665
328_13_776	95_5_3674
328_13_770	95_5_3700
328_13_776	95_5_3694
328_13_748	95_5_3706
328_13_767	95_5_3683
328_13_796	95_5_3659
328_13_832	95_5_3621
328_13_789	95_5_3638
328_13_824	95_5_3619
328_13_808	95_5_3668
328_13_806	95_5_3681
328_13_796	95_5_3677
328_13_793	95_5_3668
328_13_778	95_5_3692
328_13_755	95_5_3714
328_13_731	95_5_3716
328_13_727	95_5_3722
328_13_709	95_5_3727
328_13_746	95_5_3702
328_13_757	95_5_3706
328_13_757	95_5_3706
328_13_749	95_5_3723
328_13_733	95_5_3731
328_13_774	95_5_3698
328_13_755	95_5_3714
328_13_764	95_5_3682
328_13_775	95_5_3657
328_13_784	95_5_3642
328_13_813	95_5_3636
328_13_781	95_5_3684
328_13_837	95_5_3627
328_13_780	95_5_3662
328_13_794	95_5_3658
328_13_768	95_5_3687
328_13_742	95_5_3704
328_13_715	95_5_3709
328_13_727	95_5_3711
328_13_746	95_5_3711
328_13_753	95_5_3701
328_13_790	95_5_3661
328_13_813	95_5_3627
328_13_809	95_5_3642
328_13_814	95_5_3650
328_13_786	95_5_3679
328_13_766	95_5_3684
328_13_737	95_5_3673
328_13_770	95_5_3642
328_13_736	95_5_3693
328_13_731	95_5_3694
328_13_745	95_5_3697
328_13_764	95_5_3683
328_13_741	95_5_3714
328_13_756	95_5_3699
328_13_727	95_5_3706
328_13_724	95_5_3699
328_13_701	95_5_3731
328_13_719	95_5_3721
328_13_764	95_5_3690
328_13_815	95_5_3660
328_13_824	95_5_3662
328_13_803	95_5_3678
328_13_808	95_5_3661
328_13_828	95_5_3637
328_13_846	95_5_3597
328_13_850	95_5_3600
328_13_840	95_5_3609
328_13_804	95_5_3661
328_13_794	95_5_3675
328_13_766	95_5_3701
328_13_736	95_5_3734
328_13_740	95_5_3718
328_13_702	95_5_3745
328_13_757	95_5_3689
328_13_767	95_5_3697
328_13_786	95_5_3669
328_13_803	95_5_3662
328_13_782	95_5_3689
328_13_752	95_5_3721
328_13_801	95_5_3671
328_13_783	95_5_3676
328_13_801	95_5_3655
328_13_827	95_5_3622
328_13_823	95_5_3640
328_13_800	95_5_3676
328_13_835	95_5_3647
328_13_836	95_5_3633
328_13_852	95_5_3618
328_13_845	95_5_3611
328_13_892	95_5_3554
328_13_860	95_5_3573
328_13_874	95_5_3566
328_13_838	95_5_3606
328_13_796	95_5_3649
328_13_750	95_5_3693
328_13_729	95_5_3710
328_13_721	95_5_3711
328_13_720	95_5_3719
328_13_720	95_5_3723
328_13_755	95_5_3690
328_13_728	95_5_3715
328_13_734	95_5_3705
328_13_725	95_5_3707
328_13_746	95_5_3694
328_13_749	95_5_3694
328_13_756	95_5_3689
328_13_799	95_5_3641
328_13_761	95_5_3679
328_13_798	95_5_3638
328_13_776	95_5_3674
328_13_775	95_5_3664
328_13_771	95_5_3669
328_13_764	95_5_3684
328_13_706	95_5_3737
328_13_724	95_5_3713
328_13_731	95_5_3709
328_13_757	95_5_3696
328_13_757	95_5_3679
328_13_790	95_5_3664
328_13_809	95_5_3649
328_13_796	95_5_3649
328_13_768	95_5_3668
328_13_837	95_5_3611
328_13_824	95_5_3633
328_13_852	95_5_3614
328_13_836	95_5_3634
328_13_832	95_5_3629
328_13_791	95_5_3646
328_13_785	95_5_3646
328_13_832	95_5_3614
328_13_808	95_5_3637
328_13_768	95_5_3667
328_13_803	95_5_3644
328_13_739	95_5_3682
328_13_747	95_5_3687
328_13_734	95_5_3701
328_13_744	95_5_3697
328_13_771	95_5_3682
328_13_716	95_5_3743
328_13_745	95_5_3720
328_13_754	95_5_3703
328_13_716	95_5_3748
328_13_720	95_5_3753
328_13_714	95_5_3729
328_13_741	95_5_3687
328_13_772	95_5_3670
328_13_801	95_5_3649
328_13_779	95_5_3670
328_13_838	95_5_3622
328_13_868	95_5_3605
328_13_871	95_5_3612
328_13_892	95_5_3594
328_13_852	95_5_3631
328_13_836	95_5_3643
328_13_864	95_5_3612
328_13_828	95_5_3641
328_13_820	95_5_3625
328_13_835	95_5_3609
328_13_888	95_5_3573
328_13_922	95_5_3539
328_13_934	95_5_3523
328_13_897	95_5_3541
328_13_926	95_5_3505
328_13_902	95_5_3532
328_13_899	95_5_3554
328_13_893	95_5_3554
328_13_892	95_5_3570
328_13_909	95_5_3557
328_13_858	95_5_3606
328_13_823	95_5_3631
328_13_814	95_5_3621
328_13_798	95_5_3620
328_13_790	95_5_3627
328_13_779	95_5_3633
328_13_799	95_5_3620
328_13_817	95_5_3617
328_13_755	95_5_3675
328_13_774	95_5_3658
328_13_773	95_5_3645
328_13_805	95_5_3624
328_13_775	95_5_3661
328_13_730	95_5_3709
328_13_719	95_5_3712
328_13_735	95_5_3706
328_13_702	95_5_3738
328_13_696	95_5_3748
328_13_709	95_5_3746
328_13_661	95_5_3791
328_13_637	95_5_3825
328_13_673	95_5_3777
328_13_702	95_5_3755
328_13_732	95_5_3726
328_13_782	95_5_3677
328_13_794	95_5_3678
328_13_816	95_5_3647
328_13_819	95_5_3645
328_13_825	95_5_3642
328_13_796	95_5_3674
328_13_836	95_5_3621
328_13_820	95_5_3633
328_13_815	95_5_3631
328_13_796	95_5_3648
328_13_808	95_5_3640
328_13_757	95_5_3685
328_13_740	95_5_3708
328_13_675	95_5_3793
328_13_637	95_5_3820
328_13_635	95_5_3823
328_13_672	95_5_3800
328_13_684	95_5_3790
328_13_698	95_5_3768
328_13_684	95_5_3771
328_13_681	95_5_3759
328_13_701	95_5_3755
328_13_737	95_5_3711
328_13_729	95_5_3714
328_13_769	95_5_3693
328_13_797	95_5_3665
328_13_811	95_5_3660
328_13_808	95_5_3670
328_13_817	95_5_3651
328_13_852	95_5_3607
328_13_875	95_5_3581
328_13_848	95_5_3598
328_13_878	95_5_3554
328_13_911	95_5_3508
328_13_911	95_5_3515
328_13_872	95_5_3539
328_13_845	95_5_3587
328_13_833	95_5_3595
328_13_828	95_5_3592
328_13_807	95_5_3633
328_13_792	95_5_3646
328_13_823	95_5_3615
328_13_869	95_5_3570
328_13_828	95_5_3600
328_13_804	95_5_3624
328_13_848	95_5_3596
328_13_851	95_5_3600
328_13_844	95_5_3609
328_13_861	95_5_3598
328_13_834	95_5_3620
328_13_802	95_5_3634
328_13_787	95_5_3651
328_13_770	95_5_3671
328_13_770	95_5_3664
328_13_773	95_5_3645
328_13_733	95_5_3693
328_13_688	95_5_3740
328_13_641	95_5_3792
328_13_652	95_5_3787
328_13_719	95_5_3723
328_13_757	95_5_3690
328_13_760	95_5_3700
328_13_718	95_5_3746
328_13_716	95_5_3735
328_13_730	95_5_3716
328_13_689	95_5_3748
328_13_713	95_5_3741
328_13_691	95_5_3776
328_13_704	95_5_3765
328_13_690	95_5_3775
328_13_724	95_5_3740
328_13_746	95_5_3728
328_13_749	95_5_3724
328_13_766	95_5_3715
328_13_774	95_5_3699
328_13_748	95_5_3718
328_13_786	95_5_3676
328_13_768	95_5_3680
328_13_809	95_5_3632
328_13_798	95_5_3661
328_13_811	95_5_3645
328_13_825	95_5_3658
328_13_832	95_5_3631
328_13_826	95_5_3636
328_13_865	95_5_3614
328_13_867	95_5_3597
328_13_823	95_5_3616
328_13_819	95_5_3622
328_13_789	95_5_3638
328_13_797	95_5_3610
328_13_792	95_5_3609
328_13_804	95_5_3594
328_13_806	95_5_3612
328_13_860	95_5_3566
328_13_835	95_5_3608
328_13_797	95_5_3641
328_13_745	95_5_3690
328_13_725	95_5_3700
328_13_718	95_5_3725
328_13_731	95_5_3725
328_13_797	95_5_3658
328_13_821	95_5_3611
328_13_799	95_5_3634
328_13_787	95_5_3657
328_13_801	95_5_3637
328_13_786	95_5_3667
328_13_793	95_5_3657
328_13_751	95_5_3706
328_13_782	95_5_3678
328_13_794	95_5_3675
328_13_780	95_5_3676
328_13_761	95_5_3711
328_13_771	95_5_3695
328_13_810	95_5_3655
328_13_816	95_5_3633
328_13_827	95_5_3612
328_13_811	95_5_3603
328_13_759	95_5_3628
328_13_798	95_5_3608
328_13_774	95_5_3640
328_13_768	95_5_3659
328_13_730	95_5_3706
328_13_757	95_5_3688
328_13_726	95_5_3726
328_13_761	95_5_3672
328_13_728	95_5_3693
328_13_750	95_5_3676
328_13_787	95_5_3668
328_13_779	95_5_3653
328_13_812	95_5_3635
328_13_803	95_5_3657
328_13_815	95_5_3644
328_13_808	95_5_3661
328_13_773	95_5_3702
328_13_769	95_5_3690
[truncated: 3,001 more rows]
[truncated: 1,552 more columns]
