# Supplementary material for: Environmental change makes robust ecological networks fragile
Source: Nat Commun. 2016 Aug 11;7:12462. doi: 10.1038/ncomms12462 (PMC4987532; doi:10.1038/ncomms12462)
Supplement: Supplementary Data 1 — Host-parasite networks and host extinction sequences in Avida experiments. The compressed archive includes the 100 co-evolved host-parasite networks and the host extinction sequences in the historical scenario. [file ncomms12462-s2.zip › Supplementary_data_S1/host_extinction_sequence_21.csv]

1200_013_1	344_13_2	345_01235_1	346_01235_1	347_01235_1	340_0235_1	341_0125_1	342_0_1	343_01235_1	348_01235_1	349_0235_10	298_013_2	299_01235_1	296_01235_14	297_01235_1	294_01235_1	295_01235_2	292_0235_17	293_01235_4	290_0235_2	291_46_2	270_01235_3	271_01235_2	272_01235_6	273_01235_7	274_01235_1	276_01235_1	278_01235_19	279_01235_1	1132_01235_1	108_01235_8	109_235_4	102_0_1	103_01235_1	100_0125_5	101_0125_15	106_0_1	107_0125_20	104_1235_26	105_0125_3	1375_046_1	99_01235_1	98_01235_1	91_0125_2	93_01235_11	92_01235_23	95_01235_2	97_0235_1	96_01235_4	559_0123_1
318_01_1	593_01235_5	452_01235_1	1149_0_1	1140_01235_1	965_01235_1	1141_01235_1	527_0_1	198_01235_3	429_01235_1	1257_01235_1	453_0235_1	1145_01235_1	345_01235_1	346_01235_1	347_01235_1	340_0235_1	342_0_1	343_01235_1	810_1235_1	811_123_1	812_01235_1	504_01235_1	348_01235_1	349_0235_11	816_013_1	817_01235_1	595_01235_17	664_0125_4	1399_0235_2	719_0_1	718_0235_10	717_01235_1	716_0125_1	715_0125_2	714_01235_2	713_1235_1	711_01235_13	662_0123_1	618_01235_7	891_01235_1	17_0235_17	505_01235_1	1264_01235_1	1069_01235_1	1068_01235_1	1060_01235_2	1063_0125_1	1062_01235_1	1065_0123_4
593_01235_2	452_01235_1	1140_01235_1	965_01235_1	1141_01235_1	198_01235_1	429_01235_1	428_01235_1	453_0235_1	1145_01235_1	346_01235_1	347_01235_1	340_0235_1	342_0_1	343_01235_1	810_1235_1	811_123_1	64_0235_13	504_01235_1	348_01235_1	349_0235_12	816_013_1	817_01235_1	595_01235_3	664_0125_4	1399_0235_2	719_0_1	718_0235_11	716_0125_1	715_0125_1	1398_01235_2	713_1235_1	711_01235_8	662_0123_1	618_01235_2	915_0125_1	661_0235_1	420_01235_1	1264_01235_1	236_01235_1	1069_01235_1	1068_01235_1	283_01235_1	1060_01235_1	1063_0125_1	1065_0123_4	1066_01235_1	913_01_1	298_013_2	296_01235_3
452_01235_1	294_01235_1	1141_01235_1	453_0235_1	819_01235_1	347_01235_2	340_0235_1	342_0_1	343_01235_2	810_1235_1	811_123_1	348_01235_3	349_0235_12	816_013_1	817_01235_1	664_0125_5	1399_0235_2	719_0_1	718_0235_14	716_0125_1	715_0125_1	713_1235_1	711_01235_9	662_0123_1	915_0125_1	661_0235_1	236_01235_1	1069_01235_1	1068_01235_1	425_01235_1	1063_0125_1	1065_0123_4	1066_01235_1	913_01_1	298_013_2	296_01235_3	195_0235_1	912_0235_1	292_0235_22	290_0235_1	291_46_1	1087_0123_1	590_01235_1	592_0235_1	595_01235_2	1082_01235_1	1081_01235_1	596_1235_3	599_0235_1	194_01235_3
1141_01235_1	344_13_1	819_01235_1	347_01235_2	342_0_1	343_01235_3	810_1235_1	811_123_1	348_01235_4	349_0235_6	816_013_1	664_0125_2	1399_0235_1	719_0_1	718_0235_9	715_0125_1	711_01235_8	425_01235_1	1168_01235_1	1065_0123_3	1066_01235_1	913_01_1	298_013_2	296_01235_4	294_01235_1	912_0235_1	292_0235_14	1087_0123_1	590_01235_1	592_0235_1	595_01235_1	594_012_1	597_01235_1	194_01235_3	197_01235_1	196_01235_7	191_046_1	1125_01235_1	1089_0135_8	192_046_2	270_01235_1	271_01235_1	272_01235_1	273_01235_1	278_01235_8	525_046_7	1409_0125_3	1018_01235_1	522_01235_1	523_01235_1
1141_01235_1	344_13_1	819_01235_1	347_01235_2	342_0_1	343_01235_6	811_123_1	348_01235_3	349_0235_5	816_013_1	664_0125_2	719_0_1	718_0235_8	715_0125_1	711_01235_9	425_01235_1	1168_01235_1	1065_0123_2	1066_01235_1	1258_01235_1	298_013_2	296_01235_2	294_01235_1	912_0235_1	292_0235_9	1087_0123_1	590_01235_1	593_01235_1	592_0235_1	595_01235_1	594_012_1	597_01235_1	194_01235_3	197_01235_1	196_01235_5	191_046_1	1125_01235_1	1089_0135_13	192_046_1	270_01235_1	271_01235_1	272_01235_1	273_01235_1	278_01235_10	525_046_9	1409_0125_7	522_01235_1	523_01235_1	1403_01235_2	1400_13_3
1141_01235_1	344_13_1	819_01235_1	347_01235_2	342_0_1	343_01235_8	811_123_1	348_01235_3	349_0235_5	816_013_1	718_0235_7	711_01235_13	425_01235_1	1168_01235_1	1065_0123_2	1066_01235_1	296_01235_1	912_0235_1	292_0235_8	1087_0123_1	590_01235_1	593_01235_1	592_0235_1	595_01235_1	594_012_1	194_01235_2	197_01235_1	196_01235_5	1089_0135_16	270_01235_1	271_01235_1	272_01235_1	273_01235_1	278_01235_7	525_046_7	1409_0125_13	522_01235_1	523_01235_1	1400_13_2	1406_01235_29	1405_046_2	1236_235_2	1231_1235_1	443_0235_1	1334_35_1	1238_0135_1	446_01235_10	445_046_1	108_01235_1	109_235_2
1141_01235_1	344_13_1	342_0_1	343_01235_9	348_01235_6	349_0235_2	718_0235_8	711_01235_15	1065_0123_2	1066_01235_1	912_0235_1	292_0235_6	1087_0123_1	593_01235_1	592_0235_1	595_01235_1	194_01235_2	197_01235_1	196_01235_10	1089_0135_17	270_01235_1	271_01235_1	273_01235_1	278_01235_6	525_046_6	1409_0125_21	522_01235_1	523_01235_1	1400_13_3	1406_01235_33	1405_046_2	1236_235_3	1231_1235_1	443_0235_1	1334_35_1	1330_01235_2	445_046_1	108_01235_1	109_235_1	100_0125_1	101_0125_1	107_0125_36	104_1235_17	907_01235_28	33_35_1	908_01235_66	37_1235_1	34_235_1	642_01235_3	1247_01235_1
342_0_1	343_01235_12	348_01235_9	349_0235_1	718_0235_11	711_01235_18	1065_0123_1	1066_01235_1	912_0235_1	292_0235_5	1087_0123_1	593_01235_1	592_0235_1	595_01235_1	194_01235_2	197_01235_1	196_01235_15	1089_0135_32	270_01235_1	271_01235_1	273_01235_1	278_01235_4	525_046_6	1409_0125_26	522_01235_1	523_01235_1	1400_13_4	1406_01235_28	1405_046_2	1236_235_4	1231_1235_1	443_0235_1	1334_35_1	1330_01235_1	445_046_1	108_01235_1	109_235_1	100_0125_1	101_0125_1	107_0125_38	104_1235_15	907_01235_41	33_35_1	908_01235_72	37_1235_1	34_235_1	642_01235_2	649_0_1	434_01235_1	435_1235_44
342_0_1	343_01235_11	348_01235_10	349_0235_1	718_0235_24	711_01235_31	1065_0123_1	1066_01235_1	912_0235_1	292_0235_7	1087_0123_1	593_01235_1	592_0235_1	595_01235_1	194_01235_2	197_01235_1	196_01235_14	1089_0135_40	271_01235_1	273_01235_1	278_01235_3	525_046_6	1409_0125_28	522_01235_1	523_01235_1	1400_13_5	1406_01235_29	1012_01235_18	1236_235_6	1231_1235_1	443_0235_1	1330_01235_2	108_01235_1	109_235_1	100_0125_1	101_0125_1	107_0125_52	104_1235_21	907_01235_54	33_35_1	908_01235_81	37_1235_1	34_235_1	642_01235_1	649_0_1	434_01235_1	435_1235_42	433_0235_5	430_01_1	335_03_1
342_0_1	343_01235_10	348_01235_9	349_0235_1	718_0235_28	711_01235_42	1066_01235_1	1390_01235_60	292_0235_5	1087_0123_1	593_01235_1	592_0235_1	595_01235_1	194_01235_2	197_01235_1	196_01235_11	1089_0135_41	271_01235_1	278_01235_3	525_046_5	1409_0125_26	522_01235_1	523_01235_1	1400_13_6	1406_01235_32	1012_01235_9	1236_235_6	1231_1235_1	443_0235_1	1330_01235_2	108_01235_1	109_235_1	100_0125_1	101_0125_1	107_0125_47	104_1235_26	907_01235_60	33_35_1	908_01235_72	37_1235_1	34_235_1	642_01235_1	649_0_1	435_1235_39	433_0235_9	430_01_1	854_1235_18	855_0_1	850_0_1	1375_046_3
1142_01235_1	1304_01235_14	1141_01235_1	1300_1235_3	210_01235_1	762_046_2	760_01235_15	761_01235_1	765_046_18	130_1235_53	137_01235_1	136_01235_1	804_01235_1	495_0135_15	139_01235_1	41_01235_124	93_01235_9	690_01235_1	268_01235_1	21_235_3	694_01235_3	23_1235_1	1074_0125_1	624_01235_1	29_046_29	1371_0235_9	540_235_4	541_01235_32	403_046_7	4_01235_5	343_01235_8	281_01235_141	280_01235_2	931_01235_1	282_01235_1	348_01235_8	349_0235_1	287_0235_37	934_01235_12	1316_01235_4	462_01235_1	1090_1235_1	993_01235_1	718_0235_31	671_01235_1	711_01235_49	576_01235_1	262_0135_2	261_01235_1	124_0135_1
1142_01235_1	1304_01235_10	1141_01235_1	1300_1235_3	210_01235_1	762_046_2	760_01235_22	761_01235_1	765_046_17	130_1235_52	137_01235_1	136_01235_1	804_01235_1	495_0135_15	139_01235_1	138_0125_1	93_01235_5	690_01235_1	268_01235_1	21_235_2	694_01235_4	23_1235_1	1074_0125_1	624_01235_1	29_046_31	1371_0235_4	540_235_3	541_01235_27	403_046_9	4_01235_5	343_01235_8	281_01235_139	280_01235_2	931_01235_1	282_01235_1	348_01235_8	349_0235_1	287_0235_46	934_01235_10	1316_01235_2	1090_1235_1	1158_1235_1	993_01235_1	718_0235_31	671_01235_1	711_01235_46	576_01235_1	262_0135_1	261_01235_1	124_0135_1
1142_01235_1	1304_01235_7	1300_1235_3	210_01235_1	762_046_1	760_01235_29	761_01235_1	765_046_16	920_0235_1	130_1235_52	137_01235_1	136_01235_1	804_01235_1	495_0135_15	139_01235_1	138_0125_1	93_01235_3	690_01235_1	268_01235_1	21_235_1	694_01235_8	23_1235_1	1074_0125_1	624_01235_1	29_046_32	1371_0235_4	540_235_3	541_01235_23	403_046_9	4_01235_5	343_01235_7	281_01235_131	280_01235_1	931_01235_1	282_01235_1	348_01235_8	349_0235_1	287_0235_56	934_01235_13	1316_01235_1	993_01235_1	718_0235_26	711_01235_47	576_01235_1	261_01235_1	124_0135_1	420_01235_1	128_01235_57	269_235_15	219_01235_1
1304_01235_5	1300_1235_1	210_01235_1	762_046_1	760_01235_39	761_01235_1	765_046_12	130_1235_51	137_01235_1	136_01235_1	804_01235_1	495_0135_15	139_01235_1	93_01235_3	690_01235_1	27_01235_1	21_235_1	694_01235_9	23_1235_1	1074_0125_1	624_01235_1	29_046_34	1371_0235_1	540_235_3	541_01235_21	403_046_11	4_01235_6	343_01235_6	281_01235_127	280_01235_1	931_01235_1	282_01235_1	348_01235_7	349_0235_1	287_0235_55	934_01235_18	993_01235_1	718_0235_19	711_01235_44	576_01235_1	261_01235_1	124_0135_1	420_01235_1	128_01235_64	269_235_16	268_01235_1	69_01235_1	183_01235_1	58_01235_37	54_0235_1
1304_01235_4	1300_1235_1	210_01235_1	762_046_1	760_01235_57	761_01235_1	765_046_9	130_1235_45	137_01235_1	136_01235_1	804_01235_1	495_0135_14	139_01235_1	93_01235_4	690_01235_1	27_01235_1	694_01235_9	23_1235_1	1074_0125_1	624_01235_1	29_046_31	1371_0235_3	540_235_2	541_01235_19	403_046_11	4_01235_8	343_01235_9	281_01235_139	932_046_20	931_01235_1	282_01235_1	348_01235_7	349_0235_1	287_0235_60	934_01235_21	993_01235_1	718_0235_21	711_01235_46	261_01235_1	124_0135_1	420_01235_1	128_01235_67	269_235_14	219_01235_1	69_01235_1	183_01235_1	58_01235_43	54_0235_1	50_01235_52	1406_01235_16
1304_01235_2	1300_1235_1	210_01235_1	762_046_1	760_01235_75	761_01235_1	765_046_2	130_1235_37	137_01235_1	136_01235_1	495_0135_13	139_01235_1	93_01235_1	690_01235_1	27_01235_1	694_01235_8	23_1235_1	1074_0125_1	624_01235_1	29_046_27	1371_0235_2	540_235_3	541_01235_18	403_046_11	4_01235_8	343_01235_12	281_01235_155	932_046_19	931_01235_1	282_01235_1	348_01235_8	349_0235_1	287_0235_65	934_01235_28	993_01235_1	718_0235_17	711_01235_57	261_01235_1	124_0135_1	420_01235_1	128_01235_83	269_235_19	219_01235_1	69_01235_1	183_01235_1	58_01235_42	54_0235_1	50_01235_64	1406_01235_12	535_01235_1
1304_01235_2	1300_1235_1	210_01235_1	762_046_1	760_01235_78	765_046_2	130_1235_33	137_01235_1	136_01235_1	495_0135_7	139_01235_1	225_0235_1	690_01235_1	27_01235_1	694_01235_6	23_1235_1	1074_0125_1	624_01235_1	29_046_26	540_235_3	541_01235_16	403_046_12	4_01235_12	343_01235_13	281_01235_155	932_046_16	283_01235_1	282_01235_1	348_01235_6	349_0235_1	287_0235_58	934_01235_33	993_01235_1	718_0235_17	711_01235_51	261_01235_1	124_0135_1	420_01235_1	128_01235_89	269_235_21	219_01235_1	69_01235_1	183_01235_1	58_01235_45	54_0235_1	50_01235_90	1406_01235_10	535_01235_1	1410_01235_44	1411_01235_13
1304_01235_2	1300_1235_1	210_01235_1	762_046_1	760_01235_67	765_046_1	130_1235_30	137_01235_1	136_01235_1	495_0135_6	139_01235_1	225_0235_1	690_01235_1	27_01235_1	694_01235_6	23_1235_1	1074_0125_1	624_01235_1	29_046_25	540_235_3	541_01235_20	403_046_14	4_01235_11	343_01235_14	281_01235_163	932_046_14	283_01235_1	282_01235_1	348_01235_6	349_0235_1	287_0235_52	934_01235_37	993_01235_1	718_0235_15	711_01235_38	261_01235_1	124_0135_1	420_01235_1	128_01235_94	269_235_22	219_01235_1	69_01235_1	183_01235_1	58_01235_47	54_0235_1	50_01235_117	1406_01235_15	535_01235_1	1410_01235_32	1411_01235_12
1304_01235_1	1300_1235_1	210_01235_1	762_046_1	760_01235_60	765_046_1	130_1235_32	137_01235_1	136_01235_1	495_0135_5	139_01235_1	225_0235_1	690_01235_1	27_01235_1	694_01235_5	23_1235_1	624_01235_1	29_046_24	540_235_4	541_01235_27	403_046_15	4_01235_12	343_01235_11	281_01235_156	932_046_15	283_01235_1	282_01235_1	348_01235_6	349_0235_1	287_0235_36	934_01235_34	993_01235_1	718_0235_12	711_01235_35	124_0135_1	420_01235_1	128_01235_94	269_235_26	219_01235_1	69_01235_1	183_01235_1	58_01235_46	54_0235_1	50_01235_124	1406_01235_16	535_01235_1	1410_01235_22	1411_01235_12	292_0235_1	419_01235_25
1304_01235_1	210_01235_1	762_046_1	760_01235_66	219_01235_1	130_1235_37	137_01235_1	136_01235_1	495_0135_6	139_01235_1	225_0235_1	27_01235_1	694_01235_5	23_1235_1	624_01235_1	29_046_20	540_235_5	541_01235_37	403_046_13	4_01235_14	343_01235_10	281_01235_157	932_046_17	282_01235_1	348_01235_5	349_0235_1	287_0235_41	934_01235_37	993_01235_1	718_0235_13	711_01235_37	124_0135_1	128_01235_112	269_235_27	69_01235_1	183_01235_1	58_01235_43	54_0235_1	50_01235_116	1406_01235_21	535_01235_1	1410_01235_16	1411_01235_11	292_0235_1	419_01235_24	1416_035_9	538_01235_2	591_01235_1	1323_035_3	1320_0125_27
1304_01235_1	210_01235_1	762_046_1	760_01235_64	219_01235_1	130_1235_40	137_01235_1	136_01235_1	495_0135_5	139_01235_1	225_0235_1	27_01235_1	694_01235_6	23_1235_1	624_01235_1	1073_046_1	540_235_3	541_01235_37	403_046_15	4_01235_11	343_01235_11	281_01235_154	932_046_18	282_01235_1	348_01235_5	349_0235_1	287_0235_42	934_01235_39	993_01235_1	718_0235_9	711_01235_28	124_0135_1	128_01235_130	269_235_29	69_01235_1	58_01235_32	54_0235_1	50_01235_105	1406_01235_22	535_01235_1	1410_01235_13	1411_01235_11	419_01235_23	1416_035_7	538_01235_1	591_01235_1	1323_035_1	1320_0125_24	595_01235_1	200_0125_38
1304_01235_1	210_01235_1	762_046_1	760_01235_68	219_01235_1	130_1235_41	137_01235_1	136_01235_1	495_0135_6	139_01235_1	225_0235_1	27_01235_1	694_01235_6	23_1235_1	624_01235_1	29_046_17	540_235_4	541_01235_35	403_046_17	4_01235_11	343_01235_13	281_01235_158	932_046_18	282_01235_1	348_01235_2	349_0235_1	287_0235_42	934_01235_44	993_01235_1	718_0235_5	711_01235_21	124_0135_1	128_01235_131	269_235_34	69_01235_1	58_01235_26	54_0235_1	50_01235_101	1406_01235_20	535_01235_1	1410_01235_9	1411_01235_10	419_01235_23	1416_035_6	822_0235_37	591_01235_1	1323_035_2	1320_0125_26	595_01235_1	147_1235_13
1304_01235_1	210_01235_1	762_046_1	760_01235_78	219_01235_1	130_1235_41	137_01235_1	136_01235_1	495_0135_6	139_01235_1	225_0235_1	27_01235_1	694_01235_7	23_1235_1	624_01235_1	29_046_20	540_235_3	541_01235_34	403_046_18	4_01235_14	343_01235_14	281_01235_153	932_046_20	282_01235_1	348_01235_2	349_0235_1	287_0235_49	934_01235_60	993_01235_1	718_0235_4	711_01235_15	124_0135_1	128_01235_135	269_235_44	69_01235_1	58_01235_21	54_0235_1	50_01235_99	1406_01235_18	535_01235_1	1410_01235_6	1411_01235_7	419_01235_22	1416_035_4	822_0235_32	591_01235_1	1323_035_2	1320_0125_28	595_01235_1	147_1235_8
1304_01235_1	210_01235_1	762_046_1	760_01235_86	219_01235_1	130_1235_39	137_01235_1	136_01235_1	495_0135_7	139_01235_1	225_0235_1	27_01235_1	694_01235_7	23_1235_1	624_01235_1	29_046_13	540_235_3	541_01235_27	403_046_18	4_01235_14	343_01235_13	281_01235_146	932_046_20	282_01235_1	348_01235_2	287_0235_45	934_01235_71	993_01235_1	718_0235_2	711_01235_13	124_0135_1	128_01235_138	269_235_46	69_01235_1	58_01235_19	54_0235_1	50_01235_89	424_0125_18	535_01235_1	1410_01235_3	1411_01235_5	419_01235_19	1416_035_4	822_0235_30	591_01235_1	1323_035_2	1320_0125_32	147_1235_8	706_01235_44	1329_235_9
210_01235_1	762_046_1	760_01235_98	219_01235_1	130_1235_39	137_01235_1	136_01235_1	495_0135_6	225_0235_1	27_01235_1	694_01235_7	23_1235_1	29_046_17	540_235_2	541_01235_18	403_046_17	4_01235_12	343_01235_11	281_01235_138	932_046_18	282_01235_1	348_01235_2	287_0235_31	934_01235_64	993_01235_1	718_0235_1	711_01235_10	124_0135_1	128_01235_172	269_235_44	69_01235_1	58_01235_19	54_0235_1	50_01235_95	424_0125_15	535_01235_1	1410_01235_2	1411_01235_5	419_01235_21	1416_035_4	822_0235_26	591_01235_1	1323_035_1	1320_0125_34	147_1235_8	706_01235_48	1329_235_10	315_0235_1	271_01235_1	390_1235_1
210_01235_1	760_01235_97	219_01235_1	130_1235_45	137_01235_1	136_01235_1	495_0135_4	538_01235_1	27_01235_1	694_01235_6	23_1235_1	29_046_20	540_235_2	541_01235_9	403_046_15	4_01235_10	343_01235_9	281_01235_143	932_046_18	282_01235_1	348_01235_2	287_0235_24	934_01235_51	993_01235_1	3_235_1	711_01235_7	124_0135_1	128_01235_191	269_235_34	69_01235_1	58_01235_17	54_0235_1	50_01235_96	424_0125_21	535_01235_1	1410_01235_1	1411_01235_5	419_01235_17	1416_035_1	822_0235_30	591_01235_1	1323_035_1	1320_0125_35	147_1235_8	706_01235_40	1329_235_9	315_0235_1	271_01235_1	390_1235_1	112_01235_1
210_01235_1	760_01235_100	219_01235_1	130_1235_52	137_01235_1	136_01235_1	495_0135_4	27_01235_1	694_01235_7	23_1235_1	29_046_24	540_235_2	541_01235_5	403_046_16	4_01235_8	343_01235_8	281_01235_147	932_046_11	282_01235_1	287_0235_20	934_01235_43	993_01235_1	3_235_1	711_01235_6	124_0135_1	128_01235_184	269_235_33	69_01235_1	58_01235_16	54_0235_1	50_01235_109	424_0125_25	535_01235_1	1410_01235_1	1411_01235_5	419_01235_20	1416_035_1	538_01235_1	591_01235_1	1320_0125_26	147_1235_7	706_01235_24	1329_235_10	315_0235_1	271_01235_1	390_1235_1	112_01235_1	82_01235_1	793_01235_70	525_046_1
210_01235_1	760_01235_92	219_01235_1	130_1235_51	137_01235_1	136_01235_1	495_0135_4	27_01235_1	22_01235_10	23_1235_1	29_046_19	540_235_2	403_046_17	4_01235_9	343_01235_10	281_01235_144	932_046_12	282_01235_1	287_0235_17	934_01235_45	993_01235_1	3_235_1	711_01235_4	124_0135_1	128_01235_181	269_235_33	69_01235_1	58_01235_16	54_0235_1	50_01235_118	424_0125_34	535_01235_1	1410_01235_1	1411_01235_5	419_01235_20	1416_035_1	538_01235_1	591_01235_1	1320_0125_16	147_1235_5	706_01235_23	1329_235_8	315_0235_1	271_01235_1	390_1235_1	112_01235_1	82_01235_1	793_01235_78	525_046_1	1409_0125_3
210_01235_1	760_01235_89	219_01235_1	130_1235_46	137_01235_1	136_01235_1	495_0135_2	27_01235_1	22_01235_11	23_1235_1	29_046_22	540_235_2	403_046_14	4_01235_5	343_01235_10	281_01235_168	932_046_14	282_01235_1	287_0235_16	934_01235_38	993_01235_1	3_235_1	711_01235_4	124_0135_1	128_01235_195	269_235_41	69_01235_1	58_01235_16	50_01235_121	424_0125_38	535_01235_1	1410_01235_1	1411_01235_5	419_01235_14	538_01235_1	591_01235_1	1320_0125_14	147_1235_4	706_01235_17	1329_235_6	315_0235_1	271_01235_1	390_1235_1	112_01235_1	82_01235_1	793_01235_106	525_046_1	1409_0125_1	7_01235_1	367_01235_1
210_01235_1	760_01235_76	219_01235_1	130_1235_39	137_01235_1	136_01235_1	495_0135_1	167_01235_1	22_01235_13	23_1235_1	29_046_22	540_235_2	403_046_11	4_01235_2	343_01235_12	281_01235_175	280_01235_1	282_01235_1	287_0235_15	934_01235_33	993_01235_1	3_235_1	711_01235_4	124_0135_1	128_01235_204	269_235_43	69_01235_1	58_01235_16	50_01235_115	424_0125_51	535_01235_1	1384_01235_5	1411_01235_5	419_01235_12	538_01235_1	591_01235_1	1320_0125_9	147_1235_3	706_01235_17	1329_235_5	315_0235_1	271_01235_1	390_1235_1	112_01235_1	82_01235_1	793_01235_121	525_046_1	1409_0125_1	7_01235_1	1406_01235_11
210_01235_1	760_01235_64	219_01235_1	130_1235_27	137_01235_1	136_01235_1	495_0135_1	167_01235_1	22_01235_11	23_1235_1	29_046_22	540_235_2	403_046_11	343_01235_13	281_01235_181	280_01235_1	282_01235_1	287_0235_17	934_01235_34	993_01235_1	3_235_1	711_01235_4	124_0135_1	128_01235_218	269_235_45	69_01235_1	58_01235_14	50_01235_93	424_0125_52	535_01235_1	1384_01235_2	419_01235_13	538_01235_1	591_01235_3	1320_0125_5	147_1235_1	706_01235_22	1329_235_5	315_0235_1	271_01235_1	390_1235_1	112_01235_1	82_01235_1	793_01235_117	525_046_1	1409_0125_1	7_01235_1	1406_01235_7	1236_235_29	582_01235_1
210_01235_1	760_01235_58	219_01235_1	130_1235_16	137_01235_1	136_01235_1	495_0135_1	167_01235_1	22_01235_13	23_1235_1	29_046_22	540_235_3	403_046_9	343_01235_14	281_01235_169	280_01235_1	282_01235_1	287_0235_18	934_01235_27	993_01235_1	3_235_1	711_01235_2	124_0135_1	128_01235_250	269_235_47	58_01235_15	50_01235_68	424_0125_56	535_01235_1	1384_01235_1	419_01235_7	538_01235_1	591_01235_4	1320_0125_3	147_1235_1	706_01235_26	1329_235_4	315_0235_1	271_01235_1	390_1235_1	112_01235_1	82_01235_1	793_01235_104	525_046_1	1409_0125_1	7_01235_1	1406_01235_8	1236_235_28	582_01235_1	1410_01235_1
760_01235_57	219_01235_1	130_1235_8	137_01235_1	136_01235_1	495_0135_1	167_01235_1	22_01235_14	23_1235_1	29_046_19	540_235_3	403_046_8	343_01235_13	281_01235_157	280_01235_1	282_01235_1	287_0235_18	934_01235_24	993_01235_1	711_01235_2	124_0135_1	128_01235_287	269_235_47	58_01235_15	50_01235_72	424_0125_57	535_01235_1	1410_01235_1	419_01235_8	538_01235_1	591_01235_4	1320_0125_2	147_1235_1	706_01235_26	1329_235_4	315_0235_1	271_01235_1	390_1235_1	112_01235_1	82_01235_1	793_01235_89	525_046_1	1409_0125_1	7_01235_1	1406_01235_8	1236_235_31	582_01235_1	305_01235_110	446_01235_1	381_0235_212
760_01235_68	219_01235_1	130_1235_8	137_01235_1	136_01235_1	167_01235_1	22_01235_13	29_046_20	540_235_3	403_046_6	343_01235_12	281_01235_164	932_046_26	282_01235_1	287_0235_19	934_01235_20	993_01235_1	711_01235_1	128_01235_322	269_235_50	58_01235_13	50_01235_74	424_0125_63	535_01235_1	1410_01235_1	419_01235_7	538_01235_1	147_1235_1	706_01235_28	1329_235_4	315_0235_1	271_01235_1	390_1235_1	112_01235_1	82_01235_1	793_01235_95	525_046_1	1409_0125_1	7_01235_1	1406_01235_13	1236_235_33	582_01235_1	305_01235_97	446_01235_1	381_0235_223	385_01235_1	101_0125_1	107_0125_70	694_01235_7	33_35_1
760_01235_79	219_01235_1	130_1235_6	137_01235_1	136_01235_1	167_01235_1	22_01235_15	29_046_20	540_235_2	403_046_6	343_01235_11	281_01235_182	932_046_27	282_01235_1	287_0235_18	934_01235_19	711_01235_1	128_01235_331	269_235_60	58_01235_19	50_01235_81	1406_01235_15	535_01235_1	419_01235_7	538_01235_1	706_01235_30	1329_235_5	315_0235_1	271_01235_1	390_1235_1	112_01235_1	82_01235_1	793_01235_114	1409_0125_1	424_0125_57	1236_235_36	582_01235_1	305_01235_97	446_01235_1	381_0235_201	385_01235_1	101_0125_1	107_0125_73	694_01235_8	33_35_1	34_235_1	1008_01235_21	435_1235_190	433_0235_49	627_01235_5
760_01235_81	219_01235_1	130_1235_7	137_01235_1	136_01235_1	167_01235_1	694_01235_8	29_046_17	405_01235_1	403_046_4	343_01235_9	281_01235_201	932_046_29	282_01235_1	287_0235_21	934_01235_17	672_01235_1	128_01235_325	269_235_63	58_01235_19	50_01235_100	1406_01235_14	535_01235_1	419_01235_5	538_01235_1	706_01235_28	1329_235_4	315_0235_1	271_01235_1	390_1235_1	112_01235_1	82_01235_1	793_01235_118	1409_0125_1	424_0125_60	1236_235_38	582_01235_1	305_01235_97	446_01235_1	381_0235_185	385_01235_1	101_0125_1	107_0125_75	22_01235_17	33_35_1	34_235_1	1008_01235_16	435_1235_225	433_0235_62	627_01235_4
760_01235_96	219_01235_1	130_1235_6	137_01235_1	136_01235_1	167_01235_1	694_01235_7	29_046_13	405_01235_1	403_046_4	343_01235_11	281_01235_209	932_046_30	282_01235_1	287_0235_19	934_01235_15	672_01235_1	128_01235_313	269_235_63	58_01235_21	50_01235_117	1406_01235_13	535_01235_1	419_01235_4	538_01235_1	706_01235_27	1329_235_7	315_0235_1	271_01235_1	390_1235_1	112_01235_1	82_01235_1	793_01235_126	1409_0125_1	424_0125_55	1236_235_37	582_01235_1	305_01235_110	446_01235_1	381_0235_165	385_01235_1	101_0125_1	107_0125_70	22_01235_17	33_35_1	34_235_1	1008_01235_17	435_1235_253	433_0235_73	627_01235_4
760_01235_99	219_01235_1	130_1235_4	137_01235_1	136_01235_1	167_01235_1	694_01235_7	29_046_13	405_01235_1	403_046_4	343_01235_12	281_01235_210	932_046_36	282_01235_1	287_0235_21	934_01235_13	672_01235_1	128_01235_296	269_235_61	58_01235_24	50_01235_161	1406_01235_14	535_01235_1	419_01235_3	538_01235_1	706_01235_26	1329_235_7	315_0235_1	271_01235_1	390_1235_1	112_01235_1	82_01235_1	793_01235_145	1409_0125_1	424_0125_47	1236_235_35	582_01235_1	305_01235_137	446_01235_1	381_0235_133	385_01235_1	101_0125_1	107_0125_69	22_01235_21	33_35_1	34_235_1	1008_01235_22	435_1235_268	433_0235_66	627_01235_4
760_01235_95	219_01235_1	130_1235_3	137_01235_1	136_01235_1	167_01235_1	22_01235_20	29_046_12	405_01235_1	403_046_3	343_01235_11	281_01235_204	932_046_35	282_01235_1	287_0235_22	934_01235_9	672_01235_1	128_01235_289	269_235_67	58_01235_22	50_01235_195	1406_01235_14	535_01235_1	419_01235_2	538_01235_1	706_01235_24	1329_235_7	315_0235_1	271_01235_1	390_1235_1	112_01235_1	82_01235_1	793_01235_143	1409_0125_1	424_0125_44	1236_235_31	582_01235_1	305_01235_143	446_01235_1	381_0235_115	385_01235_1	101_0125_1	107_0125_66	694_01235_7	33_35_1	34_235_1	1008_01235_18	435_1235_284	433_0235_63	627_01235_3
760_01235_97	219_01235_1	130_1235_3	137_01235_1	136_01235_1	167_01235_1	22_01235_17	29_046_14	405_01235_1	403_046_3	343_01235_7	281_01235_211	932_046_31	282_01235_1	287_0235_25	934_01235_9	672_01235_1	128_01235_294	269_235_68	58_01235_20	50_01235_198	1406_01235_13	535_01235_1	419_01235_1	538_01235_1	706_01235_22	1329_235_10	315_0235_1	271_01235_1	390_1235_1	112_01235_1	82_01235_1	793_01235_117	1409_0125_1	424_0125_43	1236_235_30	582_01235_1	305_01235_145	446_01235_1	381_0235_113	385_01235_1	101_0125_1	107_0125_69	694_01235_8	33_35_1	34_235_1	1008_01235_22	435_1235_287	433_0235_64	627_01235_3
760_01235_94	219_01235_1	130_1235_3	137_01235_1	136_01235_1	167_01235_1	22_01235_16	29_046_16	405_01235_1	403_046_2	343_01235_7	281_01235_210	932_046_32	282_01235_1	287_0235_30	934_01235_8	672_01235_1	128_01235_327	269_235_66	58_01235_14	50_01235_185	1406_01235_20	535_01235_1	419_01235_1	538_01235_1	706_01235_25	1329_235_10	315_0235_1	271_01235_1	390_1235_1	112_01235_1	82_01235_1	793_01235_81	1409_0125_1	424_0125_34	1236_235_31	582_01235_1	305_01235_148	446_01235_1	381_0235_105	385_01235_1	101_0125_1	107_0125_68	694_01235_10	33_35_1	34_235_1	1008_01235_27	435_1235_266	433_0235_59	627_01235_3
760_01235_106	219_01235_1	130_1235_3	137_01235_1	136_01235_1	167_01235_1	22_01235_15	29_046_15	405_01235_1	403_046_2	343_01235_8	281_01235_180	932_046_32	282_01235_1	287_0235_37	934_01235_7	672_01235_1	128_01235_373	269_235_64	58_01235_14	50_01235_169	1406_01235_34	535_01235_1	419_01235_1	538_01235_1	706_01235_25	1329_235_11	315_0235_1	271_01235_1	390_1235_1	112_01235_1	82_01235_1	793_01235_75	1409_0125_1	424_0125_30	1236_235_38	582_01235_1	305_01235_158	446_01235_1	381_0235_104	385_01235_1	101_0125_1	107_0125_60	694_01235_10	33_35_1	34_235_1	1008_01235_26	435_1235_268	433_0235_57	627_01235_2
627_01235_2	625_01235_57	624_01235_1	760_01235_109	22_01235_18	456_01235_33	219_01235_1	60_0235_1	271_01235_1	130_1235_3	64_0235_28	239_01235_1	66_01235_1	112_01235_1	82_01235_1	538_01235_1	172_0125_1	385_01235_1	484_0235_267	793_01235_85	694_01235_10	970_235_1	238_01235_1	872_046_4	29_046_18	1197_01235_110	41_01235_4	405_01235_1	471_235_1	403_046_1	343_01235_7	281_01235_165	932_046_28	188_01235_1	282_01235_1	424_0125_23	287_0235_48	934_01235_7	706_01235_27	1236_235_36	888_01235_222	582_01235_1	1215_0125_90	209_01235_26	208_235_1	325_01235_30	136_01235_1	305_01235_149	672_01235_1	446_01235_1
627_01235_1	625_01235_53	624_01235_1	760_01235_100	888_01235_221	456_01235_29	219_01235_1	60_0235_1	271_01235_1	130_1235_2	64_0235_33	239_01235_1	66_01235_1	112_01235_1	82_01235_1	538_01235_1	385_01235_1	484_0235_241	793_01235_109	694_01235_10	970_235_1	238_01235_1	872_046_4	29_046_19	1197_01235_114	41_01235_4	405_01235_1	471_235_1	403_046_1	343_01235_7	281_01235_143	932_046_25	188_01235_1	282_01235_1	424_0125_18	287_0235_51	934_01235_6	706_01235_33	1236_235_38	1329_235_14	582_01235_1	1215_0125_91	209_01235_26	208_235_1	325_01235_31	136_01235_1	305_01235_146	672_01235_1	446_01235_1	77_1235_27
627_01235_1	625_01235_48	624_01235_1	760_01235_93	888_01235_223	456_01235_24	219_01235_1	60_0235_1	271_01235_1	130_1235_1	64_0235_30	239_01235_1	66_01235_1	112_01235_1	82_01235_1	538_01235_1	385_01235_1	484_0235_223	793_01235_115	694_01235_7	970_235_1	238_01235_1	872_046_5	29_046_22	1197_01235_104	41_01235_3	405_01235_1	471_235_1	403_046_1	343_01235_6	281_01235_137	932_046_25	188_01235_1	282_01235_1	424_0125_13	287_0235_56	934_01235_2	706_01235_28	1236_235_45	1329_235_13	582_01235_1	1215_0125_89	209_01235_47	208_235_1	325_01235_33	136_01235_1	305_01235_143	672_01235_1	446_01235_1	77_1235_30
625_01235_45	624_01235_1	760_01235_98	888_01235_231	456_01235_13	219_01235_1	60_0235_1	271_01235_1	130_1235_1	64_0235_24	239_01235_1	66_01235_1	112_01235_1	82_01235_1	694_01235_4	385_01235_1	484_0235_207	793_01235_109	22_01235_30	970_235_1	238_01235_1	872_046_3	29_046_27	1197_01235_103	41_01235_3	405_01235_1	471_235_1	403_046_1	343_01235_4	281_01235_152	932_046_21	188_01235_1	282_01235_1	424_0125_10	287_0235_57	934_01235_2	706_01235_30	1236_235_51	1329_235_15	582_01235_1	1215_0125_81	209_01235_56	208_235_1	325_01235_36	305_01235_163	672_01235_1	446_01235_1	77_1235_32	381_0235_111	390_1235_1
625_01235_42	624_01235_1	760_01235_98	888_01235_209	456_01235_12	219_01235_1	60_0235_1	271_01235_1	130_1235_1	64_0235_18	239_01235_1	66_01235_1	112_01235_1	82_01235_1	694_01235_4	385_01235_1	484_0235_189	793_01235_121	22_01235_32	970_235_1	238_01235_1	872_046_4	29_046_27	1197_01235_105	41_01235_2	405_01235_1	471_235_1	403_046_1	325_01235_45	281_01235_149	932_046_20	188_01235_1	424_0125_8	287_0235_58	934_01235_2	706_01235_38	1236_235_55	1329_235_20	582_01235_1	1215_0125_77	209_01235_56	208_235_1	305_01235_180	672_01235_1	446_01235_1	77_1235_29	381_0235_120	390_1235_1	315_0235_1	280_01235_1
625_01235_38	624_01235_1	760_01235_95	888_01235_220	456_01235_11	219_01235_1	60_0235_1	271_01235_1	130_1235_1	64_0235_14	239_01235_1	66_01235_1	112_01235_1	82_01235_1	694_01235_4	385_01235_1	484_0235_178	793_01235_131	22_01235_30	970_235_1	238_01235_1	872_046_2	29_046_28	1197_01235_134	41_01235_1	405_01235_1	471_235_1	403_046_1	325_01235_29	281_01235_130	932_046_20	188_01235_1	424_0125_3	287_0235_57	934_01235_2	706_01235_37	1236_235_55	1329_235_18	582_01235_1	1215_0125_69	209_01235_51	208_235_1	305_01235_186	672_01235_1	446_01235_1	77_1235_28	381_0235_134	390_1235_1	315_0235_1	280_01235_1
625_01235_41	624_01235_1	760_01235_75	888_01235_229	456_01235_7	219_01235_1	60_0235_1	271_01235_1	130_1235_1	64_0235_13	239_01235_1	66_01235_1	112_01235_1	82_01235_1	694_01235_4	385_01235_1	484_0235_173	793_01235_112	22_01235_29	970_235_1	238_01235_1	872_046_3	29_046_31	1197_01235_143	405_01235_1	471_235_1	403_046_1	325_01235_30	281_01235_118	932_046_18	188_01235_1	424_0125_2	287_0235_55	934_01235_2	706_01235_34	1236_235_50	1329_235_20	582_01235_1	1215_0125_59	209_01235_37	208_235_1	305_01235_198	446_01235_1	77_1235_29	381_0235_149	390_1235_1	315_0235_1	280_01235_1	128_01235_428	165_01235_1
625_01235_43	624_01235_1	760_01235_81	888_01235_250	456_01235_4	219_01235_1	60_0235_1	271_01235_1	130_1235_1	64_0235_12	239_01235_1	66_01235_1	112_01235_1	82_01235_1	34_235_1	385_01235_1	167_01235_1	793_01235_98	22_01235_28	970_235_1	238_01235_1	872_046_2	29_046_34	1197_01235_141	405_01235_1	471_235_1	403_046_1	325_01235_28	281_01235_115	932_046_19	424_0125_1	658_01235_63	706_01235_35	1236_235_50	1329_235_21	582_01235_1	1215_0125_53	209_01235_36	208_235_1	305_01235_222	446_01235_1	77_1235_29	381_0235_136	390_1235_1	315_0235_1	280_01235_1	128_01235_432	165_01235_1	269_235_96	484_0235_167
625_01235_53	624_01235_1	760_01235_87	888_01235_236	456_01235_3	219_01235_1	60_0235_1	271_01235_1	130_1235_1	64_0235_12	239_01235_1	66_01235_1	112_01235_1	82_01235_1	34_235_1	385_01235_1	167_01235_1	793_01235_79	22_01235_33	970_235_1	238_01235_1	872_046_1	29_046_34	1197_01235_109	405_01235_1	403_046_1	325_01235_40	281_01235_125	932_046_14	1406_01235_63	658_01235_54	706_01235_39	1236_235_43	1329_235_23	582_01235_1	1215_0125_55	209_01235_39	208_235_1	305_01235_215	446_01235_1	77_1235_25	381_0235_130	390_1235_1	315_0235_1	280_01235_1	128_01235_425	165_01235_1	269_235_90	484_0235_166	107_0125_41
625_01235_58	624_01235_1	760_01235_91	888_01235_245	315_0235_1	219_01235_1	60_0235_1	271_01235_1	130_1235_1	64_0235_10	239_01235_1	66_01235_1	112_01235_1	82_01235_1	34_235_1	167_01235_1	793_01235_89	22_01235_44	970_235_1	238_01235_1	29_046_33	1197_01235_86	405_01235_1	403_046_1	325_01235_48	281_01235_137	932_046_15	1406_01235_92	658_01235_44	706_01235_37	1236_235_44	1329_235_32	582_01235_1	1215_0125_50	209_01235_37	208_235_1	305_01235_194	446_01235_1	77_1235_24	381_0235_133	390_1235_1	385_01235_1	280_01235_1	128_01235_413	165_01235_1	269_235_80	484_0235_167	107_0125_44	869_01235_444	9_0235_1
625_01235_57	624_01235_1	760_01235_99	888_01235_279	315_0235_1	219_01235_1	60_0235_1	271_01235_1	130_1235_1	64_0235_8	239_01235_1	66_01235_1	112_01235_1	82_01235_1	34_235_1	167_01235_1	793_01235_119	22_01235_54	970_235_1	238_01235_1	29_046_37	1197_01235_86	405_01235_1	403_046_1	325_01235_39	281_01235_129	932_046_13	1406_01235_124	658_01235_45	706_01235_35	1236_235_42	1329_235_37	582_01235_1	1215_0125_46	209_01235_45	208_235_1	305_01235_175	446_01235_1	77_1235_21	381_0235_126	390_1235_1	385_01235_1	280_01235_1	128_01235_436	165_01235_1	269_235_73	484_0235_162	107_0125_38	869_01235_476	9_0235_1
625_01235_59	624_01235_1	760_01235_111	888_01235_296	315_0235_1	219_01235_1	60_0235_1	271_01235_1	130_1235_1	64_0235_6	239_01235_1	66_01235_1	112_01235_1	82_01235_1	34_235_1	167_01235_1	793_01235_142	22_01235_62	970_235_1	238_01235_1	29_046_34	1197_01235_93	405_01235_1	403_046_1	325_01235_45	281_01235_125	932_046_12	1406_01235_134	658_01235_44	706_01235_41	1236_235_40	1329_235_46	582_01235_1	1215_0125_41	209_01235_49	208_235_1	305_01235_168	446_01235_1	77_1235_15	381_0235_139	390_1235_1	385_01235_1	280_01235_1	128_01235_448	165_01235_1	269_235_65	484_0235_145	107_0125_33	869_01235_481	9_0235_1
625_01235_59	624_01235_1	760_01235_110	888_01235_306	315_0235_1	219_01235_1	60_0235_1	271_01235_1	130_1235_1	64_0235_2	239_01235_1	66_01235_1	112_01235_1	82_01235_1	34_235_1	167_01235_1	793_01235_160	22_01235_72	970_235_1	238_01235_1	29_046_34	1197_01235_91	405_01235_1	403_046_1	325_01235_29	281_01235_118	932_046_10	1406_01235_153	658_01235_36	706_01235_36	1236_235_41	1329_235_55	582_01235_1	1215_0125_36	209_01235_57	208_235_1	305_01235_182	446_01235_1	77_1235_13	381_0235_141	390_1235_1	385_01235_1	280_01235_1	128_01235_468	165_01235_1	269_235_59	484_0235_128	107_0125_28	869_01235_499	9_0235_1
625_01235_60	624_01235_1	760_01235_113	888_01235_301	315_0235_1	219_01235_1	60_0235_1	271_01235_1	130_1235_1	137_01235_1	239_01235_1	66_01235_1	112_01235_1	82_01235_1	34_235_1	167_01235_1	793_01235_157	22_01235_77	970_235_1	29_046_40	1197_01235_90	405_01235_1	403_046_1	325_01235_21	281_01235_119	932_046_11	1406_01235_160	658_01235_34	706_01235_32	1236_235_44	1329_235_60	582_01235_1	1215_0125_30	209_01235_72	208_235_1	305_01235_197	446_01235_1	77_1235_9	381_0235_135	390_1235_1	385_01235_1	280_01235_1	128_01235_472	165_01235_1	269_235_55	484_0235_120	107_0125_20	869_01235_524	9_0235_1	435_1235_284
625_01235_62	624_01235_1	760_01235_113	888_01235_303	315_0235_1	219_01235_1	60_0235_1	271_01235_1	130_1235_1	137_01235_1	239_01235_1	66_01235_1	112_01235_1	82_01235_1	167_01235_1	793_01235_120	22_01235_84	970_235_1	29_046_42	1197_01235_82	405_01235_1	403_046_1	325_01235_18	281_01235_129	932_046_10	1406_01235_152	658_01235_36	706_01235_30	1236_235_40	1329_235_68	582_01235_1	1215_0125_29	209_01235_85	208_235_1	305_01235_206	446_01235_1	77_1235_7	381_0235_128	390_1235_1	385_01235_1	280_01235_1	128_01235_462	165_01235_1	269_235_56	484_0235_117	107_0125_12	869_01235_521	9_0235_1	435_1235_285	694_01235_4
625_01235_65	624_01235_1	760_01235_131	888_01235_320	315_0235_1	219_01235_1	60_0235_1	271_01235_1	130_1235_1	137_01235_1	239_01235_1	66_01235_1	112_01235_1	82_01235_1	167_01235_1	793_01235_90	22_01235_88	970_235_1	29_046_43	1197_01235_86	405_01235_1	403_046_1	325_01235_28	281_01235_134	932_046_4	1406_01235_146	658_01235_36	706_01235_31	1236_235_41	1329_235_69	582_01235_1	1215_0125_22	209_01235_86	208_235_1	305_01235_194	446_01235_1	77_1235_4	381_0235_117	390_1235_1	385_01235_1	280_01235_1	128_01235_451	165_01235_1	269_235_52	484_0235_109	107_0125_14	869_01235_507	9_0235_1	435_1235_276	694_01235_4
625_01235_69	624_01235_1	760_01235_136	888_01235_361	315_0235_1	219_01235_1	60_0235_1	271_01235_1	130_1235_1	137_01235_1	239_01235_1	66_01235_1	112_01235_1	82_01235_1	167_01235_1	793_01235_73	22_01235_87	970_235_1	29_046_42	1197_01235_106	405_01235_1	403_046_1	325_01235_28	281_01235_126	932_046_5	1406_01235_143	658_01235_31	706_01235_29	1236_235_38	1329_235_66	582_01235_1	1215_0125_21	209_01235_95	208_235_1	305_01235_202	446_01235_1	77_1235_4	381_0235_107	390_1235_1	385_01235_1	280_01235_1	128_01235_437	165_01235_1	269_235_50	484_0235_98	107_0125_13	869_01235_516	9_0235_1	435_1235_258	694_01235_4
625_01235_77	624_01235_1	760_01235_151	888_01235_394	315_0235_1	219_01235_1	60_0235_1	271_01235_1	130_1235_1	137_01235_1	239_01235_1	66_01235_1	112_01235_1	82_01235_1	167_01235_1	793_01235_73	22_01235_95	970_235_1	29_046_45	1197_01235_120	405_01235_1	403_046_1	325_01235_34	281_01235_127	932_046_6	1406_01235_141	658_01235_28	706_01235_31	1236_235_34	1329_235_66	582_01235_1	1215_0125_16	209_01235_101	208_235_1	305_01235_208	446_01235_1	77_1235_4	381_0235_99	390_1235_1	385_01235_1	280_01235_1	128_01235_420	165_01235_1	269_235_46	484_0235_90	107_0125_11	869_01235_562	9_0235_1	435_1235_218	694_01235_4
625_01235_74	624_01235_1	760_01235_156	888_01235_390	315_0235_1	219_01235_1	60_0235_1	271_01235_1	130_1235_1	137_01235_1	239_01235_1	66_01235_1	112_01235_1	82_01235_1	167_01235_1	793_01235_85	22_01235_94	970_235_1	29_046_51	1197_01235_113	405_01235_1	403_046_1	325_01235_41	281_01235_119	932_046_7	1406_01235_127	658_01235_24	706_01235_33	1236_235_27	1329_235_62	582_01235_1	1215_0125_18	209_01235_107	208_235_1	305_01235_221	446_01235_1	77_1235_4	381_0235_86	390_1235_1	385_01235_1	280_01235_1	128_01235_414	165_01235_1	269_235_40	484_0235_82	107_0125_7	869_01235_616	9_0235_1	435_1235_214	694_01235_4
625_01235_72	624_01235_1	760_01235_175	888_01235_387	315_0235_1	219_01235_1	60_0235_1	271_01235_1	130_1235_1	137_01235_1	239_01235_1	66_01235_1	112_01235_1	82_01235_1	167_01235_1	793_01235_104	22_01235_94	970_235_1	29_046_50	1197_01235_110	405_01235_1	403_046_1	325_01235_42	281_01235_119	932_046_10	1406_01235_132	658_01235_22	706_01235_35	1236_235_24	1329_235_50	582_01235_1	1215_0125_17	209_01235_118	208_235_1	305_01235_218	446_01235_1	77_1235_2	381_0235_84	390_1235_1	385_01235_1	280_01235_1	128_01235_433	165_01235_1	269_235_36	484_0235_77	107_0125_5	869_01235_626	9_0235_1	435_1235_200	694_01235_4
625_01235_73	624_01235_1	760_01235_172	888_01235_371	315_0235_1	219_01235_1	60_0235_1	271_01235_1	130_1235_1	137_01235_1	239_01235_1	66_01235_1	112_01235_1	82_01235_1	167_01235_1	793_01235_145	22_01235_98	970_235_1	29_046_48	1197_01235_103	405_01235_1	403_046_1	325_01235_43	281_01235_107	932_046_12	1406_01235_130	658_01235_19	706_01235_36	1236_235_20	1329_235_51	582_01235_1	1215_0125_15	209_01235_133	208_235_1	305_01235_211	446_01235_1	77_1235_2	381_0235_81	390_1235_1	385_01235_1	280_01235_1	128_01235_470	165_01235_1	269_235_34	484_0235_66	107_0125_3	869_01235_627	9_0235_1	435_1235_188	694_01235_4
625_01235_75	624_01235_1	760_01235_166	888_01235_404	315_0235_1	219_01235_1	60_0235_1	271_01235_1	130_1235_1	137_01235_1	239_01235_1	66_01235_1	112_01235_1	82_01235_1	167_01235_1	793_01235_195	22_01235_92	970_235_1	29_046_48	1197_01235_112	405_01235_1	403_046_1	325_01235_46	281_01235_105	932_046_10	1406_01235_131	658_01235_18	706_01235_38	1236_235_17	1329_235_46	582_01235_1	1215_0125_15	209_01235_142	208_235_1	305_01235_207	446_01235_1	77_1235_1	381_0235_90	390_1235_1	385_01235_1	280_01235_1	128_01235_496	165_01235_1	269_235_32	484_0235_56	107_0125_3	869_01235_597	9_0235_1	435_1235_182	694_01235_4
625_01235_80	624_01235_1	760_01235_164	888_01235_394	315_0235_1	219_01235_1	60_0235_1	271_01235_1	130_1235_1	137_01235_1	239_01235_1	66_01235_1	112_01235_1	82_01235_1	167_01235_1	793_01235_220	22_01235_89	970_235_1	29_046_40	1197_01235_119	405_01235_1	403_046_1	325_01235_52	281_01235_117	932_046_10	1406_01235_127	658_01235_11	706_01235_38	1236_235_14	1329_235_36	582_01235_1	1215_0125_18	209_01235_149	208_235_1	305_01235_204	446_01235_1	381_0235_83	390_1235_1	385_01235_1	280_01235_1	128_01235_495	165_01235_1	269_235_27	484_0235_52	107_0125_3	869_01235_564	9_0235_1	435_1235_180	694_01235_4	17_0235_1
625_01235_91	624_01235_1	760_01235_158	888_01235_393	315_0235_1	219_01235_1	60_0235_1	271_01235_1	130_1235_1	137_01235_1	239_01235_1	66_01235_1	112_01235_1	82_01235_1	167_01235_1	793_01235_236	22_01235_90	970_235_1	29_046_38	1197_01235_112	405_01235_1	403_046_1	325_01235_46	281_01235_138	932_046_9	1406_01235_126	658_01235_8	706_01235_40	1236_235_7	1329_235_30	582_01235_1	1215_0125_21	209_01235_130	208_235_1	305_01235_189	446_01235_1	381_0235_79	390_1235_1	385_01235_1	280_01235_1	128_01235_479	165_01235_1	269_235_19	484_0235_44	107_0125_3	869_01235_594	9_0235_1	435_1235_155	694_01235_4	17_0235_1
625_01235_96	624_01235_1	760_01235_160	888_01235_414	315_0235_1	219_01235_1	60_0235_1	271_01235_1	130_1235_1	137_01235_1	239_01235_1	66_01235_1	112_01235_1	82_01235_1	167_01235_1	793_01235_225	22_01235_94	970_235_1	29_046_36	1197_01235_95	405_01235_1	403_046_1	325_01235_37	281_01235_167	932_046_12	1406_01235_135	658_01235_6	706_01235_39	1236_235_5	1329_235_26	582_01235_1	1215_0125_20	209_01235_118	208_235_1	305_01235_186	446_01235_1	381_0235_73	390_1235_1	385_01235_1	280_01235_1	128_01235_487	165_01235_1	269_235_21	484_0235_36	107_0125_1	869_01235_600	9_0235_1	435_1235_140	694_01235_4	17_0235_1
625_01235_101	624_01235_1	760_01235_165	888_01235_433	315_0235_1	219_01235_1	60_0235_1	271_01235_1	130_1235_1	137_01235_1	239_01235_1	66_01235_1	112_01235_1	82_01235_1	167_01235_1	793_01235_224	22_01235_101	970_235_1	29_046_36	1197_01235_74	405_01235_1	403_046_1	325_01235_36	281_01235_184	932_046_13	1406_01235_132	658_01235_3	706_01235_42	1236_235_3	1329_235_23	582_01235_1	1215_0125_16	209_01235_121	208_235_1	305_01235_193	446_01235_1	381_0235_65	390_1235_1	385_01235_1	280_01235_1	128_01235_502	165_01235_1	269_235_19	484_0235_37	107_0125_1	869_01235_628	9_0235_1	435_1235_118	694_01235_4	17_0235_1
625_01235_103	624_01235_1	760_01235_152	888_01235_438	315_0235_1	219_01235_1	60_0235_1	271_01235_1	130_1235_1	137_01235_1	239_01235_1	66_01235_1	112_01235_1	82_01235_1	167_01235_1	793_01235_193	22_01235_115	970_235_1	29_046_34	1197_01235_62	405_01235_1	403_046_1	325_01235_39	281_01235_179	932_046_15	1406_01235_122	658_01235_1	706_01235_49	1236_235_1	1329_235_24	582_01235_1	1215_0125_13	209_01235_125	208_235_1	305_01235_192	446_01235_1	381_0235_63	390_1235_1	385_01235_1	280_01235_1	128_01235_506	165_01235_1	269_235_14	484_0235_36	107_0125_1	869_01235_646	9_0235_1	694_01235_4	17_0235_1	18_01235_1
625_01235_101	624_01235_1	760_01235_141	888_01235_424	315_0235_1	219_01235_1	60_0235_1	271_01235_1	130_1235_1	238_01235_1	239_01235_1	66_01235_1	112_01235_1	82_01235_1	167_01235_1	793_01235_149	22_01235_114	29_046_33	1197_01235_68	405_01235_1	403_046_1	325_01235_30	281_01235_200	932_046_17	1406_01235_112	658_01235_1	706_01235_54	1329_235_17	582_01235_1	1215_0125_8	209_01235_122	208_235_1	305_01235_175	446_01235_1	381_0235_65	390_1235_1	385_01235_1	280_01235_1	128_01235_495	165_01235_1	269_235_12	484_0235_32	107_0125_1	869_01235_683	9_0235_1	17_0235_1	18_01235_1	50_01235_68	34_235_1	471_235_1
625_01235_91	624_01235_1	760_01235_133	888_01235_429	315_0235_1	219_01235_1	60_0235_1	271_01235_1	130_1235_1	238_01235_1	239_01235_1	66_01235_1	112_01235_1	82_01235_1	167_01235_1	793_01235_134	22_01235_112	29_046_35	1197_01235_100	405_01235_1	403_046_1	325_01235_28	281_01235_220	932_046_19	1406_01235_121	658_01235_1	706_01235_70	1329_235_16	582_01235_1	1215_0125_7	209_01235_121	208_235_1	305_01235_159	446_01235_1	381_0235_74	390_1235_1	385_01235_1	280_01235_1	128_01235_500	165_01235_1	269_235_13	484_0235_26	107_0125_1	869_01235_679	9_0235_1	17_0235_1	18_01235_1	50_01235_58	34_235_1	471_235_1
625_01235_89	624_01235_1	760_01235_118	888_01235_405	315_0235_1	219_01235_1	60_0235_1	271_01235_1	130_1235_1	238_01235_1	239_01235_1	66_01235_1	112_01235_1	82_01235_1	167_01235_1	793_01235_141	22_01235_113	29_046_32	1197_01235_129	405_01235_1	403_046_1	325_01235_32	281_01235_221	932_046_17	1406_01235_144	658_01235_1	706_01235_89	1329_235_16	582_01235_1	1215_0125_6	209_01235_124	208_235_1	305_01235_176	446_01235_1	381_0235_89	390_1235_1	385_01235_1	280_01235_1	128_01235_505	165_01235_1	269_235_8	484_0235_23	869_01235_677	9_0235_1	17_0235_1	18_01235_1	50_01235_57	34_235_1	471_235_1	287_0235_18
625_01235_83	624_01235_1	760_01235_98	888_01235_410	315_0235_1	219_01235_1	60_0235_1	271_01235_1	130_1235_1	238_01235_1	239_01235_1	66_01235_1	112_01235_1	82_01235_1	167_01235_1	793_01235_160	22_01235_101	29_046_28	1197_01235_138	405_01235_1	403_046_1	325_01235_42	281_01235_222	932_046_19	1406_01235_156	658_01235_1	706_01235_95	1329_235_16	582_01235_1	1215_0125_5	209_01235_154	208_235_1	305_01235_197	446_01235_1	381_0235_94	390_1235_1	385_01235_1	280_01235_1	128_01235_473	165_01235_1	269_235_8	484_0235_21	869_01235_681	9_0235_1	17_0235_1	18_01235_1	50_01235_93	34_235_1	471_235_1	287_0235_14
625_01235_95	624_01235_1	760_01235_85	888_01235_473	315_0235_1	219_01235_1	60_0235_1	271_01235_1	130_1235_1	238_01235_1	239_01235_1	66_01235_1	112_01235_1	82_01235_1	167_01235_1	793_01235_166	22_01235_108	29_046_27	1197_01235_133	405_01235_1	403_046_1	325_01235_41	281_01235_236	932_046_23	1406_01235_172	658_01235_1	706_01235_98	1329_235_18	582_01235_1	1215_0125_4	209_01235_161	208_235_1	305_01235_205	446_01235_1	381_0235_86	390_1235_1	385_01235_1	280_01235_1	128_01235_441	165_01235_1	269_235_8	484_0235_16	869_01235_667	9_0235_1	17_0235_1	18_01235_1	50_01235_140	34_235_1	471_235_1	287_0235_12
625_01235_93	624_01235_1	760_01235_77	888_01235_530	315_0235_1	219_01235_1	60_0235_1	271_01235_1	130_1235_1	238_01235_1	239_01235_1	66_01235_1	112_01235_1	82_01235_1	167_01235_1	793_01235_143	22_01235_115	29_046_29	1197_01235_136	405_01235_1	403_046_1	325_01235_28	281_01235_235	932_046_20	1406_01235_195	658_01235_1	706_01235_102	1329_235_15	582_01235_1	1215_0125_3	209_01235_172	208_235_1	305_01235_216	446_01235_1	381_0235_71	390_1235_1	385_01235_1	280_01235_1	128_01235_419	165_01235_1	269_235_6	484_0235_14	869_01235_653	9_0235_1	17_0235_1	18_01235_1	50_01235_164	34_235_1	471_235_1	287_0235_7
625_01235_91	624_01235_1	760_01235_71	888_01235_557	315_0235_1	219_01235_1	60_0235_1	271_01235_1	130_1235_1	238_01235_1	239_01235_1	66_01235_1	112_01235_1	82_01235_1	167_01235_1	793_01235_115	22_01235_131	29_046_32	1197_01235_131	405_01235_1	403_046_1	325_01235_32	281_01235_213	932_046_18	1406_01235_188	658_01235_1	706_01235_102	1329_235_8	582_01235_1	1215_0125_1	209_01235_184	208_235_1	305_01235_225	446_01235_1	381_0235_63	390_1235_1	385_01235_1	280_01235_1	128_01235_429	165_01235_1	269_235_4	484_0235_7	869_01235_623	9_0235_1	17_0235_1	18_01235_1	50_01235_167	34_235_1	471_235_1	287_0235_5
625_01235_88	624_01235_1	760_01235_70	888_01235_574	315_0235_1	219_01235_1	60_0235_1	271_01235_1	130_1235_1	238_01235_1	239_01235_1	66_01235_1	112_01235_1	82_01235_1	167_01235_1	793_01235_99	22_01235_136	29_046_28	1197_01235_121	405_01235_1	403_046_1	325_01235_27	281_01235_189	932_046_20	1406_01235_167	658_01235_1	706_01235_107	1329_235_11	582_01235_1	1215_0125_1	209_01235_174	208_235_1	305_01235_227	446_01235_1	381_0235_57	390_1235_1	385_01235_1	280_01235_1	128_01235_427	165_01235_1	484_0235_11	869_01235_618	9_0235_1	17_0235_1	18_01235_1	50_01235_166	471_235_1	287_0235_4	435_1235_43	433_0235_8
625_01235_94	624_01235_1	760_01235_62	888_01235_572	315_0235_1	219_01235_1	60_0235_1	271_01235_1	130_1235_1	238_01235_1	239_01235_1	66_01235_1	112_01235_1	82_01235_1	167_01235_1	793_01235_92	22_01235_132	29_046_23	1197_01235_115	405_01235_1	403_046_1	325_01235_27	281_01235_182	932_046_22	1406_01235_181	658_01235_1	706_01235_107	1329_235_13	582_01235_1	1215_0125_1	209_01235_178	208_235_1	305_01235_225	446_01235_1	381_0235_54	390_1235_1	385_01235_1	280_01235_1	128_01235_432	165_01235_1	484_0235_8	869_01235_655	9_0235_1	17_0235_1	18_01235_1	50_01235_190	471_235_1	287_0235_4	435_1235_38	433_0235_8
625_01235_95	624_01235_1	760_01235_59	888_01235_547	315_0235_1	219_01235_1	60_0235_1	271_01235_1	130_1235_1	238_01235_1	239_01235_1	66_01235_1	112_01235_1	82_01235_1	167_01235_1	793_01235_75	22_01235_138	29_046_25	1197_01235_117	405_01235_1	403_046_1	325_01235_32	281_01235_188	932_046_30	1406_01235_171	658_01235_1	706_01235_109	1329_235_14	582_01235_1	1215_0125_1	209_01235_191	208_235_1	305_01235_207	446_01235_1	381_0235_51	390_1235_1	385_01235_1	280_01235_1	128_01235_446	165_01235_1	484_0235_8	869_01235_695	9_0235_1	17_0235_1	18_01235_1	50_01235_202	471_235_1	287_0235_3	435_1235_46	433_0235_8
625_01235_96	624_01235_1	760_01235_55	888_01235_523	315_0235_1	219_01235_1	60_0235_1	271_01235_1	130_1235_1	238_01235_1	239_01235_1	66_01235_1	112_01235_1	82_01235_1	167_01235_1	793_01235_72	22_01235_133	29_046_21	1197_01235_115	405_01235_1	403_046_1	325_01235_30	281_01235_195	932_046_39	1406_01235_153	658_01235_1	706_01235_104	1329_235_14	582_01235_1	1215_0125_1	209_01235_199	208_235_1	305_01235_207	446_01235_1	381_0235_46	390_1235_1	385_01235_1	280_01235_1	128_01235_429	165_01235_1	484_0235_9	869_01235_698	9_0235_1	17_0235_1	18_01235_1	50_01235_222	471_235_1	287_0235_3	435_1235_61	433_0235_9
625_01235_97	624_01235_1	760_01235_48	888_01235_524	315_0235_1	219_01235_1	60_0235_1	271_01235_1	130_1235_1	238_01235_1	239_01235_1	66_01235_1	112_01235_1	82_01235_1	167_01235_1	793_01235_89	22_01235_127	29_046_17	1197_01235_116	405_01235_1	403_046_1	325_01235_28	281_01235_188	932_046_40	1406_01235_150	658_01235_1	706_01235_112	1329_235_14	582_01235_1	1215_0125_1	209_01235_212	208_235_1	305_01235_218	446_01235_1	381_0235_42	390_1235_1	385_01235_1	280_01235_1	128_01235_411	165_01235_1	484_0235_11	869_01235_701	9_0235_1	17_0235_1	18_01235_1	50_01235_215	471_235_1	287_0235_3	435_1235_69	433_0235_14
625_01235_101	624_01235_1	760_01235_42	888_01235_557	315_0235_1	219_01235_1	60_0235_1	271_01235_1	130_1235_1	238_01235_1	239_01235_1	66_01235_1	112_01235_1	82_01235_1	167_01235_1	793_01235_92	22_01235_119	29_046_12	1197_01235_120	405_01235_1	403_046_1	325_01235_18	281_01235_188	932_046_40	1406_01235_138	658_01235_1	706_01235_110	1329_235_13	582_01235_1	209_01235_219	208_235_1	305_01235_232	446_01235_1	381_0235_37	390_1235_1	385_01235_1	280_01235_1	128_01235_383	165_01235_1	484_0235_13	869_01235_709	9_0235_1	17_0235_1	18_01235_1	50_01235_205	471_235_1	287_0235_3	435_1235_83	433_0235_17
625_01235_109	624_01235_1	760_01235_32	888_01235_612	315_0235_1	219_01235_1	60_0235_1	271_01235_1	130_1235_1	238_01235_1	239_01235_1	66_01235_1	112_01235_1	82_01235_1	167_01235_1	793_01235_89	22_01235_129	29_046_10	1197_01235_139	405_01235_1	403_046_1	325_01235_26	281_01235_184	932_046_39	1406_01235_138	658_01235_1	706_01235_98	1329_235_10	582_01235_1	209_01235_225	208_235_1	305_01235_232	446_01235_1	381_0235_27	390_1235_1	385_01235_1	280_01235_1	128_01235_374	165_01235_1	484_0235_12	869_01235_726	9_0235_1	17_0235_1	18_01235_1	50_01235_186	471_235_1	287_0235_3	435_1235_89	433_0235_22
625_01235_110	624_01235_1	760_01235_27	1329_235_7	315_0235_1	219_01235_1	60_0235_1	271_01235_1	130_1235_1	238_01235_1	239_01235_1	66_01235_1	112_01235_1	793_01235_86	22_01235_135	29_046_10	1197_01235_144	405_01235_1	403_046_1	325_01235_21	281_01235_173	932_046_34	1406_01235_131	287_0235_2	706_01235_90	888_01235_606	582_01235_1	209_01235_227	208_235_1	305_01235_233	446_01235_1	381_0235_19	390_1235_1	385_01235_1	280_01235_1	128_01235_404	165_01235_1	484_0235_12	869_01235_707	9_0235_1	17_0235_1	18_01235_1	50_01235_181	471_235_1	435_1235_109	433_0235_23
625_01235_120	624_01235_1	760_01235_21	1329_235_6	315_0235_1	219_01235_1	60_0235_1	271_01235_1	130_1235_1	238_01235_1	239_01235_1	66_01235_1	112_01235_1	793_01235_82	22_01235_133	29_046_7	1197_01235_149	405_01235_1	403_046_1	325_01235_30	281_01235_151	932_046_30	1406_01235_117	287_0235_2	706_01235_78	888_01235_577	582_01235_1	209_01235_231	208_235_1	305_01235_238	446_01235_1	381_0235_15	390_1235_1	385_01235_1	280_01235_1	128_01235_459	165_01235_1	484_0235_9	869_01235_681	9_0235_1	17_0235_1	18_01235_1	50_01235_180	471_235_1	435_1235_111	433_0235_24
625_01235_125	624_01235_1	760_01235_16	1329_235_5	315_0235_1	219_01235_1	60_0235_1	271_01235_1	130_1235_1	238_01235_1	239_01235_1	66_01235_1	112_01235_1	793_01235_94	22_01235_139	29_046_7	1197_01235_144	405_01235_1	403_046_1	325_01235_19	281_01235_131	932_046_26	1406_01235_115	287_0235_1	706_01235_93	888_01235_570	582_01235_1	209_01235_229	208_235_1	305_01235_244	446_01235_1	381_0235_14	390_1235_1	385_01235_1	280_01235_1	128_01235_476	165_01235_1	484_0235_8	869_01235_674	9_0235_1	17_0235_1	18_01235_1	50_01235_182	471_235_1	435_1235_97	433_0235_24
625_01235_130	624_01235_1	760_01235_9	1329_235_4	315_0235_1	219_01235_1	60_0235_1	271_01235_1	130_1235_1	238_01235_1	239_01235_1	66_01235_1	112_01235_1	793_01235_87	22_01235_144	29_046_7	1197_01235_137	405_01235_1	403_046_1	325_01235_25	281_01235_120	932_046_22	1406_01235_110	706_01235_91	888_01235_578	582_01235_1	209_01235_229	208_235_1	305_01235_262	446_01235_1	381_0235_11	390_1235_1	385_01235_1	280_01235_1	128_01235_521	165_01235_1	484_0235_4	869_01235_706	9_0235_1	17_0235_1	18_01235_1	50_01235_167	471_235_1	435_1235_84	433_0235_25
625_01235_134	624_01235_1	760_01235_7	1329_235_3	315_0235_1	219_01235_1	60_0235_1	271_01235_1	130_1235_1	238_01235_1	239_01235_1	66_01235_1	112_01235_1	793_01235_84	22_01235_146	29_046_7	1197_01235_120	405_01235_1	403_046_1	325_01235_26	281_01235_112	932_046_20	1406_01235_99	706_01235_91	888_01235_588	582_01235_1	209_01235_238	208_235_1	305_01235_272	446_01235_1	381_0235_10	390_1235_1	385_01235_1	280_01235_1	128_01235_606	165_01235_1	484_0235_4	869_01235_752	9_0235_1	17_0235_1	18_01235_1	50_01235_166	471_235_1	435_1235_69	433_0235_27
625_01235_131	624_01235_1	760_01235_6	1329_235_2	315_0235_1	219_01235_1	60_0235_1	271_01235_1	130_1235_1	238_01235_1	239_01235_1	66_01235_1	112_01235_1	793_01235_70	22_01235_154	29_046_5	1197_01235_119	405_01235_1	403_046_1	325_01235_32	281_01235_126	932_046_22	1406_01235_97	706_01235_93	888_01235_562	582_01235_1	209_01235_246	208_235_1	305_01235_266	446_01235_1	381_0235_7	390_1235_1	385_01235_1	280_01235_1	128_01235_622	165_01235_1	484_0235_3	869_01235_791	9_0235_1	17_0235_1	18_01235_1	50_01235_172	471_235_1	435_1235_79	433_0235_26
625_01235_126	624_01235_1	760_01235_5	1329_235_2	315_0235_1	219_01235_1	60_0235_1	271_01235_1	130_1235_1	238_01235_1	239_01235_1	66_01235_1	112_01235_1	793_01235_69	22_01235_158	29_046_5	1197_01235_121	405_01235_1	403_046_1	325_01235_35	281_01235_126	932_046_24	1406_01235_114	706_01235_100	888_01235_509	582_01235_1	209_01235_245	208_235_1	305_01235_241	446_01235_1	381_0235_4	390_1235_1	385_01235_1	280_01235_1	128_01235_629	165_01235_1	484_0235_1	869_01235_802	9_0235_1	17_0235_1	18_01235_1	50_01235_170	471_235_1	435_1235_101	433_0235_33
625_01235_124	624_01235_1	760_01235_3	1329_235_2	315_0235_1	219_01235_1	60_0235_1	271_01235_1	130_1235_1	238_01235_1	239_01235_1	66_01235_1	112_01235_1	793_01235_56	22_01235_157	29_046_4	1197_01235_127	405_01235_1	403_046_1	325_01235_37	281_01235_119	932_046_25	1406_01235_111	706_01235_120	888_01235_471	582_01235_1	209_01235_262	208_235_1	305_01235_235	446_01235_1	381_0235_1	390_1235_1	385_01235_1	280_01235_1	128_01235_619	165_01235_1	484_0235_1	869_01235_803	9_0235_1	17_0235_1	18_01235_1	50_01235_189	471_235_1	435_1235_114	433_0235_40
625_01235_128	624_01235_1	760_01235_2	1329_235_1	315_0235_1	219_01235_1	60_0235_1	130_1235_1	238_01235_1	239_01235_1	66_01235_1	112_01235_1	793_01235_41	22_01235_165	29_046_3	1197_01235_119	405_01235_1	403_046_1	325_01235_39	281_01235_112	932_046_27	1406_01235_105	706_01235_147	888_01235_447	582_01235_1	209_01235_267	208_235_1	305_01235_230	446_01235_1	9_0235_1	390_1235_1	385_01235_1	280_01235_1	128_01235_597	165_01235_1	484_0235_1	869_01235_776	17_0235_1	18_01235_1	50_01235_211	471_235_1	435_1235_151	433_0235_48
625_01235_129	624_01235_1	760_01235_2	1329_235_1	219_01235_1	130_1235_1	238_01235_1	239_01235_1	66_01235_1	112_01235_1	793_01235_37	22_01235_161	29_046_1	1197_01235_98	405_01235_1	403_046_1	325_01235_37	281_01235_105	932_046_22	1406_01235_108	706_01235_166	888_01235_397	582_01235_1	209_01235_272	208_235_1	305_01235_212	446_01235_1	9_0235_1	390_1235_1	385_01235_1	280_01235_1	128_01235_560	165_01235_1	869_01235_764	17_0235_1	18_01235_1	50_01235_226	471_235_1	435_1235_163	433_0235_56
625_01235_133	624_01235_1	760_01235_2	1329_235_1	219_01235_1	130_1235_1	238_01235_1	239_01235_1	66_01235_1	112_01235_1	793_01235_40	22_01235_162	29_046_1	1197_01235_90	405_01235_1	403_046_1	325_01235_41	281_01235_120	932_046_24	1406_01235_102	706_01235_174	888_01235_381	582_01235_1	209_01235_281	208_235_1	305_01235_196	446_01235_1	9_0235_1	390_1235_1	385_01235_1	280_01235_1	128_01235_527	165_01235_1	869_01235_747	17_0235_1	18_01235_1	50_01235_240	471_235_1	435_1235_162	433_0235_53
625_01235_136	624_01235_1	760_01235_2	1329_235_1	219_01235_1	130_1235_1	238_01235_1	239_01235_1	66_01235_1	112_01235_1	793_01235_53	22_01235_174	29_046_1	1197_01235_78	405_01235_1	403_046_1	325_01235_33	281_01235_122	932_046_21	1406_01235_94	706_01235_176	888_01235_381	582_01235_1	209_01235_299	208_235_1	305_01235_185	446_01235_1	9_0235_1	390_1235_1	385_01235_1	280_01235_1	128_01235_485	165_01235_1	869_01235_700	17_0235_1	18_01235_1	50_01235_248	471_235_1	435_1235_153	433_0235_55
625_01235_133	624_01235_1	760_01235_1	1329_235_1	219_01235_1	130_1235_1	238_01235_1	239_01235_1	66_01235_1	112_01235_1	793_01235_80	22_01235_189	29_046_1	1197_01235_71	405_01235_1	403_046_1	325_01235_41	281_01235_120	932_046_18	1406_01235_84	706_01235_176	888_01235_405	582_01235_1	209_01235_317	208_235_1	305_01235_178	446_01235_1	9_0235_1	390_1235_1	385_01235_1	280_01235_1	128_01235_481	165_01235_1	869_01235_699	17_0235_1	18_01235_1	50_01235_240	471_235_1	435_1235_134	433_0235_56
625_01235_138	624_01235_1	760_01235_1	888_01235_439	219_01235_1	130_1235_1	238_01235_1	239_01235_1	66_01235_1	112_01235_1	793_01235_88	22_01235_175	29_046_1	1197_01235_69	405_01235_1	403_046_1	325_01235_46	281_01235_103	932_046_15	1406_01235_78	706_01235_161	582_01235_1	209_01235_337	305_01235_188	446_01235_1	9_0235_1	385_01235_1	280_01235_1	128_01235_526	165_01235_1	869_01235_754	17_0235_1	18_01235_1	50_01235_218	390_1235_1	435_1235_120	433_0235_49
625_01235_135	624_01235_1	760_01235_1	888_01235_472	219_01235_1	130_1235_1	238_01235_1	239_01235_1	66_01235_1	112_01235_1	793_01235_71	22_01235_180	29_046_1	1197_01235_69	405_01235_1	403_046_1	325_01235_50	281_01235_93	932_046_16	1406_01235_76	706_01235_158	582_01235_1	209_01235_351	305_01235_204	446_01235_1	9_0235_1	385_01235_1	280_01235_1	128_01235_556	165_01235_1	869_01235_766	17_0235_1	18_01235_1	50_01235_218	390_1235_1	435_1235_100	433_0235_51
625_01235_137	624_01235_1	760_01235_1	888_01235_470	219_01235_1	130_1235_1	238_01235_1	239_01235_1	66_01235_1	112_01235_1	793_01235_46	22_01235_184	29_046_1	1197_01235_84	405_01235_1	403_046_1	325_01235_42	281_01235_75	932_046_13	1406_01235_62	706_01235_170	582_01235_1	209_01235_362	305_01235_208	446_01235_1	9_0235_1	385_01235_1	280_01235_1	128_01235_585	165_01235_1	869_01235_750	17_0235_1	18_01235_1	50_01235_221	390_1235_1	435_1235_96	433_0235_56
625_01235_138	624_01235_1	760_01235_1	888_01235_466	219_01235_1	130_1235_1	238_01235_1	239_01235_1	66_01235_1	112_01235_1	793_01235_21	22_01235_186	29_046_1	1197_01235_83	405_01235_1	403_046_1	325_01235_42	281_01235_62	932_046_11	1406_01235_50	706_01235_169	582_01235_1	209_01235_381	305_01235_220	446_01235_1	9_0235_1	385_01235_1	280_01235_1	128_01235_634	165_01235_1	869_01235_742	17_0235_1	18_01235_1	50_01235_225	390_1235_1	435_1235_97	433_0235_56
625_01235_124	624_01235_1	706_01235_165	888_01235_478	219_01235_1	130_1235_1	238_01235_1	239_01235_1	66_01235_1	112_01235_1	793_01235_8	22_01235_188	29_046_1	1197_01235_79	405_01235_1	403_046_1	325_01235_54	281_01235_52	932_046_11	1406_01235_40	582_01235_1	209_01235_377	305_01235_229	446_01235_1	9_0235_1	385_01235_1	128_01235_666	165_01235_1	869_01235_690	17_0235_1	18_01235_1	50_01235_228	390_1235_1	435_1235_98	433_0235_52
625_01235_118	624_01235_1	706_01235_175	888_01235_493	219_01235_1	130_1235_1	238_01235_1	239_01235_1	66_01235_1	112_01235_1	793_01235_4	22_01235_190	29_046_1	1197_01235_76	405_01235_1	403_046_1	325_01235_41	281_01235_45	932_046_7	1406_01235_34	582_01235_1	209_01235_392	305_01235_234	446_01235_1	9_0235_1	385_01235_1	128_01235_689	165_01235_1	869_01235_691	17_0235_1	18_01235_1	50_01235_250	390_1235_1	435_1235_89	433_0235_47
625_01235_125	624_01235_1	706_01235_184	888_01235_497	219_01235_1	130_1235_1	238_01235_1	239_01235_1	66_01235_1	112_01235_1	793_01235_3	22_01235_196	29_046_1	1197_01235_56	405_01235_1	403_046_1	325_01235_33	281_01235_36	932_046_4	1406_01235_23	582_01235_1	209_01235_385	305_01235_230	446_01235_1	9_0235_1	385_01235_1	128_01235_651	165_01235_1	869_01235_722	17_0235_1	18_01235_1	50_01235_255	390_1235_1	435_1235_83	433_0235_41
625_01235_124	624_01235_1	706_01235_196	888_01235_488	219_01235_1	130_1235_1	238_01235_1	239_01235_1	66_01235_1	112_01235_1	793_01235_2	22_01235_193	29_046_1	1197_01235_32	405_01235_1	403_046_1	325_01235_38	281_01235_29	932_046_3	1406_01235_19	582_01235_1	209_01235_388	305_01235_213	446_01235_1	9_0235_1	385_01235_1	128_01235_626	165_01235_1	869_01235_739	17_0235_1	18_01235_1	50_01235_264	390_1235_1	435_1235_92	433_0235_39
625_01235_136	624_01235_1	706_01235_213	888_01235_508	219_01235_1	130_1235_1	238_01235_1	239_01235_1	66_01235_1	112_01235_1	793_01235_2	22_01235_194	29_046_1	1197_01235_18	405_01235_1	403_046_1	325_01235_40	281_01235_21	932_046_2	1406_01235_13	582_01235_1	209_01235_406	305_01235_226	446_01235_1	9_0235_1	385_01235_1	128_01235_622	165_01235_1	869_01235_755	17_0235_1	18_01235_1	50_01235_269	390_1235_1	435_1235_92	433_0235_33
625_01235_140	624_01235_1	706_01235_215	888_01235_519	219_01235_1	130_1235_1	238_01235_1	239_01235_1	66_01235_1	112_01235_1	22_01235_188	29_046_1	1197_01235_13	405_01235_1	403_046_1	325_01235_47	281_01235_14	932_046_2	1406_01235_11	209_01235_432	305_01235_239	446_01235_1	9_0235_1	385_01235_1	128_01235_581	165_01235_1	869_01235_750	17_0235_1	18_01235_1	50_01235_281	390_1235_1	435_1235_93	433_0235_33
625_01235_146	624_01235_1	706_01235_229	888_01235_514	219_01235_1	130_1235_1	238_01235_1	239_01235_1	66_01235_1	112_01235_1	22_01235_181	29_046_1	1197_01235_10	405_01235_1	403_046_1	325_01235_42	281_01235_14	932_046_2	1406_01235_9	209_01235_442	305_01235_251	446_01235_1	9_0235_1	385_01235_1	128_01235_546	165_01235_1	869_01235_718	17_0235_1	18_01235_1	50_01235_291	390_1235_1	435_1235_93	433_0235_36
625_01235_144	624_01235_1	706_01235_225	888_01235_516	219_01235_1	130_1235_1	238_01235_1	239_01235_1	66_01235_1	112_01235_1	22_01235_181	29_046_1	1197_01235_7	405_01235_1	403_046_1	325_01235_44	281_01235_10	932_046_2	1406_01235_5	209_01235_466	305_01235_257	446_01235_1	9_0235_1	385_01235_1	128_01235_498	165_01235_1	869_01235_728	17_0235_1	18_01235_1	50_01235_299	390_1235_1	435_1235_91	433_0235_42
625_01235_140	624_01235_1	706_01235_231	888_01235_515	219_01235_1	130_1235_1	238_01235_1	239_01235_1	66_01235_1	112_01235_1	22_01235_197	29_046_1	1197_01235_7	405_01235_1	403_046_1	325_01235_41	281_01235_5	932_046_2	1406_01235_4	209_01235_488	305_01235_259	446_01235_1	9_0235_1	385_01235_1	128_01235_509	165_01235_1	869_01235_737	17_0235_1	18_01235_1	50_01235_295	390_1235_1	435_1235_103	433_0235_42
625_01235_128	624_01235_1	706_01235_240	888_01235_560	219_01235_1	130_1235_1	238_01235_1	239_01235_1	66_01235_1	112_01235_1	22_01235_211	29_046_1	1197_01235_6	405_01235_1	403_046_1	325_01235_59	281_01235_5	932_046_2	1406_01235_3	209_01235_478	305_01235_253	446_01235_1	9_0235_1	385_01235_1	128_01235_524	165_01235_1	869_01235_722	17_0235_1	18_01235_1	50_01235_291	390_1235_1	435_1235_104	433_0235_41
625_01235_129	624_01235_1	706_01235_244	888_01235_589	219_01235_1	130_1235_1	238_01235_1	239_01235_1	66_01235_1	112_01235_1	22_01235_212	29_046_1	1197_01235_4	405_01235_1	403_046_1	325_01235_47	281_01235_3	932_046_1	1406_01235_1	209_01235_462	305_01235_243	446_01235_1	9_0235_1	385_01235_1	128_01235_566	165_01235_1	869_01235_685	17_0235_1	18_01235_1	50_01235_267	390_1235_1	435_1235_97	433_0235_39
625_01235_141	624_01235_1	706_01235_240	888_01235_565	219_01235_1	130_1235_1	238_01235_1	239_01235_1	66_01235_1	112_01235_1	22_01235_216	29_046_1	1197_01235_2	405_01235_1	403_046_1	325_01235_47	281_01235_1	932_046_1	1406_01235_1	209_01235_481	305_01235_249	446_01235_1	9_0235_1	385_01235_1	128_01235_541	165_01235_1	869_01235_673	17_0235_1	18_01235_1	50_01235_254	390_1235_1	435_1235_95	433_0235_44
625_01235_154	624_01235_1	706_01235_220	888_01235_547	219_01235_1	130_1235_1	238_01235_1	239_01235_1	66_01235_1	112_01235_1	22_01235_204	1197_01235_2	405_01235_1	325_01235_40	9_0235_1	1406_01235_1	209_01235_487	305_01235_246	446_01235_1	281_01235_1	385_01235_1	128_01235_548	165_01235_1	869_01235_689	17_0235_1	18_01235_1	50_01235_216	390_1235_1	435_1235_87	433_0235_53
625_01235_159	624_01235_1	706_01235_211	888_01235_520	219_01235_1	130_1235_1	239_01235_1	66_01235_1	112_01235_1	22_01235_201	1197_01235_1	325_01235_51	9_0235_1	209_01235_494	305_01235_230	446_01235_1	128_01235_556	165_01235_1	869_01235_738	17_0235_1	50_01235_210	390_1235_1	435_1235_84	433_0235_50
625_01235_155	624_01235_1	706_01235_213	888_01235_532	219_01235_1	130_1235_1	239_01235_1	66_01235_1	112_01235_1	22_01235_204	1197_01235_1	325_01235_43	9_0235_1	209_01235_511	305_01235_218	446_01235_1	128_01235_573	165_01235_1	869_01235_725	17_0235_1	50_01235_209	390_1235_1	435_1235_82	433_0235_60
625_01235_144	624_01235_1	706_01235_223	888_01235_541	219_01235_1	130_1235_1	239_01235_1	66_01235_1	112_01235_1	22_01235_220	1197_01235_1	325_01235_48	9_0235_1	209_01235_542	305_01235_199	446_01235_1	128_01235_583	165_01235_1	869_01235_715	17_0235_1	50_01235_198	390_1235_1	435_1235_93	433_0235_63
625_01235_145	624_01235_1	706_01235_234	888_01235_548	219_01235_1	130_1235_1	239_01235_1	66_01235_1	112_01235_1	22_01235_235	1197_01235_1	325_01235_46	9_0235_1	209_01235_528	305_01235_202	446_01235_1	128_01235_579	165_01235_1	869_01235_695	17_0235_1	50_01235_182	390_1235_1	435_1235_86	433_0235_67
625_01235_135	624_01235_1	706_01235_250	888_01235_561	219_01235_1	130_1235_1	239_01235_1	66_01235_1	112_01235_1	22_01235_249	1197_01235_1	325_01235_56	9_0235_1	209_01235_534	305_01235_207	446_01235_1	128_01235_570	165_01235_1	869_01235_694	17_0235_1	50_01235_167	390_1235_1	435_1235_101	433_0235_76
625_01235_140	624_01235_1	706_01235_265	888_01235_573	219_01235_1	130_1235_1	239_01235_1	66_01235_1	112_01235_1	22_01235_254	1197_01235_1	325_01235_59	9_0235_1	209_01235_528	305_01235_198	446_01235_1	128_01235_556	165_01235_1	869_01235_708	17_0235_1	50_01235_162	390_1235_1	435_1235_104	433_0235_75
625_01235_144	624_01235_1	706_01235_274	888_01235_553	219_01235_1	130_1235_1	239_01235_1	66_01235_1	112_01235_1	22_01235_252	1197_01235_1	325_01235_60	9_0235_1	209_01235_496	305_01235_209	446_01235_1	128_01235_588	165_01235_1	869_01235_693	17_0235_1	50_01235_175	390_1235_1	435_1235_107	433_0235_68
869_01235_690	22_01235_248	625_01235_149	209_01235_498	706_01235_272	888_01235_533	305_01235_207	50_01235_193	9_0235_1	446_01235_1	130_1235_1	390_1235_1	17_0235_1	66_01235_1	325_01235_53	128_01235_643	165_01235_1	435_1235_108	219_01235_1	433_0235_57	239_01235_1
869_01235_685	22_01235_243	625_01235_145	209_01235_499	706_01235_270	888_01235_491	305_01235_208	50_01235_190	9_0235_1	446_01235_1	130_1235_1	390_1235_1	17_0235_1	66_01235_1	325_01235_68	128_01235_651	165_01235_1	435_1235_113	219_01235_1	433_0235_55	239_01235_1
869_01235_706	22_01235_235	625_01235_143	209_01235_502	706_01235_257	888_01235_465	305_01235_212	50_01235_202	9_0235_1	446_01235_1	130_1235_1	390_1235_1	17_0235_1	66_01235_1	325_01235_67	128_01235_639	165_01235_1	435_1235_128	219_01235_1	433_0235_48	239_01235_1
869_01235_750	22_01235_234	625_01235_148	209_01235_513	706_01235_252	888_01235_480	305_01235_220	50_01235_216	9_0235_1	446_01235_1	130_1235_1	390_1235_1	17_0235_1	66_01235_1	325_01235_58	128_01235_656	165_01235_1	435_1235_135	219_01235_1	433_0235_45	239_01235_1
869_01235_766	22_01235_235	625_01235_142	209_01235_521	706_01235_278	888_01235_477	305_01235_238	50_01235_216	9_0235_1	446_01235_1	130_1235_1	390_1235_1	17_0235_1	66_01235_1	325_01235_72	128_01235_637	165_01235_1	435_1235_151	219_01235_1	433_0235_43	239_01235_1
869_01235_739	22_01235_238	625_01235_136	209_01235_529	706_01235_285	888_01235_462	305_01235_259	50_01235_208	9_0235_1	446_01235_1	130_1235_1	390_1235_1	17_0235_1	66_01235_1	325_01235_80	128_01235_641	165_01235_1	435_1235_164	219_01235_1	433_0235_43	239_01235_1
869_01235_740	22_01235_248	625_01235_122	209_01235_548	706_01235_285	888_01235_461	305_01235_241	50_01235_197	9_0235_1	446_01235_1	130_1235_1	390_1235_1	17_0235_1	66_01235_1	325_01235_71	128_01235_606	165_01235_1	435_1235_169	219_01235_1	433_0235_41	239_01235_1
869_01235_730	22_01235_250	625_01235_114	209_01235_530	706_01235_288	888_01235_416	305_01235_215	50_01235_186	9_0235_1	446_01235_1	130_1235_1	390_1235_1	17_0235_1	66_01235_1	325_01235_81	128_01235_580	165_01235_1	435_1235_157	219_01235_1	433_0235_38	239_01235_1
869_01235_755	22_01235_250	625_01235_107	209_01235_531	706_01235_291	888_01235_371	305_01235_192	50_01235_182	9_0235_1	446_01235_1	130_1235_1	390_1235_1	17_0235_1	66_01235_1	325_01235_72	128_01235_599	165_01235_1	435_1235_134	219_01235_1	433_0235_37	239_01235_1
869_01235_745	22_01235_257	625_01235_122	209_01235_525	706_01235_291	888_01235_370	305_01235_177	50_01235_167	9_0235_1	446_01235_1	130_1235_1	390_1235_1	17_0235_1	66_01235_1	325_01235_56	128_01235_603	165_01235_1	435_1235_112	219_01235_1	433_0235_36	239_01235_1
869_01235_749	22_01235_278	625_01235_131	209_01235_519	706_01235_296	888_01235_371	305_01235_184	50_01235_151	9_0235_1	446_01235_1	130_1235_1	390_1235_1	17_0235_1	66_01235_1	325_01235_46	128_01235_587	165_01235_1	435_1235_119	219_01235_1	433_0235_35	239_01235_1
869_01235_759	22_01235_289	625_01235_130	209_01235_534	706_01235_323	888_01235_363	305_01235_183	50_01235_125	9_0235_1	446_01235_1	130_1235_1	390_1235_1	17_0235_1	66_01235_1	325_01235_50	128_01235_565	165_01235_1	435_1235_127	219_01235_1	433_0235_28	239_01235_1
869_01235_752	22_01235_296	625_01235_123	209_01235_530	706_01235_356	888_01235_356	305_01235_183	50_01235_105	9_0235_1	446_01235_1	130_1235_1	390_1235_1	17_0235_1	66_01235_1	325_01235_46	128_01235_582	165_01235_1	435_1235_158	219_01235_1	433_0235_26	239_01235_1
869_01235_733	22_01235_297	625_01235_119	209_01235_530	706_01235_385	888_01235_342	305_01235_203	50_01235_89	9_0235_1	446_01235_1	130_1235_1	390_1235_1	17_0235_1	66_01235_1	325_01235_51	128_01235_608	165_01235_1	435_1235_169	219_01235_1	433_0235_25	239_01235_1
869_01235_733	22_01235_303	625_01235_122	209_01235_517	706_01235_380	888_01235_321	305_01235_194	50_01235_83	9_0235_1	446_01235_1	130_1235_1	390_1235_1	17_0235_1	66_01235_1	325_01235_64	128_01235_639	165_01235_1	435_1235_170	219_01235_1	433_0235_24	239_01235_1
869_01235_721	22_01235_303	625_01235_120	209_01235_533	706_01235_374	888_01235_307	305_01235_204	50_01235_80	9_0235_1	446_01235_1	130_1235_1	390_1235_1	17_0235_1	66_01235_1	325_01235_58	128_01235_706	165_01235_1	435_1235_168	219_01235_1	433_0235_23	239_01235_1
869_01235_723	22_01235_296	625_01235_127	209_01235_531	706_01235_362	888_01235_303	305_01235_238	50_01235_70	9_0235_1	446_01235_1	130_1235_1	390_1235_1	17_0235_1	66_01235_1	325_01235_61	128_01235_779	165_01235_1	435_1235_171	219_01235_1	433_0235_18	239_01235_1
869_01235_726	22_01235_302	625_01235_131	209_01235_519	706_01235_350	888_01235_305	305_01235_247	50_01235_73	9_0235_1	446_01235_1	130_1235_1	390_1235_1	17_0235_1	66_01235_1	325_01235_55	128_01235_779	165_01235_1	435_1235_180	219_01235_1	433_0235_17	239_01235_1
869_01235_735	22_01235_315	625_01235_140	209_01235_530	706_01235_342	888_01235_289	305_01235_241	50_01235_94	9_0235_1	446_01235_1	130_1235_1	390_1235_1	17_0235_1	66_01235_1	325_01235_57	128_01235_752	165_01235_1	435_1235_174	219_01235_1	433_0235_15	239_01235_1
869_01235_749	22_01235_327	625_01235_157	209_01235_531	706_01235_338	888_01235_285	305_01235_225	50_01235_97	9_0235_1	446_01235_1	130_1235_1	390_1235_1	17_0235_1	66_01235_1	325_01235_74	128_01235_737	165_01235_1	435_1235_167	219_01235_1	433_0235_15	239_01235_1
869_01235_766	22_01235_346	625_01235_163	209_01235_518	706_01235_326	888_01235_295	305_01235_213	50_01235_93	9_0235_1	446_01235_1	130_1235_1	390_1235_1	17_0235_1	66_01235_1	325_01235_80	128_01235_694	165_01235_1	435_1235_156	219_01235_1	433_0235_14	239_01235_1
869_01235_765	22_01235_334	625_01235_157	209_01235_516	706_01235_326	888_01235_309	305_01235_213	50_01235_89	9_0235_1	446_01235_1	130_1235_1	390_1235_1	17_0235_1	66_01235_1	325_01235_68	128_01235_646	165_01235_1	435_1235_128	219_01235_1	433_0235_10	239_01235_1
869_01235_760	22_01235_320	625_01235_144	209_01235_525	706_01235_322	888_01235_313	305_01235_247	50_01235_94	9_0235_1	446_01235_1	130_1235_1	390_1235_1	17_0235_1	66_01235_1	325_01235_66	128_01235_602	165_01235_1	435_1235_102	219_01235_1	433_0235_8	239_01235_1
869_01235_777	22_01235_320	625_01235_146	209_01235_532	706_01235_327	888_01235_297	305_01235_275	50_01235_83	9_0235_1	446_01235_1	130_1235_1	390_1235_1	17_0235_1	66_01235_1	325_01235_64	128_01235_543	165_01235_1	435_1235_73	219_01235_1	433_0235_5	239_01235_1
869_01235_793	22_01235_334	625_01235_148	209_01235_536	706_01235_327	888_01235_286	305_01235_284	50_01235_74	9_0235_1	446_01235_1	130_1235_1	390_1235_1	17_0235_1	66_01235_1	325_01235_65	128_01235_493	165_01235_1	435_1235_74	219_01235_1	433_0235_3	239_01235_1
869_01235_788	22_01235_340	625_01235_152	209_01235_541	706_01235_341	888_01235_283	305_01235_280	50_01235_70	9_0235_1	446_01235_1	130_1235_1	390_1235_1	17_0235_1	66_01235_1	325_01235_65	128_01235_479	165_01235_1	435_1235_68	219_01235_1	433_0235_2	239_01235_1
869_01235_838	22_01235_346	625_01235_147	209_01235_554	706_01235_349	888_01235_272	305_01235_273	50_01235_67	9_0235_1	446_01235_1	130_1235_1	390_1235_1	17_0235_1	66_01235_1	325_01235_78	128_01235_441	165_01235_1	435_1235_63	219_01235_1	433_0235_2	239_01235_1
869_01235_860	22_01235_358	625_01235_143	209_01235_551	706_01235_370	888_01235_292	305_01235_291	50_01235_64	9_0235_1	446_01235_1	130_1235_1	390_1235_1	17_0235_1	66_01235_1	325_01235_60	128_01235_427	165_01235_1	435_1235_57	219_01235_1	433_0235_1	239_01235_1
869_01235_854	22_01235_355	625_01235_152	209_01235_566	706_01235_386	888_01235_286	305_01235_313	50_01235_59	446_01235_1	130_1235_1	390_1235_1	239_01235_1	66_01235_1	325_01235_60	128_01235_440	165_01235_1	435_1235_61	219_01235_1
869_01235_860	22_01235_357	625_01235_158	209_01235_571	706_01235_404	888_01235_299	305_01235_312	50_01235_58	446_01235_1	130_1235_1	390_1235_1	239_01235_1	66_01235_1	325_01235_49	128_01235_463	165_01235_1	435_1235_67	219_01235_1
869_01235_856	22_01235_351	625_01235_161	209_01235_557	706_01235_426	888_01235_316	305_01235_294	50_01235_51	446_01235_1	130_1235_1	390_1235_1	239_01235_1	66_01235_1	325_01235_58	128_01235_472	165_01235_1	435_1235_79	219_01235_1
869_01235_848	22_01235_352	625_01235_176	209_01235_546	706_01235_425	888_01235_333	305_01235_275	50_01235_38	446_01235_1	130_1235_1	390_1235_1	239_01235_1	66_01235_1	325_01235_68	128_01235_502	165_01235_1	435_1235_85	219_01235_1
869_01235_857	22_01235_334	625_01235_193	209_01235_546	706_01235_424	888_01235_353	305_01235_267	50_01235_32	446_01235_1	130_1235_1	390_1235_1	239_01235_1	66_01235_1	325_01235_72	128_01235_548	165_01235_1	435_1235_75	219_01235_1
869_01235_892	22_01235_334	625_01235_188	209_01235_556	706_01235_418	888_01235_362	305_01235_236	50_01235_33	446_01235_1	130_1235_1	390_1235_1	239_01235_1	66_01235_1	325_01235_81	128_01235_554	165_01235_1	435_1235_74	219_01235_1
869_01235_894	22_01235_321	625_01235_174	209_01235_573	706_01235_413	888_01235_353	305_01235_235	50_01235_30	446_01235_1	130_1235_1	390_1235_1	239_01235_1	66_01235_1	325_01235_86	128_01235_572	165_01235_1	435_1235_62	219_01235_1
869_01235_881	625_01235_174	22_01235_306	209_01235_577	706_01235_407	888_01235_338	50_01235_23	305_01235_251	446_01235_1	130_1235_1	390_1235_1	239_01235_1	66_01235_1	325_01235_92	128_01235_582	165_01235_1	435_1235_65	219_01235_1
869_01235_851	625_01235_193	22_01235_319	209_01235_560	706_01235_396	888_01235_312	50_01235_16	305_01235_264	446_01235_1	130_1235_1	390_1235_1	239_01235_1	66_01235_1	325_01235_87	128_01235_590	165_01235_1	435_1235_60	219_01235_1
869_01235_820	625_01235_182	22_01235_312	209_01235_563	706_01235_404	888_01235_294	50_01235_11	305_01235_254	446_01235_1	130_1235_1	390_1235_1	239_01235_1	66_01235_1	325_01235_87	128_01235_592	165_01235_1	435_1235_64	219_01235_1
869_01235_839	625_01235_196	22_01235_291	209_01235_558	706_01235_417	888_01235_303	50_01235_8	305_01235_239	446_01235_1	130_1235_1	390_1235_1	239_01235_1	66_01235_1	325_01235_95	128_01235_592	165_01235_1	435_1235_60	219_01235_1
869_01235_904	625_01235_200	22_01235_283	209_01235_557	706_01235_425	888_01235_301	50_01235_5	305_01235_225	446_01235_1	130_1235_1	390_1235_1	239_01235_1	66_01235_1	325_01235_92	128_01235_586	165_01235_1	435_1235_64	219_01235_1
869_01235_898	625_01235_192	22_01235_280	209_01235_576	706_01235_429	888_01235_292	50_01235_4	305_01235_220	446_01235_1	130_1235_1	390_1235_1	239_01235_1	66_01235_1	325_01235_85	128_01235_582	165_01235_1	435_1235_54	219_01235_1
869_01235_852	625_01235_188	22_01235_273	209_01235_558	706_01235_442	888_01235_293	50_01235_3	305_01235_208	446_01235_1	130_1235_1	390_1235_1	239_01235_1	66_01235_1	325_01235_67	128_01235_583	165_01235_1	435_1235_57	219_01235_1
869_01235_793	625_01235_190	22_01235_279	209_01235_550	706_01235_444	888_01235_298	50_01235_2	305_01235_180	446_01235_1	130_1235_1	390_1235_1	239_01235_1	66_01235_1	325_01235_88	128_01235_597	165_01235_1	435_1235_54	219_01235_1
869_01235_775	625_01235_192	22_01235_298	209_01235_566	706_01235_441	888_01235_312	50_01235_2	305_01235_161	446_01235_1	130_1235_1	390_1235_1	239_01235_1	66_01235_1	325_01235_79	128_01235_620	165_01235_1	435_1235_47	219_01235_1
869_01235_781	625_01235_184	22_01235_317	209_01235_587	706_01235_464	888_01235_319	50_01235_2	305_01235_144	446_01235_1	130_1235_1	390_1235_1	239_01235_1	66_01235_1	325_01235_92	128_01235_673	165_01235_1	435_1235_36	219_01235_1
869_01235_764	625_01235_200	22_01235_339	209_01235_583	706_01235_489	888_01235_312	50_01235_2	305_01235_146	446_01235_1	130_1235_1	390_1235_1	239_01235_1	66_01235_1	325_01235_102	128_01235_762	165_01235_1	435_1235_29	219_01235_1
869_01235_728	625_01235_212	22_01235_333	209_01235_577	706_01235_507	888_01235_282	50_01235_1	305_01235_167	446_01235_1	130_1235_1	390_1235_1	239_01235_1	66_01235_1	325_01235_99	128_01235_802	165_01235_1	435_1235_24	219_01235_1
869_01235_679	625_01235_210	22_01235_328	209_01235_564	706_01235_527	888_01235_280	50_01235_1	305_01235_216	446_01235_1	130_1235_1	390_1235_1	239_01235_1	66_01235_1	325_01235_95	128_01235_823	165_01235_1	435_1235_21	219_01235_1
869_01235_672	625_01235_204	22_01235_332	209_01235_564	706_01235_529	888_01235_283	50_01235_1	305_01235_245	446_01235_1	130_1235_1	390_1235_1	239_01235_1	66_01235_1	325_01235_119	128_01235_805	165_01235_1	435_1235_15	219_01235_1
869_01235_708	625_01235_206	22_01235_323	209_01235_564	706_01235_520	888_01235_275	50_01235_1	305_01235_254	446_01235_1	130_1235_1	390_1235_1	239_01235_1	66_01235_1	325_01235_119	128_01235_799	165_01235_1	435_1235_13	219_01235_1
869_01235_712	625_01235_196	22_01235_314	209_01235_561	706_01235_515	888_01235_291	305_01235_229	219_01235_1	446_01235_1	130_1235_1	390_1235_1	239_01235_1	66_01235_1	325_01235_111	128_01235_798	165_01235_1	435_1235_9
869_01235_679	625_01235_217	22_01235_313	209_01235_566	706_01235_527	888_01235_306	305_01235_209	219_01235_1	446_01235_1	130_1235_1	390_1235_1	239_01235_1	66_01235_1	325_01235_103	128_01235_778	165_01235_1	435_1235_8
869_01235_695	625_01235_229	22_01235_325	209_01235_561	706_01235_503	888_01235_292	305_01235_187	219_01235_1	446_01235_1	130_1235_1	390_1235_1	239_01235_1	66_01235_1	325_01235_107	128_01235_727	165_01235_1	435_1235_8
869_01235_716	625_01235_221	22_01235_319	209_01235_550	706_01235_502	888_01235_288	305_01235_170	219_01235_1	446_01235_1	130_1235_1	390_1235_1	239_01235_1	66_01235_1	325_01235_91	128_01235_691	165_01235_1	435_1235_11
869_01235_713	22_01235_313	625_01235_214	209_01235_555	706_01235_493	888_01235_290	305_01235_145	219_01235_1	446_01235_1	130_1235_1	390_1235_1	239_01235_1	66_01235_1	325_01235_106	128_01235_666	165_01235_1	435_1235_14
869_01235_703	22_01235_309	625_01235_212	209_01235_584	706_01235_482	888_01235_306	305_01235_125	219_01235_1	446_01235_1	130_1235_1	390_1235_1	239_01235_1	66_01235_1	325_01235_117	128_01235_641	165_01235_1	435_1235_18
869_01235_713	22_01235_304	625_01235_204	209_01235_581	706_01235_488	888_01235_325	305_01235_123	219_01235_1	446_01235_1	130_1235_1	390_1235_1	239_01235_1	66_01235_1	325_01235_118	128_01235_631	165_01235_1	435_1235_23
869_01235_792	22_01235_300	625_01235_207	209_01235_573	706_01235_483	888_01235_345	305_01235_135	219_01235_1	446_01235_1	130_1235_1	390_1235_1	239_01235_1	66_01235_1	325_01235_103	128_01235_685	165_01235_1	435_1235_22
869_01235_864	22_01235_300	625_01235_216	209_01235_572	706_01235_487	888_01235_348	305_01235_140	219_01235_1	446_01235_1	130_1235_1	390_1235_1	239_01235_1	66_01235_1	325_01235_107	128_01235_724	165_01235_1	435_1235_17
869_01235_865	22_01235_300	625_01235_214	209_01235_572	706_01235_482	888_01235_328	305_01235_141	219_01235_1	446_01235_1	130_1235_1	390_1235_1	239_01235_1	66_01235_1	325_01235_104	128_01235_769	165_01235_1	435_1235_19
869_01235_836	625_01235_209	22_01235_314	209_01235_553	706_01235_492	888_01235_338	305_01235_141	219_01235_1	446_01235_1	130_1235_1	390_1235_1	239_01235_1	66_01235_1	325_01235_115	128_01235_779	165_01235_1	435_1235_13
869_01235_842	625_01235_211	22_01235_336	209_01235_530	706_01235_494	888_01235_327	305_01235_134	219_01235_1	446_01235_1	130_1235_1	390_1235_1	239_01235_1	66_01235_1	325_01235_97	128_01235_794	165_01235_1	435_1235_11
869_01235_787	625_01235_211	22_01235_324	209_01235_526	706_01235_484	888_01235_337	305_01235_127	219_01235_1	446_01235_1	130_1235_1	390_1235_1	239_01235_1	66_01235_1	325_01235_109	128_01235_830	165_01235_1	435_1235_11
869_01235_753	625_01235_208	22_01235_306	209_01235_526	706_01235_490	888_01235_343	305_01235_116	219_01235_1	446_01235_1	130_1235_1	390_1235_1	239_01235_1	66_01235_1	325_01235_99	128_01235_818	165_01235_1	435_1235_11
869_01235_729	625_01235_218	22_01235_327	209_01235_528	706_01235_497	888_01235_308	305_01235_106	219_01235_1	446_01235_1	130_1235_1	390_1235_1	239_01235_1	66_01235_1	325_01235_110	128_01235_766	165_01235_1	435_1235_10
869_01235_714	625_01235_222	22_01235_336	209_01235_540	706_01235_491	888_01235_295	305_01235_93	219_01235_1	446_01235_1	130_1235_1	390_1235_1	239_01235_1	66_01235_1	325_01235_115	128_01235_754	165_01235_1	435_1235_9
869_01235_729	625_01235_219	22_01235_340	209_01235_574	706_01235_516	888_01235_304	305_01235_77	219_01235_1	446_01235_1	130_1235_1	390_1235_1	239_01235_1	66_01235_1	325_01235_122	128_01235_724	165_01235_1	435_1235_9
869_01235_758	625_01235_208	22_01235_324	209_01235_565	706_01235_541	888_01235_339	305_01235_70	219_01235_1	446_01235_1	130_1235_1	390_1235_1	239_01235_1	66_01235_1	325_01235_109	128_01235_714	165_01235_1	435_1235_8
869_01235_739	625_01235_191	22_01235_317	209_01235_568	706_01235_541	888_01235_335	305_01235_75	219_01235_1	446_01235_1	130_1235_1	390_1235_1	239_01235_1	66_01235_1	325_01235_106	128_01235_739	165_01235_1	435_1235_7
869_01235_716	625_01235_169	22_01235_332	209_01235_560	706_01235_535	888_01235_337	305_01235_69	219_01235_1	446_01235_1	130_1235_1	390_1235_1	239_01235_1	66_01235_1	325_01235_112	128_01235_815	165_01235_1	435_1235_5
869_01235_719	625_01235_155	22_01235_332	209_01235_574	706_01235_528	888_01235_337	305_01235_53	219_01235_1	446_01235_1	130_1235_1	390_1235_1	239_01235_1	66_01235_1	325_01235_124	128_01235_876	165_01235_1	435_1235_1
869_01235_736	625_01235_152	22_01235_338	209_01235_573	706_01235_533	888_01235_361	305_01235_42	219_01235_1	446_01235_1	130_1235_1	390_1235_1	239_01235_1	66_01235_1	325_01235_99	128_01235_910	165_01235_1	435_1235_1
869_01235_758	625_01235_150	22_01235_319	209_01235_566	706_01235_527	888_01235_370	305_01235_38	219_01235_1	446_01235_1	239_01235_1	66_01235_1	325_01235_115	128_01235_879	165_01235_1
869_01235_774	625_01235_171	22_01235_326	209_01235_580	706_01235_543	888_01235_367	305_01235_31	219_01235_1	446_01235_1	239_01235_1	66_01235_1	325_01235_116	128_01235_870	165_01235_1
869_01235_756	625_01235_177	22_01235_337	209_01235_590	706_01235_551	888_01235_377	305_01235_31	219_01235_1	446_01235_1	239_01235_1	66_01235_1	325_01235_122	128_01235_841	165_01235_1
869_01235_719	625_01235_164	22_01235_328	209_01235_604	706_01235_544	888_01235_366	305_01235_29	219_01235_1	446_01235_1	239_01235_1	66_01235_1	325_01235_161	128_01235_792	165_01235_1
869_01235_729	625_01235_160	22_01235_324	209_01235_609	706_01235_545	888_01235_378	305_01235_26	219_01235_1	446_01235_1	239_01235_1	66_01235_1	325_01235_162	128_01235_763	165_01235_1
869_01235_732	625_01235_155	22_01235_345	209_01235_601	706_01235_535	888_01235_385	305_01235_25	219_01235_1	446_01235_1	239_01235_1	66_01235_1	325_01235_140	128_01235_781	165_01235_1
869_01235_768	625_01235_149	22_01235_361	209_01235_590	706_01235_542	888_01235_394	305_01235_21	219_01235_1	446_01235_1	239_01235_1	66_01235_1	325_01235_152	128_01235_755	165_01235_1
869_01235_746	625_01235_139	22_01235_359	209_01235_598	706_01235_537	888_01235_415	305_01235_25	219_01235_1	446_01235_1	239_01235_1	66_01235_1	325_01235_147	128_01235_728	165_01235_1
869_01235_740	625_01235_146	22_01235_356	209_01235_605	706_01235_551	888_01235_405	305_01235_20	219_01235_1	446_01235_1	239_01235_1	66_01235_1	325_01235_152	128_01235_718	165_01235_1
869_01235_742	625_01235_156	22_01235_365	209_01235_574	706_01235_545	888_01235_409	305_01235_19	219_01235_1	446_01235_1	239_01235_1	66_01235_1	325_01235_144	128_01235_766	165_01235_1
869_01235_745	625_01235_166	22_01235_356	209_01235_562	706_01235_543	888_01235_406	305_01235_17	219_01235_1	446_01235_1	239_01235_1	66_01235_1	325_01235_155	128_01235_760	165_01235_1
869_01235_708	625_01235_157	22_01235_375	209_01235_558	706_01235_560	888_01235_428	305_01235_18	219_01235_1	446_01235_1	239_01235_1	66_01235_1	325_01235_142	128_01235_746	165_01235_1
869_01235_698	625_01235_153	22_01235_383	209_01235_561	706_01235_575	888_01235_427	305_01235_20	219_01235_1	446_01235_1	239_01235_1	66_01235_1	325_01235_156	128_01235_743	165_01235_1
869_01235_734	625_01235_155	22_01235_372	209_01235_566	706_01235_579	888_01235_412	305_01235_26	219_01235_1	446_01235_1	239_01235_1	66_01235_1	325_01235_165	128_01235_711	165_01235_1
869_01235_729	625_01235_163	22_01235_372	209_01235_571	706_01235_569	888_01235_385	305_01235_22	219_01235_1	446_01235_1	239_01235_1	66_01235_1	325_01235_168	128_01235_694	165_01235_1
869_01235_729	625_01235_154	22_01235_379	209_01235_563	706_01235_547	888_01235_389	305_01235_15	219_01235_1	446_01235_1	239_01235_1	66_01235_1	325_01235_171	128_01235_712	165_01235_1
869_01235_710	625_01235_166	22_01235_388	209_01235_567	706_01235_548	888_01235_390	305_01235_13	219_01235_1	446_01235_1	239_01235_1	66_01235_1	325_01235_172	128_01235_725	165_01235_1
869_01235_703	625_01235_173	22_01235_375	209_01235_567	706_01235_555	888_01235_400	305_01235_11	219_01235_1	446_01235_1	239_01235_1	66_01235_1	325_01235_175	128_01235_724	165_01235_1
869_01235_688	625_01235_169	22_01235_387	209_01235_556	706_01235_567	888_01235_419	305_01235_8	219_01235_1	446_01235_1	239_01235_1	66_01235_1	325_01235_177	128_01235_730	165_01235_1
869_01235_665	625_01235_165	22_01235_395	209_01235_550	706_01235_574	888_01235_413	305_01235_7	219_01235_1	446_01235_1	239_01235_1	66_01235_1	325_01235_169	128_01235_773	165_01235_1
869_01235_664	625_01235_171	22_01235_398	209_01235_561	706_01235_592	888_01235_416	305_01235_5	219_01235_1	446_01235_1	239_01235_1	66_01235_1	325_01235_166	128_01235_765	165_01235_1
869_01235_659	625_01235_168	22_01235_417	209_01235_568	706_01235_597	888_01235_418	305_01235_4	219_01235_1	446_01235_1	239_01235_1	66_01235_1	325_01235_167	128_01235_764	165_01235_1
869_01235_697	625_01235_162	22_01235_429	209_01235_552	706_01235_598	888_01235_424	305_01235_3	219_01235_1	446_01235_1	239_01235_1	66_01235_1	325_01235_179	128_01235_751	165_01235_1
869_01235_734	625_01235_155	22_01235_421	209_01235_556	706_01235_597	888_01235_413	305_01235_1	219_01235_1	446_01235_1	239_01235_1	66_01235_1	325_01235_183	128_01235_713	165_01235_1
869_01235_750	625_01235_154	22_01235_432	209_01235_531	706_01235_595	888_01235_404	305_01235_1	219_01235_1	446_01235_1	239_01235_1	66_01235_1	325_01235_196	128_01235_712	165_01235_1
869_01235_760	625_01235_148	22_01235_436	209_01235_535	706_01235_606	888_01235_414	305_01235_1	219_01235_1	446_01235_1	239_01235_1	66_01235_1	325_01235_200	128_01235_705	165_01235_1
869_01235_717	625_01235_143	22_01235_421	209_01235_545	706_01235_630	888_01235_423	305_01235_1	219_01235_1	446_01235_1	239_01235_1	66_01235_1	325_01235_196	128_01235_693	165_01235_1
869_01235_678	625_01235_135	22_01235_401	209_01235_550	706_01235_630	888_01235_430	305_01235_1	219_01235_1	446_01235_1	239_01235_1	66_01235_1	325_01235_178	128_01235_696	165_01235_1
869_01235_668	625_01235_133	22_01235_401	209_01235_557	706_01235_606	888_01235_434	305_01235_1	219_01235_1	446_01235_1	239_01235_1	66_01235_1	325_01235_182	128_01235_709	165_01235_1
869_01235_659	625_01235_139	22_01235_413	209_01235_555	706_01235_602	888_01235_435	446_01235_1	219_01235_1	66_01235_1	325_01235_200	128_01235_703	165_01235_1
869_01235_689	625_01235_136	22_01235_409	209_01235_556	706_01235_597	888_01235_425	446_01235_1	219_01235_1	66_01235_1	325_01235_207	128_01235_692	165_01235_1
869_01235_721	625_01235_138	22_01235_422	209_01235_537	706_01235_580	888_01235_420	446_01235_1	219_01235_1	66_01235_1	325_01235_198	128_01235_701	165_01235_1
869_01235_730	625_01235_142	22_01235_417	209_01235_553	706_01235_594	888_01235_421	446_01235_1	219_01235_1	66_01235_1	325_01235_214	128_01235_682	165_01235_1
869_01235_678	625_01235_140	22_01235_410	209_01235_558	706_01235_606	888_01235_419	446_01235_1	219_01235_1	66_01235_1	325_01235_211	128_01235_684	165_01235_1
869_01235_679	22_01235_411	625_01235_138	209_01235_558	706_01235_602	888_01235_443	446_01235_1	219_01235_1	66_01235_1	325_01235_193	128_01235_674	165_01235_1
869_01235_679	22_01235_402	625_01235_136	209_01235_554	706_01235_612	888_01235_438	446_01235_1	219_01235_1	66_01235_1	325_01235_199	128_01235_697	165_01235_1
869_01235_680	22_01235_389	625_01235_141	209_01235_572	706_01235_630	888_01235_417	446_01235_1	219_01235_1	66_01235_1	325_01235_206	128_01235_742	165_01235_1
869_01235_662	625_01235_136	22_01235_387	209_01235_565	706_01235_621	888_01235_437	446_01235_1	219_01235_1	66_01235_1	325_01235_166	128_01235_793	165_01235_1
869_01235_646	625_01235_137	22_01235_383	209_01235_529	706_01235_619	888_01235_450	446_01235_1	219_01235_1	66_01235_1	325_01235_177	128_01235_853	165_01235_1
869_01235_627	625_01235_141	22_01235_382	209_01235_528	706_01235_598	888_01235_469	446_01235_1	219_01235_1	66_01235_1	325_01235_180	128_01235_845	165_01235_1
869_01235_595	625_01235_143	22_01235_380	209_01235_521	706_01235_567	888_01235_458	446_01235_1	219_01235_1	66_01235_1	325_01235_203	128_01235_865	165_01235_1
869_01235_584	625_01235_133	22_01235_390	209_01235_530	706_01235_557	888_01235_436	446_01235_1	219_01235_1	66_01235_1	325_01235_217	128_01235_872	165_01235_1
869_01235_537	625_01235_127	22_01235_396	209_01235_547	706_01235_557	888_01235_432	446_01235_1	219_01235_1	66_01235_1	325_01235_222	128_01235_883	165_01235_1
869_01235_512	625_01235_133	22_01235_401	209_01235_558	706_01235_572	888_01235_435	446_01235_1	219_01235_1	66_01235_1	325_01235_220	128_01235_866	165_01235_1
869_01235_506	625_01235_126	22_01235_399	209_01235_553	706_01235_583	888_01235_443	446_01235_1	219_01235_1	66_01235_1	325_01235_214	128_01235_884	165_01235_1
869_01235_486	625_01235_130	22_01235_394	209_01235_547	706_01235_591	888_01235_449	446_01235_1	219_01235_1	66_01235_1	325_01235_207	128_01235_922	165_01235_1
869_01235_464	625_01235_140	22_01235_407	209_01235_549	706_01235_590	888_01235_446	446_01235_1	219_01235_1	66_01235_1	325_01235_216	128_01235_930	165_01235_1
869_01235_466	625_01235_134	22_01235_404	209_01235_554	706_01235_590	888_01235_441	446_01235_1	219_01235_1	66_01235_1	325_01235_217	128_01235_922	165_01235_1
869_01235_467	625_01235_130	22_01235_405	209_01235_553	706_01235_593	888_01235_420	446_01235_1	219_01235_1	66_01235_1	325_01235_217	128_01235_928	165_01235_1
869_01235_460	625_01235_134	22_01235_406	209_01235_556	706_01235_593	888_01235_436	446_01235_1	219_01235_1	66_01235_1	325_01235_233	128_01235_954	165_01235_1
869_01235_454	625_01235_141	22_01235_391	209_01235_572	706_01235_580	888_01235_459	446_01235_1	219_01235_1	66_01235_1	325_01235_247	128_01235_935	165_01235_1
869_01235_443	625_01235_143	22_01235_392	209_01235_564	706_01235_562	888_01235_479	446_01235_1	219_01235_1	66_01235_1	325_01235_223	128_01235_942	165_01235_1
869_01235_430	625_01235_148	22_01235_398	209_01235_566	706_01235_559	888_01235_472	446_01235_1	219_01235_1	66_01235_1	325_01235_213	128_01235_956	165_01235_1
869_01235_452	625_01235_159	22_01235_413	209_01235_555	706_01235_571	888_01235_467	446_01235_1	219_01235_1	66_01235_1	325_01235_230	128_01235_927	165_01235_1
869_01235_481	625_01235_151	22_01235_422	209_01235_535	706_01235_578	888_01235_453	446_01235_1	219_01235_1	66_01235_1	325_01235_218	128_01235_897	165_01235_1
869_01235_486	625_01235_142	22_01235_440	209_01235_525	706_01235_561	888_01235_449	446_01235_1	219_01235_1	66_01235_1	325_01235_234	128_01235_889	165_01235_1
869_01235_473	625_01235_134	22_01235_444	209_01235_534	706_01235_570	888_01235_452	446_01235_1	219_01235_1	66_01235_1	325_01235_245	128_01235_885	165_01235_1
869_01235_421	625_01235_127	22_01235_475	209_01235_525	706_01235_572	888_01235_443	446_01235_1	219_01235_1	66_01235_1	325_01235_227	128_01235_915	165_01235_1
869_01235_411	625_01235_127	22_01235_479	209_01235_519	706_01235_552	888_01235_452	446_01235_1	219_01235_1	66_01235_1	325_01235_208	128_01235_957	165_01235_1
869_01235_422	625_01235_132	22_01235_474	209_01235_529	706_01235_555	888_01235_455	446_01235_1	219_01235_1	66_01235_1	325_01235_192	128_01235_992	165_01235_1
869_01235_416	625_01235_122	22_01235_462	209_01235_528	706_01235_559	888_01235_461	446_01235_1	219_01235_1	66_01235_1	325_01235_206	128_01235_988	165_01235_1
869_01235_432	625_01235_117	22_01235_474	209_01235_525	706_01235_553	888_01235_474	446_01235_1	219_01235_1	66_01235_1	325_01235_221	128_01235_941	165_01235_1
869_01235_433	625_01235_125	22_01235_476	209_01235_507	706_01235_543	888_01235_489	446_01235_1	219_01235_1	66_01235_1	325_01235_236	128_01235_929	165_01235_1
869_01235_448	625_01235_118	22_01235_471	209_01235_499	706_01235_545	888_01235_514	446_01235_1	219_01235_1	66_01235_1	325_01235_241	128_01235_933	165_01235_1
869_01235_430	625_01235_113	22_01235_482	209_01235_497	706_01235_556	888_01235_531	446_01235_1	219_01235_1	66_01235_1	325_01235_245	128_01235_904	165_01235_1
869_01235_399	625_01235_112	22_01235_472	209_01235_491	706_01235_552	888_01235_518	446_01235_1	219_01235_1	66_01235_1	325_01235_253	128_01235_918	165_01235_1
869_01235_361	625_01235_122	22_01235_480	209_01235_498	706_01235_544	888_01235_513	446_01235_1	219_01235_1	66_01235_1	325_01235_256	128_01235_920	165_01235_1
869_01235_371	625_01235_126	22_01235_473	209_01235_500	706_01235_544	888_01235_521	446_01235_1	219_01235_1	66_01235_1	325_01235_240	128_01235_907	165_01235_1
869_01235_376	625_01235_125	22_01235_489	209_01235_499	706_01235_523	888_01235_500	446_01235_1	219_01235_1	66_01235_1	325_01235_259	128_01235_949	165_01235_1
869_01235_395	625_01235_118	22_01235_484	209_01235_504	706_01235_517	888_01235_491	446_01235_1	219_01235_1	66_01235_1	325_01235_251	128_01235_968	165_01235_1
869_01235_433	625_01235_104	22_01235_492	209_01235_521	706_01235_534	888_01235_482	446_01235_1	219_01235_1	66_01235_1	325_01235_269	128_01235_969	165_01235_1
869_01235_444	625_01235_101	22_01235_497	209_01235_539	706_01235_542	888_01235_487	446_01235_1	219_01235_1	66_01235_1	325_01235_239	128_01235_943	165_01235_1
869_01235_464	625_01235_102	22_01235_467	209_01235_533	706_01235_555	888_01235_494	446_01235_1	219_01235_1	66_01235_1	325_01235_253	128_01235_895	165_01235_1
869_01235_427	625_01235_104	22_01235_475	209_01235_539	706_01235_559	888_01235_525	446_01235_1	219_01235_1	66_01235_1	325_01235_264	128_01235_893	165_01235_1
869_01235_389	625_01235_110	22_01235_486	209_01235_530	706_01235_566	888_01235_538	446_01235_1	219_01235_1	66_01235_1	325_01235_262	128_01235_910	165_01235_1
869_01235_388	625_01235_108	22_01235_464	209_01235_540	706_01235_568	888_01235_537	446_01235_1	219_01235_1	66_01235_1	325_01235_263	128_01235_946	165_01235_1
869_01235_375	625_01235_106	22_01235_454	209_01235_537	706_01235_585	888_01235_532	446_01235_1	219_01235_1	66_01235_1	325_01235_255	128_01235_947	165_01235_1
869_01235_357	625_01235_104	22_01235_451	209_01235_536	706_01235_576	888_01235_520	446_01235_1	219_01235_1	66_01235_1	325_01235_263	128_01235_990	165_01235_1
869_01235_353	625_01235_102	22_01235_442	209_01235_526	706_01235_601	888_01235_508	446_01235_1	219_01235_1	66_01235_1	325_01235_252	128_01235_984	165_01235_1
869_01235_342	625_01235_94	22_01235_438	209_01235_534	706_01235_587	888_01235_525	446_01235_1	219_01235_1	66_01235_1	325_01235_252	128_01235_999	165_01235_1
869_01235_325	625_01235_86	22_01235_450	209_01235_515	706_01235_593	888_01235_542	446_01235_1	219_01235_1	66_01235_1	325_01235_244	128_01235_998	165_01235_1
869_01235_335	625_01235_90	22_01235_448	209_01235_502	706_01235_598	888_01235_588	446_01235_1	219_01235_1	66_01235_1	325_01235_264	128_01235_1012	165_01235_1
869_01235_366	625_01235_86	22_01235_466	209_01235_516	706_01235_597	888_01235_599	446_01235_1	219_01235_1	66_01235_1	325_01235_293	128_01235_975	165_01235_1
869_01235_376	625_01235_92	22_01235_447	209_01235_519	706_01235_598	888_01235_578	446_01235_1	219_01235_1	66_01235_1	325_01235_294	128_01235_972	165_01235_1
869_01235_352	625_01235_94	22_01235_461	209_01235_510	706_01235_591	888_01235_574	446_01235_1	219_01235_1	66_01235_1	325_01235_298	128_01235_961	165_01235_1
869_01235_348	625_01235_102	22_01235_465	209_01235_520	706_01235_576	888_01235_545	446_01235_1	219_01235_1	66_01235_1	325_01235_323	128_01235_937	165_01235_1
869_01235_337	625_01235_107	22_01235_461	209_01235_512	706_01235_563	888_01235_565	446_01235_1	219_01235_1	66_01235_1	325_01235_275	128_01235_963	165_01235_1
869_01235_338	625_01235_97	22_01235_466	209_01235_511	706_01235_557	888_01235_561	446_01235_1	219_01235_1	66_01235_1	325_01235_277	128_01235_982	165_01235_1
869_01235_315	625_01235_95	22_01235_472	209_01235_499	706_01235_552	888_01235_557	446_01235_1	219_01235_1	66_01235_1	325_01235_282	128_01235_1013	165_01235_1
869_01235_289	625_01235_90	22_01235_483	209_01235_513	706_01235_527	888_01235_554	446_01235_1	219_01235_1	66_01235_1	325_01235_266	128_01235_1045	165_01235_1
869_01235_308	625_01235_94	22_01235_512	209_01235_520	706_01235_538	888_01235_560	446_01235_1	219_01235_1	66_01235_1	325_01235_270	128_01235_1025	165_01235_1
869_01235_312	625_01235_99	22_01235_506	209_01235_520	706_01235_525	888_01235_548	446_01235_1	219_01235_1	66_01235_1	325_01235_281	128_01235_995	165_01235_1
869_01235_310	625_01235_103	22_01235_492	209_01235_523	706_01235_519	888_01235_542	446_01235_1	219_01235_1	66_01235_1	325_01235_290	128_01235_982	165_01235_1
869_01235_324	625_01235_105	22_01235_503	209_01235_509	706_01235_513	888_01235_569	446_01235_1	219_01235_1	66_01235_1	325_01235_261	128_01235_1000	165_01235_1
869_01235_339	625_01235_95	22_01235_506	209_01235_506	706_01235_508	888_01235_593	446_01235_1	219_01235_1	66_01235_1	325_01235_285	128_01235_1013	165_01235_1
869_01235_355	22_01235_514	625_01235_90	209_01235_490	706_01235_506	888_01235_599	446_01235_1	219_01235_1	66_01235_1	325_01235_290	128_01235_1004	165_01235_1
869_01235_340	22_01235_531	625_01235_83	209_01235_496	706_01235_486	888_01235_594	446_01235_1	219_01235_1	66_01235_1	325_01235_277	128_01235_976	165_01235_1
869_01235_353	22_01235_546	625_01235_84	209_01235_502	706_01235_484	888_01235_590	446_01235_1	219_01235_1	66_01235_1	325_01235_304	128_01235_968	165_01235_1
869_01235_352	22_01235_557	625_01235_95	209_01235_499	706_01235_485	888_01235_577	446_01235_1	219_01235_1	66_01235_1	325_01235_316	128_01235_972	165_01235_1
869_01235_353	22_01235_562	625_01235_101	209_01235_489	706_01235_483	888_01235_573	446_01235_1	219_01235_1	66_01235_1	325_01235_297	128_01235_956	165_01235_1
869_01235_328	22_01235_557	625_01235_107	209_01235_477	706_01235_488	888_01235_580	446_01235_1	219_01235_1	66_01235_1	325_01235_279	128_01235_942	165_01235_1
869_01235_305	22_01235_569	625_01235_110	209_01235_474	706_01235_502	888_01235_582	446_01235_1	219_01235_1	66_01235_1	325_01235_290	128_01235_920	165_01235_1
869_01235_303	22_01235_589	625_01235_107	209_01235_477	706_01235_491	888_01235_558	446_01235_1	219_01235_1	66_01235_1	325_01235_318	128_01235_918	165_01235_1
869_01235_323	22_01235_597	625_01235_103	209_01235_461	706_01235_488	888_01235_569	446_01235_1	219_01235_1	66_01235_1	325_01235_313	128_01235_912	165_01235_1
869_01235_327	625_01235_98	22_01235_589	209_01235_452	706_01235_487	888_01235_568	446_01235_1	219_01235_1	66_01235_1	325_01235_293	128_01235_934	165_01235_1
869_01235_336	625_01235_94	22_01235_577	209_01235_458	706_01235_479	888_01235_543	446_01235_1	219_01235_1	66_01235_1	325_01235_275	128_01235_962	165_01235_1
869_01235_336	625_01235_86	22_01235_586	209_01235_477	706_01235_456	888_01235_544	446_01235_1	219_01235_1	66_01235_1	325_01235_284	128_01235_963	165_01235_1
869_01235_332	625_01235_86	22_01235_581	209_01235_470	706_01235_460	888_01235_534	446_01235_1	219_01235_1	66_01235_1	325_01235_322	128_01235_959	165_01235_1
869_01235_314	625_01235_77	22_01235_580	209_01235_472	706_01235_447	888_01235_552	446_01235_1	219_01235_1	66_01235_1	325_01235_315	128_01235_981	165_01235_1
869_01235_308	625_01235_75	22_01235_587	209_01235_478	706_01235_471	888_01235_549	446_01235_1	219_01235_1	66_01235_1	325_01235_295	128_01235_1003	165_01235_1
869_01235_322	625_01235_73	22_01235_582	209_01235_476	706_01235_463	888_01235_580	446_01235_1	219_01235_1	66_01235_1	325_01235_292	128_01235_988	165_01235_1
869_01235_361	625_01235_69	22_01235_557	209_01235_457	706_01235_458	888_01235_571	446_01235_1	219_01235_1	66_01235_1	325_01235_314	128_01235_962	165_01235_1
869_01235_341	625_01235_66	22_01235_534	209_01235_445	706_01235_465	888_01235_541	446_01235_1	219_01235_1	66_01235_1	325_01235_307	128_01235_954	165_01235_1
869_01235_315	22_01235_543	625_01235_73	209_01235_449	706_01235_465	888_01235_500	446_01235_1	219_01235_1	66_01235_1	325_01235_338	128_01235_933	165_01235_1
869_01235_272	22_01235_557	625_01235_77	209_01235_453	706_01235_465	888_01235_505	446_01235_1	219_01235_1	66_01235_1	325_01235_356	128_01235_916	165_01235_1
869_01235_231	22_01235_575	625_01235_77	209_01235_463	706_01235_469	888_01235_528	446_01235_1	219_01235_1	66_01235_1	325_01235_338	128_01235_919	165_01235_1
869_01235_205	22_01235_595	625_01235_72	209_01235_451	706_01235_485	888_01235_542	446_01235_1	219_01235_1	66_01235_1	325_01235_294	128_01235_918	165_01235_1
869_01235_203	22_01235_610	625_01235_76	209_01235_444	706_01235_513	888_01235_575	446_01235_1	219_01235_1	66_01235_1	325_01235_280	128_01235_966	165_01235_1
869_01235_217	22_01235_606	625_01235_71	209_01235_448	706_01235_504	888_01235_596	446_01235_1	219_01235_1	66_01235_1	325_01235_264	128_01235_1018	165_01235_1
869_01235_221	22_01235_593	625_01235_76	209_01235_459	706_01235_504	888_01235_625	446_01235_1	219_01235_1	66_01235_1	325_01235_261	128_01235_1023	165_01235_1
869_01235_208	22_01235_607	625_01235_79	209_01235_465	706_01235_500	888_01235_617	446_01235_1	219_01235_1	66_01235_1	325_01235_263	128_01235_1011	165_01235_1
869_01235_207	22_01235_596	625_01235_77	209_01235_469	706_01235_488	888_01235_628	446_01235_1	219_01235_1	66_01235_1	325_01235_277	128_01235_994	165_01235_1
869_01235_195	22_01235_600	625_01235_78	209_01235_492	706_01235_481	888_01235_607	446_01235_1	219_01235_1	66_01235_1	325_01235_304	128_01235_977	165_01235_1
869_01235_193	22_01235_616	625_01235_78	209_01235_490	706_01235_483	888_01235_595	446_01235_1	219_01235_1	66_01235_1	325_01235_331	128_01235_972	165_01235_1
869_01235_192	22_01235_618	625_01235_75	209_01235_480	706_01235_512	888_01235_590	446_01235_1	219_01235_1	66_01235_1	325_01235_335	128_01235_948	165_01235_1
869_01235_181	22_01235_606	625_01235_75	209_01235_465	706_01235_517	888_01235_606	446_01235_1	219_01235_1	66_01235_1	325_01235_325	128_01235_973	165_01235_1
869_01235_168	22_01235_604	625_01235_75	209_01235_459	706_01235_538	888_01235_605	446_01235_1	219_01235_1	66_01235_1	325_01235_319	128_01235_974	165_01235_1
869_01235_190	22_01235_584	625_01235_69	209_01235_465	706_01235_541	888_01235_614	446_01235_1	219_01235_1	66_01235_1	325_01235_328	128_01235_979	165_01235_1
869_01235_210	22_01235_602	625_01235_62	209_01235_482	706_01235_534	888_01235_641	446_01235_1	219_01235_1	66_01235_1	325_01235_317	128_01235_1007	165_01235_1
869_01235_230	22_01235_602	625_01235_64	209_01235_488	706_01235_509	888_01235_627	446_01235_1	219_01235_1	66_01235_1	325_01235_321	128_01235_1002	165_01235_1
869_01235_237	22_01235_587	625_01235_58	209_01235_481	706_01235_507	888_01235_605	446_01235_1	219_01235_1	66_01235_1	325_01235_292	128_01235_993	165_01235_1
869_01235_215	22_01235_598	625_01235_58	209_01235_455	706_01235_515	888_01235_602	446_01235_1	219_01235_1	66_01235_1	325_01235_324	128_01235_987	165_01235_1
869_01235_197	22_01235_592	625_01235_56	209_01235_462	706_01235_530	888_01235_627	446_01235_1	219_01235_1	66_01235_1	325_01235_320	128_01235_961	165_01235_1
869_01235_190	22_01235_600	625_01235_54	209_01235_469	706_01235_520	888_01235_634	446_01235_1	219_01235_1	66_01235_1	325_01235_316	128_01235_941	165_01235_1
869_01235_196	22_01235_594	625_01235_56	209_01235_464	706_01235_534	888_01235_627	446_01235_1	219_01235_1	66_01235_1	325_01235_329	128_01235_929	165_01235_1
869_01235_225	22_01235_601	625_01235_57	209_01235_462	706_01235_540	888_01235_641	446_01235_1	219_01235_1	66_01235_1	325_01235_323	128_01235_939	165_01235_1
869_01235_231	22_01235_598	625_01235_57	209_01235_464	706_01235_535	888_01235_622	446_01235_1	219_01235_1	66_01235_1	325_01235_370	128_01235_931	165_01235_1
869_01235_241	22_01235_629	625_01235_52	209_01235_480	706_01235_532	888_01235_603	446_01235_1	219_01235_1	66_01235_1	325_01235_340	128_01235_916	165_01235_1
869_01235_245	22_01235_645	625_01235_55	209_01235_482	706_01235_527	888_01235_577	446_01235_1	219_01235_1	66_01235_1	325_01235_325	128_01235_898	165_01235_1
869_01235_268	22_01235_654	625_01235_57	209_01235_486	706_01235_531	888_01235_571	446_01235_1	219_01235_1	66_01235_1	325_01235_342	128_01235_924	165_01235_1
869_01235_282	22_01235_658	625_01235_46	209_01235_470	706_01235_535	888_01235_591	446_01235_1	219_01235_1	66_01235_1	325_01235_326	128_01235_911	165_01235_1
869_01235_260	22_01235_673	625_01235_47	209_01235_473	706_01235_564	888_01235_611	446_01235_1	219_01235_1	66_01235_1	325_01235_296	128_01235_941	165_01235_1
869_01235_246	22_01235_665	625_01235_49	209_01235_483	706_01235_579	888_01235_614	446_01235_1	219_01235_1	66_01235_1	325_01235_288	128_01235_952	165_01235_1
869_01235_246	22_01235_648	625_01235_49	209_01235_492	706_01235_585	888_01235_598	446_01235_1	219_01235_1	66_01235_1	325_01235_302	128_01235_949	165_01235_1
869_01235_254	22_01235_660	625_01235_52	209_01235_500	706_01235_580	888_01235_586	446_01235_1	219_01235_1	66_01235_1	325_01235_301	128_01235_932	165_01235_1
869_01235_247	22_01235_660	625_01235_58	209_01235_492	706_01235_591	888_01235_558	446_01235_1	219_01235_1	66_01235_1	325_01235_318	128_01235_930	165_01235_1
869_01235_237	22_01235_658	625_01235_61	209_01235_480	706_01235_583	888_01235_564	446_01235_1	219_01235_1	66_01235_1	325_01235_335	128_01235_921	165_01235_1
869_01235_234	22_01235_660	625_01235_62	209_01235_470	706_01235_580	888_01235_559	446_01235_1	219_01235_1	66_01235_1	325_01235_325	128_01235_898	165_01235_1
869_01235_231	22_01235_669	625_01235_62	209_01235_467	706_01235_565	888_01235_596	446_01235_1	219_01235_1	66_01235_1	325_01235_327	128_01235_904	165_01235_1
869_01235_209	22_01235_667	625_01235_72	209_01235_448	706_01235_575	888_01235_610	446_01235_1	219_01235_1	66_01235_1	325_01235_307	128_01235_954	165_01235_1
869_01235_206	22_01235_684	625_01235_73	209_01235_446	706_01235_555	888_01235_625	446_01235_1	219_01235_1	66_01235_1	325_01235_315	128_01235_939	165_01235_1
869_01235_228	22_01235_676	625_01235_58	209_01235_451	706_01235_558	888_01235_618	446_01235_1	219_01235_1	66_01235_1	325_01235_294	128_01235_951	165_01235_1
869_01235_240	22_01235_682	625_01235_51	209_01235_446	706_01235_568	888_01235_601	446_01235_1	219_01235_1	66_01235_1	325_01235_311	128_01235_916	165_01235_1
869_01235_241	22_01235_684	625_01235_50	209_01235_446	706_01235_560	888_01235_625	446_01235_1	219_01235_1	66_01235_1	325_01235_310	128_01235_927	165_01235_1
869_01235_237	22_01235_669	625_01235_47	209_01235_443	706_01235_534	888_01235_629	446_01235_1	219_01235_1	66_01235_1	325_01235_320	128_01235_902	165_01235_1
869_01235_248	22_01235_673	625_01235_53	209_01235_442	706_01235_534	888_01235_618	446_01235_1	219_01235_1	66_01235_1	325_01235_339	128_01235_895	165_01235_1
869_01235_253	22_01235_690	625_01235_58	209_01235_439	706_01235_546	888_01235_633	446_01235_1	219_01235_1	66_01235_1	325_01235_340	128_01235_891	165_01235_1
869_01235_236	22_01235_700	625_01235_56	209_01235_431	706_01235_545	888_01235_643	446_01235_1	219_01235_1	66_01235_1	325_01235_315	128_01235_907	165_01235_1
869_01235_214	22_01235_696	625_01235_54	209_01235_419	706_01235_563	888_01235_619	446_01235_1	219_01235_1	66_01235_1	325_01235_331	128_01235_894	165_01235_1
869_01235_204	22_01235_667	625_01235_57	209_01235_413	706_01235_567	888_01235_602	446_01235_1	219_01235_1	66_01235_1	325_01235_334	128_01235_858	165_01235_1
869_01235_211	22_01235_673	625_01235_58	209_01235_418	706_01235_563	888_01235_600	446_01235_1	219_01235_1	66_01235_1	325_01235_328	128_01235_879	165_01235_1
869_01235_212	22_01235_678	625_01235_58	209_01235_420	706_01235_539	888_01235_606	446_01235_1	219_01235_1	66_01235_1	325_01235_326	128_01235_913	165_01235_1
869_01235_218	22_01235_648	625_01235_60	209_01235_416	706_01235_527	888_01235_599	446_01235_1	219_01235_1	66_01235_1	325_01235_329	128_01235_922	165_01235_1
869_01235_204	22_01235_624	625_01235_55	209_01235_433	706_01235_527	888_01235_587	446_01235_1	219_01235_1	66_01235_1	325_01235_311	128_01235_930	165_01235_1
869_01235_165	22_01235_655	625_01235_60	209_01235_423	706_01235_522	888_01235_582	446_01235_1	219_01235_1	66_01235_1	325_01235_331	128_01235_975	165_01235_1
869_01235_123	22_01235_686	625_01235_62	209_01235_430	706_01235_534	888_01235_607	446_01235_1	219_01235_1	66_01235_1	325_01235_342	128_01235_966	165_01235_1
869_01235_103	22_01235_687	625_01235_59	209_01235_441	706_01235_542	888_01235_600	446_01235_1	219_01235_1	66_01235_1	325_01235_329	128_01235_972	165_01235_1
869_01235_86	22_01235_691	625_01235_67	209_01235_449	706_01235_564	888_01235_596	446_01235_1	219_01235_1	66_01235_1	325_01235_309	128_01235_1051	165_01235_1
869_01235_83	22_01235_679	625_01235_69	209_01235_437	706_01235_576	888_01235_618	446_01235_1	219_01235_1	66_01235_1	325_01235_294	128_01235_1050	165_01235_1
869_01235_89	22_01235_674	625_01235_73	209_01235_438	706_01235_570	888_01235_627	446_01235_1	219_01235_1	66_01235_1	325_01235_321	128_01235_1020	165_01235_1
869_01235_84	22_01235_698	625_01235_70	209_01235_447	706_01235_560	888_01235_629	446_01235_1	219_01235_1	66_01235_1	325_01235_315	128_01235_1008	165_01235_1
869_01235_75	22_01235_724	625_01235_63	209_01235_441	706_01235_559	888_01235_641	446_01235_1	219_01235_1	66_01235_1	325_01235_341	128_01235_976	165_01235_1
869_01235_71	22_01235_711	625_01235_63	209_01235_436	706_01235_546	888_01235_622	446_01235_1	219_01235_1	66_01235_1	325_01235_340	128_01235_993	165_01235_1
869_01235_69	22_01235_713	625_01235_55	209_01235_445	706_01235_565	888_01235_621	446_01235_1	219_01235_1	66_01235_1	325_01235_299	128_01235_994	165_01235_1
869_01235_68	22_01235_718	625_01235_53	209_01235_446	706_01235_574	888_01235_641	446_01235_1	219_01235_1	66_01235_1	325_01235_313	128_01235_1009	165_01235_1
869_01235_69	22_01235_712	625_01235_56	209_01235_444	706_01235_563	888_01235_636	446_01235_1	219_01235_1	66_01235_1	325_01235_345	128_01235_1034	165_01235_1
869_01235_65	22_01235_691	625_01235_53	209_01235_441	706_01235_557	888_01235_640	446_01235_1	219_01235_1	66_01235_1	325_01235_326	128_01235_1033	165_01235_1
869_01235_51	22_01235_669	625_01235_57	209_01235_437	706_01235_550	888_01235_635	446_01235_1	219_01235_1	66_01235_1	325_01235_341	128_01235_1030	165_01235_1
869_01235_53	22_01235_682	625_01235_57	209_01235_424	706_01235_554	888_01235_625	446_01235_1	219_01235_1	66_01235_1	325_01235_316	128_01235_1042	165_01235_1
869_01235_53	22_01235_686	625_01235_55	209_01235_426	706_01235_527	888_01235_621	446_01235_1	219_01235_1	66_01235_1	325_01235_364	128_01235_1042	165_01235_1
869_01235_48	22_01235_679	625_01235_50	209_01235_425	706_01235_539	888_01235_626	446_01235_1	219_01235_1	66_01235_1	325_01235_358	128_01235_1050	165_01235_1
869_01235_36	22_01235_693	625_01235_51	209_01235_420	706_01235_531	888_01235_632	446_01235_1	219_01235_1	66_01235_1	325_01235_373	128_01235_1028	165_01235_1
869_01235_32	22_01235_675	625_01235_49	209_01235_423	706_01235_530	888_01235_645	446_01235_1	219_01235_1	66_01235_1	325_01235_345	128_01235_1028	165_01235_1
869_01235_25	22_01235_654	625_01235_52	209_01235_420	706_01235_518	888_01235_654	446_01235_1	219_01235_1	66_01235_1	325_01235_369	128_01235_1019	165_01235_1
869_01235_18	22_01235_681	625_01235_56	209_01235_432	706_01235_488	888_01235_663	446_01235_1	219_01235_1	66_01235_1	325_01235_367	128_01235_1040	165_01235_1
869_01235_16	22_01235_694	625_01235_58	209_01235_432	706_01235_483	888_01235_670	446_01235_1	219_01235_1	66_01235_1	325_01235_318	128_01235_1050	165_01235_1
869_01235_11	22_01235_711	625_01235_60	209_01235_452	706_01235_478	888_01235_694	446_01235_1	219_01235_1	66_01235_1	325_01235_315	128_01235_1014	165_01235_1
869_01235_7	22_01235_728	625_01235_53	209_01235_440	706_01235_473	888_01235_684	446_01235_1	219_01235_1	66_01235_1	325_01235_337	128_01235_1015	165_01235_1
869_01235_3	22_01235_742	625_01235_44	209_01235_450	706_01235_493	888_01235_688	446_01235_1	219_01235_1	66_01235_1	325_01235_349	128_01235_1010	165_01235_1
869_01235_3	22_01235_717	625_01235_42	209_01235_448	706_01235_507	888_01235_675	446_01235_1	219_01235_1	66_01235_1	325_01235_366	128_01235_1003	165_01235_1
869_01235_2	22_01235_711	625_01235_49	209_01235_464	706_01235_497	888_01235_649	446_01235_1	219_01235_1	66_01235_1	325_01235_378	128_01235_1024	165_01235_1
869_01235_2	22_01235_714	625_01235_53	209_01235_466	706_01235_477	888_01235_628	446_01235_1	219_01235_1	66_01235_1	325_01235_337	128_01235_1049	165_01235_1
869_01235_2	22_01235_736	625_01235_53	209_01235_461	706_01235_494	888_01235_625	446_01235_1	219_01235_1	66_01235_1	325_01235_353	128_01235_1049	165_01235_1
22_01235_753	625_01235_57	209_01235_464	706_01235_497	888_01235_595	66_01235_1	325_01235_376	128_01235_1060	165_01235_1
22_01235_766	625_01235_58	209_01235_453	706_01235_484	888_01235_631	66_01235_1	325_01235_367	128_01235_1046	165_01235_1
22_01235_763	625_01235_57	209_01235_453	706_01235_488	888_01235_650	66_01235_1	325_01235_358	128_01235_1053	165_01235_1
22_01235_771	625_01235_63	209_01235_439	706_01235_489	888_01235_639	66_01235_1	325_01235_341	128_01235_1048	165_01235_1
22_01235_771	625_01235_65	209_01235_456	706_01235_469	888_01235_660	66_01235_1	325_01235_330	128_01235_1034	165_01235_1
22_01235_787	625_01235_64	209_01235_456	706_01235_460	888_01235_660	66_01235_1	325_01235_322	128_01235_1043	165_01235_1
22_01235_758	625_01235_53	209_01235_460	706_01235_468	888_01235_659	66_01235_1	325_01235_338	128_01235_1050	165_01235_1
22_01235_757	625_01235_57	209_01235_460	706_01235_448	888_01235_682	66_01235_1	325_01235_327	128_01235_1063	165_01235_1
22_01235_798	625_01235_52	209_01235_465	706_01235_450	888_01235_681	66_01235_1	325_01235_354	128_01235_1030	165_01235_1
22_01235_801	625_01235_51	209_01235_467	706_01235_448	888_01235_678	66_01235_1	325_01235_346	128_01235_1019	165_01235_1
22_01235_812	625_01235_52	209_01235_466	706_01235_452	888_01235_664	66_01235_1	325_01235_348	128_01235_999	165_01235_1
22_01235_798	625_01235_53	209_01235_471	706_01235_446	888_01235_646	66_01235_1	325_01235_370	128_01235_979	165_01235_1
22_01235_774	625_01235_57	209_01235_463	706_01235_444	888_01235_667	66_01235_1	325_01235_358	128_01235_982	165_01235_1
22_01235_768	625_01235_55	209_01235_455	706_01235_432	888_01235_648	66_01235_1	325_01235_369	128_01235_1015	165_01235_1
22_01235_762	625_01235_50	209_01235_458	706_01235_424	888_01235_659	66_01235_1	325_01235_358	128_01235_1058	165_01235_1
22_01235_770	625_01235_47	209_01235_442	706_01235_410	888_01235_671	66_01235_1	325_01235_336	128_01235_1063	165_01235_1
22_01235_767	625_01235_52	209_01235_452	706_01235_435	888_01235_675	66_01235_1	325_01235_341	128_01235_1072	165_01235_1
22_01235_791	625_01235_56	209_01235_457	706_01235_453	888_01235_677	66_01235_1	325_01235_361	128_01235_1052	165_01235_1
22_01235_790	625_01235_49	209_01235_467	706_01235_434	888_01235_716	66_01235_1	325_01235_365	128_01235_1062	165_01235_1
22_01235_769	625_01235_45	209_01235_486	706_01235_435	888_01235_729	66_01235_1	325_01235_376	128_01235_1029	165_01235_1
22_01235_755	625_01235_49	209_01235_488	706_01235_423	888_01235_731	66_01235_1	325_01235_341	128_01235_1039	165_01235_1
22_01235_777	625_01235_42	209_01235_476	706_01235_415	888_01235_700	66_01235_1	325_01235_349	128_01235_1058	165_01235_1
22_01235_775	625_01235_47	209_01235_475	706_01235_396	888_01235_705	66_01235_1	325_01235_391	128_01235_1066	165_01235_1
22_01235_784	625_01235_54	209_01235_476	706_01235_388	888_01235_701	66_01235_1	325_01235_366	128_01235_1053	165_01235_1
22_01235_819	625_01235_49	209_01235_480	706_01235_419	888_01235_683	66_01235_1	325_01235_397	128_01235_1001	165_01235_1
22_01235_812	625_01235_52	209_01235_475	706_01235_418	888_01235_715	66_01235_1	325_01235_371	128_01235_986	165_01235_1
22_01235_817	625_01235_49	209_01235_477	706_01235_414	888_01235_721	66_01235_1	325_01235_391	128_01235_991	165_01235_1
22_01235_808	625_01235_45	209_01235_490	706_01235_401	888_01235_706	66_01235_1	325_01235_380	128_01235_1030	165_01235_1
22_01235_792	625_01235_44	209_01235_477	706_01235_395	888_01235_691	66_01235_1	325_01235_362	128_01235_1023	165_01235_1
22_01235_790	625_01235_40	209_01235_476	706_01235_392	888_01235_689	66_01235_1	325_01235_336	128_01235_1043	165_01235_1
22_01235_796	625_01235_46	209_01235_484	706_01235_409	888_01235_692	66_01235_1	325_01235_358	128_01235_1043	165_01235_1
22_01235_805	625_01235_54	209_01235_479	706_01235_414	888_01235_697	66_01235_1	325_01235_368	128_01235_1019	165_01235_1
22_01235_805	625_01235_61	209_01235_471	706_01235_406	888_01235_700	66_01235_1	325_01235_358	128_01235_1031	165_01235_1
22_01235_803	625_01235_67	209_01235_476	706_01235_409	888_01235_716	66_01235_1	325_01235_366	128_01235_1010	165_01235_1
22_01235_815	625_01235_76	209_01235_468	706_01235_398	888_01235_729	66_01235_1	325_01235_385	128_01235_990	165_01235_1
22_01235_832	625_01235_79	209_01235_483	706_01235_408	888_01235_719	66_01235_1	325_01235_377	128_01235_991	165_01235_1
22_01235_841	625_01235_81	209_01235_488	706_01235_394	888_01235_697	66_01235_1	325_01235_398	128_01235_998	165_01235_1
22_01235_826	625_01235_76	209_01235_483	706_01235_404	888_01235_687	66_01235_1	325_01235_379	128_01235_1023	165_01235_1
22_01235_816	625_01235_73	209_01235_482	706_01235_394	888_01235_675	66_01235_1	325_01235_392	128_01235_988	165_01235_1
22_01235_821	625_01235_77	209_01235_490	706_01235_396	888_01235_708	66_01235_1	325_01235_354	128_01235_972	165_01235_1
22_01235_816	625_01235_86	209_01235_475	706_01235_409	888_01235_737	66_01235_1	325_01235_352	128_01235_955	165_01235_1
22_01235_803	625_01235_80	209_01235_460	706_01235_422	888_01235_714	66_01235_1	325_01235_376	128_01235_921	165_01235_1
22_01235_806	625_01235_82	209_01235_460	706_01235_411	888_01235_708	66_01235_1	325_01235_361	128_01235_947	165_01235_1
22_01235_794	625_01235_85	209_01235_470	706_01235_428	888_01235_710	66_01235_1	325_01235_362	128_01235_972	165_01235_1
22_01235_777	625_01235_89	209_01235_464	706_01235_430	888_01235_688	66_01235_1	325_01235_351	128_01235_994	165_01235_1
22_01235_790	625_01235_87	209_01235_461	706_01235_428	888_01235_677	66_01235_1	325_01235_346	128_01235_975	165_01235_1
22_01235_782	625_01235_101	209_01235_462	706_01235_424	888_01235_690	66_01235_1	325_01235_361	128_01235_966	165_01235_1
22_01235_781	625_01235_100	209_01235_467	706_01235_414	888_01235_674	66_01235_1	325_01235_384	128_01235_948	165_01235_1
22_01235_789	625_01235_112	209_01235_456	706_01235_425	888_01235_651	66_01235_1	325_01235_367	128_01235_964	165_01235_1
22_01235_786	625_01235_118	209_01235_448	706_01235_423	888_01235_649	66_01235_1	325_01235_366	128_01235_985	165_01235_1
22_01235_772	625_01235_116	209_01235_463	706_01235_408	888_01235_682	66_01235_1	325_01235_397	128_01235_951	165_01235_1
22_01235_759	625_01235_119	209_01235_452	706_01235_424	888_01235_715	66_01235_1	325_01235_381	128_01235_948	165_01235_1
22_01235_740	625_01235_114	209_01235_463	706_01235_419	888_01235_738	66_01235_1	325_01235_318	128_01235_951	165_01235_1
22_01235_751	625_01235_103	209_01235_472	706_01235_401	888_01235_755	66_01235_1	325_01235_354	128_01235_965	165_01235_1
22_01235_802	625_01235_108	209_01235_465	706_01235_401	888_01235_727	66_01235_1	325_01235_359	128_01235_976	165_01235_1
22_01235_814	625_01235_117	209_01235_455	706_01235_395	888_01235_734	66_01235_1	325_01235_354	128_01235_980	165_01235_1
22_01235_820	625_01235_117	209_01235_437	706_01235_376	888_01235_721	66_01235_1	325_01235_364	128_01235_968	165_01235_1
22_01235_804	625_01235_109	209_01235_432	706_01235_381	888_01235_731	66_01235_1	325_01235_373	128_01235_967	165_01235_1
22_01235_803	625_01235_111	209_01235_433	706_01235_394	888_01235_730	66_01235_1	325_01235_360	128_01235_965	165_01235_1
22_01235_803	625_01235_111	209_01235_450	706_01235_402	888_01235_709	66_01235_1	325_01235_389	128_01235_972	165_01235_1
22_01235_807	625_01235_107	209_01235_445	706_01235_389	888_01235_738	66_01235_1	325_01235_407	128_01235_978	165_01235_1
22_01235_823	625_01235_109	209_01235_425	706_01235_375	888_01235_758	66_01235_1	325_01235_359	128_01235_990	165_01235_1
22_01235_841	625_01235_115	209_01235_421	706_01235_377	888_01235_761	66_01235_1	325_01235_353	128_01235_963	165_01235_1
22_01235_851	625_01235_122	209_01235_407	706_01235_370	888_01235_751	66_01235_1	325_01235_375	128_01235_956	165_01235_1
22_01235_852	625_01235_114	209_01235_404	706_01235_360	888_01235_738	66_01235_1	325_01235_371	128_01235_968	165_01235_1
22_01235_825	625_01235_113	209_01235_423	706_01235_366	888_01235_728	66_01235_1	325_01235_345	128_01235_988	165_01235_1
22_01235_810	625_01235_113	209_01235_441	706_01235_372	888_01235_727	66_01235_1	325_01235_356	128_01235_1010	165_01235_1
22_01235_810	625_01235_114	209_01235_447	706_01235_360	888_01235_711	66_01235_1	325_01235_376	128_01235_1035	165_01235_1
22_01235_804	625_01235_114	209_01235_456	706_01235_357	888_01235_683	66_01235_1	325_01235_360	128_01235_1045	165_01235_1
22_01235_819	625_01235_110	209_01235_448	706_01235_361	888_01235_693	66_01235_1	325_01235_365	128_01235_1041	165_01235_1
22_01235_822	625_01235_116	209_01235_432	706_01235_351	888_01235_696	66_01235_1	325_01235_385	128_01235_996	165_01235_1
22_01235_833	625_01235_106	209_01235_440	706_01235_330	888_01235_680	66_01235_1	325_01235_407	128_01235_960	165_01235_1
22_01235_839	625_01235_96	209_01235_450	706_01235_345	888_01235_676	66_01235_1	325_01235_401	128_01235_926	165_01235_1
22_01235_832	625_01235_85	209_01235_449	706_01235_346	888_01235_699	66_01235_1	325_01235_394	128_01235_938	165_01235_1
22_01235_796	625_01235_86	209_01235_466	706_01235_355	888_01235_686	66_01235_1	325_01235_370	128_01235_948	165_01235_1
22_01235_843	625_01235_96	209_01235_471	706_01235_336	888_01235_719	66_01235_1	325_01235_354	128_01235_962	165_01235_1
22_01235_862	625_01235_100	209_01235_475	706_01235_341	888_01235_700	66_01235_1	325_01235_339	128_01235_979	165_01235_1
22_01235_884	625_01235_108	209_01235_472	706_01235_335	888_01235_669	66_01235_1	325_01235_380	128_01235_993	165_01235_1
22_01235_871	625_01235_110	209_01235_470	706_01235_327	888_01235_651	66_01235_1	325_01235_354	128_01235_1023	165_01235_1
22_01235_843	625_01235_108	209_01235_482	706_01235_328	888_01235_682	66_01235_1	325_01235_368	128_01235_1003	165_01235_1
22_01235_834	625_01235_101	209_01235_485	706_01235_309	888_01235_724	66_01235_1	325_01235_363	128_01235_1010	165_01235_1
22_01235_840	625_01235_98	209_01235_499	706_01235_284	888_01235_725	66_01235_1	325_01235_374	128_01235_1034	165_01235_1
22_01235_861	625_01235_92	209_01235_485	706_01235_274	888_01235_699	66_01235_1	325_01235_391	128_01235_980	165_01235_1
625_01235_99	22_01235_868	209_01235_485	706_01235_287	888_01235_700	66_01235_1	325_01235_368	128_01235_962	165_01235_1
625_01235_99	22_01235_861	209_01235_476	706_01235_299	888_01235_720	66_01235_1	325_01235_348	128_01235_934	165_01235_1
625_01235_100	22_01235_870	209_01235_476	706_01235_318	888_01235_724	66_01235_1	325_01235_402	128_01235_886	165_01235_1
625_01235_106	22_01235_871	209_01235_487	706_01235_315	888_01235_739	66_01235_1	325_01235_369	128_01235_906	165_01235_1
625_01235_107	22_01235_868	209_01235_492	706_01235_290	888_01235_710	66_01235_1	325_01235_387	128_01235_933	165_01235_1
625_01235_99	22_01235_874	209_01235_487	706_01235_288	888_01235_686	66_01235_1	325_01235_333	128_01235_955	165_01235_1
625_01235_101	22_01235_873	209_01235_481	706_01235_273	888_01235_675	66_01235_1	325_01235_348	128_01235_964	165_01235_1
625_01235_111	22_01235_888	209_01235_480	706_01235_271	888_01235_682	66_01235_1	325_01235_363	128_01235_975	165_01235_1
625_01235_115	22_01235_892	209_01235_460	706_01235_275	888_01235_703	66_01235_1	325_01235_372	128_01235_995	165_01235_1
625_01235_110	22_01235_896	209_01235_454	706_01235_282	888_01235_707	66_01235_1	325_01235_336	128_01235_1047	165_01235_1
625_01235_99	22_01235_904	209_01235_449	706_01235_266	888_01235_715	66_01235_1	325_01235_346	128_01235_1048	165_01235_1
625_01235_96	22_01235_887	209_01235_466	706_01235_275	888_01235_742	66_01235_1	325_01235_339	128_01235_1040	165_01235_1
625_01235_89	22_01235_885	209_01235_469	706_01235_262	888_01235_759	66_01235_1	325_01235_345	128_01235_1028	165_01235_1
625_01235_93	22_01235_911	209_01235_463	706_01235_261	888_01235_758	66_01235_1	325_01235_375	128_01235_1029	165_01235_1
625_01235_88	22_01235_927	209_01235_450	706_01235_254	888_01235_748	66_01235_1	325_01235_382	128_01235_1006	165_01235_1
625_01235_93	22_01235_921	209_01235_445	706_01235_260	888_01235_753	66_01235_1	325_01235_385	128_01235_1022	165_01235_1
625_01235_86	22_01235_918	209_01235_451	706_01235_253	888_01235_715	66_01235_1	325_01235_397	128_01235_1013	165_01235_1
625_01235_91	22_01235_879	209_01235_463	706_01235_237	888_01235_704	66_01235_1	325_01235_371	128_01235_1011	165_01235_1
625_01235_92	22_01235_887	209_01235_453	706_01235_247	888_01235_712	66_01235_1	325_01235_384	128_01235_978	165_01235_1
625_01235_98	22_01235_883	209_01235_453	706_01235_257	888_01235_700	66_01235_1	325_01235_395	128_01235_970	165_01235_1
625_01235_101	22_01235_899	209_01235_434	706_01235_259	888_01235_724	66_01235_1	325_01235_370	128_01235_988	165_01235_1
625_01235_115	22_01235_913	209_01235_418	706_01235_258	888_01235_722	66_01235_1	325_01235_384	128_01235_988	165_01235_1
625_01235_116	22_01235_908	209_01235_409	706_01235_237	888_01235_710	66_01235_1	325_01235_359	128_01235_1018	165_01235_1
625_01235_112	22_01235_895	209_01235_398	706_01235_238	888_01235_694	66_01235_1	325_01235_360	128_01235_1031	165_01235_1
625_01235_116	22_01235_876	209_01235_398	706_01235_245	888_01235_694	66_01235_1	325_01235_370	128_01235_1049	165_01235_1
625_01235_118	22_01235_872	209_01235_390	706_01235_254	888_01235_676	66_01235_1	325_01235_375	128_01235_1033	165_01235_1
625_01235_113	22_01235_870	209_01235_410	706_01235_256	888_01235_650	66_01235_1	325_01235_381	128_01235_1003	165_01235_1
625_01235_117	22_01235_864	209_01235_418	706_01235_247	888_01235_656	66_01235_1	325_01235_396	128_01235_1018	165_01235_1
625_01235_113	22_01235_865	209_01235_408	706_01235_253	888_01235_655	66_01235_1	325_01235_422	128_01235_1021	165_01235_1
625_01235_114	22_01235_867	209_01235_398	706_01235_268	888_01235_671	66_01235_1	325_01235_372	128_01235_1022	165_01235_1
625_01235_117	22_01235_868	209_01235_408	706_01235_267	888_01235_688	66_01235_1	325_01235_333	128_01235_1029	165_01235_1
625_01235_132	22_01235_854	209_01235_413	706_01235_252	888_01235_685	66_01235_1	325_01235_357	128_01235_993	165_01235_1
625_01235_130	22_01235_857	209_01235_431	706_01235_249	888_01235_669	66_01235_1	325_01235_361	128_01235_975	165_01235_1
625_01235_129	22_01235_876	209_01235_433	706_01235_250	888_01235_710	66_01235_1	325_01235_346	128_01235_992	165_01235_1
625_01235_127	22_01235_870	209_01235_450	706_01235_257	888_01235_722	66_01235_1	325_01235_337	128_01235_1002	165_01235_1
625_01235_127	22_01235_870	209_01235_427	706_01235_287	888_01235_719	66_01235_1	325_01235_337	128_01235_1016	165_01235_1
625_01235_127	22_01235_875	209_01235_414	706_01235_306	888_01235_729	66_01235_1	325_01235_351	128_01235_1015	165_01235_1
625_01235_128	22_01235_877	209_01235_420	706_01235_303	888_01235_708	66_01235_1	325_01235_357	128_01235_1021	165_01235_1
625_01235_125	22_01235_865	209_01235_427	706_01235_304	888_01235_699	66_01235_1	325_01235_361	128_01235_1037	165_01235_1
625_01235_126	22_01235_870	209_01235_436	706_01235_303	888_01235_677	66_01235_1	325_01235_368	128_01235_1014	165_01235_1
625_01235_137	22_01235_867	209_01235_452	706_01235_301	888_01235_686	66_01235_1	325_01235_369	128_01235_985	165_01235_1
625_01235_136	22_01235_874	209_01235_446	706_01235_309	888_01235_667	66_01235_1	325_01235_383	128_01235_962	165_01235_1
625_01235_130	22_01235_869	209_01235_461	706_01235_314	888_01235_673	66_01235_1	325_01235_389	128_01235_958	165_01235_1
625_01235_123	22_01235_867	209_01235_463	706_01235_310	888_01235_677	66_01235_1	325_01235_364	128_01235_951	165_01235_1
625_01235_133	22_01235_832	209_01235_465	706_01235_332	888_01235_688	66_01235_1	325_01235_359	128_01235_937	165_01235_1
625_01235_133	22_01235_833	209_01235_477	706_01235_346	888_01235_730	66_01235_1	325_01235_357	128_01235_908	165_01235_1
625_01235_136	22_01235_838	209_01235_453	706_01235_340	888_01235_721	66_01235_1	325_01235_351	128_01235_912	165_01235_1
625_01235_136	22_01235_812	209_01235_453	706_01235_340	888_01235_730	66_01235_1	325_01235_344	128_01235_904	165_01235_1
625_01235_133	22_01235_781	209_01235_460	706_01235_335	888_01235_715	66_01235_1	325_01235_334	128_01235_898	165_01235_1
625_01235_127	22_01235_812	209_01235_477	706_01235_333	888_01235_699	66_01235_1	325_01235_333	128_01235_854	165_01235_1
625_01235_131	22_01235_837	209_01235_487	706_01235_332	888_01235_701	66_01235_1	325_01235_339	128_01235_858	165_01235_1
625_01235_120	22_01235_828	209_01235_474	706_01235_356	888_01235_684	66_01235_1	325_01235_345	128_01235_895	165_01235_1
625_01235_121	22_01235_831	209_01235_470	706_01235_367	888_01235_655	66_01235_1	325_01235_346	128_01235_937	165_01235_1
625_01235_132	22_01235_855	209_01235_450	706_01235_358	888_01235_656	66_01235_1	325_01235_337	128_01235_933	165_01235_1
625_01235_138	22_01235_829	209_01235_447	706_01235_371	888_01235_652	66_01235_1	325_01235_331	128_01235_946	165_01235_1
625_01235_147	22_01235_828	209_01235_445	706_01235_352	888_01235_646	66_01235_1	325_01235_335	128_01235_941	165_01235_1
625_01235_138	22_01235_846	209_01235_437	706_01235_343	888_01235_643	66_01235_1	325_01235_361	128_01235_909	165_01235_1
625_01235_131	22_01235_856	209_01235_435	706_01235_350	888_01235_641	66_01235_1	325_01235_353	128_01235_912	165_01235_1
625_01235_125	22_01235_846	209_01235_449	706_01235_367	888_01235_634	66_01235_1	325_01235_352	128_01235_957	165_01235_1
625_01235_132	22_01235_853	209_01235_444	706_01235_374	888_01235_636	66_01235_1	325_01235_338	128_01235_966	165_01235_1
625_01235_125	22_01235_836	209_01235_452	706_01235_393	888_01235_611	66_01235_1	325_01235_369	128_01235_948	165_01235_1
625_01235_126	22_01235_816	209_01235_449	706_01235_393	888_01235_604	66_01235_1	325_01235_356	128_01235_935	165_01235_1
625_01235_128	22_01235_821	209_01235_463	706_01235_410	888_01235_613	66_01235_1	325_01235_370	128_01235_937	165_01235_1
625_01235_135	22_01235_810	209_01235_475	706_01235_406	888_01235_619	66_01235_1	325_01235_350	128_01235_945	165_01235_1
625_01235_141	22_01235_784	209_01235_471	706_01235_416	888_01235_632	66_01235_1	325_01235_339	128_01235_961	165_01235_1
625_01235_135	22_01235_791	209_01235_468	706_01235_424	888_01235_640	66_01235_1	325_01235_332	128_01235_952	165_01235_1
625_01235_147	22_01235_772	209_01235_467	706_01235_440	888_01235_647	66_01235_1	325_01235_335	128_01235_930	165_01235_1
625_01235_150	22_01235_809	209_01235_455	706_01235_443	888_01235_640	66_01235_1	325_01235_334	128_01235_944	165_01235_1
625_01235_147	22_01235_801	209_01235_469	706_01235_427	888_01235_680	66_01235_1	325_01235_312	128_01235_925	165_01235_1
625_01235_158	22_01235_800	209_01235_454	706_01235_420	888_01235_700	66_01235_1	325_01235_339	128_01235_890	165_01235_1
625_01235_151	22_01235_781	209_01235_458	706_01235_428	888_01235_709	66_01235_1	325_01235_341	128_01235_891	165_01235_1
625_01235_151	22_01235_810	209_01235_461	706_01235_435	888_01235_691	66_01235_1	325_01235_357	128_01235_903	165_01235_1
625_01235_159	22_01235_827	209_01235_435	706_01235_435	888_01235_709	66_01235_1	325_01235_356	128_01235_924	165_01235_1
625_01235_161	22_01235_823	209_01235_443	706_01235_439	888_01235_694	66_01235_1	325_01235_337	128_01235_920	165_01235_1
625_01235_153	22_01235_857	209_01235_428	706_01235_433	888_01235_670	66_01235_1	325_01235_362	128_01235_900	165_01235_1
625_01235_168	22_01235_878	209_01235_436	706_01235_427	888_01235_645	66_01235_1	325_01235_374	128_01235_916	165_01235_1
625_01235_168	22_01235_882	209_01235_436	706_01235_420	888_01235_645	66_01235_1	325_01235_350	128_01235_942	165_01235_1
625_01235_164	22_01235_857	209_01235_432	706_01235_399	888_01235_639	66_01235_1	325_01235_343	128_01235_956	165_01235_1
625_01235_164	22_01235_846	209_01235_432	706_01235_399	888_01235_626	66_01235_1	325_01235_353	128_01235_926	165_01235_1
625_01235_160	22_01235_829	209_01235_425	706_01235_413	888_01235_625	66_01235_1	325_01235_358	128_01235_922	165_01235_1
625_01235_158	22_01235_837	209_01235_427	706_01235_417	888_01235_639	66_01235_1	325_01235_359	128_01235_895	165_01235_1
625_01235_167	22_01235_836	209_01235_432	706_01235_425	888_01235_649	66_01235_1	325_01235_376	128_01235_878	165_01235_1
625_01235_164	22_01235_828	209_01235_427	706_01235_417	888_01235_673	66_01235_1	325_01235_377	128_01235_872	165_01235_1
625_01235_168	22_01235_819	209_01235_428	706_01235_426	888_01235_674	66_01235_1	325_01235_357	128_01235_876	165_01235_1
625_01235_166	22_01235_779	209_01235_431	706_01235_425	888_01235_657	66_01235_1	325_01235_351	128_01235_872	165_01235_1
625_01235_175	22_01235_750	209_01235_431	706_01235_416	888_01235_630	66_01235_1	325_01235_372	128_01235_870	165_01235_1
625_01235_176	22_01235_751	209_01235_421	706_01235_400	888_01235_620	66_01235_1	325_01235_355	128_01235_906	165_01235_1
625_01235_177	22_01235_774	209_01235_412	706_01235_386	888_01235_637	66_01235_1	325_01235_348	128_01235_938	165_01235_1
625_01235_171	22_01235_772	209_01235_413	706_01235_398	888_01235_663	66_01235_1	325_01235_334	128_01235_933	165_01235_1
625_01235_167	22_01235_763	209_01235_421	706_01235_418	888_01235_667	66_01235_1	325_01235_337	128_01235_915	165_01235_1
625_01235_174	22_01235_758	209_01235_421	706_01235_425	888_01235_658	66_01235_1	325_01235_344	128_01235_926	165_01235_1
625_01235_180	22_01235_776	209_01235_414	706_01235_430	888_01235_662	66_01235_1	325_01235_332	128_01235_923	165_01235_1
625_01235_187	22_01235_767	209_01235_406	706_01235_422	888_01235_657	66_01235_1	325_01235_366	128_01235_916	165_01235_1
625_01235_176	22_01235_766	209_01235_412	706_01235_425	888_01235_657	66_01235_1	325_01235_374	128_01235_908	165_01235_1
625_01235_165	22_01235_770	209_01235_426	706_01235_437	888_01235_663	66_01235_1	325_01235_370	128_01235_870	165_01235_1
625_01235_174	22_01235_770	209_01235_424	706_01235_417	888_01235_643	66_01235_1	325_01235_379	128_01235_896	165_01235_1
22_01235_756	625_01235_168	209_01235_433	706_01235_409	888_01235_634	66_01235_1	325_01235_349	128_01235_908	165_01235_1
22_01235_757	625_01235_156	209_01235_447	706_01235_397	888_01235_618	66_01235_1	325_01235_371	128_01235_918	165_01235_1
22_01235_763	625_01235_172	209_01235_451	706_01235_403	888_01235_613	66_01235_1	325_01235_348	128_01235_914	165_01235_1
625_01235_168	22_01235_767	209_01235_433	706_01235_405	888_01235_633	66_01235_1	325_01235_336	128_01235_896	165_01235_1
625_01235_165	22_01235_800	209_01235_426	706_01235_413	888_01235_653	66_01235_1	325_01235_317	128_01235_886	165_01235_1
625_01235_159	22_01235_805	209_01235_432	706_01235_413	888_01235_628	66_01235_1	325_01235_331	128_01235_885	165_01235_1
625_01235_171	22_01235_809	209_01235_432	706_01235_397	888_01235_642	66_01235_1	325_01235_332	128_01235_848	165_01235_1
625_01235_171	22_01235_809	209_01235_440	706_01235_398	888_01235_651	66_01235_1	325_01235_330	128_01235_853	165_01235_1
625_01235_160	22_01235_805	209_01235_444	706_01235_381	888_01235_664	66_01235_1	325_01235_305	128_01235_864	165_01235_1
625_01235_167	22_01235_805	209_01235_437	706_01235_395	888_01235_668	66_01235_1	325_01235_314	128_01235_888	165_01235_1
625_01235_171	22_01235_813	209_01235_435	706_01235_393	888_01235_699	66_01235_1	325_01235_325	128_01235_921	165_01235_1
625_01235_179	22_01235_822	209_01235_433	706_01235_408	888_01235_707	66_01235_1	325_01235_348	128_01235_899	165_01235_1
625_01235_182	22_01235_824	209_01235_434	706_01235_401	888_01235_691	66_01235_1	325_01235_336	128_01235_902	165_01235_1
625_01235_182	22_01235_826	209_01235_429	706_01235_400	888_01235_709	66_01235_1	325_01235_326	128_01235_906	165_01235_1
625_01235_183	22_01235_829	209_01235_434	706_01235_401	888_01235_710	66_01235_1	325_01235_339	128_01235_877	165_01235_1
625_01235_186	22_01235_837	209_01235_436	706_01235_396	888_01235_714	66_01235_1	325_01235_355	128_01235_859	165_01235_1
625_01235_174	22_01235_831	209_01235_440	706_01235_414	888_01235_710	66_01235_1	325_01235_366	128_01235_868	165_01235_1
625_01235_170	22_01235_826	209_01235_438	706_01235_422	888_01235_720	66_01235_1	325_01235_362	128_01235_866	165_01235_1
625_01235_166	22_01235_810	209_01235_436	706_01235_437	888_01235_745	66_01235_1	325_01235_340	128_01235_850	165_01235_1
625_01235_161	22_01235_847	209_01235_431	706_01235_428	888_01235_746	66_01235_1	325_01235_325	128_01235_848	165_01235_1
625_01235_155	22_01235_852	209_01235_429	706_01235_433	888_01235_734	66_01235_1	325_01235_334	128_01235_825	165_01235_1
625_01235_144	22_01235_849	209_01235_417	706_01235_446	888_01235_731	66_01235_1	325_01235_339	128_01235_800	165_01235_1
625_01235_133	22_01235_844	209_01235_431	706_01235_460	888_01235_743	66_01235_1	325_01235_334	128_01235_813	165_01235_1
625_01235_125	22_01235_852	209_01235_437	706_01235_458	888_01235_724	66_01235_1	325_01235_320	128_01235_798	165_01235_1
625_01235_121	22_01235_844	209_01235_421	706_01235_478	888_01235_732	66_01235_1	325_01235_335	128_01235_796	165_01235_1
625_01235_115	22_01235_836	209_01235_430	706_01235_493	888_01235_733	66_01235_1	325_01235_319	128_01235_824	165_01235_1
625_01235_111	22_01235_832	209_01235_437	706_01235_484	888_01235_723	66_01235_1	325_01235_317	128_01235_827	165_01235_1
625_01235_111	22_01235_823	209_01235_419	706_01235_475	888_01235_728	66_01235_1	325_01235_326	128_01235_824	165_01235_1
625_01235_116	22_01235_837	209_01235_421	706_01235_470	888_01235_718	66_01235_1	325_01235_346	128_01235_806	165_01235_1
22_01235_841	625_01235_122	209_01235_419	706_01235_471	888_01235_750	66_01235_1	325_01235_348	128_01235_779	165_01235_1
22_01235_842	625_01235_130	209_01235_418	706_01235_461	888_01235_722	66_01235_1	325_01235_346	128_01235_760	165_01235_1
22_01235_808	625_01235_130	209_01235_403	706_01235_455	888_01235_722	66_01235_1	325_01235_324	128_01235_773	165_01235_1
22_01235_810	625_01235_138	209_01235_390	706_01235_450	888_01235_742	66_01235_1	325_01235_330	128_01235_768	165_01235_1
22_01235_795	625_01235_134	209_01235_387	706_01235_468	888_01235_758	66_01235_1	325_01235_295	128_01235_796	165_01235_1
22_01235_822	625_01235_129	209_01235_397	706_01235_479	888_01235_755	66_01235_1	325_01235_288	128_01235_796	165_01235_1
22_01235_799	625_01235_125	209_01235_403	706_01235_479	888_01235_750	66_01235_1	325_01235_263	128_01235_802	165_01235_1
22_01235_794	625_01235_126	209_01235_394	706_01235_473	888_01235_720	66_01235_1	325_01235_305	128_01235_804	165_01235_1
625_01235_136	22_01235_815	209_01235_380	706_01235_480	888_01235_696	66_01235_1	325_01235_333	128_01235_824	165_01235_1
625_01235_130	22_01235_818	209_01235_382	706_01235_469	888_01235_706	66_01235_1	325_01235_355	128_01235_814	165_01235_1
625_01235_131	22_01235_834	209_01235_393	706_01235_487	888_01235_721	66_01235_1	325_01235_327	128_01235_811	165_01235_1
625_01235_124	22_01235_845	209_01235_392	706_01235_478	888_01235_731	66_01235_1	325_01235_331	128_01235_804	165_01235_1
625_01235_129	22_01235_842	209_01235_380	706_01235_476	888_01235_725	66_01235_1	325_01235_329	128_01235_794	165_01235_1
625_01235_131	22_01235_839	209_01235_363	706_01235_486	888_01235_727	66_01235_1	325_01235_322	128_01235_795	165_01235_1
625_01235_121	22_01235_836	209_01235_357	706_01235_478	888_01235_713	66_01235_1	325_01235_321	128_01235_794	165_01235_1
625_01235_128	22_01235_861	209_01235_376	706_01235_479	888_01235_714	66_01235_1	325_01235_322	128_01235_784	165_01235_1
625_01235_144	22_01235_867	209_01235_389	706_01235_476	888_01235_695	66_01235_1	325_01235_335	128_01235_729	165_01235_1
625_01235_170	22_01235_886	209_01235_386	706_01235_477	888_01235_693	66_01235_1	325_01235_332	128_01235_702	165_01235_1
625_01235_173	22_01235_890	209_01235_382	706_01235_479	888_01235_713	66_01235_1	325_01235_342	128_01235_682	165_01235_1
625_01235_161	22_01235_897	209_01235_367	706_01235_478	888_01235_718	66_01235_1	325_01235_360	128_01235_695	165_01235_1
625_01235_173	22_01235_907	209_01235_370	706_01235_485	888_01235_706	66_01235_1	325_01235_338	128_01235_752	165_01235_1
625_01235_165	22_01235_924	209_01235_364	706_01235_492	888_01235_705	66_01235_1	325_01235_307	128_01235_774	165_01235_1
625_01235_160	22_01235_905	209_01235_367	706_01235_498	888_01235_746	66_01235_1	325_01235_285	128_01235_766	165_01235_1
625_01235_154	22_01235_880	209_01235_371	706_01235_499	888_01235_757	66_01235_1	325_01235_296	128_01235_787	165_01235_1
625_01235_152	22_01235_872	209_01235_372	706_01235_490	888_01235_779	66_01235_1	325_01235_318	128_01235_760	165_01235_1
625_01235_152	22_01235_885	209_01235_377	706_01235_495	888_01235_761	66_01235_1	325_01235_339	128_01235_731	165_01235_1
625_01235_149	22_01235_879	209_01235_370	706_01235_495	888_01235_730	66_01235_1	325_01235_333	128_01235_737	165_01235_1
625_01235_152	22_01235_875	209_01235_379	706_01235_507	888_01235_704	66_01235_1	325_01235_359	128_01235_731	165_01235_1
625_01235_155	22_01235_881	209_01235_371	706_01235_503	888_01235_714	66_01235_1	325_01235_336	128_01235_738	165_01235_1
625_01235_156	22_01235_892	209_01235_381	706_01235_486	888_01235_696	66_01235_1	325_01235_326	128_01235_763	165_01235_1
625_01235_157	22_01235_885	209_01235_373	706_01235_500	888_01235_695	66_01235_1	325_01235_340	128_01235_761	165_01235_1
625_01235_155	22_01235_907	209_01235_373	706_01235_491	888_01235_710	66_01235_1	325_01235_357	128_01235_761	165_01235_1
625_01235_145	22_01235_920	209_01235_380	706_01235_502	888_01235_713	66_01235_1	325_01235_359	128_01235_765	165_01235_1
625_01235_152	22_01235_921	209_01235_377	706_01235_492	888_01235_724	66_01235_1	325_01235_333	128_01235_754	165_01235_1
625_01235_153	22_01235_899	209_01235_390	706_01235_485	888_01235_706	66_01235_1	325_01235_334	128_01235_754	165_01235_1
625_01235_147	22_01235_903	209_01235_399	706_01235_485	888_01235_673	66_01235_1	325_01235_372	128_01235_736	165_01235_1
625_01235_143	22_01235_894	209_01235_419	706_01235_445	888_01235_666	66_01235_1	325_01235_355	128_01235_743	165_01235_1
625_01235_140	22_01235_891	209_01235_422	706_01235_459	888_01235_667	66_01235_1	325_01235_349	128_01235_724	165_01235_1
625_01235_132	22_01235_879	209_01235_411	706_01235_478	888_01235_685	66_01235_1	325_01235_346	128_01235_719	165_01235_1
625_01235_134	22_01235_905	209_01235_422	706_01235_482	888_01235_715	66_01235_1	325_01235_314	128_01235_710	165_01235_1
625_01235_134	22_01235_929	209_01235_420	706_01235_478	888_01235_710	66_01235_1	325_01235_327	128_01235_698	165_01235_1
625_01235_143	22_01235_937	209_01235_422	706_01235_468	888_01235_685	66_01235_1	325_01235_318	128_01235_709	165_01235_1
625_01235_133	22_01235_927	209_01235_437	706_01235_470	888_01235_686	66_01235_1	325_01235_309	128_01235_713	165_01235_1
625_01235_137	22_01235_933	209_01235_436	706_01235_466	888_01235_708	66_01235_1	325_01235_301	128_01235_733	165_01235_1
625_01235_129	22_01235_943	209_01235_426	706_01235_478	888_01235_696	66_01235_1	325_01235_317	128_01235_745	165_01235_1
625_01235_122	22_01235_921	209_01235_408	706_01235_475	888_01235_707	66_01235_1	325_01235_306	128_01235_752	165_01235_1
625_01235_118	22_01235_912	209_01235_423	706_01235_458	888_01235_694	66_01235_1	325_01235_338	128_01235_750	165_01235_1
625_01235_113	22_01235_899	209_01235_438	706_01235_447	888_01235_680	66_01235_1	325_01235_326	128_01235_790	165_01235_1
625_01235_117	22_01235_894	209_01235_426	706_01235_476	888_01235_666	66_01235_1	325_01235_314	128_01235_832	165_01235_1
625_01235_126	22_01235_884	209_01235_431	706_01235_476	888_01235_656	66_01235_1	325_01235_332	128_01235_783	165_01235_1
625_01235_133	22_01235_854	209_01235_444	706_01235_455	888_01235_648	66_01235_1	325_01235_322	128_01235_762	165_01235_1
625_01235_128	22_01235_851	209_01235_447	706_01235_456	888_01235_649	66_01235_1	325_01235_306	128_01235_757	165_01235_1
625_01235_121	22_01235_835	209_01235_436	706_01235_453	888_01235_696	66_01235_1	325_01235_343	128_01235_756	165_01235_1
625_01235_110	22_01235_838	209_01235_447	706_01235_452	888_01235_722	66_01235_1	325_01235_331	128_01235_743	165_01235_1
625_01235_105	22_01235_830	209_01235_449	706_01235_451	888_01235_714	66_01235_1	325_01235_331	128_01235_729	165_01235_1
625_01235_103	22_01235_853	209_01235_428	706_01235_453	888_01235_693	66_01235_1	325_01235_317	128_01235_740	165_01235_1
625_01235_111	22_01235_852	209_01235_424	706_01235_451	888_01235_674	66_01235_1	325_01235_336	128_01235_765	165_01235_1
625_01235_106	22_01235_859	209_01235_444	706_01235_441	888_01235_694	66_01235_1	325_01235_338	128_01235_765	165_01235_1
625_01235_103	22_01235_884	209_01235_448	706_01235_431	888_01235_689	66_01235_1	325_01235_316	128_01235_755	165_01235_1
625_01235_100	22_01235_890	209_01235_439	706_01235_430	888_01235_686	66_01235_1	325_01235_304	128_01235_772	165_01235_1
625_01235_97	22_01235_888	209_01235_429	706_01235_433	888_01235_702	66_01235_1	325_01235_308	128_01235_773	165_01235_1
625_01235_94	22_01235_880	209_01235_426	706_01235_426	888_01235_697	66_01235_1	325_01235_317	128_01235_804	165_01235_1
625_01235_95	22_01235_910	209_01235_420	706_01235_419	888_01235_678	66_01235_1	325_01235_311	128_01235_797	165_01235_1
625_01235_97	22_01235_934	209_01235_428	706_01235_428	888_01235_670	66_01235_1	325_01235_325	128_01235_771	165_01235_1
625_01235_99	22_01235_919	209_01235_439	706_01235_435	888_01235_674	66_01235_1	325_01235_336	128_01235_742	165_01235_1
625_01235_111	22_01235_942	209_01235_434	706_01235_429	888_01235_669	66_01235_1	325_01235_349	128_01235_726	165_01235_1
625_01235_113	22_01235_943	209_01235_440	706_01235_443	888_01235_688	66_01235_1	325_01235_327	128_01235_738	165_01235_1
625_01235_125	22_01235_956	209_01235_418	706_01235_433	888_01235_693	66_01235_1	325_01235_323	128_01235_750	165_01235_1
625_01235_125	22_01235_941	209_01235_412	706_01235_437	888_01235_704	66_01235_1	325_01235_310	128_01235_750	165_01235_1
625_01235_117	22_01235_926	209_01235_410	706_01235_420	888_01235_690	66_01235_1	325_01235_315	128_01235_740	165_01235_1
625_01235_113	22_01235_916	209_01235_413	706_01235_408	888_01235_691	66_01235_1	325_01235_299	128_01235_748	165_01235_1
625_01235_117	22_01235_917	209_01235_421	706_01235_397	888_01235_713	66_01235_1	325_01235_309	128_01235_760	165_01235_1
625_01235_119	22_01235_888	209_01235_428	706_01235_394	888_01235_713	66_01235_1	325_01235_343	128_01235_742	165_01235_1
625_01235_129	22_01235_889	209_01235_418	706_01235_397	888_01235_677	66_01235_1	325_01235_341	128_01235_732	165_01235_1
625_01235_135	22_01235_901	209_01235_432	706_01235_413	888_01235_647	66_01235_1	325_01235_324	128_01235_766	165_01235_1
625_01235_138	22_01235_897	209_01235_427	706_01235_417	888_01235_648	66_01235_1	325_01235_336	128_01235_746	165_01235_1
625_01235_142	22_01235_886	209_01235_427	706_01235_425	888_01235_683	66_01235_1	325_01235_292	128_01235_771	165_01235_1
625_01235_136	22_01235_910	209_01235_425	706_01235_457	888_01235_676	66_01235_1	325_01235_276	128_01235_769	165_01235_1
625_01235_128	22_01235_891	209_01235_426	706_01235_460	888_01235_707	66_01235_1	325_01235_293	128_01235_749	165_01235_1
625_01235_136	22_01235_887	209_01235_419	706_01235_470	888_01235_711	66_01235_1	325_01235_306	128_01235_736	165_01235_1
625_01235_136	22_01235_904	209_01235_414	706_01235_448	888_01235_715	66_01235_1	325_01235_305	128_01235_719	165_01235_1
625_01235_132	22_01235_902	209_01235_412	706_01235_444	888_01235_713	66_01235_1	325_01235_304	128_01235_716	165_01235_1
625_01235_132	22_01235_902	209_01235_409	706_01235_459	888_01235_718	66_01235_1	325_01235_332	128_01235_741	165_01235_1
625_01235_133	22_01235_902	209_01235_418	706_01235_466	888_01235_708	66_01235_1	325_01235_311	128_01235_714	165_01235_1
625_01235_133	22_01235_915	209_01235_417	706_01235_464	888_01235_681	66_01235_1	325_01235_326	128_01235_729	165_01235_1
625_01235_135	22_01235_941	209_01235_418	706_01235_465	888_01235_679	66_01235_1	325_01235_313	128_01235_721	165_01235_1
625_01235_128	22_01235_937	209_01235_403	706_01235_461	888_01235_734	66_01235_1	325_01235_324	128_01235_697	165_01235_1
625_01235_126	22_01235_921	209_01235_412	706_01235_468	888_01235_714	66_01235_1	325_01235_324	128_01235_672	165_01235_1
625_01235_126	22_01235_903	209_01235_404	706_01235_474	888_01235_697	66_01235_1	325_01235_311	128_01235_665	165_01235_1
625_01235_129	22_01235_911	209_01235_413	706_01235_475	888_01235_691	66_01235_1	325_01235_313	128_01235_682	165_01235_1
625_01235_132	22_01235_906	209_01235_418	706_01235_470	888_01235_690	66_01235_1	325_01235_337	128_01235_694	165_01235_1
625_01235_131	22_01235_918	209_01235_433	706_01235_455	888_01235_698	66_01235_1	325_01235_307	128_01235_697	165_01235_1
625_01235_141	22_01235_918	209_01235_415	706_01235_459	888_01235_709	66_01235_1	325_01235_284	128_01235_707	165_01235_1
625_01235_141	22_01235_926	209_01235_417	706_01235_468	888_01235_713	66_01235_1	325_01235_286	128_01235_687	165_01235_1
625_01235_148	22_01235_933	209_01235_411	706_01235_467	888_01235_713	66_01235_1	325_01235_306	128_01235_682	165_01235_1
625_01235_152	22_01235_927	209_01235_403	706_01235_474	888_01235_710	66_01235_1	325_01235_293	128_01235_687	165_01235_1
625_01235_155	22_01235_899	209_01235_400	706_01235_489	888_01235_687	66_01235_1	325_01235_317	128_01235_698	165_01235_1
625_01235_156	22_01235_915	209_01235_410	706_01235_488	888_01235_658	66_01235_1	325_01235_320	128_01235_694	165_01235_1
625_01235_163	22_01235_917	209_01235_426	706_01235_478	888_01235_672	66_01235_1	325_01235_329	128_01235_707	165_01235_1
625_01235_157	22_01235_923	209_01235_421	706_01235_467	888_01235_673	66_01235_1	325_01235_327	128_01235_725	165_01235_1
625_01235_174	22_01235_935	209_01235_401	706_01235_472	888_01235_678	66_01235_1	325_01235_336	128_01235_733	165_01235_1
625_01235_183	22_01235_939	209_01235_404	706_01235_480	888_01235_675	66_01235_1	325_01235_297	128_01235_716	165_01235_1
625_01235_186	22_01235_940	209_01235_402	706_01235_471	888_01235_692	66_01235_1	325_01235_295	128_01235_707	165_01235_1
625_01235_180	22_01235_932	209_01235_423	706_01235_460	888_01235_702	66_01235_1	325_01235_328	128_01235_689	165_01235_1
625_01235_175	22_01235_905	209_01235_433	706_01235_469	888_01235_702	66_01235_1	325_01235_310	128_01235_697	165_01235_1
625_01235_177	22_01235_898	209_01235_446	706_01235_445	888_01235_705	66_01235_1	325_01235_292	128_01235_692	165_01235_1
625_01235_184	22_01235_891	209_01235_443	706_01235_422	888_01235_695	66_01235_1	325_01235_313	128_01235_698	165_01235_1
625_01235_191	22_01235_913	209_01235_432	706_01235_429	888_01235_681	66_01235_1	325_01235_309	128_01235_687	165_01235_1
625_01235_196	22_01235_938	209_01235_429	706_01235_440	888_01235_666	66_01235_1	325_01235_333	128_01235_684	165_01235_1
625_01235_185	22_01235_968	209_01235_419	706_01235_462	888_01235_647	66_01235_1	325_01235_318	128_01235_670	165_01235_1
625_01235_184	22_01235_988	209_01235_412	706_01235_480	888_01235_643	66_01235_1	325_01235_308	128_01235_659	165_01235_1
625_01235_185	22_01235_968	209_01235_410	706_01235_489	888_01235_601	66_01235_1	325_01235_328	128_01235_677	165_01235_1
625_01235_178	22_01235_952	209_01235_414	706_01235_468	888_01235_584	66_01235_1	325_01235_315	128_01235_701	165_01235_1
625_01235_171	22_01235_940	209_01235_408	706_01235_472	888_01235_583	66_01235_1	325_01235_287	128_01235_700	165_01235_1
625_01235_169	22_01235_929	209_01235_407	706_01235_497	888_01235_617	66_01235_1	325_01235_278	128_01235_702	165_01235_1
625_01235_164	22_01235_927	209_01235_386	706_01235_520	888_01235_629	66_01235_1	325_01235_263	128_01235_672	165_01235_1
625_01235_162	22_01235_929	209_01235_390	706_01235_525	888_01235_634	66_01235_1	325_01235_256	128_01235_650	165_01235_1
625_01235_156	22_01235_950	209_01235_399	706_01235_529	888_01235_644	66_01235_1	325_01235_250	128_01235_672	165_01235_1
625_01235_161	22_01235_959	209_01235_404	706_01235_529	888_01235_641	66_01235_1	325_01235_285	128_01235_660	165_01235_1
625_01235_149	22_01235_975	209_01235_405	706_01235_519	888_01235_680	66_01235_1	325_01235_264	128_01235_639	165_01235_1
625_01235_147	22_01235_953	209_01235_401	706_01235_522	888_01235_648	66_01235_1	325_01235_260	128_01235_658	165_01235_1
625_01235_149	22_01235_920	209_01235_403	706_01235_508	888_01235_633	66_01235_1	325_01235_292	128_01235_670	165_01235_1
625_01235_142	22_01235_956	209_01235_403	706_01235_502	888_01235_631	66_01235_1	325_01235_292	128_01235_671	165_01235_1
625_01235_130	22_01235_934	209_01235_407	706_01235_500	888_01235_600	66_01235_1	325_01235_290	128_01235_685	165_01235_1
625_01235_129	22_01235_901	209_01235_400	706_01235_506	888_01235_616	66_01235_1	325_01235_295	128_01235_707	165_01235_1
625_01235_127	22_01235_906	209_01235_409	706_01235_492	888_01235_652	66_01235_1	325_01235_277	128_01235_728	165_01235_1
625_01235_124	22_01235_904	209_01235_405	706_01235_489	888_01235_658	66_01235_1	325_01235_273	128_01235_703	165_01235_1
625_01235_123	22_01235_918	209_01235_415	706_01235_487	888_01235_668	66_01235_1	325_01235_242	128_01235_691	165_01235_1
625_01235_131	22_01235_930	209_01235_419	706_01235_463	888_01235_715	66_01235_1	325_01235_232	128_01235_710	165_01235_1
625_01235_116	22_01235_947	209_01235_418	706_01235_450	888_01235_686	66_01235_1	325_01235_277	128_01235_698	165_01235_1
625_01235_121	22_01235_968	209_01235_416	706_01235_455	888_01235_699	66_01235_1	325_01235_288	128_01235_670	165_01235_1
625_01235_118	22_01235_970	209_01235_422	706_01235_457	888_01235_716	66_01235_1	325_01235_287	128_01235_685	165_01235_1
625_01235_112	22_01235_974	209_01235_413	706_01235_439	888_01235_713	66_01235_1	325_01235_303	128_01235_700	165_01235_1
625_01235_108	22_01235_974	209_01235_424	706_01235_436	888_01235_695	66_01235_1	325_01235_318	128_01235_694	165_01235_1
625_01235_106	22_01235_973	209_01235_455	706_01235_437	888_01235_669	66_01235_1	325_01235_336	128_01235_685	165_01235_1
625_01235_115	22_01235_991	209_01235_465	706_01235_433	888_01235_672	66_01235_1	325_01235_295	128_01235_675	165_01235_1
625_01235_119	22_01235_982	209_01235_465	706_01235_417	888_01235_693	66_01235_1	325_01235_311	128_01235_679	165_01235_1
625_01235_122	22_01235_1015	209_01235_470	706_01235_413	888_01235_711	66_01235_1	325_01235_304	128_01235_695	165_01235_1
625_01235_130	22_01235_1039	209_01235_477	706_01235_406	888_01235_709	66_01235_1	325_01235_296	128_01235_700	165_01235_1
625_01235_133	22_01235_1055	209_01235_473	706_01235_401	888_01235_680	66_01235_1	325_01235_308	128_01235_670	165_01235_1
625_01235_132	22_01235_1056	209_01235_467	706_01235_385	888_01235_669	66_01235_1	325_01235_292	128_01235_656	165_01235_1
625_01235_135	22_01235_1054	209_01235_464	706_01235_387	888_01235_651	66_01235_1	325_01235_315	128_01235_618	165_01235_1
625_01235_133	22_01235_1031	209_01235_458	706_01235_377	888_01235_649	66_01235_1	325_01235_318	128_01235_622	165_01235_1
625_01235_122	22_01235_1020	209_01235_451	706_01235_358	888_01235_659	66_01235_1	325_01235_311	128_01235_627	165_01235_1
625_01235_123	22_01235_991	209_01235_472	706_01235_363	888_01235_680	66_01235_1	325_01235_288	128_01235_639	165_01235_1
625_01235_121	22_01235_1002	209_01235_479	706_01235_349	888_01235_689	66_01235_1	325_01235_275	128_01235_626	165_01235_1
625_01235_133	22_01235_1018	209_01235_461	706_01235_344	888_01235_689	66_01235_1	325_01235_280	128_01235_637	165_01235_1
625_01235_129	22_01235_1019	209_01235_458	706_01235_343	888_01235_703	66_01235_1	325_01235_276	128_01235_650	165_01235_1
625_01235_126	22_01235_1034	209_01235_451	706_01235_350	888_01235_716	66_01235_1	325_01235_275	128_01235_683	165_01235_1
625_01235_121	22_01235_1041	209_01235_451	706_01235_361	888_01235_702	66_01235_1	325_01235_275	128_01235_715	165_01235_1
625_01235_116	22_01235_1014	209_01235_446	706_01235_360	888_01235_688	66_01235_1	325_01235_264	128_01235_717	165_01235_1
625_01235_121	22_01235_983	209_01235_449	706_01235_373	888_01235_679	66_01235_1	325_01235_258	128_01235_682	165_01235_1
625_01235_117	22_01235_978	209_01235_447	706_01235_359	888_01235_680	66_01235_1	325_01235_274	128_01235_668	165_01235_1
625_01235_107	22_01235_999	209_01235_436	706_01235_353	888_01235_717	66_01235_1	325_01235_279	128_01235_633	165_01235_1
625_01235_123	22_01235_1016	209_01235_434	706_01235_347	888_01235_704	66_01235_1	325_01235_288	128_01235_622	165_01235_1
625_01235_131	22_01235_1042	209_01235_431	706_01235_363	888_01235_693	66_01235_1	325_01235_294	128_01235_648	165_01235_1
625_01235_130	22_01235_1049	209_01235_427	706_01235_360	888_01235_672	66_01235_1	325_01235_302	128_01235_644	165_01235_1
625_01235_128	22_01235_1058	209_01235_440	706_01235_362	888_01235_675	66_01235_1	325_01235_305	128_01235_620	165_01235_1
625_01235_121	22_01235_1064	209_01235_445	706_01235_373	888_01235_703	66_01235_1	325_01235_270	128_01235_618	165_01235_1
625_01235_109	22_01235_1050	209_01235_455	706_01235_361	888_01235_698	66_01235_1	325_01235_287	128_01235_617	165_01235_1
625_01235_99	22_01235_1044	209_01235_453	706_01235_341	888_01235_735	66_01235_1	325_01235_266	128_01235_608	165_01235_1
625_01235_110	22_01235_1036	209_01235_453	706_01235_352	888_01235_726	66_01235_1	325_01235_264	128_01235_649	165_01235_1
625_01235_124	22_01235_1025	209_01235_455	706_01235_352	888_01235_754	66_01235_1	325_01235_276	128_01235_671	165_01235_1
625_01235_133	22_01235_1004	209_01235_435	706_01235_357	888_01235_785	66_01235_1	325_01235_262	128_01235_689	165_01235_1
625_01235_140	22_01235_1020	209_01235_414	706_01235_368	888_01235_754	66_01235_1	325_01235_277	128_01235_674	165_01235_1
625_01235_142	22_01235_1024	209_01235_420	706_01235_377	888_01235_767	66_01235_1	325_01235_279	128_01235_665	165_01235_1
625_01235_139	22_01235_1031	209_01235_418	706_01235_378	888_01235_759	66_01235_1	325_01235_289	128_01235_653	165_01235_1
625_01235_131	22_01235_1004	209_01235_397	706_01235_381	888_01235_747	66_01235_1	325_01235_290	128_01235_662	165_01235_1
625_01235_129	22_01235_1018	209_01235_391	706_01235_382	888_01235_704	66_01235_1	325_01235_293	128_01235_669	165_01235_1
625_01235_138	22_01235_1023	209_01235_380	706_01235_382	888_01235_700	66_01235_1	325_01235_295	128_01235_658	165_01235_1
625_01235_154	22_01235_1016	209_01235_364	706_01235_380	888_01235_715	66_01235_1	325_01235_294	128_01235_654	165_01235_1
625_01235_165	22_01235_995	209_01235_368	706_01235_365	888_01235_741	66_01235_1	325_01235_297	128_01235_628	165_01235_1
625_01235_167	22_01235_998	209_01235_384	706_01235_372	888_01235_754	66_01235_1	325_01235_294	128_01235_629	165_01235_1
625_01235_151	22_01235_993	209_01235_385	706_01235_393	888_01235_751	66_01235_1	325_01235_292	128_01235_634	165_01235_1
625_01235_138	22_01235_987	209_01235_371	706_01235_383	888_01235_740	66_01235_1	325_01235_299	128_01235_625	165_01235_1
625_01235_129	22_01235_972	209_01235_374	706_01235_379	888_01235_707	66_01235_1	325_01235_306	128_01235_602	165_01235_1
625_01235_133	22_01235_988	209_01235_376	706_01235_381	888_01235_685	66_01235_1	325_01235_329	128_01235_582	165_01235_1
625_01235_136	22_01235_984	209_01235_375	706_01235_385	888_01235_689	66_01235_1	325_01235_322	128_01235_624	165_01235_1
625_01235_139	22_01235_1002	209_01235_397	706_01235_357	888_01235_705	66_01235_1	325_01235_302	128_01235_633	165_01235_1
625_01235_137	22_01235_1013	209_01235_400	706_01235_348	888_01235_730	66_01235_1	325_01235_280	128_01235_643	165_01235_1
625_01235_136	22_01235_1003	209_01235_397	706_01235_357	888_01235_737	66_01235_1	325_01235_253	128_01235_641	165_01235_1
625_01235_132	22_01235_993	209_01235_404	706_01235_374	888_01235_745	66_01235_1	325_01235_266	128_01235_663	165_01235_1
625_01235_126	22_01235_987	209_01235_409	706_01235_362	888_01235_733	66_01235_1	325_01235_256	128_01235_672	165_01235_1
625_01235_127	22_01235_994	209_01235_421	706_01235_359	888_01235_724	66_01235_1	325_01235_266	128_01235_675	165_01235_1
625_01235_124	22_01235_984	209_01235_416	706_01235_369	888_01235_703	66_01235_1	325_01235_275	128_01235_663	165_01235_1
625_01235_120	22_01235_971	209_01235_421	706_01235_370	888_01235_705	66_01235_1	325_01235_296	128_01235_673	165_01235_1
625_01235_117	22_01235_975	209_01235_435	706_01235_371	888_01235_723	66_01235_1	325_01235_269	128_01235_705	165_01235_1
625_01235_122	22_01235_990	209_01235_440	706_01235_374	888_01235_725	66_01235_1	325_01235_256	128_01235_685	165_01235_1
625_01235_116	22_01235_989	209_01235_445	706_01235_376	888_01235_730	66_01235_1	325_01235_245	128_01235_669	165_01235_1
625_01235_117	22_01235_976	209_01235_444	706_01235_371	888_01235_728	66_01235_1	325_01235_303	128_01235_648	165_01235_1
625_01235_116	22_01235_977	209_01235_424	706_01235_374	888_01235_726	66_01235_1	325_01235_266	128_01235_663	165_01235_1
625_01235_118	22_01235_969	209_01235_422	706_01235_367	888_01235_747	66_01235_1	325_01235_258	128_01235_658	165_01235_1
625_01235_119	22_01235_970	209_01235_425	706_01235_380	888_01235_775	66_01235_1	325_01235_256	128_01235_652	165_01235_1
625_01235_117	22_01235_966	209_01235_432	706_01235_394	888_01235_739	66_01235_1	325_01235_258	128_01235_660	165_01235_1
625_01235_110	22_01235_977	209_01235_442	706_01235_388	888_01235_737	66_01235_1	325_01235_255	128_01235_690	165_01235_1
625_01235_110	22_01235_980	209_01235_433	706_01235_396	888_01235_749	66_01235_1	325_01235_266	128_01235_680	165_01235_1
625_01235_115	22_01235_980	209_01235_419	706_01235_400	888_01235_746	66_01235_1	325_01235_246	128_01235_668	165_01235_1
625_01235_121	22_01235_982	209_01235_415	706_01235_402	888_01235_733	66_01235_1	325_01235_269	128_01235_626	165_01235_1
625_01235_116	22_01235_989	209_01235_400	706_01235_392	888_01235_761	66_01235_1	325_01235_263	128_01235_638	165_01235_1
625_01235_123	22_01235_1013	209_01235_395	706_01235_405	888_01235_753	66_01235_1	325_01235_274	128_01235_644	165_01235_1
625_01235_126	22_01235_1025	209_01235_393	706_01235_414	888_01235_767	66_01235_1	325_01235_231	128_01235_640	165_01235_1
625_01235_132	22_01235_1017	209_01235_408	706_01235_422	888_01235_749	66_01235_1	325_01235_230	128_01235_658	165_01235_1
625_01235_134	22_01235_1014	209_01235_419	706_01235_408	888_01235_699	66_01235_1	325_01235_264	128_01235_621	165_01235_1
625_01235_138	22_01235_1049	209_01235_426	706_01235_410	888_01235_711	66_01235_1	325_01235_264	128_01235_598	165_01235_1
625_01235_128	22_01235_1050	209_01235_419	706_01235_410	888_01235_733	66_01235_1	325_01235_286	128_01235_570	165_01235_1
625_01235_127	22_01235_1071	209_01235_429	706_01235_396	888_01235_720	66_01235_1	325_01235_286	128_01235_528	165_01235_1
625_01235_124	22_01235_1093	209_01235_438	706_01235_388	888_01235_682	66_01235_1	325_01235_277	128_01235_520	165_01235_1
625_01235_115	22_01235_1085	209_01235_443	706_01235_391	888_01235_689	66_01235_1	325_01235_248	128_01235_516	165_01235_1
625_01235_112	22_01235_1084	209_01235_446	706_01235_406	888_01235_727	66_01235_1	325_01235_253	128_01235_485	165_01235_1
625_01235_114	22_01235_1060	209_01235_452	706_01235_404	888_01235_722	66_01235_1	325_01235_244	128_01235_464	165_01235_1
625_01235_110	22_01235_1066	209_01235_448	706_01235_386	888_01235_727	66_01235_1	325_01235_234	128_01235_482	165_01235_1
625_01235_110	22_01235_1098	209_01235_429	706_01235_392	888_01235_755	66_01235_1	325_01235_231	128_01235_526	165_01235_1
625_01235_99	22_01235_1090	209_01235_424	706_01235_393	888_01235_740	66_01235_1	325_01235_266	128_01235_540	165_01235_1
625_01235_96	22_01235_1099	209_01235_427	706_01235_385	888_01235_763	66_01235_1	325_01235_269	128_01235_552	165_01235_1
625_01235_86	22_01235_1082	209_01235_421	706_01235_383	888_01235_789	66_01235_1	325_01235_259	128_01235_572	165_01235_1
625_01235_82	22_01235_1103	209_01235_421	706_01235_400	888_01235_768	66_01235_1	325_01235_275	128_01235_590	165_01235_1
625_01235_81	22_01235_1115	209_01235_439	706_01235_414	888_01235_742	66_01235_1	325_01235_256	128_01235_575	165_01235_1
625_01235_88	22_01235_1121	209_01235_433	706_01235_406	888_01235_689	66_01235_1	325_01235_284	128_01235_541	165_01235_1
625_01235_103	22_01235_1115	209_01235_440	706_01235_399	888_01235_654	66_01235_1	325_01235_281	128_01235_508	165_01235_1
625_01235_113	22_01235_1136	209_01235_447	706_01235_407	888_01235_651	66_01235_1	325_01235_270	128_01235_480	165_01235_1
625_01235_119	22_01235_1121	209_01235_437	706_01235_397	888_01235_660	66_01235_1	325_01235_262	128_01235_478	165_01235_1
625_01235_117	22_01235_1103	209_01235_440	706_01235_390	888_01235_652	66_01235_1	325_01235_259	128_01235_491	165_01235_1
625_01235_109	22_01235_1118	209_01235_461	706_01235_381	888_01235_655	66_01235_1	325_01235_270	128_01235_505	165_01235_1
625_01235_103	22_01235_1111	209_01235_467	706_01235_395	888_01235_651	66_01235_1	325_01235_248	128_01235_502	165_01235_1
625_01235_100	22_01235_1094	209_01235_448	706_01235_409	888_01235_679	66_01235_1	325_01235_227	128_01235_497	165_01235_1
625_01235_111	22_01235_1109	209_01235_446	706_01235_414	888_01235_697	66_01235_1	325_01235_225	128_01235_506	165_01235_1
625_01235_109	22_01235_1137	209_01235_449	706_01235_426	888_01235_686	66_01235_1	325_01235_223	128_01235_506	165_01235_1
625_01235_103	22_01235_1151	209_01235_454	706_01235_424	888_01235_684	66_01235_1	325_01235_217	128_01235_522	165_01235_1
625_01235_108	22_01235_1143	209_01235_440	706_01235_421	888_01235_681	66_01235_1	325_01235_223	128_01235_534	165_01235_1
625_01235_112	22_01235_1145	209_01235_435	706_01235_428	888_01235_682	66_01235_1	325_01235_236	128_01235_551	165_01235_1
625_01235_109	22_01235_1156	209_01235_447	706_01235_423	888_01235_687	66_01235_1	325_01235_257	128_01235_559	165_01235_1
625_01235_102	22_01235_1153	209_01235_459	706_01235_419	888_01235_690	66_01235_1	325_01235_253	128_01235_536	165_01235_1
625_01235_101	22_01235_1141	209_01235_444	706_01235_433	888_01235_688	66_01235_1	325_01235_272	128_01235_515	165_01235_1
625_01235_106	22_01235_1139	209_01235_436	706_01235_438	888_01235_693	66_01235_1	325_01235_264	128_01235_503	165_01235_1
625_01235_107	22_01235_1122	209_01235_445	706_01235_449	888_01235_686	66_01235_1	325_01235_280	128_01235_517	165_01235_1
625_01235_106	22_01235_1144	209_01235_432	706_01235_438	888_01235_708	66_01235_1	325_01235_259	128_01235_537	165_01235_1
625_01235_105	22_01235_1132	209_01235_424	706_01235_442	888_01235_711	66_01235_1	325_01235_244	128_01235_510	165_01235_1
625_01235_101	22_01235_1150	209_01235_436	706_01235_445	888_01235_702	66_01235_1	325_01235_247	128_01235_512	165_01235_1
625_01235_98	22_01235_1144	209_01235_447	706_01235_439	888_01235_705	66_01235_1	325_01235_253	128_01235_497	165_01235_1
625_01235_90	22_01235_1144	209_01235_424	706_01235_425	888_01235_701	66_01235_1	325_01235_273	128_01235_489	165_01235_1
625_01235_88	22_01235_1146	209_01235_445	706_01235_451	888_01235_675	66_01235_1	325_01235_272	128_01235_480	165_01235_1
625_01235_82	22_01235_1163	209_01235_462	706_01235_442	888_01235_668	66_01235_1	325_01235_273	128_01235_449	165_01235_1
625_01235_87	22_01235_1184	209_01235_455	706_01235_456	888_01235_670	66_01235_1	325_01235_269	128_01235_435	165_01235_1
625_01235_79	22_01235_1212	209_01235_456	706_01235_461	888_01235_683	66_01235_1	325_01235_271	128_01235_420	165_01235_1
625_01235_70	22_01235_1234	209_01235_452	706_01235_462	888_01235_657	66_01235_1	325_01235_255	128_01235_398	165_01235_1
625_01235_63	22_01235_1216	209_01235_449	706_01235_466	888_01235_658	66_01235_1	325_01235_215	128_01235_434	165_01235_1
625_01235_60	22_01235_1212	209_01235_443	706_01235_446	888_01235_666	66_01235_1	325_01235_200	128_01235_460	165_01235_1
625_01235_55	22_01235_1193	209_01235_447	706_01235_457	888_01235_700	66_01235_1	325_01235_195	128_01235_480	165_01235_1
625_01235_53	22_01235_1203	209_01235_455	706_01235_472	888_01235_685	66_01235_1	325_01235_213	128_01235_481	165_01235_1
625_01235_51	22_01235_1213	209_01235_442	706_01235_473	888_01235_679	66_01235_1	325_01235_224	128_01235_458	165_01235_1
625_01235_53	22_01235_1222	209_01235_426	706_01235_468	888_01235_700	66_01235_1	325_01235_229	128_01235_436	165_01235_1
625_01235_48	22_01235_1203	209_01235_432	706_01235_468	888_01235_724	66_01235_1	325_01235_233	128_01235_434	165_01235_1
625_01235_48	22_01235_1198	209_01235_440	706_01235_459	888_01235_749	66_01235_1	325_01235_242	128_01235_450	165_01235_1
625_01235_52	22_01235_1217	209_01235_463	706_01235_443	888_01235_747	66_01235_1	325_01235_221	128_01235_434	165_01235_1
625_01235_54	22_01235_1230	209_01235_467	706_01235_444	888_01235_719	66_01235_1	325_01235_237	128_01235_418	165_01235_1
625_01235_49	22_01235_1231	209_01235_459	706_01235_430	888_01235_708	66_01235_1	325_01235_258	128_01235_415	165_01235_1
625_01235_50	22_01235_1216	209_01235_456	706_01235_433	888_01235_704	66_01235_1	325_01235_267	128_01235_408	165_01235_1
625_01235_58	22_01235_1219	209_01235_450	706_01235_421	888_01235_682	66_01235_1	325_01235_264	128_01235_421	165_01235_1
625_01235_57	22_01235_1273	209_01235_466	706_01235_423	888_01235_680	66_01235_1	325_01235_229	128_01235_424	165_01235_1
625_01235_61	22_01235_1294	209_01235_458	706_01235_422	888_01235_663	66_01235_1	325_01235_237	128_01235_418	165_01235_1
625_01235_59	22_01235_1347	209_01235_457	706_01235_422	888_01235_680	66_01235_1	325_01235_239	128_01235_397	165_01235_1
625_01235_62	22_01235_1342	209_01235_448	706_01235_419	888_01235_667	66_01235_1	325_01235_224	128_01235_366	165_01235_1
625_01235_65	22_01235_1317	209_01235_432	706_01235_429	888_01235_669	66_01235_1	325_01235_210	128_01235_371	165_01235_1
625_01235_61	22_01235_1330	209_01235_425	706_01235_433	888_01235_670	66_01235_1	325_01235_211	128_01235_391	165_01235_1
625_01235_68	22_01235_1319	209_01235_417	706_01235_416	888_01235_691	66_01235_1	325_01235_228	128_01235_393	165_01235_1
625_01235_70	22_01235_1330	209_01235_412	706_01235_435	888_01235_683	66_01235_1	325_01235_220	128_01235_383	165_01235_1
625_01235_65	22_01235_1307	209_01235_423	706_01235_448	888_01235_670	66_01235_1	325_01235_206	128_01235_380	165_01235_1
625_01235_63	22_01235_1310	209_01235_442	706_01235_442	888_01235_672	66_01235_1	325_01235_225	128_01235_383	165_01235_1
625_01235_67	22_01235_1368	209_01235_450	706_01235_424	888_01235_664	66_01235_1	325_01235_241	128_01235_372	165_01235_1
625_01235_70	22_01235_1412	209_01235_439	706_01235_404	888_01235_677	66_01235_1	325_01235_220	128_01235_349	165_01235_1
625_01235_69	22_01235_1408	209_01235_421	706_01235_407	888_01235_697	66_01235_1	325_01235_220	128_01235_331	165_01235_1
625_01235_75	22_01235_1390	209_01235_423	706_01235_410	888_01235_697	66_01235_1	325_01235_216	128_01235_330	165_01235_1
625_01235_73	22_01235_1352	209_01235_416	706_01235_393	888_01235_717	66_01235_1	325_01235_218	128_01235_328	165_01235_1
625_01235_79	22_01235_1340	209_01235_418	706_01235_408	888_01235_744	66_01235_1	325_01235_201	128_01235_325	165_01235_1
625_01235_82	22_01235_1357	209_01235_426	706_01235_408	888_01235_724	66_01235_1	325_01235_226	128_01235_317	165_01235_1
625_01235_62	22_01235_1372	209_01235_436	706_01235_398	888_01235_719	66_01235_1	325_01235_219	128_01235_329	165_01235_1
625_01235_57	22_01235_1418	209_01235_432	706_01235_392	888_01235_726	66_01235_1	325_01235_208	128_01235_323	165_01235_1
625_01235_59	22_01235_1415	209_01235_424	706_01235_401	888_01235_733	66_01235_1	325_01235_217	128_01235_323	165_01235_1
625_01235_59	22_01235_1440	209_01235_439	706_01235_399	888_01235_737	66_01235_1	325_01235_212	128_01235_329	165_01235_1
625_01235_57	22_01235_1439	209_01235_436	706_01235_395	888_01235_716	66_01235_1	325_01235_209	128_01235_345	165_01235_1
625_01235_66	22_01235_1399	209_01235_465	706_01235_382	888_01235_723	66_01235_1	325_01235_210	128_01235_343	165_01235_1
625_01235_69	22_01235_1394	209_01235_465	706_01235_383	888_01235_704	66_01235_1	325_01235_211	128_01235_345	165_01235_1
625_01235_60	22_01235_1399	209_01235_444	706_01235_361	888_01235_716	66_01235_1	325_01235_207	128_01235_347	165_01235_1
625_01235_60	22_01235_1425	209_01235_447	706_01235_355	888_01235_700	66_01235_1	325_01235_202	128_01235_342	165_01235_1
625_01235_51	22_01235_1454	209_01235_443	706_01235_345	888_01235_679	66_01235_1	325_01235_187	128_01235_332	165_01235_1
625_01235_47	22_01235_1455	209_01235_413	706_01235_343	888_01235_659	66_01235_1	325_01235_202	128_01235_326	165_01235_1
625_01235_52	22_01235_1481	209_01235_413	706_01235_338	888_01235_683	66_01235_1	325_01235_226	128_01235_287	165_01235_1
625_01235_48	22_01235_1469	209_01235_418	706_01235_337	888_01235_683	66_01235_1	325_01235_218	128_01235_285	165_01235_1
625_01235_45	22_01235_1468	209_01235_429	706_01235_331	888_01235_687	66_01235_1	325_01235_216	128_01235_282	165_01235_1
625_01235_45	22_01235_1486	209_01235_434	706_01235_334	888_01235_697	66_01235_1	325_01235_195	128_01235_291	165_01235_1
625_01235_36	22_01235_1497	209_01235_437	706_01235_337	888_01235_664	66_01235_1	325_01235_203	128_01235_287	165_01235_1
625_01235_32	22_01235_1538	209_01235_435	706_01235_336	888_01235_681	66_01235_1	325_01235_200	128_01235_290	165_01235_1
625_01235_25	22_01235_1584	209_01235_421	706_01235_342	888_01235_668	66_01235_1	325_01235_192	128_01235_288	165_01235_1
625_01235_23	22_01235_1601	209_01235_410	706_01235_341	888_01235_641	66_01235_1	325_01235_229	128_01235_283	165_01235_1
625_01235_18	22_01235_1628	209_01235_437	706_01235_340	888_01235_655	66_01235_1	325_01235_203	128_01235_273	165_01235_1
625_01235_22	22_01235_1644	209_01235_439	706_01235_345	888_01235_653	66_01235_1	325_01235_202	128_01235_274	165_01235_1
625_01235_22	22_01235_1641	209_01235_455	706_01235_348	888_01235_689	66_01235_1	325_01235_192	128_01235_263	165_01235_1
625_01235_16	22_01235_1623	209_01235_441	706_01235_346	888_01235_743	66_01235_1	325_01235_186	128_01235_250	165_01235_1
625_01235_17	22_01235_1653	209_01235_424	706_01235_352	888_01235_740	66_01235_1	325_01235_200	128_01235_251	165_01235_1
625_01235_14	22_01235_1665	209_01235_429	706_01235_335	888_01235_733	66_01235_1	325_01235_192	128_01235_255	165_01235_1
625_01235_12	22_01235_1683	209_01235_432	706_01235_321	888_01235_709	66_01235_1	325_01235_164	128_01235_260	165_01235_1
625_01235_9	22_01235_1706	209_01235_449	706_01235_290	888_01235_711	66_01235_1	325_01235_186	128_01235_266	165_01235_1
625_01235_10	22_01235_1719	209_01235_458	706_01235_292	888_01235_691	66_01235_1	325_01235_208	128_01235_257	165_01235_1
625_01235_8	22_01235_1715	209_01235_463	706_01235_283	888_01235_662	66_01235_1	325_01235_201	128_01235_252	165_01235_1
625_01235_6	22_01235_1687	209_01235_471	706_01235_276	888_01235_653	66_01235_1	325_01235_200	128_01235_254	165_01235_1
625_01235_6	22_01235_1676	209_01235_476	706_01235_278	888_01235_650	66_01235_1	325_01235_199	128_01235_238	165_01235_1
625_01235_5	22_01235_1684	209_01235_489	706_01235_281	888_01235_664	66_01235_1	325_01235_187	128_01235_220	165_01235_1
625_01235_4	22_01235_1700	209_01235_495	706_01235_294	888_01235_662	66_01235_1	325_01235_178	128_01235_208	165_01235_1
625_01235_4	22_01235_1699	209_01235_505	706_01235_304	888_01235_671	66_01235_1	325_01235_181	128_01235_197	165_01235_1
625_01235_4	22_01235_1714	209_01235_488	706_01235_300	888_01235_690	66_01235_1	325_01235_194	128_01235_210	165_01235_1
625_01235_4	22_01235_1742	209_01235_478	706_01235_302	888_01235_678	66_01235_1	325_01235_189	128_01235_215	165_01235_1
625_01235_5	22_01235_1756	209_01235_477	706_01235_291	888_01235_670	66_01235_1	325_01235_170	128_01235_229	165_01235_1
625_01235_6	22_01235_1749	209_01235_480	706_01235_285	888_01235_637	66_01235_1	325_01235_177	128_01235_239	165_01235_1
625_01235_5	22_01235_1738	209_01235_464	706_01235_275	888_01235_622	66_01235_1	325_01235_198	128_01235_250	165_01235_1
22_01235_1737	625_01235_4	209_01235_494	706_01235_273	888_01235_646	66_01235_1	325_01235_187	128_01235_253	165_01235_1
22_01235_1700	209_01235_485	706_01235_268	888_01235_656	66_01235_1	325_01235_174	128_01235_248	165_01235_1
22_01235_1702	209_01235_487	706_01235_270	888_01235_663	66_01235_1	325_01235_172	128_01235_249	165_01235_1
22_01235_1728	209_01235_469	706_01235_281	888_01235_677	66_01235_1	325_01235_160	128_01235_257	165_01235_1
22_01235_1723	209_01235_464	706_01235_282	888_01235_691	66_01235_1	325_01235_169	128_01235_251	165_01235_1
22_01235_1693	209_01235_446	706_01235_291	888_01235_677	66_01235_1	325_01235_171	128_01235_232	165_01235_1
22_01235_1694	209_01235_446	706_01235_285	888_01235_651	66_01235_1	325_01235_178	128_01235_240	165_01235_1
22_01235_1711	209_01235_441	706_01235_292	888_01235_666	66_01235_1	325_01235_191	128_01235_222	165_01235_1
22_01235_1747	209_01235_444	706_01235_286	888_01235_663	66_01235_1	325_01235_204	128_01235_210	165_01235_1
22_01235_1713	209_01235_468	706_01235_273	888_01235_657	66_01235_1	325_01235_174	128_01235_220	165_01235_1
22_01235_1699	209_01235_466	706_01235_263	888_01235_660	66_01235_1	325_01235_192	128_01235_233	165_01235_1
22_01235_1722	209_01235_452	706_01235_268	888_01235_664	66_01235_1	325_01235_183	128_01235_241	165_01235_1
22_01235_1702	209_01235_466	706_01235_279	888_01235_692	66_01235_1	325_01235_191	128_01235_228	165_01235_1
22_01235_1662	209_01235_465	706_01235_283	888_01235_689	66_01235_1	325_01235_175	128_01235_237	165_01235_1
22_01235_1643	209_01235_470	706_01235_281	888_01235_675	66_01235_1	325_01235_173	128_01235_222	165_01235_1
22_01235_1653	209_01235_469	706_01235_276	888_01235_662	66_01235_1	325_01235_194	128_01235_218	165_01235_1
22_01235_1650	209_01235_460	706_01235_274	888_01235_645	66_01235_1	325_01235_206	128_01235_222	165_01235_1
22_01235_1656	209_01235_468	706_01235_278	888_01235_660	66_01235_1	325_01235_181	128_01235_230	165_01235_1
22_01235_1687	209_01235_478	706_01235_285	888_01235_669	66_01235_1	325_01235_181	128_01235_235	165_01235_1
22_01235_1698	209_01235_474	706_01235_284	888_01235_681	66_01235_1	325_01235_159	128_01235_258	165_01235_1
22_01235_1696	209_01235_491	706_01235_271	888_01235_679	66_01235_1	325_01235_151	128_01235_280	165_01235_1
22_01235_1691	209_01235_500	706_01235_250	888_01235_675	66_01235_1	325_01235_153	128_01235_280	165_01235_1
22_01235_1685	209_01235_479	706_01235_252	888_01235_694	66_01235_1	325_01235_168	128_01235_264	165_01235_1
22_01235_1718	209_01235_474	706_01235_249	888_01235_668	66_01235_1	325_01235_182	128_01235_249	165_01235_1
22_01235_1725	209_01235_474	706_01235_247	888_01235_635	66_01235_1	325_01235_193	128_01235_232	165_01235_1
22_01235_1740	209_01235_484	706_01235_243	888_01235_588	66_01235_1	325_01235_183	128_01235_211	165_01235_1
22_01235_1753	209_01235_486	706_01235_254	888_01235_582	66_01235_1	325_01235_204	128_01235_187	165_01235_1
22_01235_1778	209_01235_492	706_01235_260	888_01235_578	66_01235_1	325_01235_186	128_01235_193	165_01235_1
22_01235_1782	209_01235_482	706_01235_277	888_01235_625	66_01235_1	325_01235_163	128_01235_199	165_01235_1
22_01235_1767	209_01235_472	706_01235_289	888_01235_640	66_01235_1	325_01235_172	128_01235_200	165_01235_1
22_01235_1742	209_01235_455	706_01235_284	888_01235_639	66_01235_1	325_01235_154	128_01235_203	165_01235_1
22_01235_1759	209_01235_444	706_01235_287	888_01235_638	66_01235_1	325_01235_141	128_01235_218	165_01235_1
22_01235_1766	209_01235_455	706_01235_286	888_01235_599	66_01235_1	325_01235_148	128_01235_220	165_01235_1
22_01235_1777	209_01235_479	706_01235_276	888_01235_622	66_01235_1	325_01235_161	128_01235_219	165_01235_1
22_01235_1758	209_01235_476	706_01235_267	888_01235_627	66_01235_1	325_01235_162	128_01235_222	165_01235_1
22_01235_1750	209_01235_459	706_01235_267	888_01235_618	66_01235_1	325_01235_159	128_01235_233	165_01235_1
22_01235_1731	209_01235_459	706_01235_271	888_01235_606	66_01235_1	325_01235_167	128_01235_242	165_01235_1
22_01235_1725	209_01235_467	706_01235_270	888_01235_586	66_01235_1	325_01235_172	128_01235_233	165_01235_1
22_01235_1726	209_01235_500	706_01235_277	888_01235_568	66_01235_1	325_01235_181	128_01235_243	165_01235_1
22_01235_1719	209_01235_507	706_01235_280	888_01235_571	66_01235_1	325_01235_186	128_01235_232	165_01235_1
22_01235_1717	209_01235_503	706_01235_267	888_01235_594	66_01235_1	325_01235_173	128_01235_244	165_01235_1
22_01235_1720	209_01235_506	706_01235_264	888_01235_603	66_01235_1	325_01235_188	128_01235_242	165_01235_1
22_01235_1765	209_01235_505	706_01235_264	888_01235_628	66_01235_1	325_01235_163	128_01235_224	165_01235_1
22_01235_1776	209_01235_502	706_01235_256	888_01235_616	66_01235_1	325_01235_185	128_01235_215	165_01235_1
22_01235_1778	209_01235_501	706_01235_269	888_01235_609	66_01235_1	325_01235_181	128_01235_205	165_01235_1
22_01235_1779	209_01235_490	706_01235_273	888_01235_590	66_01235_1	325_01235_194	128_01235_205	165_01235_1
22_01235_1784	209_01235_492	706_01235_266	888_01235_577	66_01235_1	325_01235_204	128_01235_219	165_01235_1
22_01235_1767	209_01235_501	706_01235_250	888_01235_585	66_01235_1	325_01235_183	128_01235_240	165_01235_1
22_01235_1754	209_01235_503	706_01235_247	888_01235_599	66_01235_1	325_01235_184	128_01235_256	165_01235_1
22_01235_1737	209_01235_491	706_01235_242	888_01235_577	66_01235_1	325_01235_175	128_01235_266	165_01235_1
22_01235_1751	209_01235_500	706_01235_243	888_01235_591	66_01235_1	325_01235_167	128_01235_273	165_01235_1
22_01235_1727	209_01235_501	706_01235_266	888_01235_607	66_01235_1	325_01235_153	128_01235_273	165_01235_1
22_01235_1742	209_01235_508	706_01235_275	888_01235_603	66_01235_1	325_01235_158	128_01235_250	165_01235_1
22_01235_1747	209_01235_508	706_01235_269	888_01235_639	66_01235_1	325_01235_155	128_01235_246	165_01235_1
22_01235_1743	209_01235_508	706_01235_266	888_01235_672	66_01235_1	325_01235_161	128_01235_228	165_01235_1
22_01235_1742	209_01235_526	706_01235_260	888_01235_670	66_01235_1	325_01235_168	128_01235_234	165_01235_1
22_01235_1751	209_01235_510	706_01235_257	888_01235_676	66_01235_1	325_01235_159	128_01235_244	165_01235_1
22_01235_1759	209_01235_490	706_01235_243	888_01235_639	66_01235_1	325_01235_172	128_01235_248	165_01235_1
22_01235_1766	209_01235_503	706_01235_247	888_01235_612	66_01235_1	325_01235_194	128_01235_255	165_01235_1
22_01235_1764	209_01235_510	706_01235_253	888_01235_602	66_01235_1	325_01235_190	128_01235_267	165_01235_1
22_01235_1754	209_01235_523	706_01235_243	888_01235_616	66_01235_1	325_01235_169	128_01235_268	165_01235_1
22_01235_1769	209_01235_518	706_01235_231	888_01235_619	66_01235_1	325_01235_167	128_01235_247	165_01235_1
22_01235_1763	209_01235_528	706_01235_231	888_01235_584	66_01235_1	325_01235_172	128_01235_239	165_01235_1
22_01235_1727	209_01235_515	706_01235_243	888_01235_574	66_01235_1	325_01235_170	128_01235_239	165_01235_1
22_01235_1754	209_01235_504	706_01235_247	888_01235_595	66_01235_1	325_01235_157	128_01235_244	165_01235_1
22_01235_1726	209_01235_502	706_01235_253	888_01235_621	66_01235_1	325_01235_163	128_01235_235	165_01235_1
22_01235_1727	209_01235_500	706_01235_248	888_01235_631	66_01235_1	325_01235_175	128_01235_221	165_01235_1
22_01235_1708	209_01235_507	706_01235_237	888_01235_647	66_01235_1	325_01235_158	128_01235_217	165_01235_1
22_01235_1675	209_01235_505	706_01235_239	888_01235_627	66_01235_1	325_01235_161	128_01235_222	165_01235_1
22_01235_1661	209_01235_523	706_01235_234	888_01235_632	66_01235_1	325_01235_184	128_01235_229	165_01235_1
22_01235_1640	209_01235_521	706_01235_246	888_01235_632	66_01235_1	325_01235_169	128_01235_243	165_01235_1
22_01235_1680	209_01235_525	706_01235_241	888_01235_645	66_01235_1	325_01235_157	128_01235_248	165_01235_1
22_01235_1652	209_01235_508	706_01235_250	888_01235_652	66_01235_1	325_01235_147	128_01235_248	165_01235_1
22_01235_1636	209_01235_518	706_01235_246	888_01235_642	66_01235_1	325_01235_153	128_01235_243	165_01235_1
22_01235_1636	209_01235_504	706_01235_242	888_01235_644	66_01235_1	325_01235_142	128_01235_230	165_01235_1
22_01235_1668	209_01235_512	706_01235_251	888_01235_637	66_01235_1	325_01235_156	128_01235_218	165_01235_1
22_01235_1655	209_01235_511	706_01235_261	888_01235_643	66_01235_1	325_01235_180	128_01235_239	165_01235_1
22_01235_1647	209_01235_535	706_01235_247	888_01235_637	66_01235_1	325_01235_202	128_01235_227	165_01235_1
22_01235_1679	209_01235_532	706_01235_245	888_01235_648	66_01235_1	325_01235_193	128_01235_213	165_01235_1
22_01235_1664	209_01235_550	706_01235_230	888_01235_676	66_01235_1	325_01235_187	128_01235_209	165_01235_1
22_01235_1687	209_01235_563	706_01235_217	888_01235_668	66_01235_1	325_01235_184	128_01235_196	165_01235_1
22_01235_1712	209_01235_564	706_01235_216	888_01235_657	66_01235_1	325_01235_189	128_01235_185	165_01235_1
22_01235_1724	209_01235_555	706_01235_231	888_01235_671	66_01235_1	325_01235_183	128_01235_177	165_01235_1
22_01235_1722	209_01235_561	706_01235_245	888_01235_628	66_01235_1	325_01235_165	128_01235_175	165_01235_1
22_01235_1742	209_01235_554	706_01235_254	888_01235_609	66_01235_1	325_01235_162	128_01235_177	165_01235_1
22_01235_1749	209_01235_566	706_01235_255	888_01235_593	66_01235_1	325_01235_164	128_01235_175	165_01235_1
22_01235_1777	209_01235_548	706_01235_257	888_01235_599	66_01235_1	325_01235_174	128_01235_168	165_01235_1
22_01235_1781	209_01235_550	706_01235_258	888_01235_596	66_01235_1	325_01235_161	128_01235_179	165_01235_1
22_01235_1782	209_01235_551	706_01235_247	888_01235_584	66_01235_1	325_01235_159	128_01235_183	165_01235_1
22_01235_1778	209_01235_551	706_01235_249	888_01235_593	66_01235_1	325_01235_148	128_01235_183	165_01235_1
22_01235_1754	209_01235_549	706_01235_263	888_01235_598	66_01235_1	325_01235_149	128_01235_174	165_01235_1
22_01235_1761	209_01235_549	706_01235_266	888_01235_651	66_01235_1	325_01235_141	128_01235_167	165_01235_1
22_01235_1790	209_01235_549	706_01235_259	888_01235_684	66_01235_1	325_01235_129	128_01235_158	165_01235_1
22_01235_1794	209_01235_543	706_01235_263	888_01235_653	66_01235_1	325_01235_136	128_01235_162	165_01235_1
22_01235_1773	209_01235_550	706_01235_278	888_01235_607	66_01235_1	325_01235_158	128_01235_150	165_01235_1
22_01235_1759	209_01235_558	706_01235_259	888_01235_580	66_01235_1	325_01235_157	128_01235_154	165_01235_1
22_01235_1783	209_01235_569	706_01235_243	888_01235_538	66_01235_1	325_01235_163	128_01235_155	165_01235_1
22_01235_1793	209_01235_586	706_01235_231	888_01235_525	66_01235_1	325_01235_179	128_01235_152	165_01235_1
22_01235_1782	209_01235_597	706_01235_250	888_01235_535	66_01235_1	325_01235_166	128_01235_156	165_01235_1
22_01235_1784	209_01235_596	706_01235_267	888_01235_553	66_01235_1	325_01235_144	128_01235_149	165_01235_1
22_01235_1791	209_01235_573	706_01235_273	888_01235_566	66_01235_1	325_01235_143	128_01235_143	165_01235_1
22_01235_1806	209_01235_559	706_01235_266	888_01235_569	66_01235_1	325_01235_152	128_01235_151	165_01235_1
22_01235_1821	209_01235_554	706_01235_251	888_01235_577	66_01235_1	325_01235_155	128_01235_149	165_01235_1
22_01235_1800	209_01235_563	706_01235_244	888_01235_582	66_01235_1	325_01235_150	128_01235_140	165_01235_1
22_01235_1811	209_01235_550	706_01235_244	888_01235_562	66_01235_1	325_01235_162	128_01235_126	165_01235_1
22_01235_1798	209_01235_552	706_01235_234	888_01235_574	66_01235_1	325_01235_146	128_01235_122	165_01235_1
22_01235_1815	209_01235_553	706_01235_237	888_01235_563	66_01235_1	325_01235_158	128_01235_113	165_01235_1
22_01235_1825	209_01235_541	706_01235_237	888_01235_578	66_01235_1	325_01235_152	128_01235_119	165_01235_1
22_01235_1817	209_01235_540	706_01235_244	888_01235_569	66_01235_1	325_01235_122	128_01235_133	165_01235_1
22_01235_1795	209_01235_544	706_01235_252	888_01235_591	66_01235_1	325_01235_117	128_01235_139	165_01235_1
22_01235_1828	209_01235_550	706_01235_248	888_01235_585	66_01235_1	325_01235_122	128_01235_145	165_01235_1
22_01235_1850	209_01235_549	706_01235_241	888_01235_584	66_01235_1	325_01235_148	128_01235_142	165_01235_1
22_01235_1839	209_01235_552	706_01235_237	888_01235_592	66_01235_1	325_01235_151	128_01235_136	165_01235_1
22_01235_1854	209_01235_545	706_01235_230	888_01235_590	66_01235_1	325_01235_149	128_01235_136	165_01235_1
22_01235_1855	209_01235_532	706_01235_234	888_01235_574	66_01235_1	325_01235_163	128_01235_130	165_01235_1
22_01235_1830	209_01235_532	706_01235_229	888_01235_563	66_01235_1	325_01235_179	128_01235_123	165_01235_1
22_01235_1823	209_01235_530	706_01235_229	888_01235_568	66_01235_1	325_01235_157	128_01235_125	165_01235_1
22_01235_1813	209_01235_549	706_01235_218	888_01235_559	66_01235_1	325_01235_157	128_01235_127	165_01235_1
22_01235_1840	209_01235_550	706_01235_211	888_01235_543	66_01235_1	325_01235_153	128_01235_134	165_01235_1
22_01235_1882	209_01235_543	706_01235_215	888_01235_564	66_01235_1	325_01235_140	128_01235_134	165_01235_1
22_01235_1883	209_01235_521	706_01235_214	888_01235_564	66_01235_1	325_01235_134	128_01235_145	165_01235_1
22_01235_1843	209_01235_537	706_01235_213	888_01235_570	66_01235_1	325_01235_144	128_01235_155	165_01235_1
22_01235_1823	209_01235_536	706_01235_221	888_01235_570	66_01235_1	325_01235_133	128_01235_154	165_01235_1
22_01235_1853	209_01235_550	706_01235_220	888_01235_568	66_01235_1	325_01235_134	128_01235_138	165_01235_1
22_01235_1847	209_01235_558	706_01235_217	888_01235_556	66_01235_1	325_01235_137	128_01235_139	165_01235_1
22_01235_1860	209_01235_550	706_01235_215	888_01235_536	66_01235_1	325_01235_146	128_01235_130	165_01235_1
22_01235_1855	209_01235_540	706_01235_215	888_01235_555	66_01235_1	325_01235_151	128_01235_121	165_01235_1
22_01235_1855	209_01235_535	706_01235_194	888_01235_590	66_01235_1	325_01235_145	128_01235_110	165_01235_1
22_01235_1851	209_01235_528	706_01235_191	888_01235_592	66_01235_1	325_01235_123	128_01235_112	165_01235_1
22_01235_1879	209_01235_503	706_01235_194	888_01235_581	66_01235_1	325_01235_145	128_01235_117	165_01235_1
22_01235_1898	209_01235_526	706_01235_204	888_01235_561	66_01235_1	325_01235_135	128_01235_123	165_01235_1
22_01235_1907	209_01235_530	706_01235_203	888_01235_545	66_01235_1	325_01235_138	128_01235_135	165_01235_1
22_01235_1882	209_01235_531	706_01235_217	888_01235_555	66_01235_1	325_01235_141	128_01235_141	165_01235_1
22_01235_1866	209_01235_541	706_01235_216	888_01235_573	66_01235_1	325_01235_145	128_01235_149	165_01235_1
22_01235_1914	209_01235_540	706_01235_213	888_01235_571	66_01235_1	325_01235_130	128_01235_148	165_01235_1
22_01235_1925	209_01235_527	706_01235_220	888_01235_559	66_01235_1	325_01235_129	128_01235_144	165_01235_1
22_01235_1937	209_01235_521	706_01235_218	888_01235_576	66_01235_1	325_01235_130	128_01235_135	165_01235_1
22_01235_1960	209_01235_508	706_01235_204	888_01235_592	66_01235_1	325_01235_127	128_01235_132	165_01235_1
22_01235_1977	209_01235_497	706_01235_200	888_01235_595	66_01235_1	325_01235_119	128_01235_129	165_01235_1
22_01235_1937	209_01235_486	706_01235_190	888_01235_566	66_01235_1	325_01235_132	128_01235_125	165_01235_1
22_01235_1901	209_01235_515	706_01235_198	888_01235_559	66_01235_1	325_01235_149	128_01235_112	165_01235_1
22_01235_1934	209_01235_525	706_01235_195	888_01235_557	66_01235_1	325_01235_133	128_01235_111	165_01235_1
22_01235_1929	209_01235_544	706_01235_191	888_01235_560	66_01235_1	325_01235_138	128_01235_120	165_01235_1
22_01235_1901	209_01235_559	706_01235_192	888_01235_567	66_01235_1	325_01235_124	128_01235_127	165_01235_1
22_01235_1887	209_01235_554	706_01235_208	888_01235_573	66_01235_1	325_01235_117	128_01235_130	165_01235_1
22_01235_1885	209_01235_548	706_01235_210	888_01235_559	66_01235_1	325_01235_111	128_01235_133	165_01235_1
22_01235_1898	209_01235_538	706_01235_202	888_01235_567	66_01235_1	325_01235_111	128_01235_126	165_01235_1
22_01235_1898	209_01235_532	706_01235_193	888_01235_569	66_01235_1	325_01235_138	128_01235_118	165_01235_1
22_01235_1890	209_01235_510	706_01235_186	888_01235_559	66_01235_1	325_01235_152	128_01235_106	165_01235_1
22_01235_1893	209_01235_526	706_01235_185	888_01235_555	66_01235_1	325_01235_116	128_01235_110	165_01235_1
22_01235_1908	209_01235_548	706_01235_185	888_01235_536	66_01235_1	325_01235_131	128_01235_127	165_01235_1
22_01235_1921	209_01235_565	706_01235_204	888_01235_531	66_01235_1	325_01235_123	128_01235_132	165_01235_1
22_01235_1971	209_01235_564	706_01235_218	888_01235_507	66_01235_1	325_01235_127	128_01235_134	165_01235_1
22_01235_1971	209_01235_569	706_01235_212	888_01235_497	66_01235_1	325_01235_138	128_01235_132	165_01235_1
22_01235_1953	209_01235_558	706_01235_206	888_01235_496	66_01235_1	325_01235_139	128_01235_139	165_01235_1
22_01235_1947	209_01235_559	706_01235_201	888_01235_508	66_01235_1	325_01235_139	128_01235_152	165_01235_1
22_01235_1915	209_01235_573	706_01235_197	888_01235_528	66_01235_1	325_01235_125	128_01235_145	165_01235_1
22_01235_1914	209_01235_591	706_01235_193	888_01235_516	66_01235_1	325_01235_129	128_01235_138	165_01235_1
22_01235_1901	209_01235_593	706_01235_195	888_01235_534	66_01235_1	325_01235_119	128_01235_133	165_01235_1
22_01235_1913	209_01235_576	706_01235_210	888_01235_518	66_01235_1	325_01235_131	128_01235_118	165_01235_1
22_01235_1934	209_01235_563	706_01235_212	888_01235_519	66_01235_1	325_01235_118	128_01235_112	165_01235_1
22_01235_1919	209_01235_562	706_01235_204	888_01235_475	66_01235_1	325_01235_114	128_01235_113	165_01235_1
22_01235_1926	209_01235_571	706_01235_192	888_01235_458	66_01235_1	325_01235_126	128_01235_117	165_01235_1
22_01235_1928	209_01235_585	706_01235_194	888_01235_474	66_01235_1	325_01235_125	128_01235_131	165_01235_1
22_01235_1942	209_01235_594	706_01235_201	888_01235_513	66_01235_1	325_01235_118	128_01235_143	165_01235_1
22_01235_1922	209_01235_600	706_01235_193	888_01235_541	66_01235_1	325_01235_98	128_01235_139	165_01235_1
22_01235_1929	209_01235_610	706_01235_199	888_01235_548	66_01235_1	325_01235_101	128_01235_136	165_01235_1
22_01235_1905	209_01235_631	706_01235_207	888_01235_531	66_01235_1	325_01235_106	128_01235_130	165_01235_1
22_01235_1914	209_01235_618	706_01235_196	888_01235_519	66_01235_1	325_01235_126	128_01235_120	165_01235_1
22_01235_1916	209_01235_590	706_01235_194	888_01235_510	66_01235_1	325_01235_133	128_01235_107	165_01235_1
22_01235_1899	209_01235_583	706_01235_187	888_01235_486	66_01235_1	325_01235_126	128_01235_99	165_01235_1
22_01235_1928	209_01235_573	706_01235_190	888_01235_474	66_01235_1	325_01235_127	128_01235_105	165_01235_1
22_01235_1932	209_01235_565	706_01235_194	888_01235_484	66_01235_1	325_01235_126	128_01235_114	165_01235_1
22_01235_1913	209_01235_554	706_01235_192	888_01235_507	66_01235_1	325_01235_124	128_01235_120	165_01235_1
22_01235_1916	209_01235_589	706_01235_205	888_01235_513	66_01235_1	325_01235_109	128_01235_111	165_01235_1
22_01235_1918	209_01235_599	706_01235_193	888_01235_527	66_01235_1	325_01235_100	128_01235_106	165_01235_1
22_01235_1929	209_01235_582	706_01235_186	888_01235_525	66_01235_1	325_01235_87	128_01235_103	165_01235_1
22_01235_1908	209_01235_574	706_01235_193	888_01235_520	66_01235_1	325_01235_109	128_01235_112	165_01235_1
22_01235_1886	209_01235_566	706_01235_187	888_01235_516	66_01235_1	325_01235_122	128_01235_117	165_01235_1
22_01235_1894	209_01235_561	706_01235_179	888_01235_475	66_01235_1	325_01235_124	128_01235_125	165_01235_1
22_01235_1904	209_01235_575	706_01235_166	888_01235_474	66_01235_1	325_01235_137	128_01235_134	165_01235_1
22_01235_1913	209_01235_608	706_01235_157	888_01235_498	66_01235_1	325_01235_124	128_01235_126	165_01235_1
22_01235_1909	209_01235_626	706_01235_160	888_01235_491	66_01235_1	325_01235_145	128_01235_118	165_01235_1
22_01235_1876	209_01235_630	706_01235_155	888_01235_491	66_01235_1	325_01235_119	128_01235_124	165_01235_1
22_01235_1900	209_01235_635	706_01235_153	888_01235_496	66_01235_1	325_01235_113	128_01235_127	165_01235_1
22_01235_1906	209_01235_642	706_01235_161	888_01235_513	66_01235_1	325_01235_103	128_01235_121	165_01235_1
22_01235_1913	209_01235_630	706_01235_159	888_01235_513	66_01235_1	325_01235_118	128_01235_116	165_01235_1
22_01235_1929	209_01235_602	706_01235_149	888_01235_518	66_01235_1	325_01235_110	128_01235_121	165_01235_1
22_01235_1905	209_01235_586	706_01235_136	888_01235_498	66_01235_1	325_01235_109	128_01235_129	165_01235_1
22_01235_1928	209_01235_600	706_01235_139	888_01235_499	66_01235_1	325_01235_112	128_01235_146	165_01235_1
22_01235_1904	209_01235_630	706_01235_132	888_01235_512	66_01235_1	325_01235_112	128_01235_144	165_01235_1
22_01235_1940	209_01235_622	706_01235_126	888_01235_534	66_01235_1	325_01235_114	128_01235_142	165_01235_1
22_01235_1970	209_01235_602	706_01235_120	888_01235_532	66_01235_1	325_01235_124	128_01235_140	165_01235_1
22_01235_2009	209_01235_605	706_01235_113	888_01235_538	66_01235_1	325_01235_127	128_01235_133	165_01235_1
22_01235_2003	209_01235_596	706_01235_116	888_01235_520	66_01235_1	325_01235_132	128_01235_121	165_01235_1
22_01235_2005	209_01235_575	706_01235_115	888_01235_509	66_01235_1	325_01235_135	128_01235_129	165_01235_1
22_01235_2007	209_01235_577	706_01235_117	888_01235_481	66_01235_1	325_01235_146	128_01235_131	165_01235_1
22_01235_1982	209_01235_592	706_01235_124	888_01235_496	66_01235_1	325_01235_134	128_01235_117	165_01235_1
22_01235_1981	209_01235_605	706_01235_121	888_01235_491	66_01235_1	325_01235_121	128_01235_109	165_01235_1
22_01235_1991	209_01235_617	706_01235_112	888_01235_492	66_01235_1	325_01235_122	128_01235_115	165_01235_1
22_01235_2004	209_01235_609	706_01235_112	888_01235_487	66_01235_1	325_01235_112	128_01235_123	165_01235_1
22_01235_2004	209_01235_603	706_01235_112	888_01235_475	66_01235_1	325_01235_117	128_01235_125	165_01235_1
22_01235_1983	209_01235_586	706_01235_106	888_01235_474	66_01235_1	325_01235_111	128_01235_127	165_01235_1
22_01235_1991	209_01235_571	706_01235_100	888_01235_473	66_01235_1	325_01235_112	128_01235_129	165_01235_1
22_01235_2012	209_01235_581	706_01235_97	888_01235_496	66_01235_1	325_01235_129	128_01235_124	165_01235_1
22_01235_2001	209_01235_608	706_01235_92	888_01235_524	66_01235_1	325_01235_119	128_01235_128	165_01235_1
22_01235_1998	209_01235_621	706_01235_103	888_01235_524	66_01235_1	325_01235_125	128_01235_139	165_01235_1
22_01235_1986	209_01235_610	706_01235_98	888_01235_547	66_01235_1	325_01235_125	128_01235_148	165_01235_1
22_01235_1976	209_01235_610	706_01235_108	888_01235_527	66_01235_1	325_01235_118	128_01235_148	165_01235_1
22_01235_1956	209_01235_594	706_01235_109	888_01235_507	66_01235_1	325_01235_124	128_01235_141	165_01235_1
22_01235_1970	209_01235_581	706_01235_116	888_01235_501	66_01235_1	325_01235_117	128_01235_134	165_01235_1
22_01235_1990	209_01235_548	706_01235_130	888_01235_481	66_01235_1	325_01235_133	128_01235_137	165_01235_1
22_01235_1995	209_01235_544	706_01235_134	888_01235_494	66_01235_1	325_01235_145	128_01235_124	165_01235_1
22_01235_2011	209_01235_557	706_01235_129	888_01235_507	66_01235_1	325_01235_126	128_01235_124	165_01235_1
22_01235_2023	209_01235_584	706_01235_124	888_01235_513	66_01235_1	325_01235_115	128_01235_121	165_01235_1
22_01235_2001	209_01235_603	706_01235_117	888_01235_506	66_01235_1	325_01235_124	128_01235_105	165_01235_1
22_01235_2002	209_01235_612	706_01235_120	888_01235_493	66_01235_1	325_01235_118	128_01235_110	165_01235_1
22_01235_1991	209_01235_613	706_01235_121	888_01235_502	66_01235_1	325_01235_109	128_01235_121	165_01235_1
22_01235_1978	209_01235_611	706_01235_124	888_01235_483	66_01235_1	325_01235_106	128_01235_130	165_01235_1
22_01235_1982	209_01235_608	706_01235_134	888_01235_480	66_01235_1	325_01235_110	128_01235_124	165_01235_1
22_01235_1952	209_01235_610	706_01235_139	888_01235_453	66_01235_1	325_01235_108	128_01235_139	165_01235_1
22_01235_1973	209_01235_627	706_01235_142	888_01235_443	66_01235_1	325_01235_120	128_01235_142	165_01235_1
22_01235_1965	209_01235_645	706_01235_137	888_01235_464	66_01235_1	325_01235_110	128_01235_128	165_01235_1
22_01235_1964	209_01235_644	706_01235_140	888_01235_479	66_01235_1	325_01235_98	128_01235_117	165_01235_1
22_01235_1964	209_01235_647	706_01235_127	888_01235_489	66_01235_1	325_01235_104	128_01235_103	165_01235_1
22_01235_1950	209_01235_648	706_01235_128	888_01235_497	66_01235_1	325_01235_106	128_01235_92	165_01235_1
22_01235_1922	209_01235_658	706_01235_121	888_01235_493	66_01235_1	325_01235_106	128_01235_91	165_01235_1
22_01235_1917	209_01235_659	706_01235_120	888_01235_481	66_01235_1	325_01235_99	128_01235_96	165_01235_1
22_01235_1904	209_01235_663	706_01235_119	888_01235_498	66_01235_1	325_01235_88	128_01235_97	165_01235_1
22_01235_1930	209_01235_657	706_01235_114	888_01235_488	66_01235_1	325_01235_107	128_01235_98	165_01235_1
22_01235_1929	209_01235_652	706_01235_111	888_01235_497	66_01235_1	325_01235_91	128_01235_113	165_01235_1
22_01235_1942	209_01235_632	706_01235_107	888_01235_486	66_01235_1	325_01235_109	128_01235_108	165_01235_1
22_01235_1947	209_01235_617	706_01235_100	888_01235_499	66_01235_1	325_01235_103	128_01235_113	165_01235_1
22_01235_1955	209_01235_604	706_01235_98	888_01235_523	66_01235_1	325_01235_100	128_01235_111	165_01235_1
22_01235_1954	209_01235_589	706_01235_92	888_01235_529	66_01235_1	325_01235_106	128_01235_105	165_01235_1
22_01235_1955	209_01235_592	706_01235_98	888_01235_511	66_01235_1	325_01235_110	128_01235_118	165_01235_1
22_01235_1966	209_01235_627	706_01235_97	888_01235_505	66_01235_1	325_01235_112	128_01235_118	165_01235_1
22_01235_1985	209_01235_651	706_01235_85	888_01235_512	66_01235_1	325_01235_108	128_01235_119	165_01235_1
22_01235_2001	209_01235_650	706_01235_87	888_01235_493	66_01235_1	325_01235_101	128_01235_110	165_01235_1
22_01235_2037	209_01235_650	706_01235_82	888_01235_476	66_01235_1	325_01235_111	128_01235_103	165_01235_1
22_01235_2043	209_01235_644	706_01235_91	888_01235_481	66_01235_1	325_01235_128	128_01235_101	165_01235_1
22_01235_2014	209_01235_629	706_01235_92	888_01235_501	66_01235_1	325_01235_118	128_01235_101	165_01235_1
22_01235_1993	209_01235_627	706_01235_96	888_01235_495	66_01235_1	325_01235_110	128_01235_98	165_01235_1
22_01235_1965	209_01235_655	706_01235_103	888_01235_485	66_01235_1	325_01235_105	128_01235_101	165_01235_1
22_01235_1968	209_01235_677	706_01235_107	888_01235_493	66_01235_1	325_01235_101	128_01235_109	165_01235_1
22_01235_1972	209_01235_699	706_01235_113	888_01235_494	66_01235_1	325_01235_108	128_01235_115	165_01235_1
22_01235_1952	209_01235_702	706_01235_102	888_01235_508	66_01235_1	325_01235_92	128_01235_124	165_01235_1
22_01235_1953	209_01235_674	706_01235_102	888_01235_548	66_01235_1	325_01235_90	128_01235_120	165_01235_1
22_01235_1968	209_01235_641	706_01235_98	888_01235_559	66_01235_1	325_01235_107	128_01235_113	165_01235_1
22_01235_1948	209_01235_606	706_01235_92	888_01235_551	66_01235_1	325_01235_98	128_01235_101	165_01235_1
22_01235_1997	209_01235_619	706_01235_86	888_01235_508	66_01235_1	325_01235_114	128_01235_100	165_01235_1
22_01235_2015	209_01235_635	706_01235_85	888_01235_488	66_01235_1	325_01235_135	128_01235_99	165_01235_1
22_01235_2026	209_01235_641	706_01235_100	888_01235_476	66_01235_1	325_01235_138	128_01235_99	165_01235_1
22_01235_2018	209_01235_638	706_01235_104	888_01235_476	66_01235_1	325_01235_135	128_01235_97	165_01235_1
22_01235_2027	209_01235_618	706_01235_104	888_01235_485	66_01235_1	325_01235_114	128_01235_108	165_01235_1
22_01235_2024	209_01235_605	706_01235_111	888_01235_496	66_01235_1	325_01235_105	128_01235_110	165_01235_1
22_01235_2008	209_01235_609	706_01235_106	888_01235_511	66_01235_1	325_01235_109	128_01235_111	165_01235_1
22_01235_1980	209_01235_613	706_01235_106	888_01235_517	66_01235_1	325_01235_100	128_01235_109	165_01235_1
22_01235_1975	209_01235_597	706_01235_109	888_01235_552	66_01235_1	325_01235_89	128_01235_116	165_01235_1
22_01235_1985	209_01235_603	706_01235_113	888_01235_523	66_01235_1	325_01235_109	128_01235_112	165_01235_1
22_01235_1982	209_01235_604	706_01235_122	888_01235_519	66_01235_1	325_01235_115	128_01235_121	165_01235_1
22_01235_1940	209_01235_599	706_01235_119	888_01235_522	66_01235_1	325_01235_115	128_01235_121	165_01235_1
22_01235_1931	209_01235_610	706_01235_121	888_01235_504	66_01235_1	325_01235_124	128_01235_121	165_01235_1
22_01235_1944	209_01235_605	706_01235_120	888_01235_479	66_01235_1	325_01235_138	128_01235_126	165_01235_1
22_01235_1925	209_01235_610	706_01235_112	888_01235_472	66_01235_1	325_01235_133	128_01235_132	165_01235_1
22_01235_1904	209_01235_620	706_01235_109	888_01235_470	66_01235_1	325_01235_141	128_01235_139	165_01235_1
22_01235_1876	209_01235_625	706_01235_112	888_01235_504	66_01235_1	325_01235_120	128_01235_144	165_01235_1
22_01235_1858	209_01235_645	706_01235_121	888_01235_522	66_01235_1	325_01235_113	128_01235_138	165_01235_1
22_01235_1831	209_01235_654	706_01235_121	888_01235_503	66_01235_1	325_01235_104	128_01235_134	165_01235_1
22_01235_1813	209_01235_681	706_01235_122	888_01235_504	66_01235_1	325_01235_124	128_01235_132	165_01235_1
22_01235_1849	209_01235_688	706_01235_131	888_01235_512	66_01235_1	325_01235_111	128_01235_120	165_01235_1
22_01235_1851	209_01235_662	706_01235_126	888_01235_472	66_01235_1	325_01235_133	128_01235_105	165_01235_1
22_01235_1870	209_01235_665	706_01235_137	888_01235_458	66_01235_1	325_01235_125	128_01235_97	165_01235_1
22_01235_1895	209_01235_655	706_01235_138	888_01235_466	66_01235_1	325_01235_119	128_01235_105	165_01235_1
22_01235_1894	209_01235_671	706_01235_140	888_01235_464	66_01235_1	325_01235_102	128_01235_109	165_01235_1
22_01235_1913	209_01235_660	706_01235_144	888_01235_486	66_01235_1	325_01235_96	128_01235_107	165_01235_1
22_01235_1956	209_01235_673	706_01235_134	888_01235_492	66_01235_1	325_01235_98	128_01235_118	165_01235_1
22_01235_1951	209_01235_702	706_01235_146	888_01235_481	66_01235_1	325_01235_95	128_01235_130	165_01235_1
22_01235_1996	209_01235_703	706_01235_138	888_01235_475	66_01235_1	325_01235_99	128_01235_122	165_01235_1
22_01235_2026	209_01235_707	706_01235_142	888_01235_472	66_01235_1	325_01235_109	128_01235_129	165_01235_1
22_01235_1986	209_01235_694	706_01235_140	888_01235_473	66_01235_1	325_01235_112	128_01235_121	165_01235_1
22_01235_1955	209_01235_696	706_01235_148	888_01235_471	66_01235_1	325_01235_115	128_01235_124	165_01235_1
22_01235_1966	209_01235_696	706_01235_144	888_01235_465	66_01235_1	325_01235_113	128_01235_112	165_01235_1
22_01235_1948	209_01235_721	706_01235_146	888_01235_440	66_01235_1	325_01235_113	128_01235_100	165_01235_1
22_01235_1931	209_01235_705	706_01235_144	888_01235_408	66_01235_1	325_01235_105	128_01235_108	165_01235_1
22_01235_1943	209_01235_698	706_01235_153	888_01235_402	66_01235_1	325_01235_108	128_01235_96	165_01235_1
22_01235_1985	209_01235_711	706_01235_150	888_01235_415	66_01235_1	325_01235_104	128_01235_97	165_01235_1
22_01235_1979	209_01235_708	706_01235_147	888_01235_433	66_01235_1	325_01235_94	128_01235_109	165_01235_1
22_01235_2000	209_01235_704	706_01235_136	888_01235_447	66_01235_1	325_01235_95	128_01235_118	165_01235_1
22_01235_2007	209_01235_710	706_01235_130	888_01235_427	66_01235_1	325_01235_98	128_01235_133	165_01235_1
22_01235_2008	209_01235_727	706_01235_129	888_01235_405	66_01235_1	325_01235_91	128_01235_125	165_01235_1
22_01235_1984	209_01235_725	706_01235_131	888_01235_399	66_01235_1	325_01235_81	128_01235_128	165_01235_1
22_01235_1960	209_01235_720	706_01235_138	888_01235_380	66_01235_1	325_01235_99	128_01235_121	165_01235_1
22_01235_1954	209_01235_740	706_01235_139	888_01235_358	66_01235_1	325_01235_101	128_01235_118	165_01235_1
22_01235_1965	209_01235_725	706_01235_143	888_01235_357	66_01235_1	325_01235_97	128_01235_118	165_01235_1
22_01235_1991	209_01235_729	706_01235_131	888_01235_361	66_01235_1	325_01235_91	128_01235_111	165_01235_1
22_01235_1987	209_01235_741	706_01235_126	888_01235_397	66_01235_1	325_01235_88	128_01235_101	165_01235_1
22_01235_1958	209_01235_745	706_01235_121	888_01235_399	66_01235_1	325_01235_87	128_01235_100	165_01235_1
22_01235_1999	209_01235_756	706_01235_118	888_01235_384	66_01235_1	325_01235_96	128_01235_93	165_01235_1
22_01235_2006	209_01235_762	706_01235_119	888_01235_394	66_01235_1	325_01235_95	128_01235_89	165_01235_1
22_01235_1980	209_01235_751	706_01235_119	888_01235_398	66_01235_1	325_01235_89	128_01235_101	165_01235_1
22_01235_1959	209_01235_733	706_01235_130	888_01235_395	66_01235_1	325_01235_86	128_01235_112	165_01235_1
22_01235_1982	209_01235_727	706_01235_129	888_01235_393	66_01235_1	325_01235_89	128_01235_108	165_01235_1
22_01235_1992	209_01235_721	706_01235_132	888_01235_398	66_01235_1	325_01235_93	128_01235_101	165_01235_1
22_01235_1997	209_01235_744	706_01235_138	888_01235_382	66_01235_1	325_01235_93	128_01235_89	165_01235_1
22_01235_1990	209_01235_763	706_01235_141	888_01235_375	66_01235_1	325_01235_109	128_01235_87	165_01235_1
22_01235_1986	209_01235_759	706_01235_134	888_01235_370	66_01235_1	325_01235_105	128_01235_96	165_01235_1
22_01235_2002	209_01235_761	706_01235_129	888_01235_363	66_01235_1	325_01235_93	128_01235_100	165_01235_1
22_01235_1991	209_01235_768	706_01235_126	888_01235_374	66_01235_1	325_01235_103	128_01235_94	165_01235_1
22_01235_1978	209_01235_775	706_01235_125	888_01235_384	66_01235_1	325_01235_98	128_01235_99	165_01235_1
22_01235_1980	209_01235_764	706_01235_132	888_01235_391	66_01235_1	325_01235_89	128_01235_97	165_01235_1
22_01235_1951	209_01235_777	706_01235_131	888_01235_394	66_01235_1	325_01235_78	128_01235_98	165_01235_1
22_01235_1944	209_01235_792	706_01235_132	888_01235_396	66_01235_1	325_01235_79	128_01235_110	165_01235_1
22_01235_1961	209_01235_788	706_01235_139	888_01235_372	66_01235_1	325_01235_94	128_01235_109	165_01235_1
22_01235_1985	209_01235_787	706_01235_150	888_01235_365	66_01235_1	325_01235_91	128_01235_111	165_01235_1
22_01235_2003	209_01235_770	706_01235_147	888_01235_335	66_01235_1	325_01235_99	128_01235_111	165_01235_1
22_01235_1996	209_01235_776	706_01235_136	888_01235_329	66_01235_1	325_01235_97	128_01235_123	165_01235_1
22_01235_1952	209_01235_764	706_01235_142	888_01235_339	66_01235_1	325_01235_95	128_01235_125	165_01235_1
22_01235_1947	209_01235_778	706_01235_133	888_01235_348	66_01235_1	325_01235_98	128_01235_120	165_01235_1
22_01235_1945	209_01235_804	706_01235_138	888_01235_337	66_01235_1	325_01235_108	128_01235_121	165_01235_1
22_01235_1960	209_01235_838	706_01235_141	888_01235_346	66_01235_1	325_01235_95	128_01235_117	165_01235_1
22_01235_1990	209_01235_827	706_01235_150	888_01235_337	66_01235_1	325_01235_106	128_01235_111	165_01235_1
22_01235_2003	209_01235_851	706_01235_154	888_01235_330	66_01235_1	325_01235_103	128_01235_109	165_01235_1
22_01235_1964	209_01235_840	706_01235_166	888_01235_323	66_01235_1	325_01235_80	128_01235_110	165_01235_1
22_01235_1946	209_01235_841	706_01235_163	888_01235_315	66_01235_1	325_01235_75	128_01235_110	165_01235_1
22_01235_1934	209_01235_841	706_01235_153	888_01235_298	66_01235_1	325_01235_90	128_01235_111	165_01235_1
22_01235_1956	209_01235_855	706_01235_148	888_01235_302	66_01235_1	325_01235_83	128_01235_110	165_01235_1
22_01235_1949	209_01235_896	706_01235_143	888_01235_271	66_01235_1	325_01235_86	128_01235_117	165_01235_1
22_01235_1955	209_01235_888	706_01235_142	888_01235_253	66_01235_1	325_01235_71	128_01235_121	165_01235_1
22_01235_1946	209_01235_890	706_01235_151	888_01235_236	66_01235_1	325_01235_76	128_01235_126	165_01235_1
22_01235_1953	209_01235_922	706_01235_142	888_01235_228	66_01235_1	325_01235_89	128_01235_121	165_01235_1
22_01235_1954	209_01235_969	706_01235_140	888_01235_237	66_01235_1	325_01235_83	128_01235_121	165_01235_1
22_01235_1971	209_01235_969	706_01235_137	888_01235_264	66_01235_1	325_01235_74	128_01235_124	165_01235_1
22_01235_1985	209_01235_951	706_01235_124	888_01235_296	66_01235_1	325_01235_63	128_01235_127	165_01235_1
22_01235_1973	209_01235_955	706_01235_119	888_01235_271	66_01235_1	325_01235_74	128_01235_110	165_01235_1
22_01235_1988	209_01235_975	706_01235_121	888_01235_256	66_01235_1	325_01235_77	128_01235_111	165_01235_1
22_01235_1994	209_01235_992	706_01235_128	888_01235_239	66_01235_1	325_01235_77	128_01235_121	165_01235_1
22_01235_1960	209_01235_975	706_01235_134	888_01235_232	66_01235_1	325_01235_88	128_01235_135	165_01235_1
22_01235_1964	209_01235_1005	706_01235_140	888_01235_241	66_01235_1	325_01235_76	128_01235_133	165_01235_1
22_01235_1975	209_01235_1055	706_01235_138	888_01235_239	66_01235_1	325_01235_63	128_01235_122	165_01235_1
22_01235_1956	209_01235_1056	706_01235_139	888_01235_229	66_01235_1	325_01235_73	128_01235_116	165_01235_1
22_01235_1966	209_01235_1018	706_01235_142	888_01235_227	66_01235_1	325_01235_67	128_01235_108	165_01235_1
22_01235_1956	209_01235_995	706_01235_136	888_01235_225	66_01235_1	325_01235_82	128_01235_108	165_01235_1
22_01235_1963	209_01235_965	706_01235_138	888_01235_233	66_01235_1	325_01235_74	128_01235_104	165_01235_1
22_01235_1957	209_01235_986	706_01235_135	888_01235_231	66_01235_1	325_01235_72	128_01235_96	165_01235_1
22_01235_1943	209_01235_983	706_01235_141	888_01235_229	66_01235_1	325_01235_70	128_01235_101	165_01235_1
22_01235_1933	209_01235_971	706_01235_143	888_01235_230	66_01235_1	325_01235_72	128_01235_100	165_01235_1
22_01235_1929	209_01235_981	706_01235_147	888_01235_217	66_01235_1	325_01235_85	128_01235_87	165_01235_1
22_01235_1882	209_01235_983	706_01235_140	888_01235_210	66_01235_1	325_01235_75	128_01235_87	165_01235_1
22_01235_1887	209_01235_978	706_01235_143	888_01235_224	66_01235_1	325_01235_64	128_01235_93	165_01235_1
22_01235_1890	209_01235_984	706_01235_147	888_01235_221	66_01235_1	325_01235_54	128_01235_88	165_01235_1
22_01235_1867	209_01235_999	706_01235_134	888_01235_211	66_01235_1	325_01235_59	128_01235_86	165_01235_1
22_01235_1851	209_01235_1010	706_01235_124	888_01235_196	66_01235_1	325_01235_59	128_01235_84	165_01235_1
22_01235_1889	209_01235_1024	706_01235_122	888_01235_200	66_01235_1	325_01235_64	128_01235_97	165_01235_1
22_01235_1922	209_01235_1017	706_01235_131	888_01235_215	66_01235_1	325_01235_53	128_01235_94	165_01235_1
22_01235_1913	209_01235_1032	706_01235_127	888_01235_232	66_01235_1	325_01235_45	128_01235_88	165_01235_1
22_01235_1902	209_01235_1020	706_01235_131	888_01235_219	66_01235_1	325_01235_41	128_01235_94	165_01235_1
22_01235_1942	209_01235_1008	706_01235_129	888_01235_207	66_01235_1	325_01235_48	128_01235_98	165_01235_1
22_01235_1959	209_01235_1003	706_01235_128	888_01235_204	66_01235_1	325_01235_60	128_01235_98	165_01235_1
22_01235_1928	209_01235_988	706_01235_131	888_01235_205	66_01235_1	325_01235_58	128_01235_107	165_01235_1
22_01235_1876	209_01235_1005	706_01235_133	888_01235_195	66_01235_1	325_01235_62	128_01235_110	165_01235_1
22_01235_1875	209_01235_1011	706_01235_125	888_01235_196	66_01235_1	325_01235_54	128_01235_101	165_01235_1
22_01235_1896	209_01235_1013	706_01235_130	888_01235_211	66_01235_1	325_01235_50	128_01235_101	165_01235_1
22_01235_1926	209_01235_1001	706_01235_140	888_01235_214	66_01235_1	325_01235_54	128_01235_91	165_01235_1
22_01235_1914	209_01235_1006	706_01235_142	888_01235_228	66_01235_1	325_01235_55	128_01235_97	165_01235_1
22_01235_1921	209_01235_1014	706_01235_139	888_01235_240	66_01235_1	325_01235_52	128_01235_99	165_01235_1
22_01235_1920	209_01235_1018	706_01235_132	888_01235_247	66_01235_1	325_01235_58	128_01235_102	165_01235_1
22_01235_1895	209_01235_1042	706_01235_125	888_01235_228	66_01235_1	325_01235_53	128_01235_103	165_01235_1
22_01235_1887	209_01235_1052	706_01235_122	888_01235_204	66_01235_1	325_01235_59	128_01235_107	165_01235_1
22_01235_1897	209_01235_1081	706_01235_132	888_01235_204	66_01235_1	325_01235_64	128_01235_104	165_01235_1
22_01235_1929	209_01235_1081	706_01235_140	888_01235_202	66_01235_1	325_01235_59	128_01235_110	165_01235_1
22_01235_1953	209_01235_1078	706_01235_126	888_01235_183	66_01235_1	325_01235_63	128_01235_107	165_01235_1
22_01235_1966	209_01235_1108	706_01235_128	888_01235_168	66_01235_1	325_01235_66	128_01235_110	165_01235_1
22_01235_1969	209_01235_1111	706_01235_120	888_01235_171	66_01235_1	325_01235_54	128_01235_123	165_01235_1
22_01235_1926	209_01235_1083	706_01235_114	888_01235_164	66_01235_1	325_01235_64	128_01235_124	165_01235_1
22_01235_1921	209_01235_1094	706_01235_108	888_01235_185	66_01235_1	325_01235_61	128_01235_107	165_01235_1
22_01235_1920	209_01235_1059	706_01235_120	888_01235_192	66_01235_1	325_01235_54	128_01235_96	165_01235_1
22_01235_1948	209_01235_1048	706_01235_126	888_01235_186	66_01235_1	325_01235_54	128_01235_92	165_01235_1
22_01235_1955	209_01235_1056	706_01235_127	888_01235_193	66_01235_1	325_01235_52	128_01235_97	165_01235_1
22_01235_1999	209_01235_1068	706_01235_128	888_01235_196	66_01235_1	325_01235_44	128_01235_103	165_01235_1
22_01235_1998	209_01235_1058	706_01235_138	888_01235_186	66_01235_1	325_01235_45	128_01235_98	165_01235_1
22_01235_1965	209_01235_1024	706_01235_131	888_01235_187	66_01235_1	325_01235_46	128_01235_97	165_01235_1
22_01235_1943	209_01235_1019	706_01235_132	888_01235_173	66_01235_1	325_01235_47	128_01235_93	165_01235_1
22_01235_1933	209_01235_1037	706_01235_126	888_01235_178	66_01235_1	325_01235_54	128_01235_94	165_01235_1
22_01235_1930	209_01235_1045	706_01235_136	888_01235_171	66_01235_1	325_01235_63	128_01235_99	165_01235_1
22_01235_1932	209_01235_1042	706_01235_136	888_01235_179	66_01235_1	325_01235_51	128_01235_108	165_01235_1
22_01235_1960	209_01235_1028	706_01235_140	888_01235_163	66_01235_1	325_01235_56	128_01235_112	165_01235_1
22_01235_1990	209_01235_1045	706_01235_135	888_01235_151	66_01235_1	325_01235_53	128_01235_112	165_01235_1
22_01235_1987	209_01235_1057	706_01235_142	888_01235_146	66_01235_1	325_01235_43	128_01235_112	165_01235_1
22_01235_1969	209_01235_1069	706_01235_131	888_01235_141	66_01235_1	325_01235_59	128_01235_123	165_01235_1
22_01235_1952	209_01235_1105	706_01235_120	888_01235_144	66_01235_1	325_01235_57	128_01235_126	165_01235_1
22_01235_1942	209_01235_1099	706_01235_116	888_01235_138	66_01235_1	325_01235_54	128_01235_121	165_01235_1
22_01235_1951	209_01235_1112	706_01235_117	888_01235_136	66_01235_1	325_01235_44	128_01235_113	165_01235_1
22_01235_1989	209_01235_1108	706_01235_125	888_01235_139	66_01235_1	325_01235_48	128_01235_105	165_01235_1
22_01235_1996	209_01235_1075	706_01235_120	888_01235_144	66_01235_1	325_01235_45	128_01235_101	165_01235_1
22_01235_1958	209_01235_1070	706_01235_122	888_01235_137	66_01235_1	325_01235_47	128_01235_90	165_01235_1
22_01235_1956	209_01235_1093	706_01235_119	888_01235_130	66_01235_1	325_01235_52	128_01235_93	165_01235_1
22_01235_1967	209_01235_1130	706_01235_121	888_01235_126	66_01235_1	325_01235_48	128_01235_97	165_01235_1
22_01235_1958	209_01235_1125	706_01235_117	888_01235_112	66_01235_1	325_01235_53	128_01235_108	165_01235_1
22_01235_1942	209_01235_1119	706_01235_117	888_01235_116	66_01235_1	325_01235_49	128_01235_108	165_01235_1
22_01235_1920	209_01235_1113	706_01235_121	888_01235_119	66_01235_1	325_01235_44	128_01235_99	165_01235_1
22_01235_1949	209_01235_1113	706_01235_116	888_01235_119	66_01235_1	325_01235_53	128_01235_97	165_01235_1
22_01235_1951	209_01235_1127	706_01235_121	888_01235_123	66_01235_1	325_01235_51	128_01235_88	165_01235_1
22_01235_1951	209_01235_1111	706_01235_128	888_01235_128	66_01235_1	325_01235_51	128_01235_94	165_01235_1
22_01235_1928	209_01235_1135	706_01235_143	888_01235_132	66_01235_1	325_01235_44	128_01235_102	165_01235_1
22_01235_1925	209_01235_1113	706_01235_145	888_01235_123	66_01235_1	325_01235_52	128_01235_111	165_01235_1
22_01235_1920	209_01235_1118	706_01235_149	888_01235_113	66_01235_1	325_01235_45	128_01235_127	165_01235_1
22_01235_1930	209_01235_1130	706_01235_152	888_01235_116	66_01235_1	325_01235_51	128_01235_129	165_01235_1
22_01235_1907	209_01235_1121	706_01235_154	888_01235_127	66_01235_1	325_01235_54	128_01235_124	165_01235_1
22_01235_1891	209_01235_1157	706_01235_149	888_01235_129	66_01235_1	325_01235_55	128_01235_110	165_01235_1
22_01235_1941	209_01235_1153	706_01235_155	888_01235_125	66_01235_1	325_01235_54	128_01235_100	165_01235_1
22_01235_1951	209_01235_1139	706_01235_156	888_01235_114	66_01235_1	325_01235_57	128_01235_104	165_01235_1
22_01235_1940	209_01235_1124	706_01235_152	888_01235_102	66_01235_1	325_01235_48	128_01235_108	165_01235_1
22_01235_1938	209_01235_1145	706_01235_148	888_01235_90	66_01235_1	325_01235_46	128_01235_109	165_01235_1
22_01235_1885	209_01235_1170	706_01235_138	888_01235_85	66_01235_1	325_01235_41	128_01235_116	165_01235_1
22_01235_1867	209_01235_1201	706_01235_127	888_01235_92	66_01235_1	325_01235_35	128_01235_109	165_01235_1
22_01235_1850	209_01235_1196	706_01235_126	888_01235_99	66_01235_1	325_01235_42	128_01235_110	165_01235_1
22_01235_1852	209_01235_1205	706_01235_131	888_01235_102	66_01235_1	325_01235_39	128_01235_107	165_01235_1
22_01235_1860	209_01235_1195	706_01235_132	888_01235_94	66_01235_1	325_01235_44	128_01235_102	165_01235_1
22_01235_1856	209_01235_1197	706_01235_134	888_01235_97	66_01235_1	325_01235_42	128_01235_112	165_01235_1
22_01235_1870	209_01235_1157	706_01235_141	888_01235_104	66_01235_1	325_01235_44	128_01235_131	165_01235_1
22_01235_1859	209_01235_1143	706_01235_140	888_01235_128	66_01235_1	325_01235_34	128_01235_149	165_01235_1
22_01235_1872	209_01235_1134	706_01235_143	888_01235_125	66_01235_1	325_01235_35	128_01235_150	165_01235_1
22_01235_1884	209_01235_1143	706_01235_137	888_01235_121	66_01235_1	325_01235_36	128_01235_153	165_01235_1
22_01235_1862	209_01235_1154	706_01235_131	888_01235_112	66_01235_1	325_01235_47	128_01235_143	165_01235_1
22_01235_1841	209_01235_1164	706_01235_124	888_01235_107	66_01235_1	325_01235_48	128_01235_140	165_01235_1
22_01235_1834	209_01235_1199	706_01235_118	888_01235_100	66_01235_1	325_01235_55	128_01235_139	165_01235_1
22_01235_1831	209_01235_1188	706_01235_123	888_01235_113	66_01235_1	325_01235_45	128_01235_143	165_01235_1
22_01235_1848	209_01235_1189	706_01235_128	888_01235_103	66_01235_1	325_01235_54	128_01235_136	165_01235_1
22_01235_1842	209_01235_1229	706_01235_125	888_01235_96	66_01235_1	325_01235_52	128_01235_138	165_01235_1
22_01235_1844	209_01235_1252	706_01235_121	888_01235_87	66_01235_1	325_01235_56	128_01235_132	165_01235_1
22_01235_1854	209_01235_1261	706_01235_113	888_01235_88	66_01235_1	325_01235_54	128_01235_136	165_01235_1
22_01235_1833	209_01235_1252	706_01235_121	888_01235_97	66_01235_1	325_01235_69	128_01235_131	165_01235_1
22_01235_1856	209_01235_1263	706_01235_121	888_01235_107	66_01235_1	325_01235_53	128_01235_137	165_01235_1
22_01235_1851	209_01235_1248	706_01235_121	888_01235_115	66_01235_1	325_01235_46	128_01235_138	165_01235_1
22_01235_1793	209_01235_1255	706_01235_122	888_01235_116	66_01235_1	325_01235_45	128_01235_145	165_01235_1
22_01235_1780	209_01235_1277	706_01235_118	888_01235_105	66_01235_1	325_01235_42	128_01235_140	165_01235_1
22_01235_1795	209_01235_1274	706_01235_123	888_01235_104	66_01235_1	325_01235_53	128_01235_128	165_01235_1
22_01235_1812	209_01235_1265	706_01235_126	888_01235_95	66_01235_1	325_01235_48	128_01235_135	165_01235_1
22_01235_1801	209_01235_1290	706_01235_132	888_01235_90	66_01235_1	325_01235_55	128_01235_143	165_01235_1
22_01235_1843	209_01235_1284	706_01235_136	888_01235_82	66_01235_1	325_01235_58	128_01235_132	165_01235_1
22_01235_1829	209_01235_1256	706_01235_137	888_01235_83	66_01235_1	325_01235_52	128_01235_127	165_01235_1
22_01235_1804	209_01235_1273	706_01235_136	888_01235_86	66_01235_1	325_01235_55	128_01235_121	165_01235_1
22_01235_1796	209_01235_1254	706_01235_137	888_01235_81	66_01235_1	325_01235_59	128_01235_118	165_01235_1
22_01235_1770	209_01235_1248	706_01235_136	888_01235_91	66_01235_1	325_01235_45	128_01235_119	165_01235_1
22_01235_1776	209_01235_1267	706_01235_135	888_01235_91	66_01235_1	325_01235_44	128_01235_121	165_01235_1
22_01235_1768	209_01235_1258	706_01235_146	888_01235_96	66_01235_1	325_01235_40	128_01235_131	165_01235_1
22_01235_1779	209_01235_1242	706_01235_153	888_01235_87	66_01235_1	325_01235_42	128_01235_137	165_01235_1
22_01235_1799	209_01235_1234	706_01235_161	888_01235_94	66_01235_1	325_01235_37	128_01235_130	165_01235_1
22_01235_1785	209_01235_1225	706_01235_160	888_01235_93	66_01235_1	325_01235_48	128_01235_129	165_01235_1
22_01235_1782	209_01235_1206	706_01235_157	888_01235_85	66_01235_1	325_01235_44	128_01235_134	165_01235_1
22_01235_1785	209_01235_1180	706_01235_152	888_01235_79	66_01235_1	325_01235_55	128_01235_125	165_01235_1
22_01235_1792	209_01235_1197	706_01235_141	888_01235_64	66_01235_1	325_01235_52	128_01235_128	165_01235_1
22_01235_1787	209_01235_1195	706_01235_135	888_01235_59	66_01235_1	325_01235_46	128_01235_121	165_01235_1
22_01235_1775	209_01235_1184	706_01235_118	888_01235_64	66_01235_1	325_01235_49	128_01235_113	165_01235_1
22_01235_1757	209_01235_1201	706_01235_116	888_01235_80	66_01235_1	325_01235_47	128_01235_109	165_01235_1
22_01235_1773	209_01235_1214	706_01235_128	888_01235_83	66_01235_1	325_01235_37	128_01235_118	165_01235_1
22_01235_1798	209_01235_1228	706_01235_128	888_01235_87	66_01235_1	325_01235_23	128_01235_130	165_01235_1
22_01235_1788	209_01235_1241	706_01235_137	888_01235_94	66_01235_1	325_01235_25	128_01235_137	165_01235_1
22_01235_1817	209_01235_1250	706_01235_145	888_01235_87	66_01235_1	325_01235_28	128_01235_134	165_01235_1
22_01235_1815	209_01235_1271	706_01235_132	888_01235_83	66_01235_1	325_01235_29	128_01235_136	165_01235_1
22_01235_1839	209_01235_1286	706_01235_134	888_01235_74	66_01235_1	325_01235_39	128_01235_135	165_01235_1
22_01235_1837	209_01235_1282	706_01235_137	888_01235_76	66_01235_1	325_01235_35	128_01235_161	165_01235_1
22_01235_1847	209_01235_1265	706_01235_139	888_01235_78	66_01235_1	325_01235_38	128_01235_155	165_01235_1
22_01235_1874	209_01235_1259	706_01235_137	888_01235_83	66_01235_1	325_01235_40	128_01235_151	165_01235_1
22_01235_1907	209_01235_1276	706_01235_139	888_01235_87	66_01235_1	325_01235_49	128_01235_153	165_01235_1
22_01235_1897	209_01235_1291	706_01235_146	888_01235_88	66_01235_1	325_01235_62	128_01235_138	165_01235_1
22_01235_1879	209_01235_1288	706_01235_143	888_01235_84	66_01235_1	325_01235_55	128_01235_131	165_01235_1
22_01235_1885	209_01235_1271	706_01235_142	888_01235_72	66_01235_1	325_01235_59	128_01235_130	165_01235_1
22_01235_1884	209_01235_1301	706_01235_145	888_01235_67	66_01235_1	325_01235_51	128_01235_140	165_01235_1
22_01235_1904	209_01235_1276	706_01235_154	888_01235_62	66_01235_1	325_01235_52	128_01235_137	165_01235_1
22_01235_1913	209_01235_1260	706_01235_152	888_01235_55	66_01235_1	325_01235_48	128_01235_134	165_01235_1
22_01235_1902	209_01235_1253	706_01235_145	888_01235_48	66_01235_1	325_01235_46	128_01235_131	165_01235_1
22_01235_1896	209_01235_1260	706_01235_138	888_01235_51	66_01235_1	325_01235_48	128_01235_119	165_01235_1
22_01235_1872	209_01235_1268	706_01235_146	888_01235_71	66_01235_1	325_01235_46	128_01235_119	165_01235_1
22_01235_1854	209_01235_1269	706_01235_154	888_01235_75	66_01235_1	325_01235_42	128_01235_130	165_01235_1
22_01235_1843	209_01235_1254	706_01235_161	888_01235_77	66_01235_1	325_01235_39	128_01235_127	165_01235_1
22_01235_1796	209_01235_1272	706_01235_161	888_01235_74	66_01235_1	325_01235_43	128_01235_128	165_01235_1
22_01235_1771	209_01235_1258	706_01235_147	888_01235_69	66_01235_1	325_01235_49	128_01235_143	165_01235_1
22_01235_1814	209_01235_1257	706_01235_145	888_01235_59	66_01235_1	325_01235_47	128_01235_145	165_01235_1
22_01235_1806	209_01235_1233	706_01235_144	888_01235_57	66_01235_1	325_01235_52	128_01235_137	165_01235_1
22_01235_1798	209_01235_1243	706_01235_149	888_01235_62	66_01235_1	325_01235_48	128_01235_133	165_01235_1
22_01235_1809	209_01235_1277	706_01235_142	888_01235_59	66_01235_1	325_01235_43	128_01235_130	165_01235_1
22_01235_1818	209_01235_1302	706_01235_149	888_01235_65	66_01235_1	325_01235_46	128_01235_123	165_01235_1
22_01235_1830	209_01235_1303	706_01235_148	888_01235_78	66_01235_1	325_01235_43	128_01235_137	165_01235_1
22_01235_1804	209_01235_1265	706_01235_147	888_01235_86	66_01235_1	325_01235_45	128_01235_134	165_01235_1
22_01235_1791	209_01235_1263	706_01235_147	888_01235_96	66_01235_1	325_01235_43	128_01235_127	165_01235_1
22_01235_1779	209_01235_1283	706_01235_160	888_01235_87	66_01235_1	325_01235_43	128_01235_120	165_01235_1
22_01235_1737	209_01235_1289	706_01235_162	888_01235_77	66_01235_1	325_01235_41	128_01235_123	165_01235_1
22_01235_1692	209_01235_1309	706_01235_157	888_01235_86	66_01235_1	325_01235_46	128_01235_125	165_01235_1
22_01235_1713	209_01235_1319	706_01235_165	888_01235_93	66_01235_1	325_01235_45	128_01235_130	165_01235_1
22_01235_1703	209_01235_1328	706_01235_169	888_01235_90	66_01235_1	325_01235_45	128_01235_129	165_01235_1
22_01235_1707	209_01235_1280	706_01235_174	888_01235_83	66_01235_1	325_01235_39	128_01235_135	165_01235_1
22_01235_1734	209_01235_1292	706_01235_176	888_01235_74	66_01235_1	325_01235_48	128_01235_141	165_01235_1
22_01235_1699	209_01235_1288	706_01235_170	888_01235_73	66_01235_1	325_01235_42	128_01235_159	165_01235_1
22_01235_1682	209_01235_1276	706_01235_180	888_01235_70	66_01235_1	325_01235_43	128_01235_158	165_01235_1
22_01235_1678	209_01235_1294	706_01235_180	888_01235_61	66_01235_1	325_01235_41	128_01235_151	165_01235_1
22_01235_1674	209_01235_1312	706_01235_182	888_01235_51	66_01235_1	325_01235_43	128_01235_143	165_01235_1
22_01235_1675	209_01235_1304	706_01235_189	888_01235_58	66_01235_1	325_01235_51	128_01235_134	165_01235_1
22_01235_1691	209_01235_1305	706_01235_176	888_01235_72	66_01235_1	325_01235_59	128_01235_130	165_01235_1
22_01235_1718	209_01235_1278	706_01235_178	888_01235_78	66_01235_1	325_01235_51	128_01235_128	165_01235_1
22_01235_1727	209_01235_1284	706_01235_170	888_01235_78	66_01235_1	325_01235_39	128_01235_142	165_01235_1
22_01235_1746	209_01235_1271	706_01235_161	888_01235_78	66_01235_1	325_01235_29	128_01235_130	165_01235_1
22_01235_1733	209_01235_1250	706_01235_155	888_01235_75	66_01235_1	325_01235_31	128_01235_127	165_01235_1
22_01235_1707	209_01235_1260	706_01235_158	888_01235_68	66_01235_1	325_01235_44	128_01235_126	165_01235_1
22_01235_1714	209_01235_1253	706_01235_157	888_01235_64	66_01235_1	325_01235_43	128_01235_131	165_01235_1
22_01235_1745	209_01235_1247	706_01235_165	888_01235_70	66_01235_1	325_01235_39	128_01235_146	165_01235_1
22_01235_1767	209_01235_1283	706_01235_168	888_01235_67	66_01235_1	325_01235_29	128_01235_156	165_01235_1
22_01235_1778	209_01235_1302	706_01235_161	888_01235_60	66_01235_1	325_01235_38	128_01235_153	165_01235_1
22_01235_1790	209_01235_1303	706_01235_170	888_01235_54	66_01235_1	325_01235_38	128_01235_149	165_01235_1
22_01235_1790	209_01235_1266	706_01235_167	888_01235_51	66_01235_1	325_01235_40	128_01235_146	165_01235_1
22_01235_1796	209_01235_1251	706_01235_158	888_01235_51	66_01235_1	325_01235_44	128_01235_152	165_01235_1
22_01235_1815	209_01235_1275	706_01235_148	888_01235_43	66_01235_1	325_01235_48	128_01235_160	165_01235_1
22_01235_1812	209_01235_1304	706_01235_150	888_01235_45	66_01235_1	325_01235_47	128_01235_159	165_01235_1
22_01235_1816	209_01235_1312	706_01235_156	888_01235_38	66_01235_1	325_01235_58	128_01235_160	165_01235_1
22_01235_1853	209_01235_1294	706_01235_158	888_01235_34	66_01235_1	325_01235_60	128_01235_164	165_01235_1
22_01235_1852	209_01235_1273	706_01235_158	888_01235_39	66_01235_1	325_01235_49	128_01235_162	165_01235_1
22_01235_1857	209_01235_1259	706_01235_168	888_01235_51	66_01235_1	325_01235_50	128_01235_167	165_01235_1
22_01235_1831	209_01235_1247	706_01235_164	888_01235_51	66_01235_1	325_01235_36	128_01235_171	165_01235_1
22_01235_1836	209_01235_1243	706_01235_166	888_01235_50	66_01235_1	325_01235_39	128_01235_182	165_01235_1
22_01235_1797	209_01235_1250	706_01235_162	888_01235_48	66_01235_1	325_01235_43	128_01235_187	165_01235_1
22_01235_1808	209_01235_1244	706_01235_159	888_01235_45	66_01235_1	325_01235_51	128_01235_174	165_01235_1
22_01235_1807	209_01235_1236	706_01235_153	888_01235_39	66_01235_1	325_01235_52	128_01235_167	165_01235_1
22_01235_1810	209_01235_1242	706_01235_152	888_01235_34	66_01235_1	325_01235_54	128_01235_154	165_01235_1
22_01235_1801	209_01235_1252	706_01235_173	888_01235_38	66_01235_1	325_01235_58	128_01235_156	165_01235_1
22_01235_1756	209_01235_1254	706_01235_180	888_01235_46	66_01235_1	325_01235_56	128_01235_149	165_01235_1
22_01235_1778	209_01235_1242	706_01235_169	888_01235_51	66_01235_1	325_01235_52	128_01235_142	165_01235_1
22_01235_1801	209_01235_1252	706_01235_164	888_01235_46	66_01235_1	325_01235_42	128_01235_144	165_01235_1
22_01235_1833	209_01235_1253	706_01235_167	888_01235_42	66_01235_1	325_01235_38	128_01235_140	165_01235_1
22_01235_1801	209_01235_1240	706_01235_167	888_01235_43	66_01235_1	325_01235_40	128_01235_137	165_01235_1
22_01235_1781	209_01235_1251	706_01235_167	888_01235_39	66_01235_1	325_01235_44	128_01235_137	165_01235_1
22_01235_1803	209_01235_1247	706_01235_164	888_01235_40	66_01235_1	325_01235_47	128_01235_132	165_01235_1
22_01235_1813	209_01235_1244	706_01235_160	888_01235_40	66_01235_1	325_01235_43	128_01235_141	165_01235_1
22_01235_1794	209_01235_1268	706_01235_164	888_01235_35	66_01235_1	325_01235_41	128_01235_141	165_01235_1
22_01235_1774	209_01235_1277	706_01235_168	888_01235_42	66_01235_1	325_01235_44	128_01235_154	165_01235_1
22_01235_1787	209_01235_1265	706_01235_173	888_01235_36	66_01235_1	325_01235_35	128_01235_161	165_01235_1
22_01235_1772	209_01235_1252	706_01235_188	888_01235_26	66_01235_1	325_01235_43	128_01235_166	165_01235_1
22_01235_1800	209_01235_1247	706_01235_188	888_01235_28	66_01235_1	325_01235_42	128_01235_168	165_01235_1
22_01235_1798	209_01235_1259	706_01235_196	888_01235_25	66_01235_1	325_01235_50	128_01235_148	165_01235_1
22_01235_1791	209_01235_1272	706_01235_197	888_01235_26	66_01235_1	325_01235_54	128_01235_131	165_01235_1
22_01235_1769	209_01235_1269	706_01235_191	888_01235_28	66_01235_1	325_01235_54	128_01235_135	165_01235_1
22_01235_1758	209_01235_1291	706_01235_191	888_01235_32	66_01235_1	325_01235_39	128_01235_127	165_01235_1
22_01235_1779	209_01235_1292	706_01235_194	888_01235_32	66_01235_1	325_01235_45	128_01235_126	165_01235_1
22_01235_1789	209_01235_1295	706_01235_202	888_01235_32	66_01235_1	325_01235_40	128_01235_133	165_01235_1
22_01235_1781	209_01235_1275	706_01235_204	888_01235_31	66_01235_1	325_01235_45	128_01235_132	165_01235_1
22_01235_1764	209_01235_1263	706_01235_218	888_01235_31	66_01235_1	325_01235_44	128_01235_141	165_01235_1
22_01235_1792	209_01235_1272	706_01235_209	888_01235_25	66_01235_1	325_01235_40	128_01235_147	165_01235_1
22_01235_1817	209_01235_1279	706_01235_204	888_01235_25	66_01235_1	325_01235_48	128_01235_146	165_01235_1
22_01235_1815	209_01235_1310	706_01235_193	888_01235_20	66_01235_1	325_01235_41	128_01235_146	165_01235_1
22_01235_1805	209_01235_1303	706_01235_182	888_01235_20	66_01235_1	325_01235_40	128_01235_148	165_01235_1
22_01235_1780	209_01235_1290	706_01235_177	888_01235_20	66_01235_1	325_01235_41	128_01235_137	165_01235_1
22_01235_1798	209_01235_1308	706_01235_181	888_01235_21	66_01235_1	325_01235_36	128_01235_125	165_01235_1
22_01235_1784	209_01235_1318	706_01235_173	888_01235_20	66_01235_1	325_01235_37	128_01235_113	165_01235_1
22_01235_1809	209_01235_1318	706_01235_172	888_01235_14	66_01235_1	325_01235_35	128_01235_105	165_01235_1
22_01235_1839	209_01235_1321	706_01235_178	888_01235_9	66_01235_1	325_01235_37	128_01235_113	165_01235_1
22_01235_1888	209_01235_1315	706_01235_181	888_01235_5	66_01235_1	325_01235_37	128_01235_103	165_01235_1
22_01235_1892	209_01235_1312	706_01235_177	888_01235_6	66_01235_1	325_01235_31	128_01235_106	165_01235_1
22_01235_1882	209_01235_1284	706_01235_185	888_01235_8	66_01235_1	325_01235_28	128_01235_111	165_01235_1
22_01235_1901	209_01235_1287	706_01235_198	888_01235_10	66_01235_1	325_01235_23	128_01235_104	165_01235_1
22_01235_1912	209_01235_1280	706_01235_189	888_01235_12	66_01235_1	325_01235_22	128_01235_102	165_01235_1
22_01235_1889	209_01235_1269	706_01235_191	888_01235_9	66_01235_1	325_01235_17	128_01235_105	165_01235_1
22_01235_1886	209_01235_1286	706_01235_193	888_01235_7	66_01235_1	325_01235_20	128_01235_110	165_01235_1
22_01235_1911	209_01235_1277	706_01235_201	888_01235_6	66_01235_1	325_01235_21	128_01235_114	165_01235_1
22_01235_1911	209_01235_1302	706_01235_201	888_01235_7	66_01235_1	325_01235_19	128_01235_117	165_01235_1
22_01235_1913	209_01235_1286	706_01235_205	888_01235_7	66_01235_1	325_01235_21	128_01235_118	165_01235_1
22_01235_1925	209_01235_1256	706_01235_203	888_01235_6	66_01235_1	325_01235_25	128_01235_108	165_01235_1
22_01235_1940	209_01235_1247	706_01235_198	888_01235_6	66_01235_1	325_01235_33	128_01235_115	165_01235_1
22_01235_1936	209_01235_1256	706_01235_214	888_01235_7	66_01235_1	325_01235_28	128_01235_121	165_01235_1
22_01235_1969	209_01235_1267	706_01235_198	888_01235_10	66_01235_1	325_01235_29	128_01235_124	165_01235_1
22_01235_1979	209_01235_1294	706_01235_198	888_01235_9	66_01235_1	325_01235_30	128_01235_128	165_01235_1
22_01235_1978	209_01235_1279	706_01235_194	888_01235_9	66_01235_1	325_01235_29	128_01235_123	165_01235_1
22_01235_1957	209_01235_1252	706_01235_180	888_01235_10	66_01235_1	325_01235_21	128_01235_120	165_01235_1
22_01235_1967	209_01235_1237	706_01235_177	888_01235_12	66_01235_1	325_01235_19	128_01235_124	165_01235_1
22_01235_1964	209_01235_1241	706_01235_179	888_01235_10	66_01235_1	325_01235_20	128_01235_114	165_01235_1
22_01235_1943	209_01235_1253	706_01235_190	888_01235_8	66_01235_1	325_01235_28	128_01235_103	165_01235_1
22_01235_1936	209_01235_1261	706_01235_187	888_01235_6	66_01235_1	325_01235_34	128_01235_97	165_01235_1
22_01235_1944	209_01235_1260	706_01235_174	888_01235_3	66_01235_1	325_01235_34	128_01235_95	165_01235_1
22_01235_1944	209_01235_1274	706_01235_172	888_01235_4	66_01235_1	325_01235_31	128_01235_103	165_01235_1
22_01235_1922	209_01235_1270	706_01235_164	888_01235_5	66_01235_1	325_01235_28	128_01235_112	165_01235_1
22_01235_1931	209_01235_1243	706_01235_158	888_01235_4	66_01235_1	325_01235_27	128_01235_116	165_01235_1
22_01235_1919	209_01235_1235	706_01235_153	888_01235_3	66_01235_1	325_01235_22	128_01235_127	165_01235_1
22_01235_1925	209_01235_1257	706_01235_160	888_01235_5	66_01235_1	325_01235_19	128_01235_125	165_01235_1
22_01235_1896	209_01235_1255	706_01235_159	888_01235_8	66_01235_1	325_01235_23	128_01235_114	165_01235_1
22_01235_1884	209_01235_1250	706_01235_164	888_01235_10	66_01235_1	325_01235_19	128_01235_112	165_01235_1
22_01235_1873	209_01235_1243	706_01235_166	888_01235_6	66_01235_1	325_01235_23	128_01235_119	165_01235_1
22_01235_1880	209_01235_1226	706_01235_171	888_01235_6	66_01235_1	325_01235_24	128_01235_121	165_01235_1
22_01235_1889	209_01235_1235	706_01235_168	888_01235_4	66_01235_1	325_01235_20	128_01235_131	165_01235_1
22_01235_1885	209_01235_1262	706_01235_168	888_01235_4	66_01235_1	325_01235_21	128_01235_131	165_01235_1
22_01235_1885	209_01235_1264	706_01235_162	888_01235_2	66_01235_1	325_01235_26	128_01235_130	165_01235_1
22_01235_1874	209_01235_1237	706_01235_164	888_01235_5	66_01235_1	325_01235_27	128_01235_126	165_01235_1
22_01235_1908	209_01235_1240	706_01235_176	888_01235_8	66_01235_1	325_01235_28	128_01235_119	165_01235_1
22_01235_1928	209_01235_1244	706_01235_179	888_01235_12	66_01235_1	325_01235_32	128_01235_116	165_01235_1
22_01235_1938	209_01235_1227	706_01235_173	888_01235_12	66_01235_1	325_01235_29	128_01235_106	165_01235_1
22_01235_1923	209_01235_1219	706_01235_162	888_01235_12	66_01235_1	325_01235_29	128_01235_117	165_01235_1
22_01235_1919	209_01235_1240	706_01235_156	888_01235_9	66_01235_1	325_01235_30	128_01235_113	165_01235_1
22_01235_1897	209_01235_1258	706_01235_153	888_01235_8	66_01235_1	325_01235_29	128_01235_120	165_01235_1
22_01235_1889	209_01235_1257	706_01235_149	888_01235_7	66_01235_1	325_01235_26	128_01235_125	165_01235_1
22_01235_1853	209_01235_1284	706_01235_148	888_01235_6	66_01235_1	325_01235_33	128_01235_121	165_01235_1
22_01235_1856	209_01235_1264	706_01235_145	888_01235_4	66_01235_1	325_01235_31	128_01235_140	165_01235_1
22_01235_1881	209_01235_1271	706_01235_137	888_01235_4	66_01235_1	325_01235_26	128_01235_144	165_01235_1
22_01235_1916	209_01235_1285	706_01235_147	888_01235_4	66_01235_1	325_01235_32	128_01235_150	165_01235_1
22_01235_1915	209_01235_1241	706_01235_148	888_01235_7	66_01235_1	325_01235_32	128_01235_148	165_01235_1
22_01235_1876	209_01235_1248	706_01235_156	888_01235_7	66_01235_1	325_01235_36	128_01235_150	165_01235_1
22_01235_1895	209_01235_1232	706_01235_152	888_01235_10	66_01235_1	325_01235_42	128_01235_148	165_01235_1
22_01235_1884	209_01235_1223	706_01235_147	888_01235_12	66_01235_1	325_01235_44	128_01235_136	165_01235_1
22_01235_1859	209_01235_1238	706_01235_145	888_01235_11	66_01235_1	325_01235_50	128_01235_131	165_01235_1
22_01235_1852	209_01235_1264	706_01235_137	888_01235_10	66_01235_1	325_01235_51	128_01235_140	165_01235_1
22_01235_1879	209_01235_1244	706_01235_145	888_01235_9	66_01235_1	325_01235_51	128_01235_134	165_01235_1
22_01235_1891	209_01235_1218	706_01235_127	888_01235_8	66_01235_1	325_01235_54	128_01235_138	165_01235_1
22_01235_1872	209_01235_1217	706_01235_123	888_01235_8	66_01235_1	325_01235_42	128_01235_145	165_01235_1
22_01235_1877	209_01235_1201	706_01235_122	888_01235_10	66_01235_1	325_01235_33	128_01235_149	165_01235_1
22_01235_1870	209_01235_1207	706_01235_117	888_01235_11	66_01235_1	325_01235_34	128_01235_134	165_01235_1
22_01235_1875	209_01235_1217	706_01235_106	888_01235_8	66_01235_1	325_01235_34	128_01235_145	165_01235_1
22_01235_1865	209_01235_1233	706_01235_99	888_01235_5	66_01235_1	325_01235_28	128_01235_149	165_01235_1
22_01235_1881	209_01235_1232	706_01235_96	888_01235_5	66_01235_1	325_01235_28	128_01235_142	165_01235_1
22_01235_1925	209_01235_1200	706_01235_93	888_01235_6	66_01235_1	325_01235_37	128_01235_135	165_01235_1
22_01235_1925	209_01235_1221	706_01235_93	888_01235_6	66_01235_1	325_01235_41	128_01235_131	165_01235_1
22_01235_1953	209_01235_1250	706_01235_98	888_01235_5	66_01235_1	325_01235_31	128_01235_125	165_01235_1
22_01235_1959	209_01235_1250	706_01235_99	888_01235_5	66_01235_1	325_01235_31	128_01235_104	165_01235_1
22_01235_1967	209_01235_1256	706_01235_97	888_01235_5	66_01235_1	325_01235_36	128_01235_107	165_01235_1
22_01235_1956	209_01235_1242	706_01235_95	888_01235_5	66_01235_1	325_01235_36	128_01235_111	165_01235_1
22_01235_1982	209_01235_1258	706_01235_89	888_01235_7	66_01235_1	325_01235_32	128_01235_111	165_01235_1
22_01235_2034	209_01235_1294	706_01235_87	888_01235_8	66_01235_1	325_01235_24	128_01235_105	165_01235_1
22_01235_2004	209_01235_1301	706_01235_74	888_01235_6	66_01235_1	325_01235_24	128_01235_112	165_01235_1
22_01235_1988	209_01235_1312	706_01235_77	888_01235_3	66_01235_1	325_01235_27	128_01235_120	165_01235_1
22_01235_1991	209_01235_1300	706_01235_80	888_01235_2	66_01235_1	325_01235_23	128_01235_128	165_01235_1
22_01235_1984	209_01235_1278	706_01235_88	888_01235_1	66_01235_1	325_01235_28	128_01235_118	165_01235_1
22_01235_1982	209_01235_1288	706_01235_85	888_01235_1	66_01235_1	325_01235_26	128_01235_115	165_01235_1
22_01235_1988	209_01235_1288	706_01235_74	888_01235_1	66_01235_1	325_01235_29	128_01235_115	165_01235_1
22_01235_1965	209_01235_1287	706_01235_71	66_01235_1	325_01235_32	128_01235_112	165_01235_1
22_01235_1989	209_01235_1263	706_01235_64	66_01235_1	325_01235_29	128_01235_113	165_01235_1
22_01235_2004	209_01235_1248	706_01235_60	66_01235_1	325_01235_32	128_01235_111	165_01235_1
22_01235_1966	209_01235_1271	706_01235_57	66_01235_1	325_01235_33	128_01235_111	165_01235_1
22_01235_1918	209_01235_1278	706_01235_60	66_01235_1	325_01235_30	128_01235_109	165_01235_1
22_01235_1920	209_01235_1304	706_01235_60	66_01235_1	325_01235_28	128_01235_112	165_01235_1
22_01235_1942	209_01235_1308	706_01235_53	66_01235_1	325_01235_20	128_01235_119	165_01235_1
22_01235_1919	209_01235_1299	706_01235_53	66_01235_1	325_01235_22	128_01235_123	165_01235_1
22_01235_1915	209_01235_1317	706_01235_53	66_01235_1	325_01235_19	128_01235_102	165_01235_1
22_01235_1944	209_01235_1315	706_01235_51	66_01235_1	325_01235_28	128_01235_108	165_01235_1
22_01235_1950	209_01235_1296	706_01235_47	66_01235_1	325_01235_21	128_01235_109	165_01235_1
22_01235_1966	209_01235_1304	706_01235_48	66_01235_1	325_01235_24	128_01235_106	165_01235_1
22_01235_2001	209_01235_1322	706_01235_49	66_01235_1	325_01235_24	128_01235_103	165_01235_1
22_01235_2032	209_01235_1300	706_01235_53	66_01235_1	325_01235_26	128_01235_103	165_01235_1
22_01235_2015	209_01235_1283	706_01235_48	66_01235_1	325_01235_23	128_01235_113	165_01235_1
22_01235_2005	209_01235_1290	706_01235_46	66_01235_1	325_01235_28	128_01235_99	165_01235_1
22_01235_2009	209_01235_1277	706_01235_46	66_01235_1	325_01235_32	128_01235_110	165_01235_1
22_01235_2021	209_01235_1279	706_01235_41	66_01235_1	325_01235_24	128_01235_115	165_01235_1
22_01235_2012	209_01235_1273	706_01235_41	66_01235_1	325_01235_22	128_01235_110	165_01235_1
22_01235_1989	209_01235_1282	706_01235_42	66_01235_1	325_01235_22	128_01235_106	165_01235_1
22_01235_1998	209_01235_1287	706_01235_47	66_01235_1	325_01235_20	128_01235_96	165_01235_1
22_01235_2003	209_01235_1289	706_01235_54	66_01235_1	325_01235_20	128_01235_88	165_01235_1
22_01235_1969	209_01235_1265	706_01235_52	66_01235_1	325_01235_23	128_01235_81	165_01235_1
22_01235_1979	209_01235_1260	706_01235_53	66_01235_1	325_01235_21	128_01235_72	165_01235_1
22_01235_1995	209_01235_1268	706_01235_50	66_01235_1	325_01235_22	128_01235_74	165_01235_1
22_01235_1979	209_01235_1281	706_01235_48	66_01235_1	325_01235_18	128_01235_76	165_01235_1
22_01235_2004	209_01235_1284	706_01235_45	66_01235_1	325_01235_17	128_01235_72	165_01235_1
22_01235_2005	209_01235_1299	706_01235_43	66_01235_1	325_01235_19	128_01235_65	165_01235_1
22_01235_2039	209_01235_1323	706_01235_47	66_01235_1	325_01235_21	128_01235_69	165_01235_1
22_01235_2030	209_01235_1340	706_01235_49	66_01235_1	325_01235_16	128_01235_77	165_01235_1
22_01235_2027	209_01235_1329	706_01235_50	66_01235_1	325_01235_15	128_01235_81	165_01235_1
22_01235_2018	209_01235_1319	706_01235_52	66_01235_1	325_01235_17	128_01235_73	165_01235_1
22_01235_1982	209_01235_1318	706_01235_56	66_01235_1	325_01235_18	128_01235_73	165_01235_1
22_01235_2002	209_01235_1300	706_01235_51	66_01235_1	325_01235_22	128_01235_82	165_01235_1
22_01235_2008	209_01235_1295	706_01235_49	66_01235_1	325_01235_24	128_01235_80	165_01235_1
22_01235_2010	209_01235_1276	706_01235_44	66_01235_1	325_01235_24	128_01235_72	165_01235_1
22_01235_2006	209_01235_1292	706_01235_43	66_01235_1	325_01235_22	128_01235_74	165_01235_1
22_01235_2006	209_01235_1338	706_01235_44	66_01235_1	325_01235_18	128_01235_83	165_01235_1
22_01235_2026	209_01235_1317	706_01235_47	66_01235_1	325_01235_22	128_01235_89	165_01235_1
22_01235_2008	209_01235_1303	706_01235_48	66_01235_1	325_01235_20	128_01235_87	165_01235_1
22_01235_2026	209_01235_1329	706_01235_51	66_01235_1	325_01235_15	128_01235_90	165_01235_1
22_01235_2014	209_01235_1344	706_01235_55	66_01235_1	325_01235_13	128_01235_102	165_01235_1
22_01235_2027	209_01235_1313	706_01235_42	66_01235_1	325_01235_19	128_01235_117	165_01235_1
22_01235_2030	209_01235_1285	706_01235_40	66_01235_1	325_01235_17	128_01235_106	165_01235_1
22_01235_2049	209_01235_1269	706_01235_41	66_01235_1	325_01235_14	128_01235_92	165_01235_1
22_01235_2066	209_01235_1289	706_01235_50	66_01235_1	325_01235_24	128_01235_79	165_01235_1
22_01235_2065	209_01235_1302	706_01235_53	66_01235_1	325_01235_23	128_01235_71	165_01235_1
22_01235_2045	209_01235_1304	706_01235_56	66_01235_1	325_01235_29	128_01235_69	165_01235_1
22_01235_2055	209_01235_1311	706_01235_55	66_01235_1	325_01235_29	128_01235_75	165_01235_1
22_01235_2087	209_01235_1281	706_01235_53	66_01235_1	325_01235_28	128_01235_75	165_01235_1
22_01235_2075	209_01235_1271	706_01235_46	66_01235_1	325_01235_24	128_01235_68	165_01235_1
22_01235_2088	209_01235_1225	706_01235_47	66_01235_1	325_01235_24	128_01235_72	165_01235_1
22_01235_2095	209_01235_1219	706_01235_46	66_01235_1	325_01235_27	128_01235_71	165_01235_1
22_01235_2091	209_01235_1219	706_01235_46	66_01235_1	325_01235_14	128_01235_79	165_01235_1
22_01235_2101	209_01235_1205	706_01235_49	66_01235_1	325_01235_10	128_01235_73	165_01235_1
22_01235_2073	209_01235_1218	706_01235_52	66_01235_1	325_01235_14	128_01235_76	165_01235_1
22_01235_2043	209_01235_1216	706_01235_51	66_01235_1	325_01235_17	128_01235_76	165_01235_1
22_01235_2040	209_01235_1227	706_01235_50	66_01235_1	325_01235_10	128_01235_76	165_01235_1
22_01235_2053	209_01235_1261	706_01235_48	66_01235_1	325_01235_9	128_01235_74	165_01235_1
22_01235_2039	209_01235_1319	706_01235_49	66_01235_1	325_01235_11	128_01235_65	165_01235_1
22_01235_2067	209_01235_1312	706_01235_48	66_01235_1	325_01235_13	128_01235_60	165_01235_1
22_01235_2061	209_01235_1304	706_01235_55	66_01235_1	325_01235_13	128_01235_58	165_01235_1
22_01235_2102	209_01235_1317	706_01235_61	66_01235_1	325_01235_13	128_01235_57	165_01235_1
22_01235_2101	209_01235_1347	706_01235_64	66_01235_1	325_01235_17	128_01235_58	165_01235_1
22_01235_2067	209_01235_1342	706_01235_63	66_01235_1	325_01235_15	128_01235_73	165_01235_1
22_01235_2039	209_01235_1315	706_01235_61	66_01235_1	325_01235_16	128_01235_77	165_01235_1
22_01235_2008	209_01235_1313	706_01235_58	66_01235_1	325_01235_9	128_01235_74	165_01235_1
22_01235_2001	209_01235_1340	706_01235_61	66_01235_1	325_01235_11	128_01235_68	165_01235_1
22_01235_2033	209_01235_1359	706_01235_57	66_01235_1	325_01235_15	128_01235_67	165_01235_1
22_01235_2054	209_01235_1335	706_01235_53	66_01235_1	325_01235_15	128_01235_64	165_01235_1
22_01235_2042	209_01235_1315	706_01235_52	66_01235_1	325_01235_24	128_01235_55	165_01235_1
22_01235_2008	209_01235_1322	706_01235_52	66_01235_1	325_01235_17	128_01235_54	165_01235_1
22_01235_1992	209_01235_1294	706_01235_54	66_01235_1	325_01235_12	128_01235_50	165_01235_1
22_01235_1951	209_01235_1302	706_01235_52	66_01235_1	325_01235_12	128_01235_48	165_01235_1
22_01235_1979	209_01235_1270	706_01235_55	66_01235_1	325_01235_9	128_01235_48	165_01235_1
22_01235_1975	209_01235_1306	706_01235_55	66_01235_1	325_01235_6	128_01235_49	165_01235_1
22_01235_1959	209_01235_1313	706_01235_59	66_01235_1	325_01235_10	128_01235_53	165_01235_1
22_01235_1953	209_01235_1332	706_01235_55	66_01235_1	325_01235_7	128_01235_56	165_01235_1
22_01235_1956	209_01235_1338	706_01235_52	66_01235_1	325_01235_9	128_01235_56	165_01235_1
22_01235_1978	209_01235_1334	706_01235_56	66_01235_1	325_01235_11	128_01235_48	165_01235_1
22_01235_1952	209_01235_1285	706_01235_61	66_01235_1	325_01235_12	128_01235_45	165_01235_1
22_01235_1915	209_01235_1301	706_01235_65	66_01235_1	325_01235_15	128_01235_43	165_01235_1
22_01235_1965	209_01235_1299	706_01235_66	66_01235_1	325_01235_12	128_01235_44	165_01235_1
22_01235_2007	209_01235_1299	706_01235_74	66_01235_1	325_01235_14	128_01235_42	165_01235_1
22_01235_2022	209_01235_1289	706_01235_73	66_01235_1	325_01235_14	128_01235_48	165_01235_1
22_01235_1979	209_01235_1286	706_01235_79	66_01235_1	325_01235_11	128_01235_52	165_01235_1
22_01235_1970	209_01235_1280	706_01235_73	66_01235_1	325_01235_10	128_01235_53	165_01235_1
22_01235_2000	209_01235_1308	706_01235_69	66_01235_1	325_01235_9	128_01235_57	165_01235_1
22_01235_2001	209_01235_1306	706_01235_64	66_01235_1	325_01235_13	128_01235_56	165_01235_1
22_01235_1969	209_01235_1292	706_01235_66	66_01235_1	325_01235_12	128_01235_53	165_01235_1
22_01235_1966	209_01235_1302	706_01235_66	66_01235_1	325_01235_4	128_01235_51	165_01235_1
22_01235_1968	209_01235_1287	706_01235_71	66_01235_1	325_01235_8	128_01235_46	165_01235_1
22_01235_1988	209_01235_1312	706_01235_71	66_01235_1	325_01235_11	128_01235_47	165_01235_1
22_01235_1964	209_01235_1302	706_01235_74	66_01235_1	325_01235_7	128_01235_49	165_01235_1
22_01235_1996	209_01235_1319	706_01235_77	66_01235_1	325_01235_4	128_01235_50	165_01235_1
22_01235_1980	209_01235_1326	706_01235_85	66_01235_1	325_01235_6	128_01235_50	165_01235_1
22_01235_1980	209_01235_1315	706_01235_93	66_01235_1	325_01235_9	128_01235_37	165_01235_1
22_01235_1965	209_01235_1347	706_01235_88	66_01235_1	325_01235_11	128_01235_33	165_01235_1
22_01235_1972	209_01235_1332	706_01235_93	66_01235_1	325_01235_11	128_01235_29	165_01235_1
22_01235_2003	209_01235_1324	706_01235_94	66_01235_1	325_01235_10	128_01235_28	165_01235_1
22_01235_2012	209_01235_1292	706_01235_88	66_01235_1	325_01235_11	128_01235_31	165_01235_1
22_01235_2023	209_01235_1333	706_01235_79	66_01235_1	325_01235_8	128_01235_30	165_01235_1
22_01235_2001	209_01235_1345	706_01235_80	66_01235_1	325_01235_11	128_01235_31	165_01235_1
22_01235_2013	209_01235_1328	706_01235_84	66_01235_1	325_01235_11	128_01235_29	165_01235_1
22_01235_2001	209_01235_1342	706_01235_81	66_01235_1	325_01235_8	128_01235_24	165_01235_1
22_01235_2015	209_01235_1344	706_01235_82	66_01235_1	325_01235_8	128_01235_22	165_01235_1
22_01235_1996	209_01235_1363	706_01235_77	66_01235_1	325_01235_8	128_01235_20	165_01235_1
22_01235_1966	209_01235_1385	706_01235_73	66_01235_1	325_01235_8	128_01235_16	165_01235_1
22_01235_2026	209_01235_1357	706_01235_68	66_01235_1	325_01235_5	128_01235_18	165_01235_1
22_01235_2037	209_01235_1346	706_01235_69	66_01235_1	325_01235_5	128_01235_20	165_01235_1
22_01235_2020	209_01235_1334	706_01235_80	66_01235_1	325_01235_3	128_01235_22	165_01235_1
22_01235_2026	209_01235_1342	706_01235_84	66_01235_1	325_01235_2	128_01235_23	165_01235_1
22_01235_2027	209_01235_1339	706_01235_88	66_01235_1	325_01235_2	128_01235_22	165_01235_1
22_01235_2019	209_01235_1372	706_01235_90	66_01235_1	325_01235_6	128_01235_19	165_01235_1
22_01235_2004	209_01235_1380	706_01235_88	66_01235_1	325_01235_6	128_01235_15	165_01235_1
22_01235_2022	209_01235_1350	706_01235_82	66_01235_1	325_01235_3	128_01235_14	165_01235_1
22_01235_2033	209_01235_1351	706_01235_76	66_01235_1	325_01235_5	128_01235_11	165_01235_1
22_01235_2036	209_01235_1356	706_01235_80	66_01235_1	325_01235_4	128_01235_10	165_01235_1
22_01235_2021	209_01235_1355	706_01235_80	66_01235_1	325_01235_5	128_01235_6	165_01235_1
22_01235_2029	209_01235_1346	706_01235_77	66_01235_1	325_01235_4	128_01235_4	165_01235_1
22_01235_2033	209_01235_1364	706_01235_73	66_01235_1	325_01235_3	128_01235_9	165_01235_1
22_01235_2039	209_01235_1350	706_01235_77	66_01235_1	325_01235_3	128_01235_12	165_01235_1
22_01235_2035	209_01235_1357	706_01235_77	66_01235_1	325_01235_3	128_01235_11	165_01235_1
22_01235_2047	209_01235_1363	706_01235_73	66_01235_1	325_01235_2	128_01235_11	165_01235_1
22_01235_2027	209_01235_1344	706_01235_67	66_01235_1	325_01235_3	128_01235_9	165_01235_1
22_01235_2031	209_01235_1336	706_01235_66	66_01235_1	325_01235_5	128_01235_8	165_01235_1
22_01235_2034	209_01235_1324	706_01235_71	66_01235_1	325_01235_5	128_01235_9	165_01235_1
22_01235_2035	209_01235_1345	706_01235_71	66_01235_1	325_01235_2	128_01235_5	165_01235_1
22_01235_2016	209_01235_1341	706_01235_69	66_01235_1	325_01235_2	128_01235_4	165_01235_1
209_01235_1349	128_01235_4	706_01235_72	66_01235_1	22_01235_2018
209_01235_1376	128_01235_5	706_01235_73	66_01235_1	22_01235_2006
209_01235_1370	128_01235_6	706_01235_67	66_01235_1	22_01235_1997
209_01235_1336	128_01235_6	706_01235_64	66_01235_1	22_01235_1988
209_01235_1336	128_01235_8	706_01235_71	66_01235_1	22_01235_1984
209_01235_1336	128_01235_5	706_01235_74	66_01235_1	22_01235_1989
209_01235_1335	128_01235_4	706_01235_68	66_01235_1	22_01235_1989
209_01235_1360	128_01235_4	706_01235_61	66_01235_1	22_01235_2016
209_01235_1398	128_01235_6	706_01235_62	66_01235_1	22_01235_2020
209_01235_1410	128_01235_8	706_01235_59	66_01235_1	22_01235_2033
209_01235_1398	128_01235_8	706_01235_56	66_01235_1	22_01235_2044
209_01235_1381	128_01235_10	706_01235_58	66_01235_1	22_01235_2030
209_01235_1353	128_01235_10	706_01235_64	66_01235_1	22_01235_2037
209_01235_1366	128_01235_8	706_01235_57	66_01235_1	22_01235_2022
209_01235_1345	128_01235_9	706_01235_57	66_01235_1	22_01235_2016
209_01235_1341	128_01235_8	706_01235_57	66_01235_1	22_01235_2032
209_01235_1365	128_01235_9	706_01235_55	66_01235_1	22_01235_2039
209_01235_1359	128_01235_8	706_01235_55	66_01235_1	22_01235_2027
209_01235_1363	128_01235_8	706_01235_52	66_01235_1	22_01235_2005
209_01235_1356	128_01235_8	706_01235_64	66_01235_1	22_01235_2027
209_01235_1343	128_01235_4	706_01235_66	66_01235_1	22_01235_2056
209_01235_1367	128_01235_6	706_01235_70	66_01235_1	22_01235_2043
209_01235_1359	128_01235_5	706_01235_67	66_01235_1	22_01235_2079
209_01235_1356	128_01235_4	706_01235_67	66_01235_1	22_01235_2124
209_01235_1355	128_01235_3	706_01235_62	66_01235_1	22_01235_2126
209_01235_1342	128_01235_4	706_01235_60	66_01235_1	22_01235_2120
209_01235_1339	128_01235_3	706_01235_58	66_01235_1	22_01235_2118
209_01235_1333	128_01235_3	706_01235_55	66_01235_1	22_01235_2149
209_01235_1351	128_01235_2	706_01235_50	66_01235_1	22_01235_2125
209_01235_1341	128_01235_2	706_01235_53	66_01235_1	22_01235_2130
209_01235_1364	128_01235_1	706_01235_62	66_01235_1	22_01235_2102
209_01235_1373	128_01235_2	706_01235_63	66_01235_1	22_01235_2089
209_01235_1375	128_01235_2	706_01235_59	66_01235_1	22_01235_2098
209_01235_1388	128_01235_2	706_01235_57	66_01235_1	22_01235_2091
209_01235_1359	128_01235_2	706_01235_59	66_01235_1	22_01235_2084
209_01235_1343	128_01235_2	706_01235_54	66_01235_1	22_01235_2087
209_01235_1355	706_01235_54	66_01235_1	22_01235_2125
209_01235_1345	706_01235_58	66_01235_1	22_01235_2112
209_01235_1365	706_01235_61	66_01235_1	22_01235_2069
209_01235_1392	706_01235_60	66_01235_1	22_01235_2068
209_01235_1396	706_01235_58	66_01235_1	22_01235_2076
209_01235_1400	706_01235_58	66_01235_1	22_01235_2072
209_01235_1395	706_01235_61	66_01235_1	22_01235_2077
209_01235_1368	706_01235_63	66_01235_1	22_01235_2064
209_01235_1358	706_01235_64	66_01235_1	22_01235_2073
209_01235_1357	706_01235_67	66_01235_1	22_01235_2077
209_01235_1377	706_01235_61	66_01235_1	22_01235_2081
209_01235_1370	706_01235_53	66_01235_1	22_01235_2078
209_01235_1382	706_01235_53	66_01235_1	22_01235_2050
209_01235_1376	706_01235_55	66_01235_1	22_01235_2055
209_01235_1367	706_01235_49	66_01235_1	22_01235_2034
209_01235_1335	706_01235_51	66_01235_1	22_01235_2009
209_01235_1331	706_01235_52	66_01235_1	22_01235_2025
209_01235_1355	706_01235_56	66_01235_1	22_01235_1998
209_01235_1353	706_01235_58	66_01235_1	22_01235_2004
209_01235_1362	706_01235_64	66_01235_1	22_01235_2008
209_01235_1385	706_01235_58	66_01235_1	22_01235_1999
209_01235_1410	706_01235_50	66_01235_1	22_01235_2014
209_01235_1414	706_01235_48	66_01235_1	22_01235_2020
209_01235_1400	706_01235_46	66_01235_1	22_01235_2043
209_01235_1406	706_01235_41	66_01235_1	22_01235_2063
209_01235_1395	706_01235_37	66_01235_1	22_01235_2055
209_01235_1400	706_01235_39	66_01235_1	22_01235_2040
209_01235_1388	706_01235_38	66_01235_1	22_01235_2067
209_01235_1386	706_01235_39	66_01235_1	22_01235_2041
209_01235_1384	706_01235_46	66_01235_1	22_01235_2036
209_01235_1403	706_01235_48	66_01235_1	22_01235_2023
209_01235_1390	706_01235_51	66_01235_1	22_01235_1978
209_01235_1388	706_01235_54	66_01235_1	22_01235_1971
209_01235_1338	706_01235_53	66_01235_1	22_01235_1977
209_01235_1346	706_01235_49	66_01235_1	22_01235_2044
209_01235_1368	706_01235_44	66_01235_1	22_01235_2033
209_01235_1367	706_01235_43	66_01235_1	22_01235_2017
209_01235_1359	706_01235_46	66_01235_1	22_01235_2037
209_01235_1380	706_01235_48	66_01235_1	22_01235_2025
209_01235_1384	706_01235_44	66_01235_1	22_01235_2000
209_01235_1349	706_01235_53	66_01235_1	22_01235_1991
209_01235_1329	706_01235_57	66_01235_1	22_01235_1991
209_01235_1339	706_01235_55	66_01235_1	22_01235_1972
209_01235_1354	706_01235_56	66_01235_1	22_01235_1983
209_01235_1356	706_01235_62	66_01235_1	22_01235_1969
209_01235_1337	706_01235_65	66_01235_1	22_01235_1969
209_01235_1360	706_01235_59	66_01235_1	22_01235_1967
209_01235_1367	706_01235_57	66_01235_1	22_01235_1963
209_01235_1382	706_01235_59	66_01235_1	22_01235_1957
209_01235_1394	706_01235_64	66_01235_1	22_01235_1936
209_01235_1385	706_01235_66	66_01235_1	22_01235_1936
209_01235_1378	706_01235_77	66_01235_1	22_01235_1971
209_01235_1372	706_01235_82	66_01235_1	22_01235_1999
209_01235_1388	706_01235_85	66_01235_1	22_01235_1976
209_01235_1392	706_01235_81	66_01235_1	22_01235_1990
209_01235_1372	706_01235_82	66_01235_1	22_01235_1975
209_01235_1371	706_01235_87	66_01235_1	22_01235_1977
209_01235_1373	706_01235_81	66_01235_1	22_01235_1994
209_01235_1385	706_01235_81	66_01235_1	22_01235_1995
209_01235_1393	706_01235_89	66_01235_1	22_01235_1986
209_01235_1423	706_01235_94	66_01235_1	22_01235_1976
209_01235_1437	706_01235_86	66_01235_1	22_01235_1978
209_01235_1430	706_01235_86	66_01235_1	22_01235_1981
209_01235_1420	706_01235_88	66_01235_1	22_01235_2006
209_01235_1411	706_01235_85	66_01235_1	22_01235_2019
209_01235_1401	706_01235_83	66_01235_1	22_01235_2003
209_01235_1435	706_01235_79	66_01235_1	22_01235_1986
209_01235_1441	706_01235_86	66_01235_1	22_01235_1991
209_01235_1419	706_01235_90	66_01235_1	22_01235_1993
209_01235_1380	706_01235_84	66_01235_1	22_01235_1975
209_01235_1345	706_01235_78	66_01235_1	22_01235_1975
209_01235_1360	706_01235_75	66_01235_1	22_01235_1957
209_01235_1358	706_01235_76	66_01235_1	22_01235_1939
209_01235_1376	706_01235_72	66_01235_1	22_01235_1923
209_01235_1370	706_01235_68	66_01235_1	22_01235_1913
209_01235_1383	706_01235_73	66_01235_1	22_01235_1888
209_01235_1375	706_01235_82	66_01235_1	22_01235_1890
209_01235_1386	706_01235_81	66_01235_1	22_01235_1912
209_01235_1389	706_01235_79	66_01235_1	22_01235_1900
209_01235_1380	706_01235_80	66_01235_1	22_01235_1878
209_01235_1400	706_01235_82	66_01235_1	22_01235_1895
209_01235_1381	706_01235_80	66_01235_1	22_01235_1914
209_01235_1381	706_01235_76	66_01235_1	22_01235_1912
209_01235_1415	706_01235_79	66_01235_1	22_01235_1907
209_01235_1400	706_01235_79	66_01235_1	22_01235_1914
209_01235_1406	706_01235_81	66_01235_1	22_01235_1906
209_01235_1388	706_01235_89	66_01235_1	22_01235_1930
209_01235_1395	706_01235_94	66_01235_1	22_01235_1963
209_01235_1406	706_01235_101	66_01235_1	22_01235_1964
209_01235_1408	706_01235_94	66_01235_1	22_01235_1975
209_01235_1397	706_01235_98	66_01235_1	22_01235_1961
209_01235_1390	706_01235_99	66_01235_1	22_01235_1960
209_01235_1409	706_01235_94	66_01235_1	22_01235_1955
209_01235_1416	706_01235_96	66_01235_1	22_01235_1978
209_01235_1372	706_01235_100	66_01235_1	22_01235_1946
209_01235_1372	706_01235_105	66_01235_1	22_01235_1964
209_01235_1377	706_01235_104	66_01235_1	22_01235_1975
209_01235_1405	706_01235_97	66_01235_1	22_01235_1981
209_01235_1412	706_01235_103	66_01235_1	22_01235_1987
209_01235_1411	706_01235_107	66_01235_1	22_01235_1991
209_01235_1396	706_01235_111	66_01235_1	22_01235_1986
209_01235_1390	706_01235_104	66_01235_1	22_01235_2009
209_01235_1393	706_01235_96	66_01235_1	22_01235_2037
209_01235_1406	706_01235_100	66_01235_1	22_01235_2043
209_01235_1396	706_01235_96	66_01235_1	22_01235_2049
209_01235_1419	706_01235_97	66_01235_1	22_01235_2023
209_01235_1412	706_01235_97	66_01235_1	22_01235_2015
209_01235_1411	706_01235_93	66_01235_1	22_01235_1999
209_01235_1362	706_01235_87	66_01235_1	22_01235_2013
209_01235_1352	706_01235_93	66_01235_1	22_01235_2034
209_01235_1347	706_01235_95	66_01235_1	22_01235_1984
209_01235_1379	706_01235_92	66_01235_1	22_01235_1960
209_01235_1394	706_01235_91	66_01235_1	22_01235_1967
209_01235_1402	706_01235_90	66_01235_1	22_01235_1946
209_01235_1410	706_01235_92	66_01235_1	22_01235_1957
209_01235_1427	706_01235_89	66_01235_1	22_01235_1948
209_01235_1413	706_01235_88	66_01235_1	22_01235_1946
209_01235_1400	706_01235_85	66_01235_1	22_01235_1968
209_01235_1376	706_01235_78	66_01235_1	22_01235_1981
209_01235_1387	706_01235_79	66_01235_1	22_01235_1991
209_01235_1412	706_01235_85	66_01235_1	22_01235_2004
209_01235_1408	706_01235_81	66_01235_1	22_01235_2010
209_01235_1406	706_01235_82	66_01235_1	22_01235_1982
209_01235_1429	706_01235_75	66_01235_1	22_01235_1990
209_01235_1439	706_01235_71	66_01235_1	22_01235_1970
209_01235_1440	706_01235_68	66_01235_1	22_01235_1950
209_01235_1443	706_01235_71	66_01235_1	22_01235_1924
209_01235_1420	706_01235_78	66_01235_1	22_01235_1943
209_01235_1422	706_01235_68	66_01235_1	22_01235_1957
209_01235_1415	706_01235_71	66_01235_1	22_01235_1989
209_01235_1414	706_01235_69	66_01235_1	22_01235_1970
209_01235_1390	706_01235_67	66_01235_1	22_01235_1944
209_01235_1394	706_01235_68	66_01235_1	22_01235_1960
209_01235_1412	706_01235_64	66_01235_1	22_01235_1917
209_01235_1381	706_01235_69	66_01235_1	22_01235_1947
209_01235_1395	706_01235_70	66_01235_1	22_01235_1975
209_01235_1383	706_01235_68	66_01235_1	22_01235_2012
209_01235_1374	706_01235_72	66_01235_1	22_01235_2004
209_01235_1339	706_01235_63	66_01235_1	22_01235_2060
209_01235_1359	706_01235_58	66_01235_1	22_01235_2062
209_01235_1379	706_01235_53	66_01235_1	22_01235_2020
209_01235_1375	706_01235_51	66_01235_1	22_01235_1995
209_01235_1389	706_01235_51	66_01235_1	22_01235_1984
209_01235_1424	706_01235_49	66_01235_1	22_01235_1954
209_01235_1420	706_01235_54	66_01235_1	22_01235_1944
209_01235_1418	706_01235_60	66_01235_1	22_01235_1964
209_01235_1427	706_01235_65	66_01235_1	22_01235_1994
209_01235_1424	706_01235_69	66_01235_1	22_01235_2005
209_01235_1416	706_01235_64	66_01235_1	22_01235_1942
209_01235_1423	706_01235_61	66_01235_1	22_01235_1908
209_01235_1432	706_01235_61	66_01235_1	22_01235_1912
209_01235_1422	706_01235_51	66_01235_1	22_01235_1938
209_01235_1435	706_01235_55	66_01235_1	22_01235_1943
209_01235_1442	706_01235_55	66_01235_1	22_01235_1946
209_01235_1437	706_01235_51	66_01235_1	22_01235_1949
209_01235_1438	706_01235_49	66_01235_1	22_01235_1955
209_01235_1399	706_01235_52	66_01235_1	22_01235_1944
209_01235_1381	706_01235_60	66_01235_1	22_01235_1941
209_01235_1383	706_01235_60	66_01235_1	22_01235_1917
209_01235_1402	706_01235_60	66_01235_1	22_01235_1945
209_01235_1400	706_01235_62	66_01235_1	22_01235_1978
209_01235_1417	706_01235_60	66_01235_1	22_01235_2006
209_01235_1430	706_01235_58	66_01235_1	22_01235_2022
209_01235_1430	706_01235_60	66_01235_1	22_01235_2032
209_01235_1384	706_01235_58	66_01235_1	22_01235_2030
209_01235_1378	706_01235_56	66_01235_1	22_01235_2016
209_01235_1380	706_01235_58	66_01235_1	22_01235_1981
209_01235_1358	706_01235_63	66_01235_1	22_01235_1981
209_01235_1347	706_01235_57	66_01235_1	22_01235_1965
209_01235_1350	706_01235_48	66_01235_1	22_01235_1960
209_01235_1340	706_01235_49	66_01235_1	22_01235_1981
209_01235_1337	706_01235_49	66_01235_1	22_01235_1944
209_01235_1330	706_01235_45	66_01235_1	22_01235_1951
209_01235_1345	706_01235_44	66_01235_1	22_01235_1965
209_01235_1367	706_01235_40	66_01235_1	22_01235_1987
209_01235_1394	706_01235_47	66_01235_1	22_01235_1998
209_01235_1386	706_01235_50	66_01235_1	22_01235_1993
209_01235_1394	706_01235_46	66_01235_1	22_01235_1968
209_01235_1381	706_01235_51	66_01235_1	22_01235_1990
209_01235_1397	706_01235_57	66_01235_1	22_01235_2012
209_01235_1399	706_01235_51	66_01235_1	22_01235_2026
209_01235_1404	706_01235_55	66_01235_1	22_01235_2003
209_01235_1423	706_01235_56	66_01235_1	22_01235_2002
209_01235_1413	706_01235_54	66_01235_1	22_01235_2004
209_01235_1407	706_01235_59	66_01235_1	22_01235_1991
209_01235_1407	706_01235_53	66_01235_1	22_01235_1988
209_01235_1396	706_01235_56	66_01235_1	22_01235_1986
209_01235_1426	706_01235_53	66_01235_1	22_01235_2010
209_01235_1406	706_01235_50	66_01235_1	22_01235_2041
209_01235_1392	706_01235_47	66_01235_1	22_01235_2054
209_01235_1364	706_01235_45	66_01235_1	22_01235_2049
209_01235_1361	706_01235_41	66_01235_1	22_01235_2037
209_01235_1366	706_01235_40	66_01235_1	22_01235_2009
209_01235_1349	706_01235_50	66_01235_1	22_01235_1996
209_01235_1361	706_01235_46	66_01235_1	22_01235_1988
209_01235_1376	706_01235_39	66_01235_1	22_01235_1956
209_01235_1394	706_01235_36	66_01235_1	22_01235_1956
209_01235_1383	706_01235_38	66_01235_1	22_01235_1957
209_01235_1395	706_01235_37	66_01235_1	22_01235_1961
209_01235_1393	706_01235_39	66_01235_1	22_01235_1963
209_01235_1396	706_01235_43	66_01235_1	22_01235_2010
209_01235_1422	706_01235_42	66_01235_1	22_01235_2022
209_01235_1456	706_01235_39	66_01235_1	22_01235_2000
209_01235_1449	706_01235_50	66_01235_1	22_01235_1995
209_01235_1458	706_01235_61	66_01235_1	22_01235_1987
209_01235_1449	706_01235_66	66_01235_1	22_01235_1991
209_01235_1459	706_01235_67	66_01235_1	22_01235_1989
209_01235_1445	706_01235_63	66_01235_1	22_01235_1969
209_01235_1428	706_01235_60	66_01235_1	22_01235_1982
209_01235_1451	706_01235_59	66_01235_1	22_01235_2002
209_01235_1461	706_01235_54	66_01235_1	22_01235_1975
209_01235_1470	706_01235_56	66_01235_1	22_01235_1994
209_01235_1480	706_01235_58	66_01235_1	22_01235_1969
209_01235_1476	706_01235_56	66_01235_1	22_01235_1955
209_01235_1454	706_01235_50	66_01235_1	22_01235_1928
209_01235_1428	706_01235_47	66_01235_1	22_01235_1886
209_01235_1430	706_01235_43	66_01235_1	22_01235_1883
209_01235_1439	706_01235_41	66_01235_1	22_01235_1912
209_01235_1442	706_01235_40	66_01235_1	22_01235_1941
209_01235_1449	706_01235_41	66_01235_1	22_01235_1959
209_01235_1479	706_01235_46	66_01235_1	22_01235_1944
209_01235_1465	706_01235_54	66_01235_1	22_01235_1943
209_01235_1418	706_01235_54	66_01235_1	22_01235_1964
209_01235_1400	706_01235_57	66_01235_1	22_01235_1968
209_01235_1397	706_01235_64	66_01235_1	22_01235_1968
209_01235_1427	706_01235_60	66_01235_1	22_01235_1951
209_01235_1439	706_01235_60	66_01235_1	22_01235_1916
209_01235_1433	706_01235_55	66_01235_1	22_01235_1937
209_01235_1465	706_01235_58	66_01235_1	22_01235_1916
209_01235_1474	706_01235_58	66_01235_1	22_01235_1910
209_01235_1436	706_01235_57	66_01235_1	22_01235_1909
209_01235_1425	706_01235_60	66_01235_1	22_01235_1924
209_01235_1423	706_01235_58	66_01235_1	22_01235_1925
209_01235_1389	706_01235_64	66_01235_1	22_01235_1902
209_01235_1407	706_01235_71	66_01235_1	22_01235_1901
209_01235_1445	706_01235_76	66_01235_1	22_01235_1911
209_01235_1430	706_01235_71	66_01235_1	22_01235_1900
209_01235_1443	706_01235_72	66_01235_1	22_01235_1922
209_01235_1454	706_01235_67	66_01235_1	22_01235_1932
209_01235_1456	706_01235_67	66_01235_1	22_01235_1932
209_01235_1444	706_01235_65	66_01235_1	22_01235_1933
209_01235_1439	706_01235_69	66_01235_1	22_01235_1908
209_01235_1460	706_01235_69	66_01235_1	22_01235_1922
209_01235_1497	706_01235_72	66_01235_1	22_01235_1916
209_01235_1506	706_01235_72	66_01235_1	22_01235_1938
209_01235_1486	706_01235_71	66_01235_1	22_01235_1942
209_01235_1487	706_01235_74	66_01235_1	22_01235_1960
209_01235_1488	706_01235_72	66_01235_1	22_01235_1965
209_01235_1466	706_01235_76	66_01235_1	22_01235_1929
209_01235_1446	706_01235_79	66_01235_1	22_01235_1918
209_01235_1443	706_01235_81	66_01235_1	22_01235_1952
209_01235_1422	706_01235_85	66_01235_1	22_01235_1937
209_01235_1437	706_01235_79	66_01235_1	22_01235_1940
209_01235_1430	706_01235_73	66_01235_1	22_01235_1942
209_01235_1405	706_01235_74	66_01235_1	22_01235_1990
209_01235_1418	706_01235_65	66_01235_1	22_01235_1991
209_01235_1435	706_01235_66	66_01235_1	22_01235_1982
209_01235_1432	706_01235_72	66_01235_1	22_01235_1987
209_01235_1395	706_01235_78	66_01235_1	22_01235_1960
209_01235_1405	706_01235_80	66_01235_1	22_01235_1937
209_01235_1415	706_01235_81	66_01235_1	22_01235_1917
209_01235_1427	706_01235_72	66_01235_1	22_01235_1937
209_01235_1436	706_01235_69	66_01235_1	22_01235_1964
209_01235_1459	706_01235_68	66_01235_1	22_01235_1970
209_01235_1493	706_01235_58	66_01235_1	22_01235_1941
209_01235_1504	706_01235_57	66_01235_1	22_01235_1928
209_01235_1491	706_01235_57	66_01235_1	22_01235_1895
209_01235_1485	706_01235_59	66_01235_1	22_01235_1903
209_01235_1456	706_01235_60	66_01235_1	22_01235_1883
209_01235_1436	706_01235_64	66_01235_1	22_01235_1876
209_01235_1420	706_01235_65	66_01235_1	22_01235_1898
209_01235_1449	706_01235_68	66_01235_1	22_01235_1894
209_01235_1447	706_01235_71	66_01235_1	22_01235_1877
209_01235_1436	706_01235_71	66_01235_1	22_01235_1889
209_01235_1423	706_01235_75	66_01235_1	22_01235_1872
209_01235_1441	706_01235_77	66_01235_1	22_01235_1871
209_01235_1468	706_01235_75	66_01235_1	22_01235_1863
209_01235_1452	706_01235_71	66_01235_1	22_01235_1858
209_01235_1439	706_01235_67	66_01235_1	22_01235_1877
209_01235_1451	706_01235_72	66_01235_1	22_01235_1869
209_01235_1477	706_01235_71	66_01235_1	22_01235_1858
209_01235_1465	706_01235_73	66_01235_1	22_01235_1885
209_01235_1455	706_01235_76	66_01235_1	22_01235_1893
209_01235_1466	706_01235_74	66_01235_1	22_01235_1875
209_01235_1459	706_01235_79	66_01235_1	22_01235_1833
209_01235_1441	706_01235_74	66_01235_1	22_01235_1839
209_01235_1444	706_01235_73	66_01235_1	22_01235_1881
209_01235_1437	706_01235_66	66_01235_1	22_01235_1898
209_01235_1462	706_01235_64	66_01235_1	22_01235_1872
209_01235_1483	706_01235_61	66_01235_1	22_01235_1894
209_01235_1491	706_01235_59	66_01235_1	22_01235_1893
209_01235_1515	706_01235_57	66_01235_1	22_01235_1887
209_01235_1503	706_01235_54	66_01235_1	22_01235_1889
209_01235_1480	706_01235_53	66_01235_1	22_01235_1914
209_01235_1459	706_01235_47	66_01235_1	22_01235_1953
209_01235_1446	706_01235_48	66_01235_1	22_01235_1945
209_01235_1450	706_01235_49	66_01235_1	22_01235_1925
209_01235_1493	706_01235_53	66_01235_1	22_01235_1911
[truncated: 3,001 more rows]
[truncated: 1,146 more columns]
