# Supplementary material for: Environmental change makes robust ecological networks fragile
Source: Nat Commun. 2016 Aug 11;7:12462. doi: 10.1038/ncomms12462 (PMC4987532; doi:10.1038/ncomms12462)
Supplement: Supplementary Data 1 — Host-parasite networks and host extinction sequences in Avida experiments. The compressed archive includes the 100 co-evolved host-parasite networks and the host extinction sequences in the historical scenario. [file ncomms12462-s2.zip › Supplementary_data_S1/host_extinction_sequence_22.csv]

1200_46_1	643_46_5	344_04_4	345_04_5	346_0_3	347_46_1	340_0_2	341_0_3	342_0_7	343_03_7	348_04_1	349_46_3	298_0_7	299_0_2	296_0_2	297_0_1	294_0_4	295_0_8	292_04_1	293_0_6	290_0_8	291_0_9	270_04_4	271_46_10	272_0_4	273_04_7	274_46_3	275_0_5	276_0_8	277_46_3	278_0_3	279_46_9	642_0_1	108_0_6	109_46_19	102_0_4	103_0_1	100_0_6	101_0_2	106_0_6	107_46_1	104_03_3	105_04_15	1655_04_1	99_46_18	98_46_26	91_46_6	90_04_9	93_46_17	92_03_3
1200_46_2	344_04_6	345_04_5	346_0_4	347_46_1	340_0_2	341_0_4	342_0_7	343_03_7	348_04_1	349_46_4	298_0_7	299_0_2	296_0_2	297_0_1	294_0_4	295_0_9	292_04_2	293_0_5	290_0_8	291_0_10	270_04_4	271_46_13	272_0_4	273_04_9	274_46_2	275_0_5	276_0_9	277_46_3	278_0_3	279_46_7	642_0_1	1132_0_1	108_0_7	109_46_18	102_0_3	103_0_1	100_0_6	101_0_1	106_0_6	107_46_1	104_03_2	105_04_17	1655_04_2	99_46_17	98_46_27	91_46_6	90_04_10	93_46_14	92_03_3
1200_46_2	344_04_6	345_04_5	346_0_6	347_46_3	340_0_2	341_0_4	342_0_7	343_03_7	348_04_1	349_46_5	298_0_6	299_0_2	296_0_2	297_0_1	294_0_4	295_0_5	292_04_2	293_0_5	290_0_9	291_0_9	270_04_4	271_46_13	272_0_5	273_04_10	275_0_5	276_0_7	277_46_6	278_0_3	279_46_4	642_0_1	1132_0_1	108_0_7	109_46_7	102_0_3	103_0_1	100_0_6	101_0_1	106_0_6	104_03_1	105_04_17	1655_04_2	99_46_9	98_46_22	91_46_4	90_04_10	93_46_8	92_03_3	95_0_9	94_04_1
1200_46_3	344_04_8	345_04_5	346_0_5	347_46_1	340_0_2	341_0_5	342_0_7	343_03_6	348_04_1	349_46_10	298_0_6	299_0_2	296_0_2	297_0_1	294_0_3	295_0_4	292_04_2	293_0_5	290_0_9	291_0_9	270_04_4	271_46_17	272_0_5	273_04_10	275_0_5	276_0_7	277_46_7	278_0_3	279_46_2	1132_0_1	108_0_7	109_46_11	102_0_3	103_0_1	100_0_7	101_0_1	106_0_6	104_03_1	105_04_17	99_46_18	98_46_30	91_46_6	90_04_11	93_46_8	92_03_2	95_0_6	94_04_1	96_046_1	1622_46_2
1200_46_11	428_46_9	344_04_7	819_46_2	346_0_3	347_46_2	341_0_7	343_03_2	813_46_28	349_46_14	664_46_12	719_46_17	554_46_1	716_0_2	715_46_12	714_46_2	712_46_11	662_0_1	1490_46_5	421_0_1	1494_03_1	1700_0_3	1068_04_7	1702_0_2	1706_0_3	1063_04_3	1067_46_13	299_0_2	296_0_1	297_0_1	295_0_2	1663_0_1	290_0_3	1660_0_3	591_46_1	1086_0_6	199_01_1	198_04_5	1080_0_3	195_46_1	598_0_1	197_04_3	196_0_2	191_46_6	190_46_5	192_46_4	271_46_21	272_0_1	273_04_6	276_0_1
1200_46_8	1525_0_3	344_04_6	819_46_2	346_0_2	347_46_2	341_0_7	343_03_1	813_46_32	349_46_12	664_46_19	719_46_19	716_0_2	715_46_15	714_46_4	712_46_10	662_0_1	1490_46_6	421_0_1	1494_03_1	1700_0_2	1068_04_8	1702_0_2	1706_0_2	1063_04_6	1067_46_8	299_0_2	296_0_1	297_0_1	295_0_2	292_04_4	290_0_2	1660_0_1	591_46_3	1086_0_5	199_01_2	198_04_6	1080_0_3	195_46_1	598_0_1	197_04_4	196_0_1	191_46_5	190_46_11	192_46_4	271_46_30	273_04_7	276_0_3	277_46_9	279_46_3
1525_0_3	344_04_11	819_46_3	346_0_2	347_46_2	341_0_11	343_03_2	813_46_41	349_46_9	664_46_20	719_46_19	716_0_3	715_46_16	714_46_6	712_46_14	662_0_1	1490_46_7	421_0_1	1700_0_2	1068_04_10	1702_0_3	1706_0_2	1063_04_8	1067_46_6	299_0_1	296_0_1	297_0_1	295_0_3	292_04_5	290_0_3	1660_0_1	591_46_3	1086_0_5	199_01_2	198_04_5	1080_0_4	195_46_1	598_0_1	197_04_5	196_0_1	191_46_5	190_46_10	192_46_4	271_46_26	273_04_7	276_0_3	277_46_7	279_46_2	525_46_5	526_46_20
1525_0_3	344_04_10	819_46_3	346_0_4	347_46_5	341_0_12	343_03_3	813_46_48	349_46_9	719_46_17	716_0_5	715_46_17	714_46_8	712_46_12	662_0_1	1490_46_6	421_0_1	1700_0_3	1068_04_10	1702_0_1	1706_0_2	1063_04_8	1067_46_6	296_0_1	297_0_1	295_0_3	292_04_7	290_0_6	1660_0_1	591_46_6	1086_0_3	199_01_4	198_04_6	1080_0_5	195_46_1	598_0_1	197_04_6	196_0_1	191_46_1	190_46_14	192_46_2	271_46_27	273_04_6	276_0_4	277_46_8	279_46_3	525_46_5	526_46_22	1403_0_8	1017_46_8
1525_0_3	344_04_12	819_46_2	346_0_4	347_46_7	341_0_15	343_03_3	813_46_55	349_46_7	719_46_19	716_0_4	715_46_17	714_46_8	712_46_14	662_0_1	1490_46_3	421_0_1	1700_0_2	1068_04_10	1702_0_1	1706_0_2	1063_04_6	1067_46_7	296_0_1	297_0_1	295_0_4	292_04_11	290_0_7	1660_0_3	591_46_6	1086_0_6	199_01_8	198_04_5	1080_0_8	195_46_1	598_0_1	197_04_7	196_0_1	190_46_15	192_46_3	271_46_23	273_04_5	276_0_4	277_46_7	279_46_4	525_46_5	526_46_21	1403_0_11	1017_46_9	1010_0_10
1525_0_5	344_04_14	819_46_2	346_0_5	347_46_6	341_0_17	343_03_3	813_46_49	349_46_6	719_46_16	716_0_6	715_46_21	714_46_7	712_46_15	662_0_1	1490_46_2	421_0_1	1700_0_2	1068_04_12	1702_0_2	1706_0_2	1063_04_6	1067_46_4	296_0_1	297_0_1	295_0_5	292_04_14	290_0_8	1660_0_5	591_46_10	1086_0_9	199_01_14	198_04_3	1080_0_9	195_46_1	598_0_1	197_04_8	196_0_1	190_46_12	192_46_3	271_46_26	273_04_7	276_0_3	277_46_8	279_46_4	525_46_6	526_46_25	1403_0_22	1017_46_8	1010_0_16
1525_0_4	344_04_14	819_46_2	346_0_6	347_46_4	341_0_16	343_03_4	813_46_47	349_46_5	719_46_12	716_0_7	715_46_25	714_46_4	712_46_9	662_0_1	421_0_1	1700_0_1	1068_04_15	1702_0_3	1706_0_3	1063_04_11	1067_46_3	296_0_1	297_0_1	295_0_6	292_04_17	290_0_9	1660_0_14	591_46_12	1086_0_11	199_01_21	198_04_2	1080_0_12	195_46_1	598_0_1	197_04_9	196_0_1	190_46_14	1088_0_8	271_46_20	273_04_9	276_0_2	277_46_7	279_46_2	525_46_4	526_46_30	1403_0_24	1017_46_6	1010_0_22	1406_04_7
1525_0_5	344_04_14	819_46_4	346_0_4	347_46_3	341_0_17	343_03_7	813_46_46	349_46_4	719_46_8	716_0_5	715_46_31	714_46_3	712_46_8	662_0_1	421_0_1	1700_0_1	1701_03_24	1702_0_4	1706_0_2	1063_04_10	1067_46_7	296_0_1	297_0_1	295_0_6	292_04_19	290_0_9	1660_0_15	591_46_10	1086_0_10	199_01_32	198_04_2	1080_0_20	195_46_1	598_0_1	197_04_8	196_0_1	190_46_13	1088_0_6	271_46_18	273_04_10	276_0_1	277_46_5	279_46_1	525_46_4	526_46_33	1403_0_25	1017_46_10	1010_0_25	1406_04_7
344_04_10	819_46_5	346_0_5	347_46_1	341_0_16	343_03_6	813_46_49	349_46_4	719_46_5	716_0_5	715_46_32	714_46_3	712_46_8	662_0_1	1700_0_2	1701_03_23	1702_0_4	1706_0_2	1063_04_9	1067_46_8	296_0_1	297_0_1	295_0_7	292_04_17	290_0_8	1660_0_15	591_46_9	1086_0_11	199_01_41	198_04_2	1080_0_22	195_46_1	598_0_1	197_04_9	196_0_1	190_46_15	1088_0_5	271_46_21	273_04_15	276_0_1	277_46_5	279_46_1	525_46_3	526_46_35	1403_0_34	1017_46_12	1010_0_26	1406_04_5	449_0_13	1230_46_10
344_04_10	819_46_6	346_0_4	347_46_1	341_0_15	343_03_6	813_46_41	349_46_4	719_46_4	716_0_6	715_46_30	714_46_3	712_46_9	662_0_1	1700_0_1	1701_03_19	1702_0_4	1706_0_5	1063_04_11	1067_46_8	296_0_1	297_0_1	295_0_6	292_04_21	290_0_8	1660_0_15	591_46_9	1086_0_10	199_01_52	198_04_3	1080_0_28	195_46_1	598_0_1	197_04_8	196_0_1	190_46_12	1088_0_8	271_46_19	273_04_15	276_0_1	277_46_4	279_46_1	525_46_4	526_46_33	1403_0_33	1017_46_10	1010_0_28	1406_04_6	449_0_8	1230_46_5
344_04_10	819_46_6	346_0_4	347_46_1	341_0_14	343_03_6	813_46_37	349_46_1	719_46_4	716_0_7	715_46_27	714_46_3	712_46_9	662_0_1	1700_0_1	1701_03_22	1702_0_5	1706_0_3	1063_04_10	1067_46_5	296_0_1	297_0_1	295_0_7	292_04_22	290_0_10	1660_0_16	591_46_7	1086_0_12	199_01_50	198_04_3	1080_0_29	195_46_1	598_0_1	197_04_7	196_0_1	190_46_16	1088_0_8	271_46_22	273_04_12	276_0_1	277_46_7	279_46_1	525_46_2	526_46_25	1403_0_33	1017_46_13	1010_0_22	1406_04_1	449_0_10	1230_46_7
344_04_10	819_46_6	346_0_6	347_46_1	341_0_13	343_03_8	813_46_41	719_46_4	716_0_7	715_46_32	714_46_3	712_46_9	662_0_1	1701_03_19	1702_0_6	1706_0_3	1063_04_13	1067_46_5	296_0_1	297_0_1	295_0_11	292_04_21	290_0_12	1660_0_21	591_46_5	1086_0_14	199_01_54	198_04_3	1080_0_27	195_46_1	598_0_1	197_04_10	196_0_1	190_46_17	1088_0_4	271_46_24	273_04_12	276_0_1	277_46_10	279_46_1	525_46_3	526_46_18	1403_0_37	1017_46_8	1010_0_19	1011_46_8	449_0_10	1230_46_10	443_46_7	445_046_5
344_04_10	819_46_9	346_0_7	347_46_1	341_0_14	343_03_6	813_46_42	719_46_3	716_0_6	715_46_38	714_46_2	712_46_8	662_0_1	1701_03_14	1702_0_7	1706_0_3	1063_04_11	1067_46_4	296_0_1	297_0_1	295_0_17	292_04_17	290_0_12	1660_0_21	591_46_3	1086_0_14	199_01_54	198_04_8	1080_0_28	195_46_1	598_0_1	197_04_11	196_0_1	190_46_15	1088_0_5	271_46_23	273_04_10	276_0_1	277_46_14	279_46_1	525_46_1	526_46_11	1403_0_29	1017_46_7	1010_0_17	1011_46_9	449_0_12	1230_46_8	443_46_6	445_046_6
344_04_10	819_46_8	346_0_9	347_46_1	341_0_17	343_03_5	813_46_47	719_46_3	716_0_7	715_46_38	714_46_3	712_46_10	662_0_1	1701_03_15	1702_0_7	1706_0_3	1063_04_12	1067_46_2	296_0_1	297_0_1	295_0_21	292_04_17	290_0_16	1660_0_20	591_46_1	1086_0_12	199_01_49	198_04_8	1080_0_24	195_46_1	598_0_1	197_04_11	196_0_1	190_46_14	1088_0_6	271_46_18	273_04_12	276_0_1	277_46_13	279_46_1	525_46_1	526_46_6	1403_0_24	1017_46_8	1010_0_13	1011_46_10	449_0_15	1230_46_9	443_46_5	445_046_5
344_04_10	819_46_7	346_0_8	347_46_1	341_0_17	343_03_7	813_46_52	719_46_3	716_0_7	715_46_31	714_46_2	712_46_10	662_0_1	1701_03_15	1702_0_7	1706_0_3	1063_04_14	1067_46_2	296_0_1	297_0_1	295_0_17	292_04_17	290_0_15	1660_0_22	1086_0_12	199_01_50	198_04_9	1080_0_28	195_46_1	598_0_1	197_04_10	196_0_1	190_46_10	1088_0_6	271_46_17	273_04_10	276_0_1	277_46_9	279_46_1	525_46_1	526_46_12	1403_0_25	1017_46_8	1010_0_13	1011_46_8	449_0_16	1230_46_10	443_46_4	445_046_4	444_0_9
344_04_10	819_46_5	346_0_10	347_46_1	341_0_15	343_03_11	813_46_54	719_46_1	716_0_6	715_46_28	714_46_3	712_46_6	662_0_1	1701_03_15	1702_0_8	1706_0_3	1063_04_17	1067_46_1	296_0_1	297_0_1	295_0_19	292_04_16	290_0_16	1660_0_23	1086_0_9	199_01_53	198_04_8	1080_0_32	195_46_1	598_0_1	197_04_12	196_0_1	190_46_7	1088_0_7	271_46_17	273_04_17	276_0_1	277_46_9	279_46_1	525_46_1	526_46_12	1403_0_17	1017_46_7	1010_0_13	1011_46_12	449_0_15	1230_46_8	443_46_1	445_046_3	444_0_8
344_04_9	819_46_2	346_0_10	347_46_1	341_0_15	343_03_11	813_46_49	716_0_5	715_46_26	714_46_2	712_46_2	662_0_1	1701_03_13	1702_0_6	1706_0_3	1063_04_14	1067_46_1	296_0_1	297_0_1	295_0_14	292_04_17	290_0_13	1660_0_23	1086_0_8	199_01_55	198_04_4	1080_0_34	195_46_1	197_04_12	196_0_1	190_46_7	1088_0_6	271_46_19	273_04_18	276_0_1	277_46_8	279_46_1	525_46_1	526_46_13	1403_0_19	1017_46_7	1010_0_17	1011_46_13	449_0_15	1230_46_7	443_46_1	445_046_3	444_0_7	108_0_27	109_46_2
344_04_12	819_46_1	346_0_6	347_46_1	341_0_17	343_03_13	813_46_50	716_0_4	715_46_19	714_46_1	712_46_3	662_0_1	1701_03_11	1702_0_4	1706_0_3	1063_04_13	296_0_1	297_0_1	295_0_15	292_04_18	290_0_12	1660_0_19	1086_0_9	199_01_59	198_04_2	1080_0_37	195_46_1	197_04_18	196_0_1	190_46_6	1088_0_8	271_46_22	273_04_18	276_0_1	277_46_6	279_46_1	525_46_1	526_46_8	1403_0_16	1017_46_4	1010_0_18	1011_46_14	449_0_11	1230_46_7	443_46_1	445_046_3	444_0_7	108_0_27	109_46_2	105_04_15
344_04_13	819_46_1	346_0_6	347_46_1	341_0_18	343_03_9	813_46_48	716_0_4	715_46_20	714_46_1	712_46_3	662_0_1	1701_03_7	1702_0_4	1706_0_2	1063_04_14	296_0_1	297_0_1	295_0_15	292_04_17	290_0_14	1660_0_21	1086_0_10	199_01_51	1080_0_38	195_46_1	197_04_13	196_0_1	190_46_3	1088_0_6	271_46_28	273_04_24	276_0_1	277_46_5	279_46_1	525_46_1	526_46_7	1403_0_15	1017_46_7	1010_0_23	1011_46_10	449_0_12	1230_46_9	443_46_1	445_046_3	444_0_8	108_0_28	105_04_13	903_0_2	39_0_6
662_0_1	214_04_7	318_0_26	265_0_1	669_04_47	211_0_18	667_04_1	525_46_1	665_04_1	664_46_16	768_0_1	218_0_6	91_46_33	131_0_21	130_0_9	498_46_1	136_46_1	548_46_1	496_04_33	138_0_3	93_46_1	493_0_55	24_0_1	25_0_29	27_04_4	1542_0_31	1701_03_7	23_0_15	30_0_1	927_46_28	28_46_1	29_04_39	1070_46_60	222_46_54	407_0_42	819_46_1	346_0_6	347_46_1	575_46_1	4_0_13	544_0_1	343_03_12	280_46_23	1467_0_28	813_46_44	1461_04_21	337_0_13	68_46_1	119_04_1	336_0_17
662_0_1	214_04_7	318_0_26	265_0_1	669_04_46	211_0_16	667_04_1	525_46_1	665_04_1	664_46_12	768_0_1	218_0_4	91_46_33	131_0_17	130_0_9	498_46_1	136_46_1	548_46_1	496_04_35	138_0_4	93_46_1	493_0_55	24_0_1	25_0_28	27_04_4	1542_0_34	1701_03_5	23_0_12	30_0_1	927_46_28	28_46_1	29_04_43	1070_46_52	222_46_60	407_0_40	819_46_1	346_0_5	347_46_1	575_46_1	4_0_10	544_0_1	343_03_15	280_46_16	1467_0_28	813_46_42	1461_04_16	337_0_13	68_46_1	119_04_1	1097_46_41
662_0_1	214_04_5	318_0_23	265_0_1	669_04_42	211_0_15	667_04_2	525_46_1	665_04_1	664_46_11	768_0_1	218_0_4	131_0_15	130_0_7	498_46_1	136_46_1	496_04_42	138_0_3	93_46_1	493_0_61	24_0_1	25_0_23	27_04_3	1542_0_34	1701_03_6	23_0_13	30_0_1	28_46_1	29_04_46	1070_46_50	222_46_66	407_0_34	819_46_1	346_0_5	347_46_1	4_0_9	544_0_1	343_03_17	280_46_14	1467_0_36	813_46_28	1461_04_18	337_0_16	68_46_1	119_04_1	1097_46_42	1250_0_1	868_46_14	716_0_6	715_46_12
662_0_1	214_04_3	318_0_24	265_0_1	669_04_44	211_0_12	667_04_2	525_46_1	665_04_1	664_46_12	768_0_1	218_0_6	131_0_17	130_0_9	498_46_1	136_46_1	496_04_41	138_0_1	93_46_1	493_0_60	24_0_1	25_0_18	27_04_4	1542_0_38	1701_03_5	23_0_13	30_0_1	28_46_1	29_04_45	1070_46_49	222_46_69	407_0_27	819_46_1	346_0_5	347_46_1	4_0_8	544_0_1	343_03_18	280_46_12	1467_0_41	813_46_26	1461_04_20	337_0_14	68_46_1	119_04_1	1097_46_46	1250_0_1	868_46_14	716_0_6	715_46_11
662_0_1	214_04_4	318_0_31	265_0_1	669_04_35	211_0_13	667_04_1	525_46_1	665_04_1	664_46_10	768_0_1	218_0_5	131_0_15	130_0_12	498_46_1	136_46_1	496_04_38	138_0_1	93_46_1	493_0_56	24_0_1	25_0_16	27_04_3	1542_0_40	1701_03_5	23_0_13	30_0_1	28_46_1	29_04_43	1070_46_51	222_46_72	407_0_25	819_46_1	346_0_6	347_46_1	4_0_7	544_0_1	343_03_19	280_46_8	1467_0_40	813_46_24	1461_04_17	337_0_16	68_46_1	119_04_1	1097_46_44	1250_0_1	868_46_20	716_0_5	715_46_15
662_0_1	214_04_7	318_0_40	265_0_1	669_04_30	211_0_14	667_04_1	525_46_1	665_04_1	664_46_7	768_0_1	218_0_5	131_0_17	130_0_12	498_46_1	136_46_1	496_04_46	93_46_1	493_0_53	24_0_1	25_0_15	27_04_2	1542_0_46	1701_03_5	23_0_11	30_0_1	28_46_1	29_04_44	1070_46_56	222_46_74	407_0_24	819_46_1	346_0_7	347_46_1	4_0_6	544_0_1	343_03_26	280_46_17	1467_0_42	813_46_17	1461_04_23	337_0_19	68_46_1	119_04_1	1097_46_46	1250_0_1	868_46_18	716_0_6	715_46_21	712_46_1
662_0_1	214_04_13	318_0_38	265_0_1	669_04_26	211_0_15	525_46_1	665_04_1	664_46_4	768_0_1	218_0_5	131_0_18	130_0_13	498_46_1	136_46_1	496_04_46	93_46_1	493_0_46	24_0_1	25_0_14	27_04_2	1542_0_49	1701_03_5	23_0_15	30_0_1	28_46_1	29_04_46	1070_46_55	222_46_77	407_0_20	819_46_1	346_0_6	347_46_1	4_0_5	544_0_1	343_03_28	280_46_16	1467_0_38	813_46_13	1461_04_21	337_0_16	68_46_1	119_04_1	1097_46_44	1250_0_1	868_46_23	716_0_4	715_46_24	712_46_1	455_04_13
662_0_1	214_04_11	318_0_36	265_0_1	669_04_26	211_0_16	525_46_1	665_04_1	664_46_2	768_0_1	218_0_2	131_0_15	130_0_9	498_46_1	136_46_1	496_04_47	93_46_1	493_0_43	24_0_1	25_0_12	224_0_1	1542_0_48	1701_03_5	23_0_17	28_46_1	29_04_47	1070_46_53	222_46_81	407_0_22	819_46_1	346_0_7	347_46_1	4_0_6	544_0_1	343_03_31	280_46_17	1467_0_34	813_46_11	1461_04_26	337_0_19	68_46_1	119_04_1	1097_46_50	1250_0_1	868_46_28	716_0_3	715_46_27	712_46_1	455_04_12	120_0_32
214_04_14	318_0_39	265_0_1	669_04_22	211_0_16	525_46_1	665_04_1	664_46_2	768_0_1	218_0_2	131_0_12	130_0_9	498_46_1	136_46_1	496_04_52	93_46_1	493_0_46	24_0_1	25_0_10	224_0_1	1542_0_48	1701_03_11	23_0_22	28_46_1	29_04_53	1070_46_45	222_46_77	407_0_21	819_46_1	346_0_10	347_46_1	4_0_9	544_0_1	343_03_27	280_46_18	1467_0_34	813_46_8	1461_04_28	337_0_23	68_46_1	119_04_1	1097_46_58	1250_0_1	868_46_24	716_0_3	715_46_30	712_46_1	662_0_1	120_0_35	262_46_25
214_04_15	318_0_35	265_0_1	669_04_19	211_0_16	525_46_1	665_04_1	768_0_1	218_0_2	131_0_9	130_0_10	498_46_1	136_46_1	496_04_51	93_46_1	493_0_48	25_0_14	224_0_1	1542_0_48	1701_03_15	23_0_25	28_46_1	29_04_54	1070_46_50	222_46_77	407_0_20	819_46_1	346_0_12	347_46_1	4_0_12	544_0_1	343_03_30	280_46_17	1467_0_29	813_46_7	1461_04_29	337_0_22	68_46_1	119_04_1	1097_46_55	1250_0_1	868_46_27	716_0_4	715_46_28	712_46_1	662_0_1	120_0_36	262_46_25	124_04_10	333_04_11
214_04_16	318_0_36	265_0_1	669_04_23	211_0_13	525_46_1	665_04_1	768_0_1	218_0_3	131_0_6	130_0_10	498_46_1	136_46_1	496_04_51	93_46_1	493_0_52	25_0_16	224_0_1	1542_0_54	1701_03_17	23_0_28	28_46_1	29_04_52	1070_46_45	222_46_85	407_0_22	819_46_1	346_0_12	347_46_1	4_0_14	544_0_1	343_03_30	280_46_15	1467_0_28	813_46_4	1461_04_28	337_0_23	68_46_1	119_04_1	1097_46_60	1250_0_1	868_46_32	716_0_4	715_46_27	712_46_1	662_0_1	120_0_42	262_46_21	124_04_10	333_04_14
214_04_12	318_0_33	265_0_1	669_04_26	211_0_12	525_46_1	665_04_1	768_0_1	218_0_5	131_0_5	130_0_11	498_46_1	136_46_1	496_04_52	93_46_1	493_0_51	25_0_22	224_0_1	1542_0_53	1701_03_19	23_0_26	28_46_1	29_04_45	1070_46_40	222_46_88	407_0_18	819_46_1	346_0_14	347_46_1	4_0_15	343_03_27	280_46_13	1467_0_25	813_46_3	1461_04_23	337_0_19	68_46_1	119_04_1	1097_46_64	868_46_39	716_0_4	715_46_28	712_46_1	662_0_1	120_0_39	262_46_11	124_04_13	333_04_16	126_03_1	127_03_2
214_04_13	318_0_27	265_0_1	669_04_26	211_0_11	665_04_1	768_0_1	218_0_5	131_0_5	130_0_10	498_46_1	136_46_1	496_04_52	93_46_1	493_0_53	25_0_25	224_0_1	1542_0_61	1701_03_22	23_0_22	28_46_1	29_04_41	1070_46_50	222_46_98	407_0_18	819_46_1	346_0_8	347_46_1	4_0_14	343_03_25	280_46_14	1467_0_26	813_46_1	1461_04_27	337_0_20	68_46_1	119_04_1	1097_46_77	868_46_31	716_0_4	715_46_21	712_46_1	662_0_1	120_0_39	262_46_9	124_04_13	333_04_18	126_03_1	127_03_1	128_0_1
214_04_12	318_0_25	265_0_1	669_04_30	211_0_9	665_04_1	768_0_1	218_0_5	131_0_5	130_0_10	498_46_1	136_46_1	496_04_57	93_46_1	493_0_56	25_0_28	224_0_1	1542_0_65	1701_03_18	23_0_18	28_46_1	29_04_41	1070_46_43	222_46_110	407_0_21	819_46_1	346_0_8	347_46_1	4_0_16	343_03_18	280_46_15	1467_0_27	813_46_1	1461_04_30	337_0_19	68_46_1	119_04_1	1097_46_84	868_46_27	716_0_4	715_46_27	712_46_1	662_0_1	120_0_39	262_46_8	124_04_16	333_04_17	126_03_1	128_0_1	59_46_1
214_04_11	318_0_23	265_0_1	669_04_35	211_0_8	665_04_1	768_0_1	218_0_6	131_0_5	130_0_9	498_46_1	496_04_56	93_46_1	493_0_55	25_0_32	224_0_1	1542_0_63	1701_03_16	23_0_19	28_46_1	29_04_43	1070_46_46	222_46_121	407_0_19	819_46_1	346_0_9	4_0_15	343_03_16	280_46_15	1467_0_25	813_46_1	1461_04_35	337_0_21	68_46_1	119_04_1	1097_46_71	868_46_28	716_0_6	715_46_35	712_46_1	662_0_1	120_0_40	262_46_6	124_04_13	333_04_19	126_03_1	128_0_1	59_46_1	269_46_5	84_46_1
214_04_11	318_0_22	265_0_1	669_04_31	211_0_9	665_04_1	768_0_1	218_0_7	131_0_4	130_0_9	498_46_1	496_04_60	93_46_1	493_0_51	25_0_36	224_0_1	1542_0_66	1701_03_15	23_0_23	28_46_1	29_04_35	1070_46_47	222_46_119	407_0_16	819_46_1	346_0_8	4_0_14	343_03_15	280_46_14	1467_0_31	813_46_1	1461_04_34	337_0_23	68_46_1	119_04_1	1097_46_63	868_46_26	716_0_8	715_46_39	712_46_1	662_0_1	120_0_40	262_46_4	124_04_16	333_04_15	126_03_1	128_0_1	59_46_1	269_46_6	84_46_1
214_04_11	318_0_23	265_0_1	669_04_31	211_0_10	665_04_1	768_0_1	218_0_8	131_0_4	130_0_9	498_46_1	496_04_61	93_46_1	493_0_51	25_0_41	224_0_1	1542_0_63	1701_03_15	23_0_22	28_46_1	29_04_46	1070_46_43	222_46_113	407_0_15	819_46_1	346_0_10	4_0_18	343_03_14	280_46_12	1467_0_36	813_46_1	1461_04_34	337_0_25	68_46_1	119_04_1	1097_46_55	868_46_28	716_0_7	715_46_39	712_46_1	662_0_1	120_0_40	262_46_2	124_04_16	333_04_14	126_03_1	128_0_1	59_46_1	269_46_6	84_46_1
214_04_11	318_0_21	265_0_1	669_04_30	211_0_15	665_04_1	768_0_1	218_0_9	131_0_6	130_0_6	498_46_1	496_04_58	93_46_1	493_0_56	25_0_39	224_0_1	1542_0_63	23_0_20	28_46_1	29_04_49	1070_46_50	222_46_112	407_0_12	819_46_1	346_0_10	4_0_16	343_03_12	280_46_13	1467_0_40	813_46_1	1461_04_32	337_0_25	68_46_1	119_04_1	1097_46_38	1701_03_16	716_0_10	715_46_45	712_46_1	662_0_1	120_0_36	124_04_16	333_04_13	126_03_1	128_0_1	59_46_1	269_46_5	84_46_1	1068_04_17	1702_0_7
214_04_11	318_0_21	265_0_1	669_04_26	211_0_17	665_04_1	768_0_1	218_0_10	131_0_8	130_0_5	498_46_1	496_04_66	93_46_1	493_0_57	25_0_40	224_0_1	1542_0_62	23_0_19	28_46_1	29_04_52	1070_46_46	407_0_14	819_46_1	346_0_7	4_0_14	343_03_11	280_46_14	1467_0_36	813_46_1	1461_04_31	337_0_25	68_46_1	119_04_1	1097_46_39	1701_03_18	716_0_10	715_46_39	712_46_1	662_0_1	120_0_34	124_04_15	333_04_12	126_03_1	128_0_1	59_46_1	269_46_8	84_46_1	1068_04_20	1702_0_6	1651_0_4
214_04_9	318_0_24	265_0_1	669_04_24	211_0_20	665_04_1	768_0_1	218_0_10	131_0_10	130_0_1	498_46_1	496_04_73	93_46_1	493_0_61	25_0_36	224_0_1	1542_0_62	23_0_13	28_46_1	29_04_50	1070_46_48	407_0_18	819_46_1	346_0_6	4_0_11	343_03_11	280_46_19	1467_0_33	813_46_1	1461_04_30	337_0_20	68_46_1	119_04_1	1097_46_30	1701_03_19	716_0_13	715_46_36	712_46_1	662_0_1	120_0_39	124_04_11	333_04_13	126_03_1	128_0_1	59_46_1	269_46_10	84_46_1	1068_04_24	1702_0_6	1651_0_5
214_04_6	318_0_22	265_0_1	669_04_20	211_0_22	665_04_1	768_0_1	218_0_10	131_0_10	498_46_1	496_04_69	93_46_1	493_0_64	25_0_34	1542_0_66	23_0_10	28_46_1	29_04_54	1070_46_48	407_0_18	819_46_1	346_0_6	4_0_8	343_03_12	280_46_23	1467_0_30	813_46_1	1461_04_30	337_0_21	68_46_1	119_04_1	1097_46_26	1701_03_17	716_0_12	715_46_30	712_46_1	662_0_1	120_0_45	124_04_12	333_04_13	126_03_1	128_0_1	59_46_1	269_46_9	84_46_1	1068_04_24	1702_0_7	1651_0_7	676_46_2	55_0_15
214_04_4	265_0_1	669_04_18	211_0_19	665_04_1	768_0_1	218_0_14	131_0_10	498_46_1	496_04_67	93_46_1	493_0_69	25_0_32	1542_0_69	23_0_9	28_46_1	29_04_55	1070_46_55	407_0_18	819_46_1	346_0_2	4_0_6	343_03_13	280_46_21	1467_0_28	813_46_1	1461_04_32	337_0_19	68_46_1	119_04_1	1097_46_23	1701_03_12	716_0_13	715_46_23	712_46_1	662_0_1	120_0_45	124_04_12	333_04_11	126_03_1	128_0_1	59_46_1	269_46_8	84_46_1	1068_04_24	1702_0_10	1651_0_12	676_46_2	55_0_11	16_04_1
214_04_3	669_04_18	211_0_21	665_04_1	662_0_1	218_0_11	131_0_10	498_46_1	496_04_68	93_46_1	493_0_61	25_0_29	1542_0_74	23_0_10	28_46_1	29_04_54	1070_46_56	407_0_13	819_46_1	346_0_1	4_0_6	343_03_16	280_46_21	1467_0_25	813_46_1	1461_04_33	337_0_21	68_46_1	119_04_1	1097_46_19	1701_03_8	716_0_14	715_46_24	712_46_1	120_0_46	124_04_11	333_04_10	126_03_1	128_0_1	59_46_1	269_46_8	84_46_1	1068_04_26	1702_0_7	1651_0_12	676_46_2	55_0_13	16_04_1	50_0_1	63_0_1
214_04_4	669_04_16	211_0_19	665_04_1	662_0_1	218_0_10	131_0_16	498_46_1	496_04_73	93_46_1	493_0_55	25_0_26	1542_0_76	23_0_10	28_46_1	29_04_49	1070_46_56	407_0_12	819_46_1	346_0_1	4_0_5	343_03_15	280_46_25	1467_0_22	813_46_1	1461_04_32	337_0_22	68_46_1	119_04_1	1097_46_24	1701_03_9	716_0_12	715_46_21	712_46_1	120_0_43	124_04_14	333_04_10	126_03_1	128_0_1	269_46_2	1068_04_27	1702_0_7	1651_0_12	59_46_1	55_0_14	16_04_1	50_0_1	63_0_1	296_0_1	297_0_1
214_04_4	669_04_20	211_0_18	665_04_1	662_0_1	218_0_10	131_0_14	498_46_1	496_04_73	93_46_1	493_0_52	25_0_28	1542_0_72	23_0_14	28_46_1	29_04_45	1070_46_51	407_0_11	819_46_1	346_0_1	4_0_5	343_03_14	280_46_29	1467_0_27	813_46_1	1461_04_33	337_0_23	68_46_1	119_04_1	1097_46_25	1701_03_8	716_0_14	715_46_17	712_46_1	120_0_39	124_04_14	333_04_8	126_03_1	128_0_1	269_46_1	1068_04_25	1702_0_8	1651_0_11	59_46_1	55_0_14	16_04_1	50_0_1	63_0_1	296_0_1	297_0_1
214_04_5	669_04_23	211_0_19	665_04_1	662_0_1	218_0_11	131_0_15	498_46_1	496_04_72	93_46_1	493_0_46	25_0_30	1542_0_73	23_0_11	28_46_1	29_04_46	1070_46_60	407_0_12	819_46_1	346_0_2	4_0_4	343_03_12	280_46_32	1467_0_22	813_46_1	1461_04_30	337_0_24	68_46_1	119_04_1	1097_46_22	1701_03_8	716_0_17	715_46_25	712_46_1	120_0_32	124_04_16	125_46_1	126_03_1	128_0_1	269_46_2	1068_04_25	1702_0_13	1651_0_9	59_46_1	55_0_19	16_04_1	50_0_1	63_0_1	296_0_1	297_0_1
214_04_4	669_04_28	211_0_13	665_04_1	662_0_1	218_0_15	131_0_12	498_46_1	496_04_70	93_46_1	493_0_40	25_0_29	1542_0_64	23_0_11	28_46_1	29_04_54	1070_46_50	407_0_11	819_46_1	346_0_2	4_0_3	343_03_11	280_46_26	1467_0_20	813_46_1	1461_04_25	337_0_23	68_46_1	119_04_1	1097_46_18	1701_03_8	716_0_18	715_46_33	712_46_1	120_0_28	124_04_14	125_46_1	126_03_1	128_0_1	269_46_2	1068_04_24	1702_0_11	1651_0_9	59_46_1	55_0_21	16_04_1	50_0_1	63_0_1	296_0_1	297_0_1
214_04_5	669_04_29	211_0_14	665_04_1	662_0_1	218_0_18	131_0_8	498_46_1	496_04_68	93_46_1	493_0_35	25_0_33	1542_0_71	23_0_11	28_46_1	29_04_45	1070_46_41	407_0_10	819_46_1	346_0_2	4_0_4	343_03_9	280_46_22	1467_0_21	813_46_1	1461_04_29	337_0_22	68_46_1	119_04_1	1097_46_14	1701_03_8	716_0_16	715_46_40	712_46_1	120_0_32	124_04_14	125_46_1	126_03_1	128_0_1	269_46_4	1068_04_24	1702_0_12	1651_0_7	59_46_1	55_0_22	16_04_1	50_0_1	63_0_1	296_0_1	297_0_1
214_04_5	669_04_32	211_0_15	665_04_1	662_0_1	218_0_19	131_0_8	498_46_1	496_04_64	93_46_1	493_0_38	25_0_29	1542_0_68	23_0_9	28_46_1	29_04_47	1070_46_45	407_0_10	819_46_1	346_0_1	4_0_7	343_03_9	280_46_22	1467_0_19	813_46_1	1461_04_28	337_0_22	68_46_1	119_04_1	1097_46_16	1701_03_9	716_0_17	715_46_44	712_46_1	120_0_34	124_04_11	125_46_1	126_03_1	128_0_1	269_46_3	1068_04_26	1702_0_13	1651_0_7	59_46_1	55_0_25	16_04_1	50_0_1	63_0_1	296_0_1	297_0_1
214_04_6	669_04_27	211_0_11	665_04_1	662_0_1	218_0_18	131_0_8	498_46_1	496_04_63	93_46_1	493_0_40	25_0_28	1542_0_67	23_0_9	28_46_1	29_04_52	1070_46_42	407_0_9	819_46_1	346_0_1	4_0_7	343_03_11	280_46_25	1467_0_20	813_46_1	1461_04_33	337_0_23	68_46_1	119_04_1	1097_46_17	1701_03_9	716_0_19	715_46_41	712_46_1	120_0_37	124_04_14	125_46_1	126_03_1	128_0_1	269_46_5	1068_04_27	1702_0_11	1651_0_8	59_46_1	55_0_25	16_04_1	50_0_1	63_0_1	296_0_1	297_0_1
214_04_6	669_04_27	211_0_11	665_04_1	662_0_1	218_0_15	131_0_11	498_46_1	496_04_64	93_46_1	493_0_35	25_0_28	1542_0_66	23_0_5	28_46_1	29_04_48	1070_46_38	407_0_10	819_46_1	346_0_2	4_0_9	343_03_15	280_46_27	1467_0_18	813_46_1	1461_04_36	337_0_21	68_46_1	119_04_1	1097_46_20	1701_03_11	716_0_21	715_46_39	712_46_1	120_0_38	124_04_12	125_46_1	126_03_1	128_0_1	269_46_5	1068_04_29	1702_0_14	1651_0_7	59_46_1	55_0_30	16_04_1	50_0_1	63_0_1	296_0_1	297_0_1
214_04_5	669_04_26	211_0_8	665_04_1	662_0_1	218_0_17	131_0_12	498_46_1	496_04_56	93_46_1	493_0_33	25_0_35	1542_0_61	23_0_4	28_46_1	29_04_50	1070_46_42	407_0_8	819_46_1	346_0_2	4_0_6	343_03_20	280_46_27	1467_0_19	813_46_1	1461_04_36	337_0_25	68_46_1	119_04_1	1097_46_20	1701_03_9	716_0_22	715_46_39	712_46_1	120_0_30	124_04_11	125_46_1	126_03_1	128_0_1	269_46_7	1068_04_31	1702_0_13	1651_0_8	59_46_1	55_0_32	16_04_1	50_0_1	63_0_1	296_0_1	297_0_1
214_04_4	669_04_26	211_0_9	665_04_1	662_0_1	218_0_14	131_0_12	498_46_1	496_04_61	93_46_1	493_0_31	25_0_39	1542_0_67	23_0_5	28_46_1	29_04_48	1070_46_34	407_0_8	819_46_1	346_0_2	4_0_8	343_03_19	280_46_26	1467_0_23	813_46_1	1461_04_35	337_0_27	68_46_1	119_04_1	1097_46_22	1701_03_6	716_0_25	715_46_37	712_46_1	120_0_32	124_04_12	125_46_1	126_03_1	128_0_1	269_46_10	1068_04_31	1702_0_10	1651_0_9	59_46_1	55_0_37	16_04_1	50_0_1	63_0_1	296_0_1	297_0_1
214_04_6	669_04_28	211_0_6	665_04_1	662_0_1	218_0_14	131_0_10	498_46_1	496_04_59	93_46_1	493_0_27	25_0_34	1542_0_60	23_0_5	28_46_1	29_04_43	1070_46_35	407_0_11	819_46_1	346_0_2	4_0_8	343_03_23	280_46_34	1467_0_25	813_46_1	1461_04_36	337_0_31	68_46_1	119_04_1	1097_46_19	1701_03_8	716_0_22	715_46_25	712_46_1	120_0_27	124_04_15	125_46_1	126_03_1	128_0_1	269_46_7	1068_04_26	1702_0_9	1651_0_7	59_46_1	55_0_38	16_04_1	50_0_1	63_0_1	296_0_1	297_0_1
214_04_5	669_04_30	211_0_7	665_04_1	662_0_1	218_0_15	131_0_13	498_46_1	496_04_59	93_46_1	493_0_30	25_0_34	1542_0_54	23_0_8	28_46_1	29_04_39	1070_46_38	407_0_11	819_46_1	346_0_2	4_0_8	343_03_25	280_46_33	1467_0_25	813_46_1	1461_04_30	337_0_33	68_46_1	119_04_1	1097_46_13	1701_03_12	716_0_27	715_46_28	712_46_1	120_0_28	124_04_17	125_46_1	126_03_1	128_0_1	269_46_9	1068_04_31	1702_0_7	1651_0_9	59_46_1	55_0_37	16_04_1	50_0_1	63_0_1	296_0_1	297_0_1
214_04_6	669_04_32	211_0_7	665_04_1	662_0_1	218_0_14	131_0_11	498_46_1	496_04_54	93_46_1	493_0_30	25_0_39	1542_0_59	23_0_8	28_46_1	29_04_37	1070_46_39	407_0_13	819_46_1	346_0_2	4_0_10	343_03_24	280_46_26	1467_0_25	813_46_1	1461_04_34	337_0_33	68_46_1	119_04_1	1097_46_9	1701_03_13	716_0_27	715_46_25	712_46_1	120_0_25	124_04_23	125_46_1	126_03_1	128_0_1	269_46_10	1068_04_34	1702_0_6	1651_0_12	59_46_1	55_0_34	16_04_1	50_0_1	63_0_1	296_0_1	297_0_1
214_04_8	669_04_31	211_0_6	665_04_1	662_0_1	218_0_12	131_0_15	498_46_1	496_04_60	93_46_1	493_0_37	25_0_39	1542_0_62	23_0_6	28_46_1	29_04_34	1070_46_39	407_0_14	819_46_1	346_0_2	4_0_10	343_03_23	280_46_24	1467_0_25	813_46_1	1461_04_33	337_0_37	68_46_1	1097_46_9	1701_03_13	716_0_31	715_46_28	712_46_1	120_0_22	124_04_19	125_46_1	126_03_1	128_0_1	269_46_9	1068_04_36	1702_0_6	1651_0_14	59_46_1	55_0_34	16_04_1	50_0_1	63_0_1	296_0_1	297_0_1	295_0_24
214_04_8	669_04_34	211_0_7	665_04_1	662_0_1	218_0_12	131_0_17	498_46_1	496_04_56	93_46_1	493_0_35	25_0_44	1542_0_63	23_0_7	28_46_1	29_04_33	1070_46_38	407_0_14	819_46_1	346_0_2	4_0_12	343_03_23	280_46_22	1467_0_29	813_46_1	1461_04_30	337_0_38	68_46_1	1097_46_8	1701_03_14	716_0_29	715_46_28	712_46_1	120_0_20	124_04_20	125_46_1	126_03_1	128_0_1	269_46_7	1068_04_34	1702_0_7	1651_0_13	59_46_1	55_0_36	16_04_1	50_0_1	63_0_1	296_0_1	297_0_1	295_0_27
214_04_5	669_04_33	211_0_6	665_04_1	662_0_1	218_0_10	131_0_14	498_46_1	496_04_51	93_46_1	493_0_30	25_0_42	1542_0_67	23_0_6	28_46_1	29_04_34	1070_46_38	407_0_17	819_46_1	346_0_2	4_0_11	343_03_21	280_46_23	1467_0_28	813_46_1	1461_04_31	337_0_36	68_46_1	1097_46_10	1701_03_14	716_0_30	715_46_31	712_46_1	120_0_21	124_04_23	125_46_1	126_03_1	128_0_1	269_46_4	1068_04_45	1702_0_6	1651_0_10	59_46_1	55_0_40	16_04_1	50_0_1	63_0_1	296_0_1	297_0_1	295_0_28
214_04_6	669_04_31	211_0_4	665_04_1	662_0_1	218_0_9	131_0_11	498_46_1	496_04_50	93_46_1	493_0_29	25_0_40	1542_0_61	23_0_6	28_46_1	29_04_39	1070_46_43	407_0_16	819_46_1	346_0_2	4_0_8	343_03_22	280_46_22	1467_0_30	813_46_1	1461_04_36	337_0_35	68_46_1	1097_46_12	1701_03_12	716_0_25	715_46_23	712_46_1	120_0_18	124_04_23	125_46_1	126_03_1	128_0_1	269_46_6	1068_04_55	1702_0_7	1651_0_7	59_46_1	55_0_43	16_04_1	50_0_1	63_0_1	296_0_1	297_0_1	295_0_29
214_04_7	669_04_35	211_0_5	665_04_1	662_0_1	218_0_10	131_0_13	498_46_1	496_04_52	93_46_1	493_0_24	25_0_33	1542_0_60	23_0_8	28_46_1	29_04_36	1070_46_55	407_0_19	819_46_1	346_0_2	4_0_11	343_03_21	280_46_22	1467_0_31	813_46_1	1461_04_43	337_0_32	68_46_1	1097_46_7	1701_03_13	716_0_24	715_46_30	712_46_1	120_0_19	124_04_20	125_46_1	126_03_1	128_0_1	269_46_11	1068_04_56	1702_0_9	1651_0_6	59_46_1	55_0_47	16_04_1	50_0_1	63_0_1	296_0_1	297_0_1	295_0_30
214_04_7	669_04_35	211_0_4	665_04_1	662_0_1	218_0_12	131_0_10	498_46_1	496_04_51	93_46_1	493_0_25	25_0_34	1542_0_63	23_0_9	28_46_1	29_04_31	1070_46_59	407_0_19	819_46_1	346_0_4	4_0_9	343_03_23	280_46_14	1467_0_26	813_46_1	1461_04_38	337_0_25	68_46_1	1097_46_4	1701_03_10	716_0_24	715_46_32	712_46_1	120_0_21	124_04_19	125_46_1	126_03_1	128_0_1	269_46_9	1068_04_59	1702_0_7	1651_0_2	59_46_1	55_0_45	16_04_1	50_0_1	63_0_1	296_0_1	297_0_1	295_0_24
214_04_9	669_04_34	211_0_4	665_04_1	662_0_1	218_0_13	131_0_9	498_46_1	496_04_48	93_46_1	493_0_28	25_0_35	1542_0_73	23_0_12	28_46_1	29_04_32	1070_46_57	407_0_21	819_46_1	346_0_4	4_0_10	343_03_25	280_46_11	1467_0_25	813_46_1	1461_04_30	337_0_28	68_46_1	1097_46_3	1701_03_10	716_0_26	715_46_31	712_46_1	120_0_21	124_04_19	125_46_1	126_03_1	128_0_1	269_46_8	1068_04_55	1702_0_7	422_46_1	59_46_1	55_0_42	16_04_1	50_0_1	63_0_1	296_0_1	297_0_1	295_0_25
214_04_11	669_04_29	211_0_3	665_04_1	662_0_1	218_0_11	131_0_5	498_46_1	496_04_46	93_46_1	493_0_29	25_0_40	1542_0_82	23_0_10	28_46_1	29_04_34	1070_46_53	407_0_29	819_46_1	346_0_4	4_0_7	343_03_31	280_46_10	1467_0_22	813_46_1	1461_04_28	337_0_24	68_46_1	1097_46_2	1701_03_12	716_0_25	715_46_36	712_46_1	120_0_19	267_46_42	125_46_1	126_03_1	128_0_1	269_46_7	1068_04_52	1702_0_6	59_46_1	55_0_40	16_04_1	50_0_1	124_04_18	63_0_1	296_0_1	297_0_1	295_0_27
214_04_7	669_04_33	211_0_4	665_04_1	662_0_1	218_0_8	131_0_4	498_46_1	496_04_47	93_46_1	493_0_29	25_0_40	1542_0_85	23_0_9	28_46_1	29_04_37	1070_46_52	407_0_31	346_0_2	4_0_5	343_03_30	280_46_12	1467_0_18	813_46_1	1461_04_27	337_0_28	68_46_1	1097_46_3	1701_03_9	716_0_23	715_46_26	712_46_1	120_0_16	267_46_36	125_46_1	126_03_1	128_0_1	269_46_5	1068_04_57	1702_0_7	59_46_1	55_0_41	16_04_1	50_0_1	124_04_13	63_0_1	296_0_1	297_0_1	295_0_31	375_0_8
214_04_6	669_04_31	211_0_4	665_04_1	662_0_1	218_0_10	131_0_4	498_46_1	496_04_45	93_46_1	493_0_29	25_0_36	1542_0_84	23_0_9	28_46_1	29_04_38	1070_46_47	407_0_31	346_0_3	4_0_5	343_03_25	280_46_11	1467_0_19	813_46_1	1461_04_26	337_0_30	68_46_1	1097_46_6	1701_03_8	716_0_25	715_46_25	712_46_1	120_0_10	267_46_34	125_46_1	126_03_1	128_0_1	269_46_5	1068_04_64	1702_0_8	59_46_1	55_0_43	16_04_1	50_0_1	124_04_11	63_0_1	296_0_1	297_0_1	295_0_29	375_0_6
214_04_6	669_04_32	211_0_4	665_04_1	662_0_1	218_0_12	131_0_3	498_46_1	496_04_45	93_46_1	493_0_28	25_0_36	1542_0_88	23_0_8	28_46_1	29_04_41	1070_46_43	407_0_30	346_0_3	4_0_1	343_03_28	280_46_11	1467_0_20	813_46_1	1461_04_23	337_0_30	68_46_1	1097_46_8	1701_03_8	716_0_24	715_46_25	712_46_1	120_0_11	267_46_22	125_46_1	126_03_1	128_0_1	269_46_8	1068_04_82	1702_0_9	59_46_1	55_0_51	50_0_1	124_04_12	63_0_1	296_0_1	297_0_1	295_0_30	375_0_3	1381_46_79
214_04_7	669_04_31	211_0_4	665_04_1	662_0_1	218_0_13	131_0_2	498_46_1	496_04_48	93_46_1	493_0_27	25_0_38	1542_0_90	23_0_10	28_46_1	29_04_42	1070_46_41	407_0_31	346_0_7	341_0_34	343_03_23	280_46_15	1467_0_23	813_46_1	1461_04_24	337_0_28	68_46_1	1097_46_7	1701_03_8	716_0_28	715_46_31	712_46_1	120_0_6	267_46_29	125_46_1	126_03_1	128_0_1	269_46_8	1068_04_94	1702_0_10	59_46_1	55_0_55	50_0_1	124_04_8	63_0_1	296_0_1	297_0_1	295_0_29	375_0_4	1381_46_81
214_04_7	669_04_24	211_0_3	665_04_1	662_0_1	218_0_13	131_0_1	498_46_1	496_04_52	93_46_1	493_0_28	25_0_37	1542_0_88	23_0_10	28_46_1	29_04_42	1070_46_39	407_0_33	346_0_8	341_0_33	343_03_23	280_46_14	1467_0_25	813_46_1	1461_04_25	337_0_23	68_46_1	1097_46_7	1701_03_10	716_0_27	715_46_36	712_46_1	120_0_8	267_46_33	125_46_1	126_03_1	128_0_1	269_46_6	1068_04_94	1702_0_9	59_46_1	55_0_55	50_0_1	124_04_8	63_0_1	296_0_1	297_0_1	295_0_27	375_0_3	1381_46_83
214_04_8	669_04_22	211_0_3	665_04_1	662_0_1	218_0_14	498_46_1	496_04_51	93_46_1	493_0_32	25_0_41	1542_0_91	23_0_13	28_46_1	29_04_38	1070_46_43	407_0_38	346_0_11	341_0_41	343_03_27	280_46_14	1467_0_25	813_46_1	1461_04_29	337_0_24	68_46_1	1097_46_1	1701_03_11	716_0_22	715_46_34	712_46_1	120_0_7	267_46_32	125_46_1	126_03_1	128_0_1	269_46_4	1068_04_95	1702_0_12	59_46_1	55_0_49	50_0_1	63_0_1	296_0_1	297_0_1	295_0_27	375_0_3	1381_46_85	290_0_61	927_46_21
214_04_7	669_04_16	211_0_2	665_04_1	662_0_1	218_0_12	498_46_1	496_04_46	93_46_1	493_0_29	25_0_44	1542_0_98	23_0_9	28_46_1	29_04_37	1070_46_46	407_0_37	346_0_11	341_0_42	343_03_27	280_46_15	1467_0_30	813_46_1	1461_04_29	337_0_23	68_46_1	1097_46_1	1701_03_9	716_0_24	715_46_28	712_46_1	120_0_7	267_46_36	125_46_1	126_03_1	128_0_1	269_46_5	1068_04_95	1702_0_10	59_46_1	55_0_48	50_0_1	63_0_1	296_0_1	297_0_1	295_0_25	375_0_5	1381_46_80	290_0_67	927_46_26
214_04_7	669_04_22	211_0_2	665_04_1	662_0_1	218_0_10	498_46_1	496_04_43	93_46_1	493_0_29	25_0_44	1542_0_94	23_0_9	28_46_1	29_04_32	1070_46_48	407_0_36	346_0_12	341_0_39	343_03_30	280_46_14	1467_0_35	813_46_1	1461_04_34	337_0_26	68_46_1	1701_03_7	716_0_25	715_46_41	712_46_1	120_0_7	267_46_36	125_46_1	126_03_1	128_0_1	269_46_4	1068_04_97	1702_0_12	59_46_1	55_0_50	50_0_1	63_0_1	296_0_1	297_0_1	295_0_25	375_0_6	1381_46_72	290_0_55	927_46_31	1086_0_22
214_04_5	669_04_26	211_0_3	665_04_1	662_0_1	218_0_12	498_46_1	496_04_39	93_46_1	493_0_34	25_0_41	1542_0_100	23_0_7	28_46_1	29_04_31	1070_46_52	407_0_35	346_0_10	341_0_38	343_03_33	280_46_16	1467_0_36	813_46_1	1461_04_36	337_0_27	68_46_1	1701_03_6	716_0_23	715_46_31	712_46_1	120_0_5	267_46_35	125_46_1	126_03_1	128_0_1	269_46_2	1068_04_99	1702_0_14	59_46_1	55_0_58	50_0_1	63_0_1	296_0_1	297_0_1	295_0_22	375_0_6	1381_46_61	290_0_52	927_46_35	1086_0_20
214_04_5	669_04_27	211_0_2	665_04_1	662_0_1	218_0_15	498_46_1	496_04_43	93_46_1	493_0_37	25_0_37	1542_0_94	23_0_5	28_46_1	29_04_29	1070_46_46	407_0_34	346_0_11	341_0_30	343_03_36	280_46_15	1467_0_40	813_46_1	1461_04_42	337_0_27	68_46_1	1701_03_6	716_0_23	715_46_35	712_46_1	120_0_6	267_46_33	125_46_1	126_03_1	128_0_1	269_46_1	1068_04_95	1702_0_13	59_46_1	55_0_65	50_0_1	63_0_1	296_0_1	297_0_1	295_0_19	375_0_6	1381_46_58	290_0_52	927_46_42	1086_0_19
214_04_8	669_04_32	211_0_2	665_04_1	662_0_1	218_0_17	498_46_1	496_04_48	93_46_1	493_0_37	25_0_31	1542_0_92	23_0_2	28_46_1	29_04_30	1070_46_44	407_0_35	346_0_11	341_0_28	343_03_31	280_46_18	1467_0_38	813_46_1	1461_04_43	337_0_27	68_46_1	1701_03_5	716_0_19	715_46_29	712_46_1	120_0_6	267_46_27	126_03_1	128_0_1	1068_04_93	1702_0_11	59_46_1	55_0_66	50_0_1	63_0_1	296_0_1	297_0_1	295_0_16	375_0_7	1381_46_55	290_0_41	927_46_40	1086_0_19	318_0_25	199_01_39
214_04_5	669_04_36	211_0_2	665_04_1	662_0_1	218_0_18	498_46_1	496_04_46	93_46_1	493_0_38	25_0_28	1542_0_84	23_0_2	28_46_1	29_04_28	1070_46_36	407_0_33	346_0_7	341_0_28	343_03_28	280_46_20	1467_0_35	813_46_1	1461_04_45	337_0_27	68_46_1	1701_03_5	716_0_17	715_46_32	712_46_1	120_0_5	267_46_27	126_03_1	128_0_1	1068_04_81	1702_0_9	59_46_1	55_0_63	50_0_1	63_0_1	296_0_1	297_0_1	295_0_13	375_0_7	1381_46_55	290_0_39	927_46_48	1086_0_20	318_0_27	199_01_38
214_04_5	669_04_37	211_0_2	665_04_1	662_0_1	218_0_16	498_46_1	496_04_43	93_46_1	493_0_41	25_0_23	1542_0_91	23_0_2	28_46_1	29_04_26	1070_46_29	407_0_27	346_0_5	341_0_28	343_03_26	280_46_22	1467_0_36	813_46_1	1461_04_42	337_0_28	68_46_1	1701_03_7	716_0_19	715_46_31	712_46_1	120_0_3	267_46_24	126_03_1	128_0_1	1068_04_79	1702_0_11	59_46_1	55_0_60	50_0_1	63_0_1	296_0_1	297_0_1	295_0_12	375_0_6	1381_46_61	290_0_42	927_46_38	1086_0_22	318_0_29	199_01_36
214_04_8	669_04_38	211_0_2	665_04_1	662_0_1	218_0_19	498_46_1	496_04_46	93_46_1	493_0_36	25_0_23	1542_0_84	23_0_2	28_46_1	29_04_22	1070_46_19	407_0_23	346_0_8	341_0_28	343_03_23	280_46_24	1467_0_34	813_46_1	1461_04_40	337_0_35	68_46_1	1701_03_7	716_0_18	715_46_29	712_46_1	120_0_3	267_46_19	126_03_1	128_0_1	1068_04_74	1702_0_11	59_46_1	55_0_60	50_0_1	63_0_1	296_0_1	297_0_1	295_0_11	375_0_4	1381_46_65	290_0_45	927_46_43	1086_0_21	318_0_28	199_01_40
214_04_8	669_04_28	665_04_1	662_0_1	218_0_17	498_46_1	496_04_43	93_46_1	493_0_41	25_0_20	1542_0_83	23_0_2	28_46_1	29_04_20	1070_46_23	407_0_24	346_0_7	341_0_30	343_03_23	280_46_28	1467_0_35	813_46_1	1461_04_43	337_0_35	68_46_1	1701_03_7	716_0_16	715_46_28	712_46_1	120_0_2	267_46_13	126_03_1	128_0_1	1068_04_72	1702_0_13	59_46_1	55_0_58	50_0_1	63_0_1	296_0_1	297_0_1	295_0_11	375_0_4	1381_46_63	290_0_42	927_46_47	1086_0_23	318_0_23	199_01_41	1080_0_26
214_04_9	669_04_27	665_04_1	662_0_1	218_0_15	498_46_1	496_04_48	93_46_1	493_0_42	25_0_20	1542_0_76	23_0_2	28_46_1	29_04_16	1070_46_31	407_0_26	346_0_7	341_0_32	343_03_26	280_46_22	1467_0_38	813_46_1	1461_04_39	337_0_34	68_46_1	1701_03_8	716_0_17	715_46_29	712_46_1	120_0_4	267_46_15	126_03_1	128_0_1	1068_04_73	1702_0_15	59_46_1	55_0_55	50_0_1	63_0_1	296_0_1	297_0_1	295_0_10	375_0_4	1381_46_63	290_0_44	927_46_49	1086_0_23	318_0_21	199_01_38	1080_0_30
214_04_13	669_04_27	665_04_1	662_0_1	218_0_18	498_46_1	496_04_50	93_46_1	493_0_49	25_0_19	1542_0_74	23_0_2	28_46_1	29_04_16	1070_46_33	407_0_28	346_0_8	341_0_38	343_03_29	280_46_17	1467_0_36	813_46_1	1461_04_38	337_0_27	68_46_1	1701_03_6	716_0_17	715_46_26	712_46_1	120_0_6	267_46_16	126_03_1	128_0_1	1068_04_85	1702_0_10	59_46_1	55_0_53	50_0_1	63_0_1	296_0_1	297_0_1	295_0_7	375_0_4	1381_46_60	290_0_53	927_46_41	1086_0_27	318_0_22	199_01_36	1080_0_34
214_04_18	669_04_25	665_04_1	662_0_1	218_0_15	498_46_1	496_04_51	93_46_1	493_0_56	25_0_23	1542_0_70	23_0_3	28_46_1	29_04_17	1070_46_32	407_0_28	346_0_7	341_0_41	343_03_30	280_46_12	1467_0_33	813_46_1	1461_04_39	337_0_26	68_46_1	1701_03_6	716_0_14	715_46_32	712_46_1	120_0_7	267_46_13	126_03_1	128_0_1	1068_04_93	1702_0_10	59_46_1	55_0_49	50_0_1	63_0_1	296_0_1	297_0_1	295_0_8	375_0_3	1381_46_51	290_0_54	927_46_36	1086_0_26	318_0_23	199_01_39	1080_0_36
214_04_20	669_04_25	665_04_1	662_0_1	218_0_15	498_46_1	496_04_56	93_46_1	493_0_48	25_0_20	1542_0_68	23_0_2	28_46_1	29_04_21	1070_46_27	407_0_31	346_0_6	341_0_39	343_03_27	280_46_15	1467_0_27	813_46_1	1461_04_39	337_0_27	68_46_1	1701_03_8	716_0_21	715_46_34	712_46_1	120_0_8	267_46_13	126_03_1	128_0_1	1068_04_104	1702_0_6	59_46_1	55_0_45	50_0_1	63_0_1	296_0_1	297_0_1	295_0_7	292_04_2	1381_46_45	290_0_56	927_46_31	1086_0_27	318_0_16	199_01_34	1080_0_39
214_04_19	669_04_23	665_04_1	662_0_1	218_0_16	496_04_55	493_0_47	25_0_18	1542_0_72	23_0_1	28_46_1	29_04_22	1070_46_20	407_0_29	346_0_6	341_0_40	343_03_29	280_46_11	1467_0_24	813_46_1	1461_04_43	337_0_27	68_46_1	1701_03_6	716_0_18	715_46_33	712_46_1	120_0_8	267_46_14	126_03_1	128_0_1	1068_04_108	1702_0_4	59_46_1	55_0_33	50_0_1	63_0_1	296_0_1	297_0_1	295_0_6	292_04_2	1381_46_39	290_0_55	927_46_32	1086_0_26	318_0_14	199_01_28	1080_0_33	197_04_25	196_0_1
214_04_18	669_04_24	665_04_1	662_0_1	218_0_18	496_04_60	493_0_45	25_0_17	1542_0_69	23_0_2	28_46_1	29_04_22	1070_46_25	407_0_28	346_0_5	341_0_38	343_03_25	280_46_13	1467_0_20	813_46_1	1461_04_50	337_0_26	68_46_1	1701_03_7	716_0_17	715_46_35	712_46_1	120_0_8	267_46_12	126_03_1	128_0_1	1068_04_106	1702_0_4	59_46_1	55_0_30	50_0_1	63_0_1	296_0_1	297_0_1	295_0_7	292_04_1	1381_46_44	290_0_51	927_46_32	1086_0_24	318_0_13	199_01_24	1080_0_30	197_04_26	196_0_1
214_04_16	669_04_27	665_04_1	662_0_1	218_0_22	496_04_60	493_0_37	25_0_18	1542_0_74	23_0_2	28_46_1	29_04_19	1070_46_21	407_0_27	346_0_6	341_0_36	343_03_26	280_46_14	1467_0_20	813_46_1	1461_04_48	337_0_30	68_46_1	1701_03_10	716_0_19	715_46_35	712_46_1	120_0_10	267_46_12	126_03_1	128_0_1	1068_04_95	1702_0_6	59_46_1	55_0_30	50_0_1	63_0_1	296_0_1	297_0_1	295_0_5	292_04_2	1381_46_40	290_0_49	927_46_26	1086_0_25	318_0_14	199_01_30	1080_0_33	197_04_25	196_0_1
214_04_12	669_04_26	665_04_1	662_0_1	218_0_24	496_04_57	493_0_43	25_0_22	1542_0_71	23_0_2	28_46_1	29_04_18	1070_46_21	407_0_21	346_0_8	341_0_38	343_03_28	280_46_8	1467_0_19	813_46_1	1461_04_56	337_0_30	68_46_1	1701_03_13	716_0_24	715_46_29	712_46_1	120_0_12	267_46_8	126_03_1	128_0_1	1068_04_87	1702_0_7	59_46_1	55_0_34	50_0_1	63_0_1	296_0_1	297_0_1	295_0_4	292_04_3	1381_46_35	290_0_50	927_46_21	1086_0_28	318_0_17	199_01_33	1080_0_31	197_04_20	196_0_1
214_04_11	669_04_21	665_04_1	662_0_1	218_0_28	496_04_58	493_0_44	25_0_26	1542_0_70	23_0_1	28_46_1	29_04_19	1070_46_22	407_0_18	346_0_9	341_0_43	343_03_25	280_46_11	1467_0_21	813_46_1	1461_04_72	337_0_35	68_46_1	1701_03_13	716_0_27	715_46_26	712_46_1	120_0_11	267_46_9	126_03_1	128_0_1	1068_04_80	1702_0_8	59_46_1	55_0_40	50_0_1	63_0_1	296_0_1	297_0_1	295_0_6	292_04_3	1381_46_43	290_0_49	927_46_16	1086_0_30	318_0_17	199_01_37	1080_0_33	197_04_20	196_0_1
214_04_11	669_04_18	665_04_1	662_0_1	218_0_26	496_04_56	493_0_45	25_0_26	1542_0_75	23_0_1	28_46_1	29_04_15	1070_46_26	407_0_18	346_0_9	341_0_50	343_03_25	280_46_10	1467_0_21	813_46_1	1461_04_76	337_0_32	68_46_1	1701_03_14	716_0_29	715_46_18	712_46_1	120_0_12	267_46_7	126_03_1	128_0_1	1068_04_79	1702_0_9	59_46_1	55_0_38	50_0_1	63_0_1	296_0_1	297_0_1	295_0_6	292_04_2	1381_46_41	290_0_49	927_46_12	1086_0_33	318_0_11	199_01_44	1080_0_33	197_04_18	196_0_1
214_04_11	669_04_16	665_04_1	662_0_1	218_0_26	496_04_59	493_0_51	25_0_18	1542_0_71	23_0_1	28_46_1	29_04_15	1070_46_35	407_0_16	346_0_9	341_0_45	343_03_27	280_46_7	1467_0_18	813_46_1	1461_04_72	337_0_27	68_46_1	1701_03_14	716_0_30	715_46_20	712_46_1	120_0_13	267_46_6	126_03_1	128_0_1	1068_04_80	1702_0_8	59_46_1	55_0_46	50_0_1	63_0_1	296_0_1	297_0_1	295_0_6	292_04_1	1381_46_40	290_0_45	927_46_11	1086_0_33	318_0_15	199_01_52	1080_0_30	197_04_22	196_0_1
214_04_13	669_04_18	665_04_1	662_0_1	218_0_32	496_04_57	493_0_55	25_0_18	1542_0_70	23_0_1	28_46_1	29_04_23	1070_46_30	407_0_20	346_0_8	341_0_42	343_03_26	280_46_9	1467_0_19	813_46_1	1461_04_71	337_0_28	68_46_1	1701_03_13	716_0_29	715_46_20	712_46_1	120_0_10	267_46_5	126_03_1	128_0_1	1068_04_78	1702_0_7	59_46_1	55_0_46	50_0_1	63_0_1	296_0_1	297_0_1	295_0_3	292_04_2	1381_46_39	290_0_43	927_46_12	1086_0_32	318_0_13	199_01_53	1080_0_28	197_04_23	196_0_1
214_04_14	669_04_18	665_04_1	662_0_1	218_0_32	496_04_63	493_0_62	25_0_18	1542_0_70	23_0_1	28_46_1	29_04_29	1070_46_30	407_0_18	346_0_6	341_0_39	343_03_27	280_46_8	1467_0_18	813_46_1	1461_04_66	337_0_27	68_46_1	1701_03_14	716_0_23	715_46_22	712_46_1	120_0_11	267_46_4	126_03_1	128_0_1	1068_04_81	1702_0_4	59_46_1	55_0_45	50_0_1	63_0_1	296_0_1	297_0_1	295_0_3	292_04_2	1381_46_35	290_0_41	927_46_9	1086_0_31	318_0_12	199_01_57	1080_0_27	197_04_23	196_0_1
214_04_13	669_04_18	665_04_1	662_0_1	218_0_35	496_04_64	493_0_60	25_0_16	1542_0_74	23_0_1	28_46_1	29_04_36	1070_46_25	407_0_27	346_0_3	341_0_42	343_03_30	280_46_8	1467_0_20	813_46_1	1461_04_72	337_0_23	68_46_1	1701_03_13	716_0_22	715_46_21	712_46_1	120_0_10	267_46_4	126_03_1	128_0_1	1068_04_93	1702_0_5	59_46_1	55_0_41	50_0_1	63_0_1	296_0_1	297_0_1	295_0_3	292_04_2	1381_46_34	290_0_36	927_46_8	1086_0_31	318_0_11	199_01_56	1080_0_28	197_04_23	196_0_1
214_04_15	669_04_18	665_04_1	662_0_1	218_0_35	496_04_63	493_0_54	25_0_18	1542_0_66	23_0_1	28_46_1	29_04_36	1070_46_21	407_0_27	346_0_1	341_0_41	343_03_30	280_46_8	1467_0_23	813_46_1	1461_04_65	337_0_18	68_46_1	1701_03_12	716_0_23	715_46_25	712_46_1	120_0_13	267_46_4	126_03_1	128_0_1	1068_04_99	1702_0_7	59_46_1	55_0_43	50_0_1	63_0_1	296_0_1	297_0_1	292_04_2	1381_46_37	290_0_40	927_46_6	1086_0_31	318_0_12	199_01_50	1080_0_27	197_04_22	196_0_1	1088_0_3
214_04_15	669_04_19	665_04_1	662_0_1	218_0_33	496_04_60	493_0_54	25_0_15	1542_0_70	23_0_1	28_46_1	29_04_34	1070_46_18	407_0_28	346_0_2	341_0_41	343_03_28	280_46_7	1467_0_24	813_46_1	1461_04_63	337_0_19	68_46_1	1701_03_8	716_0_21	715_46_22	712_46_1	120_0_11	267_46_5	126_03_1	128_0_1	1068_04_105	1702_0_6	59_46_1	55_0_46	50_0_1	63_0_1	296_0_1	297_0_1	292_04_3	1381_46_44	290_0_38	927_46_6	1086_0_37	318_0_10	199_01_49	1080_0_27	197_04_24	196_0_1	1088_0_2
214_04_16	669_04_18	665_04_1	662_0_1	218_0_37	496_04_57	493_0_58	25_0_14	1542_0_83	23_0_1	28_46_1	29_04_33	1070_46_15	407_0_31	346_0_2	341_0_38	343_03_30	280_46_2	1467_0_30	813_46_1	1461_04_60	337_0_18	68_46_1	1701_03_7	716_0_28	715_46_25	712_46_1	120_0_10	267_46_7	126_03_1	128_0_1	1068_04_102	1702_0_6	59_46_1	55_0_46	50_0_1	63_0_1	296_0_1	297_0_1	292_04_3	1381_46_38	290_0_39	927_46_6	1086_0_37	318_0_8	199_01_47	1080_0_25	197_04_23	196_0_1	1088_0_1
214_04_14	669_04_17	665_04_1	662_0_1	218_0_38	496_04_61	493_0_59	25_0_12	1542_0_85	23_0_1	28_46_1	29_04_37	1070_46_13	407_0_29	346_0_2	341_0_37	343_03_27	280_46_1	1467_0_28	813_46_1	1461_04_54	337_0_19	68_46_1	1701_03_6	716_0_29	715_46_23	712_46_1	120_0_10	267_46_5	126_03_1	128_0_1	1068_04_95	1702_0_5	59_46_1	55_0_40	50_0_1	63_0_1	296_0_1	297_0_1	292_04_3	1381_46_41	290_0_44	927_46_4	1086_0_39	318_0_4	199_01_46	1080_0_25	197_04_23	196_0_1	1088_0_1
214_04_16	669_04_15	665_04_1	662_0_1	218_0_38	496_04_60	493_0_61	25_0_6	1542_0_103	23_0_1	28_46_1	29_04_35	1070_46_12	407_0_25	346_0_2	341_0_38	343_03_24	1467_0_28	813_46_1	1461_04_59	337_0_19	68_46_1	1701_03_8	716_0_28	715_46_15	712_46_1	120_0_10	267_46_4	126_03_1	128_0_1	1068_04_91	1702_0_6	59_46_1	55_0_41	50_0_1	63_0_1	296_0_1	297_0_1	292_04_4	1381_46_45	290_0_48	927_46_2	1086_0_41	318_0_2	199_01_44	1080_0_26	197_04_19	196_0_1	271_46_25	1177_46_1
214_04_22	669_04_14	665_04_1	662_0_1	218_0_42	496_04_65	493_0_53	25_0_4	1542_0_98	23_0_1	28_46_1	29_04_33	1070_46_14	407_0_23	341_0_41	343_03_25	1467_0_32	813_46_1	1461_04_62	337_0_18	68_46_1	1701_03_7	716_0_27	715_46_11	712_46_1	120_0_10	126_03_1	128_0_1	1068_04_83	1702_0_9	59_46_1	55_0_40	50_0_1	63_0_1	296_0_1	297_0_1	292_04_4	1381_46_50	290_0_42	1660_0_13	1086_0_44	318_0_2	199_01_44	1080_0_26	197_04_18	196_0_1	271_46_21	1177_46_1	394_0_13	82_0_1
214_04_21	669_04_12	665_04_1	662_0_1	218_0_40	496_04_67	493_0_56	25_0_1	1542_0_97	23_0_1	28_46_1	29_04_34	1070_46_8	407_0_25	341_0_41	343_03_18	1467_0_37	813_46_1	1461_04_66	337_0_15	68_46_1	1701_03_6	716_0_26	715_46_10	712_46_1	120_0_9	126_03_1	128_0_1	1068_04_75	1702_0_12	59_46_1	55_0_35	50_0_1	63_0_1	296_0_1	297_0_1	292_04_4	1381_46_56	290_0_42	1660_0_13	1086_0_48	318_0_2	199_01_38	1080_0_30	197_04_24	196_0_1	271_46_18	1177_46_1	394_0_11	82_0_1
214_04_18	669_04_12	665_04_1	662_0_1	218_0_41	496_04_75	493_0_55	25_0_1	1542_0_97	23_0_1	28_46_1	29_04_29	1070_46_3	407_0_26	341_0_42	343_03_14	1467_0_41	813_46_1	1461_04_71	337_0_14	68_46_1	1701_03_5	716_0_27	715_46_11	712_46_1	120_0_9	126_03_1	128_0_1	1068_04_74	1702_0_12	59_46_1	55_0_33	50_0_1	63_0_1	296_0_1	297_0_1	292_04_5	1381_46_55	290_0_42	1660_0_13	1086_0_50	318_0_2	199_01_36	1080_0_27	197_04_29	196_0_1	271_46_15	1177_46_1	394_0_10	82_0_1
214_04_22	669_04_12	665_04_1	662_0_1	218_0_41	496_04_81	493_0_50	25_0_1	1542_0_85	23_0_1	28_46_1	29_04_31	1070_46_2	407_0_24	341_0_37	343_03_11	1467_0_44	813_46_1	1461_04_66	337_0_17	68_46_1	1701_03_6	716_0_25	715_46_9	712_46_1	120_0_9	126_03_1	128_0_1	1068_04_70	1702_0_10	59_46_1	55_0_32	50_0_1	63_0_1	296_0_1	297_0_1	292_04_5	1381_46_51	290_0_39	1660_0_12	1086_0_51	318_0_1	199_01_42	1080_0_26	197_04_30	196_0_1	271_46_14	1177_46_1	394_0_16	82_0_1
214_04_25	669_04_17	665_04_1	662_0_1	218_0_44	496_04_91	493_0_50	1542_0_80	23_0_1	28_46_1	29_04_26	1070_46_1	407_0_22	341_0_28	343_03_6	1467_0_47	813_46_1	1461_04_65	337_0_13	1701_03_6	716_0_25	715_46_11	712_46_1	120_0_10	126_03_1	128_0_1	1068_04_67	1702_0_7	59_46_1	55_0_29	50_0_1	63_0_1	296_0_1	297_0_1	292_04_7	1381_46_54	290_0_38	1660_0_7	1086_0_44	318_0_1	199_01_42	1080_0_24	197_04_31	196_0_1	271_46_12	1177_46_1	394_0_14	82_0_1	279_46_1	398_0_9
214_04_27	669_04_18	665_04_1	662_0_1	218_0_45	496_04_87	493_0_51	1542_0_75	23_0_1	28_46_1	29_04_26	407_0_18	341_0_26	343_03_6	1467_0_44	813_46_1	1461_04_59	337_0_16	1701_03_9	716_0_22	715_46_15	712_46_1	120_0_10	126_03_1	128_0_1	1068_04_74	1702_0_6	59_46_1	55_0_24	50_0_1	63_0_1	296_0_1	297_0_1	292_04_8	1381_46_52	290_0_37	1660_0_5	1086_0_39	318_0_1	199_01_45	1080_0_23	197_04_35	196_0_1	271_46_10	1177_46_1	394_0_16	82_0_1	279_46_1	398_0_8	86_46_1
214_04_21	669_04_15	665_04_1	662_0_1	218_0_50	496_04_96	493_0_46	1542_0_75	23_0_1	28_46_1	29_04_25	407_0_17	341_0_25	343_03_5	1467_0_47	813_46_1	1461_04_54	337_0_19	1701_03_8	716_0_22	715_46_15	712_46_1	120_0_9	126_03_1	128_0_1	1068_04_81	1702_0_6	59_46_1	55_0_27	50_0_1	63_0_1	296_0_1	297_0_1	292_04_8	1381_46_53	290_0_39	1660_0_5	1086_0_37	318_0_1	199_01_43	1080_0_23	197_04_38	196_0_1	271_46_5	1177_46_1	394_0_16	82_0_1	279_46_1	398_0_9	86_46_1
214_04_20	669_04_16	665_04_1	662_0_1	218_0_51	496_04_95	493_0_41	1542_0_68	23_0_1	28_46_1	29_04_25	407_0_15	341_0_23	343_03_2	1467_0_49	813_46_1	1461_04_42	337_0_15	1701_03_8	716_0_22	715_46_13	712_46_1	120_0_8	126_03_1	128_0_1	1068_04_82	1702_0_6	59_46_1	55_0_27	50_0_1	63_0_1	296_0_1	297_0_1	292_04_12	1381_46_56	290_0_42	1660_0_2	1086_0_38	318_0_1	199_01_47	1080_0_23	197_04_42	196_0_1	271_46_8	1177_46_1	394_0_14	82_0_1	279_46_1	398_0_12	86_46_1
214_04_24	669_04_14	665_04_1	662_0_1	218_0_49	496_04_89	493_0_40	1542_0_66	23_0_1	28_46_1	29_04_29	407_0_12	341_0_23	343_03_1	1467_0_51	813_46_1	1461_04_33	337_0_14	1701_03_8	716_0_22	715_46_16	712_46_1	120_0_9	126_03_1	128_0_1	1068_04_76	1702_0_5	59_46_1	55_0_29	50_0_1	63_0_1	296_0_1	297_0_1	292_04_8	1381_46_55	290_0_42	1660_0_3	1086_0_41	318_0_1	199_01_52	1080_0_19	197_04_41	196_0_1	271_46_7	1177_46_1	394_0_16	82_0_1	279_46_1	398_0_13	86_46_1
214_04_21	669_04_12	665_04_1	662_0_1	218_0_47	496_04_86	493_0_38	1542_0_73	23_0_1	28_46_1	29_04_31	407_0_16	341_0_25	1467_0_51	813_46_1	1461_04_28	337_0_14	1068_04_69	716_0_25	715_46_14	712_46_1	120_0_6	128_0_1	1701_03_10	1702_0_4	59_46_1	55_0_25	50_0_1	63_0_1	296_0_1	297_0_1	292_04_7	1381_46_63	290_0_41	1660_0_3	1086_0_40	318_0_1	199_01_52	1080_0_16	197_04_30	196_0_1	271_46_7	1177_46_1	394_0_15	82_0_1	279_46_1	398_0_16	86_46_1	139_46_1	794_0_52
214_04_19	669_04_12	665_04_1	662_0_1	218_0_39	496_04_77	493_0_39	1542_0_67	23_0_1	28_46_1	29_04_30	407_0_15	341_0_27	1467_0_48	813_46_1	1461_04_34	337_0_13	1068_04_62	716_0_24	715_46_15	712_46_1	120_0_6	128_0_1	1701_03_12	1702_0_5	59_46_1	55_0_27	50_0_1	63_0_1	296_0_1	297_0_1	292_04_7	1381_46_63	290_0_38	1660_0_4	1086_0_38	318_0_1	199_01_51	1080_0_12	197_04_28	196_0_1	271_46_6	1177_46_1	394_0_11	82_0_1	279_46_1	398_0_18	86_46_1	139_46_1	794_0_52
214_04_18	669_04_12	665_04_1	662_0_1	218_0_40	496_04_77	493_0_38	1542_0_66	28_46_1	29_04_33	407_0_13	341_0_24	1467_0_49	813_46_1	1461_04_32	337_0_13	1068_04_54	716_0_21	715_46_15	712_46_1	120_0_5	128_0_1	1701_03_14	1702_0_5	59_46_1	55_0_30	50_0_1	63_0_1	296_0_1	297_0_1	292_04_7	1381_46_62	290_0_36	1660_0_3	1086_0_44	318_0_1	199_01_48	1080_0_12	197_04_31	196_0_1	271_46_6	1177_46_1	394_0_11	82_0_1	279_46_1	398_0_16	86_46_1	139_46_1	794_0_52	1717_0_47
214_04_15	669_04_11	665_04_1	662_0_1	218_0_35	496_04_82	493_0_32	1542_0_71	28_46_1	29_04_34	407_0_12	341_0_30	1467_0_49	1461_04_32	337_0_14	1068_04_50	716_0_18	715_46_17	120_0_5	128_0_1	1701_03_13	1702_0_5	59_46_1	55_0_33	50_0_1	63_0_1	296_0_1	297_0_1	292_04_4	1381_46_57	290_0_30	1660_0_3	1086_0_38	318_0_1	199_01_46	1080_0_12	197_04_31	196_0_1	271_46_6	1177_46_1	394_0_9	82_0_1	279_46_1	398_0_14	86_46_1	794_0_55	1717_0_44	1714_04_94	421_0_1	422_46_1
214_04_15	669_04_12	665_04_1	662_0_1	218_0_33	496_04_84	493_0_34	1542_0_74	28_46_1	29_04_40	407_0_9	341_0_33	1467_0_48	1461_04_28	337_0_15	1068_04_50	716_0_15	715_46_20	120_0_4	128_0_1	1701_03_13	1702_0_6	59_46_1	55_0_38	50_0_1	63_0_1	296_0_1	297_0_1	292_04_4	1381_46_53	290_0_27	1660_0_3	1086_0_37	318_0_1	199_01_40	1080_0_12	197_04_31	196_0_1	271_46_3	1177_46_1	394_0_10	82_0_1	279_46_1	398_0_13	86_46_1	794_0_66	1717_0_43	1714_04_104	421_0_1	422_46_1
214_04_18	669_04_10	665_04_1	662_0_1	218_0_41	496_04_83	493_0_36	1542_0_73	28_46_1	29_04_44	407_0_8	341_0_34	1467_0_46	1461_04_27	337_0_11	1068_04_48	716_0_15	715_46_19	120_0_4	128_0_1	1701_03_15	1702_0_3	59_46_1	55_0_40	50_0_1	63_0_1	296_0_1	297_0_1	292_04_6	1381_46_55	290_0_28	1660_0_3	1086_0_41	318_0_1	199_01_34	1080_0_9	197_04_33	196_0_1	271_46_1	1177_46_1	394_0_5	82_0_1	279_46_1	398_0_15	86_46_1	794_0_71	1717_0_47	1714_04_109	421_0_1	422_46_1
214_04_20	669_04_8	665_04_1	662_0_1	218_0_43	496_04_84	493_0_40	1542_0_81	28_46_1	29_04_45	407_0_6	341_0_43	1467_0_47	1461_04_37	337_0_10	1068_04_51	716_0_20	715_46_24	120_0_4	128_0_1	1701_03_17	1702_0_1	59_46_1	55_0_49	50_0_1	63_0_1	296_0_1	297_0_1	292_04_5	1381_46_54	290_0_27	1660_0_4	1086_0_35	318_0_1	199_01_37	1080_0_9	197_04_30	196_0_1	1177_46_1	394_0_5	82_0_1	279_46_1	398_0_14	86_46_1	794_0_76	1717_0_60	1714_04_109	421_0_1	422_46_1	1010_0_18
214_04_20	669_04_7	665_04_1	662_0_1	218_0_47	496_04_84	493_0_38	1542_0_77	28_46_1	29_04_44	407_0_5	341_0_38	1467_0_48	1461_04_39	337_0_9	1068_04_46	716_0_23	715_46_21	120_0_4	128_0_1	1701_03_14	1702_0_2	55_0_49	50_0_1	296_0_1	297_0_1	292_04_4	1381_46_53	290_0_36	1660_0_2	1086_0_35	318_0_1	199_01_39	1080_0_8	197_04_30	196_0_1	1177_46_1	394_0_4	82_0_1	279_46_1	398_0_14	86_46_1	794_0_65	1717_0_68	1714_04_105	421_0_1	422_46_1	1010_0_17	363_034_166	360_0_61
214_04_22	669_04_7	665_04_1	662_0_1	218_0_47	496_04_81	493_0_33	1542_0_71	28_46_1	29_04_38	407_0_5	341_0_38	1467_0_49	1461_04_37	337_0_9	1068_04_42	716_0_21	715_46_18	120_0_3	128_0_1	1701_03_15	1702_0_2	55_0_52	50_0_1	296_0_1	297_0_1	292_04_3	1381_46_53	290_0_38	1660_0_2	1086_0_39	318_0_1	199_01_39	1080_0_6	197_04_29	196_0_1	1177_46_1	394_0_4	82_0_1	279_46_1	398_0_13	86_46_1	794_0_65	1717_0_63	1714_04_103	421_0_1	422_46_1	1010_0_17	363_034_166	360_0_63
214_04_22	669_04_7	665_04_1	662_0_1	218_0_42	496_04_85	493_0_31	1542_0_75	28_46_1	29_04_30	407_0_2	341_0_37	1467_0_54	1461_04_38	337_0_8	1068_04_37	716_0_23	715_46_13	120_0_3	128_0_1	1701_03_15	1702_0_2	55_0_48	50_0_1	296_0_1	297_0_1	292_04_3	1381_46_54	290_0_37	1660_0_1	1086_0_40	318_0_1	199_01_44	1080_0_5	197_04_25	196_0_1	1177_46_1	394_0_6	82_0_1	279_46_1	398_0_12	86_46_1	794_0_64	1717_0_66	1714_04_107	421_0_1	422_46_1	1010_0_22	363_034_155	360_0_55
214_04_20	669_04_6	665_04_1	662_0_1	218_0_36	496_04_79	493_0_24	1542_0_72	28_46_1	29_04_35	407_0_1	341_0_34	1467_0_53	1461_04_39	337_0_6	1068_04_40	716_0_19	715_46_12	120_0_2	128_0_1	1701_03_14	1702_0_5	55_0_49	50_0_1	296_0_1	297_0_1	292_04_4	1381_46_47	290_0_38	1086_0_43	318_0_1	199_01_50	1080_0_5	197_04_30	196_0_1	1177_46_1	394_0_7	82_0_1	279_46_1	398_0_12	86_46_1	794_0_61	1717_0_66	1714_04_112	421_0_1	422_46_1	1010_0_19	363_034_151	360_0_59	1655_04_19
214_04_19	669_04_7	665_04_1	662_0_1	218_0_32	496_04_76	493_0_24	1542_0_71	28_46_1	29_04_37	407_0_1	341_0_33	1467_0_52	1461_04_38	337_0_6	1068_04_34	716_0_17	715_46_12	120_0_3	128_0_1	1701_03_14	1702_0_5	55_0_43	50_0_1	296_0_1	297_0_1	292_04_5	1381_46_42	290_0_44	1086_0_41	318_0_1	199_01_51	1080_0_5	197_04_28	196_0_1	1177_46_1	112_0_24	82_0_1	279_46_1	398_0_15	86_46_1	794_0_53	1717_0_61	1714_04_120	421_0_1	422_46_1	1010_0_21	363_034_152	360_0_55	1655_04_21
214_04_20	669_04_7	665_04_1	662_0_1	218_0_28	496_04_85	493_0_24	1542_0_77	28_46_1	29_04_42	407_0_2	341_0_27	1467_0_50	1461_04_37	337_0_6	1068_04_29	716_0_16	715_46_11	120_0_3	128_0_1	1701_03_14	1702_0_6	55_0_43	50_0_1	296_0_1	297_0_1	292_04_6	1381_46_33	290_0_48	1086_0_39	318_0_1	199_01_58	1080_0_7	197_04_23	196_0_1	1177_46_1	112_0_24	82_0_1	279_46_1	398_0_24	86_46_1	794_0_55	1717_0_59	1714_04_125	421_0_1	422_46_1	1010_0_20	363_034_156	360_0_54	1655_04_32
214_04_21	669_04_6	665_04_1	662_0_1	218_0_27	496_04_81	493_0_23	1542_0_73	28_46_1	29_04_49	407_0_2	341_0_33	1467_0_50	1461_04_38	337_0_6	1068_04_32	716_0_14	715_46_9	120_0_2	128_0_1	1701_03_13	1702_0_8	55_0_45	50_0_1	296_0_1	297_0_1	292_04_6	1381_46_36	290_0_48	1086_0_39	318_0_1	199_01_58	1080_0_5	197_04_22	196_0_1	1177_46_1	112_0_21	82_0_1	279_46_1	398_0_20	86_46_1	794_0_43	1717_0_61	1714_04_130	421_0_1	422_46_1	1010_0_22	363_034_148	360_0_60	1655_04_41
214_04_19	669_04_5	665_04_1	662_0_1	218_0_29	496_04_77	493_0_23	1542_0_71	28_46_1	29_04_54	407_0_2	341_0_37	1467_0_54	1461_04_35	337_0_6	1068_04_36	716_0_12	715_46_5	120_0_1	128_0_1	1701_03_11	1702_0_9	55_0_48	50_0_1	296_0_1	297_0_1	292_04_5	1381_46_38	290_0_48	1086_0_36	318_0_1	199_01_56	1080_0_4	197_04_25	196_0_1	1177_46_1	112_0_19	82_0_1	279_46_1	398_0_21	86_46_1	794_0_42	1717_0_64	1714_04_128	421_0_1	422_46_1	1010_0_20	363_034_147	360_0_62	1655_04_47
214_04_20	669_04_5	665_04_1	662_0_1	218_0_29	496_04_80	493_0_20	1542_0_70	28_46_1	29_04_52	341_0_39	1467_0_53	1461_04_27	337_0_7	1068_04_37	716_0_11	715_46_7	128_0_1	1701_03_12	1702_0_8	55_0_54	50_0_1	296_0_1	297_0_1	292_04_6	1381_46_41	290_0_49	1086_0_37	318_0_1	199_01_50	1080_0_3	197_04_27	196_0_1	1177_46_1	112_0_20	82_0_1	279_46_1	398_0_22	86_46_1	794_0_48	1717_0_66	1714_04_126	421_0_1	422_46_1	1010_0_20	363_034_146	360_0_63	1655_04_43	108_0_143	385_04_9
214_04_15	669_04_6	665_04_1	662_0_1	218_0_34	496_04_67	493_0_18	1542_0_59	28_46_1	29_04_59	341_0_37	1467_0_47	1461_04_21	337_0_7	1068_04_37	716_0_13	715_46_6	128_0_1	1701_03_12	1702_0_6	55_0_48	50_0_1	296_0_1	297_0_1	292_04_5	1381_46_39	290_0_49	1086_0_43	318_0_1	199_01_39	1080_0_2	197_04_26	196_0_1	1177_46_1	112_0_21	82_0_1	279_46_1	398_0_27	86_46_1	794_0_50	1717_0_72	1714_04_129	421_0_1	422_46_1	1010_0_17	363_034_141	360_0_65	1655_04_49	108_0_134	385_04_11
214_04_12	669_04_9	665_04_1	662_0_1	218_0_34	496_04_64	493_0_19	1542_0_61	28_46_1	29_04_60	341_0_36	1467_0_45	1461_04_16	337_0_7	1068_04_37	716_0_15	715_46_4	128_0_1	1701_03_9	1702_0_6	55_0_44	50_0_1	296_0_1	297_0_1	292_04_5	1381_46_38	290_0_53	1086_0_43	318_0_1	199_01_44	1080_0_1	197_04_23	196_0_1	1177_46_1	112_0_21	82_0_1	279_46_1	398_0_35	86_46_1	794_0_53	1717_0_80	1714_04_146	421_0_1	422_46_1	1010_0_17	363_034_153	360_0_68	1655_04_50	108_0_132	385_04_9
214_04_11	669_04_10	665_04_1	662_0_1	218_0_29	496_04_56	493_0_19	1542_0_69	28_46_1	29_04_57	341_0_35	1467_0_44	1461_04_21	337_0_4	1068_04_36	716_0_13	715_46_6	128_0_1	1701_03_9	1702_0_6	55_0_32	50_0_1	296_0_1	297_0_1	292_04_9	1381_46_29	290_0_52	1086_0_41	318_0_1	199_01_45	197_04_21	196_0_1	112_0_22	82_0_1	279_46_1	398_0_35	86_46_1	794_0_58	1717_0_86	1714_04_163	421_0_1	422_46_1	1010_0_18	363_034_152	360_0_75	1655_04_42	108_0_128	146_04_2	385_04_8	388_0_65
214_04_12	669_04_10	665_04_1	662_0_1	218_0_22	496_04_45	493_0_16	1542_0_70	28_46_1	29_04_55	341_0_32	1467_0_51	1461_04_20	337_0_1	1068_04_31	716_0_14	715_46_6	128_0_1	1701_03_10	1702_0_6	55_0_34	50_0_1	296_0_1	297_0_1	292_04_7	1381_46_24	290_0_48	1086_0_42	318_0_1	199_01_45	197_04_21	196_0_1	112_0_20	82_0_1	279_46_1	398_0_39	86_46_1	794_0_56	1717_0_90	1714_04_173	421_0_1	422_46_1	1010_0_17	363_034_140	360_0_85	1655_04_42	108_0_129	146_04_2	385_04_9	388_0_52
214_04_11	669_04_8	665_04_1	662_0_1	218_0_20	496_04_45	493_0_16	1542_0_75	28_46_1	29_04_59	341_0_28	1467_0_59	1461_04_22	337_0_1	1068_04_27	716_0_13	715_46_4	128_0_1	1701_03_11	1702_0_4	55_0_34	50_0_1	296_0_1	297_0_1	292_04_8	1381_46_30	290_0_51	1086_0_38	318_0_1	199_01_45	197_04_21	196_0_1	112_0_23	82_0_1	279_46_1	398_0_46	86_46_1	794_0_56	1717_0_85	1714_04_166	421_0_1	422_46_1	1010_0_13	363_034_147	360_0_83	1655_04_40	108_0_124	146_04_2	385_04_8	388_0_46
214_04_11	669_04_14	665_04_1	662_0_1	218_0_17	496_04_45	493_0_15	1542_0_80	28_46_1	29_04_65	341_0_29	1467_0_58	1461_04_24	337_0_1	1068_04_24	716_0_13	715_46_4	128_0_1	1701_03_13	1702_0_5	55_0_36	50_0_1	296_0_1	297_0_1	292_04_7	1381_46_36	290_0_60	1086_0_33	318_0_1	199_01_48	197_04_20	196_0_1	112_0_27	82_0_1	279_46_1	398_0_46	86_46_1	794_0_50	1717_0_84	1714_04_175	421_0_1	422_46_1	1010_0_17	363_034_146	360_0_82	1655_04_39	108_0_130	146_04_1	385_04_9	388_0_40
214_04_11	669_04_13	665_04_1	662_0_1	218_0_22	496_04_41	493_0_18	1542_0_90	28_46_1	29_04_69	341_0_29	1467_0_64	1461_04_25	337_0_1	1068_04_26	716_0_12	715_46_3	128_0_1	1701_03_10	1702_0_4	55_0_34	50_0_1	296_0_1	297_0_1	292_04_10	1381_46_31	290_0_61	1086_0_34	318_0_1	199_01_53	197_04_22	196_0_1	112_0_23	82_0_1	279_46_1	398_0_43	86_46_1	794_0_47	1717_0_74	1714_04_186	421_0_1	422_46_1	1010_0_20	363_034_143	360_0_75	1655_04_38	108_0_133	385_04_9	388_0_40	248_04_1
214_04_10	669_04_13	665_04_1	662_0_1	218_0_19	496_04_36	493_0_20	1542_0_88	28_46_1	29_04_74	341_0_27	1467_0_70	1461_04_19	337_0_2	1068_04_27	716_0_8	715_46_2	128_0_1	1701_03_10	1702_0_5	55_0_35	50_0_1	296_0_1	297_0_1	292_04_10	1381_46_35	290_0_69	1086_0_35	318_0_1	199_01_47	197_04_19	196_0_1	112_0_24	82_0_1	279_46_1	398_0_42	86_46_1	794_0_48	1717_0_70	1714_04_169	421_0_1	422_46_1	1010_0_19	363_034_157	360_0_73	1655_04_34	108_0_132	385_04_9	388_0_34	248_04_1
214_04_6	669_04_11	665_04_1	662_0_1	218_0_18	496_04_37	493_0_19	1542_0_80	28_46_1	29_04_81	341_0_29	1467_0_66	1461_04_17	337_0_2	1068_04_26	716_0_5	715_46_2	128_0_1	1701_03_10	1702_0_5	55_0_29	50_0_1	296_0_1	297_0_1	292_04_11	1381_46_39	290_0_62	1086_0_39	318_0_1	199_01_46	197_04_21	196_0_1	112_0_23	82_0_1	279_46_1	398_0_42	86_46_1	794_0_50	1717_0_69	1714_04_161	421_0_1	422_46_1	1010_0_16	363_034_160	360_0_81	1655_04_40	108_0_127	385_04_10	388_0_33	248_04_1
214_04_6	669_04_14	665_04_1	662_0_1	218_0_16	496_04_38	493_0_16	1542_0_77	28_46_1	29_04_88	341_0_26	1467_0_66	1461_04_20	337_0_3	1068_04_32	716_0_7	715_46_2	128_0_1	1701_03_9	1702_0_7	55_0_24	50_0_1	296_0_1	297_0_1	292_04_8	1381_46_41	290_0_63	1086_0_44	318_0_1	199_01_47	197_04_23	196_0_1	112_0_24	82_0_1	279_46_1	398_0_48	86_46_1	794_0_58	1717_0_67	1714_04_158	421_0_1	422_46_1	1010_0_15	363_034_156	360_0_75	1655_04_35	108_0_120	385_04_13	388_0_34	248_04_1
214_04_7	669_04_17	665_04_1	662_0_1	218_0_13	496_04_39	493_0_9	1542_0_64	28_46_1	29_04_89	341_0_30	1467_0_62	1461_04_17	337_0_2	1068_04_28	716_0_10	715_46_2	128_0_1	1701_03_8	1702_0_9	55_0_23	50_0_1	296_0_1	297_0_1	292_04_10	1381_46_43	290_0_66	1086_0_47	318_0_1	199_01_46	197_04_22	196_0_1	112_0_23	82_0_1	279_46_1	398_0_50	86_46_1	794_0_65	1717_0_73	1714_04_156	421_0_1	422_46_1	1010_0_13	363_034_163	360_0_79	1655_04_38	108_0_112	385_04_12	388_0_39	248_04_1
214_04_5	669_04_16	665_04_1	662_0_1	218_0_13	496_04_37	493_0_9	1542_0_75	28_46_1	29_04_89	341_0_27	1467_0_65	1461_04_12	1068_04_26	716_0_12	715_46_6	128_0_1	1701_03_9	1702_0_8	55_0_17	50_0_1	296_0_1	297_0_1	292_04_12	1381_46_45	290_0_70	1086_0_40	318_0_1	199_01_41	197_04_23	196_0_1	112_0_20	82_0_1	279_46_1	398_0_49	86_46_1	794_0_69	1717_0_65	1714_04_166	421_0_1	422_46_1	1010_0_10	363_034_162	360_0_83	1655_04_45	108_0_102	385_04_12	388_0_46	248_04_1	105_04_1
214_04_5	669_04_13	665_04_1	662_0_1	218_0_13	496_04_38	493_0_8	1542_0_82	28_46_1	29_04_84	341_0_22	1467_0_65	1461_04_10	1068_04_24	716_0_13	715_46_10	128_0_1	1701_03_7	1702_0_8	55_0_17	50_0_1	296_0_1	297_0_1	292_04_13	1381_46_51	290_0_70	1086_0_38	318_0_1	199_01_40	197_04_24	196_0_1	112_0_23	82_0_1	279_46_1	398_0_51	86_46_1	794_0_69	1717_0_59	1714_04_165	421_0_1	422_46_1	1010_0_7	363_034_169	360_0_71	1655_04_50	108_0_103	385_04_9	388_0_44	248_04_1	105_04_1
214_04_8	669_04_15	665_04_1	662_0_1	218_0_13	496_04_44	493_0_9	1542_0_75	28_46_1	29_04_89	341_0_21	1467_0_69	1461_04_16	1068_04_26	716_0_11	715_46_9	128_0_1	1701_03_5	1702_0_7	55_0_18	50_0_1	296_0_1	297_0_1	292_04_15	1381_46_55	290_0_75	1086_0_36	318_0_1	199_01_43	197_04_24	196_0_1	112_0_19	82_0_1	279_46_1	398_0_49	86_46_1	794_0_73	1717_0_61	1714_04_160	421_0_1	422_46_1	1010_0_4	363_034_172	360_0_69	1655_04_52	108_0_106	385_04_6	388_0_48	248_04_1	105_04_1
214_04_11	669_04_12	665_04_1	662_0_1	218_0_12	496_04_53	493_0_8	1542_0_75	28_46_1	29_04_88	341_0_28	1467_0_72	1461_04_19	1068_04_25	716_0_9	715_46_13	128_0_1	1701_03_5	1702_0_6	55_0_12	50_0_1	296_0_1	297_0_1	292_04_16	1381_46_54	290_0_67	1086_0_42	318_0_1	199_01_47	197_04_27	196_0_1	112_0_22	82_0_1	279_46_1	398_0_48	86_46_1	794_0_60	1717_0_60	1714_04_167	421_0_1	422_46_1	1010_0_2	363_034_178	360_0_62	1655_04_60	108_0_106	385_04_7	388_0_49	248_04_1	105_04_1
214_04_9	669_04_13	665_04_1	662_0_1	218_0_11	496_04_58	493_0_8	1542_0_75	28_46_1	29_04_85	341_0_28	1467_0_65	1461_04_22	1068_04_26	716_0_6	715_46_12	128_0_1	1701_03_5	1702_0_9	55_0_15	50_0_1	296_0_1	297_0_1	292_04_14	1381_46_55	290_0_72	1086_0_40	318_0_1	199_01_49	197_04_29	196_0_1	112_0_20	82_0_1	279_46_1	398_0_44	86_46_1	794_0_61	1717_0_59	1714_04_168	421_0_1	422_46_1	1010_0_1	363_034_178	360_0_62	1655_04_51	108_0_95	385_04_6	388_0_45	248_04_1	105_04_1
214_04_8	669_04_14	665_04_1	218_0_10	496_04_58	493_0_7	1542_0_73	28_46_1	29_04_85	341_0_31	1467_0_70	1461_04_20	1068_04_31	716_0_6	715_46_13	128_0_1	1701_03_6	1702_0_8	55_0_13	50_0_1	296_0_1	297_0_1	292_04_15	1381_46_53	290_0_69	1086_0_45	318_0_1	199_01_44	197_04_30	196_0_1	112_0_11	82_0_1	279_46_1	398_0_40	86_46_1	794_0_59	1717_0_48	1714_04_172	421_0_1	422_46_1	363_034_169	360_0_60	1655_04_45	108_0_90	385_04_7	388_0_48	248_04_1	105_04_1	201_04_25	30_0_1
214_04_8	669_04_10	665_04_1	218_0_10	496_04_59	493_0_6	1542_0_71	28_46_1	29_04_80	341_0_32	1467_0_68	1461_04_23	1068_04_27	716_0_3	715_46_12	128_0_1	1701_03_7	1702_0_8	55_0_12	50_0_1	296_0_1	297_0_1	292_04_16	1381_46_54	290_0_72	1086_0_50	318_0_1	199_01_46	197_04_35	196_0_1	112_0_8	82_0_1	279_46_1	398_0_42	86_46_1	794_0_57	1717_0_39	1714_04_185	421_0_1	422_46_1	363_034_171	360_0_60	1655_04_46	108_0_95	385_04_8	388_0_41	248_04_1	105_04_1	201_04_25	30_0_1
214_04_10	669_04_9	665_04_1	218_0_8	496_04_66	493_0_7	1542_0_61	28_46_1	29_04_79	341_0_34	1467_0_80	1461_04_22	1068_04_29	716_0_3	715_46_7	128_0_1	1701_03_6	1702_0_7	55_0_10	50_0_1	296_0_1	297_0_1	292_04_16	1381_46_53	290_0_73	1086_0_48	318_0_1	199_01_42	197_04_37	196_0_1	112_0_9	82_0_1	279_46_1	398_0_40	86_46_1	794_0_49	1717_0_38	1714_04_204	421_0_1	422_46_1	363_034_174	360_0_59	1655_04_41	108_0_99	385_04_8	388_0_33	248_04_1	105_04_1	201_04_25	30_0_1
214_04_11	669_04_10	665_04_1	218_0_6	496_04_70	493_0_7	1542_0_64	28_46_1	29_04_74	341_0_31	1467_0_85	1461_04_23	1068_04_25	716_0_2	715_46_4	128_0_1	1701_03_5	1702_0_4	55_0_11	50_0_1	296_0_1	297_0_1	292_04_14	1381_46_57	290_0_71	1086_0_46	318_0_1	199_01_39	197_04_32	196_0_1	112_0_10	82_0_1	279_46_1	398_0_43	86_46_1	794_0_42	1717_0_43	1714_04_202	421_0_1	422_46_1	363_034_176	360_0_52	1655_04_39	108_0_109	385_04_6	388_0_37	248_04_1	105_04_1	201_04_28	30_0_1
214_04_14	669_04_8	665_04_1	218_0_4	496_04_68	493_0_6	1542_0_63	28_46_1	29_04_73	341_0_29	1467_0_88	1461_04_18	1068_04_26	716_0_2	715_46_5	128_0_1	1701_03_7	1702_0_5	55_0_11	50_0_1	296_0_1	297_0_1	292_04_14	1381_46_52	290_0_71	1086_0_39	318_0_1	199_01_33	197_04_34	196_0_1	112_0_10	82_0_1	279_46_1	398_0_42	86_46_1	794_0_35	1717_0_43	1714_04_213	421_0_1	422_46_1	363_034_192	360_0_60	1655_04_38	108_0_112	385_04_9	388_0_36	248_04_1	105_04_1	201_04_36	30_0_1
214_04_18	669_04_7	665_04_1	218_0_5	496_04_68	493_0_3	1542_0_58	28_46_1	29_04_79	341_0_32	1467_0_95	1461_04_12	1068_04_29	716_0_2	715_46_6	128_0_1	1701_03_7	1702_0_2	55_0_12	50_0_1	296_0_1	297_0_1	292_04_14	1381_46_55	290_0_71	1086_0_41	318_0_1	199_01_36	197_04_38	196_0_1	112_0_10	82_0_1	279_46_1	398_0_38	86_46_1	794_0_36	1717_0_45	1714_04_201	421_0_1	422_46_1	363_034_186	360_0_56	1655_04_37	108_0_109	385_04_8	388_0_37	248_04_1	105_04_1	201_04_40	30_0_1
214_04_18	669_04_6	665_04_1	218_0_7	496_04_69	493_0_3	1542_0_58	28_46_1	29_04_84	341_0_35	1467_0_97	1461_04_11	1068_04_26	716_0_2	715_46_4	128_0_1	1701_03_6	1702_0_2	55_0_11	50_0_1	296_0_1	297_0_1	292_04_17	1381_46_49	290_0_78	1086_0_37	318_0_1	199_01_35	197_04_40	196_0_1	112_0_6	82_0_1	279_46_1	398_0_35	86_46_1	794_0_38	1717_0_54	1714_04_210	421_0_1	422_46_1	363_034_180	360_0_61	1655_04_41	108_0_107	385_04_9	388_0_39	248_04_1	105_04_1	201_04_42	30_0_1
214_04_17	669_04_6	665_04_1	218_0_8	496_04_71	493_0_2	1542_0_55	28_46_1	29_04_81	341_0_34	1467_0_89	1461_04_10	1068_04_31	716_0_2	715_46_4	128_0_1	1701_03_6	1702_0_2	55_0_11	50_0_1	296_0_1	297_0_1	292_04_16	1381_46_41	290_0_84	1086_0_34	318_0_1	199_01_31	197_04_43	196_0_1	112_0_10	82_0_1	279_46_1	398_0_31	86_46_1	794_0_37	1717_0_56	1714_04_214	421_0_1	422_46_1	363_034_159	360_0_63	1655_04_47	108_0_107	385_04_7	388_0_44	248_04_1	105_04_1	201_04_39	30_0_1
214_04_10	669_04_6	665_04_1	218_0_8	496_04_79	493_0_2	1542_0_50	28_46_1	29_04_80	341_0_33	1467_0_85	1461_04_9	1068_04_31	716_0_2	715_46_7	128_0_1	1701_03_7	1702_0_2	55_0_13	50_0_1	296_0_1	297_0_1	292_04_15	1381_46_40	290_0_84	1086_0_35	318_0_1	199_01_35	197_04_47	196_0_1	112_0_11	82_0_1	279_46_1	398_0_31	86_46_1	794_0_35	1717_0_56	1714_04_212	421_0_1	422_46_1	363_034_157	360_0_78	1655_04_46	108_0_98	385_04_8	388_0_40	248_04_1	105_04_1	201_04_41	30_0_1
214_04_10	669_04_8	665_04_1	218_0_7	496_04_79	493_0_2	1542_0_51	28_46_1	29_04_79	341_0_32	1467_0_83	1461_04_7	1068_04_26	715_46_12	128_0_1	1701_03_8	1702_0_2	55_0_23	50_0_1	296_0_1	297_0_1	292_04_14	1381_46_37	290_0_67	1086_0_37	318_0_1	199_01_29	197_04_46	196_0_1	112_0_13	82_0_1	279_46_1	398_0_22	86_46_1	794_0_36	1717_0_51	1714_04_213	421_0_1	422_46_1	363_034_168	360_0_75	1655_04_47	108_0_94	385_04_8	388_0_44	248_04_1	105_04_1	201_04_40	30_0_1	1720_0_38
214_04_7	669_04_8	665_04_1	218_0_8	496_04_74	493_0_2	1542_0_46	28_46_1	29_04_85	341_0_28	1467_0_83	1461_04_7	1068_04_28	715_46_16	128_0_1	1701_03_10	1702_0_2	55_0_30	50_0_1	296_0_1	297_0_1	292_04_7	1381_46_34	290_0_64	1086_0_35	318_0_1	199_01_26	197_04_47	196_0_1	112_0_14	82_0_1	279_46_1	398_0_26	86_46_1	794_0_37	1717_0_52	1714_04_230	421_0_1	422_46_1	363_034_166	360_0_68	1655_04_52	108_0_100	385_04_9	388_0_37	248_04_1	105_04_1	201_04_44	30_0_1	1720_0_42
214_04_6	669_04_12	665_04_1	218_0_9	496_04_73	1542_0_42	28_46_1	29_04_80	341_0_27	1467_0_85	1461_04_9	1068_04_27	715_46_25	128_0_1	1701_03_12	1702_0_3	55_0_37	50_0_1	296_0_1	297_0_1	292_04_5	1381_46_36	290_0_66	1086_0_34	318_0_1	199_01_30	197_04_47	196_0_1	112_0_13	82_0_1	279_46_1	398_0_27	86_46_1	794_0_35	1717_0_47	1714_04_242	421_0_1	422_46_1	363_034_174	360_0_63	1655_04_59	108_0_99	385_04_6	388_0_35	248_04_1	105_04_1	201_04_42	30_0_1	1720_0_38	1243_01_18
214_04_7	669_04_15	665_04_1	218_0_8	496_04_84	1542_0_44	28_46_1	29_04_76	341_0_27	1467_0_86	1461_04_10	1068_04_25	715_46_34	128_0_1	1701_03_11	1702_0_2	55_0_40	50_0_1	296_0_1	297_0_1	292_04_5	1381_46_40	290_0_70	1086_0_45	318_0_1	199_01_31	197_04_48	196_0_1	112_0_16	82_0_1	279_46_1	398_0_26	86_46_1	794_0_35	1717_0_50	1714_04_257	421_0_1	422_46_1	363_034_181	360_0_58	1655_04_59	108_0_102	385_04_6	388_0_37	248_04_1	105_04_1	201_04_35	30_0_1	1720_0_38	1243_01_17
214_04_8	669_04_20	665_04_1	218_0_11	496_04_90	1542_0_45	28_46_1	29_04_75	341_0_27	1467_0_86	1461_04_16	1068_04_25	715_46_31	128_0_1	1701_03_10	1702_0_3	55_0_37	50_0_1	296_0_1	297_0_1	292_04_3	1381_46_36	290_0_70	1086_0_50	318_0_1	199_01_35	197_04_50	196_0_1	112_0_20	82_0_1	279_46_1	398_0_33	86_46_1	794_0_39	1717_0_53	1714_04_264	421_0_1	422_46_1	363_034_192	360_0_62	1655_04_65	108_0_104	385_04_3	388_0_40	248_04_1	105_04_1	201_04_33	30_0_1	1720_0_39	1243_01_16
214_04_10	669_04_22	665_04_1	218_0_11	496_04_86	1542_0_42	28_46_1	29_04_67	341_0_23	1467_0_92	1461_04_17	1068_04_23	715_46_32	128_0_1	1701_03_7	1702_0_2	55_0_37	50_0_1	296_0_1	297_0_1	292_04_2	1381_46_32	290_0_80	1086_0_50	318_0_1	199_01_37	197_04_50	196_0_1	112_0_24	82_0_1	279_46_1	398_0_31	86_46_1	794_0_43	1717_0_53	1714_04_264	421_0_1	422_46_1	363_034_195	360_0_62	1655_04_66	108_0_107	388_0_36	248_04_1	105_04_1	201_04_35	30_0_1	1720_0_36	1243_01_17	539_0_43
214_04_9	669_04_24	665_04_1	218_0_11	496_04_86	1542_0_40	28_46_1	29_04_64	341_0_26	1467_0_103	1461_04_17	1068_04_27	715_46_23	128_0_1	1701_03_6	1702_0_3	55_0_33	50_0_1	296_0_1	297_0_1	292_04_1	1381_46_33	290_0_85	1086_0_43	318_0_1	199_01_39	197_04_41	196_0_1	112_0_22	82_0_1	279_46_1	398_0_32	86_46_1	794_0_40	1717_0_47	1714_04_263	421_0_1	422_46_1	363_034_184	360_0_61	1655_04_64	108_0_113	388_0_36	248_04_1	105_04_1	201_04_38	30_0_1	1720_0_38	1243_01_20	539_0_46
214_04_10	669_04_21	665_04_1	218_0_9	496_04_83	1542_0_51	28_46_1	29_04_66	341_0_30	1467_0_107	1461_04_15	1068_04_28	715_46_22	128_0_1	1701_03_6	1702_0_4	55_0_35	50_0_1	296_0_1	297_0_1	1381_46_24	290_0_88	1086_0_40	318_0_1	199_01_38	197_04_46	196_0_1	112_0_22	82_0_1	279_46_1	398_0_36	86_46_1	794_0_46	1717_0_47	1714_04_254	421_0_1	422_46_1	363_034_177	360_0_58	1655_04_70	108_0_118	388_0_32	248_04_1	105_04_1	201_04_42	30_0_1	1720_0_36	1243_01_27	539_0_44	510_0_64
214_04_8	669_04_21	665_04_1	218_0_9	496_04_89	1542_0_48	28_46_1	29_04_71	341_0_34	1467_0_102	1461_04_12	1068_04_28	715_46_20	128_0_1	1701_03_8	1702_0_4	55_0_32	50_0_1	296_0_1	297_0_1	1381_46_25	290_0_88	1086_0_41	318_0_1	199_01_38	197_04_44	196_0_1	112_0_21	82_0_1	279_46_1	398_0_35	86_46_1	794_0_45	1717_0_44	1714_04_250	421_0_1	422_46_1	363_034_166	360_0_54	1655_04_63	108_0_124	388_0_29	248_04_1	105_04_1	201_04_36	30_0_1	1720_0_31	1243_01_30	539_0_44	510_0_68
214_04_8	669_04_22	665_04_1	218_0_6	496_04_92	1542_0_49	28_46_1	29_04_77	341_0_34	1467_0_105	1461_04_10	1068_04_28	715_46_18	128_0_1	1701_03_7	1702_0_3	55_0_35	50_0_1	296_0_1	297_0_1	1381_46_24	290_0_85	1086_0_40	318_0_1	199_01_31	197_04_49	196_0_1	112_0_24	82_0_1	279_46_1	398_0_32	86_46_1	794_0_45	1717_0_38	1714_04_234	421_0_1	422_46_1	363_034_172	360_0_52	1655_04_64	108_0_127	388_0_29	248_04_1	105_04_1	201_04_34	30_0_1	1720_0_28	1243_01_27	539_0_47	510_0_72
214_04_8	669_04_27	665_04_1	218_0_9	496_04_92	1542_0_45	28_46_1	29_04_81	4_0_1	1467_0_106	1461_04_9	1068_04_28	715_46_15	128_0_1	1701_03_7	55_0_31	50_0_1	296_0_1	297_0_1	1381_46_29	290_0_80	1086_0_36	318_0_1	199_01_29	197_04_47	196_0_1	112_0_23	82_0_1	279_46_1	398_0_25	86_46_1	794_0_37	1717_0_47	1714_04_232	421_0_1	422_46_1	363_034_178	360_0_44	1655_04_64	108_0_134	388_0_24	248_04_1	105_04_1	201_04_32	30_0_1	1720_0_23	1243_01_24	539_0_54	510_0_79	434_046_1
214_04_6	669_04_30	665_04_1	218_0_8	496_04_80	1542_0_41	28_46_1	29_04_79	4_0_1	1467_0_112	1461_04_6	1068_04_23	715_46_12	128_0_1	1701_03_7	55_0_27	50_0_1	296_0_1	297_0_1	1381_46_40	290_0_82	1086_0_37	318_0_1	199_01_28	197_04_42	196_0_1	112_0_24	82_0_1	279_46_1	398_0_23	86_46_1	794_0_35	1717_0_45	1714_04_228	421_0_1	422_46_1	363_034_193	360_0_46	1655_04_56	108_0_128	388_0_25	248_04_1	105_04_1	201_04_26	30_0_1	1720_0_24	1243_01_27	539_0_58	510_0_89	434_046_1
214_04_7	669_04_29	665_04_1	218_0_8	496_04_77	1542_0_36	28_46_1	29_04_78	4_0_1	1467_0_103	1461_04_5	1068_04_28	715_46_7	128_0_1	1701_03_8	55_0_23	50_0_1	296_0_1	297_0_1	1381_46_39	290_0_75	1086_0_43	318_0_1	199_01_29	197_04_41	196_0_1	112_0_23	82_0_1	279_46_1	398_0_23	86_46_1	794_0_39	1717_0_57	1714_04_215	421_0_1	422_46_1	363_034_197	360_0_36	1655_04_57	108_0_118	388_0_26	248_04_1	105_04_1	201_04_23	30_0_1	1720_0_26	1243_01_22	539_0_55	510_0_92	434_046_1
214_04_8	669_04_28	665_04_1	218_0_10	496_04_81	1542_0_34	28_46_1	29_04_71	4_0_1	1467_0_103	1461_04_3	1068_04_29	715_46_7	128_0_1	1701_03_12	55_0_16	50_0_1	296_0_1	297_0_1	1381_46_38	290_0_70	1086_0_47	318_0_1	199_01_31	197_04_44	196_0_1	112_0_27	82_0_1	279_46_1	398_0_27	86_46_1	794_0_41	1717_0_62	1714_04_227	421_0_1	422_46_1	363_034_199	360_0_36	1655_04_57	108_0_110	388_0_21	248_04_1	105_04_1	201_04_29	30_0_1	1720_0_32	1243_01_26	539_0_60	510_0_102	434_046_1
214_04_11	669_04_27	665_04_1	218_0_5	496_04_77	1542_0_34	28_46_1	29_04_79	4_0_1	1467_0_110	1461_04_2	1068_04_30	715_46_6	128_0_1	1701_03_13	55_0_20	50_0_1	296_0_1	297_0_1	1381_46_40	290_0_67	1086_0_50	318_0_1	199_01_26	197_04_55	196_0_1	112_0_27	82_0_1	279_46_1	398_0_33	86_46_1	794_0_39	1717_0_63	1714_04_233	421_0_1	422_46_1	363_034_197	360_0_38	1655_04_59	108_0_105	388_0_21	248_04_1	105_04_1	201_04_27	30_0_1	1720_0_35	1243_01_24	539_0_75	510_0_103	434_046_1
214_04_10	669_04_28	665_04_1	218_0_6	496_04_84	1542_0_42	28_46_1	29_04_71	4_0_1	1467_0_114	1461_04_3	1068_04_31	715_46_5	128_0_1	1701_03_15	55_0_37	50_0_1	296_0_1	297_0_1	1381_46_40	290_0_73	1086_0_55	318_0_1	199_01_27	197_04_54	196_0_1	112_0_30	82_0_1	279_46_1	398_0_34	86_46_1	794_0_41	1717_0_58	1714_04_242	421_0_1	422_46_1	363_034_192	360_0_38	1655_04_55	108_0_104	388_0_27	248_04_1	105_04_1	201_04_20	30_0_1	1720_0_35	1243_01_23	539_0_79	510_0_100	434_046_1
214_04_10	669_04_31	665_04_1	218_0_8	496_04_88	1542_0_38	28_46_1	29_04_67	4_0_1	1467_0_114	1461_04_8	1068_04_29	715_46_4	128_0_1	1701_03_15	55_0_48	50_0_1	296_0_1	297_0_1	1381_46_42	290_0_75	1086_0_54	318_0_1	199_01_25	197_04_55	196_0_1	112_0_27	82_0_1	279_46_1	398_0_32	86_46_1	794_0_35	1717_0_62	1714_04_241	421_0_1	422_46_1	363_034_194	360_0_44	1655_04_58	108_0_106	388_0_31	248_04_1	105_04_1	201_04_17	30_0_1	1720_0_28	1243_01_26	539_0_79	510_0_103	434_046_1
214_04_10	669_04_34	665_04_1	218_0_11	496_04_89	1542_0_42	28_46_1	29_04_63	4_0_1	1467_0_101	1461_04_13	1068_04_32	715_46_1	128_0_1	1701_03_13	55_0_47	50_0_1	296_0_1	297_0_1	1381_46_41	290_0_78	1086_0_53	318_0_1	199_01_25	197_04_59	196_0_1	112_0_26	82_0_1	279_46_1	398_0_31	86_46_1	794_0_37	1717_0_68	1714_04_241	421_0_1	422_46_1	363_034_183	360_0_39	1655_04_54	108_0_106	388_0_30	248_04_1	105_04_1	201_04_17	30_0_1	1720_0_26	1243_01_22	539_0_84	510_0_95	434_046_1
214_04_9	669_04_35	665_04_1	218_0_13	496_04_93	1542_0_40	28_46_1	29_04_48	4_0_1	1467_0_102	1461_04_12	1068_04_33	128_0_1	1701_03_11	55_0_48	50_0_1	296_0_1	297_0_1	1381_46_45	290_0_71	1086_0_53	318_0_1	199_01_29	197_04_59	196_0_1	112_0_20	82_0_1	279_46_1	398_0_27	86_46_1	794_0_36	1717_0_70	1714_04_224	421_0_1	363_034_183	360_0_41	1655_04_56	108_0_106	388_0_32	248_04_1	105_04_1	201_04_17	30_0_1	1720_0_23	1243_01_23	539_0_85	510_0_87	434_046_1	1341_046_78	336_0_1
214_04_7	669_04_34	665_04_1	218_0_13	496_04_97	1542_0_41	28_46_1	29_04_47	4_0_1	1467_0_98	1461_04_10	1068_04_29	128_0_1	1701_03_13	55_0_48	50_0_1	296_0_1	297_0_1	1381_46_41	290_0_79	1086_0_55	318_0_1	199_01_27	197_04_66	196_0_1	112_0_18	82_0_1	279_46_1	398_0_23	86_46_1	794_0_35	1717_0_66	1714_04_215	421_0_1	363_034_176	360_0_50	1655_04_58	108_0_106	388_0_35	248_04_1	105_04_1	201_04_16	30_0_1	1720_0_21	1243_01_22	539_0_83	510_0_80	434_046_1	1341_046_85	336_0_1
214_04_7	669_04_31	665_04_1	218_0_14	496_04_100	1542_0_47	28_46_1	29_04_50	4_0_1	1467_0_99	1461_04_10	1068_04_31	128_0_1	1701_03_11	55_0_45	50_0_1	296_0_1	297_0_1	1381_46_37	290_0_79	1086_0_59	318_0_1	199_01_26	197_04_66	196_0_1	112_0_16	82_0_1	279_46_1	398_0_23	86_46_1	794_0_33	1717_0_57	1714_04_225	421_0_1	363_034_162	360_0_54	1655_04_58	108_0_101	388_0_39	248_04_1	105_04_1	201_04_16	30_0_1	1720_0_23	1243_01_18	539_0_74	510_0_78	434_046_1	1341_046_85	336_0_1
214_04_6	669_04_26	665_04_1	218_0_13	496_04_107	1542_0_45	28_46_1	29_04_54	4_0_1	1467_0_90	1461_04_6	1068_04_34	128_0_1	1701_03_11	55_0_39	50_0_1	296_0_1	297_0_1	1381_46_36	290_0_95	1086_0_52	318_0_1	199_01_27	197_04_60	196_0_1	112_0_17	82_0_1	279_46_1	398_0_17	86_46_1	794_0_30	1717_0_52	1714_04_234	421_0_1	363_034_154	360_0_58	1655_04_52	108_0_98	388_0_42	248_04_1	105_04_1	201_04_13	30_0_1	1720_0_21	1243_01_17	539_0_66	510_0_68	434_046_1	1341_046_84	336_0_1
214_04_6	669_04_29	665_04_1	218_0_12	496_04_113	1542_0_45	28_46_1	29_04_51	4_0_1	1467_0_90	1461_04_6	1068_04_34	128_0_1	1701_03_10	55_0_42	50_0_1	296_0_1	297_0_1	1381_46_39	290_0_90	1086_0_43	318_0_1	199_01_25	197_04_57	196_0_1	112_0_21	82_0_1	279_46_1	398_0_17	86_46_1	794_0_40	1717_0_55	1714_04_246	421_0_1	363_034_151	360_0_60	1655_04_53	108_0_112	388_0_44	248_04_1	105_04_1	201_04_13	30_0_1	1720_0_19	1243_01_17	539_0_65	510_0_71	434_046_1	1341_046_74	336_0_1
214_04_6	669_04_27	665_04_1	218_0_9	496_04_104	1542_0_42	28_46_1	29_04_52	4_0_1	1467_0_91	1461_04_4	1068_04_31	128_0_1	1701_03_9	55_0_39	50_0_1	296_0_1	297_0_1	1381_46_37	290_0_96	1086_0_40	318_0_1	199_01_24	197_04_63	196_0_1	112_0_27	82_0_1	279_46_1	398_0_20	86_46_1	794_0_37	1717_0_58	1714_04_252	421_0_1	363_034_150	360_0_63	1655_04_50	108_0_121	388_0_44	248_04_1	105_04_1	201_04_14	30_0_1	1720_0_19	1243_01_18	539_0_59	510_0_75	434_046_1	1341_046_71	336_0_1
214_04_5	669_04_34	665_04_1	218_0_6	496_04_98	1542_0_40	28_46_1	29_04_54	4_0_1	1467_0_91	1461_04_1	1068_04_31	128_0_1	1701_03_11	55_0_40	50_0_1	296_0_1	297_0_1	1381_46_36	290_0_104	1086_0_42	318_0_1	199_01_24	197_04_67	196_0_1	112_0_32	82_0_1	279_46_1	398_0_22	86_46_1	794_0_37	1717_0_69	1714_04_247	421_0_1	363_034_154	360_0_60	1655_04_34	108_0_118	388_0_42	248_04_1	105_04_1	201_04_17	30_0_1	1720_0_21	1243_01_15	539_0_57	510_0_73	434_046_1	1341_046_65	336_0_1
214_04_6	669_04_38	665_04_1	218_0_4	496_04_96	1542_0_43	28_46_1	29_04_54	4_0_1	1467_0_90	1461_04_2	1068_04_27	128_0_1	1701_03_10	55_0_44	50_0_1	296_0_1	297_0_1	1381_46_39	290_0_99	1086_0_47	318_0_1	199_01_22	197_04_63	196_0_1	112_0_31	82_0_1	279_46_1	398_0_20	86_46_1	794_0_33	1717_0_78	1714_04_234	421_0_1	363_034_158	360_0_64	1655_04_36	108_0_123	388_0_40	248_04_1	105_04_1	201_04_18	30_0_1	1720_0_22	1243_01_17	539_0_58	510_0_75	434_046_1	1341_046_65	336_0_1
214_04_7	669_04_35	665_04_1	218_0_5	496_04_94	1542_0_40	28_46_1	29_04_55	4_0_1	1467_0_89	1461_04_2	1068_04_26	128_0_1	1701_03_13	55_0_36	50_0_1	296_0_1	297_0_1	1381_46_36	290_0_105	1086_0_46	318_0_1	199_01_25	197_04_71	196_0_1	112_0_29	82_0_1	279_46_1	398_0_22	86_46_1	794_0_22	1717_0_77	1714_04_232	421_0_1	363_034_156	360_0_63	1655_04_30	108_0_125	388_0_40	248_04_1	105_04_1	201_04_19	30_0_1	1720_0_19	1243_01_19	539_0_61	510_0_78	434_046_1	1341_046_62	336_0_1
214_04_7	669_04_38	665_04_1	218_0_5	496_04_100	1542_0_42	28_46_1	29_04_55	4_0_1	1467_0_84	1461_04_3	1068_04_31	128_0_1	1701_03_15	55_0_41	50_0_1	296_0_1	297_0_1	1381_46_33	290_0_107	1086_0_43	318_0_1	199_01_32	197_04_81	196_0_1	112_0_26	82_0_1	279_46_1	398_0_28	86_46_1	794_0_17	1717_0_75	1714_04_227	421_0_1	363_034_144	360_0_60	1655_04_31	108_0_131	388_0_44	248_04_1	105_04_1	201_04_25	30_0_1	1720_0_20	1243_01_19	539_0_62	510_0_79	434_046_1	1341_046_64	336_0_1
214_04_6	669_04_39	665_04_1	218_0_4	496_04_98	1542_0_37	28_46_1	29_04_54	4_0_1	1467_0_79	1068_04_30	128_0_1	1701_03_17	55_0_42	50_0_1	296_0_1	297_0_1	1381_46_27	290_0_105	1086_0_47	318_0_1	199_01_33	197_04_89	196_0_1	112_0_24	82_0_1	398_0_28	86_46_1	794_0_13	1717_0_84	1714_04_222	421_0_1	363_034_150	360_0_59	1655_04_28	108_0_116	388_0_42	248_04_1	105_04_1	201_04_34	30_0_1	1720_0_19	1243_01_18	539_0_64	510_0_73	434_046_1	1341_046_66	336_0_1	177_0_29	69_0_1
214_04_4	669_04_38	665_04_1	218_0_6	496_04_95	1542_0_37	28_46_1	29_04_59	4_0_1	1467_0_83	1068_04_29	128_0_1	1701_03_17	55_0_37	50_0_1	296_0_1	297_0_1	1381_46_20	290_0_111	1086_0_50	318_0_1	199_01_30	197_04_92	196_0_1	112_0_23	82_0_1	398_0_25	86_46_1	794_0_13	1717_0_82	1714_04_219	421_0_1	363_034_160	360_0_65	1655_04_26	108_0_107	388_0_43	248_04_1	105_04_1	201_04_49	30_0_1	1720_0_16	1243_01_18	539_0_62	510_0_70	434_046_1	1341_046_64	336_0_1	177_0_29	69_0_1
214_04_4	669_04_39	665_04_1	218_0_8	496_04_96	1542_0_37	28_46_1	29_04_55	4_0_1	1467_0_85	1068_04_27	128_0_1	1701_03_13	55_0_35	50_0_1	296_0_1	297_0_1	1381_46_18	290_0_115	1086_0_53	318_0_1	199_01_32	197_04_94	196_0_1	112_0_27	82_0_1	398_0_26	86_46_1	794_0_16	1717_0_81	1714_04_216	421_0_1	363_034_170	360_0_67	1655_04_24	108_0_105	388_0_45	248_04_1	105_04_1	201_04_54	30_0_1	1720_0_22	1243_01_15	539_0_62	510_0_67	434_046_1	1341_046_68	336_0_1	177_0_30	69_0_1
214_04_3	669_04_41	665_04_1	218_0_11	496_04_95	1542_0_33	28_46_1	29_04_60	4_0_1	1467_0_84	1068_04_26	128_0_1	1701_03_12	55_0_29	50_0_1	296_0_1	297_0_1	1381_46_15	290_0_112	1086_0_57	318_0_1	199_01_33	197_04_93	196_0_1	112_0_28	82_0_1	398_0_25	86_46_1	794_0_11	1717_0_95	1714_04_215	421_0_1	363_034_171	360_0_71	1655_04_21	108_0_97	388_0_40	248_04_1	105_04_1	201_04_59	30_0_1	1720_0_25	1243_01_11	539_0_59	510_0_67	434_046_1	1341_046_64	336_0_1	177_0_30	69_0_1
214_04_3	669_04_35	665_04_1	218_0_7	496_04_94	1542_0_36	28_46_1	29_04_56	4_0_1	1467_0_89	1068_04_32	128_0_1	1701_03_12	55_0_31	50_0_1	296_0_1	297_0_1	1381_46_17	290_0_115	1086_0_55	318_0_1	199_01_29	197_04_82	196_0_1	112_0_30	82_0_1	398_0_26	86_46_1	794_0_9	1717_0_88	1714_04_215	421_0_1	363_034_173	360_0_67	1655_04_23	108_0_92	388_0_31	248_04_1	105_04_1	201_04_55	30_0_1	1720_0_26	1243_01_13	539_0_58	510_0_68	434_046_1	1341_046_65	336_0_1	177_0_34	69_0_1
214_04_2	669_04_40	665_04_1	218_0_7	496_04_96	1542_0_44	28_46_1	29_04_55	4_0_1	1467_0_87	1068_04_35	128_0_1	1701_03_13	55_0_27	50_0_1	296_0_1	297_0_1	1381_46_19	290_0_111	1086_0_53	318_0_1	199_01_30	197_04_73	196_0_1	112_0_35	82_0_1	398_0_23	86_46_1	794_0_8	1717_0_80	1714_04_237	421_0_1	363_034_175	360_0_66	1655_04_28	108_0_90	388_0_34	248_04_1	105_04_1	201_04_51	30_0_1	1720_0_29	1243_01_12	539_0_57	510_0_70	434_046_1	1341_046_67	336_0_1	177_0_33	69_0_1
214_04_2	669_04_36	665_04_1	218_0_7	496_04_83	1542_0_44	28_46_1	29_04_63	4_0_1	1467_0_81	1068_04_39	128_0_1	1701_03_12	55_0_33	50_0_1	296_0_1	297_0_1	1381_46_19	290_0_112	1086_0_51	318_0_1	199_01_33	197_04_70	196_0_1	112_0_38	82_0_1	398_0_24	86_46_1	794_0_13	1717_0_84	1714_04_230	421_0_1	363_034_173	360_0_72	1655_04_28	108_0_87	388_0_33	248_04_1	105_04_1	201_04_47	30_0_1	1720_0_26	1243_01_13	539_0_52	510_0_73	434_046_1	1341_046_65	336_0_1	177_0_31	69_0_1
605_46_233	1086_0_42	318_0_1	199_01_33	669_04_31	1341_046_68	197_04_71	112_0_40	218_0_5	29_04_64	28_46_1	82_0_1	1177_46_1	239_46_2	394_0_8	177_0_33	69_0_1	496_04_91	398_0_32	230_0_24	231_0_1	352_0_1	30_0_1	794_0_14	1542_0_50	1636_0_10	49_0_43	46_0_4	86_46_1	45_0_56	858_0_41	1587_0_52	248_04_1	182_46_1	2_04_1	1693_046_71	14_0_1	128_0_1	4_0_1	1467_0_89	105_04_1	1036_46_720	363_034_168	360_0_75	727_04_22	201_04_37	144_0_36	336_0_1	1579_46_443	1701_03_13
605_46_244	1086_0_42	318_0_1	199_01_36	669_04_28	1341_046_62	197_04_80	112_0_44	218_0_4	29_04_62	28_46_1	82_0_1	1177_46_1	4_0_1	394_0_6	177_0_30	69_0_1	496_04_85	398_0_31	230_0_24	231_0_1	352_0_1	30_0_1	794_0_14	1542_0_52	1636_0_10	49_0_46	46_0_5	86_46_1	45_0_61	858_0_39	1587_0_50	248_04_1	182_46_1	2_04_1	1693_046_70	14_0_1	128_0_1	1467_0_97	105_04_1	1036_46_729	363_034_166	360_0_71	727_04_22	201_04_38	144_0_36	336_0_1	1579_46_441	1701_03_15	665_04_1
605_46_248	1086_0_39	318_0_1	199_01_34	669_04_28	1341_046_63	197_04_80	112_0_50	218_0_1	29_04_62	28_46_1	82_0_1	1177_46_1	4_0_1	394_0_5	177_0_25	69_0_1	496_04_85	398_0_36	230_0_22	231_0_1	352_0_1	30_0_1	794_0_16	1542_0_51	1636_0_11	49_0_48	46_0_5	86_46_1	45_0_60	858_0_36	1587_0_53	248_04_1	182_46_1	2_04_1	1693_046_63	14_0_1	128_0_1	1467_0_110	105_04_1	1036_46_736	363_034_149	360_0_73	727_04_22	201_04_40	144_0_28	336_0_1	1579_46_434	1701_03_17	665_04_1
605_46_250	1086_0_40	318_0_1	199_01_35	669_04_25	1341_046_57	197_04_82	112_0_51	218_0_1	29_04_57	28_46_1	82_0_1	1177_46_1	4_0_1	394_0_7	177_0_26	69_0_1	496_04_88	398_0_41	230_0_19	231_0_1	352_0_1	30_0_1	794_0_18	1542_0_46	1636_0_14	49_0_45	46_0_5	86_46_1	45_0_59	858_0_39	1587_0_48	248_04_1	182_46_1	2_04_1	1693_046_63	14_0_1	128_0_1	1467_0_103	105_04_1	1036_46_747	363_034_148	360_0_78	727_04_28	201_04_49	144_0_27	336_0_1	1579_46_424	1701_03_14	665_04_1
605_46_248	1086_0_40	318_0_1	199_01_38	669_04_29	1341_046_55	197_04_83	112_0_51	218_0_1	29_04_54	28_46_1	82_0_1	1177_46_1	4_0_1	394_0_4	177_0_28	69_0_1	496_04_80	398_0_45	230_0_20	231_0_1	352_0_1	30_0_1	794_0_20	1542_0_48	1636_0_16	49_0_41	46_0_4	86_46_1	45_0_58	858_0_39	1587_0_48	248_04_1	182_46_1	2_04_1	1693_046_66	14_0_1	128_0_1	1467_0_104	105_04_1	1036_46_783	363_034_156	360_0_72	727_04_30	201_04_45	144_0_31	336_0_1	1579_46_415	1701_03_14	665_04_1
605_46_247	1086_0_46	318_0_1	199_01_35	669_04_26	1341_046_54	197_04_80	112_0_56	29_04_56	28_46_1	82_0_1	1177_46_1	4_0_1	394_0_4	177_0_28	69_0_1	496_04_80	398_0_44	230_0_19	231_0_1	352_0_1	30_0_1	794_0_17	1542_0_49	1636_0_19	49_0_45	46_0_4	86_46_1	45_0_56	858_0_44	1587_0_55	248_04_1	182_46_1	2_04_1	1693_046_65	14_0_1	128_0_1	1467_0_97	105_04_1	1036_46_794	363_034_152	360_0_70	727_04_31	201_04_54	144_0_29	336_0_1	1579_46_401	1701_03_15	665_04_1	561_0_51
605_46_255	1086_0_49	318_0_1	199_01_32	669_04_27	1341_046_56	197_04_70	112_0_55	29_04_63	28_46_1	82_0_1	1177_46_1	4_0_1	394_0_4	177_0_32	69_0_1	496_04_87	398_0_41	230_0_21	231_0_1	352_0_1	30_0_1	794_0_12	1542_0_50	1636_0_23	49_0_45	46_0_4	86_46_1	45_0_62	858_0_42	1587_0_57	248_04_1	182_46_1	2_04_1	1693_046_60	14_0_1	128_0_1	1467_0_94	105_04_1	1036_46_829	363_034_145	360_0_68	727_04_27	201_04_51	144_0_32	336_0_1	1579_46_376	1701_03_16	665_04_1	561_0_51
605_46_261	1086_0_52	318_0_1	199_01_36	669_04_26	1341_046_53	197_04_74	112_0_52	29_04_60	28_46_1	82_0_1	1177_46_1	4_0_1	394_0_11	177_0_28	69_0_1	496_04_84	398_0_36	230_0_22	231_0_1	352_0_1	30_0_1	794_0_14	1542_0_49	1636_0_24	49_0_48	46_0_4	86_46_1	45_0_62	858_0_35	1587_0_56	248_04_1	182_46_1	2_04_1	1693_046_61	14_0_1	128_0_1	1467_0_88	105_04_1	1036_46_831	363_034_149	360_0_67	727_04_23	201_04_45	144_0_31	336_0_1	1579_46_359	1701_03_18	665_04_1	561_0_53
605_46_262	1086_0_55	318_0_1	199_01_41	669_04_26	1341_046_51	197_04_75	112_0_46	29_04_61	28_46_1	82_0_1	1177_46_1	4_0_1	394_0_15	177_0_26	69_0_1	496_04_81	398_0_55	230_0_16	231_0_1	352_0_1	30_0_1	794_0_10	1542_0_53	1636_0_25	49_0_49	46_0_4	86_46_1	45_0_63	858_0_40	1587_0_56	248_04_1	182_46_1	2_04_1	1693_046_60	14_0_1	128_0_1	1467_0_88	105_04_1	1036_46_826	363_034_173	360_0_70	727_04_21	201_04_46	144_0_30	336_0_1	1579_46_332	1701_03_21	665_04_1	561_0_46
605_46_247	1086_0_59	318_0_1	199_01_38	669_04_22	1341_046_49	197_04_67	112_0_49	29_04_65	28_46_1	82_0_1	1177_46_1	4_0_1	394_0_24	177_0_25	69_0_1	496_04_86	398_0_53	230_0_15	231_0_1	352_0_1	30_0_1	794_0_12	1542_0_54	1636_0_26	49_0_45	46_0_3	86_46_1	45_0_61	858_0_38	1587_0_54	248_04_1	182_46_1	2_04_1	1693_046_64	14_0_1	128_0_1	1467_0_84	105_04_1	1036_46_805	363_034_180	360_0_68	727_04_20	201_04_41	144_0_30	336_0_1	1579_46_315	1701_03_18	665_04_1	561_0_51
605_46_222	1086_0_64	318_0_1	199_01_38	669_04_23	1341_046_51	197_04_66	112_0_50	29_04_65	28_46_1	82_0_1	1177_46_1	4_0_1	394_0_29	177_0_23	69_0_1	496_04_99	398_0_53	230_0_15	231_0_1	352_0_1	30_0_1	794_0_10	1542_0_60	1636_0_30	49_0_44	46_0_3	86_46_1	45_0_58	858_0_37	1587_0_60	248_04_1	182_46_1	2_04_1	1693_046_59	14_0_1	128_0_1	1467_0_82	105_04_1	1036_46_838	363_034_176	360_0_66	727_04_17	201_04_45	144_0_24	336_0_1	1579_46_324	1701_03_19	665_04_1	561_0_62
605_46_209	1086_0_58	318_0_1	199_01_39	669_04_22	1341_046_54	197_04_63	112_0_48	29_04_60	28_46_1	82_0_1	1177_46_1	4_0_1	394_0_35	177_0_23	69_0_1	496_04_105	398_0_52	230_0_16	231_0_1	352_0_1	30_0_1	794_0_11	1542_0_63	1636_0_28	49_0_42	46_0_2	86_46_1	45_0_58	858_0_40	1587_0_56	248_04_1	182_46_1	2_04_1	1693_046_66	14_0_1	128_0_1	1467_0_93	105_04_1	1036_46_809	363_034_175	360_0_67	727_04_13	201_04_43	144_0_28	336_0_1	1579_46_333	1701_03_19	665_04_1	561_0_60
605_46_203	1086_0_54	318_0_1	199_01_38	669_04_20	1341_046_60	197_04_66	112_0_48	29_04_62	28_46_1	82_0_1	1177_46_1	4_0_1	394_0_37	177_0_20	69_0_1	496_04_113	398_0_51	230_0_12	231_0_1	352_0_1	30_0_1	794_0_10	1542_0_64	1636_0_31	49_0_44	46_0_3	86_46_1	45_0_53	858_0_35	1587_0_54	248_04_1	182_46_1	2_04_1	1693_046_78	14_0_1	128_0_1	1467_0_99	105_04_1	1036_46_821	363_034_166	360_0_68	727_04_17	201_04_48	144_0_33	336_0_1	1579_46_354	1701_03_20	665_04_1	561_0_58
605_46_199	1086_0_47	318_0_1	199_01_36	669_04_24	1341_046_64	197_04_65	112_0_50	29_04_70	28_46_1	82_0_1	1177_46_1	4_0_1	394_0_38	177_0_16	69_0_1	496_04_114	398_0_52	230_0_14	231_0_1	352_0_1	30_0_1	794_0_10	1542_0_63	1636_0_39	49_0_48	46_0_2	86_46_1	45_0_56	858_0_35	1587_0_55	248_04_1	182_46_1	2_04_1	1693_046_86	14_0_1	128_0_1	1467_0_104	105_04_1	1036_46_807	363_034_148	360_0_70	727_04_14	201_04_48	144_0_33	336_0_1	1579_46_377	1701_03_19	665_04_1	561_0_62
605_46_200	1086_0_50	318_0_1	199_01_41	669_04_26	1341_046_63	197_04_67	112_0_52	29_04_67	28_46_1	82_0_1	1177_46_1	4_0_1	394_0_36	177_0_16	69_0_1	496_04_112	398_0_49	230_0_10	231_0_1	352_0_1	30_0_1	794_0_15	1542_0_67	1636_0_36	49_0_41	46_0_2	86_46_1	45_0_58	858_0_34	1587_0_54	248_04_1	182_46_1	2_04_1	1693_046_84	14_0_1	128_0_1	1467_0_110	105_04_1	1036_46_815	363_034_143	360_0_73	727_04_14	201_04_44	144_0_34	336_0_1	1579_46_365	1701_03_16	665_04_1	561_0_60
605_46_193	1086_0_51	318_0_1	199_01_34	669_04_28	1341_046_67	197_04_66	112_0_53	29_04_62	28_46_1	82_0_1	1177_46_1	4_0_1	394_0_40	177_0_19	69_0_1	496_04_109	398_0_48	230_0_15	231_0_1	352_0_1	30_0_1	794_0_15	1542_0_70	1636_0_39	49_0_45	46_0_4	86_46_1	45_0_56	858_0_38	1587_0_60	248_04_1	182_46_1	2_04_1	1693_046_78	14_0_1	128_0_1	1467_0_110	105_04_1	1036_46_856	363_034_154	360_0_71	727_04_15	201_04_41	144_0_42	336_0_1	1579_46_344	1701_03_11	665_04_1	561_0_59
605_46_207	1086_0_52	318_0_1	199_01_33	669_04_28	1341_046_65	197_04_69	112_0_47	29_04_63	28_46_1	82_0_1	1177_46_1	4_0_1	394_0_40	177_0_16	69_0_1	496_04_110	398_0_43	230_0_21	231_0_1	352_0_1	30_0_1	794_0_14	1542_0_67	1636_0_37	49_0_40	46_0_4	86_46_1	45_0_59	858_0_35	1587_0_58	248_04_1	182_46_1	2_04_1	1693_046_76	14_0_1	128_0_1	1467_0_109	105_04_1	1036_46_866	363_034_152	360_0_57	727_04_15	201_04_35	144_0_41	336_0_1	1579_46_343	1701_03_13	665_04_1	561_0_55
605_46_220	1086_0_53	318_0_1	199_01_37	669_04_29	1341_046_56	197_04_66	112_0_50	29_04_61	28_46_1	82_0_1	1177_46_1	4_0_1	394_0_41	177_0_21	69_0_1	496_04_106	398_0_47	230_0_25	231_0_1	352_0_1	30_0_1	794_0_9	1542_0_66	1636_0_41	49_0_43	46_0_4	86_46_1	45_0_62	858_0_33	1587_0_59	248_04_1	182_46_1	2_04_1	1693_046_80	14_0_1	128_0_1	1467_0_112	105_04_1	1036_46_875	363_034_151	360_0_57	727_04_16	201_04_34	144_0_40	336_0_1	1579_46_344	1701_03_12	665_04_1	561_0_51
605_46_238	1086_0_54	318_0_1	199_01_35	669_04_29	1341_046_55	197_04_64	112_0_45	29_04_56	28_46_1	82_0_1	1177_46_1	4_0_1	394_0_35	177_0_18	69_0_1	496_04_111	398_0_47	230_0_28	231_0_1	352_0_1	30_0_1	794_0_7	1542_0_57	1636_0_39	49_0_47	46_0_4	86_46_1	45_0_61	858_0_32	1587_0_55	248_04_1	182_46_1	2_04_1	1693_046_84	14_0_1	128_0_1	1467_0_106	105_04_1	1036_46_866	363_034_146	360_0_51	727_04_13	201_04_34	144_0_39	336_0_1	1579_46_352	1701_03_12	665_04_1	561_0_56
605_46_245	1086_0_54	318_0_1	199_01_34	669_04_33	1341_046_52	197_04_65	112_0_41	29_04_53	28_46_1	82_0_1	1177_46_1	4_0_1	394_0_38	177_0_19	69_0_1	496_04_104	398_0_46	230_0_26	231_0_1	352_0_1	30_0_1	794_0_4	1542_0_61	1636_0_38	49_0_47	46_0_5	86_46_1	45_0_63	858_0_30	1587_0_50	248_04_1	182_46_1	2_04_1	1693_046_81	14_0_1	128_0_1	1467_0_108	105_04_1	1036_46_867	363_034_140	360_0_46	727_04_11	201_04_28	144_0_37	336_0_1	1579_46_374	1701_03_10	665_04_1	561_0_55
605_46_265	1086_0_52	318_0_1	199_01_39	669_04_35	1341_046_53	197_04_65	112_0_34	29_04_53	28_46_1	82_0_1	1177_46_1	4_0_1	394_0_33	177_0_17	496_04_110	398_0_45	230_0_29	231_0_1	352_0_1	30_0_1	1542_0_60	1636_0_41	49_0_46	46_0_4	86_46_1	45_0_66	858_0_29	1587_0_42	248_04_1	182_46_1	2_04_1	1693_046_78	14_0_1	128_0_1	1467_0_102	105_04_1	1036_46_868	363_034_144	360_0_54	727_04_11	201_04_22	144_0_38	336_0_1	1579_46_407	1701_03_7	665_04_1	561_0_53	341_0_62	421_0_1
605_46_257	1086_0_55	318_0_1	199_01_46	669_04_32	1341_046_49	197_04_76	112_0_38	29_04_56	28_46_1	82_0_1	1177_46_1	4_0_1	394_0_28	177_0_9	496_04_126	398_0_49	230_0_24	231_0_1	352_0_1	30_0_1	1542_0_62	1636_0_43	49_0_48	46_0_5	86_46_1	45_0_66	858_0_32	1587_0_39	248_04_1	182_46_1	2_04_1	1693_046_81	14_0_1	128_0_1	1467_0_105	105_04_1	1036_46_872	363_034_147	360_0_52	727_04_13	201_04_24	144_0_34	336_0_1	1579_46_383	1701_03_10	665_04_1	561_0_49	341_0_61	421_0_1
605_46_264	1086_0_52	318_0_1	199_01_47	669_04_30	1341_046_41	197_04_75	112_0_33	29_04_62	28_46_1	82_0_1	1177_46_1	4_0_1	394_0_26	177_0_8	496_04_128	398_0_50	230_0_26	231_0_1	352_0_1	30_0_1	1542_0_70	1636_0_45	49_0_43	46_0_4	86_46_1	45_0_64	858_0_35	1587_0_38	248_04_1	182_46_1	2_04_1	1693_046_81	14_0_1	128_0_1	1467_0_110	105_04_1	1036_46_853	363_034_141	360_0_50	727_04_11	201_04_23	144_0_36	336_0_1	1579_46_395	1701_03_10	665_04_1	561_0_46	341_0_64	421_0_1
605_46_263	1086_0_50	318_0_1	199_01_47	669_04_29	1341_046_47	197_04_81	112_0_33	29_04_70	28_46_1	82_0_1	1177_46_1	4_0_1	394_0_16	177_0_7	496_04_125	398_0_59	230_0_22	231_0_1	352_0_1	30_0_1	1542_0_64	1636_0_43	49_0_40	46_0_5	86_46_1	45_0_58	858_0_38	1587_0_33	248_04_1	182_46_1	2_04_1	1693_046_76	14_0_1	128_0_1	1467_0_105	105_04_1	1036_46_842	363_034_151	360_0_44	727_04_12	201_04_30	144_0_39	336_0_1	1579_46_382	1701_03_15	665_04_1	561_0_51	341_0_64	421_0_1
605_46_263	1086_0_48	318_0_1	199_01_51	669_04_23	1341_046_45	197_04_77	112_0_31	29_04_73	28_46_1	82_0_1	1177_46_1	4_0_1	394_0_14	177_0_9	496_04_122	398_0_69	230_0_19	231_0_1	352_0_1	30_0_1	1542_0_67	1636_0_40	49_0_45	46_0_5	86_46_1	45_0_40	858_0_33	1587_0_34	248_04_1	182_46_1	2_04_1	1693_046_73	14_0_1	128_0_1	1467_0_108	105_04_1	1036_46_851	363_034_156	360_0_44	727_04_10	201_04_34	144_0_39	336_0_1	1579_46_377	1701_03_13	665_04_1	561_0_53	341_0_67	421_0_1
605_46_285	1086_0_55	318_0_1	199_01_48	669_04_27	1341_046_45	197_04_73	112_0_33	29_04_63	28_46_1	82_0_1	1177_46_1	4_0_1	394_0_13	177_0_8	496_04_117	398_0_78	230_0_17	231_0_1	352_0_1	30_0_1	1542_0_60	1636_0_37	49_0_44	46_0_4	86_46_1	45_0_35	858_0_33	1587_0_35	248_04_1	182_46_1	2_04_1	1693_046_78	14_0_1	128_0_1	1467_0_108	105_04_1	1036_46_862	363_034_159	360_0_41	727_04_10	201_04_35	144_0_33	336_0_1	1579_46_400	1701_03_14	665_04_1	561_0_52	341_0_68	421_0_1
605_46_290	1086_0_56	318_0_1	199_01_45	669_04_29	1341_046_51	197_04_74	112_0_22	29_04_59	28_46_1	82_0_1	1177_46_1	4_0_1	394_0_13	177_0_7	496_04_115	398_0_86	230_0_9	231_0_1	352_0_1	30_0_1	1542_0_57	1636_0_43	49_0_33	46_0_4	86_46_1	45_0_36	858_0_33	1587_0_35	248_04_1	182_46_1	2_04_1	1693_046_75	14_0_1	128_0_1	1467_0_92	105_04_1	1036_46_874	363_034_156	360_0_42	727_04_10	201_04_35	144_0_40	336_0_1	1579_46_403	1701_03_12	665_04_1	561_0_56	341_0_70	421_0_1
605_46_281	1086_0_52	318_0_1	199_01_52	669_04_32	1341_046_53	197_04_68	112_0_19	29_04_59	28_46_1	82_0_1	1177_46_1	4_0_1	394_0_12	177_0_7	496_04_107	398_0_103	230_0_9	231_0_1	352_0_1	30_0_1	1542_0_60	1636_0_43	49_0_28	46_0_5	86_46_1	45_0_37	858_0_35	1587_0_33	248_04_1	182_46_1	2_04_1	1693_046_74	14_0_1	128_0_1	1467_0_94	105_04_1	1036_46_880	363_034_150	360_0_41	727_04_9	201_04_33	144_0_42	336_0_1	1579_46_407	1701_03_9	665_04_1	561_0_50	341_0_73	421_0_1
605_46_291	1086_0_49	318_0_1	199_01_55	669_04_30	1341_046_54	197_04_72	112_0_18	29_04_54	28_46_1	82_0_1	1177_46_1	4_0_1	394_0_10	177_0_7	496_04_116	398_0_107	230_0_9	231_0_1	352_0_1	30_0_1	1542_0_53	1636_0_43	49_0_32	46_0_5	86_46_1	45_0_39	858_0_33	1587_0_33	248_04_1	182_46_1	2_04_1	1693_046_65	14_0_1	128_0_1	1467_0_90	105_04_1	1036_46_886	363_034_139	360_0_37	727_04_11	201_04_27	144_0_44	336_0_1	1579_46_409	1701_03_8	665_04_1	561_0_42	341_0_68	421_0_1
605_46_304	1086_0_46	318_0_1	199_01_60	669_04_31	1341_046_59	197_04_72	112_0_25	29_04_45	28_46_1	82_0_1	1177_46_1	4_0_1	394_0_9	177_0_7	496_04_126	398_0_102	230_0_10	231_0_1	352_0_1	30_0_1	1542_0_60	1636_0_45	49_0_35	46_0_5	86_46_1	45_0_41	858_0_34	1587_0_27	248_04_1	182_46_1	2_04_1	1693_046_57	14_0_1	128_0_1	1467_0_87	105_04_1	1036_46_881	363_034_134	360_0_37	727_04_14	201_04_28	144_0_42	336_0_1	1579_46_410	1701_03_7	665_04_1	561_0_41	341_0_63	421_0_1
605_46_312	1086_0_44	318_0_1	199_01_59	669_04_31	1341_046_64	197_04_61	112_0_24	29_04_40	28_46_1	82_0_1	1177_46_1	4_0_1	394_0_10	177_0_7	496_04_124	398_0_101	230_0_12	231_0_1	352_0_1	30_0_1	1542_0_59	1636_0_45	49_0_34	46_0_6	86_46_1	45_0_44	858_0_38	1587_0_27	248_04_1	182_46_1	2_04_1	1693_046_52	14_0_1	128_0_1	1467_0_96	105_04_1	1036_46_900	363_034_133	360_0_42	727_04_17	201_04_22	144_0_46	336_0_1	1579_46_402	1701_03_7	665_04_1	561_0_40	341_0_60	421_0_1
605_46_313	1086_0_43	318_0_1	199_01_63	669_04_28	1341_046_63	197_04_58	112_0_23	29_04_36	28_46_1	82_0_1	1177_46_1	4_0_1	394_0_10	177_0_9	496_04_121	398_0_96	230_0_15	231_0_1	352_0_1	30_0_1	1542_0_56	1636_0_46	49_0_31	46_0_7	86_46_1	45_0_42	858_0_42	1587_0_22	248_04_1	182_46_1	2_04_1	1693_046_54	14_0_1	128_0_1	1467_0_100	105_04_1	1036_46_908	363_034_120	360_0_44	727_04_16	201_04_27	144_0_39	336_0_1	1579_46_397	1701_03_6	665_04_1	561_0_39	341_0_49	421_0_1
605_46_309	1086_0_30	318_0_1	199_01_63	669_04_31	1341_046_60	197_04_53	112_0_26	29_04_36	28_46_1	82_0_1	1177_46_1	4_0_1	394_0_9	177_0_12	496_04_125	398_0_84	230_0_16	231_0_1	352_0_1	30_0_1	1542_0_44	1636_0_39	49_0_30	46_0_8	86_46_1	45_0_39	858_0_40	1587_0_20	248_04_1	182_46_1	2_04_1	1693_046_62	14_0_1	128_0_1	1467_0_98	105_04_1	1036_46_912	363_034_121	360_0_42	727_04_21	201_04_24	144_0_45	336_0_1	1579_46_395	1701_03_4	665_04_1	561_0_40	341_0_43	421_0_1
605_46_304	1086_0_28	318_0_1	199_01_61	669_04_35	1341_046_59	197_04_56	112_0_24	29_04_34	28_46_1	82_0_1	1177_46_1	4_0_1	394_0_10	177_0_13	496_04_119	398_0_74	230_0_20	231_0_1	352_0_1	30_0_1	1542_0_44	1636_0_33	49_0_32	46_0_9	86_46_1	45_0_37	858_0_44	1587_0_18	248_04_1	182_46_1	2_04_1	1693_046_68	14_0_1	128_0_1	1467_0_100	105_04_1	1036_46_903	363_034_127	360_0_38	727_04_19	201_04_26	144_0_48	336_0_1	1579_46_413	1701_03_5	665_04_1	561_0_39	341_0_50	421_0_1
605_46_294	1086_0_24	318_0_1	199_01_58	669_04_35	1341_046_58	197_04_54	112_0_21	29_04_38	28_46_1	82_0_1	1177_46_1	4_0_1	394_0_7	177_0_15	496_04_106	398_0_84	230_0_21	231_0_1	352_0_1	30_0_1	1542_0_42	1636_0_37	49_0_33	46_0_9	86_46_1	45_0_39	858_0_53	1587_0_22	248_04_1	182_46_1	2_04_1	1693_046_72	14_0_1	128_0_1	1467_0_101	105_04_1	1036_46_906	363_034_121	360_0_36	727_04_24	201_04_25	144_0_52	336_0_1	1579_46_426	1701_03_7	665_04_1	561_0_38	341_0_49	421_0_1
605_46_283	1086_0_20	318_0_1	199_01_53	669_04_32	1341_046_58	197_04_50	112_0_23	29_04_36	28_46_1	82_0_1	1177_46_1	4_0_1	394_0_4	177_0_17	496_04_106	398_0_84	230_0_24	231_0_1	352_0_1	30_0_1	1542_0_40	1636_0_42	49_0_32	46_0_8	86_46_1	45_0_37	858_0_52	1587_0_24	248_04_1	182_46_1	2_04_1	1693_046_73	14_0_1	128_0_1	1467_0_97	105_04_1	1036_46_927	363_034_121	360_0_36	727_04_25	201_04_22	144_0_47	336_0_1	1579_46_425	1701_03_8	665_04_1	561_0_41	341_0_56	421_0_1
605_46_297	1086_0_28	318_0_1	199_01_38	669_04_31	1341_046_52	197_04_53	112_0_25	29_04_31	28_46_1	82_0_1	1177_46_1	4_0_1	394_0_6	177_0_22	496_04_113	398_0_76	230_0_28	231_0_1	352_0_1	30_0_1	1542_0_43	1636_0_44	49_0_37	46_0_6	86_46_1	45_0_32	858_0_54	1587_0_35	248_04_1	182_46_1	2_04_1	1693_046_75	14_0_1	128_0_1	1467_0_96	105_04_1	1036_46_950	363_034_121	360_0_35	727_04_27	201_04_26	144_0_48	336_0_1	1579_46_404	1701_03_8	665_04_1	561_0_43	341_0_64	421_0_1
605_46_299	1086_0_26	318_0_1	199_01_37	669_04_28	1341_046_54	197_04_61	112_0_28	29_04_32	28_46_1	82_0_1	1177_46_1	4_0_1	394_0_5	177_0_22	496_04_126	398_0_75	230_0_31	231_0_1	352_0_1	30_0_1	1542_0_49	1636_0_52	49_0_45	46_0_7	86_46_1	45_0_31	858_0_49	1587_0_39	248_04_1	182_46_1	2_04_1	1693_046_78	14_0_1	128_0_1	1467_0_103	105_04_1	1036_46_942	363_034_115	360_0_26	727_04_30	201_04_27	144_0_50	336_0_1	1579_46_376	1701_03_13	665_04_1	561_0_42	341_0_58	421_0_1
605_46_283	1086_0_24	318_0_1	199_01_37	669_04_27	1341_046_56	197_04_73	112_0_26	29_04_36	28_46_1	82_0_1	1177_46_1	4_0_1	394_0_7	177_0_19	496_04_135	398_0_78	230_0_31	231_0_1	352_0_1	30_0_1	1542_0_53	1636_0_59	49_0_46	46_0_5	86_46_1	45_0_36	858_0_43	1587_0_45	248_04_1	182_46_1	2_04_1	1693_046_81	14_0_1	128_0_1	1467_0_100	105_04_1	1036_46_943	363_034_103	360_0_29	727_04_32	201_04_31	144_0_51	336_0_1	1579_46_379	1701_03_12	665_04_1	561_0_40	341_0_66	421_0_1
605_46_279	1086_0_24	318_0_1	199_01_35	669_04_18	1341_046_56	197_04_88	112_0_29	29_04_37	28_46_1	82_0_1	1177_46_1	4_0_1	394_0_12	177_0_28	496_04_130	398_0_78	230_0_30	231_0_1	352_0_1	30_0_1	1542_0_47	1636_0_58	49_0_53	46_0_4	86_46_1	45_0_38	858_0_43	1587_0_47	248_04_1	182_46_1	2_04_1	1693_046_77	14_0_1	128_0_1	1467_0_107	105_04_1	1036_46_950	363_034_98	360_0_26	727_04_32	201_04_40	144_0_51	336_0_1	1579_46_392	1701_03_14	665_04_1	561_0_40	341_0_73	421_0_1
605_46_270	1086_0_24	318_0_1	199_01_38	669_04_12	1341_046_61	197_04_90	112_0_32	29_04_38	28_46_1	82_0_1	1177_46_1	4_0_1	394_0_14	177_0_27	496_04_127	398_0_75	230_0_31	231_0_1	352_0_1	30_0_1	1542_0_46	1636_0_63	49_0_51	46_0_3	86_46_1	45_0_37	858_0_39	1587_0_47	248_04_1	182_46_1	2_04_1	1693_046_76	14_0_1	128_0_1	1467_0_110	105_04_1	1036_46_952	363_034_98	360_0_27	727_04_27	201_04_49	144_0_54	336_0_1	1579_46_399	1701_03_11	665_04_1	561_0_37	341_0_76	421_0_1
605_46_265	1086_0_24	318_0_1	199_01_46	669_04_7	1341_046_61	197_04_94	112_0_31	29_04_41	28_46_1	82_0_1	1177_46_1	4_0_1	394_0_10	177_0_26	496_04_113	398_0_89	230_0_26	231_0_1	352_0_1	30_0_1	1542_0_40	1636_0_60	49_0_59	46_0_3	86_46_1	45_0_34	858_0_40	1587_0_51	248_04_1	182_46_1	2_04_1	1693_046_80	14_0_1	128_0_1	1467_0_112	105_04_1	1036_46_958	363_034_99	360_0_24	727_04_28	201_04_47	144_0_51	336_0_1	1579_46_431	1701_03_11	665_04_1	561_0_37	341_0_73	421_0_1
605_46_297	1086_0_18	318_0_1	199_01_41	669_04_7	1341_046_49	197_04_93	112_0_30	29_04_38	28_46_1	82_0_1	1177_46_1	4_0_1	394_0_7	177_0_25	496_04_109	398_0_89	230_0_22	231_0_1	352_0_1	30_0_1	1542_0_37	1636_0_62	49_0_60	46_0_2	86_46_1	45_0_38	858_0_40	1587_0_51	248_04_1	182_46_1	2_04_1	1693_046_70	14_0_1	128_0_1	1467_0_118	105_04_1	1036_46_939	363_034_95	360_0_23	727_04_25	201_04_51	144_0_59	336_0_1	1579_46_444	1701_03_10	665_04_1	561_0_37	341_0_75	421_0_1
605_46_288	1086_0_17	318_0_1	199_01_46	669_04_7	1341_046_53	197_04_86	112_0_39	29_04_39	28_46_1	82_0_1	1177_46_1	4_0_1	394_0_7	177_0_27	496_04_112	398_0_88	230_0_20	231_0_1	352_0_1	30_0_1	1542_0_36	1636_0_61	49_0_60	46_0_3	86_46_1	45_0_42	858_0_39	1587_0_51	248_04_1	182_46_1	2_04_1	1693_046_74	14_0_1	128_0_1	1467_0_116	105_04_1	1036_46_931	363_034_104	360_0_28	727_04_22	201_04_47	144_0_62	336_0_1	1579_46_427	1701_03_7	665_04_1	561_0_37	341_0_73	421_0_1
605_46_293	1086_0_19	318_0_1	199_01_39	669_04_10	1341_046_50	197_04_85	112_0_43	29_04_39	28_46_1	128_0_1	1177_46_1	4_0_1	394_0_7	177_0_28	496_04_103	398_0_76	230_0_18	231_0_1	352_0_1	30_0_1	1542_0_36	1636_0_63	49_0_57	46_0_5	86_46_1	45_0_44	858_0_36	1587_0_45	248_04_1	182_46_1	2_04_1	1693_046_71	421_0_1	1467_0_112	105_04_1	1036_46_895	363_034_113	360_0_30	727_04_24	201_04_37	144_0_66	336_0_1	1579_46_406	1701_03_8	665_04_1	561_0_34	341_0_75	76_46_1	108_0_97
605_46_292	1086_0_17	318_0_1	199_01_39	669_04_9	1341_046_56	197_04_87	112_0_51	29_04_43	28_46_1	128_0_1	1177_46_1	4_0_1	394_0_8	177_0_32	496_04_112	398_0_80	230_0_18	231_0_1	352_0_1	30_0_1	1542_0_34	1636_0_62	49_0_57	46_0_6	86_46_1	45_0_50	858_0_36	1587_0_44	248_04_1	182_46_1	2_04_1	1693_046_63	421_0_1	1467_0_104	105_04_1	1036_46_872	363_034_107	360_0_27	727_04_23	201_04_34	144_0_72	336_0_1	1579_46_400	1701_03_9	665_04_1	561_0_31	341_0_74	76_46_1	108_0_86
605_46_299	1086_0_22	318_0_1	199_01_39	669_04_9	1341_046_55	197_04_89	112_0_50	29_04_44	28_46_1	128_0_1	1177_46_1	4_0_1	394_0_6	177_0_31	496_04_111	398_0_84	230_0_16	231_0_1	352_0_1	30_0_1	1542_0_32	1636_0_60	49_0_58	46_0_5	86_46_1	45_0_49	858_0_37	1587_0_46	248_04_1	182_46_1	2_04_1	1693_046_63	421_0_1	1467_0_101	105_04_1	1036_46_861	363_034_97	360_0_22	727_04_16	201_04_22	144_0_69	336_0_1	1579_46_415	1701_03_8	665_04_1	561_0_32	341_0_72	76_46_1	108_0_82
605_46_291	1086_0_25	318_0_1	199_01_39	669_04_10	1341_046_53	197_04_98	112_0_55	29_04_44	28_46_1	128_0_1	1177_46_1	4_0_1	394_0_5	177_0_30	496_04_114	398_0_79	230_0_16	231_0_1	352_0_1	30_0_1	1542_0_28	1636_0_51	49_0_52	46_0_3	86_46_1	45_0_50	858_0_34	1587_0_44	248_04_1	182_46_1	2_04_1	1693_046_67	421_0_1	1467_0_95	105_04_1	1036_46_851	363_034_96	360_0_26	727_04_16	201_04_19	144_0_72	336_0_1	1579_46_405	1701_03_9	665_04_1	561_0_31	341_0_70	76_46_1	108_0_78
605_46_294	1086_0_28	318_0_1	199_01_39	669_04_12	1341_046_53	197_04_107	112_0_52	29_04_42	28_46_1	128_0_1	1177_46_1	4_0_1	394_0_6	177_0_25	496_04_119	398_0_79	230_0_19	231_0_1	352_0_1	30_0_1	1542_0_26	1636_0_52	49_0_50	46_0_3	86_46_1	45_0_49	858_0_42	1587_0_45	248_04_1	182_46_1	2_04_1	1693_046_72	421_0_1	1467_0_93	105_04_1	1036_46_835	363_034_90	360_0_29	727_04_18	201_04_19	144_0_67	336_0_1	1579_46_403	1701_03_10	665_04_1	561_0_31	341_0_72	76_46_1	108_0_81
605_46_290	1086_0_24	318_0_1	199_01_41	669_04_13	1341_046_56	197_04_112	112_0_51	29_04_39	28_46_1	128_0_1	1177_46_1	4_0_1	394_0_9	177_0_23	496_04_118	398_0_72	230_0_18	231_0_1	352_0_1	30_0_1	1542_0_33	1636_0_52	49_0_47	46_0_2	86_46_1	45_0_52	858_0_40	1587_0_48	248_04_1	182_46_1	2_04_1	1693_046_82	421_0_1	1467_0_98	105_04_1	1036_46_845	363_034_89	360_0_34	727_04_19	201_04_17	144_0_60	336_0_1	1579_46_403	1701_03_10	665_04_1	561_0_29	341_0_70	76_46_1	108_0_87
605_46_259	1086_0_24	318_0_1	199_01_41	669_04_11	1341_046_56	197_04_106	112_0_50	29_04_38	28_46_1	128_0_1	1177_46_1	4_0_1	394_0_11	177_0_25	496_04_125	398_0_63	230_0_21	231_0_1	352_0_1	30_0_1	1542_0_36	1636_0_50	49_0_45	46_0_2	119_04_1	45_0_41	858_0_37	1587_0_51	248_04_1	182_46_1	2_04_1	1693_046_91	421_0_1	1467_0_91	105_04_1	1036_46_875	363_034_86	360_0_33	727_04_20	201_04_20	144_0_68	336_0_1	1579_46_421	1701_03_11	665_04_1	561_0_32	341_0_69	76_46_1	108_0_91
605_46_252	1086_0_19	318_0_1	199_01_42	669_04_6	1341_046_61	197_04_98	112_0_58	29_04_33	28_46_1	128_0_1	1177_46_1	4_0_1	394_0_14	177_0_31	496_04_106	398_0_62	230_0_23	231_0_1	352_0_1	30_0_1	1542_0_34	1636_0_49	49_0_49	46_0_2	119_04_1	45_0_36	858_0_30	1587_0_47	248_04_1	182_46_1	2_04_1	1693_046_100	421_0_1	1467_0_86	105_04_1	1036_46_872	363_034_101	360_0_29	727_04_20	201_04_28	144_0_70	336_0_1	1579_46_420	1701_03_8	665_04_1	561_0_32	341_0_67	76_46_1	108_0_93
605_46_245	1086_0_15	318_0_1	199_01_41	669_04_7	1341_046_55	197_04_98	112_0_63	29_04_32	28_46_1	128_0_1	1177_46_1	4_0_1	394_0_14	177_0_35	496_04_112	398_0_56	230_0_24	231_0_1	352_0_1	30_0_1	1542_0_33	1636_0_51	49_0_51	46_0_2	119_04_1	45_0_35	858_0_25	1587_0_41	248_04_1	182_46_1	2_04_1	1693_046_100	421_0_1	1467_0_77	105_04_1	1036_46_891	363_034_112	360_0_33	727_04_23	201_04_43	144_0_64	336_0_1	1579_46_419	1701_03_2	665_04_1	561_0_38	341_0_67	76_46_1	108_0_98
605_46_246	1086_0_10	318_0_1	199_01_41	669_04_6	1341_046_49	197_04_104	112_0_66	29_04_26	28_46_1	128_0_1	1177_46_1	4_0_1	394_0_11	177_0_36	496_04_121	398_0_65	230_0_21	231_0_1	352_0_1	30_0_1	1542_0_38	1636_0_55	49_0_49	46_0_3	119_04_1	45_0_35	858_0_25	1587_0_41	248_04_1	182_46_1	2_04_1	1693_046_98	421_0_1	1467_0_79	105_04_1	1036_46_837	363_034_117	360_0_26	727_04_20	201_04_43	144_0_66	336_0_1	1579_46_445	1701_03_1	665_04_1	561_0_45	341_0_73	76_46_1	108_0_102
605_46_273	1086_0_11	318_0_1	199_01_38	669_04_6	1341_046_47	197_04_95	112_0_64	29_04_27	28_46_1	128_0_1	1177_46_1	4_0_1	394_0_11	177_0_35	496_04_136	398_0_57	230_0_19	231_0_1	352_0_1	30_0_1	1542_0_37	1636_0_60	49_0_53	46_0_1	119_04_1	45_0_41	858_0_22	1587_0_40	248_04_1	182_46_1	2_04_1	1693_046_97	421_0_1	1467_0_83	105_04_1	1036_46_836	363_034_116	360_0_24	727_04_18	201_04_61	144_0_64	336_0_1	1579_46_431	665_04_1	561_0_47	341_0_71	76_46_1	108_0_108	74_01_1
605_46_282	1086_0_10	318_0_1	199_01_38	669_04_4	1341_046_49	197_04_99	112_0_57	29_04_26	28_46_1	1177_46_1	4_0_1	394_0_7	177_0_30	496_04_145	398_0_60	230_0_20	231_0_1	352_0_1	30_0_1	1542_0_37	1636_0_57	49_0_51	46_0_2	119_04_1	45_0_47	858_0_24	1587_0_42	248_04_1	182_46_1	2_04_1	1693_046_85	421_0_1	1467_0_78	105_04_1	1036_46_855	363_034_106	360_0_24	727_04_18	201_04_67	144_0_69	336_0_1	1579_46_404	665_04_1	561_0_50	341_0_67	76_46_1	108_0_108	74_01_1	196_0_1
605_46_271	1086_0_9	318_0_1	199_01_40	669_04_2	1341_046_46	197_04_100	112_0_58	29_04_31	28_46_1	1177_46_1	4_0_1	394_0_6	177_0_31	496_04_146	398_0_65	230_0_19	231_0_1	352_0_1	30_0_1	1542_0_39	1636_0_59	49_0_48	46_0_2	119_04_1	45_0_40	858_0_23	1587_0_43	248_04_1	182_46_1	2_04_1	1693_046_81	421_0_1	1467_0_77	105_04_1	1036_46_849	363_034_109	360_0_22	727_04_20	201_04_66	144_0_58	336_0_1	1579_46_403	665_04_1	561_0_54	341_0_75	76_46_1	108_0_117	74_01_1	196_0_1
605_46_252	1086_0_5	318_0_1	199_01_41	669_04_2	1341_046_49	197_04_109	112_0_60	29_04_32	28_46_1	1177_46_1	4_0_1	394_0_4	177_0_21	496_04_143	398_0_68	230_0_11	231_0_1	352_0_1	30_0_1	1542_0_39	1636_0_63	49_0_43	46_0_2	119_04_1	45_0_42	858_0_20	1587_0_46	248_04_1	182_46_1	2_04_1	1693_046_73	421_0_1	1467_0_82	105_04_1	1036_46_851	363_034_111	360_0_24	727_04_21	201_04_68	144_0_61	336_0_1	1579_46_365	665_04_1	561_0_50	341_0_80	76_46_1	108_0_119	74_01_1	196_0_1
605_46_239	1086_0_4	318_0_1	199_01_37	669_04_4	1341_046_50	197_04_100	112_0_60	29_04_37	28_46_1	1177_46_1	4_0_1	394_0_3	177_0_24	496_04_131	398_0_62	230_0_12	231_0_1	352_0_1	30_0_1	1542_0_32	1636_0_69	49_0_46	46_0_1	119_04_1	45_0_36	858_0_21	1587_0_43	248_04_1	182_46_1	2_04_1	1693_046_74	421_0_1	1467_0_91	105_04_1	1036_46_874	363_034_108	360_0_27	727_04_23	201_04_70	144_0_58	336_0_1	665_04_1	561_0_53	341_0_89	76_46_1	108_0_117	196_0_1	297_0_1	128_0_1
605_46_235	1086_0_2	318_0_1	199_01_30	669_04_5	1341_046_49	197_04_104	112_0_61	29_04_30	28_46_1	1177_46_1	4_0_1	394_0_5	177_0_26	496_04_134	398_0_70	230_0_13	231_0_1	352_0_1	30_0_1	1542_0_29	1636_0_61	49_0_44	46_0_1	119_04_1	45_0_37	858_0_18	1587_0_53	248_04_1	182_46_1	2_04_1	1693_046_84	421_0_1	1467_0_92	105_04_1	1036_46_883	363_034_112	360_0_25	727_04_24	201_04_65	144_0_54	336_0_1	665_04_1	561_0_53	341_0_95	76_46_1	108_0_102	196_0_1	297_0_1	128_0_1
605_46_245	1086_0_2	318_0_1	199_01_31	669_04_6	1341_046_50	197_04_101	112_0_67	29_04_23	28_46_1	1177_46_1	4_0_1	394_0_4	177_0_22	496_04_139	398_0_74	230_0_15	231_0_1	352_0_1	30_0_1	1542_0_34	1636_0_57	49_0_41	46_0_1	119_04_1	45_0_38	858_0_20	1587_0_56	248_04_1	182_46_1	2_04_1	1693_046_87	421_0_1	1467_0_91	105_04_1	1036_46_891	363_034_110	360_0_26	727_04_25	201_04_65	144_0_51	336_0_1	665_04_1	561_0_53	341_0_94	76_46_1	108_0_96	196_0_1	297_0_1	128_0_1
605_46_247	1086_0_2	318_0_1	199_01_29	669_04_6	1341_046_60	197_04_102	112_0_66	29_04_20	28_46_1	1177_46_1	4_0_1	394_0_6	177_0_23	496_04_127	398_0_76	230_0_14	231_0_1	352_0_1	30_0_1	1542_0_35	1636_0_52	49_0_32	46_0_1	119_04_1	45_0_43	858_0_21	1587_0_58	248_04_1	182_46_1	2_04_1	1693_046_92	421_0_1	1467_0_97	105_04_1	1036_46_898	363_034_108	360_0_21	727_04_24	201_04_67	144_0_53	336_0_1	665_04_1	561_0_49	341_0_85	76_46_1	108_0_102	196_0_1	297_0_1	128_0_1
605_46_238	1086_0_3	318_0_1	199_01_36	669_04_5	1341_046_64	197_04_94	112_0_70	29_04_18	28_46_1	1177_46_1	4_0_1	394_0_5	177_0_22	496_04_128	398_0_76	230_0_13	231_0_1	352_0_1	30_0_1	1542_0_40	1636_0_46	49_0_29	46_0_1	119_04_1	45_0_43	858_0_23	1587_0_59	248_04_1	182_46_1	2_04_1	1693_046_91	421_0_1	1467_0_85	105_04_1	1036_46_896	363_034_113	360_0_25	727_04_28	201_04_63	144_0_53	336_0_1	665_04_1	561_0_44	341_0_78	76_46_1	108_0_99	196_0_1	297_0_1	128_0_1
605_46_248	1086_0_1	318_0_1	199_01_41	669_04_5	1341_046_69	197_04_103	112_0_64	29_04_14	28_46_1	1177_46_1	4_0_1	394_0_2	177_0_21	496_04_129	398_0_69	230_0_13	231_0_1	352_0_1	30_0_1	1542_0_40	1636_0_40	49_0_32	46_0_1	119_04_1	45_0_47	858_0_28	1587_0_63	248_04_1	182_46_1	2_04_1	1693_046_99	421_0_1	1467_0_80	105_04_1	1036_46_843	363_034_113	360_0_22	727_04_28	201_04_64	144_0_49	336_0_1	665_04_1	561_0_41	341_0_69	76_46_1	108_0_105	196_0_1	297_0_1	128_0_1
605_46_235	1086_0_1	318_0_1	199_01_41	669_04_5	1341_046_83	197_04_99	112_0_65	29_04_9	28_46_1	1177_46_1	4_0_1	394_0_2	177_0_21	496_04_129	398_0_63	230_0_13	231_0_1	352_0_1	30_0_1	1542_0_36	1636_0_38	49_0_30	46_0_1	119_04_1	45_0_42	858_0_26	1587_0_59	248_04_1	182_46_1	2_04_1	1693_046_106	421_0_1	1467_0_76	105_04_1	1036_46_840	363_034_115	360_0_23	727_04_31	201_04_74	144_0_46	336_0_1	665_04_1	561_0_39	341_0_72	76_46_1	108_0_101	196_0_1	297_0_1	128_0_1
605_46_234	1086_0_2	318_0_1	199_01_40	669_04_3	1341_046_84	197_04_87	112_0_67	29_04_12	28_46_1	1177_46_1	4_0_1	394_0_2	177_0_19	496_04_142	398_0_59	230_0_8	231_0_1	352_0_1	30_0_1	1542_0_36	1636_0_33	49_0_28	46_0_1	119_04_1	45_0_39	858_0_24	1587_0_58	248_04_1	182_46_1	2_04_1	1693_046_116	421_0_1	1467_0_64	105_04_1	1036_46_831	363_034_114	360_0_21	727_04_31	201_04_69	144_0_47	336_0_1	665_04_1	561_0_28	341_0_70	76_46_1	108_0_97	196_0_1	297_0_1	128_0_1
605_46_246	1086_0_2	318_0_1	199_01_41	669_04_2	1341_046_84	197_04_88	112_0_64	29_04_11	28_46_1	1177_46_1	4_0_1	394_0_2	177_0_19	496_04_152	398_0_57	230_0_10	231_0_1	352_0_1	30_0_1	1542_0_36	1636_0_33	49_0_38	46_0_1	119_04_1	45_0_34	858_0_25	1587_0_61	248_04_1	182_46_1	2_04_1	1693_046_125	421_0_1	1467_0_66	105_04_1	1036_46_820	363_034_110	360_0_21	727_04_40	201_04_74	144_0_51	336_0_1	665_04_1	561_0_26	341_0_62	76_46_1	108_0_99	196_0_1	297_0_1	128_0_1
605_46_238	1086_0_2	318_0_1	199_01_42	669_04_1	1341_046_88	197_04_87	112_0_64	29_04_10	28_46_1	1177_46_1	4_0_1	394_0_2	177_0_16	496_04_154	398_0_51	230_0_9	231_0_1	352_0_1	30_0_1	1542_0_35	1636_0_29	49_0_38	46_0_1	119_04_1	45_0_38	858_0_21	1587_0_69	248_04_1	182_46_1	2_04_1	1693_046_126	421_0_1	1467_0_62	105_04_1	1036_46_834	363_034_111	360_0_26	727_04_35	201_04_79	144_0_45	336_0_1	665_04_1	561_0_26	341_0_66	76_46_1	108_0_96	196_0_1	297_0_1	128_0_1
605_46_243	1086_0_2	318_0_1	199_01_42	669_04_2	1341_046_85	197_04_82	112_0_63	29_04_12	28_46_1	1177_46_1	4_0_1	394_0_3	177_0_9	496_04_150	398_0_52	230_0_9	231_0_1	352_0_1	30_0_1	1542_0_36	1636_0_31	49_0_37	46_0_1	119_04_1	45_0_44	858_0_24	1587_0_83	248_04_1	182_46_1	2_04_1	1693_046_120	421_0_1	1467_0_60	105_04_1	1036_46_839	363_034_115	360_0_33	727_04_36	201_04_83	144_0_33	336_0_1	665_04_1	561_0_28	341_0_74	76_46_1	108_0_106	196_0_1	297_0_1	128_0_1
605_46_238	1177_46_1	318_0_1	199_01_43	669_04_2	1341_046_78	197_04_96	112_0_66	29_04_10	28_46_1	394_0_4	177_0_9	496_04_155	398_0_51	230_0_10	231_0_1	352_0_1	30_0_1	1542_0_39	1636_0_35	49_0_37	46_0_1	119_04_1	45_0_46	858_0_29	1587_0_81	248_04_1	182_46_1	2_04_1	1693_046_110	421_0_1	1467_0_69	105_04_1	1036_46_855	363_034_115	360_0_34	727_04_27	201_04_85	144_0_37	196_0_1	665_04_1	561_0_34	341_0_71	76_46_1	108_0_114	297_0_1	128_0_1	1717_0_77	225_0_28	872_0_1
605_46_232	1177_46_1	318_0_1	199_01_49	669_04_2	1341_046_73	197_04_99	112_0_64	29_04_10	28_46_1	394_0_3	177_0_8	496_04_152	398_0_54	230_0_7	231_0_1	352_0_1	30_0_1	1542_0_42	1636_0_36	49_0_38	46_0_1	119_04_1	45_0_45	858_0_31	1587_0_87	248_04_1	182_46_1	2_04_1	1693_046_111	421_0_1	1467_0_68	105_04_1	1036_46_877	363_034_118	360_0_36	727_04_32	201_04_84	144_0_42	196_0_1	665_04_1	561_0_42	341_0_78	76_46_1	108_0_115	297_0_1	128_0_1	1717_0_78	225_0_30	872_0_1
605_46_240	1177_46_1	318_0_1	199_01_50	669_04_3	1341_046_70	197_04_95	112_0_61	29_04_9	28_46_1	394_0_4	177_0_8	496_04_156	398_0_55	230_0_7	231_0_1	352_0_1	30_0_1	1542_0_45	1636_0_28	49_0_40	46_0_1	119_04_1	45_0_43	858_0_31	1587_0_88	248_04_1	182_46_1	2_04_1	1693_046_121	421_0_1	1467_0_64	105_04_1	1036_46_898	363_034_123	360_0_33	727_04_36	201_04_84	144_0_45	196_0_1	665_04_1	561_0_38	341_0_79	76_46_1	108_0_122	297_0_1	128_0_1	1717_0_80	225_0_22	872_0_1
605_46_254	1177_46_1	318_0_1	199_01_51	669_04_4	1341_046_74	197_04_100	112_0_55	29_04_10	28_46_1	394_0_5	177_0_9	496_04_149	398_0_50	230_0_7	231_0_1	352_0_1	30_0_1	1542_0_46	1636_0_21	49_0_43	46_0_1	119_04_1	45_0_41	858_0_31	1587_0_83	248_04_1	182_46_1	2_04_1	1693_046_120	421_0_1	1467_0_55	105_04_1	1036_46_893	363_034_126	360_0_33	727_04_40	201_04_81	144_0_50	196_0_1	665_04_1	561_0_45	341_0_77	76_46_1	108_0_114	297_0_1	128_0_1	1717_0_73	225_0_20	872_0_1
605_46_251	1177_46_1	318_0_1	199_01_51	669_04_4	1341_046_75	197_04_103	112_0_51	29_04_8	28_46_1	394_0_6	177_0_8	496_04_137	398_0_55	230_0_9	231_0_1	352_0_1	30_0_1	1542_0_48	1636_0_19	49_0_44	46_0_1	119_04_1	45_0_43	858_0_31	1587_0_85	248_04_1	182_46_1	2_04_1	1693_046_121	421_0_1	1467_0_57	105_04_1	1036_46_878	363_034_139	360_0_35	727_04_37	201_04_78	144_0_50	196_0_1	665_04_1	561_0_45	341_0_81	76_46_1	108_0_109	297_0_1	128_0_1	1717_0_74	225_0_16	872_0_1
605_46_246	1177_46_1	318_0_1	199_01_49	669_04_5	1341_046_84	197_04_106	112_0_59	29_04_8	28_46_1	394_0_5	177_0_8	496_04_140	398_0_59	230_0_10	231_0_1	352_0_1	30_0_1	1542_0_45	1636_0_14	49_0_44	46_0_1	119_04_1	45_0_42	858_0_36	1587_0_84	248_04_1	182_46_1	2_04_1	1693_046_123	421_0_1	1467_0_56	105_04_1	1036_46_869	363_034_141	360_0_32	727_04_31	201_04_74	144_0_51	196_0_1	665_04_1	561_0_43	341_0_76	76_46_1	108_0_111	297_0_1	128_0_1	1717_0_70	225_0_16	872_0_1
605_46_229	1177_46_1	318_0_1	199_01_51	669_04_5	1341_046_76	197_04_111	112_0_57	29_04_7	28_46_1	394_0_5	177_0_11	496_04_126	398_0_68	230_0_12	231_0_1	352_0_1	30_0_1	1542_0_42	1636_0_14	49_0_40	46_0_1	119_04_1	45_0_53	858_0_41	1587_0_79	248_04_1	182_46_1	2_04_1	1693_046_123	421_0_1	1467_0_50	105_04_1	1036_46_899	363_034_138	360_0_37	727_04_35	201_04_70	144_0_53	196_0_1	665_04_1	561_0_45	341_0_81	76_46_1	108_0_102	297_0_1	128_0_1	1717_0_69	225_0_13	872_0_1
605_46_218	1177_46_1	318_0_1	199_01_52	669_04_4	1341_046_78	197_04_105	112_0_60	29_04_4	28_46_1	394_0_2	177_0_14	496_04_124	398_0_69	230_0_12	231_0_1	352_0_1	30_0_1	1542_0_48	1636_0_14	49_0_40	46_0_1	119_04_1	45_0_50	858_0_44	1587_0_80	248_04_1	182_46_1	2_04_1	1693_046_120	421_0_1	1467_0_51	105_04_1	1036_46_885	363_034_147	360_0_38	727_04_33	201_04_74	144_0_57	196_0_1	665_04_1	561_0_48	341_0_83	76_46_1	108_0_91	297_0_1	128_0_1	1717_0_74	225_0_14	872_0_1
605_46_198	1177_46_1	318_0_1	199_01_53	669_04_1	1341_046_87	197_04_103	112_0_62	29_04_3	28_46_1	394_0_1	177_0_9	496_04_132	398_0_60	230_0_11	231_0_1	352_0_1	30_0_1	1542_0_56	1636_0_18	49_0_41	46_0_1	119_04_1	45_0_48	858_0_44	1587_0_82	248_04_1	182_46_1	2_04_1	1693_046_118	421_0_1	1467_0_49	105_04_1	1036_46_918	363_034_138	360_0_36	727_04_33	201_04_69	144_0_59	196_0_1	665_04_1	561_0_48	341_0_86	76_46_1	108_0_94	297_0_1	128_0_1	1717_0_68	225_0_15	872_0_1
605_46_188	1177_46_1	318_0_1	199_01_51	669_04_1	1341_046_85	197_04_98	196_0_1	29_04_3	28_46_1	112_0_67	177_0_8	496_04_128	398_0_59	230_0_8	231_0_1	352_0_1	30_0_1	1542_0_59	1636_0_22	49_0_38	46_0_1	119_04_1	45_0_42	858_0_44	1587_0_75	248_04_1	182_46_1	2_04_1	1693_046_111	421_0_1	1467_0_49	105_04_1	1036_46_920	363_034_142	360_0_33	727_04_28	201_04_74	144_0_52	9_0_1	665_04_1	561_0_46	341_0_84	76_46_1	108_0_97	297_0_1	128_0_1	1717_0_69	225_0_15	872_0_1
605_46_203	1177_46_1	318_0_1	199_01_46	669_04_1	1341_046_90	197_04_106	196_0_1	29_04_2	28_46_1	112_0_69	177_0_9	496_04_131	398_0_56	230_0_4	231_0_1	352_0_1	30_0_1	1542_0_61	1636_0_22	49_0_40	46_0_1	119_04_1	45_0_42	858_0_37	1587_0_75	248_04_1	182_46_1	2_04_1	1693_046_108	421_0_1	1467_0_53	105_04_1	1036_46_912	363_034_148	360_0_31	727_04_29	201_04_74	144_0_49	9_0_1	665_04_1	561_0_46	341_0_85	76_46_1	108_0_100	297_0_1	128_0_1	1717_0_64	225_0_15	872_0_1
605_46_202	1177_46_1	318_0_1	199_01_43	669_04_3	1341_046_90	197_04_97	196_0_1	29_04_2	28_46_1	112_0_62	177_0_9	496_04_137	398_0_46	230_0_5	231_0_1	352_0_1	30_0_1	1542_0_64	1636_0_25	49_0_39	46_0_1	119_04_1	45_0_45	858_0_39	1587_0_76	248_04_1	182_46_1	2_04_1	1693_046_117	421_0_1	1467_0_59	105_04_1	1036_46_879	363_034_142	360_0_29	727_04_26	201_04_71	144_0_51	9_0_1	665_04_1	561_0_44	341_0_91	76_46_1	108_0_103	297_0_1	128_0_1	1717_0_67	225_0_15	872_0_1
605_46_206	1177_46_1	318_0_1	199_01_46	669_04_2	1341_046_95	197_04_84	196_0_1	29_04_1	28_46_1	112_0_65	177_0_14	496_04_143	398_0_47	230_0_3	231_0_1	352_0_1	30_0_1	1542_0_70	1636_0_25	49_0_37	46_0_1	119_04_1	45_0_39	858_0_42	1587_0_72	248_04_1	182_46_1	2_04_1	1693_046_121	421_0_1	1467_0_62	105_04_1	1036_46_845	363_034_146	360_0_34	341_0_93	201_04_75	144_0_44	9_0_1	665_04_1	561_0_47	76_46_1	108_0_97	297_0_1	128_0_1	1717_0_60	225_0_14	872_0_1	222_46_411
605_46_203	1177_46_1	318_0_1	199_01_46	669_04_2	1341_046_103	197_04_65	196_0_1	28_46_1	112_0_65	177_0_15	496_04_152	398_0_44	230_0_3	231_0_1	352_0_1	30_0_1	1542_0_70	1636_0_23	49_0_34	46_0_1	119_04_1	45_0_30	858_0_44	1587_0_74	248_04_1	182_46_1	2_04_1	1693_046_116	421_0_1	1467_0_72	105_04_1	1036_46_821	363_034_144	360_0_38	341_0_101	201_04_74	144_0_36	9_0_1	665_04_1	561_0_47	76_46_1	108_0_90	297_0_1	128_0_1	1717_0_64	225_0_16	872_0_1	222_46_431	480_03_107
605_46_213	1177_46_1	318_0_1	199_01_51	669_04_1	1341_046_93	197_04_62	196_0_1	28_46_1	112_0_64	177_0_14	496_04_140	398_0_49	230_0_4	231_0_1	352_0_1	30_0_1	1542_0_65	1636_0_19	49_0_34	46_0_1	119_04_1	45_0_27	858_0_48	1587_0_71	248_04_1	182_46_1	2_04_1	1693_046_116	421_0_1	1467_0_75	105_04_1	1036_46_826	363_034_142	360_0_38	341_0_104	201_04_87	144_0_34	9_0_1	665_04_1	561_0_52	76_46_1	108_0_89	297_0_1	128_0_1	1717_0_67	225_0_15	872_0_1	222_46_438	480_03_108
605_46_213	1177_46_1	318_0_1	199_01_52	669_04_1	1341_046_84	197_04_61	196_0_1	28_46_1	112_0_59	177_0_11	496_04_135	398_0_50	230_0_4	231_0_1	352_0_1	30_0_1	1542_0_54	1636_0_16	49_0_35	46_0_1	119_04_1	45_0_28	858_0_43	1587_0_72	248_04_1	182_46_1	2_04_1	1693_046_120	421_0_1	1467_0_73	105_04_1	1036_46_806	363_034_149	360_0_38	341_0_94	201_04_89	144_0_33	9_0_1	665_04_1	561_0_55	76_46_1	108_0_92	297_0_1	128_0_1	1717_0_78	225_0_13	872_0_1	222_46_472	480_03_102
605_46_216	1177_46_1	318_0_1	199_01_52	669_04_2	1341_046_81	197_04_62	196_0_1	28_46_1	112_0_60	177_0_12	496_04_137	398_0_47	230_0_4	231_0_1	352_0_1	30_0_1	1542_0_44	1636_0_16	49_0_35	46_0_1	119_04_1	45_0_25	858_0_44	1587_0_77	248_04_1	182_46_1	2_04_1	1693_046_134	421_0_1	1467_0_75	105_04_1	1036_46_798	363_034_151	360_0_40	341_0_91	201_04_81	144_0_38	9_0_1	665_04_1	561_0_51	76_46_1	108_0_97	297_0_1	128_0_1	1717_0_72	225_0_14	872_0_1	222_46_458	480_03_103
605_46_205	1177_46_1	318_0_1	199_01_56	669_04_2	1341_046_72	197_04_68	196_0_1	28_46_1	112_0_59	177_0_12	496_04_140	398_0_60	230_0_3	231_0_1	352_0_1	30_0_1	1542_0_48	1636_0_12	49_0_30	46_0_1	119_04_1	45_0_22	858_0_42	1587_0_87	248_04_1	182_46_1	2_04_1	1693_046_134	421_0_1	1467_0_74	105_04_1	1036_46_803	363_034_139	360_0_40	341_0_91	201_04_76	144_0_46	9_0_1	665_04_1	561_0_57	76_46_1	108_0_92	297_0_1	128_0_1	1717_0_70	225_0_13	872_0_1	222_46_448	480_03_101
605_46_205	1177_46_1	318_0_1	199_01_53	1341_046_80	197_04_70	196_0_1	28_46_1	112_0_62	177_0_12	496_04_141	398_0_65	230_0_3	231_0_1	352_0_1	30_0_1	1542_0_56	1636_0_14	49_0_27	46_0_1	119_04_1	45_0_21	858_0_37	1587_0_94	248_04_1	182_46_1	2_04_1	1693_046_135	421_0_1	1467_0_69	105_04_1	1036_46_802	363_034_135	360_0_36	341_0_87	201_04_75	144_0_43	9_0_1	665_04_1	561_0_51	76_46_1	108_0_81	297_0_1	128_0_1	1717_0_71	225_0_13	872_0_1	222_46_431	480_03_101	1068_04_35
605_46_198	1177_46_1	318_0_1	199_01_49	1341_046_86	197_04_67	196_0_1	28_46_1	112_0_64	177_0_11	496_04_139	398_0_67	230_0_2	231_0_1	352_0_1	30_0_1	1542_0_63	1636_0_10	49_0_26	46_0_1	119_04_1	45_0_19	858_0_36	1587_0_98	248_04_1	182_46_1	2_04_1	1693_046_132	421_0_1	1467_0_79	105_04_1	1036_46_812	363_034_129	360_0_34	341_0_93	201_04_65	144_0_40	9_0_1	665_04_1	561_0_47	76_46_1	108_0_79	297_0_1	128_0_1	1717_0_75	225_0_12	872_0_1	222_46_453	480_03_86	1068_04_35
605_46_200	1177_46_1	318_0_1	199_01_46	1341_046_80	197_04_68	196_0_1	28_46_1	112_0_68	177_0_9	496_04_142	398_0_65	230_0_3	231_0_1	352_0_1	30_0_1	1542_0_66	1636_0_11	49_0_25	46_0_1	119_04_1	45_0_23	858_0_37	1587_0_99	248_04_1	182_46_1	2_04_1	1693_046_159	421_0_1	1467_0_78	105_04_1	1036_46_806	363_034_137	360_0_32	341_0_94	201_04_65	144_0_38	9_0_1	665_04_1	561_0_45	76_46_1	108_0_78	297_0_1	128_0_1	1717_0_70	225_0_10	872_0_1	222_46_437	480_03_89	1068_04_28
605_46_201	1177_46_1	318_0_1	199_01_44	1341_046_91	197_04_68	196_0_1	28_46_1	112_0_67	177_0_9	496_04_134	398_0_55	230_0_4	231_0_1	352_0_1	30_0_1	1542_0_65	1636_0_8	49_0_21	46_0_1	119_04_1	45_0_26	858_0_36	1587_0_100	248_04_1	182_46_1	2_04_1	1693_046_174	421_0_1	1467_0_80	105_04_1	1036_46_822	363_034_139	360_0_28	341_0_80	201_04_65	144_0_42	9_0_1	665_04_1	561_0_41	76_46_1	108_0_78	297_0_1	128_0_1	1717_0_58	225_0_9	872_0_1	222_46_418	480_03_86	1068_04_25
605_46_190	1177_46_1	318_0_1	199_01_44	1341_046_90	197_04_71	196_0_1	28_46_1	112_0_66	177_0_10	496_04_125	398_0_59	230_0_4	231_0_1	352_0_1	30_0_1	1542_0_63	1636_0_9	49_0_22	46_0_1	119_04_1	45_0_25	858_0_41	1587_0_96	248_04_1	182_46_1	2_04_1	1693_046_176	421_0_1	1467_0_80	105_04_1	1036_46_791	363_034_133	360_0_27	341_0_82	201_04_73	144_0_43	9_0_1	665_04_1	561_0_39	76_46_1	108_0_77	297_0_1	128_0_1	1717_0_55	225_0_8	872_0_1	222_46_407	480_03_78	1068_04_25
605_46_189	1177_46_1	318_0_1	199_01_42	1341_046_86	197_04_63	196_0_1	28_46_1	112_0_67	177_0_8	496_04_124	398_0_56	230_0_5	231_0_1	352_0_1	30_0_1	1542_0_71	1636_0_10	49_0_23	46_0_1	119_04_1	45_0_28	858_0_41	1587_0_101	248_04_1	182_46_1	2_04_1	1693_046_187	421_0_1	1467_0_81	105_04_1	1036_46_816	363_034_144	360_0_29	341_0_72	201_04_68	144_0_41	9_0_1	665_04_1	561_0_40	76_46_1	108_0_87	297_0_1	128_0_1	1717_0_52	225_0_3	872_0_1	222_46_405	480_03_74	1068_04_27
605_46_197	1177_46_1	318_0_1	199_01_43	1341_046_82	197_04_58	196_0_1	28_46_1	112_0_67	177_0_7	496_04_122	398_0_56	230_0_4	231_0_1	352_0_1	30_0_1	1542_0_70	1636_0_10	49_0_24	46_0_1	119_04_1	45_0_26	858_0_39	1587_0_96	248_04_1	182_46_1	2_04_1	1693_046_193	421_0_1	1467_0_68	105_04_1	1036_46_822	363_034_144	360_0_25	341_0_73	201_04_64	144_0_46	9_0_1	665_04_1	561_0_45	76_46_1	108_0_90	297_0_1	128_0_1	1717_0_52	225_0_3	872_0_1	222_46_406	480_03_72	1068_04_30
605_46_184	1177_46_1	318_0_1	199_01_45	1341_046_71	197_04_57	196_0_1	28_46_1	112_0_65	177_0_6	496_04_123	398_0_55	230_0_3	231_0_1	352_0_1	30_0_1	1542_0_69	1636_0_8	49_0_24	46_0_1	119_04_1	45_0_22	858_0_38	1587_0_96	248_04_1	182_46_1	2_04_1	1693_046_176	421_0_1	1467_0_74	105_04_1	1036_46_872	363_034_151	360_0_31	341_0_75	201_04_68	144_0_49	9_0_1	665_04_1	561_0_53	76_46_1	108_0_83	297_0_1	128_0_1	1717_0_56	225_0_3	872_0_1	222_46_369	480_03_81	1068_04_30
605_46_184	1177_46_1	318_0_1	199_01_50	1341_046_60	197_04_61	196_0_1	28_46_1	112_0_65	177_0_7	496_04_129	398_0_54	230_0_1	231_0_1	352_0_1	30_0_1	1542_0_68	1636_0_8	49_0_23	46_0_1	119_04_1	45_0_21	858_0_43	1587_0_81	248_04_1	182_46_1	2_04_1	1693_046_177	421_0_1	1467_0_69	105_04_1	1036_46_874	363_034_153	360_0_46	341_0_80	201_04_73	144_0_47	9_0_1	665_04_1	561_0_56	76_46_1	108_0_79	297_0_1	128_0_1	1717_0_62	225_0_3	872_0_1	222_46_351	480_03_74	1068_04_31
605_46_185	1177_46_1	318_0_1	199_01_45	1341_046_57	197_04_64	196_0_1	28_46_1	112_0_66	177_0_9	496_04_132	398_0_46	230_0_2	231_0_1	352_0_1	30_0_1	1542_0_68	1636_0_9	49_0_20	46_0_1	119_04_1	45_0_20	858_0_49	1587_0_67	248_04_1	182_46_1	2_04_1	1693_046_184	421_0_1	1467_0_67	105_04_1	1036_46_875	363_034_147	360_0_55	341_0_89	201_04_76	144_0_46	9_0_1	665_04_1	561_0_58	76_46_1	108_0_78	297_0_1	128_0_1	1717_0_66	225_0_2	872_0_1	222_46_340	480_03_74	1068_04_28
605_46_180	1177_46_1	318_0_1	199_01_44	1341_046_65	197_04_69	196_0_1	28_46_1	112_0_64	177_0_9	496_04_135	398_0_47	230_0_5	231_0_1	352_0_1	30_0_1	1542_0_71	1636_0_9	49_0_18	46_0_1	119_04_1	45_0_21	858_0_48	1587_0_64	248_04_1	182_46_1	2_04_1	1693_046_167	421_0_1	1467_0_63	105_04_1	1036_46_848	363_034_141	360_0_61	341_0_87	201_04_68	144_0_41	9_0_1	665_04_1	561_0_57	76_46_1	108_0_71	297_0_1	128_0_1	1717_0_67	225_0_3	872_0_1	222_46_343	480_03_75	1068_04_29
605_46_182	1177_46_1	318_0_1	199_01_36	1341_046_78	197_04_63	196_0_1	28_46_1	112_0_59	177_0_10	496_04_131	398_0_52	230_0_5	231_0_1	352_0_1	30_0_1	1542_0_69	1636_0_11	49_0_17	46_0_1	119_04_1	45_0_14	858_0_52	1587_0_67	248_04_1	182_46_1	2_04_1	1693_046_163	421_0_1	1467_0_60	105_04_1	1036_46_820	363_034_142	360_0_58	341_0_81	201_04_63	144_0_40	9_0_1	665_04_1	561_0_47	76_46_1	108_0_74	297_0_1	128_0_1	1717_0_69	225_0_4	872_0_1	222_46_360	480_03_70	1068_04_32
605_46_198	1177_46_1	318_0_1	199_01_37	1341_046_84	197_04_60	196_0_1	28_46_1	112_0_52	177_0_8	496_04_124	398_0_53	230_0_7	231_0_1	352_0_1	30_0_1	1542_0_65	1636_0_12	49_0_16	46_0_1	119_04_1	45_0_12	858_0_50	1587_0_72	248_04_1	182_46_1	2_04_1	1693_046_162	421_0_1	1467_0_60	105_04_1	1036_46_793	363_034_140	360_0_62	341_0_76	201_04_68	144_0_43	9_0_1	665_04_1	561_0_47	76_46_1	108_0_74	297_0_1	128_0_1	1717_0_74	225_0_4	872_0_1	222_46_357	480_03_71	1068_04_36
605_46_215	1177_46_1	318_0_1	199_01_36	1341_046_92	197_04_62	196_0_1	28_46_1	112_0_56	177_0_11	496_04_117	398_0_59	230_0_6	231_0_1	352_0_1	30_0_1	1542_0_63	1636_0_11	49_0_19	46_0_1	119_04_1	45_0_10	858_0_51	1587_0_79	248_04_1	182_46_1	2_04_1	1693_046_169	421_0_1	1467_0_64	105_04_1	1036_46_773	363_034_147	360_0_58	341_0_69	201_04_62	144_0_42	9_0_1	665_04_1	561_0_46	76_46_1	108_0_70	297_0_1	128_0_1	1717_0_73	225_0_2	872_0_1	222_46_365	480_03_68	1068_04_35
605_46_232	1177_46_1	318_0_1	199_01_34	1341_046_92	197_04_59	196_0_1	28_46_1	112_0_49	177_0_12	496_04_110	398_0_57	230_0_3	231_0_1	352_0_1	30_0_1	1542_0_49	1636_0_12	49_0_28	46_0_1	119_04_1	45_0_9	858_0_51	1587_0_84	248_04_1	182_46_1	2_04_1	1693_046_168	421_0_1	1467_0_58	105_04_1	1036_46_754	363_034_155	360_0_57	341_0_70	201_04_74	144_0_45	9_0_1	665_04_1	561_0_43	76_46_1	108_0_74	297_0_1	128_0_1	1717_0_67	225_0_2	872_0_1	222_46_359	480_03_69	1068_04_38
605_46_252	1177_46_1	318_0_1	199_01_31	1341_046_98	197_04_55	196_0_1	28_46_1	112_0_46	177_0_14	496_04_110	398_0_65	230_0_5	231_0_1	352_0_1	30_0_1	1542_0_46	1636_0_9	49_0_31	46_0_1	119_04_1	45_0_13	858_0_46	1587_0_92	248_04_1	182_46_1	2_04_1	1693_046_161	421_0_1	1467_0_56	105_04_1	1036_46_773	363_034_159	360_0_47	341_0_64	201_04_63	144_0_41	9_0_1	665_04_1	561_0_49	76_46_1	108_0_73	297_0_1	128_0_1	1717_0_69	225_0_1	872_0_1	222_46_346	480_03_67	1068_04_40
605_46_248	1177_46_1	318_0_1	199_01_27	1341_046_91	197_04_48	196_0_1	28_46_1	112_0_35	177_0_12	496_04_101	398_0_72	230_0_5	231_0_1	352_0_1	30_0_1	1542_0_47	1636_0_10	49_0_30	46_0_1	119_04_1	45_0_13	858_0_46	1587_0_87	248_04_1	182_46_1	2_04_1	1693_046_168	421_0_1	1467_0_52	105_04_1	1036_46_758	363_034_159	360_0_47	341_0_65	201_04_64	144_0_45	9_0_1	665_04_1	561_0_53	76_46_1	108_0_68	297_0_1	128_0_1	1717_0_74	225_0_1	872_0_1	222_46_342	480_03_72	1068_04_40
605_46_223	1177_46_1	318_0_1	199_01_24	1341_046_98	197_04_44	196_0_1	28_46_1	112_0_38	177_0_12	496_04_94	398_0_65	230_0_5	231_0_1	352_0_1	30_0_1	1542_0_48	1636_0_10	49_0_30	46_0_1	119_04_1	45_0_16	858_0_41	1587_0_90	248_04_1	182_46_1	2_04_1	1693_046_162	421_0_1	1467_0_50	105_04_1	1036_46_778	363_034_169	360_0_38	341_0_73	201_04_57	144_0_43	9_0_1	665_04_1	561_0_58	76_46_1	108_0_61	297_0_1	128_0_1	1717_0_76	225_0_2	872_0_1	222_46_344	480_03_72	1068_04_39
605_46_214	1177_46_1	318_0_1	199_01_27	1341_046_94	197_04_47	196_0_1	28_46_1	112_0_40	177_0_11	496_04_95	398_0_62	230_0_6	231_0_1	352_0_1	30_0_1	1542_0_55	1636_0_15	49_0_25	46_0_1	119_04_1	45_0_15	858_0_42	1587_0_83	248_04_1	182_46_1	2_04_1	1693_046_147	421_0_1	1467_0_45	105_04_1	1036_46_797	363_034_161	360_0_39	341_0_77	201_04_53	144_0_44	9_0_1	665_04_1	561_0_54	76_46_1	108_0_64	297_0_1	128_0_1	1717_0_76	225_0_2	872_0_1	222_46_352	480_03_72	1068_04_42
605_46_200	1177_46_1	318_0_1	199_01_23	1341_046_85	197_04_44	196_0_1	28_46_1	112_0_37	177_0_7	496_04_97	398_0_55	230_0_7	231_0_1	352_0_1	30_0_1	1542_0_60	1636_0_14	49_0_24	46_0_1	119_04_1	45_0_14	858_0_43	1587_0_77	248_04_1	182_46_1	2_04_1	1693_046_156	421_0_1	1467_0_43	105_04_1	1036_46_832	363_034_174	360_0_40	341_0_73	201_04_50	144_0_46	9_0_1	665_04_1	561_0_63	76_46_1	108_0_73	297_0_1	128_0_1	1717_0_76	225_0_4	872_0_1	222_46_366	480_03_72	1068_04_45
605_46_193	1177_46_1	318_0_1	199_01_22	1341_046_78	197_04_48	196_0_1	28_46_1	112_0_40	177_0_9	496_04_102	398_0_56	230_0_8	231_0_1	352_0_1	30_0_1	1542_0_61	1636_0_15	49_0_21	46_0_1	119_04_1	45_0_16	858_0_46	1587_0_69	248_04_1	182_46_1	2_04_1	1693_046_166	421_0_1	1467_0_47	105_04_1	1036_46_817	363_034_164	360_0_39	341_0_81	201_04_46	144_0_39	9_0_1	665_04_1	561_0_62	76_46_1	108_0_75	297_0_1	128_0_1	1717_0_71	225_0_3	872_0_1	222_46_357	480_03_69	1068_04_41
605_46_194	1177_46_1	318_0_1	199_01_28	1341_046_74	197_04_54	196_0_1	28_46_1	112_0_45	177_0_9	496_04_105	398_0_50	230_0_7	231_0_1	352_0_1	30_0_1	1542_0_57	1636_0_16	49_0_17	46_0_1	119_04_1	45_0_12	858_0_48	1587_0_64	248_04_1	182_46_1	2_04_1	1693_046_161	421_0_1	1467_0_48	105_04_1	1036_46_800	363_034_157	360_0_38	341_0_81	201_04_46	144_0_30	9_0_1	665_04_1	561_0_73	76_46_1	108_0_79	297_0_1	128_0_1	1717_0_74	225_0_2	872_0_1	222_46_373	480_03_59	1068_04_41
605_46_201	1177_46_1	318_0_1	199_01_29	1341_046_77	197_04_55	196_0_1	28_46_1	112_0_45	177_0_10	496_04_105	398_0_55	230_0_7	231_0_1	352_0_1	30_0_1	1542_0_58	1636_0_12	49_0_18	46_0_1	119_04_1	45_0_12	858_0_57	1587_0_54	248_04_1	182_46_1	2_04_1	1693_046_161	421_0_1	1467_0_52	105_04_1	1036_46_804	363_034_149	360_0_38	341_0_85	201_04_56	144_0_34	9_0_1	665_04_1	561_0_87	76_46_1	108_0_74	297_0_1	128_0_1	1717_0_66	225_0_3	872_0_1	222_46_375	480_03_60	1068_04_44
605_46_210	1177_46_1	318_0_1	199_01_31	1341_046_78	197_04_66	196_0_1	28_46_1	112_0_48	177_0_13	496_04_97	398_0_44	230_0_9	231_0_1	352_0_1	30_0_1	1542_0_55	1636_0_10	49_0_14	46_0_1	119_04_1	45_0_11	858_0_58	1587_0_52	248_04_1	182_46_1	2_04_1	1693_046_168	421_0_1	1467_0_53	105_04_1	1036_46_799	363_034_144	360_0_38	341_0_89	201_04_63	144_0_35	9_0_1	665_04_1	561_0_89	76_46_1	108_0_74	297_0_1	128_0_1	1717_0_66	225_0_3	872_0_1	222_46_407	480_03_56	1068_04_40
605_46_200	1177_46_1	318_0_1	199_01_28	1341_046_77	197_04_66	196_0_1	28_46_1	112_0_52	177_0_13	496_04_100	398_0_32	230_0_12	231_0_1	352_0_1	30_0_1	1542_0_53	1636_0_9	49_0_13	46_0_1	119_04_1	45_0_12	858_0_56	1587_0_55	248_04_1	182_46_1	2_04_1	1693_046_179	421_0_1	1467_0_46	105_04_1	1036_46_804	363_034_139	360_0_34	341_0_90	201_04_67	144_0_33	9_0_1	665_04_1	561_0_84	76_46_1	108_0_77	297_0_1	128_0_1	1717_0_62	225_0_2	872_0_1	222_46_425	480_03_65	1068_04_43
605_46_212	1177_46_1	318_0_1	199_01_25	1341_046_82	197_04_79	196_0_1	28_46_1	112_0_57	177_0_16	496_04_98	398_0_26	230_0_14	231_0_1	352_0_1	30_0_1	1542_0_48	1636_0_8	49_0_16	46_0_1	119_04_1	45_0_14	858_0_60	1587_0_66	248_04_1	182_46_1	2_04_1	1693_046_173	421_0_1	1467_0_46	105_04_1	1036_46_792	363_034_134	360_0_31	341_0_101	201_04_65	144_0_32	9_0_1	665_04_1	561_0_77	76_46_1	108_0_77	297_0_1	128_0_1	1717_0_64	225_0_1	872_0_1	222_46_424	480_03_67	1068_04_40
605_46_226	1177_46_1	318_0_1	199_01_23	1341_046_79	197_04_80	196_0_1	28_46_1	112_0_52	177_0_19	496_04_96	398_0_25	230_0_17	231_0_1	352_0_1	30_0_1	1542_0_52	1636_0_7	49_0_15	46_0_1	119_04_1	45_0_14	858_0_58	1587_0_72	248_04_1	182_46_1	2_04_1	1693_046_183	421_0_1	1467_0_49	105_04_1	1036_46_757	363_034_143	360_0_21	341_0_104	201_04_62	144_0_36	9_0_1	665_04_1	561_0_67	76_46_1	108_0_82	297_0_1	128_0_1	1717_0_63	225_0_2	872_0_1	222_46_414	480_03_64	1068_04_40
605_46_231	1177_46_1	318_0_1	199_01_18	1341_046_88	197_04_88	196_0_1	28_46_1	112_0_54	177_0_18	496_04_97	398_0_30	230_0_14	231_0_1	352_0_1	30_0_1	1542_0_52	1636_0_9	49_0_14	46_0_1	119_04_1	45_0_13	858_0_55	1587_0_73	248_04_1	182_46_1	2_04_1	1693_046_186	421_0_1	1467_0_46	105_04_1	1036_46_756	363_034_141	360_0_16	341_0_107	201_04_61	144_0_36	9_0_1	665_04_1	561_0_62	76_46_1	108_0_90	297_0_1	128_0_1	1717_0_67	225_0_2	872_0_1	222_46_408	480_03_70	1068_04_41
605_46_235	1177_46_1	318_0_1	199_01_18	1341_046_93	197_04_95	196_0_1	28_46_1	112_0_55	177_0_20	496_04_96	398_0_32	230_0_18	231_0_1	352_0_1	30_0_1	1542_0_54	1636_0_16	49_0_13	46_0_1	119_04_1	45_0_16	858_0_55	1587_0_70	248_04_1	182_46_1	2_04_1	1693_046_187	421_0_1	1467_0_50	105_04_1	1036_46_716	363_034_141	360_0_17	341_0_103	201_04_51	144_0_38	9_0_1	665_04_1	561_0_58	76_46_1	108_0_79	297_0_1	128_0_1	1717_0_70	225_0_2	872_0_1	222_46_428	480_03_66	1068_04_40
605_46_244	1177_46_1	318_0_1	199_01_21	1341_046_95	197_04_104	196_0_1	28_46_1	112_0_56	177_0_14	496_04_94	398_0_44	230_0_16	231_0_1	352_0_1	30_0_1	1542_0_52	1636_0_18	49_0_12	46_0_1	119_04_1	45_0_15	858_0_49	1587_0_67	248_04_1	182_46_1	2_04_1	1693_046_189	421_0_1	1467_0_53	105_04_1	1036_46_708	363_034_132	360_0_17	341_0_100	201_04_44	144_0_31	9_0_1	665_04_1	561_0_65	76_46_1	108_0_69	297_0_1	128_0_1	1717_0_62	872_0_1	222_46_406	480_03_62	1068_04_48	13_0_13
605_46_228	1177_46_1	318_0_1	199_01_22	1341_046_98	197_04_109	196_0_1	28_46_1	112_0_60	177_0_18	496_04_106	398_0_48	230_0_17	231_0_1	352_0_1	30_0_1	1542_0_53	1636_0_17	49_0_12	46_0_1	119_04_1	45_0_15	858_0_40	1587_0_71	248_04_1	182_46_1	2_04_1	1693_046_189	421_0_1	1467_0_52	105_04_1	1036_46_705	363_034_132	360_0_21	341_0_99	201_04_43	144_0_27	9_0_1	665_04_1	561_0_62	76_46_1	108_0_70	297_0_1	128_0_1	1717_0_60	872_0_1	222_46_426	480_03_67	1068_04_57	13_0_10
605_46_228	1177_46_1	318_0_1	199_01_27	1341_046_96	197_04_105	196_0_1	28_46_1	112_0_56	177_0_18	496_04_115	398_0_57	230_0_24	231_0_1	352_0_1	30_0_1	1542_0_56	1636_0_16	49_0_13	46_0_1	119_04_1	45_0_13	858_0_49	1587_0_65	248_04_1	182_46_1	2_04_1	1693_046_181	421_0_1	1467_0_52	105_04_1	1036_46_690	363_034_139	360_0_16	341_0_103	201_04_40	144_0_28	9_0_1	665_04_1	561_0_66	76_46_1	108_0_67	297_0_1	128_0_1	1717_0_60	872_0_1	222_46_412	480_03_71	1068_04_63	13_0_7
605_46_217	1177_46_1	318_0_1	199_01_25	1341_046_93	197_04_108	196_0_1	28_46_1	112_0_55	177_0_16	496_04_124	398_0_57	230_0_25	231_0_1	352_0_1	30_0_1	1542_0_54	1636_0_18	49_0_13	46_0_1	119_04_1	45_0_11	858_0_50	1587_0_70	248_04_1	182_46_1	2_04_1	1693_046_176	421_0_1	1467_0_50	105_04_1	1036_46_717	363_034_147	360_0_16	341_0_107	201_04_33	144_0_31	9_0_1	665_04_1	561_0_68	76_46_1	108_0_73	297_0_1	128_0_1	1717_0_58	872_0_1	222_46_396	480_03_74	1068_04_63	13_0_7
605_46_221	1177_46_1	318_0_1	199_01_26	1341_046_98	197_04_108	196_0_1	28_46_1	112_0_55	177_0_19	496_04_113	398_0_59	230_0_25	231_0_1	352_0_1	30_0_1	1542_0_50	1636_0_19	49_0_16	46_0_1	119_04_1	45_0_9	858_0_49	1587_0_63	248_04_1	182_46_1	2_04_1	1693_046_200	421_0_1	1467_0_54	105_04_1	1036_46_674	363_034_159	360_0_15	341_0_105	201_04_36	144_0_39	9_0_1	665_04_1	561_0_70	76_46_1	108_0_81	297_0_1	128_0_1	1717_0_58	872_0_1	222_46_380	480_03_70	1068_04_63	13_0_8
605_46_237	1177_46_1	318_0_1	199_01_23	1341_046_100	197_04_113	196_0_1	28_46_1	112_0_47	177_0_21	496_04_109	398_0_59	230_0_28	231_0_1	352_0_1	30_0_1	1542_0_52	1636_0_19	49_0_14	46_0_1	119_04_1	45_0_13	858_0_46	1587_0_62	248_04_1	182_46_1	2_04_1	1693_046_210	421_0_1	1467_0_53	105_04_1	1036_46_642	363_034_169	360_0_15	341_0_98	201_04_39	144_0_39	9_0_1	665_04_1	561_0_73	76_46_1	108_0_78	297_0_1	128_0_1	1717_0_58	872_0_1	222_46_378	480_03_64	1068_04_62	13_0_7
605_46_246	1177_46_1	318_0_1	199_01_22	1341_046_103	197_04_121	196_0_1	28_46_1	112_0_38	177_0_22	496_04_103	398_0_53	230_0_25	231_0_1	352_0_1	30_0_1	1542_0_55	1636_0_20	49_0_13	46_0_1	119_04_1	45_0_11	858_0_46	1587_0_65	248_04_1	182_46_1	2_04_1	1693_046_202	421_0_1	1467_0_47	105_04_1	1036_46_639	363_034_168	360_0_14	341_0_95	201_04_38	144_0_45	9_0_1	665_04_1	561_0_63	76_46_1	108_0_85	297_0_1	128_0_1	1717_0_62	872_0_1	222_46_374	480_03_57	1068_04_59	13_0_7
605_46_252	1177_46_1	318_0_1	199_01_21	1341_046_102	197_04_124	196_0_1	28_46_1	112_0_37	177_0_23	496_04_104	398_0_48	230_0_26	231_0_1	352_0_1	30_0_1	1542_0_59	1636_0_19	49_0_17	46_0_1	119_04_1	45_0_11	858_0_51	1587_0_58	248_04_1	182_46_1	2_04_1	1693_046_216	421_0_1	1467_0_48	105_04_1	1036_46_628	363_034_174	360_0_13	341_0_100	201_04_38	144_0_49	9_0_1	665_04_1	561_0_55	76_46_1	108_0_85	297_0_1	128_0_1	1717_0_57	872_0_1	222_46_374	480_03_60	1068_04_50	13_0_8
605_46_248	1177_46_1	318_0_1	199_01_17	1341_046_96	197_04_114	196_0_1	28_46_1	112_0_33	177_0_23	496_04_92	398_0_48	230_0_24	231_0_1	352_0_1	30_0_1	1542_0_68	1636_0_19	49_0_15	46_0_1	119_04_1	45_0_12	858_0_45	1587_0_64	248_04_1	182_46_1	2_04_1	1693_046_227	421_0_1	1467_0_46	105_04_1	1036_46_641	363_034_165	360_0_16	341_0_99	201_04_35	144_0_50	9_0_1	665_04_1	561_0_48	76_46_1	108_0_86	297_0_1	128_0_1	1717_0_64	872_0_1	222_46_377	480_03_55	1068_04_46	13_0_7
605_46_266	1177_46_1	318_0_1	199_01_14	1341_046_93	197_04_117	196_0_1	28_46_1	112_0_33	177_0_18	496_04_76	398_0_48	230_0_19	231_0_1	352_0_1	30_0_1	1542_0_70	1636_0_18	49_0_13	46_0_1	119_04_1	45_0_13	858_0_45	1587_0_60	248_04_1	182_46_1	2_04_1	1693_046_230	421_0_1	1467_0_44	105_04_1	1036_46_626	363_034_158	360_0_17	341_0_99	201_04_32	144_0_46	9_0_1	665_04_1	561_0_50	76_46_1	108_0_91	297_0_1	128_0_1	1717_0_70	872_0_1	222_46_366	480_03_52	1068_04_50	13_0_6
605_46_266	1177_46_1	318_0_1	199_01_14	1341_046_84	197_04_107	196_0_1	28_46_1	112_0_30	177_0_20	496_04_70	398_0_52	230_0_20	231_0_1	352_0_1	30_0_1	1542_0_65	1636_0_14	49_0_11	46_0_1	119_04_1	45_0_9	858_0_43	1587_0_66	248_04_1	182_46_1	2_04_1	1693_046_240	421_0_1	1467_0_45	105_04_1	1036_46_656	363_034_151	360_0_14	341_0_89	201_04_35	144_0_39	9_0_1	665_04_1	561_0_58	76_46_1	108_0_82	297_0_1	128_0_1	1717_0_67	872_0_1	222_46_363	480_03_48	1068_04_46	13_0_4
605_46_284	1177_46_1	318_0_1	199_01_13	1341_046_76	197_04_98	196_0_1	28_46_1	112_0_29	177_0_14	496_04_64	398_0_49	230_0_18	231_0_1	352_0_1	30_0_1	1542_0_67	1636_0_14	49_0_10	46_0_1	119_04_1	45_0_9	858_0_39	1587_0_69	248_04_1	182_46_1	2_04_1	1693_046_244	421_0_1	1467_0_38	105_04_1	1036_46_675	363_034_146	360_0_16	341_0_87	201_04_33	144_0_40	9_0_1	665_04_1	561_0_57	76_46_1	108_0_78	297_0_1	128_0_1	1717_0_82	872_0_1	222_46_359	480_03_44	1068_04_50	13_0_3
605_46_266	1177_46_1	318_0_1	199_01_13	1341_046_73	197_04_100	196_0_1	28_46_1	112_0_29	177_0_8	496_04_57	398_0_46	230_0_18	231_0_1	352_0_1	30_0_1	1542_0_68	1636_0_13	49_0_10	46_0_1	119_04_1	45_0_9	858_0_35	1587_0_69	248_04_1	182_46_1	2_04_1	1693_046_246	421_0_1	1467_0_36	105_04_1	1036_46_701	363_034_138	360_0_19	341_0_80	201_04_34	144_0_34	9_0_1	665_04_1	561_0_62	76_46_1	108_0_78	297_0_1	128_0_1	1717_0_89	872_0_1	222_46_340	480_03_47	1068_04_50	13_0_4
605_46_266	1177_46_1	318_0_1	199_01_15	1341_046_72	197_04_103	196_0_1	28_46_1	112_0_34	177_0_6	496_04_62	398_0_39	230_0_15	231_0_1	352_0_1	30_0_1	1542_0_63	1636_0_16	49_0_11	46_0_1	119_04_1	45_0_7	858_0_35	1587_0_67	248_04_1	182_46_1	2_04_1	1693_046_241	421_0_1	1467_0_37	105_04_1	1036_46_694	363_034_146	360_0_22	341_0_87	201_04_32	144_0_31	9_0_1	665_04_1	561_0_63	76_46_1	108_0_81	297_0_1	128_0_1	1717_0_92	872_0_1	222_46_365	480_03_51	1068_04_56	13_0_4
605_46_267	1177_46_1	318_0_1	199_01_13	1341_046_82	197_04_109	196_0_1	28_46_1	112_0_35	177_0_6	496_04_69	398_0_32	230_0_12	231_0_1	352_0_1	30_0_1	1542_0_73	1636_0_16	49_0_9	46_0_1	119_04_1	45_0_7	858_0_39	1587_0_74	248_04_1	182_46_1	2_04_1	1693_046_243	421_0_1	1467_0_37	105_04_1	1036_46_680	363_034_146	360_0_27	341_0_83	201_04_30	144_0_32	9_0_1	665_04_1	561_0_58	76_46_1	108_0_78	297_0_1	128_0_1	1717_0_92	872_0_1	222_46_382	480_03_49	1068_04_59	13_0_5
605_46_255	1177_46_1	318_0_1	199_01_15	1341_046_100	197_04_115	196_0_1	28_46_1	112_0_40	177_0_6	496_04_77	398_0_28	230_0_19	231_0_1	352_0_1	30_0_1	1542_0_76	1636_0_17	49_0_14	46_0_1	119_04_1	45_0_9	858_0_42	1587_0_68	248_04_1	182_46_1	2_04_1	1693_046_225	421_0_1	1467_0_44	105_04_1	1036_46_683	363_034_136	360_0_34	341_0_82	201_04_29	144_0_31	9_0_1	665_04_1	561_0_58	76_46_1	108_0_87	297_0_1	128_0_1	1717_0_95	872_0_1	222_46_379	480_03_54	1068_04_63	13_0_5
605_46_245	1177_46_1	318_0_1	199_01_18	1341_046_99	197_04_130	196_0_1	28_46_1	112_0_37	177_0_11	496_04_84	398_0_22	230_0_19	231_0_1	352_0_1	30_0_1	1542_0_78	1636_0_16	49_0_15	46_0_1	119_04_1	45_0_9	858_0_40	1587_0_66	248_04_1	182_46_1	2_04_1	1693_046_229	421_0_1	1467_0_39	105_04_1	1036_46_693	363_034_132	360_0_36	341_0_92	201_04_30	144_0_31	9_0_1	665_04_1	561_0_54	76_46_1	108_0_93	297_0_1	128_0_1	1717_0_88	872_0_1	222_46_373	480_03_59	1068_04_70	13_0_4
605_46_254	1177_46_1	318_0_1	199_01_22	1341_046_102	197_04_126	196_0_1	28_46_1	112_0_31	177_0_13	496_04_94	398_0_22	230_0_23	231_0_1	352_0_1	30_0_1	1542_0_73	1636_0_17	49_0_14	46_0_1	119_04_1	45_0_9	858_0_36	1587_0_62	248_04_1	182_46_1	2_04_1	1693_046_231	421_0_1	1467_0_43	105_04_1	1036_46_680	363_034_126	360_0_34	341_0_85	201_04_30	144_0_23	9_0_1	665_04_1	561_0_55	76_46_1	108_0_91	297_0_1	128_0_1	1717_0_84	872_0_1	222_46_367	480_03_61	1068_04_63	13_0_6
605_46_260	1177_46_1	318_0_1	199_01_22	1341_046_110	197_04_122	196_0_1	28_46_1	112_0_27	177_0_12	496_04_94	398_0_23	230_0_23	231_0_1	352_0_1	30_0_1	1542_0_73	1636_0_16	49_0_11	46_0_1	119_04_1	45_0_10	858_0_33	1587_0_60	248_04_1	182_46_1	2_04_1	1693_046_242	421_0_1	1467_0_39	105_04_1	1036_46_670	363_034_123	360_0_32	341_0_97	201_04_30	144_0_26	9_0_1	665_04_1	561_0_54	76_46_1	108_0_100	297_0_1	128_0_1	1717_0_77	872_0_1	222_46_352	480_03_58	1068_04_63	13_0_7
605_46_272	1177_46_1	318_0_1	199_01_26	1341_046_124	197_04_129	196_0_1	28_46_1	112_0_26	177_0_10	496_04_95	398_0_28	230_0_22	231_0_1	352_0_1	30_0_1	1542_0_75	1636_0_16	49_0_10	46_0_1	119_04_1	45_0_11	858_0_31	1587_0_57	248_04_1	182_46_1	2_04_1	1693_046_256	421_0_1	1467_0_45	105_04_1	1036_46_642	363_034_114	360_0_34	341_0_107	201_04_33	144_0_25	9_0_1	665_04_1	561_0_53	76_46_1	108_0_100	297_0_1	128_0_1	1717_0_81	872_0_1	222_46_335	480_03_58	1068_04_62	13_0_6
605_46_275	1177_46_1	318_0_1	199_01_29	1341_046_116	197_04_126	196_0_1	28_46_1	112_0_27	177_0_9	496_04_91	398_0_32	230_0_25	231_0_1	352_0_1	30_0_1	1542_0_74	1636_0_18	49_0_9	46_0_1	119_04_1	45_0_10	858_0_20	1587_0_61	248_04_1	182_46_1	2_04_1	1693_046_257	421_0_1	1467_0_47	105_04_1	1036_46_665	363_034_104	360_0_40	341_0_104	201_04_41	144_0_23	9_0_1	665_04_1	561_0_47	76_46_1	108_0_92	297_0_1	128_0_1	1717_0_88	872_0_1	222_46_331	480_03_52	1068_04_66	13_0_7
605_46_267	1177_46_1	318_0_1	199_01_30	1341_046_119	197_04_125	196_0_1	28_46_1	112_0_28	177_0_10	496_04_84	398_0_32	230_0_27	231_0_1	352_0_1	30_0_1	1542_0_78	1636_0_16	49_0_7	46_0_1	119_04_1	45_0_10	858_0_19	1587_0_61	248_04_1	182_46_1	2_04_1	1693_046_245	421_0_1	1467_0_50	105_04_1	1036_46_648	363_034_101	360_0_40	341_0_115	201_04_48	144_0_22	9_0_1	665_04_1	561_0_45	76_46_1	108_0_87	297_0_1	128_0_1	1717_0_80	872_0_1	222_46_329	480_03_45	1068_04_68	13_0_5
605_46_283	1177_46_1	318_0_1	199_01_24	1341_046_108	197_04_132	196_0_1	28_46_1	112_0_30	177_0_8	496_04_78	398_0_32	230_0_30	231_0_1	352_0_1	30_0_1	1542_0_84	1636_0_18	49_0_5	46_0_1	119_04_1	45_0_9	858_0_15	1587_0_59	248_04_1	182_46_1	2_04_1	1693_046_250	421_0_1	1467_0_58	105_04_1	1036_46_640	363_034_107	360_0_40	341_0_115	201_04_43	144_0_26	9_0_1	665_04_1	561_0_46	76_46_1	108_0_85	297_0_1	128_0_1	1717_0_85	872_0_1	222_46_313	480_03_37	1068_04_66	13_0_6
605_46_294	1177_46_1	318_0_1	199_01_22	1341_046_108	197_04_130	196_0_1	28_46_1	112_0_31	177_0_8	496_04_78	398_0_28	230_0_31	231_0_1	352_0_1	30_0_1	1542_0_88	1636_0_22	49_0_4	46_0_1	119_04_1	45_0_6	858_0_15	1587_0_52	248_04_1	182_46_1	2_04_1	1693_046_235	421_0_1	1467_0_64	105_04_1	1036_46_664	363_034_120	360_0_34	341_0_104	201_04_33	144_0_26	9_0_1	665_04_1	561_0_44	76_46_1	108_0_89	297_0_1	128_0_1	1717_0_92	872_0_1	222_46_291	480_03_34	1068_04_64	13_0_7
605_46_281	1177_46_1	318_0_1	199_01_28	1341_046_98	197_04_125	196_0_1	28_46_1	112_0_35	177_0_5	496_04_78	398_0_31	230_0_29	231_0_1	352_0_1	30_0_1	1542_0_90	1636_0_24	49_0_5	46_0_1	119_04_1	45_0_4	858_0_13	1587_0_53	248_04_1	182_46_1	2_04_1	1693_046_244	421_0_1	1467_0_71	105_04_1	1036_46_681	363_034_113	360_0_41	341_0_93	201_04_35	144_0_29	9_0_1	665_04_1	561_0_42	76_46_1	108_0_89	297_0_1	128_0_1	1717_0_84	872_0_1	222_46_305	480_03_39	1068_04_61	13_0_7
605_46_290	1177_46_1	318_0_1	199_01_28	1341_046_94	197_04_113	196_0_1	28_46_1	112_0_39	177_0_2	496_04_83	398_0_25	230_0_25	231_0_1	352_0_1	30_0_1	1542_0_89	1636_0_25	49_0_5	46_0_1	119_04_1	45_0_2	858_0_17	1587_0_55	248_04_1	182_46_1	2_04_1	1693_046_243	421_0_1	1467_0_68	105_04_1	1036_46_698	363_034_119	360_0_43	341_0_90	201_04_32	144_0_27	9_0_1	665_04_1	561_0_39	76_46_1	108_0_87	297_0_1	128_0_1	1717_0_82	872_0_1	222_46_297	480_03_40	1068_04_51	13_0_7
605_46_299	1177_46_1	318_0_1	199_01_26	1341_046_97	197_04_109	196_0_1	28_46_1	112_0_43	177_0_2	496_04_87	398_0_26	230_0_20	231_0_1	352_0_1	30_0_1	1542_0_88	1636_0_25	49_0_5	46_0_1	119_04_1	45_0_2	858_0_20	1587_0_58	248_04_1	182_46_1	2_04_1	1693_046_239	421_0_1	1467_0_61	105_04_1	1036_46_702	363_034_116	360_0_45	341_0_81	201_04_31	144_0_30	9_0_1	665_04_1	561_0_35	76_46_1	108_0_81	297_0_1	128_0_1	1717_0_77	872_0_1	222_46_276	480_03_49	1068_04_49	13_0_5
605_46_296	1177_46_1	318_0_1	199_01_21	1341_046_93	197_04_100	196_0_1	28_46_1	112_0_43	496_04_87	398_0_22	230_0_17	231_0_1	352_0_1	30_0_1	1542_0_93	1636_0_24	49_0_5	46_0_1	119_04_1	45_0_1	858_0_21	1587_0_59	248_04_1	182_46_1	2_04_1	1693_046_235	421_0_1	1467_0_57	105_04_1	1036_46_726	363_034_117	360_0_48	341_0_73	201_04_33	144_0_27	9_0_1	665_04_1	561_0_33	76_46_1	108_0_81	297_0_1	128_0_1	1717_0_77	872_0_1	222_46_270	480_03_47	1068_04_44	13_0_1	1046_0_80
605_46_308	1177_46_1	318_0_1	199_01_14	1341_046_104	197_04_102	196_0_1	28_46_1	112_0_45	496_04_79	398_0_21	230_0_13	231_0_1	352_0_1	30_0_1	1542_0_97	1636_0_29	49_0_3	46_0_1	119_04_1	45_0_1	858_0_22	1587_0_55	248_04_1	182_46_1	2_04_1	1693_046_219	421_0_1	1467_0_51	105_04_1	1036_46_747	363_034_105	360_0_53	341_0_71	201_04_29	144_0_29	9_0_1	665_04_1	561_0_37	76_46_1	108_0_90	297_0_1	128_0_1	1717_0_84	872_0_1	222_46_266	480_03_51	1068_04_36	1046_0_84	55_0_78
605_46_307	1177_46_1	318_0_1	199_01_13	1341_046_110	197_04_110	196_0_1	28_46_1	112_0_51	496_04_75	398_0_17	230_0_10	231_0_1	352_0_1	30_0_1	1542_0_102	1636_0_35	49_0_4	46_0_1	119_04_1	45_0_1	858_0_17	1587_0_58	248_04_1	182_46_1	2_04_1	1693_046_225	421_0_1	1467_0_49	105_04_1	1036_46_743	363_034_97	360_0_64	341_0_77	201_04_31	144_0_25	9_0_1	665_04_1	561_0_42	76_46_1	108_0_91	297_0_1	128_0_1	1717_0_80	872_0_1	222_46_250	480_03_51	1068_04_36	1046_0_88	55_0_77
605_46_324	1177_46_1	318_0_1	199_01_11	1341_046_109	197_04_118	196_0_1	28_46_1	112_0_51	496_04_82	398_0_21	230_0_12	231_0_1	352_0_1	30_0_1	1542_0_107	1636_0_38	49_0_4	46_0_1	119_04_1	45_0_1	858_0_14	1587_0_50	248_04_1	182_46_1	2_04_1	1693_046_234	421_0_1	1467_0_47	105_04_1	1036_46_744	363_034_88	360_0_62	341_0_76	201_04_35	144_0_23	9_0_1	665_04_1	561_0_50	76_46_1	108_0_90	297_0_1	128_0_1	1717_0_78	872_0_1	222_46_235	480_03_51	1068_04_36	1046_0_82	55_0_78
605_46_310	1177_46_1	318_0_1	199_01_10	1341_046_117	197_04_127	196_0_1	28_46_1	112_0_46	496_04_87	398_0_22	230_0_15	231_0_1	30_0_1	1542_0_108	1636_0_42	49_0_5	46_0_1	119_04_1	352_0_1	858_0_14	1587_0_45	248_04_1	182_46_1	2_04_1	1693_046_232	421_0_1	1467_0_43	105_04_1	1036_46_743	363_034_79	360_0_67	341_0_84	201_04_33	144_0_25	9_0_1	665_04_1	561_0_52	76_46_1	108_0_93	297_0_1	128_0_1	1717_0_79	872_0_1	222_46_215	480_03_44	1068_04_30	1046_0_83	55_0_78	1714_04_280
605_46_313	1177_46_1	318_0_1	199_01_8	1341_046_115	197_04_125	196_0_1	28_46_1	112_0_42	496_04_90	398_0_25	230_0_13	231_0_1	30_0_1	1542_0_113	1636_0_41	49_0_4	46_0_1	119_04_1	352_0_1	858_0_12	1587_0_49	248_04_1	182_46_1	2_04_1	1693_046_250	421_0_1	1467_0_44	105_04_1	1036_46_756	363_034_78	360_0_67	341_0_83	201_04_30	144_0_27	9_0_1	665_04_1	561_0_45	76_46_1	108_0_95	297_0_1	128_0_1	1717_0_82	872_0_1	222_46_235	480_03_49	1068_04_34	1046_0_84	55_0_79	1714_04_276
605_46_311	1177_46_1	318_0_1	199_01_8	1341_046_116	197_04_121	196_0_1	28_46_1	112_0_41	496_04_91	398_0_33	230_0_11	231_0_1	30_0_1	1542_0_112	1636_0_42	49_0_3	46_0_1	119_04_1	352_0_1	858_0_10	1587_0_62	248_04_1	182_46_1	2_04_1	1693_046_252	421_0_1	1467_0_44	105_04_1	1036_46_763	363_034_83	360_0_66	341_0_81	201_04_29	144_0_22	9_0_1	665_04_1	561_0_46	76_46_1	108_0_96	297_0_1	128_0_1	1717_0_75	872_0_1	222_46_240	480_03_48	1068_04_44	1046_0_91	55_0_78	1714_04_251
605_46_308	1177_46_1	318_0_1	199_01_8	1341_046_114	197_04_114	196_0_1	28_46_1	112_0_33	496_04_91	398_0_31	230_0_10	231_0_1	30_0_1	1542_0_107	1636_0_54	49_0_4	46_0_1	119_04_1	352_0_1	858_0_9	1587_0_62	248_04_1	182_46_1	2_04_1	1693_046_255	421_0_1	1467_0_49	105_04_1	1036_46_772	363_034_89	360_0_63	341_0_77	201_04_29	144_0_23	9_0_1	665_04_1	561_0_43	76_46_1	108_0_104	297_0_1	128_0_1	1717_0_76	872_0_1	222_46_242	480_03_52	1068_04_41	1046_0_90	55_0_74	1714_04_263
605_46_290	1177_46_1	318_0_1	199_01_9	1341_046_104	197_04_109	196_0_1	28_46_1	112_0_34	496_04_90	398_0_31	230_0_8	231_0_1	30_0_1	1542_0_100	1636_0_57	49_0_3	46_0_1	119_04_1	352_0_1	858_0_6	1587_0_63	248_04_1	182_46_1	2_04_1	1693_046_253	421_0_1	1467_0_47	105_04_1	1036_46_797	363_034_90	360_0_63	341_0_78	201_04_23	144_0_25	9_0_1	665_04_1	561_0_38	76_46_1	108_0_106	297_0_1	128_0_1	1717_0_76	872_0_1	222_46_252	480_03_63	1068_04_38	1046_0_87	55_0_83	1714_04_266
605_46_279	1177_46_1	318_0_1	199_01_8	1341_046_102	197_04_93	196_0_1	28_46_1	112_0_26	496_04_91	398_0_26	230_0_5	231_0_1	30_0_1	1542_0_108	1636_0_55	49_0_4	46_0_1	119_04_1	352_0_1	858_0_5	1587_0_61	248_04_1	182_46_1	2_04_1	1693_046_253	421_0_1	1467_0_43	105_04_1	1036_46_802	363_034_99	360_0_63	341_0_70	201_04_19	144_0_21	9_0_1	665_04_1	561_0_29	76_46_1	108_0_110	297_0_1	128_0_1	1717_0_75	872_0_1	222_46_227	480_03_63	1068_04_33	1046_0_78	55_0_79	1714_04_262
605_46_279	1177_46_1	318_0_1	199_01_10	1341_046_104	197_04_84	196_0_1	28_46_1	112_0_28	496_04_94	398_0_21	230_0_6	231_0_1	30_0_1	1542_0_100	1636_0_57	49_0_5	46_0_1	119_04_1	352_0_1	858_0_6	1587_0_60	248_04_1	182_46_1	2_04_1	1693_046_249	421_0_1	1467_0_44	105_04_1	1036_46_822	363_034_99	360_0_62	341_0_72	201_04_27	144_0_23	9_0_1	665_04_1	561_0_21	76_46_1	108_0_109	297_0_1	128_0_1	1717_0_78	872_0_1	222_46_220	480_03_62	1068_04_33	1046_0_76	55_0_68	1714_04_274
605_46_256	1177_46_1	318_0_1	199_01_16	1341_046_109	197_04_77	196_0_1	28_46_1	112_0_26	496_04_94	398_0_17	230_0_4	231_0_1	30_0_1	1542_0_107	1636_0_57	49_0_4	46_0_1	119_04_1	352_0_1	858_0_5	1587_0_60	248_04_1	182_46_1	2_04_1	1693_046_254	421_0_1	1467_0_47	105_04_1	1036_46_824	363_034_104	360_0_62	341_0_77	201_04_30	144_0_24	9_0_1	665_04_1	561_0_19	76_46_1	108_0_112	297_0_1	128_0_1	1717_0_73	872_0_1	222_46_204	480_03_61	1068_04_36	1046_0_78	55_0_61	1714_04_282
605_46_256	1177_46_1	318_0_1	199_01_17	1341_046_110	197_04_82	196_0_1	28_46_1	112_0_25	496_04_97	398_0_16	230_0_5	231_0_1	30_0_1	1542_0_127	1636_0_61	49_0_3	46_0_1	119_04_1	352_0_1	858_0_6	1587_0_63	248_04_1	182_46_1	2_04_1	1693_046_257	421_0_1	1467_0_42	105_04_1	1036_46_847	363_034_100	360_0_54	341_0_78	201_04_35	144_0_30	9_0_1	665_04_1	561_0_19	76_46_1	108_0_113	297_0_1	128_0_1	1717_0_64	872_0_1	222_46_195	480_03_49	1068_04_38	1046_0_84	55_0_53	1714_04_282
605_46_249	1177_46_1	318_0_1	199_01_17	1341_046_114	197_04_89	196_0_1	28_46_1	112_0_25	496_04_93	398_0_15	230_0_5	231_0_1	30_0_1	1542_0_127	1636_0_53	49_0_2	46_0_1	119_04_1	352_0_1	858_0_8	1587_0_66	248_04_1	182_46_1	2_04_1	1693_046_263	421_0_1	1467_0_39	105_04_1	1036_46_859	363_034_90	360_0_57	341_0_88	201_04_36	144_0_31	9_0_1	665_04_1	561_0_24	76_46_1	108_0_123	297_0_1	128_0_1	1717_0_61	872_0_1	222_46_194	480_03_56	1068_04_33	1046_0_93	55_0_54	1714_04_274
605_46_252	1177_46_1	318_0_1	199_01_16	1341_046_127	197_04_96	196_0_1	28_46_1	112_0_24	496_04_82	398_0_13	230_0_6	231_0_1	30_0_1	1542_0_145	1636_0_48	49_0_2	46_0_1	119_04_1	352_0_1	858_0_8	1587_0_62	248_04_1	182_46_1	2_04_1	1693_046_269	421_0_1	1467_0_34	105_04_1	1036_46_847	363_034_91	360_0_50	341_0_90	201_04_32	144_0_29	9_0_1	665_04_1	561_0_23	76_46_1	108_0_127	297_0_1	128_0_1	1717_0_59	872_0_1	222_46_185	480_03_61	1068_04_30	1046_0_99	55_0_48	1714_04_286
605_46_249	1177_46_1	318_0_1	199_01_15	1341_046_138	197_04_110	196_0_1	28_46_1	112_0_24	496_04_77	398_0_14	230_0_7	231_0_1	30_0_1	1542_0_152	1636_0_46	49_0_3	46_0_1	119_04_1	352_0_1	858_0_5	1587_0_63	248_04_1	182_46_1	2_04_1	1693_046_258	421_0_1	1467_0_27	105_04_1	1036_46_819	363_034_86	360_0_45	341_0_84	201_04_33	144_0_30	9_0_1	665_04_1	561_0_28	76_46_1	108_0_127	297_0_1	128_0_1	1717_0_67	872_0_1	222_46_186	480_03_59	1068_04_35	1046_0_99	55_0_44	1714_04_312
605_46_255	1177_46_1	318_0_1	199_01_16	1341_046_142	197_04_110	196_0_1	28_46_1	112_0_23	496_04_81	398_0_13	230_0_7	231_0_1	30_0_1	1542_0_151	1636_0_38	49_0_2	46_0_1	119_04_1	352_0_1	858_0_7	1587_0_58	248_04_1	182_46_1	2_04_1	1693_046_257	421_0_1	1467_0_28	105_04_1	1036_46_798	363_034_88	360_0_48	341_0_88	201_04_33	144_0_29	9_0_1	665_04_1	561_0_30	76_46_1	108_0_139	297_0_1	128_0_1	1717_0_65	872_0_1	222_46_191	480_03_55	1068_04_34	1046_0_91	55_0_48	1714_04_336
605_46_259	1177_46_1	318_0_1	199_01_16	1341_046_140	197_04_111	196_0_1	28_46_1	112_0_26	496_04_94	398_0_10	230_0_5	231_0_1	30_0_1	1542_0_159	1636_0_40	49_0_2	46_0_1	119_04_1	352_0_1	858_0_8	1587_0_51	248_04_1	182_46_1	2_04_1	1693_046_241	421_0_1	1467_0_34	105_04_1	1036_46_773	363_034_97	360_0_56	341_0_83	201_04_28	144_0_27	9_0_1	665_04_1	561_0_27	76_46_1	108_0_139	297_0_1	128_0_1	1717_0_62	872_0_1	222_46_207	480_03_46	1068_04_38	1046_0_88	55_0_51	1714_04_335
605_46_265	1177_46_1	318_0_1	199_01_12	1341_046_125	197_04_111	196_0_1	28_46_1	112_0_24	496_04_99	398_0_7	230_0_5	231_0_1	30_0_1	1542_0_148	1636_0_44	49_0_2	46_0_1	119_04_1	352_0_1	858_0_8	1587_0_49	248_04_1	182_46_1	2_04_1	1693_046_249	421_0_1	1467_0_37	105_04_1	1036_46_756	363_034_94	360_0_64	341_0_77	201_04_23	144_0_28	9_0_1	665_04_1	561_0_20	76_46_1	108_0_143	297_0_1	128_0_1	1717_0_56	872_0_1	222_46_226	480_03_46	1068_04_45	1046_0_88	55_0_48	1714_04_331
605_46_263	1177_46_1	318_0_1	199_01_11	1341_046_122	197_04_110	196_0_1	28_46_1	112_0_21	496_04_93	398_0_6	230_0_3	231_0_1	30_0_1	1542_0_143	1636_0_43	49_0_1	46_0_1	119_04_1	352_0_1	858_0_7	1587_0_47	248_04_1	182_46_1	2_04_1	1693_046_249	421_0_1	1467_0_36	105_04_1	1036_46_755	363_034_98	360_0_61	341_0_70	201_04_23	144_0_28	9_0_1	665_04_1	561_0_17	76_46_1	108_0_162	297_0_1	128_0_1	1717_0_52	872_0_1	222_46_229	480_03_44	1068_04_42	1046_0_88	55_0_61	1714_04_333
605_46_245	1177_46_1	318_0_1	199_01_12	1341_046_127	197_04_111	196_0_1	28_46_1	112_0_18	496_04_88	398_0_5	230_0_4	231_0_1	30_0_1	1542_0_154	1636_0_48	49_0_2	46_0_1	119_04_1	352_0_1	858_0_6	1587_0_46	248_04_1	182_46_1	2_04_1	1693_046_253	421_0_1	1467_0_31	105_04_1	1036_46_741	363_034_105	360_0_60	341_0_73	201_04_20	144_0_30	9_0_1	665_04_1	561_0_13	76_46_1	108_0_164	297_0_1	128_0_1	1717_0_57	872_0_1	222_46_242	480_03_40	1068_04_40	1046_0_97	55_0_77	1714_04_318
605_46_242	1177_46_1	318_0_1	199_01_11	1341_046_127	197_04_102	196_0_1	28_46_1	112_0_14	496_04_81	398_0_2	230_0_7	231_0_1	30_0_1	1542_0_149	1636_0_49	49_0_2	46_0_1	119_04_1	352_0_1	858_0_4	1587_0_46	248_04_1	182_46_1	2_04_1	1693_046_272	421_0_1	1467_0_30	105_04_1	1036_46_739	363_034_116	360_0_55	341_0_74	201_04_17	144_0_26	9_0_1	665_04_1	561_0_14	76_46_1	108_0_168	297_0_1	128_0_1	1717_0_51	872_0_1	222_46_246	480_03_38	1068_04_38	1046_0_93	55_0_91	1714_04_325
605_46_250	1177_46_1	318_0_1	199_01_10	1341_046_119	197_04_113	196_0_1	28_46_1	112_0_12	496_04_86	398_0_4	230_0_11	231_0_1	30_0_1	1542_0_152	1636_0_51	49_0_3	46_0_1	119_04_1	352_0_1	858_0_5	1587_0_45	248_04_1	182_46_1	2_04_1	1693_046_281	421_0_1	1467_0_27	105_04_1	1036_46_767	363_034_121	360_0_58	341_0_71	201_04_14	144_0_24	9_0_1	665_04_1	561_0_14	76_46_1	108_0_165	297_0_1	128_0_1	1717_0_52	872_0_1	222_46_218	480_03_37	1068_04_39	1046_0_88	55_0_96	1714_04_324
605_46_254	1177_46_1	318_0_1	199_01_9	1341_046_105	197_04_106	196_0_1	28_46_1	112_0_12	496_04_82	398_0_5	230_0_10	231_0_1	30_0_1	1542_0_153	1636_0_46	49_0_2	46_0_1	119_04_1	352_0_1	858_0_6	1587_0_40	248_04_1	182_46_1	2_04_1	1693_046_276	421_0_1	1467_0_27	105_04_1	1036_46_794	363_034_119	360_0_60	341_0_62	201_04_18	144_0_21	9_0_1	665_04_1	561_0_12	76_46_1	108_0_167	297_0_1	128_0_1	1717_0_61	872_0_1	222_46_212	480_03_38	1068_04_37	1046_0_85	55_0_97	1714_04_306
605_46_264	1177_46_1	318_0_1	199_01_9	1341_046_82	197_04_99	196_0_1	28_46_1	112_0_9	496_04_74	398_0_4	230_0_10	231_0_1	30_0_1	1542_0_151	1636_0_48	49_0_3	46_0_1	119_04_1	352_0_1	858_0_5	1587_0_43	248_04_1	182_46_1	2_04_1	1693_046_286	421_0_1	1467_0_24	105_04_1	1036_46_806	363_034_109	360_0_62	341_0_66	201_04_20	144_0_24	9_0_1	665_04_1	561_0_14	76_46_1	108_0_154	297_0_1	128_0_1	1717_0_64	872_0_1	222_46_192	480_03_38	1068_04_37	1046_0_80	55_0_90	1714_04_318
605_46_261	1177_46_1	318_0_1	199_01_9	1341_046_80	197_04_93	196_0_1	28_46_1	112_0_7	496_04_78	398_0_5	230_0_10	231_0_1	30_0_1	1542_0_143	1636_0_52	49_0_3	46_0_1	119_04_1	352_0_1	858_0_7	1587_0_48	248_04_1	182_46_1	2_04_1	1693_046_279	421_0_1	1467_0_26	105_04_1	1036_46_812	363_034_92	360_0_66	341_0_67	201_04_23	144_0_26	9_0_1	665_04_1	561_0_15	76_46_1	108_0_151	297_0_1	128_0_1	1717_0_73	872_0_1	222_46_187	480_03_42	1068_04_34	1046_0_82	55_0_96	1714_04_298
605_46_252	1177_46_1	318_0_1	199_01_9	1341_046_80	197_04_98	196_0_1	28_46_1	112_0_7	496_04_79	398_0_5	230_0_8	231_0_1	30_0_1	1542_0_145	1636_0_50	49_0_2	46_0_1	119_04_1	352_0_1	858_0_4	1587_0_52	248_04_1	182_46_1	2_04_1	1693_046_271	421_0_1	1467_0_26	105_04_1	1036_46_816	363_034_93	360_0_63	341_0_65	201_04_26	144_0_25	9_0_1	665_04_1	561_0_15	76_46_1	108_0_141	297_0_1	128_0_1	1717_0_76	872_0_1	222_46_182	480_03_45	1068_04_33	1046_0_74	55_0_100	1714_04_303
605_46_241	1177_46_1	318_0_1	199_01_9	1341_046_91	197_04_97	196_0_1	28_46_1	112_0_4	496_04_79	398_0_5	230_0_7	231_0_1	30_0_1	1542_0_152	1636_0_56	49_0_3	46_0_1	119_04_1	352_0_1	858_0_4	1587_0_55	248_04_1	182_46_1	2_04_1	1693_046_263	421_0_1	1467_0_27	105_04_1	1036_46_815	363_034_95	360_0_62	341_0_66	201_04_26	144_0_27	9_0_1	665_04_1	561_0_15	76_46_1	108_0_129	297_0_1	128_0_1	1717_0_74	872_0_1	222_46_172	480_03_42	1068_04_39	1046_0_66	55_0_97	1714_04_308
605_46_228	1177_46_1	318_0_1	199_01_9	1341_046_96	197_04_99	196_0_1	28_46_1	112_0_3	496_04_84	398_0_4	230_0_5	231_0_1	30_0_1	1542_0_167	1636_0_57	49_0_2	46_0_1	119_04_1	352_0_1	858_0_4	1587_0_51	248_04_1	182_46_1	2_04_1	1693_046_275	421_0_1	1467_0_30	105_04_1	1036_46_831	363_034_101	360_0_59	341_0_64	201_04_25	144_0_22	9_0_1	665_04_1	561_0_19	76_46_1	108_0_136	297_0_1	128_0_1	1717_0_69	872_0_1	222_46_151	480_03_37	1068_04_43	1046_0_70	55_0_92	1714_04_327
605_46_220	1177_46_1	318_0_1	199_01_9	1341_046_104	197_04_92	196_0_1	28_46_1	112_0_1	496_04_82	398_0_1	230_0_6	231_0_1	30_0_1	1542_0_170	1636_0_57	49_0_2	46_0_1	119_04_1	352_0_1	858_0_2	1587_0_48	248_04_1	182_46_1	2_04_1	1693_046_282	421_0_1	1467_0_31	105_04_1	1036_46_806	363_034_95	360_0_62	341_0_65	201_04_25	144_0_25	9_0_1	665_04_1	561_0_17	76_46_1	108_0_140	297_0_1	128_0_1	1717_0_68	872_0_1	222_46_147	480_03_38	1068_04_45	1046_0_85	55_0_95	1714_04_335
605_46_219	1177_46_1	318_0_1	199_01_9	1341_046_107	197_04_78	196_0_1	28_46_1	112_0_1	496_04_87	398_0_2	230_0_7	231_0_1	30_0_1	1542_0_178	1636_0_57	49_0_2	46_0_1	119_04_1	352_0_1	858_0_2	1587_0_50	248_04_1	182_46_1	2_04_1	1693_046_277	421_0_1	1467_0_32	105_04_1	1036_46_833	363_034_97	360_0_71	341_0_58	201_04_24	144_0_28	9_0_1	665_04_1	561_0_15	76_46_1	108_0_145	297_0_1	128_0_1	1717_0_64	872_0_1	222_46_134	480_03_39	1068_04_42	1046_0_93	55_0_96	1714_04_341
605_46_205	1177_46_1	318_0_1	199_01_8	1341_046_111	197_04_72	196_0_1	112_0_1	496_04_77	398_0_2	230_0_6	231_0_1	30_0_1	1542_0_184	1636_0_55	49_0_2	119_04_1	352_0_1	28_46_1	1587_0_55	248_04_1	182_46_1	2_04_1	1693_046_285	421_0_1	1467_0_35	105_04_1	1036_46_828	363_034_100	360_0_69	341_0_63	201_04_26	144_0_32	9_0_1	665_04_1	561_0_16	76_46_1	108_0_149	297_0_1	128_0_1	1717_0_68	872_0_1	222_46_131	480_03_35	1068_04_42	1046_0_104	55_0_99	1714_04_357	727_04_9	1579_46_708
605_46_200	1177_46_1	318_0_1	199_01_7	1341_046_113	197_04_74	196_0_1	112_0_1	496_04_76	398_0_2	230_0_6	231_0_1	30_0_1	1542_0_180	1636_0_63	49_0_1	119_04_1	352_0_1	28_46_1	1587_0_52	248_04_1	182_46_1	2_04_1	1693_046_286	421_0_1	1467_0_36	105_04_1	1036_46_818	363_034_104	360_0_69	341_0_57	201_04_21	144_0_36	9_0_1	665_04_1	561_0_17	76_46_1	108_0_168	297_0_1	128_0_1	1717_0_64	872_0_1	222_46_118	480_03_38	1068_04_37	1046_0_101	55_0_107	1714_04_338	727_04_9	1579_46_701
605_46_213	1177_46_1	318_0_1	199_01_8	1341_046_112	197_04_63	196_0_1	496_04_77	398_0_2	230_0_4	231_0_1	1542_0_182	1636_0_55	1714_04_357	119_04_1	352_0_1	28_46_1	1587_0_45	248_04_1	182_46_1	2_04_1	1693_046_300	421_0_1	1467_0_28	105_04_1	1036_46_811	363_034_109	360_0_77	341_0_56	201_04_18	144_0_28	9_0_1	665_04_1	561_0_14	76_46_1	108_0_174	297_0_1	128_0_1	1717_0_66	872_0_1	222_46_101	480_03_31	1068_04_36	1046_0_98	55_0_103	30_0_1	727_04_4	1579_46_703	353_46_1	539_0_1
605_46_221	1177_46_1	318_0_1	199_01_7	1341_046_99	197_04_59	196_0_1	496_04_69	398_0_4	230_0_4	231_0_1	1542_0_195	1636_0_51	1714_04_356	119_04_1	352_0_1	28_46_1	1587_0_39	248_04_1	182_46_1	2_04_1	1693_046_298	421_0_1	1467_0_32	105_04_1	1036_46_824	363_034_100	360_0_83	341_0_61	201_04_14	144_0_26	9_0_1	665_04_1	561_0_11	76_46_1	108_0_177	297_0_1	128_0_1	1717_0_80	872_0_1	222_46_95	480_03_30	1068_04_36	1046_0_98	55_0_105	30_0_1	727_04_6	1579_46_680	353_46_1	539_0_1
605_46_233	1177_46_1	318_0_1	199_01_7	1341_046_103	197_04_57	196_0_1	496_04_67	398_0_4	230_0_3	231_0_1	1542_0_193	1636_0_48	1714_04_345	119_04_1	352_0_1	28_46_1	1587_0_36	248_04_1	182_46_1	2_04_1	1693_046_304	421_0_1	1467_0_38	105_04_1	1036_46_814	363_034_98	360_0_81	341_0_57	201_04_18	144_0_23	9_0_1	665_04_1	561_0_10	76_46_1	108_0_171	297_0_1	128_0_1	1717_0_93	872_0_1	222_46_80	480_03_31	1068_04_40	1046_0_88	55_0_95	30_0_1	727_04_6	1579_46_665	353_46_1	539_0_1
605_46_211	1177_46_1	318_0_1	199_01_8	1341_046_107	197_04_57	196_0_1	496_04_60	398_0_6	119_04_1	231_0_1	1542_0_179	1636_0_39	1714_04_355	352_0_1	28_46_1	1587_0_35	248_04_1	182_46_1	2_04_1	1693_046_297	421_0_1	1467_0_35	105_04_1	1036_46_820	363_034_105	360_0_89	341_0_62	201_04_14	144_0_21	665_04_1	561_0_11	76_46_1	108_0_168	297_0_1	128_0_1	1717_0_99	872_0_1	222_46_90	480_03_29	1068_04_44	1046_0_86	55_0_86	30_0_1	727_04_4	1579_46_635	353_46_1	539_0_1	296_0_1	510_0_2
605_46_202	1177_46_1	318_0_1	199_01_8	1341_046_111	197_04_56	196_0_1	496_04_56	398_0_6	119_04_1	231_0_1	1542_0_183	1636_0_38	1714_04_353	352_0_1	28_46_1	1587_0_33	248_04_1	182_46_1	2_04_1	1693_046_290	421_0_1	1467_0_38	105_04_1	1036_46_808	363_034_102	360_0_78	341_0_58	201_04_14	144_0_18	665_04_1	561_0_10	76_46_1	108_0_159	297_0_1	128_0_1	1717_0_94	872_0_1	222_46_95	480_03_32	1068_04_41	1046_0_87	55_0_91	30_0_1	727_04_3	1579_46_641	353_46_1	539_0_1	296_0_1	510_0_2
605_46_190	1177_46_1	318_0_1	199_01_10	1341_046_116	197_04_54	196_0_1	496_04_51	398_0_5	119_04_1	231_0_1	1542_0_176	1636_0_35	1714_04_358	352_0_1	872_0_1	1587_0_35	248_04_1	182_46_1	2_04_1	1693_046_303	421_0_1	1467_0_36	105_04_1	1036_46_836	363_034_98	360_0_85	341_0_60	201_04_19	144_0_16	561_0_7	76_46_1	108_0_160	297_0_1	128_0_1	1717_0_90	222_46_94	480_03_30	1068_04_43	1046_0_83	55_0_84	30_0_1	1579_46_630	353_46_1	539_0_1	296_0_1	510_0_1	434_046_1	1655_04_78	290_0_286
605_46_199	1177_46_1	318_0_1	199_01_18	1341_046_109	197_04_51	196_0_1	496_04_51	398_0_4	119_04_1	231_0_1	1542_0_177	1636_0_42	1714_04_354	352_0_1	872_0_1	1587_0_35	248_04_1	182_46_1	2_04_1	1693_046_310	421_0_1	1467_0_34	105_04_1	1036_46_844	363_034_91	360_0_90	341_0_56	201_04_21	144_0_20	561_0_8	76_46_1	108_0_155	297_0_1	128_0_1	1717_0_87	222_46_88	480_03_25	1068_04_40	1046_0_81	55_0_85	30_0_1	1579_46_600	353_46_1	539_0_1	296_0_1	510_0_1	434_046_1	1655_04_80	290_0_303
605_46_198	1177_46_1	318_0_1	199_01_23	1341_046_108	197_04_57	196_0_1	496_04_50	398_0_4	119_04_1	231_0_1	1542_0_182	1636_0_41	1714_04_338	352_0_1	872_0_1	1587_0_37	248_04_1	182_46_1	2_04_1	1693_046_319	421_0_1	1467_0_34	105_04_1	1036_46_864	363_034_97	360_0_86	341_0_54	201_04_24	144_0_24	561_0_10	76_46_1	108_0_125	297_0_1	128_0_1	1717_0_82	222_46_83	480_03_23	1068_04_32	1046_0_78	55_0_87	30_0_1	1579_46_596	353_46_1	539_0_1	296_0_1	510_0_2	434_046_1	1655_04_78	290_0_307
605_46_191	1177_46_1	318_0_1	199_01_25	1341_046_110	197_04_59	196_0_1	496_04_41	398_0_5	119_04_1	231_0_1	1542_0_186	1636_0_40	1714_04_324	352_0_1	872_0_1	1587_0_39	248_04_1	182_46_1	2_04_1	1693_046_317	421_0_1	1467_0_33	105_04_1	1036_46_859	363_034_102	360_0_86	341_0_55	201_04_26	144_0_20	561_0_12	76_46_1	108_0_120	297_0_1	128_0_1	1717_0_78	222_46_87	480_03_28	1068_04_28	1046_0_78	55_0_86	30_0_1	1579_46_606	353_46_1	539_0_1	296_0_1	510_0_3	434_046_1	1655_04_69	290_0_314
605_46_190	1177_46_1	318_0_1	199_01_25	1341_046_105	197_04_60	196_0_1	496_04_47	398_0_4	119_04_1	231_0_1	1542_0_192	1636_0_38	1714_04_322	352_0_1	872_0_1	1587_0_35	248_04_1	182_46_1	2_04_1	1693_046_326	421_0_1	1467_0_33	105_04_1	1036_46_878	363_034_116	360_0_82	341_0_56	201_04_37	144_0_24	561_0_14	76_46_1	108_0_123	297_0_1	128_0_1	1717_0_73	222_46_84	480_03_28	1068_04_27	1046_0_88	55_0_79	30_0_1	1579_46_592	353_46_1	539_0_1	296_0_1	510_0_3	434_046_1	1655_04_63	290_0_302
605_46_194	1177_46_1	318_0_1	199_01_26	1341_046_95	197_04_58	196_0_1	496_04_43	398_0_6	119_04_1	231_0_1	1542_0_194	1636_0_41	1714_04_318	352_0_1	872_0_1	1587_0_30	248_04_1	182_46_1	2_04_1	1693_046_333	421_0_1	1467_0_31	105_04_1	1036_46_897	363_034_124	360_0_80	341_0_54	201_04_39	144_0_27	561_0_15	76_46_1	108_0_126	297_0_1	128_0_1	1717_0_63	222_46_73	480_03_30	1068_04_32	1046_0_91	55_0_85	30_0_1	1579_46_609	353_46_1	539_0_1	296_0_1	510_0_4	434_046_1	1655_04_62	290_0_292
605_46_180	1177_46_1	318_0_1	199_01_24	1341_046_91	197_04_55	196_0_1	496_04_43	398_0_6	119_04_1	231_0_1	1542_0_190	1636_0_41	1714_04_335	352_0_1	872_0_1	1587_0_30	248_04_1	182_46_1	2_04_1	1693_046_336	421_0_1	1467_0_34	105_04_1	1036_46_915	363_034_121	360_0_77	341_0_54	201_04_36	144_0_29	561_0_15	76_46_1	108_0_126	297_0_1	128_0_1	1717_0_64	222_46_68	480_03_34	1068_04_34	1046_0_93	55_0_79	30_0_1	1579_46_618	353_46_1	539_0_1	296_0_1	510_0_4	434_046_1	1655_04_64	290_0_297
605_46_184	1177_46_1	318_0_1	199_01_22	1341_046_90	197_04_64	196_0_1	496_04_47	398_0_6	119_04_1	231_0_1	1542_0_195	1636_0_34	1714_04_340	352_0_1	872_0_1	1587_0_27	248_04_1	182_46_1	2_04_1	1693_046_356	421_0_1	1467_0_40	105_04_1	1036_46_907	363_034_127	360_0_78	341_0_58	201_04_38	144_0_30	561_0_15	76_46_1	108_0_128	297_0_1	128_0_1	1717_0_66	222_46_68	480_03_32	1068_04_33	1046_0_94	55_0_85	30_0_1	1579_46_626	353_46_1	539_0_1	296_0_1	510_0_6	434_046_1	1655_04_66	290_0_287
605_46_178	1177_46_1	318_0_1	199_01_19	1341_046_85	197_04_60	196_0_1	496_04_53	398_0_5	119_04_1	231_0_1	1542_0_202	1636_0_35	1714_04_350	352_0_1	872_0_1	1587_0_29	248_04_1	182_46_1	2_04_1	1693_046_369	421_0_1	1467_0_45	105_04_1	1036_46_892	363_034_120	360_0_70	341_0_51	201_04_40	144_0_27	561_0_16	76_46_1	108_0_133	297_0_1	128_0_1	1717_0_72	222_46_65	480_03_35	1068_04_38	1046_0_102	55_0_82	30_0_1	1579_46_649	353_46_1	539_0_1	296_0_1	510_0_8	434_046_1	1655_04_72	290_0_295
605_46_177	1177_46_1	318_0_1	199_01_18	1341_046_85	197_04_56	196_0_1	496_04_51	398_0_5	119_04_1	231_0_1	1542_0_216	1636_0_39	1714_04_337	352_0_1	872_0_1	1587_0_28	248_04_1	182_46_1	2_04_1	1693_046_368	421_0_1	1467_0_42	105_04_1	1036_46_901	363_034_114	360_0_71	341_0_43	201_04_42	144_0_25	561_0_15	76_46_1	108_0_143	297_0_1	128_0_1	1717_0_72	222_46_60	480_03_36	1068_04_34	1046_0_107	55_0_70	30_0_1	1579_46_656	353_46_1	539_0_1	296_0_1	510_0_6	434_046_1	1655_04_80	290_0_302
605_46_167	1177_46_1	318_0_1	199_01_20	1341_046_89	197_04_53	196_0_1	496_04_51	398_0_4	119_04_1	231_0_1	1542_0_205	1636_0_39	1714_04_338	352_0_1	872_0_1	1587_0_31	248_04_1	182_46_1	2_04_1	1693_046_349	421_0_1	1467_0_47	105_04_1	1036_46_909	363_034_117	360_0_75	341_0_39	201_04_45	144_0_18	561_0_17	76_46_1	108_0_141	297_0_1	128_0_1	1717_0_68	222_46_61	480_03_38	1068_04_32	1046_0_99	55_0_66	30_0_1	1579_46_639	353_46_1	539_0_1	296_0_1	510_0_7	434_046_1	1655_04_89	290_0_306
605_46_163	1177_46_1	318_0_1	199_01_17	1341_046_79	197_04_54	196_0_1	496_04_47	398_0_5	119_04_1	231_0_1	1542_0_199	1636_0_40	1714_04_346	352_0_1	872_0_1	1587_0_30	248_04_1	182_46_1	2_04_1	1693_046_364	421_0_1	1467_0_45	105_04_1	1036_46_914	363_034_119	360_0_79	341_0_35	201_04_48	144_0_20	561_0_15	76_46_1	108_0_141	297_0_1	128_0_1	1717_0_73	222_46_63	480_03_34	1068_04_31	1046_0_92	55_0_59	30_0_1	1579_46_634	353_46_1	539_0_1	296_0_1	510_0_7	434_046_1	1655_04_93	290_0_295
605_46_179	1177_46_1	318_0_1	199_01_21	1341_046_86	197_04_54	196_0_1	496_04_44	398_0_4	119_04_1	231_0_1	1542_0_218	1636_0_36	1714_04_347	352_0_1	872_0_1	1587_0_32	248_04_1	182_46_1	2_04_1	1693_046_378	421_0_1	1467_0_49	105_04_1	1036_46_893	363_034_130	360_0_85	341_0_33	201_04_48	144_0_19	561_0_17	76_46_1	108_0_144	297_0_1	128_0_1	1717_0_70	222_46_60	480_03_33	1068_04_26	1046_0_80	55_0_59	30_0_1	1579_46_646	353_46_1	539_0_1	296_0_1	510_0_6	434_046_1	1655_04_90	290_0_290
605_46_172	1177_46_1	318_0_1	199_01_18	1341_046_93	197_04_50	196_0_1	496_04_43	398_0_3	119_04_1	231_0_1	1542_0_204	1636_0_29	1714_04_334	352_0_1	872_0_1	1587_0_33	248_04_1	182_46_1	2_04_1	1693_046_384	421_0_1	1467_0_45	105_04_1	1036_46_933	363_034_133	360_0_87	341_0_33	201_04_46	144_0_22	561_0_21	76_46_1	108_0_148	297_0_1	128_0_1	1717_0_80	222_46_58	480_03_37	1068_04_29	1046_0_80	55_0_61	30_0_1	1579_46_639	353_46_1	539_0_1	296_0_1	510_0_6	434_046_1	1655_04_80	290_0_287
605_46_180	1177_46_1	318_0_1	199_01_20	1341_046_94	197_04_40	196_0_1	496_04_40	398_0_1	119_04_1	231_0_1	1542_0_193	1636_0_27	1714_04_330	352_0_1	872_0_1	1587_0_36	248_04_1	182_46_1	2_04_1	1693_046_391	421_0_1	1467_0_45	105_04_1	1036_46_941	363_034_149	360_0_91	341_0_34	201_04_43	144_0_25	561_0_17	76_46_1	108_0_158	297_0_1	128_0_1	1717_0_81	222_46_60	480_03_28	1068_04_29	1046_0_76	55_0_55	30_0_1	1579_46_608	353_46_1	539_0_1	296_0_1	510_0_8	434_046_1	1655_04_79	290_0_283
605_46_189	1177_46_1	318_0_1	199_01_18	1341_046_89	197_04_42	196_0_1	496_04_34	119_04_1	231_0_1	1542_0_199	1636_0_25	1714_04_318	352_0_1	872_0_1	1587_0_32	248_04_1	182_46_1	2_04_1	1693_046_380	421_0_1	1467_0_51	105_04_1	1036_46_971	363_034_159	360_0_91	341_0_36	201_04_36	144_0_19	561_0_17	76_46_1	108_0_168	297_0_1	128_0_1	1717_0_89	222_46_56	480_03_29	1068_04_31	1046_0_74	55_0_64	30_0_1	1579_46_609	353_46_1	539_0_1	296_0_1	510_0_8	434_046_1	1655_04_77	290_0_298
605_46_200	1177_46_1	318_0_1	199_01_14	1341_046_89	197_04_37	196_0_1	496_04_26	119_04_1	231_0_1	1542_0_198	1636_0_23	1714_04_316	352_0_1	872_0_1	1587_0_26	248_04_1	182_46_1	2_04_1	1693_046_373	421_0_1	1467_0_55	105_04_1	1036_46_996	363_034_149	360_0_76	341_0_34	201_04_31	144_0_20	561_0_19	76_46_1	108_0_176	297_0_1	128_0_1	1717_0_102	222_46_56	480_03_27	1068_04_34	1046_0_82	55_0_67	30_0_1	1579_46_622	353_46_1	539_0_1	296_0_1	510_0_8	434_046_1	1655_04_66	290_0_302
605_46_205	1177_46_1	318_0_1	199_01_15	1341_046_90	197_04_38	196_0_1	496_04_28	119_04_1	231_0_1	1542_0_201	1636_0_24	1714_04_313	352_0_1	872_0_1	1587_0_19	248_04_1	182_46_1	2_04_1	1693_046_376	421_0_1	1467_0_61	105_04_1	1036_46_998	363_034_156	360_0_81	341_0_32	201_04_27	144_0_19	561_0_22	76_46_1	108_0_169	297_0_1	128_0_1	1717_0_105	222_46_54	480_03_21	1068_04_37	1046_0_81	55_0_66	30_0_1	1579_46_625	353_46_1	539_0_1	296_0_1	510_0_8	434_046_1	1655_04_53	290_0_304
605_46_207	1177_46_1	318_0_1	199_01_13	1341_046_88	197_04_34	196_0_1	496_04_27	119_04_1	231_0_1	1542_0_201	1636_0_21	1714_04_323	352_0_1	872_0_1	1587_0_21	248_04_1	182_46_1	2_04_1	1693_046_378	421_0_1	1467_0_65	105_04_1	1036_46_979	363_034_154	360_0_88	341_0_30	201_04_22	144_0_16	561_0_20	76_46_1	108_0_169	297_0_1	128_0_1	1717_0_107	222_46_54	480_03_17	1068_04_39	1046_0_87	55_0_70	30_0_1	1579_46_624	353_46_1	539_0_1	296_0_1	510_0_6	434_046_1	1655_04_55	290_0_310
605_46_213	1177_46_1	318_0_1	199_01_14	1341_046_86	197_04_31	196_0_1	496_04_27	119_04_1	231_0_1	1542_0_206	1636_0_22	1714_04_313	352_0_1	872_0_1	1587_0_24	248_04_1	182_46_1	2_04_1	1693_046_370	421_0_1	1467_0_73	105_04_1	1036_46_953	363_034_146	360_0_97	341_0_20	201_04_21	144_0_17	561_0_19	76_46_1	108_0_152	297_0_1	128_0_1	1717_0_103	222_46_62	480_03_15	1068_04_40	1046_0_85	55_0_73	30_0_1	1579_46_660	353_46_1	539_0_1	296_0_1	510_0_8	434_046_1	1655_04_57	290_0_302
605_46_204	1177_46_1	318_0_1	199_01_12	1341_046_94	197_04_36	196_0_1	496_04_31	119_04_1	231_0_1	1542_0_210	1636_0_21	1714_04_317	352_0_1	872_0_1	1587_0_24	248_04_1	182_46_1	2_04_1	1693_046_359	421_0_1	1467_0_67	105_04_1	1036_46_945	363_034_129	360_0_103	341_0_18	201_04_18	144_0_19	561_0_20	76_46_1	108_0_137	297_0_1	128_0_1	1717_0_99	222_46_62	480_03_16	1068_04_40	1046_0_83	55_0_71	30_0_1	1579_46_681	353_46_1	539_0_1	296_0_1	510_0_9	434_046_1	1655_04_61	290_0_300
605_46_210	1177_46_1	318_0_1	199_01_15	1341_046_97	197_04_37	196_0_1	496_04_36	119_04_1	231_0_1	1542_0_222	1636_0_18	1714_04_308	352_0_1	872_0_1	1587_0_26	248_04_1	182_46_1	2_04_1	1693_046_332	421_0_1	1467_0_66	105_04_1	1036_46_942	363_034_126	360_0_106	341_0_18	201_04_18	144_0_14	561_0_21	76_46_1	108_0_125	297_0_1	128_0_1	1717_0_101	222_46_76	480_03_17	1068_04_39	1046_0_84	55_0_68	30_0_1	1579_46_672	353_46_1	539_0_1	296_0_1	510_0_10	434_046_1	1655_04_60	290_0_291
605_46_214	1177_46_1	318_0_1	199_01_17	1341_046_94	197_04_43	196_0_1	496_04_40	119_04_1	231_0_1	1542_0_234	1636_0_13	1714_04_301	352_0_1	872_0_1	1587_0_30	248_04_1	182_46_1	2_04_1	1693_046_324	421_0_1	1467_0_69	105_04_1	1036_46_914	363_034_125	360_0_107	341_0_15	201_04_18	144_0_14	561_0_17	76_46_1	108_0_111	297_0_1	128_0_1	1717_0_96	222_46_83	480_03_16	1068_04_40	1046_0_78	55_0_64	30_0_1	1579_46_666	353_46_1	539_0_1	296_0_1	510_0_11	434_046_1	1655_04_64	290_0_265
605_46_220	1177_46_1	318_0_1	199_01_15	1341_046_90	197_04_40	196_0_1	496_04_35	119_04_1	231_0_1	1542_0_227	1636_0_13	1714_04_296	352_0_1	872_0_1	1587_0_25	248_04_1	182_46_1	2_04_1	1693_046_335	421_0_1	1467_0_70	105_04_1	1036_46_929	363_034_113	360_0_95	341_0_15	201_04_21	144_0_13	561_0_15	76_46_1	108_0_98	297_0_1	128_0_1	1717_0_94	222_46_88	480_03_20	1068_04_41	1046_0_79	55_0_49	30_0_1	1579_46_669	353_46_1	539_0_1	296_0_1	510_0_11	434_046_1	1655_04_58	290_0_260
605_46_219	1177_46_1	318_0_1	199_01_14	1341_046_85	197_04_36	196_0_1	496_04_35	119_04_1	231_0_1	1542_0_217	1636_0_14	1714_04_308	352_0_1	872_0_1	1587_0_26	248_04_1	182_46_1	2_04_1	1693_046_341	421_0_1	1467_0_70	105_04_1	1036_46_897	363_034_121	360_0_98	341_0_13	201_04_23	144_0_13	561_0_9	76_46_1	108_0_98	297_0_1	128_0_1	1717_0_92	222_46_89	480_03_19	1068_04_44	1046_0_83	55_0_49	30_0_1	1579_46_662	353_46_1	539_0_1	296_0_1	510_0_8	434_046_1	1655_04_63	290_0_252
605_46_207	1177_46_1	318_0_1	199_01_14	1341_046_78	197_04_36	196_0_1	496_04_34	119_04_1	231_0_1	1542_0_230	1636_0_13	1714_04_304	352_0_1	872_0_1	1587_0_24	248_04_1	182_46_1	2_04_1	1693_046_344	421_0_1	1467_0_68	105_04_1	1036_46_899	363_034_117	360_0_101	341_0_14	201_04_25	144_0_15	561_0_10	76_46_1	108_0_96	297_0_1	128_0_1	1717_0_89	222_46_88	480_03_19	1068_04_41	1046_0_81	55_0_58	30_0_1	1579_46_636	353_46_1	539_0_1	296_0_1	510_0_10	434_046_1	1655_04_63	290_0_243
605_46_214	1177_46_1	318_0_1	199_01_14	1341_046_79	197_04_36	196_0_1	496_04_27	119_04_1	231_0_1	1542_0_239	1636_0_19	1714_04_314	352_0_1	872_0_1	1587_0_24	248_04_1	182_46_1	2_04_1	1693_046_352	421_0_1	1467_0_73	105_04_1	1036_46_914	363_034_137	360_0_106	341_0_11	201_04_20	144_0_15	561_0_9	76_46_1	108_0_96	297_0_1	128_0_1	1717_0_83	222_46_95	480_03_22	1068_04_42	1046_0_71	55_0_64	30_0_1	1579_46_602	353_46_1	539_0_1	296_0_1	510_0_8	434_046_1	1655_04_56	290_0_245
605_46_237	1177_46_1	318_0_1	199_01_16	1341_046_77	197_04_35	196_0_1	496_04_25	119_04_1	231_0_1	1542_0_240	1636_0_21	1714_04_309	352_0_1	872_0_1	1587_0_27	248_04_1	182_46_1	2_04_1	1693_046_365	421_0_1	1467_0_64	105_04_1	1036_46_917	363_034_139	360_0_113	341_0_16	201_04_23	144_0_13	561_0_9	76_46_1	108_0_94	297_0_1	128_0_1	1717_0_82	222_46_94	480_03_20	1068_04_40	1046_0_63	55_0_65	30_0_1	1579_46_579	353_46_1	539_0_1	296_0_1	510_0_10	434_046_1	1655_04_53	290_0_251
605_46_239	1177_46_1	318_0_1	199_01_17	1341_046_75	197_04_37	196_0_1	496_04_27	119_04_1	231_0_1	1542_0_225	1636_0_26	1714_04_290	352_0_1	872_0_1	1587_0_27	248_04_1	182_46_1	2_04_1	1693_046_386	421_0_1	1467_0_61	105_04_1	1036_46_929	363_034_132	360_0_107	341_0_18	201_04_29	144_0_14	561_0_10	76_46_1	108_0_98	297_0_1	128_0_1	1717_0_77	222_46_86	480_03_22	1068_04_44	1046_0_63	55_0_70	30_0_1	1579_46_579	353_46_1	539_0_1	296_0_1	510_0_9	434_046_1	1655_04_46	290_0_248
605_46_258	1177_46_1	318_0_1	199_01_14	1341_046_82	197_04_42	196_0_1	496_04_31	119_04_1	231_0_1	1542_0_219	1636_0_29	1714_04_289	352_0_1	872_0_1	1587_0_30	248_04_1	182_46_1	2_04_1	1693_046_404	421_0_1	1467_0_71	105_04_1	1036_46_913	363_034_121	360_0_110	341_0_17	201_04_40	144_0_14	561_0_11	76_46_1	108_0_92	297_0_1	128_0_1	1717_0_74	222_46_74	480_03_20	1068_04_49	1046_0_69	55_0_75	30_0_1	1579_46_543	353_46_1	539_0_1	296_0_1	510_0_10	434_046_1	1655_04_45	290_0_239
605_46_265	1177_46_1	318_0_1	199_01_15	1341_046_90	197_04_43	196_0_1	496_04_35	119_04_1	231_0_1	1542_0_225	1636_0_29	1714_04_276	352_0_1	872_0_1	1587_0_37	248_04_1	182_46_1	2_04_1	1693_046_404	421_0_1	1467_0_69	105_04_1	1036_46_913	363_034_110	360_0_114	341_0_19	201_04_45	144_0_15	561_0_10	76_46_1	108_0_96	297_0_1	128_0_1	1717_0_84	222_46_66	480_03_20	1068_04_53	1046_0_63	55_0_80	30_0_1	1579_46_537	353_46_1	539_0_1	296_0_1	510_0_10	434_046_1	1655_04_48	290_0_235
605_46_276	1177_46_1	318_0_1	199_01_16	1341_046_89	197_04_39	196_0_1	496_04_34	119_04_1	231_0_1	1542_0_225	1636_0_32	1714_04_269	352_0_1	872_0_1	1587_0_41	248_04_1	182_46_1	2_04_1	1693_046_410	421_0_1	1467_0_71	105_04_1	1036_46_952	363_034_112	360_0_122	341_0_17	201_04_53	144_0_14	561_0_10	76_46_1	108_0_100	297_0_1	128_0_1	1717_0_78	222_46_57	480_03_20	1068_04_47	1046_0_70	55_0_84	30_0_1	1579_46_540	353_46_1	539_0_1	296_0_1	510_0_14	434_046_1	1655_04_52	290_0_237
605_46_279	1177_46_1	318_0_1	199_01_19	1341_046_98	197_04_40	196_0_1	496_04_30	119_04_1	231_0_1	1542_0_236	1636_0_34	1714_04_262	352_0_1	872_0_1	1587_0_40	248_04_1	182_46_1	2_04_1	1693_046_416	421_0_1	1467_0_72	105_04_1	1036_46_971	363_034_113	360_0_124	341_0_17	201_04_57	144_0_11	561_0_12	76_46_1	108_0_99	297_0_1	128_0_1	1717_0_79	222_46_49	480_03_14	1068_04_46	1046_0_65	55_0_83	30_0_1	1579_46_539	353_46_1	539_0_1	296_0_1	510_0_16	434_046_1	1655_04_51	290_0_232
605_46_268	1177_46_1	318_0_1	199_01_15	1341_046_92	197_04_42	196_0_1	496_04_31	119_04_1	231_0_1	1542_0_231	1636_0_36	1714_04_260	352_0_1	872_0_1	1587_0_40	248_04_1	182_46_1	2_04_1	1693_046_427	421_0_1	1467_0_79	105_04_1	1036_46_969	363_034_124	360_0_120	341_0_16	201_04_54	144_0_12	561_0_13	76_46_1	108_0_102	297_0_1	128_0_1	1717_0_87	222_46_41	480_03_14	1068_04_47	1046_0_69	55_0_84	30_0_1	1579_46_554	353_46_1	539_0_1	296_0_1	510_0_16	434_046_1	1655_04_50	290_0_234
605_46_280	1177_46_1	318_0_1	199_01_15	1341_046_78	197_04_38	196_0_1	496_04_41	119_04_1	231_0_1	1542_0_227	1636_0_39	1714_04_251	352_0_1	872_0_1	1587_0_47	248_04_1	182_46_1	2_04_1	1693_046_444	421_0_1	1467_0_82	105_04_1	1036_46_962	363_034_125	360_0_116	341_0_12	201_04_49	144_0_9	561_0_15	76_46_1	108_0_103	297_0_1	128_0_1	1717_0_92	222_46_43	480_03_14	1068_04_43	1046_0_73	55_0_87	30_0_1	1579_46_542	353_46_1	539_0_1	296_0_1	510_0_13	434_046_1	1655_04_45	290_0_232
605_46_257	1177_46_1	318_0_1	199_01_19	1341_046_78	197_04_35	196_0_1	496_04_41	119_04_1	231_0_1	1542_0_231	1636_0_35	1714_04_271	352_0_1	872_0_1	1587_0_44	248_04_1	182_46_1	2_04_1	1693_046_445	421_0_1	1467_0_80	105_04_1	1036_46_988	363_034_132	360_0_112	341_0_10	201_04_49	144_0_9	561_0_17	76_46_1	108_0_106	297_0_1	128_0_1	1717_0_91	222_46_43	480_03_11	1068_04_43	1046_0_66	55_0_86	30_0_1	1579_46_575	353_46_1	539_0_1	296_0_1	510_0_9	434_046_1	1655_04_46	290_0_231
605_46_265	1177_46_1	318_0_1	199_01_20	1341_046_84	197_04_37	196_0_1	496_04_46	119_04_1	231_0_1	1542_0_227	1636_0_33	1714_04_272	352_0_1	872_0_1	1587_0_48	248_04_1	182_46_1	2_04_1	1693_046_446	421_0_1	1467_0_86	105_04_1	1036_46_991	363_034_138	360_0_103	341_0_11	201_04_45	144_0_7	561_0_17	76_46_1	108_0_107	297_0_1	128_0_1	1717_0_90	222_46_45	480_03_10	1068_04_43	1046_0_67	55_0_83	30_0_1	1579_46_591	353_46_1	539_0_1	296_0_1	510_0_5	434_046_1	1655_04_52	290_0_226
605_46_255	1177_46_1	318_0_1	199_01_21	1341_046_85	197_04_34	196_0_1	496_04_48	119_04_1	231_0_1	1542_0_229	1636_0_35	1714_04_268	352_0_1	872_0_1	1587_0_47	248_04_1	182_46_1	2_04_1	1693_046_459	421_0_1	1467_0_97	105_04_1	1036_46_983	363_034_135	360_0_99	341_0_10	201_04_44	144_0_8	561_0_17	76_46_1	108_0_102	297_0_1	128_0_1	1717_0_83	222_46_45	480_03_10	1068_04_42	1046_0_70	55_0_77	30_0_1	1579_46_617	353_46_1	539_0_1	296_0_1	510_0_4	434_046_1	1655_04_58	290_0_226
605_46_256	1177_46_1	318_0_1	199_01_23	1341_046_84	197_04_31	196_0_1	496_04_44	119_04_1	231_0_1	1542_0_240	1636_0_30	1714_04_274	352_0_1	872_0_1	1587_0_45	248_04_1	182_46_1	2_04_1	1693_046_434	421_0_1	1467_0_103	105_04_1	1036_46_957	363_034_138	360_0_100	341_0_13	201_04_43	144_0_8	561_0_13	76_46_1	108_0_99	297_0_1	128_0_1	1717_0_92	222_46_48	480_03_8	1068_04_48	1046_0_74	55_0_70	30_0_1	1579_46_606	353_46_1	539_0_1	296_0_1	510_0_4	434_046_1	1655_04_62	290_0_216
605_46_259	1177_46_1	318_0_1	199_01_18	1341_046_91	197_04_30	196_0_1	496_04_46	119_04_1	231_0_1	1542_0_249	1636_0_32	1714_04_270	352_0_1	872_0_1	1587_0_44	248_04_1	182_46_1	2_04_1	1693_046_433	421_0_1	1467_0_105	105_04_1	1036_46_925	363_034_133	360_0_93	341_0_12	201_04_41	144_0_9	561_0_12	76_46_1	108_0_90	297_0_1	128_0_1	1717_0_96	222_46_44	480_03_9	1068_04_46	1046_0_79	55_0_77	30_0_1	1579_46_586	353_46_1	539_0_1	296_0_1	510_0_5	434_046_1	1655_04_61	290_0_224
605_46_274	1177_46_1	318_0_1	199_01_23	1341_046_88	197_04_24	196_0_1	496_04_48	119_04_1	231_0_1	1542_0_245	1636_0_27	1714_04_249	352_0_1	872_0_1	1587_0_37	248_04_1	182_46_1	2_04_1	1693_046_430	421_0_1	1467_0_101	105_04_1	1036_46_917	363_034_123	360_0_94	341_0_10	201_04_42	144_0_11	561_0_12	76_46_1	108_0_87	297_0_1	128_0_1	1717_0_90	222_46_40	480_03_10	1068_04_48	1046_0_82	55_0_81	30_0_1	1579_46_589	353_46_1	539_0_1	296_0_1	510_0_4	434_046_1	1655_04_62	290_0_224
605_46_291	1177_46_1	318_0_1	199_01_18	1341_046_92	197_04_30	196_0_1	496_04_47	119_04_1	231_0_1	1542_0_247	1636_0_25	1714_04_255	352_0_1	872_0_1	1587_0_31	248_04_1	182_46_1	2_04_1	1693_046_441	421_0_1	1467_0_99	105_04_1	1036_46_926	363_034_117	360_0_102	341_0_11	201_04_43	144_0_13	561_0_14	76_46_1	108_0_76	297_0_1	128_0_1	1717_0_95	222_46_36	480_03_12	1068_04_45	1046_0_81	55_0_82	30_0_1	1579_46_606	353_46_1	539_0_1	296_0_1	510_0_6	434_046_1	1655_04_67	290_0_224
605_46_289	1177_46_1	318_0_1	199_01_18	1341_046_102	197_04_28	196_0_1	496_04_46	119_04_1	231_0_1	1542_0_247	1636_0_21	1714_04_252	352_0_1	872_0_1	1587_0_35	248_04_1	182_46_1	2_04_1	1693_046_449	421_0_1	1467_0_102	105_04_1	1036_46_936	363_034_108	360_0_97	341_0_9	201_04_50	144_0_14	561_0_12	76_46_1	108_0_81	297_0_1	128_0_1	1717_0_88	222_46_38	480_03_12	1068_04_38	1046_0_82	55_0_88	30_0_1	1579_46_598	353_46_1	539_0_1	296_0_1	510_0_7	434_046_1	1655_04_58	290_0_227
605_46_273	1177_46_1	318_0_1	199_01_20	1341_046_101	197_04_33	196_0_1	496_04_45	119_04_1	231_0_1	1542_0_222	1636_0_19	1714_04_249	352_0_1	872_0_1	1587_0_35	248_04_1	182_46_1	2_04_1	1693_046_456	421_0_1	1467_0_95	105_04_1	1036_46_949	363_034_99	360_0_96	341_0_7	201_04_49	144_0_14	561_0_9	76_46_1	108_0_81	297_0_1	128_0_1	1717_0_86	222_46_34	480_03_14	1068_04_41	1046_0_81	55_0_86	30_0_1	1579_46_607	353_46_1	539_0_1	296_0_1	510_0_10	434_046_1	1655_04_53	290_0_232
605_46_260	1177_46_1	318_0_1	199_01_19	1341_046_109	197_04_34	196_0_1	496_04_47	119_04_1	231_0_1	1542_0_225	1636_0_22	1714_04_249	352_0_1	872_0_1	1587_0_37	248_04_1	182_46_1	2_04_1	1693_046_473	421_0_1	1467_0_98	105_04_1	1036_46_961	363_034_102	360_0_96	341_0_5	201_04_52	144_0_16	561_0_11	76_46_1	108_0_84	297_0_1	128_0_1	1717_0_77	222_46_37	480_03_14	1068_04_43	1046_0_81	55_0_82	30_0_1	1579_46_616	353_46_1	539_0_1	296_0_1	510_0_11	434_046_1	1655_04_53	290_0_234
605_46_266	1177_46_1	318_0_1	199_01_19	1341_046_101	197_04_33	196_0_1	496_04_46	119_04_1	231_0_1	1542_0_216	1636_0_19	1714_04_249	352_0_1	872_0_1	1587_0_36	248_04_1	182_46_1	2_04_1	1693_046_492	421_0_1	1467_0_90	105_04_1	1036_46_970	363_034_113	360_0_98	341_0_7	201_04_50	144_0_12	561_0_10	76_46_1	108_0_81	297_0_1	128_0_1	1717_0_83	222_46_27	480_03_14	1068_04_48	1046_0_79	55_0_77	30_0_1	1579_46_591	353_46_1	539_0_1	296_0_1	510_0_12	434_046_1	1655_04_49	290_0_231
605_46_262	1177_46_1	318_0_1	199_01_24	1341_046_110	197_04_37	196_0_1	496_04_45	119_04_1	231_0_1	1542_0_220	1636_0_22	1714_04_243	352_0_1	872_0_1	1587_0_39	248_04_1	182_46_1	2_04_1	1693_046_511	421_0_1	1467_0_95	105_04_1	1036_46_987	363_034_122	360_0_92	341_0_4	201_04_52	144_0_13	561_0_8	76_46_1	108_0_79	297_0_1	128_0_1	1717_0_90	222_46_30	480_03_15	1068_04_42	1046_0_76	55_0_68	30_0_1	1579_46_575	353_46_1	539_0_1	296_0_1	510_0_15	434_046_1	1655_04_55	290_0_220
605_46_256	1177_46_1	318_0_1	199_01_24	1341_046_108	197_04_33	196_0_1	496_04_45	119_04_1	231_0_1	1542_0_230	1636_0_19	1714_04_244	352_0_1	872_0_1	1587_0_50	248_04_1	182_46_1	2_04_1	1693_046_510	421_0_1	1467_0_94	105_04_1	1036_46_1018	363_034_128	360_0_91	341_0_5	201_04_44	144_0_13	561_0_8	76_46_1	108_0_83	297_0_1	128_0_1	1717_0_87	222_46_23	480_03_15	1068_04_41	1046_0_75	55_0_64	30_0_1	1579_46_549	353_46_1	539_0_1	296_0_1	510_0_14	434_046_1	1655_04_54	290_0_222
605_46_283	1177_46_1	318_0_1	199_01_31	1341_046_109	197_04_33	196_0_1	496_04_49	119_04_1	231_0_1	1542_0_235	1636_0_19	1714_04_240	352_0_1	872_0_1	1587_0_58	248_04_1	182_46_1	2_04_1	1693_046_496	421_0_1	1467_0_91	105_04_1	1036_46_1004	363_034_129	360_0_88	341_0_5	201_04_46	144_0_10	561_0_9	76_46_1	108_0_80	297_0_1	128_0_1	1717_0_85	222_46_19	480_03_16	1068_04_38	1046_0_81	55_0_64	30_0_1	1579_46_532	353_46_1	539_0_1	296_0_1	510_0_14	434_046_1	1655_04_56	290_0_214
605_46_311	1177_46_1	318_0_1	199_01_34	1341_046_104	197_04_24	196_0_1	496_04_47	119_04_1	231_0_1	1542_0_240	1636_0_26	1714_04_231	352_0_1	872_0_1	1587_0_53	248_04_1	182_46_1	2_04_1	1693_046_511	421_0_1	1467_0_99	105_04_1	1036_46_989	363_034_123	360_0_89	341_0_3	201_04_46	144_0_11	561_0_9	76_46_1	108_0_71	297_0_1	128_0_1	1717_0_88	222_46_14	480_03_19	1068_04_36	1046_0_76	55_0_49	30_0_1	1579_46_515	353_46_1	539_0_1	296_0_1	510_0_19	434_046_1	1655_04_59	290_0_219
605_46_319	1177_46_1	318_0_1	199_01_31	1341_046_102	197_04_15	196_0_1	496_04_54	119_04_1	231_0_1	1542_0_259	1636_0_32	1714_04_219	352_0_1	872_0_1	1587_0_57	248_04_1	182_46_1	2_04_1	1693_046_520	421_0_1	1467_0_100	105_04_1	1036_46_964	363_034_116	360_0_88	341_0_2	201_04_42	144_0_15	561_0_15	76_46_1	108_0_67	297_0_1	128_0_1	1717_0_86	222_46_13	480_03_17	1068_04_45	1046_0_87	55_0_56	30_0_1	1579_46_520	353_46_1	539_0_1	296_0_1	510_0_23	434_046_1	1655_04_59	290_0_219
605_46_316	1177_46_1	318_0_1	199_01_29	1341_046_101	197_04_19	196_0_1	496_04_49	119_04_1	231_0_1	1542_0_252	1636_0_37	1714_04_210	352_0_1	872_0_1	1587_0_63	248_04_1	182_46_1	2_04_1	1693_046_497	421_0_1	1467_0_97	105_04_1	1036_46_948	363_034_117	360_0_82	341_0_3	201_04_41	144_0_13	561_0_22	76_46_1	108_0_72	297_0_1	128_0_1	1717_0_80	222_46_18	480_03_17	1068_04_49	1046_0_87	55_0_57	30_0_1	1579_46_549	353_46_1	539_0_1	296_0_1	510_0_25	434_046_1	1655_04_61	290_0_221
605_46_309	1177_46_1	318_0_1	199_01_31	1341_046_94	197_04_19	196_0_1	496_04_51	119_04_1	231_0_1	1542_0_249	1636_0_43	1714_04_221	352_0_1	872_0_1	1587_0_64	248_04_1	182_46_1	2_04_1	1693_046_517	421_0_1	1467_0_98	105_04_1	1036_46_899	363_034_99	360_0_72	341_0_2	201_04_48	144_0_11	561_0_24	76_46_1	108_0_77	297_0_1	128_0_1	1717_0_67	222_46_23	480_03_17	1068_04_53	1046_0_88	55_0_59	30_0_1	1579_46_557	353_46_1	539_0_1	296_0_1	510_0_31	434_046_1	1655_04_63	290_0_216
605_46_315	1177_46_1	318_0_1	199_01_28	1341_046_95	197_04_23	196_0_1	496_04_51	119_04_1	231_0_1	1542_0_241	1636_0_47	1714_04_230	352_0_1	872_0_1	1587_0_65	248_04_1	182_46_1	2_04_1	1693_046_512	421_0_1	1467_0_101	105_04_1	1036_46_904	363_034_96	360_0_72	341_0_2	201_04_49	144_0_15	561_0_23	76_46_1	108_0_79	297_0_1	128_0_1	1717_0_64	222_46_34	480_03_12	1068_04_53	1046_0_88	55_0_63	30_0_1	1579_46_567	353_46_1	539_0_1	296_0_1	510_0_30	434_046_1	1655_04_71	290_0_211
605_46_297	1177_46_1	318_0_1	199_01_26	1341_046_99	197_04_24	196_0_1	496_04_50	119_04_1	231_0_1	1542_0_238	1636_0_40	1714_04_254	352_0_1	872_0_1	1587_0_67	248_04_1	182_46_1	2_04_1	1693_046_499	421_0_1	1467_0_98	105_04_1	1036_46_887	363_034_94	360_0_66	341_0_3	201_04_54	144_0_12	561_0_24	76_46_1	108_0_82	297_0_1	128_0_1	1717_0_61	222_46_40	480_03_16	1068_04_54	1046_0_84	55_0_79	30_0_1	1579_46_564	353_46_1	539_0_1	296_0_1	510_0_28	434_046_1	1655_04_78	290_0_219
605_46_292	1177_46_1	318_0_1	199_01_25	1341_046_105	197_04_21	196_0_1	496_04_52	119_04_1	231_0_1	1542_0_238	1636_0_36	1714_04_255	352_0_1	872_0_1	1587_0_70	248_04_1	182_46_1	2_04_1	1693_046_503	421_0_1	1467_0_98	105_04_1	1036_46_869	363_034_109	360_0_75	341_0_2	201_04_58	144_0_12	561_0_26	76_46_1	108_0_80	297_0_1	128_0_1	1717_0_67	222_46_49	480_03_16	1068_04_46	1046_0_88	55_0_79	30_0_1	1579_46_596	353_46_1	539_0_1	296_0_1	510_0_28	434_046_1	1655_04_77	290_0_218
605_46_288	1177_46_1	318_0_1	199_01_30	1341_046_101	197_04_19	196_0_1	496_04_48	119_04_1	231_0_1	1542_0_247	1636_0_34	1714_04_270	352_0_1	872_0_1	1587_0_67	248_04_1	182_46_1	2_04_1	1693_046_517	421_0_1	1467_0_97	105_04_1	1036_46_855	363_034_122	360_0_79	341_0_2	201_04_60	144_0_8	561_0_32	76_46_1	108_0_75	297_0_1	128_0_1	1717_0_60	222_46_40	480_03_16	1068_04_50	1046_0_88	55_0_80	30_0_1	1579_46_607	353_46_1	539_0_1	296_0_1	510_0_30	434_046_1	1655_04_84	290_0_217
605_46_263	1177_46_1	318_0_1	199_01_29	1341_046_98	197_04_16	196_0_1	496_04_44	119_04_1	231_0_1	1542_0_228	1636_0_34	1714_04_277	352_0_1	872_0_1	1587_0_64	248_04_1	182_46_1	2_04_1	1693_046_531	421_0_1	1467_0_106	105_04_1	1036_46_868	363_034_133	360_0_85	341_0_1	201_04_59	144_0_6	561_0_37	76_46_1	108_0_82	297_0_1	128_0_1	1717_0_68	222_46_39	480_03_16	1068_04_42	1046_0_80	55_0_75	30_0_1	1579_46_616	353_46_1	539_0_1	296_0_1	510_0_28	434_046_1	1655_04_86	290_0_221
605_46_247	1177_46_1	318_0_1	199_01_34	1341_046_92	197_04_9	196_0_1	496_04_40	119_04_1	231_0_1	1542_0_218	1636_0_31	1714_04_285	352_0_1	872_0_1	1587_0_64	248_04_1	182_46_1	2_04_1	1693_046_551	421_0_1	1467_0_109	105_04_1	1036_46_877	363_034_128	360_0_91	1655_04_83	201_04_66	144_0_5	561_0_34	76_46_1	108_0_77	297_0_1	128_0_1	1717_0_70	222_46_35	480_03_11	1068_04_43	1046_0_77	55_0_73	30_0_1	1579_46_624	353_46_1	539_0_1	296_0_1	510_0_29	434_046_1	290_0_218
605_46_232	1177_46_1	318_0_1	199_01_36	1341_046_98	197_04_7	196_0_1	496_04_34	119_04_1	231_0_1	1542_0_207	1636_0_28	1714_04_290	352_0_1	872_0_1	1587_0_61	248_04_1	182_46_1	2_04_1	1693_046_574	421_0_1	1467_0_109	105_04_1	1036_46_864	363_034_123	360_0_92	1655_04_80	201_04_66	144_0_6	561_0_37	76_46_1	108_0_85	297_0_1	128_0_1	1717_0_64	222_46_25	480_03_8	1068_04_44	1046_0_74	55_0_64	30_0_1	1579_46_613	353_46_1	539_0_1	296_0_1	510_0_28	434_046_1	290_0_219
605_46_226	1177_46_1	318_0_1	199_01_38	1341_046_98	197_04_11	196_0_1	496_04_31	119_04_1	231_0_1	1542_0_221	1636_0_21	1714_04_281	352_0_1	872_0_1	1587_0_52	248_04_1	182_46_1	2_04_1	1693_046_550	421_0_1	1467_0_102	105_04_1	1036_46_861	363_034_125	360_0_86	1655_04_74	201_04_58	144_0_7	561_0_33	76_46_1	108_0_81	297_0_1	128_0_1	1717_0_62	222_46_22	480_03_9	1068_04_50	1046_0_67	55_0_62	30_0_1	1579_46_604	353_46_1	539_0_1	296_0_1	510_0_25	434_046_1	290_0_228
605_46_223	1177_46_1	318_0_1	199_01_44	1341_046_108	197_04_18	196_0_1	496_04_29	119_04_1	231_0_1	1542_0_227	1636_0_20	1714_04_280	352_0_1	872_0_1	1587_0_52	248_04_1	182_46_1	2_04_1	1693_046_542	421_0_1	1467_0_104	105_04_1	1036_46_843	363_034_133	360_0_80	1655_04_78	201_04_57	144_0_5	561_0_34	76_46_1	108_0_71	297_0_1	128_0_1	1717_0_64	222_46_16	480_03_10	1068_04_49	1046_0_70	55_0_69	30_0_1	1579_46_613	353_46_1	539_0_1	296_0_1	510_0_25	434_046_1	290_0_225
605_46_225	1177_46_1	318_0_1	199_01_45	1341_046_112	197_04_23	196_0_1	496_04_36	119_04_1	231_0_1	1542_0_229	1636_0_17	1714_04_259	352_0_1	872_0_1	1587_0_52	248_04_1	182_46_1	2_04_1	1693_046_529	421_0_1	1467_0_98	105_04_1	1036_46_863	363_034_119	360_0_77	1655_04_75	201_04_53	144_0_4	561_0_36	76_46_1	108_0_70	297_0_1	128_0_1	1717_0_60	222_46_21	480_03_9	1068_04_55	1046_0_74	55_0_65	30_0_1	1579_46_613	353_46_1	539_0_1	296_0_1	510_0_26	434_046_1	290_0_222
605_46_241	1177_46_1	318_0_1	199_01_44	1341_046_102	197_04_36	196_0_1	496_04_35	119_04_1	231_0_1	1542_0_228	1636_0_8	1714_04_250	352_0_1	872_0_1	1587_0_51	248_04_1	182_46_1	2_04_1	1693_046_550	421_0_1	1467_0_96	105_04_1	1036_46_868	363_034_118	360_0_71	1655_04_68	201_04_52	144_0_2	561_0_36	76_46_1	108_0_69	297_0_1	128_0_1	1717_0_45	222_46_21	480_03_9	1068_04_59	1046_0_79	55_0_72	30_0_1	1579_46_621	353_46_1	539_0_1	296_0_1	510_0_25	434_046_1	290_0_236
605_46_233	1177_46_1	318_0_1	199_01_42	1341_046_97	197_04_42	196_0_1	496_04_35	119_04_1	231_0_1	1542_0_233	1636_0_8	1714_04_256	352_0_1	872_0_1	1587_0_59	248_04_1	182_46_1	2_04_1	1693_046_554	421_0_1	1467_0_90	105_04_1	1036_46_871	363_034_110	360_0_58	1655_04_78	201_04_57	561_0_35	76_46_1	108_0_68	297_0_1	128_0_1	1717_0_38	222_46_29	480_03_9	1068_04_62	1046_0_88	55_0_75	30_0_1	1579_46_618	353_46_1	539_0_1	296_0_1	510_0_26	434_046_1	290_0_234
605_46_216	1177_46_1	318_0_1	199_01_45	1341_046_101	197_04_45	196_0_1	496_04_29	119_04_1	231_0_1	1542_0_237	1636_0_11	1714_04_242	352_0_1	872_0_1	1587_0_55	248_04_1	182_46_1	2_04_1	1693_046_546	421_0_1	1467_0_93	105_04_1	1036_46_914	363_034_118	360_0_58	1655_04_78	201_04_57	561_0_32	76_46_1	108_0_69	297_0_1	128_0_1	1717_0_37	222_46_24	480_03_8	1068_04_59	1046_0_87	55_0_71	30_0_1	1579_46_620	353_46_1	539_0_1	296_0_1	510_0_27	434_046_1	290_0_234
605_46_216	1177_46_1	318_0_1	199_01_42	1341_046_86	197_04_46	196_0_1	496_04_29	119_04_1	231_0_1	1542_0_254	1636_0_10	1714_04_233	352_0_1	872_0_1	1587_0_55	248_04_1	182_46_1	2_04_1	1693_046_527	421_0_1	1467_0_91	105_04_1	1036_46_941	363_034_121	360_0_59	1655_04_89	201_04_52	561_0_31	76_46_1	108_0_73	297_0_1	128_0_1	1717_0_36	222_46_29	480_03_5	1068_04_61	1046_0_85	55_0_76	30_0_1	1579_46_618	353_46_1	539_0_1	296_0_1	510_0_29	434_046_1	290_0_234
605_46_216	1177_46_1	318_0_1	199_01_40	1341_046_88	197_04_38	196_0_1	496_04_33	119_04_1	231_0_1	1542_0_252	1636_0_8	1714_04_225	352_0_1	872_0_1	1587_0_60	248_04_1	182_46_1	2_04_1	1693_046_529	421_0_1	1467_0_92	105_04_1	1036_46_942	363_034_119	360_0_63	1655_04_93	201_04_50	561_0_30	76_46_1	108_0_76	297_0_1	128_0_1	1717_0_40	222_46_35	480_03_6	1068_04_60	1046_0_91	55_0_73	30_0_1	1579_46_617	353_46_1	539_0_1	296_0_1	510_0_33	434_046_1	290_0_238
605_46_206	1177_46_1	318_0_1	199_01_36	1341_046_94	197_04_37	196_0_1	496_04_29	119_04_1	231_0_1	1542_0_232	1636_0_8	1714_04_211	352_0_1	872_0_1	1587_0_55	248_04_1	182_46_1	2_04_1	1693_046_525	421_0_1	1467_0_90	105_04_1	1036_46_964	363_034_117	360_0_69	1655_04_107	201_04_42	561_0_27	76_46_1	108_0_86	297_0_1	128_0_1	1717_0_44	222_46_30	480_03_6	1068_04_62	1046_0_94	55_0_66	30_0_1	1579_46_631	353_46_1	539_0_1	296_0_1	510_0_32	434_046_1	290_0_218
605_46_200	1177_46_1	318_0_1	199_01_41	1341_046_86	197_04_38	196_0_1	496_04_26	119_04_1	231_0_1	1542_0_249	1636_0_9	1714_04_191	352_0_1	872_0_1	1587_0_60	248_04_1	182_46_1	2_04_1	1693_046_530	421_0_1	1467_0_94	105_04_1	1036_46_957	363_034_106	360_0_78	1655_04_111	201_04_43	561_0_29	76_46_1	108_0_93	297_0_1	128_0_1	1717_0_36	222_46_25	480_03_5	1068_04_65	1046_0_90	55_0_66	30_0_1	1579_46_639	353_46_1	539_0_1	296_0_1	510_0_33	434_046_1	290_0_209
605_46_194	1177_46_1	318_0_1	199_01_44	1341_046_84	197_04_31	196_0_1	496_04_22	119_04_1	231_0_1	1542_0_234	1636_0_8	1714_04_192	352_0_1	872_0_1	1587_0_58	248_04_1	182_46_1	2_04_1	1693_046_537	421_0_1	1467_0_93	105_04_1	1036_46_964	363_034_97	360_0_73	1655_04_108	201_04_47	561_0_28	76_46_1	108_0_97	297_0_1	128_0_1	1717_0_32	222_46_22	480_03_6	1068_04_61	1046_0_84	55_0_62	30_0_1	1579_46_650	353_46_1	539_0_1	296_0_1	510_0_35	434_046_1	290_0_217
605_46_187	1177_46_1	318_0_1	199_01_44	1341_046_91	197_04_30	196_0_1	496_04_18	119_04_1	231_0_1	1542_0_232	1636_0_11	1714_04_205	352_0_1	872_0_1	1587_0_61	248_04_1	182_46_1	2_04_1	1693_046_522	421_0_1	1467_0_88	105_04_1	1036_46_962	363_034_99	360_0_73	1655_04_110	201_04_47	561_0_32	76_46_1	108_0_102	297_0_1	128_0_1	1717_0_35	222_46_19	480_03_6	1068_04_59	1046_0_82	55_0_66	30_0_1	1579_46_641	353_46_1	539_0_1	296_0_1	510_0_29	434_046_1	290_0_223
605_46_176	1177_46_1	318_0_1	199_01_45	1341_046_92	197_04_26	196_0_1	496_04_15	119_04_1	231_0_1	1542_0_227	1636_0_9	1714_04_210	352_0_1	872_0_1	1587_0_68	248_04_1	182_46_1	2_04_1	1693_046_530	421_0_1	1467_0_87	105_04_1	1036_46_955	363_034_97	360_0_64	1655_04_108	201_04_49	561_0_28	76_46_1	108_0_104	297_0_1	128_0_1	1717_0_36	222_46_20	480_03_4	1068_04_54	1046_0_84	55_0_59	30_0_1	1579_46_641	353_46_1	539_0_1	296_0_1	510_0_28	434_046_1	290_0_232
605_46_168	1177_46_1	318_0_1	199_01_39	1341_046_90	197_04_28	196_0_1	496_04_22	119_04_1	231_0_1	1542_0_235	1636_0_13	1714_04_210	352_0_1	872_0_1	1587_0_68	248_04_1	182_46_1	2_04_1	1693_046_519	421_0_1	1467_0_87	105_04_1	1036_46_960	363_034_101	360_0_60	1655_04_107	201_04_44	561_0_25	76_46_1	108_0_109	297_0_1	128_0_1	1717_0_35	222_46_18	480_03_5	1068_04_51	1046_0_79	55_0_57	30_0_1	1579_46_628	353_46_1	539_0_1	296_0_1	510_0_27	434_046_1	290_0_223
605_46_168	1177_46_1	318_0_1	199_01_40	1341_046_96	197_04_26	196_0_1	496_04_28	119_04_1	231_0_1	1542_0_226	1636_0_16	1714_04_204	352_0_1	872_0_1	1587_0_72	248_04_1	182_46_1	2_04_1	1693_046_518	421_0_1	1467_0_91	105_04_1	1036_46_943	363_034_98	360_0_60	1655_04_107	201_04_45	561_0_23	76_46_1	108_0_119	297_0_1	128_0_1	1717_0_35	222_46_17	480_03_5	1068_04_51	1046_0_78	55_0_54	30_0_1	1579_46_612	353_46_1	539_0_1	296_0_1	510_0_26	434_046_1	290_0_228
605_46_177	1177_46_1	318_0_1	199_01_44	1341_046_86	197_04_26	196_0_1	496_04_27	119_04_1	231_0_1	1542_0_226	1636_0_16	1714_04_214	352_0_1	872_0_1	1587_0_83	248_04_1	182_46_1	2_04_1	1693_046_536	421_0_1	1467_0_97	105_04_1	1036_46_953	363_034_101	360_0_61	1655_04_92	201_04_49	561_0_29	76_46_1	108_0_118	297_0_1	128_0_1	1717_0_39	222_46_21	480_03_5	1068_04_55	1046_0_73	55_0_47	30_0_1	1579_46_632	353_46_1	539_0_1	296_0_1	510_0_31	434_046_1	290_0_228
605_46_181	1177_46_1	318_0_1	199_01_46	1341_046_88	197_04_26	196_0_1	496_04_26	119_04_1	231_0_1	1542_0_237	1636_0_18	1714_04_222	352_0_1	872_0_1	1587_0_92	248_04_1	182_46_1	2_04_1	1693_046_556	421_0_1	1467_0_96	105_04_1	1036_46_955	363_034_97	360_0_60	1655_04_101	201_04_50	561_0_30	76_46_1	108_0_121	297_0_1	128_0_1	1717_0_42	222_46_16	480_03_5	1068_04_63	1046_0_72	55_0_49	30_0_1	1579_46_632	353_46_1	539_0_1	296_0_1	510_0_32	434_046_1	290_0_225
605_46_187	1177_46_1	318_0_1	199_01_38	1341_046_98	197_04_27	196_0_1	496_04_25	119_04_1	231_0_1	1542_0_240	1636_0_17	1714_04_234	352_0_1	872_0_1	1587_0_91	248_04_1	182_46_1	2_04_1	1693_046_556	421_0_1	1467_0_92	105_04_1	1036_46_964	363_034_92	360_0_59	1655_04_119	201_04_50	561_0_29	76_46_1	108_0_124	297_0_1	128_0_1	1717_0_38	222_46_16	480_03_3	1068_04_65	1046_0_67	55_0_48	30_0_1	1579_46_640	353_46_1	539_0_1	296_0_1	510_0_33	434_046_1	290_0_213
605_46_179	1177_46_1	318_0_1	199_01_38	1341_046_103	197_04_28	196_0_1	496_04_33	119_04_1	231_0_1	1542_0_240	1636_0_15	1714_04_243	352_0_1	872_0_1	1587_0_82	248_04_1	182_46_1	2_04_1	1693_046_554	421_0_1	1467_0_97	105_04_1	1036_46_961	363_034_97	360_0_61	1655_04_117	201_04_52	561_0_32	76_46_1	108_0_123	297_0_1	128_0_1	1717_0_37	222_46_12	480_03_3	1068_04_63	1046_0_69	55_0_54	30_0_1	1579_46_659	353_46_1	539_0_1	296_0_1	510_0_35	434_046_1	290_0_204
605_46_177	1177_46_1	318_0_1	199_01_36	1341_046_105	197_04_31	196_0_1	496_04_35	119_04_1	231_0_1	1542_0_233	1636_0_13	1714_04_251	352_0_1	872_0_1	1587_0_79	248_04_1	182_46_1	2_04_1	1693_046_552	421_0_1	1467_0_96	105_04_1	1036_46_940	363_034_91	360_0_62	1655_04_118	201_04_56	561_0_35	76_46_1	108_0_118	297_0_1	128_0_1	1717_0_38	222_46_12	480_03_1	1068_04_63	1046_0_74	55_0_58	30_0_1	1579_46_670	353_46_1	539_0_1	296_0_1	510_0_38	434_046_1	290_0_188
605_46_172	1177_46_1	318_0_1	199_01_34	1341_046_101	197_04_36	196_0_1	496_04_44	119_04_1	231_0_1	1542_0_231	1636_0_11	1714_04_254	352_0_1	872_0_1	1587_0_63	248_04_1	182_46_1	2_04_1	1693_046_557	421_0_1	1467_0_97	1036_46_949	363_034_79	360_0_66	1655_04_118	201_04_52	561_0_32	76_46_1	108_0_131	297_0_1	128_0_1	1717_0_39	222_46_11	105_04_1	1068_04_67	1046_0_83	55_0_75	30_0_1	1579_46_670	353_46_1	539_0_1	296_0_1	510_0_38	434_046_1	290_0_194
605_46_157	1177_46_1	318_0_1	199_01_33	1341_046_97	197_04_38	196_0_1	496_04_42	119_04_1	231_0_1	1542_0_214	1636_0_11	1714_04_264	352_0_1	872_0_1	1587_0_55	248_04_1	182_46_1	2_04_1	1693_046_540	421_0_1	1467_0_91	1036_46_969	363_034_77	360_0_64	1655_04_112	201_04_53	561_0_34	76_46_1	108_0_138	297_0_1	128_0_1	1717_0_43	222_46_7	105_04_1	1068_04_70	1046_0_87	55_0_72	30_0_1	1579_46_693	353_46_1	539_0_1	296_0_1	510_0_41	434_046_1	290_0_194
605_46_156	1177_46_1	318_0_1	199_01_28	1341_046_92	197_04_42	196_0_1	496_04_44	119_04_1	231_0_1	1542_0_218	1636_0_13	1714_04_276	352_0_1	872_0_1	1587_0_54	248_04_1	182_46_1	2_04_1	1693_046_546	421_0_1	1467_0_82	1036_46_952	363_034_81	360_0_66	1655_04_115	201_04_47	561_0_33	76_46_1	108_0_140	297_0_1	128_0_1	1717_0_40	222_46_7	105_04_1	1068_04_63	1046_0_93	55_0_73	30_0_1	1579_46_705	353_46_1	539_0_1	296_0_1	510_0_39	434_046_1	290_0_206
605_46_161	1177_46_1	318_0_1	199_01_27	1341_046_92	197_04_47	196_0_1	496_04_42	119_04_1	231_0_1	1542_0_225	1636_0_18	1714_04_281	352_0_1	872_0_1	1587_0_52	248_04_1	182_46_1	2_04_1	1693_046_524	421_0_1	1467_0_76	1036_46_964	363_034_87	360_0_64	1655_04_104	201_04_46	561_0_31	76_46_1	108_0_139	297_0_1	128_0_1	1717_0_38	222_46_10	105_04_1	1068_04_58	1046_0_101	55_0_82	30_0_1	1579_46_729	353_46_1	539_0_1	296_0_1	510_0_41	434_046_1	290_0_208
605_46_163	1177_46_1	318_0_1	199_01_23	1341_046_89	197_04_51	196_0_1	496_04_45	119_04_1	231_0_1	1542_0_219	1636_0_19	1714_04_300	352_0_1	872_0_1	1587_0_54	248_04_1	182_46_1	2_04_1	1693_046_540	421_0_1	1467_0_81	1036_46_939	363_034_85	360_0_65	1655_04_100	201_04_45	561_0_29	76_46_1	108_0_132	297_0_1	128_0_1	1717_0_37	222_46_12	105_04_1	1068_04_57	1046_0_105	55_0_82	30_0_1	1579_46_705	353_46_1	539_0_1	296_0_1	510_0_45	434_046_1	290_0_216
605_46_180	1177_46_1	318_0_1	199_01_21	1341_046_94	197_04_50	196_0_1	496_04_44	119_04_1	231_0_1	1542_0_228	1636_0_20	1714_04_283	352_0_1	872_0_1	1587_0_52	248_04_1	182_46_1	2_04_1	1693_046_534	421_0_1	1467_0_86	1036_46_935	363_034_82	360_0_68	1655_04_87	201_04_48	561_0_28	76_46_1	108_0_127	297_0_1	128_0_1	1717_0_36	222_46_14	105_04_1	1068_04_59	1046_0_103	55_0_88	30_0_1	1579_46_675	353_46_1	539_0_1	296_0_1	510_0_45	434_046_1	290_0_205
605_46_173	1177_46_1	318_0_1	199_01_26	1341_046_100	197_04_47	196_0_1	496_04_39	119_04_1	231_0_1	1542_0_224	1636_0_19	1714_04_286	352_0_1	872_0_1	1587_0_48	248_04_1	182_46_1	2_04_1	1693_046_534	421_0_1	1467_0_80	1036_46_934	363_034_75	360_0_74	1655_04_95	201_04_48	561_0_23	76_46_1	108_0_115	297_0_1	128_0_1	1717_0_28	222_46_14	105_04_1	1068_04_54	1046_0_94	55_0_92	30_0_1	1579_46_667	353_46_1	539_0_1	296_0_1	510_0_43	434_046_1	290_0_203
605_46_174	1177_46_1	318_0_1	199_01_26	1341_046_94	197_04_43	196_0_1	496_04_40	119_04_1	231_0_1	1542_0_213	1636_0_19	1714_04_289	352_0_1	872_0_1	1587_0_43	248_04_1	182_46_1	2_04_1	1693_046_522	421_0_1	1467_0_84	1036_46_920	363_034_75	360_0_72	1655_04_105	201_04_46	561_0_22	76_46_1	108_0_116	297_0_1	128_0_1	1717_0_32	222_46_15	105_04_1	1068_04_59	1046_0_100	55_0_89	30_0_1	1579_46_668	353_46_1	539_0_1	296_0_1	510_0_42	434_046_1	290_0_187
605_46_175	1177_46_1	318_0_1	199_01_20	1341_046_92	197_04_40	196_0_1	496_04_35	119_04_1	231_0_1	1542_0_205	1636_0_21	1714_04_293	352_0_1	872_0_1	1587_0_43	248_04_1	182_46_1	2_04_1	1693_046_531	421_0_1	1467_0_76	1036_46_945	363_034_72	360_0_73	1655_04_104	201_04_51	561_0_16	76_46_1	108_0_136	297_0_1	128_0_1	1717_0_33	222_46_18	105_04_1	1068_04_63	1046_0_86	55_0_81	30_0_1	1579_46_664	353_46_1	539_0_1	296_0_1	510_0_36	434_046_1	290_0_176
605_46_175	1177_46_1	318_0_1	199_01_20	1341_046_94	197_04_42	196_0_1	496_04_30	119_04_1	231_0_1	1542_0_209	1636_0_24	1714_04_288	352_0_1	872_0_1	1587_0_38	248_04_1	182_46_1	2_04_1	1693_046_522	421_0_1	1467_0_78	1036_46_933	363_034_66	360_0_72	1655_04_108	201_04_47	561_0_17	76_46_1	108_0_142	297_0_1	128_0_1	1717_0_32	222_46_16	105_04_1	1068_04_68	1046_0_79	55_0_77	30_0_1	1579_46_684	353_46_1	539_0_1	296_0_1	510_0_36	434_046_1	290_0_174
605_46_174	1177_46_1	318_0_1	199_01_19	1341_046_87	197_04_57	196_0_1	496_04_24	119_04_1	231_0_1	1542_0_214	1636_0_22	1714_04_293	352_0_1	872_0_1	1587_0_42	248_04_1	182_46_1	2_04_1	1693_046_522	421_0_1	1467_0_78	1036_46_929	363_034_69	360_0_71	1655_04_106	201_04_50	561_0_18	76_46_1	108_0_140	297_0_1	128_0_1	1717_0_33	222_46_12	105_04_1	1068_04_71	1046_0_86	55_0_69	30_0_1	1579_46_691	353_46_1	539_0_1	296_0_1	510_0_36	434_046_1	290_0_174
605_46_170	1177_46_1	318_0_1	199_01_19	1341_046_89	197_04_61	196_0_1	496_04_20	119_04_1	231_0_1	1542_0_241	1636_0_19	1714_04_287	352_0_1	872_0_1	1587_0_40	248_04_1	182_46_1	2_04_1	1693_046_520	421_0_1	1467_0_77	1036_46_928	363_034_79	360_0_69	1655_04_100	201_04_53	561_0_18	76_46_1	108_0_153	297_0_1	128_0_1	1717_0_32	222_46_10	105_04_1	1068_04_74	1046_0_83	55_0_66	30_0_1	1579_46_693	353_46_1	539_0_1	296_0_1	510_0_43	434_046_1	290_0_172
605_46_169	1177_46_1	318_0_1	199_01_22	1341_046_95	197_04_57	196_0_1	496_04_19	119_04_1	231_0_1	1542_0_244	1636_0_18	1714_04_281	352_0_1	872_0_1	1587_0_43	248_04_1	182_46_1	2_04_1	1693_046_533	421_0_1	1467_0_75	1036_46_917	363_034_79	360_0_64	1655_04_105	201_04_58	561_0_21	76_46_1	108_0_150	297_0_1	128_0_1	1717_0_35	222_46_10	105_04_1	1068_04_77	1046_0_92	55_0_70	30_0_1	1579_46_698	353_46_1	539_0_1	296_0_1	510_0_44	434_046_1	290_0_174
605_46_178	1177_46_1	318_0_1	199_01_20	1341_046_103	197_04_60	196_0_1	496_04_22	119_04_1	231_0_1	1542_0_253	1636_0_16	1714_04_287	352_0_1	872_0_1	1587_0_48	248_04_1	182_46_1	2_04_1	1693_046_556	421_0_1	1467_0_71	1036_46_899	363_034_81	360_0_61	1655_04_95	201_04_68	561_0_21	76_46_1	108_0_159	297_0_1	128_0_1	1717_0_36	222_46_5	105_04_1	1068_04_78	1046_0_86	55_0_86	30_0_1	1579_46_686	353_46_1	539_0_1	296_0_1	510_0_44	434_046_1	290_0_167
605_46_189	1177_46_1	318_0_1	199_01_20	1341_046_119	197_04_67	196_0_1	496_04_27	119_04_1	231_0_1	1542_0_248	1636_0_15	1714_04_290	352_0_1	872_0_1	1587_0_44	248_04_1	182_46_1	2_04_1	1693_046_556	421_0_1	1467_0_70	1036_46_893	363_034_78	360_0_60	1655_04_93	201_04_76	561_0_22	76_46_1	108_0_152	297_0_1	128_0_1	1717_0_35	222_46_6	105_04_1	1068_04_76	1046_0_82	55_0_91	30_0_1	1579_46_660	353_46_1	539_0_1	296_0_1	510_0_43	434_046_1	290_0_176
605_46_197	1177_46_1	318_0_1	199_01_16	1341_046_122	197_04_62	196_0_1	496_04_32	119_04_1	231_0_1	1542_0_239	1636_0_13	1714_04_296	352_0_1	872_0_1	1587_0_54	248_04_1	182_46_1	2_04_1	1693_046_562	421_0_1	1467_0_67	1036_46_859	363_034_80	360_0_57	1655_04_99	201_04_72	561_0_18	76_46_1	108_0_157	297_0_1	128_0_1	1717_0_31	222_46_5	105_04_1	1068_04_72	1046_0_81	55_0_105	30_0_1	1579_46_653	353_46_1	539_0_1	296_0_1	510_0_46	434_046_1	290_0_167
605_46_210	1177_46_1	318_0_1	199_01_15	1341_046_115	197_04_67	196_0_1	496_04_33	119_04_1	231_0_1	1542_0_231	1636_0_15	1714_04_322	352_0_1	872_0_1	1587_0_51	248_04_1	182_46_1	2_04_1	1693_046_570	421_0_1	1467_0_61	1036_46_873	363_034_72	360_0_57	1655_04_94	201_04_70	561_0_19	76_46_1	108_0_151	297_0_1	128_0_1	1717_0_33	222_46_4	105_04_1	1068_04_72	1046_0_72	55_0_94	30_0_1	1579_46_661	353_46_1	539_0_1	296_0_1	510_0_48	434_046_1	290_0_170
605_46_223	1177_46_1	318_0_1	199_01_15	1341_046_112	197_04_66	196_0_1	496_04_31	119_04_1	231_0_1	1542_0_240	1636_0_10	1714_04_339	352_0_1	872_0_1	1587_0_47	248_04_1	182_46_1	2_04_1	1693_046_553	421_0_1	1467_0_64	1036_46_847	363_034_72	360_0_61	1655_04_93	201_04_64	561_0_20	76_46_1	108_0_142	297_0_1	128_0_1	1717_0_30	222_46_4	105_04_1	1068_04_59	1046_0_78	55_0_82	30_0_1	1579_46_668	353_46_1	539_0_1	296_0_1	510_0_46	434_046_1	290_0_172
605_46_235	1177_46_1	318_0_1	199_01_14	1341_046_102	197_04_67	196_0_1	496_04_30	119_04_1	231_0_1	1542_0_241	1636_0_9	1714_04_335	352_0_1	872_0_1	1587_0_44	248_04_1	182_46_1	2_04_1	1693_046_554	421_0_1	1467_0_70	1036_46_843	363_034_73	360_0_61	1655_04_96	201_04_64	561_0_17	76_46_1	108_0_150	297_0_1	128_0_1	1717_0_32	222_46_6	105_04_1	1068_04_61	1046_0_74	55_0_81	30_0_1	1579_46_682	353_46_1	539_0_1	296_0_1	510_0_44	434_046_1	290_0_176
605_46_235	1177_46_1	318_0_1	199_01_12	1341_046_110	197_04_64	196_0_1	496_04_36	119_04_1	231_0_1	1542_0_235	1636_0_9	1714_04_336	352_0_1	872_0_1	1587_0_42	248_04_1	182_46_1	2_04_1	1693_046_562	421_0_1	1467_0_75	1036_46_820	363_034_73	360_0_67	1655_04_105	201_04_60	561_0_20	76_46_1	108_0_153	297_0_1	128_0_1	1717_0_33	222_46_4	105_04_1	1068_04_57	1046_0_72	55_0_91	30_0_1	1579_46_686	353_46_1	539_0_1	296_0_1	510_0_42	434_046_1	290_0_177
605_46_220	1177_46_1	318_0_1	199_01_10	1341_046_119	197_04_64	196_0_1	496_04_36	119_04_1	231_0_1	1542_0_228	1636_0_12	1714_04_326	352_0_1	872_0_1	1587_0_44	248_04_1	182_46_1	2_04_1	1693_046_560	421_0_1	1467_0_74	1036_46_836	363_034_74	360_0_67	1655_04_118	201_04_55	561_0_23	76_46_1	108_0_164	297_0_1	128_0_1	1717_0_40	222_46_1	105_04_1	1068_04_64	1046_0_73	55_0_106	30_0_1	1579_46_707	353_46_1	539_0_1	296_0_1	510_0_41	434_046_1	290_0_177
605_46_216	1177_46_1	318_0_1	199_01_10	1341_046_113	197_04_67	196_0_1	496_04_33	119_04_1	231_0_1	1542_0_217	1636_0_12	1714_04_333	352_0_1	872_0_1	1587_0_40	182_46_1	2_04_1	1693_046_559	421_0_1	1467_0_73	1036_46_829	363_034_80	360_0_64	1655_04_126	201_04_55	561_0_21	76_46_1	108_0_182	297_0_1	128_0_1	1717_0_40	248_04_1	105_04_1	1068_04_69	1046_0_71	55_0_92	30_0_1	1579_46_732	353_46_1	539_0_1	296_0_1	510_0_41	434_046_1	290_0_167
605_46_204	1177_46_1	318_0_1	199_01_13	1341_046_110	197_04_71	196_0_1	496_04_31	119_04_1	231_0_1	1542_0_199	1636_0_15	1714_04_338	352_0_1	872_0_1	1587_0_35	182_46_1	2_04_1	1693_046_584	421_0_1	1467_0_73	1036_46_825	363_034_83	360_0_61	1655_04_122	201_04_59	561_0_20	76_46_1	108_0_168	297_0_1	128_0_1	1717_0_41	248_04_1	105_04_1	1068_04_65	1046_0_65	55_0_103	30_0_1	1579_46_751	353_46_1	539_0_1	296_0_1	510_0_45	434_046_1	290_0_162
605_46_203	1177_46_1	318_0_1	199_01_14	1341_046_110	197_04_65	196_0_1	496_04_26	119_04_1	231_0_1	1542_0_194	1636_0_15	1714_04_319	352_0_1	872_0_1	1587_0_35	182_46_1	2_04_1	1693_046_544	421_0_1	1467_0_74	1036_46_813	363_034_78	360_0_54	1655_04_128	201_04_63	561_0_17	76_46_1	108_0_179	297_0_1	128_0_1	1717_0_42	248_04_1	105_04_1	1068_04_69	1046_0_70	55_0_98	30_0_1	1579_46_750	353_46_1	539_0_1	296_0_1	510_0_48	434_046_1	290_0_144
605_46_214	1177_46_1	318_0_1	199_01_12	1341_046_110	197_04_64	196_0_1	496_04_24	119_04_1	231_0_1	1542_0_195	1636_0_14	1714_04_326	352_0_1	872_0_1	1587_0_30	182_46_1	2_04_1	1693_046_541	421_0_1	1467_0_66	1036_46_801	363_034_78	360_0_58	1655_04_134	201_04_60	561_0_18	76_46_1	108_0_174	297_0_1	128_0_1	1717_0_44	248_04_1	105_04_1	1068_04_72	1046_0_71	55_0_108	30_0_1	1579_46_742	353_46_1	539_0_1	296_0_1	510_0_46	434_046_1	290_0_154
605_46_201	1177_46_1	318_0_1	199_01_9	1341_046_117	197_04_64	196_0_1	496_04_20	119_04_1	231_0_1	1542_0_191	1636_0_17	1714_04_320	352_0_1	872_0_1	1587_0_34	182_46_1	2_04_1	1693_046_521	421_0_1	1467_0_59	1036_46_814	363_034_73	360_0_57	1655_04_132	201_04_55	561_0_13	76_46_1	108_0_162	297_0_1	128_0_1	1717_0_44	248_04_1	105_04_1	1068_04_79	1046_0_73	55_0_105	30_0_1	1579_46_739	353_46_1	539_0_1	296_0_1	510_0_44	434_046_1	290_0_154
605_46_210	1177_46_1	318_0_1	199_01_6	1341_046_119	197_04_69	196_0_1	496_04_20	119_04_1	231_0_1	1542_0_189	1636_0_15	1714_04_325	352_0_1	872_0_1	1587_0_31	182_46_1	2_04_1	1693_046_504	421_0_1	1467_0_52	1036_46_839	363_034_72	360_0_58	1655_04_146	201_04_54	561_0_13	76_46_1	108_0_173	297_0_1	128_0_1	1717_0_39	248_04_1	105_04_1	1068_04_77	1046_0_73	55_0_106	30_0_1	1579_46_712	353_46_1	539_0_1	296_0_1	510_0_42	434_046_1	290_0_162
605_46_210	1177_46_1	318_0_1	199_01_8	1341_046_123	197_04_70	196_0_1	496_04_28	119_04_1	231_0_1	1542_0_203	1636_0_16	1714_04_326	352_0_1	872_0_1	1587_0_41	182_46_1	2_04_1	1693_046_497	421_0_1	1467_0_49	1036_46_858	363_034_68	360_0_66	1655_04_143	201_04_50	561_0_11	76_46_1	108_0_170	297_0_1	128_0_1	1717_0_36	248_04_1	105_04_1	1068_04_77	1046_0_66	55_0_107	30_0_1	1579_46_701	353_46_1	539_0_1	296_0_1	510_0_37	434_046_1	290_0_171
605_46_189	1177_46_1	318_0_1	199_01_8	1341_046_128	197_04_68	196_0_1	496_04_35	119_04_1	231_0_1	1542_0_199	1636_0_14	1714_04_312	352_0_1	872_0_1	1587_0_41	182_46_1	2_04_1	1693_046_496	421_0_1	1467_0_48	1036_46_853	363_034_66	360_0_65	1655_04_139	201_04_51	561_0_8	76_46_1	108_0_176	297_0_1	128_0_1	1717_0_40	248_04_1	105_04_1	1068_04_69	1046_0_70	55_0_105	30_0_1	1579_46_711	353_46_1	539_0_1	296_0_1	510_0_34	434_046_1	290_0_177
605_46_195	1177_46_1	318_0_1	199_01_6	1341_046_132	197_04_75	196_0_1	496_04_34	119_04_1	231_0_1	1542_0_194	1636_0_17	1714_04_310	352_0_1	872_0_1	1587_0_45	182_46_1	2_04_1	1693_046_511	421_0_1	1467_0_53	1036_46_839	363_034_58	360_0_66	1655_04_129	201_04_52	561_0_7	76_46_1	108_0_175	297_0_1	128_0_1	1717_0_47	248_04_1	105_04_1	1068_04_68	1046_0_75	55_0_95	30_0_1	1579_46_702	353_46_1	539_0_1	296_0_1	510_0_39	434_046_1	290_0_191
605_46_205	1177_46_1	318_0_1	199_01_4	1341_046_122	197_04_75	196_0_1	496_04_42	119_04_1	231_0_1	1542_0_186	1636_0_19	1714_04_314	352_0_1	872_0_1	1587_0_46	182_46_1	2_04_1	1693_046_537	421_0_1	1467_0_48	1036_46_830	363_034_55	360_0_66	1655_04_125	201_04_53	561_0_7	76_46_1	108_0_171	297_0_1	128_0_1	1717_0_48	248_04_1	105_04_1	1068_04_67	1046_0_80	55_0_102	30_0_1	1579_46_717	353_46_1	539_0_1	296_0_1	510_0_37	434_046_1	290_0_193
605_46_203	1177_46_1	318_0_1	199_01_4	1341_046_113	197_04_86	196_0_1	496_04_45	119_04_1	231_0_1	1542_0_183	1636_0_22	1714_04_310	352_0_1	872_0_1	1587_0_46	182_46_1	2_04_1	1693_046_555	421_0_1	1467_0_44	1036_46_814	363_034_57	360_0_67	1655_04_128	201_04_49	561_0_7	76_46_1	108_0_166	297_0_1	128_0_1	1717_0_49	248_04_1	105_04_1	1068_04_70	1046_0_80	55_0_92	30_0_1	1579_46_700	353_46_1	539_0_1	296_0_1	510_0_39	434_046_1	290_0_193
605_46_205	1177_46_1	318_0_1	199_01_5	1341_046_109	197_04_76	196_0_1	496_04_54	119_04_1	231_0_1	1542_0_186	1636_0_21	1714_04_312	352_0_1	872_0_1	1587_0_45	182_46_1	2_04_1	1693_046_578	421_0_1	1467_0_46	1036_46_826	363_034_52	360_0_69	1655_04_126	201_04_54	561_0_7	76_46_1	108_0_173	297_0_1	128_0_1	1717_0_51	248_04_1	105_04_1	1068_04_69	1046_0_75	55_0_92	30_0_1	1579_46_691	353_46_1	539_0_1	296_0_1	510_0_41	434_046_1	290_0_183
605_46_207	1177_46_1	318_0_1	199_01_5	1341_046_100	197_04_76	196_0_1	496_04_59	119_04_1	231_0_1	1542_0_189	1636_0_21	1714_04_300	352_0_1	872_0_1	1587_0_46	182_46_1	2_04_1	1693_046_610	421_0_1	1467_0_44	1036_46_835	363_034_46	360_0_68	1655_04_128	201_04_48	561_0_6	76_46_1	108_0_168	297_0_1	128_0_1	1717_0_56	248_04_1	105_04_1	1068_04_63	1046_0_76	55_0_97	30_0_1	1579_46_705	353_46_1	539_0_1	296_0_1	510_0_41	434_046_1	290_0_171
605_46_201	1177_46_1	318_0_1	199_01_6	1341_046_109	197_04_70	196_0_1	496_04_66	119_04_1	231_0_1	1542_0_193	1636_0_18	1714_04_298	352_0_1	872_0_1	1587_0_54	182_46_1	2_04_1	1693_046_615	421_0_1	1467_0_43	1036_46_841	363_034_40	360_0_74	1655_04_125	201_04_44	561_0_8	76_46_1	108_0_171	297_0_1	128_0_1	1717_0_52	248_04_1	105_04_1	1068_04_60	1046_0_74	55_0_98	30_0_1	1579_46_706	353_46_1	539_0_1	296_0_1	510_0_37	434_046_1	290_0_162
605_46_207	1177_46_1	318_0_1	199_01_9	1341_046_121	197_04_67	196_0_1	496_04_67	119_04_1	231_0_1	1542_0_189	1636_0_17	1714_04_291	352_0_1	872_0_1	1587_0_58	182_46_1	2_04_1	1693_046_614	421_0_1	1467_0_39	1036_46_847	363_034_37	360_0_78	1655_04_117	201_04_48	561_0_9	76_46_1	108_0_167	297_0_1	128_0_1	1717_0_49	248_04_1	105_04_1	1068_04_66	1046_0_74	55_0_95	30_0_1	1579_46_715	353_46_1	539_0_1	296_0_1	510_0_44	434_046_1	290_0_159
605_46_198	1177_46_1	318_0_1	199_01_9	1341_046_130	197_04_67	196_0_1	496_04_62	119_04_1	231_0_1	1542_0_193	1636_0_14	1714_04_272	352_0_1	872_0_1	1587_0_63	182_46_1	2_04_1	1693_046_605	421_0_1	1467_0_35	1036_46_844	363_034_39	360_0_74	1655_04_107	201_04_43	561_0_7	76_46_1	108_0_167	297_0_1	128_0_1	1717_0_44	248_04_1	105_04_1	1068_04_65	1046_0_67	55_0_100	30_0_1	1579_46_719	353_46_1	539_0_1	296_0_1	510_0_46	434_046_1	290_0_159
605_46_195	1177_46_1	318_0_1	199_01_6	1341_046_133	197_04_58	196_0_1	496_04_62	119_04_1	231_0_1	1542_0_180	1636_0_11	1714_04_276	352_0_1	872_0_1	1587_0_62	182_46_1	2_04_1	1693_046_622	421_0_1	1467_0_32	1036_46_833	363_034_40	360_0_78	1655_04_107	201_04_42	561_0_8	76_46_1	108_0_157	297_0_1	128_0_1	1717_0_40	248_04_1	105_04_1	1068_04_70	1046_0_64	55_0_92	30_0_1	1579_46_732	353_46_1	539_0_1	296_0_1	510_0_46	434_046_1	290_0_172
605_46_198	1177_46_1	318_0_1	199_01_3	1341_046_132	197_04_60	196_0_1	496_04_63	119_04_1	231_0_1	1542_0_173	1636_0_12	1714_04_288	352_0_1	872_0_1	1587_0_68	182_46_1	2_04_1	1693_046_602	421_0_1	1467_0_29	1036_46_851	363_034_35	360_0_82	1655_04_115	201_04_45	561_0_7	76_46_1	108_0_175	297_0_1	128_0_1	1717_0_41	248_04_1	105_04_1	1068_04_71	1046_0_59	55_0_90	30_0_1	1579_46_735	353_46_1	539_0_1	296_0_1	510_0_43	434_046_1	290_0_172
605_46_191	1177_46_1	318_0_1	199_01_1	1341_046_122	197_04_60	196_0_1	496_04_50	119_04_1	231_0_1	1542_0_164	1636_0_10	1714_04_288	352_0_1	872_0_1	1587_0_62	182_46_1	2_04_1	1693_046_612	421_0_1	1467_0_31	1036_46_860	363_034_41	360_0_82	1655_04_124	201_04_46	561_0_9	76_46_1	108_0_171	297_0_1	128_0_1	1717_0_51	248_04_1	105_04_1	1068_04_69	1046_0_59	55_0_92	30_0_1	1579_46_723	353_46_1	539_0_1	296_0_1	510_0_43	434_046_1	290_0_156
605_46_178	1177_46_1	318_0_1	199_01_2	1341_046_124	197_04_63	196_0_1	496_04_46	119_04_1	231_0_1	1542_0_165	1636_0_10	1714_04_304	352_0_1	872_0_1	1587_0_65	182_46_1	2_04_1	1693_046_626	421_0_1	1467_0_33	1036_46_896	363_034_37	360_0_79	1655_04_128	201_04_49	561_0_10	76_46_1	108_0_158	297_0_1	128_0_1	1717_0_49	248_04_1	105_04_1	1068_04_66	1046_0_59	55_0_95	30_0_1	1579_46_731	353_46_1	539_0_1	296_0_1	510_0_43	434_046_1	290_0_148
605_46_170	1177_46_1	318_0_1	199_01_3	1341_046_122	197_04_56	196_0_1	496_04_38	119_04_1	231_0_1	1542_0_165	1636_0_9	1714_04_312	352_0_1	872_0_1	1587_0_71	182_46_1	2_04_1	1693_046_624	421_0_1	1467_0_38	1036_46_864	363_034_34	360_0_88	1655_04_133	201_04_49	561_0_8	76_46_1	108_0_161	297_0_1	128_0_1	1717_0_53	248_04_1	105_04_1	1068_04_72	1046_0_59	55_0_107	30_0_1	1579_46_760	353_46_1	539_0_1	296_0_1	510_0_42	434_046_1	290_0_141
605_46_159	1177_46_1	318_0_1	199_01_2	1341_046_106	197_04_53	196_0_1	496_04_35	119_04_1	231_0_1	1542_0_156	1636_0_9	1714_04_328	352_0_1	872_0_1	1587_0_72	182_46_1	2_04_1	1693_046_643	421_0_1	1467_0_33	1036_46_878	363_034_35	360_0_82	1655_04_123	201_04_47	561_0_7	76_46_1	108_0_175	297_0_1	128_0_1	1717_0_51	248_04_1	105_04_1	1068_04_65	1046_0_59	55_0_113	30_0_1	1579_46_766	353_46_1	539_0_1	296_0_1	510_0_38	434_046_1	290_0_143
605_46_168	1177_46_1	318_0_1	199_01_3	1341_046_108	197_04_58	196_0_1	496_04_36	119_04_1	231_0_1	1542_0_160	1636_0_10	1714_04_329	352_0_1	872_0_1	1587_0_73	182_46_1	2_04_1	1693_046_629	421_0_1	1467_0_32	1036_46_905	363_034_28	360_0_83	1655_04_124	201_04_45	561_0_5	76_46_1	108_0_181	297_0_1	128_0_1	1717_0_49	248_04_1	105_04_1	1068_04_67	1046_0_66	55_0_111	30_0_1	1579_46_744	353_46_1	539_0_1	296_0_1	510_0_42	434_046_1	290_0_142
605_46_167	1177_46_1	318_0_1	199_01_4	1341_046_106	197_04_60	196_0_1	496_04_36	119_04_1	231_0_1	1542_0_165	1636_0_12	1714_04_340	352_0_1	872_0_1	1587_0_73	182_46_1	2_04_1	1693_046_598	421_0_1	1467_0_32	1036_46_913	363_034_24	360_0_77	1655_04_124	201_04_51	561_0_3	76_46_1	108_0_186	297_0_1	128_0_1	1717_0_51	248_04_1	105_04_1	1068_04_72	1046_0_64	55_0_110	30_0_1	1579_46_749	353_46_1	539_0_1	296_0_1	510_0_45	434_046_1	290_0_136
605_46_168	1177_46_1	318_0_1	199_01_6	1341_046_104	197_04_59	196_0_1	496_04_37	119_04_1	231_0_1	1542_0_178	1636_0_9	1714_04_325	352_0_1	872_0_1	1587_0_77	182_46_1	2_04_1	1693_046_576	421_0_1	1467_0_36	1036_46_932	363_034_24	360_0_86	1655_04_121	201_04_49	561_0_2	76_46_1	108_0_184	297_0_1	128_0_1	1717_0_46	248_04_1	105_04_1	1068_04_69	1046_0_58	55_0_112	30_0_1	1579_46_715	353_46_1	539_0_1	296_0_1	510_0_45	434_046_1	290_0_132
605_46_158	1177_46_1	318_0_1	199_01_4	1341_046_101	197_04_60	196_0_1	496_04_35	119_04_1	231_0_1	1542_0_170	1636_0_6	1714_04_314	352_0_1	872_0_1	1587_0_84	182_46_1	2_04_1	1693_046_576	421_0_1	1467_0_38	1036_46_938	363_034_26	360_0_92	1655_04_113	201_04_53	76_46_1	108_0_184	297_0_1	128_0_1	1717_0_44	248_04_1	105_04_1	1068_04_71	1046_0_53	55_0_109	30_0_1	1579_46_712	353_46_1	539_0_1	296_0_1	510_0_41	434_046_1	290_0_137
605_46_158	1177_46_1	318_0_1	199_01_4	1341_046_103	197_04_67	196_0_1	496_04_37	119_04_1	231_0_1	1542_0_178	1636_0_7	1714_04_303	352_0_1	872_0_1	1587_0_86	182_46_1	2_04_1	1693_046_573	421_0_1	1467_0_32	1036_46_914	363_034_31	360_0_89	1655_04_110	201_04_57	76_46_1	108_0_193	297_0_1	128_0_1	1717_0_44	248_04_1	105_04_1	1068_04_61	1046_0_53	55_0_111	30_0_1	1579_46_745	353_46_1	539_0_1	296_0_1	510_0_38	434_046_1	290_0_135
605_46_148	1177_46_1	318_0_1	199_01_2	1341_046_106	197_04_70	196_0_1	496_04_50	119_04_1	231_0_1	1542_0_174	1636_0_11	1714_04_294	352_0_1	872_0_1	1587_0_95	182_46_1	2_04_1	1693_046_598	421_0_1	1467_0_36	1036_46_916	363_034_33	360_0_104	1655_04_100	201_04_51	76_46_1	108_0_193	297_0_1	128_0_1	1717_0_43	248_04_1	105_04_1	1068_04_50	1046_0_53	55_0_102	30_0_1	1579_46_734	353_46_1	539_0_1	296_0_1	510_0_31	434_046_1	290_0_145
605_46_142	1177_46_1	318_0_1	199_01_1	1341_046_107	197_04_72	196_0_1	496_04_50	119_04_1	231_0_1	1542_0_175	1636_0_12	1714_04_265	352_0_1	872_0_1	1587_0_97	182_46_1	2_04_1	1693_046_605	421_0_1	1467_0_36	1036_46_921	363_034_34	360_0_99	1655_04_90	201_04_63	76_46_1	108_0_211	297_0_1	128_0_1	1717_0_43	248_04_1	105_04_1	1068_04_47	1046_0_52	55_0_98	30_0_1	1579_46_755	353_46_1	539_0_1	296_0_1	510_0_31	434_046_1	290_0_141
605_46_129	1177_46_1	318_0_1	1341_046_105	197_04_71	196_0_1	496_04_41	119_04_1	231_0_1	1542_0_173	1636_0_10	1714_04_266	352_0_1	872_0_1	1587_0_94	182_46_1	2_04_1	1693_046_596	421_0_1	1467_0_36	1036_46_914	363_034_34	360_0_97	1655_04_82	201_04_69	76_46_1	108_0_215	297_0_1	128_0_1	1717_0_40	248_04_1	105_04_1	1068_04_45	1046_0_51	55_0_109	30_0_1	1579_46_757	353_46_1	539_0_1	296_0_1	510_0_30	434_046_1	290_0_144
605_46_128	1177_46_1	318_0_1	1341_046_109	197_04_76	196_0_1	496_04_39	119_04_1	231_0_1	1542_0_163	1636_0_6	1714_04_251	352_0_1	872_0_1	1587_0_93	182_46_1	2_04_1	1693_046_603	421_0_1	1467_0_36	1036_46_904	363_034_36	360_0_100	1655_04_73	201_04_71	76_46_1	108_0_223	297_0_1	128_0_1	1717_0_42	248_04_1	105_04_1	1068_04_45	1046_0_48	55_0_118	30_0_1	1579_46_788	353_46_1	539_0_1	296_0_1	510_0_26	434_046_1	290_0_147
605_46_131	1177_46_1	318_0_1	1341_046_108	197_04_71	196_0_1	496_04_44	119_04_1	231_0_1	1542_0_165	1636_0_2	1714_04_250	352_0_1	872_0_1	1587_0_89	182_46_1	2_04_1	1693_046_612	421_0_1	1467_0_37	1036_46_873	363_034_31	360_0_84	1655_04_70	201_04_72	76_46_1	108_0_228	297_0_1	128_0_1	1717_0_47	248_04_1	105_04_1	1068_04_47	1046_0_54	55_0_135	30_0_1	1579_46_776	353_46_1	539_0_1	296_0_1	510_0_28	434_046_1	290_0_142
605_46_140	1177_46_1	318_0_1	1341_046_117	197_04_70	196_0_1	496_04_43	119_04_1	231_0_1	1542_0_158	1636_0_2	1714_04_243	352_0_1	872_0_1	1587_0_85	182_46_1	2_04_1	1693_046_639	421_0_1	1467_0_36	1036_46_917	363_034_39	360_0_90	1655_04_67	201_04_68	76_46_1	108_0_220	297_0_1	128_0_1	1717_0_48	248_04_1	105_04_1	1068_04_48	1046_0_56	55_0_136	30_0_1	1579_46_764	353_46_1	539_0_1	296_0_1	510_0_32	434_046_1	290_0_134
605_46_147	1177_46_1	318_0_1	1341_046_127	197_04_71	196_0_1	496_04_45	119_04_1	231_0_1	1542_0_140	1636_0_2	1714_04_246	352_0_1	872_0_1	1587_0_87	182_46_1	2_04_1	1693_046_683	421_0_1	1467_0_32	1036_46_917	363_034_39	360_0_90	1655_04_64	201_04_56	76_46_1	108_0_219	297_0_1	128_0_1	1717_0_49	248_04_1	105_04_1	1068_04_50	1046_0_52	55_0_124	30_0_1	1579_46_740	353_46_1	539_0_1	296_0_1	510_0_35	434_046_1	290_0_129
605_46_151	1177_46_1	318_0_1	1341_046_132	197_04_74	196_0_1	496_04_46	119_04_1	231_0_1	1542_0_148	1636_0_1	1714_04_250	352_0_1	872_0_1	1587_0_90	182_46_1	2_04_1	1693_046_697	421_0_1	1467_0_30	1036_46_902	363_034_39	360_0_86	1655_04_62	201_04_57	76_46_1	108_0_212	297_0_1	128_0_1	1717_0_48	248_04_1	105_04_1	1068_04_44	1046_0_60	55_0_115	30_0_1	1579_46_722	353_46_1	539_0_1	296_0_1	510_0_31	434_046_1	290_0_137
605_46_157	1177_46_1	318_0_1	1341_046_136	197_04_68	196_0_1	496_04_40	119_04_1	231_0_1	1542_0_133	1636_0_2	1714_04_256	352_0_1	872_0_1	1587_0_91	182_46_1	2_04_1	1693_046_687	421_0_1	1467_0_29	1036_46_889	363_034_34	360_0_92	1655_04_63	201_04_58	76_46_1	108_0_207	297_0_1	128_0_1	1717_0_51	248_04_1	105_04_1	1068_04_38	1046_0_56	55_0_108	30_0_1	1579_46_719	353_46_1	539_0_1	296_0_1	510_0_35	434_046_1	290_0_140
605_46_167	1177_46_1	318_0_1	1341_046_138	197_04_68	196_0_1	496_04_37	119_04_1	231_0_1	1542_0_146	1714_04_248	352_0_1	1587_0_91	182_46_1	2_04_1	1693_046_669	421_0_1	1467_0_30	1036_46_874	363_034_34	360_0_93	1655_04_64	201_04_58	76_46_1	108_0_217	297_0_1	128_0_1	1717_0_55	248_04_1	105_04_1	1068_04_37	1046_0_49	55_0_104	30_0_1	1579_46_745	353_46_1	539_0_1	296_0_1	510_0_33	434_046_1	290_0_138
605_46_175	1177_46_1	318_0_1	1341_046_139	197_04_69	196_0_1	496_04_30	119_04_1	231_0_1	1542_0_141	1714_04_252	352_0_1	1587_0_90	182_46_1	2_04_1	1693_046_658	421_0_1	1467_0_29	1036_46_878	363_034_32	360_0_93	1655_04_65	201_04_63	76_46_1	108_0_223	297_0_1	128_0_1	1717_0_55	248_04_1	105_04_1	1068_04_38	1046_0_48	55_0_109	30_0_1	1579_46_744	353_46_1	539_0_1	296_0_1	510_0_29	434_046_1	290_0_136
605_46_176	1177_46_1	318_0_1	1341_046_134	197_04_63	196_0_1	496_04_28	119_04_1	231_0_1	1542_0_133	1714_04_258	352_0_1	1587_0_91	182_46_1	2_04_1	1693_046_646	421_0_1	1467_0_25	1036_46_883	363_034_33	360_0_91	1655_04_65	201_04_61	76_46_1	108_0_235	297_0_1	128_0_1	1717_0_50	248_04_1	105_04_1	1068_04_39	1046_0_49	55_0_119	30_0_1	1579_46_762	353_46_1	539_0_1	296_0_1	510_0_31	434_046_1	290_0_136
605_46_179	1177_46_1	318_0_1	1341_046_140	197_04_60	196_0_1	496_04_27	119_04_1	231_0_1	1542_0_138	1714_04_255	352_0_1	1587_0_78	182_46_1	2_04_1	1693_046_660	421_0_1	1467_0_24	1036_46_862	363_034_30	360_0_89	1655_04_68	201_04_61	76_46_1	108_0_233	297_0_1	128_0_1	1717_0_48	248_04_1	105_04_1	1068_04_37	1046_0_48	55_0_105	30_0_1	1579_46_792	353_46_1	539_0_1	296_0_1	510_0_30	434_046_1	290_0_136
605_46_173	1177_46_1	318_0_1	1341_046_144	197_04_58	196_0_1	496_04_21	119_04_1	231_0_1	1542_0_159	1714_04_250	352_0_1	1587_0_70	182_46_1	2_04_1	1693_046_660	421_0_1	1467_0_26	1036_46_851	363_034_20	360_0_87	1655_04_70	201_04_51	76_46_1	108_0_233	297_0_1	128_0_1	1717_0_46	248_04_1	105_04_1	1068_04_35	1046_0_45	55_0_105	30_0_1	1579_46_762	353_46_1	539_0_1	296_0_1	510_0_32	434_046_1	290_0_131
605_46_174	1177_46_1	318_0_1	1341_046_139	197_04_54	196_0_1	496_04_19	119_04_1	231_0_1	1542_0_165	1714_04_250	352_0_1	1587_0_63	182_46_1	2_04_1	1693_046_684	421_0_1	1467_0_28	1036_46_857	363_034_16	360_0_92	1655_04_79	201_04_54	76_46_1	108_0_230	297_0_1	128_0_1	1717_0_41	248_04_1	105_04_1	1068_04_39	1046_0_42	55_0_98	30_0_1	1579_46_765	353_46_1	539_0_1	296_0_1	510_0_35	434_046_1	290_0_124
605_46_163	1177_46_1	318_0_1	1341_046_145	197_04_57	196_0_1	496_04_16	119_04_1	231_0_1	1542_0_172	1714_04_250	352_0_1	1587_0_68	182_46_1	2_04_1	1693_046_705	421_0_1	1467_0_25	1036_46_866	363_034_15	360_0_88	1655_04_83	201_04_43	76_46_1	108_0_252	297_0_1	128_0_1	1717_0_42	248_04_1	105_04_1	1068_04_30	1046_0_38	55_0_90	30_0_1	1579_46_769	353_46_1	539_0_1	296_0_1	510_0_36	434_046_1	290_0_129
605_46_158	1177_46_1	318_0_1	1341_046_139	197_04_53	196_0_1	496_04_17	119_04_1	231_0_1	1542_0_185	1714_04_247	352_0_1	1587_0_74	182_46_1	2_04_1	1693_046_722	421_0_1	1467_0_27	1036_46_850	363_034_18	360_0_84	1655_04_85	201_04_37	76_46_1	108_0_239	297_0_1	128_0_1	1717_0_42	248_04_1	105_04_1	1068_04_36	1046_0_39	55_0_84	30_0_1	1579_46_765	353_46_1	539_0_1	296_0_1	510_0_39	434_046_1	290_0_143
605_46_146	1177_46_1	318_0_1	1341_046_130	197_04_49	196_0_1	496_04_17	119_04_1	231_0_1	1542_0_196	1714_04_257	352_0_1	1587_0_76	182_46_1	2_04_1	1693_046_759	421_0_1	1467_0_31	1036_46_863	363_034_21	360_0_91	1655_04_86	201_04_37	76_46_1	108_0_232	297_0_1	128_0_1	1717_0_39	248_04_1	105_04_1	1068_04_44	1046_0_31	55_0_96	30_0_1	1579_46_772	353_46_1	539_0_1	296_0_1	510_0_35	434_046_1	290_0_155
605_46_145	1177_46_1	318_0_1	1341_046_134	197_04_47	196_0_1	496_04_16	119_04_1	231_0_1	1542_0_193	1714_04_274	352_0_1	1587_0_81	182_46_1	2_04_1	1693_046_760	421_0_1	1467_0_31	1036_46_859	363_034_24	360_0_104	1655_04_86	201_04_38	76_46_1	108_0_241	297_0_1	128_0_1	1717_0_45	248_04_1	105_04_1	1068_04_49	1046_0_32	55_0_100	30_0_1	1579_46_767	353_46_1	539_0_1	296_0_1	510_0_33	434_046_1	290_0_153
605_46_145	1177_46_1	318_0_1	1341_046_135	197_04_52	196_0_1	496_04_18	119_04_1	231_0_1	1542_0_176	1714_04_274	352_0_1	1587_0_88	182_46_1	2_04_1	1693_046_763	421_0_1	1467_0_31	1036_46_844	363_034_27	360_0_111	1655_04_85	201_04_40	76_46_1	108_0_251	297_0_1	128_0_1	1717_0_40	248_04_1	105_04_1	1068_04_45	1046_0_33	55_0_107	30_0_1	1579_46_745	353_46_1	539_0_1	296_0_1	510_0_27	434_046_1	290_0_148
605_46_151	1177_46_1	318_0_1	1341_046_139	197_04_53	196_0_1	496_04_17	119_04_1	231_0_1	1542_0_183	1714_04_269	352_0_1	1587_0_84	182_46_1	2_04_1	1693_046_786	421_0_1	1467_0_29	1036_46_849	363_034_35	360_0_123	1655_04_94	201_04_35	76_46_1	108_0_266	297_0_1	128_0_1	1717_0_42	248_04_1	105_04_1	1068_04_40	1046_0_27	55_0_111	30_0_1	1579_46_737	353_46_1	539_0_1	296_0_1	510_0_19	434_046_1	290_0_142
605_46_159	1177_46_1	318_0_1	1341_046_135	197_04_60	196_0_1	496_04_21	119_04_1	231_0_1	1542_0_185	1714_04_253	352_0_1	1587_0_87	182_46_1	2_04_1	1693_046_770	421_0_1	1467_0_32	1036_46_828	363_034_33	360_0_125	1655_04_95	201_04_36	76_46_1	108_0_257	297_0_1	128_0_1	1717_0_50	248_04_1	105_04_1	1068_04_37	1046_0_25	55_0_116	30_0_1	1579_46_721	353_46_1	539_0_1	296_0_1	510_0_24	434_046_1	290_0_135
605_46_169	1177_46_1	318_0_1	1341_046_145	197_04_63	196_0_1	496_04_20	119_04_1	231_0_1	1542_0_161	1714_04_247	352_0_1	1587_0_83	182_46_1	2_04_1	1693_046_799	421_0_1	1467_0_37	1036_46_796	363_034_41	360_0_121	1655_04_98	201_04_41	76_46_1	108_0_271	297_0_1	128_0_1	1717_0_50	248_04_1	105_04_1	1068_04_37	1046_0_26	55_0_118	30_0_1	1579_46_735	353_46_1	539_0_1	296_0_1	510_0_19	434_046_1	290_0_133
605_46_160	1177_46_1	318_0_1	1341_046_136	197_04_62	196_0_1	496_04_17	119_04_1	231_0_1	1542_0_164	1714_04_255	352_0_1	1587_0_78	182_46_1	2_04_1	1693_046_809	421_0_1	1467_0_38	1036_46_801	363_034_41	360_0_114	1655_04_105	201_04_39	76_46_1	108_0_276	297_0_1	128_0_1	1717_0_50	248_04_1	105_04_1	1068_04_31	1046_0_20	55_0_109	30_0_1	1579_46_736	353_46_1	539_0_1	296_0_1	510_0_18	434_046_1	290_0_136
605_46_171	1177_46_1	318_0_1	1341_046_141	197_04_54	196_0_1	496_04_16	119_04_1	231_0_1	1542_0_170	1714_04_256	352_0_1	1587_0_77	182_46_1	2_04_1	1693_046_818	421_0_1	1467_0_37	1036_46_778	363_034_32	360_0_105	1655_04_107	201_04_35	76_46_1	108_0_269	297_0_1	128_0_1	1717_0_47	248_04_1	105_04_1	1068_04_32	1046_0_23	55_0_105	30_0_1	1579_46_748	353_46_1	539_0_1	296_0_1	510_0_18	434_046_1	290_0_140
605_46_160	1177_46_1	318_0_1	1341_046_138	197_04_60	196_0_1	496_04_16	119_04_1	231_0_1	1542_0_170	1714_04_265	352_0_1	1587_0_77	182_46_1	2_04_1	1693_046_817	421_0_1	1467_0_32	1036_46_815	363_034_31	360_0_108	1655_04_95	201_04_34	76_46_1	108_0_266	297_0_1	128_0_1	1717_0_45	248_04_1	105_04_1	1068_04_34	1046_0_21	55_0_92	30_0_1	1579_46_750	353_46_1	539_0_1	296_0_1	510_0_18	434_046_1	290_0_142
605_46_165	1177_46_1	318_0_1	1341_046_133	197_04_57	196_0_1	496_04_17	119_04_1	231_0_1	1542_0_174	1714_04_261	352_0_1	1587_0_72	182_46_1	2_04_1	1693_046_829	421_0_1	1467_0_28	1036_46_824	363_034_30	360_0_108	1655_04_84	201_04_33	76_46_1	108_0_266	297_0_1	128_0_1	1717_0_41	248_04_1	105_04_1	1068_04_42	1046_0_22	55_0_73	30_0_1	1579_46_758	353_46_1	539_0_1	296_0_1	510_0_18	434_046_1	290_0_156
605_46_161	1177_46_1	318_0_1	1341_046_135	197_04_56	196_0_1	496_04_18	119_04_1	231_0_1	1542_0_166	1714_04_247	352_0_1	1587_0_70	182_46_1	2_04_1	1693_046_834	421_0_1	1467_0_21	1036_46_809	363_034_26	360_0_113	1655_04_84	201_04_31	76_46_1	108_0_271	297_0_1	128_0_1	1717_0_37	248_04_1	105_04_1	1068_04_41	1046_0_25	55_0_79	30_0_1	1579_46_761	353_46_1	539_0_1	296_0_1	510_0_18	434_046_1	290_0_161
605_46_159	1177_46_1	318_0_1	1341_046_143	197_04_60	196_0_1	496_04_18	119_04_1	231_0_1	1542_0_154	1714_04_236	352_0_1	1587_0_72	182_46_1	2_04_1	1693_046_868	421_0_1	1467_0_22	1036_46_808	363_034_27	360_0_112	1655_04_72	201_04_22	76_46_1	108_0_267	297_0_1	128_0_1	1717_0_35	248_04_1	105_04_1	1068_04_50	1046_0_29	55_0_87	30_0_1	1579_46_761	353_46_1	539_0_1	296_0_1	510_0_17	434_046_1	290_0_162
605_46_169	1177_46_1	318_0_1	1341_046_142	197_04_68	196_0_1	496_04_15	119_04_1	231_0_1	1542_0_149	1714_04_227	352_0_1	1587_0_72	182_46_1	2_04_1	1693_046_887	421_0_1	1467_0_26	1036_46_792	363_034_29	360_0_118	1655_04_66	201_04_22	76_46_1	108_0_254	297_0_1	128_0_1	1717_0_31	248_04_1	105_04_1	1068_04_49	1046_0_30	55_0_79	30_0_1	1579_46_763	353_46_1	539_0_1	296_0_1	510_0_20	434_046_1	290_0_154
605_46_174	1177_46_1	318_0_1	1341_046_143	197_04_70	196_0_1	496_04_18	119_04_1	231_0_1	1542_0_152	1714_04_232	352_0_1	1587_0_70	182_46_1	2_04_1	1693_046_875	421_0_1	1467_0_26	1036_46_790	363_034_28	360_0_116	1655_04_58	201_04_19	76_46_1	108_0_268	297_0_1	128_0_1	1717_0_33	248_04_1	105_04_1	1068_04_45	1046_0_34	55_0_78	30_0_1	1579_46_774	353_46_1	539_0_1	296_0_1	510_0_22	434_046_1	290_0_142
605_46_162	1177_46_1	318_0_1	1341_046_149	197_04_67	196_0_1	496_04_15	119_04_1	231_0_1	1542_0_139	1714_04_231	352_0_1	1587_0_71	182_46_1	2_04_1	1693_046_881	421_0_1	1467_0_29	1036_46_781	363_034_24	360_0_126	1655_04_63	201_04_18	76_46_1	108_0_267	297_0_1	128_0_1	1717_0_32	248_04_1	105_04_1	1068_04_41	1046_0_37	55_0_89	30_0_1	1579_46_792	353_46_1	539_0_1	296_0_1	510_0_21	434_046_1	290_0_135
605_46_156	1177_46_1	318_0_1	1341_046_153	197_04_65	196_0_1	496_04_12	119_04_1	231_0_1	1542_0_138	1714_04_223	352_0_1	1587_0_69	182_46_1	2_04_1	1693_046_874	421_0_1	1467_0_26	1036_46_781	363_034_21	360_0_121	1655_04_61	201_04_15	76_46_1	108_0_271	297_0_1	128_0_1	1717_0_39	248_04_1	105_04_1	1068_04_41	1046_0_41	55_0_94	30_0_1	1579_46_814	353_46_1	539_0_1	296_0_1	510_0_24	434_046_1	290_0_143
605_46_162	1177_46_1	318_0_1	1341_046_148	197_04_56	196_0_1	496_04_11	119_04_1	231_0_1	1542_0_134	1714_04_223	352_0_1	1587_0_65	182_46_1	2_04_1	1693_046_869	421_0_1	1467_0_28	1036_46_752	363_034_24	360_0_115	1655_04_66	201_04_14	76_46_1	108_0_273	297_0_1	128_0_1	1717_0_41	248_04_1	105_04_1	1068_04_36	1046_0_36	55_0_93	30_0_1	1579_46_809	353_46_1	539_0_1	296_0_1	510_0_20	434_046_1	290_0_146
605_46_162	1177_46_1	318_0_1	1341_046_140	197_04_47	196_0_1	496_04_8	119_04_1	231_0_1	1542_0_137	1714_04_212	352_0_1	1587_0_66	182_46_1	2_04_1	1693_046_859	421_0_1	1467_0_29	1036_46_776	363_034_25	360_0_111	1655_04_60	201_04_16	76_46_1	108_0_270	297_0_1	128_0_1	1717_0_41	248_04_1	105_04_1	1068_04_34	1046_0_37	55_0_90	30_0_1	1579_46_807	353_46_1	539_0_1	296_0_1	510_0_21	434_046_1	290_0_136
605_46_164	1177_46_1	318_0_1	1341_046_138	197_04_50	196_0_1	496_04_6	119_04_1	231_0_1	1542_0_137	1714_04_194	352_0_1	1587_0_70	182_46_1	2_04_1	1693_046_831	421_0_1	1467_0_33	1036_46_781	363_034_23	360_0_101	1655_04_54	201_04_14	76_46_1	108_0_258	297_0_1	128_0_1	1717_0_35	248_04_1	105_04_1	1068_04_29	1046_0_41	55_0_93	30_0_1	1579_46_823	353_46_1	539_0_1	296_0_1	510_0_20	434_046_1	290_0_148
605_46_164	1177_46_1	318_0_1	1341_046_137	197_04_53	196_0_1	496_04_8	119_04_1	231_0_1	1542_0_139	1714_04_176	352_0_1	1587_0_72	182_46_1	2_04_1	1693_046_842	421_0_1	1467_0_35	1036_46_773	363_034_27	360_0_93	1655_04_48	201_04_15	76_46_1	108_0_269	297_0_1	128_0_1	1717_0_33	248_04_1	105_04_1	1068_04_28	1046_0_38	55_0_90	30_0_1	1579_46_826	353_46_1	539_0_1	296_0_1	510_0_19	434_046_1	290_0_131
605_46_171	1177_46_1	318_0_1	1341_046_138	197_04_55	196_0_1	496_04_7	119_04_1	231_0_1	1542_0_140	1714_04_178	352_0_1	1587_0_69	182_46_1	2_04_1	1693_046_877	421_0_1	1467_0_37	1036_46_744	363_034_27	360_0_90	1655_04_57	201_04_14	76_46_1	108_0_247	297_0_1	128_0_1	1717_0_34	248_04_1	105_04_1	1068_04_28	1046_0_39	55_0_94	30_0_1	1579_46_835	353_46_1	539_0_1	296_0_1	510_0_24	434_046_1	290_0_125
605_46_175	1177_46_1	318_0_1	1341_046_142	197_04_61	196_0_1	496_04_7	119_04_1	231_0_1	1542_0_144	1714_04_178	352_0_1	1587_0_64	182_46_1	2_04_1	1693_046_921	421_0_1	1467_0_39	1036_46_754	363_034_25	360_0_80	1655_04_54	201_04_13	76_46_1	108_0_241	297_0_1	128_0_1	1717_0_31	248_04_1	105_04_1	1068_04_22	1046_0_38	55_0_84	30_0_1	1579_46_826	353_46_1	539_0_1	296_0_1	510_0_27	434_046_1	290_0_137
605_46_179	1177_46_1	318_0_1	1341_046_147	197_04_63	196_0_1	496_04_6	119_04_1	231_0_1	1542_0_140	1714_04_183	352_0_1	1587_0_61	182_46_1	2_04_1	1693_046_939	421_0_1	1467_0_34	1036_46_726	363_034_21	360_0_85	1655_04_55	201_04_15	76_46_1	108_0_246	297_0_1	128_0_1	1717_0_36	248_04_1	105_04_1	1068_04_23	1046_0_33	55_0_74	30_0_1	1579_46_844	353_46_1	539_0_1	296_0_1	510_0_36	434_046_1	290_0_140
605_46_178	1177_46_1	318_0_1	1341_046_144	197_04_73	196_0_1	496_04_7	119_04_1	231_0_1	1542_0_136	1714_04_182	352_0_1	1587_0_65	182_46_1	2_04_1	1693_046_959	421_0_1	1467_0_33	1036_46_735	363_034_20	360_0_85	1655_04_60	201_04_15	76_46_1	108_0_268	297_0_1	128_0_1	1717_0_38	248_04_1	105_04_1	1068_04_24	1046_0_33	55_0_71	30_0_1	1579_46_834	353_46_1	539_0_1	296_0_1	510_0_37	434_046_1	290_0_128
605_46_164	1177_46_1	318_0_1	1341_046_143	197_04_69	196_0_1	496_04_7	119_04_1	231_0_1	1542_0_131	1714_04_172	352_0_1	1587_0_68	182_46_1	2_04_1	1693_046_977	421_0_1	1467_0_34	1036_46_725	363_034_16	360_0_87	1655_04_65	201_04_12	76_46_1	108_0_289	297_0_1	128_0_1	1717_0_38	248_04_1	105_04_1	1068_04_25	1046_0_34	55_0_65	30_0_1	1579_46_839	353_46_1	539_0_1	296_0_1	510_0_37	434_046_1	290_0_118
605_46_177	1177_46_1	318_0_1	1341_046_145	197_04_72	196_0_1	496_04_7	119_04_1	231_0_1	1542_0_149	1714_04_181	352_0_1	1587_0_71	182_46_1	2_04_1	1693_046_987	421_0_1	1467_0_38	1036_46_726	363_034_12	360_0_93	1655_04_74	201_04_10	76_46_1	108_0_310	297_0_1	128_0_1	1717_0_34	248_04_1	105_04_1	1068_04_36	1046_0_30	55_0_63	30_0_1	1579_46_823	353_46_1	539_0_1	296_0_1	510_0_34	434_046_1	290_0_117
605_46_176	1177_46_1	318_0_1	1341_046_143	197_04_79	196_0_1	496_04_5	119_04_1	231_0_1	1542_0_147	1714_04_170	352_0_1	1587_0_67	182_46_1	2_04_1	1693_046_981	421_0_1	1467_0_36	1036_46_746	363_034_14	360_0_104	1655_04_79	201_04_7	76_46_1	108_0_309	297_0_1	128_0_1	1717_0_40	248_04_1	105_04_1	1068_04_33	1046_0_33	55_0_66	30_0_1	1579_46_793	353_46_1	539_0_1	296_0_1	510_0_32	434_046_1	290_0_120
605_46_177	1177_46_1	318_0_1	1341_046_130	197_04_80	196_0_1	496_04_8	119_04_1	231_0_1	1542_0_141	1714_04_169	352_0_1	1587_0_70	182_46_1	2_04_1	1693_046_990	421_0_1	1467_0_35	1036_46_755	363_034_15	360_0_102	1655_04_77	201_04_4	76_46_1	108_0_323	297_0_1	128_0_1	1717_0_37	248_04_1	105_04_1	1068_04_31	1046_0_35	55_0_67	30_0_1	1579_46_761	353_46_1	539_0_1	296_0_1	510_0_25	434_046_1	290_0_125
605_46_184	1177_46_1	318_0_1	1341_046_132	197_04_88	196_0_1	496_04_7	119_04_1	231_0_1	1542_0_136	1714_04_171	352_0_1	1587_0_52	182_46_1	2_04_1	1693_046_1013	421_0_1	1467_0_40	1036_46_760	363_034_16	360_0_106	1655_04_76	201_04_3	76_46_1	108_0_325	297_0_1	128_0_1	1717_0_32	248_04_1	105_04_1	1068_04_30	1046_0_40	55_0_64	30_0_1	1579_46_739	353_46_1	539_0_1	296_0_1	510_0_23	434_046_1	290_0_127
605_46_186	1177_46_1	318_0_1	1341_046_120	197_04_81	196_0_1	496_04_7	119_04_1	231_0_1	1542_0_141	1714_04_177	352_0_1	1587_0_53	182_46_1	2_04_1	1693_046_1006	421_0_1	1467_0_43	1036_46_780	363_034_21	360_0_101	1655_04_75	201_04_2	76_46_1	108_0_326	297_0_1	128_0_1	1717_0_29	248_04_1	105_04_1	1068_04_25	1046_0_44	55_0_64	30_0_1	1579_46_740	353_46_1	539_0_1	296_0_1	510_0_21	434_046_1	290_0_122
605_46_192	1177_46_1	318_0_1	1341_046_121	197_04_78	196_0_1	496_04_8	119_04_1	231_0_1	1542_0_136	1714_04_186	352_0_1	1587_0_57	182_46_1	2_04_1	1693_046_988	421_0_1	1467_0_42	1036_46_773	363_034_24	360_0_102	1655_04_82	201_04_2	76_46_1	108_0_329	297_0_1	128_0_1	1717_0_31	248_04_1	105_04_1	1068_04_22	1046_0_38	55_0_59	30_0_1	1579_46_726	353_46_1	539_0_1	296_0_1	510_0_19	434_046_1	290_0_110
605_46_189	1177_46_1	318_0_1	1341_046_120	197_04_71	196_0_1	496_04_6	119_04_1	231_0_1	1542_0_153	1714_04_186	352_0_1	1587_0_55	182_46_1	2_04_1	1693_046_985	421_0_1	1467_0_47	1036_46_779	363_034_27	360_0_92	1655_04_83	201_04_2	76_46_1	108_0_321	297_0_1	128_0_1	1717_0_34	248_04_1	105_04_1	1068_04_22	1046_0_31	55_0_65	30_0_1	1579_46_727	353_46_1	539_0_1	296_0_1	510_0_19	434_046_1	290_0_112
605_46_206	1177_46_1	318_0_1	1341_046_121	197_04_55	196_0_1	496_04_5	119_04_1	231_0_1	1542_0_142	1714_04_165	352_0_1	1587_0_58	182_46_1	2_04_1	1693_046_981	421_0_1	1467_0_49	1036_46_770	363_034_28	360_0_91	1655_04_75	201_04_2	76_46_1	108_0_312	297_0_1	128_0_1	1717_0_31	248_04_1	105_04_1	1068_04_20	1046_0_38	55_0_67	30_0_1	1579_46_747	353_46_1	539_0_1	296_0_1	510_0_19	434_046_1	290_0_106
605_46_207	1177_46_1	318_0_1	1341_046_120	197_04_53	196_0_1	496_04_9	119_04_1	231_0_1	1542_0_147	1714_04_161	352_0_1	1587_0_55	182_46_1	2_04_1	1693_046_986	421_0_1	1467_0_47	1036_46_751	363_034_31	360_0_98	1655_04_65	201_04_2	76_46_1	108_0_298	297_0_1	128_0_1	1717_0_32	248_04_1	105_04_1	1068_04_27	1046_0_45	55_0_74	30_0_1	1579_46_760	353_46_1	539_0_1	296_0_1	510_0_21	434_046_1	290_0_109
605_46_209	1177_46_1	318_0_1	1341_046_124	197_04_52	196_0_1	496_04_12	119_04_1	231_0_1	1542_0_144	1714_04_161	352_0_1	1587_0_54	182_46_1	2_04_1	1693_046_974	421_0_1	1467_0_50	1036_46_723	363_034_29	360_0_103	1655_04_60	201_04_2	76_46_1	108_0_300	297_0_1	128_0_1	1717_0_28	248_04_1	105_04_1	1068_04_30	1046_0_46	55_0_73	30_0_1	1579_46_787	353_46_1	539_0_1	296_0_1	510_0_20	434_046_1	290_0_107
605_46_214	1177_46_1	318_0_1	1341_046_125	197_04_50	196_0_1	496_04_12	119_04_1	231_0_1	1542_0_146	1714_04_168	352_0_1	1587_0_53	182_46_1	2_04_1	1693_046_973	421_0_1	1467_0_47	1036_46_725	363_034_30	360_0_107	1655_04_63	201_04_2	76_46_1	108_0_286	297_0_1	128_0_1	1717_0_29	248_04_1	105_04_1	1068_04_34	1046_0_46	55_0_72	30_0_1	1579_46_795	353_46_1	539_0_1	296_0_1	510_0_21	434_046_1	290_0_102
605_46_204	1177_46_1	318_0_1	1341_046_118	197_04_56	196_0_1	496_04_8	119_04_1	231_0_1	1542_0_151	1714_04_168	352_0_1	1587_0_53	182_46_1	2_04_1	1693_046_980	421_0_1	1467_0_48	1036_46_734	363_034_24	360_0_110	1655_04_68	201_04_1	76_46_1	108_0_281	297_0_1	128_0_1	1717_0_25	248_04_1	105_04_1	1068_04_44	1046_0_43	55_0_65	30_0_1	1579_46_805	353_46_1	539_0_1	296_0_1	510_0_23	434_046_1	290_0_102
605_46_214	318_0_1	1341_046_126	197_04_59	196_0_1	496_04_6	119_04_1	231_0_1	1542_0_157	1714_04_163	352_0_1	1587_0_49	182_46_1	1693_046_980	421_0_1	1467_0_42	1036_46_698	363_034_21	360_0_107	1655_04_79	1177_46_1	76_46_1	108_0_275	297_0_1	128_0_1	1717_0_21	248_04_1	105_04_1	1068_04_49	1046_0_41	55_0_62	30_0_1	1579_46_803	353_46_1	290_0_95	296_0_1	510_0_21	434_046_1	539_0_1
605_46_210	318_0_1	1341_046_129	197_04_61	196_0_1	496_04_8	119_04_1	231_0_1	1542_0_170	1714_04_169	352_0_1	1587_0_39	182_46_1	1693_046_986	421_0_1	1467_0_36	1036_46_695	363_034_19	360_0_106	1655_04_79	1177_46_1	76_46_1	108_0_252	297_0_1	128_0_1	1717_0_24	248_04_1	105_04_1	1068_04_51	1046_0_44	55_0_58	30_0_1	1579_46_851	353_46_1	290_0_99	296_0_1	510_0_20	434_046_1	539_0_1
605_46_200	318_0_1	1341_046_122	197_04_63	196_0_1	496_04_8	119_04_1	231_0_1	1542_0_168	1714_04_165	352_0_1	1587_0_31	182_46_1	1693_046_974	421_0_1	1467_0_39	1036_46_693	363_034_17	360_0_108	1655_04_80	1177_46_1	76_46_1	108_0_247	297_0_1	128_0_1	1717_0_25	248_04_1	105_04_1	1068_04_50	1046_0_39	55_0_63	30_0_1	1579_46_846	353_46_1	290_0_98	296_0_1	510_0_19	434_046_1	539_0_1
605_46_201	318_0_1	1341_046_115	197_04_54	196_0_1	496_04_7	119_04_1	231_0_1	1542_0_169	1714_04_175	352_0_1	1587_0_35	182_46_1	1693_046_965	421_0_1	1467_0_38	1036_46_676	363_034_18	360_0_114	1655_04_82	1177_46_1	76_46_1	108_0_248	297_0_1	128_0_1	1717_0_22	248_04_1	105_04_1	1068_04_43	1046_0_41	55_0_57	30_0_1	1579_46_847	353_46_1	290_0_111	296_0_1	510_0_20	434_046_1	539_0_1
605_46_192	318_0_1	1341_046_118	197_04_57	196_0_1	496_04_9	119_04_1	231_0_1	1542_0_163	1714_04_168	352_0_1	1587_0_38	182_46_1	1693_046_963	421_0_1	1467_0_41	1036_46_673	363_034_19	360_0_116	1655_04_92	1177_46_1	76_46_1	108_0_235	297_0_1	128_0_1	1717_0_17	248_04_1	105_04_1	1068_04_38	1046_0_37	55_0_58	30_0_1	1579_46_873	353_46_1	290_0_121	296_0_1	510_0_19	434_046_1	539_0_1
605_46_185	318_0_1	1341_046_122	197_04_54	196_0_1	496_04_7	119_04_1	231_0_1	1542_0_159	1714_04_177	352_0_1	1587_0_43	182_46_1	1693_046_930	421_0_1	1467_0_42	1036_46_682	363_034_13	360_0_114	1655_04_97	1177_46_1	76_46_1	108_0_242	297_0_1	128_0_1	1717_0_20	248_04_1	105_04_1	1068_04_35	1046_0_31	55_0_59	30_0_1	1579_46_905	353_46_1	290_0_118	296_0_1	510_0_18	434_046_1	539_0_1
605_46_183	318_0_1	1341_046_125	197_04_58	196_0_1	496_04_6	119_04_1	231_0_1	1542_0_150	1714_04_182	352_0_1	1587_0_43	182_46_1	1693_046_928	421_0_1	1467_0_41	1036_46_717	363_034_10	360_0_116	1655_04_88	1177_46_1	76_46_1	108_0_249	297_0_1	128_0_1	1717_0_20	248_04_1	105_04_1	1068_04_31	1046_0_26	55_0_57	30_0_1	1579_46_908	353_46_1	290_0_119	296_0_1	510_0_20	434_046_1	539_0_1
605_46_167	318_0_1	1341_046_126	197_04_60	196_0_1	496_04_6	119_04_1	231_0_1	1542_0_160	1714_04_189	352_0_1	1587_0_42	182_46_1	1693_046_918	421_0_1	1467_0_40	1036_46_702	363_034_10	360_0_118	1655_04_87	1177_46_1	76_46_1	108_0_245	297_0_1	128_0_1	1717_0_20	248_04_1	105_04_1	1068_04_32	1046_0_28	55_0_61	30_0_1	1579_46_933	353_46_1	290_0_118	296_0_1	510_0_22	434_046_1	539_0_1
605_46_163	318_0_1	1341_046_124	197_04_73	196_0_1	496_04_2	119_04_1	231_0_1	1542_0_164	1714_04_188	352_0_1	1587_0_49	182_46_1	1693_046_953	421_0_1	1467_0_40	1036_46_715	363_034_10	360_0_122	1655_04_83	1177_46_1	76_46_1	108_0_249	297_0_1	128_0_1	1717_0_25	248_04_1	105_04_1	1068_04_38	1046_0_24	55_0_60	30_0_1	1579_46_889	353_46_1	290_0_124	296_0_1	510_0_21	434_046_1	539_0_1
605_46_164	318_0_1	1341_046_127	197_04_76	196_0_1	496_04_2	119_04_1	231_0_1	1542_0_157	1714_04_191	352_0_1	1587_0_46	182_46_1	1693_046_975	421_0_1	1467_0_45	1036_46_694	363_034_6	360_0_126	1655_04_79	1177_46_1	76_46_1	108_0_250	297_0_1	128_0_1	1717_0_23	248_04_1	105_04_1	1068_04_41	1046_0_20	55_0_59	30_0_1	1579_46_889	353_46_1	290_0_122	296_0_1	510_0_27	434_046_1	539_0_1
605_46_171	318_0_1	1341_046_132	197_04_72	196_0_1	119_04_1	231_0_1	1542_0_161	1714_04_196	352_0_1	1587_0_45	182_46_1	1693_046_1019	421_0_1	1467_0_54	1036_46_657	363_034_7	360_0_132	1655_04_82	1177_46_1	76_46_1	108_0_244	297_0_1	128_0_1	1717_0_24	248_04_1	105_04_1	1068_04_46	1046_0_19	55_0_64	30_0_1	1579_46_875	353_46_1	290_0_130	296_0_1	510_0_29	434_046_1	539_0_1
605_46_175	318_0_1	1341_046_127	197_04_78	196_0_1	119_04_1	231_0_1	1542_0_165	1714_04_212	352_0_1	1587_0_42	182_46_1	1693_046_1056	421_0_1	1467_0_55	1036_46_663	363_034_7	360_0_129	1655_04_83	1177_46_1	76_46_1	108_0_243	297_0_1	128_0_1	1717_0_24	248_04_1	105_04_1	1068_04_46	1046_0_16	55_0_59	30_0_1	1579_46_879	353_46_1	290_0_134	296_0_1	510_0_29	434_046_1	539_0_1
605_46_181	318_0_1	1341_046_125	197_04_89	196_0_1	119_04_1	231_0_1	1542_0_164	1714_04_208	352_0_1	1587_0_48	182_46_1	1693_046_1057	421_0_1	1467_0_55	1036_46_661	363_034_9	360_0_134	1655_04_78	1177_46_1	76_46_1	108_0_236	297_0_1	128_0_1	1717_0_20	248_04_1	105_04_1	1068_04_47	1046_0_15	55_0_65	30_0_1	1579_46_841	353_46_1	290_0_135	296_0_1	510_0_31	434_046_1	539_0_1
605_46_187	318_0_1	1341_046_128	197_04_84	196_0_1	119_04_1	231_0_1	1542_0_169	1714_04_213	352_0_1	1587_0_55	182_46_1	1693_046_1027	421_0_1	1467_0_57	1036_46_681	363_034_8	360_0_143	1655_04_77	1177_46_1	76_46_1	108_0_225	297_0_1	128_0_1	1717_0_16	248_04_1	105_04_1	1068_04_41	1046_0_14	55_0_62	30_0_1	1579_46_814	353_46_1	290_0_126	296_0_1	510_0_29	434_046_1	539_0_1
605_46_186	318_0_1	1341_046_129	197_04_80	196_0_1	119_04_1	231_0_1	1542_0_179	1714_04_218	352_0_1	1587_0_50	182_46_1	1693_046_1046	421_0_1	1467_0_54	1036_46_669	363_034_6	360_0_142	1655_04_85	1177_46_1	76_46_1	108_0_220	297_0_1	128_0_1	1717_0_11	248_04_1	105_04_1	1068_04_39	1046_0_13	55_0_65	30_0_1	1579_46_800	353_46_1	290_0_134	296_0_1	510_0_31	434_046_1	539_0_1
605_46_189	318_0_1	1341_046_140	197_04_81	196_0_1	119_04_1	231_0_1	1542_0_180	1714_04_212	352_0_1	1587_0_54	182_46_1	1693_046_1043	421_0_1	1467_0_53	1036_46_649	363_034_7	360_0_141	1655_04_92	1177_46_1	76_46_1	108_0_216	297_0_1	128_0_1	1717_0_13	248_04_1	105_04_1	1068_04_33	1046_0_10	55_0_63	30_0_1	1579_46_826	353_46_1	290_0_131	296_0_1	510_0_29	434_046_1	539_0_1
605_46_190	318_0_1	1341_046_144	197_04_86	196_0_1	119_04_1	231_0_1	1542_0_180	1714_04_190	352_0_1	1587_0_47	182_46_1	1693_046_1014	421_0_1	1467_0_55	1036_46_664	363_034_8	360_0_138	1655_04_91	1177_46_1	76_46_1	108_0_221	297_0_1	128_0_1	1717_0_11	248_04_1	105_04_1	1068_04_28	1046_0_12	55_0_59	30_0_1	1579_46_833	353_46_1	290_0_133	296_0_1	510_0_33	434_046_1	539_0_1
605_46_194	318_0_1	1341_046_139	197_04_77	196_0_1	119_04_1	231_0_1	1542_0_182	1714_04_181	352_0_1	1587_0_41	182_46_1	1693_046_1018	421_0_1	1467_0_52	1036_46_657	363_034_10	360_0_133	1655_04_95	1177_46_1	76_46_1	108_0_222	297_0_1	128_0_1	1717_0_12	248_04_1	105_04_1	1068_04_25	1046_0_12	55_0_61	30_0_1	1579_46_817	353_46_1	290_0_134	296_0_1	510_0_34	434_046_1	539_0_1
605_46_210	318_0_1	1341_046_135	197_04_71	196_0_1	119_04_1	231_0_1	1542_0_181	1714_04_179	352_0_1	1587_0_39	182_46_1	1693_046_1025	421_0_1	1467_0_55	1036_46_667	363_034_12	360_0_135	1655_04_91	1177_46_1	76_46_1	108_0_243	297_0_1	128_0_1	1717_0_14	248_04_1	105_04_1	1068_04_22	1046_0_12	55_0_63	30_0_1	1579_46_809	353_46_1	290_0_135	296_0_1	510_0_34	434_046_1	539_0_1
605_46_209	318_0_1	1341_046_119	197_04_74	196_0_1	119_04_1	231_0_1	1542_0_189	1714_04_177	352_0_1	1587_0_37	182_46_1	1693_046_1030	421_0_1	1467_0_56	1036_46_699	363_034_12	360_0_130	1655_04_89	1177_46_1	76_46_1	108_0_239	297_0_1	128_0_1	1717_0_17	248_04_1	105_04_1	1068_04_31	1046_0_15	55_0_70	30_0_1	1579_46_833	353_46_1	290_0_141	296_0_1	510_0_33	434_046_1	539_0_1
605_46_213	318_0_1	1341_046_124	197_04_69	196_0_1	119_04_1	231_0_1	1542_0_183	1714_04_183	352_0_1	1587_0_34	182_46_1	1693_046_1031	421_0_1	1467_0_51	1036_46_675	363_034_13	360_0_127	1655_04_84	1177_46_1	76_46_1	108_0_225	297_0_1	128_0_1	1717_0_16	248_04_1	105_04_1	1068_04_35	1046_0_14	55_0_74	30_0_1	1579_46_810	353_46_1	290_0_141	296_0_1	510_0_39	434_046_1	539_0_1
605_46_212	318_0_1	1341_046_120	197_04_67	196_0_1	119_04_1	231_0_1	1542_0_180	1714_04_196	352_0_1	1587_0_33	182_46_1	1693_046_1015	421_0_1	1467_0_48	1036_46_667	363_034_9	360_0_132	1655_04_71	1177_46_1	76_46_1	108_0_220	297_0_1	128_0_1	1717_0_19	248_04_1	105_04_1	1068_04_38	1046_0_14	55_0_66	30_0_1	1579_46_810	353_46_1	290_0_148	296_0_1	510_0_40	434_046_1	539_0_1
605_46_203	318_0_1	1341_046_118	197_04_69	196_0_1	119_04_1	231_0_1	1542_0_181	1714_04_217	352_0_1	1587_0_31	182_46_1	1693_046_985	421_0_1	1467_0_45	1036_46_664	363_034_7	360_0_138	1655_04_65	1177_46_1	76_46_1	108_0_234	297_0_1	128_0_1	1717_0_16	248_04_1	105_04_1	1068_04_38	1046_0_17	55_0_66	30_0_1	1579_46_803	353_46_1	290_0_145	296_0_1	510_0_43	434_046_1	539_0_1
605_46_205	318_0_1	1341_046_127	197_04_62	196_0_1	119_04_1	231_0_1	1542_0_190	1714_04_219	352_0_1	1587_0_32	182_46_1	1693_046_976	421_0_1	1467_0_45	1036_46_659	363_034_7	360_0_135	1655_04_63	1177_46_1	76_46_1	108_0_241	297_0_1	128_0_1	1717_0_16	248_04_1	105_04_1	1068_04_35	1046_0_19	55_0_69	30_0_1	1579_46_803	353_46_1	290_0_144	296_0_1	510_0_48	434_046_1	539_0_1
605_46_214	318_0_1	1341_046_123	197_04_70	196_0_1	119_04_1	231_0_1	1542_0_203	1714_04_217	352_0_1	1587_0_31	182_46_1	1693_046_947	421_0_1	1467_0_40	1036_46_637	363_034_9	360_0_137	1655_04_80	1177_46_1	76_46_1	108_0_251	297_0_1	128_0_1	1717_0_20	248_04_1	105_04_1	1068_04_30	1046_0_19	55_0_73	30_0_1	1579_46_818	353_46_1	290_0_147	296_0_1	510_0_44	434_046_1	539_0_1
605_46_234	318_0_1	1341_046_131	197_04_66	196_0_1	119_04_1	231_0_1	1542_0_210	1714_04_214	352_0_1	1587_0_27	182_46_1	1693_046_959	421_0_1	1467_0_32	1036_46_606	363_034_5	360_0_141	1655_04_80	1177_46_1	76_46_1	108_0_245	297_0_1	128_0_1	1717_0_16	248_04_1	105_04_1	1068_04_27	1046_0_18	55_0_71	30_0_1	1579_46_826	353_46_1	290_0_142	296_0_1	510_0_43	434_046_1	539_0_1
605_46_243	318_0_1	1341_046_128	197_04_66	196_0_1	119_04_1	231_0_1	1542_0_209	1714_04_202	352_0_1	1587_0_24	182_46_1	1693_046_992	421_0_1	1467_0_33	1036_46_613	363_034_3	360_0_125	1655_04_81	1177_46_1	76_46_1	108_0_236	297_0_1	128_0_1	1717_0_17	248_04_1	105_04_1	1068_04_25	1046_0_17	55_0_67	30_0_1	1579_46_825	353_46_1	290_0_142	296_0_1	510_0_43	434_046_1	539_0_1
605_46_243	318_0_1	1341_046_120	197_04_62	196_0_1	119_04_1	231_0_1	1542_0_204	1714_04_205	352_0_1	1587_0_24	182_46_1	1693_046_982	421_0_1	1467_0_34	1036_46_597	363_034_2	360_0_130	1655_04_94	1177_46_1	76_46_1	108_0_237	297_0_1	128_0_1	1717_0_12	248_04_1	105_04_1	1068_04_24	1046_0_14	55_0_67	30_0_1	1579_46_839	353_46_1	290_0_145	296_0_1	510_0_41	434_046_1	539_0_1
605_46_219	318_0_1	1341_046_124	197_04_56	196_0_1	119_04_1	231_0_1	1542_0_200	1714_04_206	352_0_1	1587_0_28	182_46_1	1693_046_991	421_0_1	1467_0_35	1036_46_602	363_034_3	360_0_125	1655_04_91	1177_46_1	76_46_1	108_0_235	297_0_1	128_0_1	1717_0_13	248_04_1	105_04_1	1068_04_23	1046_0_13	55_0_64	30_0_1	1579_46_847	353_46_1	290_0_158	296_0_1	510_0_42	434_046_1	539_0_1
605_46_200	318_0_1	1341_046_120	197_04_47	196_0_1	119_04_1	231_0_1	1542_0_193	1714_04_194	352_0_1	1587_0_24	182_46_1	1693_046_986	421_0_1	1467_0_37	1036_46_633	363_034_4	360_0_126	1655_04_88	1177_46_1	76_46_1	108_0_215	297_0_1	128_0_1	1717_0_13	248_04_1	105_04_1	1068_04_25	1046_0_11	55_0_65	30_0_1	1579_46_867	353_46_1	290_0_164	296_0_1	510_0_36	434_046_1	539_0_1
605_46_192	318_0_1	1341_046_121	197_04_43	196_0_1	119_04_1	231_0_1	1542_0_171	1714_04_196	352_0_1	1587_0_25	182_46_1	1693_046_981	421_0_1	1467_0_49	1036_46_639	363_034_5	360_0_123	1655_04_76	1177_46_1	76_46_1	108_0_231	297_0_1	128_0_1	1717_0_14	248_04_1	105_04_1	1068_04_23	1046_0_8	55_0_58	30_0_1	1579_46_883	353_46_1	290_0_166	296_0_1	510_0_29	434_046_1	539_0_1
605_46_178	318_0_1	1341_046_125	197_04_42	196_0_1	119_04_1	231_0_1	1542_0_171	1714_04_193	352_0_1	1587_0_21	182_46_1	1693_046_1000	421_0_1	1467_0_46	1036_46_659	363_034_6	360_0_121	1655_04_72	1177_46_1	76_46_1	108_0_235	297_0_1	128_0_1	1717_0_18	248_04_1	105_04_1	1068_04_25	1046_0_6	55_0_64	30_0_1	1579_46_895	353_46_1	290_0_178	296_0_1	510_0_31	434_046_1	539_0_1
605_46_171	318_0_1	1341_046_126	197_04_41	196_0_1	119_04_1	231_0_1	1542_0_169	1714_04_202	352_0_1	1587_0_19	182_46_1	1693_046_998	421_0_1	1467_0_44	1036_46_648	363_034_4	360_0_126	1655_04_68	1177_46_1	76_46_1	108_0_239	297_0_1	128_0_1	1717_0_21	248_04_1	105_04_1	1068_04_23	1046_0_5	55_0_64	30_0_1	1579_46_908	353_46_1	290_0_186	296_0_1	510_0_30	434_046_1	539_0_1
605_46_158	318_0_1	1341_046_117	197_04_44	196_0_1	119_04_1	231_0_1	1542_0_162	1714_04_199	352_0_1	1587_0_22	182_46_1	1693_046_995	421_0_1	1467_0_41	1036_46_666	363_034_4	360_0_119	1655_04_63	1177_46_1	76_46_1	108_0_220	297_0_1	128_0_1	1717_0_24	248_04_1	105_04_1	1068_04_23	1046_0_2	55_0_67	30_0_1	1579_46_939	353_46_1	290_0_191	296_0_1	510_0_32	434_046_1	539_0_1
605_46_161	318_0_1	1341_046_110	197_04_58	196_0_1	119_04_1	231_0_1	1542_0_181	1714_04_202	352_0_1	1587_0_21	182_46_1	1693_046_991	421_0_1	1467_0_43	1036_46_660	363_034_3	360_0_119	1655_04_61	1177_46_1	76_46_1	108_0_238	297_0_1	128_0_1	1717_0_22	248_04_1	105_04_1	1068_04_22	1046_0_3	55_0_74	30_0_1	1579_46_913	353_46_1	290_0_185	296_0_1	510_0_28	434_046_1	539_0_1
605_46_167	318_0_1	1341_046_105	197_04_62	196_0_1	119_04_1	231_0_1	1542_0_167	1714_04_213	352_0_1	1587_0_20	182_46_1	1693_046_1007	421_0_1	1467_0_42	1036_46_619	363_034_3	360_0_114	1655_04_56	1177_46_1	76_46_1	108_0_240	297_0_1	128_0_1	1717_0_21	248_04_1	105_04_1	1068_04_22	1046_0_2	55_0_77	30_0_1	1579_46_939	353_46_1	290_0_185	296_0_1	510_0_27	434_046_1	539_0_1
605_46_164	318_0_1	1341_046_107	197_04_66	196_0_1	119_04_1	231_0_1	1542_0_169	1714_04_213	352_0_1	1587_0_25	182_46_1	1693_046_1034	421_0_1	1467_0_44	1036_46_611	363_034_4	360_0_120	1655_04_58	1177_46_1	76_46_1	108_0_243	297_0_1	128_0_1	1717_0_20	248_04_1	105_04_1	1068_04_20	1046_0_1	55_0_83	30_0_1	1579_46_927	353_46_1	290_0_181	296_0_1	510_0_24	434_046_1	539_0_1
605_46_174	318_0_1	1341_046_103	197_04_72	196_0_1	119_04_1	231_0_1	1542_0_174	1714_04_211	352_0_1	1587_0_23	182_46_1	1693_046_1042	421_0_1	1467_0_42	1036_46_575	363_034_3	360_0_119	1655_04_60	1177_46_1	76_46_1	108_0_259	297_0_1	128_0_1	1717_0_18	248_04_1	105_04_1	1068_04_18	1046_0_1	55_0_91	30_0_1	1579_46_938	353_46_1	290_0_177	296_0_1	510_0_25	434_046_1	539_0_1
605_46_168	318_0_1	1341_046_110	197_04_72	119_04_1	231_0_1	1542_0_177	1714_04_214	352_0_1	1587_0_21	182_46_1	1693_046_1062	1467_0_44	1036_46_573	363_034_4	360_0_114	1655_04_63	1177_46_1	76_46_1	108_0_272	297_0_1	128_0_1	1717_0_23	248_04_1	105_04_1	1068_04_20	55_0_86	30_0_1	1579_46_925	353_46_1	290_0_172	296_0_1	510_0_27	434_046_1	539_0_1
605_46_161	318_0_1	1341_046_121	197_04_75	119_04_1	231_0_1	1542_0_173	1714_04_206	352_0_1	1587_0_20	182_46_1	1693_046_1078	1467_0_51	1036_46_593	363_034_5	360_0_106	1655_04_62	1177_46_1	76_46_1	108_0_271	297_0_1	128_0_1	1717_0_22	248_04_1	105_04_1	1068_04_19	55_0_88	30_0_1	1579_46_908	353_46_1	290_0_160	296_0_1	510_0_27	434_046_1	539_0_1
605_46_156	318_0_1	1341_046_120	197_04_73	119_04_1	231_0_1	1542_0_159	1714_04_207	352_0_1	1587_0_24	182_46_1	1693_046_1096	1467_0_52	1036_46_600	363_034_3	360_0_106	1655_04_58	1177_46_1	76_46_1	108_0_271	297_0_1	128_0_1	1717_0_21	248_04_1	105_04_1	1068_04_17	55_0_93	30_0_1	1579_46_917	353_46_1	290_0_159	296_0_1	510_0_28	434_046_1	539_0_1
605_46_142	318_0_1	1341_046_117	197_04_69	119_04_1	231_0_1	1542_0_164	1714_04_203	352_0_1	1587_0_30	182_46_1	1693_046_1097	1467_0_47	1036_46_607	363_034_4	360_0_103	1655_04_52	1177_46_1	76_46_1	108_0_258	297_0_1	128_0_1	1717_0_23	248_04_1	105_04_1	1068_04_16	55_0_98	30_0_1	1579_46_867	353_46_1	290_0_161	296_0_1	510_0_24	434_046_1	539_0_1
605_46_132	318_0_1	1341_046_108	197_04_65	119_04_1	231_0_1	1542_0_161	1714_04_212	352_0_1	1587_0_26	182_46_1	1693_046_1093	1467_0_47	1036_46_628	363_034_6	360_0_100	1655_04_49	1177_46_1	76_46_1	108_0_262	297_0_1	128_0_1	1717_0_17	248_04_1	105_04_1	1068_04_19	55_0_105	30_0_1	1579_46_857	353_46_1	290_0_165	296_0_1	510_0_28	434_046_1	539_0_1
605_46_133	318_0_1	1341_046_104	197_04_58	119_04_1	231_0_1	1542_0_157	1714_04_209	352_0_1	1587_0_23	182_46_1	1693_046_1074	1467_0_47	1036_46_630	363_034_6	360_0_90	1655_04_54	1177_46_1	76_46_1	108_0_259	297_0_1	128_0_1	1717_0_13	248_04_1	105_04_1	1068_04_24	55_0_110	30_0_1	1579_46_861	353_46_1	290_0_177	296_0_1	510_0_31	434_046_1	539_0_1
605_46_127	318_0_1	1341_046_106	197_04_53	119_04_1	231_0_1	1542_0_162	1714_04_215	352_0_1	1587_0_13	182_46_1	1693_046_1087	1467_0_51	1036_46_633	363_034_6	360_0_95	1655_04_55	1177_46_1	76_46_1	108_0_250	297_0_1	128_0_1	1717_0_10	248_04_1	105_04_1	1068_04_23	55_0_96	30_0_1	1579_46_894	353_46_1	290_0_182	296_0_1	510_0_29	434_046_1	539_0_1
605_46_139	318_0_1	1341_046_111	197_04_57	119_04_1	231_0_1	1542_0_160	1714_04_203	352_0_1	1587_0_12	182_46_1	1693_046_1087	1467_0_56	1036_46_628	363_034_4	360_0_94	1655_04_60	1177_46_1	76_46_1	108_0_251	297_0_1	128_0_1	1717_0_9	248_04_1	105_04_1	1068_04_23	55_0_89	30_0_1	1579_46_912	353_46_1	290_0_188	296_0_1	510_0_26	434_046_1	539_0_1
605_46_124	318_0_1	1341_046_111	197_04_63	119_04_1	231_0_1	1542_0_165	1714_04_204	352_0_1	1587_0_12	182_46_1	1693_046_1066	1467_0_60	1036_46_634	363_034_4	360_0_90	1655_04_60	1177_46_1	76_46_1	108_0_252	297_0_1	128_0_1	1717_0_10	248_04_1	105_04_1	1068_04_25	55_0_86	30_0_1	1579_46_904	353_46_1	290_0_203	296_0_1	510_0_27	434_046_1	539_0_1
605_46_120	318_0_1	1341_046_97	197_04_65	119_04_1	231_0_1	1542_0_153	1714_04_203	352_0_1	1587_0_10	182_46_1	1693_046_1059	1467_0_57	1036_46_632	363_034_2	360_0_93	1655_04_59	1177_46_1	76_46_1	108_0_244	297_0_1	128_0_1	1717_0_8	248_04_1	105_04_1	1068_04_23	55_0_82	30_0_1	1579_46_939	353_46_1	290_0_203	296_0_1	510_0_24	434_046_1	539_0_1
605_46_125	318_0_1	1341_046_95	197_04_64	119_04_1	231_0_1	1542_0_149	1714_04_202	352_0_1	1587_0_7	182_46_1	1693_046_1093	1467_0_57	1036_46_615	363_034_3	360_0_95	1655_04_53	1177_46_1	76_46_1	108_0_230	297_0_1	128_0_1	1717_0_9	248_04_1	105_04_1	1068_04_30	55_0_82	30_0_1	1579_46_970	353_46_1	290_0_191	296_0_1	510_0_26	434_046_1	539_0_1
605_46_121	318_0_1	1341_046_94	197_04_58	119_04_1	231_0_1	1542_0_148	1714_04_191	352_0_1	1587_0_6	182_46_1	1693_046_1081	1467_0_59	1036_46_627	363_034_2	360_0_93	1655_04_45	1177_46_1	76_46_1	108_0_229	297_0_1	128_0_1	1717_0_8	248_04_1	105_04_1	1068_04_26	55_0_83	30_0_1	1579_46_999	353_46_1	290_0_189	296_0_1	510_0_23	434_046_1	539_0_1
605_46_126	318_0_1	1341_046_88	197_04_55	119_04_1	231_0_1	1542_0_152	1714_04_185	352_0_1	1587_0_6	182_46_1	1693_046_1086	1467_0_51	1036_46_644	363_034_2	360_0_101	1655_04_46	1177_46_1	76_46_1	108_0_237	297_0_1	128_0_1	1717_0_9	248_04_1	105_04_1	1068_04_22	55_0_80	30_0_1	1579_46_971	353_46_1	290_0_185	296_0_1	510_0_20	434_046_1	539_0_1
605_46_125	318_0_1	1341_046_91	197_04_59	119_04_1	231_0_1	1542_0_153	1714_04_189	352_0_1	1587_0_7	182_46_1	1693_046_1074	1467_0_48	1036_46_640	363_034_3	360_0_105	1655_04_57	1177_46_1	76_46_1	108_0_210	297_0_1	128_0_1	1717_0_11	248_04_1	105_04_1	1068_04_18	55_0_95	30_0_1	1579_46_945	353_46_1	290_0_178	296_0_1	510_0_21	434_046_1	539_0_1
605_46_135	318_0_1	1341_046_85	197_04_49	119_04_1	231_0_1	1542_0_163	1714_04_186	352_0_1	1587_0_7	182_46_1	1693_046_1080	1467_0_45	1036_46_632	363_034_6	360_0_107	1655_04_55	1177_46_1	76_46_1	108_0_199	297_0_1	128_0_1	1717_0_13	248_04_1	105_04_1	1068_04_13	55_0_109	30_0_1	1579_46_967	353_46_1	290_0_199	296_0_1	510_0_15	434_046_1	539_0_1
605_46_130	318_0_1	1341_046_93	197_04_50	119_04_1	231_0_1	1542_0_166	1714_04_188	352_0_1	1587_0_9	182_46_1	1693_046_1089	1467_0_43	1036_46_658	363_034_6	360_0_102	1655_04_57	1177_46_1	76_46_1	108_0_201	297_0_1	128_0_1	1717_0_14	248_04_1	105_04_1	1068_04_15	55_0_118	30_0_1	1579_46_953	353_46_1	290_0_218	296_0_1	510_0_16	434_046_1	539_0_1
605_46_134	318_0_1	1341_046_101	197_04_55	119_04_1	231_0_1	1542_0_171	1714_04_186	352_0_1	1587_0_12	182_46_1	1693_046_1107	1467_0_42	1036_46_660	363_034_7	360_0_91	1655_04_58	1177_46_1	76_46_1	108_0_220	297_0_1	128_0_1	1717_0_12	248_04_1	105_04_1	1068_04_17	55_0_127	30_0_1	1579_46_967	353_46_1	290_0_223	296_0_1	510_0_21	434_046_1	539_0_1
605_46_118	318_0_1	1341_046_105	197_04_59	119_04_1	231_0_1	1542_0_182	1714_04_191	352_0_1	1587_0_11	182_46_1	1693_046_1136	1467_0_46	1036_46_640	363_034_7	360_0_95	1655_04_59	1177_46_1	76_46_1	108_0_223	297_0_1	128_0_1	1717_0_12	248_04_1	105_04_1	1068_04_16	55_0_134	30_0_1	1579_46_938	353_46_1	290_0_224	296_0_1	510_0_23	434_046_1	539_0_1
605_46_119	318_0_1	1341_046_106	197_04_52	119_04_1	231_0_1	1542_0_184	1714_04_185	352_0_1	1587_0_15	182_46_1	1693_046_1130	1467_0_46	1036_46_626	363_034_7	360_0_86	1655_04_60	1177_46_1	76_46_1	108_0_240	297_0_1	128_0_1	1717_0_13	248_04_1	105_04_1	1068_04_15	55_0_140	30_0_1	1579_46_934	353_46_1	290_0_207	296_0_1	510_0_24	434_046_1	539_0_1
605_46_117	318_0_1	1341_046_100	197_04_45	119_04_1	231_0_1	1542_0_185	1714_04_175	352_0_1	1587_0_16	182_46_1	1693_046_1136	1467_0_47	1036_46_633	363_034_9	360_0_83	1655_04_66	1177_46_1	76_46_1	108_0_239	297_0_1	128_0_1	1717_0_12	248_04_1	105_04_1	1068_04_13	55_0_135	30_0_1	1579_46_966	353_46_1	290_0_209	296_0_1	510_0_24	434_046_1	539_0_1
605_46_118	318_0_1	1341_046_95	197_04_41	119_04_1	231_0_1	1542_0_182	1714_04_165	352_0_1	1587_0_12	182_46_1	1693_046_1087	1467_0_46	1036_46_628	363_034_8	360_0_75	1655_04_69	1177_46_1	76_46_1	108_0_231	297_0_1	128_0_1	1717_0_12	248_04_1	105_04_1	1068_04_8	55_0_122	30_0_1	1579_46_1027	353_46_1	290_0_191	296_0_1	510_0_23	434_046_1	539_0_1
605_46_111	318_0_1	1341_046_89	197_04_42	119_04_1	231_0_1	1542_0_181	1714_04_159	352_0_1	1587_0_9	182_46_1	1693_046_1074	1467_0_42	1036_46_633	363_034_9	360_0_65	1655_04_66	1177_46_1	76_46_1	108_0_242	297_0_1	128_0_1	1717_0_10	248_04_1	105_04_1	1068_04_9	55_0_107	30_0_1	1579_46_1054	353_46_1	290_0_178	296_0_1	510_0_22	434_046_1	539_0_1
605_46_110	318_0_1	1341_046_87	197_04_40	119_04_1	231_0_1	1542_0_183	1714_04_148	352_0_1	1587_0_9	182_46_1	1693_046_1102	1467_0_49	1036_46_637	363_034_9	360_0_61	1655_04_60	1177_46_1	76_46_1	108_0_238	297_0_1	128_0_1	1717_0_9	248_04_1	105_04_1	1068_04_13	55_0_92	30_0_1	1579_46_1023	353_46_1	290_0_174	296_0_1	510_0_22	434_046_1	539_0_1
605_46_110	318_0_1	1341_046_99	197_04_32	119_04_1	231_0_1	1542_0_188	1714_04_151	352_0_1	1587_0_10	182_46_1	1693_046_1070	1467_0_55	1036_46_639	363_034_8	360_0_59	1655_04_56	1177_46_1	76_46_1	108_0_243	297_0_1	128_0_1	1717_0_14	248_04_1	105_04_1	1068_04_11	55_0_92	30_0_1	1579_46_1046	353_46_1	290_0_159	296_0_1	510_0_18	434_046_1	539_0_1
605_46_116	318_0_1	1341_046_98	197_04_29	119_04_1	231_0_1	1542_0_191	1714_04_168	352_0_1	1587_0_9	182_46_1	1693_046_1075	1467_0_56	1036_46_651	363_034_10	360_0_57	1655_04_50	1177_46_1	76_46_1	108_0_232	297_0_1	128_0_1	1717_0_13	248_04_1	105_04_1	1068_04_11	55_0_78	30_0_1	1579_46_1027	353_46_1	290_0_145	296_0_1	510_0_20	434_046_1	539_0_1
605_46_117	318_0_1	1341_046_96	197_04_31	119_04_1	231_0_1	1542_0_190	1714_04_164	352_0_1	1587_0_7	182_46_1	1693_046_1065	1467_0_60	1036_46_667	363_034_12	360_0_49	1655_04_45	1177_46_1	76_46_1	108_0_222	297_0_1	128_0_1	1717_0_12	248_04_1	105_04_1	1068_04_8	55_0_76	30_0_1	1579_46_1023	353_46_1	290_0_142	296_0_1	510_0_18	434_046_1	539_0_1
605_46_114	318_0_1	1341_046_94	197_04_32	119_04_1	231_0_1	1542_0_185	1714_04_182	352_0_1	1587_0_9	182_46_1	1693_046_1064	1467_0_55	1036_46_666	363_034_11	360_0_49	1655_04_48	1177_46_1	76_46_1	108_0_214	297_0_1	128_0_1	1717_0_10	248_04_1	105_04_1	1068_04_9	55_0_78	30_0_1	1579_46_1010	353_46_1	290_0_137	296_0_1	510_0_20	434_046_1	539_0_1
605_46_117	318_0_1	1341_046_96	197_04_29	119_04_1	231_0_1	1542_0_176	1714_04_167	352_0_1	1587_0_9	182_46_1	1693_046_1061	1467_0_52	1036_46_676	363_034_8	360_0_47	1655_04_55	1177_46_1	76_46_1	108_0_207	297_0_1	128_0_1	1717_0_14	248_04_1	105_04_1	1068_04_12	55_0_85	30_0_1	1579_46_993	353_46_1	290_0_148	296_0_1	510_0_20	434_046_1	539_0_1
605_46_118	318_0_1	1341_046_92	197_04_27	119_04_1	231_0_1	1542_0_186	1714_04_162	352_0_1	1587_0_11	182_46_1	1693_046_1087	1467_0_53	1036_46_661	363_034_6	360_0_54	1655_04_56	1177_46_1	76_46_1	108_0_218	297_0_1	128_0_1	1717_0_16	248_04_1	105_04_1	1068_04_12	55_0_101	30_0_1	1579_46_965	353_46_1	290_0_154	296_0_1	510_0_21	434_046_1	539_0_1
605_46_124	318_0_1	1341_046_99	197_04_29	119_04_1	231_0_1	1542_0_178	1714_04_170	352_0_1	1587_0_13	182_46_1	1693_046_1099	1467_0_51	1036_46_661	363_034_6	360_0_62	1655_04_63	1177_46_1	76_46_1	108_0_218	297_0_1	128_0_1	1717_0_17	248_04_1	105_04_1	1068_04_10	55_0_108	30_0_1	1579_46_952	353_46_1	290_0_151	296_0_1	510_0_24	434_046_1	539_0_1
605_46_120	318_0_1	1341_046_94	197_04_25	119_04_1	231_0_1	1542_0_178	1714_04_162	352_0_1	1587_0_9	182_46_1	1693_046_1117	1467_0_47	1036_46_680	363_034_5	360_0_67	1655_04_69	1177_46_1	76_46_1	108_0_232	297_0_1	128_0_1	1717_0_14	248_04_1	105_04_1	1068_04_10	55_0_118	30_0_1	1579_46_924	353_46_1	290_0_151	296_0_1	510_0_25	434_046_1	539_0_1
605_46_119	318_0_1	1341_046_78	197_04_20	119_04_1	231_0_1	1542_0_177	1714_04_178	352_0_1	1587_0_11	182_46_1	1693_046_1136	1467_0_50	1036_46_684	363_034_4	360_0_77	1655_04_80	1177_46_1	76_46_1	108_0_245	297_0_1	128_0_1	1717_0_7	248_04_1	105_04_1	1068_04_13	55_0_122	30_0_1	1579_46_891	353_46_1	290_0_146	296_0_1	510_0_27	434_046_1	539_0_1
605_46_117	318_0_1	1341_046_72	197_04_21	119_04_1	231_0_1	1542_0_173	1714_04_174	352_0_1	1587_0_10	182_46_1	1693_046_1192	1467_0_48	1036_46_664	363_034_7	360_0_83	1655_04_89	1177_46_1	76_46_1	108_0_242	297_0_1	128_0_1	1717_0_7	248_04_1	105_04_1	1068_04_15	55_0_127	30_0_1	1579_46_885	353_46_1	290_0_153	296_0_1	510_0_27	434_046_1	539_0_1
605_46_112	318_0_1	1341_046_70	197_04_21	119_04_1	231_0_1	1542_0_171	1714_04_174	352_0_1	1587_0_13	182_46_1	1693_046_1235	1467_0_53	1036_46_677	363_034_7	360_0_72	1655_04_95	1177_46_1	76_46_1	108_0_228	297_0_1	128_0_1	1717_0_8	248_04_1	105_04_1	1068_04_18	55_0_130	30_0_1	1579_46_894	353_46_1	290_0_153	296_0_1	510_0_26	434_046_1	539_0_1
605_46_104	318_0_1	1341_046_68	197_04_18	119_04_1	231_0_1	1542_0_175	1714_04_169	352_0_1	1587_0_10	182_46_1	1693_046_1256	1467_0_48	1036_46_681	363_034_7	360_0_64	1655_04_95	1177_46_1	76_46_1	108_0_230	297_0_1	128_0_1	1717_0_6	248_04_1	105_04_1	1068_04_19	55_0_139	30_0_1	1579_46_920	353_46_1	290_0_150	296_0_1	510_0_26	434_046_1	539_0_1
605_46_96	318_0_1	1341_046_76	197_04_18	119_04_1	231_0_1	1542_0_178	1714_04_148	352_0_1	1587_0_10	182_46_1	1693_046_1268	1467_0_43	1036_46_684	363_034_7	360_0_69	1655_04_91	1177_46_1	76_46_1	108_0_232	297_0_1	128_0_1	1717_0_5	248_04_1	105_04_1	1068_04_19	55_0_138	30_0_1	1579_46_932	353_46_1	290_0_151	296_0_1	510_0_26	434_046_1	539_0_1
605_46_88	318_0_1	1341_046_85	197_04_21	119_04_1	231_0_1	1542_0_168	1714_04_143	352_0_1	1587_0_10	182_46_1	1693_046_1284	1467_0_41	1036_46_656	363_034_6	360_0_60	1655_04_87	1177_46_1	76_46_1	108_0_234	297_0_1	128_0_1	1717_0_9	248_04_1	105_04_1	1068_04_13	55_0_134	30_0_1	1579_46_938	353_46_1	290_0_155	296_0_1	510_0_24	434_046_1	539_0_1
605_46_87	318_0_1	1341_046_87	197_04_18	119_04_1	231_0_1	1542_0_165	1714_04_137	352_0_1	1587_0_5	182_46_1	1693_046_1274	1467_0_39	1036_46_643	363_034_6	360_0_66	1655_04_80	1177_46_1	76_46_1	108_0_232	297_0_1	128_0_1	1717_0_17	248_04_1	105_04_1	1068_04_11	55_0_147	30_0_1	1579_46_933	353_46_1	290_0_161	296_0_1	510_0_21	434_046_1	539_0_1
605_46_83	318_0_1	1341_046_89	197_04_22	119_04_1	231_0_1	1542_0_166	1714_04_146	352_0_1	1587_0_7	182_46_1	1693_046_1243	1467_0_37	1036_46_648	363_034_5	360_0_65	1655_04_78	1177_46_1	76_46_1	108_0_246	297_0_1	128_0_1	1717_0_25	248_04_1	105_04_1	1068_04_8	55_0_146	30_0_1	1579_46_942	353_46_1	290_0_169	296_0_1	510_0_19	434_046_1	539_0_1
605_46_79	318_0_1	1341_046_89	197_04_23	119_04_1	231_0_1	1542_0_162	1714_04_152	352_0_1	1587_0_7	182_46_1	1693_046_1219	1467_0_33	1036_46_645	363_034_4	360_0_73	1655_04_70	1177_46_1	76_46_1	108_0_255	297_0_1	128_0_1	1717_0_39	248_04_1	105_04_1	1068_04_7	55_0_143	30_0_1	1579_46_943	353_46_1	290_0_180	296_0_1	510_0_20	434_046_1	539_0_1
605_46_73	318_0_1	1341_046_79	197_04_22	119_04_1	231_0_1	1542_0_158	1714_04_148	352_0_1	1587_0_7	182_46_1	1693_046_1210	1467_0_29	1036_46_644	363_034_5	360_0_79	1655_04_66	1177_46_1	76_46_1	108_0_259	297_0_1	128_0_1	1717_0_43	248_04_1	105_04_1	1068_04_7	55_0_140	30_0_1	1579_46_929	353_46_1	290_0_171	296_0_1	510_0_24	434_046_1	539_0_1
605_46_79	318_0_1	1341_046_84	197_04_22	119_04_1	231_0_1	1542_0_153	1714_04_152	352_0_1	1587_0_10	182_46_1	1693_046_1187	1467_0_31	1036_46_651	363_034_1	360_0_84	1655_04_69	1177_46_1	76_46_1	108_0_240	297_0_1	128_0_1	1717_0_43	248_04_1	105_04_1	1068_04_5	55_0_151	30_0_1	1579_46_922	353_46_1	290_0_170	296_0_1	510_0_24	434_046_1	539_0_1
605_46_88	318_0_1	1341_046_82	197_04_22	119_04_1	231_0_1	1542_0_150	1714_04_153	352_0_1	1587_0_11	182_46_1	1693_046_1184	1467_0_33	1036_46_654	363_034_1	360_0_85	1655_04_62	1177_46_1	76_46_1	108_0_230	297_0_1	128_0_1	1717_0_39	248_04_1	105_04_1	1068_04_8	55_0_143	30_0_1	1579_46_933	353_46_1	290_0_167	296_0_1	510_0_22	434_046_1	539_0_1
605_46_95	318_0_1	1341_046_78	197_04_18	119_04_1	231_0_1	1542_0_153	1714_04_157	352_0_1	1587_0_12	182_46_1	1693_046_1200	1467_0_34	1036_46_664	360_0_90	1655_04_75	1177_46_1	76_46_1	108_0_215	297_0_1	128_0_1	1717_0_38	105_04_1	1068_04_13	55_0_153	30_0_1	1579_46_916	353_46_1	290_0_155	296_0_1	510_0_24	434_046_1	539_0_1
605_46_104	318_0_1	1341_046_82	197_04_21	119_04_1	231_0_1	1542_0_159	1714_04_167	352_0_1	1587_0_13	182_46_1	1693_046_1258	1467_0_29	1036_46_637	360_0_97	1655_04_72	1177_46_1	76_46_1	108_0_213	297_0_1	128_0_1	1717_0_31	105_04_1	1068_04_14	55_0_155	30_0_1	1579_46_931	353_46_1	290_0_142	296_0_1	510_0_24	434_046_1	539_0_1
605_46_113	318_0_1	1341_046_80	197_04_18	119_04_1	231_0_1	1542_0_165	1714_04_161	352_0_1	1587_0_21	182_46_1	1693_046_1295	1467_0_31	1036_46_605	360_0_100	1655_04_63	1177_46_1	76_46_1	108_0_208	297_0_1	128_0_1	1717_0_25	105_04_1	1068_04_16	55_0_153	30_0_1	1579_46_945	353_46_1	290_0_146	296_0_1	510_0_27	434_046_1	539_0_1
605_46_114	318_0_1	1341_046_76	197_04_18	119_04_1	231_0_1	1542_0_158	1714_04_142	352_0_1	1587_0_26	182_46_1	1693_046_1347	1467_0_29	1036_46_561	360_0_96	1655_04_61	1177_46_1	76_46_1	108_0_220	297_0_1	128_0_1	1717_0_26	105_04_1	1068_04_16	55_0_149	30_0_1	1579_46_925	353_46_1	290_0_139	296_0_1	510_0_33	434_046_1	539_0_1
605_46_116	318_0_1	1341_046_74	197_04_23	119_04_1	231_0_1	1542_0_159	1714_04_142	352_0_1	1587_0_28	182_46_1	1693_046_1340	1467_0_28	1036_46_554	360_0_93	1655_04_60	1177_46_1	76_46_1	108_0_226	297_0_1	128_0_1	1717_0_20	105_04_1	1068_04_14	55_0_146	30_0_1	1579_46_914	353_46_1	290_0_147	296_0_1	510_0_34	434_046_1	539_0_1
605_46_110	318_0_1	1341_046_75	197_04_20	119_04_1	231_0_1	1542_0_146	1714_04_148	352_0_1	1587_0_27	182_46_1	1693_046_1355	1467_0_26	1036_46_543	360_0_85	1655_04_55	1177_46_1	76_46_1	108_0_224	297_0_1	128_0_1	1717_0_23	105_04_1	1068_04_8	55_0_133	30_0_1	1579_46_926	353_46_1	290_0_163	296_0_1	510_0_37	434_046_1	539_0_1
605_46_107	318_0_1	1341_046_75	197_04_20	119_04_1	231_0_1	1542_0_140	1714_04_148	352_0_1	1587_0_27	182_46_1	1693_046_1343	1467_0_28	1036_46_553	360_0_68	1655_04_46	1177_46_1	76_46_1	108_0_247	297_0_1	128_0_1	1717_0_27	105_04_1	1068_04_7	55_0_120	30_0_1	1579_46_938	353_46_1	290_0_160	296_0_1	510_0_37	434_046_1	539_0_1
605_46_103	318_0_1	1341_046_67	197_04_23	119_04_1	231_0_1	1542_0_138	1714_04_158	352_0_1	1587_0_27	182_46_1	1693_046_1295	1467_0_32	1036_46_541	360_0_69	1655_04_50	1177_46_1	76_46_1	108_0_244	297_0_1	128_0_1	1717_0_28	105_04_1	1068_04_6	55_0_132	30_0_1	1579_46_945	353_46_1	290_0_158	296_0_1	510_0_40	434_046_1	539_0_1
605_46_92	318_0_1	1341_046_71	197_04_16	119_04_1	231_0_1	1542_0_143	1714_04_157	352_0_1	1587_0_24	182_46_1	1693_046_1248	1467_0_33	1036_46_551	360_0_77	1655_04_49	1177_46_1	76_46_1	108_0_243	297_0_1	128_0_1	1717_0_31	105_04_1	1068_04_8	55_0_121	30_0_1	1579_46_974	353_46_1	290_0_156	296_0_1	510_0_41	434_046_1	539_0_1
605_46_100	318_0_1	1341_046_69	197_04_16	119_04_1	231_0_1	1542_0_134	1714_04_159	352_0_1	1587_0_26	182_46_1	1693_046_1275	1467_0_31	1036_46_560	360_0_88	1655_04_50	1177_46_1	76_46_1	108_0_248	297_0_1	128_0_1	1717_0_26	105_04_1	1068_04_6	55_0_124	30_0_1	1579_46_980	353_46_1	290_0_158	296_0_1	510_0_42	434_046_1	539_0_1
605_46_109	318_0_1	1341_046_67	197_04_19	119_04_1	231_0_1	1542_0_136	1714_04_167	352_0_1	1587_0_22	182_46_1	1693_046_1264	1467_0_29	1036_46_550	360_0_86	1655_04_47	1177_46_1	76_46_1	108_0_235	297_0_1	128_0_1	1717_0_30	105_04_1	1068_04_9	55_0_126	30_0_1	1579_46_984	353_46_1	290_0_159	296_0_1	510_0_45	434_046_1	539_0_1
605_46_113	318_0_1	1341_046_68	197_04_17	119_04_1	231_0_1	1542_0_128	1714_04_165	352_0_1	1587_0_21	182_46_1	1693_046_1261	1467_0_32	1036_46_564	360_0_83	1655_04_44	1177_46_1	76_46_1	108_0_228	297_0_1	128_0_1	1717_0_28	105_04_1	1068_04_7	55_0_132	30_0_1	1579_46_1009	353_46_1	290_0_157	296_0_1	510_0_37	434_046_1	539_0_1
605_46_124	318_0_1	1341_046_69	197_04_14	119_04_1	231_0_1	1542_0_117	1714_04_171	352_0_1	1587_0_21	182_46_1	1693_046_1259	1467_0_32	1036_46_555	360_0_81	1655_04_58	1177_46_1	76_46_1	108_0_230	297_0_1	128_0_1	1717_0_37	105_04_1	1068_04_7	55_0_127	30_0_1	1579_46_1011	353_46_1	290_0_154	296_0_1	510_0_37	434_046_1	539_0_1
605_46_138	318_0_1	1341_046_71	197_04_12	119_04_1	231_0_1	1542_0_115	1714_04_174	352_0_1	1587_0_25	182_46_1	1693_046_1293	1467_0_28	1036_46_559	360_0_73	1655_04_61	1177_46_1	76_46_1	108_0_224	297_0_1	128_0_1	1717_0_31	105_04_1	1068_04_7	55_0_134	30_0_1	1579_46_991	353_46_1	290_0_146	296_0_1	510_0_34	434_046_1	539_0_1
605_46_139	318_0_1	1341_046_73	197_04_15	119_04_1	231_0_1	1542_0_102	1714_04_177	352_0_1	1587_0_19	182_46_1	1693_046_1319	1467_0_20	1036_46_566	360_0_77	1655_04_59	1177_46_1	76_46_1	108_0_229	297_0_1	128_0_1	1717_0_36	105_04_1	1068_04_5	55_0_126	30_0_1	1579_46_992	353_46_1	290_0_152	296_0_1	510_0_35	434_046_1	539_0_1
605_46_144	318_0_1	1341_046_69	197_04_15	119_04_1	231_0_1	1542_0_105	1714_04_190	352_0_1	1587_0_18	182_46_1	1693_046_1355	1467_0_22	1036_46_580	360_0_77	1655_04_63	1177_46_1	76_46_1	108_0_233	297_0_1	128_0_1	1717_0_32	105_04_1	1068_04_6	55_0_122	30_0_1	1579_46_989	353_46_1	290_0_149	296_0_1	510_0_40	434_046_1	539_0_1
605_46_141	318_0_1	1341_046_67	197_04_20	119_04_1	231_0_1	1542_0_109	1714_04_191	352_0_1	1587_0_24	182_46_1	1693_046_1341	1467_0_17	1036_46_617	360_0_78	1655_04_65	1177_46_1	76_46_1	108_0_223	297_0_1	128_0_1	1717_0_39	105_04_1	1068_04_6	55_0_124	30_0_1	1579_46_948	353_46_1	290_0_147	296_0_1	510_0_42	434_046_1	539_0_1
605_46_149	318_0_1	1341_046_60	197_04_20	119_04_1	231_0_1	1542_0_108	1714_04_196	352_0_1	1587_0_24	182_46_1	1693_046_1320	1467_0_16	1036_46_628	360_0_74	1655_04_59	1177_46_1	76_46_1	108_0_219	297_0_1	128_0_1	1717_0_38	105_04_1	1068_04_6	55_0_116	30_0_1	1579_46_972	353_46_1	290_0_147	296_0_1	510_0_43	434_046_1	539_0_1
605_46_172	318_0_1	1341_046_54	197_04_20	119_04_1	231_0_1	1542_0_111	1714_04_193	352_0_1	1587_0_21	182_46_1	1693_046_1322	1467_0_17	1036_46_656	360_0_83	1655_04_62	1177_46_1	76_46_1	108_0_224	297_0_1	128_0_1	1717_0_33	105_04_1	1068_04_9	55_0_112	30_0_1	1579_46_962	353_46_1	290_0_143	296_0_1	510_0_43	434_046_1	539_0_1
605_46_180	318_0_1	1341_046_53	197_04_18	119_04_1	231_0_1	1542_0_112	1714_04_193	352_0_1	1587_0_22	182_46_1	1693_046_1301	1467_0_16	1036_46_642	360_0_81	1655_04_64	1177_46_1	76_46_1	108_0_227	297_0_1	128_0_1	1717_0_38	105_04_1	1068_04_12	55_0_117	30_0_1	1579_46_940	353_46_1	290_0_140	296_0_1	510_0_49	434_046_1	539_0_1
605_46_177	318_0_1	1341_046_48	197_04_18	119_04_1	231_0_1	1542_0_113	1714_04_189	352_0_1	1587_0_22	182_46_1	1693_046_1279	1467_0_19	1036_46_631	360_0_73	1655_04_61	1177_46_1	76_46_1	108_0_234	297_0_1	128_0_1	1717_0_35	105_04_1	1068_04_16	55_0_117	30_0_1	1579_46_925	353_46_1	290_0_136	296_0_1	510_0_55	434_046_1	539_0_1
605_46_171	318_0_1	1341_046_60	197_04_14	119_04_1	231_0_1	1542_0_108	1714_04_166	352_0_1	1587_0_23	182_46_1	1693_046_1294	1467_0_25	1036_46_627	360_0_64	1655_04_55	1177_46_1	76_46_1	108_0_233	297_0_1	128_0_1	1717_0_35	105_04_1	1068_04_18	55_0_127	30_0_1	1579_46_920	353_46_1	290_0_137	296_0_1	510_0_51	434_046_1	539_0_1
605_46_174	318_0_1	1341_046_62	197_04_12	119_04_1	231_0_1	1542_0_106	1714_04_157	352_0_1	1587_0_19	182_46_1	1693_046_1316	1467_0_27	1036_46_616	360_0_60	1655_04_49	1177_46_1	76_46_1	108_0_243	297_0_1	128_0_1	1717_0_35	105_04_1	1068_04_18	55_0_123	30_0_1	1579_46_910	353_46_1	290_0_131	296_0_1	510_0_47	434_046_1	539_0_1
605_46_165	318_0_1	1341_046_66	197_04_13	119_04_1	231_0_1	1542_0_97	1714_04_147	352_0_1	1587_0_16	182_46_1	1693_046_1302	1467_0_31	1036_46_599	360_0_63	1655_04_50	1177_46_1	76_46_1	108_0_242	297_0_1	128_0_1	1717_0_34	105_04_1	1068_04_15	55_0_116	30_0_1	1579_46_947	353_46_1	290_0_131	296_0_1	510_0_42	434_046_1	539_0_1
605_46_168	318_0_1	1341_046_73	197_04_11	119_04_1	231_0_1	1542_0_92	1714_04_142	352_0_1	1587_0_18	182_46_1	1693_046_1337	1467_0_29	1036_46_591	360_0_65	1655_04_47	1177_46_1	76_46_1	108_0_229	297_0_1	128_0_1	1717_0_33	105_04_1	1068_04_9	55_0_118	30_0_1	1579_46_961	353_46_1	290_0_134	296_0_1	510_0_38	434_046_1	539_0_1
605_46_178	318_0_1	1341_046_76	197_04_12	119_04_1	231_0_1	1542_0_98	1714_04_138	352_0_1	1587_0_16	182_46_1	1693_046_1347	1467_0_27	1036_46_574	360_0_77	1655_04_54	1177_46_1	76_46_1	108_0_209	297_0_1	128_0_1	1717_0_29	105_04_1	1068_04_10	55_0_116	30_0_1	1579_46_952	353_46_1	290_0_125	296_0_1	510_0_37	434_046_1	539_0_1
605_46_171	318_0_1	1341_046_74	197_04_9	119_04_1	231_0_1	1542_0_97	1714_04_131	352_0_1	1587_0_12	182_46_1	1693_046_1362	1467_0_30	1036_46_582	360_0_86	1655_04_50	1177_46_1	76_46_1	108_0_209	297_0_1	128_0_1	1717_0_23	105_04_1	1068_04_10	55_0_110	30_0_1	1579_46_959	353_46_1	290_0_121	296_0_1	510_0_35	434_046_1	539_0_1
605_46_178	318_0_1	1341_046_76	197_04_8	119_04_1	231_0_1	1542_0_91	1714_04_120	352_0_1	1587_0_14	182_46_1	1693_046_1336	1467_0_27	1036_46_570	360_0_86	1655_04_45	1177_46_1	76_46_1	108_0_193	297_0_1	128_0_1	1717_0_27	105_04_1	1068_04_11	55_0_110	30_0_1	1579_46_988	353_46_1	290_0_113	296_0_1	510_0_41	434_046_1	539_0_1
605_46_188	318_0_1	1341_046_81	197_04_10	119_04_1	231_0_1	1542_0_102	1714_04_135	352_0_1	1587_0_13	182_46_1	1693_046_1340	1467_0_24	1036_46_552	360_0_83	1655_04_52	1177_46_1	76_46_1	108_0_204	297_0_1	128_0_1	1717_0_26	105_04_1	1068_04_11	55_0_109	30_0_1	1579_46_966	353_46_1	290_0_106	296_0_1	510_0_37	434_046_1	539_0_1
605_46_200	318_0_1	1341_046_74	197_04_11	119_04_1	231_0_1	1542_0_116	1714_04_140	352_0_1	1587_0_13	182_46_1	1693_046_1349	1467_0_25	1036_46_563	360_0_78	1655_04_63	1177_46_1	76_46_1	108_0_198	297_0_1	128_0_1	1717_0_25	105_04_1	1068_04_12	55_0_100	30_0_1	1579_46_963	353_46_1	290_0_103	296_0_1	510_0_34	434_046_1	539_0_1
605_46_204	318_0_1	1341_046_69	197_04_12	119_04_1	231_0_1	1542_0_123	1714_04_132	352_0_1	1587_0_11	182_46_1	1693_046_1373	1467_0_27	1036_46_549	360_0_74	1655_04_64	1177_46_1	76_46_1	108_0_197	297_0_1	128_0_1	1717_0_28	105_04_1	1068_04_18	55_0_99	30_0_1	1579_46_961	353_46_1	290_0_102	296_0_1	510_0_35	434_046_1	539_0_1
605_46_204	318_0_1	1341_046_62	197_04_11	119_04_1	231_0_1	1542_0_134	1714_04_137	352_0_1	1587_0_13	182_46_1	1693_046_1348	1467_0_26	1036_46_534	360_0_72	1655_04_56	1177_46_1	76_46_1	108_0_196	297_0_1	128_0_1	1717_0_34	105_04_1	1068_04_20	55_0_92	30_0_1	1579_46_971	353_46_1	290_0_105	296_0_1	510_0_33	434_046_1	539_0_1
605_46_207	318_0_1	1341_046_62	197_04_13	119_04_1	231_0_1	1542_0_134	1714_04_127	352_0_1	1587_0_15	182_46_1	1693_046_1301	1467_0_29	1036_46_548	360_0_73	1655_04_47	1177_46_1	76_46_1	108_0_190	297_0_1	128_0_1	1717_0_41	105_04_1	1068_04_24	55_0_103	30_0_1	1579_46_925	353_46_1	290_0_114	296_0_1	510_0_36	434_046_1	539_0_1
605_46_212	318_0_1	1341_046_67	197_04_11	119_04_1	231_0_1	1542_0_133	1714_04_134	352_0_1	1587_0_17	182_46_1	1693_046_1334	1467_0_30	1036_46_547	360_0_72	1655_04_51	1177_46_1	76_46_1	108_0_189	297_0_1	128_0_1	1717_0_52	105_04_1	1068_04_23	55_0_95	30_0_1	1579_46_921	353_46_1	290_0_119	296_0_1	510_0_36	434_046_1	539_0_1
605_46_219	318_0_1	1341_046_78	197_04_11	119_04_1	231_0_1	1542_0_132	1714_04_140	352_0_1	1587_0_17	182_46_1	1693_046_1309	1467_0_33	1036_46_565	360_0_74	1655_04_46	1177_46_1	76_46_1	108_0_185	297_0_1	128_0_1	1717_0_57	105_04_1	1068_04_21	55_0_93	30_0_1	1579_46_936	353_46_1	290_0_129	296_0_1	510_0_36	434_046_1	539_0_1
605_46_227	318_0_1	1341_046_78	197_04_13	119_04_1	231_0_1	1542_0_119	1714_04_141	352_0_1	1587_0_18	182_46_1	1693_046_1320	1467_0_40	1036_46_581	360_0_67	1655_04_50	1177_46_1	76_46_1	108_0_181	297_0_1	128_0_1	1717_0_51	105_04_1	1068_04_22	55_0_84	30_0_1	1579_46_957	353_46_1	290_0_128	296_0_1	510_0_31	434_046_1	539_0_1
605_46_243	318_0_1	1341_046_78	197_04_13	119_04_1	231_0_1	1542_0_109	1714_04_139	352_0_1	1587_0_18	182_46_1	1693_046_1339	1467_0_40	1036_46_603	360_0_71	1655_04_47	1177_46_1	76_46_1	108_0_173	297_0_1	128_0_1	1717_0_49	105_04_1	1068_04_18	55_0_83	30_0_1	1579_46_973	353_46_1	290_0_138	296_0_1	510_0_31	434_046_1	539_0_1
605_46_230	318_0_1	1341_046_77	197_04_14	119_04_1	231_0_1	1542_0_107	1714_04_129	352_0_1	1587_0_17	182_46_1	1693_046_1333	1467_0_39	1036_46_599	360_0_69	1655_04_52	1177_46_1	76_46_1	108_0_172	297_0_1	128_0_1	1717_0_46	105_04_1	1068_04_16	55_0_94	30_0_1	1579_46_953	353_46_1	290_0_131	296_0_1	510_0_27	434_046_1	539_0_1
605_46_226	318_0_1	1341_046_72	197_04_16	119_04_1	231_0_1	1542_0_108	1714_04_127	352_0_1	1587_0_14	182_46_1	1693_046_1363	1467_0_39	1036_46_603	360_0_66	1655_04_51	1177_46_1	76_46_1	108_0_176	297_0_1	128_0_1	1717_0_47	105_04_1	1068_04_16	55_0_82	30_0_1	1579_46_955	353_46_1	290_0_133	296_0_1	510_0_29	434_046_1	539_0_1
605_46_213	318_0_1	1341_046_65	197_04_14	119_04_1	231_0_1	1542_0_121	1714_04_116	352_0_1	1587_0_12	182_46_1	1693_046_1361	1467_0_31	1036_46_587	360_0_77	1655_04_47	1177_46_1	76_46_1	108_0_170	297_0_1	128_0_1	1717_0_44	105_04_1	1068_04_13	55_0_89	30_0_1	1579_46_956	353_46_1	290_0_137	296_0_1	510_0_32	434_046_1	539_0_1
605_46_218	318_0_1	1341_046_56	197_04_15	119_04_1	231_0_1	1542_0_111	1714_04_115	352_0_1	1587_0_11	182_46_1	1693_046_1376	1467_0_31	1036_46_562	360_0_76	1655_04_47	1177_46_1	76_46_1	108_0_172	297_0_1	128_0_1	1717_0_43	105_04_1	1068_04_16	55_0_87	30_0_1	1579_46_979	353_46_1	290_0_134	296_0_1	510_0_29	434_046_1	539_0_1
605_46_219	318_0_1	1341_046_45	197_04_10	119_04_1	231_0_1	1542_0_127	1714_04_126	352_0_1	1587_0_13	182_46_1	1693_046_1358	1467_0_29	1036_46_520	360_0_75	1655_04_43	1177_46_1	76_46_1	108_0_174	297_0_1	128_0_1	1717_0_44	105_04_1	1068_04_18	55_0_86	30_0_1	1579_46_999	353_46_1	290_0_129	296_0_1	510_0_28	434_046_1	539_0_1
605_46_230	318_0_1	1341_046_40	197_04_9	119_04_1	231_0_1	1542_0_124	1714_04_129	352_0_1	1587_0_12	182_46_1	1693_046_1347	1467_0_29	1036_46_518	360_0_76	1655_04_43	1177_46_1	76_46_1	108_0_175	297_0_1	128_0_1	1717_0_41	105_04_1	1068_04_22	55_0_88	30_0_1	1579_46_998	353_46_1	290_0_118	296_0_1	510_0_26	434_046_1	539_0_1
605_46_241	318_0_1	1341_046_42	197_04_7	119_04_1	231_0_1	1542_0_134	1714_04_145	352_0_1	1587_0_15	182_46_1	1693_046_1354	1467_0_31	1036_46_522	360_0_82	1655_04_36	1177_46_1	76_46_1	108_0_178	297_0_1	128_0_1	1717_0_44	105_04_1	1068_04_22	55_0_75	30_0_1	1579_46_987	353_46_1	290_0_120	296_0_1	510_0_35	434_046_1	539_0_1
605_46_251	318_0_1	1341_046_37	197_04_5	119_04_1	231_0_1	1542_0_134	1714_04_145	352_0_1	1587_0_16	182_46_1	1693_046_1341	1467_0_33	1036_46_535	360_0_83	1655_04_41	1177_46_1	76_46_1	108_0_182	297_0_1	128_0_1	1717_0_49	105_04_1	1068_04_24	55_0_75	30_0_1	1579_46_945	353_46_1	290_0_122	296_0_1	510_0_35	434_046_1	539_0_1
605_46_270	318_0_1	1341_046_35	197_04_4	119_04_1	231_0_1	1542_0_139	1714_04_154	352_0_1	1587_0_14	182_46_1	1693_046_1321	1467_0_32	1036_46_521	360_0_88	1655_04_36	1177_46_1	76_46_1	108_0_183	297_0_1	128_0_1	1717_0_53	105_04_1	1068_04_25	55_0_79	30_0_1	1579_46_923	353_46_1	290_0_114	296_0_1	510_0_30	434_046_1	539_0_1
605_46_280	318_0_1	1341_046_41	197_04_6	119_04_1	231_0_1	1542_0_130	1714_04_164	352_0_1	1587_0_16	182_46_1	1693_046_1338	1467_0_32	1036_46_509	360_0_87	1655_04_39	1177_46_1	76_46_1	108_0_190	297_0_1	128_0_1	1717_0_61	105_04_1	1068_04_23	55_0_85	30_0_1	1579_46_924	353_46_1	290_0_126	296_0_1	510_0_31	434_046_1	539_0_1
605_46_270	318_0_1	1341_046_42	197_04_7	119_04_1	231_0_1	1542_0_130	1714_04_157	352_0_1	1587_0_19	182_46_1	1693_046_1345	1467_0_24	1036_46_494	360_0_91	1655_04_48	1177_46_1	76_46_1	108_0_190	297_0_1	128_0_1	1717_0_67	105_04_1	1068_04_21	55_0_83	30_0_1	1579_46_910	353_46_1	290_0_122	296_0_1	510_0_31	434_046_1	539_0_1
605_46_259	318_0_1	1341_046_46	197_04_8	119_04_1	231_0_1	1542_0_131	1714_04_148	352_0_1	1587_0_19	182_46_1	1693_046_1373	1467_0_26	1036_46_506	360_0_96	1655_04_53	1177_46_1	76_46_1	108_0_199	297_0_1	128_0_1	1717_0_68	105_04_1	1068_04_22	55_0_84	30_0_1	1579_46_907	353_46_1	290_0_121	296_0_1	510_0_27	434_046_1	539_0_1
605_46_251	318_0_1	1341_046_48	197_04_9	119_04_1	231_0_1	1542_0_129	1714_04_147	352_0_1	1587_0_22	182_46_1	1693_046_1369	1467_0_23	1036_46_513	360_0_100	1655_04_61	1177_46_1	76_46_1	108_0_198	297_0_1	128_0_1	1717_0_70	105_04_1	1068_04_20	55_0_93	30_0_1	1579_46_915	353_46_1	290_0_127	296_0_1	510_0_27	434_046_1	539_0_1
605_46_240	318_0_1	1341_046_50	197_04_9	119_04_1	231_0_1	1542_0_137	1714_04_136	352_0_1	1587_0_22	182_46_1	1693_046_1369	1467_0_21	1036_46_517	360_0_101	1655_04_61	1177_46_1	76_46_1	108_0_205	297_0_1	128_0_1	1717_0_67	105_04_1	1068_04_19	55_0_106	30_0_1	1579_46_899	353_46_1	290_0_125	296_0_1	510_0_31	434_046_1	539_0_1
605_46_244	318_0_1	1341_046_52	197_04_6	119_04_1	231_0_1	1542_0_147	1714_04_138	352_0_1	1587_0_22	182_46_1	1693_046_1396	1467_0_24	1036_46_491	360_0_96	1655_04_66	1177_46_1	76_46_1	108_0_203	297_0_1	128_0_1	1717_0_61	105_04_1	1068_04_21	55_0_101	30_0_1	1579_46_906	353_46_1	290_0_124	296_0_1	510_0_33	434_046_1	539_0_1
605_46_246	318_0_1	1341_046_50	197_04_7	119_04_1	231_0_1	1542_0_151	1714_04_135	352_0_1	1587_0_24	182_46_1	1693_046_1417	1467_0_23	1036_46_485	360_0_89	1655_04_71	1177_46_1	76_46_1	108_0_199	297_0_1	128_0_1	1717_0_72	105_04_1	1068_04_19	55_0_101	30_0_1	1579_46_907	353_46_1	290_0_122	296_0_1	510_0_30	434_046_1	539_0_1
605_46_248	318_0_1	1341_046_47	197_04_7	119_04_1	231_0_1	1542_0_153	1714_04_131	352_0_1	1587_0_19	182_46_1	1693_046_1430	1467_0_25	1036_46_493	360_0_84	1655_04_65	1177_46_1	76_46_1	108_0_192	297_0_1	128_0_1	1717_0_61	105_04_1	1068_04_16	55_0_98	30_0_1	1579_46_924	353_46_1	290_0_126	296_0_1	510_0_31	434_046_1	539_0_1
605_46_246	318_0_1	1341_046_45	197_04_6	119_04_1	231_0_1	1542_0_164	1714_04_120	352_0_1	1587_0_18	182_46_1	1693_046_1405	1467_0_24	1036_46_499	360_0_84	1655_04_65	1177_46_1	76_46_1	108_0_191	297_0_1	128_0_1	1717_0_60	105_04_1	1068_04_17	55_0_97	30_0_1	1579_46_910	353_46_1	290_0_132	296_0_1	510_0_32	434_046_1	539_0_1
605_46_242	318_0_1	1341_046_40	197_04_5	119_04_1	231_0_1	1542_0_171	1714_04_117	352_0_1	1587_0_13	182_46_1	1693_046_1432	1467_0_24	1036_46_481	360_0_92	1655_04_57	1177_46_1	76_46_1	108_0_187	297_0_1	128_0_1	1717_0_59	105_04_1	1068_04_10	55_0_98	30_0_1	1579_46_929	353_46_1	290_0_137	296_0_1	510_0_32	434_046_1	539_0_1
605_46_228	318_0_1	1341_046_41	197_04_4	119_04_1	231_0_1	1542_0_164	1714_04_117	352_0_1	1587_0_10	182_46_1	1693_046_1429	1467_0_25	1036_46_487	360_0_91	1655_04_69	1177_46_1	76_46_1	108_0_180	297_0_1	128_0_1	1717_0_53	105_04_1	1068_04_7	55_0_99	30_0_1	1579_46_928	353_46_1	290_0_124	296_0_1	510_0_32	434_046_1	539_0_1
605_46_233	318_0_1	1341_046_44	197_04_1	119_04_1	231_0_1	1542_0_171	1714_04_115	352_0_1	1587_0_5	182_46_1	1693_046_1435	1467_0_27	1036_46_458	360_0_96	1655_04_64	1177_46_1	76_46_1	108_0_184	297_0_1	128_0_1	1717_0_55	105_04_1	1068_04_9	55_0_102	30_0_1	1579_46_935	353_46_1	290_0_109	296_0_1	510_0_27	434_046_1	539_0_1
605_46_242	318_0_1	1341_046_33	119_04_1	231_0_1	1542_0_175	1714_04_100	352_0_1	1587_0_4	182_46_1	1693_046_1425	1467_0_30	1036_46_459	360_0_94	1655_04_68	1177_46_1	76_46_1	108_0_163	297_0_1	128_0_1	1717_0_56	105_04_1	1068_04_9	55_0_99	30_0_1	1579_46_952	353_46_1	290_0_107	296_0_1	510_0_22	434_046_1	539_0_1
605_46_280	318_0_1	1341_046_35	119_04_1	231_0_1	1542_0_168	1714_04_105	352_0_1	1587_0_3	182_46_1	1693_046_1432	1467_0_31	1036_46_435	360_0_92	1655_04_77	1177_46_1	76_46_1	108_0_156	297_0_1	128_0_1	1717_0_62	105_04_1	1068_04_9	55_0_95	30_0_1	1579_46_940	353_46_1	290_0_107	296_0_1	510_0_22	434_046_1	539_0_1
605_46_290	318_0_1	1341_046_37	119_04_1	231_0_1	1542_0_168	1714_04_114	352_0_1	1587_0_1	182_46_1	1693_046_1455	1467_0_35	1036_46_449	360_0_94	1655_04_80	1177_46_1	76_46_1	108_0_165	297_0_1	128_0_1	1717_0_65	105_04_1	1068_04_13	55_0_99	30_0_1	1579_46_935	353_46_1	290_0_109	296_0_1	510_0_26	434_046_1	539_0_1
605_46_285	318_0_1	1341_046_37	119_04_1	231_0_1	1542_0_168	1714_04_117	352_0_1	1587_0_2	182_46_1	1693_046_1462	1467_0_38	1036_46_449	360_0_87	1655_04_79	1177_46_1	76_46_1	108_0_175	297_0_1	128_0_1	1717_0_71	105_04_1	1068_04_10	55_0_99	30_0_1	1579_46_931	353_46_1	290_0_109	296_0_1	510_0_25	434_046_1	539_0_1
605_46_303	318_0_1	1341_046_36	119_04_1	231_0_1	1542_0_164	1714_04_119	352_0_1	1587_0_2	182_46_1	1693_046_1459	1467_0_38	1036_46_441	360_0_91	1655_04_82	1177_46_1	76_46_1	108_0_178	297_0_1	128_0_1	1717_0_67	105_04_1	1068_04_9	55_0_94	30_0_1	1579_46_922	353_46_1	290_0_121	296_0_1	510_0_33	434_046_1	539_0_1
605_46_292	318_0_1	1341_046_41	119_04_1	231_0_1	1542_0_162	1714_04_117	352_0_1	1587_0_2	182_46_1	1693_046_1451	1467_0_34	1036_46_431	360_0_86	1655_04_84	1177_46_1	76_46_1	108_0_192	297_0_1	128_0_1	1717_0_62	105_04_1	1068_04_11	55_0_86	30_0_1	1579_46_935	353_46_1	290_0_111	296_0_1	510_0_35	434_046_1	539_0_1
605_46_283	318_0_1	1341_046_50	119_04_1	231_0_1	1542_0_156	1714_04_110	352_0_1	1587_0_3	182_46_1	1693_046_1488	1467_0_35	1036_46_411	360_0_77	1655_04_85	1177_46_1	76_46_1	108_0_191	297_0_1	128_0_1	1717_0_63	105_04_1	1068_04_7	55_0_81	30_0_1	1579_46_962	353_46_1	290_0_96	296_0_1	510_0_40	434_046_1	539_0_1
605_46_275	318_0_1	1341_046_59	119_04_1	231_0_1	1542_0_149	1714_04_99	352_0_1	1587_0_3	182_46_1	1693_046_1503	1467_0_38	1036_46_388	360_0_81	1655_04_88	1177_46_1	76_46_1	108_0_186	297_0_1	128_0_1	1717_0_59	105_04_1	1068_04_6	55_0_82	30_0_1	1579_46_981	353_46_1	290_0_83	296_0_1	510_0_42	434_046_1	539_0_1
605_46_285	318_0_1	1341_046_67	119_04_1	231_0_1	1542_0_142	1714_04_81	352_0_1	1587_0_3	182_46_1	1693_046_1490	1467_0_40	1036_46_364	360_0_82	1655_04_89	1177_46_1	76_46_1	108_0_187	297_0_1	128_0_1	1717_0_58	105_04_1	1068_04_4	55_0_75	30_0_1	1579_46_985	353_46_1	290_0_91	296_0_1	510_0_41	434_046_1	539_0_1
605_46_288	318_0_1	1341_046_67	119_04_1	231_0_1	1542_0_144	1714_04_80	352_0_1	1587_0_2	182_46_1	1693_046_1479	1467_0_40	1036_46_362	360_0_81	1655_04_84	1177_46_1	76_46_1	108_0_190	297_0_1	128_0_1	1717_0_59	105_04_1	1068_04_3	55_0_83	30_0_1	1579_46_973	353_46_1	290_0_80	296_0_1	510_0_44	434_046_1	539_0_1
605_46_308	318_0_1	1341_046_64	119_04_1	231_0_1	1542_0_134	1714_04_79	352_0_1	1587_0_2	182_46_1	1693_046_1491	1467_0_44	1036_46_358	360_0_89	1655_04_76	1177_46_1	76_46_1	108_0_204	297_0_1	128_0_1	1717_0_59	105_04_1	1068_04_2	55_0_76	30_0_1	1579_46_989	353_46_1	290_0_79	296_0_1	510_0_38	434_046_1	539_0_1
605_46_310	318_0_1	1341_046_60	119_04_1	231_0_1	1542_0_126	1714_04_80	352_0_1	1587_0_1	182_46_1	1693_046_1459	1467_0_39	1036_46_366	360_0_86	1655_04_69	1177_46_1	76_46_1	108_0_206	297_0_1	128_0_1	1717_0_59	105_04_1	1068_04_2	55_0_71	30_0_1	1579_46_971	353_46_1	290_0_84	296_0_1	510_0_37	434_046_1	539_0_1
605_46_340	318_0_1	1341_046_55	119_04_1	231_0_1	1542_0_133	1714_04_75	352_0_1	182_46_1	1693_046_1427	1467_0_40	1036_46_380	360_0_79	1655_04_69	1177_46_1	76_46_1	108_0_191	297_0_1	1717_0_54	105_04_1	1068_04_2	55_0_68	30_0_1	1579_46_998	353_46_1	290_0_91	510_0_32	434_046_1	539_0_1
605_46_356	318_0_1	1341_046_50	119_04_1	231_0_1	1542_0_143	1714_04_64	352_0_1	182_46_1	1693_046_1397	1467_0_35	1036_46_377	360_0_80	1655_04_63	1177_46_1	76_46_1	108_0_194	297_0_1	1717_0_63	105_04_1	1068_04_1	55_0_57	30_0_1	1579_46_1002	353_46_1	290_0_86	510_0_28	434_046_1	539_0_1
605_46_350	318_0_1	1341_046_46	119_04_1	231_0_1	1542_0_140	1714_04_65	352_0_1	182_46_1	1693_046_1417	1467_0_40	1036_46_366	360_0_74	1655_04_61	1177_46_1	76_46_1	108_0_204	297_0_1	1717_0_59	105_04_1	1068_04_1	55_0_56	30_0_1	1579_46_1013	353_46_1	290_0_89	510_0_30	434_046_1	539_0_1
605_46_363	318_0_1	1341_046_41	119_04_1	231_0_1	1542_0_141	1714_04_60	352_0_1	182_46_1	1693_046_1439	1467_0_40	1036_46_364	360_0_76	1655_04_66	1177_46_1	76_46_1	108_0_225	297_0_1	1717_0_60	105_04_1	1068_04_1	55_0_53	30_0_1	1579_46_1001	353_46_1	290_0_91	510_0_32	434_046_1	539_0_1
605_46_348	318_0_1	1341_046_44	119_04_1	231_0_1	1542_0_141	1714_04_59	182_46_1	1693_046_1457	1467_0_42	1036_46_369	360_0_66	1655_04_58	1177_46_1	290_0_80	76_46_1	108_0_208	297_0_1	1717_0_61	55_0_50	30_0_1	1579_46_1016	353_46_1	352_0_1	510_0_34	434_046_1	539_0_1
605_46_334	318_0_1	1341_046_46	119_04_1	231_0_1	1542_0_124	1714_04_63	182_46_1	1693_046_1504	1467_0_41	1036_46_368	360_0_65	1655_04_55	1177_46_1	290_0_74	76_46_1	108_0_221	297_0_1	1717_0_60	55_0_47	30_0_1	1579_46_1021	353_46_1	352_0_1	510_0_32	434_046_1	539_0_1
605_46_347	318_0_1	1341_046_53	119_04_1	231_0_1	1542_0_133	1714_04_56	182_46_1	1693_046_1507	1467_0_44	1036_46_384	360_0_84	1655_04_58	1177_46_1	290_0_72	76_46_1	108_0_210	297_0_1	1717_0_62	55_0_46	30_0_1	1579_46_1020	353_46_1	352_0_1	510_0_25	434_046_1	539_0_1
605_46_352	318_0_1	1341_046_54	119_04_1	231_0_1	1542_0_130	1714_04_59	182_46_1	1693_046_1530	1467_0_43	1036_46_351	360_0_88	1655_04_60	1177_46_1	290_0_68	76_46_1	108_0_193	297_0_1	1717_0_76	55_0_43	30_0_1	1579_46_1033	353_46_1	352_0_1	510_0_20	434_046_1	539_0_1
605_46_366	318_0_1	1341_046_61	119_04_1	231_0_1	1542_0_127	1714_04_64	182_46_1	1693_046_1568	1467_0_46	1036_46_334	360_0_88	1655_04_57	1177_46_1	290_0_58	76_46_1	108_0_192	297_0_1	1717_0_80	55_0_49	30_0_1	1579_46_1029	353_46_1	352_0_1	510_0_18	434_046_1	539_0_1
605_46_364	318_0_1	1341_046_71	119_04_1	231_0_1	1542_0_121	1714_04_68	182_46_1	1693_046_1531	1467_0_46	1036_46_339	360_0_103	1655_04_58	1177_46_1	290_0_62	76_46_1	108_0_173	297_0_1	1717_0_90	55_0_50	30_0_1	1579_46_1028	353_46_1	352_0_1	510_0_20	434_046_1	539_0_1
605_46_356	318_0_1	1341_046_63	119_04_1	231_0_1	1542_0_128	1714_04_68	182_46_1	1693_046_1556	1467_0_47	1036_46_327	360_0_104	1655_04_59	1177_46_1	290_0_63	76_46_1	108_0_160	297_0_1	1717_0_101	55_0_49	30_0_1	1579_46_1003	353_46_1	352_0_1	510_0_16	434_046_1	539_0_1
605_46_343	318_0_1	1341_046_65	119_04_1	231_0_1	1542_0_138	1714_04_68	182_46_1	1693_046_1589	1467_0_47	1036_46_338	360_0_97	1655_04_57	1177_46_1	290_0_68	76_46_1	108_0_166	297_0_1	1717_0_95	55_0_48	30_0_1	1579_46_1000	353_46_1	352_0_1	510_0_13	434_046_1	539_0_1
605_46_352	318_0_1	1341_046_65	119_04_1	231_0_1	1542_0_127	1714_04_68	182_46_1	1693_046_1618	1467_0_40	1036_46_337	360_0_97	1655_04_68	1177_46_1	290_0_70	76_46_1	108_0_170	297_0_1	1717_0_103	55_0_46	30_0_1	1579_46_1003	353_46_1	352_0_1	510_0_14	434_046_1	539_0_1
605_46_336	318_0_1	1341_046_63	119_04_1	231_0_1	1542_0_128	1714_04_67	182_46_1	1693_046_1612	1467_0_32	1036_46_339	360_0_106	1655_04_84	1177_46_1	290_0_72	76_46_1	108_0_178	297_0_1	1717_0_99	55_0_45	30_0_1	1579_46_998	353_46_1	352_0_1	510_0_14	434_046_1	539_0_1
605_46_321	318_0_1	1341_046_64	119_04_1	231_0_1	1542_0_130	1714_04_69	182_46_1	1693_046_1602	1467_0_31	1036_46_345	360_0_105	1655_04_89	1177_46_1	290_0_72	76_46_1	108_0_193	297_0_1	1717_0_102	55_0_37	30_0_1	1579_46_971	353_46_1	352_0_1	510_0_17	434_046_1	539_0_1
605_46_320	318_0_1	1341_046_59	119_04_1	231_0_1	1542_0_122	1714_04_62	182_46_1	1693_046_1600	1467_0_27	1036_46_341	360_0_111	1655_04_91	1177_46_1	290_0_74	76_46_1	108_0_193	297_0_1	1717_0_99	55_0_42	30_0_1	1579_46_972	353_46_1	352_0_1	510_0_16	434_046_1	539_0_1
605_46_303	318_0_1	1341_046_61	119_04_1	231_0_1	1542_0_115	1714_04_59	182_46_1	1693_046_1617	1467_0_23	1036_46_332	360_0_112	1655_04_84	1177_46_1	290_0_74	76_46_1	108_0_195	297_0_1	1717_0_99	55_0_40	30_0_1	1579_46_935	353_46_1	352_0_1	510_0_18	434_046_1	539_0_1
605_46_303	318_0_1	1341_046_58	119_04_1	231_0_1	1542_0_115	1714_04_58	182_46_1	1693_046_1592	1467_0_24	1036_46_331	360_0_112	1655_04_81	1177_46_1	290_0_78	76_46_1	108_0_198	297_0_1	1717_0_89	55_0_38	30_0_1	1579_46_980	353_46_1	352_0_1	510_0_17	434_046_1	539_0_1
605_46_297	318_0_1	1341_046_58	119_04_1	231_0_1	1542_0_116	1714_04_56	182_46_1	1693_046_1537	1467_0_24	1036_46_332	360_0_123	1655_04_77	1177_46_1	290_0_76	76_46_1	108_0_178	297_0_1	1717_0_79	55_0_36	30_0_1	1579_46_985	353_46_1	352_0_1	510_0_13	434_046_1	539_0_1
605_46_312	318_0_1	1341_046_59	119_04_1	231_0_1	1542_0_124	1714_04_57	182_46_1	1693_046_1565	1467_0_22	1036_46_311	360_0_127	1655_04_77	1177_46_1	290_0_83	76_46_1	108_0_173	297_0_1	1717_0_78	55_0_35	30_0_1	1579_46_1000	353_46_1	352_0_1	510_0_12	434_046_1	539_0_1
605_46_316	318_0_1	1341_046_54	119_04_1	231_0_1	1542_0_136	1714_04_49	182_46_1	1693_046_1594	1467_0_25	1036_46_292	360_0_128	1655_04_75	1177_46_1	290_0_85	76_46_1	108_0_150	297_0_1	1717_0_75	55_0_42	30_0_1	1579_46_1004	353_46_1	352_0_1	510_0_11	434_046_1	539_0_1
605_46_319	318_0_1	1341_046_52	119_04_1	231_0_1	1542_0_135	1714_04_48	182_46_1	1693_046_1588	1467_0_26	1036_46_305	360_0_130	1655_04_71	1177_46_1	290_0_79	76_46_1	108_0_147	297_0_1	1717_0_81	55_0_38	30_0_1	1579_46_996	353_46_1	352_0_1	510_0_10	434_046_1	539_0_1
605_46_326	318_0_1	1341_046_47	119_04_1	231_0_1	1542_0_125	1714_04_44	182_46_1	1693_046_1596	1467_0_24	1036_46_305	360_0_125	1655_04_71	1177_46_1	290_0_75	76_46_1	108_0_146	297_0_1	1717_0_80	55_0_38	30_0_1	1579_46_1010	353_46_1	352_0_1	510_0_11	434_046_1	539_0_1
605_46_328	318_0_1	1341_046_46	119_04_1	231_0_1	1542_0_108	1714_04_44	182_46_1	1693_046_1644	1467_0_21	1036_46_312	360_0_126	1655_04_66	1177_46_1	290_0_76	76_46_1	108_0_156	297_0_1	1717_0_80	55_0_37	30_0_1	1579_46_1007	353_46_1	352_0_1	510_0_15	434_046_1	539_0_1
605_46_324	318_0_1	1341_046_44	119_04_1	231_0_1	1542_0_100	1714_04_54	182_46_1	1693_046_1660	1467_0_21	1036_46_319	360_0_126	1655_04_69	1177_46_1	290_0_81	76_46_1	108_0_148	297_0_1	1717_0_79	55_0_29	30_0_1	1579_46_1019	353_46_1	352_0_1	510_0_15	434_046_1	539_0_1
605_46_315	318_0_1	1341_046_41	119_04_1	231_0_1	1542_0_102	1714_04_62	182_46_1	1693_046_1681	1467_0_22	1036_46_318	360_0_132	1655_04_85	1177_46_1	290_0_82	76_46_1	108_0_148	297_0_1	1717_0_70	55_0_28	30_0_1	1579_46_1012	353_46_1	352_0_1	510_0_18	434_046_1	539_0_1
605_46_304	318_0_1	1341_046_40	119_04_1	231_0_1	1542_0_101	1714_04_61	182_46_1	1693_046_1700	1467_0_28	1036_46_313	360_0_131	1655_04_89	1177_46_1	290_0_73	76_46_1	108_0_153	297_0_1	1717_0_83	55_0_26	30_0_1	1579_46_1015	353_46_1	352_0_1	510_0_17	434_046_1	539_0_1
605_46_286	318_0_1	1341_046_41	119_04_1	231_0_1	1542_0_104	1714_04_63	182_46_1	1693_046_1716	1467_0_29	1036_46_321	360_0_123	1655_04_84	1177_46_1	290_0_82	76_46_1	108_0_154	297_0_1	1717_0_85	55_0_26	30_0_1	1579_46_1005	353_46_1	352_0_1	510_0_19	434_046_1	539_0_1
605_46_264	318_0_1	1341_046_46	119_04_1	231_0_1	1542_0_103	1714_04_69	182_46_1	1693_046_1708	1467_0_30	1036_46_332	360_0_122	1655_04_91	1177_46_1	290_0_89	76_46_1	108_0_141	297_0_1	1717_0_86	55_0_28	30_0_1	1579_46_1020	353_46_1	352_0_1	510_0_22	434_046_1	539_0_1
605_46_245	318_0_1	1341_046_41	119_04_1	231_0_1	1542_0_118	1714_04_83	182_46_1	1693_046_1692	1467_0_30	1036_46_339	360_0_115	1655_04_86	1177_46_1	290_0_102	76_46_1	108_0_144	297_0_1	1717_0_83	55_0_28	30_0_1	1579_46_1013	353_46_1	352_0_1	510_0_24	434_046_1	539_0_1
605_46_237	318_0_1	1341_046_40	119_04_1	231_0_1	1542_0_123	1714_04_77	182_46_1	1693_046_1688	1467_0_33	1036_46_357	360_0_109	1655_04_84	1177_46_1	290_0_106	76_46_1	108_0_136	297_0_1	1717_0_86	55_0_26	30_0_1	1579_46_1030	353_46_1	352_0_1	510_0_24	434_046_1	539_0_1
605_46_228	318_0_1	1341_046_38	119_04_1	231_0_1	1542_0_133	1714_04_74	182_46_1	1693_046_1652	1467_0_35	1036_46_354	360_0_105	1655_04_75	1177_46_1	290_0_103	76_46_1	108_0_131	297_0_1	1717_0_76	55_0_26	30_0_1	1579_46_1033	353_46_1	352_0_1	510_0_22	434_046_1	539_0_1
605_46_236	318_0_1	1341_046_35	119_04_1	231_0_1	1542_0_135	1714_04_64	182_46_1	1693_046_1667	1467_0_38	1036_46_356	360_0_97	1655_04_69	1177_46_1	290_0_99	76_46_1	108_0_134	297_0_1	1717_0_84	55_0_24	30_0_1	1579_46_1067	353_46_1	352_0_1	510_0_18	434_046_1	539_0_1
605_46_232	318_0_1	1341_046_37	119_04_1	231_0_1	1542_0_135	1714_04_59	182_46_1	1693_046_1674	1467_0_39	1036_46_330	360_0_94	1655_04_65	1177_46_1	290_0_88	76_46_1	108_0_130	297_0_1	1717_0_94	55_0_26	30_0_1	1579_46_1066	353_46_1	352_0_1	510_0_18	434_046_1	539_0_1
605_46_240	318_0_1	1341_046_35	119_04_1	231_0_1	1542_0_137	1714_04_55	182_46_1	1693_046_1683	1467_0_37	1036_46_310	360_0_96	1655_04_66	1177_46_1	290_0_88	76_46_1	108_0_130	297_0_1	1717_0_99	55_0_20	30_0_1	1579_46_1083	353_46_1	352_0_1	510_0_15	434_046_1	539_0_1
605_46_241	318_0_1	1341_046_35	119_04_1	231_0_1	1542_0_128	1714_04_50	182_46_1	1693_046_1722	1467_0_35	1036_46_302	360_0_91	1655_04_70	1177_46_1	290_0_81	76_46_1	108_0_115	297_0_1	1717_0_99	55_0_18	30_0_1	1579_46_1073	353_46_1	352_0_1	510_0_18	434_046_1	539_0_1
605_46_240	318_0_1	1341_046_35	119_04_1	231_0_1	1542_0_122	1714_04_47	182_46_1	1693_046_1739	1467_0_32	1036_46_299	360_0_88	1655_04_72	1177_46_1	290_0_80	76_46_1	108_0_121	297_0_1	1717_0_103	55_0_16	30_0_1	1579_46_1082	353_46_1	352_0_1	510_0_24	434_046_1	539_0_1
605_46_242	318_0_1	1341_046_31	119_04_1	231_0_1	1542_0_117	1714_04_46	182_46_1	1693_046_1773	1467_0_29	1036_46_304	360_0_82	1655_04_75	1177_46_1	290_0_84	76_46_1	108_0_117	297_0_1	1717_0_107	55_0_13	30_0_1	1579_46_1092	353_46_1	352_0_1	510_0_26	434_046_1	539_0_1
605_46_231	318_0_1	1341_046_32	119_04_1	231_0_1	1542_0_118	1714_04_49	182_46_1	1693_046_1772	1467_0_28	1036_46_305	360_0_83	1655_04_69	1177_46_1	290_0_88	76_46_1	108_0_116	297_0_1	1717_0_103	55_0_12	30_0_1	1579_46_1095	353_46_1	352_0_1	510_0_27	434_046_1	539_0_1
605_46_221	318_0_1	1341_046_25	119_04_1	231_0_1	1542_0_120	1714_04_47	182_46_1	1693_046_1765	1467_0_27	1036_46_304	360_0_71	1655_04_67	1177_46_1	290_0_82	76_46_1	108_0_128	297_0_1	1717_0_103	55_0_12	30_0_1	1579_46_1091	353_46_1	352_0_1	510_0_24	434_046_1	539_0_1
605_46_221	318_0_1	1341_046_23	119_04_1	231_0_1	1542_0_121	1714_04_55	182_46_1	1693_046_1757	1467_0_28	1036_46_309	360_0_77	1655_04_78	1177_46_1	290_0_77	76_46_1	108_0_133	297_0_1	1717_0_100	55_0_11	30_0_1	1579_46_1118	353_46_1	352_0_1	510_0_22	434_046_1	539_0_1
605_46_225	318_0_1	1341_046_22	119_04_1	231_0_1	1542_0_120	1714_04_56	182_46_1	1693_046_1693	1467_0_30	1036_46_288	360_0_73	1655_04_80	1177_46_1	290_0_67	76_46_1	108_0_147	297_0_1	1717_0_106	55_0_12	30_0_1	1579_46_1128	353_46_1	352_0_1	510_0_21	434_046_1	539_0_1
605_46_229	318_0_1	1341_046_17	119_04_1	231_0_1	1542_0_122	1714_04_57	182_46_1	1693_046_1683	1467_0_33	1036_46_276	360_0_77	1655_04_75	1177_46_1	290_0_66	76_46_1	108_0_132	297_0_1	1717_0_109	55_0_11	30_0_1	1579_46_1136	353_46_1	352_0_1	510_0_17	434_046_1	539_0_1
605_46_240	318_0_1	1341_046_15	119_04_1	231_0_1	1542_0_121	1714_04_58	182_46_1	1693_046_1661	1467_0_35	1036_46_293	360_0_83	1655_04_73	1177_46_1	290_0_64	76_46_1	108_0_125	297_0_1	1717_0_96	55_0_10	30_0_1	1579_46_1145	353_46_1	352_0_1	510_0_19	434_046_1	539_0_1
605_46_243	318_0_1	1341_046_22	119_04_1	231_0_1	1542_0_115	1714_04_52	182_46_1	1693_046_1637	1467_0_35	1036_46_288	360_0_77	1655_04_76	1177_46_1	290_0_56	76_46_1	108_0_118	297_0_1	1717_0_89	55_0_10	30_0_1	1579_46_1181	353_46_1	352_0_1	510_0_17	434_046_1	539_0_1
605_46_232	318_0_1	1341_046_28	119_04_1	231_0_1	1542_0_102	1714_04_43	182_46_1	1693_046_1675	1467_0_33	1036_46_304	360_0_81	1655_04_73	1177_46_1	290_0_46	76_46_1	108_0_122	297_0_1	1717_0_82	55_0_9	30_0_1	1579_46_1154	353_46_1	352_0_1	510_0_15	434_046_1	539_0_1
605_46_228	318_0_1	1341_046_34	119_04_1	231_0_1	1542_0_93	1714_04_42	182_46_1	1693_046_1714	1467_0_29	1036_46_309	360_0_73	1655_04_70	1177_46_1	290_0_46	76_46_1	108_0_134	297_0_1	1717_0_91	55_0_10	30_0_1	1579_46_1139	353_46_1	352_0_1	510_0_13	434_046_1	539_0_1
605_46_220	318_0_1	1341_046_46	119_04_1	231_0_1	1542_0_98	1714_04_45	182_46_1	1693_046_1767	1467_0_36	1036_46_314	360_0_64	1655_04_79	1177_46_1	290_0_49	76_46_1	108_0_136	297_0_1	1717_0_91	55_0_13	30_0_1	1579_46_1131	353_46_1	352_0_1	510_0_15	434_046_1	539_0_1
605_46_203	318_0_1	1341_046_47	119_04_1	231_0_1	1542_0_102	1714_04_42	182_46_1	1693_046_1780	1467_0_34	1036_46_320	360_0_59	1655_04_94	1177_46_1	290_0_51	76_46_1	108_0_127	297_0_1	1717_0_95	55_0_12	30_0_1	1579_46_1133	353_46_1	352_0_1	510_0_13	434_046_1	539_0_1
605_46_198	318_0_1	1341_046_50	119_04_1	231_0_1	1542_0_110	1714_04_44	182_46_1	1693_046_1836	1467_0_34	1036_46_304	360_0_63	1655_04_98	1177_46_1	290_0_61	76_46_1	108_0_124	297_0_1	1717_0_98	55_0_12	30_0_1	1579_46_1114	353_46_1	352_0_1	510_0_15	434_046_1	539_0_1
605_46_193	318_0_1	1341_046_53	119_04_1	231_0_1	1542_0_121	1714_04_43	182_46_1	1693_046_1824	1467_0_31	1036_46_315	360_0_66	1655_04_89	1177_46_1	290_0_74	76_46_1	108_0_129	297_0_1	1717_0_107	55_0_11	30_0_1	1579_46_1104	353_46_1	352_0_1	510_0_15	434_046_1	539_0_1
605_46_189	318_0_1	1341_046_54	119_04_1	231_0_1	1542_0_126	1714_04_43	182_46_1	1693_046_1810	1467_0_30	1036_46_334	360_0_68	1655_04_79	1177_46_1	290_0_74	76_46_1	108_0_125	297_0_1	1717_0_117	55_0_11	30_0_1	1579_46_1104	353_46_1	352_0_1	510_0_13	434_046_1	539_0_1
605_46_194	318_0_1	1341_046_45	119_04_1	231_0_1	1542_0_121	1714_04_36	182_46_1	1693_046_1785	1467_0_33	1036_46_353	360_0_87	1655_04_78	1177_46_1	290_0_71	76_46_1	108_0_118	297_0_1	1717_0_116	55_0_12	30_0_1	1579_46_1095	353_46_1	352_0_1	510_0_14	434_046_1	539_0_1
605_46_170	318_0_1	1341_046_46	119_04_1	231_0_1	1542_0_117	1714_04_44	182_46_1	1693_046_1773	1467_0_33	1036_46_359	360_0_92	1655_04_79	1177_46_1	290_0_68	76_46_1	108_0_107	297_0_1	1717_0_111	55_0_10	30_0_1	1579_46_1098	353_46_1	352_0_1	510_0_13	434_046_1	539_0_1
605_46_172	318_0_1	1341_046_43	119_04_1	231_0_1	1542_0_112	1714_04_43	182_46_1	1693_046_1744	1467_0_32	1036_46_339	360_0_78	1655_04_75	1177_46_1	290_0_63	76_46_1	108_0_99	297_0_1	1717_0_108	55_0_9	30_0_1	1579_46_1139	353_46_1	352_0_1	510_0_14	434_046_1	539_0_1
605_46_162	318_0_1	1341_046_43	119_04_1	231_0_1	1542_0_100	1714_04_45	182_46_1	1693_046_1755	1467_0_30	1036_46_337	360_0_81	1655_04_72	1177_46_1	290_0_64	76_46_1	108_0_82	297_0_1	1717_0_110	55_0_8	30_0_1	1579_46_1173	353_46_1	352_0_1	510_0_11	434_046_1	539_0_1
605_46_159	318_0_1	1341_046_44	119_04_1	231_0_1	1542_0_97	1714_04_48	182_46_1	1693_046_1729	1467_0_29	1036_46_324	360_0_78	1655_04_68	1177_46_1	290_0_62	76_46_1	108_0_90	297_0_1	1717_0_108	55_0_6	30_0_1	1579_46_1152	353_46_1	352_0_1	510_0_13	434_046_1	539_0_1
605_46_160	318_0_1	1341_046_35	119_04_1	231_0_1	1542_0_89	1714_04_57	182_46_1	1693_046_1780	1467_0_27	1036_46_290	360_0_81	1655_04_63	1177_46_1	290_0_64	76_46_1	108_0_97	297_0_1	1717_0_105	55_0_4	30_0_1	1579_46_1144	353_46_1	352_0_1	510_0_11	434_046_1	539_0_1
605_46_159	318_0_1	1341_046_35	119_04_1	231_0_1	1542_0_94	1714_04_58	182_46_1	1693_046_1823	1467_0_25	1036_46_282	360_0_82	1655_04_71	1177_46_1	290_0_70	76_46_1	108_0_94	297_0_1	1717_0_107	55_0_4	30_0_1	1579_46_1106	353_46_1	352_0_1	510_0_8	434_046_1	539_0_1
605_46_159	318_0_1	1341_046_31	119_04_1	231_0_1	1542_0_99	1714_04_54	182_46_1	1693_046_1821	1467_0_24	1036_46_285	360_0_77	1655_04_63	1177_46_1	290_0_72	76_46_1	108_0_106	297_0_1	1717_0_111	55_0_1	30_0_1	1579_46_1123	353_46_1	352_0_1	510_0_8	434_046_1	539_0_1
605_46_145	318_0_1	1341_046_38	119_04_1	231_0_1	1542_0_99	1714_04_46	182_46_1	1693_046_1806	1467_0_19	1036_46_296	360_0_68	1655_04_63	1177_46_1	290_0_70	76_46_1	108_0_95	297_0_1	1717_0_105	55_0_1	30_0_1	1579_46_1147	353_46_1	352_0_1	510_0_7	434_046_1	539_0_1
605_46_138	318_0_1	1341_046_45	119_04_1	231_0_1	1542_0_84	1714_04_44	182_46_1	1693_046_1801	1467_0_18	1036_46_301	360_0_70	1655_04_59	1177_46_1	290_0_74	76_46_1	108_0_90	297_0_1	1717_0_106	30_0_1	1579_46_1159	353_46_1	352_0_1	510_0_5	434_046_1	539_0_1
605_46_127	318_0_1	1341_046_47	119_04_1	231_0_1	1542_0_84	1714_04_39	182_46_1	1693_046_1736	1467_0_20	1036_46_323	360_0_65	1655_04_60	1177_46_1	290_0_73	76_46_1	108_0_86	297_0_1	1717_0_96	30_0_1	1579_46_1163	353_46_1	352_0_1	510_0_8	434_046_1	539_0_1
605_46_127	318_0_1	1341_046_49	119_04_1	231_0_1	1542_0_81	1714_04_31	182_46_1	1693_046_1737	1467_0_17	1036_46_332	360_0_54	1655_04_71	1177_46_1	290_0_70	76_46_1	108_0_77	297_0_1	1717_0_99	30_0_1	1579_46_1146	353_46_1	352_0_1	510_0_8	434_046_1	539_0_1
605_46_129	318_0_1	1341_046_47	119_04_1	231_0_1	1542_0_79	1714_04_18	182_46_1	1693_046_1748	1467_0_18	1036_46_327	360_0_57	1655_04_77	1177_46_1	290_0_77	76_46_1	108_0_76	297_0_1	1717_0_102	30_0_1	1579_46_1160	353_46_1	352_0_1	510_0_12	434_046_1	539_0_1
605_46_137	318_0_1	1341_046_49	119_04_1	231_0_1	1542_0_81	1714_04_16	182_46_1	1693_046_1780	1467_0_20	1036_46_335	360_0_49	1655_04_78	1177_46_1	290_0_85	76_46_1	108_0_72	297_0_1	1717_0_92	30_0_1	1579_46_1170	353_46_1	352_0_1	510_0_14	434_046_1	539_0_1
605_46_137	318_0_1	1341_046_49	119_04_1	231_0_1	1542_0_84	1714_04_17	182_46_1	1693_046_1826	1467_0_20	1036_46_327	360_0_46	1655_04_71	1177_46_1	290_0_83	76_46_1	108_0_83	297_0_1	1717_0_88	30_0_1	1579_46_1196	353_46_1	352_0_1	510_0_12	434_046_1	539_0_1
605_46_138	318_0_1	1341_046_53	119_04_1	231_0_1	1542_0_91	1714_04_15	182_46_1	1693_046_1830	1467_0_23	1036_46_321	360_0_44	1655_04_69	1177_46_1	290_0_79	76_46_1	108_0_81	297_0_1	1717_0_86	30_0_1	1579_46_1183	353_46_1	352_0_1	510_0_11	434_046_1	539_0_1
605_46_139	318_0_1	1341_046_51	119_04_1	231_0_1	1542_0_92	1714_04_20	182_46_1	1693_046_1849	1467_0_17	1036_46_325	360_0_41	1655_04_68	1177_46_1	290_0_82	76_46_1	108_0_85	297_0_1	1717_0_88	30_0_1	1579_46_1183	353_46_1	352_0_1	510_0_11	434_046_1	539_0_1
605_46_140	318_0_1	1341_046_56	119_04_1	231_0_1	1542_0_81	1714_04_18	182_46_1	1693_046_1858	1467_0_24	1036_46_331	360_0_41	1655_04_70	1177_46_1	290_0_80	76_46_1	108_0_84	297_0_1	1717_0_82	30_0_1	1579_46_1179	353_46_1	352_0_1	510_0_9	434_046_1	539_0_1
605_46_140	318_0_1	1341_046_47	119_04_1	231_0_1	1542_0_80	1714_04_16	182_46_1	1693_046_1882	1467_0_24	1036_46_323	360_0_38	1655_04_74	1177_46_1	290_0_75	76_46_1	108_0_82	297_0_1	1717_0_92	30_0_1	1579_46_1178	353_46_1	352_0_1	510_0_9	434_046_1	539_0_1
605_46_121	318_0_1	1341_046_42	119_04_1	231_0_1	1542_0_80	1714_04_15	182_46_1	1693_046_1882	1467_0_23	1036_46_346	360_0_36	1655_04_72	1177_46_1	290_0_65	76_46_1	108_0_75	297_0_1	1717_0_99	30_0_1	1579_46_1161	353_46_1	352_0_1	510_0_9	434_046_1	539_0_1
605_46_123	318_0_1	1341_046_42	119_04_1	231_0_1	1542_0_84	1714_04_19	182_46_1	1693_046_1883	1467_0_24	1036_46_360	360_0_42	1655_04_74	1177_46_1	290_0_63	76_46_1	108_0_73	297_0_1	1717_0_98	30_0_1	1579_46_1146	353_46_1	352_0_1	510_0_8	434_046_1	539_0_1
605_46_109	318_0_1	1341_046_41	119_04_1	231_0_1	1542_0_75	1714_04_14	182_46_1	1693_046_1947	1467_0_27	1036_46_364	360_0_43	1655_04_70	1177_46_1	290_0_58	76_46_1	108_0_79	297_0_1	1717_0_109	30_0_1	1579_46_1132	353_46_1	352_0_1	510_0_8	434_046_1	539_0_1
605_46_99	318_0_1	1341_046_47	119_04_1	231_0_1	1542_0_73	1714_04_14	182_46_1	1693_046_1971	1467_0_27	1036_46_381	360_0_44	1655_04_61	1177_46_1	290_0_59	76_46_1	108_0_77	297_0_1	1717_0_101	30_0_1	1579_46_1108	353_46_1	352_0_1	510_0_8	434_046_1	539_0_1
605_46_85	318_0_1	1341_046_52	119_04_1	231_0_1	1542_0_71	1714_04_13	182_46_1	1693_046_1973	1467_0_26	1036_46_384	360_0_43	1655_04_56	1177_46_1	290_0_65	76_46_1	108_0_80	297_0_1	1717_0_92	30_0_1	1579_46_1111	353_46_1	352_0_1	510_0_10	434_046_1	539_0_1
605_46_75	318_0_1	1341_046_52	119_04_1	231_0_1	1542_0_79	1714_04_12	182_46_1	1693_046_1981	1467_0_17	1036_46_388	360_0_47	1655_04_55	1177_46_1	290_0_70	76_46_1	108_0_78	297_0_1	1717_0_89	30_0_1	1579_46_1111	353_46_1	352_0_1	510_0_9	434_046_1	539_0_1
605_46_72	318_0_1	1341_046_59	119_04_1	231_0_1	1542_0_81	1714_04_11	182_46_1	1693_046_1974	1467_0_13	1036_46_387	360_0_45	1655_04_59	1177_46_1	290_0_70	76_46_1	108_0_67	297_0_1	1717_0_84	30_0_1	1579_46_1129	353_46_1	352_0_1	510_0_12	434_046_1	539_0_1
605_46_68	318_0_1	1341_046_58	119_04_1	231_0_1	1542_0_79	1714_04_7	182_46_1	1693_046_1966	1467_0_20	1036_46_372	360_0_46	1655_04_66	1177_46_1	290_0_67	76_46_1	108_0_73	297_0_1	1717_0_84	30_0_1	1579_46_1126	353_46_1	352_0_1	510_0_9	434_046_1	539_0_1
605_46_64	318_0_1	1341_046_55	119_04_1	231_0_1	1542_0_87	1714_04_8	182_46_1	1693_046_2004	1467_0_25	1036_46_364	360_0_44	1655_04_70	1177_46_1	290_0_68	76_46_1	108_0_75	297_0_1	1717_0_85	30_0_1	1579_46_1099	353_46_1	352_0_1	510_0_9	434_046_1	539_0_1
605_46_58	318_0_1	1341_046_55	119_04_1	231_0_1	1542_0_83	1714_04_10	182_46_1	1693_046_2011	1467_0_27	1036_46_356	360_0_47	1655_04_78	1177_46_1	290_0_66	76_46_1	108_0_82	297_0_1	1717_0_86	30_0_1	1579_46_1091	353_46_1	352_0_1	510_0_7	434_046_1	539_0_1
605_46_63	318_0_1	1341_046_56	119_04_1	231_0_1	1542_0_77	1714_04_10	182_46_1	1693_046_2001	1467_0_31	1036_46_345	360_0_46	1655_04_79	1177_46_1	290_0_68	76_46_1	108_0_75	297_0_1	1717_0_82	30_0_1	1579_46_1116	353_46_1	352_0_1	510_0_7	434_046_1	539_0_1
605_46_61	318_0_1	1341_046_55	119_04_1	231_0_1	1542_0_69	1714_04_10	182_46_1	1693_046_2019	1467_0_33	1036_46_343	360_0_39	1655_04_81	1177_46_1	290_0_71	76_46_1	108_0_74	297_0_1	1717_0_87	30_0_1	1579_46_1144	353_46_1	352_0_1	510_0_7	434_046_1	539_0_1
605_46_64	318_0_1	1341_046_52	119_04_1	231_0_1	1542_0_69	1714_04_11	182_46_1	1693_046_2020	1467_0_36	1036_46_331	360_0_33	1655_04_78	1177_46_1	290_0_64	76_46_1	108_0_80	297_0_1	1717_0_81	30_0_1	1579_46_1159	353_46_1	352_0_1	510_0_4	434_046_1	539_0_1
605_46_67	318_0_1	1341_046_45	119_04_1	231_0_1	1542_0_62	1714_04_9	182_46_1	1693_046_2037	1467_0_37	1036_46_324	360_0_32	1655_04_78	1177_46_1	290_0_63	76_46_1	108_0_78	297_0_1	1717_0_78	30_0_1	1579_46_1176	353_46_1	352_0_1	510_0_2	434_046_1	539_0_1
605_46_70	318_0_1	1341_046_47	119_04_1	231_0_1	1542_0_56	1714_04_8	182_46_1	1693_046_2060	1467_0_36	1036_46_327	360_0_32	1655_04_69	1177_46_1	76_46_1	108_0_84	1717_0_83	30_0_1	1579_46_1155	353_46_1	290_0_56	297_0_1	434_046_1	539_0_1
605_46_71	318_0_1	1341_046_47	119_04_1	231_0_1	1542_0_54	1714_04_9	182_46_1	1693_046_2085	1467_0_28	1036_46_326	360_0_28	1655_04_62	1177_46_1	76_46_1	108_0_81	1717_0_87	30_0_1	1579_46_1128	353_46_1	290_0_59	297_0_1	434_046_1	539_0_1
605_46_69	318_0_1	1341_046_49	119_04_1	231_0_1	1542_0_45	1714_04_8	182_46_1	1693_046_2072	1467_0_28	1036_46_332	360_0_27	1655_04_62	1177_46_1	76_46_1	108_0_80	1717_0_93	30_0_1	1579_46_1119	353_46_1	290_0_60	297_0_1	434_046_1	539_0_1
605_46_66	318_0_1	1341_046_47	119_04_1	231_0_1	1542_0_40	1714_04_7	182_46_1	1693_046_2074	1467_0_23	1036_46_336	360_0_31	1655_04_68	1177_46_1	76_46_1	108_0_79	1717_0_87	30_0_1	1579_46_1118	353_46_1	290_0_56	297_0_1	434_046_1	539_0_1
605_46_65	318_0_1	1341_046_47	119_04_1	231_0_1	1542_0_44	1714_04_7	182_46_1	1693_046_2012	1467_0_19	1036_46_332	360_0_36	1655_04_75	1177_46_1	76_46_1	108_0_85	1717_0_81	30_0_1	1579_46_1099	353_46_1	290_0_55	297_0_1	434_046_1	539_0_1
605_46_64	318_0_1	1341_046_38	119_04_1	231_0_1	1542_0_49	1714_04_5	182_46_1	1693_046_1995	1467_0_19	1036_46_332	360_0_44	1655_04_80	1177_46_1	76_46_1	108_0_82	1717_0_88	30_0_1	1579_46_1087	353_46_1	290_0_54	297_0_1	434_046_1	539_0_1
605_46_71	318_0_1	1341_046_43	119_04_1	231_0_1	1542_0_50	1714_04_4	182_46_1	1693_046_1981	1467_0_21	1036_46_327	360_0_48	1655_04_73	1177_46_1	76_46_1	108_0_84	1717_0_84	30_0_1	1579_46_1080	353_46_1	290_0_62	297_0_1	434_046_1	539_0_1
605_46_75	318_0_1	1341_046_39	119_04_1	231_0_1	1542_0_47	1714_04_4	182_46_1	1693_046_1981	1467_0_17	1036_46_346	360_0_51	1655_04_69	1177_46_1	76_46_1	108_0_85	1717_0_85	30_0_1	1579_46_1082	353_46_1	290_0_63	297_0_1	434_046_1	539_0_1
605_46_69	318_0_1	1341_046_35	119_04_1	231_0_1	1542_0_43	1714_04_6	182_46_1	1693_046_1999	1467_0_19	1036_46_346	360_0_57	1655_04_58	1177_46_1	76_46_1	108_0_88	1717_0_80	30_0_1	1579_46_1126	353_46_1	290_0_63	297_0_1	434_046_1	539_0_1
605_46_69	318_0_1	1341_046_34	119_04_1	231_0_1	1542_0_36	1714_04_4	182_46_1	1693_046_2035	1467_0_25	1036_46_340	360_0_51	1655_04_54	1177_46_1	76_46_1	108_0_78	1717_0_77	30_0_1	1579_46_1135	353_46_1	290_0_69	297_0_1	434_046_1	539_0_1
605_46_66	318_0_1	1341_046_35	119_04_1	231_0_1	1542_0_34	1714_04_3	182_46_1	1693_046_2084	1467_0_27	1036_46_324	360_0_53	1655_04_49	1177_46_1	76_46_1	108_0_81	1717_0_78	30_0_1	1579_46_1117	353_46_1	290_0_65	297_0_1	434_046_1	539_0_1
605_46_64	318_0_1	1341_046_33	119_04_1	231_0_1	1542_0_33	1714_04_2	182_46_1	1693_046_2082	1467_0_29	1036_46_337	360_0_59	1655_04_51	1177_46_1	76_46_1	108_0_79	1717_0_65	30_0_1	1579_46_1128	353_46_1	290_0_64	297_0_1	434_046_1	539_0_1
605_46_58	318_0_1	1341_046_34	231_0_1	1542_0_36	182_46_1	1693_046_2064	1467_0_33	1036_46_338	360_0_54	1655_04_51	1177_46_1	76_46_1	108_0_96	1717_0_64	30_0_1	1579_46_1127	353_46_1	290_0_70	297_0_1	434_046_1	539_0_1
605_46_53	318_0_1	1341_046_30	231_0_1	1542_0_35	182_46_1	1693_046_2080	1467_0_32	1036_46_336	360_0_48	1655_04_58	1177_46_1	76_46_1	108_0_105	1717_0_69	30_0_1	1579_46_1123	353_46_1	290_0_68	297_0_1	434_046_1	539_0_1
605_46_51	318_0_1	1341_046_31	231_0_1	1542_0_37	182_46_1	1693_046_2082	1467_0_30	1036_46_349	360_0_44	1655_04_58	1177_46_1	76_46_1	108_0_114	1717_0_68	30_0_1	1579_46_1112	353_46_1	290_0_63	297_0_1	434_046_1	539_0_1
605_46_39	318_0_1	1341_046_32	231_0_1	1542_0_39	182_46_1	1693_046_2058	1467_0_29	1036_46_346	360_0_38	1655_04_61	1177_46_1	76_46_1	108_0_99	1717_0_72	30_0_1	1579_46_1094	353_46_1	290_0_68	297_0_1	434_046_1	539_0_1
605_46_42	318_0_1	1341_046_29	231_0_1	1542_0_37	182_46_1	1693_046_2098	1467_0_30	1036_46_334	360_0_37	1655_04_60	1177_46_1	76_46_1	108_0_99	1717_0_73	30_0_1	1579_46_1087	353_46_1	290_0_69	297_0_1	434_046_1	539_0_1
605_46_48	318_0_1	1341_046_29	231_0_1	1542_0_37	182_46_1	1693_046_2129	1467_0_29	1036_46_330	360_0_40	1655_04_54	1177_46_1	76_46_1	108_0_100	1717_0_73	30_0_1	1579_46_1068	353_46_1	290_0_75	297_0_1	434_046_1	539_0_1
605_46_55	318_0_1	1341_046_26	231_0_1	1542_0_36	182_46_1	1693_046_2137	1467_0_29	1036_46_326	360_0_39	1655_04_51	1177_46_1	76_46_1	108_0_99	1717_0_74	30_0_1	1579_46_1105	353_46_1	290_0_64	297_0_1	434_046_1	539_0_1
605_46_56	318_0_1	1341_046_25	231_0_1	1542_0_37	182_46_1	1693_046_2134	1467_0_29	1036_46_318	360_0_39	1655_04_54	1177_46_1	76_46_1	108_0_88	1717_0_75	30_0_1	1579_46_1124	353_46_1	290_0_56	297_0_1	434_046_1	539_0_1
605_46_64	318_0_1	1341_046_25	231_0_1	1542_0_44	182_46_1	1693_046_2161	1467_0_35	1036_46_329	360_0_41	1655_04_48	1177_46_1	76_46_1	108_0_77	1717_0_72	30_0_1	1579_46_1123	353_46_1	290_0_52	297_0_1	434_046_1	539_0_1
605_46_61	318_0_1	1341_046_24	231_0_1	1542_0_51	182_46_1	1693_046_2190	1467_0_35	1036_46_334	360_0_34	1655_04_57	1177_46_1	76_46_1	108_0_86	1717_0_75	30_0_1	1579_46_1101	353_46_1	290_0_44	297_0_1	434_046_1	539_0_1
605_46_62	318_0_1	1341_046_21	231_0_1	1542_0_44	182_46_1	1693_046_2229	1467_0_34	1036_46_322	360_0_35	1655_04_62	1177_46_1	76_46_1	108_0_82	1717_0_71	30_0_1	1579_46_1105	353_46_1	290_0_43	297_0_1	434_046_1	539_0_1
605_46_57	318_0_1	1341_046_24	231_0_1	1542_0_43	182_46_1	1693_046_2213	1467_0_37	1036_46_321	360_0_33	1655_04_61	1177_46_1	76_46_1	108_0_82	1717_0_74	30_0_1	1579_46_1070	353_46_1	290_0_45	297_0_1	434_046_1	539_0_1
605_46_55	318_0_1	1341_046_30	231_0_1	1542_0_40	182_46_1	1693_046_2186	1467_0_36	1036_46_323	360_0_40	1655_04_65	1177_46_1	76_46_1	108_0_83	1717_0_83	30_0_1	1579_46_1090	353_46_1	290_0_46	297_0_1	434_046_1	539_0_1
605_46_52	318_0_1	1341_046_31	231_0_1	1542_0_51	182_46_1	1693_046_2196	1467_0_40	1036_46_314	360_0_34	1655_04_61	1177_46_1	76_46_1	108_0_81	1717_0_78	30_0_1	1579_46_1081	353_46_1	290_0_51	297_0_1	434_046_1	539_0_1
605_46_53	318_0_1	1341_046_33	231_0_1	1542_0_52	182_46_1	1693_046_2160	1467_0_41	1036_46_300	360_0_36	1655_04_59	1177_46_1	76_46_1	108_0_86	1717_0_80	30_0_1	1579_46_1093	353_46_1	290_0_53	297_0_1	434_046_1	539_0_1
605_46_46	318_0_1	1341_046_29	231_0_1	1542_0_55	182_46_1	1693_046_2109	1467_0_39	1036_46_318	360_0_37	1655_04_51	1177_46_1	76_46_1	108_0_97	1717_0_91	30_0_1	1579_46_1119	353_46_1	290_0_56	297_0_1	434_046_1	539_0_1
605_46_50	318_0_1	1341_046_27	231_0_1	1542_0_56	182_46_1	1693_046_2095	1467_0_40	1036_46_305	360_0_40	1655_04_50	1177_46_1	76_46_1	108_0_98	1717_0_93	30_0_1	1579_46_1109	353_46_1	290_0_55	297_0_1	434_046_1	539_0_1
605_46_51	318_0_1	1341_046_27	231_0_1	1542_0_52	182_46_1	1693_046_2094	1467_0_36	1036_46_299	360_0_44	1655_04_54	1177_46_1	76_46_1	108_0_98	1717_0_91	30_0_1	1579_46_1128	353_46_1	290_0_52	297_0_1	434_046_1	539_0_1
605_46_59	318_0_1	1341_046_24	231_0_1	1542_0_49	182_46_1	1693_046_2083	1467_0_32	1036_46_308	360_0_48	1655_04_50	1177_46_1	76_46_1	108_0_106	1717_0_97	30_0_1	1579_46_1129	353_46_1	290_0_53	297_0_1	434_046_1	539_0_1
605_46_56	318_0_1	1341_046_21	231_0_1	1542_0_51	182_46_1	1693_046_2081	1467_0_32	1036_46_292	360_0_45	1655_04_55	1177_46_1	76_46_1	108_0_103	1717_0_89	30_0_1	1579_46_1135	353_46_1	290_0_50	297_0_1	434_046_1	539_0_1
605_46_52	318_0_1	1341_046_20	231_0_1	1542_0_48	182_46_1	1693_046_2083	1467_0_30	1036_46_299	360_0_43	1655_04_58	1177_46_1	76_46_1	108_0_104	1717_0_74	30_0_1	1579_46_1132	353_46_1	290_0_51	297_0_1	434_046_1	539_0_1
605_46_56	318_0_1	1341_046_19	231_0_1	1542_0_54	182_46_1	1693_046_2112	1467_0_30	1036_46_285	360_0_43	1655_04_59	1177_46_1	76_46_1	108_0_99	1717_0_72	30_0_1	1579_46_1150	353_46_1	290_0_53	297_0_1	434_046_1	539_0_1
605_46_48	318_0_1	1341_046_18	231_0_1	1542_0_48	182_46_1	1693_046_2122	1467_0_27	1036_46_285	360_0_38	1655_04_54	1177_46_1	76_46_1	108_0_94	1717_0_75	30_0_1	1579_46_1146	353_46_1	290_0_46	297_0_1	434_046_1	539_0_1
605_46_47	318_0_1	1341_046_21	231_0_1	1542_0_49	182_46_1	1693_046_2108	1467_0_25	1036_46_279	360_0_33	1655_04_53	1177_46_1	76_46_1	108_0_91	1717_0_69	30_0_1	1579_46_1151	353_46_1	290_0_43	297_0_1	434_046_1	539_0_1
605_46_49	318_0_1	1341_046_18	231_0_1	1542_0_56	182_46_1	1693_046_2063	1467_0_30	1036_46_276	360_0_35	1655_04_57	1177_46_1	76_46_1	108_0_84	1717_0_64	30_0_1	1579_46_1173	353_46_1	290_0_38	297_0_1	434_046_1	539_0_1
605_46_46	318_0_1	1341_046_20	231_0_1	1542_0_50	182_46_1	1693_046_2070	1467_0_26	1036_46_283	360_0_35	1655_04_59	1177_46_1	76_46_1	108_0_82	1717_0_71	30_0_1	1579_46_1187	353_46_1	290_0_38	297_0_1	434_046_1	539_0_1
605_46_54	318_0_1	1341_046_19	231_0_1	1542_0_41	182_46_1	1693_046_2103	1467_0_31	1036_46_300	360_0_33	1655_04_58	1177_46_1	76_46_1	108_0_76	1717_0_69	30_0_1	1579_46_1192	353_46_1	290_0_41	297_0_1	434_046_1	539_0_1
605_46_49	318_0_1	1341_046_14	231_0_1	1542_0_39	182_46_1	1693_046_2121	1467_0_35	1036_46_294	360_0_34	1655_04_60	1177_46_1	76_46_1	108_0_68	1717_0_75	30_0_1	1579_46_1219	353_46_1	290_0_50	297_0_1	434_046_1	539_0_1
605_46_48	318_0_1	1341_046_16	231_0_1	1542_0_46	182_46_1	1693_046_2165	1467_0_41	1036_46_281	360_0_32	1655_04_56	1177_46_1	76_46_1	108_0_75	1717_0_77	30_0_1	1579_46_1228	353_46_1	290_0_52	297_0_1	434_046_1	539_0_1
605_46_49	318_0_1	1341_046_17	231_0_1	1542_0_58	182_46_1	1693_046_2167	1467_0_44	1036_46_276	360_0_32	1655_04_54	1177_46_1	76_46_1	108_0_72	1717_0_71	30_0_1	1579_46_1220	353_46_1	290_0_55	297_0_1	434_046_1	539_0_1
605_46_53	318_0_1	1341_046_16	231_0_1	1542_0_59	182_46_1	1693_046_2187	1467_0_48	1036_46_262	360_0_41	1655_04_47	1177_46_1	76_46_1	108_0_73	1717_0_66	30_0_1	1579_46_1242	353_46_1	290_0_58	297_0_1	434_046_1	539_0_1
605_46_51	318_0_1	1341_046_15	231_0_1	1542_0_53	182_46_1	1693_046_2186	1467_0_49	1036_46_254	360_0_45	1655_04_47	1177_46_1	76_46_1	108_0_75	1717_0_63	30_0_1	1579_46_1244	353_46_1	290_0_49	297_0_1	434_046_1	539_0_1
605_46_62	318_0_1	1341_046_14	231_0_1	1542_0_55	182_46_1	1693_046_2154	1467_0_47	1036_46_256	360_0_44	1655_04_45	1177_46_1	76_46_1	108_0_76	1717_0_57	30_0_1	1579_46_1273	353_46_1	290_0_39	297_0_1	434_046_1	539_0_1
605_46_61	318_0_1	1341_046_12	231_0_1	1542_0_52	182_46_1	1693_046_2164	1467_0_44	1036_46_268	360_0_45	1655_04_42	1177_46_1	76_46_1	108_0_70	1717_0_59	30_0_1	1579_46_1264	353_46_1	290_0_34	297_0_1	434_046_1	539_0_1
605_46_45	318_0_1	1341_046_12	231_0_1	1542_0_51	182_46_1	1693_046_2166	1467_0_43	1036_46_260	360_0_49	1655_04_37	1177_46_1	76_46_1	108_0_67	1717_0_55	30_0_1	1579_46_1274	353_46_1	290_0_33	297_0_1	434_046_1	539_0_1
605_46_43	318_0_1	1341_046_13	231_0_1	1542_0_49	182_46_1	1693_046_2117	1467_0_37	1036_46_250	360_0_57	1655_04_33	1177_46_1	76_46_1	108_0_62	1717_0_51	30_0_1	1579_46_1312	353_46_1	290_0_36	297_0_1	434_046_1	539_0_1
605_46_36	318_0_1	1341_046_15	231_0_1	1542_0_45	182_46_1	1693_046_2089	1467_0_39	1036_46_243	360_0_63	1655_04_33	1177_46_1	76_46_1	108_0_64	1717_0_45	30_0_1	1579_46_1296	353_46_1	290_0_38	297_0_1	434_046_1	539_0_1
605_46_37	318_0_1	1341_046_17	231_0_1	1542_0_49	182_46_1	1693_046_2044	1467_0_33	1036_46_234	360_0_60	1655_04_28	1177_46_1	76_46_1	108_0_64	1717_0_39	30_0_1	1579_46_1317	353_46_1	290_0_41	297_0_1	434_046_1	539_0_1
605_46_41	318_0_1	1341_046_15	231_0_1	1542_0_45	182_46_1	1693_046_2019	1467_0_35	1036_46_234	360_0_61	1655_04_27	1177_46_1	76_46_1	108_0_65	1717_0_41	30_0_1	1579_46_1292	353_46_1	290_0_40	297_0_1	434_046_1	539_0_1
605_46_42	318_0_1	1341_046_14	231_0_1	1542_0_45	182_46_1	1693_046_2109	1467_0_33	1036_46_236	360_0_55	1655_04_25	1177_46_1	76_46_1	108_0_66	1717_0_35	30_0_1	1579_46_1285	353_46_1	290_0_34	297_0_1	434_046_1	539_0_1
605_46_42	318_0_1	1341_046_12	231_0_1	1542_0_43	182_46_1	1693_046_2145	1467_0_33	1036_46_240	360_0_50	1655_04_25	1177_46_1	76_46_1	108_0_63	1717_0_34	30_0_1	1579_46_1294	353_46_1	290_0_33	297_0_1	434_046_1	539_0_1
605_46_42	318_0_1	1341_046_15	231_0_1	1542_0_40	182_46_1	1693_046_2156	1467_0_28	1036_46_243	360_0_48	1655_04_25	1177_46_1	76_46_1	108_0_66	1717_0_38	30_0_1	1579_46_1318	353_46_1	290_0_31	297_0_1	434_046_1	539_0_1
605_46_40	318_0_1	1341_046_13	231_0_1	1542_0_34	182_46_1	1693_046_2180	1467_0_22	1036_46_269	360_0_45	1655_04_30	1177_46_1	76_46_1	108_0_65	1717_0_42	30_0_1	1579_46_1318	353_46_1	290_0_27	297_0_1	434_046_1	539_0_1
605_46_39	318_0_1	1341_046_13	231_0_1	1542_0_32	182_46_1	1693_046_2189	1467_0_25	1036_46_255	360_0_49	1655_04_32	1177_46_1	76_46_1	108_0_66	1717_0_46	30_0_1	1579_46_1310	353_46_1	290_0_31	297_0_1	434_046_1	539_0_1
605_46_40	318_0_1	1341_046_13	231_0_1	1542_0_28	182_46_1	1693_046_2207	1467_0_23	1036_46_254	360_0_52	1655_04_44	1177_46_1	76_46_1	108_0_74	1717_0_42	30_0_1	1579_46_1316	353_46_1	290_0_33	297_0_1	434_046_1	539_0_1
605_46_29	318_0_1	1341_046_13	231_0_1	1542_0_27	182_46_1	1693_046_2192	1467_0_27	1036_46_247	360_0_48	1655_04_46	1177_46_1	76_46_1	108_0_86	1717_0_48	30_0_1	1579_46_1284	353_46_1	290_0_36	297_0_1	434_046_1	539_0_1
605_46_27	318_0_1	1341_046_12	231_0_1	1542_0_33	182_46_1	1693_046_2177	1467_0_30	1036_46_262	360_0_49	1655_04_43	1177_46_1	76_46_1	108_0_97	1717_0_36	30_0_1	1579_46_1279	353_46_1	290_0_37	297_0_1	434_046_1	539_0_1
605_46_29	318_0_1	1341_046_15	231_0_1	1542_0_33	182_46_1	1693_046_2146	1467_0_24	1036_46_274	360_0_44	1655_04_37	1177_46_1	76_46_1	108_0_108	1717_0_39	30_0_1	1579_46_1305	353_46_1	290_0_34	297_0_1	434_046_1	539_0_1
605_46_32	318_0_1	1341_046_15	231_0_1	1542_0_33	182_46_1	1693_046_2138	1467_0_23	1036_46_273	360_0_45	1655_04_34	1177_46_1	76_46_1	108_0_113	1717_0_43	30_0_1	1579_46_1287	353_46_1	290_0_35	297_0_1	434_046_1	539_0_1
605_46_38	318_0_1	1341_046_16	231_0_1	1542_0_37	182_46_1	1693_046_2180	1467_0_21	1036_46_288	360_0_37	1655_04_32	1177_46_1	76_46_1	108_0_110	1717_0_45	30_0_1	1579_46_1261	353_46_1	290_0_32	297_0_1	434_046_1	539_0_1
605_46_46	318_0_1	1341_046_16	231_0_1	1542_0_32	182_46_1	1693_046_2179	1467_0_18	1036_46_287	360_0_30	1655_04_30	1177_46_1	76_46_1	108_0_107	1717_0_46	30_0_1	1579_46_1205	353_46_1	290_0_27	297_0_1	434_046_1	539_0_1
605_46_56	318_0_1	1341_046_13	231_0_1	1542_0_30	182_46_1	1693_046_2145	1467_0_17	1036_46_273	360_0_30	1655_04_28	1177_46_1	76_46_1	108_0_97	1717_0_40	30_0_1	1579_46_1187	353_46_1	290_0_22	297_0_1	434_046_1	539_0_1
605_46_58	318_0_1	1341_046_16	231_0_1	1542_0_32	182_46_1	1693_046_2154	1467_0_18	1036_46_273	360_0_24	1655_04_27	1177_46_1	76_46_1	108_0_98	1717_0_48	30_0_1	1579_46_1209	353_46_1	290_0_21	297_0_1	434_046_1	539_0_1
605_46_55	318_0_1	1341_046_14	231_0_1	1542_0_29	182_46_1	1693_046_2197	1467_0_19	1036_46_277	360_0_23	1655_04_27	1177_46_1	76_46_1	108_0_105	1717_0_47	30_0_1	1579_46_1215	353_46_1	290_0_21	297_0_1	434_046_1	539_0_1
605_46_57	318_0_1	1341_046_13	231_0_1	1542_0_28	182_46_1	1693_046_2205	1467_0_19	1036_46_266	360_0_23	1655_04_27	1177_46_1	76_46_1	108_0_108	1717_0_39	30_0_1	1579_46_1225	353_46_1	290_0_21	297_0_1	434_046_1	539_0_1
605_46_55	318_0_1	1341_046_15	231_0_1	1542_0_25	182_46_1	1693_046_2217	1467_0_18	1036_46_282	360_0_26	1655_04_34	1177_46_1	76_46_1	108_0_109	1717_0_40	30_0_1	1579_46_1229	353_46_1	290_0_23	297_0_1	434_046_1	539_0_1
605_46_43	318_0_1	1341_046_13	231_0_1	1542_0_27	182_46_1	1693_046_2210	1467_0_18	1036_46_273	360_0_23	1655_04_39	1177_46_1	76_46_1	108_0_110	1717_0_41	30_0_1	1579_46_1248	353_46_1	290_0_19	297_0_1	434_046_1	539_0_1
605_46_43	318_0_1	1341_046_14	231_0_1	1542_0_28	182_46_1	1693_046_2207	1467_0_19	1036_46_277	360_0_21	1655_04_37	1177_46_1	76_46_1	108_0_103	1717_0_37	30_0_1	1579_46_1246	353_46_1	290_0_20	297_0_1	434_046_1	539_0_1
605_46_34	318_0_1	1341_046_16	231_0_1	1542_0_27	182_46_1	1693_046_2206	1467_0_16	1036_46_292	360_0_26	1655_04_33	1177_46_1	76_46_1	108_0_99	1717_0_31	30_0_1	1579_46_1243	353_46_1	290_0_19	297_0_1	434_046_1	539_0_1
605_46_37	318_0_1	1341_046_17	231_0_1	1542_0_30	182_46_1	1693_046_2154	1467_0_14	1036_46_298	360_0_24	1655_04_38	1177_46_1	76_46_1	108_0_95	1717_0_34	30_0_1	1579_46_1259	353_46_1	290_0_21	297_0_1	434_046_1	539_0_1
605_46_35	318_0_1	1341_046_20	231_0_1	1542_0_34	182_46_1	1693_046_2183	1467_0_15	1036_46_299	360_0_20	1655_04_37	1177_46_1	76_46_1	108_0_90	1717_0_38	30_0_1	1579_46_1251	353_46_1	290_0_21	297_0_1	434_046_1	539_0_1
605_46_34	318_0_1	1341_046_22	231_0_1	1542_0_34	182_46_1	1693_046_2184	1467_0_17	1036_46_311	360_0_19	1655_04_41	1177_46_1	76_46_1	108_0_93	1717_0_41	30_0_1	1579_46_1241	353_46_1	290_0_20	297_0_1	434_046_1	539_0_1
605_46_31	318_0_1	1341_046_20	231_0_1	1542_0_34	182_46_1	1693_046_2186	1467_0_18	1036_46_322	360_0_13	1655_04_35	1177_46_1	76_46_1	108_0_98	1717_0_33	30_0_1	1579_46_1229	353_46_1	290_0_22	297_0_1	434_046_1	539_0_1
605_46_30	318_0_1	1341_046_21	231_0_1	1542_0_36	182_46_1	1693_046_2256	1467_0_21	1036_46_308	360_0_12	1655_04_38	1177_46_1	76_46_1	108_0_94	1717_0_28	30_0_1	1579_46_1195	353_46_1	290_0_20	297_0_1	434_046_1	539_0_1
605_46_24	318_0_1	1341_046_22	231_0_1	1542_0_34	182_46_1	1693_046_2219	1467_0_20	1036_46_320	360_0_12	1655_04_40	1177_46_1	76_46_1	108_0_91	1717_0_30	30_0_1	1579_46_1200	353_46_1	290_0_24	297_0_1	434_046_1	539_0_1
605_46_19	318_0_1	1341_046_16	231_0_1	1542_0_33	182_46_1	1693_046_2197	1467_0_20	1036_46_329	360_0_11	1655_04_37	1177_46_1	76_46_1	108_0_88	1717_0_25	30_0_1	1579_46_1199	353_46_1	290_0_22	297_0_1	434_046_1	539_0_1
605_46_17	318_0_1	1341_046_13	231_0_1	1542_0_37	182_46_1	1693_046_2166	1467_0_20	1036_46_336	360_0_20	1655_04_37	1177_46_1	76_46_1	108_0_89	1717_0_25	30_0_1	1579_46_1215	353_46_1	290_0_28	297_0_1	434_046_1	539_0_1
605_46_14	318_0_1	1341_046_11	231_0_1	1542_0_41	182_46_1	1693_046_2202	1467_0_23	1036_46_343	360_0_17	1655_04_34	1177_46_1	76_46_1	108_0_103	1717_0_26	30_0_1	1579_46_1209	353_46_1	290_0_34	297_0_1	434_046_1	539_0_1
605_46_17	318_0_1	1341_046_6	231_0_1	1542_0_40	182_46_1	1693_046_2220	1467_0_24	1036_46_354	360_0_20	1655_04_35	1177_46_1	76_46_1	108_0_91	1717_0_30	30_0_1	1579_46_1193	353_46_1	290_0_43	297_0_1	434_046_1	539_0_1
605_46_21	318_0_1	1341_046_4	231_0_1	1542_0_42	182_46_1	1693_046_2226	1467_0_21	1036_46_341	360_0_20	1655_04_34	1177_46_1	76_46_1	108_0_95	1717_0_27	30_0_1	1579_46_1167	353_46_1	290_0_44	297_0_1	434_046_1	539_0_1
605_46_21	318_0_1	1341_046_5	231_0_1	1542_0_47	182_46_1	1693_046_2232	1467_0_20	1036_46_323	360_0_18	1655_04_37	1177_46_1	76_46_1	108_0_95	1717_0_30	30_0_1	1579_46_1180	353_46_1	290_0_44	297_0_1	434_046_1	539_0_1
605_46_20	318_0_1	1341_046_5	231_0_1	1542_0_40	182_46_1	1693_046_2228	1467_0_22	1036_46_320	360_0_16	1655_04_36	1177_46_1	76_46_1	108_0_82	1717_0_24	30_0_1	1579_46_1193	353_46_1	290_0_47	297_0_1	434_046_1	539_0_1
605_46_17	318_0_1	1341_046_5	231_0_1	1542_0_37	182_46_1	1693_046_2238	1467_0_17	1036_46_326	360_0_19	1655_04_36	1177_46_1	76_46_1	108_0_79	1717_0_33	30_0_1	1579_46_1216	353_46_1	290_0_50	297_0_1	434_046_1	539_0_1
605_46_18	318_0_1	1341_046_5	231_0_1	1542_0_41	182_46_1	1693_046_2241	1467_0_21	1036_46_313	360_0_21	1655_04_33	1177_46_1	76_46_1	108_0_74	1717_0_34	30_0_1	1579_46_1229	353_46_1	290_0_51	297_0_1	434_046_1	539_0_1
605_46_21	318_0_1	1341_046_4	231_0_1	1542_0_34	182_46_1	1693_046_2238	1467_0_18	1036_46_331	360_0_20	1655_04_34	1177_46_1	76_46_1	108_0_70	1717_0_29	30_0_1	1579_46_1210	353_46_1	290_0_49	297_0_1	434_046_1	539_0_1
605_46_23	318_0_1	1341_046_3	231_0_1	1542_0_31	182_46_1	1693_046_2236	1467_0_15	1036_46_348	360_0_18	1655_04_40	1177_46_1	76_46_1	108_0_63	1717_0_23	30_0_1	1579_46_1187	353_46_1	290_0_51	297_0_1	434_046_1	539_0_1
605_46_26	318_0_1	1341_046_2	231_0_1	1542_0_28	182_46_1	1693_046_2212	1467_0_15	1036_46_361	360_0_18	1655_04_37	1177_46_1	76_46_1	108_0_60	1717_0_20	30_0_1	1579_46_1200	353_46_1	290_0_55	297_0_1	434_046_1	539_0_1
605_46_23	318_0_1	1341_046_2	231_0_1	1542_0_27	182_46_1	1693_046_2226	1467_0_15	1036_46_379	360_0_16	1655_04_36	1177_46_1	76_46_1	108_0_67	1717_0_14	30_0_1	1579_46_1208	353_46_1	290_0_42	297_0_1	434_046_1	539_0_1
605_46_27	1177_46_1	318_0_1	1542_0_30	30_0_1	108_0_69	360_0_19	182_46_1	76_46_1	1579_46_1210	353_46_1	1693_046_2234	297_0_1	231_0_1	1717_0_12	1467_0_13	1036_46_396	539_0_1	290_0_43	1655_04_25
605_46_23	1177_46_1	318_0_1	1542_0_31	30_0_1	108_0_73	360_0_20	182_46_1	76_46_1	1579_46_1203	353_46_1	1693_046_2227	297_0_1	231_0_1	1717_0_13	1467_0_16	1036_46_395	539_0_1	290_0_47	1655_04_20
605_46_29	1177_46_1	318_0_1	1542_0_29	30_0_1	108_0_85	360_0_21	182_46_1	76_46_1	1579_46_1213	353_46_1	1693_046_2207	297_0_1	231_0_1	1717_0_16	1467_0_15	1036_46_399	539_0_1	290_0_48	1655_04_20
605_46_27	1177_46_1	318_0_1	1542_0_27	30_0_1	108_0_92	360_0_20	182_46_1	76_46_1	1579_46_1208	353_46_1	1693_046_2198	297_0_1	231_0_1	1717_0_15	1467_0_17	1036_46_390	539_0_1	290_0_49	1655_04_22
605_46_29	1177_46_1	318_0_1	1542_0_28	30_0_1	108_0_98	360_0_20	182_46_1	76_46_1	1579_46_1216	353_46_1	1693_046_2178	297_0_1	231_0_1	1717_0_13	1467_0_17	1036_46_356	539_0_1	290_0_52	1655_04_23
605_46_32	1177_46_1	318_0_1	1542_0_26	30_0_1	108_0_108	360_0_17	182_46_1	76_46_1	1579_46_1222	353_46_1	1693_046_2174	297_0_1	231_0_1	1717_0_12	1467_0_19	1036_46_345	539_0_1	290_0_58	1655_04_22
605_46_33	1177_46_1	318_0_1	1542_0_29	30_0_1	108_0_118	360_0_19	182_46_1	76_46_1	1579_46_1221	353_46_1	1693_046_2187	297_0_1	231_0_1	1717_0_16	1467_0_16	1036_46_343	539_0_1	290_0_60	1655_04_20
605_46_27	1177_46_1	318_0_1	1542_0_28	30_0_1	108_0_130	360_0_17	182_46_1	76_46_1	1579_46_1206	353_46_1	1693_046_2197	297_0_1	231_0_1	1717_0_16	1467_0_14	1036_46_314	539_0_1	290_0_55	1655_04_17
605_46_28	1177_46_1	318_0_1	1542_0_34	30_0_1	108_0_140	360_0_14	182_46_1	76_46_1	1579_46_1200	353_46_1	1693_046_2207	297_0_1	231_0_1	1717_0_15	1467_0_15	1036_46_304	539_0_1	290_0_48	1655_04_15
605_46_28	1177_46_1	318_0_1	1542_0_41	30_0_1	108_0_149	360_0_13	182_46_1	76_46_1	1579_46_1194	353_46_1	1693_046_2169	297_0_1	231_0_1	1717_0_13	1467_0_16	1036_46_310	539_0_1	290_0_46	1655_04_14
605_46_30	1177_46_1	318_0_1	1542_0_42	30_0_1	108_0_145	360_0_14	182_46_1	76_46_1	1579_46_1175	353_46_1	1693_046_2192	297_0_1	231_0_1	1717_0_13	1467_0_14	1036_46_330	539_0_1	290_0_44	1655_04_13
605_46_28	1177_46_1	318_0_1	1542_0_45	30_0_1	108_0_137	360_0_15	182_46_1	76_46_1	1579_46_1138	353_46_1	1693_046_2228	297_0_1	231_0_1	1717_0_14	1467_0_14	1036_46_351	539_0_1	290_0_41	1655_04_13
605_46_34	1177_46_1	318_0_1	1542_0_45	30_0_1	108_0_124	360_0_14	182_46_1	76_46_1	1579_46_1122	353_46_1	1693_046_2265	297_0_1	231_0_1	1717_0_15	1467_0_11	1036_46_382	539_0_1	290_0_46	1655_04_11
605_46_40	1177_46_1	318_0_1	1542_0_46	30_0_1	108_0_126	360_0_15	182_46_1	76_46_1	1579_46_1104	353_46_1	1693_046_2253	297_0_1	231_0_1	1717_0_19	1467_0_14	1036_46_409	539_0_1	290_0_43	1655_04_10
605_46_46	1177_46_1	318_0_1	1542_0_48	30_0_1	108_0_117	360_0_19	182_46_1	76_46_1	1579_46_1097	353_46_1	1693_046_2231	297_0_1	231_0_1	1717_0_16	1467_0_16	1036_46_429	539_0_1	290_0_51	1655_04_9
605_46_53	1177_46_1	318_0_1	1542_0_47	30_0_1	108_0_126	360_0_21	182_46_1	76_46_1	1579_46_1082	353_46_1	1693_046_2188	297_0_1	231_0_1	1717_0_13	1467_0_13	1036_46_444	539_0_1	290_0_50	1655_04_10
605_46_52	1177_46_1	318_0_1	1542_0_40	30_0_1	108_0_132	360_0_17	182_46_1	76_46_1	1579_46_1083	353_46_1	1693_046_2192	297_0_1	231_0_1	1717_0_13	1467_0_14	1036_46_429	539_0_1	290_0_55	1655_04_10
605_46_55	1177_46_1	318_0_1	1542_0_38	30_0_1	108_0_148	360_0_16	182_46_1	76_46_1	1579_46_1088	353_46_1	1693_046_2146	297_0_1	231_0_1	1717_0_16	1467_0_13	1036_46_437	539_0_1	290_0_58	1655_04_10
605_46_51	1177_46_1	318_0_1	1542_0_32	30_0_1	108_0_155	360_0_16	182_46_1	76_46_1	1579_46_1083	353_46_1	1693_046_2191	297_0_1	231_0_1	1717_0_18	1467_0_14	1036_46_412	539_0_1	290_0_55	1655_04_9
605_46_55	1177_46_1	318_0_1	1542_0_27	30_0_1	108_0_163	360_0_18	182_46_1	76_46_1	1579_46_1074	353_46_1	1693_046_2234	297_0_1	231_0_1	1717_0_18	1467_0_12	1036_46_400	539_0_1	290_0_58	1655_04_8
605_46_61	1177_46_1	318_0_1	1542_0_26	30_0_1	108_0_165	360_0_19	182_46_1	76_46_1	1579_46_1082	353_46_1	1693_046_2242	297_0_1	231_0_1	1717_0_17	1467_0_10	1036_46_376	539_0_1	290_0_48	1655_04_8
605_46_59	1177_46_1	318_0_1	1542_0_30	30_0_1	108_0_164	360_0_20	182_46_1	76_46_1	1579_46_1110	353_46_1	1693_046_2271	297_0_1	231_0_1	1717_0_17	1467_0_9	1036_46_366	539_0_1	290_0_46	1655_04_5
605_46_63	1177_46_1	318_0_1	1542_0_35	30_0_1	108_0_153	360_0_20	182_46_1	76_46_1	1579_46_1138	353_46_1	1693_046_2197	297_0_1	231_0_1	1717_0_18	1467_0_12	1036_46_344	539_0_1	290_0_43	1655_04_3
605_46_64	1177_46_1	318_0_1	1542_0_37	30_0_1	108_0_158	360_0_19	182_46_1	76_46_1	1579_46_1158	353_46_1	1693_046_2184	297_0_1	231_0_1	1717_0_17	1467_0_14	1036_46_343	539_0_1	290_0_38	1655_04_2
605_46_66	1177_46_1	318_0_1	1542_0_38	30_0_1	108_0_157	360_0_20	182_46_1	76_46_1	1579_46_1163	353_46_1	1693_046_2207	297_0_1	231_0_1	1717_0_17	1467_0_17	1036_46_333	539_0_1	290_0_39	1655_04_6
605_46_72	1177_46_1	318_0_1	1542_0_34	30_0_1	108_0_158	360_0_21	182_46_1	76_46_1	1579_46_1152	353_46_1	1693_046_2206	297_0_1	231_0_1	1717_0_15	1467_0_20	1036_46_320	539_0_1	290_0_43	1655_04_8
605_46_77	1177_46_1	318_0_1	1542_0_36	30_0_1	108_0_164	360_0_22	182_46_1	76_46_1	1579_46_1163	353_46_1	1693_046_2180	297_0_1	231_0_1	1717_0_11	1467_0_23	1036_46_312	539_0_1	290_0_39	1655_04_8
605_46_87	1177_46_1	318_0_1	1542_0_34	30_0_1	108_0_161	360_0_24	182_46_1	76_46_1	1579_46_1131	353_46_1	1693_046_2217	297_0_1	231_0_1	1717_0_10	1467_0_24	1036_46_312	539_0_1	290_0_37	1655_04_9
605_46_91	1177_46_1	318_0_1	1542_0_36	30_0_1	108_0_165	360_0_23	182_46_1	76_46_1	1579_46_1120	353_46_1	1693_046_2240	297_0_1	231_0_1	1717_0_9	1467_0_23	1036_46_326	539_0_1	290_0_39	1655_04_11
605_46_95	1177_46_1	318_0_1	1542_0_38	30_0_1	108_0_159	360_0_24	182_46_1	76_46_1	1579_46_1138	353_46_1	1693_046_2247	297_0_1	231_0_1	1717_0_8	1467_0_20	1036_46_327	539_0_1	290_0_40	1655_04_10
605_46_99	1177_46_1	318_0_1	1542_0_43	30_0_1	108_0_168	360_0_24	182_46_1	76_46_1	1579_46_1120	353_46_1	1693_046_2297	297_0_1	231_0_1	1717_0_9	1467_0_20	1036_46_341	539_0_1	290_0_40	1655_04_13
605_46_95	1177_46_1	318_0_1	1542_0_40	30_0_1	108_0_187	360_0_22	182_46_1	76_46_1	1579_46_1047	353_46_1	1693_046_2356	297_0_1	231_0_1	1717_0_11	1467_0_18	1036_46_346	539_0_1	290_0_43	1655_04_14
605_46_91	1177_46_1	318_0_1	1542_0_45	30_0_1	108_0_190	360_0_15	182_46_1	76_46_1	1579_46_1033	353_46_1	1693_046_2343	297_0_1	231_0_1	1717_0_10	1467_0_15	1036_46_370	539_0_1	290_0_42	1655_04_14
605_46_81	1177_46_1	318_0_1	1542_0_53	30_0_1	108_0_202	360_0_16	182_46_1	76_46_1	1579_46_1035	353_46_1	1693_046_2352	297_0_1	231_0_1	1717_0_9	1467_0_12	1036_46_359	539_0_1	290_0_40	1655_04_15
605_46_74	1177_46_1	318_0_1	1542_0_48	30_0_1	108_0_215	360_0_15	182_46_1	76_46_1	1579_46_1060	353_46_1	1693_046_2288	297_0_1	231_0_1	1717_0_7	1467_0_13	1036_46_365	539_0_1	290_0_34	1655_04_14
605_46_63	1177_46_1	318_0_1	1542_0_42	30_0_1	108_0_212	360_0_18	182_46_1	76_46_1	1579_46_1040	353_46_1	1693_046_2257	297_0_1	231_0_1	1717_0_6	1467_0_15	1036_46_372	539_0_1	290_0_32	1655_04_17
605_46_68	1177_46_1	318_0_1	1542_0_40	30_0_1	108_0_208	360_0_18	182_46_1	76_46_1	1579_46_1049	353_46_1	1693_046_2254	297_0_1	231_0_1	1717_0_7	1467_0_18	1036_46_373	539_0_1	290_0_28	1655_04_14
605_46_72	1177_46_1	318_0_1	1542_0_35	30_0_1	108_0_199	360_0_18	182_46_1	76_46_1	1579_46_1058	353_46_1	1693_046_2262	297_0_1	231_0_1	1717_0_7	1467_0_14	1036_46_386	539_0_1	290_0_28	1655_04_14
605_46_75	1177_46_1	318_0_1	1542_0_35	30_0_1	108_0_195	360_0_17	182_46_1	76_46_1	1579_46_1032	353_46_1	1693_046_2240	297_0_1	231_0_1	1717_0_12	1467_0_13	1036_46_372	539_0_1	290_0_28	1655_04_14
605_46_75	1177_46_1	318_0_1	1542_0_32	30_0_1	108_0_181	360_0_18	182_46_1	76_46_1	1579_46_1037	353_46_1	1693_046_2262	297_0_1	231_0_1	1717_0_8	1467_0_12	1036_46_385	539_0_1	290_0_23	1655_04_12
605_46_72	1177_46_1	318_0_1	1542_0_27	30_0_1	108_0_177	360_0_16	182_46_1	76_46_1	1579_46_1041	353_46_1	1693_046_2219	297_0_1	231_0_1	1717_0_10	1467_0_12	1036_46_406	539_0_1	290_0_25	1655_04_7
605_46_70	1177_46_1	318_0_1	1542_0_23	30_0_1	108_0_162	360_0_12	182_46_1	76_46_1	1579_46_1071	353_46_1	1693_046_2183	297_0_1	231_0_1	1717_0_12	1467_0_12	1036_46_413	539_0_1	290_0_25	1655_04_6
605_46_63	1177_46_1	318_0_1	1542_0_22	30_0_1	108_0_148	360_0_9	182_46_1	76_46_1	1579_46_1062	353_46_1	1693_046_2246	297_0_1	231_0_1	1717_0_7	1467_0_11	1036_46_413	539_0_1	290_0_24	1655_04_4
605_46_71	1177_46_1	318_0_1	1542_0_21	30_0_1	108_0_155	360_0_6	182_46_1	76_46_1	1579_46_1054	353_46_1	1693_046_2254	297_0_1	231_0_1	1717_0_7	1467_0_10	1036_46_425	539_0_1	290_0_22	1655_04_6
605_46_71	1177_46_1	318_0_1	1542_0_22	30_0_1	108_0_165	360_0_4	182_46_1	76_46_1	1579_46_1027	353_46_1	1693_046_2272	297_0_1	231_0_1	1717_0_8	1467_0_11	1036_46_418	539_0_1	290_0_24	1655_04_6
605_46_73	1177_46_1	318_0_1	1542_0_26	30_0_1	108_0_164	360_0_2	182_46_1	76_46_1	1579_46_1035	353_46_1	1693_046_2293	297_0_1	231_0_1	1717_0_4	1467_0_12	1036_46_426	539_0_1	290_0_24	1655_04_4
605_46_79	1177_46_1	318_0_1	1542_0_32	30_0_1	108_0_162	231_0_1	182_46_1	76_46_1	1579_46_987	353_46_1	1693_046_2298	297_0_1	1717_0_3	1467_0_9	1036_46_412	539_0_1	290_0_20	1655_04_4
605_46_75	1177_46_1	318_0_1	1542_0_31	30_0_1	108_0_174	231_0_1	182_46_1	76_46_1	1579_46_1005	353_46_1	1693_046_2294	297_0_1	1717_0_3	1467_0_6	1036_46_389	539_0_1	290_0_20	1655_04_3
605_46_83	1177_46_1	318_0_1	1542_0_32	30_0_1	108_0_165	231_0_1	182_46_1	76_46_1	1579_46_1001	353_46_1	1693_046_2301	297_0_1	1717_0_5	1467_0_6	1036_46_384	539_0_1	290_0_23	1655_04_4
605_46_89	1177_46_1	318_0_1	1542_0_32	30_0_1	108_0_166	231_0_1	182_46_1	76_46_1	1579_46_971	353_46_1	1693_046_2299	297_0_1	1717_0_6	1467_0_6	1036_46_401	539_0_1	290_0_21	1655_04_5
605_46_96	1177_46_1	318_0_1	1542_0_34	30_0_1	108_0_177	231_0_1	182_46_1	76_46_1	1579_46_974	353_46_1	1693_046_2288	297_0_1	1717_0_6	1467_0_8	1036_46_404	539_0_1	290_0_23	1655_04_6
605_46_101	1177_46_1	318_0_1	1542_0_31	30_0_1	108_0_175	231_0_1	182_46_1	76_46_1	1579_46_947	353_46_1	1693_046_2337	297_0_1	1717_0_4	1467_0_8	1036_46_419	539_0_1	290_0_22	1655_04_6
605_46_107	1177_46_1	318_0_1	1542_0_24	30_0_1	108_0_177	231_0_1	182_46_1	76_46_1	1579_46_930	353_46_1	1693_046_2305	297_0_1	1717_0_2	1467_0_6	1036_46_435	539_0_1	290_0_24	1655_04_8
605_46_108	1177_46_1	318_0_1	1542_0_21	30_0_1	108_0_180	231_0_1	182_46_1	76_46_1	1579_46_961	353_46_1	1693_046_2283	297_0_1	1717_0_1	1467_0_6	1036_46_415	539_0_1	290_0_23	1655_04_9
605_46_112	1177_46_1	318_0_1	1542_0_25	30_0_1	108_0_187	231_0_1	182_46_1	76_46_1	1579_46_954	353_46_1	1693_046_2273	297_0_1	1717_0_2	1467_0_8	1036_46_425	539_0_1	290_0_23	1655_04_8
605_46_116	1177_46_1	318_0_1	1542_0_25	30_0_1	108_0_185	231_0_1	182_46_1	76_46_1	1579_46_975	353_46_1	1693_046_2218	297_0_1	1717_0_2	1467_0_7	1036_46_419	539_0_1	290_0_28	1655_04_9
605_46_123	1177_46_1	318_0_1	1542_0_23	30_0_1	108_0_179	231_0_1	182_46_1	76_46_1	1579_46_969	353_46_1	1693_046_2223	297_0_1	1717_0_2	1467_0_7	1036_46_414	539_0_1	290_0_23	1655_04_8
605_46_124	1177_46_1	318_0_1	1542_0_21	30_0_1	108_0_180	231_0_1	182_46_1	76_46_1	1579_46_985	353_46_1	1693_046_2207	297_0_1	1717_0_2	1467_0_5	1036_46_415	539_0_1	290_0_26	1655_04_7
605_46_130	1177_46_1	318_0_1	1542_0_25	30_0_1	108_0_170	231_0_1	182_46_1	76_46_1	1579_46_971	353_46_1	1693_046_2220	297_0_1	1717_0_3	1467_0_4	1036_46_413	539_0_1	290_0_30	1655_04_7
605_46_135	1177_46_1	318_0_1	1542_0_28	30_0_1	108_0_158	231_0_1	182_46_1	76_46_1	1579_46_1012	353_46_1	1693_046_2216	297_0_1	1717_0_5	1467_0_3	1036_46_403	539_0_1	290_0_35	1655_04_6
605_46_142	1177_46_1	318_0_1	1542_0_32	30_0_1	108_0_154	231_0_1	182_46_1	76_46_1	1579_46_1017	353_46_1	1693_046_2208	297_0_1	1717_0_7	1467_0_3	1036_46_399	539_0_1	290_0_37	1655_04_1
605_46_158	1177_46_1	318_0_1	1542_0_33	30_0_1	108_0_154	231_0_1	182_46_1	76_46_1	1579_46_1024	353_46_1	1693_046_2218	297_0_1	1717_0_9	1467_0_3	1036_46_406	539_0_1	290_0_36	1655_04_1
605_46_160	318_0_1	1542_0_37	30_0_1	108_0_152	231_0_1	182_46_1	76_46_1	1579_46_1032	353_46_1	1693_046_2204	297_0_1	1717_0_9	1467_0_2	1036_46_406	539_0_1	290_0_36
605_46_146	318_0_1	1542_0_41	30_0_1	108_0_143	231_0_1	182_46_1	76_46_1	1579_46_1004	353_46_1	1693_046_2219	297_0_1	1717_0_10	1467_0_2	1036_46_426	539_0_1	290_0_45
605_46_139	318_0_1	1542_0_38	30_0_1	108_0_136	231_0_1	182_46_1	76_46_1	1579_46_1030	353_46_1	1693_046_2237	297_0_1	1717_0_11	1467_0_1	1036_46_421	539_0_1	290_0_47
605_46_133	318_0_1	1542_0_40	30_0_1	108_0_138	231_0_1	182_46_1	76_46_1	1579_46_1013	353_46_1	1693_046_2287	297_0_1	1717_0_10	1467_0_1	1036_46_392	539_0_1	290_0_57
605_46_123	1542_0_45	30_0_1	108_0_149	231_0_1	182_46_1	76_46_1	1579_46_1025	353_46_1	1693_046_2382	297_0_1	1717_0_10	1036_46_374	539_0_1	290_0_58
605_46_112	1542_0_46	30_0_1	108_0_152	231_0_1	182_46_1	76_46_1	1579_46_1003	353_46_1	1693_046_2392	297_0_1	1717_0_14	1036_46_355	539_0_1	290_0_54
605_46_108	1542_0_47	30_0_1	108_0_150	231_0_1	182_46_1	76_46_1	1579_46_1030	353_46_1	1693_046_2340	297_0_1	1717_0_15	1036_46_343	539_0_1	290_0_49
605_46_115	1542_0_46	30_0_1	108_0_150	231_0_1	182_46_1	76_46_1	1579_46_1056	353_46_1	1693_046_2285	297_0_1	1717_0_17	1036_46_354	539_0_1	290_0_43
605_46_127	1542_0_41	30_0_1	108_0_147	231_0_1	182_46_1	76_46_1	1579_46_1059	353_46_1	1693_046_2267	297_0_1	1717_0_22	1036_46_345	539_0_1	290_0_46
605_46_139	1542_0_48	30_0_1	108_0_142	231_0_1	182_46_1	76_46_1	1579_46_1066	353_46_1	1693_046_2272	297_0_1	1717_0_21	1036_46_315	539_0_1	290_0_47
605_46_155	1542_0_51	30_0_1	108_0_139	231_0_1	182_46_1	76_46_1	1579_46_1060	353_46_1	1693_046_2236	297_0_1	1717_0_17	1036_46_306	539_0_1	290_0_41
605_46_159	1542_0_49	30_0_1	108_0_127	231_0_1	182_46_1	76_46_1	1579_46_1040	353_46_1	1693_046_2213	297_0_1	1717_0_13	1036_46_311	539_0_1	290_0_43
605_46_165	1542_0_47	30_0_1	108_0_118	231_0_1	182_46_1	76_46_1	1579_46_1056	353_46_1	1693_046_2204	297_0_1	1717_0_12	1036_46_310	539_0_1	290_0_39
605_46_170	1542_0_53	30_0_1	108_0_120	231_0_1	182_46_1	76_46_1	1579_46_1068	353_46_1	1693_046_2201	297_0_1	1717_0_13	1036_46_307	539_0_1	290_0_39
605_46_179	1542_0_54	30_0_1	108_0_121	231_0_1	182_46_1	76_46_1	1579_46_1079	353_46_1	1693_046_2247	297_0_1	1717_0_13	1036_46_286	539_0_1	290_0_35
605_46_178	1542_0_58	30_0_1	108_0_122	231_0_1	182_46_1	76_46_1	1579_46_1068	353_46_1	1693_046_2287	297_0_1	1717_0_15	1036_46_269	539_0_1	290_0_37
605_46_172	1542_0_59	30_0_1	108_0_126	231_0_1	182_46_1	76_46_1	1579_46_1086	353_46_1	1693_046_2297	297_0_1	1717_0_16	1036_46_268	539_0_1	290_0_30
605_46_179	1542_0_66	30_0_1	108_0_126	231_0_1	182_46_1	76_46_1	1579_46_1118	353_46_1	1693_046_2250	297_0_1	1717_0_12	1036_46_270	539_0_1	290_0_32
605_46_189	1542_0_67	30_0_1	108_0_135	231_0_1	182_46_1	76_46_1	1579_46_1123	353_46_1	1693_046_2243	297_0_1	1717_0_11	1036_46_269	539_0_1	290_0_30
605_46_202	1542_0_66	30_0_1	108_0_136	231_0_1	182_46_1	76_46_1	1579_46_1109	353_46_1	1693_046_2246	297_0_1	1717_0_7	1036_46_253	539_0_1	290_0_29
605_46_213	1542_0_66	30_0_1	108_0_139	231_0_1	182_46_1	76_46_1	1579_46_1119	353_46_1	1693_046_2262	297_0_1	1717_0_5	1036_46_233	539_0_1	290_0_32
605_46_223	1542_0_65	30_0_1	108_0_146	231_0_1	182_46_1	76_46_1	1579_46_1108	353_46_1	1693_046_2331	297_0_1	1717_0_6	1036_46_216	539_0_1	290_0_29
605_46_220	1542_0_63	30_0_1	108_0_142	231_0_1	182_46_1	76_46_1	1579_46_1100	353_46_1	1693_046_2315	297_0_1	1717_0_6	1036_46_214	539_0_1	290_0_28
605_46_217	1542_0_61	30_0_1	108_0_134	231_0_1	182_46_1	76_46_1	1579_46_1102	353_46_1	1693_046_2331	297_0_1	1717_0_7	1036_46_223	539_0_1	290_0_34
605_46_216	1542_0_58	30_0_1	108_0_129	231_0_1	182_46_1	76_46_1	1579_46_1081	353_46_1	1693_046_2368	297_0_1	1717_0_5	1036_46_220	539_0_1	290_0_35
605_46_194	1542_0_54	30_0_1	108_0_123	231_0_1	182_46_1	76_46_1	1579_46_1096	353_46_1	1693_046_2353	297_0_1	1717_0_5	1036_46_226	539_0_1	290_0_32
605_46_193	1542_0_54	30_0_1	108_0_122	231_0_1	182_46_1	76_46_1	1579_46_1105	353_46_1	1693_046_2368	297_0_1	1717_0_3	1036_46_228	539_0_1	290_0_35
605_46_194	1542_0_63	30_0_1	108_0_118	231_0_1	182_46_1	76_46_1	1579_46_1109	353_46_1	1693_046_2345	297_0_1	1717_0_1	1036_46_233	539_0_1	290_0_32
605_46_182	1542_0_62	30_0_1	108_0_116	182_46_1	76_46_1	1579_46_1118	353_46_1	1693_046_2344	1036_46_239	231_0_1	290_0_31
605_46_199	1542_0_62	30_0_1	108_0_110	182_46_1	76_46_1	1579_46_1119	353_46_1	1693_046_2316	1036_46_256	231_0_1	290_0_33
605_46_209	1542_0_54	30_0_1	108_0_103	182_46_1	76_46_1	1579_46_1119	353_46_1	1693_046_2273	1036_46_248	231_0_1	290_0_39
605_46_210	1542_0_53	30_0_1	108_0_107	182_46_1	76_46_1	1579_46_1123	353_46_1	1693_046_2260	1036_46_254	231_0_1	290_0_39
605_46_210	1542_0_45	30_0_1	108_0_100	182_46_1	76_46_1	1579_46_1105	353_46_1	1693_046_2270	1036_46_281	231_0_1	290_0_39
605_46_219	1542_0_42	30_0_1	108_0_104	182_46_1	76_46_1	1579_46_1088	353_46_1	1693_046_2226	1036_46_293	231_0_1	290_0_39
605_46_231	1542_0_38	30_0_1	108_0_102	182_46_1	76_46_1	1579_46_1085	353_46_1	1693_046_2224	1036_46_309	231_0_1	290_0_37
605_46_242	1542_0_35	30_0_1	108_0_90	182_46_1	76_46_1	1579_46_1094	353_46_1	1693_046_2227	1036_46_285	231_0_1	290_0_40
605_46_243	1542_0_26	30_0_1	108_0_92	182_46_1	76_46_1	1579_46_1091	353_46_1	1693_046_2223	1036_46_287	231_0_1	290_0_43
605_46_231	1542_0_23	30_0_1	108_0_92	182_46_1	76_46_1	1579_46_1071	353_46_1	1693_046_2235	1036_46_288	231_0_1	290_0_51
605_46_230	1542_0_24	30_0_1	108_0_90	182_46_1	76_46_1	1579_46_1071	353_46_1	1693_046_2226	1036_46_275	231_0_1	290_0_53
605_46_237	1542_0_21	30_0_1	108_0_90	182_46_1	76_46_1	1579_46_1040	353_46_1	1693_046_2271	1036_46_271	231_0_1	290_0_49
605_46_242	1542_0_25	30_0_1	108_0_89	182_46_1	76_46_1	1579_46_1043	353_46_1	1693_046_2295	1036_46_265	231_0_1	290_0_56
605_46_239	1542_0_26	30_0_1	108_0_102	182_46_1	76_46_1	1579_46_1059	353_46_1	1693_046_2239	1036_46_274	231_0_1	290_0_56
605_46_241	1542_0_22	30_0_1	108_0_94	182_46_1	76_46_1	1579_46_1057	353_46_1	1693_046_2253	1036_46_275	231_0_1	290_0_54
605_46_237	1542_0_17	30_0_1	108_0_101	182_46_1	76_46_1	1579_46_1048	353_46_1	1693_046_2277	1036_46_266	231_0_1	290_0_43
605_46_227	1542_0_16	30_0_1	108_0_96	182_46_1	76_46_1	1579_46_1060	353_46_1	1693_046_2288	1036_46_263	231_0_1	290_0_40
605_46_228	1542_0_18	30_0_1	108_0_102	182_46_1	76_46_1	1579_46_1078	353_46_1	1693_046_2270	1036_46_254	231_0_1	290_0_37
605_46_248	1542_0_17	30_0_1	108_0_105	182_46_1	76_46_1	1579_46_1069	353_46_1	1693_046_2239	1036_46_241	231_0_1	290_0_39
605_46_250	1542_0_20	30_0_1	108_0_114	182_46_1	76_46_1	1579_46_1065	353_46_1	1693_046_2239	1036_46_230	231_0_1	290_0_35
605_46_251	1542_0_22	30_0_1	108_0_119	182_46_1	76_46_1	1579_46_1070	353_46_1	1693_046_2254	1036_46_225	231_0_1	290_0_39
605_46_243	1542_0_26	30_0_1	108_0_126	182_46_1	76_46_1	1579_46_1080	353_46_1	1693_046_2229	1036_46_237	231_0_1	290_0_35
605_46_243	1542_0_26	30_0_1	108_0_132	182_46_1	76_46_1	1579_46_1118	353_46_1	1693_046_2237	1036_46_242	231_0_1	290_0_31
605_46_232	1542_0_26	30_0_1	108_0_135	182_46_1	76_46_1	1579_46_1148	353_46_1	1693_046_2206	1036_46_265	231_0_1	290_0_27
605_46_225	1542_0_25	30_0_1	108_0_135	182_46_1	76_46_1	1579_46_1169	353_46_1	1693_046_2242	1036_46_260	231_0_1	290_0_27
605_46_215	1542_0_25	30_0_1	108_0_138	182_46_1	76_46_1	1579_46_1165	353_46_1	1693_046_2276	1036_46_250	231_0_1	290_0_25
605_46_208	1542_0_26	30_0_1	108_0_132	182_46_1	76_46_1	1579_46_1146	353_46_1	1693_046_2305	1036_46_243	231_0_1	290_0_25
605_46_191	1542_0_27	30_0_1	108_0_131	182_46_1	76_46_1	1579_46_1155	353_46_1	1693_046_2262	1036_46_250	231_0_1	290_0_22
605_46_194	1542_0_26	30_0_1	108_0_127	182_46_1	76_46_1	1579_46_1153	353_46_1	1693_046_2309	1036_46_252	231_0_1	290_0_20
605_46_203	1542_0_26	30_0_1	108_0_134	182_46_1	76_46_1	1579_46_1149	353_46_1	1693_046_2285	1036_46_248	231_0_1	290_0_14
605_46_208	1542_0_28	30_0_1	108_0_137	182_46_1	76_46_1	1579_46_1138	353_46_1	1693_046_2294	1036_46_232	231_0_1	290_0_14
605_46_202	1542_0_25	30_0_1	108_0_130	182_46_1	76_46_1	1579_46_1137	353_46_1	1693_046_2299	1036_46_211	231_0_1	290_0_14
605_46_201	1542_0_25	30_0_1	108_0_132	182_46_1	76_46_1	1579_46_1114	353_46_1	1693_046_2291	1036_46_206	231_0_1	290_0_13
605_46_203	1542_0_20	30_0_1	108_0_138	182_46_1	76_46_1	1579_46_1121	353_46_1	1693_046_2300	1036_46_197	231_0_1	290_0_9
605_46_200	1542_0_23	30_0_1	108_0_139	182_46_1	76_46_1	1579_46_1144	353_46_1	1693_046_2306	1036_46_190	231_0_1	290_0_9
605_46_202	1542_0_25	30_0_1	108_0_136	182_46_1	76_46_1	1579_46_1123	353_46_1	1693_046_2338	1036_46_197	231_0_1	290_0_5
605_46_209	1542_0_19	30_0_1	108_0_122	182_46_1	76_46_1	1579_46_1117	353_46_1	1693_046_2345	1036_46_182	231_0_1	290_0_7
605_46_210	1542_0_15	30_0_1	108_0_122	182_46_1	76_46_1	1579_46_1097	353_46_1	1693_046_2356	1036_46_191	231_0_1	290_0_5
605_46_211	1542_0_14	30_0_1	108_0_118	182_46_1	76_46_1	1579_46_1075	353_46_1	1693_046_2384	1036_46_191	231_0_1	290_0_4
605_46_194	1542_0_12	30_0_1	108_0_121	182_46_1	76_46_1	1579_46_1101	353_46_1	1693_046_2379	1036_46_210	231_0_1	290_0_4
605_46_177	1542_0_16	30_0_1	108_0_130	182_46_1	76_46_1	1579_46_1094	353_46_1	1693_046_2423	1036_46_234	231_0_1	290_0_4
605_46_164	1542_0_18	30_0_1	108_0_133	182_46_1	76_46_1	1579_46_1123	353_46_1	1693_046_2446	1036_46_231	231_0_1	290_0_4
605_46_153	1542_0_17	30_0_1	108_0_145	182_46_1	76_46_1	1579_46_1142	353_46_1	1693_046_2454	1036_46_219	231_0_1	290_0_3
605_46_142	1542_0_21	30_0_1	108_0_139	182_46_1	76_46_1	1579_46_1162	353_46_1	1693_046_2437	1036_46_235	231_0_1	290_0_3
605_46_135	1542_0_21	30_0_1	108_0_128	182_46_1	76_46_1	1579_46_1191	353_46_1	1693_046_2488	1036_46_223	231_0_1	290_0_2
605_46_124	1542_0_19	30_0_1	108_0_111	182_46_1	76_46_1	1579_46_1205	353_46_1	1693_046_2482	1036_46_214	231_0_1	290_0_3
605_46_123	1542_0_18	30_0_1	108_0_108	182_46_1	76_46_1	1579_46_1205	353_46_1	1693_046_2478	1036_46_212	231_0_1	290_0_5
605_46_125	1542_0_15	30_0_1	108_0_103	182_46_1	76_46_1	1579_46_1230	353_46_1	1693_046_2446	1036_46_203	231_0_1	290_0_6
605_46_134	1542_0_14	30_0_1	108_0_96	182_46_1	76_46_1	1579_46_1260	353_46_1	1693_046_2411	1036_46_210	231_0_1	290_0_6
605_46_146	1542_0_11	30_0_1	108_0_97	182_46_1	76_46_1	1579_46_1235	353_46_1	1693_046_2373	1036_46_216	231_0_1	290_0_6
605_46_153	1542_0_10	30_0_1	108_0_101	182_46_1	76_46_1	1579_46_1209	353_46_1	1693_046_2348	1036_46_221	231_0_1	290_0_7
605_46_156	1542_0_14	30_0_1	108_0_99	182_46_1	76_46_1	1579_46_1170	353_46_1	1693_046_2360	1036_46_226	231_0_1	290_0_7
605_46_157	1542_0_15	30_0_1	108_0_103	182_46_1	76_46_1	1579_46_1162	353_46_1	1693_046_2383	1036_46_244	231_0_1	290_0_8
605_46_140	1542_0_13	30_0_1	108_0_99	182_46_1	76_46_1	1579_46_1147	353_46_1	1693_046_2416	1036_46_233	231_0_1	290_0_11
605_46_137	1542_0_13	30_0_1	108_0_90	182_46_1	76_46_1	1579_46_1197	353_46_1	1693_046_2393	1036_46_234	231_0_1	290_0_10
605_46_131	1542_0_17	30_0_1	108_0_83	182_46_1	76_46_1	1579_46_1193	353_46_1	1693_046_2339	1036_46_237	231_0_1	290_0_12
605_46_152	1542_0_18	30_0_1	108_0_73	182_46_1	76_46_1	1579_46_1203	353_46_1	1693_046_2285	1036_46_223	231_0_1	290_0_6
605_46_161	1542_0_14	30_0_1	108_0_72	182_46_1	76_46_1	1579_46_1221	353_46_1	1693_046_2277	1036_46_214	231_0_1	290_0_7
605_46_158	1542_0_14	30_0_1	108_0_74	182_46_1	76_46_1	1579_46_1238	353_46_1	1693_046_2284	1036_46_207	231_0_1	290_0_8
605_46_164	1542_0_12	30_0_1	108_0_69	182_46_1	76_46_1	1579_46_1246	353_46_1	1693_046_2316	1036_46_200	231_0_1	290_0_10
605_46_162	1542_0_11	30_0_1	108_0_74	182_46_1	76_46_1	1579_46_1258	353_46_1	1693_046_2334	1036_46_205	231_0_1	290_0_9
605_46_156	1542_0_13	30_0_1	108_0_70	182_46_1	76_46_1	1579_46_1236	353_46_1	1693_046_2396	1036_46_201	231_0_1	290_0_9
605_46_139	1542_0_13	30_0_1	108_0_64	182_46_1	76_46_1	1579_46_1219	353_46_1	1693_046_2441	1036_46_197	231_0_1	290_0_8
605_46_138	1542_0_13	30_0_1	108_0_64	182_46_1	76_46_1	1579_46_1183	353_46_1	1693_046_2426	1036_46_206	231_0_1	290_0_7
605_46_129	1542_0_13	30_0_1	108_0_63	182_46_1	76_46_1	1579_46_1187	353_46_1	1693_046_2407	1036_46_189	231_0_1	290_0_7
605_46_126	1542_0_15	30_0_1	108_0_62	182_46_1	76_46_1	1579_46_1170	353_46_1	1693_046_2386	1036_46_183	231_0_1	290_0_6
605_46_132	1542_0_12	30_0_1	108_0_70	182_46_1	76_46_1	1579_46_1194	353_46_1	1693_046_2403	1036_46_172	231_0_1	290_0_6
605_46_139	1542_0_11	30_0_1	108_0_68	182_46_1	76_46_1	1579_46_1240	353_46_1	1693_046_2384	1036_46_168	231_0_1	290_0_5
605_46_147	1542_0_10	30_0_1	108_0_65	182_46_1	76_46_1	1579_46_1191	353_46_1	1693_046_2391	1036_46_178	231_0_1	290_0_6
605_46_155	1542_0_10	30_0_1	108_0_65	182_46_1	76_46_1	1579_46_1204	353_46_1	1693_046_2434	1036_46_185	231_0_1	290_0_6
605_46_156	1542_0_10	30_0_1	108_0_69	182_46_1	76_46_1	1579_46_1156	353_46_1	1693_046_2461	1036_46_175	231_0_1	290_0_6
605_46_165	1542_0_9	30_0_1	108_0_65	182_46_1	76_46_1	1579_46_1177	353_46_1	1693_046_2482	1036_46_170	231_0_1	290_0_6
605_46_172	1542_0_10	30_0_1	108_0_54	182_46_1	76_46_1	1579_46_1196	353_46_1	1693_046_2472	1036_46_169	231_0_1	290_0_3
605_46_172	1542_0_9	30_0_1	108_0_52	182_46_1	76_46_1	1579_46_1200	353_46_1	1693_046_2478	1036_46_169	231_0_1	290_0_3
605_46_177	1542_0_9	30_0_1	108_0_53	182_46_1	76_46_1	1579_46_1181	353_46_1	1693_046_2483	1036_46_166	231_0_1	290_0_3
605_46_178	1542_0_10	30_0_1	108_0_49	182_46_1	76_46_1	1579_46_1178	353_46_1	1693_046_2439	1036_46_173	231_0_1	290_0_5
605_46_163	1542_0_10	30_0_1	108_0_54	182_46_1	76_46_1	1579_46_1185	353_46_1	1693_046_2392	1036_46_173	231_0_1	290_0_5
605_46_158	1542_0_9	30_0_1	108_0_61	182_46_1	76_46_1	1579_46_1210	353_46_1	1693_046_2415	1036_46_166	231_0_1	290_0_4
605_46_160	1542_0_10	30_0_1	108_0_64	182_46_1	76_46_1	1579_46_1199	353_46_1	1693_046_2453	1036_46_168	231_0_1	290_0_5
605_46_153	1542_0_7	30_0_1	108_0_68	182_46_1	76_46_1	1579_46_1229	353_46_1	1693_046_2435	1036_46_164	231_0_1	290_0_6
605_46_156	1542_0_8	30_0_1	108_0_71	182_46_1	76_46_1	1579_46_1233	353_46_1	1693_046_2434	1036_46_163	231_0_1	290_0_7
605_46_157	1542_0_11	30_0_1	108_0_67	182_46_1	76_46_1	1579_46_1242	353_46_1	1693_046_2416	1036_46_171	231_0_1	290_0_5
605_46_165	1542_0_10	30_0_1	108_0_65	182_46_1	76_46_1	1579_46_1258	353_46_1	1693_046_2387	1036_46_175	231_0_1	290_0_4
605_46_157	1542_0_11	30_0_1	108_0_57	182_46_1	76_46_1	1579_46_1255	353_46_1	1693_046_2403	1036_46_174	231_0_1	290_0_6
605_46_152	1542_0_11	30_0_1	108_0_57	182_46_1	76_46_1	1579_46_1279	353_46_1	1693_046_2413	1036_46_190	231_0_1	290_0_7
605_46_138	1542_0_10	30_0_1	108_0_57	182_46_1	76_46_1	1579_46_1308	353_46_1	1693_046_2386	1036_46_196	231_0_1	290_0_6
605_46_125	1542_0_8	30_0_1	108_0_59	182_46_1	76_46_1	1579_46_1300	353_46_1	1693_046_2399	1036_46_192	231_0_1	290_0_5
605_46_112	1542_0_8	30_0_1	108_0_56	182_46_1	76_46_1	1579_46_1262	353_46_1	1693_046_2438	1036_46_184	231_0_1	290_0_5
605_46_95	1542_0_11	30_0_1	108_0_53	182_46_1	76_46_1	1579_46_1237	353_46_1	1693_046_2472	1036_46_193	231_0_1	290_0_1
605_46_97	1542_0_9	30_0_1	108_0_47	182_46_1	76_46_1	1579_46_1237	353_46_1	1693_046_2441	1036_46_188	231_0_1
605_46_95	1542_0_10	30_0_1	108_0_39	182_46_1	76_46_1	1579_46_1257	353_46_1	1693_046_2436	1036_46_191	231_0_1
605_46_100	1542_0_10	30_0_1	108_0_36	182_46_1	76_46_1	1579_46_1257	353_46_1	1693_046_2416	1036_46_191	231_0_1
605_46_103	1542_0_11	30_0_1	108_0_36	182_46_1	76_46_1	1579_46_1255	353_46_1	1693_046_2373	1036_46_181	231_0_1
605_46_114	1542_0_10	30_0_1	108_0_39	182_46_1	76_46_1	1579_46_1243	353_46_1	1693_046_2391	1036_46_167	231_0_1
605_46_122	1542_0_11	30_0_1	108_0_44	182_46_1	76_46_1	1579_46_1239	353_46_1	1693_046_2382	1036_46_177	231_0_1
605_46_127	1542_0_12	30_0_1	108_0_56	182_46_1	76_46_1	1579_46_1216	353_46_1	1693_046_2418	1036_46_185	231_0_1
605_46_134	1542_0_16	30_0_1	108_0_58	182_46_1	76_46_1	1579_46_1195	353_46_1	1693_046_2431	1036_46_197	231_0_1
605_46_133	1542_0_18	30_0_1	108_0_59	182_46_1	76_46_1	1579_46_1212	353_46_1	1693_046_2437	1036_46_212	231_0_1
605_46_119	1542_0_21	30_0_1	108_0_63	182_46_1	76_46_1	1579_46_1225	353_46_1	1693_046_2418	1036_46_211	231_0_1
605_46_120	1542_0_19	30_0_1	108_0_61	182_46_1	76_46_1	1579_46_1226	353_46_1	1693_046_2413	1036_46_198	231_0_1
605_46_119	1542_0_22	30_0_1	108_0_60	182_46_1	76_46_1	1579_46_1241	353_46_1	1693_046_2379	1036_46_211	231_0_1
605_46_126	1542_0_22	30_0_1	108_0_54	182_46_1	76_46_1	1579_46_1241	353_46_1	1693_046_2344	1036_46_206	231_0_1
605_46_135	1542_0_24	30_0_1	108_0_55	182_46_1	76_46_1	1579_46_1254	353_46_1	1693_046_2338	1036_46_210	231_0_1
605_46_137	1542_0_26	30_0_1	108_0_56	182_46_1	76_46_1	1579_46_1224	353_46_1	1693_046_2358	1036_46_184	231_0_1
605_46_141	1542_0_25	30_0_1	108_0_54	182_46_1	76_46_1	1579_46_1207	353_46_1	1693_046_2379	1036_46_184	231_0_1
605_46_140	1542_0_24	30_0_1	108_0_53	182_46_1	76_46_1	1579_46_1203	353_46_1	1693_046_2422	1036_46_185	231_0_1
605_46_138	1542_0_23	30_0_1	108_0_58	182_46_1	76_46_1	1579_46_1208	353_46_1	1693_046_2429	1036_46_176	231_0_1
605_46_125	1542_0_19	30_0_1	108_0_56	182_46_1	76_46_1	1579_46_1226	353_46_1	1693_046_2414	1036_46_182	231_0_1
605_46_119	1542_0_19	30_0_1	108_0_58	182_46_1	76_46_1	1579_46_1234	353_46_1	1693_046_2468	1036_46_183	231_0_1
605_46_112	1542_0_20	30_0_1	108_0_57	182_46_1	76_46_1	1579_46_1245	353_46_1	1693_046_2427	1036_46_198	231_0_1
605_46_110	1542_0_19	30_0_1	108_0_49	182_46_1	76_46_1	1579_46_1239	353_46_1	1693_046_2434	1036_46_200	231_0_1
605_46_103	1542_0_18	30_0_1	108_0_50	182_46_1	76_46_1	1579_46_1251	353_46_1	1693_046_2419	1036_46_200	231_0_1
605_46_102	1542_0_12	30_0_1	108_0_45	182_46_1	76_46_1	1579_46_1253	353_46_1	1693_046_2397	1036_46_195	231_0_1
605_46_104	1542_0_8	30_0_1	108_0_43	182_46_1	76_46_1	1579_46_1231	353_46_1	1693_046_2382	1036_46_194	231_0_1
605_46_108	1542_0_7	30_0_1	108_0_40	182_46_1	76_46_1	1579_46_1191	353_46_1	1693_046_2383	1036_46_196	231_0_1
605_46_114	1542_0_5	30_0_1	108_0_50	182_46_1	76_46_1	1579_46_1197	353_46_1	1693_046_2398	1036_46_192	231_0_1
605_46_120	1542_0_5	30_0_1	108_0_52	182_46_1	76_46_1	1579_46_1203	353_46_1	1693_046_2416	1036_46_202	231_0_1
605_46_128	1542_0_7	30_0_1	108_0_52	182_46_1	76_46_1	1579_46_1208	353_46_1	1693_046_2432	1036_46_200	231_0_1
605_46_121	1542_0_4	30_0_1	108_0_58	182_46_1	76_46_1	1579_46_1195	353_46_1	1693_046_2497	1036_46_188	231_0_1
605_46_126	1542_0_3	30_0_1	108_0_55	182_46_1	76_46_1	1579_46_1180	353_46_1	1693_046_2489	1036_46_190	231_0_1
605_46_130	1542_0_3	30_0_1	108_0_55	182_46_1	76_46_1	1579_46_1201	353_46_1	1693_046_2462	1036_46_192	231_0_1
605_46_139	1579_46_1226	182_46_1	76_46_1	108_0_52	353_46_1	1693_046_2423	1036_46_196
605_46_140	1579_46_1207	182_46_1	76_46_1	108_0_61	353_46_1	1693_046_2389	1036_46_200
605_46_144	1579_46_1197	182_46_1	76_46_1	108_0_63	353_46_1	1693_046_2419	1036_46_196
605_46_157	1579_46_1195	182_46_1	76_46_1	108_0_65	353_46_1	1693_046_2437	1036_46_176
605_46_167	1579_46_1234	182_46_1	76_46_1	108_0_75	353_46_1	1693_046_2431	1036_46_158
605_46_161	1579_46_1215	182_46_1	76_46_1	108_0_68	353_46_1	1693_046_2481	1036_46_158
605_46_155	1579_46_1209	182_46_1	76_46_1	108_0_63	353_46_1	1693_046_2492	1036_46_163
605_46_154	1579_46_1172	182_46_1	76_46_1	108_0_60	353_46_1	1693_046_2469	1036_46_200
605_46_143	1579_46_1162	182_46_1	76_46_1	108_0_64	353_46_1	1693_046_2448	1036_46_220
605_46_147	1579_46_1148	182_46_1	76_46_1	108_0_63	353_46_1	1693_046_2364	1036_46_239
605_46_155	1579_46_1183	182_46_1	76_46_1	108_0_74	353_46_1	1693_046_2298	1036_46_251
605_46_154	1579_46_1218	182_46_1	76_46_1	108_0_67	353_46_1	1693_046_2281	1036_46_265
605_46_168	1579_46_1207	182_46_1	76_46_1	108_0_68	353_46_1	1693_046_2329	1036_46_243
605_46_182	1579_46_1176	182_46_1	76_46_1	108_0_65	353_46_1	1693_046_2388	1036_46_234
605_46_186	1579_46_1163	182_46_1	76_46_1	108_0_69	353_46_1	1693_046_2367	1036_46_225
605_46_172	1579_46_1175	182_46_1	76_46_1	108_0_66	353_46_1	1693_046_2378	1036_46_214
605_46_175	1579_46_1156	182_46_1	76_46_1	108_0_72	353_46_1	1693_046_2392	1036_46_202
605_46_178	1579_46_1180	182_46_1	76_46_1	108_0_59	353_46_1	1693_046_2367	1036_46_205
605_46_188	1579_46_1161	182_46_1	76_46_1	108_0_58	353_46_1	1693_046_2373	1036_46_213
605_46_191	1579_46_1144	182_46_1	76_46_1	108_0_60	353_46_1	1693_046_2369	1036_46_205
605_46_179	1579_46_1180	182_46_1	76_46_1	108_0_50	353_46_1	1693_046_2336	1036_46_204
605_46_183	1579_46_1156	182_46_1	76_46_1	108_0_46	353_46_1	1693_046_2347	1036_46_211
605_46_189	1579_46_1167	182_46_1	76_46_1	108_0_49	353_46_1	1693_046_2351	1036_46_209
605_46_181	1579_46_1190	182_46_1	76_46_1	108_0_56	353_46_1	1693_046_2381	1036_46_211
605_46_187	1579_46_1236	182_46_1	76_46_1	108_0_59	353_46_1	1693_046_2338	1036_46_215
605_46_176	1579_46_1232	182_46_1	76_46_1	108_0_58	353_46_1	1693_046_2347	1036_46_214
605_46_183	1579_46_1209	182_46_1	76_46_1	108_0_56	353_46_1	1693_046_2387	1036_46_218
605_46_176	1579_46_1178	182_46_1	76_46_1	108_0_52	353_46_1	1693_046_2403	1036_46_236
605_46_180	1579_46_1156	182_46_1	76_46_1	108_0_53	353_46_1	1693_046_2426	1036_46_254
605_46_187	1579_46_1142	182_46_1	76_46_1	108_0_51	353_46_1	1693_046_2428	1036_46_253
605_46_189	1579_46_1149	182_46_1	76_46_1	108_0_50	353_46_1	1693_046_2387	1036_46_260
605_46_183	1579_46_1169	182_46_1	76_46_1	108_0_51	353_46_1	1693_046_2330	1036_46_253
605_46_193	1579_46_1182	182_46_1	76_46_1	108_0_52	353_46_1	1693_046_2341	1036_46_229
605_46_188	1579_46_1213	182_46_1	76_46_1	108_0_54	353_46_1	1693_046_2359	1036_46_232
605_46_188	1579_46_1217	182_46_1	76_46_1	108_0_48	353_46_1	1693_046_2384	1036_46_228
605_46_191	1579_46_1223	182_46_1	76_46_1	108_0_47	353_46_1	1693_046_2401	1036_46_217
605_46_197	1579_46_1248	182_46_1	76_46_1	108_0_55	353_46_1	1693_046_2359	1036_46_206
605_46_197	1579_46_1240	182_46_1	76_46_1	108_0_50	353_46_1	1693_046_2346	1036_46_191
605_46_199	1579_46_1210	182_46_1	76_46_1	108_0_54	353_46_1	1693_046_2362	1036_46_183
605_46_206	1579_46_1193	182_46_1	76_46_1	108_0_51	353_46_1	1693_046_2332	1036_46_192
605_46_203	1579_46_1170	182_46_1	76_46_1	108_0_51	353_46_1	1693_046_2310	1036_46_196
605_46_208	1579_46_1180	182_46_1	76_46_1	108_0_49	353_46_1	1693_046_2302	1036_46_195
605_46_210	1579_46_1179	182_46_1	76_46_1	108_0_47	353_46_1	1693_046_2332	1036_46_218
605_46_208	1579_46_1164	182_46_1	76_46_1	108_0_49	353_46_1	1693_046_2374	1036_46_216
605_46_210	1579_46_1170	182_46_1	76_46_1	108_0_51	353_46_1	1693_046_2381	1036_46_226
605_46_218	1579_46_1176	182_46_1	76_46_1	108_0_42	353_46_1	1693_046_2394	1036_46_232
605_46_213	1579_46_1212	182_46_1	76_46_1	108_0_36	353_46_1	1693_046_2371	1036_46_212
605_46_210	1579_46_1210	182_46_1	76_46_1	108_0_42	353_46_1	1693_046_2361	1036_46_212
605_46_218	1579_46_1221	182_46_1	76_46_1	108_0_45	353_46_1	1693_046_2304	1036_46_221
605_46_222	1579_46_1190	182_46_1	76_46_1	108_0_43	353_46_1	1693_046_2379	1036_46_212
605_46_224	1579_46_1185	182_46_1	76_46_1	108_0_51	353_46_1	1693_046_2398	1036_46_212
605_46_219	1579_46_1156	182_46_1	76_46_1	108_0_45	353_46_1	1693_046_2400	1036_46_195
605_46_212	1579_46_1186	182_46_1	76_46_1	108_0_46	353_46_1	1693_046_2469	1036_46_191
605_46_219	1579_46_1191	182_46_1	76_46_1	108_0_46	353_46_1	1693_046_2458	1036_46_188
605_46_224	1579_46_1138	182_46_1	76_46_1	108_0_44	353_46_1	1693_046_2504	1036_46_197
605_46_237	1579_46_1130	182_46_1	76_46_1	108_0_41	353_46_1	1693_046_2518	1036_46_202
605_46_231	1579_46_1134	182_46_1	76_46_1	108_0_34	353_46_1	1693_046_2453	1036_46_211
605_46_223	1579_46_1114	182_46_1	76_46_1	108_0_31	353_46_1	1693_046_2462	1036_46_225
605_46_212	1579_46_1083	182_46_1	76_46_1	108_0_29	353_46_1	1693_046_2453	1036_46_238
605_46_219	1579_46_1098	182_46_1	76_46_1	108_0_35	353_46_1	1693_046_2435	1036_46_236
605_46_201	1579_46_1114	182_46_1	76_46_1	108_0_30	353_46_1	1693_046_2438	1036_46_238
605_46_191	1579_46_1106	182_46_1	76_46_1	108_0_27	353_46_1	1693_046_2430	1036_46_226
605_46_189	1579_46_1118	182_46_1	76_46_1	108_0_30	353_46_1	1693_046_2400	1036_46_232
605_46_176	1579_46_1129	182_46_1	76_46_1	108_0_28	353_46_1	1693_046_2394	1036_46_249
605_46_186	1579_46_1116	182_46_1	76_46_1	108_0_29	353_46_1	1693_046_2438	1036_46_259
605_46_195	1579_46_1080	182_46_1	76_46_1	108_0_30	353_46_1	1693_046_2400	1036_46_268
605_46_197	1579_46_1058	182_46_1	76_46_1	108_0_29	353_46_1	1693_046_2427	1036_46_278
605_46_200	1579_46_1030	182_46_1	76_46_1	108_0_29	353_46_1	1693_046_2412	1036_46_270
605_46_202	1579_46_1011	182_46_1	76_46_1	108_0_28	353_46_1	1693_046_2369	1036_46_286
605_46_197	1579_46_1052	182_46_1	76_46_1	108_0_30	353_46_1	1693_046_2437	1036_46_291
605_46_183	1579_46_1071	182_46_1	76_46_1	108_0_26	353_46_1	1693_046_2458	1036_46_286
605_46_166	1579_46_1082	182_46_1	76_46_1	108_0_24	353_46_1	1693_046_2493	1036_46_276
605_46_165	1579_46_1090	182_46_1	76_46_1	108_0_30	353_46_1	1693_046_2551	1036_46_290
605_46_170	1579_46_1101	182_46_1	76_46_1	108_0_30	353_46_1	1693_046_2561	1036_46_300
605_46_171	1579_46_1094	182_46_1	76_46_1	108_0_31	353_46_1	1693_046_2549	1036_46_309
605_46_180	1579_46_1091	182_46_1	76_46_1	108_0_22	353_46_1	1693_046_2515	1036_46_326
605_46_182	1579_46_1035	182_46_1	76_46_1	108_0_25	353_46_1	1693_046_2429	1036_46_339
605_46_186	1579_46_1030	182_46_1	76_46_1	108_0_25	353_46_1	1693_046_2401	1036_46_358
605_46_190	1579_46_1037	182_46_1	76_46_1	108_0_27	353_46_1	1693_046_2368	1036_46_369
605_46_183	1579_46_1065	182_46_1	76_46_1	108_0_31	353_46_1	1693_046_2381	1036_46_361
605_46_171	1579_46_1098	182_46_1	76_46_1	108_0_29	353_46_1	1693_046_2380	1036_46_350
605_46_163	1579_46_1125	182_46_1	76_46_1	108_0_26	353_46_1	1693_046_2343	1036_46_354
605_46_167	1579_46_1115	182_46_1	76_46_1	108_0_26	353_46_1	1693_046_2355	1036_46_357
605_46_174	1579_46_1133	182_46_1	76_46_1	108_0_22	353_46_1	1693_046_2395	1036_46_332
605_46_178	1579_46_1097	182_46_1	76_46_1	108_0_22	353_46_1	1693_046_2446	1036_46_330
605_46_180	1579_46_1111	182_46_1	76_46_1	108_0_20	353_46_1	1693_046_2465	1036_46_336
605_46_181	1579_46_1094	182_46_1	76_46_1	108_0_13	353_46_1	1693_046_2442	1036_46_344
605_46_180	1579_46_1090	182_46_1	76_46_1	108_0_11	353_46_1	1693_046_2465	1036_46_348
605_46_194	1579_46_1067	182_46_1	76_46_1	108_0_11	353_46_1	1693_046_2415	1036_46_356
605_46_194	1579_46_1070	182_46_1	76_46_1	108_0_11	353_46_1	1693_046_2371	1036_46_362
605_46_202	1579_46_1072	182_46_1	76_46_1	108_0_11	353_46_1	1693_046_2320	1036_46_357
605_46_208	1579_46_1049	182_46_1	76_46_1	108_0_8	353_46_1	1693_046_2367	1036_46_355
605_46_208	1579_46_1035	182_46_1	76_46_1	108_0_5	353_46_1	1693_046_2386	1036_46_371
605_46_200	1579_46_1070	182_46_1	76_46_1	108_0_3	353_46_1	1693_046_2393	1036_46_379
605_46_187	1579_46_1076	182_46_1	76_46_1	108_0_4	353_46_1	1693_046_2425	1036_46_377
605_46_197	1579_46_1070	182_46_1	76_46_1	108_0_2	353_46_1	1693_046_2435	1036_46_393
605_46_199	1579_46_1076	182_46_1	76_46_1	108_0_2	353_46_1	1693_046_2453	1036_46_403
605_46_197	1579_46_1073	182_46_1	76_46_1	108_0_2	353_46_1	1693_046_2467	1036_46_422
605_46_186	1579_46_1059	182_46_1	76_46_1	108_0_5	353_46_1	1693_046_2433	1036_46_431
605_46_178	1579_46_1048	182_46_1	76_46_1	108_0_4	353_46_1	1693_046_2469	1036_46_414
605_46_175	1579_46_1053	182_46_1	76_46_1	108_0_5	353_46_1	1693_046_2426	1036_46_391
605_46_177	1579_46_1086	182_46_1	76_46_1	108_0_3	353_46_1	1693_046_2396	1036_46_365
605_46_167	1579_46_1077	182_46_1	76_46_1	108_0_4	353_46_1	1693_046_2441	1036_46_350
605_46_157	1579_46_1049	182_46_1	76_46_1	108_0_2	353_46_1	1693_046_2493	1036_46_326
605_46_162	1579_46_1044	182_46_1	76_46_1	108_0_1	353_46_1	1693_046_2535	1036_46_313
605_46_162	182_46_1	76_46_1	1579_46_1033	353_46_1	1693_046_2554	1036_46_318
605_46_156	182_46_1	76_46_1	1579_46_1032	353_46_1	1693_046_2577	1036_46_334
605_46_153	182_46_1	76_46_1	1579_46_1037	353_46_1	1693_046_2583	1036_46_323
605_46_172	182_46_1	76_46_1	1579_46_1017	353_46_1	1693_046_2516	1036_46_329
605_46_174	182_46_1	76_46_1	1579_46_1025	353_46_1	1693_046_2559	1036_46_302
605_46_179	182_46_1	76_46_1	1579_46_1007	353_46_1	1693_046_2544	1036_46_303
605_46_194	182_46_1	76_46_1	1579_46_1004	353_46_1	1693_046_2531	1036_46_283
605_46_184	182_46_1	76_46_1	1579_46_1044	353_46_1	1693_046_2500	1036_46_293
605_46_172	182_46_1	76_46_1	1579_46_1076	353_46_1	1693_046_2470	1036_46_295
605_46_159	182_46_1	76_46_1	1579_46_1090	353_46_1	1693_046_2503	1036_46_306
605_46_152	182_46_1	76_46_1	1579_46_1096	353_46_1	1693_046_2489	1036_46_334
605_46_145	182_46_1	76_46_1	1579_46_1107	353_46_1	1693_046_2466	1036_46_353
605_46_137	182_46_1	76_46_1	1579_46_1094	353_46_1	1693_046_2421	1036_46_377
605_46_137	182_46_1	76_46_1	1579_46_1051	353_46_1	1693_046_2371	1036_46_384
605_46_131	182_46_1	76_46_1	1579_46_1060	353_46_1	1693_046_2390	1036_46_380
605_46_138	182_46_1	76_46_1	1579_46_1015	353_46_1	1693_046_2432	1036_46_365
605_46_144	182_46_1	76_46_1	1579_46_1050	353_46_1	1693_046_2489	1036_46_358
605_46_145	182_46_1	76_46_1	1579_46_1035	353_46_1	1693_046_2511	1036_46_357
605_46_150	182_46_1	76_46_1	1579_46_1045	353_46_1	1693_046_2535	1036_46_352
605_46_141	182_46_1	76_46_1	1579_46_1046	353_46_1	1693_046_2538	1036_46_359
605_46_149	182_46_1	76_46_1	1579_46_1052	353_46_1	1693_046_2493	1036_46_346
605_46_148	182_46_1	76_46_1	1579_46_1051	353_46_1	1693_046_2490	1036_46_341
605_46_161	182_46_1	76_46_1	1579_46_1037	353_46_1	1693_046_2465	1036_46_334
605_46_155	182_46_1	76_46_1	1579_46_1059	353_46_1	1693_046_2497	1036_46_327
605_46_148	182_46_1	76_46_1	1579_46_1080	353_46_1	1693_046_2518	1036_46_321
605_46_139	182_46_1	76_46_1	1579_46_1083	353_46_1	1693_046_2514	1036_46_322
605_46_133	182_46_1	76_46_1	1579_46_1068	353_46_1	1693_046_2550	1036_46_324
605_46_136	182_46_1	76_46_1	1579_46_1017	353_46_1	1693_046_2577	1036_46_326
605_46_130	182_46_1	76_46_1	1579_46_1029	353_46_1	1693_046_2589	1036_46_305
605_46_131	182_46_1	76_46_1	1579_46_992	353_46_1	1693_046_2546	1036_46_307
605_46_135	182_46_1	76_46_1	1579_46_986	353_46_1	1693_046_2563	1036_46_309
605_46_155	182_46_1	76_46_1	1579_46_966	353_46_1	1693_046_2561	1036_46_328
605_46_169	182_46_1	76_46_1	1579_46_976	353_46_1	1693_046_2557	1036_46_345
605_46_180	182_46_1	76_46_1	1579_46_1004	353_46_1	1693_046_2566	1036_46_350
605_46_195	182_46_1	76_46_1	1579_46_991	353_46_1	1693_046_2523	1036_46_352
605_46_214	182_46_1	76_46_1	1579_46_1011	353_46_1	1693_046_2493	1036_46_333
605_46_229	182_46_1	76_46_1	1579_46_988	353_46_1	1693_046_2477	1036_46_334
605_46_237	182_46_1	76_46_1	1579_46_970	353_46_1	1693_046_2451	1036_46_330
605_46_236	182_46_1	76_46_1	1579_46_993	353_46_1	1693_046_2461	1036_46_335
605_46_225	182_46_1	76_46_1	1579_46_1008	353_46_1	1693_046_2429	1036_46_338
605_46_229	182_46_1	76_46_1	1579_46_998	353_46_1	1693_046_2414	1036_46_327
605_46_232	182_46_1	76_46_1	1579_46_990	353_46_1	1693_046_2413	1036_46_326
605_46_234	182_46_1	76_46_1	1579_46_988	353_46_1	1693_046_2392	1036_46_321
605_46_238	182_46_1	76_46_1	1579_46_985	353_46_1	1693_046_2372	1036_46_330
605_46_251	182_46_1	76_46_1	1579_46_984	353_46_1	1693_046_2374	1036_46_334
605_46_253	182_46_1	76_46_1	1579_46_990	353_46_1	1693_046_2408	1036_46_336
605_46_262	182_46_1	76_46_1	1579_46_994	353_46_1	1693_046_2415	1036_46_300
605_46_271	182_46_1	76_46_1	1579_46_990	353_46_1	1693_046_2418	1036_46_283
605_46_287	182_46_1	76_46_1	1579_46_990	353_46_1	1693_046_2502	1036_46_287
605_46_272	182_46_1	76_46_1	1579_46_994	353_46_1	1693_046_2508	1036_46_277
605_46_275	182_46_1	76_46_1	1579_46_950	353_46_1	1693_046_2480	1036_46_275
605_46_269	182_46_1	76_46_1	1579_46_957	353_46_1	1693_046_2482	1036_46_274
605_46_260	182_46_1	76_46_1	1579_46_955	353_46_1	1693_046_2480	1036_46_275
605_46_258	182_46_1	76_46_1	1579_46_979	353_46_1	1693_046_2495	1036_46_277
605_46_263	182_46_1	76_46_1	1579_46_1002	353_46_1	1693_046_2504	1036_46_272
605_46_248	182_46_1	76_46_1	1579_46_1002	353_46_1	1693_046_2514	1036_46_269
605_46_241	182_46_1	76_46_1	1579_46_1025	353_46_1	1693_046_2513	1036_46_269
605_46_234	182_46_1	76_46_1	1579_46_1021	353_46_1	1693_046_2535	1036_46_259
605_46_220	182_46_1	76_46_1	1579_46_1036	353_46_1	1693_046_2543	1036_46_267
605_46_211	182_46_1	76_46_1	1579_46_1055	353_46_1	1693_046_2510	1036_46_265
605_46_213	182_46_1	76_46_1	1579_46_1064	353_46_1	1693_046_2498	1036_46_267
605_46_221	182_46_1	76_46_1	1579_46_1066	353_46_1	1693_046_2443	1036_46_261
605_46_234	182_46_1	76_46_1	1579_46_1070	353_46_1	1693_046_2457	1036_46_248
605_46_246	182_46_1	76_46_1	1579_46_1088	353_46_1	1693_046_2427	1036_46_256
605_46_260	182_46_1	76_46_1	1579_46_1108	353_46_1	1693_046_2418	1036_46_254
605_46_280	182_46_1	76_46_1	1579_46_1113	353_46_1	1693_046_2362	1036_46_261
605_46_286	182_46_1	76_46_1	1579_46_1112	353_46_1	1693_046_2325	1036_46_255
605_46_291	182_46_1	76_46_1	1579_46_1126	353_46_1	1693_046_2322	1036_46_250
605_46_295	182_46_1	76_46_1	1579_46_1126	353_46_1	1693_046_2297	1036_46_247
605_46_282	182_46_1	76_46_1	1579_46_1145	353_46_1	1693_046_2292	1036_46_247
605_46_284	182_46_1	76_46_1	1579_46_1111	353_46_1	1693_046_2380	1036_46_227
605_46_277	182_46_1	76_46_1	1579_46_1136	353_46_1	1693_046_2421	1036_46_229
605_46_264	182_46_1	76_46_1	1579_46_1140	353_46_1	1693_046_2442	1036_46_216
605_46_267	182_46_1	76_46_1	1579_46_1133	353_46_1	1693_046_2500	1036_46_203
605_46_266	182_46_1	76_46_1	1579_46_1145	353_46_1	1693_046_2496	1036_46_198
605_46_266	182_46_1	76_46_1	1579_46_1169	353_46_1	1693_046_2490	1036_46_185
605_46_257	182_46_1	76_46_1	1579_46_1178	353_46_1	1693_046_2483	1036_46_183
605_46_237	182_46_1	76_46_1	1579_46_1155	353_46_1	1693_046_2487	1036_46_173
605_46_228	182_46_1	76_46_1	1579_46_1131	353_46_1	1693_046_2522	1036_46_188
605_46_231	182_46_1	76_46_1	1579_46_1076	353_46_1	1693_046_2504	1036_46_183
605_46_236	182_46_1	76_46_1	1579_46_1013	353_46_1	1693_046_2498	1036_46_179
605_46_258	182_46_1	76_46_1	1579_46_1013	353_46_1	1693_046_2495	1036_46_194
605_46_284	182_46_1	76_46_1	1579_46_998	353_46_1	1693_046_2476	1036_46_209
605_46_287	182_46_1	76_46_1	1579_46_1014	353_46_1	1693_046_2523	1036_46_217
605_46_295	182_46_1	76_46_1	1579_46_981	353_46_1	1693_046_2528	1036_46_218
605_46_298	182_46_1	76_46_1	1579_46_984	353_46_1	1693_046_2536	1036_46_196
605_46_306	182_46_1	76_46_1	1579_46_964	353_46_1	1693_046_2510	1036_46_194
605_46_323	182_46_1	76_46_1	1579_46_985	353_46_1	1693_046_2506	1036_46_178
605_46_312	182_46_1	76_46_1	1579_46_991	353_46_1	1693_046_2521	1036_46_179
605_46_307	182_46_1	76_46_1	1579_46_999	353_46_1	1693_046_2545	1036_46_173
605_46_310	182_46_1	76_46_1	1579_46_1036	353_46_1	1693_046_2525	1036_46_169
605_46_298	182_46_1	76_46_1	1579_46_1064	353_46_1	1693_046_2467	1036_46_172
605_46_298	182_46_1	76_46_1	1579_46_1065	353_46_1	1693_046_2453	1036_46_175
605_46_287	182_46_1	76_46_1	1579_46_1106	353_46_1	1693_046_2443	1036_46_173
605_46_268	182_46_1	76_46_1	1579_46_1086	353_46_1	1693_046_2477	1036_46_169
605_46_280	182_46_1	76_46_1	1579_46_1048	353_46_1	1693_046_2476	1036_46_163
605_46_279	182_46_1	76_46_1	1579_46_1032	353_46_1	1693_046_2508	1036_46_164
605_46_280	182_46_1	76_46_1	1579_46_1027	353_46_1	1693_046_2502	1036_46_171
605_46_299	182_46_1	76_46_1	1579_46_1052	353_46_1	1693_046_2517	1036_46_173
605_46_301	182_46_1	76_46_1	1579_46_1050	353_46_1	1693_046_2493	1036_46_182
605_46_291	182_46_1	76_46_1	1579_46_1043	353_46_1	1693_046_2507	1036_46_175
605_46_298	182_46_1	76_46_1	1579_46_1026	353_46_1	1693_046_2489	1036_46_184
605_46_282	182_46_1	76_46_1	1579_46_1013	353_46_1	1693_046_2472	1036_46_189
605_46_276	182_46_1	76_46_1	1579_46_1035	353_46_1	1693_046_2440	1036_46_208
605_46_254	182_46_1	76_46_1	1579_46_1072	353_46_1	1693_046_2467	1036_46_202
605_46_252	182_46_1	76_46_1	1579_46_1046	353_46_1	1693_046_2487	1036_46_196
605_46_240	182_46_1	76_46_1	1579_46_1082	353_46_1	1693_046_2478	1036_46_193
605_46_247	182_46_1	76_46_1	1579_46_1063	353_46_1	1693_046_2508	1036_46_192
605_46_259	182_46_1	76_46_1	1579_46_1091	353_46_1	1693_046_2454	1036_46_189
605_46_259	182_46_1	76_46_1	1579_46_1065	353_46_1	1693_046_2493	1036_46_203
605_46_266	182_46_1	76_46_1	1579_46_1051	353_46_1	1693_046_2501	1036_46_207
605_46_265	182_46_1	76_46_1	1579_46_1052	353_46_1	1693_046_2506	1036_46_201
605_46_290	182_46_1	76_46_1	1579_46_1048	353_46_1	1693_046_2498	1036_46_204
605_46_286	182_46_1	76_46_1	1579_46_1048	353_46_1	1693_046_2482	1036_46_220
605_46_288	182_46_1	76_46_1	1579_46_1020	353_46_1	1693_046_2483	1036_46_225
605_46_303	182_46_1	76_46_1	1579_46_983	353_46_1	1693_046_2462	1036_46_228
605_46_297	182_46_1	76_46_1	1579_46_978	353_46_1	1693_046_2511	1036_46_232
605_46_290	182_46_1	76_46_1	1579_46_967	353_46_1	1693_046_2511	1036_46_226
605_46_277	182_46_1	76_46_1	1579_46_979	353_46_1	1693_046_2486	1036_46_220
605_46_284	182_46_1	76_46_1	1579_46_1018	353_46_1	1693_046_2495	1036_46_220
605_46_270	182_46_1	76_46_1	1579_46_1032	353_46_1	1693_046_2491	1036_46_225
605_46_273	182_46_1	76_46_1	1579_46_1066	353_46_1	1693_046_2442	1036_46_221
605_46_265	182_46_1	76_46_1	1579_46_1081	353_46_1	1693_046_2441	1036_46_209
605_46_254	182_46_1	76_46_1	1579_46_1115	353_46_1	1693_046_2428	1036_46_189
605_46_234	182_46_1	76_46_1	1579_46_1136	353_46_1	1693_046_2414	1036_46_168
605_46_238	182_46_1	76_46_1	1579_46_1153	353_46_1	1693_046_2407	1036_46_170
605_46_242	182_46_1	76_46_1	1579_46_1167	353_46_1	1693_046_2420	1036_46_174
605_46_248	182_46_1	76_46_1	1579_46_1131	353_46_1	1693_046_2484	1036_46_174
605_46_260	182_46_1	76_46_1	1579_46_1112	353_46_1	1693_046_2546	1036_46_161
605_46_270	182_46_1	76_46_1	1579_46_1102	353_46_1	1693_046_2557	1036_46_158
605_46_280	182_46_1	76_46_1	1579_46_1064	353_46_1	1693_046_2591	1036_46_159
605_46_269	182_46_1	76_46_1	1579_46_1039	353_46_1	1693_046_2626	1036_46_159
605_46_262	182_46_1	76_46_1	1579_46_1028	353_46_1	1693_046_2654	1036_46_164
605_46_256	182_46_1	76_46_1	1579_46_1048	353_46_1	1693_046_2593	1036_46_156
605_46_265	182_46_1	76_46_1	1579_46_1054	353_46_1	1693_046_2547	1036_46_143
605_46_270	182_46_1	76_46_1	1579_46_1024	353_46_1	1693_046_2589	1036_46_143
605_46_265	182_46_1	76_46_1	1579_46_1033	353_46_1	1693_046_2650	1036_46_131
605_46_273	182_46_1	76_46_1	1579_46_1036	353_46_1	1693_046_2701	1036_46_126
605_46_271	182_46_1	76_46_1	1579_46_1055	353_46_1	1693_046_2655	1036_46_112
605_46_272	182_46_1	76_46_1	1579_46_1096	353_46_1	1693_046_2613	1036_46_112
605_46_286	182_46_1	76_46_1	1579_46_1116	353_46_1	1693_046_2529	1036_46_101
605_46_289	182_46_1	76_46_1	1579_46_1113	353_46_1	1693_046_2492	1036_46_95
605_46_291	182_46_1	76_46_1	1579_46_1110	353_46_1	1693_046_2462	1036_46_97
605_46_298	182_46_1	76_46_1	1579_46_1121	353_46_1	1693_046_2426	1036_46_91
605_46_290	182_46_1	76_46_1	1579_46_1131	353_46_1	1693_046_2428	1036_46_84
605_46_286	182_46_1	76_46_1	1579_46_1156	353_46_1	1693_046_2384	1036_46_90
605_46_299	182_46_1	76_46_1	1579_46_1161	353_46_1	1693_046_2399	1036_46_89
605_46_300	182_46_1	76_46_1	1579_46_1169	353_46_1	1693_046_2426	1036_46_97
605_46_316	182_46_1	76_46_1	1579_46_1158	353_46_1	1693_046_2459	1036_46_100
605_46_329	182_46_1	76_46_1	1579_46_1143	353_46_1	1693_046_2441	1036_46_106
605_46_331	182_46_1	76_46_1	1579_46_1148	353_46_1	1693_046_2479	1036_46_106
605_46_333	182_46_1	76_46_1	1579_46_1155	353_46_1	1693_046_2484	1036_46_93
605_46_344	182_46_1	76_46_1	1579_46_1169	353_46_1	1693_046_2513	1036_46_82
605_46_343	182_46_1	76_46_1	1579_46_1193	353_46_1	1693_046_2493	1036_46_65
605_46_332	182_46_1	76_46_1	1579_46_1218	353_46_1	1693_046_2440	1036_46_62
605_46_321	182_46_1	76_46_1	1579_46_1223	353_46_1	1693_046_2410	1036_46_60
605_46_304	182_46_1	76_46_1	1579_46_1257	353_46_1	1693_046_2353	1036_46_53
605_46_306	182_46_1	76_46_1	1579_46_1254	353_46_1	1693_046_2323	1036_46_42
605_46_311	182_46_1	76_46_1	1579_46_1236	353_46_1	1693_046_2328	1036_46_43
605_46_327	182_46_1	76_46_1	1579_46_1262	353_46_1	1693_046_2387	1036_46_37
605_46_366	182_46_1	76_46_1	1579_46_1228	353_46_1	1693_046_2416	1036_46_35
605_46_380	182_46_1	76_46_1	1579_46_1208	353_46_1	1693_046_2490	1036_46_31
605_46_385	182_46_1	76_46_1	1579_46_1174	353_46_1	1693_046_2489	1036_46_33
605_46_383	182_46_1	76_46_1	1579_46_1171	353_46_1	1693_046_2508	1036_46_35
605_46_386	182_46_1	76_46_1	1579_46_1161	353_46_1	1693_046_2483	1036_46_26
605_46_398	182_46_1	76_46_1	1579_46_1122	353_46_1	1693_046_2430	1036_46_22
605_46_403	182_46_1	76_46_1	1579_46_1105	353_46_1	1693_046_2431	1036_46_23
605_46_396	182_46_1	76_46_1	1579_46_1124	353_46_1	1693_046_2390	1036_46_23
605_46_397	182_46_1	76_46_1	1579_46_1115	353_46_1	1693_046_2454	1036_46_26
605_46_396	182_46_1	76_46_1	1579_46_1131	353_46_1	1693_046_2499	1036_46_35
605_46_400	182_46_1	76_46_1	1579_46_1142	353_46_1	1693_046_2577	1036_46_34
605_46_399	182_46_1	76_46_1	1579_46_1148	353_46_1	1693_046_2589	1036_46_38
605_46_386	182_46_1	76_46_1	1579_46_1127	353_46_1	1693_046_2621	1036_46_42
605_46_372	182_46_1	76_46_1	1579_46_1133	353_46_1	1693_046_2593	1036_46_35
605_46_364	182_46_1	76_46_1	1579_46_1129	353_46_1	1693_046_2498	1036_46_36
605_46_365	182_46_1	76_46_1	1579_46_1140	353_46_1	1693_046_2445	1036_46_33
605_46_357	182_46_1	76_46_1	1579_46_1127	353_46_1	1693_046_2508	1036_46_35
605_46_355	182_46_1	76_46_1	1579_46_1154	353_46_1	1693_046_2501	1036_46_29
605_46_348	182_46_1	76_46_1	1579_46_1151	353_46_1	1693_046_2498	1036_46_26
605_46_337	182_46_1	76_46_1	1579_46_1162	353_46_1	1693_046_2457	1036_46_28
605_46_317	182_46_1	76_46_1	1579_46_1155	353_46_1	1693_046_2431	1036_46_22
605_46_311	182_46_1	76_46_1	1579_46_1160	353_46_1	1693_046_2464	1036_46_20
605_46_310	182_46_1	76_46_1	1579_46_1155	353_46_1	1693_046_2519	1036_46_18
605_46_312	182_46_1	76_46_1	1579_46_1165	353_46_1	1693_046_2541	1036_46_16
605_46_310	182_46_1	76_46_1	1579_46_1168	353_46_1	1693_046_2543	1036_46_22
605_46_313	182_46_1	76_46_1	1579_46_1129	353_46_1	1693_046_2513	1036_46_23
605_46_326	182_46_1	76_46_1	1579_46_1131	353_46_1	1693_046_2483	1036_46_21
605_46_338	182_46_1	76_46_1	1579_46_1100	353_46_1	1693_046_2506	1036_46_12
605_46_340	182_46_1	76_46_1	1579_46_1122	353_46_1	1693_046_2524	1036_46_7
605_46_335	182_46_1	76_46_1	1579_46_1111	353_46_1	1693_046_2536	1036_46_6
605_46_335	182_46_1	76_46_1	1579_46_1116	353_46_1	1693_046_2571	1036_46_7
605_46_330	182_46_1	76_46_1	1579_46_1145	353_46_1	1693_046_2559	1036_46_9
605_46_327	182_46_1	76_46_1	1579_46_1151	353_46_1	1693_046_2534	1036_46_7
605_46_333	182_46_1	76_46_1	1579_46_1167	353_46_1	1693_046_2560	1036_46_7
605_46_331	182_46_1	76_46_1	1579_46_1147	353_46_1	1693_046_2597	1036_46_4
605_46_315	182_46_1	76_46_1	1579_46_1139	353_46_1	1693_046_2586	1036_46_3
605_46_315	182_46_1	76_46_1	1579_46_1123	353_46_1	1693_046_2651	1036_46_3
605_46_312	182_46_1	76_46_1	1579_46_1118	353_46_1	1693_046_2607	1036_46_3
605_46_301	182_46_1	76_46_1	1579_46_1112	353_46_1	1693_046_2591	1036_46_4
605_46_298	182_46_1	76_46_1	1579_46_1085	353_46_1	1693_046_2628	1036_46_5
605_46_291	182_46_1	76_46_1	1579_46_1060	353_46_1	1693_046_2657	1036_46_9
605_46_310	182_46_1	76_46_1	1579_46_1066	353_46_1	1693_046_2669	1036_46_11
605_46_319	182_46_1	76_46_1	1579_46_1063	353_46_1	1693_046_2655	1036_46_11
605_46_320	182_46_1	76_46_1	1579_46_1081	353_46_1	1693_046_2656	1036_46_10
605_46_324	182_46_1	76_46_1	1579_46_1105	353_46_1	1693_046_2606	1036_46_11
605_46_325	182_46_1	76_46_1	1579_46_1105	353_46_1	1693_046_2568	1036_46_12
605_46_328	182_46_1	76_46_1	1579_46_1100	353_46_1	1693_046_2567	1036_46_14
605_46_333	182_46_1	76_46_1	1579_46_1114	353_46_1	1693_046_2552	1036_46_16
605_46_349	182_46_1	76_46_1	1579_46_1088	353_46_1	1693_046_2508	1036_46_16
605_46_379	182_46_1	76_46_1	1579_46_1060	353_46_1	1693_046_2510	1036_46_16
605_46_390	182_46_1	76_46_1	1579_46_1065	353_46_1	1693_046_2451	1036_46_12
605_46_399	182_46_1	76_46_1	1579_46_1033	353_46_1	1693_046_2471	1036_46_9
605_46_406	182_46_1	76_46_1	1579_46_1048	353_46_1	1693_046_2457	1036_46_5
605_46_408	182_46_1	76_46_1	1579_46_1060	353_46_1	1693_046_2477	1036_46_3
605_46_408	182_46_1	76_46_1	1579_46_1044	353_46_1	1693_046_2511	1036_46_2
605_46_416	182_46_1	76_46_1	1579_46_1054	353_46_1	1693_046_2504	1036_46_2
605_46_417	182_46_1	76_46_1	1579_46_1036	353_46_1	1693_046_2525	1036_46_2
605_46_401	182_46_1	76_46_1	1579_46_1002	353_46_1	1693_046_2611	1036_46_1
605_46_391	182_46_1	76_46_1	1579_46_1005	353_46_1	1693_046_2580	1036_46_1
605_46_366	182_46_1	1579_46_1017	1693_046_2627
605_46_357	182_46_1	1579_46_1039	1693_046_2605
605_46_365	182_46_1	1579_46_1036	1693_046_2638
605_46_367	182_46_1	1579_46_1027	1693_046_2669
605_46_381	182_46_1	1579_46_1039	1693_046_2600
605_46_385	182_46_1	1579_46_1070	1693_046_2565
605_46_396	182_46_1	1579_46_1083	1693_046_2522
605_46_399	182_46_1	1579_46_1103	1693_046_2440
605_46_406	182_46_1	1579_46_1164	1693_046_2446
605_46_403	182_46_1	1579_46_1180	1693_046_2449
605_46_406	182_46_1	1579_46_1153	1693_046_2446
605_46_390	182_46_1	1579_46_1155	1693_046_2464
605_46_384	182_46_1	1579_46_1139	1693_046_2446
605_46_372	182_46_1	1579_46_1128	1693_046_2452
605_46_387	182_46_1	1579_46_1119	1693_046_2463
605_46_379	182_46_1	1579_46_1130	1693_046_2458
605_46_398	182_46_1	1579_46_1115	1693_046_2475
605_46_398	182_46_1	1579_46_1101	1693_046_2486
605_46_395	182_46_1	1579_46_1109	1693_046_2539
605_46_400	182_46_1	1579_46_1118	1693_046_2546
605_46_413	182_46_1	1579_46_1123	1693_046_2516
605_46_424	182_46_1	1579_46_1107	1693_046_2494
605_46_427	182_46_1	1579_46_1105	1693_046_2552
605_46_422	182_46_1	1579_46_1101	1693_046_2552
605_46_425	182_46_1	1579_46_1095	1693_046_2534
605_46_428	182_46_1	1579_46_1089	1693_046_2536
605_46_426	182_46_1	1579_46_1098	1693_046_2493
605_46_424	182_46_1	1579_46_1093	1693_046_2444
605_46_417	182_46_1	1579_46_1119	1693_046_2448
[truncated: 3,562 more rows]
[truncated: 1,450 more columns]
