# Supplementary material for: Environmental change makes robust ecological networks fragile
Source: Nat Commun. 2016 Aug 11;7:12462. doi: 10.1038/ncomms12462 (PMC4987532; doi:10.1038/ncomms12462)
Supplement: Supplementary Data 1 — Host-parasite networks and host extinction sequences in Avida experiments. The compressed archive includes the 100 co-evolved host-parasite networks and the host extinction sequences in the historical scenario. [file ncomms12462-s2.zip › Supplementary_data_S1/host_extinction_sequence_23.csv]

593_25_9	643_25_9	592_46_3	344_2_3	345_25_3	346_46_6	347_6_7	340_6_3	341_23_2	342_125_5	343_356_11	348_46_9	349_6_14	960_02_4	594_2_6	2318_46_1	2319_035_2	2316_25_2	2317_5_1	2315_2_1	2312_25_1	2311_25_1	298_25_13	299_25_4	296_25_3	297_46_1	294_2_5	295_25_1	292_6_5	293_25_6	290_25_2	291_46_5	270_25_7	271_2_7	272_46_12	273_25_2	274_25_7	275_25_7	276_25_9	277_25_10	278_25_3	279_46_13	2268_25_1	2269_035_1	2263_0_1	2260_25_1	2261_346_1	2266_25_1	2264_235_1	2440_6_1
593_25_11	643_25_8	592_46_3	344_2_3	345_25_2	346_46_3	347_6_8	340_6_3	341_23_1	342_125_3	343_356_17	348_46_9	349_6_17	960_02_5	594_2_9	2318_46_1	2319_035_5	2316_25_2	2317_5_1	2315_2_1	2311_25_2	298_25_15	299_25_2	296_25_1	297_46_1	294_2_3	295_25_1	292_6_5	293_25_7	290_25_3	291_46_5	270_25_7	271_2_8	272_46_13	273_25_2	274_25_6	275_25_11	276_25_9	277_25_9	278_25_3	279_46_14	642_6_9	2269_035_1	2263_0_1	2261_346_2	2266_25_2	2264_235_1	2440_6_1	2441_25_2	108_25_2
593_25_14	643_25_9	592_46_6	344_2_2	345_25_2	346_46_5	347_6_6	340_6_2	341_23_1	342_125_4	343_356_15	348_46_9	349_6_18	594_2_11	2319_035_13	2316_25_4	2317_5_1	2315_2_1	2311_25_2	298_25_13	299_25_1	296_25_1	297_46_1	294_2_4	295_25_3	292_6_4	293_25_5	290_25_3	291_46_5	270_25_7	271_2_8	272_46_17	273_25_3	274_25_6	275_25_15	276_25_10	277_25_8	278_25_3	279_46_16	642_6_3	2263_0_1	2266_25_3	2264_235_1	2440_6_1	2441_25_1	108_25_2	109_2_2	102_6_16	103_46_20	100_25_5
344_2_7	346_46_6	347_6_1	340_6_1	341_23_1	342_125_2	343_356_18	348_46_10	349_6_19	2319_035_14	2316_25_2	2317_5_1	2315_2_1	2311_25_3	298_25_14	299_25_1	296_25_1	297_46_1	294_2_5	295_25_4	292_6_6	293_25_6	290_25_2	291_46_4	270_25_9	271_2_4	272_46_23	273_25_6	274_25_7	275_25_16	276_25_11	277_25_9	278_25_3	279_46_16	2263_0_1	2266_25_4	2264_235_1	2440_6_3	2441_25_1	108_25_1	109_2_1	102_6_15	103_46_29	100_25_2	101_2_2	106_25_1	107_2_7	104_25_5	105_25_9	2046_2_5
199_25_1	452_6_3	2363_46_1	2852_2_1	429_25_18	428_25_1	1385_0_1	1940_25_2	1945_25_3	344_2_4	819_25_12	346_46_3	347_6_1	343_356_15	810_46_4	811_1_3	812_25_6	504_2_1	348_46_10	349_6_23	816_46_7	1253_46_5	1545_6_1	2174_2_4	718_2_4	2851_25_9	716_25_11	1791_3456_3	714_25_3	713_46_2	712_25_5	1794_0_3	1491_2_2	1492_25_10	1496_2_8	1103_2_7	1499_46_1	2178_25_1	1994_25_7	1702_2_1	1703_25_4	2319_035_5	2316_25_2	619_25_4	2311_25_3	1391_2_1	298_25_11	1668_25_1	296_25_1	297_46_1
199_25_1	429_25_21	428_25_1	1940_25_4	1945_25_3	344_2_4	819_25_10	346_46_1	343_356_23	810_46_5	811_1_1	812_25_5	348_46_14	349_6_27	816_46_11	817_6_5	1545_6_1	2174_2_3	718_2_5	2851_25_15	716_25_9	1791_3456_1	714_25_2	713_46_2	712_25_4	1794_0_1	1491_2_3	1492_25_11	1496_2_10	1103_2_6	1499_46_1	1994_25_11	1703_25_5	2319_035_2	2316_25_1	619_25_7	2311_25_1	1391_2_1	298_25_8	502_25_1	297_46_1	294_2_5	1664_6_3	292_6_24	293_25_3	1661_346_1	591_23_1	1129_2_8	593_25_13	1084_2_20
428_25_1	1940_25_6	1945_25_2	344_2_1	819_25_10	343_356_21	810_46_11	811_1_1	812_25_7	348_46_15	349_6_28	816_46_14	817_6_4	2174_2_4	718_2_5	2851_25_20	716_25_16	1791_3456_1	714_25_2	713_46_2	712_25_3	1491_2_2	1492_25_14	1496_2_11	1103_2_5	1499_46_1	1994_25_18	1703_25_6	2319_035_1	619_25_5	2311_25_1	298_25_12	502_25_1	297_46_1	294_2_7	1664_6_1	292_6_32	293_25_3	290_25_10	1129_2_6	593_25_15	1084_2_22	199_25_1	198_25_6	961_25_1	1120_2_11	598_25_4	196_25_6	191_46_22	192_2_22
1940_25_6	344_2_1	819_25_9	343_356_21	810_46_23	811_1_1	812_25_2	348_46_12	349_6_23	816_46_20	817_6_4	1250_25_13	718_2_3	2851_25_22	716_25_14	1398_356_92	713_46_1	712_25_1	1491_2_1	1492_25_16	1496_2_9	1103_2_2	1994_25_18	1703_25_8	619_25_4	1529_25_10	298_25_18	294_2_7	295_25_6	292_6_43	290_25_7	739_2_1	1129_2_4	593_25_12	1084_2_20	199_25_1	198_25_6	1120_2_7	598_25_4	196_25_5	191_46_18	192_2_19	270_25_9	271_2_3	272_46_22	273_25_12	274_25_1	275_25_14	276_25_28	277_25_8
1940_25_6	344_2_1	819_25_9	343_356_14	810_46_38	812_25_2	348_46_12	349_6_18	816_46_23	817_6_3	1250_25_12	718_2_2	2851_25_23	716_25_19	1398_356_112	1491_2_1	1492_25_18	1496_2_11	606_36_42	1994_25_21	1703_25_9	619_25_3	424_25_1	298_25_32	294_2_8	295_25_8	292_6_48	290_25_3	739_2_1	1129_2_4	593_25_11	1084_2_18	199_25_1	198_25_8	1120_2_4	598_25_7	196_25_2	191_46_11	192_2_28	270_25_10	271_2_4	272_46_14	273_25_10	275_25_13	276_25_33	277_25_7	279_46_44	1385_0_1	1067_25_1	524_25_3
1940_25_3	344_2_1	819_25_8	343_356_9	810_46_42	348_46_8	349_6_21	816_46_30	817_6_3	1250_25_9	2851_25_23	716_25_19	1398_356_116	1492_25_22	1496_2_10	606_36_41	1994_25_20	1703_25_9	1067_25_1	424_25_1	298_25_48	294_2_12	295_25_12	292_6_47	290_25_1	739_2_1	1129_2_1	593_25_6	1084_2_19	198_25_7	1120_2_3	598_25_9	196_25_1	191_46_15	192_2_28	270_25_12	271_2_5	272_46_15	273_25_11	275_25_19	276_25_38	277_25_8	279_46_52	524_25_2	2380_25_2	526_2_20	1408_2_5	1019_6_13	522_25_1	1013_25_5
1940_25_8	344_2_1	819_25_5	343_356_10	810_46_57	348_46_5	349_6_23	816_46_39	817_6_1	1250_25_5	2851_25_17	716_25_24	1398_356_125	1492_25_18	1496_2_12	606_36_37	1626_2_31	1703_25_9	1067_25_1	424_25_1	298_25_62	294_2_8	295_25_12	292_6_45	1129_2_1	593_25_3	1084_2_21	198_25_10	1120_2_2	598_25_9	196_25_1	191_46_21	192_2_24	270_25_12	271_2_2	272_46_12	273_25_10	275_25_24	276_25_38	277_25_8	279_46_50	524_25_5	2380_25_1	526_2_11	1408_2_7	1019_6_15	522_25_1	1013_25_5	1230_25_10	1233_25_1
1940_25_7	344_2_1	819_25_4	343_356_12	810_46_66	348_46_2	349_6_27	816_46_54	817_6_1	1250_25_1	2851_25_19	716_25_28	2175_6_12	1492_25_15	1496_2_16	606_36_35	1626_2_23	1703_25_7	424_25_1	298_25_73	294_2_10	295_25_13	292_6_47	593_25_2	1084_2_28	198_25_14	599_25_1	598_25_12	191_46_28	192_2_17	270_25_7	271_2_1	272_46_10	273_25_9	275_25_26	276_25_47	277_25_6	279_46_46	524_25_8	526_2_8	1408_2_5	1019_6_19	1013_25_6	1230_25_10	1233_25_1	1336_25_29	447_2_1	445_25_51	2764_25_17	102_6_1
1940_25_3	344_2_1	343_356_13	810_46_66	348_46_1	349_6_28	816_46_63	1250_25_1	2851_25_18	716_25_32	2175_6_11	1492_25_19	1496_2_12	606_36_29	1626_2_21	1703_25_5	424_25_1	298_25_86	294_2_10	295_25_7	292_6_54	1084_2_28	198_25_15	599_25_1	598_25_15	191_46_28	192_2_16	270_25_7	271_2_1	272_46_4	273_25_8	275_25_19	276_25_43	277_25_6	279_46_44	524_25_10	526_2_7	1408_2_2	1019_6_25	1013_25_5	1230_25_3	1233_25_1	1336_25_31	447_2_1	445_25_54	2764_25_17	102_6_1	103_46_40	104_25_12	39_25_1
1940_25_5	344_2_1	343_356_11	810_46_62	348_46_1	349_6_30	816_46_64	2851_25_19	716_25_34	2175_6_8	1492_25_13	1496_2_11	606_36_19	1626_2_19	1703_25_1	424_25_1	298_25_94	294_2_12	295_25_9	292_6_60	1084_2_28	594_2_24	599_25_1	598_25_9	191_46_27	192_2_15	270_25_7	271_2_1	272_46_1	273_25_4	275_25_14	276_25_46	277_25_5	279_46_38	524_25_12	526_2_5	1408_2_3	1019_6_37	1013_25_5	1230_25_1	1233_25_1	1336_25_29	447_2_1	445_25_54	2764_25_15	102_6_1	103_46_34	104_25_16	39_25_1	38_2_48
1940_25_8	344_2_1	343_356_8	810_46_70	348_46_1	349_6_37	816_46_79	2851_25_22	716_25_33	2175_6_6	1492_25_10	1496_2_15	606_36_14	1626_2_11	424_25_1	298_25_101	294_2_14	295_25_12	292_6_58	1084_2_25	594_2_14	599_25_1	598_25_6	191_46_35	192_2_16	270_25_12	271_2_1	273_25_1	275_25_13	276_25_54	277_25_7	279_46_39	524_25_14	526_2_6	1408_2_3	1019_6_40	1013_25_3	1233_25_1	1336_25_30	447_2_1	445_25_51	2764_25_16	102_6_1	103_46_30	104_25_19	39_25_1	38_2_60	33_25_40	32_2_1	31_25_48
1940_25_6	344_2_1	343_356_10	810_46_60	348_46_1	349_6_43	816_46_76	2851_25_19	716_25_31	2175_6_6	1492_25_10	1496_2_11	606_36_19	1626_2_7	424_25_1	298_25_101	294_2_16	295_25_7	292_6_56	1084_2_31	594_2_16	599_25_1	598_25_6	191_46_43	192_2_14	270_25_15	271_2_1	273_25_1	275_25_12	276_25_50	277_25_4	279_46_43	524_25_14	526_2_5	1019_6_34	1013_25_5	1233_25_1	1336_25_28	447_2_1	445_25_61	2764_25_11	102_6_1	103_46_34	104_25_25	39_25_1	38_2_66	33_25_49	32_2_1	31_25_43	37_2_15
1940_25_7	344_2_1	343_356_11	810_46_42	348_46_1	349_6_58	816_46_77	2851_25_13	716_25_34	2175_6_1	1492_25_13	1496_2_8	606_36_18	1626_2_4	424_25_1	298_25_103	294_2_14	295_25_5	292_6_51	1084_2_27	594_2_13	599_25_1	598_25_3	191_46_48	192_2_16	270_25_16	271_2_1	273_25_1	275_25_10	276_25_48	277_25_2	279_46_54	524_25_11	526_2_8	1019_6_38	1013_25_7	1233_25_1	1336_25_33	447_2_1	445_25_66	2764_25_10	102_6_1	103_46_35	104_25_27	39_25_1	38_2_76	33_25_43	32_2_1	31_25_51	37_2_17
1940_25_4	344_2_1	343_356_10	810_46_35	348_46_1	349_6_61	816_46_52	2851_25_16	716_25_22	2175_6_1	1492_25_11	1496_2_6	606_36_10	1626_2_1	1529_25_17	298_25_107	294_2_11	295_25_5	292_6_38	1084_2_20	594_2_16	599_25_1	598_25_4	191_46_53	192_2_22	270_25_18	271_2_1	273_25_1	275_25_8	276_25_40	277_25_2	279_46_56	524_25_5	526_2_9	1019_6_36	1013_25_7	1233_25_1	1336_25_31	447_2_1	445_25_70	2764_25_13	102_6_1	103_46_34	104_25_33	39_25_1	38_2_78	33_25_47	32_2_1	31_25_46	37_2_16
1940_25_3	344_2_1	343_356_8	810_46_29	348_46_1	349_6_63	816_46_37	2851_25_8	716_25_18	2175_6_2	1492_25_7	1496_2_7	606_36_5	1994_25_29	1529_25_18	298_25_119	294_2_8	295_25_3	292_6_26	1084_2_18	594_2_12	599_25_1	598_25_6	191_46_63	192_2_21	270_25_18	271_2_1	273_25_1	275_25_14	276_25_30	279_46_73	524_25_5	526_2_3	1019_6_34	1013_25_5	1233_25_1	1336_25_32	447_2_1	445_25_67	2764_25_14	102_6_1	103_46_32	104_25_33	39_25_1	38_2_71	33_25_45	32_2_1	31_25_36	37_2_13	36_6_19
1940_25_1	344_2_1	343_356_6	810_46_21	349_6_54	816_46_16	2851_25_5	716_25_23	2175_6_2	1492_25_6	1496_2_4	606_36_2	1994_25_25	1529_25_21	298_25_117	294_2_7	295_25_5	292_6_21	1084_2_17	594_2_13	599_25_1	598_25_7	191_46_60	192_2_19	270_25_17	271_2_1	273_25_1	275_25_11	276_25_22	279_46_79	524_25_7	526_2_7	1019_6_30	1013_25_2	1233_25_1	1336_25_33	447_2_1	445_25_66	2764_25_18	102_6_1	103_46_32	104_25_35	39_25_1	38_2_74	33_25_50	32_2_1	31_25_26	37_2_13	36_6_10	640_25_29
1940_25_4	344_2_1	343_356_6	810_46_21	349_6_52	816_46_10	2851_25_7	716_25_26	2175_6_1	1492_25_5	1496_2_3	1994_25_22	1529_25_17	298_25_132	294_2_13	295_25_4	292_6_28	1084_2_20	594_2_10	599_25_1	598_25_10	191_46_71	192_2_13	270_25_11	271_2_1	273_25_1	275_25_15	276_25_22	279_46_93	524_25_6	526_2_6	1019_6_27	1013_25_3	1233_25_1	1336_25_31	447_2_1	445_25_83	2764_25_22	102_6_1	103_46_27	104_25_41	39_25_1	38_2_63	33_25_50	32_2_1	31_25_17	37_2_11	36_6_6	640_25_30	643_25_16
1940_25_5	344_2_1	343_356_5	810_46_24	349_6_50	816_46_9	2851_25_5	716_25_30	1492_25_1	1496_2_3	1994_25_24	1529_25_17	298_25_135	294_2_13	295_25_2	292_6_37	1084_2_19	594_2_9	599_25_1	598_25_9	191_46_73	192_2_13	270_25_3	271_2_1	273_25_1	275_25_11	276_25_23	279_46_112	524_25_5	526_2_9	1019_6_35	1013_25_6	1233_25_1	1336_25_22	447_2_1	445_25_88	2764_25_25	102_6_1	103_46_19	104_25_53	39_25_1	38_2_72	33_25_43	32_2_1	31_25_9	37_2_10	36_6_7	640_25_29	643_25_17	436_25_13
1940_25_6	344_2_1	343_356_1	810_46_30	349_6_51	816_46_7	2851_25_5	716_25_27	1492_25_1	1496_2_1	1529_25_18	298_25_130	294_2_16	295_25_4	292_6_48	1084_2_27	594_2_9	599_25_1	598_25_8	191_46_68	192_2_13	270_25_4	271_2_1	273_25_1	275_25_11	276_25_19	279_46_122	524_25_10	526_2_7	1019_6_41	1013_25_4	1233_25_1	1336_25_28	445_25_93	2764_25_20	102_6_1	103_46_10	104_25_56	39_25_1	38_2_73	33_25_36	32_2_1	31_25_7	37_2_14	36_6_6	640_25_30	643_25_20	436_25_17	648_256_1	339_25_20
216_46_1	213_25_28	1302_46_1	211_25_21	667_2_2	2718_25_19	761_25_41	218_25_5	43_25_1	133_2_53	132_2_1	294_2_16	2091_25_30	136_2_1	134_25_114	496_2_1	254_25_1	225_25_4	67_25_129	524_25_10	86_25_1	268_25_1	1771_25_23	734_2_1	22_2_1	1569_46_4	3_25_1	2484_2_27	1303_3456_43	29_25_7	1548_25_18	344_2_1	2155_46_7	540_2_23	1695_2_3	403_46_103	402_2_6	2153_2_17	810_46_25	8_2_1	2246_25_75	282_25_8	827_46_27	349_6_58	287_25_25	286_25_1	235_46_1	11_25_1	2462_25_74	10_25_1
216_46_1	213_25_23	1302_46_1	211_25_20	667_2_1	2718_25_22	761_25_35	218_25_4	43_25_1	133_2_64	132_2_1	294_2_19	2091_25_30	136_2_1	134_25_119	496_2_1	254_25_1	225_25_6	67_25_139	524_25_20	86_25_1	268_25_1	1771_25_22	734_2_1	22_2_1	1569_46_3	3_25_1	2484_2_30	1303_3456_38	29_25_7	1548_25_15	344_2_1	2155_46_6	540_2_19	1695_2_1	403_46_121	402_2_12	2153_2_20	810_46_23	8_2_1	2246_25_67	282_25_7	827_46_32	349_6_70	287_25_32	235_46_1	11_25_1	2462_25_75	10_25_1	2851_25_5
216_46_1	213_25_21	1302_46_1	211_25_22	3_25_1	2718_25_21	761_25_31	218_25_2	133_2_71	132_2_1	294_2_18	2091_25_27	136_2_1	134_25_113	496_2_1	254_25_1	225_25_7	67_25_155	524_25_14	86_25_1	268_25_1	1771_25_20	734_2_1	22_2_1	1569_46_1	1940_25_5	1303_3456_32	29_25_13	1548_25_14	344_2_1	2155_46_8	540_2_19	404_25_1	403_46_126	402_2_8	2153_2_19	810_46_25	8_2_1	2246_25_76	282_25_5	827_46_43	349_6_78	287_25_30	235_46_1	11_25_1	2462_25_82	10_25_1	2851_25_9	716_25_24	1319_2_11
213_25_17	1302_46_1	211_25_20	3_25_1	2718_25_22	761_25_32	133_2_66	132_2_1	294_2_12	2091_25_17	136_2_1	134_25_108	496_2_1	225_25_9	67_25_160	524_25_16	86_25_1	268_25_1	1771_25_18	734_2_1	22_2_1	323_25_1	1940_25_4	1303_3456_33	29_25_15	1548_25_11	344_2_1	2155_46_15	540_2_14	404_25_1	403_46_138	402_2_8	2153_2_18	810_46_19	8_2_1	2246_25_89	282_25_10	349_6_86	287_25_38	235_46_1	11_25_1	2462_25_81	10_25_1	2851_25_9	716_25_23	1319_2_7	2450_46_2	263_6_70	262_25_1	707_25_21
213_25_19	1302_46_1	211_25_20	2718_25_20	761_25_32	133_2_85	132_2_1	131_6_1	2091_25_17	136_2_1	134_25_103	496_2_1	225_25_10	67_25_176	524_25_17	86_25_1	268_25_1	1771_25_17	734_2_1	22_2_1	323_25_1	2484_2_42	1303_3456_35	29_25_19	1548_25_9	344_2_1	2155_46_15	540_2_14	404_25_1	403_46_155	402_2_11	2153_2_15	810_46_13	8_2_1	2246_25_88	282_25_12	349_6_104	287_25_44	2462_25_84	10_25_1	2851_25_10	716_25_19	1319_2_6	263_6_75	262_25_1	707_25_25	124_25_1	273_25_1	265_25_37	264_2_1
213_25_15	1302_46_1	211_25_24	2718_25_17	761_25_28	133_2_74	132_2_1	131_6_1	2091_25_15	136_2_1	134_25_111	496_2_1	225_25_11	67_25_181	524_25_26	86_25_1	268_25_1	1771_25_26	734_2_1	22_2_1	323_25_1	2484_2_40	1303_3456_33	29_25_16	1548_25_9	344_2_1	2155_46_25	540_2_16	404_25_1	403_46_176	402_2_7	2153_2_22	810_46_10	8_2_1	2246_25_106	282_25_10	349_6_111	287_25_51	2462_25_98	10_25_1	2851_25_13	716_25_17	1319_2_3	263_6_80	262_25_1	707_25_27	124_25_1	273_25_1	265_25_45	264_2_1
213_25_7	1302_46_1	211_25_24	2718_25_22	761_25_35	133_2_88	132_2_1	131_6_1	2091_25_13	136_2_1	134_25_106	496_2_1	225_25_7	67_25_186	524_25_26	86_25_1	268_25_1	1771_25_22	734_2_1	22_2_1	2484_2_43	1303_3456_45	29_25_13	1548_25_11	344_2_1	2155_46_33	540_2_12	404_25_1	403_46_215	402_2_7	2153_2_19	810_46_9	8_2_1	2246_25_104	282_25_7	349_6_108	287_25_55	2462_25_100	10_25_1	2851_25_10	716_25_13	1319_2_1	263_6_69	262_25_1	707_25_30	124_25_1	273_25_1	265_25_47	264_2_1	2618_46_127
213_25_5	1302_46_1	211_25_26	2718_25_26	761_25_38	133_2_85	132_2_1	131_6_1	2091_25_12	136_2_1	134_25_115	496_2_1	225_25_10	67_25_188	524_25_37	86_25_1	268_25_1	1771_25_23	734_2_1	22_2_1	2484_2_31	1303_3456_48	29_25_12	1548_25_10	344_2_1	2155_46_32	540_2_6	404_25_1	403_46_239	402_2_5	2153_2_16	810_46_14	8_2_1	2246_25_105	282_25_5	349_6_100	287_25_54	2462_25_111	10_25_1	2851_25_9	716_25_13	1319_2_1	263_6_68	262_25_1	707_25_37	124_25_1	273_25_1	265_25_45	264_2_1	2618_46_130
213_25_11	211_25_24	2718_25_29	761_25_31	133_2_88	132_2_1	131_6_1	2091_25_8	136_2_1	134_25_112	496_2_1	225_25_13	67_25_210	524_25_41	86_25_1	268_25_1	1771_25_14	734_2_1	22_2_1	2484_2_39	1303_3456_49	29_25_7	1548_25_15	1371_25_1	2155_46_33	540_2_2	404_25_1	403_46_247	402_2_2	2153_2_14	810_46_18	8_2_1	2246_25_102	282_25_2	349_6_84	287_25_55	2462_25_120	10_25_1	2851_25_15	716_25_16	263_6_56	262_25_1	707_25_48	124_25_1	273_25_1	265_25_45	264_2_1	2618_46_137	59_25_1	51_46_25
213_25_12	211_25_33	2718_25_25	761_25_38	133_2_96	132_2_1	131_6_1	2091_25_9	136_2_1	134_25_103	496_2_1	225_25_15	67_25_222	524_25_57	86_25_1	268_25_1	1771_25_11	734_2_1	22_2_1	2484_2_34	1303_3456_47	29_25_3	1548_25_14	1371_25_1	2155_46_35	540_2_1	404_25_1	403_46_267	2153_2_16	810_46_25	8_2_1	2246_25_90	282_25_1	349_6_62	287_25_47	2462_25_145	10_25_1	2851_25_18	716_25_9	263_6_44	262_25_1	707_25_56	124_25_1	273_25_1	265_25_37	264_2_1	2618_46_140	59_25_1	51_46_18	50_25_1
213_25_7	211_25_34	2718_25_22	761_25_31	133_2_95	131_6_1	2091_25_6	136_2_1	134_25_85	496_2_1	225_25_23	67_25_233	524_25_55	1908_3456_1	268_25_1	1771_25_8	734_2_1	22_2_1	2484_2_46	1303_3456_44	29_25_3	1548_25_10	1371_25_1	2155_46_20	404_25_1	403_46_280	2153_2_17	810_46_19	8_2_1	2246_25_87	349_6_51	287_25_40	2462_25_161	2851_25_14	716_25_7	263_6_42	262_25_1	707_25_59	124_25_1	273_25_1	265_25_34	264_2_1	2618_46_152	59_25_1	51_46_22	50_25_1	53_2_1	424_25_1	415_2_51	63_6_4
213_25_7	211_25_39	2718_25_20	761_25_29	133_2_91	131_6_1	2091_25_8	136_2_1	134_25_72	496_2_1	225_25_22	67_25_252	524_25_57	1908_3456_1	268_25_1	1771_25_6	734_2_1	22_2_1	2484_2_36	1303_3456_37	29_25_1	1548_25_8	1371_25_1	2155_46_16	404_25_1	403_46_280	2153_2_13	810_46_10	8_2_1	2246_25_69	349_6_45	287_25_34	2462_25_160	2851_25_15	716_25_5	263_6_38	262_25_1	707_25_74	124_25_1	273_25_1	265_25_30	264_2_1	2618_46_143	59_25_1	51_46_24	50_25_1	53_2_1	415_2_59	63_6_2	298_25_179
213_25_3	211_25_41	2718_25_23	761_25_25	133_2_99	131_6_1	2091_25_7	136_2_1	134_25_71	496_2_1	225_25_25	67_25_248	524_25_56	1908_3456_1	268_25_1	1771_25_7	734_2_1	22_2_1	2484_2_32	1303_3456_28	1548_25_9	1371_25_1	2155_46_11	404_25_1	403_46_263	2153_2_16	810_46_4	2246_25_69	349_6_42	287_25_29	2462_25_152	2851_25_14	716_25_3	263_6_29	262_25_1	707_25_84	124_25_1	265_25_30	264_2_1	2618_46_140	59_25_1	51_46_27	50_25_1	53_2_1	415_2_46	63_6_4	298_25_179	920_2_8	370_23_5	294_2_2
213_25_3	211_25_35	2718_25_23	761_25_25	133_2_86	131_6_1	2091_25_14	136_2_1	134_25_86	496_2_1	225_25_23	67_25_250	524_25_43	1908_3456_1	268_25_1	1771_25_8	734_2_1	22_2_1	2484_2_32	1303_3456_27	1548_25_13	1371_25_1	2155_46_5	404_25_1	403_46_239	2153_2_13	810_46_2	2246_25_61	349_6_51	287_25_31	2462_25_133	2851_25_9	716_25_2	263_6_32	262_25_1	124_25_1	265_25_22	264_2_1	2618_46_138	59_25_1	51_46_38	50_25_1	53_2_1	415_2_41	63_6_4	298_25_184	920_2_6	370_23_7	294_2_1	1387_46_48
213_25_2	211_25_32	2718_25_27	761_25_23	133_2_99	131_6_1	2091_25_9	136_2_1	134_25_87	496_2_1	225_25_29	67_25_239	524_25_42	268_25_1	1771_25_10	734_2_1	22_2_1	2484_2_29	1303_3456_32	1548_25_9	1371_25_1	2155_46_5	404_25_1	403_46_227	2153_2_14	2246_25_61	349_6_53	287_25_26	2462_25_135	2851_25_8	263_6_38	262_25_1	124_25_1	265_25_23	264_2_1	2618_46_109	59_25_1	51_46_33	50_25_1	53_2_1	415_2_41	63_6_4	298_25_190	920_2_6	370_23_2	294_2_2	1387_46_48	292_6_41	374_6_7	2149_2_41
213_25_2	211_25_37	2718_25_23	761_25_23	133_2_110	131_6_1	2091_25_11	136_2_1	134_25_100	496_2_1	225_25_33	67_25_226	524_25_35	268_25_1	1771_25_7	734_2_1	22_2_1	2484_2_24	1303_3456_39	1548_25_8	1371_25_1	2155_46_2	404_25_1	403_46_222	2153_2_12	2246_25_63	349_6_46	287_25_31	2462_25_128	2851_25_10	263_6_37	262_25_1	124_25_1	265_25_21	264_2_1	2618_46_79	59_25_1	51_46_20	50_25_1	53_2_1	415_2_36	63_6_5	298_25_203	920_2_3	370_23_3	294_2_2	1387_46_39	292_6_43	374_6_4	2149_2_46
213_25_1	211_25_34	2718_25_23	761_25_23	133_2_100	131_6_1	2091_25_10	136_2_1	134_25_93	496_2_1	225_25_28	67_25_229	524_25_37	268_25_1	1771_25_8	734_2_1	22_2_1	2484_2_26	1303_3456_33	1548_25_8	1371_25_1	404_25_1	403_46_220	2153_2_13	2246_25_64	349_6_34	287_25_32	2462_25_142	2851_25_10	263_6_38	262_25_1	124_25_1	265_25_18	264_2_1	2618_46_49	59_25_1	51_46_17	50_25_1	53_2_1	415_2_45	63_6_5	298_25_221	920_2_3	370_23_4	294_2_2	1387_46_37	292_6_53	374_6_3	2149_2_40	376_3456_1
213_25_1	211_25_47	2718_25_13	761_25_26	133_2_107	131_6_1	2091_25_8	136_2_1	134_25_98	225_25_26	67_25_232	524_25_40	268_25_1	1771_25_7	734_2_1	22_2_1	2484_2_28	1303_3456_22	1548_25_4	1371_25_1	404_25_1	403_46_220	2153_2_11	2246_25_70	349_6_26	287_25_42	2462_25_163	2851_25_11	263_6_37	262_25_1	124_25_1	265_25_19	264_2_1	2618_46_29	59_25_1	51_46_14	50_25_1	53_2_1	415_2_54	63_6_7	298_25_234	920_2_1	370_23_5	294_2_2	1387_46_46	292_6_39	374_6_1	2149_2_35	376_3456_1	1084_2_18
213_25_1	211_25_61	2718_25_15	761_25_29	133_2_102	131_6_1	2091_25_13	136_2_1	134_25_89	225_25_24	67_25_249	524_25_46	268_25_1	1771_25_7	734_2_1	22_2_1	2484_2_29	1303_3456_15	1548_25_7	1371_25_1	404_25_1	403_46_232	2153_2_10	2246_25_80	349_6_14	287_25_44	2462_25_177	2851_25_5	263_6_44	262_25_1	124_25_1	265_25_20	264_2_1	2618_46_21	59_25_1	51_46_12	53_2_1	415_2_67	63_6_9	298_25_258	920_2_1	370_23_5	294_2_1	1387_46_53	292_6_47	820_235_13	2149_2_28	376_3456_1	1084_2_15	2473_25_168
213_25_1	211_25_66	2718_25_15	761_25_35	133_2_92	131_6_1	2091_25_13	136_2_1	134_25_84	225_25_17	67_25_279	524_25_52	268_25_1	1771_25_4	734_2_1	22_2_1	2484_2_40	1303_3456_10	1548_25_6	1371_25_1	404_25_1	403_46_222	2153_2_6	2246_25_92	349_6_8	287_25_47	2462_25_188	2851_25_4	263_6_48	262_25_1	124_25_1	265_25_22	264_2_1	2618_46_24	59_25_1	51_46_14	415_2_76	63_6_10	298_25_276	370_23_4	294_2_1	1387_46_73	292_6_55	820_235_11	2149_2_29	376_3456_1	1084_2_12	2473_25_173	1908_3456_1	704_2_1
213_25_1	211_25_72	2718_25_13	761_25_39	133_2_80	2091_25_13	136_2_1	134_25_86	225_25_18	67_25_304	524_25_52	268_25_1	1771_25_2	734_2_1	22_2_1	2484_2_38	1303_3456_6	1548_25_4	1371_25_1	404_25_1	403_46_222	2153_2_4	2246_25_95	349_6_4	287_25_51	2462_25_179	2851_25_4	263_6_51	262_25_1	124_25_1	265_25_25	264_2_1	2618_46_31	59_25_1	51_46_15	415_2_110	63_6_16	298_25_300	370_23_7	294_2_1	1387_46_91	292_6_57	820_235_14	2149_2_27	1084_2_8	2473_25_172	704_2_1	194_25_80	311_2_18	707_25_103
213_25_1	211_25_78	2718_25_7	761_25_39	133_2_95	2091_25_15	136_2_1	134_25_87	225_25_20	67_25_314	524_25_58	268_25_1	1771_25_2	734_2_1	22_2_1	2484_2_40	1303_3456_3	1548_25_8	1371_25_1	404_25_1	403_46_221	2153_2_3	2246_25_100	349_6_6	287_25_49	2462_25_178	2851_25_2	263_6_55	262_25_1	124_25_1	265_25_22	264_2_1	2618_46_39	59_25_1	51_46_12	415_2_133	63_6_17	298_25_307	370_23_3	922_6_1	1387_46_96	292_6_46	820_235_10	2149_2_27	1084_2_7	2473_25_174	704_2_1	194_25_76	311_2_20	707_25_108
213_25_1	211_25_86	2718_25_5	761_25_33	133_2_93	2091_25_13	136_2_1	134_25_96	225_25_27	67_25_307	524_25_51	268_25_1	734_2_1	22_2_1	2484_2_41	1303_3456_1	1548_25_7	1371_25_1	404_25_1	403_46_241	2153_2_4	2246_25_98	349_6_4	287_25_53	2462_25_180	2851_25_4	263_6_59	262_25_1	124_25_1	265_25_19	264_2_1	2618_46_46	59_25_1	51_46_9	415_2_162	63_6_16	298_25_275	370_23_2	922_6_1	1387_46_111	292_6_37	820_235_16	2149_2_19	1084_2_6	2473_25_166	704_2_1	194_25_67	311_2_20	707_25_116	192_2_36
213_25_1	211_25_91	2718_25_5	761_25_28	133_2_97	2091_25_18	136_2_1	134_25_108	225_25_28	67_25_314	524_25_65	268_25_1	21_2_1	22_2_1	2484_2_44	1548_25_8	1371_25_1	404_25_1	403_46_257	2153_2_6	2246_25_105	349_6_3	287_25_50	2462_25_176	2851_25_3	263_6_49	262_25_1	124_25_1	265_25_12	2618_46_52	59_25_1	51_46_11	415_2_164	63_6_14	298_25_295	370_23_1	922_6_1	1387_46_123	292_6_38	820_235_15	2149_2_17	1084_2_4	2473_25_162	704_2_1	194_25_65	311_2_16	707_25_134	192_2_36	115_25_2	88_25_1
213_25_1	211_25_82	2718_25_3	761_25_22	133_2_84	2091_25_14	136_2_1	134_25_115	225_25_27	67_25_317	524_25_49	268_25_1	21_2_1	22_2_1	2484_2_46	1548_25_14	1371_25_1	404_25_1	403_46_258	2153_2_5	2246_25_114	349_6_1	287_25_52	2462_25_177	2851_25_8	263_6_52	262_25_1	124_25_1	265_25_11	2618_46_59	59_25_1	51_46_10	415_2_170	63_6_18	298_25_267	137_25_1	922_6_1	1387_46_126	292_6_41	820_235_20	2149_2_17	1084_2_2	2473_25_151	704_2_1	194_25_64	311_2_17	707_25_127	192_2_34	115_25_2	88_25_1
213_25_1	211_25_72	2718_25_3	761_25_21	133_2_88	2091_25_10	136_2_1	134_25_111	225_25_29	67_25_295	524_25_54	268_25_1	21_2_1	2484_2_33	1548_25_9	1371_25_1	404_25_1	403_46_278	2153_2_6	2246_25_115	1460_25_78	287_25_35	2462_25_185	2851_25_11	263_6_53	262_25_1	124_25_1	265_25_7	2618_46_57	59_25_1	51_46_8	415_2_171	63_6_22	298_25_283	137_25_1	922_6_1	1387_46_124	292_6_39	820_235_21	2149_2_14	2473_25_144	704_2_1	194_25_68	311_2_15	707_25_126	192_2_43	115_25_2	88_25_1	273_25_1	1907_2_32
213_25_1	211_25_82	2718_25_3	761_25_24	133_2_83	2091_25_11	136_2_1	134_25_93	225_25_33	67_25_293	524_25_54	268_25_1	21_2_1	2484_2_24	1548_25_9	1371_25_1	404_25_1	403_46_260	2153_2_7	2246_25_123	1460_25_80	287_25_32	2462_25_189	2851_25_12	263_6_55	262_25_1	124_25_1	265_25_3	2618_46_53	59_25_1	51_46_9	415_2_177	63_6_15	298_25_292	137_25_1	922_6_1	1387_46_122	292_6_33	820_235_18	2149_2_12	2473_25_155	704_2_1	194_25_62	311_2_13	707_25_126	192_2_48	115_25_3	88_25_1	273_25_1	1907_2_47
213_25_1	211_25_73	2718_25_4	761_25_26	133_2_89	2091_25_11	136_2_1	134_25_112	225_25_29	67_25_304	524_25_56	268_25_1	21_2_1	2484_2_12	1548_25_5	1371_25_1	404_25_1	403_46_237	2153_2_4	2246_25_121	1460_25_83	287_25_37	2462_25_183	2851_25_11	263_6_51	262_25_1	124_25_1	265_25_4	2618_46_44	59_25_1	51_46_9	415_2_182	63_6_13	298_25_318	137_25_1	922_6_1	1387_46_125	292_6_37	820_235_11	2149_2_18	2473_25_141	704_2_1	194_25_68	311_2_9	707_25_128	192_2_53	115_25_4	88_25_1	273_25_1	1907_2_49
213_25_1	211_25_70	2718_25_1	761_25_28	133_2_85	2091_25_10	136_2_1	134_25_124	225_25_29	67_25_314	524_25_54	268_25_1	21_2_1	2484_2_9	1548_25_6	1371_25_1	404_25_1	403_46_191	2153_2_11	2246_25_113	1460_25_100	287_25_48	2462_25_174	2851_25_7	263_6_52	262_25_1	124_25_1	265_25_3	2618_46_42	59_25_1	51_46_8	415_2_185	63_6_7	298_25_331	137_25_1	922_6_1	1387_46_124	292_6_46	820_235_11	2149_2_17	2473_25_136	704_2_1	194_25_62	311_2_11	707_25_133	192_2_46	115_25_6	88_25_1	273_25_1	1907_2_59
213_25_1	211_25_72	761_25_30	133_2_80	2091_25_5	136_2_1	134_25_132	225_25_36	67_25_301	524_25_42	268_25_1	21_2_1	2484_2_4	1548_25_5	1371_25_1	404_25_1	403_46_174	2153_2_15	2246_25_108	1460_25_114	287_25_45	2462_25_186	2851_25_4	263_6_52	262_25_1	124_25_1	265_25_2	2618_46_39	59_25_1	51_46_13	415_2_206	63_6_6	298_25_326	137_25_1	922_6_1	1387_46_118	292_6_46	820_235_12	2149_2_22	2473_25_129	704_2_1	194_25_63	311_2_15	707_25_137	192_2_49	115_25_4	88_25_1	273_25_1	1907_2_48	83_6_97
213_25_1	211_25_66	761_25_31	133_2_73	2091_25_3	136_2_1	134_25_133	225_25_42	67_25_282	524_25_35	268_25_1	21_2_1	2484_2_3	1548_25_2	1371_25_1	404_25_1	403_46_161	2153_2_17	2246_25_84	1460_25_117	287_25_59	2462_25_179	2851_25_2	263_6_50	262_25_1	124_25_1	265_25_3	2618_46_37	59_25_1	51_46_19	415_2_212	63_6_2	298_25_325	137_25_1	922_6_1	1387_46_119	292_6_45	820_235_10	2149_2_35	2473_25_106	704_2_1	194_25_61	311_2_11	707_25_151	192_2_43	115_25_1	88_25_1	273_25_1	1907_2_48	83_6_104
213_25_1	211_25_63	761_25_29	133_2_66	2091_25_5	136_2_1	134_25_126	166_6_223	67_25_273	524_25_28	268_25_1	21_2_1	2484_2_1	1548_25_5	1371_25_1	404_25_1	403_46_133	2153_2_9	2246_25_90	1460_25_119	287_25_59	2462_25_174	2851_25_2	263_6_57	262_25_1	124_25_1	265_25_3	2618_46_28	59_25_1	51_46_26	415_2_207	298_25_318	137_25_1	922_6_1	1387_46_147	292_6_44	820_235_14	2149_2_33	2473_25_116	704_2_1	194_25_51	311_2_13	707_25_150	192_2_45	88_25_1	273_25_1	1907_2_46	83_6_107	81_2_1	118_25_1
213_25_1	211_25_66	761_25_32	133_2_73	2091_25_4	136_2_1	134_25_137	166_6_211	67_25_229	524_25_27	268_25_1	21_2_1	2484_2_1	1548_25_5	1371_25_1	404_25_1	403_46_105	2153_2_7	2246_25_79	1460_25_105	287_25_65	2462_25_176	2851_25_1	263_6_51	262_25_1	124_25_1	265_25_2	2618_46_17	59_25_1	51_46_24	415_2_174	298_25_305	137_25_1	922_6_1	1387_46_156	292_6_46	820_235_15	2149_2_37	2473_25_102	704_2_1	194_25_60	311_2_6	707_25_171	192_2_37	88_25_1	273_25_1	1907_2_53	83_6_101	81_2_1	118_25_1
213_25_1	211_25_69	761_25_32	133_2_68	2091_25_3	136_2_1	134_25_134	166_6_186	67_25_216	524_25_25	268_25_1	21_2_1	2484_2_2	1548_25_8	1371_25_1	404_25_1	403_46_90	2153_2_4	2246_25_75	1460_25_98	287_25_65	2462_25_182	2851_25_2	263_6_42	262_25_1	124_25_1	265_25_1	2618_46_15	59_25_1	51_46_19	415_2_176	298_25_303	137_25_1	922_6_1	1387_46_173	292_6_42	820_235_11	2149_2_29	2473_25_99	704_2_1	194_25_61	311_2_6	707_25_182	192_2_35	88_25_1	273_25_1	1907_2_53	83_6_100	81_2_1	118_25_1
213_25_1	211_25_68	761_25_37	133_2_69	2091_25_2	136_2_1	134_25_149	166_6_158	67_25_215	524_25_26	268_25_1	21_2_1	2484_2_3	1548_25_10	1371_25_1	404_25_1	403_46_98	2153_2_4	2246_25_71	1460_25_101	287_25_51	2462_25_196	2851_25_3	263_6_33	262_25_1	124_25_1	2618_46_12	59_25_1	51_46_21	415_2_149	298_25_295	137_25_1	922_6_1	1387_46_195	292_6_48	820_235_16	2149_2_32	2473_25_112	704_2_1	194_25_55	311_2_6	707_25_165	192_2_38	88_25_1	273_25_1	1907_2_48	83_6_103	81_2_1	118_25_1	207_25_80
213_25_1	211_25_65	761_25_46	133_2_71	2091_25_1	136_2_1	134_25_161	166_6_153	67_25_211	524_25_23	268_25_1	21_2_1	2484_2_3	1548_25_11	1371_25_1	404_25_1	403_46_121	2153_2_3	2246_25_63	1460_25_95	287_25_41	2462_25_198	2851_25_1	263_6_31	262_25_1	124_25_1	332_25_12	59_25_1	51_46_20	415_2_142	298_25_294	137_25_1	922_6_1	1387_46_189	292_6_46	820_235_25	2149_2_26	2473_25_117	704_2_1	194_25_49	311_2_5	707_25_154	192_2_34	88_25_1	273_25_1	1907_2_44	83_6_102	81_2_1	118_25_1	207_25_86
213_25_1	211_25_54	761_25_60	133_2_61	137_25_1	136_2_1	134_25_157	166_6_160	67_25_213	524_25_25	268_25_1	21_2_1	2484_2_3	1548_25_11	1371_25_1	404_25_1	403_46_151	2153_2_2	2246_25_61	1460_25_106	287_25_41	2462_25_202	2851_25_1	263_6_32	262_25_1	124_25_1	332_25_10	59_25_1	51_46_22	415_2_123	298_25_292	922_6_1	1387_46_188	292_6_55	820_235_25	2149_2_27	2473_25_129	704_2_1	194_25_48	311_2_6	707_25_164	192_2_30	88_25_1	273_25_1	1907_2_30	83_6_92	81_2_1	118_25_1	207_25_80	1233_25_1
213_25_1	211_25_49	761_25_60	133_2_72	137_25_1	136_2_1	134_25_156	166_6_151	67_25_213	524_25_27	268_25_1	21_2_1	2484_2_2	1548_25_7	404_25_1	403_46_167	2153_2_3	2246_25_78	1460_25_110	287_25_29	2462_25_200	263_6_31	262_25_1	124_25_1	332_25_9	59_25_1	51_46_26	415_2_113	298_25_295	922_6_1	1387_46_186	292_6_69	820_235_29	2149_2_30	2473_25_135	704_2_1	194_25_47	311_2_4	707_25_156	192_2_35	88_25_1	273_25_1	1907_2_29	83_6_100	81_2_1	118_25_1	207_25_92	1233_25_1	429_25_59	27_25_1
213_25_1	211_25_49	761_25_68	133_2_73	137_25_1	136_2_1	134_25_147	166_6_145	67_25_228	524_25_30	268_25_1	21_2_1	2484_2_1	1548_25_5	404_25_1	403_46_187	2153_2_3	2246_25_80	1460_25_111	287_25_32	2462_25_199	263_6_30	262_25_1	124_25_1	332_25_6	59_25_1	51_46_27	415_2_105	298_25_289	922_6_1	1387_46_176	292_6_74	820_235_24	2149_2_34	2473_25_134	704_2_1	194_25_41	311_2_4	707_25_159	192_2_35	88_25_1	273_25_1	1907_2_21	83_6_103	81_2_1	118_25_1	207_25_87	1233_25_1	429_25_60	27_25_1
213_25_1	211_25_53	761_25_71	133_2_62	137_25_1	136_2_1	134_25_157	166_6_144	524_25_44	268_25_1	21_2_1	1940_25_92	1548_25_4	404_25_1	403_46_193	2246_25_84	1460_25_97	287_25_33	2462_25_210	263_6_31	262_25_1	124_25_1	332_25_3	59_25_1	51_46_30	415_2_111	298_25_269	922_6_1	1387_46_167	292_6_72	820_235_26	2149_2_46	2473_25_135	704_2_1	194_25_31	707_25_155	192_2_32	88_25_1	273_25_1	1907_2_17	83_6_94	81_2_1	118_25_1	207_25_93	1233_25_1	429_25_53	1019_6_333	1656_2_37	1529_25_99	309_25_147
213_25_1	211_25_43	761_25_57	133_2_60	137_25_1	136_2_1	134_25_153	166_6_149	524_25_40	27_25_1	21_2_1	1940_25_111	1548_25_1	404_25_1	403_46_185	2246_25_81	1460_25_94	287_25_30	2462_25_217	263_6_33	262_25_1	124_25_1	268_25_1	59_25_1	51_46_24	415_2_110	298_25_265	922_6_1	1387_46_156	292_6_72	820_235_26	2149_2_42	2473_25_129	704_2_1	194_25_28	707_25_147	192_2_25	88_25_1	273_25_1	1907_2_14	83_6_90	81_2_1	118_25_1	207_25_88	1233_25_1	429_25_56	1019_6_338	1656_2_42	1529_25_102	309_25_166
213_25_1	211_25_64	761_25_58	133_2_66	137_25_1	136_2_1	134_25_125	166_6_162	524_25_47	27_25_1	21_2_1	1940_25_131	1548_25_1	404_25_1	403_46_187	2246_25_77	1460_25_95	287_25_28	2462_25_212	263_6_35	262_25_1	124_25_1	268_25_1	59_25_1	51_46_18	415_2_105	298_25_272	922_6_1	1387_46_142	292_6_72	820_235_27	2149_2_40	2473_25_130	704_2_1	194_25_20	707_25_149	192_2_16	88_25_1	273_25_1	1907_2_8	83_6_84	81_2_1	118_25_1	207_25_93	1233_25_1	429_25_69	1019_6_353	1656_2_44	1529_25_108	309_25_178
213_25_1	211_25_62	761_25_61	133_2_60	137_25_1	136_2_1	134_25_117	166_6_178	524_25_51	27_25_1	21_2_1	1940_25_142	404_25_1	403_46_177	2246_25_86	1460_25_92	287_25_25	2462_25_213	263_6_42	262_25_1	124_25_1	268_25_1	59_25_1	51_46_17	415_2_119	298_25_293	922_6_1	1387_46_131	292_6_69	820_235_24	2149_2_34	2473_25_129	704_2_1	194_25_18	707_25_162	192_2_9	88_25_1	273_25_1	1907_2_7	83_6_89	81_2_1	118_25_1	207_25_89	1233_25_1	429_25_65	1019_6_349	1656_2_57	1529_25_115	309_25_181	2602_6_85
213_25_1	211_25_70	761_25_65	133_2_48	137_25_1	136_2_1	134_25_123	166_6_166	524_25_51	27_25_1	21_2_1	1940_25_146	404_25_1	403_46_166	2246_25_94	1460_25_86	287_25_35	2462_25_221	263_6_32	262_25_1	124_25_1	268_25_1	59_25_1	51_46_18	415_2_111	298_25_304	922_6_1	1387_46_129	292_6_74	820_235_20	2149_2_44	2473_25_125	704_2_1	194_25_17	707_25_163	192_2_7	88_25_1	273_25_1	1907_2_6	83_6_94	81_2_1	118_25_1	207_25_96	1233_25_1	429_25_68	1019_6_328	1656_2_52	1529_25_112	309_25_176	2602_6_84
213_25_1	211_25_64	761_25_63	133_2_54	137_25_1	136_2_1	134_25_127	166_6_148	524_25_57	27_25_1	21_2_1	1940_25_148	404_25_1	403_46_165	2246_25_91	1460_25_74	287_25_34	2462_25_241	263_6_32	262_25_1	124_25_1	268_25_1	59_25_1	51_46_19	415_2_133	298_25_332	922_6_1	1387_46_137	292_6_80	820_235_21	2149_2_37	2473_25_119	704_2_1	194_25_14	707_25_165	192_2_7	88_25_1	273_25_1	1907_2_5	83_6_95	81_2_1	118_25_1	207_25_87	1233_25_1	429_25_60	1019_6_307	1656_2_56	1529_25_113	309_25_193	2602_6_86
213_25_1	211_25_59	761_25_70	133_2_40	137_25_1	136_2_1	134_25_124	166_6_126	524_25_59	27_25_1	21_2_1	1940_25_156	404_25_1	403_46_145	2246_25_90	1460_25_71	287_25_26	2462_25_238	263_6_44	124_25_1	268_25_1	59_25_1	51_46_21	415_2_115	298_25_340	1387_46_128	292_6_82	820_235_23	2149_2_42	2473_25_112	704_2_1	194_25_14	707_25_161	192_2_12	88_25_1	273_25_1	1907_2_3	83_6_102	81_2_1	118_25_1	207_25_78	1233_25_1	429_25_56	1019_6_295	1656_2_49	1529_25_114	309_25_190	2602_6_95	25_25_1	302_56_349
213_25_1	211_25_61	761_25_77	133_2_56	137_25_1	136_2_1	134_25_123	524_25_60	27_25_1	21_2_1	1940_25_170	404_25_1	403_46_113	2246_25_82	1460_25_59	287_25_37	2462_25_239	263_6_33	124_25_1	268_25_1	59_25_1	51_46_26	415_2_130	298_25_339	1387_46_120	292_6_100	820_235_18	2149_2_43	2473_25_111	704_2_1	194_25_13	707_25_174	192_2_12	88_25_1	273_25_1	112_2_1	83_6_114	398_2_1	118_25_1	207_25_76	1233_25_1	429_25_46	1019_6_259	1656_2_33	1529_25_116	309_25_180	2602_6_98	25_25_1	302_56_370	1336_25_7
213_25_1	211_25_53	761_25_79	133_2_53	137_25_1	136_2_1	134_25_115	524_25_60	27_25_1	21_2_1	1940_25_168	404_25_1	403_46_88	2246_25_89	1460_25_54	287_25_35	2462_25_225	263_6_33	124_25_1	268_25_1	59_25_1	51_46_28	415_2_122	298_25_355	1387_46_115	292_6_98	820_235_13	2149_2_35	2473_25_105	704_2_1	194_25_11	707_25_179	192_2_17	88_25_1	273_25_1	112_2_1	83_6_116	398_2_1	118_25_1	207_25_77	1233_25_1	429_25_38	1019_6_275	1656_2_52	1529_25_115	309_25_168	2602_6_105	25_25_1	302_56_388	1336_25_6
213_25_1	211_25_67	761_25_86	133_2_53	137_25_1	136_2_1	134_25_114	524_25_65	27_25_1	21_2_1	1940_25_171	404_25_1	403_46_73	2246_25_86	1460_25_49	287_25_29	2462_25_202	263_6_37	124_25_1	268_25_1	59_25_1	51_46_27	415_2_129	298_25_344	1387_46_121	292_6_81	820_235_9	2149_2_37	2473_25_110	704_2_1	194_25_4	707_25_180	192_2_17	88_25_1	273_25_1	112_2_1	83_6_128	398_2_1	118_25_1	207_25_71	1233_25_1	429_25_33	1019_6_280	1656_2_44	1529_25_111	309_25_177	2602_6_117	25_25_1	302_56_394	1336_25_1
213_25_1	211_25_61	761_25_83	133_2_47	137_25_1	136_2_1	134_25_110	524_25_57	27_25_1	21_2_1	1940_25_173	404_25_1	403_46_66	2246_25_86	1460_25_48	287_25_30	2462_25_186	263_6_36	124_25_1	268_25_1	51_46_25	415_2_114	298_25_325	1387_46_129	292_6_76	820_235_9	2149_2_24	2473_25_123	704_2_1	194_25_2	707_25_170	192_2_15	88_25_1	273_25_1	112_2_1	83_6_131	398_2_1	118_25_1	207_25_64	1233_25_1	429_25_30	1019_6_293	1656_2_56	1529_25_117	309_25_181	2602_6_128	25_25_1	302_56_398	445_25_13	178_25_86
213_25_1	211_25_61	761_25_74	133_2_32	137_25_1	136_2_1	134_25_116	524_25_61	27_25_1	21_2_1	1940_25_152	404_25_1	403_46_62	2246_25_84	1460_25_39	287_25_27	2462_25_197	263_6_39	124_25_1	268_25_1	51_46_45	415_2_116	298_25_323	1387_46_122	292_6_70	820_235_9	2149_2_38	2473_25_123	704_2_1	312_23_131	707_25_159	192_2_13	88_25_1	273_25_1	112_2_1	83_6_125	398_2_1	118_25_1	207_25_63	1233_25_1	429_25_27	1019_6_301	1656_2_46	1529_25_125	309_25_197	2602_6_127	25_25_1	302_56_411	445_25_14	178_25_79
213_25_1	211_25_64	761_25_87	133_2_23	137_25_1	136_2_1	134_25_110	524_25_72	27_25_1	21_2_1	1940_25_135	404_25_1	403_46_66	2246_25_66	1460_25_44	287_25_31	2462_25_205	263_6_34	124_25_1	268_25_1	51_46_52	415_2_113	298_25_306	1387_46_143	292_6_72	820_235_6	2149_2_33	2473_25_134	704_2_1	312_23_132	707_25_171	192_2_8	88_25_1	273_25_1	112_2_1	83_6_104	398_2_1	118_25_1	207_25_53	1233_25_1	429_25_21	1019_6_310	1656_2_48	1529_25_98	309_25_203	2602_6_110	25_25_1	302_56_414	445_25_10	178_25_90
213_25_1	211_25_62	761_25_89	133_2_20	137_25_1	136_2_1	134_25_117	524_25_63	27_25_1	21_2_1	1940_25_123	404_25_1	403_46_66	2246_25_66	1460_25_47	287_25_32	2462_25_225	263_6_41	124_25_1	268_25_1	51_46_65	415_2_88	298_25_319	1387_46_158	292_6_80	820_235_1	2149_2_41	2473_25_129	704_2_1	312_23_134	707_25_188	192_2_9	88_25_1	273_25_1	112_2_1	83_6_93	398_2_1	118_25_1	207_25_43	1233_25_1	429_25_12	1019_6_337	1656_2_55	1529_25_103	309_25_207	2602_6_108	25_25_1	302_56_398	445_25_6	178_25_83
213_25_1	211_25_75	761_25_92	133_2_29	137_25_1	136_2_1	134_25_120	524_25_86	27_25_1	21_2_1	1940_25_112	404_25_1	403_46_73	2246_25_53	1460_25_42	287_25_24	2462_25_217	263_6_44	124_25_1	268_25_1	51_46_66	415_2_87	298_25_325	1387_46_160	292_6_70	820_235_1	2149_2_37	2473_25_116	704_2_1	312_23_138	707_25_199	192_2_7	88_25_1	273_25_1	112_2_1	83_6_104	398_2_1	118_25_1	207_25_36	1233_25_1	429_25_11	1019_6_330	1656_2_49	1529_25_104	309_25_216	2602_6_102	25_25_1	302_56_367	445_25_3	178_25_82
213_25_1	211_25_73	761_25_95	133_2_23	137_25_1	136_2_1	134_25_127	524_25_77	27_25_1	21_2_1	1940_25_108	404_25_1	403_46_71	2246_25_48	1460_25_50	287_25_28	2462_25_222	263_6_39	268_25_1	51_46_62	415_2_73	298_25_343	923_2_61	292_6_63	2149_2_33	2473_25_116	704_2_1	312_23_112	707_25_200	192_2_8	88_25_1	273_25_1	112_2_1	83_6_111	398_2_1	207_25_33	1233_25_1	429_25_5	1019_6_356	1656_2_58	1529_25_103	309_25_218	2602_6_95	25_25_1	302_56_377	445_25_1	178_25_74	104_25_168	1387_46_157	782_25_17
213_25_1	211_25_71	761_25_91	133_2_24	137_25_1	136_2_1	134_25_138	524_25_98	27_25_1	21_2_1	1940_25_106	404_25_1	403_46_84	2246_25_45	1460_25_58	287_25_25	2462_25_220	263_6_44	268_25_1	51_46_53	415_2_59	298_25_342	923_2_59	292_6_72	2149_2_33	2473_25_116	704_2_1	312_23_99	707_25_200	192_2_9	88_25_1	273_25_1	112_2_1	83_6_103	398_2_1	207_25_37	1233_25_1	429_25_3	1019_6_355	1656_2_51	1529_25_117	309_25_211	2602_6_99	25_25_1	302_56_341	178_25_62	104_25_188	1387_46_152	782_25_18	1642_6_37
213_25_1	211_25_71	761_25_91	133_2_23	137_25_1	136_2_1	134_25_134	429_25_1	27_25_1	21_2_1	1940_25_111	404_25_1	403_46_87	2246_25_36	1460_25_54	287_25_28	2462_25_223	263_6_52	268_25_1	51_46_63	415_2_53	298_25_343	923_2_64	292_6_64	2149_2_28	2473_25_112	704_2_1	312_23_92	707_25_207	192_2_10	88_25_1	273_25_1	112_2_1	83_6_105	398_2_1	140_25_4	1233_25_1	524_25_94	1019_6_363	1656_2_52	1529_25_113	309_25_208	2602_6_107	25_25_1	302_56_359	178_25_54	104_25_185	1387_46_138	782_25_22	1642_6_44
213_25_1	211_25_67	761_25_74	133_2_22	137_25_1	136_2_1	134_25_134	1_6_1	27_25_1	21_2_1	1940_25_104	404_25_1	403_46_78	2246_25_32	1460_25_49	287_25_25	2462_25_246	263_6_63	268_25_1	51_46_56	415_2_56	298_25_337	923_2_59	292_6_46	2149_2_37	2473_25_114	704_2_1	312_23_107	707_25_206	192_2_15	88_25_1	273_25_1	112_2_1	83_6_105	398_2_1	140_25_2	1233_25_1	524_25_95	1019_6_359	1656_2_44	1529_25_121	309_25_207	2602_6_95	25_25_1	302_56_378	178_25_42	104_25_202	1387_46_120	782_25_15	1642_6_69
213_25_1	211_25_61	761_25_59	133_2_26	137_25_1	136_2_1	134_25_165	1_6_1	27_25_1	21_2_1	1940_25_87	404_25_1	403_46_69	2246_25_27	1460_25_60	287_25_24	2462_25_247	263_6_72	268_25_1	51_46_54	415_2_53	298_25_340	923_2_51	292_6_33	2149_2_25	2473_25_102	704_2_1	312_23_105	707_25_192	192_2_18	88_25_1	273_25_1	112_2_1	83_6_95	398_2_1	140_25_5	1233_25_1	524_25_97	1019_6_348	1656_2_50	1529_25_110	309_25_185	2602_6_98	25_25_1	302_56_413	178_25_40	104_25_222	1387_46_110	782_25_16	1642_6_87
213_25_1	211_25_60	761_25_52	133_2_23	137_25_1	136_2_1	134_25_159	1_6_1	27_25_1	21_2_1	1940_25_87	404_25_1	403_46_65	2246_25_27	1460_25_53	287_25_30	2462_25_245	263_6_72	268_25_1	51_46_43	415_2_79	298_25_325	923_2_44	292_6_17	2149_2_20	2473_25_81	704_2_1	312_23_98	707_25_187	192_2_28	88_25_1	273_25_1	112_2_1	83_6_78	398_2_1	140_25_5	1233_25_1	524_25_84	1019_6_345	1656_2_60	1529_25_106	309_25_207	2602_6_85	25_25_1	302_56_415	178_25_36	104_25_217	1387_46_99	782_25_6	1642_6_105
213_25_1	211_25_58	761_25_57	133_2_26	137_25_1	136_2_1	134_25_158	1_6_1	27_25_1	21_2_1	1940_25_84	404_25_1	403_46_59	2246_25_26	1460_25_65	287_25_25	2462_25_242	263_6_69	268_25_1	51_46_43	415_2_86	298_25_315	923_2_41	292_6_8	2149_2_13	2473_25_71	704_2_1	312_23_89	707_25_182	192_2_28	88_25_1	273_25_1	112_2_1	83_6_67	398_2_1	140_25_8	1233_25_1	524_25_71	1019_6_346	1656_2_58	1529_25_109	309_25_212	2602_6_80	25_25_1	302_56_413	178_25_33	104_25_221	1387_46_95	782_25_5	1642_6_114
213_25_1	211_25_60	761_25_72	133_2_27	137_25_1	136_2_1	134_25_164	1_6_1	27_25_1	21_2_1	1940_25_96	404_25_1	403_46_61	2246_25_22	1460_25_66	287_25_37	2462_25_224	263_6_63	268_25_1	51_46_34	415_2_91	298_25_283	923_2_42	292_6_8	2149_2_10	2473_25_77	704_2_1	312_23_95	707_25_173	192_2_36	88_25_1	273_25_1	112_2_1	83_6_58	398_2_1	140_25_12	1233_25_1	524_25_56	1019_6_341	1656_2_63	1529_25_110	309_25_209	2602_6_74	25_25_1	302_56_409	178_25_31	104_25_229	1387_46_98	782_25_9	1642_6_101
213_25_1	211_25_60	761_25_83	133_2_35	137_25_1	136_2_1	134_25_163	1_6_1	27_25_1	21_2_1	1940_25_111	404_25_1	403_46_58	2246_25_25	1460_25_57	287_25_37	2462_25_214	263_6_72	268_25_1	51_46_36	415_2_114	298_25_276	923_2_42	292_6_6	2149_2_6	2473_25_85	704_2_1	312_23_78	707_25_169	192_2_32	88_25_1	273_25_1	112_2_1	83_6_51	398_2_1	140_25_15	1233_25_1	524_25_64	1019_6_306	1656_2_67	1529_25_116	309_25_198	2602_6_77	25_25_1	302_56_379	178_25_29	104_25_239	1387_46_100	782_25_8	1642_6_104
213_25_1	211_25_66	761_25_96	133_2_34	137_25_1	136_2_1	134_25_174	1_6_1	27_25_1	21_2_1	1940_25_124	404_25_1	403_46_63	2246_25_23	1460_25_47	287_25_43	2462_25_205	263_6_71	268_25_1	51_46_39	415_2_107	298_25_272	923_2_41	292_6_6	2149_2_2	2473_25_90	704_2_1	312_23_82	707_25_170	192_2_35	88_25_1	273_25_1	112_2_1	83_6_52	398_2_1	140_25_18	1233_25_1	524_25_55	1019_6_287	1656_2_78	1529_25_102	309_25_204	2602_6_81	25_25_1	302_56_394	178_25_36	104_25_250	1387_46_109	782_25_9	1642_6_96
213_25_1	211_25_66	761_25_109	133_2_40	137_25_1	136_2_1	134_25_189	1_6_1	27_25_1	21_2_1	1940_25_128	404_25_1	403_46_70	2246_25_24	1460_25_42	287_25_46	2462_25_184	263_6_71	268_25_1	51_46_46	415_2_116	298_25_301	923_2_35	292_6_8	2149_2_2	2473_25_85	704_2_1	312_23_71	707_25_176	192_2_43	88_25_1	273_25_1	112_2_1	83_6_59	398_2_1	140_25_17	1233_25_1	524_25_59	1019_6_276	1656_2_81	1529_25_97	309_25_196	2602_6_82	25_25_1	302_56_386	178_25_42	104_25_253	1387_46_111	782_25_8	1642_6_88
213_25_1	211_25_77	761_25_116	133_2_40	137_25_1	136_2_1	134_25_198	1_6_1	27_25_1	21_2_1	1940_25_119	404_25_1	403_46_75	2246_25_21	1460_25_34	287_25_50	2462_25_184	263_6_61	268_25_1	51_46_58	415_2_92	298_25_318	923_2_26	292_6_5	2473_25_77	599_25_1	312_23_81	707_25_168	192_2_43	88_25_1	273_25_1	112_2_1	83_6_73	398_2_1	140_25_17	1233_25_1	524_25_62	1019_6_285	1656_2_83	1529_25_79	309_25_193	2602_6_71	25_25_1	302_56_384	178_25_44	104_25_268	1387_46_107	782_25_6	1642_6_80	33_25_1
213_25_1	211_25_77	761_25_138	133_2_39	137_25_1	136_2_1	134_25_202	1_6_1	27_25_1	21_2_1	1940_25_98	404_25_1	403_46_94	2246_25_24	1460_25_46	287_25_61	2462_25_158	263_6_47	268_25_1	51_46_71	415_2_92	298_25_339	923_2_15	292_6_3	2473_25_76	599_25_1	312_23_78	707_25_161	192_2_54	88_25_1	273_25_1	112_2_1	83_6_85	398_2_1	140_25_21	1233_25_1	524_25_63	1019_6_256	1656_2_81	1529_25_74	309_25_182	2602_6_61	25_25_1	302_56_368	178_25_48	104_25_272	1387_46_103	782_25_3	1642_6_72	33_25_1
213_25_1	211_25_83	761_25_148	133_2_43	137_25_1	136_2_1	134_25_198	1_6_1	27_25_1	21_2_1	1940_25_92	404_25_1	403_46_108	2246_25_34	1460_25_38	287_25_62	2462_25_161	263_6_48	268_25_1	51_46_91	415_2_71	298_25_335	923_2_8	292_6_1	2473_25_68	599_25_1	312_23_84	707_25_142	192_2_56	88_25_1	273_25_1	112_2_1	83_6_101	398_2_1	140_25_27	1233_25_1	524_25_75	1019_6_247	1656_2_83	1529_25_80	309_25_173	2602_6_44	25_25_1	302_56_336	178_25_51	104_25_285	1387_46_109	782_25_3	1642_6_97	33_25_1
213_25_1	211_25_85	761_25_147	133_2_35	137_25_1	136_2_1	134_25_214	1_6_1	27_25_1	21_2_1	1940_25_94	404_25_1	403_46_107	2246_25_41	1460_25_41	287_25_64	2462_25_170	263_6_40	268_25_1	51_46_94	415_2_74	298_25_348	923_2_8	2473_25_77	599_25_1	312_23_93	707_25_157	192_2_64	88_25_1	273_25_1	112_2_1	83_6_108	398_2_1	207_25_30	1233_25_1	524_25_76	1019_6_254	1656_2_88	1529_25_71	309_25_172	2602_6_51	25_25_1	302_56_341	178_25_50	104_25_274	1387_46_127	1642_6_130	33_25_1	31_25_45	643_25_40
213_25_1	211_25_75	761_25_129	133_2_43	137_25_1	136_2_1	134_25_235	1_6_1	27_25_1	21_2_1	1940_25_117	404_25_1	403_46_104	2246_25_44	1460_25_30	287_25_56	2462_25_172	263_6_50	268_25_1	51_46_106	415_2_71	298_25_372	923_2_9	2473_25_64	599_25_1	312_23_105	707_25_168	192_2_71	88_25_1	273_25_1	112_2_1	83_6_115	398_2_1	207_25_23	1233_25_1	524_25_101	1019_6_279	1656_2_89	1529_25_76	309_25_158	2602_6_51	25_25_1	302_56_355	178_25_48	104_25_301	1387_46_122	1642_6_161	33_25_1	31_25_54	643_25_40
213_25_1	211_25_73	761_25_122	133_2_41	137_25_1	136_2_1	134_25_232	1_6_1	27_25_1	21_2_1	1940_25_132	404_25_1	403_46_94	2246_25_43	1460_25_36	287_25_58	2462_25_169	263_6_50	268_25_1	51_46_104	415_2_80	298_25_369	923_2_10	2473_25_59	599_25_1	312_23_129	707_25_169	192_2_73	88_25_1	273_25_1	112_2_1	83_6_107	398_2_1	207_25_21	1233_25_1	524_25_83	1019_6_314	1656_2_97	1529_25_68	309_25_154	2602_6_54	25_25_1	302_56_373	178_25_42	104_25_320	1387_46_106	1642_6_160	33_25_1	31_25_55	643_25_33
213_25_1	211_25_56	761_25_145	133_2_55	137_25_1	136_2_1	134_25_222	1_6_1	27_25_1	21_2_1	1940_25_126	404_25_1	403_46_94	2246_25_37	1460_25_34	287_25_55	2462_25_181	263_6_47	268_25_1	51_46_103	415_2_108	298_25_380	923_2_6	2473_25_64	599_25_1	312_23_138	707_25_174	192_2_66	88_25_1	273_25_1	112_2_1	83_6_107	398_2_1	207_25_26	1233_25_1	524_25_92	1019_6_332	1656_2_98	1529_25_69	309_25_155	2602_6_51	25_25_1	302_56_385	178_25_40	104_25_301	1387_46_95	1642_6_176	33_25_1	31_25_66	643_25_28
213_25_1	211_25_37	761_25_139	133_2_54	137_25_1	136_2_1	134_25_214	1_6_1	27_25_1	21_2_1	1940_25_137	404_25_1	403_46_104	2246_25_37	1460_25_50	287_25_47	2462_25_186	263_6_51	268_25_1	51_46_86	415_2_101	298_25_377	923_2_12	2473_25_66	599_25_1	312_23_134	707_25_183	192_2_64	88_25_1	273_25_1	112_2_1	83_6_87	398_2_1	207_25_25	1233_25_1	524_25_85	1019_6_361	1656_2_101	1529_25_75	309_25_144	2602_6_54	25_25_1	302_56_379	178_25_36	104_25_317	1387_46_68	1642_6_192	33_25_1	31_25_69	643_25_25
213_25_1	211_25_38	761_25_141	133_2_65	137_25_1	136_2_1	134_25_234	1_6_1	27_25_1	21_2_1	1940_25_141	404_25_1	403_46_95	2246_25_32	1460_25_46	287_25_45	2462_25_192	263_6_57	268_25_1	51_46_82	415_2_120	298_25_374	923_2_5	2473_25_69	599_25_1	312_23_128	707_25_196	192_2_54	88_25_1	273_25_1	112_2_1	83_6_65	398_2_1	207_25_25	1233_25_1	524_25_85	1019_6_363	1656_2_122	1529_25_72	309_25_134	2602_6_44	25_25_1	302_56_375	178_25_39	104_25_330	1387_46_47	1642_6_214	33_25_1	31_25_69	643_25_17
213_25_1	211_25_32	761_25_130	133_2_64	137_25_1	136_2_1	134_25_232	1_6_1	27_25_1	21_2_1	1940_25_132	404_25_1	403_46_97	2246_25_33	1460_25_47	287_25_39	2462_25_191	263_6_63	268_25_1	51_46_82	415_2_110	298_25_355	923_2_4	2473_25_57	599_25_1	312_23_112	707_25_200	192_2_59	88_25_1	273_25_1	112_2_1	83_6_52	398_2_1	207_25_21	1233_25_1	524_25_93	1019_6_372	1656_2_121	1529_25_76	309_25_128	2602_6_37	25_25_1	302_56_400	178_25_43	104_25_355	1387_46_31	1642_6_233	33_25_1	31_25_67	643_25_16
213_25_1	211_25_33	761_25_127	133_2_61	137_25_1	136_2_1	134_25_208	1_6_1	27_25_1	21_2_1	1940_25_133	404_25_1	403_46_103	2246_25_26	1460_25_44	287_25_39	2462_25_200	263_6_67	268_25_1	51_46_70	415_2_121	298_25_374	923_2_5	2473_25_53	599_25_1	312_23_117	707_25_206	192_2_64	88_25_1	273_25_1	112_2_1	83_6_43	398_2_1	207_25_28	1233_25_1	524_25_85	1019_6_346	1656_2_129	1529_25_77	309_25_134	2602_6_29	25_25_1	302_56_385	178_25_40	104_25_345	1387_46_29	1642_6_245	33_25_1	31_25_52	643_25_9
213_25_1	211_25_30	761_25_126	133_2_57	137_25_1	136_2_1	134_25_205	1_6_1	27_25_1	21_2_1	1940_25_125	404_25_1	403_46_108	2246_25_26	1460_25_38	287_25_45	2462_25_197	263_6_62	268_25_1	51_46_75	415_2_117	298_25_361	923_2_3	2473_25_46	599_25_1	312_23_109	707_25_236	192_2_55	88_25_1	273_25_1	112_2_1	83_6_43	398_2_1	207_25_25	1233_25_1	524_25_80	1019_6_342	1656_2_126	1529_25_68	309_25_148	2602_6_21	25_25_1	302_56_374	178_25_35	104_25_345	1387_46_38	1642_6_246	33_25_1	31_25_34	643_25_11
213_25_1	211_25_29	761_25_137	133_2_43	137_25_1	136_2_1	134_25_208	1_6_1	27_25_1	21_2_1	1940_25_113	404_25_1	403_46_115	2246_25_26	1460_25_30	287_25_41	2462_25_189	263_6_58	268_25_1	51_46_86	415_2_116	298_25_359	1387_46_44	2473_25_40	599_25_1	312_23_97	707_25_244	192_2_57	88_25_1	273_25_1	112_2_1	83_6_60	398_2_1	207_25_23	1233_25_1	524_25_63	1019_6_337	1656_2_136	1529_25_79	309_25_158	2602_6_19	25_25_1	302_56_357	178_25_33	104_25_323	1642_6_239	33_25_1	31_25_29	643_25_10	516_25_27
213_25_1	211_25_35	761_25_136	133_2_44	137_25_1	136_2_1	134_25_201	1_6_1	27_25_1	21_2_1	1940_25_103	404_25_1	403_46_120	2246_25_16	1460_25_22	287_25_40	2462_25_203	263_6_57	268_25_1	51_46_105	415_2_112	298_25_353	1387_46_50	2473_25_43	599_25_1	312_23_96	707_25_243	192_2_49	88_25_1	273_25_1	112_2_1	83_6_86	398_2_1	207_25_21	1233_25_1	524_25_76	1019_6_327	1656_2_126	1529_25_71	309_25_158	2602_6_21	25_25_1	302_56_326	178_25_42	104_25_323	1642_6_241	33_25_1	31_25_37	643_25_14	516_25_22
213_25_1	211_25_33	761_25_132	133_2_50	137_25_1	136_2_1	134_25_206	1_6_1	27_25_1	21_2_1	1940_25_96	404_25_1	403_46_122	2246_25_19	1460_25_13	287_25_35	2462_25_192	263_6_49	268_25_1	51_46_118	415_2_121	298_25_358	1387_46_49	2473_25_46	599_25_1	312_23_87	707_25_271	192_2_45	88_25_1	273_25_1	112_2_1	83_6_104	398_2_1	207_25_23	1233_25_1	524_25_61	1019_6_321	1656_2_113	1529_25_70	309_25_158	2602_6_25	25_25_1	302_56_304	178_25_44	104_25_340	1642_6_213	33_25_1	31_25_42	643_25_11	516_25_21
213_25_1	211_25_30	761_25_132	133_2_57	137_25_1	136_2_1	134_25_216	1_6_1	27_25_1	21_2_1	1940_25_101	404_25_1	403_46_127	2246_25_16	1460_25_9	287_25_34	2462_25_195	263_6_52	268_25_1	51_46_141	415_2_142	298_25_354	1387_46_56	2473_25_35	599_25_1	312_23_78	707_25_300	192_2_49	88_25_1	273_25_1	112_2_1	83_6_109	398_2_1	207_25_17	1233_25_1	524_25_53	1019_6_308	1656_2_104	1529_25_66	309_25_158	2602_6_28	25_25_1	302_56_259	178_25_50	104_25_343	1642_6_201	33_25_1	31_25_43	643_25_12	516_25_19
213_25_1	211_25_23	761_25_136	133_2_69	137_25_1	136_2_1	134_25_204	1_6_1	27_25_1	21_2_1	1940_25_127	404_25_1	403_46_125	2246_25_15	1460_25_4	287_25_34	2462_25_197	263_6_57	268_25_1	51_46_142	415_2_134	298_25_356	1387_46_48	2473_25_33	599_25_1	312_23_82	707_25_311	192_2_42	88_25_1	273_25_1	112_2_1	83_6_124	398_2_1	207_25_14	1233_25_1	524_25_64	1019_6_310	1656_2_91	1529_25_66	309_25_167	2602_6_21	25_25_1	302_56_230	178_25_57	104_25_330	1642_6_212	33_25_1	31_25_45	643_25_11	516_25_15
213_25_1	211_25_20	761_25_139	133_2_64	137_25_1	136_2_1	134_25_183	1_6_1	27_25_1	21_2_1	1940_25_126	404_25_1	403_46_105	2246_25_26	1460_25_2	287_25_39	2462_25_200	263_6_64	268_25_1	51_46_136	415_2_149	298_25_329	1387_46_32	2473_25_38	599_25_1	312_23_78	707_25_296	192_2_40	88_25_1	273_25_1	112_2_1	83_6_129	398_2_1	207_25_14	1233_25_1	524_25_61	1019_6_315	1656_2_94	1529_25_78	309_25_172	2602_6_11	25_25_1	302_56_205	178_25_48	104_25_342	1642_6_193	33_25_1	31_25_40	643_25_14	516_25_13
213_25_1	211_25_16	761_25_133	133_2_70	137_25_1	136_2_1	134_25_179	1_6_1	27_25_1	21_2_1	1940_25_137	404_25_1	403_46_112	2246_25_30	287_25_35	2462_25_188	263_6_87	268_25_1	51_46_143	415_2_136	298_25_333	1387_46_20	2473_25_39	599_25_1	312_23_68	707_25_323	192_2_31	88_25_1	273_25_1	112_2_1	83_6_137	398_2_1	207_25_9	524_25_78	1019_6_326	1656_2_82	1529_25_64	309_25_169	2602_6_6	1233_25_1	302_56_220	178_25_44	104_25_312	1642_6_204	33_25_1	31_25_29	643_25_15	516_25_8	339_25_10	453_2_23
213_25_1	211_25_14	761_25_125	133_2_63	137_25_1	136_2_1	134_25_176	1_6_1	27_25_1	21_2_1	1940_25_163	404_25_1	403_46_122	2246_25_31	287_25_45	2462_25_199	263_6_83	268_25_1	51_46_130	415_2_143	298_25_347	1387_46_13	2473_25_45	599_25_1	312_23_65	707_25_334	192_2_28	88_25_1	273_25_1	112_2_1	83_6_147	398_2_1	207_25_5	524_25_73	1019_6_353	1656_2_71	1529_25_57	309_25_163	2602_6_4	1233_25_1	302_56_201	178_25_40	104_25_300	1642_6_204	33_25_1	31_25_24	643_25_17	516_25_13	339_25_12	453_2_18
213_25_1	211_25_12	761_25_121	133_2_60	137_25_1	136_2_1	134_25_154	1_6_1	27_25_1	21_2_1	1940_25_150	404_25_1	403_46_124	2246_25_31	287_25_43	2462_25_216	263_6_78	268_25_1	51_46_125	415_2_108	298_25_358	1387_46_3	2473_25_44	599_25_1	312_23_76	707_25_353	192_2_27	88_25_1	273_25_1	112_2_1	83_6_159	398_2_1	207_25_5	524_25_83	1019_6_380	1656_2_80	1529_25_47	309_25_148	2602_6_6	1233_25_1	302_56_183	178_25_27	104_25_308	1642_6_218	33_25_1	31_25_22	643_25_12	516_25_11	339_25_17	453_2_22
213_25_1	211_25_10	761_25_124	133_2_59	137_25_1	136_2_1	134_25_153	1_6_1	27_25_1	21_2_1	1940_25_147	404_25_1	403_46_136	2246_25_32	287_25_47	2462_25_250	263_6_68	268_25_1	51_46_117	415_2_107	298_25_346	2473_25_34	599_25_1	312_23_74	707_25_354	192_2_23	88_25_1	273_25_1	112_2_1	83_6_147	398_2_1	207_25_5	524_25_81	1019_6_392	1656_2_71	1529_25_44	309_25_146	2602_6_5	1233_25_1	302_56_180	178_25_32	104_25_291	1642_6_199	33_25_1	31_25_18	643_25_9	516_25_12	339_25_19	453_2_16	259_25_195
213_25_1	211_25_7	761_25_116	133_2_82	137_25_1	136_2_1	134_25_146	1_6_1	27_25_1	21_2_1	1940_25_132	404_25_1	403_46_139	2246_25_29	287_25_43	2462_25_270	263_6_75	268_25_1	51_46_102	415_2_90	298_25_355	2473_25_35	599_25_1	312_23_81	707_25_369	192_2_18	88_25_1	273_25_1	112_2_1	83_6_138	398_2_1	207_25_5	524_25_94	1019_6_375	1656_2_70	1529_25_40	309_25_155	2602_6_3	1233_25_1	302_56_168	178_25_39	104_25_287	1642_6_190	33_25_1	31_25_15	643_25_5	516_25_7	339_25_10	453_2_13	259_25_176
213_25_1	211_25_6	761_25_129	133_2_89	137_25_1	136_2_1	134_25_135	1_6_1	27_25_1	21_2_1	1940_25_130	404_25_1	403_46_144	2246_25_25	287_25_43	2462_25_293	263_6_62	268_25_1	51_46_89	415_2_75	298_25_358	2473_25_32	599_25_1	312_23_79	707_25_388	192_2_17	88_25_1	273_25_1	112_2_1	83_6_132	398_2_1	207_25_10	524_25_77	1019_6_370	1656_2_71	1529_25_31	309_25_144	2602_6_2	1233_25_1	302_56_179	178_25_39	104_25_299	1642_6_202	33_25_1	31_25_13	643_25_4	516_25_4	339_25_12	453_2_13	259_25_166
213_25_1	211_25_7	761_25_133	133_2_90	137_25_1	136_2_1	134_25_120	1_6_1	27_25_1	21_2_1	1940_25_125	404_25_1	403_46_150	2246_25_26	287_25_57	2462_25_316	263_6_59	268_25_1	51_46_78	415_2_72	298_25_336	2473_25_30	599_25_1	312_23_87	707_25_362	192_2_21	88_25_1	273_25_1	112_2_1	83_6_123	398_2_1	207_25_9	524_25_69	1019_6_345	1656_2_75	1529_25_35	309_25_147	2602_6_1	1233_25_1	302_56_171	178_25_42	104_25_314	1642_6_200	33_25_1	31_25_10	643_25_3	516_25_3	339_25_14	453_2_16	259_25_164
213_25_1	211_25_9	761_25_145	133_2_101	137_25_1	136_2_1	134_25_113	1_6_1	27_25_1	21_2_1	1940_25_113	404_25_1	403_46_138	2246_25_21	287_25_76	2462_25_321	263_6_53	268_25_1	51_46_62	415_2_61	298_25_320	2473_25_26	599_25_1	312_23_86	707_25_371	192_2_20	88_25_1	273_25_1	112_2_1	83_6_110	398_2_1	207_25_13	524_25_82	1019_6_341	1656_2_81	1529_25_34	309_25_134	2602_6_1	1233_25_1	302_56_179	178_25_47	104_25_307	1642_6_219	33_25_1	31_25_17	643_25_3	516_25_1	339_25_21	453_2_17	259_25_140
213_25_1	211_25_6	761_25_130	133_2_112	137_25_1	136_2_1	134_25_107	1_6_1	27_25_1	21_2_1	1940_25_99	404_25_1	403_46_141	2246_25_19	287_25_74	2462_25_337	263_6_51	268_25_1	51_46_61	415_2_70	298_25_327	2473_25_28	599_25_1	312_23_98	707_25_377	192_2_25	88_25_1	273_25_1	112_2_1	83_6_90	398_2_1	207_25_13	524_25_79	1019_6_345	1656_2_77	1529_25_29	309_25_125	1233_25_1	302_56_193	178_25_49	104_25_306	1642_6_228	33_25_1	31_25_18	643_25_3	339_25_27	453_2_12	259_25_150	67_25_239	69_6_281
213_25_1	211_25_4	761_25_97	133_2_123	137_25_1	136_2_1	134_25_99	1_6_1	27_25_1	21_2_1	1940_25_80	404_25_1	403_46_127	2246_25_25	287_25_74	2462_25_385	263_6_48	268_25_1	51_46_56	415_2_64	298_25_362	2473_25_19	599_25_1	312_23_104	707_25_365	192_2_23	88_25_1	273_25_1	112_2_1	83_6_71	398_2_1	207_25_11	524_25_82	1019_6_356	1656_2_83	1529_25_28	309_25_120	1233_25_1	302_56_213	178_25_41	104_25_317	1642_6_228	33_25_1	31_25_20	643_25_1	339_25_30	453_2_8	259_25_144	67_25_240	69_6_288
1167_25_26	2473_25_15	339_25_29	211_25_6	140_25_2	312_23_119	761_25_87	1203_2_32	192_2_19	133_2_114	404_25_1	88_25_1	259_25_145	137_25_1	136_2_1	83_6_63	309_25_105	69_6_269	175_2_1	398_2_1	1885_25_141	1233_25_1	213_25_1	67_25_253	524_25_67	268_25_1	707_25_390	2462_25_370	473_25_63	453_2_10	599_25_1	1940_25_46	188_25_1	112_2_1	2037_25_278	178_25_38	180_25_10	2_25_1	186_25_83	327_6_272	194_25_1	403_46_117	2246_25_35	1656_2_83	1529_25_35	287_25_85	1019_6_387	79_25_1	631_6_159	892_2_75
1167_25_30	2473_25_12	339_25_25	211_25_8	140_25_2	312_23_125	761_25_84	1203_2_30	192_2_21	133_2_111	404_25_1	88_25_1	259_25_154	137_25_1	136_2_1	83_6_70	309_25_106	69_6_240	175_2_1	398_2_1	1885_25_140	213_25_1	67_25_221	524_25_61	268_25_1	707_25_422	2462_25_369	473_25_64	453_2_11	599_25_1	1940_25_37	1233_25_1	112_2_1	2037_25_278	178_25_35	180_25_6	2_25_1	186_25_80	327_6_281	194_25_1	403_46_112	2246_25_28	1656_2_83	1529_25_29	287_25_93	1019_6_427	79_25_1	631_6_191	892_2_63	145_2_25
1167_25_29	2473_25_6	339_25_19	211_25_8	134_25_103	312_23_125	761_25_85	1203_2_26	192_2_19	133_2_108	404_25_1	88_25_1	259_25_167	137_25_1	136_2_1	83_6_78	309_25_109	69_6_229	175_2_1	398_2_1	1885_25_145	213_25_1	67_25_203	524_25_64	268_25_1	707_25_419	2462_25_394	473_25_62	453_2_17	599_25_1	1940_25_22	1233_25_1	112_2_1	2037_25_265	178_25_36	180_25_2	2_25_1	186_25_83	327_6_308	194_25_1	403_46_92	2246_25_29	1656_2_90	1529_25_25	287_25_77	1019_6_444	79_25_1	631_6_204	892_2_64	145_2_21
1167_25_30	2473_25_4	339_25_20	211_25_10	134_25_108	312_23_116	761_25_83	1203_2_34	192_2_18	133_2_104	404_25_1	88_25_1	259_25_169	137_25_1	136_2_1	83_6_104	309_25_104	69_6_238	175_2_1	398_2_1	1885_25_153	213_25_1	67_25_182	524_25_61	268_25_1	707_25_412	21_2_1	473_25_57	453_2_17	599_25_1	1940_25_14	1233_25_1	112_2_1	2037_25_266	178_25_35	2_25_1	186_25_85	327_6_297	194_25_1	403_46_103	2246_25_30	1656_2_86	1529_25_27	287_25_79	1019_6_446	79_25_1	631_6_204	892_2_63	145_2_24	273_25_1
1167_25_24	2473_25_4	339_25_19	211_25_14	134_25_121	312_23_108	761_25_84	1203_2_32	192_2_26	133_2_110	404_25_1	88_25_1	259_25_162	137_25_1	136_2_1	83_6_138	309_25_109	69_6_233	175_2_1	398_2_1	1885_25_149	213_25_1	67_25_185	524_25_63	268_25_1	707_25_418	21_2_1	473_25_55	453_2_16	599_25_1	1940_25_7	1233_25_1	112_2_1	2037_25_254	178_25_33	2_25_1	186_25_94	327_6_282	194_25_1	403_46_106	2246_25_32	1656_2_101	1529_25_27	287_25_75	1019_6_448	79_25_1	631_6_221	892_2_55	145_2_25	273_25_1
1167_25_21	2473_25_3	339_25_19	211_25_13	134_25_117	312_23_104	761_25_68	1203_2_32	192_2_24	133_2_124	404_25_1	88_25_1	259_25_157	137_25_1	136_2_1	83_6_147	309_25_116	69_6_245	175_2_1	398_2_1	1885_25_144	213_25_1	67_25_174	524_25_66	268_25_1	707_25_438	21_2_1	473_25_48	453_2_16	599_25_1	1940_25_4	1233_25_1	112_2_1	2037_25_260	178_25_28	2_25_1	186_25_96	327_6_258	194_25_1	403_46_119	2246_25_30	1656_2_83	1529_25_29	287_25_67	1019_6_443	79_25_1	631_6_235	892_2_51	145_2_21	273_25_1
1167_25_18	2473_25_1	339_25_18	211_25_14	134_25_125	312_23_107	761_25_70	1203_2_25	192_2_27	133_2_122	404_25_1	88_25_1	259_25_157	137_25_1	136_2_1	83_6_148	309_25_126	69_6_243	175_2_1	398_2_1	1885_25_138	213_25_1	67_25_161	524_25_62	268_25_1	707_25_425	21_2_1	473_25_52	453_2_14	599_25_1	1940_25_2	1233_25_1	112_2_1	2037_25_269	178_25_33	2_25_1	186_25_103	327_6_234	194_25_1	403_46_145	2246_25_24	1656_2_81	1529_25_26	287_25_66	1019_6_467	79_25_1	631_6_254	892_2_53	145_2_24	273_25_1
1167_25_13	2473_25_1	339_25_22	211_25_16	134_25_130	312_23_106	761_25_68	1203_2_29	192_2_22	133_2_142	404_25_1	88_25_1	259_25_175	137_25_1	136_2_1	83_6_152	309_25_131	69_6_260	175_2_1	398_2_1	1885_25_134	213_25_1	67_25_155	524_25_66	268_25_1	707_25_450	21_2_1	473_25_60	453_2_6	599_25_1	1940_25_1	1233_25_1	112_2_1	2037_25_261	178_25_33	2_25_1	186_25_112	327_6_238	194_25_1	403_46_156	2246_25_29	1656_2_70	1529_25_20	287_25_63	1019_6_467	79_25_1	631_6_275	892_2_40	145_2_18	273_25_1
1167_25_16	155_25_108	339_25_23	211_25_13	134_25_129	312_23_107	761_25_63	1203_2_29	192_2_20	133_2_136	19_25_1	88_25_1	259_25_164	137_25_1	136_2_1	83_6_156	309_25_150	69_6_279	175_2_1	398_2_1	1885_25_140	213_25_1	67_25_162	524_25_57	268_25_1	707_25_467	21_2_1	473_25_58	453_2_3	599_25_1	953_25_140	112_2_1	2037_25_269	178_25_30	2_25_1	186_25_105	327_6_246	194_25_1	403_46_171	2246_25_20	1656_2_60	1529_25_15	287_25_50	1019_6_458	631_6_297	892_2_44	145_2_20	273_25_1	298_25_334	2462_25_370
1167_25_17	155_25_106	339_25_24	211_25_12	134_25_137	312_23_107	761_25_53	1203_2_25	192_2_16	133_2_134	19_25_1	88_25_1	259_25_152	137_25_1	136_2_1	83_6_152	309_25_145	69_6_305	175_2_1	398_2_1	1885_25_136	213_25_1	67_25_156	524_25_52	268_25_1	707_25_446	21_2_1	473_25_63	599_25_1	953_25_158	112_2_1	2037_25_280	178_25_29	2_25_1	186_25_110	327_6_263	194_25_1	403_46_162	2246_25_18	1656_2_65	1529_25_7	287_25_50	1019_6_438	631_6_305	892_2_48	145_2_15	273_25_1	298_25_305	2462_25_383	10_25_1
1167_25_19	155_25_106	339_25_20	211_25_14	134_25_129	312_23_88	761_25_58	1203_2_27	192_2_15	133_2_135	19_25_1	88_25_1	259_25_162	137_25_1	136_2_1	83_6_133	309_25_137	69_6_310	175_2_1	398_2_1	1885_25_141	213_25_1	67_25_138	524_25_43	268_25_1	707_25_462	21_2_1	473_25_65	599_25_1	953_25_161	112_2_1	2037_25_283	178_25_25	2_25_1	186_25_110	327_6_302	194_25_1	403_46_176	2246_25_15	1656_2_66	1529_25_5	287_25_46	1019_6_447	631_6_306	892_2_48	145_2_15	273_25_1	298_25_292	2462_25_408	10_25_1
1167_25_18	155_25_99	339_25_18	211_25_14	134_25_108	312_23_93	761_25_56	1203_2_25	192_2_12	133_2_144	19_25_1	88_25_1	259_25_184	137_25_1	136_2_1	83_6_125	309_25_158	69_6_308	175_2_1	398_2_1	1885_25_150	213_25_1	67_25_135	524_25_50	268_25_1	707_25_441	21_2_1	473_25_57	599_25_1	953_25_167	112_2_1	2037_25_291	178_25_30	2_25_1	186_25_110	327_6_337	194_25_1	403_46_173	2246_25_7	1656_2_57	1529_25_9	287_25_35	1019_6_430	631_6_287	892_2_54	145_2_12	273_25_1	298_25_277	2462_25_419	10_25_1
1167_25_20	155_25_96	339_25_16	211_25_12	134_25_103	312_23_81	761_25_51	1203_2_24	192_2_10	133_2_161	19_25_1	88_25_1	259_25_178	137_25_1	136_2_1	83_6_103	309_25_170	69_6_324	175_2_1	398_2_1	1885_25_155	213_25_1	67_25_128	524_25_57	268_25_1	707_25_416	21_2_1	473_25_65	599_25_1	953_25_170	112_2_1	2037_25_296	178_25_29	2_25_1	186_25_113	327_6_337	194_25_1	403_46_182	2246_25_6	1656_2_53	1529_25_10	287_25_31	1019_6_411	631_6_316	892_2_50	145_2_6	273_25_1	298_25_296	2462_25_405	10_25_1
1167_25_22	155_25_78	339_25_15	211_25_10	134_25_94	312_23_67	761_25_50	1203_2_24	192_2_5	133_2_172	19_25_1	88_25_1	259_25_172	137_25_1	136_2_1	83_6_91	309_25_170	69_6_308	175_2_1	398_2_1	1885_25_153	213_25_1	67_25_137	524_25_53	268_25_1	707_25_422	21_2_1	473_25_57	599_25_1	953_25_175	112_2_1	2037_25_308	178_25_29	2_25_1	186_25_112	327_6_359	194_25_1	403_46_198	2246_25_4	1656_2_49	1529_25_11	287_25_30	1019_6_423	631_6_310	892_2_55	145_2_7	273_25_1	298_25_313	2462_25_427	10_25_1
1167_25_22	155_25_78	339_25_7	211_25_9	134_25_86	312_23_44	761_25_40	1203_2_22	192_2_2	133_2_200	19_25_1	88_25_1	259_25_153	137_25_1	136_2_1	83_6_78	309_25_181	69_6_305	175_2_1	398_2_1	1885_25_144	213_25_1	67_25_172	524_25_56	268_25_1	707_25_440	21_2_1	473_25_60	599_25_1	953_25_169	112_2_1	2037_25_292	178_25_26	2_25_1	186_25_121	327_6_374	194_25_1	403_46_200	2246_25_4	1656_2_48	1529_25_10	287_25_26	1019_6_450	631_6_318	892_2_52	145_2_2	273_25_1	298_25_312	2462_25_439	10_25_1
1167_25_21	155_25_67	339_25_4	211_25_13	134_25_77	312_23_32	761_25_44	1203_2_21	133_2_207	19_25_1	88_25_1	259_25_132	137_25_1	136_2_1	83_6_57	309_25_201	69_6_309	175_2_1	398_2_1	1885_25_136	213_25_1	67_25_202	524_25_46	268_25_1	707_25_453	21_2_1	473_25_74	599_25_1	953_25_151	112_2_1	2037_25_283	178_25_28	2_25_1	186_25_123	327_6_383	194_25_1	403_46_206	2246_25_3	1656_2_44	1529_25_11	287_25_29	1019_6_437	631_6_347	892_2_46	145_2_6	273_25_1	298_25_327	2462_25_437	10_25_1	208_6_1
1167_25_24	155_25_63	339_25_7	211_25_11	134_25_60	312_23_26	761_25_49	1203_2_14	133_2_210	19_25_1	88_25_1	259_25_125	137_25_1	136_2_1	83_6_58	309_25_209	69_6_285	175_2_1	398_2_1	1885_25_135	213_25_1	67_25_217	524_25_52	268_25_1	707_25_485	21_2_1	473_25_65	599_25_1	953_25_147	112_2_1	2037_25_272	178_25_18	2_25_1	186_25_119	327_6_346	194_25_1	403_46_227	2246_25_1	1656_2_36	1529_25_6	287_25_32	1019_6_446	631_6_359	892_2_45	145_2_7	273_25_1	298_25_346	2462_25_458	10_25_1	208_6_1
1167_25_28	155_25_60	339_25_12	211_25_17	134_25_56	312_23_23	761_25_52	1203_2_15	133_2_245	19_25_1	88_25_1	259_25_115	137_25_1	136_2_1	83_6_59	309_25_226	69_6_268	175_2_1	398_2_1	1885_25_132	213_25_1	67_25_217	524_25_52	268_25_1	707_25_474	21_2_1	473_25_61	599_25_1	953_25_131	112_2_1	2037_25_280	178_25_23	2_25_1	186_25_126	327_6_305	194_25_1	403_46_240	2246_25_1	1656_2_26	1529_25_3	287_25_29	1019_6_442	631_6_372	892_2_41	145_2_5	273_25_1	298_25_378	2462_25_448	10_25_1	208_6_1
1167_25_26	155_25_67	339_25_13	211_25_13	134_25_63	312_23_20	761_25_50	1203_2_9	133_2_245	19_25_1	88_25_1	259_25_106	137_25_1	136_2_1	83_6_64	309_25_203	69_6_275	175_2_1	398_2_1	1885_25_133	213_25_1	67_25_214	524_25_41	268_25_1	707_25_478	21_2_1	473_25_62	599_25_1	953_25_125	112_2_1	2037_25_289	178_25_19	2_25_1	186_25_148	327_6_277	194_25_1	403_46_241	2246_25_1	1656_2_19	1529_25_1	287_25_27	1019_6_416	631_6_378	892_2_44	145_2_3	273_25_1	298_25_398	2462_25_460	10_25_1	208_6_1
1167_25_23	155_25_69	339_25_14	211_25_15	134_25_72	312_23_19	761_25_51	1203_2_6	133_2_253	19_25_1	88_25_1	259_25_93	137_25_1	136_2_1	83_6_61	309_25_219	69_6_275	175_2_1	398_2_1	1885_25_132	213_25_1	67_25_193	524_25_37	268_25_1	707_25_508	21_2_1	473_25_60	953_25_122	112_2_1	2037_25_290	178_25_23	2_25_1	186_25_169	327_6_249	194_25_1	403_46_275	1656_2_14	287_25_39	1019_6_412	631_6_376	892_2_44	145_2_2	273_25_1	298_25_372	2462_25_450	10_25_1	208_6_1	302_56_240	263_6_68	27_25_1
1167_25_23	155_25_53	339_25_18	211_25_8	134_25_69	312_23_22	761_25_54	1203_2_5	133_2_252	19_25_1	88_25_1	259_25_78	137_25_1	136_2_1	83_6_53	309_25_223	69_6_319	175_2_1	398_2_1	1885_25_131	213_25_1	67_25_188	524_25_29	268_25_1	707_25_521	21_2_1	473_25_66	953_25_127	112_2_1	2037_25_279	178_25_25	2_25_1	186_25_184	327_6_250	194_25_1	403_46_304	1656_2_9	287_25_37	1019_6_395	631_6_366	892_2_48	145_2_6	273_25_1	298_25_334	2462_25_445	10_25_1	208_6_1	302_56_233	77_56_207	27_25_1
1167_25_19	155_25_77	339_25_19	211_25_5	134_25_55	312_23_27	761_25_54	133_2_242	19_25_1	88_25_1	259_25_78	137_25_1	136_2_1	83_6_51	309_25_242	69_6_325	175_2_1	398_2_1	1885_25_136	213_25_1	67_25_178	524_25_24	268_25_1	707_25_566	21_2_1	473_25_56	953_25_148	2037_25_264	178_25_28	2_25_1	186_25_203	327_6_268	194_25_1	403_46_323	1656_2_5	287_25_28	1019_6_387	631_6_369	892_2_51	145_2_9	273_25_1	298_25_321	2462_25_467	10_25_1	208_6_1	302_56_220	77_56_220	27_25_1	73_6_1	169_2_66
1167_25_19	155_25_90	339_25_21	211_25_1	134_25_46	312_23_35	761_25_45	133_2_225	19_25_1	88_25_1	259_25_75	137_25_1	136_2_1	83_6_53	309_25_247	69_6_354	175_2_1	398_2_1	1885_25_116	213_25_1	67_25_188	524_25_28	268_25_1	707_25_593	21_2_1	473_25_53	953_25_153	2037_25_245	178_25_35	2_25_1	186_25_214	327_6_270	194_25_1	403_46_342	1656_2_1	287_25_22	1019_6_361	631_6_342	892_2_49	145_2_11	273_25_1	298_25_284	2462_25_454	10_25_1	208_6_1	302_56_215	77_56_237	27_25_1	73_6_1	169_2_57
1167_25_15	155_25_107	339_25_18	309_25_244	134_25_32	312_23_38	761_25_42	133_2_217	19_25_1	88_25_1	259_25_83	137_25_1	136_2_1	83_6_47	69_6_343	175_2_1	1885_25_115	213_25_1	67_25_192	524_25_18	268_25_1	707_25_631	21_2_1	473_25_37	953_25_166	2037_25_231	178_25_49	2_25_1	186_25_215	327_6_257	194_25_1	403_46_338	287_25_29	1019_6_341	631_6_314	892_2_63	145_2_27	273_25_1	298_25_237	2462_25_489	10_25_1	208_6_1	302_56_201	77_56_225	27_25_1	73_6_1	169_2_51	165_25_12	166_6_281	224_25_340
1167_25_20	155_25_111	339_25_17	309_25_256	134_25_25	312_23_35	761_25_35	133_2_196	19_25_1	88_25_1	259_25_78	137_25_1	136_2_1	83_6_41	69_6_343	175_2_1	1885_25_112	213_25_1	67_25_185	524_25_26	268_25_1	707_25_651	21_2_1	473_25_45	953_25_178	2037_25_249	178_25_50	2_25_1	186_25_214	327_6_258	194_25_1	403_46_349	287_25_33	1019_6_345	631_6_309	892_2_54	145_2_23	273_25_1	298_25_222	2462_25_502	10_25_1	208_6_1	302_56_177	77_56_209	27_25_1	73_6_1	169_2_57	165_25_15	166_6_278	224_25_357
1167_25_16	155_25_113	339_25_11	309_25_276	134_25_14	312_23_33	761_25_34	133_2_185	19_25_1	88_25_1	259_25_66	137_25_1	136_2_1	83_6_34	69_6_344	175_2_1	1885_25_109	213_25_1	67_25_195	524_25_23	268_25_1	707_25_672	21_2_1	473_25_48	953_25_177	2037_25_263	178_25_53	2_25_1	186_25_225	327_6_262	194_25_1	403_46_352	287_25_34	1019_6_332	631_6_300	892_2_62	145_2_30	273_25_1	298_25_213	2462_25_529	10_25_1	208_6_1	302_56_142	77_56_211	27_25_1	73_6_1	169_2_57	165_25_13	166_6_289	224_25_364
1167_25_12	155_25_127	339_25_5	309_25_292	134_25_15	312_23_37	761_25_29	133_2_183	19_25_1	88_25_1	259_25_54	137_25_1	136_2_1	83_6_32	69_6_371	175_2_1	1885_25_127	213_25_1	67_25_187	524_25_28	268_25_1	707_25_662	21_2_1	473_25_40	953_25_186	2037_25_268	178_25_64	2_25_1	186_25_220	327_6_290	194_25_1	403_46_352	287_25_41	1019_6_359	631_6_288	892_2_53	145_2_28	273_25_1	298_25_187	2462_25_550	10_25_1	208_6_1	302_56_138	77_56_181	27_25_1	73_6_1	169_2_54	165_25_13	166_6_260	224_25_364
1167_25_11	155_25_132	339_25_6	309_25_302	134_25_13	312_23_40	761_25_32	133_2_168	19_25_1	88_25_1	259_25_53	137_25_1	136_2_1	83_6_23	69_6_387	175_2_1	1885_25_134	213_25_1	67_25_203	524_25_28	268_25_1	707_25_694	21_2_1	473_25_38	953_25_197	2037_25_254	178_25_69	2_25_1	186_25_217	327_6_348	194_25_1	403_46_376	287_25_33	1019_6_368	631_6_309	892_2_55	145_2_25	273_25_1	298_25_168	2462_25_524	10_25_1	208_6_1	302_56_125	77_56_152	27_25_1	73_6_1	169_2_59	165_25_19	166_6_254	224_25_348
1167_25_12	155_25_140	339_25_5	309_25_300	134_25_8	312_23_36	761_25_37	133_2_174	19_25_1	88_25_1	259_25_53	137_25_1	136_2_1	83_6_22	69_6_374	1885_25_139	213_25_1	67_25_193	524_25_28	268_25_1	707_25_685	21_2_1	473_25_35	953_25_191	2037_25_239	178_25_73	2_25_1	186_25_210	327_6_379	194_25_1	403_46_380	287_25_26	1019_6_388	631_6_361	892_2_49	145_2_25	273_25_1	298_25_162	2462_25_537	10_25_1	208_6_1	302_56_114	77_56_151	27_25_1	73_6_1	169_2_53	165_25_17	166_6_264	224_25_356	104_25_325
1167_25_10	155_25_130	339_25_4	309_25_309	134_25_7	312_23_39	761_25_49	133_2_176	19_25_1	88_25_1	259_25_56	137_25_1	136_2_1	83_6_35	69_6_353	1885_25_137	213_25_1	67_25_199	524_25_36	268_25_1	707_25_666	21_2_1	473_25_37	953_25_192	2037_25_258	178_25_64	2_25_1	186_25_196	327_6_385	194_25_1	403_46_389	287_25_25	1019_6_370	631_6_408	892_2_44	145_2_17	273_25_1	298_25_156	2462_25_540	10_25_1	208_6_1	302_56_86	77_56_135	27_25_1	73_6_1	169_2_51	165_25_17	166_6_269	224_25_324	104_25_321
1167_25_10	155_25_142	339_25_2	309_25_321	134_25_3	312_23_39	761_25_64	133_2_166	19_25_1	88_25_1	259_25_51	137_25_1	136_2_1	83_6_41	69_6_355	1885_25_146	213_25_1	67_25_197	524_25_37	268_25_1	707_25_647	21_2_1	473_25_33	953_25_173	2037_25_252	178_25_53	2_25_1	186_25_191	327_6_373	194_25_1	403_46_428	287_25_21	1019_6_375	631_6_446	892_2_37	145_2_17	273_25_1	298_25_159	2462_25_567	10_25_1	208_6_1	302_56_67	77_56_134	27_25_1	73_6_1	169_2_47	165_25_15	166_6_279	224_25_291	104_25_331
1167_25_7	155_25_125	339_25_1	309_25_332	134_25_2	312_23_30	761_25_67	133_2_167	19_25_1	88_25_1	259_25_48	137_25_1	136_2_1	83_6_45	69_6_367	1885_25_163	213_25_1	67_25_191	524_25_34	268_25_1	707_25_674	21_2_1	473_25_28	953_25_153	2037_25_261	178_25_59	2_25_1	186_25_182	327_6_368	194_25_1	403_46_433	287_25_17	1019_6_352	631_6_428	892_2_25	145_2_13	273_25_1	298_25_175	2462_25_585	10_25_1	208_6_1	302_56_45	77_56_150	27_25_1	73_6_1	169_2_48	165_25_14	166_6_284	224_25_294	104_25_334
1167_25_3	155_25_120	213_25_1	309_25_330	134_25_5	312_23_34	761_25_71	133_2_163	88_25_1	259_25_48	137_25_1	136_2_1	83_6_53	69_6_398	1885_25_143	67_25_182	524_25_35	268_25_1	707_25_688	21_2_1	473_25_31	953_25_136	2037_25_268	178_25_63	2_25_1	186_25_168	327_6_341	194_25_1	403_46_447	287_25_18	1019_6_324	631_6_411	892_2_17	145_2_12	273_25_1	298_25_170	2462_25_579	10_25_1	208_6_1	302_56_35	77_56_179	27_25_1	73_6_1	169_2_47	165_25_16	166_6_290	224_25_273	104_25_327	182_6_1	263_6_40
1167_25_3	155_25_102	213_25_1	309_25_327	134_25_7	312_23_37	761_25_74	133_2_148	88_25_1	259_25_43	137_25_1	136_2_1	83_6_51	69_6_410	1885_25_151	67_25_183	524_25_30	268_25_1	707_25_711	21_2_1	473_25_44	953_25_109	2037_25_267	178_25_54	2_25_1	186_25_148	327_6_316	194_25_1	403_46_491	287_25_16	1019_6_315	631_6_403	892_2_15	145_2_15	273_25_1	298_25_165	2462_25_575	10_25_1	208_6_1	302_56_25	77_56_217	27_25_1	73_6_1	169_2_48	165_25_11	166_6_301	224_25_277	104_25_318	182_6_1	263_6_39
1167_25_1	155_25_104	213_25_1	309_25_328	134_25_11	312_23_37	761_25_81	133_2_140	88_25_1	259_25_38	137_25_1	136_2_1	83_6_55	69_6_442	1885_25_151	67_25_170	524_25_39	268_25_1	707_25_717	21_2_1	473_25_44	953_25_98	2037_25_261	178_25_49	2_25_1	186_25_129	327_6_290	194_25_1	403_46_554	287_25_15	1019_6_309	631_6_362	892_2_8	145_2_13	273_25_1	298_25_156	2462_25_559	10_25_1	208_6_1	302_56_23	77_56_240	27_25_1	73_6_1	169_2_50	165_25_10	166_6_311	224_25_293	104_25_291	182_6_1	263_6_42
155_25_98	309_25_319	134_25_13	312_23_29	761_25_80	133_2_141	88_25_1	259_25_34	137_25_1	136_2_1	83_6_52	69_6_448	1885_25_148	67_25_178	524_25_26	268_25_1	707_25_730	21_2_1	473_25_37	953_25_85	2037_25_256	178_25_51	2_25_1	186_25_111	327_6_260	194_25_1	403_46_591	287_25_15	1019_6_314	631_6_326	892_2_9	145_2_16	273_25_1	298_25_155	2462_25_581	10_25_1	208_6_1	302_56_22	77_56_282	27_25_1	73_6_1	169_2_47	165_25_13	166_6_287	224_25_323	104_25_266	182_6_1	263_6_50	1642_6_376	19_25_1
155_25_85	309_25_329	134_25_10	312_23_23	761_25_93	133_2_143	88_25_1	259_25_19	137_25_1	136_2_1	83_6_38	69_6_452	1885_25_140	67_25_183	524_25_23	268_25_1	707_25_720	21_2_1	473_25_36	953_25_73	2037_25_247	178_25_43	2_25_1	186_25_115	327_6_243	194_25_1	403_46_610	287_25_14	1019_6_298	631_6_311	892_2_10	145_2_11	273_25_1	298_25_158	2462_25_570	10_25_1	208_6_1	302_56_24	77_56_289	27_25_1	73_6_1	169_2_50	165_25_12	166_6_300	224_25_360	104_25_275	182_6_1	263_6_51	1642_6_391	19_25_1
155_25_60	309_25_335	134_25_14	312_23_11	761_25_95	133_2_151	88_25_1	259_25_12	137_25_1	136_2_1	83_6_42	69_6_470	1885_25_139	67_25_178	524_25_19	268_25_1	707_25_739	21_2_1	473_25_40	953_25_70	2037_25_278	178_25_27	2_25_1	186_25_109	327_6_229	194_25_1	403_46_634	287_25_16	1019_6_292	631_6_318	892_2_12	145_2_10	273_25_1	298_25_145	2462_25_543	10_25_1	208_6_1	302_56_27	77_56_267	27_25_1	73_6_1	169_2_47	165_25_12	166_6_323	224_25_384	104_25_262	182_6_1	263_6_50	1642_6_381	19_25_1
155_25_61	309_25_322	134_25_15	312_23_11	761_25_94	133_2_157	88_25_1	259_25_8	137_25_1	136_2_1	83_6_45	69_6_427	1885_25_126	67_25_195	524_25_19	268_25_1	707_25_734	21_2_1	473_25_38	953_25_69	2037_25_299	178_25_25	2_25_1	186_25_124	327_6_237	194_25_1	403_46_638	287_25_17	1019_6_279	631_6_338	892_2_17	145_2_8	273_25_1	298_25_158	2462_25_533	10_25_1	208_6_1	302_56_29	77_56_226	27_25_1	73_6_1	169_2_40	165_25_15	166_6_349	224_25_384	104_25_270	182_6_1	263_6_47	1642_6_346	19_25_1
155_25_43	309_25_313	134_25_15	312_23_11	761_25_80	133_2_163	88_25_1	259_25_5	137_25_1	136_2_1	83_6_50	69_6_387	1885_25_118	67_25_192	524_25_24	268_25_1	707_25_749	21_2_1	473_25_40	953_25_63	2037_25_297	178_25_30	2_25_1	186_25_124	327_6_238	194_25_1	403_46_658	287_25_26	1019_6_270	631_6_391	892_2_17	145_2_6	273_25_1	298_25_140	2462_25_523	10_25_1	208_6_1	302_56_36	77_56_194	27_25_1	73_6_1	169_2_36	165_25_14	166_6_368	224_25_374	104_25_272	182_6_1	263_6_46	1642_6_342	19_25_1
155_25_50	309_25_298	134_25_17	312_23_11	761_25_86	133_2_148	88_25_1	259_25_2	137_25_1	136_2_1	83_6_52	69_6_366	1885_25_110	67_25_197	524_25_26	268_25_1	707_25_743	21_2_1	473_25_35	953_25_61	2037_25_297	178_25_33	2_25_1	186_25_144	327_6_245	194_25_1	403_46_680	287_25_37	1019_6_271	631_6_432	892_2_15	145_2_8	273_25_1	298_25_147	2462_25_504	10_25_1	208_6_1	302_56_35	77_56_188	27_25_1	73_6_1	169_2_34	165_25_16	166_6_382	224_25_392	104_25_273	182_6_1	263_6_47	1642_6_327	19_25_1
155_25_48	309_25_286	134_25_13	312_23_10	761_25_85	133_2_139	88_25_1	273_25_1	137_25_1	136_2_1	83_6_49	69_6_368	1885_25_94	67_25_197	524_25_24	268_25_1	707_25_751	21_2_1	473_25_29	953_25_57	2037_25_299	178_25_31	2_25_1	186_25_160	327_6_257	194_25_1	403_46_699	287_25_49	1019_6_273	631_6_446	892_2_11	145_2_6	298_25_159	2462_25_495	10_25_1	208_6_1	302_56_41	77_56_185	27_25_1	73_6_1	169_2_36	165_25_16	166_6_389	224_25_402	104_25_266	182_6_1	263_6_41	1642_6_344	19_25_1	908_46_84
155_25_45	309_25_286	134_25_10	312_23_5	761_25_86	133_2_128	88_25_1	273_25_1	137_25_1	136_2_1	83_6_56	69_6_399	1885_25_83	67_25_204	524_25_22	268_25_1	707_25_820	21_2_1	473_25_24	953_25_51	2037_25_277	178_25_29	2_25_1	186_25_165	327_6_255	194_25_1	403_46_706	287_25_49	1019_6_261	631_6_464	892_2_11	145_2_4	298_25_147	2462_25_486	10_25_1	208_6_1	302_56_44	77_56_182	27_25_1	73_6_1	169_2_49	165_25_15	166_6_355	224_25_398	104_25_251	182_6_1	263_6_32	1642_6_350	19_25_1	908_46_85
155_25_46	309_25_294	134_25_4	312_23_3	761_25_107	133_2_114	88_25_1	273_25_1	137_25_1	136_2_1	83_6_62	69_6_405	1885_25_61	67_25_210	524_25_14	268_25_1	707_25_875	21_2_1	473_25_29	953_25_56	2037_25_255	178_25_28	2_25_1	186_25_178	327_6_258	194_25_1	403_46_729	287_25_51	1019_6_267	631_6_461	892_2_5	145_2_3	298_25_130	2462_25_484	10_25_1	208_6_1	302_56_45	77_56_186	27_25_1	73_6_1	169_2_54	165_25_15	166_6_326	224_25_390	104_25_253	182_6_1	263_6_25	1642_6_367	19_25_1	908_46_78
155_25_51	309_25_333	134_25_2	312_23_2	761_25_113	133_2_105	88_25_1	273_25_1	137_25_1	136_2_1	83_6_61	69_6_433	1885_25_43	67_25_229	524_25_10	268_25_1	707_25_899	21_2_1	473_25_31	953_25_51	2037_25_244	178_25_24	2_25_1	186_25_182	327_6_244	194_25_1	403_46_785	287_25_58	1019_6_238	631_6_439	892_2_3	145_2_1	298_25_120	2462_25_439	10_25_1	208_6_1	302_56_53	77_56_196	27_25_1	73_6_1	169_2_53	165_25_18	166_6_314	224_25_370	104_25_272	182_6_1	263_6_24	1642_6_369	19_25_1	908_46_76
155_25_64	309_25_333	134_25_2	312_23_2	761_25_110	133_2_92	88_25_1	273_25_1	137_25_1	136_2_1	83_6_64	69_6_475	1885_25_41	67_25_225	524_25_6	268_25_1	707_25_929	21_2_1	473_25_33	953_25_53	2037_25_237	178_25_23	2_25_1	186_25_181	327_6_226	194_25_1	403_46_818	287_25_61	1019_6_231	631_6_441	892_2_1	145_2_1	298_25_111	2462_25_419	10_25_1	208_6_1	302_56_66	77_56_201	27_25_1	73_6_1	169_2_49	165_25_14	166_6_294	224_25_343	104_25_276	182_6_1	263_6_15	1642_6_387	19_25_1	908_46_67
155_25_68	309_25_343	134_25_3	312_23_1	761_25_125	133_2_90	88_25_1	273_25_1	137_25_1	83_6_54	69_6_509	1885_25_43	67_25_225	524_25_5	268_25_1	21_2_1	473_25_41	953_25_51	2037_25_213	178_25_19	2_25_1	403_46_844	327_6_193	194_25_1	186_25_194	287_25_61	1019_6_214	631_6_439	707_25_949	298_25_97	2462_25_409	10_25_1	208_6_1	302_56_73	77_56_181	27_25_1	73_6_1	169_2_41	165_25_13	166_6_286	224_25_344	104_25_310	182_6_1	263_6_7	1642_6_399	19_25_1	908_46_74	51_46_82	415_2_87	1_6_1
155_25_71	309_25_350	134_25_3	194_25_1	761_25_132	133_2_73	88_25_1	273_25_1	137_25_1	83_6_51	69_6_530	1885_25_43	67_25_229	524_25_6	268_25_1	21_2_1	473_25_34	953_25_59	2037_25_205	178_25_13	2_25_1	403_46_870	327_6_181	186_25_193	287_25_52	1019_6_189	631_6_423	707_25_973	298_25_97	2462_25_394	10_25_1	208_6_1	302_56_69	77_56_148	27_25_1	73_6_1	169_2_32	165_25_13	166_6_298	224_25_361	104_25_315	182_6_1	263_6_2	1642_6_379	19_25_1	908_46_86	51_46_81	415_2_86	1_6_1	1474_25_90
155_25_82	309_25_333	134_25_2	194_25_1	761_25_129	133_2_73	88_25_1	273_25_1	137_25_1	83_6_39	69_6_522	1885_25_45	67_25_240	524_25_6	268_25_1	21_2_1	473_25_48	953_25_57	2037_25_200	178_25_10	2_25_1	403_46_914	327_6_178	186_25_203	287_25_50	1019_6_185	631_6_426	707_25_994	298_25_100	2462_25_398	10_25_1	208_6_1	302_56_60	77_56_128	27_25_1	73_6_1	169_2_21	165_25_12	166_6_298	224_25_366	104_25_326	182_6_1	263_6_1	1642_6_350	19_25_1	908_46_85	51_46_79	415_2_85	1_6_1	1474_25_93
155_25_82	309_25_329	134_25_2	194_25_1	761_25_134	133_2_64	88_25_1	273_25_1	137_25_1	83_6_37	69_6_521	1885_25_46	67_25_230	524_25_5	268_25_1	21_2_1	473_25_43	953_25_62	2037_25_198	178_25_11	2_25_1	403_46_933	327_6_169	186_25_210	287_25_49	1019_6_199	631_6_433	707_25_988	298_25_98	2462_25_405	208_6_1	302_56_45	77_56_118	27_25_1	73_6_1	169_2_14	165_25_11	166_6_306	224_25_362	104_25_345	182_6_1	10_25_1	1642_6_357	19_25_1	908_46_93	51_46_74	415_2_72	1_6_1	1474_25_91	187_46_1
155_25_81	309_25_309	194_25_1	761_25_137	133_2_62	88_25_1	273_25_1	137_25_1	83_6_35	69_6_500	1885_25_47	67_25_215	524_25_5	268_25_1	21_2_1	473_25_39	953_25_48	2037_25_192	178_25_12	2_25_1	403_46_913	327_6_189	186_25_209	287_25_47	1019_6_223	631_6_488	707_25_1010	298_25_93	2462_25_401	208_6_1	302_56_40	77_56_82	27_25_1	73_6_1	169_2_10	165_25_8	166_6_307	224_25_364	104_25_345	182_6_1	10_25_1	1642_6_372	19_25_1	908_46_98	51_46_67	415_2_76	1_6_1	1474_25_88	187_46_1
155_25_92	309_25_306	194_25_1	761_25_131	133_2_71	88_25_1	273_25_1	137_25_1	83_6_27	69_6_456	1885_25_41	67_25_223	524_25_6	268_25_1	21_2_1	473_25_37	953_25_49	2037_25_205	178_25_10	2_25_1	403_46_899	327_6_207	186_25_212	287_25_44	1019_6_212	631_6_536	707_25_975	298_25_93	2462_25_412	208_6_1	302_56_43	77_56_66	27_25_1	73_6_1	169_2_3	165_25_7	166_6_308	224_25_388	104_25_363	182_6_1	10_25_1	1642_6_381	19_25_1	908_46_91	51_46_57	415_2_70	1_6_1	1474_25_83	187_46_1
155_25_105	309_25_300	194_25_1	761_25_131	133_2_60	88_25_1	273_25_1	137_25_1	83_6_27	69_6_440	1885_25_41	67_25_217	524_25_8	268_25_1	21_2_1	415_2_75	953_25_50	2037_25_213	178_25_6	2_25_1	403_46_886	327_6_208	186_25_208	287_25_38	1019_6_238	631_6_533	707_25_928	298_25_83	2462_25_415	208_6_1	302_56_41	77_56_71	27_25_1	73_6_1	187_46_1	165_25_2	166_6_332	224_25_384	104_25_337	182_6_1	10_25_1	1642_6_379	19_25_1	908_46_77	51_46_43	473_25_39	1_6_1	1474_25_94
155_25_100	309_25_279	194_25_1	761_25_126	133_2_61	88_25_1	273_25_1	137_25_1	83_6_33	69_6_427	1885_25_45	67_25_233	524_25_5	268_25_1	21_2_1	415_2_70	953_25_46	2037_25_224	178_25_5	2_25_1	403_46_899	327_6_212	186_25_207	287_25_31	1019_6_238	631_6_534	707_25_910	298_25_94	2462_25_432	208_6_1	302_56_50	77_56_65	27_25_1	73_6_1	187_46_1	165_25_1	166_6_345	224_25_406	104_25_350	182_6_1	10_25_1	1642_6_389	19_25_1	908_46_68	51_46_27	473_25_31	1_6_1	1474_25_94
155_25_96	309_25_281	194_25_1	761_25_129	133_2_54	88_25_1	273_25_1	137_25_1	83_6_33	69_6_419	1885_25_44	67_25_270	524_25_1	268_25_1	21_2_1	415_2_61	953_25_33	2037_25_248	178_25_1	2_25_1	403_46_934	327_6_202	186_25_204	287_25_25	1019_6_216	631_6_533	707_25_905	298_25_98	2462_25_434	208_6_1	302_56_52	77_56_64	27_25_1	73_6_1	187_46_1	165_25_1	166_6_387	224_25_385	104_25_347	182_6_1	10_25_1	1642_6_362	19_25_1	908_46_61	51_46_30	473_25_33	1_6_1	1474_25_82
155_25_104	309_25_268	194_25_1	761_25_118	133_2_48	88_25_1	273_25_1	137_25_1	83_6_30	69_6_387	1885_25_37	67_25_298	524_25_1	268_25_1	21_2_1	415_2_64	953_25_33	2037_25_260	178_25_1	2_25_1	403_46_992	327_6_207	186_25_202	287_25_32	1019_6_187	631_6_533	707_25_901	298_25_92	2462_25_417	208_6_1	302_56_45	77_56_72	27_25_1	73_6_1	187_46_1	165_25_1	166_6_422	224_25_353	104_25_383	182_6_1	10_25_1	1642_6_343	19_25_1	908_46_65	51_46_29	473_25_33	1_6_1	1474_25_81
155_25_85	309_25_255	194_25_1	761_25_122	133_2_41	88_25_1	273_25_1	137_25_1	83_6_40	69_6_416	1885_25_42	67_25_307	524_25_1	268_25_1	21_2_1	415_2_56	953_25_28	2037_25_287	2_25_1	403_46_1032	327_6_216	186_25_216	287_25_32	1019_6_147	631_6_535	707_25_894	298_25_79	2462_25_414	208_6_1	302_56_45	77_56_62	27_25_1	73_6_1	187_46_1	165_25_1	166_6_414	224_25_359	104_25_404	182_6_1	10_25_1	1642_6_323	19_25_1	908_46_65	51_46_35	473_25_38	1_6_1	1474_25_76
155_25_79	309_25_260	194_25_1	761_25_116	133_2_34	88_25_1	273_25_1	137_25_1	83_6_43	69_6_446	1885_25_41	67_25_319	1_6_1	268_25_1	21_2_1	415_2_77	953_25_23	2037_25_293	2_25_1	403_46_1070	327_6_220	186_25_247	287_25_23	1019_6_141	631_6_512	707_25_886	298_25_73	2462_25_396	208_6_1	302_56_43	77_56_67	27_25_1	73_6_1	187_46_1	165_25_1	166_6_373	224_25_350	104_25_438	182_6_1	10_25_1	1642_6_324	19_25_1	908_46_58	51_46_29	473_25_43	1474_25_70
155_25_69	309_25_271	194_25_1	761_25_126	133_2_22	88_25_1	273_25_1	137_25_1	83_6_43	69_6_478	1885_25_37	67_25_282	1_6_1	268_25_1	21_2_1	415_2_76	953_25_17	2037_25_292	2_25_1	403_46_1079	327_6_232	186_25_280	287_25_34	1019_6_119	631_6_470	707_25_879	298_25_65	2462_25_369	208_6_1	302_56_34	77_56_71	27_25_1	73_6_1	187_46_1	165_25_1	166_6_360	224_25_334	104_25_444	182_6_1	10_25_1	1642_6_317	19_25_1	908_46_66	51_46_16	473_25_41	1474_25_77
155_25_51	309_25_257	194_25_1	761_25_144	133_2_34	88_25_1	273_25_1	137_25_1	83_6_41	69_6_501	1885_25_41	67_25_286	1_6_1	268_25_1	21_2_1	415_2_74	953_25_15	2037_25_273	2_25_1	403_46_1089	327_6_266	186_25_307	287_25_29	1019_6_116	631_6_432	707_25_866	298_25_63	2462_25_355	208_6_1	302_56_21	77_56_85	27_25_1	73_6_1	187_46_1	165_25_1	166_6_339	224_25_303	104_25_438	182_6_1	10_25_1	1642_6_362	19_25_1	908_46_66	51_46_9	473_25_49	1474_25_91
155_25_56	309_25_266	194_25_1	761_25_132	133_2_26	88_25_1	273_25_1	137_25_1	83_6_32	69_6_498	1885_25_36	67_25_274	1_6_1	268_25_1	21_2_1	415_2_89	953_25_12	2037_25_274	2_25_1	403_46_1075	327_6_268	186_25_313	287_25_35	1019_6_116	631_6_417	707_25_863	298_25_59	2462_25_347	208_6_1	302_56_12	77_56_94	27_25_1	73_6_1	187_46_1	165_25_1	166_6_309	224_25_281	104_25_455	182_6_1	10_25_1	1642_6_364	19_25_1	908_46_64	51_46_4	473_25_49	1474_25_88
155_25_57	309_25_283	194_25_1	761_25_141	133_2_27	88_25_1	273_25_1	137_25_1	83_6_35	69_6_526	1885_25_33	67_25_278	1_6_1	268_25_1	21_2_1	415_2_86	953_25_12	2037_25_263	2_25_1	403_46_1079	327_6_265	186_25_321	287_25_36	1019_6_136	631_6_417	707_25_836	298_25_64	2462_25_353	208_6_1	302_56_7	77_56_80	27_25_1	73_6_1	187_46_1	165_25_1	166_6_301	224_25_256	104_25_444	182_6_1	10_25_1	1642_6_358	19_25_1	908_46_64	51_46_1	473_25_50	1474_25_85
155_25_60	309_25_286	194_25_1	761_25_157	133_2_21	88_25_1	273_25_1	137_25_1	69_6_543	83_6_32	1885_25_29	67_25_296	1_6_1	268_25_1	21_2_1	415_2_100	953_25_13	2037_25_242	2_25_1	403_46_1120	327_6_270	186_25_353	287_25_27	1019_6_149	631_6_406	707_25_827	298_25_60	2462_25_350	208_6_1	302_56_2	77_56_80	27_25_1	73_6_1	187_46_1	165_25_1	166_6_322	224_25_239	104_25_431	182_6_1	10_25_1	1642_6_358	19_25_1	908_46_57	473_25_51	1474_25_84
155_25_52	309_25_298	194_25_1	707_25_828	133_2_16	88_25_1	273_25_1	137_25_1	69_6_530	83_6_25	1885_25_22	67_25_326	1_6_1	268_25_1	21_2_1	415_2_87	953_25_12	2037_25_237	2_25_1	403_46_1169	327_6_283	186_25_341	287_25_36	1019_6_173	631_6_424	761_25_147	298_25_64	2462_25_373	208_6_1	77_56_69	27_25_1	73_6_1	187_46_1	165_25_1	166_6_349	224_25_235	104_25_414	182_6_1	10_25_1	1642_6_383	19_25_1	908_46_51	473_25_58	1474_25_92
155_25_46	309_25_286	194_25_1	707_25_844	133_2_15	88_25_1	273_25_1	137_25_1	69_6_487	83_6_22	1885_25_16	67_25_331	1_6_1	268_25_1	21_2_1	415_2_83	953_25_17	2037_25_211	2_25_1	403_46_1236	327_6_282	186_25_349	287_25_34	1019_6_199	631_6_439	761_25_141	298_25_68	2462_25_361	208_6_1	77_56_61	27_25_1	73_6_1	187_46_1	165_25_1	166_6_406	224_25_225	104_25_404	182_6_1	10_25_1	1642_6_382	19_25_1	908_46_46	473_25_56	1474_25_95
155_25_45	309_25_280	194_25_1	707_25_869	133_2_11	88_25_1	273_25_1	137_25_1	69_6_437	83_6_10	1885_25_9	67_25_306	1_6_1	268_25_1	21_2_1	415_2_86	953_25_15	2037_25_180	2_25_1	403_46_1300	327_6_279	186_25_357	287_25_28	1019_6_238	631_6_455	761_25_130	298_25_68	2462_25_383	208_6_1	77_56_62	27_25_1	73_6_1	187_46_1	165_25_1	166_6_447	224_25_212	104_25_408	182_6_1	10_25_1	1642_6_400	19_25_1	908_46_37	473_25_51	1474_25_94
155_25_36	309_25_280	194_25_1	707_25_860	133_2_17	88_25_1	273_25_1	137_25_1	69_6_390	83_6_6	1885_25_6	67_25_301	1_6_1	268_25_1	21_2_1	415_2_82	953_25_16	2037_25_168	2_25_1	403_46_1303	327_6_261	186_25_387	287_25_31	1019_6_264	631_6_457	761_25_140	298_25_66	2462_25_391	208_6_1	77_56_74	27_25_1	73_6_1	187_46_1	165_25_1	166_6_459	224_25_200	104_25_415	182_6_1	10_25_1	1642_6_401	19_25_1	908_46_27	473_25_60	1474_25_91
155_25_35	309_25_281	194_25_1	707_25_866	133_2_14	88_25_1	273_25_1	137_25_1	69_6_339	83_6_2	1885_25_2	67_25_255	1_6_1	268_25_1	21_2_1	415_2_81	953_25_15	2037_25_143	2_25_1	403_46_1357	327_6_231	186_25_418	287_25_25	1019_6_262	631_6_445	761_25_129	298_25_61	2462_25_379	208_6_1	77_56_78	27_25_1	73_6_1	187_46_1	165_25_1	166_6_413	224_25_222	104_25_426	182_6_1	10_25_1	1642_6_454	19_25_1	908_46_17	473_25_74	1474_25_92
155_25_30	309_25_275	194_25_1	707_25_854	133_2_13	88_25_1	273_25_1	137_25_1	69_6_313	83_6_1	1885_25_1	67_25_228	1_6_1	268_25_1	21_2_1	415_2_67	953_25_9	2037_25_114	2_25_1	403_46_1375	327_6_211	186_25_427	287_25_30	1019_6_282	631_6_412	761_25_113	298_25_65	2462_25_396	208_6_1	77_56_75	27_25_1	73_6_1	187_46_1	165_25_1	166_6_381	224_25_238	104_25_450	182_6_1	10_25_1	1642_6_511	19_25_1	908_46_19	473_25_74	1474_25_96
155_25_28	309_25_274	194_25_1	707_25_853	133_2_8	88_25_1	273_25_1	137_25_1	67_25_220	69_6_293	1_6_1	268_25_1	21_2_1	415_2_70	953_25_6	2037_25_92	403_46_1380	327_6_206	186_25_435	287_25_39	1019_6_286	631_6_372	761_25_104	298_25_59	2462_25_398	208_6_1	77_56_70	27_25_1	73_6_1	187_46_1	165_25_1	166_6_365	224_25_245	104_25_454	182_6_1	10_25_1	1642_6_538	19_25_1	908_46_21	473_25_82	1474_25_82
155_25_30	309_25_266	194_25_1	707_25_870	133_2_3	88_25_1	273_25_1	137_25_1	67_25_207	69_6_269	1_6_1	268_25_1	21_2_1	415_2_60	953_25_2	2037_25_69	403_46_1398	327_6_234	186_25_447	287_25_42	1019_6_251	631_6_372	761_25_93	298_25_60	2462_25_381	208_6_1	77_56_80	27_25_1	73_6_1	187_46_1	165_25_1	166_6_341	224_25_245	104_25_477	182_6_1	10_25_1	1642_6_559	19_25_1	908_46_28	473_25_84	1474_25_64
155_25_36	309_25_246	707_25_874	133_2_3	88_25_1	273_25_1	137_25_1	67_25_191	69_6_272	1_6_1	27_25_1	21_2_1	415_2_52	2037_25_53	403_46_1419	327_6_239	186_25_436	287_25_49	1019_6_225	631_6_354	761_25_84	298_25_49	2462_25_402	208_6_1	77_56_82	73_6_1	187_46_1	165_25_1	166_6_330	224_25_246	104_25_490	182_6_1	10_25_1	1642_6_598	908_46_39	473_25_90	1474_25_62
155_25_33	309_25_228	707_25_859	133_2_1	88_25_1	273_25_1	137_25_1	67_25_177	69_6_292	1_6_1	27_25_1	21_2_1	415_2_64	2037_25_48	403_46_1430	327_6_256	186_25_424	287_25_57	1019_6_203	631_6_338	761_25_88	298_25_46	2462_25_408	208_6_1	77_56_79	73_6_1	187_46_1	165_25_1	166_6_306	224_25_250	104_25_496	182_6_1	10_25_1	1642_6_624	908_46_47	473_25_95	1474_25_54
155_25_32	309_25_221	707_25_877	133_2_2	88_25_1	273_25_1	137_25_1	67_25_151	69_6_306	1_6_1	27_25_1	21_2_1	415_2_62	2037_25_43	403_46_1402	327_6_267	186_25_401	287_25_62	1019_6_193	631_6_347	761_25_96	298_25_48	2462_25_404	208_6_1	77_56_78	73_6_1	187_46_1	165_25_1	166_6_290	224_25_239	104_25_527	182_6_1	10_25_1	1642_6_646	908_46_56	473_25_110	1474_25_49
155_25_34	309_25_210	707_25_922	133_2_2	88_25_1	273_25_1	137_25_1	67_25_144	69_6_298	1_6_1	27_25_1	21_2_1	415_2_71	2037_25_41	403_46_1416	327_6_237	186_25_404	287_25_66	1019_6_191	631_6_367	761_25_94	298_25_38	2462_25_413	208_6_1	77_56_62	73_6_1	187_46_1	165_25_1	166_6_283	224_25_239	104_25_562	182_6_1	10_25_1	1642_6_608	908_46_62	473_25_112	1474_25_49
155_25_28	309_25_219	707_25_936	133_2_1	88_25_1	273_25_1	137_25_1	67_25_138	69_6_312	1_6_1	27_25_1	21_2_1	415_2_73	2037_25_32	403_46_1440	327_6_214	186_25_397	287_25_72	1019_6_212	631_6_386	761_25_81	298_25_35	2462_25_411	208_6_1	77_56_57	73_6_1	187_46_1	165_25_1	166_6_313	224_25_248	104_25_556	182_6_1	10_25_1	1642_6_594	908_46_69	473_25_108	1474_25_58
155_25_22	309_25_227	707_25_895	182_6_1	88_25_1	273_25_1	137_25_1	67_25_127	69_6_336	1_6_1	27_25_1	415_2_66	2037_25_33	403_46_1476	327_6_198	186_25_410	287_25_73	1019_6_250	631_6_405	761_25_76	298_25_38	2462_25_420	208_6_1	77_56_53	73_6_1	187_46_1	165_25_1	166_6_339	224_25_225	104_25_564	10_25_1	1642_6_566	908_46_67	473_25_115	1474_25_53
155_25_16	309_25_236	707_25_873	182_6_1	88_25_1	273_25_1	137_25_1	67_25_126	69_6_329	1_6_1	27_25_1	415_2_59	2037_25_32	403_46_1561	327_6_196	186_25_426	287_25_67	1019_6_262	631_6_415	761_25_67	298_25_32	2462_25_427	208_6_1	77_56_47	73_6_1	187_46_1	165_25_1	166_6_375	224_25_222	104_25_563	10_25_1	1642_6_589	908_46_59	473_25_128	1474_25_45
155_25_10	309_25_249	707_25_870	182_6_1	88_25_1	273_25_1	137_25_1	67_25_110	69_6_312	1_6_1	27_25_1	415_2_52	2037_25_35	403_46_1575	327_6_179	186_25_445	287_25_63	1019_6_258	631_6_405	761_25_53	298_25_34	2462_25_441	208_6_1	77_56_39	73_6_1	187_46_1	165_25_1	166_6_402	224_25_228	104_25_568	10_25_1	1642_6_583	908_46_51	473_25_130	1474_25_45
155_25_7	309_25_259	707_25_842	182_6_1	88_25_1	273_25_1	137_25_1	67_25_110	69_6_292	1_6_1	27_25_1	415_2_45	2037_25_27	403_46_1566	327_6_165	186_25_456	287_25_84	1019_6_231	631_6_401	761_25_46	298_25_33	2462_25_438	208_6_1	77_56_34	73_6_1	187_46_1	165_25_1	166_6_417	224_25_211	104_25_530	10_25_1	1642_6_612	908_46_41	473_25_125	1474_25_50
155_25_9	309_25_261	707_25_856	182_6_1	88_25_1	273_25_1	137_25_1	67_25_112	69_6_279	1_6_1	27_25_1	415_2_46	2037_25_19	403_46_1572	327_6_170	186_25_434	287_25_104	1019_6_183	631_6_377	761_25_40	298_25_31	2462_25_441	208_6_1	77_56_27	73_6_1	187_46_1	165_25_1	166_6_400	224_25_197	104_25_500	10_25_1	1642_6_645	908_46_39	473_25_124	1474_25_54
155_25_9	309_25_251	707_25_853	182_6_1	88_25_1	273_25_1	137_25_1	67_25_110	69_6_276	1_6_1	27_25_1	415_2_44	2037_25_13	403_46_1553	327_6_165	186_25_419	287_25_121	1019_6_174	631_6_365	761_25_29	298_25_33	2462_25_456	208_6_1	77_56_24	73_6_1	187_46_1	165_25_1	166_6_383	224_25_190	104_25_501	10_25_1	1642_6_658	908_46_46	473_25_127	1474_25_59
155_25_8	309_25_252	707_25_864	182_6_1	88_25_1	273_25_1	137_25_1	67_25_113	69_6_274	1_6_1	27_25_1	415_2_40	2037_25_6	403_46_1544	327_6_157	186_25_407	287_25_127	1019_6_162	631_6_380	761_25_32	298_25_29	2462_25_459	208_6_1	77_56_28	73_6_1	187_46_1	165_25_1	166_6_360	224_25_184	104_25_507	10_25_1	1642_6_647	908_46_47	473_25_125	1474_25_72
155_25_14	309_25_248	707_25_888	182_6_1	88_25_1	273_25_1	137_25_1	67_25_111	69_6_264	1_6_1	27_25_1	415_2_34	2037_25_4	403_46_1535	327_6_158	186_25_413	287_25_146	1019_6_153	631_6_389	761_25_34	298_25_33	2462_25_437	208_6_1	77_56_32	73_6_1	187_46_1	165_25_1	166_6_380	224_25_198	104_25_530	10_25_1	1642_6_643	908_46_50	473_25_114	1474_25_83
155_25_14	309_25_236	707_25_898	182_6_1	88_25_1	273_25_1	137_25_1	67_25_114	69_6_279	1_6_1	27_25_1	415_2_33	2037_25_3	403_46_1588	327_6_159	186_25_397	287_25_164	1019_6_148	631_6_383	761_25_34	298_25_40	2462_25_407	208_6_1	77_56_49	73_6_1	187_46_1	165_25_1	166_6_346	224_25_216	104_25_537	10_25_1	1642_6_641	908_46_61	473_25_107	1474_25_89
155_25_11	309_25_219	707_25_899	182_6_1	88_25_1	273_25_1	137_25_1	67_25_118	69_6_261	1_6_1	27_25_1	415_2_32	2037_25_3	403_46_1658	327_6_151	186_25_364	287_25_159	1019_6_144	631_6_364	761_25_35	298_25_53	2462_25_366	208_6_1	77_56_65	73_6_1	187_46_1	165_25_1	166_6_348	224_25_217	104_25_552	10_25_1	1642_6_643	908_46_64	473_25_106	1474_25_85
155_25_10	309_25_186	707_25_901	182_6_1	88_25_1	273_25_1	137_25_1	67_25_113	69_6_292	1_6_1	27_25_1	415_2_24	2037_25_2	403_46_1736	327_6_136	186_25_341	287_25_158	1019_6_133	631_6_364	761_25_35	298_25_63	2462_25_355	208_6_1	77_56_60	73_6_1	187_46_1	165_25_1	166_6_356	224_25_216	104_25_586	10_25_1	1642_6_637	908_46_79	473_25_101	1474_25_85
155_25_15	309_25_170	707_25_911	182_6_1	88_25_1	273_25_1	137_25_1	67_25_109	69_6_317	1_6_1	27_25_1	415_2_19	2037_25_1	403_46_1805	327_6_139	186_25_339	287_25_154	1019_6_139	631_6_365	761_25_32	298_25_62	2462_25_354	208_6_1	77_56_59	73_6_1	187_46_1	165_25_1	166_6_340	224_25_228	104_25_587	10_25_1	1642_6_635	908_46_80	473_25_87	1474_25_83
155_25_12	309_25_178	707_25_919	88_25_1	273_25_1	137_25_1	67_25_105	69_6_320	182_6_1	27_25_1	415_2_15	1_6_1	403_46_1804	327_6_129	186_25_337	287_25_160	1019_6_136	631_6_386	761_25_36	298_25_62	2462_25_347	208_6_1	77_56_48	73_6_1	187_46_1	165_25_1	166_6_360	224_25_244	104_25_592	10_25_1	1642_6_671	908_46_89	473_25_75	1474_25_74
155_25_7	309_25_189	707_25_909	88_25_1	273_25_1	137_25_1	67_25_114	69_6_301	182_6_1	27_25_1	415_2_11	1_6_1	403_46_1816	327_6_134	186_25_358	287_25_166	1019_6_129	631_6_373	761_25_38	298_25_57	2462_25_365	208_6_1	77_56_27	73_6_1	187_46_1	165_25_1	166_6_380	224_25_257	104_25_586	10_25_1	1642_6_684	908_46_91	473_25_77	1474_25_76
155_25_7	309_25_209	707_25_938	88_25_1	273_25_1	137_25_1	67_25_128	69_6_272	182_6_1	27_25_1	415_2_10	1_6_1	403_46_1786	327_6_144	186_25_373	287_25_173	1019_6_149	631_6_354	761_25_33	298_25_66	2462_25_373	208_6_1	77_56_15	73_6_1	187_46_1	165_25_1	166_6_387	224_25_269	104_25_553	10_25_1	1642_6_708	908_46_82	473_25_67	1474_25_75
155_25_8	309_25_210	707_25_949	88_25_1	273_25_1	137_25_1	67_25_114	69_6_242	182_6_1	27_25_1	415_2_6	1_6_1	403_46_1784	327_6_148	186_25_369	287_25_159	1019_6_166	631_6_337	761_25_25	298_25_61	2462_25_396	208_6_1	77_56_9	73_6_1	187_46_1	165_25_1	166_6_374	224_25_258	104_25_557	10_25_1	1642_6_683	908_46_64	473_25_67	1474_25_83
155_25_7	309_25_212	707_25_974	88_25_1	273_25_1	137_25_1	67_25_121	69_6_220	182_6_1	27_25_1	415_2_6	1_6_1	403_46_1808	327_6_165	186_25_351	287_25_149	1019_6_174	631_6_287	761_25_23	298_25_48	2462_25_396	208_6_1	77_56_7	73_6_1	187_46_1	165_25_1	166_6_357	224_25_245	104_25_543	10_25_1	1642_6_693	908_46_63	473_25_70	1474_25_67
155_25_9	309_25_216	707_25_973	88_25_1	273_25_1	137_25_1	67_25_108	69_6_200	182_6_1	27_25_1	415_2_4	1_6_1	403_46_1825	327_6_166	186_25_342	287_25_154	1019_6_196	631_6_253	761_25_18	298_25_43	2462_25_396	208_6_1	77_56_8	73_6_1	187_46_1	165_25_1	166_6_352	224_25_245	104_25_520	10_25_1	1642_6_690	908_46_71	473_25_77	1474_25_65
155_25_9	309_25_218	707_25_975	88_25_1	273_25_1	137_25_1	67_25_92	69_6_190	182_6_1	27_25_1	415_2_3	1_6_1	403_46_1865	327_6_161	186_25_333	287_25_151	1019_6_211	631_6_264	761_25_24	298_25_44	2462_25_384	208_6_1	77_56_12	73_6_1	187_46_1	165_25_1	166_6_373	224_25_230	104_25_526	10_25_1	1642_6_688	908_46_70	473_25_79	1474_25_70
155_25_11	309_25_212	707_25_1002	88_25_1	273_25_1	137_25_1	67_25_93	69_6_180	182_6_1	27_25_1	415_2_1	1_6_1	403_46_1887	327_6_162	186_25_342	287_25_145	1019_6_203	631_6_261	761_25_25	298_25_38	2462_25_379	208_6_1	77_56_23	73_6_1	187_46_1	165_25_1	166_6_404	224_25_226	104_25_519	10_25_1	1642_6_700	908_46_56	473_25_85	1474_25_76
155_25_13	309_25_208	707_25_1028	88_25_1	273_25_1	137_25_1	67_25_80	69_6_164	182_6_1	27_25_1	1_6_1	403_46_1896	327_6_176	186_25_348	287_25_142	1019_6_184	631_6_266	761_25_29	1474_25_78	2462_25_376	208_6_1	77_56_29	73_6_1	187_46_1	165_25_1	166_6_455	224_25_216	104_25_509	10_25_1	1642_6_744	908_46_35	473_25_85	298_25_36
155_25_12	309_25_200	707_25_1056	88_25_1	273_25_1	137_25_1	67_25_71	69_6_155	182_6_1	27_25_1	1_6_1	403_46_1930	327_6_185	186_25_366	287_25_133	1019_6_181	631_6_271	761_25_24	1474_25_87	2462_25_351	208_6_1	77_56_33	73_6_1	187_46_1	165_25_1	166_6_485	224_25_206	104_25_524	10_25_1	1642_6_778	908_46_33	473_25_92	298_25_43
155_25_12	309_25_205	707_25_1023	88_25_1	273_25_1	137_25_1	67_25_61	69_6_152	182_6_1	27_25_1	1_6_1	403_46_1955	327_6_190	186_25_380	287_25_131	1019_6_171	631_6_262	761_25_20	1474_25_89	2462_25_350	208_6_1	77_56_35	73_6_1	187_46_1	165_25_1	166_6_506	224_25_213	104_25_516	10_25_1	1642_6_798	908_46_34	473_25_97	298_25_46
155_25_11	309_25_208	707_25_993	88_25_1	273_25_1	137_25_1	67_25_59	69_6_142	182_6_1	27_25_1	1_6_1	403_46_1946	327_6_201	186_25_395	287_25_136	1019_6_152	631_6_271	761_25_20	1474_25_85	2462_25_329	208_6_1	77_56_30	73_6_1	187_46_1	165_25_1	166_6_495	224_25_204	104_25_530	10_25_1	1642_6_846	908_46_37	473_25_92	298_25_45
155_25_8	309_25_209	707_25_975	88_25_1	273_25_1	137_25_1	67_25_68	69_6_138	182_6_1	27_25_1	1_6_1	403_46_1956	327_6_193	186_25_396	287_25_140	1019_6_146	631_6_278	761_25_23	1474_25_79	2462_25_352	208_6_1	77_56_37	73_6_1	187_46_1	165_25_1	166_6_480	224_25_208	104_25_532	10_25_1	1642_6_855	908_46_44	473_25_92	298_25_47
155_25_7	309_25_206	707_25_960	88_25_1	273_25_1	137_25_1	67_25_80	69_6_141	182_6_1	27_25_1	1_6_1	403_46_1972	327_6_181	186_25_387	287_25_143	1019_6_119	631_6_250	761_25_25	1474_25_82	2462_25_386	208_6_1	77_56_35	73_6_1	187_46_1	165_25_1	166_6_465	224_25_183	104_25_568	10_25_1	1642_6_819	908_46_56	473_25_90	298_25_40
155_25_7	309_25_196	707_25_935	88_25_1	273_25_1	137_25_1	67_25_87	69_6_164	182_6_1	27_25_1	1_6_1	403_46_1939	327_6_177	186_25_395	287_25_142	1019_6_113	631_6_233	761_25_35	1474_25_89	2462_25_402	208_6_1	77_56_38	73_6_1	187_46_1	165_25_1	166_6_428	224_25_166	104_25_598	10_25_1	1642_6_790	908_46_62	473_25_80	298_25_39
155_25_1	309_25_205	707_25_954	88_25_1	273_25_1	137_25_1	67_25_98	69_6_190	182_6_1	27_25_1	1_6_1	403_46_1937	327_6_170	186_25_385	287_25_129	1019_6_101	631_6_233	761_25_39	1474_25_93	2462_25_398	208_6_1	77_56_33	73_6_1	187_46_1	165_25_1	166_6_383	224_25_151	104_25_597	10_25_1	1642_6_811	908_46_72	473_25_83	298_25_35
155_25_2	309_25_214	707_25_1021	88_25_1	273_25_1	137_25_1	67_25_89	69_6_203	182_6_1	27_25_1	1_6_1	403_46_1914	327_6_169	186_25_383	287_25_119	1019_6_99	631_6_227	761_25_38	1474_25_80	2462_25_367	208_6_1	77_56_23	73_6_1	187_46_1	165_25_1	166_6_372	224_25_127	104_25_567	10_25_1	1642_6_826	908_46_73	473_25_82	298_25_37
155_25_2	309_25_221	707_25_1047	88_25_1	273_25_1	137_25_1	67_25_81	69_6_218	182_6_1	27_25_1	1_6_1	403_46_1877	327_6_169	186_25_341	287_25_110	1019_6_101	631_6_211	761_25_36	1474_25_73	2462_25_352	208_6_1	77_56_18	73_6_1	187_46_1	165_25_1	166_6_397	224_25_116	104_25_557	10_25_1	1642_6_834	908_46_70	473_25_84	298_25_36
155_25_5	309_25_229	707_25_1069	88_25_1	273_25_1	137_25_1	67_25_82	69_6_196	182_6_1	27_25_1	1_6_1	403_46_1888	327_6_170	186_25_325	287_25_110	1019_6_102	631_6_227	761_25_36	1474_25_75	2462_25_331	208_6_1	77_56_11	73_6_1	187_46_1	165_25_1	166_6_410	224_25_111	104_25_544	10_25_1	1642_6_830	908_46_55	473_25_95	298_25_31
155_25_5	309_25_223	707_25_1118	88_25_1	273_25_1	137_25_1	67_25_94	69_6_181	182_6_1	27_25_1	1_6_1	403_46_1918	327_6_168	186_25_326	287_25_108	1019_6_111	631_6_234	761_25_34	1474_25_84	2462_25_310	208_6_1	77_56_5	73_6_1	187_46_1	165_25_1	166_6_422	224_25_121	104_25_544	10_25_1	1642_6_802	908_46_40	473_25_98	298_25_29
155_25_2	309_25_215	707_25_1117	88_25_1	273_25_1	137_25_1	67_25_99	69_6_186	182_6_1	27_25_1	1_6_1	403_46_1987	327_6_155	186_25_313	287_25_97	1019_6_121	631_6_216	761_25_28	1474_25_92	2462_25_303	208_6_1	77_56_8	73_6_1	187_46_1	165_25_1	166_6_443	224_25_126	104_25_588	10_25_1	1642_6_786	908_46_31	473_25_104	298_25_28
155_25_1	309_25_200	707_25_1137	88_25_1	273_25_1	137_25_1	67_25_106	69_6_178	182_6_1	27_25_1	1_6_1	403_46_2071	327_6_162	186_25_303	287_25_110	1019_6_130	631_6_206	761_25_28	1474_25_93	2462_25_318	208_6_1	77_56_11	73_6_1	187_46_1	165_25_1	166_6_434	224_25_127	104_25_584	10_25_1	1642_6_762	908_46_27	473_25_101	298_25_24
155_25_1	309_25_188	707_25_1155	88_25_1	273_25_1	137_25_1	67_25_109	69_6_164	182_6_1	27_25_1	1_6_1	403_46_2142	327_6_159	186_25_300	287_25_122	1019_6_142	631_6_178	761_25_28	1474_25_89	2462_25_287	208_6_1	77_56_15	73_6_1	187_46_1	165_25_1	166_6_465	224_25_122	104_25_577	10_25_1	1642_6_769	908_46_29	473_25_92	298_25_15
155_25_1	309_25_184	707_25_1171	88_25_1	273_25_1	137_25_1	67_25_123	69_6_164	182_6_1	27_25_1	1_6_1	403_46_2148	327_6_159	186_25_297	287_25_136	1019_6_147	631_6_167	761_25_35	1474_25_67	2462_25_268	208_6_1	77_56_15	73_6_1	187_46_1	165_25_1	166_6_489	224_25_117	104_25_594	10_25_1	1642_6_745	908_46_31	473_25_101	298_25_16
155_25_1	309_25_182	707_25_1164	88_25_1	273_25_1	137_25_1	67_25_134	69_6_175	182_6_1	27_25_1	1_6_1	403_46_2158	327_6_160	186_25_271	287_25_133	1019_6_150	631_6_149	761_25_27	1474_25_71	2462_25_266	208_6_1	77_56_14	73_6_1	187_46_1	165_25_1	166_6_480	224_25_111	104_25_608	10_25_1	1642_6_753	908_46_28	473_25_94	298_25_13
155_25_1	309_25_190	707_25_1144	88_25_1	273_25_1	137_25_1	67_25_141	69_6_190	182_6_1	27_25_1	1_6_1	403_46_2168	327_6_155	186_25_256	287_25_125	1019_6_134	631_6_123	761_25_35	1474_25_70	2462_25_266	208_6_1	77_56_13	73_6_1	187_46_1	165_25_1	166_6_466	224_25_103	104_25_657	10_25_1	1642_6_755	908_46_27	473_25_99	298_25_12
155_25_1	309_25_194	707_25_1153	88_25_1	273_25_1	137_25_1	67_25_144	69_6_195	182_6_1	27_25_1	1_6_1	403_46_2176	327_6_166	186_25_235	287_25_140	1019_6_105	631_6_132	761_25_50	1474_25_51	2462_25_263	208_6_1	77_56_12	73_6_1	187_46_1	165_25_1	166_6_455	224_25_102	104_25_679	10_25_1	1642_6_780	908_46_22	473_25_102	298_25_11
155_25_1	309_25_182	707_25_1189	88_25_1	273_25_1	137_25_1	67_25_141	69_6_210	182_6_1	27_25_1	1_6_1	403_46_2193	327_6_156	186_25_218	287_25_142	1019_6_75	631_6_137	761_25_55	1474_25_45	2462_25_255	208_6_1	77_56_15	73_6_1	187_46_1	165_25_1	166_6_423	224_25_101	104_25_667	10_25_1	1642_6_826	908_46_15	473_25_92	298_25_18
155_25_1	309_25_185	707_25_1199	88_25_1	273_25_1	137_25_1	67_25_153	69_6_237	182_6_1	27_25_1	1_6_1	403_46_2172	327_6_160	186_25_209	287_25_148	1019_6_62	631_6_154	761_25_55	1474_25_37	2462_25_274	208_6_1	77_56_15	73_6_1	187_46_1	165_25_1	166_6_396	224_25_94	104_25_655	10_25_1	1642_6_829	908_46_8	473_25_83	298_25_19
155_25_1	309_25_182	707_25_1199	88_25_1	273_25_1	137_25_1	67_25_138	69_6_260	182_6_1	27_25_1	1_6_1	403_46_2179	327_6_151	186_25_203	287_25_137	1019_6_58	631_6_146	761_25_57	1474_25_30	2462_25_288	208_6_1	77_56_15	73_6_1	187_46_1	165_25_1	166_6_393	224_25_97	104_25_658	10_25_1	1642_6_839	908_46_7	473_25_73	298_25_23
155_25_1	309_25_175	707_25_1164	88_25_1	273_25_1	137_25_1	67_25_138	69_6_278	182_6_1	27_25_1	1_6_1	403_46_2146	327_6_156	186_25_197	287_25_134	1019_6_58	631_6_155	761_25_62	1474_25_31	2462_25_298	208_6_1	77_56_17	73_6_1	187_46_1	165_25_1	166_6_381	224_25_96	104_25_678	10_25_1	1642_6_827	908_46_6	473_25_68	298_25_28
155_25_1	309_25_185	707_25_1132	88_25_1	273_25_1	137_25_1	67_25_136	69_6_280	182_6_1	27_25_1	1_6_1	403_46_2175	327_6_140	186_25_196	287_25_145	1019_6_61	631_6_133	761_25_71	1474_25_26	2462_25_307	208_6_1	77_56_16	73_6_1	187_46_1	165_25_1	166_6_376	224_25_100	104_25_696	10_25_1	1642_6_775	908_46_6	473_25_77	298_25_31
155_25_1	309_25_184	707_25_1104	88_25_1	273_25_1	137_25_1	67_25_129	69_6_301	182_6_1	27_25_1	1_6_1	403_46_2196	327_6_117	186_25_193	287_25_154	1019_6_51	631_6_118	761_25_73	1474_25_26	2462_25_277	208_6_1	77_56_16	73_6_1	187_46_1	165_25_1	166_6_388	224_25_108	104_25_722	10_25_1	1642_6_759	908_46_3	473_25_78	298_25_33
155_25_1	309_25_181	707_25_1096	88_25_1	273_25_1	137_25_1	67_25_118	69_6_335	182_6_1	27_25_1	1_6_1	403_46_2255	327_6_107	186_25_191	287_25_166	1019_6_58	631_6_102	761_25_70	1474_25_21	2462_25_277	208_6_1	77_56_21	73_6_1	187_46_1	165_25_1	166_6_403	224_25_108	104_25_721	10_25_1	1642_6_738	908_46_2	473_25_78	298_25_38
155_25_1	309_25_181	707_25_1109	88_25_1	273_25_1	137_25_1	67_25_127	69_6_328	182_6_1	27_25_1	1_6_1	403_46_2312	327_6_97	186_25_204	287_25_173	1019_6_70	631_6_86	761_25_61	1474_25_15	2462_25_258	208_6_1	77_56_25	73_6_1	187_46_1	165_25_1	166_6_386	224_25_104	104_25_705	10_25_1	1642_6_704	908_46_1	473_25_100	298_25_43
155_25_1	309_25_206	707_25_1129	88_25_1	273_25_1	137_25_1	67_25_141	69_6_336	182_6_1	27_25_1	1_6_1	403_46_2336	327_6_89	186_25_212	287_25_161	1019_6_58	631_6_77	761_25_53	1474_25_13	2462_25_253	208_6_1	77_56_29	73_6_1	187_46_1	165_25_1	166_6_399	224_25_101	104_25_685	10_25_1	1642_6_715	473_25_93	298_25_37
155_25_1	309_25_204	707_25_1157	88_25_1	273_25_1	137_25_1	67_25_158	69_6_316	182_6_1	27_25_1	1_6_1	403_46_2371	327_6_84	186_25_218	287_25_151	1019_6_57	631_6_54	761_25_36	1474_25_10	2462_25_242	208_6_1	77_56_29	73_6_1	187_46_1	165_25_1	166_6_398	224_25_108	104_25_658	10_25_1	1642_6_726	473_25_101	298_25_37
155_25_1	309_25_205	707_25_1175	88_25_1	273_25_1	137_25_1	67_25_177	69_6_288	182_6_1	27_25_1	1_6_1	403_46_2386	327_6_90	186_25_236	287_25_132	1019_6_48	631_6_67	761_25_27	1474_25_7	2462_25_243	208_6_1	77_56_21	73_6_1	187_46_1	165_25_1	166_6_398	224_25_115	104_25_630	10_25_1	1642_6_744	473_25_103	298_25_46
155_25_1	309_25_197	707_25_1167	88_25_1	273_25_1	137_25_1	67_25_191	69_6_266	182_6_1	27_25_1	1_6_1	403_46_2419	327_6_97	186_25_219	287_25_120	1019_6_43	631_6_71	761_25_20	1474_25_6	2462_25_239	208_6_1	77_56_27	73_6_1	187_46_1	165_25_1	166_6_407	224_25_101	104_25_619	10_25_1	1642_6_726	473_25_112	298_25_52
155_25_1	309_25_188	707_25_1198	88_25_1	273_25_1	137_25_1	67_25_189	69_6_243	182_6_1	27_25_1	1_6_1	403_46_2502	327_6_90	186_25_229	287_25_117	1019_6_28	631_6_88	761_25_11	1474_25_2	2462_25_242	208_6_1	77_56_34	73_6_1	187_46_1	165_25_1	166_6_414	224_25_102	104_25_606	10_25_1	1642_6_746	473_25_105	298_25_58
155_25_1	309_25_193	707_25_1186	88_25_1	273_25_1	137_25_1	67_25_187	69_6_221	182_6_1	27_25_1	1_6_1	403_46_2472	327_6_107	186_25_228	287_25_118	1019_6_31	631_6_91	761_25_6	1474_25_2	2462_25_245	208_6_1	77_56_40	73_6_1	187_46_1	165_25_1	166_6_422	224_25_92	104_25_618	10_25_1	1642_6_730	473_25_87	298_25_58
1019_6_31	309_25_182	707_25_1216	88_25_1	273_25_1	137_25_1	67_25_192	69_6_219	182_6_1	27_25_1	1_6_1	403_46_2461	187_46_1	186_25_218	287_25_106	327_6_129	631_6_88	761_25_3	2462_25_232	208_6_1	77_56_46	73_6_1	165_25_1	166_6_421	224_25_89	104_25_599	10_25_1	1642_6_749	473_25_92	298_25_59
1019_6_34	309_25_179	707_25_1245	88_25_1	273_25_1	137_25_1	67_25_193	69_6_219	182_6_1	27_25_1	1_6_1	403_46_2415	187_46_1	186_25_208	287_25_87	327_6_157	631_6_91	2462_25_235	208_6_1	77_56_48	73_6_1	165_25_1	166_6_384	224_25_94	104_25_580	10_25_1	1642_6_779	473_25_93	298_25_47
1019_6_43	309_25_190	707_25_1194	88_25_1	273_25_1	137_25_1	67_25_183	69_6_274	182_6_1	27_25_1	1_6_1	403_46_2426	187_46_1	186_25_204	287_25_95	327_6_159	631_6_88	2462_25_257	208_6_1	77_56_40	73_6_1	165_25_1	166_6_348	224_25_98	104_25_575	10_25_1	1642_6_786	473_25_91	298_25_48
1019_6_44	309_25_207	707_25_1191	88_25_1	273_25_1	137_25_1	67_25_197	69_6_295	182_6_1	27_25_1	1_6_1	403_46_2450	187_46_1	186_25_214	287_25_97	327_6_160	631_6_90	2462_25_256	208_6_1	77_56_32	73_6_1	165_25_1	166_6_340	224_25_116	104_25_555	10_25_1	1642_6_788	473_25_100	298_25_53
1019_6_53	309_25_220	707_25_1151	88_25_1	273_25_1	137_25_1	67_25_211	69_6_320	182_6_1	27_25_1	1_6_1	403_46_2450	187_46_1	186_25_219	287_25_95	327_6_165	631_6_91	2462_25_242	208_6_1	77_56_32	73_6_1	165_25_1	166_6_336	224_25_116	104_25_538	10_25_1	1642_6_781	473_25_93	298_25_53
1019_6_50	309_25_219	707_25_1147	88_25_1	273_25_1	137_25_1	67_25_216	69_6_317	182_6_1	27_25_1	1_6_1	403_46_2483	187_46_1	186_25_233	287_25_102	327_6_168	631_6_78	2462_25_243	208_6_1	77_56_31	73_6_1	165_25_1	166_6_347	224_25_130	104_25_522	10_25_1	1642_6_767	473_25_78	298_25_44
1019_6_56	309_25_230	707_25_1136	88_25_1	273_25_1	137_25_1	67_25_232	69_6_337	182_6_1	27_25_1	1_6_1	403_46_2481	187_46_1	186_25_228	287_25_90	327_6_147	631_6_67	2462_25_246	208_6_1	77_56_32	73_6_1	165_25_1	166_6_358	224_25_132	104_25_484	10_25_1	1642_6_767	473_25_61	298_25_43
1019_6_53	309_25_226	707_25_1100	88_25_1	273_25_1	137_25_1	67_25_261	69_6_325	182_6_1	27_25_1	1_6_1	403_46_2457	187_46_1	186_25_241	287_25_81	327_6_129	631_6_64	2462_25_246	208_6_1	77_56_30	73_6_1	165_25_1	166_6_374	224_25_125	104_25_486	10_25_1	1642_6_753	473_25_62	298_25_38
1019_6_68	309_25_224	707_25_1096	88_25_1	273_25_1	137_25_1	67_25_272	69_6_315	182_6_1	27_25_1	1_6_1	403_46_2409	187_46_1	186_25_236	287_25_81	327_6_118	631_6_74	2462_25_251	208_6_1	77_56_25	73_6_1	165_25_1	166_6_365	224_25_118	104_25_488	10_25_1	1642_6_785	473_25_68	298_25_31
1019_6_79	309_25_213	707_25_1069	88_25_1	273_25_1	137_25_1	67_25_276	69_6_308	182_6_1	27_25_1	1_6_1	403_46_2429	187_46_1	186_25_228	287_25_82	327_6_120	631_6_77	2462_25_254	208_6_1	77_56_19	73_6_1	165_25_1	166_6_347	224_25_111	104_25_494	10_25_1	1642_6_819	473_25_59	298_25_30
1019_6_70	309_25_202	707_25_1040	88_25_1	273_25_1	137_25_1	67_25_283	69_6_271	182_6_1	27_25_1	1_6_1	403_46_2467	187_46_1	186_25_218	287_25_85	327_6_128	631_6_67	2462_25_265	208_6_1	77_56_15	73_6_1	165_25_1	166_6_351	224_25_105	104_25_506	10_25_1	1642_6_838	473_25_60	298_25_33
1019_6_78	309_25_198	707_25_1044	88_25_1	273_25_1	137_25_1	67_25_278	69_6_275	182_6_1	27_25_1	1_6_1	403_46_2493	187_46_1	186_25_215	287_25_100	327_6_115	631_6_53	2462_25_255	208_6_1	77_56_8	73_6_1	165_25_1	166_6_331	224_25_106	104_25_455	10_25_1	1642_6_887	473_25_50	298_25_42
1019_6_74	309_25_183	707_25_1046	88_25_1	273_25_1	137_25_1	67_25_258	69_6_273	182_6_1	27_25_1	1_6_1	403_46_2448	187_46_1	186_25_222	287_25_105	327_6_100	631_6_46	2462_25_252	208_6_1	77_56_11	73_6_1	165_25_1	166_6_323	224_25_107	104_25_475	10_25_1	1642_6_951	473_25_53	298_25_46
1019_6_70	309_25_174	707_25_1096	88_25_1	273_25_1	137_25_1	67_25_228	69_6_289	182_6_1	27_25_1	1_6_1	403_46_2425	187_46_1	186_25_226	287_25_105	327_6_90	631_6_53	2462_25_244	208_6_1	77_56_15	73_6_1	165_25_1	166_6_325	224_25_113	104_25_443	10_25_1	1642_6_986	473_25_48	298_25_42
1019_6_66	309_25_188	707_25_1118	88_25_1	273_25_1	137_25_1	67_25_200	69_6_294	182_6_1	27_25_1	1_6_1	403_46_2418	187_46_1	186_25_217	287_25_105	327_6_86	631_6_59	2462_25_243	208_6_1	77_56_17	73_6_1	165_25_1	166_6_317	224_25_113	104_25_423	10_25_1	1642_6_960	473_25_49	298_25_42
1019_6_58	309_25_184	707_25_1153	88_25_1	273_25_1	137_25_1	67_25_184	69_6_313	182_6_1	27_25_1	1_6_1	403_46_2389	187_46_1	186_25_199	287_25_95	327_6_65	631_6_70	2462_25_248	208_6_1	77_56_17	73_6_1	165_25_1	166_6_279	224_25_112	104_25_398	10_25_1	1642_6_926	473_25_45	298_25_45
1019_6_63	309_25_212	707_25_1167	88_25_1	273_25_1	137_25_1	67_25_174	69_6_320	182_6_1	27_25_1	1_6_1	403_46_2428	187_46_1	186_25_202	287_25_91	327_6_60	631_6_81	2462_25_230	208_6_1	77_56_13	73_6_1	165_25_1	166_6_239	224_25_115	104_25_365	10_25_1	1642_6_903	473_25_49	298_25_40
1019_6_60	309_25_217	707_25_1210	88_25_1	273_25_1	137_25_1	67_25_167	69_6_335	182_6_1	27_25_1	1_6_1	403_46_2426	187_46_1	186_25_203	287_25_95	327_6_60	631_6_95	2462_25_229	208_6_1	77_56_12	73_6_1	165_25_1	166_6_200	224_25_119	104_25_356	10_25_1	1642_6_927	473_25_45	298_25_34
1019_6_68	309_25_228	707_25_1290	88_25_1	273_25_1	137_25_1	67_25_162	69_6_337	182_6_1	27_25_1	1_6_1	403_46_2504	187_46_1	186_25_194	287_25_89	327_6_68	631_6_98	2462_25_213	208_6_1	77_56_12	73_6_1	165_25_1	166_6_177	224_25_123	104_25_332	10_25_1	1642_6_928	473_25_41	298_25_33
1019_6_69	309_25_253	707_25_1354	88_25_1	273_25_1	137_25_1	67_25_168	69_6_347	182_6_1	27_25_1	1_6_1	403_46_2616	187_46_1	186_25_196	287_25_81	327_6_64	631_6_98	2462_25_189	208_6_1	77_56_16	73_6_1	165_25_1	166_6_181	224_25_123	104_25_316	10_25_1	1642_6_898	473_25_39	298_25_32
1019_6_70	309_25_264	707_25_1408	88_25_1	273_25_1	137_25_1	67_25_160	69_6_316	182_6_1	27_25_1	1_6_1	403_46_2744	187_46_1	186_25_193	287_25_64	327_6_62	631_6_95	2462_25_164	208_6_1	77_56_13	73_6_1	165_25_1	166_6_202	224_25_130	104_25_291	10_25_1	1642_6_890	473_25_35	298_25_31
1019_6_63	309_25_253	707_25_1458	88_25_1	273_25_1	137_25_1	67_25_155	69_6_272	182_6_1	27_25_1	1_6_1	403_46_2867	187_46_1	186_25_186	287_25_46	327_6_59	631_6_95	2462_25_157	208_6_1	77_56_9	73_6_1	165_25_1	166_6_224	224_25_132	104_25_276	10_25_1	1642_6_878	473_25_27	298_25_31
1019_6_64	309_25_260	707_25_1499	88_25_1	273_25_1	137_25_1	67_25_148	69_6_227	182_6_1	27_25_1	1_6_1	403_46_2929	187_46_1	186_25_170	287_25_38	327_6_60	631_6_96	2462_25_160	208_6_1	77_56_10	73_6_1	165_25_1	166_6_257	224_25_123	104_25_276	10_25_1	1642_6_872	473_25_23	298_25_29
1019_6_70	309_25_250	707_25_1534	88_25_1	273_25_1	137_25_1	67_25_145	69_6_209	182_6_1	27_25_1	1_6_1	403_46_2982	187_46_1	186_25_155	287_25_41	327_6_60	631_6_99	2462_25_162	208_6_1	77_56_9	73_6_1	165_25_1	166_6_288	224_25_130	104_25_253	10_25_1	1642_6_874	473_25_30	298_25_24
1019_6_77	309_25_251	707_25_1491	88_25_1	273_25_1	137_25_1	67_25_144	69_6_212	182_6_1	27_25_1	1_6_1	403_46_2966	187_46_1	186_25_145	287_25_45	327_6_45	631_6_90	2462_25_160	208_6_1	77_56_8	73_6_1	165_25_1	166_6_312	224_25_127	104_25_255	10_25_1	1642_6_845	473_25_35	298_25_26
1019_6_76	309_25_254	707_25_1441	88_25_1	273_25_1	137_25_1	67_25_135	69_6_223	182_6_1	27_25_1	1_6_1	403_46_2940	187_46_1	186_25_140	287_25_39	327_6_42	631_6_81	2462_25_155	208_6_1	77_56_7	73_6_1	165_25_1	166_6_299	224_25_117	104_25_254	10_25_1	1642_6_873	473_25_45	298_25_33
1019_6_76	309_25_253	707_25_1397	88_25_1	273_25_1	137_25_1	67_25_125	69_6_228	182_6_1	27_25_1	1_6_1	403_46_2864	187_46_1	186_25_135	287_25_36	327_6_36	631_6_75	2462_25_162	208_6_1	77_56_12	73_6_1	165_25_1	166_6_286	224_25_105	104_25_233	10_25_1	1642_6_891	473_25_57	298_25_34
1019_6_76	309_25_249	707_25_1371	88_25_1	273_25_1	137_25_1	67_25_122	69_6_241	182_6_1	27_25_1	1_6_1	403_46_2792	187_46_1	186_25_133	287_25_36	327_6_30	631_6_65	2462_25_161	208_6_1	77_56_10	73_6_1	165_25_1	166_6_255	224_25_112	104_25_235	10_25_1	1642_6_885	473_25_60	298_25_32
1019_6_68	309_25_245	707_25_1415	88_25_1	273_25_1	137_25_1	67_25_121	69_6_234	182_6_1	27_25_1	1_6_1	403_46_2718	187_46_1	186_25_128	287_25_34	327_6_27	631_6_68	2462_25_148	208_6_1	77_56_18	73_6_1	165_25_1	166_6_233	224_25_118	104_25_240	10_25_1	1642_6_861	473_25_61	298_25_39
1019_6_66	309_25_249	707_25_1424	88_25_1	273_25_1	137_25_1	67_25_107	69_6_263	182_6_1	27_25_1	1_6_1	403_46_2757	187_46_1	186_25_130	287_25_31	327_6_32	631_6_90	2462_25_130	208_6_1	77_56_26	73_6_1	165_25_1	166_6_208	224_25_125	104_25_243	10_25_1	1642_6_838	473_25_66	298_25_45
1019_6_68	309_25_260	707_25_1439	88_25_1	273_25_1	137_25_1	67_25_97	69_6_261	182_6_1	27_25_1	1_6_1	403_46_2714	187_46_1	186_25_120	287_25_31	327_6_33	631_6_105	2462_25_111	208_6_1	77_56_24	73_6_1	165_25_1	166_6_196	224_25_136	104_25_282	10_25_1	1642_6_819	473_25_73	298_25_52
1019_6_74	309_25_272	707_25_1470	88_25_1	273_25_1	137_25_1	67_25_78	69_6_257	182_6_1	27_25_1	1_6_1	403_46_2762	187_46_1	186_25_118	287_25_27	327_6_27	631_6_118	2462_25_109	208_6_1	77_56_22	73_6_1	165_25_1	166_6_174	224_25_133	104_25_283	10_25_1	1642_6_794	473_25_79	298_25_63
1019_6_80	309_25_282	707_25_1517	88_25_1	273_25_1	137_25_1	67_25_79	69_6_253	182_6_1	27_25_1	1_6_1	403_46_2816	187_46_1	186_25_113	287_25_25	327_6_31	631_6_136	2462_25_112	208_6_1	77_56_18	73_6_1	165_25_1	166_6_167	224_25_126	104_25_285	10_25_1	1642_6_783	473_25_78	298_25_74
1019_6_84	309_25_301	707_25_1533	88_25_1	273_25_1	137_25_1	67_25_78	69_6_246	182_6_1	27_25_1	1_6_1	403_46_2856	187_46_1	186_25_108	287_25_21	327_6_22	631_6_135	2462_25_118	208_6_1	77_56_15	73_6_1	165_25_1	166_6_163	224_25_108	104_25_280	10_25_1	1642_6_831	473_25_75	298_25_84
1019_6_79	309_25_321	707_25_1550	88_25_1	273_25_1	137_25_1	67_25_73	69_6_234	182_6_1	27_25_1	1_6_1	403_46_2902	187_46_1	186_25_108	287_25_21	327_6_20	631_6_136	2462_25_138	208_6_1	77_56_12	73_6_1	165_25_1	166_6_172	224_25_108	104_25_270	10_25_1	1642_6_913	473_25_85	298_25_85
1019_6_82	309_25_350	707_25_1565	88_25_1	273_25_1	137_25_1	67_25_62	69_6_231	182_6_1	27_25_1	1_6_1	403_46_2901	187_46_1	186_25_101	287_25_26	327_6_17	631_6_146	2462_25_137	208_6_1	77_56_9	73_6_1	165_25_1	166_6_192	224_25_100	104_25_277	10_25_1	1642_6_957	473_25_80	298_25_88
1019_6_70	309_25_361	707_25_1590	88_25_1	273_25_1	137_25_1	67_25_73	69_6_239	182_6_1	27_25_1	1_6_1	403_46_2910	187_46_1	186_25_97	287_25_29	327_6_9	631_6_161	2462_25_141	208_6_1	77_56_3	73_6_1	165_25_1	166_6_221	224_25_103	104_25_292	10_25_1	1642_6_954	473_25_74	298_25_92
1019_6_57	309_25_364	707_25_1600	88_25_1	273_25_1	137_25_1	67_25_67	69_6_252	182_6_1	27_25_1	1_6_1	403_46_2900	187_46_1	186_25_87	287_25_32	327_6_5	631_6_151	2462_25_138	208_6_1	77_56_1	73_6_1	165_25_1	166_6_220	224_25_113	104_25_283	10_25_1	1642_6_974	473_25_83	298_25_105
1019_6_54	309_25_348	707_25_1609	88_25_1	273_25_1	137_25_1	67_25_60	69_6_268	182_6_1	27_25_1	1_6_1	403_46_2898	187_46_1	186_25_72	287_25_28	327_6_2	631_6_150	2462_25_141	208_6_1	73_6_1	165_25_1	166_6_199	224_25_132	104_25_296	10_25_1	1642_6_940	473_25_72	298_25_113
309_25_334	707_25_1567	88_25_1	273_25_1	137_25_1	67_25_61	69_6_297	182_6_1	27_25_1	1_6_1	403_46_2865	1019_6_47	186_25_73	287_25_20	187_46_1	631_6_127	2462_25_134	208_6_1	73_6_1	165_25_1	166_6_193	224_25_139	104_25_292	10_25_1	1642_6_953	473_25_56	298_25_132
309_25_316	707_25_1503	88_25_1	273_25_1	137_25_1	67_25_65	69_6_316	182_6_1	27_25_1	1_6_1	403_46_2830	1019_6_38	186_25_68	287_25_18	187_46_1	631_6_117	2462_25_123	208_6_1	73_6_1	165_25_1	166_6_195	224_25_132	104_25_276	10_25_1	1642_6_955	473_25_51	298_25_126
309_25_307	707_25_1475	88_25_1	273_25_1	137_25_1	67_25_73	69_6_321	182_6_1	27_25_1	1_6_1	403_46_2737	1019_6_39	186_25_60	287_25_19	187_46_1	631_6_125	2462_25_111	208_6_1	73_6_1	165_25_1	166_6_173	224_25_132	104_25_277	10_25_1	1642_6_870	473_25_44	298_25_112
309_25_301	707_25_1447	88_25_1	273_25_1	137_25_1	67_25_61	69_6_336	182_6_1	27_25_1	1_6_1	403_46_2718	1019_6_41	186_25_68	287_25_18	187_46_1	631_6_129	2462_25_106	208_6_1	73_6_1	165_25_1	166_6_163	224_25_120	104_25_274	10_25_1	1642_6_831	473_25_48	298_25_87
309_25_291	707_25_1449	88_25_1	273_25_1	137_25_1	67_25_52	69_6_345	182_6_1	27_25_1	1_6_1	403_46_2718	1019_6_43	186_25_65	287_25_21	187_46_1	631_6_124	2462_25_105	208_6_1	73_6_1	165_25_1	166_6_175	224_25_115	104_25_267	10_25_1	1642_6_809	473_25_66	298_25_82
309_25_295	707_25_1448	88_25_1	273_25_1	137_25_1	67_25_42	69_6_334	182_6_1	27_25_1	1_6_1	403_46_2783	1019_6_45	186_25_65	287_25_20	187_46_1	631_6_114	2462_25_108	208_6_1	73_6_1	165_25_1	166_6_173	224_25_105	104_25_258	10_25_1	1642_6_801	473_25_75	298_25_71
309_25_302	707_25_1431	88_25_1	273_25_1	137_25_1	67_25_39	69_6_333	182_6_1	27_25_1	1_6_1	403_46_2860	1019_6_46	186_25_69	287_25_22	187_46_1	631_6_96	2462_25_104	208_6_1	73_6_1	165_25_1	166_6_182	224_25_92	104_25_261	10_25_1	1642_6_800	473_25_87	298_25_56
309_25_326	707_25_1412	88_25_1	273_25_1	137_25_1	67_25_38	69_6_331	182_6_1	27_25_1	1_6_1	403_46_2959	1019_6_38	186_25_70	287_25_24	187_46_1	631_6_106	2462_25_101	208_6_1	73_6_1	165_25_1	166_6_194	224_25_77	104_25_269	10_25_1	1642_6_864	473_25_87	298_25_71
309_25_338	707_25_1385	88_25_1	273_25_1	137_25_1	67_25_35	69_6_331	182_6_1	27_25_1	1_6_1	403_46_3042	1019_6_24	186_25_67	287_25_20	187_46_1	631_6_100	2462_25_86	208_6_1	73_6_1	165_25_1	166_6_177	224_25_51	104_25_271	10_25_1	1642_6_975	473_25_87	298_25_74
309_25_330	707_25_1360	88_25_1	273_25_1	137_25_1	67_25_37	69_6_330	182_6_1	27_25_1	1_6_1	403_46_3098	1019_6_14	186_25_62	287_25_15	187_46_1	631_6_96	2462_25_90	208_6_1	73_6_1	165_25_1	166_6_168	224_25_40	104_25_289	10_25_1	1642_6_1041	473_25_87	298_25_80
309_25_325	707_25_1351	88_25_1	273_25_1	137_25_1	67_25_49	69_6_317	182_6_1	27_25_1	1_6_1	403_46_3141	1019_6_10	186_25_64	287_25_16	187_46_1	631_6_95	2462_25_92	208_6_1	73_6_1	165_25_1	166_6_158	224_25_36	104_25_291	10_25_1	1642_6_1053	473_25_77	298_25_92
309_25_347	707_25_1340	88_25_1	273_25_1	137_25_1	67_25_63	69_6_335	182_6_1	27_25_1	1_6_1	403_46_3171	1019_6_13	186_25_67	287_25_17	187_46_1	631_6_88	2462_25_89	208_6_1	73_6_1	165_25_1	166_6_158	224_25_40	104_25_306	10_25_1	1642_6_1039	473_25_85	298_25_104
309_25_340	707_25_1336	88_25_1	273_25_1	137_25_1	67_25_65	69_6_344	182_6_1	27_25_1	1_6_1	403_46_3098	1019_6_15	186_25_71	287_25_17	187_46_1	631_6_86	2462_25_88	208_6_1	73_6_1	165_25_1	166_6_154	224_25_44	104_25_292	10_25_1	1642_6_1036	473_25_83	298_25_124
309_25_336	707_25_1317	88_25_1	273_25_1	137_25_1	67_25_69	69_6_358	182_6_1	27_25_1	1_6_1	403_46_2997	1019_6_9	186_25_73	287_25_12	187_46_1	631_6_76	2462_25_100	208_6_1	73_6_1	165_25_1	166_6_173	224_25_53	104_25_297	10_25_1	1642_6_1042	473_25_81	298_25_148
309_25_326	707_25_1316	88_25_1	273_25_1	137_25_1	67_25_69	69_6_377	182_6_1	27_25_1	1_6_1	403_46_2936	1019_6_2	186_25_65	287_25_10	187_46_1	631_6_60	2462_25_104	208_6_1	73_6_1	165_25_1	166_6_177	224_25_72	104_25_302	10_25_1	1642_6_1039	473_25_76	298_25_175
309_25_295	707_25_1275	88_25_1	273_25_1	137_25_1	67_25_69	69_6_369	182_6_1	27_25_1	1_6_1	403_46_2896	1019_6_1	186_25_51	287_25_8	187_46_1	631_6_66	2462_25_104	208_6_1	73_6_1	165_25_1	166_6_155	224_25_85	104_25_303	10_25_1	1642_6_1044	473_25_83	298_25_174
309_25_277	707_25_1282	88_25_1	273_25_1	137_25_1	67_25_66	69_6_382	27_25_1	1_6_1	403_46_2923	187_46_1	186_25_42	287_25_6	631_6_78	2462_25_101	208_6_1	73_6_1	165_25_1	166_6_146	224_25_110	104_25_298	10_25_1	1642_6_998	473_25_94	298_25_183
309_25_252	707_25_1319	88_25_1	273_25_1	137_25_1	67_25_59	69_6_417	27_25_1	1_6_1	403_46_3013	187_46_1	186_25_29	287_25_5	631_6_83	2462_25_93	208_6_1	73_6_1	165_25_1	166_6_127	224_25_127	104_25_269	10_25_1	1642_6_933	473_25_98	298_25_190
309_25_241	707_25_1313	88_25_1	273_25_1	137_25_1	67_25_60	69_6_412	27_25_1	1_6_1	403_46_3127	187_46_1	186_25_22	287_25_3	631_6_91	2462_25_88	208_6_1	73_6_1	165_25_1	166_6_122	224_25_134	104_25_257	10_25_1	1642_6_862	473_25_105	298_25_189
309_25_226	707_25_1298	88_25_1	273_25_1	137_25_1	67_25_62	69_6_412	27_25_1	1_6_1	403_46_3206	187_46_1	186_25_18	287_25_1	631_6_90	2462_25_78	208_6_1	73_6_1	165_25_1	166_6_134	224_25_131	104_25_237	10_25_1	1642_6_848	473_25_108	298_25_186
309_25_236	707_25_1320	88_25_1	273_25_1	137_25_1	67_25_45	69_6_393	27_25_1	1_6_1	403_46_3316	187_46_1	186_25_13	631_6_99	2462_25_79	208_6_1	73_6_1	166_6_118	224_25_125	104_25_241	10_25_1	1642_6_824	473_25_90	298_25_175
309_25_229	707_25_1292	88_25_1	273_25_1	137_25_1	67_25_35	69_6_386	27_25_1	1_6_1	403_46_3335	187_46_1	186_25_11	631_6_100	2462_25_85	208_6_1	73_6_1	166_6_113	224_25_112	104_25_244	10_25_1	1642_6_856	473_25_84	298_25_169
309_25_235	707_25_1322	88_25_1	273_25_1	137_25_1	67_25_29	69_6_389	27_25_1	1_6_1	403_46_3359	187_46_1	186_25_11	631_6_99	2462_25_79	208_6_1	73_6_1	166_6_103	224_25_85	104_25_258	10_25_1	1642_6_833	473_25_77	298_25_161
309_25_237	707_25_1351	88_25_1	273_25_1	137_25_1	67_25_21	69_6_390	27_25_1	1_6_1	403_46_3345	187_46_1	186_25_13	631_6_84	2462_25_66	208_6_1	73_6_1	166_6_114	224_25_71	104_25_264	10_25_1	1642_6_835	473_25_52	298_25_155
309_25_245	707_25_1351	88_25_1	273_25_1	137_25_1	67_25_16	69_6_389	27_25_1	1_6_1	403_46_3342	187_46_1	186_25_16	631_6_72	2462_25_75	208_6_1	73_6_1	166_6_120	224_25_63	104_25_254	10_25_1	1642_6_834	473_25_44	298_25_171
309_25_240	707_25_1364	88_25_1	273_25_1	137_25_1	67_25_14	69_6_382	27_25_1	1_6_1	403_46_3305	187_46_1	186_25_15	631_6_63	2462_25_84	208_6_1	73_6_1	166_6_136	224_25_50	104_25_250	10_25_1	1642_6_843	473_25_38	298_25_175
309_25_228	707_25_1345	88_25_1	273_25_1	137_25_1	67_25_21	69_6_397	27_25_1	1_6_1	403_46_3292	187_46_1	186_25_16	631_6_55	2462_25_80	208_6_1	73_6_1	166_6_145	224_25_39	104_25_249	10_25_1	1642_6_846	473_25_25	298_25_184
309_25_219	707_25_1334	88_25_1	273_25_1	137_25_1	67_25_20	69_6_424	27_25_1	1_6_1	403_46_3287	187_46_1	186_25_18	631_6_42	2462_25_76	208_6_1	73_6_1	166_6_133	224_25_27	104_25_228	10_25_1	1642_6_847	473_25_23	298_25_189
309_25_212	707_25_1340	88_25_1	273_25_1	137_25_1	67_25_14	69_6_449	27_25_1	1_6_1	403_46_3325	187_46_1	186_25_18	631_6_39	2462_25_78	208_6_1	73_6_1	166_6_133	224_25_14	104_25_226	10_25_1	1642_6_849	473_25_21	298_25_191
309_25_206	707_25_1327	88_25_1	273_25_1	137_25_1	67_25_19	69_6_431	27_25_1	1_6_1	403_46_3318	187_46_1	186_25_18	631_6_36	2462_25_76	208_6_1	73_6_1	166_6_144	224_25_15	104_25_243	10_25_1	1642_6_875	473_25_15	298_25_209
309_25_233	707_25_1376	88_25_1	273_25_1	137_25_1	67_25_17	69_6_405	27_25_1	1_6_1	403_46_3335	187_46_1	186_25_17	631_6_30	2462_25_80	208_6_1	73_6_1	166_6_139	224_25_11	104_25_272	10_25_1	1642_6_889	473_25_7	298_25_217
309_25_245	707_25_1349	88_25_1	273_25_1	137_25_1	67_25_15	69_6_388	27_25_1	1_6_1	403_46_3390	187_46_1	186_25_13	631_6_32	2462_25_78	208_6_1	73_6_1	166_6_139	224_25_11	104_25_299	10_25_1	1642_6_894	473_25_7	298_25_224
309_25_242	707_25_1377	88_25_1	273_25_1	137_25_1	67_25_14	69_6_360	27_25_1	1_6_1	403_46_3387	187_46_1	186_25_17	631_6_34	2462_25_74	208_6_1	73_6_1	166_6_135	224_25_18	104_25_317	10_25_1	1642_6_911	473_25_3	298_25_243
309_25_225	707_25_1397	88_25_1	273_25_1	137_25_1	67_25_11	69_6_361	27_25_1	1_6_1	403_46_3410	187_46_1	186_25_21	631_6_29	2462_25_67	208_6_1	73_6_1	166_6_121	224_25_25	104_25_329	10_25_1	1642_6_895	473_25_2	298_25_264
309_25_216	707_25_1459	88_25_1	273_25_1	137_25_1	67_25_8	69_6_378	27_25_1	1_6_1	403_46_3401	187_46_1	186_25_23	631_6_29	2462_25_62	208_6_1	73_6_1	166_6_127	224_25_30	104_25_341	10_25_1	1642_6_858	473_25_2	298_25_277
631_6_26	27_25_1	2462_25_65	1642_6_853	208_6_1	707_25_1480	137_25_1	403_46_3391	1_6_1	88_25_1	273_25_1	186_25_24	187_46_1	298_25_287	67_25_5	309_25_207	69_6_389	166_6_134	224_25_27	73_6_1	104_25_333
631_6_16	27_25_1	2462_25_72	1642_6_828	208_6_1	707_25_1507	137_25_1	403_46_3339	1_6_1	88_25_1	273_25_1	186_25_31	187_46_1	298_25_303	67_25_2	309_25_198	69_6_359	166_6_139	224_25_31	73_6_1	104_25_305
631_6_11	27_25_1	2462_25_91	1642_6_799	208_6_1	707_25_1516	137_25_1	403_46_3354	1_6_1	88_25_1	273_25_1	186_25_26	187_46_1	298_25_295	67_25_1	309_25_175	69_6_359	166_6_147	224_25_30	73_6_1	104_25_283
631_6_7	2462_25_93	1642_6_752	208_6_1	707_25_1532	137_25_1	403_46_3436	1_6_1	88_25_1	273_25_1	186_25_25	187_46_1	298_25_296	309_25_180	69_6_350	166_6_152	224_25_30	73_6_1	104_25_262
631_6_4	2462_25_95	1642_6_764	208_6_1	707_25_1536	137_25_1	403_46_3475	1_6_1	88_25_1	273_25_1	186_25_21	187_46_1	298_25_288	309_25_177	69_6_338	166_6_155	224_25_28	73_6_1	104_25_259
631_6_5	2462_25_97	1642_6_804	208_6_1	707_25_1520	137_25_1	403_46_3508	1_6_1	88_25_1	273_25_1	186_25_16	187_46_1	298_25_275	309_25_175	69_6_330	166_6_150	224_25_25	73_6_1	104_25_247
631_6_2	2462_25_88	1642_6_791	208_6_1	707_25_1535	137_25_1	403_46_3545	1_6_1	88_25_1	273_25_1	186_25_16	187_46_1	298_25_264	309_25_200	69_6_329	166_6_139	224_25_30	73_6_1	104_25_252
309_25_192	2462_25_90	1642_6_770	208_6_1	707_25_1478	137_25_1	403_46_3549	1_6_1	88_25_1	273_25_1	186_25_16	187_46_1	298_25_240	69_6_365	166_6_133	224_25_23	104_25_248
309_25_200	2462_25_81	1642_6_750	208_6_1	707_25_1488	137_25_1	403_46_3554	1_6_1	88_25_1	273_25_1	186_25_16	187_46_1	298_25_216	69_6_390	166_6_112	224_25_24	104_25_256
309_25_199	2462_25_70	1642_6_751	208_6_1	707_25_1476	137_25_1	403_46_3542	1_6_1	88_25_1	273_25_1	186_25_17	187_46_1	298_25_206	69_6_409	166_6_112	224_25_23	104_25_253
309_25_201	2462_25_54	1642_6_718	208_6_1	707_25_1507	137_25_1	403_46_3547	1_6_1	88_25_1	273_25_1	186_25_16	187_46_1	298_25_195	69_6_429	166_6_125	224_25_23	104_25_263
309_25_195	2462_25_40	1642_6_717	208_6_1	707_25_1574	137_25_1	403_46_3539	1_6_1	88_25_1	273_25_1	186_25_13	187_46_1	298_25_197	69_6_419	166_6_123	224_25_29	104_25_269
309_25_183	2462_25_41	1642_6_736	208_6_1	707_25_1613	137_25_1	403_46_3484	1_6_1	88_25_1	273_25_1	186_25_11	187_46_1	298_25_200	69_6_399	166_6_100	224_25_24	104_25_278
309_25_177	2462_25_44	1642_6_740	208_6_1	707_25_1604	137_25_1	403_46_3445	1_6_1	88_25_1	273_25_1	186_25_12	187_46_1	298_25_185	69_6_385	166_6_85	224_25_23	104_25_267
309_25_190	2462_25_43	1642_6_737	208_6_1	707_25_1589	137_25_1	403_46_3517	1_6_1	88_25_1	273_25_1	186_25_13	187_46_1	298_25_169	69_6_371	166_6_92	224_25_17	104_25_247
309_25_177	2462_25_39	1642_6_747	208_6_1	707_25_1592	137_25_1	403_46_3668	1_6_1	88_25_1	273_25_1	186_25_15	187_46_1	298_25_150	69_6_345	166_6_116	224_25_13	104_25_227
309_25_172	2462_25_40	1642_6_726	208_6_1	707_25_1599	137_25_1	403_46_3773	1_6_1	88_25_1	273_25_1	186_25_15	187_46_1	298_25_142	69_6_314	166_6_136	224_25_8	104_25_217
309_25_173	2462_25_42	1642_6_710	208_6_1	707_25_1563	137_25_1	403_46_3883	1_6_1	88_25_1	273_25_1	186_25_14	187_46_1	298_25_114	69_6_284	166_6_155	224_25_5	104_25_204
309_25_163	2462_25_42	1642_6_700	208_6_1	707_25_1554	137_25_1	403_46_3917	1_6_1	88_25_1	273_25_1	186_25_16	187_46_1	298_25_105	69_6_274	166_6_173	224_25_1	104_25_202
309_25_157	2462_25_31	1642_6_666	208_6_1	707_25_1527	403_46_3995	1_6_1	88_25_1	273_25_1	186_25_16	187_46_1	298_25_105	69_6_275	166_6_179	104_25_173
309_25_159	2462_25_34	1642_6_616	208_6_1	707_25_1532	403_46_4044	1_6_1	88_25_1	273_25_1	186_25_13	187_46_1	298_25_102	69_6_261	166_6_156	104_25_161
309_25_141	2462_25_49	1642_6_619	208_6_1	707_25_1565	403_46_4038	1_6_1	88_25_1	273_25_1	186_25_16	187_46_1	298_25_104	69_6_286	166_6_135	104_25_157
309_25_136	2462_25_47	1642_6_633	208_6_1	707_25_1578	403_46_3929	1_6_1	88_25_1	273_25_1	186_25_16	187_46_1	298_25_111	69_6_314	166_6_111	104_25_159
309_25_142	2462_25_46	1642_6_649	208_6_1	707_25_1617	403_46_3952	1_6_1	88_25_1	273_25_1	186_25_15	187_46_1	298_25_123	69_6_317	166_6_93	104_25_165
309_25_129	2462_25_47	1642_6_678	208_6_1	707_25_1581	403_46_3936	1_6_1	88_25_1	273_25_1	186_25_14	187_46_1	298_25_128	69_6_315	166_6_81	104_25_163
309_25_117	2462_25_42	1642_6_683	208_6_1	707_25_1581	403_46_3967	1_6_1	88_25_1	273_25_1	186_25_8	187_46_1	298_25_127	69_6_313	166_6_77	104_25_162
309_25_115	2462_25_43	1642_6_657	208_6_1	707_25_1566	403_46_4087	1_6_1	88_25_1	273_25_1	186_25_6	187_46_1	298_25_125	69_6_312	166_6_61	104_25_148
309_25_113	2462_25_33	1642_6_651	208_6_1	707_25_1581	403_46_4123	1_6_1	88_25_1	273_25_1	186_25_5	187_46_1	298_25_141	69_6_305	166_6_69	104_25_148
309_25_109	2462_25_33	1642_6_599	208_6_1	707_25_1626	403_46_4198	1_6_1	88_25_1	273_25_1	186_25_1	187_46_1	298_25_155	69_6_300	166_6_105	104_25_155
309_25_102	2462_25_30	1642_6_571	208_6_1	707_25_1636	1_6_1	273_25_1	403_46_4243	187_46_1	298_25_149	69_6_325	166_6_134	104_25_142
309_25_96	2462_25_25	1642_6_570	208_6_1	707_25_1607	1_6_1	273_25_1	403_46_4241	187_46_1	298_25_137	69_6_306	166_6_130	104_25_142
309_25_100	2462_25_26	1642_6_597	208_6_1	707_25_1608	1_6_1	273_25_1	403_46_4224	187_46_1	298_25_125	69_6_298	166_6_117	104_25_134
309_25_111	2462_25_29	1642_6_577	208_6_1	707_25_1612	1_6_1	273_25_1	403_46_4225	187_46_1	298_25_114	69_6_314	166_6_85	104_25_128
309_25_129	2462_25_32	1642_6_581	208_6_1	707_25_1596	1_6_1	273_25_1	403_46_4212	187_46_1	298_25_109	69_6_340	166_6_70	104_25_113
309_25_155	2462_25_31	1642_6_566	208_6_1	707_25_1556	1_6_1	273_25_1	403_46_4179	187_46_1	298_25_107	69_6_351	166_6_56	104_25_102
309_25_180	2462_25_35	1642_6_525	208_6_1	707_25_1549	1_6_1	273_25_1	403_46_4194	187_46_1	298_25_109	69_6_341	166_6_65	104_25_90
309_25_190	2462_25_40	1642_6_476	208_6_1	707_25_1536	1_6_1	273_25_1	403_46_4180	187_46_1	298_25_109	69_6_369	166_6_84	104_25_83
309_25_203	2462_25_39	1642_6_461	208_6_1	707_25_1512	1_6_1	273_25_1	403_46_4198	187_46_1	298_25_104	69_6_362	166_6_97	104_25_77
309_25_197	2462_25_33	1642_6_463	208_6_1	707_25_1490	1_6_1	273_25_1	403_46_4194	187_46_1	298_25_86	69_6_325	166_6_100	104_25_77
309_25_194	2462_25_27	1642_6_470	208_6_1	707_25_1517	1_6_1	273_25_1	403_46_4139	187_46_1	298_25_90	69_6_308	166_6_120	104_25_87
309_25_187	2462_25_18	1642_6_504	208_6_1	707_25_1495	1_6_1	273_25_1	403_46_4093	187_46_1	298_25_85	69_6_294	166_6_121	104_25_78
309_25_184	2462_25_11	1642_6_522	208_6_1	707_25_1527	1_6_1	273_25_1	403_46_4034	187_46_1	298_25_80	69_6_297	166_6_113	104_25_97
309_25_188	2462_25_14	1642_6_562	208_6_1	707_25_1538	1_6_1	273_25_1	403_46_4042	187_46_1	298_25_79	69_6_318	166_6_111	104_25_108
309_25_188	2462_25_13	1642_6_586	208_6_1	707_25_1538	1_6_1	273_25_1	403_46_4136	187_46_1	298_25_84	69_6_319	166_6_114	104_25_125
309_25_188	2462_25_16	1642_6_601	208_6_1	707_25_1546	1_6_1	273_25_1	403_46_4197	187_46_1	298_25_75	69_6_345	166_6_130	104_25_136
309_25_194	2462_25_26	1642_6_589	208_6_1	707_25_1509	1_6_1	273_25_1	403_46_4247	187_46_1	298_25_61	69_6_369	166_6_136	104_25_145
309_25_197	2462_25_35	1642_6_574	208_6_1	707_25_1492	1_6_1	273_25_1	403_46_4300	187_46_1	298_25_53	69_6_369	166_6_113	104_25_145
309_25_214	2462_25_30	1642_6_534	208_6_1	707_25_1470	1_6_1	273_25_1	403_46_4347	187_46_1	298_25_42	69_6_375	166_6_87	104_25_139
309_25_218	2462_25_36	1642_6_536	208_6_1	707_25_1461	1_6_1	273_25_1	403_46_4344	187_46_1	298_25_44	69_6_371	166_6_63	104_25_139
309_25_233	2462_25_47	1642_6_521	208_6_1	707_25_1421	1_6_1	273_25_1	403_46_4289	187_46_1	298_25_45	69_6_369	166_6_53	104_25_126
309_25_250	2462_25_38	1642_6_505	208_6_1	707_25_1394	1_6_1	273_25_1	403_46_4259	187_46_1	298_25_47	69_6_353	166_6_52	104_25_126
309_25_249	2462_25_32	1642_6_487	208_6_1	707_25_1427	1_6_1	273_25_1	403_46_4237	187_46_1	298_25_61	69_6_340	166_6_49	104_25_129
309_25_241	2462_25_31	1642_6_469	208_6_1	707_25_1419	1_6_1	273_25_1	403_46_4253	187_46_1	298_25_62	69_6_326	166_6_56	104_25_140
309_25_254	2462_25_25	1642_6_445	208_6_1	707_25_1423	1_6_1	273_25_1	403_46_4229	187_46_1	298_25_55	69_6_322	166_6_57	104_25_145
309_25_249	2462_25_24	1642_6_456	208_6_1	707_25_1367	1_6_1	273_25_1	403_46_4277	187_46_1	298_25_53	69_6_335	166_6_62	104_25_142
309_25_236	2462_25_19	1642_6_461	208_6_1	707_25_1373	1_6_1	273_25_1	403_46_4294	187_46_1	298_25_44	69_6_335	166_6_62	104_25_144
309_25_232	2462_25_23	1642_6_485	208_6_1	707_25_1403	1_6_1	273_25_1	403_46_4314	187_46_1	298_25_48	69_6_317	166_6_56	104_25_139
309_25_217	2462_25_34	1642_6_472	208_6_1	707_25_1428	1_6_1	273_25_1	403_46_4352	187_46_1	298_25_48	69_6_339	166_6_57	104_25_121
309_25_218	2462_25_40	1642_6_449	208_6_1	707_25_1468	1_6_1	273_25_1	403_46_4370	187_46_1	298_25_54	69_6_355	166_6_53	104_25_107
309_25_203	2462_25_38	1642_6_453	208_6_1	707_25_1531	1_6_1	273_25_1	403_46_4370	187_46_1	298_25_61	69_6_338	166_6_46	104_25_98
309_25_207	2462_25_37	1642_6_452	208_6_1	707_25_1552	1_6_1	273_25_1	403_46_4428	187_46_1	298_25_61	69_6_362	166_6_45	104_25_82
309_25_196	2462_25_31	1642_6_451	208_6_1	707_25_1605	1_6_1	273_25_1	403_46_4486	187_46_1	298_25_62	69_6_368	166_6_34	104_25_66
309_25_192	2462_25_24	1642_6_456	208_6_1	707_25_1558	1_6_1	273_25_1	403_46_4543	187_46_1	298_25_54	69_6_357	166_6_26	104_25_70
309_25_180	2462_25_26	1642_6_424	208_6_1	707_25_1547	1_6_1	273_25_1	403_46_4551	187_46_1	298_25_60	69_6_347	166_6_18	104_25_69
309_25_169	2462_25_28	1642_6_426	208_6_1	707_25_1531	1_6_1	273_25_1	403_46_4535	187_46_1	298_25_49	69_6_351	166_6_10	104_25_68
309_25_141	2462_25_28	1642_6_435	208_6_1	707_25_1531	1_6_1	273_25_1	403_46_4551	187_46_1	298_25_49	69_6_328	166_6_13	104_25_67
309_25_137	2462_25_34	1642_6_444	208_6_1	707_25_1513	1_6_1	273_25_1	403_46_4583	187_46_1	298_25_52	69_6_323	166_6_20	104_25_75
309_25_129	2462_25_35	1642_6_436	208_6_1	707_25_1462	1_6_1	273_25_1	403_46_4606	187_46_1	298_25_57	69_6_333	166_6_21	104_25_82
309_25_125	2462_25_44	1642_6_414	208_6_1	707_25_1429	1_6_1	273_25_1	403_46_4618	187_46_1	298_25_54	69_6_354	166_6_19	104_25_86
309_25_101	2462_25_54	1642_6_385	208_6_1	707_25_1416	1_6_1	273_25_1	403_46_4602	187_46_1	298_25_56	69_6_353	166_6_16	104_25_95
309_25_102	2462_25_56	1642_6_360	208_6_1	707_25_1430	1_6_1	273_25_1	403_46_4601	187_46_1	298_25_55	69_6_379	166_6_7	104_25_97
309_25_102	2462_25_58	1642_6_329	208_6_1	707_25_1453	1_6_1	273_25_1	403_46_4580	187_46_1	298_25_52	69_6_399	166_6_10	104_25_110
309_25_95	2462_25_66	1642_6_307	208_6_1	707_25_1482	1_6_1	273_25_1	403_46_4507	187_46_1	298_25_64	69_6_421	166_6_8	104_25_106
309_25_94	2462_25_66	1642_6_316	208_6_1	707_25_1487	1_6_1	273_25_1	403_46_4458	187_46_1	298_25_63	69_6_440	166_6_5	104_25_114
309_25_83	2462_25_64	1642_6_293	208_6_1	707_25_1463	1_6_1	273_25_1	403_46_4498	187_46_1	298_25_63	69_6_455	166_6_6	104_25_114
309_25_72	2462_25_62	1642_6_304	208_6_1	707_25_1448	1_6_1	273_25_1	403_46_4489	187_46_1	298_25_58	69_6_451	166_6_9	104_25_115
309_25_55	2462_25_70	1642_6_317	208_6_1	707_25_1439	1_6_1	273_25_1	403_46_4572	187_46_1	298_25_56	69_6_432	166_6_14	104_25_129
309_25_42	2462_25_75	1642_6_306	208_6_1	707_25_1422	1_6_1	273_25_1	403_46_4612	187_46_1	298_25_50	69_6_427	166_6_14	104_25_145
309_25_31	2462_25_67	1642_6_305	208_6_1	707_25_1427	1_6_1	273_25_1	403_46_4641	187_46_1	298_25_51	69_6_413	166_6_9	104_25_142
309_25_30	2462_25_62	1642_6_297	208_6_1	707_25_1420	1_6_1	273_25_1	403_46_4735	187_46_1	298_25_42	69_6_411	166_6_2	104_25_138
309_25_37	2462_25_64	1642_6_291	208_6_1	707_25_1433	273_25_1	403_46_4759	187_46_1	298_25_43	69_6_409	104_25_137
309_25_34	2462_25_47	1642_6_294	208_6_1	707_25_1439	273_25_1	403_46_4837	187_46_1	298_25_43	69_6_407	104_25_138
309_25_31	2462_25_42	1642_6_311	208_6_1	707_25_1427	273_25_1	403_46_4953	187_46_1	298_25_37	69_6_406	104_25_150
309_25_39	2462_25_31	1642_6_330	208_6_1	707_25_1445	273_25_1	403_46_4951	187_46_1	298_25_35	69_6_426	104_25_136
309_25_39	2462_25_26	1642_6_353	208_6_1	707_25_1388	273_25_1	403_46_4909	187_46_1	298_25_30	69_6_431	104_25_121
309_25_42	2462_25_20	1642_6_377	208_6_1	707_25_1300	273_25_1	403_46_4860	187_46_1	298_25_36	69_6_425	104_25_118
309_25_46	2462_25_15	1642_6_378	208_6_1	707_25_1327	273_25_1	403_46_4737	187_46_1	298_25_38	69_6_404	104_25_122
309_25_52	2462_25_10	1642_6_403	208_6_1	707_25_1305	273_25_1	403_46_4661	187_46_1	298_25_38	69_6_418	104_25_126
309_25_52	2462_25_10	1642_6_410	208_6_1	707_25_1313	273_25_1	403_46_4655	187_46_1	298_25_44	69_6_388	104_25_122
309_25_61	2462_25_12	1642_6_368	208_6_1	707_25_1304	273_25_1	403_46_4643	187_46_1	298_25_48	69_6_398	104_25_143
309_25_62	2462_25_13	1642_6_361	208_6_1	707_25_1331	273_25_1	403_46_4762	187_46_1	298_25_50	69_6_391	104_25_152
309_25_58	2462_25_16	1642_6_361	208_6_1	707_25_1302	273_25_1	403_46_4833	187_46_1	298_25_56	69_6_377	104_25_154
309_25_48	2462_25_17	1642_6_360	208_6_1	707_25_1344	273_25_1	403_46_4867	187_46_1	298_25_55	69_6_345	104_25_160
309_25_47	2462_25_15	1642_6_364	208_6_1	707_25_1373	273_25_1	403_46_4965	187_46_1	298_25_49	69_6_317	104_25_155
309_25_41	2462_25_13	1642_6_389	208_6_1	707_25_1416	273_25_1	403_46_5040	187_46_1	298_25_32	69_6_298	104_25_161
309_25_37	2462_25_6	1642_6_405	208_6_1	707_25_1401	273_25_1	403_46_5090	187_46_1	298_25_35	69_6_296	104_25_177
309_25_34	2462_25_7	1642_6_408	208_6_1	707_25_1418	273_25_1	403_46_5116	187_46_1	298_25_25	69_6_304	104_25_165
309_25_32	2462_25_8	1642_6_428	208_6_1	707_25_1387	273_25_1	403_46_5060	187_46_1	298_25_26	69_6_326	104_25_160
309_25_33	2462_25_6	1642_6_432	208_6_1	707_25_1317	273_25_1	403_46_4939	187_46_1	298_25_22	69_6_328	104_25_151
309_25_32	2462_25_5	1642_6_436	208_6_1	707_25_1271	273_25_1	403_46_4863	187_46_1	298_25_27	69_6_327	104_25_142
309_25_24	2462_25_8	1642_6_407	208_6_1	707_25_1242	273_25_1	403_46_4774	187_46_1	298_25_30	69_6_351	104_25_135
309_25_20	2462_25_10	1642_6_390	208_6_1	707_25_1266	273_25_1	403_46_4663	187_46_1	298_25_31	69_6_366	104_25_143
309_25_17	2462_25_14	1642_6_347	208_6_1	707_25_1281	273_25_1	403_46_4657	187_46_1	298_25_27	69_6_377	104_25_145
309_25_12	2462_25_14	1642_6_343	208_6_1	707_25_1306	273_25_1	403_46_4699	187_46_1	298_25_25	69_6_349	104_25_133
309_25_5	2462_25_23	1642_6_348	208_6_1	707_25_1339	273_25_1	403_46_4759	187_46_1	298_25_24	69_6_328	104_25_120
309_25_7	2462_25_28	1642_6_351	208_6_1	707_25_1352	273_25_1	403_46_4797	187_46_1	298_25_18	69_6_312	104_25_117
309_25_5	2462_25_28	1642_6_359	208_6_1	707_25_1341	273_25_1	403_46_4913	187_46_1	298_25_13	69_6_304	104_25_113
309_25_4	2462_25_24	1642_6_358	208_6_1	707_25_1333	273_25_1	403_46_4972	187_46_1	298_25_9	69_6_311	104_25_124
309_25_6	2462_25_27	1642_6_351	208_6_1	707_25_1341	273_25_1	403_46_5053	187_46_1	298_25_6	69_6_279	104_25_119
309_25_10	2462_25_25	1642_6_389	208_6_1	707_25_1294	273_25_1	403_46_5106	187_46_1	298_25_4	69_6_265	104_25_108
309_25_11	2462_25_21	1642_6_418	208_6_1	707_25_1239	273_25_1	403_46_5149	187_46_1	298_25_5	69_6_245	104_25_121
309_25_12	2462_25_17	1642_6_415	208_6_1	707_25_1192	273_25_1	403_46_5186	187_46_1	298_25_4	69_6_237	104_25_131
309_25_7	2462_25_10	1642_6_407	208_6_1	707_25_1218	273_25_1	403_46_5176	187_46_1	298_25_3	69_6_227	104_25_144
309_25_9	2462_25_4	1642_6_387	208_6_1	707_25_1270	273_25_1	403_46_5186	187_46_1	298_25_1	69_6_215	104_25_136
309_25_10	1642_6_360	208_6_1	707_25_1331	273_25_1	403_46_5161	187_46_1	69_6_204	104_25_122
309_25_9	1642_6_302	208_6_1	707_25_1372	273_25_1	403_46_5069	187_46_1	69_6_219	104_25_127
309_25_9	1642_6_278	208_6_1	707_25_1395	273_25_1	403_46_4944	187_46_1	69_6_234	104_25_123
309_25_8	1642_6_257	208_6_1	707_25_1425	273_25_1	403_46_4893	187_46_1	69_6_241	104_25_131
309_25_6	1642_6_240	208_6_1	707_25_1435	273_25_1	403_46_4890	187_46_1	69_6_240	104_25_124
309_25_3	1642_6_239	208_6_1	707_25_1482	273_25_1	403_46_4980	187_46_1	69_6_238	104_25_109
1642_6_240	208_6_1	707_25_1521	273_25_1	403_46_5001	187_46_1	69_6_244	104_25_101
1642_6_256	208_6_1	707_25_1502	273_25_1	403_46_5127	187_46_1	69_6_245	104_25_89
1642_6_267	208_6_1	707_25_1486	273_25_1	403_46_5222	187_46_1	69_6_235	104_25_83
1642_6_293	208_6_1	707_25_1432	273_25_1	403_46_5321	187_46_1	69_6_214	104_25_82
1642_6_283	208_6_1	707_25_1401	273_25_1	403_46_5311	187_46_1	69_6_200	104_25_89
1642_6_316	208_6_1	707_25_1397	273_25_1	403_46_5237	187_46_1	69_6_192	104_25_100
1642_6_347	208_6_1	707_25_1415	273_25_1	403_46_5196	187_46_1	69_6_185	104_25_100
1642_6_348	208_6_1	707_25_1433	273_25_1	403_46_5135	187_46_1	69_6_176	104_25_109
1642_6_341	208_6_1	707_25_1386	273_25_1	403_46_5094	187_46_1	69_6_168	104_25_115
1642_6_340	208_6_1	707_25_1367	273_25_1	403_46_5003	187_46_1	69_6_156	104_25_125
1642_6_337	208_6_1	707_25_1351	273_25_1	403_46_4947	187_46_1	69_6_155	104_25_118
1642_6_306	208_6_1	707_25_1343	273_25_1	403_46_4964	187_46_1	69_6_177	104_25_117
1642_6_276	208_6_1	707_25_1313	273_25_1	403_46_5033	187_46_1	69_6_220	104_25_113
1642_6_278	208_6_1	707_25_1320	273_25_1	403_46_5049	187_46_1	69_6_243	104_25_111
1642_6_241	208_6_1	707_25_1284	273_25_1	403_46_4966	187_46_1	69_6_258	104_25_119
1642_6_211	208_6_1	707_25_1282	273_25_1	403_46_4966	187_46_1	69_6_264	104_25_123
1642_6_182	208_6_1	707_25_1280	273_25_1	403_46_4977	187_46_1	69_6_273	104_25_143
1642_6_170	208_6_1	707_25_1309	273_25_1	403_46_5048	187_46_1	69_6_286	104_25_165
1642_6_160	208_6_1	707_25_1334	273_25_1	403_46_5126	187_46_1	69_6_309	104_25_188
1642_6_174	208_6_1	707_25_1349	273_25_1	403_46_5225	187_46_1	69_6_305	104_25_198
1642_6_188	208_6_1	707_25_1376	273_25_1	403_46_5264	187_46_1	69_6_296	104_25_185
1642_6_177	208_6_1	707_25_1380	273_25_1	403_46_5304	187_46_1	69_6_296	104_25_162
1642_6_162	208_6_1	707_25_1372	273_25_1	403_46_5333	187_46_1	69_6_294	104_25_148
1642_6_171	208_6_1	707_25_1383	273_25_1	403_46_5302	187_46_1	69_6_287	104_25_116
1642_6_167	208_6_1	707_25_1393	273_25_1	403_46_5228	187_46_1	69_6_262	104_25_105
1642_6_172	208_6_1	707_25_1422	273_25_1	403_46_5176	187_46_1	69_6_240	104_25_102
1642_6_165	208_6_1	707_25_1417	273_25_1	403_46_5111	187_46_1	69_6_218	104_25_92
1642_6_167	208_6_1	707_25_1412	273_25_1	403_46_5083	187_46_1	69_6_208	104_25_95
1642_6_168	208_6_1	707_25_1448	273_25_1	403_46_5089	187_46_1	69_6_207	104_25_82
1642_6_175	208_6_1	707_25_1453	273_25_1	403_46_5144	187_46_1	69_6_253	104_25_72
1642_6_170	208_6_1	707_25_1437	273_25_1	403_46_5139	187_46_1	69_6_286	104_25_75
1642_6_171	208_6_1	707_25_1445	273_25_1	403_46_5222	187_46_1	69_6_303	104_25_75
1642_6_167	208_6_1	707_25_1385	273_25_1	403_46_5274	187_46_1	69_6_327	104_25_69
1642_6_165	208_6_1	707_25_1383	273_25_1	403_46_5298	187_46_1	69_6_305	104_25_59
1642_6_157	208_6_1	707_25_1329	273_25_1	403_46_5323	187_46_1	69_6_300	104_25_62
1642_6_172	208_6_1	707_25_1320	273_25_1	403_46_5307	187_46_1	69_6_285	104_25_63
1642_6_160	208_6_1	707_25_1359	273_25_1	403_46_5258	187_46_1	69_6_285	104_25_59
1642_6_165	208_6_1	707_25_1362	273_25_1	403_46_5251	187_46_1	69_6_288	104_25_46
1642_6_185	208_6_1	707_25_1402	273_25_1	403_46_5246	187_46_1	69_6_270	104_25_46
1642_6_202	208_6_1	707_25_1425	273_25_1	403_46_5253	187_46_1	69_6_259	104_25_46
1642_6_212	208_6_1	707_25_1438	273_25_1	403_46_5257	187_46_1	69_6_253	104_25_76
1642_6_191	208_6_1	707_25_1480	273_25_1	403_46_5257	187_46_1	69_6_277	104_25_86
1642_6_177	208_6_1	707_25_1460	273_25_1	403_46_5269	187_46_1	69_6_296	104_25_111
1642_6_158	208_6_1	707_25_1442	273_25_1	403_46_5210	187_46_1	69_6_321	104_25_131
1642_6_146	208_6_1	707_25_1463	273_25_1	403_46_5132	187_46_1	69_6_341	104_25_132
1642_6_130	208_6_1	707_25_1433	273_25_1	403_46_5088	187_46_1	69_6_380	104_25_125
1642_6_126	208_6_1	707_25_1409	273_25_1	403_46_5107	187_46_1	69_6_388	104_25_132
1642_6_137	208_6_1	707_25_1395	273_25_1	403_46_5145	187_46_1	69_6_380	104_25_127
1642_6_164	208_6_1	707_25_1407	273_25_1	403_46_5175	187_46_1	69_6_322	104_25_136
1642_6_167	208_6_1	707_25_1432	273_25_1	403_46_5201	187_46_1	69_6_285	104_25_136
1642_6_177	208_6_1	707_25_1403	273_25_1	403_46_5227	187_46_1	69_6_249	104_25_135
1642_6_200	208_6_1	707_25_1354	273_25_1	403_46_5227	187_46_1	69_6_201	104_25_134
1642_6_211	208_6_1	707_25_1292	273_25_1	403_46_5195	187_46_1	69_6_194	104_25_131
1642_6_216	208_6_1	707_25_1285	273_25_1	403_46_5224	187_46_1	69_6_187	104_25_127
1642_6_194	208_6_1	707_25_1306	273_25_1	403_46_5204	187_46_1	69_6_184	104_25_130
1642_6_175	208_6_1	707_25_1278	273_25_1	403_46_5252	187_46_1	69_6_197	104_25_135
1642_6_172	208_6_1	707_25_1299	273_25_1	403_46_5310	187_46_1	69_6_233	104_25_148
1642_6_163	208_6_1	707_25_1302	273_25_1	403_46_5356	187_46_1	69_6_257	104_25_163
1642_6_142	208_6_1	707_25_1317	273_25_1	403_46_5358	187_46_1	69_6_276	104_25_152
1642_6_138	208_6_1	707_25_1318	273_25_1	403_46_5432	187_46_1	69_6_276	104_25_145
1642_6_134	208_6_1	707_25_1313	273_25_1	403_46_5429	187_46_1	69_6_257	104_25_137
1642_6_143	208_6_1	707_25_1288	273_25_1	403_46_5424	187_46_1	69_6_235	104_25_132
1642_6_145	208_6_1	707_25_1265	273_25_1	403_46_5405	187_46_1	69_6_209	104_25_112
1642_6_153	208_6_1	707_25_1247	273_25_1	403_46_5369	187_46_1	69_6_186	104_25_90
1642_6_158	208_6_1	707_25_1237	273_25_1	403_46_5391	187_46_1	69_6_166	104_25_70
1642_6_164	208_6_1	707_25_1261	273_25_1	403_46_5414	187_46_1	69_6_166	104_25_59
1642_6_157	208_6_1	707_25_1251	273_25_1	403_46_5458	187_46_1	69_6_180	104_25_59
1642_6_158	208_6_1	707_25_1247	273_25_1	403_46_5445	187_46_1	69_6_191	104_25_68
1642_6_143	208_6_1	707_25_1231	273_25_1	403_46_5492	187_46_1	69_6_196	104_25_80
1642_6_116	208_6_1	707_25_1262	273_25_1	403_46_5558	187_46_1	69_6_190	104_25_84
1642_6_110	208_6_1	707_25_1270	273_25_1	403_46_5644	187_46_1	69_6_189	104_25_79
1642_6_109	208_6_1	707_25_1290	273_25_1	403_46_5620	187_46_1	69_6_165	104_25_85
1642_6_115	208_6_1	707_25_1296	273_25_1	403_46_5645	187_46_1	69_6_149	104_25_79
1642_6_143	208_6_1	707_25_1248	273_25_1	403_46_5650	187_46_1	69_6_153	104_25_69
1642_6_154	208_6_1	707_25_1236	273_25_1	403_46_5632	187_46_1	69_6_139	104_25_54
1642_6_163	208_6_1	707_25_1257	273_25_1	403_46_5622	187_46_1	69_6_154	104_25_56
1642_6_145	208_6_1	707_25_1288	273_25_1	403_46_5546	187_46_1	69_6_165	104_25_64
1642_6_128	208_6_1	707_25_1321	273_25_1	403_46_5543	187_46_1	69_6_158	104_25_73
1642_6_117	208_6_1	707_25_1325	273_25_1	403_46_5512	187_46_1	69_6_142	104_25_75
1642_6_119	208_6_1	707_25_1352	273_25_1	403_46_5534	187_46_1	69_6_128	104_25_73
1642_6_123	208_6_1	707_25_1367	273_25_1	403_46_5587	187_46_1	69_6_115	104_25_77
1642_6_126	208_6_1	707_25_1344	273_25_1	403_46_5669	187_46_1	69_6_102	104_25_76
1642_6_131	208_6_1	707_25_1365	273_25_1	403_46_5768	187_46_1	69_6_95	104_25_67
1642_6_125	208_6_1	707_25_1376	273_25_1	403_46_5743	187_46_1	69_6_94	104_25_59
1642_6_128	208_6_1	707_25_1368	273_25_1	403_46_5696	187_46_1	69_6_94	104_25_44
1642_6_119	208_6_1	707_25_1321	273_25_1	403_46_5699	187_46_1	69_6_85	104_25_37
1642_6_104	208_6_1	707_25_1283	273_25_1	403_46_5655	187_46_1	69_6_64	104_25_29
1642_6_104	208_6_1	707_25_1233	273_25_1	403_46_5572	187_46_1	69_6_62	104_25_28
1642_6_114	208_6_1	707_25_1150	273_25_1	403_46_5603	187_46_1	69_6_66	104_25_23
1642_6_120	208_6_1	707_25_1147	273_25_1	403_46_5588	187_46_1	69_6_62	104_25_21
1642_6_127	208_6_1	707_25_1178	273_25_1	403_46_5606	187_46_1	69_6_60	104_25_21
1642_6_138	208_6_1	707_25_1215	273_25_1	403_46_5627	187_46_1	69_6_47	104_25_18
1642_6_151	208_6_1	707_25_1225	273_25_1	403_46_5669	187_46_1	69_6_38	104_25_16
1642_6_161	208_6_1	707_25_1218	273_25_1	403_46_5688	187_46_1	69_6_31	104_25_13
1642_6_151	208_6_1	707_25_1201	273_25_1	403_46_5700	187_46_1	69_6_24	104_25_13
1642_6_149	208_6_1	707_25_1174	273_25_1	403_46_5791	187_46_1	69_6_29	104_25_12
1642_6_157	208_6_1	707_25_1178	273_25_1	403_46_5850	187_46_1	69_6_25	104_25_8
1642_6_154	208_6_1	707_25_1248	273_25_1	403_46_5919	187_46_1	69_6_23	104_25_4
1642_6_150	208_6_1	707_25_1260	273_25_1	403_46_6048	187_46_1	69_6_22	104_25_1
1642_6_150	208_6_1	707_25_1292	273_25_1	403_46_6130	187_46_1	69_6_20
1642_6_159	208_6_1	707_25_1272	273_25_1	403_46_6144	187_46_1	69_6_23
1642_6_157	208_6_1	707_25_1241	273_25_1	403_46_6085	187_46_1	69_6_20
1642_6_135	208_6_1	707_25_1226	273_25_1	403_46_6081	187_46_1	69_6_15
1642_6_112	208_6_1	707_25_1239	273_25_1	403_46_6044	187_46_1	69_6_5
1642_6_110	208_6_1	707_25_1222	273_25_1	403_46_5962	187_46_1	69_6_1
1642_6_97	208_6_1	707_25_1213	273_25_1	403_46_5865	187_46_1
1642_6_93	208_6_1	707_25_1210	273_25_1	403_46_5745	187_46_1
1642_6_106	208_6_1	707_25_1172	273_25_1	403_46_5729	187_46_1
1642_6_123	208_6_1	707_25_1124	273_25_1	403_46_5722	187_46_1
1642_6_133	208_6_1	707_25_1114	273_25_1	403_46_5761	187_46_1
1642_6_144	208_6_1	707_25_1093	273_25_1	403_46_5768	187_46_1
1642_6_138	208_6_1	707_25_1109	273_25_1	403_46_5742	187_46_1
1642_6_138	208_6_1	707_25_1118	273_25_1	403_46_5859	187_46_1
1642_6_136	208_6_1	707_25_1132	273_25_1	403_46_5928	187_46_1
1642_6_143	208_6_1	707_25_1146	273_25_1	403_46_5953	187_46_1
1642_6_144	208_6_1	707_25_1148	273_25_1	403_46_5926	187_46_1
1642_6_136	208_6_1	707_25_1113	273_25_1	403_46_5925	187_46_1
1642_6_117	208_6_1	707_25_1092	273_25_1	403_46_5881	187_46_1
1642_6_97	208_6_1	707_25_1075	273_25_1	403_46_5886	187_46_1
1642_6_80	208_6_1	707_25_1069	273_25_1	403_46_5836	187_46_1
1642_6_72	208_6_1	707_25_1047	273_25_1	403_46_5816	187_46_1
1642_6_71	208_6_1	707_25_1098	273_25_1	403_46_5820	187_46_1
1642_6_55	208_6_1	707_25_1127	273_25_1	403_46_5825	187_46_1
1642_6_52	208_6_1	707_25_1162	273_25_1	403_46_5865	187_46_1
1642_6_50	208_6_1	707_25_1201	273_25_1	403_46_5859	187_46_1
1642_6_61	208_6_1	707_25_1214	273_25_1	403_46_5878	187_46_1
1642_6_69	208_6_1	707_25_1241	273_25_1	403_46_5851	187_46_1
1642_6_82	208_6_1	707_25_1243	273_25_1	403_46_5930	187_46_1
1642_6_96	208_6_1	707_25_1250	273_25_1	403_46_5971	187_46_1
1642_6_97	208_6_1	707_25_1228	273_25_1	403_46_5914	187_46_1
1642_6_93	208_6_1	707_25_1203	273_25_1	403_46_5809	187_46_1
1642_6_93	208_6_1	707_25_1172	273_25_1	403_46_5755	187_46_1
1642_6_84	208_6_1	707_25_1213	273_25_1	403_46_5751	187_46_1
1642_6_86	208_6_1	707_25_1255	273_25_1	403_46_5824	187_46_1
1642_6_77	208_6_1	707_25_1275	273_25_1	403_46_5907	187_46_1
1642_6_66	208_6_1	707_25_1285	273_25_1	403_46_5896	187_46_1
1642_6_64	208_6_1	707_25_1292	273_25_1	403_46_5801	187_46_1
1642_6_59	208_6_1	707_25_1246	273_25_1	403_46_5836	187_46_1
1642_6_62	208_6_1	707_25_1213	273_25_1	403_46_5911	187_46_1
1642_6_66	208_6_1	707_25_1220	273_25_1	403_46_5892	187_46_1
1642_6_53	208_6_1	707_25_1183	273_25_1	403_46_5874	187_46_1
1642_6_50	208_6_1	707_25_1209	273_25_1	403_46_5863	187_46_1
1642_6_51	208_6_1	707_25_1256	273_25_1	403_46_5838	187_46_1
1642_6_55	208_6_1	707_25_1264	273_25_1	403_46_5831	187_46_1
1642_6_66	208_6_1	707_25_1269	273_25_1	403_46_5829	187_46_1
1642_6_62	208_6_1	707_25_1268	273_25_1	403_46_5883	187_46_1
1642_6_63	208_6_1	707_25_1266	273_25_1	403_46_5866	187_46_1
1642_6_60	208_6_1	707_25_1278	273_25_1	403_46_5882	187_46_1
1642_6_48	208_6_1	707_25_1269	273_25_1	403_46_5884	187_46_1
1642_6_44	208_6_1	707_25_1195	273_25_1	403_46_5833	187_46_1
1642_6_38	208_6_1	707_25_1191	273_25_1	403_46_5796	187_46_1
1642_6_34	208_6_1	707_25_1235	273_25_1	403_46_5787	187_46_1
1642_6_31	208_6_1	707_25_1282	273_25_1	403_46_5735	187_46_1
1642_6_26	208_6_1	707_25_1352	273_25_1	403_46_5765	187_46_1
1642_6_16	208_6_1	707_25_1349	273_25_1	403_46_5821	187_46_1
1642_6_20	208_6_1	707_25_1380	273_25_1	403_46_5810	187_46_1
1642_6_26	208_6_1	707_25_1385	273_25_1	403_46_5852	187_46_1
1642_6_29	208_6_1	707_25_1375	273_25_1	403_46_5861	187_46_1
1642_6_30	208_6_1	707_25_1344	273_25_1	403_46_5895	187_46_1
1642_6_36	208_6_1	707_25_1281	273_25_1	403_46_5908	187_46_1
1642_6_43	208_6_1	707_25_1217	273_25_1	403_46_5935	187_46_1
1642_6_30	208_6_1	707_25_1191	273_25_1	403_46_5940	187_46_1
1642_6_18	208_6_1	707_25_1176	273_25_1	403_46_5877	187_46_1
1642_6_5	208_6_1	707_25_1142	273_25_1	403_46_5759	187_46_1
1642_6_1	208_6_1	707_25_1142	273_25_1	403_46_5745	187_46_1
1642_6_1	208_6_1	707_25_1176	273_25_1	403_46_5689	187_46_1
273_25_1	707_25_1187	403_46_5717	187_46_1
273_25_1	707_25_1225	403_46_5855	187_46_1
273_25_1	707_25_1278	403_46_5850	187_46_1
273_25_1	707_25_1307	403_46_5934	187_46_1
273_25_1	707_25_1335	403_46_5932	187_46_1
273_25_1	707_25_1331	403_46_6003	187_46_1
273_25_1	707_25_1337	403_46_6054	187_46_1
273_25_1	707_25_1324	403_46_6051	187_46_1
273_25_1	707_25_1286	403_46_6024	187_46_1
273_25_1	707_25_1222	403_46_6041	187_46_1
273_25_1	707_25_1126	403_46_6041	187_46_1
273_25_1	707_25_1079	403_46_5996	187_46_1
273_25_1	707_25_1106	403_46_5951	187_46_1
273_25_1	707_25_1103	403_46_5949	187_46_1
273_25_1	707_25_1141	403_46_5964	187_46_1
273_25_1	707_25_1182	403_46_6067	187_46_1
273_25_1	707_25_1169	403_46_6143	187_46_1
273_25_1	707_25_1195	403_46_6072	187_46_1
273_25_1	707_25_1188	403_46_6050	187_46_1
273_25_1	707_25_1206	403_46_5977	187_46_1
273_25_1	707_25_1204	403_46_5907	187_46_1
273_25_1	707_25_1147	403_46_5896	187_46_1
273_25_1	707_25_1141	403_46_5977	187_46_1
273_25_1	707_25_1123	403_46_6086	187_46_1
273_25_1	707_25_1113	403_46_6173	187_46_1
273_25_1	707_25_1099	403_46_6254	187_46_1
273_25_1	707_25_1087	403_46_6250	187_46_1
273_25_1	707_25_1135	403_46_6235	187_46_1
273_25_1	707_25_1107	403_46_6169	187_46_1
273_25_1	707_25_1123	403_46_6145	187_46_1
273_25_1	707_25_1085	403_46_6151	187_46_1
273_25_1	707_25_1093	403_46_6105	187_46_1
273_25_1	707_25_1098	403_46_6079	187_46_1
273_25_1	707_25_1096	403_46_5980	187_46_1
273_25_1	707_25_1111	403_46_5903	187_46_1
273_25_1	707_25_1145	403_46_5810	187_46_1
273_25_1	707_25_1157	403_46_5763	187_46_1
273_25_1	707_25_1207	403_46_5723	187_46_1
273_25_1	707_25_1223	403_46_5685	187_46_1
273_25_1	707_25_1285	403_46_5676	187_46_1
273_25_1	707_25_1282	403_46_5732	187_46_1
273_25_1	707_25_1290	403_46_5765	187_46_1
273_25_1	707_25_1307	403_46_5729	187_46_1
273_25_1	707_25_1328	403_46_5702	187_46_1
273_25_1	707_25_1293	403_46_5808	187_46_1
273_25_1	707_25_1290	403_46_5958	187_46_1
273_25_1	707_25_1298	403_46_6013	187_46_1
273_25_1	707_25_1296	403_46_6008	187_46_1
273_25_1	707_25_1253	403_46_6008	187_46_1
273_25_1	707_25_1267	403_46_6013	187_46_1
273_25_1	707_25_1265	403_46_6017	187_46_1
273_25_1	707_25_1277	403_46_6051	187_46_1
273_25_1	707_25_1336	403_46_6071	187_46_1
273_25_1	707_25_1310	403_46_6093	187_46_1
273_25_1	707_25_1272	403_46_6027	187_46_1
273_25_1	707_25_1273	403_46_5965	187_46_1
273_25_1	707_25_1226	403_46_5908	187_46_1
273_25_1	707_25_1238	403_46_5928	187_46_1
273_25_1	707_25_1201	403_46_5948	187_46_1
273_25_1	707_25_1234	403_46_5928	187_46_1
273_25_1	707_25_1219	403_46_5909	187_46_1
273_25_1	707_25_1211	403_46_5937	187_46_1
273_25_1	707_25_1260	403_46_5858	187_46_1
273_25_1	707_25_1287	403_46_5846	187_46_1
273_25_1	707_25_1282	403_46_5815	187_46_1
273_25_1	707_25_1289	403_46_5788	187_46_1
273_25_1	707_25_1290	403_46_5758	187_46_1
273_25_1	707_25_1299	403_46_5635	187_46_1
273_25_1	707_25_1309	403_46_5708	187_46_1
273_25_1	707_25_1326	403_46_5714	187_46_1
273_25_1	707_25_1345	403_46_5707	187_46_1
273_25_1	707_25_1347	403_46_5776	187_46_1
273_25_1	707_25_1352	403_46_5834	187_46_1
273_25_1	707_25_1348	403_46_5902	187_46_1
273_25_1	707_25_1330	403_46_5912	187_46_1
273_25_1	707_25_1356	403_46_5912	187_46_1
273_25_1	707_25_1354	403_46_5907	187_46_1
273_25_1	707_25_1339	403_46_5913	187_46_1
273_25_1	707_25_1305	403_46_5862	187_46_1
273_25_1	707_25_1287	403_46_5842	187_46_1
273_25_1	707_25_1271	403_46_5933	187_46_1
273_25_1	707_25_1274	403_46_5891	187_46_1
273_25_1	707_25_1269	403_46_5990	187_46_1
273_25_1	707_25_1240	403_46_6107	187_46_1
273_25_1	707_25_1233	403_46_6141	187_46_1
273_25_1	707_25_1201	403_46_6136	187_46_1
273_25_1	707_25_1173	403_46_6109	187_46_1
273_25_1	707_25_1198	403_46_6022	187_46_1
273_25_1	707_25_1212	403_46_5913	187_46_1
273_25_1	707_25_1229	403_46_5912	187_46_1
273_25_1	707_25_1266	403_46_5887	187_46_1
273_25_1	707_25_1300	403_46_5879	187_46_1
273_25_1	707_25_1314	403_46_5905	187_46_1
273_25_1	707_25_1329	403_46_5884	187_46_1
273_25_1	707_25_1366	403_46_5772	187_46_1
273_25_1	707_25_1344	403_46_5713	187_46_1
273_25_1	707_25_1329	403_46_5689	187_46_1
273_25_1	707_25_1294	403_46_5746	187_46_1
273_25_1	707_25_1199	403_46_5867	187_46_1
273_25_1	707_25_1178	403_46_5988	187_46_1
273_25_1	707_25_1144	403_46_6105	187_46_1
273_25_1	707_25_1143	403_46_6104	187_46_1
273_25_1	707_25_1125	403_46_6061	187_46_1
273_25_1	707_25_1108	403_46_6064	187_46_1
273_25_1	707_25_1090	403_46_6009	187_46_1
273_25_1	707_25_1131	403_46_6033	187_46_1
273_25_1	707_25_1153	403_46_6036	187_46_1
273_25_1	707_25_1146	403_46_5964	187_46_1
273_25_1	707_25_1176	403_46_5969	187_46_1
273_25_1	707_25_1162	403_46_5989	187_46_1
273_25_1	707_25_1155	403_46_5976	187_46_1
273_25_1	707_25_1150	403_46_5965	187_46_1
273_25_1	707_25_1133	403_46_5987	187_46_1
273_25_1	707_25_1156	403_46_5878	187_46_1
273_25_1	707_25_1158	403_46_5813	187_46_1
273_25_1	707_25_1130	403_46_5753	187_46_1
273_25_1	707_25_1180	403_46_5753	187_46_1
273_25_1	707_25_1217	403_46_5754	187_46_1
273_25_1	707_25_1265	403_46_5840	187_46_1
273_25_1	707_25_1276	403_46_5946	187_46_1
273_25_1	707_25_1323	403_46_6021	187_46_1
273_25_1	707_25_1324	403_46_6042	187_46_1
273_25_1	707_25_1319	403_46_6056	187_46_1
273_25_1	707_25_1316	403_46_5921	187_46_1
273_25_1	707_25_1310	403_46_5766	187_46_1
273_25_1	707_25_1272	403_46_5702	187_46_1
273_25_1	707_25_1249	403_46_5666	187_46_1
273_25_1	707_25_1207	403_46_5720	187_46_1
273_25_1	707_25_1192	403_46_5816	187_46_1
273_25_1	707_25_1194	403_46_5879	187_46_1
273_25_1	707_25_1181	403_46_5885	187_46_1
273_25_1	707_25_1207	403_46_5971	187_46_1
273_25_1	707_25_1221	403_46_6000	187_46_1
273_25_1	707_25_1251	403_46_6086	187_46_1
273_25_1	707_25_1299	403_46_6095	187_46_1
273_25_1	707_25_1287	403_46_6091	187_46_1
273_25_1	707_25_1288	403_46_6078	187_46_1
273_25_1	707_25_1289	403_46_6013	187_46_1
273_25_1	707_25_1242	403_46_5931	187_46_1
273_25_1	707_25_1214	403_46_5797	187_46_1
273_25_1	707_25_1212	403_46_5752	187_46_1
273_25_1	707_25_1191	403_46_5699	187_46_1
273_25_1	707_25_1198	403_46_5707	187_46_1
273_25_1	707_25_1201	403_46_5772	187_46_1
273_25_1	707_25_1193	403_46_5890	187_46_1
273_25_1	707_25_1204	403_46_5924	187_46_1
273_25_1	707_25_1179	403_46_5990	187_46_1
273_25_1	707_25_1146	403_46_5983	187_46_1
273_25_1	707_25_1139	403_46_6067	187_46_1
273_25_1	707_25_1107	403_46_6035	187_46_1
273_25_1	707_25_1113	403_46_6072	187_46_1
273_25_1	707_25_1130	403_46_6035	187_46_1
273_25_1	707_25_1103	403_46_5947	187_46_1
273_25_1	707_25_1094	403_46_5866	187_46_1
273_25_1	707_25_1116	403_46_5849	187_46_1
273_25_1	707_25_1130	403_46_5871	187_46_1
273_25_1	707_25_1157	403_46_5943	187_46_1
273_25_1	707_25_1174	403_46_5984	187_46_1
273_25_1	707_25_1155	403_46_6092	187_46_1
273_25_1	707_25_1134	403_46_6216	187_46_1
273_25_1	707_25_1121	403_46_6146	187_46_1
273_25_1	707_25_1106	403_46_6125	187_46_1
273_25_1	707_25_1091	403_46_6017	187_46_1
273_25_1	707_25_1105	403_46_5940	187_46_1
273_25_1	707_25_1132	403_46_5944	187_46_1
273_25_1	707_25_1091	403_46_5999	187_46_1
273_25_1	707_25_1062	403_46_6002	187_46_1
273_25_1	707_25_1044	403_46_6023	187_46_1
273_25_1	707_25_1047	403_46_6112	187_46_1
273_25_1	707_25_1083	403_46_5982	187_46_1
273_25_1	707_25_1137	403_46_5979	187_46_1
273_25_1	707_25_1178	403_46_5980	187_46_1
273_25_1	707_25_1223	403_46_6032	187_46_1
273_25_1	707_25_1233	403_46_6022	187_46_1
273_25_1	707_25_1212	403_46_6000	187_46_1
273_25_1	707_25_1201	403_46_6015	187_46_1
273_25_1	707_25_1183	403_46_5982	187_46_1
273_25_1	707_25_1138	403_46_6005	187_46_1
273_25_1	707_25_1116	403_46_6038	187_46_1
273_25_1	707_25_1110	403_46_6028	187_46_1
273_25_1	707_25_1126	403_46_6001	187_46_1
273_25_1	707_25_1138	403_46_5921	187_46_1
273_25_1	707_25_1124	403_46_5850	187_46_1
273_25_1	707_25_1099	403_46_5803	187_46_1
273_25_1	707_25_1071	403_46_5730	187_46_1
273_25_1	707_25_1079	403_46_5786	187_46_1
273_25_1	707_25_1112	403_46_5853	187_46_1
273_25_1	707_25_1160	403_46_5921	187_46_1
273_25_1	707_25_1171	403_46_5987	187_46_1
273_25_1	707_25_1191	403_46_6043	187_46_1
273_25_1	707_25_1184	403_46_6028	187_46_1
273_25_1	707_25_1161	403_46_5954	187_46_1
273_25_1	707_25_1105	403_46_5980	187_46_1
273_25_1	707_25_1019	403_46_5940	187_46_1
273_25_1	707_25_1009	403_46_6002	187_46_1
273_25_1	707_25_1011	403_46_5989	187_46_1
273_25_1	707_25_1051	403_46_5976	187_46_1
273_25_1	707_25_1083	403_46_5975	187_46_1
273_25_1	707_25_1074	403_46_5988	187_46_1
273_25_1	707_25_1090	403_46_6010	187_46_1
273_25_1	707_25_1091	403_46_6047	187_46_1
273_25_1	707_25_1086	403_46_6069	187_46_1
273_25_1	707_25_1090	403_46_6085	187_46_1
273_25_1	707_25_1060	403_46_6057	187_46_1
273_25_1	707_25_1116	403_46_6004	187_46_1
273_25_1	707_25_1153	403_46_5976	187_46_1
273_25_1	707_25_1157	403_46_6045	187_46_1
273_25_1	707_25_1164	403_46_6205	187_46_1
273_25_1	707_25_1194	403_46_6285	187_46_1
273_25_1	707_25_1183	403_46_6302	187_46_1
273_25_1	707_25_1153	403_46_6300	187_46_1
273_25_1	707_25_1088	403_46_6212	187_46_1
273_25_1	707_25_1023	403_46_6096	187_46_1
273_25_1	707_25_970	403_46_5960	187_46_1
273_25_1	707_25_884	403_46_5885	187_46_1
273_25_1	707_25_873	403_46_5898	187_46_1
273_25_1	707_25_894	403_46_5852	187_46_1
273_25_1	707_25_894	403_46_5964	187_46_1
273_25_1	707_25_940	403_46_6077	187_46_1
273_25_1	707_25_964	403_46_6184	187_46_1
273_25_1	707_25_992	403_46_6283	187_46_1
273_25_1	707_25_1026	403_46_6254	187_46_1
273_25_1	707_25_1045	403_46_6227	187_46_1
273_25_1	707_25_1058	403_46_6186	187_46_1
273_25_1	707_25_1048	403_46_6168	187_46_1
273_25_1	707_25_1034	403_46_6212	187_46_1
273_25_1	707_25_1017	403_46_6230	187_46_1
273_25_1	707_25_1005	403_46_6191	187_46_1
273_25_1	707_25_1035	403_46_6154	187_46_1
273_25_1	707_25_1059	403_46_6060	187_46_1
273_25_1	707_25_1075	403_46_6032	187_46_1
273_25_1	707_25_1082	403_46_6006	187_46_1
273_25_1	707_25_1065	403_46_6033	187_46_1
273_25_1	707_25_1061	403_46_6103	187_46_1
273_25_1	707_25_1055	403_46_6133	187_46_1
273_25_1	707_25_1045	403_46_6157	187_46_1
273_25_1	707_25_1046	403_46_6188	187_46_1
273_25_1	707_25_1054	403_46_6182	187_46_1
273_25_1	707_25_1058	403_46_6182	187_46_1
273_25_1	707_25_1050	403_46_6218	187_46_1
273_25_1	707_25_1043	403_46_6170	187_46_1
273_25_1	707_25_1044	403_46_6172	187_46_1
273_25_1	707_25_1041	403_46_6127	187_46_1
273_25_1	707_25_1047	403_46_5964	187_46_1
273_25_1	707_25_1070	403_46_5893	187_46_1
273_25_1	707_25_1046	403_46_5896	187_46_1
273_25_1	707_25_1037	403_46_5911	187_46_1
273_25_1	707_25_1011	403_46_5984	187_46_1
273_25_1	707_25_1021	403_46_5916	187_46_1
273_25_1	707_25_1033	403_46_5925	187_46_1
273_25_1	707_25_1037	403_46_5870	187_46_1
273_25_1	707_25_1042	403_46_5856	187_46_1
273_25_1	707_25_1044	403_46_5870	187_46_1
273_25_1	707_25_1032	403_46_5997	187_46_1
273_25_1	707_25_1026	403_46_6032	187_46_1
273_25_1	707_25_1035	403_46_6096	187_46_1
273_25_1	707_25_1045	403_46_6131	187_46_1
273_25_1	707_25_1047	403_46_6210	187_46_1
273_25_1	707_25_1034	403_46_6235	187_46_1
273_25_1	707_25_1009	403_46_6211	187_46_1
273_25_1	707_25_976	403_46_6219	187_46_1
273_25_1	707_25_975	403_46_6204	187_46_1
273_25_1	707_25_1004	403_46_6180	187_46_1
273_25_1	707_25_1057	403_46_6141	187_46_1
273_25_1	707_25_1079	403_46_6046	187_46_1
273_25_1	707_25_1134	403_46_5990	187_46_1
273_25_1	707_25_1147	403_46_5955	187_46_1
273_25_1	707_25_1220	403_46_5824	187_46_1
273_25_1	707_25_1182	403_46_5787	187_46_1
273_25_1	707_25_1174	403_46_5789	187_46_1
273_25_1	707_25_1097	403_46_5861	187_46_1
273_25_1	707_25_1058	403_46_5855	187_46_1
273_25_1	707_25_1031	403_46_5852	187_46_1
273_25_1	707_25_956	403_46_5920	187_46_1
273_25_1	707_25_948	403_46_5943	187_46_1
273_25_1	707_25_993	403_46_6019	187_46_1
273_25_1	707_25_1026	403_46_6118	187_46_1
273_25_1	707_25_1095	403_46_6144	187_46_1
273_25_1	707_25_1107	403_46_6176	187_46_1
273_25_1	707_25_1120	403_46_6178	187_46_1
273_25_1	707_25_1074	403_46_6162	187_46_1
273_25_1	707_25_1071	403_46_6180	187_46_1
273_25_1	707_25_1042	403_46_6085	187_46_1
273_25_1	707_25_1039	403_46_6075	187_46_1
273_25_1	707_25_1058	403_46_6067	187_46_1
273_25_1	707_25_1087	403_46_5978	187_46_1
273_25_1	707_25_1151	403_46_5910	187_46_1
273_25_1	707_25_1174	403_46_5852	187_46_1
273_25_1	707_25_1167	403_46_5828	187_46_1
273_25_1	707_25_1178	403_46_5851	187_46_1
273_25_1	707_25_1152	403_46_5942	187_46_1
273_25_1	707_25_1156	403_46_6022	187_46_1
273_25_1	707_25_1115	403_46_6058	187_46_1
273_25_1	707_25_1084	403_46_6031	187_46_1
273_25_1	707_25_1078	403_46_6042	187_46_1
273_25_1	707_25_1058	403_46_6010	187_46_1
273_25_1	707_25_1045	403_46_5935	187_46_1
273_25_1	707_25_1028	403_46_5911	187_46_1
273_25_1	707_25_1042	403_46_5968	187_46_1
273_25_1	707_25_1078	403_46_5992	187_46_1
273_25_1	707_25_1095	403_46_6042	187_46_1
273_25_1	707_25_1109	403_46_6116	187_46_1
273_25_1	707_25_1086	403_46_6157	187_46_1
273_25_1	707_25_1067	403_46_6086	187_46_1
273_25_1	707_25_1051	403_46_6056	187_46_1
273_25_1	707_25_1042	403_46_6036	187_46_1
273_25_1	707_25_1020	403_46_6067	187_46_1
273_25_1	707_25_1026	403_46_6078	187_46_1
273_25_1	707_25_1015	403_46_6071	187_46_1
273_25_1	707_25_1017	403_46_6034	187_46_1
273_25_1	707_25_1009	403_46_6019	187_46_1
273_25_1	707_25_1025	403_46_6045	187_46_1
273_25_1	707_25_1004	403_46_6049	187_46_1
273_25_1	707_25_1029	403_46_6055	187_46_1
273_25_1	707_25_1078	403_46_6091	187_46_1
273_25_1	707_25_1113	403_46_6103	187_46_1
273_25_1	707_25_1107	403_46_6087	187_46_1
273_25_1	707_25_1070	403_46_6180	187_46_1
273_25_1	707_25_1052	403_46_6203	187_46_1
273_25_1	707_25_1002	403_46_6150	187_46_1
273_25_1	707_25_980	403_46_6097	187_46_1
273_25_1	707_25_986	403_46_6044	187_46_1
273_25_1	707_25_980	403_46_6079	187_46_1
273_25_1	707_25_1032	403_46_6091	187_46_1
273_25_1	707_25_1068	403_46_6142	187_46_1
273_25_1	707_25_1091	403_46_6185	187_46_1
273_25_1	707_25_1066	403_46_6149	187_46_1
273_25_1	707_25_1064	403_46_6100	187_46_1
273_25_1	707_25_1039	403_46_6137	187_46_1
273_25_1	707_25_1053	403_46_6050	187_46_1
273_25_1	707_25_1043	403_46_6018	187_46_1
273_25_1	707_25_1060	403_46_5924	187_46_1
273_25_1	707_25_1051	403_46_5954	187_46_1
273_25_1	707_25_1098	403_46_5877	187_46_1
273_25_1	707_25_1117	403_46_5942	187_46_1
273_25_1	707_25_1134	403_46_5973	187_46_1
273_25_1	707_25_1160	403_46_5975	187_46_1
273_25_1	707_25_1194	403_46_6033	187_46_1
273_25_1	707_25_1207	403_46_6068	187_46_1
273_25_1	707_25_1230	403_46_6104	187_46_1
273_25_1	707_25_1230	403_46_6109	187_46_1
273_25_1	707_25_1230	403_46_5984	187_46_1
273_25_1	707_25_1205	403_46_5983	187_46_1
273_25_1	707_25_1150	403_46_5930	187_46_1
273_25_1	707_25_1125	403_46_5850	187_46_1
273_25_1	707_25_1093	403_46_5866	187_46_1
273_25_1	707_25_1099	403_46_5846	187_46_1
273_25_1	707_25_1127	403_46_5933	187_46_1
273_25_1	707_25_1113	403_46_5998	187_46_1
273_25_1	707_25_1148	403_46_6059	187_46_1
273_25_1	707_25_1170	403_46_6097	187_46_1
273_25_1	707_25_1120	403_46_6126	187_46_1
273_25_1	707_25_1097	403_46_6124	187_46_1
273_25_1	707_25_1062	403_46_6066	187_46_1
273_25_1	707_25_1028	403_46_6133	187_46_1
273_25_1	707_25_1010	403_46_6232	187_46_1
273_25_1	707_25_988	403_46_6286	187_46_1
273_25_1	707_25_969	403_46_6223	187_46_1
273_25_1	707_25_975	403_46_6151	187_46_1
273_25_1	707_25_969	403_46_6051	187_46_1
273_25_1	707_25_967	403_46_6172	187_46_1
273_25_1	707_25_993	403_46_6202	187_46_1
273_25_1	707_25_1045	403_46_6232	187_46_1
273_25_1	707_25_1083	403_46_6208	187_46_1
273_25_1	707_25_1116	403_46_6199	187_46_1
273_25_1	707_25_1187	403_46_6121	187_46_1
273_25_1	707_25_1172	403_46_6170	187_46_1
273_25_1	707_25_1178	403_46_6214	187_46_1
273_25_1	707_25_1169	403_46_6200	187_46_1
273_25_1	707_25_1160	403_46_6167	187_46_1
273_25_1	707_25_1139	403_46_6105	187_46_1
273_25_1	707_25_1100	403_46_6068	187_46_1
273_25_1	707_25_1062	403_46_6083	187_46_1
273_25_1	707_25_1075	403_46_6056	187_46_1
273_25_1	707_25_1085	403_46_6050	187_46_1
273_25_1	707_25_1095	403_46_5991	187_46_1
273_25_1	707_25_1103	403_46_6012	187_46_1
273_25_1	707_25_1100	403_46_5998	187_46_1
273_25_1	707_25_1097	403_46_5995	187_46_1
273_25_1	707_25_1078	403_46_6001	187_46_1
273_25_1	707_25_1051	403_46_5914	187_46_1
273_25_1	707_25_1045	403_46_5812	187_46_1
273_25_1	707_25_1055	403_46_5853	187_46_1
273_25_1	707_25_1081	403_46_5925	187_46_1
273_25_1	707_25_1090	403_46_5943	187_46_1
273_25_1	707_25_1121	403_46_6034	187_46_1
273_25_1	707_25_1140	403_46_6140	187_46_1
273_25_1	707_25_1152	403_46_6236	187_46_1
273_25_1	707_25_1170	403_46_6284	187_46_1
273_25_1	707_25_1147	403_46_6335	187_46_1
273_25_1	707_25_1150	403_46_6371	187_46_1
273_25_1	707_25_1094	403_46_6256	187_46_1
273_25_1	707_25_1097	403_46_6122	187_46_1
273_25_1	707_25_1075	403_46_5937	187_46_1
273_25_1	707_25_1082	403_46_5784	187_46_1
273_25_1	707_25_1089	403_46_5752	187_46_1
273_25_1	707_25_1120	403_46_5785	187_46_1
273_25_1	707_25_1162	403_46_5894	187_46_1
273_25_1	707_25_1165	403_46_5975	187_46_1
273_25_1	707_25_1156	403_46_6019	187_46_1
273_25_1	707_25_1149	403_46_6073	187_46_1
273_25_1	707_25_1156	403_46_6035	187_46_1
273_25_1	707_25_1151	403_46_6096	187_46_1
273_25_1	707_25_1156	403_46_6063	187_46_1
273_25_1	707_25_1125	403_46_5970	187_46_1
273_25_1	707_25_1154	403_46_5893	187_46_1
273_25_1	707_25_1146	403_46_5888	187_46_1
273_25_1	707_25_1203	403_46_5869	187_46_1
273_25_1	707_25_1239	403_46_5900	187_46_1
273_25_1	707_25_1273	403_46_5890	187_46_1
273_25_1	707_25_1257	403_46_5922	187_46_1
273_25_1	707_25_1201	403_46_6028	187_46_1
273_25_1	707_25_1175	403_46_6015	187_46_1
273_25_1	707_25_1119	403_46_6097	187_46_1
273_25_1	707_25_1103	403_46_6129	187_46_1
273_25_1	707_25_1079	403_46_6097	187_46_1
273_25_1	707_25_1067	403_46_6031	187_46_1
273_25_1	707_25_1078	403_46_6004	187_46_1
273_25_1	707_25_1101	403_46_5978	187_46_1
273_25_1	707_25_1093	403_46_5993	187_46_1
273_25_1	707_25_1102	403_46_5996	187_46_1
273_25_1	707_25_1087	403_46_6015	187_46_1
273_25_1	707_25_1068	403_46_6009	187_46_1
273_25_1	707_25_960	403_46_6072	187_46_1
273_25_1	707_25_901	403_46_6062	187_46_1
273_25_1	707_25_874	403_46_6138	187_46_1
273_25_1	707_25_841	403_46_6179	187_46_1
273_25_1	707_25_856	403_46_6173	187_46_1
273_25_1	707_25_868	403_46_6180	187_46_1
273_25_1	707_25_887	403_46_6219	187_46_1
273_25_1	707_25_888	403_46_6279	187_46_1
273_25_1	707_25_894	403_46_6354	187_46_1
273_25_1	707_25_948	403_46_6353	187_46_1
273_25_1	707_25_1011	403_46_6331	187_46_1
273_25_1	707_25_1040	403_46_6312	187_46_1
273_25_1	707_25_1086	403_46_6240	187_46_1
273_25_1	707_25_1111	403_46_6124	187_46_1
273_25_1	707_25_1120	403_46_6000	187_46_1
273_25_1	707_25_1085	403_46_5882	187_46_1
273_25_1	707_25_1014	403_46_5834	187_46_1
273_25_1	707_25_989	403_46_5817	187_46_1
273_25_1	707_25_950	403_46_5840	187_46_1
273_25_1	707_25_968	403_46_5932	187_46_1
273_25_1	707_25_966	403_46_5984	187_46_1
273_25_1	707_25_945	403_46_6051	187_46_1
273_25_1	707_25_988	403_46_6062	187_46_1
273_25_1	707_25_970	403_46_6130	187_46_1
273_25_1	707_25_982	403_46_6212	187_46_1
273_25_1	707_25_1035	403_46_6281	187_46_1
273_25_1	707_25_1091	403_46_6318	187_46_1
273_25_1	707_25_1139	403_46_6292	187_46_1
273_25_1	707_25_1158	403_46_6264	187_46_1
273_25_1	707_25_1168	403_46_6203	187_46_1
273_25_1	707_25_1159	403_46_6149	187_46_1
273_25_1	707_25_1114	403_46_6101	187_46_1
273_25_1	707_25_1068	403_46_6103	187_46_1
273_25_1	707_25_1029	403_46_6118	187_46_1
273_25_1	707_25_1017	403_46_6097	187_46_1
273_25_1	707_25_1050	403_46_6130	187_46_1
273_25_1	707_25_1024	403_46_6149	187_46_1
273_25_1	707_25_1035	403_46_6087	187_46_1
273_25_1	707_25_1007	403_46_6097	187_46_1
273_25_1	707_25_985	403_46_6043	187_46_1
273_25_1	707_25_979	403_46_6044	187_46_1
273_25_1	707_25_983	403_46_6031	187_46_1
273_25_1	707_25_1037	403_46_6002	187_46_1
273_25_1	707_25_1075	403_46_5984	187_46_1
273_25_1	707_25_1116	403_46_5927	187_46_1
273_25_1	707_25_1141	403_46_5901	187_46_1
273_25_1	707_25_1131	403_46_5831	187_46_1
273_25_1	707_25_1178	403_46_5788	187_46_1
273_25_1	707_25_1199	403_46_5704	187_46_1
273_25_1	707_25_1237	403_46_5614	187_46_1
273_25_1	707_25_1238	403_46_5570	187_46_1
273_25_1	707_25_1244	403_46_5509	187_46_1
273_25_1	707_25_1221	403_46_5571	187_46_1
273_25_1	707_25_1230	403_46_5645	187_46_1
273_25_1	707_25_1259	403_46_5831	187_46_1
273_25_1	707_25_1277	403_46_5966	187_46_1
273_25_1	707_25_1310	403_46_6018	187_46_1
273_25_1	707_25_1345	403_46_6077	187_46_1
273_25_1	707_25_1327	403_46_6072	187_46_1
273_25_1	707_25_1331	403_46_6062	187_46_1
273_25_1	707_25_1328	403_46_6104	187_46_1
273_25_1	707_25_1250	403_46_6078	187_46_1
273_25_1	707_25_1236	403_46_6081	187_46_1
273_25_1	707_25_1241	403_46_6026	187_46_1
273_25_1	707_25_1241	403_46_5938	187_46_1
273_25_1	707_25_1241	403_46_5867	187_46_1
273_25_1	707_25_1223	403_46_5830	187_46_1
273_25_1	707_25_1245	403_46_5827	187_46_1
273_25_1	707_25_1247	403_46_5871	187_46_1
273_25_1	707_25_1263	403_46_5888	187_46_1
273_25_1	707_25_1285	403_46_5907	187_46_1
273_25_1	707_25_1269	403_46_5888	187_46_1
273_25_1	707_25_1317	403_46_5880	187_46_1
273_25_1	707_25_1307	403_46_5831	187_46_1
273_25_1	707_25_1325	403_46_5809	187_46_1
273_25_1	707_25_1343	403_46_5716	187_46_1
273_25_1	707_25_1313	403_46_5649	187_46_1
273_25_1	707_25_1276	403_46_5653	187_46_1
273_25_1	707_25_1321	403_46_5625	187_46_1
273_25_1	707_25_1345	403_46_5629	187_46_1
273_25_1	707_25_1376	403_46_5676	187_46_1
273_25_1	707_25_1383	403_46_5716	187_46_1
273_25_1	707_25_1383	403_46_5659	187_46_1
273_25_1	707_25_1418	403_46_5716	187_46_1
273_25_1	707_25_1410	403_46_5704	187_46_1
273_25_1	707_25_1381	403_46_5781	187_46_1
273_25_1	707_25_1328	403_46_5807	187_46_1
273_25_1	707_25_1257	403_46_5837	187_46_1
273_25_1	707_25_1195	403_46_5912	187_46_1
273_25_1	707_25_1198	403_46_5882	187_46_1
273_25_1	707_25_1185	403_46_5924	187_46_1
273_25_1	707_25_1210	403_46_5911	187_46_1
273_25_1	707_25_1178	403_46_5940	187_46_1
273_25_1	707_25_1196	403_46_6048	187_46_1
273_25_1	707_25_1238	403_46_5966	187_46_1
273_25_1	707_25_1249	403_46_5955	187_46_1
273_25_1	707_25_1268	403_46_5932	187_46_1
273_25_1	707_25_1263	403_46_5896	187_46_1
273_25_1	707_25_1286	403_46_5945	187_46_1
273_25_1	707_25_1292	403_46_5960	187_46_1
273_25_1	707_25_1284	403_46_5968	187_46_1
273_25_1	707_25_1225	403_46_5978	187_46_1
273_25_1	707_25_1151	403_46_6081	187_46_1
273_25_1	707_25_1077	403_46_6032	187_46_1
273_25_1	707_25_1039	403_46_6028	187_46_1
273_25_1	707_25_1053	403_46_5899	187_46_1
273_25_1	707_25_1093	403_46_5896	187_46_1
273_25_1	707_25_1148	403_46_5817	187_46_1
273_25_1	707_25_1174	403_46_5879	187_46_1
273_25_1	707_25_1201	403_46_5912	187_46_1
273_25_1	707_25_1218	403_46_5878	187_46_1
273_25_1	707_25_1251	403_46_5903	187_46_1
273_25_1	707_25_1265	403_46_5900	187_46_1
273_25_1	707_25_1267	403_46_5828	187_46_1
273_25_1	707_25_1275	403_46_5846	187_46_1
273_25_1	707_25_1267	403_46_5925	187_46_1
273_25_1	707_25_1241	403_46_5965	187_46_1
273_25_1	707_25_1232	403_46_6020	187_46_1
273_25_1	707_25_1195	403_46_6038	187_46_1
273_25_1	707_25_1142	403_46_6053	187_46_1
273_25_1	707_25_1127	403_46_5975	187_46_1
273_25_1	707_25_1118	403_46_5859	187_46_1
273_25_1	707_25_1175	403_46_5781	187_46_1
273_25_1	707_25_1158	403_46_5765	187_46_1
273_25_1	707_25_1205	403_46_5734	187_46_1
273_25_1	707_25_1218	403_46_5687	187_46_1
273_25_1	707_25_1191	403_46_5732	187_46_1
273_25_1	707_25_1204	403_46_5723	187_46_1
273_25_1	707_25_1163	403_46_5795	187_46_1
273_25_1	707_25_1133	403_46_5943	187_46_1
273_25_1	707_25_1099	403_46_6064	187_46_1
273_25_1	707_25_1084	403_46_6082	187_46_1
273_25_1	707_25_1063	403_46_6129	187_46_1
273_25_1	707_25_1101	403_46_6079	187_46_1
273_25_1	707_25_1118	403_46_5947	187_46_1
273_25_1	707_25_1114	403_46_5861	187_46_1
273_25_1	707_25_1106	403_46_5783	187_46_1
273_25_1	707_25_1140	403_46_5785	187_46_1
273_25_1	707_25_1140	403_46_5821	187_46_1
273_25_1	707_25_1157	403_46_5841	187_46_1
273_25_1	707_25_1180	403_46_5854	187_46_1
273_25_1	707_25_1206	403_46_5827	187_46_1
273_25_1	707_25_1207	403_46_5886	187_46_1
273_25_1	707_25_1209	403_46_5928	187_46_1
273_25_1	707_25_1216	403_46_6066	187_46_1
273_25_1	707_25_1181	403_46_6140	187_46_1
273_25_1	707_25_1156	403_46_6166	187_46_1
273_25_1	707_25_1168	403_46_6177	187_46_1
273_25_1	707_25_1169	403_46_6114	187_46_1
273_25_1	707_25_1209	403_46_6041	187_46_1
273_25_1	707_25_1238	403_46_5916	187_46_1
273_25_1	707_25_1258	403_46_5752	187_46_1
273_25_1	707_25_1270	403_46_5643	187_46_1
273_25_1	707_25_1238	403_46_5643	187_46_1
273_25_1	707_25_1230	403_46_5610	187_46_1
273_25_1	707_25_1231	403_46_5651	187_46_1
273_25_1	707_25_1209	403_46_5798	187_46_1
273_25_1	707_25_1186	403_46_5959	187_46_1
273_25_1	707_25_1225	403_46_6127	187_46_1
273_25_1	707_25_1172	403_46_6173	187_46_1
273_25_1	707_25_1176	403_46_6241	187_46_1
273_25_1	707_25_1142	403_46_6264	187_46_1
273_25_1	707_25_1125	403_46_6247	187_46_1
273_25_1	707_25_1121	403_46_6258	187_46_1
273_25_1	707_25_1142	403_46_6194	187_46_1
273_25_1	707_25_1095	403_46_6134	187_46_1
273_25_1	707_25_1079	403_46_6089	187_46_1
273_25_1	707_25_1091	403_46_5981	187_46_1
273_25_1	707_25_1083	403_46_5904	187_46_1
273_25_1	707_25_1098	403_46_5869	187_46_1
273_25_1	707_25_1122	403_46_5870	187_46_1
273_25_1	707_25_1098	403_46_5862	187_46_1
273_25_1	707_25_1045	403_46_5853	187_46_1
273_25_1	707_25_1016	403_46_5817	187_46_1
273_25_1	707_25_1034	403_46_5781	187_46_1
273_25_1	707_25_1046	403_46_5794	187_46_1
273_25_1	707_25_1064	403_46_5825	187_46_1
273_25_1	707_25_1061	403_46_5956	187_46_1
273_25_1	707_25_1084	403_46_6050	187_46_1
273_25_1	707_25_1064	403_46_6154	187_46_1
273_25_1	707_25_1060	403_46_6108	187_46_1
273_25_1	707_25_1062	403_46_6054	187_46_1
273_25_1	707_25_1053	403_46_6029	187_46_1
273_25_1	707_25_1018	403_46_6049	187_46_1
273_25_1	707_25_987	403_46_6046	187_46_1
273_25_1	707_25_1003	403_46_6093	187_46_1
273_25_1	707_25_993	403_46_6094	187_46_1
273_25_1	707_25_974	403_46_6064	187_46_1
273_25_1	707_25_984	403_46_6007	187_46_1
273_25_1	707_25_982	403_46_6001	187_46_1
273_25_1	707_25_996	403_46_5984	187_46_1
273_25_1	707_25_1056	403_46_5879	187_46_1
273_25_1	707_25_1075	403_46_5853	187_46_1
273_25_1	707_25_1103	403_46_5896	187_46_1
273_25_1	707_25_1150	403_46_5963	187_46_1
273_25_1	707_25_1205	403_46_6035	187_46_1
273_25_1	707_25_1209	403_46_6151	187_46_1
273_25_1	707_25_1204	403_46_6138	187_46_1
273_25_1	707_25_1188	403_46_6099	187_46_1
273_25_1	707_25_1160	403_46_6008	187_46_1
273_25_1	707_25_1134	403_46_6006	187_46_1
273_25_1	707_25_1116	403_46_5853	187_46_1
273_25_1	707_25_1080	403_46_5810	187_46_1
273_25_1	707_25_1039	403_46_5767	187_46_1
273_25_1	707_25_1022	403_46_5731	187_46_1
273_25_1	707_25_1023	403_46_5831	187_46_1
273_25_1	707_25_1035	403_46_5900	187_46_1
273_25_1	707_25_1029	403_46_5982	187_46_1
273_25_1	707_25_1032	403_46_6068	187_46_1
273_25_1	707_25_1059	403_46_6186	187_46_1
273_25_1	707_25_1063	403_46_6266	187_46_1
273_25_1	707_25_1101	403_46_6357	187_46_1
273_25_1	707_25_1102	403_46_6401	187_46_1
273_25_1	707_25_1114	403_46_6395	187_46_1
273_25_1	707_25_1144	403_46_6273	187_46_1
273_25_1	707_25_1209	403_46_6093	187_46_1
273_25_1	707_25_1206	403_46_5931	187_46_1
273_25_1	707_25_1158	403_46_5831	187_46_1
273_25_1	707_25_1141	403_46_5746	187_46_1
273_25_1	707_25_1131	403_46_5696	187_46_1
273_25_1	707_25_1101	403_46_5739	187_46_1
273_25_1	707_25_1129	403_46_5865	187_46_1
273_25_1	707_25_1140	403_46_5915	187_46_1
273_25_1	707_25_1176	403_46_6052	187_46_1
273_25_1	707_25_1210	403_46_6127	187_46_1
273_25_1	707_25_1198	403_46_6178	187_46_1
273_25_1	707_25_1198	403_46_6109	187_46_1
273_25_1	707_25_1187	403_46_6031	187_46_1
273_25_1	707_25_1219	403_46_5956	187_46_1
273_25_1	707_25_1222	403_46_5852	187_46_1
273_25_1	707_25_1221	403_46_5790	187_46_1
273_25_1	707_25_1235	403_46_5709	187_46_1
273_25_1	707_25_1253	403_46_5676	187_46_1
273_25_1	707_25_1232	403_46_5715	187_46_1
273_25_1	707_25_1243	403_46_5688	187_46_1
273_25_1	707_25_1223	403_46_5720	187_46_1
273_25_1	707_25_1213	403_46_5730	187_46_1
273_25_1	707_25_1194	403_46_5888	187_46_1
273_25_1	707_25_1184	403_46_6017	187_46_1
273_25_1	707_25_1188	403_46_6170	187_46_1
273_25_1	707_25_1163	403_46_6270	187_46_1
273_25_1	707_25_1168	403_46_6207	187_46_1
273_25_1	707_25_1188	403_46_6069	187_46_1
273_25_1	707_25_1192	403_46_5852	187_46_1
273_25_1	707_25_1250	403_46_5768	187_46_1
273_25_1	707_25_1277	403_46_5647	187_46_1
273_25_1	707_25_1350	403_46_5598	187_46_1
273_25_1	707_25_1381	403_46_5501	187_46_1
273_25_1	707_25_1357	403_46_5475	187_46_1
273_25_1	707_25_1321	403_46_5484	187_46_1
273_25_1	707_25_1271	403_46_5583	187_46_1
273_25_1	707_25_1252	403_46_5662	187_46_1
273_25_1	707_25_1182	403_46_5888	187_46_1
273_25_1	707_25_1172	403_46_6040	187_46_1
273_25_1	707_25_1154	403_46_6120	187_46_1
273_25_1	707_25_1129	403_46_6193	187_46_1
273_25_1	707_25_1083	403_46_6282	187_46_1
273_25_1	707_25_1064	403_46_6325	187_46_1
273_25_1	707_25_1043	403_46_6249	187_46_1
273_25_1	707_25_1038	403_46_6197	187_46_1
273_25_1	707_25_1007	403_46_6041	187_46_1
273_25_1	707_25_963	403_46_5970	187_46_1
273_25_1	707_25_933	403_46_5967	187_46_1
273_25_1	707_25_920	403_46_5912	187_46_1
273_25_1	707_25_937	403_46_5938	187_46_1
273_25_1	707_25_954	403_46_5974	187_46_1
273_25_1	707_25_982	403_46_6072	187_46_1
273_25_1	707_25_980	403_46_6215	187_46_1
273_25_1	707_25_995	403_46_6359	187_46_1
273_25_1	707_25_1047	403_46_6376	187_46_1
273_25_1	707_25_1092	403_46_6335	187_46_1
273_25_1	707_25_1121	403_46_6288	187_46_1
273_25_1	707_25_1121	403_46_6202	187_46_1
273_25_1	707_25_1116	403_46_6135	187_46_1
273_25_1	707_25_1131	403_46_6061	187_46_1
273_25_1	707_25_1081	403_46_5972	187_46_1
273_25_1	707_25_1089	403_46_5881	187_46_1
273_25_1	707_25_1083	403_46_5787	187_46_1
273_25_1	707_25_1066	403_46_5703	187_46_1
273_25_1	707_25_1076	403_46_5679	187_46_1
273_25_1	707_25_1072	403_46_5715	187_46_1
273_25_1	707_25_1056	403_46_5868	187_46_1
273_25_1	707_25_1076	403_46_6000	187_46_1
273_25_1	707_25_1080	403_46_6197	187_46_1
273_25_1	707_25_1124	403_46_6273	187_46_1
273_25_1	707_25_1116	403_46_6293	187_46_1
273_25_1	707_25_1074	403_46_6300	187_46_1
273_25_1	707_25_1092	403_46_6294	187_46_1
273_25_1	707_25_1095	403_46_6147	187_46_1
273_25_1	707_25_1100	403_46_6105	187_46_1
273_25_1	707_25_1084	403_46_6037	187_46_1
273_25_1	707_25_1066	403_46_6016	187_46_1
273_25_1	707_25_1088	403_46_5931	187_46_1
273_25_1	707_25_1076	403_46_5861	187_46_1
273_25_1	707_25_1115	403_46_5763	187_46_1
273_25_1	707_25_1131	403_46_5794	187_46_1
273_25_1	707_25_1185	403_46_5803	187_46_1
273_25_1	707_25_1199	403_46_5831	187_46_1
273_25_1	707_25_1226	403_46_5955	187_46_1
273_25_1	707_25_1252	403_46_6000	187_46_1
273_25_1	707_25_1244	403_46_6087	187_46_1
273_25_1	707_25_1224	403_46_6063	187_46_1
273_25_1	707_25_1219	403_46_5983	187_46_1
273_25_1	707_25_1205	403_46_5860	187_46_1
273_25_1	707_25_1156	403_46_5776	187_46_1
273_25_1	707_25_1098	403_46_5691	187_46_1
273_25_1	707_25_1112	403_46_5679	187_46_1
273_25_1	707_25_1068	403_46_5685	187_46_1
273_25_1	707_25_1074	403_46_5729	187_46_1
273_25_1	707_25_1124	403_46_5860	187_46_1
273_25_1	707_25_1150	403_46_5967	187_46_1
273_25_1	707_25_1149	403_46_6124	187_46_1
273_25_1	707_25_1159	403_46_6243	187_46_1
273_25_1	707_25_1130	403_46_6325	187_46_1
273_25_1	707_25_1074	403_46_6433	187_46_1
273_25_1	707_25_1018	403_46_6447	187_46_1
273_25_1	707_25_985	403_46_6482	187_46_1
273_25_1	707_25_979	403_46_6405	187_46_1
273_25_1	707_25_1018	403_46_6239	187_46_1
273_25_1	707_25_1001	403_46_6092	187_46_1
273_25_1	707_25_1030	403_46_5982	187_46_1
273_25_1	707_25_1072	403_46_5867	187_46_1
273_25_1	707_25_1093	403_46_5757	187_46_1
273_25_1	707_25_1097	403_46_5698	187_46_1
273_25_1	707_25_1130	403_46_5749	187_46_1
273_25_1	707_25_1145	403_46_5870	187_46_1
273_25_1	707_25_1136	403_46_6048	187_46_1
273_25_1	707_25_1147	403_46_6096	187_46_1
273_25_1	707_25_1179	403_46_6181	187_46_1
273_25_1	707_25_1188	403_46_6169	187_46_1
273_25_1	707_25_1222	403_46_6115	187_46_1
273_25_1	707_25_1238	403_46_6049	187_46_1
273_25_1	707_25_1220	403_46_5976	187_46_1
273_25_1	707_25_1212	403_46_5994	187_46_1
273_25_1	707_25_1249	403_46_5975	187_46_1
273_25_1	707_25_1277	403_46_5950	187_46_1
273_25_1	707_25_1270	403_46_5878	187_46_1
273_25_1	707_25_1297	403_46_5793	187_46_1
273_25_1	707_25_1248	403_46_5777	187_46_1
273_25_1	707_25_1255	403_46_5689	187_46_1
273_25_1	707_25_1281	403_46_5707	187_46_1
273_25_1	707_25_1244	403_46_5831	187_46_1
273_25_1	707_25_1244	403_46_5913	187_46_1
273_25_1	707_25_1195	403_46_5966	187_46_1
273_25_1	707_25_1200	403_46_5986	187_46_1
273_25_1	707_25_1140	403_46_5965	187_46_1
273_25_1	707_25_1134	403_46_5932	187_46_1
273_25_1	707_25_1140	403_46_5840	187_46_1
273_25_1	707_25_1136	403_46_5788	187_46_1
273_25_1	707_25_1173	403_46_5760	187_46_1
273_25_1	707_25_1219	403_46_5804	187_46_1
273_25_1	707_25_1266	403_46_5848	187_46_1
273_25_1	707_25_1309	403_46_5926	187_46_1
273_25_1	707_25_1304	403_46_6036	187_46_1
273_25_1	707_25_1311	403_46_6058	187_46_1
273_25_1	707_25_1325	403_46_6041	187_46_1
273_25_1	707_25_1262	403_46_6028	187_46_1
273_25_1	707_25_1227	403_46_6005	187_46_1
273_25_1	707_25_1187	403_46_5935	187_46_1
273_25_1	707_25_1155	403_46_5838	187_46_1
273_25_1	707_25_1095	403_46_5744	187_46_1
273_25_1	707_25_1097	403_46_5650	187_46_1
273_25_1	707_25_1103	403_46_5648	187_46_1
273_25_1	707_25_1151	403_46_5737	187_46_1
273_25_1	707_25_1206	403_46_5829	187_46_1
273_25_1	707_25_1284	403_46_5876	187_46_1
273_25_1	707_25_1339	403_46_5929	187_46_1
273_25_1	707_25_1360	403_46_5931	187_46_1
273_25_1	707_25_1363	403_46_5895	187_46_1
273_25_1	707_25_1344	403_46_5925	187_46_1
273_25_1	707_25_1347	403_46_5807	187_46_1
273_25_1	707_25_1290	403_46_5800	187_46_1
273_25_1	707_25_1232	403_46_5738	187_46_1
273_25_1	707_25_1184	403_46_5799	187_46_1
273_25_1	707_25_1130	403_46_5865	187_46_1
273_25_1	707_25_1104	403_46_5927	187_46_1
273_25_1	707_25_1143	403_46_5957	187_46_1
273_25_1	707_25_1194	403_46_5972	187_46_1
273_25_1	707_25_1210	403_46_5960	187_46_1
273_25_1	707_25_1200	403_46_5987	187_46_1
273_25_1	707_25_1230	403_46_6039	187_46_1
273_25_1	707_25_1208	403_46_6081	187_46_1
273_25_1	707_25_1200	403_46_6078	187_46_1
273_25_1	707_25_1222	403_46_5976	187_46_1
273_25_1	707_25_1208	403_46_5965	187_46_1
273_25_1	707_25_1213	403_46_5886	187_46_1
273_25_1	707_25_1272	403_46_5838	187_46_1
273_25_1	707_25_1318	403_46_5687	187_46_1
273_25_1	707_25_1365	403_46_5634	187_46_1
273_25_1	707_25_1330	403_46_5617	187_46_1
273_25_1	707_25_1271	403_46_5631	187_46_1
273_25_1	707_25_1278	403_46_5701	187_46_1
273_25_1	707_25_1261	403_46_5710	187_46_1
273_25_1	707_25_1268	403_46_5703	187_46_1
273_25_1	707_25_1236	403_46_5791	187_46_1
273_25_1	707_25_1208	403_46_5849	187_46_1
273_25_1	707_25_1204	403_46_5888	187_46_1
273_25_1	707_25_1207	403_46_5936	187_46_1
273_25_1	707_25_1186	403_46_5979	187_46_1
273_25_1	707_25_1161	403_46_6013	187_46_1
273_25_1	707_25_1145	403_46_5996	187_46_1
273_25_1	707_25_1106	403_46_6004	187_46_1
273_25_1	707_25_1091	403_46_5945	187_46_1
273_25_1	707_25_1080	403_46_5914	187_46_1
273_25_1	707_25_1082	403_46_5887	187_46_1
273_25_1	707_25_1119	403_46_5856	187_46_1
273_25_1	707_25_1151	403_46_5883	187_46_1
273_25_1	707_25_1114	403_46_5888	187_46_1
273_25_1	707_25_1116	403_46_5861	187_46_1
273_25_1	707_25_1177	403_46_5826	187_46_1
273_25_1	707_25_1197	403_46_5879	187_46_1
273_25_1	707_25_1178	403_46_5960	187_46_1
273_25_1	707_25_1207	403_46_5956	187_46_1
273_25_1	707_25_1191	403_46_5918	187_46_1
273_25_1	707_25_1179	403_46_5876	187_46_1
273_25_1	707_25_1155	403_46_5945	187_46_1
273_25_1	707_25_1151	403_46_5919	187_46_1
273_25_1	707_25_1176	403_46_5886	187_46_1
273_25_1	707_25_1175	403_46_5850	187_46_1
273_25_1	707_25_1166	403_46_5849	187_46_1
273_25_1	707_25_1188	403_46_5853	187_46_1
273_25_1	707_25_1162	403_46_5834	187_46_1
273_25_1	707_25_1182	403_46_5895	187_46_1
273_25_1	707_25_1200	403_46_5905	187_46_1
273_25_1	707_25_1213	403_46_5942	187_46_1
273_25_1	707_25_1195	403_46_5913	187_46_1
273_25_1	707_25_1196	403_46_5877	187_46_1
273_25_1	707_25_1167	403_46_5893	187_46_1
273_25_1	707_25_1142	403_46_5921	187_46_1
273_25_1	707_25_1162	403_46_5935	187_46_1
273_25_1	707_25_1184	403_46_6020	187_46_1
273_25_1	707_25_1150	403_46_6027	187_46_1
273_25_1	707_25_1147	403_46_5997	187_46_1
273_25_1	707_25_1153	403_46_6021	187_46_1
273_25_1	707_25_1150	403_46_5994	187_46_1
273_25_1	707_25_1189	403_46_5950	187_46_1
273_25_1	707_25_1184	403_46_5935	187_46_1
273_25_1	707_25_1186	403_46_5961	187_46_1
273_25_1	707_25_1158	403_46_5968	187_46_1
273_25_1	707_25_1118	403_46_5924	187_46_1
273_25_1	707_25_1080	403_46_5857	187_46_1
273_25_1	707_25_1053	403_46_5891	187_46_1
273_25_1	707_25_1046	403_46_5920	187_46_1
273_25_1	707_25_1069	403_46_6009	187_46_1
273_25_1	707_25_1100	403_46_5970	187_46_1
273_25_1	707_25_1104	403_46_5985	187_46_1
273_25_1	707_25_1096	403_46_5987	187_46_1
273_25_1	707_25_1065	403_46_5999	187_46_1
273_25_1	707_25_1057	403_46_5957	187_46_1
273_25_1	707_25_1033	403_46_5985	187_46_1
273_25_1	707_25_1043	403_46_5996	187_46_1
273_25_1	707_25_1067	403_46_6042	187_46_1
273_25_1	707_25_1074	403_46_6038	187_46_1
273_25_1	707_25_1123	403_46_6101	187_46_1
273_25_1	707_25_1096	403_46_6160	187_46_1
273_25_1	707_25_1088	403_46_6233	187_46_1
273_25_1	707_25_1083	403_46_6254	187_46_1
273_25_1	707_25_1097	403_46_6235	187_46_1
273_25_1	707_25_1099	403_46_6169	187_46_1
273_25_1	707_25_1047	403_46_6119	187_46_1
273_25_1	707_25_1054	403_46_6026	187_46_1
273_25_1	707_25_1045	403_46_5947	187_46_1
273_25_1	707_25_1069	403_46_5859	187_46_1
273_25_1	707_25_1100	403_46_5815	187_46_1
273_25_1	707_25_1139	403_46_5863	187_46_1
273_25_1	707_25_1174	403_46_5835	187_46_1
273_25_1	707_25_1218	403_46_5842	187_46_1
273_25_1	707_25_1242	403_46_5832	187_46_1
273_25_1	707_25_1313	403_46_5784	187_46_1
273_25_1	707_25_1336	403_46_5827	187_46_1
273_25_1	707_25_1357	403_46_6001	187_46_1
273_25_1	707_25_1338	403_46_6102	187_46_1
273_25_1	707_25_1329	403_46_6168	187_46_1
273_25_1	707_25_1284	403_46_6157	187_46_1
273_25_1	707_25_1272	403_46_5990	187_46_1
273_25_1	707_25_1210	403_46_5851	187_46_1
273_25_1	707_25_1225	403_46_5759	187_46_1
273_25_1	707_25_1255	403_46_5756	187_46_1
273_25_1	707_25_1247	403_46_5674	187_46_1
273_25_1	707_25_1287	403_46_5611	187_46_1
273_25_1	707_25_1270	403_46_5669	187_46_1
273_25_1	707_25_1285	403_46_5667	187_46_1
273_25_1	707_25_1319	403_46_5823	187_46_1
273_25_1	707_25_1317	403_46_5884	187_46_1
273_25_1	707_25_1297	403_46_6038	187_46_1
273_25_1	707_25_1220	403_46_6173	187_46_1
273_25_1	707_25_1158	403_46_6165	187_46_1
273_25_1	707_25_1105	403_46_6074	187_46_1
273_25_1	707_25_1059	403_46_6046	187_46_1
273_25_1	707_25_1089	403_46_5933	187_46_1
273_25_1	707_25_1059	403_46_5929	187_46_1
273_25_1	707_25_1072	403_46_5875	187_46_1
273_25_1	707_25_1105	403_46_5874	187_46_1
273_25_1	707_25_1135	403_46_5884	187_46_1
273_25_1	707_25_1161	403_46_5877	187_46_1
273_25_1	707_25_1164	403_46_5858	187_46_1
273_25_1	707_25_1172	403_46_5878	187_46_1
273_25_1	707_25_1185	403_46_5949	187_46_1
273_25_1	707_25_1199	403_46_6036	187_46_1
273_25_1	707_25_1210	403_46_6133	187_46_1
273_25_1	707_25_1210	403_46_6099	187_46_1
273_25_1	707_25_1194	403_46_6148	187_46_1
273_25_1	707_25_1147	403_46_6158	187_46_1
273_25_1	707_25_1113	403_46_6088	187_46_1
273_25_1	707_25_1096	403_46_6068	187_46_1
273_25_1	707_25_1103	403_46_6002	187_46_1
273_25_1	707_25_1141	403_46_6051	187_46_1
273_25_1	707_25_1134	403_46_6025	187_46_1
273_25_1	707_25_1119	403_46_6019	187_46_1
273_25_1	707_25_1127	403_46_5983	187_46_1
273_25_1	707_25_1101	403_46_5935	187_46_1
273_25_1	707_25_1122	403_46_5950	187_46_1
273_25_1	707_25_1125	403_46_5955	187_46_1
273_25_1	707_25_1154	403_46_6012	187_46_1
273_25_1	707_25_1132	403_46_6011	187_46_1
273_25_1	707_25_1142	403_46_6007	187_46_1
273_25_1	707_25_1102	403_46_5922	187_46_1
273_25_1	707_25_1085	403_46_5776	187_46_1
273_25_1	707_25_1081	403_46_5689	187_46_1
273_25_1	707_25_1082	403_46_5730	187_46_1
273_25_1	707_25_1087	403_46_5793	187_46_1
273_25_1	707_25_1075	403_46_5931	187_46_1
273_25_1	707_25_1112	403_46_6050	187_46_1
273_25_1	707_25_1125	403_46_6173	187_46_1
273_25_1	707_25_1138	403_46_6162	187_46_1
273_25_1	707_25_1167	403_46_6145	187_46_1
273_25_1	707_25_1205	403_46_5937	187_46_1
273_25_1	707_25_1226	403_46_5830	187_46_1
273_25_1	707_25_1210	403_46_5768	187_46_1
273_25_1	707_25_1233	403_46_5732	187_46_1
273_25_1	707_25_1160	403_46_5780	187_46_1
273_25_1	707_25_1150	403_46_5809	187_46_1
273_25_1	707_25_1155	403_46_5856	187_46_1
273_25_1	707_25_1175	403_46_5951	187_46_1
273_25_1	707_25_1180	403_46_5978	187_46_1
273_25_1	707_25_1178	403_46_6020	187_46_1
273_25_1	707_25_1201	403_46_6055	187_46_1
273_25_1	707_25_1211	403_46_6015	187_46_1
273_25_1	707_25_1208	403_46_5958	187_46_1
273_25_1	707_25_1155	403_46_5949	187_46_1
273_25_1	707_25_1129	403_46_5861	187_46_1
273_25_1	707_25_1081	403_46_5846	187_46_1
273_25_1	707_25_1075	403_46_5889	187_46_1
273_25_1	707_25_1108	403_46_6016	187_46_1
273_25_1	707_25_1081	403_46_6034	187_46_1
273_25_1	707_25_1081	403_46_6104	187_46_1
273_25_1	707_25_1081	403_46_6149	187_46_1
273_25_1	707_25_1131	403_46_6139	187_46_1
273_25_1	707_25_1144	403_46_6217	187_46_1
273_25_1	707_25_1174	403_46_6142	187_46_1
273_25_1	707_25_1162	403_46_6100	187_46_1
273_25_1	707_25_1191	403_46_6063	187_46_1
273_25_1	707_25_1204	403_46_6029	187_46_1
273_25_1	707_25_1177	403_46_5944	187_46_1
273_25_1	707_25_1156	403_46_5887	187_46_1
273_25_1	707_25_1146	403_46_5824	187_46_1
273_25_1	707_25_1139	403_46_5809	187_46_1
273_25_1	707_25_1152	403_46_5840	187_46_1
273_25_1	707_25_1139	403_46_5946	187_46_1
273_25_1	707_25_1079	403_46_6068	187_46_1
273_25_1	707_25_1076	403_46_6144	187_46_1
273_25_1	707_25_1069	403_46_6046	187_46_1
273_25_1	707_25_1047	403_46_6065	187_46_1
273_25_1	707_25_1052	403_46_6054	187_46_1
273_25_1	707_25_1082	403_46_5995	187_46_1
273_25_1	707_25_1102	403_46_6115	187_46_1
273_25_1	707_25_1117	403_46_6214	187_46_1
273_25_1	707_25_1121	403_46_6215	187_46_1
273_25_1	707_25_1123	403_46_6165	187_46_1
273_25_1	707_25_1144	403_46_6103	187_46_1
273_25_1	707_25_1171	403_46_6014	187_46_1
273_25_1	707_25_1147	403_46_5997	187_46_1
273_25_1	707_25_1099	403_46_6031	187_46_1
273_25_1	707_25_1112	403_46_5954	187_46_1
273_25_1	707_25_1066	403_46_5969	187_46_1
273_25_1	707_25_1077	403_46_5977	187_46_1
273_25_1	707_25_1060	403_46_6060	187_46_1
273_25_1	707_25_1036	403_46_6115	187_46_1
273_25_1	707_25_1017	403_46_6116	187_46_1
273_25_1	707_25_1018	403_46_6254	187_46_1
273_25_1	707_25_1035	403_46_6283	187_46_1
273_25_1	707_25_1038	403_46_6302	187_46_1
273_25_1	707_25_998	403_46_6198	187_46_1
273_25_1	707_25_1011	403_46_6110	187_46_1
273_25_1	707_25_1038	403_46_6063	187_46_1
273_25_1	707_25_1035	403_46_5990	187_46_1
273_25_1	707_25_1068	403_46_5983	187_46_1
273_25_1	707_25_1055	403_46_6007	187_46_1
273_25_1	707_25_1085	403_46_6007	187_46_1
273_25_1	707_25_1078	403_46_6001	187_46_1
273_25_1	707_25_1068	403_46_5938	187_46_1
273_25_1	707_25_1076	403_46_5881	187_46_1
273_25_1	707_25_1066	403_46_5902	187_46_1
273_25_1	707_25_1118	403_46_5895	187_46_1
273_25_1	707_25_1153	403_46_5988	187_46_1
273_25_1	707_25_1182	403_46_5991	187_46_1
273_25_1	707_25_1219	403_46_6027	187_46_1
273_25_1	707_25_1217	403_46_6106	187_46_1
273_25_1	707_25_1245	403_46_6202	187_46_1
273_25_1	707_25_1285	403_46_6214	187_46_1
273_25_1	707_25_1277	403_46_6112	187_46_1
273_25_1	707_25_1298	403_46_5948	187_46_1
273_25_1	707_25_1319	403_46_5837	187_46_1
273_25_1	707_25_1328	403_46_5718	187_46_1
273_25_1	707_25_1344	403_46_5677	187_46_1
273_25_1	707_25_1340	403_46_5603	187_46_1
273_25_1	707_25_1414	403_46_5630	187_46_1
273_25_1	707_25_1486	403_46_5652	187_46_1
273_25_1	707_25_1575	403_46_5611	187_46_1
273_25_1	707_25_1618	403_46_5574	187_46_1
273_25_1	707_25_1636	403_46_5552	187_46_1
273_25_1	707_25_1691	403_46_5497	187_46_1
273_25_1	707_25_1688	403_46_5525	187_46_1
273_25_1	707_25_1677	403_46_5597	187_46_1
273_25_1	707_25_1674	403_46_5577	187_46_1
273_25_1	707_25_1637	403_46_5495	187_46_1
273_25_1	707_25_1604	403_46_5543	187_46_1
273_25_1	707_25_1588	403_46_5604	187_46_1
273_25_1	707_25_1567	403_46_5666	187_46_1
273_25_1	707_25_1536	403_46_5709	187_46_1
273_25_1	707_25_1464	403_46_5807	187_46_1
273_25_1	707_25_1426	403_46_5840	187_46_1
273_25_1	707_25_1413	403_46_5827	187_46_1
273_25_1	707_25_1339	403_46_5886	187_46_1
273_25_1	707_25_1302	403_46_5891	187_46_1
273_25_1	707_25_1295	403_46_5833	187_46_1
273_25_1	707_25_1272	403_46_5724	187_46_1
273_25_1	707_25_1301	403_46_5646	187_46_1
273_25_1	707_25_1332	403_46_5510	187_46_1
273_25_1	707_25_1375	403_46_5492	187_46_1
273_25_1	707_25_1381	403_46_5549	187_46_1
273_25_1	707_25_1411	403_46_5625	187_46_1
273_25_1	707_25_1425	403_46_5750	187_46_1
273_25_1	707_25_1403	403_46_5810	187_46_1
273_25_1	707_25_1344	403_46_5858	187_46_1
273_25_1	707_25_1356	403_46_5943	187_46_1
273_25_1	707_25_1392	403_46_5899	187_46_1
273_25_1	707_25_1400	403_46_5878	187_46_1
273_25_1	707_25_1375	403_46_5901	187_46_1
273_25_1	707_25_1393	403_46_5880	187_46_1
273_25_1	707_25_1383	403_46_5813	187_46_1
273_25_1	707_25_1372	403_46_5802	187_46_1
273_25_1	707_25_1336	403_46_5715	187_46_1
273_25_1	707_25_1286	403_46_5626	187_46_1
273_25_1	707_25_1290	403_46_5589	187_46_1
273_25_1	707_25_1238	403_46_5557	187_46_1
273_25_1	707_25_1210	403_46_5621	187_46_1
273_25_1	707_25_1186	403_46_5642	187_46_1
273_25_1	707_25_1174	403_46_5671	187_46_1
273_25_1	707_25_1172	403_46_5715	187_46_1
273_25_1	707_25_1164	403_46_5794	187_46_1
273_25_1	707_25_1122	403_46_5912	187_46_1
273_25_1	707_25_1135	403_46_5969	187_46_1
273_25_1	707_25_1143	403_46_6058	187_46_1
273_25_1	707_25_1126	403_46_6034	187_46_1
273_25_1	707_25_1109	403_46_6025	187_46_1
273_25_1	707_25_1103	403_46_6092	187_46_1
273_25_1	707_25_1112	403_46_6121	187_46_1
273_25_1	707_25_1131	403_46_6173	187_46_1
273_25_1	707_25_1131	403_46_6158	187_46_1
273_25_1	707_25_1186	403_46_6177	187_46_1
273_25_1	707_25_1193	403_46_6134	187_46_1
273_25_1	707_25_1206	403_46_6115	187_46_1
273_25_1	707_25_1221	403_46_6037	187_46_1
273_25_1	707_25_1208	403_46_6062	187_46_1
273_25_1	707_25_1160	403_46_6021	187_46_1
273_25_1	707_25_1094	403_46_5907	187_46_1
273_25_1	707_25_1052	403_46_5924	187_46_1
273_25_1	707_25_1027	403_46_5926	187_46_1
273_25_1	707_25_1030	403_46_5989	187_46_1
273_25_1	707_25_1079	403_46_5901	187_46_1
273_25_1	707_25_1082	403_46_5920	187_46_1
273_25_1	707_25_1079	403_46_5921	187_46_1
273_25_1	707_25_1100	403_46_5854	187_46_1
273_25_1	707_25_1140	403_46_5858	187_46_1
273_25_1	707_25_1125	403_46_5874	187_46_1
273_25_1	707_25_1127	403_46_5917	187_46_1
273_25_1	707_25_1107	403_46_5979	187_46_1
273_25_1	707_25_1106	403_46_6027	187_46_1
273_25_1	707_25_1119	403_46_6061	187_46_1
273_25_1	707_25_1143	403_46_6054	187_46_1
273_25_1	707_25_1181	403_46_6023	187_46_1
273_25_1	707_25_1190	403_46_5969	187_46_1
273_25_1	707_25_1197	403_46_6020	187_46_1
273_25_1	707_25_1197	403_46_5998	187_46_1
273_25_1	707_25_1189	403_46_5940	187_46_1
273_25_1	707_25_1193	403_46_5905	187_46_1
273_25_1	707_25_1173	403_46_5907	187_46_1
273_25_1	707_25_1170	403_46_5934	187_46_1
273_25_1	707_25_1189	403_46_5997	187_46_1
273_25_1	707_25_1172	403_46_6018	187_46_1
273_25_1	707_25_1139	403_46_6028	187_46_1
273_25_1	707_25_1092	403_46_6071	187_46_1
273_25_1	707_25_1074	403_46_6063	187_46_1
273_25_1	707_25_1077	403_46_6059	187_46_1
273_25_1	707_25_1113	403_46_6014	187_46_1
273_25_1	707_25_1153	403_46_5876	187_46_1
273_25_1	707_25_1207	403_46_5700	187_46_1
273_25_1	707_25_1262	403_46_5638	187_46_1
273_25_1	707_25_1309	403_46_5583	187_46_1
273_25_1	707_25_1316	403_46_5640	187_46_1
273_25_1	707_25_1302	403_46_5793	187_46_1
273_25_1	707_25_1291	403_46_5825	187_46_1
273_25_1	707_25_1257	403_46_5873	187_46_1
273_25_1	707_25_1235	403_46_5929	187_46_1
273_25_1	707_25_1232	403_46_5932	187_46_1
273_25_1	707_25_1225	403_46_5839	187_46_1
273_25_1	707_25_1210	403_46_5825	187_46_1
273_25_1	707_25_1203	403_46_5779	187_46_1
273_25_1	707_25_1207	403_46_5815	187_46_1
273_25_1	707_25_1193	403_46_5876	187_46_1
273_25_1	707_25_1202	403_46_5921	187_46_1
273_25_1	707_25_1232	403_46_5968	187_46_1
273_25_1	707_25_1188	403_46_6043	187_46_1
273_25_1	707_25_1178	403_46_6129	187_46_1
273_25_1	707_25_1205	403_46_6216	187_46_1
273_25_1	707_25_1242	403_46_6061	187_46_1
273_25_1	707_25_1262	403_46_5997	187_46_1
273_25_1	707_25_1264	403_46_5841	187_46_1
273_25_1	707_25_1260	403_46_5710	187_46_1
273_25_1	707_25_1205	403_46_5659	187_46_1
273_25_1	707_25_1181	403_46_5663	187_46_1
273_25_1	707_25_1162	403_46_5714	187_46_1
273_25_1	707_25_1156	403_46_5822	187_46_1
273_25_1	707_25_1141	403_46_5920	187_46_1
273_25_1	707_25_1198	403_46_5942	187_46_1
273_25_1	707_25_1196	403_46_5974	187_46_1
273_25_1	707_25_1183	403_46_6048	187_46_1
273_25_1	707_25_1197	403_46_6011	187_46_1
273_25_1	707_25_1185	403_46_5957	187_46_1
273_25_1	707_25_1157	403_46_5830	187_46_1
273_25_1	707_25_1174	403_46_5838	187_46_1
273_25_1	707_25_1143	403_46_5872	187_46_1
273_25_1	707_25_1128	403_46_5827	187_46_1
273_25_1	707_25_1132	403_46_5811	187_46_1
273_25_1	707_25_1142	403_46_5883	187_46_1
273_25_1	707_25_1140	403_46_5932	187_46_1
273_25_1	707_25_1136	403_46_5919	187_46_1
273_25_1	707_25_1144	403_46_5911	187_46_1
273_25_1	707_25_1116	403_46_5919	187_46_1
273_25_1	707_25_1124	403_46_5953	187_46_1
273_25_1	707_25_1109	403_46_6013	187_46_1
273_25_1	707_25_1103	403_46_6076	187_46_1
273_25_1	707_25_1091	403_46_6115	187_46_1
273_25_1	707_25_1068	403_46_6128	187_46_1
273_25_1	707_25_1064	403_46_6083	187_46_1
273_25_1	707_25_1056	403_46_6029	187_46_1
273_25_1	707_25_1033	403_46_6005	187_46_1
273_25_1	707_25_1069	403_46_6068	187_46_1
273_25_1	707_25_1070	403_46_6082	187_46_1
273_25_1	707_25_1032	403_46_6163	187_46_1
273_25_1	707_25_1060	403_46_6143	187_46_1
273_25_1	707_25_984	403_46_6136	187_46_1
273_25_1	707_25_954	403_46_6143	187_46_1
273_25_1	707_25_902	403_46_6169	187_46_1
273_25_1	707_25_917	403_46_6133	187_46_1
273_25_1	707_25_919	403_46_6139	187_46_1
273_25_1	707_25_922	403_46_6152	187_46_1
273_25_1	707_25_959	403_46_6120	187_46_1
273_25_1	707_25_980	403_46_6085	187_46_1
273_25_1	707_25_1003	403_46_6062	187_46_1
273_25_1	707_25_1072	403_46_5958	187_46_1
273_25_1	707_25_1098	403_46_6009	187_46_1
273_25_1	707_25_1115	403_46_6027	187_46_1
273_25_1	707_25_1127	403_46_6125	187_46_1
273_25_1	707_25_1106	403_46_6129	187_46_1
273_25_1	707_25_1100	403_46_6129	187_46_1
273_25_1	707_25_1104	403_46_6124	187_46_1
273_25_1	707_25_1059	403_46_6059	187_46_1
273_25_1	707_25_1061	403_46_6014	187_46_1
273_25_1	707_25_1047	403_46_5991	187_46_1
273_25_1	707_25_1080	403_46_5941	187_46_1
273_25_1	707_25_1081	403_46_5963	187_46_1
273_25_1	707_25_1044	403_46_5972	187_46_1
273_25_1	707_25_1027	403_46_5881	187_46_1
273_25_1	707_25_1029	403_46_5831	187_46_1
273_25_1	707_25_1045	403_46_5917	187_46_1
273_25_1	707_25_1095	403_46_5853	187_46_1
273_25_1	707_25_1127	403_46_5954	187_46_1
273_25_1	707_25_1130	403_46_6057	187_46_1
273_25_1	707_25_1152	403_46_6047	187_46_1
273_25_1	707_25_1135	403_46_6050	187_46_1
273_25_1	707_25_1161	403_46_6002	187_46_1
273_25_1	707_25_1190	403_46_6008	187_46_1
273_25_1	707_25_1190	403_46_6056	187_46_1
273_25_1	707_25_1168	403_46_6028	187_46_1
273_25_1	707_25_1112	403_46_6070	187_46_1
273_25_1	707_25_1100	403_46_6030	187_46_1
273_25_1	707_25_1089	403_46_6042	187_46_1
273_25_1	707_25_1110	403_46_6059	187_46_1
273_25_1	707_25_1144	403_46_6022	187_46_1
273_25_1	707_25_1169	403_46_5980	187_46_1
273_25_1	707_25_1185	403_46_5895	187_46_1
273_25_1	707_25_1195	403_46_5840	187_46_1
273_25_1	707_25_1178	403_46_5815	187_46_1
273_25_1	707_25_1178	403_46_5779	187_46_1
273_25_1	707_25_1175	403_46_5758	187_46_1
273_25_1	707_25_1197	403_46_5762	187_46_1
273_25_1	707_25_1218	403_46_5760	187_46_1
273_25_1	707_25_1211	403_46_5771	187_46_1
273_25_1	707_25_1180	403_46_5794	187_46_1
273_25_1	707_25_1175	403_46_5849	187_46_1
273_25_1	707_25_1181	403_46_5917	187_46_1
273_25_1	707_25_1189	403_46_5996	187_46_1
273_25_1	707_25_1228	403_46_6088	187_46_1
273_25_1	707_25_1221	403_46_6087	187_46_1
273_25_1	707_25_1218	403_46_6132	187_46_1
273_25_1	707_25_1186	403_46_6168	187_46_1
273_25_1	707_25_1199	403_46_6112	187_46_1
273_25_1	707_25_1271	403_46_5990	187_46_1
273_25_1	707_25_1258	403_46_5885	187_46_1
273_25_1	707_25_1266	403_46_5783	187_46_1
273_25_1	707_25_1245	403_46_5707	187_46_1
273_25_1	707_25_1210	403_46_5737	187_46_1
273_25_1	707_25_1199	403_46_5793	187_46_1
273_25_1	707_25_1217	403_46_5941	187_46_1
273_25_1	707_25_1217	403_46_6086	187_46_1
273_25_1	707_25_1217	403_46_6191	187_46_1
273_25_1	707_25_1237	403_46_6275	187_46_1
273_25_1	707_25_1202	403_46_6200	187_46_1
273_25_1	707_25_1204	403_46_6083	187_46_1
273_25_1	707_25_1144	403_46_5912	187_46_1
273_25_1	707_25_1113	403_46_5770	187_46_1
273_25_1	707_25_1049	403_46_5695	187_46_1
273_25_1	707_25_1057	403_46_5671	187_46_1
273_25_1	707_25_1091	403_46_5680	187_46_1
273_25_1	707_25_1172	403_46_5773	187_46_1
273_25_1	707_25_1213	403_46_5856	187_46_1
273_25_1	707_25_1238	403_46_6018	187_46_1
273_25_1	707_25_1302	403_46_6120	187_46_1
273_25_1	707_25_1331	403_46_6211	187_46_1
273_25_1	707_25_1381	403_46_6195	187_46_1
273_25_1	707_25_1381	403_46_6108	187_46_1
273_25_1	707_25_1350	403_46_5945	187_46_1
273_25_1	707_25_1316	403_46_5891	187_46_1
273_25_1	707_25_1288	403_46_5808	187_46_1
273_25_1	707_25_1247	403_46_5783	187_46_1
273_25_1	707_25_1214	403_46_5684	187_46_1
273_25_1	707_25_1232	403_46_5667	187_46_1
273_25_1	707_25_1265	403_46_5638	187_46_1
273_25_1	707_25_1244	403_46_5688	187_46_1
273_25_1	707_25_1260	403_46_5765	187_46_1
273_25_1	707_25_1280	403_46_5914	187_46_1
273_25_1	707_25_1308	403_46_6001	187_46_1
273_25_1	707_25_1289	403_46_6071	187_46_1
273_25_1	707_25_1280	403_46_6087	187_46_1
273_25_1	707_25_1281	403_46_6130	187_46_1
273_25_1	707_25_1261	403_46_6159	187_46_1
273_25_1	707_25_1241	403_46_6144	187_46_1
273_25_1	707_25_1183	403_46_6117	187_46_1
273_25_1	707_25_1188	403_46_5984	187_46_1
273_25_1	707_25_1175	403_46_5834	187_46_1
273_25_1	707_25_1160	403_46_5762	187_46_1
273_25_1	707_25_1145	403_46_5715	187_46_1
273_25_1	707_25_1171	403_46_5686	187_46_1
273_25_1	707_25_1187	403_46_5702	187_46_1
273_25_1	707_25_1221	403_46_5669	187_46_1
273_25_1	707_25_1254	403_46_5712	187_46_1
273_25_1	707_25_1277	403_46_5758	187_46_1
273_25_1	707_25_1266	403_46_5832	187_46_1
273_25_1	707_25_1246	403_46_5941	187_46_1
273_25_1	707_25_1257	403_46_5985	187_46_1
273_25_1	707_25_1258	403_46_5941	187_46_1
273_25_1	707_25_1272	403_46_5863	187_46_1
273_25_1	707_25_1292	403_46_5789	187_46_1
273_25_1	707_25_1281	403_46_5693	187_46_1
273_25_1	707_25_1277	403_46_5707	187_46_1
273_25_1	707_25_1251	403_46_5745	187_46_1
273_25_1	707_25_1214	403_46_5747	187_46_1
273_25_1	707_25_1239	403_46_5738	187_46_1
273_25_1	707_25_1211	403_46_5737	187_46_1
273_25_1	707_25_1228	403_46_5746	187_46_1
273_25_1	707_25_1226	403_46_5669	187_46_1
273_25_1	707_25_1261	403_46_5633	187_46_1
273_25_1	707_25_1270	403_46_5612	187_46_1
273_25_1	707_25_1313	403_46_5623	187_46_1
273_25_1	707_25_1340	403_46_5610	187_46_1
273_25_1	707_25_1368	403_46_5606	187_46_1
273_25_1	707_25_1414	403_46_5576	187_46_1
273_25_1	707_25_1461	403_46_5644	187_46_1
273_25_1	707_25_1498	403_46_5683	187_46_1
273_25_1	707_25_1533	403_46_5745	187_46_1
273_25_1	707_25_1516	403_46_5800	187_46_1
273_25_1	707_25_1459	403_46_5835	187_46_1
273_25_1	707_25_1446	403_46_5841	187_46_1
273_25_1	707_25_1381	403_46_5826	187_46_1
273_25_1	707_25_1322	403_46_5875	187_46_1
273_25_1	707_25_1296	403_46_5900	187_46_1
273_25_1	707_25_1265	403_46_5844	187_46_1
273_25_1	707_25_1260	403_46_5850	187_46_1
273_25_1	707_25_1210	403_46_5906	187_46_1
273_25_1	707_25_1215	403_46_5872	187_46_1
273_25_1	707_25_1216	403_46_5931	187_46_1
273_25_1	707_25_1190	403_46_5991	187_46_1
273_25_1	707_25_1204	403_46_5940	187_46_1
273_25_1	707_25_1192	403_46_5961	187_46_1
273_25_1	707_25_1208	403_46_5951	187_46_1
273_25_1	707_25_1227	403_46_5945	187_46_1
273_25_1	707_25_1242	403_46_5908	187_46_1
273_25_1	707_25_1254	403_46_5859	187_46_1
273_25_1	707_25_1261	403_46_5883	187_46_1
273_25_1	707_25_1271	403_46_5923	187_46_1
273_25_1	707_25_1238	403_46_5901	187_46_1
273_25_1	707_25_1196	403_46_5896	187_46_1
273_25_1	707_25_1138	403_46_5933	187_46_1
273_25_1	707_25_1053	403_46_6010	187_46_1
273_25_1	707_25_1067	403_46_5996	187_46_1
273_25_1	707_25_1095	403_46_6060	187_46_1
273_25_1	707_25_1153	403_46_6058	187_46_1
273_25_1	707_25_1179	403_46_6061	187_46_1
273_25_1	707_25_1228	403_46_6001	187_46_1
273_25_1	707_25_1232	403_46_6002	187_46_1
273_25_1	707_25_1239	403_46_5971	187_46_1
273_25_1	707_25_1272	403_46_5920	187_46_1
273_25_1	707_25_1235	403_46_5780	187_46_1
273_25_1	707_25_1167	403_46_5667	187_46_1
273_25_1	707_25_1188	403_46_5597	187_46_1
273_25_1	707_25_1197	403_46_5590	187_46_1
273_25_1	707_25_1216	403_46_5733	187_46_1
273_25_1	707_25_1194	403_46_5873	187_46_1
273_25_1	707_25_1179	403_46_6041	187_46_1
273_25_1	707_25_1165	403_46_6003	187_46_1
273_25_1	707_25_1162	403_46_5937	187_46_1
273_25_1	707_25_1164	403_46_5882	187_46_1
273_25_1	707_25_1184	403_46_5779	187_46_1
273_25_1	707_25_1148	403_46_5782	187_46_1
273_25_1	707_25_1121	403_46_5700	187_46_1
273_25_1	707_25_1125	403_46_5800	187_46_1
273_25_1	707_25_1167	403_46_5874	187_46_1
273_25_1	707_25_1186	403_46_5921	187_46_1
273_25_1	707_25_1159	403_46_6028	187_46_1
273_25_1	707_25_1146	403_46_6087	187_46_1
273_25_1	707_25_1134	403_46_6130	187_46_1
273_25_1	707_25_1115	403_46_6188	187_46_1
273_25_1	707_25_1099	403_46_6117	187_46_1
273_25_1	707_25_1111	403_46_6003	187_46_1
273_25_1	707_25_1130	403_46_5874	187_46_1
273_25_1	707_25_1104	403_46_5789	187_46_1
273_25_1	707_25_1099	403_46_5812	187_46_1
273_25_1	707_25_1118	403_46_5886	187_46_1
273_25_1	707_25_1091	403_46_6010	187_46_1
273_25_1	707_25_1131	403_46_5999	187_46_1
273_25_1	707_25_1125	403_46_6055	187_46_1
273_25_1	707_25_1140	403_46_6039	187_46_1
273_25_1	707_25_1152	403_46_6018	187_46_1
273_25_1	707_25_1180	403_46_6014	187_46_1
273_25_1	707_25_1167	403_46_6025	187_46_1
273_25_1	707_25_1137	403_46_6032	187_46_1
273_25_1	707_25_1152	403_46_6021	187_46_1
273_25_1	707_25_1106	403_46_5963	187_46_1
273_25_1	707_25_1109	403_46_5963	187_46_1
273_25_1	707_25_1112	403_46_5915	187_46_1
273_25_1	707_25_1103	403_46_5916	187_46_1
273_25_1	707_25_1137	403_46_5886	187_46_1
273_25_1	707_25_1120	403_46_5864	187_46_1
273_25_1	707_25_1176	403_46_5820	187_46_1
273_25_1	707_25_1196	403_46_5832	187_46_1
273_25_1	707_25_1218	403_46_5943	187_46_1
273_25_1	707_25_1263	403_46_5973	187_46_1
273_25_1	707_25_1286	403_46_6036	187_46_1
273_25_1	707_25_1290	403_46_6070	187_46_1
273_25_1	707_25_1342	403_46_6066	187_46_1
273_25_1	707_25_1356	403_46_6036	187_46_1
273_25_1	707_25_1319	403_46_5994	187_46_1
273_25_1	707_25_1257	403_46_5952	187_46_1
273_25_1	707_25_1196	403_46_5937	187_46_1
273_25_1	707_25_1106	403_46_5879	187_46_1
273_25_1	707_25_1091	403_46_5780	187_46_1
273_25_1	707_25_1075	403_46_5699	187_46_1
273_25_1	707_25_1057	403_46_5791	187_46_1
273_25_1	707_25_1070	403_46_5826	187_46_1
273_25_1	707_25_1113	403_46_5924	187_46_1
[truncated: 3,001 more rows]
[truncated: 2,118 more columns]
