# Supplementary material for: Environmental change makes robust ecological networks fragile
Source: Nat Commun. 2016 Aug 11;7:12462. doi: 10.1038/ncomms12462 (PMC4987532; doi:10.1038/ncomms12462)
Supplement: Supplementary Data 1 — Host-parasite networks and host extinction sequences in Avida experiments. The compressed archive includes the 100 co-evolved host-parasite networks and the host extinction sequences in the historical scenario. [file ncomms12462-s2.zip › Supplementary_data_S1/host_extinction_sequence_24.csv]

643_2_3	592_0_1	344_2_8	345_6_6	346_1_2	347_25_5	340_4_8	341_5_3	343_0_4	348_6_17	349_4_1	594_35_3	298_2_2	299_025_2	296_0_11	297_2_3	294_1_5	295_1_8	292_4_1	293_25_6	290_6_2	291_4_2	270_25_12	271_0_4	272_02_2	273_1235_6	274_46_1	275_25_1	276_12_6	277_2_8	278_2_2	279_13_3	642_2_4	108_12_12	109_2_4	102_46_6	103_2_11	100_2_3	101_2_10	106_2_8	107_3_2	104_4_3	105_5_6	1213_4_1	1655_0_1	1374_2_1	99_1_25	98_0_2	91_2_1	90_4_9
643_2_4	344_2_9	345_6_6	346_1_4	347_25_5	340_4_8	341_5_3	343_0_4	348_6_18	349_4_1	594_35_4	298_2_3	299_025_2	296_0_15	297_2_2	294_1_4	295_1_7	292_4_1	293_25_6	290_6_2	291_4_2	270_25_10	271_0_4	272_02_1	273_1235_3	274_46_1	275_25_1	276_12_7	277_2_6	278_2_2	279_13_3	642_2_4	108_12_9	109_2_6	102_46_4	103_2_13	100_2_3	101_2_8	106_2_9	107_3_3	104_4_4	105_5_6	1655_0_1	99_1_27	98_0_2	91_2_1	90_4_9	93_25_19	92_12_4	95_25_26
643_2_5	344_2_13	345_6_7	346_1_5	347_25_2	340_4_9	341_5_5	343_0_4	348_6_16	349_4_1	298_2_3	299_025_1	296_0_20	297_2_2	294_1_4	295_1_6	292_4_1	293_25_1	597_4_1	291_4_2	270_25_14	271_0_4	272_02_1	273_1235_4	274_46_1	276_12_8	277_2_5	278_2_2	279_13_2	642_2_4	1132_2_2	108_12_11	109_2_5	102_46_3	103_2_13	100_2_2	101_2_8	106_2_10	107_3_3	104_4_5	105_5_5	99_1_30	98_0_2	91_2_1	90_4_9	93_25_23	92_12_4	95_25_31	94_2_8	97_2_6
452_0_2	1559_5_3	1869_6_1	632_4_1	643_2_4	344_2_13	1418_46_1	198_4_1	1948_12_2	1144_4_6	453_25_4	1940_12_8	668_6_1	1944_06_1	1945_6_2	345_6_2	346_1_6	347_25_2	340_4_9	341_5_4	343_0_4	810_12_3	348_6_6	349_4_1	817_4_1	719_25_3	718_04_2	717_1_6	715_2_2	714_12_1	1797_25_1	1796_6_1	711_5_7	1794_0_6	618_46_3	1397_25_3	1493_1235_4	1495_046_7	1496_12_3	1497_12_2	1499_6_4	409_1235_2	1068_25_6	1394_12_4	1704_3_1	1393_2_1	1063_4_1	963_2_5	1065_4_4	427_12_20
452_0_1	1948_12_5	1144_4_2	453_25_4	1940_12_17	668_6_1	1947_25_9	1945_6_2	344_2_11	345_6_2	346_1_8	347_25_1	340_4_2	341_5_5	810_12_1	348_6_9	1149_135_8	719_25_3	717_1_4	715_2_1	426_12_2	711_5_5	1794_0_6	618_46_2	1397_25_2	1493_1235_4	1495_046_8	1496_12_8	1497_12_2	1499_6_6	594_35_5	1068_25_9	1704_3_1	1065_4_4	427_12_24	1667_2_1	297_2_5	195_2_22	1664_0_2	1663_46_2	293_25_6	1128_0_12	1129_46_5	456_12_42	199_2_4	1082_4_6	599_4_22	194_25_17	197_4_18	196_2_2
452_0_1	1948_12_6	453_25_4	1940_12_27	668_6_1	1947_25_12	344_2_10	345_6_2	346_1_12	340_4_1	341_5_7	348_6_9	1149_135_8	719_25_6	717_1_1	715_2_1	426_12_1	711_5_4	1794_0_6	618_46_2	1397_25_1	1493_1235_5	1495_046_9	1496_12_7	1497_12_1	1499_6_5	594_35_1	1068_25_9	1704_3_2	1065_4_5	1391_0_4	296_0_23	297_2_3	294_1_1	1664_0_2	1663_46_1	293_25_7	1128_0_9	1129_46_4	199_2_3	1082_4_8	599_4_21	194_25_18	197_4_17	196_2_2	190_5_13	1126_12_15	270_25_23	19_2_6	1138_6_1
452_0_1	1948_12_10	1940_12_38	668_6_1	1947_25_15	344_2_14	345_6_1	346_1_11	341_5_8	348_6_8	1149_135_3	719_25_6	717_1_2	714_12_1	711_5_4	1794_0_5	618_46_1	1493_1235_2	1495_046_9	1496_12_6	1499_6_7	1068_25_12	1704_3_2	1065_4_4	1391_0_4	296_0_20	297_2_2	294_1_1	292_4_1	293_25_5	1128_0_10	1129_46_1	199_2_3	1082_4_9	195_2_27	194_25_25	197_4_14	196_2_1	190_5_14	1126_12_14	270_25_28	19_2_6	276_12_1	277_2_1	525_0_1	526_2_12	523_4_7	1015_25_5	1016_4_2	1012_12_17
452_0_1	1948_12_12	1940_12_49	668_6_1	1947_25_11	344_2_12	345_6_1	346_1_12	341_5_8	348_6_13	719_25_4	714_12_1	711_5_4	1794_0_5	1493_1235_1	1495_046_5	1496_12_6	1499_6_8	1068_25_14	1704_3_2	1065_4_3	1391_0_5	296_0_16	297_2_1	294_1_1	292_4_1	293_25_2	1128_0_7	590_25_10	199_2_8	1082_4_9	195_2_29	194_25_30	197_4_19	196_2_1	190_5_16	1126_12_14	270_25_30	19_2_8	277_2_1	526_2_13	523_4_7	1015_25_4	1016_4_1	1012_12_18	1013_25_10	1236_6_19	448_12_37	442_35_17	441_2_1
452_0_1	1948_12_16	1940_12_52	668_6_1	1947_25_11	344_2_12	345_6_1	346_1_10	341_5_13	348_6_12	719_25_3	714_12_1	711_5_5	1794_0_2	1495_046_4	1496_12_2	1499_6_5	1068_25_16	1704_3_3	1065_4_3	1391_0_4	296_0_9	294_1_1	292_4_1	293_25_2	1128_0_6	590_25_11	199_2_12	1082_4_9	195_2_25	194_25_38	197_4_17	1123_12_30	190_5_23	1126_12_8	270_25_26	19_2_8	277_2_1	526_2_10	523_4_5	1015_25_3	1401_25_3	1012_12_16	1013_25_7	1236_6_24	448_12_35	442_35_12	440_1_1	447_2_1	446_25_5
452_0_1	1948_12_11	1940_12_53	668_6_1	1947_25_12	344_2_11	345_6_1	346_1_9	341_5_12	348_6_13	719_25_3	714_12_1	711_5_4	1495_046_3	1499_6_3	1068_25_14	1704_3_6	1065_4_2	1391_0_2	296_0_2	294_1_1	292_4_1	293_25_2	1128_0_4	590_25_10	199_2_11	1082_4_8	1120_2_4	194_25_41	197_4_20	1123_12_39	190_5_25	1126_12_5	270_25_18	19_2_7	277_2_1	526_2_9	523_4_1	1015_25_2	599_4_6	1012_12_6	1013_25_10	1236_6_29	448_12_32	442_35_4	440_1_1	447_2_2	446_25_5	1333_2_6	444_1_1
452_0_1	1948_12_8	1940_12_51	668_6_1	1947_25_13	344_2_16	345_6_1	346_1_8	341_5_16	348_6_9	719_25_3	714_12_1	711_5_3	1495_046_2	1068_25_13	1704_3_12	296_0_1	195_2_25	292_4_1	1128_0_2	590_25_12	199_2_14	1082_4_10	1120_2_3	194_25_47	197_4_18	1123_12_37	190_5_22	1126_12_4	270_25_19	277_2_1	526_2_11	1015_25_3	1401_25_2	1012_12_2	1013_25_9	1236_6_27	448_12_20	442_35_3	440_1_1	447_2_2	446_25_7	1333_2_10	444_1_1	109_2_7	102_46_1	103_2_11	100_2_17	101_2_9	106_2_14
452_0_1	1948_12_5	1940_12_47	668_6_1	1947_25_14	344_2_13	345_6_1	346_1_9	341_5_19	348_6_8	719_25_1	711_5_3	1068_25_12	1704_3_18	296_0_1	195_2_18	292_4_1	1128_0_2	590_25_13	595_4_7	1082_4_7	1120_2_4	194_25_48	197_4_20	1123_12_37	1139_2_2	1126_12_2	270_25_19	277_2_1	526_2_11	1015_25_2	1401_25_2	1013_25_8	1236_6_26	448_12_13	440_1_1	447_2_4	446_25_7	1333_2_13	444_1_1	109_2_9	102_46_1	103_2_10	100_2_20	101_2_7	106_2_14	107_3_3	104_4_29	105_5_6	39_4_55
452_0_1	1948_12_3	1940_12_39	668_6_1	1947_25_14	344_2_11	345_6_1	346_1_7	341_5_21	348_6_12	711_5_1	1068_25_13	1704_3_32	296_0_1	195_2_25	292_4_1	1128_0_1	590_25_13	595_4_6	1082_4_10	1120_2_7	194_25_49	197_4_19	1123_12_35	190_5_17	1126_12_2	270_25_20	277_2_1	526_2_10	1015_25_2	599_4_3	1013_25_4	1236_6_23	448_12_8	440_1_1	447_2_1	446_25_4	1333_2_15	444_1_1	109_2_7	103_2_10	100_2_22	101_2_5	106_2_16	107_3_3	104_4_42	105_5_6	39_4_51	38_2_29	907_2_12
452_0_1	1940_12_31	668_6_1	1947_25_13	344_2_9	345_6_1	346_1_4	341_5_20	348_6_9	1068_25_18	1704_3_39	296_0_1	294_1_1	292_4_1	590_25_14	595_4_7	1082_4_8	1120_2_6	194_25_46	197_4_18	1123_12_38	190_5_16	270_25_16	277_2_1	526_2_11	1015_25_3	1401_25_3	1013_25_1	1236_6_24	448_12_4	440_1_1	446_25_3	1333_2_15	444_1_1	109_2_10	103_2_10	100_2_23	101_2_5	106_2_18	107_3_1	104_4_64	105_5_3	39_4_34	38_2_28	907_2_12	32_25_1	31_4_43	30_2_51	1845_2_4	34_25_34
1940_12_20	1947_25_11	344_2_10	346_1_4	341_5_24	348_6_9	1068_25_17	1704_3_58	296_0_1	294_1_1	292_4_1	590_25_14	595_4_6	1082_4_4	1120_2_8	194_25_52	629_0_22	196_2_1	190_5_17	270_25_20	277_2_1	526_2_10	1015_25_7	1401_25_5	1236_6_20	448_12_6	440_1_1	1333_2_18	109_2_12	103_2_9	100_2_23	101_2_5	106_2_19	107_3_1	104_4_76	105_5_4	39_4_21	38_2_32	907_2_11	32_25_1	31_4_44	30_2_51	1845_2_4	34_25_38	1534_5_2	436_4_4	434_25_12	430_1_1	338_5_52	337_4_61
1940_12_7	1947_25_7	344_2_12	346_1_9	341_5_23	348_6_10	1068_25_25	1704_3_71	296_0_1	294_1_1	292_4_1	590_25_18	595_4_12	1082_4_3	1120_2_11	194_25_56	629_0_19	1123_12_40	190_5_17	270_25_23	277_2_1	526_2_12	1015_25_6	1401_25_5	1236_6_22	448_12_7	440_1_1	1333_2_20	109_2_9	103_2_11	100_2_26	101_2_6	106_2_24	107_3_1	104_4_90	105_5_4	39_4_10	38_2_28	907_2_11	32_25_1	31_4_63	30_2_49	1845_2_6	34_25_39	1534_5_1	649_6_3	434_25_12	430_1_1	338_5_60	337_4_61
217_2_24	214_1_1	1307_4_14	212_2_11	706_5_31	211_5_1	313_25_13	452_0_1	130_25_21	132_4_1	131_2_19	1119_1_10	498_2_6	136_6_5	129_2_1	494_12_28	505_1_32	138_5_12	24_25_107	25_4_1	26_6_58	92_12_1	20_2_1	21_46_10	22_2_1	23_25_1	160_46_2	1940_12_3	28_5_21	29_25_43	161_2_16	344_2_15	346_1_10	541_2_1	221_5_4	401_12_1	281_25_21	8_25_11	1120_2_12	163_25_51	348_6_7	1342_4_60	287_1_13	1462_6_10	1025_2_12	595_4_18	7_6_25	10_25_6	1154_2_11	341_5_28
217_2_20	214_1_1	1307_4_19	212_2_11	706_5_32	211_5_1	313_25_12	452_0_1	132_4_1	131_2_17	130_25_19	498_2_9	136_6_5	129_2_1	494_12_31	505_1_19	138_5_10	24_25_121	25_4_1	26_6_65	92_12_1	20_2_1	21_46_6	22_2_1	23_25_1	160_46_2	28_5_21	29_25_45	161_2_20	344_2_23	346_1_17	541_2_1	221_5_6	401_12_1	281_25_20	8_25_8	1120_2_13	163_25_46	348_6_8	1342_4_59	287_1_13	1462_6_10	1025_2_12	595_4_36	7_6_21	10_25_3	1154_2_12	341_5_29	670_5_33	13_2_75
217_2_12	214_1_1	1307_4_29	212_2_14	706_5_38	211_5_1	313_25_13	452_0_1	132_4_1	131_2_24	130_25_18	498_2_9	136_6_5	129_2_1	494_12_36	505_1_20	138_5_13	24_25_133	25_4_1	26_6_72	92_12_1	20_2_2	21_46_4	22_2_1	23_25_1	160_46_1	28_5_22	29_25_41	161_2_18	344_2_24	346_1_22	541_2_1	221_5_7	401_12_1	281_25_19	8_25_6	1120_2_8	163_25_42	348_6_9	1342_4_55	287_1_13	1462_6_9	11_25_1	595_4_45	7_6_19	10_25_2	1154_2_16	341_5_28	670_5_32	13_2_75
217_2_9	214_1_1	1307_4_35	212_2_11	211_5_1	3_25_1	452_0_1	132_4_1	131_2_25	130_25_18	498_2_8	136_6_5	129_2_1	494_12_43	505_1_13	138_5_9	24_25_145	25_4_1	26_6_71	20_2_2	21_46_2	22_2_1	23_25_1	160_46_1	28_5_16	29_25_43	161_2_18	344_2_27	346_1_25	541_2_1	221_5_9	401_12_1	281_25_20	8_25_4	1120_2_13	163_25_36	348_6_8	1342_4_49	287_1_16	1462_6_11	11_25_1	595_4_57	7_6_13	1028_1_131	1154_2_21	670_5_33	13_2_78	455_25_12	263_2_30	1119_1_4
217_2_7	214_1_1	1307_4_50	212_2_9	211_5_1	452_0_1	132_4_1	131_2_23	130_25_19	498_2_6	136_6_3	129_2_1	494_12_41	505_1_19	138_5_8	24_25_145	25_4_1	26_6_69	20_2_1	21_46_1	22_2_1	23_25_1	160_46_1	28_5_15	29_25_52	161_2_14	344_2_33	346_1_26	541_2_1	341_5_45	401_12_1	281_25_26	8_25_1	1120_2_18	163_25_32	348_6_6	629_0_23	287_1_16	1462_6_7	11_25_1	595_4_58	1028_1_135	1154_2_20	670_5_31	455_25_14	263_2_24	1119_1_3	260_0_96	124_5_26	125_25_15
217_2_4	214_1_1	1307_4_46	212_2_10	211_5_1	452_0_1	132_4_1	131_2_24	130_25_22	498_2_5	136_6_3	129_2_1	494_12_46	505_1_19	138_5_8	24_25_151	25_4_1	26_6_70	20_2_2	21_46_1	22_2_1	23_25_1	160_46_1	28_5_12	29_25_54	161_2_13	344_2_33	346_1_26	541_2_1	341_5_45	401_12_1	281_25_28	8_25_1	1120_2_23	163_25_28	348_6_6	629_0_23	287_1_24	1462_6_10	11_25_1	595_4_52	1028_1_143	1154_2_25	670_5_36	455_25_13	263_2_28	1119_1_5	260_0_127	124_5_30	125_25_14
217_2_2	214_1_1	1307_4_44	212_2_12	211_5_1	452_0_1	132_4_1	131_2_22	130_25_25	498_2_2	136_6_2	129_2_1	494_12_53	505_1_25	138_5_12	24_25_149	25_4_1	26_6_74	20_2_1	21_46_1	22_2_1	23_25_1	160_46_1	28_5_13	29_25_55	161_2_8	344_2_35	346_1_24	541_2_1	341_5_48	401_12_1	281_25_30	8_25_1	1120_2_28	163_25_27	348_6_6	629_0_26	287_1_22	1462_6_13	11_25_1	595_4_34	1028_1_129	1154_2_23	670_5_30	455_25_10	263_2_29	1119_1_13	260_0_151	124_5_28	125_25_19
217_2_5	214_1_1	1307_4_30	212_2_12	211_5_1	452_0_1	132_4_1	131_2_18	130_25_23	498_2_2	129_2_1	494_12_60	505_1_27	138_5_17	24_25_153	25_4_1	26_6_72	20_2_2	21_46_1	22_2_1	23_25_1	160_46_1	28_5_13	29_25_51	161_2_6	344_2_33	346_1_22	541_2_1	341_5_50	401_12_1	281_25_34	8_25_1	1120_2_31	163_25_30	348_6_5	629_0_29	287_1_29	1462_6_16	11_25_1	595_4_25	1028_1_140	1154_2_26	670_5_30	455_25_8	263_2_25	1119_1_17	260_0_186	124_5_29	125_25_17	126_25_1
217_2_6	214_1_1	1307_4_16	212_2_6	211_5_1	452_0_1	132_4_1	131_2_19	130_25_16	498_2_1	129_2_1	494_12_64	138_5_22	24_25_146	25_4_1	26_6_74	20_2_2	21_46_1	22_2_1	23_25_1	160_46_1	28_5_13	29_25_43	161_2_8	344_2_37	346_1_16	541_2_1	341_5_43	401_12_1	281_25_30	8_25_1	1120_2_41	163_25_34	348_6_7	629_0_44	287_1_42	1462_6_13	11_25_1	595_4_18	1028_1_129	1154_2_22	670_5_34	455_25_5	263_2_22	1119_1_28	260_0_200	124_5_30	125_25_21	126_25_1	59_25_12
217_2_4	214_1_1	1307_4_10	212_2_7	211_5_1	452_0_1	132_4_1	131_2_23	130_25_15	498_2_1	129_2_1	494_12_76	138_5_22	24_25_149	25_4_1	26_6_74	20_2_3	21_46_1	22_2_1	23_25_1	160_46_1	28_5_13	29_25_39	161_2_7	344_2_41	346_1_18	541_2_1	341_5_54	401_12_1	281_25_37	8_25_1	1120_2_52	163_25_36	348_6_12	629_0_45	287_1_46	1462_6_10	11_25_1	595_4_13	1028_1_127	1154_2_18	670_5_34	455_25_3	263_2_19	1119_1_31	260_0_216	124_5_28	125_25_19	126_25_1	59_25_14
217_2_3	214_1_1	1307_4_6	212_2_7	211_5_1	452_0_1	132_4_1	131_2_22	130_25_15	129_2_1	494_12_77	138_5_23	24_25_147	25_4_1	26_6_83	20_2_3	21_46_1	22_2_1	23_25_1	160_46_1	28_5_9	29_25_35	161_2_7	344_2_44	346_1_27	541_2_1	341_5_59	401_12_1	281_25_39	8_25_1	1120_2_57	163_25_33	348_6_12	629_0_52	287_1_49	1462_6_12	11_25_1	595_4_11	3_25_1	1154_2_20	670_5_37	455_25_2	263_2_23	1119_1_31	260_0_187	124_5_30	125_25_22	126_25_1	59_25_18	69_2_7
214_1_1	1307_4_1	212_2_8	211_5_1	452_0_1	132_4_1	131_2_24	130_25_15	129_2_1	494_12_87	138_5_23	24_25_137	25_4_1	26_6_83	20_2_3	21_46_1	22_2_1	23_25_1	160_46_1	28_5_9	29_25_48	161_2_6	344_2_39	346_1_35	541_2_1	341_5_62	401_12_1	281_25_41	8_25_1	1120_2_63	163_25_33	348_6_12	629_0_53	287_1_36	1462_6_7	11_25_1	595_4_19	3_25_1	1154_2_24	670_5_45	455_25_3	263_2_24	1119_1_26	260_0_179	124_5_33	125_25_20	126_25_1	59_25_17	69_2_7	1068_25_23
214_1_1	5_25_1	212_2_5	211_5_1	452_0_1	132_4_1	131_2_20	130_25_20	129_2_1	494_12_77	138_5_24	24_25_144	26_6_86	20_2_4	21_46_1	22_2_1	23_25_1	160_46_1	28_5_7	29_25_40	161_2_2	344_2_33	346_1_39	541_2_1	341_5_63	401_12_1	281_25_49	8_25_1	1120_2_64	163_25_37	348_6_12	629_0_51	287_1_26	1462_6_7	11_25_1	595_4_27	3_25_1	1154_2_23	670_5_45	455_25_2	263_2_25	1119_1_22	260_0_161	124_5_30	125_25_20	126_25_1	59_25_17	69_2_3	1068_25_24	1704_3_1
214_1_1	5_25_1	212_2_3	211_5_1	452_0_1	132_4_1	131_2_25	130_25_23	494_12_70	138_5_26	24_25_146	26_6_90	20_2_4	21_46_1	22_2_1	23_25_1	160_46_1	28_5_6	29_25_46	161_2_3	344_2_23	346_1_42	541_2_1	341_5_63	401_12_1	281_25_56	8_25_1	1120_2_65	163_25_44	348_6_13	629_0_28	287_1_17	1462_6_5	11_25_1	595_4_30	3_25_1	1154_2_26	670_5_51	455_25_5	263_2_28	1119_1_19	260_0_153	124_5_26	125_25_20	126_25_1	129_2_1	69_2_3	1068_25_23	59_25_19	58_25_57
214_1_1	5_25_1	212_2_1	211_5_1	452_0_1	132_4_1	131_2_23	130_25_25	494_12_75	138_5_30	24_25_146	26_6_93	20_2_3	21_46_1	22_2_1	23_25_1	160_46_1	28_5_8	29_25_51	344_2_16	346_1_37	541_2_1	341_5_55	401_12_1	281_25_60	8_25_1	1120_2_64	163_25_47	348_6_8	629_0_16	287_1_13	1462_6_4	11_25_1	595_4_42	3_25_1	1154_2_28	670_5_50	455_25_6	263_2_19	1119_1_17	260_0_158	124_5_25	125_25_17	126_25_1	129_2_1	69_2_2	1068_25_25	59_25_21	58_25_60	16_2_1
214_1_1	5_25_1	211_5_1	452_0_1	132_4_1	131_2_16	130_25_26	494_12_84	138_5_31	24_25_147	26_6_87	20_2_3	21_46_1	22_2_1	23_25_1	160_46_1	28_5_9	29_25_54	344_2_17	346_1_35	541_2_1	341_5_63	401_12_1	281_25_68	8_25_1	1120_2_65	163_25_48	348_6_8	629_0_4	287_1_9	1462_6_6	11_25_1	595_4_60	3_25_1	1154_2_25	670_5_47	455_25_9	263_2_13	1119_1_27	260_0_169	124_5_23	125_25_14	126_25_1	129_2_1	69_2_1	1068_25_27	59_25_26	58_25_61	16_2_1	50_2_18
214_1_1	5_25_1	211_5_1	452_0_1	132_4_1	131_2_23	130_25_25	494_12_89	138_5_33	24_25_157	26_6_90	20_2_3	21_46_1	22_2_1	23_25_1	160_46_1	28_5_11	29_25_51	344_2_18	346_1_40	541_2_1	341_5_67	401_12_1	281_25_80	8_25_1	1120_2_65	163_25_45	348_6_5	629_0_4	287_1_9	1462_6_8	11_25_1	595_4_87	3_25_1	1154_2_22	670_5_40	455_25_9	263_2_16	1119_1_31	260_0_169	124_5_26	125_25_16	126_25_1	129_2_1	69_2_1	1068_25_24	59_25_25	58_25_56	16_2_1	50_2_13
214_1_1	5_25_1	211_5_1	132_4_1	131_2_26	130_25_27	494_12_86	138_5_37	24_25_167	26_6_89	20_2_4	21_46_1	22_2_1	23_25_1	160_46_1	28_5_16	29_25_50	344_2_18	346_1_48	541_2_1	341_5_60	401_12_1	281_25_89	8_25_1	1120_2_69	163_25_40	348_6_1	452_0_1	287_1_4	1462_6_8	11_25_1	595_4_114	3_25_1	1154_2_20	670_5_38	455_25_7	263_2_16	1119_1_36	260_0_203	124_5_24	125_25_18	126_25_1	129_2_1	69_2_1	1068_25_21	59_25_27	58_25_58	16_2_1	50_2_5	53_2_1
214_1_1	5_25_1	211_5_1	132_4_1	131_2_28	130_25_27	494_12_94	138_5_42	24_25_180	26_6_100	20_2_4	21_46_1	22_2_1	23_25_1	160_46_1	28_5_16	29_25_45	344_2_19	346_1_62	541_2_1	341_5_59	401_12_1	281_25_90	8_25_1	1120_2_69	163_25_38	348_6_1	452_0_1	287_1_4	1462_6_11	11_25_1	595_4_138	3_25_1	1154_2_16	670_5_37	455_25_3	263_2_10	1119_1_39	260_0_221	124_5_21	125_25_16	126_25_1	129_2_1	69_2_1	1068_25_19	59_25_27	58_25_55	16_2_1	50_2_5	53_2_1
214_1_1	5_25_1	211_5_1	132_4_1	131_2_31	130_25_27	494_12_98	138_5_44	24_25_198	26_6_107	20_2_4	21_46_1	22_2_1	23_25_1	160_46_1	28_5_18	29_25_43	344_2_25	346_1_84	541_2_1	341_5_66	401_12_1	281_25_81	8_25_1	1120_2_73	163_25_35	348_6_1	452_0_1	287_1_6	1462_6_7	11_25_1	595_4_147	3_25_1	1154_2_15	670_5_35	455_25_1	263_2_10	1119_1_45	260_0_242	124_5_23	125_25_10	126_25_1	129_2_1	69_2_1	1068_25_16	59_25_21	58_25_52	16_2_1	50_2_3	53_2_1
214_1_1	5_25_1	211_5_1	348_6_1	132_4_1	131_2_27	130_25_23	494_12_98	138_5_49	24_25_193	26_6_108	20_2_2	21_46_1	22_2_1	23_25_1	160_46_1	28_5_15	29_25_44	344_2_31	346_1_93	541_2_1	341_5_62	401_12_1	281_25_80	8_25_1	1120_2_74	163_25_36	285_3_66	452_0_1	287_1_9	1462_6_7	11_25_1	595_4_165	3_25_1	1154_2_15	670_5_36	263_2_12	1119_1_45	260_0_252	124_5_21	125_25_10	126_25_1	129_2_1	69_2_1	1068_25_18	59_25_23	58_25_55	16_2_1	53_2_1	52_25_1
214_1_1	5_25_1	211_5_1	348_6_1	132_4_1	131_2_25	130_25_21	494_12_105	138_5_49	24_25_203	26_6_98	20_2_1	21_46_1	22_2_1	23_25_1	160_46_1	28_5_13	29_25_40	344_2_34	346_1_98	541_2_1	341_5_59	401_12_1	281_25_88	8_25_1	1120_2_86	163_25_46	285_3_70	452_0_1	287_1_16	1462_6_6	11_25_1	595_4_149	3_25_1	1154_2_13	670_5_43	263_2_9	1119_1_50	260_0_249	124_5_22	125_25_7	126_25_1	129_2_1	69_2_1	1068_25_16	59_25_21	58_25_53	16_2_1	53_2_1	52_25_1
214_1_1	5_25_1	211_5_1	348_6_1	131_2_28	130_25_22	494_12_103	138_5_50	24_25_230	26_6_86	20_2_1	21_46_1	22_2_1	23_25_1	160_46_1	28_5_12	29_25_49	344_2_43	346_1_97	541_2_1	341_5_56	401_12_1	281_25_96	8_25_1	1120_2_83	163_25_56	285_3_72	287_1_27	1462_6_2	11_25_1	595_4_139	3_25_1	1154_2_15	670_5_44	263_2_10	1119_1_42	260_0_237	124_5_19	125_25_6	126_25_1	129_2_1	69_2_1	1068_25_15	59_25_18	58_25_49	16_2_1	53_2_1	52_25_1	414_12_28	532_46_44
214_1_1	5_25_1	211_5_1	348_6_1	131_2_34	130_25_22	494_12_109	138_5_40	24_25_247	26_6_84	20_2_1	21_46_1	22_2_1	23_25_1	160_46_1	28_5_11	29_25_41	344_2_42	346_1_89	541_2_1	341_5_54	401_12_1	281_25_97	8_25_1	1120_2_86	163_25_60	285_3_88	287_1_38	1462_6_2	11_25_1	595_4_106	3_25_1	1154_2_15	670_5_49	263_2_10	1119_1_39	260_0_254	124_5_18	125_25_4	126_25_1	129_2_1	69_2_1	1068_25_18	59_25_17	58_25_45	16_2_1	53_2_1	52_25_1	414_12_44	532_46_53
214_1_1	5_25_1	211_5_1	348_6_1	131_2_29	130_25_21	494_12_103	138_5_38	24_25_257	26_6_97	20_2_1	21_46_1	22_2_1	23_25_1	160_46_1	28_5_12	29_25_43	344_2_45	346_1_68	541_2_1	341_5_68	401_12_1	281_25_95	8_25_1	1120_2_90	163_25_59	285_3_87	287_1_41	1462_6_1	11_25_1	595_4_72	3_25_1	1154_2_14	670_5_44	263_2_8	1119_1_44	260_0_237	124_5_18	125_25_5	126_25_1	129_2_1	69_2_1	1068_25_16	59_25_17	58_25_44	16_2_1	53_2_1	52_25_1	414_12_48	532_46_60
214_1_1	5_25_1	211_5_1	348_6_1	131_2_40	130_25_25	494_12_92	138_5_40	24_25_267	26_6_112	20_2_1	21_46_1	22_2_1	23_25_1	160_46_1	28_5_9	29_25_44	344_2_49	346_1_57	341_5_71	401_12_1	281_25_101	8_25_1	1120_2_98	163_25_65	285_3_105	287_1_44	1462_6_1	11_25_1	595_4_43	3_25_1	1154_2_6	670_5_51	263_2_14	1119_1_33	260_0_283	124_5_15	125_25_6	126_25_1	69_2_1	1068_25_14	59_25_21	58_25_39	53_2_1	52_25_1	414_12_52	532_46_77	18_25_11	294_1_1	372_6_49
214_1_1	5_25_1	211_5_1	348_6_1	131_2_42	130_25_23	494_12_74	138_5_35	24_25_289	26_6_119	20_2_1	21_46_1	22_2_1	23_25_1	160_46_1	28_5_10	29_25_42	344_2_56	346_1_45	341_5_61	401_12_1	281_25_106	8_25_1	1120_2_98	163_25_58	285_3_96	287_1_51	408_2_1	11_25_1	595_4_29	3_25_1	1154_2_9	670_5_38	263_2_15	1119_1_38	260_0_292	124_5_13	125_25_7	126_25_1	69_2_1	1068_25_16	59_25_18	58_25_40	53_2_1	52_25_1	414_12_56	532_46_87	18_25_11	294_1_1	372_6_46
214_1_1	5_25_1	211_5_1	348_6_1	131_2_42	130_25_25	494_12_82	138_5_30	24_25_290	26_6_120	20_2_1	21_46_1	22_2_1	23_25_1	160_46_1	28_5_9	29_25_40	344_2_57	346_1_54	341_5_53	401_12_1	281_25_109	8_25_1	1120_2_102	163_25_66	285_3_93	287_1_38	408_2_1	11_25_1	595_4_35	3_25_1	1154_2_13	670_5_43	263_2_17	1119_1_27	260_0_319	124_5_11	125_25_10	126_25_1	69_2_1	1068_25_17	59_25_13	58_25_38	53_2_1	52_25_1	414_12_60	532_46_109	18_25_10	294_1_1	372_6_46
214_1_1	5_25_1	211_5_1	348_6_1	131_2_39	130_25_27	494_12_72	138_5_34	24_25_303	26_6_120	20_2_1	21_46_1	22_2_1	23_25_1	160_46_1	28_5_8	29_25_34	344_2_56	346_1_57	341_5_55	401_12_1	281_25_113	8_25_1	1120_2_102	163_25_69	285_3_73	287_1_29	408_2_1	11_25_1	595_4_41	3_25_1	1154_2_17	670_5_43	263_2_16	1119_1_29	260_0_316	124_5_9	125_25_10	126_25_1	69_2_1	1068_25_17	59_25_7	58_25_39	53_2_1	52_25_1	414_12_65	532_46_106	18_25_7	294_1_1	372_6_50
214_1_1	5_25_1	211_5_1	348_6_1	131_2_34	130_25_32	494_12_102	138_5_35	24_25_308	26_6_118	20_2_1	21_46_1	22_2_1	23_25_1	160_46_1	28_5_10	29_25_35	344_2_49	346_1_69	341_5_56	401_12_1	281_25_121	8_25_1	1120_2_107	163_25_77	285_3_54	287_1_26	408_2_1	11_25_1	3_25_1	1154_2_22	670_5_41	263_2_15	1119_1_31	260_0_295	124_5_7	125_25_11	126_25_1	69_2_1	1068_25_18	59_25_4	58_25_42	52_25_1	414_12_54	532_46_99	18_25_5	294_1_1	372_6_50	199_2_5	195_2_12
214_1_1	211_5_1	348_6_1	131_2_34	130_25_30	494_12_118	138_5_33	24_25_317	26_6_117	20_2_1	21_46_1	22_2_1	23_25_1	160_46_1	28_5_11	29_25_31	344_2_46	346_1_80	341_5_59	401_12_1	281_25_119	8_25_1	1120_2_111	163_25_79	285_3_43	287_1_25	408_2_1	11_25_1	3_25_1	1154_2_22	670_5_38	263_2_13	1119_1_41	260_0_283	124_5_7	125_25_16	126_25_1	69_2_1	1068_25_18	59_25_2	58_25_37	52_25_1	414_12_46	532_46_90	18_25_7	294_1_1	372_6_50	199_2_6	195_2_10	194_25_39
214_1_1	211_5_1	348_6_1	131_2_35	130_25_32	494_12_154	138_5_30	24_25_320	26_6_130	20_2_1	21_46_1	22_2_1	23_25_1	160_46_1	28_5_11	29_25_35	344_2_45	346_1_88	341_5_64	401_12_1	281_25_132	8_25_1	163_25_72	285_3_47	287_1_27	408_2_1	11_25_1	3_25_1	1154_2_27	670_5_40	263_2_16	1119_1_46	260_0_291	124_5_8	125_25_16	126_25_1	69_2_1	1068_25_13	59_25_1	58_25_32	52_25_1	414_12_31	532_46_80	18_25_9	294_1_1	372_6_51	199_2_5	195_2_11	194_25_45	706_5_10
214_1_1	211_5_1	131_2_36	130_25_32	494_12_167	138_5_22	24_25_320	26_6_126	20_2_1	21_46_1	22_2_1	23_25_1	160_46_1	28_5_6	29_25_33	344_2_44	346_1_79	341_5_64	401_12_1	281_25_144	8_25_1	163_25_75	285_3_53	287_1_23	408_2_1	11_25_1	3_25_1	1154_2_25	670_5_36	263_2_17	1119_1_63	260_0_259	124_5_6	125_25_15	126_25_1	69_2_1	1068_25_11	59_25_1	58_25_30	52_25_1	414_12_27	532_46_82	18_25_15	294_1_1	372_6_39	199_2_5	195_2_21	194_25_49	706_5_12	196_2_1
214_1_1	211_5_1	131_2_34	130_25_30	494_12_183	138_5_24	24_25_306	26_6_135	20_2_1	21_46_1	22_2_1	23_25_1	160_46_1	29_25_40	344_2_44	346_1_60	341_5_57	401_12_1	281_25_151	8_25_1	163_25_74	285_3_78	287_1_36	408_2_1	11_25_1	3_25_1	1154_2_18	670_5_42	263_2_12	1119_1_65	260_0_246	124_5_4	125_25_14	126_25_1	69_2_1	1068_25_11	58_25_31	52_25_1	414_12_21	532_46_88	18_25_14	294_1_1	372_6_25	199_2_6	195_2_20	194_25_58	706_5_9	196_2_1	190_5_19	116_2_4
214_1_1	211_5_1	131_2_35	130_25_29	494_12_181	138_5_24	24_25_301	26_6_131	20_2_1	21_46_1	22_2_1	23_25_1	160_46_1	29_25_45	344_2_34	346_1_43	341_5_46	401_12_1	281_25_161	8_25_1	163_25_76	285_3_102	287_1_52	408_2_1	11_25_1	3_25_1	1154_2_17	670_5_40	263_2_7	1119_1_68	260_0_250	124_5_3	125_25_14	126_25_1	69_2_1	1068_25_12	58_25_30	52_25_1	414_12_18	532_46_92	18_25_12	294_1_1	372_6_20	199_2_7	195_2_19	194_25_57	706_5_6	196_2_1	190_5_14	116_2_3
214_1_1	211_5_1	131_2_39	130_25_28	494_12_149	138_5_23	24_25_298	26_6_127	20_2_1	21_46_1	22_2_1	23_25_1	160_46_1	29_25_42	344_2_34	346_1_46	341_5_52	401_12_1	281_25_165	8_25_1	163_25_77	285_3_131	287_1_67	408_2_1	11_25_1	3_25_1	1154_2_14	670_5_40	263_2_4	1119_1_54	260_0_225	124_5_2	125_25_15	126_25_1	69_2_1	1068_25_18	58_25_28	52_25_1	414_12_23	532_46_86	18_25_7	294_1_1	372_6_22	199_2_9	195_2_23	194_25_67	706_5_6	196_2_1	190_5_14	116_2_2
214_1_1	211_5_1	131_2_39	130_25_25	494_12_118	138_5_18	24_25_303	26_6_117	20_2_1	21_46_1	22_2_1	23_25_1	160_46_1	29_25_48	344_2_27	346_1_50	341_5_49	401_12_1	281_25_178	8_25_1	163_25_73	285_3_147	287_1_90	408_2_1	11_25_1	3_25_1	1154_2_12	670_5_45	263_2_2	1119_1_47	260_0_223	124_5_2	125_25_17	126_25_1	69_2_1	1068_25_18	58_25_29	52_25_1	414_12_25	532_46_85	18_25_5	294_1_1	372_6_21	199_2_10	195_2_21	194_25_75	706_5_5	196_2_1	190_5_8	397_12_112
214_1_1	211_5_1	131_2_39	130_25_24	494_12_126	138_5_22	24_25_315	26_6_115	20_2_1	21_46_1	22_2_1	23_25_1	160_46_1	29_25_48	344_2_26	346_1_58	341_5_47	401_12_1	281_25_176	8_25_1	163_25_70	285_3_173	287_1_101	408_2_1	11_25_1	3_25_1	1154_2_12	670_5_41	9_2_35	260_0_217	124_5_2	125_25_14	126_25_1	69_2_1	1068_25_17	58_25_30	52_25_1	414_12_26	532_46_67	18_25_8	294_1_1	372_6_19	199_2_10	195_2_28	194_25_75	706_5_7	196_2_1	190_5_8	397_12_97	1486_2_36
214_1_1	211_5_1	131_2_31	130_25_17	494_12_125	138_5_21	24_25_322	26_6_109	20_2_1	21_46_1	22_2_1	23_25_1	160_46_1	29_25_46	344_2_28	346_1_68	341_5_41	401_12_1	281_25_182	8_25_1	163_25_65	285_3_162	287_1_118	408_2_1	11_25_1	3_25_1	1154_2_9	670_5_42	9_2_39	260_0_199	124_5_1	125_25_9	126_25_1	69_2_1	1068_25_20	58_25_30	52_25_1	414_12_27	532_46_63	18_25_6	294_1_1	372_6_15	199_2_8	195_2_26	194_25_79	706_5_8	196_2_1	190_5_5	397_12_93	1486_2_37
214_1_1	211_5_1	131_2_22	130_25_14	494_12_128	138_5_24	24_25_311	26_6_105	20_2_1	21_46_1	22_2_1	23_25_1	160_46_1	29_25_47	344_2_20	346_1_71	341_5_44	401_12_1	281_25_175	8_25_1	163_25_57	285_3_161	287_1_114	408_2_1	11_25_1	3_25_1	1154_2_4	670_5_40	9_2_48	260_0_194	124_5_1	125_25_7	126_25_1	69_2_1	1068_25_23	58_25_32	52_25_1	414_12_27	532_46_57	18_25_5	294_1_1	372_6_15	199_2_6	195_2_24	194_25_85	706_5_9	196_2_1	190_5_4	397_12_88	1486_2_40
214_1_1	211_5_1	131_2_22	130_25_9	494_12_137	138_5_26	24_25_318	26_6_105	20_2_1	21_46_1	22_2_1	23_25_1	160_46_1	29_25_37	344_2_22	346_1_70	341_5_38	401_12_1	281_25_178	8_25_1	285_3_139	287_1_112	408_2_1	11_25_1	3_25_1	1154_2_4	670_5_40	9_2_55	260_0_172	124_5_3	125_25_5	126_25_1	69_2_1	1068_25_20	58_25_30	52_25_1	414_12_19	532_46_49	18_25_3	294_1_1	372_6_17	199_2_3	195_2_30	194_25_79	706_5_10	196_2_1	190_5_5	397_12_96	1486_2_42	394_2_10
214_1_1	211_5_1	131_2_15	130_25_7	494_12_141	138_5_32	24_25_310	26_6_93	20_2_1	21_46_1	22_2_1	23_25_1	160_46_1	29_25_43	344_2_23	346_1_69	341_5_35	401_12_1	281_25_178	8_25_1	285_3_121	287_1_98	408_2_1	11_25_1	3_25_1	1154_2_3	670_5_40	9_2_60	260_0_181	124_5_4	125_25_5	126_25_1	69_2_1	1068_25_17	58_25_32	52_25_1	414_12_15	532_46_45	18_25_3	294_1_1	372_6_20	199_2_1	195_2_37	194_25_70	706_5_12	196_2_1	190_5_5	397_12_119	1486_2_41	394_2_10
214_1_1	211_5_1	131_2_17	130_25_9	494_12_149	138_5_30	24_25_310	26_6_77	20_2_1	21_46_1	22_2_1	23_25_1	160_46_1	29_25_45	344_2_22	346_1_70	341_5_32	401_12_1	281_25_193	8_25_1	285_3_91	287_1_69	408_2_1	11_25_1	3_25_1	1154_2_1	670_5_39	9_2_55	260_0_187	124_5_6	125_25_5	126_25_1	1068_25_16	58_25_29	52_25_1	414_12_9	532_46_33	18_25_1	294_1_1	372_6_16	595_4_15	195_2_37	194_25_50	706_5_13	196_2_1	190_5_6	397_12_143	1486_2_43	394_2_11	80_2_63
214_1_1	211_5_1	131_2_19	130_25_14	494_12_163	138_5_32	24_25_316	26_6_63	20_2_1	21_46_1	22_2_1	23_25_1	160_46_1	29_25_46	344_2_22	346_1_58	341_5_28	401_12_1	281_25_179	8_25_1	285_3_72	287_1_63	408_2_1	11_25_1	3_25_1	1154_2_1	670_5_41	9_2_53	260_0_203	124_5_7	125_25_5	126_25_1	1068_25_21	58_25_25	52_25_1	414_12_4	532_46_27	18_25_1	294_1_1	372_6_20	595_4_25	195_2_42	194_25_41	706_5_10	196_2_1	190_5_3	397_12_158	1486_2_49	394_2_16	80_2_59
214_1_1	211_5_1	131_2_20	130_25_16	494_12_166	138_5_29	24_25_303	26_6_55	20_2_1	21_46_1	22_2_1	23_25_1	160_46_1	29_25_56	344_2_25	346_1_39	341_5_29	401_12_1	281_25_190	8_25_1	285_3_64	287_1_71	408_2_1	11_25_1	3_25_1	1154_2_1	670_5_42	9_2_50	260_0_234	124_5_11	125_25_5	126_25_1	1068_25_22	58_25_26	52_25_1	414_12_7	532_46_17	18_25_1	294_1_1	372_6_20	595_4_24	195_2_38	194_25_29	706_5_6	196_2_1	190_5_4	397_12_196	1486_2_50	394_2_14	80_2_61
214_1_1	211_5_1	131_2_22	130_25_15	494_12_165	138_5_30	24_25_291	26_6_54	20_2_1	21_46_1	22_2_1	23_25_1	160_46_1	29_25_54	344_2_24	346_1_37	341_5_27	401_12_1	281_25_168	8_25_1	285_3_54	287_1_73	408_2_1	11_25_1	3_25_1	1154_2_2	670_5_41	9_2_50	260_0_272	124_5_14	125_25_5	126_25_1	1068_25_24	58_25_27	52_25_1	414_12_10	532_46_13	18_25_1	294_1_1	372_6_21	595_4_36	195_2_45	194_25_30	706_5_7	196_2_1	190_5_6	397_12_188	1486_2_51	394_2_14	80_2_67
211_5_1	131_2_22	130_25_16	494_12_154	138_5_30	24_25_261	26_6_50	20_2_1	21_46_1	22_2_1	23_25_1	160_46_1	29_25_48	344_2_22	346_1_34	341_5_20	401_12_1	281_25_165	8_25_1	285_3_68	287_1_73	408_2_1	11_25_1	3_25_1	1154_2_4	670_5_43	9_2_46	260_0_337	124_5_17	125_25_3	126_25_1	1068_25_25	58_25_28	52_25_1	414_12_18	532_46_12	18_25_1	294_1_1	372_6_25	595_4_42	195_2_44	194_25_19	706_5_8	196_2_1	190_5_5	397_12_195	1486_2_51	394_2_15	80_2_71	81_25_59
211_5_1	131_2_19	130_25_18	494_12_157	138_5_32	24_25_253	26_6_49	20_2_1	21_46_1	22_2_1	23_25_1	160_46_1	29_25_46	344_2_20	346_1_12	341_5_21	401_12_1	281_25_172	8_25_1	285_3_84	287_1_82	408_2_1	11_25_1	3_25_1	1154_2_3	670_5_42	9_2_50	260_0_386	124_5_18	125_25_3	126_25_1	1068_25_31	58_25_25	52_25_1	414_12_30	532_46_11	18_25_1	294_1_1	372_6_26	595_4_40	195_2_47	194_25_17	706_5_8	196_2_1	190_5_5	397_12_170	1486_2_50	394_2_16	80_2_77	81_25_64
211_5_1	131_2_16	130_25_18	494_12_136	138_5_26	24_25_223	26_6_51	20_2_1	21_46_1	22_2_1	23_25_1	160_46_1	29_25_28	344_2_25	346_1_10	341_5_25	401_12_1	281_25_173	8_25_1	285_3_103	287_1_86	408_2_1	11_25_1	3_25_1	1154_2_3	670_5_44	9_2_46	260_0_431	124_5_18	125_25_3	126_25_1	1068_25_32	58_25_21	52_25_1	414_12_30	532_46_10	18_25_1	294_1_1	372_6_28	595_4_41	195_2_42	194_25_8	706_5_8	196_2_1	190_5_4	397_12_166	1486_2_57	394_2_15	80_2_78	81_25_76
211_5_1	131_2_15	130_25_13	494_12_121	138_5_25	24_25_217	26_6_60	20_2_1	21_46_1	22_2_1	23_25_1	160_46_1	29_25_23	344_2_33	346_1_3	341_5_27	401_12_1	281_25_183	8_25_1	285_3_129	287_1_88	408_2_1	11_25_1	3_25_1	1154_2_3	670_5_41	9_2_46	260_0_432	124_5_14	125_25_2	126_25_1	1068_25_33	58_25_23	414_12_29	532_46_15	18_25_1	294_1_1	372_6_24	595_4_40	195_2_37	194_25_7	706_5_6	196_2_1	190_5_3	397_12_161	1486_2_57	394_2_11	80_2_72	81_25_81	84_6_21
211_5_1	131_2_11	130_25_11	494_12_98	138_5_25	24_25_198	26_6_68	20_2_1	21_46_1	22_2_1	23_25_1	160_46_1	29_25_9	344_2_35	346_1_1	341_5_32	401_12_1	281_25_186	8_25_1	285_3_159	287_1_100	408_2_1	11_25_1	3_25_1	1154_2_1	670_5_44	9_2_45	260_0_454	124_5_13	125_25_3	126_25_1	1068_25_29	58_25_20	414_12_27	532_46_21	18_25_1	294_1_1	372_6_13	595_4_44	195_2_27	194_25_6	706_5_5	196_2_1	190_5_2	397_12_174	1486_2_68	394_2_12	80_2_72	81_25_87	84_6_21
211_5_1	131_2_10	130_25_6	494_12_84	138_5_24	24_25_187	26_6_69	20_2_1	21_46_1	22_2_1	23_25_1	160_46_1	29_25_9	344_2_30	341_5_35	281_25_184	8_25_1	285_3_158	287_1_102	408_2_1	11_25_1	3_25_1	1154_2_1	670_5_44	9_2_47	260_0_434	124_5_15	125_25_1	126_25_1	1068_25_37	58_25_19	414_12_19	532_46_29	18_25_1	294_1_1	372_6_11	595_4_56	195_2_25	194_25_3	706_5_5	196_2_1	190_5_1	397_12_182	1486_2_72	1927_25_15	80_2_73	81_25_100	84_6_28	140_6_43	1853_25_33
211_5_1	131_2_7	130_25_6	494_12_78	138_5_24	24_25_163	26_6_76	20_2_1	21_46_1	22_2_1	23_25_1	160_46_1	29_25_6	344_2_28	341_5_35	281_25_188	8_25_1	285_3_176	287_1_99	408_2_1	11_25_1	3_25_1	1154_2_2	670_5_46	9_2_43	260_0_410	124_5_14	125_25_1	126_25_1	1068_25_33	58_25_14	414_12_15	532_46_36	18_25_1	294_1_1	372_6_7	595_4_90	195_2_17	194_25_2	706_5_3	196_2_1	190_5_1	397_12_228	1486_2_72	1927_25_12	80_2_71	81_25_112	84_6_23	140_6_44	1853_25_35
211_5_1	131_2_7	130_25_2	494_12_58	138_5_26	24_25_155	26_6_84	20_2_1	21_46_1	22_2_1	23_25_1	160_46_1	29_25_1	344_2_21	341_5_36	281_25_185	8_25_1	285_3_150	287_1_84	408_2_1	11_25_1	3_25_1	1154_2_3	670_5_53	9_2_45	260_0_378	124_5_9	125_25_1	126_25_1	1068_25_35	58_25_15	414_12_6	532_46_63	18_25_1	294_1_1	372_6_6	595_4_106	195_2_13	706_5_3	196_2_1	190_5_1	397_12_243	1486_2_83	1927_25_11	80_2_64	81_25_120	84_6_23	140_6_44	1853_25_35	429_6_33
211_5_1	131_2_8	494_12_46	138_5_25	24_25_131	26_6_88	20_2_1	21_46_1	22_2_1	23_25_1	160_46_1	344_2_22	341_5_33	281_25_176	8_25_1	285_3_137	287_1_70	408_2_1	11_25_1	1154_2_4	670_5_63	9_2_52	260_0_350	124_5_7	126_25_1	1068_25_33	58_25_8	414_12_1	532_46_85	18_25_1	294_1_1	372_6_4	595_4_142	195_2_10	706_5_3	196_2_1	190_5_1	397_12_254	1486_2_88	1927_25_7	80_2_65	81_25_115	84_6_23	140_6_37	1853_25_36	429_6_23	526_2_27	7_6_1	309_5_39	584_12_1
211_5_1	131_2_7	494_12_33	138_5_31	24_25_120	26_6_91	20_2_1	21_46_1	22_2_1	23_25_1	160_46_1	344_2_23	341_5_31	281_25_187	8_25_1	285_3_129	287_1_39	408_2_1	11_25_1	1154_2_5	670_5_66	9_2_47	260_0_298	124_5_6	126_25_1	1068_25_36	58_25_6	532_46_104	18_25_1	294_1_1	372_6_3	595_4_152	195_2_6	706_5_5	196_2_1	190_5_1	397_12_265	1486_2_87	1927_25_6	80_2_59	81_25_121	84_6_24	140_6_34	1853_25_39	429_6_26	526_2_21	7_6_1	309_5_34	584_12_1	440_1_1
211_5_1	131_2_5	494_12_23	138_5_33	24_25_114	26_6_93	20_2_1	21_46_1	22_2_1	23_25_1	160_46_1	344_2_21	341_5_28	281_25_199	8_25_1	285_3_131	287_1_22	408_2_1	11_25_1	1154_2_2	670_5_72	9_2_51	260_0_303	124_5_6	126_25_1	1068_25_27	58_25_4	532_46_116	18_25_1	294_1_1	372_6_4	595_4_172	195_2_3	706_5_8	196_2_1	190_5_1	397_12_270	1486_2_94	1927_25_3	80_2_61	81_25_122	84_6_22	140_6_43	1853_25_35	429_6_21	526_2_22	7_6_1	309_5_36	584_12_1	440_1_1
211_5_1	131_2_8	494_12_14	138_5_35	24_25_95	26_6_83	20_2_1	21_46_1	22_2_1	23_25_1	160_46_1	344_2_20	341_5_25	281_25_196	8_25_1	285_3_130	287_1_11	408_2_1	11_25_1	1154_2_2	670_5_74	9_2_55	260_0_312	124_5_7	126_25_1	1068_25_20	58_25_2	532_46_119	18_25_1	294_1_1	372_6_5	595_4_153	195_2_1	706_5_10	196_2_1	190_5_1	397_12_252	1486_2_93	1927_25_2	80_2_61	81_25_122	84_6_21	140_6_36	1853_25_32	429_6_25	526_2_27	7_6_1	309_5_37	584_12_1	440_1_1
211_5_1	131_2_10	494_12_8	138_5_38	24_25_94	26_6_91	20_2_1	21_46_1	22_2_1	23_25_1	160_46_1	344_2_19	341_5_23	281_25_185	8_25_1	285_3_116	287_1_9	408_2_1	11_25_1	1154_2_4	670_5_79	9_2_55	260_0_342	124_5_6	126_25_1	1068_25_18	58_25_3	532_46_107	18_25_1	294_1_1	372_6_5	595_4_145	1120_2_22	706_5_13	196_2_1	190_5_1	397_12_253	1486_2_86	1927_25_1	80_2_54	81_25_125	84_6_20	140_6_37	1853_25_37	429_6_20	526_2_28	7_6_1	309_5_37	584_12_1	440_1_1
211_5_1	131_2_14	494_12_3	138_5_38	24_25_88	26_6_88	20_2_1	21_46_1	22_2_1	23_25_1	160_46_1	344_2_20	341_5_19	281_25_177	8_25_1	285_3_104	287_1_18	408_2_1	11_25_1	1154_2_6	670_5_85	9_2_58	260_0_366	124_5_5	126_25_1	1068_25_20	58_25_3	532_46_107	18_25_1	294_1_1	372_6_4	595_4_98	1120_2_25	706_5_16	196_2_1	190_5_1	397_12_202	1486_2_82	394_2_7	80_2_55	81_25_125	84_6_19	140_6_34	1853_25_40	429_6_21	526_2_31	7_6_1	309_5_34	584_12_1	440_1_1
211_5_1	131_2_10	138_5_36	24_25_79	26_6_84	20_2_1	21_46_1	22_2_1	23_25_1	160_46_1	344_2_23	341_5_17	281_25_174	8_25_1	285_3_100	287_1_34	408_2_1	11_25_1	1154_2_9	670_5_83	9_2_56	260_0_391	124_5_7	126_25_1	1068_25_22	532_46_91	18_25_1	294_1_1	372_6_5	595_4_78	1120_2_27	706_5_18	196_2_1	190_5_1	397_12_176	1486_2_71	394_2_4	80_2_60	81_25_124	84_6_15	140_6_37	1853_25_37	429_6_17	526_2_28	7_6_1	309_5_38	584_12_1	440_1_1	304_2_38	1333_2_71
211_5_1	131_2_10	138_5_28	24_25_71	26_6_91	20_2_1	21_46_1	22_2_1	23_25_1	160_46_1	344_2_29	341_5_11	281_25_182	8_25_1	285_3_93	287_1_49	408_2_1	11_25_1	1154_2_6	670_5_86	9_2_53	260_0_425	124_5_7	126_25_1	1068_25_22	532_46_81	18_25_1	294_1_1	372_6_3	595_4_55	1120_2_34	706_5_22	196_2_1	190_5_1	397_12_140	1486_2_70	394_2_2	80_2_67	81_25_118	84_6_13	140_6_44	1853_25_30	429_6_14	526_2_28	7_6_1	309_5_31	584_12_1	440_1_1	304_2_37	1333_2_71
211_5_1	131_2_11	138_5_22	24_25_66	26_6_91	20_2_1	21_46_1	22_2_1	23_25_1	160_46_1	344_2_21	341_5_11	281_25_181	8_25_1	285_3_98	287_1_65	408_2_1	11_25_1	1154_2_10	670_5_70	9_2_56	260_0_444	124_5_8	126_25_1	1068_25_22	532_46_78	18_25_1	294_1_1	372_6_2	595_4_56	1120_2_37	706_5_20	196_2_1	190_5_1	397_12_113	1486_2_79	80_2_65	81_25_126	84_6_13	140_6_51	1853_25_31	429_6_10	526_2_26	7_6_1	309_5_28	584_12_1	440_1_1	304_2_34	1333_2_66	246_3_1
211_5_1	131_2_12	138_5_17	24_25_58	26_6_76	20_2_1	21_46_1	22_2_1	23_25_1	160_46_1	344_2_19	341_5_8	281_25_178	8_25_1	285_3_116	287_1_64	408_2_1	11_25_1	1154_2_14	670_5_60	9_2_60	260_0_416	124_5_11	126_25_1	1068_25_22	532_46_65	294_1_1	372_6_2	595_4_54	1120_2_42	706_5_22	196_2_1	190_5_1	397_12_88	1486_2_69	80_2_65	81_25_124	84_6_15	140_6_52	1853_25_32	429_6_11	526_2_25	7_6_1	309_5_24	584_12_1	440_1_1	304_2_35	1333_2_66	246_3_1	385_3_124
211_5_1	131_2_11	138_5_20	24_25_44	26_6_64	20_2_1	21_46_1	22_2_1	23_25_1	160_46_1	344_2_19	341_5_12	281_25_186	8_25_1	285_3_147	287_1_61	408_2_1	11_25_1	1154_2_15	670_5_56	9_2_66	260_0_362	124_5_12	126_25_1	1068_25_24	532_46_64	294_1_1	372_6_3	595_4_56	1120_2_47	706_5_22	196_2_1	190_5_1	397_12_103	1486_2_77	80_2_62	81_25_127	84_6_15	140_6_44	1853_25_22	429_6_13	526_2_23	7_6_1	309_5_19	584_12_1	440_1_1	304_2_41	1333_2_72	246_3_1	385_3_101
211_5_1	131_2_9	138_5_16	24_25_53	26_6_58	20_2_1	21_46_1	22_2_1	23_25_1	160_46_1	344_2_16	341_5_15	281_25_201	8_25_1	285_3_166	287_1_53	408_2_1	11_25_1	1154_2_14	670_5_51	9_2_73	260_0_316	124_5_12	126_25_1	1068_25_27	532_46_55	294_1_1	595_4_53	1120_2_56	706_5_22	196_2_1	190_5_1	397_12_111	1486_2_76	80_2_53	81_25_130	84_6_21	140_6_31	1853_25_14	429_6_10	526_2_23	7_6_1	309_5_24	584_12_1	440_1_1	304_2_40	1333_2_69	246_3_1	385_3_85	103_2_156
211_5_1	131_2_8	138_5_11	24_25_49	26_6_61	20_2_1	21_46_1	22_2_1	23_25_1	160_46_1	344_2_18	341_5_15	281_25_199	8_25_1	285_3_209	287_1_44	408_2_1	11_25_1	1154_2_17	670_5_51	9_2_74	260_0_278	124_5_14	126_25_1	1068_25_32	532_46_35	294_1_1	595_4_63	1120_2_60	706_5_16	196_2_1	190_5_1	397_12_119	1486_2_88	80_2_53	81_25_126	84_6_22	140_6_26	1853_25_12	429_6_5	526_2_17	7_6_1	309_5_23	584_12_1	440_1_1	304_2_40	1333_2_66	246_3_1	385_3_68	103_2_153
211_5_1	131_2_9	138_5_11	24_25_42	26_6_59	20_2_1	21_46_1	22_2_1	23_25_1	344_2_14	341_5_18	281_25_200	8_25_1	285_3_234	287_1_26	408_2_1	11_25_1	1154_2_18	670_5_53	9_2_78	260_0_263	124_5_10	126_25_1	1068_25_37	532_46_30	294_1_1	595_4_69	1120_2_60	706_5_15	196_2_1	190_5_1	397_12_123	1486_2_90	80_2_60	81_25_134	84_6_26	140_6_26	1853_25_15	429_6_4	526_2_19	7_6_1	309_5_23	584_12_1	440_1_1	304_2_46	1333_2_64	246_3_1	385_3_60	103_2_155	101_2_1
211_5_1	131_2_4	138_5_12	24_25_38	26_6_62	20_2_1	21_46_1	22_2_1	23_25_1	344_2_8	341_5_14	281_25_184	8_25_1	285_3_248	287_1_21	408_2_1	11_25_1	1154_2_21	670_5_47	9_2_75	260_0_224	124_5_10	126_25_1	1068_25_35	532_46_18	294_1_1	595_4_121	1120_2_57	706_5_12	196_2_1	190_5_1	397_12_134	1486_2_94	80_2_66	81_25_132	84_6_28	140_6_25	1853_25_14	429_6_2	526_2_17	7_6_1	309_5_20	584_12_1	440_1_1	304_2_47	1333_2_50	246_3_1	385_3_54	103_2_159	101_2_1
211_5_1	131_2_6	138_5_11	24_25_28	26_6_59	20_2_1	21_46_1	22_2_1	23_25_1	344_2_6	341_5_15	281_25_181	8_25_1	285_3_260	287_1_21	408_2_1	11_25_1	1154_2_24	670_5_41	9_2_86	260_0_220	124_5_11	126_25_1	1068_25_36	532_46_11	294_1_1	595_4_154	1120_2_53	706_5_11	196_2_1	190_5_1	397_12_136	1486_2_98	80_2_65	81_25_123	84_6_30	140_6_26	1853_25_12	526_2_14	7_6_1	309_5_17	584_12_1	440_1_1	304_2_52	1333_2_46	246_3_1	385_3_42	103_2_143	101_2_1	106_2_113
211_5_1	131_2_7	138_5_8	24_25_24	26_6_67	20_2_1	21_46_1	22_2_1	23_25_1	344_2_3	341_5_17	281_25_171	8_25_1	285_3_275	287_1_19	408_2_1	11_25_1	1154_2_21	670_5_37	9_2_89	260_0_208	124_5_13	126_25_1	1068_25_38	532_46_7	294_1_1	595_4_211	1120_2_58	706_5_8	196_2_1	190_5_1	397_12_142	1486_2_111	80_2_74	81_25_123	84_6_32	140_6_29	1853_25_17	526_2_15	7_6_1	309_5_15	584_12_1	440_1_1	304_2_54	1333_2_36	246_3_1	385_3_53	103_2_145	101_2_1	106_2_118
211_5_1	131_2_3	138_5_7	24_25_26	26_6_68	20_2_1	21_46_1	22_2_1	23_25_1	344_2_2	341_5_18	281_25_171	8_25_1	285_3_259	287_1_24	408_2_1	11_25_1	1154_2_21	670_5_28	9_2_95	260_0_182	124_5_11	126_25_1	1068_25_29	532_46_4	294_1_1	595_4_237	1120_2_63	706_5_6	196_2_1	190_5_1	397_12_133	1486_2_114	80_2_76	81_25_118	84_6_35	140_6_25	1853_25_18	526_2_14	7_6_1	309_5_18	584_12_1	440_1_1	304_2_58	1333_2_37	246_3_1	385_3_46	103_2_151	101_2_1	106_2_125
211_5_1	131_2_3	138_5_7	24_25_33	26_6_69	20_2_1	21_46_1	22_2_1	23_25_1	344_2_3	341_5_17	281_25_157	8_25_1	285_3_246	287_1_29	408_2_1	11_25_1	1154_2_19	670_5_28	9_2_96	260_0_185	124_5_9	126_25_1	1068_25_33	532_46_5	294_1_1	595_4_278	1120_2_67	706_5_5	196_2_1	190_5_1	397_12_142	1486_2_124	80_2_85	81_25_107	84_6_37	140_6_24	1853_25_16	526_2_11	7_6_1	309_5_23	584_12_1	440_1_1	304_2_66	1333_2_34	246_3_1	385_3_48	103_2_132	101_2_1	106_2_131
211_5_1	131_2_1	138_5_6	24_25_38	26_6_77	20_2_1	21_46_1	22_2_1	23_25_1	344_2_4	341_5_23	281_25_150	8_25_1	285_3_204	287_1_26	408_2_1	11_25_1	1154_2_20	670_5_27	9_2_96	260_0_187	124_5_12	126_25_1	1068_25_35	532_46_3	294_1_1	595_4_279	1120_2_64	706_5_6	196_2_1	190_5_1	397_12_144	1486_2_123	80_2_87	81_25_107	84_6_36	140_6_18	1853_25_16	526_2_12	7_6_1	309_5_24	584_12_1	440_1_1	304_2_70	1333_2_31	246_3_1	385_3_48	103_2_136	101_2_1	106_2_136
211_5_1	138_5_5	24_25_43	26_6_90	20_2_1	21_46_1	22_2_1	23_25_1	344_2_4	341_5_16	281_25_148	8_25_1	285_3_173	287_1_26	408_2_1	11_25_1	1154_2_23	670_5_22	9_2_93	260_0_202	124_5_10	126_25_1	1068_25_40	532_46_2	294_1_1	595_4_275	1120_2_61	706_5_5	196_2_1	190_5_1	397_12_166	1486_2_103	80_2_96	81_25_93	84_6_33	140_6_22	1853_25_16	526_2_8	7_6_1	309_5_24	584_12_1	440_1_1	304_2_68	1333_2_22	246_3_1	385_3_53	103_2_131	101_2_1	106_2_143	105_5_1
211_5_1	138_5_4	24_25_44	26_6_90	20_2_1	21_46_1	22_2_1	23_25_1	344_2_4	341_5_9	281_25_141	8_25_1	285_3_140	287_1_20	408_2_1	11_25_1	1154_2_29	670_5_24	9_2_97	123_6_74	124_5_13	126_25_1	1068_25_50	294_1_1	595_4_216	1120_2_63	706_5_6	196_2_1	190_5_1	397_12_175	1486_2_100	80_2_96	81_25_87	84_6_39	140_6_20	1853_25_19	526_2_5	7_6_1	309_5_26	584_12_1	440_1_1	304_2_74	1333_2_27	246_3_1	385_3_46	103_2_120	101_2_1	106_2_148	105_5_1	786_25_35
211_5_1	138_5_4	24_25_47	26_6_93	20_2_1	21_46_1	22_2_1	23_25_1	344_2_3	341_5_8	281_25_124	8_25_1	285_3_130	287_1_23	408_2_1	11_25_1	1154_2_20	670_5_23	9_2_106	123_6_78	124_5_16	126_25_1	1068_25_57	294_1_1	595_4_195	1120_2_67	706_5_7	196_2_1	397_12_188	1486_2_97	80_2_105	81_25_90	84_6_45	140_6_24	1853_25_19	526_2_4	7_6_1	309_5_23	584_12_1	440_1_1	304_2_89	1333_2_32	246_3_1	385_3_58	103_2_129	101_2_1	106_2_168	105_5_1	786_25_37	38_2_39
211_5_1	138_5_3	24_25_40	26_6_103	20_2_1	21_46_1	22_2_1	23_25_1	341_5_8	281_25_110	8_25_1	285_3_103	287_1_18	408_2_1	11_25_1	1154_2_18	670_5_25	9_2_105	123_6_86	124_5_14	126_25_1	1068_25_64	294_1_1	595_4_158	1120_2_72	706_5_9	196_2_1	397_12_185	1486_2_90	80_2_109	81_25_90	84_6_41	140_6_29	1853_25_17	526_2_3	7_6_1	309_5_21	584_12_1	440_1_1	304_2_96	1333_2_36	246_3_1	385_3_53	103_2_142	101_2_1	106_2_172	105_5_1	786_25_32	38_2_36	907_2_92
211_5_1	138_5_3	24_25_34	26_6_127	20_2_1	21_46_1	22_2_1	23_25_1	341_5_9	281_25_100	8_25_1	285_3_109	287_1_20	408_2_1	11_25_1	1154_2_17	670_5_25	9_2_90	123_6_84	124_5_16	126_25_1	1068_25_62	294_1_1	595_4_145	1120_2_84	706_5_12	196_2_1	397_12_194	1486_2_91	80_2_107	81_25_90	84_6_37	140_6_29	1853_25_17	526_2_1	7_6_1	309_5_17	584_12_1	440_1_1	304_2_100	1333_2_32	246_3_1	385_3_72	103_2_152	101_2_1	106_2_164	105_5_1	786_25_38	38_2_42	907_2_89
211_5_1	138_5_1	24_25_34	26_6_135	20_2_1	21_46_1	22_2_1	23_25_1	341_5_9	281_25_87	8_25_1	285_3_118	287_1_19	408_2_1	11_25_1	1154_2_16	670_5_28	9_2_88	123_6_81	124_5_17	126_25_1	1068_25_69	294_1_1	595_4_120	1120_2_82	706_5_18	196_2_1	397_12_179	1486_2_96	80_2_100	81_25_91	84_6_36	140_6_32	1853_25_16	526_2_2	7_6_1	309_5_12	584_12_1	440_1_1	304_2_96	1333_2_30	246_3_1	385_3_79	103_2_148	101_2_1	106_2_167	105_5_1	786_25_37	38_2_39	907_2_92
211_5_1	138_5_1	24_25_30	26_6_143	20_2_1	21_46_1	22_2_1	23_25_1	341_5_7	281_25_84	8_25_1	285_3_130	287_1_22	408_2_1	11_25_1	1154_2_20	670_5_35	9_2_80	123_6_67	124_5_22	126_25_1	1068_25_69	294_1_1	595_4_99	1120_2_87	706_5_20	196_2_1	397_12_188	1486_2_107	80_2_93	81_25_87	84_6_38	140_6_30	1853_25_11	526_2_3	7_6_1	309_5_9	584_12_1	440_1_1	304_2_88	1333_2_27	246_3_1	385_3_85	103_2_148	101_2_1	106_2_171	105_5_1	786_25_31	38_2_41	907_2_89
211_5_1	138_5_1	24_25_22	26_6_155	20_2_1	21_46_1	22_2_1	23_25_1	341_5_3	281_25_87	8_25_1	285_3_122	287_1_20	408_2_1	11_25_1	1154_2_28	670_5_36	9_2_79	123_6_62	124_5_27	126_25_1	1068_25_72	294_1_1	595_4_85	1120_2_78	706_5_26	196_2_1	397_12_173	1486_2_107	80_2_103	81_25_94	84_6_43	140_6_29	1853_25_8	526_2_1	7_6_1	309_5_12	584_12_1	440_1_1	304_2_95	1333_2_31	246_3_1	385_3_85	103_2_152	101_2_1	106_2_174	105_5_1	786_25_31	38_2_46	907_2_84
211_5_1	138_5_1	24_25_24	26_6_159	20_2_1	21_46_1	22_2_1	23_25_1	341_5_2	281_25_81	8_25_1	285_3_123	287_1_16	408_2_1	11_25_1	1154_2_30	670_5_46	9_2_71	123_6_60	124_5_24	126_25_1	1068_25_78	294_1_1	595_4_88	1120_2_83	706_5_30	196_2_1	397_12_174	1486_2_106	80_2_100	81_25_91	84_6_30	140_6_33	1853_25_4	7_6_1	309_5_10	584_12_1	440_1_1	304_2_93	1333_2_29	246_3_1	385_3_84	103_2_147	101_2_1	106_2_171	105_5_1	786_25_29	38_2_39	907_2_79	30_2_152
211_5_1	24_25_16	26_6_157	20_2_1	21_46_1	22_2_1	23_25_1	281_25_75	8_25_1	285_3_128	287_1_19	408_2_1	11_25_1	1154_2_26	670_5_56	9_2_71	123_6_55	124_5_27	126_25_1	1068_25_84	294_1_1	595_4_113	1120_2_91	706_5_27	196_2_1	397_12_176	1486_2_115	80_2_92	81_25_89	84_6_31	140_6_31	1853_25_2	7_6_1	309_5_8	584_12_1	440_1_1	304_2_102	1333_2_26	246_3_1	385_3_88	103_2_149	101_2_1	106_2_165	105_5_1	786_25_29	38_2_37	907_2_83	30_2_156	34_25_27	510_6_94
211_5_1	24_25_15	26_6_151	20_2_1	21_46_1	22_2_1	23_25_1	281_25_76	8_25_1	285_3_127	287_1_25	408_2_1	11_25_1	1154_2_25	670_5_63	9_2_67	123_6_63	124_5_33	126_25_1	1068_25_93	294_1_1	595_4_134	1120_2_85	706_5_32	196_2_1	397_12_182	1486_2_118	80_2_98	81_25_92	84_6_30	140_6_37	7_6_1	309_5_8	584_12_1	440_1_1	304_2_103	1333_2_14	246_3_1	385_3_76	103_2_157	101_2_1	106_2_172	105_5_1	786_25_26	38_2_38	907_2_88	30_2_139	34_25_22	510_6_93	338_5_130
211_5_1	24_25_14	26_6_154	20_2_1	21_46_1	22_2_1	23_25_1	281_25_58	8_25_1	285_3_126	287_1_29	408_2_1	11_25_1	1154_2_29	670_5_72	9_2_59	123_6_64	124_5_34	126_25_1	1068_25_93	294_1_1	595_4_178	1120_2_83	706_5_35	196_2_1	397_12_197	1486_2_124	80_2_94	81_25_87	84_6_26	140_6_37	7_6_1	309_5_9	584_12_1	440_1_1	304_2_113	1333_2_13	246_3_1	385_3_71	103_2_150	101_2_1	106_2_164	105_5_1	786_25_25	38_2_38	907_2_98	30_2_140	34_25_17	510_6_95	338_5_132
211_5_1	24_25_17	26_6_148	20_2_1	21_46_1	22_2_1	23_25_1	281_25_50	8_25_1	285_3_117	287_1_28	408_2_1	11_25_1	1154_2_34	670_5_77	9_2_55	123_6_61	124_5_38	126_25_1	1068_25_103	294_1_1	595_4_206	1120_2_79	706_5_35	196_2_1	397_12_185	1486_2_112	80_2_91	81_25_91	84_6_28	140_6_40	7_6_1	309_5_11	584_12_1	440_1_1	304_2_116	1333_2_14	246_3_1	385_3_64	103_2_140	101_2_1	106_2_172	105_5_1	786_25_20	38_2_41	907_2_105	30_2_149	34_25_11	510_6_103	338_5_138
211_5_1	24_25_17	26_6_157	20_2_1	21_46_1	22_2_1	23_25_1	281_25_40	8_25_1	285_3_100	287_1_24	408_2_1	11_25_1	1154_2_38	670_5_78	9_2_44	123_6_63	124_5_44	126_25_1	1068_25_108	294_1_1	595_4_278	1120_2_66	706_5_35	196_2_1	397_12_179	1486_2_111	80_2_88	81_25_76	84_6_23	140_6_36	7_6_1	309_5_7	584_12_1	440_1_1	304_2_117	1333_2_16	246_3_1	385_3_53	103_2_137	101_2_1	106_2_169	105_5_1	786_25_19	38_2_45	907_2_95	30_2_166	34_25_9	510_6_107	338_5_141
211_5_1	24_25_12	26_6_164	20_2_1	21_46_1	22_2_1	23_25_1	281_25_34	8_25_1	285_3_76	287_1_21	408_2_1	11_25_1	1154_2_46	670_5_79	9_2_41	123_6_67	124_5_37	126_25_1	1068_25_104	294_1_1	595_4_298	1120_2_69	706_5_39	196_2_1	397_12_178	1486_2_114	80_2_90	81_25_77	84_6_20	140_6_35	7_6_1	309_5_6	584_12_1	440_1_1	304_2_111	1333_2_17	246_3_1	385_3_37	103_2_140	101_2_1	106_2_160	105_5_1	786_25_22	38_2_45	907_2_91	30_2_170	34_25_8	510_6_127	338_5_136
211_5_1	24_25_5	26_6_165	20_2_1	21_46_1	22_2_1	23_25_1	281_25_31	8_25_1	285_3_62	287_1_18	408_2_1	11_25_1	1154_2_49	670_5_83	9_2_43	123_6_65	124_5_38	126_25_1	1068_25_114	294_1_1	595_4_331	1120_2_75	706_5_39	196_2_1	397_12_175	1486_2_127	80_2_90	81_25_65	84_6_19	140_6_27	7_6_1	309_5_6	584_12_1	440_1_1	304_2_102	1333_2_17	246_3_1	385_3_30	103_2_146	101_2_1	106_2_153	105_5_1	786_25_24	38_2_53	907_2_87	30_2_177	34_25_4	510_6_125	338_5_125
211_5_1	24_25_3	26_6_157	20_2_1	21_46_1	22_2_1	23_25_1	281_25_28	8_25_1	285_3_61	287_1_14	408_2_1	11_25_1	1154_2_54	670_5_95	9_2_49	123_6_67	124_5_38	126_25_1	1068_25_119	294_1_1	595_4_293	1120_2_77	706_5_42	196_2_1	397_12_179	1486_2_122	80_2_90	81_25_60	84_6_15	140_6_22	7_6_1	309_5_7	584_12_1	440_1_1	304_2_95	1333_2_11	246_3_1	385_3_20	103_2_143	101_2_1	106_2_137	105_5_1	786_25_22	38_2_52	907_2_85	30_2_180	34_25_2	510_6_138	338_5_137
211_5_1	26_6_171	20_2_1	21_46_1	22_2_1	23_25_1	281_25_24	8_25_1	285_3_54	287_1_7	408_2_1	11_25_1	1154_2_45	670_5_96	9_2_56	123_6_58	124_5_37	126_25_1	1068_25_117	294_1_1	595_4_241	1120_2_77	706_5_44	196_2_1	397_12_182	1486_2_129	80_2_88	81_25_63	84_6_13	140_6_19	7_6_1	309_5_8	584_12_1	440_1_1	304_2_99	1333_2_13	246_3_1	385_3_5	103_2_145	101_2_1	106_2_127	105_5_1	786_25_27	38_2_50	907_2_81	30_2_182	34_25_1	510_6_148	338_5_144	330_25_74
211_5_1	26_6_173	20_2_1	21_46_1	22_2_1	23_25_1	281_25_23	8_25_1	285_3_49	287_1_1	408_2_1	1154_2_38	670_5_91	9_2_64	123_6_66	124_5_41	126_25_1	1068_25_121	294_1_1	595_4_170	1120_2_74	706_5_49	196_2_1	397_12_160	1486_2_131	80_2_89	81_25_54	84_6_13	140_6_19	7_6_1	309_5_8	584_12_1	440_1_1	304_2_110	1333_2_10	103_2_141	101_2_1	106_2_127	105_5_1	786_25_26	38_2_53	907_2_80	30_2_188	510_6_154	338_5_136	330_25_83	66_6_114	173_25_141	172_2_2	254_35_88
211_5_1	26_6_164	20_2_1	21_46_1	22_2_1	23_25_1	281_25_31	8_25_1	285_3_51	408_2_1	1154_2_42	670_5_87	9_2_64	123_6_76	124_5_42	126_25_1	1068_25_113	294_1_1	595_4_107	1120_2_74	706_5_57	196_2_1	397_12_159	1486_2_118	80_2_89	81_25_61	84_6_11	140_6_15	7_6_1	309_5_12	584_12_1	440_1_1	304_2_113	1333_2_10	103_2_128	101_2_1	106_2_120	105_5_1	786_25_23	38_2_56	907_2_74	30_2_194	510_6_169	338_5_131	330_25_74	66_6_109	173_25_145	172_2_1	254_35_95	195_2_1
211_5_1	26_6_166	20_2_1	21_46_1	22_2_1	23_25_1	281_25_31	8_25_1	285_3_50	408_2_1	1154_2_41	670_5_85	9_2_67	123_6_92	124_5_39	126_25_1	1068_25_123	294_1_1	595_4_64	1120_2_69	706_5_58	196_2_1	397_12_168	1486_2_118	80_2_78	81_25_57	84_6_11	7_6_1	309_5_12	584_12_1	440_1_1	304_2_104	1333_2_13	103_2_125	101_2_1	106_2_115	105_5_1	786_25_21	38_2_54	907_2_71	30_2_197	510_6_168	338_5_115	330_25_72	66_6_107	173_25_152	172_2_1	254_35_106	195_2_1	2_25_1
211_5_1	26_6_165	20_2_1	21_46_1	22_2_1	23_25_1	281_25_30	8_25_1	285_3_53	408_2_1	1154_2_47	670_5_91	9_2_79	123_6_107	124_5_43	126_25_1	1068_25_115	294_1_1	595_4_55	1120_2_61	706_5_53	196_2_1	397_12_163	1486_2_128	80_2_96	81_25_55	84_6_11	7_6_1	309_5_12	584_12_1	440_1_1	304_2_105	1333_2_11	103_2_122	101_2_1	106_2_113	105_5_1	786_25_19	38_2_51	907_2_58	30_2_196	510_6_172	338_5_112	330_25_65	66_6_107	173_25_169	172_2_1	254_35_94	195_2_1	2_25_1
150_2_39	1628_25_83	559_46_84	338_5_110	211_5_1	1120_2_68	158_2_9	706_5_54	196_2_1	22_2_1	330_25_58	1028_1_823	1119_1_53	397_12_172	1486_2_115	66_6_105	226_1_1	595_4_46	80_2_96	81_25_50	173_25_185	254_35_85	233_6_113	670_5_92	1025_2_71	26_6_159	20_2_1	21_46_1	48_2_284	23_25_1	44_25_1	45_2_1	42_2_27	43_25_1	40_2_208	41_4_34	195_2_1	1113_2_58	2_25_1	84_6_13	7_6_1	736_25_26	281_25_26	8_25_1	285_3_61	123_6_108	309_5_20	584_12_1	440_1_1	143_2_1
150_2_38	1628_25_73	559_46_70	338_5_105	211_5_1	1120_2_64	158_2_15	706_5_55	196_2_1	22_2_1	330_25_56	1028_1_830	1119_1_56	397_12_175	1486_2_123	66_6_109	226_1_1	595_4_53	80_2_95	81_25_49	173_25_201	254_35_80	233_6_107	670_5_91	1025_2_71	26_6_159	20_2_1	21_46_1	48_2_282	23_25_1	44_25_1	45_2_1	42_2_20	43_25_1	40_2_200	41_4_36	195_2_1	1113_2_50	2_25_1	84_6_9	7_6_1	736_25_30	281_25_28	8_25_1	285_3_68	123_6_111	309_5_24	584_12_1	440_1_1	143_2_1
150_2_37	1628_25_72	559_46_51	338_5_115	211_5_1	1120_2_66	158_2_14	706_5_57	196_2_1	22_2_1	330_25_59	1028_1_871	1119_1_55	397_12_190	1486_2_119	66_6_107	226_1_1	595_4_64	80_2_95	81_25_45	173_25_189	254_35_74	233_6_107	670_5_97	1025_2_73	26_6_163	20_2_1	21_46_1	48_2_299	23_25_1	44_25_1	45_2_1	42_2_26	43_25_1	40_2_195	41_4_30	195_2_1	1113_2_51	2_25_1	84_6_11	7_6_1	736_25_23	281_25_31	8_25_1	285_3_85	123_6_109	309_5_26	584_12_1	440_1_1	143_2_1
150_2_35	1628_25_74	559_46_40	338_5_117	211_5_1	1120_2_59	158_2_17	706_5_53	196_2_1	22_2_1	330_25_54	1028_1_892	1119_1_61	397_12_179	1486_2_126	66_6_122	226_1_1	595_4_88	80_2_100	81_25_52	173_25_182	254_35_72	233_6_102	670_5_102	1025_2_68	26_6_162	20_2_1	21_46_1	48_2_310	23_25_1	44_25_1	45_2_1	42_2_26	43_25_1	40_2_201	41_4_24	195_2_1	1113_2_46	2_25_1	84_6_10	7_6_1	736_25_19	281_25_41	8_25_1	285_3_79	123_6_113	309_5_26	584_12_1	440_1_1	143_2_1
150_2_40	1628_25_74	559_46_26	338_5_117	211_5_1	1120_2_58	158_2_23	706_5_54	196_2_1	22_2_1	330_25_52	1028_1_923	1119_1_56	397_12_165	1486_2_128	66_6_136	226_1_1	595_4_99	80_2_102	81_25_57	173_25_190	254_35_58	233_6_98	670_5_111	1025_2_75	26_6_164	20_2_1	21_46_1	48_2_327	23_25_1	44_25_1	45_2_1	42_2_27	43_25_1	40_2_202	41_4_20	195_2_1	1113_2_39	2_25_1	84_6_9	7_6_1	736_25_12	281_25_41	8_25_1	285_3_84	123_6_117	309_5_24	584_12_1	440_1_1	143_2_1
150_2_41	1628_25_72	559_46_24	338_5_120	211_5_1	1120_2_64	158_2_24	706_5_57	196_2_1	22_2_1	330_25_46	1028_1_940	1119_1_54	397_12_132	1486_2_140	66_6_137	226_1_1	595_4_128	80_2_109	81_25_67	173_25_188	254_35_46	233_6_94	670_5_115	1025_2_81	26_6_170	20_2_1	21_46_1	48_2_331	23_25_1	44_25_1	45_2_1	42_2_28	43_25_1	40_2_198	41_4_26	195_2_1	1113_2_38	2_25_1	84_6_7	7_6_1	736_25_6	281_25_36	8_25_1	285_3_67	123_6_116	309_5_22	584_12_1	440_1_1	143_2_1
150_2_46	1628_25_72	559_46_23	338_5_119	211_5_1	1120_2_68	158_2_24	706_5_60	196_2_1	22_2_1	330_25_36	1028_1_943	1119_1_43	397_12_93	1486_2_144	66_6_125	226_1_1	595_4_147	80_2_118	81_25_72	173_25_218	254_35_36	233_6_95	670_5_124	1025_2_85	26_6_177	20_2_1	21_46_1	48_2_331	23_25_1	44_25_1	45_2_1	42_2_32	43_25_1	40_2_187	41_4_29	195_2_1	1113_2_33	2_25_1	84_6_4	7_6_1	736_25_3	281_25_37	8_25_1	285_3_72	123_6_118	309_5_25	584_12_1	440_1_1	143_2_1
150_2_50	1628_25_78	559_46_26	338_5_134	211_5_1	1120_2_69	158_2_24	706_5_56	196_2_1	22_2_1	330_25_36	1028_1_956	1119_1_42	397_12_62	1486_2_145	66_6_130	226_1_1	595_4_153	80_2_123	81_25_77	173_25_232	254_35_39	233_6_94	670_5_117	1025_2_86	26_6_172	20_2_1	21_46_1	48_2_334	23_25_1	44_25_1	45_2_1	42_2_33	43_25_1	40_2_184	41_4_34	195_2_1	1113_2_37	2_25_1	84_6_1	7_6_1	736_25_4	281_25_38	8_25_1	285_3_64	123_6_119	309_5_26	584_12_1	440_1_1	143_2_1
150_2_53	1628_25_72	559_46_32	338_5_147	211_5_1	1120_2_58	158_2_23	706_5_46	196_2_1	22_2_1	330_25_40	1028_1_979	1119_1_41	397_12_38	1486_2_139	66_6_113	226_1_1	595_4_155	80_2_121	81_25_78	173_25_227	254_35_38	233_6_89	670_5_111	1025_2_91	26_6_173	20_2_1	21_46_1	48_2_330	23_25_1	44_25_1	45_2_1	42_2_36	43_25_1	40_2_194	41_4_44	195_2_1	1113_2_34	2_25_1	7_6_1	736_25_2	281_25_39	8_25_1	285_3_63	123_6_120	309_5_23	584_12_1	440_1_1	143_2_1	10_25_1
150_2_57	1628_25_82	559_46_55	338_5_158	211_5_1	1120_2_50	158_2_19	706_5_39	196_2_1	22_2_1	330_25_43	1028_1_979	1119_1_47	397_12_30	1486_2_143	66_6_105	226_1_1	595_4_151	80_2_125	81_25_75	173_25_242	254_35_45	233_6_93	670_5_110	1025_2_100	26_6_158	20_2_1	21_46_1	48_2_330	23_25_1	44_25_1	45_2_1	42_2_39	43_25_1	40_2_192	41_4_50	195_2_1	1113_2_45	2_25_1	7_6_1	736_25_2	281_25_36	8_25_1	285_3_55	123_6_116	309_5_20	584_12_1	440_1_1	143_2_1	10_25_1
150_2_54	1628_25_86	559_46_67	338_5_165	211_5_1	1120_2_44	158_2_18	706_5_41	196_2_1	22_2_1	330_25_55	1028_1_951	1119_1_37	397_12_32	1486_2_129	66_6_110	226_1_1	595_4_141	80_2_119	81_25_71	173_25_243	254_35_53	233_6_94	670_5_119	1025_2_114	26_6_149	20_2_1	21_46_1	48_2_342	23_25_1	44_25_1	45_2_1	42_2_32	43_25_1	40_2_190	41_4_77	195_2_1	1113_2_49	2_25_1	7_6_1	736_25_2	281_25_36	8_25_1	285_3_54	123_6_106	309_5_15	584_12_1	440_1_1	143_2_1	10_25_1
150_2_61	1628_25_77	559_46_101	338_5_174	211_5_1	1120_2_38	158_2_16	706_5_37	196_2_1	22_2_1	330_25_60	1028_1_931	1119_1_38	397_12_32	1486_2_124	66_6_121	226_1_1	595_4_138	80_2_115	81_25_58	173_25_255	254_35_64	233_6_96	670_5_116	1025_2_135	26_6_145	20_2_1	21_46_1	48_2_359	23_25_1	44_25_1	45_2_1	42_2_34	43_25_1	40_2_188	41_4_96	195_2_1	1113_2_49	2_25_1	7_6_1	736_25_2	281_25_35	8_25_1	285_3_60	123_6_101	309_5_16	584_12_1	440_1_1	143_2_1	10_25_1
150_2_62	1628_25_76	559_46_111	338_5_179	211_5_1	1120_2_29	158_2_13	706_5_35	196_2_1	22_2_1	330_25_65	1028_1_918	1119_1_37	397_12_38	1486_2_117	66_6_123	226_1_1	595_4_157	80_2_112	81_25_54	173_25_244	254_35_93	233_6_94	670_5_112	1025_2_144	26_6_149	20_2_1	21_46_1	48_2_372	23_25_1	44_25_1	45_2_1	42_2_35	43_25_1	40_2_188	41_4_115	195_2_1	1113_2_55	2_25_1	7_6_1	736_25_2	281_25_29	8_25_1	285_3_58	123_6_105	309_5_20	584_12_1	440_1_1	143_2_1	10_25_1
150_2_73	1628_25_69	559_46_136	338_5_171	211_5_1	1120_2_25	158_2_7	706_5_36	196_2_1	22_2_1	330_25_74	1028_1_894	1119_1_37	397_12_43	1486_2_102	66_6_127	226_1_1	595_4_157	80_2_108	81_25_52	173_25_237	254_35_125	233_6_94	670_5_118	1025_2_140	26_6_151	20_2_1	21_46_1	48_2_362	23_25_1	44_25_1	45_2_1	42_2_47	43_25_1	40_2_182	41_4_115	195_2_1	1113_2_56	2_25_1	97_2_1	7_6_1	736_25_2	281_25_29	8_25_1	285_3_47	408_2_1	309_5_21	584_12_1	440_1_1	143_2_1
150_2_68	1628_25_61	559_46_130	338_5_170	211_5_1	1120_2_23	158_2_5	706_5_38	196_2_1	22_2_1	330_25_83	1028_1_886	1119_1_34	397_12_34	1486_2_92	66_6_128	226_1_1	595_4_178	80_2_109	81_25_42	173_25_241	254_35_161	233_6_93	670_5_133	1025_2_141	26_6_150	20_2_1	21_46_1	48_2_347	23_25_1	44_25_1	45_2_1	42_2_46	43_25_1	40_2_172	41_4_130	195_2_1	1113_2_56	2_25_1	97_2_1	7_6_1	6_25_1	281_25_25	8_25_1	285_3_44	408_2_1	309_5_23	584_12_1	143_2_1	10_25_1
150_2_67	1628_25_59	559_46_125	338_5_170	211_5_1	1120_2_17	158_2_5	706_5_39	196_2_1	22_2_1	330_25_84	1028_1_830	1119_1_31	397_12_41	1486_2_86	66_6_144	226_1_1	595_4_177	80_2_113	81_25_35	173_25_248	254_35_212	233_6_89	670_5_131	1025_2_144	26_6_158	20_2_1	21_46_1	48_2_343	23_25_1	44_25_1	45_2_1	42_2_47	43_25_1	40_2_178	41_4_119	195_2_1	1113_2_49	2_25_1	97_2_1	7_6_1	6_25_1	281_25_15	8_25_1	285_3_31	408_2_1	309_5_28	584_12_1	143_2_1	10_25_1
150_2_63	1628_25_66	559_46_122	338_5_175	211_5_1	1120_2_13	158_2_3	706_5_43	196_2_1	22_2_1	330_25_95	1028_1_802	1119_1_28	397_12_31	1486_2_71	66_6_146	226_1_1	595_4_157	80_2_122	81_25_37	173_25_231	254_35_231	233_6_86	670_5_140	1025_2_152	26_6_155	20_2_1	21_46_1	48_2_351	23_25_1	44_25_1	45_2_1	42_2_43	43_25_1	40_2_164	41_4_130	195_2_1	1113_2_45	2_25_1	97_2_1	7_6_1	6_25_1	281_25_16	8_25_1	285_3_19	408_2_1	309_5_27	584_12_1	143_2_1	10_25_1
150_2_63	1628_25_70	559_46_104	338_5_186	211_5_1	1120_2_13	158_2_3	706_5_42	196_2_1	22_2_1	330_25_100	1028_1_763	1119_1_26	397_12_29	1486_2_64	66_6_132	226_1_1	595_4_157	80_2_123	81_25_41	173_25_204	254_35_244	233_6_76	670_5_151	1025_2_159	26_6_159	20_2_1	21_46_1	48_2_334	23_25_1	44_25_1	45_2_1	42_2_45	43_25_1	40_2_162	41_4_118	195_2_1	1113_2_41	2_25_1	97_2_1	7_6_1	6_25_1	281_25_17	8_25_1	285_3_12	408_2_1	309_5_31	584_12_1	143_2_1	10_25_1
150_2_64	1628_25_69	559_46_109	338_5_172	211_5_1	1120_2_10	158_2_3	706_5_41	196_2_1	22_2_1	330_25_104	1028_1_771	1119_1_31	397_12_28	1486_2_67	66_6_128	226_1_1	595_4_156	80_2_117	81_25_52	173_25_195	254_35_228	233_6_68	670_5_166	1025_2_177	26_6_157	20_2_1	21_46_1	48_2_329	23_25_1	44_25_1	45_2_1	42_2_31	43_25_1	40_2_156	41_4_113	195_2_1	1113_2_38	2_25_1	97_2_1	7_6_1	6_25_1	281_25_15	8_25_1	285_3_8	408_2_1	309_5_28	584_12_1	143_2_1	10_25_1
150_2_65	1628_25_71	559_46_112	338_5_176	211_5_1	1120_2_9	158_2_4	706_5_39	196_2_1	22_2_1	330_25_109	1028_1_784	1119_1_37	397_12_33	1486_2_64	66_6_136	226_1_1	595_4_152	80_2_121	81_25_57	173_25_190	254_35_191	233_6_58	670_5_168	1025_2_179	26_6_152	20_2_1	21_46_1	48_2_309	23_25_1	44_25_1	45_2_1	42_2_36	43_25_1	40_2_145	41_4_101	195_2_1	1113_2_36	2_25_1	97_2_1	7_6_1	6_25_1	281_25_18	8_25_1	285_3_5	408_2_1	309_5_24	584_12_1	143_2_1	10_25_1
150_2_63	1628_25_67	559_46_134	338_5_183	211_5_1	1120_2_9	158_2_2	706_5_46	196_2_1	22_2_1	330_25_107	1028_1_841	1119_1_58	397_12_38	1486_2_61	66_6_138	226_1_1	595_4_157	80_2_119	81_25_63	173_25_184	254_35_141	233_6_55	670_5_169	1025_2_181	26_6_151	20_2_1	21_46_1	48_2_310	23_25_1	44_25_1	45_2_1	42_2_37	43_25_1	40_2_151	41_4_108	195_2_1	1113_2_36	2_25_1	97_2_1	7_6_1	6_25_1	281_25_17	8_25_1	285_3_3	408_2_1	309_5_23	584_12_1	143_2_1	10_25_1
150_2_61	1628_25_67	559_46_150	338_5_173	211_5_1	1120_2_11	158_2_1	706_5_40	196_2_1	22_2_1	330_25_102	1028_1_881	1119_1_76	397_12_41	1486_2_64	66_6_132	226_1_1	595_4_182	80_2_125	81_25_60	173_25_182	254_35_110	233_6_42	670_5_176	1025_2_180	26_6_158	20_2_1	21_46_1	48_2_311	23_25_1	44_25_1	45_2_1	42_2_33	43_25_1	40_2_146	41_4_94	195_2_1	1113_2_33	2_25_1	97_2_1	7_6_1	6_25_1	281_25_20	8_25_1	285_3_3	408_2_1	309_5_23	584_12_1	143_2_1	10_25_1
150_2_66	1628_25_62	559_46_159	338_5_171	211_5_1	1120_2_8	706_5_34	196_2_1	22_2_1	330_25_107	1028_1_938	1119_1_99	397_12_47	1486_2_68	66_6_126	226_1_1	595_4_190	80_2_121	81_25_62	173_25_174	254_35_82	233_6_33	670_5_175	1025_2_160	26_6_164	20_2_1	21_46_1	48_2_315	23_25_1	44_25_1	45_2_1	42_2_31	43_25_1	40_2_148	41_4_78	195_2_1	1113_2_35	2_25_1	97_2_1	7_6_1	6_25_1	281_25_18	8_25_1	285_3_6	408_2_1	309_5_24	584_12_1	143_2_1	10_25_1	1154_2_41
150_2_72	1628_25_61	559_46_130	338_5_184	211_5_1	1120_2_7	706_5_26	196_2_1	22_2_1	330_25_115	1028_1_982	1119_1_106	397_12_46	1486_2_74	66_6_141	226_1_1	595_4_208	80_2_111	81_25_58	173_25_174	254_35_63	233_6_31	670_5_174	1025_2_160	26_6_160	20_2_1	21_46_1	48_2_320	23_25_1	44_25_1	45_2_1	42_2_29	43_25_1	40_2_155	41_4_55	195_2_1	1113_2_29	2_25_1	97_2_1	7_6_1	6_25_1	281_25_17	8_25_1	285_3_5	408_2_1	309_5_24	584_12_1	143_2_1	10_25_1	1154_2_42
150_2_81	1628_25_62	559_46_109	338_5_188	211_5_1	1120_2_9	706_5_26	196_2_1	22_2_1	330_25_123	1028_1_1008	1119_1_108	397_12_51	1486_2_82	66_6_141	226_1_1	595_4_237	80_2_112	81_25_48	173_25_175	254_35_63	233_6_27	670_5_184	1025_2_170	26_6_162	20_2_1	21_46_1	48_2_327	23_25_1	44_25_1	45_2_1	42_2_26	43_25_1	40_2_163	41_4_46	195_2_1	1113_2_21	2_25_1	97_2_1	7_6_1	6_25_1	281_25_20	8_25_1	285_3_9	408_2_1	309_5_19	584_12_1	143_2_1	10_25_1	1154_2_42
150_2_81	1628_25_57	559_46_98	338_5_201	211_5_1	1120_2_8	706_5_29	196_2_1	22_2_1	330_25_135	1028_1_1063	1119_1_101	397_12_54	1486_2_93	66_6_149	226_1_1	595_4_257	80_2_110	81_25_45	173_25_169	254_35_63	233_6_28	670_5_200	1025_2_170	26_6_157	20_2_1	21_46_1	48_2_337	23_25_1	44_25_1	45_2_1	42_2_28	43_25_1	40_2_167	41_4_23	195_2_1	1113_2_22	2_25_1	97_2_1	7_6_1	6_25_1	281_25_20	8_25_1	285_3_10	408_2_1	309_5_22	584_12_1	143_2_1	10_25_1	1154_2_40
150_2_80	1628_25_63	559_46_86	338_5_196	211_5_1	1120_2_6	706_5_39	22_2_1	330_25_146	1028_1_1060	1119_1_85	397_12_54	1486_2_100	66_6_150	226_1_1	595_4_265	80_2_113	81_25_46	173_25_164	254_35_50	233_6_21	670_5_205	26_6_142	20_2_1	21_46_1	48_2_333	23_25_1	44_25_1	45_2_1	42_2_28	43_25_1	40_2_175	41_4_13	195_2_1	1113_2_17	2_25_1	97_2_1	7_6_1	6_25_1	281_25_18	8_25_1	285_3_23	408_2_1	309_5_19	584_12_1	143_2_1	10_25_1	1154_2_39	440_1_1	304_2_31
150_2_89	1628_25_60	559_46_93	338_5_212	211_5_1	1120_2_5	706_5_42	22_2_1	330_25_155	1028_1_1049	1119_1_70	397_12_50	1486_2_110	66_6_157	226_1_1	595_4_247	80_2_117	81_25_45	173_25_160	254_35_46	233_6_25	670_5_194	26_6_132	20_2_1	21_46_1	48_2_327	23_25_1	45_2_1	42_2_30	43_25_1	40_2_183	41_4_12	195_2_1	1113_2_15	2_25_1	97_2_1	7_6_1	6_25_1	281_25_18	8_25_1	285_3_29	408_2_1	309_5_14	584_12_1	143_2_1	10_25_1	1154_2_32	440_1_1	304_2_27	13_2_15
150_2_83	1628_25_65	559_46_87	338_5_226	211_5_1	1120_2_3	706_5_39	22_2_1	330_25_164	1028_1_1033	1119_1_63	397_12_47	1486_2_116	66_6_161	226_1_1	595_4_234	80_2_122	81_25_54	173_25_155	254_35_55	233_6_29	670_5_189	26_6_128	20_2_1	21_46_1	48_2_327	23_25_1	45_2_1	42_2_36	43_25_1	40_2_205	41_4_9	195_2_1	1113_2_15	2_25_1	97_2_1	7_6_1	6_25_1	281_25_11	8_25_1	285_3_40	309_5_17	584_12_1	143_2_1	10_25_1	1154_2_24	440_1_1	304_2_27	13_2_18	9_2_97
150_2_83	1628_25_67	559_46_94	338_5_230	211_5_1	1120_2_5	706_5_36	22_2_1	330_25_179	1028_1_974	1119_1_44	397_12_42	1486_2_133	66_6_155	226_1_1	595_4_207	80_2_107	81_25_46	173_25_159	254_35_51	233_6_28	670_5_178	26_6_130	20_2_1	21_46_1	48_2_314	23_25_1	45_2_1	42_2_42	43_25_1	40_2_202	41_4_10	195_2_1	1113_2_21	2_25_1	97_2_1	7_6_1	6_25_1	281_25_11	8_25_1	285_3_44	309_5_13	584_12_1	143_2_1	10_25_1	1154_2_22	440_1_1	304_2_28	13_2_17	9_2_98
150_2_84	1628_25_70	559_46_89	338_5_234	211_5_1	1120_2_2	706_5_39	22_2_1	330_25_185	1028_1_893	1119_1_24	397_12_51	1486_2_143	66_6_162	226_1_1	595_4_189	80_2_106	81_25_42	173_25_169	254_35_59	233_6_24	670_5_187	26_6_123	20_2_1	21_46_1	48_2_311	23_25_1	45_2_1	42_2_39	43_25_1	40_2_196	41_4_13	195_2_1	1113_2_20	2_25_1	97_2_1	7_6_1	6_25_1	281_25_14	8_25_1	285_3_48	309_5_12	584_12_1	143_2_1	10_25_1	1154_2_21	440_1_1	304_2_32	13_2_21	9_2_93
150_2_91	1628_25_70	559_46_105	338_5_242	211_5_1	1120_2_1	706_5_32	22_2_1	330_25_198	1028_1_857	1119_1_19	397_12_51	1486_2_139	66_6_167	226_1_1	595_4_163	80_2_96	81_25_44	173_25_174	254_35_69	233_6_27	670_5_201	26_6_126	20_2_1	21_46_1	48_2_301	23_25_1	45_2_1	42_2_48	43_25_1	40_2_203	41_4_9	195_2_1	1113_2_20	2_25_1	97_2_1	7_6_1	6_25_1	281_25_16	8_25_1	285_3_43	309_5_7	584_12_1	143_2_1	10_25_1	1154_2_24	440_1_1	304_2_31	13_2_22	9_2_95
150_2_91	1628_25_79	559_46_111	338_5_239	211_5_1	1120_2_1	706_5_32	22_2_1	330_25_201	1028_1_787	1119_1_14	397_12_57	1486_2_140	66_6_174	226_1_1	595_4_181	80_2_102	81_25_32	173_25_192	254_35_68	233_6_24	670_5_204	26_6_137	20_2_1	21_46_1	48_2_300	23_25_1	45_2_1	42_2_48	43_25_1	40_2_199	41_4_7	195_2_1	1113_2_18	2_25_1	97_2_1	7_6_1	6_25_1	281_25_20	8_25_1	285_3_61	309_5_1	584_12_1	143_2_1	10_25_1	1154_2_26	440_1_1	304_2_36	13_2_15	9_2_94
150_2_77	1628_25_91	559_46_113	338_5_242	211_5_1	1120_2_1	706_5_33	22_2_1	330_25_206	1028_1_766	1119_1_16	397_12_56	1486_2_139	66_6_179	226_1_1	595_4_173	80_2_105	81_25_34	173_25_192	254_35_77	233_6_23	670_5_199	26_6_137	20_2_1	21_46_1	48_2_307	23_25_1	45_2_1	42_2_48	43_25_1	40_2_213	41_4_2	195_2_1	1113_2_16	2_25_1	97_2_1	7_6_1	6_25_1	281_25_20	8_25_1	285_3_56	309_5_1	584_12_1	143_2_1	10_25_1	1154_2_22	440_1_1	304_2_28	13_2_16	9_2_107
150_2_74	1628_25_107	559_46_102	338_5_243	211_5_1	1120_2_1	706_5_29	22_2_1	330_25_204	1028_1_811	1119_1_23	397_12_62	1486_2_137	66_6_185	226_1_1	595_4_215	80_2_97	81_25_21	173_25_177	254_35_76	233_6_20	670_5_201	26_6_144	20_2_1	21_46_1	48_2_308	23_25_1	45_2_1	42_2_49	43_25_1	40_2_216	41_4_1	195_2_1	1113_2_14	2_25_1	97_2_1	7_6_1	6_25_1	281_25_17	8_25_1	285_3_69	584_12_1	143_2_1	10_25_1	1154_2_26	440_1_1	304_2_24	13_2_17	9_2_114	75_12_1
150_2_69	1628_25_111	559_46_94	338_5_228	211_5_1	195_2_1	706_5_32	22_2_1	330_25_204	1028_1_815	1119_1_24	397_12_51	1486_2_149	66_6_187	226_1_1	595_4_241	80_2_96	81_25_19	173_25_177	254_35_70	233_6_17	670_5_202	26_6_143	20_2_1	21_46_1	48_2_321	23_25_1	45_2_1	42_2_46	43_25_1	40_2_230	41_4_1	1113_2_14	2_25_1	7_6_1	6_25_1	281_25_13	8_25_1	285_3_68	584_12_1	143_2_1	10_25_1	1154_2_21	440_1_1	304_2_20	13_2_18	9_2_124	75_12_1	123_6_151	124_5_1
150_2_63	1628_25_115	559_46_89	338_5_230	211_5_1	195_2_1	706_5_31	22_2_1	330_25_202	1028_1_887	1119_1_32	397_12_46	1486_2_149	66_6_191	226_1_1	595_4_264	80_2_110	81_25_15	173_25_170	254_35_72	233_6_12	670_5_193	26_6_154	20_2_1	21_46_1	48_2_327	23_25_1	45_2_1	42_2_45	43_25_1	40_2_230	1113_2_14	2_25_1	7_6_1	6_25_1	281_25_17	8_25_1	285_3_67	584_12_1	143_2_1	10_25_1	1154_2_16	440_1_1	304_2_17	13_2_19	9_2_129	75_12_1	123_6_169	124_5_1	71_2_294
150_2_60	1628_25_109	559_46_76	338_5_238	211_5_1	195_2_1	706_5_23	22_2_1	330_25_197	1028_1_984	1119_1_33	397_12_40	1486_2_158	66_6_182	226_1_1	595_4_259	80_2_114	81_25_16	173_25_169	254_35_65	233_6_12	670_5_192	26_6_159	20_2_1	21_46_1	48_2_321	23_25_1	45_2_1	42_2_46	43_25_1	40_2_226	1113_2_10	2_25_1	7_6_1	6_25_1	281_25_21	8_25_1	285_3_53	584_12_1	143_2_1	10_25_1	1154_2_10	440_1_1	304_2_16	13_2_18	9_2_129	75_12_1	123_6_164	124_5_1	71_2_298
150_2_63	1628_25_112	559_46_63	338_5_254	211_5_1	195_2_1	706_5_28	22_2_1	330_25_196	1028_1_1060	1119_1_32	397_12_31	1486_2_152	66_6_184	226_1_1	595_4_264	80_2_102	81_25_15	173_25_158	254_35_60	233_6_9	670_5_202	26_6_170	20_2_1	21_46_1	48_2_314	23_25_1	45_2_1	42_2_52	43_25_1	40_2_215	1113_2_12	2_25_1	7_6_1	6_25_1	281_25_24	8_25_1	285_3_56	584_12_1	143_2_1	10_25_1	1154_2_5	440_1_1	304_2_17	13_2_18	9_2_119	75_12_1	123_6_164	124_5_1	71_2_299
150_2_61	1628_25_122	559_46_54	338_5_251	211_5_1	195_2_1	706_5_26	22_2_1	330_25_189	1028_1_1089	1119_1_26	397_12_24	1486_2_148	66_6_175	226_1_1	595_4_236	80_2_102	81_25_14	173_25_182	254_35_57	233_6_9	670_5_206	26_6_177	20_2_1	21_46_1	48_2_315	23_25_1	45_2_1	42_2_61	43_25_1	40_2_230	1113_2_12	2_25_1	7_6_1	6_25_1	281_25_25	8_25_1	285_3_55	584_12_1	143_2_1	10_25_1	1154_2_5	440_1_1	304_2_21	13_2_15	9_2_128	75_12_1	123_6_159	124_5_1	71_2_293
150_2_59	1628_25_121	559_46_49	338_5_261	211_5_1	195_2_1	706_5_30	22_2_1	330_25_190	1028_1_1111	1119_1_21	397_12_14	1486_2_145	66_6_175	226_1_1	595_4_223	80_2_87	81_25_15	173_25_181	254_35_58	233_6_10	670_5_206	26_6_191	20_2_1	21_46_1	48_2_312	23_25_1	45_2_1	42_2_70	43_25_1	40_2_236	1113_2_14	2_25_1	7_6_1	6_25_1	281_25_27	8_25_1	285_3_64	584_12_1	143_2_1	10_25_1	1154_2_5	440_1_1	304_2_27	13_2_15	9_2_131	75_12_1	123_6_156	124_5_1	71_2_306
150_2_50	1628_25_117	559_46_46	338_5_262	211_5_1	195_2_1	706_5_29	22_2_1	330_25_178	1028_1_1101	1119_1_18	397_12_8	1486_2_150	66_6_180	226_1_1	595_4_248	80_2_81	81_25_11	173_25_192	254_35_44	233_6_10	670_5_217	26_6_194	20_2_1	21_46_1	48_2_299	23_25_1	45_2_1	42_2_68	43_25_1	40_2_249	1113_2_12	2_25_1	7_6_1	6_25_1	281_25_19	8_25_1	285_3_65	584_12_1	143_2_1	10_25_1	1154_2_4	440_1_1	304_2_32	13_2_16	9_2_132	75_12_1	123_6_151	124_5_1	71_2_312
150_2_44	1628_25_111	559_46_48	338_5_272	211_5_1	195_2_1	706_5_25	22_2_1	330_25_184	1028_1_1080	1119_1_24	397_12_5	1486_2_161	66_6_172	226_1_1	595_4_248	80_2_79	81_25_12	173_25_187	254_35_36	233_6_8	670_5_229	26_6_191	20_2_1	21_46_1	48_2_291	23_25_1	45_2_1	42_2_70	43_25_1	40_2_251	1113_2_10	2_25_1	7_6_1	6_25_1	281_25_16	8_25_1	285_3_83	584_12_1	143_2_1	10_25_1	1154_2_5	440_1_1	304_2_25	13_2_17	9_2_123	75_12_1	123_6_138	124_5_1	71_2_318
150_2_48	1628_25_98	559_46_66	338_5_260	211_5_1	195_2_1	706_5_20	22_2_1	330_25_176	1028_1_1090	1119_1_22	397_12_4	1486_2_162	66_6_176	226_1_1	595_4_289	80_2_91	81_25_10	173_25_189	254_35_42	233_6_5	670_5_238	26_6_184	20_2_1	21_46_1	48_2_291	23_25_1	45_2_1	42_2_62	43_25_1	40_2_241	1113_2_9	2_25_1	7_6_1	6_25_1	281_25_12	8_25_1	285_3_97	584_12_1	143_2_1	10_25_1	1154_2_4	440_1_1	304_2_32	13_2_17	9_2_124	75_12_1	123_6_131	124_5_1	71_2_315
150_2_41	1628_25_91	559_46_73	338_5_253	211_5_1	195_2_1	706_5_24	22_2_1	330_25_175	1028_1_1033	1119_1_21	397_12_4	1486_2_152	66_6_187	226_1_1	595_4_291	80_2_86	81_25_10	173_25_185	254_35_48	233_6_5	670_5_251	26_6_166	20_2_1	21_46_1	48_2_294	23_25_1	45_2_1	42_2_56	43_25_1	40_2_241	1113_2_11	2_25_1	7_6_1	6_25_1	281_25_11	8_25_1	285_3_101	584_12_1	143_2_1	10_25_1	1154_2_4	440_1_1	304_2_33	13_2_15	9_2_119	75_12_1	123_6_128	124_5_1	71_2_326
150_2_41	1628_25_70	559_46_91	338_5_241	211_5_1	195_2_1	706_5_25	22_2_1	330_25_183	1028_1_1004	1119_1_17	397_12_3	1486_2_150	66_6_182	226_1_1	595_4_361	80_2_75	81_25_7	173_25_175	254_35_51	670_5_253	26_6_163	20_2_1	21_46_1	48_2_278	23_25_1	45_2_1	42_2_47	43_25_1	40_2_246	1113_2_11	2_25_1	7_6_1	6_25_1	281_25_5	8_25_1	285_3_105	584_12_1	143_2_1	10_25_1	1154_2_5	440_1_1	304_2_31	13_2_17	9_2_119	75_12_1	123_6_133	124_5_1	71_2_316	91_2_1
150_2_44	1628_25_71	559_46_84	338_5_246	211_5_1	195_2_1	706_5_26	22_2_1	330_25_190	1028_1_981	1119_1_13	397_12_2	1486_2_138	66_6_186	226_1_1	595_4_385	80_2_68	81_25_3	173_25_174	254_35_65	670_5_244	26_6_165	20_2_1	21_46_1	48_2_279	23_25_1	45_2_1	42_2_42	43_25_1	40_2_278	1113_2_13	2_25_1	7_6_1	6_25_1	281_25_4	8_25_1	285_3_100	584_12_1	143_2_1	10_25_1	1154_2_5	440_1_1	304_2_29	13_2_14	9_2_120	75_12_1	123_6_139	124_5_1	71_2_299	91_2_1
150_2_38	1628_25_57	559_46_94	338_5_230	211_5_1	195_2_1	706_5_22	22_2_1	330_25_191	1028_1_1009	1119_1_9	1486_2_132	66_6_193	226_1_1	595_4_416	80_2_67	81_25_3	173_25_173	254_35_73	670_5_255	26_6_154	20_2_1	21_46_1	48_2_284	23_25_1	45_2_1	42_2_41	43_25_1	40_2_285	1113_2_17	2_25_1	7_6_1	6_25_1	9_2_118	8_25_1	285_3_81	584_12_1	143_2_1	10_25_1	1154_2_4	440_1_1	304_2_28	13_2_10	281_25_1	75_12_1	123_6_155	124_5_1	71_2_286	91_2_1	103_2_116
150_2_40	1628_25_51	559_46_94	338_5_240	211_5_1	195_2_1	706_5_17	22_2_1	330_25_192	1028_1_955	1119_1_3	1486_2_129	66_6_199	226_1_1	595_4_412	80_2_69	81_25_2	173_25_183	254_35_78	670_5_254	26_6_157	20_2_1	21_46_1	48_2_282	23_25_1	45_2_1	42_2_27	43_25_1	40_2_294	1113_2_16	2_25_1	7_6_1	6_25_1	9_2_118	8_25_1	285_3_72	584_12_1	143_2_1	10_25_1	1154_2_3	440_1_1	304_2_27	13_2_11	281_25_2	75_12_1	123_6_154	124_5_1	71_2_292	91_2_1	103_2_125
150_2_40	1628_25_45	559_46_90	338_5_253	211_5_1	195_2_1	706_5_15	22_2_1	330_25_184	1028_1_958	1119_1_2	1486_2_119	66_6_190	226_1_1	595_4_410	80_2_62	81_25_1	173_25_180	254_35_78	670_5_265	26_6_166	20_2_1	21_46_1	48_2_275	23_25_1	45_2_1	42_2_22	43_25_1	40_2_294	1113_2_14	2_25_1	7_6_1	6_25_1	9_2_119	8_25_1	285_3_82	584_12_1	143_2_1	10_25_1	1154_2_5	440_1_1	304_2_30	13_2_7	281_25_3	75_12_1	123_6_165	124_5_1	71_2_288	91_2_1	103_2_123
150_2_36	1628_25_42	559_46_72	338_5_259	211_5_1	195_2_1	706_5_17	22_2_1	330_25_185	1028_1_982	1486_2_111	66_6_174	595_4_376	80_2_58	81_25_1	173_25_182	254_35_62	670_5_280	26_6_169	20_2_1	21_46_1	48_2_273	23_25_1	45_2_1	42_2_25	43_25_1	40_2_304	1113_2_10	2_25_1	7_6_1	9_2_139	8_25_1	285_3_81	584_12_1	143_2_1	10_25_1	1154_2_4	440_1_1	304_2_35	13_2_6	281_25_3	75_12_1	123_6_179	124_5_1	71_2_276	91_2_1	103_2_121	93_25_26	101_2_1	106_2_32
150_2_32	1628_25_41	559_46_61	338_5_257	211_5_1	195_2_1	706_5_20	22_2_1	330_25_177	1028_1_1076	1486_2_113	66_6_170	595_4_381	80_2_55	81_25_1	173_25_193	254_35_49	670_5_285	26_6_157	20_2_1	21_46_1	48_2_265	23_25_1	45_2_1	42_2_20	43_25_1	40_2_312	1113_2_11	2_25_1	7_6_1	9_2_141	8_25_1	285_3_99	584_12_1	143_2_1	10_25_1	1154_2_4	440_1_1	304_2_34	13_2_6	281_25_2	75_12_1	123_6_148	124_5_1	71_2_242	91_2_1	103_2_122	93_25_27	101_2_1	106_2_29
150_2_25	1628_25_41	559_46_60	338_5_258	211_5_1	195_2_1	706_5_22	22_2_1	330_25_175	1028_1_1102	1486_2_121	66_6_173	595_4_367	80_2_57	81_25_1	173_25_195	254_35_32	670_5_290	26_6_159	20_2_1	21_46_1	48_2_266	23_25_1	45_2_1	42_2_17	43_25_1	40_2_316	1113_2_12	2_25_1	7_6_1	9_2_130	8_25_1	285_3_103	584_12_1	143_2_1	10_25_1	1154_2_4	440_1_1	304_2_42	13_2_6	75_12_1	123_6_151	124_5_1	71_2_246	91_2_1	103_2_126	93_25_23	101_2_1	106_2_30	94_2_94
150_2_24	1628_25_39	559_46_50	338_5_254	211_5_1	195_2_1	706_5_22	22_2_1	330_25_172	1028_1_1186	1486_2_140	66_6_158	595_4_372	80_2_56	81_25_1	173_25_191	254_35_23	670_5_294	26_6_157	20_2_1	21_46_1	48_2_284	23_25_1	45_2_1	42_2_13	43_25_1	40_2_327	1113_2_12	2_25_1	7_6_1	9_2_118	8_25_1	285_3_134	584_12_1	143_2_1	10_25_1	1154_2_4	440_1_1	304_2_48	13_2_3	75_12_1	123_6_142	124_5_1	71_2_236	91_2_1	103_2_131	93_25_21	101_2_1	106_2_27	94_2_90
150_2_22	1628_25_42	559_46_47	338_5_259	211_5_1	195_2_1	706_5_19	22_2_1	330_25_188	1028_1_1211	1486_2_153	66_6_152	595_4_383	80_2_55	81_25_1	173_25_181	254_35_15	670_5_291	26_6_145	20_2_1	21_46_1	48_2_281	23_25_1	45_2_1	42_2_7	43_25_1	40_2_348	1113_2_13	2_25_1	7_6_1	9_2_109	8_25_1	285_3_144	584_12_1	143_2_1	10_25_1	1154_2_1	440_1_1	304_2_46	13_2_3	75_12_1	123_6_146	124_5_1	71_2_225	91_2_1	103_2_124	93_25_19	101_2_1	106_2_22	94_2_94
150_2_18	1628_25_41	559_46_37	338_5_243	211_5_1	195_2_1	706_5_17	22_2_1	330_25_186	1028_1_1210	1486_2_177	66_6_149	595_4_394	80_2_58	81_25_1	173_25_176	254_35_14	670_5_301	26_6_130	20_2_1	21_46_1	48_2_276	23_25_1	45_2_1	42_2_8	43_25_1	40_2_344	1113_2_10	2_25_1	7_6_1	9_2_99	8_25_1	285_3_182	584_12_1	143_2_1	10_25_1	1154_2_1	440_1_1	304_2_47	13_2_1	75_12_1	123_6_141	124_5_1	71_2_224	91_2_1	103_2_116	93_25_19	101_2_1	106_2_16	94_2_95
150_2_18	1628_25_44	559_46_29	338_5_246	211_5_1	706_5_13	22_2_1	330_25_177	1028_1_1159	1486_2_179	66_6_162	595_4_401	80_2_65	81_25_1	173_25_172	254_35_8	26_6_115	20_2_1	21_46_1	48_2_273	23_25_1	45_2_1	42_2_5	43_25_1	40_2_353	1113_2_13	2_25_1	7_6_1	9_2_106	8_25_1	285_3_162	584_12_1	143_2_1	10_25_1	670_5_303	440_1_1	304_2_54	75_12_1	123_6_137	124_5_1	71_2_242	103_2_121	93_25_17	101_2_1	106_2_18	94_2_94	1025_2_164	1068_25_7	786_25_22	967_2_122
150_2_20	1628_25_54	559_46_30	338_5_238	211_5_1	706_5_13	22_2_1	330_25_174	1028_1_1121	1486_2_190	66_6_148	595_4_394	80_2_66	81_25_1	173_25_179	254_35_8	26_6_106	20_2_1	21_46_1	48_2_267	23_25_1	45_2_1	42_2_7	43_25_1	40_2_358	1113_2_9	2_25_1	7_6_1	9_2_94	8_25_1	285_3_187	584_12_1	143_2_1	10_25_1	670_5_310	440_1_1	304_2_52	75_12_1	123_6_135	124_5_1	71_2_235	103_2_117	93_25_12	101_2_1	106_2_15	94_2_94	1025_2_153	1068_25_9	786_25_24	967_2_137
150_2_20	1628_25_51	559_46_30	338_5_244	211_5_1	706_5_11	22_2_1	330_25_164	1028_1_1078	1486_2_205	66_6_152	595_4_368	80_2_70	81_25_1	173_25_185	254_35_6	26_6_108	20_2_1	21_46_1	48_2_279	23_25_1	45_2_1	42_2_8	43_25_1	40_2_353	1113_2_7	2_25_1	7_6_1	9_2_87	8_25_1	285_3_164	584_12_1	143_2_1	10_25_1	670_5_307	440_1_1	304_2_60	75_12_1	123_6_145	124_5_1	71_2_237	103_2_122	93_25_5	101_2_1	106_2_13	94_2_92	1025_2_154	1068_25_8	786_25_22	967_2_141
150_2_25	1628_25_66	559_46_27	338_5_231	211_5_1	706_5_9	22_2_1	330_25_173	1028_1_1016	1486_2_186	66_6_140	595_4_317	80_2_71	81_25_1	173_25_200	254_35_5	26_6_109	20_2_1	21_46_1	48_2_281	23_25_1	45_2_1	42_2_9	43_25_1	40_2_356	1113_2_5	2_25_1	7_6_1	9_2_93	8_25_1	285_3_150	584_12_1	143_2_1	10_25_1	670_5_313	440_1_1	304_2_56	75_12_1	123_6_170	124_5_1	71_2_250	103_2_136	93_25_4	101_2_1	106_2_12	94_2_97	1025_2_156	1068_25_12	786_25_24	967_2_146
150_2_34	1628_25_65	559_46_25	338_5_225	211_5_1	706_5_9	22_2_1	330_25_176	1028_1_932	1486_2_188	66_6_133	595_4_313	80_2_78	81_25_1	173_25_193	254_35_7	26_6_117	20_2_1	21_46_1	48_2_282	23_25_1	45_2_1	42_2_13	43_25_1	40_2_355	1113_2_5	2_25_1	7_6_1	9_2_87	8_25_1	285_3_117	584_12_1	143_2_1	10_25_1	670_5_308	440_1_1	304_2_51	75_12_1	123_6_172	124_5_1	71_2_263	103_2_146	93_25_4	101_2_1	106_2_12	94_2_97	1025_2_160	1068_25_10	786_25_26	967_2_162
150_2_36	1628_25_70	559_46_25	338_5_203	211_5_1	706_5_10	22_2_1	330_25_171	1028_1_914	1486_2_191	66_6_147	595_4_273	80_2_85	81_25_1	173_25_205	254_35_6	26_6_104	20_2_1	21_46_1	48_2_280	23_25_1	45_2_1	42_2_16	43_25_1	40_2_363	1113_2_3	2_25_1	7_6_1	9_2_88	8_25_1	285_3_88	584_12_1	143_2_1	10_25_1	670_5_332	440_1_1	304_2_44	75_12_1	123_6_204	124_5_1	71_2_282	103_2_125	93_25_3	101_2_1	106_2_15	94_2_97	1025_2_156	1068_25_8	786_25_27	967_2_173
150_2_35	1628_25_63	559_46_31	338_5_188	211_5_1	706_5_13	22_2_1	330_25_178	1028_1_894	1486_2_192	66_6_149	595_4_261	80_2_95	81_25_1	173_25_218	254_35_3	26_6_100	20_2_1	21_46_1	48_2_274	23_25_1	45_2_1	42_2_18	43_25_1	40_2_382	1113_2_2	2_25_1	7_6_1	9_2_103	8_25_1	285_3_58	584_12_1	143_2_1	10_25_1	670_5_338	440_1_1	304_2_44	75_12_1	123_6_222	124_5_1	71_2_284	103_2_120	93_25_3	101_2_1	106_2_17	94_2_91	1025_2_159	1068_25_7	786_25_25	967_2_168
150_2_41	1628_25_65	559_46_30	338_5_188	211_5_1	706_5_14	22_2_1	330_25_176	1028_1_868	1486_2_191	66_6_148	595_4_233	80_2_99	81_25_1	173_25_223	254_35_3	26_6_97	20_2_1	21_46_1	48_2_282	23_25_1	45_2_1	42_2_24	43_25_1	40_2_396	1113_2_2	2_25_1	7_6_1	9_2_102	8_25_1	285_3_52	584_12_1	143_2_1	10_25_1	670_5_327	440_1_1	304_2_43	75_12_1	123_6_241	124_5_1	71_2_295	103_2_111	93_25_1	101_2_1	106_2_15	94_2_94	1025_2_151	1068_25_7	786_25_30	967_2_190
150_2_37	1628_25_66	559_46_41	338_5_182	211_5_1	706_5_13	22_2_1	330_25_175	1028_1_867	1486_2_197	66_6_156	595_4_242	80_2_93	81_25_1	173_25_220	254_35_2	26_6_95	20_2_1	21_46_1	48_2_284	23_25_1	45_2_1	42_2_26	43_25_1	40_2_394	1113_2_3	2_25_1	7_6_1	9_2_123	8_25_1	285_3_24	584_12_1	143_2_1	10_25_1	670_5_322	440_1_1	304_2_39	75_12_1	123_6_235	124_5_1	71_2_292	103_2_113	93_25_1	101_2_1	106_2_15	94_2_84	1025_2_155	1068_25_8	786_25_33	967_2_199
150_2_39	1628_25_71	559_46_57	338_5_181	211_5_1	706_5_13	22_2_1	330_25_172	1028_1_843	1486_2_209	66_6_150	595_4_221	80_2_89	81_25_1	173_25_226	26_6_96	20_2_1	21_46_1	48_2_296	23_25_1	45_2_1	42_2_30	43_25_1	40_2_401	1113_2_3	7_6_1	9_2_112	8_25_1	285_3_17	584_12_1	143_2_1	10_25_1	670_5_315	440_1_1	304_2_38	75_12_1	74_5_6	124_5_1	71_2_281	103_2_105	101_2_1	106_2_16	94_2_90	1025_2_148	1068_25_10	786_25_35	967_2_194	907_2_121	38_2_18	30_2_208
150_2_41	1628_25_65	559_46_63	338_5_160	211_5_1	706_5_14	22_2_1	330_25_175	1028_1_860	1486_2_206	66_6_134	595_4_270	80_2_87	81_25_1	173_25_223	26_6_106	20_2_1	21_46_1	48_2_313	23_25_1	45_2_1	42_2_31	43_25_1	40_2_391	1113_2_5	7_6_1	9_2_120	8_25_1	285_3_14	584_12_1	143_2_1	10_25_1	670_5_317	440_1_1	304_2_34	75_12_1	74_5_9	124_5_1	71_2_283	103_2_93	101_2_1	106_2_20	94_2_89	1025_2_137	1068_25_5	786_25_33	967_2_202	907_2_120	38_2_13	30_2_205
150_2_36	1628_25_54	559_46_69	338_5_171	211_5_1	706_5_12	22_2_1	330_25_182	1028_1_868	1486_2_202	66_6_136	595_4_296	80_2_83	81_25_1	173_25_227	26_6_112	20_2_1	21_46_1	48_2_324	23_25_1	45_2_1	42_2_31	43_25_1	40_2_384	1113_2_4	7_6_1	9_2_112	8_25_1	285_3_9	584_12_1	143_2_1	10_25_1	670_5_304	440_1_1	304_2_23	75_12_1	74_5_7	124_5_1	71_2_280	103_2_97	101_2_1	106_2_25	94_2_84	1025_2_130	1068_25_5	786_25_35	967_2_212	907_2_135	38_2_15	30_2_204
150_2_32	1628_25_44	559_46_66	338_5_162	211_5_1	706_5_10	22_2_1	330_25_187	1028_1_902	1486_2_171	66_6_132	595_4_354	80_2_85	81_25_1	173_25_236	26_6_129	20_2_1	21_46_1	48_2_325	23_25_1	45_2_1	42_2_30	43_25_1	40_2_376	1113_2_4	7_6_1	9_2_112	8_25_1	285_3_6	584_12_1	143_2_1	10_25_1	670_5_289	440_1_1	304_2_25	75_12_1	74_5_5	124_5_1	71_2_280	103_2_110	101_2_1	106_2_32	94_2_74	1025_2_123	1068_25_8	786_25_32	967_2_206	907_2_142	38_2_16	30_2_211
150_2_34	1628_25_44	559_46_72	338_5_182	211_5_1	706_5_12	22_2_1	330_25_185	1028_1_953	1486_2_161	66_6_119	595_4_370	80_2_89	81_25_1	173_25_226	26_6_151	20_2_1	21_46_1	48_2_343	23_25_1	45_2_1	42_2_30	43_25_1	40_2_375	1113_2_5	7_6_1	9_2_105	8_25_1	584_12_1	143_2_1	10_25_1	670_5_274	440_1_1	304_2_25	75_12_1	74_5_7	124_5_1	71_2_291	103_2_111	101_2_1	106_2_33	94_2_63	1025_2_123	1068_25_5	786_25_37	967_2_194	907_2_154	38_2_13	30_2_212	943_12_274
150_2_40	1628_25_48	559_46_58	338_5_182	211_5_1	706_5_16	22_2_1	330_25_178	1028_1_1008	1486_2_141	66_6_121	595_4_418	80_2_91	81_25_1	173_25_225	26_6_163	20_2_1	21_46_1	48_2_356	23_25_1	45_2_1	42_2_32	43_25_1	40_2_378	1113_2_5	7_6_1	9_2_100	8_25_1	584_12_1	143_2_1	10_25_1	670_5_281	440_1_1	304_2_29	75_12_1	74_5_7	124_5_1	71_2_291	103_2_118	101_2_1	106_2_38	94_2_61	1025_2_114	1068_25_3	786_25_37	967_2_185	907_2_146	38_2_10	30_2_225	943_12_222
150_2_44	1628_25_46	559_46_55	338_5_180	211_5_1	706_5_12	22_2_1	330_25_182	1028_1_1064	1486_2_134	66_6_121	595_4_417	80_2_86	81_25_1	173_25_235	26_6_168	20_2_1	21_46_1	48_2_339	23_25_1	45_2_1	42_2_31	43_25_1	40_2_393	1113_2_2	7_6_1	9_2_98	8_25_1	584_12_1	143_2_1	10_25_1	670_5_292	440_1_1	304_2_27	75_12_1	74_5_6	124_5_1	71_2_305	103_2_124	101_2_1	106_2_40	94_2_50	1025_2_107	1068_25_2	786_25_41	967_2_180	907_2_152	38_2_6	30_2_229	943_12_163
150_2_46	1628_25_49	559_46_48	338_5_185	211_5_1	706_5_16	22_2_1	330_25_185	1028_1_1059	1486_2_132	66_6_132	595_4_415	80_2_78	81_25_1	173_25_255	26_6_177	20_2_1	21_46_1	48_2_341	23_25_1	45_2_1	42_2_31	43_25_1	40_2_388	1113_2_4	7_6_1	9_2_99	8_25_1	584_12_1	143_2_1	670_5_295	440_1_1	304_2_29	75_12_1	74_5_8	124_5_1	71_2_323	103_2_111	101_2_1	106_2_42	94_2_52	1025_2_106	10_25_1	786_25_41	967_2_179	907_2_158	38_2_4	30_2_243	943_12_118	123_6_147
150_2_54	1628_25_44	559_46_33	338_5_186	211_5_1	706_5_13	22_2_1	330_25_189	1028_1_1087	1486_2_129	66_6_141	595_4_402	80_2_75	81_25_1	173_25_267	26_6_182	20_2_1	21_46_1	48_2_332	23_25_1	45_2_1	42_2_28	43_25_1	40_2_392	1113_2_5	7_6_1	9_2_99	8_25_1	584_12_1	143_2_1	670_5_305	440_1_1	304_2_27	75_12_1	74_5_9	124_5_1	71_2_326	103_2_105	101_2_1	106_2_43	94_2_51	1025_2_97	10_25_1	786_25_39	967_2_174	907_2_165	38_2_4	30_2_248	943_12_95	123_6_148
150_2_53	1628_25_39	559_46_21	338_5_187	211_5_1	706_5_16	22_2_1	330_25_191	1028_1_1049	1486_2_119	66_6_136	595_4_357	80_2_70	81_25_1	173_25_253	26_6_188	20_2_1	21_46_1	48_2_335	23_25_1	45_2_1	42_2_28	43_25_1	40_2_388	1113_2_5	7_6_1	9_2_104	8_25_1	584_12_1	143_2_1	670_5_287	440_1_1	304_2_30	75_12_1	74_5_9	124_5_1	71_2_334	103_2_113	101_2_1	106_2_51	94_2_51	1025_2_99	10_25_1	786_25_44	967_2_168	907_2_172	38_2_4	30_2_249	943_12_96	123_6_152
150_2_65	1628_25_42	559_46_15	338_5_196	211_5_1	706_5_20	22_2_1	330_25_180	1028_1_1019	1486_2_121	66_6_138	595_4_310	80_2_70	81_25_1	173_25_256	26_6_180	20_2_1	21_46_1	48_2_332	23_25_1	45_2_1	42_2_31	43_25_1	40_2_389	1113_2_6	7_6_1	9_2_106	8_25_1	584_12_1	143_2_1	670_5_287	440_1_1	304_2_24	75_12_1	74_5_12	124_5_1	71_2_341	103_2_111	101_2_1	106_2_49	94_2_52	1025_2_102	10_25_1	786_25_49	967_2_161	907_2_177	38_2_4	30_2_259	943_12_113	123_6_155
150_2_66	1628_25_48	559_46_10	338_5_215	211_5_1	706_5_21	22_2_1	330_25_175	1028_1_998	1486_2_117	66_6_132	595_4_282	80_2_66	81_25_1	173_25_253	26_6_184	20_2_1	21_46_1	48_2_325	23_25_1	45_2_1	42_2_32	43_25_1	40_2_376	1113_2_6	7_6_1	9_2_103	8_25_1	584_12_1	143_2_1	670_5_295	440_1_1	304_2_21	75_12_1	74_5_13	124_5_1	71_2_340	103_2_103	101_2_1	106_2_51	94_2_50	1025_2_100	10_25_1	786_25_47	967_2_156	907_2_186	38_2_3	30_2_281	943_12_135	123_6_149
150_2_62	1628_25_53	559_46_3	338_5_226	211_5_1	706_5_23	22_2_1	330_25_182	1028_1_1020	1486_2_111	66_6_133	595_4_263	80_2_64	81_25_1	173_25_257	26_6_180	20_2_1	21_46_1	48_2_335	23_25_1	45_2_1	42_2_34	43_25_1	40_2_363	1113_2_7	7_6_1	9_2_99	8_25_1	584_12_1	143_2_1	670_5_293	440_1_1	304_2_21	75_12_1	74_5_12	124_5_1	71_2_320	103_2_113	101_2_1	106_2_50	94_2_48	1025_2_108	10_25_1	786_25_43	967_2_146	907_2_189	38_2_1	30_2_289	943_12_157	123_6_175
150_2_57	1628_25_51	595_4_248	338_5_248	211_5_1	706_5_26	22_2_1	330_25_189	1028_1_972	1486_2_109	66_6_134	80_2_69	81_25_1	173_25_286	26_6_168	20_2_1	48_2_329	23_25_1	45_2_1	42_2_34	43_25_1	40_2_371	1113_2_3	7_6_1	9_2_90	8_25_1	584_12_1	143_2_1	670_5_296	440_1_1	304_2_18	75_12_1	74_5_12	124_5_1	71_2_314	103_2_104	101_2_1	106_2_49	94_2_50	1025_2_108	10_25_1	786_25_41	967_2_146	907_2_176	38_2_1	30_2_280	943_12_192	123_6_181	510_6_227	126_25_1
150_2_62	1628_25_49	595_4_258	338_5_265	211_5_1	706_5_26	22_2_1	330_25_190	1028_1_984	1486_2_113	66_6_121	80_2_76	81_25_1	173_25_283	26_6_166	20_2_1	48_2_320	23_25_1	45_2_1	42_2_27	43_25_1	40_2_358	1113_2_3	7_6_1	9_2_90	8_25_1	584_12_1	143_2_1	670_5_286	440_1_1	304_2_17	75_12_1	74_5_10	124_5_1	71_2_311	103_2_112	101_2_1	106_2_54	94_2_39	1025_2_118	10_25_1	786_25_42	967_2_148	907_2_184	38_2_1	30_2_290	943_12_210	123_6_187	510_6_229	126_25_1
150_2_68	1628_25_48	595_4_271	338_5_267	211_5_1	706_5_29	22_2_1	330_25_186	1028_1_935	1486_2_108	66_6_117	80_2_78	81_25_1	173_25_306	26_6_187	20_2_1	48_2_318	23_25_1	45_2_1	42_2_24	43_25_1	40_2_360	1113_2_2	7_6_1	9_2_84	8_25_1	584_12_1	143_2_1	670_5_279	440_1_1	304_2_20	75_12_1	74_5_10	124_5_1	71_2_306	103_2_106	101_2_1	106_2_59	94_2_41	1025_2_125	10_25_1	786_25_43	967_2_152	907_2_188	38_2_1	30_2_273	943_12_237	123_6_182	510_6_222	126_25_1
150_2_66	1628_25_43	595_4_304	338_5_253	211_5_1	706_5_26	22_2_1	330_25_191	1028_1_921	1486_2_105	66_6_112	80_2_68	81_25_1	173_25_313	26_6_196	20_2_1	48_2_327	23_25_1	45_2_1	42_2_28	43_25_1	40_2_360	1113_2_1	7_6_1	9_2_81	8_25_1	584_12_1	143_2_1	670_5_284	440_1_1	304_2_17	75_12_1	74_5_10	124_5_1	71_2_288	103_2_107	101_2_1	106_2_62	94_2_38	1025_2_130	10_25_1	786_25_47	967_2_161	907_2_201	38_2_1	30_2_277	943_12_243	123_6_163	510_6_222	126_25_1
150_2_63	1628_25_49	595_4_310	338_5_234	211_5_1	706_5_28	22_2_1	330_25_190	1028_1_915	1486_2_106	66_6_119	80_2_78	81_25_1	173_25_316	26_6_190	20_2_1	48_2_341	23_25_1	45_2_1	42_2_29	43_25_1	40_2_376	7_6_1	9_2_86	8_25_1	584_12_1	143_2_1	670_5_288	440_1_1	304_2_14	75_12_1	74_5_9	124_5_1	71_2_281	103_2_92	106_2_62	94_2_33	1025_2_135	10_25_1	786_25_47	967_2_155	907_2_198	38_2_1	30_2_286	943_12_234	123_6_169	510_6_221	126_25_1
150_2_64	1628_25_48	595_4_359	338_5_225	211_5_1	706_5_37	22_2_1	330_25_187	1028_1_920	1486_2_105	66_6_117	80_2_75	81_25_1	173_25_309	26_6_194	20_2_1	48_2_344	23_25_1	45_2_1	42_2_31	43_25_1	40_2_394	7_6_1	9_2_76	8_25_1	584_12_1	143_2_1	670_5_281	440_1_1	304_2_13	75_12_1	74_5_9	124_5_1	71_2_263	103_2_96	106_2_47	94_2_33	1025_2_130	10_25_1	786_25_43	967_2_158	907_2_199	38_2_1	30_2_294	943_12_214	123_6_172	510_6_241	126_25_1
150_2_61	1628_25_47	595_4_417	338_5_210	211_5_1	706_5_38	22_2_1	330_25_178	1028_1_957	1486_2_104	66_6_119	80_2_87	81_25_1	173_25_306	26_6_184	20_2_1	48_2_341	23_25_1	45_2_1	42_2_31	43_25_1	40_2_405	7_6_1	9_2_73	8_25_1	584_12_1	143_2_1	670_5_268	440_1_1	304_2_10	75_12_1	74_5_8	124_5_1	71_2_258	103_2_84	106_2_52	94_2_27	1025_2_139	10_25_1	786_25_45	967_2_176	907_2_204	38_2_1	30_2_288	943_12_187	123_6_153	510_6_241	126_25_1
150_2_72	1628_25_42	595_4_452	338_5_203	211_5_1	706_5_44	22_2_1	330_25_179	1028_1_944	1486_2_120	66_6_114	80_2_90	81_25_1	173_25_290	26_6_184	20_2_1	48_2_335	23_25_1	45_2_1	42_2_24	43_25_1	40_2_406	7_6_1	9_2_75	8_25_1	584_12_1	143_2_1	670_5_273	440_1_1	304_2_9	75_12_1	74_5_9	124_5_1	71_2_244	103_2_73	106_2_53	94_2_32	1025_2_138	10_25_1	786_25_37	967_2_178	907_2_222	38_2_1	30_2_291	943_12_150	123_6_153	510_6_235	126_25_1
150_2_69	1628_25_43	595_4_448	338_5_193	211_5_1	706_5_51	22_2_1	330_25_161	1028_1_980	1486_2_116	66_6_104	80_2_92	81_25_1	173_25_282	26_6_186	20_2_1	48_2_335	23_25_1	45_2_1	42_2_29	43_25_1	40_2_407	7_6_1	9_2_82	8_25_1	584_12_1	143_2_1	670_5_279	440_1_1	304_2_10	75_12_1	74_5_8	124_5_1	71_2_232	103_2_61	106_2_57	94_2_26	1025_2_150	10_25_1	786_25_37	967_2_194	907_2_239	38_2_1	30_2_276	943_12_116	123_6_137	510_6_231	126_25_1
150_2_67	1628_25_42	595_4_446	338_5_187	211_5_1	706_5_48	22_2_1	330_25_162	1028_1_1011	1486_2_117	66_6_101	80_2_91	81_25_1	173_25_272	26_6_185	20_2_1	48_2_335	23_25_1	45_2_1	42_2_36	43_25_1	40_2_395	7_6_1	9_2_90	8_25_1	584_12_1	143_2_1	670_5_270	440_1_1	304_2_11	75_12_1	74_5_8	124_5_1	71_2_236	103_2_55	106_2_56	94_2_26	1025_2_153	10_25_1	786_25_29	967_2_197	907_2_252	38_2_1	30_2_281	943_12_102	123_6_126	510_6_238	126_25_1
150_2_64	1628_25_45	595_4_446	338_5_179	211_5_1	706_5_48	22_2_1	330_25_157	1028_1_1084	1486_2_125	66_6_107	80_2_85	81_25_1	173_25_273	26_6_184	20_2_1	48_2_350	23_25_1	45_2_1	42_2_48	43_25_1	40_2_398	7_6_1	9_2_94	8_25_1	584_12_1	143_2_1	670_5_273	440_1_1	304_2_13	75_12_1	74_5_8	124_5_1	71_2_228	103_2_47	106_2_62	94_2_22	1025_2_159	10_25_1	786_25_32	967_2_208	907_2_267	38_2_1	30_2_260	943_12_91	123_6_120	510_6_242	126_25_1
150_2_61	1628_25_40	595_4_464	338_5_186	211_5_1	706_5_44	22_2_1	330_25_157	1028_1_1129	1486_2_116	66_6_101	80_2_86	81_25_1	173_25_265	26_6_183	20_2_1	48_2_371	23_25_1	45_2_1	42_2_49	43_25_1	40_2_388	7_6_1	9_2_103	8_25_1	584_12_1	143_2_1	670_5_284	440_1_1	304_2_12	75_12_1	74_5_3	124_5_1	71_2_226	103_2_41	106_2_67	94_2_23	1025_2_164	10_25_1	786_25_31	967_2_209	907_2_281	38_2_1	30_2_248	943_12_102	123_6_113	510_6_243	126_25_1
150_2_65	1628_25_43	595_4_451	338_5_174	211_5_1	706_5_50	22_2_1	330_25_161	1028_1_1204	1486_2_111	66_6_96	80_2_92	81_25_1	173_25_256	26_6_184	20_2_1	48_2_368	23_25_1	45_2_1	42_2_48	43_25_1	40_2_375	7_6_1	9_2_105	8_25_1	584_12_1	143_2_1	670_5_286	440_1_1	304_2_15	75_12_1	74_5_2	124_5_1	71_2_217	103_2_46	106_2_65	94_2_30	1025_2_160	10_25_1	786_25_27	967_2_203	907_2_289	38_2_1	30_2_233	943_12_117	123_6_112	510_6_256	126_25_1
150_2_68	1628_25_41	595_4_429	338_5_171	211_5_1	706_5_57	22_2_1	330_25_156	1028_1_1248	1486_2_115	66_6_100	80_2_94	81_25_1	173_25_242	26_6_203	20_2_1	48_2_361	23_25_1	45_2_1	42_2_46	43_25_1	40_2_367	7_6_1	9_2_105	8_25_1	584_12_1	143_2_1	670_5_285	440_1_1	304_2_11	75_12_1	74_5_2	124_5_1	71_2_223	103_2_44	106_2_65	94_2_26	1025_2_162	10_25_1	786_25_24	967_2_195	907_2_281	38_2_1	30_2_225	943_12_130	123_6_124	510_6_261	126_25_1
150_2_73	1628_25_44	595_4_393	338_5_171	211_5_1	706_5_63	22_2_1	330_25_154	1028_1_1285	1486_2_111	66_6_90	80_2_102	81_25_1	173_25_254	26_6_210	20_2_1	48_2_343	23_25_1	45_2_1	42_2_34	43_25_1	40_2_373	7_6_1	9_2_107	8_25_1	584_12_1	143_2_1	670_5_280	440_1_1	304_2_9	75_12_1	74_5_4	124_5_1	71_2_225	103_2_44	106_2_66	94_2_27	1025_2_171	10_25_1	786_25_24	967_2_207	907_2_273	38_2_1	30_2_213	943_12_136	123_6_111	510_6_257	126_25_1
150_2_77	1628_25_55	595_4_391	338_5_186	211_5_1	706_5_80	22_2_1	330_25_147	1028_1_1237	1486_2_119	66_6_85	80_2_105	81_25_1	173_25_250	26_6_206	20_2_1	48_2_350	23_25_1	45_2_1	42_2_29	43_25_1	40_2_360	7_6_1	9_2_122	8_25_1	584_12_1	143_2_1	670_5_276	440_1_1	304_2_11	75_12_1	74_5_4	124_5_1	71_2_240	103_2_49	106_2_79	94_2_28	1025_2_159	10_25_1	786_25_22	967_2_207	907_2_265	38_2_1	30_2_201	943_12_125	123_6_113	510_6_248	126_25_1
150_2_75	1628_25_56	595_4_407	338_5_200	211_5_1	706_5_94	22_2_1	330_25_151	1028_1_1210	1486_2_118	66_6_82	80_2_108	81_25_1	173_25_245	26_6_210	20_2_1	48_2_343	23_25_1	45_2_1	42_2_26	43_25_1	40_2_343	7_6_1	9_2_131	8_25_1	584_12_1	143_2_1	670_5_264	440_1_1	304_2_13	75_12_1	74_5_2	124_5_1	71_2_215	103_2_38	106_2_78	94_2_32	1025_2_163	10_25_1	786_25_29	967_2_215	907_2_266	38_2_1	30_2_188	943_12_149	123_6_117	510_6_253	126_25_1
150_2_66	1628_25_48	595_4_413	338_5_232	211_5_1	706_5_104	22_2_1	330_25_147	1028_1_1145	1486_2_129	66_6_53	80_2_109	81_25_1	173_25_251	26_6_213	20_2_1	48_2_334	23_25_1	45_2_1	42_2_25	43_25_1	40_2_338	7_6_1	9_2_139	8_25_1	584_12_1	143_2_1	670_5_266	440_1_1	304_2_13	75_12_1	74_5_2	124_5_1	71_2_214	103_2_35	106_2_76	94_2_31	1025_2_168	10_25_1	786_25_27	967_2_230	907_2_254	38_2_1	30_2_167	943_12_155	123_6_121	510_6_253	126_25_1
150_2_64	1628_25_45	595_4_402	338_5_255	211_5_1	706_5_98	22_2_1	330_25_138	1028_1_1093	1486_2_134	66_6_49	80_2_96	81_25_1	173_25_262	26_6_210	20_2_1	48_2_336	23_25_1	45_2_1	42_2_26	43_25_1	40_2_327	7_6_1	9_2_140	8_25_1	584_12_1	143_2_1	670_5_277	440_1_1	304_2_9	75_12_1	74_5_3	124_5_1	71_2_207	103_2_31	106_2_74	94_2_28	1025_2_183	10_25_1	786_25_21	967_2_231	907_2_245	38_2_1	30_2_164	943_12_179	123_6_133	510_6_262	126_25_1
150_2_62	1628_25_42	595_4_383	338_5_265	211_5_1	706_5_100	22_2_1	330_25_136	1028_1_1070	1486_2_140	66_6_52	80_2_95	81_25_1	173_25_281	26_6_202	20_2_1	48_2_339	23_25_1	45_2_1	42_2_28	43_25_1	40_2_301	7_6_1	9_2_149	8_25_1	584_12_1	143_2_1	670_5_274	440_1_1	304_2_9	75_12_1	74_5_3	124_5_1	71_2_207	103_2_32	106_2_67	94_2_31	1025_2_159	10_25_1	786_25_19	967_2_224	907_2_254	38_2_1	30_2_173	943_12_192	123_6_136	510_6_263	126_25_1
150_2_62	1628_25_43	595_4_351	338_5_268	211_5_1	706_5_108	22_2_1	330_25_130	1028_1_1005	1486_2_160	66_6_52	80_2_94	81_25_1	173_25_282	26_6_190	20_2_1	48_2_343	23_25_1	45_2_1	42_2_26	43_25_1	40_2_286	7_6_1	9_2_152	8_25_1	584_12_1	143_2_1	670_5_284	440_1_1	304_2_8	75_12_1	74_5_2	124_5_1	71_2_203	103_2_26	106_2_65	94_2_29	1025_2_160	10_25_1	786_25_17	967_2_222	907_2_234	38_2_1	30_2_178	943_12_221	123_6_152	510_6_271	126_25_1
150_2_65	1628_25_36	595_4_311	338_5_273	211_5_1	706_5_102	22_2_1	330_25_130	1028_1_973	1486_2_162	66_6_50	80_2_93	81_25_1	173_25_283	26_6_189	20_2_1	48_2_343	23_25_1	45_2_1	42_2_27	43_25_1	40_2_293	7_6_1	9_2_150	8_25_1	584_12_1	143_2_1	670_5_285	440_1_1	304_2_8	75_12_1	74_5_2	124_5_1	71_2_177	103_2_25	106_2_62	94_2_29	1025_2_158	10_25_1	786_25_20	967_2_228	907_2_241	38_2_1	30_2_181	943_12_203	123_6_148	510_6_258	126_25_1
150_2_63	1628_25_40	595_4_300	338_5_269	211_5_1	706_5_108	22_2_1	330_25_125	1028_1_938	1486_2_162	66_6_45	80_2_87	81_25_1	173_25_299	26_6_197	20_2_1	48_2_344	23_25_1	45_2_1	42_2_30	43_25_1	40_2_290	7_6_1	9_2_150	8_25_1	584_12_1	143_2_1	670_5_290	440_1_1	304_2_13	75_12_1	74_5_2	124_5_1	71_2_161	103_2_21	106_2_60	94_2_28	1025_2_157	10_25_1	786_25_19	967_2_225	907_2_225	38_2_1	30_2_193	943_12_205	123_6_138	510_6_265	126_25_1
150_2_72	1628_25_39	595_4_292	338_5_270	211_5_1	706_5_100	22_2_1	330_25_120	1028_1_959	1486_2_165	66_6_49	80_2_98	81_25_1	173_25_295	26_6_201	20_2_1	48_2_355	23_25_1	45_2_1	42_2_21	43_25_1	40_2_282	7_6_1	9_2_167	8_25_1	584_12_1	143_2_1	670_5_285	440_1_1	304_2_14	75_12_1	74_5_2	124_5_1	71_2_154	103_2_21	106_2_62	94_2_26	1025_2_149	10_25_1	786_25_25	967_2_206	907_2_226	38_2_1	30_2_195	943_12_193	123_6_146	510_6_268	126_25_1
150_2_75	1628_25_39	595_4_275	338_5_281	211_5_1	706_5_105	22_2_1	330_25_121	1028_1_951	1486_2_159	66_6_44	80_2_111	81_25_1	173_25_318	26_6_199	20_2_1	48_2_342	23_25_1	45_2_1	42_2_20	43_25_1	40_2_297	7_6_1	9_2_183	8_25_1	584_12_1	143_2_1	670_5_283	440_1_1	304_2_11	75_12_1	74_5_1	124_5_1	71_2_142	103_2_20	106_2_61	94_2_24	1025_2_140	10_25_1	786_25_30	967_2_217	907_2_218	38_2_1	30_2_203	943_12_174	123_6_164	510_6_280	126_25_1
150_2_77	1628_25_41	595_4_286	338_5_258	211_5_1	706_5_89	22_2_1	330_25_122	1028_1_943	1486_2_165	66_6_44	80_2_106	81_25_1	173_25_304	26_6_200	20_2_1	48_2_329	23_25_1	45_2_1	42_2_24	43_25_1	40_2_309	7_6_1	9_2_194	8_25_1	584_12_1	143_2_1	670_5_269	440_1_1	304_2_12	75_12_1	74_5_1	124_5_1	71_2_145	103_2_22	106_2_68	94_2_24	1025_2_139	10_25_1	786_25_36	967_2_225	907_2_200	38_2_1	30_2_192	943_12_168	123_6_173	510_6_276	126_25_1
150_2_82	1628_25_41	595_4_298	338_5_251	211_5_1	706_5_89	22_2_1	330_25_117	1028_1_926	1486_2_165	66_6_39	80_2_104	81_25_1	173_25_325	26_6_187	20_2_1	48_2_322	23_25_1	45_2_1	42_2_22	43_25_1	40_2_314	7_6_1	9_2_207	8_25_1	584_12_1	143_2_1	670_5_289	440_1_1	304_2_7	75_12_1	74_5_1	124_5_1	71_2_146	103_2_20	106_2_65	94_2_23	1025_2_138	10_25_1	786_25_32	967_2_220	907_2_183	38_2_1	30_2_190	943_12_167	123_6_193	510_6_273	126_25_1
150_2_82	1628_25_43	595_4_280	338_5_253	211_5_1	706_5_93	22_2_1	330_25_114	1028_1_891	1486_2_157	66_6_40	80_2_108	81_25_1	173_25_332	26_6_181	20_2_1	48_2_321	23_25_1	45_2_1	42_2_23	43_25_1	40_2_319	7_6_1	9_2_225	8_25_1	584_12_1	143_2_1	670_5_285	440_1_1	304_2_5	75_12_1	74_5_1	124_5_1	71_2_153	103_2_18	106_2_65	94_2_19	1025_2_135	10_25_1	786_25_33	967_2_232	907_2_166	38_2_1	30_2_194	943_12_153	123_6_215	510_6_274	126_25_1
150_2_76	1628_25_46	595_4_262	338_5_259	211_5_1	706_5_87	22_2_1	330_25_100	1028_1_898	1486_2_155	66_6_40	80_2_113	81_25_1	173_25_329	26_6_170	20_2_1	48_2_329	23_25_1	45_2_1	42_2_15	40_2_325	7_6_1	9_2_231	8_25_1	584_12_1	143_2_1	670_5_305	440_1_1	304_2_9	75_12_1	123_6_228	124_5_1	71_2_165	103_2_18	106_2_58	94_2_23	1025_2_135	10_25_1	786_25_38	967_2_238	907_2_152	38_2_1	30_2_188	943_12_146	510_6_265	126_25_1
150_2_79	1628_25_47	595_4_231	338_5_274	211_5_1	706_5_81	22_2_1	330_25_100	1028_1_874	1486_2_154	66_6_49	80_2_107	81_25_1	173_25_350	26_6_166	20_2_1	48_2_328	23_25_1	45_2_1	42_2_17	40_2_329	7_6_1	9_2_230	8_25_1	584_12_1	143_2_1	670_5_298	440_1_1	304_2_12	75_12_1	123_6_239	124_5_1	71_2_161	103_2_18	106_2_57	94_2_21	1025_2_145	10_25_1	786_25_37	967_2_249	907_2_150	38_2_1	30_2_178	943_12_125	510_6_261	126_25_1
150_2_71	1628_25_48	595_4_198	338_5_283	211_5_1	706_5_83	22_2_1	330_25_98	1028_1_928	1486_2_183	66_6_52	80_2_102	81_25_1	173_25_344	26_6_163	20_2_1	48_2_340	23_25_1	45_2_1	42_2_19	40_2_320	7_6_1	9_2_238	8_25_1	584_12_1	143_2_1	670_5_318	440_1_1	304_2_14	75_12_1	123_6_231	124_5_1	71_2_174	103_2_19	106_2_57	94_2_23	1025_2_140	10_25_1	786_25_35	967_2_257	907_2_142	38_2_1	30_2_184	943_12_114	510_6_245	126_25_1
150_2_72	1628_25_45	595_4_176	338_5_306	211_5_1	706_5_77	22_2_1	330_25_105	1028_1_1013	1486_2_187	66_6_51	80_2_102	81_25_1	173_25_337	26_6_174	20_2_1	48_2_330	23_25_1	45_2_1	42_2_16	40_2_322	7_6_1	9_2_238	8_25_1	584_12_1	143_2_1	670_5_310	440_1_1	304_2_17	75_12_1	123_6_226	124_5_1	71_2_182	103_2_18	106_2_61	94_2_23	1025_2_146	10_25_1	786_25_38	967_2_236	907_2_151	38_2_1	30_2_159	943_12_104	510_6_246	126_25_1
150_2_71	1628_25_41	595_4_209	338_5_314	211_5_1	706_5_74	22_2_1	330_25_95	1028_1_1086	1486_2_190	66_6_54	80_2_96	81_25_1	173_25_323	26_6_164	20_2_1	48_2_344	23_25_1	45_2_1	42_2_21	40_2_307	7_6_1	9_2_247	8_25_1	584_12_1	143_2_1	670_5_309	440_1_1	304_2_20	75_12_1	123_6_230	124_5_1	71_2_182	103_2_15	106_2_54	94_2_20	1025_2_150	10_25_1	786_25_34	967_2_224	907_2_156	38_2_1	30_2_151	943_12_90	510_6_231	126_25_1
150_2_78	1628_25_41	595_4_210	338_5_330	211_5_1	706_5_78	22_2_1	330_25_90	1028_1_1199	1486_2_191	66_6_56	80_2_88	81_25_1	173_25_325	26_6_166	20_2_1	48_2_328	23_25_1	45_2_1	42_2_22	40_2_331	7_6_1	9_2_258	8_25_1	584_12_1	143_2_1	670_5_305	440_1_1	304_2_22	75_12_1	123_6_234	124_5_1	71_2_181	103_2_13	106_2_61	94_2_17	1025_2_149	10_25_1	786_25_31	967_2_221	907_2_152	38_2_1	30_2_152	943_12_80	510_6_213	126_25_1
150_2_78	1628_25_40	595_4_278	338_5_323	211_5_1	706_5_78	22_2_1	330_25_79	1028_1_1287	1486_2_203	66_6_65	80_2_96	81_25_1	173_25_326	26_6_159	20_2_1	48_2_315	23_25_1	45_2_1	42_2_26	40_2_317	7_6_1	9_2_268	8_25_1	584_12_1	143_2_1	670_5_296	440_1_1	304_2_23	75_12_1	123_6_217	124_5_1	71_2_177	103_2_10	106_2_73	94_2_13	1025_2_137	10_25_1	786_25_29	967_2_219	907_2_147	38_2_1	30_2_145	943_12_72	510_6_216	126_25_1
150_2_77	1628_25_46	595_4_297	338_5_351	211_5_1	706_5_74	22_2_1	330_25_80	1028_1_1390	1486_2_199	66_6_62	80_2_92	81_25_1	173_25_321	26_6_156	20_2_1	48_2_311	23_25_1	45_2_1	42_2_30	40_2_325	7_6_1	9_2_248	8_25_1	584_12_1	143_2_1	670_5_288	440_1_1	304_2_21	75_12_1	123_6_212	124_5_1	71_2_193	103_2_11	106_2_71	94_2_10	1025_2_145	10_25_1	786_25_26	967_2_210	907_2_169	38_2_1	30_2_132	943_12_70	510_6_218	126_25_1
150_2_70	1628_25_46	595_4_383	338_5_358	211_5_1	706_5_77	22_2_1	330_25_80	1028_1_1459	1486_2_200	66_6_63	80_2_88	81_25_1	173_25_301	26_6_145	20_2_1	48_2_314	23_25_1	45_2_1	42_2_30	40_2_317	7_6_1	9_2_249	8_25_1	584_12_1	143_2_1	670_5_294	440_1_1	304_2_21	75_12_1	123_6_195	124_5_1	71_2_181	103_2_9	106_2_67	94_2_8	1025_2_153	10_25_1	786_25_28	967_2_219	907_2_164	38_2_1	30_2_126	943_12_81	510_6_218	126_25_1
150_2_71	1628_25_46	595_4_375	338_5_365	211_5_1	706_5_85	22_2_1	330_25_69	1028_1_1530	1486_2_211	66_6_66	80_2_90	81_25_1	173_25_304	26_6_147	20_2_1	48_2_293	23_25_1	45_2_1	42_2_28	40_2_313	7_6_1	9_2_260	8_25_1	584_12_1	143_2_1	670_5_298	440_1_1	304_2_17	75_12_1	123_6_193	124_5_1	71_2_194	103_2_11	106_2_60	94_2_8	1025_2_152	10_25_1	786_25_27	967_2_215	907_2_173	38_2_1	30_2_111	943_12_81	510_6_196	126_25_1
150_2_71	1628_25_38	595_4_427	338_5_353	211_5_1	706_5_87	22_2_1	330_25_64	1028_1_1495	1486_2_209	66_6_61	80_2_96	81_25_1	173_25_297	26_6_148	20_2_1	48_2_284	23_25_1	45_2_1	42_2_28	40_2_303	7_6_1	9_2_262	8_25_1	584_12_1	143_2_1	670_5_297	440_1_1	304_2_15	75_12_1	123_6_195	124_5_1	71_2_198	103_2_14	106_2_52	94_2_6	1025_2_160	10_25_1	786_25_27	967_2_213	907_2_186	38_2_1	30_2_100	943_12_96	510_6_199	126_25_1
150_2_70	1628_25_40	595_4_412	338_5_360	211_5_1	706_5_98	22_2_1	330_25_64	1028_1_1458	1486_2_199	66_6_64	80_2_97	81_25_1	173_25_271	26_6_133	20_2_1	48_2_278	23_25_1	45_2_1	42_2_26	40_2_305	7_6_1	9_2_265	8_25_1	584_12_1	143_2_1	670_5_300	440_1_1	304_2_13	75_12_1	123_6_183	124_5_1	71_2_201	103_2_16	106_2_57	94_2_7	1025_2_144	10_25_1	786_25_27	967_2_182	907_2_181	38_2_1	30_2_98	943_12_92	510_6_210	126_25_1
150_2_79	1628_25_31	595_4_466	338_5_336	211_5_1	706_5_99	22_2_1	330_25_63	1028_1_1463	1486_2_178	66_6_72	80_2_107	81_25_1	173_25_266	26_6_135	20_2_1	48_2_256	23_25_1	45_2_1	42_2_25	40_2_309	7_6_1	9_2_275	8_25_1	584_12_1	143_2_1	670_5_310	440_1_1	304_2_11	75_12_1	123_6_181	124_5_1	71_2_198	103_2_19	106_2_59	94_2_6	1025_2_149	10_25_1	786_25_28	967_2_168	907_2_181	38_2_1	30_2_80	943_12_86	510_6_193	126_25_1
150_2_68	1628_25_33	595_4_474	338_5_352	211_5_1	706_5_100	22_2_1	330_25_61	1028_1_1452	1486_2_180	66_6_76	80_2_101	81_25_1	173_25_255	26_6_136	20_2_1	48_2_245	23_25_1	45_2_1	42_2_32	40_2_309	7_6_1	9_2_276	8_25_1	584_12_1	143_2_1	670_5_330	440_1_1	304_2_10	75_12_1	123_6_179	124_5_1	71_2_210	103_2_19	106_2_60	94_2_4	1025_2_165	10_25_1	786_25_28	967_2_155	907_2_168	38_2_1	30_2_72	943_12_76	510_6_194	126_25_1
150_2_69	1628_25_24	595_4_515	338_5_340	211_5_1	706_5_106	22_2_1	330_25_54	1028_1_1435	1486_2_164	66_6_79	80_2_104	81_25_1	173_25_252	26_6_138	20_2_1	48_2_246	23_25_1	45_2_1	42_2_39	40_2_312	7_6_1	9_2_266	8_25_1	584_12_1	143_2_1	670_5_343	440_1_1	304_2_14	75_12_1	123_6_185	124_5_1	71_2_217	103_2_21	106_2_57	94_2_2	1025_2_175	10_25_1	786_25_27	967_2_146	907_2_166	38_2_1	30_2_72	943_12_57	510_6_179	126_25_1
150_2_64	1628_25_28	595_4_512	338_5_357	211_5_1	706_5_104	330_25_48	943_12_37	1486_2_172	66_6_87	80_2_114	81_25_1	173_25_236	26_6_130	20_2_1	48_2_239	23_25_1	42_2_47	40_2_309	7_6_1	9_2_269	8_25_1	584_12_1	143_2_1	670_5_355	440_1_1	304_2_19	75_12_1	123_6_207	124_5_1	71_2_221	103_2_21	106_2_50	1025_2_183	10_25_1	786_25_34	967_2_144	907_2_173	38_2_1	30_2_69	1028_1_1484	510_6_172	126_25_1
150_2_58	1628_25_26	595_4_587	338_5_327	211_5_1	706_5_106	330_25_49	943_12_24	1486_2_155	66_6_85	80_2_107	81_25_1	173_25_229	26_6_130	20_2_1	48_2_238	23_25_1	42_2_52	40_2_312	7_6_1	9_2_256	8_25_1	584_12_1	143_2_1	670_5_362	440_1_1	304_2_20	75_12_1	123_6_208	124_5_1	71_2_219	103_2_11	106_2_49	1025_2_175	10_25_1	786_25_34	967_2_137	907_2_162	38_2_1	30_2_72	1028_1_1541	510_6_172	126_25_1
150_2_62	1628_25_23	595_4_592	338_5_319	211_5_1	706_5_113	330_25_45	943_12_17	1486_2_150	66_6_87	80_2_109	81_25_1	173_25_212	26_6_135	20_2_1	48_2_222	23_25_1	42_2_48	40_2_291	7_6_1	9_2_270	8_25_1	584_12_1	143_2_1	670_5_382	440_1_1	304_2_21	75_12_1	123_6_221	124_5_1	71_2_242	103_2_10	106_2_53	1025_2_173	10_25_1	786_25_37	967_2_146	907_2_158	38_2_1	30_2_81	1028_1_1516	510_6_163	126_25_1
150_2_60	1628_25_23	595_4_651	338_5_298	211_5_1	706_5_111	330_25_44	943_12_18	1486_2_130	66_6_87	80_2_109	81_25_1	173_25_224	26_6_129	20_2_1	48_2_214	23_25_1	42_2_44	40_2_304	7_6_1	9_2_250	8_25_1	584_12_1	143_2_1	670_5_402	440_1_1	304_2_18	75_12_1	123_6_249	124_5_1	71_2_249	103_2_8	106_2_45	1025_2_173	10_25_1	786_25_32	967_2_155	907_2_138	38_2_1	30_2_86	1028_1_1409	510_6_173	126_25_1
150_2_64	1628_25_20	595_4_633	338_5_292	211_5_1	706_5_111	330_25_39	943_12_25	1486_2_123	66_6_82	80_2_114	81_25_1	173_25_223	26_6_129	20_2_1	48_2_206	23_25_1	42_2_51	40_2_325	7_6_1	9_2_235	8_25_1	584_12_1	143_2_1	670_5_415	440_1_1	304_2_18	75_12_1	123_6_254	124_5_1	71_2_260	103_2_7	106_2_49	1025_2_168	10_25_1	786_25_23	967_2_172	907_2_148	38_2_1	30_2_84	1028_1_1327	510_6_164	126_25_1
150_2_55	1628_25_25	595_4_642	338_5_288	211_5_1	706_5_122	330_25_39	943_12_34	1486_2_104	66_6_88	80_2_118	81_25_1	173_25_228	26_6_118	20_2_1	48_2_201	23_25_1	42_2_55	40_2_352	7_6_1	9_2_230	8_25_1	584_12_1	143_2_1	670_5_408	440_1_1	304_2_19	75_12_1	123_6_254	124_5_1	71_2_264	103_2_8	106_2_45	1025_2_153	10_25_1	786_25_20	967_2_185	907_2_133	38_2_1	30_2_82	1028_1_1285	510_6_152	126_25_1
150_2_43	1628_25_30	595_4_591	338_5_287	211_5_1	706_5_126	330_25_29	943_12_41	1486_2_98	66_6_89	80_2_122	81_25_1	173_25_209	26_6_109	20_2_1	48_2_199	23_25_1	42_2_61	40_2_370	7_6_1	9_2_221	8_25_1	584_12_1	143_2_1	670_5_427	440_1_1	304_2_18	75_12_1	123_6_266	124_5_1	71_2_263	103_2_4	106_2_45	1025_2_158	10_25_1	786_25_18	967_2_197	907_2_122	38_2_1	30_2_88	1028_1_1282	510_6_146	126_25_1
150_2_41	1628_25_34	595_4_558	338_5_285	211_5_1	706_5_128	330_25_31	943_12_46	1486_2_90	66_6_70	80_2_132	81_25_1	173_25_206	26_6_123	20_2_1	48_2_206	23_25_1	42_2_75	40_2_370	7_6_1	9_2_203	8_25_1	584_12_1	143_2_1	670_5_433	440_1_1	304_2_16	75_12_1	123_6_257	124_5_1	71_2_270	103_2_7	106_2_47	1025_2_148	10_25_1	786_25_14	967_2_212	907_2_111	38_2_1	30_2_99	1028_1_1362	510_6_140	126_25_1
150_2_48	1628_25_36	595_4_486	338_5_280	211_5_1	706_5_135	330_25_33	943_12_62	1486_2_89	66_6_67	80_2_128	81_25_1	173_25_193	26_6_144	20_2_1	48_2_206	23_25_1	42_2_81	40_2_384	7_6_1	9_2_189	8_25_1	584_12_1	143_2_1	670_5_436	440_1_1	304_2_12	75_12_1	123_6_261	124_5_1	71_2_278	103_2_7	106_2_26	1025_2_156	10_25_1	786_25_10	967_2_222	907_2_117	38_2_1	30_2_95	1028_1_1403	510_6_131	126_25_1
150_2_47	1628_25_38	595_4_390	338_5_280	211_5_1	706_5_133	330_25_31	943_12_69	1486_2_83	66_6_55	80_2_136	81_25_1	173_25_186	26_6_152	20_2_1	48_2_199	23_25_1	42_2_83	40_2_394	7_6_1	9_2_175	8_25_1	584_12_1	143_2_1	670_5_454	440_1_1	304_2_11	75_12_1	123_6_276	124_5_1	71_2_268	103_2_8	106_2_20	1025_2_151	10_25_1	786_25_7	967_2_239	907_2_121	38_2_1	30_2_95	1028_1_1449	510_6_126	126_25_1
150_2_50	1628_25_45	595_4_327	338_5_282	211_5_1	706_5_146	330_25_31	943_12_85	1486_2_70	66_6_53	80_2_145	81_25_1	173_25_180	26_6_174	20_2_1	48_2_206	23_25_1	42_2_82	40_2_402	7_6_1	9_2_155	8_25_1	584_12_1	143_2_1	670_5_446	440_1_1	304_2_8	75_12_1	123_6_269	124_5_1	71_2_267	103_2_10	106_2_23	1025_2_149	10_25_1	786_25_3	967_2_264	907_2_110	38_2_1	30_2_87	1028_1_1498	510_6_124	126_25_1
150_2_40	1628_25_49	595_4_337	338_5_270	211_5_1	706_5_153	330_25_33	943_12_90	1486_2_63	66_6_49	80_2_140	81_25_1	173_25_146	26_6_181	20_2_1	48_2_232	23_25_1	42_2_75	40_2_415	7_6_1	9_2_145	8_25_1	584_12_1	143_2_1	670_5_435	440_1_1	304_2_9	75_12_1	123_6_257	124_5_1	71_2_282	103_2_11	106_2_29	1025_2_145	10_25_1	786_25_2	967_2_275	907_2_104	38_2_1	30_2_85	1028_1_1475	510_6_118	126_25_1
150_2_43	1628_25_57	595_4_364	338_5_260	211_5_1	706_5_143	330_25_30	943_12_97	1486_2_60	66_6_53	80_2_148	81_25_1	173_25_134	26_6_171	20_2_1	48_2_228	23_25_1	42_2_77	40_2_428	7_6_1	9_2_134	8_25_1	584_12_1	143_2_1	670_5_433	440_1_1	304_2_10	75_12_1	123_6_239	124_5_1	71_2_280	103_2_13	106_2_27	1025_2_139	10_25_1	967_2_268	907_2_99	38_2_1	30_2_81	1028_1_1402	510_6_125
150_2_44	1628_25_61	595_4_406	338_5_259	211_5_1	706_5_147	330_25_28	943_12_98	1486_2_63	66_6_54	80_2_144	81_25_1	173_25_119	26_6_180	20_2_1	48_2_230	23_25_1	42_2_85	40_2_410	7_6_1	9_2_119	8_25_1	584_12_1	143_2_1	670_5_459	440_1_1	304_2_10	75_12_1	123_6_225	124_5_1	71_2_284	103_2_12	106_2_32	1025_2_134	10_25_1	967_2_266	907_2_102	38_2_1	30_2_82	1028_1_1337	510_6_105
150_2_48	1628_25_63	595_4_415	338_5_272	211_5_1	706_5_149	330_25_20	943_12_89	1486_2_80	66_6_62	80_2_152	81_25_1	173_25_114	26_6_188	20_2_1	48_2_233	23_25_1	42_2_104	40_2_398	7_6_1	9_2_126	8_25_1	584_12_1	143_2_1	670_5_470	440_1_1	304_2_10	75_12_1	123_6_231	124_5_1	71_2_280	103_2_13	106_2_25	1025_2_123	10_25_1	967_2_263	907_2_93	38_2_1	30_2_82	1028_1_1270	510_6_107
150_2_51	1628_25_69	595_4_419	338_5_266	211_5_1	706_5_153	330_25_24	943_12_77	1486_2_88	66_6_67	80_2_159	81_25_1	173_25_109	26_6_180	20_2_1	48_2_248	23_25_1	42_2_109	40_2_373	7_6_1	9_2_126	8_25_1	584_12_1	143_2_1	670_5_490	440_1_1	304_2_9	75_12_1	123_6_259	124_5_1	71_2_278	103_2_12	106_2_31	1025_2_116	10_25_1	967_2_260	907_2_83	38_2_1	30_2_85	1028_1_1189	510_6_107
150_2_53	1628_25_64	595_4_422	338_5_274	211_5_1	706_5_152	330_25_23	943_12_60	1486_2_100	66_6_71	80_2_167	81_25_1	173_25_118	26_6_183	20_2_1	48_2_266	23_25_1	42_2_100	40_2_371	7_6_1	9_2_126	8_25_1	584_12_1	143_2_1	670_5_486	440_1_1	304_2_6	75_12_1	123_6_260	124_5_1	71_2_276	103_2_12	106_2_28	1025_2_114	10_25_1	967_2_243	907_2_87	38_2_1	30_2_80	1028_1_1130	510_6_103
150_2_54	1628_25_65	595_4_384	338_5_292	211_5_1	706_5_145	330_25_19	943_12_60	1486_2_121	66_6_71	80_2_161	81_25_1	173_25_122	26_6_184	20_2_1	48_2_273	23_25_1	42_2_95	40_2_383	7_6_1	9_2_131	8_25_1	584_12_1	143_2_1	670_5_488	440_1_1	304_2_4	75_12_1	123_6_269	124_5_1	71_2_288	103_2_13	106_2_27	1025_2_119	10_25_1	967_2_242	907_2_89	38_2_1	30_2_78	1028_1_995	510_6_106
150_2_57	1628_25_70	595_4_350	338_5_288	211_5_1	706_5_152	330_25_19	943_12_52	1486_2_128	66_6_68	80_2_162	81_25_1	173_25_114	26_6_188	20_2_1	48_2_284	23_25_1	42_2_96	40_2_380	7_6_1	9_2_146	8_25_1	584_12_1	143_2_1	670_5_490	440_1_1	304_2_2	75_12_1	123_6_271	124_5_1	71_2_289	103_2_13	106_2_27	1025_2_129	10_25_1	967_2_244	907_2_86	38_2_1	30_2_85	1028_1_858	510_6_112
150_2_60	1628_25_75	595_4_294	338_5_319	211_5_1	706_5_162	330_25_21	943_12_41	1486_2_135	66_6_78	80_2_164	81_25_1	173_25_129	26_6_176	20_2_1	48_2_289	23_25_1	42_2_100	40_2_375	7_6_1	9_2_171	8_25_1	584_12_1	143_2_1	670_5_493	440_1_1	304_2_4	75_12_1	123_6_291	124_5_1	71_2_287	103_2_15	106_2_26	1025_2_136	10_25_1	967_2_211	907_2_89	38_2_1	30_2_83	1028_1_755	510_6_116
150_2_56	1628_25_78	595_4_262	338_5_318	211_5_1	706_5_166	330_25_22	943_12_34	1486_2_143	66_6_76	80_2_173	81_25_1	173_25_132	26_6_176	20_2_1	48_2_281	23_25_1	42_2_106	40_2_385	7_6_1	9_2_200	8_25_1	584_12_1	143_2_1	670_5_468	440_1_1	304_2_6	75_12_1	123_6_313	124_5_1	71_2_296	103_2_13	106_2_31	1025_2_147	10_25_1	967_2_209	907_2_95	38_2_1	30_2_91	1028_1_699	510_6_115
150_2_54	1628_25_79	595_4_267	338_5_323	211_5_1	706_5_169	330_25_26	943_12_32	1486_2_164	66_6_69	80_2_177	81_25_1	173_25_133	26_6_181	20_2_1	48_2_282	23_25_1	42_2_93	40_2_404	7_6_1	9_2_207	8_25_1	584_12_1	143_2_1	670_5_462	440_1_1	304_2_5	75_12_1	123_6_315	124_5_1	71_2_307	103_2_14	106_2_33	1025_2_160	10_25_1	967_2_207	907_2_85	38_2_1	30_2_96	1028_1_677	510_6_116
150_2_62	1628_25_81	595_4_264	338_5_326	211_5_1	706_5_169	330_25_27	943_12_32	1486_2_161	66_6_69	80_2_187	81_25_1	173_25_136	26_6_178	20_2_1	48_2_282	23_25_1	42_2_98	40_2_414	7_6_1	9_2_215	8_25_1	584_12_1	143_2_1	670_5_456	440_1_1	304_2_7	75_12_1	123_6_343	124_5_1	71_2_305	103_2_16	106_2_34	1025_2_164	10_25_1	967_2_195	907_2_84	38_2_1	30_2_94	1028_1_655	510_6_114
150_2_67	1628_25_83	595_4_243	338_5_341	211_5_1	706_5_170	330_25_31	943_12_28	1486_2_171	66_6_65	80_2_189	81_25_1	173_25_146	26_6_180	20_2_1	48_2_284	23_25_1	42_2_101	40_2_413	7_6_1	9_2_222	8_25_1	584_12_1	143_2_1	670_5_449	440_1_1	304_2_7	75_12_1	123_6_350	124_5_1	71_2_310	103_2_19	106_2_35	1025_2_171	10_25_1	967_2_197	907_2_86	38_2_1	30_2_95	1028_1_686	510_6_112
150_2_58	1628_25_75	595_4_209	338_5_344	211_5_1	706_5_164	330_25_35	943_12_35	1486_2_174	66_6_70	80_2_194	81_25_1	173_25_148	26_6_179	20_2_1	48_2_296	23_25_1	42_2_108	40_2_422	7_6_1	9_2_224	8_25_1	584_12_1	143_2_1	670_5_422	440_1_1	304_2_8	75_12_1	123_6_366	124_5_1	71_2_299	103_2_16	106_2_25	1025_2_185	10_25_1	967_2_196	907_2_90	38_2_1	30_2_91	1028_1_718	510_6_97
150_2_49	1628_25_73	595_4_172	338_5_379	211_5_1	706_5_154	330_25_31	943_12_32	1486_2_172	66_6_79	80_2_194	81_25_1	173_25_150	26_6_176	20_2_1	48_2_294	23_25_1	42_2_104	40_2_431	7_6_1	9_2_235	8_25_1	584_12_1	143_2_1	670_5_419	440_1_1	304_2_11	75_12_1	123_6_376	124_5_1	71_2_302	103_2_12	106_2_21	1025_2_181	10_25_1	967_2_186	907_2_103	38_2_1	30_2_91	1028_1_825	510_6_92
150_2_38	1628_25_76	595_4_152	338_5_388	211_5_1	706_5_144	330_25_30	943_12_36	1486_2_172	66_6_84	80_2_195	81_25_1	173_25_152	26_6_182	20_2_1	48_2_300	23_25_1	42_2_99	40_2_438	7_6_1	9_2_241	8_25_1	584_12_1	143_2_1	670_5_425	440_1_1	304_2_11	75_12_1	123_6_393	124_5_1	71_2_307	103_2_16	106_2_20	1025_2_178	10_25_1	967_2_182	907_2_104	38_2_1	30_2_89	1028_1_874	510_6_89
150_2_39	1628_25_76	595_4_166	338_5_395	211_5_1	706_5_133	330_25_30	943_12_39	1486_2_175	66_6_86	80_2_191	81_25_1	173_25_161	26_6_183	20_2_1	48_2_293	23_25_1	42_2_103	40_2_443	7_6_1	9_2_241	8_25_1	584_12_1	143_2_1	670_5_418	440_1_1	304_2_6	75_12_1	123_6_394	124_5_1	71_2_304	103_2_13	106_2_20	1025_2_177	10_25_1	967_2_182	907_2_106	38_2_1	30_2_87	1028_1_987	510_6_76
150_2_37	1628_25_71	595_4_156	338_5_400	211_5_1	706_5_133	330_25_25	943_12_52	1486_2_173	66_6_81	80_2_210	81_25_1	173_25_169	26_6_190	20_2_1	48_2_280	23_25_1	42_2_101	40_2_468	7_6_1	9_2_231	8_25_1	584_12_1	143_2_1	670_5_416	440_1_1	304_2_8	75_12_1	123_6_391	124_5_1	71_2_301	103_2_10	106_2_16	1025_2_179	10_25_1	967_2_166	907_2_103	38_2_1	30_2_80	1028_1_1101	510_6_78
150_2_41	1628_25_63	595_4_177	338_5_406	211_5_1	706_5_126	330_25_30	943_12_58	1486_2_174	66_6_81	80_2_203	81_25_1	173_25_174	26_6_184	20_2_1	48_2_261	23_25_1	42_2_100	40_2_467	7_6_1	9_2_213	8_25_1	584_12_1	143_2_1	670_5_416	440_1_1	304_2_9	75_12_1	123_6_397	124_5_1	71_2_299	103_2_9	106_2_14	1025_2_160	10_25_1	967_2_163	907_2_103	38_2_1	30_2_84	1028_1_1231	510_6_66
150_2_42	1628_25_65	595_4_175	338_5_402	211_5_1	706_5_125	330_25_31	943_12_75	1486_2_182	66_6_83	80_2_177	81_25_1	173_25_182	26_6_187	20_2_1	48_2_243	23_25_1	42_2_103	40_2_465	7_6_1	9_2_213	8_25_1	584_12_1	143_2_1	670_5_416	440_1_1	304_2_9	75_12_1	123_6_401	124_5_1	71_2_302	103_2_11	106_2_13	1025_2_153	10_25_1	967_2_160	907_2_104	38_2_1	30_2_81	1028_1_1273	510_6_69
150_2_33	1628_25_65	595_4_185	338_5_409	211_5_1	706_5_133	330_25_30	943_12_85	1486_2_189	66_6_75	80_2_164	81_25_1	173_25_171	26_6_187	20_2_1	48_2_235	23_25_1	42_2_104	40_2_469	7_6_1	9_2_211	8_25_1	584_12_1	143_2_1	670_5_403	440_1_1	304_2_10	75_12_1	123_6_391	124_5_1	71_2_308	103_2_12	106_2_13	1025_2_134	10_25_1	967_2_151	907_2_109	38_2_1	30_2_70	1028_1_1367	510_6_65
150_2_25	1628_25_61	595_4_202	338_5_402	211_5_1	706_5_125	330_25_31	943_12_85	1486_2_188	66_6_73	80_2_157	81_25_1	173_25_168	26_6_192	20_2_1	48_2_246	23_25_1	42_2_113	40_2_472	7_6_1	9_2_226	8_25_1	584_12_1	143_2_1	670_5_382	440_1_1	304_2_11	75_12_1	123_6_384	124_5_1	71_2_338	103_2_12	106_2_9	1025_2_140	10_25_1	967_2_144	907_2_100	38_2_1	30_2_61	1028_1_1346	510_6_62
150_2_19	1628_25_52	595_4_242	338_5_396	211_5_1	706_5_115	330_25_32	943_12_81	1486_2_183	66_6_78	80_2_162	81_25_1	173_25_168	26_6_187	20_2_1	48_2_245	23_25_1	42_2_105	40_2_462	7_6_1	9_2_225	8_25_1	584_12_1	143_2_1	670_5_398	440_1_1	304_2_11	75_12_1	123_6_378	124_5_1	71_2_344	103_2_14	106_2_7	1025_2_136	10_25_1	967_2_147	907_2_100	38_2_1	30_2_56	1028_1_1279	510_6_62
150_2_20	1628_25_46	595_4_261	338_5_405	211_5_1	706_5_110	330_25_27	943_12_67	1486_2_194	66_6_81	80_2_155	81_25_1	173_25_172	26_6_184	20_2_1	48_2_251	23_25_1	42_2_106	40_2_452	7_6_1	9_2_223	8_25_1	584_12_1	143_2_1	670_5_414	440_1_1	304_2_7	75_12_1	123_6_384	124_5_1	71_2_336	103_2_15	106_2_8	1025_2_147	10_25_1	967_2_148	907_2_105	38_2_1	30_2_52	1028_1_1158	510_6_68
150_2_18	1628_25_50	595_4_329	338_5_410	211_5_1	706_5_115	330_25_24	943_12_58	1486_2_191	66_6_81	80_2_157	81_25_1	173_25_130	26_6_181	20_2_1	48_2_247	23_25_1	42_2_100	40_2_454	7_6_1	9_2_229	8_25_1	584_12_1	143_2_1	670_5_413	440_1_1	304_2_7	75_12_1	123_6_387	124_5_1	71_2_344	103_2_12	106_2_12	1025_2_152	10_25_1	967_2_132	907_2_106	38_2_1	30_2_49	1028_1_1095	510_6_67
150_2_19	1628_25_43	595_4_357	338_5_403	211_5_1	706_5_116	330_25_19	943_12_41	1486_2_173	66_6_84	80_2_149	81_25_1	173_25_117	26_6_181	20_2_1	48_2_245	23_25_1	42_2_99	40_2_466	7_6_1	9_2_214	8_25_1	584_12_1	143_2_1	670_5_451	440_1_1	304_2_7	75_12_1	123_6_372	124_5_1	71_2_353	103_2_11	106_2_13	1025_2_150	10_25_1	967_2_124	907_2_102	38_2_1	30_2_45	1028_1_1074	510_6_74
150_2_20	1628_25_42	595_4_393	338_5_399	211_5_1	706_5_110	330_25_10	943_12_43	1486_2_176	66_6_81	80_2_156	81_25_1	173_25_108	26_6_173	20_2_1	48_2_261	23_25_1	42_2_89	40_2_473	7_6_1	9_2_246	8_25_1	584_12_1	143_2_1	670_5_467	440_1_1	304_2_6	75_12_1	123_6_361	124_5_1	71_2_351	103_2_10	106_2_15	1025_2_154	10_25_1	967_2_111	907_2_115	38_2_1	30_2_44	1028_1_1072	510_6_76
150_2_26	1628_25_39	595_4_367	338_5_377	211_5_1	706_5_116	330_25_6	943_12_31	1486_2_164	66_6_94	80_2_149	81_25_1	173_25_106	26_6_166	20_2_1	48_2_263	23_25_1	42_2_87	40_2_454	7_6_1	9_2_251	8_25_1	584_12_1	143_2_1	670_5_465	440_1_1	304_2_4	75_12_1	123_6_338	124_5_1	71_2_366	103_2_9	106_2_19	1025_2_150	10_25_1	967_2_127	907_2_129	38_2_1	30_2_46	1028_1_1128	510_6_64
150_2_29	1628_25_39	595_4_353	338_5_366	211_5_1	706_5_115	330_25_7	943_12_37	1486_2_163	66_6_104	80_2_153	81_25_1	173_25_90	26_6_152	20_2_1	48_2_292	23_25_1	42_2_86	40_2_460	7_6_1	9_2_246	8_25_1	584_12_1	143_2_1	670_5_453	440_1_1	304_2_3	75_12_1	123_6_336	124_5_1	71_2_387	103_2_9	106_2_17	1025_2_165	10_25_1	967_2_126	907_2_116	38_2_1	30_2_55	1028_1_1175	510_6_61
150_2_26	1628_25_38	595_4_287	338_5_358	211_5_1	706_5_117	330_25_5	943_12_39	1486_2_165	66_6_104	80_2_160	81_25_1	173_25_90	26_6_145	20_2_1	48_2_305	23_25_1	42_2_83	40_2_452	7_6_1	9_2_227	8_25_1	584_12_1	143_2_1	670_5_458	440_1_1	304_2_2	75_12_1	123_6_333	124_5_1	71_2_386	103_2_7	106_2_23	1025_2_171	10_25_1	967_2_143	907_2_125	38_2_1	30_2_57	1028_1_1244	510_6_55
150_2_29	1628_25_40	595_4_275	338_5_336	211_5_1	706_5_113	330_25_5	943_12_33	1486_2_169	66_6_108	80_2_170	81_25_1	173_25_80	26_6_154	20_2_1	48_2_327	23_25_1	42_2_91	40_2_446	7_6_1	9_2_208	8_25_1	584_12_1	143_2_1	670_5_441	440_1_1	304_2_3	75_12_1	123_6_339	124_5_1	71_2_381	103_2_6	106_2_25	1025_2_175	10_25_1	967_2_138	907_2_131	38_2_1	30_2_63	1028_1_1284	510_6_51
150_2_28	1628_25_35	595_4_225	338_5_344	211_5_1	706_5_120	330_25_7	943_12_29	1486_2_169	66_6_117	80_2_148	81_25_1	173_25_72	26_6_155	20_2_1	48_2_327	23_25_1	42_2_87	40_2_429	7_6_1	9_2_201	8_25_1	584_12_1	143_2_1	670_5_446	440_1_1	304_2_3	75_12_1	123_6_361	124_5_1	71_2_389	103_2_4	106_2_30	1025_2_190	10_25_1	967_2_140	907_2_136	38_2_1	30_2_64	1028_1_1329	510_6_42
150_2_28	1628_25_32	595_4_213	338_5_350	211_5_1	706_5_130	330_25_5	943_12_28	1486_2_182	66_6_105	80_2_142	81_25_1	173_25_65	26_6_153	20_2_1	48_2_332	23_25_1	42_2_83	40_2_424	7_6_1	9_2_195	8_25_1	584_12_1	143_2_1	670_5_446	440_1_1	304_2_3	75_12_1	123_6_391	124_5_1	71_2_376	103_2_5	106_2_30	1025_2_206	10_25_1	967_2_153	907_2_144	38_2_1	30_2_68	1028_1_1345	510_6_44
150_2_35	1628_25_35	595_4_213	338_5_355	211_5_1	706_5_132	330_25_4	943_12_22	1486_2_189	66_6_118	80_2_138	81_25_1	173_25_65	26_6_139	20_2_1	48_2_332	23_25_1	42_2_93	40_2_420	7_6_1	9_2_193	8_25_1	584_12_1	143_2_1	670_5_434	440_1_1	304_2_6	75_12_1	123_6_403	124_5_1	71_2_382	103_2_5	106_2_30	1025_2_216	10_25_1	967_2_148	907_2_144	38_2_1	30_2_66	1028_1_1347	510_6_37
150_2_35	1628_25_38	595_4_205	338_5_356	211_5_1	706_5_132	330_25_1	943_12_18	1486_2_191	66_6_123	80_2_142	81_25_1	173_25_73	26_6_145	20_2_1	48_2_325	23_25_1	42_2_102	40_2_425	7_6_1	9_2_193	8_25_1	584_12_1	143_2_1	670_5_444	440_1_1	304_2_6	75_12_1	123_6_414	124_5_1	71_2_379	103_2_4	106_2_31	1025_2_220	10_25_1	967_2_139	907_2_138	38_2_1	30_2_64	1028_1_1262	510_6_36
150_2_34	1628_25_40	595_4_203	338_5_375	211_5_1	706_5_134	1028_1_1235	1486_2_206	66_6_121	80_2_144	81_25_1	173_25_76	26_6_145	20_2_1	48_2_312	23_25_1	42_2_102	40_2_429	7_6_1	9_2_183	8_25_1	584_12_1	143_2_1	670_5_463	440_1_1	304_2_4	75_12_1	123_6_408	124_5_1	71_2_376	103_2_5	106_2_29	1025_2_238	967_2_144	907_2_141	38_2_1	30_2_64	943_12_16	510_6_34
150_2_37	1628_25_42	595_4_198	338_5_374	211_5_1	706_5_134	1028_1_1172	1486_2_206	66_6_125	80_2_152	81_25_1	173_25_87	26_6_151	20_2_1	48_2_312	23_25_1	42_2_105	40_2_438	7_6_1	9_2_177	8_25_1	584_12_1	143_2_1	670_5_453	440_1_1	304_2_3	75_12_1	123_6_399	124_5_1	71_2_368	103_2_6	106_2_33	1025_2_258	967_2_142	907_2_139	38_2_1	30_2_65	943_12_14	510_6_27
150_2_29	1628_25_44	595_4_199	338_5_374	211_5_1	706_5_133	1028_1_1080	1486_2_219	66_6_129	80_2_149	81_25_1	173_25_100	26_6_162	20_2_1	48_2_310	23_25_1	42_2_89	40_2_431	7_6_1	9_2_171	8_25_1	584_12_1	143_2_1	670_5_465	440_1_1	304_2_5	75_12_1	123_6_392	124_5_1	71_2_365	103_2_7	106_2_34	1025_2_255	967_2_150	907_2_140	38_2_1	30_2_60	943_12_14	510_6_26
150_2_28	1628_25_47	595_4_220	338_5_371	211_5_1	706_5_134	1028_1_1049	1486_2_215	66_6_125	80_2_159	81_25_1	173_25_101	26_6_165	20_2_1	48_2_319	23_25_1	42_2_71	40_2_449	7_6_1	9_2_174	8_25_1	584_12_1	143_2_1	670_5_456	440_1_1	304_2_4	75_12_1	123_6_390	124_5_1	71_2_352	103_2_8	106_2_31	1025_2_253	967_2_150	907_2_144	38_2_1	30_2_55	943_12_15	510_6_24
150_2_25	1628_25_46	595_4_238	338_5_349	211_5_1	706_5_131	1028_1_1002	1486_2_208	66_6_129	80_2_170	81_25_1	173_25_113	26_6_168	20_2_1	48_2_284	23_25_1	42_2_67	40_2_448	7_6_1	9_2_175	8_25_1	584_12_1	143_2_1	670_5_466	440_1_1	304_2_4	75_12_1	123_6_390	124_5_1	71_2_348	103_2_9	106_2_28	1025_2_258	967_2_149	907_2_146	38_2_1	30_2_53	943_12_20	510_6_20
150_2_24	1628_25_46	595_4_234	338_5_355	211_5_1	706_5_139	1028_1_986	1486_2_204	66_6_128	80_2_166	81_25_1	173_25_116	26_6_166	20_2_1	48_2_284	23_25_1	42_2_75	40_2_451	7_6_1	9_2_171	8_25_1	584_12_1	143_2_1	670_5_456	440_1_1	304_2_4	75_12_1	123_6_379	124_5_1	71_2_340	103_2_7	106_2_30	1025_2_250	967_2_154	907_2_145	38_2_1	30_2_62	943_12_31	510_6_21
150_2_23	1628_25_44	595_4_236	338_5_341	211_5_1	706_5_128	1028_1_996	1486_2_207	66_6_124	80_2_161	81_25_1	173_25_111	26_6_172	20_2_1	48_2_286	23_25_1	42_2_75	40_2_450	7_6_1	9_2_170	8_25_1	584_12_1	143_2_1	670_5_457	440_1_1	304_2_6	75_12_1	123_6_392	124_5_1	71_2_336	103_2_7	106_2_25	1025_2_255	967_2_173	907_2_149	38_2_1	30_2_57	943_12_30	510_6_23
150_2_26	1628_25_46	595_4_255	338_5_337	211_5_1	706_5_117	1028_1_963	1486_2_213	66_6_123	80_2_155	81_25_1	173_25_90	26_6_173	20_2_1	48_2_286	23_25_1	42_2_72	40_2_461	7_6_1	9_2_165	8_25_1	584_12_1	143_2_1	670_5_466	440_1_1	304_2_4	75_12_1	123_6_395	124_5_1	71_2_326	103_2_5	106_2_25	1025_2_241	967_2_188	907_2_148	38_2_1	30_2_49	943_12_32	510_6_24
150_2_27	1628_25_50	595_4_276	338_5_342	211_5_1	706_5_113	1028_1_937	1486_2_224	66_6_127	80_2_154	81_25_1	173_25_90	26_6_175	20_2_1	48_2_289	23_25_1	42_2_62	40_2_446	7_6_1	9_2_158	8_25_1	584_12_1	143_2_1	670_5_445	440_1_1	304_2_4	75_12_1	123_6_411	124_5_1	71_2_335	103_2_6	106_2_24	1025_2_240	967_2_213	907_2_157	38_2_1	30_2_49	943_12_29	510_6_24
150_2_36	1628_25_53	595_4_283	338_5_338	211_5_1	706_5_111	1028_1_944	1486_2_234	66_6_135	80_2_137	81_25_1	173_25_89	26_6_178	20_2_1	48_2_298	23_25_1	42_2_56	40_2_437	7_6_1	9_2_160	8_25_1	584_12_1	143_2_1	670_5_442	440_1_1	304_2_5	75_12_1	123_6_417	124_5_1	71_2_328	103_2_8	106_2_29	1025_2_232	967_2_196	907_2_153	38_2_1	30_2_45	943_12_22	510_6_24
150_2_39	1628_25_60	595_4_289	338_5_325	211_5_1	706_5_116	1028_1_897	1486_2_237	66_6_123	80_2_127	81_25_1	173_25_93	26_6_167	20_2_1	48_2_307	23_25_1	42_2_42	40_2_443	7_6_1	9_2_155	8_25_1	584_12_1	143_2_1	670_5_447	440_1_1	304_2_4	75_12_1	123_6_415	124_5_1	71_2_327	103_2_5	106_2_27	1025_2_230	967_2_204	907_2_168	38_2_1	30_2_42	943_12_25	510_6_23
150_2_36	1628_25_64	595_4_275	338_5_318	211_5_1	706_5_99	1028_1_896	1486_2_255	66_6_136	80_2_124	81_25_1	173_25_98	26_6_163	20_2_1	48_2_329	23_25_1	42_2_48	40_2_440	7_6_1	9_2_165	8_25_1	584_12_1	143_2_1	670_5_426	440_1_1	304_2_1	75_12_1	123_6_415	124_5_1	71_2_313	103_2_7	106_2_26	1025_2_244	967_2_194	907_2_163	38_2_1	30_2_41	943_12_23	510_6_22
150_2_31	1628_25_69	595_4_271	338_5_306	211_5_1	706_5_94	1028_1_931	1486_2_261	66_6_137	80_2_124	81_25_1	173_25_95	26_6_170	20_2_1	48_2_334	23_25_1	42_2_51	40_2_425	7_6_1	9_2_171	8_25_1	584_12_1	143_2_1	304_2_1	440_1_1	670_5_425	75_12_1	123_6_412	124_5_1	71_2_311	103_2_9	106_2_25	1025_2_248	967_2_187	907_2_162	38_2_1	30_2_39	943_12_29	510_6_20
150_2_31	1628_25_70	595_4_251	338_5_309	211_5_1	706_5_92	1028_1_1039	1486_2_258	66_6_139	80_2_128	81_25_1	173_25_100	26_6_166	20_2_1	48_2_329	23_25_1	42_2_51	40_2_437	7_6_1	9_2_191	8_25_1	584_12_1	143_2_1	304_2_1	440_1_1	670_5_417	75_12_1	123_6_423	124_5_1	71_2_303	103_2_6	106_2_24	1025_2_253	967_2_202	907_2_159	38_2_1	30_2_38	943_12_21	510_6_19
150_2_25	1628_25_71	595_4_227	338_5_325	211_5_1	706_5_99	1028_1_1101	1486_2_260	66_6_141	80_2_118	81_25_1	173_25_100	26_6_162	20_2_1	48_2_333	23_25_1	42_2_52	40_2_403	7_6_1	9_2_186	8_25_1	584_12_1	143_2_1	304_2_1	440_1_1	670_5_429	75_12_1	123_6_418	124_5_1	71_2_330	103_2_4	106_2_24	1025_2_255	967_2_216	907_2_164	38_2_1	30_2_36	943_12_14	510_6_13
150_2_23	1628_25_73	595_4_207	338_5_315	211_5_1	706_5_115	1028_1_1178	1486_2_259	66_6_149	80_2_118	81_25_1	173_25_106	26_6_172	20_2_1	48_2_368	23_25_1	42_2_50	40_2_422	7_6_1	9_2_191	8_25_1	584_12_1	143_2_1	304_2_1	440_1_1	670_5_417	75_12_1	123_6_417	124_5_1	71_2_337	103_2_4	106_2_28	1025_2_248	967_2_215	907_2_167	38_2_1	30_2_32	943_12_12	510_6_12
150_2_25	1628_25_75	595_4_216	338_5_307	211_5_1	706_5_116	1028_1_1241	1486_2_234	66_6_153	80_2_123	81_25_1	173_25_114	26_6_162	20_2_1	48_2_381	23_25_1	42_2_55	40_2_419	7_6_1	9_2_194	8_25_1	584_12_1	143_2_1	304_2_1	440_1_1	670_5_409	75_12_1	123_6_414	124_5_1	71_2_321	103_2_1	106_2_33	1025_2_243	967_2_226	907_2_168	38_2_1	30_2_28	943_12_10	510_6_12
150_2_30	1628_25_80	595_4_215	338_5_314	211_5_1	706_5_110	1028_1_1290	1486_2_252	66_6_157	80_2_125	81_25_1	173_25_120	26_6_173	20_2_1	48_2_396	23_25_1	42_2_59	40_2_435	7_6_1	9_2_207	8_25_1	584_12_1	143_2_1	304_2_1	440_1_1	670_5_393	75_12_1	123_6_394	124_5_1	71_2_291	103_2_1	106_2_31	1025_2_237	967_2_225	907_2_189	38_2_1	30_2_28	943_12_7	510_6_13
150_2_31	1628_25_92	595_4_241	338_5_308	211_5_1	706_5_129	1028_1_1321	1486_2_230	66_6_168	80_2_123	81_25_1	173_25_120	26_6_174	20_2_1	48_2_413	23_25_1	42_2_66	40_2_440	7_6_1	9_2_196	8_25_1	584_12_1	143_2_1	304_2_1	440_1_1	670_5_373	75_12_1	123_6_375	124_5_1	71_2_273	106_2_24	1025_2_229	967_2_223	907_2_186	38_2_1	30_2_31	943_12_7	510_6_12
150_2_33	1628_25_92	595_4_242	338_5_304	211_5_1	706_5_117	1028_1_1387	1486_2_210	66_6_166	80_2_123	81_25_1	173_25_114	26_6_177	20_2_1	48_2_429	23_25_1	42_2_70	40_2_434	7_6_1	9_2_208	8_25_1	584_12_1	143_2_1	304_2_1	440_1_1	670_5_368	75_12_1	123_6_380	124_5_1	71_2_280	106_2_24	1025_2_226	967_2_214	907_2_191	38_2_1	30_2_23	943_12_3	510_6_11
150_2_32	1628_25_100	595_4_241	338_5_325	211_5_1	706_5_131	1028_1_1365	1486_2_202	66_6_187	80_2_123	81_25_1	173_25_116	26_6_173	20_2_1	48_2_419	23_25_1	42_2_78	40_2_447	7_6_1	9_2_197	8_25_1	584_12_1	143_2_1	304_2_1	440_1_1	670_5_355	75_12_1	123_6_355	124_5_1	71_2_271	106_2_29	1025_2_228	967_2_215	907_2_197	38_2_1	30_2_20	943_12_3	510_6_14
150_2_35	1628_25_111	595_4_227	338_5_323	211_5_1	706_5_136	1028_1_1384	1486_2_212	66_6_188	80_2_134	81_25_1	173_25_120	26_6_173	20_2_1	48_2_417	23_25_1	42_2_73	40_2_441	7_6_1	9_2_205	8_25_1	584_12_1	143_2_1	304_2_1	440_1_1	670_5_339	75_12_1	123_6_351	124_5_1	71_2_275	106_2_25	1025_2_226	967_2_210	907_2_203	38_2_1	30_2_19	943_12_2	510_6_16
150_2_35	1628_25_117	595_4_203	338_5_348	211_5_1	706_5_141	1486_2_213	66_6_201	80_2_154	81_25_1	173_25_124	26_6_160	20_2_1	48_2_405	23_25_1	42_2_63	40_2_449	7_6_1	9_2_200	8_25_1	143_2_1	304_2_1	440_1_1	670_5_341	123_6_353	124_5_1	71_2_268	106_2_31	1025_2_235	967_2_196	907_2_196	38_2_1	30_2_17	1028_1_1288	510_6_18
150_2_41	1628_25_115	595_4_195	338_5_358	211_5_1	706_5_142	1486_2_215	66_6_205	80_2_160	81_25_1	173_25_129	26_6_156	20_2_1	48_2_402	23_25_1	42_2_55	40_2_423	7_6_1	9_2_193	8_25_1	143_2_1	304_2_1	440_1_1	670_5_341	123_6_322	124_5_1	71_2_273	106_2_33	1025_2_242	967_2_206	907_2_213	38_2_1	30_2_18	1028_1_1274	510_6_17
150_2_45	1628_25_116	595_4_194	338_5_357	211_5_1	706_5_118	1486_2_226	66_6_200	80_2_147	81_25_1	173_25_127	26_6_160	20_2_1	48_2_417	23_25_1	42_2_49	40_2_437	7_6_1	9_2_188	8_25_1	143_2_1	304_2_1	440_1_1	670_5_331	123_6_340	124_5_1	71_2_273	106_2_29	1025_2_254	967_2_199	907_2_212	38_2_1	30_2_21	1028_1_1187	510_6_17
150_2_48	1628_25_110	595_4_214	338_5_349	211_5_1	706_5_134	1486_2_228	66_6_200	80_2_149	81_25_1	173_25_121	26_6_146	20_2_1	48_2_416	23_25_1	42_2_47	40_2_435	7_6_1	9_2_182	8_25_1	143_2_1	304_2_1	440_1_1	670_5_337	123_6_325	124_5_1	71_2_262	106_2_26	1025_2_249	967_2_214	907_2_212	38_2_1	30_2_22	1028_1_1163	510_6_20
150_2_48	1628_25_106	595_4_195	338_5_366	211_5_1	706_5_140	1486_2_220	66_6_199	80_2_147	81_25_1	173_25_128	26_6_156	20_2_1	48_2_429	23_25_1	42_2_41	40_2_443	7_6_1	9_2_178	8_25_1	143_2_1	304_2_1	440_1_1	670_5_331	123_6_331	124_5_1	71_2_245	106_2_16	1025_2_248	967_2_225	907_2_201	38_2_1	30_2_24	1028_1_1091	510_6_21
150_2_53	1628_25_111	595_4_200	338_5_348	211_5_1	706_5_134	1486_2_212	66_6_189	80_2_142	81_25_1	173_25_132	26_6_155	20_2_1	48_2_418	23_25_1	42_2_27	40_2_471	7_6_1	9_2_192	8_25_1	143_2_1	304_2_1	440_1_1	670_5_327	123_6_330	124_5_1	71_2_246	106_2_10	1025_2_260	967_2_223	907_2_208	38_2_1	30_2_22	1028_1_1087	510_6_26
150_2_52	1628_25_122	595_4_177	338_5_340	211_5_1	706_5_123	1486_2_236	66_6_188	80_2_138	81_25_1	173_25_138	26_6_165	20_2_1	48_2_421	23_25_1	42_2_27	40_2_480	7_6_1	9_2_202	8_25_1	143_2_1	304_2_1	440_1_1	670_5_342	123_6_328	124_5_1	71_2_242	106_2_8	1025_2_259	967_2_213	907_2_203	38_2_1	30_2_23	1028_1_1082	510_6_26
150_2_53	1628_25_119	595_4_167	338_5_339	211_5_1	706_5_136	1486_2_244	66_6_194	80_2_130	81_25_1	173_25_136	26_6_180	20_2_1	48_2_418	23_25_1	42_2_24	40_2_466	7_6_1	9_2_203	8_25_1	143_2_1	304_2_1	440_1_1	670_5_343	123_6_306	124_5_1	71_2_249	106_2_6	1025_2_239	967_2_210	907_2_209	38_2_1	30_2_24	1028_1_1116	510_6_34
150_2_60	1628_25_119	595_4_140	338_5_306	211_5_1	706_5_123	1486_2_248	66_6_194	80_2_122	81_25_1	173_25_128	26_6_188	20_2_1	48_2_422	23_25_1	42_2_27	40_2_467	7_6_1	9_2_209	8_25_1	143_2_1	304_2_1	440_1_1	670_5_340	123_6_299	124_5_1	71_2_275	106_2_1	1025_2_228	967_2_208	907_2_216	38_2_1	30_2_24	1028_1_1168	510_6_37
150_2_62	1628_25_114	595_4_143	338_5_309	211_5_1	706_5_114	1486_2_234	66_6_195	80_2_123	81_25_1	173_25_121	26_6_209	20_2_1	48_2_412	23_25_1	42_2_21	40_2_475	7_6_1	9_2_201	8_25_1	143_2_1	304_2_1	440_1_1	670_5_345	123_6_314	124_5_1	71_2_298	1025_2_210	967_2_225	907_2_225	38_2_1	30_2_26	1028_1_1259	510_6_36
150_2_66	1628_25_116	595_4_127	338_5_308	211_5_1	706_5_127	1486_2_232	66_6_196	80_2_127	81_25_1	173_25_127	26_6_206	20_2_1	48_2_407	23_25_1	42_2_23	40_2_473	7_6_1	9_2_184	8_25_1	143_2_1	304_2_1	440_1_1	670_5_335	123_6_301	124_5_1	71_2_321	1025_2_207	967_2_222	907_2_216	38_2_1	30_2_28	1028_1_1341	510_6_44
150_2_63	1628_25_110	595_4_123	338_5_300	211_5_1	706_5_131	1486_2_243	66_6_199	80_2_109	81_25_1	173_25_140	26_6_199	20_2_1	48_2_367	23_25_1	42_2_32	40_2_480	7_6_1	9_2_186	8_25_1	143_2_1	304_2_1	440_1_1	670_5_331	123_6_291	124_5_1	71_2_325	1025_2_192	967_2_234	907_2_205	38_2_1	30_2_27	1028_1_1411	510_6_51
150_2_62	1628_25_103	595_4_105	338_5_300	211_5_1	706_5_131	1486_2_230	66_6_197	80_2_109	81_25_1	173_25_148	26_6_201	20_2_1	48_2_356	23_25_1	42_2_33	40_2_494	7_6_1	9_2_205	8_25_1	143_2_1	304_2_1	440_1_1	670_5_320	123_6_286	124_5_1	71_2_345	1025_2_179	967_2_242	907_2_194	38_2_1	30_2_32	1028_1_1440	510_6_51
150_2_65	1628_25_90	595_4_126	338_5_317	211_5_1	706_5_136	1486_2_229	66_6_205	80_2_108	81_25_1	173_25_158	26_6_192	20_2_1	48_2_351	23_25_1	42_2_35	40_2_485	7_6_1	9_2_211	8_25_1	143_2_1	304_2_1	440_1_1	670_5_309	123_6_276	124_5_1	71_2_362	1025_2_175	967_2_231	907_2_190	38_2_1	30_2_30	1028_1_1407	510_6_54
150_2_65	1628_25_87	595_4_146	338_5_322	211_5_1	706_5_142	1486_2_227	66_6_195	80_2_92	81_25_1	173_25_170	26_6_191	20_2_1	48_2_340	23_25_1	42_2_36	40_2_486	7_6_1	9_2_229	8_25_1	143_2_1	304_2_1	440_1_1	670_5_304	123_6_283	124_5_1	71_2_363	1025_2_172	967_2_226	907_2_190	38_2_1	30_2_32	1028_1_1303	510_6_53
150_2_73	1628_25_88	595_4_201	338_5_342	211_5_1	706_5_145	1486_2_213	66_6_194	80_2_95	81_25_1	173_25_187	26_6_178	20_2_1	48_2_315	23_25_1	42_2_34	40_2_489	7_6_1	9_2_222	8_25_1	143_2_1	304_2_1	440_1_1	670_5_291	123_6_279	124_5_1	71_2_372	1025_2_172	967_2_224	907_2_179	38_2_1	30_2_40	1028_1_1261	510_6_58
150_2_79	1628_25_99	595_4_236	338_5_343	211_5_1	706_5_147	1486_2_204	66_6_205	80_2_95	81_25_1	173_25_201	26_6_160	20_2_1	48_2_315	23_25_1	42_2_37	40_2_484	7_6_1	9_2_221	8_25_1	143_2_1	304_2_1	440_1_1	670_5_283	123_6_274	124_5_1	71_2_373	1025_2_181	967_2_237	907_2_177	38_2_1	30_2_46	1028_1_1208	510_6_61
150_2_86	1628_25_101	595_4_277	338_5_332	211_5_1	706_5_147	1486_2_211	66_6_187	80_2_86	81_25_1	173_25_212	26_6_152	20_2_1	48_2_293	23_25_1	42_2_42	40_2_488	7_6_1	9_2_222	8_25_1	143_2_1	304_2_1	440_1_1	670_5_289	123_6_297	124_5_1	71_2_369	1025_2_198	967_2_243	907_2_174	38_2_1	30_2_44	1028_1_1186	510_6_57
150_2_82	1628_25_117	595_4_274	338_5_338	211_5_1	706_5_146	1486_2_200	66_6_193	80_2_85	81_25_1	173_25_225	26_6_144	20_2_1	48_2_293	23_25_1	42_2_41	40_2_508	7_6_1	9_2_232	8_25_1	143_2_1	304_2_1	440_1_1	670_5_294	123_6_298	124_5_1	71_2_358	1025_2_219	967_2_248	907_2_161	38_2_1	30_2_53	1028_1_1180	510_6_51
150_2_80	1628_25_113	595_4_269	338_5_336	211_5_1	706_5_135	1486_2_200	66_6_181	80_2_80	81_25_1	173_25_235	26_6_140	20_2_1	48_2_290	23_25_1	42_2_40	40_2_484	7_6_1	9_2_227	8_25_1	143_2_1	304_2_1	440_1_1	670_5_312	123_6_295	124_5_1	71_2_371	1025_2_209	967_2_227	907_2_156	38_2_1	30_2_44	1028_1_1270	510_6_48
150_2_80	1628_25_114	595_4_259	338_5_330	211_5_1	706_5_122	1486_2_187	66_6_167	80_2_72	81_25_1	173_25_233	26_6_145	20_2_1	48_2_280	23_25_1	42_2_41	40_2_485	7_6_1	9_2_232	8_25_1	143_2_1	304_2_1	440_1_1	670_5_334	123_6_288	124_5_1	71_2_358	1025_2_226	967_2_225	907_2_153	38_2_1	30_2_47	1028_1_1317	510_6_48
150_2_73	1628_25_117	595_4_229	338_5_317	211_5_1	706_5_116	1486_2_192	66_6_154	80_2_71	81_25_1	173_25_233	26_6_145	20_2_1	48_2_283	23_25_1	42_2_41	40_2_504	7_6_1	9_2_227	8_25_1	143_2_1	304_2_1	440_1_1	670_5_329	123_6_295	124_5_1	71_2_347	1025_2_233	967_2_227	907_2_149	38_2_1	30_2_51	1028_1_1394	510_6_49
150_2_77	1628_25_109	595_4_217	338_5_320	211_5_1	706_5_107	1486_2_197	66_6_153	80_2_60	81_25_1	173_25_225	26_6_142	20_2_1	48_2_281	23_25_1	42_2_48	40_2_511	7_6_1	9_2_234	8_25_1	143_2_1	304_2_1	440_1_1	670_5_322	123_6_307	124_5_1	71_2_335	1025_2_229	967_2_233	907_2_149	38_2_1	30_2_47	1028_1_1400	510_6_45
150_2_79	1628_25_103	595_4_207	338_5_334	211_5_1	706_5_100	1486_2_181	66_6_140	80_2_59	81_25_1	173_25_232	26_6_137	20_2_1	48_2_281	23_25_1	42_2_50	40_2_505	7_6_1	9_2_239	8_25_1	143_2_1	304_2_1	440_1_1	670_5_331	123_6_322	124_5_1	71_2_329	1025_2_216	967_2_225	907_2_156	38_2_1	30_2_54	1028_1_1419	510_6_32
150_2_73	1628_25_94	595_4_194	338_5_334	211_5_1	706_5_99	1486_2_172	66_6_147	80_2_51	81_25_1	173_25_230	26_6_131	20_2_1	48_2_292	23_25_1	42_2_51	40_2_516	7_6_1	9_2_233	8_25_1	143_2_1	304_2_1	440_1_1	670_5_320	123_6_319	124_5_1	71_2_338	1025_2_213	967_2_225	907_2_167	38_2_1	30_2_55	1028_1_1409	510_6_27
150_2_73	1628_25_100	595_4_159	338_5_327	211_5_1	706_5_96	1486_2_162	66_6_152	80_2_51	81_25_1	173_25_227	26_6_135	20_2_1	48_2_281	23_25_1	42_2_52	40_2_519	7_6_1	9_2_243	8_25_1	143_2_1	304_2_1	440_1_1	670_5_325	123_6_324	124_5_1	71_2_350	1025_2_209	967_2_227	907_2_172	38_2_1	30_2_51	1028_1_1351	510_6_21
150_2_69	1628_25_94	595_4_148	338_5_318	211_5_1	706_5_93	1486_2_160	66_6_153	80_2_58	81_25_1	173_25_243	26_6_128	20_2_1	48_2_290	23_25_1	42_2_48	40_2_531	7_6_1	9_2_245	8_25_1	143_2_1	304_2_1	440_1_1	670_5_323	123_6_340	124_5_1	71_2_341	1025_2_199	967_2_215	907_2_182	38_2_1	30_2_53	1028_1_1277	510_6_15
150_2_66	1628_25_101	595_4_135	338_5_319	211_5_1	706_5_86	1486_2_173	66_6_153	80_2_64	81_25_1	173_25_229	26_6_132	20_2_1	48_2_286	23_25_1	42_2_42	40_2_539	7_6_1	9_2_239	8_25_1	143_2_1	304_2_1	440_1_1	670_5_314	123_6_351	124_5_1	71_2_357	1025_2_210	967_2_224	907_2_194	38_2_1	30_2_54	1028_1_1225	510_6_13
150_2_62	1628_25_100	595_4_129	338_5_312	211_5_1	706_5_91	1486_2_162	66_6_139	80_2_71	81_25_1	173_25_215	26_6_138	20_2_1	48_2_294	23_25_1	42_2_44	40_2_540	7_6_1	9_2_235	8_25_1	143_2_1	304_2_1	440_1_1	670_5_306	123_6_354	124_5_1	71_2_379	1025_2_198	967_2_221	907_2_194	38_2_1	30_2_53	1028_1_1258	510_6_13
150_2_57	1628_25_100	595_4_133	338_5_310	211_5_1	706_5_85	1486_2_157	66_6_144	80_2_75	81_25_1	173_25_233	26_6_134	20_2_1	48_2_294	23_25_1	42_2_45	40_2_536	7_6_1	9_2_224	8_25_1	143_2_1	304_2_1	440_1_1	670_5_307	123_6_380	124_5_1	71_2_393	1025_2_196	967_2_210	907_2_192	38_2_1	30_2_51	1028_1_1226	510_6_9
150_2_50	1628_25_97	595_4_134	338_5_303	211_5_1	706_5_72	1486_2_173	66_6_146	80_2_68	81_25_1	173_25_238	26_6_129	20_2_1	48_2_301	23_25_1	42_2_41	40_2_526	7_6_1	9_2_224	8_25_1	143_2_1	304_2_1	440_1_1	670_5_317	123_6_379	124_5_1	71_2_404	1025_2_204	967_2_214	907_2_194	38_2_1	30_2_48	1028_1_1290	510_6_8
150_2_49	1628_25_97	595_4_141	338_5_299	211_5_1	706_5_73	1486_2_174	66_6_154	80_2_73	81_25_1	173_25_238	26_6_135	20_2_1	48_2_303	23_25_1	42_2_42	40_2_532	7_6_1	9_2_219	8_25_1	143_2_1	304_2_1	440_1_1	670_5_319	123_6_384	124_5_1	71_2_394	1025_2_203	967_2_199	907_2_205	38_2_1	30_2_49	1028_1_1317	510_6_6
150_2_57	1628_25_97	595_4_151	338_5_291	211_5_1	706_5_83	1486_2_182	66_6_150	80_2_72	81_25_1	173_25_252	26_6_138	20_2_1	48_2_306	23_25_1	42_2_45	40_2_539	7_6_1	9_2_211	8_25_1	143_2_1	304_2_1	440_1_1	670_5_323	123_6_395	124_5_1	71_2_368	1025_2_215	967_2_193	907_2_190	38_2_1	30_2_40	1028_1_1321	510_6_5
150_2_57	1628_25_86	595_4_191	338_5_284	211_5_1	706_5_78	1486_2_171	66_6_141	80_2_75	81_25_1	173_25_234	26_6_149	20_2_1	48_2_290	23_25_1	42_2_45	40_2_548	7_6_1	9_2_204	8_25_1	143_2_1	304_2_1	440_1_1	670_5_314	123_6_393	124_5_1	71_2_373	1025_2_208	967_2_213	907_2_201	38_2_1	30_2_42	1028_1_1307	510_6_4
150_2_56	1628_25_73	595_4_212	338_5_282	211_5_1	706_5_88	1486_2_165	66_6_127	80_2_71	81_25_1	173_25_219	26_6_162	20_2_1	48_2_303	23_25_1	42_2_52	40_2_575	7_6_1	9_2_205	8_25_1	143_2_1	304_2_1	440_1_1	670_5_297	123_6_391	124_5_1	71_2_354	1025_2_203	967_2_215	907_2_197	38_2_1	30_2_40	1028_1_1290	510_6_6
150_2_56	1628_25_71	595_4_231	338_5_292	211_5_1	706_5_81	1486_2_173	66_6_127	80_2_77	81_25_1	173_25_218	26_6_150	20_2_1	48_2_299	23_25_1	42_2_46	40_2_570	7_6_1	9_2_209	8_25_1	143_2_1	304_2_1	440_1_1	670_5_296	123_6_402	124_5_1	71_2_366	1025_2_200	967_2_214	907_2_206	38_2_1	30_2_36	1028_1_1198	510_6_6
150_2_58	1628_25_76	595_4_239	338_5_283	211_5_1	706_5_79	1486_2_159	66_6_133	80_2_82	81_25_1	173_25_230	26_6_153	20_2_1	48_2_306	23_25_1	42_2_44	40_2_574	7_6_1	9_2_213	8_25_1	143_2_1	304_2_1	440_1_1	670_5_295	123_6_400	124_5_1	71_2_368	1025_2_211	967_2_223	907_2_206	38_2_1	30_2_35	1028_1_1161	510_6_11
150_2_62	1628_25_71	595_4_227	338_5_298	211_5_1	706_5_90	1486_2_160	66_6_138	80_2_88	81_25_1	173_25_231	26_6_148	20_2_1	48_2_321	23_25_1	42_2_48	40_2_593	7_6_1	9_2_205	8_25_1	143_2_1	304_2_1	440_1_1	670_5_277	123_6_421	124_5_1	71_2_390	1025_2_223	967_2_221	907_2_205	38_2_1	30_2_39	1028_1_1165	510_6_12
150_2_57	1628_25_70	595_4_190	338_5_312	211_5_1	706_5_93	1486_2_163	66_6_152	80_2_93	81_25_1	173_25_237	26_6_159	20_2_1	48_2_317	23_25_1	42_2_41	40_2_605	7_6_1	9_2_185	8_25_1	143_2_1	304_2_1	440_1_1	670_5_282	123_6_442	124_5_1	71_2_387	1025_2_232	967_2_218	907_2_194	38_2_1	30_2_39	1028_1_1182	510_6_15
150_2_58	1628_25_73	595_4_150	338_5_297	211_5_1	706_5_103	1486_2_154	66_6_140	80_2_98	81_25_1	173_25_223	26_6_157	20_2_1	48_2_327	23_25_1	42_2_31	40_2_620	7_6_1	9_2_173	8_25_1	143_2_1	304_2_1	440_1_1	670_5_268	123_6_415	124_5_1	71_2_393	1025_2_254	967_2_223	907_2_183	38_2_1	30_2_43	1028_1_1226	510_6_18
150_2_65	1628_25_63	595_4_103	338_5_297	211_5_1	706_5_108	1486_2_145	66_6_141	80_2_97	81_25_1	173_25_224	26_6_165	20_2_1	48_2_336	23_25_1	42_2_32	40_2_628	7_6_1	9_2_168	8_25_1	143_2_1	304_2_1	440_1_1	670_5_250	123_6_412	124_5_1	71_2_403	1025_2_259	967_2_218	907_2_170	38_2_1	30_2_46	1028_1_1255	510_6_21
150_2_73	1628_25_58	595_4_70	338_5_300	211_5_1	706_5_110	1486_2_136	66_6_149	80_2_104	81_25_1	173_25_216	26_6_148	20_2_1	48_2_331	23_25_1	42_2_37	40_2_626	7_6_1	9_2_172	8_25_1	143_2_1	304_2_1	440_1_1	670_5_256	123_6_394	124_5_1	71_2_405	1025_2_271	967_2_223	907_2_163	38_2_1	30_2_45	1028_1_1282	510_6_27
150_2_77	1628_25_54	595_4_76	338_5_296	211_5_1	706_5_116	1486_2_126	66_6_143	80_2_112	81_25_1	173_25_212	26_6_157	20_2_1	48_2_344	23_25_1	42_2_46	40_2_605	7_6_1	9_2_181	8_25_1	143_2_1	304_2_1	440_1_1	670_5_250	123_6_393	124_5_1	71_2_423	1025_2_278	967_2_216	907_2_169	38_2_1	30_2_45	1028_1_1241	510_6_26
150_2_78	1628_25_56	595_4_75	338_5_314	211_5_1	706_5_112	1486_2_109	66_6_133	80_2_110	81_25_1	173_25_199	26_6_160	20_2_1	48_2_357	23_25_1	42_2_46	40_2_585	7_6_1	9_2_186	8_25_1	143_2_1	304_2_1	440_1_1	670_5_255	123_6_397	124_5_1	71_2_431	1025_2_270	967_2_227	907_2_149	38_2_1	30_2_45	1028_1_1247	510_6_30
150_2_73	1628_25_53	595_4_95	338_5_309	211_5_1	706_5_120	1486_2_95	66_6_138	80_2_105	81_25_1	173_25_198	26_6_150	20_2_1	48_2_370	23_25_1	42_2_43	40_2_583	7_6_1	9_2_192	8_25_1	143_2_1	304_2_1	440_1_1	670_5_253	123_6_402	124_5_1	71_2_438	1025_2_285	967_2_212	907_2_160	38_2_1	30_2_47	1028_1_1188	510_6_28
150_2_78	1628_25_50	595_4_99	338_5_318	211_5_1	706_5_108	1486_2_87	66_6_131	80_2_97	81_25_1	173_25_201	26_6_154	20_2_1	48_2_365	23_25_1	42_2_47	40_2_583	7_6_1	9_2_212	8_25_1	143_2_1	304_2_1	440_1_1	670_5_247	123_6_393	124_5_1	71_2_458	1025_2_295	967_2_220	907_2_149	38_2_1	30_2_49	1028_1_1231	510_6_34
150_2_75	1628_25_53	595_4_117	338_5_321	211_5_1	706_5_103	1486_2_89	66_6_131	80_2_109	81_25_1	173_25_192	26_6_163	20_2_1	48_2_358	23_25_1	42_2_52	40_2_598	7_6_1	9_2_226	8_25_1	143_2_1	304_2_1	440_1_1	670_5_232	123_6_406	124_5_1	71_2_449	1025_2_304	967_2_211	907_2_149	38_2_1	30_2_52	1028_1_1213	510_6_38
150_2_72	1628_25_49	595_4_120	338_5_327	211_5_1	706_5_117	1486_2_98	66_6_131	80_2_106	81_25_1	173_25_194	26_6_163	20_2_1	48_2_352	23_25_1	42_2_49	40_2_603	7_6_1	9_2_221	8_25_1	143_2_1	304_2_1	440_1_1	670_5_224	123_6_397	124_5_1	71_2_447	1025_2_308	967_2_206	907_2_142	38_2_1	30_2_55	1028_1_1225	510_6_38
150_2_76	1628_25_48	595_4_151	338_5_347	211_5_1	706_5_112	1486_2_97	66_6_122	80_2_112	81_25_1	173_25_161	26_6_180	20_2_1	48_2_345	23_25_1	42_2_43	40_2_596	7_6_1	9_2_231	8_25_1	143_2_1	304_2_1	440_1_1	670_5_214	123_6_403	124_5_1	71_2_443	1025_2_324	967_2_208	907_2_140	38_2_1	30_2_55	1028_1_1157	510_6_36
150_2_70	1628_25_54	595_4_150	338_5_364	211_5_1	706_5_111	1486_2_88	66_6_116	80_2_107	81_25_1	173_25_168	26_6_204	20_2_1	48_2_342	23_25_1	42_2_45	40_2_587	7_6_1	9_2_228	8_25_1	143_2_1	304_2_1	440_1_1	670_5_214	123_6_393	124_5_1	71_2_441	1025_2_324	967_2_207	907_2_150	38_2_1	30_2_57	1028_1_1155	510_6_35
150_2_63	1628_25_53	595_4_151	338_5_357	211_5_1	706_5_111	1486_2_83	66_6_109	80_2_99	81_25_1	173_25_160	26_6_205	20_2_1	48_2_334	23_25_1	42_2_50	40_2_592	7_6_1	9_2_227	8_25_1	143_2_1	304_2_1	440_1_1	670_5_218	123_6_403	124_5_1	71_2_424	1025_2_336	967_2_213	907_2_156	38_2_1	30_2_54	1028_1_1069	510_6_45
150_2_65	1628_25_46	595_4_137	338_5_386	211_5_1	706_5_121	1486_2_81	66_6_111	80_2_91	81_25_1	173_25_157	26_6_216	20_2_1	48_2_347	23_25_1	42_2_52	40_2_600	7_6_1	9_2_225	8_25_1	143_2_1	304_2_1	440_1_1	670_5_219	123_6_388	124_5_1	71_2_403	1025_2_338	967_2_222	907_2_159	38_2_1	30_2_48	1028_1_1069	510_6_38
150_2_60	1628_25_45	595_4_151	338_5_415	211_5_1	706_5_119	1486_2_79	66_6_105	80_2_99	81_25_1	173_25_157	26_6_231	20_2_1	48_2_336	23_25_1	42_2_50	40_2_589	7_6_1	9_2_213	8_25_1	143_2_1	304_2_1	440_1_1	670_5_227	123_6_373	124_5_1	71_2_390	1025_2_351	967_2_225	907_2_175	38_2_1	30_2_43	1028_1_1042	510_6_40
150_2_60	1628_25_44	595_4_117	338_5_435	211_5_1	706_5_119	1486_2_81	66_6_101	80_2_98	81_25_1	173_25_147	26_6_245	20_2_1	48_2_336	23_25_1	42_2_58	40_2_568	7_6_1	9_2_196	8_25_1	143_2_1	304_2_1	440_1_1	670_5_240	123_6_366	124_5_1	71_2_360	1025_2_365	967_2_220	907_2_167	38_2_1	30_2_36	1028_1_1159	510_6_37
150_2_49	1628_25_49	595_4_107	338_5_468	211_5_1	706_5_122	1486_2_75	66_6_107	80_2_93	81_25_1	173_25_154	26_6_247	20_2_1	48_2_350	23_25_1	42_2_55	40_2_550	7_6_1	9_2_179	8_25_1	143_2_1	304_2_1	440_1_1	670_5_246	123_6_365	124_5_1	71_2_374	1025_2_387	967_2_220	907_2_159	38_2_1	30_2_34	1028_1_1207	510_6_40
150_2_42	1628_25_52	595_4_88	338_5_464	211_5_1	706_5_122	1486_2_65	66_6_122	80_2_87	81_25_1	173_25_156	26_6_248	20_2_1	48_2_345	23_25_1	42_2_60	40_2_553	7_6_1	9_2_165	8_25_1	143_2_1	304_2_1	440_1_1	670_5_238	123_6_349	124_5_1	71_2_369	1025_2_371	967_2_232	907_2_150	38_2_1	30_2_30	1028_1_1335	510_6_36
150_2_40	1628_25_54	595_4_82	338_5_481	211_5_1	706_5_127	1486_2_69	66_6_121	80_2_86	81_25_1	173_25_152	26_6_243	20_2_1	48_2_338	23_25_1	42_2_63	40_2_574	7_6_1	9_2_150	8_25_1	143_2_1	304_2_1	440_1_1	670_5_228	123_6_324	124_5_1	71_2_357	1025_2_365	967_2_250	907_2_151	38_2_1	30_2_33	1028_1_1373	510_6_31
150_2_41	1628_25_55	595_4_76	338_5_470	211_5_1	706_5_131	1486_2_69	66_6_128	80_2_87	81_25_1	173_25_152	26_6_232	20_2_1	48_2_323	23_25_1	42_2_63	40_2_579	7_6_1	9_2_142	8_25_1	143_2_1	304_2_1	440_1_1	670_5_223	123_6_325	124_5_1	71_2_331	1025_2_354	967_2_252	907_2_145	38_2_1	30_2_36	1028_1_1516	510_6_30
150_2_46	1628_25_53	595_4_97	338_5_465	211_5_1	706_5_135	1486_2_75	66_6_127	80_2_74	81_25_1	173_25_148	26_6_228	20_2_1	48_2_315	23_25_1	42_2_57	40_2_569	7_6_1	9_2_138	8_25_1	143_2_1	304_2_1	440_1_1	670_5_218	123_6_323	124_5_1	71_2_336	1025_2_366	967_2_268	907_2_151	38_2_1	30_2_38	1028_1_1500	510_6_26
150_2_42	1628_25_60	595_4_106	338_5_468	211_5_1	706_5_128	1486_2_72	66_6_138	80_2_81	81_25_1	173_25_147	26_6_215	20_2_1	48_2_311	23_25_1	42_2_59	40_2_572	7_6_1	9_2_117	8_25_1	143_2_1	304_2_1	440_1_1	670_5_199	123_6_317	124_5_1	71_2_348	1025_2_343	967_2_274	907_2_165	38_2_1	30_2_37	1028_1_1594	510_6_20
150_2_43	1628_25_58	595_4_122	338_5_451	211_5_1	706_5_135	1486_2_72	66_6_139	80_2_85	81_25_1	173_25_148	26_6_215	20_2_1	48_2_285	23_25_1	42_2_59	40_2_575	7_6_1	9_2_117	8_25_1	143_2_1	304_2_1	440_1_1	670_5_208	123_6_316	124_5_1	71_2_347	1025_2_311	967_2_268	907_2_168	38_2_1	30_2_33	1028_1_1629	510_6_18
150_2_47	1628_25_56	595_4_129	338_5_456	211_5_1	706_5_145	1486_2_76	66_6_155	80_2_93	81_25_1	173_25_147	26_6_210	20_2_1	48_2_296	23_25_1	42_2_70	40_2_576	7_6_1	9_2_101	8_25_1	143_2_1	304_2_1	440_1_1	670_5_205	123_6_291	124_5_1	71_2_346	1025_2_287	967_2_254	907_2_178	38_2_1	30_2_36	1028_1_1699	510_6_13
150_2_50	1628_25_52	595_4_136	338_5_470	211_5_1	706_5_147	1486_2_80	66_6_151	80_2_90	81_25_1	173_25_144	26_6_204	20_2_1	48_2_283	23_25_1	42_2_65	40_2_583	7_6_1	9_2_103	8_25_1	143_2_1	304_2_1	440_1_1	670_5_199	123_6_280	124_5_1	71_2_350	1025_2_263	967_2_260	907_2_182	38_2_1	30_2_30	1028_1_1739	510_6_13
150_2_56	1628_25_44	595_4_142	338_5_472	211_5_1	706_5_151	1486_2_86	66_6_154	80_2_92	81_25_1	173_25_125	26_6_212	20_2_1	48_2_265	23_25_1	42_2_64	40_2_596	7_6_1	9_2_103	8_25_1	143_2_1	304_2_1	440_1_1	670_5_203	123_6_279	124_5_1	71_2_353	1025_2_238	967_2_246	907_2_188	38_2_1	30_2_27	1028_1_1838	510_6_12
150_2_63	1628_25_49	595_4_143	338_5_457	211_5_1	706_5_153	1486_2_99	66_6_149	80_2_107	81_25_1	173_25_127	26_6_219	20_2_1	48_2_255	23_25_1	42_2_61	40_2_605	7_6_1	9_2_103	8_25_1	143_2_1	304_2_1	440_1_1	670_5_204	123_6_288	124_5_1	71_2_341	1025_2_234	967_2_255	907_2_204	38_2_1	30_2_24	1028_1_1852	510_6_11
150_2_71	1628_25_43	595_4_138	338_5_423	211_5_1	706_5_136	1486_2_102	66_6_165	80_2_105	81_25_1	173_25_144	26_6_220	20_2_1	48_2_263	23_25_1	42_2_58	40_2_572	7_6_1	9_2_107	8_25_1	143_2_1	304_2_1	440_1_1	670_5_209	123_6_289	124_5_1	71_2_337	1025_2_216	967_2_231	907_2_201	38_2_1	30_2_21	1028_1_1881	510_6_10
150_2_82	1628_25_41	595_4_134	338_5_414	211_5_1	706_5_132	1486_2_110	66_6_158	80_2_107	81_25_1	173_25_134	26_6_240	20_2_1	48_2_261	23_25_1	42_2_54	40_2_582	7_6_1	9_2_114	8_25_1	143_2_1	304_2_1	440_1_1	670_5_207	123_6_301	124_5_1	71_2_340	1025_2_216	967_2_243	907_2_207	38_2_1	30_2_23	1028_1_1805	510_6_8
150_2_79	1628_25_38	595_4_128	338_5_383	211_5_1	706_5_121	1486_2_120	66_6_162	80_2_95	81_25_1	173_25_139	26_6_234	20_2_1	48_2_254	23_25_1	42_2_43	40_2_584	7_6_1	9_2_126	8_25_1	143_2_1	304_2_1	440_1_1	670_5_210	123_6_303	124_5_1	71_2_345	1025_2_210	967_2_234	907_2_198	38_2_1	30_2_22	1028_1_1806	510_6_7
150_2_86	1628_25_38	595_4_146	338_5_374	211_5_1	706_5_116	1486_2_125	66_6_169	80_2_103	81_25_1	173_25_147	26_6_227	20_2_1	48_2_247	23_25_1	42_2_47	40_2_608	7_6_1	9_2_155	8_25_1	143_2_1	304_2_1	440_1_1	670_5_188	123_6_301	124_5_1	71_2_349	1025_2_206	967_2_234	907_2_205	38_2_1	30_2_21	1028_1_1699	510_6_6
150_2_82	1628_25_33	595_4_153	338_5_379	211_5_1	706_5_110	1486_2_129	66_6_166	80_2_98	81_25_1	173_25_146	26_6_216	20_2_1	48_2_230	23_25_1	42_2_41	40_2_577	7_6_1	9_2_155	8_25_1	143_2_1	304_2_1	440_1_1	670_5_179	123_6_297	124_5_1	71_2_370	1025_2_188	967_2_240	907_2_231	38_2_1	30_2_20	1028_1_1714	510_6_4
150_2_75	1628_25_32	595_4_172	338_5_382	211_5_1	706_5_96	1486_2_119	66_6_169	80_2_103	81_25_1	173_25_148	26_6_209	20_2_1	48_2_221	23_25_1	42_2_30	40_2_594	7_6_1	9_2_159	8_25_1	143_2_1	304_2_1	440_1_1	670_5_181	123_6_295	124_5_1	71_2_362	1025_2_189	967_2_247	907_2_226	38_2_1	30_2_14	1028_1_1720	510_6_7
150_2_71	1628_25_28	595_4_206	338_5_399	211_5_1	706_5_87	1486_2_120	66_6_168	80_2_116	81_25_1	173_25_157	26_6_206	20_2_1	48_2_217	23_25_1	42_2_27	40_2_560	7_6_1	9_2_170	8_25_1	143_2_1	304_2_1	440_1_1	670_5_178	123_6_292	124_5_1	71_2_348	1025_2_187	967_2_257	907_2_215	38_2_1	30_2_20	1028_1_1733	510_6_5
150_2_69	1628_25_25	595_4_209	338_5_391	211_5_1	706_5_92	1486_2_116	66_6_170	80_2_105	81_25_1	173_25_167	26_6_185	20_2_1	48_2_216	23_25_1	42_2_25	40_2_565	7_6_1	9_2_201	8_25_1	143_2_1	304_2_1	440_1_1	670_5_188	123_6_280	124_5_1	71_2_343	1025_2_198	967_2_269	907_2_201	38_2_1	30_2_22	1028_1_1746	510_6_4
150_2_64	1628_25_23	595_4_245	338_5_368	211_5_1	706_5_90	1486_2_123	66_6_163	80_2_113	81_25_1	173_25_185	26_6_173	20_2_1	48_2_221	23_25_1	42_2_24	40_2_570	7_6_1	9_2_201	8_25_1	143_2_1	304_2_1	440_1_1	670_5_181	123_6_290	124_5_1	71_2_321	1025_2_214	967_2_270	907_2_193	38_2_1	30_2_25	1028_1_1786	510_6_1
150_2_67	1628_25_24	595_4_266	338_5_357	211_5_1	706_5_108	1486_2_126	66_6_165	80_2_118	81_25_1	173_25_169	26_6_165	20_2_1	48_2_233	23_25_1	42_2_24	40_2_558	7_6_1	9_2_206	8_25_1	143_2_1	304_2_1	440_1_1	670_5_174	123_6_276	124_5_1	71_2_324	1025_2_234	967_2_283	907_2_179	38_2_1	30_2_28	1028_1_1740
150_2_65	1628_25_21	595_4_293	338_5_356	211_5_1	706_5_107	1486_2_135	66_6_181	80_2_112	81_25_1	173_25_172	26_6_163	20_2_1	48_2_222	23_25_1	42_2_19	40_2_573	7_6_1	9_2_203	8_25_1	143_2_1	304_2_1	440_1_1	670_5_174	123_6_282	124_5_1	71_2_289	1025_2_232	967_2_287	907_2_175	38_2_1	30_2_30	1028_1_1748
150_2_66	1628_25_25	595_4_307	338_5_351	211_5_1	706_5_103	1486_2_128	66_6_183	80_2_121	81_25_1	173_25_170	26_6_145	20_2_1	48_2_209	23_25_1	42_2_17	40_2_585	7_6_1	9_2_189	8_25_1	143_2_1	304_2_1	440_1_1	670_5_169	123_6_287	124_5_1	71_2_281	1025_2_251	967_2_294	907_2_167	38_2_1	30_2_32	1028_1_1781
150_2_67	1628_25_24	595_4_329	338_5_344	211_5_1	706_5_108	1486_2_129	66_6_190	80_2_123	81_25_1	173_25_172	26_6_141	20_2_1	48_2_204	23_25_1	42_2_21	40_2_553	7_6_1	9_2_207	8_25_1	143_2_1	304_2_1	440_1_1	670_5_161	123_6_306	124_5_1	71_2_265	1025_2_263	967_2_289	907_2_155	38_2_1	30_2_35	1028_1_1783
150_2_68	1628_25_28	595_4_293	338_5_345	211_5_1	706_5_107	1486_2_131	66_6_191	80_2_120	81_25_1	173_25_166	26_6_135	20_2_1	48_2_200	23_25_1	42_2_27	40_2_542	7_6_1	9_2_210	8_25_1	143_2_1	304_2_1	440_1_1	670_5_165	123_6_304	124_5_1	71_2_264	1025_2_284	967_2_290	907_2_156	38_2_1	30_2_38	1028_1_1800
150_2_68	1628_25_22	595_4_266	338_5_348	211_5_1	706_5_114	1486_2_133	66_6_189	80_2_129	81_25_1	173_25_175	26_6_145	20_2_1	48_2_200	23_25_1	42_2_28	40_2_527	7_6_1	9_2_203	8_25_1	143_2_1	304_2_1	440_1_1	670_5_161	123_6_304	124_5_1	71_2_277	1025_2_287	967_2_285	907_2_143	38_2_1	30_2_45	1028_1_1835
150_2_70	1628_25_22	595_4_211	338_5_346	211_5_1	706_5_125	1486_2_150	66_6_181	80_2_127	81_25_1	173_25_166	26_6_151	20_2_1	48_2_192	23_25_1	42_2_36	40_2_537	7_6_1	9_2_197	8_25_1	143_2_1	304_2_1	440_1_1	670_5_161	123_6_292	124_5_1	71_2_291	1025_2_300	967_2_281	907_2_156	38_2_1	30_2_58	1028_1_1828
150_2_67	1628_25_14	595_4_160	338_5_368	211_5_1	706_5_127	1486_2_156	66_6_180	80_2_138	81_25_1	173_25_168	26_6_162	20_2_1	48_2_175	23_25_1	42_2_38	40_2_549	7_6_1	9_2_200	8_25_1	143_2_1	304_2_1	440_1_1	670_5_159	123_6_307	124_5_1	71_2_286	1025_2_302	967_2_289	907_2_172	38_2_1	30_2_68	1028_1_1746
150_2_67	1628_25_12	595_4_106	338_5_381	211_5_1	706_5_139	1486_2_161	66_6_193	80_2_149	81_25_1	173_25_161	26_6_162	20_2_1	48_2_173	23_25_1	42_2_38	40_2_562	7_6_1	9_2_193	8_25_1	143_2_1	304_2_1	440_1_1	670_5_162	123_6_303	124_5_1	71_2_280	1025_2_314	967_2_280	907_2_180	38_2_1	30_2_69	1028_1_1604
150_2_60	1628_25_11	595_4_75	338_5_376	211_5_1	706_5_153	1486_2_161	66_6_190	80_2_151	81_25_1	173_25_173	26_6_168	20_2_1	48_2_176	23_25_1	42_2_34	40_2_573	7_6_1	9_2_188	8_25_1	143_2_1	304_2_1	440_1_1	670_5_155	123_6_301	124_5_1	71_2_285	1025_2_303	967_2_289	907_2_189	38_2_1	30_2_79	1028_1_1383
150_2_62	1628_25_9	595_4_52	338_5_379	211_5_1	706_5_155	1486_2_157	66_6_192	80_2_148	81_25_1	173_25_173	26_6_171	20_2_1	48_2_178	23_25_1	42_2_32	40_2_566	7_6_1	9_2_186	8_25_1	143_2_1	304_2_1	440_1_1	670_5_153	123_6_309	124_5_1	71_2_286	1025_2_308	967_2_297	907_2_210	38_2_1	30_2_80	1028_1_1204
150_2_65	1628_25_9	595_4_43	338_5_367	211_5_1	706_5_162	1486_2_156	66_6_198	80_2_150	81_25_1	173_25_169	26_6_176	20_2_1	48_2_165	23_25_1	42_2_27	40_2_574	7_6_1	9_2_203	8_25_1	143_2_1	304_2_1	440_1_1	670_5_143	123_6_308	124_5_1	71_2_297	1025_2_309	967_2_304	907_2_231	38_2_1	30_2_85	1028_1_1144
150_2_66	1628_25_9	595_4_37	338_5_369	211_5_1	706_5_166	1486_2_161	66_6_191	80_2_146	81_25_1	173_25_156	26_6_187	20_2_1	48_2_160	23_25_1	42_2_25	40_2_581	7_6_1	9_2_216	8_25_1	143_2_1	304_2_1	440_1_1	670_5_153	123_6_315	124_5_1	71_2_297	1025_2_301	967_2_310	907_2_237	38_2_1	30_2_87	1028_1_1140
150_2_60	1628_25_8	595_4_52	338_5_353	211_5_1	706_5_178	1486_2_178	66_6_201	80_2_153	81_25_1	173_25_151	26_6_170	20_2_1	48_2_169	23_25_1	42_2_21	40_2_571	7_6_1	9_2_218	8_25_1	143_2_1	304_2_1	440_1_1	670_5_173	123_6_328	124_5_1	71_2_321	1025_2_306	967_2_307	907_2_231	38_2_1	30_2_86	1028_1_1177
150_2_62	1628_25_12	595_4_56	338_5_355	211_5_1	706_5_197	1486_2_167	66_6_198	80_2_143	81_25_1	173_25_150	26_6_182	20_2_1	48_2_169	23_25_1	42_2_17	40_2_575	7_6_1	9_2_230	8_25_1	143_2_1	304_2_1	440_1_1	670_5_181	123_6_335	124_5_1	71_2_331	1025_2_305	967_2_286	907_2_208	38_2_1	30_2_93	1028_1_1220
150_2_56	1628_25_11	595_4_66	338_5_318	211_5_1	706_5_184	1486_2_175	66_6_196	80_2_148	81_25_1	173_25_164	26_6_179	20_2_1	48_2_166	23_25_1	42_2_21	40_2_555	7_6_1	9_2_226	8_25_1	143_2_1	304_2_1	440_1_1	670_5_189	123_6_342	124_5_1	71_2_335	1025_2_297	967_2_295	907_2_194	38_2_1	30_2_105	1028_1_1337
150_2_61	1628_25_12	595_4_69	338_5_309	211_5_1	706_5_193	1486_2_158	66_6_193	80_2_145	81_25_1	173_25_167	26_6_179	20_2_1	48_2_179	23_25_1	42_2_23	40_2_525	7_6_1	9_2_220	8_25_1	143_2_1	304_2_1	440_1_1	670_5_190	123_6_347	124_5_1	71_2_352	1025_2_295	967_2_270	907_2_178	38_2_1	30_2_98	1028_1_1417
150_2_59	1628_25_16	595_4_61	338_5_300	211_5_1	706_5_192	1486_2_149	66_6_184	80_2_148	81_25_1	173_25_186	26_6_185	20_2_1	48_2_176	23_25_1	42_2_25	40_2_553	7_6_1	9_2_232	8_25_1	143_2_1	304_2_1	440_1_1	670_5_204	123_6_319	124_5_1	71_2_322	1025_2_300	967_2_265	907_2_179	38_2_1	30_2_100	1028_1_1560
150_2_61	1628_25_16	595_4_60	338_5_293	211_5_1	706_5_185	1486_2_146	66_6_175	80_2_144	81_25_1	173_25_194	26_6_189	20_2_1	48_2_166	23_25_1	42_2_25	40_2_558	7_6_1	9_2_237	8_25_1	143_2_1	304_2_1	440_1_1	670_5_223	123_6_321	124_5_1	71_2_309	1025_2_302	967_2_262	907_2_170	38_2_1	30_2_88	1028_1_1693
150_2_73	1628_25_20	595_4_52	338_5_291	211_5_1	706_5_180	1486_2_145	66_6_157	80_2_139	81_25_1	173_25_201	26_6_192	20_2_1	48_2_169	23_25_1	42_2_29	40_2_561	7_6_1	9_2_234	8_25_1	143_2_1	304_2_1	440_1_1	670_5_224	123_6_318	124_5_1	71_2_318	1025_2_305	967_2_250	907_2_153	38_2_1	30_2_85	1028_1_1820
150_2_83	1628_25_21	595_4_20	338_5_307	211_5_1	706_5_180	1486_2_145	66_6_133	80_2_134	81_25_1	173_25_205	26_6_218	20_2_1	48_2_165	23_25_1	42_2_26	40_2_573	7_6_1	9_2_242	8_25_1	143_2_1	304_2_1	440_1_1	670_5_228	123_6_328	124_5_1	71_2_313	1025_2_321	967_2_238	907_2_141	38_2_1	30_2_80	1028_1_1846
150_2_93	1628_25_21	595_4_20	338_5_325	211_5_1	706_5_181	1486_2_141	66_6_128	80_2_127	81_25_1	173_25_207	26_6_228	20_2_1	48_2_161	23_25_1	42_2_28	40_2_584	7_6_1	9_2_248	8_25_1	143_2_1	304_2_1	440_1_1	670_5_225	123_6_332	124_5_1	71_2_308	1025_2_333	967_2_234	907_2_140	38_2_1	30_2_80	1028_1_1914
150_2_103	1628_25_25	595_4_14	338_5_328	211_5_1	706_5_171	1486_2_131	66_6_118	80_2_126	81_25_1	173_25_204	26_6_243	20_2_1	48_2_161	23_25_1	42_2_25	40_2_586	7_6_1	9_2_247	8_25_1	143_2_1	304_2_1	440_1_1	670_5_223	123_6_341	124_5_1	71_2_299	1025_2_351	967_2_240	907_2_134	38_2_1	30_2_77	1028_1_1827
150_2_105	1628_25_26	595_4_9	338_5_329	211_5_1	706_5_169	1486_2_133	66_6_115	80_2_119	81_25_1	173_25_202	26_6_258	20_2_1	48_2_156	23_25_1	42_2_24	40_2_594	7_6_1	9_2_247	8_25_1	143_2_1	304_2_1	440_1_1	670_5_234	123_6_356	124_5_1	71_2_286	1025_2_346	967_2_233	907_2_129	38_2_1	30_2_74	1028_1_1669
150_2_115	1628_25_26	595_4_6	338_5_320	211_5_1	706_5_173	1486_2_135	66_6_115	80_2_123	81_25_1	173_25_197	26_6_239	20_2_1	48_2_157	23_25_1	42_2_19	40_2_623	7_6_1	9_2_250	8_25_1	143_2_1	304_2_1	440_1_1	670_5_235	123_6_371	124_5_1	71_2_271	1025_2_363	967_2_224	907_2_131	38_2_1	30_2_60	1028_1_1513
150_2_118	1628_25_29	595_4_8	338_5_312	211_5_1	706_5_175	1486_2_134	66_6_113	80_2_123	81_25_1	173_25_192	26_6_233	20_2_1	48_2_154	23_25_1	42_2_13	40_2_636	7_6_1	9_2_258	8_25_1	143_2_1	304_2_1	440_1_1	670_5_229	123_6_382	124_5_1	71_2_277	1025_2_367	967_2_214	907_2_131	38_2_1	30_2_57	1028_1_1390
150_2_115	1628_25_33	595_4_11	338_5_311	211_5_1	706_5_168	1486_2_119	66_6_103	80_2_128	81_25_1	173_25_179	26_6_249	20_2_1	48_2_138	23_25_1	42_2_10	40_2_661	7_6_1	9_2_261	8_25_1	143_2_1	304_2_1	440_1_1	670_5_222	123_6_388	124_5_1	71_2_282	1025_2_356	967_2_201	907_2_143	38_2_1	30_2_62	1028_1_1339
150_2_106	1628_25_32	595_4_15	338_5_323	211_5_1	706_5_153	1486_2_104	66_6_89	80_2_131	81_25_1	173_25_195	26_6_253	20_2_1	48_2_131	23_25_1	42_2_9	40_2_693	7_6_1	9_2_273	8_25_1	143_2_1	304_2_1	440_1_1	670_5_222	123_6_365	124_5_1	71_2_278	1025_2_366	967_2_186	907_2_141	38_2_1	30_2_68	1028_1_1352
150_2_96	1628_25_35	595_4_28	338_5_331	211_5_1	706_5_139	1486_2_112	66_6_95	80_2_126	81_25_1	173_25_194	26_6_258	20_2_1	48_2_132	23_25_1	42_2_12	40_2_693	7_6_1	9_2_262	8_25_1	143_2_1	304_2_1	440_1_1	670_5_230	123_6_350	124_5_1	71_2_280	1025_2_360	967_2_188	907_2_136	38_2_1	30_2_68	1028_1_1393
150_2_101	1628_25_34	595_4_38	338_5_329	211_5_1	706_5_140	1486_2_101	66_6_91	80_2_125	81_25_1	173_25_201	26_6_253	20_2_1	48_2_131	23_25_1	42_2_14	40_2_710	7_6_1	9_2_268	8_25_1	143_2_1	304_2_1	440_1_1	670_5_233	123_6_340	124_5_1	71_2_287	1025_2_343	967_2_181	907_2_143	38_2_1	30_2_63	1028_1_1399
150_2_95	1628_25_31	595_4_57	338_5_326	211_5_1	706_5_138	1486_2_111	66_6_88	80_2_114	81_25_1	173_25_198	26_6_268	20_2_1	48_2_142	23_25_1	42_2_15	40_2_699	7_6_1	9_2_267	8_25_1	143_2_1	304_2_1	440_1_1	670_5_232	123_6_326	124_5_1	71_2_284	1025_2_333	967_2_182	907_2_131	38_2_1	30_2_62	1028_1_1408
150_2_96	1628_25_33	595_4_58	338_5_313	211_5_1	706_5_137	1486_2_109	66_6_101	80_2_123	81_25_1	173_25_184	26_6_263	20_2_1	48_2_138	23_25_1	42_2_17	40_2_712	7_6_1	9_2_260	8_25_1	143_2_1	304_2_1	440_1_1	670_5_223	123_6_310	124_5_1	71_2_303	1025_2_339	967_2_198	907_2_138	38_2_1	30_2_60	1028_1_1415
150_2_110	1628_25_34	595_4_66	338_5_323	211_5_1	706_5_146	1486_2_101	66_6_105	80_2_114	81_25_1	173_25_191	26_6_287	20_2_1	48_2_140	23_25_1	42_2_20	40_2_714	7_6_1	9_2_269	8_25_1	143_2_1	304_2_1	440_1_1	670_5_218	123_6_292	124_5_1	71_2_305	1025_2_353	967_2_200	907_2_126	38_2_1	30_2_57	1028_1_1402
150_2_123	1628_25_34	595_4_62	338_5_310	211_5_1	706_5_137	1486_2_94	66_6_103	80_2_123	81_25_1	173_25_193	26_6_294	20_2_1	48_2_132	23_25_1	42_2_18	40_2_739	7_6_1	9_2_270	8_25_1	143_2_1	304_2_1	440_1_1	670_5_219	123_6_274	124_5_1	71_2_295	1025_2_346	967_2_216	907_2_128	38_2_1	30_2_54	1028_1_1379
150_2_127	1628_25_33	595_4_67	338_5_299	211_5_1	706_5_119	1486_2_104	66_6_95	80_2_119	81_25_1	173_25_195	26_6_316	20_2_1	48_2_125	23_25_1	42_2_18	40_2_773	7_6_1	9_2_287	8_25_1	143_2_1	304_2_1	440_1_1	670_5_214	123_6_288	124_5_1	71_2_288	1025_2_345	967_2_220	907_2_130	38_2_1	30_2_59	1028_1_1404
150_2_128	1628_25_30	595_4_58	338_5_281	211_5_1	706_5_99	1486_2_104	66_6_95	80_2_113	81_25_1	173_25_192	26_6_307	20_2_1	48_2_126	23_25_1	42_2_21	40_2_755	7_6_1	9_2_305	8_25_1	143_2_1	304_2_1	440_1_1	670_5_225	123_6_322	124_5_1	71_2_272	1025_2_332	967_2_208	907_2_138	38_2_1	30_2_66	1028_1_1465
150_2_131	1628_25_30	595_4_59	338_5_286	211_5_1	706_5_86	1486_2_110	66_6_96	80_2_107	81_25_1	173_25_187	26_6_312	20_2_1	48_2_118	23_25_1	42_2_18	40_2_767	7_6_1	9_2_317	8_25_1	143_2_1	304_2_1	440_1_1	670_5_234	123_6_319	124_5_1	71_2_253	1025_2_344	967_2_214	907_2_156	38_2_1	30_2_64	1028_1_1437
150_2_123	1628_25_28	595_4_51	338_5_268	211_5_1	706_5_84	1486_2_118	66_6_84	80_2_110	81_25_1	173_25_206	26_6_322	20_2_1	48_2_124	23_25_1	42_2_19	40_2_768	7_6_1	9_2_307	8_25_1	143_2_1	304_2_1	440_1_1	670_5_244	123_6_350	124_5_1	71_2_248	1025_2_351	967_2_205	907_2_163	38_2_1	30_2_70	1028_1_1399
150_2_111	1628_25_27	595_4_55	338_5_283	211_5_1	706_5_83	1486_2_128	66_6_83	80_2_100	81_25_1	173_25_196	26_6_339	20_2_1	48_2_129	23_25_1	42_2_21	40_2_737	7_6_1	9_2_291	8_25_1	143_2_1	304_2_1	440_1_1	670_5_248	123_6_361	124_5_1	71_2_268	1025_2_364	967_2_209	907_2_153	38_2_1	30_2_77	1028_1_1355
150_2_109	1628_25_25	595_4_53	338_5_283	211_5_1	706_5_85	1486_2_127	66_6_84	80_2_94	81_25_1	173_25_185	26_6_331	20_2_1	48_2_128	23_25_1	42_2_22	40_2_750	7_6_1	9_2_299	8_25_1	143_2_1	304_2_1	440_1_1	670_5_261	123_6_353	124_5_1	71_2_264	1025_2_373	967_2_221	907_2_148	38_2_1	30_2_79	1028_1_1324
150_2_115	1628_25_24	595_4_52	338_5_280	211_5_1	706_5_81	1486_2_134	66_6_79	80_2_98	81_25_1	173_25_192	26_6_319	20_2_1	48_2_129	23_25_1	42_2_23	40_2_709	7_6_1	9_2_294	8_25_1	143_2_1	304_2_1	440_1_1	670_5_265	123_6_361	124_5_1	71_2_275	1025_2_358	967_2_219	907_2_152	38_2_1	30_2_83	1028_1_1355
150_2_118	1628_25_25	595_4_64	338_5_274	211_5_1	706_5_80	1486_2_137	66_6_78	80_2_98	81_25_1	173_25_177	26_6_319	20_2_1	48_2_127	23_25_1	42_2_21	40_2_727	7_6_1	9_2_301	8_25_1	143_2_1	304_2_1	440_1_1	670_5_264	123_6_367	124_5_1	71_2_272	1025_2_375	967_2_211	907_2_156	38_2_1	30_2_89	1028_1_1359
150_2_117	1628_25_27	595_4_67	338_5_270	211_5_1	706_5_77	1486_2_147	66_6_68	80_2_100	81_25_1	173_25_163	26_6_295	20_2_1	48_2_131	23_25_1	42_2_17	40_2_706	7_6_1	9_2_313	8_25_1	143_2_1	304_2_1	440_1_1	670_5_269	123_6_379	124_5_1	71_2_281	1025_2_380	967_2_208	907_2_156	38_2_1	30_2_83	1028_1_1460
150_2_112	1628_25_27	595_4_80	338_5_257	211_5_1	706_5_75	1486_2_162	66_6_63	80_2_104	81_25_1	173_25_165	26_6_292	20_2_1	48_2_123	23_25_1	42_2_16	40_2_712	7_6_1	9_2_320	8_25_1	143_2_1	304_2_1	440_1_1	670_5_259	123_6_400	124_5_1	71_2_277	1025_2_380	967_2_191	907_2_150	38_2_1	30_2_78	1028_1_1464
150_2_103	1628_25_29	595_4_83	338_5_269	211_5_1	706_5_81	1486_2_165	66_6_62	80_2_99	81_25_1	173_25_157	26_6_290	20_2_1	48_2_113	23_25_1	42_2_13	40_2_700	7_6_1	9_2_344	8_25_1	143_2_1	304_2_1	440_1_1	670_5_251	123_6_392	124_5_1	71_2_266	1025_2_394	967_2_193	907_2_150	38_2_1	30_2_73	1028_1_1535
150_2_109	1628_25_30	595_4_82	338_5_243	211_5_1	706_5_65	1486_2_170	66_6_60	80_2_88	81_25_1	173_25_163	26_6_289	20_2_1	48_2_118	23_25_1	42_2_11	40_2_680	7_6_1	9_2_340	8_25_1	143_2_1	304_2_1	440_1_1	670_5_271	123_6_416	124_5_1	71_2_274	1025_2_392	967_2_198	907_2_153	38_2_1	30_2_73	1028_1_1521
150_2_112	1628_25_26	595_4_72	338_5_242	211_5_1	706_5_69	1486_2_181	66_6_60	80_2_84	81_25_1	173_25_162	26_6_289	20_2_1	48_2_116	23_25_1	42_2_11	40_2_670	7_6_1	9_2_327	8_25_1	143_2_1	304_2_1	440_1_1	670_5_282	123_6_422	124_5_1	71_2_274	1025_2_391	967_2_221	907_2_140	38_2_1	30_2_66	1028_1_1561
150_2_115	1628_25_27	595_4_65	338_5_251	211_5_1	706_5_78	1486_2_190	66_6_57	80_2_99	81_25_1	173_25_163	26_6_274	20_2_1	48_2_103	23_25_1	42_2_9	40_2_678	7_6_1	9_2_328	8_25_1	143_2_1	304_2_1	440_1_1	670_5_280	123_6_429	124_5_1	71_2_268	1025_2_389	967_2_225	907_2_140	38_2_1	30_2_59	1028_1_1551
150_2_122	1628_25_30	595_4_53	338_5_258	211_5_1	706_5_83	1486_2_187	66_6_63	80_2_109	81_25_1	173_25_157	26_6_259	20_2_1	48_2_109	23_25_1	42_2_8	40_2_689	7_6_1	9_2_309	8_25_1	143_2_1	304_2_1	440_1_1	670_5_277	123_6_433	124_5_1	71_2_282	1025_2_416	967_2_221	907_2_146	38_2_1	30_2_55	1028_1_1485
150_2_130	1628_25_32	595_4_45	338_5_264	211_5_1	706_5_86	1486_2_180	66_6_60	80_2_115	81_25_1	173_25_143	26_6_270	20_2_1	48_2_102	23_25_1	42_2_5	40_2_690	7_6_1	9_2_314	8_25_1	143_2_1	304_2_1	440_1_1	670_5_293	123_6_448	124_5_1	71_2_275	1025_2_444	967_2_206	907_2_154	38_2_1	30_2_49	1028_1_1419
150_2_131	1628_25_31	595_4_44	338_5_248	211_5_1	706_5_81	1486_2_168	66_6_65	80_2_118	81_25_1	173_25_137	26_6_257	20_2_1	48_2_97	23_25_1	42_2_7	40_2_704	7_6_1	9_2_312	8_25_1	143_2_1	304_2_1	440_1_1	670_5_303	123_6_453	124_5_1	71_2_282	1025_2_450	967_2_193	907_2_157	38_2_1	30_2_50	1028_1_1290
150_2_130	1628_25_32	595_4_32	338_5_227	211_5_1	706_5_76	1486_2_157	66_6_54	80_2_112	81_25_1	173_25_137	26_6_249	20_2_1	48_2_93	23_25_1	42_2_7	40_2_701	7_6_1	9_2_305	8_25_1	143_2_1	304_2_1	440_1_1	670_5_306	123_6_422	124_5_1	71_2_290	1025_2_462	967_2_209	907_2_172	38_2_1	30_2_54	1028_1_1287
150_2_143	1628_25_32	595_4_44	338_5_219	211_5_1	706_5_71	1486_2_146	66_6_54	80_2_120	81_25_1	173_25_131	26_6_261	20_2_1	48_2_82	23_25_1	42_2_5	40_2_692	7_6_1	9_2_302	8_25_1	143_2_1	304_2_1	440_1_1	670_5_307	123_6_404	124_5_1	71_2_303	1025_2_483	967_2_217	907_2_169	38_2_1	30_2_52	1028_1_1299
150_2_131	1628_25_31	595_4_50	338_5_222	211_5_1	706_5_88	1486_2_134	66_6_60	80_2_121	81_25_1	173_25_123	26_6_248	20_2_1	48_2_76	23_25_1	42_2_4	40_2_707	7_6_1	9_2_279	8_25_1	143_2_1	304_2_1	440_1_1	670_5_308	123_6_368	124_5_1	71_2_302	1025_2_483	967_2_240	907_2_174	38_2_1	30_2_52	1028_1_1424
150_2_138	1628_25_32	595_4_53	338_5_221	211_5_1	706_5_87	1486_2_112	66_6_59	80_2_131	81_25_1	173_25_117	26_6_253	20_2_1	48_2_68	23_25_1	42_2_3	40_2_728	7_6_1	9_2_295	8_25_1	143_2_1	304_2_1	440_1_1	670_5_308	123_6_365	124_5_1	71_2_299	1025_2_495	967_2_264	907_2_186	38_2_1	30_2_61	1028_1_1479
150_2_153	1628_25_35	595_4_51	338_5_235	211_5_1	706_5_88	1486_2_100	66_6_55	80_2_138	81_25_1	173_25_121	26_6_239	20_2_1	48_2_59	23_25_1	42_2_3	40_2_700	7_6_1	9_2_290	8_25_1	143_2_1	304_2_1	440_1_1	670_5_310	123_6_372	124_5_1	71_2_299	1025_2_517	967_2_276	907_2_174	38_2_1	30_2_64	1028_1_1622
150_2_156	1628_25_33	595_4_66	338_5_246	211_5_1	706_5_95	1486_2_100	66_6_56	80_2_142	81_25_1	173_25_102	26_6_255	20_2_1	48_2_54	23_25_1	42_2_5	40_2_676	7_6_1	9_2_280	8_25_1	143_2_1	304_2_1	440_1_1	670_5_311	123_6_388	124_5_1	71_2_302	1025_2_505	967_2_290	907_2_180	38_2_1	30_2_68	1028_1_1656
150_2_147	1628_25_30	595_4_76	338_5_222	211_5_1	706_5_102	1486_2_107	66_6_57	80_2_137	81_25_1	173_25_105	26_6_250	20_2_1	48_2_49	23_25_1	42_2_4	40_2_658	7_6_1	9_2_269	8_25_1	143_2_1	304_2_1	440_1_1	670_5_311	123_6_373	124_5_1	71_2_313	1025_2_514	967_2_307	907_2_168	38_2_1	30_2_58	1028_1_1695
150_2_149	1628_25_20	595_4_109	338_5_221	211_5_1	706_5_93	1486_2_109	66_6_56	80_2_137	81_25_1	173_25_97	26_6_252	20_2_1	48_2_44	23_25_1	42_2_7	40_2_640	7_6_1	9_2_247	8_25_1	143_2_1	304_2_1	440_1_1	670_5_314	123_6_366	124_5_1	71_2_315	1025_2_525	967_2_329	907_2_174	38_2_1	30_2_61	1028_1_1614
150_2_160	1628_25_13	595_4_119	338_5_225	211_5_1	706_5_90	1486_2_108	66_6_60	80_2_142	81_25_1	173_25_87	26_6_265	20_2_1	48_2_40	23_25_1	42_2_8	40_2_626	7_6_1	9_2_224	8_25_1	143_2_1	304_2_1	440_1_1	670_5_330	123_6_351	124_5_1	71_2_292	1025_2_534	967_2_322	907_2_151	38_2_1	30_2_69	1028_1_1626
150_2_155	1628_25_14	595_4_124	338_5_227	211_5_1	706_5_79	1486_2_103	66_6_69	80_2_141	81_25_1	173_25_80	26_6_268	20_2_1	48_2_41	23_25_1	42_2_4	40_2_614	7_6_1	9_2_219	8_25_1	143_2_1	304_2_1	440_1_1	670_5_325	123_6_354	124_5_1	71_2_312	1025_2_571	967_2_307	907_2_151	38_2_1	30_2_73	1028_1_1540
150_2_141	1628_25_18	595_4_103	338_5_226	211_5_1	706_5_78	1486_2_94	66_6_87	80_2_137	81_25_1	173_25_81	26_6_272	20_2_1	48_2_39	23_25_1	42_2_4	40_2_606	7_6_1	9_2_209	8_25_1	143_2_1	304_2_1	440_1_1	670_5_320	123_6_346	124_5_1	71_2_317	1025_2_581	967_2_330	907_2_152	38_2_1	30_2_85	1028_1_1497
150_2_143	1628_25_17	595_4_77	338_5_236	211_5_1	706_5_75	1486_2_87	66_6_106	80_2_128	81_25_1	173_25_86	26_6_265	20_2_1	48_2_37	23_25_1	42_2_1	40_2_600	7_6_1	9_2_215	8_25_1	143_2_1	304_2_1	440_1_1	670_5_316	123_6_359	124_5_1	71_2_319	1025_2_578	967_2_328	907_2_151	38_2_1	30_2_89	1028_1_1420
150_2_118	1628_25_17	595_4_44	338_5_231	211_5_1	706_5_68	1486_2_86	66_6_109	80_2_117	81_25_1	173_25_88	26_6_243	20_2_1	48_2_34	23_25_1	42_2_2	40_2_617	7_6_1	9_2_200	8_25_1	143_2_1	304_2_1	440_1_1	670_5_318	123_6_378	124_5_1	71_2_315	1025_2_610	967_2_341	907_2_151	38_2_1	30_2_76	1028_1_1453
150_2_115	1628_25_17	595_4_22	338_5_233	211_5_1	706_5_60	1486_2_94	66_6_114	80_2_124	81_25_1	173_25_84	26_6_240	20_2_1	48_2_34	23_25_1	42_2_3	40_2_635	7_6_1	9_2_210	8_25_1	143_2_1	304_2_1	440_1_1	670_5_306	123_6_367	124_5_1	71_2_322	1025_2_570	967_2_349	907_2_151	38_2_1	30_2_74	1028_1_1447
150_2_115	1628_25_23	595_4_13	338_5_243	211_5_1	706_5_57	1486_2_98	66_6_113	80_2_115	81_25_1	173_25_82	26_6_226	20_2_1	48_2_29	23_25_1	42_2_3	40_2_631	7_6_1	9_2_206	8_25_1	143_2_1	304_2_1	440_1_1	670_5_310	123_6_387	124_5_1	71_2_330	1025_2_584	967_2_341	907_2_141	38_2_1	30_2_73	1028_1_1521
150_2_112	1628_25_21	595_4_13	338_5_258	211_5_1	706_5_49	1486_2_111	66_6_120	80_2_117	81_25_1	173_25_77	26_6_228	20_2_1	48_2_33	23_25_1	42_2_3	40_2_657	7_6_1	9_2_202	8_25_1	143_2_1	304_2_1	440_1_1	670_5_311	123_6_403	124_5_1	71_2_332	1025_2_597	967_2_319	907_2_137	38_2_1	30_2_79	1028_1_1554
150_2_109	1628_25_26	595_4_18	338_5_258	211_5_1	706_5_47	1486_2_120	66_6_120	80_2_102	81_25_1	173_25_78	26_6_225	20_2_1	48_2_32	23_25_1	42_2_5	40_2_657	7_6_1	9_2_213	8_25_1	143_2_1	304_2_1	440_1_1	670_5_306	123_6_425	124_5_1	71_2_340	1025_2_589	967_2_298	907_2_134	38_2_1	30_2_85	1028_1_1651
150_2_113	1628_25_31	595_4_25	338_5_267	211_5_1	706_5_43	1486_2_128	66_6_129	80_2_81	81_25_1	173_25_74	26_6_212	20_2_1	48_2_31	23_25_1	42_2_5	40_2_662	7_6_1	9_2_214	8_25_1	143_2_1	304_2_1	440_1_1	670_5_321	123_6_421	124_5_1	71_2_338	1025_2_601	967_2_302	907_2_138	38_2_1	30_2_82	1028_1_1635
150_2_118	1628_25_30	595_4_42	338_5_261	211_5_1	706_5_35	1486_2_128	66_6_128	80_2_77	81_25_1	173_25_78	26_6_202	20_2_1	48_2_25	23_25_1	42_2_4	40_2_651	7_6_1	9_2_211	8_25_1	143_2_1	304_2_1	440_1_1	670_5_316	123_6_413	124_5_1	71_2_320	1025_2_601	967_2_286	907_2_152	38_2_1	30_2_79	1028_1_1656
150_2_124	1628_25_35	595_4_43	338_5_249	211_5_1	706_5_29	1486_2_129	66_6_134	80_2_65	81_25_1	173_25_81	26_6_204	20_2_1	48_2_31	23_25_1	42_2_4	40_2_620	7_6_1	9_2_203	8_25_1	143_2_1	304_2_1	440_1_1	670_5_312	123_6_417	124_5_1	71_2_311	1025_2_631	967_2_268	907_2_148	38_2_1	30_2_75	1028_1_1628
150_2_120	1628_25_44	595_4_51	338_5_256	211_5_1	706_5_22	1486_2_138	66_6_144	80_2_63	81_25_1	173_25_81	26_6_196	20_2_1	48_2_32	23_25_1	42_2_3	40_2_638	7_6_1	9_2_210	8_25_1	143_2_1	304_2_1	440_1_1	670_5_301	123_6_400	124_5_1	71_2_296	1025_2_644	967_2_271	907_2_162	38_2_1	30_2_72	1028_1_1613
150_2_120	1628_25_47	595_4_42	338_5_268	211_5_1	706_5_21	1486_2_134	66_6_139	80_2_63	81_25_1	173_25_92	26_6_205	20_2_1	48_2_34	23_25_1	42_2_1	40_2_637	7_6_1	9_2_225	8_25_1	143_2_1	304_2_1	440_1_1	670_5_302	123_6_396	124_5_1	71_2_300	1025_2_641	967_2_271	907_2_167	38_2_1	30_2_67	1028_1_1524
150_2_103	1628_25_55	595_4_34	338_5_265	211_5_1	706_5_19	1486_2_136	66_6_135	80_2_65	81_25_1	173_25_96	26_6_212	20_2_1	48_2_28	23_25_1	42_2_1	40_2_638	7_6_1	9_2_220	8_25_1	143_2_1	304_2_1	440_1_1	670_5_309	123_6_386	124_5_1	71_2_296	1025_2_620	967_2_278	907_2_179	38_2_1	30_2_66	1028_1_1434
150_2_112	1628_25_59	595_4_25	338_5_264	211_5_1	706_5_18	1486_2_130	66_6_125	80_2_60	81_25_1	173_25_92	26_6_211	20_2_1	48_2_20	23_25_1	42_2_1	40_2_639	7_6_1	9_2_223	8_25_1	143_2_1	304_2_1	440_1_1	670_5_322	123_6_399	124_5_1	71_2_298	1025_2_642	967_2_301	907_2_196	38_2_1	30_2_57	1028_1_1336
150_2_103	1628_25_62	595_4_20	338_5_254	211_5_1	706_5_21	1486_2_133	66_6_125	80_2_63	81_25_1	173_25_99	26_6_201	20_2_1	48_2_10	23_25_1	42_2_1	40_2_659	7_6_1	9_2_209	8_25_1	143_2_1	304_2_1	440_1_1	670_5_311	123_6_394	124_5_1	71_2_299	1025_2_647	967_2_308	907_2_193	38_2_1	30_2_62	1028_1_1306
150_2_108	1628_25_66	595_4_17	338_5_253	211_5_1	706_5_27	1486_2_139	66_6_130	80_2_61	81_25_1	173_25_99	26_6_189	20_2_1	48_2_9	23_25_1	42_2_1	40_2_655	7_6_1	9_2_212	8_25_1	143_2_1	304_2_1	440_1_1	670_5_313	123_6_411	124_5_1	71_2_305	1025_2_651	967_2_315	907_2_198	38_2_1	30_2_54	1028_1_1275
150_2_115	1628_25_61	595_4_18	338_5_250	211_5_1	706_5_31	1486_2_135	66_6_116	80_2_55	81_25_1	173_25_96	26_6_207	20_2_1	48_2_6	23_25_1	42_2_1	40_2_648	7_6_1	9_2_202	8_25_1	143_2_1	304_2_1	440_1_1	670_5_299	123_6_408	124_5_1	71_2_298	1025_2_653	967_2_314	907_2_199	38_2_1	30_2_56	1028_1_1390
150_2_126	1628_25_64	595_4_21	338_5_249	211_5_1	706_5_41	1486_2_122	66_6_111	80_2_50	81_25_1	173_25_97	26_6_212	20_2_1	48_2_5	23_25_1	42_2_1	40_2_625	7_6_1	9_2_201	8_25_1	143_2_1	304_2_1	440_1_1	670_5_304	123_6_432	124_5_1	71_2_309	1025_2_666	967_2_308	907_2_190	38_2_1	30_2_61	1028_1_1424
150_2_122	1628_25_69	595_4_28	338_5_252	211_5_1	706_5_41	1486_2_110	66_6_108	80_2_49	81_25_1	173_25_103	26_6_206	20_2_1	48_2_6	23_25_1	42_2_1	40_2_617	7_6_1	9_2_189	8_25_1	143_2_1	304_2_1	440_1_1	670_5_297	123_6_451	124_5_1	71_2_324	1025_2_668	967_2_306	907_2_196	38_2_1	30_2_61	1028_1_1522
150_2_133	1628_25_76	595_4_48	338_5_254	211_5_1	706_5_37	1486_2_93	66_6_107	80_2_46	81_25_1	173_25_102	26_6_186	20_2_1	48_2_6	23_25_1	42_2_1	40_2_654	7_6_1	9_2_176	8_25_1	143_2_1	304_2_1	440_1_1	670_5_265	123_6_463	124_5_1	71_2_305	1025_2_662	967_2_298	907_2_186	38_2_1	30_2_62	1028_1_1585
150_2_144	1628_25_79	595_4_53	338_5_262	211_5_1	706_5_43	1486_2_93	66_6_102	80_2_53	81_25_1	173_25_114	26_6_188	20_2_1	48_2_5	23_25_1	42_2_1	40_2_637	7_6_1	9_2_166	8_25_1	143_2_1	304_2_1	440_1_1	670_5_272	123_6_471	124_5_1	71_2_324	1025_2_666	967_2_286	907_2_189	38_2_1	30_2_63	1028_1_1637
150_2_163	1628_25_80	595_4_62	338_5_282	211_5_1	706_5_49	1486_2_86	66_6_106	80_2_40	81_25_1	173_25_116	26_6_182	20_2_1	48_2_5	23_25_1	42_2_1	40_2_633	7_6_1	9_2_147	8_25_1	143_2_1	304_2_1	440_1_1	670_5_287	123_6_502	124_5_1	71_2_321	1025_2_636	967_2_288	907_2_178	38_2_1	30_2_60	1028_1_1690
150_2_166	1628_25_82	595_4_57	338_5_278	211_5_1	706_5_54	1486_2_79	66_6_104	80_2_43	81_25_1	173_25_119	26_6_169	20_2_1	48_2_2	23_25_1	42_2_1	40_2_619	7_6_1	9_2_133	8_25_1	143_2_1	304_2_1	440_1_1	670_5_299	123_6_508	124_5_1	71_2_325	1025_2_616	967_2_278	907_2_174	38_2_1	30_2_55	1028_1_1718
150_2_174	1628_25_85	595_4_60	338_5_267	211_5_1	706_5_62	1486_2_68	66_6_107	80_2_45	81_25_1	173_25_113	26_6_155	20_2_1	48_2_3	23_25_1	42_2_1	40_2_623	7_6_1	9_2_139	8_25_1	143_2_1	304_2_1	440_1_1	670_5_300	123_6_511	124_5_1	71_2_333	1025_2_573	967_2_284	907_2_170	38_2_1	30_2_47	1028_1_1735
150_2_180	1628_25_92	595_4_48	338_5_261	211_5_1	706_5_59	1486_2_60	66_6_101	80_2_38	81_25_1	173_25_99	26_6_130	20_2_1	48_2_3	23_25_1	42_2_1	40_2_632	7_6_1	9_2_136	8_25_1	143_2_1	304_2_1	440_1_1	670_5_302	123_6_521	124_5_1	71_2_360	1025_2_550	967_2_302	907_2_167	38_2_1	30_2_42	1028_1_1759
150_2_174	1628_25_86	595_4_50	338_5_264	211_5_1	706_5_57	1486_2_68	66_6_92	80_2_44	81_25_1	173_25_102	26_6_122	20_2_1	48_2_4	23_25_1	42_2_1	40_2_637	7_6_1	9_2_146	8_25_1	143_2_1	304_2_1	440_1_1	670_5_293	123_6_530	124_5_1	71_2_375	1025_2_527	967_2_296	907_2_160	38_2_1	30_2_39	1028_1_1730
150_2_173	1628_25_89	595_4_36	338_5_264	211_5_1	706_5_50	1486_2_64	66_6_96	80_2_52	81_25_1	173_25_107	26_6_105	20_2_1	48_2_4	23_25_1	42_2_1	40_2_634	7_6_1	9_2_153	8_25_1	143_2_1	304_2_1	440_1_1	670_5_291	123_6_514	124_5_1	71_2_374	1025_2_506	967_2_305	907_2_167	38_2_1	30_2_46	1028_1_1726
150_2_171	1628_25_85	595_4_37	338_5_268	211_5_1	706_5_48	1486_2_75	66_6_87	80_2_50	81_25_1	173_25_107	26_6_98	20_2_1	48_2_6	23_25_1	42_2_1	40_2_629	7_6_1	9_2_154	8_25_1	143_2_1	304_2_1	440_1_1	670_5_288	123_6_512	124_5_1	71_2_393	1025_2_495	967_2_302	907_2_161	38_2_1	30_2_46	1028_1_1719
150_2_154	1628_25_84	595_4_35	338_5_271	211_5_1	706_5_44	1486_2_76	66_6_91	80_2_46	81_25_1	173_25_102	26_6_87	20_2_1	48_2_10	23_25_1	42_2_1	40_2_633	7_6_1	9_2_156	8_25_1	143_2_1	304_2_1	440_1_1	670_5_302	123_6_499	124_5_1	71_2_414	1025_2_490	967_2_323	907_2_156	38_2_1	30_2_48	1028_1_1681
150_2_152	1628_25_86	595_4_29	338_5_253	211_5_1	706_5_44	1486_2_67	66_6_88	80_2_52	81_25_1	173_25_99	26_6_84	20_2_1	48_2_7	23_25_1	42_2_1	40_2_627	7_6_1	9_2_163	8_25_1	143_2_1	304_2_1	440_1_1	670_5_309	123_6_514	124_5_1	71_2_429	1025_2_513	967_2_329	907_2_160	38_2_1	30_2_42	1028_1_1618
150_2_159	1628_25_85	595_4_22	338_5_261	211_5_1	706_5_44	1486_2_75	66_6_93	80_2_56	81_25_1	173_25_82	26_6_90	20_2_1	48_2_6	23_25_1	42_2_1	40_2_620	7_6_1	9_2_164	8_25_1	143_2_1	304_2_1	440_1_1	670_5_293	123_6_499	124_5_1	71_2_431	1025_2_501	967_2_348	907_2_153	38_2_1	30_2_47	1028_1_1578
150_2_154	1628_25_81	595_4_21	338_5_247	211_5_1	706_5_44	1486_2_78	66_6_99	80_2_63	81_25_1	173_25_78	26_6_103	20_2_1	48_2_7	23_25_1	42_2_1	40_2_641	7_6_1	9_2_156	8_25_1	143_2_1	304_2_1	440_1_1	670_5_272	123_6_504	124_5_1	71_2_415	1025_2_506	967_2_369	907_2_144	38_2_1	30_2_52	1028_1_1550
150_2_153	1628_25_75	595_4_19	338_5_234	211_5_1	706_5_44	1486_2_90	66_6_101	80_2_77	81_25_1	173_25_81	26_6_106	20_2_1	48_2_10	23_25_1	42_2_1	40_2_650	7_6_1	9_2_157	8_25_1	143_2_1	304_2_1	440_1_1	670_5_277	123_6_528	124_5_1	71_2_399	1025_2_490	967_2_376	907_2_157	38_2_1	30_2_49	1028_1_1538
150_2_150	1628_25_72	595_4_22	338_5_229	211_5_1	706_5_47	1486_2_98	66_6_102	80_2_81	81_25_1	173_25_70	26_6_119	20_2_1	48_2_9	23_25_1	42_2_1	40_2_649	7_6_1	9_2_155	8_25_1	143_2_1	304_2_1	440_1_1	670_5_278	123_6_532	124_5_1	71_2_381	1025_2_485	967_2_393	907_2_166	38_2_1	30_2_49	1028_1_1572
150_2_143	1628_25_59	595_4_28	338_5_229	211_5_1	706_5_46	1486_2_98	66_6_95	80_2_96	81_25_1	173_25_71	26_6_132	20_2_1	48_2_13	23_25_1	42_2_1	40_2_632	7_6_1	9_2_153	8_25_1	143_2_1	304_2_1	440_1_1	670_5_279	123_6_509	124_5_1	71_2_392	1025_2_499	967_2_409	907_2_163	38_2_1	30_2_48	1028_1_1615
150_2_145	1628_25_56	595_4_40	338_5_224	211_5_1	706_5_39	1486_2_104	66_6_92	80_2_104	81_25_1	173_25_72	26_6_132	20_2_1	48_2_15	23_25_1	42_2_1	40_2_611	7_6_1	9_2_163	8_25_1	143_2_1	304_2_1	440_1_1	670_5_272	123_6_508	124_5_1	71_2_384	1025_2_490	967_2_439	907_2_163	38_2_1	30_2_42	1028_1_1665
150_2_144	1628_25_44	595_4_38	338_5_225	211_5_1	706_5_47	1486_2_100	66_6_86	80_2_110	81_25_1	173_25_72	26_6_126	20_2_1	48_2_13	23_25_1	42_2_1	40_2_625	7_6_1	9_2_159	8_25_1	143_2_1	304_2_1	440_1_1	670_5_272	123_6_520	124_5_1	71_2_391	1025_2_494	967_2_437	907_2_168	38_2_1	30_2_37	1028_1_1684
150_2_159	1628_25_36	595_4_35	338_5_221	211_5_1	706_5_47	1486_2_109	66_6_81	80_2_123	81_25_1	173_25_77	26_6_118	20_2_1	48_2_11	23_25_1	42_2_1	40_2_656	7_6_1	9_2_172	8_25_1	143_2_1	304_2_1	440_1_1	670_5_267	123_6_506	124_5_1	71_2_383	1025_2_508	967_2_422	907_2_169	38_2_1	30_2_40	1028_1_1696
150_2_164	1628_25_34	595_4_34	338_5_231	211_5_1	706_5_42	1486_2_120	66_6_80	80_2_129	81_25_1	173_25_85	26_6_121	20_2_1	48_2_10	23_25_1	42_2_1	40_2_648	7_6_1	9_2_180	8_25_1	143_2_1	304_2_1	440_1_1	670_5_271	123_6_520	124_5_1	71_2_391	1025_2_475	967_2_421	907_2_178	38_2_1	30_2_44	1028_1_1688
150_2_169	1628_25_42	595_4_35	338_5_242	211_5_1	706_5_40	1486_2_123	66_6_82	80_2_142	81_25_1	173_25_78	26_6_118	20_2_1	48_2_10	23_25_1	42_2_1	40_2_660	7_6_1	9_2_195	8_25_1	143_2_1	304_2_1	440_1_1	670_5_260	123_6_521	124_5_1	71_2_378	1025_2_468	967_2_418	907_2_178	38_2_1	30_2_43	1028_1_1743
150_2_169	1628_25_49	595_4_25	338_5_248	211_5_1	706_5_45	1486_2_120	66_6_81	80_2_152	81_25_1	173_25_88	26_6_116	20_2_1	48_2_11	23_25_1	42_2_1	40_2_672	7_6_1	9_2_202	8_25_1	143_2_1	304_2_1	440_1_1	670_5_255	123_6_492	124_5_1	71_2_376	1025_2_462	967_2_407	907_2_178	38_2_1	30_2_42	1028_1_1799
150_2_174	1628_25_49	595_4_25	338_5_247	211_5_1	706_5_51	1486_2_107	66_6_68	80_2_153	81_25_1	173_25_91	26_6_132	20_2_1	48_2_9	23_25_1	42_2_1	40_2_662	7_6_1	9_2_220	8_25_1	143_2_1	304_2_1	440_1_1	670_5_253	123_6_480	124_5_1	71_2_356	1025_2_453	967_2_378	907_2_189	38_2_1	30_2_46	1028_1_1796
150_2_169	1628_25_46	595_4_22	338_5_260	211_5_1	706_5_44	1486_2_117	66_6_66	80_2_170	81_25_1	173_25_95	26_6_137	20_2_1	48_2_11	23_25_1	42_2_1	40_2_658	7_6_1	9_2_231	8_25_1	143_2_1	304_2_1	440_1_1	670_5_256	123_6_494	124_5_1	71_2_342	1025_2_425	967_2_361	907_2_198	38_2_1	30_2_44	1028_1_1735
150_2_169	1628_25_43	595_4_17	338_5_273	211_5_1	706_5_38	1486_2_133	66_6_69	80_2_177	81_25_1	173_25_99	26_6_140	20_2_1	48_2_10	23_25_1	42_2_1	40_2_659	7_6_1	9_2_240	8_25_1	143_2_1	304_2_1	440_1_1	670_5_268	123_6_487	124_5_1	71_2_327	1025_2_432	967_2_340	907_2_186	38_2_1	30_2_47	1028_1_1646
150_2_171	1628_25_42	595_4_10	338_5_282	211_5_1	706_5_34	1486_2_126	66_6_78	80_2_182	81_25_1	173_25_103	26_6_152	20_2_1	48_2_8	23_25_1	42_2_1	40_2_665	7_6_1	9_2_252	8_25_1	143_2_1	304_2_1	440_1_1	670_5_269	123_6_481	124_5_1	71_2_323	1025_2_419	967_2_355	907_2_205	38_2_1	30_2_47	1028_1_1514
150_2_168	1628_25_36	595_4_17	338_5_289	211_5_1	706_5_31	1486_2_126	66_6_82	80_2_178	81_25_1	173_25_106	26_6_154	20_2_1	48_2_6	23_25_1	42_2_1	40_2_680	7_6_1	9_2_258	8_25_1	143_2_1	304_2_1	440_1_1	670_5_246	123_6_499	124_5_1	71_2_328	1025_2_418	967_2_344	907_2_208	38_2_1	30_2_51	1028_1_1425
150_2_164	1628_25_33	595_4_25	338_5_299	211_5_1	706_5_26	1486_2_118	66_6_94	80_2_184	81_25_1	173_25_113	26_6_161	20_2_1	48_2_6	23_25_1	42_2_1	40_2_690	7_6_1	9_2_257	8_25_1	143_2_1	304_2_1	440_1_1	670_5_219	123_6_507	124_5_1	71_2_329	1025_2_420	967_2_347	907_2_210	38_2_1	30_2_49	1028_1_1307
150_2_153	1628_25_34	595_4_35	338_5_292	211_5_1	706_5_34	1486_2_115	66_6_105	80_2_175	81_25_1	173_25_126	26_6_159	20_2_1	48_2_9	23_25_1	42_2_1	40_2_696	7_6_1	9_2_259	8_25_1	143_2_1	304_2_1	440_1_1	670_5_205	123_6_499	124_5_1	71_2_338	1025_2_424	967_2_346	907_2_201	38_2_1	30_2_43	1028_1_1280
150_2_143	1628_25_40	595_4_49	338_5_300	211_5_1	706_5_39	1486_2_106	66_6_102	80_2_173	81_25_1	173_25_123	26_6_153	20_2_1	48_2_13	23_25_1	42_2_1	40_2_706	7_6_1	9_2_252	8_25_1	143_2_1	304_2_1	440_1_1	670_5_204	123_6_528	124_5_1	71_2_344	1025_2_431	967_2_348	907_2_194	38_2_1	30_2_38	1028_1_1268
150_2_137	1628_25_45	595_4_66	338_5_303	211_5_1	706_5_39	1486_2_106	66_6_104	80_2_173	81_25_1	173_25_132	26_6_156	20_2_1	48_2_17	23_25_1	42_2_1	40_2_696	7_6_1	9_2_246	8_25_1	143_2_1	304_2_1	440_1_1	670_5_184	123_6_514	124_5_1	71_2_352	1025_2_442	967_2_353	907_2_199	38_2_1	30_2_36	1028_1_1297
150_2_142	1628_25_49	595_4_73	338_5_313	211_5_1	706_5_38	1486_2_109	66_6_102	80_2_157	81_25_1	173_25_117	26_6_161	20_2_1	48_2_18	23_25_1	42_2_1	40_2_690	7_6_1	9_2_245	8_25_1	143_2_1	304_2_1	440_1_1	670_5_177	123_6_536	124_5_1	71_2_384	1025_2_425	967_2_378	907_2_182	38_2_1	30_2_42	1028_1_1329
150_2_159	1628_25_52	595_4_81	338_5_315	211_5_1	706_5_39	1486_2_104	66_6_95	80_2_147	81_25_1	173_25_104	26_6_167	20_2_1	48_2_18	23_25_1	42_2_1	40_2_710	7_6_1	9_2_248	8_25_1	143_2_1	304_2_1	440_1_1	670_5_174	123_6_536	124_5_1	71_2_375	1025_2_424	967_2_378	907_2_164	38_2_1	30_2_44	1028_1_1416
150_2_156	1628_25_58	595_4_87	338_5_317	211_5_1	706_5_30	1486_2_99	66_6_96	80_2_136	81_25_1	173_25_110	26_6_169	20_2_1	48_2_18	23_25_1	42_2_1	40_2_698	7_6_1	9_2_235	8_25_1	143_2_1	304_2_1	440_1_1	670_5_162	123_6_521	124_5_1	71_2_383	1025_2_423	967_2_395	907_2_152	38_2_1	30_2_41	1028_1_1517
150_2_164	1628_25_59	595_4_85	338_5_329	211_5_1	706_5_28	1486_2_105	66_6_92	80_2_131	81_25_1	173_25_123	26_6_155	20_2_1	48_2_14	23_25_1	42_2_1	40_2_699	7_6_1	9_2_215	8_25_1	143_2_1	304_2_1	440_1_1	670_5_160	123_6_500	124_5_1	71_2_374	1025_2_430	967_2_396	907_2_148	38_2_1	30_2_45	1028_1_1600
150_2_177	1628_25_66	595_4_87	338_5_339	211_5_1	706_5_29	1486_2_106	66_6_100	80_2_139	81_25_1	173_25_121	26_6_135	20_2_1	48_2_12	23_25_1	42_2_1	40_2_667	7_6_1	9_2_198	8_25_1	143_2_1	304_2_1	440_1_1	670_5_163	123_6_483	124_5_1	71_2_376	1025_2_427	967_2_395	907_2_141	38_2_1	30_2_42	1028_1_1649
150_2_184	1628_25_63	595_4_87	338_5_337	211_5_1	706_5_33	1486_2_112	66_6_103	80_2_151	81_25_1	173_25_126	26_6_132	20_2_1	48_2_13	23_25_1	42_2_1	40_2_654	7_6_1	9_2_194	8_25_1	143_2_1	304_2_1	440_1_1	670_5_159	123_6_508	124_5_1	71_2_371	1025_2_442	967_2_386	907_2_135	38_2_1	30_2_41	1028_1_1708
150_2_181	1628_25_65	595_4_90	338_5_338	211_5_1	706_5_36	1486_2_108	66_6_97	80_2_145	81_25_1	173_25_123	26_6_137	20_2_1	48_2_11	23_25_1	42_2_1	40_2_646	7_6_1	9_2_183	8_25_1	143_2_1	304_2_1	440_1_1	670_5_165	123_6_515	124_5_1	71_2_380	1025_2_437	967_2_369	907_2_141	38_2_1	30_2_42	1028_1_1780
150_2_197	1628_25_67	595_4_94	338_5_341	211_5_1	706_5_30	1486_2_120	66_6_97	80_2_138	81_25_1	173_25_119	26_6_118	20_2_1	48_2_13	23_25_1	42_2_1	40_2_646	7_6_1	9_2_181	8_25_1	143_2_1	304_2_1	440_1_1	670_5_152	123_6_488	124_5_1	71_2_366	1025_2_439	967_2_384	907_2_140	38_2_1	30_2_38	1028_1_1859
150_2_201	1628_25_68	595_4_92	338_5_332	211_5_1	706_5_29	1486_2_124	66_6_91	80_2_141	81_25_1	173_25_123	26_6_110	20_2_1	48_2_13	23_25_1	42_2_1	40_2_655	7_6_1	9_2_183	8_25_1	143_2_1	304_2_1	440_1_1	670_5_126	123_6_465	124_5_1	71_2_369	1025_2_432	967_2_391	907_2_149	38_2_1	30_2_37	1028_1_1904
150_2_210	1628_25_63	595_4_94	338_5_330	211_5_1	706_5_23	1486_2_136	66_6_91	80_2_142	81_25_1	173_25_110	26_6_113	20_2_1	48_2_9	23_25_1	42_2_1	40_2_654	7_6_1	9_2_187	8_25_1	143_2_1	304_2_1	440_1_1	670_5_128	123_6_430	124_5_1	71_2_352	1025_2_419	967_2_403	907_2_145	38_2_1	30_2_35	1028_1_1848
150_2_209	1628_25_68	595_4_83	338_5_321	211_5_1	706_5_22	1486_2_147	66_6_102	80_2_138	81_25_1	173_25_87	26_6_114	20_2_1	48_2_8	23_25_1	42_2_1	40_2_645	7_6_1	9_2_185	8_25_1	143_2_1	304_2_1	440_1_1	670_5_148	123_6_426	124_5_1	71_2_350	1025_2_425	967_2_384	907_2_151	38_2_1	30_2_27	1028_1_1881
150_2_206	1628_25_63	595_4_78	338_5_312	211_5_1	706_5_16	1486_2_156	66_6_115	80_2_141	81_25_1	173_25_79	26_6_131	20_2_1	48_2_7	23_25_1	42_2_1	40_2_629	7_6_1	9_2_206	8_25_1	143_2_1	304_2_1	440_1_1	670_5_149	123_6_415	124_5_1	71_2_361	1025_2_392	967_2_379	907_2_154	38_2_1	30_2_21	1028_1_1870
150_2_207	1628_25_64	595_4_78	338_5_303	211_5_1	706_5_18	1486_2_157	66_6_120	80_2_147	81_25_1	173_25_83	26_6_140	20_2_1	48_2_6	23_25_1	42_2_1	40_2_650	7_6_1	9_2_215	8_25_1	143_2_1	304_2_1	440_1_1	670_5_150	123_6_410	124_5_1	71_2_354	1025_2_385	967_2_388	907_2_155	38_2_1	30_2_19	1028_1_1848
150_2_211	1628_25_66	595_4_74	338_5_290	211_5_1	706_5_22	1486_2_165	66_6_125	80_2_157	81_25_1	173_25_83	26_6_154	20_2_1	48_2_3	23_25_1	42_2_1	40_2_649	7_6_1	9_2_214	8_25_1	143_2_1	304_2_1	440_1_1	670_5_144	123_6_414	124_5_1	71_2_349	1025_2_382	967_2_371	907_2_162	38_2_1	30_2_16	1028_1_1784
150_2_207	1628_25_65	595_4_70	338_5_277	211_5_1	706_5_27	1486_2_161	66_6_119	80_2_153	81_25_1	173_25_82	26_6_173	20_2_1	48_2_2	23_25_1	42_2_1	40_2_663	7_6_1	9_2_219	8_25_1	143_2_1	304_2_1	440_1_1	670_5_155	123_6_407	124_5_1	71_2_350	1025_2_379	967_2_371	907_2_165	38_2_1	30_2_14	1028_1_1670
150_2_217	1628_25_64	595_4_63	338_5_285	211_5_1	706_5_32	1486_2_162	66_6_123	80_2_159	81_25_1	173_25_88	26_6_196	20_2_1	48_2_2	23_25_1	42_2_1	40_2_663	7_6_1	9_2_228	8_25_1	143_2_1	304_2_1	440_1_1	670_5_162	123_6_395	124_5_1	71_2_384	1025_2_375	967_2_388	907_2_173	38_2_1	30_2_21	1028_1_1572
150_2_210	1628_25_64	595_4_57	338_5_281	211_5_1	706_5_40	1486_2_152	66_6_127	80_2_183	81_25_1	173_25_87	26_6_209	20_2_1	48_2_1	23_25_1	42_2_1	40_2_677	7_6_1	9_2_231	8_25_1	143_2_1	304_2_1	440_1_1	670_5_155	123_6_406	124_5_1	71_2_406	1025_2_369	967_2_383	907_2_166	38_2_1	30_2_26	1028_1_1480
150_2_212	1628_25_61	595_4_48	338_5_285	211_5_1	706_5_41	1486_2_137	66_6_137	80_2_192	81_25_1	173_25_97	26_6_210	20_2_1	48_2_2	23_25_1	42_2_1	40_2_683	7_6_1	9_2_234	8_25_1	143_2_1	304_2_1	440_1_1	670_5_144	123_6_416	124_5_1	71_2_428	1025_2_376	967_2_378	907_2_182	38_2_1	30_2_28	1028_1_1392
150_2_211	1628_25_68	595_4_54	338_5_280	211_5_1	706_5_43	1486_2_132	66_6_143	80_2_202	81_25_1	173_25_99	26_6_220	20_2_1	48_2_1	23_25_1	42_2_1	40_2_670	7_6_1	9_2_226	8_25_1	143_2_1	304_2_1	440_1_1	670_5_143	123_6_424	124_5_1	71_2_435	1025_2_395	967_2_377	907_2_185	38_2_1	30_2_33	1028_1_1360
150_2_218	1628_25_74	595_4_48	338_5_302	211_5_1	706_5_48	1486_2_134	66_6_148	80_2_197	81_25_1	173_25_108	26_6_197	20_2_1	48_2_1	23_25_1	42_2_1	40_2_665	7_6_1	9_2_190	8_25_1	143_2_1	304_2_1	440_1_1	670_5_137	123_6_432	124_5_1	71_2_441	1025_2_433	967_2_378	907_2_188	38_2_1	30_2_36	1028_1_1299
150_2_224	1628_25_80	595_4_43	338_5_310	211_5_1	706_5_48	1486_2_126	66_6_150	80_2_183	81_25_1	173_25_111	26_6_187	20_2_1	23_25_1	42_2_1	40_2_662	7_6_1	9_2_197	8_25_1	143_2_1	670_5_131	440_1_1	304_2_1	123_6_435	124_5_1	71_2_454	1025_2_429	967_2_370	907_2_182	38_2_1	30_2_43	1028_1_1308
150_2_235	1628_25_80	595_4_27	338_5_320	211_5_1	706_5_54	1486_2_127	66_6_151	80_2_172	81_25_1	173_25_110	26_6_170	20_2_1	23_25_1	42_2_1	40_2_651	7_6_1	9_2_180	8_25_1	143_2_1	670_5_132	440_1_1	304_2_1	123_6_422	124_5_1	71_2_464	1025_2_449	967_2_365	907_2_188	38_2_1	30_2_47	1028_1_1293
150_2_229	1628_25_79	595_4_23	338_5_314	211_5_1	706_5_57	1486_2_125	66_6_150	80_2_155	81_25_1	173_25_109	26_6_164	20_2_1	23_25_1	42_2_1	40_2_644	7_6_1	9_2_186	8_25_1	143_2_1	670_5_137	440_1_1	304_2_1	123_6_435	124_5_1	71_2_479	1025_2_440	967_2_362	907_2_189	38_2_1	30_2_54	1028_1_1279
150_2_210	1628_25_79	595_4_22	338_5_310	211_5_1	706_5_57	1486_2_130	66_6_152	80_2_164	81_25_1	173_25_112	26_6_172	20_2_1	23_25_1	42_2_1	40_2_662	7_6_1	9_2_183	8_25_1	143_2_1	670_5_131	440_1_1	304_2_1	123_6_449	124_5_1	71_2_492	1025_2_442	967_2_344	907_2_195	38_2_1	30_2_60	1028_1_1323
150_2_205	1628_25_71	595_4_19	338_5_322	211_5_1	706_5_61	1486_2_133	66_6_143	80_2_146	81_25_1	173_25_107	26_6_177	20_2_1	23_25_1	42_2_1	40_2_675	7_6_1	9_2_181	8_25_1	143_2_1	670_5_128	440_1_1	304_2_1	123_6_459	124_5_1	71_2_505	1025_2_421	967_2_315	907_2_208	38_2_1	30_2_62	1028_1_1413
150_2_205	1628_25_76	595_4_22	338_5_323	211_5_1	706_5_56	1486_2_144	66_6_146	80_2_152	81_25_1	173_25_98	26_6_174	20_2_1	23_25_1	42_2_1	40_2_695	7_6_1	9_2_190	8_25_1	143_2_1	670_5_129	440_1_1	304_2_1	123_6_467	124_5_1	71_2_501	1025_2_420	967_2_296	907_2_213	38_2_1	30_2_57	1028_1_1467
150_2_193	1628_25_80	595_4_25	338_5_325	211_5_1	706_5_51	1486_2_157	66_6_131	80_2_130	81_25_1	173_25_107	26_6_172	20_2_1	23_25_1	42_2_1	40_2_694	7_6_1	9_2_176	8_25_1	143_2_1	670_5_126	440_1_1	304_2_1	123_6_452	124_5_1	71_2_494	1025_2_401	967_2_310	907_2_214	38_2_1	30_2_70	1028_1_1580
150_2_189	1628_25_86	595_4_33	338_5_317	211_5_1	706_5_45	1486_2_158	66_6_132	80_2_131	81_25_1	173_25_111	26_6_169	20_2_1	23_25_1	42_2_1	40_2_709	7_6_1	9_2_174	8_25_1	143_2_1	670_5_129	440_1_1	304_2_1	123_6_456	124_5_1	71_2_498	1025_2_406	967_2_322	907_2_214	38_2_1	30_2_68	1028_1_1602
150_2_192	1628_25_97	595_4_41	338_5_313	211_5_1	706_5_38	1486_2_154	66_6_142	80_2_116	81_25_1	173_25_105	26_6_170	20_2_1	23_25_1	42_2_1	40_2_717	7_6_1	9_2_157	8_25_1	143_2_1	670_5_132	440_1_1	304_2_1	123_6_462	124_5_1	71_2_492	1025_2_413	967_2_319	907_2_225	38_2_1	30_2_70	1028_1_1647
150_2_197	1628_25_97	595_4_46	338_5_314	211_5_1	706_5_34	1486_2_145	66_6_134	80_2_111	81_25_1	173_25_102	26_6_179	20_2_1	23_25_1	42_2_1	40_2_704	7_6_1	9_2_143	8_25_1	143_2_1	670_5_141	440_1_1	304_2_1	123_6_451	124_5_1	71_2_503	1025_2_428	967_2_324	907_2_231	38_2_1	30_2_77	1028_1_1583
150_2_186	1628_25_101	595_4_47	338_5_312	211_5_1	706_5_26	1486_2_141	66_6_140	80_2_109	81_25_1	173_25_101	26_6_189	20_2_1	23_25_1	42_2_1	40_2_694	7_6_1	9_2_153	8_25_1	143_2_1	670_5_146	440_1_1	304_2_1	123_6_464	124_5_1	71_2_498	1025_2_433	967_2_310	907_2_239	38_2_1	30_2_69	1028_1_1579
150_2_181	1628_25_104	595_4_38	338_5_306	211_5_1	706_5_26	1486_2_135	66_6_138	80_2_113	81_25_1	173_25_104	26_6_182	20_2_1	23_25_1	42_2_1	40_2_682	7_6_1	9_2_168	8_25_1	143_2_1	670_5_149	440_1_1	304_2_1	123_6_480	124_5_1	71_2_468	1025_2_433	967_2_294	907_2_246	38_2_1	30_2_69	1028_1_1457
150_2_165	1628_25_108	595_4_35	338_5_283	211_5_1	706_5_30	1486_2_133	66_6_131	80_2_105	81_25_1	173_25_112	26_6_194	20_2_1	23_25_1	42_2_1	40_2_673	7_6_1	9_2_169	8_25_1	143_2_1	670_5_141	440_1_1	304_2_1	123_6_461	124_5_1	71_2_472	1025_2_434	967_2_287	907_2_250	38_2_1	30_2_62	1028_1_1420
150_2_176	1628_25_105	595_4_42	338_5_283	211_5_1	706_5_29	1486_2_146	66_6_124	80_2_109	81_25_1	173_25_114	26_6_196	20_2_1	23_25_1	42_2_1	40_2_677	7_6_1	9_2_169	8_25_1	143_2_1	670_5_140	440_1_1	304_2_1	123_6_479	124_5_1	71_2_447	1025_2_426	967_2_297	907_2_261	38_2_1	30_2_56	1028_1_1362
150_2_180	1628_25_110	595_4_44	338_5_279	211_5_1	706_5_33	1486_2_129	66_6_122	80_2_106	81_25_1	173_25_119	26_6_207	20_2_1	23_25_1	42_2_1	40_2_651	7_6_1	9_2_161	8_25_1	143_2_1	670_5_151	440_1_1	304_2_1	123_6_481	124_5_1	71_2_456	1025_2_434	967_2_311	907_2_262	38_2_1	30_2_45	1028_1_1360
150_2_192	1628_25_113	595_4_55	338_5_277	211_5_1	706_5_30	1486_2_123	66_6_118	80_2_110	81_25_1	173_25_120	26_6_213	20_2_1	23_25_1	42_2_1	40_2_649	7_6_1	9_2_154	8_25_1	143_2_1	670_5_149	440_1_1	304_2_1	123_6_476	124_5_1	71_2_448	1025_2_450	967_2_312	907_2_274	38_2_1	30_2_38	1028_1_1281
150_2_187	1628_25_124	595_4_68	338_5_274	211_5_1	706_5_24	1486_2_125	66_6_113	80_2_119	81_25_1	173_25_113	26_6_198	20_2_1	23_25_1	42_2_1	40_2_632	7_6_1	9_2_143	8_25_1	143_2_1	670_5_146	440_1_1	304_2_1	123_6_473	124_5_1	71_2_435	1025_2_438	967_2_344	907_2_271	38_2_1	30_2_34	1028_1_1354
150_2_175	1628_25_125	595_4_69	338_5_292	211_5_1	706_5_28	1486_2_119	66_6_111	80_2_125	81_25_1	173_25_109	26_6_199	20_2_1	23_25_1	42_2_1	40_2_627	7_6_1	9_2_130	8_25_1	143_2_1	670_5_138	440_1_1	304_2_1	123_6_450	124_5_1	71_2_410	1025_2_425	967_2_339	907_2_268	38_2_1	30_2_29	1028_1_1377
150_2_179	1628_25_128	595_4_65	338_5_284	211_5_1	706_5_33	1486_2_124	66_6_111	80_2_118	81_25_1	173_25_113	26_6_197	20_2_1	23_25_1	42_2_1	40_2_614	7_6_1	9_2_130	8_25_1	143_2_1	670_5_144	440_1_1	304_2_1	123_6_442	124_5_1	71_2_407	1025_2_439	967_2_340	907_2_261	38_2_1	30_2_27	1028_1_1458
150_2_199	1628_25_125	595_4_71	338_5_280	211_5_1	706_5_41	1486_2_114	66_6_114	80_2_114	81_25_1	173_25_127	26_6_196	20_2_1	23_25_1	42_2_1	40_2_618	7_6_1	9_2_126	8_25_1	143_2_1	670_5_131	440_1_1	304_2_1	123_6_447	124_5_1	71_2_382	1025_2_470	967_2_363	907_2_258	38_2_1	30_2_24	1028_1_1455
150_2_177	1628_25_117	595_4_69	338_5_267	211_5_1	706_5_49	1486_2_128	66_6_118	80_2_110	81_25_1	173_25_116	26_6_199	20_2_1	23_25_1	42_2_1	40_2_620	7_6_1	9_2_136	8_25_1	143_2_1	670_5_129	440_1_1	304_2_1	123_6_442	124_5_1	71_2_378	1025_2_495	967_2_385	907_2_260	38_2_1	30_2_24	1028_1_1462
150_2_180	1628_25_114	595_4_70	338_5_266	211_5_1	706_5_42	1486_2_137	66_6_116	80_2_115	81_25_1	173_25_114	26_6_191	20_2_1	23_25_1	42_2_1	40_2_616	7_6_1	9_2_147	8_25_1	143_2_1	670_5_130	440_1_1	304_2_1	123_6_455	124_5_1	71_2_360	1025_2_544	967_2_401	907_2_246	38_2_1	30_2_21	1028_1_1367
150_2_170	1628_25_106	595_4_66	338_5_259	211_5_1	706_5_38	1486_2_126	66_6_100	80_2_112	81_25_1	173_25_115	26_6_185	20_2_1	23_25_1	42_2_1	40_2_608	7_6_1	9_2_141	8_25_1	143_2_1	670_5_138	440_1_1	304_2_1	123_6_451	124_5_1	71_2_365	1025_2_566	967_2_423	907_2_249	38_2_1	30_2_16	1028_1_1345
150_2_173	1628_25_99	595_4_69	338_5_262	211_5_1	706_5_38	1486_2_132	66_6_94	80_2_105	81_25_1	173_25_108	26_6_187	20_2_1	23_25_1	42_2_1	40_2_599	7_6_1	9_2_146	8_25_1	143_2_1	670_5_144	440_1_1	304_2_1	123_6_471	124_5_1	71_2_369	1025_2_600	967_2_445	907_2_254	38_2_1	30_2_9	1028_1_1294
150_2_160	1628_25_89	595_4_70	338_5_243	211_5_1	706_5_41	1486_2_139	66_6_84	80_2_109	81_25_1	173_25_116	26_6_182	20_2_1	23_25_1	42_2_1	40_2_592	7_6_1	9_2_140	8_25_1	143_2_1	670_5_138	440_1_1	304_2_1	123_6_458	124_5_1	71_2_359	1025_2_612	967_2_455	907_2_251	38_2_1	30_2_5	1028_1_1363
150_2_166	1628_25_83	595_4_88	338_5_237	211_5_1	706_5_40	1486_2_137	66_6_81	80_2_112	81_25_1	173_25_113	26_6_183	20_2_1	23_25_1	42_2_1	40_2_576	7_6_1	9_2_125	8_25_1	143_2_1	670_5_133	440_1_1	304_2_1	123_6_467	124_5_1	71_2_365	1025_2_648	967_2_463	907_2_273	38_2_1	30_2_4	1028_1_1375
150_2_156	1628_25_84	595_4_102	338_5_231	211_5_1	706_5_37	1486_2_135	66_6_72	80_2_121	81_25_1	173_25_103	26_6_177	20_2_1	23_25_1	42_2_1	40_2_577	7_6_1	9_2_128	8_25_1	143_2_1	670_5_124	440_1_1	304_2_1	123_6_459	124_5_1	71_2_338	1025_2_665	967_2_485	907_2_274	38_2_1	30_2_2	1028_1_1420
150_2_151	1628_25_73	595_4_123	338_5_212	211_5_1	706_5_34	1486_2_140	66_6_69	80_2_134	81_25_1	173_25_93	26_6_179	20_2_1	23_25_1	42_2_1	40_2_579	7_6_1	9_2_123	8_25_1	143_2_1	670_5_110	440_1_1	304_2_1	123_6_478	124_5_1	71_2_332	1025_2_668	967_2_498	907_2_266	38_2_1	30_2_1	1028_1_1457
150_2_142	1628_25_50	595_4_121	338_5_184	211_5_1	706_5_38	1486_2_146	66_6_71	80_2_140	81_25_1	173_25_86	26_6_176	20_2_1	23_25_1	42_2_1	40_2_606	7_6_1	9_2_108	8_25_1	143_2_1	670_5_110	440_1_1	304_2_1	123_6_485	124_5_1	71_2_315	1025_2_675	967_2_518	907_2_272	38_2_1	30_2_3	1028_1_1492
150_2_137	1628_25_33	595_4_109	338_5_166	211_5_1	706_5_34	1486_2_155	66_6_73	80_2_138	81_25_1	173_25_81	26_6_175	20_2_1	23_25_1	42_2_1	40_2_615	7_6_1	9_2_97	8_25_1	143_2_1	670_5_114	440_1_1	304_2_1	123_6_514	124_5_1	71_2_309	1025_2_643	967_2_536	907_2_292	38_2_1	30_2_3	1028_1_1526
150_2_139	1628_25_37	595_4_87	338_5_148	211_5_1	706_5_33	1486_2_157	66_6_68	80_2_144	81_25_1	173_25_71	26_6_160	20_2_1	23_25_1	42_2_1	40_2_633	7_6_1	9_2_95	8_25_1	143_2_1	670_5_119	440_1_1	304_2_1	123_6_545	124_5_1	71_2_322	1025_2_618	967_2_557	907_2_303	38_2_1	30_2_1	1028_1_1594
150_2_137	1628_25_22	595_4_70	338_5_149	211_5_1	706_5_35	1486_2_167	66_6_60	80_2_132	81_25_1	173_25_72	26_6_167	20_2_1	23_25_1	42_2_1	40_2_664	7_6_1	9_2_84	8_25_1	143_2_1	670_5_130	440_1_1	304_2_1	123_6_563	124_5_1	71_2_323	1025_2_586	967_2_567	907_2_310	38_2_1	30_2_1	1028_1_1609
150_2_147	1628_25_13	595_4_59	338_5_167	211_5_1	706_5_35	1486_2_175	66_6_49	80_2_138	81_25_1	173_25_73	26_6_152	20_2_1	23_25_1	42_2_1	40_2_684	7_6_1	9_2_86	8_25_1	143_2_1	670_5_130	440_1_1	304_2_1	123_6_583	124_5_1	71_2_317	1025_2_559	967_2_558	907_2_315	38_2_1	30_2_1	1028_1_1646
150_2_144	595_4_61	338_5_172	211_5_1	706_5_35	1486_2_183	66_6_45	80_2_134	81_25_1	173_25_71	26_6_144	20_2_1	23_25_1	42_2_1	40_2_680	7_6_1	9_2_92	8_25_1	143_2_1	670_5_133	440_1_1	304_2_1	123_6_588	124_5_1	71_2_313	1025_2_565	967_2_543	907_2_341	38_2_1	1628_25_5	1028_1_1691
150_2_150	595_4_65	338_5_177	211_5_1	706_5_35	1486_2_177	66_6_49	80_2_129	81_25_1	173_25_71	26_6_142	20_2_1	23_25_1	42_2_1	40_2_676	7_6_1	9_2_104	8_25_1	143_2_1	670_5_117	440_1_1	304_2_1	123_6_599	124_5_1	71_2_300	1025_2_551	967_2_538	907_2_373	38_2_1	1628_25_7	1028_1_1692
150_2_147	595_4_62	338_5_170	211_5_1	706_5_41	1486_2_185	66_6_47	80_2_132	81_25_1	173_25_76	26_6_124	20_2_1	23_25_1	42_2_1	40_2_668	7_6_1	9_2_117	8_25_1	143_2_1	670_5_109	440_1_1	304_2_1	123_6_589	124_5_1	71_2_292	1025_2_546	967_2_518	907_2_381	38_2_1	1628_25_10	1028_1_1718
150_2_144	595_4_72	338_5_166	211_5_1	706_5_52	1486_2_194	66_6_40	80_2_122	81_25_1	173_25_74	26_6_108	20_2_1	23_25_1	42_2_1	40_2_657	7_6_1	9_2_126	8_25_1	143_2_1	670_5_99	440_1_1	304_2_1	123_6_609	124_5_1	71_2_307	1025_2_538	967_2_484	907_2_398	38_2_1	1628_25_11	1028_1_1687
150_2_141	595_4_75	338_5_150	211_5_1	706_5_61	1486_2_193	66_6_39	80_2_124	81_25_1	173_25_79	26_6_102	20_2_1	23_25_1	42_2_1	40_2_651	7_6_1	9_2_126	8_25_1	143_2_1	670_5_100	440_1_1	304_2_1	123_6_601	124_5_1	71_2_309	1025_2_533	967_2_466	907_2_401	38_2_1	1628_25_11	1028_1_1687
150_2_130	595_4_75	338_5_158	211_5_1	706_5_58	1486_2_209	66_6_34	80_2_117	81_25_1	173_25_78	26_6_91	20_2_1	23_25_1	42_2_1	40_2_627	7_6_1	9_2_129	8_25_1	143_2_1	670_5_104	440_1_1	304_2_1	123_6_603	124_5_1	71_2_317	1025_2_519	967_2_450	907_2_430	38_2_1	1628_25_12	1028_1_1666
150_2_124	595_4_76	338_5_156	211_5_1	706_5_59	1486_2_230	66_6_42	80_2_121	81_25_1	173_25_83	26_6_86	20_2_1	23_25_1	42_2_1	40_2_620	7_6_1	9_2_139	8_25_1	143_2_1	670_5_104	440_1_1	304_2_1	123_6_582	124_5_1	71_2_304	1025_2_525	967_2_452	907_2_426	38_2_1	1628_25_14	1028_1_1740
150_2_127	595_4_80	338_5_153	211_5_1	706_5_61	1486_2_246	66_6_46	80_2_126	81_25_1	173_25_86	26_6_80	20_2_1	23_25_1	42_2_1	40_2_599	7_6_1	9_2_134	8_25_1	143_2_1	670_5_107	440_1_1	304_2_1	123_6_598	124_5_1	71_2_326	1025_2_527	967_2_439	907_2_440	38_2_1	1628_25_16	1028_1_1693
150_2_131	595_4_71	338_5_143	211_5_1	706_5_66	1486_2_251	66_6_59	80_2_132	81_25_1	173_25_89	26_6_82	20_2_1	23_25_1	42_2_1	40_2_573	7_6_1	9_2_146	8_25_1	143_2_1	670_5_105	440_1_1	304_2_1	123_6_606	124_5_1	71_2_324	1025_2_532	967_2_420	907_2_448	38_2_1	1628_25_17	1028_1_1692
150_2_131	595_4_61	338_5_145	211_5_1	706_5_73	1486_2_259	66_6_62	80_2_114	81_25_1	173_25_96	26_6_80	20_2_1	23_25_1	42_2_1	40_2_573	7_6_1	9_2_151	8_25_1	143_2_1	670_5_100	440_1_1	304_2_1	123_6_613	124_5_1	71_2_335	1025_2_524	967_2_412	907_2_456	38_2_1	1628_25_16	1028_1_1618
150_2_130	595_4_58	338_5_146	211_5_1	706_5_81	1486_2_259	66_6_63	80_2_113	81_25_1	173_25_96	26_6_69	20_2_1	23_25_1	42_2_1	40_2_597	7_6_1	9_2_147	8_25_1	143_2_1	670_5_95	440_1_1	304_2_1	123_6_614	124_5_1	71_2_326	1025_2_524	967_2_399	907_2_467	38_2_1	1628_25_17	1028_1_1569
150_2_126	595_4_43	338_5_151	211_5_1	706_5_63	1486_2_253	66_6_72	80_2_113	81_25_1	173_25_94	26_6_68	20_2_1	23_25_1	42_2_1	40_2_585	7_6_1	9_2_145	8_25_1	143_2_1	670_5_86	440_1_1	304_2_1	123_6_630	124_5_1	71_2_349	1025_2_534	967_2_405	907_2_452	38_2_1	1628_25_18	1028_1_1453
150_2_124	595_4_40	338_5_148	211_5_1	706_5_57	1486_2_264	66_6_84	80_2_102	81_25_1	173_25_97	26_6_60	20_2_1	23_25_1	42_2_1	40_2_604	7_6_1	9_2_148	8_25_1	143_2_1	670_5_75	440_1_1	304_2_1	123_6_663	124_5_1	71_2_339	1025_2_563	967_2_388	907_2_439	38_2_1	1628_25_18	1028_1_1356
150_2_122	595_4_34	338_5_143	211_5_1	706_5_50	1486_2_255	66_6_90	80_2_98	81_25_1	173_25_96	26_6_48	20_2_1	23_25_1	42_2_1	40_2_627	7_6_1	9_2_153	8_25_1	143_2_1	670_5_72	440_1_1	304_2_1	123_6_658	124_5_1	71_2_341	1025_2_590	967_2_413	907_2_440	38_2_1	1628_25_20	1028_1_1226
150_2_124	595_4_30	338_5_145	211_5_1	706_5_42	1486_2_251	66_6_101	80_2_96	81_25_1	173_25_99	26_6_44	20_2_1	23_25_1	42_2_1	40_2_612	7_6_1	9_2_159	8_25_1	143_2_1	670_5_72	440_1_1	304_2_1	123_6_662	124_5_1	71_2_341	1025_2_601	967_2_437	907_2_435	38_2_1	1628_25_20	1028_1_1156
150_2_121	595_4_28	338_5_142	211_5_1	706_5_43	1486_2_241	66_6_97	80_2_88	81_25_1	173_25_110	26_6_47	20_2_1	23_25_1	42_2_1	40_2_634	7_6_1	9_2_150	8_25_1	143_2_1	670_5_70	440_1_1	304_2_1	123_6_689	124_5_1	71_2_349	1025_2_634	967_2_480	907_2_438	38_2_1	1628_25_22	1028_1_1112
150_2_120	595_4_17	338_5_139	211_5_1	706_5_45	1486_2_234	66_6_103	80_2_92	81_25_1	173_25_109	26_6_55	20_2_1	23_25_1	42_2_1	40_2_657	7_6_1	9_2_154	8_25_1	143_2_1	670_5_68	440_1_1	304_2_1	123_6_673	124_5_1	71_2_356	1025_2_643	967_2_484	907_2_409	38_2_1	1628_25_23	1028_1_1184
150_2_122	595_4_13	338_5_151	211_5_1	706_5_49	1486_2_228	66_6_109	80_2_95	81_25_1	173_25_108	26_6_51	20_2_1	23_25_1	42_2_1	40_2_651	7_6_1	9_2_155	8_25_1	143_2_1	670_5_63	440_1_1	304_2_1	123_6_659	124_5_1	71_2_370	1025_2_646	967_2_480	907_2_411	38_2_1	1628_25_19	1028_1_1218
150_2_141	595_4_10	338_5_147	211_5_1	706_5_44	1486_2_206	66_6_107	80_2_98	81_25_1	173_25_111	26_6_50	20_2_1	23_25_1	42_2_1	40_2_627	7_6_1	9_2_155	8_25_1	143_2_1	670_5_64	440_1_1	304_2_1	123_6_637	124_5_1	71_2_380	1025_2_658	967_2_475	907_2_390	38_2_1	1628_25_21	1028_1_1355
150_2_141	595_4_6	338_5_157	211_5_1	706_5_43	1486_2_205	66_6_111	80_2_110	81_25_1	173_25_107	26_6_51	20_2_1	23_25_1	42_2_1	40_2_664	7_6_1	9_2_139	8_25_1	143_2_1	670_5_62	440_1_1	304_2_1	123_6_630	124_5_1	71_2_388	1025_2_658	967_2_462	907_2_377	38_2_1	1628_25_22	1028_1_1382
150_2_134	595_4_2	338_5_164	211_5_1	706_5_41	1486_2_189	66_6_107	80_2_115	81_25_1	173_25_113	26_6_53	20_2_1	23_25_1	42_2_1	40_2_659	7_6_1	9_2_140	8_25_1	143_2_1	670_5_55	440_1_1	304_2_1	123_6_628	124_5_1	71_2_401	1025_2_659	967_2_456	907_2_392	38_2_1	1628_25_19	1028_1_1476
150_2_142	595_4_2	338_5_176	211_5_1	706_5_40	1486_2_186	66_6_108	80_2_117	81_25_1	173_25_107	26_6_50	20_2_1	23_25_1	42_2_1	40_2_677	7_6_1	9_2_123	8_25_1	143_2_1	670_5_65	440_1_1	304_2_1	123_6_616	124_5_1	71_2_410	1025_2_668	967_2_441	907_2_381	38_2_1	1628_25_12	1028_1_1506
150_2_132	595_4_2	338_5_172	211_5_1	706_5_35	1486_2_173	66_6_108	80_2_115	81_25_1	173_25_104	26_6_44	20_2_1	23_25_1	42_2_1	40_2_691	7_6_1	9_2_133	8_25_1	143_2_1	670_5_75	440_1_1	304_2_1	123_6_617	124_5_1	71_2_435	1025_2_687	967_2_421	907_2_380	38_2_1	1628_25_15	1028_1_1575
150_2_119	338_5_175	211_5_1	706_5_33	1486_2_171	66_6_111	80_2_108	81_25_1	173_25_93	26_6_43	20_2_1	23_25_1	42_2_1	40_2_739	7_6_1	9_2_126	8_25_1	143_2_1	670_5_86	440_1_1	304_2_1	38_2_1	124_5_1	71_2_415	1025_2_681	967_2_447	907_2_383	1628_25_15	1028_1_1576	123_6_628
150_2_130	338_5_160	211_5_1	706_5_27	1486_2_153	66_6_114	80_2_96	81_25_1	173_25_91	26_6_46	20_2_1	23_25_1	42_2_1	40_2_726	7_6_1	9_2_126	8_25_1	143_2_1	670_5_94	440_1_1	304_2_1	38_2_1	124_5_1	71_2_425	1025_2_694	967_2_443	907_2_390	1628_25_16	1028_1_1650	123_6_640
150_2_128	338_5_159	211_5_1	706_5_28	1486_2_146	66_6_115	80_2_89	81_25_1	173_25_96	26_6_36	20_2_1	23_25_1	42_2_1	40_2_730	7_6_1	9_2_124	8_25_1	143_2_1	670_5_101	440_1_1	304_2_1	38_2_1	124_5_1	71_2_436	1025_2_692	967_2_447	907_2_401	1628_25_19	1028_1_1599	123_6_629
150_2_132	338_5_165	211_5_1	706_5_24	1486_2_137	66_6_114	80_2_85	81_25_1	173_25_107	26_6_29	20_2_1	23_25_1	42_2_1	40_2_727	7_6_1	9_2_117	8_25_1	143_2_1	670_5_100	440_1_1	304_2_1	38_2_1	124_5_1	71_2_439	1025_2_681	967_2_437	907_2_393	1628_25_21	1028_1_1677	123_6_615
150_2_131	338_5_171	211_5_1	706_5_22	1486_2_136	66_6_125	80_2_80	81_25_1	173_25_115	26_6_25	20_2_1	23_25_1	42_2_1	40_2_706	7_6_1	9_2_115	8_25_1	143_2_1	670_5_96	440_1_1	304_2_1	38_2_1	124_5_1	71_2_429	1025_2_684	967_2_435	907_2_402	1628_25_25	1028_1_1544	123_6_630
150_2_130	338_5_189	211_5_1	706_5_23	1486_2_134	66_6_126	80_2_71	81_25_1	173_25_113	26_6_20	20_2_1	23_25_1	42_2_1	40_2_722	7_6_1	9_2_119	8_25_1	143_2_1	670_5_93	440_1_1	304_2_1	38_2_1	124_5_1	71_2_432	1025_2_655	967_2_415	907_2_418	1628_25_27	1028_1_1524	123_6_632
150_2_127	338_5_194	211_5_1	706_5_26	1486_2_146	66_6_132	80_2_63	81_25_1	173_25_107	26_6_19	20_2_1	23_25_1	42_2_1	40_2_725	7_6_1	9_2_134	8_25_1	143_2_1	670_5_98	440_1_1	304_2_1	38_2_1	124_5_1	71_2_422	1025_2_655	967_2_413	907_2_425	1628_25_25	1028_1_1378	123_6_633
150_2_121	338_5_203	211_5_1	706_5_24	1486_2_146	66_6_139	80_2_68	81_25_1	173_25_103	26_6_16	20_2_1	23_25_1	42_2_1	40_2_707	7_6_1	9_2_148	8_25_1	143_2_1	670_5_101	440_1_1	304_2_1	38_2_1	124_5_1	71_2_418	1025_2_655	967_2_407	907_2_425	1628_25_26	1028_1_1323	123_6_649
150_2_121	338_5_203	211_5_1	706_5_22	1486_2_145	66_6_146	80_2_60	81_25_1	173_25_97	26_6_13	20_2_1	23_25_1	42_2_1	40_2_693	7_6_1	9_2_155	8_25_1	143_2_1	670_5_104	440_1_1	304_2_1	38_2_1	124_5_1	71_2_426	1025_2_653	967_2_406	907_2_410	1628_25_30	1028_1_1230	123_6_636
150_2_121	338_5_196	211_5_1	706_5_22	1486_2_149	66_6_155	80_2_52	81_25_1	173_25_95	26_6_10	20_2_1	23_25_1	42_2_1	40_2_662	7_6_1	9_2_166	8_25_1	143_2_1	670_5_104	440_1_1	304_2_1	38_2_1	124_5_1	71_2_427	1025_2_650	967_2_418	907_2_415	1628_25_36	1028_1_1285	123_6_608
150_2_125	338_5_204	211_5_1	706_5_26	1486_2_151	66_6_144	80_2_56	81_25_1	173_25_100	26_6_11	20_2_1	23_25_1	42_2_1	40_2_676	7_6_1	9_2_162	8_25_1	143_2_1	670_5_99	440_1_1	304_2_1	38_2_1	124_5_1	71_2_421	1025_2_643	967_2_439	907_2_409	1628_25_37	1028_1_1292	123_6_613
150_2_123	338_5_209	211_5_1	706_5_27	1486_2_141	66_6_133	80_2_47	81_25_1	173_25_116	26_6_8	20_2_1	23_25_1	42_2_1	40_2_675	7_6_1	9_2_159	8_25_1	143_2_1	670_5_97	440_1_1	304_2_1	38_2_1	124_5_1	71_2_406	1025_2_604	967_2_452	907_2_406	1628_25_36	1028_1_1490	123_6_600
150_2_102	338_5_211	211_5_1	706_5_25	1486_2_152	66_6_128	80_2_42	81_25_1	173_25_137	26_6_6	20_2_1	23_25_1	42_2_1	40_2_662	7_6_1	9_2_154	8_25_1	143_2_1	670_5_107	440_1_1	304_2_1	38_2_1	124_5_1	71_2_422	1025_2_595	967_2_467	907_2_411	1628_25_36	1028_1_1572	123_6_613
150_2_87	338_5_218	211_5_1	706_5_32	1486_2_156	66_6_117	80_2_43	81_25_1	173_25_137	26_6_6	20_2_1	23_25_1	42_2_1	40_2_671	7_6_1	9_2_139	8_25_1	143_2_1	670_5_107	440_1_1	304_2_1	38_2_1	124_5_1	71_2_428	1025_2_552	967_2_456	907_2_386	1628_25_40	1028_1_1774	123_6_608
150_2_73	338_5_224	211_5_1	706_5_34	1486_2_164	66_6_120	80_2_44	81_25_1	173_25_147	26_6_4	20_2_1	23_25_1	42_2_1	40_2_666	7_6_1	9_2_141	8_25_1	143_2_1	670_5_114	440_1_1	304_2_1	38_2_1	124_5_1	71_2_420	1025_2_550	967_2_473	907_2_373	1628_25_42	1028_1_1784	123_6_603
150_2_68	338_5_235	211_5_1	706_5_38	1486_2_154	66_6_97	80_2_46	81_25_1	173_25_158	26_6_5	20_2_1	23_25_1	42_2_1	40_2_686	7_6_1	9_2_139	8_25_1	143_2_1	670_5_119	440_1_1	304_2_1	38_2_1	124_5_1	71_2_402	1025_2_524	967_2_460	907_2_355	1628_25_44	1028_1_1885	123_6_631
150_2_71	338_5_242	211_5_1	706_5_33	1486_2_147	66_6_101	80_2_47	81_25_1	173_25_148	26_6_6	20_2_1	23_25_1	42_2_1	40_2_699	7_6_1	9_2_144	8_25_1	143_2_1	670_5_122	440_1_1	304_2_1	38_2_1	124_5_1	71_2_410	1025_2_520	967_2_454	907_2_363	1628_25_43	1028_1_1870	123_6_647
150_2_61	338_5_243	211_5_1	706_5_28	1486_2_120	66_6_94	80_2_33	81_25_1	173_25_159	26_6_4	20_2_1	23_25_1	42_2_1	40_2_743	7_6_1	9_2_153	8_25_1	143_2_1	670_5_123	440_1_1	304_2_1	38_2_1	124_5_1	71_2_407	1025_2_514	967_2_434	907_2_348	1628_25_49	1028_1_1852	123_6_647
150_2_60	338_5_238	211_5_1	706_5_19	1486_2_113	66_6_88	80_2_37	81_25_1	173_25_161	26_6_2	20_2_1	23_25_1	42_2_1	40_2_780	7_6_1	9_2_152	8_25_1	143_2_1	670_5_117	440_1_1	304_2_1	38_2_1	124_5_1	71_2_410	1025_2_511	967_2_435	907_2_355	1628_25_46	1028_1_1718	123_6_657
150_2_55	338_5_242	211_5_1	706_5_17	1486_2_120	66_6_85	80_2_35	81_25_1	173_25_166	26_6_1	20_2_1	23_25_1	42_2_1	40_2_799	7_6_1	9_2_139	8_25_1	143_2_1	670_5_126	440_1_1	304_2_1	38_2_1	124_5_1	71_2_407	1025_2_510	967_2_443	907_2_340	1628_25_45	1028_1_1655	123_6_663
150_2_49	338_5_243	211_5_1	706_5_17	1486_2_122	66_6_84	80_2_28	81_25_1	173_25_162	20_2_1	23_25_1	42_2_1	40_2_791	7_6_1	9_2_144	8_25_1	143_2_1	670_5_138	440_1_1	304_2_1	38_2_1	124_5_1	71_2_406	1025_2_527	967_2_420	907_2_342	1628_25_49	1028_1_1588	123_6_670
150_2_44	338_5_232	211_5_1	706_5_18	1486_2_123	66_6_85	80_2_26	81_25_1	173_25_161	20_2_1	23_25_1	42_2_1	40_2_783	7_6_1	9_2_130	8_25_1	143_2_1	670_5_139	440_1_1	304_2_1	38_2_1	124_5_1	71_2_418	1025_2_514	967_2_445	907_2_333	1628_25_46	1028_1_1565	123_6_668
150_2_42	338_5_219	211_5_1	706_5_17	1486_2_118	66_6_81	80_2_28	81_25_1	173_25_167	20_2_1	23_25_1	42_2_1	40_2_750	7_6_1	9_2_140	8_25_1	143_2_1	670_5_149	440_1_1	304_2_1	38_2_1	124_5_1	71_2_423	1025_2_509	967_2_462	907_2_325	1628_25_40	1028_1_1561	123_6_674
150_2_35	338_5_201	211_5_1	706_5_16	1486_2_121	66_6_83	80_2_27	81_25_1	173_25_164	20_2_1	23_25_1	42_2_1	40_2_720	7_6_1	9_2_136	8_25_1	143_2_1	670_5_146	440_1_1	304_2_1	38_2_1	124_5_1	71_2_438	1025_2_502	967_2_473	907_2_320	1628_25_31	1028_1_1667	123_6_670
150_2_37	338_5_182	211_5_1	706_5_13	1486_2_115	66_6_89	80_2_22	81_25_1	173_25_160	20_2_1	23_25_1	42_2_1	40_2_708	7_6_1	9_2_133	8_25_1	143_2_1	670_5_148	440_1_1	304_2_1	38_2_1	124_5_1	71_2_443	1025_2_499	967_2_456	907_2_345	1628_25_30	1028_1_1701	123_6_682
150_2_35	338_5_183	211_5_1	706_5_8	1486_2_124	66_6_95	80_2_21	81_25_1	173_25_146	20_2_1	23_25_1	42_2_1	40_2_678	7_6_1	9_2_144	8_25_1	143_2_1	670_5_157	440_1_1	304_2_1	38_2_1	124_5_1	71_2_444	1025_2_508	967_2_466	907_2_355	1628_25_18	1028_1_1723	123_6_690
150_2_35	338_5_177	211_5_1	706_5_7	1486_2_133	66_6_97	80_2_14	81_25_1	173_25_145	20_2_1	23_25_1	42_2_1	40_2_657	7_6_1	9_2_139	8_25_1	143_2_1	670_5_153	440_1_1	304_2_1	38_2_1	124_5_1	71_2_460	1025_2_494	967_2_488	907_2_351	1628_25_12	1028_1_1781	123_6_675
150_2_41	338_5_171	211_5_1	706_5_5	1486_2_138	66_6_99	80_2_11	81_25_1	173_25_134	20_2_1	23_25_1	42_2_1	40_2_641	7_6_1	9_2_132	8_25_1	143_2_1	670_5_157	440_1_1	304_2_1	38_2_1	124_5_1	71_2_474	1025_2_489	967_2_506	907_2_335	1628_25_5	1028_1_1810	123_6_691
150_2_36	338_5_166	211_5_1	706_5_4	1486_2_144	66_6_97	80_2_15	81_25_1	173_25_145	20_2_1	23_25_1	42_2_1	40_2_664	7_6_1	9_2_119	8_25_1	143_2_1	670_5_148	440_1_1	304_2_1	38_2_1	124_5_1	71_2_468	1025_2_493	967_2_553	907_2_337	1628_25_4	1028_1_1788	123_6_669
150_2_32	338_5_165	211_5_1	706_5_6	1486_2_147	66_6_103	80_2_17	81_25_1	173_25_133	20_2_1	23_25_1	42_2_1	40_2_659	7_6_1	9_2_99	8_25_1	143_2_1	670_5_152	440_1_1	304_2_1	38_2_1	124_5_1	71_2_500	1025_2_498	967_2_565	907_2_334	1628_25_2	1028_1_1734	123_6_693
150_2_36	338_5_152	211_5_1	706_5_6	1486_2_142	66_6_97	80_2_17	81_25_1	173_25_129	20_2_1	23_25_1	42_2_1	40_2_646	7_6_1	9_2_97	8_25_1	143_2_1	670_5_148	440_1_1	304_2_1	38_2_1	124_5_1	71_2_504	1025_2_497	967_2_592	907_2_329	1628_25_1	1028_1_1648	123_6_680
150_2_33	338_5_146	211_5_1	706_5_5	1486_2_144	66_6_97	80_2_22	173_25_120	20_2_1	42_2_1	40_2_634	7_6_1	9_2_84	8_25_1	143_2_1	670_5_144	440_1_1	304_2_1	38_2_1	124_5_1	71_2_514	1025_2_512	967_2_604	907_2_328	1028_1_1578	123_6_708
150_2_33	338_5_129	211_5_1	706_5_2	1486_2_143	66_6_90	80_2_23	173_25_114	20_2_1	42_2_1	40_2_636	7_6_1	9_2_89	8_25_1	143_2_1	670_5_132	440_1_1	304_2_1	38_2_1	124_5_1	71_2_516	1025_2_506	967_2_617	907_2_334	1028_1_1489	123_6_723
150_2_35	338_5_128	211_5_1	1486_2_149	66_6_93	80_2_24	173_25_120	20_2_1	42_2_1	40_2_639	7_6_1	9_2_75	8_25_1	143_2_1	670_5_132	440_1_1	304_2_1	38_2_1	71_2_514	1025_2_516	967_2_618	907_2_327	1028_1_1464	123_6_755
150_2_37	338_5_135	211_5_1	1486_2_159	66_6_78	80_2_28	173_25_122	20_2_1	42_2_1	40_2_614	7_6_1	9_2_83	8_25_1	143_2_1	670_5_138	440_1_1	304_2_1	38_2_1	71_2_513	1025_2_510	967_2_631	907_2_336	1028_1_1528	123_6_723
150_2_39	338_5_139	211_5_1	1486_2_156	66_6_67	80_2_31	173_25_113	20_2_1	42_2_1	40_2_610	7_6_1	9_2_83	8_25_1	143_2_1	670_5_134	440_1_1	304_2_1	38_2_1	71_2_488	1025_2_520	967_2_612	907_2_343	1028_1_1690	123_6_717
150_2_35	338_5_146	211_5_1	1486_2_162	66_6_65	80_2_35	173_25_127	20_2_1	42_2_1	40_2_589	7_6_1	9_2_86	8_25_1	143_2_1	670_5_139	440_1_1	304_2_1	38_2_1	71_2_490	1025_2_517	967_2_626	907_2_342	1028_1_1876	123_6_713
150_2_31	338_5_151	211_5_1	1486_2_174	66_6_58	80_2_37	173_25_124	20_2_1	42_2_1	40_2_583	7_6_1	9_2_87	8_25_1	143_2_1	670_5_129	440_1_1	304_2_1	38_2_1	71_2_492	1025_2_511	967_2_609	907_2_362	1028_1_2033	123_6_712
150_2_35	338_5_149	211_5_1	1486_2_185	66_6_67	80_2_38	173_25_121	20_2_1	42_2_1	40_2_568	7_6_1	9_2_83	8_25_1	143_2_1	670_5_131	440_1_1	304_2_1	38_2_1	71_2_480	1025_2_515	967_2_566	907_2_373	1028_1_2115	123_6_723
150_2_32	338_5_151	211_5_1	1486_2_184	66_6_70	80_2_44	173_25_131	20_2_1	42_2_1	40_2_542	7_6_1	9_2_83	8_25_1	143_2_1	670_5_130	440_1_1	304_2_1	38_2_1	71_2_482	1025_2_524	967_2_555	907_2_378	1028_1_2117	123_6_725
150_2_32	338_5_156	211_5_1	1486_2_177	66_6_74	80_2_46	173_25_121	20_2_1	42_2_1	40_2_503	7_6_1	9_2_84	8_25_1	143_2_1	670_5_133	440_1_1	304_2_1	38_2_1	71_2_464	1025_2_522	967_2_547	907_2_405	1028_1_2100	123_6_737
150_2_38	338_5_159	211_5_1	1486_2_174	66_6_84	80_2_45	173_25_131	20_2_1	42_2_1	40_2_505	7_6_1	9_2_86	8_25_1	143_2_1	670_5_124	440_1_1	304_2_1	38_2_1	71_2_465	1025_2_523	967_2_488	907_2_407	1028_1_2015	123_6_725
150_2_35	338_5_158	211_5_1	1486_2_179	66_6_91	80_2_44	173_25_131	20_2_1	42_2_1	40_2_500	7_6_1	9_2_81	8_25_1	143_2_1	670_5_121	440_1_1	304_2_1	38_2_1	71_2_478	1025_2_511	967_2_486	907_2_421	1028_1_1874	123_6_736
150_2_43	338_5_174	211_5_1	1486_2_196	66_6_103	80_2_52	173_25_138	20_2_1	42_2_1	40_2_479	7_6_1	9_2_72	8_25_1	143_2_1	670_5_105	440_1_1	304_2_1	38_2_1	71_2_475	1025_2_505	967_2_469	907_2_423	1028_1_1770	123_6_698
150_2_45	338_5_188	211_5_1	1486_2_212	66_6_104	80_2_56	173_25_140	20_2_1	42_2_1	40_2_479	7_6_1	9_2_71	8_25_1	143_2_1	670_5_108	440_1_1	304_2_1	38_2_1	71_2_459	1025_2_490	967_2_461	907_2_439	1028_1_1687	123_6_705
150_2_40	338_5_186	211_5_1	1486_2_225	66_6_113	80_2_66	173_25_129	20_2_1	42_2_1	40_2_456	7_6_1	9_2_75	8_25_1	143_2_1	670_5_105	440_1_1	304_2_1	38_2_1	71_2_459	1025_2_523	967_2_474	907_2_424	1028_1_1627	123_6_706
150_2_41	338_5_208	211_5_1	1486_2_229	66_6_121	80_2_60	173_25_129	20_2_1	42_2_1	40_2_470	7_6_1	9_2_76	8_25_1	143_2_1	670_5_113	440_1_1	304_2_1	38_2_1	71_2_455	1025_2_537	967_2_470	907_2_440	1028_1_1563	123_6_689
150_2_42	338_5_190	211_5_1	1486_2_222	66_6_112	80_2_64	173_25_119	20_2_1	42_2_1	40_2_457	7_6_1	9_2_80	8_25_1	143_2_1	670_5_119	440_1_1	304_2_1	38_2_1	71_2_444	1025_2_552	967_2_455	907_2_439	1028_1_1630	123_6_698
150_2_46	338_5_185	211_5_1	1486_2_213	66_6_114	80_2_57	173_25_110	20_2_1	42_2_1	40_2_466	7_6_1	9_2_82	8_25_1	143_2_1	670_5_138	440_1_1	304_2_1	38_2_1	71_2_439	1025_2_556	967_2_475	907_2_467	1028_1_1620	123_6_679
150_2_44	338_5_183	211_5_1	1486_2_209	66_6_113	80_2_57	173_25_102	20_2_1	42_2_1	40_2_460	7_6_1	9_2_72	8_25_1	143_2_1	670_5_147	440_1_1	304_2_1	38_2_1	71_2_438	1025_2_576	967_2_469	907_2_491	1028_1_1703	123_6_685
150_2_47	338_5_196	211_5_1	1486_2_216	66_6_103	80_2_49	173_25_102	20_2_1	42_2_1	40_2_455	7_6_1	9_2_60	8_25_1	143_2_1	670_5_152	440_1_1	304_2_1	38_2_1	71_2_440	1025_2_563	967_2_496	907_2_495	1028_1_1772	123_6_687
150_2_46	338_5_208	211_5_1	1486_2_203	66_6_87	80_2_48	173_25_97	20_2_1	42_2_1	40_2_445	7_6_1	9_2_50	8_25_1	143_2_1	670_5_153	440_1_1	304_2_1	38_2_1	71_2_425	1025_2_561	967_2_512	907_2_501	1028_1_1908	123_6_672
150_2_51	338_5_224	211_5_1	1486_2_207	66_6_95	80_2_53	173_25_99	20_2_1	42_2_1	40_2_441	7_6_1	9_2_48	8_25_1	143_2_1	670_5_161	440_1_1	304_2_1	38_2_1	71_2_406	1025_2_554	967_2_519	907_2_503	1028_1_1931	123_6_695
150_2_57	338_5_232	211_5_1	1486_2_203	66_6_90	80_2_49	173_25_100	20_2_1	42_2_1	40_2_405	7_6_1	9_2_42	8_25_1	143_2_1	670_5_173	440_1_1	304_2_1	38_2_1	71_2_403	1025_2_553	967_2_531	907_2_514	1028_1_2024	123_6_666
150_2_59	338_5_261	211_5_1	1486_2_194	66_6_98	80_2_45	173_25_97	20_2_1	42_2_1	40_2_383	7_6_1	9_2_38	8_25_1	143_2_1	670_5_168	440_1_1	304_2_1	38_2_1	71_2_386	1025_2_539	967_2_517	907_2_519	1028_1_2014	123_6_672
150_2_58	338_5_254	211_5_1	1486_2_181	66_6_104	80_2_44	173_25_104	20_2_1	42_2_1	40_2_381	7_6_1	9_2_29	8_25_1	143_2_1	670_5_167	440_1_1	304_2_1	38_2_1	71_2_376	1025_2_560	967_2_529	907_2_537	1028_1_1979	123_6_639
150_2_60	338_5_263	211_5_1	1486_2_180	66_6_117	80_2_37	173_25_109	20_2_1	42_2_1	40_2_375	7_6_1	9_2_24	8_25_1	143_2_1	670_5_169	440_1_1	304_2_1	38_2_1	71_2_356	1025_2_556	967_2_551	907_2_534	1028_1_1864	123_6_638
150_2_58	338_5_255	211_5_1	1486_2_183	66_6_117	80_2_32	173_25_118	20_2_1	42_2_1	40_2_376	7_6_1	9_2_23	8_25_1	143_2_1	670_5_164	440_1_1	304_2_1	38_2_1	71_2_350	1025_2_553	967_2_548	907_2_534	1028_1_1844	123_6_636
150_2_67	338_5_269	211_5_1	1486_2_191	66_6_116	80_2_27	173_25_128	20_2_1	42_2_1	40_2_370	7_6_1	9_2_18	8_25_1	143_2_1	670_5_160	440_1_1	304_2_1	38_2_1	71_2_353	1025_2_515	967_2_551	907_2_518	1028_1_1800	123_6_646
150_2_67	338_5_260	211_5_1	1486_2_195	66_6_116	80_2_19	173_25_136	20_2_1	42_2_1	40_2_376	7_6_1	9_2_19	8_25_1	143_2_1	670_5_153	440_1_1	304_2_1	38_2_1	71_2_351	1025_2_523	967_2_541	907_2_525	1028_1_1786	123_6_666
150_2_71	338_5_260	211_5_1	1486_2_205	66_6_117	80_2_15	173_25_144	20_2_1	42_2_1	40_2_366	7_6_1	9_2_23	8_25_1	143_2_1	670_5_158	440_1_1	304_2_1	38_2_1	71_2_374	1025_2_504	967_2_541	907_2_512	1028_1_1762	123_6_672
150_2_78	338_5_252	211_5_1	1486_2_212	66_6_107	80_2_12	173_25_154	20_2_1	42_2_1	40_2_390	7_6_1	9_2_25	8_25_1	143_2_1	670_5_153	440_1_1	304_2_1	38_2_1	71_2_393	1025_2_492	967_2_557	907_2_517	1028_1_1731	123_6_660
150_2_80	338_5_237	211_5_1	1486_2_211	66_6_100	80_2_15	173_25_169	20_2_1	42_2_1	40_2_413	7_6_1	9_2_26	8_25_1	143_2_1	670_5_163	440_1_1	304_2_1	38_2_1	71_2_405	1025_2_465	967_2_564	907_2_526	1028_1_1711	123_6_646
150_2_85	338_5_239	211_5_1	1486_2_220	66_6_102	80_2_14	173_25_169	20_2_1	42_2_1	40_2_440	7_6_1	9_2_29	8_25_1	143_2_1	670_5_168	440_1_1	304_2_1	38_2_1	71_2_411	1025_2_480	967_2_569	907_2_547	1028_1_1665	123_6_627
150_2_82	338_5_234	211_5_1	1486_2_230	66_6_93	80_2_17	173_25_169	20_2_1	42_2_1	40_2_463	7_6_1	9_2_28	8_25_1	143_2_1	670_5_167	440_1_1	304_2_1	38_2_1	71_2_407	1025_2_475	967_2_544	907_2_558	1028_1_1719	123_6_623
150_2_80	338_5_228	211_5_1	1486_2_227	66_6_103	80_2_17	173_25_181	20_2_1	42_2_1	40_2_482	7_6_1	9_2_33	8_25_1	143_2_1	670_5_159	440_1_1	304_2_1	38_2_1	71_2_406	1025_2_496	967_2_522	907_2_540	1028_1_1735	123_6_648
150_2_80	338_5_225	211_5_1	1486_2_216	66_6_99	80_2_14	173_25_193	20_2_1	42_2_1	40_2_494	7_6_1	9_2_32	8_25_1	143_2_1	670_5_152	440_1_1	304_2_1	38_2_1	71_2_418	1025_2_521	967_2_501	907_2_549	1028_1_1774	123_6_650
150_2_78	338_5_234	211_5_1	1486_2_229	66_6_93	80_2_17	173_25_186	20_2_1	42_2_1	40_2_486	7_6_1	9_2_33	8_25_1	143_2_1	670_5_142	440_1_1	304_2_1	38_2_1	71_2_436	1025_2_545	967_2_489	907_2_534	1028_1_1789	123_6_656
150_2_83	338_5_245	211_5_1	1486_2_238	66_6_85	80_2_14	173_25_184	20_2_1	42_2_1	40_2_486	7_6_1	9_2_26	8_25_1	143_2_1	670_5_132	440_1_1	304_2_1	38_2_1	71_2_437	1025_2_529	967_2_463	907_2_527	1028_1_1851	123_6_655
150_2_88	338_5_266	211_5_1	1486_2_246	66_6_85	80_2_16	173_25_192	20_2_1	42_2_1	40_2_460	7_6_1	9_2_30	8_25_1	143_2_1	670_5_132	440_1_1	304_2_1	38_2_1	71_2_415	1025_2_539	967_2_431	907_2_521	1028_1_1906	123_6_665
150_2_84	338_5_267	211_5_1	1486_2_258	66_6_74	80_2_17	173_25_195	20_2_1	42_2_1	40_2_478	7_6_1	9_2_26	8_25_1	143_2_1	670_5_132	440_1_1	304_2_1	38_2_1	71_2_386	1025_2_544	967_2_437	907_2_511	1028_1_1913	123_6_654
150_2_83	338_5_270	211_5_1	1486_2_273	66_6_74	80_2_17	173_25_199	20_2_1	42_2_1	40_2_476	7_6_1	9_2_27	8_25_1	143_2_1	670_5_124	440_1_1	304_2_1	38_2_1	71_2_399	1025_2_537	967_2_413	907_2_524	1028_1_1880	123_6_649
150_2_71	338_5_270	211_5_1	1486_2_272	66_6_80	80_2_14	173_25_186	20_2_1	42_2_1	40_2_477	7_6_1	9_2_22	8_25_1	143_2_1	670_5_132	440_1_1	304_2_1	38_2_1	71_2_417	1025_2_519	967_2_410	907_2_505	1028_1_1913	123_6_664
150_2_77	338_5_273	211_5_1	1486_2_257	66_6_76	80_2_9	173_25_203	20_2_1	42_2_1	40_2_493	7_6_1	9_2_21	8_25_1	143_2_1	670_5_130	440_1_1	304_2_1	38_2_1	71_2_430	1025_2_511	967_2_379	907_2_505	1028_1_1850	123_6_693
150_2_79	338_5_279	211_5_1	1486_2_265	66_6_78	80_2_16	173_25_206	20_2_1	42_2_1	40_2_496	7_6_1	9_2_21	8_25_1	143_2_1	670_5_123	440_1_1	304_2_1	38_2_1	71_2_420	1025_2_497	967_2_384	907_2_504	1028_1_1782	123_6_683
150_2_75	338_5_295	211_5_1	1486_2_271	66_6_67	80_2_18	173_25_191	20_2_1	42_2_1	40_2_516	7_6_1	9_2_24	8_25_1	143_2_1	670_5_111	440_1_1	304_2_1	38_2_1	71_2_445	1025_2_471	967_2_381	907_2_488	1028_1_1674	123_6_694
150_2_79	338_5_314	211_5_1	1486_2_273	66_6_75	80_2_25	173_25_201	20_2_1	42_2_1	40_2_513	7_6_1	9_2_30	8_25_1	143_2_1	670_5_100	440_1_1	304_2_1	38_2_1	71_2_445	1025_2_484	967_2_365	907_2_482	1028_1_1510	123_6_717
150_2_73	338_5_326	211_5_1	1486_2_285	66_6_68	80_2_24	173_25_204	20_2_1	42_2_1	40_2_509	7_6_1	9_2_32	8_25_1	143_2_1	670_5_92	440_1_1	304_2_1	38_2_1	71_2_467	1025_2_469	967_2_371	907_2_493	1028_1_1426	123_6_715
150_2_69	338_5_355	211_5_1	1486_2_285	66_6_59	80_2_28	173_25_207	20_2_1	42_2_1	40_2_495	7_6_1	9_2_33	8_25_1	143_2_1	670_5_85	440_1_1	304_2_1	38_2_1	71_2_452	1025_2_474	967_2_378	907_2_514	1028_1_1392	123_6_719
150_2_77	338_5_376	211_5_1	1486_2_301	66_6_52	80_2_31	173_25_210	20_2_1	42_2_1	40_2_491	7_6_1	9_2_35	8_25_1	143_2_1	670_5_83	440_1_1	304_2_1	38_2_1	71_2_450	1025_2_474	967_2_371	907_2_491	1028_1_1400	123_6_720
150_2_75	338_5_380	211_5_1	1486_2_298	66_6_45	80_2_34	173_25_218	20_2_1	42_2_1	40_2_524	7_6_1	9_2_36	8_25_1	143_2_1	670_5_82	440_1_1	304_2_1	38_2_1	71_2_421	1025_2_462	967_2_354	907_2_486	1028_1_1426	123_6_707
150_2_81	338_5_387	211_5_1	1486_2_314	66_6_52	80_2_33	173_25_212	20_2_1	42_2_1	40_2_559	7_6_1	9_2_40	8_25_1	143_2_1	670_5_81	440_1_1	304_2_1	38_2_1	71_2_411	1025_2_471	967_2_346	907_2_471	1028_1_1420	123_6_728
150_2_80	338_5_391	211_5_1	1486_2_322	66_6_54	80_2_33	173_25_222	20_2_1	42_2_1	40_2_575	7_6_1	9_2_48	8_25_1	143_2_1	670_5_84	440_1_1	304_2_1	38_2_1	71_2_418	1025_2_459	967_2_341	907_2_474	1028_1_1417	123_6_742
150_2_68	338_5_397	211_5_1	1486_2_326	66_6_49	80_2_29	173_25_224	20_2_1	42_2_1	40_2_576	7_6_1	9_2_57	8_25_1	143_2_1	670_5_77	440_1_1	304_2_1	38_2_1	71_2_412	1025_2_504	967_2_351	907_2_463	1028_1_1409	123_6_732
150_2_70	338_5_370	211_5_1	1486_2_319	66_6_54	80_2_27	173_25_212	20_2_1	42_2_1	40_2_575	7_6_1	9_2_64	8_25_1	143_2_1	670_5_62	440_1_1	304_2_1	38_2_1	71_2_418	1025_2_495	967_2_373	907_2_454	1028_1_1456	123_6_704
150_2_65	338_5_376	211_5_1	1486_2_321	66_6_59	80_2_23	173_25_203	20_2_1	42_2_1	40_2_599	7_6_1	9_2_73	8_25_1	143_2_1	670_5_60	440_1_1	304_2_1	38_2_1	71_2_401	1025_2_510	967_2_388	907_2_452	1028_1_1464	123_6_703
150_2_53	338_5_344	211_5_1	1486_2_306	66_6_58	80_2_25	173_25_190	20_2_1	42_2_1	40_2_608	7_6_1	9_2_72	8_25_1	143_2_1	670_5_50	440_1_1	304_2_1	38_2_1	71_2_392	1025_2_520	967_2_397	907_2_454	1028_1_1509	123_6_705
150_2_47	338_5_297	211_5_1	1486_2_291	66_6_59	80_2_29	173_25_190	20_2_1	42_2_1	40_2_630	7_6_1	9_2_86	8_25_1	143_2_1	670_5_53	440_1_1	304_2_1	38_2_1	71_2_390	1025_2_552	967_2_415	907_2_451	1028_1_1515	123_6_711
150_2_49	338_5_276	211_5_1	1486_2_275	66_6_60	80_2_25	173_25_195	20_2_1	42_2_1	40_2_635	7_6_1	9_2_82	8_25_1	143_2_1	670_5_58	440_1_1	304_2_1	38_2_1	71_2_376	1025_2_563	967_2_418	907_2_429	1028_1_1602	123_6_677
150_2_44	338_5_274	211_5_1	1486_2_259	66_6_70	80_2_22	173_25_185	20_2_1	42_2_1	40_2_651	7_6_1	9_2_86	8_25_1	143_2_1	670_5_68	440_1_1	304_2_1	38_2_1	71_2_364	1025_2_568	967_2_449	907_2_416	1028_1_1651	123_6_677
150_2_42	338_5_239	211_5_1	1486_2_249	66_6_74	80_2_22	173_25_189	20_2_1	42_2_1	40_2_635	7_6_1	9_2_83	8_25_1	143_2_1	670_5_66	440_1_1	304_2_1	38_2_1	71_2_348	1025_2_588	967_2_433	907_2_420	1028_1_1795	123_6_670
150_2_45	338_5_243	211_5_1	1486_2_236	66_6_75	80_2_23	173_25_181	20_2_1	42_2_1	40_2_619	7_6_1	9_2_83	8_25_1	143_2_1	670_5_74	440_1_1	304_2_1	38_2_1	71_2_343	1025_2_600	967_2_440	907_2_405	1028_1_1853	123_6_660
150_2_47	338_5_195	211_5_1	1486_2_200	66_6_67	80_2_25	173_25_178	20_2_1	42_2_1	40_2_610	7_6_1	9_2_83	8_25_1	143_2_1	670_5_91	440_1_1	304_2_1	38_2_1	71_2_338	1025_2_572	967_2_449	907_2_407	1028_1_2045	123_6_669
150_2_63	338_5_210	211_5_1	1486_2_198	66_6_78	80_2_28	173_25_182	20_2_1	42_2_1	40_2_585	7_6_1	9_2_80	8_25_1	143_2_1	670_5_89	440_1_1	304_2_1	38_2_1	71_2_330	1025_2_576	967_2_435	907_2_403	1028_1_2160	123_6_647
150_2_73	338_5_169	211_5_1	1486_2_182	66_6_72	80_2_31	173_25_172	20_2_1	42_2_1	40_2_617	7_6_1	9_2_78	8_25_1	143_2_1	670_5_93	440_1_1	304_2_1	38_2_1	71_2_327	1025_2_553	967_2_420	907_2_401	1028_1_2312	123_6_652
150_2_75	338_5_146	211_5_1	1486_2_172	66_6_74	80_2_34	173_25_197	20_2_1	42_2_1	40_2_610	7_6_1	9_2_76	8_25_1	143_2_1	670_5_102	440_1_1	304_2_1	38_2_1	71_2_326	1025_2_541	967_2_420	907_2_386	1028_1_2386	123_6_634
150_2_83	338_5_141	211_5_1	1486_2_156	66_6_65	80_2_37	173_25_201	20_2_1	42_2_1	40_2_617	7_6_1	9_2_64	8_25_1	143_2_1	670_5_106	440_1_1	304_2_1	38_2_1	71_2_316	1025_2_546	967_2_427	907_2_379	1028_1_2444	123_6_677
150_2_86	338_5_134	211_5_1	1486_2_147	66_6_55	80_2_44	173_25_209	20_2_1	42_2_1	40_2_620	7_6_1	9_2_59	8_25_1	143_2_1	670_5_111	440_1_1	304_2_1	38_2_1	71_2_324	1025_2_532	967_2_429	907_2_362	1028_1_2437	123_6_650
150_2_100	338_5_115	211_5_1	1486_2_130	66_6_48	80_2_45	173_25_201	20_2_1	42_2_1	40_2_593	7_6_1	9_2_55	8_25_1	143_2_1	670_5_98	440_1_1	304_2_1	38_2_1	71_2_308	1025_2_530	967_2_428	907_2_377	1028_1_2432	123_6_665
150_2_109	338_5_117	211_5_1	1486_2_131	66_6_55	80_2_54	173_25_213	20_2_1	42_2_1	40_2_593	7_6_1	9_2_55	8_25_1	143_2_1	670_5_89	440_1_1	304_2_1	38_2_1	71_2_324	1025_2_522	967_2_419	907_2_374	1028_1_2321	123_6_678
150_2_126	338_5_103	211_5_1	1486_2_115	66_6_49	80_2_55	173_25_231	20_2_1	42_2_1	40_2_602	7_6_1	9_2_49	8_25_1	143_2_1	670_5_88	440_1_1	304_2_1	38_2_1	71_2_325	1025_2_511	967_2_418	907_2_387	1028_1_2284	123_6_657
150_2_126	338_5_98	211_5_1	1486_2_111	66_6_45	80_2_60	173_25_239	20_2_1	42_2_1	40_2_613	7_6_1	9_2_41	8_25_1	143_2_1	670_5_84	440_1_1	304_2_1	38_2_1	71_2_331	1025_2_509	967_2_421	907_2_387	1028_1_2280	123_6_644
150_2_122	338_5_89	211_5_1	1486_2_106	66_6_49	80_2_59	173_25_248	20_2_1	42_2_1	40_2_620	7_6_1	9_2_46	8_25_1	143_2_1	670_5_79	440_1_1	304_2_1	38_2_1	71_2_325	1025_2_507	967_2_434	907_2_396	1028_1_2210	123_6_645
150_2_112	338_5_90	211_5_1	1486_2_93	66_6_43	80_2_59	173_25_271	20_2_1	42_2_1	40_2_628	7_6_1	9_2_53	8_25_1	143_2_1	670_5_77	440_1_1	304_2_1	38_2_1	71_2_334	1025_2_501	967_2_463	907_2_403	1028_1_2205	123_6_646
150_2_100	338_5_93	211_5_1	1486_2_98	66_6_44	80_2_65	173_25_265	20_2_1	42_2_1	40_2_641	7_6_1	9_2_43	8_25_1	143_2_1	670_5_68	440_1_1	304_2_1	38_2_1	71_2_329	1025_2_493	967_2_482	907_2_428	1028_1_2148	123_6_672
150_2_97	338_5_99	211_5_1	1486_2_100	66_6_42	80_2_65	173_25_287	20_2_1	42_2_1	40_2_645	7_6_1	9_2_45	8_25_1	143_2_1	670_5_67	440_1_1	304_2_1	38_2_1	71_2_341	1025_2_488	967_2_473	907_2_456	1028_1_2074	123_6_654
150_2_90	338_5_113	211_5_1	1486_2_99	66_6_43	80_2_64	173_25_296	20_2_1	42_2_1	40_2_659	7_6_1	9_2_43	8_25_1	143_2_1	670_5_64	440_1_1	304_2_1	38_2_1	71_2_338	1025_2_468	967_2_471	907_2_446	1028_1_1975	123_6_675
150_2_80	338_5_120	211_5_1	1486_2_108	66_6_43	80_2_75	173_25_303	20_2_1	42_2_1	40_2_646	7_6_1	9_2_46	8_25_1	143_2_1	670_5_72	440_1_1	304_2_1	38_2_1	71_2_343	1025_2_482	967_2_467	907_2_444	1028_1_1871	123_6_672
150_2_71	338_5_142	211_5_1	1486_2_110	66_6_37	80_2_83	173_25_326	20_2_1	42_2_1	40_2_663	7_6_1	9_2_54	8_25_1	143_2_1	670_5_74	440_1_1	304_2_1	38_2_1	71_2_345	1025_2_497	967_2_491	907_2_452	1028_1_1603	123_6_681
150_2_76	338_5_164	211_5_1	1486_2_112	66_6_32	80_2_90	173_25_331	20_2_1	42_2_1	40_2_668	7_6_1	9_2_56	8_25_1	143_2_1	670_5_78	440_1_1	304_2_1	38_2_1	71_2_345	1025_2_493	967_2_479	907_2_460	1028_1_1490	123_6_671
150_2_76	338_5_189	211_5_1	1486_2_120	66_6_39	80_2_106	173_25_331	20_2_1	42_2_1	40_2_655	7_6_1	9_2_53	8_25_1	143_2_1	670_5_91	440_1_1	304_2_1	38_2_1	71_2_344	1025_2_495	967_2_485	907_2_490	1028_1_1327	123_6_678
150_2_78	338_5_214	211_5_1	1486_2_122	66_6_43	80_2_110	173_25_341	20_2_1	42_2_1	40_2_677	7_6_1	9_2_49	8_25_1	143_2_1	670_5_86	440_1_1	304_2_1	38_2_1	71_2_334	1025_2_505	967_2_461	907_2_502	1028_1_1257	123_6_671
150_2_80	338_5_228	211_5_1	1486_2_128	66_6_50	80_2_104	173_25_331	20_2_1	42_2_1	40_2_684	7_6_1	9_2_50	8_25_1	143_2_1	670_5_73	440_1_1	304_2_1	38_2_1	71_2_346	1025_2_505	967_2_473	907_2_501	1028_1_1218	123_6_657
150_2_76	338_5_244	211_5_1	1486_2_144	66_6_50	80_2_96	173_25_324	20_2_1	42_2_1	40_2_709	7_6_1	9_2_58	8_25_1	143_2_1	670_5_72	440_1_1	304_2_1	38_2_1	71_2_352	1025_2_494	967_2_464	907_2_487	1028_1_1313	123_6_661
150_2_77	338_5_255	211_5_1	1486_2_153	66_6_50	80_2_91	173_25_331	20_2_1	42_2_1	40_2_706	7_6_1	9_2_58	8_25_1	143_2_1	670_5_67	440_1_1	304_2_1	38_2_1	71_2_323	1025_2_486	967_2_482	907_2_488	1028_1_1387	123_6_700
150_2_82	338_5_258	211_5_1	1486_2_164	66_6_50	80_2_87	173_25_338	20_2_1	42_2_1	40_2_696	7_6_1	9_2_66	8_25_1	143_2_1	670_5_63	440_1_1	304_2_1	38_2_1	71_2_311	1025_2_475	967_2_465	907_2_481	1028_1_1528	123_6_676
150_2_80	338_5_270	211_5_1	1486_2_171	66_6_48	80_2_89	173_25_316	20_2_1	42_2_1	40_2_714	7_6_1	9_2_66	8_25_1	143_2_1	670_5_57	440_1_1	304_2_1	38_2_1	71_2_286	1025_2_480	967_2_473	907_2_493	1028_1_1620	123_6_677
150_2_73	338_5_299	211_5_1	1486_2_177	66_6_52	80_2_86	173_25_303	20_2_1	42_2_1	40_2_688	7_6_1	9_2_58	8_25_1	143_2_1	670_5_52	440_1_1	304_2_1	38_2_1	71_2_274	1025_2_477	967_2_473	907_2_512	1028_1_1781	123_6_645
150_2_71	338_5_319	211_5_1	1486_2_172	66_6_47	80_2_88	173_25_286	20_2_1	42_2_1	40_2_697	7_6_1	9_2_47	8_25_1	143_2_1	670_5_47	440_1_1	304_2_1	38_2_1	71_2_240	1025_2_488	967_2_471	907_2_513	1028_1_1927	123_6_634
150_2_70	338_5_331	211_5_1	1486_2_174	66_6_42	80_2_85	173_25_286	20_2_1	42_2_1	40_2_678	7_6_1	9_2_47	8_25_1	143_2_1	670_5_42	440_1_1	304_2_1	38_2_1	71_2_238	1025_2_467	967_2_464	907_2_513	1028_1_2059	123_6_655
150_2_68	338_5_330	211_5_1	1486_2_158	66_6_39	80_2_89	173_25_290	20_2_1	42_2_1	40_2_648	7_6_1	9_2_46	8_25_1	143_2_1	670_5_38	440_1_1	304_2_1	38_2_1	71_2_216	1025_2_469	967_2_458	907_2_544	1028_1_2125	123_6_669
150_2_68	338_5_359	211_5_1	1486_2_150	66_6_32	80_2_89	173_25_293	20_2_1	42_2_1	40_2_612	7_6_1	9_2_36	8_25_1	143_2_1	670_5_39	440_1_1	304_2_1	38_2_1	71_2_197	1025_2_434	967_2_431	907_2_517	1028_1_2183	123_6_706
150_2_74	338_5_383	211_5_1	1486_2_147	66_6_28	80_2_85	173_25_279	20_2_1	42_2_1	40_2_623	7_6_1	9_2_31	8_25_1	143_2_1	670_5_38	440_1_1	304_2_1	38_2_1	71_2_175	1025_2_468	967_2_434	907_2_511	1028_1_2259	123_6_707
150_2_93	338_5_418	211_5_1	1486_2_148	66_6_25	80_2_83	173_25_280	20_2_1	42_2_1	40_2_604	7_6_1	9_2_31	8_25_1	143_2_1	670_5_31	440_1_1	304_2_1	38_2_1	71_2_168	1025_2_482	967_2_412	907_2_527	1028_1_2209	123_6_696
150_2_101	338_5_425	211_5_1	1486_2_140	66_6_18	80_2_90	173_25_281	20_2_1	42_2_1	40_2_596	7_6_1	9_2_29	8_25_1	143_2_1	670_5_27	440_1_1	304_2_1	38_2_1	71_2_172	1025_2_496	967_2_424	907_2_536	1028_1_2096	123_6_692
150_2_99	338_5_414	211_5_1	1486_2_134	66_6_16	80_2_93	173_25_299	20_2_1	42_2_1	40_2_561	7_6_1	9_2_34	8_25_1	143_2_1	670_5_25	440_1_1	304_2_1	38_2_1	71_2_164	1025_2_521	967_2_407	907_2_538	1028_1_1982	123_6_702
150_2_118	338_5_407	211_5_1	1486_2_139	66_6_20	80_2_94	173_25_303	20_2_1	42_2_1	40_2_553	7_6_1	9_2_32	8_25_1	143_2_1	670_5_18	440_1_1	304_2_1	38_2_1	71_2_147	1025_2_535	967_2_380	907_2_527	1028_1_1902	123_6_710
150_2_129	338_5_401	211_5_1	1486_2_135	66_6_14	80_2_96	173_25_316	20_2_1	42_2_1	40_2_565	7_6_1	9_2_40	8_25_1	143_2_1	670_5_12	440_1_1	304_2_1	38_2_1	71_2_147	1025_2_565	967_2_367	907_2_509	1028_1_1839	123_6_688
150_2_138	338_5_391	211_5_1	1486_2_146	66_6_12	80_2_100	173_25_311	20_2_1	42_2_1	40_2_555	7_6_1	9_2_50	8_25_1	143_2_1	670_5_8	440_1_1	304_2_1	38_2_1	71_2_123	1025_2_590	967_2_345	907_2_509	1028_1_1745	123_6_684
150_2_133	338_5_381	211_5_1	1486_2_166	66_6_7	80_2_100	173_25_337	20_2_1	42_2_1	40_2_557	7_6_1	9_2_57	8_25_1	143_2_1	670_5_7	440_1_1	304_2_1	38_2_1	71_2_112	1025_2_584	967_2_338	907_2_497	1028_1_1637	123_6_718
150_2_133	338_5_382	211_5_1	1486_2_177	66_6_9	80_2_106	173_25_330	20_2_1	42_2_1	40_2_554	7_6_1	9_2_63	8_25_1	143_2_1	670_5_11	440_1_1	304_2_1	38_2_1	71_2_101	1025_2_596	967_2_338	907_2_511	1028_1_1525	123_6_687
150_2_127	338_5_371	211_5_1	1486_2_190	66_6_11	80_2_106	173_25_320	20_2_1	42_2_1	40_2_600	7_6_1	9_2_60	8_25_1	143_2_1	670_5_12	440_1_1	304_2_1	38_2_1	71_2_103	1025_2_611	967_2_355	907_2_539	1028_1_1422	123_6_649
150_2_128	338_5_364	211_5_1	1486_2_192	66_6_9	80_2_104	173_25_307	20_2_1	42_2_1	40_2_582	7_6_1	9_2_58	8_25_1	143_2_1	670_5_16	440_1_1	304_2_1	38_2_1	71_2_98	1025_2_609	967_2_370	907_2_536	1028_1_1319	123_6_661
150_2_125	338_5_356	211_5_1	1486_2_195	66_6_7	80_2_105	173_25_296	20_2_1	42_2_1	40_2_570	7_6_1	9_2_51	8_25_1	143_2_1	670_5_16	440_1_1	304_2_1	38_2_1	71_2_111	1025_2_627	967_2_383	907_2_534	1028_1_1273	123_6_652
150_2_121	338_5_339	211_5_1	1486_2_207	66_6_4	80_2_98	173_25_295	20_2_1	42_2_1	40_2_576	7_6_1	9_2_45	8_25_1	143_2_1	670_5_19	440_1_1	304_2_1	38_2_1	71_2_126	1025_2_617	967_2_408	907_2_538	1028_1_1223	123_6_665
150_2_120	338_5_357	211_5_1	1486_2_215	66_6_3	80_2_95	173_25_295	20_2_1	42_2_1	40_2_584	7_6_1	9_2_38	8_25_1	143_2_1	670_5_22	440_1_1	304_2_1	38_2_1	71_2_136	1025_2_623	967_2_439	907_2_535	1028_1_1209	123_6_689
150_2_116	338_5_365	211_5_1	1486_2_209	66_6_3	80_2_87	173_25_301	20_2_1	42_2_1	40_2_568	7_6_1	9_2_43	8_25_1	143_2_1	670_5_21	440_1_1	304_2_1	38_2_1	71_2_153	1025_2_627	967_2_449	907_2_510	1028_1_1261	123_6_690
150_2_108	338_5_384	211_5_1	1486_2_200	66_6_4	80_2_93	173_25_293	20_2_1	42_2_1	40_2_570	7_6_1	9_2_43	8_25_1	143_2_1	670_5_22	440_1_1	304_2_1	38_2_1	71_2_171	1025_2_630	967_2_484	907_2_498	1028_1_1385	123_6_680
150_2_103	338_5_391	211_5_1	1486_2_188	66_6_4	80_2_89	173_25_273	20_2_1	42_2_1	40_2_580	7_6_1	9_2_46	8_25_1	143_2_1	670_5_23	440_1_1	304_2_1	38_2_1	71_2_187	1025_2_616	967_2_506	907_2_481	1028_1_1507	123_6_691
150_2_100	338_5_404	211_5_1	1486_2_180	66_6_6	80_2_88	173_25_262	20_2_1	42_2_1	40_2_579	7_6_1	9_2_47	8_25_1	143_2_1	670_5_22	440_1_1	304_2_1	38_2_1	71_2_188	1025_2_586	967_2_496	907_2_465	1028_1_1701	123_6_696
150_2_99	338_5_422	211_5_1	1486_2_164	66_6_6	80_2_86	173_25_240	20_2_1	42_2_1	40_2_572	7_6_1	9_2_44	8_25_1	143_2_1	670_5_21	440_1_1	304_2_1	38_2_1	71_2_194	1025_2_575	967_2_501	907_2_448	1028_1_1898	123_6_689
150_2_105	338_5_428	211_5_1	1486_2_166	66_6_7	80_2_78	173_25_240	20_2_1	42_2_1	40_2_576	7_6_1	9_2_49	8_25_1	143_2_1	670_5_27	440_1_1	304_2_1	38_2_1	71_2_199	1025_2_569	967_2_478	907_2_448	1028_1_2031	123_6_689
150_2_102	338_5_416	211_5_1	1486_2_171	66_6_4	80_2_77	173_25_223	20_2_1	42_2_1	40_2_573	7_6_1	9_2_52	8_25_1	143_2_1	670_5_29	440_1_1	304_2_1	38_2_1	71_2_206	1025_2_532	967_2_481	907_2_412	1028_1_2183	123_6_680
150_2_105	338_5_426	211_5_1	1486_2_163	66_6_3	80_2_75	173_25_217	20_2_1	42_2_1	40_2_571	7_6_1	9_2_49	8_25_1	143_2_1	670_5_33	440_1_1	304_2_1	38_2_1	71_2_180	1025_2_525	967_2_450	907_2_423	1028_1_2177	123_6_691
150_2_110	338_5_409	211_5_1	1486_2_173	66_6_2	80_2_79	173_25_217	20_2_1	42_2_1	40_2_545	7_6_1	9_2_52	8_25_1	143_2_1	670_5_38	440_1_1	304_2_1	38_2_1	71_2_180	1025_2_509	967_2_432	907_2_393	1028_1_2228	123_6_701
150_2_127	338_5_397	211_5_1	1486_2_172	66_6_1	80_2_76	173_25_208	20_2_1	42_2_1	40_2_524	7_6_1	9_2_48	8_25_1	143_2_1	670_5_40	440_1_1	304_2_1	38_2_1	71_2_181	1025_2_501	967_2_439	907_2_392	1028_1_2220	123_6_687
150_2_131	338_5_388	211_5_1	1486_2_178	80_2_66	173_25_206	20_2_1	42_2_1	40_2_515	7_6_1	9_2_50	8_25_1	143_2_1	670_5_50	440_1_1	304_2_1	38_2_1	71_2_192	1025_2_493	967_2_457	907_2_375	1028_1_2089	123_6_687
150_2_126	338_5_377	211_5_1	1486_2_168	80_2_67	173_25_216	20_2_1	42_2_1	40_2_534	7_6_1	9_2_48	8_25_1	143_2_1	670_5_52	440_1_1	304_2_1	38_2_1	71_2_196	1025_2_492	967_2_466	907_2_377	1028_1_1948	123_6_698
150_2_126	338_5_356	211_5_1	1486_2_173	80_2_67	173_25_221	20_2_1	42_2_1	40_2_531	7_6_1	9_2_53	8_25_1	143_2_1	670_5_55	440_1_1	304_2_1	38_2_1	71_2_212	1025_2_483	967_2_468	907_2_377	1028_1_1829	123_6_690
150_2_120	338_5_346	211_5_1	1486_2_169	80_2_68	173_25_230	20_2_1	42_2_1	40_2_543	7_6_1	9_2_66	8_25_1	143_2_1	670_5_64	440_1_1	304_2_1	38_2_1	71_2_207	1025_2_493	967_2_486	907_2_368	1028_1_1663	123_6_685
150_2_117	338_5_330	211_5_1	1486_2_180	80_2_72	173_25_225	20_2_1	42_2_1	40_2_531	7_6_1	9_2_65	8_25_1	143_2_1	670_5_65	440_1_1	304_2_1	38_2_1	71_2_212	1025_2_510	967_2_489	907_2_373	1028_1_1620	123_6_715
150_2_111	338_5_319	211_5_1	1486_2_182	80_2_73	173_25_226	20_2_1	42_2_1	40_2_551	7_6_1	9_2_65	8_25_1	143_2_1	670_5_60	440_1_1	304_2_1	38_2_1	71_2_207	1025_2_528	967_2_490	907_2_367	1028_1_1574	123_6_697
150_2_118	338_5_320	211_5_1	1486_2_184	80_2_75	173_25_223	20_2_1	42_2_1	40_2_555	7_6_1	9_2_65	8_25_1	143_2_1	670_5_63	440_1_1	304_2_1	38_2_1	71_2_214	1025_2_562	967_2_479	907_2_351	1028_1_1519	123_6_674
150_2_127	338_5_294	211_5_1	1486_2_188	80_2_78	173_25_228	20_2_1	42_2_1	40_2_542	7_6_1	9_2_79	8_25_1	143_2_1	670_5_69	440_1_1	304_2_1	38_2_1	71_2_238	1025_2_575	967_2_471	907_2_351	1028_1_1598	123_6_696
150_2_131	338_5_298	211_5_1	1486_2_202	80_2_77	173_25_229	20_2_1	42_2_1	40_2_555	7_6_1	9_2_90	8_25_1	143_2_1	670_5_69	440_1_1	304_2_1	38_2_1	71_2_243	1025_2_573	967_2_466	907_2_342	1028_1_1615	123_6_681
150_2_139	338_5_270	211_5_1	1486_2_214	80_2_73	173_25_230	20_2_1	42_2_1	40_2_565	7_6_1	9_2_95	8_25_1	143_2_1	670_5_64	440_1_1	304_2_1	38_2_1	71_2_253	1025_2_571	967_2_476	907_2_344	1028_1_1662	123_6_690
150_2_135	338_5_268	211_5_1	1486_2_215	80_2_71	173_25_241	20_2_1	42_2_1	40_2_575	7_6_1	9_2_105	8_25_1	143_2_1	670_5_58	440_1_1	304_2_1	38_2_1	71_2_259	1025_2_574	967_2_478	907_2_350	1028_1_1750	123_6_693
150_2_133	338_5_262	211_5_1	1486_2_213	80_2_71	173_25_219	20_2_1	42_2_1	40_2_563	7_6_1	9_2_107	8_25_1	143_2_1	670_5_53	440_1_1	304_2_1	38_2_1	71_2_266	1025_2_552	967_2_480	907_2_372	1028_1_1796	123_6_701
150_2_138	338_5_257	211_5_1	1486_2_236	80_2_66	173_25_218	20_2_1	42_2_1	40_2_556	7_6_1	9_2_113	8_25_1	143_2_1	670_5_51	440_1_1	304_2_1	38_2_1	71_2_270	1025_2_553	967_2_451	907_2_389	1028_1_1866	123_6_701
150_2_133	338_5_242	211_5_1	1486_2_241	80_2_65	173_25_204	20_2_1	42_2_1	40_2_559	7_6_1	9_2_106	8_25_1	143_2_1	670_5_46	440_1_1	304_2_1	38_2_1	71_2_271	1025_2_568	967_2_441	907_2_402	1028_1_1990	123_6_704
150_2_126	338_5_255	211_5_1	1486_2_259	80_2_56	173_25_193	20_2_1	42_2_1	40_2_546	7_6_1	9_2_109	8_25_1	143_2_1	670_5_46	440_1_1	304_2_1	38_2_1	71_2_279	1025_2_559	967_2_444	907_2_414	1028_1_2018	123_6_733
150_2_106	338_5_253	211_5_1	1486_2_259	80_2_61	173_25_177	20_2_1	42_2_1	40_2_550	7_6_1	9_2_120	8_25_1	143_2_1	670_5_44	440_1_1	304_2_1	38_2_1	71_2_282	1025_2_558	967_2_435	907_2_431	1028_1_2072	123_6_734
150_2_113	338_5_247	211_5_1	1486_2_262	80_2_60	173_25_169	20_2_1	42_2_1	40_2_558	7_6_1	9_2_120	8_25_1	143_2_1	670_5_34	440_1_1	304_2_1	38_2_1	71_2_281	1025_2_543	967_2_435	907_2_435	1028_1_2083	123_6_759
150_2_110	338_5_250	211_5_1	1486_2_251	80_2_63	173_25_154	20_2_1	42_2_1	40_2_536	7_6_1	9_2_127	8_25_1	143_2_1	670_5_34	440_1_1	304_2_1	38_2_1	71_2_299	1025_2_527	967_2_437	907_2_444	1028_1_2084	123_6_730
150_2_113	338_5_256	211_5_1	1486_2_248	80_2_66	173_25_140	20_2_1	42_2_1	40_2_527	7_6_1	9_2_120	8_25_1	143_2_1	670_5_40	440_1_1	304_2_1	38_2_1	71_2_286	1025_2_521	967_2_430	907_2_440	1028_1_2002	123_6_744
150_2_111	338_5_254	211_5_1	1486_2_256	80_2_66	173_25_132	20_2_1	42_2_1	40_2_500	7_6_1	9_2_108	8_25_1	143_2_1	670_5_36	440_1_1	304_2_1	38_2_1	71_2_311	1025_2_497	967_2_419	907_2_434	1028_1_1910	123_6_750
150_2_112	338_5_265	211_5_1	1486_2_228	80_2_65	173_25_126	20_2_1	42_2_1	40_2_462	7_6_1	9_2_108	8_25_1	143_2_1	670_5_41	440_1_1	304_2_1	38_2_1	71_2_328	1025_2_502	967_2_413	907_2_425	1028_1_1824	123_6_777
150_2_102	338_5_288	211_5_1	1486_2_235	80_2_61	173_25_120	20_2_1	42_2_1	40_2_467	7_6_1	9_2_95	8_25_1	143_2_1	670_5_38	440_1_1	304_2_1	38_2_1	71_2_321	1025_2_497	967_2_422	907_2_433	1028_1_1748	123_6_817
150_2_102	338_5_306	211_5_1	1486_2_221	80_2_67	173_25_131	20_2_1	42_2_1	40_2_468	7_6_1	9_2_88	8_25_1	143_2_1	670_5_34	440_1_1	304_2_1	38_2_1	71_2_332	1025_2_499	967_2_446	907_2_418	1028_1_1707	123_6_798
150_2_106	338_5_306	211_5_1	1486_2_220	80_2_63	173_25_137	20_2_1	42_2_1	40_2_472	7_6_1	9_2_99	8_25_1	143_2_1	670_5_39	440_1_1	304_2_1	38_2_1	71_2_323	1025_2_498	967_2_484	907_2_407	1028_1_1706	123_6_794
150_2_112	338_5_327	211_5_1	1486_2_202	80_2_69	173_25_142	20_2_1	42_2_1	40_2_451	7_6_1	9_2_100	8_25_1	143_2_1	670_5_41	440_1_1	304_2_1	38_2_1	71_2_337	1025_2_503	967_2_532	907_2_387	1028_1_1731	123_6_743
150_2_117	338_5_330	211_5_1	1486_2_189	80_2_63	173_25_138	20_2_1	42_2_1	40_2_469	7_6_1	9_2_110	8_25_1	143_2_1	670_5_38	440_1_1	304_2_1	38_2_1	71_2_373	1025_2_525	967_2_559	907_2_383	1028_1_1689	123_6_735
150_2_125	338_5_340	211_5_1	1486_2_163	80_2_55	173_25_127	20_2_1	42_2_1	40_2_484	7_6_1	9_2_108	8_25_1	143_2_1	670_5_34	440_1_1	304_2_1	38_2_1	71_2_375	1025_2_535	967_2_607	907_2_364	1028_1_1696	123_6_706
150_2_128	338_5_367	211_5_1	1486_2_150	80_2_48	173_25_129	20_2_1	42_2_1	40_2_482	7_6_1	9_2_114	8_25_1	143_2_1	670_5_28	440_1_1	304_2_1	38_2_1	71_2_382	1025_2_544	967_2_627	907_2_354	1028_1_1646	123_6_718
150_2_131	338_5_371	211_5_1	1486_2_137	80_2_41	173_25_129	20_2_1	42_2_1	40_2_490	7_6_1	9_2_108	8_25_1	143_2_1	670_5_29	440_1_1	304_2_1	38_2_1	71_2_398	1025_2_561	967_2_635	907_2_324	1028_1_1617	123_6_710
150_2_133	338_5_373	211_5_1	1486_2_136	80_2_43	173_25_134	20_2_1	42_2_1	40_2_505	7_6_1	9_2_105	8_25_1	143_2_1	670_5_26	440_1_1	304_2_1	38_2_1	71_2_417	1025_2_534	967_2_620	907_2_309	1028_1_1610	123_6_686
150_2_130	338_5_369	211_5_1	1486_2_126	80_2_46	173_25_132	20_2_1	42_2_1	40_2_495	7_6_1	9_2_101	8_25_1	143_2_1	670_5_26	440_1_1	304_2_1	38_2_1	71_2_449	1025_2_527	967_2_626	907_2_302	1028_1_1650	123_6_676
150_2_117	338_5_361	211_5_1	1486_2_133	80_2_50	173_25_124	20_2_1	42_2_1	40_2_493	7_6_1	9_2_99	8_25_1	143_2_1	670_5_24	440_1_1	304_2_1	38_2_1	71_2_450	1025_2_490	967_2_633	907_2_312	1028_1_1740	123_6_668
150_2_118	338_5_362	211_5_1	1486_2_139	80_2_54	173_25_115	20_2_1	42_2_1	40_2_495	7_6_1	9_2_96	8_25_1	143_2_1	670_5_18	440_1_1	304_2_1	38_2_1	71_2_458	1025_2_484	967_2_607	907_2_333	1028_1_1868	123_6_665
150_2_114	338_5_387	211_5_1	1486_2_153	80_2_55	173_25_116	20_2_1	42_2_1	40_2_506	7_6_1	9_2_82	8_25_1	143_2_1	670_5_13	440_1_1	304_2_1	38_2_1	71_2_453	1025_2_472	967_2_589	907_2_356	1028_1_1924	123_6_657
150_2_116	338_5_396	211_5_1	1486_2_151	80_2_57	173_25_108	20_2_1	42_2_1	40_2_503	7_6_1	9_2_66	8_25_1	143_2_1	670_5_9	440_1_1	304_2_1	38_2_1	71_2_443	1025_2_487	967_2_571	907_2_384	1028_1_1966	123_6_679
150_2_126	338_5_389	211_5_1	1486_2_143	80_2_64	173_25_119	20_2_1	42_2_1	40_2_535	7_6_1	9_2_64	8_25_1	143_2_1	670_5_8	440_1_1	304_2_1	38_2_1	71_2_425	1025_2_475	967_2_570	907_2_403	1028_1_1951	123_6_688
150_2_131	338_5_383	211_5_1	1486_2_149	80_2_69	173_25_125	20_2_1	42_2_1	40_2_544	7_6_1	9_2_58	8_25_1	143_2_1	670_5_3	440_1_1	304_2_1	38_2_1	71_2_422	1025_2_489	967_2_553	907_2_405	1028_1_1903	123_6_708
150_2_132	338_5_387	211_5_1	1486_2_159	80_2_66	173_25_124	20_2_1	42_2_1	40_2_555	7_6_1	9_2_53	8_25_1	143_2_1	670_5_4	440_1_1	304_2_1	38_2_1	71_2_425	1025_2_476	967_2_569	907_2_440	1028_1_1817	123_6_704
150_2_137	338_5_379	211_5_1	1486_2_158	80_2_67	173_25_139	20_2_1	42_2_1	40_2_568	7_6_1	9_2_48	8_25_1	143_2_1	670_5_3	440_1_1	304_2_1	38_2_1	71_2_414	1025_2_494	967_2_595	907_2_423	1028_1_1719	123_6_715
150_2_138	338_5_370	211_5_1	1486_2_167	80_2_67	173_25_136	20_2_1	42_2_1	40_2_580	7_6_1	9_2_43	8_25_1	143_2_1	670_5_2	440_1_1	304_2_1	38_2_1	71_2_396	1025_2_514	967_2_610	907_2_444	1028_1_1658	123_6_734
150_2_143	338_5_353	211_5_1	1486_2_169	80_2_62	173_25_138	20_2_1	42_2_1	40_2_585	7_6_1	9_2_35	8_25_1	143_2_1	670_5_1	440_1_1	304_2_1	38_2_1	71_2_404	1025_2_531	967_2_610	907_2_430	1028_1_1617	123_6_755
150_2_123	338_5_357	211_5_1	1486_2_165	80_2_66	173_25_136	20_2_1	42_2_1	40_2_602	7_6_1	9_2_28	8_25_1	143_2_1	670_5_2	440_1_1	304_2_1	38_2_1	71_2_410	1025_2_539	967_2_639	907_2_441	1028_1_1492	123_6_760
150_2_113	338_5_352	211_5_1	1486_2_155	80_2_66	173_25_127	20_2_1	42_2_1	40_2_606	7_6_1	9_2_25	8_25_1	143_2_1	670_5_2	440_1_1	304_2_1	38_2_1	71_2_405	1025_2_558	967_2_633	907_2_422	1028_1_1452	123_6_739
150_2_104	338_5_349	211_5_1	1486_2_159	80_2_53	173_25_124	20_2_1	42_2_1	40_2_629	7_6_1	9_2_32	8_25_1	143_2_1	670_5_2	440_1_1	304_2_1	38_2_1	71_2_413	1025_2_588	967_2_651	907_2_418	1028_1_1310	123_6_755
150_2_97	338_5_342	211_5_1	1486_2_147	80_2_58	173_25_110	20_2_1	42_2_1	40_2_632	7_6_1	9_2_32	8_25_1	143_2_1	670_5_2	440_1_1	304_2_1	38_2_1	71_2_402	1025_2_608	967_2_677	907_2_420	1028_1_1235	123_6_774
150_2_97	338_5_340	211_5_1	1486_2_145	80_2_57	173_25_102	20_2_1	42_2_1	40_2_630	7_6_1	9_2_28	8_25_1	143_2_1	670_5_1	440_1_1	304_2_1	38_2_1	71_2_396	1025_2_635	967_2_688	907_2_443	1028_1_1203	123_6_803
150_2_99	338_5_358	211_5_1	1486_2_154	80_2_52	173_25_101	20_2_1	42_2_1	40_2_619	7_6_1	9_2_20	8_25_1	143_2_1	670_5_1	440_1_1	304_2_1	38_2_1	71_2_383	1025_2_646	967_2_721	907_2_452	1028_1_1213	123_6_813
150_2_113	338_5_362	211_5_1	1486_2_156	80_2_47	173_25_101	20_2_1	42_2_1	40_2_621	7_6_1	9_2_22	8_25_1	143_2_1	670_5_1	440_1_1	304_2_1	38_2_1	71_2_385	1025_2_636	967_2_696	907_2_459	1028_1_1259	123_6_837
150_2_112	338_5_355	211_5_1	1486_2_148	80_2_51	173_25_92	20_2_1	42_2_1	40_2_638	7_6_1	9_2_24	8_25_1	143_2_1	440_1_1	304_2_1	38_2_1	71_2_383	1025_2_633	967_2_732	907_2_452	1028_1_1332	123_6_844
150_2_122	338_5_358	211_5_1	1486_2_146	80_2_54	173_25_93	20_2_1	42_2_1	40_2_645	7_6_1	9_2_19	8_25_1	143_2_1	440_1_1	304_2_1	38_2_1	71_2_370	1025_2_641	967_2_735	907_2_450	1028_1_1387	123_6_847
150_2_117	338_5_342	211_5_1	1486_2_142	80_2_57	173_25_86	20_2_1	42_2_1	40_2_619	7_6_1	9_2_23	8_25_1	143_2_1	440_1_1	304_2_1	38_2_1	71_2_366	1025_2_667	967_2_726	907_2_436	1028_1_1521	123_6_833
150_2_113	338_5_346	211_5_1	1486_2_143	80_2_62	173_25_89	20_2_1	42_2_1	40_2_626	7_6_1	9_2_22	8_25_1	143_2_1	440_1_1	304_2_1	38_2_1	71_2_353	1025_2_679	967_2_754	907_2_431	1028_1_1578	123_6_783
150_2_112	338_5_326	211_5_1	1486_2_136	80_2_68	173_25_74	20_2_1	42_2_1	40_2_628	7_6_1	9_2_18	8_25_1	143_2_1	440_1_1	304_2_1	38_2_1	71_2_339	1025_2_693	967_2_734	907_2_411	1028_1_1714	123_6_749
150_2_109	338_5_339	211_5_1	1486_2_121	80_2_70	173_25_64	20_2_1	42_2_1	40_2_618	7_6_1	9_2_20	8_25_1	143_2_1	440_1_1	304_2_1	38_2_1	71_2_336	1025_2_682	967_2_741	907_2_399	1028_1_1809	123_6_728
150_2_114	338_5_310	211_5_1	1486_2_125	80_2_78	173_25_59	20_2_1	42_2_1	40_2_609	7_6_1	9_2_20	8_25_1	143_2_1	440_1_1	304_2_1	38_2_1	71_2_321	1025_2_688	967_2_700	907_2_380	1028_1_1978	123_6_740
150_2_119	338_5_311	211_5_1	1486_2_134	80_2_75	173_25_60	20_2_1	42_2_1	40_2_604	7_6_1	9_2_21	8_25_1	143_2_1	440_1_1	304_2_1	38_2_1	71_2_314	1025_2_701	967_2_687	907_2_356	1028_1_2147	123_6_731
150_2_111	338_5_286	211_5_1	1486_2_144	80_2_92	173_25_66	20_2_1	42_2_1	40_2_591	7_6_1	9_2_26	8_25_1	143_2_1	440_1_1	304_2_1	38_2_1	71_2_321	1025_2_699	967_2_649	907_2_358	1028_1_2307	123_6_735
150_2_122	338_5_271	211_5_1	1486_2_153	80_2_94	173_25_75	20_2_1	42_2_1	40_2_596	7_6_1	9_2_28	8_25_1	143_2_1	440_1_1	304_2_1	38_2_1	71_2_319	1025_2_665	967_2_615	907_2_337	1028_1_2386	123_6_731
150_2_125	338_5_233	211_5_1	1486_2_151	80_2_104	173_25_74	20_2_1	42_2_1	40_2_587	7_6_1	9_2_35	8_25_1	143_2_1	440_1_1	304_2_1	38_2_1	71_2_313	1025_2_649	967_2_583	907_2_328	1028_1_2451	123_6_722
150_2_119	338_5_233	211_5_1	1486_2_162	80_2_105	173_25_74	20_2_1	42_2_1	40_2_587	7_6_1	9_2_34	8_25_1	143_2_1	440_1_1	304_2_1	38_2_1	71_2_324	1025_2_642	967_2_551	907_2_325	1028_1_2369	123_6_708
150_2_118	338_5_241	211_5_1	1486_2_160	80_2_111	173_25_91	20_2_1	42_2_1	40_2_576	7_6_1	9_2_36	8_25_1	143_2_1	440_1_1	304_2_1	38_2_1	71_2_325	1025_2_647	967_2_533	907_2_319	1028_1_2299	123_6_702
150_2_115	338_5_248	211_5_1	1486_2_169	80_2_113	173_25_102	20_2_1	42_2_1	40_2_591	7_6_1	9_2_34	8_25_1	143_2_1	440_1_1	304_2_1	38_2_1	71_2_342	1025_2_631	967_2_513	907_2_307	1028_1_2079	123_6_734
150_2_109	338_5_268	211_5_1	1486_2_179	80_2_108	173_25_120	20_2_1	42_2_1	40_2_580	7_6_1	9_2_30	8_25_1	143_2_1	440_1_1	304_2_1	38_2_1	71_2_331	1025_2_647	967_2_487	907_2_329	1028_1_1949	123_6_730
150_2_109	338_5_264	211_5_1	1486_2_179	80_2_109	173_25_124	20_2_1	42_2_1	40_2_581	7_6_1	9_2_35	8_25_1	143_2_1	440_1_1	304_2_1	38_2_1	71_2_336	1025_2_654	967_2_494	907_2_330	1028_1_1758	123_6_753
150_2_87	338_5_278	211_5_1	1486_2_186	80_2_118	173_25_131	20_2_1	42_2_1	40_2_568	7_6_1	9_2_28	8_25_1	143_2_1	440_1_1	304_2_1	38_2_1	71_2_345	1025_2_654	967_2_493	907_2_336	1028_1_1663	123_6_746
150_2_85	338_5_268	211_5_1	1486_2_196	80_2_119	173_25_130	20_2_1	42_2_1	40_2_555	7_6_1	9_2_29	8_25_1	143_2_1	440_1_1	304_2_1	38_2_1	71_2_346	1025_2_655	967_2_516	907_2_362	1028_1_1536	123_6_728
150_2_73	338_5_251	211_5_1	1486_2_198	80_2_121	173_25_147	20_2_1	42_2_1	40_2_587	7_6_1	9_2_24	8_25_1	143_2_1	440_1_1	304_2_1	38_2_1	71_2_343	1025_2_672	967_2_511	907_2_366	1028_1_1533	123_6_713
150_2_83	338_5_264	211_5_1	1486_2_199	80_2_119	173_25_153	20_2_1	42_2_1	40_2_603	7_6_1	9_2_24	8_25_1	143_2_1	440_1_1	304_2_1	38_2_1	71_2_356	1025_2_661	967_2_504	907_2_374	1028_1_1501	123_6_700
150_2_83	338_5_270	211_5_1	1486_2_179	80_2_111	173_25_154	20_2_1	42_2_1	40_2_587	7_6_1	9_2_24	8_25_1	143_2_1	440_1_1	304_2_1	38_2_1	71_2_355	1025_2_663	967_2_508	907_2_370	1028_1_1595	123_6_715
150_2_84	338_5_282	211_5_1	1486_2_181	80_2_113	173_25_153	20_2_1	42_2_1	40_2_579	7_6_1	9_2_28	8_25_1	143_2_1	440_1_1	304_2_1	38_2_1	71_2_346	1025_2_660	967_2_526	907_2_360	1028_1_1640	123_6_698
150_2_90	338_5_279	211_5_1	1486_2_167	80_2_117	173_25_152	20_2_1	42_2_1	40_2_573	7_6_1	9_2_29	8_25_1	143_2_1	440_1_1	304_2_1	38_2_1	71_2_353	1025_2_639	967_2_517	907_2_348	1028_1_1902	123_6_702
150_2_99	338_5_293	211_5_1	1486_2_165	80_2_111	173_25_142	20_2_1	42_2_1	40_2_601	7_6_1	9_2_35	8_25_1	143_2_1	440_1_1	304_2_1	38_2_1	71_2_337	1025_2_629	967_2_519	907_2_347	1028_1_2001	123_6_701
150_2_100	338_5_286	211_5_1	1486_2_156	80_2_101	173_25_135	20_2_1	42_2_1	40_2_589	7_6_1	9_2_27	8_25_1	143_2_1	440_1_1	304_2_1	38_2_1	71_2_312	1025_2_624	967_2_532	907_2_326	1028_1_2204	123_6_683
150_2_101	338_5_301	211_5_1	1486_2_142	80_2_101	173_25_141	20_2_1	42_2_1	40_2_599	7_6_1	9_2_31	8_25_1	143_2_1	440_1_1	304_2_1	38_2_1	71_2_315	1025_2_605	967_2_527	907_2_309	1028_1_2275	123_6_684
150_2_101	338_5_306	211_5_1	1486_2_143	80_2_93	173_25_143	20_2_1	42_2_1	40_2_588	7_6_1	9_2_28	8_25_1	143_2_1	440_1_1	304_2_1	38_2_1	71_2_307	1025_2_589	967_2_528	907_2_298	1028_1_2429	123_6_654
150_2_103	338_5_287	211_5_1	1486_2_141	80_2_92	173_25_146	20_2_1	42_2_1	40_2_619	7_6_1	9_2_23	8_25_1	143_2_1	440_1_1	304_2_1	38_2_1	71_2_307	1025_2_581	967_2_528	907_2_301	1028_1_2371	123_6_666
150_2_112	338_5_281	211_5_1	1486_2_142	80_2_83	173_25_146	20_2_1	42_2_1	40_2_598	7_6_1	9_2_14	8_25_1	143_2_1	440_1_1	304_2_1	38_2_1	71_2_310	1025_2_566	967_2_532	907_2_281	1028_1_2334	123_6_665
150_2_122	338_5_283	211_5_1	1486_2_128	80_2_78	173_25_165	20_2_1	42_2_1	40_2_608	7_6_1	9_2_9	8_25_1	143_2_1	440_1_1	304_2_1	38_2_1	71_2_315	1025_2_563	967_2_547	907_2_285	1028_1_2133	123_6_680
150_2_118	338_5_278	211_5_1	1486_2_127	80_2_78	173_25_157	20_2_1	42_2_1	40_2_605	7_6_1	9_2_6	8_25_1	143_2_1	440_1_1	304_2_1	38_2_1	71_2_306	1025_2_554	967_2_554	907_2_293	1028_1_2018	123_6_703
150_2_117	338_5_267	211_5_1	1486_2_119	80_2_69	173_25_153	20_2_1	42_2_1	40_2_613	7_6_1	9_2_3	8_25_1	143_2_1	440_1_1	304_2_1	38_2_1	71_2_322	1025_2_554	967_2_535	907_2_294	1028_1_1846	123_6_736
150_2_109	338_5_270	211_5_1	1486_2_125	80_2_66	173_25_156	20_2_1	42_2_1	40_2_632	7_6_1	9_2_2	8_25_1	143_2_1	440_1_1	304_2_1	38_2_1	71_2_325	1025_2_567	967_2_559	907_2_324	1028_1_1766	123_6_759
150_2_102	338_5_278	211_5_1	1486_2_117	80_2_56	173_25_155	20_2_1	42_2_1	40_2_662	7_6_1	9_2_2	8_25_1	143_2_1	440_1_1	304_2_1	38_2_1	71_2_321	1025_2_595	967_2_561	907_2_322	1028_1_1645	123_6_753
150_2_103	338_5_290	211_5_1	1486_2_119	80_2_69	173_25_164	20_2_1	42_2_1	40_2_684	7_6_1	9_2_3	8_25_1	143_2_1	440_1_1	304_2_1	38_2_1	71_2_324	1025_2_607	967_2_573	907_2_319	1028_1_1559	123_6_766
150_2_95	338_5_286	211_5_1	1486_2_122	80_2_69	173_25_176	20_2_1	42_2_1	40_2_691	7_6_1	9_2_2	8_25_1	143_2_1	440_1_1	304_2_1	38_2_1	71_2_311	1025_2_615	967_2_609	907_2_316	1028_1_1432	123_6_790
150_2_94	338_5_298	211_5_1	1486_2_126	80_2_72	173_25_200	20_2_1	42_2_1	40_2_698	7_6_1	9_2_1	8_25_1	143_2_1	440_1_1	304_2_1	38_2_1	71_2_300	1025_2_620	967_2_627	907_2_320	1028_1_1384	123_6_793
150_2_93	338_5_290	211_5_1	1486_2_114	80_2_68	173_25_219	20_2_1	42_2_1	40_2_739	7_6_1	9_2_1	8_25_1	143_2_1	440_1_1	304_2_1	38_2_1	71_2_306	1025_2_626	967_2_665	907_2_322	1028_1_1340	123_6_803
150_2_93	338_5_309	211_5_1	1486_2_110	80_2_63	173_25_233	20_2_1	42_2_1	40_2_775	7_6_1	9_2_1	8_25_1	143_2_1	440_1_1	304_2_1	38_2_1	71_2_302	1025_2_630	967_2_665	907_2_333	1028_1_1321	123_6_791
150_2_93	338_5_305	211_5_1	1486_2_104	80_2_49	173_25_240	20_2_1	42_2_1	40_2_825	7_6_1	9_2_1	8_25_1	143_2_1	440_1_1	304_2_1	38_2_1	71_2_305	1025_2_631	967_2_685	907_2_327	1028_1_1287	123_6_796
150_2_81	338_5_334	211_5_1	1486_2_91	80_2_45	173_25_237	20_2_1	42_2_1	40_2_863	7_6_1	9_2_1	8_25_1	143_2_1	440_1_1	304_2_1	38_2_1	71_2_308	1025_2_628	967_2_682	907_2_340	1028_1_1306	123_6_809
150_2_76	338_5_331	211_5_1	1486_2_79	80_2_47	173_25_250	20_2_1	42_2_1	40_2_852	7_6_1	9_2_1	8_25_1	143_2_1	440_1_1	304_2_1	38_2_1	71_2_302	1025_2_621	967_2_666	907_2_367	1028_1_1317	123_6_832
150_2_61	338_5_355	211_5_1	1486_2_79	80_2_43	173_25_263	20_2_1	42_2_1	40_2_847	7_6_1	9_2_1	8_25_1	143_2_1	440_1_1	304_2_1	38_2_1	71_2_302	1025_2_612	967_2_639	907_2_375	1028_1_1405	123_6_818
150_2_58	338_5_367	211_5_1	1486_2_81	80_2_43	173_25_262	20_2_1	42_2_1	40_2_821	7_6_1	9_2_1	8_25_1	143_2_1	440_1_1	304_2_1	38_2_1	71_2_296	1025_2_603	967_2_641	907_2_352	1028_1_1481	123_6_803
150_2_59	338_5_361	211_5_1	1486_2_86	80_2_46	173_25_276	20_2_1	42_2_1	40_2_825	7_6_1	9_2_1	8_25_1	143_2_1	440_1_1	304_2_1	38_2_1	71_2_290	1025_2_584	967_2_592	907_2_346	1028_1_1671	123_6_766
150_2_58	338_5_377	211_5_1	1486_2_78	80_2_42	173_25_270	20_2_1	42_2_1	40_2_795	7_6_1	9_2_1	8_25_1	143_2_1	440_1_1	304_2_1	38_2_1	71_2_289	1025_2_590	967_2_603	907_2_317	1028_1_1802	123_6_784
150_2_60	338_5_366	211_5_1	1486_2_73	80_2_45	173_25_270	20_2_1	42_2_1	40_2_797	7_6_1	9_2_1	8_25_1	143_2_1	440_1_1	304_2_1	38_2_1	71_2_278	1025_2_572	967_2_615	907_2_309	1028_1_1967	123_6_763
150_2_63	338_5_355	211_5_1	1486_2_71	80_2_49	173_25_260	20_2_1	42_2_1	40_2_786	7_6_1	9_2_1	8_25_1	143_2_1	440_1_1	304_2_1	38_2_1	71_2_285	1025_2_580	967_2_615	907_2_318	1028_1_2033	123_6_756
150_2_71	338_5_332	211_5_1	1486_2_64	80_2_59	173_25_269	20_2_1	42_2_1	40_2_773	7_6_1	9_2_1	8_25_1	143_2_1	440_1_1	304_2_1	38_2_1	71_2_270	1025_2_579	967_2_622	907_2_314	1028_1_2050	123_6_774
150_2_75	338_5_308	211_5_1	1486_2_62	80_2_55	173_25_265	20_2_1	42_2_1	40_2_753	7_6_1	9_2_1	8_25_1	143_2_1	440_1_1	304_2_1	38_2_1	71_2_275	1025_2_579	967_2_658	907_2_320	1028_1_1998	123_6_791
150_2_74	338_5_298	211_5_1	1486_2_50	80_2_59	173_25_272	20_2_1	42_2_1	40_2_743	7_6_1	9_2_1	8_25_1	143_2_1	440_1_1	304_2_1	38_2_1	71_2_295	1025_2_578	967_2_678	907_2_316	1028_1_1937	123_6_761
150_2_76	338_5_289	211_5_1	1486_2_41	80_2_57	173_25_269	20_2_1	42_2_1	40_2_751	7_6_1	9_2_1	8_25_1	143_2_1	440_1_1	304_2_1	38_2_1	71_2_300	1025_2_577	967_2_720	907_2_311	1028_1_1822	123_6_769
150_2_76	338_5_286	211_5_1	1486_2_30	80_2_59	173_25_280	20_2_1	42_2_1	40_2_741	7_6_1	9_2_1	8_25_1	143_2_1	440_1_1	304_2_1	38_2_1	71_2_306	1025_2_554	967_2_721	907_2_306	1028_1_1807	123_6_771
150_2_70	338_5_282	211_5_1	1486_2_28	80_2_53	173_25_271	20_2_1	42_2_1	40_2_746	7_6_1	9_2_1	8_25_1	143_2_1	440_1_1	304_2_1	38_2_1	71_2_305	1025_2_536	967_2_728	907_2_295	1028_1_1700	123_6_795
150_2_75	338_5_271	211_5_1	1486_2_27	80_2_51	173_25_272	20_2_1	42_2_1	40_2_756	7_6_1	9_2_1	8_25_1	143_2_1	440_1_1	304_2_1	38_2_1	71_2_314	1025_2_536	967_2_718	907_2_300	1028_1_1669	123_6_769
150_2_85	338_5_251	211_5_1	1486_2_32	80_2_53	173_25_280	20_2_1	42_2_1	40_2_752	7_6_1	9_2_1	8_25_1	143_2_1	440_1_1	304_2_1	38_2_1	71_2_316	1025_2_565	967_2_691	907_2_288	1028_1_1617	123_6_788
150_2_87	338_5_249	211_5_1	1486_2_32	80_2_58	173_25_280	20_2_1	42_2_1	40_2_711	7_6_1	9_2_1	8_25_1	143_2_1	440_1_1	304_2_1	38_2_1	71_2_320	1025_2_577	967_2_681	907_2_287	1028_1_1694	123_6_762
150_2_93	338_5_242	211_5_1	1486_2_32	80_2_61	173_25_274	20_2_1	42_2_1	40_2_718	7_6_1	9_2_1	8_25_1	143_2_1	440_1_1	304_2_1	38_2_1	71_2_327	1025_2_598	967_2_658	907_2_287	1028_1_1681	123_6_774
150_2_101	338_5_234	211_5_1	1486_2_30	80_2_69	173_25_260	20_2_1	42_2_1	40_2_732	7_6_1	9_2_1	8_25_1	143_2_1	440_1_1	304_2_1	38_2_1	71_2_338	1025_2_588	967_2_675	907_2_269	1028_1_1683	123_6_767
150_2_106	338_5_221	211_5_1	1486_2_37	80_2_75	173_25_251	20_2_1	42_2_1	40_2_734	7_6_1	9_2_1	8_25_1	143_2_1	440_1_1	304_2_1	38_2_1	71_2_319	1025_2_602	967_2_681	907_2_266	1028_1_1609	123_6_783
150_2_107	338_5_216	211_5_1	1486_2_38	80_2_73	173_25_242	20_2_1	42_2_1	40_2_737	7_6_1	9_2_1	8_25_1	143_2_1	440_1_1	304_2_1	38_2_1	71_2_301	1025_2_618	967_2_710	907_2_246	1028_1_1552	123_6_771
150_2_98	338_5_199	211_5_1	1486_2_37	80_2_80	173_25_236	20_2_1	42_2_1	40_2_749	7_6_1	9_2_1	8_25_1	143_2_1	440_1_1	304_2_1	38_2_1	71_2_287	1025_2_623	967_2_727	907_2_243	1028_1_1494	123_6_795
150_2_98	338_5_195	211_5_1	1486_2_38	80_2_74	173_25_218	20_2_1	42_2_1	40_2_758	7_6_1	9_2_1	8_25_1	143_2_1	440_1_1	304_2_1	38_2_1	71_2_279	1025_2_596	967_2_744	907_2_257	1028_1_1573	123_6_819
150_2_113	338_5_200	211_5_1	1486_2_41	80_2_71	173_25_223	20_2_1	42_2_1	40_2_763	7_6_1	9_2_1	8_25_1	143_2_1	440_1_1	304_2_1	38_2_1	71_2_267	1025_2_614	967_2_769	907_2_261	1028_1_1549	123_6_824
150_2_127	338_5_197	211_5_1	1486_2_35	80_2_74	173_25_206	20_2_1	42_2_1	40_2_794	7_6_1	9_2_1	8_25_1	143_2_1	440_1_1	304_2_1	38_2_1	71_2_259	1025_2_628	967_2_799	907_2_259	1028_1_1559	123_6_796
150_2_131	338_5_199	211_5_1	1486_2_36	80_2_73	173_25_203	20_2_1	42_2_1	40_2_783	7_6_1	9_2_1	8_25_1	143_2_1	440_1_1	304_2_1	38_2_1	71_2_257	1025_2_639	967_2_803	907_2_266	1028_1_1546	123_6_799
150_2_124	338_5_202	211_5_1	1486_2_43	80_2_75	173_25_206	20_2_1	42_2_1	40_2_805	7_6_1	9_2_1	8_25_1	143_2_1	440_1_1	304_2_1	38_2_1	71_2_268	1025_2_628	967_2_828	907_2_266	1028_1_1552	123_6_797
150_2_117	338_5_194	211_5_1	1486_2_43	80_2_70	173_25_208	20_2_1	42_2_1	40_2_831	7_6_1	9_2_1	8_25_1	143_2_1	440_1_1	304_2_1	38_2_1	71_2_265	1025_2_633	967_2_840	907_2_274	1028_1_1536	123_6_801
150_2_118	338_5_205	211_5_1	1486_2_48	80_2_76	173_25_206	20_2_1	42_2_1	40_2_852	7_6_1	9_2_1	8_25_1	143_2_1	440_1_1	304_2_1	38_2_1	71_2_254	1025_2_599	967_2_865	907_2_288	1028_1_1550	123_6_788
150_2_111	338_5_213	211_5_1	1486_2_50	80_2_71	173_25_195	20_2_1	42_2_1	40_2_852	7_6_1	9_2_1	8_25_1	143_2_1	440_1_1	304_2_1	38_2_1	71_2_247	1025_2_573	967_2_851	907_2_294	1028_1_1593	123_6_766
150_2_110	338_5_207	211_5_1	1486_2_44	80_2_77	173_25_184	20_2_1	42_2_1	40_2_836	7_6_1	9_2_1	8_25_1	143_2_1	440_1_1	304_2_1	38_2_1	71_2_256	1025_2_581	967_2_847	907_2_283	1028_1_1642	123_6_749
150_2_113	338_5_210	211_5_1	1486_2_48	80_2_81	173_25_172	20_2_1	42_2_1	40_2_828	7_6_1	9_2_1	8_25_1	143_2_1	440_1_1	304_2_1	38_2_1	71_2_273	1025_2_563	967_2_853	907_2_273	1028_1_1683	123_6_759
150_2_123	338_5_216	211_5_1	1486_2_53	80_2_85	173_25_150	20_2_1	42_2_1	40_2_795	7_6_1	9_2_1	8_25_1	143_2_1	440_1_1	304_2_1	38_2_1	71_2_274	1025_2_562	967_2_854	907_2_242	1028_1_1723	123_6_740
150_2_108	338_5_223	211_5_1	1486_2_57	80_2_88	173_25_156	20_2_1	42_2_1	40_2_792	7_6_1	9_2_1	8_25_1	143_2_1	440_1_1	304_2_1	38_2_1	71_2_288	1025_2_540	967_2_832	907_2_239	1028_1_1783	123_6_758
150_2_107	338_5_211	211_5_1	1486_2_59	80_2_92	173_25_158	20_2_1	42_2_1	40_2_756	7_6_1	9_2_1	8_25_1	143_2_1	440_1_1	304_2_1	38_2_1	71_2_301	1025_2_539	967_2_790	907_2_259	1028_1_1850	123_6_748
150_2_105	338_5_217	211_5_1	1486_2_57	80_2_96	173_25_172	20_2_1	42_2_1	40_2_764	7_6_1	9_2_1	8_25_1	143_2_1	440_1_1	304_2_1	38_2_1	71_2_306	1025_2_564	967_2_757	907_2_266	1028_1_1891	123_6_726
150_2_118	338_5_210	211_5_1	1486_2_67	80_2_83	173_25_174	20_2_1	42_2_1	40_2_734	7_6_1	9_2_1	8_25_1	143_2_1	440_1_1	304_2_1	38_2_1	71_2_312	1025_2_544	967_2_730	907_2_263	1028_1_1950	123_6_724
150_2_122	338_5_200	211_5_1	1486_2_71	80_2_73	173_25_174	20_2_1	42_2_1	40_2_742	7_6_1	9_2_1	8_25_1	143_2_1	440_1_1	304_2_1	38_2_1	71_2_329	1025_2_550	967_2_696	907_2_279	1028_1_1946	123_6_717
150_2_128	338_5_203	211_5_1	1486_2_83	80_2_71	173_25_177	20_2_1	42_2_1	40_2_759	7_6_1	9_2_1	8_25_1	143_2_1	440_1_1	304_2_1	38_2_1	71_2_350	1025_2_540	967_2_707	907_2_280	1028_1_1958	123_6_704
150_2_131	338_5_198	211_5_1	1486_2_78	80_2_74	173_25_178	20_2_1	42_2_1	40_2_742	7_6_1	9_2_1	8_25_1	143_2_1	440_1_1	304_2_1	38_2_1	71_2_361	1025_2_549	967_2_703	907_2_301	1028_1_1916	123_6_729
150_2_132	338_5_190	211_5_1	1486_2_63	80_2_78	173_25_197	20_2_1	42_2_1	40_2_746	7_6_1	9_2_1	8_25_1	143_2_1	440_1_1	304_2_1	38_2_1	71_2_359	1025_2_540	967_2_682	907_2_314	1028_1_1898	123_6_726
150_2_143	338_5_192	211_5_1	1486_2_64	80_2_67	173_25_193	20_2_1	42_2_1	40_2_731	7_6_1	9_2_1	8_25_1	143_2_1	440_1_1	304_2_1	38_2_1	71_2_352	1025_2_500	967_2_663	907_2_314	1028_1_1861	123_6_721
150_2_144	338_5_193	211_5_1	1486_2_59	80_2_67	173_25_190	20_2_1	42_2_1	40_2_729	7_6_1	9_2_1	8_25_1	143_2_1	440_1_1	304_2_1	38_2_1	71_2_364	1025_2_484	967_2_665	907_2_316	1028_1_1807	123_6_732
150_2_163	338_5_187	211_5_1	1486_2_60	80_2_62	173_25_207	20_2_1	42_2_1	40_2_754	7_6_1	9_2_1	8_25_1	143_2_1	440_1_1	304_2_1	38_2_1	71_2_383	1025_2_456	967_2_636	907_2_335	1028_1_1776	123_6_724
150_2_168	338_5_183	211_5_1	1486_2_58	80_2_57	173_25_207	20_2_1	42_2_1	40_2_774	7_6_1	9_2_1	8_25_1	143_2_1	440_1_1	304_2_1	38_2_1	71_2_399	1025_2_422	967_2_629	907_2_348	1028_1_1796	123_6_725
150_2_166	338_5_179	211_5_1	1486_2_59	80_2_44	173_25_232	20_2_1	42_2_1	40_2_803	7_6_1	9_2_1	8_25_1	143_2_1	440_1_1	304_2_1	38_2_1	71_2_410	1025_2_412	967_2_621	907_2_350	1028_1_1783	123_6_705
150_2_162	338_5_180	211_5_1	1486_2_61	80_2_43	173_25_230	20_2_1	42_2_1	40_2_812	7_6_1	9_2_1	8_25_1	143_2_1	440_1_1	304_2_1	38_2_1	71_2_416	1025_2_409	967_2_598	907_2_335	1028_1_1814	123_6_718
150_2_149	338_5_185	211_5_1	1486_2_67	80_2_43	173_25_220	20_2_1	42_2_1	40_2_830	7_6_1	9_2_1	8_25_1	143_2_1	440_1_1	304_2_1	38_2_1	71_2_433	1025_2_393	967_2_631	907_2_335	1028_1_1826	123_6_720
150_2_144	338_5_188	211_5_1	1486_2_72	80_2_37	173_25_210	20_2_1	42_2_1	40_2_836	7_6_1	9_2_1	8_25_1	143_2_1	440_1_1	304_2_1	38_2_1	71_2_438	1025_2_377	967_2_657	907_2_316	1028_1_1818	123_6_725
150_2_129	338_5_195	211_5_1	1486_2_76	80_2_42	173_25_214	20_2_1	42_2_1	40_2_867	7_6_1	9_2_1	8_25_1	143_2_1	440_1_1	304_2_1	38_2_1	71_2_408	1025_2_376	967_2_662	907_2_315	1028_1_1795	123_6_742
150_2_119	338_5_190	211_5_1	1486_2_79	80_2_43	173_25_199	20_2_1	42_2_1	40_2_847	7_6_1	9_2_1	8_25_1	143_2_1	440_1_1	304_2_1	38_2_1	71_2_364	1025_2_360	967_2_669	907_2_291	1028_1_1819	123_6_747
150_2_119	338_5_184	211_5_1	1486_2_72	80_2_48	173_25_229	20_2_1	42_2_1	40_2_893	7_6_1	9_2_1	8_25_1	143_2_1	440_1_1	304_2_1	38_2_1	71_2_323	1025_2_360	967_2_641	907_2_272	1028_1_1842	123_6_769
150_2_120	338_5_181	211_5_1	1486_2_68	80_2_52	173_25_232	20_2_1	42_2_1	40_2_888	7_6_1	9_2_1	8_25_1	143_2_1	440_1_1	304_2_1	38_2_1	71_2_303	1025_2_355	967_2_628	907_2_251	1028_1_1917	123_6_762
150_2_121	338_5_173	211_5_1	1486_2_70	80_2_59	173_25_227	20_2_1	42_2_1	40_2_905	7_6_1	9_2_1	8_25_1	143_2_1	440_1_1	304_2_1	38_2_1	71_2_306	1025_2_351	967_2_641	907_2_266	1028_1_1923	123_6_744
150_2_106	338_5_159	211_5_1	1486_2_71	80_2_67	173_25_236	20_2_1	42_2_1	40_2_908	7_6_1	9_2_1	8_25_1	143_2_1	440_1_1	304_2_1	38_2_1	71_2_307	1025_2_394	967_2_634	907_2_253	1028_1_2002	123_6_749
150_2_105	338_5_160	211_5_1	1486_2_73	80_2_72	173_25_235	20_2_1	42_2_1	40_2_919	7_6_1	9_2_1	8_25_1	143_2_1	440_1_1	304_2_1	38_2_1	71_2_308	1025_2_416	967_2_647	907_2_260	1028_1_1981	123_6_759
150_2_107	338_5_151	211_5_1	1486_2_88	80_2_80	173_25_208	20_2_1	42_2_1	40_2_925	7_6_1	9_2_1	8_25_1	143_2_1	440_1_1	304_2_1	38_2_1	71_2_304	1025_2_435	967_2_665	907_2_260	1028_1_1943	123_6_778
150_2_117	338_5_139	211_5_1	1486_2_91	80_2_80	173_25_213	20_2_1	42_2_1	40_2_887	7_6_1	9_2_1	8_25_1	143_2_1	440_1_1	304_2_1	38_2_1	71_2_295	1025_2_446	967_2_700	907_2_257	1028_1_1855	123_6_801
150_2_121	338_5_144	211_5_1	1486_2_97	80_2_88	173_25_195	20_2_1	42_2_1	40_2_852	7_6_1	9_2_1	8_25_1	143_2_1	440_1_1	304_2_1	38_2_1	71_2_288	1025_2_474	967_2_675	907_2_254	1028_1_1845	123_6_813
150_2_139	338_5_161	211_5_1	1486_2_105	80_2_103	173_25_202	20_2_1	42_2_1	40_2_836	7_6_1	9_2_1	8_25_1	143_2_1	440_1_1	304_2_1	38_2_1	71_2_299	1025_2_495	967_2_669	907_2_253	1028_1_1713	123_6_809
150_2_133	338_5_163	211_5_1	1486_2_123	80_2_102	173_25_218	20_2_1	42_2_1	40_2_796	7_6_1	9_2_1	8_25_1	143_2_1	440_1_1	304_2_1	38_2_1	71_2_288	1025_2_533	967_2_654	907_2_229	1028_1_1745	123_6_797
150_2_145	338_5_152	211_5_1	1486_2_121	80_2_101	173_25_212	20_2_1	42_2_1	40_2_785	7_6_1	9_2_1	8_25_1	143_2_1	440_1_1	304_2_1	38_2_1	71_2_280	1025_2_545	967_2_668	907_2_251	1028_1_1662	123_6_799
150_2_137	338_5_148	211_5_1	1486_2_129	80_2_103	173_25_209	20_2_1	42_2_1	40_2_807	7_6_1	9_2_1	8_25_1	143_2_1	440_1_1	304_2_1	38_2_1	71_2_287	1025_2_545	967_2_661	907_2_248	1028_1_1675	123_6_807
150_2_146	338_5_146	211_5_1	1486_2_135	80_2_102	173_25_204	20_2_1	42_2_1	40_2_865	7_6_1	9_2_1	8_25_1	143_2_1	440_1_1	304_2_1	38_2_1	71_2_286	1025_2_546	967_2_669	907_2_252	1028_1_1597	123_6_814
150_2_154	338_5_152	211_5_1	1486_2_132	80_2_103	173_25_196	20_2_1	42_2_1	40_2_871	7_6_1	9_2_1	8_25_1	143_2_1	440_1_1	304_2_1	38_2_1	71_2_308	1025_2_554	967_2_683	907_2_247	1028_1_1610	123_6_802
150_2_169	338_5_169	211_5_1	1486_2_124	80_2_95	173_25_198	20_2_1	42_2_1	40_2_891	7_6_1	9_2_1	8_25_1	143_2_1	440_1_1	304_2_1	38_2_1	71_2_317	1025_2_569	967_2_675	907_2_256	1028_1_1592	123_6_787
150_2_182	338_5_192	211_5_1	1486_2_121	80_2_88	173_25_193	20_2_1	42_2_1	40_2_905	7_6_1	9_2_1	8_25_1	143_2_1	440_1_1	304_2_1	38_2_1	71_2_306	1025_2_568	967_2_664	907_2_258	1028_1_1651	123_6_772
150_2_191	338_5_202	211_5_1	1486_2_115	80_2_76	173_25_211	20_2_1	42_2_1	40_2_876	7_6_1	9_2_1	8_25_1	143_2_1	440_1_1	304_2_1	38_2_1	71_2_305	1025_2_568	967_2_663	907_2_258	1028_1_1556	123_6_789
150_2_196	338_5_204	211_5_1	1486_2_99	80_2_75	173_25_208	20_2_1	42_2_1	40_2_864	7_6_1	9_2_1	8_25_1	143_2_1	440_1_1	304_2_1	38_2_1	71_2_303	1025_2_527	967_2_676	907_2_264	1028_1_1559	123_6_802
150_2_193	338_5_192	211_5_1	1486_2_100	80_2_76	173_25_222	20_2_1	42_2_1	40_2_853	7_6_1	9_2_1	8_25_1	143_2_1	440_1_1	304_2_1	38_2_1	71_2_304	1025_2_511	967_2_703	907_2_255	1028_1_1507	123_6_810
150_2_211	338_5_183	211_5_1	1486_2_88	80_2_75	173_25_216	20_2_1	42_2_1	40_2_854	7_6_1	9_2_1	8_25_1	143_2_1	440_1_1	304_2_1	38_2_1	71_2_317	1025_2_483	967_2_700	907_2_257	1028_1_1617	123_6_792
150_2_207	338_5_174	211_5_1	1486_2_65	80_2_73	173_25_215	20_2_1	42_2_1	40_2_849	7_6_1	9_2_1	8_25_1	143_2_1	440_1_1	304_2_1	38_2_1	71_2_340	1025_2_463	967_2_706	907_2_244	1028_1_1612	123_6_827
150_2_216	338_5_172	211_5_1	1486_2_58	80_2_73	173_25_206	20_2_1	42_2_1	40_2_873	7_6_1	9_2_1	8_25_1	143_2_1	440_1_1	304_2_1	38_2_1	71_2_355	1025_2_448	967_2_728	907_2_224	1028_1_1691	123_6_830
150_2_216	338_5_169	211_5_1	1486_2_49	80_2_79	173_25_200	20_2_1	42_2_1	40_2_879	7_6_1	9_2_1	8_25_1	143_2_1	440_1_1	304_2_1	38_2_1	71_2_366	1025_2_438	967_2_735	907_2_221	1028_1_1710	123_6_838
150_2_212	338_5_155	211_5_1	1486_2_34	80_2_81	173_25_218	20_2_1	42_2_1	40_2_876	7_6_1	9_2_1	8_25_1	143_2_1	440_1_1	304_2_1	38_2_1	71_2_380	1025_2_391	967_2_720	907_2_227	1028_1_1829	123_6_829
150_2_209	338_5_150	211_5_1	1486_2_29	80_2_78	173_25_213	20_2_1	42_2_1	40_2_912	7_6_1	9_2_1	8_25_1	143_2_1	440_1_1	304_2_1	38_2_1	71_2_397	1025_2_364	967_2_738	907_2_223	1028_1_1815	123_6_848
150_2_217	338_5_151	211_5_1	1486_2_23	80_2_72	173_25_212	20_2_1	42_2_1	40_2_906	7_6_1	9_2_1	8_25_1	143_2_1	440_1_1	304_2_1	38_2_1	71_2_396	1025_2_364	967_2_747	907_2_217	1028_1_1872	123_6_842
150_2_211	338_5_154	211_5_1	1486_2_18	80_2_70	173_25_212	20_2_1	42_2_1	40_2_884	7_6_1	9_2_1	8_25_1	143_2_1	440_1_1	304_2_1	38_2_1	71_2_388	1025_2_355	967_2_747	907_2_205	1028_1_1896	123_6_839
150_2_216	338_5_148	211_5_1	1486_2_19	80_2_67	173_25_206	20_2_1	42_2_1	40_2_881	7_6_1	9_2_1	8_25_1	143_2_1	440_1_1	304_2_1	38_2_1	71_2_399	1025_2_340	967_2_770	907_2_216	1028_1_1925	123_6_798
150_2_225	338_5_146	211_5_1	1486_2_14	80_2_75	173_25_203	20_2_1	42_2_1	40_2_843	7_6_1	9_2_1	8_25_1	143_2_1	440_1_1	304_2_1	38_2_1	71_2_420	1025_2_331	967_2_784	907_2_201	1028_1_1903	123_6_774
150_2_248	338_5_145	211_5_1	1486_2_10	80_2_88	173_25_179	20_2_1	42_2_1	40_2_813	7_6_1	9_2_1	8_25_1	143_2_1	440_1_1	304_2_1	38_2_1	71_2_416	1025_2_326	967_2_813	907_2_219	1028_1_1926	123_6_760
150_2_240	338_5_148	211_5_1	1486_2_8	80_2_88	173_25_187	20_2_1	42_2_1	40_2_812	7_6_1	9_2_1	8_25_1	143_2_1	440_1_1	304_2_1	38_2_1	71_2_421	1025_2_323	967_2_806	907_2_218	1028_1_1886	123_6_736
150_2_257	338_5_149	211_5_1	1486_2_5	80_2_89	173_25_160	20_2_1	42_2_1	40_2_803	7_6_1	9_2_1	8_25_1	143_2_1	440_1_1	304_2_1	38_2_1	71_2_434	1025_2_320	967_2_789	907_2_221	1028_1_1876	123_6_767
1025_2_320	150_2_254	967_2_782	20_2_1	907_2_237	440_1_1	38_2_1	304_2_1	211_5_1	42_2_1	1028_1_1851	40_2_813	7_6_1	123_6_781	71_2_431	9_2_1	8_25_1	80_2_96	173_25_173	338_5_156
1025_2_341	150_2_256	967_2_775	20_2_1	907_2_245	440_1_1	38_2_1	304_2_1	211_5_1	42_2_1	1028_1_1784	40_2_831	7_6_1	123_6_789	71_2_444	9_2_1	8_25_1	80_2_99	173_25_156	338_5_155
1025_2_354	150_2_253	967_2_774	20_2_1	907_2_255	440_1_1	38_2_1	304_2_1	211_5_1	42_2_1	1028_1_1727	40_2_885	7_6_1	123_6_797	71_2_427	9_2_1	8_25_1	80_2_105	173_25_152	338_5_148
1025_2_344	150_2_255	967_2_770	20_2_1	907_2_265	440_1_1	38_2_1	304_2_1	211_5_1	42_2_1	1028_1_1646	40_2_891	7_6_1	123_6_808	71_2_451	9_2_1	8_25_1	80_2_110	173_25_131	338_5_131
1025_2_353	150_2_259	967_2_785	20_2_1	907_2_255	440_1_1	38_2_1	304_2_1	211_5_1	42_2_1	1028_1_1549	40_2_943	7_6_1	123_6_832	71_2_459	9_2_1	8_25_1	80_2_97	173_25_117	338_5_110
1025_2_357	150_2_266	967_2_778	20_2_1	907_2_263	440_1_1	38_2_1	304_2_1	211_5_1	42_2_1	1028_1_1486	40_2_966	7_6_1	123_6_825	71_2_468	9_2_1	8_25_1	80_2_90	173_25_108	338_5_94
1025_2_351	150_2_265	967_2_767	20_2_1	907_2_262	440_1_1	38_2_1	304_2_1	211_5_1	42_2_1	1028_1_1442	40_2_1004	7_6_1	123_6_817	71_2_452	9_2_1	8_25_1	80_2_89	173_25_98	338_5_92
1025_2_358	150_2_264	967_2_785	20_2_1	907_2_245	440_1_1	38_2_1	304_2_1	211_5_1	42_2_1	1028_1_1359	40_2_1042	7_6_1	123_6_803	71_2_440	9_2_1	8_25_1	80_2_96	173_25_100	338_5_85
1025_2_345	150_2_263	967_2_770	20_2_1	907_2_245	440_1_1	38_2_1	304_2_1	211_5_1	42_2_1	1028_1_1365	40_2_1074	7_6_1	123_6_827	71_2_410	9_2_1	8_25_1	80_2_95	173_25_102	338_5_85
1025_2_338	150_2_271	967_2_765	20_2_1	907_2_258	440_1_1	38_2_1	304_2_1	211_5_1	42_2_1	1028_1_1405	40_2_1108	7_6_1	123_6_816	71_2_389	9_2_1	8_25_1	80_2_88	173_25_116	338_5_71
1025_2_348	150_2_264	967_2_795	20_2_1	907_2_256	440_1_1	38_2_1	304_2_1	211_5_1	42_2_1	1028_1_1462	40_2_1094	7_6_1	123_6_826	71_2_389	9_2_1	8_25_1	80_2_84	173_25_116	338_5_63
1025_2_328	150_2_245	967_2_790	20_2_1	907_2_248	440_1_1	38_2_1	304_2_1	211_5_1	42_2_1	1028_1_1535	40_2_1136	7_6_1	123_6_847	71_2_378	9_2_1	8_25_1	80_2_85	173_25_113	338_5_53
1025_2_332	150_2_235	967_2_799	20_2_1	907_2_256	440_1_1	38_2_1	304_2_1	211_5_1	42_2_1	1028_1_1558	40_2_1149	7_6_1	123_6_835	71_2_359	9_2_1	8_25_1	80_2_91	173_25_122	338_5_51
1025_2_336	150_2_232	967_2_809	20_2_1	907_2_266	440_1_1	38_2_1	304_2_1	211_5_1	42_2_1	1028_1_1589	40_2_1170	7_6_1	123_6_811	71_2_352	9_2_1	8_25_1	80_2_99	173_25_124	338_5_48
1025_2_333	150_2_232	967_2_788	20_2_1	907_2_280	440_1_1	38_2_1	304_2_1	211_5_1	42_2_1	1028_1_1579	40_2_1183	7_6_1	123_6_838	71_2_350	9_2_1	8_25_1	80_2_101	173_25_125	338_5_55
1025_2_334	150_2_228	967_2_770	20_2_1	907_2_273	440_1_1	38_2_1	304_2_1	211_5_1	42_2_1	1028_1_1559	40_2_1189	7_6_1	123_6_813	71_2_364	9_2_1	8_25_1	80_2_88	173_25_128	338_5_66
1025_2_341	150_2_236	967_2_731	20_2_1	907_2_274	440_1_1	38_2_1	304_2_1	211_5_1	42_2_1	1028_1_1482	40_2_1175	7_6_1	123_6_833	71_2_364	9_2_1	8_25_1	80_2_89	173_25_125	338_5_72
1025_2_338	150_2_217	967_2_744	20_2_1	907_2_276	440_1_1	38_2_1	304_2_1	211_5_1	42_2_1	1028_1_1488	40_2_1164	7_6_1	123_6_829	71_2_380	9_2_1	8_25_1	80_2_84	173_25_131	338_5_83
1025_2_329	150_2_216	967_2_738	20_2_1	907_2_267	440_1_1	38_2_1	304_2_1	211_5_1	42_2_1	1028_1_1564	40_2_1177	7_6_1	123_6_799	71_2_383	9_2_1	8_25_1	80_2_82	173_25_131	338_5_83
1025_2_320	150_2_207	967_2_711	20_2_1	907_2_257	440_1_1	38_2_1	304_2_1	211_5_1	42_2_1	1028_1_1689	40_2_1164	7_6_1	123_6_779	71_2_380	9_2_1	8_25_1	80_2_82	173_25_132	338_5_92
1025_2_298	150_2_208	967_2_706	20_2_1	907_2_247	440_1_1	38_2_1	304_2_1	211_5_1	42_2_1	1028_1_1802	40_2_1150	7_6_1	123_6_749	71_2_396	9_2_1	8_25_1	80_2_77	173_25_132	338_5_104
1025_2_287	150_2_212	967_2_666	20_2_1	907_2_227	440_1_1	38_2_1	304_2_1	211_5_1	42_2_1	1028_1_1993	40_2_1119	7_6_1	123_6_736	71_2_416	9_2_1	8_25_1	80_2_74	173_25_151	338_5_111
1025_2_258	150_2_220	967_2_672	20_2_1	907_2_224	440_1_1	38_2_1	304_2_1	211_5_1	42_2_1	1028_1_2094	40_2_1132	7_6_1	123_6_702	71_2_427	9_2_1	8_25_1	80_2_77	173_25_154	338_5_117
1025_2_254	150_2_217	967_2_663	20_2_1	907_2_211	440_1_1	38_2_1	304_2_1	211_5_1	42_2_1	1028_1_2241	40_2_1058	7_6_1	123_6_708	71_2_449	9_2_1	8_25_1	80_2_70	173_25_163	338_5_110
1025_2_254	150_2_218	967_2_671	20_2_1	907_2_205	440_1_1	38_2_1	304_2_1	211_5_1	42_2_1	1028_1_2274	40_2_1083	7_6_1	123_6_724	71_2_468	9_2_1	8_25_1	80_2_51	173_25_158	338_5_103
1025_2_237	150_2_220	967_2_692	20_2_1	907_2_191	440_1_1	38_2_1	304_2_1	211_5_1	42_2_1	1028_1_2371	40_2_1075	7_6_1	123_6_740	71_2_468	9_2_1	8_25_1	80_2_43	173_25_172	338_5_94
1025_2_259	150_2_200	967_2_711	20_2_1	907_2_188	440_1_1	38_2_1	304_2_1	211_5_1	42_2_1	1028_1_2376	40_2_1074	7_6_1	123_6_742	71_2_463	9_2_1	8_25_1	80_2_45	173_25_173	338_5_92
1025_2_269	150_2_203	967_2_716	20_2_1	907_2_185	440_1_1	38_2_1	304_2_1	211_5_1	42_2_1	1028_1_2373	40_2_1043	7_6_1	123_6_747	71_2_450	9_2_1	8_25_1	80_2_39	173_25_184	338_5_84
1025_2_249	150_2_219	967_2_743	20_2_1	907_2_170	440_1_1	38_2_1	304_2_1	211_5_1	42_2_1	1028_1_2299	40_2_1057	7_6_1	123_6_753	71_2_424	9_2_1	8_25_1	80_2_28	173_25_174	338_5_80
1025_2_240	150_2_225	967_2_752	20_2_1	907_2_165	440_1_1	38_2_1	304_2_1	211_5_1	42_2_1	1028_1_2206	40_2_1044	7_6_1	123_6_772	71_2_409	9_2_1	8_25_1	80_2_26	173_25_166	338_5_68
1025_2_267	150_2_244	967_2_755	20_2_1	907_2_161	440_1_1	38_2_1	304_2_1	211_5_1	42_2_1	1028_1_1978	40_2_1102	7_6_1	123_6_793	71_2_359	9_2_1	8_25_1	80_2_25	173_25_164	338_5_69
1025_2_299	150_2_264	967_2_788	20_2_1	907_2_165	440_1_1	38_2_1	304_2_1	211_5_1	42_2_1	1028_1_1808	40_2_1142	7_6_1	123_6_776	71_2_321	9_2_1	8_25_1	80_2_26	173_25_141	338_5_65
1025_2_337	150_2_271	967_2_780	20_2_1	907_2_189	440_1_1	38_2_1	304_2_1	211_5_1	42_2_1	1028_1_1564	40_2_1168	7_6_1	123_6_774	71_2_287	9_2_1	8_25_1	80_2_25	173_25_146	338_5_54
1025_2_338	150_2_296	967_2_754	20_2_1	907_2_196	440_1_1	38_2_1	304_2_1	211_5_1	42_2_1	1028_1_1482	40_2_1176	7_6_1	123_6_791	71_2_290	9_2_1	8_25_1	80_2_25	173_25_145	338_5_62
1025_2_373	150_2_294	967_2_727	20_2_1	907_2_203	440_1_1	38_2_1	304_2_1	211_5_1	42_2_1	1028_1_1459	40_2_1200	7_6_1	123_6_800	71_2_263	9_2_1	8_25_1	80_2_33	173_25_127	338_5_66
1025_2_400	150_2_304	967_2_724	20_2_1	907_2_214	440_1_1	38_2_1	304_2_1	211_5_1	42_2_1	1028_1_1593	40_2_1161	7_6_1	123_6_780	71_2_252	9_2_1	8_25_1	80_2_33	173_25_121	338_5_65
1025_2_402	150_2_300	967_2_717	20_2_1	907_2_224	440_1_1	38_2_1	304_2_1	211_5_1	42_2_1	1028_1_1725	40_2_1140	7_6_1	123_6_772	71_2_241	9_2_1	8_25_1	80_2_32	173_25_123	338_5_69
1025_2_410	150_2_302	967_2_715	20_2_1	907_2_222	440_1_1	38_2_1	304_2_1	211_5_1	42_2_1	1028_1_1891	40_2_1127	7_6_1	123_6_778	71_2_224	9_2_1	8_25_1	80_2_33	173_25_117	338_5_75
1025_2_407	150_2_302	967_2_726	20_2_1	907_2_237	440_1_1	38_2_1	304_2_1	211_5_1	42_2_1	1028_1_1987	40_2_1125	7_6_1	123_6_732	71_2_238	9_2_1	8_25_1	80_2_34	173_25_110	338_5_71
1025_2_403	150_2_309	967_2_746	20_2_1	907_2_237	440_1_1	38_2_1	304_2_1	211_5_1	42_2_1	1028_1_2119	40_2_1092	7_6_1	123_6_714	71_2_250	9_2_1	8_25_1	80_2_32	173_25_115	338_5_73
1025_2_395	150_2_304	967_2_746	20_2_1	907_2_241	440_1_1	38_2_1	304_2_1	211_5_1	42_2_1	1028_1_2138	40_2_1082	7_6_1	123_6_729	71_2_254	9_2_1	8_25_1	80_2_29	173_25_113	338_5_69
1025_2_396	150_2_312	967_2_762	20_2_1	907_2_239	440_1_1	38_2_1	304_2_1	211_5_1	42_2_1	1028_1_2117	40_2_1065	7_6_1	123_6_750	71_2_264	9_2_1	8_25_1	80_2_31	173_25_108	338_5_70
1025_2_432	150_2_303	967_2_768	20_2_1	907_2_238	440_1_1	38_2_1	304_2_1	211_5_1	42_2_1	1028_1_1994	40_2_1047	7_6_1	123_6_748	71_2_274	9_2_1	8_25_1	80_2_27	173_25_105	338_5_70
1025_2_430	150_2_291	967_2_766	20_2_1	907_2_247	440_1_1	38_2_1	304_2_1	211_5_1	42_2_1	1028_1_1959	40_2_1008	7_6_1	123_6_731	71_2_271	9_2_1	8_25_1	80_2_16	173_25_115	338_5_65
1025_2_431	150_2_289	967_2_770	20_2_1	907_2_262	440_1_1	38_2_1	304_2_1	211_5_1	42_2_1	1028_1_1791	40_2_1012	7_6_1	123_6_750	71_2_264	9_2_1	8_25_1	80_2_15	173_25_125	338_5_54
1025_2_433	150_2_291	967_2_772	20_2_1	907_2_265	440_1_1	38_2_1	304_2_1	211_5_1	42_2_1	1028_1_1763	40_2_1016	7_6_1	123_6_745	71_2_271	9_2_1	8_25_1	80_2_22	173_25_128	338_5_59
1025_2_418	150_2_295	967_2_773	20_2_1	907_2_257	440_1_1	38_2_1	304_2_1	211_5_1	42_2_1	1028_1_1691	40_2_1000	7_6_1	123_6_775	71_2_276	9_2_1	8_25_1	80_2_25	173_25_136	338_5_63
1025_2_422	150_2_298	967_2_747	20_2_1	907_2_266	440_1_1	38_2_1	304_2_1	211_5_1	42_2_1	1028_1_1721	40_2_1021	7_6_1	123_6_770	71_2_279	9_2_1	8_25_1	80_2_23	173_25_146	338_5_71
1025_2_440	150_2_282	967_2_746	20_2_1	907_2_254	440_1_1	38_2_1	304_2_1	211_5_1	42_2_1	1028_1_1675	40_2_1040	7_6_1	123_6_777	71_2_273	9_2_1	8_25_1	80_2_19	173_25_149	338_5_73
1025_2_429	150_2_260	967_2_730	20_2_1	907_2_262	440_1_1	38_2_1	304_2_1	211_5_1	42_2_1	1028_1_1669	40_2_1087	7_6_1	123_6_797	71_2_266	9_2_1	8_25_1	80_2_14	173_25_151	338_5_80
1025_2_440	150_2_257	967_2_679	20_2_1	907_2_282	440_1_1	38_2_1	304_2_1	211_5_1	42_2_1	1028_1_1685	40_2_1113	7_6_1	123_6_813	71_2_273	9_2_1	8_25_1	80_2_10	173_25_157	338_5_88
1025_2_434	150_2_245	967_2_667	20_2_1	907_2_285	440_1_1	38_2_1	304_2_1	211_5_1	42_2_1	1028_1_1709	40_2_1150	7_6_1	123_6_813	71_2_269	9_2_1	8_25_1	80_2_9	173_25_170	338_5_91
1025_2_442	150_2_235	967_2_651	20_2_1	907_2_298	440_1_1	38_2_1	304_2_1	211_5_1	42_2_1	1028_1_1723	40_2_1157	7_6_1	123_6_825	71_2_255	9_2_1	8_25_1	80_2_7	173_25_201	338_5_94
1025_2_446	150_2_232	967_2_620	20_2_1	907_2_286	440_1_1	38_2_1	304_2_1	211_5_1	42_2_1	1028_1_1776	40_2_1151	7_6_1	123_6_831	71_2_250	9_2_1	8_25_1	80_2_8	173_25_216	338_5_111
1025_2_456	150_2_229	967_2_630	20_2_1	907_2_278	440_1_1	38_2_1	304_2_1	211_5_1	42_2_1	1028_1_1798	40_2_1160	7_6_1	123_6_826	71_2_248	9_2_1	8_25_1	80_2_9	173_25_228	338_5_111
1025_2_466	150_2_226	967_2_636	20_2_1	907_2_282	440_1_1	38_2_1	304_2_1	211_5_1	42_2_1	1028_1_1810	40_2_1189	7_6_1	123_6_790	71_2_236	9_2_1	8_25_1	80_2_7	173_25_257	338_5_109
1025_2_446	150_2_234	967_2_611	20_2_1	907_2_279	440_1_1	38_2_1	304_2_1	211_5_1	42_2_1	1028_1_1796	40_2_1170	7_6_1	123_6_787	71_2_247	9_2_1	8_25_1	80_2_3	173_25_267	338_5_103
1025_2_429	150_2_211	967_2_605	20_2_1	907_2_279	440_1_1	38_2_1	304_2_1	211_5_1	42_2_1	1028_1_1812	40_2_1173	7_6_1	123_6_796	71_2_252	9_2_1	8_25_1	80_2_2	173_25_277	338_5_106
1025_2_410	150_2_202	967_2_595	20_2_1	907_2_268	440_1_1	38_2_1	304_2_1	211_5_1	42_2_1	1028_1_1833	40_2_1211	7_6_1	123_6_786	71_2_251	9_2_1	8_25_1	80_2_2	173_25_273	338_5_93
1025_2_398	150_2_198	967_2_571	20_2_1	907_2_258	440_1_1	38_2_1	304_2_1	211_5_1	42_2_1	1028_1_1898	40_2_1194	7_6_1	123_6_768	71_2_250	9_2_1	8_25_1	80_2_2	173_25_270	338_5_98
1025_2_400	150_2_196	967_2_556	20_2_1	907_2_249	440_1_1	38_2_1	304_2_1	211_5_1	42_2_1	1028_1_1900	40_2_1202	7_6_1	123_6_765	71_2_260	9_2_1	8_25_1	80_2_1	173_25_277	338_5_85
1025_2_378	150_2_192	967_2_525	20_2_1	907_2_270	440_1_1	38_2_1	304_2_1	211_5_1	42_2_1	1028_1_1922	40_2_1170	7_6_1	123_6_794	71_2_282	9_2_1	8_25_1	80_2_1	173_25_298	338_5_83
1025_2_362	150_2_189	967_2_488	20_2_1	907_2_272	211_5_1	304_2_1	440_1_1	42_2_1	1028_1_1939	40_2_1175	7_6_1	123_6_794	71_2_299	9_2_1	8_25_1	173_25_308	338_5_75
1025_2_350	150_2_183	967_2_504	20_2_1	907_2_297	211_5_1	304_2_1	440_1_1	42_2_1	1028_1_1929	40_2_1150	7_6_1	123_6_763	71_2_317	9_2_1	8_25_1	173_25_333	338_5_72
1025_2_357	150_2_190	967_2_503	20_2_1	907_2_306	211_5_1	304_2_1	440_1_1	42_2_1	1028_1_1891	40_2_1129	7_6_1	123_6_774	71_2_320	9_2_1	8_25_1	173_25_320	338_5_70
1025_2_363	150_2_186	967_2_484	20_2_1	907_2_311	211_5_1	304_2_1	440_1_1	42_2_1	1028_1_1839	40_2_1105	7_6_1	123_6_780	71_2_334	9_2_1	8_25_1	173_25_334	338_5_61
1025_2_371	150_2_186	967_2_501	20_2_1	907_2_314	211_5_1	304_2_1	440_1_1	42_2_1	1028_1_1800	40_2_1065	7_6_1	123_6_799	71_2_331	9_2_1	8_25_1	173_25_330	338_5_65
1025_2_368	150_2_194	967_2_536	20_2_1	907_2_319	211_5_1	304_2_1	440_1_1	42_2_1	1028_1_1811	40_2_1046	7_6_1	123_6_798	71_2_350	9_2_1	8_25_1	173_25_323	338_5_60
1025_2_365	150_2_191	967_2_548	20_2_1	907_2_325	211_5_1	304_2_1	440_1_1	42_2_1	1028_1_1801	40_2_1026	7_6_1	123_6_817	71_2_331	9_2_1	8_25_1	173_25_313	338_5_63
1025_2_375	150_2_181	967_2_596	20_2_1	907_2_337	211_5_1	304_2_1	440_1_1	42_2_1	1028_1_1798	40_2_1051	7_6_1	123_6_809	71_2_329	9_2_1	8_25_1	173_25_295	338_5_69
1025_2_363	150_2_182	967_2_625	20_2_1	907_2_339	211_5_1	304_2_1	440_1_1	42_2_1	1028_1_1713	40_2_1042	7_6_1	123_6_808	71_2_323	9_2_1	8_25_1	173_25_297	338_5_62
1025_2_375	150_2_176	967_2_647	20_2_1	907_2_350	211_5_1	304_2_1	440_1_1	42_2_1	1028_1_1541	40_2_1072	7_6_1	123_6_801	71_2_326	9_2_1	8_25_1	173_25_305	338_5_64
1025_2_414	150_2_177	967_2_646	20_2_1	907_2_350	211_5_1	304_2_1	440_1_1	42_2_1	1028_1_1400	40_2_1063	7_6_1	123_6_802	71_2_338	9_2_1	8_25_1	173_25_306	338_5_57
1025_2_424	150_2_173	967_2_670	20_2_1	907_2_355	211_5_1	304_2_1	440_1_1	42_2_1	1028_1_1295	40_2_1061	7_6_1	123_6_809	71_2_330	9_2_1	8_25_1	173_25_308	338_5_54
1025_2_437	150_2_165	967_2_687	20_2_1	907_2_352	211_5_1	304_2_1	440_1_1	42_2_1	1028_1_1254	40_2_1052	7_6_1	123_6_799	71_2_328	9_2_1	8_25_1	173_25_311	338_5_54
1025_2_459	150_2_166	967_2_702	20_2_1	907_2_355	211_5_1	304_2_1	440_1_1	42_2_1	1028_1_1244	40_2_1030	7_6_1	123_6_822	71_2_343	9_2_1	8_25_1	173_25_309	338_5_50
1025_2_465	150_2_160	967_2_721	20_2_1	907_2_334	211_5_1	304_2_1	440_1_1	42_2_1	1028_1_1314	40_2_1007	7_6_1	123_6_822	71_2_361	9_2_1	8_25_1	173_25_297	338_5_52
1025_2_479	150_2_155	967_2_724	20_2_1	907_2_328	211_5_1	304_2_1	440_1_1	42_2_1	1028_1_1344	40_2_1045	7_6_1	123_6_816	71_2_356	9_2_1	8_25_1	173_25_279	338_5_53
1025_2_501	150_2_150	967_2_720	20_2_1	907_2_302	211_5_1	304_2_1	440_1_1	42_2_1	1028_1_1465	40_2_1067	7_6_1	123_6_800	71_2_355	9_2_1	8_25_1	173_25_273	338_5_54
1025_2_516	150_2_164	967_2_729	20_2_1	907_2_299	211_5_1	304_2_1	440_1_1	42_2_1	1028_1_1527	40_2_1078	7_6_1	123_6_802	71_2_366	9_2_1	8_25_1	173_25_283	338_5_43
1025_2_530	150_2_170	967_2_753	20_2_1	907_2_305	211_5_1	304_2_1	440_1_1	42_2_1	1028_1_1601	40_2_1078	7_6_1	123_6_793	71_2_349	9_2_1	8_25_1	173_25_292	338_5_49
1025_2_514	150_2_167	967_2_765	20_2_1	907_2_272	211_5_1	304_2_1	440_1_1	42_2_1	1028_1_1608	40_2_1060	7_6_1	123_6_816	71_2_345	9_2_1	8_25_1	173_25_291	338_5_48
1025_2_498	150_2_168	967_2_763	20_2_1	907_2_269	211_5_1	304_2_1	440_1_1	42_2_1	1028_1_1739	40_2_1077	7_6_1	123_6_838	71_2_331	9_2_1	8_25_1	173_25_277	338_5_46
1025_2_512	150_2_158	967_2_771	20_2_1	907_2_271	211_5_1	304_2_1	440_1_1	42_2_1	1028_1_1707	40_2_1069	7_6_1	123_6_839	71_2_312	9_2_1	8_25_1	173_25_285	338_5_43
1025_2_514	150_2_151	967_2_729	20_2_1	907_2_273	211_5_1	304_2_1	440_1_1	42_2_1	1028_1_1698	40_2_1096	7_6_1	123_6_869	71_2_300	9_2_1	8_25_1	173_25_267	338_5_42
1025_2_515	150_2_145	967_2_743	20_2_1	907_2_263	211_5_1	304_2_1	440_1_1	42_2_1	1028_1_1607	40_2_1133	7_6_1	123_6_837	71_2_312	9_2_1	8_25_1	173_25_251	338_5_40
1025_2_486	150_2_149	967_2_740	20_2_1	907_2_257	211_5_1	304_2_1	440_1_1	42_2_1	1028_1_1578	40_2_1156	7_6_1	123_6_820	71_2_301	9_2_1	8_25_1	173_25_239	338_5_42
1025_2_483	150_2_157	967_2_741	20_2_1	907_2_279	211_5_1	304_2_1	440_1_1	42_2_1	1028_1_1547	40_2_1172	7_6_1	123_6_817	71_2_285	9_2_1	8_25_1	173_25_227	338_5_44
1025_2_485	150_2_148	967_2_747	20_2_1	907_2_291	211_5_1	304_2_1	440_1_1	42_2_1	1028_1_1554	40_2_1148	7_6_1	123_6_790	71_2_284	9_2_1	8_25_1	173_25_227	338_5_39
1025_2_498	150_2_161	967_2_739	20_2_1	907_2_312	211_5_1	304_2_1	440_1_1	42_2_1	1028_1_1563	40_2_1127	7_6_1	123_6_780	71_2_280	9_2_1	8_25_1	173_25_222	338_5_42
1025_2_521	150_2_150	967_2_741	20_2_1	907_2_338	211_5_1	304_2_1	440_1_1	42_2_1	1028_1_1646	40_2_1132	7_6_1	123_6_769	71_2_282	9_2_1	8_25_1	173_25_203	338_5_38
1025_2_537	150_2_147	967_2_744	20_2_1	907_2_345	211_5_1	304_2_1	440_1_1	42_2_1	1028_1_1710	40_2_1117	7_6_1	123_6_767	71_2_308	9_2_1	8_25_1	173_25_201	338_5_34
1025_2_520	150_2_148	967_2_731	20_2_1	907_2_372	211_5_1	304_2_1	440_1_1	42_2_1	1028_1_1861	40_2_1118	7_6_1	123_6_772	71_2_310	9_2_1	8_25_1	173_25_197	338_5_37
1025_2_526	150_2_142	967_2_727	20_2_1	907_2_378	211_5_1	304_2_1	440_1_1	42_2_1	1028_1_1917	40_2_1126	7_6_1	123_6_757	71_2_335	9_2_1	8_25_1	173_25_193	338_5_38
1025_2_515	150_2_149	967_2_698	20_2_1	907_2_364	211_5_1	304_2_1	440_1_1	42_2_1	1028_1_2082	40_2_1115	7_6_1	123_6_748	71_2_335	9_2_1	8_25_1	173_25_188	338_5_43
1025_2_506	150_2_167	967_2_672	20_2_1	907_2_355	211_5_1	304_2_1	440_1_1	42_2_1	1028_1_2183	40_2_1057	7_6_1	123_6_750	71_2_329	9_2_1	8_25_1	173_25_182	338_5_40
1025_2_499	150_2_164	967_2_638	20_2_1	907_2_344	211_5_1	304_2_1	440_1_1	42_2_1	1028_1_2360	40_2_989	7_6_1	123_6_722	71_2_333	9_2_1	8_25_1	173_25_178	338_5_36
1025_2_504	150_2_165	967_2_623	20_2_1	907_2_346	211_5_1	304_2_1	440_1_1	42_2_1	1028_1_2381	40_2_969	7_6_1	123_6_714	71_2_357	9_2_1	8_25_1	173_25_180	338_5_36
1025_2_505	150_2_149	967_2_625	20_2_1	907_2_349	211_5_1	304_2_1	440_1_1	42_2_1	1028_1_2403	40_2_983	7_6_1	123_6_708	71_2_352	9_2_1	8_25_1	173_25_189	338_5_32
1025_2_505	150_2_165	967_2_603	20_2_1	907_2_326	211_5_1	304_2_1	440_1_1	42_2_1	1028_1_2333	40_2_1039	7_6_1	123_6_711	71_2_362	9_2_1	8_25_1	173_25_203	338_5_24
1025_2_501	150_2_182	967_2_588	20_2_1	907_2_297	211_5_1	304_2_1	440_1_1	42_2_1	1028_1_2284	40_2_1028	7_6_1	123_6_688	71_2_374	9_2_1	8_25_1	173_25_191	338_5_19
1025_2_510	150_2_190	967_2_561	20_2_1	907_2_286	211_5_1	304_2_1	440_1_1	42_2_1	1028_1_2117	40_2_1059	7_6_1	123_6_685	71_2_389	9_2_1	8_25_1	173_25_206	338_5_12
1025_2_479	150_2_188	967_2_560	20_2_1	907_2_273	211_5_1	304_2_1	440_1_1	42_2_1	1028_1_1941	40_2_1083	7_6_1	123_6_671	71_2_403	9_2_1	8_25_1	173_25_197	338_5_9
1025_2_481	150_2_203	967_2_559	20_2_1	907_2_278	211_5_1	304_2_1	440_1_1	42_2_1	1028_1_1770	40_2_1095	7_6_1	123_6_653	71_2_420	9_2_1	8_25_1	173_25_194	338_5_6
1025_2_459	150_2_219	967_2_566	20_2_1	907_2_287	211_5_1	304_2_1	440_1_1	42_2_1	1028_1_1644	40_2_1146	7_6_1	123_6_665	71_2_409	9_2_1	8_25_1	173_25_196	338_5_7
1025_2_443	150_2_213	967_2_562	20_2_1	907_2_273	211_5_1	304_2_1	440_1_1	42_2_1	1028_1_1516	40_2_1165	7_6_1	123_6_677	71_2_418	9_2_1	8_25_1	173_25_184	338_5_6
1025_2_432	150_2_212	967_2_542	20_2_1	907_2_279	211_5_1	304_2_1	440_1_1	42_2_1	1028_1_1429	40_2_1226	7_6_1	123_6_717	71_2_426	9_2_1	8_25_1	173_25_187	338_5_6
1025_2_426	150_2_207	967_2_504	20_2_1	907_2_275	211_5_1	304_2_1	440_1_1	42_2_1	1028_1_1399	40_2_1238	7_6_1	123_6_732	71_2_427	9_2_1	8_25_1	173_25_209	338_5_3
1025_2_437	150_2_201	967_2_482	20_2_1	907_2_290	304_2_1	440_1_1	42_2_1	1028_1_1435	40_2_1285	7_6_1	123_6_721	71_2_452	8_25_1	173_25_232
1025_2_423	150_2_197	967_2_439	20_2_1	907_2_306	304_2_1	440_1_1	42_2_1	1028_1_1501	40_2_1289	7_6_1	123_6_738	71_2_428	8_25_1	173_25_244
1025_2_428	150_2_193	967_2_417	20_2_1	907_2_323	304_2_1	440_1_1	42_2_1	1028_1_1504	40_2_1316	7_6_1	123_6_759	71_2_443	8_25_1	173_25_262
1025_2_424	150_2_174	967_2_417	20_2_1	907_2_326	304_2_1	440_1_1	42_2_1	1028_1_1572	40_2_1324	7_6_1	123_6_805	71_2_440	8_25_1	173_25_264
1025_2_410	150_2_158	967_2_418	20_2_1	907_2_339	304_2_1	440_1_1	42_2_1	1028_1_1591	40_2_1360	7_6_1	123_6_832	71_2_452	8_25_1	173_25_280
1025_2_392	150_2_155	967_2_416	20_2_1	907_2_339	304_2_1	440_1_1	42_2_1	1028_1_1703	40_2_1351	7_6_1	123_6_830	71_2_458	8_25_1	173_25_281
1025_2_375	150_2_154	967_2_423	20_2_1	907_2_349	304_2_1	440_1_1	42_2_1	1028_1_1746	40_2_1321	7_6_1	123_6_835	71_2_452	8_25_1	173_25_267
1025_2_385	150_2_157	967_2_396	20_2_1	907_2_337	304_2_1	440_1_1	42_2_1	1028_1_1821	40_2_1317	7_6_1	123_6_870	71_2_438	8_25_1	173_25_264
1025_2_389	150_2_158	967_2_393	20_2_1	907_2_337	304_2_1	440_1_1	42_2_1	1028_1_1867	40_2_1315	7_6_1	123_6_865	71_2_426	8_25_1	173_25_260
1025_2_387	150_2_159	967_2_386	20_2_1	907_2_310	304_2_1	440_1_1	42_2_1	1028_1_1953	40_2_1360	7_6_1	123_6_863	71_2_388	8_25_1	173_25_248
1025_2_366	150_2_138	967_2_381	20_2_1	907_2_311	304_2_1	440_1_1	42_2_1	1028_1_2031	40_2_1383	7_6_1	123_6_865	71_2_377	8_25_1	173_25_256
1025_2_371	150_2_145	967_2_332	20_2_1	907_2_321	304_2_1	440_1_1	42_2_1	1028_1_2112	40_2_1361	7_6_1	123_6_854	71_2_362	8_25_1	173_25_267
1025_2_364	150_2_144	967_2_309	20_2_1	907_2_325	304_2_1	440_1_1	42_2_1	1028_1_2176	40_2_1373	7_6_1	123_6_812	71_2_376	8_25_1	173_25_240
1025_2_355	150_2_151	967_2_276	20_2_1	907_2_326	304_2_1	440_1_1	42_2_1	1028_1_2243	40_2_1362	7_6_1	123_6_802	71_2_378	8_25_1	173_25_223
1025_2_348	150_2_149	967_2_270	20_2_1	907_2_346	304_2_1	440_1_1	42_2_1	1028_1_2153	40_2_1391	7_6_1	123_6_779	71_2_406	8_25_1	173_25_227
1025_2_339	150_2_152	967_2_259	20_2_1	907_2_367	304_2_1	440_1_1	42_2_1	1028_1_2112	40_2_1394	7_6_1	123_6_784	71_2_406	8_25_1	173_25_215
1025_2_353	150_2_144	967_2_253	20_2_1	907_2_387	304_2_1	440_1_1	42_2_1	1028_1_2029	40_2_1370	7_6_1	123_6_782	71_2_420	8_25_1	173_25_229
1025_2_376	150_2_141	967_2_249	20_2_1	907_2_398	304_2_1	440_1_1	42_2_1	1028_1_2100	40_2_1365	7_6_1	123_6_785	71_2_420	8_25_1	173_25_225
1025_2_372	150_2_154	967_2_251	20_2_1	907_2_416	304_2_1	440_1_1	42_2_1	1028_1_1961	40_2_1397	7_6_1	123_6_770	71_2_407	8_25_1	173_25_226
1025_2_372	150_2_148	967_2_243	20_2_1	907_2_403	304_2_1	440_1_1	42_2_1	1028_1_1916	40_2_1367	7_6_1	123_6_773	71_2_423	8_25_1	173_25_206
1025_2_363	150_2_136	967_2_252	20_2_1	907_2_406	304_2_1	440_1_1	42_2_1	1028_1_1854	40_2_1369	7_6_1	123_6_773	71_2_428	8_25_1	173_25_233
1025_2_361	150_2_140	967_2_270	20_2_1	907_2_404	304_2_1	440_1_1	42_2_1	1028_1_1833	40_2_1359	7_6_1	123_6_775	71_2_432	8_25_1	173_25_241
1025_2_366	150_2_141	967_2_249	20_2_1	907_2_393	304_2_1	440_1_1	42_2_1	1028_1_1759	40_2_1359	7_6_1	123_6_775	71_2_448	8_25_1	173_25_253
1025_2_405	150_2_132	967_2_241	20_2_1	907_2_395	304_2_1	440_1_1	42_2_1	1028_1_1741	40_2_1363	7_6_1	123_6_785	71_2_448	8_25_1	173_25_284
1025_2_449	150_2_129	967_2_240	20_2_1	907_2_375	304_2_1	440_1_1	42_2_1	1028_1_1717	40_2_1342	7_6_1	123_6_787	71_2_450	8_25_1	173_25_327
1025_2_465	150_2_112	967_2_229	20_2_1	907_2_366	304_2_1	440_1_1	42_2_1	1028_1_1760	40_2_1291	7_6_1	123_6_805	71_2_460	8_25_1	173_25_342
1025_2_485	150_2_98	967_2_241	20_2_1	907_2_376	304_2_1	440_1_1	42_2_1	1028_1_1725	40_2_1278	7_6_1	123_6_809	71_2_465	8_25_1	173_25_353
1025_2_518	150_2_98	967_2_227	20_2_1	907_2_389	304_2_1	440_1_1	42_2_1	1028_1_1755	40_2_1269	7_6_1	123_6_841	71_2_484	8_25_1	173_25_340
1025_2_548	150_2_95	967_2_243	20_2_1	907_2_389	304_2_1	440_1_1	42_2_1	1028_1_1738	40_2_1235	7_6_1	123_6_849	71_2_511	8_25_1	173_25_335
1025_2_561	150_2_94	967_2_249	20_2_1	907_2_389	304_2_1	440_1_1	42_2_1	1028_1_1644	40_2_1236	7_6_1	123_6_849	71_2_527	8_25_1	173_25_318
1025_2_583	150_2_80	967_2_263	20_2_1	907_2_369	304_2_1	440_1_1	42_2_1	1028_1_1635	40_2_1237	7_6_1	123_6_823	71_2_520	8_25_1	173_25_320
1025_2_596	150_2_77	967_2_286	20_2_1	907_2_358	304_2_1	440_1_1	42_2_1	1028_1_1714	40_2_1223	7_6_1	123_6_793	71_2_534	8_25_1	173_25_323
1025_2_607	150_2_75	967_2_302	20_2_1	907_2_355	304_2_1	440_1_1	42_2_1	1028_1_1766	40_2_1219	7_6_1	123_6_800	71_2_537	8_25_1	173_25_306
1025_2_622	150_2_74	967_2_301	20_2_1	907_2_360	304_2_1	440_1_1	42_2_1	1028_1_1846	40_2_1201	7_6_1	123_6_774	71_2_541	8_25_1	173_25_290
1025_2_609	150_2_79	967_2_312	20_2_1	907_2_368	304_2_1	440_1_1	42_2_1	1028_1_1905	40_2_1206	7_6_1	123_6_756	71_2_551	8_25_1	173_25_272
1025_2_613	150_2_74	967_2_310	20_2_1	907_2_348	304_2_1	440_1_1	42_2_1	1028_1_2032	40_2_1187	7_6_1	123_6_742	71_2_567	8_25_1	173_25_223
1025_2_562	150_2_74	967_2_313	20_2_1	907_2_339	304_2_1	440_1_1	42_2_1	1028_1_2100	40_2_1192	7_6_1	123_6_758	71_2_569	8_25_1	173_25_222
1025_2_538	150_2_88	967_2_299	20_2_1	907_2_332	304_2_1	440_1_1	42_2_1	1028_1_2166	40_2_1195	7_6_1	123_6_757	71_2_565	8_25_1	173_25_217
1025_2_512	150_2_88	967_2_289	20_2_1	907_2_356	304_2_1	440_1_1	42_2_1	1028_1_2127	40_2_1231	7_6_1	123_6_770	71_2_559	8_25_1	173_25_220
1025_2_498	150_2_101	967_2_279	20_2_1	907_2_359	304_2_1	440_1_1	42_2_1	1028_1_2085	40_2_1247	7_6_1	123_6_787	71_2_559	8_25_1	173_25_218
1025_2_472	150_2_112	967_2_279	20_2_1	907_2_361	304_2_1	440_1_1	42_2_1	1028_1_2064	40_2_1249	7_6_1	123_6_775	71_2_564	8_25_1	173_25_219
1025_2_475	150_2_110	967_2_253	20_2_1	907_2_372	304_2_1	440_1_1	42_2_1	1028_1_2071	40_2_1216	7_6_1	123_6_772	71_2_555	8_25_1	173_25_237
1025_2_456	150_2_102	967_2_262	20_2_1	907_2_391	304_2_1	440_1_1	42_2_1	1028_1_2046	40_2_1220	7_6_1	123_6_746	71_2_547	8_25_1	173_25_241
1025_2_469	150_2_101	967_2_257	20_2_1	907_2_404	304_2_1	440_1_1	42_2_1	1028_1_2022	40_2_1197	7_6_1	123_6_792	71_2_554	8_25_1	173_25_240
1025_2_447	150_2_103	967_2_254	20_2_1	907_2_393	304_2_1	440_1_1	42_2_1	1028_1_1966	40_2_1206	7_6_1	123_6_801	71_2_552	8_25_1	173_25_250
1025_2_438	150_2_100	967_2_261	20_2_1	907_2_396	304_2_1	440_1_1	42_2_1	1028_1_1922	40_2_1165	7_6_1	123_6_801	71_2_553	8_25_1	173_25_238
1025_2_447	150_2_89	967_2_263	20_2_1	907_2_391	304_2_1	440_1_1	42_2_1	1028_1_1940	40_2_1136	7_6_1	123_6_810	71_2_542	8_25_1	173_25_226
1025_2_459	150_2_90	967_2_258	20_2_1	907_2_399	304_2_1	440_1_1	42_2_1	1028_1_2032	40_2_1099	7_6_1	123_6_816	71_2_542	8_25_1	173_25_197
1025_2_472	150_2_88	967_2_262	20_2_1	907_2_395	304_2_1	440_1_1	42_2_1	1028_1_2165	40_2_1067	7_6_1	123_6_811	71_2_502	8_25_1	173_25_170
1025_2_486	150_2_91	967_2_254	20_2_1	907_2_385	304_2_1	440_1_1	42_2_1	1028_1_2272	40_2_1071	7_6_1	123_6_805	71_2_483	8_25_1	173_25_151
1025_2_527	150_2_99	967_2_256	20_2_1	907_2_370	304_2_1	440_1_1	42_2_1	1028_1_2380	40_2_1070	7_6_1	123_6_783	71_2_450	8_25_1	173_25_134
1025_2_534	150_2_94	967_2_265	20_2_1	907_2_368	304_2_1	440_1_1	42_2_1	1028_1_2488	40_2_1073	7_6_1	123_6_773	71_2_452	8_25_1	173_25_125
1025_2_550	150_2_98	967_2_268	20_2_1	907_2_363	304_2_1	440_1_1	42_2_1	1028_1_2589	40_2_1025	7_6_1	123_6_755	71_2_447	8_25_1	173_25_130
1025_2_586	150_2_114	967_2_269	20_2_1	907_2_368	304_2_1	440_1_1	42_2_1	1028_1_2547	40_2_1005	7_6_1	123_6_765	71_2_421	8_25_1	173_25_136
1025_2_632	150_2_132	967_2_254	20_2_1	907_2_368	304_2_1	440_1_1	42_2_1	1028_1_2450	40_2_1007	7_6_1	123_6_763	71_2_434	8_25_1	173_25_132
1025_2_675	150_2_133	967_2_258	20_2_1	907_2_381	304_2_1	440_1_1	42_2_1	1028_1_2265	40_2_976	7_6_1	123_6_789	71_2_430	8_25_1	173_25_133
1025_2_691	150_2_139	967_2_248	20_2_1	907_2_395	304_2_1	440_1_1	42_2_1	1028_1_1974	40_2_966	7_6_1	123_6_806	71_2_454	8_25_1	173_25_130
1025_2_733	150_2_138	967_2_238	20_2_1	907_2_413	304_2_1	440_1_1	42_2_1	1028_1_1749	40_2_923	7_6_1	123_6_813	71_2_459	8_25_1	173_25_135
1025_2_759	150_2_143	967_2_238	20_2_1	907_2_388	304_2_1	440_1_1	42_2_1	1028_1_1574	40_2_927	7_6_1	123_6_821	71_2_452	8_25_1	173_25_150
1025_2_786	150_2_150	967_2_228	20_2_1	907_2_402	304_2_1	440_1_1	42_2_1	1028_1_1460	40_2_898	7_6_1	123_6_836	71_2_436	8_25_1	173_25_158
1025_2_837	150_2_149	967_2_240	20_2_1	907_2_433	304_2_1	440_1_1	42_2_1	1028_1_1421	40_2_897	7_6_1	123_6_825	71_2_438	8_25_1	173_25_166
1025_2_850	150_2_156	967_2_278	20_2_1	907_2_441	304_2_1	440_1_1	42_2_1	1028_1_1364	40_2_887	7_6_1	123_6_848	71_2_454	8_25_1	173_25_165
1025_2_859	150_2_156	967_2_289	20_2_1	907_2_457	304_2_1	440_1_1	42_2_1	1028_1_1382	40_2_903	7_6_1	123_6_868	71_2_467	8_25_1	173_25_162
1025_2_883	150_2_153	967_2_285	20_2_1	907_2_483	304_2_1	440_1_1	42_2_1	1028_1_1433	40_2_913	7_6_1	123_6_840	71_2_476	8_25_1	173_25_156
1025_2_887	150_2_147	967_2_265	20_2_1	907_2_524	304_2_1	440_1_1	42_2_1	1028_1_1543	40_2_919	7_6_1	123_6_843	71_2_470	8_25_1	173_25_152
1025_2_882	150_2_140	967_2_254	20_2_1	907_2_522	304_2_1	440_1_1	42_2_1	1028_1_1673	40_2_941	7_6_1	123_6_824	71_2_467	8_25_1	173_25_138
1025_2_878	150_2_143	967_2_250	20_2_1	907_2_525	304_2_1	440_1_1	42_2_1	1028_1_1785	40_2_920	7_6_1	123_6_818	71_2_479	8_25_1	173_25_144
1025_2_879	150_2_151	967_2_269	20_2_1	907_2_515	304_2_1	440_1_1	42_2_1	1028_1_1899	40_2_898	7_6_1	123_6_818	71_2_472	8_25_1	173_25_129
1025_2_868	150_2_140	967_2_275	20_2_1	907_2_509	304_2_1	440_1_1	42_2_1	1028_1_1993	40_2_884	7_6_1	123_6_809	71_2_474	8_25_1	173_25_115
1025_2_865	150_2_144	967_2_283	20_2_1	907_2_520	304_2_1	440_1_1	42_2_1	1028_1_2072	40_2_849	7_6_1	123_6_809	71_2_474	8_25_1	173_25_100
1025_2_866	150_2_143	967_2_286	20_2_1	907_2_521	304_2_1	440_1_1	42_2_1	1028_1_2021	40_2_838	7_6_1	123_6_800	71_2_483	8_25_1	173_25_97
1025_2_884	150_2_155	967_2_262	20_2_1	907_2_538	304_2_1	440_1_1	42_2_1	1028_1_2004	40_2_812	7_6_1	123_6_803	71_2_485	8_25_1	173_25_108
1025_2_868	150_2_152	967_2_272	20_2_1	907_2_546	304_2_1	440_1_1	42_2_1	1028_1_1917	40_2_779	7_6_1	123_6_803	71_2_494	8_25_1	173_25_113
1025_2_862	150_2_159	967_2_259	20_2_1	907_2_568	304_2_1	440_1_1	42_2_1	1028_1_1823	40_2_812	7_6_1	123_6_832	71_2_457	8_25_1	173_25_101
1025_2_858	150_2_169	967_2_264	20_2_1	907_2_588	304_2_1	440_1_1	42_2_1	1028_1_1724	40_2_838	7_6_1	123_6_842	71_2_466	8_25_1	173_25_108
1025_2_843	150_2_178	967_2_265	20_2_1	907_2_585	304_2_1	440_1_1	42_2_1	1028_1_1605	40_2_859	7_6_1	123_6_851	71_2_421	8_25_1	173_25_106
1025_2_843	150_2_181	967_2_276	20_2_1	907_2_568	304_2_1	440_1_1	42_2_1	1028_1_1563	40_2_871	7_6_1	123_6_849	71_2_396	8_25_1	173_25_113
1025_2_857	150_2_189	967_2_285	20_2_1	907_2_559	304_2_1	440_1_1	42_2_1	1028_1_1591	40_2_865	7_6_1	123_6_851	71_2_387	8_25_1	173_25_118
1025_2_840	150_2_189	967_2_297	20_2_1	907_2_559	304_2_1	440_1_1	42_2_1	1028_1_1562	40_2_892	7_6_1	123_6_831	71_2_389	8_25_1	173_25_122
1025_2_844	150_2_189	967_2_290	20_2_1	907_2_572	304_2_1	440_1_1	42_2_1	1028_1_1575	40_2_907	7_6_1	123_6_831	71_2_413	8_25_1	173_25_112
1025_2_849	150_2_199	967_2_287	20_2_1	907_2_563	304_2_1	440_1_1	42_2_1	1028_1_1549	40_2_903	7_6_1	123_6_804	71_2_417	8_25_1	173_25_117
1025_2_827	150_2_197	967_2_285	20_2_1	907_2_572	304_2_1	440_1_1	42_2_1	1028_1_1653	40_2_921	7_6_1	123_6_800	71_2_413	8_25_1	173_25_101
1025_2_817	150_2_189	967_2_282	20_2_1	907_2_552	304_2_1	440_1_1	42_2_1	1028_1_1696	40_2_952	7_6_1	123_6_780	71_2_428	8_25_1	173_25_94
1025_2_846	150_2_194	967_2_268	20_2_1	907_2_527	304_2_1	440_1_1	42_2_1	1028_1_1808	40_2_952	7_6_1	123_6_801	71_2_436	8_25_1	173_25_77
1025_2_831	150_2_189	967_2_260	20_2_1	907_2_532	304_2_1	440_1_1	42_2_1	1028_1_1962	40_2_957	7_6_1	123_6_792	71_2_450	8_25_1	173_25_69
1025_2_836	150_2_186	967_2_260	20_2_1	907_2_505	304_2_1	440_1_1	42_2_1	1028_1_2177	40_2_908	7_6_1	123_6_786	71_2_452	8_25_1	173_25_67
1025_2_828	150_2_178	967_2_258	20_2_1	907_2_490	304_2_1	440_1_1	42_2_1	1028_1_2314	40_2_872	7_6_1	123_6_736	71_2_459	8_25_1	173_25_74
1025_2_795	150_2_189	967_2_254	20_2_1	907_2_510	304_2_1	440_1_1	42_2_1	1028_1_2496	40_2_826	7_6_1	123_6_742	71_2_439	8_25_1	173_25_76
1025_2_781	150_2_173	967_2_256	20_2_1	907_2_520	304_2_1	440_1_1	42_2_1	1028_1_2608	40_2_849	7_6_1	123_6_741	71_2_408	8_25_1	173_25_84
1025_2_754	150_2_153	967_2_257	20_2_1	907_2_528	304_2_1	440_1_1	42_2_1	1028_1_2728	40_2_812	7_6_1	123_6_737	71_2_406	8_25_1	173_25_83
1025_2_726	150_2_152	967_2_264	20_2_1	907_2_519	304_2_1	440_1_1	42_2_1	1028_1_2791	40_2_818	7_6_1	123_6_707	71_2_409	8_25_1	173_25_78
1025_2_679	150_2_160	967_2_276	20_2_1	907_2_542	304_2_1	440_1_1	42_2_1	1028_1_2825	40_2_816	7_6_1	123_6_704	71_2_425	8_25_1	173_25_76
1025_2_703	150_2_151	967_2_279	20_2_1	907_2_561	304_2_1	440_1_1	42_2_1	1028_1_2683	40_2_822	7_6_1	123_6_708	71_2_426	8_25_1	173_25_78
1025_2_661	150_2_151	967_2_271	20_2_1	907_2_565	304_2_1	440_1_1	42_2_1	1028_1_2588	40_2_822	7_6_1	123_6_706	71_2_432	8_25_1	173_25_78
1025_2_661	150_2_146	967_2_286	20_2_1	907_2_544	304_2_1	440_1_1	42_2_1	1028_1_2405	40_2_835	7_6_1	123_6_711	71_2_455	8_25_1	173_25_73
1025_2_662	150_2_144	967_2_309	20_2_1	907_2_551	304_2_1	440_1_1	42_2_1	1028_1_2182	40_2_847	7_6_1	123_6_713	71_2_474	8_25_1	173_25_74
1025_2_635	150_2_141	967_2_305	20_2_1	907_2_539	304_2_1	440_1_1	42_2_1	1028_1_2002	40_2_903	7_6_1	123_6_687	71_2_505	8_25_1	173_25_78
1025_2_636	150_2_152	967_2_298	20_2_1	907_2_584	304_2_1	440_1_1	42_2_1	1028_1_1792	40_2_920	7_6_1	123_6_681	71_2_513	8_25_1	173_25_86
1025_2_645	150_2_153	967_2_288	20_2_1	907_2_578	304_2_1	440_1_1	42_2_1	1028_1_1638	40_2_986	7_6_1	123_6_681	71_2_540	8_25_1	173_25_80
1025_2_656	150_2_154	967_2_275	20_2_1	907_2_590	304_2_1	440_1_1	42_2_1	1028_1_1549	40_2_1022	7_6_1	123_6_686	71_2_550	8_25_1	173_25_80
1025_2_672	150_2_148	967_2_265	20_2_1	907_2_587	304_2_1	440_1_1	42_2_1	1028_1_1438	40_2_1073	7_6_1	123_6_703	71_2_574	8_25_1	173_25_73
1025_2_684	150_2_140	967_2_285	20_2_1	907_2_610	304_2_1	440_1_1	42_2_1	1028_1_1425	40_2_1091	7_6_1	123_6_722	71_2_543	8_25_1	173_25_70
1025_2_719	150_2_140	967_2_288	20_2_1	907_2_607	304_2_1	440_1_1	42_2_1	1028_1_1397	40_2_1126	7_6_1	123_6_734	71_2_548	8_25_1	173_25_72
1025_2_715	150_2_135	967_2_287	20_2_1	907_2_628	304_2_1	440_1_1	42_2_1	1028_1_1455	40_2_1111	7_6_1	123_6_749	71_2_542	8_25_1	173_25_74
1025_2_719	150_2_127	967_2_294	20_2_1	907_2_631	304_2_1	440_1_1	42_2_1	1028_1_1532	40_2_1112	7_6_1	123_6_764	71_2_539	8_25_1	173_25_73
1025_2_716	150_2_136	967_2_294	20_2_1	907_2_643	304_2_1	440_1_1	42_2_1	1028_1_1612	40_2_1122	7_6_1	123_6_792	71_2_526	8_25_1	173_25_83
1025_2_730	150_2_137	967_2_288	20_2_1	907_2_637	304_2_1	440_1_1	42_2_1	1028_1_1717	40_2_1127	7_6_1	123_6_803	71_2_523	8_25_1	173_25_79
1025_2_729	150_2_135	967_2_295	20_2_1	907_2_639	304_2_1	440_1_1	42_2_1	1028_1_1841	40_2_1115	7_6_1	123_6_797	71_2_530	8_25_1	173_25_90
1025_2_707	150_2_134	967_2_309	20_2_1	907_2_604	304_2_1	440_1_1	42_2_1	1028_1_1861	40_2_1135	7_6_1	123_6_793	71_2_529	8_25_1	173_25_94
1025_2_677	150_2_135	967_2_307	20_2_1	907_2_606	304_2_1	440_1_1	42_2_1	1028_1_1896	40_2_1140	7_6_1	123_6_786	71_2_505	8_25_1	173_25_102
1025_2_636	150_2_140	967_2_304	20_2_1	907_2_615	304_2_1	440_1_1	42_2_1	1028_1_1936	40_2_1127	7_6_1	123_6_777	71_2_484	8_25_1	173_25_90
1025_2_613	150_2_146	967_2_309	20_2_1	907_2_638	304_2_1	440_1_1	42_2_1	1028_1_1944	40_2_1125	7_6_1	123_6_778	71_2_491	8_25_1	173_25_82
1025_2_579	150_2_148	967_2_302	20_2_1	907_2_629	304_2_1	440_1_1	42_2_1	1028_1_2019	40_2_1121	7_6_1	123_6_743	71_2_488	8_25_1	173_25_72
1025_2_560	150_2_139	967_2_290	20_2_1	907_2_615	304_2_1	440_1_1	42_2_1	1028_1_1985	40_2_1104	7_6_1	123_6_735	71_2_518	8_25_1	173_25_77
1025_2_576	150_2_130	967_2_302	20_2_1	907_2_602	304_2_1	440_1_1	42_2_1	1028_1_1948	40_2_1110	7_6_1	123_6_719	71_2_523	8_25_1	173_25_75
1025_2_571	150_2_129	967_2_299	20_2_1	907_2_595	304_2_1	440_1_1	42_2_1	1028_1_1953	40_2_1121	7_6_1	123_6_722	71_2_548	8_25_1	173_25_73
1025_2_565	150_2_124	967_2_279	20_2_1	907_2_585	304_2_1	440_1_1	42_2_1	1028_1_1962	40_2_1105	7_6_1	123_6_739	71_2_536	8_25_1	173_25_82
1025_2_573	150_2_111	967_2_276	20_2_1	907_2_582	304_2_1	440_1_1	42_2_1	1028_1_1894	40_2_1103	7_6_1	123_6_774	71_2_554	8_25_1	173_25_88
1025_2_585	150_2_104	967_2_263	20_2_1	907_2_601	304_2_1	440_1_1	42_2_1	1028_1_1895	40_2_1084	7_6_1	123_6_791	71_2_546	8_25_1	173_25_90
1025_2_585	150_2_94	967_2_257	20_2_1	907_2_603	304_2_1	440_1_1	42_2_1	1028_1_1869	40_2_1064	7_6_1	123_6_784	71_2_536	8_25_1	173_25_85
1025_2_600	150_2_90	967_2_249	20_2_1	907_2_641	304_2_1	440_1_1	42_2_1	1028_1_1835	40_2_1085	7_6_1	123_6_802	71_2_517	8_25_1	173_25_84
1025_2_620	150_2_92	967_2_246	20_2_1	907_2_624	304_2_1	440_1_1	42_2_1	1028_1_1811	40_2_1077	7_6_1	123_6_800	71_2_523	8_25_1	173_25_81
1025_2_630	150_2_89	967_2_257	20_2_1	907_2_623	304_2_1	440_1_1	42_2_1	1028_1_1744	40_2_1076	7_6_1	123_6_815	71_2_524	8_25_1	173_25_73
1025_2_640	150_2_83	967_2_280	20_2_1	907_2_602	304_2_1	440_1_1	42_2_1	1028_1_1701	40_2_1118	7_6_1	123_6_830	71_2_524	8_25_1	173_25_71
1025_2_620	150_2_83	967_2_292	20_2_1	907_2_596	304_2_1	440_1_1	42_2_1	1028_1_1745	40_2_1108	7_6_1	123_6_837	71_2_501	8_25_1	173_25_70
1025_2_600	150_2_80	967_2_304	20_2_1	907_2_546	304_2_1	440_1_1	42_2_1	1028_1_1782	40_2_1128	7_6_1	123_6_859	71_2_508	8_25_1	173_25_74
1025_2_597	150_2_78	967_2_290	20_2_1	907_2_515	304_2_1	440_1_1	42_2_1	1028_1_1915	40_2_1132	7_6_1	123_6_823	71_2_506	8_25_1	173_25_72
1025_2_620	150_2_71	967_2_280	20_2_1	907_2_480	304_2_1	440_1_1	42_2_1	1028_1_1959	40_2_1167	7_6_1	123_6_823	71_2_519	8_25_1	173_25_69
1025_2_605	150_2_79	967_2_286	20_2_1	907_2_475	304_2_1	440_1_1	42_2_1	1028_1_2034	40_2_1224	7_6_1	123_6_803	71_2_507	8_25_1	173_25_77
1025_2_604	150_2_81	967_2_289	20_2_1	907_2_452	304_2_1	440_1_1	42_2_1	1028_1_2052	40_2_1259	7_6_1	123_6_816	71_2_514	8_25_1	173_25_72
1025_2_574	150_2_83	967_2_277	20_2_1	907_2_427	304_2_1	440_1_1	42_2_1	1028_1_2040	40_2_1279	7_6_1	123_6_820	71_2_511	8_25_1	173_25_72
1025_2_578	150_2_80	967_2_271	20_2_1	907_2_407	304_2_1	440_1_1	42_2_1	1028_1_1992	40_2_1302	7_6_1	123_6_819	71_2_510	8_25_1	173_25_74
1025_2_552	150_2_77	967_2_279	20_2_1	907_2_389	304_2_1	440_1_1	42_2_1	1028_1_1885	40_2_1333	7_6_1	123_6_832	71_2_521	8_25_1	173_25_79
1025_2_535	150_2_83	967_2_271	20_2_1	907_2_396	304_2_1	440_1_1	42_2_1	1028_1_1800	40_2_1337	7_6_1	123_6_834	71_2_541	8_25_1	173_25_82
1025_2_533	150_2_89	967_2_268	20_2_1	907_2_411	304_2_1	440_1_1	42_2_1	1028_1_1743	40_2_1321	7_6_1	123_6_839	71_2_540	8_25_1	173_25_90
1025_2_522	150_2_91	967_2_260	20_2_1	907_2_431	304_2_1	440_1_1	42_2_1	1028_1_1723	40_2_1320	7_6_1	123_6_882	71_2_535	8_25_1	173_25_82
1025_2_525	150_2_89	967_2_255	20_2_1	907_2_425	304_2_1	440_1_1	42_2_1	1028_1_1750	40_2_1347	7_6_1	123_6_877	71_2_529	8_25_1	173_25_76
1025_2_531	150_2_104	967_2_251	20_2_1	907_2_457	304_2_1	440_1_1	42_2_1	1028_1_1713	40_2_1352	7_6_1	123_6_874	71_2_515	8_25_1	173_25_74
1025_2_540	150_2_111	967_2_247	20_2_1	907_2_471	304_2_1	440_1_1	42_2_1	1028_1_1722	40_2_1342	7_6_1	123_6_857	71_2_508	8_25_1	173_25_69
1025_2_535	150_2_111	967_2_241	20_2_1	907_2_463	304_2_1	440_1_1	42_2_1	1028_1_1690	40_2_1360	7_6_1	123_6_846	71_2_513	8_25_1	173_25_59
1025_2_545	150_2_115	967_2_235	20_2_1	907_2_476	304_2_1	440_1_1	42_2_1	1028_1_1650	40_2_1353	7_6_1	123_6_859	71_2_490	8_25_1	173_25_51
1025_2_535	150_2_111	967_2_232	20_2_1	907_2_487	304_2_1	440_1_1	42_2_1	1028_1_1624	40_2_1343	7_6_1	123_6_874	71_2_491	8_25_1	173_25_57
1025_2_538	150_2_112	967_2_208	20_2_1	907_2_484	304_2_1	440_1_1	42_2_1	1028_1_1582	40_2_1351	7_6_1	123_6_878	71_2_493	8_25_1	173_25_55
1025_2_533	150_2_113	967_2_205	20_2_1	907_2_517	304_2_1	440_1_1	42_2_1	1028_1_1569	40_2_1354	7_6_1	123_6_894	71_2_493	8_25_1	173_25_53
1025_2_544	150_2_110	967_2_192	20_2_1	907_2_553	304_2_1	440_1_1	42_2_1	1028_1_1541	40_2_1343	7_6_1	123_6_890	71_2_493	8_25_1	173_25_56
1025_2_564	150_2_102	967_2_193	20_2_1	907_2_577	304_2_1	440_1_1	42_2_1	1028_1_1516	40_2_1322	7_6_1	123_6_881	71_2_521	8_25_1	173_25_60
1025_2_567	150_2_112	967_2_197	20_2_1	907_2_597	304_2_1	440_1_1	42_2_1	1028_1_1523	40_2_1294	7_6_1	123_6_866	71_2_515	8_25_1	173_25_65
1025_2_560	150_2_120	967_2_215	20_2_1	907_2_608	304_2_1	440_1_1	42_2_1	1028_1_1542	40_2_1289	7_6_1	123_6_838	71_2_533	8_25_1	173_25_58
1025_2_583	150_2_131	967_2_206	20_2_1	907_2_603	304_2_1	440_1_1	42_2_1	1028_1_1566	40_2_1308	7_6_1	123_6_836	71_2_535	8_25_1	173_25_66
1025_2_552	150_2_150	967_2_203	20_2_1	907_2_607	304_2_1	440_1_1	42_2_1	1028_1_1624	40_2_1346	7_6_1	123_6_824	71_2_523	8_25_1	173_25_57
1025_2_539	150_2_150	967_2_215	20_2_1	907_2_618	304_2_1	440_1_1	42_2_1	1028_1_1706	40_2_1315	7_6_1	123_6_834	71_2_522	8_25_1	173_25_52
1025_2_546	150_2_151	967_2_213	20_2_1	907_2_604	304_2_1	440_1_1	42_2_1	1028_1_1795	40_2_1307	7_6_1	123_6_825	71_2_507	8_25_1	173_25_48
1025_2_557	150_2_154	967_2_198	20_2_1	907_2_595	304_2_1	440_1_1	42_2_1	1028_1_1896	40_2_1303	7_6_1	123_6_830	71_2_501	8_25_1	173_25_43
1025_2_543	150_2_168	967_2_204	20_2_1	907_2_561	304_2_1	440_1_1	42_2_1	1028_1_2052	40_2_1284	7_6_1	123_6_806	71_2_504	8_25_1	173_25_39
1025_2_536	150_2_164	967_2_202	20_2_1	907_2_559	304_2_1	440_1_1	42_2_1	1028_1_2105	40_2_1257	7_6_1	123_6_786	71_2_498	8_25_1	173_25_47
1025_2_536	150_2_171	967_2_192	20_2_1	907_2_548	304_2_1	440_1_1	42_2_1	1028_1_2129	40_2_1254	7_6_1	123_6_776	71_2_488	8_25_1	173_25_37
1025_2_552	150_2_167	967_2_190	20_2_1	907_2_568	304_2_1	440_1_1	42_2_1	1028_1_2057	40_2_1257	7_6_1	123_6_756	71_2_473	8_25_1	173_25_32
1025_2_552	150_2_169	967_2_179	20_2_1	907_2_572	304_2_1	440_1_1	42_2_1	1028_1_1977	40_2_1267	7_6_1	123_6_754	71_2_447	8_25_1	173_25_30
1025_2_570	150_2_172	967_2_174	20_2_1	907_2_571	304_2_1	440_1_1	42_2_1	1028_1_1798	40_2_1272	7_6_1	123_6_761	71_2_427	8_25_1	173_25_29
1025_2_569	150_2_182	967_2_181	20_2_1	907_2_555	304_2_1	440_1_1	42_2_1	1028_1_1668	40_2_1288	7_6_1	123_6_765	71_2_432	8_25_1	173_25_33
1025_2_588	150_2_178	967_2_180	20_2_1	907_2_532	304_2_1	440_1_1	42_2_1	1028_1_1504	40_2_1351	7_6_1	123_6_749	71_2_434	8_25_1	173_25_26
1025_2_579	150_2_162	967_2_216	20_2_1	907_2_517	304_2_1	440_1_1	42_2_1	1028_1_1417	40_2_1383	7_6_1	123_6_779	71_2_468	8_25_1	173_25_23
1025_2_583	150_2_155	967_2_220	20_2_1	907_2_530	304_2_1	440_1_1	42_2_1	1028_1_1368	40_2_1431	7_6_1	123_6_801	71_2_456	8_25_1	173_25_27
1025_2_568	150_2_147	967_2_224	20_2_1	907_2_557	304_2_1	440_1_1	42_2_1	1028_1_1341	40_2_1464	7_6_1	123_6_801	71_2_456	8_25_1	173_25_32
1025_2_564	150_2_141	967_2_226	20_2_1	907_2_567	304_2_1	440_1_1	42_2_1	1028_1_1375	40_2_1474	7_6_1	123_6_809	71_2_458	8_25_1	173_25_29
1025_2_548	150_2_136	967_2_221	20_2_1	907_2_575	304_2_1	440_1_1	42_2_1	1028_1_1448	40_2_1470	7_6_1	123_6_809	71_2_471	8_25_1	173_25_21
1025_2_562	150_2_144	967_2_220	20_2_1	907_2_552	304_2_1	440_1_1	42_2_1	1028_1_1498	40_2_1461	7_6_1	123_6_810	71_2_468	8_25_1	173_25_17
1025_2_578	150_2_144	967_2_216	20_2_1	907_2_562	304_2_1	440_1_1	42_2_1	1028_1_1522	40_2_1492	7_6_1	123_6_818	71_2_463	8_25_1	173_25_11
1025_2_578	150_2_136	967_2_212	20_2_1	907_2_555	304_2_1	440_1_1	42_2_1	1028_1_1641	40_2_1510	7_6_1	123_6_809	71_2_462	8_25_1	173_25_10
1025_2_566	150_2_132	967_2_207	20_2_1	907_2_581	304_2_1	440_1_1	42_2_1	1028_1_1761	40_2_1505	7_6_1	123_6_789	71_2_430	8_25_1	173_25_10
1025_2_552	150_2_122	967_2_200	20_2_1	907_2_571	304_2_1	440_1_1	42_2_1	1028_1_1857	40_2_1490	7_6_1	123_6_787	71_2_414	8_25_1	173_25_12
1025_2_558	150_2_127	967_2_181	20_2_1	907_2_600	304_2_1	440_1_1	42_2_1	1028_1_1865	40_2_1518	7_6_1	123_6_784	71_2_417	8_25_1	173_25_10
1025_2_555	150_2_139	967_2_172	20_2_1	907_2_595	304_2_1	440_1_1	42_2_1	1028_1_1891	40_2_1527	7_6_1	123_6_790	71_2_421	8_25_1	173_25_9
1025_2_569	150_2_163	967_2_170	20_2_1	907_2_635	304_2_1	440_1_1	42_2_1	1028_1_1787	40_2_1527	7_6_1	123_6_811	71_2_435	8_25_1	173_25_9
1025_2_568	150_2_164	967_2_173	20_2_1	907_2_621	304_2_1	440_1_1	42_2_1	1028_1_1768	40_2_1515	7_6_1	123_6_796	71_2_420	8_25_1	173_25_8
1025_2_590	150_2_165	967_2_161	20_2_1	907_2_614	304_2_1	440_1_1	42_2_1	1028_1_1644	40_2_1474	7_6_1	123_6_803	71_2_417	8_25_1	173_25_5
1025_2_618	150_2_134	967_2_166	20_2_1	907_2_617	304_2_1	440_1_1	42_2_1	1028_1_1652	40_2_1456	7_6_1	123_6_803	71_2_390	8_25_1	173_25_4
1025_2_633	150_2_143	967_2_182	20_2_1	907_2_611	304_2_1	440_1_1	42_2_1	1028_1_1605	40_2_1424	7_6_1	123_6_811	71_2_395	8_25_1	173_25_1
1025_2_635	150_2_149	967_2_182	20_2_1	907_2_594	304_2_1	440_1_1	42_2_1	1028_1_1619	40_2_1391	7_6_1	123_6_842	71_2_395
1025_2_612	150_2_164	967_2_192	20_2_1	907_2_599	304_2_1	440_1_1	42_2_1	1028_1_1606	40_2_1360	7_6_1	123_6_849	71_2_398
1025_2_604	150_2_159	967_2_196	20_2_1	907_2_613	304_2_1	440_1_1	42_2_1	1028_1_1642	40_2_1369	7_6_1	123_6_860	71_2_417
1025_2_633	150_2_157	967_2_187	20_2_1	907_2_606	304_2_1	440_1_1	42_2_1	1028_1_1622	40_2_1331	7_6_1	123_6_858	71_2_423
1025_2_624	150_2_165	967_2_192	20_2_1	907_2_605	304_2_1	440_1_1	42_2_1	1028_1_1675	40_2_1327	7_6_1	123_6_860	71_2_418
1025_2_634	150_2_174	967_2_196	20_2_1	907_2_585	304_2_1	440_1_1	42_2_1	1028_1_1758	40_2_1317	7_6_1	123_6_811	71_2_427
1025_2_645	150_2_199	967_2_187	20_2_1	907_2_553	304_2_1	440_1_1	42_2_1	1028_1_1796	40_2_1375	7_6_1	123_6_808	71_2_424
1025_2_671	150_2_210	967_2_172	20_2_1	907_2_532	304_2_1	440_1_1	42_2_1	1028_1_1878	40_2_1402	7_6_1	123_6_775	71_2_431
1025_2_689	150_2_214	967_2_145	20_2_1	907_2_515	304_2_1	440_1_1	42_2_1	1028_1_1910	40_2_1439	7_6_1	123_6_779	71_2_426
1025_2_684	150_2_226	967_2_134	20_2_1	907_2_497	304_2_1	440_1_1	42_2_1	1028_1_1933	40_2_1433	7_6_1	123_6_754	71_2_409
1025_2_673	150_2_226	967_2_130	20_2_1	907_2_478	304_2_1	440_1_1	42_2_1	1028_1_1852	40_2_1444	7_6_1	123_6_752	71_2_401
1025_2_706	150_2_220	967_2_139	20_2_1	907_2_448	304_2_1	440_1_1	42_2_1	1028_1_1821	40_2_1438	7_6_1	123_6_771	71_2_372
1025_2_713	150_2_230	967_2_148	20_2_1	907_2_470	304_2_1	440_1_1	42_2_1	1028_1_1642	40_2_1432	7_6_1	123_6_785	71_2_365
1025_2_731	150_2_237	967_2_144	20_2_1	907_2_465	304_2_1	440_1_1	42_2_1	1028_1_1516	40_2_1454	7_6_1	123_6_762	71_2_357
1025_2_729	150_2_254	967_2_154	20_2_1	907_2_470	304_2_1	440_1_1	42_2_1	1028_1_1461	40_2_1460	7_6_1	123_6_784	71_2_350
1025_2_739	150_2_249	967_2_153	20_2_1	907_2_473	304_2_1	440_1_1	42_2_1	1028_1_1528	40_2_1459	7_6_1	123_6_768	71_2_340
1025_2_748	150_2_242	967_2_156	20_2_1	907_2_464	304_2_1	440_1_1	42_2_1	1028_1_1541	40_2_1439	7_6_1	123_6_796	71_2_365
1025_2_714	150_2_229	967_2_167	20_2_1	907_2_470	304_2_1	440_1_1	42_2_1	1028_1_1682	40_2_1417	7_6_1	123_6_798	71_2_370
1025_2_694	150_2_228	967_2_166	20_2_1	907_2_437	304_2_1	440_1_1	42_2_1	1028_1_1814	40_2_1449	7_6_1	123_6_823	71_2_368
1025_2_698	150_2_218	967_2_163	20_2_1	907_2_449	304_2_1	440_1_1	42_2_1	1028_1_1975	40_2_1406	7_6_1	123_6_820	71_2_355
1025_2_685	150_2_207	967_2_149	20_2_1	907_2_441	304_2_1	440_1_1	42_2_1	1028_1_2073	40_2_1394	7_6_1	123_6_828	71_2_344
1025_2_680	150_2_210	967_2_145	20_2_1	907_2_443	304_2_1	440_1_1	42_2_1	1028_1_2167	40_2_1337	7_6_1	123_6_816	71_2_362
1025_2_655	150_2_215	967_2_145	20_2_1	907_2_417	304_2_1	440_1_1	42_2_1	1028_1_2197	40_2_1333	7_6_1	123_6_828	71_2_369
1025_2_660	150_2_217	967_2_153	20_2_1	907_2_410	304_2_1	440_1_1	42_2_1	1028_1_2181	40_2_1316	7_6_1	123_6_791	71_2_374
1025_2_658	150_2_212	967_2_152	20_2_1	907_2_426	304_2_1	440_1_1	42_2_1	1028_1_2044	40_2_1331	7_6_1	123_6_787	71_2_385
1025_2_661	150_2_215	967_2_153	20_2_1	907_2_410	304_2_1	440_1_1	42_2_1	1028_1_1939	40_2_1310	7_6_1	123_6_788	71_2_386
1025_2_694	150_2_219	967_2_139	20_2_1	907_2_428	304_2_1	440_1_1	42_2_1	1028_1_1801	40_2_1327	7_6_1	123_6_778	71_2_373
1025_2_715	150_2_214	967_2_139	20_2_1	907_2_446	304_2_1	440_1_1	42_2_1	1028_1_1708	40_2_1352	7_6_1	123_6_776	71_2_376
1025_2_741	150_2_207	967_2_136	20_2_1	907_2_454	304_2_1	440_1_1	42_2_1	1028_1_1662	40_2_1369	7_6_1	123_6_793	71_2_388
1025_2_743	150_2_199	967_2_125	20_2_1	907_2_480	304_2_1	440_1_1	42_2_1	1028_1_1601	40_2_1360	7_6_1	123_6_812	71_2_370
1025_2_748	150_2_198	967_2_133	20_2_1	907_2_498	304_2_1	440_1_1	42_2_1	1028_1_1607	40_2_1382	7_6_1	123_6_824	71_2_387
1025_2_756	150_2_198	967_2_126	20_2_1	907_2_506	304_2_1	440_1_1	42_2_1	1028_1_1625	40_2_1346	7_6_1	123_6_827	71_2_405
1025_2_749	150_2_192	967_2_121	20_2_1	907_2_511	304_2_1	440_1_1	42_2_1	1028_1_1651	40_2_1360	7_6_1	123_6_817	71_2_425
1025_2_739	150_2_192	967_2_123	20_2_1	907_2_536	304_2_1	440_1_1	42_2_1	1028_1_1731	40_2_1346	7_6_1	123_6_819	71_2_434
1025_2_751	150_2_199	967_2_121	20_2_1	907_2_537	304_2_1	440_1_1	42_2_1	1028_1_1793	40_2_1307	7_6_1	123_6_807	71_2_456
1025_2_775	150_2_197	967_2_121	20_2_1	907_2_536	304_2_1	440_1_1	42_2_1	1028_1_1861	40_2_1259	7_6_1	123_6_813	71_2_460
1025_2_770	150_2_204	967_2_116	20_2_1	907_2_524	304_2_1	440_1_1	42_2_1	1028_1_1900	40_2_1235	7_6_1	123_6_826	71_2_466
1025_2_777	150_2_208	967_2_119	20_2_1	907_2_529	304_2_1	440_1_1	42_2_1	1028_1_1846	40_2_1233	7_6_1	123_6_848	71_2_469
1025_2_803	150_2_209	967_2_113	20_2_1	907_2_521	304_2_1	440_1_1	42_2_1	1028_1_1760	40_2_1237	7_6_1	123_6_867	71_2_484
1025_2_811	150_2_213	967_2_123	20_2_1	907_2_513	304_2_1	440_1_1	42_2_1	1028_1_1697	40_2_1242	7_6_1	123_6_876	71_2_512
1025_2_786	150_2_212	967_2_143	20_2_1	907_2_517	304_2_1	440_1_1	42_2_1	1028_1_1646	40_2_1219	7_6_1	123_6_834	71_2_526
1025_2_763	150_2_217	967_2_141	20_2_1	907_2_496	304_2_1	440_1_1	42_2_1	1028_1_1623	40_2_1202	7_6_1	123_6_813	71_2_530
1025_2_775	150_2_205	967_2_134	20_2_1	907_2_487	304_2_1	440_1_1	42_2_1	1028_1_1645	40_2_1206	7_6_1	123_6_820	71_2_528
1025_2_764	150_2_205	967_2_135	20_2_1	907_2_475	304_2_1	440_1_1	42_2_1	1028_1_1667	40_2_1206	7_6_1	123_6_856	71_2_521
1025_2_755	150_2_209	967_2_133	20_2_1	907_2_473	304_2_1	440_1_1	42_2_1	1028_1_1729	40_2_1178	7_6_1	123_6_825	71_2_527
1025_2_754	150_2_216	967_2_134	20_2_1	907_2_499	304_2_1	440_1_1	42_2_1	1028_1_1848	40_2_1175	7_6_1	123_6_842	71_2_541
1025_2_744	150_2_212	967_2_138	20_2_1	907_2_498	304_2_1	440_1_1	42_2_1	1028_1_1994	40_2_1162	7_6_1	123_6_796	71_2_547
1025_2_748	150_2_210	967_2_132	20_2_1	907_2_508	304_2_1	440_1_1	42_2_1	1028_1_2082	40_2_1160	7_6_1	123_6_783	71_2_564
1025_2_733	150_2_206	967_2_125	20_2_1	907_2_501	304_2_1	440_1_1	42_2_1	1028_1_2242	40_2_1118	7_6_1	123_6_778	71_2_553
1025_2_743	150_2_217	967_2_125	20_2_1	907_2_486	304_2_1	440_1_1	42_2_1	1028_1_2294	40_2_1157	7_6_1	123_6_742	71_2_549
1025_2_740	150_2_211	967_2_130	20_2_1	907_2_472	304_2_1	440_1_1	42_2_1	1028_1_2271	40_2_1183	7_6_1	123_6_752	71_2_554
1025_2_757	150_2_214	967_2_128	20_2_1	907_2_456	304_2_1	440_1_1	42_2_1	1028_1_2237	40_2_1162	7_6_1	123_6_772	71_2_564
1025_2_761	150_2_197	967_2_131	20_2_1	907_2_468	304_2_1	440_1_1	42_2_1	1028_1_2166	40_2_1169	7_6_1	123_6_760	71_2_554
1025_2_738	150_2_213	967_2_128	20_2_1	907_2_462	304_2_1	440_1_1	42_2_1	1028_1_1979	40_2_1187	7_6_1	123_6_782	71_2_558
1025_2_712	150_2_214	967_2_131	20_2_1	907_2_466	304_2_1	440_1_1	42_2_1	1028_1_1870	40_2_1205	7_6_1	123_6_802	71_2_554
1025_2_687	150_2_226	967_2_125	20_2_1	907_2_445	304_2_1	440_1_1	42_2_1	1028_1_1742	40_2_1216	7_6_1	123_6_793	71_2_559
1025_2_637	150_2_215	967_2_119	20_2_1	907_2_459	304_2_1	440_1_1	42_2_1	1028_1_1697	40_2_1224	7_6_1	123_6_818	71_2_568
1025_2_616	150_2_201	967_2_127	20_2_1	907_2_469	304_2_1	440_1_1	42_2_1	1028_1_1659	40_2_1262	7_6_1	123_6_822	71_2_541
1025_2_582	150_2_197	967_2_129	20_2_1	907_2_504	304_2_1	440_1_1	42_2_1	1028_1_1647	40_2_1310	7_6_1	123_6_817	71_2_557
1025_2_520	150_2_194	967_2_138	20_2_1	907_2_501	304_2_1	440_1_1	42_2_1	1028_1_1588	40_2_1343	7_6_1	123_6_841	71_2_565
1025_2_502	150_2_187	967_2_136	20_2_1	907_2_520	304_2_1	440_1_1	42_2_1	1028_1_1585	40_2_1395	7_6_1	123_6_841	71_2_555
1025_2_464	150_2_184	967_2_145	20_2_1	907_2_526	304_2_1	440_1_1	42_2_1	1028_1_1578	40_2_1443	7_6_1	123_6_868	71_2_530
1025_2_468	150_2_173	967_2_154	20_2_1	907_2_523	304_2_1	440_1_1	42_2_1	1028_1_1585	40_2_1502	7_6_1	123_6_869	71_2_561
1025_2_450	150_2_168	967_2_154	20_2_1	907_2_549	304_2_1	440_1_1	42_2_1	1028_1_1617	40_2_1513	7_6_1	123_6_878	71_2_544
1025_2_446	150_2_167	967_2_143	20_2_1	907_2_566	304_2_1	440_1_1	42_2_1	1028_1_1661	40_2_1540	7_6_1	123_6_865	71_2_535
1025_2_430	150_2_170	967_2_147	20_2_1	907_2_559	304_2_1	440_1_1	42_2_1	1028_1_1744	40_2_1554	7_6_1	123_6_875	71_2_543
1025_2_429	150_2_188	967_2_144	20_2_1	907_2_595	304_2_1	440_1_1	42_2_1	1028_1_1778	40_2_1559	7_6_1	123_6_864	71_2_535
1025_2_422	150_2_170	967_2_151	20_2_1	907_2_601	304_2_1	440_1_1	42_2_1	1028_1_1824	40_2_1535	7_6_1	123_6_845	71_2_525
1025_2_437	150_2_168	967_2_155	20_2_1	907_2_594	304_2_1	440_1_1	42_2_1	1028_1_1837	40_2_1544	7_6_1	123_6_845	71_2_542
1025_2_433	150_2_184	967_2_171	20_2_1	907_2_577	304_2_1	440_1_1	42_2_1	1028_1_1776	40_2_1524	7_6_1	123_6_846	71_2_557
1025_2_445	150_2_180	967_2_178	20_2_1	907_2_559	304_2_1	440_1_1	42_2_1	1028_1_1762	40_2_1506	7_6_1	123_6_848	71_2_575
1025_2_468	150_2_170	967_2_197	20_2_1	907_2_551	304_2_1	440_1_1	42_2_1	1028_1_1688	40_2_1473	7_6_1	123_6_843	71_2_582
1025_2_461	150_2_159	967_2_206	20_2_1	907_2_554	304_2_1	440_1_1	42_2_1	1028_1_1630	40_2_1443	7_6_1	123_6_847	71_2_585
1025_2_485	150_2_156	967_2_200	20_2_1	907_2_560	304_2_1	440_1_1	42_2_1	1028_1_1625	40_2_1440	7_6_1	123_6_842	71_2_574
1025_2_500	150_2_141	967_2_202	20_2_1	907_2_543	304_2_1	440_1_1	42_2_1	1028_1_1568	40_2_1426	7_6_1	123_6_846	71_2_595
1025_2_518	150_2_146	967_2_209	20_2_1	907_2_556	304_2_1	440_1_1	42_2_1	1028_1_1498	40_2_1437	7_6_1	123_6_844	71_2_585
1025_2_514	150_2_150	967_2_216	20_2_1	907_2_548	304_2_1	440_1_1	42_2_1	1028_1_1531	40_2_1430	7_6_1	123_6_848	71_2_583
1025_2_510	150_2_163	967_2_213	20_2_1	907_2_552	304_2_1	440_1_1	42_2_1	1028_1_1449	40_2_1450	7_6_1	123_6_849	71_2_602
1025_2_491	150_2_153	967_2_202	20_2_1	907_2_555	304_2_1	440_1_1	42_2_1	1028_1_1483	40_2_1428	7_6_1	123_6_860	71_2_591
1025_2_505	150_2_147	967_2_194	20_2_1	907_2_536	304_2_1	440_1_1	42_2_1	1028_1_1513	40_2_1433	7_6_1	123_6_827	71_2_573
1025_2_542	150_2_155	967_2_184	20_2_1	907_2_523	304_2_1	440_1_1	42_2_1	1028_1_1616	40_2_1377	7_6_1	123_6_816	71_2_564
1025_2_547	150_2_154	967_2_171	20_2_1	907_2_518	304_2_1	440_1_1	42_2_1	1028_1_1694	40_2_1411	7_6_1	123_6_787	71_2_530
1025_2_576	150_2_158	967_2_159	20_2_1	907_2_499	304_2_1	440_1_1	42_2_1	1028_1_1855	40_2_1399	7_6_1	123_6_757	71_2_500
1025_2_602	150_2_168	967_2_161	20_2_1	907_2_507	304_2_1	440_1_1	42_2_1	1028_1_1842	40_2_1423	7_6_1	123_6_749	71_2_473
1025_2_637	150_2_153	967_2_164	20_2_1	907_2_490	304_2_1	440_1_1	42_2_1	1028_1_1919	40_2_1404	7_6_1	123_6_758	71_2_467
1025_2_688	150_2_152	967_2_161	20_2_1	907_2_486	304_2_1	440_1_1	42_2_1	1028_1_1886	40_2_1384	7_6_1	123_6_758	71_2_427
1025_2_720	150_2_150	967_2_156	20_2_1	907_2_496	304_2_1	440_1_1	42_2_1	1028_1_1902	40_2_1353	7_6_1	123_6_753	71_2_428
1025_2_750	150_2_147	967_2_150	20_2_1	907_2_497	304_2_1	440_1_1	42_2_1	1028_1_1847	40_2_1351	7_6_1	123_6_734	71_2_421
1025_2_763	150_2_146	967_2_138	20_2_1	907_2_520	304_2_1	440_1_1	42_2_1	1028_1_1875	40_2_1329	7_6_1	123_6_715	71_2_433
1025_2_764	150_2_150	967_2_129	20_2_1	907_2_522	304_2_1	440_1_1	42_2_1	1028_1_1862	40_2_1322	7_6_1	123_6_686	71_2_439
1025_2_782	150_2_159	967_2_129	20_2_1	907_2_510	304_2_1	440_1_1	42_2_1	1028_1_1851	40_2_1335	7_6_1	123_6_682	71_2_445
1025_2_786	150_2_142	967_2_131	20_2_1	907_2_526	304_2_1	440_1_1	42_2_1	1028_1_1813	40_2_1341	7_6_1	123_6_672	71_2_448
1025_2_809	150_2_139	967_2_126	20_2_1	907_2_516	304_2_1	440_1_1	42_2_1	1028_1_1821	40_2_1325	7_6_1	123_6_679	71_2_450
1025_2_812	150_2_127	967_2_130	20_2_1	907_2_500	304_2_1	440_1_1	42_2_1	1028_1_1770	40_2_1358	7_6_1	123_6_696	71_2_450
1025_2_791	150_2_108	967_2_139	20_2_1	907_2_513	304_2_1	440_1_1	42_2_1	1028_1_1749	40_2_1340	7_6_1	123_6_724	71_2_451
1025_2_755	150_2_96	967_2_141	20_2_1	907_2_542	304_2_1	440_1_1	42_2_1	1028_1_1754	40_2_1340	7_6_1	123_6_752	71_2_462
1025_2_756	150_2_95	967_2_141	20_2_1	907_2_551	304_2_1	440_1_1	42_2_1	1028_1_1767	40_2_1318	7_6_1	123_6_750	71_2_464
1025_2_737	150_2_82	967_2_149	20_2_1	907_2_565	304_2_1	440_1_1	42_2_1	1028_1_1781	40_2_1327	7_6_1	123_6_770	71_2_473
1025_2_739	150_2_81	967_2_155	20_2_1	907_2_573	304_2_1	440_1_1	42_2_1	1028_1_1784	40_2_1357	7_6_1	123_6_762	71_2_492
1025_2_702	150_2_78	967_2_165	20_2_1	907_2_562	304_2_1	440_1_1	42_2_1	1028_1_1783	40_2_1416	7_6_1	123_6_786	71_2_498
1025_2_704	150_2_70	967_2_163	20_2_1	907_2_549	304_2_1	440_1_1	42_2_1	1028_1_1830	40_2_1402	7_6_1	123_6_807	71_2_497
1025_2_693	150_2_60	967_2_170	20_2_1	907_2_527	304_2_1	440_1_1	42_2_1	1028_1_1919	40_2_1387	7_6_1	123_6_818	71_2_495
1025_2_670	150_2_51	967_2_165	20_2_1	907_2_513	304_2_1	440_1_1	42_2_1	1028_1_2011	40_2_1428	7_6_1	123_6_816	71_2_484
1025_2_638	150_2_51	967_2_160	20_2_1	907_2_503	304_2_1	440_1_1	42_2_1	1028_1_2062	40_2_1437	7_6_1	123_6_815	71_2_491
1025_2_634	150_2_52	967_2_156	20_2_1	907_2_480	304_2_1	440_1_1	42_2_1	1028_1_2044	40_2_1433	7_6_1	123_6_790	71_2_490
1025_2_637	150_2_48	967_2_144	20_2_1	907_2_472	304_2_1	440_1_1	42_2_1	1028_1_1981	40_2_1454	7_6_1	123_6_799	71_2_494
1025_2_633	150_2_45	967_2_128	20_2_1	907_2_455	304_2_1	440_1_1	42_2_1	1028_1_1921	40_2_1451	7_6_1	123_6_829	71_2_486
1025_2_639	150_2_53	967_2_119	20_2_1	907_2_436	304_2_1	440_1_1	42_2_1	1028_1_1772	40_2_1489	7_6_1	123_6_819	71_2_461
1025_2_644	150_2_54	967_2_106	20_2_1	907_2_430	304_2_1	440_1_1	42_2_1	1028_1_1657	40_2_1480	7_6_1	123_6_850	71_2_479
1025_2_677	150_2_56	967_2_101	20_2_1	907_2_437	304_2_1	440_1_1	42_2_1	1028_1_1523	40_2_1506	7_6_1	123_6_838	71_2_490
1025_2_700	150_2_62	967_2_90	20_2_1	907_2_437	304_2_1	440_1_1	42_2_1	1028_1_1513	40_2_1501	7_6_1	123_6_822	71_2_502
1025_2_706	150_2_62	967_2_87	20_2_1	907_2_430	304_2_1	440_1_1	42_2_1	1028_1_1542	40_2_1483	7_6_1	123_6_805	71_2_533
1025_2_702	150_2_63	967_2_77	20_2_1	907_2_438	304_2_1	440_1_1	42_2_1	1028_1_1648	40_2_1452	7_6_1	123_6_785	71_2_532
1025_2_708	150_2_66	967_2_71	20_2_1	907_2_436	304_2_1	440_1_1	42_2_1	1028_1_1734	40_2_1435	7_6_1	123_6_772	71_2_539
1025_2_718	150_2_73	967_2_66	20_2_1	907_2_430	304_2_1	440_1_1	42_2_1	1028_1_1852	40_2_1427	7_6_1	123_6_769	71_2_533
1025_2_746	150_2_73	967_2_63	20_2_1	907_2_416	304_2_1	440_1_1	42_2_1	1028_1_1831	40_2_1454	7_6_1	123_6_788	71_2_533
1025_2_740	150_2_72	967_2_62	20_2_1	907_2_443	304_2_1	440_1_1	42_2_1	1028_1_1910	40_2_1405	7_6_1	123_6_787	71_2_541
1025_2_742	150_2_76	967_2_59	20_2_1	907_2_465	304_2_1	440_1_1	42_2_1	1028_1_1858	40_2_1402	7_6_1	123_6_798	71_2_545
1025_2_733	150_2_86	967_2_63	20_2_1	907_2_465	304_2_1	440_1_1	42_2_1	1028_1_1906	40_2_1368	7_6_1	123_6_779	71_2_555
1025_2_742	150_2_86	967_2_66	20_2_1	907_2_501	304_2_1	440_1_1	42_2_1	1028_1_1796	40_2_1335	7_6_1	123_6_814	71_2_553
1025_2_757	150_2_86	967_2_70	20_2_1	907_2_505	304_2_1	440_1_1	42_2_1	1028_1_1731	40_2_1321	7_6_1	123_6_840	71_2_579
1025_2_762	150_2_92	967_2_82	20_2_1	907_2_520	304_2_1	440_1_1	42_2_1	1028_1_1572	40_2_1336	7_6_1	123_6_824	71_2_611
1025_2_739	150_2_96	967_2_86	20_2_1	907_2_497	304_2_1	440_1_1	42_2_1	1028_1_1557	40_2_1360	7_6_1	123_6_833	71_2_613
1025_2_731	150_2_97	967_2_101	20_2_1	907_2_496	304_2_1	440_1_1	42_2_1	1028_1_1449	40_2_1366	7_6_1	123_6_828	71_2_607
1025_2_725	150_2_102	967_2_105	20_2_1	907_2_520	304_2_1	440_1_1	42_2_1	1028_1_1493	40_2_1338	7_6_1	123_6_811	71_2_591
1025_2_722	150_2_109	967_2_115	20_2_1	907_2_538	304_2_1	440_1_1	42_2_1	1028_1_1480	40_2_1346	7_6_1	123_6_793	71_2_595
1025_2_705	150_2_106	967_2_124	20_2_1	907_2_530	304_2_1	440_1_1	42_2_1	1028_1_1529	40_2_1371	7_6_1	123_6_802	71_2_586
1025_2_674	150_2_95	967_2_130	20_2_1	907_2_520	304_2_1	440_1_1	42_2_1	1028_1_1582	40_2_1379	7_6_1	123_6_820	71_2_592
1025_2_669	150_2_100	967_2_133	20_2_1	907_2_511	304_2_1	440_1_1	42_2_1	1028_1_1705	40_2_1368	7_6_1	123_6_816	71_2_586
1025_2_645	150_2_92	967_2_135	20_2_1	907_2_499	304_2_1	440_1_1	42_2_1	1028_1_1726	40_2_1370	7_6_1	123_6_837	71_2_571
1025_2_650	150_2_86	967_2_142	20_2_1	907_2_470	304_2_1	440_1_1	42_2_1	1028_1_1780	40_2_1365	7_6_1	123_6_835	71_2_562
1025_2_651	150_2_95	967_2_152	20_2_1	907_2_448	304_2_1	440_1_1	42_2_1	1028_1_1832	40_2_1359	7_6_1	123_6_819	71_2_555
1025_2_653	150_2_94	967_2_167	20_2_1	907_2_454	304_2_1	440_1_1	42_2_1	1028_1_1813	40_2_1363	7_6_1	123_6_781	71_2_545
1025_2_630	150_2_95	967_2_176	20_2_1	907_2_429	304_2_1	440_1_1	42_2_1	1028_1_1821	40_2_1356	7_6_1	123_6_789	71_2_541
1025_2_638	150_2_95	967_2_174	20_2_1	907_2_429	304_2_1	440_1_1	42_2_1	1028_1_1843	40_2_1375	7_6_1	123_6_740	71_2_546
1025_2_639	150_2_95	967_2_167	20_2_1	907_2_419	304_2_1	440_1_1	42_2_1	1028_1_1884	40_2_1326	7_6_1	123_6_739	71_2_572
1025_2_674	150_2_96	967_2_178	20_2_1	907_2_418	304_2_1	440_1_1	42_2_1	1028_1_1914	40_2_1291	7_6_1	123_6_720	71_2_585
1025_2_660	150_2_97	967_2_182	20_2_1	907_2_410	304_2_1	440_1_1	42_2_1	1028_1_2010	40_2_1286	7_6_1	123_6_719	71_2_578
1025_2_681	150_2_91	967_2_184	20_2_1	907_2_432	304_2_1	440_1_1	42_2_1	1028_1_2012	40_2_1290	7_6_1	123_6_737	71_2_570
1025_2_670	150_2_96	967_2_170	20_2_1	907_2_451	304_2_1	440_1_1	42_2_1	1028_1_2032	40_2_1281	7_6_1	123_6_749	71_2_570
1025_2_684	150_2_90	967_2_161	20_2_1	907_2_465	304_2_1	440_1_1	42_2_1	1028_1_2042	40_2_1274	7_6_1	123_6_769	71_2_554
1025_2_693	150_2_94	967_2_150	20_2_1	907_2_470	304_2_1	440_1_1	42_2_1	1028_1_2074	40_2_1277	7_6_1	123_6_783	71_2_543
1025_2_682	150_2_103	967_2_146	20_2_1	907_2_477	304_2_1	440_1_1	42_2_1	1028_1_2036	40_2_1287	7_6_1	123_6_780	71_2_535
1025_2_689	150_2_102	967_2_140	20_2_1	907_2_483	304_2_1	440_1_1	42_2_1	1028_1_2064	40_2_1268	7_6_1	123_6_756	71_2_521
1025_2_710	150_2_111	967_2_137	20_2_1	907_2_482	304_2_1	440_1_1	42_2_1	1028_1_2010	40_2_1259	7_6_1	123_6_765	71_2_517
1025_2_704	150_2_114	967_2_142	20_2_1	907_2_474	304_2_1	440_1_1	42_2_1	1028_1_1948	40_2_1271	7_6_1	123_6_796	71_2_492
1025_2_721	150_2_116	967_2_133	20_2_1	907_2_482	304_2_1	440_1_1	42_2_1	1028_1_1824	40_2_1292	7_6_1	123_6_823	71_2_487
1025_2_719	150_2_127	967_2_141	20_2_1	907_2_466	304_2_1	440_1_1	42_2_1	1028_1_1747	40_2_1339	7_6_1	123_6_836	71_2_474
1025_2_719	150_2_130	967_2_146	20_2_1	907_2_480	304_2_1	440_1_1	42_2_1	1028_1_1593	40_2_1403	7_6_1	123_6_849	71_2_451
1025_2_724	150_2_128	967_2_154	20_2_1	907_2_465	304_2_1	440_1_1	42_2_1	1028_1_1565	40_2_1456	7_6_1	123_6_861	71_2_427
1025_2_736	150_2_113	967_2_149	20_2_1	907_2_457	304_2_1	440_1_1	42_2_1	1028_1_1526	40_2_1472	7_6_1	123_6_876	71_2_425
1025_2_732	150_2_110	967_2_147	20_2_1	907_2_474	304_2_1	440_1_1	42_2_1	1028_1_1558	40_2_1498	7_6_1	123_6_877	71_2_409
1025_2_736	150_2_114	967_2_152	20_2_1	907_2_455	304_2_1	440_1_1	42_2_1	1028_1_1593	40_2_1508	7_6_1	123_6_881	71_2_404
1025_2_726	150_2_110	967_2_167	20_2_1	907_2_447	304_2_1	440_1_1	42_2_1	1028_1_1622	40_2_1554	7_6_1	123_6_852	71_2_390
1025_2_730	150_2_112	967_2_177	20_2_1	907_2_441	304_2_1	440_1_1	42_2_1	1028_1_1644	40_2_1568	7_6_1	123_6_846	71_2_387
1025_2_759	150_2_99	967_2_187	20_2_1	907_2_438	304_2_1	440_1_1	42_2_1	1028_1_1675	40_2_1577	7_6_1	123_6_806	71_2_367
1025_2_745	150_2_75	967_2_189	20_2_1	907_2_440	304_2_1	440_1_1	42_2_1	1028_1_1698	40_2_1565	7_6_1	123_6_785	71_2_346
1025_2_751	150_2_58	967_2_193	20_2_1	907_2_433	304_2_1	440_1_1	42_2_1	1028_1_1759	40_2_1517	7_6_1	123_6_778	71_2_345
1025_2_744	150_2_55	967_2_205	20_2_1	907_2_413	304_2_1	440_1_1	42_2_1	1028_1_1777	40_2_1514	7_6_1	123_6_770	71_2_331
1025_2_746	150_2_56	967_2_219	20_2_1	907_2_390	304_2_1	440_1_1	42_2_1	1028_1_1830	40_2_1510	7_6_1	123_6_779	71_2_350
1025_2_746	150_2_57	967_2_238	20_2_1	907_2_363	304_2_1	440_1_1	42_2_1	1028_1_1833	40_2_1494	7_6_1	123_6_824	71_2_363
1025_2_755	150_2_50	967_2_256	20_2_1	907_2_358	304_2_1	440_1_1	42_2_1	1028_1_1802	40_2_1484	7_6_1	123_6_829	71_2_384
1025_2_757	150_2_46	967_2_278	20_2_1	907_2_361	304_2_1	440_1_1	42_2_1	1028_1_1725	40_2_1496	7_6_1	123_6_862	71_2_374
1025_2_778	150_2_45	967_2_275	20_2_1	907_2_363	304_2_1	440_1_1	42_2_1	1028_1_1692	40_2_1517	7_6_1	123_6_837	71_2_383
1025_2_758	150_2_41	967_2_292	20_2_1	907_2_365	304_2_1	440_1_1	42_2_1	1028_1_1690	40_2_1497	7_6_1	123_6_835	71_2_401
1025_2_753	150_2_48	967_2_294	20_2_1	907_2_353	304_2_1	440_1_1	42_2_1	1028_1_1698	40_2_1481	7_6_1	123_6_808	71_2_424
1025_2_738	150_2_55	967_2_296	20_2_1	907_2_363	304_2_1	440_1_1	42_2_1	1028_1_1721	40_2_1505	7_6_1	123_6_818	71_2_441
1025_2_734	150_2_57	967_2_301	20_2_1	907_2_372	304_2_1	440_1_1	42_2_1	1028_1_1777	40_2_1521	7_6_1	123_6_820	71_2_453
1025_2_679	150_2_59	967_2_301	20_2_1	907_2_369	304_2_1	440_1_1	42_2_1	1028_1_1759	40_2_1528	7_6_1	123_6_845	71_2_491
1025_2_658	150_2_65	967_2_296	20_2_1	907_2_373	304_2_1	440_1_1	42_2_1	1028_1_1777	40_2_1491	7_6_1	123_6_876	71_2_490
1025_2_650	150_2_63	967_2_303	20_2_1	907_2_379	304_2_1	440_1_1	42_2_1	1028_1_1792	40_2_1473	7_6_1	123_6_879	71_2_473
1025_2_655	150_2_69	967_2_298	20_2_1	907_2_397	304_2_1	440_1_1	42_2_1	1028_1_1781	40_2_1464	7_6_1	123_6_860	71_2_481
1025_2_626	150_2_63	967_2_285	20_2_1	907_2_411	304_2_1	440_1_1	42_2_1	1028_1_1797	40_2_1441	7_6_1	123_6_869	71_2_496
1025_2_607	150_2_69	967_2_282	20_2_1	907_2_419	304_2_1	440_1_1	42_2_1	1028_1_1803	40_2_1444	7_6_1	123_6_876	71_2_502
1025_2_577	150_2_64	967_2_270	20_2_1	907_2_410	304_2_1	440_1_1	42_2_1	1028_1_1758	40_2_1456	7_6_1	123_6_874	71_2_525
1025_2_570	150_2_66	967_2_260	20_2_1	907_2_420	304_2_1	440_1_1	42_2_1	1028_1_1699	40_2_1425	7_6_1	123_6_863	71_2_515
1025_2_568	150_2_62	967_2_267	20_2_1	907_2_433	304_2_1	440_1_1	42_2_1	1028_1_1644	40_2_1454	7_6_1	123_6_880	71_2_498
1025_2_565	150_2_68	967_2_272	20_2_1	907_2_441	304_2_1	440_1_1	42_2_1	1028_1_1569	40_2_1433	7_6_1	123_6_845	71_2_503
1025_2_596	150_2_75	967_2_264	20_2_1	907_2_439	304_2_1	440_1_1	42_2_1	1028_1_1563	40_2_1481	7_6_1	123_6_834	71_2_457
1025_2_644	150_2_82	967_2_257	20_2_1	907_2_440	304_2_1	440_1_1	42_2_1	1028_1_1448	40_2_1504	7_6_1	123_6_852	71_2_439
1025_2_644	150_2_91	967_2_256	20_2_1	907_2_458	304_2_1	440_1_1	42_2_1	1028_1_1454	40_2_1503	7_6_1	123_6_868	71_2_423
1025_2_635	150_2_95	967_2_264	20_2_1	907_2_480	304_2_1	440_1_1	42_2_1	1028_1_1447	40_2_1452	7_6_1	123_6_862	71_2_401
1025_2_654	150_2_105	967_2_281	20_2_1	907_2_474	304_2_1	440_1_1	42_2_1	1028_1_1464	40_2_1427	7_6_1	123_6_864	71_2_391
1025_2_667	150_2_104	967_2_290	20_2_1	907_2_466	304_2_1	440_1_1	42_2_1	1028_1_1388	40_2_1476	7_6_1	123_6_872	71_2_386
1025_2_680	150_2_96	967_2_297	20_2_1	907_2_435	304_2_1	440_1_1	42_2_1	1028_1_1431	40_2_1487	7_6_1	123_6_870	71_2_366
1025_2_692	150_2_102	967_2_325	20_2_1	907_2_424	304_2_1	440_1_1	42_2_1	1028_1_1442	40_2_1527	7_6_1	123_6_842	71_2_368
1025_2_677	150_2_104	967_2_333	20_2_1	907_2_400	304_2_1	440_1_1	42_2_1	1028_1_1494	40_2_1552	7_6_1	123_6_849	71_2_373
1025_2_697	150_2_99	967_2_327	20_2_1	907_2_373	304_2_1	440_1_1	42_2_1	1028_1_1578	40_2_1589	7_6_1	123_6_863	71_2_360
1025_2_685	150_2_102	967_2_307	20_2_1	907_2_347	304_2_1	440_1_1	42_2_1	1028_1_1710	40_2_1622	7_6_1	123_6_860	71_2_359
1025_2_684	150_2_100	967_2_302	20_2_1	907_2_317	304_2_1	440_1_1	42_2_1	1028_1_1775	40_2_1633	7_6_1	123_6_823	71_2_369
1025_2_686	150_2_87	967_2_292	20_2_1	907_2_289	304_2_1	440_1_1	42_2_1	1028_1_1847	40_2_1657	7_6_1	123_6_843	71_2_361
1025_2_703	150_2_81	967_2_284	20_2_1	907_2_290	304_2_1	440_1_1	42_2_1	1028_1_1845	40_2_1690	7_6_1	123_6_840	71_2_368
1025_2_709	150_2_87	967_2_277	20_2_1	907_2_245	304_2_1	440_1_1	42_2_1	1028_1_1851	40_2_1726	7_6_1	123_6_829	71_2_365
1025_2_714	150_2_89	967_2_269	20_2_1	907_2_220	304_2_1	440_1_1	42_2_1	1028_1_1838	40_2_1707	7_6_1	123_6_792	71_2_367
1025_2_722	150_2_90	967_2_275	20_2_1	907_2_213	304_2_1	440_1_1	42_2_1	1028_1_1808	40_2_1691	7_6_1	123_6_772	71_2_361
1025_2_730	150_2_87	967_2_284	20_2_1	907_2_214	304_2_1	440_1_1	42_2_1	1028_1_1738	40_2_1653	7_6_1	123_6_752	71_2_370
1025_2_754	150_2_84	967_2_289	20_2_1	907_2_217	304_2_1	440_1_1	42_2_1	1028_1_1718	40_2_1626	7_6_1	123_6_767	71_2_351
1025_2_775	150_2_89	967_2_278	20_2_1	907_2_207	304_2_1	440_1_1	42_2_1	1028_1_1732	40_2_1617	7_6_1	123_6_752	71_2_357
1025_2_799	150_2_89	967_2_262	20_2_1	907_2_199	304_2_1	440_1_1	42_2_1	1028_1_1758	40_2_1583	7_6_1	123_6_782	71_2_352
1025_2_814	150_2_91	967_2_253	20_2_1	907_2_209	304_2_1	440_1_1	42_2_1	1028_1_1772	40_2_1545	7_6_1	123_6_743	71_2_366
1025_2_823	150_2_95	967_2_253	20_2_1	907_2_217	304_2_1	440_1_1	42_2_1	1028_1_1754	40_2_1481	7_6_1	123_6_760	71_2_355
1025_2_842	150_2_93	967_2_248	20_2_1	907_2_232	304_2_1	440_1_1	42_2_1	1028_1_1756	40_2_1465	7_6_1	123_6_762	71_2_361
1025_2_874	150_2_97	967_2_248	20_2_1	907_2_239	304_2_1	440_1_1	42_2_1	1028_1_1726	40_2_1444	7_6_1	123_6_780	71_2_370
1025_2_897	150_2_96	967_2_236	20_2_1	907_2_229	304_2_1	440_1_1	42_2_1	1028_1_1771	40_2_1408	7_6_1	123_6_786	71_2_356
1025_2_922	150_2_94	967_2_238	20_2_1	907_2_232	304_2_1	440_1_1	42_2_1	1028_1_1818	40_2_1413	7_6_1	123_6_762	71_2_339
1025_2_961	150_2_87	967_2_229	20_2_1	907_2_219	304_2_1	440_1_1	42_2_1	1028_1_1794	40_2_1463	7_6_1	123_6_779	71_2_332
1025_2_998	150_2_84	967_2_221	20_2_1	907_2_217	304_2_1	440_1_1	42_2_1	1028_1_1726	40_2_1476	7_6_1	123_6_781	71_2_333
1025_2_1004	150_2_80	967_2_211	20_2_1	907_2_214	304_2_1	440_1_1	42_2_1	1028_1_1700	40_2_1478	7_6_1	123_6_774	71_2_330
1025_2_1019	150_2_74	967_2_208	20_2_1	907_2_214	304_2_1	440_1_1	42_2_1	1028_1_1626	40_2_1500	7_6_1	123_6_780	71_2_334
1025_2_1026	150_2_80	967_2_185	20_2_1	907_2_213	304_2_1	440_1_1	42_2_1	1028_1_1590	40_2_1517	7_6_1	123_6_746	71_2_346
1025_2_1061	150_2_74	967_2_163	20_2_1	907_2_204	304_2_1	440_1_1	42_2_1	1028_1_1548	40_2_1540	7_6_1	123_6_744	71_2_338
1025_2_1095	150_2_64	967_2_160	20_2_1	907_2_203	304_2_1	440_1_1	42_2_1	1028_1_1559	40_2_1585	7_6_1	123_6_747	71_2_341
1025_2_1119	150_2_61	967_2_148	20_2_1	907_2_203	304_2_1	440_1_1	42_2_1	1028_1_1517	40_2_1597	7_6_1	123_6_738	71_2_356
1025_2_1105	150_2_62	967_2_140	20_2_1	907_2_212	304_2_1	440_1_1	42_2_1	1028_1_1591	40_2_1601	7_6_1	123_6_748	71_2_361
1025_2_1137	150_2_57	967_2_127	20_2_1	907_2_209	304_2_1	440_1_1	42_2_1	1028_1_1577	40_2_1612	7_6_1	123_6_766	71_2_360
1025_2_1132	150_2_52	967_2_122	20_2_1	907_2_197	304_2_1	440_1_1	42_2_1	1028_1_1626	40_2_1626	7_6_1	123_6_765	71_2_367
1025_2_1144	150_2_50	967_2_114	20_2_1	907_2_196	304_2_1	440_1_1	42_2_1	1028_1_1642	40_2_1654	7_6_1	123_6_773	71_2_375
1025_2_1127	150_2_47	967_2_98	20_2_1	907_2_193	304_2_1	440_1_1	42_2_1	1028_1_1651	40_2_1689	7_6_1	123_6_793	71_2_387
1025_2_1124	150_2_44	967_2_88	20_2_1	907_2_177	304_2_1	440_1_1	42_2_1	1028_1_1691	40_2_1664	7_6_1	123_6_809	71_2_401
1025_2_1088	150_2_53	967_2_75	20_2_1	907_2_174	304_2_1	440_1_1	42_2_1	1028_1_1769	40_2_1645	7_6_1	123_6_817	71_2_395
1025_2_1082	150_2_54	967_2_68	20_2_1	907_2_170	304_2_1	440_1_1	42_2_1	1028_1_1856	40_2_1600	7_6_1	123_6_810	71_2_413
1025_2_1085	150_2_52	967_2_56	20_2_1	907_2_161	304_2_1	440_1_1	42_2_1	1028_1_1945	40_2_1594	7_6_1	123_6_799	71_2_402
1025_2_1052	150_2_44	967_2_48	20_2_1	907_2_151	304_2_1	440_1_1	42_2_1	1028_1_2040	40_2_1595	7_6_1	123_6_767	71_2_397
1025_2_1053	150_2_46	967_2_44	20_2_1	907_2_152	304_2_1	440_1_1	42_2_1	1028_1_2094	40_2_1593	7_6_1	123_6_730	71_2_391
1025_2_1028	150_2_53	967_2_53	20_2_1	907_2_146	304_2_1	440_1_1	42_2_1	1028_1_2124	40_2_1604	7_6_1	123_6_743	71_2_376
1025_2_1004	150_2_50	967_2_64	20_2_1	907_2_142	304_2_1	440_1_1	42_2_1	1028_1_2122	40_2_1623	7_6_1	123_6_709	71_2_385
1025_2_987	150_2_43	967_2_66	20_2_1	907_2_143	304_2_1	440_1_1	42_2_1	1028_1_2176	40_2_1593	7_6_1	123_6_692	71_2_398
1025_2_928	150_2_46	967_2_63	20_2_1	907_2_150	304_2_1	440_1_1	42_2_1	1028_1_2071	40_2_1608	7_6_1	123_6_721	71_2_397
1025_2_918	150_2_43	967_2_56	20_2_1	907_2_156	304_2_1	440_1_1	42_2_1	1028_1_2020	40_2_1625	7_6_1	123_6_723	71_2_384
1025_2_888	150_2_40	967_2_49	20_2_1	907_2_159	304_2_1	440_1_1	42_2_1	1028_1_1987	40_2_1653	7_6_1	123_6_732	71_2_389
1025_2_887	150_2_45	967_2_43	20_2_1	907_2_159	304_2_1	440_1_1	42_2_1	1028_1_1908	40_2_1644	7_6_1	123_6_743	71_2_397
1025_2_886	150_2_51	967_2_39	20_2_1	907_2_160	304_2_1	440_1_1	42_2_1	1028_1_1840	40_2_1669	7_6_1	123_6_760	71_2_400
1025_2_910	150_2_45	967_2_37	20_2_1	907_2_176	304_2_1	440_1_1	42_2_1	1028_1_1809	40_2_1662	7_6_1	123_6_801	71_2_388
1025_2_895	150_2_51	967_2_28	20_2_1	907_2_190	304_2_1	440_1_1	42_2_1	1028_1_1761	40_2_1680	7_6_1	123_6_858	71_2_394
1025_2_873	150_2_49	967_2_28	20_2_1	907_2_206	304_2_1	440_1_1	42_2_1	1028_1_1687	40_2_1714	7_6_1	123_6_880	71_2_376
1025_2_868	150_2_52	967_2_30	20_2_1	907_2_221	304_2_1	440_1_1	42_2_1	1028_1_1544	40_2_1730	7_6_1	123_6_897	71_2_378
1025_2_883	150_2_50	967_2_28	20_2_1	907_2_245	304_2_1	440_1_1	42_2_1	1028_1_1446	40_2_1778	7_6_1	123_6_897	71_2_370
1025_2_879	150_2_52	967_2_25	20_2_1	907_2_262	304_2_1	440_1_1	42_2_1	1028_1_1335	40_2_1779	7_6_1	123_6_946	71_2_367
1025_2_902	150_2_51	967_2_23	20_2_1	907_2_250	304_2_1	440_1_1	42_2_1	1028_1_1285	40_2_1792	7_6_1	123_6_961	71_2_355
1025_2_905	150_2_54	967_2_24	20_2_1	907_2_272	304_2_1	440_1_1	42_2_1	1028_1_1276	40_2_1768	7_6_1	123_6_957	71_2_328
1025_2_929	150_2_55	967_2_23	20_2_1	907_2_295	304_2_1	440_1_1	42_2_1	1028_1_1308	40_2_1753	7_6_1	123_6_958	71_2_315
1025_2_951	150_2_55	967_2_20	20_2_1	907_2_323	304_2_1	440_1_1	42_2_1	1028_1_1370	40_2_1773	7_6_1	123_6_946	71_2_306
1025_2_974	150_2_57	967_2_22	20_2_1	907_2_327	304_2_1	440_1_1	42_2_1	1028_1_1425	40_2_1799	7_6_1	123_6_944	71_2_274
1025_2_955	150_2_65	967_2_28	20_2_1	907_2_334	304_2_1	440_1_1	42_2_1	1028_1_1461	40_2_1823	7_6_1	123_6_934	71_2_265
1025_2_922	150_2_63	967_2_25	20_2_1	907_2_340	304_2_1	440_1_1	42_2_1	1028_1_1443	40_2_1851	7_6_1	123_6_947	71_2_246
1025_2_907	150_2_49	967_2_31	20_2_1	907_2_364	304_2_1	440_1_1	42_2_1	1028_1_1419	40_2_1853	7_6_1	123_6_949	71_2_234
1025_2_910	150_2_51	967_2_32	20_2_1	907_2_364	304_2_1	440_1_1	42_2_1	1028_1_1386	40_2_1883	7_6_1	123_6_954	71_2_220
1025_2_914	150_2_52	967_2_33	20_2_1	907_2_357	304_2_1	440_1_1	42_2_1	1028_1_1360	40_2_1892	7_6_1	123_6_957	71_2_215
1025_2_902	150_2_55	967_2_32	20_2_1	907_2_370	304_2_1	440_1_1	42_2_1	1028_1_1354	40_2_1905	7_6_1	123_6_923	71_2_212
1025_2_896	150_2_49	967_2_36	20_2_1	907_2_363	304_2_1	440_1_1	42_2_1	1028_1_1425	40_2_1925	7_6_1	123_6_917	71_2_222
1025_2_860	150_2_50	967_2_27	20_2_1	907_2_353	304_2_1	440_1_1	42_2_1	1028_1_1446	40_2_1942	7_6_1	123_6_922	71_2_215
1025_2_859	150_2_33	967_2_24	20_2_1	907_2_342	304_2_1	440_1_1	42_2_1	1028_1_1490	40_2_1981	7_6_1	123_6_906	71_2_227
1025_2_819	150_2_35	967_2_21	20_2_1	907_2_332	304_2_1	440_1_1	42_2_1	1028_1_1522	40_2_2041	7_6_1	123_6_927	71_2_222
1025_2_796	150_2_33	967_2_20	20_2_1	907_2_343	304_2_1	440_1_1	42_2_1	1028_1_1591	40_2_2040	7_6_1	123_6_896	71_2_214
1025_2_768	150_2_33	967_2_18	20_2_1	907_2_345	304_2_1	440_1_1	42_2_1	1028_1_1632	40_2_2067	7_6_1	123_6_879	71_2_213
1025_2_750	150_2_30	967_2_24	20_2_1	907_2_343	304_2_1	440_1_1	42_2_1	1028_1_1635	40_2_2105	7_6_1	123_6_883	71_2_222
1025_2_756	150_2_31	967_2_24	20_2_1	907_2_327	304_2_1	440_1_1	42_2_1	1028_1_1656	40_2_2069	7_6_1	123_6_861	71_2_208
1025_2_742	150_2_30	967_2_28	20_2_1	907_2_318	304_2_1	440_1_1	42_2_1	1028_1_1604	40_2_2107	7_6_1	123_6_861	71_2_194
1025_2_736	150_2_31	967_2_34	20_2_1	907_2_306	304_2_1	440_1_1	42_2_1	1028_1_1588	40_2_2128	7_6_1	123_6_852	71_2_194
1025_2_728	150_2_28	967_2_38	20_2_1	907_2_311	304_2_1	440_1_1	42_2_1	1028_1_1559	40_2_2142	7_6_1	123_6_889	71_2_188
1025_2_739	150_2_29	967_2_41	20_2_1	907_2_313	304_2_1	440_1_1	42_2_1	1028_1_1592	40_2_2122	7_6_1	123_6_885	71_2_200
1025_2_757	150_2_26	967_2_37	20_2_1	907_2_301	304_2_1	440_1_1	42_2_1	1028_1_1676	40_2_2096	7_6_1	123_6_855	71_2_196
1025_2_789	150_2_22	967_2_26	20_2_1	907_2_297	304_2_1	440_1_1	42_2_1	1028_1_1741	40_2_2086	7_6_1	123_6_832	71_2_202
1025_2_820	150_2_26	967_2_17	20_2_1	907_2_309	304_2_1	440_1_1	42_2_1	1028_1_1808	40_2_2040	7_6_1	123_6_824	71_2_230
1025_2_836	150_2_32	967_2_15	20_2_1	907_2_306	304_2_1	440_1_1	42_2_1	1028_1_1874	40_2_1989	7_6_1	123_6_811	71_2_234
1025_2_831	150_2_32	967_2_17	20_2_1	907_2_306	304_2_1	440_1_1	42_2_1	1028_1_1985	40_2_1917	7_6_1	123_6_797	71_2_229
1025_2_868	150_2_42	967_2_12	20_2_1	907_2_311	304_2_1	440_1_1	42_2_1	1028_1_1985	40_2_1855	7_6_1	123_6_790	71_2_232
1025_2_879	150_2_49	967_2_13	20_2_1	907_2_325	304_2_1	440_1_1	42_2_1	1028_1_2001	40_2_1826	7_6_1	123_6_773	71_2_227
1025_2_909	150_2_48	967_2_10	20_2_1	907_2_317	304_2_1	440_1_1	42_2_1	1028_1_2016	40_2_1806	7_6_1	123_6_771	71_2_219
1025_2_913	150_2_50	967_2_8	20_2_1	907_2_300	304_2_1	440_1_1	42_2_1	1028_1_2044	40_2_1773	7_6_1	123_6_754	71_2_217
1025_2_924	150_2_42	967_2_6	20_2_1	907_2_279	304_2_1	440_1_1	42_2_1	1028_1_2013	40_2_1760	7_6_1	123_6_777	71_2_196
1025_2_931	150_2_43	967_2_3	20_2_1	907_2_259	304_2_1	440_1_1	42_2_1	1028_1_1964	40_2_1802	7_6_1	123_6_807	71_2_184
1025_2_950	150_2_45	967_2_1	20_2_1	907_2_246	304_2_1	440_1_1	42_2_1	1028_1_1895	40_2_1768	7_6_1	123_6_810	71_2_166
1025_2_956	150_2_39	20_2_1	907_2_236	440_1_1	42_2_1	1028_1_1899	40_2_1786	7_6_1	123_6_801	71_2_159
1025_2_936	150_2_38	20_2_1	907_2_235	440_1_1	42_2_1	1028_1_1913	40_2_1806	7_6_1	123_6_820	71_2_158
1025_2_905	150_2_39	20_2_1	907_2_215	440_1_1	42_2_1	1028_1_1978	40_2_1810	7_6_1	123_6_819	71_2_154
1025_2_867	150_2_35	20_2_1	907_2_226	440_1_1	42_2_1	1028_1_1964	40_2_1883	7_6_1	123_6_821	71_2_149
1025_2_847	150_2_32	20_2_1	907_2_218	440_1_1	42_2_1	1028_1_1909	40_2_1917	7_6_1	123_6_840	71_2_149
1025_2_848	150_2_36	20_2_1	907_2_213	440_1_1	42_2_1	1028_1_1841	40_2_1957	7_6_1	123_6_874	71_2_154
1025_2_807	150_2_38	20_2_1	907_2_202	440_1_1	42_2_1	1028_1_1837	40_2_1962	7_6_1	123_6_871	71_2_157
1025_2_757	150_2_43	20_2_1	907_2_212	440_1_1	42_2_1	1028_1_1778	40_2_1980	7_6_1	123_6_889	71_2_157
1025_2_748	150_2_46	20_2_1	907_2_212	440_1_1	42_2_1	1028_1_1831	40_2_1998	7_6_1	123_6_863	71_2_152
1025_2_718	150_2_49	20_2_1	907_2_218	440_1_1	42_2_1	1028_1_1804	40_2_2015	7_6_1	123_6_871	71_2_143
1025_2_721	150_2_46	20_2_1	907_2_225	440_1_1	42_2_1	1028_1_1856	40_2_2054	7_6_1	123_6_856	71_2_132
1025_2_724	150_2_44	20_2_1	907_2_226	440_1_1	42_2_1	1028_1_1853	40_2_2082	7_6_1	123_6_830	71_2_136
1025_2_749	150_2_49	20_2_1	907_2_232	440_1_1	42_2_1	1028_1_1912	40_2_2089	7_6_1	123_6_809	71_2_118
1025_2_742	150_2_51	20_2_1	907_2_226	440_1_1	42_2_1	1028_1_1886	40_2_2094	7_6_1	123_6_811	71_2_119
1025_2_755	150_2_58	20_2_1	907_2_244	440_1_1	42_2_1	1028_1_1926	40_2_2056	7_6_1	123_6_806	71_2_118
1025_2_754	150_2_54	20_2_1	907_2_248	440_1_1	42_2_1	1028_1_1889	40_2_2020	7_6_1	123_6_819	71_2_107
1025_2_762	150_2_58	20_2_1	907_2_233	440_1_1	42_2_1	1028_1_1986	40_2_1986	7_6_1	123_6_809	71_2_116
1025_2_771	150_2_61	20_2_1	907_2_243	440_1_1	42_2_1	1028_1_1976	40_2_1929	7_6_1	123_6_829	71_2_131
1025_2_773	150_2_64	20_2_1	907_2_263	440_1_1	42_2_1	1028_1_2034	40_2_1863	7_6_1	123_6_853	71_2_122
1025_2_783	150_2_69	20_2_1	907_2_280	440_1_1	42_2_1	1028_1_2031	40_2_1862	7_6_1	123_6_845	71_2_115
1025_2_786	150_2_72	20_2_1	907_2_309	440_1_1	42_2_1	1028_1_2049	40_2_1783	7_6_1	123_6_839	71_2_120
1025_2_792	150_2_75	20_2_1	907_2_329	440_1_1	42_2_1	1028_1_2037	40_2_1798	7_6_1	123_6_795	71_2_126
1025_2_791	150_2_79	20_2_1	907_2_329	440_1_1	42_2_1	1028_1_2053	40_2_1766	7_6_1	123_6_769	71_2_139
1025_2_810	150_2_79	20_2_1	907_2_345	440_1_1	42_2_1	1028_1_2018	40_2_1782	7_6_1	123_6_759	71_2_139
1025_2_830	150_2_80	20_2_1	907_2_350	440_1_1	42_2_1	1028_1_1972	40_2_1771	7_6_1	123_6_777	71_2_134
1025_2_827	150_2_77	20_2_1	907_2_349	440_1_1	42_2_1	1028_1_1870	40_2_1781	7_6_1	123_6_819	71_2_123
1025_2_844	150_2_79	20_2_1	907_2_353	440_1_1	42_2_1	1028_1_1762	40_2_1799	7_6_1	123_6_824	71_2_120
1025_2_856	150_2_79	20_2_1	907_2_353	440_1_1	42_2_1	1028_1_1630	40_2_1850	7_6_1	123_6_836	71_2_106
1025_2_862	150_2_73	20_2_1	907_2_349	440_1_1	42_2_1	1028_1_1537	40_2_1898	7_6_1	123_6_843	71_2_104
1025_2_841	150_2_64	20_2_1	907_2_346	440_1_1	42_2_1	1028_1_1438	40_2_1948	7_6_1	123_6_862	71_2_91
1025_2_825	150_2_64	20_2_1	907_2_323	440_1_1	42_2_1	1028_1_1476	40_2_1990	7_6_1	123_6_865	71_2_89
1025_2_821	150_2_54	20_2_1	907_2_298	440_1_1	42_2_1	1028_1_1535	40_2_2015	7_6_1	123_6_869	71_2_92
1025_2_820	150_2_51	20_2_1	907_2_273	440_1_1	42_2_1	1028_1_1602	40_2_2087	7_6_1	123_6_873	71_2_91
1025_2_867	150_2_43	20_2_1	907_2_255	440_1_1	42_2_1	1028_1_1656	40_2_2122	7_6_1	123_6_860	71_2_97
1025_2_880	150_2_44	20_2_1	907_2_252	440_1_1	42_2_1	1028_1_1679	40_2_2129	7_6_1	123_6_883	71_2_95
1025_2_893	150_2_47	20_2_1	907_2_230	440_1_1	42_2_1	1028_1_1702	40_2_2137	7_6_1	123_6_880	71_2_88
1025_2_903	150_2_49	20_2_1	907_2_238	440_1_1	42_2_1	1028_1_1695	40_2_2157	7_6_1	123_6_878	71_2_75
1025_2_911	150_2_51	20_2_1	907_2_231	440_1_1	42_2_1	1028_1_1710	40_2_2146	7_6_1	123_6_861	71_2_74
1025_2_933	150_2_47	20_2_1	907_2_220	440_1_1	42_2_1	1028_1_1737	40_2_2148	7_6_1	123_6_840	71_2_75
1025_2_948	150_2_47	20_2_1	907_2_213	440_1_1	42_2_1	1028_1_1812	40_2_2156	7_6_1	123_6_828	71_2_70
1025_2_950	150_2_46	20_2_1	907_2_217	440_1_1	42_2_1	1028_1_1800	40_2_2131	7_6_1	123_6_796	71_2_69
1025_2_947	150_2_45	20_2_1	907_2_207	440_1_1	42_2_1	1028_1_1873	40_2_2094	7_6_1	123_6_780	71_2_67
1025_2_982	150_2_37	20_2_1	907_2_204	440_1_1	42_2_1	1028_1_1862	40_2_2084	7_6_1	123_6_775	71_2_69
1025_2_1006	150_2_34	20_2_1	907_2_214	440_1_1	42_2_1	1028_1_1901	40_2_2005	7_6_1	123_6_762	71_2_60
1025_2_1021	150_2_23	20_2_1	907_2_219	440_1_1	42_2_1	1028_1_1916	40_2_2028	7_6_1	123_6_759	71_2_54
1025_2_1018	150_2_20	20_2_1	907_2_220	440_1_1	42_2_1	1028_1_1906	40_2_1996	7_6_1	123_6_771	71_2_50
1025_2_1011	150_2_19	20_2_1	907_2_232	440_1_1	42_2_1	1028_1_1830	40_2_2013	7_6_1	123_6_790	71_2_49
1025_2_1020	150_2_17	20_2_1	907_2_227	440_1_1	42_2_1	1028_1_1761	40_2_2013	7_6_1	123_6_814	71_2_40
1025_2_1033	150_2_17	20_2_1	907_2_228	440_1_1	42_2_1	1028_1_1652	40_2_2034	7_6_1	123_6_809	71_2_36
1025_2_1006	150_2_17	20_2_1	907_2_232	440_1_1	42_2_1	1028_1_1623	40_2_2031	7_6_1	123_6_809	71_2_37
1025_2_1026	150_2_14	20_2_1	907_2_229	440_1_1	42_2_1	1028_1_1610	40_2_2045	7_6_1	123_6_799	71_2_37
1025_2_1029	150_2_18	20_2_1	907_2_216	440_1_1	42_2_1	1028_1_1600	40_2_2059	7_6_1	123_6_821	71_2_37
1025_2_1044	150_2_21	20_2_1	907_2_224	440_1_1	42_2_1	1028_1_1521	40_2_2067	7_6_1	123_6_819	71_2_36
1025_2_1041	150_2_28	20_2_1	907_2_213	440_1_1	42_2_1	1028_1_1465	40_2_2071	7_6_1	123_6_827	71_2_34
1025_2_1068	150_2_31	20_2_1	907_2_204	440_1_1	42_2_1	1028_1_1448	40_2_2075	7_6_1	123_6_819	71_2_38
1025_2_1064	150_2_36	20_2_1	907_2_191	440_1_1	42_2_1	1028_1_1458	40_2_2059	7_6_1	123_6_817	71_2_42
1025_2_1055	150_2_38	20_2_1	907_2_172	440_1_1	42_2_1	1028_1_1499	40_2_2114	7_6_1	123_6_789	71_2_41
1025_2_1065	150_2_42	20_2_1	907_2_167	440_1_1	42_2_1	1028_1_1553	40_2_2117	7_6_1	123_6_797	71_2_43
1025_2_1028	150_2_44	20_2_1	907_2_172	440_1_1	42_2_1	1028_1_1661	40_2_2137	7_6_1	123_6_787	71_2_47
1025_2_1016	150_2_45	20_2_1	907_2_162	440_1_1	42_2_1	1028_1_1690	40_2_2144	7_6_1	123_6_781	71_2_55
1025_2_981	150_2_40	20_2_1	907_2_158	440_1_1	42_2_1	1028_1_1696	40_2_2187	7_6_1	123_6_805	71_2_60
1025_2_987	150_2_35	20_2_1	907_2_159	440_1_1	42_2_1	1028_1_1746	40_2_2155	7_6_1	123_6_793	71_2_67
1025_2_978	150_2_33	20_2_1	907_2_182	440_1_1	42_2_1	1028_1_1718	40_2_2203	7_6_1	123_6_810	71_2_74
1025_2_988	150_2_36	20_2_1	907_2_194	440_1_1	42_2_1	1028_1_1670	40_2_2192	7_6_1	123_6_803	71_2_82
1025_2_971	150_2_37	20_2_1	907_2_188	440_1_1	42_2_1	1028_1_1625	40_2_2205	7_6_1	123_6_794	71_2_92
1025_2_970	150_2_37	20_2_1	907_2_188	440_1_1	42_2_1	1028_1_1561	40_2_2195	7_6_1	123_6_797	71_2_85
1025_2_977	150_2_35	20_2_1	907_2_188	440_1_1	42_2_1	1028_1_1520	40_2_2174	7_6_1	123_6_778	71_2_90
1025_2_991	150_2_37	20_2_1	907_2_184	440_1_1	42_2_1	1028_1_1492	40_2_2169	7_6_1	123_6_769	71_2_87
1025_2_1007	150_2_33	20_2_1	907_2_190	440_1_1	42_2_1	1028_1_1508	40_2_2134	7_6_1	123_6_781	71_2_87
1025_2_1028	150_2_30	20_2_1	907_2_186	440_1_1	42_2_1	1028_1_1487	40_2_2116	7_6_1	123_6_807	71_2_85
1025_2_1024	150_2_32	20_2_1	907_2_184	440_1_1	42_2_1	1028_1_1548	40_2_2108	7_6_1	123_6_827	71_2_84
1025_2_1061	150_2_31	20_2_1	907_2_185	440_1_1	42_2_1	1028_1_1560	40_2_2071	7_6_1	123_6_828	71_2_91
1025_2_1089	150_2_32	20_2_1	907_2_194	440_1_1	42_2_1	1028_1_1605	40_2_2000	7_6_1	123_6_830	71_2_91
1025_2_1068	150_2_39	20_2_1	907_2_208	440_1_1	42_2_1	1028_1_1662	40_2_2009	7_6_1	123_6_820	71_2_89
1025_2_1101	150_2_43	20_2_1	907_2_204	440_1_1	42_2_1	1028_1_1754	40_2_1972	7_6_1	123_6_808	71_2_99
1025_2_1118	150_2_48	20_2_1	907_2_208	440_1_1	42_2_1	1028_1_1756	40_2_1937	7_6_1	123_6_800	71_2_99
1025_2_1125	150_2_46	20_2_1	907_2_216	440_1_1	42_2_1	1028_1_1836	40_2_1930	7_6_1	123_6_796	71_2_108
1025_2_1128	150_2_48	20_2_1	907_2_217	440_1_1	42_2_1	1028_1_1871	40_2_1891	7_6_1	123_6_782	71_2_103
1025_2_1102	150_2_48	20_2_1	907_2_213	440_1_1	42_2_1	1028_1_1935	40_2_1854	7_6_1	123_6_764	71_2_100
1025_2_1091	150_2_45	20_2_1	907_2_215	440_1_1	42_2_1	1028_1_2000	40_2_1824	7_6_1	123_6_734	71_2_99
1025_2_1072	150_2_51	20_2_1	907_2_218	440_1_1	42_2_1	1028_1_2103	40_2_1820	7_6_1	123_6_713	71_2_101
1025_2_1098	150_2_47	20_2_1	907_2_225	440_1_1	42_2_1	1028_1_2251	40_2_1767	7_6_1	123_6_729	71_2_92
1025_2_1134	150_2_47	20_2_1	907_2_225	440_1_1	42_2_1	1028_1_2320	40_2_1739	7_6_1	123_6_705	71_2_89
1025_2_1136	150_2_50	20_2_1	907_2_225	440_1_1	42_2_1	1028_1_2360	40_2_1698	7_6_1	123_6_727	71_2_80
1025_2_1150	150_2_46	20_2_1	907_2_229	440_1_1	42_2_1	1028_1_2398	40_2_1696	7_6_1	123_6_684	71_2_84
1025_2_1173	150_2_37	20_2_1	907_2_246	440_1_1	42_2_1	1028_1_2324	40_2_1711	7_6_1	123_6_706	71_2_81
1025_2_1185	150_2_37	20_2_1	907_2_249	440_1_1	42_2_1	1028_1_2252	40_2_1689	7_6_1	123_6_726	71_2_89
1025_2_1189	150_2_41	20_2_1	907_2_272	440_1_1	42_2_1	1028_1_2145	40_2_1678	7_6_1	123_6_729	71_2_72
1025_2_1180	150_2_33	20_2_1	907_2_279	440_1_1	42_2_1	1028_1_2084	40_2_1685	7_6_1	123_6_731	71_2_68
1025_2_1208	150_2_34	20_2_1	907_2_295	440_1_1	42_2_1	1028_1_2014	40_2_1654	7_6_1	123_6_751	71_2_53
1025_2_1199	150_2_28	20_2_1	907_2_312	440_1_1	42_2_1	1028_1_2005	40_2_1611	7_6_1	123_6_796	71_2_49
1025_2_1201	150_2_23	20_2_1	907_2_315	440_1_1	42_2_1	1028_1_1910	40_2_1603	7_6_1	123_6_824	71_2_48
1025_2_1220	150_2_23	20_2_1	907_2_314	440_1_1	42_2_1	1028_1_1794	40_2_1612	7_6_1	123_6_844	71_2_42
1025_2_1251	150_2_18	20_2_1	907_2_309	440_1_1	42_2_1	1028_1_1697	40_2_1612	7_6_1	123_6_862	71_2_37
1025_2_1273	150_2_15	20_2_1	907_2_310	440_1_1	42_2_1	1028_1_1643	40_2_1597	7_6_1	123_6_864	71_2_33
1025_2_1279	150_2_19	20_2_1	907_2_305	440_1_1	42_2_1	1028_1_1603	40_2_1610	7_6_1	123_6_872	71_2_30
1025_2_1296	150_2_22	20_2_1	907_2_293	440_1_1	42_2_1	1028_1_1671	40_2_1578	7_6_1	123_6_870	71_2_26
1025_2_1341	150_2_15	20_2_1	907_2_283	440_1_1	42_2_1	1028_1_1675	40_2_1564	7_6_1	123_6_888	71_2_25
1025_2_1346	150_2_15	20_2_1	907_2_256	440_1_1	42_2_1	1028_1_1748	40_2_1551	7_6_1	123_6_885	71_2_23
1025_2_1353	150_2_15	20_2_1	907_2_246	440_1_1	42_2_1	1028_1_1802	40_2_1508	7_6_1	123_6_874	71_2_24
1025_2_1360	150_2_17	20_2_1	907_2_248	440_1_1	42_2_1	1028_1_1947	40_2_1494	7_6_1	123_6_832	71_2_25
1025_2_1393	150_2_11	20_2_1	907_2_257	440_1_1	42_2_1	1028_1_1998	40_2_1487	7_6_1	123_6_825	71_2_30
1025_2_1387	150_2_11	20_2_1	907_2_262	440_1_1	42_2_1	1028_1_2039	40_2_1447	7_6_1	123_6_814	71_2_36
1025_2_1387	150_2_10	20_2_1	907_2_240	440_1_1	42_2_1	1028_1_2041	40_2_1451	7_6_1	123_6_809	71_2_53
1025_2_1389	150_2_7	20_2_1	907_2_242	440_1_1	42_2_1	1028_1_2092	40_2_1445	7_6_1	123_6_814	71_2_61
1025_2_1360	150_2_7	20_2_1	907_2_237	440_1_1	42_2_1	1028_1_2028	40_2_1487	7_6_1	123_6_811	71_2_66
1025_2_1362	150_2_7	20_2_1	907_2_247	440_1_1	42_2_1	1028_1_1944	40_2_1533	7_6_1	123_6_797	71_2_72
1025_2_1362	150_2_10	20_2_1	907_2_254	440_1_1	42_2_1	1028_1_1883	40_2_1565	7_6_1	123_6_778	71_2_67
1025_2_1334	150_2_7	20_2_1	907_2_255	440_1_1	42_2_1	1028_1_1824	40_2_1587	7_6_1	123_6_791	71_2_60
1025_2_1319	150_2_7	20_2_1	907_2_247	440_1_1	42_2_1	1028_1_1831	40_2_1625	7_6_1	123_6_787	71_2_56
1025_2_1301	150_2_7	20_2_1	907_2_241	440_1_1	42_2_1	1028_1_1873	40_2_1646	7_6_1	123_6_834	71_2_58
1025_2_1338	150_2_6	20_2_1	907_2_259	440_1_1	42_2_1	1028_1_1860	40_2_1650	7_6_1	123_6_825	71_2_57
1025_2_1354	150_2_5	20_2_1	907_2_265	440_1_1	42_2_1	1028_1_1897	40_2_1617	7_6_1	123_6_805	71_2_52
1025_2_1299	150_2_5	20_2_1	907_2_279	440_1_1	42_2_1	1028_1_1850	40_2_1631	7_6_1	123_6_807	71_2_49
1025_2_1254	150_2_5	20_2_1	907_2_274	440_1_1	42_2_1	1028_1_1854	40_2_1623	7_6_1	123_6_842	71_2_45
1025_2_1247	150_2_3	20_2_1	907_2_279	440_1_1	42_2_1	1028_1_1876	40_2_1627	7_6_1	123_6_848	71_2_46
1025_2_1234	150_2_1	20_2_1	907_2_288	440_1_1	42_2_1	1028_1_1842	40_2_1649	7_6_1	123_6_877	71_2_49
1025_2_1196	150_2_1	20_2_1	907_2_311	440_1_1	42_2_1	1028_1_1815	40_2_1653	7_6_1	123_6_870	71_2_45
1025_2_1172	150_2_2	20_2_1	907_2_308	440_1_1	42_2_1	1028_1_1818	40_2_1613	7_6_1	123_6_868	71_2_46
1025_2_1160	150_2_2	20_2_1	907_2_316	440_1_1	42_2_1	1028_1_1763	40_2_1636	7_6_1	123_6_883	71_2_44
1025_2_1176	150_2_1	20_2_1	907_2_327	440_1_1	42_2_1	1028_1_1726	40_2_1603	7_6_1	123_6_886	71_2_42
1025_2_1185	20_2_1	907_2_322	440_1_1	42_2_1	1028_1_1721	40_2_1618	7_6_1	123_6_886	71_2_43
1025_2_1187	20_2_1	907_2_317	440_1_1	42_2_1	1028_1_1736	40_2_1631	7_6_1	123_6_880	71_2_42
1025_2_1197	20_2_1	907_2_321	440_1_1	42_2_1	1028_1_1722	40_2_1599	7_6_1	123_6_887	71_2_32
1025_2_1203	20_2_1	907_2_316	440_1_1	42_2_1	1028_1_1745	40_2_1609	7_6_1	123_6_859	71_2_34
1025_2_1247	20_2_1	907_2_309	440_1_1	42_2_1	1028_1_1754	40_2_1609	7_6_1	123_6_860	71_2_29
1025_2_1262	20_2_1	907_2_292	440_1_1	42_2_1	1028_1_1773	40_2_1631	7_6_1	123_6_840	71_2_30
1025_2_1275	20_2_1	907_2_278	440_1_1	42_2_1	1028_1_1826	40_2_1667	7_6_1	123_6_844	71_2_30
1025_2_1277	20_2_1	907_2_273	440_1_1	42_2_1	1028_1_1875	40_2_1693	7_6_1	123_6_850	71_2_30
1025_2_1255	20_2_1	907_2_257	440_1_1	42_2_1	1028_1_1912	40_2_1728	7_6_1	123_6_836	71_2_36
1025_2_1246	20_2_1	907_2_256	440_1_1	42_2_1	1028_1_1972	40_2_1697	7_6_1	123_6_818	71_2_43
1025_2_1243	20_2_1	907_2_241	440_1_1	42_2_1	1028_1_1996	40_2_1684	7_6_1	123_6_825	71_2_45
1025_2_1279	20_2_1	907_2_231	440_1_1	42_2_1	1028_1_1909	40_2_1709	7_6_1	123_6_847	71_2_51
1025_2_1276	20_2_1	907_2_225	440_1_1	42_2_1	1028_1_1867	40_2_1684	7_6_1	123_6_820	71_2_53
1025_2_1248	20_2_1	907_2_222	440_1_1	42_2_1	1028_1_1881	40_2_1687	7_6_1	123_6_796	71_2_57
1025_2_1247	20_2_1	907_2_230	440_1_1	42_2_1	1028_1_1915	40_2_1700	7_6_1	123_6_799	71_2_62
1025_2_1264	20_2_1	907_2_228	440_1_1	42_2_1	1028_1_1935	40_2_1681	7_6_1	123_6_808	71_2_56
1025_2_1246	20_2_1	907_2_231	440_1_1	42_2_1	1028_1_1983	40_2_1686	7_6_1	123_6_812	71_2_69
1025_2_1276	20_2_1	907_2_241	440_1_1	42_2_1	1028_1_2017	40_2_1662	7_6_1	123_6_815	71_2_81
1025_2_1298	20_2_1	907_2_236	440_1_1	42_2_1	1028_1_2032	40_2_1678	7_6_1	123_6_810	71_2_83
1025_2_1288	20_2_1	907_2_243	440_1_1	42_2_1	1028_1_2039	40_2_1672	7_6_1	123_6_822	71_2_87
1025_2_1249	20_2_1	907_2_259	440_1_1	42_2_1	1028_1_1976	40_2_1679	7_6_1	123_6_838	71_2_75
1025_2_1234	20_2_1	907_2_253	440_1_1	42_2_1	1028_1_1970	40_2_1675	7_6_1	123_6_827	71_2_64
1025_2_1227	20_2_1	907_2_236	440_1_1	42_2_1	1028_1_1960	40_2_1696	7_6_1	123_6_856	71_2_58
1025_2_1243	20_2_1	907_2_223	440_1_1	42_2_1	1028_1_1871	40_2_1652	7_6_1	123_6_849	71_2_45
1025_2_1233	20_2_1	907_2_208	440_1_1	42_2_1	1028_1_1858	40_2_1627	7_6_1	123_6_870	71_2_41
1025_2_1265	20_2_1	907_2_206	440_1_1	42_2_1	1028_1_1881	40_2_1616	7_6_1	123_6_855	71_2_44
1025_2_1264	20_2_1	907_2_204	440_1_1	42_2_1	1028_1_1820	40_2_1643	7_6_1	123_6_876	71_2_34
1025_2_1277	20_2_1	907_2_205	440_1_1	42_2_1	1028_1_1865	40_2_1666	7_6_1	123_6_868	71_2_24
1025_2_1295	20_2_1	907_2_213	440_1_1	42_2_1	1028_1_1869	40_2_1671	7_6_1	123_6_868	71_2_28
1025_2_1339	20_2_1	907_2_200	440_1_1	42_2_1	1028_1_1882	40_2_1682	7_6_1	123_6_880	71_2_29
1025_2_1353	20_2_1	907_2_178	440_1_1	42_2_1	1028_1_1853	40_2_1700	7_6_1	123_6_872	71_2_30
1025_2_1364	20_2_1	907_2_164	440_1_1	42_2_1	1028_1_1845	40_2_1701	7_6_1	123_6_847	71_2_33
1025_2_1355	20_2_1	907_2_160	440_1_1	42_2_1	1028_1_1820	40_2_1707	7_6_1	123_6_838	71_2_34
1025_2_1373	20_2_1	907_2_154	440_1_1	42_2_1	1028_1_1839	40_2_1710	7_6_1	123_6_815	71_2_36
1025_2_1370	20_2_1	907_2_148	440_1_1	42_2_1	1028_1_1814	40_2_1679	7_6_1	123_6_793	71_2_38
1025_2_1341	20_2_1	907_2_151	440_1_1	42_2_1	1028_1_1832	40_2_1670	7_6_1	123_6_793	71_2_36
1025_2_1327	20_2_1	907_2_155	440_1_1	42_2_1	1028_1_1908	40_2_1684	7_6_1	123_6_753	71_2_45
1025_2_1349	20_2_1	907_2_160	440_1_1	42_2_1	1028_1_1974	40_2_1694	7_6_1	123_6_750	71_2_50
1025_2_1361	20_2_1	907_2_166	440_1_1	42_2_1	1028_1_2013	40_2_1697	7_6_1	123_6_784	71_2_51
1025_2_1392	20_2_1	907_2_166	440_1_1	42_2_1	1028_1_2018	40_2_1715	7_6_1	123_6_736	71_2_44
1025_2_1387	20_2_1	907_2_176	440_1_1	42_2_1	1028_1_2030	40_2_1706	7_6_1	123_6_743	71_2_44
1025_2_1412	20_2_1	907_2_171	440_1_1	42_2_1	1028_1_1944	40_2_1684	7_6_1	123_6_753	71_2_43
1025_2_1413	20_2_1	907_2_165	440_1_1	42_2_1	1028_1_1860	40_2_1708	7_6_1	123_6_763	71_2_36
1025_2_1432	20_2_1	907_2_180	440_1_1	42_2_1	1028_1_1799	40_2_1696	7_6_1	123_6_789	71_2_36
1025_2_1433	20_2_1	907_2_195	440_1_1	42_2_1	1028_1_1696	40_2_1715	7_6_1	123_6_799	71_2_33
1025_2_1429	20_2_1	907_2_200	440_1_1	42_2_1	1028_1_1650	40_2_1685	7_6_1	123_6_829	71_2_37
1025_2_1427	20_2_1	907_2_213	440_1_1	42_2_1	1028_1_1704	40_2_1657	7_6_1	123_6_833	71_2_32
1025_2_1452	20_2_1	907_2_211	440_1_1	42_2_1	1028_1_1725	40_2_1645	7_6_1	123_6_825	71_2_35
1025_2_1422	20_2_1	907_2_219	440_1_1	42_2_1	1028_1_1794	40_2_1667	7_6_1	123_6_808	71_2_34
1025_2_1440	20_2_1	907_2_216	440_1_1	42_2_1	1028_1_1831	40_2_1662	7_6_1	123_6_806	71_2_26
1025_2_1436	20_2_1	907_2_223	440_1_1	42_2_1	1028_1_1920	40_2_1646	7_6_1	123_6_793	71_2_23
1025_2_1445	20_2_1	907_2_236	440_1_1	42_2_1	1028_1_1949	40_2_1624	7_6_1	123_6_806	71_2_22
1025_2_1462	20_2_1	907_2_248	440_1_1	42_2_1	1028_1_1963	40_2_1583	7_6_1	123_6_835	71_2_31
1025_2_1463	20_2_1	907_2_252	440_1_1	42_2_1	1028_1_1879	40_2_1570	7_6_1	123_6_825	71_2_41
1025_2_1454	20_2_1	907_2_253	440_1_1	42_2_1	1028_1_1823	40_2_1572	7_6_1	123_6_858	71_2_45
1025_2_1413	20_2_1	907_2_224	440_1_1	42_2_1	1028_1_1802	40_2_1579	7_6_1	123_6_874	71_2_53
1025_2_1440	20_2_1	907_2_217	440_1_1	42_2_1	1028_1_1752	40_2_1606	7_6_1	123_6_854	71_2_50
1025_2_1404	20_2_1	907_2_201	440_1_1	42_2_1	1028_1_1755	40_2_1613	7_6_1	123_6_834	71_2_39
1025_2_1435	20_2_1	907_2_188	440_1_1	42_2_1	1028_1_1727	40_2_1647	7_6_1	123_6_815	71_2_37
1025_2_1418	20_2_1	907_2_170	440_1_1	42_2_1	1028_1_1790	40_2_1651	7_6_1	123_6_804	71_2_42
1025_2_1383	20_2_1	907_2_168	440_1_1	42_2_1	1028_1_1894	40_2_1646	7_6_1	123_6_797	71_2_46
1025_2_1370	20_2_1	907_2_148	440_1_1	42_2_1	1028_1_2026	40_2_1630	7_6_1	123_6_791	71_2_51
1025_2_1379	20_2_1	907_2_142	440_1_1	42_2_1	1028_1_2065	40_2_1675	7_6_1	123_6_778	71_2_52
1025_2_1410	20_2_1	907_2_136	440_1_1	42_2_1	1028_1_2128	40_2_1651	7_6_1	123_6_800	71_2_48
1025_2_1405	20_2_1	907_2_128	440_1_1	42_2_1	1028_1_2152	40_2_1624	7_6_1	123_6_798	71_2_45
1025_2_1429	20_2_1	907_2_112	440_1_1	42_2_1	1028_1_2190	40_2_1596	7_6_1	123_6_797	71_2_50
1025_2_1438	20_2_1	907_2_104	440_1_1	42_2_1	1028_1_2182	40_2_1564	7_6_1	123_6_788	71_2_47
1025_2_1463	20_2_1	907_2_102	440_1_1	42_2_1	1028_1_2201	40_2_1544	7_6_1	123_6_800	71_2_47
1025_2_1458	20_2_1	907_2_98	440_1_1	42_2_1	1028_1_2189	40_2_1556	7_6_1	123_6_799	71_2_44
1025_2_1456	20_2_1	907_2_99	440_1_1	42_2_1	1028_1_2177	40_2_1548	7_6_1	123_6_771	71_2_41
1025_2_1456	20_2_1	907_2_108	440_1_1	42_2_1	1028_1_2068	40_2_1584	7_6_1	123_6_779	71_2_43
1025_2_1456	20_2_1	907_2_111	440_1_1	42_2_1	1028_1_1955	40_2_1590	7_6_1	123_6_763	71_2_45
1025_2_1442	20_2_1	907_2_114	440_1_1	42_2_1	1028_1_1878	40_2_1598	7_6_1	123_6_734	71_2_42
1025_2_1435	20_2_1	907_2_119	440_1_1	42_2_1	1028_1_1798	40_2_1611	7_6_1	123_6_732	71_2_44
1025_2_1421	20_2_1	907_2_120	440_1_1	42_2_1	1028_1_1789	40_2_1600	7_6_1	123_6_759	71_2_46
1025_2_1427	20_2_1	907_2_132	440_1_1	42_2_1	1028_1_1765	40_2_1562	7_6_1	123_6_785	71_2_50
1025_2_1412	20_2_1	907_2_132	440_1_1	42_2_1	1028_1_1801	40_2_1513	7_6_1	123_6_818	71_2_45
1025_2_1433	20_2_1	907_2_150	440_1_1	42_2_1	1028_1_1768	40_2_1465	7_6_1	123_6_809	71_2_47
1025_2_1422	20_2_1	907_2_158	440_1_1	42_2_1	1028_1_1840	40_2_1449	7_6_1	123_6_847	71_2_56
1025_2_1438	20_2_1	907_2_168	440_1_1	42_2_1	1028_1_1892	40_2_1413	7_6_1	123_6_820	71_2_55
1025_2_1428	20_2_1	907_2_177	440_1_1	42_2_1	1028_1_2006	40_2_1390	7_6_1	123_6_815	71_2_57
1025_2_1437	20_2_1	907_2_188	440_1_1	42_2_1	1028_1_2038	40_2_1383	7_6_1	123_6_840	71_2_69
1025_2_1426	20_2_1	907_2_194	440_1_1	42_2_1	1028_1_2068	40_2_1407	7_6_1	123_6_845	71_2_70
1025_2_1417	20_2_1	907_2_213	440_1_1	42_2_1	1028_1_2091	40_2_1401	7_6_1	123_6_836	71_2_79
1025_2_1361	20_2_1	907_2_203	440_1_1	42_2_1	1028_1_2203	40_2_1410	7_6_1	123_6_838	71_2_79
1025_2_1365	20_2_1	907_2_192	440_1_1	42_2_1	1028_1_2162	40_2_1400	7_6_1	123_6_821	71_2_89
1025_2_1388	20_2_1	907_2_190	440_1_1	42_2_1	1028_1_2179	40_2_1391	7_6_1	123_6_838	71_2_92
1025_2_1363	20_2_1	907_2_188	440_1_1	42_2_1	1028_1_2118	40_2_1435	7_6_1	123_6_827	71_2_98
1025_2_1356	20_2_1	907_2_188	440_1_1	42_2_1	1028_1_2031	40_2_1442	7_6_1	123_6_826	71_2_110
1025_2_1369	20_2_1	907_2_187	440_1_1	42_2_1	1028_1_1849	40_2_1458	7_6_1	123_6_828	71_2_131
1025_2_1393	20_2_1	907_2_174	440_1_1	42_2_1	1028_1_1644	40_2_1456	7_6_1	123_6_824	71_2_143
1025_2_1406	20_2_1	907_2_176	440_1_1	42_2_1	1028_1_1416	40_2_1498	7_6_1	123_6_833	71_2_155
1025_2_1455	20_2_1	907_2_147	440_1_1	42_2_1	1028_1_1305	40_2_1502	7_6_1	123_6_853	71_2_163
1025_2_1454	20_2_1	907_2_144	440_1_1	42_2_1	1028_1_1210	40_2_1555	7_6_1	123_6_849	71_2_172
1025_2_1486	20_2_1	907_2_128	440_1_1	42_2_1	1028_1_1194	40_2_1572	7_6_1	123_6_857	71_2_183
1025_2_1504	20_2_1	907_2_131	440_1_1	42_2_1	1028_1_1217	40_2_1577	7_6_1	123_6_874	71_2_187
1025_2_1538	20_2_1	907_2_142	440_1_1	42_2_1	1028_1_1303	40_2_1558	7_6_1	123_6_872	71_2_207
1025_2_1535	20_2_1	907_2_142	440_1_1	42_2_1	1028_1_1374	40_2_1604	7_6_1	123_6_865	71_2_206
1025_2_1533	20_2_1	907_2_150	440_1_1	42_2_1	1028_1_1434	40_2_1586	7_6_1	123_6_863	71_2_216
1025_2_1497	20_2_1	907_2_151	440_1_1	42_2_1	1028_1_1549	40_2_1546	7_6_1	123_6_829	71_2_220
1025_2_1495	20_2_1	907_2_149	440_1_1	42_2_1	1028_1_1599	40_2_1545	7_6_1	123_6_816	71_2_234
1025_2_1461	20_2_1	907_2_142	440_1_1	42_2_1	1028_1_1716	40_2_1562	7_6_1	123_6_807	71_2_222
1025_2_1466	20_2_1	907_2_158	440_1_1	42_2_1	1028_1_1744	40_2_1566	7_6_1	123_6_791	71_2_209
1025_2_1452	20_2_1	907_2_164	440_1_1	42_2_1	1028_1_1886	40_2_1584	7_6_1	123_6_775	71_2_191
1025_2_1452	20_2_1	907_2_161	440_1_1	42_2_1	1028_1_1929	40_2_1595	7_6_1	123_6_791	71_2_174
1025_2_1472	20_2_1	907_2_167	440_1_1	42_2_1	1028_1_2026	40_2_1567	7_6_1	123_6_776	71_2_165
1025_2_1482	20_2_1	907_2_180	440_1_1	42_2_1	1028_1_2069	40_2_1538	7_6_1	123_6_777	71_2_143
1025_2_1455	20_2_1	907_2_194	440_1_1	42_2_1	1028_1_2102	40_2_1570	7_6_1	123_6_768	71_2_116
1025_2_1444	20_2_1	907_2_197	440_1_1	42_2_1	1028_1_2103	40_2_1568	7_6_1	123_6_773	71_2_109
1025_2_1425	20_2_1	907_2_198	440_1_1	42_2_1	1028_1_2086	40_2_1566	7_6_1	123_6_755	71_2_106
1025_2_1449	20_2_1	907_2_203	440_1_1	42_2_1	1028_1_1989	40_2_1601	7_6_1	123_6_752	71_2_87
1025_2_1473	20_2_1	907_2_211	440_1_1	42_2_1	1028_1_1951	40_2_1616	7_6_1	123_6_763	71_2_75
1025_2_1432	20_2_1	907_2_226	440_1_1	42_2_1	1028_1_1858	40_2_1648	7_6_1	123_6_756	71_2_65
1025_2_1412	20_2_1	907_2_248	440_1_1	42_2_1	1028_1_1756	40_2_1640	7_6_1	123_6_792	71_2_64
1025_2_1425	20_2_1	907_2_250	440_1_1	42_2_1	1028_1_1660	40_2_1653	7_6_1	123_6_794	71_2_66
1025_2_1402	20_2_1	907_2_259	440_1_1	42_2_1	1028_1_1670	40_2_1650	7_6_1	123_6_785	71_2_62
1025_2_1369	20_2_1	907_2_252	440_1_1	42_2_1	1028_1_1670	40_2_1590	7_6_1	123_6_821	71_2_58
1025_2_1354	20_2_1	907_2_251	440_1_1	42_2_1	1028_1_1802	40_2_1562	7_6_1	123_6_835	71_2_50
1025_2_1344	20_2_1	907_2_235	440_1_1	42_2_1	1028_1_1939	40_2_1562	7_6_1	123_6_809	71_2_46
1025_2_1324	20_2_1	907_2_235	440_1_1	42_2_1	1028_1_2058	40_2_1575	7_6_1	123_6_807	71_2_52
1025_2_1303	20_2_1	907_2_237	440_1_1	42_2_1	1028_1_2062	40_2_1584	7_6_1	123_6_811	71_2_58
1025_2_1292	20_2_1	907_2_251	440_1_1	42_2_1	1028_1_2045	40_2_1567	7_6_1	123_6_800	71_2_63
1025_2_1290	20_2_1	907_2_272	440_1_1	42_2_1	1028_1_1957	40_2_1590	7_6_1	123_6_787	71_2_68
1025_2_1277	20_2_1	907_2_268	440_1_1	42_2_1	1028_1_1867	40_2_1579	7_6_1	123_6_784	71_2_73
1025_2_1285	20_2_1	907_2_286	440_1_1	42_2_1	1028_1_1766	40_2_1553	7_6_1	123_6_788	71_2_81
1025_2_1264	20_2_1	907_2_284	440_1_1	42_2_1	1028_1_1704	40_2_1571	7_6_1	123_6_796	71_2_80
1025_2_1270	20_2_1	907_2_280	440_1_1	42_2_1	1028_1_1629	40_2_1547	7_6_1	123_6_805	71_2_82
1025_2_1280	20_2_1	907_2_282	440_1_1	42_2_1	1028_1_1568	40_2_1553	7_6_1	123_6_814	71_2_86
1025_2_1280	20_2_1	907_2_273	440_1_1	42_2_1	1028_1_1571	40_2_1549	7_6_1	123_6_807	71_2_87
1025_2_1277	20_2_1	907_2_266	440_1_1	42_2_1	1028_1_1632	40_2_1570	7_6_1	123_6_814	71_2_77
1025_2_1269	20_2_1	907_2_272	440_1_1	42_2_1	1028_1_1671	40_2_1577	7_6_1	123_6_812	71_2_79
1025_2_1308	20_2_1	907_2_276	440_1_1	42_2_1	1028_1_1750	40_2_1578	7_6_1	123_6_826	71_2_85
1025_2_1310	20_2_1	907_2_285	440_1_1	42_2_1	1028_1_1786	40_2_1640	7_6_1	123_6_830	71_2_94
1025_2_1306	20_2_1	907_2_290	440_1_1	42_2_1	1028_1_1804	40_2_1673	7_6_1	123_6_790	71_2_84
1025_2_1284	20_2_1	907_2_296	440_1_1	42_2_1	1028_1_1902	40_2_1665	7_6_1	123_6_798	71_2_75
1025_2_1242	20_2_1	907_2_304	440_1_1	42_2_1	1028_1_1943	40_2_1677	7_6_1	123_6_809	71_2_71
1025_2_1185	20_2_1	907_2_309	440_1_1	42_2_1	1028_1_1993	40_2_1685	7_6_1	123_6_805	71_2_73
1025_2_1172	20_2_1	907_2_301	440_1_1	42_2_1	1028_1_1965	40_2_1723	7_6_1	123_6_818	71_2_70
1025_2_1156	20_2_1	907_2_292	440_1_1	42_2_1	1028_1_1952	40_2_1740	7_6_1	123_6_820	71_2_80
1025_2_1136	20_2_1	907_2_293	440_1_1	42_2_1	1028_1_1923	40_2_1733	7_6_1	123_6_814	71_2_86
1025_2_1137	20_2_1	907_2_281	440_1_1	42_2_1	1028_1_1854	40_2_1730	7_6_1	123_6_813	71_2_95
1025_2_1156	20_2_1	907_2_288	440_1_1	42_2_1	1028_1_1778	40_2_1719	7_6_1	123_6_823	71_2_113
1025_2_1161	20_2_1	907_2_286	440_1_1	42_2_1	1028_1_1719	40_2_1753	7_6_1	123_6_803	71_2_113
1025_2_1153	20_2_1	907_2_286	440_1_1	42_2_1	1028_1_1627	40_2_1762	7_6_1	123_6_839	71_2_115
1025_2_1155	20_2_1	907_2_296	440_1_1	42_2_1	1028_1_1558	40_2_1754	7_6_1	123_6_851	71_2_112
1025_2_1164	20_2_1	907_2_311	440_1_1	42_2_1	1028_1_1477	40_2_1763	7_6_1	123_6_852	71_2_104
1025_2_1157	20_2_1	907_2_339	440_1_1	42_2_1	1028_1_1419	40_2_1773	7_6_1	123_6_863	71_2_107
1025_2_1172	20_2_1	907_2_340	440_1_1	42_2_1	1028_1_1391	40_2_1748	7_6_1	123_6_851	71_2_113
1025_2_1170	20_2_1	907_2_362	440_1_1	42_2_1	1028_1_1348	40_2_1770	7_6_1	123_6_867	71_2_117
1025_2_1175	20_2_1	907_2_356	440_1_1	42_2_1	1028_1_1312	40_2_1802	7_6_1	123_6_864	71_2_131
1025_2_1202	20_2_1	907_2_369	440_1_1	42_2_1	1028_1_1370	40_2_1813	7_6_1	123_6_846	71_2_134
1025_2_1192	20_2_1	907_2_385	440_1_1	42_2_1	1028_1_1369	40_2_1803	7_6_1	123_6_862	71_2_137
1025_2_1210	20_2_1	907_2_388	440_1_1	42_2_1	1028_1_1445	40_2_1783	7_6_1	123_6_836	71_2_122
1025_2_1208	20_2_1	907_2_392	440_1_1	42_2_1	1028_1_1585	40_2_1773	7_6_1	123_6_836	71_2_118
1025_2_1245	20_2_1	907_2_380	440_1_1	42_2_1	1028_1_1678	40_2_1792	7_6_1	123_6_836	71_2_102
1025_2_1235	20_2_1	907_2_383	440_1_1	42_2_1	1028_1_1774	40_2_1764	7_6_1	123_6_834	71_2_103
1025_2_1215	20_2_1	907_2_369	440_1_1	42_2_1	1028_1_1789	40_2_1731	7_6_1	123_6_827	71_2_96
1025_2_1225	20_2_1	907_2_346	440_1_1	42_2_1	1028_1_1789	40_2_1725	7_6_1	123_6_832	71_2_103
1025_2_1228	20_2_1	907_2_315	440_1_1	42_2_1	1028_1_1790	40_2_1706	7_6_1	123_6_838	71_2_101
1025_2_1252	20_2_1	907_2_299	440_1_1	42_2_1	1028_1_1777	40_2_1686	7_6_1	123_6_844	71_2_102
1025_2_1295	20_2_1	907_2_264	440_1_1	42_2_1	1028_1_1772	40_2_1652	7_6_1	123_6_847	71_2_94
1025_2_1273	20_2_1	907_2_249	440_1_1	42_2_1	1028_1_1725	40_2_1677	7_6_1	123_6_868	71_2_104
1025_2_1302	20_2_1	907_2_228	440_1_1	42_2_1	1028_1_1753	40_2_1633	7_6_1	123_6_871	71_2_101
1025_2_1330	20_2_1	907_2_229	440_1_1	42_2_1	1028_1_1723	40_2_1612	7_6_1	123_6_898	71_2_109
1025_2_1349	20_2_1	907_2_231	440_1_1	42_2_1	1028_1_1725	40_2_1592	7_6_1	123_6_899	71_2_108
1025_2_1411	20_2_1	907_2_231	440_1_1	42_2_1	1028_1_1664	40_2_1556	7_6_1	123_6_902	71_2_99
1025_2_1379	20_2_1	907_2_231	440_1_1	42_2_1	1028_1_1660	40_2_1524	7_6_1	123_6_896	71_2_93
1025_2_1380	20_2_1	907_2_236	440_1_1	42_2_1	1028_1_1617	40_2_1563	7_6_1	123_6_924	71_2_86
1025_2_1342	20_2_1	907_2_230	440_1_1	42_2_1	1028_1_1682	40_2_1562	7_6_1	123_6_928	71_2_94
1025_2_1357	20_2_1	907_2_231	440_1_1	42_2_1	1028_1_1753	40_2_1585	7_6_1	123_6_893	71_2_100
1025_2_1365	20_2_1	907_2_216	440_1_1	42_2_1	1028_1_1856	40_2_1565	7_6_1	123_6_847	71_2_109
1025_2_1387	20_2_1	907_2_208	440_1_1	42_2_1	1028_1_1897	40_2_1591	7_6_1	123_6_819	71_2_94
1025_2_1343	20_2_1	907_2_210	440_1_1	42_2_1	1028_1_1971	40_2_1622	7_6_1	123_6_759	71_2_94
1025_2_1344	20_2_1	907_2_237	440_1_1	42_2_1	1028_1_2006	40_2_1659	7_6_1	123_6_732	71_2_87
1025_2_1282	20_2_1	907_2_256	440_1_1	42_2_1	1028_1_2123	40_2_1631	7_6_1	123_6_725	71_2_94
1025_2_1242	20_2_1	907_2_275	440_1_1	42_2_1	1028_1_2105	40_2_1639	7_6_1	123_6_729	71_2_81
1025_2_1200	20_2_1	907_2_288	440_1_1	42_2_1	1028_1_2177	40_2_1650	7_6_1	123_6_720	71_2_81
1025_2_1163	20_2_1	907_2_296	440_1_1	42_2_1	1028_1_2124	40_2_1648	7_6_1	123_6_727	71_2_70
1025_2_1145	20_2_1	907_2_309	440_1_1	42_2_1	1028_1_2056	40_2_1666	7_6_1	123_6_755	71_2_71
1025_2_1108	20_2_1	907_2_334	440_1_1	42_2_1	1028_1_1960	40_2_1656	7_6_1	123_6_778	71_2_84
1025_2_1064	20_2_1	907_2_343	440_1_1	42_2_1	1028_1_1882	40_2_1675	7_6_1	123_6_783	71_2_83
1025_2_1039	20_2_1	907_2_361	440_1_1	42_2_1	1028_1_1815	40_2_1659	7_6_1	123_6_818	71_2_79
1025_2_1019	20_2_1	907_2_378	440_1_1	42_2_1	1028_1_1788	40_2_1680	7_6_1	123_6_841	71_2_77
1025_2_1035	20_2_1	907_2_372	440_1_1	42_2_1	1028_1_1770	40_2_1644	7_6_1	123_6_846	71_2_82
1025_2_1027	20_2_1	907_2_394	440_1_1	42_2_1	1028_1_1799	40_2_1621	7_6_1	123_6_826	71_2_94
1025_2_1074	20_2_1	907_2_392	440_1_1	42_2_1	1028_1_1812	40_2_1550	7_6_1	123_6_808	71_2_105
1025_2_1076	20_2_1	907_2_391	440_1_1	42_2_1	1028_1_1833	40_2_1520	7_6_1	123_6_826	71_2_112
1025_2_1132	20_2_1	907_2_393	440_1_1	42_2_1	1028_1_1820	40_2_1489	7_6_1	123_6_833	71_2_118
1025_2_1177	20_2_1	907_2_365	440_1_1	42_2_1	1028_1_1836	40_2_1492	7_6_1	123_6_864	71_2_116
1025_2_1246	20_2_1	907_2_342	440_1_1	42_2_1	1028_1_1783	40_2_1480	7_6_1	123_6_884	71_2_119
1025_2_1277	20_2_1	907_2_312	440_1_1	42_2_1	1028_1_1790	40_2_1453	7_6_1	123_6_897	71_2_124
1025_2_1316	20_2_1	907_2_325	440_1_1	42_2_1	1028_1_1743	40_2_1423	7_6_1	123_6_888	71_2_115
1025_2_1313	20_2_1	907_2_285	440_1_1	42_2_1	1028_1_1776	40_2_1413	7_6_1	123_6_886	71_2_122
1025_2_1354	20_2_1	907_2_294	440_1_1	42_2_1	1028_1_1832	40_2_1387	7_6_1	123_6_890	71_2_116
1025_2_1367	20_2_1	907_2_282	440_1_1	42_2_1	1028_1_1829	40_2_1410	7_6_1	123_6_867	71_2_124
1025_2_1396	20_2_1	907_2_290	440_1_1	42_2_1	1028_1_1860	40_2_1438	7_6_1	123_6_887	71_2_111
1025_2_1363	20_2_1	907_2_294	440_1_1	42_2_1	1028_1_1949	40_2_1450	7_6_1	123_6_852	71_2_105
1025_2_1357	20_2_1	907_2_289	440_1_1	42_2_1	1028_1_1976	40_2_1474	7_6_1	123_6_841	71_2_111
1025_2_1351	20_2_1	907_2_281	440_1_1	42_2_1	1028_1_1963	40_2_1503	7_6_1	123_6_815	71_2_105
1025_2_1346	20_2_1	907_2_285	440_1_1	42_2_1	1028_1_1930	40_2_1524	7_6_1	123_6_818	71_2_102
1025_2_1369	20_2_1	907_2_291	440_1_1	42_2_1	1028_1_1853	40_2_1544	7_6_1	123_6_824	71_2_97
1025_2_1373	20_2_1	907_2_277	440_1_1	42_2_1	1028_1_1717	40_2_1547	7_6_1	123_6_825	71_2_96
1025_2_1400	20_2_1	907_2_277	440_1_1	42_2_1	1028_1_1686	40_2_1577	7_6_1	123_6_833	71_2_92
1025_2_1415	20_2_1	907_2_267	440_1_1	42_2_1	1028_1_1543	40_2_1594	7_6_1	123_6_869	71_2_90
1025_2_1435	20_2_1	907_2_278	440_1_1	42_2_1	1028_1_1473	40_2_1601	7_6_1	123_6_859	71_2_80
1025_2_1435	20_2_1	907_2_300	440_1_1	42_2_1	1028_1_1412	40_2_1613	7_6_1	123_6_856	71_2_83
1025_2_1433	20_2_1	907_2_300	440_1_1	42_2_1	1028_1_1392	40_2_1617	7_6_1	123_6_834	71_2_85
1025_2_1464	20_2_1	907_2_303	440_1_1	42_2_1	1028_1_1387	40_2_1627	7_6_1	123_6_827	71_2_83
1025_2_1484	20_2_1	907_2_314	440_1_1	42_2_1	1028_1_1404	40_2_1641	7_6_1	123_6_828	71_2_82
1025_2_1507	20_2_1	907_2_326	440_1_1	42_2_1	1028_1_1408	40_2_1629	7_6_1	123_6_842	71_2_83
1025_2_1529	20_2_1	907_2_326	440_1_1	42_2_1	1028_1_1467	40_2_1595	7_6_1	123_6_867	71_2_79
1025_2_1542	20_2_1	907_2_328	440_1_1	42_2_1	1028_1_1473	40_2_1589	7_6_1	123_6_886	71_2_79
1025_2_1560	20_2_1	907_2_319	440_1_1	42_2_1	1028_1_1540	40_2_1551	7_6_1	123_6_889	71_2_74
1025_2_1567	20_2_1	907_2_302	440_1_1	42_2_1	1028_1_1619	40_2_1530	7_6_1	123_6_900	71_2_73
1025_2_1597	20_2_1	907_2_301	440_1_1	42_2_1	1028_1_1772	40_2_1482	7_6_1	123_6_874	71_2_87
1025_2_1575	20_2_1	907_2_290	440_1_1	42_2_1	1028_1_1891	40_2_1463	7_6_1	123_6_844	71_2_91
1025_2_1586	20_2_1	907_2_272	440_1_1	42_2_1	1028_1_1943	40_2_1463	7_6_1	123_6_848	71_2_95
1025_2_1598	20_2_1	907_2_237	440_1_1	42_2_1	1028_1_1992	40_2_1472	7_6_1	123_6_844	71_2_96
1025_2_1558	20_2_1	907_2_215	440_1_1	42_2_1	1028_1_2038	40_2_1446	7_6_1	123_6_827	71_2_96
1025_2_1564	20_2_1	907_2_207	440_1_1	42_2_1	1028_1_1985	40_2_1434	7_6_1	123_6_841	71_2_101
1025_2_1571	20_2_1	907_2_201	440_1_1	42_2_1	1028_1_1907	40_2_1438	7_6_1	123_6_841	71_2_102
1025_2_1559	20_2_1	907_2_206	440_1_1	42_2_1	1028_1_1851	40_2_1453	7_6_1	123_6_820	71_2_96
1025_2_1538	20_2_1	907_2_199	440_1_1	42_2_1	1028_1_1740	40_2_1473	7_6_1	123_6_827	71_2_95
1025_2_1486	20_2_1	907_2_215	440_1_1	42_2_1	1028_1_1681	40_2_1491	7_6_1	123_6_799	71_2_95
1025_2_1473	20_2_1	907_2_222	440_1_1	42_2_1	1028_1_1603	40_2_1500	7_6_1	123_6_798	71_2_94
1025_2_1474	20_2_1	907_2_232	440_1_1	42_2_1	1028_1_1555	40_2_1529	7_6_1	123_6_815	71_2_95
1025_2_1434	20_2_1	907_2_252	440_1_1	42_2_1	1028_1_1568	40_2_1555	7_6_1	123_6_818	71_2_97
1025_2_1409	20_2_1	907_2_287	440_1_1	42_2_1	1028_1_1510	40_2_1574	7_6_1	123_6_852	71_2_98
1025_2_1410	20_2_1	907_2_308	440_1_1	42_2_1	1028_1_1592	40_2_1579	7_6_1	123_6_840	71_2_88
1025_2_1405	20_2_1	907_2_307	440_1_1	42_2_1	1028_1_1625	40_2_1543	7_6_1	123_6_857	71_2_79
1025_2_1436	20_2_1	907_2_316	440_1_1	42_2_1	1028_1_1702	40_2_1487	7_6_1	123_6_845	71_2_69
1025_2_1458	20_2_1	907_2_328	440_1_1	42_2_1	1028_1_1694	40_2_1468	7_6_1	123_6_871	71_2_63
1025_2_1498	20_2_1	907_2_315	440_1_1	42_2_1	1028_1_1797	40_2_1413	7_6_1	123_6_865	71_2_53
1025_2_1541	20_2_1	907_2_332	440_1_1	42_2_1	1028_1_1822	40_2_1392	7_6_1	123_6_876	71_2_44
1025_2_1577	20_2_1	907_2_318	440_1_1	42_2_1	1028_1_1864	40_2_1332	7_6_1	123_6_880	71_2_47
1025_2_1629	20_2_1	907_2_314	440_1_1	42_2_1	1028_1_1819	40_2_1342	7_6_1	123_6_868	71_2_41
1025_2_1648	20_2_1	907_2_319	440_1_1	42_2_1	1028_1_1832	40_2_1305	7_6_1	123_6_837	71_2_46
1025_2_1647	20_2_1	907_2_327	440_1_1	42_2_1	1028_1_1738	40_2_1332	7_6_1	123_6_851	71_2_51
1025_2_1674	20_2_1	907_2_355	440_1_1	42_2_1	1028_1_1703	40_2_1326	7_6_1	123_6_811	71_2_45
1025_2_1672	20_2_1	907_2_358	440_1_1	42_2_1	1028_1_1611	40_2_1331	7_6_1	123_6_824	71_2_44
1025_2_1683	20_2_1	907_2_370	440_1_1	42_2_1	1028_1_1482	40_2_1327	7_6_1	123_6_851	71_2_37
1025_2_1677	20_2_1	907_2_373	440_1_1	42_2_1	1028_1_1379	40_2_1315	7_6_1	123_6_856	71_2_37
1025_2_1736	20_2_1	907_2_385	440_1_1	42_2_1	1028_1_1358	40_2_1326	7_6_1	123_6_830	71_2_38
1025_2_1797	20_2_1	907_2_367	440_1_1	42_2_1	1028_1_1349	40_2_1311	7_6_1	123_6_814	71_2_40
1025_2_1825	20_2_1	907_2_358	440_1_1	42_2_1	1028_1_1369	40_2_1332	7_6_1	123_6_798	71_2_45
1025_2_1820	20_2_1	907_2_304	440_1_1	42_2_1	1028_1_1416	40_2_1330	7_6_1	123_6_835	71_2_45
1025_2_1812	20_2_1	907_2_286	440_1_1	42_2_1	1028_1_1504	40_2_1320	7_6_1	123_6_821	71_2_43
1025_2_1806	20_2_1	907_2_266	440_1_1	42_2_1	1028_1_1599	40_2_1330	7_6_1	123_6_826	71_2_51
1025_2_1826	20_2_1	907_2_260	440_1_1	42_2_1	1028_1_1679	40_2_1349	7_6_1	123_6_799	71_2_54
1025_2_1827	20_2_1	907_2_264	440_1_1	42_2_1	1028_1_1763	40_2_1336	7_6_1	123_6_817	71_2_55
1025_2_1825	20_2_1	907_2_260	440_1_1	42_2_1	1028_1_1933	40_2_1280	7_6_1	123_6_827	71_2_60
1025_2_1876	20_2_1	907_2_261	440_1_1	42_2_1	1028_1_2038	40_2_1218	7_6_1	123_6_805	71_2_59
1025_2_1889	20_2_1	907_2_262	440_1_1	42_2_1	1028_1_2064	40_2_1211	7_6_1	123_6_771	71_2_54
1025_2_1867	20_2_1	907_2_269	440_1_1	42_2_1	1028_1_2074	40_2_1216	7_6_1	123_6_763	71_2_55
1025_2_1837	20_2_1	907_2_283	440_1_1	42_2_1	1028_1_2037	40_2_1164	7_6_1	123_6_770	71_2_50
1025_2_1827	20_2_1	907_2_279	440_1_1	42_2_1	1028_1_1945	40_2_1126	7_6_1	123_6_786	71_2_48
1025_2_1818	20_2_1	907_2_279	440_1_1	42_2_1	1028_1_1843	40_2_1079	7_6_1	123_6_778	71_2_48
1025_2_1837	20_2_1	907_2_292	440_1_1	42_2_1	1028_1_1719	40_2_1057	7_6_1	123_6_780	71_2_46
1025_2_1871	20_2_1	907_2_288	440_1_1	42_2_1	1028_1_1665	40_2_1048	7_6_1	123_6_796	71_2_45
1025_2_1840	20_2_1	907_2_312	440_1_1	42_2_1	1028_1_1624	40_2_1074	7_6_1	123_6_824	71_2_48
1025_2_1904	20_2_1	907_2_317	440_1_1	42_2_1	1028_1_1563	40_2_1041	7_6_1	123_6_825	71_2_49
1025_2_1869	20_2_1	907_2_326	440_1_1	42_2_1	1028_1_1627	40_2_1036	7_6_1	123_6_816	71_2_52
1025_2_1896	20_2_1	907_2_330	440_1_1	42_2_1	1028_1_1669	40_2_1004	7_6_1	123_6_818	71_2_66
1025_2_1863	20_2_1	907_2_332	440_1_1	42_2_1	1028_1_1817	40_2_997	7_6_1	123_6_813	71_2_74
1025_2_1853	20_2_1	907_2_348	440_1_1	42_2_1	1028_1_1856	40_2_992	7_6_1	123_6_808	71_2_79
1025_2_1876	20_2_1	907_2_332	440_1_1	42_2_1	1028_1_2007	40_2_996	7_6_1	123_6_785	71_2_76
1025_2_1892	20_2_1	907_2_356	440_1_1	42_2_1	1028_1_1991	40_2_993	7_6_1	123_6_806	71_2_69
1025_2_1882	20_2_1	907_2_357	440_1_1	42_2_1	1028_1_2051	40_2_1007	7_6_1	123_6_814	71_2_57
1025_2_1930	20_2_1	907_2_375	440_1_1	42_2_1	1028_1_1952	40_2_998	7_6_1	123_6_811	71_2_55
1025_2_1865	20_2_1	907_2_370	440_1_1	42_2_1	1028_1_1962	40_2_984	7_6_1	123_6_802	71_2_54
1025_2_1869	20_2_1	907_2_367	440_1_1	42_2_1	1028_1_1823	40_2_983	7_6_1	123_6_819	71_2_54
1025_2_1838	20_2_1	907_2_359	440_1_1	42_2_1	1028_1_1884	40_2_984	7_6_1	123_6_788	71_2_47
1025_2_1817	20_2_1	907_2_347	440_1_1	42_2_1	1028_1_1897	40_2_990	7_6_1	123_6_809	71_2_50
1025_2_1756	20_2_1	907_2_321	440_1_1	42_2_1	1028_1_1974	40_2_992	7_6_1	123_6_810	71_2_46
1025_2_1774	20_2_1	907_2_326	440_1_1	42_2_1	1028_1_1892	40_2_1041	7_6_1	123_6_833	71_2_44
1025_2_1742	20_2_1	907_2_327	440_1_1	42_2_1	1028_1_1859	40_2_1073	7_6_1	123_6_810	71_2_46
1025_2_1752	20_2_1	907_2_328	440_1_1	42_2_1	1028_1_1768	40_2_1104	7_6_1	123_6_807	71_2_56
1025_2_1757	20_2_1	907_2_313	440_1_1	42_2_1	1028_1_1739	40_2_1105	7_6_1	123_6_796	71_2_61
1025_2_1740	20_2_1	907_2_317	440_1_1	42_2_1	1028_1_1702	40_2_1095	7_6_1	123_6_765	71_2_57
1025_2_1744	20_2_1	907_2_309	440_1_1	42_2_1	1028_1_1721	40_2_1086	7_6_1	123_6_768	71_2_59
1025_2_1772	20_2_1	907_2_302	440_1_1	42_2_1	1028_1_1744	40_2_1082	7_6_1	123_6_736	71_2_59
1025_2_1796	20_2_1	907_2_299	440_1_1	42_2_1	1028_1_1765	40_2_1131	7_6_1	123_6_762	71_2_63
1025_2_1781	20_2_1	907_2_308	440_1_1	42_2_1	1028_1_1772	40_2_1158	7_6_1	123_6_783	71_2_65
1025_2_1792	20_2_1	907_2_299	440_1_1	42_2_1	1028_1_1800	40_2_1200	7_6_1	123_6_786	71_2_68
1025_2_1816	20_2_1	907_2_303	440_1_1	42_2_1	1028_1_1743	40_2_1238	7_6_1	123_6_799	71_2_55
1025_2_1788	20_2_1	907_2_309	440_1_1	42_2_1	1028_1_1711	40_2_1261	7_6_1	123_6_787	71_2_48
1025_2_1816	20_2_1	907_2_311	440_1_1	42_2_1	1028_1_1622	40_2_1266	7_6_1	123_6_799	71_2_46
1025_2_1746	20_2_1	907_2_322	440_1_1	42_2_1	1028_1_1663	40_2_1294	7_6_1	123_6_823	71_2_41
1025_2_1751	20_2_1	907_2_307	440_1_1	42_2_1	1028_1_1652	40_2_1296	7_6_1	123_6_860	71_2_37
1025_2_1749	20_2_1	907_2_291	440_1_1	42_2_1	1028_1_1706	40_2_1313	7_6_1	123_6_882	71_2_36
1025_2_1747	20_2_1	907_2_276	440_1_1	42_2_1	1028_1_1669	40_2_1285	7_6_1	123_6_893	71_2_40
1025_2_1719	20_2_1	907_2_289	440_1_1	42_2_1	1028_1_1706	40_2_1287	7_6_1	123_6_889	71_2_37
1025_2_1708	20_2_1	907_2_295	440_1_1	42_2_1	1028_1_1667	40_2_1294	7_6_1	123_6_898	71_2_34
1025_2_1686	20_2_1	907_2_307	440_1_1	42_2_1	1028_1_1678	40_2_1292	7_6_1	123_6_859	71_2_39
1025_2_1683	20_2_1	907_2_303	440_1_1	42_2_1	1028_1_1672	40_2_1297	7_6_1	123_6_843	71_2_37
1025_2_1690	20_2_1	907_2_286	440_1_1	42_2_1	1028_1_1720	40_2_1307	7_6_1	123_6_831	71_2_35
1025_2_1669	20_2_1	907_2_286	440_1_1	42_2_1	1028_1_1705	40_2_1286	7_6_1	123_6_866	71_2_40
1025_2_1663	20_2_1	907_2_287	440_1_1	42_2_1	1028_1_1680	40_2_1324	7_6_1	123_6_874	71_2_34
1025_2_1666	20_2_1	907_2_294	440_1_1	42_2_1	1028_1_1696	40_2_1339	7_6_1	123_6_856	71_2_28
1025_2_1645	20_2_1	907_2_311	440_1_1	42_2_1	1028_1_1793	40_2_1322	7_6_1	123_6_845	71_2_29
1025_2_1603	20_2_1	907_2_332	440_1_1	42_2_1	1028_1_1828	40_2_1295	7_6_1	123_6_832	71_2_30
1025_2_1564	20_2_1	907_2_353	440_1_1	42_2_1	1028_1_1886	40_2_1307	7_6_1	123_6_827	71_2_28
1025_2_1497	20_2_1	907_2_334	440_1_1	42_2_1	1028_1_2012	40_2_1310	7_6_1	123_6_811	71_2_29
1025_2_1496	20_2_1	907_2_338	440_1_1	42_2_1	1028_1_2098	40_2_1329	7_6_1	123_6_761	71_2_28
1025_2_1524	20_2_1	907_2_300	440_1_1	42_2_1	1028_1_2151	40_2_1351	7_6_1	123_6_714	71_2_24
1025_2_1503	20_2_1	907_2_305	440_1_1	42_2_1	1028_1_2142	40_2_1383	7_6_1	123_6_684	71_2_32
1025_2_1477	20_2_1	907_2_304	440_1_1	42_2_1	1028_1_2085	40_2_1410	7_6_1	123_6_690	71_2_37
1025_2_1451	20_2_1	907_2_320	440_1_1	42_2_1	1028_1_2092	40_2_1434	7_6_1	123_6_690	71_2_39
1025_2_1471	20_2_1	907_2_324	440_1_1	42_2_1	1028_1_2008	40_2_1433	7_6_1	123_6_721	71_2_44
1025_2_1497	20_2_1	907_2_330	440_1_1	42_2_1	1028_1_1950	40_2_1478	7_6_1	123_6_742	71_2_40
1025_2_1507	20_2_1	907_2_338	440_1_1	42_2_1	1028_1_1779	40_2_1509	7_6_1	123_6_766	71_2_48
1025_2_1546	20_2_1	907_2_323	440_1_1	42_2_1	1028_1_1737	40_2_1505	7_6_1	123_6_766	71_2_44
1025_2_1598	20_2_1	907_2_326	440_1_1	42_2_1	1028_1_1589	40_2_1500	7_6_1	123_6_773	71_2_44
1025_2_1565	20_2_1	907_2_334	440_1_1	42_2_1	1028_1_1528	40_2_1510	7_6_1	123_6_795	71_2_46
1025_2_1560	20_2_1	907_2_349	440_1_1	42_2_1	1028_1_1470	40_2_1482	7_6_1	123_6_842	71_2_44
1025_2_1533	20_2_1	907_2_346	440_1_1	42_2_1	1028_1_1519	40_2_1454	7_6_1	123_6_861	71_2_44
1025_2_1545	20_2_1	907_2_349	440_1_1	42_2_1	1028_1_1527	40_2_1462	7_6_1	123_6_873	71_2_36
1025_2_1533	20_2_1	907_2_363	440_1_1	42_2_1	1028_1_1629	40_2_1423	7_6_1	123_6_880	71_2_33
1025_2_1525	20_2_1	907_2_384	440_1_1	42_2_1	1028_1_1694	40_2_1424	7_6_1	123_6_888	71_2_38
1025_2_1511	20_2_1	907_2_401	440_1_1	42_2_1	1028_1_1816	40_2_1380	7_6_1	123_6_863	71_2_40
1025_2_1485	20_2_1	907_2_429	440_1_1	42_2_1	1028_1_1843	40_2_1366	7_6_1	123_6_878	71_2_44
1025_2_1503	20_2_1	907_2_462	440_1_1	42_2_1	1028_1_1906	40_2_1333	7_6_1	123_6_879	71_2_44
1025_2_1526	20_2_1	907_2_486	440_1_1	42_2_1	1028_1_1859	40_2_1317	7_6_1	123_6_881	71_2_44
1025_2_1529	20_2_1	907_2_490	440_1_1	42_2_1	1028_1_1884	40_2_1267	7_6_1	123_6_875	71_2_56
1025_2_1555	20_2_1	907_2_503	440_1_1	42_2_1	1028_1_1881	40_2_1261	7_6_1	123_6_848	71_2_61
1025_2_1542	20_2_1	907_2_484	440_1_1	42_2_1	1028_1_1966	40_2_1257	7_6_1	123_6_801	71_2_56
1025_2_1537	20_2_1	907_2_499	440_1_1	42_2_1	1028_1_1918	40_2_1253	7_6_1	123_6_794	71_2_50
1025_2_1519	20_2_1	907_2_456	440_1_1	42_2_1	1028_1_2003	40_2_1222	7_6_1	123_6_794	71_2_56
1025_2_1520	20_2_1	907_2_446	440_1_1	42_2_1	1028_1_2028	40_2_1214	7_6_1	123_6_765	71_2_50
1025_2_1532	20_2_1	907_2_429	440_1_1	42_2_1	1028_1_2051	40_2_1198	7_6_1	123_6_775	71_2_53
1025_2_1539	20_2_1	907_2_416	440_1_1	42_2_1	1028_1_1957	40_2_1197	7_6_1	123_6_763	71_2_64
1025_2_1514	20_2_1	907_2_397	440_1_1	42_2_1	1028_1_1917	40_2_1219	7_6_1	123_6_781	71_2_65
1025_2_1534	20_2_1	907_2_386	440_1_1	42_2_1	1028_1_1782	40_2_1245	7_6_1	123_6_778	71_2_71
1025_2_1532	20_2_1	907_2_375	440_1_1	42_2_1	1028_1_1653	40_2_1300	7_6_1	123_6_792	71_2_72
1025_2_1567	20_2_1	907_2_375	440_1_1	42_2_1	1028_1_1555	40_2_1319	7_6_1	123_6_765	71_2_70
1025_2_1584	20_2_1	907_2_372	440_1_1	42_2_1	1028_1_1479	40_2_1357	7_6_1	123_6_769	71_2_69
1025_2_1552	20_2_1	907_2_389	440_1_1	42_2_1	1028_1_1428	40_2_1356	7_6_1	123_6_784	71_2_62
1025_2_1493	20_2_1	907_2_367	440_1_1	42_2_1	1028_1_1522	40_2_1398	7_6_1	123_6_809	71_2_54
1025_2_1501	20_2_1	907_2_355	440_1_1	42_2_1	1028_1_1536	40_2_1418	7_6_1	123_6_839	71_2_62
1025_2_1463	20_2_1	907_2_338	440_1_1	42_2_1	1028_1_1606	40_2_1446	7_6_1	123_6_850	71_2_67
1025_2_1486	20_2_1	907_2_352	440_1_1	42_2_1	1028_1_1654	40_2_1481	7_6_1	123_6_853	71_2_72
1025_2_1458	20_2_1	907_2_362	440_1_1	42_2_1	1028_1_1741	40_2_1514	7_6_1	123_6_845	71_2_63
1025_2_1464	20_2_1	907_2_379	440_1_1	42_2_1	1028_1_1731	40_2_1541	7_6_1	123_6_830	71_2_65
1025_2_1444	20_2_1	907_2_394	440_1_1	42_2_1	1028_1_1848	40_2_1518	7_6_1	123_6_786	71_2_62
1025_2_1416	20_2_1	907_2_403	440_1_1	42_2_1	1028_1_1898	40_2_1501	7_6_1	123_6_778	71_2_66
1025_2_1377	20_2_1	907_2_389	440_1_1	42_2_1	1028_1_1975	40_2_1532	7_6_1	123_6_777	71_2_56
1025_2_1334	20_2_1	907_2_383	440_1_1	42_2_1	1028_1_1992	40_2_1541	7_6_1	123_6_774	71_2_50
1025_2_1318	20_2_1	907_2_350	440_1_1	42_2_1	1028_1_2028	40_2_1568	7_6_1	123_6_818	71_2_52
1025_2_1303	20_2_1	907_2_346	440_1_1	42_2_1	1028_1_1990	40_2_1600	7_6_1	123_6_823	71_2_54
1025_2_1259	20_2_1	907_2_336	440_1_1	42_2_1	1028_1_1976	40_2_1596	7_6_1	123_6_837	71_2_50
1025_2_1243	20_2_1	907_2_330	440_1_1	42_2_1	1028_1_1906	40_2_1597	7_6_1	123_6_820	71_2_38
1025_2_1265	20_2_1	907_2_335	440_1_1	42_2_1	1028_1_1897	40_2_1583	7_6_1	123_6_800	71_2_35
1025_2_1284	20_2_1	907_2_345	440_1_1	42_2_1	1028_1_1874	40_2_1543	7_6_1	123_6_772	71_2_35
1025_2_1269	20_2_1	907_2_341	440_1_1	42_2_1	1028_1_1817	40_2_1549	7_6_1	123_6_800	71_2_30
1025_2_1254	20_2_1	907_2_342	440_1_1	42_2_1	1028_1_1840	40_2_1524	7_6_1	123_6_798	71_2_27
1025_2_1266	20_2_1	907_2_346	440_1_1	42_2_1	1028_1_1842	40_2_1535	7_6_1	123_6_809	71_2_23
1025_2_1290	20_2_1	907_2_346	440_1_1	42_2_1	1028_1_1801	40_2_1542	7_6_1	123_6_842	71_2_22
1025_2_1343	20_2_1	907_2_328	440_1_1	42_2_1	1028_1_1719	40_2_1545	7_6_1	123_6_844	71_2_27
1025_2_1382	20_2_1	907_2_318	440_1_1	42_2_1	1028_1_1708	40_2_1527	7_6_1	123_6_857	71_2_29
1025_2_1408	20_2_1	907_2_300	440_1_1	42_2_1	1028_1_1617	40_2_1579	7_6_1	123_6_839	71_2_31
1025_2_1415	20_2_1	907_2_307	440_1_1	42_2_1	1028_1_1629	40_2_1574	7_6_1	123_6_829	71_2_29
1025_2_1446	20_2_1	907_2_309	440_1_1	42_2_1	1028_1_1594	40_2_1590	7_6_1	123_6_837	71_2_29
1025_2_1463	20_2_1	907_2_297	440_1_1	42_2_1	1028_1_1637	40_2_1576	7_6_1	123_6_840	71_2_29
1025_2_1471	20_2_1	907_2_291	440_1_1	42_2_1	1028_1_1680	40_2_1562	7_6_1	123_6_844	71_2_33
1025_2_1487	20_2_1	907_2_284	440_1_1	42_2_1	1028_1_1765	40_2_1526	7_6_1	123_6_834	71_2_22
1025_2_1519	20_2_1	907_2_293	440_1_1	42_2_1	1028_1_1754	40_2_1558	7_6_1	123_6_826	71_2_20
1025_2_1507	20_2_1	907_2_311	440_1_1	42_2_1	1028_1_1716	40_2_1511	7_6_1	123_6_822	71_2_22
1025_2_1481	20_2_1	907_2_322	440_1_1	42_2_1	1028_1_1630	40_2_1490	7_6_1	123_6_830	71_2_16
1025_2_1487	20_2_1	907_2_320	440_1_1	42_2_1	1028_1_1593	40_2_1540	7_6_1	123_6_847	71_2_16
1025_2_1496	20_2_1	907_2_322	440_1_1	42_2_1	1028_1_1569	40_2_1554	7_6_1	123_6_851	71_2_13
1025_2_1496	20_2_1	907_2_280	440_1_1	42_2_1	1028_1_1529	40_2_1598	7_6_1	123_6_858	71_2_10
1025_2_1532	20_2_1	907_2_262	440_1_1	42_2_1	1028_1_1495	40_2_1602	7_6_1	123_6_856	71_2_6
1025_2_1505	20_2_1	907_2_262	440_1_1	42_2_1	1028_1_1455	40_2_1600	7_6_1	123_6_849	71_2_5
1025_2_1498	20_2_1	907_2_268	440_1_1	42_2_1	1028_1_1391	40_2_1616	7_6_1	123_6_885	71_2_6
1025_2_1475	20_2_1	907_2_263	440_1_1	42_2_1	1028_1_1360	40_2_1619	7_6_1	123_6_883	71_2_9
1025_2_1478	20_2_1	907_2_266	440_1_1	42_2_1	1028_1_1365	40_2_1664	7_6_1	123_6_906	71_2_9
1025_2_1508	20_2_1	907_2_263	440_1_1	42_2_1	1028_1_1373	40_2_1645	7_6_1	123_6_920	71_2_7
1025_2_1507	20_2_1	907_2_240	440_1_1	42_2_1	1028_1_1515	40_2_1642	7_6_1	123_6_931	71_2_12
1025_2_1551	20_2_1	907_2_236	440_1_1	42_2_1	1028_1_1627	40_2_1623	7_6_1	123_6_931	71_2_12
1025_2_1546	20_2_1	907_2_240	440_1_1	42_2_1	1028_1_1803	40_2_1594	7_6_1	123_6_894	71_2_17
1025_2_1562	20_2_1	907_2_237	440_1_1	42_2_1	1028_1_1904	40_2_1589	7_6_1	123_6_908	71_2_18
1025_2_1553	20_2_1	907_2_246	440_1_1	42_2_1	1028_1_2049	40_2_1566	7_6_1	123_6_863	71_2_14
1025_2_1571	20_2_1	907_2_261	440_1_1	42_2_1	1028_1_2011	40_2_1536	7_6_1	123_6_851	71_2_11
1025_2_1559	20_2_1	907_2_271	440_1_1	42_2_1	1028_1_2064	40_2_1501	7_6_1	123_6_837	71_2_11
1025_2_1543	20_2_1	907_2_271	440_1_1	42_2_1	1028_1_1974	40_2_1488	7_6_1	123_6_837	71_2_11
1025_2_1526	20_2_1	907_2_271	440_1_1	42_2_1	1028_1_1953	40_2_1484	7_6_1	123_6_826	71_2_10
1025_2_1540	20_2_1	907_2_281	440_1_1	42_2_1	1028_1_1850	40_2_1461	7_6_1	123_6_824	71_2_10
1025_2_1524	20_2_1	907_2_278	440_1_1	42_2_1	1028_1_1832	40_2_1452	7_6_1	123_6_803	71_2_12
1025_2_1457	20_2_1	907_2_293	440_1_1	42_2_1	1028_1_1786	40_2_1439	7_6_1	123_6_803	71_2_12
1025_2_1469	20_2_1	907_2_300	440_1_1	42_2_1	1028_1_1817	40_2_1398	7_6_1	123_6_799	71_2_12
1025_2_1441	20_2_1	907_2_283	440_1_1	42_2_1	1028_1_1803	40_2_1387	7_6_1	123_6_819	71_2_13
1025_2_1455	20_2_1	907_2_283	440_1_1	42_2_1	1028_1_1808	40_2_1383	7_6_1	123_6_826	71_2_12
1025_2_1491	20_2_1	907_2_282	440_1_1	42_2_1	1028_1_1795	40_2_1374	7_6_1	123_6_832	71_2_12
1025_2_1488	20_2_1	907_2_277	440_1_1	42_2_1	1028_1_1852	40_2_1335	7_6_1	123_6_840	71_2_11
1025_2_1492	20_2_1	907_2_257	440_1_1	42_2_1	1028_1_1805	40_2_1375	7_6_1	123_6_842	71_2_11
1025_2_1537	20_2_1	907_2_264	440_1_1	42_2_1	1028_1_1806	40_2_1382	7_6_1	123_6_858	71_2_6
1025_2_1564	20_2_1	907_2_256	440_1_1	42_2_1	1028_1_1814	40_2_1402	7_6_1	123_6_861	71_2_4
1025_2_1605	20_2_1	907_2_244	440_1_1	42_2_1	1028_1_1853	40_2_1379	7_6_1	123_6_864	71_2_4
1025_2_1679	20_2_1	907_2_233	440_1_1	42_2_1	1028_1_1816	40_2_1392	7_6_1	123_6_843	71_2_5
1025_2_1701	20_2_1	907_2_211	440_1_1	42_2_1	1028_1_1851	40_2_1372	7_6_1	123_6_846	71_2_6
1025_2_1745	20_2_1	907_2_195	440_1_1	42_2_1	1028_1_1794	40_2_1383	7_6_1	123_6_838	71_2_5
1025_2_1720	20_2_1	907_2_187	440_1_1	42_2_1	1028_1_1741	40_2_1378	7_6_1	123_6_837	71_2_6
1025_2_1716	20_2_1	907_2_169	440_1_1	42_2_1	1028_1_1656	40_2_1391	7_6_1	123_6_845	71_2_6
1025_2_1704	20_2_1	907_2_155	440_1_1	42_2_1	1028_1_1600	40_2_1420	7_6_1	123_6_791	71_2_6
1025_2_1736	20_2_1	907_2_151	440_1_1	42_2_1	1028_1_1468	40_2_1452	7_6_1	123_6_773	71_2_8
1025_2_1708	20_2_1	907_2_144	440_1_1	42_2_1	1028_1_1452	40_2_1525	7_6_1	123_6_780	71_2_13
1025_2_1716	20_2_1	907_2_153	440_1_1	42_2_1	1028_1_1428	40_2_1545	7_6_1	123_6_757	71_2_17
1025_2_1712	20_2_1	907_2_148	440_1_1	42_2_1	1028_1_1487	40_2_1555	7_6_1	123_6_776	71_2_20
1025_2_1688	20_2_1	907_2_141	440_1_1	42_2_1	1028_1_1532	40_2_1570	7_6_1	123_6_808	71_2_24
1025_2_1663	20_2_1	907_2_157	440_1_1	42_2_1	1028_1_1635	40_2_1546	7_6_1	123_6_835	71_2_25
1025_2_1610	20_2_1	907_2_171	440_1_1	42_2_1	1028_1_1692	40_2_1583	7_6_1	123_6_847	71_2_25
1025_2_1577	20_2_1	907_2_181	440_1_1	42_2_1	1028_1_1813	40_2_1589	7_6_1	123_6_859	71_2_22
1025_2_1562	20_2_1	907_2_187	440_1_1	42_2_1	1028_1_1822	40_2_1577	7_6_1	123_6_838	71_2_28
1025_2_1521	20_2_1	907_2_195	440_1_1	42_2_1	1028_1_1908	40_2_1553	7_6_1	123_6_852	71_2_26
1025_2_1479	20_2_1	907_2_207	440_1_1	42_2_1	1028_1_1875	40_2_1549	7_6_1	123_6_824	71_2_28
1025_2_1455	20_2_1	907_2_215	440_1_1	42_2_1	1028_1_1879	40_2_1526	7_6_1	123_6_839	71_2_22
1025_2_1445	20_2_1	907_2_236	440_1_1	42_2_1	1028_1_1843	40_2_1505	7_6_1	123_6_858	71_2_22
1025_2_1463	20_2_1	907_2_250	440_1_1	42_2_1	1028_1_1767	40_2_1513	7_6_1	123_6_831	71_2_20
1025_2_1496	20_2_1	907_2_245	440_1_1	42_2_1	1028_1_1656	40_2_1506	7_6_1	123_6_846	71_2_22
1025_2_1476	20_2_1	907_2_250	440_1_1	42_2_1	1028_1_1550	40_2_1517	7_6_1	123_6_824	71_2_21
1025_2_1489	20_2_1	907_2_253	440_1_1	42_2_1	1028_1_1505	40_2_1517	7_6_1	123_6_824	71_2_20
1025_2_1477	20_2_1	907_2_265	440_1_1	42_2_1	1028_1_1502	40_2_1508	7_6_1	123_6_838	71_2_22
1025_2_1519	20_2_1	907_2_268	440_1_1	42_2_1	1028_1_1475	40_2_1508	7_6_1	123_6_852	71_2_15
1025_2_1558	20_2_1	907_2_271	440_1_1	42_2_1	1028_1_1522	40_2_1500	7_6_1	123_6_844	71_2_9
1025_2_1536	20_2_1	907_2_264	440_1_1	42_2_1	1028_1_1592	40_2_1513	7_6_1	123_6_851	71_2_10
1025_2_1509	20_2_1	907_2_253	440_1_1	42_2_1	1028_1_1641	40_2_1525	7_6_1	123_6_868	71_2_9
1025_2_1514	20_2_1	907_2_262	440_1_1	42_2_1	1028_1_1694	40_2_1521	7_6_1	123_6_843	71_2_13
1025_2_1530	20_2_1	907_2_269	440_1_1	42_2_1	1028_1_1699	40_2_1516	7_6_1	123_6_822	71_2_16
1025_2_1526	20_2_1	907_2_266	440_1_1	42_2_1	1028_1_1743	40_2_1529	7_6_1	123_6_822	71_2_18
1025_2_1486	20_2_1	907_2_256	440_1_1	42_2_1	1028_1_1838	40_2_1541	7_6_1	123_6_806	71_2_17
1025_2_1439	20_2_1	907_2_254	440_1_1	42_2_1	1028_1_1897	40_2_1574	7_6_1	123_6_768	71_2_18
1025_2_1419	20_2_1	907_2_246	440_1_1	42_2_1	1028_1_2000	40_2_1609	7_6_1	123_6_779	71_2_14
1025_2_1383	20_2_1	907_2_251	440_1_1	42_2_1	1028_1_2098	40_2_1601	7_6_1	123_6_801	71_2_17
1025_2_1340	20_2_1	907_2_257	440_1_1	42_2_1	1028_1_2183	40_2_1607	7_6_1	123_6_795	71_2_15
1025_2_1312	20_2_1	907_2_254	440_1_1	42_2_1	1028_1_2264	40_2_1639	7_6_1	123_6_824	71_2_16
1025_2_1253	20_2_1	907_2_241	440_1_1	42_2_1	1028_1_2308	40_2_1651	7_6_1	123_6_821	71_2_17
1025_2_1259	20_2_1	907_2_225	440_1_1	42_2_1	1028_1_2293	40_2_1698	7_6_1	123_6_802	71_2_21
1025_2_1236	20_2_1	907_2_215	440_1_1	42_2_1	1028_1_2248	40_2_1708	7_6_1	123_6_791	71_2_21
1025_2_1268	20_2_1	907_2_212	440_1_1	42_2_1	1028_1_2096	40_2_1716	7_6_1	123_6_813	71_2_19
1025_2_1301	20_2_1	907_2_211	440_1_1	42_2_1	1028_1_1957	40_2_1685	7_6_1	123_6_837	71_2_19
1025_2_1295	20_2_1	907_2_211	440_1_1	42_2_1	1028_1_1724	40_2_1686	7_6_1	123_6_835	71_2_18
[truncated: 3,001 more rows]
[truncated: 1,396 more columns]
