# Supplementary material for: Environmental change makes robust ecological networks fragile
Source: Nat Commun. 2016 Aug 11;7:12462. doi: 10.1038/ncomms12462 (PMC4987532; doi:10.1038/ncomms12462)
Supplement: Supplementary Data 1 — Host-parasite networks and host extinction sequences in Avida experiments. The compressed archive includes the 100 co-evolved host-parasite networks and the host extinction sequences in the historical scenario. [file ncomms12462-s2.zip › Supplementary_data_S1/host_extinction_sequence_25.csv]

1200_4_1	643_4_4	592_4_5	344_12_2	345_12_6	346_12_1	347_5_4	340_5_25	341_3_3	342_12_3	343_012_2	348_4_2	349_3_1	1653_4_1	594_12_3	298_12_7	299_12_3	296_4_4	297_12_2	294_5_6	295_4_4	292_12_2	293_12_2	290_12_1	291_12_2	270_12_20	271_12_2	272_12_2	273_5_5	274_12_4	275_4_6	276_12_3	277_12_1	278_5_7	279_4_1	642_0_2	108_5_5	109_3_1	102_4_5	103_4_7	100_12_10	101_12_6	106_12_2	107_4_6	104_12_16	105_12_8	1212_4_1	1373_5_2	1213_1_1	1375_12_4
643_4_4	592_4_5	344_12_2	345_12_3	346_12_1	347_5_4	340_5_29	341_3_3	342_12_4	343_012_1	348_4_2	349_3_1	298_12_7	299_12_3	296_4_1	297_12_2	294_5_5	295_4_3	292_12_2	293_12_2	290_12_1	291_12_2	270_12_19	271_12_1	272_12_2	273_5_6	274_12_4	275_4_4	276_12_3	277_12_1	278_5_7	642_0_2	108_5_4	109_3_1	102_4_4	103_4_6	100_12_11	101_12_6	106_12_2	107_4_2	104_12_16	105_12_6	1373_5_2	1375_12_4	99_4_2	98_12_3	91_4_7	90_12_9	93_12_1	92_12_5
344_12_2	345_12_6	346_12_1	347_5_4	340_5_29	341_3_3	342_12_1	343_012_1	348_4_1	349_3_1	298_12_6	299_12_1	296_4_2	294_5_5	292_12_1	293_12_1	291_12_2	270_12_3	272_12_2	273_5_6	274_12_4	275_4_3	276_12_2	277_12_1	278_5_6	582_12_1	642_0_2	108_5_4	109_3_1	102_4_4	103_4_5	100_12_11	101_12_6	106_12_2	107_4_1	104_12_14	105_12_1	99_4_2	98_12_2	91_4_5	90_12_9	93_12_1	92_12_1	95_12_7	94_12_2	97_12_4	96_4_9	1623_4_1	1622_3_2	1625_3_1
1114_12_1	593_4_5	452_5_2	429_5_3	592_4_6	428_12_3	344_12_2	345_12_6	346_12_1	347_5_7	340_5_26	341_3_2	1441_1_1	810_4_2	811_3_1	812_12_9	813_0_4	814_5_6	349_3_1	1253_123_1	664_12_1	1399_5_1	718_12_1	717_4_9	716_5_3	714_4_2	713_12_1	1796_12_1	1794_13_1	1492_12_1	1495_12_1	1497_1_1	1498_4_3	655_5_3	917_3_4	236_12_1	961_12_1	1702_01_1	1704_123_7	195_12_1	1065_4_6	1067_12_5	1392_5_1	1628_5_1	715_12_1	1654_4_2	1669_5_2	148_5_1	294_5_4	1663_4_1
593_4_2	452_5_2	164_4_13	592_4_7	428_12_3	344_12_1	345_12_5	346_12_1	347_5_11	340_5_30	341_3_2	666_12_6	810_4_2	811_3_1	812_12_9	813_0_5	814_5_7	349_3_1	1253_123_1	664_12_1	1399_5_1	717_4_9	716_5_4	714_4_1	713_12_1	1796_12_1	1794_13_1	1492_12_1	1495_12_1	1497_1_1	1498_4_2	917_3_4	236_12_1	961_12_1	1702_01_1	1704_123_6	195_12_1	1065_4_8	1067_12_6	1392_5_1	715_12_1	1669_5_3	148_5_1	294_5_2	912_4_13	293_12_1	1660_4_1	591_12_1	1086_4_3	1085_12_1
345_12_5	347_5_11	340_5_34	666_12_4	812_12_2	813_0_4	814_5_7	349_3_1	717_4_7	716_5_2	1797_4_3	1498_4_2	917_3_4	1065_4_9	1067_12_5	1669_5_4	296_4_1	294_5_1	1660_4_1	1086_4_3	593_4_1	592_4_7	1080_4_2	598_4_4	196_4_2	191_4_13	1125_4_2	1089_4_20	192_3_2	270_12_1	273_5_5	275_4_4	278_5_5	526_5_25	520_4_3	1019_4_5	522_4_1	523_4_1	1401_4_1	529_4_1	1405_4_2	1404_4_1	1235_4_1	449_3_4	448_4_7	1232_12_5	1335_5_3	1453_4_4	447_4_5	1333_3_7
347_5_12	340_5_40	666_12_7	812_12_2	813_0_5	814_5_10	349_3_4	717_4_8	716_5_4	1797_4_4	1498_4_2	917_3_5	1065_4_8	1067_12_5	1669_5_6	296_4_3	294_5_1	1660_4_3	1086_4_2	593_4_2	592_4_9	1080_4_3	598_4_6	196_4_1	191_4_16	1125_4_2	1089_4_20	192_3_1	270_12_1	273_5_6	275_4_8	278_5_6	526_5_23	520_4_4	1019_4_5	522_4_1	523_4_1	1401_4_1	529_4_1	1405_4_3	1235_4_2	449_3_3	448_4_10	1232_12_7	1335_5_3	1453_4_7	447_4_5	1333_3_8	1332_12_2	108_5_5
347_5_18	340_5_56	666_12_4	812_12_3	813_0_9	814_5_15	349_3_4	717_4_6	716_5_6	1797_4_5	1498_4_3	917_3_4	1065_4_6	1067_12_4	1669_5_8	296_4_2	294_5_1	1660_4_3	1086_4_4	593_4_2	592_4_9	1080_4_2	598_4_8	196_4_1	191_4_21	1125_4_1	1089_4_23	192_3_1	273_5_6	275_4_11	278_5_8	526_5_24	520_4_4	1019_4_7	522_4_1	523_4_1	1401_4_1	529_4_1	1405_4_4	1235_4_4	449_3_3	448_4_12	1232_12_9	1335_5_2	1453_4_6	447_4_5	1333_3_7	108_5_4	102_4_1	103_4_6
347_5_12	340_5_56	666_12_2	812_12_4	813_0_12	814_5_16	349_3_5	717_4_10	716_5_9	1797_4_4	1498_4_4	423_3_11	1065_4_7	1067_12_1	1669_5_9	296_4_2	294_5_1	1660_4_4	593_4_1	592_4_11	598_4_3	196_4_1	191_4_14	1125_4_1	1089_4_19	192_3_1	273_5_5	275_4_16	278_5_11	526_5_31	520_4_4	1019_4_9	522_4_1	523_4_1	529_4_1	1405_4_2	1235_4_2	449_3_2	448_4_13	1232_12_12	447_4_4	1333_3_5	108_5_2	102_4_1	103_4_9	100_12_12	107_4_1	104_12_1	38_12_1	33_3_1
347_5_9	340_5_60	666_12_2	812_12_10	813_0_14	814_5_18	349_3_2	717_4_13	716_5_12	1797_4_6	1498_4_5	423_3_15	1065_4_6	1669_5_7	296_4_3	294_5_1	1660_4_10	593_4_1	592_4_8	598_4_2	196_4_1	191_4_19	1125_4_1	1089_4_16	192_3_1	273_5_12	275_4_15	278_5_11	526_5_31	520_4_1	1019_4_10	522_4_1	523_4_1	529_4_1	1405_4_1	449_3_3	448_4_13	1232_12_15	447_4_7	1333_3_6	102_4_1	103_4_12	100_12_12	107_4_1	104_12_1	38_12_1	33_3_1	32_4_3	37_4_20	1846_4_5
347_5_9	340_5_58	666_12_2	812_12_9	813_0_17	814_5_29	349_3_2	717_4_9	716_5_13	1797_4_6	1498_4_3	423_3_18	1065_4_5	1669_5_4	296_4_3	294_5_1	1660_4_7	593_4_1	592_4_13	598_4_1	196_4_1	191_4_17	1125_4_1	1089_4_15	192_3_1	273_5_8	275_4_19	278_5_13	526_5_26	520_4_1	521_4_6	522_4_1	523_4_1	529_4_1	1405_4_1	449_3_3	448_4_15	1232_12_11	447_4_7	1333_3_4	102_4_1	103_4_18	100_12_5	107_4_1	104_12_1	38_12_1	33_3_1	32_4_1	37_4_27	1846_4_5
347_5_11	340_5_56	666_12_3	812_12_7	813_0_15	814_5_34	349_3_2	717_4_10	716_5_15	1797_4_6	1498_4_1	917_3_4	1065_4_6	1669_5_5	296_4_3	294_5_1	1660_4_9	593_4_1	592_4_12	194_5_12	196_4_1	191_4_13	1089_4_17	192_3_1	273_5_6	275_4_23	278_5_9	526_5_33	520_4_4	521_4_6	522_4_1	523_4_1	529_4_1	1405_4_3	449_3_3	448_4_16	1232_12_3	447_4_2	1333_3_6	102_4_1	103_4_18	100_12_1	107_4_1	104_12_1	38_12_1	33_3_1	32_4_1	37_4_22	1846_4_5	35_12_1
347_5_8	340_5_67	666_12_4	812_12_10	813_0_12	814_5_35	349_3_3	717_4_10	716_5_8	1797_4_5	917_3_4	1065_4_6	1669_5_6	296_4_3	294_5_1	1660_4_16	593_4_1	592_4_11	194_5_12	196_4_1	191_4_13	1089_4_13	192_3_1	273_5_5	275_4_23	278_5_10	526_5_38	520_4_1	521_4_9	522_4_1	523_4_1	529_4_1	1405_4_5	449_3_3	448_4_18	1232_12_2	447_4_2	1333_3_6	102_4_1	103_4_19	107_4_1	104_12_1	38_12_1	33_3_1	32_4_1	37_4_20	1846_4_8	35_12_1	640_4_7	1243_4_1
347_5_11	340_5_63	666_12_4	812_12_12	813_0_14	814_5_33	349_3_3	717_4_12	716_5_10	1797_4_4	917_3_5	1065_4_5	1669_5_5	296_4_3	294_5_1	1660_4_16	593_4_1	592_4_8	194_5_16	196_4_1	191_4_21	1089_4_13	192_3_1	273_5_7	275_4_20	278_5_12	526_5_35	520_4_1	521_4_13	522_4_1	523_4_1	529_4_1	1405_4_3	449_3_2	448_4_20	1232_12_3	447_4_2	1333_3_6	102_4_1	103_4_22	107_4_1	104_12_1	38_12_1	33_3_1	32_4_1	37_4_26	1846_4_7	35_12_1	640_4_4	1243_4_1
347_5_13	340_5_72	666_12_2	812_12_24	813_0_15	814_5_38	349_3_2	717_4_11	716_5_12	1797_4_3	917_3_6	1065_4_6	1669_5_6	296_4_4	294_5_1	1660_4_16	593_4_1	592_4_7	194_5_13	196_4_1	191_4_21	1089_4_14	192_3_1	273_5_6	275_4_17	278_5_15	526_5_44	520_4_2	521_4_15	522_4_1	523_4_1	529_4_1	1405_4_3	448_4_19	1232_12_6	447_4_2	1333_3_10	102_4_1	103_4_26	107_4_1	104_12_1	38_12_1	33_3_1	32_4_1	37_4_24	1846_4_7	640_4_4	1244_4_7	1531_4_15	646_4_1
347_5_12	340_5_68	666_12_1	812_12_31	813_0_14	814_5_39	349_3_5	717_4_10	716_5_12	1797_4_3	917_3_8	1065_4_8	1669_5_18	296_4_3	294_5_1	1660_4_26	593_4_1	592_4_7	194_5_13	196_4_1	191_4_14	1089_4_16	192_3_1	273_5_5	275_4_18	278_5_14	526_5_37	520_4_1	521_4_15	522_4_1	523_4_1	529_4_1	1405_4_3	448_4_19	1232_12_5	447_4_1	1333_3_9	102_4_1	103_4_24	107_4_1	104_12_1	38_12_1	33_3_1	32_4_1	37_4_17	1846_4_6	640_4_5	1244_4_11	1531_4_12	646_4_1
347_5_8	340_5_65	666_12_1	812_12_17	813_0_17	814_5_41	349_3_4	717_4_10	716_5_16	1797_4_3	917_3_16	1065_4_12	1669_5_15	296_4_2	294_5_1	1660_4_28	593_4_1	592_4_8	194_5_13	196_4_1	191_4_17	1089_4_15	192_3_1	273_5_6	275_4_21	278_5_17	526_5_41	1018_3_18	521_4_18	522_4_1	523_4_1	529_4_1	1405_4_2	448_4_17	1232_12_2	1333_3_7	102_4_1	103_4_28	107_4_1	104_12_1	38_12_1	33_3_1	32_4_1	37_4_20	1846_4_7	640_4_1	1244_4_11	1531_4_13	646_4_1	436_5_27
347_5_9	340_5_67	666_12_1	812_12_18	813_0_21	814_5_46	349_3_7	717_4_9	716_5_12	1797_4_2	917_3_22	1065_4_14	1669_5_18	296_4_4	294_5_1	1660_4_25	593_4_1	592_4_5	194_5_9	196_4_1	191_4_15	1089_4_17	192_3_1	273_5_3	275_4_22	278_5_17	526_5_39	1018_3_15	521_4_20	522_4_1	523_4_1	529_4_1	1405_4_2	448_4_23	1333_3_6	102_4_1	103_4_23	107_4_1	104_12_1	38_12_1	33_3_1	32_4_1	37_4_25	1846_4_7	1244_4_13	1531_4_11	646_4_1	436_5_30	648_5_39	434_4_23
1142_4_9	1788_3_4	66_5_12	213_3_5	1302_4_10	1789_04_1	1262_5_27	760_5_1	176_5_1	579_3_6	218_5_66	765_4_8	133_12_1	1670_4_1	131_35_45	130_5_18	137_5_18	136_12_11	937_4_14	129_12_1	139_4_11	138_12_55	490_4_1	1559_4_12	661_4_6	25_4_1	26_12_1	691_3_25	696_4_1	593_4_1	694_4_2	526_5_39	3_4_8	222_4_26	1371_4_18	288_4_14	159_4_22	347_5_9	340_5_62	401_4_3	400_5_10	1464_4_8	812_12_12	813_0_16	285_5_13	349_3_7	1463_4_6	934_4_9	1095_12_18	990_0_6
1142_4_6	1788_3_7	66_5_18	213_3_1	1302_4_7	1789_04_1	1262_5_24	760_5_1	176_5_1	579_3_9	218_5_75	765_4_5	133_12_1	1670_4_1	131_35_45	130_5_13	137_5_16	136_12_10	937_4_17	129_12_1	139_4_15	138_12_53	490_4_1	1559_4_11	661_4_5	25_4_1	26_12_1	691_3_26	696_4_1	593_4_1	694_4_1	526_5_38	3_4_8	222_4_30	1371_4_10	288_4_11	159_4_26	347_5_12	340_5_62	401_4_4	400_5_8	1464_4_13	812_12_14	813_0_17	285_5_15	349_3_8	1463_4_6	934_4_7	1095_12_7	990_0_5
1142_4_3	1788_3_7	66_5_13	213_3_2	1302_4_4	1789_04_2	1262_5_23	760_5_1	176_5_1	579_3_13	218_5_74	1194_12_14	133_12_1	1670_4_1	131_35_53	130_5_10	137_5_16	136_12_7	937_4_15	129_12_1	139_4_16	138_12_73	490_4_1	1559_4_10	24_12_1	25_4_1	26_12_1	691_3_31	696_4_1	593_4_1	22_12_1	526_5_37	3_4_7	222_4_29	1371_4_5	288_4_7	159_4_23	347_5_12	340_5_63	401_4_4	400_5_6	1464_4_12	812_12_9	813_0_12	285_5_22	349_3_5	1463_4_7	934_4_13	1095_12_7	990_0_4
1142_4_5	1788_3_6	66_5_17	213_3_2	1302_4_3	1789_04_1	1262_5_23	760_5_1	176_5_1	579_3_12	218_5_86	1194_12_21	133_12_1	91_4_36	131_35_43	130_5_7	137_5_14	136_12_14	937_4_19	129_12_1	139_4_23	138_12_78	490_4_1	24_12_1	25_4_1	26_12_1	691_3_30	696_4_1	593_4_1	22_12_1	526_5_46	3_4_8	222_4_29	1371_4_2	288_4_4	159_4_26	347_5_13	340_5_76	401_4_5	400_5_6	1464_4_14	812_12_4	813_0_14	285_5_22	349_3_6	1463_4_9	934_4_11	1095_12_10	990_0_2	1024_4_13
1142_4_7	1788_3_8	66_5_21	213_3_2	1302_4_5	1789_04_1	1262_5_15	760_5_1	176_5_1	579_3_15	218_5_80	1194_12_20	133_12_1	91_4_39	131_35_59	130_5_6	137_5_20	136_12_13	937_4_33	129_12_1	139_4_19	138_12_80	490_4_1	24_12_1	25_4_1	26_12_1	691_3_30	696_4_1	593_4_1	22_12_1	526_5_46	3_4_8	222_4_27	1371_4_3	288_4_3	159_4_21	347_5_4	340_5_71	401_4_3	400_5_4	1464_4_12	812_12_4	813_0_8	285_5_28	349_3_2	1463_4_9	934_4_14	1095_12_7	990_0_2	1024_4_15
1142_4_8	1788_3_7	66_5_22	213_3_1	1302_4_2	1262_5_15	760_5_1	176_5_1	579_3_17	218_5_85	765_4_1	133_12_1	91_4_46	131_35_61	130_5_6	137_5_19	136_12_15	937_4_36	129_12_1	139_4_23	138_12_61	490_4_1	24_12_1	25_4_1	26_12_1	691_3_36	696_4_1	593_4_1	22_12_1	526_5_46	1658_5_5	222_4_31	1371_4_3	288_4_3	159_4_18	347_5_3	340_5_58	401_4_5	400_5_4	1464_4_11	812_12_6	813_0_6	285_5_22	349_3_1	1463_4_16	934_4_11	1095_12_7	990_0_2	1024_4_13	717_4_14
1142_4_8	1788_3_7	66_5_20	213_3_2	1302_4_3	1262_5_14	760_5_1	176_5_1	579_3_17	218_5_81	765_4_1	133_12_1	91_4_31	131_35_69	130_5_7	137_5_23	136_12_10	937_4_35	129_12_1	139_4_23	138_12_39	490_4_1	24_12_1	25_4_1	26_12_1	691_3_26	696_4_1	593_4_1	22_12_1	526_5_42	1658_5_5	222_4_31	1371_4_4	288_4_4	159_4_18	347_5_3	340_5_67	401_4_5	400_5_3	1464_4_14	812_12_9	813_0_5	285_5_21	1463_4_17	934_4_12	1095_12_3	7_12_3	1024_4_17	717_4_11	716_5_16
1142_4_10	1788_3_7	66_5_27	213_3_3	1302_4_1	1262_5_15	760_5_1	176_5_1	579_3_20	218_5_84	765_4_1	133_12_1	91_4_34	131_35_61	130_5_2	137_5_26	136_12_10	937_4_34	129_12_1	139_4_33	138_12_55	490_4_1	24_12_1	25_4_1	26_12_1	691_3_28	696_4_1	593_4_1	22_12_1	526_5_43	1658_5_4	222_4_31	1371_4_5	288_4_4	159_4_14	347_5_6	340_5_57	401_4_3	400_5_2	1464_4_15	812_12_12	813_0_6	285_5_12	1463_4_20	934_4_20	1095_12_2	7_12_1	1024_4_12	717_4_12	716_5_24
1142_4_7	1788_3_5	66_5_21	213_3_4	1302_4_4	1262_5_21	760_5_1	176_5_1	579_3_22	218_5_89	765_4_1	133_12_1	91_4_22	131_35_65	137_5_22	136_12_11	937_4_30	139_4_31	138_12_53	490_4_1	24_12_1	25_4_1	26_12_1	691_3_29	696_4_1	593_4_1	22_12_1	526_5_37	1658_5_7	1371_4_9	288_4_6	159_4_18	347_5_3	340_5_64	401_4_1	666_12_1	1464_4_15	812_12_14	813_0_6	285_5_20	1463_4_22	934_4_25	1095_12_4	368_4_8	1024_4_19	717_4_16	716_5_25	523_4_1	1150_5_14	455_3_12
1142_4_5	1788_3_6	66_5_24	213_3_7	1302_4_5	1262_5_23	760_5_1	176_5_1	579_3_26	218_5_102	765_4_1	133_12_1	91_4_29	131_35_62	137_5_24	136_12_6	937_4_28	139_4_39	138_12_46	490_4_1	24_12_1	25_4_1	26_12_1	691_3_29	696_4_1	593_4_1	22_12_1	526_5_43	1658_5_9	1371_4_6	288_4_3	159_4_21	347_5_7	340_5_67	401_4_1	666_12_1	1464_4_13	812_12_8	813_0_3	285_5_23	1463_4_14	934_4_20	1095_12_3	368_4_11	1024_4_20	717_4_18	716_5_29	523_4_1	1150_5_8	455_3_8
1142_4_2	1788_3_4	66_5_30	213_3_7	1302_4_12	1262_5_17	760_5_1	176_5_1	579_3_28	218_5_95	765_4_1	133_12_1	91_4_32	131_35_77	137_5_20	136_12_2	937_4_35	139_4_35	138_12_44	490_4_1	24_12_1	26_12_1	691_3_28	696_4_1	22_12_1	526_5_36	1658_5_11	1371_4_4	288_4_4	159_4_18	347_5_8	340_5_74	331_4_1	666_12_1	1464_4_13	812_12_4	813_0_5	285_5_17	1463_4_9	934_4_26	1095_12_3	368_4_13	1024_4_17	717_4_16	716_5_27	523_4_1	1150_5_8	455_3_9	262_12_8	261_3_4
1142_4_5	1788_3_1	66_5_23	213_3_7	1302_4_12	1262_5_15	760_5_1	176_5_1	579_3_40	218_5_116	765_4_1	133_12_1	91_4_41	131_35_80	137_5_23	136_12_2	937_4_31	139_4_33	138_12_31	490_4_1	24_12_1	26_12_1	691_3_35	696_4_1	22_12_1	526_5_34	1658_5_4	1371_4_6	288_4_4	159_4_13	347_5_10	340_5_72	331_4_1	666_12_1	1464_4_13	813_0_3	285_5_19	1463_4_9	934_4_29	1095_12_7	368_4_7	1024_4_13	717_4_20	716_5_36	523_4_1	1150_5_6	455_3_9	262_12_14	261_3_5	123_4_52
1142_4_5	66_5_28	213_3_5	1302_4_11	1262_5_20	760_5_1	176_5_1	579_3_39	218_5_107	765_4_1	133_12_1	91_4_40	131_35_82	137_5_21	136_12_3	937_4_30	139_4_36	138_12_31	490_4_1	24_12_1	26_12_1	691_3_47	696_4_1	22_12_1	526_5_31	1658_5_2	1371_4_13	288_4_2	159_4_5	347_5_8	340_5_78	331_4_1	666_12_1	1464_4_9	813_0_1	285_5_17	1463_4_8	934_4_28	1095_12_9	368_4_8	1024_4_10	717_4_14	716_5_37	523_4_1	1150_5_7	455_3_9	262_12_19	261_3_7	123_4_51	125_12_1
1142_4_9	66_5_18	213_3_5	1302_4_13	1262_5_19	760_5_1	176_5_1	579_3_43	218_5_124	765_4_1	133_12_1	91_4_44	131_35_91	137_5_14	136_12_3	937_4_26	139_4_40	138_12_35	490_4_1	24_12_1	26_12_1	691_3_49	696_4_1	22_12_1	526_5_31	1658_5_3	1371_4_19	288_4_1	159_4_5	347_5_8	340_5_85	331_4_1	666_12_1	1464_4_10	813_0_1	285_5_17	1463_4_9	934_4_22	1095_12_18	368_4_3	1024_4_19	717_4_11	716_5_31	523_4_1	1150_5_3	455_3_11	262_12_11	261_3_11	123_4_67	125_12_1
1142_4_10	66_5_20	213_3_7	1302_4_11	1262_5_16	760_5_1	176_5_1	579_3_34	218_5_131	765_4_1	133_12_1	91_4_52	131_35_97	137_5_12	136_12_4	937_4_21	139_4_37	138_12_23	490_4_1	24_12_1	26_12_1	691_3_62	696_4_1	22_12_1	526_5_49	1658_5_1	1371_4_14	288_4_1	347_5_8	340_5_94	331_4_1	666_12_1	1464_4_13	813_0_2	285_5_17	1463_4_15	934_4_21	1095_12_28	368_4_3	1024_4_22	717_4_16	716_5_35	523_4_1	1150_5_7	455_3_11	262_12_14	261_3_7	123_4_53	125_12_1	269_4_31
1142_4_10	66_5_16	213_3_2	1302_4_14	1262_5_20	760_5_1	176_5_1	579_3_42	218_5_125	765_4_1	133_12_1	91_4_45	131_35_97	137_5_14	136_12_6	937_4_31	139_4_32	138_12_24	490_4_1	24_12_1	26_12_1	691_3_56	696_4_1	22_12_1	526_5_46	1371_4_15	288_4_1	347_5_4	340_5_107	666_12_1	1464_4_17	813_0_1	285_5_17	1463_4_10	934_4_33	1095_12_34	368_4_3	1024_4_16	717_4_16	716_5_36	523_4_1	1150_5_5	455_3_10	262_12_11	261_3_10	123_4_67	125_12_1	269_4_31	1650_5_11	59_03_1
1142_4_11	66_5_12	213_3_5	1302_4_10	1262_5_19	760_5_1	176_5_1	579_3_43	218_5_140	765_4_1	133_12_1	91_4_46	131_35_102	137_5_10	136_12_6	937_4_27	139_4_22	138_12_26	490_4_1	24_12_1	26_12_1	691_3_67	696_4_1	22_12_1	526_5_53	1371_4_9	288_4_1	347_5_1	340_5_106	666_12_1	1464_4_17	813_0_4	285_5_12	1463_4_14	934_4_25	1095_12_26	368_4_2	1024_4_13	717_4_19	716_5_36	523_4_1	1150_5_3	455_3_5	262_12_5	261_3_5	123_4_90	125_12_1	269_4_27	1650_5_12	59_03_1
1142_4_11	66_5_11	213_3_8	1302_4_14	1262_5_20	760_5_1	176_5_1	579_3_40	218_5_163	765_4_1	91_4_50	131_35_113	137_5_14	136_12_2	937_4_33	139_4_27	138_12_22	490_4_1	24_12_1	26_12_1	691_3_50	696_4_1	22_12_1	526_5_51	1371_4_9	288_4_1	340_5_111	666_12_1	1464_4_26	813_0_2	285_5_18	1463_4_15	934_4_33	1095_12_22	368_4_2	1024_4_12	717_4_18	716_5_34	523_4_1	1150_5_4	455_3_6	262_12_6	261_3_8	123_4_77	125_12_1	269_4_26	1650_5_15	59_03_1	55_12_5	1559_4_14
1142_4_6	66_5_10	213_3_5	1302_4_10	1262_5_16	760_5_1	176_5_1	579_3_40	218_5_165	765_4_1	91_4_53	131_35_110	137_5_22	136_12_2	937_4_30	139_4_21	138_12_21	490_4_1	24_12_1	26_12_1	691_3_58	696_4_1	22_12_1	526_5_57	1371_4_14	288_4_1	340_5_111	666_12_1	1464_4_17	813_0_2	285_5_17	1463_4_12	934_4_30	1095_12_13	368_4_2	1024_4_12	717_4_19	716_5_31	523_4_1	1150_5_3	455_3_2	262_12_10	261_3_7	123_4_93	125_12_1	269_4_25	1650_5_20	59_03_1	55_12_3	1559_4_15
1142_4_9	66_5_14	213_3_3	1302_4_13	1262_5_17	760_5_1	176_5_1	579_3_31	218_5_166	765_4_1	91_4_46	131_35_114	137_5_26	136_12_2	937_4_21	139_4_32	138_12_17	490_4_1	24_12_1	26_12_1	691_3_61	696_4_1	22_12_1	526_5_57	1371_4_8	288_4_1	340_5_116	666_12_1	1464_4_24	285_5_19	1463_4_15	934_4_29	1095_12_2	368_4_1	1024_4_11	717_4_23	716_5_33	523_4_1	1150_5_8	455_3_2	262_12_7	261_3_10	123_4_81	125_12_1	269_4_19	1650_5_20	59_03_1	55_12_4	1559_4_14	1065_4_14
1142_4_5	66_5_14	1302_4_13	1262_5_21	760_5_1	176_5_1	579_3_24	218_5_165	765_4_1	91_4_38	131_35_94	137_5_23	937_4_20	139_4_25	138_12_17	490_4_1	26_12_1	691_3_46	696_4_1	22_12_1	526_5_52	1371_4_7	406_5_1	340_5_105	666_12_1	1464_4_19	285_5_21	1463_4_15	934_4_35	368_4_1	1024_4_9	717_4_17	716_5_21	523_4_1	1150_5_9	455_3_2	262_12_8	261_3_12	123_4_81	125_12_1	269_4_27	1650_5_20	59_03_1	55_12_5	1559_4_13	1065_4_10	1874_4_2	537_4_30	378_4_60	532_4_6
1142_4_6	66_5_12	1302_4_11	1262_5_18	760_5_1	176_5_1	579_3_36	218_5_172	765_4_1	91_4_35	131_35_92	137_5_21	937_4_21	139_4_27	138_12_12	490_4_1	26_12_1	691_3_53	696_4_1	22_12_1	526_5_54	1371_4_2	406_5_1	340_5_113	666_12_1	1464_4_15	285_5_15	1463_4_15	934_4_39	522_4_1	1024_4_13	717_4_18	716_5_20	523_4_1	1150_5_7	262_12_8	261_3_8	123_4_88	125_12_1	269_4_28	1650_5_22	59_03_1	55_12_2	1559_4_17	1065_4_10	1874_4_2	537_4_37	378_4_65	532_4_5	1669_5_9
1142_4_3	66_5_17	1302_4_11	1262_5_14	760_5_1	176_5_1	579_3_39	218_5_169	765_4_1	91_4_27	131_35_91	137_5_16	937_4_23	139_4_14	138_12_19	490_4_1	26_12_1	691_3_43	696_4_1	22_12_1	526_5_57	1371_4_2	406_5_1	340_5_111	666_12_1	1464_4_20	285_5_9	1463_4_15	934_4_34	522_4_1	1024_4_12	717_4_20	716_5_16	523_4_1	1150_5_12	262_12_5	261_3_6	123_4_79	125_12_1	269_4_32	1650_5_21	59_03_1	55_12_3	1559_4_14	1065_4_6	537_4_52	378_4_69	532_4_3	1669_5_11	296_4_1
1142_4_1	66_5_17	1302_4_18	1262_5_11	760_5_1	176_5_1	579_3_43	218_5_183	765_4_1	91_4_32	131_35_103	137_5_12	139_4_14	138_12_15	490_4_1	26_12_1	691_3_46	696_4_1	22_12_1	526_5_44	1371_4_2	406_5_1	340_5_112	666_12_1	1464_4_16	285_5_8	1463_4_10	934_4_48	522_4_1	1024_4_12	717_4_14	716_5_10	523_4_1	1150_5_11	262_12_4	261_3_8	123_4_92	125_12_1	269_4_37	1650_5_23	59_03_1	55_12_5	1559_4_6	1065_4_5	537_4_46	378_4_69	532_4_2	1669_5_14	296_4_1	921_5_3
1142_4_2	66_5_15	1302_4_15	1262_5_15	760_5_1	176_5_1	218_5_187	765_4_1	91_4_32	131_35_99	137_5_16	139_4_12	138_12_16	490_4_1	26_12_1	691_3_38	696_4_1	22_12_1	526_5_43	289_4_1	406_5_1	340_5_123	666_12_1	1464_4_9	285_5_14	1463_4_7	934_4_48	522_4_1	917_3_35	717_4_14	716_5_7	523_4_1	1150_5_19	262_12_2	261_3_5	123_4_98	125_12_1	269_4_33	1650_5_34	59_03_1	55_12_2	1559_4_6	1065_4_6	537_4_57	378_4_63	1669_5_10	296_4_1	921_5_3	373_4_76	372_4_1
1142_4_4	66_5_10	1302_4_15	1262_5_20	760_5_1	176_5_1	218_5_166	765_4_1	91_4_21	131_35_104	137_5_26	139_4_3	138_12_10	490_4_1	26_12_1	691_3_38	696_4_1	22_12_1	526_5_33	289_4_1	406_5_1	340_5_123	666_12_1	1464_4_7	285_5_14	1463_4_7	934_4_51	522_4_1	917_3_38	717_4_17	716_5_6	523_4_1	1150_5_18	262_12_4	261_3_6	123_4_87	125_12_1	269_4_37	1650_5_38	59_03_1	55_12_1	1559_4_7	1065_4_2	537_4_53	378_4_76	1669_5_11	296_4_1	921_5_3	373_4_73	372_4_1
1142_4_2	66_5_8	1302_4_25	1262_5_23	760_5_1	218_5_196	765_4_1	91_4_22	131_35_118	137_5_29	139_4_5	138_12_17	490_4_1	26_12_1	691_3_49	696_4_1	22_12_1	526_5_35	289_4_1	406_5_1	340_5_133	666_12_1	1464_4_6	285_5_9	1463_4_5	934_4_59	522_4_1	917_3_29	717_4_21	716_5_6	523_4_1	1150_5_12	262_12_2	261_3_5	123_4_94	125_12_1	269_4_43	1650_5_44	59_03_1	55_12_4	1559_4_4	537_4_60	378_4_86	1669_5_13	296_4_1	373_4_69	372_4_1	375_4_6	927_4_18	987_4_1
66_5_8	1302_4_24	1262_5_27	760_5_1	218_5_189	765_4_1	91_4_21	131_35_113	137_5_33	139_4_2	138_12_16	490_4_1	26_12_1	691_3_45	696_4_1	22_12_1	526_5_31	289_4_1	406_5_1	340_5_128	666_12_1	1464_4_4	285_5_8	1463_4_6	934_4_39	522_4_1	917_3_31	717_4_23	716_5_5	523_4_1	1150_5_13	262_12_1	261_3_5	123_4_101	125_12_1	269_4_44	1650_5_38	59_03_1	55_12_4	1559_4_1	537_4_50	378_4_77	1669_5_16	296_4_1	373_4_71	372_4_1	375_4_11	927_4_22	987_4_4	521_4_129
66_5_11	1302_4_26	1262_5_27	760_5_1	218_5_156	765_4_1	131_35_121	137_5_36	139_4_1	138_12_15	490_4_1	26_12_1	691_3_47	696_4_1	526_5_16	289_4_1	406_5_1	340_5_147	666_12_1	1464_4_3	285_5_6	1463_4_9	934_4_33	522_4_1	917_3_30	717_4_20	716_5_1	523_4_1	1150_5_14	261_3_12	123_4_102	125_12_1	269_4_50	1650_5_36	55_12_3	1559_4_1	537_4_37	378_4_68	1669_5_12	296_4_1	373_4_72	372_4_1	375_4_13	927_4_19	987_4_10	521_4_131	1085_12_1	179_4_24	194_5_13	1328_5_31
66_5_8	1302_4_23	1262_5_34	760_5_1	218_5_175	765_4_1	131_35_125	137_5_43	138_12_3	490_4_1	26_12_1	691_3_49	696_4_1	526_5_23	289_4_1	406_5_1	340_5_151	666_12_1	1464_4_3	285_5_2	1463_4_4	934_4_37	522_4_1	917_3_26	717_4_14	523_4_1	1150_5_7	261_3_7	123_4_105	125_12_1	269_4_57	1650_5_40	55_12_2	537_4_40	378_4_66	1669_5_14	296_4_1	373_4_67	372_4_1	375_4_9	927_4_14	987_4_4	521_4_121	1085_12_1	179_4_31	194_5_12	1328_5_45	191_4_1	777_4_44	1089_4_39
66_5_12	1302_4_20	1262_5_32	760_5_1	218_5_170	765_4_1	131_35_126	137_5_33	138_12_2	490_4_1	26_12_1	691_3_48	696_4_1	526_5_24	289_4_1	406_5_1	340_5_142	666_12_1	1464_4_7	814_5_41	1463_4_2	934_4_34	522_4_1	917_3_28	717_4_14	523_4_1	1150_5_8	261_3_13	123_4_102	125_12_1	269_4_57	1650_5_40	55_12_5	537_4_41	378_4_59	1669_5_15	296_4_1	373_4_66	372_4_1	375_4_9	927_4_10	987_4_2	1085_12_1	179_4_31	194_5_9	1328_5_45	191_4_1	777_4_46	1089_4_44	314_5_7
66_5_10	1302_4_25	1262_5_27	760_5_1	218_5_181	765_4_1	131_35_139	137_5_37	138_12_4	490_4_1	26_12_1	691_3_57	696_4_1	526_5_23	289_4_1	406_5_1	340_5_154	666_12_1	1464_4_10	814_5_40	1463_4_2	934_4_20	522_4_1	917_3_29	717_4_8	523_4_1	1150_5_8	261_3_19	123_4_114	125_12_1	269_4_59	1650_5_44	55_12_6	537_4_32	378_4_66	1669_5_14	296_4_1	373_4_71	372_4_1	375_4_5	927_4_10	987_4_6	1085_12_1	179_4_26	194_5_9	1328_5_33	191_4_1	777_4_42	1089_4_44	314_5_6
66_5_9	1302_4_20	1262_5_23	760_5_1	218_5_208	765_4_1	131_35_142	137_5_40	138_12_4	490_4_1	26_12_1	691_3_51	696_4_1	526_5_30	289_4_1	406_5_1	340_5_153	666_12_1	1464_4_5	814_5_31	1463_4_2	934_4_29	522_4_1	917_3_27	717_4_15	523_4_1	1150_5_3	261_3_9	123_4_107	125_12_1	269_4_50	1650_5_45	55_12_5	537_4_30	378_4_67	1669_5_17	296_4_1	373_4_53	372_4_1	375_4_6	927_4_20	987_4_7	1085_12_1	179_4_28	194_5_4	1328_5_39	191_4_1	777_4_31	1089_4_38	314_5_6
66_5_13	1302_4_12	1262_5_21	760_5_1	218_5_212	765_4_1	131_35_132	137_5_31	138_12_5	490_4_1	26_12_1	691_3_55	696_4_1	526_5_34	289_4_1	406_5_1	340_5_134	666_12_1	1464_4_6	814_5_24	1463_4_4	934_4_29	522_4_1	917_3_28	717_4_13	523_4_1	1150_5_7	261_3_14	123_4_101	125_12_1	269_4_49	1650_5_38	55_12_14	537_4_37	378_4_67	1669_5_20	296_4_1	373_4_44	372_4_1	375_4_6	927_4_15	987_4_15	1085_12_1	179_4_32	194_5_4	1328_5_47	191_4_1	777_4_39	1089_4_44	314_5_11
66_5_19	1302_4_19	1262_5_19	760_5_1	218_5_184	765_4_1	131_35_126	137_5_32	138_12_10	490_4_1	26_12_1	691_3_64	696_4_1	526_5_31	289_4_1	406_5_1	340_5_157	666_12_1	1464_4_7	814_5_23	1463_4_1	934_4_32	522_4_1	917_3_25	717_4_13	523_4_1	1150_5_9	261_3_11	123_4_101	125_12_1	269_4_53	1650_5_50	55_12_11	537_4_31	378_4_72	1669_5_22	296_4_1	373_4_45	372_4_1	375_4_3	927_4_14	987_4_24	1085_12_1	179_4_21	194_5_3	1328_5_31	191_4_1	777_4_28	1089_4_48	314_5_12
66_5_11	1302_4_13	1262_5_21	760_5_1	218_5_187	765_4_1	131_35_122	137_5_31	138_12_14	490_4_1	26_12_1	691_3_52	696_4_1	3_4_1	289_4_1	406_5_1	340_5_149	666_12_1	1464_4_5	814_5_19	1463_4_1	934_4_26	522_4_1	917_3_23	717_4_10	1150_5_9	261_3_4	123_4_102	125_12_1	269_4_47	1650_5_42	55_12_9	537_4_43	378_4_83	1669_5_24	296_4_1	373_4_32	372_4_1	375_4_4	927_4_17	987_4_17	1085_12_1	179_4_31	194_5_5	1328_5_30	191_4_1	777_4_30	1089_4_59	314_5_9	393_3_1
66_5_14	1302_4_7	1262_5_25	760_5_1	218_5_191	765_4_1	131_35_122	137_5_34	138_12_12	490_4_1	26_12_1	691_3_48	696_4_1	3_4_1	289_4_1	406_5_1	340_5_143	666_12_1	1464_4_1	814_5_26	934_4_22	522_4_1	917_3_34	717_4_12	1150_5_17	261_3_6	123_4_98	125_12_1	269_4_47	1650_5_40	55_12_9	537_4_39	378_4_81	1669_5_19	296_4_1	373_4_33	372_4_1	375_4_3	927_4_23	987_4_16	1085_12_1	179_4_35	194_5_3	1328_5_33	191_4_1	777_4_29	1089_4_64	314_5_10	393_3_1	117_5_14
66_5_12	1302_4_7	1262_5_26	760_5_1	218_5_188	765_4_1	131_35_118	137_5_36	138_12_10	490_4_1	26_12_1	691_3_51	696_4_1	3_4_1	289_4_1	406_5_1	340_5_140	666_12_1	1464_4_1	814_5_18	934_4_23	522_4_1	917_3_18	717_4_5	1150_5_9	261_3_7	123_4_103	125_12_1	269_4_50	1650_5_39	55_12_4	537_4_49	378_4_91	1669_5_24	296_4_1	373_4_46	372_4_1	375_4_2	927_4_29	987_4_17	1085_12_1	179_4_31	194_5_2	1328_5_29	191_4_1	777_4_28	1089_4_61	314_5_8	393_3_1	117_5_10
66_5_4	1302_4_8	1262_5_32	760_5_1	218_5_199	765_4_1	131_35_113	137_5_51	138_12_11	490_4_1	26_12_1	691_3_45	696_4_1	3_4_1	289_4_1	406_5_1	340_5_143	666_12_1	1464_4_2	814_5_18	934_4_28	522_4_1	917_3_16	717_4_4	1150_5_6	261_3_7	123_4_103	125_12_1	269_4_59	1650_5_41	55_12_2	537_4_47	378_4_71	1669_5_14	296_4_1	373_4_44	372_4_1	375_4_3	927_4_22	987_4_23	1085_12_1	179_4_41	194_5_1	1328_5_34	191_4_1	777_4_36	1089_4_67	314_5_7	393_3_1	117_5_5
66_5_4	1302_4_6	1262_5_35	760_5_1	218_5_204	765_4_1	131_35_111	137_5_43	138_12_8	490_4_1	26_12_1	691_3_62	696_4_1	3_4_1	289_4_1	406_5_1	340_5_138	666_12_1	1464_4_3	814_5_20	934_4_23	522_4_1	917_3_15	717_4_4	1150_5_12	261_3_7	123_4_111	125_12_1	269_4_51	1650_5_38	537_4_33	378_4_65	1669_5_13	296_4_1	373_4_42	372_4_1	375_4_7	927_4_15	987_4_27	1085_12_1	179_4_41	194_5_4	1328_5_30	191_4_1	777_4_37	1089_4_78	314_5_6	393_3_1	117_5_4	273_5_1
66_5_4	1302_4_8	1262_5_38	760_5_1	218_5_179	765_4_1	131_35_110	137_5_42	138_12_16	490_4_1	26_12_1	691_3_67	696_4_1	3_4_1	289_4_1	406_5_1	340_5_150	666_12_1	1464_4_7	814_5_19	934_4_17	522_4_1	917_3_11	717_4_2	1150_5_13	261_3_9	123_4_115	125_12_1	269_4_68	1650_5_44	537_4_35	378_4_50	1669_5_11	296_4_1	373_4_47	372_4_1	375_4_4	927_4_21	987_4_36	1085_12_1	179_4_28	194_5_4	1328_5_30	191_4_1	777_4_45	1089_4_63	314_5_4	393_3_1	117_5_2	273_5_1
66_5_5	1302_4_10	1262_5_40	760_5_1	218_5_186	765_4_1	131_35_96	137_5_46	138_12_20	490_4_1	26_12_1	691_3_68	696_4_1	3_4_1	289_4_1	406_5_1	340_5_128	666_12_1	1464_4_2	814_5_21	934_4_12	522_4_1	917_3_11	1150_5_7	261_3_10	123_4_105	125_12_1	269_4_70	1650_5_62	537_4_32	378_4_57	1669_5_8	296_4_1	373_4_45	375_4_5	927_4_17	987_4_24	1085_12_1	179_4_37	194_5_2	1328_5_47	191_4_1	777_4_55	1089_4_63	314_5_6	393_3_1	273_5_1	275_4_46	113_4_27	394_4_9
66_5_11	1302_4_10	1262_5_52	760_5_1	218_5_171	765_4_1	131_35_79	137_5_52	138_12_22	490_4_1	26_12_1	691_3_59	696_4_1	3_4_1	289_4_1	406_5_1	340_5_110	666_12_1	1464_4_2	814_5_29	934_4_14	522_4_1	917_3_10	1150_5_6	261_3_15	123_4_113	125_12_1	269_4_74	1650_5_45	537_4_28	378_4_47	1669_5_8	296_4_1	373_4_43	375_4_2	927_4_17	987_4_33	1085_12_1	179_4_35	194_5_3	1328_5_64	191_4_1	777_4_44	1089_4_89	314_5_2	393_3_1	273_5_1	275_4_43	113_4_17	394_4_14
66_5_6	1302_4_14	1262_5_35	760_5_1	218_5_180	765_4_1	131_35_83	137_5_57	138_12_15	490_4_1	26_12_1	691_3_53	696_4_1	3_4_1	289_4_1	406_5_1	340_5_110	666_12_1	1464_4_3	814_5_29	934_4_13	522_4_1	917_3_9	1150_5_5	261_3_14	123_4_117	125_12_1	269_4_79	1650_5_51	537_4_40	378_4_48	1669_5_3	296_4_1	373_4_38	375_4_1	927_4_19	987_4_28	1085_12_1	179_4_33	194_5_6	1328_5_68	191_4_1	777_4_47	1089_4_84	314_5_2	393_3_1	273_5_1	275_4_53	113_4_20	394_4_8
66_5_4	1302_4_11	1262_5_42	760_5_1	218_5_199	765_4_1	131_35_75	137_5_53	138_12_2	490_4_1	691_3_55	696_4_1	3_4_1	289_4_1	406_5_1	340_5_132	666_12_1	1464_4_1	814_5_37	934_4_9	522_4_1	917_3_5	1150_5_6	261_3_14	123_4_122	125_12_1	269_4_82	423_3_70	537_4_34	378_4_55	412_3_1	296_4_1	373_4_40	924_4_1	927_4_23	987_4_26	1870_5_82	194_5_3	1328_5_65	191_4_1	892_5_185	1089_4_98	314_5_2	393_3_1	273_5_1	275_4_67	113_4_15	394_4_9	475_3_2	497_15_58
66_5_8	1302_4_8	1262_5_40	760_5_1	218_5_180	765_4_1	131_35_69	137_5_49	497_15_67	490_4_1	691_3_56	696_4_1	3_4_1	289_4_1	406_5_1	340_5_137	666_12_1	1464_4_1	814_5_39	934_4_6	522_4_1	917_3_10	1150_5_3	261_3_17	123_4_122	125_12_1	269_4_73	423_3_75	537_4_29	378_4_61	412_3_1	296_4_1	373_4_39	924_4_1	927_4_16	987_4_25	1870_5_67	194_5_6	1328_5_68	191_4_1	892_5_213	1089_4_137	314_5_4	393_3_1	273_5_1	275_4_62	113_4_10	394_4_10	475_3_1	792_35_207
66_5_10	1302_4_13	1262_5_34	218_5_183	765_4_1	131_35_73	137_5_55	497_15_71	490_4_1	691_3_46	696_4_1	3_4_1	289_4_1	340_5_133	666_12_1	1464_4_4	814_5_38	934_4_2	522_4_1	917_3_8	1150_5_1	261_3_13	123_4_112	125_12_1	269_4_69	423_3_73	537_4_36	378_4_48	412_3_1	296_4_1	373_4_41	924_4_1	927_4_23	987_4_33	1870_5_95	194_5_3	1328_5_59	191_4_1	892_5_211	1089_4_134	314_5_4	393_3_1	273_5_1	275_4_65	113_4_4	394_4_9	475_3_2	792_35_202	790_4_1	526_5_79
66_5_8	1302_4_12	1262_5_32	218_5_192	765_4_1	131_35_67	137_5_43	497_15_63	490_4_1	691_3_48	696_4_1	3_4_1	289_4_1	340_5_170	666_12_1	1464_4_6	814_5_45	934_4_5	522_4_1	917_3_18	1150_5_3	261_3_19	123_4_123	125_12_1	269_4_62	423_3_74	537_4_28	378_4_49	412_3_1	296_4_1	373_4_40	924_4_1	927_4_23	987_4_25	1870_5_103	194_5_3	1328_5_80	191_4_1	892_5_216	1089_4_126	314_5_5	393_3_1	273_5_1	275_4_57	113_4_4	394_4_4	475_3_3	792_35_168	790_4_2	526_5_79
66_5_10	1302_4_3	1262_5_28	218_5_183	765_4_1	131_35_58	137_5_41	497_15_62	490_4_1	691_3_60	696_4_1	3_4_1	289_4_1	340_5_143	666_12_1	1464_4_6	814_5_49	934_4_7	522_4_1	917_3_23	1150_5_5	261_3_21	123_4_126	125_12_1	269_4_60	423_3_78	537_4_25	378_4_50	412_3_1	296_4_1	373_4_34	924_4_1	927_4_17	987_4_21	1870_5_104	194_5_2	1328_5_76	191_4_1	892_5_218	1089_4_156	314_5_7	273_5_1	275_4_63	113_4_3	394_4_6	792_35_186	790_4_2	526_5_71	1018_3_11	521_4_109
66_5_7	1302_4_4	1262_5_27	218_5_203	765_4_1	131_35_50	137_5_50	497_15_64	490_4_1	691_3_67	696_4_1	3_4_1	289_4_1	340_5_155	666_12_1	1464_4_3	814_5_47	934_4_7	522_4_1	917_3_9	1150_5_4	261_3_28	123_4_107	125_12_1	269_4_62	423_3_73	537_4_26	378_4_40	412_3_1	296_4_1	373_4_36	924_4_1	927_4_20	987_4_18	1870_5_122	194_5_1	1328_5_72	191_4_1	892_5_244	1089_4_132	314_5_10	273_5_1	275_4_74	113_4_5	394_4_3	792_35_174	790_4_2	526_5_76	1018_3_6	521_4_128
66_5_10	1302_4_6	1262_5_41	218_5_234	765_4_1	131_35_49	137_5_56	497_15_55	490_4_1	691_3_75	696_4_1	3_4_1	289_4_1	340_5_178	666_12_1	1464_4_2	814_5_48	934_4_6	522_4_1	917_3_15	1150_5_6	261_3_32	123_4_110	125_12_1	269_4_72	423_3_76	537_4_28	378_4_31	412_3_1	296_4_1	373_4_29	924_4_1	927_4_23	987_4_12	1870_5_91	194_5_1	1328_5_62	191_4_1	892_5_236	1089_4_122	314_5_6	273_5_1	275_4_79	113_4_2	394_4_5	792_35_148	790_4_4	526_5_78	1018_3_7	521_4_103
66_5_13	1302_4_4	1262_5_24	218_5_229	765_4_1	131_35_53	137_5_76	497_15_45	490_4_1	691_3_82	696_4_1	3_4_1	289_4_1	340_5_186	666_12_1	1464_4_2	814_5_48	934_4_7	522_4_1	917_3_17	1150_5_6	261_3_25	123_4_107	125_12_1	269_4_64	423_3_77	537_4_24	378_4_37	412_3_1	296_4_1	373_4_34	924_4_1	927_4_15	987_4_12	1870_5_96	194_5_2	1328_5_47	191_4_1	892_5_216	1089_4_135	314_5_2	273_5_1	275_4_77	113_4_4	394_4_8	792_35_176	790_4_6	526_5_67	1018_3_12	521_4_98
66_5_17	1302_4_5	1262_5_31	218_5_251	765_4_1	131_35_41	137_5_75	497_15_37	490_4_1	691_3_80	696_4_1	3_4_1	289_4_1	340_5_199	666_12_1	1464_4_5	814_5_43	934_4_8	522_4_1	917_3_13	1150_5_7	261_3_31	123_4_115	125_12_1	269_4_63	423_3_81	537_4_30	378_4_33	412_3_1	296_4_1	373_4_37	924_4_1	927_4_17	987_4_15	1870_5_109	194_5_1	1328_5_48	191_4_1	892_5_235	1089_4_121	192_3_1	273_5_1	275_4_85	113_4_11	394_4_7	792_35_177	790_4_6	526_5_46	1018_3_7	521_4_109
66_5_11	1302_4_4	1262_5_34	218_5_276	765_4_1	131_35_51	137_5_57	497_15_41	490_4_1	691_3_88	696_4_1	3_4_1	289_4_1	340_5_234	666_12_1	1464_4_6	1650_5_59	814_5_46	934_4_5	522_4_1	1150_5_14	261_3_30	123_4_102	125_12_1	269_4_79	917_3_17	537_4_36	378_4_30	412_3_1	296_4_1	373_4_22	924_4_1	927_4_14	987_4_15	1870_5_94	194_5_1	1328_5_46	191_4_1	892_5_219	1089_4_120	192_3_1	273_5_1	275_4_83	113_4_12	394_4_6	792_35_165	790_4_11	526_5_45	1018_3_4	521_4_96
66_5_19	1262_5_35	218_5_239	765_4_1	131_35_47	137_5_63	497_15_33	490_4_1	691_3_77	696_4_1	3_4_1	289_4_1	340_5_201	666_12_1	1464_4_6	1650_5_51	814_5_45	934_4_3	522_4_1	1150_5_25	261_3_20	123_4_105	125_12_1	269_4_85	917_3_22	537_4_30	378_4_42	412_3_1	296_4_1	373_4_19	924_4_1	927_4_19	987_4_12	1870_5_92	194_5_1	1328_5_48	191_4_1	892_5_242	1089_4_131	192_3_1	273_5_1	275_4_72	113_4_14	394_4_1	792_35_172	790_4_13	526_5_48	1018_3_4	521_4_87	1250_3_22
66_5_16	1262_5_40	218_5_230	765_4_1	131_35_48	137_5_63	497_15_34	490_4_1	691_3_94	696_4_1	3_4_1	289_4_1	340_5_206	666_12_1	1464_4_9	1650_5_63	814_5_37	934_4_4	522_4_1	1150_5_19	261_3_22	123_4_113	125_12_1	269_4_82	917_3_20	537_4_45	378_4_35	412_3_1	296_4_1	373_4_14	924_4_1	927_4_17	987_4_16	1870_5_90	194_5_1	1328_5_48	191_4_1	892_5_247	1089_4_127	192_3_1	273_5_1	275_4_79	113_4_19	792_35_162	790_4_9	526_5_40	1018_3_3	521_4_114	1250_3_22	1132_3_115
66_5_11	1262_5_43	218_5_229	765_4_1	131_35_43	137_5_68	497_15_37	490_4_1	691_3_99	696_4_1	3_4_1	289_4_1	340_5_217	666_12_1	1464_4_8	1650_5_65	814_5_41	522_4_1	1150_5_30	261_3_19	123_4_118	125_12_1	269_4_86	917_3_28	892_5_239	378_4_47	296_4_1	373_4_9	924_4_1	927_4_16	1870_5_74	194_5_1	1328_5_51	191_4_1	987_4_9	1089_4_105	192_3_1	273_5_1	275_4_73	113_4_18	537_4_42	792_35_147	790_4_11	526_5_43	521_4_89	1250_3_21	1132_3_77	366_4_2	420_4_27	423_3_99
66_5_18	1262_5_36	218_5_224	765_4_1	131_35_45	137_5_75	497_15_34	490_4_1	691_3_93	696_4_1	3_4_1	289_4_1	340_5_222	666_12_1	1464_4_12	1650_5_47	814_5_39	522_4_1	1150_5_31	261_3_14	123_4_114	125_12_1	269_4_82	917_3_31	892_5_250	378_4_50	296_4_1	373_4_9	924_4_1	927_4_23	1870_5_67	194_5_1	1328_5_61	191_4_1	987_4_10	1089_4_125	192_3_1	273_5_1	275_4_60	113_4_21	537_4_39	792_35_141	790_4_9	526_5_40	521_4_84	1250_3_21	1132_3_74	366_4_4	420_4_23	423_3_97
66_5_17	1262_5_41	218_5_229	765_4_1	131_35_35	137_5_67	497_15_24	490_4_1	691_3_91	696_4_1	3_4_1	289_4_1	340_5_234	666_12_1	1464_4_13	1650_5_53	814_5_40	522_4_1	1150_5_34	261_3_26	123_4_105	125_12_1	269_4_78	917_3_21	892_5_248	378_4_41	296_4_1	373_4_9	924_4_1	927_4_29	1870_5_76	194_5_1	1328_5_62	191_4_1	987_4_10	1089_4_134	192_3_1	273_5_1	275_4_72	113_4_24	537_4_51	792_35_136	790_4_7	526_5_48	521_4_90	1250_3_14	1132_3_84	366_4_4	420_4_19	423_3_91
66_5_10	1262_5_53	218_5_235	765_4_1	131_35_30	137_5_70	497_15_29	490_4_1	691_3_75	696_4_1	3_4_1	289_4_1	340_5_241	666_12_1	1464_4_9	1650_5_53	814_5_35	522_4_1	1150_5_49	261_3_25	123_4_113	125_12_1	269_4_74	917_3_22	537_4_47	378_4_45	373_4_7	924_4_1	927_4_25	1870_5_76	194_5_1	1328_5_67	191_4_1	892_5_240	1089_4_118	192_3_1	273_5_1	275_4_69	113_4_33	792_35_121	790_4_5	526_5_47	521_4_93	1250_3_13	1132_3_65	366_4_1	420_4_18	423_3_95	529_4_1	1405_4_4
66_5_17	1262_5_36	218_5_192	765_4_1	131_35_30	137_5_60	497_15_25	490_4_1	691_3_75	696_4_1	3_4_1	289_4_1	340_5_238	666_12_1	1464_4_11	1650_5_42	814_5_41	522_4_1	1150_5_55	261_3_21	123_4_111	125_12_1	269_4_85	917_3_28	537_4_44	378_4_60	373_4_6	924_4_1	927_4_22	1870_5_64	194_5_1	1328_5_65	191_4_1	892_5_238	1089_4_116	192_3_1	273_5_1	275_4_52	113_4_32	792_35_137	790_4_4	526_5_52	521_4_102	1250_3_11	1132_3_80	366_4_1	420_4_13	423_3_105	529_4_1	1405_4_5
66_5_27	1262_5_38	218_5_229	765_4_1	131_35_29	137_5_64	497_15_22	490_4_1	691_3_89	696_4_1	3_4_1	289_4_1	340_5_207	666_12_1	1464_4_7	1650_5_50	814_5_25	522_4_1	1150_5_55	261_3_26	123_4_122	125_12_1	269_4_91	917_3_17	537_4_45	378_4_42	373_4_4	924_4_1	927_4_21	1870_5_62	194_5_1	1328_5_76	191_4_1	892_5_216	1089_4_119	192_3_1	273_5_1	275_4_70	113_4_25	792_35_129	790_4_3	526_5_48	521_4_100	1250_3_15	1132_3_95	366_4_1	420_4_15	423_3_108	529_4_1	1405_4_8
66_5_27	1262_5_56	218_5_221	765_4_1	131_35_39	137_5_53	497_15_21	490_4_1	691_3_72	696_4_1	3_4_1	289_4_1	340_5_244	666_12_1	1464_4_5	1650_5_64	814_5_28	522_4_1	1150_5_71	261_3_17	123_4_131	125_12_1	269_4_97	917_3_19	537_4_33	378_4_38	373_4_3	924_4_1	927_4_23	1870_5_64	194_5_1	1328_5_65	191_4_1	892_5_253	1089_4_113	192_3_1	273_5_1	275_4_68	113_4_31	792_35_143	790_4_6	526_5_40	521_4_82	1250_3_16	1132_3_88	366_4_1	420_4_16	423_3_88	529_4_1	1405_4_6
66_5_37	1262_5_49	218_5_199	765_4_1	131_35_32	137_5_51	497_15_19	490_4_1	691_3_75	696_4_1	3_4_1	289_4_1	340_5_268	666_12_1	1464_4_6	1650_5_48	814_5_24	522_4_1	1150_5_64	261_3_21	123_4_115	125_12_1	269_4_98	917_3_24	537_4_26	378_4_42	373_4_5	924_4_1	927_4_24	1870_5_57	194_5_1	1328_5_64	191_4_1	892_5_273	1089_4_107	192_3_1	273_5_1	275_4_65	113_4_40	792_35_131	790_4_7	526_5_54	521_4_94	1250_3_15	1132_3_90	366_4_1	420_4_19	423_3_91	529_4_1	1405_4_3
66_5_40	1262_5_56	218_5_233	765_4_1	131_35_36	137_5_53	497_15_18	490_4_1	691_3_94	696_4_1	3_4_1	289_4_1	340_5_230	666_12_1	1464_4_2	1650_5_52	814_5_25	522_4_1	1150_5_69	261_3_22	123_4_116	125_12_1	269_4_104	917_3_15	537_4_34	378_4_36	373_4_4	924_4_1	927_4_27	1870_5_56	194_5_1	1328_5_57	191_4_1	892_5_288	1089_4_106	192_3_1	273_5_1	275_4_77	113_4_26	792_35_128	790_4_4	526_5_52	521_4_88	1250_3_16	1132_3_111	366_4_1	420_4_27	423_3_96	529_4_1	1405_4_3
66_5_41	1262_5_71	218_5_241	765_4_1	131_35_34	137_5_61	497_15_23	490_4_1	691_3_78	696_4_1	3_4_1	289_4_1	340_5_250	666_12_1	1650_5_67	814_5_23	522_4_1	1150_5_74	261_3_18	123_4_111	125_12_1	269_4_88	917_3_20	537_4_31	378_4_45	373_4_7	924_4_1	927_4_32	1870_5_57	194_5_1	1328_5_59	191_4_1	892_5_253	1089_4_114	192_3_1	273_5_1	275_4_66	113_4_22	792_35_137	790_4_6	526_5_45	521_4_83	1250_3_12	1132_3_109	366_4_1	420_4_27	423_3_85	529_4_1	1405_4_2	301_4_27
66_5_41	1262_5_60	218_5_228	765_4_1	131_35_24	137_5_50	497_15_16	490_4_1	691_3_83	696_4_1	3_4_1	289_4_1	340_5_266	666_12_1	1650_5_50	814_5_33	522_4_1	1150_5_71	261_3_24	123_4_91	125_12_1	269_4_85	917_3_16	537_4_37	378_4_44	373_4_6	924_4_1	927_4_27	1870_5_58	194_5_1	1328_5_56	191_4_1	892_5_240	1089_4_115	192_3_1	273_5_1	275_4_73	113_4_43	792_35_140	790_4_9	526_5_43	521_4_89	1250_3_11	1132_3_105	366_4_1	420_4_17	423_3_81	529_4_1	1405_4_5	301_4_17
66_5_46	1262_5_56	218_5_250	765_4_1	131_35_28	137_5_61	497_15_19	490_4_1	691_3_107	696_4_1	526_5_32	289_4_1	340_5_248	666_12_1	1650_5_43	814_5_17	522_4_1	1150_5_67	261_3_21	123_4_101	125_12_1	269_4_92	917_3_20	537_4_28	378_4_44	373_4_4	924_4_1	927_4_37	1870_5_46	194_5_1	1328_5_47	191_4_1	892_5_266	1089_4_121	192_3_1	273_5_1	275_4_72	113_4_51	792_35_139	790_4_7	3_4_1	521_4_84	1250_3_14	1132_3_108	366_4_1	420_4_25	423_3_91	529_4_1	1405_4_4	301_4_18
66_5_35	1262_5_59	218_5_261	765_4_1	131_35_27	137_5_60	497_15_18	490_4_1	691_3_90	696_4_1	526_5_25	289_4_1	340_5_305	666_12_1	1650_5_45	814_5_18	522_4_1	1150_5_65	261_3_18	123_4_86	125_12_1	269_4_73	917_3_12	537_4_26	378_4_52	373_4_3	924_4_1	927_4_40	1870_5_39	194_5_1	1328_5_55	191_4_1	892_5_268	1089_4_123	192_3_1	273_5_1	275_4_66	113_4_53	792_35_151	790_4_9	3_4_1	521_4_82	1250_3_7	1132_3_109	366_4_1	420_4_22	423_3_92	529_4_1	1405_4_2	301_4_23
66_5_45	1262_5_59	218_5_265	765_4_1	131_35_29	137_5_48	497_15_13	490_4_1	691_3_99	696_4_1	526_5_28	289_4_1	340_5_307	666_12_1	1650_5_45	814_5_20	522_4_1	1150_5_58	261_3_15	123_4_84	125_12_1	269_4_81	917_3_19	537_4_29	378_4_37	373_4_3	924_4_1	927_4_48	1870_5_35	194_5_1	1328_5_51	191_4_1	892_5_258	1089_4_105	192_3_1	273_5_1	275_4_74	113_4_62	792_35_160	790_4_12	3_4_1	521_4_79	1250_3_8	1132_3_108	366_4_1	420_4_21	423_3_107	529_4_1	1405_4_2	301_4_25
66_5_46	1262_5_55	218_5_278	765_4_1	131_35_34	137_5_57	497_15_18	490_4_1	691_3_81	696_4_1	526_5_29	289_4_1	340_5_286	666_12_1	1650_5_46	814_5_25	522_4_1	1150_5_52	261_3_9	123_4_83	125_12_1	269_4_102	917_3_24	537_4_23	378_4_34	373_4_4	924_4_1	927_4_56	1870_5_27	194_5_1	1328_5_57	191_4_1	892_5_273	1089_4_105	192_3_1	273_5_1	275_4_74	113_4_59	792_35_138	790_4_13	3_4_1	521_4_93	1250_3_6	1132_3_114	366_4_1	420_4_26	423_3_103	529_4_1	1405_4_2	301_4_22
66_5_42	1262_5_72	218_5_280	765_4_1	131_35_26	137_5_58	497_15_19	490_4_1	691_3_71	696_4_1	526_5_32	289_4_1	340_5_308	666_12_1	1650_5_48	814_5_15	522_4_1	1150_5_45	261_3_17	123_4_81	125_12_1	269_4_117	917_3_13	537_4_23	378_4_37	373_4_4	924_4_1	927_4_60	1870_5_33	194_5_1	1328_5_54	191_4_1	892_5_274	1089_4_105	192_3_1	273_5_1	275_4_68	113_4_56	792_35_128	790_4_10	3_4_1	521_4_81	1250_3_9	1132_3_96	366_4_1	420_4_26	423_3_95	529_4_1	1405_4_1	301_4_17
66_5_40	1262_5_60	218_5_270	765_4_1	131_35_29	137_5_54	497_15_11	490_4_1	691_3_71	696_4_1	526_5_37	289_4_1	340_5_306	666_12_1	1650_5_46	814_5_20	522_4_1	1150_5_42	261_3_9	123_4_87	125_12_1	269_4_119	917_3_12	537_4_25	378_4_34	373_4_4	924_4_1	927_4_70	1870_5_27	194_5_1	1328_5_53	191_4_1	892_5_281	1089_4_111	192_3_1	273_5_1	275_4_75	113_4_60	792_35_145	790_4_8	3_4_1	521_4_69	1250_3_15	1132_3_111	366_4_1	420_4_21	423_3_91	529_4_1	1405_4_1	301_4_21
66_5_42	1262_5_62	218_5_276	765_4_1	131_35_36	137_5_62	497_15_17	490_4_1	691_3_55	696_4_1	526_5_27	289_4_1	340_5_262	666_12_1	1650_5_48	814_5_13	522_4_1	1150_5_41	261_3_5	123_4_97	125_12_1	269_4_129	917_3_11	537_4_22	378_4_40	373_4_7	924_4_1	927_4_71	1870_5_25	194_5_1	1328_5_46	191_4_1	892_5_307	1089_4_103	192_3_1	273_5_1	275_4_82	113_4_46	792_35_126	790_4_3	3_4_1	521_4_76	1250_3_16	1132_3_119	366_4_1	420_4_16	423_3_96	529_4_1	1405_4_2	301_4_38
66_5_32	1262_5_75	218_5_275	765_4_1	131_35_26	137_5_69	497_15_7	490_4_1	691_3_58	696_4_1	526_5_35	289_4_1	340_5_263	666_12_1	1650_5_57	814_5_7	522_4_1	1150_5_31	261_3_6	123_4_111	125_12_1	269_4_146	917_3_7	537_4_27	378_4_47	373_4_5	924_4_1	927_4_66	1870_5_33	194_5_1	1328_5_49	191_4_1	892_5_275	1089_4_94	192_3_1	273_5_1	275_4_86	113_4_58	792_35_130	790_4_1	3_4_1	521_4_64	1250_3_18	1132_3_108	366_4_1	420_4_19	423_3_105	529_4_1	1405_4_4	301_4_31
66_5_26	1262_5_57	218_5_273	765_4_1	131_35_18	137_5_65	497_15_10	490_4_1	691_3_61	696_4_1	526_5_42	289_4_1	340_5_270	666_12_1	1650_5_52	814_5_13	522_4_1	1150_5_25	261_3_10	123_4_115	125_12_1	269_4_128	917_3_11	537_4_31	378_4_39	373_4_2	924_4_1	927_4_77	1870_5_35	194_5_1	1328_5_43	191_4_1	892_5_288	1089_4_90	192_3_1	273_5_1	275_4_70	113_4_51	792_35_141	790_4_2	3_4_1	521_4_58	1250_3_14	1132_3_106	366_4_1	420_4_15	423_3_108	529_4_1	1405_4_3	301_4_27
66_5_19	1262_5_58	218_5_307	765_4_1	131_35_17	137_5_58	497_15_10	490_4_1	691_3_62	696_4_1	526_5_42	289_4_1	340_5_275	666_12_1	1650_5_50	814_5_14	522_4_1	1150_5_21	261_3_6	123_4_106	125_12_1	269_4_149	917_3_14	537_4_34	378_4_25	373_4_4	924_4_1	927_4_75	1870_5_33	194_5_1	1328_5_39	191_4_1	892_5_292	1089_4_87	192_3_1	273_5_1	275_4_68	113_4_37	792_35_129	790_4_1	3_4_1	521_4_64	1250_3_8	1132_3_101	366_4_1	420_4_19	423_3_123	529_4_1	1405_4_4	301_4_37
66_5_30	1262_5_56	218_5_288	765_4_1	131_35_18	137_5_51	497_15_7	490_4_1	691_3_73	696_4_1	526_5_49	289_4_1	340_5_272	666_12_1	814_5_10	522_4_1	917_3_17	1150_5_25	261_3_3	123_4_105	125_12_1	269_4_140	423_3_126	537_4_35	378_4_28	373_4_4	924_4_1	927_4_74	1870_5_42	194_5_1	1328_5_28	191_4_1	892_5_281	1089_4_85	192_3_1	273_5_1	275_4_73	113_4_47	792_35_123	3_4_1	521_4_58	1250_3_4	1132_3_90	420_4_17	1650_5_55	529_4_1	1405_4_11	301_4_24	27_5_62	240_4_86
66_5_28	1262_5_40	218_5_273	765_4_1	131_35_20	137_5_49	497_15_6	490_4_1	691_3_74	696_4_1	526_5_45	289_4_1	340_5_289	666_12_1	814_5_7	522_4_1	917_3_27	1150_5_21	261_3_4	123_4_99	125_12_1	269_4_108	423_3_131	537_4_33	378_4_26	373_4_2	924_4_1	927_4_73	1870_5_34	194_5_1	1328_5_31	191_4_1	892_5_310	1089_4_80	192_3_1	273_5_1	275_4_67	113_4_62	792_35_132	3_4_1	521_4_62	1250_3_3	1132_3_96	420_4_13	1650_5_46	529_4_1	1405_4_11	301_4_25	27_5_65	240_4_93
66_5_22	1262_5_52	218_5_287	765_4_1	131_35_13	137_5_59	497_15_4	490_4_1	691_3_77	696_4_1	526_5_37	289_4_1	340_5_279	666_12_1	814_5_5	917_3_28	1150_5_34	261_3_4	123_4_110	125_12_1	269_4_112	423_3_126	537_4_27	378_4_28	373_4_2	924_4_1	927_4_72	1870_5_41	194_5_1	1328_5_33	191_4_1	892_5_329	1089_4_91	273_5_1	275_4_66	113_4_65	792_35_128	3_4_1	521_4_55	522_4_1	1132_3_95	420_4_15	1650_5_39	529_4_1	1405_4_8	301_4_28	27_5_81	240_4_80	102_4_1	38_12_1
66_5_30	1262_5_49	218_5_275	765_4_1	131_35_18	137_5_58	497_15_5	490_4_1	691_3_89	696_4_1	526_5_44	289_4_1	340_5_295	666_12_1	814_5_7	917_3_21	1150_5_33	261_3_2	123_4_105	125_12_1	269_4_108	423_3_119	537_4_22	378_4_22	924_4_1	927_4_69	1870_5_56	194_5_1	1328_5_35	191_4_1	892_5_292	1089_4_98	273_5_1	275_4_66	113_4_77	792_35_115	3_4_1	521_4_69	522_4_1	1132_3_96	420_4_15	1650_5_25	529_4_1	1405_4_13	301_4_19	27_5_78	240_4_84	102_4_1	38_12_1	33_3_1
66_5_31	666_12_1	218_5_247	765_4_1	131_35_25	137_5_67	497_15_2	490_4_1	691_3_73	696_4_1	526_5_39	289_4_1	340_5_305	1262_5_50	814_5_9	917_3_36	1150_5_34	261_3_3	123_4_81	125_12_1	269_4_107	423_3_121	537_4_19	378_4_25	924_4_1	927_4_75	1870_5_46	194_5_1	1328_5_40	191_4_1	892_5_289	1089_4_104	273_5_1	275_4_63	113_4_87	792_35_135	3_4_1	521_4_80	522_4_1	1132_3_99	420_4_17	1650_5_21	529_4_1	1405_4_6	301_4_21	27_5_77	240_4_86	102_4_1	38_12_1	33_3_1
66_5_37	666_12_1	218_5_252	765_4_1	131_35_14	137_5_73	490_4_1	691_3_77	696_4_1	526_5_37	289_4_1	340_5_276	1262_5_63	814_5_4	917_3_44	1150_5_37	123_4_104	269_4_109	423_3_134	537_4_18	378_4_24	924_4_1	927_4_79	1870_5_50	194_5_1	1328_5_37	191_4_1	892_5_313	1089_4_124	273_5_1	275_4_51	113_4_67	792_35_125	3_4_1	521_4_83	522_4_1	1132_3_92	420_4_18	1650_5_22	529_4_1	1405_4_2	301_4_25	27_5_96	240_4_92	102_4_1	33_3_1	37_4_1	36_4_369	1531_4_26	646_4_1
66_5_38	666_12_1	218_5_272	765_4_1	131_35_17	137_5_78	490_4_1	691_3_84	696_4_1	526_5_46	289_4_1	340_5_238	1262_5_68	814_5_4	917_3_41	1150_5_29	123_4_121	269_4_92	423_3_135	537_4_20	378_4_23	924_4_1	927_4_74	1870_5_42	194_5_1	1328_5_38	191_4_1	892_5_326	1089_4_143	273_5_1	275_4_51	113_4_76	792_35_130	3_4_1	521_4_79	522_4_1	1132_3_84	420_4_18	1650_5_15	529_4_1	1405_4_3	301_4_23	27_5_89	240_4_100	102_4_1	33_3_1	37_4_1	36_4_361	1531_4_22	646_4_1
66_5_27	666_12_1	218_5_246	765_4_1	131_35_17	137_5_75	490_4_1	691_3_80	696_4_1	526_5_51	289_4_1	340_5_249	1262_5_67	814_5_4	917_3_36	1150_5_27	123_4_102	269_4_90	423_3_135	537_4_13	378_4_20	924_4_1	927_4_85	1870_5_51	194_5_1	1328_5_34	191_4_1	892_5_315	1089_4_133	273_5_1	275_4_38	113_4_77	792_35_152	3_4_1	521_4_74	522_4_1	1132_3_93	420_4_13	1650_5_16	529_4_1	1405_4_4	301_4_25	27_5_106	240_4_112	102_4_1	33_3_1	37_4_1	36_4_372	1531_4_22	646_4_1
66_5_34	666_12_1	218_5_256	765_4_1	131_35_11	137_5_69	490_4_1	691_3_86	696_4_1	526_5_31	289_4_1	340_5_241	1262_5_81	814_5_6	917_3_33	1150_5_26	123_4_128	269_4_109	423_3_133	537_4_15	378_4_24	924_4_1	927_4_90	1870_5_55	194_5_1	1328_5_43	191_4_1	892_5_344	1089_4_130	273_5_1	275_4_31	113_4_73	792_35_141	3_4_1	521_4_70	522_4_1	1132_3_88	420_4_15	1650_5_14	529_4_1	1405_4_1	301_4_28	27_5_119	240_4_127	102_4_1	33_3_1	37_4_1	36_4_359	1531_4_17	646_4_1
66_5_36	666_12_1	218_5_260	765_4_1	131_35_15	137_5_61	490_4_1	691_3_101	696_4_1	526_5_27	289_4_1	340_5_252	1262_5_70	814_5_1	917_3_27	1150_5_32	123_4_141	269_4_105	423_3_134	537_4_6	378_4_26	924_4_1	927_4_81	1870_5_46	194_5_1	1328_5_37	191_4_1	892_5_348	1089_4_144	273_5_1	275_4_24	113_4_79	792_35_139	3_4_1	521_4_62	522_4_1	1132_3_96	420_4_11	1650_5_12	529_4_1	1405_4_1	301_4_23	27_5_109	240_4_124	102_4_1	33_3_1	37_4_1	36_4_346	1531_4_19	646_4_1
66_5_32	666_12_1	218_5_213	765_4_1	131_35_9	137_5_72	490_4_1	691_3_118	696_4_1	526_5_43	289_4_1	340_5_276	1262_5_60	814_5_4	917_3_24	1150_5_33	123_4_126	269_4_91	423_3_133	378_4_24	924_4_1	927_4_67	1870_5_52	194_5_1	1328_5_38	892_5_350	1089_4_125	273_5_1	275_4_22	113_4_84	792_35_160	3_4_1	521_4_60	522_4_1	1132_3_98	420_4_5	1650_5_12	529_4_1	1405_4_1	301_4_19	27_5_125	240_4_137	102_4_1	33_3_1	37_4_1	36_4_372	1531_4_23	646_4_1	648_5_12	622_4_36
66_5_41	666_12_1	218_5_220	765_4_1	131_35_8	137_5_84	490_4_1	691_3_117	526_5_35	289_4_1	340_5_280	1262_5_76	814_5_3	917_3_25	1150_5_29	123_4_147	269_4_95	423_3_121	378_4_27	924_4_1	927_4_58	1870_5_51	194_5_1	1328_5_45	892_5_366	1089_4_150	273_5_1	275_4_27	113_4_86	792_35_146	3_4_1	521_4_66	522_4_1	1132_3_94	420_4_6	1650_5_10	529_4_1	301_4_21	27_5_104	240_4_130	102_4_1	33_3_1	37_4_1	36_4_354	1531_4_25	646_4_1	648_5_13	622_4_37	579_3_29	150_4_70
66_5_41	666_12_1	218_5_219	765_4_1	131_35_7	137_5_80	490_4_1	691_3_115	526_5_27	289_4_1	340_5_292	1262_5_70	937_4_55	917_3_24	1150_5_27	123_4_129	269_4_84	423_3_112	378_4_28	924_4_1	927_4_54	1870_5_44	194_5_1	1328_5_41	892_5_368	1089_4_158	273_5_1	275_4_33	113_4_78	792_35_125	3_4_1	521_4_71	522_4_1	1132_3_100	420_4_2	1650_5_5	529_4_1	301_4_13	27_5_96	240_4_104	102_4_1	33_3_1	37_4_1	36_4_377	1531_4_24	646_4_1	648_5_10	622_4_42	579_3_46	150_4_71
66_5_30	666_12_1	218_5_216	765_4_1	131_35_7	137_5_84	490_4_1	691_3_130	526_5_33	289_4_1	340_5_331	1262_5_62	937_4_49	917_3_27	1150_5_22	123_4_127	269_4_92	423_3_116	378_4_27	924_4_1	927_4_53	1870_5_32	194_5_1	1328_5_39	892_5_344	1089_4_149	273_5_1	275_4_36	113_4_68	792_35_136	3_4_1	521_4_55	522_4_1	1132_3_102	420_4_2	1650_5_10	529_4_1	301_4_13	27_5_113	240_4_104	102_4_1	33_3_1	37_4_1	36_4_382	1531_4_29	646_4_1	648_5_10	622_4_37	579_3_56	150_4_65
66_5_36	666_12_1	218_5_251	765_4_1	131_35_5	137_5_91	490_4_1	691_3_132	526_5_32	289_4_1	340_5_336	1262_5_64	937_4_42	917_3_28	1150_5_18	123_4_138	269_4_91	423_3_131	378_4_38	924_4_1	927_4_44	1870_5_34	194_5_1	1328_5_41	892_5_334	1089_4_167	273_5_1	275_4_37	113_4_88	792_35_113	3_4_1	521_4_60	522_4_1	1132_3_108	420_4_3	1650_5_9	529_4_1	301_4_21	27_5_94	240_4_86	102_4_1	33_3_1	37_4_1	36_4_380	1531_4_29	646_4_1	648_5_8	622_4_45	579_3_58	150_4_64
66_5_38	666_12_1	218_5_248	765_4_1	131_35_5	137_5_96	490_4_1	691_3_105	526_5_29	289_4_1	340_5_304	1262_5_40	937_4_39	917_3_27	1150_5_17	123_4_134	269_4_86	423_3_135	378_4_41	924_4_1	927_4_52	1870_5_29	194_5_1	1328_5_47	892_5_336	1089_4_176	273_5_1	275_4_49	113_4_82	792_35_114	3_4_1	521_4_53	522_4_1	1132_3_110	420_4_1	1650_5_8	529_4_1	301_4_16	27_5_107	240_4_77	102_4_1	33_3_1	37_4_1	36_4_403	1531_4_20	646_4_1	648_5_5	622_4_43	579_3_81	150_4_60
66_5_32	666_12_1	218_5_243	765_4_1	131_35_6	137_5_98	490_4_1	691_3_113	526_5_34	289_4_1	340_5_343	1262_5_44	937_4_33	917_3_26	1150_5_17	123_4_141	269_4_84	423_3_125	378_4_30	924_4_1	927_4_38	1870_5_39	194_5_1	1328_5_38	892_5_311	1089_4_188	273_5_1	275_4_41	113_4_54	792_35_129	3_4_1	521_4_51	522_4_1	1132_3_130	1650_5_10	529_4_1	301_4_15	27_5_108	240_4_75	102_4_1	33_3_1	37_4_1	36_4_447	1531_4_22	646_4_1	648_5_5	622_4_39	579_3_77	150_4_69	179_4_103
66_5_31	666_12_1	218_5_259	765_4_1	131_35_8	137_5_84	490_4_1	691_3_121	526_5_32	289_4_1	340_5_347	1262_5_52	937_4_26	917_3_23	1150_5_12	123_4_150	269_4_69	423_3_130	378_4_26	924_4_1	927_4_47	1870_5_33	194_5_1	1328_5_26	892_5_356	1089_4_203	273_5_1	275_4_38	113_4_72	792_35_118	3_4_1	521_4_59	522_4_1	1132_3_115	1650_5_9	529_4_1	301_4_9	27_5_96	240_4_72	102_4_1	33_3_1	37_4_1	36_4_465	1531_4_21	646_4_1	648_5_8	622_4_45	579_3_57	150_4_65	179_4_110
66_5_27	666_12_1	218_5_252	765_4_1	131_35_19	137_5_65	490_4_1	691_3_104	526_5_32	289_4_1	340_5_300	1262_5_44	937_4_36	917_3_17	1150_5_26	123_4_150	269_4_85	423_3_124	378_4_29	924_4_1	927_4_56	1870_5_24	194_5_1	1328_5_35	892_5_345	1089_4_219	273_5_1	275_4_52	113_4_66	792_35_115	3_4_1	521_4_61	522_4_1	1132_3_103	1650_5_8	529_4_1	301_4_6	27_5_114	240_4_81	102_4_1	33_3_1	37_4_1	36_4_489	1531_4_21	646_4_1	648_5_4	622_4_37	579_3_68	150_4_64	179_4_140
66_5_25	666_12_1	218_5_249	765_4_1	131_35_17	137_5_82	490_4_1	691_3_108	526_5_38	289_4_1	340_5_342	1262_5_48	937_4_36	917_3_16	1150_5_28	123_4_150	269_4_82	423_3_136	378_4_22	924_4_1	927_4_66	1870_5_24	194_5_1	1328_5_36	892_5_350	1089_4_196	273_5_1	275_4_43	113_4_58	792_35_126	3_4_1	521_4_51	522_4_1	1132_3_111	1650_5_7	529_4_1	301_4_4	27_5_111	240_4_78	102_4_1	33_3_1	37_4_1	36_4_518	1531_4_16	646_4_1	648_5_6	622_4_35	579_3_64	150_4_61	179_4_143
66_5_36	666_12_1	218_5_260	765_4_1	131_35_28	137_5_73	490_4_1	691_3_97	526_5_45	289_4_1	340_5_358	1262_5_41	937_4_28	917_3_13	1150_5_32	123_4_164	269_4_67	423_3_139	378_4_26	924_4_1	927_4_66	1870_5_17	194_5_1	1328_5_30	892_5_343	1089_4_222	273_5_1	275_4_47	113_4_63	792_35_109	3_4_1	521_4_55	522_4_1	1132_3_114	1650_5_8	529_4_1	301_4_2	27_5_79	240_4_78	102_4_1	33_3_1	37_4_1	36_4_536	1531_4_11	646_4_1	648_5_2	622_4_34	579_3_59	150_4_58	179_4_166
66_5_33	666_12_1	218_5_256	765_4_1	131_35_42	137_5_77	490_4_1	691_3_108	526_5_48	289_4_1	340_5_339	1262_5_28	937_4_29	917_3_16	1150_5_37	123_4_155	269_4_60	423_3_122	378_4_15	924_4_1	927_4_77	1870_5_19	194_5_1	1328_5_28	892_5_396	1089_4_239	273_5_1	275_4_58	113_4_58	792_35_99	3_4_1	521_4_54	522_4_1	1650_5_5	529_4_1	1132_3_120	27_5_85	240_4_85	102_4_1	33_3_1	37_4_1	36_4_523	1531_4_14	646_4_1	622_4_33	579_3_64	150_4_55	179_4_199	176_5_1	174_4_67
66_5_24	666_12_1	218_5_245	765_4_1	131_35_32	137_5_72	490_4_1	691_3_129	526_5_48	289_4_1	340_5_410	1262_5_21	937_4_23	917_3_14	1150_5_36	123_4_162	269_4_67	423_3_124	378_4_23	924_4_1	927_4_69	1870_5_14	194_5_1	1328_5_32	777_4_9	1089_4_228	273_5_1	275_4_54	113_4_49	792_35_100	3_4_1	521_4_50	522_4_1	1650_5_11	529_4_1	1132_3_128	27_5_71	240_4_87	102_4_1	33_3_1	37_4_1	36_4_550	1531_4_14	646_4_1	622_4_30	579_3_58	150_4_50	179_4_200	176_5_1	174_4_59
66_5_19	666_12_1	218_5_259	765_4_1	131_35_39	137_5_76	490_4_1	691_3_122	526_5_60	289_4_1	340_5_376	1262_5_23	937_4_26	917_3_13	1150_5_29	123_4_151	269_4_71	423_3_122	378_4_27	924_4_1	927_4_75	1870_5_11	194_5_1	1328_5_33	892_5_340	1089_4_244	273_5_1	275_4_41	113_4_76	792_35_108	3_4_1	521_4_52	522_4_1	1650_5_14	529_4_1	1132_3_139	27_5_61	240_4_97	102_4_1	33_3_1	37_4_1	36_4_527	1531_4_16	646_4_1	622_4_33	579_3_63	150_4_48	179_4_208	176_5_1	174_4_65
66_5_15	666_12_1	218_5_242	765_4_1	131_35_38	137_5_84	490_4_1	691_3_113	526_5_61	289_4_1	340_5_377	1262_5_17	937_4_32	917_3_21	1150_5_26	123_4_157	269_4_74	423_3_117	378_4_19	924_4_1	927_4_62	1870_5_5	194_5_1	1328_5_23	892_5_346	1089_4_255	273_5_1	275_4_48	113_4_59	792_35_99	3_4_1	521_4_50	522_4_1	1650_5_5	529_4_1	1132_3_132	27_5_61	240_4_106	102_4_1	33_3_1	37_4_1	36_4_538	1531_4_19	646_4_1	622_4_26	579_3_87	150_4_55	179_4_191	176_5_1	174_4_90
66_5_11	666_12_1	218_5_271	765_4_1	131_35_34	137_5_95	490_4_1	691_3_113	526_5_59	289_4_1	340_5_409	1262_5_23	937_4_29	1150_5_20	123_4_152	269_4_61	917_3_14	378_4_20	924_4_1	927_4_51	1870_5_4	194_5_1	1328_5_34	892_5_313	1089_4_264	273_5_1	275_4_61	113_4_58	792_35_110	1650_5_2	3_4_1	521_4_41	522_4_1	423_3_131	529_4_1	1132_3_129	27_5_49	240_4_74	102_4_1	33_3_1	37_4_1	36_4_559	1531_4_25	646_4_1	622_4_16	579_3_82	150_4_49	179_4_188	176_5_1	174_4_85
66_5_11	666_12_1	218_5_302	765_4_1	131_35_50	137_5_87	490_4_1	691_3_100	526_5_59	289_4_1	340_5_394	1262_5_26	937_4_21	917_3_16	1150_5_17	123_4_127	269_4_53	423_3_126	378_4_12	924_4_1	927_4_58	1870_5_5	194_5_1	1328_5_35	892_5_327	1089_4_265	273_5_1	275_4_62	113_4_59	792_35_118	3_4_1	521_4_40	522_4_1	1650_5_2	529_4_1	1132_3_125	27_5_64	240_4_64	102_4_1	33_3_1	37_4_1	36_4_548	1531_4_23	646_4_1	622_4_13	579_3_79	150_4_54	179_4_185	176_5_1	174_4_83
66_5_9	666_12_1	218_5_276	765_4_1	131_35_51	137_5_84	490_4_1	691_3_107	526_5_70	289_4_1	340_5_374	1262_5_22	937_4_24	917_3_16	1150_5_16	123_4_124	269_4_63	423_3_128	378_4_7	924_4_1	927_4_57	1870_5_6	194_5_1	1328_5_45	777_4_6	1089_4_287	273_5_1	275_4_67	113_4_65	792_35_111	3_4_1	521_4_37	522_4_1	1650_5_2	529_4_1	1132_3_120	27_5_79	240_4_68	102_4_1	33_3_1	37_4_1	36_4_523	1531_4_24	646_4_1	622_4_10	579_3_95	150_4_55	179_4_188	176_5_1	174_4_81
66_5_6	666_12_1	218_5_268	765_4_1	131_35_45	137_5_73	490_4_1	691_3_108	526_5_65	289_4_1	340_5_364	1262_5_26	937_4_20	1150_5_14	123_4_131	269_4_56	917_3_18	378_4_9	924_4_1	927_4_44	1870_5_13	194_5_1	1328_5_45	892_5_348	1089_4_283	273_5_1	275_4_65	113_4_63	792_35_122	3_4_1	521_4_30	522_4_1	423_3_148	529_4_1	1132_3_121	27_5_84	240_4_58	102_4_1	33_3_1	37_4_1	36_4_538	1531_4_29	646_4_1	622_4_14	579_3_93	150_4_52	179_4_186	176_5_1	174_4_90	257_3_1
66_5_7	666_12_1	218_5_298	765_4_1	131_35_36	137_5_61	490_4_1	691_3_101	526_5_60	289_4_1	340_5_339	1262_5_20	937_4_14	1150_5_12	123_4_134	269_4_70	917_3_17	378_4_10	924_4_1	927_4_58	1870_5_14	194_5_1	1328_5_40	892_5_351	1089_4_287	273_5_1	275_4_70	113_4_63	792_35_120	3_4_1	521_4_23	522_4_1	423_3_146	529_4_1	1132_3_131	27_5_82	240_4_77	102_4_1	33_3_1	37_4_1	36_4_551	1531_4_26	646_4_1	622_4_13	579_3_98	150_4_53	179_4_197	176_5_1	174_4_92	257_3_1
66_5_6	666_12_1	218_5_281	765_4_1	131_35_38	137_5_67	490_4_1	691_3_99	526_5_60	289_4_1	340_5_321	1262_5_11	937_4_12	1150_5_10	123_4_128	269_4_69	917_3_20	378_4_9	924_4_1	927_4_57	1870_5_9	194_5_1	1328_5_49	892_5_336	1089_4_314	273_5_1	275_4_72	113_4_71	792_35_143	3_4_1	521_4_23	522_4_1	423_3_137	529_4_1	1132_3_139	27_5_89	240_4_82	102_4_1	33_3_1	37_4_1	36_4_563	1531_4_26	646_4_1	622_4_10	579_3_95	150_4_55	179_4_203	176_5_1	174_4_97	257_3_1
66_5_7	666_12_1	218_5_285	765_4_1	131_35_19	137_5_86	490_4_1	691_3_97	526_5_60	289_4_1	340_5_307	1262_5_14	937_4_8	1150_5_13	123_4_127	269_4_71	917_3_29	378_4_10	924_4_1	927_4_59	1870_5_11	194_5_1	1328_5_54	892_5_310	1089_4_348	273_5_1	275_4_63	113_4_69	792_35_150	3_4_1	521_4_18	522_4_1	423_3_133	529_4_1	1132_3_139	27_5_81	240_4_82	102_4_1	33_3_1	37_4_1	36_4_595	1531_4_30	646_4_1	622_4_10	579_3_86	150_4_37	179_4_200	176_5_1	174_4_96	257_3_1
66_5_5	666_12_1	218_5_296	765_4_1	131_35_16	137_5_91	490_4_1	691_3_109	526_5_57	289_4_1	340_5_280	1262_5_18	937_4_10	1150_5_10	123_4_121	269_4_62	917_3_26	378_4_7	924_4_1	927_4_71	1870_5_11	194_5_1	1328_5_60	892_5_333	1089_4_311	273_5_1	275_4_58	113_4_61	792_35_148	3_4_1	521_4_20	522_4_1	423_3_141	529_4_1	1132_3_129	27_5_87	240_4_75	102_4_1	33_3_1	37_4_1	36_4_613	1531_4_21	646_4_1	622_4_15	579_3_100	150_4_46	179_4_204	176_5_1	174_4_101	257_3_1
66_5_4	666_12_1	218_5_285	765_4_1	131_35_16	137_5_97	490_4_1	691_3_106	526_5_75	289_4_1	340_5_316	1262_5_10	937_4_12	1150_5_3	123_4_127	269_4_57	917_3_27	378_4_2	924_4_1	927_4_69	1870_5_6	194_5_1	1328_5_72	892_5_321	1089_4_320	273_5_1	275_4_53	113_4_61	792_35_148	3_4_1	521_4_17	522_4_1	423_3_147	529_4_1	1132_3_128	27_5_70	240_4_62	102_4_1	33_3_1	37_4_1	36_4_617	1531_4_29	646_4_1	622_4_9	579_3_104	150_4_43	179_4_178	176_5_1	174_4_98	257_3_1
66_5_3	666_12_1	218_5_282	765_4_1	131_35_23	137_5_82	490_4_1	691_3_99	526_5_75	289_4_1	340_5_336	1262_5_14	937_4_8	1150_5_3	123_4_132	269_4_48	917_3_37	378_4_3	924_4_1	927_4_72	1870_5_7	194_5_1	1328_5_90	892_5_334	1089_4_334	273_5_1	275_4_62	113_4_64	792_35_138	3_4_1	521_4_15	522_4_1	423_3_154	529_4_1	1132_3_130	27_5_58	240_4_66	102_4_1	33_3_1	37_4_1	36_4_625	1531_4_29	646_4_1	622_4_7	579_3_100	150_4_32	179_4_164	176_5_1	174_4_95	257_3_1
66_5_4	666_12_1	218_5_293	765_4_1	131_35_26	137_5_69	490_4_1	691_3_81	526_5_74	289_4_1	340_5_330	1262_5_18	937_4_9	1150_5_3	123_4_144	269_4_46	917_3_35	378_4_3	924_4_1	927_4_74	1870_5_8	194_5_1	1328_5_60	892_5_335	1089_4_309	273_5_1	275_4_57	113_4_57	792_35_134	3_4_1	521_4_13	522_4_1	423_3_158	529_4_1	1132_3_144	27_5_58	240_4_79	102_4_1	33_3_1	37_4_1	36_4_675	1531_4_30	646_4_1	622_4_4	579_3_108	150_4_27	179_4_191	176_5_1	174_4_88	257_3_1
66_5_3	666_12_1	218_5_309	765_4_1	131_35_15	137_5_72	490_4_1	691_3_72	526_5_87	289_4_1	340_5_327	1262_5_22	937_4_8	1150_5_1	123_4_134	269_4_40	917_3_37	378_4_6	924_4_1	927_4_74	1870_5_10	194_5_1	1328_5_65	892_5_323	1089_4_312	273_5_1	275_4_58	113_4_73	792_35_135	3_4_1	521_4_13	522_4_1	423_3_152	529_4_1	1132_3_142	27_5_46	240_4_65	102_4_1	33_3_1	37_4_1	36_4_670	1531_4_36	646_4_1	622_4_3	579_3_101	150_4_30	179_4_199	176_5_1	174_4_85	257_3_1
66_5_2	666_12_1	218_5_305	765_4_1	131_35_14	137_5_73	490_4_1	691_3_49	526_5_76	289_4_1	340_5_319	1262_5_21	937_4_18	1150_5_2	123_4_145	269_4_43	917_3_43	378_4_5	924_4_1	927_4_70	1870_5_5	194_5_1	1328_5_54	892_5_358	1089_4_315	273_5_1	275_4_53	113_4_58	792_35_135	3_4_1	521_4_15	522_4_1	423_3_157	529_4_1	1132_3_164	27_5_54	240_4_71	102_4_1	33_3_1	37_4_1	36_4_675	1531_4_43	646_4_1	622_4_7	579_3_93	150_4_41	179_4_161	176_5_1	174_4_88	257_3_1
622_4_10	579_3_111	606_3_1	559_4_42	179_4_202	113_4_59	604_04_9	1169_5_1	554_4_37	1328_5_46	777_4_7	1089_4_294	765_4_1	102_4_1	131_35_15	273_5_1	137_5_67	275_4_63	1870_5_9	194_5_1	176_5_1	218_5_313	174_4_88	490_4_1	257_3_1	171_4_49	1901_13_351	1814_4_148	691_3_52	13_4_55	792_35_106	169_4_1	46_01_2	156_5_1	3_4_1	395_4_1	222_4_70	289_4_1	657_5_4	526_5_72	181_4_15	340_5_283	521_4_14	522_4_1	1132_3_148	423_3_171	937_4_12	529_4_1	501_4_1	869_4_2
622_4_4	579_3_94	606_3_1	559_4_37	179_4_207	113_4_84	604_04_13	1169_5_1	554_4_35	1328_5_34	777_4_6	1089_4_314	765_4_1	102_4_1	131_35_12	273_5_1	137_5_64	275_4_73	1870_5_8	194_5_1	176_5_1	218_5_282	174_4_97	490_4_1	257_3_1	171_4_58	1901_13_380	1814_4_134	691_3_47	13_4_49	792_35_98	169_4_1	46_01_4	156_5_1	3_4_1	395_4_1	222_4_77	289_4_1	657_5_4	526_5_78	181_4_9	340_5_300	521_4_19	522_4_1	1132_3_155	423_3_169	937_4_15	529_4_1	501_4_1	869_4_2
622_4_1	579_3_98	606_3_1	559_4_33	179_4_191	113_4_80	604_04_16	1169_5_1	554_4_31	1328_5_31	777_4_3	1089_4_329	765_4_1	102_4_1	131_35_15	273_5_1	137_5_60	275_4_70	1870_5_5	194_5_1	176_5_1	218_5_303	174_4_96	490_4_1	257_3_1	171_4_59	1901_13_404	1814_4_138	691_3_58	13_4_67	792_35_82	169_4_1	46_01_4	156_5_1	3_4_1	395_4_1	222_4_66	289_4_1	657_5_5	526_5_72	181_4_9	340_5_302	521_4_18	522_4_1	1132_3_160	423_3_158	937_4_14	529_4_1	501_4_1	892_5_365
622_4_2	579_3_105	606_3_1	559_4_36	179_4_180	113_4_88	604_04_8	1169_5_1	554_4_35	1328_5_24	777_4_1	1089_4_317	765_4_1	102_4_1	131_35_13	273_5_1	137_5_53	275_4_74	1870_5_3	194_5_1	176_5_1	218_5_297	174_4_85	490_4_1	257_3_1	171_4_47	1901_13_415	1814_4_144	691_3_45	13_4_73	792_35_90	169_4_1	46_01_4	156_5_1	3_4_1	395_4_1	222_4_58	289_4_1	657_5_5	526_5_65	181_4_10	340_5_314	521_4_19	522_4_1	1132_3_138	423_3_163	937_4_11	529_4_1	501_4_1	892_5_358
622_4_1	579_3_87	606_3_1	559_4_41	179_4_154	113_4_105	604_04_10	554_4_35	1328_5_32	1169_5_1	1089_4_328	765_4_1	102_4_1	131_35_9	273_5_1	137_5_52	275_4_81	1870_5_3	194_5_1	176_5_1	218_5_281	174_4_98	490_4_1	257_3_1	171_4_59	1901_13_414	1814_4_157	691_3_37	13_4_55	792_35_104	169_4_1	46_01_4	156_5_1	3_4_1	395_4_1	222_4_53	289_4_1	657_5_5	526_5_75	181_4_11	340_5_316	521_4_18	1132_3_162	423_3_164	937_4_8	529_4_1	501_4_1	892_5_365	143_4_40	207_5_12
622_4_2	579_3_80	606_3_1	559_4_40	179_4_148	113_4_90	604_04_9	554_4_32	1328_5_30	1169_5_1	1089_4_351	765_4_1	102_4_1	131_35_10	273_5_1	137_5_48	275_4_80	1870_5_4	194_5_1	176_5_1	218_5_284	174_4_84	490_4_1	257_3_1	171_4_56	1901_13_405	1814_4_140	691_3_51	13_4_65	792_35_124	169_4_1	46_01_6	156_5_1	3_4_1	395_4_1	222_4_46	289_4_1	657_5_10	526_5_65	181_4_11	340_5_318	521_4_16	1132_3_175	423_3_153	937_4_12	529_4_1	501_4_1	892_5_353	143_4_36	207_5_15
622_4_3	579_3_80	606_3_1	559_4_34	179_4_134	113_4_89	604_04_6	554_4_40	1328_5_25	1169_5_1	1089_4_331	765_4_1	102_4_1	131_35_9	273_5_1	137_5_60	275_4_74	1870_5_3	194_5_1	176_5_1	218_5_307	174_4_91	490_4_1	257_3_1	171_4_51	1901_13_405	1814_4_161	691_3_57	13_4_64	792_35_118	169_4_1	46_01_6	156_5_1	3_4_1	395_4_1	222_4_39	289_4_1	657_5_13	526_5_55	181_4_13	340_5_341	521_4_12	1132_3_166	423_3_154	937_4_9	529_4_1	501_4_1	892_5_340	143_4_32	207_5_15
622_4_2	579_3_66	606_3_1	559_4_25	179_4_138	113_4_115	604_04_4	554_4_44	1328_5_26	1169_5_1	1089_4_325	765_4_1	102_4_1	131_35_6	273_5_1	137_5_62	275_4_76	1870_5_5	194_5_1	176_5_1	218_5_299	174_4_113	490_4_1	257_3_1	171_4_59	1901_13_390	1814_4_161	691_3_63	13_4_67	792_35_121	169_4_1	46_01_2	156_5_1	3_4_1	395_4_1	222_4_25	289_4_1	657_5_12	526_5_48	181_4_17	340_5_352	521_4_17	1132_3_145	423_3_159	937_4_8	529_4_1	501_4_1	892_5_335	143_4_38	207_5_17
622_4_3	579_3_67	606_3_1	559_4_23	179_4_137	113_4_103	604_04_6	554_4_44	1328_5_31	1169_5_1	1089_4_330	765_4_1	102_4_1	131_35_10	273_5_1	137_5_62	275_4_68	1870_5_7	194_5_1	176_5_1	218_5_293	174_4_104	490_4_1	257_3_1	171_4_58	1901_13_421	1814_4_191	691_3_53	13_4_74	792_35_131	169_4_1	46_01_2	156_5_1	3_4_1	395_4_1	222_4_37	289_4_1	657_5_6	526_5_56	181_4_13	340_5_320	521_4_19	1132_3_138	423_3_153	937_4_11	529_4_1	501_4_1	892_5_298	143_4_35	207_5_25
622_4_2	579_3_84	606_3_1	559_4_25	179_4_160	113_4_107	604_04_6	554_4_43	1328_5_27	1169_5_1	1089_4_321	765_4_1	102_4_1	131_35_12	273_5_1	137_5_82	275_4_53	1870_5_7	194_5_1	176_5_1	218_5_278	174_4_117	490_4_1	257_3_1	171_4_50	1901_13_448	1814_4_192	691_3_34	13_4_57	792_35_130	169_4_1	156_5_1	3_4_1	395_4_1	222_4_40	289_4_1	657_5_9	526_5_55	181_4_15	340_5_339	521_4_22	208_4_45	423_3_147	937_4_7	529_4_1	501_4_1	892_5_265	143_4_38	207_5_28	917_3_39
622_4_2	579_3_77	606_3_1	559_4_31	179_4_141	113_4_107	604_04_6	554_4_43	1328_5_34	1169_5_1	1089_4_338	765_4_1	102_4_1	131_35_10	273_5_1	137_5_66	275_4_50	1870_5_6	194_5_1	176_5_1	218_5_291	174_4_125	490_4_1	257_3_1	171_4_57	1901_13_452	1814_4_189	691_3_39	13_4_57	792_35_141	169_4_1	156_5_1	3_4_1	395_4_1	222_4_37	289_4_1	657_5_9	526_5_50	181_4_13	340_5_339	521_4_19	208_4_33	423_3_136	937_4_13	529_4_1	501_4_1	892_5_274	143_4_32	207_5_23	917_3_44
622_4_3	579_3_75	606_3_1	559_4_43	179_4_125	113_4_85	604_04_6	554_4_33	1328_5_39	1169_5_1	1089_4_329	765_4_1	102_4_1	131_35_10	273_5_1	137_5_61	275_4_54	1870_5_5	194_5_1	176_5_1	218_5_293	174_4_122	490_4_1	257_3_1	171_4_55	1901_13_435	1814_4_187	691_3_46	13_4_58	792_35_144	169_4_1	156_5_1	3_4_1	395_4_1	222_4_50	289_4_1	657_5_8	526_5_59	181_4_12	340_5_346	521_4_15	208_4_26	423_3_142	937_4_9	529_4_1	501_4_1	892_5_285	143_4_30	207_5_29	917_3_49
622_4_2	579_3_76	606_3_1	559_4_33	179_4_133	113_4_111	604_04_7	554_4_30	1328_5_32	1169_5_1	1089_4_303	765_4_1	102_4_1	131_35_8	273_5_1	137_5_68	275_4_49	1870_5_5	194_5_1	176_5_1	218_5_291	174_4_136	490_4_1	257_3_1	171_4_62	1901_13_426	1814_4_175	691_3_41	13_4_47	792_35_125	169_4_1	156_5_1	3_4_1	395_4_1	222_4_57	289_4_1	657_5_9	526_5_61	181_4_15	340_5_359	521_4_17	208_4_25	423_3_144	937_4_15	529_4_1	501_4_1	892_5_256	143_4_42	207_5_18	917_3_44
622_4_2	579_3_70	606_3_1	559_4_34	179_4_113	113_4_121	604_04_6	554_4_28	1328_5_40	1169_5_1	1089_4_333	765_4_1	102_4_1	131_35_11	273_5_1	137_5_53	275_4_48	1870_5_7	194_5_1	176_5_1	218_5_281	174_4_125	490_4_1	257_3_1	171_4_66	1901_13_428	1814_4_155	691_3_47	13_4_44	792_35_132	169_4_1	156_5_1	3_4_1	395_4_1	222_4_52	289_4_1	657_5_7	526_5_69	181_4_13	340_5_367	521_4_18	208_4_26	423_3_151	937_4_14	529_4_1	501_4_1	892_5_253	143_4_39	207_5_20	917_3_60
622_4_1	579_3_59	606_3_1	559_4_33	179_4_103	113_4_99	604_04_3	554_4_31	1328_5_32	1169_5_1	1089_4_335	765_4_1	102_4_1	131_35_13	273_5_1	137_5_65	275_4_39	1870_5_8	194_5_1	176_5_1	218_5_307	174_4_109	490_4_1	257_3_1	171_4_70	1901_13_434	1814_4_165	691_3_57	792_35_136	169_4_1	156_5_1	3_4_1	395_4_1	222_4_59	289_4_1	657_5_12	526_5_56	181_4_10	340_5_350	521_4_9	208_4_21	423_3_161	937_4_11	529_4_1	501_4_1	892_5_255	143_4_36	207_5_19	917_3_51	612_4_1
604_04_7	579_3_62	606_3_1	559_4_33	179_4_113	113_4_90	150_4_25	554_4_29	1328_5_30	1169_5_1	1089_4_331	765_4_1	102_4_1	131_35_4	273_5_1	137_5_62	275_4_35	1870_5_7	194_5_1	176_5_1	218_5_292	174_4_107	490_4_1	257_3_1	171_4_79	1901_13_396	1814_4_165	691_3_52	792_35_144	169_4_1	156_5_1	3_4_1	395_4_1	222_4_67	289_4_1	657_5_11	526_5_56	181_4_11	340_5_383	521_4_10	208_4_23	423_3_166	937_4_15	529_4_1	501_4_1	892_5_238	143_4_37	207_5_16	917_3_53	612_4_1
604_04_7	579_3_56	606_3_1	559_4_38	179_4_88	113_4_122	150_4_23	554_4_31	1328_5_23	1169_5_1	1089_4_333	765_4_1	102_4_1	131_35_2	273_5_1	137_5_61	275_4_31	1870_5_10	194_5_1	176_5_1	218_5_301	174_4_115	490_4_1	257_3_1	171_4_75	1901_13_362	1814_4_156	691_3_64	792_35_139	169_4_1	156_5_1	3_4_1	395_4_1	222_4_56	289_4_1	657_5_9	526_5_65	181_4_5	340_5_399	521_4_15	1132_3_169	423_3_185	937_4_12	529_4_1	501_4_1	892_5_226	143_4_36	207_5_20	917_3_49	612_4_1
604_04_4	579_3_72	606_3_1	559_4_40	179_4_79	113_4_99	150_4_27	554_4_25	1328_5_21	1169_5_1	1089_4_364	765_4_1	102_4_1	1262_5_54	273_5_1	137_5_65	275_4_30	1870_5_13	194_5_1	176_5_1	218_5_279	174_4_115	490_4_1	257_3_1	171_4_62	1901_13_376	1814_4_159	691_3_60	792_35_141	169_4_1	156_5_1	3_4_1	395_4_1	222_4_72	289_4_1	657_5_8	526_5_63	181_4_2	340_5_436	521_4_9	1132_3_161	423_3_178	937_4_14	529_4_1	501_4_1	892_5_231	143_4_35	207_5_20	917_3_42	612_4_1
604_04_3	579_3_56	606_3_1	559_4_40	179_4_89	113_4_118	150_4_24	554_4_22	1328_5_10	1169_5_1	1089_4_359	765_4_1	102_4_1	1262_5_54	273_5_1	137_5_58	275_4_34	1870_5_6	194_5_1	176_5_1	218_5_279	174_4_121	490_4_1	257_3_1	171_4_71	1901_13_363	1814_4_150	691_3_71	792_35_150	169_4_1	156_5_1	3_4_1	395_4_1	222_4_57	289_4_1	657_5_7	526_5_76	181_4_3	340_5_446	521_4_12	1132_3_167	423_3_178	937_4_13	529_4_1	501_4_1	892_5_249	143_4_48	207_5_20	917_3_37	612_4_1
604_04_5	579_3_51	606_3_1	559_4_52	179_4_85	113_4_133	150_4_15	554_4_25	1328_5_8	1169_5_1	1089_4_351	765_4_1	102_4_1	1262_5_47	273_5_1	137_5_53	275_4_35	1870_5_11	194_5_1	176_5_1	218_5_280	174_4_113	490_4_1	257_3_1	171_4_85	1901_13_378	1814_4_150	691_3_58	792_35_141	169_4_1	156_5_1	3_4_1	395_4_1	222_4_61	289_4_1	657_5_6	526_5_84	181_4_5	340_5_433	521_4_15	1132_3_169	423_3_172	937_4_14	529_4_1	501_4_1	892_5_264	143_4_47	207_5_18	917_3_37	612_4_1
604_04_4	579_3_50	606_3_1	559_4_57	179_4_57	113_4_95	150_4_15	554_4_24	1328_5_6	1169_5_1	218_5_302	765_4_1	1262_5_39	273_5_1	137_5_62	275_4_34	1870_5_13	194_5_1	176_5_1	72_5_1	174_4_119	490_4_1	257_3_1	171_4_77	1901_13_396	1814_4_158	691_3_71	792_35_131	169_4_1	156_5_1	3_4_1	395_4_1	222_4_46	289_4_1	657_5_13	526_5_73	181_4_4	340_5_464	521_4_10	208_4_18	423_3_170	937_4_19	529_4_1	501_4_1	892_5_250	143_4_56	207_5_15	917_3_38	612_4_1	1132_3_174
604_04_4	579_3_55	606_3_1	559_4_41	179_4_65	113_4_104	150_4_14	554_4_31	1328_5_10	1169_5_1	218_5_308	765_4_1	1262_5_45	273_5_1	137_5_47	275_4_25	1870_5_14	194_5_1	176_5_1	72_5_1	174_4_123	490_4_1	257_3_1	171_4_88	1901_13_399	1814_4_134	691_3_79	792_35_139	169_4_1	156_5_1	3_4_1	395_4_1	222_4_41	289_4_1	657_5_4	526_5_71	181_4_4	340_5_442	521_4_16	208_4_12	423_3_169	937_4_24	529_4_1	501_4_1	892_5_287	143_4_47	207_5_20	917_3_30	612_4_1	1132_3_171
150_4_18	579_3_51	606_3_1	559_4_52	179_4_71	113_4_114	156_5_1	554_4_26	1328_5_8	1169_5_1	218_5_314	765_4_1	1262_5_59	273_5_1	137_5_38	275_4_23	1870_5_20	194_5_1	176_5_1	72_5_1	174_4_129	490_4_1	257_3_1	171_4_95	1901_13_422	1814_4_140	691_3_69	792_35_142	169_4_1	3_4_1	395_4_1	222_4_37	289_4_1	657_5_1	526_5_81	181_4_4	340_5_441	521_4_21	208_4_11	423_3_161	937_4_23	529_4_1	501_4_1	892_5_269	143_4_35	207_5_18	917_3_28	612_4_1	1132_3_158	611_4_145
150_4_14	579_3_40	606_3_1	559_4_43	179_4_75	113_4_91	156_5_1	554_4_32	1328_5_6	1169_5_1	218_5_323	765_4_1	1262_5_52	273_5_1	137_5_35	275_4_23	1870_5_12	194_5_1	176_5_1	72_5_1	174_4_129	490_4_1	257_3_1	171_4_105	1901_13_419	1814_4_125	691_3_87	792_35_141	169_4_1	3_4_1	395_4_1	222_4_36	289_4_1	657_5_2	526_5_64	181_4_4	340_5_438	521_4_21	208_4_14	423_3_146	937_4_19	529_4_1	501_4_1	892_5_280	143_4_53	207_5_23	917_3_27	612_4_1	1132_3_153	611_4_146
150_4_15	579_3_44	606_3_1	559_4_31	179_4_90	113_4_100	156_5_1	554_4_30	1328_5_9	1169_5_1	218_5_315	765_4_1	1262_5_49	273_5_1	137_5_29	275_4_17	1870_5_12	194_5_1	176_5_1	72_5_1	174_4_109	490_4_1	257_3_1	171_4_110	1901_13_393	1814_4_128	691_3_97	792_35_144	169_4_1	3_4_1	395_4_1	222_4_36	289_4_1	657_5_1	526_5_64	181_4_8	340_5_452	521_4_22	208_4_11	423_3_160	937_4_23	529_4_1	501_4_1	892_5_291	143_4_64	207_5_29	917_3_28	612_4_1	1132_3_161	611_4_130
150_4_15	579_3_41	606_3_1	559_4_27	179_4_94	113_4_94	554_4_30	1328_5_13	1169_5_1	218_5_345	765_4_1	1262_5_51	273_5_1	137_5_41	275_4_20	1870_5_12	194_5_1	176_5_1	72_5_1	174_4_91	490_4_1	257_3_1	171_4_106	1901_13_386	1814_4_128	691_3_81	792_35_140	169_4_1	3_4_1	395_4_1	222_4_45	289_4_1	526_5_72	181_4_8	340_5_422	521_4_21	208_4_11	423_3_173	937_4_29	529_4_1	501_4_1	892_5_271	143_4_54	207_5_26	917_3_30	612_4_1	1132_3_148	611_4_175	666_12_1	463_5_1
150_4_14	579_3_45	606_3_1	559_4_32	179_4_101	113_4_80	554_4_37	1328_5_14	1169_5_1	218_5_339	765_4_1	1262_5_53	273_5_1	137_5_38	275_4_20	1870_5_8	194_5_1	176_5_1	72_5_1	174_4_97	490_4_1	257_3_1	171_4_108	1901_13_409	1814_4_114	691_3_71	792_35_133	169_4_1	3_4_1	395_4_1	222_4_47	289_4_1	526_5_62	181_4_8	340_5_398	521_4_25	208_4_12	423_3_174	937_4_30	529_4_1	501_4_1	892_5_265	143_4_79	207_5_27	917_3_39	612_4_1	1132_3_137	611_4_186	666_12_1	463_5_1
150_4_14	579_3_46	606_3_1	559_4_27	179_4_89	113_4_77	554_4_31	1328_5_10	1169_5_1	218_5_342	765_4_1	1262_5_64	273_5_1	137_5_40	275_4_27	1870_5_6	194_5_1	176_5_1	72_5_1	174_4_107	490_4_1	257_3_1	171_4_97	1901_13_367	1814_4_133	691_3_70	792_35_136	169_4_1	3_4_1	395_4_1	222_4_51	289_4_1	526_5_78	181_4_9	340_5_396	521_4_30	208_4_19	423_3_168	937_4_35	529_4_1	501_4_1	892_5_267	143_4_70	207_5_30	917_3_37	612_4_1	1132_3_166	611_4_172	666_12_1	463_5_1
150_4_18	579_3_47	606_3_1	559_4_31	179_4_94	113_4_90	554_4_37	1328_5_9	1169_5_1	218_5_327	765_4_1	1262_5_61	273_5_1	137_5_41	275_4_29	1870_5_8	194_5_1	176_5_1	72_5_1	174_4_109	490_4_1	257_3_1	171_4_95	1901_13_352	1814_4_145	691_3_78	792_35_145	169_4_1	3_4_1	395_4_1	222_4_51	289_4_1	526_5_75	181_4_11	340_5_415	521_4_27	208_4_13	423_3_176	937_4_39	529_4_1	501_4_1	892_5_232	143_4_71	207_5_29	917_3_43	612_4_1	1132_3_166	611_4_177	666_12_1	463_5_1
150_4_12	579_3_43	606_3_1	559_4_31	179_4_99	554_4_46	1328_5_8	1169_5_1	218_5_286	765_4_1	1262_5_46	273_5_1	137_5_33	275_4_40	1870_5_12	194_5_1	176_5_1	72_5_1	174_4_114	490_4_1	257_3_1	171_4_109	1901_13_377	1814_4_158	691_3_77	792_35_142	169_4_1	3_4_1	395_4_1	222_4_40	289_4_1	526_5_75	181_4_10	340_5_421	521_4_24	208_4_12	423_3_184	937_4_37	529_4_1	501_4_1	892_5_238	143_4_81	207_5_22	917_3_38	612_4_1	1132_3_146	611_4_163	666_12_1	463_5_1	462_4_47
150_4_14	579_3_45	606_3_1	559_4_31	179_4_80	554_4_34	1328_5_11	1169_5_1	1089_4_344	765_4_1	1262_5_52	273_5_1	137_5_35	275_4_45	1870_5_8	194_5_1	176_5_1	218_5_295	174_4_101	490_4_1	257_3_1	171_4_104	1901_13_386	1814_4_160	691_3_75	792_35_159	169_4_1	3_4_1	395_4_1	222_4_32	289_4_1	526_5_88	181_4_15	340_5_396	521_4_28	208_4_22	423_3_174	937_4_36	529_4_1	501_4_1	892_5_238	143_4_72	207_5_21	917_3_44	612_4_1	1132_3_178	611_4_176	666_12_1	463_5_1	462_4_54
150_4_14	579_3_46	606_3_1	559_4_45	179_4_76	554_4_34	1328_5_8	1169_5_1	1089_4_357	765_4_1	1262_5_54	273_5_1	137_5_44	275_4_52	1870_5_13	194_5_1	176_5_1	218_5_290	174_4_92	490_4_1	257_3_1	171_4_114	1901_13_396	1814_4_171	691_3_78	792_35_166	169_4_1	3_4_1	395_4_1	222_4_30	289_4_1	526_5_82	181_4_12	340_5_444	521_4_27	208_4_15	423_3_180	937_4_30	529_4_1	501_4_1	892_5_244	143_4_65	207_5_14	917_3_52	612_4_1	1132_3_145	611_4_160	666_12_1	463_5_1	462_4_49
150_4_8	579_3_49	606_3_1	559_4_43	179_4_84	554_4_38	1328_5_14	1169_5_1	1089_4_378	765_4_1	1262_5_52	273_5_1	137_5_43	275_4_50	1870_5_14	194_5_1	176_5_1	218_5_291	174_4_91	490_4_1	257_3_1	171_4_123	1901_13_396	1814_4_157	691_3_76	792_35_137	169_4_1	3_4_1	395_4_1	222_4_35	289_4_1	526_5_81	181_4_10	340_5_451	521_4_31	208_4_19	423_3_174	937_4_26	529_4_1	501_4_1	892_5_258	143_4_72	207_5_13	917_3_60	612_4_1	1132_3_131	611_4_163	666_12_1	463_5_1	462_4_47
150_4_12	579_3_50	606_3_1	559_4_40	179_4_79	554_4_29	1328_5_9	1169_5_1	1089_4_363	765_4_1	1262_5_48	273_5_1	137_5_43	275_4_46	1870_5_17	194_5_1	176_5_1	218_5_303	174_4_103	490_4_1	257_3_1	171_4_118	1901_13_398	1814_4_144	691_3_77	792_35_159	169_4_1	3_4_1	395_4_1	222_4_41	289_4_1	526_5_78	181_4_8	340_5_449	521_4_23	208_4_16	423_3_178	937_4_25	529_4_1	501_4_1	892_5_260	143_4_69	207_5_15	917_3_58	612_4_1	1132_3_141	611_4_165	666_12_1	463_5_1	462_4_60
150_4_13	579_3_49	606_3_1	559_4_33	179_4_76	554_4_25	1328_5_8	1169_5_1	1089_4_376	765_4_1	1262_5_43	273_5_1	137_5_33	275_4_40	1870_5_21	194_5_1	176_5_1	218_5_338	174_4_98	490_4_1	257_3_1	171_4_123	1901_13_412	1814_4_147	691_3_73	792_35_136	169_4_1	3_4_1	395_4_1	222_4_33	289_4_1	526_5_76	181_4_2	340_5_447	521_4_24	208_4_15	423_3_162	937_4_22	529_4_1	501_4_1	892_5_252	143_4_80	207_5_11	917_3_69	612_4_1	1132_3_154	611_4_187	666_12_1	463_5_1	462_4_59
150_4_7	579_3_58	606_3_1	559_4_18	179_4_84	554_4_34	1328_5_14	1169_5_1	1089_4_359	765_4_1	1262_5_38	273_5_1	137_5_22	275_4_30	1870_5_17	194_5_1	176_5_1	218_5_344	174_4_90	490_4_1	257_3_1	171_4_117	1901_13_411	1814_4_142	691_3_82	792_35_137	169_4_1	3_4_1	395_4_1	222_4_40	289_4_1	526_5_75	181_4_2	340_5_452	521_4_26	208_4_16	423_3_178	937_4_21	529_4_1	501_4_1	892_5_253	143_4_88	207_5_15	917_3_83	612_4_1	1132_3_138	611_4_193	666_12_1	463_5_1	462_4_55
150_4_12	579_3_53	606_3_1	559_4_23	179_4_92	554_4_32	1328_5_9	1169_5_1	1089_4_358	765_4_1	1262_5_43	273_5_1	137_5_19	275_4_28	1870_5_19	194_5_1	176_5_1	218_5_361	174_4_85	490_4_1	257_3_1	171_4_107	1901_13_387	1814_4_164	691_3_79	792_35_149	169_4_1	3_4_1	395_4_1	222_4_44	289_4_1	526_5_72	181_4_3	340_5_447	521_4_24	208_4_16	423_3_167	937_4_22	529_4_1	501_4_1	892_5_241	143_4_92	207_5_15	917_3_93	612_4_1	1132_3_153	611_4_194	666_12_1	463_5_1	462_4_55
150_4_12	579_3_43	606_3_1	559_4_23	179_4_89	554_4_26	1328_5_5	1169_5_1	1089_4_371	765_4_1	1262_5_42	273_5_1	137_5_10	275_4_30	1870_5_17	194_5_1	176_5_1	218_5_377	174_4_78	490_4_1	257_3_1	171_4_115	1901_13_383	1814_4_170	691_3_103	792_35_146	169_4_1	3_4_1	395_4_1	222_4_39	289_4_1	526_5_76	181_4_3	340_5_461	521_4_18	208_4_13	423_3_158	937_4_29	529_4_1	501_4_1	892_5_216	143_4_95	207_5_16	917_3_76	612_4_1	1132_3_173	611_4_197	666_12_1	463_5_1	462_4_55
150_4_13	579_3_51	606_3_1	559_4_17	179_4_80	554_4_31	1328_5_7	1169_5_1	1089_4_356	765_4_1	1262_5_38	273_5_1	137_5_13	275_4_31	1870_5_18	194_5_1	176_5_1	218_5_369	174_4_93	490_4_1	257_3_1	171_4_112	1901_13_402	1814_4_154	691_3_96	792_35_158	169_4_1	3_4_1	395_4_1	222_4_44	289_4_1	526_5_79	181_4_4	340_5_441	521_4_13	1132_3_177	423_3_163	937_4_25	529_4_1	501_4_1	892_5_232	143_4_78	207_5_16	917_3_78	612_4_1	208_4_12	611_4_178	666_12_1	463_5_1	462_4_47
150_4_5	579_3_52	606_3_1	559_4_13	179_4_65	554_4_24	1328_5_5	1169_5_1	1089_4_347	765_4_1	1262_5_45	273_5_1	137_5_17	275_4_29	1870_5_23	194_5_1	176_5_1	218_5_383	174_4_89	490_4_1	257_3_1	171_4_111	1901_13_387	1814_4_165	691_3_103	792_35_169	169_4_1	3_4_1	395_4_1	222_4_40	289_4_1	526_5_68	181_4_2	340_5_459	521_4_15	208_4_9	423_3_167	937_4_26	529_4_1	501_4_1	892_5_254	143_4_74	207_5_11	917_3_80	612_4_1	1132_3_169	611_4_202	666_12_1	463_5_1	462_4_57
150_4_3	579_3_50	606_3_1	559_4_15	179_4_68	554_4_28	1328_5_2	1169_5_1	1089_4_348	765_4_1	1262_5_44	273_5_1	137_5_19	275_4_37	1870_5_18	194_5_1	176_5_1	218_5_381	174_4_93	490_4_1	257_3_1	171_4_112	1901_13_392	1814_4_173	691_3_111	792_35_173	169_4_1	3_4_1	395_4_1	222_4_32	289_4_1	526_5_63	181_4_2	340_5_448	521_4_11	208_4_6	423_3_175	937_4_26	529_4_1	501_4_1	892_5_256	143_4_76	207_5_12	917_3_76	612_4_1	1132_3_157	611_4_212	666_12_1	463_5_1	462_4_53
150_4_2	579_3_56	606_3_1	559_4_12	179_4_60	554_4_24	1328_5_4	1169_5_1	1089_4_322	765_4_1	1262_5_47	273_5_1	137_5_17	275_4_33	1870_5_15	194_5_1	176_5_1	218_5_393	174_4_109	490_4_1	257_3_1	171_4_115	1901_13_372	1814_4_171	691_3_89	792_35_177	169_4_1	3_4_1	395_4_1	222_4_26	289_4_1	526_5_60	181_4_3	340_5_469	521_4_13	208_4_9	423_3_182	937_4_35	529_4_1	501_4_1	892_5_245	143_4_82	207_5_9	917_3_73	612_4_1	1132_3_141	611_4_195	666_12_1	463_5_1	462_4_50
150_4_1	579_3_45	606_3_1	559_4_17	179_4_49	554_4_27	1169_5_1	1089_4_320	765_4_1	1262_5_45	273_5_1	137_5_22	275_4_39	1870_5_9	194_5_1	176_5_1	218_5_432	174_4_96	490_4_1	257_3_1	171_4_98	1901_13_386	1814_4_165	691_3_91	792_35_182	169_4_1	3_4_1	395_4_1	222_4_24	289_4_1	526_5_54	181_4_3	340_5_491	521_4_13	208_4_7	423_3_183	937_4_30	529_4_1	501_4_1	892_5_244	143_4_75	207_5_16	917_3_84	612_4_1	1132_3_127	611_4_206	666_12_1	463_5_1	462_4_44	123_4_57
150_4_1	579_3_50	606_3_1	559_4_18	179_4_46	554_4_28	1169_5_1	1089_4_358	765_4_1	1262_5_33	273_5_1	137_5_17	275_4_38	1870_5_7	194_5_1	176_5_1	218_5_434	174_4_92	490_4_1	257_3_1	171_4_107	1901_13_401	1814_4_157	691_3_83	792_35_168	169_4_1	3_4_1	395_4_1	222_4_16	289_4_1	526_5_54	181_4_5	340_5_481	521_4_13	208_4_8	423_3_188	937_4_23	529_4_1	501_4_1	892_5_249	143_4_77	207_5_19	917_3_91	612_4_1	1132_3_129	611_4_210	666_12_1	463_5_1	462_4_38	123_4_48
579_3_37	606_3_1	559_4_17	179_4_57	554_4_29	1169_5_1	1089_4_360	765_4_1	1262_5_29	273_5_1	137_5_16	275_4_42	1870_5_12	194_5_1	176_5_1	218_5_450	174_4_81	490_4_1	257_3_1	171_4_105	1901_13_372	1814_4_145	691_3_77	792_35_188	169_4_1	3_4_1	395_4_1	222_4_14	289_4_1	526_5_58	181_4_2	340_5_459	521_4_14	208_4_12	423_3_191	937_4_11	529_4_1	501_4_1	892_5_234	143_4_83	207_5_12	917_3_90	612_4_1	1132_3_141	611_4_209	666_12_1	463_5_1	462_4_47	123_4_42	240_4_258
579_3_37	606_3_1	559_4_19	179_4_49	554_4_27	1169_5_1	1089_4_362	765_4_1	1262_5_23	273_5_1	137_5_24	275_4_47	1870_5_7	194_5_1	176_5_1	218_5_467	174_4_78	490_4_1	257_3_1	171_4_100	1901_13_381	1814_4_140	691_3_81	792_35_208	169_4_1	3_4_1	395_4_1	222_4_11	289_4_1	526_5_55	181_4_2	340_5_468	521_4_9	208_4_15	423_3_171	937_4_15	529_4_1	501_4_1	892_5_209	143_4_72	207_5_15	917_3_83	612_4_1	1132_3_155	611_4_215	666_12_1	463_5_1	462_4_55	123_4_47	240_4_225
579_3_35	606_3_1	559_4_19	179_4_62	554_4_24	1169_5_1	1089_4_350	765_4_1	1262_5_14	273_5_1	137_5_28	275_4_52	1870_5_12	194_5_1	176_5_1	218_5_450	174_4_83	490_4_1	257_3_1	171_4_103	1901_13_384	1814_4_153	691_3_95	792_35_188	169_4_1	3_4_1	395_4_1	222_4_10	289_4_1	526_5_53	181_4_1	340_5_441	521_4_10	208_4_16	423_3_175	937_4_15	529_4_1	501_4_1	892_5_214	143_4_82	207_5_16	917_3_74	612_4_1	1132_3_176	611_4_227	666_12_1	463_5_1	462_4_48	123_4_44	240_4_242
579_3_38	559_4_18	179_4_54	554_4_19	1169_5_1	1089_4_319	765_4_1	1262_5_6	273_5_1	137_5_21	275_4_49	1870_5_9	194_5_1	176_5_1	218_5_472	174_4_80	490_4_1	257_3_1	171_4_87	1901_13_373	1814_4_155	691_3_87	792_35_210	169_4_1	3_4_1	395_4_1	289_4_1	526_5_66	181_4_1	340_5_422	521_4_16	208_4_13	423_3_173	937_4_12	529_4_1	501_4_1	892_5_217	143_4_70	207_5_12	917_3_73	612_4_1	1132_3_204	611_4_218	666_12_1	463_5_1	462_4_54	123_4_47	240_4_241	489_5_11	102_4_1
579_3_43	559_4_18	179_4_56	554_4_23	1169_5_1	1089_4_338	765_4_1	1262_5_4	273_5_1	137_5_17	275_4_45	1870_5_8	194_5_1	176_5_1	218_5_492	174_4_60	490_4_1	257_3_1	171_4_107	1901_13_397	1814_4_137	691_3_84	792_35_202	169_4_1	3_4_1	395_4_1	289_4_1	526_5_49	181_4_1	340_5_391	521_4_15	208_4_17	423_3_172	937_4_10	529_4_1	501_4_1	892_5_193	143_4_52	207_5_18	917_3_94	612_4_1	1132_3_213	611_4_241	666_12_1	463_5_1	462_4_65	123_4_56	240_4_252	489_5_9	102_4_1
579_3_55	559_4_19	179_4_74	554_4_17	1169_5_1	1089_4_311	765_4_1	1262_5_7	273_5_1	137_5_11	275_4_45	1870_5_10	194_5_1	176_5_1	218_5_501	174_4_58	490_4_1	257_3_1	171_4_118	1901_13_368	1814_4_133	691_3_94	792_35_191	169_4_1	3_4_1	395_4_1	289_4_1	526_5_57	340_5_379	521_4_16	208_4_15	423_3_172	937_4_7	529_4_1	501_4_1	892_5_208	143_4_60	207_5_12	917_3_70	612_4_1	1132_3_211	611_4_248	666_12_1	463_5_1	462_4_67	123_4_53	240_4_252	489_5_8	102_4_1	113_4_28
579_3_57	559_4_17	179_4_64	554_4_20	1169_5_1	1089_4_296	765_4_1	1262_5_8	273_5_1	137_5_7	275_4_55	1870_5_8	194_5_1	176_5_1	218_5_504	174_4_61	490_4_1	257_3_1	171_4_113	1901_13_372	1814_4_138	691_3_101	792_35_171	169_4_1	3_4_1	395_4_1	289_4_1	526_5_67	340_5_386	521_4_19	208_4_9	423_3_166	937_4_7	529_4_1	501_4_1	892_5_194	143_4_59	207_5_12	917_3_72	612_4_1	1132_3_228	611_4_226	666_12_1	463_5_1	462_4_62	123_4_50	240_4_273	489_5_12	102_4_1	113_4_24
579_3_52	559_4_16	179_4_62	554_4_18	1169_5_1	1089_4_296	765_4_1	1262_5_8	273_5_1	137_5_8	275_4_57	1870_5_9	194_5_1	176_5_1	218_5_526	174_4_51	490_4_1	257_3_1	171_4_111	1901_13_401	1814_4_135	691_3_106	792_35_183	169_4_1	3_4_1	395_4_1	289_4_1	526_5_81	340_5_371	521_4_17	208_4_9	423_3_162	937_4_6	529_4_1	501_4_1	892_5_187	143_4_49	207_5_16	917_3_80	612_4_1	1132_3_228	611_4_205	666_12_1	463_5_1	462_4_60	123_4_53	240_4_240	489_5_11	102_4_1	113_4_26
579_3_66	559_4_18	179_4_55	554_4_12	1169_5_1	1089_4_319	765_4_1	1262_5_10	273_5_1	137_5_7	275_4_71	1870_5_11	194_5_1	176_5_1	218_5_500	174_4_46	490_4_1	257_3_1	171_4_123	1901_13_403	1814_4_144	691_3_96	792_35_166	169_4_1	3_4_1	395_4_1	289_4_1	526_5_75	340_5_389	521_4_20	208_4_6	423_3_165	937_4_2	529_4_1	501_4_1	892_5_186	143_4_43	207_5_8	917_3_69	612_4_1	1132_3_231	611_4_194	666_12_1	463_5_1	462_4_47	123_4_63	240_4_247	489_5_15	102_4_1	113_4_23
579_3_68	559_4_20	179_4_46	554_4_13	1169_5_1	1089_4_300	765_4_1	1262_5_13	273_5_1	137_5_9	275_4_73	1870_5_5	194_5_1	176_5_1	218_5_501	174_4_29	490_4_1	257_3_1	171_4_137	1901_13_393	1814_4_136	691_3_95	792_35_153	169_4_1	3_4_1	395_4_1	289_4_1	526_5_70	340_5_402	521_4_20	208_4_3	423_3_165	937_4_3	529_4_1	501_4_1	892_5_201	143_4_39	207_5_13	917_3_83	612_4_1	1132_3_238	611_4_187	666_12_1	463_5_1	462_4_42	123_4_58	240_4_252	489_5_15	102_4_1	113_4_20
579_3_67	559_4_13	179_4_53	554_4_12	1169_5_1	1089_4_343	765_4_1	1262_5_14	273_5_1	137_5_9	275_4_69	1870_5_4	194_5_1	176_5_1	218_5_535	174_4_28	490_4_1	257_3_1	171_4_137	1901_13_377	1814_4_127	691_3_100	792_35_157	169_4_1	3_4_1	395_4_1	289_4_1	526_5_67	340_5_383	521_4_18	208_4_5	423_3_167	937_4_7	529_4_1	501_4_1	892_5_190	143_4_55	207_5_10	917_3_76	612_4_1	1132_3_224	611_4_217	666_12_1	463_5_1	462_4_50	123_4_54	240_4_222	489_5_12	102_4_1	113_4_20
579_3_67	559_4_13	179_4_43	554_4_12	1169_5_1	1089_4_366	765_4_1	1262_5_6	273_5_1	137_5_4	275_4_81	1870_5_3	194_5_1	176_5_1	218_5_491	174_4_20	490_4_1	257_3_1	171_4_150	1901_13_406	1814_4_127	691_3_91	792_35_142	169_4_1	3_4_1	395_4_1	289_4_1	526_5_54	340_5_388	521_4_19	208_4_1	423_3_168	937_4_6	529_4_1	501_4_1	892_5_195	143_4_61	207_5_9	917_3_73	612_4_1	1132_3_235	611_4_205	666_12_1	463_5_1	462_4_52	123_4_50	240_4_242	489_5_17	102_4_1	113_4_25
579_3_64	559_4_11	113_4_21	554_4_13	1089_4_354	765_4_1	273_5_1	137_5_2	275_4_86	179_4_40	194_5_1	176_5_1	218_5_510	174_4_27	490_4_1	257_3_1	171_4_140	1901_13_404	1814_4_126	691_3_96	792_35_149	169_4_1	3_4_1	395_4_1	289_4_1	526_5_57	340_5_410	521_4_13	1262_5_3	423_3_164	937_4_7	529_4_1	501_4_1	892_5_194	143_4_62	207_5_6	917_3_76	612_4_1	1132_3_229	611_4_203	666_12_1	463_5_1	462_4_49	123_4_36	240_4_230	489_5_11	102_4_1	222_4_16	72_5_1	1024_4_71
579_3_65	559_4_13	113_4_25	554_4_9	1089_4_354	765_4_1	273_5_1	137_5_3	275_4_77	179_4_42	194_5_1	176_5_1	218_5_516	174_4_27	490_4_1	257_3_1	171_4_143	1901_13_410	1814_4_109	691_3_95	792_35_134	169_4_1	3_4_1	395_4_1	289_4_1	526_5_50	340_5_414	521_4_16	1262_5_6	423_3_174	937_4_5	529_4_1	501_4_1	892_5_186	143_4_58	207_5_8	917_3_77	612_4_1	1132_3_212	611_4_197	666_12_1	463_5_1	462_4_59	123_4_50	240_4_226	489_5_8	102_4_1	222_4_25	72_5_1	1024_4_70
579_3_62	559_4_10	113_4_24	554_4_17	1089_4_352	765_4_1	273_5_1	137_5_4	275_4_91	179_4_44	194_5_1	176_5_1	218_5_464	174_4_24	490_4_1	257_3_1	171_4_126	1901_13_420	1814_4_110	691_3_98	792_35_119	169_4_1	3_4_1	395_4_1	289_4_1	526_5_56	340_5_418	521_4_23	1262_5_4	423_3_177	937_4_4	529_4_1	501_4_1	892_5_181	143_4_72	207_5_10	917_3_77	612_4_1	1132_3_202	611_4_205	666_12_1	463_5_1	462_4_59	123_4_59	240_4_251	489_5_12	102_4_1	222_4_27	72_5_1	1024_4_75
579_3_54	559_4_13	113_4_20	554_4_11	1089_4_351	765_4_1	273_5_1	137_5_2	275_4_90	179_4_30	194_5_1	176_5_1	218_5_452	174_4_22	490_4_1	257_3_1	171_4_127	1901_13_399	1814_4_131	691_3_108	792_35_116	169_4_1	3_4_1	395_4_1	289_4_1	526_5_67	340_5_429	521_4_15	1262_5_7	423_3_177	937_4_5	529_4_1	501_4_1	892_5_175	143_4_59	207_5_9	917_3_77	612_4_1	1132_3_209	611_4_189	666_12_1	463_5_1	462_4_41	123_4_50	240_4_260	489_5_12	102_4_1	222_4_34	72_5_1	1024_4_77
579_3_55	559_4_20	113_4_23	554_4_8	1089_4_324	765_4_1	273_5_1	137_5_2	275_4_81	179_4_33	194_5_1	176_5_1	218_5_443	174_4_23	490_4_1	257_3_1	171_4_134	1901_13_368	1814_4_158	691_3_91	792_35_113	169_4_1	3_4_1	395_4_1	289_4_1	526_5_72	340_5_435	521_4_22	1262_5_12	423_3_185	937_4_6	529_4_1	501_4_1	892_5_191	143_4_68	207_5_8	917_3_81	612_4_1	1132_3_201	611_4_187	666_12_1	463_5_1	462_4_46	123_4_46	240_4_237	489_5_15	102_4_1	222_4_35	72_5_1	1024_4_77
579_3_53	559_4_14	113_4_16	554_4_15	1089_4_312	765_4_1	273_5_1	137_5_4	275_4_77	179_4_33	194_5_1	176_5_1	218_5_398	174_4_23	490_4_1	257_3_1	171_4_152	1901_13_355	1814_4_164	691_3_91	792_35_111	169_4_1	3_4_1	395_4_1	289_4_1	526_5_77	340_5_484	521_4_31	1262_5_11	423_3_190	937_4_3	529_4_1	501_4_1	892_5_172	143_4_74	207_5_8	917_3_74	612_4_1	1132_3_205	611_4_206	666_12_1	463_5_1	462_4_46	123_4_39	240_4_221	489_5_16	102_4_1	222_4_36	72_5_1	1024_4_72
579_3_46	559_4_12	113_4_17	554_4_15	1089_4_316	765_4_1	273_5_1	137_5_9	275_4_84	179_4_27	194_5_1	176_5_1	218_5_436	174_4_26	490_4_1	257_3_1	171_4_143	1901_13_359	1814_4_162	691_3_88	792_35_118	169_4_1	3_4_1	395_4_1	289_4_1	526_5_68	340_5_518	521_4_22	1262_5_5	423_3_207	529_4_1	501_4_1	892_5_156	143_4_76	207_5_8	917_3_73	666_12_1	1132_3_193	611_4_190	463_5_1	462_4_49	123_4_41	240_4_214	489_5_9	102_4_1	222_4_37	72_5_1	1024_4_77	13_4_85	16_4_150
579_3_39	559_4_9	113_4_20	554_4_13	1089_4_299	765_4_1	273_5_1	137_5_7	275_4_79	179_4_32	194_5_1	176_5_1	218_5_448	174_4_27	490_4_1	257_3_1	171_4_150	1901_13_380	1814_4_155	691_3_82	792_35_115	169_4_1	3_4_1	395_4_1	289_4_1	526_5_72	340_5_515	521_4_20	1262_5_4	423_3_205	529_4_1	501_4_1	892_5_155	143_4_91	207_5_9	917_3_60	666_12_1	1132_3_188	611_4_195	463_5_1	462_4_65	123_4_46	240_4_220	489_5_9	102_4_1	222_4_26	72_5_1	1024_4_74	13_4_80	16_4_151
579_3_36	559_4_7	113_4_17	554_4_14	1089_4_307	765_4_1	273_5_1	137_5_4	275_4_71	179_4_29	194_5_1	176_5_1	218_5_417	174_4_24	490_4_1	257_3_1	171_4_166	1901_13_365	1814_4_156	691_3_77	792_35_120	169_4_1	3_4_1	395_4_1	289_4_1	526_5_86	340_5_514	521_4_19	1262_5_5	423_3_217	529_4_1	501_4_1	892_5_161	143_4_97	207_5_6	917_3_50	666_12_1	1132_3_204	611_4_203	463_5_1	462_4_68	123_4_42	240_4_241	489_5_10	102_4_1	222_4_22	72_5_1	1024_4_76	13_4_74	16_4_145
579_3_28	559_4_5	113_4_24	554_4_12	1089_4_312	765_4_1	273_5_1	137_5_2	275_4_61	179_4_26	194_5_1	176_5_1	218_5_472	174_4_30	490_4_1	257_3_1	171_4_144	1901_13_383	1814_4_160	691_3_68	792_35_143	169_4_1	3_4_1	395_4_1	289_4_1	526_5_70	340_5_554	521_4_22	1262_5_4	423_3_216	529_4_1	501_4_1	892_5_139	143_4_74	207_5_8	917_3_43	666_12_1	1132_3_184	611_4_193	463_5_1	462_4_65	123_4_29	240_4_218	489_5_11	102_4_1	222_4_20	72_5_1	1024_4_93	13_4_74	16_4_131
579_3_41	559_4_9	113_4_35	554_4_12	1089_4_309	765_4_1	273_5_1	275_4_67	179_4_44	194_5_1	176_5_1	218_5_465	174_4_32	490_4_1	257_3_1	171_4_148	1901_13_383	1814_4_172	691_3_60	792_35_144	169_4_1	3_4_1	395_4_1	289_4_1	526_5_71	340_5_567	521_4_17	1262_5_4	423_3_213	529_4_1	501_4_1	892_5_147	143_4_90	207_5_4	917_3_45	666_12_1	1132_3_186	611_4_189	463_5_1	462_4_58	123_4_29	240_4_194	489_5_16	102_4_1	222_4_20	72_5_1	1024_4_81	13_4_80	16_4_134	33_3_1
579_3_39	559_4_5	113_4_31	554_4_11	1089_4_317	765_4_1	273_5_1	275_4_63	179_4_54	194_5_1	176_5_1	218_5_484	174_4_32	490_4_1	257_3_1	171_4_152	1901_13_414	1814_4_163	691_3_64	792_35_143	169_4_1	3_4_1	395_4_1	289_4_1	526_5_73	340_5_534	521_4_15	1262_5_7	423_3_200	529_4_1	501_4_1	892_5_148	143_4_90	207_5_4	917_3_32	666_12_1	1132_3_183	611_4_167	463_5_1	462_4_64	123_4_39	240_4_198	489_5_23	102_4_1	222_4_18	72_5_1	1024_4_78	13_4_95	16_4_126	33_3_1
579_3_40	559_4_5	113_4_28	554_4_14	1089_4_319	765_4_1	273_5_1	275_4_65	179_4_39	194_5_1	176_5_1	218_5_505	174_4_31	490_4_1	257_3_1	171_4_133	1901_13_411	1814_4_174	691_3_58	792_35_158	169_4_1	3_4_1	395_4_1	289_4_1	526_5_83	340_5_554	521_4_16	1262_5_5	423_3_217	529_4_1	501_4_1	892_5_136	143_4_95	207_5_2	917_3_39	666_12_1	1132_3_178	611_4_132	463_5_1	462_4_52	123_4_37	240_4_216	489_5_20	102_4_1	222_4_18	72_5_1	1024_4_86	13_4_78	16_4_114	33_3_1
579_3_44	559_4_8	113_4_34	554_4_12	1089_4_271	765_4_1	273_5_1	275_4_47	179_4_46	194_5_1	176_5_1	218_5_522	174_4_31	490_4_1	257_3_1	171_4_144	1901_13_412	1814_4_199	691_3_58	792_35_162	169_4_1	3_4_1	395_4_1	289_4_1	526_5_72	340_5_565	521_4_18	1262_5_11	423_3_206	529_4_1	501_4_1	892_5_140	143_4_107	207_5_2	917_3_35	666_12_1	1132_3_175	611_4_130	463_5_1	462_4_49	123_4_33	240_4_213	489_5_25	102_4_1	222_4_26	72_5_1	1024_4_78	13_4_80	16_4_111	33_3_1
579_3_48	559_4_5	113_4_28	554_4_9	1089_4_268	765_4_1	273_5_1	275_4_37	179_4_44	194_5_1	176_5_1	218_5_525	174_4_29	490_4_1	257_3_1	171_4_161	1901_13_433	1814_4_210	691_3_69	792_35_145	169_4_1	3_4_1	395_4_1	289_4_1	526_5_59	340_5_552	521_4_8	1262_5_13	423_3_204	529_4_1	501_4_1	892_5_156	143_4_102	207_5_4	917_3_34	666_12_1	1132_3_180	611_4_131	463_5_1	462_4_62	123_4_43	240_4_237	489_5_26	102_4_1	222_4_18	72_5_1	1024_4_70	13_4_83	16_4_114	33_3_1
579_3_50	559_4_7	113_4_25	554_4_5	1089_4_269	765_4_1	273_5_1	275_4_36	179_4_48	194_5_1	176_5_1	218_5_524	174_4_31	490_4_1	257_3_1	171_4_145	1901_13_400	1814_4_209	691_3_58	792_35_170	169_4_1	3_4_1	395_4_1	289_4_1	526_5_58	340_5_553	521_4_3	1262_5_11	423_3_216	529_4_1	501_4_1	892_5_151	143_4_118	207_5_7	917_3_45	666_12_1	1132_3_148	611_4_112	463_5_1	462_4_69	123_4_38	240_4_239	489_5_24	102_4_1	222_4_20	72_5_1	1024_4_70	13_4_85	16_4_106	33_3_1
579_3_56	559_4_6	113_4_37	554_4_3	1089_4_247	765_4_1	273_5_1	275_4_42	179_4_50	194_5_1	176_5_1	218_5_488	174_4_23	490_4_1	257_3_1	171_4_171	1901_13_397	1814_4_204	691_3_76	792_35_159	169_4_1	3_4_1	395_4_1	289_4_1	526_5_75	340_5_573	521_4_3	1262_5_7	423_3_225	529_4_1	501_4_1	892_5_172	143_4_112	207_5_5	917_3_37	666_12_1	1132_3_174	611_4_110	463_5_1	462_4_79	123_4_37	240_4_218	489_5_27	102_4_1	222_4_19	72_5_1	1024_4_70	13_4_78	16_4_118	33_3_1
579_3_53	559_4_4	113_4_29	554_4_4	1089_4_239	765_4_1	273_5_1	275_4_35	179_4_46	194_5_1	176_5_1	218_5_517	174_4_17	490_4_1	257_3_1	171_4_205	1901_13_392	1814_4_202	691_3_69	792_35_132	169_4_1	3_4_1	395_4_1	289_4_1	526_5_72	340_5_631	521_4_2	1262_5_9	423_3_232	529_4_1	501_4_1	892_5_190	143_4_115	207_5_5	917_3_27	666_12_1	1132_3_152	611_4_126	463_5_1	462_4_87	123_4_34	240_4_204	489_5_17	102_4_1	222_4_20	72_5_1	1024_4_67	13_4_86	16_4_106	33_3_1
579_3_64	559_4_3	113_4_31	554_4_4	1089_4_235	765_4_1	273_5_1	275_4_38	179_4_55	194_5_1	176_5_1	218_5_492	174_4_31	490_4_1	257_3_1	171_4_186	1901_13_355	1814_4_204	691_3_53	792_35_154	169_4_1	3_4_1	395_4_1	289_4_1	526_5_71	340_5_622	521_4_2	1262_5_9	423_3_252	529_4_1	501_4_1	892_5_196	143_4_108	207_5_9	917_3_23	666_12_1	1132_3_138	611_4_114	463_5_1	462_4_85	123_4_39	240_4_227	489_5_14	102_4_1	222_4_21	72_5_1	1024_4_71	13_4_76	16_4_108	33_3_1
579_3_59	559_4_1	113_4_31	554_4_5	1089_4_214	765_4_1	273_5_1	275_4_42	179_4_48	194_5_1	176_5_1	218_5_476	174_4_28	490_4_1	257_3_1	171_4_203	1901_13_372	1814_4_211	691_3_62	792_35_148	169_4_1	3_4_1	395_4_1	289_4_1	526_5_59	340_5_659	521_4_4	1262_5_9	423_3_257	529_4_1	501_4_1	892_5_209	143_4_98	207_5_9	917_3_21	666_12_1	1132_3_143	611_4_108	463_5_1	462_4_83	123_4_37	240_4_207	489_5_21	102_4_1	222_4_28	72_5_1	1024_4_86	13_4_71	16_4_117	33_3_1
579_3_56	559_4_1	113_4_26	554_4_6	1089_4_204	765_4_1	273_5_1	275_4_36	179_4_50	194_5_1	176_5_1	218_5_470	174_4_24	490_4_1	257_3_1	171_4_240	1901_13_386	1814_4_195	691_3_59	792_35_129	169_4_1	3_4_1	395_4_1	289_4_1	526_5_44	340_5_699	521_4_5	1262_5_9	423_3_259	529_4_1	501_4_1	892_5_185	143_4_85	207_5_6	917_3_15	666_12_1	1132_3_155	611_4_104	463_5_1	462_4_87	123_4_34	240_4_217	489_5_16	102_4_1	222_4_40	72_5_1	1024_4_77	13_4_69	16_4_123	33_3_1
579_3_58	559_4_1	113_4_29	554_4_7	1089_4_200	765_4_1	273_5_1	275_4_33	179_4_45	194_5_1	176_5_1	218_5_454	174_4_29	490_4_1	257_3_1	171_4_244	1901_13_369	1814_4_190	691_3_68	792_35_132	169_4_1	3_4_1	395_4_1	289_4_1	526_5_49	340_5_705	521_4_3	1262_5_10	423_3_253	529_4_1	501_4_1	892_5_175	143_4_85	207_5_9	917_3_13	666_12_1	1132_3_156	611_4_108	463_5_1	462_4_76	123_4_23	240_4_239	489_5_26	102_4_1	222_4_34	72_5_1	1024_4_73	13_4_75	16_4_129	33_3_1
579_3_51	559_4_2	113_4_39	554_4_7	1089_4_207	765_4_1	273_5_1	275_4_28	179_4_50	194_5_1	176_5_1	218_5_428	174_4_25	490_4_1	257_3_1	171_4_269	1901_13_377	1814_4_197	691_3_75	792_35_123	169_4_1	3_4_1	395_4_1	289_4_1	526_5_53	340_5_699	521_4_4	1262_5_6	423_3_260	529_4_1	501_4_1	892_5_179	143_4_63	207_5_11	917_3_15	666_12_1	1132_3_176	611_4_112	463_5_1	462_4_79	123_4_25	240_4_216	489_5_27	102_4_1	222_4_34	72_5_1	1024_4_69	13_4_81	16_4_142	33_3_1
579_3_48	559_4_3	113_4_24	554_4_9	1089_4_210	765_4_1	273_5_1	275_4_23	179_4_32	194_5_1	176_5_1	218_5_438	174_4_18	490_4_1	257_3_1	171_4_269	1901_13_384	1814_4_176	691_3_62	792_35_125	169_4_1	3_4_1	395_4_1	289_4_1	526_5_58	340_5_780	521_4_3	1262_5_6	423_3_230	529_4_1	501_4_1	892_5_165	143_4_78	207_5_6	917_3_14	666_12_1	1132_3_165	611_4_108	463_5_1	462_4_92	123_4_28	240_4_214	489_5_24	102_4_1	222_4_37	72_5_1	1024_4_77	13_4_92	16_4_107	33_3_1
579_3_46	559_4_3	113_4_30	554_4_13	1089_4_228	765_4_1	273_5_1	275_4_16	179_4_39	194_5_1	176_5_1	218_5_430	174_4_22	490_4_1	257_3_1	171_4_243	1901_13_379	1814_4_162	691_3_66	792_35_136	169_4_1	3_4_1	395_4_1	289_4_1	526_5_62	340_5_791	521_4_1	1262_5_6	423_3_220	529_4_1	501_4_1	892_5_162	143_4_83	207_5_9	917_3_14	666_12_1	1132_3_169	611_4_91	463_5_1	462_4_72	123_4_22	240_4_233	489_5_34	102_4_1	222_4_41	72_5_1	1024_4_81	13_4_103	16_4_104	33_3_1
579_3_51	559_4_2	113_4_30	554_4_14	1089_4_219	765_4_1	273_5_1	275_4_17	179_4_55	194_5_1	176_5_1	218_5_404	174_4_19	490_4_1	257_3_1	171_4_255	1901_13_359	1814_4_160	691_3_65	792_35_147	169_4_1	3_4_1	395_4_1	289_4_1	526_5_36	340_5_717	521_4_2	1262_5_1	423_3_249	529_4_1	501_4_1	892_5_155	143_4_87	207_5_7	917_3_12	666_12_1	1132_3_180	611_4_88	463_5_1	462_4_80	123_4_22	240_4_246	489_5_36	102_4_1	222_4_40	72_5_1	1024_4_78	13_4_106	16_4_131	33_3_1
579_3_49	559_4_2	113_4_22	554_4_15	1089_4_221	765_4_1	273_5_1	275_4_16	179_4_57	194_5_1	176_5_1	218_5_439	174_4_12	490_4_1	257_3_1	171_4_262	1901_13_367	1814_4_145	691_3_60	792_35_126	169_4_1	3_4_1	395_4_1	289_4_1	526_5_32	340_5_737	521_4_2	1262_5_1	423_3_247	529_4_1	501_4_1	892_5_153	143_4_85	207_5_7	917_3_10	666_12_1	1132_3_165	611_4_94	463_5_1	462_4_86	123_4_24	240_4_231	489_5_44	102_4_1	222_4_45	72_5_1	1024_4_77	13_4_106	16_4_136	33_3_1
579_3_41	559_4_3	113_4_21	554_4_16	1089_4_234	765_4_1	273_5_1	275_4_15	179_4_69	194_5_1	176_5_1	218_5_426	174_4_24	490_4_1	257_3_1	171_4_256	1901_13_378	1814_4_151	691_3_72	792_35_115	169_4_1	3_4_1	395_4_1	289_4_1	526_5_39	340_5_738	521_4_2	1262_5_2	423_3_243	529_4_1	501_4_1	892_5_154	143_4_86	207_5_8	917_3_16	666_12_1	1132_3_152	611_4_93	463_5_1	462_4_78	123_4_25	240_4_234	489_5_45	102_4_1	222_4_49	72_5_1	1024_4_76	13_4_107	16_4_151	33_3_1
579_3_46	559_4_5	113_4_20	554_4_19	1089_4_248	765_4_1	273_5_1	275_4_21	179_4_77	194_5_1	176_5_1	218_5_390	174_4_19	490_4_1	257_3_1	171_4_269	1901_13_393	1814_4_141	691_3_64	792_35_100	169_4_1	3_4_1	395_4_1	289_4_1	526_5_31	340_5_683	521_4_5	1262_5_2	423_3_250	529_4_1	501_4_1	892_5_165	143_4_74	207_5_6	917_3_15	666_12_1	1132_3_142	611_4_76	463_5_1	462_4_76	123_4_26	240_4_263	489_5_50	102_4_1	222_4_50	72_5_1	1024_4_87	13_4_128	16_4_151	33_3_1
579_3_42	559_4_5	113_4_18	554_4_17	1089_4_262	765_4_1	273_5_1	275_4_23	179_4_88	194_5_1	176_5_1	218_5_385	174_4_9	490_4_1	257_3_1	171_4_270	1901_13_381	1814_4_146	691_3_62	792_35_95	169_4_1	3_4_1	395_4_1	289_4_1	526_5_40	340_5_675	521_4_2	1262_5_2	423_3_246	529_4_1	501_4_1	892_5_151	143_4_70	207_5_7	917_3_18	666_12_1	1132_3_136	611_4_81	463_5_1	462_4_66	123_4_39	240_4_247	489_5_46	102_4_1	222_4_45	72_5_1	1024_4_86	13_4_141	16_4_134	33_3_1
579_3_42	559_4_3	113_4_10	554_4_17	1089_4_250	765_4_1	273_5_1	275_4_24	179_4_88	194_5_1	176_5_1	218_5_370	174_4_12	490_4_1	257_3_1	171_4_257	1901_13_388	1814_4_154	691_3_53	792_35_106	169_4_1	3_4_1	395_4_1	289_4_1	526_5_30	340_5_688	521_4_1	1262_5_4	423_3_250	529_4_1	501_4_1	892_5_147	143_4_76	207_5_2	917_3_21	666_12_1	1132_3_131	611_4_60	463_5_1	462_4_72	123_4_42	240_4_273	489_5_68	102_4_1	222_4_37	72_5_1	1024_4_103	13_4_125	16_4_138	33_3_1
579_3_40	559_4_5	113_4_10	554_4_23	1089_4_235	765_4_1	273_5_1	275_4_25	179_4_75	194_5_1	176_5_1	218_5_342	174_4_8	490_4_1	257_3_1	171_4_281	1901_13_375	1814_4_157	691_3_38	792_35_102	169_4_1	3_4_1	395_4_1	289_4_1	526_5_32	340_5_656	521_4_2	1262_5_6	423_3_262	529_4_1	501_4_1	892_5_160	143_4_70	207_5_1	917_3_23	666_12_1	1132_3_147	611_4_63	463_5_1	462_4_83	123_4_32	240_4_296	489_5_64	102_4_1	222_4_47	72_5_1	1024_4_105	13_4_135	16_4_143	33_3_1
579_3_43	559_4_2	113_4_9	554_4_22	1089_4_258	765_4_1	273_5_1	275_4_24	179_4_55	194_5_1	176_5_1	218_5_360	174_4_8	490_4_1	257_3_1	171_4_269	1901_13_399	1814_4_166	691_3_41	792_35_88	169_4_1	3_4_1	395_4_1	289_4_1	526_5_35	340_5_665	521_4_3	1262_5_7	423_3_275	529_4_1	501_4_1	892_5_125	143_4_70	207_5_2	917_3_23	666_12_1	1132_3_140	611_4_63	463_5_1	462_4_90	123_4_40	240_4_306	489_5_70	102_4_1	222_4_45	72_5_1	1024_4_110	13_4_101	16_4_147	33_3_1
579_3_52	559_4_2	113_4_8	554_4_19	1089_4_246	765_4_1	273_5_1	275_4_20	179_4_58	194_5_1	176_5_1	218_5_343	174_4_10	490_4_1	257_3_1	171_4_267	1901_13_366	1814_4_156	691_3_47	792_35_88	169_4_1	3_4_1	395_4_1	289_4_1	526_5_39	340_5_654	521_4_1	1262_5_14	423_3_270	529_4_1	501_4_1	892_5_130	143_4_71	207_5_1	917_3_26	666_12_1	1132_3_144	611_4_58	463_5_1	462_4_93	123_4_47	240_4_306	489_5_82	102_4_1	222_4_43	72_5_1	1024_4_132	13_4_93	16_4_144	33_3_1
579_3_55	113_4_9	554_4_27	218_5_313	765_4_1	273_5_1	275_4_22	179_4_54	194_5_1	176_5_1	72_5_1	174_4_10	490_4_1	257_3_1	171_4_298	1901_13_362	1814_4_166	691_3_32	792_35_81	169_4_1	3_4_1	395_4_1	289_4_1	526_5_50	340_5_679	521_4_1	1262_5_22	423_3_255	501_4_1	892_5_137	143_4_70	917_3_28	666_12_1	1132_3_152	611_4_58	463_5_1	462_4_93	123_4_51	1089_4_217	489_5_82	102_4_1	222_4_42	1024_4_133	13_4_93	16_4_136	33_3_1	37_4_1	36_4_873	1531_4_31	927_4_79
579_3_50	113_4_9	554_4_22	218_5_334	765_4_1	273_5_1	275_4_17	179_4_54	194_5_1	176_5_1	72_5_1	174_4_6	490_4_1	257_3_1	171_4_302	1901_13_335	1814_4_167	691_3_27	792_35_81	169_4_1	3_4_1	395_4_1	289_4_1	526_5_43	340_5_685	521_4_2	1262_5_19	423_3_267	501_4_1	892_5_136	143_4_78	917_3_23	666_12_1	1132_3_147	611_4_66	463_5_1	462_4_93	123_4_60	1089_4_205	489_5_68	102_4_1	222_4_54	1024_4_141	13_4_114	16_4_131	33_3_1	37_4_1	36_4_880	1531_4_31	927_4_68
579_3_58	113_4_12	554_4_21	218_5_332	765_4_1	273_5_1	275_4_21	179_4_48	194_5_1	176_5_1	72_5_1	174_4_4	490_4_1	257_3_1	171_4_294	1901_13_334	1814_4_182	691_3_27	792_35_97	169_4_1	3_4_1	395_4_1	289_4_1	526_5_46	340_5_700	521_4_2	1262_5_24	423_3_236	501_4_1	892_5_146	143_4_80	917_3_25	666_12_1	1132_3_151	611_4_59	463_5_1	462_4_83	123_4_40	1089_4_213	489_5_77	102_4_1	222_4_51	1024_4_143	13_4_91	16_4_138	33_3_1	37_4_1	36_4_885	1531_4_29	927_4_67
579_3_49	113_4_12	554_4_19	218_5_296	765_4_1	273_5_1	275_4_19	179_4_64	194_5_1	176_5_1	72_5_1	174_4_2	490_4_1	257_3_1	171_4_317	1901_13_347	1814_4_189	691_3_25	792_35_86	169_4_1	3_4_1	395_4_1	289_4_1	526_5_50	340_5_673	521_4_4	1262_5_25	423_3_250	501_4_1	892_5_147	143_4_71	917_3_19	666_12_1	1132_3_163	611_4_54	463_5_1	462_4_81	123_4_32	1089_4_218	489_5_72	102_4_1	222_4_50	1024_4_138	13_4_104	16_4_140	33_3_1	37_4_1	36_4_887	1531_4_35	927_4_67
579_3_42	113_4_10	554_4_20	218_5_304	765_4_1	273_5_1	275_4_17	179_4_40	194_5_1	176_5_1	72_5_1	174_4_1	490_4_1	257_3_1	171_4_308	1901_13_375	1814_4_195	691_3_25	792_35_80	169_4_1	3_4_1	395_4_1	289_4_1	526_5_42	340_5_709	521_4_2	1262_5_20	423_3_254	501_4_1	892_5_134	143_4_79	917_3_18	666_12_1	1132_3_166	611_4_49	463_5_1	462_4_75	123_4_35	1089_4_220	489_5_70	102_4_1	222_4_50	1024_4_135	13_4_98	16_4_144	33_3_1	37_4_1	36_4_880	1531_4_33	927_4_69
579_3_51	113_4_9	554_4_28	218_5_310	765_4_1	273_5_1	275_4_20	179_4_43	194_5_1	176_5_1	72_5_1	490_4_1	257_3_1	171_4_298	1901_13_380	1814_4_170	691_3_26	792_35_97	169_4_1	3_4_1	395_4_1	289_4_1	526_5_48	340_5_742	521_4_1	1262_5_27	423_3_219	501_4_1	892_5_145	143_4_66	917_3_14	666_12_1	1132_3_175	611_4_37	463_5_1	462_4_59	123_4_31	1089_4_241	489_5_74	102_4_1	222_4_49	1024_4_132	13_4_81	16_4_159	33_3_1	37_4_1	36_4_894	1531_4_30	927_4_78	924_4_1
579_3_54	113_4_7	554_4_30	218_5_294	765_4_1	273_5_1	275_4_13	179_4_55	194_5_1	176_5_1	72_5_1	490_4_1	257_3_1	171_4_306	1901_13_400	1814_4_152	691_3_18	792_35_83	169_4_1	3_4_1	395_4_1	289_4_1	526_5_54	340_5_744	521_4_1	1262_5_29	423_3_214	501_4_1	892_5_146	143_4_63	917_3_4	666_12_1	1132_3_169	611_4_32	463_5_1	462_4_74	123_4_26	1089_4_225	489_5_75	102_4_1	222_4_47	1024_4_138	13_4_100	16_4_162	33_3_1	37_4_1	36_4_895	1531_4_25	927_4_76	924_4_1
579_3_54	113_4_5	554_4_26	218_5_317	765_4_1	273_5_1	275_4_14	179_4_44	194_5_1	176_5_1	72_5_1	490_4_1	257_3_1	171_4_302	1901_13_394	1814_4_148	691_3_13	792_35_90	169_4_1	3_4_1	395_4_1	289_4_1	526_5_49	340_5_766	1262_5_36	423_3_229	501_4_1	892_5_133	143_4_75	917_3_2	666_12_1	1132_3_182	611_4_36	463_5_1	462_4_76	123_4_18	1089_4_219	489_5_67	102_4_1	222_4_53	1024_4_127	13_4_107	16_4_151	33_3_1	36_4_897	1531_4_27	927_4_78	924_4_1	240_4_275
579_3_59	113_4_9	554_4_32	218_5_312	765_4_1	273_5_1	275_4_19	179_4_37	194_5_1	176_5_1	72_5_1	490_4_1	257_3_1	171_4_298	1901_13_409	1814_4_143	691_3_10	792_35_92	169_4_1	3_4_1	395_4_1	289_4_1	526_5_60	340_5_754	1262_5_38	423_3_203	501_4_1	892_5_146	143_4_73	917_3_2	666_12_1	1132_3_196	611_4_38	463_5_1	462_4_70	123_4_21	1089_4_264	489_5_51	102_4_1	222_4_51	1024_4_128	13_4_89	16_4_136	33_3_1	36_4_911	1531_4_27	927_4_68	924_4_1	240_4_264
579_3_42	113_4_3	554_4_29	218_5_301	765_4_1	273_5_1	275_4_15	179_4_33	194_5_1	176_5_1	72_5_1	490_4_1	257_3_1	171_4_298	1901_13_420	1814_4_120	691_3_15	792_35_94	169_4_1	3_4_1	395_4_1	289_4_1	526_5_61	340_5_782	1262_5_31	423_3_229	501_4_1	892_5_135	143_4_71	917_3_1	666_12_1	1132_3_153	611_4_32	463_5_1	462_4_81	123_4_18	1089_4_257	489_5_51	102_4_1	222_4_52	1024_4_125	13_4_105	16_4_141	33_3_1	36_4_937	1531_4_22	927_4_76	924_4_1	240_4_276
579_3_39	113_4_2	554_4_28	218_5_323	765_4_1	273_5_1	275_4_9	179_4_29	194_5_1	176_5_1	72_5_1	490_4_1	257_3_1	171_4_287	1901_13_396	1814_4_126	691_3_11	792_35_110	169_4_1	3_4_1	395_4_1	289_4_1	526_5_70	340_5_795	1262_5_42	423_3_215	501_4_1	892_5_159	143_4_67	917_3_1	666_12_1	1132_3_156	611_4_30	463_5_1	462_4_85	123_4_16	1089_4_235	489_5_57	102_4_1	222_4_62	1024_4_118	13_4_121	16_4_142	33_3_1	36_4_897	1531_4_24	927_4_80	924_4_1	240_4_271
579_3_54	113_4_1	554_4_32	218_5_322	765_4_1	273_5_1	275_4_12	179_4_23	194_5_1	176_5_1	72_5_1	490_4_1	257_3_1	171_4_285	1901_13_385	1814_4_115	691_3_14	792_35_117	169_4_1	3_4_1	395_4_1	289_4_1	526_5_63	340_5_761	1262_5_40	423_3_214	501_4_1	892_5_164	143_4_74	666_12_1	1132_3_156	611_4_39	463_5_1	462_4_71	123_4_16	1089_4_246	489_5_46	102_4_1	222_4_66	1024_4_111	13_4_120	16_4_142	33_3_1	36_4_920	1531_4_27	927_4_82	924_4_1	240_4_273
579_3_43	113_4_3	554_4_29	218_5_325	765_4_1	273_5_1	275_4_8	179_4_33	194_5_1	176_5_1	72_5_1	490_4_1	257_3_1	171_4_286	1901_13_384	1814_4_102	691_3_18	792_35_121	169_4_1	3_4_1	395_4_1	289_4_1	526_5_64	340_5_768	1262_5_37	423_3_238	501_4_1	892_5_139	143_4_64	666_12_1	1132_3_138	611_4_26	463_5_1	462_4_63	123_4_7	1089_4_250	489_5_56	102_4_1	222_4_72	1024_4_123	13_4_118	16_4_135	33_3_1	36_4_947	1531_4_24	927_4_87	924_4_1	240_4_289
579_3_36	395_4_1	554_4_32	218_5_362	765_4_1	273_5_1	275_4_2	179_4_31	194_5_1	176_5_1	72_5_1	490_4_1	257_3_1	171_4_266	1901_13_372	1814_4_93	691_3_15	792_35_126	169_4_1	3_4_1	289_4_1	526_5_61	340_5_783	1262_5_52	423_3_215	501_4_1	892_5_148	143_4_55	666_12_1	1132_3_151	611_4_24	463_5_1	462_4_63	123_4_4	1089_4_242	489_5_40	102_4_1	222_4_75	1024_4_102	13_4_131	16_4_151	33_3_1	36_4_978	1531_4_26	927_4_87	924_4_1	240_4_265
579_3_44	395_4_1	554_4_32	218_5_319	765_4_1	273_5_1	275_4_3	179_4_38	194_5_1	176_5_1	72_5_1	490_4_1	257_3_1	171_4_255	1901_13_367	1814_4_80	691_3_15	792_35_137	169_4_1	3_4_1	289_4_1	526_5_64	340_5_777	1262_5_63	423_3_222	501_4_1	892_5_143	143_4_47	666_12_1	1132_3_165	611_4_26	463_5_1	462_4_65	123_4_7	1089_4_249	489_5_37	102_4_1	222_4_77	1024_4_97	13_4_126	16_4_161	33_3_1	36_4_991	1531_4_31	927_4_94	924_4_1	240_4_265
579_3_35	395_4_1	554_4_25	218_5_301	765_4_1	273_5_1	275_4_1	179_4_41	194_5_1	176_5_1	72_5_1	490_4_1	257_3_1	171_4_258	1901_13_379	1814_4_74	691_3_13	792_35_140	169_4_1	3_4_1	289_4_1	526_5_77	340_5_770	1262_5_55	423_3_225	501_4_1	892_5_144	143_4_45	666_12_1	1132_3_170	611_4_34	463_5_1	462_4_74	123_4_8	1089_4_245	489_5_42	102_4_1	222_4_86	1024_4_86	13_4_121	16_4_184	33_3_1	36_4_990	1531_4_27	927_4_82	924_4_1	240_4_265
579_3_41	395_4_1	554_4_20	218_5_344	765_4_1	273_5_1	179_4_32	194_5_1	176_5_1	72_5_1	490_4_1	257_3_1	171_4_235	1901_13_362	1814_4_75	691_3_16	792_35_153	3_4_1	289_4_1	526_5_70	340_5_807	1262_5_66	423_3_207	501_4_1	892_5_152	143_4_54	666_12_1	1132_3_185	611_4_25	463_5_1	462_4_66	123_4_7	1089_4_250	489_5_33	102_4_1	222_4_95	1024_4_83	13_4_135	16_4_167	33_3_1	36_4_968	1531_4_25	927_4_89	924_4_1	240_4_245
579_3_50	395_4_1	554_4_23	218_5_310	765_4_1	273_5_1	179_4_27	194_5_1	176_5_1	72_5_1	490_4_1	257_3_1	171_4_233	1901_13_381	1814_4_64	691_3_19	792_35_162	3_4_1	289_4_1	526_5_70	340_5_801	1262_5_64	423_3_226	501_4_1	892_5_149	143_4_41	666_12_1	1132_3_167	611_4_22	463_5_1	462_4_62	123_4_10	1089_4_252	489_5_24	102_4_1	222_4_98	1024_4_79	13_4_146	16_4_189	33_3_1	36_4_965	1531_4_22	927_4_86	924_4_1	240_4_259
579_3_37	395_4_1	554_4_23	218_5_309	765_4_1	273_5_1	179_4_20	194_5_1	176_5_1	72_5_1	490_4_1	257_3_1	171_4_236	1901_13_371	1814_4_69	691_3_12	792_35_171	3_4_1	289_4_1	526_5_80	340_5_837	1262_5_70	423_3_229	501_4_1	892_5_137	143_4_43	666_12_1	1132_3_145	611_4_22	463_5_1	462_4_56	123_4_5	1089_4_261	489_5_25	102_4_1	222_4_91	1024_4_70	13_4_125	16_4_203	33_3_1	36_4_998	1531_4_16	927_4_89	924_4_1	240_4_255
579_3_44	395_4_1	554_4_24	218_5_318	765_4_1	273_5_1	179_4_10	194_5_1	176_5_1	72_5_1	490_4_1	257_3_1	171_4_225	1901_13_362	1814_4_67	691_3_10	792_35_175	3_4_1	289_4_1	526_5_66	340_5_849	1262_5_79	423_3_207	501_4_1	892_5_138	143_4_35	666_12_1	1132_3_164	611_4_18	463_5_1	462_4_50	123_4_3	1089_4_276	489_5_29	102_4_1	222_4_79	1024_4_57	13_4_120	16_4_211	33_3_1	36_4_1008	1531_4_23	927_4_97	924_4_1	240_4_260
579_3_46	395_4_1	554_4_21	218_5_298	765_4_1	273_5_1	179_4_13	194_5_1	176_5_1	72_5_1	490_4_1	257_3_1	171_4_231	1901_13_360	1814_4_70	691_3_7	792_35_174	3_4_1	289_4_1	526_5_63	340_5_856	1262_5_82	423_3_238	501_4_1	892_5_141	143_4_31	666_12_1	1132_3_136	611_4_28	463_5_1	462_4_43	123_4_3	1089_4_278	489_5_29	102_4_1	222_4_100	1024_4_66	13_4_98	16_4_189	33_3_1	36_4_1026	1531_4_21	927_4_94	924_4_1	240_4_266
579_3_36	395_4_1	554_4_14	218_5_302	765_4_1	273_5_1	179_4_17	194_5_1	176_5_1	72_5_1	490_4_1	257_3_1	171_4_227	1901_13_393	1814_4_83	691_3_3	792_35_179	3_4_1	289_4_1	526_5_80	340_5_851	1262_5_71	423_3_249	501_4_1	892_5_109	143_4_47	666_12_1	1132_3_131	611_4_34	463_5_1	462_4_34	123_4_3	1089_4_279	489_5_21	102_4_1	222_4_100	1024_4_66	13_4_73	16_4_185	33_3_1	36_4_1020	1531_4_31	927_4_72	924_4_1	240_4_293
579_3_51	395_4_1	554_4_20	218_5_295	765_4_1	273_5_1	179_4_9	194_5_1	176_5_1	72_5_1	490_4_1	257_3_1	171_4_222	1901_13_396	1814_4_74	792_35_172	3_4_1	289_4_1	526_5_77	340_5_915	1262_5_74	423_3_231	501_4_1	892_5_120	143_4_46	666_12_1	1132_3_132	611_4_22	463_5_1	462_4_32	123_4_4	1089_4_284	489_5_24	102_4_1	222_4_109	1024_4_55	13_4_72	16_4_187	33_3_1	36_4_1022	1531_4_30	927_4_74	924_4_1	240_4_246
579_3_38	395_4_1	554_4_11	218_5_277	765_4_1	273_5_1	179_4_11	194_5_1	176_5_1	72_5_1	490_4_1	257_3_1	171_4_220	1901_13_417	1814_4_81	792_35_171	3_4_1	289_4_1	526_5_89	340_5_890	1262_5_74	423_3_223	501_4_1	892_5_133	143_4_39	666_12_1	1132_3_141	611_4_24	463_5_1	462_4_35	123_4_6	1089_4_269	489_5_16	102_4_1	222_4_125	1024_4_60	13_4_69	16_4_174	33_3_1	36_4_1036	1531_4_49	927_4_87	924_4_1	240_4_237
579_3_32	395_4_1	554_4_14	218_5_290	765_4_1	273_5_1	179_4_18	194_5_1	176_5_1	72_5_1	490_4_1	257_3_1	171_4_216	1901_13_410	1814_4_84	792_35_167	3_4_1	289_4_1	526_5_108	340_5_860	1262_5_89	423_3_248	501_4_1	892_5_134	143_4_34	666_12_1	1132_3_144	611_4_27	463_5_1	462_4_47	123_4_6	1089_4_281	489_5_12	102_4_1	222_4_118	1024_4_55	13_4_49	16_4_150	33_3_1	36_4_1028	1531_4_46	927_4_77	924_4_1	240_4_253
579_3_35	395_4_1	554_4_17	218_5_292	765_4_1	273_5_1	179_4_11	194_5_1	176_5_1	72_5_1	490_4_1	257_3_1	171_4_206	1901_13_432	1814_4_69	792_35_167	3_4_1	289_4_1	526_5_110	340_5_897	1262_5_91	423_3_221	501_4_1	892_5_131	143_4_27	666_12_1	1132_3_145	611_4_26	463_5_1	462_4_48	123_4_5	1089_4_294	489_5_12	102_4_1	222_4_118	1024_4_44	13_4_40	16_4_134	33_3_1	36_4_1046	1531_4_47	927_4_88	924_4_1	240_4_238
579_3_35	395_4_1	554_4_17	218_5_269	765_4_1	273_5_1	179_4_12	194_5_1	176_5_1	72_5_1	490_4_1	257_3_1	171_4_239	1901_13_446	1814_4_62	792_35_150	3_4_1	289_4_1	526_5_103	340_5_899	1262_5_90	423_3_235	501_4_1	892_5_136	143_4_16	666_12_1	1132_3_146	611_4_27	463_5_1	462_4_56	123_4_6	1089_4_302	489_5_12	102_4_1	222_4_111	1024_4_45	13_4_39	16_4_126	33_3_1	36_4_1039	1531_4_38	927_4_86	924_4_1	240_4_248
579_3_22	395_4_1	554_4_19	218_5_269	765_4_1	273_5_1	179_4_11	194_5_1	176_5_1	72_5_1	490_4_1	257_3_1	171_4_247	1901_13_420	1814_4_54	792_35_166	3_4_1	289_4_1	526_5_87	340_5_901	1262_5_91	423_3_240	501_4_1	892_5_127	143_4_20	666_12_1	1132_3_145	611_4_36	463_5_1	462_4_65	123_4_6	1089_4_285	489_5_15	102_4_1	222_4_102	1024_4_52	13_4_33	16_4_131	33_3_1	36_4_1070	1531_4_39	927_4_84	924_4_1	240_4_241
579_3_25	395_4_1	554_4_22	218_5_259	765_4_1	273_5_1	179_4_6	194_5_1	176_5_1	72_5_1	490_4_1	257_3_1	171_4_253	1901_13_408	1814_4_48	792_35_161	3_4_1	289_4_1	526_5_83	340_5_936	1262_5_92	423_3_236	501_4_1	892_5_132	143_4_21	666_12_1	1132_3_164	611_4_33	463_5_1	462_4_79	123_4_5	1089_4_263	489_5_16	102_4_1	222_4_115	1024_4_53	13_4_33	16_4_144	33_3_1	36_4_1063	1531_4_32	927_4_91	924_4_1	240_4_206
579_3_15	395_4_1	554_4_18	218_5_253	765_4_1	273_5_1	179_4_8	194_5_1	176_5_1	72_5_1	490_4_1	257_3_1	171_4_268	1901_13_420	1814_4_59	792_35_169	3_4_1	289_4_1	526_5_75	340_5_950	1262_5_79	423_3_239	501_4_1	892_5_91	143_4_24	666_12_1	1132_3_151	611_4_33	463_5_1	462_4_76	123_4_4	1089_4_271	489_5_17	102_4_1	222_4_120	1024_4_41	13_4_34	16_4_133	33_3_1	36_4_1102	1531_4_43	927_4_82	924_4_1	240_4_209
579_3_14	395_4_1	554_4_15	218_5_243	765_4_1	273_5_1	179_4_9	194_5_1	176_5_1	72_5_1	490_4_1	257_3_1	171_4_265	1901_13_441	1814_4_54	792_35_174	3_4_1	289_4_1	526_5_76	340_5_967	1262_5_75	423_3_245	501_4_1	892_5_93	143_4_28	666_12_1	1132_3_132	611_4_47	463_5_1	462_4_83	123_4_2	1089_4_255	489_5_17	102_4_1	222_4_119	1024_4_42	13_4_45	16_4_121	33_3_1	36_4_1113	1531_4_34	927_4_72	924_4_1	240_4_214
579_3_11	395_4_1	554_4_19	218_5_241	765_4_1	273_5_1	179_4_6	194_5_1	176_5_1	72_5_1	490_4_1	257_3_1	171_4_275	1901_13_426	1814_4_57	792_35_180	3_4_1	289_4_1	526_5_62	340_5_1012	1262_5_74	423_3_234	501_4_1	892_5_95	143_4_26	666_12_1	1132_3_146	611_4_32	463_5_1	462_4_90	123_4_1	1089_4_241	489_5_14	102_4_1	222_4_114	1024_4_44	13_4_54	16_4_126	33_3_1	36_4_1113	1531_4_34	927_4_59	924_4_1	240_4_200
579_3_15	395_4_1	554_4_15	218_5_240	765_4_1	273_5_1	179_4_3	194_5_1	176_5_1	72_5_1	490_4_1	257_3_1	171_4_258	1901_13_426	1814_4_58	792_35_188	3_4_1	289_4_1	526_5_63	340_5_999	1262_5_83	423_3_228	501_4_1	892_5_91	143_4_35	666_12_1	1132_3_132	611_4_31	463_5_1	462_4_75	1089_4_254	489_5_20	102_4_1	222_4_110	1024_4_53	13_4_64	16_4_110	33_3_1	36_4_1146	1531_4_32	927_4_56	924_4_1	240_4_201
579_3_16	395_4_1	554_4_23	218_5_235	765_4_1	273_5_1	179_4_6	194_5_1	176_5_1	72_5_1	490_4_1	257_3_1	171_4_265	1901_13_415	1814_4_47	792_35_188	3_4_1	289_4_1	526_5_57	340_5_963	1262_5_82	423_3_234	501_4_1	892_5_112	143_4_48	666_12_1	1132_3_143	611_4_43	463_5_1	462_4_84	1089_4_271	489_5_15	102_4_1	222_4_100	1024_4_47	13_4_83	16_4_89	33_3_1	36_4_1142	1531_4_32	927_4_53	924_4_1	240_4_201
579_3_19	395_4_1	554_4_26	218_5_234	765_4_1	273_5_1	179_4_5	194_5_1	176_5_1	72_5_1	490_4_1	257_3_1	171_4_261	1901_13_413	1814_4_47	792_35_189	3_4_1	289_4_1	526_5_63	340_5_961	1262_5_80	423_3_234	501_4_1	892_5_91	143_4_52	666_12_1	1132_3_155	611_4_37	463_5_1	462_4_86	1089_4_239	489_5_13	102_4_1	222_4_112	1024_4_45	13_4_95	16_4_90	33_3_1	36_4_1156	1531_4_29	927_4_53	924_4_1	240_4_217
579_3_19	395_4_1	554_4_21	218_5_229	765_4_1	273_5_1	179_4_12	194_5_1	176_5_1	72_5_1	490_4_1	257_3_1	171_4_272	1901_13_422	1814_4_49	792_35_198	3_4_1	289_4_1	526_5_53	340_5_987	1262_5_81	423_3_239	501_4_1	892_5_71	143_4_48	666_12_1	1132_3_128	611_4_47	463_5_1	462_4_79	1089_4_239	489_5_16	102_4_1	222_4_97	1024_4_50	13_4_76	16_4_104	33_3_1	36_4_1174	1531_4_25	927_4_55	924_4_1	240_4_207
579_3_21	395_4_1	554_4_20	218_5_227	765_4_1	273_5_1	179_4_13	194_5_1	176_5_1	72_5_1	490_4_1	257_3_1	171_4_272	1901_13_412	1814_4_43	792_35_207	3_4_1	289_4_1	526_5_52	340_5_968	1262_5_84	423_3_252	501_4_1	892_5_71	143_4_42	666_12_1	1132_3_138	611_4_41	463_5_1	462_4_84	1089_4_260	489_5_18	102_4_1	222_4_98	1024_4_47	13_4_78	16_4_101	33_3_1	36_4_1160	1531_4_26	927_4_50	924_4_1	240_4_216
579_3_26	395_4_1	554_4_25	218_5_249	765_4_1	273_5_1	179_4_14	194_5_1	176_5_1	72_5_1	490_4_1	257_3_1	171_4_291	1901_13_421	1814_4_37	792_35_184	3_4_1	289_4_1	526_5_45	340_5_1024	1262_5_65	423_3_248	501_4_1	892_5_77	143_4_39	666_12_1	1132_3_130	611_4_47	463_5_1	462_4_84	1089_4_247	489_5_9	102_4_1	222_4_89	1024_4_61	13_4_82	16_4_99	33_3_1	36_4_1131	1531_4_22	927_4_56	924_4_1	240_4_194
579_3_19	395_4_1	554_4_21	218_5_239	765_4_1	273_5_1	179_4_16	194_5_1	176_5_1	72_5_1	490_4_1	257_3_1	171_4_286	1901_13_435	1814_4_32	792_35_173	3_4_1	289_4_1	526_5_34	340_5_1042	1262_5_63	423_3_240	501_4_1	892_5_88	143_4_32	666_12_1	1132_3_137	611_4_48	463_5_1	462_4_83	1089_4_267	489_5_7	102_4_1	222_4_92	1024_4_64	13_4_78	16_4_98	33_3_1	36_4_1129	1531_4_11	927_4_52	924_4_1	240_4_195
579_3_15	395_4_1	554_4_18	218_5_237	765_4_1	273_5_1	179_4_9	194_5_1	176_5_1	72_5_1	490_4_1	257_3_1	171_4_273	1901_13_435	1814_4_34	792_35_173	3_4_1	289_4_1	526_5_39	340_5_1082	1262_5_71	423_3_222	501_4_1	892_5_93	143_4_30	666_12_1	1132_3_146	611_4_66	463_5_1	462_4_92	1089_4_255	489_5_3	102_4_1	222_4_76	1024_4_59	13_4_80	16_4_95	33_3_1	36_4_1132	1531_4_9	927_4_53	924_4_1	240_4_183
579_3_16	395_4_1	554_4_12	218_5_238	765_4_1	273_5_1	179_4_14	194_5_1	176_5_1	72_5_1	490_4_1	257_3_1	171_4_284	1901_13_428	1814_4_34	792_35_154	3_4_1	289_4_1	526_5_34	340_5_1094	1262_5_77	423_3_203	501_4_1	892_5_101	143_4_18	666_12_1	1132_3_145	611_4_63	463_5_1	462_4_89	1089_4_274	489_5_2	102_4_1	222_4_59	1024_4_49	13_4_81	16_4_114	33_3_1	36_4_1147	1531_4_7	927_4_59	924_4_1	240_4_186
579_3_26	395_4_1	554_4_12	218_5_215	765_4_1	273_5_1	179_4_13	194_5_1	176_5_1	72_5_1	490_4_1	257_3_1	171_4_274	1901_13_424	1814_4_37	792_35_159	3_4_1	289_4_1	526_5_34	340_5_1081	1262_5_86	423_3_218	501_4_1	892_5_104	143_4_15	666_12_1	1132_3_143	611_4_78	463_5_1	462_4_91	1089_4_291	489_5_1	102_4_1	222_4_69	1024_4_46	13_4_81	16_4_92	33_3_1	36_4_1152	1531_4_6	927_4_44	924_4_1	240_4_197
579_3_24	395_4_1	554_4_16	218_5_235	765_4_1	273_5_1	179_4_8	194_5_1	176_5_1	72_5_1	490_4_1	257_3_1	171_4_288	1901_13_426	1814_4_39	792_35_156	3_4_1	289_4_1	526_5_24	340_5_1095	1262_5_86	423_3_240	501_4_1	892_5_113	143_4_8	666_12_1	1132_3_126	611_4_83	463_5_1	462_4_92	1089_4_313	489_5_1	102_4_1	222_4_59	1024_4_51	13_4_80	16_4_82	33_3_1	36_4_1106	1531_4_1	927_4_30	924_4_1	240_4_201
579_3_25	395_4_1	554_4_14	218_5_232	765_4_1	273_5_1	179_4_8	194_5_1	176_5_1	72_5_1	490_4_1	257_3_1	171_4_299	1901_13_432	1814_4_41	792_35_141	3_4_1	289_4_1	526_5_21	340_5_1101	1262_5_93	423_3_238	501_4_1	892_5_102	143_4_4	666_12_1	1132_3_119	611_4_70	463_5_1	462_4_93	1089_4_314	102_4_1	222_4_53	1024_4_56	13_4_89	16_4_78	33_3_1	36_4_1140	1531_4_1	927_4_31	924_4_1	240_4_197
579_3_27	395_4_1	554_4_12	218_5_254	765_4_1	273_5_1	179_4_3	194_5_1	176_5_1	72_5_1	490_4_1	257_3_1	171_4_275	1901_13_436	1814_4_38	792_35_149	3_4_1	526_5_20	340_5_1069	1262_5_90	423_3_243	501_4_1	892_5_114	143_4_6	666_12_1	1132_3_135	611_4_70	463_5_1	462_4_100	1089_4_325	102_4_1	222_4_58	1024_4_55	13_4_79	16_4_77	33_3_1	36_4_1115	927_4_36	240_4_206
579_3_25	395_4_1	554_4_12	218_5_246	765_4_1	273_5_1	179_4_3	194_5_1	176_5_1	72_5_1	490_4_1	257_3_1	171_4_283	1901_13_441	1814_4_27	792_35_144	3_4_1	526_5_21	340_5_1077	1262_5_99	423_3_244	501_4_1	892_5_96	143_4_13	666_12_1	1132_3_120	611_4_80	463_5_1	462_4_121	1089_4_325	102_4_1	222_4_50	1024_4_49	13_4_81	16_4_71	33_3_1	36_4_1111	927_4_38	240_4_208
579_3_20	395_4_1	554_4_14	218_5_241	765_4_1	273_5_1	179_4_5	194_5_1	176_5_1	72_5_1	490_4_1	257_3_1	171_4_295	1901_13_432	1814_4_31	792_35_151	3_4_1	526_5_26	340_5_1056	1262_5_104	423_3_235	501_4_1	892_5_97	143_4_15	666_12_1	1132_3_122	611_4_66	463_5_1	462_4_111	1089_4_310	102_4_1	222_4_32	1024_4_55	13_4_91	16_4_65	33_3_1	36_4_1159	927_4_41	240_4_201
579_3_20	395_4_1	554_4_12	218_5_255	765_4_1	273_5_1	179_4_3	194_5_1	176_5_1	72_5_1	490_4_1	257_3_1	171_4_289	1901_13_446	1814_4_31	792_35_160	3_4_1	526_5_27	340_5_1046	1262_5_103	423_3_229	501_4_1	892_5_118	143_4_13	666_12_1	1132_3_136	611_4_46	463_5_1	462_4_115	1089_4_303	102_4_1	222_4_44	1024_4_63	13_4_83	16_4_63	33_3_1	36_4_1130	927_4_39	240_4_199
579_3_19	395_4_1	554_4_11	218_5_256	765_4_1	273_5_1	179_4_4	194_5_1	176_5_1	72_5_1	490_4_1	257_3_1	171_4_293	1901_13_441	1814_4_30	792_35_151	3_4_1	526_5_15	340_5_1062	1262_5_107	423_3_220	501_4_1	892_5_121	143_4_14	666_12_1	1132_3_124	611_4_47	463_5_1	462_4_101	1089_4_314	102_4_1	222_4_60	1024_4_67	13_4_64	16_4_80	33_3_1	36_4_1114	927_4_43	240_4_200
579_3_15	395_4_1	554_4_11	218_5_270	765_4_1	273_5_1	179_4_9	194_5_1	176_5_1	72_5_1	490_4_1	257_3_1	171_4_281	1901_13_440	1814_4_21	792_35_154	3_4_1	526_5_16	340_5_1074	1262_5_127	423_3_214	501_4_1	892_5_101	143_4_8	666_12_1	1132_3_142	611_4_48	463_5_1	462_4_92	1089_4_306	102_4_1	222_4_57	1024_4_62	13_4_66	16_4_77	33_3_1	36_4_1136	927_4_47	240_4_190
579_3_18	395_4_1	554_4_16	218_5_277	765_4_1	273_5_1	179_4_6	194_5_1	176_5_1	72_5_1	490_4_1	257_3_1	171_4_258	1901_13_463	1814_4_30	792_35_144	3_4_1	526_5_16	340_5_1068	1262_5_138	423_3_210	501_4_1	892_5_103	143_4_10	666_12_1	1132_3_139	611_4_49	463_5_1	462_4_109	1089_4_307	102_4_1	222_4_47	1024_4_60	13_4_61	16_4_71	33_3_1	36_4_1143	927_4_49	240_4_187
579_3_14	395_4_1	554_4_2	218_5_274	765_4_1	273_5_1	179_4_5	194_5_1	176_5_1	72_5_1	490_4_1	257_3_1	171_4_269	1901_13_443	1814_4_28	792_35_133	3_4_1	526_5_20	340_5_1070	1262_5_153	423_3_227	501_4_1	892_5_108	143_4_10	666_12_1	1132_3_124	611_4_52	463_5_1	462_4_103	1089_4_319	102_4_1	222_4_46	1024_4_53	13_4_75	16_4_74	33_3_1	36_4_1145	927_4_47	240_4_191
579_3_11	395_4_1	554_4_2	218_5_274	765_4_1	273_5_1	179_4_3	194_5_1	176_5_1	72_5_1	490_4_1	257_3_1	171_4_273	1901_13_425	1814_4_29	792_35_121	3_4_1	526_5_24	340_5_1088	1262_5_152	423_3_222	501_4_1	892_5_139	143_4_5	666_12_1	1132_3_120	611_4_53	463_5_1	462_4_108	1089_4_307	102_4_1	222_4_37	1024_4_53	13_4_82	16_4_77	33_3_1	36_4_1133	927_4_57	240_4_184
579_3_11	395_4_1	554_4_2	218_5_270	765_4_1	273_5_1	179_4_1	194_5_1	176_5_1	72_5_1	490_4_1	257_3_1	171_4_272	1901_13_423	1814_4_23	792_35_132	3_4_1	526_5_30	340_5_1080	1262_5_144	423_3_229	501_4_1	892_5_142	143_4_3	666_12_1	1132_3_128	611_4_47	463_5_1	462_4_120	1089_4_317	102_4_1	222_4_38	1024_4_45	13_4_79	16_4_67	33_3_1	36_4_1139	927_4_40	240_4_197
579_3_7	554_4_3	218_5_287	765_4_1	273_5_1	395_4_1	194_5_1	176_5_1	72_5_1	490_4_1	257_3_1	171_4_268	1901_13_424	1814_4_20	792_35_134	3_4_1	526_5_36	340_5_1052	1262_5_151	423_3_244	501_4_1	892_5_148	143_4_4	666_12_1	1132_3_126	611_4_50	463_5_1	462_4_126	1089_4_299	102_4_1	222_4_42	1024_4_43	13_4_79	16_4_64	33_3_1	36_4_1130	927_4_34	240_4_223
579_3_12	554_4_6	218_5_276	765_4_1	273_5_1	395_4_1	194_5_1	176_5_1	72_5_1	490_4_1	257_3_1	171_4_266	1901_13_443	1814_4_14	792_35_147	3_4_1	526_5_41	340_5_1059	1262_5_139	423_3_254	501_4_1	892_5_152	143_4_4	666_12_1	1132_3_135	611_4_46	463_5_1	462_4_132	1089_4_294	102_4_1	222_4_43	1024_4_35	13_4_79	16_4_78	33_3_1	36_4_1106	927_4_38	240_4_194
579_3_13	554_4_8	218_5_292	765_4_1	273_5_1	395_4_1	194_5_1	176_5_1	72_5_1	490_4_1	257_3_1	171_4_247	1901_13_439	1814_4_19	792_35_163	3_4_1	526_5_47	340_5_1044	1262_5_135	423_3_224	501_4_1	892_5_145	143_4_6	666_12_1	1132_3_131	611_4_53	463_5_1	462_4_145	1089_4_273	102_4_1	222_4_51	1024_4_30	13_4_65	16_4_78	33_3_1	36_4_1123	927_4_38	240_4_216
579_3_15	554_4_4	218_5_288	765_4_1	273_5_1	395_4_1	194_5_1	176_5_1	72_5_1	490_4_1	257_3_1	171_4_247	1901_13_438	1814_4_16	792_35_151	3_4_1	526_5_52	340_5_1090	1262_5_123	423_3_234	501_4_1	892_5_144	143_4_9	666_12_1	1132_3_120	611_4_48	463_5_1	462_4_149	1089_4_255	102_4_1	222_4_46	1024_4_43	13_4_78	16_4_78	33_3_1	36_4_1118	927_4_33	240_4_209
579_3_14	554_4_3	218_5_277	765_4_1	273_5_1	395_4_1	194_5_1	176_5_1	72_5_1	490_4_1	257_3_1	171_4_244	1901_13_433	1814_4_16	792_35_138	3_4_1	526_5_48	340_5_1070	1262_5_125	423_3_205	501_4_1	892_5_146	143_4_7	666_12_1	1132_3_139	611_4_48	463_5_1	462_4_134	1089_4_273	102_4_1	222_4_47	1024_4_43	13_4_74	16_4_84	33_3_1	36_4_1185	927_4_38	240_4_200
579_3_10	554_4_7	218_5_279	765_4_1	273_5_1	395_4_1	194_5_1	176_5_1	72_5_1	490_4_1	257_3_1	171_4_240	1901_13_406	1814_4_23	792_35_146	3_4_1	526_5_48	340_5_1121	1262_5_117	423_3_186	501_4_1	892_5_135	143_4_4	666_12_1	1132_3_143	611_4_55	463_5_1	462_4_144	1089_4_254	102_4_1	222_4_58	1024_4_40	13_4_62	16_4_83	33_3_1	36_4_1213	927_4_22	240_4_193
579_3_9	554_4_4	218_5_279	765_4_1	273_5_1	395_4_1	194_5_1	176_5_1	72_5_1	490_4_1	257_3_1	171_4_255	1901_13_432	1814_4_23	792_35_124	3_4_1	526_5_47	340_5_1160	1262_5_117	423_3_173	501_4_1	892_5_126	143_4_4	666_12_1	1132_3_121	611_4_56	463_5_1	462_4_131	1089_4_257	102_4_1	222_4_61	1024_4_42	13_4_81	16_4_76	33_3_1	36_4_1202	927_4_24	240_4_189
579_3_9	554_4_3	218_5_281	765_4_1	273_5_1	395_4_1	194_5_1	176_5_1	72_5_1	490_4_1	257_3_1	171_4_262	1901_13_442	1814_4_20	792_35_118	3_4_1	526_5_48	340_5_1135	1262_5_90	423_3_156	501_4_1	892_5_130	143_4_3	666_12_1	1132_3_127	611_4_70	463_5_1	462_4_123	1089_4_274	102_4_1	222_4_73	1024_4_46	13_4_74	16_4_79	33_3_1	36_4_1205	927_4_29	240_4_196
579_3_6	554_4_2	218_5_320	765_4_1	273_5_1	395_4_1	194_5_1	176_5_1	72_5_1	490_4_1	257_3_1	171_4_265	1901_13_452	1814_4_25	792_35_115	3_4_1	526_5_60	340_5_1135	1262_5_90	423_3_167	501_4_1	892_5_125	143_4_2	666_12_1	1132_3_111	611_4_55	463_5_1	462_4_123	1089_4_290	102_4_1	222_4_71	1024_4_46	13_4_73	16_4_65	33_3_1	36_4_1197	927_4_25	240_4_178
579_3_2	554_4_1	218_5_325	765_4_1	273_5_1	395_4_1	194_5_1	176_5_1	72_5_1	490_4_1	257_3_1	171_4_270	1901_13_434	1814_4_19	792_35_116	3_4_1	526_5_65	340_5_1149	1262_5_86	423_3_163	501_4_1	892_5_129	143_4_2	666_12_1	1132_3_118	611_4_53	463_5_1	462_4_116	1089_4_273	102_4_1	222_4_75	1024_4_47	13_4_79	16_4_63	33_3_1	36_4_1226	927_4_28	240_4_154
579_3_2	554_4_2	218_5_328	765_4_1	273_5_1	395_4_1	194_5_1	176_5_1	72_5_1	490_4_1	257_3_1	171_4_258	1901_13_454	1814_4_15	792_35_111	3_4_1	526_5_62	340_5_1152	1262_5_81	423_3_135	501_4_1	892_5_139	143_4_2	666_12_1	1132_3_135	611_4_47	463_5_1	462_4_116	1089_4_287	102_4_1	222_4_72	1024_4_45	13_4_82	16_4_57	33_3_1	36_4_1226	927_4_27	240_4_146
1262_5_80	218_5_326	765_4_1	273_5_1	395_4_1	194_5_1	176_5_1	72_5_1	490_4_1	171_4_271	1901_13_459	1814_4_11	792_35_91	3_4_1	526_5_69	340_5_1196	554_4_1	423_3_130	501_4_1	892_5_135	143_4_1	666_12_1	1132_3_105	611_4_51	463_5_1	462_4_117	1089_4_289	222_4_63	1024_4_49	13_4_103	16_4_50	33_3_1	36_4_1214	927_4_31	240_4_134
1262_5_71	218_5_332	765_4_1	273_5_1	395_4_1	194_5_1	176_5_1	72_5_1	490_4_1	171_4_293	1901_13_455	1814_4_7	792_35_95	3_4_1	526_5_78	340_5_1170	554_4_1	423_3_130	501_4_1	892_5_129	143_4_3	666_12_1	1132_3_118	611_4_61	463_5_1	462_4_111	1089_4_284	222_4_70	1024_4_54	13_4_91	16_4_36	33_3_1	36_4_1213	927_4_39	240_4_141
1262_5_74	218_5_321	765_4_1	273_5_1	395_4_1	194_5_1	176_5_1	72_5_1	490_4_1	171_4_287	1901_13_444	1814_4_7	792_35_96	3_4_1	526_5_67	340_5_1186	554_4_1	423_3_131	501_4_1	892_5_142	143_4_3	666_12_1	1132_3_124	611_4_53	463_5_1	462_4_121	1089_4_293	222_4_56	1024_4_57	13_4_88	16_4_50	33_3_1	36_4_1197	927_4_39	240_4_139
554_4_1	218_5_318	765_4_1	273_5_1	395_4_1	194_5_1	176_5_1	72_5_1	490_4_1	171_4_292	1901_13_448	1814_4_9	792_35_105	3_4_1	526_5_60	340_5_1200	1262_5_68	423_3_138	501_4_1	892_5_146	143_4_2	666_12_1	1132_3_122	611_4_54	463_5_1	462_4_119	1089_4_299	222_4_53	1024_4_61	13_4_78	16_4_39	33_3_1	36_4_1167	927_4_42	240_4_153
1262_5_78	218_5_314	765_4_1	273_5_1	395_4_1	176_5_1	72_5_1	490_4_1	171_4_287	1901_13_424	1814_4_8	792_35_103	3_4_1	526_5_71	340_5_1183	194_5_1	423_3_140	501_4_1	892_5_142	143_4_3	666_12_1	1132_3_114	611_4_67	463_5_1	462_4_125	1089_4_295	222_4_48	1024_4_68	13_4_76	16_4_44	33_3_1	36_4_1178	927_4_41	240_4_173
1262_5_86	218_5_318	765_4_1	273_5_1	395_4_1	176_5_1	72_5_1	490_4_1	171_4_281	1901_13_429	1814_4_7	792_35_97	3_4_1	526_5_70	340_5_1197	194_5_1	423_3_119	501_4_1	892_5_142	143_4_1	666_12_1	1132_3_123	611_4_55	463_5_1	462_4_125	1089_4_298	222_4_57	1024_4_57	13_4_73	16_4_56	33_3_1	36_4_1187	927_4_43	240_4_163
1262_5_70	218_5_323	765_4_1	273_5_1	395_4_1	176_5_1	72_5_1	490_4_1	171_4_271	1901_13_447	1814_4_9	792_35_104	3_4_1	526_5_75	340_5_1227	194_5_1	423_3_123	501_4_1	892_5_144	666_12_1	1132_3_97	611_4_58	463_5_1	462_4_120	1089_4_294	222_4_50	1024_4_54	13_4_81	16_4_46	33_3_1	36_4_1176	927_4_44	240_4_162
1262_5_73	218_5_300	765_4_1	273_5_1	395_4_1	176_5_1	72_5_1	490_4_1	171_4_269	1901_13_434	1814_4_6	792_35_106	3_4_1	526_5_78	340_5_1144	194_5_1	423_3_111	501_4_1	892_5_171	666_12_1	1132_3_114	611_4_66	463_5_1	462_4_127	1089_4_312	222_4_38	1024_4_57	13_4_89	16_4_54	33_3_1	36_4_1196	927_4_43	240_4_178
1262_5_77	218_5_301	765_4_1	273_5_1	395_4_1	176_5_1	72_5_1	490_4_1	171_4_278	1901_13_423	1814_4_12	792_35_116	3_4_1	526_5_76	340_5_1182	194_5_1	423_3_104	501_4_1	892_5_152	666_12_1	1132_3_119	611_4_68	463_5_1	462_4_127	1089_4_309	222_4_41	1024_4_54	13_4_82	16_4_45	33_3_1	36_4_1210	927_4_37	240_4_155
1262_5_60	218_5_277	765_4_1	273_5_1	395_4_1	176_5_1	72_5_1	490_4_1	171_4_292	1901_13_454	1814_4_15	792_35_110	3_4_1	526_5_85	340_5_1188	194_5_1	423_3_122	501_4_1	892_5_146	666_12_1	1132_3_113	611_4_58	463_5_1	462_4_113	1089_4_311	222_4_45	1024_4_41	13_4_89	16_4_35	33_3_1	36_4_1220	927_4_41	240_4_158
1262_5_40	218_5_280	765_4_1	273_5_1	395_4_1	176_5_1	72_5_1	490_4_1	171_4_285	1901_13_462	1814_4_12	792_35_114	3_4_1	526_5_87	340_5_1209	194_5_1	423_3_113	501_4_1	892_5_140	666_12_1	1132_3_116	611_4_55	463_5_1	462_4_105	1089_4_325	222_4_40	1024_4_33	13_4_85	16_4_29	33_3_1	36_4_1246	927_4_44	240_4_150
1262_5_41	218_5_291	765_4_1	273_5_1	395_4_1	176_5_1	72_5_1	490_4_1	171_4_285	1901_13_474	1814_4_22	792_35_111	3_4_1	526_5_82	340_5_1237	194_5_1	423_3_99	501_4_1	892_5_135	666_12_1	1132_3_113	611_4_56	463_5_1	462_4_91	1089_4_345	222_4_35	1024_4_29	13_4_74	16_4_27	33_3_1	36_4_1236	927_4_40	240_4_152
1262_5_43	218_5_291	765_4_1	273_5_1	395_4_1	176_5_1	72_5_1	490_4_1	171_4_309	1901_13_467	1814_4_28	792_35_101	3_4_1	526_5_78	340_5_1197	194_5_1	423_3_119	501_4_1	892_5_148	666_12_1	1132_3_85	611_4_65	463_5_1	462_4_93	1089_4_345	222_4_35	1024_4_33	13_4_67	16_4_24	33_3_1	36_4_1239	927_4_51	240_4_153
1262_5_48	218_5_297	765_4_1	273_5_1	395_4_1	176_5_1	72_5_1	490_4_1	171_4_305	1901_13_451	1814_4_22	792_35_84	3_4_1	526_5_76	340_5_1199	194_5_1	423_3_98	501_4_1	892_5_157	666_12_1	1132_3_109	611_4_66	463_5_1	462_4_96	1089_4_379	222_4_30	1024_4_24	13_4_78	16_4_35	33_3_1	36_4_1239	927_4_37	240_4_143
1262_5_38	218_5_322	765_4_1	273_5_1	395_4_1	176_5_1	72_5_1	490_4_1	171_4_309	1901_13_469	1814_4_25	792_35_64	3_4_1	526_5_77	340_5_1176	194_5_1	423_3_107	501_4_1	892_5_155	666_12_1	1132_3_101	611_4_55	463_5_1	462_4_85	1089_4_389	222_4_21	1024_4_16	13_4_96	16_4_33	33_3_1	36_4_1250	927_4_39	240_4_141
1262_5_56	218_5_331	765_4_1	273_5_1	395_4_1	176_5_1	72_5_1	490_4_1	171_4_318	1901_13_459	1814_4_33	792_35_56	3_4_1	526_5_82	340_5_1169	194_5_1	423_3_96	501_4_1	892_5_185	666_12_1	1132_3_119	611_4_50	463_5_1	462_4_87	1089_4_383	222_4_12	1024_4_23	13_4_102	16_4_19	33_3_1	36_4_1218	927_4_38	240_4_139
1262_5_53	218_5_358	765_4_1	273_5_1	395_4_1	176_5_1	72_5_1	490_4_1	171_4_291	1901_13_460	1814_4_23	792_35_62	3_4_1	526_5_83	340_5_1192	194_5_1	423_3_85	501_4_1	892_5_183	666_12_1	1132_3_132	611_4_43	463_5_1	462_4_84	1089_4_376	222_4_14	1024_4_19	13_4_104	16_4_22	33_3_1	36_4_1223	927_4_41	240_4_128
1262_5_42	218_5_367	765_4_1	273_5_1	395_4_1	176_5_1	72_5_1	490_4_1	171_4_297	1901_13_462	1814_4_32	792_35_54	3_4_1	526_5_81	340_5_1183	194_5_1	423_3_80	501_4_1	892_5_160	666_12_1	1132_3_124	611_4_39	463_5_1	462_4_78	1089_4_388	222_4_13	1024_4_22	13_4_92	16_4_28	33_3_1	36_4_1281	927_4_45	240_4_107
1262_5_58	218_5_379	765_4_1	273_5_1	395_4_1	176_5_1	72_5_1	490_4_1	171_4_276	1901_13_460	1814_4_32	792_35_52	3_4_1	526_5_86	340_5_1173	194_5_1	423_3_71	501_4_1	892_5_143	666_12_1	1132_3_125	611_4_30	463_5_1	462_4_81	1089_4_392	222_4_11	1024_4_24	13_4_95	16_4_23	33_3_1	36_4_1299	927_4_38	240_4_112
1262_5_47	218_5_379	765_4_1	273_5_1	395_4_1	176_5_1	72_5_1	490_4_1	171_4_271	1901_13_473	1814_4_23	792_35_53	3_4_1	526_5_90	340_5_1173	194_5_1	423_3_48	501_4_1	892_5_130	666_12_1	1132_3_118	611_4_29	463_5_1	462_4_97	1089_4_386	222_4_18	1024_4_29	13_4_93	16_4_20	33_3_1	36_4_1333	927_4_35	240_4_116
1262_5_47	218_5_417	765_4_1	273_5_1	395_4_1	176_5_1	72_5_1	490_4_1	171_4_268	1901_13_474	1814_4_26	792_35_41	3_4_1	526_5_95	340_5_1139	194_5_1	423_3_58	501_4_1	892_5_139	666_12_1	1132_3_105	611_4_35	463_5_1	462_4_97	1089_4_391	222_4_18	1024_4_24	13_4_91	16_4_14	33_3_1	36_4_1304	927_4_36	240_4_123
1262_5_42	218_5_392	765_4_1	273_5_1	395_4_1	176_5_1	72_5_1	490_4_1	171_4_246	1901_13_480	1814_4_34	792_35_36	3_4_1	526_5_105	340_5_1117	194_5_1	423_3_55	501_4_1	892_5_139	666_12_1	1132_3_116	611_4_38	463_5_1	462_4_110	1089_4_396	222_4_20	1024_4_29	13_4_109	16_4_13	33_3_1	36_4_1292	927_4_22	240_4_156
1262_5_45	218_5_397	765_4_1	273_5_1	395_4_1	176_5_1	72_5_1	490_4_1	171_4_257	1901_13_488	1814_4_33	792_35_35	3_4_1	526_5_102	340_5_1098	194_5_1	423_3_59	501_4_1	892_5_128	666_12_1	1132_3_115	611_4_36	463_5_1	462_4_118	1089_4_414	222_4_21	1024_4_34	13_4_94	16_4_14	33_3_1	36_4_1297	927_4_18	240_4_152
1262_5_44	218_5_389	765_4_1	273_5_1	395_4_1	176_5_1	72_5_1	490_4_1	171_4_256	1901_13_496	1814_4_37	792_35_27	3_4_1	526_5_106	340_5_1079	194_5_1	423_3_54	501_4_1	892_5_144	666_12_1	1132_3_112	611_4_34	463_5_1	462_4_103	1089_4_425	222_4_20	1024_4_39	13_4_88	16_4_16	33_3_1	36_4_1301	927_4_19	240_4_166
1262_5_34	218_5_404	765_4_1	273_5_1	395_4_1	176_5_1	72_5_1	490_4_1	171_4_245	1901_13_491	1814_4_29	792_35_33	3_4_1	526_5_112	340_5_1046	194_5_1	423_3_63	501_4_1	892_5_141	666_12_1	1132_3_115	611_4_33	463_5_1	462_4_100	1089_4_421	222_4_22	1024_4_49	13_4_86	16_4_14	33_3_1	36_4_1325	927_4_26	240_4_178
1262_5_25	218_5_430	765_4_1	273_5_1	395_4_1	176_5_1	72_5_1	490_4_1	171_4_242	1901_13_482	1814_4_31	792_35_40	3_4_1	526_5_100	340_5_1090	194_5_1	423_3_42	501_4_1	892_5_122	666_12_1	1132_3_115	611_4_43	463_5_1	462_4_117	1089_4_399	222_4_21	1024_4_57	13_4_93	16_4_10	33_3_1	36_4_1325	927_4_22	240_4_159
1262_5_27	218_5_451	765_4_1	273_5_1	395_4_1	176_5_1	72_5_1	490_4_1	171_4_224	1901_13_452	1814_4_35	792_35_37	3_4_1	526_5_120	340_5_1096	194_5_1	423_3_52	501_4_1	892_5_110	666_12_1	1132_3_94	611_4_36	463_5_1	462_4_114	1089_4_373	222_4_14	1024_4_55	13_4_88	16_4_6	33_3_1	36_4_1400	927_4_27	240_4_153
1262_5_29	218_5_446	765_4_1	273_5_1	395_4_1	176_5_1	72_5_1	490_4_1	171_4_219	1901_13_448	1814_4_27	792_35_46	3_4_1	526_5_120	340_5_1086	194_5_1	423_3_55	501_4_1	892_5_102	666_12_1	1132_3_87	611_4_39	463_5_1	462_4_107	1089_4_382	222_4_15	1024_4_57	13_4_84	16_4_6	33_3_1	36_4_1434	927_4_31	240_4_158
1262_5_28	218_5_449	765_4_1	273_5_1	395_4_1	176_5_1	72_5_1	490_4_1	171_4_242	1901_13_427	1814_4_30	792_35_43	3_4_1	526_5_96	340_5_1105	194_5_1	423_3_51	501_4_1	892_5_89	666_12_1	1132_3_78	611_4_39	463_5_1	462_4_103	1089_4_387	222_4_19	1024_4_60	13_4_92	16_4_4	33_3_1	36_4_1442	927_4_39	240_4_156
1262_5_34	218_5_403	765_4_1	273_5_1	395_4_1	176_5_1	72_5_1	490_4_1	171_4_247	1901_13_436	1814_4_31	792_35_43	3_4_1	526_5_114	340_5_1125	194_5_1	423_3_66	501_4_1	892_5_76	666_12_1	1132_3_75	611_4_40	463_5_1	462_4_111	1089_4_361	222_4_13	1024_4_47	13_4_87	16_4_4	33_3_1	36_4_1463	927_4_36	240_4_167
1262_5_26	218_5_392	765_4_1	273_5_1	395_4_1	176_5_1	72_5_1	490_4_1	171_4_248	1901_13_428	1814_4_35	792_35_42	3_4_1	526_5_118	340_5_1121	194_5_1	423_3_59	501_4_1	892_5_86	666_12_1	1132_3_76	611_4_28	463_5_1	462_4_89	1089_4_367	222_4_18	1024_4_47	13_4_89	16_4_1	33_3_1	36_4_1507	927_4_29	240_4_171
1262_5_32	218_5_395	765_4_1	273_5_1	395_4_1	176_5_1	72_5_1	490_4_1	171_4_268	1901_13_434	1814_4_35	792_35_38	3_4_1	526_5_106	340_5_1092	194_5_1	423_3_56	501_4_1	892_5_107	666_12_1	1132_3_83	611_4_20	463_5_1	462_4_88	1089_4_381	222_4_22	1024_4_32	13_4_98	16_4_2	33_3_1	36_4_1501	927_4_27	240_4_164
1262_5_32	218_5_384	765_4_1	273_5_1	395_4_1	176_5_1	72_5_1	490_4_1	171_4_250	1901_13_443	1814_4_38	792_35_40	3_4_1	526_5_129	340_5_1061	194_5_1	423_3_71	501_4_1	892_5_89	666_12_1	1132_3_91	611_4_22	463_5_1	462_4_95	1089_4_354	222_4_18	1024_4_30	13_4_101	16_4_2	33_3_1	36_4_1530	927_4_27	240_4_162
1262_5_34	218_5_379	765_4_1	273_5_1	395_4_1	176_5_1	72_5_1	490_4_1	171_4_271	1901_13_430	1814_4_38	792_35_49	526_5_127	3_4_1	340_5_1063	194_5_1	423_3_63	501_4_1	892_5_87	666_12_1	1132_3_111	611_4_18	463_5_1	462_4_89	1089_4_351	222_4_26	1024_4_23	13_4_103	33_3_1	36_4_1530	927_4_24	240_4_157
1262_5_36	218_5_361	765_4_1	273_5_1	395_4_1	176_5_1	72_5_1	490_4_1	171_4_275	1901_13_473	1814_4_48	792_35_45	526_5_128	3_4_1	340_5_1064	194_5_1	423_3_71	501_4_1	892_5_94	666_12_1	1132_3_100	611_4_25	463_5_1	462_4_80	1089_4_371	222_4_21	1024_4_30	13_4_110	33_3_1	36_4_1482	927_4_22	240_4_134
1262_5_33	218_5_375	765_4_1	273_5_1	395_4_1	176_5_1	72_5_1	490_4_1	171_4_276	1901_13_455	1814_4_56	792_35_52	526_5_145	3_4_1	340_5_1066	194_5_1	423_3_79	501_4_1	892_5_90	666_12_1	1132_3_83	611_4_28	463_5_1	462_4_65	1089_4_331	222_4_29	1024_4_30	13_4_123	33_3_1	36_4_1504	927_4_12	240_4_126
1262_5_35	218_5_348	765_4_1	273_5_1	395_4_1	176_5_1	72_5_1	490_4_1	171_4_290	1901_13_432	1814_4_57	792_35_53	526_5_136	3_4_1	340_5_1078	194_5_1	423_3_71	501_4_1	892_5_98	666_12_1	1132_3_84	611_4_28	463_5_1	462_4_77	1089_4_311	222_4_35	1024_4_33	13_4_132	33_3_1	36_4_1527	927_4_8	240_4_127
1262_5_39	218_5_347	765_4_1	273_5_1	395_4_1	176_5_1	72_5_1	490_4_1	171_4_275	1901_13_425	1814_4_61	792_35_42	526_5_137	3_4_1	340_5_1063	194_5_1	423_3_84	501_4_1	892_5_83	666_12_1	1132_3_72	611_4_26	463_5_1	462_4_87	1089_4_334	222_4_36	1024_4_28	13_4_137	33_3_1	36_4_1556	927_4_15	240_4_118
1262_5_37	218_5_355	765_4_1	273_5_1	395_4_1	176_5_1	72_5_1	490_4_1	171_4_271	1901_13_442	1814_4_63	792_35_49	526_5_151	3_4_1	340_5_1041	194_5_1	423_3_94	501_4_1	892_5_86	666_12_1	1132_3_86	611_4_25	463_5_1	462_4_80	1089_4_320	222_4_41	1024_4_27	13_4_116	33_3_1	36_4_1536	927_4_17	240_4_138
1262_5_40	218_5_332	765_4_1	273_5_1	395_4_1	176_5_1	72_5_1	490_4_1	171_4_265	1901_13_444	1814_4_60	792_35_46	526_5_161	3_4_1	340_5_1072	194_5_1	423_3_80	501_4_1	892_5_85	666_12_1	1132_3_99	611_4_26	463_5_1	462_4_94	1089_4_293	222_4_41	1024_4_27	13_4_136	33_3_1	36_4_1524	927_4_17	240_4_135
1262_5_38	218_5_331	765_4_1	273_5_1	395_4_1	176_5_1	72_5_1	490_4_1	171_4_277	1901_13_485	1814_4_60	792_35_38	526_5_167	3_4_1	340_5_1052	194_5_1	423_3_81	501_4_1	892_5_86	666_12_1	1132_3_94	611_4_30	463_5_1	462_4_94	1089_4_290	222_4_36	1024_4_24	13_4_115	33_3_1	36_4_1505	927_4_20	240_4_159
1262_5_33	218_5_325	765_4_1	273_5_1	395_4_1	176_5_1	72_5_1	490_4_1	171_4_285	1901_13_443	1814_4_65	792_35_44	526_5_158	3_4_1	340_5_1048	194_5_1	423_3_80	501_4_1	892_5_76	666_12_1	1132_3_89	611_4_34	463_5_1	462_4_99	1089_4_295	222_4_39	1024_4_29	13_4_122	33_3_1	36_4_1532	927_4_22	240_4_168
1262_5_36	218_5_332	765_4_1	273_5_1	395_4_1	176_5_1	72_5_1	490_4_1	171_4_309	1901_13_434	1814_4_65	792_35_38	526_5_146	3_4_1	340_5_1023	194_5_1	423_3_78	501_4_1	892_5_75	666_12_1	1132_3_90	611_4_38	463_5_1	462_4_116	1089_4_280	222_4_39	1024_4_27	13_4_131	33_3_1	36_4_1547	927_4_16	240_4_159
1262_5_35	218_5_336	765_4_1	273_5_1	395_4_1	176_5_1	72_5_1	490_4_1	171_4_302	1901_13_411	1814_4_66	792_35_42	526_5_154	3_4_1	340_5_1004	194_5_1	423_3_79	501_4_1	892_5_68	666_12_1	1132_3_96	611_4_41	463_5_1	462_4_125	1089_4_276	222_4_46	1024_4_22	13_4_102	33_3_1	36_4_1578	927_4_16	240_4_181
1262_5_40	218_5_337	765_4_1	273_5_1	395_4_1	176_5_1	72_5_1	490_4_1	171_4_297	1901_13_430	1814_4_62	792_35_42	526_5_147	3_4_1	340_5_987	194_5_1	423_3_77	501_4_1	892_5_64	666_12_1	1132_3_104	611_4_42	463_5_1	462_4_137	1089_4_269	222_4_51	1024_4_23	13_4_111	33_3_1	36_4_1563	927_4_13	240_4_189
1262_5_41	218_5_329	765_4_1	273_5_1	395_4_1	176_5_1	72_5_1	490_4_1	171_4_288	1901_13_462	1814_4_66	792_35_40	526_5_153	3_4_1	340_5_958	194_5_1	423_3_89	501_4_1	892_5_77	666_12_1	1132_3_98	611_4_37	463_5_1	462_4_153	1089_4_267	222_4_44	1024_4_29	13_4_139	33_3_1	36_4_1516	927_4_7	240_4_200
1262_5_50	218_5_331	765_4_1	273_5_1	395_4_1	176_5_1	72_5_1	490_4_1	171_4_306	1901_13_442	1814_4_48	792_35_50	526_5_153	3_4_1	340_5_920	194_5_1	423_3_93	501_4_1	892_5_71	666_12_1	1132_3_104	611_4_36	463_5_1	462_4_164	1089_4_286	222_4_41	1024_4_33	13_4_126	33_3_1	36_4_1518	927_4_8	240_4_202
1262_5_46	218_5_317	765_4_1	273_5_1	395_4_1	176_5_1	72_5_1	490_4_1	171_4_302	1901_13_411	1814_4_54	792_35_43	526_5_161	3_4_1	340_5_910	194_5_1	423_3_104	501_4_1	892_5_76	666_12_1	1132_3_102	611_4_31	463_5_1	462_4_157	1089_4_280	222_4_39	1024_4_32	13_4_145	33_3_1	36_4_1568	927_4_8	240_4_193
1262_5_39	218_5_309	765_4_1	273_5_1	395_4_1	176_5_1	72_5_1	490_4_1	171_4_304	1901_13_408	1814_4_60	792_35_31	526_5_164	3_4_1	340_5_962	194_5_1	423_3_90	501_4_1	892_5_69	666_12_1	1132_3_104	611_4_29	463_5_1	462_4_157	1089_4_263	222_4_42	1024_4_41	13_4_134	33_3_1	36_4_1580	927_4_4	240_4_190
1262_5_41	218_5_316	765_4_1	273_5_1	395_4_1	176_5_1	72_5_1	490_4_1	171_4_308	1901_13_423	1814_4_73	792_35_30	526_5_175	3_4_1	340_5_976	194_5_1	423_3_94	501_4_1	892_5_64	666_12_1	1132_3_125	611_4_39	463_5_1	462_4_133	1089_4_277	222_4_33	1024_4_38	13_4_123	33_3_1	36_4_1530	927_4_7	240_4_168
1262_5_36	218_5_345	765_4_1	273_5_1	395_4_1	176_5_1	72_5_1	490_4_1	171_4_287	1901_13_434	1814_4_76	792_35_36	526_5_164	3_4_1	340_5_956	194_5_1	423_3_99	501_4_1	892_5_57	666_12_1	1132_3_115	611_4_37	463_5_1	462_4_141	1089_4_282	222_4_30	1024_4_30	13_4_135	33_3_1	36_4_1526	927_4_3	240_4_179
1262_5_26	218_5_371	765_4_1	273_5_1	395_4_1	176_5_1	72_5_1	490_4_1	171_4_291	1901_13_409	1814_4_67	792_35_41	526_5_157	3_4_1	340_5_996	194_5_1	423_3_90	501_4_1	892_5_71	666_12_1	1132_3_111	611_4_47	463_5_1	462_4_136	1089_4_283	222_4_31	1024_4_30	13_4_136	33_3_1	36_4_1507	927_4_3	240_4_164
1262_5_24	218_5_377	765_4_1	273_5_1	395_4_1	176_5_1	72_5_1	490_4_1	171_4_311	1901_13_408	1814_4_74	792_35_45	526_5_147	3_4_1	340_5_1011	194_5_1	423_3_89	501_4_1	892_5_69	666_12_1	1132_3_124	611_4_48	463_5_1	462_4_145	1089_4_265	222_4_32	1024_4_32	13_4_120	33_3_1	36_4_1487	927_4_2	240_4_160
1262_5_21	218_5_345	765_4_1	273_5_1	395_4_1	176_5_1	72_5_1	490_4_1	171_4_319	1901_13_437	1814_4_85	792_35_42	526_5_128	3_4_1	340_5_1028	194_5_1	423_3_94	501_4_1	892_5_48	666_12_1	1132_3_112	611_4_55	463_5_1	462_4_138	1089_4_281	222_4_24	1024_4_34	13_4_130	33_3_1	36_4_1488	927_4_4	240_4_168
1262_5_20	218_5_333	765_4_1	273_5_1	395_4_1	176_5_1	72_5_1	490_4_1	171_4_328	1901_13_416	1814_4_86	792_35_42	526_5_140	3_4_1	340_5_1054	194_5_1	423_3_85	501_4_1	892_5_42	666_12_1	1132_3_106	611_4_56	463_5_1	462_4_145	1089_4_292	222_4_16	1024_4_30	13_4_105	33_3_1	36_4_1525	927_4_1	240_4_160
1262_5_13	218_5_322	765_4_1	273_5_1	395_4_1	176_5_1	72_5_1	490_4_1	171_4_358	1901_13_430	1814_4_100	792_35_43	526_5_138	3_4_1	340_5_1049	194_5_1	423_3_80	501_4_1	892_5_46	666_12_1	1132_3_118	611_4_60	463_5_1	462_4_130	1089_4_311	222_4_12	1024_4_25	13_4_83	33_3_1	36_4_1506	927_4_1	240_4_154
1262_5_16	218_5_340	765_4_1	273_5_1	395_4_1	176_5_1	72_5_1	490_4_1	171_4_358	1901_13_424	1814_4_99	792_35_50	526_5_128	3_4_1	340_5_1049	194_5_1	423_3_91	501_4_1	892_5_41	666_12_1	1132_3_103	611_4_60	463_5_1	462_4_147	1089_4_312	222_4_13	1024_4_18	13_4_82	33_3_1	36_4_1500	927_4_1	240_4_135
1262_5_18	218_5_355	765_4_1	273_5_1	395_4_1	176_5_1	72_5_1	490_4_1	171_4_377	1901_13_426	1814_4_92	792_35_36	526_5_109	3_4_1	340_5_1065	194_5_1	423_3_102	501_4_1	892_5_37	666_12_1	1132_3_118	611_4_63	463_5_1	462_4_162	1089_4_289	222_4_19	1024_4_14	13_4_88	33_3_1	36_4_1487	927_4_3	240_4_107
1262_5_20	218_5_357	765_4_1	273_5_1	395_4_1	176_5_1	72_5_1	490_4_1	171_4_395	1901_13_435	1814_4_100	792_35_38	526_5_103	3_4_1	340_5_997	194_5_1	423_3_84	501_4_1	892_5_34	666_12_1	1132_3_147	611_4_61	463_5_1	462_4_139	1089_4_294	222_4_9	1024_4_15	13_4_93	33_3_1	36_4_1529	927_4_3	240_4_120
1262_5_10	218_5_390	765_4_1	273_5_1	395_4_1	176_5_1	72_5_1	490_4_1	171_4_390	1901_13_434	1814_4_104	792_35_57	526_5_90	3_4_1	340_5_978	194_5_1	423_3_87	501_4_1	892_5_42	666_12_1	1132_3_133	611_4_64	463_5_1	462_4_135	1089_4_277	222_4_12	1024_4_15	13_4_101	33_3_1	36_4_1554	927_4_2	240_4_106
1262_5_9	218_5_392	765_4_1	273_5_1	395_4_1	176_5_1	72_5_1	490_4_1	171_4_392	1901_13_419	1814_4_104	792_35_48	526_5_89	3_4_1	340_5_995	194_5_1	423_3_97	501_4_1	892_5_50	666_12_1	1132_3_139	611_4_66	463_5_1	462_4_136	1089_4_256	222_4_15	1024_4_13	13_4_104	33_3_1	36_4_1543	927_4_2	240_4_108
1262_5_12	218_5_392	765_4_1	273_5_1	395_4_1	176_5_1	72_5_1	490_4_1	171_4_421	1901_13_433	1814_4_100	792_35_46	526_5_75	3_4_1	340_5_964	194_5_1	423_3_91	501_4_1	892_5_48	666_12_1	1132_3_156	611_4_63	463_5_1	462_4_138	1089_4_242	222_4_14	1024_4_11	13_4_93	33_3_1	36_4_1552	927_4_2	240_4_114
1262_5_9	218_5_407	765_4_1	273_5_1	395_4_1	176_5_1	72_5_1	171_4_389	1901_13_451	1814_4_98	792_35_44	526_5_90	3_4_1	340_5_979	194_5_1	423_3_93	501_4_1	892_5_37	666_12_1	1132_3_134	611_4_61	463_5_1	462_4_127	1089_4_251	222_4_15	1024_4_10	13_4_92	33_3_1	36_4_1596	240_4_88
1262_5_10	218_5_400	765_4_1	273_5_1	395_4_1	176_5_1	72_5_1	171_4_396	1901_13_448	1814_4_109	792_35_41	526_5_94	3_4_1	340_5_965	194_5_1	423_3_105	501_4_1	892_5_27	666_12_1	1132_3_130	611_4_75	463_5_1	462_4_137	1089_4_243	222_4_7	1024_4_11	13_4_86	33_3_1	36_4_1605	240_4_84
1262_5_7	218_5_398	765_4_1	273_5_1	395_4_1	176_5_1	72_5_1	171_4_391	1901_13_475	1814_4_92	792_35_46	526_5_107	3_4_1	340_5_930	194_5_1	423_3_108	501_4_1	892_5_26	666_12_1	1132_3_145	611_4_75	463_5_1	462_4_121	1089_4_271	222_4_6	1024_4_15	13_4_85	33_3_1	36_4_1585	240_4_97
1262_5_4	218_5_408	765_4_1	273_5_1	395_4_1	176_5_1	72_5_1	171_4_414	1901_13_463	1814_4_88	792_35_47	526_5_98	3_4_1	340_5_936	194_5_1	423_3_112	501_4_1	892_5_28	666_12_1	1132_3_141	611_4_75	463_5_1	462_4_117	1089_4_276	222_4_4	1024_4_12	13_4_68	33_3_1	36_4_1584	240_4_89
1262_5_2	218_5_384	765_4_1	273_5_1	395_4_1	176_5_1	72_5_1	171_4_423	1901_13_467	1814_4_95	792_35_40	526_5_108	3_4_1	340_5_963	194_5_1	423_3_88	501_4_1	892_5_25	666_12_1	1132_3_171	611_4_76	463_5_1	462_4_124	1089_4_255	222_4_3	1024_4_20	13_4_62	33_3_1	36_4_1586	240_4_79
1262_5_2	218_5_387	765_4_1	273_5_1	395_4_1	176_5_1	72_5_1	171_4_428	1901_13_461	1814_4_89	792_35_43	526_5_103	3_4_1	340_5_889	194_5_1	423_3_96	501_4_1	892_5_40	666_12_1	1132_3_153	611_4_73	463_5_1	462_4_130	1089_4_278	222_4_3	1024_4_16	13_4_71	33_3_1	36_4_1605	240_4_92
1262_5_1	218_5_395	765_4_1	273_5_1	395_4_1	176_5_1	72_5_1	171_4_408	1901_13_487	1814_4_70	792_35_51	526_5_106	3_4_1	340_5_946	194_5_1	423_3_97	501_4_1	892_5_37	666_12_1	1132_3_142	611_4_70	463_5_1	462_4_136	1089_4_262	222_4_8	1024_4_11	13_4_84	33_3_1	36_4_1580	240_4_78
1262_5_1	218_5_368	765_4_1	273_5_1	395_4_1	176_5_1	72_5_1	171_4_421	1901_13_500	1814_4_64	792_35_50	526_5_112	3_4_1	340_5_951	194_5_1	423_3_91	501_4_1	892_5_48	666_12_1	1132_3_152	611_4_66	463_5_1	462_4_139	1089_4_275	222_4_6	1024_4_7	13_4_78	33_3_1	36_4_1563	240_4_82
1262_5_1	218_5_353	765_4_1	273_5_1	395_4_1	176_5_1	72_5_1	171_4_440	1901_13_492	1814_4_70	792_35_48	526_5_97	3_4_1	340_5_918	194_5_1	423_3_94	501_4_1	892_5_55	666_12_1	1132_3_144	611_4_62	463_5_1	462_4_154	1089_4_260	222_4_5	1024_4_7	13_4_101	33_3_1	36_4_1583	240_4_94
1262_5_1	218_5_353	765_4_1	273_5_1	395_4_1	176_5_1	72_5_1	171_4_439	1901_13_461	1814_4_74	792_35_50	526_5_103	3_4_1	340_5_967	194_5_1	423_3_102	501_4_1	892_5_49	666_12_1	1132_3_125	611_4_65	463_5_1	462_4_146	1089_4_269	222_4_6	1024_4_6	13_4_81	33_3_1	36_4_1586	240_4_97
194_5_1	218_5_322	765_4_1	395_4_1	176_5_1	72_5_1	171_4_470	1901_13_482	1814_4_62	792_35_35	526_5_113	3_4_1	340_5_937	666_12_1	423_3_123	501_4_1	892_5_49	1132_3_140	611_4_55	462_4_173	1089_4_261	222_4_5	1024_4_2	13_4_75	33_3_1	36_4_1574	240_4_109
194_5_1	218_5_319	765_4_1	395_4_1	176_5_1	72_5_1	171_4_471	1901_13_481	1814_4_60	792_35_33	526_5_86	3_4_1	340_5_953	666_12_1	423_3_108	501_4_1	892_5_52	1132_3_139	611_4_48	462_4_170	1089_4_247	222_4_3	1024_4_4	13_4_76	33_3_1	36_4_1622	240_4_112
194_5_1	218_5_333	765_4_1	395_4_1	176_5_1	72_5_1	171_4_469	1901_13_482	1814_4_59	792_35_33	526_5_77	3_4_1	340_5_947	666_12_1	423_3_102	501_4_1	892_5_54	1132_3_126	611_4_38	462_4_160	1089_4_259	222_4_3	1024_4_1	13_4_71	33_3_1	36_4_1669	240_4_103
194_5_1	218_5_337	765_4_1	395_4_1	176_5_1	72_5_1	171_4_493	1901_13_468	1814_4_60	792_35_32	526_5_73	3_4_1	340_5_890	666_12_1	423_3_103	501_4_1	892_5_58	1132_3_148	611_4_36	462_4_156	1089_4_265	222_4_6	1024_4_3	13_4_74	33_3_1	36_4_1669	240_4_108
194_5_1	218_5_334	765_4_1	395_4_1	176_5_1	72_5_1	171_4_499	1901_13_443	1814_4_51	792_35_44	526_5_66	3_4_1	340_5_866	666_12_1	423_3_88	501_4_1	892_5_54	1132_3_131	611_4_39	462_4_177	1089_4_262	222_4_8	1024_4_5	13_4_81	33_3_1	36_4_1723	240_4_112
194_5_1	218_5_324	765_4_1	395_4_1	176_5_1	72_5_1	171_4_513	1901_13_430	1814_4_64	792_35_37	526_5_53	3_4_1	340_5_883	666_12_1	423_3_116	501_4_1	892_5_50	1132_3_116	611_4_33	462_4_187	1089_4_247	222_4_8	1024_4_4	13_4_81	33_3_1	36_4_1718	240_4_102
194_5_1	218_5_304	765_4_1	395_4_1	176_5_1	72_5_1	171_4_526	1901_13_459	1814_4_64	792_35_39	526_5_50	3_4_1	340_5_866	666_12_1	423_3_92	501_4_1	892_5_42	1132_3_123	611_4_31	462_4_179	1089_4_244	222_4_11	1024_4_7	13_4_89	33_3_1	36_4_1738	240_4_117
194_5_1	218_5_314	765_4_1	395_4_1	176_5_1	72_5_1	171_4_522	1901_13_456	1814_4_57	792_35_43	526_5_44	3_4_1	340_5_875	666_12_1	423_3_92	501_4_1	892_5_35	1132_3_111	611_4_27	462_4_166	1089_4_258	222_4_11	1024_4_6	13_4_101	33_3_1	36_4_1762	240_4_109
194_5_1	218_5_288	765_4_1	395_4_1	176_5_1	72_5_1	171_4_536	1901_13_477	1814_4_56	792_35_39	526_5_55	3_4_1	340_5_892	666_12_1	423_3_97	501_4_1	892_5_42	1132_3_116	611_4_30	462_4_176	1089_4_252	222_4_9	1024_4_9	13_4_87	33_3_1	36_4_1725	240_4_95
194_5_1	218_5_283	765_4_1	395_4_1	176_5_1	72_5_1	171_4_536	1901_13_502	1814_4_65	792_35_47	526_5_61	3_4_1	340_5_866	666_12_1	423_3_96	501_4_1	892_5_39	1132_3_125	611_4_33	462_4_171	1089_4_258	222_4_11	1024_4_14	13_4_83	33_3_1	36_4_1692	240_4_100
194_5_1	218_5_274	765_4_1	395_4_1	176_5_1	72_5_1	171_4_548	1901_13_497	1814_4_58	792_35_54	526_5_44	3_4_1	340_5_872	666_12_1	423_3_112	501_4_1	892_5_48	1132_3_128	611_4_31	462_4_174	1089_4_265	222_4_12	1024_4_7	13_4_101	33_3_1	36_4_1662	240_4_98
194_5_1	218_5_262	765_4_1	395_4_1	176_5_1	72_5_1	171_4_585	1901_13_478	1814_4_65	792_35_39	526_5_44	3_4_1	340_5_878	666_12_1	423_3_116	501_4_1	892_5_53	1132_3_158	611_4_24	462_4_161	1089_4_289	222_4_14	1024_4_3	13_4_93	33_3_1	36_4_1641	240_4_79
194_5_1	218_5_274	765_4_1	395_4_1	176_5_1	72_5_1	171_4_564	1901_13_498	1814_4_72	792_35_44	526_5_46	3_4_1	340_5_873	666_12_1	423_3_106	501_4_1	892_5_47	1132_3_152	611_4_18	462_4_149	1089_4_272	222_4_20	1024_4_4	13_4_103	33_3_1	36_4_1645	240_4_82
194_5_1	218_5_262	765_4_1	395_4_1	176_5_1	72_5_1	171_4_595	1901_13_472	1814_4_65	792_35_42	526_5_41	3_4_1	340_5_916	666_12_1	423_3_86	501_4_1	892_5_42	1132_3_142	611_4_18	462_4_150	1089_4_257	222_4_14	1024_4_4	13_4_117	33_3_1	36_4_1679	240_4_64
194_5_1	218_5_250	765_4_1	395_4_1	176_5_1	72_5_1	171_4_610	1901_13_455	1814_4_58	792_35_31	526_5_26	3_4_1	340_5_943	666_12_1	423_3_79	501_4_1	892_5_42	1132_3_143	611_4_15	462_4_164	1089_4_274	222_4_21	1024_4_3	13_4_115	33_3_1	36_4_1662	240_4_77
194_5_1	218_5_236	765_4_1	395_4_1	176_5_1	72_5_1	171_4_628	1901_13_465	1814_4_60	792_35_29	526_5_38	3_4_1	340_5_925	666_12_1	423_3_61	501_4_1	892_5_41	1132_3_134	611_4_17	462_4_146	1089_4_279	222_4_16	1024_4_4	13_4_113	33_3_1	36_4_1697	240_4_76
194_5_1	218_5_226	765_4_1	395_4_1	176_5_1	72_5_1	171_4_625	1901_13_434	1814_4_58	792_35_21	526_5_46	3_4_1	340_5_936	666_12_1	423_3_63	501_4_1	892_5_37	1132_3_155	611_4_13	462_4_146	1089_4_306	222_4_14	1024_4_2	13_4_113	33_3_1	36_4_1706	240_4_67
194_5_1	218_5_241	765_4_1	395_4_1	176_5_1	72_5_1	171_4_615	1901_13_421	1814_4_73	792_35_14	526_5_43	3_4_1	340_5_937	666_12_1	423_3_56	501_4_1	892_5_31	1132_3_156	611_4_14	462_4_147	1089_4_306	222_4_14	1024_4_2	13_4_111	33_3_1	36_4_1710	240_4_77
194_5_1	218_5_247	765_4_1	395_4_1	176_5_1	72_5_1	171_4_637	1901_13_432	1814_4_57	792_35_12	526_5_41	3_4_1	340_5_925	666_12_1	423_3_46	501_4_1	892_5_42	1132_3_142	611_4_17	462_4_141	1089_4_311	222_4_15	1024_4_2	13_4_106	33_3_1	36_4_1725	240_4_70
194_5_1	218_5_246	765_4_1	395_4_1	176_5_1	72_5_1	171_4_644	1901_13_426	1814_4_58	792_35_10	526_5_33	3_4_1	340_5_933	666_12_1	423_3_51	501_4_1	892_5_44	1132_3_156	611_4_24	462_4_133	1089_4_326	222_4_12	1024_4_4	13_4_104	33_3_1	36_4_1704	240_4_74
194_5_1	218_5_246	765_4_1	395_4_1	176_5_1	72_5_1	171_4_609	1901_13_433	1814_4_58	792_35_10	526_5_36	3_4_1	340_5_976	666_12_1	423_3_43	501_4_1	892_5_36	1132_3_153	611_4_21	462_4_129	1089_4_324	222_4_13	1024_4_9	13_4_113	33_3_1	36_4_1675	240_4_93
194_5_1	218_5_232	765_4_1	395_4_1	176_5_1	72_5_1	171_4_627	1901_13_405	1814_4_44	792_35_13	526_5_43	3_4_1	340_5_994	666_12_1	423_3_43	501_4_1	892_5_54	1132_3_153	611_4_21	462_4_130	1089_4_305	222_4_18	1024_4_4	13_4_115	33_3_1	36_4_1695	240_4_72
194_5_1	218_5_212	765_4_1	395_4_1	176_5_1	72_5_1	171_4_638	1901_13_401	1814_4_40	792_35_13	526_5_50	3_4_1	340_5_990	666_12_1	423_3_45	501_4_1	892_5_51	1132_3_151	611_4_17	462_4_152	1089_4_307	222_4_18	1024_4_6	13_4_115	33_3_1	36_4_1698	240_4_71
194_5_1	218_5_218	765_4_1	395_4_1	176_5_1	72_5_1	171_4_640	1901_13_407	1814_4_48	792_35_4	526_5_65	3_4_1	340_5_1037	666_12_1	423_3_40	501_4_1	892_5_53	1132_3_124	611_4_17	462_4_118	1089_4_315	222_4_17	1024_4_9	13_4_110	33_3_1	36_4_1670	240_4_80
194_5_1	218_5_216	765_4_1	395_4_1	176_5_1	72_5_1	171_4_660	1901_13_396	1814_4_41	792_35_9	526_5_63	3_4_1	340_5_1024	666_12_1	423_3_48	501_4_1	892_5_58	1132_3_135	611_4_18	462_4_125	1089_4_298	222_4_12	1024_4_14	13_4_96	33_3_1	36_4_1676	240_4_85
194_5_1	218_5_198	765_4_1	395_4_1	176_5_1	72_5_1	171_4_685	1901_13_424	1814_4_53	792_35_7	526_5_64	3_4_1	340_5_1025	666_12_1	423_3_58	501_4_1	892_5_46	1132_3_121	611_4_14	462_4_126	1089_4_293	222_4_10	1024_4_12	13_4_96	33_3_1	36_4_1672	240_4_90
194_5_1	218_5_182	765_4_1	395_4_1	176_5_1	72_5_1	171_4_669	1901_13_406	1814_4_40	792_35_9	526_5_77	3_4_1	340_5_1029	666_12_1	423_3_62	501_4_1	892_5_57	1132_3_122	611_4_20	462_4_113	1089_4_333	222_4_8	1024_4_17	13_4_94	33_3_1	36_4_1659	240_4_86
194_5_1	218_5_191	765_4_1	395_4_1	176_5_1	72_5_1	171_4_665	1901_13_391	1814_4_35	792_35_7	526_5_65	3_4_1	340_5_1038	666_12_1	423_3_50	501_4_1	892_5_51	1132_3_139	611_4_18	462_4_123	1089_4_345	222_4_2	1024_4_13	13_4_86	33_3_1	36_4_1688	240_4_82
666_12_1	218_5_197	765_4_1	395_4_1	176_5_1	72_5_1	171_4_681	1901_13_386	1814_4_40	792_35_9	526_5_76	3_4_1	340_5_1027	194_5_1	423_3_49	501_4_1	892_5_61	1132_3_122	611_4_19	462_4_107	1089_4_352	1024_4_9	13_4_92	33_3_1	36_4_1671	240_4_86
666_12_1	218_5_181	765_4_1	395_4_1	176_5_1	72_5_1	171_4_689	1901_13_396	1814_4_40	792_35_11	526_5_82	3_4_1	340_5_1022	194_5_1	423_3_44	501_4_1	892_5_58	1132_3_127	611_4_18	462_4_112	1089_4_349	1024_4_8	13_4_92	33_3_1	36_4_1668	240_4_93
666_12_1	218_5_186	765_4_1	395_4_1	176_5_1	72_5_1	171_4_658	1901_13_406	1814_4_37	792_35_8	526_5_72	3_4_1	340_5_1016	194_5_1	423_3_39	501_4_1	892_5_55	1132_3_138	611_4_9	462_4_126	1089_4_342	1024_4_11	13_4_109	33_3_1	36_4_1663	240_4_102
666_12_1	218_5_155	765_4_1	395_4_1	176_5_1	72_5_1	171_4_673	1901_13_464	1814_4_37	792_35_9	526_5_87	3_4_1	340_5_1052	194_5_1	423_3_47	501_4_1	892_5_59	1132_3_127	611_4_7	462_4_125	1089_4_333	1024_4_12	13_4_81	33_3_1	36_4_1594	240_4_123
666_12_1	218_5_157	765_4_1	395_4_1	176_5_1	72_5_1	171_4_692	1901_13_459	1814_4_27	792_35_5	526_5_87	3_4_1	340_5_1025	194_5_1	423_3_59	501_4_1	892_5_61	1132_3_128	611_4_12	462_4_146	1089_4_342	1024_4_11	13_4_77	33_3_1	36_4_1558	240_4_140
666_12_1	218_5_169	765_4_1	395_4_1	176_5_1	72_5_1	171_4_712	1901_13_436	1814_4_31	792_35_10	526_5_74	3_4_1	340_5_1030	194_5_1	423_3_53	501_4_1	892_5_67	1132_3_124	611_4_15	462_4_155	1089_4_326	1024_4_11	13_4_55	33_3_1	36_4_1556	240_4_143
666_12_1	218_5_156	765_4_1	395_4_1	176_5_1	72_5_1	171_4_678	1901_13_475	1814_4_26	792_35_14	526_5_89	3_4_1	340_5_1060	194_5_1	423_3_54	501_4_1	892_5_60	1132_3_107	611_4_13	462_4_147	1089_4_328	1024_4_12	13_4_66	33_3_1	36_4_1530	240_4_156
666_12_1	218_5_173	765_4_1	395_4_1	176_5_1	72_5_1	171_4_703	1901_13_473	1814_4_22	792_35_16	526_5_92	3_4_1	340_5_1019	194_5_1	423_3_41	501_4_1	892_5_59	1132_3_113	611_4_20	462_4_160	1089_4_302	1024_4_16	13_4_58	33_3_1	36_4_1552	240_4_160
666_12_1	218_5_184	765_4_1	395_4_1	176_5_1	72_5_1	171_4_705	1901_13_481	1814_4_30	792_35_18	526_5_84	3_4_1	340_5_1062	194_5_1	423_3_31	501_4_1	892_5_52	1132_3_110	611_4_17	462_4_166	1089_4_292	1024_4_13	13_4_56	33_3_1	36_4_1540	240_4_135
666_12_1	218_5_175	765_4_1	395_4_1	176_5_1	72_5_1	171_4_664	1901_13_470	1814_4_24	792_35_21	526_5_64	3_4_1	340_5_1063	194_5_1	423_3_31	501_4_1	892_5_57	1132_3_106	611_4_18	462_4_150	1089_4_326	1024_4_12	13_4_80	33_3_1	36_4_1542	240_4_169
666_12_1	218_5_178	765_4_1	395_4_1	176_5_1	72_5_1	171_4_696	1901_13_468	1814_4_24	792_35_18	526_5_62	3_4_1	340_5_1088	194_5_1	423_3_33	501_4_1	892_5_60	1132_3_94	611_4_12	462_4_151	1089_4_321	1024_4_5	13_4_78	33_3_1	36_4_1537	240_4_154
666_12_1	218_5_197	765_4_1	395_4_1	176_5_1	72_5_1	171_4_684	1901_13_448	1814_4_28	792_35_16	526_5_63	3_4_1	340_5_1141	194_5_1	423_3_25	501_4_1	892_5_55	1132_3_83	611_4_10	462_4_138	1089_4_309	1024_4_3	13_4_64	33_3_1	36_4_1539	240_4_165
666_12_1	218_5_190	765_4_1	395_4_1	176_5_1	72_5_1	171_4_688	1901_13_445	1814_4_27	792_35_14	526_5_69	3_4_1	340_5_1121	194_5_1	423_3_39	501_4_1	892_5_61	1132_3_69	611_4_9	462_4_142	1089_4_331	1024_4_4	13_4_62	33_3_1	36_4_1540	240_4_164
666_12_1	218_5_180	765_4_1	395_4_1	176_5_1	72_5_1	171_4_695	1901_13_408	1814_4_29	792_35_11	526_5_70	3_4_1	340_5_1128	194_5_1	423_3_37	501_4_1	892_5_58	1132_3_73	611_4_10	462_4_146	1089_4_325	1024_4_2	13_4_64	33_3_1	36_4_1558	240_4_173
666_12_1	218_5_168	765_4_1	395_4_1	176_5_1	72_5_1	171_4_669	1901_13_423	1814_4_34	792_35_17	526_5_64	3_4_1	340_5_1133	194_5_1	423_3_31	501_4_1	892_5_60	1132_3_87	611_4_13	462_4_134	1089_4_332	1024_4_1	13_4_67	33_3_1	36_4_1551	240_4_192
666_12_1	218_5_184	765_4_1	395_4_1	176_5_1	72_5_1	171_4_676	1901_13_436	1814_4_30	792_35_24	526_5_79	3_4_1	340_5_1099	194_5_1	423_3_31	501_4_1	892_5_62	1132_3_87	611_4_10	462_4_156	1089_4_321	1024_4_1	13_4_68	33_3_1	36_4_1545	240_4_176
666_12_1	218_5_187	765_4_1	395_4_1	176_5_1	72_5_1	171_4_701	1901_13_444	1814_4_34	792_35_20	526_5_75	3_4_1	340_5_1062	194_5_1	423_3_26	501_4_1	892_5_64	1132_3_88	611_4_5	462_4_173	1089_4_309	1024_4_1	13_4_65	33_3_1	36_4_1548	240_4_175
666_12_1	218_5_178	765_4_1	395_4_1	176_5_1	72_5_1	171_4_692	1901_13_458	1814_4_34	792_35_24	526_5_79	3_4_1	340_5_1077	194_5_1	423_3_23	501_4_1	892_5_76	1132_3_94	611_4_3	462_4_165	1089_4_291	13_4_49	33_3_1	36_4_1560	240_4_183
666_12_1	218_5_185	765_4_1	395_4_1	176_5_1	72_5_1	171_4_694	1901_13_489	1814_4_31	792_35_27	526_5_94	3_4_1	340_5_1040	194_5_1	423_3_17	501_4_1	892_5_83	1132_3_102	611_4_2	462_4_194	1089_4_285	13_4_42	33_3_1	36_4_1523	240_4_181
666_12_1	218_5_185	765_4_1	395_4_1	176_5_1	72_5_1	171_4_713	1901_13_475	1814_4_31	792_35_21	526_5_94	3_4_1	340_5_1080	194_5_1	423_3_19	501_4_1	892_5_81	1132_3_107	611_4_3	462_4_184	1089_4_273	13_4_47	33_3_1	36_4_1494	240_4_177
666_12_1	218_5_198	765_4_1	395_4_1	176_5_1	72_5_1	171_4_687	1901_13_478	1814_4_35	792_35_20	526_5_97	3_4_1	340_5_1099	194_5_1	423_3_16	501_4_1	892_5_86	1132_3_110	611_4_2	462_4_155	1089_4_275	13_4_56	33_3_1	36_4_1485	240_4_182
666_12_1	218_5_206	765_4_1	395_4_1	176_5_1	72_5_1	171_4_670	1901_13_465	1814_4_29	792_35_20	526_5_115	3_4_1	340_5_1044	194_5_1	423_3_15	501_4_1	892_5_73	1132_3_123	611_4_2	462_4_162	1089_4_287	13_4_63	33_3_1	36_4_1533	240_4_172
666_12_1	218_5_196	765_4_1	395_4_1	176_5_1	72_5_1	171_4_658	1901_13_434	1814_4_37	792_35_27	526_5_121	3_4_1	340_5_1105	194_5_1	423_3_9	501_4_1	892_5_64	1132_3_126	611_4_2	462_4_164	1089_4_241	13_4_65	33_3_1	36_4_1524	240_4_200
666_12_1	218_5_175	765_4_1	395_4_1	176_5_1	72_5_1	171_4_634	1901_13_459	1814_4_23	792_35_33	526_5_143	3_4_1	340_5_1113	194_5_1	423_3_6	501_4_1	892_5_63	1132_3_128	462_4_152	1089_4_266	13_4_64	33_3_1	36_4_1523	240_4_191
666_12_1	218_5_159	765_4_1	395_4_1	176_5_1	72_5_1	171_4_634	1901_13_463	1814_4_12	792_35_33	526_5_166	3_4_1	340_5_1115	194_5_1	423_3_10	501_4_1	892_5_60	1132_3_143	462_4_155	1089_4_254	13_4_68	33_3_1	36_4_1519	240_4_190
666_12_1	218_5_153	765_4_1	395_4_1	176_5_1	72_5_1	171_4_660	1901_13_477	1814_4_15	792_35_32	526_5_159	3_4_1	340_5_1104	194_5_1	423_3_5	501_4_1	892_5_41	1132_3_121	462_4_163	1089_4_248	13_4_57	33_3_1	36_4_1538	240_4_196
666_12_1	218_5_164	765_4_1	395_4_1	176_5_1	72_5_1	171_4_631	1901_13_468	1814_4_18	792_35_37	526_5_175	3_4_1	340_5_1126	194_5_1	423_3_4	501_4_1	892_5_52	1132_3_127	462_4_174	1089_4_272	13_4_62	33_3_1	36_4_1469	240_4_183
666_12_1	218_5_163	765_4_1	395_4_1	176_5_1	72_5_1	171_4_643	1901_13_468	1814_4_20	792_35_35	526_5_167	3_4_1	340_5_1202	194_5_1	423_3_4	501_4_1	892_5_52	1132_3_119	462_4_166	1089_4_245	13_4_69	33_3_1	36_4_1452	240_4_174
666_12_1	218_5_180	765_4_1	395_4_1	176_5_1	72_5_1	171_4_620	1901_13_480	1814_4_30	792_35_29	526_5_149	3_4_1	340_5_1203	194_5_1	423_3_4	501_4_1	892_5_57	1132_3_104	462_4_180	1089_4_229	13_4_76	33_3_1	36_4_1460	240_4_182
666_12_1	218_5_142	765_4_1	395_4_1	176_5_1	72_5_1	171_4_615	1901_13_464	1814_4_16	792_35_36	526_5_164	3_4_1	340_5_1212	194_5_1	423_3_2	501_4_1	892_5_61	1132_3_107	462_4_187	1089_4_220	13_4_76	33_3_1	36_4_1450	240_4_201
666_12_1	218_5_149	765_4_1	395_4_1	176_5_1	72_5_1	171_4_652	1901_13_469	1814_4_18	792_35_34	526_5_156	3_4_1	340_5_1223	194_5_1	423_3_3	501_4_1	892_5_53	1132_3_92	462_4_166	1089_4_209	13_4_87	33_3_1	36_4_1461	240_4_197
666_12_1	218_5_173	765_4_1	395_4_1	176_5_1	72_5_1	171_4_654	1901_13_479	1814_4_14	792_35_26	526_5_135	3_4_1	340_5_1218	194_5_1	423_3_2	501_4_1	892_5_74	1132_3_80	462_4_159	1089_4_217	13_4_86	33_3_1	36_4_1452	240_4_200
666_12_1	218_5_153	765_4_1	395_4_1	176_5_1	72_5_1	171_4_653	1901_13_501	1814_4_10	792_35_22	526_5_156	3_4_1	340_5_1211	194_5_1	423_3_6	501_4_1	892_5_88	1132_3_82	462_4_158	1089_4_204	13_4_103	33_3_1	36_4_1442	240_4_192
666_12_1	218_5_144	765_4_1	395_4_1	176_5_1	72_5_1	171_4_682	1901_13_475	1814_4_8	792_35_24	526_5_154	3_4_1	340_5_1190	194_5_1	423_3_5	501_4_1	892_5_72	1132_3_68	462_4_162	1089_4_206	13_4_96	33_3_1	36_4_1498	240_4_190
666_12_1	218_5_153	765_4_1	395_4_1	176_5_1	72_5_1	171_4_671	1901_13_476	1814_4_4	792_35_23	526_5_149	3_4_1	340_5_1190	194_5_1	423_3_8	501_4_1	892_5_82	1132_3_79	462_4_155	1089_4_199	13_4_93	33_3_1	36_4_1498	240_4_191
666_12_1	218_5_133	765_4_1	395_4_1	176_5_1	72_5_1	171_4_654	1901_13_458	1814_4_4	792_35_25	526_5_158	3_4_1	340_5_1185	194_5_1	423_3_9	501_4_1	892_5_82	1132_3_82	462_4_166	1089_4_217	13_4_103	33_3_1	36_4_1495	240_4_191
666_12_1	218_5_146	765_4_1	395_4_1	176_5_1	72_5_1	171_4_654	1901_13_431	1814_4_8	792_35_30	526_5_142	3_4_1	340_5_1177	194_5_1	423_3_5	501_4_1	892_5_84	1132_3_83	462_4_170	1089_4_208	13_4_93	33_3_1	36_4_1517	240_4_214
666_12_1	218_5_152	765_4_1	395_4_1	176_5_1	72_5_1	171_4_611	1901_13_456	1814_4_11	792_35_34	526_5_166	3_4_1	340_5_1232	194_5_1	423_3_6	501_4_1	892_5_71	1132_3_81	462_4_158	1089_4_202	13_4_83	33_3_1	36_4_1496	240_4_215
666_12_1	218_5_171	765_4_1	395_4_1	176_5_1	72_5_1	171_4_588	1901_13_445	1814_4_5	792_35_40	526_5_171	3_4_1	340_5_1248	194_5_1	423_3_6	501_4_1	892_5_72	1132_3_88	462_4_158	1089_4_219	13_4_92	33_3_1	36_4_1436	240_4_237
666_12_1	218_5_190	765_4_1	395_4_1	176_5_1	72_5_1	171_4_583	1901_13_495	1814_4_3	792_35_45	526_5_142	3_4_1	340_5_1224	194_5_1	423_3_5	501_4_1	892_5_75	1132_3_84	462_4_165	1089_4_213	13_4_84	33_3_1	36_4_1408	240_4_253
666_12_1	218_5_200	765_4_1	395_4_1	176_5_1	72_5_1	171_4_536	1901_13_502	1814_4_4	792_35_38	526_5_170	3_4_1	340_5_1240	194_5_1	423_3_2	501_4_1	892_5_77	1132_3_71	462_4_164	1089_4_211	13_4_86	33_3_1	36_4_1414	240_4_254
666_12_1	218_5_194	765_4_1	395_4_1	176_5_1	72_5_1	171_4_551	1901_13_504	1814_4_1	792_35_37	526_5_176	3_4_1	340_5_1287	194_5_1	423_3_4	501_4_1	892_5_57	1132_3_79	462_4_157	1089_4_214	13_4_90	33_3_1	36_4_1381	240_4_251
666_12_1	218_5_199	765_4_1	395_4_1	176_5_1	72_5_1	171_4_544	1901_13_475	1814_4_2	792_35_38	526_5_170	3_4_1	340_5_1270	194_5_1	423_3_2	501_4_1	892_5_54	1132_3_82	462_4_165	1089_4_197	13_4_90	33_3_1	36_4_1407	240_4_281
666_12_1	218_5_176	765_4_1	395_4_1	176_5_1	72_5_1	171_4_551	1901_13_461	1814_4_3	792_35_30	526_5_189	3_4_1	340_5_1284	194_5_1	423_3_5	501_4_1	892_5_59	1132_3_84	462_4_134	1089_4_199	13_4_95	33_3_1	36_4_1420	240_4_294
666_12_1	218_5_176	765_4_1	395_4_1	176_5_1	72_5_1	171_4_547	1901_13_463	1814_4_1	792_35_25	526_5_192	3_4_1	340_5_1269	194_5_1	423_3_2	501_4_1	892_5_58	1132_3_87	462_4_145	1089_4_196	13_4_119	33_3_1	36_4_1414	240_4_284
13_4_110	792_35_21	3_4_1	666_12_1	1132_3_86	36_4_1383	1089_4_184	462_4_152	892_5_58	72_5_1	526_5_194	340_5_1294	240_4_288	194_5_1	176_5_1	218_5_160	501_4_1	33_3_1	171_4_552	1901_13_490
13_4_111	792_35_24	3_4_1	666_12_1	1132_3_69	36_4_1421	1089_4_192	462_4_155	892_5_40	72_5_1	526_5_185	340_5_1294	240_4_305	194_5_1	176_5_1	218_5_154	501_4_1	33_3_1	171_4_540	1901_13_488
13_4_109	792_35_26	3_4_1	666_12_1	1132_3_78	36_4_1426	1089_4_191	462_4_156	892_5_41	72_5_1	526_5_170	340_5_1292	240_4_297	194_5_1	176_5_1	218_5_162	501_4_1	33_3_1	171_4_528	1901_13_494
13_4_110	792_35_22	3_4_1	666_12_1	1132_3_84	36_4_1395	1089_4_189	462_4_155	892_5_41	72_5_1	526_5_169	340_5_1300	240_4_290	194_5_1	176_5_1	218_5_158	501_4_1	33_3_1	171_4_516	1901_13_533
13_4_132	792_35_21	3_4_1	666_12_1	1132_3_98	36_4_1403	1089_4_180	462_4_124	892_5_38	72_5_1	526_5_183	340_5_1300	240_4_321	194_5_1	176_5_1	218_5_158	501_4_1	33_3_1	171_4_494	1901_13_511
13_4_98	792_35_15	3_4_1	666_12_1	1132_3_101	36_4_1389	1089_4_190	462_4_136	892_5_41	72_5_1	526_5_172	340_5_1309	240_4_314	194_5_1	176_5_1	218_5_146	501_4_1	33_3_1	171_4_519	1901_13_526
13_4_109	792_35_16	3_4_1	666_12_1	1132_3_107	36_4_1360	1089_4_184	462_4_121	892_5_44	72_5_1	526_5_183	340_5_1345	240_4_310	194_5_1	176_5_1	218_5_149	501_4_1	33_3_1	171_4_502	1901_13_514
13_4_125	792_35_21	3_4_1	666_12_1	1132_3_104	36_4_1375	1089_4_191	462_4_130	892_5_39	72_5_1	526_5_207	340_5_1340	240_4_287	194_5_1	176_5_1	218_5_143	501_4_1	33_3_1	171_4_464	1901_13_528
13_4_113	792_35_20	3_4_1	666_12_1	1132_3_118	36_4_1369	1089_4_214	462_4_153	892_5_43	72_5_1	526_5_183	340_5_1318	240_4_295	194_5_1	176_5_1	218_5_158	501_4_1	33_3_1	171_4_459	1901_13_510
13_4_131	792_35_28	3_4_1	666_12_1	1132_3_122	36_4_1389	1089_4_208	462_4_139	892_5_50	72_5_1	526_5_184	340_5_1322	240_4_303	194_5_1	176_5_1	218_5_141	501_4_1	33_3_1	171_4_447	1901_13_495
13_4_141	792_35_23	3_4_1	666_12_1	1132_3_125	36_4_1403	1089_4_185	462_4_162	892_5_49	72_5_1	526_5_168	340_5_1333	240_4_314	194_5_1	176_5_1	218_5_151	501_4_1	33_3_1	171_4_435	1901_13_486
13_4_123	792_35_20	3_4_1	666_12_1	1132_3_136	36_4_1473	1089_4_200	462_4_166	892_5_44	72_5_1	526_5_139	340_5_1329	240_4_313	194_5_1	176_5_1	218_5_116	501_4_1	33_3_1	171_4_449	1901_13_459
13_4_125	792_35_21	3_4_1	666_12_1	1132_3_132	36_4_1484	1089_4_185	462_4_152	892_5_46	72_5_1	526_5_140	340_5_1324	240_4_320	194_5_1	176_5_1	218_5_117	501_4_1	33_3_1	171_4_442	1901_13_475
13_4_127	792_35_16	3_4_1	666_12_1	1132_3_139	36_4_1447	1089_4_184	462_4_187	892_5_47	72_5_1	526_5_155	340_5_1316	240_4_324	194_5_1	176_5_1	218_5_118	501_4_1	33_3_1	171_4_423	1901_13_490
13_4_121	792_35_19	3_4_1	666_12_1	1132_3_143	36_4_1469	1089_4_206	462_4_152	892_5_51	72_5_1	526_5_136	340_5_1325	240_4_339	194_5_1	176_5_1	218_5_96	501_4_1	33_3_1	171_4_436	1901_13_487
13_4_134	792_35_13	3_4_1	666_12_1	1132_3_131	36_4_1523	1089_4_196	462_4_147	892_5_53	72_5_1	526_5_128	340_5_1338	240_4_325	194_5_1	176_5_1	218_5_94	501_4_1	33_3_1	171_4_434	1901_13_469
13_4_133	792_35_9	3_4_1	666_12_1	1132_3_124	36_4_1517	1089_4_192	462_4_165	892_5_63	72_5_1	526_5_110	340_5_1370	240_4_341	194_5_1	176_5_1	218_5_89	501_4_1	33_3_1	171_4_422	1901_13_449
13_4_129	792_35_10	3_4_1	666_12_1	1132_3_129	36_4_1530	1089_4_186	462_4_131	892_5_56	72_5_1	526_5_114	340_5_1366	240_4_351	194_5_1	176_5_1	218_5_82	501_4_1	33_3_1	171_4_427	1901_13_480
13_4_124	792_35_11	3_4_1	666_12_1	1132_3_124	36_4_1515	1089_4_197	462_4_124	892_5_51	72_5_1	526_5_130	340_5_1426	240_4_353	194_5_1	176_5_1	218_5_84	501_4_1	33_3_1	171_4_399	1901_13_451
13_4_127	792_35_15	3_4_1	666_12_1	1132_3_120	36_4_1552	1089_4_206	462_4_139	892_5_36	72_5_1	526_5_110	340_5_1431	240_4_341	194_5_1	176_5_1	218_5_100	501_4_1	33_3_1	171_4_381	1901_13_427
13_4_127	792_35_21	3_4_1	666_12_1	1132_3_112	36_4_1616	1089_4_192	462_4_102	892_5_31	72_5_1	526_5_126	340_5_1429	240_4_336	194_5_1	176_5_1	218_5_103	501_4_1	33_3_1	171_4_350	1901_13_442
13_4_123	792_35_23	3_4_1	666_12_1	1132_3_118	36_4_1634	1089_4_200	462_4_116	892_5_43	72_5_1	526_5_134	340_5_1387	240_4_345	194_5_1	176_5_1	218_5_89	501_4_1	33_3_1	171_4_340	1901_13_424
13_4_133	792_35_19	3_4_1	666_12_1	1132_3_116	36_4_1617	1089_4_224	462_4_134	892_5_36	72_5_1	526_5_119	340_5_1356	240_4_343	194_5_1	176_5_1	218_5_97	501_4_1	33_3_1	171_4_353	1901_13_439
13_4_124	792_35_14	3_4_1	666_12_1	1132_3_114	36_4_1663	1089_4_215	462_4_125	892_5_33	72_5_1	526_5_134	340_5_1356	240_4_325	194_5_1	176_5_1	218_5_79	501_4_1	33_3_1	171_4_366	1901_13_432
13_4_107	792_35_13	3_4_1	666_12_1	1132_3_104	36_4_1686	1089_4_241	462_4_128	892_5_28	72_5_1	526_5_133	340_5_1350	240_4_325	194_5_1	176_5_1	218_5_77	501_4_1	33_3_1	171_4_371	1901_13_420
13_4_104	792_35_3	3_4_1	666_12_1	1132_3_119	36_4_1650	1089_4_248	462_4_125	892_5_31	72_5_1	526_5_133	340_5_1385	240_4_328	194_5_1	176_5_1	218_5_85	501_4_1	33_3_1	171_4_359	1901_13_420
13_4_109	792_35_4	3_4_1	666_12_1	1132_3_122	36_4_1640	1089_4_243	462_4_127	892_5_26	72_5_1	526_5_156	340_5_1360	240_4_314	194_5_1	176_5_1	218_5_83	501_4_1	33_3_1	171_4_362	1901_13_439
13_4_85	792_35_2	3_4_1	666_12_1	1132_3_123	36_4_1621	1089_4_250	462_4_133	892_5_22	72_5_1	526_5_131	340_5_1414	240_4_311	194_5_1	176_5_1	218_5_86	501_4_1	33_3_1	171_4_366	1901_13_435
13_4_93	792_35_1	3_4_1	666_12_1	1132_3_129	36_4_1639	1089_4_215	462_4_126	892_5_14	72_5_1	526_5_132	340_5_1415	240_4_324	194_5_1	176_5_1	218_5_85	501_4_1	33_3_1	171_4_336	1901_13_465
13_4_94	3_4_1	666_12_1	1132_3_107	36_4_1633	218_5_62	462_4_106	892_5_16	33_3_1	526_5_151	340_5_1442	240_4_350	194_5_1	176_5_1	72_5_1	501_4_1	1089_4_242	171_4_316	1901_13_463
13_4_92	3_4_1	666_12_1	1132_3_98	36_4_1639	218_5_67	462_4_119	892_5_13	33_3_1	526_5_134	340_5_1467	240_4_329	194_5_1	176_5_1	72_5_1	501_4_1	1089_4_224	171_4_330	1901_13_458
13_4_86	3_4_1	666_12_1	1132_3_116	36_4_1606	218_5_62	462_4_98	892_5_20	33_3_1	526_5_153	340_5_1481	240_4_324	194_5_1	176_5_1	72_5_1	501_4_1	1089_4_231	171_4_326	1901_13_458
13_4_85	3_4_1	666_12_1	1132_3_115	36_4_1592	218_5_52	462_4_86	892_5_18	33_3_1	526_5_165	340_5_1478	240_4_343	194_5_1	176_5_1	72_5_1	501_4_1	1089_4_244	171_4_313	1901_13_471
13_4_88	3_4_1	666_12_1	1132_3_139	36_4_1586	218_5_59	462_4_88	892_5_26	33_3_1	526_5_141	340_5_1490	240_4_349	194_5_1	176_5_1	72_5_1	501_4_1	1089_4_237	171_4_314	1901_13_464
13_4_97	3_4_1	666_12_1	1132_3_140	36_4_1592	218_5_59	462_4_77	892_5_28	33_3_1	526_5_146	340_5_1507	240_4_365	194_5_1	176_5_1	72_5_1	501_4_1	1089_4_218	171_4_295	1901_13_446
13_4_96	3_4_1	666_12_1	1132_3_123	36_4_1506	218_5_68	462_4_86	892_5_24	33_3_1	526_5_147	340_5_1608	240_4_366	194_5_1	176_5_1	72_5_1	501_4_1	1089_4_227	171_4_297	1901_13_417
13_4_104	3_4_1	666_12_1	1132_3_135	36_4_1470	218_5_79	462_4_73	892_5_33	33_3_1	526_5_152	340_5_1618	240_4_358	194_5_1	176_5_1	72_5_1	501_4_1	1089_4_232	171_4_285	1901_13_428
13_4_88	3_4_1	666_12_1	1132_3_134	36_4_1455	218_5_76	462_4_64	892_5_39	33_3_1	526_5_160	340_5_1654	240_4_363	194_5_1	176_5_1	72_5_1	501_4_1	1089_4_225	171_4_279	1901_13_441
13_4_82	3_4_1	666_12_1	1132_3_124	36_4_1425	218_5_77	462_4_74	892_5_26	33_3_1	526_5_162	340_5_1658	240_4_375	194_5_1	176_5_1	72_5_1	501_4_1	1089_4_228	171_4_296	1901_13_461
13_4_84	3_4_1	666_12_1	1132_3_147	36_4_1442	218_5_79	462_4_67	892_5_18	33_3_1	526_5_136	340_5_1670	240_4_393	194_5_1	176_5_1	72_5_1	501_4_1	1089_4_222	171_4_302	1901_13_426
13_4_80	3_4_1	666_12_1	1132_3_129	36_4_1473	218_5_86	462_4_51	892_5_18	33_3_1	526_5_135	340_5_1694	240_4_399	194_5_1	176_5_1	72_5_1	501_4_1	1089_4_211	171_4_282	1901_13_419
13_4_70	3_4_1	666_12_1	1132_3_112	36_4_1431	218_5_95	462_4_67	892_5_19	33_3_1	526_5_115	340_5_1720	240_4_416	194_5_1	176_5_1	72_5_1	501_4_1	1089_4_191	171_4_296	1901_13_453
13_4_65	3_4_1	666_12_1	1132_3_117	36_4_1475	218_5_101	462_4_72	892_5_22	33_3_1	526_5_118	340_5_1666	240_4_430	194_5_1	176_5_1	72_5_1	501_4_1	1089_4_185	171_4_292	1901_13_434
13_4_67	3_4_1	666_12_1	1132_3_133	36_4_1506	218_5_99	462_4_80	892_5_14	33_3_1	526_5_104	340_5_1619	240_4_461	194_5_1	176_5_1	72_5_1	501_4_1	1089_4_183	171_4_283	1901_13_420
13_4_78	3_4_1	666_12_1	1132_3_160	36_4_1507	218_5_83	462_4_71	892_5_20	33_3_1	526_5_98	340_5_1588	240_4_471	194_5_1	176_5_1	72_5_1	501_4_1	1089_4_176	171_4_269	1901_13_451
13_4_69	3_4_1	666_12_1	1132_3_149	36_4_1519	218_5_94	462_4_84	892_5_23	33_3_1	526_5_90	340_5_1564	240_4_502	194_5_1	176_5_1	72_5_1	501_4_1	1089_4_173	171_4_277	1901_13_426
13_4_57	3_4_1	666_12_1	1132_3_148	36_4_1508	218_5_97	462_4_84	892_5_19	33_3_1	526_5_111	340_5_1591	240_4_496	194_5_1	176_5_1	72_5_1	501_4_1	1089_4_178	171_4_248	1901_13_436
13_4_57	3_4_1	666_12_1	1132_3_134	36_4_1516	218_5_84	462_4_72	892_5_21	33_3_1	526_5_105	340_5_1644	240_4_496	194_5_1	176_5_1	72_5_1	501_4_1	1089_4_168	171_4_230	1901_13_445
13_4_49	3_4_1	666_12_1	1132_3_136	36_4_1565	218_5_89	462_4_78	892_5_19	33_3_1	526_5_102	340_5_1615	240_4_476	194_5_1	176_5_1	72_5_1	501_4_1	1089_4_175	171_4_232	1901_13_435
13_4_45	3_4_1	666_12_1	1132_3_143	36_4_1539	218_5_82	462_4_80	892_5_20	33_3_1	526_5_92	340_5_1634	240_4_513	194_5_1	176_5_1	72_5_1	501_4_1	1089_4_174	171_4_213	1901_13_434
13_4_41	3_4_1	666_12_1	1132_3_132	36_4_1541	218_5_77	462_4_78	892_5_22	33_3_1	526_5_95	340_5_1639	240_4_499	194_5_1	176_5_1	72_5_1	501_4_1	1089_4_178	171_4_218	1901_13_444
13_4_34	3_4_1	666_12_1	1132_3_122	36_4_1585	218_5_80	462_4_79	892_5_23	33_3_1	526_5_101	340_5_1613	240_4_501	194_5_1	176_5_1	72_5_1	501_4_1	1089_4_176	171_4_214	1901_13_441
13_4_28	3_4_1	666_12_1	1132_3_114	36_4_1571	218_5_97	462_4_80	892_5_24	33_3_1	526_5_80	340_5_1660	240_4_500	194_5_1	176_5_1	72_5_1	501_4_1	1089_4_175	171_4_217	1901_13_418
13_4_28	3_4_1	666_12_1	1132_3_130	36_4_1551	218_5_88	462_4_80	892_5_26	33_3_1	526_5_79	340_5_1696	240_4_487	194_5_1	176_5_1	72_5_1	501_4_1	1089_4_149	171_4_228	1901_13_423
13_4_37	3_4_1	666_12_1	1132_3_148	36_4_1561	218_5_89	462_4_81	892_5_25	33_3_1	526_5_77	340_5_1636	240_4_489	194_5_1	176_5_1	72_5_1	501_4_1	1089_4_147	171_4_227	1901_13_454
13_4_31	3_4_1	666_12_1	1132_3_147	36_4_1528	218_5_81	462_4_90	892_5_24	33_3_1	526_5_75	340_5_1700	240_4_490	194_5_1	176_5_1	72_5_1	501_4_1	1089_4_155	171_4_232	1901_13_429
13_4_24	3_4_1	666_12_1	1132_3_158	36_4_1473	218_5_66	462_4_92	892_5_32	33_3_1	526_5_72	340_5_1742	240_4_497	194_5_1	176_5_1	72_5_1	501_4_1	1089_4_166	171_4_236	1901_13_435
13_4_24	3_4_1	666_12_1	1132_3_128	36_4_1493	218_5_57	462_4_92	892_5_26	33_3_1	526_5_83	340_5_1807	240_4_459	194_5_1	176_5_1	72_5_1	501_4_1	1089_4_155	171_4_231	1901_13_444
13_4_29	3_4_1	666_12_1	1132_3_129	36_4_1514	218_5_60	462_4_97	892_5_28	33_3_1	526_5_75	340_5_1819	240_4_452	194_5_1	176_5_1	72_5_1	501_4_1	1089_4_152	171_4_220	1901_13_436
13_4_19	3_4_1	666_12_1	1132_3_108	36_4_1488	218_5_58	462_4_93	892_5_24	33_3_1	526_5_68	340_5_1872	240_4_457	194_5_1	176_5_1	72_5_1	501_4_1	1089_4_158	171_4_227	1901_13_426
13_4_23	3_4_1	666_12_1	1132_3_95	36_4_1508	218_5_44	462_4_88	892_5_14	33_3_1	526_5_63	340_5_1870	240_4_465	194_5_1	176_5_1	72_5_1	501_4_1	1089_4_165	171_4_227	1901_13_428
13_4_34	3_4_1	666_12_1	1132_3_96	36_4_1539	218_5_43	462_4_85	892_5_15	33_3_1	526_5_63	340_5_1856	240_4_453	194_5_1	176_5_1	72_5_1	501_4_1	1089_4_161	171_4_220	1901_13_435
13_4_37	3_4_1	666_12_1	1132_3_100	36_4_1527	218_5_53	462_4_71	892_5_12	33_3_1	526_5_62	340_5_1823	240_4_473	194_5_1	176_5_1	72_5_1	501_4_1	1089_4_177	171_4_217	1901_13_436
13_4_37	3_4_1	666_12_1	1132_3_105	36_4_1531	218_5_41	462_4_87	892_5_15	33_3_1	526_5_62	340_5_1850	240_4_458	194_5_1	176_5_1	72_5_1	501_4_1	1089_4_163	171_4_213	1901_13_417
13_4_39	3_4_1	666_12_1	1132_3_107	36_4_1521	218_5_45	462_4_98	892_5_13	33_3_1	526_5_57	340_5_1874	240_4_432	194_5_1	176_5_1	72_5_1	501_4_1	1089_4_162	171_4_221	1901_13_415
13_4_37	3_4_1	666_12_1	1132_3_99	36_4_1488	218_5_41	462_4_105	892_5_15	33_3_1	526_5_57	340_5_1878	240_4_439	194_5_1	176_5_1	72_5_1	501_4_1	1089_4_199	171_4_207	1901_13_425
13_4_36	3_4_1	666_12_1	1132_3_98	36_4_1515	218_5_38	462_4_112	892_5_20	33_3_1	526_5_59	340_5_1865	240_4_406	194_5_1	176_5_1	72_5_1	501_4_1	1089_4_190	171_4_216	1901_13_428
13_4_54	3_4_1	666_12_1	1132_3_112	36_4_1504	218_5_47	462_4_105	892_5_15	33_3_1	526_5_54	340_5_1868	240_4_427	194_5_1	176_5_1	72_5_1	501_4_1	1089_4_181	171_4_216	1901_13_401
13_4_55	3_4_1	666_12_1	1132_3_110	36_4_1483	218_5_42	462_4_110	892_5_13	33_3_1	526_5_66	340_5_1852	240_4_443	194_5_1	176_5_1	72_5_1	501_4_1	1089_4_188	171_4_221	1901_13_409
13_4_50	3_4_1	666_12_1	1132_3_113	36_4_1491	218_5_45	462_4_111	892_5_14	33_3_1	526_5_62	340_5_1822	240_4_455	194_5_1	176_5_1	72_5_1	501_4_1	1089_4_195	171_4_219	1901_13_415
13_4_56	3_4_1	666_12_1	1132_3_114	36_4_1504	218_5_42	462_4_108	892_5_20	33_3_1	526_5_55	340_5_1818	240_4_461	194_5_1	176_5_1	72_5_1	501_4_1	1089_4_178	171_4_216	1901_13_425
13_4_51	3_4_1	666_12_1	1132_3_99	36_4_1466	218_5_36	462_4_117	892_5_20	33_3_1	526_5_44	340_5_1849	240_4_428	194_5_1	176_5_1	72_5_1	501_4_1	1089_4_185	171_4_252	1901_13_434
13_4_56	3_4_1	666_12_1	1132_3_100	36_4_1485	218_5_33	462_4_119	892_5_28	33_3_1	526_5_30	340_5_1850	240_4_441	194_5_1	176_5_1	72_5_1	501_4_1	1089_4_164	171_4_253	1901_13_437
13_4_47	3_4_1	666_12_1	1132_3_109	36_4_1448	218_5_33	462_4_119	892_5_26	33_3_1	526_5_29	340_5_1848	240_4_471	194_5_1	176_5_1	72_5_1	501_4_1	1089_4_167	171_4_253	1901_13_436
13_4_48	3_4_1	666_12_1	1132_3_108	36_4_1450	218_5_32	462_4_121	892_5_26	33_3_1	526_5_34	340_5_1872	240_4_455	194_5_1	176_5_1	72_5_1	501_4_1	1089_4_172	171_4_254	1901_13_418
13_4_44	3_4_1	666_12_1	1132_3_101	36_4_1455	218_5_51	462_4_128	892_5_31	33_3_1	526_5_41	340_5_1813	240_4_480	194_5_1	176_5_1	72_5_1	501_4_1	1089_4_160	171_4_239	1901_13_435
13_4_32	3_4_1	666_12_1	1132_3_104	36_4_1413	218_5_56	462_4_126	892_5_33	33_3_1	526_5_42	340_5_1831	240_4_468	194_5_1	176_5_1	72_5_1	501_4_1	1089_4_171	171_4_252	1901_13_448
13_4_31	3_4_1	666_12_1	1132_3_83	36_4_1377	218_5_53	462_4_129	892_5_33	33_3_1	526_5_50	340_5_1836	240_4_468	194_5_1	176_5_1	72_5_1	501_4_1	1089_4_191	171_4_245	1901_13_480
13_4_36	3_4_1	666_12_1	1132_3_91	36_4_1393	218_5_63	462_4_146	892_5_31	33_3_1	526_5_43	340_5_1807	240_4_455	194_5_1	176_5_1	72_5_1	501_4_1	1089_4_183	171_4_251	1901_13_458
13_4_42	3_4_1	666_12_1	1132_3_72	36_4_1367	218_5_64	462_4_151	892_5_33	33_3_1	526_5_43	340_5_1840	240_4_464	194_5_1	176_5_1	72_5_1	501_4_1	1089_4_178	171_4_255	1901_13_459
13_4_34	3_4_1	666_12_1	1132_3_72	36_4_1385	218_5_56	462_4_141	892_5_35	33_3_1	526_5_45	340_5_1824	240_4_462	194_5_1	176_5_1	72_5_1	501_4_1	1089_4_185	171_4_249	1901_13_477
13_4_45	3_4_1	666_12_1	1132_3_73	36_4_1383	218_5_49	462_4_148	892_5_39	33_3_1	526_5_38	340_5_1827	240_4_475	194_5_1	176_5_1	72_5_1	501_4_1	1089_4_167	171_4_248	1901_13_475
13_4_50	3_4_1	666_12_1	1132_3_69	36_4_1398	218_5_35	462_4_148	892_5_49	33_3_1	526_5_48	340_5_1860	240_4_443	194_5_1	176_5_1	72_5_1	501_4_1	1089_4_163	171_4_241	1901_13_459
13_4_36	3_4_1	666_12_1	1132_3_55	36_4_1385	218_5_35	462_4_156	892_5_54	33_3_1	526_5_47	340_5_1876	240_4_445	194_5_1	176_5_1	72_5_1	501_4_1	1089_4_190	171_4_224	1901_13_447
13_4_39	3_4_1	666_12_1	1132_3_60	36_4_1393	218_5_38	462_4_144	892_5_53	33_3_1	526_5_49	340_5_1902	240_4_447	194_5_1	176_5_1	72_5_1	501_4_1	1089_4_180	171_4_223	1901_13_446
13_4_37	3_4_1	666_12_1	1132_3_63	36_4_1362	218_5_33	462_4_138	892_5_39	33_3_1	526_5_39	340_5_1963	240_4_438	194_5_1	176_5_1	72_5_1	501_4_1	1089_4_185	171_4_250	1901_13_422
13_4_37	3_4_1	666_12_1	1132_3_58	36_4_1365	218_5_26	462_4_143	892_5_30	33_3_1	526_5_47	340_5_1930	240_4_462	194_5_1	176_5_1	72_5_1	501_4_1	1089_4_213	171_4_233	1901_13_434
13_4_63	3_4_1	666_12_1	1132_3_71	36_4_1426	218_5_29	462_4_130	892_5_24	33_3_1	526_5_57	340_5_1884	240_4_454	194_5_1	176_5_1	72_5_1	501_4_1	1089_4_202	171_4_213	1901_13_422
13_4_57	3_4_1	666_12_1	1132_3_88	36_4_1432	218_5_20	462_4_117	892_5_27	33_3_1	526_5_54	340_5_1904	240_4_441	194_5_1	176_5_1	72_5_1	501_4_1	1089_4_206	171_4_223	1901_13_412
13_4_59	3_4_1	666_12_1	1132_3_77	36_4_1406	218_5_21	462_4_128	892_5_19	33_3_1	526_5_53	340_5_1904	240_4_448	194_5_1	176_5_1	72_5_1	501_4_1	1089_4_204	171_4_227	1901_13_436
13_4_71	3_4_1	666_12_1	1132_3_82	36_4_1403	218_5_21	462_4_119	892_5_20	33_3_1	526_5_48	340_5_1934	240_4_426	194_5_1	176_5_1	72_5_1	501_4_1	1089_4_207	171_4_223	1901_13_426
13_4_67	3_4_1	666_12_1	1132_3_86	36_4_1433	218_5_27	462_4_95	892_5_11	33_3_1	526_5_53	340_5_1944	240_4_431	194_5_1	176_5_1	72_5_1	501_4_1	1089_4_190	171_4_217	1901_13_425
13_4_57	3_4_1	666_12_1	1132_3_90	36_4_1405	218_5_22	462_4_87	892_5_15	33_3_1	526_5_58	340_5_1971	240_4_441	194_5_1	176_5_1	72_5_1	501_4_1	1089_4_187	171_4_209	1901_13_435
13_4_79	3_4_1	666_12_1	1132_3_106	36_4_1444	218_5_24	462_4_82	892_5_11	33_3_1	526_5_71	340_5_1898	240_4_426	194_5_1	176_5_1	72_5_1	501_4_1	1089_4_201	171_4_199	1901_13_437
13_4_70	3_4_1	666_12_1	1132_3_105	36_4_1436	218_5_28	462_4_74	892_5_5	33_3_1	526_5_74	340_5_1943	240_4_414	194_5_1	176_5_1	72_5_1	501_4_1	1089_4_210	171_4_202	1901_13_424
13_4_58	3_4_1	666_12_1	1132_3_105	36_4_1402	218_5_23	462_4_79	892_5_9	33_3_1	526_5_94	340_5_1983	240_4_429	194_5_1	176_5_1	72_5_1	501_4_1	1089_4_192	171_4_185	1901_13_426
13_4_75	3_4_1	666_12_1	1132_3_106	36_4_1430	218_5_24	462_4_71	892_5_11	33_3_1	526_5_93	340_5_1927	240_4_437	194_5_1	176_5_1	72_5_1	501_4_1	1089_4_190	171_4_178	1901_13_437
13_4_77	3_4_1	666_12_1	1132_3_117	36_4_1420	218_5_25	462_4_66	892_5_4	33_3_1	526_5_95	340_5_1952	240_4_437	194_5_1	176_5_1	72_5_1	501_4_1	1089_4_199	171_4_187	1901_13_422
13_4_75	3_4_1	666_12_1	1132_3_113	36_4_1445	218_5_33	462_4_71	892_5_1	33_3_1	526_5_95	340_5_1950	240_4_435	194_5_1	176_5_1	72_5_1	501_4_1	1089_4_179	171_4_171	1901_13_432
13_4_78	3_4_1	666_12_1	1132_3_143	36_4_1448	218_5_27	462_4_75	33_3_1	526_5_73	340_5_1947	240_4_421	194_5_1	501_4_1	1089_4_192	171_4_191	1901_13_393
13_4_80	3_4_1	666_12_1	1132_3_139	36_4_1434	218_5_31	462_4_78	33_3_1	526_5_70	340_5_1959	240_4_429	194_5_1	501_4_1	1089_4_187	171_4_171	1901_13_408
13_4_79	3_4_1	666_12_1	1132_3_143	36_4_1388	218_5_28	462_4_83	33_3_1	526_5_66	340_5_1936	240_4_463	194_5_1	501_4_1	1089_4_195	171_4_170	1901_13_424
13_4_86	3_4_1	666_12_1	1132_3_128	36_4_1357	218_5_25	462_4_90	33_3_1	526_5_53	340_5_1998	240_4_481	194_5_1	501_4_1	1089_4_165	171_4_167	1901_13_428
13_4_88	3_4_1	666_12_1	1132_3_118	36_4_1376	218_5_21	462_4_76	33_3_1	526_5_48	340_5_2033	240_4_479	194_5_1	501_4_1	1089_4_152	171_4_166	1901_13_432
13_4_93	3_4_1	666_12_1	1132_3_115	36_4_1349	218_5_30	462_4_76	33_3_1	526_5_63	340_5_2018	240_4_479	194_5_1	501_4_1	1089_4_144	171_4_181	1901_13_439
13_4_100	3_4_1	666_12_1	1132_3_123	36_4_1338	218_5_28	462_4_79	33_3_1	526_5_56	340_5_1985	240_4_459	194_5_1	501_4_1	1089_4_139	171_4_211	1901_13_464
13_4_102	3_4_1	666_12_1	1132_3_127	36_4_1323	218_5_21	462_4_69	33_3_1	526_5_62	340_5_2025	240_4_457	194_5_1	501_4_1	1089_4_139	171_4_203	1901_13_458
13_4_117	3_4_1	666_12_1	1132_3_115	36_4_1322	218_5_29	462_4_59	33_3_1	526_5_48	340_5_2029	240_4_484	194_5_1	501_4_1	1089_4_133	171_4_205	1901_13_436
13_4_121	3_4_1	666_12_1	1132_3_132	36_4_1273	218_5_32	462_4_61	33_3_1	526_5_55	340_5_2040	240_4_475	194_5_1	501_4_1	1089_4_129	171_4_235	1901_13_423
13_4_109	3_4_1	666_12_1	1132_3_140	36_4_1276	218_5_26	462_4_54	33_3_1	526_5_64	340_5_2033	240_4_475	194_5_1	501_4_1	1089_4_130	171_4_233	1901_13_433
13_4_126	3_4_1	666_12_1	1132_3_128	36_4_1288	218_5_25	462_4_52	33_3_1	526_5_67	340_5_1989	240_4_514	194_5_1	501_4_1	1089_4_132	171_4_223	1901_13_421
13_4_121	3_4_1	666_12_1	1132_3_144	36_4_1272	218_5_22	462_4_57	33_3_1	526_5_82	340_5_1997	240_4_503	194_5_1	501_4_1	1089_4_125	171_4_229	1901_13_433
13_4_119	3_4_1	666_12_1	1132_3_129	36_4_1292	218_5_30	462_4_62	33_3_1	526_5_86	340_5_1958	240_4_524	194_5_1	501_4_1	1089_4_112	171_4_212	1901_13_451
13_4_111	3_4_1	666_12_1	1132_3_121	36_4_1282	218_5_38	462_4_65	33_3_1	526_5_80	340_5_1978	240_4_524	194_5_1	501_4_1	1089_4_116	171_4_191	1901_13_465
13_4_108	3_4_1	666_12_1	1132_3_136	36_4_1273	218_5_38	462_4_59	33_3_1	526_5_97	340_5_1975	240_4_534	194_5_1	501_4_1	1089_4_109	171_4_194	1901_13_453
13_4_99	3_4_1	666_12_1	1132_3_145	36_4_1283	218_5_38	462_4_70	33_3_1	526_5_100	340_5_1954	240_4_542	194_5_1	501_4_1	1089_4_102	171_4_190	1901_13_448
13_4_91	3_4_1	666_12_1	1132_3_131	36_4_1266	218_5_36	462_4_60	33_3_1	526_5_88	340_5_2024	240_4_546	194_5_1	501_4_1	1089_4_124	171_4_179	1901_13_429
13_4_97	3_4_1	666_12_1	1132_3_145	36_4_1252	218_5_45	462_4_53	33_3_1	526_5_98	340_5_2034	240_4_530	194_5_1	501_4_1	1089_4_113	171_4_199	1901_13_417
13_4_94	3_4_1	666_12_1	1132_3_138	36_4_1208	218_5_48	462_4_66	33_3_1	526_5_86	340_5_2038	240_4_539	194_5_1	501_4_1	1089_4_131	171_4_205	1901_13_431
13_4_101	3_4_1	666_12_1	1132_3_114	36_4_1203	218_5_41	462_4_62	33_3_1	526_5_79	340_5_2001	240_4_559	194_5_1	501_4_1	1089_4_126	171_4_210	1901_13_478
13_4_116	3_4_1	666_12_1	1132_3_102	36_4_1208	218_5_30	462_4_60	33_3_1	526_5_103	340_5_2010	240_4_528	194_5_1	501_4_1	1089_4_112	171_4_228	1901_13_472
13_4_111	3_4_1	666_12_1	1132_3_115	36_4_1173	218_5_29	462_4_64	33_3_1	526_5_103	340_5_2023	240_4_538	194_5_1	501_4_1	1089_4_121	171_4_215	1901_13_466
13_4_106	3_4_1	666_12_1	1132_3_107	36_4_1150	218_5_41	462_4_65	33_3_1	526_5_104	340_5_2034	240_4_539	194_5_1	501_4_1	1089_4_127	171_4_228	1901_13_469
13_4_121	3_4_1	666_12_1	1132_3_124	36_4_1140	218_5_44	462_4_71	33_3_1	526_5_128	340_5_2001	240_4_518	194_5_1	501_4_1	1089_4_126	171_4_225	1901_13_473
13_4_131	3_4_1	666_12_1	1132_3_114	36_4_1133	218_5_35	462_4_76	33_3_1	526_5_136	340_5_2000	240_4_549	194_5_1	501_4_1	1089_4_122	171_4_206	1901_13_474
13_4_123	3_4_1	666_12_1	1132_3_108	36_4_1159	218_5_23	462_4_91	33_3_1	526_5_130	340_5_2011	240_4_535	194_5_1	501_4_1	1089_4_127	171_4_207	1901_13_467
13_4_131	3_4_1	666_12_1	1132_3_130	36_4_1135	218_5_27	462_4_74	33_3_1	526_5_144	340_5_2022	240_4_513	194_5_1	501_4_1	1089_4_142	171_4_199	1901_13_451
13_4_136	3_4_1	666_12_1	1132_3_129	36_4_1149	218_5_28	462_4_87	33_3_1	526_5_124	340_5_2002	240_4_561	194_5_1	501_4_1	1089_4_139	171_4_187	1901_13_435
13_4_146	3_4_1	666_12_1	1132_3_129	36_4_1132	218_5_18	462_4_85	33_3_1	526_5_120	340_5_2055	240_4_576	194_5_1	501_4_1	1089_4_147	171_4_166	1901_13_411
13_4_133	3_4_1	666_12_1	1132_3_141	36_4_1112	218_5_18	462_4_77	33_3_1	526_5_122	340_5_2083	240_4_554	194_5_1	501_4_1	1089_4_138	171_4_186	1901_13_412
13_4_145	3_4_1	666_12_1	1132_3_133	36_4_1143	218_5_21	462_4_77	33_3_1	526_5_108	340_5_2012	240_4_573	194_5_1	501_4_1	1089_4_144	171_4_202	1901_13_421
13_4_138	3_4_1	666_12_1	1132_3_137	36_4_1123	218_5_19	462_4_77	33_3_1	526_5_119	340_5_2002	240_4_581	194_5_1	501_4_1	1089_4_138	171_4_218	1901_13_438
13_4_133	3_4_1	666_12_1	1132_3_125	36_4_1109	218_5_23	462_4_68	33_3_1	526_5_143	340_5_2036	240_4_573	194_5_1	501_4_1	1089_4_138	171_4_193	1901_13_444
13_4_120	3_4_1	666_12_1	1132_3_116	36_4_1079	218_5_29	462_4_75	33_3_1	526_5_127	340_5_2093	240_4_580	194_5_1	501_4_1	1089_4_157	171_4_200	1901_13_411
13_4_125	3_4_1	666_12_1	1132_3_105	36_4_1062	218_5_23	462_4_74	33_3_1	526_5_133	340_5_2127	240_4_571	194_5_1	501_4_1	1089_4_149	171_4_215	1901_13_395
13_4_124	3_4_1	666_12_1	1132_3_102	36_4_1069	218_5_18	462_4_70	33_3_1	526_5_140	340_5_2100	240_4_586	194_5_1	501_4_1	1089_4_139	171_4_203	1901_13_428
13_4_129	3_4_1	666_12_1	1132_3_109	36_4_1069	218_5_15	462_4_72	33_3_1	526_5_105	340_5_2067	240_4_615	194_5_1	501_4_1	1089_4_145	171_4_213	1901_13_446
13_4_141	3_4_1	666_12_1	1132_3_109	36_4_1076	218_5_10	462_4_77	33_3_1	526_5_113	340_5_2054	240_4_600	194_5_1	501_4_1	1089_4_140	171_4_216	1901_13_447
13_4_143	3_4_1	666_12_1	1132_3_103	36_4_1139	218_5_8	462_4_70	33_3_1	526_5_112	340_5_2010	240_4_594	194_5_1	501_4_1	1089_4_145	171_4_203	1901_13_447
13_4_130	3_4_1	666_12_1	1132_3_106	36_4_1146	218_5_7	462_4_61	33_3_1	526_5_118	340_5_1981	240_4_562	194_5_1	501_4_1	1089_4_158	171_4_224	1901_13_474
13_4_119	3_4_1	666_12_1	1132_3_114	36_4_1106	218_5_9	462_4_58	33_3_1	526_5_114	340_5_1984	240_4_571	194_5_1	501_4_1	1089_4_171	171_4_249	1901_13_473
13_4_130	3_4_1	666_12_1	1132_3_109	36_4_1151	218_5_15	462_4_59	33_3_1	526_5_116	340_5_1989	240_4_560	194_5_1	501_4_1	1089_4_147	171_4_229	1901_13_463
13_4_131	3_4_1	666_12_1	1132_3_104	36_4_1155	218_5_15	462_4_53	33_3_1	526_5_103	340_5_1987	240_4_600	194_5_1	501_4_1	1089_4_147	171_4_230	1901_13_440
13_4_111	3_4_1	666_12_1	1132_3_95	36_4_1167	218_5_12	462_4_54	33_3_1	526_5_104	340_5_2050	240_4_547	194_5_1	501_4_1	1089_4_151	171_4_254	1901_13_439
13_4_93	3_4_1	666_12_1	1132_3_97	36_4_1195	218_5_12	462_4_55	33_3_1	526_5_102	340_5_2037	240_4_559	194_5_1	501_4_1	1089_4_150	171_4_246	1901_13_432
13_4_98	3_4_1	666_12_1	1132_3_98	36_4_1163	218_5_18	462_4_43	33_3_1	526_5_99	340_5_2047	240_4_580	194_5_1	501_4_1	1089_4_159	171_4_255	1901_13_426
13_4_93	3_4_1	666_12_1	1132_3_101	36_4_1160	218_5_16	462_4_41	33_3_1	526_5_96	340_5_2030	240_4_566	194_5_1	501_4_1	1089_4_175	171_4_266	1901_13_438
13_4_98	3_4_1	666_12_1	1132_3_109	36_4_1194	218_5_17	462_4_38	33_3_1	526_5_80	340_5_2004	240_4_598	194_5_1	501_4_1	1089_4_181	171_4_237	1901_13_427
13_4_103	3_4_1	666_12_1	1132_3_93	36_4_1192	218_5_16	462_4_38	33_3_1	526_5_75	340_5_2021	240_4_599	194_5_1	501_4_1	1089_4_183	171_4_227	1901_13_435
13_4_109	3_4_1	666_12_1	1132_3_83	36_4_1154	218_5_25	462_4_40	33_3_1	526_5_87	340_5_2028	240_4_583	194_5_1	501_4_1	1089_4_204	171_4_238	1901_13_440
13_4_102	3_4_1	666_12_1	1132_3_77	36_4_1131	218_5_32	462_4_42	33_3_1	526_5_75	340_5_2041	240_4_568	194_5_1	501_4_1	1089_4_216	171_4_220	1901_13_484
13_4_102	3_4_1	666_12_1	1132_3_87	36_4_1142	218_5_29	462_4_41	33_3_1	526_5_80	340_5_2044	240_4_578	194_5_1	501_4_1	1089_4_212	171_4_231	1901_13_456
13_4_102	3_4_1	666_12_1	1132_3_83	36_4_1178	218_5_33	462_4_40	33_3_1	526_5_86	340_5_2004	240_4_577	194_5_1	501_4_1	1089_4_222	171_4_224	1901_13_439
13_4_107	3_4_1	666_12_1	1132_3_84	36_4_1171	218_5_36	462_4_36	33_3_1	526_5_82	340_5_1999	240_4_591	194_5_1	501_4_1	1089_4_230	171_4_214	1901_13_440
13_4_100	3_4_1	666_12_1	1132_3_82	36_4_1193	218_5_35	462_4_38	33_3_1	526_5_94	340_5_1984	240_4_567	194_5_1	501_4_1	1089_4_250	171_4_229	1901_13_416
13_4_115	3_4_1	666_12_1	1132_3_82	36_4_1218	218_5_39	462_4_29	33_3_1	526_5_97	340_5_1953	240_4_554	194_5_1	501_4_1	1089_4_238	171_4_242	1901_13_423
13_4_105	3_4_1	666_12_1	1132_3_88	36_4_1190	218_5_43	462_4_23	33_3_1	526_5_94	340_5_1988	240_4_577	194_5_1	501_4_1	1089_4_249	171_4_218	1901_13_423
13_4_124	3_4_1	666_12_1	1132_3_87	36_4_1177	218_5_44	462_4_19	33_3_1	526_5_93	340_5_1973	240_4_564	194_5_1	501_4_1	1089_4_256	171_4_237	1901_13_422
13_4_131	3_4_1	666_12_1	1132_3_88	36_4_1189	218_5_32	462_4_17	33_3_1	526_5_89	340_5_1996	240_4_592	194_5_1	501_4_1	1089_4_235	171_4_217	1901_13_402
13_4_124	3_4_1	666_12_1	1132_3_100	36_4_1168	218_5_29	462_4_19	33_3_1	526_5_96	340_5_2033	240_4_592	194_5_1	501_4_1	1089_4_246	171_4_200	1901_13_381
13_4_142	3_4_1	666_12_1	1132_3_90	36_4_1151	218_5_24	462_4_20	33_3_1	526_5_99	340_5_2061	240_4_563	194_5_1	501_4_1	1089_4_246	171_4_219	1901_13_366
13_4_160	3_4_1	666_12_1	1132_3_78	36_4_1171	218_5_16	462_4_18	33_3_1	526_5_104	340_5_2019	240_4_575	194_5_1	501_4_1	1089_4_237	171_4_214	1901_13_396
13_4_166	3_4_1	666_12_1	1132_3_72	36_4_1154	218_5_10	462_4_20	33_3_1	526_5_98	340_5_2038	240_4_566	194_5_1	501_4_1	1089_4_244	171_4_215	1901_13_418
13_4_165	3_4_1	666_12_1	1132_3_65	36_4_1149	218_5_12	462_4_17	33_3_1	526_5_98	340_5_2041	240_4_540	194_5_1	501_4_1	1089_4_240	171_4_248	1901_13_431
13_4_166	3_4_1	666_12_1	1132_3_59	36_4_1150	218_5_11	462_4_16	33_3_1	526_5_103	340_5_2087	240_4_540	194_5_1	501_4_1	1089_4_218	171_4_216	1901_13_428
13_4_164	3_4_1	666_12_1	1132_3_60	36_4_1112	218_5_11	462_4_19	33_3_1	526_5_103	340_5_2125	240_4_557	194_5_1	501_4_1	1089_4_216	171_4_216	1901_13_405
13_4_159	3_4_1	666_12_1	1132_3_65	36_4_1141	218_5_14	462_4_26	33_3_1	526_5_118	340_5_2066	240_4_553	194_5_1	501_4_1	1089_4_206	171_4_221	1901_13_411
13_4_159	3_4_1	666_12_1	1132_3_64	36_4_1139	218_5_13	462_4_29	33_3_1	526_5_104	340_5_2054	240_4_552	194_5_1	501_4_1	1089_4_199	171_4_230	1901_13_447
13_4_150	3_4_1	666_12_1	1132_3_66	36_4_1156	218_5_6	462_4_28	33_3_1	526_5_105	340_5_2033	240_4_597	194_5_1	501_4_1	1089_4_208	171_4_212	1901_13_435
13_4_163	3_4_1	666_12_1	1132_3_66	36_4_1173	218_5_5	462_4_33	33_3_1	526_5_93	340_5_1997	240_4_580	194_5_1	501_4_1	1089_4_200	171_4_222	1901_13_462
13_4_179	3_4_1	666_12_1	1132_3_69	36_4_1158	218_5_7	462_4_39	33_3_1	526_5_90	340_5_2004	240_4_564	194_5_1	501_4_1	1089_4_197	171_4_215	1901_13_475
13_4_160	3_4_1	666_12_1	1132_3_67	36_4_1158	218_5_10	462_4_39	33_3_1	526_5_81	340_5_1999	240_4_568	194_5_1	501_4_1	1089_4_215	171_4_210	1901_13_477
13_4_161	3_4_1	666_12_1	1132_3_63	36_4_1156	218_5_7	462_4_44	33_3_1	526_5_86	340_5_2006	240_4_559	194_5_1	501_4_1	1089_4_233	171_4_210	1901_13_451
13_4_157	3_4_1	666_12_1	1132_3_57	36_4_1187	218_5_4	462_4_35	33_3_1	526_5_87	340_5_2004	240_4_543	194_5_1	501_4_1	1089_4_231	171_4_199	1901_13_462
13_4_155	3_4_1	666_12_1	1132_3_63	36_4_1162	218_5_8	462_4_32	33_3_1	526_5_94	340_5_2074	240_4_533	194_5_1	501_4_1	1089_4_220	171_4_206	1901_13_426
13_4_138	3_4_1	666_12_1	1132_3_60	36_4_1179	218_5_4	462_4_36	33_3_1	526_5_99	340_5_2121	240_4_479	194_5_1	501_4_1	1089_4_222	171_4_213	1901_13_424
13_4_136	3_4_1	666_12_1	1132_3_55	36_4_1119	218_5_6	462_4_37	33_3_1	526_5_100	340_5_2160	240_4_478	194_5_1	501_4_1	1089_4_242	171_4_232	1901_13_414
13_4_129	3_4_1	666_12_1	1132_3_55	36_4_1134	218_5_6	462_4_29	33_3_1	526_5_112	340_5_2173	240_4_494	194_5_1	501_4_1	1089_4_230	171_4_208	1901_13_408
13_4_130	3_4_1	666_12_1	1132_3_52	36_4_1125	218_5_7	462_4_33	33_3_1	526_5_135	340_5_2164	240_4_489	194_5_1	501_4_1	1089_4_241	171_4_195	1901_13_405
13_4_114	3_4_1	666_12_1	1132_3_49	36_4_1137	218_5_7	462_4_41	33_3_1	526_5_133	340_5_2176	240_4_480	194_5_1	501_4_1	1089_4_240	171_4_193	1901_13_418
13_4_106	3_4_1	666_12_1	1132_3_45	36_4_1126	218_5_14	462_4_57	33_3_1	526_5_130	340_5_2214	240_4_486	194_5_1	501_4_1	1089_4_248	171_4_182	1901_13_401
13_4_86	3_4_1	666_12_1	1132_3_48	36_4_1143	218_5_14	462_4_51	33_3_1	526_5_135	340_5_2219	240_4_476	194_5_1	501_4_1	1089_4_248	171_4_206	1901_13_374
13_4_90	3_4_1	666_12_1	1132_3_60	36_4_1081	218_5_9	462_4_52	33_3_1	526_5_122	340_5_2229	240_4_486	194_5_1	501_4_1	1089_4_262	171_4_212	1901_13_398
13_4_111	3_4_1	666_12_1	1132_3_63	36_4_1089	218_5_6	462_4_47	33_3_1	526_5_117	340_5_2216	240_4_502	194_5_1	501_4_1	1089_4_261	171_4_201	1901_13_388
13_4_115	3_4_1	666_12_1	1132_3_59	36_4_1076	218_5_9	462_4_61	33_3_1	526_5_122	340_5_2188	240_4_527	194_5_1	501_4_1	1089_4_256	171_4_189	1901_13_396
13_4_119	3_4_1	666_12_1	1132_3_71	36_4_1059	218_5_8	462_4_62	33_3_1	526_5_127	340_5_2165	240_4_538	194_5_1	501_4_1	1089_4_275	171_4_183	1901_13_393
13_4_152	3_4_1	666_12_1	1132_3_54	36_4_1057	218_5_9	462_4_72	33_3_1	526_5_127	340_5_2132	240_4_546	194_5_1	501_4_1	1089_4_276	171_4_188	1901_13_382
13_4_155	3_4_1	666_12_1	1132_3_51	36_4_1059	218_5_11	462_4_70	33_3_1	526_5_116	340_5_2055	240_4_575	194_5_1	501_4_1	1089_4_289	171_4_209	1901_13_405
13_4_153	3_4_1	666_12_1	1132_3_63	36_4_1074	218_5_12	462_4_63	33_3_1	526_5_107	340_5_2067	240_4_562	194_5_1	501_4_1	1089_4_272	171_4_210	1901_13_409
13_4_166	3_4_1	666_12_1	1132_3_56	36_4_1028	218_5_12	462_4_61	33_3_1	526_5_94	340_5_2097	240_4_554	194_5_1	501_4_1	1089_4_310	171_4_199	1901_13_416
13_4_143	3_4_1	666_12_1	1132_3_66	36_4_1076	218_5_15	462_4_59	33_3_1	526_5_83	340_5_2061	240_4_546	194_5_1	501_4_1	1089_4_326	171_4_203	1901_13_416
13_4_148	3_4_1	666_12_1	1132_3_68	36_4_1060	218_5_11	462_4_51	33_3_1	526_5_87	340_5_2142	240_4_534	194_5_1	501_4_1	1089_4_300	171_4_195	1901_13_400
13_4_145	3_4_1	666_12_1	1132_3_63	36_4_996	218_5_10	462_4_64	33_3_1	526_5_92	340_5_2169	240_4_535	194_5_1	501_4_1	1089_4_325	171_4_197	1901_13_405
13_4_145	3_4_1	666_12_1	1132_3_68	36_4_999	218_5_9	462_4_51	33_3_1	526_5_107	340_5_2124	240_4_543	194_5_1	501_4_1	1089_4_347	171_4_177	1901_13_426
13_4_147	3_4_1	666_12_1	1132_3_57	36_4_1053	218_5_9	462_4_40	33_3_1	526_5_93	340_5_2122	240_4_540	194_5_1	501_4_1	1089_4_331	171_4_175	1901_13_434
13_4_169	3_4_1	666_12_1	1132_3_49	36_4_1068	218_5_8	462_4_48	33_3_1	526_5_91	340_5_2109	240_4_565	194_5_1	501_4_1	1089_4_313	171_4_157	1901_13_417
13_4_167	3_4_1	666_12_1	1132_3_60	36_4_1067	218_5_7	462_4_45	33_3_1	526_5_104	340_5_2089	240_4_546	194_5_1	501_4_1	1089_4_323	171_4_151	1901_13_434
13_4_172	3_4_1	666_12_1	1132_3_63	36_4_1065	218_5_5	462_4_38	33_3_1	526_5_89	340_5_2093	240_4_550	194_5_1	501_4_1	1089_4_321	171_4_163	1901_13_434
13_4_185	3_4_1	666_12_1	1132_3_67	36_4_1070	218_5_5	462_4_55	33_3_1	526_5_111	340_5_2029	240_4_543	194_5_1	501_4_1	1089_4_302	171_4_177	1901_13_447
13_4_186	3_4_1	666_12_1	1132_3_52	36_4_1055	1089_4_309	462_4_60	33_3_1	526_5_104	340_5_2062	240_4_545	194_5_1	501_4_1	171_4_196	1901_13_427
13_4_165	3_4_1	666_12_1	1132_3_59	36_4_1059	1089_4_289	462_4_64	33_3_1	526_5_90	340_5_2076	240_4_546	194_5_1	501_4_1	171_4_198	1901_13_439
13_4_193	3_4_1	666_12_1	1132_3_61	36_4_1024	1089_4_296	462_4_73	33_3_1	526_5_89	340_5_2073	240_4_559	194_5_1	501_4_1	171_4_180	1901_13_440
13_4_193	3_4_1	666_12_1	1132_3_56	36_4_1014	1089_4_271	462_4_67	33_3_1	526_5_87	340_5_2165	240_4_546	194_5_1	501_4_1	171_4_167	1901_13_424
13_4_166	3_4_1	666_12_1	1132_3_57	36_4_1034	1089_4_262	462_4_65	33_3_1	526_5_90	340_5_2176	240_4_549	194_5_1	501_4_1	171_4_153	1901_13_439
13_4_180	3_4_1	666_12_1	1132_3_52	36_4_1026	1089_4_235	462_4_56	33_3_1	526_5_84	340_5_2242	240_4_538	194_5_1	501_4_1	171_4_158	1901_13_416
13_4_158	3_4_1	666_12_1	1132_3_55	36_4_978	1089_4_230	462_4_58	33_3_1	526_5_88	340_5_2290	240_4_520	194_5_1	501_4_1	171_4_173	1901_13_445
13_4_147	3_4_1	666_12_1	1132_3_52	36_4_968	1089_4_237	462_4_54	33_3_1	526_5_93	340_5_2287	240_4_512	194_5_1	501_4_1	171_4_179	1901_13_462
13_4_181	3_4_1	666_12_1	1132_3_45	36_4_977	1089_4_199	462_4_51	33_3_1	526_5_96	340_5_2273	240_4_535	194_5_1	501_4_1	171_4_168	1901_13_465
13_4_174	3_4_1	666_12_1	1132_3_39	36_4_909	1089_4_206	462_4_65	33_3_1	526_5_91	340_5_2321	240_4_554	194_5_1	501_4_1	171_4_185	1901_13_446
13_4_158	3_4_1	666_12_1	1132_3_32	36_4_904	1089_4_214	462_4_56	33_3_1	526_5_94	340_5_2356	240_4_540	194_5_1	501_4_1	171_4_193	1901_13_440
13_4_145	3_4_1	666_12_1	1132_3_37	36_4_913	1089_4_214	462_4_62	33_3_1	526_5_90	340_5_2386	240_4_543	194_5_1	501_4_1	171_4_166	1901_13_439
13_4_130	3_4_1	666_12_1	1132_3_34	36_4_885	1089_4_232	462_4_56	33_3_1	526_5_92	340_5_2373	240_4_548	194_5_1	501_4_1	171_4_175	1901_13_469
13_4_127	3_4_1	666_12_1	1132_3_26	36_4_844	1089_4_236	462_4_51	33_3_1	526_5_97	340_5_2423	240_4_543	194_5_1	501_4_1	171_4_165	1901_13_471
13_4_111	3_4_1	666_12_1	1132_3_27	36_4_847	1089_4_238	462_4_50	33_3_1	526_5_103	340_5_2440	240_4_527	194_5_1	501_4_1	171_4_150	1901_13_486
13_4_109	3_4_1	666_12_1	1132_3_29	36_4_876	1089_4_232	462_4_52	33_3_1	526_5_111	340_5_2417	240_4_520	194_5_1	501_4_1	171_4_163	1901_13_468
13_4_98	3_4_1	666_12_1	1132_3_33	36_4_881	1089_4_219	462_4_41	33_3_1	526_5_99	340_5_2463	240_4_548	194_5_1	501_4_1	171_4_155	1901_13_434
13_4_122	3_4_1	666_12_1	1132_3_31	36_4_853	1089_4_210	462_4_43	33_3_1	526_5_106	340_5_2465	240_4_550	194_5_1	501_4_1	171_4_147	1901_13_449
13_4_117	3_4_1	666_12_1	1132_3_26	36_4_884	1089_4_204	462_4_45	33_3_1	526_5_103	340_5_2477	240_4_552	194_5_1	501_4_1	171_4_132	1901_13_438
13_4_122	3_4_1	666_12_1	1132_3_25	36_4_884	1089_4_214	462_4_53	33_3_1	526_5_98	340_5_2421	240_4_579	194_5_1	501_4_1	171_4_115	1901_13_473
13_4_130	3_4_1	666_12_1	1132_3_27	36_4_885	1089_4_214	462_4_59	33_3_1	526_5_86	340_5_2468	240_4_573	194_5_1	501_4_1	171_4_103	1901_13_441
13_4_135	3_4_1	666_12_1	1132_3_31	36_4_879	1089_4_194	462_4_56	33_3_1	526_5_81	340_5_2492	240_4_588	194_5_1	501_4_1	171_4_93	1901_13_434
13_4_117	3_4_1	666_12_1	1132_3_30	36_4_892	1089_4_209	462_4_52	33_3_1	526_5_89	340_5_2504	240_4_547	194_5_1	501_4_1	171_4_105	1901_13_434
13_4_137	3_4_1	666_12_1	1132_3_33	36_4_871	1089_4_205	462_4_60	33_3_1	526_5_75	340_5_2531	240_4_539	194_5_1	501_4_1	171_4_94	1901_13_437
13_4_127	3_4_1	666_12_1	1132_3_37	36_4_888	1089_4_195	462_4_68	33_3_1	526_5_91	340_5_2509	240_4_525	194_5_1	501_4_1	171_4_104	1901_13_425
13_4_121	3_4_1	666_12_1	1132_3_40	36_4_907	1089_4_199	462_4_59	33_3_1	526_5_89	340_5_2514	240_4_498	194_5_1	501_4_1	171_4_114	1901_13_447
13_4_111	3_4_1	666_12_1	1132_3_39	36_4_919	1089_4_185	462_4_59	33_3_1	526_5_77	340_5_2544	240_4_515	194_5_1	501_4_1	171_4_104	1901_13_437
13_4_105	3_4_1	666_12_1	1132_3_44	36_4_960	1089_4_171	462_4_45	33_3_1	526_5_86	340_5_2529	240_4_513	194_5_1	501_4_1	171_4_92	1901_13_444
13_4_116	3_4_1	666_12_1	1132_3_42	36_4_888	1089_4_177	462_4_46	33_3_1	526_5_94	340_5_2606	240_4_465	194_5_1	501_4_1	171_4_100	1901_13_458
13_4_125	3_4_1	666_12_1	1132_3_29	36_4_863	1089_4_161	462_4_41	33_3_1	526_5_83	340_5_2620	240_4_489	194_5_1	501_4_1	171_4_104	1901_13_488
13_4_120	3_4_1	666_12_1	1132_3_30	36_4_862	1089_4_168	462_4_40	33_3_1	526_5_88	340_5_2564	240_4_530	194_5_1	501_4_1	171_4_98	1901_13_502
13_4_116	3_4_1	666_12_1	1132_3_28	36_4_845	1089_4_175	462_4_47	33_3_1	526_5_77	340_5_2600	240_4_520	194_5_1	501_4_1	171_4_103	1901_13_477
13_4_125	3_4_1	666_12_1	1132_3_27	36_4_829	1089_4_181	462_4_52	33_3_1	526_5_74	340_5_2579	240_4_554	194_5_1	501_4_1	171_4_94	1901_13_467
13_4_135	3_4_1	666_12_1	1132_3_30	36_4_829	1089_4_171	462_4_54	33_3_1	526_5_94	340_5_2545	240_4_532	194_5_1	501_4_1	171_4_103	1901_13_485
13_4_131	3_4_1	666_12_1	1132_3_27	36_4_816	1089_4_175	462_4_53	33_3_1	526_5_95	340_5_2591	240_4_504	194_5_1	501_4_1	171_4_103	1901_13_484
13_4_158	3_4_1	666_12_1	1132_3_22	36_4_806	1089_4_171	462_4_64	33_3_1	526_5_94	340_5_2560	240_4_534	194_5_1	501_4_1	171_4_92	1901_13_484
13_4_152	3_4_1	666_12_1	1132_3_15	36_4_807	1089_4_164	462_4_68	33_3_1	526_5_92	340_5_2573	240_4_540	194_5_1	501_4_1	171_4_87	1901_13_484
13_4_122	3_4_1	666_12_1	1132_3_12	36_4_836	1089_4_168	462_4_60	33_3_1	526_5_82	340_5_2631	240_4_532	194_5_1	501_4_1	171_4_91	1901_13_453
13_4_139	3_4_1	666_12_1	1132_3_12	36_4_837	1089_4_190	462_4_58	33_3_1	526_5_87	340_5_2558	240_4_550	194_5_1	501_4_1	171_4_93	1901_13_452
13_4_140	3_4_1	666_12_1	1132_3_15	36_4_837	1089_4_209	462_4_67	33_3_1	526_5_98	340_5_2505	240_4_551	194_5_1	501_4_1	171_4_103	1901_13_466
13_4_140	3_4_1	666_12_1	1132_3_17	36_4_848	1089_4_176	462_4_64	33_3_1	526_5_88	340_5_2535	240_4_543	194_5_1	501_4_1	171_4_108	1901_13_466
13_4_140	3_4_1	666_12_1	1132_3_13	36_4_835	1089_4_190	462_4_69	33_3_1	526_5_73	340_5_2516	240_4_572	194_5_1	501_4_1	171_4_98	1901_13_495
13_4_124	3_4_1	666_12_1	1132_3_20	36_4_831	1089_4_208	462_4_78	33_3_1	526_5_71	340_5_2529	240_4_581	194_5_1	501_4_1	171_4_99	1901_13_447
13_4_119	3_4_1	666_12_1	1132_3_23	36_4_835	1089_4_206	462_4_75	33_3_1	526_5_63	340_5_2554	240_4_593	194_5_1	501_4_1	171_4_87	1901_13_434
13_4_135	3_4_1	666_12_1	1132_3_12	36_4_835	1089_4_252	462_4_70	33_3_1	526_5_59	340_5_2514	240_4_600	194_5_1	501_4_1	171_4_97	1901_13_415
13_4_155	3_4_1	666_12_1	1132_3_11	36_4_870	1089_4_253	462_4_72	33_3_1	526_5_57	340_5_2474	240_4_590	194_5_1	501_4_1	171_4_106	1901_13_408
13_4_155	3_4_1	666_12_1	1132_3_18	36_4_870	1089_4_233	462_4_78	33_3_1	526_5_56	340_5_2485	240_4_575	194_5_1	501_4_1	171_4_104	1901_13_416
13_4_143	3_4_1	666_12_1	1132_3_15	36_4_877	1089_4_244	462_4_82	33_3_1	526_5_56	340_5_2477	240_4_574	194_5_1	501_4_1	171_4_84	1901_13_442
13_4_134	3_4_1	666_12_1	1132_3_18	36_4_902	1089_4_225	462_4_95	33_3_1	526_5_63	340_5_2486	240_4_568	194_5_1	501_4_1	171_4_76	1901_13_419
13_4_125	3_4_1	666_12_1	1132_3_17	36_4_939	1089_4_223	462_4_89	33_3_1	526_5_65	340_5_2488	240_4_564	194_5_1	501_4_1	171_4_83	1901_13_388
13_4_131	3_4_1	666_12_1	1132_3_12	36_4_942	1089_4_237	462_4_91	33_3_1	526_5_83	340_5_2484	240_4_548	194_5_1	501_4_1	171_4_70	1901_13_395
13_4_127	3_4_1	666_12_1	1132_3_17	36_4_943	1089_4_232	462_4_77	33_3_1	526_5_79	340_5_2473	240_4_576	194_5_1	501_4_1	171_4_57	1901_13_408
13_4_128	3_4_1	666_12_1	1132_3_16	36_4_934	1089_4_253	462_4_68	33_3_1	526_5_83	340_5_2500	240_4_551	194_5_1	501_4_1	171_4_67	1901_13_390
13_4_118	3_4_1	666_12_1	1132_3_11	36_4_943	1089_4_251	462_4_67	33_3_1	526_5_89	340_5_2498	240_4_529	194_5_1	501_4_1	171_4_86	1901_13_403
13_4_108	3_4_1	666_12_1	1132_3_13	36_4_965	1089_4_250	462_4_70	33_3_1	526_5_85	340_5_2440	240_4_576	194_5_1	501_4_1	171_4_87	1901_13_390
13_4_121	3_4_1	666_12_1	1132_3_15	36_4_937	1089_4_260	462_4_68	33_3_1	526_5_75	340_5_2453	240_4_553	194_5_1	501_4_1	171_4_114	1901_13_401
13_4_119	3_4_1	666_12_1	1132_3_14	36_4_908	1089_4_260	462_4_61	33_3_1	526_5_82	340_5_2472	240_4_558	194_5_1	501_4_1	171_4_114	1901_13_406
13_4_108	3_4_1	666_12_1	1132_3_17	36_4_946	1089_4_236	462_4_76	33_3_1	526_5_102	340_5_2390	240_4_594	194_5_1	501_4_1	171_4_117	1901_13_417
13_4_112	3_4_1	666_12_1	1132_3_9	36_4_944	1089_4_260	462_4_65	33_3_1	526_5_107	340_5_2375	240_4_567	194_5_1	501_4_1	171_4_120	1901_13_435
13_4_114	3_4_1	666_12_1	1132_3_8	36_4_985	1089_4_262	462_4_72	33_3_1	526_5_115	340_5_2361	240_4_542	194_5_1	501_4_1	171_4_120	1901_13_404
13_4_84	3_4_1	666_12_1	1132_3_4	36_4_1015	1089_4_263	462_4_82	33_3_1	526_5_104	340_5_2382	240_4_565	194_5_1	501_4_1	171_4_113	1901_13_374
13_4_107	3_4_1	666_12_1	1132_3_3	36_4_996	1089_4_250	462_4_85	33_3_1	526_5_101	340_5_2384	240_4_568	194_5_1	501_4_1	171_4_115	1901_13_382
13_4_93	3_4_1	666_12_1	1132_3_2	36_4_964	1089_4_250	462_4_89	33_3_1	526_5_116	340_5_2456	240_4_524	194_5_1	501_4_1	171_4_115	1901_13_383
13_4_80	3_4_1	666_12_1	1132_3_1	36_4_968	1089_4_228	462_4_79	33_3_1	526_5_119	340_5_2482	240_4_540	194_5_1	501_4_1	171_4_112	1901_13_385
13_4_109	3_4_1	194_5_1	36_4_951	1089_4_244	462_4_67	526_5_102	340_5_2484	240_4_555	666_12_1	501_4_1	171_4_110	1901_13_368
13_4_113	3_4_1	194_5_1	36_4_893	1089_4_245	462_4_79	526_5_113	340_5_2499	240_4_548	666_12_1	501_4_1	171_4_98	1901_13_399
13_4_109	3_4_1	194_5_1	36_4_931	1089_4_229	462_4_91	526_5_92	340_5_2452	240_4_566	666_12_1	501_4_1	171_4_97	1901_13_424
13_4_134	3_4_1	194_5_1	36_4_927	1089_4_220	462_4_97	526_5_88	340_5_2444	240_4_580	666_12_1	501_4_1	171_4_93	1901_13_412
13_4_139	3_4_1	194_5_1	36_4_923	1089_4_236	462_4_97	526_5_105	340_5_2421	240_4_556	666_12_1	501_4_1	171_4_84	1901_13_434
13_4_121	3_4_1	194_5_1	36_4_893	1089_4_213	462_4_96	526_5_90	340_5_2493	240_4_568	666_12_1	501_4_1	171_4_96	1901_13_432
13_4_140	3_4_1	194_5_1	36_4_939	1089_4_206	462_4_99	526_5_86	340_5_2427	240_4_563	666_12_1	501_4_1	171_4_100	1901_13_443
13_4_134	3_4_1	194_5_1	36_4_889	1089_4_247	462_4_77	526_5_79	340_5_2456	240_4_577	666_12_1	501_4_1	171_4_100	1901_13_421
13_4_123	3_4_1	194_5_1	36_4_881	1089_4_229	462_4_75	526_5_69	340_5_2472	240_4_605	666_12_1	501_4_1	171_4_109	1901_13_419
13_4_129	3_4_1	194_5_1	36_4_856	1089_4_232	462_4_56	526_5_72	340_5_2495	240_4_587	666_12_1	501_4_1	171_4_137	1901_13_424
13_4_132	3_4_1	194_5_1	36_4_825	1089_4_243	462_4_48	526_5_81	340_5_2568	240_4_562	666_12_1	501_4_1	171_4_124	1901_13_405
13_4_124	3_4_1	194_5_1	36_4_852	1089_4_256	462_4_51	526_5_71	340_5_2534	240_4_572	666_12_1	501_4_1	171_4_119	1901_13_405
13_4_160	3_4_1	194_5_1	36_4_851	1089_4_261	462_4_45	526_5_65	340_5_2503	240_4_570	666_12_1	501_4_1	171_4_132	1901_13_401
13_4_180	3_4_1	194_5_1	36_4_862	1089_4_289	462_4_32	526_5_76	340_5_2435	240_4_559	666_12_1	501_4_1	171_4_135	1901_13_417
13_4_177	3_4_1	194_5_1	36_4_877	1089_4_302	462_4_30	526_5_67	340_5_2404	240_4_572	666_12_1	501_4_1	171_4_142	1901_13_409
13_4_180	3_4_1	194_5_1	36_4_904	1089_4_283	462_4_19	526_5_73	340_5_2417	240_4_580	666_12_1	501_4_1	171_4_133	1901_13_392
13_4_187	3_4_1	194_5_1	36_4_889	1089_4_273	462_4_19	526_5_87	340_5_2434	240_4_554	666_12_1	501_4_1	171_4_143	1901_13_407
13_4_159	3_4_1	194_5_1	36_4_907	1089_4_299	462_4_23	526_5_71	340_5_2429	240_4_563	666_12_1	501_4_1	171_4_133	1901_13_412
13_4_175	3_4_1	194_5_1	36_4_937	1089_4_282	462_4_17	526_5_70	340_5_2397	240_4_598	666_12_1	501_4_1	171_4_126	1901_13_389
13_4_171	3_4_1	194_5_1	36_4_948	1089_4_253	462_4_20	526_5_73	340_5_2380	240_4_594	666_12_1	501_4_1	171_4_135	1901_13_412
13_4_152	3_4_1	194_5_1	36_4_974	1089_4_270	462_4_17	526_5_60	340_5_2356	240_4_614	666_12_1	501_4_1	171_4_134	1901_13_405
13_4_165	3_4_1	194_5_1	36_4_984	1089_4_256	462_4_19	526_5_62	340_5_2346	240_4_593	666_12_1	501_4_1	171_4_148	1901_13_411
13_4_166	3_4_1	194_5_1	36_4_960	1089_4_250	462_4_25	526_5_79	340_5_2340	240_4_583	666_12_1	501_4_1	171_4_157	1901_13_431
13_4_157	3_4_1	194_5_1	36_4_957	1089_4_255	462_4_32	526_5_71	340_5_2322	240_4_588	666_12_1	501_4_1	171_4_165	1901_13_431
13_4_177	3_4_1	194_5_1	36_4_1004	1089_4_221	462_4_39	526_5_63	340_5_2255	240_4_606	666_12_1	501_4_1	171_4_169	1901_13_441
13_4_176	3_4_1	194_5_1	36_4_1026	1089_4_225	462_4_38	526_5_79	340_5_2235	240_4_594	666_12_1	501_4_1	171_4_160	1901_13_449
13_4_157	3_4_1	194_5_1	36_4_1052	1089_4_243	462_4_38	526_5_76	340_5_2194	240_4_621	666_12_1	501_4_1	171_4_157	1901_13_455
13_4_160	3_4_1	194_5_1	36_4_1027	1089_4_244	462_4_39	526_5_79	340_5_2214	240_4_587	666_12_1	501_4_1	171_4_165	1901_13_458
13_4_143	3_4_1	194_5_1	36_4_1063	1089_4_244	462_4_35	526_5_81	340_5_2191	240_4_598	666_12_1	501_4_1	171_4_162	1901_13_457
13_4_136	3_4_1	194_5_1	36_4_1101	1089_4_250	462_4_40	526_5_55	340_5_2173	240_4_589	666_12_1	501_4_1	171_4_176	1901_13_465
13_4_144	3_4_1	194_5_1	36_4_1118	1089_4_252	462_4_35	526_5_61	340_5_2176	240_4_562	666_12_1	501_4_1	171_4_184	1901_13_455
13_4_134	3_4_1	194_5_1	36_4_1100	1089_4_221	462_4_26	526_5_51	340_5_2222	240_4_582	666_12_1	501_4_1	171_4_190	1901_13_457
13_4_129	3_4_1	194_5_1	36_4_1094	1089_4_249	462_4_24	526_5_44	340_5_2213	240_4_547	666_12_1	501_4_1	171_4_214	1901_13_467
13_4_131	3_4_1	194_5_1	36_4_1129	1089_4_262	462_4_19	526_5_46	340_5_2219	240_4_539	666_12_1	501_4_1	171_4_211	1901_13_427
13_4_140	3_4_1	194_5_1	36_4_1128	1089_4_244	462_4_18	526_5_55	340_5_2226	240_4_579	666_12_1	501_4_1	171_4_194	1901_13_410
13_4_141	3_4_1	194_5_1	36_4_1099	1089_4_258	462_4_25	526_5_52	340_5_2229	240_4_568	666_12_1	501_4_1	171_4_209	1901_13_413
13_4_148	3_4_1	194_5_1	36_4_1076	1089_4_282	462_4_17	526_5_64	340_5_2233	240_4_578	666_12_1	501_4_1	171_4_191	1901_13_405
13_4_170	3_4_1	194_5_1	36_4_1089	1089_4_247	462_4_18	526_5_73	340_5_2239	240_4_588	666_12_1	501_4_1	171_4_170	1901_13_393
13_4_147	3_4_1	194_5_1	36_4_1095	1089_4_267	462_4_24	526_5_66	340_5_2216	240_4_594	666_12_1	501_4_1	171_4_195	1901_13_394
13_4_158	3_4_1	194_5_1	36_4_1093	1089_4_254	462_4_22	526_5_71	340_5_2211	240_4_621	666_12_1	501_4_1	171_4_184	1901_13_385
13_4_161	3_4_1	194_5_1	36_4_1123	1089_4_231	462_4_17	526_5_64	340_5_2212	240_4_603	666_12_1	501_4_1	171_4_172	1901_13_422
13_4_140	3_4_1	194_5_1	36_4_1181	1089_4_233	462_4_24	526_5_73	340_5_2163	240_4_598	666_12_1	501_4_1	171_4_171	1901_13_416
13_4_140	3_4_1	194_5_1	36_4_1150	1089_4_253	462_4_32	526_5_63	340_5_2188	240_4_614	666_12_1	501_4_1	171_4_143	1901_13_409
13_4_141	3_4_1	194_5_1	36_4_1159	1089_4_249	462_4_28	526_5_51	340_5_2193	240_4_619	666_12_1	501_4_1	171_4_129	1901_13_427
13_4_122	3_4_1	194_5_1	36_4_1112	1089_4_256	462_4_31	526_5_51	340_5_2273	240_4_640	666_12_1	501_4_1	171_4_130	1901_13_385
13_4_122	3_4_1	194_5_1	36_4_1055	1089_4_261	462_4_24	526_5_66	340_5_2307	240_4_644	666_12_1	501_4_1	171_4_106	1901_13_405
13_4_118	3_4_1	194_5_1	36_4_1133	1089_4_231	462_4_13	526_5_57	340_5_2229	240_4_678	666_12_1	501_4_1	171_4_109	1901_13_432
13_4_103	3_4_1	194_5_1	36_4_1144	1089_4_255	462_4_22	526_5_59	340_5_2228	240_4_648	666_12_1	501_4_1	171_4_125	1901_13_413
13_4_104	3_4_1	194_5_1	36_4_1163	1089_4_267	462_4_25	526_5_62	340_5_2209	240_4_676	666_12_1	501_4_1	171_4_98	1901_13_392
13_4_109	3_4_1	194_5_1	36_4_1172	1089_4_247	462_4_12	526_5_71	340_5_2169	240_4_696	666_12_1	501_4_1	171_4_113	1901_13_404
13_4_114	3_4_1	194_5_1	36_4_1157	1089_4_262	462_4_14	526_5_76	340_5_2143	240_4_677	666_12_1	501_4_1	171_4_109	1901_13_443
13_4_116	3_4_1	194_5_1	36_4_1164	1089_4_271	462_4_14	526_5_53	340_5_2148	240_4_709	666_12_1	501_4_1	171_4_87	1901_13_434
13_4_111	3_4_1	194_5_1	36_4_1140	1089_4_279	462_4_7	526_5_54	340_5_2196	240_4_698	666_12_1	501_4_1	171_4_90	1901_13_407
13_4_99	3_4_1	194_5_1	36_4_1150	1089_4_283	462_4_5	526_5_60	340_5_2202	240_4_706	666_12_1	501_4_1	171_4_87	1901_13_400
13_4_96	3_4_1	194_5_1	36_4_1126	1089_4_289	462_4_6	526_5_47	340_5_2254	240_4_671	666_12_1	501_4_1	171_4_84	1901_13_416
13_4_110	3_4_1	194_5_1	36_4_1150	1089_4_268	462_4_2	526_5_34	340_5_2289	240_4_647	666_12_1	501_4_1	171_4_88	1901_13_402
13_4_104	3_4_1	194_5_1	36_4_1164	1089_4_246	462_4_3	526_5_36	340_5_2297	240_4_648	666_12_1	501_4_1	171_4_100	1901_13_403
13_4_116	3_4_1	194_5_1	36_4_1130	1089_4_255	462_4_2	526_5_31	340_5_2300	240_4_671	666_12_1	501_4_1	171_4_98	1901_13_397
13_4_97	3_4_1	194_5_1	36_4_1182	1089_4_257	462_4_3	526_5_24	340_5_2241	240_4_688	666_12_1	501_4_1	171_4_104	1901_13_397
13_4_101	3_4_1	194_5_1	36_4_1153	1089_4_256	462_4_2	526_5_32	340_5_2231	240_4_688	666_12_1	501_4_1	171_4_111	1901_13_418
13_4_98	3_4_1	194_5_1	36_4_1140	1089_4_262	462_4_1	526_5_23	340_5_2259	240_4_678	666_12_1	501_4_1	171_4_108	1901_13_415
13_4_100	3_4_1	194_5_1	36_4_1170	1089_4_252	462_4_2	526_5_27	340_5_2273	240_4_635	666_12_1	501_4_1	171_4_115	1901_13_419
13_4_103	3_4_1	194_5_1	36_4_1170	1089_4_257	462_4_3	526_5_29	340_5_2286	240_4_598	666_12_1	501_4_1	171_4_121	1901_13_422
13_4_108	3_4_1	194_5_1	36_4_1127	1089_4_284	462_4_4	526_5_28	340_5_2269	240_4_618	666_12_1	501_4_1	171_4_114	1901_13_445
13_4_112	3_4_1	194_5_1	36_4_1144	1089_4_261	462_4_4	526_5_21	340_5_2268	240_4_622	666_12_1	501_4_1	171_4_118	1901_13_441
13_4_107	3_4_1	194_5_1	36_4_1198	1089_4_264	462_4_2	526_5_28	340_5_2260	240_4_584	666_12_1	501_4_1	171_4_115	1901_13_434
13_4_109	3_4_1	194_5_1	36_4_1201	1089_4_259	526_5_18	340_5_2275	240_4_621	666_12_1	501_4_1	171_4_106	1901_13_404
13_4_115	3_4_1	194_5_1	36_4_1223	1089_4_247	526_5_15	340_5_2246	240_4_636	666_12_1	501_4_1	171_4_107	1901_13_416
13_4_126	3_4_1	194_5_1	36_4_1238	1089_4_255	526_5_19	340_5_2179	240_4_627	666_12_1	501_4_1	171_4_121	1901_13_444
13_4_130	3_4_1	194_5_1	36_4_1234	1089_4_254	526_5_18	340_5_2218	240_4_622	666_12_1	501_4_1	171_4_112	1901_13_419
13_4_135	3_4_1	194_5_1	36_4_1233	1089_4_243	526_5_14	340_5_2155	240_4_667	666_12_1	501_4_1	171_4_122	1901_13_442
13_4_130	3_4_1	194_5_1	36_4_1245	1089_4_254	526_5_16	340_5_2204	240_4_634	666_12_1	501_4_1	171_4_123	1901_13_397
13_4_115	3_4_1	194_5_1	36_4_1257	1089_4_264	526_5_18	340_5_2171	240_4_643	666_12_1	501_4_1	171_4_117	1901_13_416
13_4_136	3_4_1	194_5_1	36_4_1251	1089_4_281	526_5_18	340_5_2153	240_4_650	666_12_1	501_4_1	171_4_129	1901_13_377
13_4_147	3_4_1	194_5_1	36_4_1265	1089_4_290	526_5_23	340_5_2130	240_4_625	666_12_1	501_4_1	171_4_120	1901_13_398
13_4_124	3_4_1	194_5_1	36_4_1247	1089_4_298	526_5_23	340_5_2108	240_4_656	666_12_1	501_4_1	171_4_130	1901_13_422
13_4_143	3_4_1	194_5_1	36_4_1230	1089_4_319	526_5_23	340_5_2075	240_4_660	666_12_1	501_4_1	171_4_124	1901_13_415
13_4_153	3_4_1	194_5_1	36_4_1267	1089_4_324	526_5_32	340_5_2064	240_4_618	666_12_1	501_4_1	171_4_119	1901_13_416
13_4_149	3_4_1	194_5_1	36_4_1299	1089_4_321	526_5_31	340_5_2054	240_4_608	666_12_1	501_4_1	171_4_103	1901_13_429
13_4_165	3_4_1	194_5_1	36_4_1281	1089_4_312	526_5_27	340_5_2035	240_4_630	666_12_1	501_4_1	171_4_121	1901_13_423
13_4_175	3_4_1	194_5_1	36_4_1342	1089_4_311	526_5_30	340_5_2011	240_4_579	666_12_1	501_4_1	171_4_111	1901_13_431
13_4_158	3_4_1	194_5_1	36_4_1316	1089_4_315	526_5_26	340_5_2027	240_4_595	666_12_1	501_4_1	171_4_110	1901_13_434
13_4_165	3_4_1	194_5_1	36_4_1357	1089_4_290	526_5_33	340_5_1961	240_4_607	666_12_1	501_4_1	171_4_121	1901_13_453
13_4_158	3_4_1	194_5_1	36_4_1413	1089_4_279	526_5_41	340_5_1953	240_4_590	666_12_1	501_4_1	171_4_123	1901_13_438
13_4_166	3_4_1	194_5_1	36_4_1411	1089_4_252	526_5_42	340_5_1959	240_4_608	666_12_1	501_4_1	171_4_127	1901_13_415
13_4_211	3_4_1	194_5_1	36_4_1377	1089_4_254	526_5_50	340_5_1927	240_4_610	666_12_1	501_4_1	171_4_122	1901_13_427
13_4_205	3_4_1	194_5_1	36_4_1410	1089_4_249	526_5_41	340_5_1921	240_4_587	666_12_1	501_4_1	171_4_116	1901_13_440
13_4_205	3_4_1	194_5_1	36_4_1423	1089_4_209	526_5_45	340_5_1936	240_4_610	666_12_1	501_4_1	171_4_109	1901_13_443
13_4_208	3_4_1	194_5_1	36_4_1428	1089_4_205	526_5_55	340_5_1890	240_4_638	666_12_1	501_4_1	171_4_104	1901_13_454
13_4_186	3_4_1	194_5_1	36_4_1467	1089_4_214	526_5_37	340_5_1885	240_4_640	666_12_1	501_4_1	171_4_91	1901_13_457
13_4_182	3_4_1	194_5_1	36_4_1420	1089_4_223	526_5_33	340_5_1929	240_4_656	666_12_1	501_4_1	171_4_84	1901_13_445
13_4_180	3_4_1	194_5_1	36_4_1429	1089_4_204	526_5_37	340_5_1932	240_4_646	666_12_1	501_4_1	171_4_109	1901_13_427
13_4_188	3_4_1	194_5_1	36_4_1417	1089_4_209	526_5_22	340_5_1945	240_4_657	666_12_1	501_4_1	171_4_106	1901_13_427
13_4_182	3_4_1	194_5_1	36_4_1413	1089_4_194	526_5_22	340_5_1963	240_4_650	666_12_1	501_4_1	171_4_128	1901_13_428
13_4_173	3_4_1	194_5_1	36_4_1382	1089_4_198	526_5_22	340_5_1984	240_4_638	666_12_1	501_4_1	171_4_132	1901_13_452
13_4_166	3_4_1	194_5_1	36_4_1422	1089_4_199	526_5_22	340_5_1961	240_4_638	666_12_1	501_4_1	171_4_134	1901_13_431
13_4_163	3_4_1	194_5_1	36_4_1396	1089_4_189	526_5_26	340_5_1981	240_4_656	666_12_1	501_4_1	171_4_142	1901_13_424
13_4_157	3_4_1	194_5_1	36_4_1383	1089_4_187	526_5_32	340_5_1969	240_4_632	666_12_1	501_4_1	171_4_151	1901_13_454
13_4_154	3_4_1	194_5_1	36_4_1336	1089_4_206	526_5_25	340_5_2002	240_4_647	666_12_1	501_4_1	171_4_149	1901_13_457
13_4_145	3_4_1	194_5_1	36_4_1351	1089_4_197	526_5_22	340_5_1995	240_4_646	666_12_1	501_4_1	171_4_168	1901_13_450
13_4_140	3_4_1	194_5_1	36_4_1354	1089_4_192	526_5_16	340_5_1986	240_4_649	666_12_1	501_4_1	171_4_176	1901_13_465
13_4_134	3_4_1	194_5_1	36_4_1411	1089_4_171	526_5_10	340_5_1998	240_4_643	666_12_1	501_4_1	171_4_157	1901_13_453
13_4_136	3_4_1	194_5_1	36_4_1433	1089_4_153	526_5_12	340_5_1976	240_4_643	666_12_1	501_4_1	171_4_162	1901_13_454
13_4_144	3_4_1	194_5_1	36_4_1477	1089_4_160	526_5_20	340_5_1962	240_4_594	666_12_1	501_4_1	171_4_158	1901_13_449
13_4_140	3_4_1	194_5_1	36_4_1518	1089_4_153	526_5_21	340_5_1967	240_4_566	666_12_1	501_4_1	171_4_183	1901_13_428
13_4_137	3_4_1	194_5_1	36_4_1524	1089_4_145	526_5_25	340_5_1965	240_4_594	666_12_1	501_4_1	171_4_182	1901_13_408
13_4_140	3_4_1	194_5_1	36_4_1528	1089_4_139	526_5_17	340_5_1947	240_4_599	666_12_1	501_4_1	171_4_192	1901_13_413
13_4_155	3_4_1	194_5_1	36_4_1480	1089_4_141	526_5_13	340_5_1934	240_4_617	666_12_1	501_4_1	171_4_197	1901_13_433
13_4_141	3_4_1	194_5_1	36_4_1459	1089_4_140	526_5_18	340_5_2005	240_4_580	666_12_1	501_4_1	171_4_213	1901_13_424
13_4_144	3_4_1	194_5_1	36_4_1453	1089_4_119	526_5_16	340_5_2047	240_4_546	666_12_1	501_4_1	171_4_216	1901_13_438
13_4_145	3_4_1	194_5_1	36_4_1435	1089_4_108	526_5_28	340_5_2071	240_4_535	666_12_1	501_4_1	171_4_241	1901_13_422
13_4_148	3_4_1	194_5_1	36_4_1409	1089_4_103	526_5_34	340_5_2101	240_4_532	666_12_1	501_4_1	171_4_235	1901_13_416
13_4_151	3_4_1	194_5_1	36_4_1385	1089_4_103	526_5_28	340_5_2135	240_4_513	666_12_1	501_4_1	171_4_241	1901_13_419
13_4_142	3_4_1	194_5_1	36_4_1429	1089_4_101	526_5_26	340_5_2104	240_4_521	666_12_1	501_4_1	171_4_238	1901_13_423
13_4_141	3_4_1	194_5_1	36_4_1429	1089_4_101	526_5_37	340_5_2133	240_4_511	666_12_1	501_4_1	171_4_238	1901_13_390
13_4_126	3_4_1	194_5_1	36_4_1421	1089_4_100	526_5_36	340_5_2113	240_4_528	666_12_1	501_4_1	171_4_243	1901_13_400
13_4_146	3_4_1	194_5_1	36_4_1488	1089_4_93	526_5_38	340_5_2027	240_4_540	666_12_1	501_4_1	171_4_234	1901_13_408
13_4_151	3_4_1	194_5_1	36_4_1475	1089_4_99	526_5_45	340_5_2053	240_4_509	666_12_1	501_4_1	171_4_247	1901_13_413
13_4_152	3_4_1	194_5_1	36_4_1460	1089_4_86	526_5_38	340_5_2073	240_4_528	666_12_1	501_4_1	171_4_228	1901_13_435
13_4_143	3_4_1	194_5_1	36_4_1479	1089_4_99	526_5_42	340_5_2071	240_4_519	666_12_1	501_4_1	171_4_236	1901_13_419
13_4_138	3_4_1	194_5_1	36_4_1457	1089_4_100	526_5_32	340_5_2096	240_4_520	666_12_1	501_4_1	171_4_233	1901_13_421
13_4_138	3_4_1	194_5_1	36_4_1456	1089_4_81	526_5_36	340_5_2117	240_4_504	666_12_1	501_4_1	171_4_242	1901_13_413
13_4_136	3_4_1	194_5_1	36_4_1448	1089_4_71	526_5_34	340_5_2135	240_4_540	666_12_1	501_4_1	171_4_228	1901_13_393
13_4_141	3_4_1	194_5_1	36_4_1444	1089_4_69	526_5_22	340_5_2180	240_4_495	666_12_1	501_4_1	171_4_226	1901_13_406
13_4_135	3_4_1	194_5_1	36_4_1444	1089_4_72	526_5_23	340_5_2180	240_4_474	666_12_1	501_4_1	171_4_225	1901_13_438
13_4_146	3_4_1	194_5_1	36_4_1424	1089_4_75	526_5_32	340_5_2164	240_4_503	666_12_1	501_4_1	171_4_196	1901_13_449
13_4_143	3_4_1	194_5_1	36_4_1487	1089_4_80	526_5_22	340_5_2097	240_4_507	666_12_1	501_4_1	171_4_207	1901_13_453
13_4_140	3_4_1	194_5_1	36_4_1511	1089_4_75	526_5_21	340_5_2015	240_4_518	666_12_1	501_4_1	171_4_241	1901_13_467
13_4_128	3_4_1	194_5_1	36_4_1436	1089_4_66	526_5_20	340_5_2082	240_4_522	666_12_1	501_4_1	171_4_242	1901_13_474
13_4_108	3_4_1	194_5_1	36_4_1443	1089_4_78	526_5_13	340_5_2085	240_4_549	666_12_1	501_4_1	171_4_243	1901_13_444
13_4_121	3_4_1	194_5_1	36_4_1472	1089_4_77	526_5_19	340_5_2057	240_4_561	666_12_1	501_4_1	171_4_229	1901_13_440
13_4_118	3_4_1	194_5_1	36_4_1449	1089_4_100	526_5_20	340_5_2071	240_4_563	666_12_1	501_4_1	171_4_211	1901_13_444
13_4_104	3_4_1	194_5_1	36_4_1390	1089_4_85	526_5_16	340_5_2145	240_4_586	666_12_1	501_4_1	171_4_224	1901_13_434
13_4_120	3_4_1	194_5_1	36_4_1395	1089_4_79	526_5_23	340_5_2183	240_4_525	666_12_1	501_4_1	171_4_237	1901_13_425
13_4_133	3_4_1	194_5_1	36_4_1410	1089_4_72	526_5_20	340_5_2153	240_4_554	666_12_1	501_4_1	171_4_222	1901_13_431
13_4_112	3_4_1	194_5_1	36_4_1405	1089_4_94	526_5_12	340_5_2127	240_4_586	666_12_1	501_4_1	171_4_217	1901_13_445
13_4_129	3_4_1	194_5_1	36_4_1409	1089_4_99	526_5_19	340_5_2071	240_4_604	666_12_1	501_4_1	171_4_203	1901_13_458
13_4_122	3_4_1	194_5_1	36_4_1423	1089_4_96	526_5_19	340_5_2070	240_4_629	666_12_1	501_4_1	171_4_193	1901_13_433
13_4_125	3_4_1	194_5_1	36_4_1412	1089_4_98	526_5_16	340_5_2073	240_4_627	666_12_1	501_4_1	171_4_215	1901_13_410
13_4_123	3_4_1	194_5_1	36_4_1407	1089_4_98	526_5_22	340_5_2068	240_4_649	666_12_1	501_4_1	171_4_221	1901_13_398
13_4_127	3_4_1	194_5_1	36_4_1395	1089_4_98	526_5_21	340_5_2119	240_4_655	666_12_1	501_4_1	171_4_200	1901_13_378
13_4_118	3_4_1	194_5_1	36_4_1421	1089_4_103	526_5_21	340_5_2110	240_4_650	666_12_1	501_4_1	171_4_192	1901_13_382
13_4_102	3_4_1	194_5_1	36_4_1351	1089_4_103	526_5_29	340_5_2182	240_4_632	666_12_1	501_4_1	171_4_202	1901_13_388
13_4_110	3_4_1	194_5_1	36_4_1323	1089_4_105	526_5_23	340_5_2194	240_4_656	666_12_1	501_4_1	171_4_183	1901_13_413
13_4_116	3_4_1	194_5_1	36_4_1329	1089_4_90	526_5_28	340_5_2174	240_4_658	666_12_1	501_4_1	171_4_184	1901_13_428
13_4_108	3_4_1	194_5_1	36_4_1310	1089_4_85	526_5_26	340_5_2212	240_4_629	666_12_1	501_4_1	171_4_210	1901_13_413
13_4_111	3_4_1	194_5_1	36_4_1295	1089_4_113	526_5_24	340_5_2196	240_4_613	666_12_1	501_4_1	171_4_186	1901_13_446
13_4_86	3_4_1	194_5_1	36_4_1288	1089_4_111	526_5_24	340_5_2210	240_4_638	666_12_1	501_4_1	171_4_182	1901_13_454
13_4_89	3_4_1	194_5_1	36_4_1247	1089_4_87	526_5_33	340_5_2237	240_4_670	666_12_1	501_4_1	171_4_191	1901_13_435
13_4_97	3_4_1	194_5_1	36_4_1256	1089_4_86	526_5_21	340_5_2247	240_4_688	666_12_1	501_4_1	171_4_180	1901_13_412
13_4_74	3_4_1	194_5_1	36_4_1267	1089_4_88	526_5_18	340_5_2247	240_4_692	666_12_1	501_4_1	171_4_182	1901_13_425
13_4_78	3_4_1	194_5_1	36_4_1244	1089_4_89	526_5_19	340_5_2256	240_4_691	666_12_1	501_4_1	171_4_198	1901_13_423
13_4_76	3_4_1	194_5_1	36_4_1266	1089_4_91	526_5_20	340_5_2273	240_4_659	666_12_1	501_4_1	171_4_182	1901_13_430
13_4_78	3_4_1	194_5_1	36_4_1249	1089_4_84	526_5_28	340_5_2274	240_4_674	666_12_1	501_4_1	171_4_181	1901_13_421
13_4_82	3_4_1	194_5_1	36_4_1180	1089_4_84	526_5_30	340_5_2285	240_4_721	666_12_1	501_4_1	171_4_193	1901_13_418
13_4_98	3_4_1	194_5_1	36_4_1250	1089_4_82	526_5_8	340_5_2197	240_4_740	666_12_1	501_4_1	171_4_188	1901_13_420
13_4_88	3_4_1	194_5_1	36_4_1236	1089_4_81	526_5_9	340_5_2221	240_4_732	666_12_1	501_4_1	171_4_177	1901_13_434
13_4_108	3_4_1	194_5_1	36_4_1201	1089_4_80	526_5_9	340_5_2218	240_4_769	666_12_1	501_4_1	171_4_186	1901_13_413
13_4_120	3_4_1	194_5_1	36_4_1251	1089_4_71	526_5_7	340_5_2190	240_4_745	666_12_1	501_4_1	171_4_180	1901_13_418
13_4_96	3_4_1	194_5_1	36_4_1202	1089_4_93	526_5_6	340_5_2228	240_4_731	666_12_1	501_4_1	171_4_192	1901_13_446
13_4_94	3_4_1	194_5_1	36_4_1213	1089_4_93	526_5_9	340_5_2191	240_4_750	666_12_1	501_4_1	171_4_201	1901_13_437
13_4_97	3_4_1	194_5_1	36_4_1282	1089_4_91	526_5_7	340_5_2171	240_4_738	666_12_1	501_4_1	171_4_185	1901_13_415
13_4_80	3_4_1	194_5_1	36_4_1301	1089_4_87	526_5_8	340_5_2153	240_4_738	666_12_1	501_4_1	171_4_209	1901_13_421
13_4_67	3_4_1	194_5_1	36_4_1292	1089_4_82	526_5_11	340_5_2172	240_4_752	666_12_1	501_4_1	171_4_199	1901_13_417
13_4_63	3_4_1	194_5_1	36_4_1317	1089_4_79	526_5_15	340_5_2180	240_4_740	666_12_1	501_4_1	171_4_181	1901_13_414
13_4_68	3_4_1	194_5_1	36_4_1342	1089_4_79	526_5_18	340_5_2149	240_4_726	666_12_1	501_4_1	171_4_187	1901_13_428
13_4_66	3_4_1	194_5_1	36_4_1325	1089_4_69	526_5_16	340_5_2185	240_4_741	666_12_1	501_4_1	171_4_184	1901_13_407
13_4_77	3_4_1	194_5_1	36_4_1313	1089_4_76	526_5_18	340_5_2203	240_4_728	666_12_1	501_4_1	171_4_169	1901_13_408
13_4_75	3_4_1	194_5_1	36_4_1286	1089_4_78	526_5_22	340_5_2233	240_4_713	666_12_1	501_4_1	171_4_175	1901_13_407
13_4_65	3_4_1	194_5_1	36_4_1273	1089_4_92	526_5_14	340_5_2240	240_4_742	666_12_1	501_4_1	171_4_163	1901_13_400
13_4_69	3_4_1	194_5_1	36_4_1272	1089_4_89	526_5_22	340_5_2244	240_4_755	666_12_1	501_4_1	171_4_144	1901_13_400
13_4_61	3_4_1	194_5_1	36_4_1277	1089_4_92	526_5_16	340_5_2223	240_4_773	666_12_1	501_4_1	171_4_148	1901_13_412
13_4_62	3_4_1	194_5_1	36_4_1270	1089_4_95	526_5_11	340_5_2210	240_4_786	666_12_1	501_4_1	171_4_157	1901_13_406
13_4_65	3_4_1	194_5_1	36_4_1229	1089_4_102	526_5_12	340_5_2246	240_4_800	666_12_1	501_4_1	171_4_151	1901_13_397
13_4_71	3_4_1	194_5_1	36_4_1182	1089_4_93	526_5_14	340_5_2257	240_4_827	666_12_1	501_4_1	171_4_142	1901_13_414
13_4_65	3_4_1	194_5_1	36_4_1151	1089_4_87	526_5_14	340_5_2269	240_4_835	666_12_1	501_4_1	171_4_147	1901_13_424
13_4_63	3_4_1	194_5_1	36_4_1134	1089_4_86	526_5_21	340_5_2283	240_4_829	666_12_1	501_4_1	171_4_148	1901_13_426
13_4_55	3_4_1	194_5_1	36_4_1114	1089_4_67	526_5_17	340_5_2322	240_4_816	666_12_1	501_4_1	171_4_178	1901_13_415
13_4_59	3_4_1	194_5_1	36_4_1111	1089_4_68	526_5_15	340_5_2322	240_4_835	666_12_1	501_4_1	171_4_174	1901_13_409
13_4_55	3_4_1	194_5_1	36_4_1101	1089_4_68	526_5_10	340_5_2305	240_4_869	666_12_1	501_4_1	171_4_160	1901_13_424
13_4_47	3_4_1	194_5_1	36_4_1123	1089_4_56	526_5_6	340_5_2341	240_4_838	666_12_1	501_4_1	171_4_170	1901_13_425
13_4_52	3_4_1	194_5_1	36_4_1105	1089_4_56	526_5_4	340_5_2351	240_4_822	666_12_1	501_4_1	171_4_150	1901_13_468
13_4_51	3_4_1	194_5_1	36_4_1103	1089_4_58	526_5_7	340_5_2332	240_4_841	666_12_1	501_4_1	171_4_147	1901_13_458
13_4_56	3_4_1	194_5_1	36_4_1149	1089_4_60	526_5_4	340_5_2322	240_4_810	666_12_1	501_4_1	171_4_151	1901_13_440
13_4_53	3_4_1	194_5_1	36_4_1162	1089_4_57	526_5_2	340_5_2237	240_4_839	666_12_1	501_4_1	171_4_168	1901_13_463
13_4_57	3_4_1	194_5_1	36_4_1110	1089_4_53	526_5_2	340_5_2318	240_4_827	666_12_1	501_4_1	171_4_165	1901_13_442
13_4_78	3_4_1	194_5_1	36_4_1103	1089_4_37	526_5_1	340_5_2337	240_4_824	666_12_1	501_4_1	171_4_168	1901_13_426
13_4_68	3_4_1	194_5_1	36_4_1118	1089_4_36	526_5_2	340_5_2355	240_4_801	666_12_1	501_4_1	171_4_168	1901_13_427
13_4_76	3_4_1	194_5_1	36_4_1110	1089_4_37	526_5_2	340_5_2360	240_4_824	666_12_1	501_4_1	171_4_162	1901_13_401
13_4_73	3_4_1	194_5_1	36_4_1086	1089_4_32	526_5_3	340_5_2359	240_4_840	666_12_1	501_4_1	171_4_166	1901_13_405
13_4_67	3_4_1	194_5_1	36_4_1064	1089_4_32	526_5_1	340_5_2422	240_4_791	666_12_1	501_4_1	171_4_193	1901_13_402
13_4_66	666_12_1	36_4_1068	1089_4_37	3_4_1	340_5_2386	240_4_834	501_4_1	171_4_180	1901_13_407
13_4_74	666_12_1	36_4_1046	1089_4_33	3_4_1	340_5_2392	240_4_837	501_4_1	171_4_191	1901_13_416
13_4_53	666_12_1	36_4_1013	1089_4_39	3_4_1	340_5_2413	240_4_844	501_4_1	171_4_206	1901_13_426
13_4_71	666_12_1	36_4_997	1089_4_34	3_4_1	340_5_2418	240_4_865	501_4_1	171_4_192	1901_13_421
13_4_65	666_12_1	36_4_979	1089_4_26	3_4_1	340_5_2387	240_4_907	501_4_1	171_4_192	1901_13_429
13_4_48	666_12_1	36_4_969	1089_4_34	3_4_1	340_5_2418	240_4_857	501_4_1	171_4_229	1901_13_435
13_4_49	666_12_1	36_4_981	1089_4_32	3_4_1	340_5_2362	240_4_886	501_4_1	171_4_225	1901_13_460
13_4_49	666_12_1	36_4_954	1089_4_35	3_4_1	340_5_2403	240_4_869	501_4_1	171_4_229	1901_13_447
13_4_55	666_12_1	36_4_966	1089_4_36	3_4_1	340_5_2418	240_4_838	501_4_1	171_4_259	1901_13_407
13_4_55	666_12_1	36_4_989	1089_4_34	3_4_1	340_5_2405	240_4_849	501_4_1	171_4_255	1901_13_403
13_4_62	666_12_1	36_4_933	1089_4_35	3_4_1	340_5_2432	240_4_863	501_4_1	171_4_253	1901_13_416
13_4_65	666_12_1	36_4_905	1089_4_32	3_4_1	340_5_2475	240_4_844	501_4_1	171_4_264	1901_13_415
13_4_58	666_12_1	36_4_901	1089_4_27	3_4_1	340_5_2427	240_4_927	501_4_1	171_4_268	1901_13_398
13_4_59	666_12_1	36_4_908	1089_4_28	3_4_1	340_5_2457	240_4_928	501_4_1	171_4_231	1901_13_389
13_4_54	666_12_1	36_4_918	1089_4_32	3_4_1	340_5_2418	240_4_932	501_4_1	171_4_247	1901_13_391
13_4_59	666_12_1	36_4_929	1089_4_20	3_4_1	340_5_2381	240_4_978	501_4_1	171_4_254	1901_13_380
13_4_53	666_12_1	36_4_915	1089_4_20	3_4_1	340_5_2360	240_4_987	501_4_1	171_4_267	1901_13_392
13_4_65	666_12_1	36_4_866	1089_4_23	3_4_1	340_5_2367	240_4_985	501_4_1	171_4_269	1901_13_417
13_4_71	666_12_1	36_4_858	1089_4_26	3_4_1	340_5_2330	240_4_1005	501_4_1	171_4_280	1901_13_416
13_4_85	666_12_1	36_4_831	1089_4_26	3_4_1	340_5_2318	240_4_1013	501_4_1	171_4_299	1901_13_416
13_4_76	666_12_1	36_4_821	1089_4_23	3_4_1	340_5_2307	240_4_1059	501_4_1	171_4_291	1901_13_408
13_4_65	666_12_1	36_4_821	1089_4_23	3_4_1	340_5_2323	240_4_1067	501_4_1	171_4_291	1901_13_393
13_4_65	666_12_1	36_4_852	1089_4_30	3_4_1	340_5_2366	240_4_1036	501_4_1	171_4_245	1901_13_399
13_4_52	666_12_1	36_4_816	1089_4_41	3_4_1	340_5_2392	240_4_1024	501_4_1	171_4_265	1901_13_412
13_4_32	666_12_1	36_4_848	1089_4_41	3_4_1	340_5_2372	240_4_1041	501_4_1	171_4_274	1901_13_396
13_4_30	666_12_1	36_4_843	1089_4_59	3_4_1	340_5_2454	240_4_976	501_4_1	171_4_245	1901_13_401
13_4_34	666_12_1	36_4_848	1089_4_57	3_4_1	340_5_2454	240_4_972	501_4_1	171_4_234	1901_13_405
13_4_30	666_12_1	36_4_838	1089_4_47	3_4_1	340_5_2396	240_4_1043	501_4_1	171_4_251	1901_13_401
13_4_24	666_12_1	36_4_829	1089_4_47	3_4_1	340_5_2376	240_4_1066	501_4_1	171_4_243	1901_13_418
13_4_23	666_12_1	36_4_832	1089_4_33	3_4_1	340_5_2384	240_4_1044	501_4_1	171_4_260	1901_13_424
13_4_28	666_12_1	36_4_831	1089_4_32	3_4_1	340_5_2335	240_4_1075	501_4_1	171_4_256	1901_13_436
13_4_26	666_12_1	36_4_807	1089_4_29	3_4_1	340_5_2349	240_4_1077	501_4_1	171_4_277	1901_13_427
13_4_31	666_12_1	36_4_788	1089_4_29	3_4_1	340_5_2397	240_4_1074	501_4_1	171_4_254	1901_13_426
13_4_24	666_12_1	36_4_745	1089_4_29	3_4_1	340_5_2361	240_4_1137	501_4_1	171_4_260	1901_13_441
13_4_23	666_12_1	36_4_749	1089_4_32	3_4_1	340_5_2388	240_4_1129	501_4_1	171_4_258	1901_13_423
13_4_17	666_12_1	36_4_775	1089_4_26	3_4_1	340_5_2423	240_4_1092	501_4_1	171_4_231	1901_13_429
13_4_15	666_12_1	36_4_782	1089_4_26	3_4_1	340_5_2368	240_4_1108	501_4_1	171_4_251	1901_13_437
13_4_19	666_12_1	36_4_812	1089_4_21	3_4_1	340_5_2349	240_4_1086	501_4_1	171_4_260	1901_13_445
13_4_14	666_12_1	36_4_796	1089_4_18	3_4_1	340_5_2396	240_4_1078	501_4_1	171_4_245	1901_13_442
13_4_14	666_12_1	36_4_775	1089_4_16	3_4_1	340_5_2409	240_4_1073	501_4_1	171_4_246	1901_13_453
13_4_14	666_12_1	36_4_790	1089_4_23	3_4_1	340_5_2410	240_4_1068	501_4_1	171_4_247	1901_13_438
13_4_12	666_12_1	36_4_823	1089_4_26	3_4_1	340_5_2384	240_4_1047	501_4_1	171_4_243	1901_13_451
13_4_12	666_12_1	36_4_849	1089_4_21	3_4_1	340_5_2359	240_4_1058	501_4_1	171_4_245	1901_13_445
13_4_17	666_12_1	36_4_895	1089_4_32	3_4_1	340_5_2329	240_4_1031	501_4_1	171_4_247	1901_13_426
13_4_15	666_12_1	36_4_878	1089_4_37	3_4_1	340_5_2327	240_4_1027	501_4_1	171_4_268	1901_13_438
13_4_19	666_12_1	36_4_898	1089_4_30	3_4_1	340_5_2321	240_4_1006	501_4_1	171_4_278	1901_13_429
13_4_18	666_12_1	36_4_905	1089_4_31	3_4_1	340_5_2291	240_4_1022	501_4_1	171_4_270	1901_13_453
13_4_23	666_12_1	36_4_884	1089_4_23	3_4_1	340_5_2312	240_4_1041	501_4_1	171_4_275	1901_13_423
13_4_22	666_12_1	36_4_847	1089_4_20	3_4_1	340_5_2300	240_4_1041	501_4_1	171_4_286	1901_13_467
13_4_17	666_12_1	36_4_836	1089_4_21	3_4_1	340_5_2264	240_4_1051	501_4_1	171_4_305	1901_13_487
13_4_21	666_12_1	36_4_886	1089_4_21	3_4_1	340_5_2192	240_4_1080	501_4_1	171_4_316	1901_13_461
13_4_19	666_12_1	36_4_867	1089_4_20	3_4_1	340_5_2227	240_4_1061	501_4_1	171_4_336	1901_13_443
13_4_18	666_12_1	36_4_892	1089_4_24	3_4_1	340_5_2238	240_4_1026	501_4_1	171_4_328	1901_13_460
13_4_20	666_12_1	36_4_904	1089_4_22	3_4_1	340_5_2221	240_4_1058	501_4_1	171_4_325	1901_13_439
13_4_28	666_12_1	36_4_875	1089_4_23	3_4_1	340_5_2233	240_4_1067	501_4_1	171_4_322	1901_13_441
13_4_25	666_12_1	36_4_853	1089_4_30	3_4_1	340_5_2240	240_4_1090	501_4_1	171_4_298	1901_13_451
13_4_22	666_12_1	36_4_847	1089_4_43	3_4_1	340_5_2218	240_4_1109	501_4_1	171_4_313	1901_13_444
13_4_23	666_12_1	36_4_836	1089_4_48	3_4_1	340_5_2227	240_4_1130	501_4_1	171_4_311	1901_13_418
13_4_24	666_12_1	36_4_828	1089_4_53	3_4_1	340_5_2223	240_4_1146	501_4_1	171_4_329	1901_13_387
13_4_20	666_12_1	36_4_830	1089_4_50	3_4_1	340_5_2182	240_4_1145	501_4_1	171_4_346	1901_13_422
13_4_19	666_12_1	36_4_833	1089_4_60	3_4_1	340_5_2175	240_4_1165	501_4_1	171_4_333	1901_13_424
13_4_21	666_12_1	36_4_848	1089_4_64	3_4_1	340_5_2162	240_4_1176	501_4_1	171_4_298	1901_13_429
13_4_8	666_12_1	36_4_857	1089_4_69	3_4_1	340_5_2116	240_4_1153	501_4_1	171_4_347	1901_13_446
13_4_6	666_12_1	36_4_864	1089_4_65	3_4_1	340_5_2157	240_4_1134	501_4_1	171_4_347	1901_13_416
13_4_7	666_12_1	36_4_868	1089_4_78	3_4_1	340_5_2133	240_4_1160	501_4_1	171_4_346	1901_13_405
13_4_4	666_12_1	36_4_907	1089_4_71	3_4_1	340_5_2082	240_4_1196	501_4_1	171_4_354	1901_13_383
13_4_7	666_12_1	36_4_914	1089_4_68	3_4_1	340_5_2101	240_4_1167	501_4_1	171_4_348	1901_13_399
13_4_9	666_12_1	36_4_944	1089_4_58	3_4_1	340_5_2102	240_4_1157	501_4_1	171_4_338	1901_13_392
13_4_9	666_12_1	36_4_925	1089_4_69	3_4_1	340_5_2082	240_4_1193	501_4_1	171_4_328	1901_13_396
13_4_4	666_12_1	36_4_915	1089_4_66	3_4_1	340_5_2112	240_4_1178	501_4_1	171_4_318	1901_13_412
13_4_6	666_12_1	36_4_942	1089_4_73	3_4_1	340_5_2097	240_4_1135	501_4_1	171_4_325	1901_13_425
13_4_2	666_12_1	36_4_954	1089_4_76	3_4_1	340_5_2076	240_4_1177	501_4_1	171_4_295	1901_13_422
13_4_2	666_12_1	36_4_921	1089_4_80	3_4_1	340_5_2056	240_4_1200	501_4_1	171_4_309	1901_13_432
13_4_3	666_12_1	36_4_953	1089_4_88	3_4_1	340_5_2038	240_4_1179	501_4_1	171_4_312	1901_13_432
13_4_4	666_12_1	36_4_936	1089_4_88	3_4_1	340_5_2005	240_4_1212	501_4_1	171_4_310	1901_13_434
13_4_3	666_12_1	36_4_880	1089_4_89	3_4_1	340_5_2031	240_4_1258	501_4_1	171_4_297	1901_13_432
13_4_6	666_12_1	36_4_910	1089_4_93	3_4_1	340_5_2034	240_4_1212	501_4_1	171_4_307	1901_13_431
13_4_4	666_12_1	36_4_910	1089_4_102	3_4_1	340_5_2049	240_4_1194	501_4_1	171_4_304	1901_13_436
13_4_2	666_12_1	36_4_933	1089_4_107	3_4_1	340_5_2016	240_4_1200	501_4_1	171_4_301	1901_13_438
13_4_2	666_12_1	36_4_935	1089_4_94	3_4_1	340_5_2020	240_4_1173	501_4_1	171_4_322	1901_13_438
666_12_1	36_4_914	1089_4_97	3_4_1	340_5_2023	240_4_1209	501_4_1	171_4_312	1901_13_427
666_12_1	36_4_934	1089_4_98	3_4_1	340_5_2022	240_4_1187	501_4_1	171_4_322	1901_13_425
666_12_1	36_4_950	1089_4_103	3_4_1	340_5_1963	240_4_1204	501_4_1	171_4_310	1901_13_444
666_12_1	36_4_942	1089_4_119	3_4_1	340_5_1974	240_4_1251	501_4_1	171_4_260	1901_13_430
666_12_1	36_4_993	1089_4_105	3_4_1	340_5_1935	240_4_1265	501_4_1	171_4_243	1901_13_428
666_12_1	36_4_1019	1089_4_105	3_4_1	340_5_1924	240_4_1251	501_4_1	171_4_248	1901_13_427
666_12_1	36_4_1016	1089_4_122	3_4_1	340_5_1933	240_4_1249	501_4_1	171_4_250	1901_13_405
666_12_1	36_4_1058	1089_4_111	3_4_1	340_5_1898	240_4_1245	501_4_1	171_4_246	1901_13_420
666_12_1	36_4_1047	1089_4_105	3_4_1	340_5_1885	240_4_1266	501_4_1	171_4_261	1901_13_423
666_12_1	36_4_1049	1089_4_116	3_4_1	340_5_1892	240_4_1244	501_4_1	171_4_247	1901_13_434
666_12_1	36_4_1045	1089_4_118	3_4_1	340_5_1880	240_4_1278	501_4_1	171_4_244	1901_13_422
666_12_1	36_4_1058	1089_4_115	3_4_1	340_5_1895	240_4_1220	501_4_1	171_4_276	1901_13_428
666_12_1	36_4_1091	1089_4_120	3_4_1	340_5_1882	240_4_1203	501_4_1	171_4_287	1901_13_409
666_12_1	36_4_1094	1089_4_122	3_4_1	340_5_1887	240_4_1213	501_4_1	171_4_252	1901_13_435
666_12_1	36_4_1126	1089_4_111	3_4_1	340_5_1830	240_4_1206	501_4_1	171_4_259	1901_13_475
666_12_1	36_4_1145	1089_4_112	3_4_1	340_5_1760	240_4_1274	501_4_1	171_4_263	1901_13_451
666_12_1	36_4_1141	1089_4_102	3_4_1	340_5_1773	240_4_1247	501_4_1	171_4_258	1901_13_454
666_12_1	36_4_1142	1089_4_101	3_4_1	340_5_1775	240_4_1239	501_4_1	171_4_263	1901_13_458
666_12_1	36_4_1200	1089_4_101	3_4_1	340_5_1761	240_4_1249	501_4_1	171_4_234	1901_13_436
666_12_1	36_4_1204	1089_4_100	3_4_1	340_5_1746	240_4_1257	501_4_1	171_4_217	1901_13_456
666_12_1	36_4_1191	1089_4_89	3_4_1	340_5_1734	240_4_1277	501_4_1	171_4_219	1901_13_477
666_12_1	36_4_1213	1089_4_93	3_4_1	340_5_1718	240_4_1290	501_4_1	171_4_214	1901_13_449
666_12_1	36_4_1200	1089_4_96	3_4_1	340_5_1723	240_4_1290	501_4_1	171_4_196	1901_13_474
666_12_1	36_4_1205	1089_4_83	3_4_1	340_5_1746	240_4_1300	501_4_1	171_4_185	1901_13_454
666_12_1	36_4_1250	1089_4_77	3_4_1	340_5_1700	240_4_1343	501_4_1	171_4_164	1901_13_431
666_12_1	36_4_1240	1089_4_66	3_4_1	340_5_1743	240_4_1341	501_4_1	171_4_148	1901_13_432
666_12_1	36_4_1275	1089_4_62	3_4_1	340_5_1693	240_4_1351	501_4_1	171_4_147	1901_13_446
666_12_1	36_4_1262	1089_4_63	3_4_1	340_5_1701	240_4_1388	501_4_1	171_4_141	1901_13_430
666_12_1	36_4_1260	1089_4_68	3_4_1	340_5_1719	240_4_1383	501_4_1	171_4_144	1901_13_407
666_12_1	36_4_1218	1089_4_72	3_4_1	340_5_1715	240_4_1391	501_4_1	171_4_144	1901_13_436
666_12_1	36_4_1227	1089_4_73	3_4_1	340_5_1663	240_4_1422	501_4_1	171_4_158	1901_13_438
666_12_1	36_4_1228	1089_4_64	3_4_1	340_5_1641	240_4_1448	501_4_1	171_4_147	1901_13_455
666_12_1	36_4_1201	1089_4_54	3_4_1	340_5_1694	240_4_1462	501_4_1	171_4_148	1901_13_424
666_12_1	36_4_1173	1089_4_48	3_4_1	340_5_1683	240_4_1499	501_4_1	171_4_142	1901_13_428
666_12_1	36_4_1216	1089_4_35	3_4_1	340_5_1650	240_4_1500	501_4_1	171_4_142	1901_13_438
666_12_1	36_4_1211	1089_4_39	3_4_1	340_5_1662	240_4_1484	501_4_1	171_4_153	1901_13_442
666_12_1	36_4_1266	1089_4_30	3_4_1	340_5_1618	240_4_1483	501_4_1	171_4_136	1901_13_449
666_12_1	36_4_1326	1089_4_19	3_4_1	340_5_1594	240_4_1459	501_4_1	171_4_131	1901_13_455
666_12_1	36_4_1315	1089_4_22	3_4_1	340_5_1608	240_4_1427	501_4_1	171_4_141	1901_13_482
666_12_1	36_4_1338	1089_4_20	3_4_1	340_5_1562	240_4_1453	501_4_1	171_4_134	1901_13_477
666_12_1	36_4_1335	1089_4_26	3_4_1	340_5_1574	240_4_1412	501_4_1	171_4_134	1901_13_492
666_12_1	36_4_1305	1089_4_26	3_4_1	340_5_1598	240_4_1427	501_4_1	171_4_138	1901_13_475
666_12_1	36_4_1335	1089_4_29	3_4_1	340_5_1565	240_4_1436	501_4_1	171_4_126	1901_13_471
666_12_1	36_4_1288	1089_4_47	3_4_1	340_5_1597	240_4_1422	501_4_1	171_4_147	1901_13_477
666_12_1	36_4_1247	1089_4_37	3_4_1	340_5_1626	240_4_1411	501_4_1	171_4_150	1901_13_508
666_12_1	36_4_1277	1089_4_43	3_4_1	340_5_1661	240_4_1365	501_4_1	171_4_136	1901_13_487
666_12_1	36_4_1330	1089_4_50	3_4_1	340_5_1629	240_4_1354	501_4_1	171_4_142	1901_13_466
666_12_1	36_4_1298	1089_4_44	3_4_1	340_5_1635	240_4_1373	501_4_1	171_4_147	1901_13_475
666_12_1	36_4_1267	1089_4_45	3_4_1	340_5_1682	240_4_1363	501_4_1	171_4_139	1901_13_468
666_12_1	36_4_1259	1089_4_49	3_4_1	340_5_1679	240_4_1359	501_4_1	171_4_158	1901_13_456
666_12_1	36_4_1245	1089_4_41	3_4_1	340_5_1676	240_4_1365	501_4_1	171_4_171	1901_13_465
666_12_1	36_4_1221	1089_4_42	3_4_1	340_5_1698	240_4_1391	501_4_1	171_4_178	1901_13_446
666_12_1	36_4_1219	1089_4_54	3_4_1	340_5_1715	240_4_1382	501_4_1	171_4_193	1901_13_419
666_12_1	36_4_1286	1089_4_45	3_4_1	340_5_1662	240_4_1363	501_4_1	171_4_202	1901_13_413
666_12_1	36_4_1277	1089_4_51	3_4_1	340_5_1630	240_4_1380	501_4_1	171_4_193	1901_13_453
666_12_1	36_4_1290	1089_4_49	3_4_1	340_5_1609	240_4_1366	501_4_1	171_4_217	1901_13_451
666_12_1	36_4_1324	1089_4_52	3_4_1	340_5_1604	240_4_1333	501_4_1	171_4_209	1901_13_465
666_12_1	36_4_1344	1089_4_53	3_4_1	340_5_1564	240_4_1348	501_4_1	171_4_230	1901_13_460
666_12_1	36_4_1329	1089_4_55	3_4_1	340_5_1561	240_4_1325	501_4_1	171_4_248	1901_13_475
666_12_1	36_4_1348	1089_4_56	3_4_1	340_5_1560	240_4_1324	501_4_1	171_4_236	1901_13_460
666_12_1	36_4_1298	1089_4_60	3_4_1	340_5_1602	240_4_1356	501_4_1	171_4_220	1901_13_437
666_12_1	36_4_1342	1089_4_54	3_4_1	340_5_1651	240_4_1276	501_4_1	171_4_221	1901_13_430
666_12_1	36_4_1346	1089_4_60	3_4_1	340_5_1682	240_4_1241	501_4_1	171_4_211	1901_13_444
666_12_1	36_4_1382	1089_4_56	3_4_1	340_5_1651	240_4_1244	501_4_1	171_4_212	1901_13_438
666_12_1	36_4_1297	1089_4_63	3_4_1	340_5_1696	240_4_1260	501_4_1	171_4_220	1901_13_441
666_12_1	36_4_1321	1089_4_60	3_4_1	340_5_1740	240_4_1227	501_4_1	171_4_211	1901_13_421
666_12_1	36_4_1289	1089_4_60	3_4_1	340_5_1706	240_4_1258	501_4_1	171_4_233	1901_13_430
666_12_1	36_4_1271	1089_4_56	3_4_1	340_5_1709	240_4_1268	501_4_1	171_4_236	1901_13_427
666_12_1	36_4_1260	1089_4_59	3_4_1	340_5_1718	240_4_1252	501_4_1	171_4_245	1901_13_453
666_12_1	36_4_1198	1089_4_75	3_4_1	340_5_1748	240_4_1263	501_4_1	171_4_256	1901_13_437
666_12_1	36_4_1164	1089_4_79	3_4_1	340_5_1703	240_4_1295	501_4_1	171_4_260	1901_13_475
666_12_1	36_4_1200	1089_4_76	3_4_1	340_5_1721	240_4_1287	501_4_1	171_4_233	1901_13_452
666_12_1	36_4_1156	1089_4_94	3_4_1	340_5_1757	240_4_1275	501_4_1	171_4_249	1901_13_439
666_12_1	36_4_1152	1089_4_83	3_4_1	340_5_1797	240_4_1245	501_4_1	171_4_258	1901_13_437
666_12_1	36_4_1186	1089_4_101	3_4_1	340_5_1751	240_4_1253	501_4_1	171_4_238	1901_13_449
666_12_1	36_4_1190	1089_4_107	3_4_1	340_5_1746	240_4_1227	501_4_1	171_4_273	1901_13_436
666_12_1	36_4_1155	1089_4_99	3_4_1	340_5_1718	240_4_1258	501_4_1	171_4_284	1901_13_469
666_12_1	36_4_1150	1089_4_109	3_4_1	340_5_1761	240_4_1250	501_4_1	171_4_253	1901_13_444
666_12_1	36_4_1070	1089_4_124	3_4_1	340_5_1834	240_4_1225	501_4_1	171_4_282	1901_13_430
666_12_1	36_4_1065	1089_4_120	3_4_1	340_5_1818	240_4_1234	501_4_1	171_4_305	1901_13_421
666_12_1	36_4_1046	1089_4_127	3_4_1	340_5_1796	240_4_1299	501_4_1	171_4_291	1901_13_409
666_12_1	36_4_1059	1089_4_127	3_4_1	340_5_1814	240_4_1289	501_4_1	171_4_287	1901_13_412
666_12_1	36_4_1071	1089_4_118	3_4_1	340_5_1816	240_4_1286	501_4_1	171_4_279	1901_13_412
666_12_1	36_4_1061	1089_4_119	3_4_1	340_5_1810	240_4_1308	501_4_1	171_4_255	1901_13_430
666_12_1	36_4_1088	1089_4_105	3_4_1	340_5_1817	240_4_1288	501_4_1	171_4_263	1901_13_414
666_12_1	36_4_1081	1089_4_106	3_4_1	340_5_1856	240_4_1275	501_4_1	171_4_237	1901_13_421
666_12_1	36_4_1094	1089_4_90	3_4_1	340_5_1845	240_4_1316	501_4_1	171_4_234	1901_13_405
666_12_1	36_4_1118	1089_4_89	3_4_1	340_5_1859	240_4_1283	501_4_1	171_4_235	1901_13_396
666_12_1	36_4_1169	1089_4_77	3_4_1	340_5_1865	240_4_1238	501_4_1	171_4_219	1901_13_411
666_12_1	36_4_1184	1089_4_59	3_4_1	340_5_1833	240_4_1266	501_4_1	171_4_205	1901_13_430
666_12_1	36_4_1190	1089_4_53	3_4_1	340_5_1801	240_4_1276	501_4_1	171_4_202	1901_13_461
666_12_1	36_4_1124	1089_4_53	3_4_1	340_5_1836	240_4_1309	501_4_1	171_4_197	1901_13_466
666_12_1	36_4_1148	1089_4_50	3_4_1	340_5_1845	240_4_1276	501_4_1	171_4_193	1901_13_468
666_12_1	36_4_1166	1089_4_61	3_4_1	340_5_1799	240_4_1264	501_4_1	171_4_214	1901_13_480
666_12_1	36_4_1197	1089_4_55	3_4_1	340_5_1837	240_4_1240	501_4_1	171_4_204	1901_13_448
666_12_1	36_4_1160	1089_4_54	3_4_1	340_5_1838	240_4_1291	501_4_1	171_4_214	1901_13_426
666_12_1	36_4_1191	1089_4_51	3_4_1	340_5_1791	240_4_1316	501_4_1	171_4_202	1901_13_430
666_12_1	36_4_1211	1089_4_43	3_4_1	340_5_1776	240_4_1318	501_4_1	171_4_192	1901_13_453
666_12_1	36_4_1203	1089_4_39	3_4_1	340_5_1778	240_4_1330	501_4_1	171_4_207	1901_13_426
666_12_1	36_4_1219	1089_4_26	3_4_1	340_5_1813	240_4_1308	501_4_1	171_4_206	1901_13_406
666_12_1	36_4_1212	1089_4_33	3_4_1	340_5_1831	240_4_1312	501_4_1	171_4_175	1901_13_414
666_12_1	36_4_1225	1089_4_23	3_4_1	340_5_1836	240_4_1310	501_4_1	171_4_177	1901_13_419
666_12_1	36_4_1284	1089_4_22	3_4_1	340_5_1803	240_4_1284	501_4_1	171_4_188	1901_13_409
666_12_1	36_4_1263	1089_4_28	3_4_1	340_5_1796	240_4_1292	501_4_1	171_4_194	1901_13_411
666_12_1	36_4_1242	1089_4_25	3_4_1	340_5_1830	240_4_1285	501_4_1	171_4_196	1901_13_402
666_12_1	36_4_1265	1089_4_23	3_4_1	340_5_1800	240_4_1284	501_4_1	171_4_195	1901_13_422
666_12_1	36_4_1204	1089_4_20	3_4_1	340_5_1809	240_4_1329	501_4_1	171_4_199	1901_13_434
666_12_1	36_4_1179	1089_4_22	3_4_1	340_5_1814	240_4_1321	501_4_1	171_4_198	1901_13_463
666_12_1	36_4_1186	1089_4_19	3_4_1	340_5_1825	240_4_1325	501_4_1	171_4_187	1901_13_441
666_12_1	36_4_1147	1089_4_23	3_4_1	340_5_1799	240_4_1387	501_4_1	171_4_191	1901_13_429
666_12_1	36_4_1099	1089_4_26	3_4_1	340_5_1844	240_4_1384	501_4_1	171_4_189	1901_13_432
666_12_1	36_4_1154	1089_4_29	3_4_1	340_5_1814	240_4_1359	501_4_1	171_4_183	1901_13_443
666_12_1	36_4_1134	1089_4_31	3_4_1	340_5_1772	240_4_1432	501_4_1	171_4_162	1901_13_446
666_12_1	36_4_1141	1089_4_29	3_4_1	340_5_1751	240_4_1443	501_4_1	171_4_167	1901_13_448
666_12_1	36_4_1158	1089_4_27	3_4_1	340_5_1735	240_4_1441	501_4_1	171_4_173	1901_13_443
666_12_1	36_4_1146	1089_4_29	3_4_1	340_5_1717	240_4_1454	501_4_1	171_4_157	1901_13_473
666_12_1	36_4_1092	1089_4_42	3_4_1	340_5_1782	240_4_1450	501_4_1	171_4_173	1901_13_444
666_12_1	36_4_1039	1089_4_48	3_4_1	340_5_1810	240_4_1500	501_4_1	171_4_159	1901_13_425
666_12_1	36_4_1062	1089_4_54	3_4_1	340_5_1789	240_4_1497	501_4_1	171_4_156	1901_13_420
666_12_1	36_4_1051	1089_4_53	3_4_1	340_5_1788	240_4_1474	501_4_1	171_4_184	1901_13_433
666_12_1	36_4_1047	1089_4_54	3_4_1	340_5_1754	240_4_1487	501_4_1	171_4_187	1901_13_448
666_12_1	36_4_1057	1089_4_46	3_4_1	340_5_1742	240_4_1480	501_4_1	171_4_175	1901_13_467
666_12_1	36_4_1072	1089_4_50	3_4_1	340_5_1749	240_4_1475	501_4_1	171_4_177	1901_13_452
666_12_1	36_4_1032	1089_4_60	3_4_1	340_5_1773	240_4_1463	501_4_1	171_4_179	1901_13_469
666_12_1	36_4_1073	1089_4_57	3_4_1	340_5_1764	240_4_1470	501_4_1	171_4_157	1901_13_460
666_12_1	36_4_1086	1089_4_50	3_4_1	340_5_1809	240_4_1444	501_4_1	171_4_161	1901_13_443
666_12_1	36_4_1045	1089_4_50	3_4_1	340_5_1838	240_4_1454	501_4_1	171_4_163	1901_13_437
666_12_1	36_4_1057	1089_4_48	3_4_1	340_5_1809	240_4_1485	501_4_1	171_4_170	1901_13_420
666_12_1	36_4_1074	1089_4_52	3_4_1	340_5_1826	240_4_1440	501_4_1	171_4_180	1901_13_418
666_12_1	36_4_991	1089_4_52	3_4_1	340_5_1839	240_4_1499	501_4_1	171_4_182	1901_13_415
666_12_1	36_4_1015	1089_4_46	3_4_1	340_5_1806	240_4_1533	501_4_1	171_4_170	1901_13_414
666_12_1	36_4_1044	1089_4_50	3_4_1	340_5_1810	240_4_1509	501_4_1	171_4_169	1901_13_408
666_12_1	36_4_1064	1089_4_47	3_4_1	340_5_1789	240_4_1522	501_4_1	171_4_177	1901_13_399
666_12_1	36_4_1063	1089_4_52	3_4_1	340_5_1817	240_4_1464	501_4_1	171_4_168	1901_13_434
666_12_1	36_4_1063	1089_4_54	3_4_1	340_5_1843	240_4_1471	501_4_1	171_4_174	1901_13_391
666_12_1	36_4_1061	1089_4_51	3_4_1	340_5_1827	240_4_1480	501_4_1	171_4_180	1901_13_400
666_12_1	36_4_1079	1089_4_49	3_4_1	340_5_1798	240_4_1507	501_4_1	171_4_166	1901_13_402
666_12_1	36_4_1060	1089_4_41	3_4_1	340_5_1823	240_4_1492	501_4_1	171_4_179	1901_13_405
666_12_1	36_4_1043	1089_4_32	3_4_1	340_5_1851	240_4_1467	501_4_1	171_4_180	1901_13_425
666_12_1	36_4_1054	1089_4_24	3_4_1	340_5_1858	240_4_1478	501_4_1	171_4_158	1901_13_414
666_12_1	36_4_1004	1089_4_23	3_4_1	340_5_1890	240_4_1481	501_4_1	171_4_176	1901_13_420
666_12_1	36_4_1020	1089_4_28	3_4_1	340_5_1863	240_4_1471	501_4_1	171_4_190	1901_13_406
666_12_1	36_4_1018	1089_4_30	3_4_1	340_5_1849	240_4_1494	501_4_1	171_4_164	1901_13_433
666_12_1	36_4_1061	1089_4_26	3_4_1	340_5_1853	240_4_1437	501_4_1	171_4_169	1901_13_441
666_12_1	36_4_1091	1089_4_21	3_4_1	340_5_1840	240_4_1413	501_4_1	171_4_184	1901_13_429
666_12_1	36_4_1082	1089_4_23	3_4_1	340_5_1824	240_4_1439	501_4_1	171_4_182	1901_13_438
666_12_1	36_4_1043	1089_4_27	3_4_1	340_5_1815	240_4_1457	501_4_1	171_4_189	1901_13_461
666_12_1	36_4_1038	1089_4_37	3_4_1	340_5_1809	240_4_1458	501_4_1	171_4_182	1901_13_458
666_12_1	36_4_1013	1089_4_24	3_4_1	340_5_1822	240_4_1526	501_4_1	171_4_172	1901_13_425
666_12_1	36_4_1032	1089_4_26	3_4_1	340_5_1825	240_4_1476	501_4_1	171_4_183	1901_13_439
666_12_1	36_4_1045	1089_4_23	3_4_1	340_5_1804	240_4_1484	501_4_1	171_4_175	1901_13_443
666_12_1	36_4_1081	1089_4_20	3_4_1	340_5_1795	240_4_1449	501_4_1	171_4_179	1901_13_440
666_12_1	36_4_1109	1089_4_21	3_4_1	340_5_1757	240_4_1480	501_4_1	171_4_158	1901_13_440
666_12_1	36_4_1037	1089_4_29	3_4_1	340_5_1819	240_4_1508	501_4_1	171_4_153	1901_13_441
666_12_1	36_4_1010	1089_4_31	3_4_1	340_5_1814	240_4_1510	501_4_1	171_4_161	1901_13_459
666_12_1	36_4_1019	1089_4_29	3_4_1	340_5_1813	240_4_1514	501_4_1	171_4_169	1901_13_429
666_12_1	36_4_1000	1089_4_37	3_4_1	340_5_1839	240_4_1503	501_4_1	171_4_153	1901_13_441
666_12_1	36_4_1007	1089_4_32	3_4_1	340_5_1832	240_4_1524	501_4_1	171_4_152	1901_13_428
666_12_1	36_4_1002	1089_4_29	3_4_1	340_5_1849	240_4_1518	501_4_1	171_4_137	1901_13_429
666_12_1	36_4_979	1089_4_30	3_4_1	340_5_1863	240_4_1512	501_4_1	171_4_144	1901_13_449
666_12_1	36_4_956	1089_4_32	3_4_1	340_5_1889	240_4_1520	501_4_1	171_4_148	1901_13_444
666_12_1	36_4_966	1089_4_21	3_4_1	340_5_1927	240_4_1482	501_4_1	171_4_140	1901_13_453
666_12_1	36_4_947	1089_4_19	3_4_1	340_5_1934	240_4_1517	501_4_1	171_4_142	1901_13_427
666_12_1	36_4_951	1089_4_22	3_4_1	340_5_1955	240_4_1473	501_4_1	171_4_132	1901_13_451
666_12_1	36_4_972	1089_4_16	3_4_1	340_5_1936	240_4_1487	501_4_1	171_4_116	1901_13_448
666_12_1	36_4_950	1089_4_13	3_4_1	340_5_1936	240_4_1538	501_4_1	171_4_113	1901_13_431
666_12_1	36_4_997	1089_4_11	3_4_1	340_5_1971	240_4_1462	501_4_1	171_4_96	1901_13_437
666_12_1	36_4_994	1089_4_7	3_4_1	340_5_1946	240_4_1514	501_4_1	171_4_86	1901_13_424
666_12_1	36_4_968	1089_4_8	3_4_1	340_5_1937	240_4_1570	501_4_1	171_4_84	1901_13_411
666_12_1	36_4_972	1089_4_12	3_4_1	340_5_1975	240_4_1502	501_4_1	171_4_101	1901_13_418
666_12_1	36_4_1015	1089_4_9	3_4_1	340_5_1960	240_4_1487	501_4_1	171_4_96	1901_13_414
666_12_1	36_4_985	1089_4_9	3_4_1	340_5_1996	240_4_1504	501_4_1	171_4_94	1901_13_401
666_12_1	36_4_975	1089_4_10	3_4_1	340_5_2012	240_4_1481	501_4_1	171_4_97	1901_13_404
666_12_1	36_4_972	1089_4_9	3_4_1	340_5_1992	240_4_1507	501_4_1	171_4_97	1901_13_395
666_12_1	36_4_964	1089_4_8	3_4_1	340_5_2018	240_4_1476	501_4_1	171_4_107	1901_13_405
666_12_1	36_4_967	1089_4_7	3_4_1	340_5_1999	240_4_1500	501_4_1	171_4_107	1901_13_410
666_12_1	36_4_1022	1089_4_8	3_4_1	340_5_1967	240_4_1513	501_4_1	171_4_84	1901_13_403
666_12_1	36_4_973	1089_4_7	3_4_1	340_5_1972	240_4_1539	501_4_1	171_4_96	1901_13_406
666_12_1	36_4_982	1089_4_6	3_4_1	340_5_1960	240_4_1507	501_4_1	171_4_100	1901_13_439
666_12_1	36_4_993	1089_4_6	3_4_1	340_5_1894	240_4_1549	501_4_1	171_4_88	1901_13_453
666_12_1	36_4_1012	1089_4_7	3_4_1	340_5_1937	240_4_1519	501_4_1	171_4_80	1901_13_430
666_12_1	36_4_1017	1089_4_6	3_4_1	340_5_1923	240_4_1554	501_4_1	171_4_80	1901_13_395
666_12_1	36_4_993	1089_4_4	3_4_1	340_5_1917	240_4_1574	501_4_1	171_4_76	1901_13_414
666_12_1	36_4_950	1089_4_6	3_4_1	340_5_1976	240_4_1579	501_4_1	171_4_70	1901_13_406
666_12_1	36_4_922	1089_4_3	3_4_1	340_5_2016	240_4_1585	501_4_1	171_4_69	1901_13_398
666_12_1	36_4_933	1089_4_5	3_4_1	340_5_2029	240_4_1570	501_4_1	171_4_72	1901_13_388
666_12_1	36_4_911	1089_4_5	3_4_1	340_5_2027	240_4_1577	501_4_1	171_4_76	1901_13_409
666_12_1	36_4_970	1089_4_3	3_4_1	340_5_1975	240_4_1578	501_4_1	171_4_79	1901_13_402
666_12_1	36_4_965	1089_4_7	3_4_1	340_5_1976	240_4_1570	501_4_1	171_4_85	1901_13_398
666_12_1	36_4_952	1089_4_5	3_4_1	340_5_1993	240_4_1568	501_4_1	171_4_92	1901_13_389
666_12_1	36_4_927	1089_4_5	3_4_1	340_5_2034	240_4_1543	501_4_1	171_4_91	1901_13_401
666_12_1	36_4_951	1089_4_8	3_4_1	340_5_2041	240_4_1551	501_4_1	171_4_83	1901_13_369
666_12_1	36_4_946	1089_4_4	3_4_1	340_5_2048	240_4_1557	501_4_1	171_4_70	1901_13_377
666_12_1	36_4_988	1089_4_4	3_4_1	340_5_2051	240_4_1511	501_4_1	171_4_67	1901_13_370
666_12_1	36_4_1026	1089_4_5	3_4_1	340_5_1969	240_4_1527	501_4_1	171_4_69	1901_13_384
666_12_1	36_4_1059	1089_4_2	3_4_1	340_5_2003	240_4_1468	501_4_1	171_4_69	1901_13_391
666_12_1	36_4_1082	340_5_2022	240_4_1448	171_4_66	1901_13_379
666_12_1	36_4_1136	340_5_1999	240_4_1430	171_4_70	1901_13_362
666_12_1	36_4_1150	340_5_1954	240_4_1453	171_4_66	1901_13_373
666_12_1	36_4_1090	340_5_1994	240_4_1466	171_4_83	1901_13_374
666_12_1	36_4_1059	340_5_2020	240_4_1464	171_4_69	1901_13_394
666_12_1	36_4_1058	340_5_1986	240_4_1475	171_4_64	1901_13_417
666_12_1	36_4_1048	340_5_2008	240_4_1484	171_4_63	1901_13_395
666_12_1	36_4_1024	340_5_2060	240_4_1456	171_4_56	1901_13_390
666_12_1	36_4_1032	340_5_2000	240_4_1493	171_4_60	1901_13_403
666_12_1	36_4_1095	340_5_1996	240_4_1453	171_4_55	1901_13_405
666_12_1	36_4_1111	340_5_1997	240_4_1446	171_4_57	1901_13_398
666_12_1	36_4_1116	340_5_1962	240_4_1459	171_4_67	1901_13_397
666_12_1	36_4_1118	340_5_1966	240_4_1461	171_4_59	1901_13_397
666_12_1	36_4_1099	340_5_1986	240_4_1470	171_4_55	1901_13_381
666_12_1	36_4_1092	340_5_2033	240_4_1447	171_4_62	1901_13_368
666_12_1	36_4_1086	340_5_2044	240_4_1433	171_4_47	1901_13_395
666_12_1	36_4_1093	340_5_2037	240_4_1432	171_4_38	1901_13_401
666_12_1	36_4_1101	340_5_1964	240_4_1511	171_4_35	1901_13_390
666_12_1	36_4_1120	340_5_1961	240_4_1503	171_4_32	1901_13_389
666_12_1	36_4_1119	340_5_1985	240_4_1478	171_4_38	1901_13_388
666_12_1	36_4_1086	340_5_1971	240_4_1514	171_4_43	1901_13_401
666_12_1	36_4_1090	340_5_1997	240_4_1495	171_4_48	1901_13_382
666_12_1	36_4_1092	340_5_2007	240_4_1458	171_4_51	1901_13_406
666_12_1	36_4_1065	340_5_2010	240_4_1509	171_4_42	1901_13_383
666_12_1	36_4_1040	340_5_2039	240_4_1526	171_4_37	1901_13_361
666_12_1	36_4_1064	340_5_2059	240_4_1464	171_4_29	1901_13_378
666_12_1	36_4_1054	340_5_2080	240_4_1441	171_4_38	1901_13_390
666_12_1	36_4_1092	340_5_2064	240_4_1423	171_4_43	1901_13_388
666_12_1	36_4_1079	340_5_2097	240_4_1384	171_4_36	1901_13_397
666_12_1	36_4_1060	340_5_2097	240_4_1366	171_4_39	1901_13_423
666_12_1	36_4_1059	340_5_2111	240_4_1351	171_4_47	1901_13_426
666_12_1	36_4_1056	340_5_2172	240_4_1318	171_4_35	1901_13_411
666_12_1	36_4_1094	340_5_2171	240_4_1296	171_4_34	1901_13_401
666_12_1	36_4_1135	340_5_2114	240_4_1294	171_4_29	1901_13_435
666_12_1	36_4_1098	340_5_2178	240_4_1261	171_4_30	1901_13_433
666_12_1	36_4_1125	340_5_2150	240_4_1251	171_4_32	1901_13_437
666_12_1	36_4_1177	340_5_2123	240_4_1223	171_4_41	1901_13_429
666_12_1	36_4_1241	340_5_2108	240_4_1174	171_4_50	1901_13_432
666_12_1	36_4_1283	340_5_2093	240_4_1169	171_4_54	1901_13_408
666_12_1	36_4_1246	340_5_2121	240_4_1177	171_4_51	1901_13_403
666_12_1	36_4_1235	340_5_2125	240_4_1135	171_4_59	1901_13_451
666_12_1	36_4_1177	340_5_2135	240_4_1159	171_4_67	1901_13_458
666_12_1	36_4_1177	340_5_2089	240_4_1198	171_4_79	1901_13_451
666_12_1	36_4_1175	340_5_2087	240_4_1158	171_4_100	1901_13_472
666_12_1	36_4_1183	340_5_2100	240_4_1142	171_4_104	1901_13_476
666_12_1	36_4_1181	340_5_2107	240_4_1185	171_4_101	1901_13_430
666_12_1	36_4_1216	340_5_2082	240_4_1166	171_4_119	1901_13_412
666_12_1	36_4_1188	340_5_2110	240_4_1121	171_4_137	1901_13_433
666_12_1	36_4_1187	340_5_2096	240_4_1157	171_4_142	1901_13_421
666_12_1	36_4_1165	340_5_2121	240_4_1147	171_4_172	1901_13_393
666_12_1	36_4_1116	340_5_2147	240_4_1168	171_4_187	1901_13_387
666_12_1	36_4_1185	340_5_2124	240_4_1147	171_4_179	1901_13_370
666_12_1	36_4_1180	340_5_2123	240_4_1134	171_4_185	1901_13_387
666_12_1	36_4_1166	340_5_2142	240_4_1127	171_4_202	1901_13_363
666_12_1	36_4_1152	340_5_2138	240_4_1154	171_4_194	1901_13_368
666_12_1	36_4_1174	340_5_2097	240_4_1158	171_4_200	1901_13_369
666_12_1	36_4_1117	340_5_2165	240_4_1152	171_4_214	1901_13_351
666_12_1	36_4_1132	340_5_2126	240_4_1148	171_4_214	1901_13_375
666_12_1	36_4_1109	340_5_2129	240_4_1175	171_4_197	1901_13_387
666_12_1	36_4_1112	340_5_2110	240_4_1173	171_4_199	1901_13_398
666_12_1	36_4_1106	340_5_2085	240_4_1197	171_4_201	1901_13_409
666_12_1	36_4_1137	340_5_2071	240_4_1182	171_4_206	1901_13_403
666_12_1	36_4_1213	340_5_1992	240_4_1161	171_4_220	1901_13_409
666_12_1	36_4_1218	340_5_2002	240_4_1135	171_4_218	1901_13_421
666_12_1	36_4_1221	340_5_2002	240_4_1149	171_4_197	1901_13_421
666_12_1	36_4_1264	340_5_1965	240_4_1167	171_4_190	1901_13_413
666_12_1	36_4_1243	340_5_1972	240_4_1164	171_4_186	1901_13_425
666_12_1	36_4_1231	340_5_2001	240_4_1175	171_4_185	1901_13_400
666_12_1	36_4_1223	340_5_2000	240_4_1169	171_4_173	1901_13_421
666_12_1	36_4_1201	340_5_2032	240_4_1155	171_4_166	1901_13_440
666_12_1	36_4_1185	340_5_2014	240_4_1170	171_4_175	1901_13_444
666_12_1	36_4_1214	340_5_1996	240_4_1193	171_4_175	1901_13_411
666_12_1	36_4_1186	340_5_1994	240_4_1235	171_4_150	1901_13_415
666_12_1	36_4_1167	340_5_1956	240_4_1285	171_4_160	1901_13_397
666_12_1	36_4_1201	340_5_1971	240_4_1246	171_4_141	1901_13_410
666_12_1	36_4_1203	340_5_1924	240_4_1242	171_4_159	1901_13_442
666_12_1	36_4_1198	340_5_1929	240_4_1237	171_4_159	1901_13_448
666_12_1	36_4_1142	340_5_1968	240_4_1214	171_4_185	1901_13_472
666_12_1	36_4_1146	340_5_1952	240_4_1228	171_4_188	1901_13_466
666_12_1	36_4_1113	340_5_1956	240_4_1259	171_4_204	1901_13_443
666_12_1	36_4_1106	340_5_1953	240_4_1273	171_4_203	1901_13_429
666_12_1	36_4_1140	340_5_1935	240_4_1253	171_4_204	1901_13_443
666_12_1	36_4_1151	340_5_1961	240_4_1279	171_4_189	1901_13_404
666_12_1	36_4_1197	340_5_1945	240_4_1247	171_4_189	1901_13_408
666_12_1	36_4_1209	340_5_1908	240_4_1252	171_4_180	1901_13_440
666_12_1	36_4_1247	340_5_1876	240_4_1256	171_4_178	1901_13_435
666_12_1	36_4_1267	340_5_1894	240_4_1223	171_4_182	1901_13_424
666_12_1	36_4_1274	340_5_1868	240_4_1273	171_4_165	1901_13_409
666_12_1	36_4_1239	340_5_1885	240_4_1289	171_4_158	1901_13_416
666_12_1	36_4_1179	340_5_1919	240_4_1281	171_4_170	1901_13_435
666_12_1	36_4_1190	340_5_1921	240_4_1285	171_4_165	1901_13_423
666_12_1	36_4_1152	340_5_1960	240_4_1291	171_4_171	1901_13_408
666_12_1	36_4_1083	340_5_2036	240_4_1276	171_4_162	1901_13_419
666_12_1	36_4_1097	340_5_2022	240_4_1282	171_4_171	1901_13_415
666_12_1	36_4_1073	340_5_2052	240_4_1279	171_4_171	1901_13_403
666_12_1	36_4_1073	340_5_2024	240_4_1298	171_4_158	1901_13_427
666_12_1	36_4_1067	340_5_2007	240_4_1339	171_4_151	1901_13_427
666_12_1	36_4_1055	340_5_2031	240_4_1344	171_4_128	1901_13_422
666_12_1	36_4_1057	340_5_2049	240_4_1340	171_4_120	1901_13_428
666_12_1	36_4_1029	340_5_2043	240_4_1390	171_4_104	1901_13_429
666_12_1	36_4_990	340_5_2051	240_4_1408	171_4_99	1901_13_437
666_12_1	36_4_1003	340_5_2075	240_4_1361	171_4_98	1901_13_434
666_12_1	36_4_952	340_5_2112	240_4_1379	171_4_105	1901_13_436
666_12_1	36_4_918	340_5_2116	240_4_1375	171_4_114	1901_13_456
666_12_1	36_4_934	340_5_2127	240_4_1344	171_4_108	1901_13_467
666_12_1	36_4_933	340_5_2156	240_4_1303	171_4_110	1901_13_478
666_12_1	36_4_928	340_5_2141	240_4_1291	171_4_135	1901_13_480
666_12_1	36_4_927	340_5_2144	240_4_1355	171_4_123	1901_13_426
666_12_1	36_4_949	340_5_2133	240_4_1363	171_4_124	1901_13_403
666_12_1	36_4_957	340_5_2152	240_4_1350	171_4_122	1901_13_400
666_12_1	36_4_934	340_5_2156	240_4_1353	171_4_123	1901_13_428
666_12_1	36_4_893	340_5_2140	240_4_1356	171_4_129	1901_13_462
666_12_1	36_4_898	340_5_2146	240_4_1366	171_4_98	1901_13_467
666_12_1	36_4_819	340_5_2240	240_4_1394	171_4_90	1901_13_424
666_12_1	36_4_843	340_5_2215	240_4_1357	171_4_101	1901_13_455
666_12_1	36_4_833	340_5_2234	240_4_1370	171_4_80	1901_13_469
666_12_1	36_4_784	340_5_2282	240_4_1351	171_4_68	1901_13_497
666_12_1	36_4_812	340_5_2251	240_4_1342	171_4_83	1901_13_494
666_12_1	36_4_843	340_5_2264	240_4_1304	171_4_85	1901_13_475
666_12_1	36_4_855	340_5_2262	240_4_1295	171_4_88	1901_13_452
666_12_1	36_4_864	340_5_2257	240_4_1296	171_4_94	1901_13_449
666_12_1	36_4_838	340_5_2232	240_4_1343	171_4_93	1901_13_449
666_12_1	36_4_842	340_5_2233	240_4_1373	171_4_92	1901_13_436
666_12_1	36_4_848	340_5_2235	240_4_1339	171_4_102	1901_13_444
666_12_1	36_4_841	340_5_2202	240_4_1395	171_4_94	1901_13_445
666_12_1	36_4_810	340_5_2246	240_4_1425	171_4_98	1901_13_406
666_12_1	36_4_822	340_5_2299	240_4_1347	171_4_96	1901_13_418
666_12_1	36_4_810	340_5_2281	240_4_1340	171_4_88	1901_13_465
666_12_1	36_4_773	340_5_2298	240_4_1371	171_4_100	1901_13_435
666_12_1	36_4_846	340_5_2286	240_4_1339	171_4_93	1901_13_424
666_12_1	36_4_830	340_5_2299	240_4_1359	171_4_98	1901_13_381
666_12_1	36_4_841	340_5_2251	240_4_1401	171_4_96	1901_13_390
666_12_1	36_4_840	340_5_2228	240_4_1423	171_4_98	1901_13_404
666_12_1	36_4_812	340_5_2269	240_4_1417	171_4_98	1901_13_396
666_12_1	36_4_787	340_5_2272	240_4_1390	171_4_112	1901_13_436
666_12_1	36_4_774	340_5_2289	240_4_1416	171_4_111	1901_13_405
666_12_1	36_4_769	340_5_2297	240_4_1426	171_4_113	1901_13_394
666_12_1	36_4_757	340_5_2306	240_4_1402	171_4_126	1901_13_413
666_12_1	36_4_704	340_5_2325	240_4_1408	171_4_123	1901_13_431
666_12_1	36_4_708	340_5_2320	240_4_1418	171_4_116	1901_13_433
666_12_1	36_4_676	340_5_2314	240_4_1449	171_4_123	1901_13_434
666_12_1	36_4_644	340_5_2308	240_4_1509	171_4_111	1901_13_422
666_12_1	36_4_612	340_5_2348	240_4_1460	171_4_121	1901_13_454
666_12_1	36_4_641	340_5_2370	240_4_1428	171_4_120	1901_13_430
666_12_1	36_4_664	340_5_2316	240_4_1481	171_4_97	1901_13_421
666_12_1	36_4_665	340_5_2314	240_4_1515	171_4_108	1901_13_390
666_12_1	36_4_650	340_5_2302	240_4_1519	171_4_108	1901_13_399
666_12_1	36_4_674	340_5_2302	240_4_1538	171_4_81	1901_13_377
666_12_1	36_4_676	340_5_2265	240_4_1565	171_4_91	1901_13_383
666_12_1	36_4_636	340_5_2310	240_4_1551	171_4_104	1901_13_400
666_12_1	36_4_654	340_5_2283	240_4_1567	171_4_88	1901_13_405
666_12_1	36_4_669	340_5_2260	240_4_1581	171_4_85	1901_13_407
666_12_1	36_4_650	340_5_2280	240_4_1581	171_4_95	1901_13_388
666_12_1	36_4_647	340_5_2310	240_4_1557	171_4_79	1901_13_402
666_12_1	36_4_684	340_5_2310	240_4_1512	171_4_97	1901_13_402
666_12_1	36_4_652	340_5_2357	240_4_1460	171_4_110	1901_13_417
666_12_1	36_4_661	340_5_2325	240_4_1463	171_4_128	1901_13_425
666_12_1	36_4_668	340_5_2362	240_4_1455	171_4_132	1901_13_392
666_12_1	36_4_670	340_5_2381	240_4_1399	171_4_160	1901_13_390
666_12_1	36_4_683	340_5_2320	240_4_1449	171_4_148	1901_13_415
666_12_1	36_4_657	340_5_2366	240_4_1449	171_4_143	1901_13_397
666_12_1	36_4_663	340_5_2369	240_4_1414	171_4_159	1901_13_401
666_12_1	36_4_695	340_5_2372	240_4_1412	171_4_151	1901_13_378
666_12_1	36_4_679	340_5_2374	240_4_1435	171_4_144	1901_13_372
666_12_1	36_4_674	340_5_2374	240_4_1418	171_4_151	1901_13_391
666_12_1	36_4_679	340_5_2354	240_4_1440	171_4_137	1901_13_387
666_12_1	36_4_687	340_5_2383	240_4_1419	171_4_139	1901_13_385
666_12_1	36_4_689	340_5_2363	240_4_1408	171_4_154	1901_13_395
666_12_1	36_4_697	340_5_2357	240_4_1407	171_4_130	1901_13_416
666_12_1	36_4_766	340_5_2331	240_4_1388	171_4_134	1901_13_393
666_12_1	36_4_759	340_5_2393	240_4_1343	171_4_121	1901_13_400
666_12_1	36_4_727	340_5_2390	240_4_1325	171_4_135	1901_13_438
666_12_1	36_4_747	340_5_2365	240_4_1306	171_4_143	1901_13_448
666_12_1	36_4_786	340_5_2345	240_4_1290	171_4_149	1901_13_423
666_12_1	36_4_804	340_5_2360	240_4_1269	171_4_126	1901_13_437
666_12_1	36_4_849	340_5_2327	240_4_1221	171_4_146	1901_13_446
666_12_1	36_4_824	340_5_2313	240_4_1250	171_4_150	1901_13_462
666_12_1	36_4_826	340_5_2392	240_4_1193	171_4_152	1901_13_431
666_12_1	36_4_843	340_5_2360	240_4_1216	171_4_157	1901_13_419
666_12_1	36_4_845	340_5_2389	240_4_1228	171_4_140	1901_13_391
666_12_1	36_4_860	340_5_2420	240_4_1206	171_4_134	1901_13_386
666_12_1	36_4_860	340_5_2413	240_4_1214	171_4_134	1901_13_375
666_12_1	36_4_795	340_5_2439	240_4_1262	171_4_125	1901_13_372
666_12_1	36_4_801	340_5_2449	240_4_1226	171_4_133	1901_13_382
666_12_1	36_4_824	340_5_2392	240_4_1258	171_4_140	1901_13_389
666_12_1	36_4_837	340_5_2381	240_4_1261	171_4_117	1901_13_404
666_12_1	36_4_827	340_5_2396	240_4_1264	171_4_111	1901_13_408
666_12_1	36_4_818	340_5_2354	240_4_1322	171_4_117	1901_13_400
666_12_1	36_4_770	340_5_2339	240_4_1365	171_4_105	1901_13_428
666_12_1	36_4_770	340_5_2361	240_4_1340	171_4_94	1901_13_431
666_12_1	36_4_810	340_5_2397	240_4_1290	171_4_87	1901_13_422
666_12_1	36_4_784	340_5_2417	240_4_1314	171_4_79	1901_13_405
666_12_1	36_4_753	340_5_2400	240_4_1351	171_4_88	1901_13_407
666_12_1	36_4_769	340_5_2399	240_4_1340	171_4_88	1901_13_404
666_12_1	36_4_735	340_5_2412	240_4_1336	171_4_99	1901_13_410
666_12_1	36_4_718	340_5_2411	240_4_1362	171_4_95	1901_13_416
666_12_1	36_4_663	340_5_2455	240_4_1347	171_4_100	1901_13_432
666_12_1	36_4_709	340_5_2453	240_4_1341	171_4_86	1901_13_412
666_12_1	36_4_733	340_5_2398	240_4_1377	171_4_88	1901_13_407
666_12_1	36_4_724	340_5_2419	240_4_1379	171_4_88	1901_13_388
666_12_1	36_4_774	340_5_2372	240_4_1380	171_4_87	1901_13_382
666_12_1	36_4_759	340_5_2298	240_4_1420	171_4_94	1901_13_415
666_12_1	36_4_752	340_5_2294	240_4_1434	171_4_99	1901_13_415
666_12_1	36_4_769	340_5_2324	240_4_1414	171_4_96	1901_13_396
666_12_1	36_4_770	340_5_2316	240_4_1392	171_4_119	1901_13_406
666_12_1	36_4_799	340_5_2329	240_4_1405	171_4_99	1901_13_366
666_12_1	36_4_778	340_5_2346	240_4_1410	171_4_100	1901_13_377
666_12_1	36_4_771	340_5_2394	240_4_1371	171_4_117	1901_13_361
666_12_1	36_4_745	340_5_2435	240_4_1370	171_4_114	1901_13_348
666_12_1	36_4_715	340_5_2501	240_4_1339	171_4_116	1901_13_345
666_12_1	36_4_731	340_5_2498	240_4_1301	171_4_114	1901_13_370
666_12_1	36_4_728	340_5_2486	240_4_1304	171_4_117	1901_13_382
666_12_1	36_4_742	340_5_2496	240_4_1255	171_4_121	1901_13_397
666_12_1	36_4_709	340_5_2560	240_4_1226	171_4_129	1901_13_394
666_12_1	36_4_712	340_5_2622	240_4_1190	171_4_111	1901_13_370
666_12_1	36_4_678	340_5_2626	240_4_1205	171_4_142	1901_13_355
666_12_1	36_4_676	340_5_2581	240_4_1222	171_4_158	1901_13_364
666_12_1	36_4_707	340_5_2563	240_4_1230	171_4_137	1901_13_368
666_12_1	36_4_698	340_5_2513	240_4_1250	171_4_150	1901_13_389
666_12_1	36_4_694	340_5_2518	240_4_1257	171_4_156	1901_13_380
666_12_1	36_4_706	340_5_2478	240_4_1261	171_4_161	1901_13_402
666_12_1	36_4_716	340_5_2506	240_4_1265	171_4_166	1901_13_359
666_12_1	36_4_732	340_5_2514	240_4_1240	171_4_154	1901_13_367
666_12_1	36_4_745	340_5_2504	240_4_1204	171_4_149	1901_13_406
666_12_1	36_4_734	340_5_2534	240_4_1181	171_4_141	1901_13_410
666_12_1	36_4_751	340_5_2521	240_4_1178	171_4_150	1901_13_388
666_12_1	36_4_769	340_5_2511	240_4_1178	171_4_127	1901_13_409
666_12_1	36_4_765	340_5_2527	240_4_1180	171_4_118	1901_13_410
666_12_1	36_4_739	340_5_2512	240_4_1202	171_4_118	1901_13_419
666_12_1	36_4_739	340_5_2474	240_4_1254	171_4_116	1901_13_417
666_12_1	36_4_721	340_5_2458	240_4_1276	171_4_125	1901_13_417
666_12_1	36_4_733	340_5_2402	240_4_1298	171_4_138	1901_13_431
666_12_1	36_4_731	340_5_2408	240_4_1319	171_4_136	1901_13_401
666_12_1	36_4_728	340_5_2434	240_4_1301	171_4_139	1901_13_403
666_12_1	36_4_743	340_5_2387	240_4_1358	171_4_143	1901_13_369
666_12_1	36_4_765	340_5_2394	240_4_1323	171_4_137	1901_13_380
666_12_1	36_4_757	340_5_2382	240_4_1349	171_4_127	1901_13_391
666_12_1	36_4_755	340_5_2394	240_4_1364	171_4_123	1901_13_377
666_12_1	36_4_733	340_5_2404	240_4_1365	171_4_140	1901_13_369
666_12_1	36_4_733	340_5_2388	240_4_1377	171_4_137	1901_13_371
666_12_1	36_4_770	340_5_2353	240_4_1361	171_4_142	1901_13_373
666_12_1	36_4_819	340_5_2346	240_4_1323	171_4_132	1901_13_380
666_12_1	36_4_795	340_5_2370	240_4_1308	171_4_125	1901_13_400
666_12_1	36_4_745	340_5_2375	240_4_1360	171_4_119	1901_13_403
666_12_1	36_4_724	340_5_2414	240_4_1380	171_4_115	1901_13_371
666_12_1	36_4_724	340_5_2336	240_4_1405	171_4_119	1901_13_423
666_12_1	36_4_746	340_5_2308	240_4_1410	171_4_108	1901_13_433
666_12_1	36_4_743	340_5_2275	240_4_1430	171_4_109	1901_13_439
666_12_1	36_4_708	340_5_2285	240_4_1452	171_4_123	1901_13_429
666_12_1	36_4_685	340_5_2334	240_4_1402	171_4_136	1901_13_439
666_12_1	36_4_716	340_5_2305	240_4_1375	171_4_137	1901_13_453
666_12_1	36_4_741	340_5_2265	240_4_1421	171_4_128	1901_13_434
666_12_1	36_4_743	340_5_2290	240_4_1438	171_4_114	1901_13_405
666_12_1	36_4_759	340_5_2299	240_4_1414	171_4_121	1901_13_404
666_12_1	36_4_763	340_5_2353	240_4_1364	171_4_116	1901_13_410
666_12_1	36_4_763	340_5_2307	240_4_1396	171_4_116	1901_13_421
666_12_1	36_4_779	340_5_2305	240_4_1393	171_4_110	1901_13_409
666_12_1	36_4_756	340_5_2285	240_4_1433	171_4_108	1901_13_410
666_12_1	36_4_764	340_5_2297	240_4_1442	171_4_101	1901_13_394
666_12_1	36_4_762	340_5_2298	240_4_1438	171_4_103	1901_13_392
666_12_1	36_4_770	340_5_2271	240_4_1448	171_4_102	1901_13_389
666_12_1	36_4_752	340_5_2294	240_4_1437	171_4_97	1901_13_409
666_12_1	36_4_775	340_5_2311	240_4_1394	171_4_82	1901_13_428
666_12_1	36_4_777	340_5_2335	240_4_1392	171_4_64	1901_13_427
666_12_1	36_4_714	340_5_2335	240_4_1451	171_4_79	1901_13_413
666_12_1	36_4_723	340_5_2325	240_4_1463	171_4_83	1901_13_409
666_12_1	36_4_728	340_5_2331	240_4_1476	171_4_71	1901_13_386
666_12_1	36_4_720	340_5_2256	240_4_1521	171_4_80	1901_13_415
666_12_1	36_4_741	340_5_2204	240_4_1570	171_4_80	1901_13_392
666_12_1	36_4_689	340_5_2243	240_4_1596	171_4_59	1901_13_403
666_12_1	36_4_705	340_5_2159	240_4_1642	171_4_64	1901_13_415
666_12_1	36_4_708	340_5_2105	240_4_1689	171_4_64	1901_13_420
666_12_1	36_4_716	340_5_2090	240_4_1704	171_4_63	1901_13_415
666_12_1	36_4_754	340_5_2061	240_4_1704	171_4_62	1901_13_403
666_12_1	36_4_810	340_5_2023	240_4_1667	171_4_59	1901_13_428
666_12_1	36_4_826	340_5_2056	240_4_1637	171_4_56	1901_13_414
666_12_1	36_4_839	340_5_2067	240_4_1625	171_4_50	1901_13_407
666_12_1	36_4_835	340_5_2003	240_4_1702	171_4_60	1901_13_385
666_12_1	36_4_757	340_5_2020	240_4_1750	171_4_48	1901_13_415
666_12_1	36_4_788	340_5_1998	240_4_1729	171_4_47	1901_13_431
666_12_1	36_4_832	340_5_1971	240_4_1710	171_4_52	1901_13_427
666_12_1	36_4_834	340_5_1941	240_4_1735	171_4_50	1901_13_432
666_12_1	36_4_879	340_5_1934	240_4_1665	171_4_58	1901_13_450
666_12_1	36_4_873	340_5_1965	240_4_1649	171_4_48	1901_13_441
666_12_1	36_4_886	340_5_1978	240_4_1628	171_4_54	1901_13_431
666_12_1	36_4_887	340_5_1963	240_4_1634	171_4_51	1901_13_445
666_12_1	36_4_879	340_5_1919	240_4_1673	171_4_53	1901_13_466
666_12_1	36_4_861	340_5_1930	240_4_1694	171_4_57	1901_13_447
666_12_1	36_4_892	340_5_1861	240_4_1707	171_4_52	1901_13_468
666_12_1	36_4_930	340_5_1868	240_4_1667	171_4_43	1901_13_457
666_12_1	36_4_912	340_5_1890	240_4_1663	171_4_48	1901_13_449
666_12_1	36_4_912	340_5_1880	240_4_1633	171_4_53	1901_13_480
666_12_1	36_4_920	340_5_1920	240_4_1617	171_4_51	1901_13_473
666_12_1	36_4_931	340_5_1951	240_4_1593	171_4_53	1901_13_446
666_12_1	36_4_924	340_5_1965	240_4_1580	171_4_70	1901_13_437
666_12_1	36_4_915	340_5_1928	240_4_1628	171_4_71	1901_13_435
666_12_1	36_4_922	340_5_1944	240_4_1613	171_4_80	1901_13_418
666_12_1	36_4_940	340_5_1879	240_4_1658	171_4_75	1901_13_436
666_12_1	36_4_936	340_5_1863	240_4_1674	171_4_70	1901_13_445
666_12_1	36_4_947	340_5_1872	240_4_1683	171_4_69	1901_13_415
666_12_1	36_4_960	340_5_1873	240_4_1673	171_4_82	1901_13_405
666_12_1	36_4_991	340_5_1836	240_4_1682	171_4_90	1901_13_392
666_12_1	36_4_1001	340_5_1826	240_4_1689	171_4_89	1901_13_390
666_12_1	36_4_1028	340_5_1806	240_4_1635	171_4_98	1901_13_421
666_12_1	36_4_1042	340_5_1823	240_4_1599	171_4_90	1901_13_439
666_12_1	36_4_1043	340_5_1812	240_4_1610	171_4_102	1901_13_434
666_12_1	36_4_1012	340_5_1854	240_4_1597	171_4_133	1901_13_401
666_12_1	36_4_1043	340_5_1795	240_4_1613	171_4_139	1901_13_401
666_12_1	36_4_985	340_5_1843	240_4_1651	171_4_132	1901_13_374
666_12_1	36_4_1011	340_5_1862	240_4_1600	171_4_126	1901_13_391
666_12_1	36_4_1020	340_5_1795	240_4_1627	171_4_123	1901_13_421
666_12_1	36_4_932	340_5_1839	240_4_1689	171_4_113	1901_13_425
666_12_1	36_4_956	340_5_1873	240_4_1602	171_4_127	1901_13_434
666_12_1	36_4_969	340_5_1793	240_4_1653	171_4_121	1901_13_455
666_12_1	36_4_969	340_5_1696	240_4_1757	171_4_129	1901_13_429
666_12_1	36_4_1001	340_5_1687	240_4_1758	171_4_107	1901_13_433
666_12_1	36_4_1016	340_5_1703	240_4_1721	171_4_107	1901_13_443
666_12_1	36_4_971	340_5_1727	240_4_1751	171_4_106	1901_13_430
666_12_1	36_4_1015	340_5_1722	240_4_1737	171_4_107	1901_13_407
666_12_1	36_4_1004	340_5_1747	240_4_1686	171_4_119	1901_13_421
666_12_1	36_4_936	340_5_1799	240_4_1720	171_4_117	1901_13_411
666_12_1	36_4_979	340_5_1793	240_4_1681	171_4_116	1901_13_416
666_12_1	36_4_954	340_5_1854	240_4_1670	171_4_101	1901_13_406
666_12_1	36_4_971	340_5_1804	240_4_1672	171_4_109	1901_13_426
666_12_1	36_4_1051	340_5_1792	240_4_1636	171_4_110	1901_13_394
666_12_1	36_4_1002	340_5_1793	240_4_1701	171_4_113	1901_13_381
666_12_1	36_4_982	340_5_1763	240_4_1731	171_4_117	1901_13_392
666_12_1	36_4_958	340_5_1760	240_4_1769	171_4_91	1901_13_409
666_12_1	36_4_908	340_5_1779	240_4_1757	171_4_100	1901_13_440
666_12_1	36_4_916	340_5_1732	240_4_1781	171_4_99	1901_13_464
666_12_1	36_4_904	340_5_1723	240_4_1791	171_4_105	1901_13_473
666_12_1	36_4_901	340_5_1710	240_4_1748	171_4_122	1901_13_503
666_12_1	36_4_884	340_5_1700	240_4_1781	171_4_117	1901_13_488
666_12_1	36_4_913	340_5_1669	240_4_1796	171_4_127	1901_13_459
666_12_1	36_4_890	340_5_1720	240_4_1770	171_4_117	1901_13_468
666_12_1	36_4_923	340_5_1724	240_4_1746	171_4_119	1901_13_457
666_12_1	36_4_924	340_5_1764	240_4_1731	171_4_112	1901_13_454
666_12_1	36_4_921	340_5_1770	240_4_1768	171_4_96	1901_13_434
666_12_1	36_4_869	340_5_1775	240_4_1804	171_4_90	1901_13_455
666_12_1	36_4_910	340_5_1759	240_4_1754	171_4_104	1901_13_451
666_12_1	36_4_856	340_5_1813	240_4_1754	171_4_103	1901_13_442
666_12_1	36_4_834	340_5_1848	240_4_1782	171_4_101	1901_13_411
666_12_1	36_4_820	340_5_1873	240_4_1791	171_4_89	1901_13_403
666_12_1	36_4_832	340_5_1826	240_4_1817	171_4_92	1901_13_402
666_12_1	36_4_817	340_5_1844	240_4_1833	171_4_88	1901_13_399
666_12_1	36_4_841	340_5_1840	240_4_1807	171_4_94	1901_13_405
666_12_1	36_4_827	340_5_1879	240_4_1763	171_4_88	1901_13_434
666_12_1	36_4_842	340_5_1853	240_4_1771	171_4_90	1901_13_423
666_12_1	36_4_897	340_5_1831	240_4_1711	171_4_99	1901_13_427
666_12_1	36_4_917	340_5_1847	240_4_1654	171_4_97	1901_13_449
666_12_1	36_4_914	340_5_1839	240_4_1670	171_4_79	1901_13_452
666_12_1	36_4_891	340_5_1868	240_4_1643	171_4_85	1901_13_474
666_12_1	36_4_883	340_5_1863	240_4_1666	171_4_73	1901_13_476
666_12_1	36_4_864	340_5_1860	240_4_1680	171_4_87	1901_13_484
666_12_1	36_4_881	340_5_1865	240_4_1680	171_4_91	1901_13_456
666_12_1	36_4_874	340_5_1922	240_4_1665	171_4_81	1901_13_434
666_12_1	36_4_833	340_5_1928	240_4_1684	171_4_93	1901_13_439
666_12_1	36_4_854	340_5_1915	240_4_1690	171_4_95	1901_13_413
666_12_1	36_4_839	340_5_1924	240_4_1686	171_4_89	1901_13_434
666_12_1	36_4_811	340_5_1914	240_4_1738	171_4_95	1901_13_426
666_12_1	36_4_828	340_5_1877	240_4_1742	171_4_76	1901_13_449
666_12_1	36_4_771	340_5_1859	240_4_1787	171_4_82	1901_13_461
666_12_1	36_4_791	340_5_1853	240_4_1770	171_4_91	1901_13_451
666_12_1	36_4_795	340_5_1868	240_4_1803	171_4_72	1901_13_428
666_12_1	36_4_838	340_5_1891	240_4_1722	171_4_74	1901_13_435
666_12_1	36_4_793	340_5_1887	240_4_1756	171_4_75	1901_13_452
666_12_1	36_4_790	340_5_1908	240_4_1719	171_4_80	1901_13_467
666_12_1	36_4_790	340_5_1904	240_4_1734	171_4_81	1901_13_475
666_12_1	36_4_805	340_5_1849	240_4_1797	171_4_82	1901_13_446
666_12_1	36_4_791	340_5_1857	240_4_1811	171_4_83	1901_13_440
666_12_1	36_4_776	340_5_1811	240_4_1857	171_4_93	1901_13_447
666_12_1	36_4_767	340_5_1831	240_4_1848	171_4_101	1901_13_437
666_12_1	36_4_758	340_5_1812	240_4_1923	171_4_100	1901_13_393
666_12_1	36_4_779	340_5_1818	240_4_1905	171_4_97	1901_13_392
666_12_1	36_4_809	340_5_1771	240_4_1925	171_4_109	1901_13_376
666_12_1	36_4_822	340_5_1786	240_4_1887	171_4_109	1901_13_392
666_12_1	36_4_845	340_5_1762	240_4_1883	171_4_108	1901_13_403
666_12_1	36_4_858	340_5_1737	240_4_1878	171_4_110	1901_13_422
666_12_1	36_4_849	340_5_1820	240_4_1851	171_4_99	1901_13_381
666_12_1	36_4_830	340_5_1797	240_4_1906	171_4_98	1901_13_362
666_12_1	36_4_824	340_5_1745	240_4_1926	171_4_98	1901_13_392
666_12_1	36_4_827	340_5_1742	240_4_1931	171_4_92	1901_13_397
666_12_1	36_4_851	340_5_1735	240_4_1924	171_4_88	1901_13_399
666_12_1	36_4_848	340_5_1764	240_4_1907	171_4_98	1901_13_386
666_12_1	36_4_862	340_5_1788	240_4_1884	171_4_69	1901_13_402
666_12_1	36_4_823	340_5_1768	240_4_1925	171_4_84	1901_13_401
666_12_1	36_4_822	340_5_1733	240_4_1971	171_4_95	1901_13_387
666_12_1	36_4_837	340_5_1749	240_4_1919	171_4_103	1901_13_403
666_12_1	36_4_818	340_5_1783	240_4_1905	171_4_108	1901_13_395
666_12_1	36_4_811	340_5_1751	240_4_1937	171_4_119	1901_13_397
666_12_1	36_4_840	340_5_1781	240_4_1876	171_4_112	1901_13_404
666_12_1	36_4_817	340_5_1758	240_4_1931	171_4_115	1901_13_396
666_12_1	36_4_825	340_5_1739	240_4_1929	171_4_127	1901_13_394
666_12_1	36_4_840	340_5_1736	240_4_1926	171_4_118	1901_13_389
666_12_1	36_4_821	340_5_1709	240_4_1958	171_4_120	1901_13_398
666_12_1	36_4_807	340_5_1693	240_4_1981	171_4_133	1901_13_399
666_12_1	36_4_770	340_5_1669	240_4_2063	171_4_129	1901_13_381
666_12_1	36_4_771	340_5_1685	240_4_2036	171_4_146	1901_13_370
666_12_1	36_4_760	340_5_1661	240_4_2059	171_4_140	1901_13_381
666_12_1	36_4_758	340_5_1659	240_4_2090	171_4_133	1901_13_364
666_12_1	36_4_726	340_5_1663	240_4_2089	171_4_138	1901_13_383
666_12_1	36_4_712	340_5_1674	240_4_2111	171_4_130	1901_13_371
666_12_1	36_4_688	340_5_1712	240_4_2101	171_4_133	1901_13_360
666_12_1	36_4_708	340_5_1705	240_4_2079	171_4_128	1901_13_358
666_12_1	36_4_695	340_5_1685	240_4_2122	171_4_131	1901_13_351
666_12_1	36_4_675	340_5_1702	240_4_2096	171_4_127	1901_13_381
666_12_1	36_4_703	340_5_1606	240_4_2113	171_4_141	1901_13_423
666_12_1	36_4_690	340_5_1601	240_4_2146	171_4_151	1901_13_402
666_12_1	36_4_673	340_5_1590	240_4_2147	171_4_178	1901_13_406
666_12_1	36_4_673	340_5_1553	240_4_2195	171_4_178	1901_13_394
666_12_1	36_4_638	340_5_1585	240_4_2190	171_4_180	1901_13_411
666_12_1	36_4_683	340_5_1595	240_4_2119	171_4_186	1901_13_422
666_12_1	36_4_677	340_5_1606	240_4_2115	171_4_196	1901_13_413
666_12_1	36_4_654	340_5_1652	240_4_2084	171_4_200	1901_13_414
666_12_1	36_4_635	340_5_1684	240_4_2087	171_4_217	1901_13_384
666_12_1	36_4_598	340_5_1726	240_4_2107	171_4_229	1901_13_351
666_12_1	36_4_583	340_5_1740	240_4_2091	171_4_244	1901_13_345
666_12_1	36_4_593	340_5_1770	240_4_2053	171_4_230	1901_13_353
666_12_1	36_4_613	340_5_1667	240_4_2123	171_4_220	1901_13_385
666_12_1	36_4_603	340_5_1700	240_4_2078	171_4_231	1901_13_392
666_12_1	36_4_594	340_5_1730	240_4_2081	171_4_212	1901_13_387
666_12_1	36_4_569	340_5_1717	240_4_2127	171_4_197	1901_13_382
666_12_1	36_4_539	340_5_1758	240_4_2131	171_4_196	1901_13_368
666_12_1	36_4_544	340_5_1745	240_4_2110	171_4_202	1901_13_388
666_12_1	36_4_538	340_5_1726	240_4_2158	171_4_190	1901_13_383
666_12_1	36_4_521	340_5_1711	240_4_2187	171_4_188	1901_13_399
666_12_1	36_4_525	340_5_1722	240_4_2180	171_4_171	1901_13_405
666_12_1	36_4_524	340_5_1663	240_4_2215	171_4_186	1901_13_417
666_12_1	36_4_506	340_5_1651	240_4_2194	171_4_212	1901_13_440
666_12_1	36_4_519	340_5_1636	240_4_2208	171_4_196	1901_13_429
666_12_1	36_4_515	340_5_1634	240_4_2182	171_4_217	1901_13_447
666_12_1	36_4_473	340_5_1703	240_4_2189	171_4_212	1901_13_412
666_12_1	36_4_438	340_5_1730	240_4_2187	171_4_209	1901_13_430
666_12_1	36_4_450	340_5_1673	240_4_2231	171_4_221	1901_13_423
666_12_1	36_4_439	340_5_1662	240_4_2242	171_4_226	1901_13_427
666_12_1	36_4_423	340_5_1723	240_4_2231	171_4_201	1901_13_415
666_12_1	36_4_441	340_5_1692	240_4_2244	171_4_209	1901_13_402
666_12_1	36_4_436	340_5_1685	240_4_2249	171_4_222	1901_13_397
666_12_1	36_4_421	340_5_1707	240_4_2230	171_4_205	1901_13_418
666_12_1	36_4_431	340_5_1731	240_4_2196	171_4_215	1901_13_415
666_12_1	36_4_445	340_5_1697	240_4_2196	171_4_231	1901_13_408
666_12_1	36_4_421	340_5_1752	240_4_2199	171_4_220	1901_13_395
666_12_1	36_4_438	340_5_1723	240_4_2202	171_4_207	1901_13_403
666_12_1	36_4_438	340_5_1683	240_4_2270	171_4_187	1901_13_402
666_12_1	36_4_482	340_5_1676	240_4_2242	171_4_189	1901_13_385
666_12_1	36_4_481	340_5_1664	240_4_2268	171_4_203	1901_13_377
666_12_1	36_4_473	340_5_1662	240_4_2258	171_4_182	1901_13_425
666_12_1	36_4_504	340_5_1686	240_4_2194	171_4_194	1901_13_421
666_12_1	36_4_529	340_5_1674	240_4_2170	171_4_196	1901_13_424
666_12_1	36_4_517	340_5_1678	240_4_2198	171_4_180	1901_13_413
666_12_1	36_4_531	340_5_1677	240_4_2186	171_4_172	1901_13_417
666_12_1	36_4_504	340_5_1678	240_4_2213	171_4_170	1901_13_413
666_12_1	36_4_474	340_5_1642	240_4_2279	171_4_158	1901_13_436
666_12_1	36_4_467	340_5_1633	240_4_2294	171_4_160	1901_13_425
666_12_1	36_4_479	340_5_1664	240_4_2260	171_4_144	1901_13_425
666_12_1	36_4_473	340_5_1639	240_4_2295	171_4_151	1901_13_429
666_12_1	36_4_517	340_5_1603	240_4_2295	171_4_140	1901_13_434
666_12_1	36_4_503	340_5_1625	240_4_2282	171_4_139	1901_13_448
666_12_1	36_4_505	340_5_1631	240_4_2320	171_4_119	1901_13_416
666_12_1	36_4_538	340_5_1630	240_4_2303	171_4_118	1901_13_403
666_12_1	36_4_544	340_5_1621	240_4_2306	171_4_116	1901_13_415
666_12_1	36_4_553	340_5_1599	240_4_2345	171_4_111	1901_13_390
666_12_1	36_4_583	340_5_1592	240_4_2313	171_4_104	1901_13_403
666_12_1	36_4_603	340_5_1591	240_4_2316	171_4_86	1901_13_399
666_12_1	36_4_601	340_5_1565	240_4_2318	171_4_95	1901_13_412
666_12_1	36_4_634	340_5_1511	240_4_2317	171_4_109	1901_13_417
666_12_1	36_4_624	340_5_1540	240_4_2291	171_4_108	1901_13_434
666_12_1	36_4_615	340_5_1524	240_4_2262	171_4_112	1901_13_487
666_12_1	36_4_644	340_5_1507	240_4_2307	171_4_68	1901_13_468
666_12_1	36_4_631	340_5_1513	240_4_2292	171_4_71	1901_13_471
666_12_1	36_4_635	340_5_1529	240_4_2281	171_4_65	1901_13_471
666_12_1	36_4_664	340_5_1540	240_4_2252	171_4_68	1901_13_455
666_12_1	36_4_664	340_5_1587	240_4_2196	171_4_74	1901_13_459
666_12_1	36_4_691	340_5_1612	240_4_2150	171_4_78	1901_13_451
666_12_1	36_4_665	340_5_1622	240_4_2184	171_4_82	1901_13_430
666_12_1	36_4_642	340_5_1657	240_4_2170	171_4_91	1901_13_431
666_12_1	36_4_628	340_5_1629	240_4_2217	171_4_99	1901_13_419
666_12_1	36_4_655	340_5_1622	240_4_2195	171_4_100	1901_13_423
666_12_1	36_4_661	340_5_1653	240_4_2117	171_4_110	1901_13_447
666_12_1	36_4_686	340_5_1608	240_4_2113	171_4_114	1901_13_460
666_12_1	36_4_707	340_5_1624	240_4_2082	171_4_105	1901_13_472
666_12_1	36_4_689	340_5_1629	240_4_2115	171_4_110	1901_13_447
666_12_1	36_4_647	340_5_1599	240_4_2189	171_4_107	1901_13_451
666_12_1	36_4_649	340_5_1591	240_4_2233	171_4_99	1901_13_426
666_12_1	36_4_660	340_5_1585	240_4_2206	171_4_113	1901_13_432
666_12_1	36_4_655	340_5_1581	240_4_2231	171_4_122	1901_13_410
666_12_1	36_4_645	340_5_1566	240_4_2270	171_4_116	1901_13_399
666_12_1	36_4_679	340_5_1530	240_4_2256	171_4_117	1901_13_418
666_12_1	36_4_640	340_5_1563	240_4_2267	171_4_108	1901_13_423
666_12_1	36_4_668	340_5_1575	240_4_2224	171_4_109	1901_13_418
666_12_1	36_4_655	340_5_1527	240_4_2273	171_4_106	1901_13_439
666_12_1	36_4_666	340_5_1495	240_4_2313	171_4_99	1901_13_428
666_12_1	36_4_666	340_5_1545	240_4_2264	171_4_88	1901_13_437
666_12_1	36_4_649	340_5_1542	240_4_2289	171_4_89	1901_13_431
666_12_1	36_4_679	340_5_1537	240_4_2267	171_4_108	1901_13_407
666_12_1	36_4_657	340_5_1543	240_4_2270	171_4_107	1901_13_410
666_12_1	36_4_665	340_5_1539	240_4_2235	171_4_118	1901_13_430
666_12_1	36_4_691	340_5_1522	240_4_2221	171_4_113	1901_13_454
666_12_1	36_4_715	340_5_1507	240_4_2232	171_4_85	1901_13_453
666_12_1	36_4_689	340_5_1527	240_4_2213	171_4_83	1901_13_470
666_12_1	36_4_680	340_5_1580	240_4_2203	171_4_65	1901_13_458
666_12_1	36_4_723	340_5_1557	240_4_2155	171_4_82	1901_13_476
666_12_1	36_4_711	340_5_1578	240_4_2145	171_4_97	1901_13_446
666_12_1	36_4_707	340_5_1575	240_4_2195	171_4_94	1901_13_412
666_12_1	36_4_714	340_5_1530	240_4_2205	171_4_97	1901_13_424
666_12_1	36_4_702	340_5_1545	240_4_2185	171_4_96	1901_13_456
666_12_1	36_4_717	340_5_1561	240_4_2147	171_4_112	1901_13_447
666_12_1	36_4_719	340_5_1578	240_4_2147	171_4_104	1901_13_447
666_12_1	36_4_719	340_5_1610	240_4_2118	171_4_88	1901_13_440
666_12_1	36_4_753	340_5_1575	240_4_2124	171_4_92	1901_13_441
666_12_1	36_4_762	340_5_1526	240_4_2163	171_4_93	1901_13_431
666_12_1	36_4_749	340_5_1528	240_4_2160	171_4_107	1901_13_436
666_12_1	36_4_723	340_5_1518	240_4_2221	171_4_79	1901_13_450
666_12_1	36_4_722	340_5_1567	240_4_2181	171_4_84	1901_13_422
666_12_1	36_4_690	340_5_1559	240_4_2185	171_4_99	1901_13_448
666_12_1	36_4_675	340_5_1584	240_4_2151	171_4_105	1901_13_459
666_12_1	36_4_713	340_5_1573	240_4_2113	171_4_105	1901_13_469
666_12_1	36_4_723	340_5_1593	240_4_2105	171_4_105	1901_13_455
666_12_1	36_4_720	340_5_1544	240_4_2154	171_4_103	1901_13_458
666_12_1	36_4_756	340_5_1579	240_4_2100	171_4_93	1901_13_451
666_12_1	36_4_745	340_5_1532	240_4_2186	171_4_78	1901_13_435
666_12_1	36_4_718	340_5_1553	240_4_2211	171_4_81	1901_13_415
666_12_1	36_4_749	340_5_1539	240_4_2190	171_4_77	1901_13_419
666_12_1	36_4_725	340_5_1559	240_4_2217	171_4_67	1901_13_423
666_12_1	36_4_715	340_5_1514	240_4_2237	171_4_71	1901_13_447
666_12_1	36_4_694	340_5_1500	240_4_2270	171_4_75	1901_13_451
666_12_1	36_4_689	340_5_1539	240_4_2241	171_4_82	1901_13_442
666_12_1	36_4_661	340_5_1544	240_4_2254	171_4_84	1901_13_448
666_12_1	36_4_647	340_5_1545	240_4_2238	171_4_78	1901_13_475
666_12_1	36_4_668	340_5_1554	240_4_2227	171_4_86	1901_13_448
666_12_1	36_4_637	340_5_1531	240_4_2315	171_4_87	1901_13_410
666_12_1	36_4_655	340_5_1531	240_4_2287	171_4_89	1901_13_422
666_12_1	36_4_653	340_5_1590	240_4_2242	171_4_84	1901_13_424
666_12_1	36_4_664	340_5_1547	240_4_2272	171_4_94	1901_13_409
666_12_1	36_4_643	340_5_1546	240_4_2263	171_4_81	1901_13_449
666_12_1	36_4_620	340_5_1541	240_4_2280	171_4_75	1901_13_465
666_12_1	36_4_597	340_5_1557	240_4_2298	171_4_86	1901_13_447
666_12_1	36_4_654	340_5_1559	240_4_2249	171_4_66	1901_13_444
666_12_1	36_4_655	340_5_1530	240_4_2291	171_4_76	1901_13_426
666_12_1	36_4_647	340_5_1527	240_4_2313	171_4_83	1901_13_402
666_12_1	36_4_714	340_5_1469	240_4_2312	171_4_63	1901_13_413
666_12_1	36_4_722	340_5_1431	240_4_2311	171_4_77	1901_13_442
666_12_1	36_4_748	340_5_1413	240_4_2256	171_4_83	1901_13_486
666_12_1	36_4_711	340_5_1447	240_4_2246	171_4_79	1901_13_507
666_12_1	36_4_730	340_5_1449	240_4_2199	171_4_98	1901_13_506
666_12_1	36_4_735	340_5_1399	240_4_2255	171_4_98	1901_13_490
666_12_1	36_4_715	340_5_1416	240_4_2258	171_4_85	1901_13_494
666_12_1	36_4_727	340_5_1365	240_4_2295	171_4_84	1901_13_497
666_12_1	36_4_703	340_5_1379	240_4_2307	171_4_91	1901_13_504
666_12_1	36_4_690	340_5_1369	240_4_2364	171_4_72	1901_13_477
666_12_1	36_4_694	340_5_1341	240_4_2401	171_4_76	1901_13_471
666_12_1	36_4_713	340_5_1307	240_4_2413	171_4_79	1901_13_469
666_12_1	36_4_717	340_5_1287	240_4_2457	171_4_66	1901_13_450
666_12_1	36_4_682	340_5_1288	240_4_2462	171_4_69	1901_13_476
666_12_1	36_4_677	340_5_1322	240_4_2438	171_4_77	1901_13_463
666_12_1	36_4_683	340_5_1348	240_4_2380	171_4_71	1901_13_484
666_12_1	36_4_681	340_5_1362	240_4_2405	171_4_71	1901_13_453
666_12_1	36_4_647	340_5_1352	240_4_2444	171_4_74	1901_13_456
666_12_1	36_4_668	340_5_1366	240_4_2411	171_4_67	1901_13_458
666_12_1	36_4_698	340_5_1324	240_4_2439	171_4_64	1901_13_455
666_12_1	36_4_716	340_5_1375	240_4_2403	171_4_56	1901_13_436
666_12_1	36_4_741	340_5_1373	240_4_2370	171_4_57	1901_13_450
666_12_1	36_4_742	340_5_1377	240_4_2365	171_4_47	1901_13_451
666_12_1	36_4_749	340_5_1351	240_4_2367	171_4_50	1901_13_467
666_12_1	36_4_770	340_5_1382	240_4_2333	171_4_52	1901_13_438
666_12_1	36_4_790	340_5_1403	240_4_2299	171_4_52	1901_13_441
666_12_1	36_4_843	340_5_1387	240_4_2237	171_4_61	1901_13_464
666_12_1	36_4_876	340_5_1354	240_4_2249	171_4_71	1901_13_436
666_12_1	36_4_889	340_5_1397	240_4_2201	171_4_79	1901_13_420
666_12_1	36_4_890	340_5_1386	240_4_2201	171_4_80	1901_13_425
666_12_1	36_4_838	340_5_1426	240_4_2237	171_4_89	1901_13_397
666_12_1	36_4_818	340_5_1457	240_4_2203	171_4_98	1901_13_416
666_12_1	36_4_809	340_5_1426	240_4_2246	171_4_88	1901_13_417
666_12_1	36_4_795	340_5_1404	240_4_2294	171_4_85	1901_13_418
666_12_1	36_4_769	340_5_1458	240_4_2270	171_4_88	1901_13_398
666_12_1	36_4_792	340_5_1418	240_4_2264	171_4_76	1901_13_441
666_12_1	36_4_767	340_5_1444	240_4_2255	171_4_84	1901_13_438
666_12_1	36_4_767	340_5_1485	240_4_2217	171_4_95	1901_13_417
666_12_1	36_4_751	340_5_1491	240_4_2219	171_4_91	1901_13_417
666_12_1	36_4_769	340_5_1482	240_4_2211	171_4_95	1901_13_417
666_12_1	36_4_735	340_5_1508	240_4_2194	171_4_82	1901_13_455
666_12_1	36_4_768	340_5_1528	240_4_2142	171_4_96	1901_13_440
666_12_1	36_4_833	340_5_1492	240_4_2120	171_4_97	1901_13_448
666_12_1	36_4_812	340_5_1478	240_4_2156	171_4_86	1901_13_446
666_12_1	36_4_804	340_5_1530	240_4_2123	171_4_95	1901_13_448
666_12_1	36_4_824	340_5_1503	240_4_2122	171_4_98	1901_13_442
666_12_1	36_4_848	340_5_1529	240_4_2098	171_4_97	1901_13_414
666_12_1	36_4_862	340_5_1511	240_4_2092	171_4_108	1901_13_415
666_12_1	36_4_840	340_5_1519	240_4_2091	171_4_101	1901_13_422
666_12_1	36_4_855	340_5_1610	240_4_2013	171_4_103	1901_13_394
666_12_1	36_4_852	340_5_1598	240_4_2029	171_4_95	1901_13_418
666_12_1	36_4_867	340_5_1587	240_4_2044	171_4_86	1901_13_413
666_12_1	36_4_852	340_5_1606	240_4_2028	171_4_73	1901_13_447
666_12_1	36_4_868	340_5_1535	240_4_2090	171_4_77	1901_13_433
666_12_1	36_4_845	340_5_1527	240_4_2144	171_4_72	1901_13_423
666_12_1	36_4_855	340_5_1514	240_4_2127	171_4_78	1901_13_436
666_12_1	36_4_854	340_5_1494	240_4_2157	171_4_76	1901_13_435
666_12_1	36_4_814	340_5_1488	240_4_2192	171_4_79	1901_13_434
666_12_1	36_4_832	340_5_1509	240_4_2137	171_4_78	1901_13_436
666_12_1	36_4_830	340_5_1455	240_4_2174	171_4_91	1901_13_435
666_12_1	36_4_834	340_5_1492	240_4_2128	171_4_85	1901_13_445
666_12_1	36_4_813	340_5_1504	240_4_2142	171_4_83	1901_13_438
666_12_1	36_4_820	340_5_1481	240_4_2167	171_4_100	1901_13_424
666_12_1	36_4_793	340_5_1541	240_4_2162	171_4_81	1901_13_419
666_12_1	36_4_792	340_5_1552	240_4_2134	171_4_81	1901_13_433
666_12_1	36_4_794	340_5_1551	240_4_2146	171_4_101	1901_13_409
666_12_1	36_4_789	340_5_1532	240_4_2164	171_4_92	1901_13_419
666_12_1	36_4_757	340_5_1555	240_4_2146	171_4_112	1901_13_430
666_12_1	36_4_742	340_5_1474	240_4_2245	171_4_104	1901_13_432
666_12_1	36_4_705	340_5_1462	240_4_2317	171_4_100	1901_13_416
666_12_1	36_4_698	340_5_1501	240_4_2290	171_4_88	1901_13_419
666_12_1	36_4_741	340_5_1433	240_4_2329	171_4_79	1901_13_419
666_12_1	36_4_758	340_5_1411	240_4_2326	171_4_84	1901_13_425
666_12_1	36_4_759	340_5_1422	240_4_2292	171_4_86	1901_13_442
666_12_1	36_4_753	340_5_1460	240_4_2237	171_4_89	1901_13_448
666_12_1	36_4_747	340_5_1468	240_4_2224	171_4_103	1901_13_432
666_12_1	36_4_742	340_5_1471	240_4_2229	171_4_96	1901_13_450
666_12_1	36_4_753	340_5_1426	240_4_2247	171_4_113	1901_13_446
666_12_1	36_4_726	340_5_1429	240_4_2287	171_4_96	1901_13_453
666_12_1	36_4_724	340_5_1466	240_4_2232	171_4_92	1901_13_479
666_12_1	36_4_741	340_5_1449	240_4_2258	171_4_96	1901_13_449
666_12_1	36_4_780	340_5_1386	240_4_2279	171_4_107	1901_13_436
666_12_1	36_4_750	340_5_1433	240_4_2252	171_4_110	1901_13_438
666_12_1	36_4_733	340_5_1432	240_4_2287	171_4_89	1901_13_450
666_12_1	36_4_765	340_5_1439	240_4_2263	171_4_91	1901_13_438
666_12_1	36_4_781	340_5_1407	240_4_2277	171_4_77	1901_13_464
666_12_1	36_4_827	340_5_1313	240_4_2272	171_4_91	1901_13_493
666_12_1	36_4_841	340_5_1346	240_4_2236	171_4_95	1901_13_476
666_12_1	36_4_858	340_5_1377	240_4_2224	171_4_75	1901_13_456
666_12_1	36_4_846	340_5_1320	240_4_2282	171_4_62	1901_13_468
666_12_1	36_4_812	340_5_1316	240_4_2330	171_4_58	1901_13_469
666_12_1	36_4_823	340_5_1331	240_4_2291	171_4_68	1901_13_458
666_12_1	36_4_800	340_5_1312	240_4_2306	171_4_76	1901_13_473
666_12_1	36_4_838	340_5_1258	240_4_2321	171_4_94	1901_13_461
666_12_1	36_4_874	340_5_1279	240_4_2264	171_4_92	1901_13_467
666_12_1	36_4_854	340_5_1254	240_4_2304	171_4_95	1901_13_476
666_12_1	36_4_859	340_5_1241	240_4_2348	171_4_88	1901_13_446
666_12_1	36_4_850	340_5_1288	240_4_2322	171_4_95	1901_13_430
666_12_1	36_4_865	340_5_1266	240_4_2312	171_4_100	1901_13_439
666_12_1	36_4_895	340_5_1229	240_4_2309	171_4_109	1901_13_434
666_12_1	36_4_877	340_5_1207	240_4_2357	171_4_104	1901_13_435
666_12_1	36_4_849	340_5_1259	240_4_2328	171_4_114	1901_13_450
666_12_1	36_4_870	340_5_1257	240_4_2322	171_4_112	1901_13_431
666_12_1	36_4_866	340_5_1234	240_4_2342	171_4_113	1901_13_430
666_12_1	36_4_839	340_5_1275	240_4_2322	171_4_114	1901_13_434
666_12_1	36_4_839	340_5_1305	240_4_2307	171_4_111	1901_13_417
666_12_1	36_4_875	340_5_1292	240_4_2311	171_4_101	1901_13_401
666_12_1	36_4_860	340_5_1289	240_4_2341	171_4_94	1901_13_382
666_12_1	36_4_879	340_5_1291	240_4_2349	171_4_74	1901_13_385
666_12_1	36_4_892	340_5_1267	240_4_2368	171_4_70	1901_13_392
666_12_1	36_4_879	340_5_1314	240_4_2328	171_4_83	1901_13_388
666_12_1	36_4_892	340_5_1311	240_4_2315	171_4_78	1901_13_409
666_12_1	36_4_862	340_5_1311	240_4_2322	171_4_86	1901_13_424
666_12_1	36_4_816	340_5_1282	240_4_2356	171_4_110	1901_13_428
666_12_1	36_4_825	340_5_1337	240_4_2312	171_4_95	1901_13_422
666_12_1	36_4_851	340_5_1397	240_4_2220	171_4_90	1901_13_422
666_12_1	36_4_834	340_5_1401	240_4_2228	171_4_101	1901_13_419
666_12_1	36_4_856	340_5_1385	240_4_2215	171_4_90	1901_13_438
666_12_1	36_4_838	340_5_1480	240_4_2135	171_4_79	1901_13_439
666_12_1	36_4_846	340_5_1482	240_4_2103	171_4_92	1901_13_448
666_12_1	36_4_790	340_5_1544	240_4_2115	171_4_75	1901_13_435
666_12_1	36_4_790	340_5_1566	240_4_2071	171_4_95	1901_13_449
666_12_1	36_4_787	340_5_1514	240_4_2124	171_4_115	1901_13_451
666_12_1	36_4_750	340_5_1539	240_4_2174	171_4_109	1901_13_406
666_12_1	36_4_761	340_5_1580	240_4_2099	171_4_119	1901_13_427
666_12_1	36_4_773	340_5_1537	240_4_2159	171_4_126	1901_13_395
666_12_1	36_4_762	340_5_1553	240_4_2162	171_4_122	1901_13_398
666_12_1	36_4_744	340_5_1554	240_4_2161	171_4_136	1901_13_407
666_12_1	36_4_779	340_5_1466	240_4_2186	171_4_148	1901_13_410
666_12_1	36_4_754	340_5_1469	240_4_2231	171_4_138	1901_13_393
666_12_1	36_4_738	340_5_1472	240_4_2224	171_4_127	1901_13_436
666_12_1	36_4_731	340_5_1473	240_4_2237	171_4_128	1901_13_433
666_12_1	36_4_735	340_5_1508	240_4_2226	171_4_142	1901_13_392
666_12_1	36_4_704	340_5_1522	240_4_2252	171_4_117	1901_13_397
666_12_1	36_4_697	340_5_1527	240_4_2255	171_4_109	1901_13_395
666_12_1	36_4_713	340_5_1535	240_4_2219	171_4_111	1901_13_417
666_12_1	36_4_732	340_5_1598	240_4_2136	171_4_101	1901_13_431
666_12_1	36_4_730	340_5_1602	240_4_2149	171_4_83	1901_13_425
666_12_1	36_4_744	340_5_1587	240_4_2164	171_4_86	1901_13_411
666_12_1	36_4_705	340_5_1589	240_4_2177	171_4_95	1901_13_417
666_12_1	36_4_680	340_5_1597	240_4_2169	171_4_84	1901_13_441
666_12_1	36_4_703	340_5_1590	240_4_2160	171_4_92	1901_13_426
666_12_1	36_4_691	340_5_1595	240_4_2183	171_4_101	1901_13_407
666_12_1	36_4_680	340_5_1614	240_4_2210	171_4_73	1901_13_407
666_12_1	36_4_733	340_5_1649	240_4_2127	171_4_87	1901_13_385
666_12_1	36_4_700	340_5_1621	240_4_2173	171_4_63	1901_13_416
666_12_1	36_4_733	340_5_1585	240_4_2156	171_4_77	1901_13_425
666_12_1	36_4_782	340_5_1588	240_4_2091	171_4_75	1901_13_437
666_12_1	36_4_716	340_5_1590	240_4_2116	171_4_79	1901_13_467
666_12_1	36_4_736	340_5_1605	240_4_2090	171_4_86	1901_13_471
666_12_1	36_4_737	340_5_1624	240_4_2070	171_4_92	1901_13_469
666_12_1	36_4_682	340_5_1641	240_4_2111	171_4_99	1901_13_449
666_12_1	36_4_695	340_5_1632	240_4_2122	171_4_103	1901_13_430
666_12_1	36_4_684	340_5_1588	240_4_2173	171_4_94	1901_13_444
666_12_1	36_4_680	340_5_1610	240_4_2163	171_4_89	1901_13_441
666_12_1	36_4_752	340_5_1553	240_4_2141	171_4_88	1901_13_462
666_12_1	36_4_749	340_5_1570	240_4_2141	171_4_91	1901_13_444
666_12_1	36_4_731	340_5_1616	240_4_2105	171_4_86	1901_13_457
666_12_1	36_4_729	340_5_1664	240_4_2061	171_4_88	1901_13_443
666_12_1	36_4_720	340_5_1681	240_4_2075	171_4_93	1901_13_416
666_12_1	36_4_715	340_5_1654	240_4_2103	171_4_89	1901_13_430
666_12_1	36_4_743	340_5_1630	240_4_2094	171_4_94	1901_13_432
666_12_1	36_4_755	340_5_1566	240_4_2134	171_4_111	1901_13_433
666_12_1	36_4_738	340_5_1592	240_4_2117	171_4_118	1901_13_431
666_12_1	36_4_731	340_5_1625	240_4_2122	171_4_116	1901_13_406
666_12_1	36_4_738	340_5_1641	240_4_2083	171_4_98	1901_13_437
666_12_1	36_4_707	340_5_1640	240_4_2099	171_4_113	1901_13_436
666_12_1	36_4_698	340_5_1615	240_4_2126	171_4_100	1901_13_458
666_12_1	36_4_706	340_5_1643	240_4_2090	171_4_104	1901_13_452
666_12_1	36_4_735	340_5_1609	240_4_2110	171_4_110	1901_13_431
666_12_1	36_4_747	340_5_1604	240_4_2120	171_4_98	1901_13_423
666_12_1	36_4_778	340_5_1600	240_4_2087	171_4_85	1901_13_431
666_12_1	36_4_790	340_5_1605	240_4_2084	171_4_88	1901_13_427
666_12_1	36_4_779	340_5_1620	240_4_2089	171_4_88	1901_13_416
666_12_1	36_4_778	340_5_1669	240_4_2059	171_4_83	1901_13_400
666_12_1	36_4_765	340_5_1623	240_4_2111	171_4_100	1901_13_395
666_12_1	36_4_767	340_5_1675	240_4_2061	171_4_104	1901_13_393
666_12_1	36_4_755	340_5_1678	240_4_2060	171_4_111	1901_13_397
666_12_1	36_4_765	340_5_1636	240_4_2099	171_4_115	1901_13_387
666_12_1	36_4_758	340_5_1666	240_4_2065	171_4_121	1901_13_382
666_12_1	36_4_744	340_5_1657	240_4_2078	171_4_114	1901_13_394
666_12_1	36_4_722	340_5_1662	240_4_2110	171_4_118	1901_13_381
666_12_1	36_4_709	340_5_1704	240_4_2086	171_4_120	1901_13_370
666_12_1	36_4_705	340_5_1675	240_4_2149	171_4_105	1901_13_368
666_12_1	36_4_719	340_5_1666	240_4_2116	171_4_101	1901_13_403
666_12_1	36_4_714	340_5_1731	240_4_2037	171_4_111	1901_13_408
666_12_1	36_4_714	340_5_1720	240_4_2048	171_4_97	1901_13_420
666_12_1	36_4_708	340_5_1643	240_4_2102	171_4_101	1901_13_434
666_12_1	36_4_699	340_5_1688	240_4_2042	171_4_115	1901_13_446
666_12_1	36_4_723	340_5_1701	240_4_2037	171_4_108	1901_13_415
666_12_1	36_4_688	340_5_1731	240_4_2057	171_4_91	1901_13_417
666_12_1	36_4_679	340_5_1684	240_4_2153	171_4_68	1901_13_390
666_12_1	36_4_659	340_5_1724	240_4_2111	171_4_66	1901_13_422
666_12_1	36_4_631	340_5_1722	240_4_2139	171_4_51	1901_13_433
666_12_1	36_4_643	340_5_1728	240_4_2173	171_4_43	1901_13_403
666_12_1	36_4_675	340_5_1643	240_4_2192	171_4_53	1901_13_421
666_12_1	36_4_603	340_5_1653	240_4_2274	171_4_52	1901_13_414
666_12_1	36_4_606	340_5_1624	240_4_2280	171_4_60	1901_13_423
666_12_1	36_4_567	340_5_1619	240_4_2314	171_4_59	1901_13_438
666_12_1	36_4_505	340_5_1629	240_4_2361	171_4_69	1901_13_439
666_12_1	36_4_550	340_5_1601	240_4_2343	171_4_67	1901_13_434
666_12_1	36_4_570	340_5_1629	240_4_2336	171_4_57	1901_13_408
666_12_1	36_4_533	340_5_1624	240_4_2374	171_4_47	1901_13_425
666_12_1	36_4_552	340_5_1634	240_4_2354	171_4_41	1901_13_423
666_12_1	36_4_501	340_5_1711	240_4_2356	171_4_34	1901_13_395
666_12_1	36_4_512	340_5_1688	240_4_2386	171_4_30	1901_13_394
666_12_1	36_4_496	340_5_1697	240_4_2404	171_4_29	1901_13_381
666_12_1	36_4_479	340_5_1746	240_4_2374	171_4_38	1901_13_365
666_12_1	36_4_473	340_5_1770	240_4_2365	171_4_38	1901_13_356
666_12_1	36_4_479	340_5_1795	240_4_2319	171_4_41	1901_13_370
666_12_1	36_4_448	340_5_1825	240_4_2287	171_4_41	1901_13_399
666_12_1	36_4_476	340_5_1867	240_4_2237	171_4_40	1901_13_383
666_12_1	36_4_456	340_5_1910	240_4_2219	171_4_42	1901_13_370
666_12_1	36_4_483	340_5_1962	240_4_2144	171_4_43	1901_13_366
666_12_1	36_4_440	340_5_1964	240_4_2174	171_4_39	1901_13_382
666_12_1	36_4_446	340_5_1936	240_4_2196	171_4_23	1901_13_400
666_12_1	36_4_446	340_5_1915	240_4_2229	171_4_28	1901_13_386
666_12_1	36_4_446	340_5_1968	240_4_2194	171_4_27	1901_13_377
666_12_1	36_4_428	340_5_1977	240_4_2201	171_4_28	1901_13_376
666_12_1	36_4_440	340_5_1959	240_4_2188	171_4_25	1901_13_389
666_12_1	36_4_429	340_5_1971	240_4_2154	171_4_28	1901_13_418
666_12_1	36_4_428	340_5_2013	240_4_2115	171_4_31	1901_13_411
666_12_1	36_4_452	340_5_2035	240_4_2083	171_4_23	1901_13_399
666_12_1	36_4_475	340_5_2080	240_4_2030	171_4_14	1901_13_397
666_12_1	36_4_424	340_5_2098	240_4_2051	171_4_14	1901_13_391
666_12_1	36_4_415	340_5_2133	240_4_2035	171_4_18	1901_13_379
666_12_1	36_4_416	340_5_2103	240_4_2060	171_4_24	1901_13_386
666_12_1	36_4_408	340_5_2225	240_4_1975	171_4_21	1901_13_363
666_12_1	36_4_418	340_5_2258	240_4_1907	171_4_22	1901_13_388
666_12_1	36_4_440	340_5_2241	240_4_1935	171_4_27	1901_13_358
666_12_1	36_4_398	340_5_2306	240_4_1902	171_4_21	1901_13_361
666_12_1	36_4_388	340_5_2353	240_4_1894	171_4_15	1901_13_359
666_12_1	36_4_383	340_5_2290	240_4_1969	171_4_11	1901_13_354
666_12_1	36_4_379	340_5_2356	240_4_1886	171_4_14	1901_13_370
666_12_1	36_4_383	340_5_2310	240_4_1933	171_4_4	1901_13_373
666_12_1	36_4_362	340_5_2329	240_4_1921	171_4_3	1901_13_395
666_12_1	36_4_350	340_5_2334	240_4_1933	171_4_5	1901_13_386
666_12_1	36_4_359	340_5_2322	240_4_1932	171_4_4	1901_13_392
666_12_1	36_4_362	340_5_2308	240_4_1955	171_4_2	1901_13_392
666_12_1	1901_13_390	340_5_2319	240_4_1929	36_4_367
666_12_1	1901_13_410	340_5_2311	240_4_1906	36_4_375
666_12_1	1901_13_409	340_5_2232	240_4_1970	36_4_390
666_12_1	1901_13_404	340_5_2208	240_4_1975	36_4_406
666_12_1	1901_13_423	340_5_2199	240_4_1985	36_4_387
666_12_1	1901_13_426	340_5_2196	240_4_1958	36_4_407
666_12_1	1901_13_402	340_5_2209	240_4_1960	36_4_422
666_12_1	1901_13_379	340_5_2223	240_4_1971	36_4_420
666_12_1	1901_13_412	340_5_2216	240_4_1926	36_4_444
666_12_1	1901_13_401	340_5_2193	240_4_1969	36_4_430
666_12_1	1901_13_410	340_5_2267	240_4_1914	36_4_408
666_12_1	1901_13_412	340_5_2265	240_4_1884	36_4_436
666_12_1	1901_13_427	340_5_2255	240_4_1891	36_4_424
666_12_1	1901_13_411	340_5_2252	240_4_1905	36_4_423
666_12_1	1901_13_403	340_5_2321	240_4_1831	36_4_441
666_12_1	1901_13_390	340_5_2355	240_4_1822	36_4_428
666_12_1	1901_13_415	340_5_2326	240_4_1826	36_4_422
666_12_1	1901_13_410	340_5_2410	240_4_1755	36_4_416
666_12_1	1901_13_413	340_5_2392	240_4_1769	36_4_424
666_12_1	1901_13_407	340_5_2413	240_4_1776	36_4_407
666_12_1	1901_13_401	340_5_2449	240_4_1678	36_4_470
666_12_1	1901_13_439	340_5_2391	240_4_1691	36_4_477
666_12_1	1901_13_433	340_5_2383	240_4_1708	36_4_479
666_12_1	1901_13_455	340_5_2361	240_4_1695	36_4_493
666_12_1	1901_13_474	340_5_2374	240_4_1643	36_4_503
666_12_1	1901_13_484	340_5_2356	240_4_1665	36_4_496
666_12_1	1901_13_484	340_5_2349	240_4_1670	36_4_491
666_12_1	1901_13_497	340_5_2339	240_4_1676	36_4_481
666_12_1	1901_13_475	340_5_2349	240_4_1696	36_4_479
666_12_1	1901_13_446	340_5_2373	240_4_1662	36_4_516
666_12_1	1901_13_432	340_5_2378	240_4_1652	36_4_517
666_12_1	1901_13_415	340_5_2383	240_4_1645	36_4_530
666_12_1	1901_13_426	340_5_2303	240_4_1684	36_4_548
666_12_1	1901_13_425	340_5_2293	240_4_1731	36_4_531
666_12_1	1901_13_420	340_5_2283	240_4_1753	36_4_539
666_12_1	1901_13_426	340_5_2271	240_4_1722	36_4_574
666_12_1	1901_13_417	340_5_2286	240_4_1700	36_4_583
666_12_1	1901_13_438	340_5_2312	240_4_1662	36_4_571
666_12_1	1901_13_418	340_5_2316	240_4_1680	36_4_561
666_12_1	1901_13_448	340_5_2304	240_4_1667	36_4_565
666_12_1	1901_13_461	340_5_2254	240_4_1715	36_4_566
666_12_1	1901_13_452	340_5_2206	240_4_1734	36_4_599
666_12_1	1901_13_422	340_5_2214	240_4_1735	36_4_613
666_12_1	1901_13_408	340_5_2310	240_4_1645	36_4_626
666_12_1	1901_13_412	340_5_2317	240_4_1650	36_4_612
666_12_1	1901_13_411	340_5_2341	240_4_1668	36_4_586
666_12_1	1901_13_400	340_5_2356	240_4_1665	36_4_582
666_12_1	1901_13_398	340_5_2317	240_4_1709	36_4_580
666_12_1	1901_13_379	340_5_2328	240_4_1716	36_4_581
666_12_1	1901_13_398	340_5_2269	240_4_1767	36_4_565
666_12_1	1901_13_412	340_5_2302	240_4_1707	36_4_573
666_12_1	1901_13_408	340_5_2322	240_4_1740	36_4_530
666_12_1	1901_13_407	340_5_2291	240_4_1720	36_4_573
666_12_1	1901_13_407	340_5_2291	240_4_1757	36_4_535
666_12_1	1901_13_400	340_5_2282	240_4_1747	36_4_555
666_12_1	1901_13_396	340_5_2279	240_4_1734	36_4_578
666_12_1	1901_13_374	340_5_2284	240_4_1793	36_4_545
666_12_1	1901_13_394	340_5_2287	240_4_1779	36_4_543
[truncated: 3,001 more rows]
[truncated: 1,599 more columns]
