# Supplementary material for: Environmental change makes robust ecological networks fragile
Source: Nat Commun. 2016 Aug 11;7:12462. doi: 10.1038/ncomms12462 (PMC4987532; doi:10.1038/ncomms12462)
Supplement: Supplementary Data 1 — Host-parasite networks and host extinction sequences in Avida experiments. The compressed archive includes the 100 co-evolved host-parasite networks and the host extinction sequences in the historical scenario. [file ncomms12462-s2.zip › Supplementary_data_S1/host_extinction_sequence_26.csv]

1718_5_2	593_2_2	643_013_2	592_013_2	344_013_2	345_0235_2	346_2_4	347_2_7	340_2_4	341_2_1	342_023_4	343_02_3	2918_2_1	348_2_1	349_2_3	595_1_1	2919_01_1	1653_2_2	960_25_3	594_03_2	2318_2_2	2319_2_1	2316_0_1	2317_2_1	2314_2_1	2315_2_2	2312_2_2	2310_2_1	2311_2_2	298_2_8	299_2_12	296_4_9	297_2_26	294_5_3	295_013_2	292_5_2	293_5_6	290_2_7	291_2_5	270_25_9	271_2_6	272_4_6	273_2_5	274_4_3	275_2_2	276_013_2	277_013_9	278_4_5	279_2_5	3211_2_1
593_2_3	1200_013_1	643_013_2	344_013_2	345_0235_2	346_2_3	347_2_6	340_2_5	341_2_2	342_023_6	343_02_2	348_2_1	349_2_2	2919_01_1	1653_2_3	2318_2_2	2319_2_1	2317_2_1	2314_2_1	2315_2_2	2312_2_3	2310_2_2	2311_2_2	298_2_9	299_2_13	296_4_7	297_2_27	294_5_5	295_013_3	292_5_2	293_5_6	290_2_5	291_2_2	270_25_4	271_2_7	272_4_4	273_2_4	274_4_3	275_2_2	276_013_2	277_013_9	278_4_6	279_2_4	3211_2_1	2268_2_2	2263_25_1	2261_2_2	2266_013_1	2267_2_1	2265_02_1
593_2_7	1200_013_2	643_013_1	344_013_1	345_0235_1	346_2_2	347_2_4	340_2_5	341_2_1	342_023_9	343_02_4	348_2_1	349_2_1	2318_2_2	2319_2_1	2314_2_1	2315_2_2	2312_2_3	2310_2_2	2311_2_2	298_2_14	299_2_14	296_4_9	297_2_27	294_5_9	295_013_4	292_5_2	293_5_4	290_2_6	291_2_1	270_25_4	271_2_7	272_4_8	273_2_7	274_4_4	275_2_4	276_013_1	277_013_10	278_4_4	279_2_1	3211_2_1	2268_2_2	2263_25_1	2261_2_2	2266_013_1	2267_2_1	2265_02_1	2442_2_4	2443_013_1	406_01_1
593_2_8	1200_013_1	344_013_1	346_2_1	347_2_7	340_2_3	341_2_1	342_023_6	343_02_6	348_2_1	349_2_1	2318_2_2	2319_2_1	2314_2_1	2315_2_2	2312_2_4	2310_2_2	2311_2_2	298_2_16	299_2_18	296_4_11	297_2_32	294_5_8	295_013_6	292_5_1	293_5_6	290_2_8	291_2_1	270_25_2	271_2_8	272_4_9	273_2_9	274_4_3	275_2_3	276_013_1	277_013_10	278_4_1	279_2_1	2268_2_2	2263_25_2	2266_013_1	2267_2_1	2265_02_1	2442_2_3	2443_013_1	2449_0_1	108_5_6	109_2_1	102_2_4	103_4_1
1200_013_2	344_013_1	346_2_1	347_2_4	340_2_3	341_2_1	342_023_4	343_02_9	348_2_1	349_2_1	2318_2_2	2314_2_2	2315_2_2	2312_2_8	2310_2_3	298_2_23	299_2_21	296_4_10	297_2_30	294_5_9	295_013_5	292_5_1	293_5_7	290_2_8	291_2_2	270_25_1	271_2_9	272_4_14	273_2_11	274_4_7	275_2_1	276_013_1	277_013_9	279_2_2	2268_2_2	2263_25_6	2266_013_1	2442_2_3	2443_013_4	108_5_3	109_2_1	102_2_5	100_25_1	101_4_9	106_2_1	107_5_1	104_013_5	105_2_3	2046_2_4	2044_2_5
1200_013_1	344_013_1	346_2_1	347_2_4	340_2_6	341_2_1	342_023_5	343_02_6	348_2_1	349_2_1	2318_2_2	2314_2_2	2315_2_2	2312_2_3	2310_2_3	298_2_23	299_2_19	296_4_10	297_2_36	294_5_3	295_013_5	292_5_1	293_5_6	290_2_10	291_2_3	270_25_1	271_2_9	272_4_13	273_2_13	274_4_6	275_2_1	276_013_1	277_013_9	279_2_1	2268_2_3	2263_25_5	2442_2_3	2443_013_9	108_5_2	109_2_1	102_2_3	100_25_1	101_4_10	106_2_1	107_5_1	104_013_4	105_2_1	2046_2_3	2044_2_6	2040_013_2
344_013_1	346_2_1	347_2_4	340_2_2	341_2_1	342_023_6	343_02_8	348_2_1	349_2_1	2314_2_1	2315_2_2	2312_2_2	2310_2_4	298_2_30	299_2_18	296_4_5	297_2_33	294_5_3	295_013_1	292_5_1	293_5_8	290_2_15	291_2_2	270_25_1	271_2_7	272_4_9	273_2_13	274_4_4	275_2_1	276_013_1	277_013_9	279_2_1	2268_2_2	2263_25_5	2442_2_2	2443_013_6	108_5_1	109_2_1	102_2_3	100_25_1	101_4_7	106_2_1	107_5_1	104_013_5	105_2_1	2046_2_6	2044_2_10	2040_013_4	2041_1_6	1375_2_16
344_013_1	346_2_1	347_2_6	340_2_3	341_2_1	342_023_11	343_02_8	348_2_1	349_2_1	2312_2_3	2310_2_5	298_2_30	299_2_18	296_4_5	297_2_37	294_5_3	292_5_1	293_5_5	290_2_13	291_2_3	270_25_1	271_2_5	272_4_9	273_2_12	274_4_3	275_2_1	276_013_1	277_013_9	279_2_2	2263_25_6	2442_2_1	2443_013_6	108_5_1	109_2_1	102_2_2	100_25_1	101_4_5	107_5_1	104_013_5	2046_2_4	2044_2_13	2040_013_6	2041_1_7	2687_2_8	99_013_5	98_013_15	91_03_42	90_5_8	93_2_30	92_25_6
199_2_35	3126_2_1	593_2_7	1143_5_1	452_2_31	1140_2_2	828_013_1	164_2_6	1141_2_8	453_013_1	18_1_1	620_5_1	3258_2_2	429_013_1	1701_2_11	1257_25_8	1942_2_2	3254_25_2	3256_013_2	344_013_1	819_013_2	346_2_1	347_2_4	340_2_1	341_2_1	342_023_12	343_02_9	730_02_1	811_4_16	812_25_1	813_5_16	348_2_1	349_2_1	817_2_3	1149_25_3	719_2_12	718_5_2	717_013_5	716_25_4	2853_013_1	1398_2_7	639_2_1	2854_013_8	2857_02_2	662_2_3	884_013_1	2295_0235_14	1493_5_1	661_2_4	1496_2_4
199_2_38	593_2_7	1143_5_1	452_2_25	1140_2_1	828_013_1	164_2_3	1141_2_9	18_1_1	429_013_1	1701_2_15	1257_25_7	453_013_1	3254_25_1	3256_013_2	344_013_1	819_013_1	346_2_1	347_2_8	340_2_1	341_2_1	342_023_12	343_02_6	730_02_1	811_4_18	812_25_1	813_5_23	348_2_1	349_2_1	817_2_7	1149_25_3	719_2_19	718_5_3	717_013_2	716_25_4	2853_013_2	1398_2_7	639_2_1	2854_013_8	662_2_2	2295_0235_12	1493_5_1	661_2_4	1496_2_6	2072_2_8	1498_2_2	660_2_1	1395_25_3	1068_2_8	1702_013_4
199_2_44	593_2_6	1143_5_1	452_2_26	1140_2_1	164_2_1	1141_2_12	429_013_1	1701_2_15	1257_25_8	453_013_1	3256_013_2	344_013_1	819_013_1	346_2_1	347_2_9	340_2_2	341_2_1	342_023_17	343_02_9	730_02_1	811_4_21	812_25_1	813_5_19	348_2_1	349_2_1	817_2_3	1149_25_4	719_2_17	718_5_2	717_013_5	716_25_5	2853_013_1	1523_2_1	2854_013_7	662_2_1	2295_0235_8	1493_5_1	661_2_2	1496_2_5	2072_2_7	1498_2_1	660_2_1	1395_25_4	1068_2_8	1702_013_5	916_2_1	455_2_9	425_2_16	1063_02_4
199_2_42	593_2_12	1143_5_1	452_2_26	164_2_1	1141_2_11	429_013_1	1701_2_12	1257_25_6	453_013_1	3256_013_4	344_013_1	346_2_1	347_2_7	340_2_2	341_2_1	342_023_18	343_02_6	730_02_1	811_4_16	812_25_1	813_5_23	348_2_1	349_2_1	817_2_5	1149_25_3	719_2_19	718_5_3	717_013_3	716_25_9	2853_013_1	1523_2_1	2854_013_8	662_2_1	2295_0235_10	1493_5_1	661_2_4	1496_2_4	2072_2_7	660_2_1	1395_25_5	1068_2_8	1702_013_3	916_2_2	455_2_9	425_2_16	1063_02_4	2312_2_6	1064_2_1	2310_2_7
199_2_38	593_2_11	1143_5_1	452_2_27	164_2_1	1141_2_10	429_013_1	1701_2_19	1257_25_5	453_013_1	3256_013_4	344_013_1	346_2_1	347_2_9	340_2_1	341_2_1	342_023_23	343_02_6	1831_5_1	811_4_16	812_25_1	813_5_23	348_2_1	349_2_1	817_2_4	1149_25_5	719_2_25	718_5_5	717_013_2	716_25_8	2853_013_1	1523_2_1	2854_013_8	662_2_1	2295_0235_9	1493_5_1	661_2_2	1496_2_2	2072_2_7	660_2_1	1395_25_3	1068_2_13	1702_013_1	916_2_1	455_2_7	425_2_22	1063_02_5	2312_2_7	1064_2_1	2310_2_8
199_2_35	593_2_11	1143_5_1	452_2_27	164_2_1	1141_2_9	429_013_1	1701_2_17	1257_25_4	453_013_1	3256_013_4	344_013_1	346_2_1	347_2_6	340_2_1	341_2_1	342_023_24	343_02_3	1831_5_1	811_4_17	812_25_1	813_5_27	349_2_1	817_2_3	1149_25_5	719_2_30	718_5_7	717_013_2	716_25_13	2853_013_1	1523_2_1	2854_013_9	662_2_1	2295_0235_8	1493_5_1	661_2_2	2072_2_7	660_2_1	1395_25_8	1068_2_17	916_2_2	455_2_6	425_2_20	1063_02_4	2312_2_5	1064_2_1	2310_2_5	1529_02_3	1669_4_8	299_2_26
199_2_37	593_2_9	452_2_33	164_2_1	1141_2_10	429_013_1	1701_2_26	1257_25_4	453_013_1	3256_013_3	344_013_1	346_2_1	347_2_7	340_2_1	341_2_1	342_023_27	343_02_5	1831_5_1	811_4_15	812_25_1	813_5_27	817_2_4	1260_2_1	719_2_30	718_5_3	717_013_3	716_25_11	2853_013_1	1523_2_1	2854_013_9	662_2_1	2295_0235_6	1493_5_1	661_2_2	2072_2_4	606_25_1	1395_25_3	1068_2_17	916_2_3	455_2_2	425_2_18	1063_02_5	2312_2_8	1064_2_1	2310_2_4	1529_02_2	1669_4_8	299_2_32	296_4_5	297_2_24
199_2_47	593_2_5	452_2_38	164_2_1	1141_2_11	429_013_1	1701_2_25	453_013_1	3256_013_3	344_013_1	346_2_1	347_2_14	340_2_1	341_2_1	342_023_26	343_02_5	1831_5_1	811_4_13	812_25_1	813_5_34	665_2_10	817_2_3	1260_2_1	719_2_33	718_5_5	717_013_3	716_25_14	2853_013_1	1523_2_1	2854_013_6	662_2_1	2295_0235_5	1493_5_1	661_2_6	2072_2_2	606_25_1	1395_25_3	1068_2_12	916_2_2	455_2_1	425_2_23	1063_02_3	2312_2_7	1064_2_1	2310_2_2	1529_02_2	1669_4_11	299_2_36	296_4_6	297_2_24
199_2_49	593_2_6	452_2_41	164_2_1	1141_2_9	429_013_1	1701_2_20	453_013_1	3256_013_2	344_013_1	346_2_1	347_2_11	340_2_1	341_2_1	342_023_29	343_02_4	1831_5_1	811_4_8	812_25_1	813_5_34	817_2_4	1260_2_1	719_2_32	718_5_8	717_013_2	716_25_17	2853_013_1	1523_2_1	2854_013_5	662_2_1	2295_0235_6	1493_5_1	661_2_4	2072_2_4	606_25_1	1395_25_3	1068_2_10	916_2_4	425_2_27	1063_02_2	2312_2_5	1064_2_1	2310_2_1	1529_02_2	1669_4_9	299_2_26	296_4_3	297_2_23	294_5_1	426_013_4
199_2_54	452_2_49	164_2_1	1141_2_13	429_013_1	1701_2_21	453_013_1	3256_013_2	344_013_1	346_2_1	347_2_12	340_2_1	341_2_1	342_023_31	343_02_3	1831_5_1	811_4_12	812_25_1	813_5_31	817_2_3	1260_2_1	719_2_29	718_5_10	717_013_3	716_25_16	2853_013_1	1523_2_1	2854_013_3	662_2_1	2295_0235_5	1493_5_1	661_2_4	2072_2_2	606_25_1	1395_25_2	1068_2_10	916_2_2	425_2_32	1063_02_2	2312_2_6	1064_2_1	2310_2_2	1529_02_6	1669_4_8	299_2_25	296_4_3	297_2_29	294_5_1	426_013_6	292_5_1
199_2_50	452_2_46	164_2_1	1141_2_11	429_013_1	1701_2_21	453_013_1	3256_013_1	344_013_1	346_2_1	347_2_14	340_2_1	341_2_1	342_023_26	343_02_3	1831_5_1	811_4_12	812_25_1	813_5_27	817_2_2	1260_2_1	719_2_32	718_5_15	717_013_3	716_25_17	2853_013_1	2854_013_2	662_2_1	2295_0235_6	1493_5_1	661_2_5	914_013_5	606_25_1	1395_25_2	1068_2_13	916_2_2	425_2_42	1063_02_2	2312_2_8	1064_2_1	2310_2_3	1529_02_8	1669_4_5	299_2_18	296_4_4	297_2_26	294_5_1	426_013_4	292_5_1	293_5_6
199_2_59	452_2_46	164_2_1	1141_2_7	429_013_1	1701_2_21	3256_013_2	346_2_1	347_2_14	340_2_1	341_2_1	342_023_23	343_02_3	1831_5_1	811_4_18	812_25_1	813_5_23	817_2_1	719_2_47	718_5_20	717_013_2	716_25_17	2853_013_1	2295_0235_3	1493_5_1	661_2_2	914_013_4	606_25_1	1395_25_3	1068_2_9	916_2_1	425_2_28	1063_02_1	2312_2_9	1064_2_1	2310_2_2	1529_02_8	1669_4_4	299_2_18	296_4_5	297_2_29	294_5_1	426_013_1	292_5_1	293_5_3	290_2_17	2529_2_15	1087_013_16	1129_013_33	593_2_1
199_2_70	452_2_44	164_2_1	1141_2_3	429_013_1	1701_2_19	3256_013_3	346_2_1	347_2_17	340_2_1	341_2_1	342_023_21	343_02_3	1831_5_1	811_4_15	812_25_1	813_5_30	817_2_4	719_2_59	718_5_18	717_013_2	716_25_16	2853_013_1	2295_0235_4	1493_5_1	661_2_2	914_013_4	606_25_1	1395_25_4	1068_2_9	916_2_1	425_2_32	1063_02_2	2312_2_13	1064_2_1	2310_2_1	1529_02_12	1669_4_4	299_2_21	296_4_3	297_2_20	294_5_1	426_013_1	292_5_1	293_5_2	290_2_14	2529_2_15	1087_013_19	1129_013_34	593_2_1
199_2_66	452_2_38	164_2_1	1141_2_4	429_013_1	1701_2_26	3256_013_3	346_2_1	347_2_8	340_2_1	341_2_1	342_023_27	343_02_2	1831_5_1	811_4_17	812_25_1	813_5_19	817_2_4	719_2_58	718_5_20	717_013_1	716_25_17	2853_013_1	2295_0235_1	1493_5_1	661_2_4	914_013_5	606_25_1	1395_25_5	1068_2_15	425_2_34	1063_02_3	2312_2_13	1064_2_1	2310_2_1	1529_02_11	1669_4_6	299_2_17	296_4_4	297_2_19	294_5_1	912_013_15	292_5_1	293_5_1	290_2_7	2529_2_12	1087_013_16	1129_013_37	593_2_2	592_013_4
199_2_75	452_2_39	164_2_1	1141_2_2	429_013_1	3256_013_3	346_2_1	347_2_7	340_2_1	341_2_1	342_023_19	343_02_3	1831_5_1	811_4_17	812_25_1	813_5_15	817_2_2	719_2_61	718_5_16	716_25_18	2853_013_1	2295_0235_2	1493_5_1	661_2_6	914_013_5	606_25_1	1395_25_5	1068_2_20	2077_2_6	1063_02_2	2312_2_14	1064_2_1	2310_2_1	1529_02_8	1669_4_4	299_2_14	296_4_4	297_2_17	294_5_1	912_013_17	292_5_1	290_2_15	2529_2_13	1087_013_19	1129_013_37	592_013_4	1083_1_2	1082_2_30	1081_2_9	1080_5_17
199_2_75	452_2_46	164_2_1	1141_2_2	429_013_1	3256_013_2	346_2_1	347_2_4	340_2_1	341_2_1	342_023_16	343_02_3	810_2_1	811_4_16	812_25_1	813_5_15	817_2_4	719_2_59	718_5_22	716_25_17	2853_013_1	2295_0235_2	1493_5_1	661_2_7	420_5_1	606_25_1	1395_25_4	1068_2_13	2077_2_5	1063_02_2	2312_2_13	1064_2_1	2310_2_1	1529_02_7	1669_4_4	299_2_9	296_4_3	297_2_8	294_5_1	912_013_20	292_5_1	290_2_15	2529_2_16	1087_013_18	1129_013_36	592_013_3	1083_1_3	1082_2_38	1081_2_9	1080_5_23
199_2_75	452_2_44	164_2_1	1141_2_5	429_013_1	3256_013_2	346_2_1	347_2_2	340_2_1	341_2_1	342_023_19	343_02_2	810_2_1	811_4_25	812_25_1	813_5_22	719_2_78	718_5_27	716_25_19	2853_013_1	1493_5_1	661_2_5	420_5_1	606_25_1	1395_25_4	1068_2_17	2077_2_6	2312_2_13	1064_2_1	2310_2_1	1529_02_6	1669_4_2	299_2_10	296_4_2	297_2_4	294_5_1	912_013_18	292_5_1	290_2_22	1087_013_19	1129_013_36	592_013_2	1083_1_5	1082_2_32	1081_2_11	1080_5_19	599_2_46	194_2_1	197_25_3	196_2_32
199_2_74	452_2_41	1141_2_5	429_013_1	3256_013_3	346_2_1	347_2_4	341_2_1	342_023_22	343_02_2	810_2_1	811_4_23	812_25_1	813_5_29	719_2_76	718_5_25	716_25_20	2853_013_1	1493_5_1	661_2_3	420_5_1	606_25_1	1395_25_3	1068_2_17	2077_2_2	2312_2_14	1064_2_1	2310_2_1	1529_02_9	1669_4_3	299_2_13	296_4_2	297_2_6	294_5_1	912_013_15	292_5_1	290_2_22	1087_013_15	1129_013_32	592_013_2	1083_1_7	1082_2_32	1081_2_12	1080_5_26	599_2_41	194_2_1	197_25_1	196_2_29	191_2_1	190_013_26
199_2_73	452_2_33	1141_2_4	429_013_1	3256_013_3	346_2_1	347_2_6	341_2_1	342_023_22	810_2_1	811_4_27	812_25_1	813_5_21	719_2_56	718_5_29	716_25_19	2853_013_1	1493_5_1	661_2_2	420_5_1	606_25_1	1395_25_5	1068_2_10	2077_2_4	2312_2_16	1064_2_1	2310_2_1	1529_02_10	1669_4_1	299_2_7	296_4_4	297_2_1	294_5_1	912_013_15	290_2_17	1087_013_17	1129_013_43	592_013_3	1083_1_7	1082_2_30	1081_2_14	1080_5_19	599_2_42	194_2_1	196_2_32	191_2_1	190_013_31	192_01_1	270_25_1	272_4_17
452_2_29	1141_2_5	429_013_1	3256_013_1	346_2_1	347_2_5	341_2_1	342_023_24	810_2_1	811_4_25	812_25_1	813_5_24	719_2_63	718_5_31	716_25_20	2853_013_1	1493_5_1	661_2_1	420_5_1	606_25_1	1395_25_8	1068_2_11	2077_2_3	2312_2_16	1064_2_1	2310_2_1	1529_02_10	1669_4_1	299_2_10	296_4_2	297_2_2	294_5_1	912_013_14	290_2_25	1087_013_20	1129_013_45	592_013_3	199_2_81	1082_2_31	1081_2_16	1080_5_24	599_2_37	194_2_1	196_2_32	191_2_1	190_013_22	192_01_1	270_25_1	272_4_20	273_2_1
452_2_29	1141_2_3	429_013_1	3256_013_2	346_2_1	347_2_7	341_2_1	342_023_25	810_2_1	811_4_30	812_25_1	813_5_20	719_2_64	718_5_26	716_25_20	2853_013_1	1493_5_1	661_2_1	420_5_1	423_5_10	1068_2_13	2077_2_2	2312_2_17	1064_2_1	2310_2_1	1529_02_10	1669_4_1	299_2_10	296_4_3	297_2_4	294_5_1	912_013_13	290_2_17	1087_013_14	1129_013_38	592_013_2	199_2_76	1082_2_28	1081_2_12	1080_5_23	599_2_41	194_2_1	196_2_32	191_2_1	190_013_26	192_01_1	270_25_1	272_4_22	273_2_1	2828_25_16
452_2_23	1141_2_6	429_013_1	3256_013_1	346_2_1	347_2_6	341_2_1	342_023_26	810_2_1	811_4_33	812_25_1	813_5_22	719_2_61	718_5_28	716_25_17	2853_013_1	423_5_12	1068_2_15	2077_2_2	2312_2_20	1064_2_1	2310_2_1	1529_02_12	298_2_64	299_2_10	296_4_6	297_2_4	294_5_1	912_013_12	290_2_17	1087_013_12	1129_013_31	592_013_1	199_2_71	1082_2_29	1081_2_11	1080_5_20	599_2_53	194_2_1	196_2_25	191_2_1	190_013_17	192_01_1	270_25_1	272_4_21	273_2_1	2828_25_19	276_013_1	3149_023_31	910_2_1
452_2_24	1141_2_8	429_013_1	3256_013_1	346_2_1	347_2_4	341_2_1	342_023_29	810_2_1	811_4_39	812_25_1	813_5_25	719_2_61	718_5_23	716_25_20	2853_013_1	423_5_10	1068_2_15	2077_2_3	2312_2_23	1064_2_1	2310_2_1	1529_02_7	298_2_68	299_2_9	296_4_5	297_2_5	294_5_1	912_013_12	290_2_17	1087_013_12	1129_013_39	592_013_1	199_2_76	1082_2_32	1081_2_11	1080_5_25	599_2_52	194_2_1	196_2_31	191_2_1	190_013_11	270_25_1	272_4_16	273_2_1	2828_25_17	276_013_1	3149_023_29	910_2_1	3021_2_4
452_2_22	1141_2_8	429_013_1	346_2_1	347_2_3	341_2_1	342_023_36	810_2_1	811_4_45	812_25_1	813_5_28	719_2_52	718_5_28	716_25_22	2853_013_1	423_5_13	1068_2_12	2077_2_4	2312_2_21	1064_2_1	2310_2_1	1529_02_6	298_2_68	299_2_13	296_4_7	297_2_3	294_5_1	912_013_16	290_2_17	1087_013_12	1129_013_43	592_013_1	199_2_74	1082_2_29	1081_2_10	1080_5_20	599_2_56	194_2_1	196_2_23	191_2_1	190_013_6	270_25_1	272_4_17	273_2_1	2828_25_16	276_013_1	3149_023_16	910_2_1	3021_2_4	524_23_5
452_2_27	1141_2_12	429_013_1	346_2_1	347_2_2	341_2_1	342_023_30	810_2_1	811_4_38	812_25_1	813_5_21	719_2_47	718_5_27	716_25_22	2853_013_1	423_5_15	1068_2_15	2077_2_3	2312_2_28	1064_2_1	2310_2_1	1529_02_9	298_2_69	299_2_20	296_4_7	297_2_4	294_5_1	912_013_15	290_2_22	1087_013_11	1129_013_37	592_013_1	199_2_64	1082_2_29	1081_2_8	1080_5_21	599_2_62	194_2_1	196_2_18	191_2_1	190_013_4	270_25_1	272_4_15	273_2_1	2828_25_9	276_013_1	3149_023_15	910_2_1	3021_2_5	524_23_4
452_2_23	1141_2_12	429_013_1	346_2_1	347_2_1	341_2_1	342_023_25	810_2_1	811_4_36	812_25_1	813_5_24	719_2_48	718_5_30	716_25_24	2853_013_1	1068_2_17	2077_2_4	2312_2_31	1064_2_1	2310_2_1	1529_02_5	298_2_72	299_2_20	296_4_3	297_2_4	294_5_1	912_013_12	290_2_19	1087_013_8	1129_013_35	592_013_1	199_2_51	1082_2_29	1081_2_9	1080_5_25	599_2_59	194_2_1	196_2_20	191_2_1	190_013_8	270_25_1	272_4_11	273_2_1	2828_25_9	276_013_1	3149_023_8	910_2_1	3021_2_5	524_23_4	525_125_30
1141_2_11	429_013_1	346_2_1	341_2_1	342_023_22	810_2_1	811_4_30	812_25_1	813_5_21	719_2_51	718_5_34	716_25_33	2853_013_1	1068_2_16	2077_2_2	2312_2_34	1064_2_1	2310_2_1	1529_02_3	298_2_68	299_2_22	296_4_3	297_2_2	294_5_1	912_013_13	290_2_14	1087_013_9	1129_013_38	592_013_1	199_2_42	1082_2_31	1081_2_10	1080_5_20	599_2_57	194_2_1	196_2_24	191_2_1	190_013_10	270_25_1	272_4_11	273_2_1	2828_25_7	276_013_1	3149_023_6	910_2_1	3021_2_8	524_23_4	525_125_32	2382_2_4	1014_2_5
1141_2_9	429_013_1	346_2_1	341_2_1	342_023_18	810_2_1	811_4_33	812_25_1	813_5_21	719_2_48	718_5_32	716_25_31	2853_013_1	1068_2_16	2077_2_3	2312_2_31	1064_2_1	2310_2_1	1529_02_3	298_2_70	299_2_25	296_4_1	297_2_3	294_5_1	912_013_15	290_2_18	1087_013_5	1129_013_36	592_013_1	199_2_39	1082_2_31	1081_2_11	1080_5_20	599_2_51	194_2_1	196_2_20	191_2_1	190_013_10	270_25_1	272_4_12	273_2_1	2828_25_8	276_013_1	3149_023_10	910_2_1	1359_4_51	3021_2_10	524_23_4	525_125_38	2382_2_5
1141_2_7	429_013_1	346_2_1	341_2_1	342_023_19	810_2_1	811_4_40	812_25_1	813_5_24	719_2_52	718_5_26	716_25_35	2853_013_1	1068_2_12	2077_2_4	2312_2_24	1064_2_1	2310_2_1	1529_02_4	298_2_65	299_2_24	297_2_1	294_5_1	912_013_15	290_2_15	1087_013_6	1129_013_35	592_013_1	199_2_36	1082_2_26	1081_2_6	1080_5_22	599_2_51	194_2_1	196_2_22	191_2_1	190_013_10	270_25_1	272_4_12	273_2_1	2828_25_9	276_013_1	3149_023_11	910_2_1	1359_4_54	3021_2_10	524_23_6	525_125_41	2382_2_2	1014_2_3
1141_2_10	429_013_1	346_2_1	341_2_1	342_023_16	810_2_1	811_4_45	812_25_1	813_5_25	719_2_46	718_5_26	716_25_29	2853_013_1	1068_2_18	2077_2_1	2312_2_22	2310_2_1	1529_02_1	298_2_61	299_2_26	297_2_1	294_5_1	912_013_17	290_2_16	1087_013_8	1129_013_34	592_013_1	199_2_37	1082_2_28	1081_2_9	1080_5_19	599_2_64	194_2_1	196_2_18	191_2_1	190_013_11	270_25_1	272_4_12	273_2_1	2828_25_9	3149_023_4	910_2_1	1359_4_58	3021_2_7	524_23_7	525_125_38	2382_2_2	1014_2_3	1015_4_1	1017_2_33
1141_2_12	429_013_1	346_2_1	341_2_1	342_023_12	810_2_1	811_4_50	812_25_1	813_5_23	719_2_34	718_5_25	716_25_33	2853_013_1	1068_2_16	2077_2_1	2312_2_20	2310_2_1	1529_02_1	298_2_66	299_2_28	297_2_1	294_5_1	912_013_16	290_2_17	1087_013_8	1129_013_39	592_013_1	199_2_41	1082_2_27	1081_2_9	1080_5_20	599_2_64	194_2_1	196_2_20	191_2_1	190_013_14	270_25_1	272_4_16	273_2_1	2828_25_15	3149_023_4	910_2_1	1359_4_54	3021_2_5	524_23_5	525_125_34	2382_2_1	1014_2_4	1015_4_1	1017_2_24
1141_2_16	429_013_1	346_2_1	341_2_1	342_023_6	810_2_1	811_4_42	812_25_1	813_5_23	719_2_32	718_5_27	716_25_39	2853_013_1	1068_2_16	2312_2_16	2310_2_1	910_2_1	298_2_62	299_2_23	297_2_1	294_5_1	912_013_17	290_2_16	1087_013_5	1129_013_46	592_013_1	199_2_36	1082_2_38	1081_2_8	1080_5_22	599_2_72	194_2_1	196_2_26	191_2_1	190_013_14	270_25_1	272_4_15	273_2_1	2828_25_19	3149_023_2	1359_4_57	3021_2_6	524_23_6	525_125_38	1014_2_5	1015_4_1	1017_2_32	1010_25_17	1011_2_1	2443_013_3
1141_2_20	429_013_1	346_2_1	341_2_1	342_023_6	810_2_1	811_4_32	812_25_1	813_5_21	719_2_36	718_5_18	716_25_33	2853_013_1	1068_2_15	2312_2_14	2310_2_1	910_2_1	298_2_64	299_2_14	297_2_1	294_5_1	912_013_16	290_2_19	1087_013_4	1129_013_38	592_013_1	199_2_35	1082_2_34	1081_2_6	1080_5_16	599_2_72	194_2_1	196_2_24	191_2_1	190_013_9	270_25_1	272_4_11	273_2_1	2828_25_26	1359_4_45	3021_2_8	524_23_10	525_125_43	1014_2_7	1015_4_1	1017_2_25	1010_25_15	1011_2_1	2443_013_2	449_5_29
1141_2_25	429_013_1	346_2_1	341_2_1	342_023_5	810_2_1	811_4_40	812_25_1	813_5_24	719_2_42	718_5_18	716_25_40	2853_013_1	1068_2_13	2312_2_12	2310_2_1	910_2_1	298_2_61	299_2_9	297_2_1	294_5_1	912_013_18	290_2_18	1087_013_4	1129_013_50	592_013_1	199_2_32	1082_2_32	1081_2_5	1080_5_20	599_2_68	196_2_31	191_2_1	190_013_12	270_25_1	272_4_10	273_2_1	2828_25_22	3021_2_10	524_23_7	525_125_46	1014_2_5	1015_4_1	1017_2_25	1010_25_19	1011_2_1	449_5_20	441_2_1	447_2_1	1239_2_6
1141_2_28	429_013_1	346_2_1	341_2_1	342_023_5	810_2_1	811_4_24	812_25_1	813_5_26	719_2_45	718_5_18	716_25_42	2853_013_1	1068_2_12	2312_2_15	2310_2_1	910_2_1	298_2_68	299_2_15	297_2_1	294_5_1	912_013_16	290_2_16	1087_013_5	1129_013_48	592_013_1	199_2_27	1082_2_26	1081_2_6	1080_5_26	599_2_71	196_2_27	191_2_1	190_013_10	270_25_1	272_4_7	273_2_1	2828_25_22	3021_2_12	524_23_8	525_125_51	1014_2_8	1015_4_1	1017_2_22	1010_25_13	1011_2_1	449_5_16	441_2_1	447_2_1	1239_2_3
1141_2_33	429_013_1	346_2_1	341_2_1	342_023_5	810_2_1	811_4_34	812_25_1	813_5_32	719_2_42	718_5_14	716_25_32	2853_013_1	1068_2_13	2312_2_15	2310_2_1	910_2_1	298_2_62	299_2_12	297_2_1	294_5_1	912_013_18	290_2_16	1087_013_2	1129_013_49	592_013_1	199_2_24	1082_2_17	1081_2_7	1080_5_31	599_2_59	196_2_30	191_2_1	190_013_9	270_25_1	272_4_11	273_2_1	2828_25_26	3021_2_9	524_23_9	525_125_59	1014_2_4	1015_4_1	1017_2_20	1010_25_12	1011_2_1	449_5_15	441_2_1	447_2_1	1239_2_1
1141_2_26	429_013_1	346_2_1	341_2_1	342_023_5	810_2_1	811_4_30	812_25_1	813_5_35	719_2_44	718_5_10	716_25_38	2853_013_1	1701_2_64	2312_2_14	2310_2_1	910_2_1	298_2_48	299_2_15	297_2_1	912_013_17	290_2_19	1087_013_2	1129_013_57	592_013_1	199_2_31	1082_2_15	1081_2_6	1080_5_26	599_2_57	196_2_23	191_2_1	190_013_5	270_25_1	272_4_9	273_2_1	2828_25_19	3021_2_8	524_23_7	525_125_63	1014_2_6	1015_4_1	1017_2_20	1010_25_10	1011_2_1	449_5_20	441_2_1	447_2_1	445_2_63	108_5_1
1141_2_33	346_2_1	341_2_1	342_023_4	810_2_1	811_4_31	812_25_1	813_5_38	719_2_43	718_5_8	716_25_29	2853_013_1	1701_2_73	2312_2_10	2310_2_1	910_2_1	298_2_48	299_2_18	297_2_1	1259_4_1	290_2_17	1087_013_3	1129_013_54	592_013_1	199_2_30	1082_2_18	1081_2_7	1080_5_30	599_2_58	196_2_26	191_2_1	190_013_4	270_25_1	272_4_4	273_2_1	2828_25_21	3021_2_7	524_23_7	525_125_69	1014_2_11	1015_4_1	1017_2_18	1010_25_4	1011_2_1	449_5_11	441_2_1	447_2_1	445_2_60	108_5_1	102_2_24
1141_2_36	346_2_1	341_2_1	342_023_3	810_2_1	811_4_29	812_25_1	813_5_33	719_2_57	718_5_6	716_25_39	2853_013_1	1701_2_75	2312_2_2	2310_2_1	910_2_1	298_2_56	299_2_22	297_2_1	1259_4_1	290_2_15	1087_013_3	1129_013_55	592_013_1	199_2_34	1082_2_18	1081_2_5	1080_5_32	599_2_52	196_2_25	191_2_1	190_013_5	270_25_1	272_4_2	273_2_1	2828_25_26	3021_2_7	524_23_4	525_125_74	1014_2_8	1015_4_1	1017_2_14	1010_25_3	1011_2_1	449_5_14	441_2_1	447_2_1	445_2_49	108_5_1	102_2_32
1141_2_33	346_2_1	341_2_1	342_023_4	810_2_1	811_4_32	812_25_1	813_5_34	719_2_49	718_5_7	716_25_45	2853_013_1	1701_2_72	2312_2_3	2310_2_1	910_2_1	298_2_53	299_2_24	297_2_1	1259_4_1	290_2_13	1087_013_2	1129_013_55	592_013_1	199_2_30	1082_2_20	1081_2_4	1080_5_37	599_2_51	196_2_17	191_2_1	190_013_6	270_25_1	273_2_1	2828_25_16	3021_2_6	524_23_7	525_125_87	1014_2_6	1015_4_1	1017_2_15	1010_25_6	1011_2_1	449_5_12	441_2_1	447_2_1	445_2_54	108_5_1	102_2_28	100_25_1
1141_2_28	346_2_1	341_2_1	342_023_3	810_2_1	811_4_44	812_25_1	813_5_32	719_2_46	718_5_10	716_25_36	2853_013_1	1701_2_71	2312_2_3	2310_2_1	910_2_1	298_2_66	299_2_22	297_2_1	1259_4_1	290_2_10	1087_013_1	1129_013_61	592_013_1	199_2_26	1082_2_20	1081_2_4	1080_5_33	599_2_50	196_2_29	191_2_1	190_013_17	270_25_1	273_2_1	2828_25_14	3021_2_6	524_23_6	525_125_84	1014_2_7	1015_4_1	1017_2_13	1010_25_5	1011_2_1	449_5_12	441_2_1	447_2_1	445_2_55	108_5_1	102_2_24	100_25_1
1141_2_30	346_2_1	342_023_2	810_2_1	811_4_41	812_25_1	813_5_30	719_2_50	718_5_5	716_25_38	2853_013_1	1701_2_65	2312_2_2	2310_2_1	910_2_1	298_2_65	299_2_19	297_2_1	1259_4_1	290_2_16	1087_013_4	1129_013_65	592_013_1	199_2_32	1082_2_24	1081_2_1	1080_5_36	599_2_48	196_2_25	191_2_1	190_013_22	270_25_1	273_2_1	2828_25_19	3021_2_7	524_23_6	525_125_85	1014_2_4	1015_4_1	1017_2_14	1010_25_4	1011_2_1	449_5_8	441_2_1	447_2_1	445_2_47	108_5_1	102_2_32	100_25_1	107_5_1
1141_2_23	346_2_1	342_023_9	810_2_1	811_4_43	812_25_1	813_5_25	719_2_59	718_5_4	716_25_33	2853_013_1	1701_2_65	2310_2_1	910_2_1	298_2_62	299_2_19	297_2_1	1259_4_1	290_2_15	1087_013_6	1129_013_62	592_013_1	199_2_21	1082_2_25	1081_2_1	596_2_1	599_2_51	196_2_38	191_2_1	190_013_14	270_25_1	273_2_1	2828_25_13	3021_2_6	524_23_7	525_125_77	1014_2_1	1015_4_1	1017_2_11	1010_25_3	1011_2_1	449_5_4	441_2_1	447_2_1	445_2_47	108_5_1	102_2_30	100_25_1	107_5_1	2044_2_84
1141_2_28	346_2_1	342_023_15	810_2_1	811_4_46	812_25_1	813_5_22	719_2_55	718_5_3	716_25_31	2853_013_1	1701_2_66	2310_2_1	910_2_1	298_2_64	299_2_15	297_2_1	1259_4_1	290_2_12	1087_013_4	1129_013_60	592_013_1	199_2_17	1082_2_28	1081_2_2	596_2_1	599_2_49	196_2_30	191_2_1	190_013_19	270_25_1	273_2_1	2828_25_18	3021_2_6	524_23_8	525_125_69	1403_2_21	1015_4_1	1017_2_11	1010_25_1	1011_2_1	449_5_1	441_2_1	447_2_1	445_2_49	108_5_1	102_2_36	100_25_1	107_5_1	2044_2_84
1141_2_27	346_2_1	342_023_14	810_2_1	811_4_49	812_25_1	813_5_16	719_2_52	718_5_3	716_25_39	2853_013_1	1701_2_76	2310_2_1	910_2_1	298_2_75	299_2_12	297_2_1	1259_4_1	290_2_16	1087_013_8	1129_013_57	592_013_1	199_2_18	1082_2_32	596_2_1	599_2_54	196_2_28	191_2_1	190_013_20	270_25_1	273_2_1	2828_25_9	3021_2_6	524_23_8	525_125_77	1403_2_19	1015_4_1	1017_2_8	528_2_1	1011_2_1	449_5_1	441_2_1	447_2_1	445_2_48	108_5_1	102_2_33	107_5_1	2044_2_74	38_013_10	32_2_1
1141_2_29	346_2_1	342_023_12	810_2_1	811_4_44	812_25_1	813_5_17	719_2_46	718_5_3	716_25_37	2853_013_1	1701_2_77	2310_2_1	910_2_1	298_2_77	299_2_14	297_2_1	1259_4_1	290_2_13	1087_013_8	1129_013_58	592_013_1	199_2_19	1082_2_35	596_2_1	599_2_54	196_2_29	191_2_1	190_013_19	270_25_1	273_2_1	2828_25_6	3021_2_4	524_23_10	525_125_78	1403_2_20	1015_4_1	1017_2_10	528_2_1	1011_2_1	449_5_1	441_2_1	447_2_1	445_2_31	108_5_1	102_2_26	107_5_1	2044_2_89	38_013_8	32_2_1
1141_2_37	346_2_1	342_023_10	810_2_1	811_4_47	812_25_1	813_5_19	719_2_50	718_5_3	716_25_40	2853_013_1	1701_2_84	2310_2_1	910_2_1	298_2_62	299_2_14	297_2_1	1259_4_1	290_2_11	1087_013_7	1129_013_62	592_013_1	199_2_13	1082_2_25	596_2_1	599_2_47	196_2_34	191_2_1	190_013_25	270_25_1	273_2_1	2828_25_5	3021_2_1	524_23_12	525_125_62	1403_2_20	1015_4_1	1017_2_10	528_2_1	1011_2_1	449_5_1	441_2_1	447_2_1	445_2_36	108_5_1	102_2_33	107_5_1	2044_2_82	38_013_9	32_2_1
1141_2_25	346_2_1	342_023_8	810_2_1	811_4_42	812_25_1	813_5_20	719_2_49	718_5_1	716_25_43	2853_013_1	1701_2_90	2310_2_1	910_2_1	298_2_79	299_2_20	297_2_1	1259_4_1	290_2_15	1087_013_6	1129_013_58	592_013_1	199_2_16	1082_2_27	596_2_1	599_2_40	196_2_37	191_2_1	190_013_22	270_25_1	273_2_1	2828_25_6	3021_2_1	524_23_10	525_125_56	1403_2_11	1015_4_1	1017_2_9	528_2_1	1011_2_1	449_5_1	441_2_1	447_2_1	445_2_36	108_5_1	102_2_38	107_5_1	2044_2_83	38_013_8	32_2_1
1141_2_38	346_2_1	342_023_10	810_2_1	811_4_44	812_25_1	813_5_12	719_2_64	716_25_45	2853_013_1	1701_2_83	2310_2_1	910_2_1	298_2_81	299_2_15	297_2_1	1259_4_1	290_2_16	1087_013_4	1129_013_69	199_2_23	1082_2_21	1080_5_38	599_2_37	196_2_37	191_2_1	190_013_20	270_25_1	273_2_1	2828_25_9	3021_2_2	524_23_9	525_125_56	1403_2_12	1015_4_1	1017_2_8	528_2_1	1011_2_1	449_5_1	441_2_1	447_2_1	445_2_31	108_5_1	102_2_38	107_5_1	2044_2_83	38_013_8	32_2_1	35_013_89	1241_2_1
1141_2_35	346_2_1	342_023_11	810_2_1	811_4_34	812_25_1	813_5_12	719_2_49	716_25_54	2853_013_1	1701_2_81	2310_2_1	910_2_1	298_2_85	299_2_13	297_2_1	290_2_18	1087_013_5	1129_013_65	199_2_13	1082_2_16	1080_5_50	599_2_38	196_2_34	191_2_1	190_013_22	270_25_1	273_2_1	2828_25_10	3021_2_3	524_23_9	525_125_56	1403_2_12	1015_4_1	1017_2_6	528_2_1	1011_2_1	449_5_1	441_2_1	447_2_1	445_2_41	108_5_1	102_2_44	107_5_1	2044_2_87	38_013_9	32_2_1	35_013_84	1241_2_1	1536_0235_7
1141_2_35	346_2_1	342_023_12	810_2_1	811_4_39	812_25_1	813_5_12	719_2_51	716_25_54	2853_013_1	1701_2_85	2310_2_1	910_2_1	298_2_98	299_2_13	297_2_1	290_2_14	1087_013_6	1129_013_67	199_2_11	1082_2_19	1080_5_40	599_2_46	196_2_38	191_2_1	190_013_29	270_25_1	273_2_1	2828_25_3	3021_2_2	524_23_10	525_125_56	1403_2_10	1015_4_1	1017_2_5	528_2_1	1011_2_1	449_5_1	441_2_1	447_2_1	445_2_38	108_5_1	102_2_45	107_5_1	39_2_1	38_013_10	32_2_1	35_013_91	1241_2_1	1536_0235_9
1141_2_32	346_2_1	342_023_8	810_2_1	811_4_40	812_25_1	813_5_11	719_2_50	716_25_62	2853_013_1	1701_2_78	2310_2_1	910_2_1	298_2_95	299_2_9	297_2_1	290_2_14	1087_013_7	1129_013_65	199_2_13	1082_2_14	1080_5_47	599_2_43	196_2_45	191_2_1	190_013_34	270_25_1	273_2_1	2828_25_3	3021_2_1	524_23_11	525_125_61	1403_2_8	1015_4_1	1017_2_3	528_2_1	1011_2_1	449_5_1	441_2_1	447_2_1	445_2_38	108_5_1	102_2_46	107_5_1	39_2_1	38_013_6	32_2_1	35_013_83	1241_2_1	1536_0235_11
1141_2_28	346_2_1	342_023_5	810_2_1	811_4_34	812_25_1	813_5_8	719_2_55	716_25_49	2853_013_1	1701_2_79	2310_2_1	910_2_1	298_2_86	299_2_7	297_2_1	290_2_13	1087_013_9	1129_013_68	199_2_14	1082_2_16	1080_5_47	599_2_47	196_2_35	191_2_1	190_013_32	270_25_1	273_2_1	2828_25_3	3021_2_1	524_23_14	525_125_71	1403_2_10	1015_4_1	1017_2_4	528_2_1	1011_2_1	449_5_1	441_2_1	447_2_1	445_2_32	108_5_1	102_2_43	107_5_1	39_2_1	38_013_5	32_2_1	35_013_86	1241_2_1	1536_0235_7
1141_2_21	346_2_1	342_023_2	810_2_1	811_4_41	812_25_1	813_5_12	719_2_56	716_25_50	2853_013_1	1701_2_76	2310_2_1	910_2_1	298_2_98	299_2_8	297_2_1	290_2_13	1087_013_12	1129_013_62	199_2_14	1082_2_17	1080_5_47	599_2_53	196_2_35	191_2_1	190_013_32	270_25_1	273_2_1	2828_25_3	3021_2_1	524_23_17	525_125_92	1403_2_6	1015_4_1	1017_2_5	528_2_1	1011_2_1	449_5_1	441_2_1	447_2_1	445_2_35	108_5_1	102_2_38	107_5_1	39_2_1	38_013_5	32_2_1	35_013_89	1241_2_1	1536_0235_8
1141_2_23	346_2_1	342_023_1	810_2_1	811_4_44	812_25_1	813_5_10	719_2_53	716_25_51	2853_013_1	1701_2_77	2310_2_1	910_2_1	298_2_89	299_2_4	297_2_1	290_2_7	1087_013_14	1129_013_70	199_2_16	1082_2_17	1080_5_45	599_2_53	196_2_34	191_2_1	190_013_35	270_25_1	273_2_1	2828_25_3	3021_2_2	524_23_17	525_125_85	1403_2_4	1015_4_1	1017_2_5	528_2_1	1011_2_1	449_5_1	441_2_1	447_2_1	445_2_46	108_5_1	102_2_42	107_5_1	39_2_1	38_013_3	32_2_1	35_013_80	1241_2_1	1536_0235_12
1141_2_18	346_2_1	342_023_2	810_2_1	811_4_54	812_25_1	813_5_13	719_2_56	716_25_35	2853_013_1	1701_2_73	2310_2_1	910_2_1	298_2_102	299_2_5	297_2_1	290_2_5	1087_013_10	1129_013_73	199_2_13	1082_2_25	1080_5_46	599_2_53	196_2_34	191_2_1	190_013_33	270_25_1	273_2_1	2828_25_2	3021_2_3	524_23_11	525_125_103	1015_4_1	1017_2_5	528_2_1	1011_2_1	449_5_1	441_2_1	447_2_1	445_2_39	108_5_1	102_2_45	107_5_1	39_2_1	38_013_4	32_2_1	35_013_66	1241_2_1	1536_0235_12	642_5_48
1141_2_16	346_2_1	342_023_1	810_2_1	811_4_55	812_25_1	813_5_8	719_2_64	716_25_39	2853_013_1	1701_2_71	2310_2_1	910_2_1	298_2_95	299_2_2	297_2_1	290_2_5	1087_013_13	1129_013_67	199_2_14	1082_2_20	1080_5_37	599_2_50	196_2_30	191_2_1	190_013_30	270_25_1	273_2_1	2828_25_4	3021_2_4	524_23_25	525_125_91	1015_4_1	1017_2_2	528_2_1	1011_2_1	449_5_1	441_2_1	447_2_1	445_2_34	108_5_1	102_2_39	107_5_1	39_2_1	38_013_3	32_2_1	35_013_64	1241_2_1	1536_0235_15	642_5_46
1788_013_17	216_025_1	66_25_1	1268_5_12	211_03_1	530_2_1	525_125_99	2651_13_55	915_13_1	1784_03_1	1265_2_18	2853_013_1	91_03_15	1141_2_18	137_2_1	3088_4_40	452_2_8	3041_25_13	496_5_27	138_4_1	93_2_55	693_2_21	76_2_1	27_013_20	696_25_48	1543_1_10	1701_2_69	428_4_37	1077_2_26	2483_25_12	161_25_1	542_4_41	288_13_1	540_013_106	1375_2_16	547_2_5	342_023_2	2666_2_67	810_2_1	811_4_60	283_5_8	813_5_7	629_013_40	287_45_131	286_013_9	1097_013_1	1095_1_1	996_2_2	719_2_58	2551_5_67
1788_013_15	216_025_1	66_25_1	1268_5_18	211_03_1	530_2_1	525_125_122	2651_13_60	915_13_1	1784_03_1	1265_2_20	2853_013_1	91_03_11	1141_2_16	137_2_1	3088_4_42	452_2_4	3041_25_14	496_5_29	138_4_1	93_2_62	693_2_11	76_2_1	27_013_26	696_25_35	1543_1_8	1701_2_73	428_4_40	1077_2_25	2483_25_11	161_25_1	542_4_46	288_13_1	540_013_94	1375_2_10	547_2_7	342_023_2	2666_2_67	810_2_1	811_4_57	283_5_9	813_5_5	629_013_39	287_45_148	286_013_13	1095_1_1	996_2_3	719_2_51	2551_5_59	716_25_29
1788_013_10	216_025_1	66_25_1	1268_5_14	211_03_1	530_2_1	525_125_124	2651_13_53	915_13_1	1784_03_1	1265_2_20	2853_013_1	91_03_10	1141_2_21	137_2_1	3088_4_38	452_2_1	3041_25_16	496_5_30	138_4_1	93_2_70	693_2_12	76_2_1	27_013_27	696_25_37	1543_1_11	1701_2_70	428_4_38	1077_2_18	2483_25_9	161_25_1	542_4_52	288_13_1	540_013_94	1375_2_9	547_2_5	342_023_2	2666_2_62	810_2_1	811_4_55	283_5_9	813_5_3	629_013_40	287_45_148	286_013_12	1095_1_1	996_2_3	719_2_44	2551_5_68	716_25_37
1788_013_11	216_025_1	66_25_1	1268_5_22	211_03_1	530_2_1	525_125_124	2651_13_48	915_13_1	1784_03_1	1265_2_21	2853_013_1	132_2_1	1141_2_17	137_2_1	3088_4_37	452_2_2	3041_25_18	496_5_26	138_4_1	93_2_78	693_2_11	76_2_1	27_013_26	696_25_34	1543_1_13	1701_2_72	428_4_41	1077_2_19	2483_25_9	161_25_1	542_4_45	288_13_1	540_013_84	1375_2_12	547_2_4	342_023_2	2666_2_56	810_2_1	811_4_50	283_5_9	813_5_2	629_013_33	287_45_153	286_013_10	1095_1_1	996_2_4	719_2_39	2551_5_56	716_25_39
1788_013_11	216_025_1	66_25_1	1268_5_16	211_03_1	530_2_1	525_125_118	2651_13_62	915_13_1	1784_03_1	1265_2_14	2853_013_1	132_2_1	1141_2_17	137_2_1	3088_4_31	452_2_3	3041_25_14	496_5_26	138_4_1	93_2_88	693_2_9	76_2_1	27_013_22	696_25_32	1543_1_16	1701_2_71	428_4_33	1077_2_19	2483_25_6	161_25_1	542_4_50	288_13_1	540_013_86	1375_2_13	547_2_9	342_023_3	2666_2_56	810_2_1	811_4_56	283_5_6	813_5_1	629_013_35	287_45_152	286_013_13	1095_1_1	996_2_4	719_2_35	2551_5_48	716_25_43
1788_013_14	216_025_1	66_25_1	1268_5_20	211_03_1	530_2_1	525_125_111	2651_13_63	915_13_1	1784_03_1	1265_2_10	2853_013_1	132_2_1	1141_2_21	137_2_1	3088_4_40	452_2_5	3041_25_17	496_5_17	138_4_1	93_2_100	693_2_6	76_2_1	27_013_25	696_25_36	1543_1_19	1701_2_69	428_4_36	1077_2_17	2483_25_6	161_25_1	542_4_46	288_13_1	540_013_90	1375_2_11	547_2_7	342_023_5	2666_2_68	810_2_1	811_4_63	283_5_5	1677_013_7	629_013_37	287_45_149	286_013_12	1095_1_1	996_2_4	719_2_38	2551_5_49	716_25_46
1788_013_12	216_025_1	66_25_1	1268_5_16	211_03_1	530_2_1	525_125_113	2651_13_68	915_13_1	1784_03_1	1265_2_7	2853_013_1	132_2_1	1141_2_23	137_2_1	3088_4_33	452_2_5	3041_25_12	496_5_15	138_4_1	93_2_78	693_2_5	76_2_1	27_013_22	696_25_37	1543_1_15	1701_2_72	428_4_34	1077_2_22	2483_25_7	161_25_1	542_4_50	288_13_1	540_013_92	1375_2_10	547_2_4	342_023_5	2666_2_69	810_2_1	811_4_63	283_5_8	1677_013_7	629_013_28	287_45_151	286_013_7	1095_1_1	996_2_3	719_2_30	2551_5_52	716_25_51
1788_013_12	216_025_1	66_25_1	1268_5_14	211_03_1	530_2_1	2651_13_70	915_13_1	1784_03_1	1265_2_5	2853_013_1	132_2_1	1141_2_19	137_2_1	3088_4_34	226_2_1	3041_25_7	496_5_11	138_4_1	93_2_76	693_2_7	76_2_1	27_013_23	696_25_33	1543_1_12	1701_2_62	525_125_98	1077_2_27	2483_25_10	161_25_1	542_4_53	288_13_1	540_013_102	1375_2_11	547_2_3	342_023_5	2666_2_61	810_2_1	811_4_70	283_5_11	1677_013_8	629_013_19	287_45_158	286_013_6	1095_1_1	996_2_4	719_2_30	2551_5_64	716_25_52	676_2_34
1788_013_9	216_025_1	1268_5_15	211_03_1	2651_13_65	915_13_1	1784_03_1	1265_2_6	2853_013_1	132_2_1	1141_2_17	137_2_1	3088_4_29	226_2_1	3041_25_8	496_5_13	138_4_1	93_2_75	693_2_7	76_2_1	27_013_24	696_25_35	1543_1_9	1701_2_57	525_125_104	1077_2_25	2483_25_12	161_25_1	542_4_55	288_13_1	540_013_97	1375_2_11	547_2_3	342_023_2	2666_2_54	810_2_1	811_4_73	283_5_12	1677_013_8	629_013_17	287_45_168	286_013_6	1095_1_1	996_2_5	719_2_17	2551_5_55	716_25_55	676_2_39	136_2_3	528_2_1
1788_013_8	216_025_1	1268_5_11	211_03_1	2651_13_67	915_13_1	1784_03_1	1265_2_5	2853_013_1	132_2_1	1141_2_19	137_2_1	3088_4_44	226_2_1	3041_25_5	496_5_12	138_4_1	93_2_80	693_2_8	76_2_1	27_013_18	696_25_31	1543_1_16	1701_2_66	525_125_95	1077_2_20	2483_25_13	161_25_1	542_4_43	288_13_1	540_013_111	1375_2_10	547_2_3	342_023_2	2666_2_60	810_2_1	811_4_79	283_5_12	1677_013_7	629_013_13	287_45_159	286_013_6	1095_1_1	996_2_6	719_2_16	2551_5_57	716_25_47	676_2_36	136_2_2	121_4_60
1788_013_7	216_025_1	1268_5_15	211_03_1	2651_13_74	915_13_1	1784_03_1	1265_2_11	2853_013_1	132_2_1	1141_2_20	137_2_1	3088_4_43	226_2_1	3041_25_6	496_5_13	138_4_1	93_2_100	693_2_8	76_2_1	27_013_15	696_25_28	1543_1_14	1701_2_60	525_125_99	1077_2_21	2483_25_11	161_25_1	542_4_37	288_13_1	540_013_123	1375_2_10	547_2_3	342_023_1	2666_2_56	810_2_1	811_4_77	283_5_7	1677_013_11	629_013_14	287_45_168	286_013_4	1095_1_1	996_2_6	719_2_25	2551_5_53	716_25_45	676_2_36	121_4_60	122_2_69
1788_013_7	216_025_1	1268_5_12	211_03_1	2651_13_79	915_13_1	1784_03_1	1265_2_6	2853_013_1	132_2_1	1141_2_21	137_2_1	3088_4_47	226_2_1	3041_25_9	496_5_11	138_4_1	93_2_86	693_2_5	76_2_1	27_013_11	696_25_25	1543_1_20	1701_2_70	525_125_93	1077_2_20	2483_25_15	161_25_1	542_4_42	288_13_1	540_013_139	1375_2_13	547_2_8	342_023_4	2666_2_51	810_2_1	811_4_90	283_5_5	1677_013_16	629_013_13	287_45_160	286_013_3	1095_1_1	996_2_3	719_2_30	2551_5_50	716_25_37	676_2_36	121_4_59	122_2_64
1788_013_2	216_025_1	1268_5_9	211_03_1	2651_13_88	915_13_1	1784_03_1	1265_2_2	2853_013_1	132_2_1	1141_2_20	137_2_1	3088_4_39	226_2_1	3041_25_7	496_5_7	138_4_1	93_2_88	693_2_5	76_2_1	27_013_15	696_25_26	1543_1_16	1701_2_69	525_125_95	1077_2_20	2483_25_18	161_25_1	542_4_47	288_13_1	540_013_151	1375_2_11	547_2_8	342_023_9	2666_2_53	810_2_1	811_4_93	283_5_5	1677_013_19	629_013_14	287_45_164	286_013_3	996_2_2	719_2_29	2551_5_51	716_25_34	676_2_35	121_4_58	122_2_83	260_013_3
1788_013_3	216_025_1	1268_5_12	211_03_1	2651_13_91	915_13_1	1784_03_1	1265_2_3	2853_013_1	132_2_1	1141_2_23	137_2_1	3088_4_43	226_2_1	3041_25_2	496_5_7	138_4_1	93_2_83	693_2_5	76_2_1	27_013_19	696_25_26	1543_1_16	1701_2_57	525_125_108	1077_2_27	2483_25_18	161_25_1	542_4_58	288_13_1	540_013_123	1375_2_13	547_2_4	342_023_9	2666_2_50	810_2_1	811_4_100	283_5_4	1677_013_20	629_013_18	287_45_149	286_013_5	996_2_1	719_2_25	2551_5_49	716_25_32	676_2_35	121_4_65	122_2_67	260_013_3
1788_013_2	216_025_1	1268_5_11	211_03_1	2651_13_87	915_13_1	1784_03_1	1265_2_1	2853_013_1	132_2_1	1141_2_26	137_2_1	3088_4_37	226_2_1	3041_25_3	496_5_5	138_4_1	93_2_88	693_2_7	76_2_1	27_013_22	696_25_33	1543_1_15	1701_2_56	525_125_103	1077_2_25	2483_25_24	161_25_1	542_4_53	288_13_1	540_013_112	1375_2_10	547_2_4	342_023_18	2666_2_54	810_2_1	811_4_102	283_5_5	1677_013_25	629_013_18	287_45_154	286_013_5	996_2_1	719_2_32	2551_5_61	716_25_37	676_2_34	121_4_61	122_2_66	260_013_4
1788_013_2	216_025_1	1268_5_15	211_03_1	2651_13_86	915_13_1	1784_03_1	1265_2_1	2853_013_1	132_2_1	1141_2_32	137_2_1	3088_4_36	226_2_1	3041_25_3	496_5_4	138_4_1	93_2_75	693_2_8	76_2_1	27_013_30	696_25_40	1543_1_16	1701_2_49	525_125_104	1077_2_24	2483_25_21	161_25_1	542_4_68	288_13_1	540_013_99	1375_2_9	547_2_3	342_023_26	2666_2_58	810_2_1	811_4_95	283_5_5	1677_013_24	629_013_17	287_45_146	286_013_6	996_2_1	719_2_26	2551_5_52	716_25_43	676_2_31	121_4_48	122_2_65	260_013_4
1788_013_5	216_025_1	1268_5_9	211_03_1	2651_13_86	915_13_1	1784_03_1	1265_2_2	132_2_1	1141_2_30	137_2_1	3088_4_41	226_2_1	2853_013_1	496_5_3	138_4_1	93_2_79	693_2_11	76_2_1	27_013_23	696_25_35	1543_1_11	1701_2_47	525_125_106	1077_2_22	2483_25_22	161_25_1	542_4_61	288_13_1	540_013_90	1375_2_6	547_2_6	342_023_43	2666_2_53	810_2_1	811_4_97	283_5_7	1677_013_24	629_013_22	287_45_159	286_013_3	719_2_23	2551_5_53	716_25_42	676_2_34	121_4_48	122_2_66	260_013_5	126_2_8	606_25_1
1788_013_4	216_025_1	1268_5_11	211_03_1	2651_13_87	915_13_1	1784_03_1	1265_2_3	132_2_1	1141_2_29	137_2_1	3088_4_42	226_2_1	2853_013_1	496_5_2	138_4_1	93_2_72	693_2_10	76_2_1	27_013_15	696_25_36	1543_1_11	1701_2_42	525_125_106	1077_2_17	2483_25_23	161_25_1	542_4_66	288_13_1	540_013_82	1375_2_5	547_2_7	342_023_54	2666_2_49	810_2_1	811_4_102	283_5_9	1677_013_21	629_013_28	287_45_139	286_013_4	719_2_23	2551_5_59	716_25_48	676_2_27	121_4_48	122_2_55	260_013_1	126_2_5	3139_2_11
1788_013_4	216_025_1	1268_5_6	211_03_1	2651_13_89	915_13_1	1784_03_1	1265_2_2	132_2_1	1141_2_25	137_2_1	3088_4_39	226_2_1	2853_013_1	496_5_2	138_4_1	93_2_80	693_2_10	76_2_1	27_013_13	696_25_30	1543_1_8	1701_2_50	525_125_101	1077_2_23	2483_25_26	161_25_1	542_4_60	288_13_1	540_013_75	1375_2_6	547_2_9	342_023_66	2666_2_57	810_2_1	811_4_96	283_5_13	1677_013_26	629_013_24	287_45_146	286_013_3	719_2_19	2551_5_55	716_25_43	676_2_32	121_4_37	122_2_56	260_013_1	126_2_6	3139_2_8
1788_013_4	216_025_1	1268_5_5	211_03_1	2651_13_81	915_13_1	1784_03_1	1265_2_3	132_2_1	1141_2_24	137_2_1	3088_4_51	226_2_1	2853_013_1	496_5_3	138_4_1	93_2_62	693_2_6	76_2_1	27_013_11	696_25_23	1543_1_10	1701_2_53	525_125_98	1077_2_17	2483_25_31	161_25_1	542_4_66	288_13_1	540_013_66	1375_2_4	547_2_10	342_023_76	2666_2_49	810_2_1	811_4_101	283_5_9	1677_013_27	629_013_23	287_45_152	286_013_4	719_2_21	2551_5_60	716_25_45	676_2_18	121_4_49	122_2_48	123_013_1	126_2_3	3139_2_9
1788_013_5	216_025_1	1268_5_4	211_03_1	2651_13_75	915_13_1	1784_03_1	1265_2_2	132_2_1	1141_2_25	137_2_1	3088_4_42	226_2_1	496_5_3	138_4_1	93_2_55	693_2_3	76_2_1	27_013_10	696_25_22	1543_1_10	1701_2_54	525_125_93	1077_2_22	2483_25_29	161_25_1	542_4_58	288_13_1	540_013_66	1375_2_3	547_2_10	342_023_81	2666_2_70	810_2_1	811_4_123	283_5_13	1677_013_30	629_013_25	287_45_166	286_013_2	719_2_20	2551_5_65	716_25_52	676_2_22	121_4_54	122_2_41	123_013_1	126_2_3	3139_2_12	1068_2_3
1788_013_3	216_025_1	1268_5_2	211_03_1	2651_13_74	915_13_1	1784_03_1	132_2_1	1141_2_24	137_2_1	3088_4_52	226_2_1	496_5_7	138_4_1	93_2_53	693_2_9	76_2_1	27_013_10	696_25_19	1543_1_22	1701_2_52	525_125_95	1077_2_23	2483_25_25	161_25_1	542_4_64	288_13_1	540_013_52	1375_2_4	547_2_12	342_023_92	2666_2_80	810_2_1	811_4_121	283_5_10	1677_013_25	629_013_28	287_45_163	286_013_3	719_2_22	2551_5_72	716_25_43	676_2_16	121_4_53	122_2_39	123_013_1	126_2_3	3139_2_12	1068_2_3	3249_013_16
1788_013_3	216_025_1	1268_5_2	211_03_1	2651_13_72	915_13_1	1784_03_1	132_2_1	1141_2_18	137_2_1	3088_4_51	226_2_1	496_5_7	138_4_1	93_2_59	693_2_6	76_2_1	27_013_15	696_25_16	1543_1_21	1701_2_52	525_125_90	1077_2_19	2483_25_18	161_25_1	542_4_65	288_13_1	540_013_51	1375_2_2	547_2_12	342_023_96	2666_2_71	810_2_1	811_4_119	283_5_7	1677_013_27	629_013_25	287_45_153	286_013_1	719_2_26	2551_5_64	716_25_43	676_2_15	121_4_67	122_2_41	123_013_1	126_2_2	3139_2_9	1068_2_3	3249_013_14
1788_013_3	216_025_1	1268_5_3	211_03_1	2651_13_60	915_13_1	1784_03_1	132_2_1	1141_2_14	137_2_1	3088_4_58	226_2_1	496_5_1	138_4_1	93_2_56	693_2_4	76_2_1	27_013_18	696_25_17	1543_1_18	1701_2_52	525_125_73	1077_2_24	2483_25_17	161_25_1	542_4_67	288_13_1	540_013_49	1375_2_3	547_2_16	342_023_100	2666_2_75	810_2_1	811_4_127	283_5_7	1677_013_27	629_013_25	287_45_136	286_013_2	719_2_27	2551_5_61	716_25_41	676_2_20	121_4_65	122_2_52	123_013_1	126_2_2	3139_2_10	1068_2_3	3249_013_8
1788_013_1	216_025_1	1268_5_1	211_03_1	2651_13_50	915_13_1	1784_03_1	132_2_1	1141_2_14	137_2_1	3088_4_54	226_2_1	138_4_1	93_2_62	693_2_4	76_2_1	27_013_21	696_25_16	1543_1_21	1701_2_43	525_125_83	1077_2_14	2483_25_14	161_25_1	542_4_78	288_13_1	540_013_40	1375_2_2	547_2_24	342_023_113	2666_2_80	810_2_1	811_4_123	283_5_5	1677_013_28	629_013_19	287_45_131	286_013_1	719_2_33	2551_5_61	716_25_49	676_2_19	121_4_62	122_2_59	123_013_1	126_2_2	3139_2_15	1068_2_3	3249_013_9	58_013_70
1788_013_2	216_025_1	1141_2_17	211_03_1	2651_13_48	915_13_1	1784_03_1	132_2_1	215_25_1	137_2_1	3088_4_59	226_2_1	138_4_1	93_2_52	693_2_2	76_2_1	27_013_25	696_25_19	1543_1_11	1701_2_37	525_125_62	1077_2_11	2483_25_12	222_25_1	542_4_80	288_13_1	540_013_51	1375_2_1	547_2_27	342_023_110	2666_2_77	810_2_1	811_4_117	283_5_4	1677_013_22	629_013_21	287_45_126	286_013_2	719_2_40	2551_5_55	716_25_53	676_2_21	121_4_51	122_2_64	123_013_1	3139_2_16	1068_2_2	3249_013_12	58_013_63	54_5_15
1788_013_2	216_025_1	1141_2_19	211_03_1	2651_13_45	915_13_1	1784_03_1	132_2_1	215_25_1	137_2_1	3088_4_61	226_2_1	138_4_1	93_2_50	693_2_2	76_2_1	27_013_25	696_25_23	1543_1_15	1701_2_33	525_125_61	1077_2_11	2483_25_14	222_25_1	542_4_82	288_13_1	540_013_51	1375_2_2	547_2_28	342_023_101	2666_2_78	810_2_1	811_4_126	283_5_5	1677_013_28	629_013_24	287_45_106	286_013_2	719_2_38	2551_5_66	716_25_52	676_2_21	121_4_46	122_2_45	123_013_1	3139_2_15	1068_2_3	3249_013_18	58_013_56	2490_13_28
1788_013_3	216_025_1	1141_2_17	211_03_1	2651_13_41	915_13_1	1784_03_1	132_2_1	215_25_1	137_2_1	3088_4_60	226_2_1	138_4_1	93_2_58	693_2_2	76_2_1	27_013_16	696_25_21	1543_1_11	1701_2_35	525_125_46	1077_2_7	2483_25_15	222_25_1	542_4_78	288_13_1	540_013_49	1375_2_1	547_2_21	342_023_113	2666_2_76	810_2_1	811_4_125	283_5_5	1677_013_27	629_013_24	287_45_118	286_013_2	719_2_49	2551_5_66	716_25_44	676_2_19	121_4_53	122_2_43	123_013_1	3139_2_14	1068_2_3	3249_013_15	58_013_61	2490_13_23
1788_013_2	216_025_1	1141_2_15	211_03_1	2651_13_40	915_13_1	1784_03_1	132_2_1	215_25_1	137_2_1	3088_4_61	226_2_1	138_4_1	93_2_67	693_2_1	76_2_1	27_013_17	696_25_31	1543_1_19	1701_2_38	525_125_32	1077_2_5	2483_25_17	222_25_1	542_4_78	288_13_1	540_013_45	547_2_23	342_023_119	810_2_1	811_4_126	283_5_5	1677_013_27	629_013_21	287_45_124	286_013_3	719_2_45	2551_5_61	716_25_42	676_2_12	121_4_48	122_2_48	123_013_1	3139_2_21	1068_2_3	3249_013_15	58_013_58	2490_13_18	56_013_1	2494_03_18
1788_013_4	216_025_1	1141_2_12	211_03_1	2651_13_33	915_13_1	1784_03_1	132_2_1	215_25_1	137_2_1	3088_4_65	226_2_1	138_4_1	93_2_52	693_2_2	76_2_1	27_013_12	696_25_26	1543_1_16	1701_2_32	525_125_45	1077_2_6	2483_25_15	222_25_1	542_4_79	288_13_1	540_013_37	547_2_24	342_023_123	810_2_1	811_4_124	283_5_8	1677_013_23	629_013_22	287_45_130	286_013_2	719_2_44	2551_5_59	716_25_37	676_2_16	121_4_51	122_2_38	123_013_1	3139_2_15	1068_2_1	3249_013_13	58_013_58	2490_13_16	56_013_1	2494_03_26
1788_013_5	216_025_1	1141_2_10	211_03_1	2651_13_42	915_13_1	1784_03_1	132_2_1	215_25_1	137_2_1	3088_4_72	226_2_1	138_4_1	93_2_54	693_2_2	27_013_14	696_25_33	1543_1_26	1701_2_23	525_125_37	1077_2_4	2483_25_14	222_25_1	542_4_72	288_13_1	540_013_35	547_2_20	342_023_122	810_2_1	811_4_127	283_5_10	1677_013_26	629_013_17	287_45_120	286_013_4	719_2_43	2551_5_59	716_25_31	676_2_14	121_4_58	122_2_32	123_013_1	3139_2_8	1068_2_1	3249_013_8	58_013_55	2490_13_19	56_013_1	2494_03_32	52_5_13
1788_013_8	216_025_1	1141_2_15	211_03_1	2651_13_36	915_13_1	1784_03_1	132_2_1	215_25_1	137_2_1	3088_4_79	226_2_1	138_4_1	93_2_47	693_2_2	27_013_10	696_25_36	1543_1_16	1701_2_26	525_125_30	1077_2_5	2483_25_12	222_25_1	542_4_81	288_13_1	540_013_33	547_2_27	342_023_100	810_2_1	811_4_117	283_5_12	1677_013_24	629_013_15	287_45_124	286_013_4	719_2_41	2551_5_57	716_25_27	676_2_16	121_4_51	122_2_37	123_013_1	3139_2_7	1068_2_1	3249_013_10	58_013_54	2490_13_17	56_013_1	2494_03_28	52_5_21
1788_013_6	216_025_1	1141_2_23	211_03_1	2651_13_28	915_13_1	1784_03_1	132_2_1	215_25_1	137_2_1	3088_4_84	226_2_1	138_4_1	93_2_44	693_2_4	27_013_17	696_25_27	1543_1_20	525_125_37	1077_2_7	2483_25_13	222_25_1	542_4_73	288_13_1	540_013_28	547_2_28	342_023_102	810_2_1	811_4_116	283_5_11	1677_013_27	629_013_14	287_45_122	286_013_2	719_2_35	1701_2_21	716_25_22	676_2_22	121_4_56	122_2_32	123_013_1	3139_2_8	2551_5_50	3249_013_13	58_013_57	2490_13_16	56_013_1	2494_03_34	52_5_21	415_2_3
1788_013_6	216_025_1	1141_2_24	211_03_1	2651_13_27	915_13_1	1784_03_1	132_2_1	215_25_1	137_2_1	3088_4_74	226_2_1	138_4_1	93_2_43	693_2_5	27_013_15	696_25_36	1543_1_21	525_125_44	1077_2_6	2483_25_13	222_25_1	542_4_74	288_13_1	540_013_24	547_2_25	342_023_100	810_2_1	811_4_110	283_5_14	1677_013_24	629_013_11	287_45_113	286_013_3	719_2_29	1701_2_19	716_25_35	676_2_31	121_4_51	122_2_34	123_013_1	3139_2_9	2551_5_63	3249_013_7	58_013_58	2490_13_19	56_013_1	2494_03_37	52_5_19	415_2_6
1788_013_7	216_025_1	1141_2_23	211_03_1	2651_13_18	915_13_1	1784_03_1	132_2_1	215_25_1	137_2_1	3088_4_70	226_2_1	138_4_1	93_2_50	693_2_6	27_013_9	696_25_43	1543_1_15	525_125_40	1077_2_7	2483_25_13	222_25_1	542_4_72	288_13_1	540_013_24	547_2_18	342_023_77	810_2_1	811_4_100	283_5_15	1677_013_24	629_013_10	287_45_117	286_013_5	719_2_30	1701_2_23	716_25_27	676_2_30	121_4_56	122_2_33	123_013_1	3139_2_7	2551_5_66	3249_013_5	58_013_48	2490_13_22	56_013_1	2494_03_42	52_5_13	415_2_3
1788_013_7	216_025_1	1141_2_19	211_03_1	2651_13_11	915_13_1	1784_03_1	132_2_1	215_25_1	137_2_1	3088_4_64	226_2_1	138_4_1	93_2_57	693_2_2	27_013_16	696_25_43	1543_1_18	525_125_40	1077_2_6	2483_25_15	222_25_1	542_4_62	288_13_1	540_013_23	547_2_20	342_023_66	810_2_1	811_4_101	283_5_15	1677_013_23	629_013_7	287_45_130	286_013_3	719_2_33	1701_2_20	716_25_15	676_2_35	121_4_59	122_2_30	123_013_1	3139_2_6	2551_5_59	3249_013_5	58_013_42	2490_13_20	56_013_1	2494_03_32	52_5_14	415_2_1
1788_013_9	216_025_1	1141_2_15	211_03_1	2651_13_6	915_13_1	1784_03_1	132_2_1	215_25_1	137_2_1	3088_4_62	226_2_1	138_4_1	93_2_55	693_2_2	27_013_15	696_25_39	1543_1_11	525_125_24	1077_2_9	2483_25_16	222_25_1	542_4_65	288_13_1	540_013_24	547_2_20	342_023_49	810_2_1	811_4_105	283_5_15	1677_013_18	629_013_7	287_45_132	286_013_2	719_2_31	1701_2_23	716_25_15	676_2_36	121_4_60	122_2_30	123_013_1	3139_2_7	2551_5_56	3249_013_2	58_013_34	2490_13_14	56_013_1	2494_03_32	52_5_17	415_2_1
1788_013_7	216_025_1	1141_2_16	211_03_1	2651_13_8	915_13_1	1784_03_1	132_2_1	215_25_1	137_2_1	3088_4_57	226_2_1	138_4_1	93_2_58	693_2_1	27_013_11	696_25_29	1543_1_21	525_125_26	1077_2_12	2483_25_17	222_25_1	542_4_73	288_13_1	540_013_21	547_2_15	342_023_40	810_2_1	811_4_106	283_5_14	1677_013_15	629_013_7	287_45_144	286_013_3	719_2_30	1701_2_18	716_25_11	676_2_35	121_4_62	122_2_33	123_013_1	3139_2_6	2551_5_54	3249_013_2	58_013_30	2490_13_18	56_013_1	2494_03_29	52_5_15	415_2_1
1788_013_8	216_025_1	1141_2_18	211_03_1	2651_13_5	915_13_1	1784_03_1	132_2_1	215_25_1	137_2_1	3088_4_54	226_2_1	138_4_1	93_2_54	25_013_1	27_013_7	696_25_34	1543_1_14	525_125_20	1077_2_12	2483_25_13	222_25_1	542_4_75	288_13_1	540_013_26	547_2_20	342_023_34	810_2_1	811_4_110	283_5_16	1677_013_14	629_013_10	287_45_142	286_013_3	719_2_22	1701_2_11	716_25_16	676_2_49	121_4_57	122_2_28	123_013_1	3139_2_6	2551_5_48	3249_013_3	58_013_33	2490_13_18	56_013_1	2494_03_23	52_5_9	415_2_1
1788_013_5	216_025_1	1141_2_15	211_03_1	2651_13_4	915_13_1	1784_03_1	132_2_1	215_25_1	137_2_1	3088_4_58	226_2_1	138_4_1	93_2_56	25_013_1	27_013_2	696_25_33	1543_1_16	525_125_17	1077_2_13	2483_25_15	222_25_1	542_4_82	288_13_1	540_013_21	547_2_14	342_023_40	810_2_1	811_4_109	283_5_15	1677_013_18	629_013_12	287_45_133	286_013_3	719_2_28	1701_2_8	716_25_16	676_2_45	121_4_62	122_2_27	123_013_1	3139_2_6	2551_5_41	3249_013_9	58_013_31	2490_13_14	56_013_1	2494_03_18	52_5_11	415_2_1
1788_013_6	216_025_1	1141_2_11	211_03_1	2651_13_3	915_13_1	1784_03_1	132_2_1	215_25_1	137_2_1	3088_4_54	226_2_1	138_4_1	93_2_53	25_013_1	27_013_2	696_25_28	1543_1_19	525_125_14	1077_2_13	2483_25_17	222_25_1	542_4_97	288_13_1	540_013_17	547_2_12	342_023_43	810_2_1	811_4_113	283_5_24	1677_013_17	629_013_8	287_45_127	286_013_5	719_2_30	1701_2_9	716_25_11	676_2_50	121_4_56	122_2_29	123_013_1	3139_2_8	2551_5_50	3249_013_12	58_013_31	2490_13_15	56_013_1	2494_03_19	52_5_11	415_2_1
1788_013_6	216_025_1	1141_2_10	211_03_1	2651_13_4	915_13_1	1784_03_1	132_2_1	215_25_1	137_2_1	3088_4_59	226_2_1	138_4_1	93_2_42	25_013_1	27_013_2	696_25_24	1543_1_19	525_125_19	1077_2_9	2483_25_18	222_25_1	542_4_95	288_13_1	540_013_19	547_2_11	342_023_43	810_2_1	811_4_124	283_5_22	1677_013_19	629_013_10	287_45_124	286_013_2	719_2_33	1701_2_10	716_25_7	676_2_51	121_4_60	122_2_26	123_013_1	3139_2_8	2551_5_52	3249_013_15	58_013_29	2490_13_14	56_013_1	2494_03_16	52_5_16	415_2_1
1788_013_8	216_025_1	1141_2_9	211_03_1	2651_13_4	915_13_1	1784_03_1	132_2_1	215_25_1	137_2_1	3088_4_61	226_2_1	138_4_1	93_2_33	25_013_1	27_013_1	696_25_24	1543_1_20	525_125_18	1077_2_12	2483_25_18	222_25_1	542_4_92	288_13_1	540_013_17	547_2_14	342_023_38	810_2_1	811_4_115	283_5_19	1677_013_23	629_013_11	287_45_112	286_013_1	719_2_25	1701_2_12	716_25_7	676_2_45	121_4_72	122_2_26	123_013_1	3139_2_10	2551_5_54	3249_013_10	58_013_29	2490_13_12	56_013_1	2494_03_17	52_5_13	415_2_1
1788_013_9	216_025_1	1141_2_11	211_03_1	2651_13_3	915_13_1	1784_03_1	132_2_1	215_25_1	137_2_1	3088_4_63	226_2_1	138_4_1	93_2_31	25_013_1	27_013_1	696_25_25	1543_1_16	525_125_13	1077_2_11	2483_25_12	222_25_1	542_4_102	288_13_1	540_013_26	547_2_11	342_023_34	810_2_1	811_4_108	283_5_15	1677_013_18	629_013_9	287_45_106	719_2_27	1701_2_8	716_25_7	676_2_54	121_4_65	122_2_28	123_013_1	3139_2_7	2551_5_60	3249_013_8	58_013_26	2490_13_13	56_013_1	2494_03_15	52_5_9	415_2_1	417_013_124
1788_013_9	216_025_1	1141_2_7	211_03_1	2651_13_3	915_13_1	1784_03_1	132_2_1	215_25_1	137_2_1	3088_4_62	226_2_1	138_4_1	93_2_33	25_013_1	27_013_1	696_25_27	1543_1_19	525_125_12	1077_2_7	2483_25_14	222_25_1	542_4_97	288_13_1	540_013_31	547_2_10	342_023_33	810_2_1	811_4_92	283_5_13	1677_013_18	629_013_5	287_45_112	719_2_28	1701_2_11	716_25_9	676_2_55	121_4_58	122_2_29	123_013_1	3139_2_10	2551_5_56	3249_013_6	58_013_21	2490_13_15	56_013_1	2494_03_14	52_5_9	415_2_1	417_013_138
1788_013_9	216_025_1	1141_2_4	211_03_1	2651_13_2	915_13_1	1784_03_1	132_2_1	215_25_1	137_2_1	3088_4_67	226_2_1	138_4_1	93_2_21	25_013_1	27_013_1	696_25_16	1543_1_17	525_125_12	1077_2_6	2483_25_21	222_25_1	542_4_105	288_13_1	540_013_30	547_2_12	342_023_32	810_2_1	811_4_95	283_5_13	1677_013_17	629_013_5	287_45_114	719_2_35	1701_2_11	716_25_8	676_2_61	121_4_58	122_2_34	123_013_1	3139_2_10	2551_5_52	3249_013_8	58_013_24	2490_13_13	56_013_1	2494_03_10	52_5_9	415_2_1	417_013_144
1788_013_5	216_025_1	1141_2_5	211_03_1	2651_13_3	915_13_1	1784_03_1	132_2_1	215_25_1	137_2_1	3088_4_78	226_2_1	138_4_1	93_2_17	25_013_1	27_013_1	696_25_14	1543_1_24	525_125_14	1077_2_6	2483_25_25	222_25_1	542_4_114	288_13_1	540_013_23	547_2_8	342_023_27	810_2_1	811_4_110	283_5_16	1677_013_19	629_013_3	287_45_103	719_2_42	1701_2_12	716_25_8	676_2_59	121_4_63	122_2_33	123_013_1	3139_2_4	2551_5_59	3249_013_8	58_013_25	2490_13_11	56_013_1	2494_03_10	52_5_8	415_2_1	417_013_134
1788_013_5	216_025_1	1141_2_7	211_03_1	2651_13_4	915_13_1	1784_03_1	132_2_1	215_25_1	137_2_1	3088_4_71	226_2_1	138_4_1	93_2_21	25_013_1	27_013_1	696_25_13	1543_1_20	525_125_15	1077_2_6	2483_25_25	94_2_1	542_4_110	288_13_1	540_013_19	547_2_6	342_023_31	810_2_1	811_4_109	283_5_17	1677_013_20	629_013_4	287_45_114	719_2_43	1701_2_14	716_25_6	676_2_64	121_4_66	122_2_43	123_013_1	3139_2_7	2551_5_57	3249_013_8	58_013_28	2490_13_13	56_013_1	2494_03_11	52_5_10	415_2_1	417_013_126
1788_013_6	216_025_1	1141_2_11	211_03_1	2651_13_4	915_13_1	1784_03_1	132_2_1	215_25_1	137_2_1	3088_4_72	226_2_1	138_4_1	93_2_18	25_013_1	27_013_1	696_25_9	1543_1_22	525_125_19	1077_2_3	2483_25_27	94_2_1	542_4_110	288_13_1	540_013_18	547_2_4	342_023_40	810_2_1	811_4_108	283_5_15	1677_013_22	629_013_4	287_45_121	719_2_38	1701_2_15	716_25_6	676_2_66	121_4_74	122_2_45	123_013_1	3139_2_5	2551_5_60	3249_013_11	58_013_22	2490_13_11	56_013_1	2494_03_10	52_5_9	415_2_1	417_013_122
1788_013_4	216_025_1	1141_2_7	211_03_1	2651_13_3	915_13_1	1784_03_1	132_2_1	215_25_1	137_2_1	3088_4_54	226_2_1	138_4_1	93_2_16	25_013_1	27_013_1	696_25_7	1543_1_16	525_125_23	1077_2_3	2483_25_25	94_2_1	542_4_108	288_13_1	540_013_20	547_2_6	342_023_41	810_2_1	811_4_121	283_5_13	1677_013_19	629_013_5	287_45_132	719_2_41	1701_2_13	716_25_2	676_2_71	121_4_70	122_2_54	123_013_1	3139_2_2	2551_5_66	3249_013_14	58_013_21	2490_13_12	56_013_1	2494_03_11	52_5_11	415_2_1	417_013_132
1788_013_3	216_025_1	1141_2_5	211_03_1	2651_13_2	915_13_1	1784_03_1	132_2_1	215_25_1	137_2_1	3088_4_69	138_4_1	93_2_15	25_013_1	27_013_1	696_25_6	1543_1_21	525_125_26	1077_2_3	2483_25_22	94_2_1	542_4_106	288_13_1	540_013_24	547_2_4	342_023_42	810_2_1	811_4_111	283_5_15	1677_013_12	629_013_3	287_45_138	719_2_48	1701_2_13	716_25_2	676_2_70	121_4_73	122_2_42	123_013_1	3139_2_1	2551_5_61	3249_013_10	58_013_16	2490_13_9	56_013_1	2494_03_13	52_5_11	415_2_1	417_013_135	298_2_91
1788_013_4	216_025_1	1141_2_7	211_03_1	2651_13_1	915_13_1	1784_03_1	132_2_1	215_25_1	137_2_1	3088_4_75	138_4_1	93_2_15	25_013_1	27_013_1	696_25_3	1543_1_24	525_125_25	1077_2_8	2483_25_21	94_2_1	542_4_110	288_13_1	540_013_21	547_2_2	342_023_38	810_2_1	811_4_106	283_5_12	1677_013_10	629_013_6	287_45_151	719_2_48	1701_2_9	716_25_1	676_2_65	121_4_73	122_2_45	123_013_1	3139_2_1	2551_5_69	3249_013_10	58_013_17	2490_13_9	56_013_1	2494_03_11	52_5_10	415_2_1	417_013_140	298_2_102
1788_013_2	216_025_1	1141_2_6	211_03_1	2651_13_1	915_13_1	1784_03_1	132_2_1	215_25_1	137_2_1	3088_4_83	138_4_1	93_2_19	25_013_1	27_013_1	696_25_4	1543_1_21	525_125_25	1077_2_8	2483_25_19	94_2_1	542_4_103	288_13_1	540_013_19	547_2_2	342_023_30	810_2_1	811_4_107	283_5_14	1677_013_7	629_013_5	287_45_154	719_2_50	1701_2_4	716_25_1	676_2_66	121_4_66	122_2_39	123_013_1	3139_2_3	2551_5_78	3249_013_11	58_013_15	2490_13_10	56_013_1	2494_03_14	52_5_10	415_2_1	417_013_140	298_2_100
1788_013_2	216_025_1	1141_2_11	211_03_1	2651_13_1	915_13_1	1784_03_1	132_2_1	215_25_1	137_2_1	3088_4_93	138_4_1	93_2_16	25_013_1	27_013_1	696_25_5	1543_1_23	525_125_34	1077_2_7	2483_25_18	94_2_1	542_4_105	288_13_1	540_013_17	547_2_2	342_023_27	810_2_1	811_4_98	283_5_17	1677_013_10	629_013_6	287_45_147	719_2_48	1701_2_8	716_25_2	676_2_64	121_4_57	122_2_32	123_013_1	3139_2_5	2551_5_77	3249_013_9	58_013_20	2490_13_11	56_013_1	2494_03_12	52_5_7	415_2_1	417_013_132	298_2_96
1788_013_1	216_025_1	1141_2_11	211_03_1	915_13_1	1784_03_1	132_2_1	215_25_1	137_2_1	3088_4_102	138_4_1	93_2_10	25_013_1	27_013_1	696_25_3	1543_1_12	525_125_27	1077_2_8	2483_25_14	94_2_1	542_4_104	288_13_1	540_013_19	547_2_2	342_023_21	810_2_1	811_4_98	283_5_21	1677_013_11	629_013_6	287_45_150	719_2_40	1701_2_10	716_25_1	676_2_61	121_4_66	122_2_47	123_013_1	3139_2_7	2551_5_90	3249_013_8	58_013_25	2490_13_13	56_013_1	2494_03_10	52_5_4	415_2_1	417_013_134	298_2_95	2416_25_20
1788_013_2	216_025_1	1141_2_10	211_03_1	915_13_1	1784_03_1	132_2_1	215_25_1	137_2_1	3088_4_119	138_4_1	93_2_16	25_013_1	27_013_1	696_25_3	1543_1_14	525_125_30	1077_2_4	2483_25_17	542_4_100	288_13_1	540_013_14	547_2_5	342_023_19	810_2_1	811_4_90	283_5_16	1677_013_11	629_013_2	287_45_144	719_2_44	1701_2_11	676_2_68	121_4_61	122_2_42	123_013_1	3139_2_11	2551_5_80	3249_013_10	58_013_30	2490_13_10	56_013_1	2494_03_15	52_5_7	415_2_1	417_013_143	298_2_103	2416_25_23	2419_4_36	297_2_1
1788_013_1	216_025_1	1141_2_13	211_03_1	915_13_1	1784_03_1	132_2_1	215_25_1	137_2_1	3088_4_120	138_4_1	93_2_24	25_013_1	27_013_1	696_25_3	1543_1_11	525_125_34	1077_2_2	2483_25_21	542_4_108	288_13_1	540_013_12	547_2_1	342_023_18	810_2_1	811_4_82	283_5_16	1677_013_9	629_013_3	287_45_129	719_2_38	1701_2_14	676_2_60	121_4_54	122_2_45	123_013_1	3139_2_7	2551_5_88	3249_013_12	58_013_31	2490_13_15	56_013_1	2494_03_15	52_5_7	415_2_1	417_013_134	298_2_101	2416_25_17	2419_4_15	297_2_1
1788_013_2	216_025_1	1141_2_12	211_03_1	915_13_1	1784_03_1	132_2_1	215_25_1	137_2_1	3088_4_113	138_4_1	93_2_16	25_013_1	27_013_1	696_25_4	1543_1_8	525_125_25	1077_2_2	2483_25_24	542_4_113	288_13_1	540_013_9	547_2_1	342_023_13	810_2_1	811_4_83	283_5_15	1677_013_10	629_013_2	287_45_149	719_2_35	1701_2_13	676_2_58	121_4_63	122_2_52	123_013_1	3139_2_4	2551_5_97	3249_013_17	58_013_29	2490_13_13	56_013_1	2494_03_17	52_5_3	415_2_1	417_013_138	298_2_83	2416_25_16	2419_4_17	297_2_1
1788_013_1	216_025_1	1141_2_22	211_03_1	915_13_1	1784_03_1	132_2_1	215_25_1	137_2_1	3088_4_113	138_4_1	93_2_16	25_013_1	27_013_1	696_25_8	1543_1_7	525_125_22	2483_25_28	542_4_104	288_13_1	540_013_10	547_2_3	342_023_11	810_2_1	811_4_88	283_5_16	1677_013_8	629_013_4	287_45_154	719_2_40	1701_2_14	676_2_57	121_4_52	122_2_65	123_013_1	3139_2_2	2551_5_99	3249_013_13	58_013_25	2490_13_17	56_013_1	2494_03_17	52_5_2	415_2_1	417_013_143	298_2_76	2416_25_16	2419_4_12	297_2_1	922_5_1
1788_013_1	216_025_1	1141_2_20	211_03_1	915_13_1	1784_03_1	132_2_1	215_25_1	137_2_1	3088_4_110	138_4_1	93_2_15	25_013_1	27_013_1	696_25_1	1543_1_6	525_125_36	2483_25_28	542_4_101	288_13_1	540_013_9	547_2_2	342_023_8	810_2_1	811_4_79	283_5_18	1677_013_7	629_013_5	287_45_154	719_2_35	1701_2_15	676_2_55	121_4_49	122_2_72	123_013_1	3139_2_1	2551_5_101	3249_013_17	58_013_21	2490_13_15	56_013_1	2494_03_17	52_5_1	415_2_1	417_013_147	298_2_75	2416_25_24	2419_4_10	297_2_1	922_5_1
1788_013_1	216_025_1	1141_2_21	211_03_1	915_13_1	1784_03_1	132_2_1	215_25_1	137_2_1	3088_4_111	138_4_1	93_2_12	25_013_1	27_013_1	696_25_1	1543_1_9	525_125_32	2483_25_25	542_4_101	288_13_1	540_013_5	547_2_3	342_023_6	810_2_1	811_4_74	283_5_18	1677_013_7	629_013_5	287_45_160	719_2_43	1701_2_19	676_2_47	121_4_51	122_2_63	123_013_1	3139_2_1	2551_5_90	3249_013_16	58_013_23	2490_13_16	56_013_1	2494_03_17	52_5_1	415_2_1	417_013_138	298_2_69	2416_25_31	2419_4_12	297_2_1	922_5_1
1788_013_1	216_025_1	1141_2_24	211_03_1	915_13_1	1784_03_1	132_2_1	215_25_1	137_2_1	3088_4_100	138_4_1	93_2_12	25_013_1	27_013_1	1543_1_7	525_125_36	2483_25_27	542_4_95	288_13_1	540_013_3	547_2_4	342_023_4	810_2_1	811_4_77	283_5_19	1677_013_9	629_013_4	287_45_160	719_2_45	1701_2_26	676_2_41	121_4_51	122_2_63	123_013_1	3139_2_1	2551_5_95	3249_013_17	58_013_18	2490_13_17	56_013_1	2494_03_16	52_5_1	415_2_1	417_013_135	298_2_68	2416_25_27	2419_4_15	297_2_1	922_5_1	2797_5_91
1788_013_1	216_025_1	1141_2_25	211_03_1	915_13_1	1784_03_1	132_2_1	215_25_1	137_2_1	3088_4_109	138_4_1	93_2_7	25_013_1	27_013_1	1543_1_5	525_125_30	2483_25_23	542_4_107	288_13_1	540_013_1	547_2_2	342_023_5	810_2_1	811_4_77	283_5_18	1677_013_8	629_013_3	287_45_151	719_2_43	1701_2_24	676_2_35	121_4_45	122_2_63	123_013_1	3139_2_1	2551_5_102	3249_013_16	58_013_20	2490_13_19	56_013_1	2494_03_16	52_5_1	415_2_1	417_013_144	298_2_67	2416_25_34	2419_4_17	297_2_1	922_5_1	2797_5_101
1788_013_2	216_025_1	1141_2_26	211_03_1	915_13_1	1784_03_1	132_2_1	215_25_1	137_2_1	3088_4_116	138_4_1	93_2_8	25_013_1	27_013_1	1543_1_5	525_125_30	2483_25_17	542_4_105	288_13_1	540_013_1	547_2_2	342_023_6	810_2_1	811_4_81	283_5_22	1677_013_9	629_013_4	287_45_150	719_2_45	1701_2_22	676_2_28	121_4_48	122_2_54	123_013_1	3139_2_1	2551_5_93	3249_013_19	58_013_15	2490_13_21	56_013_1	2494_03_17	1822_2_18	415_2_1	417_013_145	298_2_62	2416_25_24	2419_4_17	297_2_1	922_5_1	2797_5_104
1788_013_3	216_025_1	1141_2_30	211_03_1	915_13_1	1784_03_1	132_2_1	215_25_1	137_2_1	3088_4_120	138_4_1	93_2_10	25_013_1	27_013_1	1543_1_3	525_125_36	2483_25_14	542_4_105	288_13_1	346_2_1	547_2_1	342_023_9	810_2_1	811_4_81	283_5_15	1677_013_8	629_013_3	287_45_151	719_2_54	1701_2_24	676_2_29	121_4_59	122_2_60	123_013_1	3139_2_1	2551_5_106	3249_013_14	58_013_11	2490_13_18	56_013_1	2494_03_17	1822_2_18	415_2_1	417_013_154	298_2_47	2416_25_24	2419_4_25	297_2_1	922_5_1	2797_5_101
1788_013_4	216_025_1	1141_2_25	211_03_1	915_13_1	1784_03_1	132_2_1	215_25_1	137_2_1	3088_4_116	138_4_1	93_2_10	25_013_1	27_013_1	1543_1_2	525_125_41	2483_25_17	542_4_114	288_13_1	346_2_1	547_2_1	342_023_10	810_2_1	811_4_77	283_5_18	1677_013_9	629_013_2	287_45_175	719_2_57	1701_2_15	676_2_25	121_4_57	122_2_58	123_013_1	3139_2_2	2551_5_104	3249_013_12	58_013_8	2490_13_21	56_013_1	2494_03_13	1822_2_15	415_2_1	417_013_175	298_2_46	2416_25_25	2419_4_25	297_2_1	922_5_1	2797_5_96
1788_013_7	216_025_1	1141_2_18	211_03_1	915_13_1	1784_03_1	132_2_1	215_25_1	137_2_1	3088_4_122	138_4_1	93_2_12	25_013_1	27_013_1	1543_1_3	525_125_37	2483_25_20	542_4_116	288_13_1	346_2_1	547_2_2	342_023_9	810_2_1	811_4_70	283_5_18	1677_013_9	629_013_2	287_45_153	719_2_56	1701_2_19	676_2_21	121_4_61	122_2_53	123_013_1	2551_5_115	3249_013_14	58_013_9	2490_13_19	56_013_1	2494_03_17	1822_2_17	415_2_1	417_013_179	298_2_51	2416_25_30	2419_4_20	297_2_1	922_5_1	2797_5_99	510_5_1
1788_013_5	216_025_1	1141_2_26	211_03_1	915_13_1	1784_03_1	132_2_1	215_25_1	137_2_1	3088_4_108	138_4_1	93_2_13	25_013_1	27_013_1	1543_1_1	525_125_32	2483_25_18	542_4_127	288_13_1	346_2_1	547_2_3	342_023_11	810_2_1	811_4_67	283_5_15	1677_013_12	629_013_4	287_45_143	719_2_53	1701_2_14	676_2_23	121_4_65	122_2_48	123_013_1	2551_5_111	3249_013_13	58_013_4	2490_13_15	56_013_1	2494_03_21	1822_2_14	415_2_1	417_013_176	298_2_59	2416_25_26	2419_4_15	297_2_1	922_5_1	2797_5_90	510_5_1
1788_013_6	216_025_1	1141_2_21	211_03_1	915_13_1	1784_03_1	132_2_1	215_25_1	137_2_1	3088_4_100	138_4_1	93_2_11	25_013_1	27_013_1	1543_1_1	525_125_38	2483_25_18	542_4_122	288_13_1	346_2_1	547_2_1	342_023_9	810_2_1	811_4_69	283_5_13	1677_013_10	629_013_5	287_45_138	719_2_52	1701_2_13	676_2_20	121_4_79	122_2_63	123_013_1	2551_5_105	3249_013_11	58_013_3	2490_13_12	56_013_1	2494_03_22	1822_2_17	415_2_1	417_013_161	298_2_60	2416_25_28	2419_4_11	297_2_1	922_5_1	2797_5_91	510_5_1
1788_013_6	216_025_1	1141_2_34	211_03_1	915_13_1	1784_03_1	132_2_1	215_25_1	137_2_1	3088_4_93	138_4_1	93_2_9	25_013_1	27_013_1	1543_1_2	525_125_28	2483_25_24	542_4_121	288_13_1	346_2_1	547_2_1	342_023_8	810_2_1	811_4_73	283_5_8	1677_013_11	629_013_6	287_45_138	719_2_52	1701_2_11	676_2_17	121_4_75	122_2_58	123_013_1	2551_5_120	3249_013_10	58_013_2	2490_13_8	56_013_1	2494_03_17	1822_2_19	415_2_1	417_013_171	298_2_58	2416_25_32	2419_4_13	297_2_1	922_5_1	2797_5_86	510_5_1
1788_013_3	216_025_1	1141_2_22	211_03_1	915_13_1	1784_03_1	132_2_1	215_25_1	137_2_1	3088_4_99	138_4_1	93_2_3	25_013_1	27_013_1	1543_1_3	525_125_27	2483_25_24	542_4_118	288_13_1	346_2_1	342_023_9	810_2_1	811_4_71	283_5_6	1677_013_12	629_013_8	287_45_128	719_2_45	1701_2_19	676_2_14	121_4_82	122_2_58	123_013_1	2551_5_114	3249_013_8	58_013_3	2490_13_8	56_013_1	2494_03_17	1822_2_22	415_2_1	417_013_173	298_2_69	2416_25_32	2419_4_10	297_2_1	922_5_1	2797_5_77	510_5_1	1129_013_44
1788_013_3	216_025_1	1141_2_18	211_03_1	915_13_1	1784_03_1	132_2_1	215_25_1	137_2_1	3088_4_102	138_4_1	93_2_2	25_013_1	27_013_1	1543_1_6	525_125_32	2483_25_18	542_4_115	288_13_1	346_2_1	342_023_12	810_2_1	811_4_77	283_5_3	1677_013_13	629_013_11	287_45_124	719_2_46	1701_2_19	676_2_12	121_4_79	122_2_62	123_013_1	2551_5_120	3249_013_9	58_013_3	2490_13_3	56_013_1	2494_03_14	1822_2_20	415_2_1	417_013_183	298_2_73	2416_25_36	2419_4_17	297_2_1	922_5_1	2797_5_83	510_5_1	1129_013_40
1788_013_5	216_025_1	1141_2_16	211_03_1	915_13_1	1784_03_1	132_2_1	215_25_1	137_2_1	138_4_1	93_2_2	25_013_1	27_013_1	1543_1_5	525_125_28	2483_25_18	542_4_121	288_13_1	346_2_1	342_023_7	810_2_1	811_4_69	283_5_3	1677_013_13	629_013_8	287_45_115	719_2_45	1701_2_17	676_2_12	121_4_90	122_2_65	123_013_1	2551_5_118	3249_013_8	58_013_6	2490_13_5	56_013_1	2494_03_17	1822_2_14	415_2_1	417_013_164	298_2_83	2416_25_31	2419_4_8	297_2_1	922_5_1	2797_5_86	510_5_1	1129_013_39	318_2_328
1788_013_3	216_025_1	1141_2_10	211_03_1	915_13_1	1784_03_1	132_2_1	215_25_1	137_2_1	138_4_1	25_013_1	27_013_1	1543_1_6	525_125_25	2483_25_12	542_4_123	288_13_1	346_2_1	342_023_10	810_2_1	811_4_63	283_5_3	1677_013_14	629_013_10	287_45_109	719_2_49	1701_2_13	676_2_7	121_4_99	122_2_59	123_013_1	2551_5_103	3249_013_6	58_013_7	2490_13_5	56_013_1	2494_03_15	1822_2_16	415_2_1	417_013_177	298_2_73	2416_25_29	2419_4_9	297_2_1	922_5_1	2797_5_91	510_5_1	1129_013_39	318_2_327	199_2_15
1788_013_4	216_025_1	1141_2_11	211_03_1	915_13_1	1784_03_1	132_2_1	215_25_1	137_2_1	138_4_1	25_013_1	27_013_1	1543_1_7	525_125_25	2483_25_13	542_4_123	288_13_1	346_2_1	342_023_8	810_2_1	811_4_60	283_5_6	1677_013_10	629_013_8	287_45_114	719_2_51	1701_2_15	676_2_4	121_4_92	122_2_68	123_013_1	2551_5_108	3249_013_7	58_013_9	2490_13_5	56_013_1	2494_03_17	1822_2_13	415_2_1	417_013_189	298_2_88	2416_25_20	2419_4_10	297_2_1	922_5_1	2797_5_91	510_5_1	1129_013_45	318_2_321	199_2_14
1788_013_6	216_025_1	1141_2_7	211_03_1	915_13_1	1784_03_1	132_2_1	215_25_1	137_2_1	138_4_1	25_013_1	27_013_1	1543_1_6	525_125_31	2483_25_11	542_4_123	288_13_1	346_2_1	342_023_6	810_2_1	811_4_54	283_5_9	1677_013_5	629_013_7	287_45_110	719_2_50	1701_2_16	676_2_7	121_4_96	122_2_61	123_013_1	2551_5_94	3249_013_6	58_013_9	2490_13_4	56_013_1	2494_03_13	1822_2_9	415_2_1	417_013_192	298_2_72	2416_25_24	2419_4_12	297_2_1	922_5_1	2797_5_90	510_5_1	1129_013_41	318_2_334	199_2_14
1788_013_5	216_025_1	1141_2_10	211_03_1	915_13_1	1784_03_1	132_2_1	215_25_1	137_2_1	138_4_1	25_013_1	27_013_1	1543_1_8	525_125_26	2483_25_11	542_4_121	288_13_1	346_2_1	342_023_4	810_2_1	811_4_51	283_5_11	1677_013_3	629_013_8	287_45_112	719_2_49	1701_2_18	676_2_10	121_4_92	122_2_69	123_013_1	2551_5_106	3249_013_3	58_013_7	2490_13_3	56_013_1	2494_03_8	1822_2_7	415_2_1	417_013_200	298_2_66	2416_25_20	2419_4_16	297_2_1	922_5_1	2797_5_94	510_5_1	1129_013_43	318_2_318	199_2_11
1788_013_6	216_025_1	1141_2_10	211_03_1	915_13_1	1784_03_1	132_2_1	215_25_1	137_2_1	138_4_1	25_013_1	27_013_1	1543_1_9	525_125_31	2483_25_12	542_4_127	288_13_1	346_2_1	342_023_2	810_2_1	811_4_45	283_5_11	1677_013_6	629_013_8	287_45_105	719_2_48	1701_2_17	676_2_8	121_4_99	122_2_56	123_013_1	2551_5_103	3249_013_4	58_013_5	2490_13_2	56_013_1	2494_03_4	1822_2_10	415_2_1	417_013_200	298_2_80	2416_25_22	2419_4_12	297_2_1	922_5_1	2797_5_100	510_5_1	1129_013_48	318_2_327	199_2_13
1788_013_5	216_025_1	1141_2_16	211_03_1	915_13_1	1784_03_1	132_2_1	215_25_1	137_2_1	138_4_1	25_013_1	27_013_1	1543_1_9	525_125_23	2483_25_10	542_4_123	288_13_1	346_2_1	342_023_2	810_2_1	811_4_43	283_5_12	1677_013_3	629_013_13	287_45_100	719_2_46	1701_2_15	676_2_6	121_4_95	122_2_50	123_013_1	2551_5_92	3249_013_3	58_013_4	2490_13_2	56_013_1	2494_03_2	1822_2_9	415_2_1	417_013_213	298_2_75	2416_25_25	2419_4_9	297_2_1	922_5_1	2797_5_90	510_5_1	1129_013_40	318_2_336	199_2_14
1788_013_6	216_025_1	1141_2_17	211_03_1	915_13_1	1784_03_1	132_2_1	215_25_1	137_2_1	138_4_1	25_013_1	27_013_1	1543_1_7	525_125_30	2483_25_9	542_4_136	288_13_1	346_2_1	342_023_1	810_2_1	811_4_38	283_5_12	1677_013_3	629_013_11	287_45_97	719_2_41	1701_2_10	676_2_5	121_4_86	122_2_38	123_013_1	2551_5_98	3249_013_3	58_013_5	2490_13_3	56_013_1	2494_03_2	1822_2_5	415_2_1	417_013_219	298_2_71	2416_25_23	2419_4_11	297_2_1	922_5_1	2797_5_77	510_5_1	1129_013_43	318_2_332	199_2_12
1788_013_7	216_025_1	1141_2_17	211_03_1	915_13_1	1784_03_1	132_2_1	215_25_1	137_2_1	138_4_1	25_013_1	27_013_1	1543_1_7	525_125_26	2483_25_9	542_4_138	288_13_1	346_2_1	342_023_2	810_2_1	811_4_39	283_5_14	1677_013_3	629_013_15	287_45_98	719_2_45	1701_2_10	676_2_6	121_4_108	122_2_39	123_013_1	2551_5_105	3249_013_1	58_013_5	2490_13_2	56_013_1	2494_03_3	1822_2_9	415_2_1	417_013_220	298_2_64	2416_25_26	2419_4_13	297_2_1	922_5_1	2797_5_72	510_5_1	1129_013_43	318_2_311	199_2_13
1788_013_8	216_025_1	1141_2_15	211_03_1	915_13_1	1784_03_1	132_2_1	215_25_1	137_2_1	138_4_1	25_013_1	27_013_1	1543_1_10	525_125_24	2483_25_9	542_4_136	288_13_1	346_2_1	342_023_2	810_2_1	811_4_42	283_5_13	1677_013_4	629_013_14	287_45_100	719_2_40	1701_2_7	676_2_5	121_4_93	122_2_50	123_013_1	2551_5_103	3249_013_2	58_013_3	2490_13_2	56_013_1	2494_03_2	1822_2_10	415_2_1	417_013_229	298_2_59	2416_25_26	2419_4_16	297_2_1	922_5_1	2797_5_71	510_5_1	1129_013_43	318_2_333	199_2_8
1788_013_10	216_025_1	1141_2_13	211_03_1	915_13_1	1784_03_1	132_2_1	215_25_1	137_2_1	138_4_1	27_013_1	1543_1_8	525_125_27	2483_25_7	542_4_146	288_13_1	346_2_1	342_023_1	810_2_1	811_4_43	283_5_17	1677_013_2	629_013_10	287_45_93	719_2_39	1701_2_13	676_2_4	121_4_99	122_2_56	123_013_1	2551_5_97	2490_13_2	56_013_1	2494_03_3	1822_2_11	415_2_1	417_013_229	298_2_70	2416_25_25	2419_4_11	297_2_1	922_5_1	2797_5_77	510_5_1	1129_013_41	318_2_348	199_2_6	1082_2_19	2904_2_17	196_2_113
1788_013_9	216_025_1	1141_2_20	211_03_1	1784_03_1	132_2_1	215_25_1	137_2_1	138_4_1	27_013_1	1543_1_9	525_125_33	2483_25_4	542_4_154	288_13_1	346_2_1	342_023_1	810_2_1	811_4_40	283_5_18	1677_013_1	629_013_10	287_45_95	719_2_45	1701_2_12	676_2_3	121_4_107	122_2_54	123_013_1	2551_5_95	54_5_55	56_013_1	2494_03_3	1822_2_14	415_2_1	417_013_218	298_2_64	2416_25_19	2419_4_11	297_2_1	922_5_1	2797_5_82	510_5_1	1129_013_40	318_2_341	199_2_4	1082_2_23	2904_2_17	196_2_106	316_4_1
1788_013_12	216_025_1	1141_2_18	211_03_1	1784_03_1	132_2_1	215_25_1	138_4_1	27_013_1	1543_1_10	428_4_11	2483_25_4	542_4_154	288_13_1	346_2_1	342_023_2	810_2_1	811_4_40	283_5_19	629_013_10	287_45_104	719_2_41	1701_2_12	676_2_4	121_4_86	122_2_50	123_013_1	2551_5_104	54_5_60	56_013_1	2494_03_3	1822_2_14	415_2_1	417_013_212	298_2_63	2416_25_21	2419_4_12	297_2_1	922_5_1	2797_5_81	1129_013_39	318_2_321	199_2_3	1082_2_22	2904_2_14	196_2_108	316_4_1	50_2_1	390_2_50	396_013_26
1788_013_8	216_025_1	1141_2_20	211_03_1	1784_03_1	132_2_1	215_25_1	138_4_1	27_013_1	1543_1_15	428_4_11	2483_25_2	542_4_152	288_13_1	346_2_1	342_023_1	810_2_1	811_4_34	283_5_17	629_013_6	287_45_96	719_2_46	1701_2_17	676_2_4	121_4_85	122_2_36	123_013_1	2551_5_115	54_5_61	56_013_1	2494_03_3	1822_2_15	415_2_1	417_013_218	298_2_68	2416_25_17	2419_4_11	297_2_1	922_5_1	2797_5_82	1129_013_32	318_2_320	199_2_1	1082_2_18	2904_2_13	196_2_116	316_4_1	50_2_1	390_2_54	396_013_28
1788_013_8	216_025_1	1141_2_16	211_03_1	1784_03_1	132_2_1	215_25_1	138_4_1	27_013_1	1543_1_20	428_4_12	2483_25_2	542_4_146	288_13_1	346_2_1	810_2_1	811_4_38	283_5_20	629_013_6	287_45_100	719_2_47	1701_2_17	676_2_3	121_4_78	122_2_39	123_013_1	2551_5_117	54_5_62	56_013_1	2494_03_3	1822_2_16	415_2_1	417_013_215	298_2_66	2416_25_14	2419_4_16	297_2_1	922_5_1	2797_5_89	1129_013_33	318_2_312	199_2_1	1082_2_18	2904_2_15	196_2_93	316_4_1	50_2_1	390_2_59	396_013_26	399_2_147
1788_013_4	216_025_1	1141_2_11	211_03_1	1784_03_1	132_2_1	215_25_1	138_4_1	27_013_1	1543_1_17	428_4_16	2483_25_1	542_4_147	288_13_1	346_2_1	810_2_1	811_4_38	283_5_21	629_013_7	287_45_98	719_2_52	1701_2_12	676_2_3	121_4_85	122_2_32	123_013_1	2551_5_119	54_5_60	56_013_1	2494_03_2	1822_2_20	415_2_1	417_013_227	298_2_67	2416_25_16	2419_4_14	297_2_1	922_5_1	2797_5_85	1129_013_38	318_2_296	199_2_1	1082_2_17	2904_2_20	196_2_112	316_4_1	50_2_1	390_2_50	396_013_30	399_2_159
1788_013_3	216_025_1	1141_2_10	211_03_1	1784_03_1	132_2_1	215_25_1	138_4_1	27_013_1	1543_1_18	428_4_24	2483_25_1	542_4_143	288_13_1	346_2_1	810_2_1	811_4_42	283_5_16	629_013_7	287_45_85	719_2_49	1701_2_11	676_2_1	121_4_69	122_2_31	123_013_1	2551_5_119	54_5_60	56_013_1	2494_03_3	1822_2_16	415_2_1	417_013_228	298_2_58	2416_25_20	2419_4_13	297_2_1	922_5_1	2797_5_97	1129_013_37	318_2_308	199_2_1	1082_2_17	2904_2_22	196_2_98	316_4_1	390_2_53	396_013_30	399_2_156	796_2_34
1788_013_3	216_025_1	1141_2_8	211_03_1	1784_03_1	132_2_1	215_25_1	138_4_1	27_013_1	1543_1_17	428_4_23	2483_25_2	542_4_138	288_13_1	346_2_1	810_2_1	811_4_51	283_5_14	629_013_4	287_45_89	719_2_51	1701_2_12	121_4_81	122_2_35	123_013_1	2551_5_111	54_5_57	56_013_1	2494_03_1	1822_2_20	415_2_1	417_013_205	298_2_61	2416_25_14	2419_4_17	297_2_1	922_5_1	2797_5_99	1129_013_31	318_2_299	199_2_1	1082_2_18	2904_2_23	196_2_102	316_4_1	390_2_60	396_013_27	399_2_168	796_2_25	834_25_2
1788_013_4	216_025_1	1141_2_5	1784_03_1	132_2_1	215_25_1	138_4_1	27_013_1	1543_1_12	428_4_31	2483_25_1	542_4_150	288_13_1	346_2_1	810_2_1	811_4_54	283_5_12	629_013_3	287_45_76	719_2_53	1701_2_11	121_4_83	122_2_37	123_013_1	2551_5_106	54_5_53	56_013_1	1822_2_20	415_2_1	417_013_209	298_2_51	2416_25_17	2419_4_14	297_2_1	922_5_1	2797_5_105	1129_013_30	318_2_319	199_2_1	1082_2_15	2904_2_19	196_2_105	316_4_1	390_2_58	396_013_31	399_2_132	796_2_25	834_25_1	2666_2_42	525_125_31
1788_013_3	216_025_1	1141_2_2	1784_03_1	132_2_1	215_25_1	138_4_1	27_013_1	1543_1_7	428_4_27	2483_25_1	542_4_146	288_13_1	346_2_1	810_2_1	811_4_54	283_5_16	629_013_3	287_45_75	719_2_52	1701_2_10	121_4_83	122_2_38	123_013_1	2551_5_113	54_5_45	56_013_1	1822_2_23	415_2_1	417_013_203	298_2_47	2416_25_23	2419_4_21	297_2_1	922_5_1	2797_5_108	1129_013_32	318_2_306	199_2_1	1082_2_19	2904_2_18	196_2_87	316_4_1	390_2_59	396_013_30	399_2_134	796_2_34	834_25_2	2666_2_39	525_125_28
1788_013_3	1141_2_3	1784_03_1	132_2_1	215_25_1	138_4_1	27_013_1	1543_1_5	428_4_28	542_4_152	288_13_1	346_2_1	810_2_1	811_4_55	283_5_14	629_013_1	287_45_59	719_2_48	1701_2_9	121_4_99	122_2_42	123_013_1	2551_5_105	54_5_41	56_013_1	1822_2_19	415_2_1	417_013_209	298_2_52	2416_25_23	2419_4_17	297_2_1	922_5_1	2797_5_88	1129_013_31	318_2_299	199_2_1	1082_2_17	2904_2_21	196_2_90	316_4_1	390_2_53	396_013_27	399_2_120	796_2_27	2666_2_38	525_125_23	369_2_74	915_13_1	1015_4_1
1141_2_1	1784_03_1	132_2_1	215_25_1	138_4_1	27_013_1	1770_2_3	428_4_34	542_4_158	288_13_1	346_2_1	810_2_1	811_4_61	283_5_17	629_013_2	287_45_57	719_2_46	1701_2_11	121_4_88	122_2_43	123_013_1	2551_5_99	54_5_42	56_013_1	1822_2_18	415_2_1	417_013_211	298_2_49	2416_25_17	2419_4_17	297_2_1	922_5_1	2797_5_96	1129_013_35	318_2_327	1082_2_14	2904_2_18	196_2_77	316_4_1	390_2_58	396_013_27	399_2_132	796_2_26	2666_2_43	525_125_26	369_2_77	915_13_1	1015_4_1	528_2_1	424_2_112
1141_2_1	1784_03_1	132_2_1	215_25_1	138_4_1	27_013_1	1770_2_2	428_4_51	542_4_161	288_13_1	346_2_1	810_2_1	811_4_58	283_5_17	629_013_1	287_45_52	719_2_44	1701_2_13	121_4_71	122_2_51	123_013_1	2551_5_93	54_5_42	56_013_1	1822_2_21	415_2_1	417_013_210	298_2_53	2416_25_19	2419_4_18	297_2_1	922_5_1	2797_5_100	1129_013_40	318_2_308	1082_2_15	2904_2_22	196_2_86	316_4_1	390_2_64	396_013_30	399_2_117	796_2_30	2666_2_52	525_125_22	369_2_79	915_13_1	1015_4_1	528_2_1	424_2_125
215_25_1	1784_03_1	132_2_1	138_4_1	27_013_1	1770_2_4	428_4_49	542_4_167	288_13_1	346_2_1	810_2_1	811_4_57	283_5_17	629_013_2	287_45_57	719_2_42	1701_2_7	121_4_70	122_2_50	123_013_1	2551_5_92	54_5_31	56_013_1	1822_2_21	415_2_1	417_013_201	298_2_63	2416_25_19	2419_4_20	297_2_1	922_5_1	2797_5_111	1129_013_38	318_2_346	1082_2_19	2904_2_19	196_2_75	316_4_1	390_2_61	396_013_23	399_2_132	796_2_32	2666_2_55	525_125_23	369_2_83	915_13_1	1015_4_1	528_2_1	424_2_131	1259_4_1
215_25_1	1784_03_1	132_2_1	138_4_1	27_013_1	1770_2_4	428_4_58	542_4_162	288_13_1	346_2_1	810_2_1	811_4_54	283_5_17	629_013_2	287_45_63	719_2_37	1701_2_11	121_4_73	122_2_42	123_013_1	2551_5_93	54_5_34	56_013_1	1822_2_14	415_2_1	417_013_205	298_2_61	2416_25_20	2419_4_26	297_2_1	922_5_1	2797_5_120	1129_013_35	318_2_319	1082_2_15	2904_2_20	196_2_78	316_4_1	390_2_68	396_013_20	399_2_126	796_2_43	2666_2_49	525_125_18	369_2_93	915_13_1	1015_4_1	528_2_1	424_2_132	1259_4_1
215_25_1	1784_03_1	132_2_1	138_4_1	27_013_1	1770_2_6	428_4_63	542_4_160	288_13_1	346_2_1	810_2_1	811_4_57	283_5_12	629_013_2	287_45_67	719_2_41	1701_2_12	121_4_69	122_2_43	123_013_1	2551_5_71	54_5_34	56_013_1	1822_2_14	415_2_1	417_013_224	298_2_51	2416_25_21	2419_4_25	297_2_1	922_5_1	2797_5_125	1129_013_36	318_2_304	1082_2_11	2904_2_18	196_2_89	316_4_1	390_2_68	396_013_20	399_2_126	796_2_39	2666_2_65	525_125_16	369_2_96	915_13_1	1015_4_1	528_2_1	424_2_146	1259_4_1
215_25_1	1784_03_1	132_2_1	138_4_1	27_013_1	1770_2_9	428_4_59	542_4_163	288_13_1	346_2_1	810_2_1	811_4_59	283_5_11	287_45_63	719_2_42	2551_5_52	121_4_68	122_2_36	123_013_1	1701_2_13	54_5_40	56_013_1	1822_2_14	415_2_1	417_013_212	298_2_49	2416_25_15	2419_4_26	297_2_1	922_5_1	2797_5_131	1129_013_30	318_2_313	1082_2_8	2904_2_20	196_2_91	316_4_1	390_2_66	396_013_19	399_2_125	796_2_40	2666_2_68	525_125_24	369_2_88	915_13_1	1015_4_1	528_2_1	424_2_152	1259_4_1	300_013_544
215_25_1	1784_03_1	132_2_1	138_4_1	27_013_1	1770_2_10	428_4_70	542_4_153	288_13_1	346_2_1	810_2_1	811_4_64	283_5_8	287_45_70	719_2_35	2551_5_57	121_4_83	122_2_38	123_013_1	1701_2_9	54_5_44	56_013_1	1822_2_16	415_2_1	417_013_218	298_2_55	2416_25_13	2419_4_20	297_2_1	922_5_1	2797_5_130	1129_013_29	318_2_320	1082_2_7	2904_2_19	196_2_108	316_4_1	390_2_67	396_013_20	399_2_117	796_2_45	2666_2_74	525_125_25	369_2_77	915_13_1	1015_4_1	528_2_1	424_2_141	1259_4_1	300_013_572
215_25_1	1784_03_1	132_2_1	138_4_1	27_013_1	1770_2_13	428_4_70	542_4_148	288_13_1	346_2_1	810_2_1	811_4_69	283_5_8	287_45_70	719_2_30	2551_5_51	121_4_75	122_2_38	123_013_1	1701_2_10	54_5_45	56_013_1	1822_2_17	415_2_1	417_013_232	298_2_59	2416_25_19	2419_4_19	297_2_1	922_5_1	2797_5_127	1129_013_27	318_2_321	1082_2_5	2904_2_20	196_2_97	316_4_1	390_2_69	396_013_20	399_2_122	796_2_45	2666_2_70	525_125_31	369_2_66	915_13_1	1015_4_1	528_2_1	424_2_147	1259_4_1	300_013_559
215_25_1	1784_03_1	132_2_1	138_4_1	27_013_1	1770_2_18	428_4_63	542_4_142	288_13_1	346_2_1	810_2_1	811_4_58	283_5_5	287_45_80	719_2_38	2551_5_64	121_4_78	122_2_37	123_013_1	1701_2_12	54_5_36	56_013_1	1822_2_19	415_2_1	417_013_239	298_2_64	2416_25_25	2419_4_21	297_2_1	922_5_1	2797_5_109	1129_013_28	318_2_336	1082_2_4	2904_2_21	196_2_105	316_4_1	390_2_66	396_013_23	399_2_89	796_2_46	2666_2_65	525_125_45	369_2_66	915_13_1	1015_4_1	528_2_1	424_2_136	1259_4_1	300_013_574
215_25_1	1784_03_1	132_2_1	138_4_1	27_013_1	1770_2_12	428_4_67	542_4_139	288_13_1	346_2_1	810_2_1	811_4_63	283_5_3	287_45_86	719_2_37	2551_5_58	121_4_68	122_2_32	123_013_1	1701_2_13	54_5_39	56_013_1	1822_2_20	415_2_1	417_013_244	298_2_69	2416_25_25	2419_4_17	297_2_1	922_5_1	2797_5_113	1129_013_27	318_2_330	1082_2_3	2904_2_16	196_2_98	316_4_1	390_2_67	396_013_21	399_2_106	796_2_37	2666_2_71	525_125_40	369_2_65	915_13_1	1015_4_1	528_2_1	424_2_157	1259_4_1	300_013_542
215_25_1	1784_03_1	132_2_1	138_4_1	27_013_1	1770_2_13	428_4_55	542_4_142	288_13_1	346_2_1	810_2_1	811_4_70	283_5_3	287_45_99	719_2_42	2551_5_40	121_4_71	122_2_35	123_013_1	1701_2_18	54_5_31	56_013_1	1822_2_17	415_2_1	417_013_231	298_2_71	2416_25_21	2419_4_26	297_2_1	922_5_1	2797_5_113	1129_013_23	318_2_311	1082_2_5	2904_2_11	196_2_98	316_4_1	390_2_67	396_013_18	399_2_81	796_2_34	2666_2_75	525_125_32	369_2_82	915_13_1	1015_4_1	528_2_1	424_2_148	1259_4_1	300_013_524
215_25_1	1784_03_1	132_2_1	138_4_1	27_013_1	1770_2_12	428_4_59	542_4_150	288_13_1	346_2_1	810_2_1	811_4_67	283_5_6	287_45_94	719_2_36	2551_5_40	121_4_81	122_2_37	123_013_1	1701_2_20	54_5_34	56_013_1	1822_2_16	415_2_1	417_013_238	298_2_72	2416_25_21	2419_4_13	297_2_1	922_5_1	2797_5_107	1129_013_19	318_2_325	1082_2_8	2904_2_11	196_2_110	316_4_1	390_2_68	396_013_18	399_2_79	796_2_32	2666_2_83	525_125_54	369_2_83	915_13_1	1015_4_1	528_2_1	424_2_146	1259_4_1	300_013_528
215_25_1	1784_03_1	132_2_1	138_4_1	27_013_1	1770_2_18	428_4_60	542_4_151	288_13_1	346_2_1	810_2_1	811_4_65	283_5_10	287_45_109	719_2_35	2551_5_37	121_4_87	122_2_31	123_013_1	1701_2_24	54_5_32	56_013_1	1822_2_12	415_2_1	417_013_241	298_2_83	2416_25_16	2419_4_22	297_2_1	922_5_1	2797_5_100	1129_013_16	318_2_311	1082_2_9	2904_2_12	196_2_101	316_4_1	390_2_74	396_013_22	399_2_70	796_2_39	2666_2_62	525_125_36	369_2_79	915_13_1	1015_4_1	528_2_1	424_2_147	1259_4_1	300_013_511
215_25_1	1784_03_1	132_2_1	138_4_1	27_013_1	1770_2_23	428_4_59	542_4_144	288_13_1	346_2_1	810_2_1	811_4_63	283_5_7	287_45_127	719_2_36	2551_5_38	121_4_80	122_2_31	123_013_1	1701_2_22	54_5_39	56_013_1	1822_2_12	415_2_1	417_013_258	298_2_88	2416_25_16	2419_4_18	297_2_1	922_5_1	2797_5_109	1129_013_19	318_2_325	1082_2_4	2904_2_9	196_2_114	316_4_1	390_2_68	396_013_24	399_2_57	796_2_39	2666_2_64	525_125_37	369_2_77	915_13_1	1015_4_1	528_2_1	424_2_163	1259_4_1	300_013_488
215_25_1	1784_03_1	132_2_1	138_4_1	27_013_1	1770_2_20	428_4_63	542_4_145	288_13_1	346_2_1	810_2_1	811_4_62	283_5_5	287_45_117	719_2_36	2551_5_28	121_4_93	122_2_34	123_013_1	1701_2_18	54_5_41	56_013_1	1822_2_12	415_2_1	417_013_258	298_2_92	2416_25_14	2419_4_17	297_2_1	922_5_1	2797_5_106	1129_013_18	318_2_324	1082_2_4	2904_2_9	196_2_91	316_4_1	390_2_59	396_013_26	399_2_65	796_2_38	2666_2_55	525_125_41	369_2_73	915_13_1	1015_4_1	528_2_1	424_2_158	1259_4_1	300_013_461
215_25_1	1784_03_1	132_2_1	138_4_1	27_013_1	1770_2_13	428_4_55	542_4_142	288_13_1	346_2_1	810_2_1	811_4_58	283_5_7	287_45_122	719_2_33	2551_5_26	121_4_96	122_2_30	123_013_1	1701_2_16	54_5_38	56_013_1	1822_2_12	415_2_1	417_013_258	298_2_82	2416_25_17	2419_4_20	297_2_1	922_5_1	2797_5_91	1129_013_17	318_2_328	1082_2_4	2904_2_8	196_2_110	316_4_1	390_2_54	396_013_27	399_2_41	796_2_36	2666_2_61	525_125_32	369_2_70	915_13_1	1015_4_1	528_2_1	424_2_161	1259_4_1	300_013_473
215_25_1	1784_03_1	132_2_1	138_4_1	27_013_1	1770_2_13	428_4_58	542_4_136	288_13_1	346_2_1	810_2_1	811_4_63	283_5_7	287_45_124	719_2_33	2551_5_28	121_4_101	122_2_28	123_013_1	1701_2_14	54_5_34	56_013_1	1822_2_17	415_2_1	417_013_278	298_2_91	2416_25_15	2419_4_24	297_2_1	922_5_1	2797_5_80	1129_013_21	318_2_332	1082_2_3	2904_2_9	196_2_112	316_4_1	390_2_54	396_013_24	399_2_48	796_2_33	2666_2_65	525_125_32	369_2_65	915_13_1	1015_4_1	528_2_1	424_2_174	1259_4_1	300_013_460
215_25_1	1784_03_1	132_2_1	138_4_1	27_013_1	1770_2_17	428_4_58	542_4_129	288_13_1	346_2_1	810_2_1	811_4_69	283_5_7	287_45_121	719_2_26	2551_5_28	121_4_107	122_2_28	123_013_1	1701_2_13	54_5_34	56_013_1	1822_2_12	415_2_1	417_013_272	298_2_80	2416_25_17	2419_4_30	297_2_1	922_5_1	2797_5_77	1129_013_13	318_2_325	1082_2_2	2904_2_7	196_2_105	316_4_1	390_2_53	396_013_23	399_2_43	796_2_38	2666_2_71	525_125_27	369_2_72	915_13_1	1015_4_1	528_2_1	424_2_159	1259_4_1	300_013_492
215_25_1	1784_03_1	132_2_1	138_4_1	27_013_1	1770_2_16	428_4_46	542_4_130	288_13_1	346_2_1	810_2_1	811_4_65	283_5_9	287_45_127	719_2_27	2551_5_38	121_4_119	122_2_28	123_013_1	1701_2_14	54_5_34	56_013_1	1822_2_15	415_2_1	417_013_262	298_2_85	2416_25_22	2419_4_26	297_2_1	922_5_1	2797_5_67	1129_013_10	318_2_335	1082_2_4	2904_2_4	196_2_119	316_4_1	390_2_51	396_013_25	399_2_37	796_2_42	2666_2_76	525_125_22	369_2_74	915_13_1	1015_4_1	528_2_1	424_2_150	1259_4_1	300_013_491
215_25_1	1784_03_1	132_2_1	138_4_1	27_013_1	1770_2_14	428_4_38	542_4_129	288_13_1	346_2_1	810_2_1	811_4_73	283_5_9	287_45_129	719_2_26	2551_5_44	121_4_127	122_2_32	123_013_1	1701_2_18	54_5_34	56_013_1	1822_2_16	415_2_1	417_013_254	298_2_86	2416_25_22	2419_4_22	297_2_1	922_5_1	2797_5_61	1129_013_14	318_2_356	1082_2_2	2904_2_5	196_2_109	316_4_1	390_2_40	396_013_28	399_2_36	796_2_53	2666_2_72	525_125_21	369_2_80	915_13_1	1015_4_1	528_2_1	424_2_151	1259_4_1	300_013_480
215_25_1	1784_03_1	132_2_1	138_4_1	27_013_1	1770_2_17	428_4_45	542_4_134	288_13_1	346_2_1	810_2_1	811_4_74	283_5_12	287_45_122	719_2_28	2551_5_49	121_4_143	122_2_31	123_013_1	1701_2_20	54_5_36	56_013_1	1822_2_13	415_2_1	417_013_247	298_2_78	2416_25_16	2419_4_18	297_2_1	922_5_1	2797_5_65	1129_013_16	318_2_334	1082_2_4	2904_2_9	196_2_113	316_4_1	390_2_36	396_013_27	399_2_21	796_2_57	2666_2_70	525_125_30	369_2_84	915_13_1	1015_4_1	528_2_1	424_2_167	1259_4_1	300_013_476
215_25_1	1784_03_1	132_2_1	138_4_1	27_013_1	1770_2_14	428_4_50	542_4_139	288_13_1	346_2_1	810_2_1	811_4_73	283_5_11	287_45_122	719_2_29	2551_5_43	121_4_135	122_2_31	123_013_1	1701_2_23	54_5_33	56_013_1	1822_2_9	415_2_1	417_013_248	298_2_103	2416_25_20	2419_4_21	297_2_1	922_5_1	2797_5_62	1129_013_19	318_2_331	1082_2_4	2904_2_7	196_2_107	316_4_1	390_2_29	396_013_29	399_2_35	796_2_53	2666_2_61	525_125_26	369_2_73	915_13_1	1015_4_1	528_2_1	424_2_159	1259_4_1	300_013_459
215_25_1	1784_03_1	132_2_1	138_4_1	27_013_1	1770_2_11	428_4_46	542_4_126	288_13_1	346_2_1	810_2_1	811_4_72	283_5_9	287_45_120	719_2_24	2551_5_37	121_4_138	122_2_23	123_013_1	1701_2_32	54_5_30	56_013_1	1822_2_8	415_2_1	417_013_249	298_2_93	2416_25_20	2419_4_24	297_2_1	922_5_1	2797_5_57	1129_013_17	318_2_310	1082_2_4	2904_2_6	196_2_115	316_4_1	390_2_26	396_013_26	399_2_35	796_2_57	2666_2_58	525_125_24	369_2_86	915_13_1	1015_4_1	528_2_1	424_2_145	1259_4_1	300_013_478
215_25_1	1784_03_1	132_2_1	138_4_1	27_013_1	1770_2_10	428_4_53	542_4_128	288_13_1	346_2_1	810_2_1	811_4_75	283_5_9	287_45_110	719_2_22	2551_5_33	121_4_132	122_2_23	123_013_1	1701_2_34	54_5_32	56_013_1	1822_2_11	415_2_1	417_013_245	298_2_109	2416_25_16	2419_4_23	297_2_1	922_5_1	2797_5_60	1129_013_14	318_2_322	1082_2_6	2904_2_8	196_2_130	316_4_1	390_2_26	396_013_28	399_2_38	796_2_49	2666_2_51	525_125_26	369_2_100	915_13_1	1015_4_1	528_2_1	424_2_159	1259_4_1	300_013_474
215_25_1	1784_03_1	132_2_1	138_4_1	27_013_1	1770_2_4	428_4_56	542_4_140	288_13_1	346_2_1	810_2_1	811_4_79	283_5_5	287_45_111	719_2_23	2551_5_32	121_4_135	122_2_20	123_013_1	1701_2_34	54_5_22	56_013_1	1822_2_15	415_2_1	417_013_239	298_2_105	2416_25_19	2419_4_31	297_2_1	922_5_1	2797_5_57	1129_013_18	318_2_338	1082_2_6	2904_2_8	196_2_133	316_4_1	390_2_30	396_013_26	399_2_43	796_2_50	2666_2_46	525_125_15	369_2_98	915_13_1	1015_4_1	528_2_1	424_2_157	1259_4_1	300_013_444
215_25_1	1784_03_1	132_2_1	138_4_1	27_013_1	1770_2_5	428_4_58	542_4_147	288_13_1	346_2_1	810_2_1	811_4_90	283_5_8	287_45_116	719_2_24	2551_5_26	121_4_153	122_2_22	123_013_1	1701_2_23	54_5_24	56_013_1	1822_2_17	415_2_1	417_013_250	298_2_98	2416_25_23	2419_4_28	297_2_1	922_5_1	2797_5_61	1129_013_18	318_2_314	1082_2_10	2904_2_7	196_2_139	316_4_1	390_2_31	396_013_31	399_2_45	796_2_47	2666_2_44	525_125_15	369_2_113	915_13_1	1015_4_1	528_2_1	424_2_151	1259_4_1	300_013_446
215_25_1	1784_03_1	132_2_1	138_4_1	27_013_1	1770_2_8	428_4_63	542_4_141	288_13_1	346_2_1	810_2_1	811_4_85	283_5_10	287_45_120	719_2_27	2551_5_18	121_4_173	122_2_15	123_013_1	1701_2_25	54_5_28	56_013_1	1822_2_18	415_2_1	417_013_272	298_2_109	2416_25_22	2419_4_18	297_2_1	922_5_1	2797_5_57	1129_013_12	318_2_314	1082_2_9	2904_2_6	196_2_136	316_4_1	390_2_31	396_013_31	399_2_50	796_2_43	2666_2_46	525_125_12	369_2_111	915_13_1	1015_4_1	528_2_1	424_2_144	1259_4_1	300_013_451
215_25_1	1784_03_1	132_2_1	138_4_1	27_013_1	1770_2_9	428_4_52	542_4_138	288_13_1	346_2_1	810_2_1	811_4_82	283_5_12	287_45_129	719_2_25	2551_5_15	121_4_162	122_2_18	123_013_1	1701_2_25	54_5_27	56_013_1	1822_2_22	415_2_1	417_013_252	298_2_106	2416_25_22	2419_4_20	297_2_1	922_5_1	2797_5_54	1129_013_13	318_2_298	1082_2_6	2904_2_5	196_2_136	316_4_1	390_2_32	396_013_33	399_2_44	796_2_47	2666_2_55	525_125_11	369_2_95	915_13_1	1015_4_1	528_2_1	424_2_146	1259_4_1	300_013_447
215_25_1	1784_03_1	132_2_1	138_4_1	27_013_1	1770_2_9	428_4_66	542_4_134	288_13_1	346_2_1	810_2_1	811_4_73	283_5_16	287_45_119	719_2_23	2551_5_9	121_4_163	122_2_14	123_013_1	1701_2_23	54_5_35	56_013_1	1822_2_18	415_2_1	417_013_243	298_2_107	2416_25_33	2419_4_23	297_2_1	922_5_1	2797_5_54	1129_013_12	318_2_309	1082_2_7	2904_2_5	196_2_132	316_4_1	390_2_30	396_013_34	399_2_39	796_2_37	2666_2_49	525_125_11	369_2_99	915_13_1	1015_4_1	528_2_1	424_2_144	1259_4_1	300_013_443
215_25_1	1784_03_1	132_2_1	138_4_1	27_013_1	1770_2_9	428_4_66	542_4_136	288_13_1	346_2_1	810_2_1	811_4_81	283_5_20	287_45_116	719_2_25	2551_5_8	121_4_163	122_2_12	123_013_1	1701_2_25	54_5_31	56_013_1	1822_2_20	415_2_1	417_013_269	298_2_97	2416_25_36	2419_4_23	297_2_1	922_5_1	2797_5_68	1129_013_16	318_2_331	1082_2_5	2904_2_5	196_2_125	316_4_1	390_2_29	396_013_31	399_2_43	796_2_28	2666_2_55	525_125_3	369_2_95	915_13_1	1015_4_1	528_2_1	424_2_138	1259_4_1	300_013_426
215_25_1	1784_03_1	132_2_1	138_4_1	27_013_1	1770_2_12	542_4_124	288_13_1	346_2_1	810_2_1	811_4_90	283_5_18	287_45_133	719_2_23	2551_5_10	121_4_143	122_2_13	123_013_1	1701_2_31	54_5_32	56_013_1	1822_2_20	415_2_1	417_013_284	298_2_99	2416_25_26	2419_4_16	297_2_1	922_5_1	2797_5_68	1129_013_18	318_2_332	1082_2_9	2904_2_6	196_2_134	316_4_1	390_2_31	396_013_34	399_2_49	796_2_27	2666_2_55	428_4_59	369_2_92	915_13_1	1015_4_1	528_2_1	424_2_154	1259_4_1	300_013_407	303_2_161
215_25_1	1784_03_1	132_2_1	138_4_1	27_013_1	1770_2_5	542_4_124	288_13_1	346_2_1	810_2_1	811_4_86	283_5_23	287_45_124	719_2_19	2551_5_7	121_4_162	122_2_14	123_013_1	1701_2_25	54_5_43	56_013_1	1822_2_18	415_2_1	417_013_292	298_2_106	2416_25_25	2419_4_7	297_2_1	922_5_1	2797_5_67	1129_013_22	318_2_323	1082_2_5	2904_2_6	196_2_129	316_4_1	390_2_27	396_013_39	399_2_56	796_2_23	2666_2_61	428_4_56	369_2_91	915_13_1	1015_4_1	528_2_1	424_2_135	1259_4_1	300_013_403	303_2_154
215_25_1	1784_03_1	132_2_1	138_4_1	27_013_1	1770_2_6	542_4_133	288_13_1	346_2_1	810_2_1	811_4_78	283_5_24	287_45_133	719_2_18	2551_5_6	121_4_140	122_2_14	123_013_1	1701_2_31	54_5_42	56_013_1	1822_2_16	415_2_1	417_013_294	298_2_115	2416_25_31	2419_4_2	297_2_1	922_5_1	2797_5_72	1129_013_26	318_2_331	1082_2_5	2904_2_6	196_2_138	316_4_1	390_2_27	396_013_42	399_2_55	796_2_25	2666_2_86	428_4_52	369_2_78	915_13_1	1015_4_1	528_2_1	424_2_137	1259_4_1	300_013_395	303_2_174
215_25_1	1784_03_1	132_2_1	138_4_1	27_013_1	1770_2_5	542_4_126	288_13_1	346_2_1	810_2_1	811_4_83	283_5_24	287_45_120	719_2_20	2551_5_6	121_4_149	122_2_16	123_013_1	1701_2_34	54_5_43	56_013_1	1822_2_15	415_2_1	417_013_303	298_2_101	2416_25_25	2419_4_1	297_2_1	922_5_1	2797_5_79	1129_013_31	318_2_318	1082_2_5	2904_2_7	196_2_130	316_4_1	390_2_33	396_013_49	399_2_60	796_2_26	2666_2_79	428_4_58	369_2_75	915_13_1	1015_4_1	528_2_1	424_2_137	1259_4_1	300_013_405	303_2_173
215_25_1	1784_03_1	132_2_1	138_4_1	27_013_1	1770_2_1	542_4_119	288_13_1	346_2_1	810_2_1	811_4_81	283_5_24	287_45_123	719_2_18	2551_5_7	121_4_158	122_2_15	123_013_1	1701_2_28	54_5_44	56_013_1	1822_2_17	415_2_1	417_013_298	298_2_88	2416_25_28	2419_4_2	297_2_1	922_5_1	2797_5_80	1129_013_29	318_2_332	1082_2_3	2904_2_10	196_2_109	316_4_1	390_2_32	396_013_51	399_2_77	796_2_28	2666_2_82	428_4_68	369_2_57	915_13_1	1015_4_1	528_2_1	424_2_144	1259_4_1	300_013_412	303_2_151
215_25_1	1784_03_1	132_2_1	138_4_1	27_013_1	1770_2_2	542_4_105	288_13_1	346_2_1	810_2_1	811_4_91	283_5_22	287_45_136	719_2_19	2551_5_3	121_4_142	122_2_21	123_013_1	1701_2_34	54_5_46	56_013_1	1822_2_20	415_2_1	417_013_305	298_2_75	2416_25_29	2419_4_1	297_2_1	922_5_1	2797_5_86	1129_013_32	318_2_322	1082_2_6	2904_2_13	196_2_118	316_4_1	390_2_33	396_013_51	399_2_73	796_2_32	2666_2_83	428_4_71	369_2_56	915_13_1	1015_4_1	528_2_1	424_2_144	1259_4_1	300_013_417	303_2_171
215_25_1	1784_03_1	132_2_1	138_4_1	27_013_1	1770_2_1	542_4_108	288_13_1	346_2_1	810_2_1	811_4_103	283_5_24	287_45_131	719_2_22	121_4_143	122_2_18	123_013_1	1701_2_30	54_5_43	56_013_1	1822_2_23	415_2_1	417_013_296	298_2_59	2416_25_31	2419_4_1	297_2_1	922_5_1	2797_5_80	1129_013_34	318_2_301	1082_2_5	2904_2_12	196_2_126	316_4_1	390_2_29	396_013_46	399_2_76	796_2_31	2666_2_80	428_4_71	369_2_61	915_13_1	1015_4_1	528_2_1	424_2_161	1259_4_1	300_013_423	303_2_177	445_2_1
215_25_1	1784_03_1	132_2_1	138_4_1	27_013_1	1770_2_2	542_4_92	288_13_1	346_2_1	810_2_1	811_4_92	283_5_25	287_45_118	719_2_24	121_4_137	122_2_14	123_013_1	1701_2_26	54_5_45	56_013_1	1822_2_22	415_2_1	417_013_322	298_2_51	2416_25_35	297_2_1	922_5_1	2797_5_87	1129_013_29	318_2_334	1082_2_9	2904_2_8	196_2_121	316_4_1	390_2_33	396_013_48	399_2_82	796_2_30	2666_2_84	428_4_78	369_2_46	915_13_1	1015_4_1	528_2_1	424_2_141	300_013_455	303_2_185	445_2_1	245_2_15	244_5_25
215_25_1	1784_03_1	132_2_1	138_4_1	27_013_1	1770_2_4	542_4_104	288_13_1	346_2_1	810_2_1	811_4_107	283_5_24	287_45_123	719_2_15	121_4_136	122_2_18	123_013_1	1701_2_27	54_5_44	56_013_1	1822_2_25	415_2_1	417_013_313	298_2_51	2416_25_28	297_2_1	922_5_1	2797_5_75	1129_013_38	318_2_336	1082_2_10	2904_2_7	196_2_103	316_4_1	390_2_29	396_013_52	399_2_82	796_2_27	2666_2_87	428_4_84	369_2_44	915_13_1	1015_4_1	528_2_1	424_2_142	300_013_462	303_2_182	445_2_1	245_2_10	244_5_20
215_25_1	1784_03_1	132_2_1	138_4_1	27_013_1	1770_2_3	542_4_90	288_13_1	346_2_1	810_2_1	811_4_109	283_5_32	287_45_100	719_2_20	121_4_133	122_2_18	123_013_1	1701_2_28	54_5_44	56_013_1	1822_2_33	415_2_1	417_013_300	298_2_45	2416_25_32	297_2_1	922_5_1	2797_5_86	1129_013_36	318_2_318	1082_2_6	2904_2_4	196_2_102	316_4_1	390_2_25	396_013_56	399_2_83	796_2_24	2666_2_102	428_4_67	369_2_36	915_13_1	1015_4_1	528_2_1	424_2_150	300_013_480	303_2_203	445_2_1	245_2_7	244_5_28
215_25_1	1784_03_1	132_2_1	138_4_1	27_013_1	1770_2_4	542_4_88	288_13_1	346_2_1	810_2_1	811_4_112	283_5_22	287_45_108	719_2_19	121_4_131	122_2_20	123_013_1	1701_2_25	54_5_40	56_013_1	1822_2_34	415_2_1	417_013_319	298_2_44	2416_25_33	297_2_1	922_5_1	2797_5_87	1129_013_30	318_2_302	1082_2_8	2904_2_5	196_2_99	316_4_1	390_2_31	396_013_54	399_2_83	796_2_29	2666_2_99	428_4_72	369_2_48	915_13_1	1015_4_1	528_2_1	424_2_149	300_013_466	303_2_191	445_2_1	245_2_14	244_5_30
215_25_1	1784_03_1	132_2_1	138_4_1	27_013_1	1770_2_4	542_4_95	288_13_1	346_2_1	810_2_1	811_4_120	283_5_19	287_45_84	719_2_14	121_4_122	122_2_25	123_013_1	1701_2_25	54_5_49	56_013_1	1822_2_29	415_2_1	417_013_315	298_2_49	2416_25_31	297_2_1	922_5_1	2797_5_95	1129_013_25	318_2_299	1082_2_9	2904_2_7	196_2_101	316_4_1	390_2_28	396_013_46	399_2_74	796_2_33	2666_2_95	428_4_73	369_2_44	915_13_1	1015_4_1	528_2_1	424_2_143	300_013_469	303_2_186	445_2_1	245_2_15	244_5_34
215_25_1	1784_03_1	132_2_1	138_4_1	27_013_1	1770_2_5	542_4_100	288_13_1	346_2_1	810_2_1	811_4_118	283_5_13	287_45_84	719_2_14	121_4_116	122_2_32	123_013_1	1701_2_24	54_5_47	56_013_1	1822_2_24	415_2_1	417_013_305	298_2_43	2416_25_27	297_2_1	922_5_1	2797_5_93	1129_013_31	318_2_306	1082_2_17	2904_2_3	196_2_121	316_4_1	390_2_25	396_013_49	399_2_64	796_2_37	2666_2_111	428_4_68	369_2_44	915_13_1	1015_4_1	528_2_1	424_2_127	300_013_458	303_2_174	445_2_1	245_2_14	244_5_38
215_25_1	1784_03_1	132_2_1	138_4_1	27_013_1	1770_2_2	542_4_97	288_13_1	346_2_1	810_2_1	811_4_115	283_5_5	287_45_97	719_2_18	121_4_127	122_2_35	123_013_1	1701_2_22	54_5_50	56_013_1	1822_2_33	415_2_1	417_013_311	298_2_34	2416_25_30	297_2_1	922_5_1	2797_5_94	1129_013_32	318_2_299	1082_2_17	2904_2_2	196_2_118	316_4_1	390_2_21	396_013_45	399_2_72	796_2_38	2666_2_103	428_4_67	369_2_51	915_13_1	1015_4_1	528_2_1	424_2_138	300_013_470	303_2_184	445_2_1	245_2_14	244_5_39
215_25_1	1784_03_1	132_2_1	138_4_1	27_013_1	1770_2_4	542_4_87	288_13_1	346_2_1	810_2_1	811_4_114	283_5_3	287_45_99	719_2_22	121_4_105	122_2_38	123_013_1	1701_2_23	54_5_50	56_013_1	1822_2_33	415_2_1	417_013_318	298_2_31	2416_25_32	297_2_1	922_5_1	2797_5_87	1129_013_29	318_2_310	1082_2_16	2904_2_1	196_2_126	316_4_1	390_2_19	396_013_53	399_2_75	796_2_39	2666_2_89	428_4_61	369_2_43	915_13_1	1015_4_1	528_2_1	424_2_137	300_013_451	303_2_189	445_2_1	245_2_13	244_5_47
215_25_1	1784_03_1	132_2_1	138_4_1	27_013_1	21_2_1	542_4_100	288_13_1	346_2_1	810_2_1	811_4_125	283_5_3	287_45_96	719_2_24	121_4_111	122_2_32	123_013_1	1701_2_18	54_5_44	56_013_1	1822_2_28	415_2_1	417_013_313	298_2_31	2416_25_29	297_2_1	922_5_1	2797_5_77	1129_013_36	318_2_308	1082_2_15	2904_2_1	196_2_116	316_4_1	89_03_1	396_013_50	399_2_77	796_2_41	2666_2_92	428_4_67	369_2_42	915_13_1	1015_4_1	528_2_1	424_2_137	300_013_460	303_2_205	445_2_1	245_2_14	244_5_43
215_25_1	1784_03_1	132_2_1	138_4_1	27_013_1	21_2_1	542_4_92	288_13_1	346_2_1	810_2_1	811_4_113	283_5_3	287_45_88	719_2_24	121_4_110	122_2_28	123_013_1	1701_2_19	54_5_42	56_013_1	1822_2_28	415_2_1	417_013_310	298_2_35	2416_25_32	922_5_1	2797_5_81	1129_013_40	318_2_292	1082_2_16	1080_5_42	196_2_106	316_4_1	89_03_1	396_013_56	399_2_90	796_2_38	2666_2_93	428_4_61	369_2_46	915_13_1	1015_4_1	528_2_1	424_2_135	300_013_474	303_2_222	445_2_1	245_2_12	244_5_50	102_2_3
215_25_1	1784_03_1	132_2_1	138_4_1	27_013_1	21_2_1	542_4_100	288_13_1	346_2_1	810_2_1	811_4_125	283_5_3	287_45_78	719_2_23	121_4_102	122_2_25	123_013_1	1701_2_23	54_5_36	56_013_1	1822_2_28	415_2_1	417_013_321	298_2_30	2416_25_27	922_5_1	2797_5_79	1129_013_43	318_2_286	1082_2_20	1080_5_29	196_2_100	316_4_1	89_03_1	396_013_54	399_2_86	796_2_33	2666_2_92	428_4_72	369_2_43	915_13_1	1015_4_1	528_2_1	424_2_147	300_013_496	303_2_227	445_2_1	245_2_11	244_5_52	102_2_3
215_25_1	1784_03_1	132_2_1	138_4_1	27_013_1	21_2_1	542_4_101	288_13_1	346_2_1	810_2_1	811_4_131	283_5_7	287_45_77	719_2_19	121_4_100	122_2_16	123_013_1	1701_2_30	54_5_31	56_013_1	1822_2_33	415_2_1	417_013_315	298_2_27	2416_25_36	922_5_1	2797_5_76	1129_013_49	318_2_270	1082_2_20	1080_5_19	196_2_111	316_4_1	89_03_1	396_013_52	399_2_83	796_2_26	2666_2_73	428_4_71	369_2_47	915_13_1	1015_4_1	528_2_1	424_2_118	300_013_501	303_2_227	445_2_1	245_2_12	244_5_50	102_2_5
215_25_1	1784_03_1	132_2_1	138_4_1	27_013_1	21_2_1	542_4_103	288_13_1	346_2_1	810_2_1	811_4_134	283_5_6	287_45_70	719_2_22	121_4_100	122_2_13	123_013_1	1701_2_24	54_5_31	56_013_1	1822_2_24	415_2_1	417_013_317	298_2_27	2416_25_33	922_5_1	2797_5_80	1129_013_43	318_2_263	1082_2_22	1080_5_13	196_2_96	316_4_1	89_03_1	396_013_47	399_2_91	796_2_27	2666_2_71	428_4_74	369_2_52	915_13_1	1015_4_1	528_2_1	424_2_102	300_013_496	303_2_234	445_2_1	245_2_9	244_5_49	102_2_5
215_25_1	1784_03_1	132_2_1	138_4_1	27_013_1	21_2_1	542_4_106	288_13_1	346_2_1	810_2_1	811_4_135	283_5_6	287_45_70	719_2_21	121_4_89	122_2_8	123_013_1	1701_2_29	54_5_31	56_013_1	1822_2_22	415_2_1	417_013_312	298_2_25	2416_25_24	922_5_1	2797_5_70	1129_013_45	318_2_285	1082_2_19	1080_5_8	196_2_111	316_4_1	89_03_1	396_013_60	399_2_89	796_2_29	2666_2_82	428_4_77	369_2_53	915_13_1	1015_4_1	528_2_1	424_2_107	300_013_495	303_2_228	445_2_1	245_2_9	244_5_47	102_2_8
215_25_1	1784_03_1	132_2_1	138_4_1	27_013_1	21_2_1	542_4_105	288_13_1	346_2_1	810_2_1	811_4_138	283_5_6	287_45_71	719_2_20	121_4_81	122_2_9	123_013_1	1701_2_23	54_5_33	56_013_1	1822_2_20	415_2_1	417_013_333	298_2_28	2416_25_26	922_5_1	2797_5_59	1129_013_49	318_2_289	1082_2_24	1080_5_5	196_2_111	316_4_1	89_03_1	396_013_63	399_2_86	796_2_21	2666_2_88	428_4_76	369_2_46	915_13_1	1015_4_1	528_2_1	424_2_92	300_013_490	303_2_237	445_2_1	245_2_8	244_5_47	102_2_9
215_25_1	1784_03_1	132_2_1	138_4_1	27_013_1	21_2_1	542_4_109	288_13_1	346_2_1	810_2_1	811_4_137	283_5_4	287_45_75	719_2_23	121_4_96	122_2_10	123_013_1	1701_2_26	54_5_33	56_013_1	1822_2_22	415_2_1	417_013_345	298_2_22	2416_25_28	922_5_1	2797_5_60	1129_013_45	318_2_285	1082_2_29	1080_5_6	196_2_119	316_4_1	89_03_1	396_013_38	399_2_86	796_2_21	2666_2_91	428_4_67	369_2_52	915_13_1	1015_4_1	528_2_1	424_2_101	300_013_501	303_2_224	445_2_1	245_2_12	244_5_44	102_2_7
215_25_1	1784_03_1	132_2_1	138_4_1	27_013_1	21_2_1	542_4_114	288_13_1	346_2_1	810_2_1	811_4_140	283_5_4	287_45_82	719_2_27	121_4_94	122_2_10	123_013_1	1701_2_26	54_5_32	56_013_1	1822_2_20	415_2_1	417_013_331	298_2_21	2416_25_20	922_5_1	2797_5_62	1129_013_40	318_2_324	1082_2_37	1080_5_7	196_2_120	316_4_1	89_03_1	396_013_42	399_2_74	796_2_19	2666_2_95	428_4_59	369_2_50	915_13_1	1015_4_1	528_2_1	424_2_94	300_013_502	303_2_218	445_2_1	245_2_11	244_5_45	102_2_8
215_25_1	1784_03_1	132_2_1	138_4_1	27_013_1	21_2_1	542_4_108	288_13_1	346_2_1	810_2_1	811_4_150	283_5_4	287_45_85	719_2_29	121_4_98	122_2_10	123_013_1	1701_2_35	54_5_28	56_013_1	1822_2_17	415_2_1	417_013_311	298_2_30	2416_25_17	922_5_1	2797_5_73	1129_013_35	318_2_296	1082_2_46	1080_5_7	196_2_124	316_4_1	89_03_1	396_013_43	399_2_74	796_2_24	2666_2_103	428_4_50	369_2_62	915_13_1	1015_4_1	528_2_1	424_2_93	300_013_509	303_2_192	445_2_1	245_2_12	244_5_45	102_2_8
215_25_1	1784_03_1	132_2_1	138_4_1	27_013_1	21_2_1	542_4_120	288_13_1	346_2_1	810_2_1	811_4_150	283_5_2	287_45_95	719_2_21	121_4_93	122_2_11	123_013_1	1701_2_29	54_5_29	56_013_1	1822_2_19	415_2_1	417_013_323	298_2_31	2416_25_21	922_5_1	2797_5_58	1129_013_37	318_2_296	1082_2_36	1080_5_4	196_2_125	316_4_1	89_03_1	396_013_46	399_2_87	796_2_26	2666_2_89	428_4_52	369_2_66	915_13_1	1015_4_1	528_2_1	424_2_85	300_013_497	303_2_171	445_2_1	245_2_9	244_5_35	102_2_6
215_25_1	1784_03_1	132_2_1	138_4_1	27_013_1	21_2_1	542_4_119	288_13_1	346_2_1	810_2_1	811_4_147	283_5_3	287_45_83	719_2_21	121_4_100	122_2_13	123_013_1	1701_2_30	54_5_29	56_013_1	1822_2_20	415_2_1	417_013_316	298_2_35	2416_25_12	922_5_1	2797_5_47	1129_013_40	318_2_272	1082_2_45	1080_5_4	196_2_120	316_4_1	89_03_1	396_013_47	399_2_93	796_2_28	2666_2_83	428_4_56	369_2_68	915_13_1	1015_4_1	528_2_1	424_2_74	300_013_497	303_2_196	445_2_1	245_2_9	244_5_28	102_2_10
215_25_1	1784_03_1	132_2_1	138_4_1	27_013_1	21_2_1	542_4_134	288_13_1	346_2_1	810_2_1	811_4_150	283_5_5	287_45_77	719_2_23	121_4_97	122_2_15	123_013_1	1701_2_32	54_5_26	56_013_1	1822_2_19	415_2_1	417_013_316	298_2_27	2416_25_15	922_5_1	2797_5_54	1129_013_41	318_2_271	1082_2_41	1080_5_4	196_2_141	316_4_1	89_03_1	396_013_42	399_2_96	796_2_31	2666_2_71	428_4_50	369_2_61	915_13_1	1015_4_1	528_2_1	424_2_91	300_013_477	303_2_199	445_2_1	245_2_6	244_5_25	102_2_9
215_25_1	1784_03_1	132_2_1	138_4_1	27_013_1	21_2_1	542_4_131	288_13_1	346_2_1	810_2_1	811_4_147	283_5_7	287_45_85	719_2_18	121_4_96	122_2_15	123_013_1	1701_2_29	54_5_22	56_013_1	1822_2_22	415_2_1	417_013_316	298_2_29	2416_25_13	922_5_1	2797_5_59	1129_013_39	318_2_273	1082_2_41	1080_5_5	196_2_138	316_4_1	89_03_1	396_013_38	399_2_76	796_2_28	2666_2_68	428_4_44	369_2_56	915_13_1	1015_4_1	528_2_1	424_2_93	300_013_457	303_2_214	445_2_1	245_2_7	244_5_22	102_2_10
215_25_1	1784_03_1	132_2_1	138_4_1	27_013_1	21_2_1	542_4_124	288_13_1	346_2_1	810_2_1	811_4_142	283_5_6	287_45_89	719_2_10	121_4_108	122_2_19	123_013_1	1701_2_26	54_5_14	56_013_1	1822_2_21	415_2_1	417_013_327	298_2_28	2416_25_9	922_5_1	2797_5_55	1129_013_37	318_2_270	1082_2_35	1080_5_6	196_2_140	316_4_1	89_03_1	396_013_28	399_2_78	796_2_35	2666_2_83	428_4_40	369_2_52	915_13_1	1015_4_1	528_2_1	424_2_86	300_013_460	303_2_188	445_2_1	245_2_8	244_5_14	102_2_10
215_25_1	1784_03_1	132_2_1	138_4_1	27_013_1	21_2_1	542_4_127	288_13_1	346_2_1	810_2_1	811_4_146	283_5_5	287_45_86	719_2_9	121_4_111	122_2_15	123_013_1	1701_2_24	54_5_19	56_013_1	1822_2_21	415_2_1	417_013_324	298_2_31	2416_25_9	922_5_1	2797_5_57	1129_013_34	318_2_255	1082_2_21	1080_5_9	196_2_165	316_4_1	89_03_1	396_013_37	399_2_61	796_2_28	2666_2_61	428_4_47	369_2_44	915_13_1	1015_4_1	528_2_1	424_2_110	300_013_471	303_2_173	445_2_1	245_2_9	244_5_13	102_2_12
215_25_1	1784_03_1	132_2_1	138_4_1	27_013_1	21_2_1	542_4_130	288_13_1	346_2_1	810_2_1	811_4_147	283_5_10	287_45_79	719_2_7	121_4_109	122_2_23	123_013_1	1701_2_21	54_5_17	56_013_1	1822_2_14	415_2_1	417_013_330	298_2_29	2416_25_10	922_5_1	2797_5_65	1129_013_42	318_2_229	1082_2_19	1080_5_11	196_2_161	316_4_1	89_03_1	396_013_37	399_2_59	796_2_29	2666_2_63	428_4_48	369_2_49	915_13_1	1015_4_1	528_2_1	424_2_96	300_013_483	303_2_161	445_2_1	245_2_15	244_5_14	102_2_14
215_25_1	1784_03_1	132_2_1	138_4_1	27_013_1	21_2_1	542_4_137	288_13_1	346_2_1	810_2_1	811_4_140	283_5_4	287_45_66	719_2_6	121_4_125	122_2_22	123_013_1	1701_2_16	54_5_18	56_013_1	1822_2_15	415_2_1	417_013_337	298_2_22	2416_25_6	922_5_1	2797_5_62	1129_013_46	318_2_226	1082_2_19	1080_5_9	196_2_166	316_4_1	89_03_1	396_013_33	399_2_66	796_2_30	2666_2_66	428_4_43	369_2_59	915_13_1	1015_4_1	528_2_1	424_2_108	300_013_481	303_2_162	445_2_1	245_2_13	244_5_15	102_2_11
215_25_1	1784_03_1	132_2_1	138_4_1	27_013_1	21_2_1	542_4_141	288_13_1	346_2_1	810_2_1	811_4_135	283_5_6	287_45_76	719_2_8	121_4_130	122_2_25	123_013_1	1701_2_13	54_5_22	56_013_1	1822_2_17	415_2_1	417_013_342	298_2_15	2416_25_7	922_5_1	2797_5_63	1129_013_39	318_2_207	1082_2_24	1080_5_11	196_2_167	316_4_1	89_03_1	396_013_37	399_2_66	796_2_32	2666_2_65	428_4_42	369_2_50	915_13_1	1015_4_1	528_2_1	424_2_118	300_013_479	303_2_175	445_2_1	245_2_11	244_5_14	102_2_12
215_25_1	1784_03_1	132_2_1	138_4_1	27_013_1	21_2_1	542_4_130	288_13_1	346_2_1	810_2_1	811_4_126	283_5_8	287_45_81	719_2_8	121_4_122	122_2_18	123_013_1	1701_2_8	54_5_16	56_013_1	1822_2_12	415_2_1	417_013_358	298_2_17	2416_25_7	922_5_1	2797_5_62	1129_013_29	318_2_201	1082_2_24	1080_5_11	196_2_177	316_4_1	89_03_1	396_013_29	399_2_65	796_2_35	2666_2_72	428_4_44	369_2_51	915_13_1	1015_4_1	528_2_1	424_2_95	300_013_486	303_2_166	445_2_1	245_2_12	244_5_15	102_2_15
215_25_1	1784_03_1	132_2_1	138_4_1	27_013_1	21_2_1	542_4_143	288_13_1	346_2_1	810_2_1	811_4_124	283_5_7	287_45_82	719_2_9	121_4_106	122_2_12	123_013_1	1701_2_10	54_5_11	56_013_1	1822_2_9	415_2_1	417_013_347	298_2_20	2416_25_4	922_5_1	2797_5_62	1129_013_33	318_2_196	1082_2_29	1080_5_18	196_2_190	316_4_1	89_03_1	396_013_40	399_2_66	796_2_30	2666_2_66	428_4_43	369_2_46	915_13_1	1015_4_1	528_2_1	424_2_105	300_013_465	303_2_180	445_2_1	245_2_8	244_5_16	102_2_10
215_25_1	1784_03_1	132_2_1	138_4_1	27_013_1	21_2_1	542_4_160	288_13_1	346_2_1	810_2_1	811_4_132	283_5_10	287_45_89	719_2_8	121_4_121	122_2_13	123_013_1	1701_2_14	54_5_11	56_013_1	1822_2_10	415_2_1	417_013_339	298_2_23	2416_25_8	922_5_1	2797_5_61	1129_013_38	318_2_188	1082_2_36	1080_5_14	196_2_192	316_4_1	89_03_1	396_013_44	399_2_62	796_2_32	2666_2_61	428_4_43	369_2_42	1015_4_1	528_2_1	424_2_111	300_013_451	303_2_175	445_2_1	245_2_15	244_5_13	102_2_10	249_25_45
215_25_1	1784_03_1	132_2_1	138_4_1	27_013_1	21_2_1	542_4_158	288_13_1	346_2_1	810_2_1	811_4_138	283_5_9	287_45_76	719_2_9	121_4_121	122_2_10	123_013_1	1701_2_23	54_5_10	56_013_1	1822_2_7	415_2_1	417_013_345	298_2_21	2416_25_7	922_5_1	2797_5_62	1129_013_39	318_2_178	1082_2_29	1080_5_14	196_2_188	316_4_1	89_03_1	396_013_41	399_2_54	796_2_37	2666_2_73	428_4_39	369_2_44	1015_4_1	528_2_1	424_2_116	300_013_448	303_2_184	445_2_1	245_2_14	244_5_13	102_2_12	249_25_35
215_25_1	1784_03_1	132_2_1	138_4_1	27_013_1	21_2_1	542_4_143	288_13_1	346_2_1	810_2_1	811_4_128	283_5_8	287_45_84	719_2_8	121_4_120	122_2_6	123_013_1	1701_2_19	54_5_8	56_013_1	1822_2_9	415_2_1	417_013_349	298_2_15	2416_25_6	922_5_1	2797_5_70	1129_013_42	318_2_185	1082_2_20	1080_5_19	196_2_189	316_4_1	89_03_1	396_013_42	399_2_57	796_2_38	2666_2_64	428_4_32	369_2_40	1015_4_1	528_2_1	424_2_116	300_013_471	303_2_174	445_2_1	245_2_15	244_5_13	102_2_9	249_25_43
215_25_1	1784_03_1	132_2_1	138_4_1	27_013_1	21_2_1	542_4_157	288_13_1	346_2_1	810_2_1	811_4_121	283_5_10	287_45_86	719_2_6	121_4_105	122_2_6	123_013_1	1701_2_16	54_5_12	56_013_1	1822_2_10	415_2_1	417_013_367	298_2_14	2416_25_7	922_5_1	2797_5_62	1129_013_45	318_2_176	1082_2_26	1080_5_12	196_2_171	316_4_1	89_03_1	396_013_35	399_2_61	796_2_44	2666_2_66	428_4_37	369_2_40	1015_4_1	528_2_1	424_2_112	300_013_484	303_2_157	445_2_1	245_2_15	244_5_14	102_2_8	249_25_37
215_25_1	1784_03_1	132_2_1	138_4_1	27_013_1	21_2_1	542_4_160	288_13_1	346_2_1	810_2_1	811_4_120	283_5_8	287_45_84	719_2_8	121_4_103	122_2_4	123_013_1	1701_2_14	54_5_12	56_013_1	1822_2_7	415_2_1	417_013_370	298_2_12	2416_25_6	922_5_1	2797_5_56	1129_013_50	318_2_183	1082_2_17	1080_5_12	196_2_168	316_4_1	89_03_1	396_013_33	399_2_63	796_2_40	2666_2_63	428_4_47	369_2_36	1015_4_1	528_2_1	424_2_116	300_013_468	303_2_160	445_2_1	245_2_13	244_5_13	102_2_7	249_25_42
215_25_1	1784_03_1	132_2_1	138_4_1	27_013_1	21_2_1	542_4_155	288_13_1	346_2_1	810_2_1	811_4_118	283_5_11	287_45_87	719_2_7	121_4_94	122_2_4	123_013_1	1701_2_16	54_5_11	56_013_1	1822_2_7	415_2_1	417_013_351	298_2_11	2416_25_6	922_5_1	2797_5_53	1129_013_55	318_2_163	1082_2_28	1080_5_9	196_2_154	316_4_1	89_03_1	396_013_27	399_2_68	796_2_34	2666_2_56	428_4_52	369_2_30	1015_4_1	528_2_1	424_2_104	300_013_478	303_2_166	445_2_1	245_2_19	244_5_15	102_2_9	249_25_37
215_25_1	1784_03_1	132_2_1	138_4_1	27_013_1	21_2_1	542_4_155	288_13_1	346_2_1	810_2_1	811_4_102	283_5_13	287_45_93	719_2_8	121_4_96	122_2_2	123_013_1	1701_2_15	54_5_12	56_013_1	1822_2_9	415_2_1	417_013_356	298_2_8	2416_25_2	922_5_1	2797_5_44	1129_013_54	318_2_180	1082_2_25	1080_5_10	196_2_177	316_4_1	89_03_1	396_013_27	399_2_65	796_2_34	2666_2_49	428_4_49	369_2_28	1015_4_1	528_2_1	424_2_96	300_013_474	303_2_169	445_2_1	245_2_17	244_5_12	102_2_11	249_25_44
215_25_1	1784_03_1	132_2_1	138_4_1	27_013_1	21_2_1	542_4_152	288_13_1	346_2_1	810_2_1	811_4_103	283_5_12	287_45_91	719_2_7	121_4_85	122_2_2	123_013_1	1701_2_12	54_5_9	56_013_1	1822_2_10	415_2_1	417_013_336	298_2_12	2416_25_2	922_5_1	2797_5_43	1129_013_51	318_2_181	1082_2_28	1080_5_7	196_2_183	316_4_1	89_03_1	396_013_25	399_2_65	796_2_38	2666_2_37	428_4_46	369_2_31	1015_4_1	528_2_1	424_2_95	300_013_464	303_2_166	445_2_1	245_2_16	244_5_8	102_2_7	249_25_42
215_25_1	1784_03_1	132_2_1	138_4_1	27_013_1	21_2_1	542_4_171	288_13_1	346_2_1	810_2_1	811_4_99	283_5_14	287_45_88	719_2_7	121_4_78	122_2_2	123_013_1	1701_2_5	54_5_15	56_013_1	1822_2_8	415_2_1	417_013_322	298_2_16	2416_25_1	922_5_1	2797_5_43	1129_013_58	318_2_168	1082_2_29	1080_5_3	196_2_169	316_4_1	89_03_1	396_013_35	399_2_60	796_2_44	2666_2_28	428_4_56	369_2_29	1015_4_1	528_2_1	424_2_100	300_013_470	303_2_169	445_2_1	245_2_14	244_5_10	102_2_8	249_25_47
215_25_1	1784_03_1	132_2_1	138_4_1	27_013_1	21_2_1	542_4_168	288_13_1	346_2_1	810_2_1	811_4_103	283_5_8	287_45_74	719_2_5	121_4_85	122_2_2	123_013_1	1701_2_5	54_5_15	56_013_1	1822_2_9	415_2_1	417_013_330	298_2_17	2416_25_4	922_5_1	2797_5_40	1129_013_63	318_2_170	1082_2_30	1080_5_5	196_2_186	316_4_1	89_03_1	396_013_37	399_2_57	796_2_42	2666_2_29	428_4_50	369_2_30	1015_4_1	528_2_1	424_2_110	300_013_476	303_2_177	445_2_1	245_2_13	244_5_10	102_2_6	249_25_39
215_25_1	1784_03_1	132_2_1	138_4_1	27_013_1	21_2_1	542_4_186	288_13_1	346_2_1	810_2_1	811_4_103	283_5_9	287_45_68	719_2_8	121_4_89	122_2_2	123_013_1	1701_2_6	54_5_13	56_013_1	1822_2_7	415_2_1	417_013_328	298_2_14	2416_25_2	922_5_1	2797_5_36	1129_013_67	318_2_178	1082_2_33	1080_5_5	196_2_195	316_4_1	89_03_1	396_013_31	399_2_52	796_2_46	2666_2_29	428_4_57	369_2_17	1015_4_1	528_2_1	424_2_118	300_013_469	303_2_197	445_2_1	245_2_6	244_5_8	102_2_6	249_25_39
215_25_1	1784_03_1	132_2_1	138_4_1	27_013_1	21_2_1	542_4_177	288_13_1	346_2_1	810_2_1	811_4_98	283_5_10	287_45_84	719_2_9	121_4_102	122_2_1	123_013_1	1701_2_4	54_5_14	56_013_1	1822_2_8	415_2_1	417_013_337	298_2_14	2416_25_3	922_5_1	2797_5_27	1129_013_75	318_2_185	1082_2_25	1080_5_5	196_2_190	316_4_1	89_03_1	396_013_27	399_2_59	796_2_55	2666_2_36	428_4_58	369_2_20	1015_4_1	424_2_109	300_013_456	303_2_171	445_2_1	245_2_5	244_5_7	102_2_6	249_25_37	107_5_1
215_25_1	1784_03_1	132_2_1	138_4_1	27_013_1	21_2_1	542_4_189	288_13_1	346_2_1	810_2_1	811_4_96	283_5_6	287_45_67	719_2_7	121_4_90	122_2_2	123_013_1	1701_2_3	54_5_13	56_013_1	1822_2_6	415_2_1	417_013_332	298_2_8	2416_25_2	922_5_1	2797_5_22	1129_013_77	318_2_169	1082_2_31	1080_5_6	196_2_178	316_4_1	89_03_1	396_013_33	399_2_54	796_2_55	2666_2_34	428_4_52	369_2_19	1015_4_1	424_2_105	300_013_429	303_2_175	445_2_1	245_2_4	244_5_6	102_2_3	249_25_38	107_5_1
215_25_1	1784_03_1	132_2_1	138_4_1	27_013_1	21_2_1	542_4_180	288_13_1	346_2_1	810_2_1	811_4_97	283_5_6	287_45_76	719_2_6	121_4_74	122_2_2	123_013_1	1701_2_4	54_5_17	56_013_1	1822_2_7	415_2_1	417_013_338	298_2_5	2416_25_4	922_5_1	2797_5_27	1129_013_72	318_2_166	1082_2_25	1080_5_7	196_2_183	316_4_1	89_03_1	396_013_30	399_2_50	796_2_48	2666_2_34	428_4_46	369_2_18	1015_4_1	424_2_128	300_013_428	303_2_181	445_2_1	245_2_1	244_5_7	102_2_1	249_25_30	107_5_1
215_25_1	1784_03_1	132_2_1	138_4_1	27_013_1	21_2_1	542_4_183	288_13_1	346_2_1	810_2_1	811_4_102	283_5_7	287_45_68	719_2_7	121_4_61	122_2_1	123_013_1	1701_2_4	54_5_15	56_013_1	1822_2_6	415_2_1	417_013_340	298_2_5	2416_25_6	922_5_1	2797_5_23	1129_013_72	318_2_182	1082_2_28	1080_5_4	196_2_171	316_4_1	89_03_1	396_013_30	399_2_48	796_2_45	2666_2_45	428_4_42	369_2_22	1015_4_1	424_2_135	300_013_420	303_2_194	445_2_1	245_2_1	244_5_6	102_2_1	249_25_35	107_5_1
215_25_1	1784_03_1	132_2_1	138_4_1	27_013_1	21_2_1	542_4_182	288_13_1	346_2_1	810_2_1	811_4_101	283_5_7	287_45_60	719_2_5	121_4_75	122_2_3	123_013_1	1701_2_1	54_5_17	56_013_1	1822_2_4	415_2_1	417_013_342	298_2_3	2416_25_2	922_5_1	2797_5_19	1129_013_72	318_2_179	1082_2_29	1080_5_4	196_2_176	316_4_1	89_03_1	396_013_34	399_2_42	796_2_53	2666_2_44	428_4_38	369_2_20	1015_4_1	424_2_148	300_013_429	303_2_207	445_2_1	244_5_6	102_2_1	249_25_39	107_5_1	2044_2_371
215_25_1	1784_03_1	132_2_1	138_4_1	27_013_1	21_2_1	542_4_165	288_13_1	346_2_1	810_2_1	811_4_97	283_5_5	287_45_68	719_2_4	121_4_81	122_2_5	123_013_1	54_5_18	56_013_1	1822_2_4	415_2_1	417_013_365	298_2_4	2416_25_3	922_5_1	2797_5_27	1129_013_70	318_2_200	1082_2_27	1080_5_2	196_2_182	316_4_1	89_03_1	396_013_40	399_2_42	796_2_47	2666_2_46	428_4_37	369_2_28	1015_4_1	424_2_145	300_013_420	303_2_204	445_2_1	244_5_8	102_2_2	249_25_42	107_5_1	2044_2_358	1724_2_117
215_25_1	1784_03_1	132_2_1	138_4_1	27_013_1	21_2_1	542_4_163	288_13_1	346_2_1	810_2_1	811_4_97	283_5_10	287_45_74	719_2_3	121_4_76	122_2_5	123_013_1	54_5_18	56_013_1	1822_2_4	415_2_1	417_013_363	298_2_4	2416_25_3	922_5_1	2797_5_18	1129_013_74	318_2_200	1082_2_27	1080_5_3	196_2_164	316_4_1	89_03_1	396_013_39	399_2_39	796_2_45	2666_2_44	428_4_32	369_2_27	1015_4_1	424_2_157	300_013_417	303_2_212	445_2_1	244_5_5	102_2_2	249_25_39	107_5_1	2044_2_368	1724_2_113
215_25_1	1784_03_1	132_2_1	138_4_1	27_013_1	21_2_1	542_4_156	288_13_1	346_2_1	810_2_1	811_4_109	283_5_11	287_45_83	719_2_3	121_4_84	122_2_5	123_013_1	54_5_25	56_013_1	1822_2_4	415_2_1	417_013_344	298_2_4	2416_25_4	922_5_1	2797_5_15	1129_013_84	318_2_190	1082_2_29	1080_5_4	196_2_152	316_4_1	89_03_1	396_013_37	399_2_46	796_2_47	2666_2_39	428_4_32	369_2_19	1015_4_1	424_2_130	300_013_388	303_2_196	445_2_1	244_5_4	102_2_4	249_25_36	107_5_1	2044_2_368	1724_2_108
215_25_1	1784_03_1	132_2_1	138_4_1	27_013_1	21_2_1	542_4_150	288_13_1	346_2_1	810_2_1	811_4_110	283_5_11	287_45_76	719_2_6	121_4_84	122_2_5	123_013_1	54_5_28	56_013_1	1822_2_3	415_2_1	417_013_336	298_2_4	2416_25_6	922_5_1	2797_5_12	1129_013_98	318_2_207	1082_2_26	1080_5_3	196_2_152	316_4_1	89_03_1	396_013_35	399_2_43	796_2_62	2666_2_52	428_4_25	369_2_22	1015_4_1	424_2_122	300_013_401	303_2_215	445_2_1	244_5_4	102_2_4	249_25_34	107_5_1	2044_2_388	1724_2_121
215_25_1	1784_03_1	132_2_1	138_4_1	27_013_1	21_2_1	542_4_152	288_13_1	346_2_1	810_2_1	811_4_118	283_5_14	287_45_72	719_2_3	121_4_80	122_2_10	123_013_1	54_5_30	56_013_1	1822_2_2	415_2_1	417_013_338	298_2_5	2416_25_5	2797_5_13	1129_013_96	318_2_199	1082_2_29	196_2_165	316_4_1	89_03_1	396_013_33	399_2_38	796_2_52	2666_2_44	428_4_28	369_2_28	1015_4_1	424_2_120	300_013_397	303_2_215	445_2_1	244_5_3	102_2_3	249_25_38	107_5_1	2044_2_402	1724_2_122	35_013_283	1536_0235_89
215_25_1	1784_03_1	132_2_1	138_4_1	27_013_1	21_2_1	542_4_135	288_13_1	346_2_1	810_2_1	811_4_112	283_5_10	287_45_81	719_2_3	121_4_82	122_2_7	123_013_1	54_5_28	56_013_1	1822_2_2	415_2_1	417_013_329	298_2_7	2416_25_6	2797_5_17	1129_013_99	318_2_215	1082_2_30	196_2_147	316_4_1	89_03_1	396_013_25	399_2_46	796_2_56	2666_2_52	428_4_28	369_2_28	1015_4_1	424_2_112	300_013_399	303_2_203	445_2_1	244_5_3	102_2_2	249_25_41	107_5_1	2044_2_412	1724_2_122	35_013_288	1536_0235_77
215_25_1	1784_03_1	132_2_1	138_4_1	27_013_1	21_2_1	542_4_122	288_13_1	346_2_1	810_2_1	811_4_110	283_5_4	287_45_85	719_2_4	121_4_91	122_2_8	123_013_1	54_5_22	56_013_1	415_2_1	417_013_340	298_2_7	2416_25_2	2797_5_10	1129_013_88	318_2_211	1082_2_27	196_2_146	316_4_1	89_03_1	396_013_24	399_2_54	796_2_59	2666_2_44	428_4_28	369_2_32	1015_4_1	424_2_101	300_013_390	303_2_205	445_2_1	244_5_2	102_2_2	249_25_44	107_5_1	2044_2_421	1724_2_127	35_013_300	1536_0235_77	642_5_104
215_25_1	1784_03_1	132_2_1	138_4_1	27_013_1	21_2_1	542_4_122	288_13_1	346_2_1	810_2_1	811_4_114	283_5_4	287_45_85	719_2_4	121_4_79	122_2_12	123_013_1	54_5_23	56_013_1	415_2_1	417_013_311	298_2_6	2416_25_4	2797_5_12	1129_013_96	318_2_202	1082_2_26	196_2_137	316_4_1	89_03_1	396_013_27	399_2_64	796_2_70	2666_2_41	428_4_27	369_2_36	1015_4_1	424_2_106	300_013_398	303_2_197	445_2_1	244_5_1	102_2_1	249_25_43	107_5_1	2044_2_402	1724_2_126	35_013_289	1536_0235_67	642_5_110
215_25_1	1784_03_1	132_2_1	138_4_1	27_013_1	21_2_1	542_4_120	288_13_1	346_2_1	810_2_1	811_4_121	283_5_2	287_45_78	719_2_1	121_4_99	122_2_10	123_013_1	54_5_19	56_013_1	415_2_1	417_013_302	298_2_9	2416_25_4	2797_5_9	1129_013_89	318_2_200	1082_2_24	196_2_140	316_4_1	89_03_1	396_013_28	399_2_59	796_2_68	2666_2_51	428_4_25	369_2_33	1015_4_1	424_2_106	300_013_430	303_2_205	445_2_1	102_2_2	249_25_37	107_5_1	2044_2_401	1724_2_131	35_013_276	1536_0235_62	642_5_105	511_4_467
215_25_1	1784_03_1	132_2_1	138_4_1	27_013_1	21_2_1	542_4_122	288_13_1	346_2_1	810_2_1	811_4_124	283_5_2	287_45_80	121_4_98	122_2_14	123_013_1	54_5_19	56_013_1	415_2_1	417_013_287	298_2_11	2416_25_5	2797_5_5	1129_013_98	318_2_198	1082_2_28	196_2_129	316_4_1	89_03_1	396_013_27	399_2_61	796_2_63	2666_2_46	428_4_21	369_2_30	1015_4_1	424_2_112	300_013_442	303_2_214	445_2_1	102_2_2	249_25_37	107_5_1	2044_2_393	1724_2_144	35_013_271	1536_0235_57	642_5_75	511_4_466	2595_013_15
215_25_1	1784_03_1	132_2_1	138_4_1	27_013_1	21_2_1	542_4_129	288_13_1	346_2_1	810_2_1	811_4_132	283_5_3	287_45_64	121_4_88	122_2_14	123_013_1	54_5_16	56_013_1	415_2_1	417_013_310	298_2_12	2416_25_5	2797_5_2	1129_013_96	318_2_210	1082_2_21	196_2_133	316_4_1	89_03_1	396_013_21	399_2_55	796_2_59	2666_2_55	428_4_13	369_2_27	1015_4_1	424_2_118	300_013_422	303_2_222	445_2_1	102_2_1	249_25_40	107_5_1	2044_2_403	1724_2_147	35_013_256	1536_0235_40	642_5_83	511_4_475	2595_013_10
215_25_1	1784_03_1	132_2_1	138_4_1	27_013_1	21_2_1	542_4_127	288_13_1	346_2_1	810_2_1	811_4_115	283_5_2	287_45_74	121_4_84	122_2_8	123_013_1	54_5_12	56_013_1	415_2_1	417_013_300	298_2_12	2416_25_5	2797_5_2	1129_013_88	318_2_200	1082_2_15	196_2_139	316_4_1	89_03_1	396_013_22	399_2_57	796_2_64	2666_2_63	428_4_17	369_2_35	1015_4_1	424_2_139	300_013_430	303_2_220	445_2_1	102_2_2	249_25_40	107_5_1	2044_2_411	1724_2_165	35_013_245	1536_0235_44	642_5_90	511_4_464	2595_013_7
138_4_1	1129_013_92	153_2_1	152_013_89	89_03_1	1082_2_9	625_2_417	2595_013_6	1342_2_107	196_2_121	1784_03_1	316_4_1	1689_013_196	1202_2_173	132_2_1	258_2_160	318_2_183	238_013_20	396_013_18	1015_4_1	399_2_61	1897_2_133	1208_2_1	796_2_76	76_2_1	27_013_1	2133_2_87	183_2_135	876_5_162	3239_13_87	2358_03_37	288_13_1	542_4_118	428_4_12	180_5_8	642_5_97	3088_4_202	369_2_28	810_2_1	811_4_126	283_5_1	1565_2_573	287_45_66	2117_2_34	1359_4_29	1211_013_93	273_2_1	1631_2_549	300_013_446	639_2_1
138_4_1	1129_013_88	153_2_1	152_013_90	89_03_1	1082_2_10	625_2_394	2595_013_6	1342_2_103	196_2_140	1784_03_1	316_4_1	1689_013_187	1202_2_186	132_2_1	258_2_144	318_2_192	238_013_17	396_013_27	1015_4_1	399_2_53	1897_2_145	1208_2_1	796_2_80	76_2_1	27_013_1	2133_2_80	183_2_125	876_5_163	3239_13_70	2358_03_36	288_13_1	542_4_119	428_4_9	180_5_10	642_5_115	3088_4_191	369_2_30	810_2_1	811_4_118	283_5_2	1565_2_598	287_45_60	2117_2_33	1359_4_28	1211_013_79	273_2_1	1631_2_559	300_013_441	639_2_1
138_4_1	1129_013_86	153_2_1	152_013_89	89_03_1	1082_2_7	625_2_403	2595_013_7	1342_2_101	196_2_135	1784_03_1	316_4_1	1689_013_183	1202_2_172	132_2_1	258_2_136	318_2_203	238_013_17	396_013_28	1015_4_1	399_2_59	1897_2_145	1208_2_1	796_2_88	76_2_1	27_013_1	2133_2_83	183_2_141	876_5_175	3239_13_54	2358_03_29	288_13_1	542_4_126	428_4_5	180_5_6	642_5_113	3088_4_194	369_2_28	810_2_1	811_4_128	283_5_2	1565_2_590	287_45_49	2117_2_32	1359_4_31	1211_013_72	273_2_1	1631_2_591	300_013_447	639_2_1
138_4_1	1129_013_82	153_2_1	152_013_79	89_03_1	1082_2_7	625_2_422	2595_013_8	1342_2_108	196_2_139	1784_03_1	316_4_1	1689_013_174	1202_2_151	132_2_1	258_2_132	318_2_205	238_013_19	396_013_30	1015_4_1	399_2_52	1897_2_144	1208_2_1	796_2_97	76_2_1	27_013_1	2133_2_85	183_2_139	876_5_177	3239_13_45	2358_03_27	288_13_1	542_4_115	428_4_2	180_5_6	642_5_113	3088_4_189	369_2_28	810_2_1	811_4_129	283_5_3	1565_2_586	287_45_42	2117_2_43	1359_4_26	1211_013_84	273_2_1	1631_2_572	300_013_442	639_2_1
138_4_1	1129_013_98	153_2_1	152_013_76	89_03_1	1082_2_8	625_2_423	2595_013_9	1342_2_92	196_2_150	1784_03_1	316_4_1	1689_013_180	1202_2_169	132_2_1	258_2_127	318_2_187	238_013_22	396_013_28	1015_4_1	399_2_51	1897_2_146	1208_2_1	796_2_97	76_2_1	27_013_1	2133_2_75	183_2_163	876_5_179	3239_13_34	2358_03_30	288_13_1	542_4_117	428_4_4	180_5_8	642_5_119	3088_4_158	369_2_27	810_2_1	811_4_129	283_5_5	1565_2_568	287_45_37	2117_2_52	1359_4_22	1211_013_75	273_2_1	1631_2_590	300_013_449	639_2_1
138_4_1	1129_013_106	153_2_1	152_013_75	89_03_1	1082_2_8	625_2_423	2595_013_6	1342_2_102	196_2_137	1784_03_1	316_4_1	1689_013_185	1202_2_167	132_2_1	258_2_116	318_2_176	238_013_20	396_013_22	1015_4_1	399_2_49	1897_2_145	1208_2_1	796_2_95	76_2_1	27_013_1	2133_2_80	183_2_144	876_5_188	3239_13_26	2358_03_36	288_13_1	542_4_127	428_4_5	180_5_10	642_5_108	3088_4_187	369_2_22	810_2_1	811_4_135	283_5_6	1565_2_554	287_45_27	2117_2_48	1359_4_14	1211_013_87	273_2_1	1631_2_576	300_013_464	639_2_1
138_4_1	1129_013_101	153_2_1	152_013_79	89_03_1	1082_2_7	625_2_404	2595_013_9	1342_2_101	196_2_162	1784_03_1	316_4_1	1689_013_183	1202_2_154	132_2_1	258_2_118	318_2_177	238_013_19	396_013_22	1015_4_1	399_2_56	1897_2_149	1208_2_1	796_2_92	76_2_1	27_013_1	2133_2_81	183_2_133	876_5_183	3239_13_24	2358_03_38	288_13_1	542_4_133	428_4_3	180_5_14	642_5_103	3088_4_166	369_2_25	810_2_1	811_4_144	283_5_5	1565_2_534	287_45_24	2117_2_48	1359_4_16	1211_013_79	273_2_1	1631_2_581	300_013_465	639_2_1
138_4_1	1129_013_97	153_2_1	152_013_62	89_03_1	1082_2_5	625_2_409	2595_013_9	1342_2_82	196_2_142	1784_03_1	316_4_1	1689_013_198	1202_2_155	132_2_1	258_2_112	318_2_172	238_013_23	396_013_25	1015_4_1	399_2_67	1897_2_156	1208_2_1	796_2_101	76_2_1	27_013_1	2133_2_79	183_2_131	876_5_199	3239_13_17	2358_03_36	288_13_1	542_4_124	428_4_4	180_5_11	642_5_108	3088_4_200	369_2_23	810_2_1	811_4_145	283_5_7	1565_2_554	287_45_30	2117_2_54	1359_4_16	1211_013_75	273_2_1	1631_2_587	300_013_445	639_2_1
138_4_1	1129_013_100	153_2_1	152_013_64	89_03_1	1082_2_7	625_2_397	2595_013_8	1342_2_65	196_2_142	1784_03_1	316_4_1	1689_013_192	1202_2_153	132_2_1	258_2_109	318_2_172	238_013_25	396_013_23	1015_4_1	399_2_67	1897_2_164	1208_2_1	796_2_104	76_2_1	27_013_1	2133_2_75	183_2_115	876_5_178	3239_13_13	2358_03_37	288_13_1	542_4_126	428_4_1	180_5_14	642_5_119	3088_4_169	369_2_23	810_2_1	811_4_148	283_5_9	1565_2_533	287_45_28	2117_2_57	1359_4_15	1211_013_70	273_2_1	1631_2_590	300_013_475	639_2_1
138_4_1	1129_013_105	153_2_1	152_013_57	89_03_1	1082_2_5	625_2_420	2595_013_8	1342_2_73	196_2_144	1784_03_1	316_4_1	1689_013_187	1202_2_179	132_2_1	258_2_102	318_2_168	238_013_27	396_013_24	1015_4_1	399_2_63	1897_2_183	1208_2_1	796_2_104	76_2_1	27_013_1	2133_2_90	183_2_119	876_5_195	3239_13_10	2358_03_29	288_13_1	542_4_120	428_4_2	180_5_11	642_5_105	3088_4_169	369_2_22	810_2_1	811_4_146	283_5_9	1565_2_547	287_45_30	2117_2_53	1359_4_13	1211_013_71	273_2_1	1631_2_589	300_013_470	639_2_1
138_4_1	1129_013_103	153_2_1	152_013_62	89_03_1	1082_2_10	625_2_424	2595_013_9	1342_2_74	196_2_131	1784_03_1	316_4_1	1689_013_184	1202_2_169	132_2_1	258_2_95	318_2_180	238_013_25	396_013_16	1015_4_1	399_2_74	1897_2_197	1208_2_1	796_2_110	76_2_1	27_013_1	2133_2_96	183_2_105	876_5_183	3239_13_11	2358_03_29	288_13_1	542_4_112	428_4_2	180_5_15	642_5_117	3088_4_168	369_2_21	810_2_1	811_4_144	283_5_8	1565_2_537	287_45_29	2117_2_46	1359_4_12	1211_013_67	273_2_1	1631_2_588	300_013_475	639_2_1
138_4_1	1129_013_101	153_2_1	152_013_64	89_03_1	1082_2_6	625_2_443	2595_013_11	1342_2_75	196_2_131	1784_03_1	316_4_1	1689_013_181	1202_2_168	132_2_1	258_2_109	318_2_161	238_013_25	396_013_15	1015_4_1	399_2_64	1897_2_198	1208_2_1	796_2_106	76_2_1	27_013_1	2133_2_96	183_2_122	876_5_191	3239_13_9	2358_03_26	288_13_1	542_4_116	428_4_3	180_5_13	642_5_106	3088_4_153	369_2_18	810_2_1	811_4_159	283_5_7	1565_2_527	287_45_28	2117_2_42	1359_4_9	1211_013_55	273_2_1	1631_2_590	300_013_499	639_2_1
138_4_1	1129_013_101	153_2_1	152_013_60	89_03_1	1082_2_9	625_2_443	2595_013_14	1342_2_74	196_2_99	1784_03_1	316_4_1	1689_013_170	1202_2_167	132_2_1	258_2_117	318_2_180	238_013_25	396_013_15	1015_4_1	399_2_59	1897_2_192	1208_2_1	796_2_106	76_2_1	27_013_1	2133_2_84	183_2_110	876_5_199	3239_13_8	2358_03_23	288_13_1	542_4_104	428_4_3	180_5_6	642_5_112	3088_4_183	369_2_15	810_2_1	811_4_148	283_5_8	1565_2_525	287_45_37	2117_2_36	1359_4_10	1211_013_56	273_2_1	1631_2_594	300_013_508	639_2_1
138_4_1	1129_013_93	153_2_1	152_013_64	89_03_1	1082_2_11	625_2_436	2595_013_9	1342_2_84	196_2_113	1784_03_1	316_4_1	1689_013_170	1202_2_162	132_2_1	258_2_128	318_2_173	238_013_27	396_013_21	1015_4_1	399_2_58	1897_2_198	1208_2_1	796_2_94	76_2_1	27_013_1	2133_2_78	183_2_109	876_5_180	3239_13_11	2358_03_23	288_13_1	542_4_116	428_4_1	180_5_6	642_5_104	3088_4_165	369_2_22	810_2_1	811_4_160	283_5_8	1565_2_508	287_45_28	2117_2_40	1359_4_7	1211_013_47	273_2_1	1631_2_619	300_013_510	639_2_1
138_4_1	1129_013_103	153_2_1	152_013_69	89_03_1	1082_2_10	625_2_434	2595_013_6	1342_2_89	196_2_108	1784_03_1	316_4_1	1689_013_177	1202_2_169	132_2_1	258_2_156	318_2_172	238_013_23	396_013_23	1015_4_1	399_2_70	1897_2_186	1208_2_1	796_2_94	27_013_1	2133_2_87	415_2_1	876_5_188	3239_13_10	2358_03_23	288_13_1	542_4_109	183_2_97	180_5_7	642_5_83	3088_4_172	369_2_19	810_2_1	811_4_144	283_5_5	1565_2_525	287_45_34	2117_2_35	1359_4_5	1211_013_38	273_2_1	1631_2_609	300_013_509	639_2_1	303_2_191
138_4_1	1129_013_107	153_2_1	152_013_88	89_03_1	1082_2_15	625_2_439	2595_013_7	1342_2_80	196_2_94	1784_03_1	316_4_1	1689_013_180	1202_2_168	132_2_1	258_2_129	318_2_185	238_013_17	396_013_22	1015_4_1	399_2_47	1897_2_198	1208_2_1	796_2_93	27_013_1	2133_2_95	415_2_1	876_5_185	3239_13_5	2358_03_15	288_13_1	542_4_103	183_2_92	180_5_5	642_5_110	3088_4_173	369_2_15	810_2_1	811_4_160	283_5_7	1565_2_528	287_45_36	2117_2_29	1359_4_5	1211_013_42	273_2_1	1631_2_621	300_013_522	639_2_1	303_2_193
138_4_1	1129_013_115	153_2_1	152_013_82	89_03_1	1082_2_13	625_2_455	2595_013_7	1342_2_90	196_2_92	1784_03_1	316_4_1	1689_013_174	1202_2_158	132_2_1	258_2_146	318_2_175	238_013_13	396_013_23	1015_4_1	399_2_42	1897_2_187	1208_2_1	796_2_83	27_013_1	2133_2_92	415_2_1	876_5_184	3239_13_3	2358_03_14	288_13_1	542_4_98	183_2_90	180_5_1	642_5_85	3088_4_173	369_2_14	810_2_1	811_4_153	283_5_6	1565_2_502	287_45_35	2117_2_32	1359_4_3	1211_013_39	273_2_1	1631_2_621	300_013_543	639_2_1	303_2_191
138_4_1	1129_013_111	153_2_1	152_013_87	89_03_1	1082_2_10	625_2_430	2595_013_8	1342_2_75	196_2_90	1784_03_1	316_4_1	1689_013_164	1202_2_148	132_2_1	258_2_150	318_2_190	238_013_15	396_013_18	1015_4_1	399_2_30	1897_2_187	1208_2_1	796_2_79	27_013_1	2133_2_107	415_2_1	876_5_188	3239_13_4	2358_03_8	288_13_1	542_4_79	183_2_84	180_5_1	642_5_113	3088_4_194	369_2_13	810_2_1	811_4_160	283_5_3	1565_2_530	287_45_42	2117_2_33	1359_4_3	1211_013_44	273_2_1	1631_2_606	300_013_572	639_2_1	303_2_197
138_4_1	1129_013_114	153_2_1	152_013_95	89_03_1	1082_2_7	625_2_449	2595_013_7	1342_2_74	196_2_103	1784_03_1	316_4_1	1689_013_170	1202_2_158	132_2_1	258_2_162	318_2_196	238_013_18	396_013_21	1015_4_1	399_2_29	1897_2_171	1208_2_1	796_2_97	27_013_1	2133_2_97	415_2_1	876_5_185	3239_13_3	2358_03_7	288_13_1	542_4_71	183_2_86	346_2_1	642_5_108	3088_4_186	369_2_17	810_2_1	811_4_168	283_5_3	1565_2_539	287_45_35	2117_2_35	1359_4_2	1211_013_44	273_2_1	1631_2_629	300_013_560	639_2_1	303_2_193
138_4_1	1129_013_127	153_2_1	152_013_108	89_03_1	1082_2_7	625_2_407	2595_013_8	1342_2_77	196_2_87	1784_03_1	316_4_1	1689_013_160	1202_2_150	132_2_1	258_2_158	318_2_199	238_013_17	396_013_20	1015_4_1	399_2_34	1897_2_148	1208_2_1	796_2_96	27_013_1	2133_2_107	415_2_1	876_5_168	3239_13_2	2358_03_13	288_13_1	542_4_72	183_2_72	346_2_1	642_5_128	3088_4_187	369_2_14	810_2_1	811_4_160	283_5_5	1565_2_559	287_45_29	2117_2_34	1359_4_1	1211_013_56	273_2_1	1631_2_619	300_013_583	639_2_1	303_2_204
138_4_1	1129_013_116	153_2_1	152_013_104	89_03_1	1082_2_10	625_2_429	2595_013_10	1342_2_80	196_2_89	1784_03_1	1689_013_152	1202_2_181	132_2_1	258_2_150	318_2_196	238_013_15	396_013_21	1015_4_1	399_2_32	1897_2_164	1208_2_1	796_2_111	27_013_1	2133_2_98	415_2_1	876_5_165	3239_13_1	2358_03_15	2221_2_1	542_4_68	183_2_71	346_2_1	642_5_129	3088_4_192	369_2_15	810_2_1	811_4_162	283_5_9	1565_2_564	287_45_34	2117_2_37	288_13_1	1211_013_56	273_2_1	1631_2_629	300_013_587	639_2_1	303_2_216	445_2_1
138_4_1	1129_013_115	153_2_1	152_013_113	89_03_1	1082_2_10	625_2_446	2595_013_10	1342_2_76	196_2_100	1784_03_1	1689_013_144	1202_2_162	132_2_1	258_2_162	318_2_173	238_013_13	396_013_20	1015_4_1	399_2_29	1897_2_169	1208_2_1	796_2_99	27_013_1	2133_2_91	415_2_1	876_5_172	3239_13_2	2358_03_10	2221_2_1	542_4_80	183_2_76	346_2_1	642_5_139	3088_4_176	369_2_17	810_2_1	811_4_170	283_5_14	1565_2_554	287_45_33	2117_2_34	288_13_1	1211_013_63	273_2_1	1631_2_608	300_013_586	639_2_1	303_2_222	445_2_1
138_4_1	1129_013_110	153_2_1	152_013_127	89_03_1	1082_2_11	625_2_399	2595_013_7	1342_2_58	196_2_111	1784_03_1	1689_013_145	1202_2_162	132_2_1	258_2_156	318_2_177	238_013_13	396_013_16	1015_4_1	399_2_24	1897_2_184	1208_2_1	796_2_105	27_013_1	2133_2_84	415_2_1	876_5_184	3239_13_1	2358_03_10	2221_2_1	542_4_71	183_2_63	346_2_1	642_5_136	3088_4_211	369_2_12	810_2_1	811_4_167	283_5_10	1565_2_557	287_45_31	2117_2_35	288_13_1	1211_013_65	273_2_1	1631_2_626	300_013_601	639_2_1	303_2_242	445_2_1
138_4_1	1129_013_101	153_2_1	152_013_129	89_03_1	1082_2_8	625_2_410	2595_013_9	1342_2_64	196_2_124	1784_03_1	1689_013_151	1202_2_147	132_2_1	258_2_179	318_2_162	238_013_17	396_013_21	1015_4_1	399_2_29	1897_2_171	1208_2_1	796_2_98	27_013_1	2133_2_76	415_2_1	876_5_186	3239_13_1	2358_03_10	2221_2_1	542_4_79	183_2_69	346_2_1	642_5_117	3088_4_190	369_2_10	810_2_1	811_4_168	283_5_13	1565_2_540	287_45_27	2117_2_39	288_13_1	1211_013_62	273_2_1	1631_2_651	300_013_604	639_2_1	303_2_248	445_2_1
138_4_1	1129_013_98	153_2_1	152_013_130	89_03_1	1082_2_9	625_2_399	2595_013_8	1342_2_52	196_2_109	1784_03_1	1689_013_137	1202_2_149	132_2_1	258_2_171	318_2_170	238_013_20	396_013_17	1015_4_1	399_2_34	1897_2_163	1208_2_1	796_2_91	27_013_1	2133_2_74	415_2_1	876_5_184	2358_03_11	2221_2_1	542_4_95	183_2_63	346_2_1	642_5_138	3088_4_185	369_2_5	810_2_1	811_4_164	283_5_11	1565_2_552	287_45_22	2117_2_42	1211_013_54	273_2_1	1631_2_665	300_013_583	639_2_1	303_2_263	445_2_1	121_4_35	122_2_6
138_4_1	1129_013_100	153_2_1	152_013_124	89_03_1	1082_2_7	625_2_423	2595_013_5	1342_2_43	196_2_108	1784_03_1	1689_013_132	1202_2_142	132_2_1	258_2_162	318_2_190	238_013_23	396_013_22	1015_4_1	399_2_32	1897_2_163	1208_2_1	796_2_86	27_013_1	2133_2_63	415_2_1	876_5_162	2358_03_12	2221_2_1	542_4_98	183_2_66	346_2_1	642_5_121	3088_4_195	369_2_6	810_2_1	811_4_164	283_5_9	1565_2_552	287_45_18	2117_2_39	1211_013_52	273_2_1	1631_2_667	300_013_590	639_2_1	303_2_275	445_2_1	121_4_29	122_2_6
138_4_1	1129_013_91	153_2_1	152_013_141	89_03_1	1082_2_4	625_2_428	2595_013_6	1342_2_36	196_2_98	1784_03_1	1689_013_135	1202_2_143	132_2_1	258_2_154	318_2_189	238_013_24	396_013_21	1015_4_1	399_2_29	1897_2_159	1208_2_1	796_2_84	27_013_1	2133_2_62	415_2_1	876_5_154	2358_03_11	2221_2_1	542_4_96	183_2_68	346_2_1	642_5_104	3088_4_202	369_2_3	810_2_1	811_4_154	283_5_7	1565_2_538	287_45_15	2117_2_36	1211_013_50	273_2_1	1631_2_680	300_013_594	639_2_1	303_2_296	445_2_1	121_4_26	122_2_7
138_4_1	1129_013_90	153_2_1	152_013_135	89_03_1	1082_2_5	625_2_451	2595_013_6	1342_2_34	196_2_113	1784_03_1	1689_013_129	1202_2_138	132_2_1	258_2_146	318_2_211	238_013_22	396_013_21	1015_4_1	399_2_22	1897_2_152	1208_2_1	796_2_74	27_013_1	2133_2_64	415_2_1	876_5_144	2358_03_5	2221_2_1	542_4_94	183_2_75	346_2_1	642_5_122	3088_4_217	369_2_3	810_2_1	811_4_143	283_5_6	1565_2_551	287_45_14	2117_2_45	1211_013_50	273_2_1	1631_2_675	300_013_598	639_2_1	303_2_273	445_2_1	121_4_25	122_2_7
138_4_1	1129_013_94	153_2_1	152_013_121	89_03_1	1082_2_5	625_2_442	2595_013_7	1342_2_37	196_2_122	1784_03_1	1689_013_123	1202_2_136	132_2_1	258_2_152	318_2_208	238_013_16	396_013_17	1015_4_1	399_2_23	1897_2_137	1208_2_1	796_2_80	27_013_1	2133_2_73	415_2_1	876_5_143	2358_03_4	2221_2_1	542_4_103	183_2_77	346_2_1	642_5_99	3088_4_201	369_2_6	810_2_1	811_4_146	283_5_7	1565_2_536	287_45_12	2117_2_44	1211_013_42	273_2_1	1631_2_690	300_013_590	639_2_1	303_2_268	445_2_1	121_4_17	122_2_8
138_4_1	1129_013_101	153_2_1	152_013_97	89_03_1	1082_2_9	625_2_420	2595_013_5	1342_2_39	196_2_122	1784_03_1	1689_013_123	1202_2_154	132_2_1	258_2_148	318_2_224	238_013_12	396_013_16	1015_4_1	399_2_29	1897_2_115	1208_2_1	796_2_74	27_013_1	2133_2_75	415_2_1	876_5_148	2358_03_2	2221_2_1	542_4_109	183_2_84	346_2_1	642_5_109	3088_4_208	369_2_5	810_2_1	811_4_145	283_5_9	1565_2_565	287_45_12	2117_2_46	1211_013_35	273_2_1	1631_2_672	300_013_571	639_2_1	303_2_280	445_2_1	121_4_26	122_2_9
138_4_1	1129_013_109	153_2_1	152_013_105	1082_2_11	625_2_385	2595_013_5	1342_2_36	196_2_135	1689_013_115	1202_2_149	132_2_1	258_2_158	318_2_207	238_013_12	396_013_14	1015_4_1	399_2_21	1897_2_119	1208_2_1	796_2_72	27_013_1	2133_2_82	415_2_1	876_5_156	2221_2_1	542_4_94	183_2_89	346_2_1	642_5_98	3088_4_217	369_2_5	810_2_1	811_4_133	283_5_9	1565_2_556	287_45_10	2117_2_49	1211_013_34	273_2_1	1631_2_687	300_013_562	639_2_1	303_2_291	445_2_1	121_4_28	122_2_7	123_013_1	168_5_42	17_2_1
138_4_1	1129_013_105	153_2_1	152_013_99	1082_2_7	625_2_395	2595_013_6	1342_2_34	196_2_132	1689_013_115	1202_2_154	132_2_1	258_2_146	318_2_213	238_013_13	396_013_17	1015_4_1	399_2_21	1897_2_121	1208_2_1	796_2_67	27_013_1	2133_2_79	415_2_1	876_5_139	2221_2_1	542_4_92	183_2_85	346_2_1	642_5_112	3088_4_227	369_2_1	810_2_1	811_4_123	283_5_6	1565_2_563	287_45_9	2117_2_50	1211_013_27	273_2_1	1631_2_710	300_013_559	639_2_1	303_2_283	445_2_1	121_4_28	122_2_6	123_013_1	168_5_39	17_2_1
138_4_1	1129_013_114	153_2_1	152_013_99	1082_2_12	625_2_399	2595_013_8	1342_2_37	196_2_125	1689_013_114	1202_2_149	132_2_1	258_2_143	318_2_224	238_013_14	396_013_14	1015_4_1	399_2_16	1897_2_120	369_2_1	1208_2_1	796_2_68	27_013_1	2133_2_73	415_2_1	876_5_142	2221_2_1	542_4_91	183_2_95	346_2_1	642_5_120	3088_4_240	2666_2_20	810_2_1	811_4_132	283_5_6	1565_2_567	287_45_10	2117_2_45	1211_013_23	273_2_1	1631_2_729	300_013_545	639_2_1	303_2_265	445_2_1	121_4_27	122_2_5	123_013_1	168_5_38
138_4_1	1129_013_119	153_2_1	152_013_112	1082_2_17	625_2_427	2595_013_7	1342_2_30	196_2_123	1689_013_113	1202_2_159	132_2_1	258_2_152	318_2_233	238_013_11	396_013_17	1015_4_1	399_2_16	1897_2_102	369_2_1	1208_2_1	796_2_74	27_013_1	2133_2_68	415_2_1	876_5_128	2221_2_1	542_4_96	183_2_89	346_2_1	642_5_86	3088_4_246	2666_2_23	810_2_1	811_4_125	283_5_7	1565_2_565	287_45_7	2117_2_39	1211_013_19	273_2_1	1631_2_748	300_013_532	639_2_1	303_2_292	445_2_1	121_4_34	122_2_5	123_013_1	168_5_39
138_4_1	1129_013_115	153_2_1	152_013_109	1082_2_12	625_2_424	2595_013_7	1342_2_26	196_2_116	1689_013_100	1202_2_155	132_2_1	258_2_153	318_2_243	238_013_12	396_013_17	1015_4_1	399_2_12	1897_2_113	369_2_1	1208_2_1	796_2_70	27_013_1	2133_2_67	415_2_1	876_5_134	2221_2_1	542_4_98	183_2_70	346_2_1	642_5_84	3088_4_261	2666_2_23	810_2_1	811_4_125	283_5_6	1565_2_550	287_45_7	2117_2_42	1211_013_20	273_2_1	1631_2_755	300_013_507	639_2_1	303_2_283	445_2_1	121_4_40	122_2_3	123_013_1	168_5_47
138_4_1	1129_013_108	153_2_1	152_013_112	1082_2_9	625_2_426	2595_013_4	1342_2_26	196_2_129	1689_013_115	1202_2_155	132_2_1	258_2_149	318_2_232	238_013_8	396_013_15	1015_4_1	399_2_8	1897_2_101	369_2_1	1208_2_1	796_2_68	27_013_1	2133_2_82	415_2_1	876_5_129	2221_2_1	542_4_82	183_2_69	346_2_1	642_5_72	3088_4_271	2666_2_17	810_2_1	811_4_115	283_5_6	1565_2_550	287_45_7	2117_2_52	1211_013_24	273_2_1	1631_2_773	300_013_504	639_2_1	303_2_287	445_2_1	121_4_40	122_2_1	123_013_1	168_5_44
138_4_1	1129_013_107	153_2_1	152_013_116	1082_2_5	625_2_435	2595_013_4	1342_2_20	196_2_114	1689_013_125	1202_2_154	132_2_1	258_2_155	318_2_231	238_013_12	396_013_16	1015_4_1	399_2_5	1897_2_111	369_2_1	1208_2_1	796_2_79	27_013_1	2133_2_68	415_2_1	876_5_124	2221_2_1	542_4_80	183_2_83	346_2_1	642_5_96	3088_4_271	2666_2_8	810_2_1	811_4_120	283_5_9	1565_2_536	287_45_6	2117_2_46	1211_013_31	273_2_1	1631_2_779	300_013_506	639_2_1	303_2_255	445_2_1	121_4_39	122_2_1	123_013_1	168_5_42
138_4_1	1129_013_117	153_2_1	152_013_126	1082_2_7	625_2_445	2595_013_4	1342_2_31	196_2_108	1689_013_118	1202_2_157	132_2_1	258_2_159	318_2_218	238_013_11	396_013_16	1015_4_1	399_2_2	1897_2_107	369_2_1	1208_2_1	796_2_67	27_013_1	2133_2_63	415_2_1	876_5_114	2221_2_1	542_4_88	183_2_72	346_2_1	642_5_82	3088_4_278	2666_2_14	810_2_1	811_4_113	283_5_9	1565_2_543	287_45_3	2117_2_50	1211_013_35	273_2_1	1631_2_746	300_013_509	639_2_1	303_2_267	445_2_1	121_4_39	122_2_2	123_013_1	168_5_43
138_4_1	1129_013_122	153_2_1	152_013_138	1082_2_12	625_2_442	2595_013_4	1342_2_35	196_2_108	1689_013_107	1202_2_134	132_2_1	258_2_153	318_2_215	238_013_6	396_013_20	1015_4_1	399_2_3	1897_2_99	369_2_1	1208_2_1	796_2_75	27_013_1	2133_2_69	415_2_1	876_5_110	2221_2_1	542_4_94	183_2_72	346_2_1	642_5_89	3088_4_283	2666_2_12	810_2_1	811_4_106	283_5_7	1565_2_534	287_45_2	2117_2_54	1211_013_31	273_2_1	1631_2_755	300_013_495	639_2_1	303_2_272	445_2_1	121_4_44	122_2_2	123_013_1	168_5_47
138_4_1	1129_013_121	153_2_1	152_013_148	1082_2_8	625_2_459	2595_013_3	1342_2_40	196_2_101	1689_013_103	1202_2_136	132_2_1	258_2_146	318_2_216	238_013_6	396_013_18	1015_4_1	399_2_2	1897_2_96	369_2_1	1208_2_1	796_2_84	27_013_1	2133_2_72	415_2_1	876_5_107	2221_2_1	542_4_89	183_2_88	346_2_1	642_5_90	3088_4_259	2666_2_12	810_2_1	811_4_108	283_5_7	1565_2_557	287_45_1	2117_2_52	1211_013_25	273_2_1	1631_2_756	300_013_476	639_2_1	303_2_262	445_2_1	121_4_42	122_2_1	123_013_1	168_5_46
138_4_1	1129_013_114	153_2_1	152_013_134	1082_2_13	625_2_446	2595_013_2	1342_2_42	196_2_99	1689_013_102	1202_2_131	132_2_1	258_2_156	318_2_212	238_013_8	396_013_17	1015_4_1	399_2_4	1897_2_76	369_2_1	1208_2_1	796_2_73	27_013_1	2133_2_72	415_2_1	876_5_103	2221_2_1	542_4_95	183_2_98	346_2_1	642_5_112	3088_4_267	2666_2_16	810_2_1	811_4_103	283_5_10	1565_2_556	287_45_1	2117_2_48	1211_013_25	273_2_1	1631_2_777	300_013_480	639_2_1	303_2_257	445_2_1	121_4_38	123_013_1	168_5_42	17_2_1
138_4_1	1129_013_118	153_2_1	152_013_130	1082_2_15	625_2_446	2595_013_5	1342_2_41	196_2_90	1689_013_104	1202_2_123	132_2_1	258_2_150	318_2_199	238_013_8	396_013_20	1015_4_1	399_2_4	1897_2_89	369_2_1	1208_2_1	796_2_78	27_013_1	2133_2_69	415_2_1	876_5_71	2221_2_1	542_4_99	183_2_90	346_2_1	642_5_130	3088_4_270	2666_2_14	810_2_1	811_4_101	283_5_10	1565_2_548	287_45_1	2117_2_55	1211_013_25	273_2_1	1631_2_798	300_013_476	639_2_1	303_2_249	445_2_1	121_4_44	123_013_1	168_5_37	17_2_1
138_4_1	1129_013_119	153_2_1	152_013_146	1082_2_18	625_2_466	2595_013_4	1342_2_49	196_2_101	1689_013_102	1202_2_132	132_2_1	258_2_148	318_2_197	238_013_7	396_013_20	1015_4_1	399_2_4	1897_2_86	369_2_1	1208_2_1	796_2_79	27_013_1	2133_2_65	415_2_1	876_5_89	2221_2_1	542_4_100	183_2_93	346_2_1	642_5_121	3088_4_252	2666_2_14	810_2_1	811_4_93	283_5_5	1565_2_548	287_45_1	2117_2_51	1211_013_27	273_2_1	1631_2_774	300_013_484	639_2_1	303_2_252	445_2_1	121_4_42	123_013_1	168_5_36	17_2_1
138_4_1	1129_013_128	153_2_1	152_013_174	1082_2_25	625_2_462	2595_013_3	1342_2_37	196_2_101	1689_013_102	1202_2_136	132_2_1	258_2_150	318_2_217	238_013_7	396_013_15	1015_4_1	399_2_5	1897_2_90	369_2_1	1208_2_1	796_2_77	27_013_1	2133_2_52	415_2_1	876_5_95	2221_2_1	542_4_99	183_2_87	346_2_1	642_5_130	3088_4_232	2666_2_10	810_2_1	811_4_93	283_5_7	1565_2_504	287_45_1	2117_2_50	1211_013_26	273_2_1	1631_2_778	300_013_505	639_2_1	303_2_270	445_2_1	121_4_46	123_013_1	168_5_35	17_2_1
138_4_1	1129_013_132	153_2_1	152_013_193	1082_2_28	625_2_484	1342_2_38	196_2_93	1689_013_91	1202_2_149	132_2_1	258_2_142	318_2_200	238_013_12	396_013_14	1015_4_1	399_2_3	1897_2_106	369_2_1	1208_2_1	796_2_76	27_013_1	2133_2_53	415_2_1	876_5_86	2221_2_1	542_4_95	183_2_85	346_2_1	642_5_129	3088_4_218	2666_2_10	810_2_1	811_4_91	283_5_11	1565_2_525	287_45_2	2117_2_46	1211_013_26	273_2_1	1631_2_744	300_013_496	639_2_1	303_2_283	445_2_1	121_4_42	123_013_1	168_5_38	17_2_1	71_2_209
138_4_1	1129_013_126	153_2_1	152_013_196	1082_2_27	625_2_487	1342_2_36	196_2_79	1689_013_97	1202_2_162	132_2_1	258_2_153	318_2_189	238_013_12	396_013_16	1015_4_1	399_2_3	1897_2_108	369_2_1	1208_2_1	796_2_74	27_013_1	2133_2_56	415_2_1	876_5_88	2221_2_1	542_4_99	183_2_90	346_2_1	642_5_124	3088_4_217	2666_2_13	810_2_1	811_4_94	283_5_10	1565_2_505	287_45_2	2117_2_46	1211_013_32	273_2_1	1631_2_764	300_013_504	639_2_1	303_2_312	445_2_1	121_4_55	123_013_1	168_5_32	17_2_1	71_2_224
138_4_1	1129_013_122	153_2_1	152_013_196	1082_2_27	625_2_487	1342_2_39	196_2_69	1689_013_100	1202_2_155	132_2_1	258_2_152	318_2_197	238_013_10	396_013_17	1015_4_1	399_2_4	1897_2_110	369_2_1	1208_2_1	796_2_74	27_013_1	2133_2_58	415_2_1	876_5_94	2221_2_1	542_4_95	183_2_86	346_2_1	642_5_150	3088_4_210	2666_2_4	810_2_1	811_4_93	283_5_8	1565_2_529	287_45_2	2117_2_49	1211_013_30	273_2_1	1631_2_772	300_013_513	639_2_1	303_2_299	445_2_1	121_4_48	123_013_1	168_5_32	17_2_1	71_2_209
138_4_1	1129_013_134	153_2_1	152_013_184	1082_2_23	625_2_521	1342_2_46	196_2_71	1689_013_99	1202_2_149	132_2_1	258_2_159	318_2_205	238_013_11	396_013_18	1015_4_1	399_2_3	1897_2_104	369_2_1	1208_2_1	796_2_75	27_013_1	2133_2_61	415_2_1	876_5_95	2221_2_1	542_4_83	183_2_89	346_2_1	642_5_138	3088_4_212	2666_2_8	810_2_1	811_4_79	283_5_13	1565_2_547	287_45_5	2117_2_53	1211_013_26	273_2_1	1631_2_783	300_013_526	639_2_1	303_2_311	445_2_1	121_4_38	123_013_1	168_5_22	17_2_1	71_2_203
138_4_1	1129_013_132	153_2_1	152_013_164	1082_2_25	625_2_525	1342_2_43	196_2_84	1689_013_103	1202_2_157	132_2_1	258_2_162	318_2_202	238_013_16	396_013_22	1015_4_1	399_2_3	1897_2_107	369_2_1	1208_2_1	796_2_74	27_013_1	2133_2_58	415_2_1	876_5_77	2221_2_1	542_4_96	183_2_84	346_2_1	642_5_137	3088_4_198	2666_2_9	810_2_1	811_4_81	283_5_10	1565_2_518	287_45_5	2117_2_54	1211_013_27	273_2_1	1631_2_781	300_013_534	639_2_1	303_2_300	445_2_1	121_4_28	123_013_1	168_5_14	17_2_1	71_2_196
138_4_1	1129_013_139	153_2_1	152_013_153	1082_2_26	625_2_538	1342_2_52	196_2_84	1689_013_114	1202_2_146	132_2_1	258_2_160	318_2_211	238_013_15	396_013_22	1015_4_1	399_2_3	1897_2_107	369_2_1	1208_2_1	796_2_80	27_013_1	2133_2_54	415_2_1	876_5_73	2221_2_1	542_4_88	183_2_84	346_2_1	642_5_132	3088_4_197	2666_2_10	810_2_1	811_4_79	283_5_8	1565_2_547	287_45_4	2117_2_47	1211_013_29	273_2_1	1631_2_803	300_013_533	639_2_1	303_2_276	445_2_1	121_4_27	123_013_1	168_5_16	17_2_1	71_2_202
138_4_1	1129_013_145	153_2_1	152_013_158	1082_2_28	625_2_570	1342_2_47	196_2_74	1689_013_113	1202_2_135	132_2_1	258_2_145	318_2_236	238_013_15	396_013_15	1015_4_1	399_2_4	1897_2_102	369_2_1	1208_2_1	796_2_79	27_013_1	2133_2_52	415_2_1	876_5_82	2221_2_1	542_4_91	183_2_98	346_2_1	642_5_145	3088_4_197	2666_2_10	810_2_1	811_4_78	283_5_6	1565_2_546	287_45_5	2117_2_49	1211_013_26	273_2_1	1631_2_806	300_013_557	639_2_1	303_2_270	445_2_1	121_4_27	123_013_1	168_5_19	17_2_1	71_2_205
138_4_1	1129_013_140	153_2_1	152_013_164	1082_2_23	625_2_580	1342_2_44	196_2_73	1689_013_117	1202_2_143	132_2_1	258_2_153	318_2_226	238_013_17	396_013_19	1015_4_1	399_2_6	1897_2_97	369_2_1	1208_2_1	796_2_101	27_013_1	2133_2_55	415_2_1	876_5_77	2221_2_1	542_4_98	183_2_93	346_2_1	642_5_156	3088_4_207	2666_2_7	810_2_1	811_4_70	283_5_6	1565_2_543	287_45_4	2117_2_51	1211_013_27	273_2_1	1631_2_798	300_013_588	639_2_1	303_2_264	445_2_1	121_4_24	123_013_1	168_5_22	17_2_1	71_2_191
138_4_1	1129_013_158	153_2_1	152_013_159	1082_2_22	625_2_586	1342_2_44	196_2_70	1689_013_126	1202_2_147	132_2_1	258_2_148	318_2_212	238_013_14	396_013_24	1015_4_1	399_2_3	1897_2_105	369_2_1	1208_2_1	796_2_90	27_013_1	2133_2_63	415_2_1	876_5_95	2221_2_1	542_4_101	183_2_91	346_2_1	642_5_139	3088_4_221	2666_2_8	810_2_1	811_4_68	283_5_9	1565_2_534	287_45_5	2117_2_47	1211_013_28	273_2_1	1631_2_765	300_013_569	639_2_1	303_2_285	445_2_1	121_4_25	123_013_1	168_5_24	17_2_1	71_2_189
138_4_1	1129_013_152	153_2_1	152_013_164	1082_2_27	625_2_606	1342_2_43	196_2_65	1689_013_117	1202_2_128	132_2_1	258_2_155	318_2_231	238_013_18	396_013_26	1015_4_1	399_2_3	1897_2_104	369_2_1	1208_2_1	796_2_98	27_013_1	2133_2_52	415_2_1	876_5_89	2221_2_1	542_4_112	183_2_99	346_2_1	642_5_166	3088_4_221	2666_2_8	810_2_1	811_4_65	283_5_10	1565_2_549	287_45_4	2117_2_49	1211_013_22	273_2_1	1631_2_770	300_013_565	639_2_1	303_2_260	445_2_1	121_4_23	123_013_1	168_5_19	17_2_1	71_2_191
138_4_1	1129_013_154	153_2_1	152_013_164	1082_2_30	625_2_608	1342_2_48	196_2_74	1689_013_128	1202_2_125	132_2_1	258_2_142	318_2_235	238_013_20	396_013_21	1015_4_1	399_2_4	1897_2_100	369_2_1	1208_2_1	796_2_105	27_013_1	2133_2_57	415_2_1	876_5_71	2221_2_1	542_4_97	183_2_113	346_2_1	642_5_175	3088_4_212	2666_2_12	810_2_1	811_4_72	283_5_17	1565_2_559	287_45_5	2117_2_50	1211_013_21	273_2_1	1631_2_776	300_013_547	639_2_1	303_2_240	445_2_1	121_4_25	123_013_1	168_5_12	17_2_1	71_2_180
138_4_1	1129_013_163	153_2_1	152_013_172	1082_2_28	625_2_599	1342_2_46	196_2_83	1689_013_119	1202_2_115	132_2_1	258_2_139	318_2_250	238_013_23	396_013_24	1015_4_1	399_2_2	1897_2_102	369_2_1	1208_2_1	796_2_108	27_013_1	2133_2_53	415_2_1	876_5_70	2221_2_1	542_4_107	183_2_99	346_2_1	642_5_185	3088_4_207	2666_2_8	810_2_1	811_4_64	283_5_15	1565_2_529	287_45_10	2117_2_44	1211_013_16	273_2_1	1631_2_775	300_013_544	639_2_1	303_2_255	445_2_1	121_4_23	123_013_1	168_5_7	17_2_1	71_2_194
138_4_1	1129_013_147	153_2_1	152_013_186	1082_2_30	625_2_617	1342_2_53	196_2_77	1689_013_115	1202_2_108	132_2_1	258_2_143	318_2_234	238_013_28	396_013_21	1015_4_1	399_2_4	1897_2_101	369_2_1	1208_2_1	796_2_113	27_013_1	2133_2_54	415_2_1	876_5_73	2221_2_1	542_4_101	183_2_112	346_2_1	642_5_162	3088_4_209	2666_2_4	810_2_1	811_4_61	283_5_21	1565_2_546	287_45_6	2117_2_49	1211_013_13	273_2_1	1631_2_777	300_013_552	639_2_1	303_2_254	445_2_1	121_4_23	123_013_1	168_5_5	17_2_1	71_2_175
138_4_1	1129_013_150	153_2_1	152_013_178	1082_2_29	625_2_604	1342_2_52	196_2_81	1689_013_118	1202_2_116	132_2_1	258_2_149	318_2_237	238_013_26	396_013_22	1015_4_1	399_2_5	1897_2_99	369_2_1	1208_2_1	796_2_112	27_013_1	2133_2_50	415_2_1	876_5_63	2221_2_1	542_4_104	183_2_114	346_2_1	642_5_159	3088_4_191	2666_2_4	810_2_1	811_4_68	283_5_16	1565_2_563	287_45_5	2117_2_40	1211_013_8	273_2_1	1631_2_765	300_013_561	639_2_1	303_2_266	445_2_1	121_4_18	123_013_1	168_5_3	17_2_1	71_2_191
138_4_1	1129_013_162	153_2_1	152_013_158	1082_2_23	625_2_613	1342_2_46	196_2_79	1689_013_122	1202_2_112	132_2_1	258_2_136	318_2_235	238_013_25	396_013_19	1015_4_1	399_2_6	1897_2_106	369_2_1	1208_2_1	796_2_120	27_013_1	2133_2_57	415_2_1	876_5_59	2221_2_1	542_4_99	183_2_112	346_2_1	642_5_167	3088_4_211	2666_2_3	810_2_1	811_4_66	283_5_14	1565_2_577	287_45_7	2117_2_31	1211_013_6	273_2_1	1631_2_764	300_013_541	639_2_1	303_2_267	445_2_1	121_4_28	123_013_1	168_5_3	17_2_1	71_2_177
138_4_1	1129_013_168	153_2_1	152_013_157	1082_2_24	625_2_623	1342_2_50	196_2_83	1689_013_112	1202_2_98	132_2_1	258_2_124	318_2_253	238_013_28	396_013_23	1015_4_1	399_2_7	1897_2_94	369_2_1	1208_2_1	796_2_118	27_013_1	2133_2_69	415_2_1	876_5_56	2221_2_1	542_4_97	183_2_129	346_2_1	642_5_158	3088_4_209	2666_2_5	810_2_1	811_4_73	283_5_14	1565_2_620	287_45_4	2117_2_33	1211_013_5	273_2_1	1631_2_770	300_013_535	639_2_1	303_2_262	445_2_1	121_4_25	123_013_1	168_5_3	17_2_1	71_2_163
138_4_1	1129_013_161	153_2_1	152_013_165	1082_2_23	625_2_613	1342_2_61	196_2_76	1689_013_115	1202_2_81	132_2_1	258_2_147	318_2_231	238_013_24	396_013_26	1015_4_1	399_2_7	1897_2_109	369_2_1	1208_2_1	796_2_128	27_013_1	2133_2_74	415_2_1	876_5_51	2221_2_1	542_4_97	183_2_126	346_2_1	642_5_171	3088_4_200	2666_2_2	810_2_1	811_4_59	283_5_10	1565_2_621	287_45_3	2117_2_30	1211_013_11	273_2_1	1631_2_755	300_013_560	639_2_1	303_2_288	445_2_1	121_4_28	123_013_1	168_5_3	17_2_1	71_2_150
138_4_1	1129_013_152	152_013_154	1082_2_24	625_2_624	1342_2_54	196_2_52	1689_013_119	1202_2_67	132_2_1	258_2_163	318_2_248	238_013_27	396_013_25	1015_4_1	399_2_5	1897_2_97	796_2_116	27_013_1	2133_2_82	876_5_66	542_4_95	183_2_127	346_2_1	642_5_166	3088_4_202	369_2_1	811_4_52	283_5_7	1565_2_604	287_45_1	2117_2_23	1211_013_13	273_2_1	1631_2_746	300_013_570	303_2_305	445_2_1	121_4_23	123_013_1	168_5_4	71_2_141	228_0235_1	166_013_292	14_013_1	2044_2_517	1280_2_143	17_2_1	76_2_1	1724_2_204
138_4_1	1129_013_140	152_013_155	1082_2_23	625_2_625	1342_2_51	196_2_66	1689_013_123	1202_2_61	132_2_1	258_2_170	318_2_260	238_013_25	396_013_26	1015_4_1	399_2_5	1897_2_85	796_2_119	27_013_1	2133_2_79	876_5_67	542_4_100	183_2_136	346_2_1	642_5_142	3088_4_200	369_2_1	811_4_53	283_5_7	1565_2_603	2117_2_20	1211_013_9	273_2_1	1631_2_774	300_013_575	303_2_316	445_2_1	121_4_20	123_013_1	168_5_6	71_2_136	228_0235_1	166_013_287	14_013_1	2044_2_507	1280_2_146	17_2_1	76_2_1	1724_2_195	56_013_1
138_4_1	1129_013_142	152_013_144	1082_2_23	625_2_624	1342_2_42	196_2_67	1689_013_126	1202_2_57	132_2_1	258_2_170	318_2_257	238_013_31	396_013_33	1015_4_1	399_2_1	1897_2_73	796_2_103	27_013_1	2133_2_85	876_5_69	542_4_99	183_2_165	346_2_1	642_5_156	3088_4_202	369_2_1	811_4_54	283_5_6	1565_2_649	2117_2_20	1211_013_12	273_2_1	1631_2_758	300_013_539	303_2_324	445_2_1	121_4_27	123_013_1	168_5_4	71_2_139	228_0235_1	166_013_282	14_013_1	2044_2_518	1280_2_141	17_2_1	76_2_1	1724_2_182	56_013_1
138_4_1	1129_013_146	152_013_154	1082_2_26	625_2_626	1342_2_40	196_2_60	1689_013_130	1202_2_46	132_2_1	258_2_156	318_2_281	238_013_37	396_013_31	1015_4_1	399_2_1	1897_2_86	796_2_95	27_013_1	2133_2_88	876_5_67	542_4_115	183_2_150	346_2_1	642_5_159	3088_4_192	369_2_1	811_4_40	283_5_3	1565_2_618	2117_2_12	1211_013_10	273_2_1	1631_2_774	300_013_535	303_2_341	445_2_1	121_4_31	123_013_1	168_5_4	71_2_141	228_0235_1	166_013_292	14_013_1	2044_2_509	1280_2_143	17_2_1	76_2_1	1724_2_202	56_013_1
138_4_1	1129_013_143	152_013_167	1082_2_23	625_2_646	1342_2_40	196_2_57	1689_013_127	1202_2_42	132_2_1	258_2_174	318_2_253	238_013_35	396_013_32	1015_4_1	1897_2_75	796_2_107	27_013_1	2133_2_87	876_5_69	542_4_97	183_2_153	346_2_1	642_5_151	3088_4_192	369_2_1	811_4_37	283_5_4	1565_2_635	2117_2_9	1211_013_13	273_2_1	1631_2_770	300_013_552	303_2_344	445_2_1	121_4_29	123_013_1	168_5_4	71_2_121	228_0235_1	166_013_295	14_013_1	2044_2_491	1280_2_148	17_2_1	76_2_1	1724_2_214	56_013_1	35_013_335
138_4_1	1129_013_136	152_013_161	1082_2_25	625_2_646	1342_2_38	196_2_56	1689_013_133	1202_2_32	132_2_1	258_2_175	318_2_260	238_013_36	396_013_32	1015_4_1	1897_2_77	796_2_103	27_013_1	2133_2_89	876_5_79	542_4_99	183_2_154	346_2_1	642_5_155	3088_4_198	369_2_1	811_4_37	283_5_4	1565_2_646	2117_2_7	1211_013_13	273_2_1	1631_2_793	300_013_555	303_2_334	445_2_1	121_4_29	123_013_1	168_5_2	71_2_125	228_0235_1	166_013_287	14_013_1	2044_2_492	1280_2_141	17_2_1	76_2_1	1724_2_213	56_013_1	35_013_321
138_4_1	1129_013_140	152_013_156	1082_2_26	625_2_646	1342_2_38	196_2_65	1689_013_128	1202_2_29	132_2_1	258_2_185	318_2_242	238_013_43	396_013_34	1015_4_1	1897_2_89	796_2_114	27_013_1	2133_2_84	876_5_71	542_4_103	183_2_162	346_2_1	642_5_149	3088_4_185	369_2_1	811_4_39	1565_2_645	2117_2_5	1211_013_15	273_2_1	1631_2_776	300_013_556	303_2_342	445_2_1	121_4_31	123_013_1	168_5_2	71_2_121	228_0235_1	166_013_292	14_013_1	2044_2_478	1280_2_142	17_2_1	76_2_1	1724_2_201	56_013_1	35_013_317	424_2_12
138_4_1	1129_013_140	152_013_163	1082_2_27	625_2_676	1342_2_35	196_2_70	1689_013_129	1202_2_32	132_2_1	258_2_164	318_2_226	238_013_41	396_013_31	1015_4_1	1897_2_73	796_2_110	27_013_1	2133_2_108	876_5_69	542_4_88	183_2_173	346_2_1	642_5_157	3088_4_184	369_2_1	811_4_43	1565_2_659	2117_2_4	1211_013_15	273_2_1	1631_2_777	300_013_560	303_2_317	445_2_1	121_4_29	123_013_1	168_5_1	71_2_112	228_0235_1	166_013_297	14_013_1	2044_2_500	1280_2_153	17_2_1	76_2_1	1724_2_214	56_013_1	35_013_313	424_2_12
138_4_1	1129_013_140	152_013_167	1082_2_25	625_2_680	1342_2_33	196_2_67	1689_013_125	1202_2_28	132_2_1	258_2_187	318_2_228	238_013_42	396_013_33	1015_4_1	1897_2_66	796_2_109	27_013_1	2133_2_96	876_5_70	542_4_100	183_2_171	346_2_1	642_5_146	3088_4_190	369_2_1	811_4_42	424_2_13	2117_2_5	1211_013_12	273_2_1	1631_2_793	300_013_559	303_2_297	445_2_1	121_4_27	123_013_1	71_2_115	228_0235_1	166_013_302	14_013_1	2044_2_492	1280_2_158	17_2_1	76_2_1	1724_2_227	56_013_1	35_013_298	1565_2_644	1536_0235_82
138_4_1	1129_013_153	152_013_161	1082_2_29	625_2_683	1342_2_36	196_2_70	1689_013_123	1202_2_29	132_2_1	258_2_184	318_2_228	238_013_38	396_013_30	1015_4_1	1897_2_60	796_2_97	27_013_1	2133_2_93	876_5_77	542_4_84	183_2_180	346_2_1	642_5_144	3088_4_174	369_2_1	811_4_37	424_2_18	2117_2_1	1211_013_5	273_2_1	1631_2_792	300_013_556	303_2_306	445_2_1	121_4_29	123_013_1	71_2_119	228_0235_1	166_013_289	14_013_1	2044_2_492	1280_2_153	17_2_1	76_2_1	1724_2_230	56_013_1	35_013_313	1565_2_651	1536_0235_81
138_4_1	1129_013_158	152_013_157	1082_2_29	625_2_702	1342_2_35	196_2_61	1689_013_117	1202_2_24	132_2_1	258_2_190	318_2_241	238_013_42	396_013_32	1015_4_1	1897_2_61	796_2_90	27_013_1	2133_2_94	876_5_85	542_4_89	183_2_176	346_2_1	642_5_153	3088_4_174	369_2_1	811_4_41	424_2_15	2117_2_1	1211_013_6	273_2_1	1631_2_793	300_013_525	303_2_309	445_2_1	121_4_32	123_013_1	71_2_111	228_0235_1	166_013_279	14_013_1	2044_2_513	1280_2_129	17_2_1	76_2_1	1724_2_236	56_013_1	35_013_323	1565_2_652	1536_0235_74
138_4_1	1129_013_167	152_013_140	1082_2_25	625_2_702	1342_2_42	196_2_74	1202_2_27	258_2_194	318_2_228	238_013_39	396_013_39	1015_4_1	1897_2_62	796_2_96	27_013_1	2133_2_101	876_5_85	542_4_93	183_2_168	346_2_1	642_5_165	3088_4_179	369_2_1	811_4_32	424_2_8	1211_013_4	273_2_1	1631_2_772	300_013_517	303_2_314	121_4_25	123_013_1	71_2_129	228_0235_1	166_013_264	14_013_1	2044_2_535	1280_2_135	17_2_1	76_2_1	1724_2_217	56_013_1	511_4_482	35_013_322	1565_2_661	1536_0235_67	470_5_13	417_013_268	1689_013_123
138_4_1	1129_013_172	152_013_138	1082_2_28	625_2_713	1342_2_37	196_2_58	1202_2_23	258_2_199	318_2_227	238_013_41	396_013_43	1015_4_1	1897_2_69	796_2_83	27_013_1	2133_2_113	876_5_82	542_4_96	183_2_171	346_2_1	642_5_171	3088_4_196	369_2_1	811_4_28	424_2_9	1211_013_3	273_2_1	1631_2_787	300_013_514	303_2_323	121_4_28	123_013_1	71_2_125	228_0235_1	166_013_283	14_013_1	2044_2_549	1280_2_136	17_2_1	76_2_1	1724_2_206	56_013_1	511_4_478	35_013_322	1565_2_647	1536_0235_64	470_5_8	417_013_258	1689_013_125
138_4_1	1129_013_170	152_013_126	1082_2_25	625_2_702	1342_2_39	196_2_73	1202_2_17	258_2_200	318_2_223	238_013_37	396_013_38	1015_4_1	1897_2_70	796_2_99	27_013_1	2133_2_108	876_5_90	542_4_103	183_2_169	346_2_1	642_5_183	3088_4_203	369_2_1	811_4_30	424_2_9	1211_013_2	273_2_1	1631_2_782	300_013_488	303_2_312	121_4_27	123_013_1	71_2_123	228_0235_1	166_013_256	14_013_1	2044_2_561	1280_2_129	17_2_1	76_2_1	1724_2_214	56_013_1	511_4_493	35_013_337	1565_2_635	1536_0235_60	470_5_6	417_013_267	1689_013_122
1129_013_171	152_013_126	1082_2_23	625_2_696	1342_2_36	196_2_67	1202_2_15	258_2_190	318_2_237	238_013_37	396_013_34	1015_4_1	1897_2_66	796_2_88	138_4_1	2133_2_93	876_5_89	542_4_94	183_2_198	346_2_1	642_5_169	3088_4_204	369_2_1	811_4_27	424_2_5	273_2_1	1631_2_800	300_013_510	303_2_326	121_4_22	123_013_1	71_2_129	228_0235_1	166_013_256	14_013_1	2044_2_582	1280_2_133	17_2_1	76_2_1	1724_2_218	56_013_1	511_4_495	35_013_338	1565_2_608	1536_0235_58	470_5_3	417_013_262	1689_013_116	684_2_622
1129_013_169	152_013_118	1082_2_28	625_2_690	1342_2_39	196_2_58	1202_2_14	258_2_185	318_2_229	238_013_36	396_013_33	1015_4_1	1897_2_78	796_2_88	138_4_1	2133_2_96	876_5_98	542_4_99	183_2_195	346_2_1	642_5_168	3088_4_221	369_2_1	811_4_23	424_2_7	273_2_1	1631_2_792	300_013_498	303_2_316	121_4_22	123_013_1	71_2_111	228_0235_1	166_013_274	14_013_1	2044_2_582	1280_2_125	17_2_1	76_2_1	1724_2_204	56_013_1	511_4_472	35_013_374	1565_2_621	1536_0235_69	470_5_4	417_013_275	1689_013_114	684_2_615
1129_013_164	152_013_126	1082_2_28	625_2_660	1342_2_41	196_2_57	1202_2_14	258_2_198	318_2_207	238_013_45	396_013_34	1015_4_1	1897_2_79	796_2_93	138_4_1	2133_2_101	876_5_110	542_4_96	183_2_193	346_2_1	642_5_175	3088_4_218	369_2_1	811_4_24	424_2_7	273_2_1	1631_2_781	300_013_497	303_2_322	121_4_16	123_013_1	71_2_106	228_0235_1	166_013_277	14_013_1	2044_2_592	1280_2_122	17_2_1	76_2_1	1724_2_200	56_013_1	511_4_472	35_013_348	1565_2_626	1536_0235_83	470_5_7	417_013_270	1689_013_120	684_2_634
1129_013_171	152_013_112	1082_2_28	625_2_669	1342_2_43	196_2_53	1202_2_12	258_2_199	318_2_190	238_013_35	396_013_30	1015_4_1	1897_2_67	796_2_85	138_4_1	2133_2_99	876_5_111	542_4_99	183_2_197	346_2_1	642_5_179	3088_4_249	369_2_1	811_4_24	424_2_6	273_2_1	1631_2_779	300_013_498	303_2_319	121_4_13	123_013_1	71_2_114	228_0235_1	166_013_267	14_013_1	2044_2_608	1280_2_118	17_2_1	76_2_1	1724_2_194	56_013_1	511_4_495	35_013_346	1565_2_632	1536_0235_88	470_5_6	417_013_272	1689_013_122	684_2_618
1129_013_175	152_013_117	1082_2_24	625_2_655	1342_2_53	196_2_53	1202_2_11	258_2_197	318_2_176	238_013_36	396_013_29	1015_4_1	1897_2_61	796_2_97	138_4_1	2133_2_101	876_5_115	542_4_98	183_2_225	346_2_1	642_5_165	3088_4_259	369_2_1	811_4_19	424_2_7	273_2_1	1631_2_785	300_013_483	303_2_339	121_4_10	123_013_1	71_2_109	228_0235_1	166_013_265	14_013_1	2044_2_604	1280_2_100	17_2_1	76_2_1	1724_2_195	56_013_1	511_4_517	35_013_336	1565_2_631	1536_0235_95	470_5_4	417_013_273	1689_013_120	684_2_610
1129_013_191	152_013_125	1082_2_24	625_2_675	1342_2_65	196_2_29	1202_2_13	258_2_199	318_2_166	238_013_32	396_013_26	1015_4_1	1897_2_62	796_2_86	138_4_1	2133_2_104	876_5_116	542_4_85	183_2_218	346_2_1	642_5_152	3088_4_268	369_2_1	811_4_17	424_2_6	273_2_1	1631_2_769	300_013_463	303_2_358	121_4_8	123_013_1	71_2_114	228_0235_1	166_013_250	14_013_1	2044_2_618	1280_2_104	17_2_1	76_2_1	1724_2_201	56_013_1	511_4_512	35_013_351	1565_2_646	1536_0235_71	470_5_3	417_013_287	1689_013_132	684_2_601
1129_013_190	152_013_122	1082_2_25	625_2_679	1342_2_75	196_2_27	1202_2_6	258_2_222	318_2_171	238_013_33	396_013_20	1015_4_1	1897_2_55	796_2_87	138_4_1	2133_2_113	876_5_107	542_4_90	183_2_211	346_2_1	642_5_133	3088_4_261	369_2_1	811_4_18	424_2_5	273_2_1	1631_2_760	300_013_440	303_2_384	121_4_8	123_013_1	71_2_93	228_0235_1	166_013_252	14_013_1	2044_2_622	1280_2_114	17_2_1	76_2_1	1724_2_207	56_013_1	511_4_522	35_013_337	1565_2_648	1536_0235_71	470_5_2	417_013_283	1689_013_134	684_2_624
1129_013_170	152_013_136	1082_2_21	625_2_661	1342_2_76	196_2_36	1202_2_5	258_2_211	318_2_181	238_013_27	396_013_26	1015_4_1	1897_2_59	796_2_103	138_4_1	2133_2_99	876_5_99	542_4_89	183_2_221	346_2_1	642_5_115	3088_4_256	369_2_1	811_4_23	424_2_8	273_2_1	1631_2_764	300_013_431	303_2_403	121_4_13	123_013_1	71_2_100	228_0235_1	166_013_246	14_013_1	2044_2_608	1280_2_130	17_2_1	76_2_1	1724_2_208	56_013_1	511_4_536	35_013_327	1565_2_646	1536_0235_66	470_5_2	417_013_291	1689_013_138	684_2_616
1129_013_169	152_013_137	1082_2_25	625_2_662	1342_2_83	196_2_37	1202_2_7	258_2_205	318_2_182	238_013_24	396_013_32	1015_4_1	1897_2_53	796_2_101	138_4_1	2133_2_122	876_5_96	542_4_89	183_2_209	346_2_1	642_5_126	3088_4_249	369_2_1	811_4_23	424_2_5	273_2_1	1631_2_755	300_013_416	303_2_394	121_4_17	123_013_1	71_2_101	228_0235_1	166_013_248	14_013_1	2044_2_593	1280_2_136	17_2_1	76_2_1	1724_2_202	56_013_1	511_4_572	35_013_331	1565_2_635	1536_0235_58	470_5_2	417_013_286	1689_013_145	684_2_624
1129_013_169	152_013_133	1082_2_29	625_2_653	1342_2_91	196_2_37	1202_2_4	258_2_184	318_2_191	238_013_30	396_013_32	1015_4_1	1897_2_54	796_2_104	138_4_1	2133_2_116	876_5_90	542_4_85	183_2_212	346_2_1	642_5_132	3088_4_235	369_2_1	811_4_20	424_2_6	273_2_1	1631_2_783	300_013_419	303_2_361	121_4_12	123_013_1	71_2_107	228_0235_1	166_013_267	14_013_1	2044_2_590	1280_2_132	17_2_1	76_2_1	1724_2_202	56_013_1	511_4_581	35_013_320	1565_2_639	1536_0235_56	470_5_1	417_013_300	1689_013_144	684_2_635
1129_013_175	152_013_147	1082_2_37	625_2_666	1342_2_78	196_2_45	1202_2_5	258_2_175	318_2_185	238_013_30	396_013_37	1015_4_1	1897_2_54	796_2_101	138_4_1	2133_2_116	876_5_94	542_4_97	183_2_207	346_2_1	642_5_126	3088_4_234	369_2_1	811_4_17	424_2_7	273_2_1	1631_2_781	300_013_438	303_2_355	121_4_14	123_013_1	71_2_116	228_0235_1	166_013_263	14_013_1	2044_2_599	1280_2_133	17_2_1	76_2_1	1724_2_181	56_013_1	511_4_565	35_013_330	1565_2_603	1536_0235_47	417_013_308	1689_013_149	684_2_632
1129_013_157	152_013_173	1082_2_38	625_2_655	1342_2_88	196_2_43	1202_2_2	258_2_159	318_2_187	238_013_27	396_013_35	1015_4_1	1897_2_53	796_2_97	138_4_1	2133_2_115	876_5_83	542_4_95	183_2_191	346_2_1	642_5_119	3088_4_255	369_2_1	811_4_15	424_2_5	273_2_1	1631_2_790	300_013_446	303_2_354	121_4_19	123_013_1	71_2_116	228_0235_1	166_013_269	14_013_1	2044_2_629	1280_2_137	17_2_1	76_2_1	1724_2_170	56_013_1	511_4_579	35_013_352	1565_2_595	1536_0235_51	417_013_297	1689_013_161	684_2_590
1129_013_162	152_013_159	1082_2_45	625_2_686	1342_2_88	196_2_39	1202_2_4	258_2_157	318_2_190	238_013_27	396_013_37	1015_4_1	1897_2_57	796_2_105	138_4_1	2133_2_109	876_5_81	542_4_87	183_2_208	346_2_1	642_5_112	3088_4_222	369_2_1	811_4_16	424_2_6	273_2_1	1631_2_798	300_013_471	303_2_371	121_4_17	123_013_1	71_2_124	228_0235_1	166_013_269	14_013_1	2044_2_647	1280_2_118	17_2_1	76_2_1	1724_2_161	56_013_1	511_4_560	35_013_344	1565_2_587	1536_0235_46	417_013_293	1689_013_151	684_2_601
1129_013_155	152_013_166	1082_2_42	625_2_682	1342_2_94	196_2_35	1202_2_2	258_2_160	318_2_170	238_013_25	396_013_34	1015_4_1	1897_2_54	796_2_96	138_4_1	2133_2_110	876_5_78	542_4_100	183_2_203	346_2_1	642_5_107	3088_4_247	369_2_1	811_4_14	424_2_2	273_2_1	1631_2_795	300_013_466	303_2_377	121_4_14	123_013_1	71_2_132	228_0235_1	166_013_253	14_013_1	2044_2_663	1280_2_137	17_2_1	76_2_1	1724_2_164	56_013_1	511_4_565	35_013_360	1565_2_585	1536_0235_38	417_013_290	1689_013_156	684_2_582
1129_013_154	152_013_176	1082_2_48	625_2_702	1342_2_88	196_2_47	1202_2_1	258_2_161	318_2_170	238_013_26	396_013_34	1015_4_1	1897_2_58	796_2_88	138_4_1	2133_2_114	876_5_82	542_4_106	183_2_189	346_2_1	642_5_95	3088_4_219	369_2_1	811_4_15	424_2_4	273_2_1	1631_2_794	300_013_456	303_2_381	121_4_13	123_013_1	71_2_123	228_0235_1	166_013_266	14_013_1	2044_2_656	1280_2_132	17_2_1	76_2_1	1724_2_159	56_013_1	511_4_559	35_013_372	1565_2_601	1536_0235_31	417_013_274	1689_013_150	684_2_611
1129_013_147	152_013_194	1082_2_53	625_2_678	1342_2_77	196_2_41	1202_2_1	258_2_161	318_2_179	238_013_21	396_013_29	1015_4_1	1897_2_56	796_2_86	138_4_1	2133_2_110	876_5_91	542_4_102	183_2_188	346_2_1	642_5_109	3088_4_226	369_2_1	811_4_11	424_2_2	273_2_1	1631_2_793	300_013_468	303_2_362	121_4_21	123_013_1	71_2_129	228_0235_1	166_013_258	14_013_1	2044_2_648	1280_2_139	17_2_1	76_2_1	1724_2_149	56_013_1	511_4_562	35_013_385	1565_2_593	1536_0235_39	417_013_275	1689_013_160	684_2_620
1129_013_150	152_013_185	1082_2_51	625_2_669	1342_2_91	196_2_43	1202_2_3	258_2_166	318_2_174	238_013_22	396_013_33	1015_4_1	1897_2_58	796_2_81	138_4_1	2133_2_112	876_5_94	542_4_106	183_2_183	346_2_1	642_5_109	3088_4_214	369_2_1	811_4_12	424_2_2	273_2_1	1631_2_784	300_013_451	303_2_365	121_4_21	123_013_1	71_2_117	228_0235_1	166_013_268	14_013_1	2044_2_633	1280_2_133	17_2_1	76_2_1	1724_2_156	56_013_1	511_4_558	35_013_376	1565_2_618	1536_0235_41	417_013_287	1689_013_158	684_2_649
1129_013_153	152_013_181	1082_2_63	625_2_651	1342_2_87	196_2_34	1202_2_3	258_2_148	318_2_191	238_013_17	396_013_25	1015_4_1	1897_2_65	796_2_92	138_4_1	2133_2_103	876_5_97	542_4_130	183_2_194	346_2_1	642_5_97	3088_4_209	369_2_1	811_4_15	424_2_2	273_2_1	1631_2_770	300_013_429	303_2_357	121_4_30	123_013_1	71_2_118	228_0235_1	166_013_254	14_013_1	2044_2_656	1280_2_138	17_2_1	76_2_1	1724_2_175	56_013_1	511_4_539	35_013_369	1565_2_596	1536_0235_50	417_013_289	1689_013_159	684_2_673
1129_013_153	152_013_161	1082_2_57	625_2_642	1342_2_84	196_2_34	1202_2_3	258_2_146	318_2_186	238_013_24	396_013_24	1015_4_1	1897_2_59	796_2_90	138_4_1	2133_2_100	876_5_104	542_4_131	183_2_199	346_2_1	642_5_97	3088_4_236	369_2_1	811_4_11	424_2_3	273_2_1	1631_2_782	300_013_421	303_2_364	121_4_24	123_013_1	71_2_119	228_0235_1	166_013_267	14_013_1	2044_2_658	1280_2_135	17_2_1	76_2_1	1724_2_186	56_013_1	511_4_563	35_013_364	1565_2_581	1536_0235_46	417_013_277	1689_013_166	684_2_650
1129_013_159	152_013_151	1082_2_64	625_2_649	1342_2_84	196_2_42	1202_2_2	258_2_152	318_2_179	238_013_19	396_013_24	1015_4_1	1897_2_62	796_2_86	138_4_1	2133_2_98	876_5_98	542_4_130	183_2_202	346_2_1	642_5_97	3088_4_236	369_2_1	811_4_9	424_2_4	273_2_1	1631_2_772	300_013_430	303_2_365	121_4_23	123_013_1	71_2_118	228_0235_1	166_013_261	14_013_1	2044_2_670	1280_2_142	17_2_1	76_2_1	1724_2_189	56_013_1	511_4_536	35_013_375	1565_2_573	1536_0235_47	417_013_270	1689_013_173	684_2_651
1129_013_168	152_013_167	1082_2_57	625_2_660	1342_2_83	196_2_51	1202_2_2	258_2_160	318_2_187	238_013_22	396_013_21	1015_4_1	1897_2_59	796_2_77	138_4_1	2133_2_102	876_5_91	542_4_129	183_2_186	346_2_1	642_5_86	3088_4_237	369_2_1	811_4_9	424_2_4	273_2_1	1631_2_775	300_013_442	303_2_358	121_4_23	123_013_1	71_2_122	228_0235_1	166_013_257	14_013_1	2044_2_657	1280_2_151	17_2_1	76_2_1	1724_2_174	56_013_1	511_4_566	35_013_370	1565_2_579	1536_0235_35	417_013_271	1689_013_170	684_2_636
1129_013_177	152_013_180	1082_2_54	625_2_658	1342_2_82	196_2_43	1202_2_1	258_2_169	318_2_193	238_013_21	396_013_23	1015_4_1	1897_2_61	796_2_82	138_4_1	2133_2_93	876_5_85	542_4_124	183_2_174	346_2_1	642_5_87	3088_4_232	369_2_1	811_4_6	424_2_3	273_2_1	1631_2_772	300_013_453	303_2_353	121_4_25	123_013_1	71_2_128	228_0235_1	166_013_244	14_013_1	2044_2_674	1280_2_148	17_2_1	76_2_1	1724_2_176	56_013_1	511_4_556	35_013_365	1565_2_577	1536_0235_31	417_013_281	1689_013_160	684_2_651
1129_013_184	152_013_160	1082_2_47	625_2_680	1342_2_71	196_2_49	1202_2_1	258_2_166	318_2_217	238_013_16	396_013_16	1015_4_1	1897_2_59	796_2_81	138_4_1	2133_2_106	876_5_86	542_4_122	183_2_196	346_2_1	642_5_89	3088_4_231	369_2_1	811_4_9	424_2_4	273_2_1	1631_2_750	300_013_421	303_2_356	121_4_25	123_013_1	71_2_129	228_0235_1	166_013_237	14_013_1	2044_2_685	1280_2_152	17_2_1	76_2_1	1724_2_195	56_013_1	511_4_542	35_013_356	1565_2_595	1536_0235_35	417_013_298	1689_013_157	684_2_611
1129_013_196	152_013_177	1082_2_53	625_2_667	1342_2_69	196_2_50	1202_2_2	258_2_161	318_2_200	238_013_17	396_013_16	1015_4_1	1897_2_52	796_2_88	138_4_1	2133_2_101	876_5_100	542_4_119	183_2_175	346_2_1	642_5_70	3088_4_250	369_2_1	811_4_8	424_2_3	273_2_1	1631_2_725	300_013_423	303_2_371	121_4_33	123_013_1	71_2_139	228_0235_1	166_013_232	14_013_1	2044_2_685	1280_2_157	17_2_1	76_2_1	1724_2_197	56_013_1	511_4_569	35_013_364	1565_2_586	1536_0235_37	417_013_304	1689_013_152	684_2_594
1129_013_189	152_013_172	1082_2_38	625_2_650	1342_2_59	196_2_61	1202_2_1	258_2_169	318_2_234	238_013_17	396_013_16	1015_4_1	1897_2_56	796_2_82	138_4_1	2133_2_100	876_5_104	542_4_128	183_2_183	346_2_1	642_5_69	3088_4_263	369_2_1	811_4_7	424_2_5	273_2_1	1631_2_721	300_013_409	303_2_360	121_4_32	123_013_1	71_2_141	228_0235_1	166_013_241	14_013_1	2044_2_676	1280_2_157	17_2_1	76_2_1	1724_2_196	56_013_1	511_4_574	35_013_351	1565_2_581	1536_0235_33	417_013_328	1689_013_143	684_2_594
1129_013_179	152_013_167	1082_2_45	625_2_629	1342_2_79	196_2_65	258_2_163	318_2_204	238_013_17	396_013_18	1015_4_1	1897_2_58	796_2_80	138_4_1	2133_2_121	876_5_102	542_4_126	183_2_208	346_2_1	642_5_67	3088_4_256	369_2_1	811_4_4	424_2_6	273_2_1	1631_2_722	300_013_415	303_2_357	121_4_39	123_013_1	71_2_141	228_0235_1	166_013_241	14_013_1	2044_2_678	1280_2_160	17_2_1	76_2_1	1724_2_203	56_013_1	511_4_541	35_013_349	1565_2_586	1536_0235_34	417_013_333	1689_013_143	684_2_598
1129_013_178	152_013_162	1082_2_51	625_2_631	1342_2_100	196_2_68	258_2_163	318_2_213	238_013_14	396_013_23	1015_4_1	1897_2_67	796_2_80	138_4_1	2133_2_120	876_5_96	542_4_115	183_2_201	346_2_1	642_5_71	3088_4_246	369_2_1	811_4_6	424_2_9	273_2_1	1631_2_745	300_013_434	303_2_347	121_4_36	123_013_1	71_2_126	228_0235_1	166_013_242	14_013_1	2044_2_651	1280_2_159	17_2_1	76_2_1	1724_2_210	56_013_1	511_4_542	35_013_339	1565_2_601	1536_0235_32	417_013_322	1689_013_147	684_2_597
1129_013_173	152_013_165	1082_2_47	625_2_658	1342_2_99	196_2_60	258_2_150	318_2_223	238_013_15	396_013_20	1015_4_1	1897_2_68	796_2_86	138_4_1	2133_2_146	876_5_100	542_4_131	183_2_194	346_2_1	642_5_73	3088_4_231	369_2_1	811_4_5	424_2_13	273_2_1	1631_2_741	300_013_432	303_2_319	121_4_41	123_013_1	71_2_125	228_0235_1	166_013_246	14_013_1	2044_2_647	1280_2_179	17_2_1	76_2_1	1724_2_228	56_013_1	511_4_544	35_013_346	1565_2_571	1536_0235_30	417_013_317	1689_013_144	684_2_585
1129_013_169	152_013_167	1082_2_50	625_2_662	1342_2_105	196_2_64	258_2_140	318_2_220	238_013_14	396_013_16	1015_4_1	1897_2_70	796_2_81	138_4_1	2133_2_162	876_5_96	542_4_115	183_2_195	346_2_1	642_5_78	3088_4_216	369_2_1	811_4_3	424_2_11	273_2_1	1631_2_746	300_013_430	303_2_306	121_4_43	123_013_1	71_2_135	228_0235_1	166_013_247	14_013_1	2044_2_627	1280_2_192	17_2_1	76_2_1	1724_2_232	56_013_1	511_4_551	35_013_338	1565_2_591	1536_0235_37	417_013_301	1689_013_141	684_2_588
1129_013_172	152_013_158	1082_2_48	625_2_643	1342_2_100	196_2_91	258_2_131	318_2_233	238_013_13	396_013_19	1015_4_1	1897_2_73	796_2_86	138_4_1	2133_2_165	876_5_98	542_4_139	183_2_195	346_2_1	642_5_85	3088_4_220	369_2_1	811_4_1	424_2_12	273_2_1	1631_2_755	300_013_447	303_2_295	121_4_44	123_013_1	71_2_132	228_0235_1	166_013_239	14_013_1	2044_2_598	1280_2_197	17_2_1	76_2_1	1724_2_222	56_013_1	511_4_540	35_013_348	1565_2_582	1536_0235_34	417_013_297	1689_013_132	684_2_597
1129_013_171	152_013_146	1082_2_60	625_2_646	1342_2_113	196_2_73	258_2_136	318_2_226	238_013_18	396_013_20	1897_2_80	796_2_81	138_4_1	2133_2_162	876_5_91	542_4_127	183_2_201	346_2_1	642_5_91	3088_4_214	369_2_1	1015_4_1	424_2_14	273_2_1	1631_2_741	300_013_472	303_2_287	121_4_69	123_013_1	71_2_145	228_0235_1	166_013_244	14_013_1	2044_2_596	1280_2_213	17_2_1	76_2_1	1724_2_228	56_013_1	511_4_545	35_013_349	1565_2_532	1536_0235_32	417_013_289	1689_013_131	684_2_606
1129_013_159	152_013_145	1082_2_50	625_2_652	1342_2_111	196_2_77	258_2_127	318_2_239	238_013_21	396_013_19	1897_2_85	796_2_74	138_4_1	2133_2_159	876_5_88	542_4_140	183_2_211	346_2_1	642_5_84	3088_4_208	369_2_1	1015_4_1	424_2_17	273_2_1	1631_2_751	300_013_497	303_2_291	121_4_69	123_013_1	71_2_126	228_0235_1	166_013_254	14_013_1	2044_2_585	1280_2_208	17_2_1	76_2_1	1724_2_227	56_013_1	511_4_519	35_013_371	1565_2_517	1536_0235_26	417_013_283	1689_013_124	684_2_629
1129_013_158	152_013_127	1082_2_51	625_2_650	1342_2_119	196_2_68	258_2_128	318_2_232	238_013_25	396_013_15	1897_2_84	796_2_83	138_4_1	2133_2_150	876_5_80	542_4_143	183_2_199	346_2_1	642_5_67	3088_4_206	369_2_1	1015_4_1	424_2_14	273_2_1	1631_2_765	300_013_483	303_2_332	121_4_78	123_013_1	71_2_152	228_0235_1	166_013_253	14_013_1	2044_2_604	1280_2_183	17_2_1	76_2_1	1724_2_227	56_013_1	511_4_510	35_013_375	1565_2_505	1536_0235_26	417_013_274	1689_013_125	684_2_650
1129_013_140	152_013_140	1082_2_48	625_2_651	1342_2_120	196_2_66	258_2_128	318_2_237	238_013_31	396_013_16	1897_2_87	796_2_70	138_4_1	2133_2_172	876_5_79	542_4_151	183_2_206	346_2_1	642_5_77	3088_4_190	369_2_1	1015_4_1	424_2_20	273_2_1	1631_2_788	300_013_488	303_2_326	121_4_81	123_013_1	71_2_143	228_0235_1	166_013_239	14_013_1	2044_2_595	1280_2_173	17_2_1	76_2_1	1724_2_209	56_013_1	511_4_522	35_013_394	1565_2_492	1536_0235_28	417_013_282	1689_013_126	684_2_647
1129_013_133	152_013_153	1082_2_50	625_2_663	1342_2_101	196_2_54	258_2_112	318_2_239	238_013_33	396_013_15	1897_2_105	796_2_63	138_4_1	2133_2_171	876_5_81	542_4_168	183_2_172	346_2_1	642_5_56	3088_4_191	369_2_1	1015_4_1	424_2_19	273_2_1	1631_2_787	300_013_486	303_2_339	121_4_67	123_013_1	71_2_148	228_0235_1	166_013_228	14_013_1	2044_2_595	1280_2_176	17_2_1	76_2_1	1724_2_204	56_013_1	511_4_539	35_013_403	1565_2_495	1536_0235_25	417_013_280	1689_013_128	684_2_670
1129_013_135	152_013_142	1082_2_41	625_2_653	1342_2_117	196_2_64	258_2_114	318_2_257	238_013_36	396_013_12	1897_2_115	796_2_56	138_4_1	2133_2_178	876_5_87	542_4_155	183_2_175	346_2_1	642_5_59	3088_4_187	369_2_1	1015_4_1	424_2_25	273_2_1	1631_2_775	300_013_509	303_2_342	121_4_63	123_013_1	71_2_133	228_0235_1	166_013_224	14_013_1	2044_2_616	1280_2_168	17_2_1	76_2_1	1724_2_206	56_013_1	511_4_517	35_013_400	1565_2_499	1536_0235_28	417_013_279	1689_013_125	684_2_654
1129_013_129	152_013_148	1082_2_39	625_2_632	1342_2_113	196_2_59	258_2_108	318_2_243	238_013_40	396_013_14	1897_2_112	796_2_60	138_4_1	2133_2_180	876_5_88	542_4_155	183_2_173	346_2_1	642_5_62	3088_4_196	369_2_1	1015_4_1	424_2_21	273_2_1	1631_2_792	300_013_489	303_2_375	121_4_55	123_013_1	71_2_141	228_0235_1	166_013_221	14_013_1	2044_2_621	1280_2_152	17_2_1	76_2_1	1724_2_198	56_013_1	511_4_543	35_013_406	1565_2_498	1536_0235_30	417_013_258	1689_013_128	684_2_652
1129_013_122	152_013_157	1082_2_43	625_2_641	1342_2_118	196_2_47	258_2_104	318_2_236	238_013_39	396_013_12	1897_2_113	796_2_56	138_4_1	2133_2_179	876_5_81	542_4_131	183_2_169	346_2_1	642_5_55	3088_4_183	369_2_1	1015_4_1	424_2_21	273_2_1	1631_2_793	300_013_486	303_2_386	121_4_59	123_013_1	71_2_150	228_0235_1	166_013_219	14_013_1	2044_2_610	1280_2_141	17_2_1	76_2_1	1724_2_221	56_013_1	511_4_536	35_013_413	1565_2_526	1536_0235_29	417_013_281	1689_013_119	684_2_658
1129_013_131	152_013_157	1082_2_34	625_2_655	1342_2_104	196_2_56	258_2_99	318_2_204	238_013_38	396_013_11	1897_2_103	796_2_63	138_4_1	2133_2_175	876_5_88	542_4_131	183_2_199	346_2_1	642_5_65	3088_4_187	369_2_1	1015_4_1	424_2_20	273_2_1	1631_2_797	300_013_450	303_2_381	121_4_46	123_013_1	71_2_145	228_0235_1	166_013_224	14_013_1	2044_2_640	1280_2_132	17_2_1	76_2_1	1724_2_223	56_013_1	511_4_526	35_013_426	1565_2_556	1536_0235_27	417_013_279	1689_013_125	684_2_649
1129_013_139	152_013_151	1082_2_32	625_2_674	1342_2_97	196_2_49	258_2_82	318_2_198	238_013_38	396_013_10	1897_2_113	796_2_63	138_4_1	2133_2_167	876_5_84	542_4_136	183_2_183	346_2_1	642_5_67	3088_4_190	369_2_1	1015_4_1	424_2_19	273_2_1	1631_2_771	300_013_438	303_2_382	121_4_45	123_013_1	71_2_151	228_0235_1	166_013_222	14_013_1	2044_2_640	1280_2_144	17_2_1	76_2_1	1724_2_253	56_013_1	511_4_536	35_013_433	1565_2_534	1536_0235_29	417_013_278	1689_013_125	684_2_671
1129_013_147	152_013_151	1082_2_41	625_2_648	1342_2_96	196_2_57	258_2_90	318_2_170	238_013_35	396_013_6	1897_2_116	796_2_59	138_4_1	2133_2_192	876_5_99	542_4_141	183_2_192	346_2_1	642_5_80	3088_4_181	369_2_1	1015_4_1	424_2_21	273_2_1	1631_2_746	300_013_437	303_2_396	121_4_50	123_013_1	71_2_139	228_0235_1	166_013_234	14_013_1	2044_2_635	1280_2_148	17_2_1	76_2_1	1724_2_264	56_013_1	511_4_524	35_013_426	1565_2_510	1536_0235_31	417_013_283	1689_013_130	684_2_677
1129_013_162	152_013_156	1082_2_32	625_2_689	1342_2_81	196_2_45	258_2_88	318_2_192	238_013_31	396_013_6	1897_2_105	796_2_55	138_4_1	2133_2_183	876_5_88	542_4_146	183_2_183	346_2_1	642_5_74	3088_4_194	369_2_1	1015_4_1	424_2_14	273_2_1	1631_2_740	300_013_398	303_2_387	121_4_38	123_013_1	71_2_140	228_0235_1	166_013_231	14_013_1	2044_2_637	1280_2_152	17_2_1	76_2_1	1724_2_277	56_013_1	511_4_537	35_013_427	1565_2_533	1536_0235_25	417_013_291	1689_013_131	684_2_682
1129_013_162	152_013_150	1082_2_31	625_2_675	1342_2_93	196_2_43	258_2_82	318_2_183	238_013_27	396_013_7	1897_2_109	796_2_55	138_4_1	2133_2_178	876_5_100	542_4_145	183_2_201	346_2_1	642_5_85	3088_4_185	369_2_1	1015_4_1	424_2_13	273_2_1	1631_2_734	300_013_375	303_2_371	121_4_42	123_013_1	71_2_135	228_0235_1	166_013_246	14_013_1	2044_2_624	1280_2_139	17_2_1	76_2_1	1724_2_266	56_013_1	511_4_559	35_013_415	1565_2_558	1536_0235_28	417_013_276	1689_013_131	684_2_726
1129_013_171	152_013_138	1082_2_29	625_2_680	1342_2_92	196_2_51	258_2_88	318_2_189	238_013_25	396_013_4	1897_2_108	796_2_53	138_4_1	2133_2_181	876_5_97	542_4_153	183_2_181	346_2_1	642_5_73	3088_4_177	369_2_1	1015_4_1	424_2_8	273_2_1	1631_2_734	300_013_377	303_2_391	121_4_33	123_013_1	71_2_134	228_0235_1	166_013_234	14_013_1	2044_2_586	1280_2_142	17_2_1	76_2_1	1724_2_262	56_013_1	511_4_596	35_013_425	1565_2_575	1536_0235_28	417_013_265	1689_013_132	684_2_736
1129_013_164	152_013_129	1082_2_28	625_2_684	1342_2_113	196_2_48	258_2_94	318_2_160	238_013_23	396_013_5	1897_2_106	796_2_57	138_4_1	2133_2_186	876_5_84	542_4_149	183_2_184	346_2_1	642_5_66	3088_4_180	369_2_1	1015_4_1	424_2_13	273_2_1	1631_2_694	300_013_377	303_2_390	121_4_37	123_013_1	71_2_141	228_0235_1	166_013_256	14_013_1	2044_2_567	1280_2_163	17_2_1	76_2_1	1724_2_254	56_013_1	511_4_604	35_013_430	1565_2_568	1536_0235_34	417_013_266	1689_013_126	684_2_753
1129_013_171	152_013_114	1082_2_25	625_2_689	1342_2_102	196_2_55	258_2_102	318_2_150	238_013_24	396_013_5	1897_2_97	796_2_55	138_4_1	2133_2_191	876_5_86	542_4_140	183_2_177	346_2_1	642_5_67	3088_4_172	369_2_1	1015_4_1	424_2_14	273_2_1	1631_2_720	300_013_396	303_2_410	121_4_38	123_013_1	71_2_155	228_0235_1	166_013_251	14_013_1	2044_2_558	1280_2_129	17_2_1	76_2_1	1724_2_247	56_013_1	511_4_613	35_013_420	1565_2_575	1536_0235_40	417_013_269	1689_013_133	684_2_755
1129_013_184	152_013_134	1082_2_20	625_2_666	1342_2_111	196_2_55	258_2_105	318_2_164	238_013_22	396_013_4	1897_2_88	796_2_45	138_4_1	2133_2_197	876_5_91	542_4_137	183_2_171	346_2_1	642_5_55	3088_4_169	369_2_1	1015_4_1	424_2_5	273_2_1	1631_2_708	300_013_403	303_2_407	121_4_35	123_013_1	71_2_142	228_0235_1	166_013_242	14_013_1	2044_2_526	1280_2_138	17_2_1	76_2_1	1724_2_265	56_013_1	511_4_619	35_013_423	1565_2_580	1536_0235_47	417_013_264	1689_013_121	684_2_799
1129_013_186	152_013_138	1082_2_18	625_2_659	1342_2_112	196_2_54	258_2_112	318_2_165	238_013_21	396_013_4	1897_2_83	796_2_45	138_4_1	2133_2_187	876_5_87	542_4_126	183_2_179	346_2_1	642_5_57	3088_4_154	369_2_1	1015_4_1	424_2_3	273_2_1	1631_2_710	300_013_419	303_2_401	121_4_51	123_013_1	71_2_148	228_0235_1	166_013_266	14_013_1	2044_2_549	1280_2_144	17_2_1	76_2_1	1724_2_266	56_013_1	511_4_583	35_013_446	1565_2_579	1536_0235_45	417_013_246	1689_013_120	684_2_788
1129_013_199	152_013_143	1082_2_14	625_2_650	1342_2_118	196_2_43	258_2_116	318_2_152	238_013_21	396_013_2	1897_2_85	796_2_36	138_4_1	2133_2_179	876_5_78	542_4_129	183_2_165	346_2_1	642_5_60	3088_4_145	369_2_1	1015_4_1	424_2_6	273_2_1	1631_2_711	300_013_426	303_2_408	121_4_45	123_013_1	71_2_156	228_0235_1	166_013_267	14_013_1	2044_2_563	1280_2_128	17_2_1	76_2_1	1724_2_255	56_013_1	511_4_591	35_013_474	1565_2_564	1536_0235_50	417_013_256	1689_013_123	684_2_791
1129_013_198	152_013_145	1082_2_22	625_2_622	1342_2_110	196_2_45	258_2_112	318_2_131	238_013_28	396_013_1	1897_2_90	796_2_31	138_4_1	2133_2_147	876_5_87	542_4_133	183_2_147	346_2_1	642_5_70	3088_4_141	369_2_1	1015_4_1	424_2_9	273_2_1	1631_2_711	300_013_426	303_2_416	121_4_36	123_013_1	71_2_169	228_0235_1	166_013_264	14_013_1	2044_2_568	1280_2_124	17_2_1	76_2_1	1724_2_262	56_013_1	511_4_596	35_013_482	1565_2_579	1536_0235_46	417_013_257	1689_013_119	684_2_834
1129_013_197	152_013_127	1082_2_19	625_2_621	1342_2_112	196_2_48	258_2_119	318_2_125	238_013_17	396_013_1	1897_2_93	796_2_35	138_4_1	2133_2_134	876_5_86	542_4_122	183_2_151	346_2_1	642_5_70	3088_4_142	369_2_1	1015_4_1	424_2_6	273_2_1	1631_2_745	300_013_443	303_2_424	121_4_31	123_013_1	71_2_168	228_0235_1	166_013_272	14_013_1	2044_2_568	1280_2_123	17_2_1	76_2_1	1724_2_275	56_013_1	511_4_582	35_013_507	1565_2_574	1536_0235_44	417_013_252	1689_013_118	684_2_801
1129_013_202	152_013_129	1082_2_20	625_2_614	1342_2_90	196_2_62	258_2_120	318_2_122	238_013_16	396_013_1	1897_2_97	796_2_38	138_4_1	2133_2_115	876_5_103	542_4_104	183_2_141	346_2_1	642_5_74	3088_4_146	369_2_1	1015_4_1	424_2_6	273_2_1	1631_2_724	300_013_460	303_2_439	121_4_31	123_013_1	71_2_150	228_0235_1	166_013_290	14_013_1	2044_2_539	1280_2_106	17_2_1	76_2_1	1724_2_285	56_013_1	511_4_589	35_013_504	1565_2_605	1536_0235_51	417_013_240	1689_013_117	684_2_812
1129_013_178	152_013_136	1082_2_20	625_2_621	1342_2_88	196_2_52	258_2_117	318_2_129	238_013_19	396_013_1	1897_2_94	796_2_42	138_4_1	2133_2_111	876_5_98	542_4_103	183_2_147	346_2_1	642_5_71	3088_4_135	369_2_1	1015_4_1	424_2_3	273_2_1	1631_2_716	300_013_456	303_2_477	121_4_25	123_013_1	71_2_149	228_0235_1	166_013_267	14_013_1	2044_2_584	1280_2_100	17_2_1	76_2_1	1724_2_286	56_013_1	511_4_566	35_013_497	1565_2_624	1536_0235_59	417_013_242	1689_013_114	684_2_809
1129_013_192	152_013_129	1082_2_25	625_2_628	1342_2_93	196_2_45	258_2_113	318_2_129	238_013_16	396_013_1	1897_2_107	796_2_41	138_4_1	2133_2_103	876_5_104	542_4_98	183_2_143	346_2_1	642_5_81	3088_4_128	369_2_1	1015_4_1	424_2_2	273_2_1	1631_2_711	300_013_435	303_2_434	121_4_27	123_013_1	71_2_157	228_0235_1	166_013_256	14_013_1	2044_2_594	1280_2_90	17_2_1	76_2_1	1724_2_301	56_013_1	511_4_578	35_013_493	1565_2_630	1536_0235_68	417_013_240	1689_013_118	684_2_846
1129_013_188	152_013_131	1082_2_33	625_2_623	1342_2_93	196_2_52	258_2_102	318_2_126	238_013_18	396_013_1	1897_2_109	796_2_38	138_4_1	2133_2_115	876_5_118	542_4_93	183_2_145	346_2_1	642_5_76	3088_4_135	369_2_1	1015_4_1	424_2_4	273_2_1	1631_2_701	300_013_428	303_2_466	121_4_19	123_013_1	71_2_182	228_0235_1	166_013_248	14_013_1	2044_2_568	1280_2_98	17_2_1	76_2_1	1724_2_289	56_013_1	511_4_627	35_013_464	1565_2_631	1536_0235_67	417_013_256	1689_013_105	684_2_804
1129_013_181	152_013_145	1082_2_29	625_2_602	1342_2_93	196_2_47	258_2_115	318_2_132	238_013_19	396_013_1	1897_2_104	796_2_35	138_4_1	2133_2_113	876_5_123	542_4_81	183_2_145	346_2_1	642_5_79	3088_4_127	369_2_1	1015_4_1	424_2_5	273_2_1	1631_2_723	300_013_436	303_2_450	121_4_27	123_013_1	71_2_170	228_0235_1	166_013_244	14_013_1	2044_2_579	1280_2_92	17_2_1	76_2_1	1724_2_286	56_013_1	511_4_615	35_013_440	1565_2_624	1536_0235_93	417_013_259	1689_013_108	684_2_817
1129_013_171	152_013_153	1082_2_26	625_2_592	1342_2_97	196_2_49	258_2_120	318_2_126	238_013_16	396_013_1	1897_2_116	796_2_38	138_4_1	2133_2_109	876_5_133	542_4_81	183_2_149	346_2_1	642_5_69	3088_4_116	369_2_1	1015_4_1	424_2_7	273_2_1	1631_2_691	300_013_445	303_2_483	121_4_25	123_013_1	71_2_180	228_0235_1	166_013_234	14_013_1	2044_2_581	1280_2_94	17_2_1	76_2_1	1724_2_280	56_013_1	511_4_625	35_013_469	1565_2_621	1536_0235_123	417_013_256	1689_013_109	684_2_762
1129_013_173	152_013_172	1082_2_27	625_2_541	1342_2_86	196_2_48	258_2_135	318_2_118	238_013_18	396_013_1	1897_2_113	796_2_42	138_4_1	2133_2_101	876_5_123	542_4_93	183_2_158	346_2_1	642_5_88	3088_4_118	369_2_1	1015_4_1	424_2_7	273_2_1	1631_2_724	300_013_438	303_2_458	121_4_33	123_013_1	71_2_185	228_0235_1	166_013_247	14_013_1	2044_2_553	1280_2_105	17_2_1	76_2_1	1724_2_258	56_013_1	511_4_661	35_013_443	1565_2_620	1536_0235_137	417_013_245	1689_013_106	684_2_771
1129_013_159	152_013_175	1082_2_34	625_2_529	1342_2_92	196_2_34	258_2_142	318_2_134	238_013_18	396_013_1	1897_2_111	796_2_43	138_4_1	2133_2_88	876_5_128	542_4_110	183_2_144	346_2_1	642_5_72	3088_4_119	369_2_1	1015_4_1	424_2_8	273_2_1	1631_2_701	300_013_422	303_2_485	121_4_33	123_013_1	71_2_189	228_0235_1	166_013_249	14_013_1	2044_2_553	1280_2_113	17_2_1	76_2_1	1724_2_267	56_013_1	511_4_649	35_013_462	1565_2_628	1536_0235_165	417_013_243	1689_013_102	684_2_746
1129_013_142	152_013_173	1082_2_34	625_2_508	1342_2_89	196_2_37	258_2_172	318_2_142	238_013_22	396_013_1	1897_2_106	796_2_35	138_4_1	2133_2_78	876_5_116	542_4_118	183_2_144	346_2_1	642_5_84	3088_4_113	369_2_1	1015_4_1	424_2_8	273_2_1	1631_2_729	300_013_398	303_2_441	121_4_29	123_013_1	71_2_172	228_0235_1	166_013_258	14_013_1	2044_2_590	1280_2_126	17_2_1	76_2_1	1724_2_271	56_013_1	511_4_644	35_013_447	1565_2_648	1536_0235_199	417_013_231	1689_013_102	684_2_736
1129_013_138	152_013_161	1082_2_43	625_2_505	1342_2_97	196_2_38	258_2_175	318_2_147	238_013_22	396_013_1	1897_2_119	796_2_44	138_4_1	2133_2_80	876_5_125	542_4_116	183_2_147	346_2_1	642_5_58	3088_4_125	369_2_1	1015_4_1	424_2_10	273_2_1	1631_2_736	300_013_389	303_2_473	121_4_32	123_013_1	71_2_176	228_0235_1	166_013_239	14_013_1	2044_2_588	1280_2_134	17_2_1	76_2_1	1724_2_297	56_013_1	511_4_638	35_013_440	1565_2_636	1536_0235_218	417_013_219	1689_013_106	684_2_676
1129_013_138	152_013_160	1082_2_42	625_2_474	1342_2_85	196_2_45	258_2_188	318_2_132	238_013_19	396_013_1	1897_2_104	796_2_41	138_4_1	2133_2_69	876_5_117	542_4_116	183_2_137	346_2_1	642_5_68	3088_4_132	369_2_1	1015_4_1	424_2_13	273_2_1	1631_2_772	300_013_372	303_2_457	121_4_29	123_013_1	71_2_173	228_0235_1	166_013_253	14_013_1	2044_2_598	1280_2_137	17_2_1	76_2_1	1724_2_286	56_013_1	511_4_644	35_013_423	1565_2_677	1536_0235_255	417_013_200	1689_013_105	684_2_691
1129_013_143	152_013_151	1082_2_43	625_2_446	1342_2_72	196_2_34	258_2_166	318_2_126	238_013_15	396_013_1	1897_2_119	796_2_53	138_4_1	2133_2_72	876_5_111	542_4_109	183_2_130	346_2_1	642_5_57	3088_4_131	369_2_1	1015_4_1	424_2_15	273_2_1	1631_2_796	300_013_352	303_2_475	121_4_23	123_013_1	71_2_182	228_0235_1	166_013_255	14_013_1	2044_2_617	1280_2_131	17_2_1	76_2_1	1724_2_303	56_013_1	511_4_645	35_013_417	1565_2_688	1536_0235_301	417_013_175	1689_013_109	684_2_691
1129_013_148	152_013_132	1082_2_37	625_2_424	1342_2_87	196_2_38	258_2_183	318_2_108	238_013_15	396_013_1	1897_2_116	796_2_31	138_4_1	2133_2_73	876_5_112	542_4_127	183_2_133	346_2_1	642_5_64	3088_4_131	369_2_1	1015_4_1	424_2_15	273_2_1	1631_2_813	300_013_337	303_2_478	121_4_23	123_013_1	71_2_182	228_0235_1	166_013_252	14_013_1	2044_2_628	1280_2_143	17_2_1	76_2_1	1724_2_300	56_013_1	511_4_644	35_013_420	1565_2_684	1536_0235_315	417_013_160	1689_013_112	684_2_696
1129_013_151	152_013_124	1082_2_39	625_2_411	1342_2_89	196_2_30	258_2_171	318_2_97	238_013_15	396_013_1	1897_2_131	796_2_40	138_4_1	2133_2_78	876_5_98	542_4_116	183_2_133	346_2_1	642_5_46	3088_4_151	369_2_1	1015_4_1	424_2_20	273_2_1	1631_2_810	300_013_322	303_2_489	121_4_26	123_013_1	71_2_202	228_0235_1	166_013_259	14_013_1	2044_2_646	1280_2_168	17_2_1	76_2_1	1724_2_315	56_013_1	511_4_645	35_013_389	1565_2_668	1536_0235_366	417_013_154	1689_013_107	684_2_657
1129_013_142	152_013_123	1082_2_50	625_2_349	1342_2_98	196_2_43	258_2_170	318_2_95	238_013_11	396_013_1	1897_2_141	796_2_42	138_4_1	2133_2_88	876_5_95	542_4_119	183_2_127	346_2_1	642_5_50	3088_4_150	369_2_1	1015_4_1	424_2_23	273_2_1	1631_2_801	300_013_327	303_2_492	121_4_26	123_013_1	71_2_201	228_0235_1	166_013_259	14_013_1	2044_2_680	1280_2_158	17_2_1	76_2_1	1724_2_325	56_013_1	511_4_587	35_013_348	1565_2_690	1536_0235_436	417_013_143	1689_013_107	684_2_659
1129_013_139	152_013_114	1082_2_49	625_2_353	1342_2_100	196_2_34	258_2_182	318_2_89	238_013_10	396_013_1	1897_2_136	796_2_50	138_4_1	2133_2_83	876_5_106	542_4_127	183_2_116	346_2_1	642_5_36	3088_4_166	369_2_1	1015_4_1	424_2_25	273_2_1	1631_2_800	300_013_326	303_2_490	121_4_32	123_013_1	71_2_186	228_0235_1	166_013_248	14_013_1	2044_2_698	1280_2_162	17_2_1	76_2_1	1724_2_337	56_013_1	511_4_608	35_013_355	1565_2_659	1536_0235_471	417_013_131	1689_013_115	684_2_639
1129_013_137	152_013_114	1082_2_52	625_2_330	1342_2_100	196_2_54	258_2_178	318_2_99	238_013_7	396_013_1	1897_2_129	796_2_60	138_4_1	2133_2_68	876_5_98	542_4_130	183_2_129	346_2_1	642_5_35	3088_4_149	369_2_1	1015_4_1	424_2_28	273_2_1	1631_2_800	300_013_337	303_2_497	121_4_32	123_013_1	71_2_169	228_0235_1	166_013_253	14_013_1	2044_2_696	1280_2_156	17_2_1	76_2_1	1724_2_344	56_013_1	511_4_611	35_013_339	1565_2_635	1536_0235_484	417_013_136	1689_013_116	684_2_664
1129_013_142	152_013_107	1082_2_59	625_2_315	1342_2_98	196_2_48	258_2_171	318_2_89	238_013_5	396_013_1	1897_2_146	796_2_56	138_4_1	2133_2_69	876_5_96	542_4_133	183_2_138	346_2_1	642_5_24	3088_4_172	369_2_1	1015_4_1	424_2_41	273_2_1	1631_2_779	300_013_321	303_2_512	121_4_27	123_013_1	71_2_178	228_0235_1	166_013_263	14_013_1	2044_2_720	1280_2_183	17_2_1	76_2_1	1724_2_333	56_013_1	511_4_586	35_013_349	1565_2_618	1536_0235_483	417_013_138	1689_013_104	684_2_665
1129_013_145	152_013_108	1082_2_55	625_2_303	1342_2_96	196_2_61	258_2_183	318_2_96	238_013_3	396_013_1	1897_2_143	796_2_45	138_4_1	2133_2_83	876_5_92	542_4_136	183_2_137	346_2_1	642_5_26	3088_4_175	369_2_1	1015_4_1	424_2_42	273_2_1	1631_2_776	300_013_310	303_2_490	121_4_23	123_013_1	71_2_171	228_0235_1	166_013_266	14_013_1	2044_2_731	1280_2_172	17_2_1	76_2_1	1724_2_329	56_013_1	511_4_569	35_013_348	1565_2_615	1536_0235_509	417_013_142	1689_013_96	684_2_683
1129_013_151	152_013_117	1082_2_61	625_2_313	1342_2_91	196_2_49	258_2_188	318_2_84	238_013_1	396_013_1	1897_2_145	796_2_49	138_4_1	2133_2_84	876_5_86	542_4_133	183_2_127	346_2_1	642_5_23	3088_4_170	369_2_1	1015_4_1	424_2_52	273_2_1	1631_2_797	300_013_321	303_2_494	121_4_22	123_013_1	71_2_166	228_0235_1	166_013_256	14_013_1	2044_2_746	1280_2_178	17_2_1	76_2_1	1724_2_314	56_013_1	511_4_560	35_013_355	1565_2_612	1536_0235_507	417_013_126	1689_013_93	684_2_677
1129_013_155	152_013_120	1082_2_61	625_2_306	1342_2_105	196_2_47	258_2_192	318_2_87	396_013_1	1897_2_143	796_2_40	138_4_1	2133_2_93	876_5_82	542_4_119	183_2_128	346_2_1	642_5_21	3088_4_179	369_2_1	1015_4_1	424_2_41	273_2_1	1631_2_809	300_013_321	303_2_498	121_4_20	71_2_167	228_0235_1	166_013_251	14_013_1	2044_2_712	1280_2_169	17_2_1	76_2_1	1724_2_310	56_013_1	511_4_586	35_013_361	1565_2_660	1536_0235_500	417_013_122	1689_013_99	684_2_641
1129_013_155	152_013_108	1082_2_58	625_2_337	1342_2_105	196_2_46	258_2_211	318_2_84	396_013_1	1897_2_132	796_2_34	138_4_1	2133_2_87	876_5_68	542_4_109	183_2_149	346_2_1	642_5_22	3088_4_200	369_2_1	1015_4_1	424_2_50	273_2_1	1631_2_776	300_013_318	303_2_523	121_4_20	71_2_167	228_0235_1	166_013_235	14_013_1	2044_2_733	1280_2_178	17_2_1	76_2_1	1724_2_297	56_013_1	511_4_573	35_013_376	1565_2_677	1536_0235_486	417_013_109	1689_013_100	684_2_612
1129_013_154	152_013_117	1082_2_56	625_2_355	1342_2_101	196_2_42	258_2_198	318_2_91	396_013_1	1897_2_144	796_2_33	138_4_1	2133_2_82	876_5_73	542_4_109	183_2_130	346_2_1	642_5_31	3088_4_206	369_2_1	1015_4_1	424_2_40	273_2_1	1631_2_727	300_013_329	303_2_543	121_4_10	71_2_168	228_0235_1	166_013_232	14_013_1	2044_2_731	1280_2_182	17_2_1	76_2_1	1724_2_304	56_013_1	511_4_558	35_013_387	1565_2_707	1536_0235_477	417_013_107	1689_013_102	684_2_608
1129_013_157	152_013_134	1082_2_60	625_2_352	1342_2_104	196_2_43	258_2_207	318_2_74	396_013_1	1897_2_127	796_2_34	138_4_1	2133_2_97	876_5_62	542_4_101	183_2_160	346_2_1	642_5_31	3088_4_181	369_2_1	1015_4_1	424_2_47	273_2_1	1631_2_730	300_013_334	303_2_535	121_4_12	71_2_159	228_0235_1	166_013_246	14_013_1	2044_2_707	1280_2_173	17_2_1	76_2_1	1724_2_321	56_013_1	511_4_567	35_013_398	1565_2_697	1536_0235_490	417_013_101	1689_013_102	684_2_594
1129_013_157	152_013_140	1082_2_58	625_2_374	1342_2_109	196_2_28	258_2_190	318_2_62	396_013_1	1897_2_126	796_2_46	138_4_1	2133_2_85	876_5_71	542_4_101	183_2_165	346_2_1	642_5_31	3088_4_187	369_2_1	1015_4_1	424_2_49	273_2_1	1631_2_732	300_013_328	303_2_533	121_4_13	71_2_168	228_0235_1	166_013_255	14_013_1	2044_2_727	1280_2_156	17_2_1	76_2_1	1724_2_328	56_013_1	511_4_563	35_013_383	1565_2_693	1536_0235_496	417_013_109	1689_013_95	684_2_574
1129_013_165	152_013_129	1082_2_52	625_2_338	1342_2_118	196_2_35	258_2_189	318_2_67	396_013_1	1897_2_119	796_2_49	138_4_1	2133_2_85	876_5_68	542_4_94	183_2_172	346_2_1	642_5_26	3088_4_191	369_2_1	1015_4_1	424_2_46	273_2_1	1631_2_729	300_013_331	303_2_538	121_4_15	71_2_178	228_0235_1	166_013_251	14_013_1	2044_2_738	1280_2_173	17_2_1	76_2_1	1724_2_341	56_013_1	511_4_535	35_013_377	1565_2_688	1536_0235_511	417_013_114	1689_013_94	684_2_577
1129_013_155	152_013_155	1082_2_49	625_2_344	1342_2_109	196_2_31	258_2_172	318_2_62	396_013_1	1897_2_118	796_2_40	138_4_1	2133_2_75	876_5_64	542_4_94	183_2_170	346_2_1	642_5_29	3088_4_183	369_2_1	1015_4_1	424_2_43	273_2_1	1631_2_750	300_013_319	303_2_544	121_4_22	71_2_176	228_0235_1	166_013_266	14_013_1	2044_2_757	1280_2_165	17_2_1	76_2_1	1724_2_352	56_013_1	511_4_538	35_013_408	1565_2_663	1536_0235_519	417_013_107	1689_013_86	684_2_574
1129_013_150	152_013_152	1082_2_57	625_2_349	1342_2_94	196_2_26	258_2_162	318_2_62	396_013_1	1897_2_122	796_2_49	138_4_1	2133_2_85	876_5_73	542_4_103	183_2_147	346_2_1	642_5_31	3088_4_174	369_2_1	1015_4_1	424_2_37	273_2_1	1631_2_724	300_013_311	303_2_570	121_4_18	71_2_189	228_0235_1	166_013_290	14_013_1	2044_2_735	1280_2_156	17_2_1	76_2_1	1724_2_339	56_013_1	511_4_543	35_013_411	1565_2_661	1536_0235_530	417_013_110	1689_013_84	684_2_598
1129_013_157	152_013_145	1082_2_70	625_2_369	1342_2_101	196_2_32	258_2_169	318_2_58	396_013_1	1897_2_90	796_2_36	138_4_1	2133_2_104	876_5_63	542_4_102	183_2_170	346_2_1	642_5_26	3088_4_175	369_2_1	1015_4_1	424_2_35	273_2_1	1631_2_724	300_013_310	303_2_585	121_4_18	71_2_162	228_0235_1	166_013_282	14_013_1	2044_2_749	1280_2_161	17_2_1	76_2_1	1724_2_318	56_013_1	511_4_572	35_013_416	1565_2_637	1536_0235_509	417_013_112	1689_013_81	684_2_609
1129_013_162	152_013_141	1082_2_68	625_2_378	1342_2_89	196_2_31	258_2_153	318_2_57	396_013_1	1897_2_85	796_2_46	138_4_1	2133_2_107	876_5_65	542_4_114	183_2_162	346_2_1	642_5_32	3088_4_197	369_2_1	1015_4_1	424_2_44	273_2_1	1631_2_718	300_013_302	303_2_591	121_4_15	71_2_174	228_0235_1	166_013_272	14_013_1	2044_2_730	1280_2_148	17_2_1	76_2_1	1724_2_307	56_013_1	511_4_567	35_013_423	1565_2_659	1536_0235_501	417_013_117	1689_013_85	684_2_608
1129_013_159	152_013_158	1082_2_64	625_2_367	1342_2_88	196_2_46	258_2_164	318_2_56	396_013_1	1897_2_66	796_2_43	138_4_1	2133_2_105	876_5_58	542_4_103	183_2_175	346_2_1	642_5_30	3088_4_190	369_2_1	1015_4_1	424_2_49	273_2_1	1631_2_698	300_013_308	303_2_586	121_4_25	71_2_160	228_0235_1	166_013_279	14_013_1	2044_2_710	1280_2_152	17_2_1	76_2_1	1724_2_294	56_013_1	511_4_599	35_013_408	1565_2_650	1536_0235_496	417_013_106	1689_013_102	684_2_647
1129_013_160	152_013_141	1082_2_61	625_2_356	1342_2_88	196_2_45	258_2_166	318_2_55	396_013_1	1897_2_78	796_2_41	138_4_1	2133_2_96	876_5_51	542_4_95	183_2_180	346_2_1	642_5_27	3088_4_203	369_2_1	1015_4_1	424_2_49	273_2_1	1631_2_695	300_013_322	303_2_641	121_4_28	71_2_168	228_0235_1	166_013_263	14_013_1	2044_2_699	1280_2_158	17_2_1	76_2_1	1724_2_270	56_013_1	511_4_597	35_013_405	1565_2_663	1536_0235_506	417_013_99	1689_013_107	684_2_626
1129_013_155	152_013_147	1082_2_57	625_2_366	1342_2_89	196_2_39	258_2_154	318_2_56	396_013_1	1897_2_79	796_2_41	138_4_1	2133_2_96	876_5_44	542_4_87	183_2_193	346_2_1	642_5_29	3088_4_192	369_2_1	1015_4_1	424_2_37	273_2_1	1631_2_699	300_013_330	303_2_662	121_4_26	71_2_175	228_0235_1	166_013_248	14_013_1	2044_2_697	1280_2_159	17_2_1	76_2_1	1724_2_278	56_013_1	511_4_586	35_013_415	1565_2_654	1536_0235_484	417_013_90	1689_013_115	684_2_647
1129_013_142	152_013_167	1082_2_67	625_2_366	1342_2_88	196_2_37	258_2_152	318_2_59	396_013_1	1897_2_80	796_2_34	138_4_1	2133_2_90	876_5_44	542_4_94	183_2_203	346_2_1	642_5_37	3088_4_182	369_2_1	1015_4_1	424_2_46	273_2_1	1631_2_690	300_013_321	303_2_659	121_4_40	71_2_173	228_0235_1	166_013_247	14_013_1	2044_2_671	1280_2_149	17_2_1	76_2_1	1724_2_266	56_013_1	511_4_627	35_013_427	1565_2_638	1536_0235_476	417_013_99	1689_013_125	684_2_641
1129_013_149	152_013_159	1082_2_56	625_2_351	1342_2_65	196_2_33	258_2_143	318_2_67	396_013_1	1897_2_92	796_2_30	138_4_1	2133_2_99	876_5_44	542_4_97	183_2_193	346_2_1	642_5_34	3088_4_195	369_2_1	1015_4_1	424_2_37	273_2_1	1631_2_695	300_013_323	303_2_647	121_4_39	71_2_184	228_0235_1	166_013_233	14_013_1	2044_2_673	1280_2_148	17_2_1	76_2_1	1724_2_265	56_013_1	511_4_626	35_013_443	1565_2_629	1536_0235_482	417_013_88	1689_013_145	684_2_673
1129_013_140	152_013_164	1082_2_56	625_2_347	1342_2_59	196_2_31	258_2_139	318_2_62	396_013_1	1897_2_83	796_2_28	138_4_1	2133_2_101	876_5_38	542_4_95	183_2_197	346_2_1	642_5_44	3088_4_179	369_2_1	1015_4_1	424_2_45	273_2_1	1631_2_698	300_013_322	303_2_663	121_4_44	71_2_179	228_0235_1	166_013_219	14_013_1	2044_2_688	1280_2_154	17_2_1	76_2_1	1724_2_265	56_013_1	511_4_628	35_013_464	1565_2_624	1536_0235_461	417_013_96	1689_013_141	684_2_684
1129_013_130	152_013_170	1082_2_63	625_2_342	1342_2_52	196_2_29	258_2_156	318_2_61	396_013_1	1897_2_85	796_2_32	138_4_1	2133_2_83	876_5_38	542_4_104	183_2_204	346_2_1	642_5_49	3088_4_159	369_2_1	1015_4_1	424_2_43	273_2_1	1631_2_703	300_013_338	303_2_674	121_4_40	71_2_172	228_0235_1	166_013_207	14_013_1	2044_2_663	1280_2_145	17_2_1	76_2_1	1724_2_281	56_013_1	511_4_638	35_013_452	1565_2_637	1536_0235_469	417_013_96	1689_013_147	684_2_673
1129_013_129	152_013_161	1082_2_64	625_2_315	1342_2_47	196_2_31	258_2_146	318_2_64	396_013_1	1897_2_85	796_2_32	138_4_1	2133_2_75	876_5_38	542_4_86	183_2_228	346_2_1	642_5_47	3088_4_164	369_2_1	1015_4_1	424_2_51	273_2_1	1631_2_690	300_013_340	303_2_709	121_4_41	71_2_169	228_0235_1	166_013_190	14_013_1	2044_2_657	1280_2_150	17_2_1	76_2_1	1724_2_274	56_013_1	511_4_661	35_013_461	1565_2_660	1536_0235_472	417_013_93	1689_013_155	684_2_639
1129_013_137	152_013_164	1082_2_70	625_2_318	1342_2_55	196_2_30	258_2_161	318_2_53	396_013_1	1897_2_76	796_2_28	138_4_1	2133_2_66	876_5_36	542_4_107	183_2_238	346_2_1	642_5_48	3088_4_162	369_2_1	1015_4_1	424_2_50	273_2_1	1631_2_675	300_013_345	303_2_740	121_4_41	71_2_165	228_0235_1	166_013_208	14_013_1	2044_2_671	1280_2_152	17_2_1	76_2_1	1724_2_267	56_013_1	511_4_668	35_013_438	1565_2_629	1536_0235_455	417_013_96	1689_013_149	684_2_630
1129_013_139	152_013_153	1082_2_58	625_2_340	1342_2_58	196_2_20	258_2_173	318_2_47	396_013_1	1897_2_87	796_2_30	138_4_1	2133_2_63	876_5_31	542_4_100	183_2_248	346_2_1	642_5_48	3088_4_169	369_2_1	1015_4_1	424_2_42	273_2_1	1631_2_704	300_013_352	303_2_726	121_4_31	71_2_150	228_0235_1	166_013_196	14_013_1	2044_2_677	1280_2_151	17_2_1	76_2_1	1724_2_265	56_013_1	511_4_682	35_013_433	1565_2_628	1536_0235_462	417_013_92	1689_013_148	684_2_642
1129_013_127	152_013_167	1082_2_45	625_2_324	1342_2_64	196_2_17	258_2_195	318_2_49	396_013_1	1897_2_85	796_2_26	138_4_1	2133_2_58	876_5_32	542_4_99	183_2_231	346_2_1	642_5_39	3088_4_161	369_2_1	1015_4_1	424_2_43	273_2_1	1631_2_697	300_013_354	303_2_733	121_4_39	71_2_134	228_0235_1	166_013_191	14_013_1	2044_2_668	1280_2_136	17_2_1	76_2_1	1724_2_273	56_013_1	511_4_667	35_013_447	1565_2_654	1536_0235_467	417_013_101	1689_013_158	684_2_659
1129_013_113	152_013_169	1082_2_42	625_2_351	1342_2_59	196_2_13	258_2_199	318_2_63	396_013_1	1897_2_84	796_2_28	138_4_1	2133_2_49	876_5_36	542_4_108	183_2_218	346_2_1	642_5_40	3088_4_164	369_2_1	1015_4_1	424_2_33	273_2_1	1631_2_720	300_013_372	303_2_710	121_4_28	71_2_131	228_0235_1	166_013_173	14_013_1	2044_2_688	1280_2_132	17_2_1	76_2_1	1724_2_288	56_013_1	511_4_648	35_013_454	1565_2_641	1536_0235_480	417_013_104	1689_013_161	684_2_645
1129_013_96	152_013_160	1082_2_41	625_2_345	1342_2_57	196_2_18	258_2_194	318_2_66	396_013_1	1897_2_82	796_2_33	138_4_1	2133_2_53	876_5_31	542_4_83	183_2_230	346_2_1	642_5_36	3088_4_155	369_2_1	1015_4_1	424_2_41	273_2_1	1631_2_736	300_013_375	303_2_705	121_4_22	71_2_134	228_0235_1	166_013_181	14_013_1	2044_2_682	1280_2_137	17_2_1	76_2_1	1724_2_276	56_013_1	511_4_661	35_013_432	1565_2_656	1536_0235_499	417_013_106	1689_013_167	684_2_666
1129_013_86	152_013_168	1082_2_41	625_2_362	1342_2_48	196_2_11	258_2_189	318_2_66	396_013_1	1897_2_86	796_2_32	138_4_1	2133_2_46	876_5_28	542_4_82	183_2_223	346_2_1	642_5_31	3088_4_146	369_2_1	1015_4_1	424_2_38	273_2_1	1631_2_717	300_013_386	303_2_702	121_4_17	71_2_140	228_0235_1	166_013_169	14_013_1	2044_2_699	1280_2_144	17_2_1	76_2_1	1724_2_292	56_013_1	511_4_663	35_013_421	1565_2_647	1536_0235_509	417_013_100	1689_013_165	684_2_686
1129_013_91	152_013_180	1082_2_29	625_2_358	1342_2_37	196_2_6	258_2_191	318_2_66	396_013_1	1897_2_86	796_2_29	138_4_1	2133_2_45	876_5_36	542_4_81	183_2_227	346_2_1	642_5_28	3088_4_146	369_2_1	1015_4_1	424_2_34	273_2_1	1631_2_731	300_013_412	303_2_722	121_4_11	71_2_136	228_0235_1	166_013_172	14_013_1	2044_2_697	1280_2_135	17_2_1	76_2_1	1724_2_295	56_013_1	511_4_661	35_013_429	1565_2_634	1536_0235_491	417_013_100	1689_013_161	684_2_677
1129_013_80	152_013_180	1082_2_35	625_2_370	1342_2_41	196_2_6	258_2_205	318_2_71	396_013_1	1897_2_88	796_2_35	138_4_1	2133_2_40	876_5_37	542_4_71	183_2_227	346_2_1	642_5_22	3088_4_155	369_2_1	1015_4_1	424_2_37	273_2_1	1631_2_713	300_013_438	303_2_739	121_4_5	71_2_132	228_0235_1	166_013_155	14_013_1	2044_2_666	1280_2_146	17_2_1	76_2_1	1724_2_293	56_013_1	511_4_678	35_013_436	1565_2_648	1536_0235_492	417_013_89	1689_013_173	684_2_633
1129_013_85	152_013_179	1082_2_38	625_2_377	1342_2_35	196_2_6	258_2_201	318_2_69	396_013_1	1897_2_98	796_2_38	138_4_1	2133_2_32	876_5_37	542_4_63	183_2_241	346_2_1	642_5_20	3088_4_145	369_2_1	1015_4_1	424_2_37	273_2_1	1631_2_737	300_013_457	303_2_741	121_4_3	71_2_142	228_0235_1	166_013_160	14_013_1	2044_2_672	1280_2_144	17_2_1	76_2_1	1724_2_283	56_013_1	511_4_644	35_013_436	1565_2_656	1536_0235_479	417_013_80	1689_013_163	684_2_633
1129_013_80	152_013_164	1082_2_35	625_2_402	1342_2_26	196_2_8	258_2_209	318_2_68	396_013_1	1897_2_103	796_2_37	138_4_1	2133_2_35	876_5_38	542_4_58	183_2_254	346_2_1	642_5_21	3088_4_154	369_2_1	1015_4_1	424_2_37	273_2_1	1631_2_740	300_013_476	303_2_755	121_4_5	71_2_142	228_0235_1	166_013_171	14_013_1	2044_2_650	1280_2_143	17_2_1	76_2_1	1724_2_291	56_013_1	511_4_660	35_013_413	1565_2_616	1536_0235_466	417_013_72	1689_013_168	684_2_641
1129_013_81	152_013_182	1082_2_41	625_2_388	1342_2_24	196_2_5	258_2_209	318_2_68	396_013_1	1897_2_91	796_2_29	138_4_1	2133_2_24	876_5_28	542_4_70	183_2_247	346_2_1	642_5_28	3088_4_151	369_2_1	1015_4_1	424_2_36	273_2_1	1631_2_745	300_013_462	303_2_721	121_4_7	71_2_150	228_0235_1	166_013_178	14_013_1	2044_2_666	1280_2_154	17_2_1	76_2_1	1724_2_286	56_013_1	511_4_641	35_013_421	1565_2_632	1536_0235_456	417_013_68	1689_013_171	684_2_678
1129_013_65	152_013_185	1082_2_43	625_2_396	1342_2_34	196_2_6	258_2_202	318_2_82	396_013_1	1897_2_105	796_2_34	138_4_1	2133_2_33	876_5_35	542_4_70	183_2_227	346_2_1	642_5_21	3088_4_142	369_2_1	1015_4_1	424_2_30	273_2_1	1631_2_772	300_013_480	303_2_727	121_4_10	71_2_156	228_0235_1	166_013_191	14_013_1	2044_2_643	1280_2_152	17_2_1	76_2_1	1724_2_296	56_013_1	511_4_599	35_013_436	1565_2_609	1536_0235_441	417_013_63	1689_013_180	684_2_661
1129_013_62	152_013_176	1082_2_56	625_2_403	1342_2_37	196_2_5	258_2_215	318_2_83	396_013_1	1897_2_107	796_2_32	138_4_1	2133_2_26	876_5_39	542_4_68	183_2_223	346_2_1	642_5_20	3088_4_144	369_2_1	1015_4_1	424_2_30	273_2_1	1631_2_779	300_013_469	303_2_686	121_4_12	71_2_162	228_0235_1	166_013_193	14_013_1	2044_2_630	1280_2_152	17_2_1	76_2_1	1724_2_316	56_013_1	511_4_633	35_013_452	1565_2_573	1536_0235_432	417_013_57	1689_013_188	684_2_669
1129_013_61	152_013_183	1082_2_56	625_2_386	1342_2_36	196_2_5	258_2_208	318_2_88	396_013_1	1897_2_115	796_2_32	138_4_1	2133_2_43	876_5_41	542_4_65	183_2_200	346_2_1	642_5_17	3088_4_145	369_2_1	1015_4_1	424_2_23	273_2_1	1631_2_784	300_013_478	303_2_709	121_4_8	71_2_161	228_0235_1	166_013_205	14_013_1	2044_2_614	1280_2_146	17_2_1	76_2_1	1724_2_296	56_013_1	511_4_636	35_013_439	1565_2_594	1536_0235_413	417_013_52	1689_013_195	684_2_698
1129_013_58	152_013_167	1082_2_55	625_2_398	1342_2_28	196_2_5	258_2_202	318_2_82	396_013_1	1897_2_119	796_2_34	138_4_1	2133_2_26	876_5_41	542_4_51	183_2_200	346_2_1	642_5_17	3088_4_163	369_2_1	1015_4_1	424_2_31	273_2_1	1631_2_791	300_013_471	303_2_702	121_4_6	71_2_164	228_0235_1	166_013_209	14_013_1	2044_2_600	1280_2_141	17_2_1	76_2_1	1724_2_281	56_013_1	511_4_657	35_013_475	1565_2_611	1536_0235_423	417_013_36	1689_013_196	684_2_694
1129_013_54	152_013_157	1082_2_65	625_2_376	1342_2_26	196_2_6	258_2_206	318_2_84	396_013_1	1897_2_126	796_2_35	138_4_1	2133_2_30	876_5_45	542_4_67	183_2_207	346_2_1	642_5_22	3088_4_165	369_2_1	1015_4_1	424_2_29	273_2_1	1631_2_769	300_013_437	303_2_754	121_4_2	71_2_134	228_0235_1	166_013_201	14_013_1	2044_2_604	1280_2_163	17_2_1	76_2_1	1724_2_279	56_013_1	511_4_651	35_013_469	1565_2_644	1536_0235_407	417_013_41	1689_013_199	684_2_673
1129_013_59	152_013_152	1082_2_80	625_2_378	1342_2_25	196_2_8	258_2_190	318_2_91	396_013_1	1897_2_121	796_2_35	138_4_1	2133_2_25	876_5_39	542_4_73	183_2_201	346_2_1	642_5_20	3088_4_179	369_2_1	1015_4_1	424_2_33	273_2_1	1631_2_774	300_013_460	303_2_757	511_4_666	71_2_157	228_0235_1	166_013_203	14_013_1	2044_2_559	1280_2_154	17_2_1	76_2_1	1724_2_260	56_013_1	35_013_473	1565_2_647	1536_0235_397	417_013_40	1689_013_207	684_2_667
1129_013_55	152_013_149	1082_2_78	625_2_370	1342_2_19	196_2_5	258_2_183	318_2_93	396_013_1	1897_2_105	796_2_22	138_4_1	2133_2_22	876_5_39	542_4_76	183_2_214	346_2_1	642_5_23	3088_4_188	369_2_1	1015_4_1	424_2_37	273_2_1	1631_2_739	300_013_449	303_2_774	511_4_679	71_2_146	228_0235_1	166_013_217	14_013_1	2044_2_560	1280_2_175	17_2_1	76_2_1	1724_2_260	56_013_1	35_013_474	1565_2_647	1536_0235_395	417_013_41	1689_013_215	684_2_675
1129_013_61	152_013_142	1082_2_67	625_2_382	1342_2_23	196_2_3	258_2_176	318_2_99	396_013_1	1897_2_105	796_2_21	138_4_1	2133_2_17	876_5_50	542_4_71	183_2_192	346_2_1	642_5_22	3088_4_190	369_2_1	1015_4_1	424_2_35	273_2_1	1631_2_747	300_013_459	303_2_786	511_4_662	71_2_145	228_0235_1	166_013_205	14_013_1	2044_2_568	1280_2_160	17_2_1	76_2_1	1724_2_262	56_013_1	35_013_468	1565_2_676	1536_0235_374	417_013_37	1689_013_215	684_2_705
1129_013_64	152_013_140	1082_2_52	625_2_402	1342_2_29	196_2_1	258_2_163	318_2_99	396_013_1	1897_2_109	796_2_25	138_4_1	2133_2_15	876_5_54	542_4_71	183_2_187	346_2_1	642_5_17	3088_4_188	369_2_1	1015_4_1	424_2_43	273_2_1	1631_2_716	300_013_445	303_2_803	511_4_690	71_2_143	228_0235_1	166_013_217	14_013_1	2044_2_553	1280_2_167	17_2_1	76_2_1	1724_2_263	56_013_1	35_013_488	1565_2_672	1536_0235_345	417_013_31	1689_013_214	684_2_721
1129_013_66	152_013_131	1082_2_57	625_2_411	1342_2_31	258_2_155	318_2_97	396_013_1	1897_2_113	796_2_22	138_4_1	2133_2_20	876_5_54	542_4_80	183_2_176	346_2_1	642_5_13	3088_4_167	369_2_1	1015_4_1	424_2_42	273_2_1	1631_2_705	300_013_467	303_2_786	511_4_688	71_2_146	228_0235_1	166_013_207	14_013_1	2044_2_547	1280_2_177	17_2_1	76_2_1	1724_2_257	56_013_1	35_013_466	1565_2_698	1536_0235_342	417_013_41	1689_013_218	684_2_760
1129_013_74	152_013_120	1082_2_65	625_2_384	1342_2_22	258_2_161	318_2_100	396_013_1	1897_2_115	796_2_24	138_4_1	2133_2_20	876_5_52	542_4_86	183_2_177	346_2_1	642_5_9	3088_4_175	369_2_1	1015_4_1	424_2_54	273_2_1	1631_2_722	300_013_460	303_2_801	511_4_689	71_2_129	228_0235_1	166_013_201	14_013_1	2044_2_554	1280_2_170	17_2_1	76_2_1	1724_2_249	56_013_1	35_013_477	1565_2_681	1536_0235_320	417_013_36	1689_013_219	684_2_794
1129_013_70	152_013_103	1082_2_73	625_2_401	1342_2_22	258_2_157	318_2_100	396_013_1	1897_2_111	796_2_22	138_4_1	2133_2_15	876_5_48	542_4_92	183_2_176	346_2_1	642_5_7	3088_4_187	369_2_1	1015_4_1	424_2_48	273_2_1	1631_2_727	300_013_476	303_2_811	511_4_668	71_2_122	228_0235_1	166_013_197	14_013_1	2044_2_542	1280_2_181	17_2_1	76_2_1	1724_2_230	56_013_1	35_013_481	1565_2_737	1536_0235_315	417_013_42	1689_013_208	684_2_768
1129_013_62	152_013_115	1082_2_74	625_2_406	1342_2_14	258_2_136	318_2_96	396_013_1	1897_2_120	796_2_21	138_4_1	2133_2_16	876_5_59	542_4_89	183_2_185	346_2_1	642_5_6	3088_4_179	369_2_1	1015_4_1	424_2_52	273_2_1	1631_2_702	300_013_453	303_2_812	511_4_672	71_2_103	228_0235_1	166_013_208	14_013_1	2044_2_540	1280_2_185	17_2_1	76_2_1	1724_2_234	56_013_1	35_013_494	1565_2_742	1536_0235_311	417_013_44	1689_013_216	684_2_787
1129_013_55	152_013_108	1082_2_74	625_2_428	1342_2_11	258_2_135	318_2_80	396_013_1	1897_2_108	796_2_18	138_4_1	2133_2_10	876_5_51	542_4_101	183_2_181	346_2_1	642_5_6	3088_4_197	369_2_1	1015_4_1	424_2_56	273_2_1	1631_2_691	300_013_458	303_2_826	511_4_674	71_2_96	228_0235_1	166_013_224	14_013_1	2044_2_524	1280_2_188	17_2_1	76_2_1	1724_2_235	56_013_1	35_013_491	1565_2_744	1536_0235_313	417_013_46	1689_013_219	684_2_785
1129_013_63	152_013_106	1082_2_61	625_2_422	1342_2_11	258_2_132	318_2_83	396_013_1	1897_2_115	796_2_15	138_4_1	2133_2_8	876_5_63	542_4_95	183_2_175	346_2_1	642_5_3	3088_4_177	369_2_1	1015_4_1	424_2_54	273_2_1	1631_2_684	300_013_478	303_2_826	511_4_666	71_2_92	228_0235_1	166_013_225	14_013_1	2044_2_514	1280_2_192	17_2_1	76_2_1	1724_2_241	56_013_1	35_013_488	1565_2_752	1536_0235_316	417_013_40	1689_013_221	684_2_813
1129_013_58	152_013_118	1082_2_61	625_2_421	1342_2_7	258_2_130	318_2_79	396_013_1	1897_2_125	796_2_17	138_4_1	2133_2_8	876_5_62	542_4_96	183_2_171	346_2_1	642_5_1	3088_4_184	369_2_1	1015_4_1	424_2_48	273_2_1	1631_2_712	300_013_469	303_2_799	511_4_682	71_2_94	228_0235_1	166_013_233	14_013_1	2044_2_501	1280_2_172	17_2_1	76_2_1	1724_2_234	56_013_1	35_013_491	1565_2_729	1536_0235_317	417_013_39	1689_013_234	684_2_832
1129_013_64	152_013_126	1082_2_59	625_2_423	1342_2_9	258_2_141	318_2_84	396_013_1	1897_2_124	796_2_14	138_4_1	2133_2_6	876_5_62	542_4_97	183_2_179	346_2_1	3088_4_182	369_2_1	1015_4_1	424_2_47	273_2_1	1631_2_713	300_013_485	303_2_790	511_4_679	71_2_84	228_0235_1	166_013_229	14_013_1	2044_2_511	1280_2_179	17_2_1	76_2_1	1724_2_244	56_013_1	35_013_483	1565_2_724	1536_0235_288	417_013_39	1689_013_240	684_2_840
1129_013_64	152_013_122	1082_2_51	625_2_435	1342_2_8	258_2_128	318_2_73	396_013_1	1897_2_117	796_2_16	138_4_1	2133_2_7	876_5_85	542_4_100	183_2_188	346_2_1	3088_4_166	369_2_1	1015_4_1	424_2_46	273_2_1	1631_2_723	300_013_468	303_2_796	511_4_674	71_2_97	228_0235_1	166_013_228	14_013_1	2044_2_515	1280_2_170	17_2_1	76_2_1	1724_2_223	56_013_1	35_013_485	1565_2_728	1536_0235_267	417_013_47	1689_013_249	684_2_866
1129_013_61	152_013_104	1082_2_48	625_2_462	1342_2_6	258_2_152	318_2_62	396_013_1	1897_2_104	796_2_22	138_4_1	2133_2_8	876_5_76	542_4_97	183_2_180	346_2_1	3088_4_169	369_2_1	1015_4_1	424_2_48	273_2_1	1631_2_710	300_013_490	303_2_817	511_4_637	71_2_104	228_0235_1	166_013_204	14_013_1	2044_2_550	1280_2_181	17_2_1	76_2_1	1724_2_223	56_013_1	35_013_495	1565_2_719	1536_0235_240	417_013_48	1689_013_244	684_2_868
1129_013_57	152_013_100	1082_2_47	625_2_455	1342_2_9	258_2_141	318_2_78	396_013_1	1897_2_100	796_2_21	138_4_1	2133_2_7	876_5_83	542_4_92	183_2_165	346_2_1	3088_4_178	369_2_1	1015_4_1	424_2_49	273_2_1	1631_2_720	300_013_498	303_2_801	511_4_644	71_2_108	228_0235_1	166_013_208	14_013_1	2044_2_545	1280_2_163	17_2_1	76_2_1	1724_2_233	56_013_1	35_013_481	1565_2_715	1536_0235_239	417_013_44	1689_013_245	684_2_906
1129_013_63	152_013_103	1082_2_53	625_2_450	1342_2_4	258_2_154	318_2_65	396_013_1	1897_2_102	796_2_20	138_4_1	2133_2_5	876_5_73	542_4_93	183_2_179	346_2_1	3088_4_181	369_2_1	1015_4_1	424_2_52	273_2_1	1631_2_733	300_013_502	303_2_796	511_4_651	71_2_113	228_0235_1	166_013_204	14_013_1	2044_2_535	1280_2_167	17_2_1	76_2_1	1724_2_238	56_013_1	35_013_486	1565_2_719	1536_0235_236	417_013_41	1689_013_244	684_2_889
1129_013_61	152_013_100	1082_2_58	625_2_464	1342_2_5	258_2_149	318_2_71	396_013_1	1897_2_100	796_2_15	138_4_1	2133_2_4	876_5_81	542_4_99	183_2_162	346_2_1	3088_4_193	369_2_1	1015_4_1	424_2_54	273_2_1	1631_2_714	300_013_509	303_2_799	511_4_668	71_2_99	228_0235_1	166_013_196	14_013_1	2044_2_558	1280_2_172	17_2_1	76_2_1	1724_2_230	56_013_1	35_013_490	1565_2_693	1536_0235_229	417_013_39	1689_013_247	684_2_897
1129_013_54	152_013_90	1082_2_70	625_2_489	1342_2_2	258_2_160	318_2_67	396_013_1	1897_2_91	796_2_20	138_4_1	2133_2_3	876_5_95	542_4_102	183_2_166	346_2_1	3088_4_194	369_2_1	1015_4_1	424_2_55	273_2_1	1631_2_704	300_013_500	303_2_818	511_4_685	71_2_107	228_0235_1	166_013_187	14_013_1	2044_2_560	1280_2_161	17_2_1	76_2_1	1724_2_226	56_013_1	35_013_474	1565_2_687	1536_0235_216	417_013_38	1689_013_242	684_2_893
1129_013_45	152_013_90	1082_2_68	625_2_474	1342_2_2	258_2_146	318_2_65	396_013_1	1897_2_105	796_2_19	138_4_1	2133_2_6	876_5_87	542_4_100	183_2_141	346_2_1	3088_4_208	369_2_1	1015_4_1	424_2_62	273_2_1	1631_2_685	300_013_511	303_2_779	511_4_680	71_2_93	228_0235_1	166_013_185	14_013_1	2044_2_580	1280_2_184	17_2_1	76_2_1	1724_2_233	56_013_1	35_013_467	1565_2_691	1536_0235_228	417_013_36	1689_013_244	684_2_936
1129_013_44	152_013_100	1082_2_70	625_2_477	1342_2_1	258_2_148	318_2_60	396_013_1	1897_2_104	796_2_18	138_4_1	2133_2_8	876_5_96	542_4_97	183_2_154	346_2_1	3088_4_208	369_2_1	1015_4_1	424_2_60	273_2_1	1631_2_670	300_013_499	303_2_777	511_4_703	71_2_74	228_0235_1	166_013_202	14_013_1	2044_2_578	1280_2_153	17_2_1	76_2_1	1724_2_234	56_013_1	35_013_465	1565_2_684	1536_0235_252	417_013_37	1689_013_242	684_2_944
1129_013_42	152_013_89	1082_2_64	625_2_447	258_2_132	318_2_55	396_013_1	1897_2_100	796_2_13	138_4_1	2133_2_12	876_5_77	542_4_95	183_2_148	346_2_1	3088_4_211	369_2_1	1015_4_1	424_2_60	273_2_1	1631_2_700	300_013_486	303_2_794	511_4_701	71_2_70	228_0235_1	166_013_213	14_013_1	2044_2_593	1280_2_151	17_2_1	76_2_1	1724_2_226	56_013_1	35_013_467	1565_2_719	1536_0235_256	417_013_30	1689_013_260	684_2_947
1129_013_46	152_013_89	1082_2_55	625_2_452	258_2_124	318_2_58	396_013_1	1897_2_119	796_2_9	138_4_1	2133_2_9	876_5_73	542_4_114	183_2_147	346_2_1	3088_4_198	369_2_1	1015_4_1	424_2_54	273_2_1	1631_2_672	300_013_489	303_2_801	511_4_677	71_2_56	228_0235_1	166_013_205	14_013_1	2044_2_607	1280_2_135	17_2_1	76_2_1	1724_2_246	56_013_1	35_013_489	1565_2_670	1536_0235_254	417_013_30	1689_013_267	684_2_1008
1129_013_53	152_013_98	1082_2_51	625_2_436	258_2_130	318_2_64	396_013_1	1897_2_111	796_2_7	138_4_1	2133_2_7	876_5_67	542_4_109	183_2_129	346_2_1	3088_4_184	369_2_1	1015_4_1	424_2_56	273_2_1	1631_2_701	300_013_485	303_2_820	511_4_692	71_2_48	228_0235_1	166_013_216	14_013_1	2044_2_590	1280_2_128	17_2_1	76_2_1	1724_2_228	56_013_1	35_013_482	1565_2_709	1536_0235_239	417_013_30	1689_013_263	684_2_1019
1129_013_39	152_013_101	1082_2_50	625_2_417	258_2_132	318_2_71	396_013_1	1897_2_107	796_2_7	138_4_1	2133_2_7	876_5_65	542_4_99	183_2_122	346_2_1	3088_4_213	369_2_1	1015_4_1	424_2_58	273_2_1	1631_2_704	300_013_486	303_2_805	511_4_669	71_2_58	228_0235_1	166_013_217	14_013_1	2044_2_624	1280_2_134	17_2_1	76_2_1	1724_2_233	56_013_1	35_013_453	1565_2_698	1536_0235_248	417_013_28	1689_013_284	684_2_1029
1129_013_40	152_013_93	1082_2_59	625_2_425	258_2_143	318_2_67	396_013_1	1897_2_104	796_2_6	138_4_1	2133_2_10	876_5_79	542_4_100	183_2_128	346_2_1	3088_4_197	369_2_1	1015_4_1	424_2_66	273_2_1	1631_2_697	300_013_473	303_2_833	511_4_672	71_2_56	228_0235_1	166_013_223	14_013_1	2044_2_620	1280_2_123	17_2_1	76_2_1	1724_2_225	56_013_1	35_013_449	1565_2_707	1536_0235_239	417_013_25	1689_013_285	684_2_1017
1129_013_41	152_013_94	1082_2_51	625_2_452	258_2_160	318_2_98	396_013_1	1897_2_108	796_2_8	138_4_1	2133_2_10	876_5_87	542_4_88	183_2_130	346_2_1	3088_4_217	369_2_1	1015_4_1	424_2_49	273_2_1	1631_2_696	300_013_497	303_2_813	511_4_673	71_2_51	228_0235_1	166_013_231	14_013_1	2044_2_630	1280_2_123	17_2_1	76_2_1	1724_2_226	56_013_1	35_013_456	1565_2_659	1536_0235_224	417_013_27	1689_013_278	684_2_993
1129_013_45	152_013_108	1082_2_44	625_2_491	258_2_167	318_2_84	396_013_1	1897_2_106	796_2_7	138_4_1	2133_2_10	876_5_79	542_4_94	183_2_137	346_2_1	3088_4_194	369_2_1	1015_4_1	424_2_59	273_2_1	1631_2_704	300_013_511	303_2_794	511_4_676	71_2_47	228_0235_1	166_013_240	14_013_1	2044_2_631	1280_2_104	17_2_1	76_2_1	1724_2_214	56_013_1	35_013_469	1565_2_655	1536_0235_198	417_013_25	1689_013_266	684_2_1014
1129_013_41	152_013_95	1082_2_42	625_2_475	258_2_179	318_2_80	396_013_1	1897_2_106	796_2_5	138_4_1	2133_2_19	876_5_92	542_4_90	183_2_146	346_2_1	3088_4_202	369_2_1	1015_4_1	424_2_50	273_2_1	1631_2_698	300_013_506	303_2_805	511_4_668	71_2_61	228_0235_1	166_013_228	14_013_1	2044_2_602	1280_2_116	17_2_1	76_2_1	1724_2_211	56_013_1	35_013_456	1565_2_658	1536_0235_176	417_013_26	1689_013_277	684_2_1041
1129_013_44	152_013_81	1082_2_37	625_2_476	258_2_174	318_2_75	396_013_1	1897_2_117	796_2_2	138_4_1	2133_2_17	876_5_80	542_4_91	183_2_132	346_2_1	3088_4_244	369_2_1	1015_4_1	424_2_46	273_2_1	1631_2_683	300_013_532	303_2_773	511_4_647	71_2_58	228_0235_1	166_013_220	14_013_1	2044_2_618	1280_2_129	17_2_1	76_2_1	1724_2_216	56_013_1	35_013_459	1565_2_646	1536_0235_186	417_013_22	1689_013_287	684_2_1061
1129_013_63	152_013_74	1082_2_36	625_2_479	258_2_170	318_2_76	396_013_1	1897_2_112	796_2_3	138_4_1	2133_2_16	876_5_68	542_4_95	183_2_123	346_2_1	3088_4_253	369_2_1	1015_4_1	424_2_41	273_2_1	1631_2_662	300_013_528	303_2_774	511_4_630	71_2_59	228_0235_1	166_013_211	14_013_1	2044_2_634	1280_2_123	17_2_1	76_2_1	1724_2_213	56_013_1	35_013_472	1565_2_652	1536_0235_188	417_013_22	1689_013_273	684_2_1087
1129_013_59	152_013_85	1082_2_32	625_2_441	258_2_184	318_2_70	396_013_1	1897_2_125	796_2_2	138_4_1	2133_2_14	876_5_65	542_4_96	183_2_119	346_2_1	3088_4_269	369_2_1	1015_4_1	424_2_43	273_2_1	1631_2_713	300_013_515	303_2_761	511_4_664	71_2_50	228_0235_1	166_013_216	14_013_1	2044_2_628	1280_2_117	17_2_1	76_2_1	1724_2_199	56_013_1	35_013_482	1565_2_642	1536_0235_188	417_013_26	1689_013_276	684_2_1055
1129_013_61	152_013_72	1082_2_35	625_2_477	258_2_175	318_2_83	396_013_1	1897_2_140	796_2_3	138_4_1	2133_2_12	876_5_59	542_4_98	183_2_140	346_2_1	3088_4_270	369_2_1	1015_4_1	424_2_37	273_2_1	1631_2_705	300_013_530	303_2_734	511_4_669	71_2_50	228_0235_1	166_013_220	14_013_1	2044_2_639	1280_2_109	17_2_1	76_2_1	1724_2_193	56_013_1	35_013_474	1565_2_609	1536_0235_206	417_013_28	1689_013_277	684_2_1030
1129_013_76	152_013_71	1082_2_36	625_2_456	258_2_183	318_2_92	396_013_1	1897_2_124	796_2_4	138_4_1	2133_2_8	876_5_48	542_4_94	183_2_145	346_2_1	3088_4_283	369_2_1	1015_4_1	424_2_42	273_2_1	1631_2_704	300_013_509	303_2_737	511_4_647	71_2_58	228_0235_1	166_013_227	14_013_1	2044_2_622	1280_2_95	17_2_1	76_2_1	1724_2_213	56_013_1	35_013_514	1565_2_599	1536_0235_199	417_013_31	1689_013_271	684_2_1044
1129_013_72	152_013_64	1082_2_40	625_2_456	258_2_197	318_2_86	396_013_1	1897_2_128	1631_2_697	138_4_1	2133_2_7	876_5_45	542_4_101	183_2_158	346_2_1	3088_4_281	369_2_1	1015_4_1	424_2_34	273_2_1	300_013_498	303_2_746	511_4_629	71_2_54	228_0235_1	166_013_230	14_013_1	2044_2_621	1280_2_85	17_2_1	76_2_1	1724_2_204	56_013_1	35_013_519	1565_2_632	1536_0235_196	417_013_30	1689_013_251	684_2_1074
1129_013_76	152_013_63	1082_2_38	625_2_444	258_2_185	318_2_94	396_013_1	1897_2_114	1631_2_694	138_4_1	2133_2_9	876_5_43	542_4_110	183_2_156	346_2_1	3088_4_252	369_2_1	1015_4_1	424_2_36	273_2_1	300_013_484	303_2_757	511_4_623	71_2_64	228_0235_1	166_013_226	14_013_1	2044_2_624	1280_2_81	17_2_1	76_2_1	1724_2_233	56_013_1	35_013_485	1565_2_635	1536_0235_203	417_013_36	1689_013_261	684_2_1111
1129_013_86	152_013_62	1082_2_39	625_2_451	258_2_170	318_2_81	396_013_1	1897_2_110	1631_2_668	138_4_1	2133_2_4	876_5_47	542_4_113	183_2_168	346_2_1	3088_4_263	369_2_1	1015_4_1	424_2_41	273_2_1	300_013_469	303_2_772	511_4_625	71_2_60	228_0235_1	166_013_237	14_013_1	2044_2_635	1280_2_94	17_2_1	76_2_1	1724_2_251	56_013_1	35_013_492	1565_2_640	1536_0235_192	417_013_35	1689_013_258	684_2_1083
1129_013_93	152_013_56	1082_2_34	625_2_472	258_2_163	318_2_97	396_013_1	1897_2_119	1631_2_661	138_4_1	2133_2_3	876_5_43	542_4_113	183_2_165	346_2_1	3088_4_262	369_2_1	1015_4_1	424_2_32	273_2_1	300_013_476	303_2_781	511_4_638	71_2_57	228_0235_1	166_013_235	14_013_1	2044_2_635	1280_2_99	17_2_1	76_2_1	1724_2_244	56_013_1	35_013_493	1565_2_647	1536_0235_172	417_013_40	1689_013_260	684_2_1056
1129_013_85	152_013_45	1082_2_39	625_2_440	258_2_157	318_2_97	396_013_1	1897_2_115	1631_2_668	138_4_1	2133_2_2	876_5_48	542_4_107	183_2_169	346_2_1	3088_4_256	369_2_1	1015_4_1	424_2_39	273_2_1	300_013_487	303_2_772	511_4_660	71_2_43	228_0235_1	166_013_233	14_013_1	2044_2_641	1280_2_106	17_2_1	76_2_1	1724_2_249	56_013_1	35_013_477	1565_2_638	1536_0235_179	417_013_43	1689_013_267	684_2_1081
1129_013_84	152_013_38	1082_2_40	625_2_433	258_2_159	318_2_106	396_013_1	1897_2_124	1631_2_667	138_4_1	2133_2_1	876_5_41	542_4_103	183_2_156	346_2_1	3088_4_260	369_2_1	1015_4_1	424_2_27	273_2_1	300_013_491	303_2_792	511_4_659	71_2_43	228_0235_1	166_013_240	14_013_1	2044_2_633	1280_2_95	17_2_1	76_2_1	1724_2_242	56_013_1	35_013_476	1565_2_645	1536_0235_181	417_013_45	1689_013_282	684_2_1088
1129_013_81	152_013_40	1082_2_44	625_2_424	258_2_166	318_2_102	396_013_1	1897_2_108	1631_2_669	138_4_1	876_5_48	542_4_86	183_2_179	346_2_1	3088_4_258	369_2_1	1015_4_1	424_2_29	273_2_1	300_013_509	303_2_773	511_4_657	71_2_49	228_0235_1	166_013_235	14_013_1	2044_2_627	1280_2_111	17_2_1	76_2_1	1724_2_267	56_013_1	35_013_462	1565_2_615	1536_0235_191	417_013_40	1689_013_282	684_2_1106
1129_013_73	152_013_45	1082_2_42	625_2_437	258_2_171	318_2_97	396_013_1	1897_2_120	1631_2_645	138_4_1	876_5_54	542_4_77	183_2_182	346_2_1	3088_4_253	369_2_1	1015_4_1	424_2_36	273_2_1	300_013_497	303_2_785	511_4_649	71_2_37	228_0235_1	166_013_271	14_013_1	2044_2_647	1280_2_118	17_2_1	76_2_1	1724_2_273	56_013_1	35_013_444	1565_2_616	1536_0235_185	417_013_34	1689_013_280	684_2_1091
1129_013_80	152_013_40	1082_2_46	625_2_437	258_2_171	318_2_100	396_013_1	1897_2_123	1631_2_659	138_4_1	876_5_51	542_4_85	183_2_185	346_2_1	3088_4_227	369_2_1	1015_4_1	424_2_35	273_2_1	300_013_496	303_2_803	511_4_654	71_2_40	228_0235_1	166_013_265	14_013_1	2044_2_629	1280_2_113	17_2_1	76_2_1	1724_2_267	56_013_1	35_013_460	1565_2_621	1536_0235_174	417_013_35	1689_013_278	684_2_1081
1129_013_84	152_013_34	1082_2_47	625_2_449	258_2_153	318_2_106	396_013_1	1897_2_133	1631_2_649	138_4_1	876_5_48	542_4_79	183_2_200	346_2_1	3088_4_216	369_2_1	1015_4_1	424_2_33	273_2_1	300_013_506	303_2_834	511_4_618	71_2_43	228_0235_1	166_013_261	14_013_1	2044_2_649	1280_2_118	17_2_1	76_2_1	1724_2_282	56_013_1	35_013_474	1565_2_621	1536_0235_159	417_013_31	1689_013_277	684_2_1053
1129_013_81	152_013_30	1082_2_49	625_2_469	258_2_161	318_2_97	396_013_1	1897_2_156	1631_2_650	138_4_1	876_5_47	542_4_79	183_2_182	346_2_1	3088_4_211	369_2_1	1015_4_1	424_2_21	273_2_1	300_013_481	303_2_844	511_4_652	71_2_37	228_0235_1	166_013_252	14_013_1	2044_2_636	1280_2_104	17_2_1	76_2_1	1724_2_279	56_013_1	35_013_487	1565_2_607	1536_0235_142	417_013_32	1689_013_294	684_2_1071
1129_013_87	152_013_31	1082_2_37	625_2_457	258_2_166	318_2_108	396_013_1	1897_2_138	1631_2_642	138_4_1	876_5_48	542_4_73	183_2_195	346_2_1	3088_4_211	369_2_1	1015_4_1	424_2_20	273_2_1	300_013_505	303_2_874	511_4_610	71_2_39	228_0235_1	166_013_253	14_013_1	2044_2_667	1280_2_100	17_2_1	76_2_1	1724_2_263	56_013_1	35_013_465	1565_2_600	1536_0235_143	417_013_23	1689_013_301	684_2_1101
1129_013_95	152_013_37	1082_2_30	625_2_447	258_2_167	318_2_111	396_013_1	1897_2_162	1631_2_622	138_4_1	876_5_47	542_4_65	183_2_182	346_2_1	3088_4_209	369_2_1	1015_4_1	424_2_9	273_2_1	300_013_534	303_2_902	511_4_580	71_2_46	228_0235_1	166_013_259	14_013_1	2044_2_666	1280_2_100	17_2_1	76_2_1	1724_2_283	56_013_1	35_013_463	1565_2_573	1536_0235_151	417_013_24	1689_013_301	684_2_1079
1129_013_96	152_013_44	1082_2_33	625_2_449	258_2_171	318_2_119	396_013_1	1897_2_157	1631_2_610	138_4_1	876_5_44	542_4_59	183_2_197	346_2_1	3088_4_206	369_2_1	1015_4_1	424_2_14	273_2_1	300_013_555	303_2_896	511_4_586	71_2_47	228_0235_1	166_013_238	14_013_1	2044_2_642	1280_2_113	17_2_1	76_2_1	1724_2_293	56_013_1	35_013_442	1565_2_567	1536_0235_153	417_013_22	1689_013_306	684_2_1089
1129_013_95	152_013_46	1082_2_35	625_2_471	258_2_159	318_2_111	396_013_1	1897_2_186	1631_2_604	138_4_1	876_5_50	542_4_44	183_2_207	346_2_1	3088_4_243	369_2_1	1015_4_1	424_2_14	273_2_1	300_013_586	303_2_896	511_4_561	71_2_51	228_0235_1	166_013_240	14_013_1	2044_2_638	1280_2_98	17_2_1	76_2_1	1724_2_310	56_013_1	35_013_443	1565_2_538	1536_0235_155	417_013_26	1689_013_300	684_2_1042
1129_013_110	152_013_56	1082_2_41	625_2_468	258_2_167	318_2_107	396_013_1	1897_2_172	1631_2_597	138_4_1	876_5_48	542_4_44	183_2_200	346_2_1	3088_4_197	369_2_1	1015_4_1	424_2_15	273_2_1	300_013_601	303_2_909	511_4_550	71_2_42	228_0235_1	166_013_236	14_013_1	2044_2_624	1280_2_95	17_2_1	76_2_1	1724_2_327	56_013_1	35_013_452	1565_2_537	1536_0235_155	417_013_28	1689_013_307	684_2_1056
1129_013_109	152_013_65	1082_2_33	625_2_458	258_2_170	318_2_96	396_013_1	1897_2_177	1631_2_587	138_4_1	876_5_41	542_4_39	183_2_202	346_2_1	3088_4_197	369_2_1	1015_4_1	424_2_18	273_2_1	300_013_621	303_2_912	511_4_538	71_2_30	228_0235_1	166_013_223	14_013_1	2044_2_627	1280_2_85	17_2_1	76_2_1	1724_2_327	56_013_1	35_013_453	1565_2_553	1536_0235_184	417_013_22	1689_013_311	684_2_1062
1129_013_111	152_013_71	1082_2_23	625_2_483	258_2_194	318_2_99	396_013_1	1897_2_169	1631_2_583	138_4_1	876_5_33	542_4_43	183_2_201	346_2_1	3088_4_213	369_2_1	1015_4_1	424_2_16	273_2_1	300_013_607	303_2_897	511_4_536	71_2_33	228_0235_1	166_013_225	14_013_1	2044_2_638	1280_2_91	17_2_1	76_2_1	1724_2_338	56_013_1	35_013_453	1565_2_530	1536_0235_187	417_013_19	1689_013_313	684_2_1038
1129_013_111	152_013_79	1082_2_24	625_2_470	258_2_187	318_2_109	396_013_1	1897_2_174	1631_2_575	138_4_1	876_5_27	542_4_48	183_2_203	346_2_1	3088_4_209	369_2_1	1015_4_1	424_2_16	273_2_1	300_013_573	303_2_893	511_4_528	71_2_25	228_0235_1	166_013_242	14_013_1	2044_2_659	1280_2_82	17_2_1	76_2_1	1724_2_345	56_013_1	35_013_425	1565_2_527	1536_0235_195	417_013_16	1689_013_310	684_2_1077
1129_013_115	152_013_76	1082_2_19	625_2_474	258_2_184	318_2_95	396_013_1	1897_2_172	1631_2_583	138_4_1	876_5_21	542_4_47	183_2_204	346_2_1	3088_4_219	369_2_1	1015_4_1	424_2_12	273_2_1	300_013_568	303_2_900	511_4_553	71_2_24	228_0235_1	166_013_265	14_013_1	2044_2_639	1280_2_82	17_2_1	76_2_1	1724_2_316	56_013_1	35_013_398	1565_2_581	1536_0235_191	417_013_17	1689_013_303	684_2_1078
1129_013_117	152_013_94	1082_2_24	625_2_465	258_2_176	318_2_84	396_013_1	1897_2_164	1631_2_582	138_4_1	876_5_17	542_4_47	183_2_221	346_2_1	3088_4_196	369_2_1	1015_4_1	424_2_11	273_2_1	300_013_559	303_2_885	511_4_552	71_2_32	228_0235_1	166_013_255	14_013_1	2044_2_630	1280_2_93	17_2_1	76_2_1	1724_2_324	56_013_1	35_013_394	1565_2_589	1536_0235_189	417_013_14	1689_013_323	684_2_1106
1129_013_95	152_013_100	1082_2_16	625_2_496	258_2_168	318_2_83	396_013_1	1897_2_156	1631_2_590	138_4_1	876_5_17	542_4_49	183_2_225	346_2_1	3088_4_183	369_2_1	1015_4_1	424_2_10	273_2_1	300_013_565	303_2_889	511_4_539	71_2_22	228_0235_1	166_013_254	14_013_1	2044_2_644	1280_2_94	17_2_1	76_2_1	1724_2_324	56_013_1	35_013_380	1565_2_602	1536_0235_186	417_013_15	1689_013_335	684_2_1102
1129_013_107	152_013_90	1082_2_24	625_2_493	258_2_194	318_2_90	396_013_1	1897_2_145	1631_2_591	138_4_1	876_5_19	542_4_46	183_2_231	346_2_1	3088_4_172	369_2_1	1015_4_1	424_2_12	273_2_1	300_013_584	303_2_898	511_4_517	71_2_22	228_0235_1	166_013_260	14_013_1	2044_2_630	1280_2_89	17_2_1	76_2_1	1724_2_312	56_013_1	35_013_352	1565_2_623	1536_0235_182	417_013_18	1689_013_334	684_2_1113
1129_013_100	152_013_84	1082_2_21	625_2_511	258_2_165	318_2_96	396_013_1	1897_2_157	1631_2_589	138_4_1	876_5_21	542_4_45	183_2_195	346_2_1	3088_4_180	369_2_1	1015_4_1	424_2_14	273_2_1	300_013_589	303_2_862	511_4_547	71_2_23	228_0235_1	166_013_260	14_013_1	2044_2_620	1280_2_86	17_2_1	76_2_1	1724_2_313	56_013_1	35_013_357	1565_2_640	1536_0235_166	417_013_21	1689_013_326	684_2_1155
1129_013_98	152_013_90	1082_2_22	625_2_523	258_2_167	318_2_77	396_013_1	1897_2_154	1631_2_578	138_4_1	876_5_19	542_4_41	183_2_190	346_2_1	3088_4_171	369_2_1	1015_4_1	424_2_12	273_2_1	300_013_595	303_2_865	511_4_555	71_2_18	228_0235_1	166_013_264	14_013_1	2044_2_615	1280_2_79	17_2_1	76_2_1	1724_2_312	56_013_1	35_013_377	1565_2_635	1536_0235_160	417_013_15	1689_013_313	684_2_1196
1129_013_108	152_013_79	1082_2_17	625_2_512	258_2_171	318_2_69	396_013_1	1897_2_168	1631_2_577	138_4_1	876_5_18	542_4_43	183_2_201	346_2_1	3088_4_156	369_2_1	1015_4_1	424_2_14	273_2_1	300_013_578	303_2_881	511_4_563	71_2_9	228_0235_1	166_013_272	14_013_1	2044_2_626	1280_2_82	17_2_1	76_2_1	1724_2_338	56_013_1	35_013_370	1565_2_617	1536_0235_158	417_013_19	1689_013_322	684_2_1175
1129_013_109	152_013_78	1082_2_12	625_2_510	258_2_183	318_2_67	396_013_1	1897_2_157	1631_2_566	138_4_1	876_5_27	542_4_36	183_2_203	346_2_1	3088_4_160	369_2_1	1015_4_1	424_2_11	273_2_1	300_013_568	303_2_909	511_4_594	71_2_11	228_0235_1	166_013_270	14_013_1	2044_2_609	1280_2_79	17_2_1	76_2_1	1724_2_333	56_013_1	35_013_356	1565_2_603	1536_0235_150	417_013_23	1689_013_319	684_2_1208
1129_013_100	152_013_99	1082_2_17	625_2_514	258_2_180	318_2_67	396_013_1	1897_2_147	1631_2_578	138_4_1	876_5_28	542_4_36	183_2_204	346_2_1	3088_4_146	369_2_1	1015_4_1	424_2_13	273_2_1	300_013_536	303_2_911	511_4_620	71_2_9	228_0235_1	166_013_263	14_013_1	2044_2_611	1280_2_85	17_2_1	76_2_1	1724_2_336	56_013_1	35_013_372	1565_2_612	1536_0235_139	417_013_19	1689_013_331	684_2_1176
1129_013_99	152_013_85	1082_2_14	625_2_498	258_2_164	318_2_68	396_013_1	1897_2_155	1631_2_578	138_4_1	876_5_24	542_4_29	183_2_195	346_2_1	3088_4_154	369_2_1	1015_4_1	424_2_12	273_2_1	300_013_552	303_2_936	511_4_625	71_2_12	228_0235_1	166_013_268	14_013_1	2044_2_614	1280_2_88	17_2_1	76_2_1	1724_2_324	56_013_1	35_013_360	1565_2_597	1536_0235_140	417_013_19	1689_013_335	684_2_1216
1129_013_97	152_013_90	1082_2_21	625_2_497	258_2_161	318_2_77	396_013_1	1897_2_158	1631_2_561	138_4_1	876_5_28	542_4_23	183_2_193	346_2_1	3088_4_164	369_2_1	1015_4_1	424_2_9	273_2_1	300_013_549	303_2_967	511_4_609	71_2_10	228_0235_1	166_013_276	14_013_1	2044_2_629	1280_2_87	17_2_1	76_2_1	1724_2_315	56_013_1	35_013_357	1565_2_609	1536_0235_135	417_013_23	1689_013_337	684_2_1177
1129_013_101	152_013_97	1082_2_23	625_2_496	258_2_145	318_2_67	396_013_1	1897_2_176	1631_2_582	138_4_1	876_5_39	542_4_19	183_2_183	346_2_1	3088_4_152	369_2_1	1015_4_1	424_2_15	273_2_1	300_013_552	303_2_977	511_4_594	71_2_9	228_0235_1	166_013_277	14_013_1	2044_2_631	1280_2_75	17_2_1	76_2_1	1724_2_342	56_013_1	35_013_354	1565_2_633	1536_0235_130	417_013_26	1689_013_337	684_2_1130
1129_013_92	152_013_115	1082_2_29	625_2_504	258_2_176	318_2_54	396_013_1	1897_2_149	1631_2_577	138_4_1	876_5_40	542_4_16	183_2_164	346_2_1	3088_4_153	369_2_1	1015_4_1	424_2_13	273_2_1	300_013_529	303_2_975	511_4_625	71_2_9	228_0235_1	166_013_276	14_013_1	2044_2_636	1280_2_67	17_2_1	76_2_1	1724_2_336	56_013_1	35_013_341	1565_2_657	1536_0235_138	417_013_26	1689_013_340	684_2_1106
1129_013_88	152_013_120	1082_2_25	625_2_524	258_2_182	318_2_53	396_013_1	1897_2_149	1631_2_567	138_4_1	876_5_44	542_4_16	183_2_152	346_2_1	3088_4_148	369_2_1	1015_4_1	424_2_12	273_2_1	300_013_549	303_2_953	511_4_600	71_2_10	228_0235_1	166_013_271	14_013_1	2044_2_617	1280_2_70	17_2_1	76_2_1	1724_2_359	56_013_1	35_013_351	1565_2_670	1536_0235_143	417_013_25	1689_013_341	684_2_1109
1129_013_84	152_013_113	1082_2_27	625_2_524	258_2_180	318_2_40	396_013_1	1897_2_130	1631_2_571	138_4_1	876_5_43	542_4_16	183_2_156	346_2_1	3088_4_164	369_2_1	1015_4_1	424_2_7	273_2_1	300_013_511	303_2_955	511_4_593	71_2_9	228_0235_1	166_013_275	14_013_1	2044_2_637	1280_2_79	17_2_1	76_2_1	1724_2_358	56_013_1	35_013_332	1565_2_707	1536_0235_140	417_013_28	1689_013_352	684_2_1106
1129_013_97	152_013_133	1082_2_29	625_2_529	258_2_171	318_2_42	396_013_1	1897_2_144	1631_2_551	138_4_1	876_5_48	542_4_18	183_2_147	346_2_1	3088_4_151	369_2_1	1015_4_1	424_2_3	273_2_1	300_013_481	303_2_962	511_4_614	71_2_9	228_0235_1	166_013_268	14_013_1	2044_2_605	1280_2_72	17_2_1	76_2_1	1724_2_378	56_013_1	35_013_311	1565_2_732	1536_0235_127	417_013_29	1689_013_372	684_2_1098
1129_013_89	152_013_125	1082_2_27	625_2_553	258_2_159	318_2_40	396_013_1	1897_2_147	1631_2_583	138_4_1	876_5_44	542_4_17	183_2_153	346_2_1	3088_4_133	369_2_1	1015_4_1	424_2_5	273_2_1	300_013_470	303_2_946	511_4_617	71_2_7	228_0235_1	166_013_261	14_013_1	2044_2_605	1280_2_64	17_2_1	76_2_1	1724_2_378	56_013_1	35_013_327	1565_2_723	1536_0235_119	417_013_32	1689_013_376	684_2_1118
1129_013_96	152_013_120	1082_2_25	625_2_535	258_2_165	318_2_44	396_013_1	1897_2_140	1631_2_551	138_4_1	876_5_48	542_4_14	183_2_144	346_2_1	3088_4_146	369_2_1	1015_4_1	424_2_5	273_2_1	300_013_485	303_2_1007	511_4_643	71_2_8	228_0235_1	166_013_251	14_013_1	2044_2_572	1280_2_71	17_2_1	76_2_1	1724_2_380	56_013_1	35_013_330	1565_2_750	1536_0235_95	417_013_40	1689_013_370	684_2_1082
1129_013_105	152_013_128	1082_2_21	625_2_554	258_2_174	318_2_48	396_013_1	1897_2_150	1631_2_571	138_4_1	876_5_42	542_4_11	183_2_143	346_2_1	3088_4_138	369_2_1	1015_4_1	424_2_8	273_2_1	300_013_483	303_2_951	511_4_606	71_2_4	228_0235_1	166_013_260	14_013_1	2044_2_574	1280_2_71	17_2_1	76_2_1	1724_2_389	56_013_1	35_013_342	1565_2_766	1536_0235_80	417_013_39	1689_013_369	684_2_1104
1129_013_112	152_013_111	1082_2_18	625_2_563	258_2_173	318_2_48	396_013_1	1897_2_141	1631_2_546	138_4_1	876_5_41	542_4_9	183_2_137	346_2_1	3088_4_128	369_2_1	1015_4_1	424_2_7	273_2_1	300_013_479	303_2_982	511_4_591	71_2_4	228_0235_1	166_013_257	14_013_1	2044_2_590	1280_2_77	17_2_1	76_2_1	1724_2_409	56_013_1	35_013_342	1565_2_752	1536_0235_80	417_013_38	1689_013_385	684_2_1110
1129_013_115	152_013_111	1082_2_17	625_2_555	258_2_182	318_2_54	396_013_1	1897_2_157	1631_2_544	138_4_1	876_5_36	542_4_6	183_2_129	346_2_1	3088_4_128	369_2_1	1015_4_1	424_2_7	273_2_1	300_013_487	303_2_953	511_4_592	71_2_4	228_0235_1	166_013_263	14_013_1	2044_2_562	1280_2_82	17_2_1	76_2_1	1724_2_408	56_013_1	35_013_400	1565_2_771	1536_0235_80	417_013_30	1689_013_396	684_2_1083
1129_013_109	152_013_114	1082_2_17	625_2_549	258_2_164	318_2_53	396_013_1	1897_2_136	1631_2_527	138_4_1	876_5_35	542_4_5	183_2_130	346_2_1	3088_4_117	369_2_1	1015_4_1	424_2_7	273_2_1	300_013_485	303_2_962	511_4_596	71_2_5	228_0235_1	166_013_268	14_013_1	2044_2_580	1280_2_81	17_2_1	76_2_1	1724_2_414	56_013_1	35_013_416	1565_2_766	1536_0235_67	417_013_25	1689_013_386	684_2_1141
1129_013_131	152_013_130	1082_2_21	625_2_540	258_2_157	318_2_70	396_013_1	1897_2_133	1631_2_490	138_4_1	876_5_36	542_4_4	183_2_133	346_2_1	3088_4_114	369_2_1	1015_4_1	424_2_8	273_2_1	300_013_473	303_2_984	511_4_612	71_2_4	228_0235_1	166_013_262	14_013_1	2044_2_558	1280_2_82	17_2_1	76_2_1	1724_2_411	56_013_1	35_013_382	1565_2_795	1536_0235_71	417_013_23	1689_013_394	684_2_1134
1129_013_116	152_013_116	1082_2_24	625_2_551	258_2_157	318_2_55	396_013_1	1897_2_133	1631_2_509	138_4_1	876_5_43	542_4_3	183_2_152	346_2_1	3088_4_99	369_2_1	1015_4_1	424_2_10	273_2_1	300_013_486	303_2_964	511_4_612	71_2_4	228_0235_1	166_013_262	14_013_1	2044_2_580	1280_2_95	17_2_1	76_2_1	1724_2_407	56_013_1	35_013_382	1565_2_785	1536_0235_66	417_013_29	1689_013_389	684_2_1131
1129_013_119	152_013_120	1082_2_24	625_2_532	258_2_164	318_2_60	396_013_1	1897_2_155	1631_2_510	138_4_1	876_5_31	542_4_4	183_2_156	346_2_1	3088_4_87	369_2_1	1015_4_1	424_2_10	273_2_1	300_013_487	303_2_990	511_4_607	71_2_3	228_0235_1	166_013_258	14_013_1	2044_2_577	1280_2_82	17_2_1	76_2_1	1724_2_413	56_013_1	35_013_381	1565_2_784	1536_0235_72	417_013_26	1689_013_392	684_2_1121
1129_013_123	152_013_114	1082_2_21	625_2_524	258_2_180	318_2_59	396_013_1	1897_2_150	1631_2_523	138_4_1	876_5_37	542_4_3	183_2_161	346_2_1	3088_4_84	369_2_1	1015_4_1	424_2_9	273_2_1	300_013_477	303_2_1021	511_4_600	71_2_1	228_0235_1	166_013_267	14_013_1	2044_2_578	1280_2_72	17_2_1	76_2_1	1724_2_432	56_013_1	35_013_376	1565_2_758	1536_0235_70	417_013_23	1689_013_385	684_2_1115
1129_013_126	152_013_119	1082_2_19	625_2_527	258_2_170	318_2_66	396_013_1	1897_2_141	1631_2_538	138_4_1	876_5_38	542_4_3	183_2_164	346_2_1	3088_4_82	369_2_1	1015_4_1	424_2_7	273_2_1	300_013_461	303_2_1006	511_4_602	71_2_1	228_0235_1	166_013_288	14_013_1	2044_2_618	1280_2_70	17_2_1	76_2_1	1724_2_411	56_013_1	35_013_368	1565_2_746	1536_0235_62	417_013_27	1689_013_375	684_2_1124
1129_013_139	152_013_112	1082_2_25	625_2_550	258_2_168	318_2_66	396_013_1	1897_2_142	1631_2_531	138_4_1	876_5_32	542_4_2	183_2_149	346_2_1	3088_4_71	369_2_1	1015_4_1	424_2_8	273_2_1	300_013_465	303_2_968	511_4_577	71_2_2	228_0235_1	166_013_303	14_013_1	2044_2_625	1280_2_69	17_2_1	76_2_1	1724_2_418	56_013_1	35_013_370	1565_2_755	1536_0235_62	417_013_27	1689_013_367	684_2_1156
1129_013_146	152_013_105	1082_2_27	625_2_540	258_2_181	318_2_68	396_013_1	1897_2_139	1631_2_522	138_4_1	876_5_31	542_4_2	183_2_146	346_2_1	3088_4_71	369_2_1	1015_4_1	424_2_13	273_2_1	300_013_481	303_2_1028	511_4_554	71_2_1	228_0235_1	166_013_312	14_013_1	2044_2_608	1280_2_72	17_2_1	76_2_1	1724_2_434	56_013_1	35_013_361	1565_2_753	1536_0235_53	417_013_24	1689_013_354	684_2_1119
1129_013_139	152_013_96	1082_2_30	625_2_545	258_2_180	318_2_71	396_013_1	1897_2_141	1631_2_504	138_4_1	876_5_23	542_4_2	183_2_133	346_2_1	3088_4_85	369_2_1	1015_4_1	424_2_11	273_2_1	300_013_483	303_2_1022	511_4_550	228_0235_1	166_013_301	14_013_1	2044_2_559	1280_2_77	17_2_1	76_2_1	1724_2_449	56_013_1	35_013_368	1565_2_823	1536_0235_40	417_013_19	1689_013_359	684_2_1123
1129_013_127	152_013_101	1082_2_31	625_2_563	258_2_186	318_2_68	396_013_1	1897_2_128	1631_2_529	138_4_1	876_5_32	183_2_138	346_2_1	3088_4_80	369_2_1	1015_4_1	424_2_7	273_2_1	300_013_501	303_2_998	511_4_558	228_0235_1	166_013_287	14_013_1	2044_2_574	1280_2_77	17_2_1	76_2_1	1724_2_457	56_013_1	35_013_359	1565_2_780	1536_0235_33	417_013_22	1689_013_371	684_2_1126
1129_013_124	152_013_100	1082_2_29	625_2_534	258_2_185	318_2_68	396_013_1	1897_2_148	1631_2_519	138_4_1	876_5_24	183_2_136	346_2_1	3088_4_69	369_2_1	1015_4_1	424_2_6	273_2_1	300_013_527	303_2_1024	511_4_550	228_0235_1	166_013_287	14_013_1	2044_2_571	1280_2_71	17_2_1	76_2_1	1724_2_446	56_013_1	35_013_370	1565_2_791	1536_0235_26	417_013_19	1689_013_387	684_2_1135
1129_013_142	152_013_103	1082_2_28	625_2_536	258_2_188	318_2_58	396_013_1	1897_2_148	1631_2_486	138_4_1	876_5_26	183_2_136	346_2_1	3088_4_58	369_2_1	1015_4_1	424_2_6	273_2_1	300_013_544	303_2_1030	511_4_536	228_0235_1	166_013_274	14_013_1	2044_2_589	1280_2_68	17_2_1	76_2_1	1724_2_454	56_013_1	35_013_374	1565_2_775	1536_0235_32	417_013_18	1689_013_395	684_2_1144
1129_013_134	152_013_105	1082_2_22	625_2_531	258_2_178	318_2_49	396_013_1	1897_2_160	1631_2_485	138_4_1	876_5_25	183_2_115	346_2_1	3088_4_61	369_2_1	1015_4_1	424_2_5	273_2_1	300_013_545	303_2_1013	511_4_573	228_0235_1	166_013_281	14_013_1	2044_2_581	1280_2_67	17_2_1	76_2_1	1724_2_424	56_013_1	35_013_368	1565_2_802	1536_0235_28	417_013_20	1689_013_406	684_2_1175
1129_013_145	152_013_114	1082_2_20	625_2_543	258_2_169	318_2_55	396_013_1	1897_2_168	1631_2_471	138_4_1	876_5_25	183_2_103	346_2_1	3088_4_56	369_2_1	1015_4_1	424_2_4	273_2_1	300_013_568	303_2_1023	511_4_551	228_0235_1	166_013_267	14_013_1	2044_2_586	1280_2_68	17_2_1	76_2_1	1724_2_421	56_013_1	35_013_364	1565_2_807	1536_0235_30	417_013_16	1689_013_413	684_2_1174
1129_013_143	152_013_111	1082_2_23	625_2_533	258_2_163	318_2_47	396_013_1	1897_2_179	1631_2_471	138_4_1	876_5_16	183_2_103	346_2_1	3088_4_61	369_2_1	1015_4_1	424_2_6	273_2_1	300_013_581	303_2_1013	511_4_547	228_0235_1	166_013_256	14_013_1	2044_2_598	1280_2_72	17_2_1	76_2_1	1724_2_391	56_013_1	35_013_378	1565_2_805	1536_0235_20	417_013_17	1689_013_410	684_2_1208
1129_013_140	152_013_110	1082_2_15	625_2_535	258_2_161	318_2_48	396_013_1	1897_2_189	1631_2_467	138_4_1	876_5_16	183_2_93	346_2_1	3088_4_63	369_2_1	1015_4_1	424_2_6	273_2_1	300_013_581	303_2_1008	511_4_533	228_0235_1	166_013_255	14_013_1	2044_2_568	1280_2_73	17_2_1	76_2_1	1724_2_401	56_013_1	35_013_387	1565_2_834	1536_0235_15	417_013_17	1689_013_414	684_2_1224
1129_013_131	152_013_106	1082_2_14	625_2_558	258_2_173	318_2_39	396_013_1	1897_2_177	1631_2_472	138_4_1	876_5_17	183_2_86	346_2_1	3088_4_60	369_2_1	1015_4_1	424_2_2	273_2_1	300_013_565	303_2_999	511_4_527	228_0235_1	166_013_254	14_013_1	2044_2_623	1280_2_74	17_2_1	76_2_1	1724_2_418	56_013_1	35_013_390	1565_2_796	1536_0235_24	417_013_14	1689_013_438	684_2_1196
1129_013_121	152_013_106	1082_2_8	625_2_534	258_2_171	318_2_42	396_013_1	1897_2_178	1631_2_471	138_4_1	876_5_26	183_2_91	346_2_1	3088_4_61	369_2_1	1015_4_1	424_2_4	273_2_1	300_013_566	303_2_988	511_4_523	228_0235_1	166_013_252	14_013_1	2044_2_615	1280_2_82	17_2_1	76_2_1	1724_2_398	56_013_1	35_013_407	1565_2_821	1536_0235_35	417_013_8	1689_013_436	684_2_1211
1129_013_122	152_013_99	1082_2_10	625_2_538	258_2_166	318_2_39	396_013_1	1897_2_171	1631_2_476	138_4_1	876_5_24	183_2_101	346_2_1	3088_4_59	369_2_1	1015_4_1	424_2_4	273_2_1	300_013_572	303_2_1020	511_4_513	228_0235_1	166_013_235	14_013_1	2044_2_616	1280_2_74	17_2_1	76_2_1	1724_2_416	56_013_1	35_013_382	1565_2_821	1536_0235_28	417_013_9	1689_013_444	684_2_1203
1129_013_109	152_013_103	1082_2_10	625_2_526	258_2_170	318_2_38	396_013_1	1897_2_181	1631_2_479	138_4_1	876_5_24	183_2_102	346_2_1	3088_4_61	369_2_1	1015_4_1	424_2_3	273_2_1	300_013_589	303_2_999	511_4_513	228_0235_1	166_013_245	14_013_1	2044_2_621	1280_2_74	17_2_1	76_2_1	1724_2_402	56_013_1	35_013_379	1565_2_810	1536_0235_37	417_013_13	1689_013_447	684_2_1212
1129_013_121	152_013_94	1082_2_10	625_2_523	258_2_156	318_2_38	396_013_1	1897_2_188	1631_2_469	138_4_1	876_5_20	183_2_93	346_2_1	3088_4_65	369_2_1	1015_4_1	424_2_3	273_2_1	300_013_571	303_2_991	511_4_519	228_0235_1	166_013_238	14_013_1	2044_2_620	1280_2_71	17_2_1	76_2_1	1724_2_372	56_013_1	35_013_386	1565_2_837	1536_0235_40	417_013_13	1689_013_460	684_2_1245
1129_013_106	152_013_107	1082_2_11	625_2_523	258_2_133	318_2_40	396_013_1	1897_2_198	1631_2_456	138_4_1	876_5_22	183_2_90	346_2_1	3088_4_61	369_2_1	1015_4_1	1565_2_825	273_2_1	300_013_595	303_2_960	511_4_498	228_0235_1	166_013_223	14_013_1	2044_2_639	1280_2_70	17_2_1	1724_2_376	56_013_1	35_013_395	1536_0235_44	417_013_9	1689_013_472	684_2_1294
1129_013_106	152_013_98	1082_2_11	625_2_535	258_2_147	318_2_42	396_013_1	1897_2_203	1631_2_456	138_4_1	876_5_20	183_2_86	346_2_1	3088_4_51	369_2_1	1015_4_1	1565_2_813	273_2_1	300_013_604	303_2_939	511_4_533	228_0235_1	166_013_225	14_013_1	2044_2_607	1280_2_68	17_2_1	1724_2_370	56_013_1	35_013_398	1536_0235_32	417_013_10	1689_013_466	684_2_1330
1129_013_107	152_013_106	1082_2_11	625_2_531	258_2_119	318_2_39	396_013_1	1897_2_187	1631_2_452	138_4_1	876_5_18	183_2_81	346_2_1	3088_4_46	369_2_1	1015_4_1	1565_2_848	273_2_1	300_013_579	303_2_957	511_4_525	228_0235_1	166_013_229	14_013_1	2044_2_606	1280_2_63	17_2_1	1724_2_388	56_013_1	35_013_384	1536_0235_36	417_013_9	1689_013_478	684_2_1359
1129_013_95	152_013_110	1082_2_11	625_2_521	258_2_126	318_2_41	396_013_1	1897_2_166	1631_2_450	138_4_1	876_5_14	183_2_79	346_2_1	3088_4_45	369_2_1	1015_4_1	1565_2_822	273_2_1	300_013_581	303_2_947	511_4_532	228_0235_1	166_013_240	14_013_1	2044_2_623	1280_2_72	17_2_1	1724_2_408	56_013_1	35_013_371	1536_0235_29	417_013_10	1689_013_468	684_2_1409
1129_013_84	152_013_110	1082_2_10	625_2_513	258_2_135	318_2_34	396_013_1	1897_2_160	1631_2_457	138_4_1	876_5_12	183_2_84	346_2_1	3088_4_53	369_2_1	1015_4_1	1565_2_810	273_2_1	300_013_575	303_2_955	511_4_537	228_0235_1	166_013_248	14_013_1	2044_2_628	1280_2_70	17_2_1	1724_2_413	56_013_1	35_013_379	1536_0235_31	417_013_11	1689_013_453	684_2_1404
1129_013_84	152_013_108	1082_2_9	625_2_503	258_2_120	318_2_32	396_013_1	1897_2_158	1631_2_455	138_4_1	876_5_12	183_2_89	346_2_1	3088_4_51	369_2_1	1015_4_1	1565_2_808	273_2_1	300_013_570	303_2_952	511_4_543	228_0235_1	166_013_255	14_013_1	2044_2_633	1280_2_70	17_2_1	1724_2_425	56_013_1	35_013_367	1536_0235_29	417_013_11	1689_013_460	684_2_1416
1129_013_81	152_013_110	1082_2_3	625_2_499	258_2_106	318_2_23	396_013_1	1897_2_167	1631_2_456	138_4_1	876_5_15	183_2_90	346_2_1	3088_4_57	369_2_1	1015_4_1	1565_2_794	273_2_1	300_013_573	303_2_951	511_4_531	228_0235_1	166_013_257	14_013_1	2044_2_625	1280_2_66	17_2_1	1724_2_445	56_013_1	35_013_354	1536_0235_32	417_013_11	1689_013_454	684_2_1443
1129_013_99	152_013_95	1082_2_1	625_2_498	258_2_105	318_2_23	396_013_1	1897_2_181	1631_2_465	138_4_1	876_5_16	183_2_90	346_2_1	3088_4_54	369_2_1	1015_4_1	1565_2_809	273_2_1	300_013_581	303_2_913	511_4_531	228_0235_1	166_013_252	14_013_1	2044_2_588	1280_2_60	17_2_1	1724_2_450	56_013_1	35_013_366	1536_0235_38	417_013_14	1689_013_450	684_2_1461
1129_013_106	152_013_89	625_2_517	258_2_110	318_2_25	396_013_1	1897_2_180	1631_2_471	138_4_1	876_5_16	183_2_77	346_2_1	3088_4_50	369_2_1	1015_4_1	1565_2_798	273_2_1	300_013_572	303_2_886	511_4_568	228_0235_1	166_013_267	14_013_1	2044_2_600	1280_2_75	17_2_1	1724_2_437	56_013_1	35_013_368	1536_0235_41	417_013_11	1689_013_437	684_2_1440
1129_013_119	152_013_88	625_2_500	258_2_115	318_2_26	396_013_1	1897_2_178	1631_2_456	138_4_1	876_5_16	183_2_74	346_2_1	3088_4_62	369_2_1	1015_4_1	1565_2_799	273_2_1	300_013_562	303_2_896	511_4_583	228_0235_1	166_013_278	14_013_1	2044_2_590	1280_2_75	17_2_1	1724_2_455	56_013_1	35_013_354	1536_0235_50	417_013_9	1689_013_436	684_2_1412
1129_013_110	152_013_87	625_2_503	258_2_119	318_2_36	396_013_1	1897_2_175	1631_2_464	138_4_1	876_5_16	183_2_71	346_2_1	3088_4_49	369_2_1	1015_4_1	1565_2_805	273_2_1	300_013_569	303_2_865	511_4_592	228_0235_1	166_013_271	14_013_1	2044_2_595	1280_2_81	17_2_1	1724_2_453	56_013_1	35_013_352	1536_0235_63	417_013_5	1689_013_428	684_2_1432
1129_013_98	152_013_79	625_2_500	258_2_122	318_2_31	396_013_1	1897_2_175	1631_2_461	138_4_1	876_5_19	183_2_67	346_2_1	3088_4_49	369_2_1	1015_4_1	1565_2_803	273_2_1	300_013_571	303_2_903	511_4_571	228_0235_1	166_013_268	14_013_1	2044_2_585	1280_2_70	17_2_1	1724_2_459	56_013_1	35_013_354	1536_0235_61	417_013_7	1689_013_448	684_2_1446
1129_013_110	152_013_67	625_2_503	258_2_117	318_2_30	396_013_1	1897_2_173	1631_2_444	138_4_1	876_5_19	183_2_63	346_2_1	3088_4_41	369_2_1	1015_4_1	1565_2_813	273_2_1	300_013_551	303_2_915	511_4_574	228_0235_1	166_013_269	14_013_1	2044_2_589	1280_2_66	17_2_1	1724_2_472	56_013_1	35_013_358	1536_0235_65	417_013_7	1689_013_428	684_2_1484
1129_013_119	152_013_72	625_2_500	258_2_113	318_2_30	396_013_1	1897_2_181	1631_2_421	138_4_1	876_5_18	183_2_67	346_2_1	3088_4_48	369_2_1	1015_4_1	1565_2_813	273_2_1	300_013_570	303_2_915	511_4_549	228_0235_1	166_013_285	14_013_1	2044_2_571	1280_2_73	17_2_1	1724_2_494	56_013_1	35_013_354	1536_0235_62	417_013_8	1689_013_421	684_2_1473
1129_013_108	152_013_65	625_2_488	258_2_126	318_2_32	396_013_1	1897_2_213	1631_2_435	138_4_1	876_5_21	183_2_53	346_2_1	3088_4_54	369_2_1	1015_4_1	1565_2_810	273_2_1	300_013_592	303_2_948	511_4_549	228_0235_1	166_013_286	14_013_1	2044_2_570	1280_2_75	17_2_1	1724_2_495	56_013_1	35_013_328	1536_0235_51	417_013_4	1689_013_433	684_2_1421
1129_013_110	152_013_59	625_2_494	258_2_123	318_2_38	396_013_1	1897_2_216	1631_2_419	138_4_1	876_5_25	183_2_52	346_2_1	3088_4_48	369_2_1	1015_4_1	1565_2_825	273_2_1	300_013_602	303_2_931	511_4_567	228_0235_1	166_013_265	14_013_1	2044_2_549	1280_2_75	17_2_1	1724_2_471	56_013_1	35_013_322	1536_0235_51	417_013_5	1689_013_454	684_2_1444
1129_013_128	152_013_51	625_2_484	258_2_117	318_2_30	396_013_1	1897_2_237	1631_2_409	138_4_1	876_5_22	183_2_68	346_2_1	3088_4_47	369_2_1	1015_4_1	1565_2_809	273_2_1	300_013_584	303_2_949	511_4_567	228_0235_1	166_013_261	14_013_1	2044_2_548	1280_2_80	17_2_1	1724_2_469	56_013_1	35_013_336	1536_0235_50	417_013_5	1689_013_458	684_2_1434
1129_013_130	152_013_48	625_2_492	258_2_132	318_2_31	396_013_1	1897_2_232	1631_2_411	138_4_1	876_5_19	183_2_62	346_2_1	3088_4_39	369_2_1	1015_4_1	1565_2_811	273_2_1	300_013_569	303_2_947	511_4_551	228_0235_1	166_013_268	14_013_1	2044_2_562	1280_2_85	17_2_1	1724_2_480	56_013_1	35_013_314	1536_0235_57	417_013_2	1689_013_462	684_2_1437
1129_013_148	152_013_54	625_2_478	258_2_125	318_2_34	396_013_1	1897_2_247	1631_2_393	138_4_1	876_5_18	183_2_67	346_2_1	3088_4_45	369_2_1	1015_4_1	1565_2_808	300_013_541	303_2_932	511_4_540	228_0235_1	166_013_275	2044_2_596	1280_2_71	17_2_1	1724_2_470	35_013_301	1536_0235_58	273_2_1	1689_013_466	684_2_1468
1129_013_157	152_013_52	625_2_467	258_2_128	318_2_32	396_013_1	1897_2_240	1631_2_370	138_4_1	876_5_21	183_2_70	346_2_1	3088_4_50	369_2_1	1015_4_1	1565_2_791	300_013_547	303_2_968	511_4_526	228_0235_1	166_013_283	2044_2_587	1280_2_67	17_2_1	1724_2_501	35_013_303	1536_0235_62	273_2_1	1689_013_456	684_2_1449
1129_013_143	152_013_53	625_2_460	258_2_134	318_2_33	396_013_1	1897_2_236	1631_2_371	138_4_1	876_5_24	183_2_73	346_2_1	3088_4_43	369_2_1	1015_4_1	1565_2_814	300_013_562	303_2_965	511_4_513	228_0235_1	166_013_285	2044_2_548	1280_2_59	17_2_1	1724_2_507	35_013_310	1536_0235_65	273_2_1	1689_013_460	684_2_1484
1129_013_145	152_013_65	625_2_466	258_2_132	318_2_33	396_013_1	1897_2_245	1631_2_392	138_4_1	876_5_24	183_2_74	346_2_1	3088_4_36	369_2_1	1015_4_1	1565_2_793	300_013_563	303_2_914	511_4_528	228_0235_1	166_013_307	2044_2_561	1280_2_56	17_2_1	1724_2_506	35_013_295	1536_0235_75	273_2_1	1689_013_440	684_2_1491
1129_013_150	152_013_55	625_2_493	258_2_153	318_2_30	396_013_1	1897_2_222	1631_2_392	138_4_1	876_5_27	183_2_71	346_2_1	3088_4_31	369_2_1	1015_4_1	1565_2_784	300_013_574	303_2_895	511_4_528	228_0235_1	166_013_303	2044_2_578	1280_2_53	17_2_1	1724_2_489	35_013_296	1536_0235_68	273_2_1	1689_013_438	684_2_1503
1129_013_152	152_013_59	625_2_503	258_2_147	318_2_35	396_013_1	1897_2_227	1631_2_409	138_4_1	876_5_31	183_2_82	346_2_1	3088_4_23	369_2_1	1015_4_1	1565_2_786	300_013_582	303_2_868	511_4_527	228_0235_1	166_013_291	2044_2_562	1280_2_53	17_2_1	1724_2_475	35_013_304	1536_0235_68	273_2_1	1689_013_445	684_2_1504
1129_013_144	152_013_59	625_2_547	258_2_145	318_2_26	396_013_1	1897_2_206	1631_2_429	138_4_1	876_5_24	183_2_82	346_2_1	3088_4_14	369_2_1	1015_4_1	1565_2_800	300_013_577	303_2_831	511_4_529	228_0235_1	166_013_285	2044_2_559	1280_2_48	17_2_1	1724_2_468	35_013_331	1536_0235_64	273_2_1	1689_013_427	684_2_1538
1129_013_135	152_013_56	625_2_553	258_2_144	318_2_29	396_013_1	1897_2_199	1631_2_434	138_4_1	876_5_26	183_2_84	346_2_1	3088_4_11	369_2_1	1015_4_1	1565_2_821	300_013_571	303_2_816	511_4_547	228_0235_1	166_013_280	2044_2_554	1280_2_58	17_2_1	1724_2_452	35_013_340	1536_0235_62	273_2_1	1689_013_426	684_2_1542
1129_013_127	152_013_69	625_2_566	258_2_136	318_2_29	396_013_1	1897_2_190	1631_2_428	138_4_1	876_5_30	183_2_79	346_2_1	3088_4_9	369_2_1	1015_4_1	1565_2_827	300_013_583	303_2_801	511_4_556	228_0235_1	166_013_284	2044_2_556	1280_2_63	17_2_1	1724_2_479	35_013_313	1536_0235_68	273_2_1	1689_013_417	684_2_1543
1129_013_118	152_013_66	625_2_575	258_2_146	318_2_41	396_013_1	1897_2_192	1631_2_433	138_4_1	876_5_35	183_2_91	346_2_1	3088_4_10	369_2_1	1015_4_1	1565_2_764	300_013_595	303_2_799	511_4_557	228_0235_1	166_013_285	2044_2_532	1280_2_61	17_2_1	1724_2_509	35_013_322	1536_0235_65	273_2_1	1689_013_422	684_2_1537
1129_013_105	152_013_74	625_2_570	258_2_125	318_2_30	396_013_1	1897_2_202	1631_2_436	138_4_1	876_5_38	183_2_102	346_2_1	3088_4_10	369_2_1	1015_4_1	1565_2_757	300_013_585	303_2_813	511_4_506	228_0235_1	166_013_302	2044_2_559	1280_2_59	17_2_1	1724_2_507	35_013_328	1536_0235_70	273_2_1	1689_013_425	684_2_1551
1129_013_110	152_013_72	625_2_565	258_2_124	318_2_25	396_013_1	1897_2_204	1631_2_440	138_4_1	876_5_39	183_2_105	346_2_1	3088_4_10	369_2_1	1015_4_1	1565_2_751	300_013_586	303_2_814	511_4_534	228_0235_1	166_013_298	2044_2_534	1280_2_64	17_2_1	1724_2_520	35_013_331	1536_0235_58	273_2_1	1689_013_432	684_2_1542
1129_013_122	152_013_63	625_2_559	258_2_120	318_2_22	396_013_1	1897_2_213	1631_2_445	138_4_1	876_5_35	183_2_103	346_2_1	3088_4_12	369_2_1	1015_4_1	1565_2_744	300_013_571	303_2_849	511_4_551	228_0235_1	166_013_293	2044_2_549	1280_2_72	17_2_1	1724_2_506	35_013_333	1536_0235_41	273_2_1	1689_013_447	684_2_1508
1129_013_98	152_013_58	625_2_579	258_2_139	318_2_17	396_013_1	1897_2_215	1631_2_449	138_4_1	876_5_41	183_2_100	346_2_1	3088_4_15	369_2_1	1015_4_1	1565_2_763	300_013_550	303_2_826	511_4_534	228_0235_1	166_013_304	2044_2_547	1280_2_68	17_2_1	1724_2_494	35_013_328	1536_0235_35	273_2_1	1689_013_453	684_2_1557
1129_013_95	152_013_53	625_2_568	258_2_131	318_2_20	396_013_1	1897_2_227	1631_2_453	138_4_1	876_5_48	183_2_102	346_2_1	3088_4_17	369_2_1	1015_4_1	1565_2_790	300_013_541	303_2_825	511_4_532	228_0235_1	166_013_315	2044_2_542	1280_2_58	17_2_1	1724_2_495	35_013_327	1536_0235_40	273_2_1	1689_013_444	684_2_1546
1129_013_104	152_013_49	625_2_573	258_2_132	318_2_16	396_013_1	1897_2_228	1631_2_436	138_4_1	876_5_46	183_2_110	346_2_1	3088_4_11	369_2_1	1015_4_1	1565_2_768	300_013_538	303_2_838	511_4_557	228_0235_1	166_013_299	2044_2_514	1280_2_56	17_2_1	1724_2_512	35_013_332	1536_0235_35	273_2_1	1689_013_433	684_2_1566
1129_013_104	152_013_48	625_2_590	258_2_128	318_2_14	396_013_1	1897_2_226	1631_2_422	138_4_1	876_5_46	183_2_105	346_2_1	3088_4_13	369_2_1	1015_4_1	1565_2_713	300_013_558	303_2_870	511_4_567	228_0235_1	166_013_304	2044_2_492	1280_2_57	17_2_1	1724_2_523	35_013_331	1536_0235_38	273_2_1	1689_013_433	684_2_1559
1129_013_103	152_013_42	625_2_575	258_2_143	318_2_14	396_013_1	1897_2_234	1631_2_422	138_4_1	876_5_36	183_2_100	346_2_1	3088_4_11	369_2_1	1015_4_1	1565_2_712	300_013_551	303_2_915	511_4_581	228_0235_1	166_013_306	2044_2_498	1280_2_56	17_2_1	1724_2_499	35_013_324	1536_0235_35	273_2_1	1689_013_426	684_2_1545
1129_013_147	152_013_46	625_2_584	258_2_138	318_2_17	396_013_1	1897_2_209	1631_2_403	138_4_1	876_5_34	183_2_109	346_2_1	3088_4_9	369_2_1	1015_4_1	1565_2_715	300_013_566	303_2_936	511_4_588	228_0235_1	166_013_302	2044_2_498	1280_2_73	17_2_1	1724_2_503	35_013_306	1536_0235_33	273_2_1	1689_013_416	684_2_1510
1129_013_180	152_013_51	625_2_595	258_2_138	318_2_13	396_013_1	1897_2_207	1631_2_389	138_4_1	876_5_35	183_2_103	346_2_1	3088_4_9	369_2_1	1015_4_1	1565_2_754	300_013_559	303_2_946	511_4_583	228_0235_1	166_013_313	2044_2_484	1280_2_61	17_2_1	1724_2_484	35_013_318	1536_0235_34	273_2_1	1689_013_398	684_2_1492
1129_013_187	152_013_47	625_2_597	258_2_113	318_2_14	396_013_1	1897_2_207	1631_2_355	138_4_1	876_5_41	183_2_102	346_2_1	3088_4_4	369_2_1	1015_4_1	1565_2_729	300_013_569	303_2_931	511_4_608	228_0235_1	166_013_302	2044_2_476	1280_2_73	17_2_1	1724_2_500	35_013_341	1536_0235_45	273_2_1	1689_013_383	684_2_1520
1129_013_197	152_013_44	625_2_584	258_2_121	318_2_17	396_013_1	1897_2_209	1631_2_361	138_4_1	876_5_34	183_2_111	346_2_1	3088_4_5	369_2_1	1015_4_1	1565_2_751	300_013_558	303_2_956	511_4_577	228_0235_1	166_013_292	2044_2_476	1280_2_76	17_2_1	1724_2_513	35_013_365	1536_0235_38	273_2_1	1689_013_389	684_2_1467
1129_013_215	152_013_34	625_2_557	258_2_138	318_2_12	396_013_1	1897_2_202	1631_2_359	138_4_1	876_5_31	183_2_106	346_2_1	3088_4_7	369_2_1	1015_4_1	1565_2_758	300_013_537	303_2_974	511_4_599	228_0235_1	166_013_312	2044_2_449	1280_2_87	17_2_1	1724_2_547	35_013_341	1536_0235_41	273_2_1	1689_013_373	684_2_1463
1129_013_226	152_013_36	625_2_572	258_2_151	318_2_13	396_013_1	1897_2_216	1631_2_349	138_4_1	876_5_29	183_2_114	346_2_1	3088_4_4	369_2_1	1015_4_1	1565_2_744	300_013_518	303_2_937	511_4_629	228_0235_1	166_013_306	2044_2_456	1280_2_99	17_2_1	1724_2_549	35_013_333	1536_0235_46	273_2_1	1689_013_382	684_2_1440
1129_013_239	152_013_38	625_2_553	258_2_162	318_2_11	396_013_1	1897_2_215	1631_2_329	138_4_1	876_5_34	183_2_106	346_2_1	3088_4_7	369_2_1	1015_4_1	1565_2_745	300_013_519	303_2_953	511_4_657	228_0235_1	166_013_303	2044_2_438	1280_2_105	17_2_1	1724_2_550	35_013_338	1536_0235_42	273_2_1	1689_013_384	684_2_1422
1129_013_252	152_013_38	625_2_580	258_2_164	318_2_8	396_013_1	1897_2_205	1631_2_328	138_4_1	876_5_40	183_2_103	346_2_1	3088_4_5	369_2_1	1015_4_1	1565_2_778	300_013_517	303_2_896	511_4_639	228_0235_1	166_013_317	2044_2_461	1280_2_110	17_2_1	1724_2_536	35_013_307	1536_0235_47	273_2_1	1689_013_383	684_2_1441
1129_013_238	152_013_30	625_2_581	258_2_156	318_2_10	396_013_1	1897_2_220	1631_2_310	138_4_1	876_5_42	183_2_106	346_2_1	3088_4_7	369_2_1	1015_4_1	1565_2_799	300_013_522	303_2_903	511_4_673	228_0235_1	166_013_305	2044_2_428	1280_2_109	17_2_1	1724_2_535	35_013_300	1536_0235_56	273_2_1	1689_013_396	684_2_1440
1129_013_227	152_013_38	625_2_551	258_2_145	318_2_9	396_013_1	1897_2_212	1631_2_308	138_4_1	876_5_36	183_2_118	346_2_1	3088_4_3	369_2_1	1015_4_1	1565_2_814	300_013_507	303_2_935	511_4_670	228_0235_1	166_013_285	2044_2_412	1280_2_114	17_2_1	1724_2_554	35_013_298	1536_0235_52	273_2_1	1689_013_411	684_2_1454
1129_013_228	152_013_44	625_2_551	258_2_145	318_2_7	396_013_1	1897_2_218	1631_2_311	138_4_1	876_5_29	183_2_101	346_2_1	3088_4_5	369_2_1	1015_4_1	1565_2_852	300_013_495	303_2_921	511_4_703	228_0235_1	166_013_269	2044_2_410	1280_2_110	17_2_1	1724_2_533	35_013_281	1536_0235_55	273_2_1	1689_013_412	684_2_1469
1129_013_205	152_013_41	625_2_562	258_2_145	318_2_8	396_013_1	1897_2_205	1631_2_339	138_4_1	876_5_31	183_2_117	346_2_1	3088_4_7	369_2_1	1015_4_1	1565_2_853	300_013_485	303_2_920	511_4_731	228_0235_1	166_013_263	2044_2_391	1280_2_109	17_2_1	1724_2_525	35_013_283	1536_0235_48	273_2_1	1689_013_396	684_2_1479
1129_013_207	152_013_49	625_2_549	258_2_162	318_2_11	396_013_1	1897_2_225	1631_2_321	138_4_1	876_5_29	183_2_121	346_2_1	3088_4_7	369_2_1	1015_4_1	1565_2_862	300_013_485	303_2_910	511_4_678	228_0235_1	166_013_279	2044_2_420	1280_2_106	17_2_1	1724_2_514	35_013_291	1536_0235_62	273_2_1	1689_013_396	684_2_1470
1129_013_209	152_013_63	625_2_541	258_2_157	318_2_10	396_013_1	1897_2_224	1631_2_303	138_4_1	876_5_27	183_2_110	346_2_1	3088_4_6	369_2_1	1015_4_1	1565_2_849	300_013_451	303_2_941	511_4_744	228_0235_1	166_013_284	2044_2_408	1280_2_106	17_2_1	1724_2_495	35_013_297	1536_0235_59	273_2_1	1689_013_407	684_2_1456
1129_013_194	152_013_70	625_2_547	258_2_152	318_2_10	396_013_1	1897_2_228	1631_2_303	138_4_1	876_5_27	183_2_103	346_2_1	3088_4_6	369_2_1	1015_4_1	1565_2_892	300_013_444	303_2_869	511_4_700	228_0235_1	166_013_298	2044_2_440	1280_2_115	17_2_1	1724_2_474	35_013_309	1536_0235_76	273_2_1	1689_013_412	684_2_1483
1129_013_191	152_013_73	625_2_545	258_2_167	318_2_10	396_013_1	1897_2_237	1631_2_290	138_4_1	876_5_27	183_2_93	346_2_1	3088_4_4	369_2_1	1015_4_1	1565_2_850	300_013_454	303_2_864	511_4_714	228_0235_1	166_013_284	2044_2_451	1280_2_106	17_2_1	1724_2_470	35_013_320	1536_0235_57	273_2_1	1689_013_415	684_2_1531
1129_013_173	152_013_76	625_2_537	258_2_149	318_2_12	396_013_1	1897_2_227	1631_2_290	138_4_1	876_5_25	183_2_75	346_2_1	3088_4_3	369_2_1	1015_4_1	1565_2_838	300_013_449	303_2_876	511_4_721	228_0235_1	166_013_289	2044_2_446	1280_2_114	17_2_1	1724_2_488	35_013_333	1536_0235_60	273_2_1	1689_013_425	684_2_1559
1129_013_176	152_013_73	625_2_542	258_2_154	318_2_7	396_013_1	1897_2_248	1631_2_271	138_4_1	876_5_25	183_2_70	346_2_1	3088_4_1	369_2_1	1015_4_1	1565_2_853	300_013_469	303_2_890	511_4_709	228_0235_1	166_013_283	2044_2_430	1280_2_116	17_2_1	1724_2_496	35_013_318	1536_0235_51	273_2_1	1689_013_426	684_2_1555
1129_013_165	152_013_78	625_2_578	258_2_149	318_2_5	396_013_1	1897_2_230	1631_2_310	876_5_31	183_2_72	346_2_1	369_2_1	1565_2_859	300_013_438	303_2_860	511_4_768	228_0235_1	166_013_268	2044_2_430	1280_2_105	17_2_1	1724_2_465	35_013_332	1536_0235_41	273_2_1	1689_013_438	684_2_1536
1129_013_172	152_013_76	625_2_591	258_2_154	318_2_11	396_013_1	1897_2_226	1631_2_303	876_5_31	183_2_70	346_2_1	369_2_1	1565_2_838	300_013_452	303_2_862	511_4_780	228_0235_1	166_013_257	2044_2_449	1280_2_106	17_2_1	1724_2_447	35_013_316	1536_0235_35	273_2_1	1689_013_440	684_2_1534
1129_013_169	152_013_77	625_2_582	258_2_152	318_2_10	396_013_1	1897_2_239	1631_2_339	876_5_33	183_2_75	346_2_1	369_2_1	1565_2_861	300_013_433	303_2_878	511_4_792	228_0235_1	166_013_254	2044_2_423	1280_2_100	17_2_1	1724_2_455	35_013_332	1536_0235_51	273_2_1	1689_013_427	684_2_1471
1129_013_166	152_013_79	625_2_584	258_2_145	318_2_8	396_013_1	1897_2_237	1631_2_327	876_5_37	183_2_66	346_2_1	369_2_1	1565_2_877	300_013_423	303_2_879	511_4_779	228_0235_1	166_013_260	2044_2_424	1280_2_104	17_2_1	1724_2_430	35_013_339	1536_0235_52	273_2_1	1689_013_434	684_2_1497
1129_013_183	152_013_75	625_2_572	258_2_132	318_2_7	396_013_1	1897_2_237	1631_2_307	876_5_37	183_2_64	346_2_1	369_2_1	1565_2_880	300_013_398	303_2_925	511_4_776	228_0235_1	166_013_268	2044_2_432	1280_2_114	17_2_1	1724_2_444	35_013_320	1536_0235_57	273_2_1	1689_013_442	684_2_1468
1129_013_197	152_013_74	625_2_572	258_2_125	318_2_1	396_013_1	1897_2_223	1631_2_337	876_5_36	183_2_68	346_2_1	369_2_1	1565_2_872	300_013_381	303_2_916	511_4_767	228_0235_1	166_013_290	2044_2_452	1280_2_107	17_2_1	1724_2_457	35_013_323	1536_0235_68	273_2_1	1689_013_438	684_2_1447
1129_013_204	152_013_73	625_2_563	258_2_124	318_2_1	396_013_1	1897_2_226	1631_2_315	876_5_41	183_2_66	346_2_1	369_2_1	1565_2_844	300_013_400	303_2_942	511_4_767	228_0235_1	166_013_299	2044_2_459	1280_2_110	17_2_1	1724_2_449	35_013_310	1536_0235_85	273_2_1	1689_013_441	684_2_1427
1129_013_217	152_013_82	625_2_549	258_2_138	318_2_1	396_013_1	1897_2_191	1631_2_309	876_5_43	183_2_72	346_2_1	369_2_1	1565_2_873	300_013_404	303_2_963	511_4_737	228_0235_1	166_013_301	2044_2_465	1280_2_102	17_2_1	1724_2_444	35_013_310	1536_0235_98	273_2_1	1689_013_434	684_2_1415
1129_013_240	152_013_78	625_2_567	258_2_137	318_2_1	396_013_1	1897_2_180	1631_2_282	876_5_44	183_2_78	346_2_1	369_2_1	1565_2_850	300_013_406	303_2_929	511_4_719	228_0235_1	166_013_292	2044_2_468	1280_2_112	17_2_1	1724_2_463	35_013_313	1536_0235_102	273_2_1	1689_013_431	684_2_1461
1129_013_222	152_013_79	625_2_551	258_2_139	318_2_1	396_013_1	1897_2_168	1631_2_294	876_5_44	183_2_92	346_2_1	369_2_1	1565_2_865	300_013_393	303_2_968	511_4_729	228_0235_1	166_013_303	2044_2_447	1280_2_91	17_2_1	1724_2_474	35_013_298	1536_0235_102	273_2_1	1689_013_409	684_2_1481
1129_013_246	152_013_80	625_2_545	258_2_134	318_2_1	396_013_1	1897_2_179	1631_2_300	876_5_45	183_2_85	346_2_1	369_2_1	1565_2_850	300_013_405	303_2_957	511_4_731	228_0235_1	166_013_304	2044_2_421	1280_2_83	17_2_1	1724_2_487	35_013_312	1536_0235_97	273_2_1	1689_013_406	684_2_1475
1129_013_245	152_013_73	625_2_546	258_2_138	318_2_1	396_013_1	1897_2_198	1631_2_289	876_5_50	183_2_80	346_2_1	369_2_1	1565_2_841	300_013_408	303_2_977	511_4_709	228_0235_1	166_013_300	2044_2_444	1280_2_79	17_2_1	1724_2_486	35_013_329	1536_0235_100	273_2_1	1689_013_402	684_2_1439
1129_013_257	152_013_77	625_2_538	258_2_137	318_2_1	396_013_1	1897_2_207	1631_2_291	876_5_48	183_2_78	346_2_1	369_2_1	1565_2_858	300_013_410	303_2_987	511_4_692	228_0235_1	166_013_293	2044_2_434	1280_2_85	17_2_1	1724_2_487	35_013_334	1536_0235_109	273_2_1	1689_013_415	684_2_1404
1129_013_285	152_013_74	625_2_537	258_2_148	318_2_1	396_013_1	1897_2_213	1631_2_287	876_5_55	183_2_79	346_2_1	369_2_1	1565_2_844	300_013_407	303_2_947	511_4_693	228_0235_1	166_013_318	2044_2_419	1280_2_98	17_2_1	1724_2_527	35_013_308	1536_0235_111	273_2_1	1689_013_398	684_2_1408
1129_013_280	152_013_77	625_2_521	258_2_146	318_2_1	396_013_1	1897_2_207	1631_2_287	876_5_54	183_2_75	346_2_1	369_2_1	1565_2_867	300_013_410	303_2_954	511_4_658	228_0235_1	166_013_320	2044_2_432	1280_2_90	17_2_1	1724_2_494	35_013_316	1536_0235_115	273_2_1	1689_013_388	684_2_1453
1129_013_267	152_013_84	625_2_516	258_2_155	318_2_1	396_013_1	1897_2_213	1631_2_297	876_5_57	183_2_74	346_2_1	369_2_1	1565_2_868	300_013_381	303_2_948	511_4_651	228_0235_1	166_013_315	2044_2_431	1280_2_99	17_2_1	1724_2_510	35_013_325	1536_0235_120	273_2_1	1689_013_388	684_2_1445
1129_013_250	152_013_97	625_2_512	258_2_133	318_2_1	396_013_1	1897_2_193	1631_2_302	876_5_62	183_2_79	346_2_1	369_2_1	1565_2_848	300_013_388	303_2_1001	511_4_664	228_0235_1	166_013_328	2044_2_421	1280_2_90	17_2_1	1724_2_487	35_013_311	1536_0235_118	273_2_1	1689_013_392	684_2_1461
1129_013_244	152_013_102	625_2_529	258_2_132	318_2_1	396_013_1	1897_2_197	1631_2_301	876_5_64	183_2_75	346_2_1	369_2_1	1565_2_825	300_013_387	303_2_954	511_4_694	228_0235_1	166_013_336	2044_2_440	1280_2_87	17_2_1	1724_2_471	35_013_293	1536_0235_116	273_2_1	1689_013_384	684_2_1507
1129_013_255	152_013_101	625_2_523	258_2_129	318_2_1	396_013_1	1897_2_185	1631_2_284	876_5_69	183_2_85	346_2_1	369_2_1	1565_2_862	300_013_403	303_2_952	511_4_696	228_0235_1	166_013_321	2044_2_416	1280_2_90	17_2_1	1724_2_448	35_013_318	1536_0235_114	273_2_1	1689_013_371	684_2_1513
1129_013_245	152_013_110	625_2_514	258_2_113	318_2_1	396_013_1	1897_2_179	1631_2_267	876_5_77	183_2_80	346_2_1	369_2_1	1565_2_848	300_013_418	303_2_969	511_4_711	228_0235_1	166_013_343	2044_2_417	1280_2_72	17_2_1	1724_2_470	35_013_297	1536_0235_107	273_2_1	1689_013_368	684_2_1544
1129_013_271	152_013_107	625_2_521	258_2_136	318_2_1	396_013_1	1897_2_186	1631_2_273	876_5_70	183_2_78	346_2_1	369_2_1	1565_2_826	300_013_406	303_2_949	511_4_701	228_0235_1	166_013_343	2044_2_407	1280_2_65	17_2_1	1724_2_488	35_013_281	1536_0235_125	273_2_1	1689_013_380	684_2_1528
1129_013_277	152_013_107	625_2_486	258_2_129	318_2_1	396_013_1	1897_2_179	1631_2_279	876_5_67	183_2_90	346_2_1	369_2_1	1565_2_831	300_013_405	303_2_954	511_4_695	228_0235_1	166_013_329	2044_2_420	1280_2_54	17_2_1	1724_2_499	35_013_277	1536_0235_152	273_2_1	1689_013_370	684_2_1548
1129_013_263	152_013_101	625_2_507	258_2_125	318_2_1	396_013_1	1897_2_163	1631_2_277	876_5_72	183_2_89	346_2_1	369_2_1	1565_2_879	300_013_404	303_2_987	511_4_689	228_0235_1	166_013_320	2044_2_424	1280_2_48	17_2_1	1724_2_501	35_013_260	1536_0235_153	273_2_1	1689_013_368	684_2_1523
1129_013_253	152_013_92	625_2_492	258_2_130	318_2_1	396_013_1	1897_2_161	1631_2_279	876_5_64	183_2_102	346_2_1	369_2_1	1565_2_857	300_013_379	303_2_1037	511_4_699	228_0235_1	166_013_316	2044_2_422	1280_2_60	17_2_1	1724_2_480	35_013_263	1536_0235_148	273_2_1	1689_013_388	684_2_1520
1129_013_252	152_013_95	625_2_487	258_2_121	318_2_1	396_013_1	1897_2_132	1631_2_264	876_5_65	183_2_97	346_2_1	369_2_1	1565_2_834	300_013_392	303_2_1065	511_4_735	228_0235_1	166_013_311	2044_2_437	1280_2_53	17_2_1	1724_2_446	35_013_267	1536_0235_144	273_2_1	1689_013_398	684_2_1555
1129_013_252	152_013_87	625_2_485	258_2_117	318_2_1	396_013_1	1897_2_109	1631_2_280	876_5_59	183_2_102	346_2_1	369_2_1	1565_2_846	300_013_399	303_2_1105	511_4_711	228_0235_1	166_013_291	2044_2_444	1280_2_64	17_2_1	1724_2_454	35_013_271	1536_0235_127	273_2_1	1689_013_422	684_2_1520
1129_013_261	152_013_82	625_2_512	258_2_124	318_2_1	396_013_1	1897_2_105	1631_2_281	876_5_60	183_2_86	346_2_1	369_2_1	1565_2_856	300_013_403	303_2_1046	511_4_719	228_0235_1	166_013_305	2044_2_438	1280_2_66	17_2_1	1724_2_430	35_013_280	1536_0235_125	273_2_1	1689_013_424	684_2_1552
1129_013_243	152_013_87	625_2_557	258_2_140	318_2_1	396_013_1	1897_2_102	1631_2_286	876_5_69	183_2_75	346_2_1	369_2_1	1565_2_838	300_013_397	303_2_1014	511_4_721	228_0235_1	166_013_304	2044_2_447	1280_2_57	17_2_1	1724_2_432	35_013_278	1536_0235_118	273_2_1	1689_013_428	684_2_1546
1129_013_247	152_013_82	625_2_530	258_2_133	318_2_1	396_013_1	1897_2_99	1631_2_279	876_5_74	183_2_85	346_2_1	369_2_1	1565_2_840	300_013_402	303_2_1028	511_4_725	228_0235_1	166_013_295	2044_2_429	1280_2_55	17_2_1	1724_2_432	35_013_288	1536_0235_125	273_2_1	1689_013_434	684_2_1562
1129_013_257	152_013_75	625_2_535	258_2_139	318_2_1	396_013_1	1897_2_102	1631_2_275	876_5_67	183_2_86	346_2_1	369_2_1	1565_2_850	300_013_435	303_2_1018	511_4_689	228_0235_1	166_013_300	2044_2_436	1280_2_57	17_2_1	1724_2_450	35_013_272	1536_0235_106	273_2_1	1689_013_438	684_2_1557
1129_013_261	152_013_82	625_2_511	258_2_139	318_2_1	396_013_1	1897_2_95	1631_2_243	876_5_61	183_2_76	346_2_1	369_2_1	1565_2_829	300_013_449	303_2_1033	511_4_702	228_0235_1	166_013_284	2044_2_430	1280_2_53	17_2_1	1724_2_444	35_013_297	1536_0235_111	273_2_1	1689_013_454	684_2_1592
1129_013_273	152_013_86	625_2_512	258_2_130	318_2_1	396_013_1	1897_2_98	1631_2_256	876_5_59	183_2_87	346_2_1	369_2_1	1565_2_875	300_013_441	303_2_1033	511_4_679	228_0235_1	166_013_279	2044_2_434	1280_2_55	17_2_1	1724_2_457	35_013_264	1536_0235_104	273_2_1	1689_013_455	684_2_1577
1129_013_253	152_013_78	625_2_515	258_2_123	318_2_1	396_013_1	1897_2_100	1631_2_239	876_5_58	183_2_85	346_2_1	369_2_1	1565_2_824	300_013_441	303_2_1060	511_4_692	228_0235_1	166_013_290	2044_2_452	1280_2_58	17_2_1	1724_2_442	35_013_269	1536_0235_102	273_2_1	1689_013_460	684_2_1606
1129_013_276	152_013_79	625_2_500	258_2_122	318_2_1	396_013_1	1897_2_111	1631_2_234	876_5_54	183_2_80	346_2_1	369_2_1	1565_2_805	300_013_430	303_2_1079	511_4_708	228_0235_1	166_013_277	2044_2_433	1280_2_49	17_2_1	1724_2_499	35_013_260	1536_0235_84	273_2_1	1689_013_465	684_2_1596
1129_013_263	152_013_72	625_2_515	258_2_128	318_2_1	396_013_1	1897_2_103	1631_2_233	876_5_66	183_2_88	346_2_1	369_2_1	1565_2_811	300_013_435	303_2_1080	511_4_711	228_0235_1	166_013_279	2044_2_418	1280_2_51	17_2_1	1724_2_490	35_013_272	1536_0235_84	273_2_1	1689_013_434	684_2_1604
1129_013_262	152_013_69	625_2_533	258_2_102	318_2_1	396_013_1	1897_2_107	1631_2_226	876_5_63	183_2_90	346_2_1	369_2_1	1565_2_834	300_013_441	303_2_1081	511_4_692	228_0235_1	166_013_278	2044_2_409	1280_2_51	17_2_1	1724_2_514	35_013_262	1536_0235_71	273_2_1	1689_013_431	684_2_1642
1129_013_270	152_013_66	625_2_532	258_2_98	318_2_1	396_013_1	1897_2_114	1631_2_224	876_5_68	183_2_88	346_2_1	369_2_1	1565_2_830	300_013_451	303_2_1071	511_4_673	228_0235_1	166_013_281	2044_2_403	1280_2_59	17_2_1	1724_2_532	35_013_249	1536_0235_71	273_2_1	1689_013_427	684_2_1645
1129_013_258	152_013_67	625_2_525	258_2_101	318_2_1	396_013_1	1897_2_112	1631_2_217	876_5_71	183_2_88	346_2_1	369_2_1	1565_2_808	300_013_457	303_2_1056	511_4_679	228_0235_1	166_013_288	2044_2_417	1280_2_66	17_2_1	1724_2_494	35_013_256	1536_0235_78	273_2_1	1689_013_419	684_2_1695
1129_013_241	152_013_64	625_2_525	258_2_115	318_2_1	396_013_1	1897_2_106	1631_2_211	876_5_80	183_2_81	346_2_1	369_2_1	1565_2_823	300_013_447	303_2_1068	511_4_670	228_0235_1	166_013_290	2044_2_422	1280_2_65	17_2_1	1724_2_524	35_013_252	1536_0235_83	273_2_1	1689_013_418	684_2_1659
1129_013_241	152_013_66	625_2_509	258_2_117	318_2_1	396_013_1	1897_2_112	1631_2_222	876_5_84	183_2_84	346_2_1	369_2_1	1565_2_788	300_013_474	303_2_1064	511_4_656	228_0235_1	166_013_295	2044_2_422	1280_2_56	17_2_1	1724_2_530	35_013_243	1536_0235_91	273_2_1	1689_013_411	684_2_1672
1129_013_246	152_013_53	625_2_501	258_2_106	318_2_1	396_013_1	1897_2_111	1631_2_217	876_5_86	183_2_70	346_2_1	369_2_1	1565_2_804	300_013_498	303_2_1078	511_4_662	228_0235_1	166_013_306	2044_2_421	1280_2_68	17_2_1	1724_2_521	35_013_226	1536_0235_111	273_2_1	1689_013_391	684_2_1669
1129_013_250	152_013_48	625_2_509	258_2_114	318_2_1	396_013_1	1897_2_115	1631_2_214	876_5_89	183_2_71	346_2_1	369_2_1	1565_2_818	300_013_471	303_2_1034	511_4_679	228_0235_1	166_013_326	2044_2_403	1280_2_61	17_2_1	1724_2_490	35_013_237	1536_0235_116	273_2_1	1689_013_409	684_2_1696
1129_013_243	152_013_46	625_2_520	258_2_111	318_2_1	396_013_1	1897_2_117	1631_2_210	876_5_91	183_2_70	346_2_1	369_2_1	1565_2_837	300_013_464	303_2_1057	511_4_681	228_0235_1	166_013_332	2044_2_389	1280_2_60	17_2_1	1724_2_477	35_013_234	1536_0235_102	273_2_1	1689_013_397	684_2_1700
1129_013_225	152_013_50	625_2_549	258_2_100	318_2_1	396_013_1	1897_2_122	1631_2_212	876_5_87	183_2_79	346_2_1	369_2_1	1565_2_829	300_013_487	303_2_1029	511_4_702	228_0235_1	166_013_328	2044_2_391	1280_2_66	17_2_1	1724_2_451	35_013_215	1536_0235_90	273_2_1	1689_013_400	684_2_1732
1129_013_226	152_013_59	625_2_520	258_2_103	318_2_1	396_013_1	1897_2_122	1631_2_193	876_5_92	183_2_73	346_2_1	369_2_1	1565_2_819	300_013_497	303_2_1052	511_4_677	228_0235_1	166_013_328	2044_2_430	1280_2_53	17_2_1	1724_2_435	35_013_218	1536_0235_81	273_2_1	1689_013_396	684_2_1771
1129_013_234	152_013_57	625_2_524	258_2_111	318_2_1	396_013_1	1897_2_138	1631_2_200	876_5_93	183_2_64	346_2_1	369_2_1	1565_2_812	300_013_501	303_2_1025	511_4_686	228_0235_1	166_013_312	2044_2_453	1280_2_52	17_2_1	1724_2_406	35_013_222	1536_0235_76	273_2_1	1689_013_423	684_2_1760
1129_013_239	152_013_50	625_2_547	258_2_110	318_2_1	396_013_1	1897_2_153	1631_2_192	876_5_102	183_2_71	346_2_1	369_2_1	1565_2_794	300_013_518	303_2_1017	511_4_680	228_0235_1	166_013_312	2044_2_447	1280_2_38	17_2_1	1724_2_402	35_013_219	1536_0235_76	273_2_1	1689_013_436	684_2_1742
1129_013_250	152_013_57	625_2_513	258_2_118	318_2_1	396_013_1	1897_2_154	1631_2_209	876_5_104	183_2_69	346_2_1	369_2_1	1565_2_833	300_013_518	303_2_1057	511_4_669	228_0235_1	166_013_310	2044_2_440	1280_2_52	17_2_1	1724_2_399	35_013_198	1536_0235_78	273_2_1	1689_013_451	684_2_1673
1129_013_245	152_013_53	625_2_536	258_2_110	318_2_1	396_013_1	1897_2_161	1631_2_199	876_5_102	183_2_69	346_2_1	369_2_1	1565_2_884	300_013_499	303_2_1053	511_4_663	228_0235_1	166_013_323	2044_2_427	1280_2_40	17_2_1	1724_2_395	35_013_198	1536_0235_72	273_2_1	1689_013_447	684_2_1662
1129_013_251	152_013_60	625_2_528	258_2_126	318_2_1	396_013_1	1897_2_171	1631_2_212	876_5_100	183_2_61	346_2_1	369_2_1	1565_2_865	300_013_512	303_2_1062	511_4_676	228_0235_1	166_013_343	2044_2_400	1280_2_30	17_2_1	1724_2_395	35_013_201	1536_0235_74	273_2_1	1689_013_443	684_2_1634
1129_013_259	152_013_63	625_2_544	258_2_128	318_2_1	396_013_1	1897_2_192	1631_2_202	876_5_104	183_2_66	346_2_1	369_2_1	1565_2_831	300_013_549	303_2_1044	511_4_648	228_0235_1	166_013_339	2044_2_416	1280_2_37	17_2_1	1724_2_386	35_013_184	1536_0235_71	273_2_1	1689_013_453	684_2_1622
1129_013_265	152_013_72	625_2_527	258_2_143	318_2_1	396_013_1	1897_2_202	1631_2_191	876_5_99	183_2_69	346_2_1	369_2_1	1565_2_811	300_013_562	303_2_1039	511_4_621	228_0235_1	166_013_353	2044_2_419	1280_2_37	17_2_1	1724_2_422	35_013_182	1536_0235_76	273_2_1	1689_013_429	684_2_1615
1129_013_261	152_013_67	625_2_504	258_2_163	318_2_1	396_013_1	1897_2_188	1631_2_191	876_5_100	183_2_62	346_2_1	369_2_1	1565_2_801	300_013_587	303_2_1084	511_4_626	228_0235_1	166_013_324	2044_2_408	1280_2_41	17_2_1	1724_2_422	35_013_183	1536_0235_73	273_2_1	1689_013_436	684_2_1605
1129_013_264	152_013_68	625_2_516	258_2_154	318_2_1	396_013_1	1897_2_179	1631_2_189	876_5_98	183_2_66	346_2_1	369_2_1	1565_2_775	300_013_591	303_2_1065	511_4_626	228_0235_1	166_013_313	2044_2_422	1280_2_27	17_2_1	1724_2_432	35_013_203	1536_0235_76	273_2_1	1689_013_435	684_2_1627
1129_013_256	152_013_70	625_2_530	258_2_165	318_2_1	396_013_1	1897_2_174	1631_2_211	876_5_94	183_2_60	346_2_1	369_2_1	1565_2_761	300_013_613	303_2_1054	511_4_596	228_0235_1	166_013_334	2044_2_420	1280_2_26	17_2_1	1724_2_445	35_013_221	1536_0235_69	273_2_1	1689_013_445	684_2_1602
1129_013_248	152_013_62	625_2_537	258_2_146	318_2_1	396_013_1	1897_2_198	1631_2_197	876_5_92	183_2_47	346_2_1	369_2_1	1565_2_759	300_013_620	303_2_1068	511_4_599	228_0235_1	166_013_324	2044_2_411	1280_2_27	17_2_1	1724_2_461	35_013_206	1536_0235_63	273_2_1	1689_013_451	684_2_1624
1129_013_237	152_013_61	625_2_548	258_2_185	318_2_1	396_013_1	1897_2_177	1631_2_192	876_5_97	183_2_40	346_2_1	369_2_1	1565_2_760	300_013_622	303_2_1092	511_4_598	228_0235_1	166_013_308	2044_2_409	1280_2_23	17_2_1	1724_2_468	35_013_208	1536_0235_47	273_2_1	1689_013_464	684_2_1611
1129_013_216	152_013_52	625_2_548	258_2_186	318_2_1	396_013_1	1897_2_179	1631_2_193	876_5_90	183_2_38	346_2_1	369_2_1	1565_2_757	300_013_626	303_2_1103	511_4_587	228_0235_1	166_013_319	2044_2_403	1280_2_27	17_2_1	1724_2_473	35_013_205	1536_0235_48	273_2_1	1689_013_463	684_2_1634
1129_013_213	152_013_48	625_2_568	258_2_186	318_2_1	396_013_1	1897_2_178	1631_2_200	876_5_81	183_2_57	346_2_1	369_2_1	1565_2_745	300_013_619	303_2_1066	511_4_599	228_0235_1	166_013_326	2044_2_355	1280_2_22	17_2_1	1724_2_489	35_013_194	1536_0235_43	273_2_1	1689_013_478	684_2_1671
1129_013_203	152_013_50	625_2_557	258_2_189	318_2_1	396_013_1	1897_2_163	1631_2_213	876_5_85	183_2_61	346_2_1	369_2_1	1565_2_741	300_013_620	303_2_1105	511_4_604	228_0235_1	166_013_337	2044_2_398	1280_2_27	17_2_1	1724_2_455	35_013_177	1536_0235_38	273_2_1	1689_013_452	684_2_1662
1129_013_197	152_013_46	625_2_589	258_2_187	318_2_1	396_013_1	1897_2_162	1631_2_235	876_5_79	183_2_70	346_2_1	369_2_1	1565_2_767	300_013_625	303_2_1111	511_4_602	228_0235_1	166_013_358	2044_2_375	1280_2_25	17_2_1	1724_2_460	35_013_185	1536_0235_40	273_2_1	1689_013_450	684_2_1596
1129_013_196	152_013_50	625_2_582	258_2_180	318_2_1	396_013_1	1897_2_151	1631_2_231	876_5_83	183_2_83	346_2_1	369_2_1	1565_2_760	300_013_628	303_2_1107	511_4_607	228_0235_1	166_013_364	2044_2_372	1280_2_22	17_2_1	1724_2_454	35_013_177	1536_0235_38	273_2_1	1689_013_434	684_2_1625
1129_013_210	152_013_51	625_2_567	258_2_174	318_2_1	396_013_1	1897_2_149	1631_2_241	876_5_82	183_2_81	346_2_1	369_2_1	1565_2_759	300_013_629	303_2_1125	511_4_627	228_0235_1	166_013_362	2044_2_352	1280_2_17	17_2_1	1724_2_444	35_013_179	1536_0235_28	273_2_1	1689_013_428	684_2_1634
1129_013_236	152_013_50	625_2_561	258_2_183	318_2_1	396_013_1	1897_2_152	1631_2_243	876_5_86	183_2_85	346_2_1	369_2_1	1565_2_755	300_013_612	303_2_1141	511_4_635	228_0235_1	166_013_357	2044_2_325	1280_2_15	17_2_1	1724_2_441	35_013_193	1536_0235_35	273_2_1	1689_013_422	684_2_1610
1129_013_249	152_013_50	625_2_526	258_2_185	318_2_1	396_013_1	1897_2_161	1631_2_249	876_5_83	183_2_68	346_2_1	369_2_1	1565_2_772	300_013_615	303_2_1141	511_4_638	228_0235_1	166_013_362	2044_2_316	1280_2_11	17_2_1	1724_2_463	35_013_181	1536_0235_34	273_2_1	1689_013_411	684_2_1634
1129_013_230	152_013_54	625_2_542	258_2_176	318_2_1	396_013_1	1897_2_154	1631_2_229	876_5_77	183_2_81	346_2_1	369_2_1	1565_2_763	300_013_621	303_2_1154	511_4_671	228_0235_1	166_013_368	2044_2_308	1280_2_7	17_2_1	1724_2_434	35_013_177	1536_0235_35	273_2_1	1689_013_398	684_2_1669
1129_013_236	152_013_46	625_2_522	258_2_175	318_2_1	396_013_1	1897_2_163	1631_2_226	876_5_83	183_2_87	346_2_1	369_2_1	1565_2_722	300_013_617	303_2_1159	511_4_665	228_0235_1	166_013_393	2044_2_328	1280_2_6	17_2_1	1724_2_445	35_013_178	1536_0235_48	273_2_1	1689_013_398	684_2_1655
1129_013_214	152_013_58	625_2_526	258_2_175	318_2_1	396_013_1	1897_2_162	1631_2_246	876_5_93	183_2_84	346_2_1	369_2_1	1565_2_712	300_013_629	303_2_1142	511_4_644	228_0235_1	166_013_401	2044_2_325	1280_2_4	17_2_1	1724_2_475	35_013_176	1536_0235_50	273_2_1	1689_013_394	684_2_1640
1129_013_203	152_013_53	625_2_531	258_2_182	318_2_1	396_013_1	1897_2_188	1631_2_258	876_5_97	183_2_88	346_2_1	369_2_1	1565_2_709	300_013_619	303_2_1130	511_4_639	228_0235_1	166_013_437	2044_2_309	1280_2_4	17_2_1	1724_2_469	35_013_177	1536_0235_75	273_2_1	1689_013_377	684_2_1598
1129_013_211	152_013_59	625_2_505	258_2_164	318_2_1	396_013_1	1897_2_169	1631_2_289	876_5_116	183_2_85	346_2_1	369_2_1	1565_2_735	300_013_593	303_2_1154	511_4_652	228_0235_1	166_013_437	2044_2_309	1280_2_3	17_2_1	1724_2_475	35_013_181	1536_0235_68	273_2_1	1689_013_362	684_2_1575
1129_013_225	152_013_54	625_2_503	258_2_167	318_2_1	396_013_1	1897_2_158	1631_2_265	876_5_114	183_2_93	346_2_1	369_2_1	1565_2_765	300_013_594	303_2_1117	511_4_644	228_0235_1	166_013_459	2044_2_262	1280_2_3	17_2_1	1724_2_488	35_013_169	1536_0235_75	273_2_1	1689_013_368	684_2_1618
1129_013_208	152_013_63	625_2_489	258_2_172	318_2_1	396_013_1	1897_2_157	1631_2_255	876_5_110	183_2_105	346_2_1	369_2_1	1565_2_761	300_013_590	303_2_1156	511_4_625	228_0235_1	166_013_450	2044_2_282	1280_2_5	17_2_1	1724_2_473	35_013_156	1536_0235_74	273_2_1	1689_013_364	684_2_1644
1129_013_213	152_013_58	625_2_490	258_2_161	318_2_1	396_013_1	1897_2_165	1631_2_264	876_5_103	183_2_93	346_2_1	369_2_1	1565_2_737	300_013_604	303_2_1155	511_4_623	228_0235_1	166_013_451	2044_2_299	1280_2_7	17_2_1	1724_2_469	35_013_156	1536_0235_71	273_2_1	1689_013_383	684_2_1641
1129_013_223	152_013_57	625_2_485	258_2_178	318_2_1	396_013_1	1897_2_160	1631_2_262	876_5_110	183_2_91	346_2_1	369_2_1	1565_2_732	300_013_598	303_2_1191	511_4_643	228_0235_1	166_013_455	2044_2_279	1280_2_8	17_2_1	1724_2_472	35_013_162	1536_0235_77	273_2_1	1689_013_374	684_2_1593
1129_013_203	152_013_56	625_2_501	258_2_178	318_2_1	396_013_1	1897_2_164	1631_2_269	876_5_115	183_2_82	346_2_1	369_2_1	1565_2_736	300_013_589	303_2_1112	511_4_653	228_0235_1	166_013_450	2044_2_281	1280_2_9	17_2_1	1724_2_476	35_013_159	1536_0235_83	273_2_1	1689_013_377	684_2_1648
1129_013_198	152_013_62	625_2_509	258_2_168	318_2_1	396_013_1	1897_2_141	1631_2_277	876_5_117	183_2_85	346_2_1	369_2_1	1565_2_765	300_013_580	303_2_1102	511_4_651	228_0235_1	166_013_443	2044_2_287	1280_2_11	17_2_1	1724_2_469	35_013_168	1536_0235_77	273_2_1	1689_013_390	684_2_1654
1129_013_190	152_013_56	625_2_514	258_2_164	318_2_1	396_013_1	1897_2_144	1631_2_283	876_5_125	183_2_91	346_2_1	369_2_1	1565_2_756	300_013_567	303_2_1092	511_4_634	228_0235_1	166_013_455	2044_2_324	1280_2_9	17_2_1	1724_2_460	35_013_186	1536_0235_76	273_2_1	1689_013_366	684_2_1648
1129_013_176	152_013_50	625_2_515	258_2_155	318_2_1	396_013_1	1897_2_145	1631_2_302	876_5_110	183_2_95	346_2_1	369_2_1	1565_2_756	300_013_573	303_2_1108	511_4_633	228_0235_1	166_013_448	2044_2_317	1280_2_9	17_2_1	1724_2_462	35_013_185	1536_0235_59	273_2_1	1689_013_366	684_2_1685
1129_013_162	152_013_55	625_2_506	258_2_140	318_2_1	396_013_1	1897_2_137	1631_2_278	876_5_114	183_2_80	346_2_1	369_2_1	1565_2_796	300_013_566	303_2_1152	511_4_644	228_0235_1	166_013_436	2044_2_335	1280_2_8	17_2_1	1724_2_432	35_013_188	1536_0235_53	273_2_1	1689_013_368	684_2_1709
1129_013_155	152_013_56	625_2_527	258_2_144	318_2_1	396_013_1	1897_2_139	1631_2_282	876_5_122	183_2_101	346_2_1	369_2_1	1565_2_810	300_013_538	303_2_1146	511_4_646	228_0235_1	166_013_417	2044_2_320	1280_2_7	17_2_1	1724_2_444	35_013_173	1536_0235_43	273_2_1	1689_013_376	684_2_1701
1129_013_152	152_013_58	625_2_534	258_2_121	318_2_1	396_013_1	1897_2_151	1631_2_278	876_5_124	183_2_104	346_2_1	369_2_1	1565_2_816	300_013_528	303_2_1154	511_4_650	228_0235_1	166_013_419	2044_2_310	1280_2_9	17_2_1	1724_2_432	35_013_178	1536_0235_32	273_2_1	1689_013_375	684_2_1715
1129_013_168	152_013_68	625_2_523	258_2_126	318_2_1	396_013_1	1897_2_159	1631_2_273	876_5_120	183_2_105	346_2_1	369_2_1	1565_2_817	300_013_532	303_2_1172	511_4_660	228_0235_1	166_013_405	2044_2_285	1280_2_10	17_2_1	1724_2_446	35_013_191	1536_0235_35	273_2_1	1689_013_373	684_2_1671
1129_013_168	152_013_59	625_2_486	258_2_130	318_2_1	396_013_1	1897_2_152	1631_2_295	876_5_115	183_2_87	346_2_1	369_2_1	1565_2_839	300_013_517	303_2_1191	511_4_676	228_0235_1	166_013_411	2044_2_287	1280_2_9	17_2_1	1724_2_450	35_013_181	1536_0235_37	273_2_1	1689_013_371	684_2_1689
1129_013_154	152_013_61	625_2_509	258_2_139	318_2_1	396_013_1	1897_2_152	1631_2_292	876_5_118	183_2_70	346_2_1	369_2_1	1565_2_826	300_013_532	303_2_1144	511_4_677	228_0235_1	166_013_434	2044_2_294	1280_2_8	17_2_1	1724_2_449	35_013_189	1536_0235_39	273_2_1	1689_013_356	684_2_1712
1129_013_157	152_013_59	625_2_505	258_2_136	318_2_1	396_013_1	1897_2_151	1631_2_301	876_5_114	183_2_64	346_2_1	369_2_1	1565_2_827	300_013_519	303_2_1146	511_4_699	228_0235_1	166_013_431	2044_2_305	1280_2_8	17_2_1	1724_2_442	35_013_194	1536_0235_39	273_2_1	1689_013_352	684_2_1706
1129_013_192	152_013_59	625_2_485	258_2_136	318_2_1	396_013_1	1897_2_158	1631_2_294	876_5_98	183_2_67	346_2_1	369_2_1	1565_2_814	300_013_510	303_2_1114	511_4_707	228_0235_1	166_013_440	2044_2_317	1280_2_9	17_2_1	1724_2_428	35_013_183	1536_0235_48	273_2_1	1689_013_361	684_2_1741
1129_013_194	152_013_56	625_2_492	258_2_127	318_2_1	396_013_1	1897_2_180	1631_2_264	876_5_104	183_2_65	346_2_1	369_2_1	1565_2_808	300_013_520	303_2_1141	511_4_704	228_0235_1	166_013_429	2044_2_294	1280_2_13	17_2_1	1724_2_442	35_013_193	1536_0235_41	273_2_1	1689_013_353	684_2_1740
1129_013_205	152_013_56	625_2_494	258_2_163	318_2_1	396_013_1	1897_2_167	1631_2_261	876_5_104	183_2_65	346_2_1	369_2_1	1565_2_835	300_013_523	303_2_1172	511_4_685	228_0235_1	166_013_420	2044_2_280	1280_2_14	17_2_1	1724_2_443	35_013_187	1536_0235_33	273_2_1	1689_013_358	684_2_1706
1129_013_224	152_013_56	625_2_484	258_2_148	318_2_1	396_013_1	1897_2_159	1631_2_237	876_5_104	183_2_64	346_2_1	369_2_1	1565_2_845	300_013_511	303_2_1163	511_4_695	228_0235_1	166_013_441	2044_2_303	1280_2_12	17_2_1	1724_2_439	35_013_171	1536_0235_41	273_2_1	1689_013_343	684_2_1735
1129_013_230	152_013_45	625_2_476	258_2_163	318_2_1	396_013_1	1897_2_158	1631_2_239	876_5_107	183_2_51	346_2_1	369_2_1	1565_2_863	300_013_511	303_2_1153	511_4_687	228_0235_1	166_013_442	2044_2_305	1280_2_10	17_2_1	1724_2_426	35_013_163	1536_0235_48	273_2_1	1689_013_349	684_2_1742
1129_013_260	152_013_36	625_2_482	258_2_159	318_2_1	396_013_1	1897_2_156	1631_2_234	876_5_114	183_2_61	346_2_1	369_2_1	1565_2_826	300_013_510	303_2_1145	511_4_683	228_0235_1	166_013_471	2044_2_306	1280_2_14	17_2_1	1724_2_437	35_013_163	1536_0235_48	273_2_1	1689_013_337	684_2_1715
1129_013_274	152_013_43	625_2_486	258_2_167	318_2_1	396_013_1	1897_2_155	1631_2_207	876_5_123	183_2_58	346_2_1	369_2_1	1565_2_829	300_013_480	303_2_1098	511_4_682	228_0235_1	166_013_454	2044_2_306	1280_2_21	17_2_1	1724_2_444	35_013_150	1536_0235_48	273_2_1	1689_013_330	684_2_1796
1129_013_274	152_013_49	625_2_495	258_2_166	318_2_1	396_013_1	1897_2_145	1631_2_204	876_5_124	183_2_59	346_2_1	369_2_1	1565_2_805	300_013_481	303_2_1092	511_4_689	228_0235_1	166_013_461	2044_2_325	1280_2_17	17_2_1	1724_2_458	35_013_144	1536_0235_49	273_2_1	1689_013_327	684_2_1803
1129_013_287	152_013_66	625_2_483	258_2_160	318_2_1	396_013_1	1897_2_140	1631_2_196	876_5_130	183_2_54	346_2_1	369_2_1	1565_2_804	300_013_507	303_2_1087	511_4_679	228_0235_1	166_013_448	2044_2_332	1280_2_20	17_2_1	1724_2_472	35_013_128	1536_0235_53	273_2_1	1689_013_323	684_2_1791
1129_013_275	152_013_69	625_2_475	258_2_177	318_2_1	396_013_1	1897_2_130	1631_2_199	876_5_147	183_2_50	346_2_1	369_2_1	1565_2_830	300_013_500	303_2_1103	511_4_641	228_0235_1	166_013_449	2044_2_341	1280_2_18	17_2_1	1724_2_479	35_013_133	1536_0235_59	273_2_1	1689_013_323	684_2_1750
1129_013_275	152_013_69	625_2_468	258_2_171	318_2_1	396_013_1	1897_2_122	1631_2_196	876_5_153	183_2_50	346_2_1	369_2_1	1565_2_832	300_013_528	303_2_1090	511_4_637	228_0235_1	166_013_439	2044_2_318	1280_2_18	17_2_1	1724_2_483	35_013_133	1536_0235_60	273_2_1	1689_013_327	684_2_1781
1129_013_269	152_013_57	625_2_454	258_2_183	318_2_1	396_013_1	1897_2_110	1631_2_190	876_5_157	183_2_44	346_2_1	369_2_1	1565_2_813	300_013_501	303_2_1088	511_4_649	228_0235_1	166_013_455	2044_2_314	1280_2_24	17_2_1	1724_2_501	35_013_131	1536_0235_51	273_2_1	1689_013_316	684_2_1849
1129_013_273	152_013_59	625_2_441	258_2_188	318_2_1	396_013_1	1897_2_115	1631_2_196	876_5_168	183_2_44	346_2_1	369_2_1	1565_2_816	300_013_529	303_2_1082	511_4_656	228_0235_1	166_013_460	2044_2_307	1280_2_19	17_2_1	1724_2_489	35_013_129	1536_0235_49	273_2_1	1689_013_293	684_2_1838
1129_013_279	152_013_55	625_2_424	258_2_201	318_2_1	396_013_1	1897_2_115	1631_2_210	876_5_174	183_2_42	346_2_1	369_2_1	1565_2_851	300_013_531	303_2_1083	511_4_626	228_0235_1	166_013_458	2044_2_279	1280_2_23	17_2_1	1724_2_518	35_013_143	1536_0235_44	273_2_1	1689_013_288	684_2_1807
1129_013_271	152_013_60	625_2_437	258_2_213	318_2_1	396_013_1	1897_2_112	1631_2_214	876_5_162	183_2_39	346_2_1	369_2_1	1565_2_808	300_013_522	303_2_1086	511_4_649	228_0235_1	166_013_491	2044_2_268	1280_2_15	17_2_1	1724_2_514	35_013_137	1536_0235_47	273_2_1	1689_013_288	684_2_1821
1129_013_282	152_013_61	625_2_402	258_2_220	318_2_1	396_013_1	1897_2_103	1631_2_221	876_5_172	183_2_43	346_2_1	369_2_1	1565_2_789	300_013_539	303_2_1102	511_4_658	228_0235_1	166_013_476	2044_2_280	1280_2_13	17_2_1	1724_2_505	35_013_122	1536_0235_41	273_2_1	1689_013_283	684_2_1832
1129_013_248	152_013_67	625_2_404	258_2_202	318_2_1	396_013_1	1897_2_95	1631_2_214	876_5_176	183_2_42	346_2_1	369_2_1	1565_2_783	300_013_576	303_2_1109	511_4_649	228_0235_1	166_013_452	2044_2_300	1280_2_16	17_2_1	1724_2_520	35_013_121	1536_0235_45	273_2_1	1689_013_274	684_2_1855
1129_013_279	152_013_69	625_2_427	258_2_185	318_2_1	396_013_1	1897_2_93	1631_2_221	876_5_168	183_2_46	346_2_1	369_2_1	1565_2_765	300_013_582	303_2_1083	511_4_657	228_0235_1	166_013_449	2044_2_291	1280_2_19	17_2_1	1724_2_526	35_013_125	1536_0235_41	273_2_1	1689_013_267	684_2_1862
1129_013_279	152_013_72	625_2_423	258_2_181	318_2_1	396_013_1	1897_2_87	1631_2_220	876_5_161	183_2_40	346_2_1	369_2_1	1565_2_799	300_013_588	303_2_1108	511_4_609	228_0235_1	166_013_432	2044_2_308	1280_2_15	17_2_1	1724_2_531	35_013_130	1536_0235_37	273_2_1	1689_013_264	684_2_1866
1129_013_261	152_013_74	625_2_426	258_2_174	318_2_1	396_013_1	1897_2_86	1631_2_222	876_5_153	183_2_32	346_2_1	369_2_1	1565_2_800	300_013_586	303_2_1080	511_4_614	228_0235_1	166_013_439	2044_2_311	1280_2_12	17_2_1	1724_2_536	35_013_109	1536_0235_34	273_2_1	1689_013_263	684_2_1937
1129_013_249	152_013_76	625_2_431	258_2_198	318_2_1	396_013_1	1897_2_88	1631_2_208	876_5_136	183_2_30	346_2_1	369_2_1	1565_2_791	300_013_589	303_2_1100	511_4_632	228_0235_1	166_013_408	2044_2_300	1280_2_15	17_2_1	1724_2_549	35_013_94	1536_0235_33	273_2_1	1689_013_266	684_2_1940
1129_013_298	152_013_67	625_2_430	258_2_209	318_2_1	396_013_1	1897_2_93	1631_2_194	876_5_144	183_2_33	346_2_1	369_2_1	1565_2_750	300_013_600	303_2_1063	511_4_640	228_0235_1	166_013_405	2044_2_314	1280_2_19	17_2_1	1724_2_566	35_013_90	1536_0235_29	273_2_1	1689_013_271	684_2_1924
1129_013_271	152_013_65	625_2_451	258_2_230	318_2_1	396_013_1	1897_2_104	1631_2_210	876_5_154	183_2_31	346_2_1	369_2_1	1565_2_712	300_013_608	303_2_1057	511_4_655	228_0235_1	166_013_415	2044_2_306	1280_2_22	17_2_1	1724_2_561	35_013_89	1536_0235_21	273_2_1	1689_013_279	684_2_1902
1129_013_302	152_013_65	625_2_453	258_2_249	318_2_1	396_013_1	1897_2_107	1631_2_225	876_5_143	183_2_21	346_2_1	369_2_1	1565_2_701	300_013_630	303_2_1071	511_4_654	228_0235_1	166_013_427	2044_2_304	1280_2_12	17_2_1	1724_2_562	35_013_89	1536_0235_22	273_2_1	1689_013_269	684_2_1847
1129_013_279	152_013_65	625_2_422	258_2_246	318_2_1	396_013_1	1897_2_110	1631_2_196	876_5_145	183_2_24	346_2_1	369_2_1	1565_2_705	300_013_615	303_2_1104	511_4_656	228_0235_1	166_013_432	2044_2_311	1280_2_12	17_2_1	1724_2_562	35_013_79	1536_0235_27	273_2_1	1689_013_276	684_2_1890
1129_013_305	152_013_74	625_2_412	258_2_253	318_2_1	396_013_1	1897_2_105	1631_2_198	876_5_153	183_2_24	346_2_1	369_2_1	1565_2_677	300_013_623	303_2_1136	511_4_650	228_0235_1	166_013_419	2044_2_316	1280_2_16	17_2_1	1724_2_574	35_013_87	1536_0235_28	273_2_1	1689_013_280	684_2_1833
1129_013_312	152_013_67	625_2_417	258_2_254	318_2_1	396_013_1	1897_2_99	1631_2_198	876_5_178	183_2_26	346_2_1	369_2_1	1565_2_692	300_013_603	303_2_1138	511_4_690	228_0235_1	166_013_404	2044_2_304	1280_2_13	17_2_1	1724_2_569	35_013_89	1536_0235_22	273_2_1	1689_013_283	684_2_1799
1129_013_312	152_013_74	625_2_423	258_2_250	318_2_1	396_013_1	1897_2_92	1631_2_202	876_5_176	183_2_30	346_2_1	369_2_1	1565_2_660	300_013_604	303_2_1123	511_4_717	228_0235_1	166_013_400	2044_2_302	1280_2_10	17_2_1	1724_2_585	35_013_79	1536_0235_26	273_2_1	1689_013_282	684_2_1809
1129_013_335	152_013_63	625_2_409	258_2_247	318_2_1	396_013_1	1897_2_85	1631_2_217	876_5_164	183_2_25	346_2_1	369_2_1	1565_2_661	300_013_587	303_2_1131	511_4_724	228_0235_1	166_013_416	2044_2_311	1280_2_6	17_2_1	1724_2_555	35_013_79	1536_0235_33	273_2_1	1689_013_268	684_2_1854
1129_013_333	152_013_60	625_2_419	258_2_258	318_2_1	396_013_1	1897_2_80	1631_2_218	876_5_153	183_2_27	346_2_1	369_2_1	1565_2_657	300_013_568	303_2_1107	511_4_744	228_0235_1	166_013_433	2044_2_295	1280_2_8	17_2_1	1724_2_583	35_013_96	1536_0235_37	273_2_1	1689_013_271	684_2_1828
1129_013_324	152_013_73	625_2_422	258_2_268	318_2_1	396_013_1	1897_2_77	1631_2_221	876_5_156	183_2_23	346_2_1	369_2_1	1565_2_675	300_013_573	303_2_1077	511_4_740	228_0235_1	166_013_448	2044_2_281	1280_2_8	17_2_1	1724_2_577	35_013_103	1536_0235_35	273_2_1	1689_013_264	684_2_1818
1129_013_318	152_013_76	625_2_410	258_2_270	318_2_1	396_013_1	1897_2_85	1631_2_205	876_5_154	183_2_21	346_2_1	369_2_1	1565_2_665	300_013_563	303_2_1067	511_4_737	228_0235_1	166_013_448	2044_2_293	1280_2_8	17_2_1	1724_2_590	35_013_112	1536_0235_33	273_2_1	1689_013_265	684_2_1838
1129_013_320	152_013_63	625_2_411	258_2_283	318_2_1	396_013_1	1897_2_91	1631_2_226	876_5_169	183_2_23	346_2_1	369_2_1	1565_2_708	300_013_558	303_2_1063	511_4_765	228_0235_1	166_013_447	2044_2_265	1280_2_11	17_2_1	1724_2_540	35_013_108	1536_0235_33	273_2_1	1689_013_264	684_2_1810
1129_013_300	152_013_61	625_2_413	258_2_264	318_2_1	396_013_1	1897_2_80	1631_2_210	876_5_189	183_2_18	346_2_1	369_2_1	1565_2_728	300_013_561	303_2_1066	511_4_764	228_0235_1	166_013_440	2044_2_284	1280_2_5	17_2_1	1724_2_518	35_013_96	1536_0235_27	273_2_1	1689_013_257	684_2_1867
1129_013_326	152_013_58	625_2_422	258_2_260	318_2_1	396_013_1	1897_2_88	1631_2_209	876_5_181	183_2_13	346_2_1	369_2_1	1565_2_699	300_013_582	303_2_1075	511_4_768	228_0235_1	166_013_455	2044_2_281	1280_2_6	17_2_1	1724_2_545	35_013_96	1536_0235_24	273_2_1	1689_013_260	684_2_1806
1129_013_307	152_013_64	625_2_407	258_2_252	318_2_1	396_013_1	1897_2_102	1631_2_220	876_5_199	183_2_13	346_2_1	369_2_1	1565_2_702	300_013_601	303_2_1117	511_4_764	228_0235_1	166_013_438	2044_2_298	1280_2_6	17_2_1	1724_2_485	35_013_97	1536_0235_21	273_2_1	1689_013_260	684_2_1814
1129_013_312	152_013_60	625_2_407	258_2_259	318_2_1	396_013_1	1897_2_104	1631_2_208	876_5_203	183_2_12	346_2_1	369_2_1	1565_2_703	300_013_615	303_2_1100	511_4_754	228_0235_1	166_013_447	2044_2_302	1280_2_7	17_2_1	1724_2_460	35_013_102	1536_0235_17	273_2_1	1689_013_265	684_2_1821
1129_013_311	152_013_58	625_2_405	258_2_244	318_2_1	396_013_1	1897_2_90	1631_2_201	876_5_201	183_2_12	346_2_1	369_2_1	1565_2_714	300_013_636	303_2_1144	511_4_780	228_0235_1	166_013_444	2044_2_281	1280_2_7	17_2_1	1724_2_439	35_013_87	1536_0235_18	273_2_1	1689_013_259	684_2_1832
1129_013_346	152_013_60	625_2_371	258_2_257	318_2_1	396_013_1	1897_2_100	1631_2_205	876_5_211	183_2_12	346_2_1	369_2_1	1565_2_690	300_013_645	303_2_1105	511_4_783	228_0235_1	166_013_423	2044_2_277	1280_2_4	17_2_1	1724_2_438	35_013_95	1536_0235_19	273_2_1	1689_013_246	684_2_1861
1129_013_342	152_013_61	625_2_367	258_2_255	318_2_1	396_013_1	1897_2_92	1631_2_202	876_5_205	183_2_15	346_2_1	369_2_1	1565_2_703	300_013_666	303_2_1125	511_4_749	228_0235_1	166_013_420	2044_2_291	1280_2_5	17_2_1	1724_2_438	35_013_94	1536_0235_22	273_2_1	1689_013_241	684_2_1852
1129_013_331	152_013_72	625_2_377	258_2_248	318_2_1	396_013_1	1897_2_99	1631_2_205	876_5_216	183_2_22	346_2_1	369_2_1	1565_2_669	300_013_679	303_2_1101	511_4_727	228_0235_1	166_013_437	2044_2_307	1280_2_7	17_2_1	1724_2_442	35_013_85	1536_0235_25	273_2_1	1689_013_238	684_2_1854
1129_013_336	152_013_86	625_2_378	258_2_242	318_2_1	396_013_1	1897_2_105	1631_2_200	876_5_220	183_2_21	346_2_1	369_2_1	1565_2_662	300_013_660	303_2_1093	511_4_716	228_0235_1	166_013_471	2044_2_341	1280_2_7	17_2_1	1724_2_440	35_013_83	1536_0235_19	273_2_1	1689_013_225	684_2_1846
1129_013_328	152_013_104	625_2_407	258_2_248	318_2_1	396_013_1	1897_2_91	1631_2_195	876_5_217	183_2_21	346_2_1	369_2_1	1565_2_655	300_013_627	303_2_1076	511_4_736	228_0235_1	166_013_467	2044_2_336	1280_2_7	17_2_1	1724_2_447	35_013_86	1536_0235_18	273_2_1	1689_013_223	684_2_1850
1129_013_331	152_013_113	625_2_405	258_2_269	318_2_1	396_013_1	1897_2_94	1631_2_198	876_5_213	183_2_17	346_2_1	369_2_1	1565_2_695	300_013_653	303_2_1071	511_4_726	228_0235_1	166_013_453	2044_2_319	1280_2_9	17_2_1	1724_2_434	35_013_91	1536_0235_15	273_2_1	1689_013_210	684_2_1825
1129_013_332	152_013_116	625_2_382	258_2_244	318_2_1	396_013_1	1897_2_99	1631_2_208	876_5_207	183_2_15	346_2_1	369_2_1	1565_2_719	300_013_661	303_2_1096	511_4_716	228_0235_1	166_013_441	2044_2_313	1280_2_9	17_2_1	1724_2_439	35_013_79	1536_0235_18	273_2_1	1689_013_211	684_2_1836
1129_013_319	152_013_111	625_2_372	258_2_237	318_2_1	396_013_1	1897_2_80	1631_2_228	876_5_207	183_2_15	346_2_1	369_2_1	1565_2_679	300_013_676	303_2_1090	511_4_726	228_0235_1	166_013_447	2044_2_312	1280_2_6	17_2_1	1724_2_477	35_013_83	1536_0235_20	273_2_1	1689_013_208	684_2_1843
1129_013_342	152_013_105	625_2_339	258_2_244	318_2_1	396_013_1	1897_2_71	1631_2_213	876_5_179	183_2_9	346_2_1	369_2_1	1565_2_705	300_013_683	303_2_1112	511_4_750	228_0235_1	166_013_460	2044_2_281	1280_2_5	17_2_1	1724_2_467	35_013_92	1536_0235_17	273_2_1	1689_013_201	684_2_1857
1129_013_328	152_013_114	625_2_353	258_2_258	318_2_1	396_013_1	1897_2_67	1631_2_205	876_5_201	183_2_7	346_2_1	369_2_1	1565_2_684	300_013_668	303_2_1142	511_4_758	228_0235_1	166_013_448	2044_2_297	1280_2_3	17_2_1	1724_2_497	35_013_78	1536_0235_14	273_2_1	1689_013_202	684_2_1825
1129_013_308	152_013_111	625_2_366	258_2_260	318_2_1	396_013_1	1897_2_74	1631_2_200	876_5_192	183_2_8	346_2_1	369_2_1	1565_2_707	300_013_665	303_2_1147	511_4_757	228_0235_1	166_013_454	2044_2_298	1280_2_2	17_2_1	1724_2_477	35_013_77	1536_0235_11	273_2_1	1689_013_207	684_2_1831
1129_013_333	152_013_107	625_2_383	258_2_265	318_2_1	396_013_1	1897_2_82	1631_2_201	876_5_187	183_2_9	346_2_1	369_2_1	1565_2_723	300_013_661	303_2_1152	511_4_736	228_0235_1	166_013_460	2044_2_300	1280_2_2	17_2_1	1724_2_465	35_013_71	1536_0235_8	273_2_1	1689_013_210	684_2_1790
1129_013_332	152_013_102	625_2_375	258_2_268	318_2_1	396_013_1	1897_2_101	1631_2_190	876_5_194	183_2_5	346_2_1	369_2_1	1565_2_712	300_013_657	303_2_1133	511_4_728	228_0235_1	166_013_452	2044_2_320	1280_2_2	17_2_1	1724_2_432	35_013_70	1536_0235_7	273_2_1	1689_013_204	684_2_1850
1129_013_350	152_013_109	625_2_380	258_2_250	318_2_1	396_013_1	1897_2_107	1631_2_201	876_5_184	183_2_5	346_2_1	369_2_1	1565_2_725	300_013_632	303_2_1133	511_4_739	228_0235_1	166_013_449	2044_2_322	1280_2_2	17_2_1	1724_2_429	35_013_74	1536_0235_5	273_2_1	1689_013_205	684_2_1849
1129_013_346	152_013_107	625_2_371	258_2_236	318_2_1	396_013_1	1897_2_118	1631_2_213	876_5_210	183_2_8	346_2_1	369_2_1	1565_2_721	300_013_642	303_2_1140	511_4_741	228_0235_1	166_013_429	2044_2_309	1280_2_1	17_2_1	1724_2_447	35_013_71	1536_0235_4	273_2_1	1689_013_201	684_2_1833
1129_013_370	152_013_105	625_2_368	258_2_244	318_2_1	396_013_1	1897_2_110	1631_2_208	876_5_210	183_2_7	369_2_1	1565_2_742	300_013_637	303_2_1140	511_4_716	228_0235_1	166_013_450	2044_2_312	17_2_1	1724_2_448	35_013_79	1536_0235_5	273_2_1	1689_013_186	684_2_1817
1129_013_359	152_013_105	625_2_373	258_2_273	318_2_1	396_013_1	1897_2_98	1631_2_209	876_5_213	183_2_8	369_2_1	1565_2_724	300_013_629	303_2_1130	511_4_739	228_0235_1	166_013_445	2044_2_295	17_2_1	1724_2_468	35_013_87	1536_0235_7	273_2_1	1689_013_197	684_2_1788
1129_013_352	152_013_104	625_2_357	258_2_277	318_2_1	396_013_1	1897_2_96	1631_2_200	876_5_229	183_2_7	369_2_1	1565_2_709	300_013_616	303_2_1121	511_4_742	228_0235_1	166_013_443	2044_2_308	17_2_1	1724_2_454	35_013_87	1536_0235_7	273_2_1	1689_013_198	684_2_1837
1129_013_342	152_013_118	625_2_358	258_2_281	318_2_1	396_013_1	1897_2_96	1631_2_198	876_5_218	183_2_4	369_2_1	1565_2_675	300_013_637	303_2_1126	511_4_736	228_0235_1	166_013_437	2044_2_315	17_2_1	1724_2_447	35_013_86	1536_0235_7	273_2_1	1689_013_199	684_2_1857
1129_013_367	152_013_119	625_2_325	258_2_267	318_2_1	396_013_1	1897_2_103	1631_2_212	876_5_236	183_2_2	369_2_1	1565_2_665	300_013_652	303_2_1118	511_4_732	228_0235_1	166_013_441	2044_2_302	17_2_1	1724_2_464	35_013_87	1536_0235_9	273_2_1	1689_013_194	684_2_1840
1129_013_383	152_013_121	625_2_349	258_2_267	318_2_1	396_013_1	1897_2_108	1631_2_202	876_5_226	183_2_2	369_2_1	1565_2_643	300_013_622	303_2_1118	511_4_749	228_0235_1	166_013_442	2044_2_317	17_2_1	1724_2_465	35_013_90	1536_0235_6	273_2_1	1689_013_190	684_2_1831
1129_013_395	152_013_128	625_2_336	258_2_264	318_2_1	396_013_1	1897_2_115	1631_2_200	876_5_214	183_2_2	369_2_1	1565_2_644	300_013_613	303_2_1132	511_4_729	228_0235_1	166_013_464	2044_2_327	17_2_1	1724_2_464	35_013_96	1536_0235_9	273_2_1	1689_013_188	684_2_1821
1129_013_398	152_013_140	625_2_329	258_2_276	318_2_1	396_013_1	1897_2_113	1631_2_199	876_5_215	183_2_1	369_2_1	1565_2_641	300_013_614	303_2_1108	511_4_736	228_0235_1	166_013_445	2044_2_330	17_2_1	1724_2_466	35_013_88	1536_0235_11	273_2_1	1689_013_184	684_2_1843
1129_013_409	152_013_138	625_2_317	258_2_299	318_2_1	396_013_1	1897_2_116	1631_2_195	876_5_207	183_2_2	369_2_1	1565_2_628	300_013_636	303_2_1094	511_4_757	228_0235_1	166_013_447	2044_2_317	17_2_1	1724_2_423	35_013_85	1536_0235_9	273_2_1	1689_013_192	684_2_1867
1129_013_419	152_013_144	625_2_306	258_2_284	318_2_1	396_013_1	1897_2_114	1631_2_181	876_5_211	183_2_2	369_2_1	1565_2_609	300_013_622	303_2_1091	511_4_769	228_0235_1	166_013_444	2044_2_320	17_2_1	1724_2_440	35_013_84	1536_0235_8	273_2_1	1689_013_199	684_2_1900
1129_013_408	152_013_145	625_2_296	258_2_289	318_2_1	396_013_1	1897_2_105	1631_2_189	876_5_198	369_2_1	1565_2_608	300_013_610	303_2_1127	511_4_758	228_0235_1	166_013_459	2044_2_320	17_2_1	1724_2_457	35_013_97	1536_0235_6	273_2_1	1689_013_191	684_2_1888
1129_013_412	152_013_148	625_2_309	258_2_267	318_2_1	396_013_1	1897_2_106	1631_2_195	876_5_176	369_2_1	1565_2_602	300_013_575	303_2_1127	511_4_790	228_0235_1	166_013_461	2044_2_328	17_2_1	1724_2_454	35_013_89	1536_0235_9	273_2_1	1689_013_212	684_2_1882
1129_013_399	152_013_165	625_2_318	258_2_250	318_2_1	396_013_1	1897_2_99	1631_2_205	876_5_170	369_2_1	1565_2_637	300_013_560	303_2_1097	511_4_800	228_0235_1	166_013_465	2044_2_324	17_2_1	1724_2_456	35_013_83	1536_0235_7	273_2_1	1689_013_204	684_2_1905
1129_013_383	152_013_172	625_2_310	258_2_237	318_2_1	396_013_1	1897_2_100	1631_2_214	876_5_163	369_2_1	1565_2_632	300_013_585	303_2_1086	511_4_751	228_0235_1	166_013_462	2044_2_320	17_2_1	1724_2_473	35_013_93	1536_0235_4	273_2_1	1689_013_217	684_2_1948
1129_013_382	152_013_154	625_2_313	258_2_255	318_2_1	396_013_1	1897_2_93	1631_2_206	876_5_190	369_2_1	1565_2_638	300_013_576	303_2_1059	511_4_755	228_0235_1	166_013_462	2044_2_311	17_2_1	1724_2_477	35_013_96	1536_0235_3	273_2_1	1689_013_229	684_2_1947
1129_013_369	152_013_154	625_2_306	258_2_267	318_2_1	396_013_1	1897_2_94	1631_2_211	876_5_169	369_2_1	1565_2_610	300_013_589	303_2_1078	511_4_770	228_0235_1	166_013_468	2044_2_313	17_2_1	1724_2_428	35_013_84	1536_0235_2	273_2_1	1689_013_228	684_2_2006
1129_013_379	152_013_160	625_2_301	258_2_273	318_2_1	396_013_1	1897_2_91	1631_2_223	876_5_183	369_2_1	1565_2_597	300_013_583	303_2_1086	511_4_790	228_0235_1	166_013_464	2044_2_330	17_2_1	1724_2_414	35_013_78	1536_0235_4	273_2_1	1689_013_238	684_2_1955
1129_013_376	152_013_168	625_2_310	258_2_267	318_2_1	396_013_1	1897_2_78	1631_2_215	876_5_169	369_2_1	1565_2_593	300_013_568	303_2_1081	511_4_799	228_0235_1	166_013_446	2044_2_338	17_2_1	1724_2_431	35_013_68	1536_0235_4	273_2_1	1689_013_259	684_2_1970
1129_013_401	152_013_148	625_2_308	258_2_255	318_2_1	396_013_1	1897_2_76	1631_2_199	876_5_159	369_2_1	1565_2_623	300_013_572	303_2_1070	511_4_789	228_0235_1	166_013_454	2044_2_319	17_2_1	1724_2_418	35_013_62	1536_0235_6	273_2_1	1689_013_252	684_2_2027
1129_013_409	152_013_154	625_2_301	258_2_246	318_2_1	396_013_1	1897_2_76	1631_2_185	876_5_152	369_2_1	1565_2_594	300_013_553	303_2_1078	511_4_841	228_0235_1	166_013_430	2044_2_304	17_2_1	1724_2_416	35_013_59	1536_0235_9	273_2_1	1689_013_257	684_2_2072
1129_013_386	152_013_166	625_2_299	258_2_263	318_2_1	396_013_1	1897_2_73	1631_2_176	876_5_147	369_2_1	1565_2_568	300_013_547	303_2_1100	511_4_855	228_0235_1	166_013_448	2044_2_288	17_2_1	1724_2_426	35_013_57	1536_0235_5	273_2_1	1689_013_250	684_2_2083
1129_013_376	152_013_155	625_2_294	258_2_272	318_2_1	396_013_1	1897_2_74	1631_2_176	876_5_159	369_2_1	1565_2_572	300_013_554	303_2_1101	511_4_852	228_0235_1	166_013_450	2044_2_264	17_2_1	1724_2_438	35_013_56	1536_0235_8	273_2_1	1689_013_255	684_2_2085
1129_013_345	152_013_148	625_2_326	258_2_278	318_2_1	396_013_1	1897_2_78	1631_2_180	876_5_156	369_2_1	1565_2_570	300_013_534	303_2_1065	511_4_868	228_0235_1	166_013_466	2044_2_276	17_2_1	1724_2_405	35_013_51	1536_0235_9	273_2_1	1689_013_263	684_2_2118
1129_013_375	152_013_164	625_2_327	258_2_269	318_2_1	396_013_1	1897_2_77	1631_2_190	876_5_160	369_2_1	1565_2_559	300_013_537	303_2_1047	511_4_854	228_0235_1	166_013_459	2044_2_285	17_2_1	1724_2_426	35_013_53	1536_0235_11	273_2_1	1689_013_258	684_2_2097
1129_013_359	152_013_170	625_2_335	258_2_272	318_2_1	396_013_1	1897_2_81	1631_2_178	876_5_152	369_2_1	1565_2_577	300_013_539	303_2_1073	511_4_842	228_0235_1	166_013_462	2044_2_288	17_2_1	1724_2_427	35_013_45	1536_0235_10	273_2_1	1689_013_259	684_2_2083
1129_013_379	152_013_179	625_2_301	258_2_267	318_2_1	396_013_1	1897_2_75	1631_2_187	876_5_147	369_2_1	1565_2_562	300_013_553	303_2_1106	511_4_836	228_0235_1	166_013_434	2044_2_283	17_2_1	1724_2_444	35_013_41	1536_0235_9	273_2_1	1689_013_271	684_2_2070
1129_013_413	152_013_174	625_2_329	258_2_276	318_2_1	396_013_1	1897_2_72	1631_2_167	876_5_161	369_2_1	1565_2_555	300_013_562	303_2_1019	511_4_846	228_0235_1	166_013_430	2044_2_283	17_2_1	1724_2_442	35_013_37	1536_0235_7	273_2_1	1689_013_270	684_2_2110
1129_013_392	152_013_167	625_2_358	258_2_258	318_2_1	396_013_1	1897_2_57	1631_2_175	876_5_154	369_2_1	1565_2_539	300_013_571	303_2_1027	511_4_866	228_0235_1	166_013_418	2044_2_269	17_2_1	1724_2_466	35_013_38	1536_0235_5	273_2_1	1689_013_266	684_2_2128
1129_013_392	152_013_169	625_2_358	258_2_274	318_2_1	396_013_1	1897_2_60	1631_2_187	876_5_157	369_2_1	1565_2_524	300_013_574	303_2_1007	511_4_866	228_0235_1	166_013_421	2044_2_253	17_2_1	1724_2_459	35_013_37	1536_0235_4	273_2_1	1689_013_268	684_2_2132
1129_013_412	152_013_148	625_2_344	258_2_273	318_2_1	396_013_1	1897_2_76	1631_2_190	876_5_160	369_2_1	1565_2_520	300_013_557	303_2_979	511_4_870	228_0235_1	166_013_412	2044_2_247	17_2_1	1724_2_460	35_013_46	1536_0235_5	273_2_1	1689_013_265	684_2_2171
1129_013_414	152_013_143	625_2_364	258_2_247	318_2_1	396_013_1	1897_2_73	1631_2_209	876_5_159	369_2_1	1565_2_513	300_013_579	303_2_991	511_4_850	228_0235_1	166_013_404	2044_2_256	17_2_1	1724_2_451	35_013_51	1536_0235_3	273_2_1	1689_013_253	684_2_2169
1129_013_413	152_013_147	625_2_376	258_2_247	318_2_1	396_013_1	1897_2_67	1631_2_216	876_5_165	369_2_1	1565_2_512	300_013_569	303_2_961	511_4_850	228_0235_1	166_013_408	2044_2_265	17_2_1	1724_2_461	35_013_47	1536_0235_1	273_2_1	1689_013_242	684_2_2198
1129_013_405	152_013_137	318_2_1	625_2_377	258_2_249	273_2_1	396_013_1	1897_2_66	1631_2_224	876_5_161	369_2_1	1565_2_540	300_013_569	303_2_964	511_4_852	166_013_409	2044_2_239	17_2_1	1724_2_476	35_013_42	1689_013_237	684_2_2205
1129_013_376	152_013_142	318_2_1	625_2_387	258_2_260	273_2_1	396_013_1	1897_2_64	1631_2_245	876_5_174	369_2_1	1565_2_533	300_013_598	303_2_968	511_4_840	166_013_418	2044_2_241	17_2_1	1724_2_454	35_013_45	1689_013_236	684_2_2173
1129_013_368	152_013_122	318_2_1	625_2_364	258_2_280	273_2_1	396_013_1	1897_2_62	1631_2_240	876_5_187	369_2_1	1565_2_528	300_013_592	303_2_974	511_4_852	166_013_400	2044_2_224	17_2_1	1724_2_467	35_013_48	1689_013_250	684_2_2199
1129_013_352	152_013_129	318_2_1	625_2_368	258_2_281	273_2_1	396_013_1	1897_2_60	1631_2_238	876_5_188	369_2_1	1565_2_526	300_013_604	303_2_990	511_4_866	166_013_392	2044_2_224	17_2_1	1724_2_461	35_013_41	1689_013_239	684_2_2197
1129_013_374	152_013_125	318_2_1	625_2_369	258_2_250	273_2_1	396_013_1	1897_2_62	1631_2_245	876_5_186	369_2_1	1565_2_533	300_013_611	303_2_1003	511_4_859	166_013_401	2044_2_213	17_2_1	1724_2_477	35_013_48	1689_013_229	684_2_2172
1129_013_370	152_013_113	318_2_1	625_2_367	258_2_229	273_2_1	396_013_1	1897_2_56	1631_2_258	876_5_183	369_2_1	1565_2_576	300_013_591	303_2_997	511_4_856	166_013_399	2044_2_211	17_2_1	1724_2_466	35_013_53	1689_013_235	684_2_2202
1129_013_406	152_013_101	318_2_1	625_2_356	258_2_244	273_2_1	396_013_1	1897_2_53	1631_2_256	876_5_161	369_2_1	1565_2_521	300_013_604	303_2_991	511_4_884	166_013_408	2044_2_208	17_2_1	1724_2_485	35_013_61	1689_013_241	684_2_2182
1129_013_386	152_013_108	318_2_1	625_2_371	258_2_242	273_2_1	396_013_1	1897_2_50	1631_2_239	876_5_185	369_2_1	1565_2_493	300_013_617	303_2_999	511_4_886	166_013_401	2044_2_202	17_2_1	1724_2_497	35_013_61	1689_013_226	684_2_2209
1129_013_376	152_013_102	318_2_1	625_2_370	258_2_247	273_2_1	396_013_1	1897_2_56	1631_2_235	876_5_183	369_2_1	1565_2_445	300_013_631	303_2_1040	511_4_891	166_013_415	2044_2_226	17_2_1	1724_2_496	35_013_61	1689_013_212	684_2_2175
1129_013_395	152_013_101	318_2_1	625_2_378	258_2_254	273_2_1	396_013_1	1897_2_49	1631_2_216	876_5_180	369_2_1	1565_2_440	300_013_614	303_2_1034	511_4_906	166_013_410	2044_2_231	17_2_1	1724_2_499	35_013_62	1689_013_212	684_2_2167
1129_013_380	152_013_96	318_2_1	625_2_368	258_2_254	273_2_1	396_013_1	1897_2_50	1631_2_223	876_5_192	369_2_1	1565_2_455	300_013_622	303_2_1014	511_4_886	166_013_399	2044_2_246	17_2_1	1724_2_489	35_013_57	1689_013_208	684_2_2209
1129_013_379	152_013_95	318_2_1	625_2_378	258_2_289	273_2_1	396_013_1	1897_2_50	1631_2_234	876_5_182	369_2_1	1565_2_464	300_013_626	303_2_1008	511_4_885	166_013_413	2044_2_245	17_2_1	1724_2_473	35_013_62	1689_013_200	684_2_2171
1129_013_392	152_013_76	318_2_1	625_2_371	258_2_274	273_2_1	396_013_1	1897_2_51	1631_2_234	876_5_178	369_2_1	1565_2_470	300_013_641	303_2_1020	511_4_864	166_013_402	2044_2_249	17_2_1	1724_2_502	35_013_60	1689_013_205	684_2_2163
1129_013_407	152_013_77	318_2_1	625_2_393	258_2_290	273_2_1	396_013_1	1897_2_43	1631_2_244	876_5_182	369_2_1	1565_2_484	300_013_624	303_2_967	511_4_900	166_013_418	2044_2_265	17_2_1	1724_2_469	35_013_65	1689_013_208	684_2_2112
1129_013_418	152_013_85	318_2_1	625_2_398	258_2_307	273_2_1	396_013_1	1897_2_41	1631_2_241	876_5_170	369_2_1	1565_2_478	300_013_623	303_2_995	511_4_857	166_013_413	2044_2_265	17_2_1	1724_2_491	35_013_74	1689_013_208	684_2_2073
1129_013_411	152_013_80	318_2_1	625_2_393	258_2_302	273_2_1	396_013_1	1897_2_38	1631_2_239	876_5_146	369_2_1	1565_2_474	300_013_628	303_2_1008	511_4_853	166_013_433	2044_2_295	17_2_1	1724_2_493	35_013_82	1689_013_207	684_2_2069
1129_013_432	152_013_84	318_2_1	625_2_414	258_2_321	273_2_1	396_013_1	1897_2_34	1631_2_231	876_5_153	369_2_1	1565_2_473	300_013_621	303_2_976	511_4_851	166_013_431	2044_2_298	17_2_1	1724_2_494	35_013_78	1689_013_205	684_2_2052
1129_013_415	152_013_83	318_2_1	625_2_415	258_2_311	273_2_1	396_013_1	1897_2_39	1631_2_224	876_5_158	369_2_1	1565_2_482	300_013_632	303_2_959	511_4_854	166_013_404	2044_2_278	17_2_1	1724_2_519	35_013_69	1689_013_210	684_2_2099
1129_013_436	152_013_92	318_2_1	625_2_400	258_2_312	273_2_1	396_013_1	1897_2_37	1631_2_218	876_5_150	369_2_1	1565_2_518	300_013_637	303_2_937	511_4_865	166_013_421	2044_2_256	17_2_1	1724_2_491	35_013_64	1689_013_217	684_2_2091
1129_013_439	152_013_93	318_2_1	625_2_390	258_2_299	273_2_1	396_013_1	1897_2_37	1631_2_196	876_5_146	369_2_1	1565_2_512	300_013_622	303_2_926	511_4_867	166_013_433	2044_2_248	17_2_1	1724_2_503	35_013_65	1689_013_207	684_2_2156
1129_013_443	152_013_103	318_2_1	625_2_382	258_2_319	273_2_1	396_013_1	1897_2_34	1631_2_193	876_5_142	369_2_1	1565_2_515	300_013_610	303_2_940	511_4_860	166_013_449	2044_2_248	17_2_1	1724_2_489	35_013_79	1689_013_204	684_2_2133
1129_013_432	152_013_111	318_2_1	625_2_361	258_2_318	273_2_1	396_013_1	1897_2_43	1631_2_191	876_5_135	369_2_1	1565_2_508	300_013_614	303_2_967	511_4_869	166_013_434	2044_2_234	17_2_1	1724_2_494	35_013_70	1689_013_206	684_2_2170
1129_013_426	152_013_119	318_2_1	625_2_339	258_2_307	273_2_1	396_013_1	1897_2_54	1631_2_181	876_5_139	369_2_1	1565_2_510	300_013_624	303_2_976	511_4_867	166_013_435	2044_2_244	17_2_1	1724_2_476	35_013_67	1689_013_212	684_2_2189
1129_013_407	152_013_102	318_2_1	625_2_361	258_2_295	273_2_1	396_013_1	1897_2_59	1631_2_181	876_5_144	369_2_1	1565_2_515	300_013_653	303_2_998	511_4_815	166_013_428	2044_2_236	17_2_1	1724_2_478	35_013_65	1689_013_211	684_2_2230
1129_013_415	152_013_92	318_2_1	625_2_372	258_2_294	273_2_1	396_013_1	1897_2_69	1631_2_173	876_5_145	369_2_1	1565_2_517	300_013_638	303_2_974	511_4_807	166_013_439	2044_2_224	17_2_1	1724_2_493	35_013_64	1689_013_192	684_2_2259
1129_013_402	152_013_101	318_2_1	625_2_379	258_2_300	273_2_1	396_013_1	1897_2_62	1631_2_182	876_5_148	369_2_1	1565_2_542	300_013_652	303_2_984	511_4_799	166_013_435	2044_2_227	17_2_1	1724_2_513	35_013_60	1689_013_202	684_2_2179
1129_013_382	152_013_89	318_2_1	625_2_396	258_2_292	273_2_1	396_013_1	1897_2_59	1631_2_176	876_5_147	369_2_1	1565_2_513	300_013_660	303_2_979	511_4_811	166_013_446	2044_2_205	17_2_1	1724_2_544	35_013_60	1689_013_212	684_2_2196
1129_013_382	152_013_85	318_2_1	625_2_372	258_2_280	273_2_1	396_013_1	1897_2_52	1631_2_191	876_5_163	369_2_1	1565_2_532	300_013_688	303_2_1001	511_4_814	166_013_453	2044_2_193	17_2_1	1724_2_529	35_013_63	1689_013_206	684_2_2156
1129_013_406	152_013_84	318_2_1	625_2_357	258_2_285	273_2_1	396_013_1	1897_2_49	1631_2_206	876_5_149	369_2_1	1565_2_516	300_013_709	303_2_1005	511_4_824	166_013_473	2044_2_198	17_2_1	1724_2_500	35_013_54	1689_013_201	684_2_2140
1129_013_398	152_013_82	318_2_1	625_2_355	258_2_284	273_2_1	396_013_1	1897_2_52	1631_2_220	876_5_159	369_2_1	1565_2_511	300_013_726	303_2_1027	511_4_782	166_013_449	2044_2_192	17_2_1	1724_2_529	35_013_50	1689_013_206	684_2_2140
1129_013_371	152_013_75	318_2_1	625_2_366	258_2_271	273_2_1	396_013_1	1897_2_53	1631_2_230	876_5_168	369_2_1	1565_2_503	300_013_727	303_2_1025	511_4_771	166_013_442	2044_2_214	17_2_1	1724_2_516	35_013_55	1689_013_192	684_2_2182
1129_013_359	152_013_79	318_2_1	625_2_352	258_2_261	273_2_1	396_013_1	1897_2_50	1631_2_243	876_5_169	369_2_1	1565_2_478	300_013_753	303_2_1074	511_4_760	166_013_433	2044_2_224	17_2_1	1724_2_505	35_013_49	1689_013_204	684_2_2171
1129_013_360	152_013_76	318_2_1	625_2_340	258_2_270	273_2_1	396_013_1	1897_2_50	1631_2_262	876_5_164	369_2_1	1565_2_498	300_013_724	303_2_1073	511_4_764	166_013_423	2044_2_211	17_2_1	1724_2_521	35_013_39	1689_013_199	684_2_2189
1129_013_371	152_013_77	318_2_1	625_2_336	258_2_267	273_2_1	396_013_1	1897_2_48	1631_2_269	876_5_157	369_2_1	1565_2_487	300_013_706	303_2_1097	511_4_775	166_013_423	2044_2_219	17_2_1	1724_2_510	35_013_33	1689_013_201	684_2_2181
1129_013_345	152_013_81	318_2_1	625_2_352	258_2_294	273_2_1	396_013_1	1897_2_48	1631_2_278	876_5_161	369_2_1	1565_2_494	300_013_719	303_2_1099	511_4_772	166_013_421	2044_2_217	17_2_1	1724_2_518	35_013_29	1689_013_218	684_2_2124
1129_013_319	152_013_84	318_2_1	625_2_329	258_2_297	273_2_1	396_013_1	1897_2_43	1631_2_273	876_5_143	369_2_1	1565_2_495	300_013_743	303_2_1136	511_4_785	166_013_414	2044_2_222	17_2_1	1724_2_508	35_013_33	1689_013_208	684_2_2123
1129_013_328	152_013_83	318_2_1	625_2_319	258_2_301	273_2_1	396_013_1	1897_2_42	1631_2_269	876_5_119	369_2_1	1565_2_493	300_013_748	303_2_1125	511_4_782	166_013_427	2044_2_211	17_2_1	1724_2_522	35_013_33	1689_013_209	684_2_2152
1129_013_303	152_013_77	318_2_1	625_2_323	258_2_300	273_2_1	396_013_1	1897_2_43	1631_2_265	876_5_134	369_2_1	1565_2_477	300_013_757	303_2_1108	511_4_802	166_013_425	2044_2_209	17_2_1	1724_2_493	35_013_44	1689_013_206	684_2_2195
1129_013_310	152_013_71	318_2_1	625_2_313	258_2_284	273_2_1	396_013_1	1897_2_46	1631_2_260	876_5_133	369_2_1	1565_2_481	300_013_776	303_2_1117	511_4_779	166_013_413	2044_2_210	17_2_1	1724_2_479	35_013_49	1689_013_205	684_2_2231
1129_013_290	152_013_67	318_2_1	625_2_302	258_2_296	273_2_1	396_013_1	1897_2_39	1631_2_267	876_5_132	369_2_1	1565_2_469	300_013_766	303_2_1133	511_4_811	166_013_398	2044_2_204	17_2_1	1724_2_521	35_013_53	1689_013_188	684_2_2219
1129_013_305	152_013_72	318_2_1	625_2_296	258_2_272	273_2_1	396_013_1	1897_2_35	1631_2_283	876_5_127	369_2_1	1565_2_485	300_013_759	303_2_1120	511_4_801	166_013_396	2044_2_212	17_2_1	1724_2_507	35_013_47	1689_013_183	684_2_2249
1129_013_314	152_013_68	318_2_1	625_2_339	258_2_279	273_2_1	396_013_1	1897_2_49	1631_2_284	876_5_134	369_2_1	1565_2_437	300_013_761	303_2_1110	511_4_789	166_013_406	2044_2_203	17_2_1	1724_2_542	35_013_41	1689_013_180	684_2_2213
1129_013_310	152_013_76	318_2_1	625_2_302	258_2_276	273_2_1	396_013_1	1897_2_51	1631_2_281	876_5_148	369_2_1	1565_2_431	300_013_797	303_2_1100	511_4_767	166_013_428	2044_2_202	17_2_1	1724_2_540	35_013_28	1689_013_176	684_2_2249
1129_013_312	152_013_70	318_2_1	625_2_324	258_2_284	273_2_1	396_013_1	1897_2_53	1631_2_296	876_5_140	369_2_1	1565_2_432	300_013_780	303_2_1098	511_4_791	166_013_429	2044_2_193	17_2_1	1724_2_535	35_013_30	1689_013_184	684_2_2213
1129_013_288	152_013_66	318_2_1	625_2_339	258_2_296	273_2_1	396_013_1	1897_2_50	1631_2_309	876_5_136	369_2_1	1565_2_408	300_013_793	303_2_1103	511_4_778	166_013_404	2044_2_204	17_2_1	1724_2_530	35_013_25	1689_013_186	684_2_2242
1129_013_278	152_013_64	318_2_1	625_2_337	258_2_295	273_2_1	396_013_1	1897_2_43	1631_2_297	876_5_134	369_2_1	1565_2_435	300_013_806	303_2_1100	511_4_769	166_013_430	2044_2_215	17_2_1	1724_2_513	35_013_24	1689_013_168	684_2_2252
1129_013_262	152_013_57	318_2_1	625_2_354	258_2_314	273_2_1	396_013_1	1897_2_44	1631_2_286	876_5_112	369_2_1	1565_2_406	300_013_835	303_2_1119	511_4_772	166_013_435	2044_2_221	17_2_1	1724_2_508	35_013_26	1689_013_166	684_2_2244
1129_013_271	152_013_61	318_2_1	625_2_339	258_2_307	273_2_1	396_013_1	1897_2_48	1631_2_291	876_5_84	369_2_1	1565_2_406	300_013_828	303_2_1112	511_4_746	166_013_456	2044_2_219	17_2_1	1724_2_508	35_013_27	1689_013_177	684_2_2278
1129_013_270	152_013_55	318_2_1	625_2_326	258_2_336	273_2_1	396_013_1	1897_2_55	1631_2_301	876_5_84	369_2_1	1565_2_395	300_013_842	303_2_1128	511_4_760	166_013_423	2044_2_221	17_2_1	1724_2_511	35_013_36	1689_013_176	684_2_2239
1129_013_284	152_013_43	318_2_1	625_2_315	258_2_343	273_2_1	396_013_1	1897_2_53	1631_2_317	876_5_78	369_2_1	1565_2_385	300_013_818	303_2_1145	511_4_770	166_013_404	2044_2_200	17_2_1	1724_2_523	35_013_41	1689_013_188	684_2_2245
1129_013_267	152_013_43	318_2_1	625_2_319	258_2_360	273_2_1	396_013_1	1897_2_48	1631_2_281	876_5_66	369_2_1	1565_2_374	300_013_863	303_2_1152	511_4_787	166_013_389	2044_2_190	17_2_1	1724_2_514	35_013_40	1689_013_184	684_2_2277
1129_013_256	152_013_44	318_2_1	625_2_333	258_2_378	273_2_1	396_013_1	1897_2_52	1631_2_285	876_5_59	369_2_1	1565_2_372	300_013_906	303_2_1136	511_4_785	166_013_362	2044_2_181	17_2_1	1724_2_507	35_013_43	1689_013_189	684_2_2284
1129_013_249	152_013_53	318_2_1	625_2_323	258_2_397	273_2_1	396_013_1	1897_2_46	1631_2_291	876_5_50	369_2_1	1565_2_347	300_013_902	303_2_1124	511_4_790	166_013_372	2044_2_160	17_2_1	1724_2_480	35_013_45	1689_013_190	684_2_2332
1129_013_264	152_013_50	318_2_1	625_2_336	258_2_398	273_2_1	396_013_1	1897_2_46	1631_2_254	876_5_38	369_2_1	1565_2_351	300_013_924	303_2_1145	511_4_774	166_013_358	2044_2_152	17_2_1	1724_2_478	35_013_52	1689_013_183	684_2_2349
1129_013_276	152_013_45	318_2_1	625_2_332	258_2_386	273_2_1	396_013_1	1897_2_44	1631_2_250	876_5_30	369_2_1	1565_2_351	300_013_907	303_2_1125	511_4_761	166_013_364	2044_2_149	17_2_1	1724_2_478	35_013_58	1689_013_182	684_2_2402
1129_013_272	152_013_46	318_2_1	625_2_308	258_2_390	273_2_1	396_013_1	1897_2_63	1631_2_261	876_5_29	369_2_1	1565_2_369	300_013_903	303_2_1097	511_4_771	166_013_365	2044_2_144	17_2_1	1724_2_471	35_013_48	1689_013_177	684_2_2431
1129_013_266	152_013_40	318_2_1	625_2_299	258_2_392	273_2_1	396_013_1	1897_2_56	1631_2_266	876_5_28	369_2_1	1565_2_336	300_013_905	303_2_1083	511_4_784	166_013_376	2044_2_152	17_2_1	1724_2_449	35_013_37	1689_013_179	684_2_2490
1129_013_277	152_013_37	318_2_1	625_2_280	258_2_385	273_2_1	396_013_1	1897_2_49	1631_2_243	876_5_25	369_2_1	1565_2_342	300_013_873	303_2_1142	511_4_787	166_013_380	2044_2_150	17_2_1	1724_2_458	35_013_33	1689_013_179	684_2_2489
1129_013_272	152_013_38	318_2_1	625_2_257	258_2_394	273_2_1	396_013_1	1897_2_48	1631_2_220	876_5_20	369_2_1	1565_2_371	300_013_875	303_2_1184	511_4_773	166_013_385	2044_2_151	17_2_1	1724_2_456	35_013_31	1689_013_168	684_2_2487
1129_013_258	152_013_33	318_2_1	625_2_267	258_2_385	273_2_1	396_013_1	1897_2_53	1631_2_224	876_5_20	369_2_1	1565_2_393	300_013_876	303_2_1187	511_4_758	166_013_406	2044_2_151	17_2_1	1724_2_434	35_013_23	1689_013_172	684_2_2501
1129_013_253	152_013_36	318_2_1	625_2_292	258_2_389	273_2_1	396_013_1	1897_2_54	1631_2_234	876_5_25	369_2_1	1565_2_390	300_013_866	303_2_1176	511_4_746	166_013_408	2044_2_144	17_2_1	1724_2_443	35_013_24	1689_013_182	684_2_2476
1129_013_219	152_013_28	318_2_1	625_2_293	258_2_368	273_2_1	396_013_1	1897_2_42	1631_2_215	876_5_26	369_2_1	1565_2_402	300_013_875	303_2_1208	511_4_747	166_013_423	2044_2_175	17_2_1	1724_2_447	35_013_29	1689_013_183	684_2_2456
1129_013_230	152_013_26	318_2_1	625_2_302	258_2_356	273_2_1	396_013_1	1897_2_35	1631_2_219	876_5_25	369_2_1	1565_2_394	300_013_888	303_2_1211	511_4_738	166_013_418	2044_2_157	17_2_1	1724_2_454	35_013_29	1689_013_186	684_2_2484
1129_013_251	152_013_24	318_2_1	625_2_313	258_2_340	273_2_1	396_013_1	1897_2_32	1631_2_197	876_5_22	369_2_1	1565_2_389	300_013_899	303_2_1162	511_4_744	166_013_435	2044_2_151	17_2_1	1724_2_439	35_013_28	1689_013_195	684_2_2530
1129_013_268	152_013_23	318_2_1	625_2_306	258_2_344	273_2_1	396_013_1	1897_2_37	1631_2_208	876_5_28	369_2_1	1565_2_402	300_013_878	303_2_1158	511_4_721	166_013_406	2044_2_166	17_2_1	1724_2_447	35_013_25	1689_013_189	684_2_2540
1129_013_273	152_013_24	318_2_1	625_2_311	258_2_331	273_2_1	396_013_1	1897_2_45	1631_2_191	876_5_25	369_2_1	1565_2_388	300_013_862	303_2_1132	511_4_701	166_013_410	2044_2_158	17_2_1	1724_2_460	35_013_21	1689_013_195	684_2_2603
1129_013_280	152_013_20	318_2_1	625_2_323	258_2_349	273_2_1	396_013_1	1897_2_39	1631_2_198	876_5_16	369_2_1	1565_2_397	300_013_834	303_2_1123	511_4_719	166_013_422	2044_2_158	17_2_1	1724_2_445	35_013_22	1689_013_205	684_2_2574
1129_013_289	152_013_14	318_2_1	625_2_349	258_2_360	273_2_1	396_013_1	1897_2_39	1631_2_195	876_5_17	369_2_1	1565_2_371	300_013_830	303_2_1094	511_4_738	166_013_433	2044_2_147	17_2_1	1724_2_477	35_013_22	1689_013_185	684_2_2575
1129_013_303	152_013_15	318_2_1	625_2_342	258_2_373	273_2_1	396_013_1	1897_2_41	1631_2_190	876_5_23	369_2_1	1565_2_370	300_013_838	303_2_1107	511_4_723	166_013_458	2044_2_147	17_2_1	1724_2_451	35_013_22	1689_013_186	684_2_2542
1129_013_303	152_013_13	318_2_1	625_2_345	258_2_375	273_2_1	396_013_1	1897_2_38	1631_2_183	876_5_27	369_2_1	1565_2_358	300_013_853	303_2_1100	511_4_715	166_013_470	2044_2_158	17_2_1	1724_2_444	35_013_19	1689_013_186	684_2_2553
1129_013_332	152_013_19	318_2_1	625_2_337	258_2_356	273_2_1	396_013_1	1897_2_45	1631_2_166	876_5_23	369_2_1	1565_2_368	300_013_844	303_2_1129	511_4_733	166_013_461	2044_2_138	17_2_1	1724_2_436	35_013_18	1689_013_186	684_2_2546
1129_013_313	152_013_19	318_2_1	625_2_331	258_2_349	273_2_1	396_013_1	1897_2_46	1631_2_196	876_5_29	369_2_1	1565_2_390	300_013_836	303_2_1129	511_4_711	166_013_444	2044_2_150	17_2_1	1724_2_450	35_013_17	1689_013_193	684_2_2536
1129_013_325	152_013_15	318_2_1	625_2_342	258_2_321	273_2_1	396_013_1	1897_2_52	1631_2_179	876_5_32	369_2_1	1565_2_409	300_013_853	303_2_1150	511_4_703	166_013_435	2044_2_155	17_2_1	1724_2_436	35_013_17	1689_013_193	684_2_2528
1129_013_346	152_013_17	318_2_1	625_2_345	258_2_327	273_2_1	396_013_1	1897_2_49	1631_2_191	876_5_36	369_2_1	1565_2_409	300_013_855	303_2_1140	511_4_685	166_013_436	2044_2_163	17_2_1	1724_2_463	35_013_16	1689_013_186	684_2_2478
1129_013_359	152_013_19	318_2_1	625_2_344	258_2_334	273_2_1	396_013_1	1897_2_50	1631_2_217	876_5_22	369_2_1	1565_2_384	300_013_866	303_2_1112	511_4_683	166_013_451	2044_2_175	17_2_1	1724_2_454	35_013_10	1689_013_177	684_2_2481
1129_013_331	152_013_23	318_2_1	625_2_331	258_2_345	273_2_1	396_013_1	1897_2_43	1631_2_226	876_5_21	369_2_1	1565_2_373	300_013_882	303_2_1136	511_4_661	166_013_473	2044_2_186	17_2_1	1724_2_482	35_013_6	1689_013_181	684_2_2445
1129_013_320	152_013_24	318_2_1	625_2_320	258_2_349	273_2_1	396_013_1	1897_2_45	1631_2_247	876_5_17	369_2_1	1565_2_359	300_013_858	303_2_1144	511_4_650	166_013_466	2044_2_201	17_2_1	1724_2_477	35_013_6	1689_013_178	684_2_2488
1129_013_297	152_013_20	318_2_1	625_2_305	258_2_369	273_2_1	396_013_1	1897_2_53	1631_2_219	876_5_11	369_2_1	1565_2_374	300_013_864	303_2_1156	511_4_646	166_013_475	2044_2_176	17_2_1	1724_2_466	35_013_8	1689_013_166	684_2_2533
1129_013_288	152_013_20	318_2_1	625_2_298	258_2_401	273_2_1	396_013_1	1897_2_49	1631_2_216	876_5_14	369_2_1	1565_2_378	300_013_842	303_2_1180	511_4_625	166_013_455	2044_2_183	17_2_1	1724_2_475	35_013_6	1689_013_160	684_2_2533
1129_013_271	152_013_20	318_2_1	625_2_310	258_2_409	273_2_1	396_013_1	1897_2_53	1631_2_190	876_5_11	369_2_1	1565_2_368	300_013_842	303_2_1155	511_4_611	166_013_470	2044_2_170	17_2_1	1724_2_495	35_013_7	1689_013_161	684_2_2602
1129_013_248	152_013_15	318_2_1	625_2_300	258_2_405	273_2_1	396_013_1	1897_2_55	1631_2_186	876_5_14	369_2_1	1565_2_381	300_013_854	303_2_1150	511_4_614	166_013_467	2044_2_166	17_2_1	1724_2_483	35_013_9	1689_013_158	684_2_2645
1129_013_248	152_013_21	318_2_1	625_2_318	258_2_432	273_2_1	396_013_1	1897_2_54	1631_2_175	876_5_20	369_2_1	1565_2_343	300_013_860	303_2_1143	511_4_615	166_013_469	2044_2_170	17_2_1	1724_2_485	35_013_8	1689_013_159	684_2_2628
1129_013_224	152_013_23	318_2_1	625_2_307	258_2_413	273_2_1	396_013_1	1897_2_59	1631_2_178	876_5_11	369_2_1	1565_2_336	300_013_880	303_2_1143	511_4_605	166_013_476	2044_2_165	17_2_1	1724_2_488	35_013_3	1689_013_172	684_2_2666
1129_013_221	152_013_24	318_2_1	625_2_307	258_2_457	273_2_1	396_013_1	1897_2_55	1631_2_188	876_5_10	369_2_1	1565_2_327	300_013_885	303_2_1187	511_4_584	166_013_476	2044_2_172	17_2_1	1724_2_497	35_013_3	1689_013_170	684_2_2600
1129_013_249	152_013_32	318_2_1	625_2_298	258_2_480	273_2_1	396_013_1	1897_2_56	1631_2_187	876_5_8	369_2_1	1565_2_315	300_013_865	303_2_1150	511_4_596	166_013_461	2044_2_191	17_2_1	1724_2_493	35_013_3	1689_013_185	684_2_2603
1129_013_248	152_013_47	318_2_1	625_2_292	258_2_455	273_2_1	396_013_1	1897_2_50	1631_2_184	876_5_11	369_2_1	1565_2_329	300_013_849	303_2_1164	511_4_589	166_013_449	2044_2_198	17_2_1	1724_2_508	35_013_2	1689_013_194	684_2_2596
1129_013_250	152_013_50	318_2_1	625_2_251	258_2_469	273_2_1	396_013_1	1897_2_47	1631_2_175	876_5_14	369_2_1	1565_2_347	300_013_849	303_2_1188	511_4_572	166_013_437	2044_2_185	17_2_1	1724_2_515	35_013_2	1689_013_195	684_2_2620
1129_013_261	152_013_57	318_2_1	625_2_252	258_2_483	273_2_1	396_013_1	1897_2_43	1631_2_171	876_5_16	369_2_1	1565_2_349	300_013_838	303_2_1213	511_4_584	166_013_414	2044_2_180	17_2_1	1724_2_504	35_013_2	1689_013_199	684_2_2590
1129_013_255	152_013_56	318_2_1	625_2_238	258_2_521	273_2_1	396_013_1	1897_2_50	1631_2_172	876_5_9	369_2_1	1565_2_373	300_013_828	303_2_1240	511_4_567	166_013_432	2044_2_161	17_2_1	1724_2_516	35_013_2	1689_013_205	684_2_2545
1129_013_276	2044_2_170	152_013_74	273_2_1	17_2_1	625_2_220	1631_2_154	300_013_837	1724_2_541	303_2_1210	876_5_13	258_2_495	318_2_1	1689_013_215	369_2_1	511_4_548	684_2_2562	166_013_427	1897_2_54	1565_2_370	396_013_1
1129_013_265	2044_2_169	152_013_68	273_2_1	17_2_1	625_2_237	1631_2_148	300_013_815	1724_2_566	303_2_1252	876_5_11	258_2_484	318_2_1	1689_013_223	369_2_1	511_4_554	684_2_2534	166_013_411	1897_2_45	1565_2_381	396_013_1
1129_013_266	2044_2_148	152_013_71	273_2_1	17_2_1	625_2_220	1631_2_144	300_013_825	1724_2_552	303_2_1268	876_5_12	258_2_472	318_2_1	1689_013_228	369_2_1	511_4_548	684_2_2565	166_013_391	1897_2_50	1565_2_399	396_013_1
1129_013_275	2044_2_147	152_013_76	273_2_1	17_2_1	625_2_218	1631_2_157	300_013_840	1724_2_547	303_2_1285	876_5_16	258_2_485	318_2_1	1689_013_221	369_2_1	511_4_524	684_2_2517	166_013_398	1897_2_59	1565_2_391	396_013_1
1129_013_267	2044_2_154	152_013_76	273_2_1	17_2_1	625_2_218	1631_2_143	300_013_833	1724_2_517	303_2_1306	876_5_12	258_2_479	318_2_1	1689_013_213	369_2_1	511_4_534	684_2_2553	166_013_389	1897_2_66	1565_2_394	396_013_1
1129_013_273	2044_2_177	152_013_77	273_2_1	17_2_1	625_2_220	1631_2_145	300_013_817	1724_2_517	303_2_1271	876_5_14	258_2_452	318_2_1	1689_013_214	369_2_1	511_4_529	684_2_2586	166_013_406	1897_2_66	1565_2_384	396_013_1
1129_013_265	2044_2_164	152_013_70	273_2_1	17_2_1	625_2_244	1631_2_147	300_013_827	1724_2_509	303_2_1315	876_5_13	258_2_438	318_2_1	1689_013_211	369_2_1	511_4_522	684_2_2550	166_013_420	1897_2_70	1565_2_383	396_013_1
1129_013_303	2044_2_188	152_013_60	273_2_1	17_2_1	625_2_236	1631_2_134	300_013_842	1724_2_509	303_2_1265	876_5_14	258_2_424	318_2_1	1689_013_186	369_2_1	511_4_530	684_2_2598	166_013_423	1897_2_70	1565_2_363	396_013_1
1129_013_325	2044_2_179	152_013_58	273_2_1	17_2_1	625_2_246	1631_2_146	300_013_824	1724_2_529	303_2_1268	876_5_16	258_2_418	318_2_1	1689_013_182	369_2_1	511_4_527	684_2_2570	166_013_440	1897_2_70	1565_2_343	396_013_1
1129_013_353	2044_2_178	152_013_61	273_2_1	17_2_1	625_2_245	1631_2_147	300_013_842	1724_2_558	303_2_1256	876_5_18	258_2_437	318_2_1	1689_013_182	369_2_1	511_4_530	684_2_2438	166_013_439	1897_2_72	1565_2_397	396_013_1
1129_013_356	2044_2_173	152_013_59	273_2_1	17_2_1	625_2_238	1631_2_157	300_013_841	1724_2_566	303_2_1290	876_5_23	258_2_444	318_2_1	1689_013_197	369_2_1	511_4_531	684_2_2394	166_013_425	1897_2_73	1565_2_377	396_013_1
1129_013_325	2044_2_187	152_013_64	273_2_1	17_2_1	625_2_234	1631_2_161	300_013_849	1724_2_536	303_2_1302	876_5_16	258_2_438	318_2_1	1689_013_220	369_2_1	511_4_510	684_2_2393	166_013_412	1897_2_89	1565_2_411	396_013_1
1129_013_318	2044_2_176	152_013_55	273_2_1	17_2_1	625_2_208	1631_2_188	300_013_852	1724_2_545	303_2_1320	876_5_18	258_2_402	318_2_1	1689_013_234	369_2_1	511_4_505	684_2_2417	166_013_403	1897_2_95	1565_2_414	396_013_1
1129_013_301	2044_2_186	152_013_59	273_2_1	17_2_1	625_2_226	1631_2_159	300_013_872	1724_2_536	303_2_1344	876_5_18	258_2_394	318_2_1	1689_013_246	369_2_1	511_4_513	684_2_2412	166_013_401	1897_2_97	1565_2_390	396_013_1
1129_013_305	2044_2_198	152_013_55	273_2_1	17_2_1	625_2_200	1631_2_149	300_013_872	1724_2_547	303_2_1324	876_5_15	258_2_372	318_2_1	1689_013_251	369_2_1	511_4_516	684_2_2450	166_013_409	1897_2_102	1565_2_389	396_013_1
1129_013_277	2044_2_190	152_013_58	273_2_1	17_2_1	625_2_187	1631_2_149	300_013_861	1724_2_519	303_2_1344	876_5_18	258_2_387	318_2_1	1689_013_254	369_2_1	511_4_525	684_2_2505	166_013_378	1897_2_97	1565_2_401	396_013_1
1129_013_272	2044_2_162	152_013_62	273_2_1	17_2_1	625_2_166	1631_2_135	300_013_849	1724_2_524	303_2_1341	876_5_13	258_2_385	318_2_1	1689_013_260	369_2_1	511_4_566	684_2_2538	166_013_392	1897_2_82	1565_2_406	396_013_1
1129_013_249	2044_2_161	152_013_76	273_2_1	17_2_1	625_2_162	1631_2_134	300_013_862	1724_2_487	303_2_1345	876_5_11	258_2_410	318_2_1	1689_013_263	369_2_1	511_4_563	684_2_2574	166_013_380	1897_2_80	1565_2_408	396_013_1
1129_013_258	2044_2_167	152_013_84	273_2_1	17_2_1	625_2_188	1631_2_124	300_013_866	1724_2_476	303_2_1324	876_5_9	258_2_416	318_2_1	1689_013_235	369_2_1	511_4_552	684_2_2579	166_013_372	1897_2_81	1565_2_423	396_013_1
1129_013_255	2044_2_150	152_013_109	273_2_1	17_2_1	625_2_161	1631_2_125	300_013_870	1724_2_483	303_2_1364	876_5_13	258_2_376	318_2_1	1689_013_234	369_2_1	511_4_571	684_2_2583	166_013_368	1897_2_75	1565_2_413	396_013_1
1129_013_242	2044_2_144	152_013_124	273_2_1	17_2_1	625_2_174	1631_2_111	300_013_870	1724_2_501	303_2_1362	876_5_13	258_2_358	318_2_1	1689_013_228	369_2_1	511_4_566	684_2_2581	166_013_387	1897_2_81	1565_2_416	396_013_1
1129_013_237	2044_2_135	152_013_129	273_2_1	17_2_1	625_2_179	1631_2_116	300_013_850	1724_2_504	303_2_1366	876_5_15	258_2_334	318_2_1	1689_013_237	369_2_1	511_4_610	684_2_2583	166_013_380	1897_2_84	1565_2_409	396_013_1
1129_013_237	2044_2_135	152_013_108	273_2_1	17_2_1	625_2_190	1631_2_101	300_013_829	1724_2_514	303_2_1368	876_5_22	258_2_336	318_2_1	1689_013_233	369_2_1	511_4_618	684_2_2627	166_013_365	1897_2_68	1565_2_410	396_013_1
1129_013_256	2044_2_124	152_013_102	273_2_1	17_2_1	625_2_184	1631_2_101	300_013_839	1724_2_524	303_2_1364	876_5_25	258_2_341	318_2_1	1689_013_246	369_2_1	511_4_644	684_2_2589	166_013_371	1897_2_71	1565_2_379	396_013_1
1129_013_263	2044_2_124	152_013_105	273_2_1	17_2_1	625_2_179	1631_2_99	300_013_865	1724_2_506	303_2_1388	876_5_27	258_2_333	318_2_1	1689_013_242	369_2_1	511_4_627	684_2_2585	166_013_371	1897_2_56	1565_2_378	396_013_1
1129_013_280	2044_2_126	152_013_106	273_2_1	17_2_1	625_2_194	1631_2_95	300_013_848	1724_2_522	303_2_1375	876_5_30	258_2_330	318_2_1	1689_013_259	369_2_1	511_4_639	684_2_2583	166_013_362	1897_2_51	1565_2_349	396_013_1
1129_013_293	2044_2_132	152_013_121	273_2_1	17_2_1	625_2_186	1631_2_96	300_013_878	1724_2_493	303_2_1383	876_5_33	258_2_340	318_2_1	1689_013_262	369_2_1	511_4_624	684_2_2564	166_013_364	1897_2_50	1565_2_335	396_013_1
1129_013_282	2044_2_144	152_013_120	273_2_1	17_2_1	625_2_217	1631_2_87	300_013_870	1724_2_482	303_2_1344	876_5_40	258_2_374	318_2_1	1689_013_262	369_2_1	511_4_635	684_2_2566	166_013_383	1897_2_43	1565_2_294	396_013_1
1129_013_271	2044_2_141	152_013_127	273_2_1	17_2_1	625_2_192	1631_2_91	300_013_864	1724_2_489	303_2_1394	876_5_28	258_2_369	318_2_1	1689_013_235	369_2_1	511_4_640	684_2_2572	166_013_388	1897_2_45	1565_2_304	396_013_1
1129_013_258	2044_2_140	152_013_115	273_2_1	17_2_1	625_2_195	1631_2_72	300_013_871	1724_2_529	303_2_1410	876_5_27	258_2_372	318_2_1	1689_013_242	369_2_1	511_4_612	684_2_2583	166_013_389	1897_2_41	1565_2_299	396_013_1
1129_013_250	2044_2_147	152_013_124	273_2_1	17_2_1	625_2_190	1631_2_59	300_013_888	1724_2_496	303_2_1427	876_5_22	258_2_345	318_2_1	1689_013_218	369_2_1	511_4_623	684_2_2646	166_013_386	1897_2_29	1565_2_290	396_013_1
1129_013_240	2044_2_147	152_013_130	273_2_1	17_2_1	625_2_198	1631_2_55	300_013_870	1724_2_503	303_2_1443	876_5_17	258_2_336	318_2_1	1689_013_223	369_2_1	511_4_633	684_2_2629	166_013_383	1897_2_34	1565_2_297	396_013_1
1129_013_228	2044_2_139	152_013_124	273_2_1	17_2_1	625_2_197	1631_2_51	300_013_853	1724_2_477	303_2_1447	876_5_19	258_2_318	318_2_1	1689_013_230	369_2_1	511_4_643	684_2_2671	166_013_416	1897_2_31	1565_2_294	396_013_1
1129_013_220	2044_2_118	152_013_112	273_2_1	17_2_1	625_2_199	1631_2_50	300_013_881	1724_2_498	303_2_1458	876_5_18	258_2_330	318_2_1	1689_013_227	369_2_1	511_4_635	684_2_2672	166_013_408	1897_2_32	1565_2_309	396_013_1
1129_013_219	2044_2_106	152_013_123	273_2_1	17_2_1	625_2_193	1631_2_47	300_013_872	1724_2_534	303_2_1449	876_5_20	258_2_338	318_2_1	1689_013_224	369_2_1	511_4_611	684_2_2695	166_013_412	1897_2_30	1565_2_293	396_013_1
1129_013_201	2044_2_99	152_013_125	273_2_1	17_2_1	625_2_203	1631_2_45	300_013_893	1724_2_487	303_2_1458	876_5_17	258_2_352	318_2_1	1689_013_199	369_2_1	511_4_610	684_2_2723	166_013_422	1897_2_30	1565_2_306	396_013_1
1129_013_207	2044_2_88	152_013_138	273_2_1	17_2_1	625_2_197	1631_2_42	300_013_890	1724_2_497	303_2_1472	876_5_14	258_2_359	318_2_1	1689_013_193	369_2_1	511_4_630	684_2_2669	166_013_414	1897_2_30	1565_2_305	396_013_1
1129_013_193	2044_2_84	152_013_141	273_2_1	17_2_1	625_2_217	1631_2_32	300_013_894	1724_2_472	303_2_1502	876_5_26	258_2_354	318_2_1	1689_013_194	369_2_1	511_4_619	684_2_2706	166_013_395	1897_2_28	1565_2_288	396_013_1
1129_013_186	2044_2_92	152_013_145	273_2_1	17_2_1	625_2_219	1631_2_34	300_013_931	1724_2_489	303_2_1478	876_5_25	258_2_351	318_2_1	1689_013_205	369_2_1	511_4_617	684_2_2657	166_013_399	1897_2_32	1565_2_289	396_013_1
1129_013_172	2044_2_91	152_013_132	273_2_1	17_2_1	625_2_227	1631_2_30	300_013_930	1724_2_493	303_2_1466	876_5_27	258_2_367	318_2_1	1689_013_188	369_2_1	511_4_607	684_2_2713	166_013_399	1897_2_26	1565_2_280	396_013_1
1129_013_171	2044_2_80	152_013_141	273_2_1	17_2_1	625_2_225	1631_2_35	300_013_941	1724_2_464	303_2_1441	876_5_28	258_2_379	318_2_1	1689_013_200	369_2_1	511_4_626	684_2_2732	166_013_382	1897_2_23	1565_2_279	396_013_1
1129_013_178	2044_2_70	152_013_140	273_2_1	17_2_1	625_2_245	1631_2_38	300_013_970	1724_2_455	303_2_1458	876_5_27	258_2_395	318_2_1	1689_013_180	369_2_1	511_4_632	684_2_2693	166_013_363	1897_2_31	1565_2_264	396_013_1
1129_013_170	2044_2_82	152_013_141	273_2_1	17_2_1	625_2_245	1631_2_33	300_013_981	1724_2_447	303_2_1460	876_5_22	258_2_405	318_2_1	1689_013_189	369_2_1	511_4_633	684_2_2683	166_013_351	1897_2_26	1565_2_271	396_013_1
1129_013_150	2044_2_71	152_013_136	273_2_1	17_2_1	625_2_213	1631_2_44	300_013_981	1724_2_480	303_2_1497	876_5_16	258_2_413	318_2_1	1689_013_184	369_2_1	511_4_640	684_2_2655	166_013_342	1897_2_25	1565_2_281	396_013_1
1129_013_143	2044_2_80	152_013_136	273_2_1	17_2_1	625_2_214	1631_2_43	300_013_998	1724_2_473	303_2_1500	876_5_13	258_2_405	318_2_1	1689_013_189	369_2_1	511_4_652	684_2_2685	166_013_326	1897_2_25	1565_2_263	396_013_1
1129_013_137	2044_2_89	152_013_153	273_2_1	17_2_1	625_2_217	1631_2_41	300_013_997	1724_2_463	303_2_1518	876_5_11	258_2_392	318_2_1	1689_013_169	369_2_1	511_4_658	684_2_2701	166_013_339	1897_2_23	1565_2_249	396_013_1
1129_013_131	2044_2_92	152_013_161	273_2_1	17_2_1	625_2_250	1631_2_46	300_013_997	1724_2_456	303_2_1507	876_5_8	258_2_406	318_2_1	1689_013_177	369_2_1	511_4_664	684_2_2664	166_013_329	1897_2_30	1565_2_231	396_013_1
1129_013_142	2044_2_80	152_013_156	273_2_1	17_2_1	625_2_261	1631_2_42	300_013_1022	1724_2_464	303_2_1489	876_5_9	258_2_398	318_2_1	1689_013_186	369_2_1	511_4_675	684_2_2636	166_013_335	1897_2_31	1565_2_230	396_013_1
1129_013_154	2044_2_70	152_013_160	273_2_1	17_2_1	625_2_254	1631_2_43	300_013_1025	1724_2_476	303_2_1481	876_5_12	258_2_420	318_2_1	1689_013_185	369_2_1	511_4_681	684_2_2596	166_013_318	1897_2_36	1565_2_250	396_013_1
1129_013_172	2044_2_74	152_013_158	273_2_1	17_2_1	625_2_256	1631_2_43	300_013_1027	1724_2_435	303_2_1445	876_5_13	258_2_420	318_2_1	1689_013_162	369_2_1	511_4_686	684_2_2638	166_013_337	1897_2_36	1565_2_253	396_013_1
1129_013_196	2044_2_76	152_013_143	273_2_1	17_2_1	625_2_267	1631_2_46	300_013_996	1724_2_450	303_2_1437	876_5_17	258_2_399	318_2_1	1689_013_155	369_2_1	511_4_714	684_2_2633	166_013_338	1897_2_35	1565_2_249	396_013_1
1129_013_191	2044_2_86	152_013_143	273_2_1	17_2_1	625_2_253	1631_2_42	300_013_1015	1724_2_456	303_2_1416	876_5_9	258_2_384	318_2_1	1689_013_145	369_2_1	511_4_708	684_2_2672	166_013_346	1897_2_40	1565_2_247	396_013_1
1129_013_184	2044_2_77	152_013_152	273_2_1	17_2_1	625_2_241	1631_2_47	300_013_1017	1724_2_438	303_2_1428	876_5_13	258_2_379	318_2_1	1689_013_140	369_2_1	511_4_695	684_2_2674	166_013_367	1897_2_43	1565_2_259	396_013_1
1129_013_177	2044_2_69	152_013_147	273_2_1	17_2_1	625_2_254	1631_2_44	300_013_1038	1724_2_440	303_2_1446	876_5_9	258_2_358	318_2_1	1689_013_145	369_2_1	511_4_696	684_2_2645	166_013_382	1897_2_50	1565_2_254	396_013_1
1129_013_177	2044_2_63	152_013_139	273_2_1	17_2_1	625_2_239	1631_2_35	300_013_1055	1724_2_465	303_2_1463	876_5_10	258_2_374	318_2_1	1689_013_134	369_2_1	511_4_694	684_2_2656	166_013_360	1897_2_42	1565_2_252	396_013_1
1129_013_183	2044_2_61	152_013_148	273_2_1	17_2_1	625_2_236	1631_2_41	300_013_1054	1724_2_453	303_2_1448	876_5_8	258_2_370	318_2_1	1689_013_136	369_2_1	511_4_688	684_2_2644	166_013_360	1897_2_43	1565_2_268	396_013_1
1129_013_187	2044_2_63	152_013_137	273_2_1	17_2_1	625_2_243	1631_2_44	300_013_1030	1724_2_446	303_2_1489	876_5_9	258_2_372	318_2_1	1689_013_128	369_2_1	511_4_713	684_2_2627	166_013_356	1897_2_39	1565_2_259	396_013_1
1129_013_200	2044_2_61	152_013_141	273_2_1	17_2_1	625_2_229	1631_2_37	300_013_1023	1724_2_467	303_2_1512	876_5_7	258_2_411	318_2_1	1689_013_133	369_2_1	511_4_697	684_2_2573	166_013_349	1897_2_47	1565_2_248	396_013_1
1129_013_205	2044_2_62	152_013_141	273_2_1	17_2_1	625_2_237	1631_2_36	300_013_999	1724_2_472	303_2_1496	876_5_8	258_2_418	318_2_1	1689_013_131	369_2_1	511_4_712	684_2_2552	166_013_352	1897_2_45	1565_2_271	396_013_1
1129_013_203	2044_2_62	152_013_137	273_2_1	17_2_1	625_2_220	1631_2_33	300_013_997	1724_2_460	303_2_1498	876_5_8	258_2_426	318_2_1	1689_013_141	369_2_1	511_4_723	684_2_2571	166_013_339	1897_2_49	1565_2_280	396_013_1
1129_013_199	2044_2_49	152_013_146	273_2_1	17_2_1	625_2_239	1631_2_32	300_013_992	1724_2_459	303_2_1447	876_5_14	258_2_420	318_2_1	1689_013_147	369_2_1	511_4_725	684_2_2600	166_013_369	1897_2_39	1565_2_270	396_013_1
1129_013_188	2044_2_61	152_013_141	273_2_1	17_2_1	625_2_238	1631_2_29	300_013_992	1724_2_434	303_2_1458	876_5_14	258_2_421	318_2_1	1689_013_141	369_2_1	511_4_738	684_2_2576	166_013_388	1897_2_34	1565_2_280	396_013_1
1129_013_202	2044_2_57	152_013_137	273_2_1	17_2_1	625_2_241	1631_2_22	300_013_968	1724_2_466	303_2_1451	876_5_11	258_2_416	318_2_1	1689_013_149	369_2_1	511_4_738	684_2_2589	166_013_387	1897_2_34	1565_2_269	396_013_1
1129_013_204	2044_2_50	152_013_151	273_2_1	17_2_1	625_2_247	1631_2_34	300_013_1006	1724_2_453	303_2_1439	876_5_12	258_2_402	318_2_1	1689_013_142	369_2_1	511_4_752	684_2_2527	166_013_399	1897_2_38	1565_2_284	396_013_1
1129_013_206	2044_2_44	152_013_135	273_2_1	17_2_1	625_2_247	1631_2_40	300_013_1032	1724_2_443	303_2_1467	876_5_10	258_2_425	318_2_1	1689_013_153	369_2_1	511_4_747	684_2_2520	166_013_372	1897_2_38	1565_2_268	396_013_1
1129_013_208	2044_2_47	152_013_133	273_2_1	17_2_1	625_2_255	1631_2_28	300_013_1040	1724_2_439	303_2_1481	876_5_8	258_2_406	318_2_1	1689_013_169	369_2_1	511_4_762	684_2_2496	166_013_349	1897_2_39	1565_2_288	396_013_1
1129_013_199	2044_2_50	152_013_130	273_2_1	17_2_1	625_2_236	1631_2_27	300_013_1040	1724_2_425	303_2_1506	876_5_14	258_2_408	318_2_1	1689_013_157	369_2_1	511_4_757	684_2_2511	166_013_360	1897_2_41	1565_2_273	396_013_1
1129_013_179	2044_2_44	152_013_130	273_2_1	17_2_1	625_2_273	1631_2_25	300_013_1025	1724_2_416	303_2_1469	876_5_11	258_2_426	318_2_1	1689_013_167	369_2_1	511_4_765	684_2_2539	166_013_366	1897_2_46	1565_2_251	396_013_1
1129_013_190	2044_2_35	152_013_126	273_2_1	17_2_1	625_2_251	1631_2_32	300_013_1032	1724_2_390	303_2_1464	876_5_9	258_2_428	318_2_1	1689_013_192	369_2_1	511_4_754	684_2_2574	166_013_368	1897_2_41	1565_2_252	396_013_1
1129_013_191	2044_2_34	152_013_118	273_2_1	17_2_1	625_2_259	1631_2_36	300_013_1019	1724_2_393	303_2_1504	876_5_11	258_2_444	318_2_1	1689_013_199	369_2_1	511_4_735	684_2_2511	166_013_368	1897_2_39	1565_2_276	396_013_1
1129_013_206	2044_2_26	152_013_125	273_2_1	17_2_1	625_2_249	1631_2_41	300_013_1018	1724_2_397	303_2_1508	876_5_11	258_2_454	318_2_1	1689_013_211	369_2_1	511_4_721	684_2_2487	166_013_357	1897_2_49	1565_2_278	396_013_1
1129_013_191	2044_2_22	152_013_127	273_2_1	17_2_1	625_2_278	1631_2_52	300_013_1011	1724_2_389	303_2_1505	876_5_14	258_2_471	318_2_1	1689_013_224	369_2_1	511_4_748	684_2_2426	166_013_357	1897_2_52	1565_2_267	396_013_1
1129_013_189	2044_2_21	152_013_131	273_2_1	17_2_1	625_2_287	1631_2_52	300_013_985	1724_2_391	303_2_1525	876_5_17	258_2_450	318_2_1	1689_013_227	369_2_1	511_4_765	684_2_2419	166_013_357	1897_2_62	1565_2_259	396_013_1
1129_013_193	2044_2_22	152_013_150	273_2_1	17_2_1	625_2_259	1631_2_44	300_013_963	1724_2_405	303_2_1545	876_5_24	258_2_449	318_2_1	1689_013_223	369_2_1	511_4_758	684_2_2429	166_013_368	1897_2_59	1565_2_243	396_013_1
1129_013_184	2044_2_22	152_013_135	273_2_1	17_2_1	625_2_281	1631_2_40	300_013_950	1724_2_411	303_2_1543	876_5_28	258_2_449	318_2_1	1689_013_218	369_2_1	511_4_759	684_2_2447	166_013_361	1897_2_64	1565_2_237	396_013_1
1129_013_176	2044_2_19	152_013_121	273_2_1	17_2_1	625_2_285	1631_2_40	300_013_977	1724_2_410	303_2_1565	876_5_25	258_2_460	318_2_1	1689_013_208	369_2_1	511_4_756	684_2_2454	166_013_370	1897_2_60	1565_2_206	396_013_1
1129_013_194	2044_2_16	152_013_117	273_2_1	17_2_1	625_2_273	1631_2_46	300_013_962	1724_2_379	303_2_1571	876_5_24	258_2_469	318_2_1	1689_013_223	369_2_1	511_4_745	684_2_2483	166_013_363	1897_2_71	1565_2_201	396_013_1
1129_013_187	2044_2_19	152_013_114	273_2_1	17_2_1	625_2_283	1631_2_36	300_013_949	1724_2_377	303_2_1571	876_5_23	258_2_477	318_2_1	1689_013_224	369_2_1	511_4_710	684_2_2514	166_013_363	1897_2_73	1565_2_215	396_013_1
1129_013_176	2044_2_17	152_013_129	273_2_1	17_2_1	625_2_297	1631_2_38	300_013_936	1724_2_408	303_2_1574	876_5_21	258_2_449	318_2_1	1689_013_214	369_2_1	511_4_716	684_2_2490	166_013_368	1897_2_82	1565_2_213	396_013_1
1129_013_191	2044_2_22	152_013_125	273_2_1	17_2_1	625_2_305	1631_2_36	300_013_939	1724_2_392	303_2_1553	876_5_18	258_2_468	318_2_1	1689_013_216	369_2_1	511_4_715	684_2_2452	166_013_387	1897_2_100	1565_2_207	396_013_1
1129_013_188	2044_2_22	152_013_110	273_2_1	17_2_1	625_2_307	1631_2_39	300_013_938	1724_2_420	303_2_1565	876_5_12	258_2_506	318_2_1	1689_013_209	369_2_1	511_4_698	684_2_2435	166_013_381	1897_2_106	1565_2_197	396_013_1
1129_013_197	2044_2_24	152_013_109	273_2_1	17_2_1	625_2_294	1631_2_36	300_013_928	1724_2_411	303_2_1597	876_5_10	258_2_539	318_2_1	1689_013_213	369_2_1	511_4_687	684_2_2419	166_013_371	1897_2_117	1565_2_177	396_013_1
1129_013_188	2044_2_27	152_013_100	273_2_1	17_2_1	625_2_286	1631_2_49	300_013_950	1724_2_418	303_2_1640	876_5_12	258_2_502	318_2_1	1689_013_205	369_2_1	511_4_675	684_2_2430	166_013_372	1897_2_113	1565_2_160	396_013_1
1129_013_212	2044_2_29	152_013_98	273_2_1	17_2_1	625_2_300	1631_2_51	300_013_949	1724_2_408	303_2_1685	876_5_16	258_2_514	318_2_1	1689_013_188	369_2_1	511_4_694	684_2_2373	166_013_368	1897_2_116	1565_2_135	396_013_1
1129_013_200	2044_2_26	152_013_98	273_2_1	17_2_1	625_2_293	1631_2_47	300_013_944	1724_2_432	303_2_1670	876_5_14	258_2_499	318_2_1	1689_013_181	369_2_1	511_4_703	684_2_2375	166_013_386	1897_2_116	1565_2_150	396_013_1
1129_013_191	2044_2_18	152_013_96	273_2_1	17_2_1	625_2_302	1631_2_45	300_013_932	1724_2_421	303_2_1656	876_5_9	258_2_483	318_2_1	1689_013_185	369_2_1	511_4_740	684_2_2428	166_013_383	1897_2_110	1565_2_143	396_013_1
1129_013_178	2044_2_23	152_013_91	273_2_1	17_2_1	625_2_285	1631_2_49	300_013_948	1724_2_441	303_2_1641	876_5_10	258_2_478	318_2_1	1689_013_179	369_2_1	511_4_733	684_2_2450	166_013_374	1897_2_103	1565_2_154	396_013_1
1129_013_181	2044_2_14	152_013_89	273_2_1	17_2_1	625_2_292	1631_2_40	300_013_959	1724_2_425	303_2_1619	876_5_9	258_2_478	318_2_1	1689_013_179	369_2_1	511_4_740	684_2_2468	166_013_397	1897_2_103	1565_2_161	396_013_1
1129_013_208	2044_2_12	152_013_99	273_2_1	17_2_1	625_2_274	1631_2_40	300_013_944	1724_2_456	303_2_1602	876_5_13	258_2_467	318_2_1	1689_013_180	369_2_1	511_4_719	684_2_2478	166_013_382	1897_2_112	1565_2_158	396_013_1
1129_013_193	2044_2_11	152_013_95	273_2_1	17_2_1	625_2_281	1631_2_38	300_013_905	1724_2_477	303_2_1595	876_5_16	258_2_470	318_2_1	1689_013_185	369_2_1	511_4_711	684_2_2484	166_013_403	1897_2_104	1565_2_161	396_013_1
1129_013_216	2044_2_15	152_013_98	273_2_1	17_2_1	625_2_303	1631_2_38	300_013_914	1724_2_473	303_2_1548	876_5_11	258_2_488	318_2_1	1689_013_155	369_2_1	511_4_727	684_2_2457	166_013_437	1897_2_98	1565_2_160	396_013_1
1129_013_210	2044_2_13	152_013_99	273_2_1	17_2_1	625_2_295	1631_2_39	300_013_943	1724_2_453	303_2_1584	876_5_16	258_2_467	318_2_1	1689_013_158	369_2_1	511_4_699	684_2_2476	166_013_441	1897_2_104	1565_2_151	396_013_1
1129_013_207	2044_2_16	152_013_97	273_2_1	17_2_1	625_2_301	1631_2_44	300_013_882	1724_2_484	303_2_1581	876_5_17	258_2_473	318_2_1	1689_013_176	369_2_1	511_4_728	684_2_2436	166_013_436	1897_2_104	1565_2_160	396_013_1
1129_013_191	2044_2_12	152_013_93	273_2_1	17_2_1	625_2_306	1631_2_43	300_013_881	1724_2_490	303_2_1570	876_5_15	258_2_481	318_2_1	1689_013_183	369_2_1	511_4_725	684_2_2442	166_013_449	1897_2_109	1565_2_156	396_013_1
1129_013_188	2044_2_10	152_013_87	273_2_1	17_2_1	625_2_283	1631_2_34	300_013_871	1724_2_521	303_2_1597	876_5_15	258_2_465	318_2_1	1689_013_195	369_2_1	511_4_731	684_2_2455	166_013_456	1897_2_108	1565_2_135	396_013_1
1129_013_184	2044_2_13	152_013_87	273_2_1	17_2_1	625_2_260	1631_2_28	300_013_872	1724_2_534	303_2_1587	876_5_17	258_2_483	318_2_1	1689_013_205	369_2_1	511_4_717	684_2_2438	166_013_461	1897_2_121	1565_2_138	396_013_1
1129_013_182	2044_2_12	152_013_88	273_2_1	17_2_1	625_2_269	1631_2_31	300_013_869	1724_2_533	303_2_1575	876_5_24	258_2_474	318_2_1	1689_013_218	369_2_1	511_4_705	684_2_2432	166_013_473	1897_2_117	1565_2_139	396_013_1
1129_013_170	2044_2_10	152_013_77	273_2_1	17_2_1	625_2_271	1631_2_31	300_013_872	1724_2_520	303_2_1558	876_5_22	258_2_478	318_2_1	1689_013_236	369_2_1	511_4_716	684_2_2441	166_013_472	1897_2_121	1565_2_144	396_013_1
1129_013_157	2044_2_8	152_013_72	273_2_1	17_2_1	625_2_275	1631_2_32	300_013_884	1724_2_510	303_2_1617	876_5_19	258_2_478	318_2_1	1689_013_239	369_2_1	511_4_722	684_2_2398	166_013_482	1897_2_113	1565_2_136	396_013_1
1129_013_162	2044_2_10	152_013_67	273_2_1	17_2_1	625_2_251	1631_2_41	300_013_889	1724_2_512	303_2_1599	876_5_27	258_2_469	318_2_1	1689_013_238	369_2_1	511_4_706	684_2_2430	166_013_478	1897_2_103	1565_2_153	396_013_1
1129_013_158	2044_2_12	152_013_72	273_2_1	17_2_1	625_2_232	1631_2_36	300_013_877	1724_2_501	303_2_1647	876_5_27	258_2_460	318_2_1	1689_013_230	369_2_1	511_4_718	684_2_2408	166_013_493	1897_2_114	1565_2_159	396_013_1
1129_013_155	2044_2_7	152_013_78	273_2_1	17_2_1	625_2_253	1631_2_45	300_013_898	1724_2_469	303_2_1641	876_5_23	258_2_456	318_2_1	1689_013_219	369_2_1	511_4_730	684_2_2423	166_013_476	1897_2_110	1565_2_160	396_013_1
1129_013_148	2044_2_5	152_013_90	273_2_1	17_2_1	625_2_252	1631_2_49	300_013_872	1724_2_497	303_2_1660	876_5_25	258_2_468	318_2_1	1689_013_230	369_2_1	511_4_730	684_2_2387	166_013_467	1897_2_109	1565_2_154	396_013_1
1129_013_143	2044_2_6	152_013_85	273_2_1	17_2_1	625_2_269	1631_2_43	300_013_907	1724_2_470	303_2_1701	876_5_14	258_2_472	318_2_1	1689_013_209	369_2_1	511_4_730	684_2_2372	166_013_465	1897_2_100	1565_2_149	396_013_1
1129_013_135	2044_2_9	152_013_85	273_2_1	17_2_1	625_2_262	1631_2_53	300_013_930	1724_2_450	303_2_1709	876_5_17	258_2_491	318_2_1	1689_013_215	369_2_1	511_4_695	684_2_2341	166_013_479	1897_2_105	1565_2_162	396_013_1
1129_013_119	2044_2_6	152_013_84	273_2_1	17_2_1	625_2_283	1631_2_51	300_013_946	1724_2_410	303_2_1724	876_5_16	258_2_506	318_2_1	1689_013_214	369_2_1	511_4_698	684_2_2355	166_013_483	1897_2_103	1565_2_155	396_013_1
1129_013_112	2044_2_3	152_013_78	273_2_1	17_2_1	625_2_287	1631_2_53	300_013_917	1724_2_393	303_2_1719	876_5_13	258_2_529	318_2_1	1689_013_219	369_2_1	511_4_698	684_2_2370	166_013_488	1897_2_106	1565_2_148	396_013_1
1129_013_111	2044_2_3	152_013_79	273_2_1	17_2_1	625_2_265	1631_2_53	300_013_941	1724_2_371	303_2_1780	876_5_7	258_2_503	318_2_1	1689_013_237	369_2_1	511_4_723	684_2_2338	166_013_474	1897_2_113	1565_2_155	396_013_1
1129_013_112	2044_2_5	152_013_89	273_2_1	17_2_1	625_2_277	1631_2_55	300_013_946	1724_2_369	303_2_1742	876_5_5	258_2_526	318_2_1	1689_013_220	369_2_1	511_4_729	684_2_2343	166_013_476	1897_2_109	1565_2_145	396_013_1
1129_013_104	2044_2_3	152_013_77	273_2_1	17_2_1	625_2_275	1631_2_60	300_013_979	1724_2_362	303_2_1756	876_5_6	258_2_503	318_2_1	1689_013_222	369_2_1	511_4_738	684_2_2386	166_013_436	1897_2_102	1565_2_134	396_013_1
1129_013_101	2044_2_2	152_013_73	273_2_1	17_2_1	625_2_263	1631_2_56	300_013_983	1724_2_343	303_2_1773	876_5_7	258_2_509	318_2_1	1689_013_233	369_2_1	511_4_755	684_2_2371	166_013_450	1897_2_109	1565_2_129	396_013_1
1129_013_92	2044_2_1	152_013_69	273_2_1	17_2_1	625_2_270	1631_2_57	300_013_982	1724_2_335	303_2_1776	876_5_14	258_2_519	318_2_1	1689_013_229	369_2_1	511_4_735	684_2_2413	166_013_417	1897_2_112	1565_2_120	396_013_1
1129_013_104	2044_2_2	152_013_71	273_2_1	17_2_1	625_2_255	1631_2_61	300_013_995	1724_2_331	303_2_1764	876_5_9	258_2_523	318_2_1	1689_013_239	369_2_1	511_4_729	684_2_2398	166_013_418	1897_2_113	1565_2_128	396_013_1
1129_013_115	152_013_66	273_2_1	17_2_1	625_2_255	1631_2_55	300_013_986	1724_2_319	303_2_1805	876_5_11	258_2_557	318_2_1	1689_013_231	369_2_1	511_4_748	684_2_2341	166_013_426	1897_2_106	1565_2_123	396_013_1
1129_013_152	152_013_62	273_2_1	17_2_1	625_2_238	1631_2_72	300_013_976	1724_2_338	303_2_1801	876_5_13	258_2_501	318_2_1	1689_013_237	369_2_1	511_4_732	684_2_2349	166_013_410	1897_2_114	1565_2_144	396_013_1
1129_013_155	152_013_59	273_2_1	17_2_1	625_2_230	1631_2_76	300_013_976	1724_2_353	303_2_1836	876_5_11	258_2_507	318_2_1	1689_013_228	369_2_1	511_4_703	684_2_2344	166_013_415	1897_2_106	1565_2_144	396_013_1
1129_013_143	152_013_58	273_2_1	17_2_1	625_2_238	1631_2_66	300_013_989	1724_2_375	303_2_1848	876_5_19	258_2_525	318_2_1	1689_013_227	369_2_1	511_4_708	684_2_2277	166_013_435	1897_2_105	1565_2_145	396_013_1
1129_013_142	152_013_67	273_2_1	17_2_1	625_2_227	1631_2_74	300_013_996	1724_2_380	303_2_1889	876_5_15	258_2_516	318_2_1	1689_013_231	369_2_1	511_4_682	684_2_2253	166_013_427	1897_2_100	1565_2_148	396_013_1
1129_013_146	152_013_77	273_2_1	17_2_1	625_2_215	1631_2_68	300_013_979	1724_2_374	303_2_1937	876_5_10	258_2_537	318_2_1	1689_013_231	369_2_1	511_4_678	684_2_2219	166_013_426	1897_2_93	1565_2_150	396_013_1
1129_013_139	152_013_82	273_2_1	17_2_1	625_2_204	1631_2_77	300_013_978	1724_2_363	303_2_1928	876_5_12	258_2_520	318_2_1	1689_013_236	369_2_1	511_4_663	684_2_2256	166_013_434	1897_2_98	1565_2_156	396_013_1
1129_013_144	152_013_79	273_2_1	17_2_1	625_2_205	1631_2_72	300_013_962	1724_2_357	303_2_1986	876_5_11	258_2_500	318_2_1	1689_013_227	369_2_1	511_4_687	684_2_2237	166_013_428	1897_2_101	1565_2_140	396_013_1
1129_013_147	152_013_67	273_2_1	17_2_1	625_2_188	1631_2_66	300_013_970	1724_2_322	303_2_2013	876_5_8	258_2_498	318_2_1	1689_013_229	369_2_1	511_4_697	684_2_2293	166_013_408	1897_2_90	1565_2_144	396_013_1
1129_013_152	152_013_69	273_2_1	17_2_1	625_2_175	1631_2_58	300_013_961	1724_2_328	303_2_2057	876_5_8	258_2_497	318_2_1	1689_013_206	369_2_1	511_4_696	684_2_2289	166_013_423	1897_2_101	1565_2_123	396_013_1
1129_013_152	152_013_62	273_2_1	17_2_1	625_2_180	1631_2_49	300_013_968	1724_2_317	303_2_2107	876_5_11	258_2_497	318_2_1	1689_013_197	369_2_1	511_4_677	684_2_2292	166_013_431	1897_2_102	1565_2_106	396_013_1
1129_013_161	152_013_69	273_2_1	17_2_1	625_2_173	1631_2_56	300_013_962	1724_2_316	303_2_2121	876_5_16	258_2_493	318_2_1	1689_013_190	369_2_1	511_4_674	684_2_2273	166_013_434	1897_2_99	1565_2_115	396_013_1
1129_013_178	152_013_67	273_2_1	17_2_1	625_2_189	1631_2_64	300_013_960	1724_2_295	303_2_2094	876_5_11	258_2_499	318_2_1	1689_013_184	369_2_1	511_4_692	684_2_2275	166_013_425	1897_2_110	1565_2_96	396_013_1
1129_013_201	152_013_62	273_2_1	17_2_1	625_2_190	1631_2_62	300_013_986	1724_2_293	303_2_2068	876_5_14	258_2_484	318_2_1	1689_013_172	369_2_1	511_4_671	684_2_2309	166_013_423	1897_2_108	1565_2_94	396_013_1
1129_013_216	152_013_47	273_2_1	17_2_1	625_2_191	1631_2_61	300_013_1003	1724_2_273	303_2_2059	876_5_10	258_2_507	318_2_1	1689_013_151	369_2_1	511_4_702	684_2_2267	166_013_421	1897_2_136	1565_2_108	396_013_1
1129_013_231	152_013_38	273_2_1	17_2_1	625_2_165	1631_2_54	300_013_985	1724_2_270	303_2_2071	876_5_12	258_2_512	318_2_1	1689_013_152	369_2_1	511_4_716	684_2_2300	166_013_431	1897_2_129	1565_2_83	396_013_1
1129_013_211	152_013_34	273_2_1	17_2_1	625_2_189	1631_2_65	300_013_979	1724_2_282	303_2_2031	876_5_11	258_2_500	318_2_1	1689_013_167	369_2_1	511_4_707	684_2_2325	166_013_420	1897_2_154	1565_2_73	396_013_1
1129_013_226	152_013_36	273_2_1	17_2_1	625_2_204	1631_2_67	300_013_995	1724_2_301	303_2_1990	876_5_15	258_2_493	318_2_1	1689_013_180	369_2_1	511_4_690	684_2_2332	166_013_421	1897_2_137	1565_2_68	396_013_1
1129_013_220	152_013_50	273_2_1	17_2_1	625_2_213	1631_2_67	300_013_974	1724_2_294	303_2_1998	876_5_18	258_2_491	318_2_1	1689_013_185	369_2_1	511_4_710	684_2_2350	166_013_400	1897_2_112	1565_2_73	396_013_1
1129_013_223	152_013_58	273_2_1	17_2_1	625_2_238	1631_2_76	300_013_973	1724_2_269	303_2_1932	876_5_17	258_2_469	318_2_1	1689_013_189	369_2_1	511_4_742	684_2_2390	166_013_385	1897_2_121	1565_2_75	396_013_1
1129_013_233	152_013_61	273_2_1	17_2_1	625_2_234	1631_2_71	300_013_971	1724_2_291	303_2_1954	876_5_19	258_2_467	318_2_1	1689_013_192	369_2_1	511_4_729	684_2_2359	166_013_371	1897_2_116	1565_2_86	396_013_1
1129_013_249	152_013_62	273_2_1	17_2_1	625_2_225	1631_2_74	300_013_962	1724_2_296	303_2_1928	876_5_21	258_2_455	318_2_1	1689_013_194	369_2_1	511_4_733	684_2_2357	166_013_389	1897_2_140	1565_2_73	396_013_1
1129_013_270	152_013_62	273_2_1	17_2_1	625_2_224	1631_2_73	300_013_951	1724_2_303	303_2_1923	876_5_22	258_2_469	318_2_1	1689_013_192	369_2_1	511_4_716	684_2_2383	166_013_365	1897_2_141	1565_2_70	396_013_1
1129_013_258	152_013_79	273_2_1	17_2_1	625_2_216	1631_2_74	300_013_943	1724_2_316	303_2_1945	876_5_27	258_2_473	318_2_1	1689_013_193	369_2_1	511_4_688	684_2_2372	166_013_347	1897_2_156	1565_2_73	396_013_1
1129_013_269	152_013_95	273_2_1	17_2_1	625_2_217	1631_2_70	300_013_939	1724_2_323	303_2_1897	876_5_26	258_2_483	318_2_1	1689_013_205	369_2_1	511_4_701	684_2_2355	166_013_358	1897_2_151	1565_2_63	396_013_1
1129_013_240	152_013_89	273_2_1	17_2_1	625_2_249	1631_2_72	300_013_910	1724_2_304	303_2_1937	876_5_23	258_2_468	318_2_1	1689_013_207	369_2_1	511_4_702	684_2_2389	166_013_361	1897_2_146	1565_2_61	396_013_1
1129_013_218	152_013_119	273_2_1	17_2_1	625_2_272	1631_2_81	300_013_921	1724_2_297	303_2_1929	876_5_31	258_2_449	318_2_1	1689_013_185	369_2_1	511_4_721	684_2_2379	166_013_368	1897_2_148	1565_2_44	396_013_1
1129_013_192	152_013_144	273_2_1	17_2_1	625_2_279	1631_2_88	300_013_921	1724_2_278	303_2_1931	876_5_33	258_2_459	318_2_1	1689_013_184	369_2_1	511_4_717	684_2_2374	166_013_366	1897_2_146	1565_2_44	396_013_1
1129_013_189	152_013_187	273_2_1	17_2_1	625_2_275	1631_2_83	300_013_904	1724_2_273	303_2_1946	876_5_32	258_2_436	318_2_1	1689_013_177	369_2_1	511_4_740	684_2_2374	166_013_347	1897_2_150	1565_2_40	396_013_1
1129_013_175	152_013_212	273_2_1	17_2_1	625_2_268	1631_2_93	300_013_913	1724_2_268	303_2_1966	876_5_30	258_2_442	318_2_1	1689_013_149	369_2_1	511_4_739	684_2_2366	166_013_347	1897_2_156	1565_2_42	396_013_1
1129_013_157	152_013_219	273_2_1	17_2_1	625_2_280	1631_2_96	300_013_933	1724_2_261	303_2_1934	876_5_30	258_2_421	318_2_1	1689_013_152	369_2_1	511_4_728	684_2_2432	166_013_342	1897_2_156	1565_2_30	396_013_1
1129_013_139	152_013_217	273_2_1	17_2_1	625_2_282	1631_2_91	300_013_927	1724_2_249	303_2_1971	876_5_35	258_2_405	318_2_1	1689_013_137	369_2_1	511_4_733	684_2_2478	166_013_322	1897_2_162	1565_2_19	396_013_1
1129_013_142	152_013_195	273_2_1	17_2_1	625_2_263	1631_2_85	300_013_937	1724_2_260	303_2_2018	876_5_39	258_2_371	318_2_1	1689_013_139	369_2_1	511_4_741	684_2_2480	166_013_320	1897_2_145	1565_2_15	396_013_1
1129_013_143	152_013_206	273_2_1	17_2_1	625_2_251	1631_2_72	300_013_1001	1724_2_250	303_2_2048	876_5_40	258_2_379	318_2_1	1689_013_141	369_2_1	511_4_701	684_2_2438	166_013_324	1897_2_143	1565_2_9	396_013_1
1129_013_143	152_013_201	273_2_1	17_2_1	625_2_247	1631_2_79	300_013_1004	1724_2_242	303_2_1995	876_5_38	258_2_391	318_2_1	1689_013_144	369_2_1	511_4_696	684_2_2490	166_013_319	1897_2_144	1565_2_8	396_013_1
1129_013_132	152_013_207	273_2_1	17_2_1	625_2_266	1631_2_80	300_013_980	1724_2_254	303_2_2017	876_5_39	258_2_364	318_2_1	1689_013_138	369_2_1	511_4_697	684_2_2505	166_013_304	1897_2_151	1565_2_9	396_013_1
1129_013_134	152_013_210	273_2_1	17_2_1	625_2_286	1631_2_82	300_013_975	1724_2_243	303_2_2017	876_5_50	258_2_324	318_2_1	1689_013_150	369_2_1	511_4_700	684_2_2485	166_013_314	1897_2_159	1565_2_11	396_013_1
1129_013_141	152_013_202	273_2_1	17_2_1	625_2_304	1631_2_76	300_013_984	1724_2_252	303_2_2004	876_5_48	258_2_319	318_2_1	1689_013_151	369_2_1	511_4_692	684_2_2504	166_013_304	1897_2_149	1565_2_14	396_013_1
1129_013_143	152_013_189	273_2_1	17_2_1	625_2_308	1631_2_65	300_013_986	1724_2_262	303_2_1967	876_5_53	258_2_315	318_2_1	1689_013_159	369_2_1	511_4_657	684_2_2570	166_013_309	1897_2_147	1565_2_17	396_013_1
1129_013_144	152_013_198	273_2_1	17_2_1	625_2_291	1631_2_70	300_013_977	1724_2_268	303_2_2041	876_5_42	258_2_312	318_2_1	1689_013_159	369_2_1	511_4_661	684_2_2499	166_013_325	1897_2_138	1565_2_17	396_013_1
1129_013_168	152_013_193	273_2_1	17_2_1	625_2_269	1631_2_69	300_013_1015	1724_2_238	303_2_2013	876_5_33	258_2_319	318_2_1	1689_013_156	369_2_1	511_4_662	684_2_2494	166_013_352	1897_2_143	1565_2_14	396_013_1
1129_013_186	152_013_207	273_2_1	17_2_1	625_2_293	1631_2_75	300_013_1014	1724_2_234	303_2_1961	876_5_35	258_2_325	318_2_1	1689_013_153	369_2_1	511_4_666	684_2_2499	166_013_355	1897_2_131	1565_2_12	396_013_1
1129_013_189	152_013_204	273_2_1	17_2_1	625_2_276	1631_2_74	300_013_1026	1724_2_231	303_2_1988	876_5_39	258_2_339	318_2_1	1689_013_148	369_2_1	511_4_662	684_2_2473	166_013_347	1897_2_126	1565_2_15	396_013_1
1129_013_208	152_013_214	273_2_1	17_2_1	625_2_280	1631_2_69	300_013_1026	1724_2_208	303_2_1972	876_5_48	258_2_332	318_2_1	1689_013_141	369_2_1	511_4_645	684_2_2497	166_013_359	1897_2_136	1565_2_11	396_013_1
1129_013_230	152_013_201	273_2_1	17_2_1	625_2_277	1631_2_76	300_013_997	1724_2_204	303_2_1942	876_5_53	258_2_338	318_2_1	1689_013_138	369_2_1	511_4_642	684_2_2514	166_013_344	1897_2_159	1565_2_21	396_013_1
1129_013_253	152_013_197	273_2_1	17_2_1	625_2_263	1631_2_68	300_013_953	1724_2_219	303_2_1893	876_5_41	258_2_377	318_2_1	1689_013_110	369_2_1	511_4_643	684_2_2590	166_013_331	1897_2_172	1565_2_24	396_013_1
1129_013_252	152_013_188	273_2_1	17_2_1	625_2_299	1631_2_74	300_013_923	1724_2_220	303_2_1885	876_5_37	258_2_374	318_2_1	1689_013_108	369_2_1	511_4_645	684_2_2579	166_013_351	1897_2_173	1565_2_19	396_013_1
1129_013_247	152_013_182	273_2_1	17_2_1	625_2_292	1631_2_80	300_013_950	1724_2_225	303_2_1862	876_5_34	258_2_366	318_2_1	1689_013_112	369_2_1	511_4_632	684_2_2602	166_013_353	1897_2_177	1565_2_21	396_013_1
1129_013_249	152_013_200	273_2_1	17_2_1	625_2_290	1631_2_75	300_013_933	1724_2_244	303_2_1813	876_5_35	258_2_380	318_2_1	1689_013_113	369_2_1	511_4_632	684_2_2617	166_013_343	1897_2_189	1565_2_18	396_013_1
1129_013_237	152_013_197	273_2_1	17_2_1	625_2_290	1631_2_81	300_013_961	1724_2_220	303_2_1801	876_5_36	258_2_378	318_2_1	1689_013_117	369_2_1	511_4_614	684_2_2631	166_013_342	1897_2_208	1565_2_18	396_013_1
1129_013_247	152_013_202	273_2_1	17_2_1	625_2_298	1631_2_73	300_013_966	1724_2_202	303_2_1807	876_5_39	258_2_410	318_2_1	1689_013_113	369_2_1	511_4_610	684_2_2601	166_013_333	1897_2_220	1565_2_15	396_013_1
1129_013_256	152_013_222	273_2_1	17_2_1	625_2_276	1631_2_71	300_013_964	1724_2_213	303_2_1785	876_5_43	258_2_433	318_2_1	1689_013_121	369_2_1	511_4_619	684_2_2576	166_013_332	1897_2_225	1565_2_14	396_013_1
1129_013_251	152_013_222	273_2_1	17_2_1	625_2_278	1631_2_71	300_013_951	1724_2_209	303_2_1781	876_5_39	258_2_404	318_2_1	1689_013_122	369_2_1	511_4_624	684_2_2604	166_013_347	1897_2_227	1565_2_16	396_013_1
1129_013_246	152_013_226	273_2_1	17_2_1	625_2_288	1631_2_69	300_013_959	1724_2_185	303_2_1781	876_5_42	258_2_382	318_2_1	1689_013_123	369_2_1	511_4_622	684_2_2633	166_013_337	1897_2_232	1565_2_18	396_013_1
1129_013_238	152_013_233	273_2_1	17_2_1	625_2_283	1631_2_70	300_013_966	1724_2_190	303_2_1758	876_5_45	258_2_397	318_2_1	1689_013_128	369_2_1	511_4_623	684_2_2649	166_013_332	1897_2_215	1565_2_24	396_013_1
1129_013_230	152_013_222	273_2_1	17_2_1	625_2_294	1631_2_68	300_013_977	1724_2_180	303_2_1742	876_5_45	258_2_399	318_2_1	1689_013_114	369_2_1	511_4_629	684_2_2664	166_013_331	1897_2_225	1565_2_23	396_013_1
1129_013_234	152_013_241	273_2_1	17_2_1	625_2_287	1631_2_71	300_013_964	1724_2_191	303_2_1729	876_5_49	258_2_396	318_2_1	1689_013_111	369_2_1	511_4_625	684_2_2681	166_013_330	1897_2_212	1565_2_23	396_013_1
1129_013_236	152_013_229	273_2_1	17_2_1	625_2_288	1631_2_65	300_013_976	1724_2_189	303_2_1748	876_5_42	258_2_424	318_2_1	1689_013_109	369_2_1	511_4_624	684_2_2651	166_013_308	1897_2_229	1565_2_24	396_013_1
1129_013_253	152_013_248	273_2_1	17_2_1	625_2_271	1631_2_68	300_013_970	1724_2_186	303_2_1768	876_5_44	258_2_378	318_2_1	1689_013_105	369_2_1	511_4_653	684_2_2660	166_013_305	1897_2_210	1565_2_25	396_013_1
1129_013_241	152_013_249	273_2_1	17_2_1	625_2_273	1631_2_60	300_013_998	1724_2_193	303_2_1772	876_5_63	258_2_381	318_2_1	1689_013_98	369_2_1	511_4_650	684_2_2639	166_013_299	1897_2_203	1565_2_27	396_013_1
1129_013_236	152_013_263	273_2_1	17_2_1	625_2_272	1631_2_56	300_013_1010	1724_2_188	303_2_1778	876_5_63	258_2_381	318_2_1	1689_013_102	369_2_1	511_4_632	684_2_2637	166_013_299	1897_2_213	1565_2_28	396_013_1
1129_013_243	152_013_262	273_2_1	17_2_1	625_2_286	1631_2_58	300_013_1005	1724_2_204	303_2_1741	876_5_71	258_2_397	318_2_1	1689_013_108	369_2_1	511_4_628	684_2_2637	166_013_279	1897_2_208	1565_2_27	396_013_1
1129_013_223	152_013_271	273_2_1	17_2_1	625_2_284	1631_2_62	300_013_997	1724_2_201	303_2_1721	876_5_78	258_2_406	318_2_1	1689_013_116	369_2_1	511_4_628	684_2_2644	166_013_278	1897_2_203	1565_2_29	396_013_1
1129_013_218	152_013_269	273_2_1	17_2_1	625_2_281	1631_2_52	300_013_991	1724_2_219	303_2_1688	876_5_71	258_2_393	318_2_1	1689_013_110	369_2_1	511_4_645	684_2_2677	166_013_277	1897_2_217	1565_2_27	396_013_1
1129_013_244	152_013_264	273_2_1	17_2_1	625_2_283	1631_2_66	300_013_979	1724_2_211	303_2_1647	876_5_73	258_2_389	318_2_1	1689_013_108	369_2_1	511_4_627	684_2_2717	166_013_285	1897_2_212	1565_2_33	396_013_1
1129_013_254	152_013_257	273_2_1	17_2_1	625_2_290	1631_2_49	300_013_978	1724_2_205	303_2_1652	876_5_63	258_2_379	318_2_1	1689_013_125	369_2_1	511_4_632	684_2_2716	166_013_282	1897_2_234	1565_2_31	396_013_1
1129_013_244	152_013_237	273_2_1	17_2_1	625_2_280	1631_2_49	300_013_1006	1724_2_218	303_2_1696	876_5_67	258_2_386	318_2_1	1689_013_129	369_2_1	511_4_621	684_2_2708	166_013_281	1897_2_204	1565_2_24	396_013_1
1129_013_248	152_013_226	273_2_1	17_2_1	625_2_290	1631_2_55	300_013_991	1724_2_221	303_2_1712	876_5_70	258_2_375	318_2_1	1689_013_139	369_2_1	511_4_642	684_2_2672	166_013_275	1897_2_197	1565_2_31	396_013_1
1129_013_255	152_013_209	273_2_1	17_2_1	625_2_309	1631_2_58	300_013_983	1724_2_209	303_2_1705	876_5_69	258_2_385	318_2_1	1689_013_138	369_2_1	511_4_652	684_2_2681	166_013_283	1897_2_189	1565_2_31	396_013_1
1129_013_258	152_013_205	273_2_1	17_2_1	625_2_281	1631_2_63	300_013_995	1724_2_219	303_2_1738	876_5_77	258_2_388	318_2_1	1689_013_143	369_2_1	511_4_629	684_2_2658	166_013_260	1897_2_204	1565_2_30	396_013_1
1129_013_233	152_013_199	273_2_1	17_2_1	625_2_293	1631_2_53	300_013_984	1724_2_213	303_2_1733	876_5_71	258_2_383	318_2_1	1689_013_139	369_2_1	511_4_656	684_2_2692	166_013_264	1897_2_197	1565_2_38	396_013_1
1129_013_226	152_013_206	273_2_1	17_2_1	625_2_300	1631_2_48	300_013_992	1724_2_202	303_2_1725	876_5_76	258_2_398	318_2_1	1689_013_134	369_2_1	511_4_640	684_2_2683	166_013_278	1897_2_196	1565_2_32	396_013_1
1129_013_245	152_013_201	273_2_1	17_2_1	625_2_295	1631_2_52	300_013_971	1724_2_204	303_2_1695	876_5_67	258_2_408	318_2_1	1689_013_144	369_2_1	511_4_651	684_2_2711	166_013_277	1897_2_182	1565_2_32	396_013_1
1129_013_261	152_013_202	273_2_1	17_2_1	625_2_296	1631_2_45	300_013_970	1724_2_224	303_2_1713	876_5_76	258_2_394	318_2_1	1689_013_147	369_2_1	511_4_635	684_2_2668	166_013_291	1897_2_185	1565_2_28	396_013_1
1129_013_238	152_013_212	273_2_1	17_2_1	625_2_294	1631_2_42	300_013_950	1724_2_223	303_2_1740	876_5_71	258_2_393	318_2_1	1689_013_158	369_2_1	511_4_639	684_2_2684	166_013_288	1897_2_176	1565_2_29	396_013_1
1129_013_250	152_013_209	273_2_1	17_2_1	625_2_302	1631_2_33	300_013_934	1724_2_223	303_2_1742	876_5_76	258_2_389	318_2_1	1689_013_159	369_2_1	511_4_655	684_2_2653	166_013_309	1897_2_172	1565_2_25	396_013_1
1129_013_256	152_013_211	273_2_1	17_2_1	625_2_316	1631_2_38	300_013_938	1724_2_225	303_2_1754	876_5_86	258_2_373	318_2_1	1689_013_168	369_2_1	511_4_630	684_2_2674	166_013_292	1897_2_162	1565_2_28	396_013_1
1129_013_276	152_013_202	273_2_1	17_2_1	625_2_313	1631_2_43	300_013_945	1724_2_207	303_2_1741	876_5_83	258_2_387	318_2_1	1689_013_173	369_2_1	511_4_619	684_2_2690	166_013_279	1897_2_166	1565_2_27	396_013_1
1129_013_262	152_013_190	273_2_1	17_2_1	625_2_307	1631_2_39	300_013_935	1724_2_200	303_2_1761	876_5_81	258_2_373	318_2_1	1689_013_175	369_2_1	511_4_635	684_2_2709	166_013_283	1897_2_171	1565_2_28	396_013_1
1129_013_277	152_013_194	273_2_1	17_2_1	625_2_295	1631_2_36	300_013_935	1724_2_198	303_2_1758	876_5_98	258_2_363	318_2_1	1689_013_186	369_2_1	511_4_621	684_2_2724	166_013_281	1897_2_163	1565_2_26	396_013_1
1129_013_290	152_013_188	273_2_1	17_2_1	625_2_270	1631_2_33	300_013_907	1724_2_199	303_2_1794	876_5_89	258_2_374	318_2_1	1689_013_170	369_2_1	511_4_626	684_2_2736	166_013_299	1897_2_154	1565_2_25	396_013_1
1129_013_287	152_013_193	273_2_1	17_2_1	625_2_292	1631_2_28	300_013_916	1724_2_205	303_2_1763	876_5_87	258_2_356	318_2_1	1689_013_176	369_2_1	511_4_607	684_2_2777	166_013_284	1897_2_152	1565_2_24	396_013_1
1129_013_284	152_013_213	273_2_1	17_2_1	625_2_270	1631_2_41	300_013_918	1724_2_196	303_2_1791	876_5_95	258_2_358	318_2_1	1689_013_170	369_2_1	511_4_610	684_2_2739	166_013_285	1897_2_151	1565_2_28	396_013_1
1129_013_282	152_013_211	273_2_1	17_2_1	625_2_264	1631_2_38	300_013_911	1724_2_197	303_2_1778	876_5_84	258_2_368	318_2_1	1689_013_155	369_2_1	511_4_606	684_2_2788	166_013_286	1897_2_149	1565_2_31	396_013_1
1129_013_302	152_013_215	273_2_1	17_2_1	625_2_275	1631_2_36	300_013_900	1724_2_202	303_2_1772	876_5_91	258_2_354	318_2_1	1689_013_156	369_2_1	511_4_605	684_2_2770	166_013_289	1897_2_155	1565_2_30	396_013_1
1129_013_332	152_013_205	273_2_1	17_2_1	625_2_247	1631_2_32	300_013_895	1724_2_194	303_2_1772	876_5_75	258_2_344	318_2_1	1689_013_167	369_2_1	511_4_588	684_2_2839	166_013_274	1897_2_149	1565_2_34	396_013_1
1129_013_349	152_013_189	273_2_1	17_2_1	625_2_253	1631_2_29	300_013_892	1724_2_192	303_2_1783	876_5_86	258_2_351	318_2_1	1689_013_165	369_2_1	511_4_583	684_2_2791	166_013_258	1897_2_179	1565_2_34	396_013_1
1129_013_358	152_013_206	273_2_1	17_2_1	625_2_269	1631_2_27	300_013_912	1724_2_175	303_2_1787	876_5_80	258_2_358	318_2_1	1689_013_160	369_2_1	511_4_585	684_2_2774	166_013_247	1897_2_169	1565_2_37	396_013_1
1129_013_373	152_013_211	273_2_1	17_2_1	625_2_259	1631_2_27	300_013_901	1724_2_189	303_2_1775	876_5_76	258_2_377	318_2_1	1689_013_168	369_2_1	511_4_576	684_2_2778	166_013_238	1897_2_163	1565_2_36	396_013_1
1129_013_370	152_013_221	273_2_1	17_2_1	625_2_277	1631_2_22	300_013_886	1724_2_201	303_2_1754	876_5_76	258_2_403	318_2_1	1689_013_184	369_2_1	511_4_559	684_2_2756	166_013_243	1897_2_168	1565_2_39	396_013_1
1129_013_354	152_013_211	273_2_1	17_2_1	625_2_260	1631_2_29	300_013_887	1724_2_190	303_2_1772	876_5_62	258_2_400	318_2_1	1689_013_183	369_2_1	511_4_547	684_2_2785	166_013_247	1897_2_175	1565_2_47	396_013_1
1129_013_363	152_013_208	273_2_1	17_2_1	625_2_268	1631_2_27	300_013_875	1724_2_184	303_2_1764	876_5_66	258_2_415	318_2_1	1689_013_168	369_2_1	511_4_557	684_2_2774	166_013_268	1897_2_170	1565_2_41	396_013_1
1129_013_362	152_013_190	273_2_1	17_2_1	625_2_251	1631_2_22	300_013_867	1724_2_194	303_2_1759	876_5_79	258_2_443	318_2_1	1689_013_176	369_2_1	511_4_558	684_2_2770	166_013_261	1897_2_175	1565_2_44	396_013_1
1129_013_348	152_013_181	273_2_1	17_2_1	625_2_240	1631_2_23	300_013_871	1724_2_179	303_2_1778	876_5_95	258_2_429	318_2_1	1689_013_164	369_2_1	511_4_563	684_2_2793	166_013_274	1897_2_169	1565_2_43	396_013_1
1129_013_338	152_013_160	273_2_1	17_2_1	625_2_245	1631_2_23	300_013_872	1724_2_177	303_2_1786	876_5_98	258_2_444	318_2_1	1689_013_156	369_2_1	511_4_564	684_2_2800	166_013_283	1897_2_164	1565_2_38	396_013_1
1129_013_331	152_013_138	273_2_1	17_2_1	625_2_228	1631_2_23	300_013_861	1724_2_201	303_2_1780	876_5_93	258_2_476	318_2_1	1689_013_165	369_2_1	511_4_568	684_2_2803	166_013_280	1897_2_154	1565_2_41	396_013_1
1129_013_321	152_013_142	273_2_1	17_2_1	625_2_255	1631_2_21	300_013_879	1724_2_185	303_2_1799	876_5_90	258_2_485	318_2_1	1689_013_172	369_2_1	511_4_572	684_2_2763	166_013_274	1897_2_160	1565_2_34	396_013_1
1129_013_322	152_013_149	273_2_1	17_2_1	625_2_240	1631_2_23	300_013_881	1724_2_189	303_2_1791	876_5_93	258_2_474	318_2_1	1689_013_161	369_2_1	511_4_552	684_2_2799	166_013_281	1897_2_167	1565_2_35	396_013_1
1129_013_342	152_013_144	273_2_1	17_2_1	625_2_250	1631_2_26	300_013_893	1724_2_187	303_2_1726	876_5_76	258_2_477	318_2_1	1689_013_169	369_2_1	511_4_547	684_2_2812	166_013_293	1897_2_181	1565_2_31	396_013_1
1129_013_348	152_013_141	273_2_1	17_2_1	625_2_265	1631_2_20	300_013_881	1724_2_180	303_2_1719	876_5_81	258_2_505	318_2_1	1689_013_167	369_2_1	511_4_572	684_2_2767	166_013_306	1897_2_173	1565_2_33	396_013_1
1129_013_349	152_013_137	273_2_1	17_2_1	625_2_266	1631_2_19	300_013_874	1724_2_182	303_2_1708	876_5_80	258_2_496	318_2_1	1689_013_178	369_2_1	511_4_567	684_2_2788	166_013_304	1897_2_171	1565_2_37	396_013_1
1129_013_357	152_013_136	273_2_1	17_2_1	625_2_264	1631_2_19	300_013_875	1724_2_188	303_2_1717	876_5_83	258_2_504	318_2_1	1689_013_153	369_2_1	511_4_582	684_2_2756	166_013_299	1897_2_175	1565_2_45	396_013_1
1129_013_353	152_013_126	273_2_1	17_2_1	625_2_272	1631_2_21	300_013_874	1724_2_186	303_2_1723	876_5_89	258_2_503	318_2_1	1689_013_147	369_2_1	511_4_568	684_2_2761	166_013_294	1897_2_185	1565_2_46	396_013_1
1129_013_361	152_013_123	273_2_1	17_2_1	625_2_279	1631_2_18	300_013_861	1724_2_185	303_2_1725	876_5_81	258_2_506	318_2_1	1689_013_155	369_2_1	511_4_561	684_2_2768	166_013_300	1897_2_180	1565_2_48	396_013_1
1129_013_340	152_013_127	273_2_1	17_2_1	625_2_285	1631_2_24	300_013_830	1724_2_203	303_2_1699	876_5_72	258_2_513	318_2_1	1689_013_139	369_2_1	511_4_591	684_2_2789	166_013_319	1897_2_178	1565_2_41	396_013_1
1129_013_346	152_013_124	273_2_1	17_2_1	625_2_297	1631_2_23	300_013_835	1724_2_205	303_2_1678	876_5_76	258_2_501	318_2_1	1689_013_142	369_2_1	511_4_579	684_2_2790	166_013_333	1897_2_169	1565_2_40	396_013_1
1129_013_334	152_013_133	273_2_1	17_2_1	625_2_299	1631_2_24	300_013_818	1724_2_215	303_2_1674	876_5_83	258_2_492	318_2_1	1689_013_131	369_2_1	511_4_610	684_2_2798	166_013_337	1897_2_160	1565_2_37	396_013_1
1129_013_352	152_013_129	273_2_1	17_2_1	625_2_301	1631_2_22	300_013_803	1724_2_204	303_2_1643	876_5_78	258_2_487	318_2_1	1689_013_151	369_2_1	511_4_597	684_2_2839	166_013_333	1897_2_169	1565_2_39	396_013_1
1129_013_340	152_013_133	273_2_1	17_2_1	625_2_276	1631_2_24	300_013_797	1724_2_193	303_2_1686	876_5_88	258_2_493	318_2_1	1689_013_141	369_2_1	511_4_603	684_2_2831	166_013_339	1897_2_161	1565_2_39	396_013_1
1129_013_342	152_013_113	273_2_1	17_2_1	625_2_283	1631_2_25	300_013_789	1724_2_200	303_2_1673	876_5_76	258_2_527	318_2_1	1689_013_144	369_2_1	511_4_625	684_2_2808	166_013_339	1897_2_161	1565_2_41	396_013_1
1129_013_317	152_013_108	273_2_1	17_2_1	625_2_296	1631_2_24	300_013_776	1724_2_186	303_2_1650	876_5_72	258_2_529	318_2_1	1689_013_154	369_2_1	511_4_636	684_2_2819	166_013_363	1897_2_176	1565_2_46	396_013_1
1129_013_319	152_013_106	273_2_1	17_2_1	625_2_286	1631_2_19	300_013_770	1724_2_194	303_2_1648	876_5_76	258_2_532	318_2_1	1689_013_151	369_2_1	511_4_662	684_2_2794	166_013_362	1897_2_180	1565_2_42	396_013_1
1129_013_304	152_013_104	273_2_1	17_2_1	625_2_288	1631_2_14	300_013_775	1724_2_176	303_2_1647	876_5_70	258_2_539	318_2_1	1689_013_161	369_2_1	511_4_663	684_2_2803	166_013_371	1897_2_183	1565_2_39	396_013_1
1129_013_334	152_013_102	273_2_1	17_2_1	625_2_295	1631_2_19	300_013_783	1724_2_172	303_2_1624	876_5_64	258_2_521	318_2_1	1689_013_149	369_2_1	511_4_693	684_2_2800	166_013_375	1897_2_180	1565_2_44	396_013_1
1129_013_328	152_013_96	273_2_1	17_2_1	625_2_293	1631_2_19	300_013_796	1724_2_159	303_2_1603	876_5_67	258_2_531	318_2_1	1689_013_171	369_2_1	511_4_698	684_2_2775	166_013_405	1897_2_180	1565_2_42	396_013_1
1129_013_324	152_013_107	273_2_1	17_2_1	625_2_320	1631_2_17	300_013_795	1724_2_168	303_2_1583	876_5_69	258_2_516	318_2_1	1689_013_166	369_2_1	511_4_723	684_2_2768	166_013_409	1897_2_153	1565_2_46	396_013_1
1129_013_338	152_013_102	273_2_1	17_2_1	625_2_289	1631_2_13	300_013_817	1724_2_161	303_2_1569	876_5_71	258_2_518	318_2_1	1689_013_158	369_2_1	511_4_733	684_2_2794	166_013_417	1897_2_148	1565_2_41	396_013_1
1129_013_357	152_013_96	273_2_1	17_2_1	625_2_271	1631_2_13	300_013_822	1724_2_168	303_2_1555	876_5_71	258_2_514	318_2_1	1689_013_150	369_2_1	511_4_746	684_2_2779	166_013_426	1897_2_144	1565_2_51	396_013_1
1129_013_352	152_013_99	273_2_1	17_2_1	625_2_285	1631_2_17	300_013_831	1724_2_167	303_2_1553	876_5_58	258_2_522	318_2_1	1689_013_145	369_2_1	511_4_739	684_2_2785	166_013_418	1897_2_139	1565_2_48	396_013_1
1129_013_336	152_013_87	273_2_1	17_2_1	625_2_276	1631_2_20	300_013_830	1724_2_181	303_2_1544	876_5_63	258_2_514	318_2_1	1689_013_148	369_2_1	511_4_725	684_2_2842	166_013_406	1897_2_131	1565_2_56	396_013_1
1129_013_351	152_013_83	273_2_1	17_2_1	625_2_260	1631_2_17	300_013_833	1724_2_176	303_2_1585	876_5_54	258_2_466	318_2_1	1689_013_166	369_2_1	511_4_744	684_2_2846	166_013_399	1897_2_132	1565_2_47	396_013_1
1129_013_339	152_013_86	273_2_1	17_2_1	625_2_269	1631_2_17	300_013_820	1724_2_177	303_2_1561	876_5_54	258_2_481	318_2_1	1689_013_155	369_2_1	511_4_727	684_2_2883	166_013_405	1897_2_135	1565_2_47	396_013_1
1129_013_356	152_013_83	273_2_1	17_2_1	625_2_277	1631_2_19	300_013_795	1724_2_182	303_2_1557	876_5_46	258_2_456	318_2_1	1689_013_144	369_2_1	511_4_733	684_2_2902	166_013_408	1897_2_143	1565_2_51	396_013_1
1129_013_350	152_013_81	273_2_1	17_2_1	625_2_300	1631_2_18	300_013_811	1724_2_154	303_2_1574	876_5_37	258_2_460	318_2_1	1689_013_126	369_2_1	511_4_707	684_2_2923	166_013_418	1897_2_149	1565_2_51	396_013_1
1129_013_342	152_013_64	273_2_1	17_2_1	625_2_299	1631_2_17	300_013_797	1724_2_147	303_2_1567	876_5_37	258_2_488	318_2_1	1689_013_120	369_2_1	511_4_722	684_2_2905	166_013_432	1897_2_155	1565_2_55	396_013_1
1129_013_351	152_013_79	273_2_1	17_2_1	625_2_280	1631_2_19	300_013_824	1724_2_149	303_2_1570	876_5_35	258_2_479	318_2_1	1689_013_128	369_2_1	511_4_701	684_2_2877	166_013_432	1897_2_166	1565_2_58	396_013_1
1129_013_341	152_013_85	273_2_1	17_2_1	625_2_273	1631_2_22	300_013_813	1724_2_156	303_2_1523	876_5_34	258_2_472	318_2_1	1689_013_132	369_2_1	511_4_684	684_2_2925	166_013_464	1897_2_170	1565_2_64	396_013_1
1129_013_333	152_013_83	273_2_1	17_2_1	625_2_287	1631_2_21	300_013_824	1724_2_153	303_2_1515	876_5_36	258_2_493	318_2_1	1689_013_152	369_2_1	511_4_687	684_2_2850	166_013_460	1897_2_174	1565_2_78	396_013_1
1129_013_330	152_013_91	273_2_1	17_2_1	625_2_278	1631_2_21	300_013_838	1724_2_142	303_2_1509	876_5_37	258_2_474	318_2_1	1689_013_170	369_2_1	511_4_685	684_2_2859	166_013_460	1897_2_188	1565_2_69	396_013_1
1129_013_321	152_013_95	273_2_1	17_2_1	625_2_283	1631_2_25	300_013_849	1724_2_140	303_2_1496	876_5_37	258_2_464	318_2_1	1689_013_169	369_2_1	511_4_671	684_2_2886	166_013_471	1897_2_173	1565_2_71	396_013_1
1129_013_318	152_013_79	273_2_1	17_2_1	625_2_264	1631_2_25	300_013_839	1724_2_133	303_2_1477	876_5_41	258_2_493	318_2_1	1689_013_178	369_2_1	511_4_663	684_2_2922	166_013_480	1897_2_175	1565_2_68	396_013_1
1129_013_306	152_013_78	273_2_1	17_2_1	625_2_286	1631_2_26	300_013_831	1724_2_147	303_2_1456	876_5_40	258_2_505	318_2_1	1689_013_180	369_2_1	511_4_658	684_2_2938	166_013_484	1897_2_158	1565_2_60	396_013_1
1129_013_315	152_013_58	273_2_1	17_2_1	625_2_281	1631_2_24	300_013_857	1724_2_144	303_2_1469	876_5_50	258_2_504	318_2_1	1689_013_168	369_2_1	511_4_631	684_2_2925	166_013_485	1897_2_176	1565_2_66	396_013_1
1129_013_320	152_013_60	273_2_1	17_2_1	625_2_257	1631_2_28	300_013_869	1724_2_137	303_2_1460	876_5_48	258_2_477	318_2_1	1689_013_181	369_2_1	511_4_644	684_2_2978	166_013_468	1897_2_157	1565_2_69	396_013_1
1129_013_284	152_013_48	273_2_1	17_2_1	625_2_245	1631_2_33	300_013_867	1724_2_149	303_2_1470	876_5_44	258_2_511	318_2_1	1689_013_178	369_2_1	511_4_658	684_2_2961	166_013_495	1897_2_153	1565_2_61	396_013_1
1129_013_304	152_013_46	273_2_1	17_2_1	625_2_249	1631_2_33	300_013_847	1724_2_138	303_2_1455	876_5_46	258_2_503	318_2_1	1689_013_169	369_2_1	511_4_672	684_2_2980	166_013_496	1897_2_151	1565_2_65	396_013_1
1129_013_304	152_013_45	273_2_1	17_2_1	625_2_249	1631_2_25	300_013_840	1724_2_146	303_2_1479	876_5_49	258_2_513	318_2_1	1689_013_171	369_2_1	511_4_659	684_2_2966	166_013_481	1897_2_158	1565_2_71	396_013_1
1129_013_321	152_013_37	273_2_1	17_2_1	625_2_242	1631_2_28	300_013_820	1724_2_148	303_2_1474	876_5_44	258_2_496	318_2_1	1689_013_171	369_2_1	511_4_655	684_2_3010	166_013_484	1897_2_151	1565_2_71	396_013_1
1129_013_373	152_013_37	273_2_1	17_2_1	625_2_265	1631_2_28	300_013_820	1724_2_143	303_2_1400	876_5_68	258_2_465	318_2_1	1689_013_174	369_2_1	511_4_675	684_2_2978	166_013_486	1897_2_176	1565_2_65	396_013_1
1129_013_359	152_013_40	273_2_1	17_2_1	625_2_263	1631_2_33	300_013_819	1724_2_146	303_2_1367	876_5_59	258_2_498	318_2_1	1689_013_175	369_2_1	511_4_671	684_2_2959	166_013_511	1897_2_179	1565_2_72	396_013_1
1129_013_355	152_013_52	273_2_1	17_2_1	625_2_274	1631_2_28	300_013_825	1724_2_136	303_2_1326	876_5_65	258_2_505	318_2_1	1689_013_181	369_2_1	511_4_685	684_2_2934	166_013_529	1897_2_188	1565_2_56	396_013_1
1129_013_339	152_013_42	273_2_1	17_2_1	625_2_280	1631_2_26	300_013_833	1724_2_139	303_2_1310	876_5_81	258_2_496	318_2_1	1689_013_189	369_2_1	511_4_728	684_2_2904	166_013_525	1897_2_187	1565_2_52	396_013_1
1129_013_339	152_013_41	273_2_1	17_2_1	625_2_271	1631_2_26	300_013_809	1724_2_116	303_2_1323	876_5_78	258_2_508	318_2_1	1689_013_196	369_2_1	511_4_734	684_2_2917	166_013_528	1897_2_192	1565_2_61	396_013_1
1129_013_331	152_013_29	273_2_1	17_2_1	625_2_309	1631_2_18	300_013_809	1724_2_103	303_2_1298	876_5_84	258_2_502	318_2_1	1689_013_189	369_2_1	511_4_740	684_2_2945	166_013_546	1897_2_182	1565_2_53	396_013_1
1129_013_330	152_013_19	273_2_1	17_2_1	625_2_304	1631_2_18	300_013_812	1724_2_96	303_2_1307	876_5_83	258_2_502	318_2_1	1689_013_203	369_2_1	511_4_771	684_2_2943	166_013_516	1897_2_178	1565_2_55	396_013_1
1129_013_327	152_013_28	273_2_1	17_2_1	625_2_324	1631_2_23	300_013_774	1724_2_90	303_2_1289	876_5_75	258_2_489	318_2_1	1689_013_188	369_2_1	511_4_776	684_2_2990	166_013_527	1897_2_180	1565_2_55	396_013_1
1129_013_327	152_013_28	273_2_1	17_2_1	625_2_330	1631_2_24	300_013_773	1724_2_85	303_2_1299	876_5_81	258_2_489	318_2_1	1689_013_176	369_2_1	511_4_758	684_2_3014	166_013_533	1897_2_165	1565_2_62	396_013_1
1129_013_339	152_013_20	273_2_1	17_2_1	625_2_337	1631_2_22	300_013_769	1724_2_85	303_2_1298	876_5_69	258_2_499	318_2_1	1689_013_169	369_2_1	511_4_747	684_2_2997	166_013_550	1897_2_174	1565_2_64	396_013_1
1129_013_328	152_013_19	273_2_1	17_2_1	625_2_351	1631_2_19	300_013_763	1724_2_86	303_2_1310	876_5_73	258_2_476	318_2_1	1689_013_159	369_2_1	511_4_745	684_2_3047	166_013_536	1897_2_159	1565_2_64	396_013_1
1129_013_352	152_013_23	273_2_1	17_2_1	625_2_321	1631_2_16	300_013_752	1724_2_86	303_2_1311	876_5_61	258_2_462	318_2_1	1689_013_180	369_2_1	511_4_751	684_2_3036	166_013_555	1897_2_158	1565_2_70	396_013_1
1129_013_365	152_013_23	273_2_1	17_2_1	625_2_333	1631_2_9	300_013_729	1724_2_94	303_2_1327	876_5_74	258_2_449	318_2_1	1689_013_177	369_2_1	511_4_780	684_2_3014	166_013_542	1897_2_156	1565_2_70	396_013_1
1129_013_380	152_013_28	273_2_1	17_2_1	625_2_308	1631_2_12	300_013_738	1724_2_93	303_2_1340	876_5_69	258_2_454	318_2_1	1689_013_198	369_2_1	511_4_777	684_2_2949	166_013_569	1897_2_153	1565_2_76	396_013_1
1129_013_346	152_013_31	273_2_1	17_2_1	625_2_311	1631_2_10	300_013_740	1724_2_92	303_2_1341	876_5_51	258_2_436	318_2_1	1689_013_168	369_2_1	511_4_792	684_2_3022	166_013_565	1897_2_162	1565_2_72	396_013_1
1129_013_307	152_013_31	273_2_1	17_2_1	625_2_298	1631_2_13	300_013_745	1724_2_86	303_2_1352	876_5_60	258_2_446	318_2_1	1689_013_165	369_2_1	511_4_799	684_2_3021	166_013_584	1897_2_151	1565_2_70	396_013_1
1129_013_325	152_013_33	273_2_1	17_2_1	625_2_319	1631_2_14	300_013_737	1724_2_89	303_2_1313	876_5_60	258_2_422	318_2_1	1689_013_172	369_2_1	511_4_790	684_2_3058	166_013_596	1897_2_160	1565_2_62	396_013_1
1129_013_306	152_013_36	273_2_1	17_2_1	625_2_299	1631_2_14	300_013_761	1724_2_88	303_2_1328	876_5_54	258_2_401	318_2_1	1689_013_173	369_2_1	511_4_795	684_2_3053	166_013_611	1897_2_173	1565_2_58	396_013_1
1129_013_302	152_013_36	273_2_1	17_2_1	625_2_277	1631_2_16	300_013_777	1724_2_92	303_2_1331	876_5_67	258_2_425	318_2_1	1689_013_168	369_2_1	511_4_773	684_2_3044	166_013_589	1897_2_178	1565_2_61	396_013_1
1129_013_288	152_013_32	273_2_1	17_2_1	625_2_287	1631_2_14	300_013_770	1724_2_88	303_2_1337	876_5_66	258_2_409	318_2_1	1689_013_172	369_2_1	511_4_784	684_2_3076	166_013_592	1897_2_167	1565_2_61	396_013_1
1129_013_297	152_013_32	273_2_1	17_2_1	625_2_290	1631_2_19	300_013_768	1724_2_88	303_2_1325	876_5_62	258_2_407	318_2_1	1689_013_174	369_2_1	511_4_775	684_2_3092	166_013_582	1897_2_159	1565_2_69	396_013_1
1129_013_304	152_013_34	273_2_1	17_2_1	625_2_292	1631_2_19	300_013_764	1724_2_90	303_2_1307	876_5_73	258_2_405	318_2_1	1689_013_154	369_2_1	511_4_798	684_2_3091	166_013_595	1897_2_152	1565_2_63	396_013_1
1129_013_306	152_013_35	273_2_1	17_2_1	625_2_293	1631_2_17	300_013_785	1724_2_85	303_2_1265	876_5_80	258_2_427	318_2_1	1689_013_140	369_2_1	511_4_790	684_2_3141	166_013_571	1897_2_142	1565_2_57	396_013_1
1129_013_327	152_013_36	273_2_1	17_2_1	625_2_278	1631_2_21	300_013_800	1724_2_82	303_2_1284	876_5_75	258_2_422	318_2_1	1689_013_128	369_2_1	511_4_832	684_2_3153	166_013_521	1897_2_139	1565_2_49	396_013_1
1129_013_328	152_013_31	273_2_1	17_2_1	625_2_277	1631_2_26	300_013_819	1724_2_75	303_2_1262	876_5_76	258_2_452	318_2_1	1689_013_145	369_2_1	511_4_793	684_2_3134	166_013_542	1897_2_133	1565_2_63	396_013_1
1129_013_317	152_013_26	273_2_1	17_2_1	625_2_271	1631_2_23	300_013_803	1724_2_66	303_2_1253	876_5_81	258_2_489	318_2_1	1689_013_153	369_2_1	511_4_811	684_2_3126	166_013_528	1897_2_133	1565_2_67	396_013_1
1129_013_311	152_013_29	273_2_1	17_2_1	625_2_265	1631_2_12	300_013_818	1724_2_72	303_2_1258	876_5_63	258_2_518	318_2_1	1689_013_142	369_2_1	511_4_786	684_2_3149	166_013_517	1897_2_139	1565_2_73	396_013_1
1129_013_315	152_013_31	273_2_1	17_2_1	625_2_271	1631_2_12	300_013_829	1724_2_70	303_2_1232	876_5_50	258_2_526	318_2_1	1689_013_155	369_2_1	511_4_779	684_2_3163	166_013_527	1897_2_133	1565_2_61	396_013_1
1129_013_286	152_013_29	273_2_1	17_2_1	625_2_275	1631_2_12	300_013_851	1724_2_71	303_2_1247	876_5_49	258_2_499	318_2_1	1689_013_153	369_2_1	511_4_778	684_2_3154	166_013_531	1897_2_144	1565_2_60	396_013_1
1129_013_285	152_013_28	273_2_1	17_2_1	625_2_278	1631_2_8	300_013_861	1724_2_80	303_2_1257	876_5_50	258_2_493	318_2_1	1689_013_181	369_2_1	511_4_781	684_2_3137	166_013_514	1897_2_131	1565_2_60	396_013_1
1129_013_281	152_013_20	273_2_1	17_2_1	625_2_279	1631_2_4	300_013_834	1724_2_82	303_2_1270	876_5_52	258_2_477	318_2_1	1689_013_172	369_2_1	511_4_788	684_2_3143	166_013_537	1897_2_143	1565_2_59	396_013_1
1129_013_266	152_013_22	273_2_1	17_2_1	625_2_271	1631_2_4	300_013_815	1724_2_77	303_2_1281	876_5_46	258_2_493	318_2_1	1689_013_186	369_2_1	511_4_781	684_2_3163	166_013_541	1897_2_143	1565_2_58	396_013_1
1129_013_248	152_013_24	273_2_1	17_2_1	625_2_252	1631_2_3	300_013_817	1724_2_75	303_2_1261	876_5_49	258_2_505	318_2_1	1689_013_182	369_2_1	511_4_802	684_2_3204	166_013_558	1897_2_127	1565_2_54	396_013_1
1129_013_241	152_013_22	273_2_1	17_2_1	625_2_251	1631_2_3	300_013_822	1724_2_65	303_2_1264	876_5_46	258_2_472	318_2_1	1689_013_190	369_2_1	511_4_791	684_2_3218	166_013_572	1897_2_137	1565_2_48	396_013_1
1129_013_250	152_013_21	273_2_1	17_2_1	625_2_252	1631_2_5	300_013_830	1724_2_72	303_2_1265	876_5_43	258_2_455	318_2_1	1689_013_189	369_2_1	511_4_805	684_2_3249	166_013_552	1897_2_132	1565_2_38	396_013_1
1129_013_247	152_013_19	273_2_1	17_2_1	625_2_245	1631_2_3	300_013_845	1724_2_51	303_2_1257	876_5_52	258_2_403	318_2_1	1689_013_163	369_2_1	511_4_819	684_2_3325	166_013_553	1897_2_137	1565_2_34	396_013_1
1129_013_240	152_013_16	625_2_237	300_013_835	1724_2_62	303_2_1293	876_5_49	258_2_408	318_2_1	1689_013_156	369_2_1	511_4_838	684_2_3309	166_013_533	1897_2_132	1565_2_39	396_013_1
1129_013_220	152_013_17	625_2_238	300_013_831	1724_2_65	303_2_1269	876_5_55	258_2_457	318_2_1	1689_013_136	369_2_1	511_4_835	684_2_3302	166_013_549	1897_2_144	1565_2_42	396_013_1
1129_013_212	152_013_12	625_2_257	300_013_835	1724_2_70	303_2_1254	876_5_59	258_2_447	318_2_1	1689_013_124	369_2_1	511_4_829	684_2_3305	166_013_556	1897_2_141	1565_2_51	396_013_1
1129_013_219	152_013_7	625_2_258	300_013_837	1724_2_57	303_2_1219	876_5_52	258_2_446	318_2_1	1689_013_125	369_2_1	511_4_837	684_2_3332	166_013_566	1897_2_136	1565_2_48	396_013_1
1129_013_217	152_013_10	625_2_262	300_013_829	1724_2_57	303_2_1159	876_5_55	258_2_475	318_2_1	1689_013_106	369_2_1	511_4_815	684_2_3403	166_013_566	1897_2_154	1565_2_46	396_013_1
1129_013_211	152_013_13	625_2_245	300_013_824	1724_2_55	303_2_1229	876_5_58	258_2_467	318_2_1	1689_013_125	369_2_1	511_4_819	684_2_3361	166_013_556	1897_2_163	1565_2_38	396_013_1
1129_013_240	152_013_15	625_2_272	300_013_814	1724_2_44	303_2_1203	876_5_50	258_2_461	318_2_1	1689_013_109	369_2_1	511_4_836	684_2_3342	166_013_581	1897_2_157	1565_2_40	396_013_1
1129_013_243	152_013_18	625_2_280	300_013_822	1724_2_36	303_2_1191	876_5_40	258_2_473	318_2_1	1689_013_101	369_2_1	511_4_821	684_2_3347	166_013_584	1897_2_161	1565_2_46	396_013_1
1129_013_230	152_013_19	625_2_288	300_013_795	1724_2_44	303_2_1201	876_5_45	258_2_448	318_2_1	1689_013_98	369_2_1	511_4_799	684_2_3367	166_013_601	1897_2_185	1565_2_44	396_013_1
1129_013_248	152_013_23	625_2_285	300_013_778	1724_2_45	303_2_1216	876_5_43	258_2_426	318_2_1	1689_013_96	369_2_1	511_4_815	684_2_3356	166_013_600	1897_2_181	1565_2_50	396_013_1
1129_013_249	152_013_23	625_2_294	300_013_763	1724_2_45	303_2_1230	876_5_46	258_2_450	318_2_1	1689_013_87	369_2_1	511_4_844	684_2_3314	166_013_581	1897_2_174	1565_2_53	396_013_1
1129_013_257	152_013_22	625_2_291	300_013_750	1724_2_49	303_2_1246	876_5_51	258_2_429	318_2_1	1689_013_90	369_2_1	511_4_843	684_2_3296	166_013_610	1897_2_167	1565_2_50	396_013_1
1129_013_283	152_013_26	625_2_282	300_013_736	1724_2_43	303_2_1247	876_5_42	258_2_404	318_2_1	1689_013_85	369_2_1	511_4_865	684_2_3313	166_013_593	1897_2_176	1565_2_45	396_013_1
1129_013_307	152_013_27	625_2_295	300_013_756	1724_2_47	303_2_1203	876_5_35	258_2_404	318_2_1	1689_013_97	369_2_1	511_4_830	684_2_3340	166_013_587	1897_2_185	1565_2_38	396_013_1
1129_013_296	152_013_33	625_2_306	300_013_736	1724_2_45	303_2_1218	876_5_33	258_2_419	318_2_1	1689_013_82	369_2_1	511_4_846	684_2_3306	166_013_581	1897_2_204	1565_2_39	396_013_1
1129_013_283	152_013_31	625_2_309	300_013_750	1724_2_47	303_2_1211	876_5_35	258_2_402	318_2_1	1689_013_83	369_2_1	511_4_800	684_2_3354	166_013_601	1897_2_204	1565_2_36	396_013_1
1129_013_262	152_013_27	625_2_322	300_013_758	1724_2_38	303_2_1215	876_5_35	258_2_428	318_2_1	1689_013_85	369_2_1	511_4_802	684_2_3330	166_013_602	1897_2_203	1565_2_42	396_013_1
1129_013_276	152_013_24	625_2_330	300_013_757	1724_2_48	303_2_1176	876_5_30	258_2_449	318_2_1	1689_013_94	369_2_1	511_4_792	684_2_3318	166_013_600	1897_2_199	1565_2_37	396_013_1
1129_013_275	152_013_23	625_2_340	300_013_785	1724_2_55	303_2_1166	876_5_41	258_2_443	318_2_1	1689_013_106	369_2_1	511_4_760	684_2_3317	166_013_602	1897_2_214	1565_2_27	396_013_1
1129_013_280	152_013_22	625_2_313	300_013_814	1724_2_55	303_2_1173	876_5_38	258_2_459	318_2_1	1689_013_116	369_2_1	511_4_766	684_2_3287	166_013_598	1897_2_211	1565_2_27	396_013_1
1129_013_296	152_013_17	625_2_308	300_013_815	1724_2_59	303_2_1179	876_5_40	258_2_421	318_2_1	1689_013_119	369_2_1	511_4_737	684_2_3318	166_013_601	1897_2_220	1565_2_31	396_013_1
1129_013_296	152_013_14	625_2_316	300_013_800	1724_2_44	303_2_1137	876_5_48	258_2_421	318_2_1	1689_013_116	369_2_1	511_4_734	684_2_3353	166_013_615	1897_2_217	1565_2_34	396_013_1
1129_013_312	152_013_11	625_2_305	300_013_833	1724_2_45	303_2_1135	876_5_46	258_2_394	318_2_1	1689_013_121	369_2_1	511_4_713	684_2_3362	166_013_611	1897_2_221	1565_2_39	396_013_1
1129_013_298	152_013_12	625_2_296	300_013_826	1724_2_46	303_2_1178	876_5_52	258_2_340	318_2_1	1689_013_116	369_2_1	511_4_737	684_2_3354	166_013_620	1897_2_231	1565_2_37	396_013_1
1129_013_283	152_013_12	625_2_271	300_013_838	1724_2_47	303_2_1201	876_5_47	258_2_355	318_2_1	1689_013_102	369_2_1	511_4_711	684_2_3404	166_013_610	1897_2_236	1565_2_35	396_013_1
1129_013_271	152_013_17	625_2_261	300_013_821	1724_2_51	303_2_1227	876_5_57	258_2_370	318_2_1	1689_013_101	369_2_1	511_4_733	684_2_3375	166_013_617	1897_2_221	1565_2_36	396_013_1
1129_013_269	152_013_14	625_2_235	300_013_826	1724_2_53	303_2_1224	876_5_52	258_2_392	318_2_1	1689_013_97	369_2_1	511_4_700	684_2_3454	166_013_592	1897_2_215	1565_2_31	396_013_1
1129_013_276	152_013_19	625_2_242	300_013_822	1724_2_50	303_2_1204	876_5_60	258_2_396	318_2_1	1689_013_94	369_2_1	511_4_740	684_2_3437	166_013_588	1897_2_196	1565_2_37	396_013_1
1129_013_268	152_013_22	625_2_209	300_013_823	1724_2_49	303_2_1183	876_5_59	258_2_423	318_2_1	1689_013_91	369_2_1	511_4_749	684_2_3450	166_013_583	1897_2_197	1565_2_34	396_013_1
1129_013_249	152_013_21	625_2_226	300_013_845	1724_2_52	303_2_1176	876_5_52	258_2_424	318_2_1	1689_013_98	369_2_1	511_4_727	684_2_3479	166_013_552	1897_2_204	1565_2_33	396_013_1
1129_013_249	152_013_12	625_2_269	300_013_835	1724_2_49	303_2_1167	876_5_51	258_2_415	318_2_1	1689_013_100	369_2_1	511_4_739	684_2_3473	166_013_547	1897_2_193	1565_2_26	396_013_1
1129_013_254	152_013_13	625_2_271	300_013_857	1724_2_45	303_2_1163	876_5_49	258_2_414	318_2_1	1689_013_100	369_2_1	511_4_745	684_2_3464	166_013_561	1897_2_170	1565_2_19	396_013_1
1129_013_253	152_013_12	625_2_266	300_013_846	1724_2_48	303_2_1170	876_5_65	258_2_397	318_2_1	1689_013_112	369_2_1	511_4_765	684_2_3423	166_013_578	1897_2_172	1565_2_21	396_013_1
1129_013_249	152_013_14	625_2_249	300_013_828	1724_2_46	303_2_1138	876_5_66	258_2_410	318_2_1	1689_013_119	369_2_1	511_4_784	684_2_3464	166_013_583	1897_2_169	1565_2_17	396_013_1
1129_013_250	152_013_18	625_2_261	300_013_825	1724_2_41	303_2_1128	876_5_62	258_2_404	318_2_1	1689_013_122	369_2_1	511_4_806	684_2_3444	166_013_568	1897_2_174	1565_2_13	396_013_1
1129_013_243	152_013_12	625_2_272	300_013_837	1724_2_44	303_2_1121	876_5_67	258_2_386	318_2_1	1689_013_132	369_2_1	511_4_817	684_2_3468	166_013_572	1897_2_150	1565_2_14	396_013_1
1129_013_247	152_013_15	625_2_288	300_013_847	1724_2_42	303_2_1130	876_5_63	258_2_374	318_2_1	1689_013_134	369_2_1	511_4_821	684_2_3447	166_013_558	1897_2_151	1565_2_21	396_013_1
1129_013_229	152_013_24	625_2_281	300_013_862	1724_2_38	303_2_1095	876_5_59	258_2_377	318_2_1	1689_013_147	369_2_1	511_4_854	684_2_3435	166_013_565	1897_2_169	1565_2_12	396_013_1
1129_013_224	152_013_19	625_2_271	300_013_829	1724_2_35	303_2_1093	876_5_58	258_2_379	318_2_1	1689_013_155	369_2_1	511_4_862	684_2_3479	166_013_558	1897_2_166	1565_2_13	396_013_1
1129_013_225	152_013_27	625_2_266	300_013_848	1724_2_35	303_2_1074	876_5_53	258_2_373	318_2_1	1689_013_165	369_2_1	511_4_874	684_2_3482	166_013_548	1897_2_164	1565_2_17	396_013_1
1129_013_240	152_013_33	625_2_250	300_013_848	1724_2_36	303_2_1056	876_5_46	258_2_371	318_2_1	1689_013_170	369_2_1	511_4_860	684_2_3510	166_013_551	1897_2_170	1565_2_17	396_013_1
1129_013_230	152_013_26	625_2_266	300_013_834	1724_2_39	303_2_1081	876_5_45	258_2_353	318_2_1	1689_013_170	369_2_1	511_4_875	684_2_3510	166_013_564	1897_2_150	1565_2_16	396_013_1
1129_013_241	152_013_27	625_2_251	300_013_853	1724_2_42	303_2_1082	876_5_43	258_2_327	318_2_1	1689_013_170	369_2_1	511_4_870	684_2_3508	166_013_563	1897_2_166	1565_2_15	396_013_1
1129_013_254	152_013_26	625_2_246	300_013_842	1724_2_37	303_2_1076	876_5_41	258_2_348	318_2_1	1689_013_179	369_2_1	511_4_873	684_2_3473	166_013_566	1897_2_169	1565_2_19	396_013_1
1129_013_247	152_013_23	625_2_236	300_013_861	1724_2_39	303_2_1068	876_5_34	258_2_348	318_2_1	1689_013_198	369_2_1	511_4_882	684_2_3444	166_013_592	1897_2_164	1565_2_14	396_013_1
1129_013_245	152_013_24	625_2_225	300_013_842	1724_2_39	303_2_1080	876_5_35	258_2_347	318_2_1	1689_013_201	369_2_1	511_4_909	684_2_3421	166_013_603	1897_2_161	1565_2_19	396_013_1
1129_013_241	152_013_22	625_2_203	300_013_836	1724_2_32	303_2_1102	876_5_32	258_2_359	318_2_1	1689_013_204	369_2_1	511_4_921	684_2_3453	166_013_586	1897_2_145	1565_2_19	396_013_1
1129_013_209	152_013_19	625_2_222	300_013_816	1724_2_32	303_2_1111	876_5_26	258_2_366	318_2_1	1689_013_187	369_2_1	511_4_880	684_2_3537	166_013_565	1897_2_149	1565_2_29	396_013_1
1129_013_205	152_013_25	625_2_208	300_013_828	1724_2_37	303_2_1127	876_5_24	258_2_349	318_2_1	1689_013_200	369_2_1	511_4_872	684_2_3515	166_013_575	1897_2_148	1565_2_27	396_013_1
1129_013_208	152_013_32	625_2_211	300_013_846	1724_2_30	303_2_1090	876_5_16	258_2_352	318_2_1	1689_013_225	369_2_1	511_4_877	684_2_3522	166_013_558	1897_2_150	1565_2_28	396_013_1
1129_013_187	152_013_29	625_2_194	300_013_853	1724_2_30	303_2_1055	876_5_17	258_2_358	318_2_1	1689_013_259	369_2_1	511_4_877	684_2_3551	166_013_562	1897_2_157	1565_2_31	396_013_1
1129_013_186	152_013_24	625_2_198	300_013_837	1724_2_34	303_2_1057	876_5_17	258_2_370	318_2_1	1689_013_262	369_2_1	511_4_892	684_2_3578	166_013_534	1897_2_146	1565_2_23	396_013_1
1129_013_167	152_013_17	625_2_215	300_013_829	1724_2_31	303_2_1090	876_5_23	258_2_394	318_2_1	1689_013_237	369_2_1	511_4_894	684_2_3559	166_013_548	1897_2_131	1565_2_21	396_013_1
1129_013_171	152_013_13	625_2_225	300_013_824	1724_2_28	303_2_1087	876_5_23	258_2_423	318_2_1	1689_013_250	369_2_1	511_4_890	684_2_3517	166_013_547	1897_2_124	1565_2_20	396_013_1
1129_013_185	152_013_13	625_2_220	300_013_808	1724_2_30	303_2_1065	876_5_25	258_2_423	318_2_1	1689_013_241	369_2_1	511_4_875	684_2_3542	166_013_543	1897_2_138	1565_2_20	396_013_1
1129_013_174	152_013_11	625_2_208	300_013_798	1724_2_25	303_2_1047	876_5_29	258_2_415	318_2_1	1689_013_254	369_2_1	511_4_856	684_2_3620	166_013_518	1897_2_135	1565_2_25	396_013_1
1129_013_179	152_013_17	625_2_214	300_013_823	1724_2_27	303_2_1032	876_5_29	258_2_424	318_2_1	1689_013_256	369_2_1	511_4_831	684_2_3624	166_013_518	1897_2_129	1565_2_27	396_013_1
1129_013_154	152_013_15	625_2_219	300_013_860	1724_2_23	303_2_1049	876_5_20	258_2_409	318_2_1	1689_013_262	369_2_1	511_4_816	684_2_3606	166_013_543	1897_2_137	1565_2_26	396_013_1
1129_013_152	152_013_18	625_2_223	300_013_869	1724_2_24	303_2_1055	876_5_19	258_2_422	318_2_1	1689_013_268	369_2_1	511_4_826	684_2_3579	166_013_529	1897_2_133	1565_2_23	396_013_1
1129_013_151	152_013_15	625_2_237	300_013_860	1724_2_20	303_2_1043	876_5_17	258_2_426	318_2_1	1689_013_264	369_2_1	511_4_817	684_2_3598	166_013_523	1897_2_151	1565_2_21	396_013_1
1129_013_164	152_013_16	625_2_240	300_013_857	1724_2_20	303_2_995	876_5_9	258_2_415	318_2_1	1689_013_275	369_2_1	511_4_838	684_2_3596	166_013_544	1897_2_155	1565_2_23	396_013_1
1129_013_150	152_013_16	625_2_241	300_013_829	1724_2_22	303_2_997	876_5_10	258_2_415	318_2_1	1689_013_260	369_2_1	511_4_835	684_2_3665	166_013_527	1897_2_155	1565_2_26	396_013_1
1129_013_164	152_013_10	625_2_222	300_013_850	1724_2_17	303_2_994	876_5_9	258_2_406	318_2_1	1689_013_266	369_2_1	511_4_805	684_2_3655	166_013_557	1897_2_164	1565_2_26	396_013_1
1129_013_158	152_013_12	625_2_211	300_013_840	1724_2_19	303_2_1024	876_5_6	258_2_397	318_2_1	1689_013_254	369_2_1	511_4_777	684_2_3701	166_013_557	1897_2_165	1565_2_25	396_013_1
1129_013_165	152_013_16	625_2_212	300_013_856	1724_2_17	303_2_1002	876_5_7	258_2_419	318_2_1	1689_013_272	369_2_1	511_4_758	684_2_3643	166_013_564	1897_2_178	1565_2_29	396_013_1
1129_013_163	152_013_18	625_2_208	300_013_832	1724_2_16	303_2_985	876_5_5	258_2_422	318_2_1	1689_013_277	369_2_1	511_4_719	684_2_3729	166_013_551	1897_2_194	1565_2_29	396_013_1
1129_013_156	152_013_28	625_2_218	300_013_829	1724_2_16	303_2_1002	876_5_5	258_2_433	318_2_1	1689_013_263	369_2_1	511_4_717	684_2_3690	166_013_567	1897_2_184	1565_2_34	396_013_1
[truncated: 3,808 more rows]
[truncated: 2,727 more columns]
