# Supplementary material for: Environmental change makes robust ecological networks fragile
Source: Nat Commun. 2016 Aug 11;7:12462. doi: 10.1038/ncomms12462 (PMC4987532; doi:10.1038/ncomms12462)
Supplement: Supplementary Data 1 — Host-parasite networks and host extinction sequences in Avida experiments. The compressed archive includes the 100 co-evolved host-parasite networks and the host extinction sequences in the historical scenario. [file ncomms12462-s2.zip › Supplementary_data_S1/host_extinction_sequence_27.csv]

1200_0_1	643_3_3	592_2_2	344_12_1	345_3_1	346_2_13	347_2_2	340_3_7	341_2_2	342_2_1	343_1_11	348_1_4	349_2_4	594_2_4	298_1_9	299_1_2	296_2_4	297_2_1	294_2_4	295_2_6	292_2_9	293_1_4	290_2_7	291_2_2	270_3_1	271_5_8	272_2_1	273_1_3	274_1_7	275_2_3	276_0_11	277_2_13	278_5_1	279_1_1	642_3_1	108_2_6	109_5_3	102_2_2	103_1_11	100_03_1	101_2_8	106_2_2	107_1_9	104_5_2	105_5_4	1212_2_1	1373_2_1	1213_5_2	1375_1_2	1655_3_1
1200_0_1	643_3_2	344_12_1	345_3_1	346_2_11	347_2_2	340_3_7	341_2_1	342_2_1	343_1_15	348_1_4	349_2_3	594_2_5	298_1_9	299_1_4	296_2_5	297_2_1	294_2_3	295_2_7	292_2_8	293_1_6	290_2_7	291_2_2	270_3_1	271_5_9	272_2_1	273_1_2	274_1_8	275_2_3	276_0_16	277_2_14	278_5_1	279_1_1	108_2_5	109_5_4	102_2_2	103_1_15	100_03_1	101_2_8	107_1_10	104_5_1	105_5_4	1375_1_1	1655_3_2	99_2_3	98_2_10	91_3_1	90_2_7	93_3_1	92_2_1
344_12_1	345_3_1	346_2_10	347_2_2	340_3_13	341_2_2	343_1_19	348_1_4	349_2_3	298_1_13	299_1_3	296_2_7	297_2_1	294_2_2	295_2_6	292_2_6	293_1_8	290_2_6	291_2_2	270_3_1	271_5_9	272_2_1	274_1_6	275_2_2	276_0_12	277_2_14	278_5_1	279_1_1	108_2_5	109_5_7	102_2_1	103_1_16	100_03_1	101_2_8	107_1_15	104_5_1	105_5_2	99_2_2	98_2_10	91_3_1	90_2_11	93_3_1	92_2_1	94_2_5	97_01_12	96_2_11	1623_5_3	1621_2_1	1620_2_4	1627_5_1
199_5_17	1038_2_1	1006_2_1	965_2_1	527_5_2	165_2_4	643_3_1	198_2_8	592_2_1	1525_2_1	453_2_5	818_2_3	345_3_1	346_2_8	347_2_1	340_3_12	341_2_2	343_1_23	813_1_5	348_1_3	349_2_2	816_5_10	1253_2_1	1798_5_1	1250_3_3	719_1_1	718_05_1	717_0_1	716_3_2	1791_2_2	1790_0_11	1796_2_8	1794_2_1	618_2_8	1491_1_2	1493_2_4	1495_2_3	1396_5_6	1498_2_6	1499_02_1	917_2_1	409_2_3	1068_1_3	1703_1_1	1704_2_4	1705_2_6	1706_01_1	1707_3_1	1063_2_12	1062_2_1
199_5_23	965_2_1	1525_2_1	818_2_4	340_3_10	341_2_4	343_1_24	813_1_3	348_1_1	815_2_1	816_5_12	595_5_1	664_5_1	718_05_1	717_0_1	716_3_3	1791_2_2	1790_0_16	1796_2_7	1794_2_2	1491_1_2	1493_2_3	1495_2_2	1396_5_8	1498_2_8	917_2_1	236_2_1	594_2_9	1068_1_7	1704_2_5	1705_2_5	1707_3_1	1708_2_4	1063_2_17	1064_2_2	619_2_4	1529_5_5	1258_2_4	298_1_7	299_1_5	296_2_4	1666_2_5	294_2_1	1259_5_2	1663_2_4	1662_2_5	1661_2_2	1087_2_1	1086_2_4	593_2_6
199_5_23	965_2_1	1525_2_1	818_2_4	340_3_8	341_2_3	343_1_24	813_1_4	814_13_6	815_2_1	816_5_15	595_5_1	664_5_1	718_05_1	717_0_1	716_3_1	1791_2_2	1790_0_13	1796_2_7	1794_2_2	1491_1_4	1493_2_6	1495_2_2	1396_5_5	1498_2_9	917_2_1	594_2_8	1068_1_12	1704_2_5	1705_2_2	1708_2_3	1063_2_20	1064_2_3	619_2_2	1529_5_6	1258_2_7	298_1_4	299_1_3	296_2_2	1666_2_6	294_2_1	1259_5_3	1663_2_7	1662_2_5	1661_2_2	1087_2_1	1086_2_5	593_2_5	1083_5_1	198_2_5
199_5_19	965_2_1	1525_2_1	818_2_5	340_3_7	341_2_2	343_1_26	813_1_5	814_13_6	1148_5_1	816_5_22	595_5_1	664_5_1	718_05_1	716_3_2	1790_0_7	1796_2_8	1794_2_2	1491_1_2	1493_2_6	1495_2_2	1396_5_3	1498_2_6	917_2_1	594_2_3	1068_1_6	1704_2_5	1705_2_3	1708_2_3	1063_2_19	1064_2_4	619_2_1	424_5_9	1258_2_9	298_1_4	299_1_2	296_2_4	1666_2_8	294_2_1	1259_5_5	1663_2_4	1662_2_6	1661_2_3	1087_2_1	1086_2_8	593_2_6	1083_5_1	198_2_4	824_2_14	195_2_9
965_2_1	1525_2_1	818_2_4	340_3_7	341_2_1	343_1_24	813_1_5	814_13_13	816_5_30	664_5_1	718_05_1	1790_0_13	1796_2_11	1794_2_1	1493_2_5	1396_5_4	1498_2_8	594_2_2	1068_1_4	1704_2_6	1705_2_4	1063_2_15	1064_2_3	424_5_11	1258_2_13	298_1_3	299_1_3	296_2_4	1666_2_8	294_2_1	1259_5_12	1663_2_4	1662_2_6	1661_2_3	1087_2_1	1086_2_13	593_2_12	199_5_18	198_2_2	824_2_18	195_2_10	197_5_51	196_3_1	191_2_11	190_5_1	1089_5_4	192_2_17	270_3_1	271_5_2	274_1_1
965_2_1	1525_2_1	818_2_4	340_3_8	341_2_1	343_1_28	813_1_10	814_13_20	816_5_26	664_5_1	718_05_1	1790_0_17	1796_2_11	1794_2_1	1493_2_4	1396_5_3	1498_2_8	594_2_2	1068_1_2	1704_2_9	1705_2_4	1063_2_13	1064_2_3	424_5_9	1258_2_18	298_1_3	299_1_2	296_2_3	1666_2_6	294_2_1	1259_5_12	292_2_11	1662_2_6	1661_2_3	1086_2_22	593_2_26	199_5_13	198_2_6	824_2_15	195_2_7	197_5_52	196_3_1	191_2_15	1089_5_3	192_2_13	270_3_1	271_5_1	274_1_1	276_0_17	277_2_19
965_2_1	1525_2_1	818_2_4	340_3_8	341_2_1	343_1_28	813_1_10	814_13_27	816_5_35	664_5_1	718_05_1	1790_0_21	1796_2_14	1794_2_2	1493_2_7	1396_5_4	1498_2_14	594_2_1	1068_1_2	1704_2_7	1705_2_3	1063_2_15	1064_2_1	424_5_7	1258_2_13	298_1_1	299_1_4	296_2_3	1666_2_5	294_2_1	1259_5_12	292_2_11	1662_2_5	290_2_5	1086_2_23	593_2_23	199_5_15	198_2_8	824_2_15	195_2_8	197_5_55	196_3_1	191_2_19	1089_5_1	192_2_13	270_3_1	274_1_1	276_0_19	277_2_17	279_1_1
965_2_1	1525_2_1	818_2_5	340_3_7	341_2_1	343_1_22	813_1_6	814_13_30	816_5_38	664_5_1	718_05_1	1790_0_23	1796_2_11	1794_2_2	1493_2_7	1396_5_3	1498_2_15	594_2_2	1068_1_2	1704_2_7	1705_2_2	1063_2_18	1064_2_2	424_5_10	1258_2_17	299_1_5	296_2_2	1666_2_5	294_2_1	912_1_2	292_2_7	1662_2_3	290_2_4	1086_2_26	593_2_27	199_5_21	198_2_9	824_2_12	195_2_9	197_5_57	196_3_1	191_2_22	1089_5_2	192_2_16	270_3_1	274_1_1	276_0_25	277_2_22	279_1_1	524_2_18
965_2_1	1525_2_1	818_2_5	340_3_6	341_2_1	343_1_17	813_1_4	814_13_27	816_5_33	664_5_1	718_05_1	1790_0_21	1796_2_7	1794_2_3	1493_2_9	1396_5_5	1498_2_17	1069_2_1	1068_1_2	1063_2_19	1064_2_4	424_5_9	1258_2_14	299_1_6	296_2_2	1666_2_1	294_2_1	912_1_1	292_2_11	1662_2_2	290_2_2	1086_2_27	593_2_25	199_5_28	198_2_12	824_2_10	195_2_9	1122_2_2	191_2_28	1089_5_3	192_2_14	270_3_1	274_1_1	276_0_33	277_2_24	279_1_1	524_2_18	526_2_8	520_2_20	1400_2_11
965_2_1	1525_2_1	818_2_1	340_3_6	341_2_1	343_1_18	813_1_2	814_13_28	816_5_36	664_5_1	718_05_1	1790_0_16	1796_2_8	1794_2_2	1493_2_6	1396_5_5	1498_2_19	1069_2_1	1068_1_1	1063_2_22	1064_2_2	424_5_8	1258_2_12	299_1_6	296_2_3	297_2_1	294_2_1	912_1_1	292_2_7	1662_2_5	290_2_3	1086_2_29	593_2_28	199_5_29	198_2_10	824_2_10	195_2_9	1122_2_1	191_2_30	1089_5_6	192_2_16	270_3_1	274_1_1	276_0_31	277_2_22	279_1_1	524_2_21	526_2_6	520_2_17	1400_2_15
965_2_1	1525_2_1	818_2_1	340_3_7	341_2_1	343_1_22	813_1_2	814_13_24	816_5_35	664_5_1	718_05_1	1790_0_11	1796_2_5	1794_2_4	1493_2_5	1396_5_8	1498_2_20	1069_2_1	1068_1_2	1063_2_24	1064_2_1	424_5_6	1258_2_12	299_1_6	296_2_7	297_2_1	294_2_1	912_1_1	292_2_8	1662_2_5	290_2_2	1086_2_21	593_2_25	199_5_26	198_2_10	824_2_8	195_2_11	197_5_59	191_2_31	1089_5_4	192_2_11	270_3_1	274_1_1	276_0_41	277_2_24	279_1_1	524_2_21	526_2_5	520_2_17	1400_2_8
965_2_1	1525_2_1	340_3_7	341_2_1	343_1_16	813_1_2	814_13_25	816_5_31	664_5_1	718_05_1	1796_2_4	1794_2_4	1493_2_4	1498_2_15	1069_2_1	1068_1_4	1063_2_19	424_5_8	1258_2_12	299_1_7	296_2_10	297_2_1	294_2_1	295_2_1	292_2_3	1662_2_2	290_2_1	1086_2_24	593_2_31	199_5_23	198_2_10	824_2_12	195_2_10	197_5_55	191_2_36	1089_5_5	192_2_12	270_3_1	274_1_1	276_0_56	277_2_32	279_1_1	524_2_21	526_2_4	520_2_12	528_3_14	449_2_8	448_2_1	1339_2_9	1233_5_3
965_2_1	1525_2_1	340_3_7	341_2_1	343_1_18	813_1_2	814_13_29	816_5_39	664_5_1	718_05_1	1796_2_3	1794_2_3	1493_2_4	1498_2_14	1069_2_1	1068_1_3	1063_2_15	424_5_12	1258_2_11	299_1_5	296_2_8	297_2_1	294_2_1	295_2_1	292_2_2	1662_2_5	1086_2_23	593_2_31	199_5_22	198_2_9	824_2_13	195_2_9	197_5_44	191_2_47	1089_5_9	192_2_13	270_3_1	274_1_1	276_0_69	277_2_34	279_1_1	524_2_23	526_2_7	520_2_11	528_3_9	449_2_4	448_2_1	1339_2_7	1233_5_6	446_3_1
965_2_1	1525_2_1	340_3_10	341_2_1	343_1_14	813_1_3	814_13_29	816_5_27	664_5_1	718_05_1	1796_2_3	1493_2_3	1498_2_11	1069_2_1	1068_1_2	1063_2_16	424_5_11	1258_2_14	299_1_2	296_2_8	297_2_1	294_2_1	295_2_1	292_2_3	1662_2_7	1086_2_23	593_2_27	199_5_24	198_2_12	824_2_12	195_2_6	197_5_37	191_2_43	1089_5_9	192_2_18	270_3_1	274_1_1	276_0_62	277_2_36	524_2_25	526_2_9	520_2_11	528_3_6	449_2_4	448_2_1	1339_2_8	1233_5_2	108_2_3	109_5_5	103_1_25
965_2_1	1525_2_1	340_3_12	341_2_1	343_1_11	813_1_2	814_13_18	816_5_20	664_5_1	718_05_1	1796_2_1	1493_2_2	1498_2_8	1069_2_1	1063_2_21	424_5_14	299_1_2	296_2_11	297_2_1	294_2_1	295_2_1	292_2_1	1662_2_11	1086_2_22	593_2_31	199_5_22	198_2_12	824_2_13	195_2_5	197_5_36	191_2_41	1089_5_4	192_2_18	270_3_1	274_1_1	276_0_54	277_2_30	524_2_33	526_2_2	520_2_14	528_3_3	449_2_1	448_2_1	1339_2_6	108_2_3	109_5_5	103_1_25	101_2_15	107_1_25	39_2_13
1525_2_1	340_3_17	341_2_1	343_1_13	813_1_3	814_13_20	816_5_27	718_05_1	712_1_9	1493_2_2	1498_2_5	1069_2_1	1063_2_22	424_5_12	296_2_11	297_2_1	294_2_1	295_2_1	292_2_1	1662_2_14	1086_2_24	593_2_33	199_5_17	198_2_8	824_2_5	195_2_7	197_5_31	191_2_46	1089_5_4	192_2_21	270_3_1	276_0_57	277_2_23	524_2_34	526_2_2	520_2_19	528_3_1	449_2_1	448_2_1	1339_2_6	108_2_2	109_5_3	103_1_22	101_2_14	107_1_26	39_2_12	38_2_1	1843_2_57	908_1_19	1840_2_6
1525_2_1	340_3_18	341_2_1	343_1_7	813_1_1	814_13_29	816_5_36	718_05_1	712_1_8	1493_2_2	1498_2_4	1069_2_1	1063_2_22	424_5_10	296_2_9	297_2_1	294_2_1	295_2_1	292_2_2	1662_2_16	1086_2_24	593_2_41	199_5_18	198_2_6	824_2_3	195_2_6	197_5_41	191_2_51	1089_5_4	192_2_19	270_3_1	276_0_73	277_2_21	524_2_40	526_2_2	520_2_20	528_3_1	449_2_1	448_2_1	1339_2_2	109_5_1	103_1_19	101_2_10	107_1_20	39_2_13	38_2_1	1843_2_58	908_1_18	1840_2_7	35_2_29
340_3_21	341_2_1	343_1_11	813_1_1	814_13_23	816_5_33	718_05_1	712_1_8	1493_2_5	1498_2_6	1069_2_1	1063_2_14	424_5_18	296_2_14	297_2_1	294_2_1	295_2_1	1662_2_15	1086_2_18	593_2_50	199_5_16	198_2_4	195_2_6	197_5_51	191_2_43	1089_5_3	192_2_20	270_3_1	276_0_80	277_2_16	524_2_39	526_2_2	520_2_19	528_3_1	1236_2_1	448_2_1	109_5_2	103_1_20	101_2_13	107_1_20	39_2_11	38_2_1	1843_2_58	908_1_13	1840_2_3	35_2_26	34_5_12	1536_2_1	645_5_31	649_2_17
340_3_14	341_2_1	343_1_13	813_1_1	814_13_17	816_5_34	718_05_1	712_1_12	1493_2_3	1498_2_4	1069_2_1	1063_2_17	424_5_18	296_2_15	297_2_1	294_2_1	295_2_1	1662_2_13	1086_2_15	593_2_38	199_5_12	198_2_2	195_2_7	197_5_56	191_2_45	1089_5_3	192_2_18	270_3_1	276_0_87	277_2_10	524_2_35	526_2_2	520_2_21	1236_2_1	448_2_1	109_5_2	103_1_20	101_2_13	107_1_23	39_2_13	38_2_1	1843_2_43	908_1_9	1840_2_1	35_2_29	34_5_14	1536_2_1	645_5_24	649_2_20	434_2_5
340_3_14	341_2_1	343_1_13	814_13_19	816_5_33	718_05_1	712_1_15	1493_2_3	1498_2_4	1069_2_1	195_2_8	1063_2_20	424_5_19	296_2_19	294_2_1	295_2_1	1662_2_12	1086_2_19	593_2_37	199_5_11	198_2_2	599_2_11	197_5_61	191_2_47	1089_5_5	192_2_25	270_3_1	276_0_103	277_2_12	524_2_34	526_2_2	520_2_17	1236_2_1	448_2_1	109_5_4	103_1_20	101_2_12	107_1_23	39_2_11	38_2_1	1843_2_42	908_1_10	1840_2_2	35_2_32	34_5_15	1536_2_1	645_5_27	649_2_17	434_2_4	339_2_3
340_3_15	343_1_8	814_13_23	816_5_36	718_05_1	712_1_20	1493_2_1	1498_2_4	1069_2_1	195_2_7	1063_2_20	424_5_19	296_2_18	294_2_1	295_2_1	1662_2_5	1086_2_23	593_2_41	199_5_7	198_2_2	599_2_11	197_5_57	191_2_41	1089_5_3	192_2_28	270_3_1	276_0_89	277_2_9	524_2_36	520_2_16	1236_2_1	448_2_1	109_5_7	103_1_15	101_2_11	107_1_29	39_2_10	38_2_1	1843_2_42	908_1_11	1840_2_5	35_2_38	34_5_16	1536_2_1	645_5_27	649_2_15	434_2_3	339_2_3	335_2_8	337_015_22
340_3_15	343_1_8	814_13_24	816_5_41	718_05_1	712_1_21	1498_2_2	1069_2_1	195_2_10	1063_2_17	424_5_22	296_2_22	294_2_1	295_2_1	1662_2_7	1086_2_21	593_2_39	199_5_7	198_2_3	599_2_7	197_5_60	191_2_41	1089_5_2	192_2_27	270_3_1	276_0_79	277_2_5	524_2_34	520_2_14	1236_2_1	448_2_1	109_5_4	103_1_12	101_2_7	107_1_31	39_2_12	38_2_1	1843_2_48	908_1_16	1840_2_7	35_2_37	34_5_19	1536_2_1	645_5_35	649_2_16	434_2_4	339_2_1	335_2_8	337_015_22	1934_2_34
340_3_17	343_1_9	814_13_28	816_5_40	718_05_1	712_1_22	1498_2_1	1069_2_1	195_2_8	1063_2_19	424_5_24	296_2_24	294_2_1	295_2_1	1662_2_5	1086_2_23	593_2_50	199_5_7	198_2_3	599_2_5	197_5_51	191_2_48	1089_5_3	192_2_24	270_3_1	276_0_59	277_2_6	524_2_31	520_2_18	1236_2_1	448_2_1	109_5_10	103_1_11	101_2_9	107_1_27	39_2_6	38_2_1	1843_2_39	908_1_19	1840_2_6	35_2_38	34_5_17	1536_2_1	645_5_33	649_2_18	434_2_8	339_2_1	335_2_10	337_015_26	330_2_31
458_2_14	66_2_1	215_2_4	224_2_52	213_2_11	593_2_45	667_2_61	42_5_2	664_5_1	265_2_14	780_2_1	1265_2_10	828_5_1	133_2_6	131_3_1	130_5_11	136_2_11	135_2_12	134_2_20	138_2_59	490_3_5	492_2_1	1831_5_49	20_5_34	1773_2_27	23_2_1	848_3_20	1077_6_6	320_2_1	1548_2_23	289_5_15	406_2_20	639_2_5	404_2_16	340_3_22	547_2_37	401_1_3	343_1_11	326_2_4	283_5_1	163_2_16	285_5_14	452_5_35	287_2_32	918_3_21	87_2_1	1025_2_15	996_2_7	718_05_1	301_3_1
458_2_18	66_2_1	215_2_4	224_2_46	213_2_9	593_2_36	667_2_69	42_5_1	664_5_1	265_2_10	780_2_1	1265_2_7	828_5_1	133_2_6	131_3_1	130_5_12	136_2_12	135_2_20	134_2_24	138_2_57	490_3_3	492_2_1	1831_5_45	20_5_32	1773_2_29	23_2_1	848_3_20	1077_6_6	320_2_1	1548_2_24	289_5_14	406_2_23	639_2_4	404_2_16	340_3_23	547_2_46	401_1_4	343_1_12	326_2_9	283_5_1	163_2_17	285_5_15	452_5_44	287_2_32	918_3_15	87_2_1	1025_2_15	996_2_8	718_05_1	301_3_1
458_2_17	66_2_1	215_2_4	224_2_50	213_2_5	593_2_32	667_2_77	42_5_1	664_5_1	265_2_8	780_2_1	1265_2_6	828_5_1	133_2_8	131_3_1	130_5_12	136_2_10	135_2_19	134_2_27	138_2_60	490_3_4	492_2_1	1831_5_40	20_5_38	1773_2_26	695_2_11	848_3_24	1077_6_4	320_2_1	1548_2_27	289_5_16	406_2_20	639_2_7	404_2_13	340_3_22	547_2_42	401_1_5	343_1_16	326_2_10	283_5_1	163_2_20	285_5_17	452_5_40	287_2_39	918_3_13	87_2_1	1025_2_15	996_2_7	718_05_1	301_3_1
458_2_23	66_2_1	215_2_6	224_2_60	213_2_8	667_2_75	42_5_1	664_5_1	265_2_12	780_2_1	1265_2_5	828_5_1	133_2_13	131_3_1	130_5_16	136_2_11	135_2_22	134_2_27	138_2_61	490_3_2	492_2_1	1831_5_41	20_5_43	734_5_16	1773_2_27	695_2_7	848_3_23	1077_6_4	320_2_1	1548_2_28	289_5_18	406_2_15	639_2_5	404_2_12	340_3_24	1063_2_7	401_1_5	343_1_18	326_2_15	283_5_1	163_2_22	285_5_15	452_5_56	287_2_36	918_3_11	1025_2_14	996_2_2	718_05_1	301_3_1	1156_5_9
458_2_20	214_2_1	215_2_8	224_2_63	213_2_9	667_2_59	42_5_3	664_5_1	265_2_16	780_2_1	1265_2_6	828_5_1	133_2_20	131_3_1	130_5_18	136_2_12	135_2_16	134_2_25	138_2_64	490_3_1	492_2_1	1831_5_49	20_5_40	1773_2_29	695_2_6	1077_6_5	320_2_1	1548_2_23	289_5_21	406_2_16	639_2_2	404_2_18	340_3_29	547_2_38	401_1_3	343_1_18	326_2_15	283_5_1	163_2_17	285_5_12	452_5_58	816_5_41	918_3_8	1025_2_17	996_2_1	718_05_1	301_3_1	1156_5_10	712_1_14	672_2_40
458_2_13	214_2_1	215_2_9	224_2_61	213_2_9	667_2_42	42_5_4	664_5_1	265_2_15	1265_2_2	828_5_1	133_2_27	131_3_1	130_5_15	136_2_13	135_2_26	134_2_17	138_2_63	492_2_1	1831_5_43	20_5_42	1773_2_34	695_2_5	1077_6_6	320_2_1	1548_2_27	289_5_26	406_2_17	639_2_3	404_2_25	340_3_29	547_2_33	401_1_2	343_1_21	326_2_14	283_5_1	163_2_23	285_5_14	452_5_53	816_5_38	918_3_7	1025_2_16	718_05_1	301_3_1	1156_5_6	712_1_12	672_2_40	120_3_59	121_1_30	122_2_18
458_2_8	214_2_1	215_2_6	224_2_59	213_2_8	667_2_45	42_5_5	664_5_1	265_2_17	1265_2_1	828_5_1	133_2_32	131_3_1	130_5_18	136_2_17	135_2_18	134_2_16	138_2_78	492_2_1	1831_5_39	20_5_47	1773_2_37	695_2_5	1077_6_7	320_2_1	1548_2_31	289_5_24	406_2_12	639_2_4	404_2_24	340_3_29	547_2_41	343_1_23	326_2_12	283_5_1	163_2_21	285_5_14	452_5_61	816_5_44	918_3_3	1025_2_15	718_05_1	301_3_1	1156_5_5	712_1_9	672_2_42	120_3_52	121_1_27	122_2_26	126_35_22
458_2_6	214_2_1	215_2_6	224_2_60	213_2_3	667_2_50	42_5_8	664_5_1	265_2_12	1265_2_1	828_5_1	133_2_36	131_3_1	130_5_22	136_2_17	135_2_22	134_2_20	138_2_77	492_2_1	1831_5_38	20_5_41	1773_2_34	695_2_7	1077_6_8	320_2_1	1548_2_37	289_5_26	406_2_10	639_2_3	404_2_26	340_3_33	547_2_41	343_1_27	326_2_13	283_5_1	163_2_22	285_5_15	452_5_76	816_5_37	918_3_2	718_05_1	301_3_1	1156_5_3	712_1_8	672_2_49	120_3_47	121_1_22	122_2_26	126_35_25	30_2_1
458_2_2	214_2_1	215_2_6	224_2_52	213_2_1	667_2_46	42_5_8	265_2_6	1265_2_1	828_5_1	133_2_34	131_3_1	130_5_24	136_2_22	135_2_25	134_2_25	138_2_76	492_2_1	1831_5_26	20_5_49	1773_2_29	695_2_5	1077_6_8	320_2_1	1548_2_27	289_5_27	406_2_13	404_2_32	340_3_31	547_2_43	343_1_29	326_2_17	283_5_1	163_2_27	285_5_16	452_5_76	816_5_33	918_3_1	718_05_1	301_3_1	712_1_7	672_2_50	120_3_40	121_1_11	122_2_26	126_35_23	30_2_1	1498_2_13	129_2_4	220_1_25
458_2_2	214_2_1	215_2_5	224_2_45	265_2_5	667_2_43	42_5_5	828_5_1	133_2_29	131_3_1	130_5_20	136_2_21	135_2_35	134_2_21	138_2_74	492_2_1	213_2_1	1831_5_27	20_5_57	1773_2_27	695_2_4	1077_6_9	320_2_1	1548_2_28	289_5_25	406_2_11	404_2_34	340_3_33	547_2_47	343_1_24	326_2_19	283_5_1	287_2_10	285_5_20	452_5_85	816_5_41	718_05_1	301_3_1	712_1_9	672_2_50	120_3_34	121_1_10	122_2_28	126_35_19	30_2_1	1498_2_14	129_2_2	220_1_27	1552_2_8	1829_3_52
458_2_2	214_2_1	215_2_5	265_2_3	667_2_38	42_5_4	828_5_1	133_2_27	130_5_20	136_2_19	135_2_42	134_2_20	138_2_66	492_2_1	213_2_1	1831_5_22	20_5_61	1773_2_29	695_2_7	1077_6_10	320_2_1	1548_2_31	289_5_19	406_2_12	404_2_35	340_3_34	547_2_42	343_1_23	326_2_17	283_5_1	287_2_9	285_5_26	452_5_81	816_5_43	718_05_1	712_1_7	672_2_53	120_3_36	121_1_9	122_2_21	126_35_17	30_2_1	1498_2_13	129_2_1	220_1_28	1552_2_13	1829_3_47	58_2_22	54_5_15	1063_2_11
458_2_1	214_2_1	215_2_5	265_2_3	667_2_42	42_5_3	828_5_1	133_2_22	130_5_23	136_2_22	135_2_41	134_2_25	138_2_67	492_2_1	213_2_1	1831_5_22	20_5_70	1773_2_28	695_2_5	1077_6_11	320_2_1	1548_2_27	289_5_20	406_2_10	404_2_29	340_3_33	547_2_36	343_1_23	326_2_16	287_2_9	285_5_25	452_5_78	816_5_57	712_1_9	672_2_64	120_3_41	121_1_7	122_2_23	126_35_14	30_2_1	1498_2_14	129_2_1	220_1_28	1552_2_13	1829_3_48	58_2_22	54_5_17	1063_2_12	51_2_19	1529_5_14
214_2_1	215_2_4	265_2_4	667_2_51	42_5_1	828_5_1	133_2_15	130_5_26	136_2_27	135_2_40	134_2_28	138_2_62	492_2_1	213_2_1	1831_5_25	20_5_70	1773_2_23	695_2_7	1077_6_10	320_2_1	1548_2_19	289_5_24	406_2_7	404_2_20	340_3_34	547_2_37	343_1_20	326_2_12	287_2_6	285_5_23	452_5_64	816_5_68	712_1_6	672_2_68	120_3_47	121_1_8	122_2_21	126_35_15	30_2_1	1498_2_12	220_1_30	1552_2_12	1829_3_37	58_2_30	54_5_18	1063_2_12	51_2_21	1529_5_16	537_2_1	416_3_80
214_2_1	215_2_6	265_2_3	667_2_50	42_5_1	828_5_1	133_2_11	130_5_27	136_2_28	135_2_46	134_2_26	138_2_63	492_2_1	213_2_1	1831_5_19	20_5_74	1773_2_24	695_2_5	1077_6_14	320_2_1	1548_2_19	289_5_19	406_2_3	404_2_20	340_3_41	547_2_40	343_1_27	326_2_14	287_2_3	285_5_19	452_5_65	816_5_80	712_1_3	672_2_66	120_3_54	121_1_5	122_2_19	126_35_19	30_2_1	1498_2_11	220_1_34	1552_2_13	1829_3_35	58_2_26	54_5_16	1063_2_11	51_2_15	1529_5_15	537_2_1	416_3_79
214_2_1	215_2_5	265_2_2	667_2_47	42_5_1	828_5_1	133_2_10	130_5_27	136_2_31	135_2_51	134_2_29	138_2_64	492_2_1	213_2_1	1831_5_23	20_5_81	1773_2_24	695_2_6	1077_6_10	320_2_1	1548_2_22	289_5_19	406_2_2	404_2_26	340_3_36	547_2_44	343_1_33	326_2_14	287_2_1	285_5_20	452_5_63	816_5_83	712_1_2	672_2_68	120_3_64	121_1_5	122_2_21	126_35_17	30_2_1	1498_2_7	220_1_42	1552_2_11	1829_3_44	58_2_16	54_5_17	1063_2_11	51_2_17	1529_5_16	537_2_1	416_3_78
214_2_1	215_2_6	265_2_2	667_2_48	42_5_1	828_5_1	133_2_6	130_5_27	136_2_30	135_2_47	134_2_27	138_2_63	492_2_1	213_2_1	1831_5_19	20_5_82	1773_2_25	695_2_4	1077_6_7	320_2_1	1548_2_22	289_5_19	404_2_34	340_3_38	547_2_44	343_1_29	326_2_13	220_1_38	285_5_18	452_5_59	816_5_80	672_2_61	120_3_73	121_1_2	122_2_22	126_35_21	30_2_1	1498_2_7	1552_2_10	1829_3_42	58_2_10	54_5_20	1827_2_9	51_2_14	1529_5_21	537_2_1	416_3_74	1389_2_43	18_5_23	1835_2_12
214_2_1	215_2_8	213_2_1	667_2_53	42_5_1	828_5_1	133_2_8	130_5_28	136_2_30	135_2_49	134_2_34	138_2_60	492_2_1	1831_5_17	20_5_86	1773_2_27	695_2_5	1077_6_8	320_2_1	1548_2_13	289_5_27	404_2_38	340_3_43	547_2_46	343_1_31	326_2_21	220_1_36	285_5_13	452_5_49	816_5_78	672_2_62	120_3_78	121_1_4	122_2_18	126_35_17	30_2_1	1498_2_8	1552_2_11	1829_3_48	58_2_6	54_5_18	1827_2_13	51_2_15	1529_5_20	537_2_1	416_3_76	1389_2_46	18_5_14	1835_2_15	370_1_5
214_2_1	215_2_8	213_2_1	667_2_55	42_5_1	828_5_1	133_2_8	130_5_33	136_2_31	135_2_54	134_2_33	138_2_53	492_2_1	1831_5_16	20_5_76	22_2_7	695_2_7	1077_6_14	320_2_1	1548_2_10	289_5_26	404_2_39	340_3_43	547_2_44	343_1_32	326_2_15	220_1_45	285_5_17	452_5_60	816_5_89	672_2_50	120_3_88	121_1_5	122_2_17	126_35_15	30_2_1	1498_2_9	1552_2_13	1829_3_48	58_2_3	54_5_16	1827_2_12	51_2_7	1529_5_23	537_2_1	416_3_87	1389_2_50	18_5_10	1835_2_12	370_1_7
214_2_1	215_2_7	213_2_1	667_2_51	42_5_1	828_5_1	133_2_6	130_5_35	136_2_29	135_2_48	134_2_31	138_2_47	492_2_1	1831_5_14	20_5_74	22_2_6	695_2_6	1077_6_14	320_2_1	1548_2_14	289_5_31	404_2_44	340_3_43	547_2_46	343_1_30	326_2_18	220_1_52	285_5_19	452_5_58	816_5_84	672_2_53	120_3_86	121_1_2	122_2_15	126_35_13	30_2_1	1498_2_6	1552_2_13	1829_3_52	58_2_3	54_5_20	1827_2_8	51_2_8	1529_5_26	537_2_1	416_3_86	1389_2_61	18_5_10	1835_2_8	370_1_11
214_2_1	215_2_4	213_2_1	667_2_50	42_5_1	828_5_1	133_2_4	130_5_40	136_2_26	135_2_42	134_2_30	138_2_46	492_2_1	1831_5_12	20_5_81	22_2_6	695_2_8	1077_6_12	320_2_1	1548_2_16	289_5_23	404_2_40	340_3_41	547_2_40	343_1_27	326_2_17	220_1_59	285_5_21	452_5_55	816_5_64	672_2_55	120_3_85	121_1_1	122_2_22	126_35_18	30_2_1	1498_2_5	1552_2_19	1829_3_46	58_2_2	54_5_23	1827_2_6	51_2_7	1529_5_27	537_2_1	416_3_81	1389_2_65	18_5_8	1835_2_10	370_1_11
214_2_1	215_2_6	213_2_1	667_2_45	42_5_1	828_5_1	133_2_3	130_5_34	136_2_24	135_2_42	134_2_38	138_2_45	492_2_1	1831_5_16	20_5_82	22_2_8	695_2_10	1077_6_12	320_2_1	1548_2_11	289_5_22	404_2_39	340_3_32	547_2_34	343_1_27	326_2_11	220_1_73	285_5_24	452_5_59	816_5_56	672_2_53	120_3_95	938_3_38	122_2_25	126_35_11	30_2_1	1498_2_3	1552_2_12	1829_3_45	58_2_2	54_5_19	1827_2_6	51_2_6	424_5_20	537_2_1	416_3_80	1389_2_59	18_5_8	1835_2_11	370_1_7
214_2_1	215_2_10	213_2_1	667_2_48	42_5_1	828_5_1	133_2_1	130_5_26	136_2_22	135_2_36	134_2_44	138_2_41	492_2_1	1831_5_17	20_5_98	22_2_9	695_2_10	1077_6_11	320_2_1	1548_2_13	289_5_20	404_2_34	340_3_33	547_2_28	343_1_28	326_2_16	220_1_74	285_5_25	452_5_53	816_5_54	672_2_68	120_3_93	938_3_31	261_2_21	126_35_12	30_2_1	1498_2_2	1552_2_13	1829_3_51	58_2_2	54_5_14	1827_2_10	51_2_9	424_5_20	537_2_1	416_3_85	1389_2_62	18_5_13	1835_2_10	370_1_4
214_2_1	215_2_7	213_2_1	667_2_42	42_5_1	828_5_1	133_2_1	130_5_28	136_2_19	135_2_44	134_2_46	138_2_43	492_2_1	1831_5_15	20_5_100	22_2_9	695_2_11	1077_6_12	320_2_1	1548_2_12	289_5_20	404_2_30	340_3_38	547_2_37	343_1_24	5_2_68	220_1_64	285_5_21	452_5_50	816_5_56	672_2_64	120_3_86	938_3_33	261_2_26	126_35_14	30_2_1	1498_2_2	1552_2_8	1829_3_51	58_2_5	54_5_14	1827_2_10	51_2_6	424_5_18	416_3_81	1389_2_62	18_5_16	1835_2_8	370_1_4	361_2_1
214_2_1	215_2_9	213_2_1	667_2_40	42_5_1	828_5_1	133_2_1	130_5_18	136_2_25	135_2_42	134_2_46	138_2_53	492_2_1	1831_5_17	20_5_103	22_2_8	695_2_13	1077_6_11	320_2_1	1548_2_11	289_5_19	404_2_27	340_3_45	547_2_32	343_1_24	5_2_59	220_1_69	285_5_19	452_5_40	816_5_62	672_2_66	120_3_95	938_3_35	261_2_34	126_35_18	30_2_1	1498_2_2	1552_2_7	1829_3_50	58_2_2	54_5_19	1827_2_10	51_2_7	424_5_23	416_3_84	1389_2_48	18_5_16	1835_2_8	370_1_4	361_2_1
214_2_1	215_2_10	213_2_1	667_2_44	42_5_1	828_5_1	133_2_1	130_5_26	136_2_26	135_2_38	134_2_50	138_2_44	492_2_1	1831_5_20	20_5_98	22_2_9	695_2_15	1077_6_14	320_2_1	1548_2_15	289_5_18	404_2_27	340_3_48	547_2_24	343_1_28	5_2_51	220_1_69	285_5_21	452_5_40	816_5_60	672_2_73	120_3_99	938_3_37	261_2_39	126_35_20	30_2_1	1498_2_1	1552_2_6	1829_3_41	58_2_2	54_5_19	1827_2_14	51_2_7	424_5_25	416_3_76	1389_2_51	18_5_12	1835_2_4	370_1_2	361_2_1
214_2_1	215_2_7	213_2_1	667_2_39	42_5_1	828_5_1	133_2_1	130_5_29	136_2_29	135_2_33	134_2_52	138_2_46	492_2_1	1831_5_22	20_5_107	22_2_8	695_2_12	1077_6_15	320_2_1	1548_2_16	289_5_22	404_2_22	340_3_48	547_2_24	343_1_25	5_2_50	220_1_59	285_5_16	452_5_37	816_5_51	672_2_63	120_3_94	938_3_34	261_2_44	126_35_28	30_2_1	1498_2_2	1552_2_7	1829_3_33	58_2_3	54_5_22	1827_2_14	51_2_5	1529_5_36	416_3_71	1389_2_49	18_5_10	1835_2_4	64_5_45	361_2_1
214_2_1	215_2_10	213_2_1	667_2_39	42_5_1	828_5_1	133_2_1	130_5_35	136_2_32	135_2_39	134_2_53	138_2_53	492_2_1	1831_5_25	20_5_102	22_2_10	695_2_14	1077_6_14	320_2_1	1548_2_26	289_5_24	404_2_22	340_3_55	547_2_26	343_1_30	5_2_48	220_1_59	285_5_14	452_5_31	816_5_58	672_2_55	120_3_92	938_3_33	261_2_57	126_35_28	30_2_1	1498_2_3	1552_2_5	1829_3_35	58_2_3	54_5_24	1827_2_17	51_2_6	1529_5_43	416_3_65	1389_2_37	18_5_8	1835_2_5	64_5_47	361_2_1
214_2_1	215_2_11	213_2_1	667_2_41	42_5_1	828_5_1	133_2_1	130_5_37	136_2_36	135_2_38	134_2_42	138_2_58	492_2_1	1831_5_28	20_5_94	22_2_14	695_2_9	1077_6_15	320_2_1	1548_2_31	289_5_30	404_2_23	340_3_58	547_2_32	343_1_36	5_2_52	220_1_54	285_5_14	452_5_27	816_5_62	672_2_58	120_3_89	938_3_31	261_2_56	126_35_21	30_2_1	1498_2_3	1552_2_6	1829_3_34	58_2_2	54_5_25	1827_2_13	51_2_10	1529_5_43	416_3_67	1389_2_44	18_5_6	1835_2_5	64_5_39	361_2_1
214_2_1	215_2_13	213_2_1	667_2_42	42_5_1	828_5_1	133_2_1	130_5_36	136_2_36	135_2_38	134_2_43	138_2_52	492_2_1	1831_5_30	20_5_106	22_2_13	695_2_12	1077_6_17	320_2_1	1548_2_31	289_5_28	404_2_24	340_3_60	547_2_30	343_1_39	5_2_54	220_1_49	285_5_18	452_5_33	816_5_74	672_2_62	120_3_78	938_3_31	261_2_50	126_35_22	30_2_1	1498_2_3	1552_2_8	1829_3_27	58_2_1	54_5_26	1827_2_13	51_2_12	1529_5_43	416_3_64	1389_2_38	18_5_5	1835_2_3	64_5_29	361_2_1
214_2_1	215_2_13	213_2_1	667_2_42	42_5_1	828_5_1	133_2_1	130_5_37	136_2_37	135_2_40	134_2_50	138_2_50	492_2_1	1831_5_25	20_5_107	22_2_14	695_2_7	1077_6_17	320_2_1	1548_2_28	289_5_26	404_2_27	340_3_52	547_2_27	343_1_37	5_2_52	220_1_39	285_5_15	452_5_38	816_5_72	672_2_59	120_3_80	938_3_34	261_2_53	126_35_26	30_2_1	1498_2_5	1552_2_5	1829_3_24	58_2_1	54_5_21	1827_2_10	51_2_11	1529_5_45	416_3_62	1389_2_33	18_5_4	64_5_35	361_2_1	1662_2_39
214_2_1	215_2_18	213_2_1	667_2_41	42_5_1	828_5_1	133_2_1	130_5_36	136_2_36	135_2_40	134_2_42	138_2_52	492_2_1	1831_5_20	20_5_119	22_2_17	695_2_8	1077_6_12	320_2_1	1548_2_30	289_5_20	404_2_28	340_3_54	547_2_27	343_1_36	5_2_48	220_1_40	285_5_14	452_5_41	816_5_70	672_2_48	120_3_83	938_3_34	122_2_10	126_35_34	30_2_1	1498_2_5	1552_2_7	1829_3_25	54_5_13	1827_2_4	51_2_13	1529_5_43	416_3_55	1389_2_26	18_5_2	64_5_39	295_2_1	1662_2_44	8_2_1
214_2_1	215_2_15	213_2_1	667_2_32	42_5_1	828_5_1	133_2_1	130_5_38	136_2_36	135_2_42	134_2_38	138_2_62	492_2_1	1831_5_24	20_5_124	22_2_17	695_2_8	1077_6_10	320_2_1	1548_2_33	289_5_20	404_2_33	340_3_60	547_2_33	343_1_37	5_2_52	220_1_42	285_5_8	452_5_45	816_5_65	672_2_40	120_3_91	938_3_37	122_2_10	126_35_39	30_2_1	1498_2_5	1552_2_6	1829_3_29	54_5_12	1827_2_1	51_2_17	1529_5_33	416_3_43	1389_2_29	18_5_3	64_5_34	295_2_1	1662_2_42	8_2_1
214_2_1	215_2_13	213_2_1	667_2_25	42_5_1	828_5_1	133_2_1	130_5_32	136_2_37	135_2_47	134_2_33	138_2_59	492_2_1	1831_5_26	20_5_119	22_2_18	695_2_9	1077_6_7	320_2_1	1548_2_33	289_5_25	404_2_34	340_3_51	547_2_29	343_1_33	5_2_54	220_1_40	285_5_9	452_5_45	816_5_63	672_2_39	120_3_91	938_3_35	122_2_12	126_35_38	30_2_1	1498_2_6	1552_2_5	1829_3_28	54_5_10	1827_2_1	51_2_13	1529_5_30	416_3_43	1389_2_34	18_5_4	64_5_25	295_2_1	1662_2_41	8_2_1
214_2_1	215_2_11	213_2_1	667_2_23	42_5_1	828_5_1	133_2_1	130_5_26	136_2_39	135_2_41	134_2_25	138_2_63	492_2_1	1831_5_21	20_5_112	22_2_18	695_2_12	1077_6_7	320_2_1	1548_2_31	289_5_26	404_2_33	340_3_54	547_2_27	343_1_39	5_2_51	220_1_40	285_5_7	452_5_51	816_5_64	672_2_32	120_3_96	938_3_44	122_2_15	126_35_39	30_2_1	1498_2_3	1552_2_5	1829_3_30	54_5_15	1827_2_4	51_2_10	1529_5_38	416_3_47	1389_2_27	18_5_4	64_5_22	295_2_1	1662_2_35	8_2_1
214_2_1	215_2_14	213_2_1	667_2_18	42_5_1	828_5_1	133_2_1	130_5_21	136_2_44	135_2_36	134_2_33	138_2_65	492_2_1	1831_5_19	20_5_104	22_2_20	695_2_12	1077_6_6	320_2_1	1548_2_25	289_5_28	404_2_37	340_3_67	547_2_25	343_1_44	5_2_46	220_1_39	285_5_7	452_5_58	816_5_64	672_2_31	120_3_106	938_3_39	261_2_59	126_35_43	30_2_1	1498_2_2	1552_2_5	1829_3_24	54_5_15	1827_2_6	51_2_14	1529_5_49	416_3_47	1389_2_29	18_5_4	64_5_21	295_2_1	1662_2_44	1086_2_25
214_2_1	215_2_17	213_2_1	667_2_19	42_5_1	828_5_1	133_2_1	130_5_15	136_2_39	135_2_35	134_2_30	138_2_71	492_2_1	1831_5_14	20_5_94	22_2_18	695_2_11	1077_6_10	1548_2_25	289_5_37	404_2_36	340_3_73	547_2_19	343_1_44	5_2_50	220_1_40	285_5_12	452_5_60	816_5_61	672_2_40	120_3_101	938_3_42	261_2_59	126_35_44	30_2_1	1498_2_1	1552_2_10	1829_3_29	54_5_17	1827_2_13	51_2_4	1529_5_58	416_3_51	1389_2_30	18_5_3	64_5_19	295_2_1	1662_2_48	1086_2_32	593_2_36
214_2_1	215_2_20	213_2_1	667_2_15	42_5_1	828_5_1	133_2_1	130_5_22	136_2_40	135_2_34	134_2_30	138_2_68	492_2_1	1831_5_13	20_5_91	22_2_28	695_2_11	1077_6_8	1548_2_29	289_5_40	404_2_31	340_3_75	547_2_16	343_1_54	5_2_44	220_1_43	285_5_11	452_5_59	816_5_63	672_2_50	120_3_108	938_3_40	261_2_63	126_35_51	30_2_1	1552_2_10	1829_3_27	54_5_19	1827_2_15	51_2_1	1529_5_57	416_3_49	1389_2_28	18_5_2	64_5_22	295_2_1	1662_2_44	1086_2_31	593_2_25	66_2_1
214_2_1	215_2_22	213_2_1	667_2_13	42_5_1	828_5_1	133_2_1	130_5_21	136_2_46	135_2_29	134_2_29	138_2_73	492_2_1	1831_5_13	20_5_79	22_2_33	695_2_12	1077_6_6	1548_2_26	289_5_43	404_2_40	340_3_76	547_2_22	343_1_62	5_2_52	220_1_42	285_5_15	452_5_60	816_5_52	672_2_63	120_3_102	938_3_37	261_2_65	126_35_57	30_2_1	1552_2_11	1829_3_28	54_5_18	1827_2_13	51_2_1	1529_5_56	416_3_47	1389_2_25	18_5_1	64_5_23	295_2_1	1662_2_43	1086_2_34	593_2_24	66_2_1
214_2_1	215_2_22	213_2_1	667_2_10	42_5_1	828_5_1	133_2_1	130_5_16	136_2_48	135_2_29	134_2_26	138_2_68	492_2_1	1831_5_10	20_5_84	22_2_36	695_2_10	1077_6_3	1548_2_34	289_5_38	404_2_48	340_3_80	547_2_13	343_1_67	5_2_47	220_1_46	285_5_12	452_5_57	816_5_50	672_2_66	120_3_117	938_3_26	261_2_57	126_35_61	30_2_1	1552_2_6	1829_3_31	54_5_19	1827_2_12	51_2_1	1529_5_58	416_3_44	1389_2_29	18_5_3	64_5_29	295_2_1	1662_2_35	1086_2_44	593_2_28	66_2_1
214_2_1	215_2_20	213_2_1	667_2_7	42_5_1	828_5_1	133_2_1	130_5_15	136_2_50	135_2_22	134_2_23	138_2_60	492_2_1	1831_5_12	20_5_82	22_2_35	695_2_7	1077_6_4	1548_2_39	289_5_28	404_2_54	340_3_75	547_2_18	343_1_76	5_2_47	163_2_43	285_5_17	452_5_62	816_5_53	672_2_71	120_3_124	938_3_20	261_2_56	126_35_65	30_2_1	1552_2_9	1829_3_33	54_5_21	1827_2_10	51_2_1	1392_2_61	416_3_45	1389_2_20	18_5_2	64_5_33	295_2_1	1662_2_36	1086_2_50	593_2_33	66_2_1
214_2_1	215_2_19	213_2_1	667_2_4	42_5_1	828_5_1	133_2_1	130_5_17	136_2_52	135_2_23	134_2_24	138_2_56	492_2_1	1831_5_9	20_5_76	22_2_29	695_2_7	1077_6_8	1548_2_35	289_5_22	404_2_50	340_3_80	547_2_17	343_1_81	5_2_57	163_2_39	285_5_24	452_5_55	816_5_43	672_2_72	120_3_120	938_3_28	261_2_44	126_35_68	30_2_1	1552_2_11	1829_3_28	54_5_20	1827_2_8	51_2_1	1392_2_61	416_3_50	1389_2_22	18_5_2	64_5_24	295_2_1	1662_2_39	1086_2_59	593_2_36	66_2_1
214_2_1	215_2_26	213_2_1	667_2_2	42_5_1	828_5_1	133_2_1	130_5_17	136_2_43	135_2_20	134_2_20	138_2_57	492_2_1	1831_5_8	20_5_83	22_2_23	695_2_6	1077_6_6	1548_2_36	289_5_26	404_2_51	340_3_82	547_2_18	343_1_79	5_2_62	163_2_30	285_5_27	452_5_67	816_5_46	672_2_77	120_3_120	938_3_27	122_2_19	126_35_64	30_2_1	1552_2_12	1829_3_19	54_5_16	1827_2_7	51_2_1	1392_2_57	416_3_54	1389_2_21	18_5_3	64_5_22	295_2_1	1662_2_44	1086_2_56	593_2_38	179_2_1
214_2_1	215_2_27	213_2_1	667_2_1	42_5_1	828_5_1	133_2_1	130_5_23	136_2_43	135_2_16	134_2_13	138_2_57	492_2_1	1831_5_10	20_5_75	22_2_16	695_2_7	1077_6_6	1548_2_40	289_5_31	404_2_52	340_3_83	547_2_19	343_1_83	5_2_55	163_2_32	285_5_32	337_015_64	816_5_46	672_2_85	120_3_123	938_3_23	122_2_24	126_35_67	30_2_1	1552_2_15	1829_3_14	54_5_17	1827_2_7	51_2_1	1392_2_63	416_3_59	1389_2_26	18_5_6	64_5_14	295_2_1	1662_2_47	1086_2_54	593_2_36	179_2_1
214_2_1	215_2_29	42_5_1	828_5_1	133_2_1	130_5_21	136_2_42	135_2_23	134_2_11	138_2_68	492_2_1	1831_5_8	20_5_72	22_2_12	695_2_5	1077_6_5	1548_2_41	289_5_39	404_2_54	340_3_86	547_2_21	343_1_82	5_2_55	163_2_29	285_5_32	337_015_67	816_5_51	672_2_90	120_3_114	938_3_14	122_2_21	126_35_77	30_2_1	1552_2_12	1829_3_8	54_5_22	1827_2_7	51_2_1	1392_2_64	416_3_54	1389_2_31	18_5_4	64_5_17	1662_2_44	1086_2_47	593_2_35	179_2_1	195_2_10	312_2_19	311_2_35
214_2_1	215_2_23	42_5_1	828_5_1	133_2_1	130_5_14	136_2_51	135_2_27	134_2_10	138_2_69	492_2_1	1831_5_5	20_5_72	22_2_12	695_2_3	1077_6_7	1548_2_40	289_5_40	404_2_55	340_3_85	547_2_30	343_1_77	5_2_51	163_2_32	285_5_33	337_015_65	816_5_54	672_2_83	120_3_105	938_3_8	122_2_29	126_35_75	30_2_1	1552_2_15	1829_3_8	54_5_21	1827_2_11	51_2_1	1392_2_71	416_3_53	1389_2_22	18_5_2	64_5_13	1662_2_43	1086_2_52	593_2_32	179_2_1	195_2_15	312_2_17	311_2_26
214_2_1	215_2_18	42_5_1	828_5_1	133_2_1	130_5_11	136_2_55	135_2_27	134_2_9	138_2_61	492_2_1	1831_5_4	20_5_71	22_2_18	695_2_4	1077_6_9	1548_2_41	289_5_35	404_2_57	340_3_79	547_2_36	343_1_69	5_2_50	163_2_33	285_5_33	337_015_55	816_5_57	672_2_87	120_3_113	938_3_3	122_2_37	126_35_79	30_2_1	1552_2_15	1829_3_6	54_5_19	1827_2_14	51_2_1	1529_5_49	416_3_58	1389_2_25	64_5_9	1662_2_52	1086_2_47	593_2_38	179_2_1	195_2_14	312_2_18	311_2_29	191_2_35
214_2_1	215_2_17	42_5_1	828_5_1	133_2_1	130_5_7	136_2_54	135_2_32	134_2_7	138_2_61	492_2_1	1831_5_3	20_5_65	22_2_17	695_2_4	1077_6_9	1548_2_40	289_5_35	404_2_56	340_3_73	547_2_34	343_1_66	5_2_57	163_2_45	285_5_34	337_015_58	816_5_54	672_2_73	120_3_103	938_3_2	122_2_42	126_35_71	30_2_1	1552_2_14	1829_3_8	54_5_22	1827_2_20	51_2_1	1529_5_51	416_3_59	1389_2_28	64_5_8	1662_2_61	1086_2_53	593_2_27	179_2_1	195_2_20	312_2_15	311_2_28	191_2_45
214_2_1	215_2_19	42_5_1	828_5_1	133_2_1	130_5_4	136_2_55	135_2_38	134_2_5	138_2_60	1831_5_4	20_5_66	22_2_17	695_2_5	1077_6_8	1548_2_40	289_5_39	404_2_57	340_3_77	547_2_35	343_1_61	5_2_62	163_2_56	285_5_35	337_015_51	816_5_54	672_2_85	120_3_100	938_3_4	122_2_48	126_35_77	30_2_1	1552_2_13	1829_3_6	54_5_26	1827_2_24	51_2_1	1529_5_47	416_3_55	1389_2_26	64_5_7	1662_2_57	1086_2_57	593_2_31	179_2_1	195_2_18	312_2_12	311_2_20	191_2_44	193_5_1
214_2_1	215_2_16	42_5_1	828_5_1	133_2_1	130_5_1	136_2_57	135_2_35	134_2_8	138_2_58	1831_5_3	20_5_56	22_2_17	695_2_5	1077_6_10	1548_2_40	289_5_31	404_2_63	340_3_73	547_2_30	343_1_71	5_2_77	163_2_54	285_5_35	337_015_46	816_5_50	672_2_92	120_3_92	938_3_7	261_2_33	126_35_78	30_2_1	1552_2_12	1829_3_2	54_5_27	1827_2_26	51_2_1	1529_5_44	416_3_57	1389_2_27	1872_2_62	1662_2_44	1086_2_66	593_2_26	179_2_1	195_2_20	312_2_11	311_2_17	191_2_45	193_5_1
214_2_1	215_2_18	42_5_1	828_5_1	133_2_1	130_5_1	136_2_65	135_2_27	134_2_4	138_2_55	1831_5_2	20_5_53	22_2_12	695_2_4	1077_6_12	1548_2_45	289_5_32	404_2_65	340_3_80	547_2_26	343_1_59	5_2_77	163_2_48	285_5_33	337_015_40	816_5_48	672_2_83	120_3_94	938_3_6	261_2_26	126_35_65	30_2_1	1552_2_12	1829_3_2	54_5_28	1827_2_23	51_2_1	1529_5_44	416_3_69	1389_2_23	1872_2_63	1662_2_44	1086_2_59	593_2_25	179_2_1	195_2_22	312_2_18	311_2_25	191_2_49	193_5_1
214_2_1	215_2_14	42_5_1	828_5_1	133_2_1	130_5_1	136_2_62	135_2_22	134_2_6	138_2_61	1831_5_3	20_5_63	22_2_11	695_2_3	1077_6_13	1548_2_45	289_5_29	404_2_68	340_3_76	547_2_21	343_1_59	5_2_86	163_2_48	285_5_47	337_015_36	816_5_45	672_2_63	120_3_97	938_3_5	261_2_35	126_35_68	30_2_1	1552_2_15	1829_3_2	54_5_27	1827_2_24	51_2_1	1529_5_42	416_3_66	1389_2_28	1872_2_56	1662_2_44	1086_2_63	593_2_25	179_2_1	195_2_32	312_2_16	311_2_23	191_2_46	193_5_1
214_2_1	215_2_16	42_5_1	828_5_1	133_2_1	130_5_1	136_2_50	135_2_24	134_2_2	138_2_70	1831_5_4	20_5_69	22_2_6	695_2_2	1077_6_19	1548_2_44	289_5_21	404_2_63	340_3_83	547_2_17	343_1_56	5_2_83	163_2_48	285_5_61	337_015_35	816_5_39	672_2_49	120_3_81	938_3_6	122_2_62	126_35_55	30_2_1	1552_2_21	1829_3_1	54_5_24	1827_2_29	51_2_1	1529_5_38	416_3_67	1389_2_31	64_5_6	1662_2_46	1086_2_52	593_2_19	179_2_1	195_2_38	312_2_16	311_2_25	191_2_38	193_5_1
214_2_1	215_2_16	42_5_1	828_5_1	133_2_1	130_5_1	136_2_44	135_2_27	134_2_2	138_2_71	1831_5_4	20_5_78	22_2_5	695_2_3	1077_6_24	1548_2_52	289_5_21	404_2_52	340_3_82	547_2_19	343_1_66	5_2_80	163_2_46	285_5_67	337_015_29	816_5_36	672_2_49	120_3_81	938_3_7	122_2_58	126_35_67	30_2_1	1552_2_23	1829_3_1	54_5_23	1827_2_31	51_2_1	1529_5_37	416_3_70	1389_2_30	64_5_8	1662_2_46	1086_2_54	593_2_17	179_2_1	195_2_41	312_2_13	311_2_28	191_2_45	193_5_1
214_2_1	215_2_19	42_5_1	828_5_1	133_2_1	130_5_1	136_2_47	135_2_22	134_2_1	138_2_66	1831_5_4	20_5_85	22_2_6	695_2_3	1077_6_23	1548_2_55	289_5_22	404_2_51	340_3_76	547_2_17	343_1_66	5_2_75	163_2_48	285_5_82	337_015_36	816_5_44	672_2_53	120_3_67	938_3_6	122_2_62	126_35_56	30_2_1	1552_2_21	54_5_19	1827_2_31	51_2_1	1529_5_39	416_3_67	1389_2_32	64_5_9	1662_2_47	1086_2_51	593_2_6	179_2_1	195_2_42	312_2_10	311_2_26	191_2_44	193_5_1	270_3_1
214_2_1	215_2_17	42_5_1	828_5_1	133_2_1	130_5_1	136_2_45	135_2_13	138_2_75	1831_5_3	20_5_96	22_2_5	695_2_3	1077_6_28	1548_2_58	289_5_15	404_2_52	340_3_63	547_2_14	343_1_70	5_2_77	163_2_51	285_5_87	337_015_39	816_5_42	672_2_59	120_3_65	938_3_6	122_2_68	126_35_48	1552_2_20	54_5_17	1827_2_21	51_2_1	1529_5_41	416_3_77	1389_2_32	64_5_8	1662_2_69	1086_2_46	593_2_7	179_2_1	195_2_45	312_2_8	311_2_27	191_2_42	193_5_1	270_3_1	114_1_31	89_2_1
214_2_1	215_2_15	42_5_1	828_5_1	133_2_1	130_5_1	136_2_43	135_2_8	138_2_64	1831_5_1	20_5_98	22_2_5	695_2_3	1077_6_37	1548_2_64	289_5_13	404_2_56	340_3_66	547_2_14	343_1_74	5_2_75	163_2_57	285_5_86	337_015_35	816_5_47	672_2_52	120_3_62	938_3_11	122_2_76	126_35_47	1552_2_15	54_5_18	1827_2_17	51_2_1	1529_5_37	416_3_70	1389_2_36	64_5_8	1662_2_78	1086_2_50	593_2_4	179_2_1	195_2_51	312_2_9	311_2_25	191_2_45	193_5_1	270_3_1	114_1_29	89_2_1
214_2_1	215_2_13	42_5_1	828_5_1	133_2_1	130_5_1	136_2_31	135_2_8	138_2_69	1831_5_1	20_5_108	22_2_5	695_2_2	1077_6_44	1548_2_68	289_5_13	404_2_57	340_3_60	547_2_10	343_1_74	5_2_85	163_2_55	285_5_70	337_015_37	816_5_42	672_2_46	120_3_49	938_3_12	122_2_75	126_35_50	1552_2_12	54_5_17	1827_2_16	51_2_1	1529_5_28	416_3_69	1389_2_40	64_5_9	1662_2_94	1086_2_59	593_2_5	179_2_1	195_2_40	312_2_7	311_2_31	191_2_40	193_5_1	270_3_1	114_1_30	89_2_1
214_2_1	215_2_14	42_5_1	133_2_1	130_5_1	136_2_30	135_2_12	138_2_68	20_5_113	22_2_5	695_2_6	1077_6_53	1548_2_59	289_5_14	404_2_65	340_3_58	547_2_8	343_1_78	5_2_95	163_2_50	285_5_56	337_015_29	816_5_40	672_2_38	120_3_50	938_3_15	261_2_20	126_35_54	1552_2_15	54_5_18	1827_2_12	51_2_1	1529_5_31	416_3_70	1389_2_39	1872_2_37	1662_2_79	1086_2_59	593_2_7	179_2_1	195_2_37	312_2_10	311_2_33	191_2_33	193_5_1	270_3_1	114_1_25	89_2_1	395_5_70	181_2_1
214_2_1	215_2_12	42_5_1	133_2_1	130_5_1	136_2_29	135_2_11	138_2_62	20_5_96	22_2_4	695_2_6	1077_6_54	1548_2_56	289_5_14	404_2_75	340_3_60	547_2_9	343_1_73	5_2_85	163_2_53	285_5_57	337_015_31	816_5_40	672_2_37	120_3_42	938_3_10	261_2_24	126_35_60	1552_2_14	54_5_24	1827_2_14	51_2_1	1529_5_39	416_3_79	1389_2_41	1872_2_40	1662_2_77	1086_2_57	593_2_5	179_2_1	195_2_36	312_2_11	311_2_33	191_2_33	193_5_1	270_3_1	114_1_26	89_2_1	395_5_62	181_2_1
214_2_1	215_2_14	42_5_1	133_2_1	130_5_1	136_2_40	135_2_14	138_2_58	20_5_85	22_2_1	695_2_6	1077_6_59	1548_2_56	289_5_17	404_2_84	340_3_58	547_2_7	343_1_74	5_2_92	163_2_50	285_5_56	337_015_24	816_5_46	672_2_40	120_3_44	938_3_10	261_2_23	126_35_59	1552_2_14	54_5_25	1827_2_14	51_2_1	1529_5_35	416_3_76	1389_2_47	1872_2_33	1662_2_84	1086_2_54	593_2_1	179_2_1	195_2_37	312_2_13	311_2_36	191_2_35	193_5_1	270_3_1	114_1_21	89_2_1	395_5_55	181_2_1
214_2_1	215_2_18	42_5_1	133_2_1	130_5_1	136_2_38	135_2_12	138_2_52	20_5_77	22_2_1	695_2_3	1077_6_65	1548_2_49	289_5_16	404_2_91	340_3_56	547_2_4	343_1_68	1675_2_67	163_2_55	285_5_47	337_015_25	816_5_38	672_2_35	120_3_44	938_3_14	261_2_21	126_35_46	1552_2_14	54_5_24	1827_2_16	51_2_1	1529_5_37	416_3_87	1389_2_50	1872_2_35	1662_2_87	1086_2_49	179_2_1	195_2_40	312_2_13	311_2_33	191_2_27	193_5_1	270_3_1	114_1_21	89_2_1	395_5_60	181_2_1	399_2_18
214_2_1	215_2_16	42_5_1	133_2_1	130_5_1	136_2_39	135_2_15	138_2_59	20_5_75	22_2_1	695_2_2	1077_6_62	1548_2_47	289_5_16	404_2_99	340_3_58	343_1_68	1675_2_56	163_2_59	285_5_48	337_015_28	816_5_43	672_2_37	120_3_46	938_3_13	261_2_21	126_35_49	1552_2_11	54_5_19	1827_2_20	51_2_1	1529_5_44	416_3_90	1389_2_51	1872_2_28	1662_2_86	1086_2_48	179_2_1	195_2_41	312_2_14	311_2_32	191_2_32	193_5_1	270_3_1	114_1_19	89_2_1	395_5_62	181_2_1	399_2_24	81_5_35
215_2_15	42_5_1	133_2_1	130_5_1	136_2_36	135_2_19	138_2_63	20_5_76	22_2_1	1077_6_65	1548_2_38	289_5_14	404_2_98	340_3_66	343_1_67	1675_2_62	163_2_54	285_5_45	337_015_38	816_5_44	672_2_35	120_3_39	938_3_15	261_2_20	126_35_42	1552_2_12	54_5_15	1827_2_17	51_2_1	1529_5_43	416_3_85	1389_2_55	1872_2_27	1662_2_80	1086_2_47	179_2_1	195_2_40	312_2_14	311_2_27	191_2_25	193_5_1	270_3_1	114_1_18	89_2_1	395_5_61	181_2_1	399_2_22	81_5_32	84_3_1	85_3_1
215_2_13	42_5_1	133_2_1	130_5_1	136_2_44	135_2_19	138_2_60	20_5_88	22_2_1	1077_6_65	1548_2_39	289_5_6	404_2_99	340_3_66	343_1_72	1675_2_62	163_2_45	285_5_43	337_015_43	816_5_47	672_2_39	120_3_38	938_3_14	261_2_16	126_35_46	1552_2_14	54_5_13	1827_2_17	51_2_1	1529_5_39	416_3_77	1389_2_52	1872_2_23	1662_2_72	1086_2_46	179_2_1	195_2_45	312_2_9	311_2_29	191_2_32	193_5_1	270_3_1	114_1_24	89_2_1	395_5_71	181_2_1	399_2_22	81_5_33	84_3_1	85_3_1
215_2_9	42_5_1	133_2_1	130_5_1	136_2_48	135_2_16	138_2_66	20_5_95	22_2_1	1077_6_60	1548_2_46	289_5_5	404_2_94	340_3_81	343_1_71	1675_2_64	163_2_47	285_5_39	337_015_51	816_5_45	672_2_47	120_3_37	938_3_13	261_2_18	126_35_41	1552_2_14	54_5_13	1827_2_21	51_2_1	1529_5_34	416_3_81	1389_2_50	1872_2_20	1662_2_67	1086_2_45	179_2_1	195_2_50	312_2_7	311_2_31	191_2_40	193_5_1	270_3_1	114_1_28	89_2_1	395_5_76	181_2_1	399_2_24	81_5_30	84_3_1	85_3_1
215_2_8	42_5_1	133_2_1	130_5_1	136_2_50	135_2_16	138_2_58	20_5_106	22_2_1	1077_6_62	1548_2_41	289_5_7	404_2_98	340_3_86	343_1_73	1675_2_65	163_2_44	285_5_38	337_015_50	816_5_42	672_2_49	120_3_34	938_3_11	261_2_16	126_35_42	1552_2_16	54_5_12	1827_2_17	51_2_1	1529_5_34	416_3_86	1389_2_46	1872_2_15	1662_2_60	1086_2_47	179_2_1	195_2_41	312_2_5	311_2_31	191_2_40	193_5_1	270_3_1	114_1_28	89_2_1	395_5_73	181_2_1	399_2_29	81_5_35	84_3_1	85_3_1
215_2_9	42_5_1	133_2_1	130_5_1	136_2_56	135_2_18	138_2_46	20_5_133	22_2_1	1077_6_71	1548_2_49	289_5_7	404_2_94	340_3_83	343_1_85	1675_2_71	163_2_41	285_5_38	337_015_49	816_5_52	672_2_49	120_3_30	938_3_9	261_2_14	126_35_44	1552_2_11	54_5_5	1827_2_11	51_2_1	1529_5_28	416_3_84	1389_2_42	1872_2_16	1662_2_58	1086_2_52	179_2_1	195_2_44	312_2_3	311_2_29	191_2_35	193_5_1	270_3_1	114_1_33	89_2_1	395_5_70	181_2_1	399_2_33	81_5_34	84_3_1	85_3_1
215_2_9	42_5_1	133_2_1	130_5_1	136_2_66	135_2_18	138_2_44	20_5_125	22_2_1	1077_6_73	1548_2_46	289_5_10	404_2_89	340_3_86	343_1_105	1675_2_63	163_2_41	285_5_40	337_015_46	816_5_47	672_2_40	120_3_32	938_3_6	261_2_13	126_35_38	1552_2_13	54_5_4	1827_2_8	51_2_1	1529_5_26	416_3_97	1389_2_43	1872_2_15	1662_2_57	1086_2_55	179_2_1	195_2_42	312_2_4	311_2_22	191_2_34	193_5_1	270_3_1	114_1_40	89_2_1	395_5_68	181_2_1	399_2_34	81_5_43	84_3_1	85_3_1
215_2_7	42_5_1	133_2_1	130_5_1	136_2_66	135_2_20	138_2_45	20_5_107	22_2_1	1077_6_80	1548_2_45	289_5_14	404_2_93	340_3_88	343_1_106	1675_2_47	163_2_39	285_5_45	337_015_42	816_5_48	672_2_46	120_3_37	938_3_4	261_2_10	126_35_42	1552_2_5	54_5_6	1827_2_9	51_2_1	1529_5_20	416_3_89	1389_2_38	1872_2_11	1662_2_51	1086_2_49	179_2_1	195_2_40	312_2_7	311_2_25	191_2_37	193_5_1	270_3_1	114_1_37	89_2_1	395_5_71	181_2_1	399_2_35	81_5_42	84_3_1	85_3_1
215_2_9	42_5_1	133_2_1	130_5_1	136_2_70	135_2_25	138_2_44	20_5_103	22_2_1	1077_6_89	1548_2_48	289_5_13	404_2_86	340_3_82	343_1_91	1675_2_50	163_2_45	285_5_46	337_015_40	816_5_54	672_2_41	120_3_30	938_3_4	261_2_12	126_35_43	1552_2_4	54_5_5	1827_2_6	51_2_1	1529_5_21	416_3_69	1389_2_38	1872_2_9	1662_2_46	1086_2_39	179_2_1	195_2_40	312_2_8	311_2_28	191_2_30	193_5_1	270_3_1	114_1_29	89_2_1	395_5_71	181_2_1	399_2_35	81_5_49	84_3_1	85_3_1
215_2_11	42_5_1	133_2_1	130_5_1	136_2_65	135_2_32	138_2_51	20_5_102	22_2_1	1077_6_87	1548_2_39	289_5_21	404_2_82	340_3_84	343_1_86	1675_2_65	163_2_41	285_5_50	337_015_31	816_5_55	672_2_31	120_3_30	938_3_5	122_2_109	126_35_39	1552_2_1	54_5_7	1827_2_5	51_2_1	1529_5_21	416_3_72	1389_2_40	64_5_4	1662_2_46	1086_2_38	179_2_1	195_2_36	312_2_4	311_2_21	191_2_27	193_5_1	270_3_1	114_1_23	89_2_1	395_5_79	181_2_1	399_2_32	81_5_56	84_3_1	85_3_1
215_2_15	42_5_1	133_2_1	130_5_1	136_2_58	135_2_36	138_2_45	20_5_102	22_2_1	1077_6_92	1548_2_36	289_5_19	404_2_75	340_3_88	343_1_78	1675_2_59	163_2_39	285_5_53	337_015_28	816_5_48	672_2_29	120_3_34	938_3_5	261_2_18	126_35_42	1552_2_2	54_5_7	1827_2_3	51_2_1	1529_5_19	416_3_72	1389_2_35	1872_2_7	1662_2_46	1086_2_43	179_2_1	195_2_28	312_2_2	311_2_20	191_2_34	193_5_1	270_3_1	114_1_24	89_2_1	395_5_67	181_2_1	399_2_31	81_5_60	84_3_1	85_3_1
215_2_16	42_5_1	133_2_1	130_5_1	136_2_50	135_2_31	138_2_50	20_5_108	22_2_1	1077_6_97	1548_2_31	289_5_22	404_2_73	340_3_85	343_1_54	1675_2_61	163_2_49	285_5_58	337_015_28	816_5_57	672_2_27	120_3_34	938_3_8	122_2_125	126_35_35	1552_2_2	54_5_6	1827_2_4	51_2_1	1529_5_13	416_3_81	1389_2_37	64_5_2	1662_2_46	1086_2_51	179_2_1	195_2_25	312_2_2	311_2_16	191_2_33	193_5_1	270_3_1	114_1_24	89_2_1	395_5_78	181_2_1	399_2_28	81_5_52	84_3_1	85_3_1
215_2_19	42_5_1	133_2_1	130_5_1	136_2_51	135_2_31	138_2_51	20_5_106	22_2_1	1077_6_88	1548_2_29	289_5_22	404_2_70	340_3_84	343_1_50	1675_2_59	163_2_50	285_5_63	337_015_20	816_5_56	672_2_21	120_3_32	938_3_3	122_2_117	126_35_23	1552_2_1	54_5_8	1827_2_3	51_2_1	1529_5_13	416_3_77	1389_2_41	64_5_2	1662_2_42	1086_2_46	179_2_1	195_2_27	312_2_2	311_2_21	191_2_34	193_5_1	270_3_1	114_1_28	89_2_1	395_5_69	181_2_1	399_2_22	81_5_59	84_3_1	85_3_1
215_2_11	42_5_1	133_2_1	130_5_1	136_2_50	135_2_37	138_2_54	20_5_92	22_2_1	1077_6_87	1548_2_31	289_5_19	404_2_72	340_3_71	343_1_45	1675_2_57	163_2_60	285_5_70	337_015_18	816_5_59	672_2_22	120_3_33	938_3_6	122_2_95	126_35_23	54_5_11	1827_2_6	51_2_1	1529_5_9	416_3_81	1389_2_40	64_5_2	1662_2_38	1086_2_40	195_2_33	312_2_3	311_2_20	191_2_34	193_5_1	270_3_1	114_1_29	89_2_1	395_5_64	181_2_1	399_2_23	81_5_57	84_3_1	85_3_1	3_2_1	369_5_1
215_2_11	42_5_1	133_2_1	130_5_1	136_2_49	135_2_45	138_2_55	20_5_95	22_2_1	1077_6_90	1548_2_26	289_5_24	404_2_80	340_3_73	343_1_38	1675_2_60	163_2_57	285_5_72	337_015_22	816_5_63	672_2_21	120_3_32	938_3_7	261_2_4	126_35_19	54_5_15	1827_2_6	51_2_1	1529_5_14	416_3_91	1389_2_42	1872_2_11	1662_2_36	1086_2_38	195_2_31	312_2_4	311_2_22	191_2_26	193_5_1	270_3_1	114_1_32	89_2_1	395_5_70	181_2_1	399_2_18	81_5_54	84_3_1	85_3_1	3_2_1	369_5_1
215_2_11	42_5_1	133_2_1	130_5_1	136_2_46	135_2_46	138_2_48	20_5_96	22_2_1	1077_6_90	1548_2_27	289_5_28	404_2_73	340_3_68	343_1_42	1675_2_60	163_2_56	285_5_66	337_015_20	816_5_59	672_2_20	120_3_27	938_3_13	261_2_3	126_35_22	54_5_16	1827_2_7	51_2_1	1529_5_15	416_3_86	1389_2_45	1872_2_9	1662_2_30	1086_2_38	195_2_34	312_2_4	311_2_16	191_2_33	193_5_1	270_3_1	114_1_30	89_2_1	395_5_74	181_2_1	399_2_17	81_5_64	84_3_1	85_3_1	3_2_1	369_5_1
215_2_15	42_5_1	133_2_1	130_5_1	136_2_44	135_2_44	138_2_45	20_5_102	22_2_1	1077_6_78	1548_2_29	289_5_21	404_2_83	340_3_60	343_1_47	1675_2_59	282_2_1	285_5_68	337_015_23	816_5_50	672_2_26	120_3_26	938_3_14	261_2_1	126_35_18	54_5_18	1827_2_11	51_2_1	1529_5_12	416_3_84	1389_2_52	1872_2_10	1662_2_31	1086_2_38	195_2_35	312_2_3	311_2_11	191_2_30	193_5_1	270_3_1	114_1_25	89_2_1	395_5_78	181_2_1	399_2_15	81_5_71	84_3_1	85_3_1	3_2_1	369_5_1
215_2_14	42_5_1	133_2_1	130_5_1	136_2_41	135_2_47	138_2_47	20_5_95	22_2_1	1077_6_71	1548_2_33	289_5_18	404_2_87	340_3_50	343_1_48	1675_2_83	282_2_1	285_5_67	337_015_21	816_5_44	672_2_25	120_3_17	938_3_11	261_2_1	126_35_17	54_5_16	1827_2_10	51_2_1	1529_5_14	416_3_97	1389_2_45	1872_2_8	1662_2_41	1086_2_33	195_2_31	312_2_2	311_2_12	191_2_27	193_5_1	270_3_1	114_1_16	89_2_1	395_5_78	181_2_1	399_2_17	81_5_80	84_3_1	85_3_1	3_2_1	369_5_1
215_2_12	42_5_1	133_2_1	130_5_1	136_2_38	135_2_51	138_2_42	20_5_90	22_2_1	1077_6_84	1548_2_35	289_5_28	404_2_89	340_3_48	343_1_46	1675_2_88	282_2_1	285_5_60	337_015_22	816_5_31	672_2_25	120_3_15	938_3_8	122_2_95	126_35_17	54_5_11	1827_2_11	51_2_1	1529_5_7	416_3_95	1389_2_47	64_5_5	1662_2_42	1086_2_37	195_2_29	312_2_1	311_2_11	191_2_26	193_5_1	270_3_1	114_1_11	89_2_1	395_5_77	181_2_1	399_2_16	81_5_88	84_3_1	85_3_1	3_2_1	369_5_1
215_2_13	42_5_1	133_2_1	130_5_1	136_2_38	135_2_52	138_2_41	20_5_94	22_2_1	1077_6_100	1548_2_30	289_5_26	404_2_84	340_3_37	343_1_52	1675_2_92	282_2_1	285_5_53	337_015_25	816_5_33	672_2_24	120_3_20	938_3_7	122_2_103	126_35_20	54_5_6	1827_2_11	51_2_1	1529_5_8	416_3_91	1389_2_57	64_5_6	1662_2_43	1086_2_42	195_2_25	312_2_2	311_2_14	191_2_33	193_5_1	270_3_1	114_1_7	89_2_1	395_5_72	181_2_1	399_2_17	81_5_92	84_3_1	85_3_1	3_2_1	369_5_1
215_2_16	42_5_1	133_2_1	130_5_1	136_2_39	135_2_52	138_2_43	20_5_102	22_2_1	1077_6_99	1548_2_32	289_5_24	404_2_79	340_3_32	343_1_60	1675_2_100	282_2_1	285_5_70	337_015_19	816_5_46	672_2_22	120_3_21	938_3_7	122_2_103	126_35_21	54_5_3	1827_2_6	51_2_1	1529_5_5	416_3_100	1389_2_58	64_5_13	1662_2_40	1086_2_43	195_2_30	312_2_2	311_2_12	191_2_32	193_5_1	270_3_1	114_1_10	89_2_1	395_5_73	181_2_1	399_2_16	81_5_76	84_3_1	85_3_1	3_2_1	369_5_1
215_2_16	42_5_1	133_2_1	130_5_1	136_2_35	135_2_48	138_2_44	20_5_94	22_2_1	1077_6_102	1548_2_29	289_5_29	404_2_77	340_3_34	343_1_50	1675_2_99	282_2_1	285_5_68	337_015_23	816_5_50	672_2_19	120_3_17	938_3_9	122_2_92	126_35_16	54_5_2	1827_2_6	51_2_1	1529_5_7	416_3_106	1389_2_62	1662_2_40	1086_2_46	195_2_29	312_2_2	311_2_9	191_2_30	193_5_1	270_3_1	114_1_7	89_2_1	395_5_85	181_2_1	399_2_13	81_5_84	84_3_1	85_3_1	3_2_1	369_5_1	1392_2_78
215_2_13	955_5_88	133_2_1	130_5_1	136_2_36	135_2_45	138_2_50	20_5_93	22_2_1	1077_6_95	1548_2_23	289_5_30	404_2_62	340_3_36	343_1_50	1675_2_102	282_2_1	285_5_71	337_015_20	816_5_51	672_2_26	120_3_19	938_3_7	122_2_102	126_35_8	54_5_2	1827_2_2	51_2_1	1529_5_9	416_3_108	1389_2_62	1662_2_40	1086_2_47	195_2_30	311_2_12	191_2_23	193_5_1	270_3_1	114_1_7	89_2_1	395_5_86	181_2_1	399_2_14	81_5_88	84_3_1	85_3_1	3_2_1	369_5_1	1392_2_74	1258_2_49
215_2_13	955_5_84	133_2_1	130_5_1	136_2_34	135_2_53	138_2_42	20_5_92	22_2_1	1077_6_96	1548_2_20	289_5_36	404_2_61	340_3_30	343_1_49	326_2_94	282_2_1	285_5_75	337_015_25	816_5_58	672_2_22	120_3_14	938_3_4	122_2_103	126_35_10	1827_2_2	51_2_1	1529_5_14	416_3_109	1389_2_64	1662_2_42	1086_2_51	195_2_32	311_2_11	191_2_30	193_5_1	270_3_1	114_1_11	89_2_1	395_5_85	181_2_1	399_2_15	81_5_90	84_3_1	85_3_1	3_2_1	369_5_1	1392_2_65	1258_2_56	1236_2_1
215_2_19	955_5_88	133_2_1	130_5_1	136_2_45	135_2_49	138_2_31	20_5_98	22_2_1	1077_6_102	1548_2_20	289_5_42	404_2_68	340_3_30	343_1_60	326_2_89	282_2_1	285_5_74	337_015_35	816_5_55	672_2_27	120_3_15	938_3_5	122_2_107	126_35_13	51_2_1	1392_2_64	416_3_100	1389_2_68	1662_2_40	1086_2_52	195_2_28	311_2_11	191_2_31	193_5_1	270_3_1	114_1_3	89_2_1	395_5_84	181_2_1	399_2_18	81_5_99	84_3_1	85_3_1	3_2_1	369_5_1	1529_5_20	1258_2_47	1934_2_51	101_2_13
215_2_25	955_5_79	133_2_1	130_5_1	136_2_43	135_2_39	138_2_26	20_5_87	22_2_1	1077_6_108	1548_2_19	289_5_47	404_2_64	340_3_39	343_1_60	326_2_94	282_2_1	285_5_75	337_015_31	816_5_53	672_2_25	120_3_10	938_3_5	122_2_109	126_35_13	51_2_1	1392_2_68	416_3_101	1389_2_63	1662_2_40	1086_2_45	195_2_38	311_2_14	191_2_34	193_5_1	270_3_1	114_1_4	89_2_1	395_5_101	181_2_1	399_2_18	81_5_94	84_3_1	85_3_1	3_2_1	369_5_1	1529_5_27	1258_2_49	1934_2_52	101_2_9
215_2_31	955_5_84	133_2_1	130_5_1	136_2_50	135_2_46	138_2_23	20_5_79	22_2_1	1077_6_114	1548_2_16	289_5_53	404_2_56	340_3_43	343_1_49	326_2_84	282_2_1	285_5_74	337_015_32	816_5_50	672_2_20	120_3_8	938_3_5	122_2_109	126_35_15	51_2_1	1392_2_61	416_3_104	1389_2_58	1662_2_32	1086_2_44	195_2_43	311_2_11	191_2_40	193_5_1	270_3_1	114_1_3	89_2_1	395_5_100	181_2_1	399_2_13	81_5_104	84_3_1	85_3_1	3_2_1	369_5_1	1529_5_32	1258_2_47	1934_2_51	101_2_8
215_2_35	955_5_88	133_2_1	130_5_1	136_2_56	135_2_46	138_2_22	20_5_80	22_2_1	1077_6_104	1548_2_17	289_5_54	404_2_53	340_3_36	343_1_46	326_2_82	282_2_1	285_5_77	337_015_32	816_5_46	672_2_21	120_3_10	122_2_118	126_35_15	51_2_1	1392_2_64	416_3_101	1389_2_53	1662_2_30	1086_2_45	195_2_42	311_2_17	191_2_39	193_5_1	114_1_5	89_2_1	395_5_110	181_2_1	399_2_11	81_5_109	84_3_1	85_3_1	3_2_1	369_5_1	1529_5_30	1258_2_42	1934_2_50	101_2_8	249_2_1	38_2_1
215_2_25	955_5_97	133_2_1	130_5_1	136_2_51	135_2_50	138_2_28	20_5_84	22_2_1	1077_6_100	1548_2_15	289_5_42	404_2_47	340_3_37	343_1_42	326_2_87	282_2_1	285_5_77	337_015_33	816_5_46	672_2_14	120_3_7	122_2_121	126_35_19	51_2_1	1392_2_59	416_3_93	1389_2_60	1662_2_37	1086_2_44	195_2_41	311_2_16	191_2_38	193_5_1	114_1_7	89_2_1	395_5_103	181_2_1	399_2_7	81_5_101	84_3_1	85_3_1	3_2_1	369_5_1	1529_5_35	1258_2_47	1934_2_45	101_2_9	249_2_1	38_2_1
215_2_28	955_5_95	133_2_1	130_5_1	136_2_52	135_2_48	138_2_36	20_5_98	22_2_1	1077_6_93	1548_2_19	289_5_41	404_2_52	340_3_33	343_1_51	326_2_84	282_2_1	285_5_85	337_015_31	816_5_40	672_2_13	120_3_5	122_2_115	126_35_23	51_2_1	1392_2_77	416_3_82	1389_2_65	1662_2_33	1086_2_38	195_2_47	311_2_17	191_2_33	193_5_1	114_1_10	89_2_1	395_5_98	181_2_1	399_2_11	81_5_104	84_3_1	85_3_1	3_2_1	369_5_1	1529_5_36	1258_2_45	1934_2_41	101_2_9	249_2_1	38_2_1
215_2_23	955_5_76	133_2_1	130_5_1	136_2_50	135_2_53	138_2_37	20_5_106	22_2_1	1077_6_84	1548_2_21	289_5_36	404_2_58	340_3_27	343_1_60	326_2_66	282_2_1	285_5_85	337_015_25	816_5_46	672_2_14	120_3_2	122_2_108	126_35_28	51_2_1	1392_2_88	416_3_78	1389_2_52	1662_2_35	1086_2_33	195_2_40	311_2_18	191_2_33	193_5_1	114_1_9	89_2_1	395_5_82	181_2_1	399_2_13	81_5_107	84_3_1	85_3_1	3_2_1	369_5_1	1529_5_35	1258_2_45	1934_2_39	101_2_8	249_2_1	38_2_1
215_2_24	955_5_62	133_2_1	130_5_1	136_2_47	135_2_53	138_2_32	20_5_106	22_2_1	1077_6_85	1548_2_22	289_5_40	404_2_63	340_3_15	343_1_55	326_2_64	282_2_1	285_5_89	337_015_23	816_5_44	672_2_13	120_3_1	122_2_89	126_35_23	51_2_1	1392_2_84	416_3_91	1389_2_51	1662_2_45	1086_2_27	195_2_45	311_2_14	191_2_25	193_5_1	114_1_10	89_2_1	395_5_72	181_2_1	399_2_14	81_5_120	84_3_1	85_3_1	3_2_1	369_5_1	1529_5_29	1258_2_47	1934_2_32	101_2_6	249_2_1	38_2_1
215_2_22	955_5_54	133_2_1	130_5_1	136_2_44	135_2_51	138_2_40	20_5_100	22_2_1	1077_6_84	1548_2_21	289_5_42	404_2_65	340_3_16	343_1_62	326_2_59	282_2_1	285_5_93	337_015_19	816_5_49	672_2_6	120_3_1	122_2_85	126_35_24	51_2_1	1392_2_92	416_3_87	1389_2_46	1662_2_43	1086_2_27	195_2_41	311_2_16	191_2_15	193_5_1	114_1_17	89_2_1	395_5_81	399_2_16	81_5_123	84_3_1	3_2_1	369_5_1	1529_5_28	1258_2_46	1934_2_30	101_2_6	249_2_1	38_2_1	780_2_1	30_2_1
215_2_17	955_5_45	133_2_1	130_5_1	136_2_42	135_2_47	138_2_43	20_5_98	22_2_1	1077_6_78	1548_2_19	289_5_40	404_2_64	340_3_14	343_1_57	326_2_65	282_2_1	285_5_101	337_015_20	816_5_51	672_2_3	120_3_1	122_2_80	126_35_26	51_2_1	1392_2_104	416_3_83	1389_2_42	1662_2_44	1086_2_26	195_2_32	311_2_17	191_2_11	193_5_1	114_1_12	89_2_1	395_5_80	399_2_19	81_5_123	84_3_1	3_2_1	369_5_1	1529_5_34	1258_2_49	1934_2_28	101_2_7	249_2_1	38_2_1	780_2_1	30_2_1
215_2_13	133_2_1	130_5_1	136_2_44	135_2_45	138_2_40	20_5_99	22_2_1	1077_6_91	1548_2_17	289_5_40	404_2_64	340_3_15	343_1_63	326_2_75	282_2_1	285_5_106	337_015_20	816_5_45	672_2_1	122_2_75	126_35_18	51_2_1	1392_2_107	416_3_80	1389_2_36	1662_2_46	1086_2_30	195_2_33	311_2_23	191_2_6	114_1_11	89_2_1	395_5_77	399_2_17	81_5_128	84_3_1	3_2_1	369_5_1	1529_5_40	1258_2_41	1934_2_32	101_2_12	249_2_1	38_2_1	780_2_1	30_2_1	35_2_121	645_5_158	649_2_75
215_2_17	133_2_1	130_5_1	136_2_50	135_2_42	138_2_28	20_5_105	22_2_1	1077_6_99	1548_2_18	289_5_32	404_2_70	340_3_13	343_1_69	326_2_77	282_2_1	285_5_112	337_015_22	816_5_41	672_2_1	122_2_79	126_35_15	51_2_1	1392_2_108	416_3_69	1389_2_38	1662_2_48	1086_2_26	195_2_33	311_2_32	191_2_4	114_1_12	89_2_1	395_5_75	399_2_16	81_5_135	84_3_1	3_2_1	369_5_1	1529_5_34	1258_2_46	1934_2_28	101_2_17	249_2_1	38_2_1	780_2_1	30_2_1	35_2_119	645_5_172	649_2_69
215_2_23	133_2_1	130_5_1	136_2_47	135_2_31	138_2_36	20_5_113	22_2_1	1077_6_101	1548_2_15	289_5_22	404_2_67	340_3_14	343_1_64	326_2_82	282_2_1	285_5_126	337_015_23	816_5_34	672_2_2	122_2_70	126_35_19	51_2_1	1392_2_110	416_3_68	1389_2_40	1662_2_51	1086_2_30	195_2_24	311_2_30	191_2_3	114_1_5	89_2_1	395_5_77	399_2_21	81_5_141	84_3_1	3_2_1	369_5_1	1529_5_29	1258_2_40	1934_2_30	101_2_18	249_2_1	38_2_1	780_2_1	30_2_1	35_2_96	645_5_183	649_2_69
215_2_32	133_2_1	130_5_1	136_2_47	135_2_26	138_2_41	20_5_129	22_2_1	1077_6_90	1548_2_16	289_5_22	404_2_63	340_3_11	343_1_57	326_2_90	282_2_1	285_5_133	337_015_23	816_5_36	672_2_3	122_2_64	126_35_15	51_2_1	1392_2_107	416_3_82	1389_2_41	1662_2_45	1086_2_35	195_2_21	311_2_41	191_2_2	114_1_4	89_2_1	395_5_78	399_2_21	81_5_131	84_3_1	3_2_1	369_5_1	1529_5_33	1258_2_40	1934_2_30	101_2_20	249_2_1	38_2_1	780_2_1	30_2_1	35_2_86	645_5_184	649_2_68
215_2_36	133_2_1	130_5_1	136_2_35	135_2_29	138_2_37	20_5_125	22_2_1	1077_6_84	1548_2_10	289_5_23	404_2_63	340_3_16	343_1_52	326_2_106	282_2_1	285_5_134	337_015_29	816_5_36	672_2_4	122_2_57	126_35_17	51_2_1	1392_2_95	416_3_85	1389_2_38	1662_2_41	1086_2_36	195_2_18	311_2_45	191_2_1	114_1_2	89_2_1	395_5_83	399_2_17	81_5_121	84_3_1	3_2_1	369_5_1	1529_5_29	1258_2_37	1934_2_23	101_2_18	249_2_1	38_2_1	780_2_1	30_2_1	35_2_96	645_5_193	649_2_66
215_2_29	133_2_1	130_5_1	136_2_39	135_2_27	138_2_33	20_5_122	22_2_1	1077_6_81	1548_2_11	289_5_19	404_2_68	340_3_14	343_1_64	326_2_110	282_2_1	285_5_145	337_015_30	816_5_41	672_2_6	122_2_53	126_35_17	51_2_1	1392_2_90	416_3_89	1389_2_34	1662_2_46	1086_2_35	195_2_14	311_2_46	191_2_1	89_2_1	395_5_97	399_2_15	81_5_103	84_3_1	3_2_1	369_5_1	1529_5_31	1258_2_45	1934_2_23	101_2_15	249_2_1	38_2_1	780_2_1	30_2_1	35_2_94	645_5_182	649_2_58	515_2_61
215_2_26	133_2_1	130_5_1	136_2_36	135_2_22	138_2_35	20_5_125	22_2_1	1077_6_78	1548_2_10	289_5_17	404_2_80	340_3_18	343_1_63	326_2_112	282_2_1	285_5_145	337_015_25	816_5_52	672_2_5	122_2_65	126_35_17	51_2_1	1392_2_85	416_3_86	1389_2_38	1662_2_37	1086_2_38	195_2_16	311_2_45	89_2_1	395_5_106	399_2_13	81_5_84	84_3_1	3_2_1	369_5_1	1529_5_33	1258_2_47	1934_2_23	101_2_12	249_2_1	38_2_1	780_2_1	30_2_1	35_2_83	645_5_181	649_2_55	515_2_58	516_2_63
215_2_32	133_2_1	130_5_1	136_2_38	135_2_21	138_2_33	20_5_131	22_2_1	1077_6_90	1548_2_8	289_5_22	404_2_75	340_3_22	343_1_62	326_2_121	282_2_1	285_5_136	337_015_29	816_5_52	672_2_5	122_2_67	126_35_13	51_2_1	1392_2_94	416_3_86	1389_2_33	1662_2_37	1086_2_41	195_2_16	311_2_58	89_2_1	395_5_111	399_2_12	81_5_77	84_3_1	3_2_1	369_5_1	1529_5_32	1258_2_47	1934_2_31	101_2_17	249_2_1	38_2_1	780_2_1	30_2_1	35_2_85	645_5_180	649_2_58	515_2_52	516_2_67
215_2_33	133_2_1	130_5_1	136_2_38	135_2_19	138_2_25	20_5_141	22_2_1	1077_6_90	1548_2_4	289_5_22	404_2_82	340_3_19	343_1_45	326_2_116	282_2_1	285_5_132	337_015_28	816_5_54	672_2_10	122_2_83	126_35_12	51_2_1	1392_2_88	416_3_84	1389_2_34	1662_2_40	1086_2_47	195_2_13	311_2_59	89_2_1	395_5_107	399_2_16	81_5_79	84_3_1	3_2_1	369_5_1	1529_5_33	1258_2_42	1934_2_38	101_2_20	249_2_1	38_2_1	780_2_1	30_2_1	35_2_90	645_5_178	649_2_61	515_2_42	516_2_65
215_2_29	133_2_1	130_5_1	136_2_42	135_2_18	138_2_22	20_5_152	22_2_1	1077_6_90	1548_2_4	289_5_21	404_2_73	340_3_19	343_1_37	326_2_129	282_2_1	285_5_130	337_015_31	816_5_51	672_2_12	122_2_83	126_35_7	51_2_1	1392_2_91	416_3_88	1389_2_28	1662_2_35	1086_2_49	195_2_11	311_2_61	89_2_1	395_5_99	399_2_20	81_5_80	84_3_1	3_2_1	369_5_1	1529_5_37	1258_2_42	1934_2_35	101_2_16	249_2_1	38_2_1	780_2_1	30_2_1	35_2_98	645_5_181	649_2_63	515_2_51	516_2_68
215_2_35	133_2_1	130_5_1	136_2_36	135_2_17	138_2_23	20_5_151	22_2_1	1077_6_81	1548_2_1	289_5_18	404_2_81	340_3_15	343_1_35	326_2_130	282_2_1	285_5_116	337_015_36	816_5_52	672_2_17	122_2_87	126_35_7	51_2_1	1392_2_92	416_3_79	1389_2_30	1662_2_34	1086_2_47	195_2_12	311_2_54	89_2_1	395_5_90	399_2_26	81_5_81	84_3_1	3_2_1	369_5_1	1529_5_37	1258_2_34	1934_2_37	101_2_25	249_2_1	38_2_1	780_2_1	30_2_1	35_2_100	645_5_177	649_2_64	515_2_43	516_2_80
215_2_34	133_2_1	130_5_1	136_2_36	135_2_17	138_2_24	20_5_145	22_2_1	1077_6_86	289_5_14	404_2_88	340_3_18	343_1_38	326_2_121	282_2_1	285_5_116	337_015_24	816_5_48	672_2_22	122_2_102	126_35_11	51_2_1	1392_2_96	416_3_73	1389_2_29	1662_2_42	1086_2_61	195_2_13	311_2_52	89_2_1	395_5_87	399_2_27	81_5_81	84_3_1	3_2_1	369_5_1	1529_5_37	1258_2_30	1934_2_43	101_2_26	249_2_1	38_2_1	780_2_1	30_2_1	35_2_103	645_5_171	649_2_61	515_2_46	516_2_78	620_2_60
215_2_34	133_2_1	130_5_1	136_2_25	135_2_21	138_2_18	20_5_133	22_2_1	1077_6_87	289_5_16	404_2_74	340_3_29	343_1_34	326_2_118	282_2_1	285_5_129	337_015_32	816_5_48	672_2_24	122_2_98	126_35_11	51_2_1	1392_2_110	416_3_69	1389_2_30	1662_2_37	1086_2_66	195_2_23	311_2_49	89_2_1	395_5_84	399_2_24	81_5_80	84_3_1	3_2_1	369_5_1	1529_5_30	1258_2_28	1934_2_51	101_2_32	249_2_1	38_2_1	780_2_1	30_2_1	35_2_103	645_5_172	649_2_60	515_2_52	516_2_79	620_2_56
215_2_29	133_2_1	130_5_1	136_2_30	135_2_19	138_2_18	20_5_132	22_2_1	1077_6_85	289_5_16	404_2_61	340_3_28	343_1_40	326_2_105	282_2_1	285_5_136	337_015_33	816_5_45	672_2_28	122_2_95	126_35_6	51_2_1	1392_2_119	416_3_75	1389_2_31	1662_2_38	1086_2_68	195_2_36	311_2_50	89_2_1	395_5_87	399_2_20	81_5_85	84_3_1	3_2_1	369_5_1	1529_5_34	1258_2_33	1934_2_53	101_2_25	249_2_1	38_2_1	780_2_1	30_2_1	35_2_99	645_5_169	649_2_58	515_2_46	516_2_76	620_2_52
215_2_30	133_2_1	130_5_1	136_2_30	135_2_22	138_2_16	20_5_139	22_2_1	1077_6_92	289_5_14	404_2_54	340_3_35	343_1_39	326_2_91	282_2_1	285_5_124	337_015_27	816_5_54	672_2_24	122_2_103	126_35_7	51_2_1	1392_2_123	416_3_73	1389_2_31	1662_2_38	1086_2_67	195_2_45	311_2_57	89_2_1	395_5_75	399_2_19	81_5_88	84_3_1	3_2_1	369_5_1	1529_5_36	1258_2_38	1934_2_59	101_2_23	249_2_1	38_2_1	780_2_1	30_2_1	35_2_93	645_5_175	649_2_60	515_2_34	516_2_83	620_2_54
215_2_33	133_2_1	130_5_1	136_2_30	135_2_22	138_2_13	20_5_145	22_2_1	1077_6_81	289_5_10	404_2_54	340_3_43	343_1_41	326_2_87	282_2_1	285_5_123	337_015_25	816_5_56	672_2_18	122_2_104	126_35_6	51_2_1	1392_2_127	416_3_74	1389_2_33	1662_2_41	1086_2_72	195_2_48	311_2_54	89_2_1	395_5_71	399_2_17	81_5_91	84_3_1	3_2_1	369_5_1	1529_5_45	1258_2_32	1934_2_56	101_2_19	249_2_1	38_2_1	780_2_1	30_2_1	35_2_91	645_5_180	649_2_62	515_2_21	516_2_72	620_2_57
215_2_33	133_2_1	130_5_1	136_2_28	135_2_33	138_2_10	20_5_161	22_2_1	1077_6_88	289_5_10	404_2_44	340_3_41	343_1_54	326_2_94	282_2_1	285_5_131	337_015_20	816_5_57	672_2_14	122_2_110	126_35_5	51_2_1	1392_2_124	416_3_69	1389_2_30	1662_2_35	1086_2_76	195_2_45	311_2_59	89_2_1	395_5_68	399_2_11	81_5_82	84_3_1	3_2_1	369_5_1	1529_5_42	1258_2_32	1934_2_59	101_2_18	249_2_1	38_2_1	780_2_1	30_2_1	35_2_86	645_5_170	649_2_65	515_2_24	516_2_64	620_2_60
215_2_33	133_2_1	130_5_1	136_2_33	135_2_38	138_2_9	20_5_160	22_2_1	1077_6_80	289_5_7	404_2_47	340_3_40	343_1_49	326_2_100	282_2_1	285_5_108	337_015_29	816_5_68	672_2_17	122_2_114	126_35_2	51_2_1	1392_2_122	416_3_57	1389_2_24	1662_2_33	1086_2_74	195_2_52	311_2_57	89_2_1	395_5_68	399_2_13	81_5_89	84_3_1	3_2_1	369_5_1	1529_5_43	1258_2_22	1934_2_60	101_2_17	249_2_1	38_2_1	780_2_1	30_2_1	35_2_86	645_5_153	649_2_59	515_2_31	516_2_65	620_2_53
215_2_32	133_2_1	130_5_1	136_2_34	135_2_47	138_2_10	20_5_168	22_2_1	1077_6_66	289_5_6	404_2_42	340_3_38	343_1_59	326_2_111	282_2_1	285_5_98	337_015_39	816_5_70	672_2_21	122_2_114	126_35_1	51_2_1	1392_2_114	416_3_63	1389_2_28	1662_2_32	1086_2_81	195_2_54	311_2_57	89_2_1	395_5_56	399_2_14	81_5_81	84_3_1	3_2_1	369_5_1	1529_5_42	1258_2_23	1934_2_70	101_2_25	249_2_1	38_2_1	780_2_1	30_2_1	35_2_87	645_5_142	649_2_55	515_2_39	516_2_69	620_2_49
215_2_34	133_2_1	130_5_1	136_2_34	135_2_58	138_2_14	20_5_174	22_2_1	1077_6_73	289_5_8	404_2_49	340_3_28	343_1_54	326_2_119	282_2_1	285_5_97	337_015_37	816_5_66	672_2_21	122_2_119	51_2_1	1392_2_111	416_3_58	1389_2_31	1662_2_29	1086_2_81	195_2_63	311_2_53	89_2_1	395_5_53	399_2_13	81_5_83	84_3_1	3_2_1	369_5_1	1529_5_42	1258_2_17	1934_2_74	101_2_18	249_2_1	38_2_1	780_2_1	30_2_1	35_2_88	645_5_132	649_2_52	515_2_44	516_2_80	620_2_45	452_5_92
215_2_38	133_2_1	130_5_1	136_2_26	135_2_60	138_2_17	20_5_188	22_2_1	1077_6_78	289_5_10	404_2_46	340_3_22	343_1_64	326_2_113	282_2_1	285_5_91	337_015_35	816_5_59	672_2_27	122_2_123	51_2_1	1392_2_108	416_3_53	1389_2_29	1662_2_27	1086_2_75	195_2_71	311_2_56	89_2_1	395_5_54	399_2_10	81_5_80	84_3_1	3_2_1	369_5_1	1529_5_50	1258_2_16	1934_2_70	101_2_12	249_2_1	38_2_1	780_2_1	30_2_1	35_2_96	645_5_139	649_2_53	515_2_33	516_2_81	620_2_31	452_5_81
215_2_42	133_2_1	130_5_1	136_2_23	135_2_62	138_2_23	20_5_186	22_2_1	1077_6_77	289_5_13	404_2_47	340_3_21	343_1_71	326_2_95	282_2_1	285_5_87	337_015_35	816_5_67	672_2_32	122_2_112	51_2_1	1392_2_118	416_3_51	1389_2_26	1662_2_28	1086_2_74	195_2_71	311_2_57	89_2_1	395_5_55	399_2_7	81_5_79	84_3_1	3_2_1	369_5_1	1529_5_47	1258_2_13	1934_2_73	101_2_12	249_2_1	38_2_1	780_2_1	30_2_1	35_2_90	645_5_147	649_2_53	515_2_28	516_2_83	620_2_26	452_5_95
215_2_44	133_2_1	130_5_1	136_2_22	135_2_58	138_2_38	20_5_195	22_2_1	1077_6_78	289_5_13	404_2_63	340_3_19	343_1_65	326_2_86	282_2_1	285_5_78	337_015_38	816_5_63	672_2_29	122_2_99	51_2_1	1392_2_133	416_3_53	1389_2_28	1662_2_30	1086_2_73	195_2_65	311_2_53	89_2_1	395_5_68	399_2_8	81_5_79	84_3_1	3_2_1	369_5_1	1529_5_55	1258_2_11	1934_2_74	101_2_11	249_2_1	38_2_1	780_2_1	30_2_1	35_2_74	645_5_149	649_2_59	515_2_28	516_2_85	620_2_27	452_5_94
215_2_44	133_2_1	130_5_1	136_2_19	135_2_61	138_2_43	20_5_188	22_2_1	1077_6_74	289_5_16	404_2_62	340_3_16	343_1_71	326_2_86	282_2_1	285_5_80	337_015_34	816_5_68	672_2_27	122_2_110	51_2_1	1392_2_135	416_3_43	1389_2_34	1662_2_29	1086_2_74	195_2_60	311_2_60	89_2_1	395_5_67	399_2_13	81_5_76	84_3_1	3_2_1	369_5_1	1529_5_51	1258_2_8	1934_2_71	101_2_9	249_2_1	38_2_1	780_2_1	30_2_1	35_2_71	645_5_155	649_2_46	515_2_33	516_2_83	620_2_26	452_5_93
215_2_45	133_2_1	130_5_1	136_2_18	135_2_55	138_2_39	20_5_176	22_2_1	1077_6_71	289_5_16	404_2_51	340_3_14	343_1_66	326_2_76	282_2_1	285_5_84	337_015_22	816_5_66	672_2_23	122_2_109	51_2_1	1392_2_156	416_3_36	1389_2_27	1662_2_33	1086_2_69	195_2_58	311_2_66	89_2_1	395_5_63	399_2_16	81_5_83	84_3_1	3_2_1	369_5_1	1529_5_48	1258_2_9	1934_2_76	101_2_9	249_2_1	38_2_1	780_2_1	30_2_1	35_2_62	645_5_171	649_2_50	515_2_29	516_2_88	620_2_25	452_5_91
215_2_46	133_2_1	130_5_1	136_2_18	135_2_57	138_2_38	20_5_168	22_2_1	1077_6_76	289_5_14	404_2_50	340_3_16	343_1_70	326_2_73	282_2_1	285_5_84	337_015_13	816_5_72	672_2_16	122_2_97	51_2_1	1392_2_170	416_3_34	1389_2_33	1662_2_38	1086_2_75	195_2_51	311_2_67	89_2_1	395_5_52	399_2_22	81_5_88	84_3_1	3_2_1	369_5_1	1529_5_48	1258_2_6	1934_2_87	101_2_13	249_2_1	38_2_1	780_2_1	30_2_1	35_2_64	645_5_161	649_2_42	515_2_35	516_2_87	620_2_28	452_5_93
215_2_46	133_2_1	130_5_1	136_2_18	135_2_52	138_2_31	20_5_185	22_2_1	1077_6_81	289_5_16	404_2_49	340_3_13	343_1_68	326_2_70	282_2_1	285_5_86	337_015_12	816_5_69	672_2_16	122_2_124	51_2_1	1392_2_157	416_3_34	1389_2_41	1662_2_52	1086_2_68	195_2_55	311_2_71	89_2_1	395_5_46	399_2_17	81_5_95	84_3_1	3_2_1	369_5_1	1529_5_39	1258_2_5	1934_2_84	101_2_11	249_2_1	38_2_1	780_2_1	30_2_1	35_2_47	645_5_170	649_2_42	515_2_24	516_2_75	620_2_33	452_5_97
215_2_46	133_2_1	130_5_1	136_2_17	135_2_48	138_2_40	20_5_184	22_2_1	1077_6_70	289_5_14	404_2_50	340_3_11	343_1_67	326_2_69	282_2_1	285_5_85	337_015_8	816_5_73	672_2_23	122_2_117	51_2_1	1392_2_150	416_3_30	1389_2_38	1662_2_45	1086_2_58	195_2_63	311_2_63	89_2_1	395_5_41	399_2_21	81_5_98	84_3_1	3_2_1	369_5_1	1529_5_30	1258_2_6	1934_2_86	101_2_8	249_2_1	38_2_1	780_2_1	30_2_1	35_2_49	645_5_157	649_2_40	515_2_26	516_2_86	620_2_29	452_5_93
215_2_43	133_2_1	130_5_1	136_2_15	135_2_45	138_2_33	20_5_177	22_2_1	1077_6_65	289_5_13	404_2_46	340_3_12	343_1_56	326_2_73	282_2_1	285_5_89	337_015_5	816_5_79	672_2_34	122_2_115	51_2_1	1392_2_142	416_3_31	1389_2_43	1662_2_51	1086_2_60	195_2_64	311_2_56	89_2_1	395_5_44	399_2_27	81_5_94	84_3_1	3_2_1	369_5_1	1529_5_27	1258_2_8	1934_2_88	101_2_10	249_2_1	38_2_1	780_2_1	30_2_1	35_2_43	645_5_157	649_2_42	515_2_30	516_2_79	620_2_25	452_5_108
215_2_44	133_2_1	130_5_1	136_2_11	135_2_48	138_2_34	20_5_183	22_2_1	1077_6_65	289_5_10	404_2_51	340_3_14	343_1_54	326_2_67	282_2_1	285_5_87	337_015_2	816_5_80	672_2_37	122_2_110	51_2_1	1392_2_144	416_3_36	1389_2_46	1662_2_43	1086_2_62	195_2_65	311_2_56	89_2_1	395_5_44	399_2_26	81_5_97	84_3_1	3_2_1	369_5_1	1529_5_23	1258_2_8	1934_2_82	101_2_12	249_2_1	38_2_1	780_2_1	30_2_1	35_2_42	645_5_162	649_2_47	515_2_32	516_2_75	620_2_19	452_5_102
215_2_54	133_2_1	130_5_1	136_2_10	135_2_59	138_2_40	20_5_168	22_2_1	1077_6_67	289_5_5	404_2_54	340_3_16	343_1_48	326_2_72	282_2_1	285_5_97	337_015_1	816_5_70	672_2_35	122_2_120	51_2_1	1392_2_138	416_3_40	1389_2_51	1662_2_37	1086_2_61	195_2_66	311_2_62	89_2_1	395_5_42	399_2_21	81_5_92	84_3_1	3_2_1	369_5_1	1529_5_33	1258_2_8	1934_2_80	101_2_15	249_2_1	38_2_1	780_2_1	30_2_1	35_2_36	645_5_151	649_2_53	515_2_28	516_2_70	620_2_20	452_5_84
215_2_55	133_2_1	130_5_1	136_2_10	135_2_67	138_2_43	20_5_164	22_2_1	1077_6_71	289_5_5	404_2_51	340_3_18	343_1_55	326_2_64	282_2_1	285_5_99	337_015_1	816_5_60	672_2_33	122_2_114	51_2_1	1392_2_147	416_3_38	1389_2_49	1662_2_40	1086_2_65	195_2_67	311_2_56	89_2_1	395_5_45	399_2_17	81_5_98	84_3_1	3_2_1	369_5_1	1529_5_30	1258_2_9	1934_2_82	101_2_17	249_2_1	38_2_1	780_2_1	30_2_1	35_2_45	645_5_160	649_2_56	515_2_34	516_2_65	620_2_19	452_5_93
215_2_58	133_2_1	130_5_1	136_2_11	135_2_73	138_2_37	20_5_149	22_2_1	1077_6_75	289_5_5	404_2_52	340_3_22	343_1_62	326_2_73	282_2_1	285_5_90	284_2_1	816_5_59	672_2_36	122_2_109	51_2_1	1392_2_152	416_3_32	1389_2_46	1662_2_35	1086_2_66	195_2_64	311_2_51	89_2_1	395_5_46	399_2_16	81_5_115	84_3_1	3_2_1	369_5_1	1529_5_33	1258_2_11	1934_2_85	101_2_19	249_2_1	38_2_1	780_2_1	30_2_1	35_2_49	645_5_169	649_2_63	515_2_37	516_2_64	620_2_17	452_5_91
215_2_46	133_2_1	130_5_1	136_2_11	135_2_81	138_2_46	20_5_157	22_2_1	1077_6_71	289_5_5	404_2_45	340_3_25	343_1_59	326_2_69	282_2_1	285_5_94	284_2_1	816_5_59	672_2_30	122_2_97	51_2_1	1392_2_145	416_3_32	1389_2_43	1662_2_41	1086_2_61	195_2_57	311_2_56	89_2_1	395_5_48	399_2_14	81_5_111	84_3_1	3_2_1	369_5_1	1529_5_33	1258_2_9	1934_2_83	101_2_17	249_2_1	38_2_1	780_2_1	30_2_1	35_2_48	645_5_160	649_2_59	515_2_40	516_2_71	620_2_18	452_5_97
215_2_53	133_2_1	130_5_1	136_2_10	135_2_84	138_2_55	20_5_159	22_2_1	1077_6_76	289_5_3	404_2_43	340_3_20	343_1_59	326_2_72	282_2_1	285_5_93	284_2_1	816_5_61	672_2_31	122_2_100	51_2_1	1392_2_154	416_3_33	1389_2_47	1662_2_41	1086_2_61	195_2_60	311_2_49	89_2_1	395_5_50	399_2_16	81_5_99	84_3_1	3_2_1	369_5_1	1529_5_26	1258_2_10	1934_2_76	101_2_16	249_2_1	38_2_1	780_2_1	30_2_1	35_2_48	645_5_148	649_2_49	515_2_43	516_2_65	620_2_18	452_5_101
215_2_47	133_2_1	130_5_1	136_2_13	135_2_83	138_2_59	20_5_161	22_2_1	1077_6_71	289_5_4	404_2_44	340_3_22	343_1_54	326_2_69	282_2_1	285_5_87	284_2_1	816_5_67	672_2_31	122_2_92	51_2_1	1392_2_154	416_3_34	1389_2_53	1662_2_44	1086_2_65	195_2_65	311_2_44	89_2_1	395_5_56	399_2_17	81_5_89	84_3_1	3_2_1	369_5_1	1529_5_25	1258_2_10	1934_2_80	101_2_17	249_2_1	38_2_1	780_2_1	30_2_1	35_2_64	645_5_163	649_2_44	515_2_47	516_2_69	620_2_22	452_5_104
215_2_41	133_2_1	130_5_1	136_2_11	135_2_79	138_2_59	20_5_164	22_2_1	1077_6_68	289_5_3	404_2_43	340_3_13	343_1_54	326_2_74	282_2_1	285_5_85	284_2_1	816_5_62	672_2_32	122_2_90	51_2_1	1392_2_153	416_3_34	1389_2_47	1662_2_46	1086_2_76	195_2_78	311_2_32	89_2_1	395_5_50	399_2_16	81_5_91	84_3_1	3_2_1	369_5_1	1529_5_24	1258_2_9	1934_2_80	101_2_18	249_2_1	38_2_1	780_2_1	30_2_1	35_2_62	645_5_165	649_2_44	515_2_44	516_2_73	620_2_30	452_5_114
215_2_43	133_2_1	130_5_1	136_2_15	135_2_70	138_2_66	20_5_152	22_2_1	1077_6_73	289_5_3	404_2_42	340_3_12	343_1_54	326_2_72	282_2_1	285_5_89	284_2_1	816_5_70	672_2_35	122_2_105	51_2_1	1392_2_149	416_3_32	1389_2_49	1662_2_40	1086_2_66	195_2_83	311_2_34	89_2_1	395_5_46	399_2_16	81_5_82	84_3_1	3_2_1	369_5_1	1529_5_23	1258_2_10	1934_2_83	101_2_16	249_2_1	38_2_1	780_2_1	30_2_1	35_2_62	645_5_155	649_2_29	515_2_44	516_2_60	620_2_33	452_5_116
215_2_41	133_2_1	130_5_1	136_2_10	135_2_68	138_2_76	20_5_155	22_2_1	1077_6_68	289_5_2	404_2_56	340_3_11	343_1_52	326_2_65	282_2_1	285_5_90	284_2_1	816_5_69	672_2_44	122_2_105	51_2_1	1392_2_133	416_3_28	1389_2_49	1662_2_40	1086_2_65	195_2_87	311_2_39	89_2_1	395_5_40	399_2_14	81_5_86	84_3_1	3_2_1	369_5_1	1529_5_19	1258_2_11	1934_2_87	101_2_19	249_2_1	38_2_1	780_2_1	30_2_1	35_2_67	645_5_154	649_2_29	515_2_45	516_2_68	620_2_30	452_5_122
215_2_40	133_2_1	130_5_1	136_2_12	135_2_69	138_2_80	20_5_168	22_2_1	1077_6_68	289_5_1	404_2_53	340_3_5	343_1_42	326_2_59	282_2_1	285_5_94	284_2_1	816_5_67	672_2_42	122_2_105	51_2_1	1392_2_131	416_3_30	1389_2_57	1662_2_49	1086_2_68	195_2_88	311_2_43	89_2_1	395_5_35	399_2_15	81_5_78	84_3_1	3_2_1	369_5_1	1529_5_25	1258_2_10	1934_2_84	101_2_23	249_2_1	38_2_1	780_2_1	30_2_1	35_2_74	645_5_160	649_2_17	515_2_48	516_2_73	620_2_32	452_5_118
215_2_48	133_2_1	130_5_1	136_2_12	135_2_65	138_2_79	20_5_158	22_2_1	1077_6_66	289_5_1	404_2_55	340_3_4	343_1_35	326_2_68	282_2_1	285_5_103	284_2_1	816_5_71	672_2_48	122_2_111	51_2_1	363_5_1	416_3_37	1389_2_50	1662_2_51	1086_2_67	195_2_93	311_2_45	89_2_1	395_5_31	399_2_16	81_5_88	84_3_1	3_2_1	369_5_1	1529_5_24	1258_2_7	1934_2_85	101_2_18	249_2_1	38_2_1	780_2_1	30_2_1	35_2_81	645_5_154	649_2_13	515_2_45	516_2_70	620_2_24	452_5_126
740_2_84	1086_2_73	215_2_54	135_2_63	604_2_35	195_2_95	311_2_48	556_2_23	330_2_62	130_5_1	404_2_51	620_2_30	64_5_1	136_2_13	395_5_40	90_2_437	181_2_1	399_2_10	138_2_75	152_2_1	476_2_1	67_2_1	81_5_86	20_5_155	780_2_1	22_2_1	1077_6_58	44_3_1	955_5_38	355_3_18	978_2_1	3_2_1	354_1_216	5_2_57	187_3_18	197_5_26	343_1_34	326_2_67	282_2_1	285_5_112	1529_5_14	816_5_82	320_2_1	201_2_1	891_2_303	892_2_311	89_2_1	206_2_1	239_1_1	369_5_1
740_2_97	1086_2_71	215_2_57	135_2_67	604_2_33	195_2_106	311_2_46	556_2_26	330_2_55	130_5_1	404_2_48	620_2_26	64_5_1	136_2_13	395_5_48	90_2_444	181_2_1	399_2_9	138_2_75	152_2_1	476_2_1	67_2_1	81_5_84	20_5_146	780_2_1	22_2_1	1077_6_64	44_3_1	955_5_43	355_3_16	978_2_1	3_2_1	354_1_230	5_2_64	187_3_13	197_5_29	343_1_30	326_2_64	282_2_1	285_5_119	1529_5_12	816_5_86	320_2_1	201_2_1	891_2_294	892_2_319	89_2_1	206_2_1	239_1_1	369_5_1
740_2_95	1086_2_70	215_2_60	135_2_72	604_2_31	195_2_130	311_2_39	556_2_28	330_2_57	130_5_1	404_2_45	620_2_23	64_5_1	136_2_8	395_5_65	90_2_446	181_2_1	399_2_12	138_2_66	152_2_1	476_2_1	67_2_1	81_5_82	20_5_161	780_2_1	22_2_1	1077_6_65	44_3_1	955_5_56	355_3_11	978_2_1	3_2_1	354_1_246	5_2_65	187_3_10	197_5_36	343_1_27	326_2_53	282_2_1	285_5_116	1529_5_8	816_5_82	320_2_1	201_2_1	891_2_289	892_2_305	89_2_1	206_2_1	239_1_1	369_5_1
740_2_105	1086_2_63	215_2_59	135_2_75	604_2_33	195_2_126	311_2_36	556_2_38	330_2_54	130_5_1	404_2_46	620_2_22	64_5_1	136_2_8	395_5_65	90_2_458	181_2_1	399_2_10	138_2_69	152_2_1	476_2_1	67_2_1	81_5_78	20_5_146	780_2_1	22_2_1	1077_6_61	44_3_1	955_5_59	355_3_12	978_2_1	3_2_1	354_1_261	5_2_55	187_3_13	197_5_34	343_1_20	326_2_48	282_2_1	285_5_106	1529_5_4	816_5_86	320_2_1	201_2_1	891_2_260	892_2_313	89_2_1	206_2_1	239_1_1	369_5_1
740_2_101	1086_2_66	215_2_52	135_2_71	604_2_29	195_2_114	311_2_30	556_2_46	330_2_47	130_5_1	404_2_37	620_2_26	64_5_1	136_2_14	395_5_73	90_2_463	181_2_1	399_2_7	138_2_55	152_2_1	476_2_1	67_2_1	81_5_87	20_5_140	780_2_1	22_2_1	1077_6_67	44_3_1	955_5_65	355_3_8	978_2_1	3_2_1	354_1_261	5_2_54	187_3_10	197_5_43	343_1_14	326_2_42	282_2_1	285_5_107	1529_5_3	816_5_84	320_2_1	201_2_1	891_2_266	892_2_302	89_2_1	206_2_1	239_1_1	369_5_1
740_2_109	1086_2_67	215_2_61	135_2_77	604_2_27	195_2_118	311_2_20	556_2_51	330_2_40	130_5_1	404_2_47	620_2_26	64_5_1	136_2_11	395_5_65	90_2_462	181_2_1	399_2_6	138_2_54	152_2_1	476_2_1	67_2_1	81_5_96	20_5_141	780_2_1	22_2_1	1077_6_71	44_3_1	955_5_68	355_3_11	978_2_1	3_2_1	354_1_259	5_2_46	187_3_10	197_5_46	343_1_11	326_2_34	282_2_1	285_5_101	1529_5_4	816_5_81	320_2_1	201_2_1	891_2_274	892_2_305	89_2_1	206_2_1	239_1_1	369_5_1
740_2_105	1086_2_73	215_2_64	135_2_68	604_2_27	195_2_115	311_2_15	556_2_48	330_2_38	130_5_1	404_2_47	620_2_29	64_5_1	136_2_11	395_5_74	90_2_444	181_2_1	399_2_6	138_2_54	152_2_1	476_2_1	67_2_1	81_5_95	20_5_153	780_2_1	22_2_1	1077_6_69	44_3_1	955_5_58	355_3_11	978_2_1	3_2_1	354_1_263	5_2_43	187_3_10	197_5_47	343_1_12	326_2_26	282_2_1	285_5_94	1529_5_4	816_5_74	320_2_1	201_2_1	891_2_273	892_2_294	89_2_1	206_2_1	239_1_1	369_5_1
740_2_101	1086_2_73	215_2_70	135_2_69	604_2_26	195_2_119	311_2_9	556_2_42	330_2_36	130_5_1	404_2_43	620_2_24	64_5_1	136_2_14	395_5_84	90_2_459	181_2_1	399_2_5	138_2_60	152_2_1	476_2_1	67_2_1	81_5_92	20_5_167	780_2_1	22_2_1	1077_6_68	44_3_1	955_5_60	355_3_11	978_2_1	3_2_1	354_1_257	5_2_53	187_3_13	197_5_42	343_1_12	326_2_14	282_2_1	285_5_95	1529_5_4	816_5_82	320_2_1	201_2_1	891_2_263	892_2_283	89_2_1	206_2_1	239_1_1	369_5_1
740_2_97	1086_2_79	215_2_69	135_2_68	604_2_24	195_2_112	311_2_9	556_2_39	330_2_34	130_5_1	404_2_46	620_2_24	64_5_1	136_2_9	395_5_86	90_2_453	181_2_1	399_2_5	138_2_65	152_2_1	476_2_1	67_2_1	81_5_104	20_5_166	780_2_1	22_2_1	1077_6_73	44_3_1	955_5_63	355_3_13	978_2_1	3_2_1	354_1_276	5_2_54	187_3_10	197_5_47	343_1_14	326_2_9	282_2_1	285_5_95	1529_5_4	816_5_91	320_2_1	201_2_1	891_2_241	892_2_267	89_2_1	206_2_1	239_1_1	369_5_1
740_2_93	1086_2_84	215_2_72	135_2_76	604_2_19	195_2_112	311_2_6	556_2_44	330_2_38	130_5_1	404_2_42	620_2_32	64_5_1	136_2_5	395_5_70	90_2_480	181_2_1	399_2_3	138_2_62	152_2_1	476_2_1	67_2_1	81_5_101	20_5_159	780_2_1	22_2_1	1077_6_78	44_3_1	955_5_56	355_3_14	978_2_1	3_2_1	354_1_281	5_2_53	187_3_7	197_5_37	343_1_16	326_2_10	282_2_1	285_5_101	1529_5_5	816_5_95	320_2_1	201_2_1	891_2_247	892_2_277	89_2_1	206_2_1	239_1_1	369_5_1
740_2_90	1086_2_85	215_2_70	135_2_74	604_2_18	195_2_98	311_2_8	556_2_49	330_2_34	130_5_1	404_2_40	620_2_35	64_5_1	136_2_5	395_5_78	90_2_490	181_2_1	399_2_2	138_2_57	152_2_1	476_2_1	67_2_1	81_5_106	20_5_164	780_2_1	22_2_1	1077_6_81	44_3_1	955_5_52	355_3_18	978_2_1	3_2_1	354_1_293	5_2_47	187_3_4	197_5_34	343_1_14	326_2_6	282_2_1	285_5_103	1529_5_4	816_5_100	320_2_1	201_2_1	891_2_262	892_2_270	89_2_1	206_2_1	239_1_1	369_5_1
740_2_95	1086_2_76	215_2_58	135_2_67	604_2_24	195_2_94	311_2_8	556_2_50	330_2_35	130_5_1	404_2_42	620_2_36	64_5_1	136_2_4	395_5_77	90_2_473	181_2_1	236_2_1	138_2_65	152_2_1	476_2_1	67_2_1	81_5_110	20_5_164	780_2_1	22_2_1	1077_6_79	44_3_1	955_5_57	355_3_21	978_2_1	3_2_1	354_1_293	5_2_49	187_3_6	197_5_37	343_1_15	326_2_3	282_2_1	285_5_96	1529_5_2	816_5_102	320_2_1	201_2_1	891_2_248	892_2_281	89_2_1	206_2_1	239_1_1	369_5_1
740_2_97	1086_2_76	215_2_60	135_2_53	604_2_35	195_2_88	311_2_6	556_2_41	330_2_35	130_5_1	404_2_48	620_2_33	64_5_1	136_2_6	395_5_76	90_2_495	181_2_1	236_2_1	138_2_60	152_2_1	476_2_1	67_2_1	81_5_111	20_5_163	780_2_1	22_2_1	1077_6_82	44_3_1	955_5_58	355_3_17	978_2_1	3_2_1	354_1_289	5_2_50	187_3_4	197_5_41	343_1_17	326_2_2	282_2_1	285_5_75	1529_5_3	816_5_113	320_2_1	201_2_1	891_2_243	892_2_291	89_2_1	206_2_1	239_1_1	369_5_1
740_2_96	1086_2_79	215_2_52	135_2_48	604_2_33	195_2_78	311_2_8	556_2_41	330_2_42	130_5_1	404_2_54	620_2_36	64_5_1	136_2_4	395_5_70	90_2_475	181_2_1	236_2_1	138_2_69	152_2_1	476_2_1	67_2_1	81_5_108	20_5_161	780_2_1	22_2_1	1077_6_86	44_3_1	955_5_45	355_3_21	978_2_1	3_2_1	354_1_269	5_2_46	187_3_6	197_5_43	343_1_24	1675_2_81	282_2_1	285_5_69	1529_5_4	816_5_128	320_2_1	201_2_1	891_2_227	892_2_288	89_2_1	206_2_1	239_1_1	369_5_1
740_2_101	1086_2_76	215_2_47	135_2_48	604_2_36	195_2_68	311_2_4	556_2_43	330_2_50	130_5_1	404_2_55	620_2_36	64_5_1	136_2_3	395_5_64	90_2_465	181_2_1	236_2_1	138_2_57	152_2_1	476_2_1	67_2_1	81_5_129	20_5_161	780_2_1	22_2_1	1077_6_95	44_3_1	955_5_41	355_3_31	978_2_1	3_2_1	354_1_256	5_2_43	187_3_7	197_5_50	343_1_29	1675_2_76	282_2_1	285_5_54	1529_5_2	816_5_127	320_2_1	201_2_1	891_2_243	892_2_298	89_2_1	206_2_1	239_1_1	369_5_1
740_2_102	1086_2_76	215_2_59	135_2_46	604_2_39	195_2_76	311_2_6	556_2_44	330_2_44	130_5_1	404_2_56	620_2_32	64_5_1	136_2_4	395_5_62	90_2_440	181_2_1	236_2_1	138_2_62	152_2_1	476_2_1	67_2_1	81_5_120	20_5_161	780_2_1	22_2_1	1077_6_102	44_3_1	955_5_39	355_3_32	978_2_1	3_2_1	354_1_257	5_2_36	187_3_4	197_5_42	343_1_33	1675_2_81	282_2_1	285_5_63	1529_5_1	816_5_127	320_2_1	201_2_1	891_2_244	892_2_278	89_2_1	206_2_1	239_1_1	369_5_1
740_2_109	1086_2_81	215_2_73	135_2_36	604_2_40	195_2_91	311_2_3	556_2_48	330_2_40	130_5_1	404_2_57	620_2_29	64_5_1	136_2_6	395_5_53	90_2_443	236_2_1	138_2_56	152_2_1	476_2_1	67_2_1	81_5_126	20_5_173	780_2_1	22_2_1	1077_6_109	44_3_1	955_5_37	355_3_30	978_2_1	3_2_1	354_1_282	5_2_36	187_3_4	197_5_46	343_1_34	1675_2_75	282_2_1	285_5_53	1529_5_3	816_5_122	320_2_1	201_2_1	891_2_251	892_2_281	89_2_1	206_2_1	239_1_1	369_5_1	672_2_92
740_2_119	1086_2_75	215_2_80	135_2_37	604_2_41	195_2_94	311_2_4	556_2_46	330_2_35	130_5_1	404_2_67	620_2_24	64_5_1	136_2_9	395_5_55	90_2_443	236_2_1	138_2_44	152_2_1	476_2_1	67_2_1	81_5_133	20_5_178	780_2_1	22_2_1	1077_6_111	44_3_1	955_5_42	355_3_30	978_2_1	3_2_1	354_1_284	5_2_34	187_3_8	197_5_36	343_1_37	1675_2_69	282_2_1	285_5_56	1529_5_3	816_5_115	320_2_1	201_2_1	891_2_270	892_2_270	89_2_1	206_2_1	239_1_1	369_5_1	672_2_94
740_2_117	1086_2_72	215_2_87	135_2_38	604_2_43	195_2_101	311_2_5	556_2_50	330_2_39	130_5_1	404_2_72	620_2_19	64_5_1	136_2_12	395_5_59	90_2_458	236_2_1	138_2_38	152_2_1	476_2_1	67_2_1	81_5_125	20_5_179	780_2_1	22_2_1	1077_6_101	44_3_1	955_5_52	355_3_29	978_2_1	3_2_1	354_1_293	5_2_33	187_3_14	197_5_29	343_1_42	1675_2_79	282_2_1	285_5_66	1529_5_3	816_5_95	320_2_1	201_2_1	891_2_277	892_2_272	89_2_1	206_2_1	239_1_1	369_5_1	672_2_94
740_2_125	1086_2_73	215_2_85	135_2_35	604_2_38	195_2_111	311_2_3	556_2_49	330_2_30	130_5_1	404_2_68	620_2_16	64_5_1	136_2_15	395_5_52	90_2_474	236_2_1	138_2_29	152_2_1	476_2_1	67_2_1	81_5_120	20_5_194	780_2_1	22_2_1	1077_6_99	44_3_1	955_5_55	355_3_36	978_2_1	3_2_1	354_1_309	5_2_33	187_3_13	197_5_23	343_1_35	1675_2_86	282_2_1	285_5_81	1529_5_6	816_5_93	320_2_1	201_2_1	891_2_275	892_2_272	89_2_1	206_2_1	239_1_1	369_5_1	672_2_90
740_2_120	1086_2_79	215_2_94	135_2_33	604_2_45	195_2_113	311_2_3	556_2_36	330_2_28	130_5_1	404_2_59	620_2_14	64_5_1	136_2_18	395_5_45	90_2_469	236_2_1	138_2_29	152_2_1	476_2_1	67_2_1	81_5_121	20_5_194	780_2_1	22_2_1	1077_6_98	44_3_1	955_5_49	355_3_45	978_2_1	3_2_1	354_1_317	5_2_33	187_3_19	197_5_17	343_1_37	1675_2_87	282_2_1	285_5_90	1529_5_7	816_5_97	320_2_1	201_2_1	891_2_312	892_2_280	89_2_1	206_2_1	239_1_1	369_5_1	672_2_93
740_2_122	1086_2_76	215_2_96	135_2_26	604_2_44	195_2_109	311_2_7	556_2_34	330_2_16	130_5_1	404_2_53	620_2_13	64_5_1	136_2_21	395_5_42	90_2_449	236_2_1	138_2_33	152_2_1	476_2_1	67_2_1	81_5_120	20_5_202	780_2_1	22_2_1	1077_6_97	44_3_1	955_5_47	355_3_51	978_2_1	3_2_1	354_1_333	5_2_46	187_3_23	197_5_14	343_1_31	1675_2_86	282_2_1	285_5_94	1529_5_6	816_5_94	320_2_1	201_2_1	891_2_317	892_2_266	89_2_1	206_2_1	239_1_1	369_5_1	672_2_102
740_2_106	1086_2_78	215_2_93	135_2_25	604_2_40	195_2_109	311_2_8	556_2_37	330_2_16	130_5_1	404_2_49	620_2_19	64_5_1	136_2_22	395_5_55	90_2_465	236_2_1	138_2_31	152_2_1	476_2_1	67_2_1	81_5_118	20_5_209	780_2_1	22_2_1	1077_6_98	44_3_1	955_5_34	355_3_54	978_2_1	3_2_1	354_1_323	5_2_46	187_3_25	197_5_12	343_1_34	1675_2_89	282_2_1	285_5_99	1529_5_5	816_5_95	320_2_1	201_2_1	891_2_320	892_2_277	89_2_1	206_2_1	239_1_1	369_5_1	672_2_98
740_2_107	1086_2_81	215_2_85	135_2_23	604_2_38	195_2_107	311_2_9	556_2_41	330_2_16	130_5_1	404_2_48	620_2_20	64_5_1	136_2_20	395_5_58	90_2_470	236_2_1	138_2_29	152_2_1	476_2_1	67_2_1	81_5_111	20_5_225	780_2_1	22_2_1	1077_6_99	44_3_1	955_5_31	355_3_59	978_2_1	3_2_1	354_1_311	5_2_55	187_3_21	197_5_16	343_1_32	1675_2_91	282_2_1	285_5_101	1529_5_3	816_5_92	320_2_1	201_2_1	891_2_321	892_2_281	89_2_1	206_2_1	239_1_1	369_5_1	672_2_100
740_2_121	1086_2_79	215_2_89	135_2_24	604_2_37	195_2_98	311_2_8	556_2_44	330_2_12	130_5_1	404_2_45	620_2_19	64_5_1	136_2_12	395_5_61	90_2_449	236_2_1	138_2_21	152_2_1	476_2_1	67_2_1	81_5_117	20_5_239	780_2_1	22_2_1	1077_6_97	955_5_29	355_3_62	978_2_1	3_2_1	808_5_25	5_2_48	187_3_19	197_5_17	343_1_26	1675_2_86	282_2_1	285_5_87	1529_5_3	816_5_101	320_2_1	201_2_1	891_2_332	892_2_297	89_2_1	206_2_1	239_1_1	369_5_1	672_2_100	149_5_1
740_2_128	1086_2_85	215_2_88	135_2_26	604_2_40	195_2_92	311_2_9	556_2_48	330_2_10	130_5_1	404_2_48	620_2_19	64_5_1	136_2_6	395_5_66	90_2_443	236_2_1	138_2_21	152_2_1	476_2_1	67_2_1	81_5_110	20_5_259	780_2_1	22_2_1	1077_6_93	955_5_30	355_3_58	978_2_1	3_2_1	808_5_26	5_2_48	187_3_17	197_5_22	343_1_24	1675_2_86	282_2_1	285_5_83	1529_5_3	816_5_95	320_2_1	201_2_1	891_2_350	892_2_291	89_2_1	206_2_1	239_1_1	369_5_1	672_2_100	149_5_1
740_2_144	1086_2_93	215_2_83	135_2_25	604_2_44	195_2_89	311_2_14	556_2_54	330_2_10	130_5_1	404_2_48	620_2_16	64_5_1	136_2_7	395_5_73	90_2_476	236_2_1	138_2_27	152_2_1	476_2_1	67_2_1	81_5_115	20_5_274	780_2_1	22_2_1	1077_6_94	955_5_27	355_3_49	978_2_1	3_2_1	808_5_25	5_2_46	187_3_15	197_5_16	343_1_18	1675_2_82	282_2_1	285_5_87	1529_5_4	816_5_93	320_2_1	201_2_1	891_2_356	892_2_298	89_2_1	206_2_1	239_1_1	369_5_1	672_2_91	149_5_1
740_2_146	1086_2_101	215_2_84	135_2_23	604_2_36	195_2_93	311_2_14	556_2_43	330_2_2	130_5_1	404_2_46	620_2_10	64_5_1	136_2_5	395_5_72	90_2_492	236_2_1	138_2_30	152_2_1	476_2_1	67_2_1	81_5_112	20_5_256	1077_6_96	955_5_27	355_3_51	978_2_1	3_2_1	808_5_23	5_2_53	187_3_13	197_5_13	343_1_18	1675_2_82	282_2_1	285_5_92	1529_5_5	816_5_98	320_2_1	201_2_1	891_2_372	892_2_285	89_2_1	206_2_1	239_1_1	369_5_1	672_2_99	149_5_1	77_2_24	363_5_1
740_2_147	1086_2_92	215_2_81	135_2_17	604_2_47	195_2_92	311_2_15	556_2_39	330_2_1	130_5_1	404_2_42	620_2_11	64_5_1	136_2_10	395_5_54	90_2_491	236_2_1	138_2_33	152_2_1	476_2_1	67_2_1	81_5_107	20_5_261	1077_6_99	955_5_19	355_3_53	978_2_1	3_2_1	808_5_22	5_2_50	187_3_12	197_5_15	343_1_17	1675_2_85	282_2_1	285_5_92	1529_5_5	816_5_101	320_2_1	201_2_1	891_2_381	892_2_276	89_2_1	206_2_1	239_1_1	369_5_1	672_2_98	149_5_1	77_2_19	363_5_1
740_2_139	1086_2_96	215_2_78	135_2_21	604_2_45	195_2_74	311_2_14	556_2_37	330_2_2	130_5_1	404_2_46	620_2_9	64_5_1	136_2_12	395_5_59	90_2_471	236_2_1	138_2_29	152_2_1	476_2_1	67_2_1	81_5_111	20_5_227	1077_6_95	955_5_18	355_3_59	978_2_1	3_2_1	808_5_28	5_2_57	187_3_10	197_5_19	343_1_16	1675_2_112	282_2_1	285_5_94	1529_5_3	816_5_110	320_2_1	201_2_1	891_2_354	892_2_244	89_2_1	206_2_1	239_1_1	369_5_1	672_2_101	149_5_1	77_2_15	363_5_1
740_2_140	1086_2_117	215_2_67	135_2_17	604_2_41	195_2_71	311_2_11	556_2_41	330_2_2	130_5_1	404_2_47	620_2_6	64_5_1	136_2_11	395_5_54	90_2_458	236_2_1	138_2_29	152_2_1	476_2_1	67_2_1	81_5_102	20_5_216	1077_6_81	955_5_18	355_3_57	978_2_1	3_2_1	808_5_31	5_2_59	187_3_17	197_5_22	343_1_13	1675_2_118	282_2_1	285_5_91	1529_5_5	816_5_115	320_2_1	201_2_1	891_2_361	892_2_233	89_2_1	206_2_1	239_1_1	369_5_1	672_2_103	149_5_1	77_2_15	363_5_1
740_2_140	1086_2_100	215_2_71	135_2_16	604_2_39	195_2_75	311_2_12	556_2_45	330_2_2	130_5_1	404_2_58	620_2_1	64_5_1	136_2_6	395_5_50	90_2_464	236_2_1	138_2_32	476_2_1	67_2_1	81_5_100	20_5_202	1077_6_83	955_5_15	355_3_63	978_2_1	3_2_1	808_5_36	5_2_59	187_3_17	197_5_21	343_1_12	1675_2_115	282_2_1	285_5_88	1529_5_8	816_5_118	320_2_1	201_2_1	891_2_343	892_2_216	89_2_1	206_2_1	239_1_1	369_5_1	672_2_116	149_5_1	77_2_14	363_5_1	122_2_72
740_2_146	1086_2_97	215_2_74	135_2_16	604_2_34	195_2_73	311_2_18	556_2_45	330_2_1	133_2_1	404_2_47	130_5_1	64_5_1	136_2_4	395_5_52	90_2_457	236_2_1	138_2_30	476_2_1	67_2_1	81_5_99	20_5_193	1077_6_76	955_5_13	355_3_60	978_2_1	3_2_1	808_5_40	5_2_61	187_3_15	197_5_27	343_1_9	1675_2_121	282_2_1	285_5_90	1529_5_7	816_5_107	201_2_1	891_2_355	892_2_226	89_2_1	206_2_1	239_1_1	369_5_1	672_2_108	149_5_1	77_2_12	363_5_1	122_2_76	1934_2_73
740_2_144	1086_2_99	215_2_83	135_2_14	604_2_30	195_2_80	311_2_14	556_2_49	133_2_1	404_2_40	130_5_1	64_5_1	136_2_2	395_5_47	90_2_446	236_2_1	138_2_35	476_2_1	67_2_1	81_5_96	20_5_200	1077_6_80	955_5_11	355_3_58	978_2_1	3_2_1	808_5_46	5_2_63	187_3_13	197_5_30	343_1_9	1675_2_114	282_2_1	285_5_81	1529_5_5	816_5_113	201_2_1	891_2_363	892_2_222	89_2_1	206_2_1	239_1_1	369_5_1	672_2_106	149_5_1	77_2_16	363_5_1	122_2_66	1934_2_70	452_5_104
740_2_152	1086_2_102	215_2_74	135_2_16	604_2_26	195_2_94	311_2_14	556_2_55	133_2_1	404_2_49	130_5_1	64_5_1	136_2_1	395_5_42	90_2_466	236_2_1	138_2_41	476_2_1	67_2_1	81_5_93	20_5_211	1077_6_78	955_5_9	355_3_55	978_2_1	3_2_1	808_5_40	5_2_56	187_3_13	197_5_30	343_1_11	1675_2_104	282_2_1	285_5_82	1529_5_3	816_5_117	201_2_1	891_2_350	892_2_244	89_2_1	206_2_1	239_1_1	369_5_1	672_2_120	149_5_1	77_2_16	363_5_1	122_2_58	1934_2_65	452_5_98
740_2_142	1086_2_93	215_2_84	135_2_10	604_2_22	195_2_86	311_2_13	556_2_53	133_2_1	404_2_53	130_5_1	64_5_1	239_1_1	395_5_45	90_2_470	236_2_1	138_2_52	476_2_1	67_2_1	81_5_82	20_5_203	1077_6_88	955_5_12	355_3_53	978_2_1	3_2_1	808_5_35	5_2_56	187_3_13	197_5_30	343_1_13	1675_2_112	282_2_1	285_5_75	1529_5_3	816_5_109	201_2_1	891_2_334	892_2_251	89_2_1	206_2_1	369_5_1	672_2_122	149_5_1	77_2_20	363_5_1	122_2_62	1934_2_65	452_5_112	485_2_67
740_2_138	1086_2_91	215_2_92	135_2_7	604_2_15	195_2_91	311_2_9	556_2_51	133_2_1	404_2_56	130_5_1	64_5_1	239_1_1	395_5_54	90_2_459	236_2_1	138_2_56	476_2_1	67_2_1	81_5_88	20_5_197	1077_6_90	955_5_9	355_3_47	978_2_1	3_2_1	808_5_38	5_2_51	187_3_14	197_5_29	343_1_12	1675_2_108	282_2_1	285_5_58	1529_5_6	816_5_114	201_2_1	891_2_339	892_2_277	89_2_1	206_2_1	369_5_1	672_2_127	149_5_1	77_2_20	363_5_1	122_2_61	1934_2_65	452_5_109	485_2_66
740_2_143	1086_2_87	215_2_88	135_2_4	604_2_11	195_2_92	311_2_7	556_2_46	133_2_1	404_2_60	130_5_1	64_5_1	239_1_1	395_5_61	90_2_475	236_2_1	138_2_55	476_2_1	67_2_1	81_5_92	20_5_191	1077_6_93	955_5_6	355_3_40	978_2_1	3_2_1	808_5_30	5_2_47	187_3_11	197_5_27	343_1_9	1675_2_103	282_2_1	285_5_57	1529_5_7	816_5_131	201_2_1	891_2_344	892_2_305	89_2_1	206_2_1	369_5_1	672_2_126	149_5_1	77_2_27	363_5_1	122_2_57	1934_2_66	452_5_113	485_2_60
740_2_141	1086_2_89	215_2_86	135_2_3	604_2_8	195_2_94	311_2_9	556_2_34	133_2_1	404_2_67	130_5_1	64_5_1	239_1_1	395_5_61	90_2_464	236_2_1	138_2_65	476_2_1	67_2_1	81_5_87	20_5_197	1077_6_95	955_5_5	355_3_40	978_2_1	3_2_1	808_5_23	5_2_57	187_3_8	197_5_23	343_1_8	1675_2_110	282_2_1	285_5_56	1529_5_7	816_5_132	201_2_1	891_2_353	892_2_300	89_2_1	206_2_1	369_5_1	672_2_136	149_5_1	77_2_21	363_5_1	122_2_54	1934_2_66	452_5_114	485_2_59
740_2_128	1086_2_86	215_2_95	135_2_3	604_2_7	195_2_93	311_2_10	556_2_32	133_2_1	404_2_77	130_5_1	64_5_1	239_1_1	395_5_68	90_2_465	236_2_1	138_2_47	476_2_1	67_2_1	81_5_94	20_5_214	1077_6_96	955_5_4	355_3_43	978_2_1	3_2_1	808_5_25	5_2_48	187_3_6	197_5_25	343_1_7	1675_2_106	282_2_1	285_5_39	1529_5_3	816_5_140	201_2_1	891_2_346	892_2_297	89_2_1	206_2_1	369_5_1	672_2_129	149_5_1	77_2_24	363_5_1	122_2_51	1934_2_64	452_5_108	485_2_62
740_2_129	1086_2_87	215_2_91	604_2_8	195_2_94	311_2_8	556_2_36	133_2_1	404_2_75	130_5_1	64_5_1	239_1_1	395_5_71	90_2_471	236_2_1	138_2_50	476_2_1	67_2_1	81_5_109	20_5_226	1077_6_94	955_5_4	355_3_45	978_2_1	3_2_1	808_5_23	5_2_45	187_3_7	197_5_27	343_1_6	1675_2_111	282_2_1	285_5_38	1529_5_2	816_5_143	201_2_1	891_2_350	892_2_303	89_2_1	206_2_1	369_5_1	672_2_132	149_5_1	77_2_19	363_5_1	122_2_53	1934_2_64	452_5_94	485_2_65	224_2_129
740_2_135	1086_2_78	215_2_97	604_2_5	195_2_113	311_2_8	556_2_32	133_2_1	404_2_93	130_5_1	64_5_1	239_1_1	395_5_70	90_2_507	236_2_1	138_2_45	476_2_1	67_2_1	81_5_117	20_5_193	1077_6_98	955_5_5	355_3_46	978_2_1	3_2_1	808_5_23	5_2_38	187_3_6	197_5_30	343_1_7	1675_2_108	282_2_1	285_5_45	1529_5_1	816_5_148	201_2_1	891_2_348	892_2_284	89_2_1	206_2_1	369_5_1	672_2_128	149_5_1	77_2_14	363_5_1	122_2_50	1934_2_64	452_5_97	485_2_69	224_2_130
740_2_138	1086_2_70	215_2_96	604_2_7	195_2_116	311_2_8	556_2_33	133_2_1	404_2_101	130_5_1	64_5_1	239_1_1	395_5_64	90_2_545	236_2_1	138_2_52	476_2_1	67_2_1	81_5_114	20_5_198	1077_6_106	955_5_4	355_3_42	978_2_1	3_2_1	808_5_23	5_2_34	187_3_4	197_5_31	343_1_6	1675_2_102	282_2_1	285_5_40	1529_5_1	816_5_161	201_2_1	891_2_365	892_2_282	89_2_1	206_2_1	369_5_1	672_2_126	149_5_1	77_2_15	363_5_1	122_2_50	1934_2_60	452_5_107	485_2_62	224_2_128
740_2_132	1086_2_63	215_2_93	604_2_5	195_2_119	311_2_14	556_2_35	133_2_1	404_2_104	130_5_1	64_5_1	239_1_1	395_5_54	90_2_545	236_2_1	138_2_57	476_2_1	67_2_1	81_5_109	20_5_198	1077_6_110	955_5_3	355_3_42	978_2_1	3_2_1	808_5_28	5_2_37	187_3_6	197_5_37	343_1_7	1675_2_91	282_2_1	285_5_42	1529_5_1	816_5_158	201_2_1	891_2_362	892_2_271	89_2_1	206_2_1	369_5_1	672_2_135	149_5_1	77_2_16	363_5_1	122_2_49	1934_2_64	452_5_105	485_2_61	224_2_128
740_2_126	1086_2_57	215_2_111	604_2_6	195_2_117	311_2_11	556_2_30	133_2_1	404_2_105	130_5_1	64_5_1	239_1_1	395_5_63	90_2_547	236_2_1	138_2_51	476_2_1	67_2_1	81_5_109	20_5_202	1077_6_103	955_5_1	355_3_36	978_2_1	3_2_1	808_5_38	5_2_34	187_3_7	197_5_35	343_1_11	1675_2_90	282_2_1	285_5_42	1529_5_4	816_5_155	201_2_1	891_2_329	892_2_268	89_2_1	206_2_1	369_5_1	672_2_152	149_5_1	77_2_14	363_5_1	122_2_51	1934_2_72	452_5_99	485_2_51	224_2_116
740_2_131	1086_2_53	215_2_112	604_2_4	195_2_113	311_2_9	556_2_24	133_2_1	404_2_95	130_5_1	64_5_1	239_1_1	395_5_70	90_2_557	236_2_1	138_2_56	476_2_1	67_2_1	81_5_94	20_5_201	1077_6_104	955_5_1	355_3_36	978_2_1	3_2_1	808_5_38	5_2_30	187_3_4	197_5_43	343_1_18	1675_2_93	282_2_1	285_5_40	1529_5_3	816_5_155	201_2_1	891_2_327	892_2_273	89_2_1	206_2_1	369_5_1	672_2_148	149_5_1	77_2_16	363_5_1	122_2_51	1934_2_82	452_5_101	485_2_46	224_2_115
740_2_130	1086_2_48	215_2_113	604_2_4	195_2_105	311_2_12	556_2_22	133_2_1	404_2_84	130_5_1	64_5_1	239_1_1	395_5_62	90_2_541	236_2_1	138_2_48	476_2_1	67_2_1	81_5_102	20_5_194	1077_6_94	355_3_34	978_2_1	3_2_1	808_5_40	5_2_28	187_3_1	197_5_45	343_1_19	1675_2_97	282_2_1	285_5_42	1529_5_4	816_5_155	201_2_1	891_2_328	892_2_283	89_2_1	206_2_1	672_2_150	149_5_1	77_2_14	363_5_1	122_2_69	1934_2_88	452_5_115	485_2_42	224_2_125	163_2_23	13_5_1
740_2_120	1086_2_41	215_2_105	604_2_3	195_2_105	311_2_13	556_2_22	133_2_1	404_2_87	130_5_1	64_5_1	239_1_1	395_5_52	90_2_545	236_2_1	138_2_43	476_2_1	67_2_1	81_5_108	20_5_189	1077_6_74	355_3_33	978_2_1	3_2_1	808_5_45	5_2_34	187_3_1	197_5_37	343_1_18	1675_2_106	282_2_1	285_5_40	1529_5_6	816_5_160	201_2_1	891_2_341	892_2_293	89_2_1	206_2_1	672_2_146	149_5_1	77_2_21	363_5_1	122_2_73	1934_2_91	452_5_110	485_2_39	224_2_128	163_2_23	13_5_1
740_2_133	1086_2_41	215_2_95	604_2_5	195_2_105	311_2_18	556_2_17	133_2_1	404_2_65	130_5_1	64_5_1	239_1_1	395_5_70	90_2_524	236_2_1	138_2_41	476_2_1	67_2_1	81_5_107	20_5_186	1077_6_62	355_3_27	978_2_1	3_2_1	808_5_48	5_2_32	187_3_1	197_5_35	343_1_25	1675_2_115	282_2_1	285_5_40	1529_5_9	816_5_155	201_2_1	891_2_347	892_2_307	89_2_1	206_2_1	672_2_147	149_5_1	77_2_30	363_5_1	122_2_64	1934_2_94	452_5_125	485_2_45	224_2_136	163_2_20	13_5_1
740_2_146	1086_2_37	215_2_105	604_2_4	195_2_105	311_2_17	556_2_12	133_2_1	404_2_54	130_5_1	64_5_1	239_1_1	395_5_81	90_2_533	236_2_1	138_2_31	476_2_1	67_2_1	81_5_115	20_5_199	1077_6_63	355_3_23	978_2_1	3_2_1	808_5_48	5_2_36	187_3_1	197_5_37	343_1_17	1675_2_114	282_2_1	285_5_39	1529_5_9	816_5_154	201_2_1	891_2_325	892_2_284	89_2_1	206_2_1	672_2_141	149_5_1	77_2_23	363_5_1	122_2_61	1934_2_100	452_5_130	485_2_43	224_2_143	163_2_17	13_5_1
740_2_137	1086_2_31	215_2_104	604_2_2	195_2_97	311_2_19	556_2_11	133_2_1	404_2_48	130_5_1	64_5_1	239_1_1	395_5_98	90_2_515	236_2_1	138_2_35	476_2_1	67_2_1	81_5_118	20_5_197	1077_6_64	355_3_28	978_2_1	3_2_1	808_5_50	5_2_38	197_5_40	343_1_21	1675_2_101	282_2_1	285_5_43	1529_5_12	816_5_158	201_2_1	891_2_322	892_2_279	89_2_1	206_2_1	672_2_141	149_5_1	77_2_25	363_5_1	122_2_48	1934_2_87	452_5_137	485_2_48	224_2_147	163_2_17	13_5_1	38_2_1
740_2_129	1086_2_31	215_2_117	604_2_3	195_2_92	311_2_20	556_2_13	133_2_1	404_2_47	130_5_1	64_5_1	239_1_1	395_5_96	90_2_516	236_2_1	138_2_43	476_2_1	67_2_1	81_5_112	20_5_203	1077_6_57	355_3_32	978_2_1	3_2_1	808_5_53	5_2_34	197_5_42	343_1_22	1675_2_109	282_2_1	285_5_41	1529_5_15	816_5_164	201_2_1	891_2_319	892_2_274	89_2_1	206_2_1	672_2_124	149_5_1	77_2_26	363_5_1	122_2_35	1934_2_75	452_5_146	485_2_51	224_2_151	163_2_17	13_5_1	38_2_1
740_2_135	1086_2_25	215_2_121	195_2_106	311_2_19	556_2_13	133_2_1	404_2_43	130_5_1	64_5_1	239_1_1	395_5_95	90_2_526	236_2_1	138_2_42	476_2_1	67_2_1	81_5_120	20_5_171	1077_6_54	416_3_100	978_2_1	3_2_1	808_5_43	5_2_36	197_5_41	343_1_18	1675_2_117	282_2_1	285_5_37	1529_5_16	816_5_146	201_2_1	891_2_327	892_2_270	89_2_1	206_2_1	672_2_111	149_5_1	77_2_28	363_5_1	122_2_46	1934_2_81	452_5_144	485_2_56	224_2_142	163_2_17	13_5_1	38_2_1	780_2_1
740_2_132	1086_2_25	215_2_115	195_2_104	311_2_22	556_2_13	133_2_1	404_2_50	130_5_1	64_5_1	239_1_1	395_5_88	90_2_541	236_2_1	138_2_40	476_2_1	67_2_1	81_5_129	20_5_150	1077_6_56	416_3_107	978_2_1	3_2_1	808_5_43	5_2_36	197_5_36	343_1_20	1675_2_119	282_2_1	285_5_35	1529_5_18	816_5_147	201_2_1	891_2_342	892_2_270	89_2_1	206_2_1	672_2_111	149_5_1	77_2_24	363_5_1	122_2_54	1934_2_78	452_5_129	485_2_56	224_2_140	163_2_16	13_5_1	38_2_1	780_2_1
740_2_131	1086_2_19	215_2_117	195_2_113	311_2_24	556_2_9	133_2_1	404_2_46	130_5_1	64_5_1	239_1_1	395_5_95	90_2_552	236_2_1	138_2_44	476_2_1	67_2_1	81_5_137	20_5_151	1077_6_65	416_3_110	978_2_1	3_2_1	808_5_35	5_2_35	197_5_29	343_1_21	1675_2_115	282_2_1	285_5_38	1529_5_20	816_5_147	201_2_1	891_2_343	892_2_256	89_2_1	206_2_1	672_2_107	149_5_1	77_2_22	363_5_1	122_2_54	1934_2_85	452_5_115	485_2_56	224_2_144	163_2_15	13_5_1	38_2_1	780_2_1
740_2_117	1086_2_13	215_2_119	195_2_117	311_2_27	556_2_9	133_2_1	404_2_51	130_5_1	64_5_1	239_1_1	395_5_99	90_2_558	236_2_1	138_2_42	476_2_1	67_2_1	81_5_149	20_5_132	1077_6_76	416_3_104	978_2_1	3_2_1	808_5_36	5_2_30	197_5_30	343_1_19	1675_2_126	282_2_1	285_5_48	1529_5_30	816_5_158	201_2_1	891_2_354	892_2_243	89_2_1	206_2_1	672_2_120	149_5_1	77_2_24	363_5_1	122_2_63	1934_2_82	452_5_105	485_2_53	224_2_132	163_2_15	13_5_1	38_2_1	780_2_1
740_2_114	1086_2_16	215_2_109	195_2_112	311_2_28	556_2_7	133_2_1	404_2_48	130_5_1	64_5_1	239_1_1	395_5_104	90_2_565	236_2_1	138_2_50	476_2_1	67_2_1	81_5_144	20_5_130	1077_6_79	416_3_110	978_2_1	3_2_1	808_5_47	5_2_28	197_5_31	343_1_27	1675_2_124	282_2_1	285_5_54	1529_5_28	816_5_155	201_2_1	891_2_355	892_2_234	89_2_1	206_2_1	672_2_121	149_5_1	77_2_24	363_5_1	122_2_58	1934_2_72	452_5_105	485_2_64	224_2_144	163_2_10	13_5_1	38_2_1	780_2_1
740_2_106	1086_2_18	215_2_109	195_2_105	311_2_24	556_2_4	133_2_1	404_2_53	130_5_1	64_5_1	239_1_1	395_5_95	90_2_557	236_2_1	138_2_52	476_2_1	67_2_1	81_5_145	20_5_133	1077_6_77	416_3_111	978_2_1	3_2_1	808_5_47	5_2_23	197_5_28	343_1_28	1675_2_125	282_2_1	285_5_67	1529_5_27	816_5_146	201_2_1	891_2_375	892_2_233	89_2_1	206_2_1	672_2_131	149_5_1	77_2_26	363_5_1	122_2_53	1934_2_81	452_5_114	485_2_58	224_2_145	163_2_11	13_5_1	38_2_1	780_2_1
740_2_101	1086_2_21	215_2_113	195_2_105	311_2_24	556_2_3	133_2_1	404_2_59	130_5_1	64_5_1	239_1_1	395_5_88	90_2_555	236_2_1	138_2_56	476_2_1	67_2_1	81_5_153	20_5_138	1077_6_65	416_3_109	978_2_1	3_2_1	808_5_43	5_2_17	197_5_32	343_1_33	1675_2_130	282_2_1	285_5_83	1529_5_22	816_5_160	201_2_1	891_2_372	892_2_222	89_2_1	206_2_1	672_2_151	149_5_1	77_2_25	363_5_1	122_2_61	1934_2_79	452_5_109	485_2_57	224_2_147	163_2_3	13_5_1	38_2_1	780_2_1
740_2_92	1086_2_24	215_2_109	195_2_99	311_2_22	556_2_4	133_2_1	404_2_48	130_5_1	64_5_1	239_1_1	395_5_83	90_2_550	236_2_1	138_2_65	476_2_1	67_2_1	81_5_154	20_5_161	1077_6_63	416_3_106	978_2_1	3_2_1	808_5_52	5_2_15	197_5_29	343_1_32	1675_2_121	282_2_1	285_5_92	1529_5_19	816_5_157	201_2_1	891_2_354	892_2_218	89_2_1	206_2_1	672_2_143	149_5_1	77_2_24	363_5_1	122_2_71	1934_2_93	452_5_117	485_2_57	224_2_157	163_2_3	13_5_1	38_2_1	780_2_1
740_2_93	1086_2_32	215_2_104	195_2_102	311_2_24	556_2_4	133_2_1	404_2_52	130_5_1	64_5_1	239_1_1	395_5_74	90_2_587	236_2_1	138_2_49	476_2_1	67_2_1	81_5_147	20_5_151	1077_6_60	416_3_102	978_2_1	3_2_1	808_5_54	5_2_15	197_5_32	343_1_33	1675_2_131	282_2_1	285_5_94	1529_5_19	816_5_155	201_2_1	891_2_357	892_2_211	89_2_1	206_2_1	672_2_150	149_5_1	77_2_22	363_5_1	122_2_63	1934_2_99	452_5_128	485_2_58	224_2_165	163_2_5	13_5_1	38_2_1	780_2_1
740_2_84	1086_2_32	215_2_108	195_2_113	311_2_25	556_2_3	133_2_1	404_2_50	130_5_1	64_5_1	239_1_1	395_5_70	90_2_599	236_2_1	138_2_48	476_2_1	67_2_1	81_5_140	20_5_142	1077_6_60	416_3_108	978_2_1	3_2_1	808_5_55	5_2_10	197_5_30	343_1_30	1675_2_145	282_2_1	285_5_90	1529_5_13	816_5_159	201_2_1	891_2_356	892_2_199	89_2_1	206_2_1	672_2_125	149_5_1	77_2_20	363_5_1	122_2_74	1934_2_101	452_5_125	485_2_75	224_2_176	163_2_3	13_5_1	38_2_1	780_2_1
740_2_86	1086_2_32	215_2_109	195_2_117	311_2_26	556_2_3	133_2_1	404_2_53	130_5_1	64_5_1	239_1_1	395_5_66	90_2_608	236_2_1	138_2_47	476_2_1	67_2_1	81_5_139	20_5_139	1077_6_52	416_3_103	978_2_1	3_2_1	808_5_50	5_2_8	197_5_33	343_1_28	1675_2_166	282_2_1	285_5_87	1529_5_11	816_5_153	201_2_1	891_2_360	892_2_204	89_2_1	206_2_1	672_2_122	149_5_1	77_2_23	363_5_1	122_2_81	1934_2_95	452_5_115	485_2_62	224_2_173	163_2_1	13_5_1	38_2_1	780_2_1
740_2_85	1086_2_35	215_2_99	195_2_113	311_2_27	556_2_2	133_2_1	404_2_53	130_5_1	64_5_1	239_1_1	395_5_74	90_2_608	236_2_1	138_2_54	476_2_1	67_2_1	81_5_135	20_5_148	1077_6_47	416_3_101	978_2_1	3_2_1	808_5_48	5_2_9	197_5_24	343_1_27	1675_2_163	282_2_1	285_5_90	1529_5_8	816_5_143	201_2_1	891_2_370	892_2_206	89_2_1	206_2_1	672_2_110	149_5_1	77_2_28	363_5_1	122_2_84	1934_2_96	452_5_108	485_2_64	224_2_176	163_2_1	13_5_1	38_2_1	780_2_1
740_2_105	1086_2_43	215_2_98	195_2_124	311_2_19	556_2_2	133_2_1	404_2_49	130_5_1	64_5_1	239_1_1	395_5_74	90_2_602	236_2_1	138_2_53	476_2_1	67_2_1	81_5_127	20_5_144	1077_6_49	416_3_106	978_2_1	3_2_1	808_5_59	5_2_14	197_5_24	343_1_24	1675_2_151	282_2_1	285_5_84	1529_5_3	816_5_125	201_2_1	891_2_372	892_2_204	89_2_1	206_2_1	672_2_109	149_5_1	77_2_34	363_5_1	122_2_89	1934_2_87	452_5_86	485_2_65	224_2_171	163_2_3	13_5_1	38_2_1	780_2_1
740_2_118	1086_2_44	215_2_111	195_2_129	311_2_24	556_2_3	133_2_1	404_2_46	130_5_1	64_5_1	239_1_1	395_5_64	90_2_606	236_2_1	138_2_46	476_2_1	67_2_1	81_5_126	20_5_151	1077_6_45	416_3_107	978_2_1	3_2_1	808_5_63	5_2_14	197_5_30	343_1_18	1675_2_145	282_2_1	285_5_86	1529_5_2	816_5_124	201_2_1	891_2_363	892_2_202	89_2_1	206_2_1	672_2_111	149_5_1	77_2_35	363_5_1	122_2_91	1934_2_88	452_5_73	485_2_62	224_2_177	163_2_2	13_5_1	38_2_1	780_2_1
740_2_118	1086_2_52	215_2_106	195_2_132	311_2_28	556_2_6	133_2_1	404_2_41	89_2_1	64_5_1	239_1_1	395_5_68	90_2_624	236_2_1	138_2_41	476_2_1	67_2_1	81_5_134	20_5_141	1077_6_56	416_3_115	978_2_1	3_2_1	808_5_69	5_2_15	197_5_30	343_1_13	1675_2_138	282_2_1	285_5_88	1392_2_109	816_5_128	201_2_1	891_2_374	892_2_203	206_2_1	672_2_112	149_5_1	77_2_31	363_5_1	122_2_85	1934_2_81	452_5_66	485_2_58	224_2_176	163_2_2	13_5_1	38_2_1	780_2_1	30_2_1
740_2_116	1086_2_47	215_2_102	195_2_137	311_2_36	556_2_5	133_2_1	404_2_33	89_2_1	64_5_1	239_1_1	395_5_56	90_2_649	236_2_1	138_2_33	476_2_1	67_2_1	81_5_130	20_5_125	1077_6_57	416_3_115	978_2_1	3_2_1	808_5_69	5_2_12	197_5_38	343_1_12	1675_2_151	282_2_1	285_5_75	1392_2_94	816_5_133	201_2_1	891_2_383	892_2_216	206_2_1	672_2_84	149_5_1	77_2_31	363_5_1	122_2_93	1934_2_80	452_5_66	485_2_55	224_2_196	163_2_2	13_5_1	38_2_1	780_2_1	30_2_1
740_2_123	1086_2_48	215_2_98	195_2_126	311_2_37	556_2_5	133_2_1	404_2_31	89_2_1	64_5_1	239_1_1	395_5_61	90_2_668	236_2_1	138_2_25	476_2_1	67_2_1	81_5_127	20_5_128	1077_6_52	416_3_99	978_2_1	3_2_1	808_5_74	5_2_10	197_5_37	343_1_10	1675_2_153	282_2_1	285_5_79	1392_2_89	816_5_125	201_2_1	891_2_382	892_2_223	206_2_1	672_2_85	149_5_1	77_2_32	363_5_1	122_2_101	1934_2_83	452_5_64	485_2_44	224_2_205	163_2_2	13_5_1	38_2_1	780_2_1	30_2_1
740_2_118	1086_2_56	215_2_94	195_2_116	311_2_41	556_2_5	133_2_1	404_2_28	89_2_1	64_5_1	239_1_1	395_5_56	90_2_695	236_2_1	138_2_24	476_2_1	67_2_1	81_5_129	20_5_124	1077_6_49	416_3_83	978_2_1	3_2_1	808_5_68	5_2_7	197_5_41	343_1_4	1675_2_160	282_2_1	285_5_82	1392_2_79	816_5_119	201_2_1	891_2_403	892_2_211	206_2_1	672_2_82	149_5_1	77_2_29	363_5_1	122_2_100	1934_2_71	452_5_58	485_2_38	224_2_217	163_2_3	13_5_1	38_2_1	780_2_1	30_2_1
740_2_119	1086_2_66	215_2_96	195_2_110	311_2_51	556_2_5	133_2_1	404_2_23	89_2_1	64_5_1	239_1_1	395_5_63	90_2_706	236_2_1	138_2_24	476_2_1	67_2_1	81_5_126	20_5_124	1077_6_55	416_3_78	978_2_1	3_2_1	808_5_68	5_2_8	197_5_35	343_1_7	1675_2_158	282_2_1	285_5_77	1392_2_71	816_5_109	201_2_1	891_2_429	892_2_201	206_2_1	672_2_86	149_5_1	77_2_33	363_5_1	122_2_102	1934_2_76	452_5_58	485_2_32	224_2_205	13_5_1	38_2_1	780_2_1	30_2_1	35_2_147
740_2_133	1086_2_54	215_2_101	195_2_102	311_2_64	556_2_5	133_2_1	404_2_21	89_2_1	64_5_1	239_1_1	395_5_60	90_2_711	236_2_1	138_2_23	476_2_1	67_2_1	81_5_104	20_5_131	1077_6_57	416_3_70	978_2_1	3_2_1	808_5_62	5_2_5	197_5_35	343_1_8	1675_2_150	282_2_1	285_5_65	1392_2_70	816_5_112	201_2_1	891_2_416	892_2_190	206_2_1	672_2_94	149_5_1	77_2_41	363_5_1	122_2_104	1934_2_63	452_5_57	485_2_41	224_2_228	13_5_1	38_2_1	780_2_1	30_2_1	35_2_170
740_2_127	1086_2_62	215_2_91	195_2_94	311_2_64	556_2_4	133_2_1	404_2_24	89_2_1	64_5_1	239_1_1	395_5_59	90_2_709	236_2_1	138_2_20	476_2_1	67_2_1	81_5_113	20_5_121	1077_6_54	416_3_65	978_2_1	3_2_1	808_5_63	5_2_5	197_5_34	343_1_6	1675_2_146	282_2_1	285_5_68	1392_2_64	816_5_114	201_2_1	891_2_422	892_2_182	206_2_1	672_2_96	149_5_1	77_2_36	363_5_1	122_2_113	1934_2_70	452_5_59	485_2_41	224_2_229	13_5_1	38_2_1	780_2_1	30_2_1	35_2_173
740_2_125	1086_2_57	215_2_91	195_2_97	311_2_61	556_2_4	133_2_1	404_2_27	89_2_1	64_5_1	239_1_1	395_5_58	90_2_677	236_2_1	138_2_19	476_2_1	67_2_1	81_5_112	20_5_114	1077_6_51	416_3_63	978_2_1	3_2_1	808_5_68	5_2_4	197_5_34	343_1_6	1675_2_145	282_2_1	285_5_72	1392_2_68	816_5_116	201_2_1	891_2_428	892_2_175	206_2_1	672_2_106	149_5_1	77_2_38	363_5_1	122_2_119	1934_2_69	452_5_59	485_2_41	224_2_223	13_5_1	38_2_1	780_2_1	30_2_1	35_2_170
740_2_102	1086_2_60	215_2_84	195_2_103	311_2_57	556_2_6	133_2_1	404_2_31	89_2_1	64_5_1	239_1_1	395_5_51	90_2_688	236_2_1	138_2_13	476_2_1	67_2_1	81_5_106	20_5_111	1077_6_68	416_3_66	978_2_1	3_2_1	808_5_62	5_2_2	197_5_30	343_1_7	1675_2_138	282_2_1	285_5_72	1392_2_71	816_5_115	201_2_1	891_2_422	892_2_178	206_2_1	672_2_108	149_5_1	77_2_37	363_5_1	122_2_119	1934_2_67	452_5_59	485_2_47	224_2_214	13_5_1	38_2_1	780_2_1	30_2_1	35_2_173
740_2_105	1086_2_59	215_2_96	195_2_108	311_2_53	556_2_9	133_2_1	404_2_31	89_2_1	64_5_1	239_1_1	395_5_54	90_2_699	236_2_1	138_2_10	476_2_1	67_2_1	81_5_104	20_5_114	1077_6_62	416_3_72	978_2_1	3_2_1	808_5_50	197_5_31	343_1_9	1675_2_150	282_2_1	285_5_70	1392_2_68	816_5_112	201_2_1	891_2_435	892_2_168	206_2_1	672_2_111	149_5_1	77_2_38	363_5_1	122_2_114	1934_2_67	452_5_61	485_2_42	224_2_209	13_5_1	38_2_1	780_2_1	30_2_1	35_2_158	284_2_1
740_2_112	1086_2_57	215_2_103	195_2_119	311_2_51	556_2_9	133_2_1	404_2_33	89_2_1	64_5_1	239_1_1	395_5_49	90_2_718	236_2_1	138_2_7	476_2_1	67_2_1	81_5_109	20_5_126	1077_6_75	416_3_76	978_2_1	3_2_1	808_5_57	197_5_24	343_1_9	1675_2_127	282_2_1	285_5_63	1392_2_59	816_5_119	201_2_1	891_2_436	892_2_166	206_2_1	672_2_100	149_5_1	77_2_42	363_5_1	122_2_111	1934_2_76	452_5_51	485_2_38	224_2_203	13_5_1	38_2_1	780_2_1	30_2_1	35_2_157	284_2_1
740_2_122	1086_2_60	215_2_101	195_2_105	311_2_44	556_2_14	133_2_1	404_2_41	89_2_1	64_5_1	239_1_1	395_5_46	90_2_714	236_2_1	138_2_7	476_2_1	67_2_1	81_5_111	20_5_123	1077_6_80	416_3_69	978_2_1	3_2_1	808_5_45	197_5_28	343_1_14	1675_2_124	282_2_1	285_5_52	1392_2_61	816_5_130	201_2_1	891_2_421	892_2_156	206_2_1	672_2_100	149_5_1	77_2_41	363_5_1	122_2_110	1934_2_75	452_5_47	485_2_40	224_2_198	13_5_1	38_2_1	780_2_1	30_2_1	35_2_161	284_2_1
740_2_129	1086_2_46	215_2_88	195_2_119	311_2_48	556_2_12	133_2_1	404_2_39	89_2_1	64_5_1	239_1_1	395_5_50	90_2_733	236_2_1	138_2_5	476_2_1	67_2_1	81_5_110	20_5_122	1077_6_86	416_3_61	978_2_1	3_2_1	808_5_40	197_5_26	343_1_10	1675_2_116	282_2_1	285_5_46	1392_2_60	816_5_139	201_2_1	891_2_442	892_2_160	206_2_1	672_2_81	149_5_1	77_2_32	363_5_1	122_2_108	1934_2_82	452_5_46	485_2_38	224_2_212	13_5_1	38_2_1	780_2_1	30_2_1	35_2_175	284_2_1
740_2_130	1086_2_38	215_2_91	195_2_121	311_2_59	556_2_13	133_2_1	404_2_39	89_2_1	64_5_1	239_1_1	395_5_45	90_2_735	236_2_1	138_2_5	476_2_1	67_2_1	81_5_112	20_5_123	1077_6_90	416_3_50	978_2_1	3_2_1	808_5_40	197_5_23	343_1_7	1675_2_102	282_2_1	285_5_49	1392_2_63	816_5_146	201_2_1	891_2_453	892_2_145	206_2_1	672_2_57	149_5_1	77_2_36	363_5_1	122_2_106	1934_2_87	452_5_50	485_2_37	224_2_214	13_5_1	38_2_1	780_2_1	30_2_1	35_2_191	284_2_1
740_2_112	1086_2_43	215_2_87	195_2_125	311_2_54	556_2_14	133_2_1	404_2_40	89_2_1	64_5_1	239_1_1	395_5_35	90_2_704	236_2_1	138_2_9	476_2_1	67_2_1	81_5_108	20_5_132	1077_6_88	416_3_44	978_2_1	3_2_1	808_5_44	197_5_22	343_1_8	1675_2_96	282_2_1	285_5_59	1392_2_58	816_5_138	201_2_1	891_2_471	892_2_152	206_2_1	672_2_61	149_5_1	77_2_39	363_5_1	122_2_94	1934_2_85	452_5_57	485_2_34	224_2_216	13_5_1	38_2_1	780_2_1	30_2_1	35_2_199	284_2_1
740_2_119	1086_2_44	215_2_79	195_2_121	311_2_76	556_2_21	133_2_1	404_2_36	89_2_1	64_5_1	239_1_1	395_5_34	90_2_711	236_2_1	138_2_8	476_2_1	67_2_1	81_5_107	20_5_130	1077_6_79	416_3_45	978_2_1	3_2_1	808_5_42	197_5_25	343_1_6	1675_2_93	282_2_1	285_5_47	1392_2_62	816_5_148	201_2_1	891_2_484	892_2_146	206_2_1	672_2_53	149_5_1	77_2_33	363_5_1	122_2_97	1934_2_84	452_5_61	485_2_28	224_2_218	13_5_1	38_2_1	780_2_1	30_2_1	35_2_215	284_2_1
740_2_115	1086_2_44	215_2_79	195_2_116	311_2_74	556_2_25	133_2_1	404_2_43	89_2_1	64_5_1	239_1_1	395_5_33	90_2_692	236_2_1	138_2_8	476_2_1	67_2_1	81_5_117	20_5_142	1077_6_74	416_3_51	978_2_1	3_2_1	808_5_42	197_5_23	343_1_11	1675_2_82	282_2_1	285_5_46	1392_2_59	816_5_153	201_2_1	891_2_460	892_2_133	206_2_1	672_2_47	149_5_1	77_2_40	363_5_1	122_2_96	1934_2_82	452_5_75	485_2_29	224_2_226	13_5_1	38_2_1	780_2_1	30_2_1	35_2_222	284_2_1
740_2_110	1086_2_35	215_2_78	195_2_124	311_2_71	556_2_20	133_2_1	404_2_36	89_2_1	64_5_1	239_1_1	395_5_34	90_2_693	236_2_1	138_2_10	476_2_1	67_2_1	81_5_122	20_5_138	1077_6_66	416_3_66	978_2_1	3_2_1	808_5_35	197_5_20	343_1_11	1675_2_83	282_2_1	285_5_45	1392_2_53	816_5_162	201_2_1	891_2_457	892_2_135	206_2_1	672_2_41	149_5_1	77_2_34	363_5_1	122_2_88	1934_2_82	452_5_86	485_2_31	224_2_230	13_5_1	38_2_1	780_2_1	30_2_1	35_2_244	284_2_1
740_2_114	1086_2_38	215_2_80	195_2_113	311_2_73	556_2_20	133_2_1	404_2_43	89_2_1	64_5_1	239_1_1	395_5_39	90_2_697	236_2_1	138_2_10	476_2_1	67_2_1	81_5_115	20_5_137	1077_6_58	416_3_65	978_2_1	3_2_1	808_5_34	197_5_22	343_1_13	1675_2_92	282_2_1	285_5_39	1392_2_44	816_5_161	201_2_1	891_2_438	892_2_127	206_2_1	672_2_47	149_5_1	77_2_36	363_5_1	122_2_95	1934_2_88	452_5_77	485_2_35	224_2_230	13_5_1	38_2_1	780_2_1	30_2_1	35_2_239	284_2_1
740_2_117	1086_2_31	215_2_76	195_2_115	311_2_79	556_2_19	133_2_1	404_2_38	89_2_1	64_5_1	239_1_1	395_5_34	90_2_710	236_2_1	138_2_8	476_2_1	67_2_1	81_5_126	20_5_141	1077_6_61	416_3_66	978_2_1	3_2_1	808_5_38	197_5_15	343_1_20	1675_2_87	282_2_1	285_5_33	1392_2_42	816_5_154	201_2_1	891_2_474	892_2_118	206_2_1	672_2_46	149_5_1	77_2_41	363_5_1	122_2_77	1934_2_81	452_5_72	485_2_30	224_2_231	13_5_1	38_2_1	780_2_1	30_2_1	35_2_253	284_2_1
740_2_123	1086_2_31	215_2_79	195_2_112	311_2_77	556_2_13	133_2_1	404_2_35	89_2_1	64_5_1	239_1_1	395_5_30	90_2_732	236_2_1	138_2_9	476_2_1	67_2_1	81_5_128	20_5_153	1077_6_63	416_3_60	978_2_1	3_2_1	808_5_38	197_5_19	343_1_21	1675_2_82	282_2_1	285_5_27	1392_2_29	816_5_136	201_2_1	891_2_465	892_2_117	206_2_1	672_2_49	149_5_1	77_2_40	363_5_1	122_2_75	1934_2_83	452_5_69	485_2_28	224_2_230	13_5_1	38_2_1	780_2_1	30_2_1	35_2_261	284_2_1
740_2_114	1086_2_32	215_2_71	195_2_101	311_2_68	556_2_13	133_2_1	404_2_42	89_2_1	64_5_1	239_1_1	395_5_27	90_2_736	236_2_1	138_2_5	476_2_1	67_2_1	81_5_132	20_5_147	1077_6_70	416_3_57	978_2_1	3_2_1	808_5_35	197_5_23	343_1_21	1675_2_85	282_2_1	285_5_26	1392_2_39	816_5_143	201_2_1	891_2_441	892_2_126	206_2_1	672_2_44	149_5_1	77_2_38	363_5_1	122_2_89	1934_2_80	452_5_75	485_2_30	224_2_224	13_5_1	38_2_1	780_2_1	30_2_1	35_2_274	284_2_1
740_2_108	1086_2_34	215_2_65	195_2_105	311_2_57	556_2_11	133_2_1	404_2_37	89_2_1	64_5_1	239_1_1	395_5_22	90_2_724	236_2_1	138_2_2	476_2_1	67_2_1	81_5_135	20_5_149	1077_6_72	416_3_52	978_2_1	3_2_1	808_5_31	197_5_28	343_1_27	1675_2_86	282_2_1	285_5_26	1392_2_40	816_5_161	201_2_1	891_2_428	892_2_126	206_2_1	672_2_46	149_5_1	77_2_40	363_5_1	122_2_81	1934_2_73	452_5_87	485_2_29	224_2_218	13_5_1	38_2_1	780_2_1	30_2_1	35_2_307	284_2_1
740_2_98	1086_2_36	215_2_59	195_2_103	311_2_58	556_2_9	133_2_1	404_2_32	89_2_1	64_5_1	239_1_1	395_5_22	90_2_731	236_2_1	138_2_1	476_2_1	67_2_1	81_5_138	20_5_150	1077_6_82	416_3_51	978_2_1	3_2_1	808_5_27	197_5_27	343_1_33	1675_2_84	282_2_1	285_5_28	1392_2_41	816_5_163	201_2_1	891_2_433	892_2_131	206_2_1	672_2_45	149_5_1	77_2_49	363_5_1	122_2_77	1934_2_72	452_5_85	485_2_32	224_2_191	13_5_1	38_2_1	780_2_1	30_2_1	35_2_326	284_2_1
740_2_89	1086_2_31	215_2_61	195_2_115	311_2_59	556_2_8	133_2_1	404_2_32	89_2_1	64_5_1	239_1_1	395_5_19	90_2_744	236_2_1	138_2_3	476_2_1	67_2_1	81_5_156	20_5_148	1077_6_100	416_3_45	978_2_1	3_2_1	808_5_29	197_5_31	343_1_36	1675_2_90	282_2_1	285_5_26	1392_2_41	816_5_168	201_2_1	891_2_438	892_2_132	206_2_1	672_2_44	149_5_1	77_2_60	363_5_1	122_2_71	1934_2_69	452_5_93	485_2_27	224_2_171	13_5_1	38_2_1	780_2_1	30_2_1	35_2_317	284_2_1
740_2_88	1086_2_31	215_2_72	195_2_117	311_2_61	556_2_4	133_2_1	404_2_29	89_2_1	64_5_1	239_1_1	395_5_11	90_2_738	236_2_1	138_2_5	476_2_1	67_2_1	81_5_166	20_5_134	1077_6_103	416_3_39	978_2_1	3_2_1	808_5_28	197_5_26	343_1_42	1675_2_88	282_2_1	285_5_28	1392_2_45	816_5_171	201_2_1	891_2_438	892_2_144	206_2_1	672_2_46	149_5_1	77_2_77	363_5_1	122_2_73	1934_2_63	452_5_97	485_2_26	224_2_158	13_5_1	38_2_1	780_2_1	30_2_1	35_2_318	284_2_1
740_2_89	1086_2_36	215_2_65	195_2_114	311_2_63	556_2_2	133_2_1	404_2_33	89_2_1	64_5_1	239_1_1	395_5_10	90_2_733	236_2_1	138_2_4	476_2_1	67_2_1	81_5_158	20_5_137	1077_6_111	416_3_40	978_2_1	3_2_1	808_5_26	197_5_30	343_1_40	1675_2_85	282_2_1	285_5_29	1392_2_48	816_5_172	201_2_1	891_2_447	892_2_148	206_2_1	672_2_41	149_5_1	77_2_84	363_5_1	122_2_81	1934_2_64	452_5_102	485_2_30	224_2_134	13_5_1	38_2_1	780_2_1	30_2_1	35_2_328	284_2_1
740_2_99	1086_2_34	215_2_67	195_2_107	311_2_63	556_2_2	133_2_1	404_2_37	89_2_1	64_5_1	239_1_1	395_5_8	90_2_743	236_2_1	138_2_3	476_2_1	67_2_1	81_5_159	20_5_148	1077_6_115	416_3_34	978_2_1	3_2_1	808_5_19	197_5_31	343_1_40	1675_2_94	282_2_1	285_5_24	1392_2_47	816_5_171	201_2_1	891_2_432	892_2_165	206_2_1	672_2_45	149_5_1	77_2_91	363_5_1	122_2_80	1934_2_64	452_5_98	485_2_27	224_2_130	13_5_1	38_2_1	780_2_1	30_2_1	35_2_326	284_2_1
740_2_102	1086_2_37	215_2_93	195_2_103	311_2_61	67_2_1	133_2_1	404_2_42	89_2_1	64_5_1	239_1_1	395_5_6	90_2_709	236_2_1	138_2_4	476_2_1	81_5_142	20_5_139	1077_6_120	416_3_35	978_2_1	3_2_1	808_5_25	197_5_27	343_1_47	1675_2_107	282_2_1	285_5_24	1392_2_50	816_5_156	201_2_1	891_2_441	892_2_142	672_2_49	149_5_1	77_2_97	363_5_1	122_2_80	1934_2_68	452_5_102	485_2_27	224_2_134	13_5_1	38_2_1	780_2_1	30_2_1	35_2_303	284_2_1	355_3_44	354_1_372
740_2_95	1086_2_33	215_2_100	195_2_96	311_2_49	67_2_1	133_2_1	404_2_40	89_2_1	64_5_1	239_1_1	395_5_3	90_2_705	236_2_1	138_2_8	476_2_1	81_5_149	20_5_109	1077_6_115	416_3_33	978_2_1	3_2_1	808_5_26	197_5_26	343_1_48	1675_2_116	282_2_1	285_5_19	1392_2_53	816_5_146	201_2_1	891_2_460	892_2_137	672_2_52	149_5_1	77_2_97	363_5_1	122_2_79	1934_2_69	452_5_108	485_2_30	224_2_121	13_5_1	38_2_1	780_2_1	30_2_1	35_2_312	284_2_1	355_3_43	354_1_374
740_2_96	1086_2_35	215_2_110	195_2_96	311_2_50	67_2_1	133_2_1	404_2_39	89_2_1	64_5_1	239_1_1	395_5_1	90_2_711	236_2_1	138_2_12	476_2_1	81_5_154	20_5_105	1077_6_108	416_3_35	978_2_1	3_2_1	808_5_25	197_5_25	343_1_50	1675_2_131	282_2_1	285_5_19	1392_2_51	816_5_141	201_2_1	891_2_480	892_2_138	672_2_47	149_5_1	77_2_86	363_5_1	122_2_78	1934_2_63	452_5_111	485_2_38	224_2_124	13_5_1	38_2_1	780_2_1	30_2_1	35_2_302	284_2_1	355_3_43	354_1_376
740_2_110	1086_2_31	215_2_109	195_2_107	311_2_48	67_2_1	133_2_1	404_2_35	89_2_1	64_5_1	239_1_1	90_2_735	236_2_1	138_2_13	476_2_1	81_5_141	20_5_109	1077_6_105	416_3_35	978_2_1	3_2_1	808_5_23	197_5_19	343_1_49	1675_2_116	282_2_1	285_5_18	1392_2_47	816_5_144	201_2_1	891_2_464	892_2_134	672_2_45	77_2_93	122_2_61	1934_2_64	452_5_109	485_2_46	224_2_125	13_5_1	38_2_1	780_2_1	30_2_1	35_2_309	284_2_1	355_3_44	354_1_358	645_5_253	1746_2_89	515_2_68
740_2_114	1086_2_29	215_2_112	195_2_106	311_2_44	67_2_1	133_2_1	404_2_28	89_2_1	64_5_1	239_1_1	90_2_741	236_2_1	138_2_19	476_2_1	81_5_138	20_5_104	1077_6_105	416_3_34	978_2_1	3_2_1	808_5_19	197_5_19	343_1_45	1675_2_115	282_2_1	285_5_19	1392_2_47	816_5_138	201_2_1	891_2_474	892_2_135	672_2_39	77_2_96	122_2_56	1934_2_78	452_5_116	485_2_42	224_2_131	13_5_1	38_2_1	780_2_1	30_2_1	35_2_302	284_2_1	355_3_42	354_1_355	645_5_258	1746_2_88	515_2_75
740_2_107	1086_2_21	215_2_119	195_2_104	311_2_43	67_2_1	133_2_1	404_2_29	89_2_1	64_5_1	239_1_1	90_2_766	236_2_1	138_2_31	476_2_1	81_5_128	20_5_101	1077_6_103	416_3_30	978_2_1	3_2_1	808_5_22	197_5_19	343_1_47	1675_2_109	282_2_1	285_5_23	1392_2_43	816_5_135	201_2_1	891_2_483	892_2_120	672_2_42	77_2_98	122_2_66	1934_2_84	452_5_97	485_2_42	224_2_150	13_5_1	38_2_1	780_2_1	30_2_1	35_2_299	284_2_1	355_3_38	354_1_353	645_5_258	1746_2_91	515_2_81
740_2_105	1086_2_21	215_2_127	195_2_87	311_2_40	67_2_1	133_2_1	404_2_28	89_2_1	64_5_1	239_1_1	90_2_773	236_2_1	138_2_31	476_2_1	81_5_130	20_5_107	1077_6_96	416_3_33	978_2_1	3_2_1	808_5_18	197_5_20	343_1_58	1675_2_100	282_2_1	285_5_22	1392_2_43	816_5_145	201_2_1	891_2_504	892_2_109	672_2_53	77_2_97	122_2_47	1934_2_83	452_5_106	485_2_42	224_2_155	13_5_1	38_2_1	780_2_1	30_2_1	35_2_291	284_2_1	355_3_38	354_1_351	645_5_235	1746_2_89	515_2_78
740_2_105	1086_2_17	215_2_124	195_2_75	311_2_34	67_2_1	133_2_1	404_2_27	89_2_1	64_5_1	239_1_1	90_2_748	236_2_1	138_2_26	476_2_1	81_5_130	20_5_118	1077_6_92	416_3_41	978_2_1	3_2_1	808_5_19	197_5_22	343_1_57	1675_2_96	282_2_1	285_5_23	1392_2_41	816_5_152	201_2_1	891_2_520	892_2_129	672_2_56	77_2_109	122_2_40	1934_2_88	452_5_99	485_2_32	224_2_159	13_5_1	38_2_1	780_2_1	30_2_1	35_2_299	284_2_1	355_3_36	354_1_336	645_5_240	1746_2_102	515_2_91
740_2_120	1086_2_13	215_2_109	195_2_69	311_2_35	67_2_1	133_2_1	404_2_19	89_2_1	64_5_1	239_1_1	90_2_726	236_2_1	138_2_20	476_2_1	81_5_116	20_5_119	1077_6_98	416_3_46	978_2_1	3_2_1	808_5_18	197_5_19	343_1_61	1675_2_87	282_2_1	285_5_21	1392_2_36	816_5_154	201_2_1	891_2_529	892_2_125	672_2_55	77_2_107	122_2_39	1934_2_87	452_5_103	485_2_35	224_2_178	13_5_1	38_2_1	780_2_1	30_2_1	35_2_325	284_2_1	355_3_45	354_1_337	645_5_232	1746_2_116	515_2_96
740_2_124	1086_2_12	215_2_105	195_2_78	311_2_32	67_2_1	133_2_1	404_2_16	89_2_1	64_5_1	239_1_1	90_2_719	236_2_1	138_2_17	476_2_1	81_5_127	20_5_114	1077_6_92	416_3_49	978_2_1	3_2_1	808_5_20	197_5_13	343_1_60	1675_2_94	282_2_1	285_5_25	1392_2_40	816_5_149	201_2_1	891_2_546	892_2_122	672_2_46	77_2_109	122_2_35	1934_2_77	452_5_80	485_2_46	224_2_190	13_5_1	38_2_1	780_2_1	30_2_1	35_2_358	284_2_1	355_3_47	354_1_343	645_5_234	1746_2_99	515_2_90
740_2_132	1086_2_13	215_2_104	195_2_75	311_2_26	67_2_1	133_2_1	404_2_15	89_2_1	64_5_1	239_1_1	90_2_712	236_2_1	138_2_17	476_2_1	81_5_132	20_5_113	1077_6_102	416_3_49	978_2_1	3_2_1	808_5_25	197_5_6	343_1_62	1675_2_103	282_2_1	285_5_28	1392_2_36	816_5_149	201_2_1	891_2_565	892_2_110	672_2_45	77_2_113	122_2_43	1934_2_74	452_5_70	485_2_47	224_2_196	13_5_1	38_2_1	780_2_1	30_2_1	35_2_370	284_2_1	355_3_43	354_1_352	645_5_215	1746_2_105	515_2_102
740_2_137	1086_2_12	215_2_122	195_2_90	311_2_29	67_2_1	133_2_1	404_2_12	89_2_1	64_5_1	239_1_1	90_2_736	236_2_1	138_2_15	476_2_1	81_5_124	20_5_124	1077_6_104	416_3_45	978_2_1	3_2_1	808_5_19	197_5_3	343_1_70	1675_2_105	282_2_1	285_5_25	1392_2_50	816_5_156	201_2_1	891_2_573	892_2_117	672_2_52	77_2_115	122_2_52	1934_2_70	452_5_63	485_2_45	224_2_190	13_5_1	38_2_1	780_2_1	30_2_1	35_2_368	284_2_1	355_3_36	354_1_344	645_5_217	1746_2_91	515_2_103
740_2_144	1086_2_10	215_2_123	195_2_92	311_2_31	67_2_1	133_2_1	404_2_8	89_2_1	64_5_1	239_1_1	90_2_725	236_2_1	138_2_14	476_2_1	81_5_138	20_5_125	1077_6_101	416_3_42	978_2_1	3_2_1	808_5_18	197_5_3	343_1_71	1675_2_100	282_2_1	285_5_21	1392_2_40	816_5_158	201_2_1	891_2_587	892_2_110	672_2_53	77_2_125	122_2_53	1934_2_78	452_5_75	485_2_46	224_2_181	13_5_1	38_2_1	780_2_1	30_2_1	35_2_352	284_2_1	355_3_48	354_1_363	645_5_231	1746_2_68	515_2_107
740_2_151	1086_2_9	215_2_133	195_2_95	311_2_32	67_2_1	133_2_1	404_2_7	89_2_1	64_5_1	239_1_1	90_2_724	236_2_1	138_2_17	476_2_1	81_5_138	20_5_119	1077_6_92	416_3_45	978_2_1	3_2_1	808_5_15	197_5_3	343_1_69	1675_2_106	282_2_1	285_5_21	1392_2_27	816_5_166	201_2_1	891_2_600	892_2_122	672_2_54	77_2_114	122_2_52	1934_2_81	452_5_83	485_2_47	224_2_186	13_5_1	38_2_1	780_2_1	30_2_1	35_2_352	284_2_1	355_3_52	354_1_345	645_5_222	1746_2_65	515_2_111
740_2_168	1086_2_8	215_2_140	195_2_93	311_2_27	67_2_1	133_2_1	404_2_7	89_2_1	64_5_1	239_1_1	90_2_732	236_2_1	138_2_18	476_2_1	81_5_134	20_5_112	1077_6_78	416_3_36	978_2_1	3_2_1	808_5_11	197_5_2	343_1_71	1675_2_97	282_2_1	285_5_22	1392_2_23	816_5_174	201_2_1	891_2_572	892_2_119	672_2_56	77_2_114	122_2_55	1934_2_81	452_5_93	485_2_49	224_2_186	13_5_1	38_2_1	780_2_1	30_2_1	35_2_345	284_2_1	355_3_64	354_1_331	645_5_216	1746_2_74	515_2_106
740_2_156	1086_2_9	215_2_148	195_2_86	311_2_31	67_2_1	133_2_1	404_2_8	89_2_1	64_5_1	239_1_1	90_2_735	236_2_1	138_2_17	476_2_1	81_5_126	20_5_108	1077_6_71	416_3_32	978_2_1	3_2_1	808_5_16	197_5_1	343_1_60	1675_2_88	282_2_1	285_5_22	1392_2_26	816_5_175	201_2_1	891_2_591	892_2_112	672_2_43	77_2_118	122_2_57	1934_2_77	452_5_94	485_2_49	224_2_186	13_5_1	38_2_1	780_2_1	30_2_1	35_2_345	284_2_1	355_3_63	354_1_331	645_5_209	1746_2_79	515_2_101
740_2_167	1086_2_10	215_2_149	195_2_74	311_2_33	67_2_1	133_2_1	404_2_9	89_2_1	64_5_1	239_1_1	90_2_752	236_2_1	138_2_16	476_2_1	81_5_132	20_5_109	1077_6_60	416_3_31	978_2_1	3_2_1	808_5_9	197_5_1	343_1_55	1675_2_89	282_2_1	285_5_18	1392_2_24	816_5_189	201_2_1	891_2_582	892_2_124	672_2_38	77_2_121	122_2_68	1934_2_88	452_5_91	485_2_47	224_2_183	13_5_1	38_2_1	780_2_1	30_2_1	35_2_354	284_2_1	355_3_49	354_1_311	645_5_195	1746_2_79	515_2_98
740_2_166	1086_2_11	215_2_135	195_2_79	311_2_36	67_2_1	133_2_1	404_2_13	89_2_1	64_5_1	239_1_1	90_2_726	236_2_1	138_2_14	476_2_1	81_5_131	20_5_101	1077_6_63	416_3_33	978_2_1	3_2_1	808_5_6	343_1_50	1675_2_95	282_2_1	285_5_16	1392_2_19	816_5_194	201_2_1	891_2_593	892_2_132	672_2_38	77_2_113	122_2_64	1934_2_91	452_5_87	485_2_43	224_2_179	13_5_1	38_2_1	780_2_1	30_2_1	35_2_381	284_2_1	355_3_56	354_1_317	645_5_185	1746_2_74	515_2_96	1662_2_1
740_2_157	1086_2_18	215_2_132	195_2_72	311_2_34	67_2_1	133_2_1	404_2_19	89_2_1	64_5_1	239_1_1	90_2_724	236_2_1	138_2_13	476_2_1	81_5_120	20_5_103	1077_6_62	416_3_39	978_2_1	3_2_1	808_5_1	343_1_37	1675_2_93	282_2_1	285_5_17	1392_2_14	816_5_194	201_2_1	891_2_590	892_2_133	672_2_38	77_2_113	122_2_64	1934_2_82	452_5_85	485_2_47	224_2_167	13_5_1	38_2_1	780_2_1	30_2_1	35_2_372	284_2_1	355_3_62	354_1_314	645_5_182	1746_2_81	515_2_108	1662_2_1
740_2_147	1086_2_19	215_2_141	195_2_72	311_2_28	67_2_1	133_2_1	404_2_20	89_2_1	64_5_1	239_1_1	90_2_749	236_2_1	138_2_14	476_2_1	81_5_117	20_5_101	1077_6_54	416_3_42	978_2_1	3_2_1	808_5_1	343_1_42	1675_2_81	282_2_1	285_5_15	1392_2_15	816_5_201	201_2_1	891_2_587	892_2_133	672_2_36	77_2_110	122_2_61	1934_2_69	452_5_97	485_2_42	224_2_169	13_5_1	38_2_1	780_2_1	30_2_1	35_2_351	284_2_1	355_3_60	354_1_314	645_5_194	1746_2_80	515_2_110	1662_2_1
740_2_139	1086_2_23	215_2_138	195_2_78	311_2_24	67_2_1	133_2_1	89_2_1	64_5_1	239_1_1	90_2_774	236_2_1	81_5_115	476_2_1	138_2_11	20_5_104	1077_6_51	416_3_44	808_5_1	3_2_1	404_2_23	343_1_51	1675_2_80	282_2_1	285_5_14	1392_2_10	816_5_196	201_2_1	891_2_580	892_2_122	672_2_44	77_2_104	122_2_63	1934_2_63	452_5_93	485_2_36	224_2_169	13_5_1	38_2_1	780_2_1	30_2_1	35_2_356	284_2_1	355_3_69	354_1_303	645_5_205	1746_2_83	515_2_99	516_2_51
740_2_130	1086_2_22	215_2_156	195_2_80	311_2_16	67_2_1	133_2_1	89_2_1	64_5_1	239_1_1	90_2_785	236_2_1	81_5_109	476_2_1	138_2_10	20_5_110	1077_6_50	416_3_44	808_5_1	3_2_1	404_2_22	343_1_55	1675_2_83	282_2_1	285_5_11	1392_2_12	816_5_198	201_2_1	891_2_563	892_2_108	672_2_36	77_2_109	122_2_61	1934_2_64	452_5_104	485_2_36	224_2_156	13_5_1	38_2_1	780_2_1	30_2_1	35_2_374	284_2_1	355_3_70	354_1_283	645_5_207	1746_2_87	515_2_110	516_2_60
740_2_131	1086_2_26	215_2_146	195_2_80	311_2_9	67_2_1	133_2_1	89_2_1	64_5_1	239_1_1	90_2_805	236_2_1	81_5_104	476_2_1	138_2_7	20_5_107	1077_6_46	416_3_45	808_5_1	3_2_1	404_2_25	343_1_51	1675_2_86	282_2_1	285_5_9	1392_2_15	816_5_203	201_2_1	891_2_531	892_2_112	672_2_39	77_2_116	122_2_69	1934_2_72	452_5_112	485_2_31	224_2_149	13_5_1	38_2_1	780_2_1	30_2_1	35_2_383	284_2_1	355_3_65	354_1_268	645_5_202	1746_2_94	515_2_110	516_2_76
740_2_152	1086_2_24	215_2_155	195_2_83	311_2_12	67_2_1	133_2_1	89_2_1	64_5_1	239_1_1	90_2_805	236_2_1	81_5_91	476_2_1	138_2_5	20_5_103	1077_6_35	416_3_44	808_5_1	3_2_1	404_2_24	343_1_43	1675_2_93	282_2_1	285_5_7	1392_2_12	816_5_198	201_2_1	891_2_534	892_2_103	672_2_41	77_2_111	122_2_61	1934_2_74	452_5_126	485_2_30	224_2_162	13_5_1	38_2_1	780_2_1	30_2_1	35_2_414	284_2_1	355_3_66	354_1_245	645_5_196	1746_2_93	515_2_103	516_2_80
740_2_151	1086_2_23	215_2_163	195_2_84	311_2_9	67_2_1	133_2_1	89_2_1	64_5_1	239_1_1	90_2_804	236_2_1	81_5_85	476_2_1	138_2_5	20_5_99	1077_6_39	416_3_52	808_5_1	3_2_1	404_2_26	343_1_46	1675_2_100	282_2_1	285_5_6	1392_2_10	816_5_203	201_2_1	891_2_532	892_2_108	672_2_40	77_2_117	122_2_46	1934_2_71	452_5_143	485_2_23	224_2_168	13_5_1	38_2_1	780_2_1	30_2_1	35_2_424	284_2_1	355_3_66	354_1_235	645_5_197	1746_2_99	515_2_101	516_2_73
740_2_153	1086_2_23	215_2_156	195_2_97	311_2_7	67_2_1	133_2_1	89_2_1	64_5_1	239_1_1	90_2_801	236_2_1	81_5_83	476_2_1	138_2_3	20_5_111	1077_6_41	416_3_48	808_5_1	3_2_1	404_2_37	343_1_48	1675_2_100	282_2_1	285_5_5	1392_2_13	816_5_210	201_2_1	891_2_539	892_2_110	672_2_44	77_2_117	122_2_40	1934_2_67	452_5_140	485_2_16	224_2_174	13_5_1	38_2_1	780_2_1	30_2_1	35_2_449	284_2_1	355_3_69	354_1_226	645_5_181	1746_2_99	515_2_106	516_2_83
740_2_142	1086_2_24	215_2_165	195_2_100	311_2_5	67_2_1	133_2_1	89_2_1	64_5_1	239_1_1	90_2_808	236_2_1	81_5_74	476_2_1	138_2_7	20_5_116	1077_6_38	416_3_42	808_5_1	3_2_1	404_2_39	343_1_52	1675_2_99	282_2_1	285_5_9	1392_2_15	816_5_218	201_2_1	891_2_556	892_2_117	672_2_36	77_2_125	122_2_39	1934_2_75	452_5_148	485_2_21	224_2_172	13_5_1	38_2_1	780_2_1	30_2_1	35_2_441	284_2_1	355_3_62	354_1_246	645_5_169	1746_2_100	515_2_111	516_2_74
740_2_137	1086_2_25	215_2_171	195_2_111	311_2_7	67_2_1	133_2_1	89_2_1	64_5_1	239_1_1	90_2_850	236_2_1	81_5_68	476_2_1	138_2_7	20_5_118	1077_6_40	416_3_37	808_5_1	3_2_1	404_2_40	343_1_59	1675_2_93	282_2_1	285_5_7	1392_2_17	816_5_226	201_2_1	891_2_531	892_2_114	672_2_32	77_2_126	122_2_36	1934_2_76	452_5_155	485_2_18	224_2_170	13_5_1	38_2_1	780_2_1	30_2_1	35_2_438	284_2_1	355_3_56	354_1_226	645_5_169	1746_2_96	515_2_113	516_2_77
740_2_141	1086_2_27	215_2_164	195_2_110	311_2_9	67_2_1	133_2_1	89_2_1	64_5_1	239_1_1	90_2_838	236_2_1	81_5_71	476_2_1	138_2_7	20_5_129	1077_6_40	416_3_29	808_5_1	3_2_1	404_2_39	343_1_53	1675_2_91	282_2_1	285_5_6	1392_2_17	816_5_228	201_2_1	891_2_532	892_2_101	672_2_29	77_2_116	122_2_32	1934_2_78	452_5_152	485_2_24	224_2_171	13_5_1	38_2_1	780_2_1	30_2_1	35_2_457	284_2_1	355_3_54	354_1_236	645_5_159	1746_2_102	515_2_106	516_2_74
740_2_140	1086_2_21	215_2_165	195_2_115	311_2_11	67_2_1	133_2_1	89_2_1	64_5_1	239_1_1	90_2_826	236_2_1	81_5_71	476_2_1	138_2_2	20_5_141	1077_6_40	416_3_26	808_5_1	3_2_1	404_2_33	343_1_56	1675_2_92	282_2_1	285_5_4	1392_2_21	816_5_225	201_2_1	891_2_524	892_2_91	672_2_25	77_2_120	122_2_38	1934_2_75	452_5_133	485_2_28	224_2_186	13_5_1	38_2_1	780_2_1	30_2_1	35_2_465	284_2_1	355_3_55	354_1_222	645_5_153	1746_2_101	515_2_115	516_2_68
740_2_151	1086_2_27	215_2_166	195_2_92	311_2_15	67_2_1	133_2_1	89_2_1	64_5_1	239_1_1	90_2_815	236_2_1	81_5_80	476_2_1	138_2_2	20_5_144	1077_6_39	416_3_19	808_5_1	3_2_1	404_2_30	343_1_56	1675_2_93	282_2_1	285_5_4	1392_2_18	816_5_221	201_2_1	891_2_511	892_2_85	672_2_23	77_2_124	122_2_35	1934_2_83	452_5_140	485_2_31	224_2_191	13_5_1	38_2_1	780_2_1	30_2_1	35_2_435	284_2_1	355_3_64	354_1_223	645_5_152	1746_2_95	515_2_114	516_2_61
740_2_150	1086_2_34	215_2_185	195_2_100	311_2_14	67_2_1	133_2_1	89_2_1	64_5_1	239_1_1	90_2_779	236_2_1	81_5_79	476_2_1	138_2_1	20_5_148	1077_6_46	416_3_20	808_5_1	3_2_1	404_2_27	343_1_69	1675_2_104	282_2_1	285_5_4	1392_2_17	816_5_235	201_2_1	891_2_511	892_2_90	672_2_29	77_2_121	122_2_32	1934_2_81	452_5_132	485_2_31	224_2_185	13_5_1	38_2_1	780_2_1	30_2_1	35_2_434	284_2_1	355_3_55	354_1_228	645_5_156	1746_2_91	515_2_123	516_2_64
740_2_167	1086_2_41	215_2_190	195_2_82	311_2_18	67_2_1	133_2_1	89_2_1	64_5_1	239_1_1	90_2_756	236_2_1	81_5_86	476_2_1	138_2_1	20_5_149	1077_6_32	416_3_23	808_5_1	3_2_1	404_2_21	343_1_69	1675_2_108	282_2_1	285_5_5	1392_2_21	816_5_255	201_2_1	891_2_523	892_2_94	672_2_29	77_2_109	122_2_31	1934_2_84	452_5_127	485_2_35	224_2_186	13_5_1	38_2_1	780_2_1	30_2_1	35_2_421	284_2_1	355_3_46	354_1_231	645_5_167	1746_2_89	515_2_126	516_2_63
740_2_170	1086_2_41	215_2_199	195_2_87	311_2_18	133_2_1	64_5_1	239_1_1	90_2_770	236_2_1	81_5_91	476_2_1	20_5_137	1077_6_31	416_3_19	808_5_1	3_2_1	404_2_16	343_1_64	1675_2_107	282_2_1	285_5_5	1392_2_17	816_5_256	201_2_1	891_2_485	892_2_79	672_2_30	77_2_109	122_2_31	1934_2_83	452_5_137	485_2_31	224_2_188	13_5_1	38_2_1	780_2_1	30_2_1	35_2_411	284_2_1	355_3_50	354_1_218	645_5_184	1746_2_80	515_2_148	516_2_54
740_2_177	1086_2_35	215_2_185	195_2_77	311_2_19	133_2_1	64_5_1	239_1_1	90_2_781	236_2_1	81_5_111	476_2_1	20_5_133	1077_6_30	416_3_20	808_5_1	3_2_1	404_2_15	343_1_63	1675_2_102	282_2_1	285_5_4	1392_2_13	816_5_266	201_2_1	891_2_504	892_2_78	672_2_30	77_2_111	122_2_29	1934_2_81	452_5_136	485_2_29	224_2_181	13_5_1	38_2_1	780_2_1	30_2_1	35_2_406	284_2_1	355_3_57	354_1_220	645_5_175	1746_2_95	515_2_135	516_2_53
740_2_166	1086_2_29	215_2_191	195_2_75	311_2_15	133_2_1	64_5_1	239_1_1	90_2_744	236_2_1	81_5_115	476_2_1	20_5_131	1077_6_35	416_3_18	808_5_1	3_2_1	404_2_12	343_1_56	1675_2_113	282_2_1	285_5_5	1392_2_10	816_5_292	201_2_1	891_2_525	892_2_74	672_2_27	77_2_121	122_2_38	1934_2_86	452_5_138	485_2_36	224_2_176	13_5_1	38_2_1	780_2_1	30_2_1	35_2_432	284_2_1	355_3_57	354_1_238	645_5_172	1746_2_90	515_2_127	516_2_62
740_2_153	1086_2_21	215_2_192	195_2_77	311_2_13	133_2_1	64_5_1	239_1_1	90_2_736	236_2_1	81_5_114	476_2_1	20_5_129	1077_6_37	416_3_16	808_5_1	3_2_1	404_2_13	343_1_37	1675_2_111	282_2_1	285_5_5	1392_2_14	816_5_308	201_2_1	891_2_534	892_2_87	672_2_31	77_2_115	122_2_36	1934_2_78	452_5_156	485_2_32	224_2_203	13_5_1	38_2_1	780_2_1	30_2_1	35_2_429	284_2_1	355_3_52	354_1_247	645_5_177	1746_2_95	515_2_113	516_2_59
740_2_145	1086_2_25	215_2_184	195_2_75	311_2_11	133_2_1	64_5_1	239_1_1	90_2_774	236_2_1	81_5_111	476_2_1	20_5_112	1077_6_47	416_3_17	808_5_1	3_2_1	404_2_12	343_1_26	1675_2_105	282_2_1	285_5_4	1392_2_19	816_5_307	201_2_1	891_2_527	892_2_83	672_2_31	77_2_126	122_2_38	1934_2_78	452_5_163	485_2_31	224_2_214	13_5_1	38_2_1	780_2_1	30_2_1	35_2_434	284_2_1	355_3_47	354_1_242	645_5_179	1746_2_91	515_2_114	516_2_54
740_2_151	1086_2_18	215_2_191	195_2_84	311_2_10	133_2_1	64_5_1	239_1_1	90_2_764	236_2_1	81_5_108	476_2_1	20_5_111	1077_6_46	416_3_18	808_5_1	3_2_1	404_2_13	343_1_23	1675_2_104	282_2_1	285_5_2	1392_2_16	816_5_289	201_2_1	891_2_536	892_2_79	672_2_39	77_2_122	122_2_42	1934_2_86	452_5_167	485_2_23	224_2_207	13_5_1	38_2_1	780_2_1	30_2_1	35_2_438	284_2_1	355_3_38	354_1_236	645_5_183	1746_2_93	515_2_115	516_2_50
740_2_160	1086_2_19	215_2_193	195_2_84	311_2_6	133_2_1	64_5_1	239_1_1	90_2_768	236_2_1	81_5_112	476_2_1	20_5_115	1077_6_43	416_3_20	808_5_1	3_2_1	404_2_16	343_1_23	1675_2_86	282_2_1	285_5_2	1392_2_17	816_5_296	201_2_1	891_2_526	892_2_76	672_2_41	77_2_116	122_2_41	1934_2_114	452_5_169	485_2_23	224_2_216	13_5_1	38_2_1	780_2_1	30_2_1	35_2_441	284_2_1	355_3_39	354_1_236	645_5_174	1746_2_80	515_2_123	516_2_47
740_2_158	1086_2_22	215_2_187	195_2_91	311_2_8	133_2_1	64_5_1	239_1_1	90_2_771	236_2_1	81_5_111	476_2_1	20_5_106	1077_6_44	416_3_18	808_5_1	3_2_1	404_2_12	343_1_25	1675_2_84	282_2_1	285_5_1	1392_2_18	816_5_294	201_2_1	891_2_514	892_2_72	672_2_48	77_2_112	122_2_37	1934_2_120	452_5_168	485_2_26	224_2_202	13_5_1	38_2_1	780_2_1	30_2_1	35_2_427	284_2_1	355_3_32	354_1_250	645_5_172	1746_2_78	515_2_122	516_2_42
740_2_167	1086_2_27	215_2_181	195_2_86	311_2_10	133_2_1	64_5_1	239_1_1	236_2_1	81_5_104	476_2_1	20_5_103	1077_6_41	416_3_19	808_5_1	3_2_1	404_2_8	343_1_23	1675_2_85	282_2_1	452_5_158	816_5_294	201_2_1	891_2_520	892_2_70	672_2_46	77_2_113	122_2_38	1934_2_127	90_2_754	485_2_23	224_2_196	13_5_1	38_2_1	780_2_1	284_2_1	30_2_1	35_2_452	1392_2_14	355_3_40	354_1_227	645_5_169	1746_2_79	515_2_116	516_2_37
740_2_174	1086_2_19	215_2_170	195_2_77	311_2_9	133_2_1	64_5_1	239_1_1	236_2_1	81_5_102	476_2_1	20_5_94	1077_6_39	416_3_16	808_5_1	3_2_1	404_2_14	343_1_27	1675_2_84	282_2_1	452_5_159	816_5_286	201_2_1	891_2_534	892_2_92	672_2_47	77_2_104	122_2_37	1934_2_127	90_2_749	485_2_23	224_2_190	13_5_1	38_2_1	780_2_1	284_2_1	30_2_1	35_2_465	1392_2_14	355_3_48	354_1_240	645_5_187	1746_2_82	515_2_107	516_2_36
740_2_161	1086_2_21	215_2_169	195_2_73	311_2_16	133_2_1	64_5_1	239_1_1	236_2_1	81_5_94	476_2_1	20_5_79	1077_6_38	416_3_20	808_5_1	3_2_1	404_2_14	343_1_26	1675_2_79	282_2_1	452_5_176	816_5_286	201_2_1	891_2_539	892_2_88	672_2_54	77_2_93	122_2_39	1934_2_125	90_2_753	485_2_18	224_2_187	13_5_1	38_2_1	780_2_1	284_2_1	30_2_1	35_2_449	1392_2_13	355_3_52	354_1_252	645_5_188	1746_2_75	515_2_102	516_2_43
740_2_169	1086_2_14	215_2_160	195_2_66	311_2_14	133_2_1	64_5_1	239_1_1	236_2_1	81_5_97	476_2_1	20_5_85	1077_6_36	416_3_22	808_5_1	3_2_1	404_2_14	343_1_34	1675_2_72	282_2_1	452_5_189	816_5_286	201_2_1	891_2_554	892_2_97	672_2_51	77_2_100	122_2_49	1934_2_132	90_2_741	485_2_17	224_2_180	13_5_1	38_2_1	780_2_1	284_2_1	30_2_1	35_2_436	1392_2_15	355_3_56	354_1_253	645_5_171	1746_2_73	515_2_105	516_2_56
740_2_169	1086_2_10	215_2_161	195_2_59	311_2_15	133_2_1	64_5_1	239_1_1	236_2_1	81_5_100	476_2_1	20_5_89	1077_6_33	416_3_25	808_5_1	3_2_1	404_2_14	343_1_41	1675_2_77	282_2_1	452_5_194	816_5_297	201_2_1	891_2_592	892_2_86	672_2_56	77_2_97	122_2_58	1934_2_121	90_2_736	485_2_23	224_2_181	13_5_1	38_2_1	780_2_1	284_2_1	30_2_1	35_2_424	1392_2_17	355_3_54	354_1_257	645_5_155	1746_2_74	515_2_101	516_2_57
740_2_170	1086_2_15	215_2_155	195_2_47	311_2_23	133_2_1	64_5_1	239_1_1	236_2_1	81_5_105	476_2_1	20_5_112	1077_6_32	416_3_18	808_5_1	3_2_1	404_2_12	343_1_49	1675_2_70	282_2_1	452_5_190	816_5_291	201_2_1	891_2_567	892_2_90	672_2_52	77_2_95	122_2_54	1934_2_126	90_2_734	485_2_25	224_2_174	13_5_1	38_2_1	780_2_1	284_2_1	30_2_1	35_2_419	1392_2_19	355_3_55	354_1_262	645_5_158	1746_2_82	515_2_107	516_2_58
740_2_176	1086_2_26	215_2_161	195_2_40	311_2_25	133_2_1	64_5_1	239_1_1	236_2_1	81_5_109	476_2_1	20_5_123	1077_6_27	416_3_17	808_5_1	3_2_1	404_2_8	343_1_49	1675_2_68	282_2_1	452_5_192	816_5_283	201_2_1	891_2_559	892_2_100	672_2_52	77_2_90	122_2_55	1934_2_115	90_2_739	485_2_26	224_2_170	13_5_1	38_2_1	780_2_1	284_2_1	30_2_1	35_2_424	1392_2_22	355_3_55	354_1_259	645_5_155	1746_2_87	515_2_97	516_2_49
740_2_166	1086_2_25	215_2_161	195_2_45	311_2_16	133_2_1	64_5_1	239_1_1	236_2_1	81_5_93	476_2_1	20_5_119	1077_6_23	416_3_26	808_5_1	3_2_1	404_2_8	343_1_44	1675_2_72	282_2_1	452_5_194	816_5_274	201_2_1	891_2_573	892_2_90	672_2_44	77_2_79	122_2_51	1934_2_121	90_2_738	485_2_21	224_2_169	13_5_1	38_2_1	780_2_1	284_2_1	30_2_1	35_2_427	1392_2_23	355_3_44	354_1_276	645_5_171	1746_2_89	515_2_104	516_2_45
740_2_156	1086_2_30	215_2_177	195_2_53	311_2_13	133_2_1	64_5_1	239_1_1	236_2_1	81_5_84	476_2_1	20_5_135	1077_6_20	416_3_25	808_5_1	3_2_1	404_2_12	343_1_42	1675_2_64	282_2_1	452_5_190	816_5_270	201_2_1	891_2_608	892_2_88	672_2_33	77_2_70	122_2_57	1934_2_115	90_2_719	485_2_21	224_2_155	13_5_1	38_2_1	780_2_1	284_2_1	30_2_1	35_2_424	1392_2_19	355_3_40	354_1_282	645_5_172	1746_2_90	515_2_92	516_2_48
740_2_145	1086_2_21	215_2_186	195_2_52	311_2_13	133_2_1	64_5_1	239_1_1	236_2_1	81_5_91	476_2_1	20_5_135	1077_6_23	416_3_23	808_5_1	3_2_1	404_2_17	343_1_33	1675_2_71	282_2_1	452_5_179	816_5_275	201_2_1	891_2_608	892_2_83	672_2_34	77_2_67	122_2_63	1934_2_111	90_2_727	485_2_23	224_2_149	13_5_1	38_2_1	780_2_1	284_2_1	30_2_1	35_2_431	1392_2_23	355_3_37	354_1_299	645_5_179	1746_2_87	515_2_101	516_2_46
740_2_160	1086_2_20	215_2_189	195_2_59	311_2_18	133_2_1	64_5_1	239_1_1	236_2_1	81_5_97	476_2_1	20_5_145	1077_6_19	416_3_17	808_5_1	3_2_1	404_2_15	343_1_29	1675_2_65	282_2_1	452_5_186	816_5_268	201_2_1	891_2_619	892_2_93	672_2_40	77_2_68	122_2_56	1934_2_108	90_2_725	485_2_20	224_2_146	13_5_1	38_2_1	780_2_1	284_2_1	30_2_1	35_2_391	1392_2_18	355_3_36	354_1_294	645_5_167	1746_2_89	515_2_95	516_2_50
740_2_173	1086_2_21	215_2_201	195_2_55	311_2_16	133_2_1	64_5_1	239_1_1	236_2_1	81_5_106	476_2_1	20_5_154	1077_6_22	416_3_15	808_5_1	3_2_1	404_2_20	343_1_26	1675_2_61	282_2_1	452_5_171	816_5_255	201_2_1	891_2_620	892_2_88	672_2_49	77_2_65	122_2_67	1934_2_112	90_2_731	485_2_16	224_2_155	13_5_1	38_2_1	780_2_1	284_2_1	30_2_1	35_2_371	1392_2_21	355_3_30	354_1_315	645_5_176	1746_2_85	515_2_90	516_2_47
740_2_177	1086_2_27	215_2_209	195_2_52	311_2_23	133_2_1	64_5_1	239_1_1	236_2_1	81_5_121	476_2_1	20_5_166	1077_6_20	416_3_9	808_5_1	3_2_1	404_2_23	343_1_29	1675_2_65	282_2_1	452_5_174	816_5_240	201_2_1	891_2_622	892_2_77	672_2_55	77_2_57	122_2_73	1934_2_111	90_2_746	485_2_15	224_2_161	13_5_1	38_2_1	780_2_1	284_2_1	30_2_1	35_2_365	1392_2_22	355_3_34	354_1_301	645_5_184	1746_2_92	515_2_103	516_2_38
740_2_171	1086_2_28	215_2_209	195_2_50	311_2_31	133_2_1	64_5_1	239_1_1	236_2_1	81_5_130	476_2_1	20_5_154	1077_6_17	416_3_7	808_5_1	3_2_1	404_2_19	343_1_35	1675_2_61	282_2_1	452_5_160	816_5_235	201_2_1	891_2_641	892_2_60	672_2_56	77_2_62	122_2_72	1934_2_108	90_2_736	485_2_15	224_2_160	13_5_1	38_2_1	780_2_1	284_2_1	30_2_1	35_2_378	1392_2_20	355_3_36	354_1_313	645_5_185	1746_2_90	515_2_104	516_2_33
740_2_183	1086_2_33	215_2_218	195_2_45	311_2_28	133_2_1	64_5_1	239_1_1	236_2_1	81_5_115	476_2_1	20_5_148	1077_6_11	416_3_5	808_5_1	3_2_1	404_2_16	343_1_43	1675_2_65	282_2_1	452_5_150	816_5_242	201_2_1	891_2_649	892_2_52	672_2_58	77_2_65	122_2_67	1934_2_120	90_2_755	485_2_15	224_2_160	13_5_1	38_2_1	780_2_1	284_2_1	30_2_1	35_2_379	1392_2_14	355_3_34	354_1_298	645_5_182	1746_2_89	515_2_120	516_2_30
740_2_178	1086_2_26	215_2_210	195_2_44	311_2_35	133_2_1	64_5_1	239_1_1	236_2_1	81_5_107	476_2_1	20_5_154	1077_6_10	416_3_3	808_5_1	3_2_1	404_2_13	343_1_45	1675_2_46	282_2_1	452_5_147	816_5_243	201_2_1	891_2_634	892_2_53	672_2_66	77_2_63	122_2_60	1934_2_117	90_2_777	485_2_18	224_2_163	13_5_1	38_2_1	780_2_1	284_2_1	30_2_1	35_2_372	1392_2_8	355_3_32	354_1_313	645_5_193	1746_2_98	515_2_119	516_2_26
740_2_165	1086_2_26	215_2_217	195_2_41	311_2_37	133_2_1	64_5_1	239_1_1	236_2_1	81_5_113	476_2_1	20_5_157	1077_6_10	416_3_3	808_5_1	3_2_1	404_2_10	343_1_37	1675_2_44	282_2_1	452_5_144	816_5_247	201_2_1	891_2_619	892_2_58	672_2_57	77_2_63	122_2_58	1934_2_108	90_2_812	485_2_22	224_2_163	13_5_1	38_2_1	780_2_1	284_2_1	30_2_1	35_2_379	1392_2_7	355_3_38	354_1_304	645_5_196	1746_2_99	515_2_125	516_2_27
740_2_161	1086_2_24	215_2_215	195_2_37	311_2_34	133_2_1	64_5_1	239_1_1	236_2_1	81_5_116	476_2_1	20_5_161	1077_6_9	416_3_6	808_5_1	3_2_1	404_2_11	343_1_37	1675_2_40	282_2_1	452_5_146	816_5_242	201_2_1	891_2_601	892_2_58	672_2_63	77_2_66	122_2_76	1934_2_116	90_2_813	485_2_18	224_2_154	13_5_1	38_2_1	780_2_1	284_2_1	30_2_1	35_2_382	1392_2_7	355_3_36	354_1_308	645_5_198	1746_2_111	515_2_125	516_2_31
740_2_156	1086_2_27	215_2_206	195_2_35	311_2_38	133_2_1	64_5_1	239_1_1	236_2_1	81_5_110	476_2_1	20_5_159	1077_6_8	416_3_5	808_5_1	3_2_1	404_2_13	343_1_35	1675_2_29	282_2_1	452_5_147	816_5_253	201_2_1	891_2_617	892_2_66	672_2_54	77_2_72	122_2_78	1934_2_110	90_2_800	485_2_18	224_2_163	13_5_1	38_2_1	780_2_1	284_2_1	30_2_1	35_2_375	1392_2_6	355_3_38	354_1_321	645_5_187	1746_2_125	515_2_128	516_2_33
740_2_154	1086_2_27	215_2_201	195_2_36	311_2_40	133_2_1	64_5_1	239_1_1	236_2_1	81_5_111	476_2_1	20_5_162	1077_6_6	416_3_6	808_5_1	3_2_1	404_2_9	343_1_40	1675_2_33	282_2_1	452_5_143	816_5_265	201_2_1	891_2_627	892_2_60	672_2_52	77_2_78	122_2_76	1934_2_99	90_2_803	485_2_21	224_2_151	13_5_1	38_2_1	780_2_1	284_2_1	30_2_1	35_2_370	1392_2_7	355_3_39	354_1_324	645_5_178	1746_2_146	515_2_128	516_2_41
740_2_156	1086_2_24	215_2_204	195_2_35	311_2_44	133_2_1	64_5_1	239_1_1	236_2_1	81_5_108	476_2_1	20_5_146	1077_6_3	416_3_3	808_5_1	3_2_1	404_2_8	343_1_35	1675_2_25	282_2_1	452_5_138	816_5_269	201_2_1	891_2_639	892_2_62	672_2_41	77_2_81	122_2_70	1934_2_95	90_2_827	485_2_17	224_2_147	13_5_1	38_2_1	780_2_1	284_2_1	30_2_1	35_2_393	1392_2_8	355_3_39	354_1_333	645_5_177	1746_2_151	515_2_117	516_2_44
740_2_153	1086_2_25	215_2_211	195_2_36	311_2_42	133_2_1	239_1_1	236_2_1	81_5_108	476_2_1	20_5_155	284_2_1	416_3_4	3_2_1	404_2_12	343_1_34	1675_2_23	282_2_1	452_5_139	816_5_284	201_2_1	891_2_663	892_2_58	672_2_35	77_2_70	122_2_62	1934_2_100	90_2_825	485_2_16	224_2_155	13_5_1	38_2_1	780_2_1	30_2_1	35_2_377	1392_2_7	355_3_31	354_1_344	645_5_171	1746_2_139	515_2_100	516_2_40
740_2_161	1086_2_30	215_2_230	195_2_33	311_2_42	133_2_1	239_1_1	236_2_1	81_5_98	476_2_1	20_5_160	284_2_1	416_3_2	3_2_1	404_2_11	343_1_34	1675_2_15	282_2_1	452_5_135	816_5_267	201_2_1	891_2_656	892_2_65	672_2_33	77_2_72	122_2_60	1934_2_111	90_2_823	485_2_19	224_2_149	13_5_1	38_2_1	780_2_1	30_2_1	35_2_355	1392_2_8	355_3_36	354_1_362	645_5_165	1746_2_126	515_2_98	516_2_39
740_2_157	1086_2_28	215_2_212	195_2_40	311_2_37	133_2_1	239_1_1	236_2_1	81_5_110	476_2_1	20_5_172	284_2_1	416_3_2	3_2_1	404_2_14	343_1_36	1675_2_18	282_2_1	452_5_163	816_5_253	201_2_1	891_2_659	892_2_68	672_2_27	77_2_71	122_2_65	1934_2_117	90_2_804	485_2_19	224_2_129	13_5_1	38_2_1	780_2_1	30_2_1	35_2_345	1392_2_8	355_3_27	354_1_366	645_5_154	1746_2_133	515_2_103	516_2_41
740_2_158	1086_2_24	215_2_212	195_2_39	311_2_42	133_2_1	239_1_1	236_2_1	81_5_115	476_2_1	20_5_181	284_2_1	416_3_2	3_2_1	404_2_17	343_1_34	1675_2_20	282_2_1	452_5_169	816_5_244	201_2_1	891_2_677	892_2_70	672_2_27	77_2_69	122_2_67	1934_2_105	90_2_810	485_2_21	224_2_129	13_5_1	38_2_1	780_2_1	30_2_1	35_2_351	1392_2_11	355_3_27	354_1_372	645_5_142	1746_2_137	515_2_94	516_2_39
740_2_152	1086_2_21	215_2_217	195_2_38	311_2_42	133_2_1	239_1_1	236_2_1	81_5_107	476_2_1	20_5_181	284_2_1	416_3_3	3_2_1	404_2_18	343_1_34	1675_2_23	282_2_1	452_5_164	816_5_227	201_2_1	891_2_676	892_2_85	672_2_25	77_2_68	122_2_74	1934_2_117	90_2_830	485_2_20	224_2_136	13_5_1	38_2_1	780_2_1	30_2_1	35_2_332	1392_2_12	355_3_22	354_1_364	645_5_135	1746_2_130	515_2_92	516_2_36
740_2_165	1086_2_17	215_2_208	195_2_46	311_2_36	133_2_1	239_1_1	236_2_1	81_5_103	476_2_1	20_5_196	284_2_1	416_3_2	3_2_1	404_2_16	343_1_38	1675_2_22	282_2_1	452_5_154	816_5_238	201_2_1	891_2_669	892_2_87	672_2_22	77_2_61	122_2_76	1934_2_122	90_2_828	485_2_17	224_2_142	13_5_1	38_2_1	780_2_1	30_2_1	35_2_319	1392_2_16	355_3_20	354_1_361	645_5_133	1746_2_127	515_2_83	516_2_34
740_2_179	1086_2_11	215_2_207	195_2_44	311_2_34	133_2_1	239_1_1	236_2_1	81_5_99	476_2_1	20_5_197	284_2_1	416_3_1	3_2_1	404_2_12	343_1_46	1675_2_28	282_2_1	452_5_154	816_5_244	201_2_1	891_2_660	892_2_90	672_2_21	77_2_62	122_2_80	1934_2_133	90_2_811	485_2_14	224_2_129	13_5_1	38_2_1	780_2_1	30_2_1	35_2_325	1392_2_15	355_3_20	354_1_365	645_5_130	1746_2_137	515_2_80	516_2_26
740_2_185	1086_2_10	215_2_211	195_2_39	311_2_37	133_2_1	239_1_1	236_2_1	81_5_90	476_2_1	20_5_187	284_2_1	416_3_2	3_2_1	404_2_10	343_1_43	1675_2_30	282_2_1	452_5_157	816_5_252	201_2_1	891_2_652	892_2_91	672_2_15	77_2_59	122_2_78	1934_2_132	90_2_806	485_2_12	224_2_133	13_5_1	38_2_1	780_2_1	30_2_1	35_2_320	1392_2_12	355_3_15	354_1_362	645_5_139	1746_2_149	515_2_79	516_2_31
740_2_202	1086_2_12	215_2_212	195_2_36	311_2_35	133_2_1	239_1_1	236_2_1	81_5_94	476_2_1	20_5_183	284_2_1	416_3_2	3_2_1	404_2_9	343_1_54	1675_2_34	282_2_1	452_5_163	816_5_249	201_2_1	891_2_640	892_2_92	672_2_18	77_2_62	122_2_73	1934_2_111	90_2_803	485_2_11	224_2_125	13_5_1	38_2_1	780_2_1	30_2_1	35_2_336	1392_2_9	355_3_14	354_1_354	645_5_146	1746_2_170	515_2_70	516_2_30
740_2_219	1086_2_9	215_2_223	195_2_42	311_2_35	133_2_1	239_1_1	236_2_1	81_5_91	476_2_1	20_5_163	284_2_1	416_3_2	3_2_1	404_2_8	343_1_62	1675_2_35	282_2_1	452_5_183	816_5_245	201_2_1	891_2_639	892_2_93	672_2_18	77_2_65	122_2_69	1934_2_111	90_2_788	485_2_11	224_2_131	13_5_1	38_2_1	780_2_1	30_2_1	35_2_323	1392_2_10	355_3_13	354_1_355	645_5_146	1746_2_166	515_2_64	516_2_28
740_2_212	1086_2_8	215_2_222	195_2_36	311_2_34	133_2_1	239_1_1	236_2_1	81_5_99	476_2_1	20_5_159	284_2_1	416_3_3	3_2_1	404_2_10	343_1_71	1675_2_36	282_2_1	452_5_197	816_5_260	201_2_1	891_2_629	892_2_99	672_2_23	77_2_57	122_2_71	1934_2_110	90_2_767	485_2_9	224_2_151	13_5_1	38_2_1	780_2_1	30_2_1	35_2_305	1392_2_8	355_3_12	354_1_352	645_5_151	1746_2_169	515_2_62	516_2_31
740_2_217	1086_2_8	215_2_218	195_2_38	311_2_32	133_2_1	239_1_1	236_2_1	81_5_93	476_2_1	20_5_142	284_2_1	416_3_5	3_2_1	404_2_6	343_1_77	1675_2_31	282_2_1	452_5_196	816_5_243	201_2_1	891_2_619	892_2_88	672_2_23	77_2_53	122_2_77	1934_2_108	90_2_764	485_2_7	224_2_167	13_5_1	38_2_1	780_2_1	30_2_1	35_2_313	1392_2_7	355_3_13	354_1_343	645_5_150	1746_2_168	515_2_68	516_2_30
740_2_219	1086_2_10	215_2_202	195_2_39	311_2_31	133_2_1	239_1_1	236_2_1	81_5_106	476_2_1	20_5_133	284_2_1	416_3_3	3_2_1	404_2_10	343_1_75	1675_2_25	282_2_1	452_5_192	816_5_239	201_2_1	891_2_610	892_2_88	672_2_27	77_2_31	122_2_81	1934_2_111	90_2_780	485_2_6	224_2_174	13_5_1	38_2_1	780_2_1	30_2_1	35_2_321	1392_2_7	355_3_9	354_1_338	645_5_159	1746_2_168	515_2_73	516_2_30
740_2_236	1086_2_12	215_2_184	195_2_40	311_2_31	133_2_1	239_1_1	236_2_1	81_5_100	476_2_1	20_5_133	284_2_1	416_3_1	3_2_1	404_2_13	343_1_66	1675_2_26	282_2_1	452_5_205	816_5_247	201_2_1	891_2_613	892_2_90	672_2_25	77_2_29	122_2_70	1934_2_118	90_2_763	485_2_8	224_2_163	13_5_1	38_2_1	780_2_1	30_2_1	35_2_337	1392_2_2	355_3_8	354_1_337	645_5_150	1746_2_180	515_2_77	516_2_36
740_2_222	1086_2_10	215_2_177	195_2_41	311_2_32	133_2_1	239_1_1	236_2_1	81_5_103	476_2_1	20_5_140	284_2_1	416_3_1	3_2_1	404_2_17	343_1_64	1675_2_18	282_2_1	452_5_184	816_5_243	201_2_1	891_2_618	892_2_95	672_2_21	77_2_30	122_2_69	1934_2_105	90_2_819	485_2_8	224_2_168	13_5_1	38_2_1	780_2_1	30_2_1	35_2_329	1392_2_1	355_3_7	354_1_337	645_5_151	1746_2_190	515_2_69	516_2_37
740_2_213	1086_2_7	215_2_188	195_2_48	311_2_27	133_2_1	239_1_1	236_2_1	81_5_99	476_2_1	20_5_139	284_2_1	3_2_1	404_2_19	343_1_61	1675_2_14	282_2_1	452_5_180	816_5_255	201_2_1	891_2_608	892_2_93	672_2_23	77_2_31	122_2_78	1934_2_111	90_2_879	485_2_10	224_2_175	13_5_1	38_2_1	780_2_1	30_2_1	35_2_316	1392_2_2	355_3_4	354_1_336	645_5_154	1746_2_186	515_2_73	516_2_32
740_2_220	1086_2_7	215_2_191	195_2_44	311_2_27	133_2_1	239_1_1	236_2_1	81_5_102	476_2_1	20_5_141	284_2_1	3_2_1	404_2_15	343_1_70	1675_2_7	282_2_1	452_5_185	816_5_256	201_2_1	891_2_650	892_2_86	672_2_20	77_2_27	122_2_73	1934_2_99	90_2_886	485_2_9	224_2_180	13_5_1	38_2_1	780_2_1	30_2_1	35_2_304	1392_2_2	355_3_4	354_1_332	645_5_139	1746_2_187	515_2_71	516_2_26
740_2_228	1086_2_11	215_2_204	195_2_39	311_2_26	133_2_1	239_1_1	236_2_1	81_5_110	476_2_1	20_5_147	284_2_1	3_2_1	404_2_17	343_1_56	1675_2_14	282_2_1	452_5_195	816_5_265	201_2_1	891_2_644	892_2_77	672_2_19	77_2_29	122_2_68	1934_2_108	90_2_843	485_2_8	224_2_179	13_5_1	38_2_1	780_2_1	30_2_1	35_2_283	1392_2_2	355_3_4	354_1_353	645_5_150	1746_2_190	515_2_67	516_2_20
740_2_228	1086_2_11	215_2_199	195_2_28	311_2_20	133_2_1	239_1_1	236_2_1	81_5_100	476_2_1	20_5_146	3_2_1	404_2_15	343_1_54	1675_2_19	452_5_186	816_5_271	201_2_1	891_2_687	892_2_71	672_2_29	77_2_34	122_2_73	1934_2_114	90_2_800	485_2_10	224_2_170	13_5_1	38_2_1	780_2_1	30_2_1	35_2_284	284_2_1	355_3_4	354_1_372	645_5_152	1746_2_206	515_2_70	516_2_16
740_2_214	1086_2_12	215_2_206	195_2_25	311_2_27	133_2_1	239_1_1	236_2_1	81_5_106	476_2_1	20_5_138	3_2_1	404_2_18	343_1_58	1675_2_17	452_5_176	816_5_257	201_2_1	891_2_711	892_2_70	672_2_34	77_2_32	122_2_71	1934_2_108	90_2_806	485_2_16	224_2_148	13_5_1	38_2_1	780_2_1	30_2_1	35_2_285	284_2_1	355_3_5	354_1_362	645_5_148	1746_2_212	515_2_77	516_2_21
740_2_197	1086_2_14	215_2_207	195_2_17	311_2_25	133_2_1	239_1_1	236_2_1	81_5_99	476_2_1	20_5_141	3_2_1	404_2_20	343_1_56	1675_2_15	452_5_166	816_5_282	201_2_1	891_2_727	892_2_67	672_2_25	77_2_34	122_2_68	1934_2_121	90_2_807	485_2_16	224_2_146	13_5_1	38_2_1	780_2_1	30_2_1	35_2_287	284_2_1	355_3_3	354_1_350	645_5_149	1746_2_217	515_2_78	516_2_26
740_2_206	1086_2_17	215_2_190	195_2_13	311_2_23	133_2_1	239_1_1	236_2_1	81_5_86	476_2_1	20_5_127	3_2_1	404_2_16	343_1_64	1675_2_12	452_5_166	816_5_278	201_2_1	891_2_715	892_2_76	672_2_24	77_2_29	122_2_63	1934_2_125	90_2_797	485_2_16	224_2_161	13_5_1	38_2_1	780_2_1	30_2_1	35_2_275	284_2_1	355_3_2	354_1_332	645_5_152	1746_2_214	515_2_80	516_2_35
740_2_192	1086_2_14	215_2_186	195_2_21	311_2_33	133_2_1	239_1_1	236_2_1	81_5_87	476_2_1	20_5_118	3_2_1	404_2_15	343_1_63	1675_2_9	452_5_164	816_5_270	201_2_1	891_2_713	892_2_72	672_2_23	77_2_23	122_2_70	1934_2_123	90_2_817	485_2_17	224_2_157	13_5_1	38_2_1	780_2_1	30_2_1	35_2_257	284_2_1	355_3_2	354_1_341	645_5_150	1746_2_219	515_2_85	516_2_34
740_2_193	1086_2_10	215_2_182	195_2_25	311_2_33	133_2_1	239_1_1	236_2_1	81_5_90	476_2_1	20_5_111	3_2_1	404_2_16	343_1_72	1675_2_6	452_5_155	816_5_271	201_2_1	891_2_727	892_2_73	672_2_25	77_2_17	122_2_75	1934_2_124	90_2_808	485_2_16	224_2_154	13_5_1	38_2_1	780_2_1	30_2_1	35_2_256	284_2_1	355_3_1	354_1_339	645_5_156	1746_2_217	515_2_85	516_2_31
740_2_200	1086_2_14	215_2_197	195_2_23	311_2_27	133_2_1	239_1_1	236_2_1	81_5_87	476_2_1	20_5_111	3_2_1	404_2_16	343_1_79	1675_2_4	452_5_147	816_5_263	201_2_1	891_2_705	892_2_73	672_2_22	77_2_17	122_2_68	1934_2_122	90_2_797	485_2_15	224_2_162	13_5_1	38_2_1	780_2_1	30_2_1	35_2_283	284_2_1	354_1_340	645_5_164	1746_2_218	515_2_101	516_2_26
740_2_199	1086_2_12	215_2_212	195_2_21	311_2_29	133_2_1	239_1_1	236_2_1	81_5_85	476_2_1	20_5_109	3_2_1	404_2_22	343_1_79	1675_2_6	452_5_163	816_5_279	201_2_1	891_2_700	892_2_70	672_2_20	77_2_21	122_2_76	1934_2_114	90_2_804	485_2_23	224_2_162	13_5_1	38_2_1	780_2_1	30_2_1	35_2_297	284_2_1	354_1_343	645_5_156	1746_2_209	515_2_83	516_2_31
740_2_191	1086_2_12	215_2_215	195_2_17	311_2_35	133_2_1	239_1_1	236_2_1	81_5_80	476_2_1	20_5_103	3_2_1	404_2_26	343_1_82	1675_2_6	452_5_170	816_5_289	201_2_1	891_2_684	892_2_71	672_2_21	77_2_14	122_2_81	1934_2_111	90_2_788	485_2_21	224_2_156	13_5_1	38_2_1	780_2_1	30_2_1	35_2_319	284_2_1	354_1_365	645_5_158	1746_2_199	515_2_89	516_2_33
740_2_198	1086_2_8	215_2_218	195_2_15	311_2_32	133_2_1	239_1_1	236_2_1	81_5_71	476_2_1	20_5_114	3_2_1	404_2_25	343_1_77	1675_2_4	452_5_165	816_5_282	201_2_1	891_2_695	892_2_67	672_2_23	77_2_15	122_2_73	1934_2_114	90_2_812	485_2_25	224_2_159	13_5_1	38_2_1	780_2_1	30_2_1	35_2_308	284_2_1	354_1_349	645_5_168	1746_2_191	515_2_91	516_2_30
740_2_200	1086_2_5	215_2_219	195_2_15	311_2_38	133_2_1	239_1_1	236_2_1	81_5_65	476_2_1	20_5_108	3_2_1	404_2_28	343_1_70	1675_2_2	452_5_156	816_5_283	201_2_1	891_2_699	892_2_62	672_2_21	77_2_12	122_2_82	1934_2_111	90_2_840	485_2_24	224_2_159	13_5_1	38_2_1	780_2_1	30_2_1	35_2_306	284_2_1	354_1_345	645_5_165	1746_2_190	515_2_92	516_2_31
740_2_188	1086_2_2	215_2_220	195_2_16	311_2_42	133_2_1	239_1_1	236_2_1	81_5_68	476_2_1	20_5_115	3_2_1	404_2_36	343_1_69	1675_2_1	452_5_153	816_5_285	201_2_1	891_2_686	892_2_65	672_2_16	77_2_11	122_2_89	1934_2_108	90_2_859	485_2_24	224_2_177	13_5_1	38_2_1	780_2_1	30_2_1	35_2_310	284_2_1	354_1_339	645_5_159	1746_2_177	515_2_96	516_2_33
740_2_177	215_2_221	195_2_14	311_2_44	239_1_1	236_2_1	81_5_61	20_5_102	3_2_1	404_2_33	343_1_76	476_2_1	452_5_149	816_5_285	201_2_1	891_2_673	892_2_78	672_2_17	77_2_8	122_2_94	1934_2_96	90_2_852	485_2_27	224_2_187	13_5_1	780_2_1	30_2_1	35_2_318	284_2_1	354_1_334	645_5_181	1746_2_193	515_2_100	516_2_36
740_2_176	215_2_222	195_2_13	311_2_49	239_1_1	236_2_1	81_5_56	20_5_100	3_2_1	404_2_27	343_1_69	476_2_1	452_5_130	816_5_277	201_2_1	891_2_671	892_2_83	672_2_18	77_2_13	122_2_103	1934_2_107	90_2_864	485_2_30	224_2_207	13_5_1	780_2_1	30_2_1	35_2_325	284_2_1	354_1_318	645_5_170	1746_2_213	515_2_86	516_2_35
740_2_171	215_2_209	195_2_13	311_2_52	239_1_1	236_2_1	81_5_53	20_5_97	3_2_1	404_2_28	343_1_74	476_2_1	452_5_120	816_5_264	201_2_1	891_2_680	892_2_90	672_2_16	77_2_9	122_2_110	1934_2_108	90_2_869	485_2_28	224_2_214	13_5_1	780_2_1	30_2_1	35_2_335	284_2_1	354_1_320	645_5_186	1746_2_229	515_2_85	516_2_34
740_2_161	215_2_208	195_2_15	311_2_53	239_1_1	236_2_1	81_5_68	20_5_94	3_2_1	404_2_25	343_1_76	476_2_1	452_5_114	816_5_252	201_2_1	891_2_655	892_2_99	672_2_21	77_2_10	122_2_114	1934_2_106	90_2_894	485_2_25	224_2_212	13_5_1	780_2_1	30_2_1	35_2_365	284_2_1	354_1_303	645_5_188	1746_2_224	515_2_82	516_2_37
740_2_181	215_2_186	195_2_16	311_2_61	239_1_1	236_2_1	81_5_64	20_5_98	3_2_1	404_2_19	343_1_61	476_2_1	452_5_114	816_5_270	201_2_1	891_2_634	892_2_96	672_2_23	77_2_7	122_2_109	1934_2_105	90_2_904	485_2_26	224_2_206	13_5_1	780_2_1	30_2_1	35_2_375	284_2_1	354_1_307	645_5_194	1746_2_254	515_2_73	516_2_31
740_2_180	215_2_191	195_2_12	311_2_68	239_1_1	236_2_1	81_5_62	20_5_99	3_2_1	404_2_24	343_1_66	476_2_1	452_5_112	816_5_287	201_2_1	891_2_628	892_2_82	672_2_27	77_2_8	122_2_111	1934_2_104	90_2_868	485_2_27	224_2_198	13_5_1	780_2_1	30_2_1	35_2_394	284_2_1	354_1_302	645_5_184	1746_2_244	515_2_81	516_2_29
740_2_176	215_2_176	195_2_9	311_2_70	239_1_1	236_2_1	81_5_68	20_5_93	3_2_1	404_2_21	343_1_67	476_2_1	452_5_110	816_5_298	201_2_1	891_2_630	892_2_68	672_2_23	77_2_5	122_2_113	1934_2_102	90_2_898	485_2_26	224_2_204	13_5_1	780_2_1	30_2_1	35_2_406	284_2_1	354_1_292	645_5_167	1746_2_241	515_2_86	516_2_31
740_2_174	215_2_181	195_2_7	311_2_67	239_1_1	236_2_1	81_5_73	20_5_94	3_2_1	404_2_19	343_1_62	476_2_1	452_5_99	816_5_326	201_2_1	891_2_641	892_2_60	672_2_22	77_2_7	122_2_114	1934_2_110	90_2_897	485_2_23	224_2_191	13_5_1	780_2_1	30_2_1	35_2_403	284_2_1	354_1_284	645_5_177	1746_2_250	515_2_89	516_2_29
740_2_171	215_2_194	195_2_6	311_2_50	239_1_1	236_2_1	81_5_88	20_5_96	3_2_1	404_2_14	343_1_55	476_2_1	452_5_103	816_5_335	201_2_1	891_2_601	892_2_65	672_2_20	77_2_7	122_2_112	1934_2_117	90_2_924	485_2_25	224_2_183	13_5_1	780_2_1	30_2_1	35_2_421	284_2_1	354_1_277	645_5_174	1746_2_238	515_2_92	516_2_28
740_2_162	215_2_201	195_2_8	311_2_45	239_1_1	236_2_1	81_5_96	20_5_87	3_2_1	404_2_10	343_1_56	476_2_1	452_5_109	816_5_336	201_2_1	891_2_599	892_2_53	672_2_16	77_2_5	122_2_109	1934_2_120	90_2_958	485_2_34	224_2_186	13_5_1	780_2_1	30_2_1	35_2_405	284_2_1	354_1_250	645_5_178	1746_2_234	515_2_98	516_2_30
740_2_154	215_2_216	195_2_9	311_2_42	239_1_1	236_2_1	81_5_105	20_5_83	3_2_1	404_2_4	343_1_67	476_2_1	452_5_109	816_5_317	201_2_1	891_2_565	892_2_55	672_2_11	77_2_5	122_2_107	1934_2_128	90_2_975	485_2_38	224_2_182	13_5_1	780_2_1	30_2_1	35_2_398	284_2_1	354_1_243	645_5_195	1746_2_231	515_2_98	516_2_28
740_2_159	215_2_229	195_2_6	311_2_36	239_1_1	236_2_1	81_5_100	20_5_84	3_2_1	404_2_3	343_1_66	476_2_1	452_5_103	816_5_294	201_2_1	891_2_572	892_2_60	672_2_8	77_2_4	122_2_106	1934_2_133	90_2_1020	485_2_42	224_2_169	13_5_1	780_2_1	30_2_1	35_2_382	284_2_1	354_1_210	645_5_203	1746_2_234	515_2_98	516_2_21
740_2_147	215_2_231	195_2_7	311_2_41	239_1_1	236_2_1	81_5_98	20_5_84	3_2_1	404_2_3	343_1_65	476_2_1	452_5_102	816_5_298	201_2_1	891_2_563	892_2_58	672_2_10	77_2_4	122_2_103	1934_2_124	90_2_1031	485_2_53	224_2_173	13_5_1	780_2_1	30_2_1	35_2_384	284_2_1	354_1_214	645_5_217	1746_2_224	515_2_97	516_2_19
740_2_157	215_2_226	195_2_5	311_2_32	239_1_1	236_2_1	81_5_86	20_5_85	3_2_1	404_2_2	343_1_69	476_2_1	452_5_92	816_5_272	201_2_1	891_2_558	892_2_65	672_2_11	77_2_5	122_2_101	1934_2_133	90_2_1053	485_2_42	224_2_177	13_5_1	780_2_1	30_2_1	35_2_403	284_2_1	354_1_192	645_5_218	1746_2_217	515_2_98	516_2_18
740_2_170	215_2_227	195_2_2	311_2_34	239_1_1	236_2_1	81_5_78	20_5_77	3_2_1	404_2_5	343_1_66	476_2_1	452_5_78	816_5_283	201_2_1	891_2_553	892_2_66	672_2_11	77_2_3	122_2_106	1934_2_130	90_2_1062	485_2_34	224_2_191	13_5_1	780_2_1	30_2_1	35_2_438	284_2_1	354_1_195	645_5_210	1746_2_219	515_2_102	516_2_22
740_2_166	215_2_232	195_2_3	311_2_37	239_1_1	236_2_1	81_5_79	20_5_82	3_2_1	404_2_3	343_1_60	476_2_1	452_5_79	816_5_288	201_2_1	891_2_559	892_2_62	672_2_14	77_2_3	122_2_106	1934_2_143	90_2_1062	485_2_33	224_2_196	13_5_1	780_2_1	30_2_1	35_2_453	284_2_1	354_1_186	645_5_198	1746_2_218	515_2_97	516_2_21
740_2_165	215_2_221	195_2_4	311_2_37	239_1_1	236_2_1	81_5_72	20_5_83	3_2_1	404_2_6	343_1_54	476_2_1	452_5_77	816_5_293	201_2_1	891_2_571	892_2_54	672_2_10	77_2_2	122_2_99	1934_2_137	90_2_1045	485_2_31	224_2_199	13_5_1	780_2_1	30_2_1	35_2_485	284_2_1	354_1_180	645_5_203	1746_2_217	515_2_107	516_2_25
740_2_151	215_2_208	195_2_2	311_2_37	239_1_1	236_2_1	81_5_69	20_5_78	3_2_1	404_2_4	343_1_50	476_2_1	452_5_79	816_5_298	201_2_1	891_2_562	892_2_55	672_2_10	77_2_2	122_2_101	1934_2_126	90_2_1079	485_2_24	224_2_200	13_5_1	780_2_1	30_2_1	35_2_478	284_2_1	354_1_168	645_5_198	1746_2_224	515_2_104	516_2_26
740_2_136	215_2_205	195_2_2	311_2_38	239_1_1	236_2_1	81_5_64	20_5_91	3_2_1	404_2_3	343_1_47	476_2_1	452_5_79	816_5_304	201_2_1	891_2_571	892_2_54	672_2_8	77_2_2	122_2_109	1934_2_136	90_2_1088	485_2_19	224_2_202	13_5_1	780_2_1	30_2_1	35_2_468	284_2_1	354_1_176	645_5_191	1746_2_231	515_2_96	516_2_29
740_2_146	215_2_202	195_2_4	311_2_41	239_1_1	236_2_1	81_5_59	20_5_89	3_2_1	404_2_4	343_1_42	476_2_1	452_5_87	816_5_314	201_2_1	891_2_582	892_2_53	672_2_9	122_2_127	1934_2_122	90_2_1069	485_2_23	224_2_205	13_5_1	780_2_1	30_2_1	35_2_485	284_2_1	354_1_182	645_5_179	1746_2_233	515_2_100	516_2_36
740_2_160	215_2_192	195_2_6	311_2_50	239_1_1	236_2_1	81_5_50	20_5_86	3_2_1	404_2_5	343_1_29	476_2_1	452_5_95	816_5_325	201_2_1	891_2_574	892_2_64	672_2_8	122_2_127	1934_2_128	90_2_1091	485_2_24	224_2_209	13_5_1	780_2_1	30_2_1	35_2_473	284_2_1	354_1_175	645_5_165	1746_2_225	515_2_111	516_2_31
740_2_159	215_2_200	195_2_7	311_2_52	239_1_1	236_2_1	81_5_48	20_5_80	3_2_1	404_2_6	343_1_29	476_2_1	452_5_106	816_5_331	201_2_1	891_2_579	892_2_65	672_2_6	122_2_127	1934_2_134	90_2_1091	485_2_21	224_2_209	13_5_1	780_2_1	30_2_1	35_2_462	284_2_1	354_1_164	645_5_186	1746_2_230	515_2_109	516_2_31
740_2_153	215_2_181	195_2_8	311_2_56	239_1_1	236_2_1	81_5_56	20_5_83	3_2_1	404_2_7	343_1_26	476_2_1	452_5_106	816_5_331	201_2_1	891_2_585	892_2_61	672_2_7	122_2_123	1934_2_143	90_2_1102	485_2_23	224_2_205	13_5_1	780_2_1	30_2_1	35_2_431	284_2_1	354_1_163	645_5_172	1746_2_230	515_2_117	516_2_35
740_2_156	215_2_165	195_2_9	311_2_61	239_1_1	236_2_1	81_5_53	20_5_81	3_2_1	404_2_7	343_1_20	476_2_1	452_5_116	816_5_342	201_2_1	891_2_593	892_2_59	672_2_4	122_2_129	1934_2_141	90_2_1089	485_2_29	224_2_210	13_5_1	780_2_1	30_2_1	35_2_418	284_2_1	354_1_138	645_5_163	1746_2_230	515_2_108	516_2_35
740_2_148	215_2_178	195_2_13	311_2_63	239_1_1	236_2_1	81_5_51	20_5_78	3_2_1	404_2_7	343_1_15	476_2_1	452_5_118	816_5_348	201_2_1	891_2_571	892_2_55	672_2_6	122_2_130	1934_2_144	90_2_1104	485_2_30	224_2_205	13_5_1	780_2_1	30_2_1	35_2_425	284_2_1	354_1_136	645_5_163	1746_2_242	515_2_112	516_2_36
740_2_143	215_2_159	195_2_15	311_2_59	239_1_1	236_2_1	81_5_53	20_5_79	3_2_1	404_2_8	343_1_11	476_2_1	452_5_112	816_5_315	201_2_1	891_2_566	892_2_52	672_2_5	122_2_131	1934_2_149	90_2_1157	485_2_26	224_2_219	13_5_1	780_2_1	30_2_1	35_2_432	284_2_1	354_1_139	645_5_164	1746_2_258	515_2_125	516_2_37
740_2_130	215_2_173	195_2_13	311_2_63	239_1_1	236_2_1	81_5_48	20_5_76	3_2_1	404_2_8	343_1_12	476_2_1	452_5_118	816_5_325	201_2_1	891_2_548	892_2_52	672_2_4	122_2_130	1934_2_151	90_2_1151	485_2_27	224_2_223	13_5_1	780_2_1	30_2_1	35_2_407	284_2_1	354_1_124	645_5_170	1746_2_262	515_2_140	516_2_35
740_2_134	215_2_168	195_2_17	311_2_55	239_1_1	236_2_1	81_5_44	20_5_89	3_2_1	404_2_7	343_1_3	476_2_1	452_5_115	816_5_314	201_2_1	891_2_548	892_2_58	672_2_3	122_2_131	1934_2_155	90_2_1157	485_2_32	224_2_236	13_5_1	780_2_1	30_2_1	35_2_397	284_2_1	354_1_100	645_5_164	1746_2_261	515_2_142	516_2_33
740_2_134	215_2_163	195_2_18	311_2_55	239_1_1	236_2_1	81_5_36	20_5_101	3_2_1	404_2_6	343_1_3	476_2_1	452_5_102	816_5_313	201_2_1	891_2_554	892_2_54	122_2_131	1934_2_162	90_2_1183	485_2_34	224_2_235	13_5_1	780_2_1	30_2_1	35_2_382	354_1_86	645_5_160	1746_2_266	515_2_143	516_2_27
740_2_123	215_2_160	195_2_19	311_2_59	239_1_1	236_2_1	81_5_34	20_5_90	3_2_1	404_2_5	343_1_3	476_2_1	452_5_101	816_5_312	201_2_1	891_2_545	892_2_47	122_2_135	1934_2_152	90_2_1205	485_2_31	224_2_237	13_5_1	780_2_1	30_2_1	35_2_388	354_1_79	645_5_167	1746_2_269	515_2_144	516_2_34
740_2_120	215_2_161	195_2_16	311_2_64	239_1_1	236_2_1	81_5_24	20_5_85	3_2_1	404_2_6	343_1_2	476_2_1	452_5_88	816_5_322	201_2_1	891_2_566	892_2_39	122_2_149	1934_2_152	90_2_1196	485_2_32	224_2_238	13_5_1	780_2_1	30_2_1	35_2_387	354_1_86	645_5_182	1746_2_273	515_2_136	516_2_34
740_2_118	215_2_144	195_2_14	311_2_60	239_1_1	236_2_1	81_5_28	20_5_76	3_2_1	404_2_5	343_1_1	476_2_1	452_5_95	816_5_323	201_2_1	891_2_586	892_2_57	122_2_142	1934_2_151	90_2_1201	485_2_28	224_2_256	13_5_1	780_2_1	30_2_1	35_2_379	354_1_81	645_5_179	1746_2_277	515_2_148	516_2_33
740_2_107	215_2_143	195_2_14	311_2_65	239_1_1	236_2_1	81_5_26	20_5_73	3_2_1	404_2_8	343_1_4	476_2_1	452_5_96	816_5_339	201_2_1	891_2_580	892_2_47	122_2_135	1934_2_147	90_2_1201	485_2_20	224_2_259	13_5_1	780_2_1	30_2_1	35_2_375	354_1_84	645_5_168	1746_2_260	515_2_157	516_2_35
740_2_102	215_2_134	195_2_12	311_2_57	239_1_1	236_2_1	81_5_30	20_5_75	3_2_1	404_2_7	343_1_6	476_2_1	452_5_102	816_5_351	201_2_1	891_2_579	892_2_42	122_2_131	1934_2_152	90_2_1205	485_2_17	224_2_251	13_5_1	780_2_1	30_2_1	35_2_360	354_1_77	645_5_162	1746_2_271	515_2_149	516_2_40
740_2_113	215_2_131	195_2_10	311_2_61	239_1_1	236_2_1	81_5_31	20_5_75	3_2_1	404_2_12	343_1_5	476_2_1	452_5_108	816_5_372	201_2_1	891_2_579	892_2_33	122_2_109	1934_2_159	90_2_1212	485_2_11	224_2_251	13_5_1	780_2_1	30_2_1	35_2_347	354_1_59	645_5_157	1746_2_294	515_2_145	516_2_44
740_2_111	215_2_134	195_2_9	311_2_62	239_1_1	236_2_1	81_5_31	20_5_71	3_2_1	404_2_14	343_1_4	476_2_1	452_5_109	816_5_377	201_2_1	891_2_591	892_2_33	122_2_112	1934_2_169	90_2_1206	485_2_12	224_2_228	13_5_1	780_2_1	30_2_1	35_2_348	354_1_51	645_5_144	1746_2_297	515_2_146	516_2_43
740_2_109	215_2_145	195_2_8	311_2_56	239_1_1	236_2_1	81_5_31	20_5_69	3_2_1	404_2_16	343_1_3	476_2_1	452_5_101	816_5_395	201_2_1	891_2_559	892_2_35	122_2_111	1934_2_158	90_2_1239	485_2_11	224_2_229	13_5_1	780_2_1	30_2_1	35_2_365	354_1_43	645_5_142	1746_2_318	515_2_128	516_2_45
740_2_100	215_2_146	195_2_7	311_2_65	236_2_1	81_5_36	20_5_66	3_2_1	404_2_16	476_2_1	452_5_104	816_5_381	201_2_1	891_2_562	892_2_32	122_2_112	1934_2_169	90_2_1271	485_2_13	224_2_233	13_5_1	780_2_1	30_2_1	35_2_371	354_1_45	645_5_129	1746_2_316	515_2_143	516_2_45
740_2_88	215_2_146	195_2_3	311_2_77	236_2_1	81_5_34	20_5_68	3_2_1	404_2_19	476_2_1	452_5_98	816_5_393	201_2_1	891_2_564	892_2_36	122_2_105	1934_2_185	90_2_1260	485_2_14	224_2_236	13_5_1	780_2_1	30_2_1	35_2_356	354_1_46	645_5_127	1746_2_325	515_2_140	516_2_46
740_2_96	215_2_130	195_2_3	311_2_77	236_2_1	81_5_33	20_5_73	3_2_1	404_2_20	476_2_1	452_5_97	816_5_394	201_2_1	891_2_580	892_2_30	122_2_93	1934_2_193	90_2_1240	485_2_17	224_2_219	13_5_1	780_2_1	30_2_1	35_2_362	354_1_52	645_5_138	1746_2_324	515_2_146	516_2_36
740_2_85	215_2_132	195_2_2	311_2_73	236_2_1	81_5_35	20_5_73	3_2_1	404_2_19	476_2_1	452_5_97	816_5_405	201_2_1	891_2_559	892_2_24	122_2_97	1934_2_183	90_2_1218	485_2_22	224_2_229	13_5_1	780_2_1	30_2_1	35_2_367	354_1_49	645_5_138	1746_2_338	515_2_156	516_2_44
740_2_80	215_2_128	195_2_3	311_2_82	236_2_1	81_5_28	20_5_80	3_2_1	404_2_20	476_2_1	452_5_96	816_5_418	201_2_1	891_2_554	892_2_20	122_2_102	1934_2_190	90_2_1195	485_2_21	224_2_228	13_5_1	780_2_1	30_2_1	35_2_350	354_1_47	645_5_138	1746_2_341	515_2_170	516_2_47
740_2_94	215_2_128	195_2_1	311_2_89	236_2_1	81_5_30	20_5_82	3_2_1	404_2_24	476_2_1	452_5_105	816_5_421	201_2_1	891_2_551	892_2_19	122_2_92	1934_2_187	90_2_1199	485_2_21	224_2_233	13_5_1	780_2_1	30_2_1	35_2_340	354_1_44	645_5_127	1746_2_336	515_2_178	516_2_51
740_2_96	215_2_135	195_2_1	311_2_90	236_2_1	81_5_39	20_5_92	3_2_1	404_2_21	476_2_1	452_5_108	816_5_408	201_2_1	891_2_545	892_2_20	122_2_85	1934_2_192	90_2_1196	485_2_26	224_2_227	13_5_1	780_2_1	30_2_1	35_2_330	354_1_35	645_5_129	1746_2_330	515_2_177	516_2_48
740_2_100	215_2_142	195_2_2	311_2_84	236_2_1	81_5_34	20_5_98	3_2_1	404_2_20	476_2_1	452_5_106	816_5_384	201_2_1	891_2_551	892_2_15	122_2_93	1934_2_191	90_2_1228	485_2_22	224_2_233	13_5_1	780_2_1	30_2_1	35_2_330	354_1_31	645_5_117	1746_2_328	515_2_179	516_2_49
740_2_95	215_2_149	195_2_2	311_2_89	236_2_1	81_5_33	20_5_100	3_2_1	404_2_21	476_2_1	452_5_100	816_5_399	201_2_1	891_2_541	892_2_15	122_2_99	1934_2_186	90_2_1214	485_2_23	224_2_223	13_5_1	780_2_1	30_2_1	35_2_338	354_1_33	645_5_123	1746_2_333	515_2_182	516_2_42
740_2_99	215_2_149	195_2_1	311_2_89	236_2_1	81_5_37	20_5_99	3_2_1	404_2_17	476_2_1	452_5_113	816_5_402	201_2_1	891_2_546	892_2_18	122_2_97	1934_2_177	90_2_1205	485_2_19	224_2_224	13_5_1	780_2_1	30_2_1	35_2_330	354_1_25	645_5_122	1746_2_337	515_2_175	516_2_49
740_2_108	215_2_170	311_2_98	236_2_1	81_5_36	20_5_98	3_2_1	404_2_21	476_2_1	452_5_111	816_5_400	201_2_1	891_2_530	892_2_20	122_2_85	1934_2_165	90_2_1198	485_2_18	224_2_230	13_5_1	780_2_1	30_2_1	35_2_333	354_1_25	645_5_123	1746_2_337	515_2_158	516_2_51
740_2_104	215_2_179	311_2_101	236_2_1	81_5_37	20_5_101	3_2_1	404_2_22	476_2_1	452_5_116	816_5_392	201_2_1	891_2_561	892_2_23	122_2_78	1934_2_163	90_2_1237	485_2_15	224_2_229	13_5_1	780_2_1	30_2_1	35_2_331	354_1_31	645_5_112	1746_2_327	515_2_142	516_2_50
740_2_109	215_2_175	311_2_91	236_2_1	81_5_42	20_5_94	3_2_1	404_2_21	476_2_1	452_5_110	816_5_383	201_2_1	891_2_568	892_2_21	122_2_84	1934_2_160	90_2_1267	485_2_12	224_2_229	13_5_1	780_2_1	30_2_1	35_2_310	354_1_25	645_5_105	1746_2_341	515_2_131	516_2_53
740_2_104	215_2_150	311_2_103	236_2_1	81_5_43	20_5_102	3_2_1	404_2_23	476_2_1	452_5_114	816_5_384	201_2_1	891_2_549	892_2_15	122_2_76	1934_2_159	90_2_1281	485_2_8	224_2_227	13_5_1	780_2_1	30_2_1	35_2_304	354_1_27	645_5_121	1746_2_333	515_2_136	516_2_45
740_2_92	215_2_145	311_2_109	236_2_1	81_5_42	20_5_108	3_2_1	404_2_24	476_2_1	452_5_114	816_5_375	201_2_1	891_2_563	892_2_13	122_2_67	1934_2_160	90_2_1290	485_2_5	224_2_230	13_5_1	780_2_1	30_2_1	35_2_302	354_1_25	645_5_114	1746_2_338	515_2_142	516_2_41
740_2_101	215_2_156	311_2_98	236_2_1	81_5_44	20_5_112	3_2_1	404_2_19	476_2_1	452_5_115	816_5_375	201_2_1	891_2_579	892_2_15	122_2_72	1934_2_161	90_2_1303	485_2_5	224_2_243	13_5_1	780_2_1	30_2_1	35_2_311	354_1_20	645_5_98	1746_2_333	515_2_133	516_2_37
740_2_108	215_2_154	311_2_113	236_2_1	81_5_37	20_5_123	3_2_1	404_2_15	476_2_1	452_5_121	816_5_364	201_2_1	891_2_601	892_2_16	122_2_57	1934_2_161	90_2_1299	485_2_3	224_2_262	13_5_1	780_2_1	30_2_1	35_2_299	354_1_28	645_5_88	1746_2_331	515_2_133	516_2_32
740_2_99	215_2_170	311_2_118	236_2_1	81_5_36	20_5_126	3_2_1	404_2_18	476_2_1	452_5_129	816_5_383	201_2_1	891_2_616	892_2_16	122_2_48	1934_2_151	90_2_1267	485_2_3	224_2_275	13_5_1	780_2_1	30_2_1	35_2_271	354_1_31	645_5_81	1746_2_332	515_2_130	516_2_40
740_2_99	215_2_169	311_2_107	236_2_1	81_5_35	20_5_125	3_2_1	404_2_18	476_2_1	452_5_133	816_5_393	201_2_1	891_2_613	892_2_16	122_2_54	1934_2_148	90_2_1273	485_2_2	224_2_294	13_5_1	780_2_1	30_2_1	35_2_281	354_1_32	645_5_80	1746_2_325	515_2_131	516_2_42
740_2_101	215_2_172	311_2_110	81_5_29	20_5_118	404_2_18	476_2_1	452_5_125	816_5_393	201_2_1	891_2_635	892_2_20	122_2_44	1934_2_137	90_2_1276	224_2_302	13_5_1	780_2_1	30_2_1	35_2_280	354_1_35	645_5_73	1746_2_320	515_2_121	516_2_47
740_2_95	215_2_174	311_2_104	81_5_32	20_5_122	404_2_17	476_2_1	452_5_133	816_5_392	201_2_1	891_2_634	892_2_22	122_2_44	1934_2_136	90_2_1281	224_2_303	13_5_1	780_2_1	30_2_1	35_2_280	354_1_32	645_5_71	1746_2_316	515_2_110	516_2_46
740_2_101	215_2_175	311_2_88	81_5_34	20_5_135	404_2_17	476_2_1	452_5_120	816_5_389	201_2_1	891_2_622	892_2_30	122_2_45	1934_2_146	90_2_1283	224_2_303	13_5_1	780_2_1	30_2_1	35_2_288	354_1_35	645_5_68	1746_2_328	515_2_91	516_2_49
740_2_109	215_2_175	311_2_98	81_5_35	20_5_119	404_2_13	476_2_1	452_5_122	816_5_405	201_2_1	891_2_596	892_2_31	122_2_41	1934_2_162	90_2_1298	224_2_304	13_5_1	780_2_1	30_2_1	35_2_272	354_1_28	645_5_79	1746_2_315	515_2_93	516_2_52
740_2_112	215_2_171	311_2_100	81_5_29	20_5_130	404_2_10	476_2_1	452_5_102	816_5_438	201_2_1	891_2_598	892_2_21	122_2_37	1934_2_169	90_2_1299	224_2_297	13_5_1	780_2_1	30_2_1	35_2_294	354_1_27	645_5_70	1746_2_328	515_2_85	516_2_61
740_2_104	215_2_171	311_2_105	81_5_33	20_5_124	404_2_8	476_2_1	452_5_103	816_5_428	201_2_1	891_2_607	892_2_18	122_2_26	1934_2_176	90_2_1293	224_2_282	13_5_1	780_2_1	30_2_1	35_2_302	354_1_23	645_5_64	1746_2_327	515_2_81	516_2_67
740_2_98	215_2_168	311_2_113	81_5_30	20_5_125	404_2_5	476_2_1	452_5_90	816_5_427	201_2_1	891_2_624	892_2_22	122_2_28	1934_2_177	90_2_1285	224_2_274	13_5_1	780_2_1	30_2_1	35_2_285	354_1_26	645_5_64	1746_2_312	515_2_88	516_2_67
740_2_104	215_2_181	311_2_101	81_5_30	20_5_106	404_2_7	476_2_1	452_5_93	816_5_452	201_2_1	891_2_634	892_2_23	122_2_27	1934_2_183	90_2_1254	224_2_262	13_5_1	780_2_1	30_2_1	35_2_274	354_1_29	645_5_63	1746_2_326	515_2_90	516_2_64
740_2_98	215_2_171	311_2_103	81_5_36	20_5_102	404_2_8	476_2_1	452_5_99	816_5_447	201_2_1	891_2_646	892_2_24	122_2_32	1934_2_179	90_2_1239	224_2_247	13_5_1	780_2_1	30_2_1	35_2_249	354_1_22	645_5_66	1746_2_343	515_2_99	516_2_59
740_2_103	215_2_164	311_2_98	81_5_35	20_5_107	404_2_4	476_2_1	452_5_107	816_5_453	201_2_1	891_2_640	892_2_22	122_2_41	1934_2_189	90_2_1266	224_2_256	13_5_1	780_2_1	30_2_1	35_2_253	354_1_18	645_5_73	1746_2_348	515_2_92	516_2_57
740_2_108	215_2_183	311_2_96	81_5_32	20_5_110	404_2_4	476_2_1	452_5_102	816_5_464	201_2_1	891_2_623	892_2_14	122_2_42	1934_2_184	90_2_1283	224_2_263	13_5_1	780_2_1	30_2_1	35_2_267	354_1_8	645_5_70	1746_2_345	515_2_86	516_2_55
740_2_107	215_2_193	311_2_93	81_5_35	20_5_104	404_2_4	476_2_1	452_5_90	816_5_477	201_2_1	891_2_617	892_2_12	122_2_44	1934_2_196	90_2_1311	224_2_259	13_5_1	780_2_1	30_2_1	35_2_264	354_1_3	645_5_76	1746_2_350	515_2_90	516_2_55
740_2_121	215_2_196	311_2_100	81_5_33	20_5_105	404_2_4	476_2_1	452_5_95	816_5_478	201_2_1	891_2_614	892_2_10	122_2_47	1934_2_191	90_2_1285	224_2_261	13_5_1	780_2_1	30_2_1	35_2_251	354_1_1	645_5_77	1746_2_358	515_2_83	516_2_52
740_2_109	215_2_191	311_2_99	81_5_29	20_5_102	404_2_4	476_2_1	452_5_107	816_5_492	201_2_1	891_2_624	892_2_11	122_2_46	1934_2_193	90_2_1282	224_2_269	13_5_1	780_2_1	30_2_1	35_2_248	354_1_1	645_5_73	1746_2_358	515_2_76	516_2_49
740_2_109	215_2_187	311_2_90	81_5_33	20_5_100	404_2_1	476_2_1	452_5_108	816_5_483	201_2_1	891_2_628	892_2_10	122_2_51	1934_2_191	90_2_1277	224_2_267	13_5_1	780_2_1	30_2_1	35_2_251	645_5_66	1746_2_347	515_2_70	516_2_53
740_2_102	215_2_191	311_2_70	81_5_33	20_5_100	645_5_61	452_5_106	816_5_497	201_2_1	891_2_613	892_2_9	122_2_52	1934_2_188	90_2_1270	224_2_272	13_5_1	780_2_1	30_2_1	35_2_254	476_2_1	1746_2_352	515_2_80	516_2_44
740_2_90	215_2_193	311_2_66	81_5_38	20_5_108	645_5_63	452_5_103	816_5_505	201_2_1	891_2_629	892_2_6	122_2_46	1934_2_190	90_2_1271	224_2_279	13_5_1	780_2_1	30_2_1	35_2_263	476_2_1	1746_2_354	515_2_86	516_2_42
740_2_89	215_2_204	311_2_73	81_5_41	20_5_108	645_5_68	452_5_98	816_5_522	201_2_1	891_2_633	892_2_7	122_2_48	1934_2_178	90_2_1268	224_2_270	13_5_1	780_2_1	30_2_1	35_2_252	476_2_1	1746_2_358	515_2_93	516_2_43
740_2_82	215_2_197	311_2_73	81_5_43	20_5_112	645_5_71	452_5_92	816_5_514	201_2_1	891_2_657	892_2_9	122_2_39	1934_2_176	90_2_1269	224_2_264	13_5_1	780_2_1	30_2_1	35_2_262	476_2_1	1746_2_354	515_2_84	516_2_48
740_2_85	215_2_196	311_2_74	81_5_48	20_5_110	645_5_80	452_5_87	816_5_503	201_2_1	891_2_651	892_2_11	122_2_31	1934_2_173	90_2_1274	224_2_257	13_5_1	780_2_1	30_2_1	35_2_274	476_2_1	1746_2_349	515_2_87	516_2_49
740_2_81	215_2_208	311_2_75	81_5_45	20_5_106	645_5_92	452_5_89	816_5_517	201_2_1	891_2_643	892_2_10	122_2_26	1934_2_171	90_2_1271	224_2_263	13_5_1	780_2_1	30_2_1	35_2_292	476_2_1	1746_2_354	515_2_91	516_2_47
740_2_72	215_2_205	311_2_83	81_5_41	20_5_109	645_5_88	452_5_85	816_5_542	201_2_1	891_2_669	892_2_5	122_2_24	1934_2_163	90_2_1271	224_2_269	13_5_1	780_2_1	30_2_1	35_2_285	476_2_1	1746_2_355	515_2_85	516_2_47
740_2_69	215_2_216	311_2_82	81_5_37	20_5_106	645_5_87	452_5_72	816_5_541	201_2_1	891_2_650	892_2_8	122_2_24	1934_2_151	90_2_1272	224_2_261	13_5_1	780_2_1	30_2_1	35_2_276	476_2_1	1746_2_365	515_2_106	516_2_39
740_2_75	215_2_209	311_2_83	81_5_33	20_5_104	645_5_91	452_5_72	816_5_553	201_2_1	891_2_647	892_2_5	122_2_26	1934_2_158	90_2_1226	224_2_259	13_5_1	780_2_1	30_2_1	35_2_280	476_2_1	1746_2_360	515_2_114	516_2_44
740_2_78	215_2_211	311_2_86	81_5_38	20_5_98	645_5_79	452_5_66	816_5_564	201_2_1	891_2_627	892_2_6	122_2_27	1934_2_151	90_2_1211	224_2_261	13_5_1	780_2_1	30_2_1	35_2_277	476_2_1	1746_2_358	515_2_115	516_2_49
740_2_75	215_2_212	311_2_94	81_5_35	20_5_85	645_5_88	452_5_54	816_5_566	201_2_1	891_2_633	892_2_4	122_2_23	1934_2_138	90_2_1219	224_2_265	13_5_1	780_2_1	30_2_1	35_2_289	476_2_1	1746_2_357	515_2_112	516_2_45
740_2_70	215_2_214	311_2_95	81_5_40	20_5_79	645_5_84	452_5_67	816_5_558	201_2_1	891_2_633	892_2_2	122_2_22	1934_2_141	90_2_1212	224_2_266	13_5_1	780_2_1	30_2_1	35_2_284	476_2_1	1746_2_353	515_2_114	516_2_44
740_2_61	215_2_214	311_2_100	81_5_51	20_5_95	645_5_80	452_5_64	816_5_554	201_2_1	891_2_653	892_2_4	122_2_22	1934_2_152	90_2_1205	224_2_274	13_5_1	780_2_1	30_2_1	35_2_314	476_2_1	1746_2_329	515_2_117	516_2_43
740_2_67	215_2_213	311_2_95	81_5_55	20_5_107	645_5_76	452_5_58	816_5_565	201_2_1	891_2_648	892_2_2	122_2_22	1934_2_157	90_2_1231	224_2_273	13_5_1	780_2_1	30_2_1	35_2_308	476_2_1	1746_2_349	515_2_115	516_2_34
740_2_81	215_2_222	311_2_99	81_5_61	20_5_113	645_5_75	452_5_48	816_5_550	201_2_1	891_2_664	892_2_2	122_2_24	1934_2_167	90_2_1205	224_2_270	13_5_1	780_2_1	30_2_1	35_2_305	476_2_1	1746_2_327	515_2_117	516_2_25
740_2_89	215_2_223	311_2_103	81_5_60	20_5_111	645_5_78	452_5_49	816_5_556	201_2_1	891_2_668	892_2_2	122_2_18	1934_2_180	90_2_1192	224_2_259	13_5_1	780_2_1	30_2_1	35_2_324	476_2_1	1746_2_313	515_2_111	516_2_28
740_2_101	891_2_643	13_5_1	215_2_206	224_2_233	780_2_1	201_2_1	311_2_106	476_2_1	35_2_331	122_2_13	90_2_1189	645_5_84	1934_2_179	20_5_111	1746_2_318	81_5_63	515_2_119	452_5_46	816_5_556	516_2_28
740_2_127	891_2_633	13_5_1	215_2_195	224_2_230	780_2_1	201_2_1	311_2_110	476_2_1	35_2_348	122_2_14	90_2_1192	645_5_77	1934_2_188	20_5_108	1746_2_290	81_5_58	515_2_123	452_5_33	816_5_527	516_2_27
740_2_122	891_2_624	13_5_1	215_2_169	224_2_223	780_2_1	201_2_1	311_2_102	476_2_1	35_2_358	122_2_10	90_2_1194	645_5_78	1934_2_195	20_5_109	1746_2_277	81_5_64	515_2_130	452_5_30	816_5_536	516_2_24
740_2_124	891_2_638	13_5_1	215_2_169	224_2_237	780_2_1	201_2_1	311_2_102	476_2_1	35_2_358	122_2_8	90_2_1200	645_5_70	1934_2_179	20_5_99	1746_2_275	81_5_65	515_2_125	452_5_32	816_5_530	516_2_24
740_2_129	891_2_645	13_5_1	215_2_180	224_2_256	780_2_1	201_2_1	311_2_102	476_2_1	35_2_381	122_2_9	90_2_1200	645_5_83	1934_2_173	20_5_103	1746_2_274	81_5_68	515_2_122	452_5_32	816_5_532	516_2_17
740_2_115	891_2_656	13_5_1	215_2_172	224_2_254	780_2_1	201_2_1	311_2_102	476_2_1	35_2_386	122_2_9	90_2_1246	645_5_85	1934_2_166	20_5_99	1746_2_280	81_5_67	515_2_124	452_5_37	816_5_524	516_2_17
740_2_109	891_2_656	13_5_1	215_2_176	224_2_285	780_2_1	201_2_1	311_2_100	476_2_1	35_2_400	122_2_12	90_2_1260	645_5_90	1934_2_159	20_5_92	1746_2_270	81_5_59	515_2_132	452_5_37	816_5_513	516_2_15
740_2_110	891_2_668	13_5_1	215_2_172	224_2_292	780_2_1	201_2_1	311_2_99	476_2_1	35_2_422	122_2_16	90_2_1234	645_5_75	1934_2_170	20_5_78	1746_2_261	81_5_56	515_2_137	452_5_34	816_5_513	516_2_16
740_2_106	891_2_675	13_5_1	215_2_170	224_2_281	780_2_1	201_2_1	311_2_98	476_2_1	35_2_425	122_2_13	90_2_1224	645_5_84	1934_2_175	20_5_65	1746_2_279	81_5_55	515_2_136	452_5_29	816_5_512	516_2_14
740_2_117	891_2_677	13_5_1	215_2_174	224_2_282	780_2_1	201_2_1	311_2_96	476_2_1	35_2_446	122_2_17	90_2_1188	645_5_82	1934_2_180	20_5_62	1746_2_272	81_5_50	515_2_135	452_5_37	816_5_510	516_2_15
740_2_119	891_2_714	13_5_1	215_2_179	224_2_280	780_2_1	201_2_1	311_2_91	476_2_1	35_2_460	122_2_17	90_2_1201	645_5_68	1934_2_180	20_5_62	1746_2_243	81_5_53	515_2_133	452_5_39	816_5_486	516_2_15
740_2_126	891_2_721	13_5_1	215_2_175	224_2_248	780_2_1	201_2_1	311_2_92	476_2_1	35_2_472	122_2_17	90_2_1227	645_5_72	1934_2_181	20_5_69	1746_2_248	81_5_66	515_2_137	452_5_36	816_5_475	516_2_12
740_2_125	891_2_749	13_5_1	215_2_159	224_2_261	780_2_1	201_2_1	311_2_84	476_2_1	35_2_469	122_2_16	90_2_1239	645_5_78	1934_2_189	20_5_61	1746_2_245	81_5_74	515_2_151	452_5_33	816_5_488	516_2_10
740_2_130	891_2_774	13_5_1	215_2_142	224_2_260	780_2_1	201_2_1	311_2_86	476_2_1	35_2_459	122_2_15	90_2_1235	645_5_75	1934_2_193	20_5_56	1746_2_239	81_5_79	515_2_156	452_5_36	816_5_493	516_2_12
740_2_126	891_2_782	13_5_1	215_2_131	224_2_274	780_2_1	201_2_1	311_2_83	476_2_1	35_2_445	122_2_21	90_2_1235	645_5_74	1934_2_182	20_5_46	1746_2_247	81_5_85	515_2_150	452_5_38	816_5_498	516_2_14
740_2_119	891_2_784	13_5_1	215_2_127	224_2_293	780_2_1	201_2_1	311_2_74	476_2_1	35_2_456	122_2_30	90_2_1248	645_5_69	1934_2_178	20_5_39	1746_2_234	81_5_79	515_2_149	452_5_32	816_5_498	516_2_15
740_2_120	891_2_718	13_5_1	215_2_137	224_2_286	780_2_1	201_2_1	311_2_68	476_2_1	35_2_458	122_2_35	90_2_1294	645_5_65	1934_2_186	20_5_41	1746_2_234	81_5_76	515_2_137	452_5_34	816_5_483	516_2_12
740_2_115	891_2_707	13_5_1	215_2_140	224_2_277	780_2_1	201_2_1	311_2_62	476_2_1	35_2_450	122_2_42	90_2_1319	645_5_61	1934_2_176	20_5_45	1746_2_250	81_5_64	515_2_137	452_5_29	816_5_467	516_2_14
740_2_119	891_2_695	13_5_1	215_2_150	224_2_272	780_2_1	201_2_1	311_2_62	476_2_1	35_2_440	122_2_48	90_2_1306	645_5_66	1934_2_168	20_5_42	1746_2_279	81_5_54	515_2_127	452_5_28	816_5_470	516_2_13
740_2_119	891_2_660	13_5_1	215_2_164	224_2_274	780_2_1	201_2_1	311_2_58	476_2_1	35_2_444	122_2_50	90_2_1306	645_5_78	1934_2_174	20_5_37	1746_2_276	81_5_57	515_2_114	452_5_29	816_5_459	516_2_13
740_2_116	891_2_665	13_5_1	215_2_156	224_2_278	780_2_1	201_2_1	311_2_54	476_2_1	35_2_462	122_2_58	90_2_1308	645_5_74	1934_2_173	20_5_27	1746_2_261	81_5_59	515_2_100	452_5_32	816_5_452	516_2_16
740_2_92	891_2_674	13_5_1	215_2_159	224_2_286	780_2_1	201_2_1	311_2_55	476_2_1	35_2_454	122_2_63	90_2_1317	645_5_63	1934_2_184	20_5_23	1746_2_252	81_5_65	515_2_103	452_5_37	816_5_442	516_2_16
740_2_97	891_2_673	13_5_1	215_2_160	224_2_299	780_2_1	201_2_1	311_2_55	476_2_1	35_2_454	122_2_66	90_2_1328	645_5_70	1934_2_191	20_5_23	1746_2_244	81_5_62	515_2_96	452_5_31	816_5_448	516_2_15
740_2_100	891_2_690	13_5_1	215_2_153	224_2_286	780_2_1	201_2_1	311_2_49	476_2_1	35_2_443	122_2_66	90_2_1341	645_5_77	1934_2_189	20_5_25	1746_2_242	81_5_61	515_2_112	452_5_32	816_5_441	516_2_16
740_2_90	891_2_695	13_5_1	215_2_154	224_2_289	780_2_1	201_2_1	311_2_52	476_2_1	35_2_442	122_2_67	90_2_1315	645_5_84	1934_2_187	20_5_19	1746_2_246	81_5_61	515_2_123	452_5_31	816_5_459	516_2_16
740_2_92	891_2_698	13_5_1	215_2_147	224_2_282	780_2_1	201_2_1	311_2_50	476_2_1	35_2_450	122_2_64	90_2_1329	645_5_84	1934_2_192	20_5_23	1746_2_245	81_5_67	515_2_126	452_5_27	816_5_464	516_2_16
740_2_89	891_2_695	13_5_1	215_2_140	224_2_284	780_2_1	201_2_1	311_2_50	476_2_1	35_2_473	122_2_70	90_2_1334	645_5_90	1934_2_192	20_5_20	1746_2_240	81_5_74	515_2_124	452_5_32	816_5_441	516_2_17
740_2_81	891_2_721	13_5_1	215_2_125	224_2_269	780_2_1	201_2_1	311_2_49	476_2_1	35_2_457	122_2_66	90_2_1347	645_5_84	1934_2_195	20_5_24	1746_2_230	81_5_81	515_2_135	452_5_32	816_5_438	516_2_20
740_2_86	891_2_697	13_5_1	215_2_121	224_2_275	780_2_1	201_2_1	311_2_48	476_2_1	35_2_471	122_2_67	90_2_1355	645_5_83	1934_2_197	20_5_23	1746_2_221	81_5_85	515_2_132	452_5_25	816_5_395	516_2_19
740_2_84	891_2_686	13_5_1	215_2_115	224_2_262	780_2_1	201_2_1	311_2_46	476_2_1	35_2_500	122_2_63	90_2_1360	645_5_88	1934_2_214	20_5_18	1746_2_218	81_5_86	515_2_131	452_5_25	816_5_394	516_2_24
740_2_84	891_2_699	13_5_1	215_2_113	224_2_256	780_2_1	201_2_1	311_2_48	476_2_1	35_2_494	122_2_55	90_2_1348	645_5_87	1934_2_236	20_5_18	1746_2_221	81_5_95	515_2_126	452_5_26	816_5_400	516_2_33
740_2_77	891_2_718	13_5_1	215_2_105	224_2_249	780_2_1	201_2_1	311_2_54	476_2_1	35_2_479	122_2_52	90_2_1376	645_5_101	1934_2_239	20_5_25	1746_2_223	81_5_98	515_2_128	452_5_20	816_5_378	516_2_37
740_2_74	891_2_735	13_5_1	215_2_97	224_2_236	780_2_1	201_2_1	311_2_55	476_2_1	35_2_485	122_2_58	90_2_1369	645_5_103	1934_2_245	20_5_33	1746_2_215	81_5_107	515_2_124	452_5_18	816_5_394	516_2_26
740_2_67	891_2_749	13_5_1	215_2_89	224_2_253	780_2_1	201_2_1	311_2_53	476_2_1	35_2_467	122_2_56	90_2_1383	645_5_98	1934_2_235	20_5_28	1746_2_222	81_5_106	515_2_121	452_5_18	816_5_406	516_2_28
740_2_66	891_2_740	13_5_1	215_2_89	224_2_256	780_2_1	201_2_1	311_2_47	476_2_1	35_2_464	122_2_52	90_2_1390	645_5_101	1934_2_228	20_5_23	1746_2_209	81_5_103	515_2_124	452_5_13	816_5_404	516_2_22
740_2_52	891_2_706	13_5_1	215_2_87	224_2_252	780_2_1	201_2_1	311_2_43	476_2_1	35_2_492	122_2_50	90_2_1394	645_5_108	1934_2_233	20_5_34	1746_2_202	81_5_106	515_2_121	452_5_9	816_5_426	516_2_19
740_2_56	891_2_692	13_5_1	215_2_96	224_2_257	780_2_1	201_2_1	311_2_48	476_2_1	35_2_499	122_2_47	90_2_1391	645_5_124	1934_2_247	20_5_31	1746_2_179	81_5_107	515_2_136	452_5_7	816_5_426	516_2_19
740_2_60	891_2_688	13_5_1	215_2_96	224_2_253	780_2_1	201_2_1	311_2_46	476_2_1	35_2_503	122_2_47	90_2_1429	645_5_124	1934_2_259	20_5_33	1746_2_173	81_5_104	515_2_130	452_5_13	816_5_392	516_2_17
740_2_64	891_2_701	13_5_1	215_2_101	224_2_257	780_2_1	201_2_1	311_2_48	476_2_1	35_2_500	122_2_50	90_2_1436	645_5_122	1934_2_261	20_5_33	1746_2_175	81_5_104	515_2_132	452_5_9	816_5_388	516_2_13
740_2_75	891_2_692	13_5_1	215_2_108	224_2_257	780_2_1	201_2_1	311_2_59	476_2_1	35_2_492	122_2_60	90_2_1431	645_5_116	1934_2_265	20_5_33	1746_2_162	81_5_108	515_2_149	452_5_8	816_5_390	516_2_9
740_2_81	891_2_695	13_5_1	215_2_99	224_2_252	780_2_1	201_2_1	311_2_70	476_2_1	35_2_464	122_2_59	90_2_1427	645_5_112	1934_2_229	20_5_28	1746_2_171	81_5_105	515_2_163	452_5_3	816_5_378	516_2_8
740_2_85	891_2_701	13_5_1	215_2_90	224_2_246	780_2_1	201_2_1	311_2_76	476_2_1	35_2_458	122_2_52	90_2_1439	645_5_106	1934_2_226	20_5_27	1746_2_169	81_5_109	515_2_171	452_5_2	816_5_376	516_2_7
740_2_87	891_2_706	13_5_1	215_2_85	224_2_240	780_2_1	201_2_1	311_2_87	35_2_474	122_2_52	90_2_1421	645_5_119	1934_2_241	20_5_24	1746_2_153	81_5_104	515_2_167	476_2_1	816_5_387	516_2_11
740_2_92	891_2_735	13_5_1	215_2_84	224_2_243	780_2_1	201_2_1	311_2_92	35_2_475	122_2_43	90_2_1421	645_5_111	1934_2_242	20_5_22	1746_2_153	81_5_99	515_2_157	476_2_1	816_5_382	516_2_11
740_2_92	891_2_750	13_5_1	215_2_84	224_2_248	780_2_1	201_2_1	311_2_99	35_2_488	122_2_42	90_2_1371	645_5_100	1934_2_259	20_5_26	1746_2_150	81_5_97	515_2_151	476_2_1	816_5_382	516_2_14
740_2_102	891_2_744	13_5_1	215_2_84	224_2_258	780_2_1	201_2_1	311_2_106	35_2_506	122_2_44	90_2_1352	645_5_103	1934_2_260	20_5_35	1746_2_135	81_5_111	515_2_170	476_2_1	816_5_371	516_2_14
740_2_107	891_2_726	13_5_1	215_2_77	224_2_243	780_2_1	201_2_1	311_2_101	35_2_549	122_2_45	90_2_1341	645_5_101	1934_2_267	20_5_36	1746_2_133	81_5_112	515_2_176	476_2_1	816_5_371	516_2_15
740_2_102	891_2_711	13_5_1	215_2_72	224_2_248	780_2_1	201_2_1	311_2_104	35_2_558	122_2_48	90_2_1359	645_5_91	1934_2_256	20_5_38	1746_2_139	81_5_121	515_2_195	476_2_1	816_5_381	516_2_11
740_2_99	891_2_697	13_5_1	215_2_74	224_2_254	780_2_1	201_2_1	311_2_101	35_2_535	122_2_49	90_2_1352	645_5_91	1934_2_247	20_5_35	1746_2_138	81_5_100	515_2_208	476_2_1	816_5_382	516_2_11
740_2_97	891_2_676	13_5_1	215_2_73	224_2_245	780_2_1	201_2_1	311_2_94	35_2_525	122_2_54	90_2_1358	645_5_84	1934_2_243	20_5_39	1746_2_136	81_5_96	515_2_220	476_2_1	816_5_359	516_2_17
740_2_90	891_2_658	13_5_1	215_2_75	224_2_244	780_2_1	201_2_1	311_2_99	35_2_516	122_2_55	90_2_1343	645_5_74	1934_2_248	20_5_39	1746_2_127	81_5_89	515_2_228	476_2_1	816_5_380	516_2_19
740_2_97	891_2_653	13_5_1	215_2_62	224_2_237	780_2_1	201_2_1	311_2_101	35_2_504	122_2_52	90_2_1359	645_5_76	1934_2_243	20_5_49	1746_2_138	81_5_94	515_2_214	476_2_1	816_5_392	516_2_21
740_2_101	891_2_685	13_5_1	215_2_61	224_2_229	780_2_1	201_2_1	311_2_103	35_2_512	122_2_58	90_2_1338	645_5_66	1934_2_230	20_5_52	1746_2_141	81_5_93	515_2_206	476_2_1	816_5_399	516_2_25
740_2_101	891_2_680	13_5_1	215_2_53	224_2_241	780_2_1	201_2_1	311_2_95	35_2_505	122_2_63	90_2_1341	645_5_77	1934_2_240	20_5_57	1746_2_140	81_5_88	515_2_218	476_2_1	816_5_381	516_2_24
740_2_93	891_2_688	13_5_1	215_2_53	224_2_234	780_2_1	201_2_1	311_2_80	35_2_527	122_2_62	90_2_1373	645_5_87	1934_2_258	20_5_60	1746_2_145	81_5_83	515_2_206	476_2_1	816_5_363	516_2_29
740_2_104	891_2_679	13_5_1	215_2_51	224_2_237	780_2_1	201_2_1	311_2_70	35_2_564	122_2_65	90_2_1381	645_5_96	1934_2_258	20_5_56	1746_2_144	81_5_78	515_2_218	476_2_1	816_5_352	516_2_34
740_2_107	891_2_683	13_5_1	215_2_50	224_2_242	780_2_1	201_2_1	311_2_66	35_2_559	122_2_69	90_2_1362	645_5_99	1934_2_269	20_5_54	1746_2_136	81_5_76	515_2_225	476_2_1	816_5_346	516_2_32
740_2_109	891_2_695	13_5_1	215_2_55	224_2_250	780_2_1	201_2_1	311_2_65	35_2_571	122_2_75	90_2_1339	645_5_91	1934_2_290	20_5_56	1746_2_124	81_5_65	515_2_222	476_2_1	816_5_357	516_2_36
740_2_108	891_2_663	13_5_1	215_2_61	224_2_236	780_2_1	201_2_1	311_2_72	35_2_591	122_2_90	90_2_1344	645_5_79	1934_2_297	20_5_51	1746_2_112	81_5_69	515_2_224	476_2_1	816_5_380	516_2_35
740_2_91	891_2_675	13_5_1	215_2_53	224_2_228	780_2_1	201_2_1	311_2_75	35_2_588	122_2_83	90_2_1323	645_5_70	1934_2_302	20_5_56	1746_2_115	81_5_70	515_2_242	476_2_1	816_5_391	516_2_44
740_2_99	891_2_704	13_5_1	215_2_58	224_2_224	780_2_1	201_2_1	311_2_59	35_2_573	122_2_80	90_2_1303	645_5_76	1934_2_318	20_5_53	1746_2_106	81_5_68	515_2_263	476_2_1	816_5_382	516_2_39
740_2_104	891_2_729	13_5_1	215_2_58	224_2_200	780_2_1	201_2_1	311_2_57	35_2_566	122_2_85	90_2_1315	645_5_90	1934_2_314	20_5_51	1746_2_98	81_5_65	515_2_272	476_2_1	816_5_372	516_2_43
740_2_108	891_2_733	13_5_1	215_2_52	224_2_192	780_2_1	201_2_1	311_2_52	35_2_574	122_2_84	90_2_1271	645_5_96	1934_2_296	20_5_53	1746_2_89	81_5_66	515_2_247	476_2_1	816_5_385	516_2_50
740_2_113	891_2_747	13_5_1	215_2_48	224_2_167	780_2_1	201_2_1	311_2_53	35_2_564	122_2_87	90_2_1252	645_5_113	1934_2_308	20_5_58	1746_2_83	81_5_60	515_2_231	476_2_1	816_5_392	516_2_52
740_2_124	891_2_772	13_5_1	215_2_44	224_2_166	780_2_1	201_2_1	311_2_48	35_2_573	122_2_76	90_2_1230	645_5_109	1934_2_332	20_5_55	1746_2_84	81_5_63	515_2_226	476_2_1	816_5_399	516_2_49
740_2_128	891_2_740	13_5_1	215_2_46	224_2_177	780_2_1	201_2_1	311_2_40	35_2_623	122_2_73	90_2_1212	645_5_94	1934_2_353	20_5_58	1746_2_79	81_5_56	515_2_210	476_2_1	816_5_386	516_2_58
740_2_132	891_2_748	13_5_1	215_2_50	224_2_165	780_2_1	201_2_1	311_2_34	35_2_617	122_2_81	90_2_1216	645_5_92	1934_2_365	20_5_62	1746_2_77	81_5_56	515_2_194	476_2_1	816_5_385	516_2_57
740_2_134	891_2_746	13_5_1	215_2_49	224_2_167	780_2_1	201_2_1	311_2_35	35_2_615	122_2_71	90_2_1196	645_5_95	1934_2_382	20_5_65	1746_2_71	81_5_59	515_2_171	476_2_1	816_5_385	516_2_51
740_2_137	891_2_759	13_5_1	215_2_52	224_2_151	780_2_1	201_2_1	311_2_32	35_2_603	122_2_87	90_2_1142	645_5_95	1934_2_402	20_5_70	1746_2_72	81_5_55	515_2_153	476_2_1	816_5_415	516_2_49
740_2_126	891_2_699	13_5_1	215_2_55	224_2_150	780_2_1	201_2_1	311_2_28	35_2_618	122_2_97	90_2_1153	645_5_98	1934_2_402	20_5_68	1746_2_76	81_5_50	515_2_160	476_2_1	816_5_424	516_2_46
740_2_129	891_2_734	13_5_1	215_2_57	224_2_167	780_2_1	201_2_1	311_2_31	35_2_572	122_2_90	90_2_1181	645_5_112	1934_2_425	20_5_69	1746_2_76	81_5_47	515_2_179	476_2_1	816_5_435	516_2_37
740_2_133	891_2_723	13_5_1	215_2_59	224_2_162	780_2_1	201_2_1	311_2_35	35_2_570	122_2_89	90_2_1188	645_5_119	1934_2_409	20_5_78	1746_2_80	81_5_53	515_2_206	476_2_1	816_5_446	516_2_34
740_2_140	891_2_746	13_5_1	215_2_68	224_2_150	780_2_1	201_2_1	311_2_36	35_2_539	122_2_78	90_2_1210	645_5_124	1934_2_412	20_5_80	1746_2_87	81_5_61	515_2_196	476_2_1	816_5_439	516_2_42
740_2_137	891_2_767	13_5_1	215_2_71	224_2_159	780_2_1	201_2_1	311_2_35	35_2_524	122_2_73	90_2_1203	645_5_124	1934_2_428	20_5_82	1746_2_95	81_5_59	515_2_195	476_2_1	816_5_435	516_2_40
740_2_134	891_2_775	13_5_1	215_2_65	224_2_152	780_2_1	201_2_1	311_2_29	35_2_543	122_2_72	90_2_1184	645_5_119	1934_2_411	20_5_75	1746_2_94	81_5_58	515_2_187	476_2_1	816_5_427	516_2_40
740_2_126	891_2_765	13_5_1	215_2_71	224_2_145	780_2_1	201_2_1	311_2_37	35_2_547	122_2_79	90_2_1181	645_5_123	1934_2_393	20_5_71	1746_2_105	81_5_55	515_2_186	476_2_1	816_5_433	516_2_50
740_2_132	891_2_732	13_5_1	215_2_73	224_2_144	780_2_1	201_2_1	311_2_41	35_2_567	122_2_77	90_2_1183	645_5_131	1934_2_393	20_5_71	1746_2_92	81_5_57	515_2_194	476_2_1	816_5_444	516_2_57
740_2_129	891_2_750	13_5_1	215_2_70	224_2_156	780_2_1	201_2_1	311_2_40	35_2_572	122_2_81	90_2_1170	645_5_142	1934_2_380	20_5_73	1746_2_72	81_5_52	515_2_188	476_2_1	816_5_447	516_2_54
740_2_123	891_2_739	13_5_1	215_2_76	224_2_152	780_2_1	201_2_1	311_2_37	35_2_579	122_2_78	90_2_1137	645_5_144	1934_2_395	20_5_84	1746_2_73	81_5_55	515_2_197	476_2_1	816_5_457	516_2_67
740_2_122	891_2_735	13_5_1	215_2_81	224_2_144	780_2_1	201_2_1	311_2_30	35_2_577	122_2_86	90_2_1121	645_5_150	1934_2_392	20_5_75	1746_2_58	81_5_63	515_2_197	476_2_1	816_5_465	516_2_69
740_2_116	891_2_711	13_5_1	215_2_86	224_2_138	780_2_1	201_2_1	311_2_31	35_2_572	122_2_103	90_2_1113	645_5_156	1934_2_398	20_5_73	1746_2_55	81_5_78	515_2_192	476_2_1	816_5_472	516_2_57
740_2_127	891_2_702	13_5_1	215_2_84	224_2_131	780_2_1	201_2_1	311_2_28	35_2_584	122_2_107	90_2_1083	645_5_137	1934_2_406	20_5_72	1746_2_55	81_5_80	515_2_193	476_2_1	816_5_480	516_2_63
740_2_127	891_2_675	13_5_1	215_2_91	224_2_117	780_2_1	201_2_1	311_2_25	35_2_591	122_2_107	90_2_1066	645_5_131	1934_2_413	20_5_81	1746_2_57	81_5_76	515_2_194	476_2_1	816_5_473	516_2_65
740_2_139	891_2_674	13_5_1	215_2_106	224_2_95	780_2_1	201_2_1	311_2_27	35_2_609	122_2_100	90_2_1063	645_5_129	1934_2_409	20_5_81	1746_2_62	81_5_88	515_2_184	476_2_1	816_5_470	516_2_57
740_2_129	891_2_663	13_5_1	215_2_122	224_2_92	780_2_1	201_2_1	311_2_28	35_2_626	122_2_103	90_2_1059	645_5_116	1934_2_402	20_5_88	1746_2_62	81_5_90	515_2_178	476_2_1	816_5_493	516_2_58
740_2_123	891_2_675	13_5_1	215_2_122	224_2_92	780_2_1	201_2_1	311_2_22	35_2_638	122_2_104	90_2_1063	645_5_111	1934_2_410	20_5_89	1746_2_73	81_5_103	515_2_164	476_2_1	816_5_506	516_2_61
740_2_123	891_2_704	13_5_1	215_2_122	224_2_104	780_2_1	201_2_1	311_2_18	35_2_639	122_2_105	90_2_1051	645_5_109	1934_2_394	20_5_92	1746_2_74	81_5_95	515_2_162	476_2_1	816_5_507	516_2_57
740_2_136	891_2_696	13_5_1	215_2_128	224_2_106	780_2_1	201_2_1	311_2_12	35_2_647	122_2_109	90_2_1059	645_5_109	1934_2_393	20_5_93	1746_2_75	81_5_87	515_2_171	476_2_1	816_5_488	516_2_63
740_2_140	891_2_684	13_5_1	215_2_130	224_2_110	780_2_1	201_2_1	311_2_12	35_2_620	122_2_111	90_2_1056	645_5_113	1934_2_394	20_5_90	1746_2_80	81_5_101	515_2_167	476_2_1	816_5_505	516_2_70
740_2_148	891_2_672	13_5_1	215_2_121	224_2_102	780_2_1	201_2_1	311_2_9	35_2_647	122_2_120	90_2_1067	645_5_108	1934_2_410	20_5_89	1746_2_88	81_5_101	515_2_157	476_2_1	816_5_500	516_2_69
740_2_148	891_2_689	13_5_1	215_2_116	224_2_94	780_2_1	201_2_1	311_2_6	35_2_636	122_2_120	90_2_1040	645_5_94	1934_2_406	20_5_90	1746_2_82	81_5_103	515_2_153	476_2_1	816_5_509	516_2_83
740_2_138	891_2_698	13_5_1	215_2_130	224_2_91	780_2_1	201_2_1	311_2_5	35_2_638	122_2_117	90_2_1028	645_5_84	1934_2_403	20_5_93	1746_2_88	81_5_110	515_2_154	476_2_1	816_5_522	516_2_80
740_2_149	891_2_692	13_5_1	215_2_127	224_2_101	780_2_1	201_2_1	311_2_4	35_2_655	122_2_122	90_2_1031	645_5_85	1934_2_382	20_5_87	1746_2_92	81_5_107	515_2_148	476_2_1	816_5_526	516_2_87
740_2_146	891_2_706	13_5_1	215_2_125	224_2_109	780_2_1	201_2_1	311_2_4	35_2_653	122_2_116	90_2_1015	645_5_92	1934_2_361	20_5_89	1746_2_92	81_5_104	515_2_141	476_2_1	816_5_518	516_2_88
740_2_144	891_2_705	13_5_1	215_2_120	224_2_112	780_2_1	201_2_1	311_2_6	35_2_657	122_2_112	90_2_970	645_5_98	1934_2_341	20_5_91	1746_2_84	81_5_113	515_2_143	476_2_1	816_5_541	516_2_90
740_2_146	891_2_709	13_5_1	215_2_123	224_2_125	780_2_1	201_2_1	311_2_5	35_2_650	122_2_112	90_2_932	645_5_95	1934_2_330	20_5_88	1746_2_97	81_5_105	515_2_162	476_2_1	816_5_568	516_2_95
740_2_149	891_2_669	13_5_1	215_2_131	224_2_131	780_2_1	201_2_1	311_2_5	35_2_652	122_2_106	90_2_945	645_5_102	1934_2_313	20_5_86	1746_2_103	81_5_99	515_2_156	476_2_1	816_5_581	516_2_108
740_2_152	891_2_671	13_5_1	215_2_128	224_2_127	780_2_1	201_2_1	311_2_4	35_2_671	122_2_102	90_2_905	645_5_88	1934_2_302	20_5_81	1746_2_93	81_5_102	515_2_159	476_2_1	816_5_621	516_2_103
740_2_145	891_2_652	13_5_1	215_2_154	224_2_120	780_2_1	201_2_1	311_2_3	35_2_715	122_2_102	90_2_916	645_5_86	1934_2_288	20_5_78	1746_2_98	81_5_92	515_2_156	476_2_1	816_5_600	516_2_99
740_2_126	891_2_665	13_5_1	215_2_160	224_2_114	780_2_1	201_2_1	311_2_2	35_2_734	122_2_106	90_2_912	645_5_77	1934_2_293	20_5_80	1746_2_101	81_5_90	515_2_157	476_2_1	816_5_619	516_2_100
740_2_120	891_2_703	13_5_1	215_2_155	20_5_85	780_2_1	201_2_1	224_2_106	35_2_733	122_2_110	645_5_78	1934_2_301	90_2_924	1746_2_102	81_5_89	515_2_166	476_2_1	816_5_615	516_2_85
740_2_117	891_2_729	13_5_1	215_2_151	20_5_85	780_2_1	201_2_1	224_2_110	35_2_743	122_2_114	645_5_75	1934_2_308	90_2_867	1746_2_112	81_5_87	515_2_160	476_2_1	816_5_643	516_2_80
740_2_123	891_2_728	13_5_1	215_2_141	20_5_68	780_2_1	201_2_1	224_2_101	35_2_757	122_2_115	645_5_73	1934_2_314	90_2_879	1746_2_111	81_5_92	515_2_165	476_2_1	816_5_639	516_2_78
740_2_132	891_2_749	13_5_1	215_2_125	20_5_70	780_2_1	201_2_1	224_2_100	35_2_772	122_2_114	645_5_91	1934_2_311	90_2_887	1746_2_116	81_5_86	515_2_157	476_2_1	816_5_632	516_2_75
740_2_144	891_2_737	13_5_1	215_2_133	20_5_57	780_2_1	201_2_1	224_2_97	35_2_758	122_2_103	645_5_94	1934_2_327	90_2_853	1746_2_115	81_5_104	515_2_154	476_2_1	816_5_657	516_2_73
740_2_147	891_2_725	13_5_1	215_2_134	20_5_51	780_2_1	201_2_1	224_2_102	35_2_777	122_2_100	645_5_95	1934_2_315	90_2_880	1746_2_125	81_5_90	515_2_150	476_2_1	816_5_645	516_2_73
740_2_145	891_2_716	13_5_1	215_2_132	20_5_54	780_2_1	201_2_1	224_2_97	35_2_790	122_2_97	645_5_105	1934_2_296	90_2_855	1746_2_120	81_5_93	515_2_140	476_2_1	816_5_659	516_2_65
740_2_140	891_2_694	13_5_1	215_2_128	20_5_49	780_2_1	201_2_1	224_2_102	35_2_787	122_2_89	645_5_106	1934_2_292	90_2_858	1746_2_124	81_5_84	515_2_126	476_2_1	816_5_668	516_2_71
740_2_130	891_2_703	13_5_1	215_2_127	20_5_43	780_2_1	201_2_1	224_2_118	35_2_807	122_2_89	645_5_104	1934_2_277	90_2_861	1746_2_119	81_5_89	515_2_106	476_2_1	816_5_663	516_2_70
740_2_119	891_2_694	13_5_1	215_2_120	20_5_37	780_2_1	201_2_1	224_2_121	35_2_782	122_2_87	645_5_102	1934_2_294	90_2_878	1746_2_108	81_5_106	515_2_96	476_2_1	816_5_681	516_2_69
740_2_129	891_2_715	13_5_1	215_2_133	20_5_41	780_2_1	201_2_1	224_2_133	35_2_757	122_2_88	645_5_104	1934_2_296	90_2_864	1746_2_112	81_5_98	515_2_86	476_2_1	816_5_670	516_2_71
740_2_133	891_2_724	13_5_1	215_2_139	20_5_37	780_2_1	201_2_1	224_2_146	35_2_740	122_2_86	645_5_95	1934_2_308	90_2_890	1746_2_128	81_5_102	515_2_92	476_2_1	816_5_682	516_2_62
740_2_137	891_2_735	13_5_1	215_2_146	20_5_35	780_2_1	201_2_1	224_2_157	35_2_725	122_2_78	645_5_87	1934_2_316	90_2_894	1746_2_139	81_5_96	515_2_91	476_2_1	816_5_674	516_2_51
740_2_135	891_2_722	13_5_1	215_2_145	20_5_38	780_2_1	201_2_1	224_2_169	35_2_717	122_2_87	645_5_82	1934_2_317	90_2_921	1746_2_132	81_5_93	515_2_92	476_2_1	816_5_678	516_2_53
740_2_144	891_2_741	13_5_1	215_2_147	20_5_29	780_2_1	201_2_1	224_2_171	35_2_704	122_2_87	645_5_82	1934_2_312	90_2_887	1746_2_118	81_5_96	515_2_106	476_2_1	816_5_693	516_2_54
740_2_153	891_2_700	13_5_1	215_2_143	20_5_26	780_2_1	201_2_1	224_2_176	35_2_691	122_2_91	645_5_94	1934_2_309	90_2_869	1746_2_128	81_5_93	515_2_111	476_2_1	816_5_687	516_2_58
740_2_151	891_2_687	13_5_1	215_2_145	20_5_27	780_2_1	201_2_1	224_2_179	35_2_699	122_2_94	645_5_94	1934_2_319	90_2_866	1746_2_111	81_5_93	515_2_121	476_2_1	816_5_685	516_2_72
740_2_159	891_2_665	13_5_1	215_2_137	20_5_21	780_2_1	201_2_1	224_2_172	35_2_722	122_2_94	645_5_103	1934_2_334	90_2_861	1746_2_104	81_5_80	515_2_121	476_2_1	816_5_702	516_2_88
740_2_151	891_2_648	13_5_1	215_2_125	20_5_20	780_2_1	201_2_1	224_2_151	35_2_755	122_2_92	645_5_113	1934_2_336	90_2_855	1746_2_95	81_5_74	515_2_135	476_2_1	816_5_723	516_2_77
740_2_153	891_2_654	13_5_1	215_2_126	20_5_25	780_2_1	201_2_1	224_2_145	35_2_760	122_2_100	645_5_110	1934_2_307	90_2_871	1746_2_103	81_5_78	515_2_123	476_2_1	816_5_739	516_2_72
740_2_150	891_2_650	13_5_1	215_2_126	20_5_29	780_2_1	201_2_1	224_2_146	35_2_772	122_2_95	645_5_109	1934_2_324	90_2_859	1746_2_103	81_5_83	515_2_134	476_2_1	816_5_737	516_2_73
740_2_146	891_2_652	13_5_1	215_2_127	20_5_22	780_2_1	201_2_1	224_2_155	35_2_757	122_2_105	645_5_97	1934_2_317	90_2_836	1746_2_105	81_5_97	515_2_151	476_2_1	816_5_741	516_2_64
740_2_148	891_2_653	13_5_1	215_2_122	20_5_26	780_2_1	201_2_1	224_2_169	35_2_731	122_2_107	645_5_83	1934_2_328	90_2_809	1746_2_100	81_5_109	515_2_142	476_2_1	816_5_745	516_2_72
740_2_157	891_2_640	13_5_1	215_2_117	20_5_24	780_2_1	201_2_1	224_2_164	35_2_739	122_2_107	645_5_86	1934_2_317	90_2_796	1746_2_106	81_5_115	515_2_131	476_2_1	816_5_738	516_2_84
740_2_160	891_2_638	13_5_1	215_2_126	20_5_29	780_2_1	201_2_1	224_2_153	35_2_756	122_2_101	645_5_79	1934_2_324	90_2_767	1746_2_116	81_5_108	515_2_145	476_2_1	816_5_755	516_2_96
740_2_177	891_2_641	13_5_1	215_2_112	20_5_28	780_2_1	201_2_1	224_2_147	35_2_763	122_2_92	645_5_74	1934_2_312	90_2_768	1746_2_124	81_5_112	515_2_134	476_2_1	816_5_750	516_2_90
740_2_188	891_2_594	13_5_1	215_2_127	20_5_34	780_2_1	201_2_1	224_2_141	35_2_763	122_2_92	645_5_82	1934_2_328	90_2_776	1746_2_110	81_5_126	515_2_136	476_2_1	816_5_754	516_2_81
740_2_186	891_2_585	13_5_1	215_2_121	20_5_45	780_2_1	201_2_1	224_2_129	35_2_776	122_2_95	645_5_82	1934_2_351	90_2_786	1746_2_122	81_5_121	515_2_126	476_2_1	816_5_764	516_2_85
740_2_180	891_2_584	13_5_1	215_2_126	20_5_40	780_2_1	201_2_1	224_2_115	35_2_795	122_2_95	645_5_91	1934_2_347	90_2_792	1746_2_128	81_5_119	515_2_109	476_2_1	816_5_775	516_2_98
740_2_165	891_2_583	13_5_1	215_2_137	20_5_42	780_2_1	201_2_1	224_2_104	35_2_829	122_2_89	645_5_96	1934_2_340	90_2_774	1746_2_126	81_5_109	515_2_114	476_2_1	816_5_780	516_2_108
740_2_157	891_2_605	13_5_1	215_2_150	20_5_41	780_2_1	201_2_1	224_2_95	35_2_829	122_2_93	645_5_96	1934_2_329	90_2_773	1746_2_134	81_5_104	515_2_102	476_2_1	816_5_814	516_2_113
740_2_147	891_2_639	13_5_1	215_2_159	20_5_42	780_2_1	201_2_1	224_2_93	35_2_818	122_2_96	645_5_92	1934_2_304	90_2_759	1746_2_149	81_5_103	515_2_97	476_2_1	816_5_787	516_2_118
740_2_142	891_2_651	13_5_1	215_2_162	20_5_35	780_2_1	201_2_1	224_2_96	35_2_789	122_2_93	645_5_95	1934_2_305	90_2_750	1746_2_158	81_5_98	515_2_101	476_2_1	816_5_781	516_2_130
740_2_141	891_2_660	13_5_1	215_2_161	20_5_34	780_2_1	201_2_1	224_2_94	35_2_797	122_2_96	645_5_98	1934_2_310	90_2_746	1746_2_164	81_5_89	515_2_100	476_2_1	816_5_786	516_2_123
740_2_131	891_2_679	13_5_1	215_2_152	20_5_36	780_2_1	201_2_1	224_2_94	35_2_767	122_2_91	645_5_85	1934_2_324	90_2_730	1746_2_170	81_5_93	515_2_100	476_2_1	816_5_772	516_2_127
740_2_128	891_2_667	13_5_1	215_2_147	20_5_32	780_2_1	201_2_1	224_2_90	35_2_776	122_2_92	645_5_91	1934_2_342	90_2_710	1746_2_162	81_5_93	515_2_102	476_2_1	816_5_769	516_2_127
740_2_138	891_2_619	13_5_1	215_2_154	20_5_36	780_2_1	201_2_1	224_2_94	35_2_782	122_2_95	645_5_93	1934_2_338	90_2_718	1746_2_172	81_5_107	515_2_106	476_2_1	816_5_759	516_2_130
740_2_140	891_2_583	13_5_1	215_2_156	20_5_38	780_2_1	201_2_1	224_2_78	35_2_800	122_2_88	645_5_92	1934_2_343	90_2_707	1746_2_173	81_5_119	515_2_111	476_2_1	816_5_743	516_2_145
740_2_141	891_2_583	13_5_1	215_2_154	20_5_38	780_2_1	201_2_1	224_2_73	35_2_818	122_2_98	645_5_93	1934_2_337	90_2_739	1746_2_179	81_5_115	515_2_114	476_2_1	816_5_722	516_2_128
740_2_152	891_2_541	13_5_1	215_2_173	20_5_39	780_2_1	201_2_1	224_2_64	35_2_813	122_2_103	645_5_82	1934_2_349	90_2_761	1746_2_169	81_5_119	515_2_113	476_2_1	816_5_738	516_2_135
740_2_153	891_2_562	13_5_1	215_2_166	20_5_36	780_2_1	201_2_1	224_2_63	35_2_828	122_2_104	645_5_85	1934_2_316	90_2_744	1746_2_171	81_5_105	515_2_119	476_2_1	816_5_760	516_2_147
740_2_163	891_2_585	13_5_1	215_2_173	20_5_41	780_2_1	201_2_1	224_2_70	35_2_814	122_2_107	645_5_72	1934_2_320	90_2_753	1746_2_168	81_5_100	515_2_108	476_2_1	816_5_752	516_2_139
740_2_154	891_2_628	13_5_1	215_2_160	20_5_38	780_2_1	201_2_1	224_2_76	35_2_816	122_2_99	645_5_50	1934_2_304	90_2_755	1746_2_185	81_5_105	515_2_105	476_2_1	816_5_769	516_2_139
740_2_142	891_2_649	13_5_1	215_2_148	20_5_36	780_2_1	201_2_1	224_2_88	35_2_845	122_2_102	645_5_48	1934_2_276	90_2_743	1746_2_186	81_5_95	515_2_93	476_2_1	816_5_762	516_2_128
740_2_131	891_2_677	13_5_1	215_2_144	20_5_43	780_2_1	201_2_1	224_2_94	35_2_869	122_2_96	645_5_37	1934_2_248	90_2_732	1746_2_177	81_5_77	515_2_82	476_2_1	816_5_745	516_2_137
740_2_132	891_2_682	13_5_1	215_2_151	20_5_43	780_2_1	201_2_1	224_2_92	35_2_895	122_2_95	645_5_37	1934_2_241	90_2_737	1746_2_179	81_5_69	515_2_68	476_2_1	816_5_738	516_2_133
740_2_152	891_2_674	13_5_1	215_2_157	20_5_44	780_2_1	201_2_1	224_2_86	35_2_920	122_2_80	645_5_43	1934_2_243	90_2_771	1746_2_177	81_5_70	515_2_78	476_2_1	816_5_725	516_2_133
740_2_151	891_2_677	13_5_1	215_2_168	20_5_49	780_2_1	201_2_1	224_2_79	35_2_933	122_2_77	645_5_43	1934_2_241	90_2_789	1746_2_182	81_5_72	515_2_79	476_2_1	816_5_717	516_2_126
740_2_164	891_2_662	13_5_1	215_2_163	20_5_49	780_2_1	201_2_1	224_2_57	35_2_939	122_2_73	645_5_47	1934_2_245	90_2_778	1746_2_184	81_5_73	515_2_78	476_2_1	816_5_738	516_2_132
740_2_157	891_2_660	13_5_1	215_2_177	20_5_41	780_2_1	201_2_1	224_2_59	35_2_964	122_2_72	645_5_45	1934_2_238	90_2_778	1746_2_185	81_5_68	515_2_77	476_2_1	816_5_738	516_2_127
740_2_149	891_2_663	13_5_1	215_2_185	20_5_35	780_2_1	201_2_1	224_2_73	35_2_974	122_2_63	645_5_35	1934_2_238	90_2_805	1746_2_188	81_5_62	515_2_84	476_2_1	816_5_714	516_2_131
740_2_137	891_2_684	13_5_1	215_2_189	20_5_31	780_2_1	201_2_1	224_2_80	35_2_985	122_2_55	645_5_34	1934_2_227	90_2_791	1746_2_192	81_5_66	515_2_82	476_2_1	816_5_716	516_2_127
740_2_135	891_2_706	13_5_1	215_2_194	20_5_19	780_2_1	201_2_1	224_2_90	35_2_995	122_2_57	645_5_38	1934_2_205	90_2_774	1746_2_191	81_5_68	515_2_96	476_2_1	816_5_706	516_2_129
740_2_137	891_2_692	13_5_1	215_2_216	20_5_22	780_2_1	201_2_1	224_2_96	35_2_1008	122_2_45	645_5_36	1934_2_214	90_2_779	1746_2_179	81_5_67	515_2_95	476_2_1	816_5_702	516_2_127
740_2_136	891_2_705	13_5_1	215_2_211	20_5_19	780_2_1	201_2_1	224_2_98	35_2_1017	122_2_37	645_5_41	1934_2_206	90_2_785	1746_2_177	81_5_57	515_2_105	476_2_1	816_5_688	516_2_117
740_2_144	891_2_711	13_5_1	215_2_210	20_5_24	780_2_1	201_2_1	224_2_114	35_2_1016	122_2_44	645_5_37	1934_2_210	90_2_785	1746_2_171	81_5_50	515_2_103	476_2_1	816_5_680	516_2_101
740_2_146	891_2_707	13_5_1	215_2_224	20_5_29	780_2_1	201_2_1	224_2_100	35_2_1019	122_2_49	645_5_34	1934_2_200	90_2_758	1746_2_177	81_5_41	515_2_98	476_2_1	816_5_682	516_2_99
740_2_139	891_2_700	13_5_1	215_2_221	20_5_37	780_2_1	201_2_1	224_2_101	35_2_1008	122_2_47	645_5_35	1934_2_203	90_2_801	1746_2_184	81_5_37	515_2_78	476_2_1	816_5_692	516_2_80
740_2_129	891_2_745	13_5_1	215_2_211	20_5_35	780_2_1	201_2_1	224_2_101	35_2_1007	122_2_41	645_5_41	1934_2_216	90_2_818	1746_2_187	81_5_35	515_2_66	476_2_1	816_5_683	516_2_77
740_2_131	891_2_741	13_5_1	215_2_217	20_5_31	780_2_1	201_2_1	224_2_99	35_2_991	122_2_47	645_5_50	1934_2_231	90_2_822	1746_2_186	81_5_35	515_2_60	476_2_1	816_5_676	516_2_66
740_2_127	891_2_777	13_5_1	215_2_201	20_5_30	780_2_1	201_2_1	224_2_98	35_2_987	122_2_44	645_5_56	1934_2_239	90_2_806	1746_2_184	81_5_29	515_2_69	476_2_1	816_5_662	516_2_66
740_2_128	891_2_777	13_5_1	215_2_201	20_5_27	780_2_1	201_2_1	224_2_95	35_2_977	122_2_40	645_5_60	1934_2_244	90_2_810	1746_2_187	81_5_32	515_2_76	476_2_1	816_5_670	516_2_76
740_2_128	891_2_771	13_5_1	215_2_181	20_5_30	780_2_1	201_2_1	224_2_95	35_2_960	122_2_55	645_5_62	1934_2_248	90_2_814	1746_2_182	81_5_25	515_2_74	476_2_1	816_5_670	516_2_74
740_2_109	891_2_751	13_5_1	215_2_165	20_5_32	780_2_1	201_2_1	224_2_105	35_2_968	122_2_65	645_5_70	1934_2_250	90_2_849	1746_2_180	81_5_29	515_2_79	476_2_1	816_5_652	516_2_73
740_2_112	891_2_744	13_5_1	215_2_181	20_5_36	780_2_1	201_2_1	224_2_103	35_2_921	122_2_60	645_5_68	1934_2_268	90_2_852	1746_2_191	81_5_32	515_2_77	476_2_1	816_5_628	516_2_77
740_2_102	891_2_762	13_5_1	215_2_182	20_5_41	780_2_1	201_2_1	224_2_92	35_2_879	122_2_74	645_5_66	1934_2_266	90_2_884	1746_2_191	81_5_33	515_2_66	476_2_1	816_5_624	516_2_70
740_2_100	891_2_749	13_5_1	215_2_193	20_5_40	780_2_1	201_2_1	224_2_88	35_2_911	122_2_74	645_5_64	1934_2_266	90_2_855	1746_2_195	81_5_31	515_2_62	476_2_1	816_5_636	516_2_70
740_2_106	891_2_747	13_5_1	215_2_201	20_5_38	780_2_1	201_2_1	224_2_79	35_2_927	122_2_65	645_5_63	1934_2_264	90_2_852	1746_2_201	81_5_30	515_2_70	476_2_1	816_5_660	516_2_64
740_2_107	891_2_719	13_5_1	215_2_210	20_5_37	780_2_1	201_2_1	224_2_74	35_2_937	122_2_64	645_5_52	1934_2_280	90_2_870	1746_2_220	81_5_28	515_2_68	476_2_1	816_5_659	516_2_69
740_2_104	891_2_707	13_5_1	215_2_209	20_5_33	780_2_1	201_2_1	224_2_72	35_2_942	122_2_60	645_5_57	1934_2_271	90_2_869	1746_2_215	81_5_24	515_2_75	476_2_1	816_5_647	516_2_77
740_2_109	891_2_718	13_5_1	215_2_219	20_5_35	780_2_1	201_2_1	224_2_73	35_2_916	122_2_61	645_5_57	1934_2_266	90_2_886	1746_2_228	81_5_19	515_2_72	476_2_1	816_5_634	516_2_75
740_2_115	891_2_727	13_5_1	215_2_207	20_5_29	780_2_1	201_2_1	224_2_69	35_2_898	122_2_65	645_5_67	1934_2_261	90_2_893	1746_2_231	81_5_18	515_2_73	476_2_1	816_5_654	516_2_79
740_2_105	891_2_737	13_5_1	215_2_185	20_5_31	780_2_1	201_2_1	224_2_75	35_2_892	122_2_71	645_5_69	1934_2_273	90_2_898	1746_2_216	81_5_16	515_2_59	476_2_1	816_5_667	516_2_70
740_2_105	891_2_758	13_5_1	215_2_196	20_5_37	780_2_1	201_2_1	224_2_73	35_2_903	122_2_75	645_5_61	1934_2_272	90_2_893	1746_2_216	81_5_15	515_2_57	476_2_1	816_5_695	516_2_61
740_2_88	891_2_758	13_5_1	215_2_196	20_5_36	780_2_1	201_2_1	224_2_74	35_2_895	122_2_84	645_5_51	1934_2_286	90_2_879	1746_2_232	81_5_11	515_2_57	476_2_1	816_5_696	516_2_61
740_2_88	891_2_751	13_5_1	215_2_201	20_5_35	780_2_1	201_2_1	224_2_81	35_2_888	122_2_92	645_5_53	1934_2_293	90_2_898	1746_2_210	81_5_9	515_2_57	476_2_1	816_5_695	516_2_64
740_2_104	891_2_765	13_5_1	215_2_202	20_5_35	780_2_1	201_2_1	224_2_77	35_2_870	122_2_97	645_5_55	1934_2_303	90_2_899	1746_2_206	81_5_9	515_2_61	476_2_1	816_5_672	516_2_58
740_2_100	891_2_782	13_5_1	215_2_197	20_5_31	780_2_1	201_2_1	224_2_80	35_2_813	122_2_92	645_5_64	1934_2_297	90_2_934	1746_2_197	81_5_6	515_2_63	476_2_1	816_5_678	516_2_59
740_2_110	891_2_764	13_5_1	215_2_202	20_5_29	780_2_1	201_2_1	224_2_86	35_2_786	122_2_104	645_5_67	1934_2_309	90_2_937	1746_2_199	81_5_6	515_2_55	476_2_1	816_5_651	516_2_59
740_2_110	891_2_763	13_5_1	215_2_199	20_5_30	780_2_1	201_2_1	224_2_89	35_2_762	122_2_110	645_5_69	1934_2_306	90_2_947	1746_2_205	81_5_5	515_2_50	476_2_1	816_5_667	516_2_44
740_2_110	891_2_740	13_5_1	215_2_202	20_5_33	780_2_1	201_2_1	224_2_95	35_2_792	122_2_114	645_5_67	1934_2_295	90_2_936	1746_2_206	81_5_6	515_2_58	476_2_1	816_5_664	516_2_33
740_2_116	891_2_740	13_5_1	215_2_209	20_5_40	780_2_1	201_2_1	224_2_93	35_2_826	122_2_105	645_5_56	1934_2_294	90_2_944	1746_2_190	81_5_3	515_2_62	476_2_1	816_5_665	516_2_30
740_2_121	891_2_742	13_5_1	215_2_228	20_5_33	780_2_1	201_2_1	224_2_94	35_2_816	122_2_114	645_5_57	1934_2_301	90_2_974	1746_2_188	81_5_2	515_2_58	476_2_1	816_5_640	516_2_31
740_2_127	891_2_713	13_5_1	215_2_235	20_5_24	780_2_1	201_2_1	224_2_98	35_2_840	122_2_120	645_5_53	1934_2_273	90_2_971	1746_2_183	81_5_3	515_2_60	476_2_1	816_5_643	516_2_37
740_2_114	891_2_727	13_5_1	215_2_202	20_5_18	780_2_1	201_2_1	224_2_107	35_2_831	122_2_127	645_5_56	1934_2_262	90_2_995	1746_2_168	81_5_4	515_2_54	476_2_1	816_5_653	516_2_33
740_2_96	891_2_739	13_5_1	215_2_188	20_5_19	780_2_1	201_2_1	224_2_95	35_2_835	122_2_130	645_5_51	1934_2_261	90_2_1006	1746_2_173	81_5_3	515_2_48	476_2_1	816_5_660	516_2_43
740_2_79	891_2_750	13_5_1	215_2_194	20_5_17	780_2_1	201_2_1	224_2_102	35_2_799	122_2_132	645_5_67	1934_2_263	90_2_999	1746_2_166	81_5_4	515_2_44	476_2_1	816_5_651	516_2_51
740_2_85	891_2_772	13_5_1	215_2_198	20_5_17	780_2_1	201_2_1	224_2_90	35_2_780	122_2_137	645_5_57	1934_2_267	90_2_984	1746_2_207	81_5_4	515_2_55	476_2_1	816_5_664	516_2_56
740_2_84	891_2_767	13_5_1	215_2_195	20_5_16	780_2_1	201_2_1	224_2_87	35_2_759	122_2_152	645_5_50	1934_2_289	90_2_964	1746_2_217	81_5_6	515_2_55	476_2_1	816_5_659	516_2_65
740_2_102	891_2_776	13_5_1	215_2_189	20_5_16	780_2_1	201_2_1	224_2_93	35_2_761	122_2_145	645_5_60	1934_2_299	90_2_968	1746_2_218	81_5_8	515_2_57	476_2_1	816_5_636	516_2_62
740_2_107	891_2_767	13_5_1	215_2_185	20_5_10	780_2_1	201_2_1	224_2_100	35_2_735	122_2_145	645_5_56	1934_2_309	90_2_946	1746_2_211	81_5_7	515_2_62	476_2_1	816_5_645	516_2_68
740_2_93	891_2_794	13_5_1	215_2_174	20_5_11	780_2_1	201_2_1	224_2_109	35_2_724	122_2_154	645_5_59	1934_2_317	90_2_937	1746_2_200	81_5_6	515_2_70	476_2_1	816_5_656	516_2_67
740_2_74	891_2_781	13_5_1	215_2_177	20_5_13	780_2_1	201_2_1	224_2_105	35_2_707	122_2_159	645_5_59	1934_2_344	90_2_940	1746_2_191	81_5_6	515_2_71	476_2_1	816_5_671	516_2_63
740_2_73	891_2_840	13_5_1	215_2_181	20_5_11	780_2_1	201_2_1	224_2_98	35_2_677	122_2_151	645_5_64	1934_2_338	90_2_911	1746_2_199	81_5_6	515_2_68	476_2_1	816_5_665	516_2_59
740_2_84	891_2_835	13_5_1	215_2_192	20_5_9	780_2_1	201_2_1	224_2_101	35_2_678	122_2_127	645_5_54	1934_2_317	90_2_924	1746_2_201	81_5_6	515_2_73	476_2_1	816_5_668	516_2_58
740_2_89	891_2_831	13_5_1	215_2_192	20_5_9	780_2_1	201_2_1	224_2_98	35_2_681	122_2_122	645_5_52	1934_2_320	90_2_908	1746_2_187	81_5_6	515_2_82	476_2_1	816_5_662	516_2_47
740_2_94	891_2_834	13_5_1	215_2_189	20_5_6	780_2_1	201_2_1	224_2_95	35_2_667	122_2_125	645_5_50	1934_2_308	90_2_926	1746_2_195	81_5_4	515_2_80	476_2_1	816_5_653	516_2_49
740_2_101	891_2_827	13_5_1	215_2_193	20_5_7	780_2_1	201_2_1	224_2_103	35_2_690	122_2_112	645_5_45	1934_2_301	90_2_914	1746_2_192	81_5_2	515_2_82	476_2_1	816_5_673	516_2_60
740_2_101	891_2_866	13_5_1	215_2_194	20_5_3	780_2_1	201_2_1	224_2_112	35_2_681	122_2_107	645_5_49	1934_2_308	90_2_919	1746_2_183	81_5_2	515_2_83	476_2_1	816_5_670	516_2_65
740_2_102	891_2_893	13_5_1	215_2_202	20_5_2	780_2_1	201_2_1	224_2_114	35_2_675	122_2_115	645_5_51	1934_2_305	90_2_912	1746_2_190	81_5_1	515_2_81	476_2_1	816_5_660	516_2_55
740_2_107	891_2_907	13_5_1	215_2_187	20_5_1	780_2_1	201_2_1	35_2_708	122_2_110	645_5_55	1934_2_295	90_2_889	1746_2_202	224_2_99	515_2_84	476_2_1	816_5_679	516_2_60
740_2_111	891_2_909	13_5_1	215_2_182	780_2_1	201_2_1	35_2_753	122_2_101	645_5_56	1934_2_264	90_2_916	1746_2_195	224_2_103	515_2_80	476_2_1	816_5_672	516_2_56
740_2_113	891_2_897	13_5_1	215_2_190	780_2_1	201_2_1	35_2_777	122_2_104	645_5_63	1934_2_255	90_2_917	1746_2_194	224_2_101	515_2_75	476_2_1	816_5_641	516_2_54
740_2_114	891_2_876	13_5_1	215_2_201	780_2_1	201_2_1	35_2_785	122_2_95	645_5_73	1934_2_245	90_2_910	1746_2_195	224_2_104	515_2_81	476_2_1	816_5_644	516_2_49
740_2_121	891_2_867	13_5_1	215_2_209	780_2_1	201_2_1	35_2_826	122_2_69	645_5_77	1934_2_238	90_2_915	1746_2_195	224_2_99	515_2_87	476_2_1	816_5_641	516_2_39
740_2_127	891_2_869	13_5_1	215_2_211	780_2_1	201_2_1	35_2_818	122_2_73	645_5_80	1934_2_255	90_2_905	1746_2_171	224_2_98	515_2_97	476_2_1	816_5_630	516_2_35
740_2_137	891_2_860	13_5_1	215_2_213	780_2_1	201_2_1	35_2_769	122_2_72	645_5_83	1934_2_271	90_2_896	1746_2_166	224_2_114	515_2_95	476_2_1	816_5_651	516_2_28
740_2_136	891_2_866	13_5_1	215_2_202	780_2_1	201_2_1	35_2_758	122_2_70	645_5_89	1934_2_272	90_2_903	1746_2_176	224_2_119	515_2_94	476_2_1	816_5_653	516_2_23
740_2_143	891_2_852	13_5_1	215_2_209	780_2_1	201_2_1	35_2_783	122_2_76	645_5_81	1934_2_287	90_2_898	1746_2_174	224_2_111	515_2_93	476_2_1	816_5_666	516_2_33
740_2_121	891_2_863	13_5_1	215_2_208	780_2_1	201_2_1	35_2_785	122_2_76	645_5_77	1934_2_284	90_2_922	1746_2_160	224_2_114	515_2_95	476_2_1	816_5_664	516_2_38
740_2_113	891_2_869	13_5_1	215_2_202	780_2_1	201_2_1	35_2_769	122_2_69	645_5_79	1934_2_296	90_2_916	1746_2_187	224_2_104	515_2_103	476_2_1	816_5_662	516_2_42
740_2_111	891_2_863	13_5_1	215_2_209	780_2_1	201_2_1	35_2_773	122_2_77	645_5_78	1934_2_292	90_2_940	1746_2_179	224_2_93	515_2_122	476_2_1	816_5_649	516_2_45
740_2_98	891_2_875	13_5_1	215_2_206	780_2_1	201_2_1	35_2_759	122_2_69	645_5_81	1934_2_297	90_2_920	1746_2_165	224_2_99	515_2_129	476_2_1	816_5_626	516_2_51
740_2_98	891_2_863	13_5_1	215_2_203	780_2_1	201_2_1	35_2_754	122_2_76	645_5_73	1934_2_300	90_2_954	1746_2_168	224_2_93	515_2_139	476_2_1	816_5_612	516_2_58
740_2_97	891_2_850	13_5_1	215_2_197	780_2_1	201_2_1	35_2_735	122_2_80	645_5_63	1934_2_299	90_2_980	1746_2_151	224_2_93	515_2_151	476_2_1	816_5_585	516_2_59
740_2_99	891_2_857	13_5_1	215_2_192	780_2_1	201_2_1	35_2_701	122_2_81	645_5_64	1934_2_299	90_2_989	1746_2_149	224_2_102	515_2_150	476_2_1	816_5_586	516_2_63
740_2_81	891_2_861	13_5_1	215_2_219	780_2_1	201_2_1	35_2_679	122_2_91	645_5_72	1934_2_286	90_2_1019	1746_2_143	224_2_96	515_2_145	476_2_1	816_5_557	516_2_54
740_2_82	891_2_831	13_5_1	215_2_231	780_2_1	201_2_1	35_2_679	122_2_81	645_5_66	1934_2_283	90_2_1040	1746_2_147	224_2_84	515_2_138	476_2_1	816_5_559	516_2_48
740_2_76	891_2_820	13_5_1	215_2_230	780_2_1	201_2_1	35_2_685	122_2_84	645_5_79	1934_2_296	90_2_1051	1746_2_146	224_2_87	515_2_135	476_2_1	816_5_573	516_2_39
740_2_78	891_2_830	13_5_1	215_2_216	780_2_1	201_2_1	35_2_684	122_2_91	645_5_78	1934_2_296	90_2_1073	1746_2_135	224_2_93	515_2_121	476_2_1	816_5_575	516_2_35
740_2_83	891_2_820	13_5_1	215_2_215	780_2_1	201_2_1	35_2_674	122_2_79	645_5_92	1934_2_310	90_2_1086	1746_2_134	224_2_93	515_2_114	476_2_1	816_5_590	516_2_33
740_2_94	891_2_829	13_5_1	215_2_223	780_2_1	201_2_1	35_2_667	122_2_67	645_5_89	1934_2_313	90_2_1079	1746_2_138	224_2_97	515_2_103	476_2_1	816_5_575	516_2_39
740_2_87	891_2_835	13_5_1	215_2_225	780_2_1	201_2_1	35_2_699	122_2_67	645_5_85	1934_2_309	90_2_1081	1746_2_138	224_2_96	515_2_94	476_2_1	816_5_581	516_2_35
740_2_93	891_2_851	13_5_1	215_2_222	780_2_1	201_2_1	35_2_702	122_2_62	645_5_81	1934_2_307	90_2_1060	1746_2_150	224_2_103	515_2_91	476_2_1	816_5_596	516_2_35
740_2_106	891_2_836	13_5_1	215_2_232	780_2_1	201_2_1	35_2_708	122_2_59	645_5_77	1934_2_322	90_2_1030	1746_2_146	224_2_108	515_2_84	476_2_1	816_5_591	516_2_27
740_2_96	891_2_852	13_5_1	215_2_228	780_2_1	201_2_1	35_2_725	122_2_59	645_5_75	1934_2_310	90_2_1034	1746_2_141	224_2_118	515_2_88	476_2_1	816_5_579	516_2_20
740_2_107	891_2_826	13_5_1	215_2_224	780_2_1	201_2_1	35_2_697	122_2_65	645_5_78	1934_2_320	90_2_1041	1746_2_151	224_2_118	515_2_95	476_2_1	816_5_590	516_2_10
740_2_99	891_2_814	13_5_1	215_2_217	780_2_1	201_2_1	35_2_706	122_2_61	645_5_89	1934_2_319	90_2_1058	1746_2_160	224_2_107	515_2_86	476_2_1	816_5_579	516_2_11
740_2_90	891_2_838	13_5_1	215_2_208	780_2_1	201_2_1	35_2_688	122_2_53	645_5_103	1934_2_312	90_2_1066	1746_2_150	224_2_99	515_2_102	476_2_1	816_5_571	516_2_13
740_2_80	891_2_846	13_5_1	215_2_227	780_2_1	201_2_1	35_2_696	122_2_57	645_5_106	1934_2_306	90_2_1072	1746_2_136	224_2_96	515_2_108	476_2_1	816_5_588	516_2_13
740_2_84	891_2_834	13_5_1	215_2_219	780_2_1	201_2_1	35_2_703	122_2_60	645_5_116	1934_2_315	90_2_1065	1746_2_132	224_2_98	515_2_105	476_2_1	816_5_595	516_2_15
740_2_73	891_2_832	13_5_1	215_2_228	780_2_1	201_2_1	35_2_693	122_2_59	645_5_127	1934_2_316	90_2_1095	1746_2_127	224_2_107	515_2_113	476_2_1	816_5_575	516_2_23
740_2_79	891_2_838	13_5_1	215_2_236	780_2_1	201_2_1	35_2_674	122_2_66	645_5_128	1934_2_322	90_2_1067	1746_2_143	224_2_104	515_2_109	476_2_1	816_5_595	516_2_21
740_2_84	891_2_869	13_5_1	215_2_246	780_2_1	201_2_1	35_2_634	122_2_71	645_5_113	1934_2_323	90_2_1060	1746_2_160	224_2_99	515_2_118	476_2_1	816_5_584	516_2_20
740_2_97	891_2_888	13_5_1	215_2_260	780_2_1	201_2_1	35_2_611	122_2_71	645_5_119	1934_2_335	90_2_1043	1746_2_147	224_2_95	515_2_124	476_2_1	816_5_572	516_2_16
740_2_111	891_2_851	13_5_1	215_2_249	780_2_1	201_2_1	35_2_628	122_2_74	645_5_119	1934_2_336	90_2_1080	1746_2_137	224_2_95	515_2_115	476_2_1	816_5_560	516_2_17
740_2_110	891_2_862	13_5_1	215_2_231	780_2_1	201_2_1	35_2_664	122_2_70	645_5_117	1934_2_341	90_2_1082	1746_2_140	224_2_91	515_2_124	476_2_1	816_5_544	516_2_15
740_2_120	891_2_846	13_5_1	215_2_211	780_2_1	201_2_1	35_2_638	122_2_69	645_5_112	1934_2_351	90_2_1062	1746_2_151	224_2_86	515_2_143	476_2_1	816_5_568	516_2_13
740_2_111	891_2_832	13_5_1	215_2_196	780_2_1	201_2_1	35_2_623	122_2_82	645_5_131	1934_2_363	90_2_1003	1746_2_162	224_2_76	515_2_161	476_2_1	816_5_608	516_2_13
740_2_119	891_2_790	13_5_1	215_2_181	780_2_1	201_2_1	35_2_621	122_2_85	645_5_132	1934_2_354	90_2_1032	1746_2_177	224_2_88	515_2_164	476_2_1	816_5_609	516_2_14
740_2_127	891_2_773	13_5_1	215_2_178	780_2_1	201_2_1	35_2_623	122_2_101	645_5_141	1934_2_361	90_2_999	1746_2_170	224_2_82	515_2_159	476_2_1	816_5_619	516_2_13
740_2_136	891_2_778	13_5_1	215_2_192	780_2_1	201_2_1	35_2_614	122_2_110	645_5_141	1934_2_357	90_2_982	1746_2_167	224_2_71	515_2_166	476_2_1	816_5_616	516_2_14
740_2_134	891_2_780	13_5_1	215_2_171	780_2_1	201_2_1	35_2_654	122_2_102	645_5_149	1934_2_330	90_2_1016	1746_2_169	224_2_71	515_2_154	476_2_1	816_5_588	516_2_20
740_2_156	891_2_760	13_5_1	215_2_188	780_2_1	201_2_1	35_2_662	122_2_94	645_5_158	1934_2_316	90_2_1026	1746_2_181	224_2_69	515_2_137	476_2_1	816_5_574	516_2_27
740_2_156	891_2_770	13_5_1	215_2_207	780_2_1	201_2_1	35_2_661	122_2_105	645_5_150	1934_2_297	90_2_1008	1746_2_195	224_2_68	515_2_134	476_2_1	816_5_589	516_2_33
740_2_150	891_2_766	13_5_1	215_2_202	780_2_1	201_2_1	35_2_682	122_2_95	645_5_148	1934_2_287	90_2_989	1746_2_214	224_2_70	515_2_137	476_2_1	816_5_613	516_2_42
740_2_157	891_2_742	13_5_1	215_2_211	780_2_1	201_2_1	35_2_691	122_2_87	645_5_144	1934_2_270	90_2_1012	1746_2_216	224_2_71	515_2_140	476_2_1	816_5_587	516_2_38
740_2_134	891_2_711	13_5_1	215_2_221	780_2_1	201_2_1	35_2_708	122_2_82	645_5_134	1934_2_285	90_2_1042	1746_2_215	224_2_70	515_2_141	476_2_1	816_5_563	516_2_31
740_2_141	891_2_702	13_5_1	215_2_218	780_2_1	201_2_1	35_2_711	122_2_88	645_5_132	1934_2_272	90_2_1046	1746_2_218	224_2_76	515_2_138	476_2_1	816_5_554	516_2_29
740_2_141	891_2_698	13_5_1	215_2_219	780_2_1	201_2_1	35_2_727	122_2_79	645_5_141	1934_2_267	90_2_1065	1746_2_237	224_2_69	515_2_140	476_2_1	816_5_527	516_2_22
740_2_127	891_2_720	13_5_1	215_2_213	780_2_1	201_2_1	35_2_733	122_2_89	645_5_134	1934_2_275	90_2_1032	1746_2_238	224_2_74	515_2_140	476_2_1	816_5_526	516_2_17
740_2_131	891_2_730	13_5_1	215_2_213	780_2_1	201_2_1	35_2_727	122_2_99	645_5_137	1934_2_289	90_2_1039	1746_2_237	224_2_78	515_2_163	476_2_1	816_5_483	516_2_22
740_2_147	891_2_743	13_5_1	215_2_182	780_2_1	201_2_1	35_2_735	122_2_104	645_5_145	1934_2_298	90_2_1022	1746_2_224	224_2_75	515_2_166	476_2_1	816_5_488	516_2_20
740_2_138	891_2_739	13_5_1	215_2_187	780_2_1	201_2_1	35_2_720	122_2_104	645_5_145	1934_2_307	90_2_1015	1746_2_206	224_2_77	515_2_178	476_2_1	816_5_480	516_2_15
740_2_153	891_2_701	13_5_1	215_2_191	780_2_1	201_2_1	35_2_722	122_2_97	645_5_158	1934_2_314	90_2_1016	1746_2_205	224_2_77	515_2_171	476_2_1	816_5_468	516_2_16
740_2_156	891_2_692	13_5_1	215_2_194	780_2_1	201_2_1	35_2_719	122_2_93	645_5_163	1934_2_315	90_2_1000	1746_2_177	224_2_89	515_2_167	476_2_1	816_5_475	516_2_10
740_2_148	891_2_712	13_5_1	215_2_193	780_2_1	201_2_1	35_2_726	122_2_95	645_5_145	1934_2_312	90_2_1021	1746_2_179	224_2_101	515_2_170	476_2_1	816_5_476	516_2_9
740_2_150	891_2_722	13_5_1	215_2_181	780_2_1	201_2_1	35_2_707	122_2_112	645_5_147	1934_2_326	90_2_1040	1746_2_176	224_2_101	515_2_159	476_2_1	816_5_483	516_2_8
740_2_144	891_2_741	13_5_1	215_2_175	780_2_1	201_2_1	35_2_687	122_2_125	645_5_147	1934_2_335	90_2_1077	1746_2_176	224_2_105	515_2_162	476_2_1	816_5_489	516_2_7
740_2_154	891_2_728	13_5_1	215_2_171	780_2_1	201_2_1	35_2_680	122_2_129	645_5_146	1934_2_350	90_2_1066	1746_2_171	224_2_107	515_2_167	476_2_1	816_5_497	516_2_8
740_2_160	891_2_716	13_5_1	215_2_162	780_2_1	201_2_1	35_2_686	122_2_126	645_5_154	1934_2_362	90_2_1075	1746_2_168	224_2_102	515_2_160	476_2_1	816_5_496	516_2_6
740_2_160	891_2_739	13_5_1	215_2_154	780_2_1	201_2_1	35_2_681	122_2_128	645_5_154	1934_2_353	90_2_1107	1746_2_159	224_2_107	515_2_164	476_2_1	816_5_481	516_2_5
740_2_139	891_2_736	13_5_1	215_2_155	780_2_1	201_2_1	35_2_668	122_2_135	645_5_154	1934_2_365	90_2_1107	1746_2_154	224_2_106	515_2_165	476_2_1	816_5_472	516_2_3
740_2_144	891_2_732	13_5_1	215_2_167	780_2_1	201_2_1	35_2_665	122_2_142	645_5_155	1934_2_357	90_2_1101	1746_2_148	224_2_114	515_2_156	476_2_1	816_5_450	516_2_3
740_2_163	891_2_744	13_5_1	215_2_163	780_2_1	201_2_1	35_2_636	122_2_151	645_5_139	1934_2_342	90_2_1087	1746_2_163	224_2_124	515_2_181	476_2_1	816_5_448	516_2_4
740_2_164	891_2_758	13_5_1	215_2_169	780_2_1	201_2_1	35_2_643	122_2_148	645_5_126	1934_2_336	90_2_1044	1746_2_158	224_2_121	515_2_189	476_2_1	816_5_462	516_2_7
740_2_173	891_2_775	13_5_1	215_2_171	780_2_1	201_2_1	35_2_620	122_2_159	645_5_137	1934_2_340	90_2_1065	1746_2_145	224_2_113	515_2_192	476_2_1	816_5_474	516_2_6
740_2_177	891_2_773	13_5_1	215_2_173	780_2_1	201_2_1	35_2_616	122_2_151	645_5_134	1934_2_334	90_2_1075	1746_2_147	224_2_122	515_2_202	476_2_1	816_5_505	516_2_6
740_2_182	891_2_796	13_5_1	215_2_156	780_2_1	201_2_1	35_2_629	122_2_146	645_5_116	1934_2_352	90_2_1079	1746_2_152	224_2_128	515_2_192	476_2_1	816_5_512	516_2_9
740_2_172	891_2_801	13_5_1	215_2_133	780_2_1	201_2_1	35_2_624	122_2_158	645_5_102	1934_2_359	90_2_1129	1746_2_145	224_2_129	515_2_181	476_2_1	816_5_495	516_2_8
740_2_173	891_2_785	13_5_1	215_2_134	780_2_1	201_2_1	35_2_623	122_2_162	645_5_104	1934_2_373	90_2_1111	1746_2_148	224_2_122	515_2_176	476_2_1	816_5_491	516_2_8
740_2_177	891_2_786	13_5_1	215_2_136	780_2_1	201_2_1	35_2_616	122_2_153	645_5_111	1934_2_382	90_2_1135	1746_2_136	224_2_127	515_2_161	476_2_1	816_5_471	516_2_11
740_2_179	891_2_788	13_5_1	215_2_128	780_2_1	201_2_1	35_2_584	122_2_167	645_5_103	1934_2_398	90_2_1128	1746_2_126	224_2_121	515_2_152	476_2_1	816_5_469	516_2_8
740_2_177	891_2_785	13_5_1	215_2_132	780_2_1	201_2_1	35_2_606	122_2_178	645_5_109	1934_2_377	90_2_1101	1746_2_127	224_2_122	515_2_145	476_2_1	816_5_460	516_2_9
740_2_187	891_2_822	13_5_1	215_2_120	780_2_1	201_2_1	35_2_640	122_2_158	645_5_105	1934_2_350	90_2_1105	1746_2_134	224_2_119	515_2_154	476_2_1	816_5_445	516_2_12
740_2_204	891_2_802	13_5_1	215_2_120	780_2_1	201_2_1	35_2_670	122_2_153	645_5_93	1934_2_344	90_2_1105	1746_2_135	224_2_113	515_2_153	476_2_1	816_5_440	516_2_9
740_2_206	891_2_822	13_5_1	215_2_106	780_2_1	201_2_1	35_2_656	122_2_152	645_5_84	1934_2_345	90_2_1116	1746_2_128	224_2_108	515_2_143	476_2_1	816_5_432	516_2_7
740_2_192	891_2_831	13_5_1	215_2_115	780_2_1	201_2_1	35_2_628	122_2_156	645_5_93	1934_2_346	90_2_1132	1746_2_114	224_2_106	515_2_144	476_2_1	816_5_446	516_2_7
740_2_182	891_2_838	13_5_1	215_2_121	780_2_1	201_2_1	35_2_628	122_2_165	645_5_88	1934_2_366	90_2_1129	1746_2_136	224_2_91	515_2_135	476_2_1	816_5_437	516_2_8
740_2_190	891_2_815	13_5_1	215_2_118	780_2_1	201_2_1	35_2_640	122_2_163	645_5_94	1934_2_383	90_2_1144	1746_2_147	224_2_103	515_2_124	476_2_1	816_5_426	516_2_9
740_2_190	891_2_818	13_5_1	215_2_125	780_2_1	201_2_1	35_2_659	122_2_159	645_5_103	1934_2_392	90_2_1158	1746_2_144	224_2_113	515_2_101	476_2_1	816_5_414	516_2_9
740_2_203	891_2_786	13_5_1	215_2_144	780_2_1	201_2_1	35_2_675	122_2_167	645_5_104	1934_2_372	90_2_1136	1746_2_135	224_2_118	515_2_82	476_2_1	816_5_416	516_2_11
740_2_203	891_2_778	13_5_1	215_2_141	780_2_1	201_2_1	35_2_676	122_2_167	645_5_102	1934_2_380	90_2_1133	1746_2_154	224_2_114	515_2_70	476_2_1	816_5_420	516_2_10
740_2_200	891_2_784	13_5_1	215_2_149	780_2_1	201_2_1	35_2_668	122_2_173	645_5_98	1934_2_373	90_2_1129	1746_2_161	224_2_110	515_2_67	476_2_1	816_5_418	516_2_9
740_2_189	891_2_786	13_5_1	215_2_141	780_2_1	201_2_1	35_2_639	122_2_176	645_5_103	1934_2_369	90_2_1145	1746_2_171	224_2_113	515_2_64	476_2_1	816_5_410	516_2_9
740_2_182	891_2_785	13_5_1	215_2_144	780_2_1	201_2_1	35_2_598	122_2_174	645_5_107	1934_2_365	90_2_1144	1746_2_175	224_2_115	515_2_82	476_2_1	816_5_403	516_2_10
740_2_190	891_2_728	13_5_1	215_2_144	780_2_1	201_2_1	35_2_614	122_2_167	645_5_103	1934_2_367	90_2_1177	1746_2_169	224_2_100	515_2_76	476_2_1	816_5_374	516_2_9
740_2_199	891_2_715	13_5_1	215_2_151	780_2_1	201_2_1	35_2_607	122_2_181	645_5_96	1934_2_360	90_2_1190	1746_2_138	224_2_101	515_2_79	476_2_1	816_5_384	516_2_7
740_2_195	891_2_732	13_5_1	215_2_157	780_2_1	201_2_1	35_2_609	122_2_191	645_5_92	1934_2_388	90_2_1161	1746_2_149	224_2_90	515_2_89	476_2_1	816_5_375	516_2_6
740_2_204	891_2_740	13_5_1	215_2_156	780_2_1	201_2_1	35_2_608	122_2_177	645_5_85	1934_2_401	90_2_1179	1746_2_163	224_2_76	515_2_95	476_2_1	816_5_370	516_2_5
740_2_217	891_2_742	13_5_1	215_2_138	780_2_1	201_2_1	35_2_612	122_2_173	645_5_76	1934_2_386	90_2_1199	1746_2_148	224_2_87	515_2_92	476_2_1	816_5_366	516_2_5
740_2_239	891_2_733	13_5_1	215_2_151	780_2_1	201_2_1	35_2_661	122_2_166	645_5_63	1934_2_393	90_2_1206	1746_2_143	224_2_91	515_2_87	476_2_1	816_5_384	516_2_3
740_2_240	891_2_703	13_5_1	215_2_149	780_2_1	201_2_1	35_2_661	122_2_176	645_5_59	1934_2_416	90_2_1230	1746_2_138	224_2_87	515_2_86	476_2_1	816_5_401	516_2_7
740_2_225	891_2_700	13_5_1	215_2_167	780_2_1	201_2_1	35_2_672	122_2_179	645_5_50	1934_2_426	90_2_1268	1746_2_155	224_2_82	515_2_93	476_2_1	816_5_385	516_2_9
740_2_236	891_2_678	13_5_1	215_2_171	780_2_1	201_2_1	35_2_665	122_2_193	645_5_46	1934_2_404	90_2_1271	1746_2_144	224_2_82	515_2_76	476_2_1	816_5_384	516_2_13
740_2_270	891_2_679	13_5_1	215_2_200	780_2_1	201_2_1	35_2_645	122_2_191	645_5_47	1934_2_398	90_2_1273	1746_2_137	224_2_92	515_2_69	476_2_1	816_5_365	516_2_13
740_2_281	891_2_694	13_5_1	215_2_185	780_2_1	201_2_1	35_2_624	122_2_188	645_5_43	1934_2_423	90_2_1257	1746_2_139	224_2_89	515_2_63	476_2_1	816_5_358	516_2_10
740_2_290	891_2_688	13_5_1	215_2_187	780_2_1	201_2_1	35_2_616	122_2_193	645_5_46	1934_2_418	90_2_1246	1746_2_131	224_2_85	515_2_65	476_2_1	816_5_352	516_2_12
740_2_273	891_2_689	13_5_1	215_2_173	780_2_1	201_2_1	35_2_623	122_2_210	645_5_46	1934_2_416	90_2_1242	1746_2_144	224_2_87	515_2_62	476_2_1	816_5_361	516_2_7
740_2_272	891_2_681	13_5_1	215_2_162	780_2_1	201_2_1	35_2_649	122_2_207	645_5_62	1934_2_407	90_2_1226	1746_2_153	224_2_84	515_2_48	476_2_1	816_5_355	516_2_8
740_2_255	891_2_672	13_5_1	215_2_170	780_2_1	201_2_1	35_2_699	122_2_225	645_5_54	1934_2_399	90_2_1227	1746_2_132	224_2_83	515_2_51	476_2_1	816_5_378	516_2_5
740_2_261	891_2_663	13_5_1	215_2_173	780_2_1	201_2_1	35_2_719	122_2_213	645_5_57	1934_2_400	90_2_1229	1746_2_133	224_2_80	515_2_45	476_2_1	816_5_362	516_2_6
740_2_253	891_2_641	13_5_1	215_2_177	780_2_1	201_2_1	35_2_740	122_2_229	645_5_56	1934_2_392	90_2_1250	1746_2_122	224_2_79	515_2_43	476_2_1	816_5_369	516_2_6
740_2_251	891_2_656	13_5_1	215_2_165	780_2_1	201_2_1	35_2_788	122_2_224	645_5_60	1934_2_394	90_2_1254	1746_2_114	224_2_78	515_2_36	476_2_1	816_5_374	516_2_5
740_2_253	891_2_657	13_5_1	215_2_186	780_2_1	201_2_1	35_2_761	122_2_216	645_5_61	1934_2_393	90_2_1241	1746_2_117	224_2_82	515_2_32	476_2_1	816_5_383	516_2_9
740_2_254	891_2_701	13_5_1	215_2_181	780_2_1	201_2_1	35_2_737	122_2_213	645_5_61	1934_2_397	90_2_1213	1746_2_118	224_2_84	515_2_32	476_2_1	816_5_390	516_2_7
740_2_259	891_2_684	13_5_1	215_2_172	780_2_1	201_2_1	35_2_723	122_2_199	645_5_58	1934_2_433	90_2_1230	1746_2_138	224_2_89	515_2_30	476_2_1	816_5_388	516_2_7
740_2_266	891_2_679	13_5_1	215_2_177	780_2_1	201_2_1	35_2_734	122_2_197	645_5_51	1934_2_436	90_2_1225	1746_2_135	224_2_82	515_2_24	476_2_1	816_5_390	516_2_6
740_2_267	891_2_697	13_5_1	215_2_171	780_2_1	201_2_1	35_2_737	122_2_187	645_5_46	1934_2_433	90_2_1227	1746_2_125	224_2_88	515_2_29	476_2_1	816_5_387	516_2_7
740_2_274	891_2_714	13_5_1	215_2_181	780_2_1	201_2_1	35_2_740	122_2_187	645_5_44	1934_2_427	90_2_1247	1746_2_112	224_2_88	515_2_29	476_2_1	816_5_364	516_2_5
740_2_275	891_2_688	13_5_1	215_2_179	780_2_1	201_2_1	35_2_738	122_2_204	645_5_42	1934_2_408	90_2_1228	1746_2_109	224_2_88	515_2_25	476_2_1	816_5_361	516_2_3
740_2_274	891_2_678	13_5_1	215_2_183	780_2_1	201_2_1	35_2_723	122_2_215	645_5_52	1934_2_418	90_2_1238	1746_2_100	224_2_89	515_2_25	476_2_1	816_5_368	516_2_2
740_2_280	891_2_678	13_5_1	215_2_179	780_2_1	201_2_1	35_2_745	122_2_206	645_5_43	1934_2_408	90_2_1226	1746_2_100	224_2_76	515_2_24	476_2_1	816_5_392	516_2_4
740_2_276	891_2_671	13_5_1	215_2_176	780_2_1	201_2_1	35_2_758	122_2_207	645_5_39	1934_2_392	90_2_1221	1746_2_102	224_2_77	515_2_23	476_2_1	816_5_390	516_2_1
740_2_283	891_2_638	13_5_1	215_2_174	780_2_1	201_2_1	35_2_755	122_2_204	645_5_31	1934_2_396	90_2_1235	1746_2_83	224_2_77	515_2_17	476_2_1	816_5_385
740_2_251	891_2_638	13_5_1	215_2_169	780_2_1	201_2_1	35_2_743	122_2_193	645_5_32	1934_2_416	90_2_1267	1746_2_96	224_2_72	515_2_13	476_2_1	816_5_381
740_2_260	891_2_651	13_5_1	215_2_166	780_2_1	201_2_1	35_2_737	122_2_187	645_5_38	1934_2_453	90_2_1289	1746_2_102	224_2_64	515_2_17	476_2_1	816_5_376
740_2_283	891_2_642	13_5_1	215_2_169	780_2_1	201_2_1	35_2_753	122_2_190	645_5_32	1934_2_440	90_2_1302	1746_2_102	224_2_68	515_2_15	476_2_1	816_5_382
740_2_295	891_2_640	13_5_1	215_2_182	780_2_1	201_2_1	35_2_753	122_2_184	645_5_35	1934_2_439	90_2_1292	1746_2_111	224_2_69	515_2_13	476_2_1	816_5_363
740_2_311	891_2_655	13_5_1	215_2_171	780_2_1	201_2_1	35_2_748	122_2_177	645_5_34	1934_2_416	90_2_1311	1746_2_110	224_2_77	515_2_15	476_2_1	816_5_346
740_2_301	891_2_645	13_5_1	215_2_165	780_2_1	201_2_1	35_2_771	122_2_163	645_5_36	1934_2_430	90_2_1319	1746_2_104	224_2_67	515_2_10	476_2_1	816_5_349
740_2_292	891_2_672	13_5_1	215_2_162	780_2_1	201_2_1	35_2_758	122_2_162	645_5_33	1934_2_451	90_2_1298	1746_2_90	224_2_71	515_2_11	476_2_1	816_5_367
740_2_268	891_2_691	13_5_1	215_2_149	780_2_1	201_2_1	35_2_748	122_2_176	645_5_30	1934_2_429	90_2_1337	1746_2_100	224_2_84	515_2_5	476_2_1	816_5_362
740_2_285	891_2_698	13_5_1	215_2_148	780_2_1	201_2_1	35_2_733	122_2_169	645_5_25	1934_2_427	90_2_1356	1746_2_99	224_2_79	515_2_4	476_2_1	816_5_381
740_2_265	891_2_709	13_5_1	215_2_158	780_2_1	201_2_1	35_2_728	122_2_159	645_5_23	1934_2_441	90_2_1360	1746_2_94	224_2_74	515_2_3	476_2_1	816_5_399
740_2_259	891_2_699	13_5_1	215_2_156	780_2_1	201_2_1	35_2_722	122_2_164	645_5_22	1934_2_459	90_2_1368	1746_2_95	224_2_84	515_2_1	476_2_1	816_5_400
740_2_237	891_2_720	13_5_1	215_2_156	780_2_1	201_2_1	35_2_705	122_2_169	645_5_21	1934_2_456	90_2_1373	1746_2_95	224_2_80	515_2_2	476_2_1	816_5_393
740_2_229	891_2_695	13_5_1	215_2_155	780_2_1	201_2_1	35_2_713	122_2_162	645_5_21	1934_2_457	90_2_1374	1746_2_98	224_2_70	515_2_4	476_2_1	816_5_370
740_2_212	891_2_693	13_5_1	215_2_148	780_2_1	201_2_1	35_2_678	122_2_166	645_5_21	1934_2_467	90_2_1385	1746_2_118	224_2_75	515_2_5	476_2_1	816_5_382
740_2_212	891_2_723	13_5_1	215_2_144	780_2_1	201_2_1	35_2_648	122_2_163	645_5_30	1934_2_452	90_2_1353	1746_2_131	224_2_69	515_2_2	476_2_1	816_5_388
740_2_224	891_2_748	13_5_1	215_2_145	780_2_1	201_2_1	35_2_662	122_2_159	645_5_28	1934_2_441	90_2_1332	1746_2_140	224_2_71	515_2_1	476_2_1	816_5_384
740_2_224	891_2_756	13_5_1	215_2_144	780_2_1	35_2_655	122_2_152	645_5_32	1934_2_431	90_2_1328	1746_2_153	224_2_68	476_2_1	816_5_404
740_2_214	891_2_759	13_5_1	215_2_140	780_2_1	35_2_657	122_2_155	645_5_32	1934_2_451	90_2_1342	1746_2_151	224_2_58	476_2_1	816_5_400
740_2_222	891_2_756	13_5_1	215_2_136	780_2_1	35_2_672	122_2_153	645_5_39	1934_2_445	90_2_1341	1746_2_157	224_2_51	476_2_1	816_5_413
740_2_216	891_2_775	13_5_1	215_2_155	780_2_1	35_2_679	122_2_157	645_5_38	1934_2_441	90_2_1268	1746_2_153	224_2_55	476_2_1	816_5_422
740_2_222	891_2_769	13_5_1	215_2_164	780_2_1	35_2_655	122_2_146	645_5_37	1934_2_459	90_2_1295	1746_2_149	224_2_58	476_2_1	816_5_419
740_2_228	891_2_770	13_5_1	215_2_164	780_2_1	35_2_632	122_2_154	645_5_32	1934_2_490	90_2_1254	1746_2_145	224_2_55	476_2_1	816_5_450
740_2_242	891_2_794	13_5_1	215_2_161	780_2_1	35_2_592	122_2_141	645_5_31	1934_2_516	90_2_1245	1746_2_136	224_2_55	476_2_1	816_5_461
740_2_245	891_2_800	13_5_1	215_2_166	780_2_1	35_2_580	122_2_144	645_5_48	1934_2_526	90_2_1252	1746_2_135	224_2_52	476_2_1	816_5_444
740_2_265	891_2_798	13_5_1	215_2_149	780_2_1	35_2_580	122_2_139	645_5_43	1934_2_519	90_2_1271	1746_2_148	224_2_56	476_2_1	816_5_440
740_2_271	891_2_763	13_5_1	215_2_145	780_2_1	35_2_594	122_2_149	645_5_38	1934_2_518	90_2_1250	1746_2_140	224_2_60	476_2_1	816_5_460
740_2_265	891_2_776	13_5_1	215_2_145	780_2_1	35_2_612	122_2_138	645_5_37	1934_2_498	90_2_1224	1746_2_145	224_2_65	476_2_1	816_5_473
740_2_276	891_2_744	13_5_1	215_2_131	780_2_1	35_2_612	122_2_132	645_5_33	1934_2_506	90_2_1228	1746_2_147	224_2_62	476_2_1	816_5_467
740_2_294	891_2_753	13_5_1	215_2_125	780_2_1	35_2_594	122_2_116	645_5_34	1934_2_485	90_2_1223	1746_2_147	224_2_55	476_2_1	816_5_468
740_2_295	891_2_765	13_5_1	215_2_112	780_2_1	35_2_575	122_2_119	645_5_32	1934_2_479	90_2_1240	1746_2_151	224_2_60	476_2_1	816_5_483
740_2_293	891_2_797	13_5_1	215_2_119	780_2_1	35_2_568	122_2_115	645_5_34	1934_2_430	90_2_1254	1746_2_152	224_2_73	476_2_1	816_5_484
740_2_309	891_2_807	13_5_1	215_2_124	780_2_1	35_2_570	122_2_111	645_5_32	1934_2_443	90_2_1225	1746_2_156	224_2_65	476_2_1	816_5_493
740_2_303	891_2_816	13_5_1	215_2_124	780_2_1	35_2_599	122_2_97	645_5_37	1934_2_434	90_2_1242	1746_2_158	224_2_67	476_2_1	816_5_498
740_2_299	891_2_817	13_5_1	215_2_120	780_2_1	35_2_625	122_2_81	645_5_41	1934_2_412	90_2_1263	1746_2_164	224_2_74	476_2_1	816_5_465
740_2_299	891_2_825	13_5_1	215_2_107	780_2_1	35_2_626	122_2_64	645_5_37	1934_2_411	90_2_1279	1746_2_164	224_2_66	476_2_1	816_5_486
740_2_307	891_2_807	13_5_1	215_2_97	780_2_1	35_2_630	122_2_76	645_5_41	1934_2_419	90_2_1239	1746_2_169	224_2_72	476_2_1	816_5_487
740_2_323	891_2_807	13_5_1	215_2_86	780_2_1	35_2_605	122_2_75	645_5_30	1934_2_426	90_2_1227	1746_2_181	224_2_61	476_2_1	816_5_470
740_2_336	891_2_793	13_5_1	215_2_91	780_2_1	35_2_598	122_2_67	645_5_22	1934_2_444	90_2_1244	1746_2_192	224_2_56	476_2_1	816_5_455
740_2_345	891_2_787	13_5_1	215_2_92	780_2_1	35_2_596	122_2_73	645_5_17	1934_2_438	90_2_1232	1746_2_192	224_2_60	476_2_1	816_5_483
740_2_356	891_2_781	13_5_1	215_2_86	780_2_1	35_2_627	122_2_81	645_5_19	1934_2_426	90_2_1233	1746_2_191	224_2_57	476_2_1	816_5_497
740_2_356	891_2_813	13_5_1	215_2_87	780_2_1	35_2_620	122_2_91	645_5_22	1934_2_431	90_2_1215	1746_2_183	224_2_62	476_2_1	816_5_522
740_2_371	891_2_834	13_5_1	215_2_71	780_2_1	35_2_623	122_2_90	645_5_26	1934_2_427	90_2_1231	1746_2_193	224_2_56	476_2_1	816_5_536
740_2_356	891_2_862	13_5_1	215_2_76	780_2_1	35_2_618	122_2_86	645_5_22	1934_2_404	90_2_1232	1746_2_185	224_2_58	476_2_1	816_5_549
740_2_334	891_2_868	13_5_1	215_2_66	780_2_1	35_2_589	122_2_96	645_5_16	1934_2_391	90_2_1224	1746_2_202	224_2_52	476_2_1	816_5_565
740_2_301	891_2_861	13_5_1	215_2_55	780_2_1	35_2_591	122_2_87	645_5_17	1934_2_370	90_2_1198	1746_2_201	224_2_51	476_2_1	816_5_593
740_2_314	891_2_872	13_5_1	215_2_48	780_2_1	35_2_597	122_2_84	645_5_15	1934_2_357	90_2_1171	1746_2_218	224_2_58	476_2_1	816_5_602
740_2_319	891_2_886	13_5_1	215_2_55	780_2_1	35_2_593	122_2_87	645_5_14	1934_2_359	90_2_1145	1746_2_202	224_2_56	476_2_1	816_5_607
740_2_306	891_2_902	13_5_1	215_2_48	780_2_1	35_2_557	122_2_95	645_5_16	1934_2_359	90_2_1135	1746_2_215	224_2_52	476_2_1	816_5_624
740_2_290	891_2_899	13_5_1	215_2_41	780_2_1	35_2_553	122_2_94	645_5_12	1934_2_357	90_2_1150	1746_2_220	224_2_52	476_2_1	816_5_635
740_2_285	891_2_883	13_5_1	215_2_33	780_2_1	35_2_561	122_2_87	645_5_12	1934_2_353	90_2_1138	1746_2_208	224_2_54	476_2_1	816_5_653
740_2_270	891_2_902	13_5_1	215_2_31	780_2_1	35_2_540	122_2_85	645_5_16	1934_2_339	90_2_1156	1746_2_214	224_2_63	476_2_1	816_5_662
740_2_286	891_2_889	13_5_1	215_2_30	780_2_1	35_2_531	122_2_80	645_5_17	1934_2_351	90_2_1154	1746_2_234	224_2_63	476_2_1	816_5_663
740_2_288	891_2_874	13_5_1	215_2_27	780_2_1	35_2_572	122_2_61	645_5_16	1934_2_354	90_2_1194	1746_2_231	224_2_58	476_2_1	816_5_635
740_2_298	891_2_855	13_5_1	215_2_31	780_2_1	35_2_596	122_2_62	645_5_18	1934_2_341	90_2_1197	1746_2_233	224_2_58	476_2_1	816_5_634
740_2_310	891_2_853	13_5_1	215_2_35	780_2_1	35_2_613	122_2_69	645_5_17	1934_2_335	90_2_1215	1746_2_217	224_2_53	476_2_1	816_5_609
740_2_306	891_2_855	13_5_1	215_2_33	780_2_1	35_2_626	122_2_61	645_5_12	1934_2_300	90_2_1242	1746_2_234	224_2_64	476_2_1	816_5_643
740_2_289	891_2_835	13_5_1	215_2_22	780_2_1	35_2_686	122_2_67	645_5_13	1934_2_289	90_2_1240	1746_2_230	224_2_64	476_2_1	816_5_595
740_2_275	891_2_843	13_5_1	215_2_19	780_2_1	35_2_699	122_2_61	645_5_13	1934_2_282	90_2_1218	1746_2_228	224_2_68	476_2_1	816_5_572
740_2_284	891_2_851	13_5_1	215_2_21	780_2_1	35_2_703	122_2_60	645_5_17	1934_2_263	90_2_1233	1746_2_221	224_2_72	476_2_1	816_5_559
740_2_288	891_2_862	13_5_1	215_2_24	780_2_1	35_2_696	122_2_63	645_5_18	1934_2_276	90_2_1253	1746_2_222	224_2_66	476_2_1	816_5_562
740_2_303	891_2_899	13_5_1	215_2_25	780_2_1	35_2_686	122_2_59	645_5_16	1934_2_259	90_2_1251	1746_2_235	224_2_68	476_2_1	816_5_597
740_2_313	891_2_886	13_5_1	215_2_28	780_2_1	35_2_684	122_2_59	645_5_17	1934_2_253	90_2_1262	1746_2_256	224_2_65	476_2_1	816_5_581
740_2_337	891_2_853	13_5_1	215_2_25	780_2_1	35_2_679	122_2_54	645_5_14	1934_2_250	90_2_1281	1746_2_271	224_2_63	476_2_1	816_5_580
740_2_330	891_2_838	13_5_1	215_2_23	780_2_1	35_2_691	122_2_46	645_5_13	1934_2_252	90_2_1269	1746_2_265	224_2_84	476_2_1	816_5_589
740_2_334	891_2_864	13_5_1	215_2_26	780_2_1	35_2_655	122_2_42	645_5_16	1934_2_228	90_2_1256	1746_2_276	224_2_84	476_2_1	816_5_639
740_2_338	891_2_854	13_5_1	215_2_25	780_2_1	35_2_647	122_2_33	645_5_21	1934_2_230	90_2_1226	1746_2_269	224_2_91	476_2_1	816_5_641
740_2_326	891_2_847	13_5_1	215_2_23	780_2_1	35_2_667	122_2_27	645_5_13	1934_2_205	90_2_1210	1746_2_284	224_2_93	476_2_1	816_5_661
740_2_346	891_2_859	13_5_1	215_2_25	780_2_1	35_2_678	122_2_22	645_5_13	1934_2_200	90_2_1188	1746_2_262	224_2_93	476_2_1	816_5_634
740_2_328	891_2_868	13_5_1	215_2_31	780_2_1	35_2_677	122_2_24	645_5_10	1934_2_195	90_2_1182	1746_2_272	224_2_100	476_2_1	816_5_615
740_2_348	891_2_874	13_5_1	215_2_34	780_2_1	35_2_670	122_2_28	645_5_8	1934_2_203	90_2_1153	1746_2_256	224_2_97	476_2_1	816_5_612
740_2_365	891_2_856	13_5_1	215_2_36	780_2_1	35_2_685	122_2_32	645_5_7	1934_2_202	90_2_1121	1746_2_248	224_2_95	476_2_1	816_5_612
740_2_349	891_2_868	13_5_1	215_2_28	780_2_1	35_2_693	122_2_36	645_5_6	1934_2_213	90_2_1123	1746_2_249	224_2_96	476_2_1	816_5_605
740_2_350	891_2_874	13_5_1	215_2_29	780_2_1	35_2_703	122_2_44	645_5_9	1934_2_224	90_2_1134	1746_2_250	224_2_86	476_2_1	816_5_591
740_2_358	891_2_921	13_5_1	215_2_28	780_2_1	35_2_688	122_2_47	645_5_10	1934_2_237	90_2_1137	1746_2_242	224_2_86	476_2_1	816_5_584
740_2_352	891_2_934	13_5_1	215_2_26	780_2_1	35_2_704	122_2_49	645_5_7	1934_2_236	90_2_1158	1746_2_221	224_2_75	476_2_1	816_5_582
740_2_343	891_2_940	13_5_1	215_2_30	780_2_1	35_2_715	122_2_48	645_5_7	1934_2_234	90_2_1164	1746_2_226	224_2_81	476_2_1	816_5_576
740_2_335	891_2_929	13_5_1	215_2_27	780_2_1	35_2_722	122_2_44	645_5_5	1934_2_253	90_2_1153	1746_2_217	224_2_78	476_2_1	816_5_594
740_2_336	891_2_929	13_5_1	215_2_30	780_2_1	35_2_716	122_2_38	645_5_4	1934_2_251	90_2_1124	1746_2_205	224_2_88	476_2_1	816_5_617
740_2_369	891_2_897	13_5_1	215_2_38	780_2_1	35_2_715	122_2_44	645_5_2	1934_2_260	90_2_1110	1746_2_214	224_2_85	476_2_1	816_5_608
740_2_369	891_2_920	13_5_1	215_2_45	780_2_1	35_2_700	122_2_50	645_5_1	1934_2_237	90_2_1084	1746_2_216	224_2_84	476_2_1	816_5_618
740_2_376	891_2_938	13_5_1	215_2_45	780_2_1	35_2_709	122_2_56	645_5_2	1934_2_224	90_2_1098	1746_2_226	224_2_76	476_2_1	816_5_609
740_2_376	891_2_946	13_5_1	215_2_51	780_2_1	35_2_666	122_2_59	645_5_2	1934_2_222	90_2_1112	1746_2_222	224_2_80	476_2_1	816_5_599
740_2_382	891_2_953	13_5_1	215_2_45	780_2_1	35_2_670	122_2_55	645_5_2	1934_2_219	90_2_1113	1746_2_218	224_2_81	476_2_1	816_5_600
740_2_420	891_2_970	13_5_1	215_2_46	780_2_1	35_2_648	122_2_50	645_5_1	1934_2_234	90_2_1086	1746_2_217	224_2_73	476_2_1	816_5_596
740_2_442	891_2_969	215_2_44	780_2_1	35_2_645	122_2_46	476_2_1	1934_2_223	90_2_1106	1746_2_244	224_2_65	816_5_594
740_2_441	891_2_957	215_2_40	780_2_1	35_2_651	122_2_44	476_2_1	1934_2_211	90_2_1098	1746_2_246	224_2_68	816_5_591
740_2_452	891_2_930	215_2_37	780_2_1	35_2_661	122_2_41	476_2_1	1934_2_209	90_2_1101	1746_2_239	224_2_72	816_5_611
740_2_453	891_2_935	215_2_32	780_2_1	35_2_650	122_2_43	476_2_1	1934_2_204	90_2_1069	1746_2_235	224_2_69	816_5_609
740_2_429	891_2_930	215_2_36	780_2_1	35_2_653	122_2_47	476_2_1	1934_2_213	90_2_1073	1746_2_226	224_2_81	816_5_631
740_2_439	891_2_919	215_2_28	780_2_1	35_2_634	122_2_49	476_2_1	1934_2_231	90_2_1052	1746_2_204	224_2_82	816_5_630
740_2_433	891_2_930	215_2_34	780_2_1	35_2_657	122_2_47	476_2_1	1934_2_226	90_2_1074	1746_2_208	224_2_84	816_5_648
740_2_441	891_2_942	215_2_30	780_2_1	35_2_659	122_2_39	476_2_1	1934_2_241	90_2_1075	1746_2_193	224_2_88	816_5_666
740_2_426	891_2_938	215_2_29	780_2_1	35_2_641	122_2_34	476_2_1	1934_2_245	90_2_1088	1746_2_197	224_2_85	816_5_664
740_2_431	891_2_937	215_2_26	780_2_1	35_2_649	122_2_35	476_2_1	1934_2_235	90_2_1033	1746_2_208	224_2_84	816_5_698
740_2_419	891_2_913	215_2_21	780_2_1	35_2_622	122_2_41	476_2_1	1934_2_265	90_2_1002	1746_2_203	224_2_84	816_5_740
740_2_404	891_2_916	215_2_20	780_2_1	35_2_603	122_2_36	476_2_1	1934_2_280	90_2_1028	1746_2_203	224_2_89	816_5_715
740_2_416	891_2_908	215_2_21	780_2_1	35_2_600	122_2_37	476_2_1	1934_2_280	90_2_1042	1746_2_212	224_2_83	816_5_703
740_2_421	891_2_919	215_2_25	780_2_1	35_2_592	122_2_33	476_2_1	1934_2_268	90_2_1052	1746_2_223	224_2_90	816_5_686
740_2_402	891_2_923	215_2_33	780_2_1	35_2_595	122_2_33	476_2_1	1934_2_263	90_2_1056	1746_2_223	224_2_94	816_5_720
740_2_411	891_2_884	215_2_31	780_2_1	35_2_629	122_2_29	476_2_1	1934_2_265	90_2_1058	1746_2_225	224_2_85	816_5_727
740_2_431	891_2_892	215_2_32	780_2_1	35_2_650	122_2_37	476_2_1	1934_2_246	90_2_1053	1746_2_242	224_2_87	816_5_720
740_2_441	891_2_889	215_2_26	780_2_1	35_2_665	122_2_35	476_2_1	1934_2_249	90_2_1001	1746_2_229	224_2_92	816_5_728
740_2_448	891_2_888	215_2_15	780_2_1	35_2_679	122_2_31	476_2_1	1934_2_246	90_2_980	1746_2_235	224_2_94	816_5_703
740_2_458	891_2_920	215_2_15	780_2_1	35_2_700	122_2_36	476_2_1	1934_2_235	90_2_944	1746_2_237	224_2_96	816_5_710
740_2_484	891_2_924	215_2_16	780_2_1	35_2_689	122_2_32	476_2_1	1934_2_242	90_2_962	1746_2_221	224_2_94	816_5_680
740_2_491	891_2_957	215_2_16	780_2_1	35_2_656	122_2_28	476_2_1	1934_2_241	90_2_927	1746_2_231	224_2_97	816_5_700
740_2_460	891_2_975	215_2_15	780_2_1	35_2_665	122_2_25	476_2_1	1934_2_232	90_2_932	1746_2_245	224_2_80	816_5_701
740_2_457	891_2_1002	215_2_17	780_2_1	35_2_667	122_2_21	476_2_1	1934_2_227	90_2_971	1746_2_251	224_2_70	816_5_703
740_2_445	891_2_986	215_2_17	780_2_1	35_2_678	122_2_18	476_2_1	1934_2_236	90_2_983	1746_2_240	224_2_70	816_5_681
740_2_421	891_2_974	215_2_20	780_2_1	35_2_689	122_2_13	476_2_1	1934_2_245	90_2_989	1746_2_232	224_2_58	816_5_698
740_2_416	891_2_971	215_2_17	780_2_1	35_2_686	122_2_12	476_2_1	1934_2_243	90_2_969	1746_2_229	224_2_58	816_5_703
740_2_413	891_2_983	215_2_14	780_2_1	35_2_683	122_2_10	476_2_1	1934_2_264	90_2_971	1746_2_224	224_2_53	816_5_691
740_2_405	891_2_980	215_2_17	780_2_1	35_2_694	122_2_11	476_2_1	1934_2_248	90_2_956	1746_2_241	224_2_49	816_5_715
740_2_387	891_2_989	215_2_18	780_2_1	35_2_665	122_2_21	476_2_1	1934_2_244	90_2_964	1746_2_251	224_2_54	816_5_730
740_2_376	891_2_1010	215_2_13	780_2_1	35_2_665	122_2_18	476_2_1	1934_2_246	90_2_962	1746_2_264	224_2_61	816_5_737
740_2_399	891_2_982	215_2_14	780_2_1	35_2_670	122_2_16	476_2_1	1934_2_253	90_2_956	1746_2_252	224_2_58	816_5_711
740_2_387	891_2_1001	215_2_17	780_2_1	35_2_662	122_2_13	476_2_1	1934_2_246	90_2_974	1746_2_268	224_2_63	816_5_702
740_2_394	891_2_989	215_2_21	780_2_1	35_2_701	122_2_10	476_2_1	1934_2_240	90_2_992	1746_2_275	224_2_73	816_5_691
740_2_385	891_2_995	215_2_23	780_2_1	35_2_695	122_2_10	476_2_1	1934_2_229	90_2_983	1746_2_286	224_2_72	816_5_685
740_2_385	891_2_1007	215_2_23	780_2_1	35_2_708	122_2_5	476_2_1	1934_2_229	90_2_976	1746_2_277	224_2_63	816_5_682
740_2_407	891_2_1056	215_2_19	780_2_1	35_2_689	122_2_3	476_2_1	1934_2_234	90_2_958	1746_2_290	224_2_60	816_5_658
740_2_394	891_2_1033	215_2_16	780_2_1	35_2_694	122_2_2	476_2_1	1934_2_232	90_2_919	1746_2_301	224_2_60	816_5_681
740_2_390	891_2_1030	215_2_14	780_2_1	35_2_707	122_2_3	476_2_1	1934_2_219	90_2_906	1746_2_296	224_2_57	816_5_685
740_2_408	891_2_1057	215_2_10	780_2_1	35_2_727	122_2_2	476_2_1	1934_2_215	90_2_907	1746_2_296	224_2_60	816_5_663
740_2_429	891_2_1053	215_2_10	780_2_1	35_2_697	122_2_3	476_2_1	1934_2_206	90_2_929	1746_2_279	224_2_65	816_5_643
740_2_428	891_2_1046	215_2_9	780_2_1	35_2_720	122_2_1	476_2_1	1934_2_203	90_2_977	1746_2_266	224_2_62	816_5_614
740_2_416	891_2_1060	215_2_7	780_2_1	35_2_696	122_2_1	476_2_1	1934_2_191	90_2_1006	1746_2_258	224_2_68	816_5_624
740_2_413	891_2_1063	215_2_9	780_2_1	35_2_687	122_2_1	476_2_1	1934_2_194	90_2_1010	1746_2_247	224_2_67	816_5_615
740_2_406	891_2_1102	215_2_13	780_2_1	35_2_672	122_2_4	476_2_1	1934_2_198	90_2_1005	1746_2_231	224_2_65	816_5_653
740_2_403	891_2_1126	215_2_9	780_2_1	35_2_675	122_2_2	476_2_1	1934_2_190	90_2_996	1746_2_238	224_2_68	816_5_657
740_2_401	891_2_1139	215_2_8	780_2_1	35_2_669	122_2_4	476_2_1	1934_2_199	90_2_1003	1746_2_233	224_2_54	816_5_663
740_2_395	891_2_1148	215_2_10	780_2_1	35_2_678	122_2_5	476_2_1	1934_2_192	90_2_966	1746_2_230	224_2_51	816_5_685
740_2_369	891_2_1164	215_2_10	780_2_1	35_2_689	122_2_6	476_2_1	1934_2_178	90_2_965	1746_2_230	224_2_43	816_5_681
740_2_380	891_2_1169	215_2_9	780_2_1	35_2_711	122_2_7	476_2_1	1934_2_158	90_2_958	1746_2_226	224_2_43	816_5_690
740_2_384	891_2_1157	215_2_5	780_2_1	35_2_712	122_2_6	476_2_1	1934_2_143	90_2_942	1746_2_239	224_2_43	816_5_722
740_2_408	891_2_1157	215_2_3	780_2_1	35_2_711	122_2_4	476_2_1	1934_2_129	90_2_926	1746_2_244	224_2_52	816_5_719
740_2_395	891_2_1165	215_2_1	780_2_1	35_2_702	122_2_4	476_2_1	1934_2_126	90_2_944	1746_2_238	224_2_52	816_5_712
740_2_396	891_2_1179	215_2_1	780_2_1	35_2_693	122_2_3	476_2_1	1934_2_123	90_2_951	1746_2_232	224_2_48	816_5_720
740_2_403	891_2_1175	215_2_1	780_2_1	35_2_688	122_2_1	476_2_1	1934_2_133	90_2_971	1746_2_215	224_2_32	816_5_713
740_2_400	891_2_1185	215_2_1	780_2_1	35_2_680	122_2_1	476_2_1	1934_2_147	90_2_967	1746_2_216	224_2_34	816_5_734
740_2_405	891_2_1182	215_2_1	780_2_1	35_2_703	122_2_1	476_2_1	1934_2_160	90_2_956	1746_2_203	224_2_32	816_5_726
740_2_388	891_2_1146	215_2_1	780_2_1	35_2_742	122_2_1	476_2_1	1934_2_160	90_2_988	1746_2_202	224_2_32	816_5_722
740_2_387	891_2_1130	215_2_1	780_2_1	35_2_736	122_2_1	476_2_1	1934_2_158	90_2_961	1746_2_200	224_2_34	816_5_738
740_2_395	891_2_1102	215_2_1	780_2_1	35_2_741	122_2_1	476_2_1	1934_2_155	90_2_955	1746_2_208	224_2_23	816_5_738
740_2_394	891_2_1106	215_2_1	780_2_1	35_2_754	122_2_1	476_2_1	1934_2_164	90_2_1005	1746_2_201	224_2_17	816_5_708
740_2_395	891_2_1108	215_2_1	780_2_1	35_2_743	122_2_1	476_2_1	1934_2_165	90_2_1010	1746_2_209	224_2_17	816_5_721
740_2_398	891_2_1137	215_2_1	780_2_1	35_2_711	122_2_1	476_2_1	1934_2_158	90_2_999	1746_2_223	224_2_17	816_5_713
740_2_395	891_2_1102	215_2_1	780_2_1	35_2_697	122_2_1	476_2_1	1934_2_141	90_2_1017	1746_2_245	224_2_19	816_5_701
740_2_420	891_2_1113	215_2_1	780_2_1	35_2_705	122_2_1	476_2_1	1934_2_139	90_2_982	1746_2_249	224_2_17	816_5_674
740_2_426	891_2_1117	215_2_1	780_2_1	35_2_722	122_2_1	476_2_1	1934_2_126	90_2_984	1746_2_250	224_2_12	816_5_664
740_2_423	891_2_1111	215_2_1	780_2_1	35_2_744	122_2_1	476_2_1	1934_2_119	90_2_972	1746_2_240	224_2_18	816_5_675
740_2_403	891_2_1100	215_2_1	780_2_1	35_2_755	122_2_1	476_2_1	1934_2_107	90_2_976	1746_2_251	224_2_14	816_5_693
740_2_411	891_2_1107	215_2_1	780_2_1	35_2_782	122_2_1	476_2_1	1934_2_100	90_2_953	1746_2_248	224_2_13	816_5_696
740_2_436	891_2_1101	215_2_1	780_2_1	35_2_838	122_2_1	476_2_1	1934_2_91	90_2_917	1746_2_241	224_2_14	816_5_725
740_2_425	891_2_1086	215_2_1	780_2_1	35_2_849	122_2_1	476_2_1	1934_2_89	90_2_945	1746_2_237	224_2_14	816_5_738
740_2_435	891_2_1085	215_2_1	780_2_1	35_2_847	122_2_1	476_2_1	1934_2_96	90_2_936	1746_2_251	224_2_14	816_5_752
740_2_420	891_2_1068	215_2_1	780_2_1	35_2_857	122_2_1	476_2_1	1934_2_104	90_2_937	1746_2_253	224_2_16	816_5_759
740_2_429	891_2_1068	215_2_1	780_2_1	35_2_839	122_2_1	476_2_1	1934_2_101	90_2_919	1746_2_247	224_2_16	816_5_758
740_2_394	891_2_1063	215_2_1	780_2_1	35_2_825	122_2_1	476_2_1	1934_2_110	90_2_918	1746_2_253	224_2_15	816_5_772
740_2_380	891_2_1097	215_2_1	780_2_1	35_2_808	122_2_1	476_2_1	1934_2_118	90_2_900	1746_2_256	224_2_13	816_5_777
740_2_390	891_2_1107	215_2_1	780_2_1	35_2_811	122_2_1	476_2_1	1934_2_118	90_2_884	1746_2_256	224_2_7	816_5_770
740_2_392	891_2_1057	215_2_1	780_2_1	35_2_834	122_2_1	476_2_1	1934_2_127	90_2_891	1746_2_250	224_2_7	816_5_755
740_2_403	891_2_1065	215_2_1	780_2_1	35_2_853	122_2_1	476_2_1	1934_2_120	90_2_897	1746_2_234	224_2_5	816_5_725
740_2_398	891_2_1036	215_2_1	780_2_1	35_2_872	122_2_1	476_2_1	1934_2_130	90_2_910	1746_2_224	224_2_2	816_5_718
740_2_403	891_2_1042	215_2_1	780_2_1	35_2_861	122_2_1	476_2_1	1934_2_128	90_2_911	1746_2_223	224_2_3	816_5_707
740_2_406	891_2_1025	215_2_1	780_2_1	35_2_886	122_2_1	476_2_1	1934_2_120	90_2_916	1746_2_208	224_2_3	816_5_717
740_2_390	891_2_1037	215_2_1	780_2_1	35_2_905	122_2_1	476_2_1	1934_2_115	90_2_919	1746_2_213	224_2_3	816_5_718
740_2_399	891_2_1004	215_2_1	780_2_1	35_2_902	122_2_1	476_2_1	1934_2_118	90_2_931	1746_2_220	224_2_1	816_5_701
740_2_419	891_2_991	215_2_1	780_2_1	35_2_950	476_2_1	1934_2_101	90_2_977	1746_2_220	816_5_680
740_2_431	891_2_988	215_2_1	780_2_1	35_2_962	476_2_1	1934_2_105	90_2_1003	1746_2_208	816_5_652
740_2_423	891_2_1017	215_2_1	780_2_1	35_2_950	476_2_1	1934_2_103	90_2_1025	1746_2_203	816_5_646
740_2_419	891_2_1051	215_2_1	780_2_1	35_2_914	476_2_1	1934_2_93	90_2_1066	1746_2_190	816_5_641
740_2_409	891_2_1005	215_2_1	780_2_1	35_2_923	476_2_1	1934_2_101	90_2_1080	1746_2_182	816_5_649
740_2_425	891_2_981	215_2_1	780_2_1	35_2_933	476_2_1	1934_2_104	90_2_1055	1746_2_175	816_5_675
740_2_396	891_2_980	215_2_1	780_2_1	35_2_952	476_2_1	1934_2_109	90_2_1084	1746_2_170	816_5_654
740_2_396	891_2_1001	215_2_1	780_2_1	35_2_965	476_2_1	1934_2_105	90_2_1087	1746_2_159	816_5_659
740_2_389	891_2_1010	215_2_1	780_2_1	35_2_951	476_2_1	1934_2_115	90_2_1089	1746_2_155	816_5_641
740_2_377	891_2_1010	215_2_1	780_2_1	35_2_944	476_2_1	1934_2_128	90_2_1078	1746_2_154	816_5_630
740_2_380	891_2_1012	215_2_1	780_2_1	35_2_928	476_2_1	1934_2_137	90_2_1093	1746_2_157	816_5_627
740_2_381	891_2_1040	215_2_1	780_2_1	35_2_942	476_2_1	1934_2_145	90_2_1056	1746_2_165	816_5_661
740_2_357	891_2_1052	215_2_1	780_2_1	35_2_938	476_2_1	1934_2_145	90_2_1059	1746_2_166	816_5_645
740_2_349	891_2_1013	215_2_1	780_2_1	35_2_952	476_2_1	1934_2_156	90_2_1042	1746_2_168	816_5_640
740_2_334	891_2_1036	215_2_1	780_2_1	35_2_929	476_2_1	1934_2_154	90_2_1070	1746_2_177	816_5_632
740_2_340	891_2_1088	215_2_1	780_2_1	35_2_911	476_2_1	1934_2_156	90_2_1043	1746_2_174	816_5_614
740_2_348	891_2_1085	215_2_1	780_2_1	35_2_896	476_2_1	1934_2_168	90_2_1054	1746_2_158	816_5_625
740_2_333	891_2_1108	215_2_1	780_2_1	35_2_870	476_2_1	1934_2_174	90_2_1058	1746_2_164	816_5_611
740_2_349	891_2_1110	215_2_1	780_2_1	35_2_849	476_2_1	1934_2_173	90_2_1089	1746_2_159	816_5_578
740_2_339	891_2_1112	215_2_1	780_2_1	35_2_822	476_2_1	1934_2_184	90_2_1088	1746_2_163	816_5_591
740_2_324	891_2_1118	215_2_1	780_2_1	35_2_843	476_2_1	1934_2_180	90_2_1106	1746_2_165	816_5_591
740_2_325	891_2_1159	215_2_1	780_2_1	35_2_830	476_2_1	1934_2_182	90_2_1063	1746_2_163	816_5_611
740_2_313	891_2_1185	215_2_1	780_2_1	35_2_833	476_2_1	1934_2_187	90_2_1044	1746_2_163	816_5_646
740_2_309	891_2_1188	215_2_1	780_2_1	35_2_796	476_2_1	1934_2_191	90_2_1041	1746_2_170	816_5_672
740_2_296	891_2_1198	215_2_1	780_2_1	35_2_782	476_2_1	1934_2_195	90_2_1031	1746_2_176	816_5_680
740_2_306	891_2_1205	215_2_1	780_2_1	35_2_740	476_2_1	1934_2_193	90_2_993	1746_2_188	816_5_690
740_2_285	891_2_1237	215_2_1	780_2_1	35_2_709	476_2_1	1934_2_205	90_2_977	1746_2_191	816_5_686
740_2_272	891_2_1269	215_2_1	780_2_1	35_2_708	476_2_1	1934_2_212	90_2_973	1746_2_183	816_5_693
740_2_264	891_2_1311	215_2_1	780_2_1	35_2_679	476_2_1	1934_2_215	90_2_970	1746_2_176	816_5_687
740_2_255	891_2_1349	215_2_1	780_2_1	35_2_698	476_2_1	1934_2_226	90_2_914	1746_2_158	816_5_720
740_2_244	891_2_1367	215_2_1	780_2_1	35_2_708	476_2_1	1934_2_217	90_2_920	1746_2_171	816_5_732
740_2_256	891_2_1356	215_2_1	780_2_1	35_2_735	476_2_1	1934_2_200	90_2_925	1746_2_170	816_5_721
740_2_244	891_2_1355	215_2_1	780_2_1	35_2_721	476_2_1	1934_2_195	90_2_947	1746_2_162	816_5_720
740_2_256	891_2_1359	215_2_1	780_2_1	35_2_708	476_2_1	1934_2_192	90_2_980	1746_2_176	816_5_723
740_2_246	891_2_1361	215_2_1	780_2_1	35_2_699	476_2_1	1934_2_193	90_2_993	1746_2_166	816_5_722
740_2_244	891_2_1341	215_2_1	780_2_1	35_2_693	476_2_1	1934_2_189	90_2_956	1746_2_188	816_5_745
740_2_240	891_2_1346	215_2_1	780_2_1	35_2_692	476_2_1	1934_2_184	90_2_986	1746_2_186	816_5_738
740_2_258	891_2_1311	215_2_1	780_2_1	35_2_710	476_2_1	1934_2_184	90_2_941	1746_2_195	816_5_748
740_2_260	891_2_1332	215_2_1	780_2_1	35_2_731	476_2_1	1934_2_180	90_2_916	1746_2_192	816_5_758
740_2_259	891_2_1359	215_2_1	780_2_1	35_2_720	476_2_1	1934_2_163	90_2_890	1746_2_188	816_5_757
740_2_264	891_2_1327	215_2_1	780_2_1	35_2_720	476_2_1	1934_2_161	90_2_874	1746_2_200	816_5_764
740_2_266	891_2_1331	215_2_1	780_2_1	35_2_722	476_2_1	1934_2_151	90_2_891	1746_2_200	816_5_763
740_2_254	891_2_1339	215_2_1	780_2_1	35_2_733	476_2_1	1934_2_160	90_2_881	1746_2_215	816_5_770
740_2_263	891_2_1345	215_2_1	780_2_1	35_2_702	476_2_1	1934_2_162	90_2_849	1746_2_202	816_5_767
740_2_275	891_2_1350	215_2_1	780_2_1	35_2_698	476_2_1	1934_2_178	90_2_868	1746_2_199	816_5_788
740_2_276	891_2_1346	215_2_1	780_2_1	35_2_704	476_2_1	1934_2_178	90_2_866	1746_2_198	816_5_784
740_2_278	891_2_1367	215_2_1	780_2_1	35_2_689	476_2_1	1934_2_165	90_2_859	1746_2_205	816_5_773
740_2_266	891_2_1339	215_2_1	780_2_1	35_2_707	476_2_1	1934_2_168	90_2_841	1746_2_186	816_5_827
740_2_253	891_2_1361	215_2_1	780_2_1	35_2_700	476_2_1	1934_2_162	90_2_842	1746_2_195	816_5_827
740_2_247	891_2_1328	215_2_1	780_2_1	35_2_698	476_2_1	1934_2_159	90_2_833	1746_2_191	816_5_834
740_2_247	891_2_1323	215_2_1	780_2_1	35_2_702	476_2_1	1934_2_153	90_2_830	1746_2_205	816_5_855
740_2_261	891_2_1315	215_2_1	780_2_1	35_2_706	476_2_1	1934_2_161	90_2_817	1746_2_195	816_5_849
740_2_296	891_2_1327	215_2_1	780_2_1	35_2_707	476_2_1	1934_2_152	90_2_785	1746_2_198	816_5_848
740_2_309	891_2_1359	215_2_1	780_2_1	35_2_701	476_2_1	1934_2_143	90_2_763	1746_2_191	816_5_897
740_2_313	891_2_1370	215_2_1	780_2_1	35_2_685	476_2_1	1934_2_140	90_2_751	1746_2_205	816_5_903
740_2_308	891_2_1359	215_2_1	780_2_1	35_2_695	476_2_1	1934_2_144	90_2_747	1746_2_201	816_5_944
740_2_300	891_2_1393	215_2_1	780_2_1	35_2_682	476_2_1	1934_2_142	90_2_771	1746_2_206	816_5_935
740_2_282	891_2_1372	215_2_1	780_2_1	35_2_702	476_2_1	1934_2_141	90_2_801	1746_2_214	816_5_918
740_2_274	891_2_1387	215_2_1	780_2_1	35_2_704	476_2_1	1934_2_152	90_2_796	1746_2_224	816_5_909
740_2_252	891_2_1383	215_2_1	780_2_1	35_2_694	476_2_1	1934_2_152	90_2_794	1746_2_223	816_5_927
740_2_257	891_2_1359	215_2_1	780_2_1	35_2_686	476_2_1	1934_2_160	90_2_813	1746_2_218	816_5_912
740_2_255	891_2_1340	215_2_1	780_2_1	35_2_707	476_2_1	1934_2_165	90_2_809	1746_2_219	816_5_913
740_2_253	891_2_1330	215_2_1	780_2_1	35_2_706	476_2_1	1934_2_156	90_2_798	1746_2_212	816_5_945
740_2_251	891_2_1323	215_2_1	780_2_1	35_2_722	476_2_1	1934_2_152	90_2_795	1746_2_218	816_5_977
740_2_251	891_2_1247	215_2_1	780_2_1	35_2_770	476_2_1	1934_2_138	90_2_802	1746_2_210	816_5_964
740_2_243	891_2_1234	215_2_1	780_2_1	35_2_771	476_2_1	1934_2_135	90_2_813	1746_2_203	816_5_935
740_2_256	891_2_1227	215_2_1	780_2_1	35_2_761	476_2_1	1934_2_127	90_2_797	1746_2_206	816_5_938
740_2_261	891_2_1235	215_2_1	780_2_1	35_2_781	476_2_1	1934_2_128	90_2_795	1746_2_200	816_5_934
740_2_279	891_2_1241	215_2_1	780_2_1	35_2_804	476_2_1	1934_2_131	90_2_780	1746_2_209	816_5_929
740_2_288	891_2_1223	215_2_1	780_2_1	35_2_804	476_2_1	1934_2_128	90_2_785	1746_2_214	816_5_890
740_2_313	891_2_1217	215_2_1	780_2_1	35_2_820	476_2_1	1934_2_116	90_2_763	1746_2_224	816_5_909
740_2_329	891_2_1209	215_2_1	780_2_1	35_2_843	476_2_1	1934_2_117	90_2_736	1746_2_211	816_5_911
740_2_345	891_2_1200	215_2_1	780_2_1	35_2_811	476_2_1	1934_2_142	90_2_740	1746_2_198	816_5_919
740_2_337	891_2_1241	215_2_1	780_2_1	35_2_796	476_2_1	1934_2_144	90_2_727	1746_2_193	816_5_916
740_2_352	891_2_1240	215_2_1	780_2_1	35_2_799	476_2_1	1934_2_139	90_2_706	1746_2_174	816_5_943
740_2_333	891_2_1266	215_2_1	780_2_1	35_2_802	476_2_1	1934_2_136	90_2_680	1746_2_165	816_5_982
740_2_321	891_2_1275	215_2_1	780_2_1	35_2_797	476_2_1	1934_2_143	90_2_688	1746_2_179	816_5_953
740_2_317	891_2_1225	215_2_1	780_2_1	35_2_811	476_2_1	1934_2_165	90_2_667	1746_2_177	816_5_948
740_2_327	891_2_1246	215_2_1	780_2_1	35_2_810	476_2_1	1934_2_170	90_2_655	1746_2_163	816_5_947
740_2_338	891_2_1216	215_2_1	780_2_1	35_2_843	476_2_1	1934_2_157	90_2_645	1746_2_163	816_5_949
740_2_340	891_2_1231	215_2_1	780_2_1	35_2_843	476_2_1	1934_2_172	90_2_646	1746_2_158	816_5_947
740_2_360	891_2_1196	215_2_1	780_2_1	35_2_844	476_2_1	1934_2_181	90_2_644	1746_2_166	816_5_961
740_2_357	891_2_1233	215_2_1	780_2_1	35_2_821	476_2_1	1934_2_174	90_2_634	1746_2_170	816_5_961
740_2_379	891_2_1231	215_2_1	780_2_1	35_2_830	476_2_1	1934_2_160	90_2_625	1746_2_164	816_5_969
740_2_377	891_2_1257	215_2_1	780_2_1	35_2_814	476_2_1	1934_2_159	90_2_556	1746_2_169	816_5_995
740_2_352	891_2_1284	215_2_1	780_2_1	35_2_809	476_2_1	1934_2_160	90_2_569	1746_2_164	816_5_1002
740_2_354	891_2_1325	215_2_1	780_2_1	35_2_801	476_2_1	1934_2_144	90_2_548	1746_2_164	816_5_1020
740_2_356	891_2_1280	215_2_1	780_2_1	35_2_823	476_2_1	1934_2_135	90_2_544	1746_2_164	816_5_1039
740_2_328	891_2_1298	215_2_1	780_2_1	35_2_824	476_2_1	1934_2_128	90_2_550	1746_2_166	816_5_1036
740_2_327	891_2_1279	215_2_1	780_2_1	35_2_831	476_2_1	1934_2_131	90_2_593	1746_2_176	816_5_997
740_2_348	891_2_1213	215_2_1	780_2_1	35_2_828	476_2_1	1934_2_132	90_2_588	1746_2_193	816_5_976
740_2_321	891_2_1208	215_2_1	780_2_1	35_2_857	476_2_1	1934_2_110	90_2_613	1746_2_209	816_5_971
740_2_350	891_2_1218	215_2_1	780_2_1	35_2_853	476_2_1	1934_2_96	90_2_587	1746_2_195	816_5_997
740_2_360	891_2_1202	215_2_1	780_2_1	35_2_866	476_2_1	1934_2_87	90_2_609	1746_2_204	816_5_983
740_2_352	891_2_1209	215_2_1	780_2_1	35_2_859	476_2_1	1934_2_78	90_2_605	1746_2_199	816_5_992
740_2_368	891_2_1215	215_2_1	780_2_1	35_2_832	476_2_1	1934_2_73	90_2_612	1746_2_205	816_5_980
740_2_365	891_2_1239	215_2_1	780_2_1	35_2_827	476_2_1	1934_2_83	90_2_575	1746_2_217	816_5_989
740_2_391	891_2_1241	215_2_1	780_2_1	35_2_836	476_2_1	1934_2_92	90_2_558	1746_2_213	816_5_992
740_2_380	891_2_1253	215_2_1	780_2_1	35_2_851	476_2_1	1934_2_101	90_2_522	1746_2_205	816_5_1001
740_2_378	891_2_1282	215_2_1	780_2_1	35_2_854	476_2_1	1934_2_95	90_2_512	1746_2_197	816_5_1000
740_2_380	891_2_1277	215_2_1	780_2_1	35_2_864	476_2_1	1934_2_95	90_2_506	1746_2_205	816_5_1018
740_2_386	891_2_1260	215_2_1	780_2_1	35_2_894	476_2_1	1934_2_83	90_2_515	1746_2_205	816_5_1029
740_2_381	891_2_1260	215_2_1	780_2_1	35_2_913	476_2_1	1934_2_76	90_2_511	1746_2_214	816_5_1030
740_2_381	891_2_1223	215_2_1	780_2_1	35_2_931	476_2_1	1934_2_66	90_2_541	1746_2_229	816_5_1028
740_2_354	891_2_1211	215_2_1	780_2_1	35_2_943	476_2_1	1934_2_71	90_2_551	1746_2_234	816_5_1025
740_2_357	891_2_1205	215_2_1	780_2_1	35_2_949	476_2_1	1934_2_79	90_2_577	1746_2_228	816_5_1017
740_2_340	891_2_1221	215_2_1	780_2_1	35_2_939	476_2_1	1934_2_79	90_2_574	1746_2_212	816_5_1025
740_2_341	891_2_1254	215_2_1	780_2_1	35_2_939	476_2_1	1934_2_74	90_2_578	1746_2_210	816_5_984
740_2_339	891_2_1264	215_2_1	780_2_1	35_2_950	476_2_1	1934_2_75	90_2_606	1746_2_205	816_5_939
740_2_342	891_2_1264	215_2_1	780_2_1	35_2_946	476_2_1	1934_2_75	90_2_605	1746_2_220	816_5_907
740_2_347	891_2_1280	215_2_1	780_2_1	35_2_923	476_2_1	1934_2_83	90_2_604	1746_2_226	816_5_898
740_2_361	891_2_1303	215_2_1	780_2_1	35_2_937	476_2_1	1934_2_100	90_2_579	1746_2_204	816_5_886
740_2_345	891_2_1279	215_2_1	780_2_1	35_2_938	476_2_1	1934_2_93	90_2_585	1746_2_202	816_5_892
740_2_335	891_2_1263	215_2_1	780_2_1	35_2_934	476_2_1	1934_2_86	90_2_575	1746_2_215	816_5_915
740_2_322	891_2_1253	215_2_1	780_2_1	35_2_939	476_2_1	1934_2_106	90_2_592	1746_2_210	816_5_920
740_2_319	891_2_1268	215_2_1	780_2_1	35_2_956	476_2_1	1934_2_108	90_2_592	1746_2_214	816_5_916
740_2_318	891_2_1304	215_2_1	780_2_1	35_2_936	476_2_1	1934_2_113	90_2_576	1746_2_216	816_5_953
740_2_318	891_2_1363	215_2_1	780_2_1	35_2_910	476_2_1	1934_2_113	90_2_548	1746_2_201	816_5_933
740_2_326	891_2_1384	215_2_1	780_2_1	35_2_874	476_2_1	1934_2_114	90_2_553	1746_2_194	816_5_905
740_2_335	891_2_1359	215_2_1	780_2_1	35_2_851	476_2_1	1934_2_116	90_2_597	1746_2_192	816_5_886
740_2_343	891_2_1392	215_2_1	780_2_1	35_2_862	476_2_1	1934_2_129	90_2_593	1746_2_171	816_5_836
740_2_340	891_2_1387	215_2_1	780_2_1	35_2_844	476_2_1	1934_2_137	90_2_605	1746_2_160	816_5_846
740_2_331	891_2_1350	215_2_1	780_2_1	35_2_863	476_2_1	1934_2_151	90_2_603	1746_2_140	816_5_877
740_2_315	891_2_1374	215_2_1	780_2_1	35_2_865	476_2_1	1934_2_164	90_2_582	1746_2_121	816_5_894
740_2_327	891_2_1423	215_2_1	780_2_1	35_2_832	476_2_1	1934_2_154	90_2_596	1746_2_111	816_5_898
740_2_329	891_2_1423	215_2_1	780_2_1	35_2_852	476_2_1	1934_2_150	90_2_596	1746_2_89	816_5_910
740_2_306	891_2_1421	215_2_1	780_2_1	35_2_830	476_2_1	1934_2_154	90_2_610	1746_2_96	816_5_902
740_2_289	891_2_1446	215_2_1	780_2_1	35_2_838	476_2_1	1934_2_158	90_2_572	1746_2_92	816_5_908
740_2_284	891_2_1407	215_2_1	780_2_1	35_2_834	476_2_1	1934_2_152	90_2_604	1746_2_108	816_5_907
740_2_290	891_2_1414	215_2_1	780_2_1	35_2_835	476_2_1	1934_2_147	90_2_613	1746_2_133	816_5_923
740_2_276	891_2_1414	215_2_1	780_2_1	35_2_849	476_2_1	1934_2_146	90_2_604	1746_2_131	816_5_935
740_2_300	891_2_1417	215_2_1	780_2_1	35_2_853	476_2_1	1934_2_148	90_2_580	1746_2_129	816_5_952
740_2_307	891_2_1433	215_2_1	780_2_1	35_2_850	476_2_1	1934_2_147	90_2_554	1746_2_135	816_5_965
740_2_301	891_2_1446	215_2_1	780_2_1	35_2_854	476_2_1	1934_2_157	90_2_534	1746_2_139	816_5_988
740_2_295	891_2_1420	215_2_1	780_2_1	35_2_876	476_2_1	1934_2_158	90_2_539	1746_2_125	816_5_983
740_2_281	891_2_1439	215_2_1	780_2_1	35_2_870	476_2_1	1934_2_165	90_2_524	1746_2_128	816_5_999
740_2_259	891_2_1468	215_2_1	780_2_1	35_2_869	476_2_1	1934_2_161	90_2_531	1746_2_128	816_5_995
740_2_257	891_2_1495	215_2_1	780_2_1	35_2_872	476_2_1	1934_2_161	90_2_509	1746_2_123	816_5_1000
740_2_269	891_2_1467	215_2_1	780_2_1	35_2_853	476_2_1	1934_2_154	90_2_504	1746_2_135	816_5_1036
740_2_268	891_2_1432	215_2_1	780_2_1	35_2_884	476_2_1	1934_2_145	90_2_497	1746_2_130	816_5_1060
740_2_275	891_2_1390	215_2_1	780_2_1	35_2_889	476_2_1	1934_2_159	90_2_500	1746_2_141	816_5_1052
740_2_283	891_2_1376	215_2_1	780_2_1	35_2_886	476_2_1	1934_2_164	90_2_515	1746_2_137	816_5_1033
740_2_276	891_2_1366	215_2_1	780_2_1	35_2_895	476_2_1	1934_2_165	90_2_506	1746_2_140	816_5_1052
740_2_260	891_2_1403	215_2_1	780_2_1	35_2_865	476_2_1	1934_2_165	90_2_519	1746_2_136	816_5_1029
740_2_256	891_2_1412	215_2_1	780_2_1	35_2_870	476_2_1	1934_2_160	90_2_514	1746_2_131	816_5_1016
740_2_262	891_2_1433	215_2_1	780_2_1	35_2_888	476_2_1	1934_2_156	90_2_531	1746_2_122	816_5_1023
740_2_265	891_2_1427	215_2_1	780_2_1	35_2_900	476_2_1	1934_2_146	90_2_527	1746_2_116	816_5_1010
740_2_287	891_2_1392	215_2_1	780_2_1	35_2_925	476_2_1	1934_2_138	90_2_525	1746_2_118	816_5_1008
740_2_279	891_2_1412	215_2_1	780_2_1	35_2_935	476_2_1	1934_2_129	90_2_504	1746_2_115	816_5_1010
740_2_269	891_2_1412	215_2_1	780_2_1	35_2_912	476_2_1	1934_2_146	90_2_471	1746_2_116	816_5_1023
740_2_256	891_2_1388	215_2_1	780_2_1	35_2_920	476_2_1	1934_2_148	90_2_461	1746_2_117	816_5_1011
740_2_254	891_2_1306	215_2_1	780_2_1	35_2_934	476_2_1	1934_2_162	90_2_474	1746_2_111	816_5_1033
740_2_264	891_2_1346	215_2_1	780_2_1	35_2_907	476_2_1	1934_2_165	90_2_469	1746_2_115	816_5_1038
740_2_265	891_2_1344	215_2_1	780_2_1	35_2_899	476_2_1	1934_2_160	90_2_490	1746_2_122	816_5_1052
740_2_276	891_2_1362	215_2_1	780_2_1	35_2_889	476_2_1	1934_2_157	90_2_463	1746_2_132	816_5_1065
740_2_290	891_2_1371	215_2_1	780_2_1	35_2_904	476_2_1	1934_2_158	90_2_464	1746_2_135	816_5_1030
740_2_280	891_2_1409	215_2_1	780_2_1	35_2_907	476_2_1	1934_2_161	90_2_460	1746_2_140	816_5_1012
740_2_271	891_2_1381	215_2_1	780_2_1	35_2_937	476_2_1	1934_2_146	90_2_484	1746_2_141	816_5_1008
740_2_274	891_2_1394	215_2_1	780_2_1	35_2_922	476_2_1	1934_2_134	90_2_490	1746_2_143	816_5_1016
740_2_267	891_2_1410	215_2_1	780_2_1	35_2_904	476_2_1	1934_2_137	90_2_505	1746_2_150	816_5_971
740_2_271	891_2_1400	215_2_1	780_2_1	35_2_878	476_2_1	1934_2_154	90_2_502	1746_2_155	816_5_965
740_2_280	891_2_1367	215_2_1	780_2_1	35_2_879	476_2_1	1934_2_142	90_2_516	1746_2_162	816_5_992
740_2_279	891_2_1385	215_2_1	780_2_1	35_2_863	476_2_1	1934_2_156	90_2_517	1746_2_164	816_5_989
740_2_264	891_2_1371	215_2_1	780_2_1	35_2_851	476_2_1	1934_2_153	90_2_521	1746_2_171	816_5_995
740_2_268	891_2_1353	215_2_1	780_2_1	35_2_857	476_2_1	1934_2_131	90_2_524	1746_2_190	816_5_983
740_2_280	891_2_1406	215_2_1	780_2_1	35_2_831	476_2_1	1934_2_137	90_2_512	1746_2_186	816_5_959
740_2_291	891_2_1416	215_2_1	780_2_1	35_2_801	476_2_1	1934_2_135	90_2_516	1746_2_195	816_5_960
740_2_291	891_2_1431	215_2_1	780_2_1	35_2_830	476_2_1	1934_2_132	90_2_506	1746_2_193	816_5_940
740_2_282	891_2_1429	215_2_1	780_2_1	35_2_853	476_2_1	1934_2_142	90_2_502	1746_2_188	816_5_954
740_2_277	891_2_1425	215_2_1	780_2_1	35_2_884	476_2_1	1934_2_137	90_2_497	1746_2_184	816_5_942
740_2_278	891_2_1447	215_2_1	780_2_1	35_2_905	476_2_1	1934_2_133	90_2_469	1746_2_179	816_5_969
740_2_270	891_2_1439	215_2_1	780_2_1	35_2_908	476_2_1	1934_2_147	90_2_485	1746_2_170	816_5_962
740_2_263	891_2_1422	215_2_1	780_2_1	35_2_923	476_2_1	1934_2_150	90_2_546	1746_2_172	816_5_937
740_2_260	891_2_1471	215_2_1	780_2_1	35_2_911	476_2_1	1934_2_144	90_2_538	1746_2_175	816_5_936
740_2_271	891_2_1462	215_2_1	780_2_1	35_2_903	476_2_1	1934_2_147	90_2_536	1746_2_169	816_5_938
740_2_273	891_2_1449	215_2_1	780_2_1	35_2_885	476_2_1	1934_2_168	90_2_542	1746_2_182	816_5_934
740_2_284	891_2_1451	215_2_1	780_2_1	35_2_847	476_2_1	1934_2_162	90_2_544	1746_2_193	816_5_931
740_2_287	891_2_1449	215_2_1	780_2_1	35_2_854	476_2_1	1934_2_159	90_2_550	1746_2_194	816_5_933
740_2_295	891_2_1449	215_2_1	780_2_1	35_2_854	476_2_1	1934_2_146	90_2_564	1746_2_183	816_5_922
740_2_300	891_2_1426	215_2_1	780_2_1	35_2_859	476_2_1	1934_2_142	90_2_567	1746_2_183	816_5_896
740_2_320	891_2_1394	215_2_1	780_2_1	35_2_861	476_2_1	1934_2_146	90_2_559	1746_2_205	816_5_891
740_2_328	891_2_1348	215_2_1	780_2_1	35_2_876	476_2_1	1934_2_150	90_2_564	1746_2_207	816_5_883
740_2_318	891_2_1315	215_2_1	780_2_1	35_2_861	476_2_1	1934_2_163	90_2_552	1746_2_201	816_5_892
740_2_311	891_2_1320	215_2_1	780_2_1	35_2_869	476_2_1	1934_2_168	90_2_544	1746_2_188	816_5_890
740_2_300	891_2_1333	215_2_1	780_2_1	35_2_907	476_2_1	1934_2_183	90_2_539	1746_2_177	816_5_873
740_2_290	891_2_1345	215_2_1	780_2_1	35_2_932	476_2_1	1934_2_190	90_2_524	1746_2_173	816_5_875
740_2_284	891_2_1335	215_2_1	780_2_1	35_2_954	476_2_1	1934_2_198	90_2_518	1746_2_172	816_5_913
740_2_301	891_2_1339	215_2_1	780_2_1	35_2_931	476_2_1	1934_2_192	90_2_523	1746_2_183	816_5_888
740_2_291	891_2_1336	215_2_1	780_2_1	35_2_927	476_2_1	1934_2_201	90_2_521	1746_2_181	816_5_887
740_2_273	891_2_1345	215_2_1	780_2_1	35_2_913	476_2_1	1934_2_200	90_2_525	1746_2_184	816_5_900
740_2_274	891_2_1323	215_2_1	780_2_1	35_2_920	476_2_1	1934_2_182	90_2_543	1746_2_190	816_5_905
740_2_290	891_2_1340	215_2_1	780_2_1	35_2_929	476_2_1	1934_2_160	90_2_579	1746_2_183	816_5_897
740_2_298	891_2_1338	215_2_1	780_2_1	35_2_949	476_2_1	1934_2_148	90_2_566	1746_2_174	816_5_919
740_2_316	891_2_1340	215_2_1	780_2_1	35_2_941	476_2_1	1934_2_144	90_2_551	1746_2_173	816_5_914
740_2_291	891_2_1292	215_2_1	780_2_1	35_2_941	476_2_1	1934_2_136	90_2_582	1746_2_173	816_5_929
740_2_293	891_2_1279	215_2_1	780_2_1	35_2_948	476_2_1	1934_2_125	90_2_584	1746_2_162	816_5_933
740_2_304	891_2_1311	215_2_1	780_2_1	35_2_945	476_2_1	1934_2_113	90_2_569	1746_2_167	816_5_937
740_2_314	891_2_1291	215_2_1	780_2_1	35_2_962	476_2_1	1934_2_110	90_2_579	1746_2_157	816_5_916
740_2_329	891_2_1296	215_2_1	780_2_1	35_2_973	476_2_1	1934_2_103	90_2_570	1746_2_145	816_5_936
740_2_342	891_2_1260	215_2_1	780_2_1	35_2_967	476_2_1	1934_2_112	90_2_549	1746_2_130	816_5_945
740_2_350	891_2_1296	215_2_1	780_2_1	35_2_950	476_2_1	1934_2_120	90_2_525	1746_2_131	816_5_927
740_2_335	891_2_1301	215_2_1	780_2_1	35_2_992	476_2_1	1934_2_113	90_2_523	1746_2_137	816_5_913
740_2_338	891_2_1276	215_2_1	780_2_1	35_2_1038	476_2_1	1934_2_112	90_2_518	1746_2_141	816_5_935
740_2_325	891_2_1262	215_2_1	780_2_1	35_2_1053	476_2_1	1934_2_118	90_2_544	1746_2_134	816_5_928
740_2_311	891_2_1308	215_2_1	780_2_1	35_2_1036	476_2_1	1934_2_119	90_2_574	1746_2_132	816_5_905
740_2_308	891_2_1310	215_2_1	780_2_1	35_2_1047	476_2_1	1934_2_101	90_2_585	1746_2_139	816_5_900
740_2_303	891_2_1333	215_2_1	780_2_1	35_2_1019	476_2_1	1934_2_101	90_2_564	1746_2_139	816_5_934
740_2_305	891_2_1308	215_2_1	780_2_1	35_2_1050	476_2_1	1934_2_88	90_2_540	1746_2_141	816_5_947
740_2_319	891_2_1279	215_2_1	780_2_1	35_2_1067	476_2_1	1934_2_71	90_2_520	1746_2_142	816_5_987
740_2_324	891_2_1311	215_2_1	780_2_1	35_2_1057	476_2_1	1934_2_74	90_2_522	1746_2_134	816_5_952
740_2_323	891_2_1308	215_2_1	780_2_1	35_2_1065	476_2_1	1934_2_77	90_2_511	1746_2_142	816_5_944
740_2_319	891_2_1311	215_2_1	780_2_1	35_2_1065	476_2_1	1934_2_79	90_2_517	1746_2_126	816_5_960
740_2_328	891_2_1330	215_2_1	780_2_1	35_2_1046	476_2_1	1934_2_71	90_2_483	1746_2_128	816_5_947
740_2_327	891_2_1308	215_2_1	780_2_1	35_2_1067	476_2_1	1934_2_71	90_2_472	1746_2_126	816_5_935
740_2_326	891_2_1324	215_2_1	780_2_1	35_2_1032	476_2_1	1934_2_75	90_2_487	1746_2_154	816_5_910
740_2_312	891_2_1305	215_2_1	780_2_1	35_2_1030	476_2_1	1934_2_84	90_2_481	1746_2_159	816_5_915
740_2_298	891_2_1317	215_2_1	780_2_1	35_2_1041	476_2_1	1934_2_82	90_2_467	1746_2_162	816_5_937
740_2_313	891_2_1330	215_2_1	780_2_1	35_2_1067	476_2_1	1934_2_84	90_2_477	1746_2_167	816_5_914
740_2_328	891_2_1306	215_2_1	780_2_1	35_2_1072	476_2_1	1934_2_81	90_2_471	1746_2_193	816_5_912
740_2_312	891_2_1344	215_2_1	780_2_1	35_2_1067	476_2_1	1934_2_83	90_2_467	1746_2_174	816_5_895
740_2_313	891_2_1334	215_2_1	780_2_1	35_2_1061	476_2_1	1934_2_77	90_2_469	1746_2_164	816_5_927
740_2_331	891_2_1312	215_2_1	780_2_1	35_2_1075	476_2_1	1934_2_70	90_2_484	1746_2_170	816_5_906
740_2_310	891_2_1293	215_2_1	780_2_1	35_2_1097	476_2_1	1934_2_68	90_2_515	1746_2_165	816_5_917
740_2_311	891_2_1315	215_2_1	780_2_1	35_2_1119	476_2_1	1934_2_62	90_2_500	1746_2_148	816_5_940
740_2_309	891_2_1299	215_2_1	780_2_1	35_2_1148	476_2_1	1934_2_67	90_2_479	1746_2_131	816_5_915
740_2_330	891_2_1272	215_2_1	780_2_1	35_2_1118	476_2_1	1934_2_71	90_2_487	1746_2_143	816_5_938
740_2_336	891_2_1264	215_2_1	780_2_1	35_2_1117	476_2_1	1934_2_66	90_2_473	1746_2_141	816_5_953
740_2_322	891_2_1243	215_2_1	780_2_1	35_2_1100	476_2_1	1934_2_61	90_2_480	1746_2_146	816_5_970
740_2_323	891_2_1258	215_2_1	780_2_1	35_2_1111	476_2_1	1934_2_61	90_2_473	1746_2_161	816_5_958
740_2_328	891_2_1262	215_2_1	780_2_1	35_2_1106	476_2_1	1934_2_59	90_2_468	1746_2_178	816_5_960
740_2_337	891_2_1268	215_2_1	780_2_1	35_2_1068	476_2_1	1934_2_63	90_2_489	1746_2_183	816_5_963
740_2_310	891_2_1250	215_2_1	780_2_1	35_2_1087	476_2_1	1934_2_69	90_2_486	1746_2_188	816_5_982
740_2_296	891_2_1272	215_2_1	780_2_1	35_2_1110	476_2_1	1934_2_69	90_2_481	1746_2_185	816_5_971
740_2_279	891_2_1248	215_2_1	780_2_1	35_2_1120	476_2_1	1934_2_80	90_2_491	1746_2_201	816_5_934
740_2_283	891_2_1242	215_2_1	780_2_1	35_2_1129	476_2_1	1934_2_81	90_2_466	1746_2_200	816_5_940
740_2_251	891_2_1263	215_2_1	780_2_1	35_2_1146	476_2_1	1934_2_61	90_2_467	1746_2_204	816_5_960
740_2_254	891_2_1238	215_2_1	780_2_1	35_2_1124	476_2_1	1934_2_60	90_2_481	1746_2_215	816_5_968
740_2_269	891_2_1232	215_2_1	780_2_1	35_2_1108	476_2_1	1934_2_65	90_2_482	1746_2_211	816_5_981
740_2_259	891_2_1222	215_2_1	780_2_1	35_2_1118	476_2_1	1934_2_62	90_2_509	1746_2_208	816_5_977
740_2_263	891_2_1237	215_2_1	780_2_1	35_2_1097	476_2_1	1934_2_63	90_2_507	1746_2_210	816_5_946
740_2_254	891_2_1266	215_2_1	780_2_1	35_2_1086	476_2_1	1934_2_69	90_2_503	1746_2_214	816_5_900
740_2_268	891_2_1282	215_2_1	780_2_1	35_2_1070	476_2_1	1934_2_68	90_2_486	1746_2_228	816_5_901
740_2_264	891_2_1275	215_2_1	780_2_1	35_2_1120	476_2_1	1934_2_67	90_2_495	1746_2_203	816_5_890
740_2_253	891_2_1286	215_2_1	780_2_1	35_2_1151	476_2_1	1934_2_62	90_2_520	1746_2_195	816_5_863
740_2_235	891_2_1293	215_2_1	780_2_1	35_2_1170	476_2_1	1934_2_58	90_2_519	1746_2_200	816_5_874
740_2_211	891_2_1293	215_2_1	780_2_1	35_2_1179	476_2_1	1934_2_60	90_2_538	1746_2_204	816_5_864
740_2_209	891_2_1281	215_2_1	780_2_1	35_2_1191	476_2_1	1934_2_61	90_2_552	1746_2_201	816_5_889
740_2_210	891_2_1300	215_2_1	780_2_1	35_2_1166	476_2_1	1934_2_68	90_2_573	1746_2_205	816_5_874
740_2_230	891_2_1281	215_2_1	780_2_1	35_2_1137	476_2_1	1934_2_80	90_2_567	1746_2_228	816_5_877
740_2_236	891_2_1318	215_2_1	780_2_1	35_2_1137	476_2_1	1934_2_77	90_2_554	1746_2_220	816_5_867
740_2_237	891_2_1308	215_2_1	780_2_1	35_2_1125	476_2_1	1934_2_77	90_2_557	1746_2_224	816_5_870
740_2_244	891_2_1270	215_2_1	780_2_1	35_2_1123	476_2_1	1934_2_65	90_2_574	1746_2_236	816_5_876
740_2_246	891_2_1238	215_2_1	780_2_1	35_2_1099	476_2_1	1934_2_73	90_2_554	1746_2_242	816_5_898
740_2_239	891_2_1280	215_2_1	780_2_1	35_2_1086	476_2_1	1934_2_64	90_2_546	1746_2_253	816_5_889
740_2_227	891_2_1261	215_2_1	780_2_1	35_2_1114	476_2_1	1934_2_55	90_2_550	1746_2_255	816_5_902
740_2_229	891_2_1246	215_2_1	780_2_1	35_2_1127	476_2_1	1934_2_51	90_2_556	1746_2_230	816_5_889
740_2_214	891_2_1257	215_2_1	780_2_1	35_2_1163	476_2_1	1934_2_45	90_2_570	1746_2_219	816_5_885
740_2_207	891_2_1294	215_2_1	780_2_1	35_2_1168	476_2_1	1934_2_49	90_2_574	1746_2_208	816_5_876
740_2_207	891_2_1296	215_2_1	780_2_1	35_2_1155	476_2_1	1934_2_49	90_2_602	1746_2_217	816_5_864
740_2_196	891_2_1338	215_2_1	780_2_1	35_2_1158	476_2_1	1934_2_42	90_2_618	1746_2_221	816_5_837
740_2_204	891_2_1328	215_2_1	780_2_1	35_2_1152	476_2_1	1934_2_49	90_2_612	1746_2_233	816_5_808
740_2_199	891_2_1302	215_2_1	780_2_1	35_2_1156	476_2_1	1934_2_52	90_2_618	1746_2_227	816_5_788
740_2_202	891_2_1270	215_2_1	780_2_1	35_2_1189	476_2_1	1934_2_58	90_2_626	1746_2_221	816_5_764
740_2_209	891_2_1250	215_2_1	780_2_1	35_2_1195	476_2_1	1934_2_68	90_2_617	1746_2_211	816_5_751
740_2_217	891_2_1220	215_2_1	780_2_1	35_2_1203	476_2_1	1934_2_66	90_2_618	1746_2_215	816_5_775
740_2_228	891_2_1227	215_2_1	780_2_1	35_2_1211	476_2_1	1934_2_65	90_2_636	1746_2_219	816_5_792
740_2_227	891_2_1260	215_2_1	780_2_1	35_2_1193	476_2_1	1934_2_68	90_2_642	1746_2_221	816_5_774
740_2_237	891_2_1254	215_2_1	780_2_1	35_2_1196	476_2_1	1934_2_65	90_2_636	1746_2_231	816_5_777
740_2_244	891_2_1263	215_2_1	780_2_1	35_2_1180	476_2_1	1934_2_73	90_2_636	1746_2_234	816_5_780
740_2_255	891_2_1263	215_2_1	780_2_1	35_2_1166	476_2_1	1934_2_68	90_2_624	1746_2_252	816_5_767
740_2_256	891_2_1259	215_2_1	780_2_1	35_2_1201	476_2_1	1934_2_72	90_2_608	1746_2_243	816_5_769
740_2_247	891_2_1259	215_2_1	780_2_1	35_2_1163	476_2_1	1934_2_73	90_2_589	1746_2_250	816_5_792
740_2_251	891_2_1233	215_2_1	780_2_1	35_2_1141	476_2_1	1934_2_62	90_2_571	1746_2_237	816_5_810
740_2_251	891_2_1237	215_2_1	780_2_1	35_2_1155	476_2_1	1934_2_54	90_2_568	1746_2_232	816_5_805
740_2_258	891_2_1240	215_2_1	780_2_1	35_2_1155	476_2_1	1934_2_58	90_2_554	1746_2_213	816_5_831
740_2_257	891_2_1296	215_2_1	780_2_1	35_2_1161	476_2_1	1934_2_59	90_2_536	1746_2_209	816_5_805
740_2_281	891_2_1324	215_2_1	780_2_1	35_2_1167	476_2_1	1934_2_58	90_2_517	1746_2_203	816_5_804
740_2_275	891_2_1353	215_2_1	780_2_1	35_2_1163	476_2_1	1934_2_49	90_2_502	1746_2_202	816_5_813
740_2_292	891_2_1353	215_2_1	780_2_1	35_2_1149	476_2_1	1934_2_50	90_2_471	1746_2_204	816_5_825
740_2_282	891_2_1365	215_2_1	780_2_1	35_2_1159	476_2_1	1934_2_54	90_2_463	1746_2_207	816_5_801
740_2_261	891_2_1393	215_2_1	780_2_1	35_2_1168	476_2_1	1934_2_53	90_2_462	1746_2_210	816_5_813
740_2_278	891_2_1403	215_2_1	780_2_1	35_2_1184	476_2_1	1934_2_49	90_2_461	1746_2_206	816_5_811
740_2_264	891_2_1380	215_2_1	780_2_1	35_2_1185	476_2_1	1934_2_55	90_2_460	1746_2_213	816_5_829
740_2_276	891_2_1358	215_2_1	780_2_1	35_2_1174	476_2_1	1934_2_61	90_2_436	1746_2_220	816_5_855
740_2_274	891_2_1331	215_2_1	780_2_1	35_2_1163	476_2_1	1934_2_68	90_2_461	1746_2_209	816_5_859
740_2_290	891_2_1340	215_2_1	780_2_1	35_2_1116	476_2_1	1934_2_72	90_2_478	1746_2_201	816_5_859
740_2_296	891_2_1354	215_2_1	780_2_1	35_2_1111	476_2_1	1934_2_77	90_2_496	1746_2_205	816_5_839
740_2_287	891_2_1412	215_2_1	780_2_1	35_2_1098	476_2_1	1934_2_72	90_2_481	1746_2_199	816_5_840
740_2_284	891_2_1429	215_2_1	780_2_1	35_2_1084	476_2_1	1934_2_83	90_2_465	1746_2_205	816_5_866
740_2_278	891_2_1418	215_2_1	780_2_1	35_2_1070	476_2_1	1934_2_80	90_2_460	1746_2_214	816_5_881
740_2_270	891_2_1450	215_2_1	780_2_1	35_2_1081	476_2_1	1934_2_79	90_2_443	1746_2_203	816_5_862
740_2_249	891_2_1391	215_2_1	780_2_1	35_2_1102	476_2_1	1934_2_88	90_2_456	1746_2_206	816_5_855
740_2_251	891_2_1361	215_2_1	780_2_1	35_2_1095	476_2_1	1934_2_81	90_2_467	1746_2_199	816_5_854
740_2_236	891_2_1359	215_2_1	780_2_1	35_2_1091	476_2_1	1934_2_77	90_2_480	1746_2_189	816_5_886
740_2_246	891_2_1364	215_2_1	780_2_1	35_2_1083	476_2_1	1934_2_66	90_2_470	1746_2_201	816_5_876
740_2_240	891_2_1360	215_2_1	780_2_1	35_2_1101	476_2_1	1934_2_74	90_2_487	1746_2_194	816_5_920
740_2_250	891_2_1329	215_2_1	780_2_1	35_2_1069	476_2_1	1934_2_79	90_2_491	1746_2_192	816_5_954
740_2_253	891_2_1320	215_2_1	780_2_1	35_2_1084	476_2_1	1934_2_77	90_2_499	1746_2_187	816_5_940
740_2_250	891_2_1317	215_2_1	780_2_1	35_2_1094	476_2_1	1934_2_79	90_2_505	1746_2_180	816_5_930
740_2_217	891_2_1347	215_2_1	780_2_1	35_2_1094	476_2_1	1934_2_89	90_2_505	1746_2_179	816_5_925
740_2_235	891_2_1328	215_2_1	780_2_1	35_2_1095	476_2_1	1934_2_95	90_2_495	1746_2_163	816_5_923
740_2_239	891_2_1303	215_2_1	780_2_1	35_2_1159	476_2_1	1934_2_109	90_2_483	1746_2_147	816_5_921
740_2_245	891_2_1296	215_2_1	780_2_1	35_2_1165	476_2_1	1934_2_116	90_2_503	1746_2_145	816_5_909
740_2_258	891_2_1320	215_2_1	780_2_1	35_2_1165	476_2_1	1934_2_128	90_2_496	1746_2_132	816_5_883
740_2_271	891_2_1316	215_2_1	780_2_1	35_2_1161	476_2_1	1934_2_134	90_2_495	1746_2_127	816_5_858
740_2_271	891_2_1306	215_2_1	780_2_1	35_2_1146	476_2_1	1934_2_133	90_2_474	1746_2_116	816_5_864
740_2_261	891_2_1314	215_2_1	780_2_1	35_2_1151	476_2_1	1934_2_131	90_2_473	1746_2_104	816_5_852
740_2_262	891_2_1336	215_2_1	780_2_1	35_2_1128	476_2_1	1934_2_146	90_2_468	1746_2_108	816_5_881
740_2_264	891_2_1333	215_2_1	780_2_1	35_2_1114	476_2_1	1934_2_140	90_2_451	1746_2_105	816_5_905
740_2_268	891_2_1379	215_2_1	780_2_1	35_2_1138	476_2_1	1934_2_144	90_2_425	1746_2_98	816_5_896
740_2_277	891_2_1362	215_2_1	780_2_1	35_2_1158	476_2_1	1934_2_145	90_2_407	1746_2_93	816_5_910
740_2_264	891_2_1372	215_2_1	780_2_1	35_2_1181	476_2_1	1934_2_151	90_2_422	1746_2_81	816_5_912
740_2_263	891_2_1352	215_2_1	780_2_1	35_2_1169	476_2_1	1934_2_174	90_2_426	1746_2_89	816_5_888
740_2_241	891_2_1366	215_2_1	780_2_1	35_2_1162	476_2_1	1934_2_174	90_2_426	1746_2_102	816_5_910
740_2_276	891_2_1343	215_2_1	780_2_1	35_2_1171	476_2_1	1934_2_169	90_2_416	1746_2_94	816_5_928
740_2_269	891_2_1339	215_2_1	780_2_1	35_2_1172	476_2_1	1934_2_172	90_2_404	1746_2_103	816_5_942
740_2_282	891_2_1265	215_2_1	780_2_1	35_2_1188	476_2_1	1934_2_194	90_2_380	1746_2_107	816_5_961
740_2_278	891_2_1232	215_2_1	780_2_1	35_2_1206	476_2_1	1934_2_195	90_2_367	1746_2_101	816_5_950
740_2_273	891_2_1193	215_2_1	780_2_1	35_2_1232	476_2_1	1934_2_191	90_2_359	1746_2_101	816_5_964
740_2_289	891_2_1202	215_2_1	780_2_1	35_2_1204	476_2_1	1934_2_185	90_2_355	1746_2_94	816_5_969
740_2_298	891_2_1205	215_2_1	780_2_1	35_2_1210	476_2_1	1934_2_188	90_2_348	1746_2_85	816_5_977
740_2_295	891_2_1198	215_2_1	780_2_1	35_2_1218	476_2_1	1934_2_197	90_2_347	1746_2_86	816_5_997
740_2_290	891_2_1197	215_2_1	780_2_1	35_2_1232	476_2_1	1934_2_206	90_2_352	1746_2_93	816_5_1000
740_2_267	891_2_1216	215_2_1	780_2_1	35_2_1226	476_2_1	1934_2_221	90_2_365	1746_2_102	816_5_1009
740_2_260	891_2_1192	215_2_1	780_2_1	35_2_1234	476_2_1	1934_2_214	90_2_366	1746_2_103	816_5_1027
740_2_255	891_2_1205	215_2_1	780_2_1	35_2_1206	476_2_1	1934_2_208	90_2_356	1746_2_111	816_5_1041
740_2_260	891_2_1188	215_2_1	780_2_1	35_2_1193	476_2_1	1934_2_204	90_2_346	1746_2_113	816_5_1049
740_2_275	891_2_1181	215_2_1	780_2_1	35_2_1191	476_2_1	1934_2_205	90_2_328	1746_2_110	816_5_1035
740_2_263	891_2_1180	215_2_1	780_2_1	35_2_1236	476_2_1	1934_2_203	90_2_327	1746_2_100	816_5_1035
740_2_271	891_2_1172	215_2_1	780_2_1	35_2_1246	476_2_1	1934_2_218	90_2_336	1746_2_95	816_5_1025
740_2_266	891_2_1157	215_2_1	780_2_1	35_2_1254	476_2_1	1934_2_219	90_2_343	1746_2_102	816_5_1016
740_2_271	891_2_1143	215_2_1	780_2_1	35_2_1245	476_2_1	1934_2_233	90_2_325	1746_2_96	816_5_1033
740_2_267	891_2_1165	215_2_1	780_2_1	35_2_1239	476_2_1	1934_2_242	90_2_311	1746_2_92	816_5_1037
740_2_265	891_2_1133	215_2_1	780_2_1	35_2_1232	476_2_1	1934_2_247	90_2_309	1746_2_89	816_5_1055
740_2_272	891_2_1103	215_2_1	780_2_1	35_2_1263	476_2_1	1934_2_249	90_2_292	1746_2_95	816_5_1079
740_2_262	891_2_1086	215_2_1	780_2_1	35_2_1285	476_2_1	1934_2_246	90_2_300	1746_2_87	816_5_1087
740_2_281	891_2_1106	215_2_1	780_2_1	35_2_1296	476_2_1	1934_2_244	90_2_293	1746_2_85	816_5_1078
740_2_295	891_2_1119	215_2_1	780_2_1	35_2_1313	476_2_1	1934_2_238	90_2_305	1746_2_81	816_5_1062
740_2_283	891_2_1080	215_2_1	780_2_1	35_2_1306	476_2_1	1934_2_243	90_2_345	1746_2_83	816_5_1051
740_2_278	891_2_1068	215_2_1	780_2_1	35_2_1316	476_2_1	1934_2_266	90_2_335	1746_2_78	816_5_1049
740_2_284	891_2_1062	215_2_1	780_2_1	35_2_1312	476_2_1	1934_2_266	90_2_345	1746_2_89	816_5_1060
740_2_283	891_2_1014	215_2_1	780_2_1	35_2_1316	476_2_1	1934_2_265	90_2_338	1746_2_89	816_5_1089
740_2_274	891_2_1024	215_2_1	780_2_1	35_2_1304	476_2_1	1934_2_263	90_2_348	1746_2_106	816_5_1078
740_2_268	891_2_994	215_2_1	780_2_1	35_2_1297	476_2_1	1934_2_261	90_2_373	1746_2_103	816_5_1078
740_2_277	891_2_987	215_2_1	780_2_1	35_2_1285	476_2_1	1934_2_253	90_2_377	1746_2_104	816_5_1074
740_2_286	891_2_995	215_2_1	780_2_1	35_2_1264	476_2_1	1934_2_243	90_2_380	1746_2_113	816_5_1072
740_2_290	891_2_970	215_2_1	780_2_1	35_2_1305	476_2_1	1934_2_268	90_2_384	1746_2_112	816_5_1056
740_2_283	891_2_1003	215_2_1	780_2_1	35_2_1285	476_2_1	1934_2_263	90_2_369	1746_2_105	816_5_1031
740_2_294	891_2_1025	215_2_1	780_2_1	35_2_1296	476_2_1	1934_2_255	90_2_371	1746_2_96	816_5_1020
740_2_283	891_2_1042	215_2_1	780_2_1	35_2_1277	476_2_1	1934_2_261	90_2_361	1746_2_98	816_5_1019
740_2_268	891_2_1068	215_2_1	780_2_1	35_2_1319	476_2_1	1934_2_263	90_2_344	1746_2_92	816_5_1004
740_2_250	891_2_1080	215_2_1	780_2_1	35_2_1275	476_2_1	1934_2_273	90_2_352	1746_2_94	816_5_992
740_2_239	891_2_1102	215_2_1	780_2_1	35_2_1288	476_2_1	1934_2_296	90_2_343	1746_2_91	816_5_973
740_2_221	891_2_1108	215_2_1	780_2_1	35_2_1256	476_2_1	1934_2_300	90_2_335	1746_2_98	816_5_989
740_2_234	891_2_1098	215_2_1	780_2_1	35_2_1268	476_2_1	1934_2_305	90_2_318	1746_2_97	816_5_1009
740_2_241	891_2_1075	215_2_1	780_2_1	35_2_1246	476_2_1	1934_2_306	90_2_302	1746_2_105	816_5_1053
740_2_235	891_2_1039	215_2_1	780_2_1	35_2_1226	476_2_1	1934_2_310	90_2_332	1746_2_117	816_5_1048
740_2_248	891_2_1053	215_2_1	780_2_1	35_2_1197	476_2_1	1934_2_292	90_2_335	1746_2_125	816_5_1025
740_2_268	891_2_1067	215_2_1	780_2_1	35_2_1201	476_2_1	1934_2_289	90_2_323	1746_2_120	816_5_1026
740_2_261	891_2_1054	215_2_1	780_2_1	35_2_1209	476_2_1	1934_2_294	90_2_320	1746_2_129	816_5_1056
740_2_252	891_2_1047	215_2_1	780_2_1	35_2_1225	476_2_1	1934_2_295	90_2_329	1746_2_145	816_5_1064
740_2_265	891_2_1068	215_2_1	780_2_1	35_2_1221	476_2_1	1934_2_273	90_2_301	1746_2_153	816_5_1072
740_2_258	891_2_1069	215_2_1	780_2_1	35_2_1239	476_2_1	1934_2_266	90_2_291	1746_2_163	816_5_1090
740_2_270	891_2_1069	215_2_1	780_2_1	35_2_1214	476_2_1	1934_2_247	90_2_302	1746_2_165	816_5_1089
740_2_266	891_2_1066	215_2_1	780_2_1	35_2_1252	476_2_1	1934_2_240	90_2_311	1746_2_163	816_5_1051
740_2_266	891_2_1077	215_2_1	780_2_1	35_2_1236	476_2_1	1934_2_249	90_2_322	1746_2_164	816_5_1048
740_2_279	891_2_1050	215_2_1	780_2_1	35_2_1237	476_2_1	1934_2_249	90_2_338	1746_2_159	816_5_1037
740_2_263	891_2_1040	215_2_1	780_2_1	35_2_1253	476_2_1	1934_2_244	90_2_331	1746_2_151	816_5_1074
740_2_241	891_2_1063	215_2_1	780_2_1	35_2_1225	476_2_1	1934_2_222	90_2_335	1746_2_167	816_5_1098
740_2_228	891_2_1070	215_2_1	780_2_1	35_2_1238	476_2_1	1934_2_213	90_2_356	1746_2_167	816_5_1119
740_2_230	891_2_1081	215_2_1	780_2_1	35_2_1239	476_2_1	1934_2_222	90_2_365	1746_2_166	816_5_1109
740_2_209	891_2_1074	215_2_1	780_2_1	35_2_1245	476_2_1	1934_2_210	90_2_373	1746_2_169	816_5_1111
740_2_215	891_2_1010	215_2_1	780_2_1	35_2_1252	476_2_1	1934_2_205	90_2_381	1746_2_162	816_5_1098
740_2_217	891_2_988	215_2_1	780_2_1	35_2_1260	476_2_1	1934_2_231	90_2_381	1746_2_148	816_5_1091
740_2_225	891_2_995	215_2_1	780_2_1	35_2_1303	476_2_1	1934_2_225	90_2_395	1746_2_141	816_5_1096
740_2_218	891_2_991	215_2_1	780_2_1	35_2_1324	476_2_1	1934_2_235	90_2_409	1746_2_146	816_5_1089
740_2_228	891_2_1004	215_2_1	780_2_1	35_2_1345	476_2_1	1934_2_239	90_2_395	1746_2_139	816_5_1085
740_2_232	891_2_988	215_2_1	780_2_1	35_2_1347	476_2_1	1934_2_241	90_2_397	1746_2_144	816_5_1102
740_2_209	891_2_955	215_2_1	780_2_1	35_2_1349	476_2_1	1934_2_239	90_2_406	1746_2_140	816_5_1108
740_2_199	891_2_937	215_2_1	780_2_1	35_2_1307	476_2_1	1934_2_239	90_2_408	1746_2_136	816_5_1142
740_2_203	891_2_941	215_2_1	780_2_1	35_2_1315	476_2_1	1934_2_238	90_2_412	1746_2_125	816_5_1113
740_2_207	891_2_936	215_2_1	780_2_1	35_2_1279	476_2_1	1934_2_248	90_2_399	1746_2_129	816_5_1124
740_2_217	891_2_932	215_2_1	780_2_1	35_2_1220	476_2_1	1934_2_276	90_2_399	1746_2_130	816_5_1107
740_2_242	891_2_921	215_2_1	780_2_1	35_2_1224	476_2_1	1934_2_289	90_2_397	1746_2_130	816_5_1115
740_2_242	891_2_942	215_2_1	780_2_1	35_2_1211	476_2_1	1934_2_287	90_2_417	1746_2_126	816_5_1091
740_2_224	891_2_954	215_2_1	780_2_1	35_2_1176	476_2_1	1934_2_301	90_2_415	1746_2_142	816_5_1086
740_2_217	891_2_967	215_2_1	780_2_1	35_2_1191	476_2_1	1934_2_290	90_2_408	1746_2_141	816_5_1071
740_2_220	891_2_980	215_2_1	780_2_1	35_2_1184	476_2_1	1934_2_303	90_2_387	1746_2_155	816_5_1066
740_2_226	891_2_996	215_2_1	780_2_1	35_2_1185	476_2_1	1934_2_308	90_2_382	1746_2_155	816_5_1078
740_2_213	891_2_1028	215_2_1	780_2_1	35_2_1197	476_2_1	1934_2_318	90_2_343	1746_2_147	816_5_1097
740_2_207	891_2_1054	215_2_1	780_2_1	35_2_1192	476_2_1	1934_2_329	90_2_323	1746_2_142	816_5_1112
740_2_212	891_2_1063	215_2_1	780_2_1	35_2_1167	476_2_1	1934_2_348	90_2_313	1746_2_133	816_5_1096
740_2_220	891_2_1066	215_2_1	780_2_1	35_2_1126	476_2_1	1934_2_359	90_2_333	1746_2_135	816_5_1086
740_2_222	891_2_1063	215_2_1	780_2_1	35_2_1137	476_2_1	1934_2_369	90_2_326	1746_2_131	816_5_1086
740_2_209	891_2_1036	215_2_1	780_2_1	35_2_1141	476_2_1	1934_2_379	90_2_350	1746_2_133	816_5_1075
740_2_200	891_2_1073	215_2_1	780_2_1	35_2_1132	476_2_1	1934_2_370	90_2_346	1746_2_117	816_5_1072
740_2_186	891_2_1088	215_2_1	780_2_1	35_2_1151	476_2_1	1934_2_363	90_2_366	1746_2_120	816_5_1084
740_2_188	891_2_1091	215_2_1	780_2_1	35_2_1176	476_2_1	1934_2_361	90_2_345	1746_2_109	816_5_1080
740_2_191	891_2_1088	215_2_1	780_2_1	35_2_1167	476_2_1	1934_2_370	90_2_331	1746_2_120	816_5_1066
740_2_185	891_2_1103	215_2_1	780_2_1	35_2_1205	476_2_1	1934_2_358	90_2_323	1746_2_110	816_5_1054
740_2_191	891_2_1134	215_2_1	780_2_1	35_2_1213	476_2_1	1934_2_368	90_2_312	1746_2_121	816_5_1039
740_2_194	891_2_1115	215_2_1	780_2_1	35_2_1194	476_2_1	1934_2_365	90_2_299	1746_2_125	816_5_1028
740_2_177	891_2_1096	215_2_1	780_2_1	35_2_1224	476_2_1	1934_2_376	90_2_290	1746_2_102	816_5_1066
740_2_165	891_2_1141	215_2_1	780_2_1	35_2_1189	476_2_1	1934_2_370	90_2_301	1746_2_82	816_5_1064
740_2_158	891_2_1118	215_2_1	780_2_1	35_2_1209	476_2_1	1934_2_362	90_2_320	1746_2_69	816_5_1057
740_2_159	891_2_1096	215_2_1	780_2_1	35_2_1202	476_2_1	1934_2_353	90_2_317	1746_2_64	816_5_1064
740_2_152	891_2_1151	215_2_1	780_2_1	35_2_1176	476_2_1	1934_2_371	90_2_316	1746_2_61	816_5_1061
740_2_147	891_2_1156	215_2_1	780_2_1	35_2_1172	476_2_1	1934_2_388	90_2_317	1746_2_76	816_5_1056
740_2_132	891_2_1109	215_2_1	780_2_1	35_2_1240	476_2_1	1934_2_402	90_2_309	1746_2_76	816_5_1062
740_2_134	891_2_1130	215_2_1	780_2_1	35_2_1209	476_2_1	1934_2_417	90_2_309	1746_2_70	816_5_1077
740_2_150	891_2_1140	215_2_1	780_2_1	35_2_1172	476_2_1	1934_2_441	90_2_293	1746_2_74	816_5_1068
740_2_169	891_2_1127	215_2_1	780_2_1	35_2_1155	476_2_1	1934_2_457	90_2_289	1746_2_65	816_5_1103
740_2_172	891_2_1136	215_2_1	780_2_1	35_2_1140	476_2_1	1934_2_464	90_2_264	1746_2_74	816_5_1123
740_2_172	891_2_1138	215_2_1	780_2_1	35_2_1164	476_2_1	1934_2_472	90_2_248	1746_2_66	816_5_1130
740_2_180	891_2_1156	215_2_1	780_2_1	35_2_1154	476_2_1	1934_2_480	90_2_246	1746_2_65	816_5_1118
740_2_175	891_2_1115	215_2_1	780_2_1	35_2_1180	476_2_1	1934_2_499	90_2_241	1746_2_64	816_5_1095
740_2_170	891_2_1124	215_2_1	780_2_1	35_2_1161	476_2_1	1934_2_469	90_2_238	1746_2_76	816_5_1104
740_2_163	891_2_1135	215_2_1	780_2_1	35_2_1167	476_2_1	1934_2_467	90_2_241	1746_2_74	816_5_1139
740_2_153	891_2_1128	215_2_1	780_2_1	35_2_1187	476_2_1	1934_2_463	90_2_235	1746_2_73	816_5_1142
740_2_156	891_2_1121	215_2_1	780_2_1	35_2_1191	476_2_1	1934_2_439	90_2_228	1746_2_73	816_5_1160
740_2_160	891_2_1113	215_2_1	780_2_1	35_2_1185	476_2_1	1934_2_430	90_2_219	1746_2_73	816_5_1153
740_2_173	891_2_1131	215_2_1	780_2_1	35_2_1175	476_2_1	1934_2_432	90_2_220	1746_2_75	816_5_1161
740_2_173	891_2_1190	215_2_1	780_2_1	35_2_1120	476_2_1	1934_2_439	90_2_208	1746_2_70	816_5_1171
740_2_180	891_2_1197	215_2_1	780_2_1	35_2_1125	476_2_1	1934_2_434	90_2_221	1746_2_68	816_5_1150
740_2_176	891_2_1204	215_2_1	780_2_1	35_2_1108	476_2_1	1934_2_432	90_2_220	1746_2_81	816_5_1117
740_2_191	891_2_1181	215_2_1	780_2_1	35_2_1095	476_2_1	1934_2_424	90_2_226	1746_2_86	816_5_1126
740_2_214	891_2_1164	215_2_1	780_2_1	35_2_1097	476_2_1	1934_2_437	90_2_213	1746_2_86	816_5_1140
740_2_204	891_2_1141	215_2_1	780_2_1	35_2_1107	476_2_1	1934_2_432	90_2_215	1746_2_89	816_5_1174
740_2_214	891_2_1125	215_2_1	780_2_1	35_2_1111	476_2_1	1934_2_439	90_2_228	1746_2_91	816_5_1168
740_2_218	891_2_1147	215_2_1	780_2_1	35_2_1121	476_2_1	1934_2_452	90_2_222	1746_2_93	816_5_1142
740_2_210	891_2_1148	215_2_1	780_2_1	35_2_1134	476_2_1	1934_2_439	90_2_223	1746_2_81	816_5_1123
740_2_224	891_2_1134	215_2_1	780_2_1	35_2_1099	476_2_1	1934_2_442	90_2_213	1746_2_89	816_5_1131
740_2_210	891_2_1113	215_2_1	780_2_1	35_2_1089	476_2_1	1934_2_463	90_2_205	1746_2_87	816_5_1137
740_2_212	891_2_1126	215_2_1	780_2_1	35_2_1089	476_2_1	1934_2_460	90_2_214	1746_2_83	816_5_1127
740_2_203	891_2_1147	215_2_1	780_2_1	35_2_1107	476_2_1	1934_2_494	90_2_206	1746_2_103	816_5_1138
740_2_205	891_2_1182	215_2_1	780_2_1	35_2_1095	476_2_1	1934_2_498	90_2_214	1746_2_111	816_5_1128
740_2_223	891_2_1186	215_2_1	780_2_1	35_2_1117	476_2_1	1934_2_476	90_2_199	1746_2_107	816_5_1131
740_2_234	891_2_1133	215_2_1	780_2_1	35_2_1156	476_2_1	1934_2_471	90_2_184	1746_2_111	816_5_1159
740_2_244	891_2_1125	215_2_1	780_2_1	35_2_1143	476_2_1	1934_2_467	90_2_183	1746_2_104	816_5_1169
740_2_245	891_2_1098	215_2_1	780_2_1	35_2_1173	476_2_1	1934_2_433	90_2_185	1746_2_94	816_5_1193
740_2_247	891_2_1109	215_2_1	780_2_1	35_2_1152	476_2_1	1934_2_435	90_2_178	1746_2_95	816_5_1187
740_2_245	891_2_1108	215_2_1	780_2_1	35_2_1161	476_2_1	1934_2_438	90_2_182	1746_2_83	816_5_1187
740_2_236	891_2_1117	215_2_1	780_2_1	35_2_1157	476_2_1	1934_2_427	90_2_185	1746_2_76	816_5_1173
740_2_228	891_2_1141	215_2_1	780_2_1	35_2_1145	476_2_1	1934_2_418	90_2_197	1746_2_71	816_5_1185
740_2_231	891_2_1122	215_2_1	780_2_1	35_2_1155	476_2_1	1934_2_403	90_2_206	1746_2_67	816_5_1175
740_2_245	891_2_1136	215_2_1	780_2_1	35_2_1134	476_2_1	1934_2_422	90_2_200	1746_2_69	816_5_1161
740_2_263	891_2_1161	215_2_1	780_2_1	35_2_1114	476_2_1	1934_2_421	90_2_198	1746_2_58	816_5_1194
740_2_273	891_2_1150	215_2_1	780_2_1	35_2_1115	476_2_1	1934_2_409	90_2_197	1746_2_56	816_5_1180
740_2_278	891_2_1140	215_2_1	780_2_1	35_2_1130	476_2_1	1934_2_379	90_2_217	1746_2_53	816_5_1168
740_2_274	891_2_1177	215_2_1	780_2_1	35_2_1138	476_2_1	1934_2_378	90_2_223	1746_2_50	816_5_1162
740_2_266	891_2_1162	215_2_1	780_2_1	35_2_1161	476_2_1	1934_2_381	90_2_214	1746_2_61	816_5_1146
740_2_275	891_2_1137	215_2_1	780_2_1	35_2_1180	476_2_1	1934_2_404	90_2_214	1746_2_69	816_5_1128
740_2_285	891_2_1159	215_2_1	780_2_1	35_2_1174	476_2_1	1934_2_406	90_2_200	1746_2_73	816_5_1101
740_2_276	891_2_1165	215_2_1	780_2_1	35_2_1219	476_2_1	1934_2_380	90_2_178	1746_2_68	816_5_1100
740_2_286	891_2_1204	215_2_1	780_2_1	35_2_1211	476_2_1	1934_2_350	90_2_192	1746_2_76	816_5_1080
740_2_275	891_2_1196	215_2_1	780_2_1	35_2_1198	476_2_1	1934_2_341	90_2_191	1746_2_82	816_5_1068
740_2_274	891_2_1179	215_2_1	780_2_1	35_2_1195	476_2_1	1934_2_351	90_2_221	1746_2_76	816_5_1056
740_2_264	891_2_1117	215_2_1	780_2_1	35_2_1207	476_2_1	1934_2_360	90_2_242	1746_2_78	816_5_1033
740_2_259	891_2_1132	215_2_1	780_2_1	35_2_1227	476_2_1	1934_2_347	90_2_240	1746_2_64	816_5_1042
740_2_263	891_2_1150	215_2_1	780_2_1	35_2_1240	476_2_1	1934_2_361	90_2_240	1746_2_67	816_5_1052
740_2_283	891_2_1183	215_2_1	780_2_1	35_2_1233	476_2_1	1934_2_358	90_2_246	1746_2_75	816_5_1041
740_2_295	891_2_1223	215_2_1	780_2_1	35_2_1232	476_2_1	1934_2_349	90_2_236	1746_2_78	816_5_1046
740_2_293	891_2_1255	215_2_1	780_2_1	35_2_1202	476_2_1	1934_2_353	90_2_241	1746_2_71	816_5_1029
740_2_298	891_2_1259	215_2_1	780_2_1	35_2_1200	476_2_1	1934_2_353	90_2_222	1746_2_73	816_5_1013
740_2_293	891_2_1242	215_2_1	780_2_1	35_2_1182	476_2_1	1934_2_369	90_2_216	1746_2_83	816_5_1004
740_2_302	891_2_1234	215_2_1	780_2_1	35_2_1172	476_2_1	1934_2_369	90_2_234	1746_2_86	816_5_981
740_2_320	891_2_1210	215_2_1	780_2_1	35_2_1166	476_2_1	1934_2_395	90_2_245	1746_2_88	816_5_959
740_2_322	891_2_1190	215_2_1	780_2_1	35_2_1166	476_2_1	1934_2_400	90_2_252	1746_2_100	816_5_933
740_2_323	891_2_1181	215_2_1	780_2_1	35_2_1209	476_2_1	1934_2_392	90_2_271	1746_2_94	816_5_886
740_2_327	891_2_1163	215_2_1	780_2_1	35_2_1250	476_2_1	1934_2_382	90_2_283	1746_2_96	816_5_858
740_2_310	891_2_1168	215_2_1	780_2_1	35_2_1245	476_2_1	1934_2_376	90_2_292	1746_2_105	816_5_846
740_2_315	891_2_1176	215_2_1	780_2_1	35_2_1265	476_2_1	1934_2_368	90_2_285	1746_2_105	816_5_843
740_2_328	891_2_1176	215_2_1	780_2_1	35_2_1283	476_2_1	1934_2_356	90_2_273	1746_2_113	816_5_842
740_2_306	891_2_1189	215_2_1	780_2_1	35_2_1272	476_2_1	1934_2_354	90_2_276	1746_2_125	816_5_859
740_2_324	891_2_1158	215_2_1	780_2_1	35_2_1296	476_2_1	1934_2_343	90_2_290	1746_2_119	816_5_827
740_2_332	891_2_1156	215_2_1	780_2_1	35_2_1297	476_2_1	1934_2_368	90_2_289	1746_2_119	816_5_800
740_2_324	891_2_1171	215_2_1	780_2_1	35_2_1304	476_2_1	1934_2_353	90_2_297	1746_2_124	816_5_800
740_2_339	891_2_1165	215_2_1	780_2_1	35_2_1272	476_2_1	1934_2_355	90_2_307	1746_2_129	816_5_777
740_2_328	891_2_1164	215_2_1	780_2_1	35_2_1277	476_2_1	1934_2_323	90_2_304	1746_2_141	816_5_798
740_2_328	891_2_1128	215_2_1	780_2_1	35_2_1286	476_2_1	1934_2_323	90_2_327	1746_2_153	816_5_803
740_2_331	891_2_1135	215_2_1	780_2_1	35_2_1275	476_2_1	1934_2_320	90_2_336	1746_2_159	816_5_809
740_2_338	891_2_1105	215_2_1	780_2_1	35_2_1280	476_2_1	1934_2_319	90_2_332	1746_2_149	816_5_815
740_2_343	891_2_1066	215_2_1	780_2_1	35_2_1287	476_2_1	1934_2_339	90_2_332	1746_2_150	816_5_839
740_2_342	891_2_1064	215_2_1	780_2_1	35_2_1292	476_2_1	1934_2_355	90_2_344	1746_2_153	816_5_821
740_2_351	891_2_1021	215_2_1	780_2_1	35_2_1283	476_2_1	1934_2_360	90_2_344	1746_2_163	816_5_816
740_2_342	891_2_997	215_2_1	780_2_1	35_2_1320	476_2_1	1934_2_357	90_2_342	1746_2_174	816_5_803
740_2_326	891_2_988	215_2_1	780_2_1	35_2_1324	476_2_1	1934_2_353	90_2_348	1746_2_164	816_5_791
740_2_312	891_2_998	215_2_1	780_2_1	35_2_1352	476_2_1	1934_2_365	90_2_350	1746_2_161	816_5_773
740_2_318	891_2_999	215_2_1	780_2_1	35_2_1329	476_2_1	1934_2_355	90_2_351	1746_2_179	816_5_753
740_2_309	891_2_984	215_2_1	780_2_1	35_2_1323	476_2_1	1934_2_346	90_2_389	1746_2_186	816_5_752
740_2_304	891_2_1008	215_2_1	780_2_1	35_2_1317	476_2_1	1934_2_336	90_2_412	1746_2_200	816_5_759
740_2_292	891_2_1016	215_2_1	780_2_1	35_2_1318	476_2_1	1934_2_343	90_2_442	1746_2_198	816_5_744
740_2_289	891_2_1015	215_2_1	780_2_1	35_2_1317	476_2_1	1934_2_353	90_2_456	1746_2_205	816_5_726
740_2_269	891_2_1036	215_2_1	780_2_1	35_2_1322	476_2_1	1934_2_365	90_2_466	1746_2_190	816_5_730
740_2_261	891_2_1025	215_2_1	780_2_1	35_2_1320	476_2_1	1934_2_359	90_2_474	1746_2_209	816_5_753
740_2_270	891_2_1023	215_2_1	780_2_1	35_2_1323	476_2_1	1934_2_338	90_2_512	1746_2_199	816_5_752
740_2_273	891_2_1023	215_2_1	780_2_1	35_2_1312	476_2_1	1934_2_329	90_2_525	1746_2_214	816_5_728
740_2_284	891_2_1032	215_2_1	780_2_1	35_2_1306	476_2_1	1934_2_313	90_2_530	1746_2_224	816_5_716
740_2_278	891_2_1089	215_2_1	780_2_1	35_2_1260	476_2_1	1934_2_276	90_2_540	1746_2_232	816_5_708
740_2_274	891_2_1126	215_2_1	780_2_1	35_2_1232	476_2_1	1934_2_265	90_2_527	1746_2_256	816_5_722
740_2_271	891_2_1133	215_2_1	780_2_1	35_2_1227	476_2_1	1934_2_260	90_2_532	1746_2_265	816_5_702
740_2_284	891_2_1126	215_2_1	780_2_1	35_2_1219	476_2_1	1934_2_256	90_2_516	1746_2_268	816_5_710
740_2_279	891_2_1140	215_2_1	780_2_1	35_2_1180	476_2_1	1934_2_232	90_2_519	1746_2_277	816_5_744
740_2_270	891_2_1144	215_2_1	780_2_1	35_2_1183	476_2_1	1934_2_229	90_2_509	1746_2_269	816_5_745
740_2_262	891_2_1128	215_2_1	780_2_1	35_2_1193	476_2_1	1934_2_250	90_2_505	1746_2_252	816_5_713
740_2_260	891_2_1129	215_2_1	780_2_1	35_2_1231	476_2_1	1934_2_236	90_2_488	1746_2_240	816_5_720
740_2_271	891_2_1122	215_2_1	780_2_1	35_2_1234	476_2_1	1934_2_230	90_2_491	1746_2_245	816_5_686
740_2_280	891_2_1100	215_2_1	780_2_1	35_2_1278	476_2_1	1934_2_231	90_2_506	1746_2_264	816_5_675
740_2_304	891_2_1082	215_2_1	780_2_1	35_2_1252	476_2_1	1934_2_225	90_2_515	1746_2_284	816_5_706
740_2_305	891_2_1071	215_2_1	780_2_1	35_2_1228	476_2_1	1934_2_240	90_2_513	1746_2_301	816_5_681
740_2_322	891_2_1102	215_2_1	780_2_1	35_2_1206	476_2_1	1934_2_223	90_2_504	1746_2_297	816_5_689
740_2_334	891_2_1121	215_2_1	780_2_1	35_2_1238	476_2_1	1934_2_212	90_2_492	1746_2_302	816_5_694
740_2_332	891_2_1096	215_2_1	780_2_1	35_2_1275	476_2_1	1934_2_198	90_2_529	1746_2_308	816_5_703
740_2_353	891_2_1047	215_2_1	780_2_1	35_2_1328	476_2_1	1934_2_190	90_2_522	1746_2_291	816_5_694
740_2_339	891_2_1028	215_2_1	780_2_1	35_2_1341	476_2_1	1934_2_186	90_2_537	1746_2_277	816_5_696
740_2_342	891_2_1032	215_2_1	780_2_1	35_2_1322	476_2_1	1934_2_185	90_2_517	1746_2_299	816_5_702
740_2_350	891_2_986	215_2_1	780_2_1	35_2_1340	476_2_1	1934_2_195	90_2_505	1746_2_309	816_5_696
740_2_331	891_2_1024	215_2_1	780_2_1	35_2_1291	476_2_1	1934_2_185	90_2_494	1746_2_325	816_5_706
740_2_338	891_2_1031	215_2_1	780_2_1	35_2_1281	476_2_1	1934_2_188	90_2_486	1746_2_315	816_5_700
740_2_315	891_2_1051	215_2_1	780_2_1	35_2_1313	476_2_1	1934_2_187	90_2_482	1746_2_306	816_5_713
740_2_299	891_2_1036	215_2_1	780_2_1	35_2_1317	476_2_1	1934_2_185	90_2_478	1746_2_308	816_5_721
740_2_288	891_2_1051	215_2_1	780_2_1	35_2_1292	476_2_1	1934_2_194	90_2_477	1746_2_301	816_5_730
740_2_283	891_2_1013	215_2_1	780_2_1	35_2_1311	476_2_1	1934_2_194	90_2_480	1746_2_318	816_5_736
740_2_301	891_2_1041	215_2_1	780_2_1	35_2_1285	476_2_1	1934_2_164	90_2_486	1746_2_322	816_5_721
740_2_316	891_2_1005	215_2_1	780_2_1	35_2_1300	476_2_1	1934_2_172	90_2_485	1746_2_325	816_5_735
740_2_333	891_2_1029	215_2_1	780_2_1	35_2_1275	476_2_1	1934_2_178	90_2_514	1746_2_317	816_5_735
740_2_335	891_2_1024	215_2_1	780_2_1	35_2_1263	476_2_1	1934_2_173	90_2_529	1746_2_316	816_5_730
740_2_325	891_2_1056	215_2_1	780_2_1	35_2_1258	476_2_1	1934_2_180	90_2_523	1746_2_307	816_5_730
740_2_326	891_2_1052	215_2_1	780_2_1	35_2_1267	476_2_1	1934_2_190	90_2_509	1746_2_308	816_5_718
740_2_309	891_2_1071	215_2_1	780_2_1	35_2_1274	476_2_1	1934_2_198	90_2_492	1746_2_296	816_5_708
740_2_329	891_2_1052	215_2_1	780_2_1	35_2_1271	476_2_1	1934_2_209	90_2_517	1746_2_291	816_5_697
740_2_347	891_2_1069	215_2_1	780_2_1	35_2_1263	476_2_1	1934_2_213	90_2_491	1746_2_269	816_5_688
740_2_356	891_2_1080	215_2_1	780_2_1	35_2_1241	476_2_1	1934_2_213	90_2_507	1746_2_262	816_5_681
740_2_352	891_2_1105	215_2_1	780_2_1	35_2_1204	476_2_1	1934_2_219	90_2_523	1746_2_235	816_5_670
740_2_316	891_2_1094	215_2_1	780_2_1	35_2_1230	476_2_1	1934_2_215	90_2_530	1746_2_240	816_5_697
740_2_310	891_2_1118	215_2_1	780_2_1	35_2_1214	476_2_1	1934_2_213	90_2_508	1746_2_241	816_5_714
740_2_328	891_2_1163	215_2_1	780_2_1	35_2_1209	476_2_1	1934_2_211	90_2_484	1746_2_237	816_5_692
740_2_338	891_2_1188	215_2_1	780_2_1	35_2_1222	476_2_1	1934_2_205	90_2_462	1746_2_234	816_5_698
740_2_341	891_2_1216	215_2_1	780_2_1	35_2_1216	476_2_1	1934_2_203	90_2_484	1746_2_240	816_5_690
740_2_342	891_2_1214	215_2_1	780_2_1	35_2_1213	476_2_1	1934_2_203	90_2_496	1746_2_242	816_5_676
740_2_322	891_2_1189	215_2_1	780_2_1	35_2_1223	476_2_1	1934_2_190	90_2_516	1746_2_233	816_5_661
740_2_311	891_2_1187	215_2_1	780_2_1	35_2_1214	476_2_1	1934_2_203	90_2_551	1746_2_232	816_5_649
740_2_325	891_2_1214	215_2_1	780_2_1	35_2_1182	476_2_1	1934_2_218	90_2_544	1746_2_233	816_5_629
740_2_319	891_2_1217	215_2_1	780_2_1	35_2_1147	476_2_1	1934_2_240	90_2_557	1746_2_228	816_5_622
740_2_314	891_2_1206	215_2_1	780_2_1	35_2_1123	476_2_1	1934_2_259	90_2_567	1746_2_239	816_5_619
740_2_308	891_2_1236	215_2_1	780_2_1	35_2_1116	476_2_1	1934_2_271	90_2_578	1746_2_254	816_5_614
740_2_317	891_2_1190	215_2_1	780_2_1	35_2_1137	476_2_1	1934_2_292	90_2_581	1746_2_265	816_5_614
740_2_320	891_2_1200	215_2_1	780_2_1	35_2_1131	476_2_1	1934_2_281	90_2_585	1746_2_262	816_5_600
740_2_311	891_2_1200	215_2_1	780_2_1	35_2_1137	476_2_1	1934_2_258	90_2_591	1746_2_272	816_5_597
740_2_315	891_2_1210	215_2_1	780_2_1	35_2_1161	476_2_1	1934_2_243	90_2_575	1746_2_252	816_5_607
740_2_312	891_2_1213	215_2_1	780_2_1	35_2_1169	476_2_1	1934_2_233	90_2_555	1746_2_241	816_5_592
740_2_313	891_2_1235	215_2_1	780_2_1	35_2_1196	476_2_1	1934_2_229	90_2_555	1746_2_220	816_5_596
740_2_313	891_2_1251	215_2_1	780_2_1	35_2_1206	476_2_1	1934_2_245	90_2_563	1746_2_195	816_5_562
740_2_325	891_2_1234	215_2_1	780_2_1	35_2_1225	476_2_1	1934_2_239	90_2_570	1746_2_201	816_5_576
740_2_328	891_2_1243	215_2_1	780_2_1	35_2_1233	476_2_1	1934_2_230	90_2_559	1746_2_195	816_5_566
740_2_321	891_2_1274	215_2_1	780_2_1	35_2_1207	476_2_1	1934_2_218	90_2_548	1746_2_194	816_5_562
740_2_315	891_2_1288	215_2_1	780_2_1	35_2_1182	476_2_1	1934_2_214	90_2_558	1746_2_204	816_5_560
740_2_300	891_2_1284	215_2_1	780_2_1	35_2_1225	476_2_1	1934_2_205	90_2_568	1746_2_206	816_5_531
740_2_285	891_2_1320	215_2_1	780_2_1	35_2_1204	476_2_1	1934_2_224	90_2_581	1746_2_202	816_5_527
740_2_273	891_2_1355	215_2_1	780_2_1	35_2_1193	476_2_1	1934_2_239	90_2_573	1746_2_210	816_5_531
740_2_273	891_2_1354	215_2_1	780_2_1	35_2_1181	476_2_1	1934_2_248	90_2_581	1746_2_208	816_5_548
740_2_274	891_2_1325	215_2_1	780_2_1	35_2_1167	476_2_1	1934_2_259	90_2_592	1746_2_213	816_5_532
740_2_281	891_2_1340	215_2_1	780_2_1	35_2_1171	476_2_1	1934_2_230	90_2_587	1746_2_225	816_5_521
740_2_304	891_2_1348	215_2_1	780_2_1	35_2_1177	476_2_1	1934_2_226	90_2_547	1746_2_223	816_5_529
740_2_307	891_2_1367	215_2_1	780_2_1	35_2_1155	476_2_1	1934_2_235	90_2_520	1746_2_228	816_5_540
740_2_306	891_2_1367	215_2_1	780_2_1	35_2_1200	476_2_1	1934_2_237	90_2_486	1746_2_223	816_5_547
740_2_294	891_2_1386	215_2_1	780_2_1	35_2_1208	476_2_1	1934_2_220	90_2_507	1746_2_195	816_5_526
740_2_309	891_2_1370	215_2_1	780_2_1	35_2_1231	476_2_1	1934_2_217	90_2_504	1746_2_182	816_5_526
740_2_295	891_2_1384	215_2_1	780_2_1	35_2_1227	476_2_1	1934_2_207	90_2_495	1746_2_198	816_5_546
740_2_314	891_2_1378	215_2_1	780_2_1	35_2_1234	476_2_1	1934_2_209	90_2_496	1746_2_178	816_5_546
740_2_316	891_2_1412	215_2_1	780_2_1	35_2_1231	476_2_1	1934_2_204	90_2_505	1746_2_166	816_5_558
740_2_294	891_2_1425	215_2_1	780_2_1	35_2_1234	476_2_1	1934_2_189	90_2_517	1746_2_156	816_5_567
740_2_289	891_2_1457	215_2_1	780_2_1	35_2_1241	476_2_1	1934_2_177	90_2_513	1746_2_156	816_5_580
740_2_279	891_2_1446	215_2_1	780_2_1	35_2_1231	476_2_1	1934_2_184	90_2_518	1746_2_165	816_5_584
740_2_257	891_2_1446	215_2_1	780_2_1	35_2_1250	476_2_1	1934_2_177	90_2_511	1746_2_165	816_5_557
740_2_259	891_2_1462	215_2_1	780_2_1	35_2_1247	476_2_1	1934_2_172	90_2_512	1746_2_166	816_5_545
740_2_271	891_2_1412	215_2_1	780_2_1	35_2_1257	476_2_1	1934_2_187	90_2_532	1746_2_150	816_5_529
740_2_272	891_2_1419	215_2_1	780_2_1	35_2_1236	476_2_1	1934_2_204	90_2_509	1746_2_145	816_5_534
740_2_291	891_2_1421	215_2_1	780_2_1	35_2_1235	476_2_1	1934_2_200	90_2_501	1746_2_148	816_5_556
740_2_306	891_2_1475	215_2_1	780_2_1	35_2_1229	476_2_1	1934_2_187	90_2_480	1746_2_147	816_5_575
740_2_299	891_2_1485	215_2_1	780_2_1	35_2_1210	476_2_1	1934_2_213	90_2_476	1746_2_160	816_5_569
740_2_281	891_2_1467	215_2_1	780_2_1	35_2_1203	476_2_1	1934_2_219	90_2_496	1746_2_163	816_5_571
740_2_262	891_2_1479	215_2_1	780_2_1	35_2_1182	476_2_1	1934_2_218	90_2_488	1746_2_144	816_5_585
740_2_276	891_2_1451	215_2_1	780_2_1	35_2_1171	476_2_1	1934_2_234	90_2_472	1746_2_153	816_5_588
740_2_292	891_2_1422	215_2_1	780_2_1	35_2_1234	476_2_1	1934_2_226	90_2_462	1746_2_145	816_5_588
740_2_293	891_2_1377	215_2_1	780_2_1	35_2_1290	476_2_1	1934_2_210	90_2_449	1746_2_152	816_5_604
740_2_316	891_2_1318	215_2_1	780_2_1	35_2_1301	476_2_1	1934_2_202	90_2_440	1746_2_165	816_5_620
740_2_318	891_2_1299	215_2_1	780_2_1	35_2_1315	476_2_1	1934_2_200	90_2_422	1746_2_170	816_5_635
740_2_313	891_2_1301	215_2_1	780_2_1	35_2_1299	476_2_1	1934_2_197	90_2_412	1746_2_174	816_5_636
740_2_330	891_2_1297	215_2_1	780_2_1	35_2_1275	476_2_1	1934_2_201	90_2_379	1746_2_195	816_5_643
740_2_346	891_2_1291	215_2_1	780_2_1	35_2_1276	476_2_1	1934_2_172	90_2_371	1746_2_210	816_5_648
740_2_335	891_2_1302	215_2_1	780_2_1	35_2_1278	476_2_1	1934_2_173	90_2_405	1746_2_209	816_5_643
740_2_329	891_2_1322	215_2_1	780_2_1	35_2_1298	476_2_1	1934_2_178	90_2_426	1746_2_198	816_5_627
740_2_319	891_2_1324	215_2_1	780_2_1	35_2_1319	476_2_1	1934_2_185	90_2_415	1746_2_174	816_5_626
740_2_326	891_2_1317	215_2_1	780_2_1	35_2_1332	476_2_1	1934_2_194	90_2_407	1746_2_173	816_5_624
740_2_330	891_2_1291	215_2_1	780_2_1	35_2_1298	476_2_1	1934_2_200	90_2_400	1746_2_194	816_5_653
740_2_323	891_2_1302	215_2_1	780_2_1	35_2_1270	476_2_1	1934_2_217	90_2_408	1746_2_196	816_5_650
740_2_347	891_2_1330	215_2_1	780_2_1	35_2_1250	476_2_1	1934_2_203	90_2_403	1746_2_210	816_5_631
740_2_349	891_2_1361	215_2_1	780_2_1	35_2_1239	476_2_1	1934_2_205	90_2_419	1746_2_173	816_5_623
740_2_340	891_2_1382	215_2_1	780_2_1	35_2_1212	476_2_1	1934_2_197	90_2_437	1746_2_170	816_5_595
740_2_346	891_2_1428	215_2_1	780_2_1	35_2_1168	476_2_1	1934_2_196	90_2_434	1746_2_157	816_5_596
740_2_365	891_2_1399	215_2_1	780_2_1	35_2_1184	476_2_1	1934_2_193	90_2_445	1746_2_148	816_5_572
740_2_373	891_2_1392	215_2_1	780_2_1	35_2_1160	476_2_1	1934_2_191	90_2_457	1746_2_152	816_5_580
740_2_383	891_2_1387	215_2_1	780_2_1	35_2_1181	476_2_1	1934_2_190	90_2_454	1746_2_151	816_5_568
740_2_390	891_2_1384	215_2_1	780_2_1	35_2_1177	476_2_1	1934_2_204	90_2_472	1746_2_152	816_5_571
740_2_377	891_2_1393	215_2_1	780_2_1	35_2_1157	476_2_1	1934_2_214	90_2_447	1746_2_148	816_5_574
740_2_379	891_2_1404	215_2_1	780_2_1	35_2_1175	476_2_1	1934_2_227	90_2_444	1746_2_132	816_5_569
740_2_347	891_2_1437	215_2_1	780_2_1	35_2_1167	476_2_1	1934_2_211	90_2_449	1746_2_138	816_5_566
740_2_342	891_2_1474	215_2_1	780_2_1	35_2_1143	476_2_1	1934_2_191	90_2_462	1746_2_149	816_5_569
740_2_355	891_2_1505	215_2_1	780_2_1	35_2_1134	476_2_1	1934_2_177	90_2_459	1746_2_150	816_5_560
740_2_372	891_2_1498	215_2_1	780_2_1	35_2_1124	476_2_1	1934_2_187	90_2_465	1746_2_148	816_5_559
740_2_384	891_2_1495	215_2_1	780_2_1	35_2_1100	476_2_1	1934_2_196	90_2_475	1746_2_143	816_5_565
740_2_386	891_2_1468	215_2_1	780_2_1	35_2_1110	476_2_1	1934_2_207	90_2_467	1746_2_150	816_5_568
740_2_380	891_2_1470	215_2_1	780_2_1	35_2_1090	476_2_1	1934_2_216	90_2_473	1746_2_145	816_5_560
740_2_396	891_2_1485	215_2_1	780_2_1	35_2_1084	476_2_1	1934_2_219	90_2_455	1746_2_142	816_5_549
740_2_386	891_2_1489	215_2_1	780_2_1	35_2_1066	476_2_1	1934_2_221	90_2_455	1746_2_157	816_5_559
740_2_382	891_2_1494	215_2_1	780_2_1	35_2_1136	476_2_1	1934_2_205	90_2_473	1746_2_156	816_5_543
740_2_358	891_2_1479	215_2_1	780_2_1	35_2_1192	476_2_1	1934_2_193	90_2_485	1746_2_154	816_5_536
740_2_341	891_2_1472	215_2_1	780_2_1	35_2_1199	476_2_1	1934_2_192	90_2_478	1746_2_144	816_5_547
740_2_337	891_2_1460	215_2_1	780_2_1	35_2_1199	476_2_1	1934_2_203	90_2_465	1746_2_144	816_5_539
740_2_340	891_2_1481	215_2_1	780_2_1	35_2_1163	476_2_1	1934_2_199	90_2_483	1746_2_150	816_5_529
740_2_334	891_2_1488	215_2_1	780_2_1	35_2_1184	476_2_1	1934_2_197	90_2_492	1746_2_165	816_5_523
740_2_340	891_2_1527	215_2_1	780_2_1	35_2_1166	476_2_1	1934_2_200	90_2_470	1746_2_161	816_5_528
740_2_334	891_2_1559	215_2_1	780_2_1	35_2_1136	476_2_1	1934_2_221	90_2_473	1746_2_170	816_5_538
740_2_331	891_2_1594	215_2_1	780_2_1	35_2_1113	476_2_1	1934_2_249	90_2_491	1746_2_164	816_5_514
740_2_333	891_2_1623	215_2_1	780_2_1	35_2_1093	476_2_1	1934_2_238	90_2_474	1746_2_171	816_5_522
740_2_311	891_2_1612	215_2_1	780_2_1	35_2_1113	476_2_1	1934_2_230	90_2_483	1746_2_170	816_5_524
740_2_297	891_2_1582	215_2_1	780_2_1	35_2_1136	476_2_1	1934_2_215	90_2_497	1746_2_163	816_5_524
740_2_287	891_2_1573	215_2_1	780_2_1	35_2_1122	476_2_1	1934_2_219	90_2_478	1746_2_179	816_5_504
740_2_286	891_2_1582	215_2_1	780_2_1	35_2_1140	476_2_1	1934_2_222	90_2_496	1746_2_164	816_5_486
740_2_279	891_2_1600	215_2_1	780_2_1	35_2_1114	476_2_1	1934_2_215	90_2_507	1746_2_158	816_5_512
740_2_273	891_2_1574	215_2_1	780_2_1	35_2_1125	476_2_1	1934_2_214	90_2_536	1746_2_152	816_5_502
740_2_254	891_2_1546	215_2_1	780_2_1	35_2_1153	476_2_1	1934_2_202	90_2_542	1746_2_149	816_5_514
740_2_261	891_2_1516	215_2_1	780_2_1	35_2_1172	476_2_1	1934_2_192	90_2_543	1746_2_147	816_5_512
740_2_265	891_2_1504	215_2_1	780_2_1	35_2_1175	476_2_1	1934_2_183	90_2_531	1746_2_166	816_5_528
740_2_276	891_2_1485	215_2_1	780_2_1	35_2_1198	476_2_1	1934_2_203	90_2_514	1746_2_159	816_5_533
740_2_280	891_2_1455	215_2_1	780_2_1	35_2_1238	476_2_1	1934_2_227	90_2_492	1746_2_163	816_5_527
740_2_279	891_2_1433	215_2_1	780_2_1	35_2_1270	476_2_1	1934_2_236	90_2_489	1746_2_158	816_5_529
740_2_284	891_2_1445	215_2_1	780_2_1	35_2_1276	476_2_1	1934_2_263	90_2_479	1746_2_164	816_5_529
740_2_265	891_2_1494	215_2_1	780_2_1	35_2_1242	476_2_1	1934_2_282	90_2_466	1746_2_178	816_5_527
740_2_273	891_2_1487	215_2_1	780_2_1	35_2_1239	476_2_1	1934_2_252	90_2_456	1746_2_186	816_5_528
740_2_263	891_2_1493	215_2_1	780_2_1	35_2_1226	476_2_1	1934_2_241	90_2_451	1746_2_189	816_5_521
740_2_263	891_2_1466	215_2_1	780_2_1	35_2_1225	476_2_1	1934_2_237	90_2_459	1746_2_186	816_5_523
740_2_276	891_2_1468	215_2_1	780_2_1	35_2_1214	476_2_1	1934_2_237	90_2_468	1746_2_194	816_5_509
740_2_253	891_2_1479	215_2_1	780_2_1	35_2_1201	476_2_1	1934_2_242	90_2_490	1746_2_196	816_5_507
740_2_227	891_2_1461	215_2_1	780_2_1	35_2_1213	476_2_1	1934_2_246	90_2_490	1746_2_174	816_5_499
740_2_194	891_2_1443	215_2_1	780_2_1	35_2_1222	476_2_1	1934_2_245	90_2_492	1746_2_168	816_5_522
740_2_208	891_2_1431	215_2_1	780_2_1	35_2_1228	476_2_1	1934_2_282	90_2_498	1746_2_179	816_5_508
740_2_204	891_2_1450	215_2_1	780_2_1	35_2_1226	476_2_1	1934_2_295	90_2_494	1746_2_176	816_5_505
740_2_201	891_2_1434	215_2_1	780_2_1	35_2_1235	476_2_1	1934_2_294	90_2_494	1746_2_191	816_5_510
740_2_202	891_2_1463	215_2_1	780_2_1	35_2_1199	476_2_1	1934_2_297	90_2_515	1746_2_195	816_5_537
740_2_183	891_2_1457	215_2_1	780_2_1	35_2_1143	476_2_1	1934_2_293	90_2_539	1746_2_204	816_5_550
740_2_175	891_2_1446	215_2_1	780_2_1	35_2_1133	476_2_1	1934_2_289	90_2_556	1746_2_208	816_5_555
740_2_176	891_2_1489	215_2_1	780_2_1	35_2_1103	476_2_1	1934_2_267	90_2_543	1746_2_208	816_5_568
740_2_174	891_2_1485	215_2_1	780_2_1	35_2_1108	476_2_1	1934_2_268	90_2_536	1746_2_205	816_5_593
740_2_184	891_2_1489	215_2_1	780_2_1	35_2_1111	476_2_1	1934_2_247	90_2_533	1746_2_202	816_5_589
740_2_180	891_2_1528	215_2_1	780_2_1	35_2_1085	476_2_1	1934_2_262	90_2_502	1746_2_198	816_5_586
740_2_180	891_2_1516	215_2_1	780_2_1	35_2_1108	476_2_1	1934_2_261	90_2_500	1746_2_203	816_5_604
740_2_167	891_2_1517	215_2_1	780_2_1	35_2_1103	476_2_1	1934_2_268	90_2_493	1746_2_224	816_5_606
740_2_171	891_2_1561	215_2_1	780_2_1	35_2_1062	476_2_1	1934_2_258	90_2_483	1746_2_242	816_5_606
740_2_167	891_2_1608	215_2_1	780_2_1	35_2_1021	476_2_1	1934_2_241	90_2_489	1746_2_245	816_5_611
740_2_173	891_2_1607	215_2_1	780_2_1	35_2_1033	476_2_1	1934_2_229	90_2_467	1746_2_246	816_5_622
740_2_189	891_2_1606	215_2_1	780_2_1	35_2_1027	476_2_1	1934_2_227	90_2_450	1746_2_246	816_5_603
740_2_178	891_2_1616	215_2_1	780_2_1	35_2_1024	476_2_1	1934_2_236	90_2_447	1746_2_238	816_5_599
740_2_197	891_2_1594	215_2_1	780_2_1	35_2_1030	476_2_1	1934_2_231	90_2_436	1746_2_242	816_5_613
740_2_193	891_2_1596	215_2_1	780_2_1	35_2_1046	476_2_1	1934_2_215	90_2_466	1746_2_238	816_5_588
740_2_199	891_2_1559	215_2_1	780_2_1	35_2_1085	476_2_1	1934_2_221	90_2_474	1746_2_233	816_5_618
740_2_190	891_2_1517	215_2_1	780_2_1	35_2_1136	476_2_1	1934_2_228	90_2_472	1746_2_217	816_5_613
740_2_182	891_2_1501	215_2_1	780_2_1	35_2_1140	476_2_1	1934_2_224	90_2_480	1746_2_212	816_5_605
740_2_197	891_2_1463	215_2_1	780_2_1	35_2_1140	476_2_1	1934_2_213	90_2_480	1746_2_212	816_5_612
740_2_203	891_2_1470	215_2_1	780_2_1	35_2_1128	476_2_1	1934_2_209	90_2_492	1746_2_217	816_5_607
740_2_191	891_2_1466	215_2_1	780_2_1	35_2_1125	476_2_1	1934_2_212	90_2_480	1746_2_219	816_5_613
740_2_191	891_2_1491	215_2_1	780_2_1	35_2_1141	476_2_1	1934_2_214	90_2_478	1746_2_207	816_5_602
740_2_195	891_2_1490	215_2_1	780_2_1	35_2_1124	476_2_1	1934_2_225	90_2_460	1746_2_209	816_5_604
740_2_203	891_2_1495	215_2_1	780_2_1	35_2_1140	476_2_1	1934_2_228	90_2_459	1746_2_207	816_5_601
740_2_198	891_2_1494	215_2_1	780_2_1	35_2_1136	476_2_1	1934_2_247	90_2_455	1746_2_196	816_5_610
740_2_202	891_2_1480	215_2_1	780_2_1	35_2_1139	476_2_1	1934_2_240	90_2_449	1746_2_193	816_5_617
740_2_214	891_2_1467	215_2_1	780_2_1	35_2_1160	476_2_1	1934_2_222	90_2_451	1746_2_192	816_5_614
740_2_205	891_2_1445	215_2_1	780_2_1	35_2_1185	476_2_1	1934_2_239	90_2_458	1746_2_185	816_5_622
740_2_198	891_2_1453	215_2_1	780_2_1	35_2_1198	476_2_1	1934_2_227	90_2_471	1746_2_184	816_5_627
740_2_181	891_2_1461	215_2_1	780_2_1	35_2_1208	476_2_1	1934_2_256	90_2_493	1746_2_166	816_5_618
740_2_174	891_2_1430	215_2_1	780_2_1	35_2_1260	476_2_1	1934_2_255	90_2_503	1746_2_164	816_5_610
740_2_173	891_2_1440	215_2_1	780_2_1	35_2_1253	476_2_1	1934_2_275	90_2_497	1746_2_166	816_5_591
740_2_169	891_2_1442	215_2_1	780_2_1	35_2_1247	476_2_1	1934_2_244	90_2_495	1746_2_148	816_5_585
740_2_176	891_2_1432	215_2_1	780_2_1	35_2_1268	476_2_1	1934_2_247	90_2_499	1746_2_139	816_5_601
740_2_177	891_2_1415	215_2_1	780_2_1	35_2_1268	476_2_1	1934_2_247	90_2_492	1746_2_122	816_5_627
740_2_190	891_2_1430	215_2_1	780_2_1	35_2_1266	476_2_1	1934_2_257	90_2_470	1746_2_124	816_5_625
740_2_186	891_2_1453	215_2_1	780_2_1	35_2_1250	476_2_1	1934_2_267	90_2_470	1746_2_122	816_5_645
740_2_190	891_2_1436	215_2_1	780_2_1	35_2_1263	476_2_1	1934_2_265	90_2_478	1746_2_124	816_5_651
740_2_180	891_2_1420	215_2_1	780_2_1	35_2_1237	476_2_1	1934_2_264	90_2_485	1746_2_120	816_5_669
740_2_173	891_2_1418	215_2_1	780_2_1	35_2_1197	476_2_1	1934_2_291	90_2_489	1746_2_108	816_5_681
740_2_154	891_2_1405	215_2_1	780_2_1	35_2_1167	476_2_1	1934_2_313	90_2_491	1746_2_100	816_5_709
740_2_164	891_2_1406	215_2_1	780_2_1	35_2_1128	476_2_1	1934_2_348	90_2_499	1746_2_101	816_5_719
740_2_171	891_2_1432	215_2_1	780_2_1	35_2_1131	476_2_1	1934_2_353	90_2_486	1746_2_111	816_5_705
740_2_182	891_2_1428	215_2_1	780_2_1	35_2_1145	476_2_1	1934_2_355	90_2_488	1746_2_127	816_5_675
740_2_186	891_2_1419	215_2_1	780_2_1	35_2_1178	476_2_1	1934_2_326	90_2_483	1746_2_143	816_5_644
740_2_192	891_2_1379	215_2_1	780_2_1	35_2_1204	476_2_1	1934_2_342	90_2_479	1746_2_148	816_5_647
740_2_197	891_2_1352	215_2_1	780_2_1	35_2_1167	476_2_1	1934_2_363	90_2_461	1746_2_165	816_5_619
740_2_193	891_2_1326	215_2_1	780_2_1	35_2_1193	476_2_1	1934_2_388	90_2_454	1746_2_167	816_5_620
740_2_183	891_2_1276	215_2_1	780_2_1	35_2_1243	476_2_1	1934_2_393	90_2_462	1746_2_168	816_5_636
740_2_182	891_2_1283	215_2_1	780_2_1	35_2_1234	476_2_1	1934_2_416	90_2_450	1746_2_183	816_5_635
740_2_173	891_2_1272	215_2_1	780_2_1	35_2_1257	476_2_1	1934_2_410	90_2_444	1746_2_197	816_5_634
740_2_174	891_2_1282	215_2_1	780_2_1	35_2_1244	476_2_1	1934_2_411	90_2_456	1746_2_193	816_5_631
740_2_183	891_2_1285	215_2_1	780_2_1	35_2_1248	476_2_1	1934_2_414	90_2_462	1746_2_186	816_5_599
740_2_187	891_2_1265	215_2_1	780_2_1	35_2_1274	476_2_1	1934_2_414	90_2_453	1746_2_179	816_5_595
740_2_190	891_2_1258	215_2_1	780_2_1	35_2_1266	476_2_1	1934_2_413	90_2_434	1746_2_192	816_5_592
740_2_185	891_2_1242	215_2_1	780_2_1	35_2_1257	476_2_1	1934_2_419	90_2_426	1746_2_196	816_5_612
740_2_187	891_2_1267	215_2_1	780_2_1	35_2_1229	476_2_1	1934_2_404	90_2_448	1746_2_193	816_5_622
740_2_180	891_2_1288	215_2_1	780_2_1	35_2_1233	476_2_1	1934_2_422	90_2_459	1746_2_190	816_5_607
740_2_179	891_2_1272	215_2_1	780_2_1	35_2_1223	476_2_1	1934_2_417	90_2_477	1746_2_178	816_5_617
740_2_197	891_2_1246	215_2_1	780_2_1	35_2_1223	476_2_1	1934_2_429	90_2_467	1746_2_192	816_5_601
740_2_193	891_2_1267	215_2_1	780_2_1	35_2_1214	476_2_1	1934_2_395	90_2_490	1746_2_203	816_5_597
740_2_194	891_2_1248	215_2_1	780_2_1	35_2_1177	476_2_1	1934_2_421	90_2_518	1746_2_224	816_5_586
740_2_205	891_2_1247	215_2_1	780_2_1	35_2_1226	476_2_1	1934_2_399	90_2_516	1746_2_217	816_5_575
740_2_219	891_2_1249	215_2_1	780_2_1	35_2_1227	476_2_1	1934_2_403	90_2_528	1746_2_209	816_5_572
740_2_204	891_2_1247	215_2_1	780_2_1	35_2_1240	476_2_1	1934_2_411	90_2_527	1746_2_197	816_5_561
740_2_184	891_2_1240	215_2_1	780_2_1	35_2_1240	476_2_1	1934_2_415	90_2_509	1746_2_181	816_5_574
740_2_173	891_2_1200	215_2_1	780_2_1	35_2_1251	476_2_1	1934_2_412	90_2_506	1746_2_188	816_5_578
740_2_163	891_2_1158	215_2_1	780_2_1	35_2_1277	476_2_1	1934_2_422	90_2_529	1746_2_186	816_5_567
740_2_159	891_2_1143	215_2_1	780_2_1	35_2_1272	476_2_1	1934_2_419	90_2_553	1746_2_171	816_5_563
740_2_155	891_2_1152	215_2_1	780_2_1	35_2_1284	476_2_1	1934_2_414	90_2_536	1746_2_165	816_5_545
740_2_171	891_2_1169	215_2_1	780_2_1	35_2_1308	476_2_1	1934_2_426	90_2_525	1746_2_148	816_5_535
740_2_183	891_2_1201	215_2_1	780_2_1	35_2_1325	476_2_1	1934_2_401	90_2_529	1746_2_150	816_5_536
740_2_193	891_2_1240	215_2_1	780_2_1	35_2_1309	476_2_1	1934_2_372	90_2_545	1746_2_146	816_5_531
740_2_201	891_2_1218	215_2_1	780_2_1	35_2_1323	476_2_1	1934_2_357	90_2_561	1746_2_152	816_5_540
740_2_206	891_2_1202	215_2_1	780_2_1	35_2_1358	476_2_1	1934_2_363	90_2_529	1746_2_159	816_5_551
740_2_199	891_2_1221	215_2_1	780_2_1	35_2_1338	476_2_1	1934_2_358	90_2_519	1746_2_161	816_5_553
740_2_189	891_2_1214	215_2_1	780_2_1	35_2_1351	476_2_1	1934_2_336	90_2_517	1746_2_171	816_5_569
740_2_178	891_2_1208	215_2_1	780_2_1	35_2_1326	476_2_1	1934_2_332	90_2_533	1746_2_194	816_5_563
740_2_179	891_2_1196	215_2_1	780_2_1	35_2_1334	476_2_1	1934_2_296	90_2_528	1746_2_209	816_5_563
740_2_170	891_2_1176	215_2_1	780_2_1	35_2_1347	476_2_1	1934_2_290	90_2_535	1746_2_205	816_5_536
740_2_168	891_2_1171	215_2_1	780_2_1	35_2_1399	476_2_1	1934_2_283	90_2_554	1746_2_200	816_5_536
740_2_181	891_2_1202	215_2_1	780_2_1	35_2_1380	476_2_1	1934_2_281	90_2_561	1746_2_181	816_5_537
740_2_187	891_2_1194	215_2_1	780_2_1	35_2_1392	476_2_1	1934_2_285	90_2_550	1746_2_169	816_5_537
740_2_172	891_2_1134	215_2_1	780_2_1	35_2_1399	476_2_1	1934_2_276	90_2_555	1746_2_189	816_5_551
740_2_160	891_2_1152	215_2_1	780_2_1	35_2_1460	476_2_1	1934_2_269	90_2_548	1746_2_192	816_5_544
740_2_156	891_2_1152	215_2_1	780_2_1	35_2_1477	476_2_1	1934_2_276	90_2_548	1746_2_188	816_5_525
740_2_146	891_2_1174	215_2_1	780_2_1	35_2_1493	476_2_1	1934_2_273	90_2_556	1746_2_183	816_5_524
740_2_140	891_2_1207	215_2_1	780_2_1	35_2_1470	476_2_1	1934_2_286	90_2_542	1746_2_187	816_5_519
740_2_131	891_2_1218	215_2_1	780_2_1	35_2_1493	476_2_1	1934_2_263	90_2_545	1746_2_204	816_5_517
740_2_116	891_2_1249	215_2_1	780_2_1	35_2_1461	476_2_1	1934_2_265	90_2_531	1746_2_201	816_5_513
740_2_115	891_2_1285	215_2_1	780_2_1	35_2_1438	476_2_1	1934_2_267	90_2_526	1746_2_205	816_5_522
740_2_131	891_2_1284	215_2_1	780_2_1	35_2_1409	476_2_1	1934_2_278	90_2_537	1746_2_190	816_5_508
740_2_141	891_2_1292	215_2_1	780_2_1	35_2_1393	476_2_1	1934_2_302	90_2_537	1746_2_174	816_5_501
740_2_134	891_2_1291	215_2_1	780_2_1	35_2_1426	476_2_1	1934_2_311	90_2_521	1746_2_162	816_5_489
740_2_137	891_2_1318	215_2_1	780_2_1	35_2_1441	476_2_1	1934_2_284	90_2_511	1746_2_173	816_5_464
740_2_138	891_2_1297	215_2_1	780_2_1	35_2_1478	476_2_1	1934_2_284	90_2_516	1746_2_165	816_5_456
740_2_133	891_2_1295	215_2_1	780_2_1	35_2_1505	476_2_1	1934_2_288	90_2_511	1746_2_161	816_5_458
740_2_138	891_2_1281	215_2_1	780_2_1	35_2_1489	476_2_1	1934_2_283	90_2_512	1746_2_161	816_5_465
740_2_156	891_2_1234	215_2_1	780_2_1	35_2_1546	476_2_1	1934_2_271	90_2_499	1746_2_159	816_5_462
740_2_150	891_2_1246	215_2_1	780_2_1	35_2_1556	476_2_1	1934_2_279	90_2_485	1746_2_149	816_5_468
740_2_145	891_2_1277	215_2_1	780_2_1	35_2_1541	476_2_1	1934_2_281	90_2_488	1746_2_144	816_5_480
740_2_135	891_2_1280	215_2_1	780_2_1	35_2_1516	476_2_1	1934_2_270	90_2_490	1746_2_160	816_5_497
740_2_122	891_2_1289	215_2_1	780_2_1	35_2_1502	476_2_1	1934_2_282	90_2_501	1746_2_156	816_5_493
740_2_125	891_2_1287	215_2_1	780_2_1	35_2_1479	476_2_1	1934_2_291	90_2_498	1746_2_148	816_5_488
740_2_137	891_2_1280	215_2_1	780_2_1	35_2_1490	476_2_1	1934_2_280	90_2_489	1746_2_146	816_5_482
740_2_118	891_2_1295	215_2_1	780_2_1	35_2_1493	476_2_1	1934_2_281	90_2_475	1746_2_145	816_5_505
740_2_111	891_2_1321	215_2_1	780_2_1	35_2_1479	476_2_1	1934_2_263	90_2_469	1746_2_155	816_5_521
740_2_121	891_2_1322	215_2_1	780_2_1	35_2_1507	476_2_1	1934_2_264	90_2_448	1746_2_156	816_5_517
740_2_128	891_2_1322	215_2_1	780_2_1	35_2_1507	476_2_1	1934_2_273	90_2_420	1746_2_161	816_5_529
740_2_135	891_2_1350	215_2_1	780_2_1	35_2_1538	476_2_1	1934_2_249	90_2_418	1746_2_156	816_5_521
740_2_135	891_2_1349	215_2_1	780_2_1	35_2_1549	476_2_1	1934_2_237	90_2_415	1746_2_144	816_5_510
740_2_137	891_2_1340	215_2_1	780_2_1	35_2_1524	476_2_1	1934_2_232	90_2_427	1746_2_146	816_5_513
740_2_135	891_2_1381	215_2_1	780_2_1	35_2_1475	476_2_1	1934_2_243	90_2_406	1746_2_136	816_5_512
740_2_135	891_2_1354	215_2_1	780_2_1	35_2_1483	476_2_1	1934_2_230	90_2_393	1746_2_143	816_5_516
740_2_142	891_2_1386	215_2_1	780_2_1	35_2_1452	476_2_1	1934_2_221	90_2_372	1746_2_158	816_5_526
740_2_137	891_2_1416	215_2_1	780_2_1	35_2_1483	476_2_1	1934_2_224	90_2_390	1746_2_158	816_5_507
740_2_140	891_2_1424	215_2_1	780_2_1	35_2_1508	476_2_1	1934_2_226	90_2_393	1746_2_155	816_5_505
740_2_152	891_2_1466	215_2_1	780_2_1	35_2_1501	476_2_1	1934_2_218	90_2_390	1746_2_156	816_5_505
740_2_159	891_2_1491	215_2_1	780_2_1	35_2_1498	476_2_1	1934_2_201	90_2_375	1746_2_150	816_5_487
740_2_152	891_2_1529	215_2_1	780_2_1	35_2_1484	476_2_1	1934_2_199	90_2_384	1746_2_152	816_5_485
740_2_165	891_2_1542	215_2_1	780_2_1	35_2_1444	476_2_1	1934_2_218	90_2_382	1746_2_137	816_5_473
740_2_157	891_2_1512	215_2_1	780_2_1	35_2_1460	476_2_1	1934_2_233	90_2_387	1746_2_147	816_5_475
740_2_162	891_2_1508	215_2_1	780_2_1	35_2_1480	476_2_1	1934_2_231	90_2_371	1746_2_148	816_5_461
740_2_164	891_2_1461	215_2_1	780_2_1	35_2_1485	476_2_1	1934_2_246	90_2_382	1746_2_129	816_5_452
740_2_159	891_2_1428	215_2_1	780_2_1	35_2_1490	476_2_1	1934_2_256	90_2_385	1746_2_128	816_5_465
740_2_165	891_2_1438	215_2_1	780_2_1	35_2_1490	476_2_1	1934_2_262	90_2_387	1746_2_124	816_5_480
740_2_153	891_2_1408	215_2_1	780_2_1	35_2_1466	476_2_1	1934_2_279	90_2_389	1746_2_139	816_5_498
740_2_166	891_2_1392	215_2_1	780_2_1	35_2_1466	476_2_1	1934_2_285	90_2_367	1746_2_145	816_5_502
740_2_177	891_2_1370	215_2_1	780_2_1	35_2_1478	476_2_1	1934_2_289	90_2_354	1746_2_144	816_5_484
740_2_171	891_2_1393	215_2_1	780_2_1	35_2_1476	476_2_1	1934_2_309	90_2_353	1746_2_134	816_5_480
740_2_166	891_2_1377	215_2_1	780_2_1	35_2_1513	476_2_1	1934_2_305	90_2_351	1746_2_131	816_5_486
740_2_164	891_2_1401	215_2_1	780_2_1	35_2_1535	476_2_1	1934_2_315	90_2_351	1746_2_131	816_5_487
740_2_166	891_2_1393	215_2_1	780_2_1	35_2_1552	476_2_1	1934_2_307	90_2_351	1746_2_133	816_5_480
740_2_165	891_2_1365	215_2_1	780_2_1	35_2_1561	476_2_1	1934_2_307	90_2_357	1746_2_145	816_5_482
740_2_163	891_2_1420	215_2_1	780_2_1	35_2_1528	476_2_1	1934_2_326	90_2_372	1746_2_129	816_5_486
740_2_161	891_2_1377	215_2_1	780_2_1	35_2_1523	476_2_1	1934_2_358	90_2_380	1746_2_141	816_5_476
740_2_142	891_2_1337	215_2_1	780_2_1	35_2_1504	476_2_1	1934_2_372	90_2_393	1746_2_146	816_5_482
740_2_154	891_2_1345	215_2_1	780_2_1	35_2_1497	476_2_1	1934_2_385	90_2_390	1746_2_140	816_5_485
740_2_158	891_2_1353	215_2_1	780_2_1	35_2_1472	476_2_1	1934_2_399	90_2_393	1746_2_137	816_5_466
740_2_170	891_2_1369	215_2_1	780_2_1	35_2_1435	476_2_1	1934_2_393	90_2_386	1746_2_142	816_5_477
740_2_171	891_2_1365	215_2_1	780_2_1	35_2_1472	476_2_1	1934_2_372	90_2_373	1746_2_134	816_5_471
740_2_166	891_2_1318	215_2_1	780_2_1	35_2_1523	476_2_1	1934_2_362	90_2_371	1746_2_131	816_5_463
740_2_169	891_2_1332	215_2_1	780_2_1	35_2_1512	476_2_1	1934_2_394	90_2_365	1746_2_137	816_5_461
740_2_175	891_2_1334	215_2_1	780_2_1	35_2_1486	476_2_1	1934_2_407	90_2_371	1746_2_142	816_5_443
740_2_186	891_2_1322	215_2_1	780_2_1	35_2_1484	476_2_1	1934_2_406	90_2_379	1746_2_140	816_5_442
740_2_172	891_2_1347	215_2_1	780_2_1	35_2_1462	476_2_1	1934_2_398	90_2_399	1746_2_140	816_5_430
740_2_149	891_2_1338	215_2_1	780_2_1	35_2_1453	476_2_1	1934_2_410	90_2_412	1746_2_148	816_5_439
740_2_144	891_2_1354	215_2_1	780_2_1	35_2_1467	476_2_1	1934_2_420	90_2_407	1746_2_152	816_5_429
740_2_129	891_2_1329	215_2_1	780_2_1	35_2_1484	476_2_1	1934_2_436	90_2_413	1746_2_140	816_5_420
740_2_105	891_2_1295	215_2_1	780_2_1	35_2_1522	476_2_1	1934_2_431	90_2_432	1746_2_139	816_5_419
740_2_101	891_2_1269	215_2_1	780_2_1	35_2_1536	476_2_1	1934_2_432	90_2_437	1746_2_147	816_5_431
740_2_106	891_2_1254	215_2_1	780_2_1	35_2_1564	476_2_1	1934_2_447	90_2_409	1746_2_152	816_5_423
740_2_90	891_2_1266	215_2_1	780_2_1	35_2_1588	476_2_1	1934_2_434	90_2_435	1746_2_129	816_5_414
740_2_85	891_2_1286	215_2_1	780_2_1	35_2_1531	476_2_1	1934_2_465	90_2_433	1746_2_110	816_5_422
740_2_84	891_2_1273	215_2_1	780_2_1	35_2_1534	476_2_1	1934_2_476	90_2_420	1746_2_118	816_5_442
740_2_78	891_2_1234	215_2_1	780_2_1	35_2_1563	476_2_1	1934_2_474	90_2_406	1746_2_115	816_5_447
740_2_87	891_2_1223	215_2_1	780_2_1	35_2_1563	476_2_1	1934_2_491	90_2_392	1746_2_112	816_5_458
740_2_93	891_2_1209	215_2_1	780_2_1	35_2_1583	476_2_1	1934_2_492	90_2_384	1746_2_120	816_5_467
740_2_92	891_2_1209	215_2_1	780_2_1	35_2_1593	476_2_1	1934_2_513	90_2_389	1746_2_122	816_5_455
740_2_88	891_2_1212	215_2_1	780_2_1	35_2_1593	476_2_1	1934_2_512	90_2_366	1746_2_138	816_5_465
740_2_84	891_2_1206	215_2_1	780_2_1	35_2_1601	476_2_1	1934_2_497	90_2_369	1746_2_150	816_5_458
740_2_81	891_2_1176	215_2_1	780_2_1	35_2_1624	476_2_1	1934_2_504	90_2_383	1746_2_162	816_5_493
740_2_91	891_2_1149	215_2_1	780_2_1	35_2_1601	476_2_1	1934_2_518	90_2_371	1746_2_165	816_5_496
740_2_101	891_2_1167	215_2_1	780_2_1	35_2_1667	476_2_1	1934_2_499	90_2_371	1746_2_148	816_5_497
740_2_96	891_2_1174	215_2_1	780_2_1	35_2_1679	476_2_1	1934_2_504	90_2_379	1746_2_141	816_5_502
740_2_99	891_2_1160	215_2_1	780_2_1	35_2_1650	476_2_1	1934_2_504	90_2_407	1746_2_133	816_5_501
740_2_95	891_2_1133	215_2_1	780_2_1	35_2_1641	476_2_1	1934_2_511	90_2_413	1746_2_117	816_5_480
740_2_93	891_2_1160	215_2_1	780_2_1	35_2_1600	476_2_1	1934_2_504	90_2_420	1746_2_109	816_5_481
740_2_97	891_2_1174	215_2_1	780_2_1	35_2_1591	476_2_1	1934_2_485	90_2_417	1746_2_119	816_5_458
740_2_99	891_2_1172	215_2_1	780_2_1	35_2_1581	476_2_1	1934_2_506	90_2_409	1746_2_128	816_5_453
740_2_91	891_2_1156	215_2_1	780_2_1	35_2_1574	476_2_1	1934_2_524	90_2_402	1746_2_143	816_5_437
740_2_95	891_2_1122	215_2_1	780_2_1	35_2_1559	476_2_1	1934_2_524	90_2_385	1746_2_154	816_5_447
740_2_90	891_2_1118	215_2_1	780_2_1	35_2_1580	476_2_1	1934_2_531	90_2_387	1746_2_158	816_5_441
740_2_93	891_2_1086	215_2_1	780_2_1	35_2_1615	476_2_1	1934_2_535	90_2_396	1746_2_164	816_5_441
740_2_94	891_2_1059	215_2_1	780_2_1	35_2_1625	476_2_1	1934_2_539	90_2_401	1746_2_169	816_5_446
740_2_93	891_2_1051	215_2_1	780_2_1	35_2_1659	476_2_1	1934_2_546	90_2_401	1746_2_161	816_5_444
740_2_101	891_2_1025	215_2_1	780_2_1	35_2_1627	476_2_1	1934_2_580	90_2_409	1746_2_160	816_5_444
740_2_105	891_2_1018	215_2_1	780_2_1	35_2_1617	476_2_1	1934_2_583	90_2_405	1746_2_152	816_5_434
740_2_108	891_2_1063	215_2_1	780_2_1	35_2_1608	476_2_1	1934_2_614	90_2_381	1746_2_143	816_5_437
740_2_102	891_2_1102	215_2_1	780_2_1	35_2_1588	476_2_1	1934_2_602	90_2_370	1746_2_151	816_5_446
740_2_99	891_2_1090	215_2_1	780_2_1	35_2_1619	476_2_1	1934_2_616	90_2_354	1746_2_151	816_5_466
740_2_98	891_2_1082	215_2_1	780_2_1	35_2_1655	476_2_1	1934_2_612	90_2_321	1746_2_146	816_5_504
740_2_86	891_2_1106	215_2_1	780_2_1	35_2_1651	476_2_1	1934_2_600	90_2_352	1746_2_126	816_5_529
740_2_89	891_2_1084	215_2_1	780_2_1	35_2_1690	476_2_1	1934_2_594	90_2_366	1746_2_117	816_5_500
740_2_77	891_2_1092	215_2_1	780_2_1	35_2_1682	476_2_1	1934_2_594	90_2_385	1746_2_111	816_5_512
740_2_84	891_2_1071	215_2_1	780_2_1	35_2_1669	476_2_1	1934_2_611	90_2_380	1746_2_116	816_5_521
740_2_73	891_2_1062	215_2_1	780_2_1	35_2_1671	476_2_1	1934_2_627	90_2_365	1746_2_103	816_5_515
740_2_74	891_2_1060	215_2_1	780_2_1	35_2_1655	476_2_1	1934_2_633	90_2_347	1746_2_114	816_5_522
740_2_76	891_2_1040	215_2_1	780_2_1	35_2_1643	476_2_1	1934_2_650	90_2_345	1746_2_102	816_5_505
740_2_76	891_2_1018	215_2_1	780_2_1	35_2_1638	476_2_1	1934_2_643	90_2_356	1746_2_102	816_5_492
740_2_88	891_2_1000	215_2_1	780_2_1	35_2_1620	476_2_1	1934_2_627	90_2_361	1746_2_112	816_5_495
740_2_87	891_2_987	215_2_1	780_2_1	35_2_1640	476_2_1	1934_2_641	90_2_377	1746_2_116	816_5_475
740_2_72	891_2_973	215_2_1	780_2_1	35_2_1713	476_2_1	1934_2_654	90_2_384	1746_2_118	816_5_444
740_2_66	891_2_969	215_2_1	780_2_1	35_2_1713	476_2_1	1934_2_657	90_2_401	1746_2_117	816_5_445
740_2_69	891_2_1010	215_2_1	780_2_1	35_2_1705	476_2_1	1934_2_627	90_2_415	1746_2_105	816_5_466
740_2_78	891_2_1002	215_2_1	780_2_1	35_2_1742	476_2_1	1934_2_605	90_2_401	1746_2_93	816_5_448
740_2_80	891_2_990	215_2_1	780_2_1	35_2_1748	476_2_1	1934_2_617	90_2_413	1746_2_92	816_5_447
740_2_80	891_2_1004	215_2_1	780_2_1	35_2_1751	476_2_1	1934_2_614	90_2_414	1746_2_100	816_5_432
740_2_89	891_2_1008	215_2_1	780_2_1	35_2_1699	476_2_1	1934_2_591	90_2_418	1746_2_103	816_5_435
740_2_94	891_2_1015	215_2_1	780_2_1	35_2_1700	476_2_1	1934_2_594	90_2_441	1746_2_116	816_5_412
740_2_99	891_2_1043	215_2_1	780_2_1	35_2_1673	476_2_1	1934_2_592	90_2_447	1746_2_106	816_5_417
740_2_105	891_2_1010	215_2_1	780_2_1	35_2_1686	476_2_1	1934_2_617	90_2_445	1746_2_103	816_5_401
740_2_111	891_2_1010	215_2_1	780_2_1	35_2_1702	476_2_1	1934_2_615	90_2_416	1746_2_106	816_5_395
740_2_116	891_2_972	215_2_1	780_2_1	35_2_1725	476_2_1	1934_2_616	90_2_417	1746_2_105	816_5_398
740_2_114	891_2_945	215_2_1	780_2_1	35_2_1750	476_2_1	1934_2_600	90_2_406	1746_2_113	816_5_394
740_2_101	891_2_953	215_2_1	780_2_1	35_2_1729	476_2_1	1934_2_625	90_2_405	1746_2_115	816_5_404
740_2_92	891_2_943	215_2_1	780_2_1	35_2_1789	476_2_1	1934_2_616	90_2_383	1746_2_115	816_5_384
740_2_85	891_2_972	215_2_1	780_2_1	35_2_1783	476_2_1	1934_2_609	90_2_389	1746_2_121	816_5_383
740_2_91	891_2_955	215_2_1	780_2_1	35_2_1773	476_2_1	1934_2_596	90_2_391	1746_2_143	816_5_398
740_2_91	891_2_977	215_2_1	780_2_1	35_2_1768	476_2_1	1934_2_607	90_2_387	1746_2_141	816_5_388
740_2_84	891_2_964	215_2_1	780_2_1	35_2_1794	476_2_1	1934_2_625	90_2_400	1746_2_135	816_5_396
740_2_88	891_2_999	215_2_1	780_2_1	35_2_1828	476_2_1	1934_2_614	90_2_401	1746_2_130	816_5_362
740_2_76	891_2_1015	215_2_1	780_2_1	35_2_1802	476_2_1	1934_2_630	90_2_415	1746_2_137	816_5_353
740_2_69	891_2_1013	215_2_1	780_2_1	35_2_1757	476_2_1	1934_2_647	90_2_411	1746_2_153	816_5_347
740_2_71	891_2_1014	215_2_1	780_2_1	35_2_1728	476_2_1	1934_2_640	90_2_393	1746_2_161	816_5_360
740_2_70	891_2_1005	215_2_1	780_2_1	35_2_1723	476_2_1	1934_2_653	90_2_389	1746_2_150	816_5_341
740_2_72	891_2_955	215_2_1	780_2_1	35_2_1746	476_2_1	1934_2_667	90_2_387	1746_2_155	816_5_351
740_2_69	891_2_933	215_2_1	780_2_1	35_2_1702	476_2_1	1934_2_698	90_2_380	1746_2_152	816_5_349
740_2_77	891_2_971	215_2_1	780_2_1	35_2_1651	476_2_1	1934_2_709	90_2_371	1746_2_154	816_5_361
740_2_75	891_2_963	215_2_1	780_2_1	35_2_1656	476_2_1	1934_2_695	90_2_373	1746_2_150	816_5_338
740_2_76	891_2_960	215_2_1	780_2_1	35_2_1661	476_2_1	1934_2_716	90_2_359	1746_2_151	816_5_333
740_2_75	891_2_987	215_2_1	780_2_1	35_2_1647	476_2_1	1934_2_726	90_2_353	1746_2_148	816_5_348
740_2_74	891_2_968	215_2_1	780_2_1	35_2_1690	476_2_1	1934_2_749	90_2_339	1746_2_149	816_5_373
740_2_73	891_2_963	215_2_1	780_2_1	35_2_1709	476_2_1	1934_2_747	90_2_343	1746_2_154	816_5_376
740_2_73	891_2_965	215_2_1	780_2_1	35_2_1754	476_2_1	1934_2_709	90_2_334	1746_2_156	816_5_368
740_2_85	891_2_970	215_2_1	780_2_1	35_2_1737	476_2_1	1934_2_709	90_2_338	1746_2_154	816_5_360
740_2_79	891_2_959	215_2_1	780_2_1	35_2_1691	476_2_1	1934_2_718	90_2_345	1746_2_159	816_5_373
740_2_84	891_2_974	215_2_1	780_2_1	35_2_1691	476_2_1	1934_2_684	90_2_336	1746_2_156	816_5_378
740_2_79	891_2_970	215_2_1	780_2_1	35_2_1712	476_2_1	1934_2_683	90_2_367	1746_2_156	816_5_370
740_2_77	891_2_981	215_2_1	780_2_1	35_2_1684	476_2_1	1934_2_680	90_2_356	1746_2_161	816_5_393
740_2_74	891_2_976	215_2_1	780_2_1	35_2_1696	476_2_1	1934_2_693	90_2_341	1746_2_159	816_5_394
740_2_80	891_2_949	215_2_1	780_2_1	35_2_1720	476_2_1	1934_2_704	90_2_353	1746_2_149	816_5_395
740_2_76	891_2_917	215_2_1	780_2_1	35_2_1760	476_2_1	1934_2_703	90_2_342	1746_2_153	816_5_380
740_2_75	891_2_931	215_2_1	780_2_1	35_2_1775	476_2_1	1934_2_720	90_2_333	1746_2_154	816_5_359
740_2_82	891_2_917	215_2_1	780_2_1	35_2_1790	476_2_1	1934_2_732	90_2_332	1746_2_147	816_5_351
740_2_90	891_2_921	215_2_1	780_2_1	35_2_1811	476_2_1	1934_2_739	90_2_334	1746_2_142	816_5_340
740_2_86	891_2_934	215_2_1	780_2_1	35_2_1784	476_2_1	1934_2_709	90_2_348	1746_2_132	816_5_337
740_2_96	891_2_935	215_2_1	780_2_1	35_2_1742	476_2_1	1934_2_712	90_2_372	1746_2_137	816_5_339
740_2_110	891_2_953	215_2_1	780_2_1	35_2_1744	476_2_1	1934_2_698	90_2_370	1746_2_134	816_5_357
740_2_105	891_2_938	215_2_1	780_2_1	35_2_1760	476_2_1	1934_2_689	90_2_400	1746_2_138	816_5_354
740_2_106	891_2_897	215_2_1	780_2_1	35_2_1807	476_2_1	1934_2_680	90_2_390	1746_2_153	816_5_335
740_2_102	891_2_898	215_2_1	780_2_1	35_2_1782	476_2_1	1934_2_688	90_2_370	1746_2_170	816_5_329
740_2_111	891_2_883	215_2_1	780_2_1	35_2_1752	476_2_1	1934_2_720	90_2_367	1746_2_163	816_5_330
740_2_106	891_2_914	215_2_1	780_2_1	35_2_1767	476_2_1	1934_2_707	90_2_354	1746_2_161	816_5_327
740_2_102	891_2_904	215_2_1	780_2_1	35_2_1774	476_2_1	1934_2_735	90_2_343	1746_2_162	816_5_336
740_2_94	891_2_892	215_2_1	780_2_1	35_2_1796	476_2_1	1934_2_745	90_2_363	1746_2_167	816_5_352
740_2_96	891_2_914	215_2_1	780_2_1	35_2_1780	476_2_1	1934_2_728	90_2_371	1746_2_160	816_5_347
740_2_89	891_2_921	215_2_1	780_2_1	35_2_1782	476_2_1	1934_2_747	90_2_370	1746_2_148	816_5_344
740_2_89	891_2_959	215_2_1	780_2_1	35_2_1747	476_2_1	1934_2_736	90_2_361	1746_2_143	816_5_318
740_2_87	891_2_976	215_2_1	780_2_1	35_2_1713	476_2_1	1934_2_760	90_2_369	1746_2_126	816_5_318
740_2_89	891_2_987	215_2_1	780_2_1	35_2_1730	476_2_1	1934_2_719	90_2_351	1746_2_113	816_5_336
740_2_86	891_2_1011	215_2_1	780_2_1	35_2_1726	476_2_1	1934_2_702	90_2_354	1746_2_98	816_5_351
740_2_69	891_2_1042	215_2_1	780_2_1	35_2_1715	476_2_1	1934_2_698	90_2_351	1746_2_85	816_5_371
740_2_64	891_2_1031	215_2_1	780_2_1	35_2_1700	476_2_1	1934_2_707	90_2_352	1746_2_83	816_5_345
740_2_64	891_2_1063	215_2_1	780_2_1	35_2_1722	476_2_1	1934_2_730	90_2_342	1746_2_78	816_5_330
740_2_66	891_2_1055	215_2_1	780_2_1	35_2_1691	476_2_1	1934_2_717	90_2_341	1746_2_84	816_5_355
740_2_53	891_2_1027	215_2_1	780_2_1	35_2_1685	476_2_1	1934_2_724	90_2_364	1746_2_82	816_5_363
740_2_39	891_2_1029	215_2_1	780_2_1	35_2_1694	476_2_1	1934_2_741	90_2_384	1746_2_67	816_5_392
740_2_31	891_2_1066	215_2_1	780_2_1	35_2_1721	476_2_1	1934_2_716	90_2_380	1746_2_67	816_5_385
740_2_26	891_2_1088	215_2_1	780_2_1	35_2_1715	476_2_1	1934_2_701	90_2_406	1746_2_63	816_5_379
740_2_29	891_2_1100	215_2_1	780_2_1	35_2_1760	476_2_1	1934_2_686	90_2_399	1746_2_57	816_5_360
740_2_30	891_2_1072	215_2_1	780_2_1	35_2_1799	476_2_1	1934_2_697	90_2_396	1746_2_54	816_5_351
740_2_31	891_2_1058	215_2_1	780_2_1	35_2_1780	476_2_1	1934_2_749	90_2_377	1746_2_59	816_5_349
740_2_32	891_2_1045	215_2_1	780_2_1	35_2_1762	476_2_1	1934_2_755	90_2_371	1746_2_69	816_5_350
740_2_29	891_2_1024	215_2_1	780_2_1	35_2_1777	476_2_1	1934_2_768	90_2_355	1746_2_61	816_5_333
740_2_26	891_2_1022	215_2_1	780_2_1	35_2_1765	476_2_1	1934_2_766	90_2_347	1746_2_58	816_5_329
740_2_34	891_2_1034	215_2_1	780_2_1	35_2_1781	476_2_1	1934_2_752	90_2_323	1746_2_63	816_5_320
740_2_29	891_2_1020	215_2_1	780_2_1	35_2_1817	476_2_1	1934_2_767	90_2_334	1746_2_67	816_5_316
740_2_30	891_2_1038	215_2_1	780_2_1	35_2_1810	476_2_1	1934_2_713	90_2_343	1746_2_65	816_5_339
740_2_30	891_2_1028	215_2_1	780_2_1	35_2_1809	476_2_1	1934_2_719	90_2_350	1746_2_65	816_5_338
740_2_30	891_2_1062	215_2_1	780_2_1	35_2_1745	476_2_1	1934_2_722	90_2_342	1746_2_71	816_5_332
740_2_27	891_2_1080	215_2_1	780_2_1	35_2_1742	476_2_1	1934_2_712	90_2_339	1746_2_75	816_5_337
740_2_28	891_2_1093	215_2_1	780_2_1	35_2_1761	476_2_1	1934_2_726	90_2_321	1746_2_74	816_5_349
740_2_23	891_2_1111	215_2_1	780_2_1	35_2_1799	476_2_1	1934_2_700	90_2_323	1746_2_72	816_5_351
740_2_22	891_2_1144	215_2_1	780_2_1	35_2_1776	476_2_1	1934_2_700	90_2_312	1746_2_77	816_5_347
740_2_16	891_2_1141	215_2_1	780_2_1	35_2_1787	476_2_1	1934_2_687	90_2_313	1746_2_68	816_5_356
740_2_18	891_2_1112	215_2_1	780_2_1	35_2_1761	476_2_1	1934_2_685	90_2_312	1746_2_69	816_5_368
740_2_19	891_2_1116	215_2_1	780_2_1	35_2_1694	476_2_1	1934_2_691	90_2_303	1746_2_61	816_5_396
740_2_20	891_2_1128	215_2_1	780_2_1	35_2_1693	476_2_1	1934_2_707	90_2_312	1746_2_65	816_5_391
740_2_21	891_2_1123	215_2_1	780_2_1	35_2_1692	476_2_1	1934_2_700	90_2_327	1746_2_73	816_5_383
740_2_19	891_2_1167	215_2_1	780_2_1	35_2_1665	476_2_1	1934_2_705	90_2_353	1746_2_78	816_5_376
740_2_20	891_2_1139	215_2_1	780_2_1	35_2_1660	476_2_1	1934_2_729	90_2_350	1746_2_72	816_5_372
740_2_25	891_2_1137	215_2_1	780_2_1	35_2_1640	476_2_1	1934_2_761	90_2_348	1746_2_72	816_5_372
740_2_26	891_2_1105	215_2_1	780_2_1	35_2_1658	476_2_1	1934_2_768	90_2_351	1746_2_67	816_5_375
740_2_26	891_2_1117	215_2_1	780_2_1	35_2_1632	476_2_1	1934_2_749	90_2_357	1746_2_55	816_5_410
740_2_31	891_2_1133	215_2_1	780_2_1	35_2_1657	476_2_1	1934_2_762	90_2_346	1746_2_43	816_5_407
740_2_38	891_2_1167	215_2_1	780_2_1	35_2_1659	476_2_1	1934_2_752	90_2_342	1746_2_39	816_5_412
740_2_40	891_2_1189	215_2_1	780_2_1	35_2_1622	476_2_1	1934_2_718	90_2_336	1746_2_40	816_5_444
740_2_38	891_2_1159	215_2_1	780_2_1	35_2_1612	476_2_1	1934_2_736	90_2_328	1746_2_40	816_5_463
740_2_44	891_2_1157	215_2_1	780_2_1	35_2_1613	476_2_1	1934_2_720	90_2_329	1746_2_51	816_5_478
740_2_47	891_2_1159	215_2_1	780_2_1	35_2_1579	476_2_1	1934_2_736	90_2_326	1746_2_43	816_5_483
740_2_43	891_2_1145	215_2_1	780_2_1	35_2_1592	476_2_1	1934_2_761	90_2_331	1746_2_41	816_5_476
740_2_42	891_2_1125	215_2_1	780_2_1	35_2_1579	476_2_1	1934_2_769	90_2_343	1746_2_54	816_5_489
740_2_40	891_2_1156	215_2_1	780_2_1	35_2_1589	476_2_1	1934_2_767	90_2_347	1746_2_55	816_5_460
740_2_38	891_2_1161	215_2_1	780_2_1	35_2_1607	476_2_1	1934_2_793	90_2_347	1746_2_66	816_5_427
740_2_38	891_2_1178	215_2_1	780_2_1	35_2_1596	476_2_1	1934_2_786	90_2_346	1746_2_64	816_5_409
740_2_34	891_2_1186	215_2_1	780_2_1	35_2_1601	476_2_1	1934_2_771	90_2_339	1746_2_59	816_5_385
740_2_39	891_2_1180	215_2_1	780_2_1	35_2_1587	476_2_1	1934_2_758	90_2_342	1746_2_62	816_5_385
740_2_40	891_2_1193	215_2_1	780_2_1	35_2_1600	476_2_1	1934_2_752	90_2_348	1746_2_65	816_5_377
740_2_37	891_2_1185	215_2_1	780_2_1	35_2_1602	476_2_1	1934_2_755	90_2_352	1746_2_69	816_5_382
740_2_47	891_2_1194	215_2_1	780_2_1	35_2_1595	476_2_1	1934_2_747	90_2_352	1746_2_65	816_5_355
740_2_50	891_2_1169	215_2_1	780_2_1	35_2_1610	476_2_1	1934_2_732	90_2_366	1746_2_57	816_5_352
740_2_48	891_2_1208	215_2_1	780_2_1	35_2_1553	476_2_1	1934_2_749	90_2_380	1746_2_52	816_5_355
740_2_50	891_2_1249	215_2_1	780_2_1	35_2_1575	476_2_1	1934_2_758	90_2_371	1746_2_49	816_5_342
740_2_46	891_2_1275	215_2_1	780_2_1	35_2_1569	476_2_1	1934_2_736	90_2_370	1746_2_41	816_5_332
740_2_41	891_2_1292	215_2_1	780_2_1	35_2_1563	476_2_1	1934_2_716	90_2_394	1746_2_47	816_5_333
740_2_48	891_2_1263	215_2_1	780_2_1	35_2_1559	476_2_1	1934_2_735	90_2_399	1746_2_51	816_5_338
740_2_43	891_2_1231	215_2_1	780_2_1	35_2_1585	476_2_1	1934_2_725	90_2_424	1746_2_56	816_5_348
740_2_42	891_2_1205	215_2_1	780_2_1	35_2_1603	476_2_1	1934_2_719	90_2_417	1746_2_62	816_5_331
740_2_46	891_2_1204	215_2_1	780_2_1	35_2_1554	476_2_1	1934_2_747	90_2_404	1746_2_66	816_5_326
740_2_46	891_2_1247	215_2_1	780_2_1	35_2_1483	476_2_1	1934_2_761	90_2_388	1746_2_61	816_5_298
740_2_37	891_2_1274	215_2_1	780_2_1	35_2_1465	476_2_1	1934_2_757	90_2_389	1746_2_59	816_5_285
740_2_35	891_2_1300	215_2_1	780_2_1	35_2_1465	476_2_1	1934_2_805	90_2_365	1746_2_68	816_5_256
740_2_27	891_2_1314	215_2_1	780_2_1	35_2_1488	476_2_1	1934_2_811	90_2_362	1746_2_68	816_5_246
740_2_27	891_2_1327	215_2_1	780_2_1	35_2_1506	476_2_1	1934_2_815	90_2_358	1746_2_71	816_5_253
740_2_29	891_2_1381	215_2_1	780_2_1	35_2_1502	476_2_1	1934_2_813	90_2_347	1746_2_78	816_5_248
740_2_29	891_2_1379	215_2_1	780_2_1	35_2_1506	476_2_1	1934_2_804	90_2_337	1746_2_73	816_5_263
740_2_26	891_2_1404	215_2_1	780_2_1	35_2_1453	476_2_1	1934_2_797	90_2_333	1746_2_68	816_5_283
740_2_27	891_2_1410	215_2_1	780_2_1	35_2_1461	476_2_1	1934_2_799	90_2_339	1746_2_55	816_5_292
740_2_27	891_2_1428	215_2_1	780_2_1	35_2_1430	476_2_1	1934_2_810	90_2_344	1746_2_44	816_5_268
740_2_29	891_2_1440	215_2_1	780_2_1	35_2_1415	476_2_1	1934_2_831	90_2_333	1746_2_42	816_5_261
740_2_37	891_2_1455	215_2_1	780_2_1	35_2_1427	476_2_1	1934_2_801	90_2_335	1746_2_36	816_5_259
740_2_33	891_2_1469	215_2_1	780_2_1	35_2_1432	476_2_1	1934_2_808	90_2_352	1746_2_30	816_5_244
740_2_26	891_2_1499	215_2_1	780_2_1	35_2_1364	476_2_1	1934_2_809	90_2_331	1746_2_28	816_5_264
740_2_24	891_2_1531	215_2_1	780_2_1	35_2_1342	476_2_1	1934_2_796	90_2_309	1746_2_27	816_5_270
740_2_20	891_2_1540	215_2_1	780_2_1	35_2_1322	476_2_1	1934_2_815	90_2_330	1746_2_31	816_5_264
740_2_18	891_2_1560	215_2_1	780_2_1	35_2_1318	476_2_1	1934_2_804	90_2_334	1746_2_31	816_5_269
740_2_13	891_2_1543	215_2_1	780_2_1	35_2_1305	476_2_1	1934_2_813	90_2_335	1746_2_30	816_5_274
740_2_9	891_2_1506	215_2_1	780_2_1	35_2_1345	476_2_1	1934_2_838	90_2_345	1746_2_26	816_5_271
740_2_6	891_2_1501	215_2_1	780_2_1	35_2_1339	476_2_1	1934_2_841	90_2_349	1746_2_22	816_5_248
740_2_7	891_2_1498	215_2_1	780_2_1	35_2_1360	476_2_1	1934_2_829	90_2_367	1746_2_13	816_5_249
740_2_9	891_2_1483	215_2_1	780_2_1	35_2_1381	476_2_1	1934_2_840	90_2_374	1746_2_13	816_5_239
740_2_12	891_2_1522	215_2_1	780_2_1	35_2_1372	476_2_1	1934_2_836	90_2_383	1746_2_12	816_5_244
740_2_16	891_2_1518	215_2_1	780_2_1	35_2_1406	476_2_1	1934_2_827	90_2_348	1746_2_10	816_5_234
740_2_17	891_2_1554	215_2_1	780_2_1	35_2_1424	476_2_1	1934_2_795	90_2_331	1746_2_5	816_5_228
740_2_15	891_2_1580	215_2_1	780_2_1	35_2_1432	476_2_1	1934_2_810	90_2_338	1746_2_2	816_5_223
740_2_14	891_2_1599	215_2_1	780_2_1	35_2_1411	476_2_1	1934_2_832	90_2_327	1746_2_2	816_5_235
740_2_10	891_2_1574	35_2_1415	476_2_1	1934_2_822	90_2_337	816_5_220
740_2_5	891_2_1527	35_2_1405	476_2_1	1934_2_853	90_2_330	816_5_222
740_2_3	891_2_1495	35_2_1373	476_2_1	1934_2_872	90_2_330	816_5_216
891_2_1521	35_2_1357	476_2_1	1934_2_861	90_2_354	816_5_208
891_2_1550	35_2_1346	476_2_1	1934_2_883	90_2_366	816_5_203
891_2_1568	35_2_1381	476_2_1	1934_2_847	90_2_375	816_5_183
891_2_1558	35_2_1387	476_2_1	1934_2_841	90_2_374	816_5_174
891_2_1595	35_2_1377	476_2_1	1934_2_881	90_2_345	816_5_167
891_2_1574	35_2_1369	476_2_1	1934_2_914	90_2_335	816_5_172
891_2_1529	35_2_1402	476_2_1	1934_2_947	90_2_339	816_5_179
891_2_1504	35_2_1405	476_2_1	1934_2_975	90_2_341	816_5_165
891_2_1475	35_2_1459	476_2_1	1934_2_959	90_2_317	816_5_162
891_2_1444	35_2_1479	476_2_1	1934_2_965	90_2_322	816_5_158
891_2_1453	35_2_1431	476_2_1	1934_2_994	90_2_309	816_5_163
891_2_1442	35_2_1496	476_2_1	1934_2_997	90_2_299	816_5_156
891_2_1421	35_2_1510	476_2_1	1934_2_1000	90_2_267	816_5_160
891_2_1449	35_2_1530	476_2_1	1934_2_973	90_2_243	816_5_148
891_2_1442	35_2_1536	476_2_1	1934_2_955	90_2_234	816_5_155
891_2_1428	35_2_1549	476_2_1	1934_2_960	90_2_218	816_5_157
891_2_1411	35_2_1554	476_2_1	1934_2_964	90_2_211	816_5_163
891_2_1424	35_2_1527	476_2_1	1934_2_954	90_2_211	816_5_170
891_2_1461	35_2_1491	476_2_1	1934_2_961	90_2_221	816_5_171
891_2_1508	35_2_1485	476_2_1	1934_2_928	90_2_221	816_5_166
891_2_1559	35_2_1460	476_2_1	1934_2_939	90_2_212	816_5_153
891_2_1563	35_2_1453	476_2_1	1934_2_934	90_2_203	816_5_150
891_2_1550	35_2_1440	476_2_1	1934_2_933	90_2_191	816_5_161
891_2_1543	35_2_1461	476_2_1	1934_2_947	90_2_178	816_5_166
891_2_1556	35_2_1485	476_2_1	1934_2_935	90_2_176	816_5_169
891_2_1557	35_2_1540	476_2_1	1934_2_895	90_2_184	816_5_178
891_2_1543	35_2_1544	476_2_1	1934_2_908	90_2_188	816_5_181
891_2_1560	35_2_1540	476_2_1	1934_2_908	90_2_203	816_5_180
891_2_1594	35_2_1525	476_2_1	1934_2_906	90_2_183	816_5_195
891_2_1629	35_2_1501	476_2_1	1934_2_943	90_2_190	816_5_195
891_2_1626	35_2_1471	476_2_1	1934_2_938	90_2_187	816_5_209
891_2_1597	35_2_1466	476_2_1	1934_2_947	90_2_173	816_5_213
891_2_1543	35_2_1475	476_2_1	1934_2_976	90_2_192	816_5_209
891_2_1516	35_2_1483	476_2_1	1934_2_971	90_2_199	816_5_195
891_2_1502	35_2_1503	476_2_1	1934_2_952	90_2_198	816_5_199
891_2_1484	35_2_1520	476_2_1	1934_2_920	90_2_192	816_5_194
891_2_1476	35_2_1531	476_2_1	1934_2_885	90_2_187	816_5_198
891_2_1499	35_2_1505	476_2_1	1934_2_891	90_2_193	816_5_200
891_2_1537	35_2_1511	476_2_1	1934_2_878	90_2_195	816_5_182
891_2_1548	35_2_1531	476_2_1	1934_2_923	90_2_178	816_5_174
891_2_1572	35_2_1562	476_2_1	1934_2_907	90_2_186	816_5_170
891_2_1574	35_2_1570	476_2_1	1934_2_912	90_2_178	816_5_178
891_2_1616	35_2_1541	476_2_1	1934_2_886	90_2_197	816_5_172
891_2_1560	35_2_1563	476_2_1	1934_2_886	90_2_199	816_5_172
891_2_1560	35_2_1542	476_2_1	1934_2_910	90_2_182	816_5_184
891_2_1551	35_2_1551	476_2_1	1934_2_879	90_2_176	816_5_194
891_2_1509	35_2_1557	476_2_1	1934_2_891	90_2_195	816_5_194
891_2_1491	35_2_1553	476_2_1	1934_2_881	90_2_196	816_5_212
891_2_1435	35_2_1594	476_2_1	1934_2_884	90_2_205	816_5_214
891_2_1459	35_2_1598	476_2_1	1934_2_893	90_2_197	816_5_220
891_2_1494	35_2_1590	476_2_1	1934_2_883	90_2_184	816_5_219
891_2_1524	35_2_1609	476_2_1	1934_2_852	90_2_183	816_5_214
891_2_1534	35_2_1615	476_2_1	1934_2_814	90_2_190	816_5_210
891_2_1525	35_2_1619	476_2_1	1934_2_816	90_2_193	816_5_209
891_2_1532	35_2_1633	476_2_1	1934_2_826	90_2_201	816_5_198
891_2_1537	35_2_1636	476_2_1	1934_2_808	90_2_190	816_5_195
891_2_1539	35_2_1627	476_2_1	1934_2_771	90_2_187	816_5_173
891_2_1538	35_2_1644	476_2_1	1934_2_765	90_2_198	816_5_179
891_2_1535	35_2_1663	476_2_1	1934_2_765	90_2_208	816_5_183
891_2_1537	35_2_1675	476_2_1	1934_2_755	90_2_196	816_5_183
891_2_1507	35_2_1677	476_2_1	1934_2_756	90_2_204	816_5_198
891_2_1522	35_2_1702	476_2_1	1934_2_741	90_2_206	816_5_180
891_2_1528	35_2_1704	476_2_1	1934_2_716	90_2_213	816_5_191
891_2_1531	35_2_1711	476_2_1	1934_2_711	90_2_215	816_5_197
891_2_1510	35_2_1730	476_2_1	1934_2_702	90_2_204	816_5_191
891_2_1527	35_2_1713	476_2_1	1934_2_674	90_2_193	816_5_188
891_2_1512	35_2_1726	476_2_1	1934_2_683	90_2_198	816_5_193
891_2_1535	35_2_1727	476_2_1	1934_2_666	90_2_200	816_5_188
891_2_1538	35_2_1661	476_2_1	1934_2_663	90_2_199	816_5_200
891_2_1508	35_2_1654	476_2_1	1934_2_701	90_2_211	816_5_200
891_2_1452	35_2_1701	476_2_1	1934_2_721	90_2_221	816_5_203
891_2_1424	35_2_1714	476_2_1	1934_2_756	90_2_215	816_5_185
891_2_1475	35_2_1710	476_2_1	1934_2_717	90_2_231	816_5_179
891_2_1508	35_2_1736	476_2_1	1934_2_716	90_2_240	816_5_179
891_2_1553	35_2_1738	476_2_1	1934_2_728	90_2_258	816_5_170
891_2_1582	35_2_1747	476_2_1	1934_2_709	90_2_259	816_5_169
891_2_1591	35_2_1711	476_2_1	1934_2_675	90_2_254	816_5_177
891_2_1611	35_2_1708	476_2_1	1934_2_653	90_2_265	816_5_177
891_2_1604	35_2_1692	476_2_1	1934_2_640	90_2_266	816_5_177
891_2_1636	35_2_1685	476_2_1	1934_2_626	90_2_280	816_5_168
891_2_1635	35_2_1712	476_2_1	1934_2_611	90_2_272	816_5_160
891_2_1637	35_2_1715	476_2_1	1934_2_598	90_2_272	816_5_155
891_2_1620	35_2_1711	476_2_1	1934_2_593	90_2_248	816_5_149
891_2_1633	35_2_1679	476_2_1	1934_2_599	90_2_249	816_5_145
891_2_1660	35_2_1684	476_2_1	1934_2_588	90_2_240	816_5_153
891_2_1658	35_2_1657	476_2_1	1934_2_610	90_2_256	816_5_136
891_2_1666	35_2_1680	476_2_1	1934_2_614	90_2_257	816_5_130
891_2_1628	35_2_1697	476_2_1	1934_2_633	90_2_269	816_5_137
891_2_1612	35_2_1734	476_2_1	1934_2_629	90_2_270	816_5_129
891_2_1642	35_2_1684	476_2_1	1934_2_612	90_2_279	816_5_125
891_2_1694	35_2_1699	476_2_1	1934_2_555	90_2_284	816_5_115
[truncated: 3,001 more rows]
[truncated: 1,546 more columns]
