# Supplementary material for: Environmental change makes robust ecological networks fragile
Source: Nat Commun. 2016 Aug 11;7:12462. doi: 10.1038/ncomms12462 (PMC4987532; doi:10.1038/ncomms12462)
Supplement: Supplementary Data 1 — Host-parasite networks and host extinction sequences in Avida experiments. The compressed archive includes the 100 co-evolved host-parasite networks and the host extinction sequences in the historical scenario. [file ncomms12462-s2.zip › Supplementary_data_S1/host_extinction_sequence_28.csv]

1200_46_1	643_2_5	592_03_1	344_2_2	345_12_9	346_35_3	347_46_5	340_35_3	341_35_12	342_3_1	343_2_4	348_2_2	349_46_4	1653_2_1	594_1_3	298_12_11	299_45_4	296_012_7	297_15_2	294_46_28	295_2_3	292_2_11	293_2_3	290_46_11	291_2_4	270_35_20	271_125_8	272_46_2	273_12_8	274_35_4	275_12_10	276_46_2	277_2_3	278_35_5	279_12_1	642_045_1	108_12_1	109_46_6	102_3_4	103_12_3	100_2_7	101_46_5	106_12_1	107_35_10	104_45_3	105_46_8	2046_46_1	2044_12_1	2045_2_1	2043_12_1
1200_46_1	592_03_1	344_2_3	345_12_9	346_35_3	347_46_6	340_35_2	341_35_14	342_3_1	343_2_4	348_2_2	349_46_3	1653_2_3	594_1_5	298_12_11	299_45_5	296_012_9	297_15_3	294_46_27	295_2_3	292_2_10	293_2_1	290_46_12	291_2_3	270_35_23	271_125_8	272_46_2	273_12_8	274_35_6	275_12_9	276_46_2	277_2_3	278_35_5	279_12_1	642_045_1	108_12_1	109_46_6	102_3_5	103_12_2	100_2_7	101_46_5	106_12_1	107_35_9	104_45_3	105_46_9	2046_46_1	2044_12_2	2045_2_1	2043_12_2	2040_0_1
1200_46_1	592_03_1	344_2_4	345_12_6	346_35_4	347_46_4	340_35_2	341_35_17	342_3_1	343_2_4	348_2_2	349_46_3	1653_2_2	594_1_5	298_12_11	299_45_7	296_012_11	297_15_5	294_46_23	295_2_4	292_2_7	290_46_16	291_2_3	270_35_27	271_125_7	272_46_4	273_12_7	274_35_6	275_12_8	276_46_2	277_2_3	278_35_5	279_12_1	642_045_1	108_12_1	109_46_4	102_3_5	103_12_1	100_2_6	101_46_5	106_12_1	107_35_12	104_45_3	105_46_3	2046_46_1	2044_12_2	2045_2_1	2043_12_3	2041_2_1	1373_35_4
344_2_2	345_12_5	346_35_7	347_46_4	340_35_2	341_35_18	342_3_1	343_2_4	348_2_2	349_46_3	512_2_1	298_12_10	299_45_8	296_012_13	297_15_8	294_46_22	295_2_1	292_2_2	290_46_19	270_35_31	271_125_5	272_46_5	273_12_7	274_35_6	275_12_6	276_46_1	277_2_1	278_35_5	279_12_1	108_12_1	109_46_2	102_3_5	103_12_1	100_2_5	101_46_3	106_12_1	107_35_9	104_45_3	105_46_2	2046_46_1	2044_12_3	2043_12_6	2041_2_1	1373_35_5	1001_035_1	99_12_7	98_12_9	91_05_15	90_15_3	93_2_5
527_35_3	1868_2_1	1948_23_4	1949_2_19	1144_12_4	1941_46_1	1947_35_2	818_02_1	345_12_2	346_35_9	347_46_2	340_35_1	341_35_11	342_3_1	343_2_3	812_36_9	348_2_4	817_12_1	1991_35_1	719_15_7	717_35_2	716_46_11	1791_12_2	1790_35_4	712_2_1	421_03_1	1493_15_6	1494_2_4	661_46_1	1653_2_4	1498_15_3	1499_12_4	1605_1_2	423_2_1	961_35_5	1069_2_5	1061_35_1	1060_2_7	1063_2_1	1067_23_23	1529_2_7	427_2_1	299_45_7	1667_2_9	297_15_11	294_46_2	292_2_1	290_46_21	1086_15_1	592_03_1
527_35_3	1948_23_4	1949_2_23	818_02_1	345_12_1	346_35_11	347_46_1	340_35_1	341_35_9	343_2_3	812_36_11	348_2_6	817_12_1	1991_35_2	719_15_7	716_46_11	1791_12_2	1790_35_4	710_12_2	1493_15_7	1494_2_8	1653_2_6	1498_15_1	1499_12_1	1605_1_2	423_2_1	1069_2_7	1061_35_1	1060_2_12	1067_23_19	1529_2_5	299_45_4	1667_2_6	297_15_15	294_46_1	292_2_1	290_46_26	590_35_11	592_03_1	199_23_2	594_1_2	596_03_1	599_36_5	194_2_1	197_2_1	193_13_4	192_36_1	270_35_30	271_125_3	272_46_4
1948_23_7	1949_2_26	345_12_1	346_35_13	347_46_2	340_35_1	341_35_10	812_36_17	348_2_7	817_12_1	719_15_11	716_46_13	1790_35_3	710_12_1	1493_15_9	1494_2_11	1653_2_9	1499_12_2	423_2_1	1069_2_5	1061_35_1	1060_2_11	1067_23_17	1529_2_3	299_45_5	1667_2_4	297_15_22	294_46_1	292_2_1	290_46_35	590_35_11	592_03_1	199_23_1	594_1_1	596_03_1	599_36_4	194_2_1	197_2_1	193_13_6	192_36_1	270_35_31	271_125_4	272_46_3	585_35_7	274_35_3	525_23_5	1409_12_9	1408_2_6	522_3_5	1015_2_8
1948_23_7	1949_2_30	345_12_1	346_35_12	347_46_3	340_35_1	341_35_9	812_36_18	348_2_3	817_12_1	719_15_15	716_46_12	1790_35_3	710_12_1	1493_15_10	1494_2_13	1653_2_7	1499_12_3	423_2_1	1069_2_5	1060_2_8	1067_23_15	424_4_5	299_45_5	1667_2_4	297_15_25	294_46_1	292_2_1	290_46_44	590_35_6	592_03_1	595_35_15	596_03_1	599_36_3	194_2_1	197_2_1	193_13_10	192_36_1	270_35_27	271_125_3	272_46_1	585_35_6	274_35_1	525_23_3	1409_12_8	1408_2_2	522_3_5	1015_2_9	1401_05_7	1011_12_10
1948_23_5	1949_2_34	346_35_14	347_46_4	340_35_1	341_35_11	812_36_25	348_2_2	817_12_1	719_15_19	716_46_15	1790_35_1	710_12_1	1493_15_14	1494_2_11	1653_2_6	1499_12_4	423_2_1	1069_2_3	1060_2_6	1067_23_10	424_4_5	299_45_4	1667_2_2	297_15_33	294_46_1	292_2_1	290_46_57	590_35_6	592_03_1	595_35_10	596_03_1	599_36_2	2147_2_17	197_2_1	193_13_9	192_36_1	270_35_24	271_125_4	272_46_1	585_35_8	274_35_1	525_23_3	1409_12_6	527_35_15	522_3_4	1015_2_18	1401_05_5	1011_12_10	1230_2_3
1948_23_3	1949_2_38	346_35_16	347_46_6	340_35_1	341_35_12	812_36_28	348_2_2	817_12_1	719_15_37	716_46_12	1790_35_1	710_12_1	1493_15_16	1494_2_13	1653_2_4	1499_12_6	423_2_1	1069_2_1	1060_2_8	1067_23_5	424_4_3	299_45_4	296_012_1	297_15_34	294_46_1	292_2_1	290_46_68	590_35_1	592_03_1	595_35_9	596_03_1	599_36_2	197_2_1	193_13_7	192_36_1	270_35_12	271_125_3	273_12_1	274_35_1	525_23_2	1409_12_2	527_35_21	522_3_3	1015_2_28	1401_05_1	1011_12_10	1230_2_1	1338_15_1	442_2_37
1948_23_2	1949_2_35	346_35_18	347_46_5	340_35_1	341_35_13	812_36_26	817_12_1	719_15_43	716_46_7	710_12_1	1493_15_25	1494_2_12	1653_2_1	1499_12_1	423_2_1	1060_2_12	1067_23_1	2122_35_3	299_45_5	296_012_1	297_15_42	294_46_1	292_2_1	290_46_71	590_35_1	592_03_1	595_35_8	596_03_1	599_36_3	197_2_1	193_13_7	192_36_1	270_35_11	271_125_2	273_12_1	274_35_1	525_23_1	1409_12_2	527_35_33	522_3_3	1015_2_30	1011_12_8	1230_2_1	1338_15_1	442_2_41	440_46_11	1238_35_1	1333_2_16	444_46_1
1948_23_3	1949_2_39	346_35_21	347_46_4	340_35_1	341_35_13	812_36_25	817_12_1	719_15_51	716_46_4	1493_15_31	1494_2_12	1499_12_3	423_2_1	1060_2_10	2122_35_1	299_45_3	296_012_1	297_15_52	294_46_1	292_2_1	290_46_75	592_03_1	595_35_8	596_03_1	599_36_2	197_2_1	193_13_5	192_36_1	270_35_13	271_125_2	273_12_1	274_35_1	525_23_1	1409_12_2	527_35_43	522_3_5	1015_2_28	1011_12_10	1230_2_1	1338_15_1	442_2_42	440_46_10	1333_2_11	444_46_1	109_46_1	107_35_15	104_45_1	903_46_3	39_2_1
1948_23_1	1949_2_44	346_35_20	347_46_1	340_35_1	341_35_12	812_36_21	817_12_1	719_15_57	716_46_3	1493_15_34	1494_2_12	1499_12_2	423_2_1	1060_2_8	299_45_3	296_012_1	297_15_60	294_46_1	292_2_1	290_46_74	592_03_1	595_35_8	596_03_1	599_36_1	197_2_1	193_13_8	192_36_1	270_35_14	271_125_4	273_12_1	274_35_1	525_23_1	1409_12_1	527_35_54	522_3_4	1015_2_22	1011_12_8	1230_2_1	1338_15_1	442_2_42	440_46_9	1333_2_14	444_46_1	109_46_1	107_35_13	104_45_1	903_46_3	39_2_1	906_46_1
1948_23_1	1949_2_50	346_35_22	340_35_1	341_35_11	812_36_23	817_12_1	719_15_56	716_46_2	1493_15_31	1494_2_9	1499_12_2	423_2_1	1060_2_11	299_45_3	296_012_1	297_15_68	292_2_1	290_46_74	592_03_1	595_35_7	596_03_1	599_36_1	197_2_1	193_13_8	192_36_1	270_35_13	271_125_5	273_12_1	274_35_1	525_23_1	1409_12_1	527_35_63	522_3_4	1015_2_13	1011_12_5	1230_2_1	1338_15_1	442_2_38	440_46_7	1333_2_16	107_35_7	104_45_1	903_46_2	39_2_1	2043_12_4	1843_15_21	32_2_13	30_3_18	37_15_4
1949_2_64	346_35_24	340_35_1	341_35_11	812_36_22	817_12_1	719_15_58	716_46_3	1493_15_24	1494_2_5	1499_12_3	423_2_1	1060_2_24	299_45_1	296_012_1	297_15_71	292_2_1	290_46_64	592_03_1	595_35_8	596_03_1	599_36_1	197_2_1	193_13_8	192_36_1	270_35_13	271_125_5	273_12_1	274_35_1	527_35_78	522_3_4	1015_2_7	1011_12_4	1230_2_1	1338_15_1	442_2_23	440_46_3	1333_2_16	107_35_5	104_45_1	39_2_1	2043_12_7	1843_15_24	32_2_8	30_3_21	37_15_2	36_12_10	34_12_11	644_2_20	647_35_11
1949_2_82	346_35_27	340_35_1	341_35_8	812_36_21	817_12_1	719_15_53	716_46_4	1493_15_24	1494_2_2	1499_12_2	423_2_1	1060_2_32	299_45_1	296_012_1	297_15_70	292_2_1	290_46_66	592_03_1	595_35_5	596_03_1	599_36_1	197_2_1	193_13_7	192_36_1	270_35_14	271_125_5	273_12_1	274_35_1	527_35_82	522_3_7	1015_2_3	1011_12_5	1230_2_1	442_2_13	440_46_2	1333_2_14	107_35_6	104_45_1	39_2_1	2043_12_6	1843_15_20	32_2_5	30_3_25	37_15_1	36_12_15	34_12_8	644_2_14	647_35_12	439_15_6
1949_2_78	346_35_39	340_35_1	341_35_5	812_36_20	817_12_1	719_15_45	716_46_7	1493_15_20	1499_12_4	423_2_1	1060_2_25	299_45_1	296_012_1	297_15_61	292_2_1	290_46_56	592_03_1	595_35_3	596_03_1	599_36_1	197_2_1	193_13_3	192_36_1	270_35_10	271_125_4	273_12_1	274_35_1	527_35_78	522_3_9	1015_2_1	1011_12_6	1230_2_1	442_2_3	440_46_2	1333_2_12	107_35_5	104_45_1	39_2_1	2043_12_7	1843_15_23	32_2_2	30_3_25	37_15_1	36_12_19	34_12_7	644_2_5	647_35_14	439_15_8	648_35_1
217_03_1	229_46_1	735_125_2	667_46_5	304_03_1	664_46_6	663_03_6	579_12_1	43_46_1	133_15_1	132_46_1	527_35_75	499_03_12	129_04_5	139_35_43	32_2_1	491_03_61	691_03_8	21_46_12	698_2_2	211_46_1	28_35_8	320_12_1	137_12_25	222_46_1	854_46_1	421_03_1	346_35_48	404_46_19	546_03_11	221_2_16	648_35_1	1341_35_1	128_46_1	812_36_20	1677_12_37	284_2_1	1380_12_1	7_2_1	595_35_3	1097_2_20	990_15_5	719_15_27	716_46_6	136_35_2	998_3_50	755_03_37	120_12_8	1560_12_24	261_3_19
217_03_1	229_46_1	735_125_3	667_46_5	304_03_1	664_46_7	663_03_6	579_12_1	43_46_1	132_46_1	527_35_68	499_03_25	129_04_5	139_35_47	32_2_1	491_03_69	691_03_6	21_46_16	698_2_2	211_46_1	28_35_13	320_12_1	137_12_23	222_46_1	346_35_55	404_46_21	546_03_10	221_2_20	648_35_1	1341_35_1	7_2_1	812_36_19	1677_12_34	284_2_1	1380_12_1	1097_2_23	990_15_6	719_15_18	716_46_9	136_35_2	998_3_54	120_12_8	1560_12_25	261_3_19	260_2_95	273_12_1	1953_2_10	128_46_1	1499_12_15	268_2_1
217_03_1	735_125_3	667_46_6	664_46_7	663_03_7	579_12_1	527_35_62	499_03_44	129_04_5	139_35_54	32_2_1	491_03_71	691_03_8	21_46_21	698_2_2	211_46_1	28_35_17	320_12_1	137_12_22	346_35_59	404_46_28	546_03_9	221_2_16	648_35_1	1341_35_1	7_2_1	812_36_14	1677_12_32	284_2_1	1380_12_1	1097_2_23	990_15_6	719_15_10	716_46_11	136_35_1	998_3_55	120_12_3	1560_12_20	261_3_16	260_2_78	273_12_1	1953_2_12	128_46_1	1499_12_20	268_2_1	176_46_1	1949_2_74	1557_36_30	55_2_1	54_45_3
217_03_1	735_125_5	667_46_9	664_46_4	663_03_7	579_12_1	527_35_62	499_03_80	129_04_6	139_35_45	32_2_1	491_03_68	691_03_10	21_46_22	698_2_1	211_46_1	28_35_19	320_12_1	137_12_21	346_35_64	404_46_31	546_03_7	221_2_15	648_35_1	1341_35_1	7_2_1	812_36_15	1677_12_33	284_2_1	1380_12_1	1097_2_28	990_15_3	719_15_9	716_46_17	136_35_1	998_3_57	120_12_5	1954_2_15	261_3_20	260_2_61	1953_2_14	1499_12_25	268_2_1	176_46_1	1949_2_84	299_45_1	1557_36_32	55_2_1	54_45_3	57_2_31
217_03_1	735_125_2	667_46_21	664_46_3	663_03_5	579_12_1	527_35_65	499_03_101	129_04_6	139_35_50	32_2_1	491_03_74	691_03_12	21_46_26	211_46_1	28_35_23	320_12_1	137_12_9	346_35_63	404_46_33	546_03_2	221_2_10	7_2_1	812_36_10	1677_12_31	284_2_1	1380_12_1	1097_2_20	990_15_5	719_15_11	716_46_16	136_35_1	998_3_78	120_12_8	1954_2_23	261_3_24	260_2_66	1953_2_15	1499_12_33	268_2_1	176_46_1	1949_2_100	299_45_1	1557_36_35	55_2_1	54_45_3	57_2_26	53_35_11	52_03_1	414_12_14
217_03_1	735_125_1	667_46_22	664_46_3	663_03_3	579_12_1	527_35_68	499_03_106	129_04_6	139_35_48	32_2_1	491_03_73	691_03_9	21_46_34	211_46_1	28_35_31	320_12_1	137_12_8	346_35_53	404_46_38	546_03_2	221_2_6	7_2_1	812_36_6	1677_12_25	284_2_1	1380_12_1	1097_2_21	990_15_3	719_15_17	716_46_17	136_35_1	998_3_73	120_12_9	1954_2_37	261_3_26	260_2_52	1953_2_16	1499_12_41	268_2_1	176_46_1	299_45_1	1557_36_27	55_2_1	54_45_2	57_2_28	53_35_13	52_03_1	414_12_23	378_2_53
217_03_1	735_125_1	667_46_19	664_46_4	579_12_1	527_35_56	499_03_96	129_04_6	139_35_38	32_2_1	491_03_63	691_03_9	21_46_40	211_46_1	28_35_36	320_12_1	137_12_9	346_35_52	404_46_38	546_03_5	221_2_6	7_2_1	812_36_4	1677_12_31	284_2_1	1380_12_1	1097_2_24	990_15_3	719_15_22	716_46_16	136_35_1	998_3_76	120_12_11	1954_2_48	261_3_25	260_2_49	1953_2_17	1499_12_45	268_2_1	176_46_1	299_45_1	1557_36_25	55_2_1	54_45_1	57_2_26	53_35_12	52_03_1	414_12_30	378_2_42	534_2_46
217_03_1	211_46_1	667_46_22	664_46_3	579_12_1	527_35_50	499_03_87	129_04_8	139_35_35	32_2_1	491_03_67	691_03_7	21_46_42	28_35_43	320_12_1	137_12_9	346_35_60	404_46_31	546_03_6	221_2_5	7_2_1	812_36_4	1677_12_23	284_2_1	1380_12_1	1097_2_37	990_15_3	719_15_25	716_46_18	136_35_1	998_3_86	120_12_14	1954_2_48	261_3_22	260_2_53	1953_2_24	1499_12_47	268_2_1	176_46_1	1557_36_26	55_2_1	1060_2_13	57_2_24	53_35_14	52_03_1	414_12_30	378_2_43	534_2_43	410_03_12	411_46_1
217_03_1	211_46_1	667_46_19	664_46_4	579_12_1	527_35_55	499_03_69	129_04_8	139_35_27	491_03_83	691_03_3	21_46_43	28_35_49	320_12_1	137_12_7	346_35_53	404_46_31	546_03_7	221_2_5	7_2_1	812_36_6	1677_12_16	284_2_1	1380_12_1	1097_2_44	990_15_3	719_15_33	716_46_21	136_35_1	998_3_76	120_12_15	1954_2_48	261_3_19	260_2_63	1953_2_23	1499_12_46	268_2_1	176_46_1	1557_36_31	55_2_1	1060_2_10	57_2_20	53_35_18	52_03_1	414_12_27	378_2_37	534_2_51	410_03_11	411_46_1	299_45_1
217_03_1	211_46_1	667_46_22	664_46_3	579_12_1	527_35_51	499_03_60	129_04_10	139_35_20	491_03_92	691_03_2	21_46_42	28_35_45	320_12_1	137_12_13	346_35_48	404_46_27	546_03_6	221_2_4	7_2_1	812_36_11	1677_12_16	284_2_1	1380_12_1	1097_2_52	990_15_1	719_15_32	716_46_22	136_35_1	998_3_66	120_12_15	1954_2_46	261_3_20	260_2_62	1953_2_20	1499_12_59	268_2_1	176_46_1	1557_36_40	55_2_1	1060_2_12	57_2_20	53_35_18	52_03_1	414_12_21	378_2_37	534_2_55	410_03_12	411_46_1	299_45_1
217_03_1	211_46_1	667_46_17	664_46_3	579_12_1	527_35_49	499_03_62	129_04_8	139_35_15	491_03_106	691_03_3	21_46_37	28_35_47	320_12_1	137_12_17	346_35_45	404_46_22	546_03_4	97_46_10	7_2_1	812_36_11	1677_12_15	284_2_1	1380_12_1	1097_2_51	990_15_2	719_15_44	716_46_17	136_35_1	998_3_59	120_12_11	1954_2_41	261_3_15	260_2_57	1953_2_21	1499_12_61	268_2_1	176_46_1	1557_36_42	55_2_1	1060_2_15	57_2_18	53_35_17	52_03_1	414_12_14	378_2_41	534_2_59	410_03_17	411_46_1	299_45_1
217_03_1	211_46_1	667_46_13	664_46_2	579_12_1	527_35_54	499_03_63	129_04_11	139_35_9	491_03_120	691_03_2	21_46_32	28_35_43	320_12_1	137_12_25	346_35_41	404_46_25	546_03_1	97_46_9	7_2_1	812_36_17	1677_12_14	284_2_1	1380_12_1	1097_2_52	990_15_2	719_15_51	716_46_15	136_35_1	998_3_48	120_12_8	1954_2_35	261_3_17	260_2_60	1953_2_21	1499_12_67	268_2_1	176_46_1	1557_36_44	55_2_1	1060_2_17	57_2_16	53_35_15	52_03_1	414_12_15	378_2_39	534_2_60	410_03_20	299_45_1	296_012_1
217_03_1	211_46_1	667_46_13	527_35_57	499_03_62	129_04_11	139_35_8	491_03_128	1949_2_76	21_46_29	28_35_43	320_12_1	137_12_31	346_35_40	404_46_30	546_03_1	97_46_8	812_36_15	1677_12_9	284_2_1	1380_12_1	1097_2_48	990_15_2	719_15_52	716_46_14	136_35_1	998_3_44	120_12_7	1954_2_29	261_3_20	260_2_54	1953_2_22	1499_12_62	268_2_1	176_46_1	1557_36_46	55_2_1	1060_2_14	57_2_13	53_35_10	52_03_1	414_12_18	378_2_31	534_2_72	410_03_21	299_45_1	296_012_1	921_03_68	1448_03_144	375_2_9
217_03_1	211_46_1	667_46_5	527_35_65	499_03_58	1499_12_55	139_35_4	491_03_114	1949_2_71	21_46_17	28_35_48	320_12_1	137_12_35	346_35_38	404_46_28	340_35_1	97_46_6	812_36_14	1677_12_6	284_2_1	1380_12_1	1097_2_38	990_15_2	719_15_50	716_46_8	370_12_1	998_3_40	120_12_8	1954_2_20	261_3_16	260_2_49	1953_2_21	129_04_8	268_2_1	176_46_1	1557_36_47	55_2_1	1060_2_13	57_2_9	53_35_8	52_03_1	414_12_16	378_2_34	534_2_82	410_03_33	299_45_1	296_012_1	921_03_67	1448_03_170	375_2_5
217_03_1	211_46_1	667_46_3	527_35_78	499_03_52	129_04_4	139_35_2	491_03_104	1949_2_62	21_46_14	28_35_51	320_12_1	137_12_36	346_35_32	404_46_23	340_35_1	97_46_5	812_36_12	1677_12_5	284_2_1	1380_12_1	1097_2_34	990_15_1	719_15_41	716_46_6	370_12_1	998_3_40	120_12_6	1954_2_15	261_3_13	260_2_36	1953_2_15	1499_12_45	268_2_1	176_46_1	1557_36_46	55_2_1	1060_2_10	57_2_10	53_35_8	52_03_1	414_12_6	378_2_34	534_2_71	410_03_34	299_45_1	296_012_1	921_03_67	1448_03_177	375_2_3
217_03_1	211_46_1	667_46_2	527_35_96	499_03_39	129_04_4	139_35_4	491_03_97	1949_2_47	21_46_10	28_35_54	320_12_1	137_12_41	346_35_27	404_46_20	340_35_1	97_46_6	812_36_10	1677_12_4	284_2_1	1380_12_1	1097_2_32	990_15_1	719_15_38	716_46_3	370_12_1	998_3_32	120_12_6	1954_2_9	261_3_16	260_2_35	1953_2_6	1499_12_45	268_2_1	176_46_1	1557_36_56	55_2_1	1060_2_7	57_2_9	53_35_6	52_03_1	414_12_4	378_2_29	534_2_66	410_03_32	299_45_1	296_012_1	921_03_56	372_2_1	375_2_1
217_03_1	211_46_1	667_46_1	137_12_34	499_03_34	1499_12_45	139_35_4	491_03_105	1949_2_26	21_46_7	28_35_51	320_12_1	346_35_21	404_46_14	340_35_1	97_46_5	812_36_10	1677_12_7	284_2_1	1380_12_1	1097_2_28	527_35_104	719_15_46	716_46_2	370_12_1	998_3_30	120_12_8	1954_2_6	261_3_13	260_2_30	1953_2_2	129_04_4	268_2_1	176_46_1	1557_36_64	55_2_1	1060_2_8	57_2_6	53_35_5	52_03_1	414_12_3	378_2_31	534_2_57	410_03_33	299_45_1	296_012_1	921_03_46	372_2_1	375_2_1	290_46_26
217_03_1	211_46_1	667_46_1	137_12_23	499_03_24	1499_12_42	139_35_5	491_03_102	1949_2_22	21_46_12	28_35_54	320_12_1	346_35_25	404_46_10	340_35_1	97_46_5	812_36_8	1677_12_5	284_2_1	1380_12_1	1097_2_32	527_35_115	719_15_47	716_46_2	370_12_1	998_3_33	120_12_5	1954_2_3	261_3_14	260_2_40	1953_2_2	129_04_5	268_2_1	176_46_1	1557_36_72	55_2_1	1060_2_10	57_2_8	53_35_5	52_03_1	414_12_2	378_2_38	534_2_53	410_03_28	299_45_1	296_012_1	921_03_36	372_2_1	375_2_1	290_46_27
217_03_1	211_46_1	667_46_1	137_12_22	499_03_18	1499_12_45	139_35_6	491_03_102	1949_2_24	21_46_8	28_35_53	320_12_1	346_35_25	404_46_9	340_35_1	97_46_3	812_36_15	1677_12_8	284_2_1	1380_12_1	1097_2_20	527_35_122	719_15_52	716_46_1	370_12_1	998_3_24	120_12_2	1954_2_2	261_3_9	260_2_50	129_04_4	268_2_1	176_46_1	1557_36_78	55_2_1	1060_2_14	57_2_10	53_35_7	52_03_1	414_12_2	378_2_45	534_2_41	410_03_23	299_45_1	296_012_1	921_03_32	375_2_1	290_46_18	2148_2_22	93_2_1
217_03_1	137_12_18	499_03_10	1499_12_45	139_35_10	491_03_94	1949_2_15	21_46_8	28_35_46	320_12_1	346_35_28	404_46_10	340_35_1	97_46_4	812_36_18	1677_12_8	284_2_1	1380_12_1	1097_2_22	527_35_122	719_15_53	716_46_2	370_12_1	998_3_28	120_12_1	1954_2_4	261_3_10	260_2_66	129_04_2	268_2_1	176_46_1	1557_36_84	55_2_1	1060_2_21	57_2_13	53_35_13	52_03_1	414_12_2	378_2_44	534_2_41	410_03_14	299_45_1	296_012_1	921_03_32	375_2_1	290_46_14	2148_2_23	93_2_1	319_05_232	592_03_1
217_03_1	137_12_15	499_03_9	1499_12_50	139_35_14	491_03_98	1949_2_11	21_46_7	28_35_42	320_12_1	346_35_24	404_46_7	340_35_1	97_46_3	812_36_21	1677_12_4	284_2_1	1380_12_1	1097_2_19	527_35_128	719_15_50	716_46_2	136_35_1	998_3_34	1954_2_2	261_3_12	260_2_79	129_04_3	268_2_1	176_46_1	1557_36_80	55_2_1	1060_2_29	57_2_15	53_35_15	52_03_1	414_12_1	378_2_37	534_2_48	410_03_9	299_45_1	296_012_1	921_03_30	375_2_1	290_46_7	2148_2_22	93_2_1	319_05_190	592_03_1	708_3_1
217_03_1	137_12_21	499_03_9	1499_12_44	139_35_14	491_03_98	1949_2_10	21_46_9	28_35_38	320_12_1	346_35_20	404_46_4	340_35_1	97_46_4	812_36_27	1677_12_3	284_2_1	1380_12_1	1097_2_17	527_35_127	719_15_44	716_46_2	136_35_1	998_3_33	1954_2_3	261_3_20	260_2_96	129_04_2	268_2_1	176_46_1	1557_36_80	55_2_1	1060_2_44	57_2_20	53_35_19	52_03_1	378_2_29	534_2_50	410_03_7	299_45_1	296_012_1	921_03_36	375_2_1	290_46_5	822_46_16	93_2_1	319_05_181	592_03_1	708_3_1	454_012_17
217_03_1	137_12_21	499_03_9	1499_12_47	139_35_14	491_03_108	1949_2_3	21_46_10	28_35_38	320_12_1	405_3_2	404_46_6	340_35_1	97_46_1	812_36_33	1677_12_2	284_2_1	1380_12_1	1097_2_14	527_35_132	719_15_38	1344_12_6	136_35_1	998_3_37	1954_2_3	261_3_17	260_2_125	1792_12_2	129_04_3	268_2_1	176_46_1	1557_36_78	55_2_1	1060_2_47	57_2_31	53_35_23	52_03_1	378_2_20	534_2_48	410_03_3	299_45_1	296_012_1	921_03_42	375_2_1	290_46_2	822_46_18	93_2_1	319_05_155	592_03_1	708_3_1
217_03_1	137_12_19	499_03_10	1499_12_47	139_35_13	491_03_112	1949_2_2	21_46_11	28_35_44	320_12_1	346_35_12	404_46_6	340_35_1	97_46_1	812_36_39	284_2_1	1380_12_1	1097_2_20	527_35_132	719_15_35	1344_12_4	136_35_1	998_3_51	1954_2_2	261_3_16	260_2_133	1792_12_2	129_04_7	268_2_1	176_46_1	1557_36_70	55_2_1	1060_2_51	57_2_36	53_35_28	52_03_1	378_2_11	534_2_50	410_03_3	299_45_1	296_012_1	921_03_49	375_2_1	290_46_1	822_46_17	93_2_1	319_05_147	592_03_1	708_3_1	599_36_1
217_03_1	137_12_18	499_03_15	1499_12_59	139_35_12	491_03_115	1949_2_2	21_46_15	28_35_42	320_12_1	346_35_12	404_46_6	340_35_1	97_46_1	812_36_41	284_2_1	1380_12_1	1097_2_18	527_35_116	719_15_28	716_46_3	136_35_1	998_3_58	1954_2_3	261_3_15	260_2_138	129_04_7	268_2_1	176_46_1	1557_36_66	1060_2_57	57_2_44	53_35_39	52_03_1	378_2_9	534_2_44	410_03_3	299_45_1	296_012_1	921_03_56	375_2_1	290_46_1	822_46_12	93_2_1	319_05_129	592_03_1	708_3_1	599_36_1	986_3_26	702_012_8
217_03_1	137_12_13	499_03_17	1499_12_66	139_35_21	491_03_114	1949_2_3	21_46_23	28_35_47	320_12_1	346_35_12	404_46_5	340_35_1	97_46_1	812_36_49	284_2_1	1380_12_1	1097_2_21	527_35_106	719_15_24	716_46_2	136_35_1	998_3_69	1954_2_3	261_3_11	260_2_129	129_04_6	268_2_1	176_46_1	1557_36_60	1060_2_64	57_2_44	53_35_42	52_03_1	378_2_5	534_2_37	410_03_3	299_45_1	296_012_1	921_03_70	375_2_1	290_46_1	822_46_11	93_2_1	319_05_101	592_03_1	708_3_1	599_36_1	986_3_25	702_012_13
217_03_1	137_12_12	499_03_19	1499_12_71	139_35_23	491_03_109	27_2_1	21_46_24	28_35_63	320_12_1	346_35_9	404_46_3	340_35_1	97_46_1	812_36_55	284_2_1	1380_12_1	1097_2_21	719_15_26	716_46_2	998_3_76	261_3_4	260_2_114	129_04_5	268_2_1	176_46_1	1557_36_64	1060_2_66	57_2_49	53_35_42	52_03_1	378_2_3	534_2_27	410_03_4	299_45_1	296_012_1	921_03_78	375_2_1	290_46_1	822_46_10	93_2_1	319_05_100	592_03_1	708_3_1	599_36_1	986_3_29	702_012_12	192_36_1	114_46_57	88_12_1
217_03_1	137_12_5	499_03_24	226_3_1	139_35_23	491_03_100	27_2_1	21_46_27	28_35_67	320_12_1	346_35_10	404_46_3	340_35_1	97_46_1	812_36_62	284_2_1	1380_12_1	1097_2_20	719_15_29	716_46_1	998_3_73	261_3_5	260_2_109	1499_12_82	268_2_1	176_46_1	1557_36_76	1060_2_65	57_2_51	53_35_45	52_03_1	378_2_3	534_2_21	410_03_5	299_45_1	296_012_1	297_15_18	375_2_1	290_46_1	822_46_4	93_2_1	319_05_105	592_03_1	708_3_1	599_36_1	986_3_33	702_012_8	192_36_1	114_46_55	88_12_1
217_03_1	137_12_3	499_03_39	226_3_1	139_35_25	491_03_105	27_2_1	21_46_38	28_35_66	320_12_1	346_35_9	404_46_2	340_35_1	97_46_1	812_36_55	284_2_1	1380_12_1	1097_2_27	719_15_27	1792_12_14	998_3_66	261_3_5	260_2_100	1499_12_87	268_2_1	176_46_1	1557_36_90	1060_2_51	57_2_47	53_35_42	52_03_1	534_2_17	410_03_4	296_012_1	297_15_19	375_2_1	290_46_1	822_46_3	93_2_1	319_05_104	592_03_1	708_3_1	599_36_1	986_3_37	702_012_4	192_36_1	114_46_54	88_12_1	116_35_35	110_12_1
217_03_1	137_12_1	499_03_51	226_3_1	139_35_24	491_03_94	27_2_1	21_46_42	28_35_76	320_12_1	346_35_6	340_35_1	812_36_48	284_2_1	1380_12_1	1097_2_37	719_15_39	1792_12_16	998_3_78	261_3_7	260_2_82	1499_12_94	268_2_1	423_2_1	1557_36_99	1060_2_68	57_2_39	53_35_45	52_03_1	534_2_18	410_03_3	296_012_1	297_15_17	375_2_1	290_46_1	822_46_3	319_05_89	592_03_1	708_3_1	599_36_1	986_3_46	702_012_3	192_36_1	114_46_48	88_12_1	116_35_32	110_12_1	113_45_5	112_12_44	82_46_1
217_03_1	499_03_50	226_3_1	139_35_20	491_03_88	27_2_1	21_46_53	28_35_85	320_12_1	346_35_3	340_35_1	812_36_32	284_2_1	1380_12_1	1097_2_45	719_15_44	1792_12_15	998_3_82	261_3_9	260_2_70	1499_12_92	268_2_1	423_2_1	1557_36_102	1060_2_74	57_2_27	53_35_48	52_03_1	534_2_15	410_03_4	296_012_1	297_15_19	375_2_1	290_46_1	822_46_3	319_05_94	592_03_1	708_3_1	599_36_1	986_3_42	702_012_5	192_36_1	114_46_49	391_2_1	116_35_26	110_12_1	113_45_2	112_12_51	82_46_1	86_2_52
217_03_1	499_03_48	226_3_1	139_35_27	491_03_79	27_2_1	21_46_54	28_35_81	346_35_3	340_35_1	812_36_26	284_2_1	1380_12_1	1097_2_48	719_15_52	1792_12_18	998_3_78	261_3_10	260_2_51	1499_12_86	268_2_1	423_2_1	1557_36_98	1060_2_73	57_2_14	53_35_49	52_03_1	534_2_18	410_03_3	296_012_1	297_15_22	375_2_1	290_46_1	822_46_8	319_05_87	592_03_1	708_3_1	599_36_1	986_3_46	702_012_7	192_36_1	114_46_43	391_2_1	116_35_19	112_12_58	82_46_1	86_2_56	85_35_1	837_35_2	790_02_1
217_03_1	499_03_48	226_3_1	139_35_25	491_03_74	27_2_1	21_46_54	28_35_85	346_35_2	340_35_1	812_36_28	284_2_1	1380_12_1	1097_2_49	719_15_63	1792_12_15	998_3_95	261_3_21	260_2_45	1499_12_75	268_2_1	423_2_1	1557_36_101	1060_2_75	57_2_8	53_35_46	52_03_1	534_2_18	410_03_2	296_012_1	297_15_25	375_2_1	290_46_1	822_46_7	319_05_74	592_03_1	708_3_1	599_36_1	986_3_35	702_012_5	192_36_1	114_46_40	391_2_1	116_35_10	112_12_55	82_46_1	86_2_60	85_35_1	837_35_2	790_02_1
217_03_1	499_03_41	226_3_1	139_35_20	491_03_61	27_2_1	21_46_50	28_35_84	346_35_3	340_35_1	812_36_27	284_2_1	1380_12_1	1097_2_50	719_15_70	1792_12_11	998_3_104	261_3_19	260_2_60	1499_12_66	268_2_1	423_2_1	1557_36_116	1060_2_77	57_2_6	53_35_50	52_03_1	534_2_16	410_03_2	296_012_1	297_15_26	375_2_1	290_46_1	822_46_9	319_05_75	592_03_1	708_3_1	599_36_1	986_3_27	702_012_8	192_36_1	114_46_39	391_2_1	116_35_6	112_12_52	82_46_1	86_2_52	85_35_1	837_35_2	790_02_1
217_03_1	499_03_40	226_3_1	139_35_20	491_03_58	27_2_1	21_46_59	28_35_84	346_35_4	340_35_1	812_36_29	284_2_1	1380_12_1	1097_2_38	719_15_57	1792_12_10	998_3_117	261_3_18	260_2_73	1499_12_59	268_2_1	423_2_1	1557_36_136	1060_2_87	57_2_6	53_35_55	52_03_1	534_2_15	410_03_4	296_012_1	297_15_31	375_2_1	290_46_1	822_46_11	319_05_69	592_03_1	708_3_1	599_36_1	986_3_27	702_012_6	192_36_1	114_46_37	391_2_1	116_35_3	112_12_53	82_46_1	86_2_48	85_35_1	837_35_2	790_02_1
217_03_1	499_03_34	226_3_1	139_35_19	491_03_50	27_2_1	21_46_60	28_35_81	346_35_8	340_35_1	812_36_37	284_2_1	1380_12_1	1097_2_31	719_15_52	1792_12_8	998_3_137	261_3_16	260_2_85	1499_12_58	268_2_1	423_2_1	1557_36_158	1060_2_91	57_2_8	53_35_51	52_03_1	534_2_16	410_03_3	296_012_1	297_15_37	375_2_1	290_46_1	822_46_13	319_05_61	592_03_1	708_3_1	599_36_1	986_3_22	702_012_9	192_36_1	114_46_36	391_2_1	116_35_3	112_12_51	82_46_1	86_2_48	85_35_1	837_35_2	790_02_1
217_03_1	499_03_33	226_3_1	139_35_20	491_03_29	27_2_1	21_46_62	28_35_98	346_35_12	340_35_1	812_36_36	284_2_1	1380_12_1	1097_2_24	719_15_43	1792_12_9	998_3_129	261_3_18	260_2_99	1499_12_55	268_2_1	423_2_1	1557_36_173	1060_2_114	57_2_9	53_35_54	52_03_1	534_2_13	410_03_3	296_012_1	297_15_47	375_2_1	290_46_1	822_46_12	319_05_51	592_03_1	708_3_1	599_36_1	986_3_21	702_012_8	192_36_1	114_46_36	391_2_1	116_35_2	112_12_55	82_46_1	86_2_53	85_35_1	837_35_3	921_03_111
217_03_1	499_03_34	226_3_1	139_35_14	491_03_27	27_2_1	21_46_69	28_35_113	346_35_20	340_35_1	812_36_40	284_2_1	1380_12_1	1097_2_22	719_15_29	1792_12_9	998_3_127	261_3_20	260_2_115	1499_12_44	268_2_1	423_2_1	1557_36_191	1060_2_134	57_2_17	53_35_55	52_03_1	534_2_10	410_03_1	296_012_1	297_15_51	375_2_1	290_46_1	822_46_13	319_05_50	708_3_1	599_36_1	986_3_22	702_012_6	192_36_1	114_46_36	391_2_1	116_35_1	112_12_51	82_46_1	86_2_56	85_35_1	837_35_4	921_03_127	527_35_213
217_03_1	499_03_35	226_3_1	139_35_12	491_03_33	27_2_1	21_46_60	28_35_133	346_35_25	340_35_1	812_36_43	284_2_1	1380_12_1	1097_2_29	719_15_21	1792_12_10	998_3_127	261_3_20	260_2_107	1499_12_39	268_2_1	423_2_1	1557_36_203	1060_2_155	57_2_17	53_35_58	52_03_1	534_2_9	410_03_2	296_012_1	297_15_56	821_35_1	290_46_1	822_46_13	319_05_59	708_3_1	599_36_1	986_3_24	702_012_7	192_36_1	114_46_36	391_2_1	112_12_53	82_46_1	86_2_65	85_35_1	837_35_6	921_03_133	527_35_196	522_3_14
217_03_1	499_03_37	226_3_1	139_35_8	491_03_32	27_2_1	21_46_57	28_35_162	346_35_27	340_35_1	812_36_35	284_2_1	1380_12_1	1097_2_42	719_15_17	1792_12_10	998_3_121	261_3_15	260_2_102	1499_12_36	268_2_1	423_2_1	1557_36_217	1060_2_174	57_2_20	53_35_61	52_03_1	534_2_9	410_03_3	296_012_1	297_15_63	821_35_1	290_46_1	822_46_13	319_05_70	708_3_1	599_36_1	986_3_24	702_012_7	192_36_1	114_46_42	391_2_1	112_12_60	82_46_1	86_2_55	85_35_1	837_35_7	921_03_150	527_35_171	522_3_15
217_03_1	499_03_42	226_3_1	139_35_2	491_03_37	27_2_1	21_46_62	28_35_182	346_35_25	340_35_1	812_36_31	284_2_1	1380_12_1	1097_2_47	719_15_12	1792_12_10	998_3_119	261_3_14	260_2_92	1499_12_27	268_2_1	423_2_1	1557_36_222	1060_2_170	57_2_23	53_35_64	52_03_1	534_2_11	410_03_2	296_012_1	297_15_68	821_35_1	290_46_1	822_46_14	319_05_72	708_3_1	599_36_1	986_3_20	702_012_5	192_36_1	114_46_42	391_2_1	112_12_60	82_46_1	86_2_59	85_35_1	837_35_8	921_03_175	527_35_156	522_3_19
217_03_1	499_03_50	226_3_1	139_35_2	491_03_31	27_2_1	21_46_57	28_35_203	346_35_27	340_35_1	812_36_24	284_2_1	1380_12_1	1097_2_56	719_15_12	1792_12_11	998_3_105	261_3_7	260_2_73	1499_12_26	268_2_1	423_2_1	1557_36_205	1060_2_153	57_2_18	53_35_74	52_03_1	534_2_15	410_03_3	296_012_1	297_15_71	821_35_1	290_46_1	822_46_18	319_05_79	708_3_1	599_36_1	986_3_21	702_012_2	192_36_1	114_46_45	391_2_1	112_12_55	82_46_1	86_2_51	85_35_1	837_35_7	921_03_200	527_35_126	522_3_22
217_03_1	499_03_52	226_3_1	491_03_27	27_2_1	21_46_54	28_35_228	346_35_21	340_35_1	812_36_21	284_2_1	1380_12_1	1097_2_70	719_15_10	1792_12_11	998_3_100	261_3_3	260_2_65	1499_12_13	268_2_1	423_2_1	1557_36_197	1060_2_153	57_2_21	53_35_75	52_03_1	534_2_26	410_03_3	296_012_1	297_15_67	821_35_1	290_46_1	822_46_22	319_05_81	708_3_1	599_36_1	986_3_15	702_012_1	192_36_1	114_46_45	391_2_1	112_12_53	82_46_1	86_2_39	85_35_1	837_35_6	921_03_218	527_35_110	522_3_23	1395_46_40
217_03_1	499_03_50	226_3_1	491_03_26	27_2_1	21_46_53	28_35_246	346_35_16	340_35_1	812_36_16	284_2_1	1380_12_1	1097_2_76	719_15_9	1792_12_12	998_3_95	261_3_3	260_2_42	1499_12_11	268_2_1	423_2_1	1557_36_181	1060_2_140	57_2_26	53_35_93	52_03_1	534_2_44	410_03_2	296_012_1	297_15_64	821_35_1	290_46_1	822_46_15	319_05_84	708_3_1	599_36_1	986_3_15	702_012_1	192_36_1	114_46_44	391_2_1	112_12_48	82_46_1	86_2_28	85_35_1	837_35_2	921_03_241	527_35_102	522_3_24	1395_46_46
217_03_1	499_03_45	226_3_1	491_03_23	27_2_1	21_46_46	28_35_245	346_35_13	340_35_1	812_36_15	284_2_1	1380_12_1	1097_2_77	719_15_9	1792_12_15	998_3_83	261_3_6	260_2_35	1499_12_10	268_2_1	423_2_1	1557_36_152	1060_2_124	57_2_33	53_35_97	52_03_1	534_2_56	297_15_59	821_35_1	290_46_1	822_46_13	319_05_68	708_3_1	599_36_1	986_3_13	192_36_1	114_46_37	391_2_1	112_12_42	82_46_1	86_2_34	85_35_1	837_35_1	921_03_266	527_35_97	522_3_21	1395_46_47	585_35_84	304_03_1	382_46_59
217_03_1	499_03_43	226_3_1	491_03_22	27_2_1	21_46_35	28_35_256	346_35_12	340_35_1	812_36_15	284_2_1	1380_12_1	1097_2_79	719_15_7	1792_12_16	998_3_76	261_3_8	260_2_23	1499_12_4	268_2_1	423_2_1	1557_36_126	1060_2_114	57_2_30	53_35_99	52_03_1	534_2_70	297_15_50	821_35_1	290_46_1	822_46_13	319_05_61	708_3_1	599_36_1	986_3_10	192_36_1	114_46_40	391_2_1	112_12_36	82_46_1	86_2_40	85_35_1	837_35_1	921_03_278	527_35_103	522_3_18	1395_46_54	585_35_79	304_03_1	382_46_54
217_03_1	499_03_39	226_3_1	491_03_30	27_2_1	21_46_33	28_35_254	346_35_10	812_36_13	284_2_1	1380_12_1	1097_2_82	719_15_7	1792_12_17	998_3_76	261_3_8	260_2_19	1499_12_3	268_2_1	423_2_1	1557_36_114	1060_2_106	57_2_34	53_35_97	52_03_1	534_2_81	297_15_46	821_35_1	290_46_1	822_46_14	319_05_58	708_3_1	599_36_1	986_3_9	192_36_1	114_46_40	391_2_1	112_12_23	82_46_1	86_2_44	85_35_1	921_03_286	527_35_117	522_3_14	1395_46_54	585_35_79	304_03_1	382_46_58	370_12_1	388_46_20
217_03_1	499_03_37	226_3_1	491_03_32	27_2_1	21_46_32	28_35_265	346_35_8	812_36_14	284_2_1	1380_12_1	1097_2_86	719_15_6	1792_12_19	998_3_77	261_3_9	260_2_17	1499_12_2	268_2_1	423_2_1	1557_36_101	1060_2_94	57_2_35	53_35_86	52_03_1	534_2_81	297_15_35	821_35_1	290_46_1	822_46_13	319_05_41	708_3_1	599_36_1	986_3_9	192_36_1	114_46_36	391_2_1	112_12_18	82_46_1	86_2_50	85_35_1	921_03_261	527_35_135	522_3_12	1395_46_52	585_35_88	304_03_1	382_46_57	370_12_1	388_46_18
217_03_1	499_03_43	226_3_1	491_03_41	27_2_1	21_46_28	28_35_251	346_35_8	812_36_14	284_2_1	1380_12_1	1097_2_84	719_15_4	1792_12_17	998_3_70	261_3_7	260_2_23	1499_12_1	268_2_1	423_2_1	1557_36_97	1060_2_80	57_2_31	53_35_85	52_03_1	534_2_77	297_15_29	821_35_1	290_46_1	822_46_13	319_05_30	708_3_1	599_36_1	986_3_6	192_36_1	114_46_25	112_12_17	82_46_1	86_2_64	85_35_1	921_03_239	527_35_146	522_3_9	1395_46_53	585_35_98	304_03_1	382_46_66	370_12_1	388_46_12	785_12_1
217_03_1	499_03_37	226_3_1	491_03_49	27_2_1	21_46_30	28_35_232	346_35_11	812_36_13	284_2_1	1097_2_75	719_15_4	1792_12_15	998_3_70	261_3_2	260_2_38	268_2_1	423_2_1	1557_36_96	1060_2_73	57_2_29	53_35_74	52_03_1	534_2_74	297_15_24	821_35_1	290_46_1	822_46_11	319_05_23	708_3_1	599_36_1	986_3_6	192_36_1	114_46_25	112_12_20	82_46_1	86_2_78	85_35_1	921_03_217	527_35_163	522_3_8	1395_46_45	585_35_119	304_03_1	382_46_57	370_12_1	388_46_11	780_3_66	375_2_1	30_3_1
217_03_1	499_03_31	165_2_87	491_03_50	27_2_1	21_46_33	28_35_212	346_35_10	812_36_15	284_2_1	1097_2_53	719_15_2	1792_12_11	998_3_66	260_2_41	268_2_1	423_2_1	1557_36_93	1060_2_70	57_2_27	53_35_55	52_03_1	534_2_67	297_15_32	821_35_1	290_46_1	822_46_12	319_05_21	708_3_1	599_36_1	986_3_11	192_36_1	114_46_20	112_12_15	82_46_1	86_2_88	85_35_1	921_03_207	527_35_179	522_3_6	1395_46_31	585_35_140	304_03_1	382_46_46	370_12_1	388_46_10	780_3_76	375_2_1	30_3_1	37_15_1
217_03_1	499_03_28	165_2_74	491_03_59	27_2_1	21_46_31	28_35_194	346_35_11	812_36_17	284_2_1	1097_2_38	719_15_3	1792_12_7	998_3_56	260_2_46	268_2_1	423_2_1	1557_36_112	1060_2_76	57_2_19	53_35_45	52_03_1	534_2_54	297_15_26	821_35_1	290_46_1	822_46_12	319_05_30	708_3_1	599_36_1	986_3_7	192_36_1	114_46_20	112_12_22	82_46_1	86_2_103	85_35_1	921_03_197	527_35_195	522_3_5	1395_46_33	585_35_153	304_03_1	382_46_37	370_12_1	388_46_10	780_3_67	375_2_1	30_3_1	37_15_1
217_03_1	499_03_22	165_2_82	491_03_57	27_2_1	21_46_32	28_35_180	346_35_14	812_36_18	284_2_1	1097_2_29	719_15_2	1792_12_7	998_3_63	260_2_47	268_2_1	423_2_1	1557_36_103	1060_2_76	57_2_8	53_35_35	52_03_1	534_2_44	297_15_27	821_35_1	290_46_1	822_46_15	319_05_32	708_3_1	599_36_1	986_3_9	192_36_1	114_46_21	112_12_23	82_46_1	86_2_118	85_35_1	921_03_190	527_35_217	522_3_3	1395_46_25	585_35_155	304_03_1	382_46_28	370_12_1	388_46_6	780_3_70	375_2_1	30_3_1	37_15_1
217_03_1	499_03_26	165_2_74	491_03_48	27_2_1	21_46_37	28_35_157	346_35_14	812_36_17	284_2_1	1097_2_30	719_15_3	1792_12_6	998_3_71	260_2_44	268_2_1	423_2_1	1557_36_108	1060_2_59	57_2_5	53_35_43	52_03_1	534_2_54	297_15_25	821_35_1	290_46_1	822_46_17	319_05_42	708_3_1	599_36_1	986_3_13	192_36_1	114_46_21	112_12_17	82_46_1	86_2_128	85_35_1	921_03_196	527_35_256	522_3_2	1395_46_23	585_35_148	304_03_1	382_46_22	370_12_1	388_46_4	780_3_72	375_2_1	30_3_1	37_15_1
217_03_1	499_03_22	165_2_74	491_03_49	27_2_1	21_46_48	28_35_143	346_35_11	812_36_15	284_2_1	1097_2_33	719_15_4	1792_12_8	998_3_72	260_2_48	268_2_1	423_2_1	1557_36_113	1060_2_40	57_2_1	53_35_44	52_03_1	534_2_62	297_15_21	821_35_1	290_46_1	822_46_23	319_05_46	708_3_1	599_36_1	986_3_12	192_36_1	114_46_20	112_12_15	82_46_1	86_2_139	85_35_1	921_03_203	527_35_291	522_3_2	1395_46_20	585_35_138	304_03_1	382_46_16	370_12_1	388_46_4	780_3_75	375_2_1	30_3_1	37_15_1
217_03_1	499_03_19	165_2_67	491_03_43	27_2_1	21_46_57	28_35_127	346_35_12	812_36_11	284_2_1	1097_2_31	719_15_2	1792_12_4	998_3_92	260_2_49	268_2_1	423_2_1	1557_36_111	1060_2_30	57_2_1	53_35_52	52_03_1	534_2_72	297_15_21	821_35_1	290_46_1	822_46_27	319_05_44	708_3_1	599_36_1	986_3_18	192_36_1	114_46_11	112_12_13	82_46_1	86_2_148	85_35_1	921_03_215	527_35_324	522_3_4	1395_46_18	585_35_115	304_03_1	382_46_15	370_12_1	388_46_3	780_3_74	375_2_1	30_3_1	37_15_1
217_03_1	499_03_20	165_2_69	491_03_43	27_2_1	21_46_61	28_35_108	346_35_14	812_36_6	284_2_1	1097_2_29	719_15_2	1792_12_4	998_3_96	260_2_53	268_2_1	423_2_1	1557_36_114	1060_2_23	57_2_1	53_35_57	52_03_1	534_2_77	297_15_19	821_35_1	290_46_1	822_46_25	319_05_36	708_3_1	599_36_1	986_3_15	192_36_1	114_46_11	112_12_14	82_46_1	86_2_152	85_35_1	921_03_234	527_35_340	522_3_4	1395_46_18	585_35_100	304_03_1	382_46_16	370_12_1	388_46_3	780_3_74	375_2_1	30_3_1	37_15_1
217_03_1	499_03_22	165_2_81	491_03_38	27_2_1	21_46_70	28_35_114	346_35_15	812_36_5	284_2_1	1097_2_31	719_15_4	1792_12_4	998_3_103	260_2_69	268_2_1	423_2_1	1557_36_117	1060_2_23	57_2_1	53_35_77	52_03_1	534_2_94	297_15_19	821_35_1	290_46_1	822_46_24	319_05_27	708_3_1	599_36_1	986_3_16	192_36_1	114_46_7	112_12_16	82_46_1	86_2_133	85_35_1	790_02_1	527_35_356	522_3_3	1395_46_13	585_35_100	304_03_1	382_46_17	921_03_223	388_46_2	780_3_76	375_2_1	30_3_1	37_15_1
217_03_1	499_03_26	165_2_97	491_03_33	27_2_1	21_46_87	28_35_134	346_35_16	812_36_4	284_2_1	1097_2_38	719_15_5	1792_12_1	998_3_116	260_2_67	268_2_1	423_2_1	1557_36_109	1060_2_21	57_2_1	53_35_84	52_03_1	534_2_112	297_15_18	821_35_1	290_46_1	822_46_23	319_05_19	708_3_1	599_36_1	986_3_15	192_36_1	114_46_6	112_12_15	82_46_1	86_2_116	85_35_1	790_02_1	527_35_349	522_3_5	1395_46_10	585_35_108	304_03_1	382_46_13	921_03_206	388_46_3	780_3_92	375_2_1	30_3_1	37_15_1
217_03_1	499_03_30	165_2_123	491_03_30	27_2_1	21_46_96	28_35_175	346_35_14	812_36_6	284_2_1	1097_2_38	719_15_3	1792_12_1	998_3_123	260_2_55	268_2_1	423_2_1	1557_36_96	1060_2_16	57_2_1	53_35_93	52_03_1	534_2_143	297_15_25	821_35_1	290_46_1	822_46_24	319_05_13	708_3_1	599_36_1	986_3_12	192_36_1	114_46_4	112_12_12	82_46_1	86_2_96	85_35_1	790_02_1	527_35_337	522_3_6	1395_46_8	585_35_105	304_03_1	382_46_12	921_03_208	388_46_4	780_3_99	375_2_1	30_3_1	37_15_1
217_03_1	499_03_31	165_2_142	491_03_25	27_2_1	21_46_115	28_35_205	346_35_13	812_36_7	284_2_1	1097_2_41	719_15_2	1792_12_1	998_3_117	260_2_42	268_2_1	423_2_1	1557_36_102	1060_2_15	57_2_1	53_35_89	52_03_1	534_2_150	297_15_28	821_35_1	290_46_1	822_46_22	319_05_13	708_3_1	599_36_1	986_3_10	192_36_1	114_46_3	112_12_9	82_46_1	86_2_77	85_35_1	790_02_1	527_35_315	522_3_5	1395_46_5	585_35_101	304_03_1	382_46_8	921_03_215	388_46_3	780_3_103	375_2_1	30_3_1	37_15_1
217_03_1	499_03_31	165_2_151	491_03_21	27_2_1	21_46_114	28_35_236	346_35_13	812_36_13	284_2_1	1097_2_54	719_15_1	1792_12_1	998_3_126	260_2_30	268_2_1	423_2_1	1557_36_108	1060_2_17	57_2_1	53_35_95	52_03_1	534_2_135	297_15_34	821_35_1	290_46_1	822_46_17	319_05_11	708_3_1	599_36_1	986_3_9	192_36_1	114_46_1	112_12_9	82_46_1	86_2_52	85_35_1	790_02_1	527_35_288	522_3_5	1395_46_4	585_35_108	304_03_1	382_46_4	921_03_229	388_46_3	780_3_96	375_2_1	30_3_1	37_15_1
217_03_1	499_03_30	165_2_153	491_03_19	27_2_1	21_46_113	28_35_258	346_35_9	812_36_17	284_2_1	1097_2_74	1792_12_2	998_3_121	260_2_14	268_2_1	1557_36_111	1060_2_15	57_2_1	53_35_90	52_03_1	534_2_97	297_15_42	821_35_1	822_46_13	319_05_13	708_3_1	599_36_1	986_3_6	192_36_1	112_12_7	86_2_42	85_35_1	790_02_1	527_35_248	522_3_3	423_2_1	585_35_113	304_03_1	382_46_1	921_03_239	388_46_4	780_3_89	375_2_1	30_3_1	37_15_1	2148_2_23	432_36_54	1227_03_1	572_2_1	575_46_1
217_03_1	499_03_26	165_2_131	491_03_13	27_2_1	21_46_108	28_35_292	346_35_12	812_36_23	284_2_1	1097_2_90	1792_12_2	998_3_121	260_2_14	268_2_1	1557_36_129	1060_2_12	57_2_1	53_35_87	52_03_1	534_2_79	297_15_52	821_35_1	822_46_12	319_05_19	708_3_1	599_36_1	986_3_5	192_36_1	112_12_8	86_2_33	85_35_1	790_02_1	527_35_219	522_3_1	423_2_1	585_35_117	304_03_1	921_03_254	388_46_3	780_3_88	375_2_1	30_3_1	37_15_1	2148_2_37	432_36_49	1227_03_1	572_2_2	575_46_1	62_2_513
217_03_1	499_03_27	165_2_122	491_03_11	27_2_1	21_46_106	28_35_309	346_35_11	812_36_34	284_2_1	1097_2_116	1792_12_2	998_3_116	260_2_11	268_2_1	1557_36_151	1060_2_11	57_2_1	53_35_73	52_03_1	534_2_71	297_15_60	821_35_1	822_46_14	319_05_28	708_3_1	599_36_1	986_3_4	192_36_1	112_12_6	86_2_37	85_35_1	790_02_1	527_35_192	423_2_1	585_35_130	304_03_1	921_03_267	388_46_1	780_3_83	375_2_1	30_3_1	37_15_1	2148_2_51	432_36_51	1227_03_1	572_2_5	575_46_1	62_2_504	63_3_1
217_03_1	499_03_29	165_2_99	491_03_6	27_2_1	21_46_87	28_35_328	346_35_11	812_36_42	284_2_1	1097_2_130	1792_12_2	998_3_108	260_2_7	268_2_1	1557_36_152	1060_2_10	57_2_1	53_35_68	52_03_1	534_2_53	297_15_64	821_35_1	822_46_11	319_05_32	708_3_1	599_36_1	986_3_6	192_36_1	112_12_5	86_2_35	85_35_1	790_02_1	527_35_178	423_2_1	585_35_139	304_03_1	921_03_262	388_46_1	780_3_83	375_2_1	30_3_1	37_15_1	2148_2_61	432_36_53	1227_03_1	572_2_7	575_46_1	62_2_507	63_3_1
217_03_1	499_03_28	165_2_93	491_03_3	27_2_1	21_46_83	28_35_328	346_35_8	812_36_46	284_2_1	1097_2_117	1792_12_2	998_3_88	260_2_4	268_2_1	1557_36_163	1060_2_12	57_2_1	53_35_52	52_03_1	534_2_52	297_15_60	821_35_1	822_46_11	319_05_44	708_3_1	599_36_1	986_3_11	192_36_1	112_12_3	86_2_35	85_35_1	790_02_1	527_35_158	423_2_1	585_35_141	304_03_1	921_03_269	388_46_1	780_3_74	375_2_1	30_3_1	37_15_1	2148_2_74	432_36_49	1227_03_1	572_2_6	575_46_1	62_2_526	63_3_1
217_03_1	499_03_28	165_2_103	491_03_2	27_2_1	21_46_80	28_35_330	346_35_9	812_36_52	284_2_1	1097_2_118	1792_12_1	998_3_76	260_2_1	268_2_1	1557_36_166	1060_2_15	57_2_1	53_35_45	52_03_1	534_2_36	297_15_55	821_35_1	822_46_10	319_05_59	708_3_1	599_36_1	986_3_11	192_36_1	112_12_2	86_2_38	85_35_1	790_02_1	527_35_153	423_2_1	585_35_149	304_03_1	921_03_260	388_46_1	780_3_74	375_2_1	30_3_1	37_15_1	2148_2_70	432_36_43	1227_03_1	572_2_3	575_46_1	62_2_540	63_3_1
1227_03_1	217_03_1	319_05_80	152_36_293	1209_03_70	154_15_244	746_46_57	599_36_1	572_2_3	67_2_13	986_3_15	575_46_1	192_36_1	62_2_563	1097_2_114	499_03_32	112_12_3	821_35_1	155_15_38	86_2_49	491_03_1	85_35_1	375_2_1	27_2_1	63_3_1	21_46_64	1618_2_2	790_02_1	46_02_1	48_35_1	28_35_326	873_36_62	226_3_1	172_2_66	323_2_95	346_35_11	2001_2_51	5_35_473	187_46_9	297_15_44	812_36_64	822_46_10	284_2_1	1448_03_102	568_2_253	585_35_145	527_35_134	1792_12_1	304_03_1	998_3_70
1227_03_1	217_03_1	319_05_90	152_36_293	1209_03_68	154_15_289	746_46_56	599_36_1	37_15_1	67_2_11	986_3_18	575_46_1	192_36_1	62_2_596	1097_2_101	499_03_30	112_12_4	821_35_1	155_15_40	86_2_49	491_03_3	85_35_1	27_2_1	63_3_1	21_46_52	1618_2_1	790_02_1	46_02_1	48_35_1	28_35_321	873_36_54	226_3_1	172_2_56	323_2_85	346_35_11	2001_2_48	5_35_495	187_46_7	297_15_37	812_36_65	822_46_9	284_2_1	1448_03_100	568_2_278	585_35_150	527_35_115	551_2_1	304_03_1	998_3_62	76_35_54
1227_03_1	217_03_1	319_05_94	152_36_275	1209_03_58	154_15_310	746_46_58	599_36_1	37_15_1	67_2_9	986_3_22	575_46_1	192_36_1	62_2_598	1097_2_72	499_03_23	112_12_3	821_35_1	155_15_41	86_2_51	491_03_4	85_35_1	27_2_1	63_3_1	21_46_52	48_35_1	790_02_1	46_02_1	28_35_303	873_36_43	226_3_1	172_2_63	323_2_86	346_35_16	2001_2_52	5_35_471	187_46_6	297_15_29	812_36_76	822_46_10	284_2_1	1448_03_101	568_2_296	585_35_140	527_35_115	551_2_1	304_03_1	998_3_60	76_35_58	75_2_198
1227_03_1	217_03_1	319_05_92	152_36_229	1209_03_64	154_15_365	746_46_63	599_36_1	37_15_1	67_2_8	986_3_28	575_46_1	192_36_1	62_2_613	1097_2_53	499_03_18	112_12_2	821_35_1	155_15_44	86_2_66	491_03_6	85_35_1	27_2_1	63_3_1	21_46_44	48_35_1	790_02_1	46_02_1	28_35_280	873_36_46	226_3_1	172_2_100	323_2_83	346_35_18	2001_2_60	5_35_438	187_46_6	297_15_26	812_36_78	822_46_15	284_2_1	1448_03_92	568_2_292	585_35_123	527_35_119	551_2_1	304_03_1	998_3_57	76_35_60	75_2_172
1227_03_1	217_03_1	319_05_81	152_36_206	1209_03_70	154_15_404	746_46_79	599_36_1	37_15_1	67_2_5	986_3_32	575_46_1	192_36_1	62_2_640	1097_2_38	499_03_12	112_12_1	821_35_1	155_15_47	86_2_83	491_03_7	85_35_1	27_2_1	63_3_1	21_46_42	48_35_1	790_02_1	46_02_1	28_35_241	873_36_41	226_3_1	172_2_132	323_2_83	346_35_20	2001_2_59	5_35_419	187_46_5	297_15_14	812_36_67	822_46_19	284_2_1	1448_03_97	568_2_305	585_35_109	527_35_118	551_2_1	304_03_1	998_3_56	76_35_60	75_2_148
1227_03_1	217_03_1	319_05_54	152_36_191	1209_03_80	154_15_395	746_46_92	599_36_1	37_15_1	986_3_36	575_46_1	192_36_1	62_2_666	1097_2_33	499_03_10	67_2_4	821_35_1	155_15_60	86_2_108	491_03_6	85_35_1	27_2_1	63_3_1	21_46_51	48_35_1	790_02_1	46_02_1	28_35_216	873_36_35	226_3_1	172_2_153	323_2_82	346_35_20	2001_2_63	5_35_392	187_46_6	297_15_13	812_36_68	822_46_28	284_2_1	1448_03_88	568_2_308	585_35_97	527_35_125	551_2_1	304_03_1	998_3_54	76_35_59	75_2_161	168_35_8
1227_03_1	217_03_1	319_05_42	152_36_175	1209_03_77	154_15_417	746_46_110	599_36_1	37_15_1	986_3_38	575_46_1	192_36_1	62_2_679	1097_2_32	499_03_9	67_2_4	821_35_1	155_15_54	86_2_122	491_03_5	85_35_1	27_2_1	63_3_1	21_46_52	48_35_1	790_02_1	46_02_1	28_35_189	873_36_34	226_3_1	172_2_160	323_2_83	346_35_16	2001_2_67	5_35_394	187_46_6	297_15_16	812_36_64	822_46_31	284_2_1	1448_03_82	568_2_315	585_35_88	527_35_140	551_2_1	304_03_1	998_3_50	76_35_61	75_2_169	168_35_7
1227_03_1	217_03_1	319_05_40	152_36_171	1209_03_66	154_15_436	746_46_120	599_36_1	37_15_1	986_3_42	575_46_1	192_36_1	62_2_703	1097_2_29	499_03_10	67_2_2	821_35_1	155_15_56	86_2_127	491_03_3	85_35_1	27_2_1	63_3_1	21_46_60	48_35_1	790_02_1	46_02_1	28_35_172	873_36_40	226_3_1	172_2_182	323_2_81	346_35_20	2001_2_74	5_35_362	187_46_6	297_15_20	812_36_69	822_46_36	284_2_1	1448_03_73	568_2_283	585_35_90	527_35_148	551_2_1	304_03_1	998_3_39	76_35_52	75_2_180	168_35_6
1227_03_1	217_03_1	319_05_45	152_36_184	1209_03_56	154_15_434	746_46_128	599_36_1	37_15_1	986_3_47	575_46_1	192_36_1	62_2_707	1097_2_24	499_03_10	226_3_1	155_15_60	86_2_137	491_03_1	85_35_1	27_2_1	63_3_1	21_46_64	48_35_1	790_02_1	46_02_1	28_35_157	873_36_48	172_2_173	323_2_74	346_35_21	2001_2_96	5_35_347	187_46_5	297_15_23	812_36_72	822_46_42	1448_03_67	568_2_276	585_35_97	527_35_158	551_2_1	304_03_1	998_3_33	76_35_45	75_2_206	168_35_6	169_46_1	71_03_24	921_03_220
1227_03_1	217_03_1	319_05_54	152_36_189	1209_03_52	154_15_423	746_46_132	599_36_1	37_15_1	986_3_49	575_46_1	192_36_1	62_2_669	1097_2_13	499_03_10	226_3_1	155_15_55	86_2_152	491_03_1	85_35_1	27_2_1	63_3_1	21_46_67	48_35_1	790_02_1	46_02_1	28_35_151	873_36_56	172_2_165	323_2_72	346_35_15	2001_2_112	5_35_330	297_15_22	812_36_66	822_46_44	1448_03_49	568_2_261	585_35_108	527_35_175	551_2_1	304_03_1	998_3_34	76_35_39	75_2_221	168_35_6	169_46_1	71_03_18	921_03_214	165_2_117
1227_03_1	319_05_73	152_36_210	1209_03_50	154_15_411	746_46_129	599_36_1	37_15_1	986_3_44	575_46_1	192_36_1	62_2_629	1097_2_10	499_03_8	226_3_1	155_15_41	86_2_136	172_2_158	85_35_1	27_2_1	63_3_1	21_46_59	48_35_1	790_02_1	46_02_1	28_35_153	873_36_75	323_2_76	346_35_18	2001_2_144	5_35_307	297_15_21	812_36_70	822_46_46	1448_03_43	568_2_275	585_35_117	527_35_180	551_2_1	998_3_38	76_35_43	75_2_216	168_35_6	169_46_1	71_03_15	921_03_205	165_2_120	268_2_1	10_03_96	189_3_1
1227_03_1	319_05_82	152_36_241	1209_03_52	154_15_376	746_46_134	599_36_1	37_15_1	986_3_46	575_46_1	192_36_1	62_2_614	1097_2_6	499_03_9	226_3_1	155_15_38	86_2_141	172_2_136	85_35_1	27_2_1	63_3_1	21_46_64	48_35_1	790_02_1	46_02_1	28_35_131	873_36_83	323_2_79	346_35_22	2001_2_185	5_35_286	297_15_21	812_36_59	822_46_45	1448_03_36	568_2_296	585_35_125	527_35_179	551_2_1	998_3_33	76_35_37	75_2_225	168_35_6	169_46_1	71_03_19	921_03_194	165_2_107	268_2_1	10_03_94	189_3_1
1227_03_1	319_05_94	152_36_274	1209_03_49	154_15_370	746_46_125	599_36_1	37_15_1	986_3_44	575_46_1	192_36_1	62_2_599	1097_2_2	499_03_7	226_3_1	155_15_36	86_2_146	172_2_114	85_35_1	27_2_1	63_3_1	21_46_63	48_35_1	790_02_1	46_02_1	28_35_135	873_36_81	323_2_58	346_35_28	2001_2_218	5_35_267	297_15_24	812_36_53	822_46_41	1448_03_33	568_2_314	585_35_146	527_35_178	551_2_1	998_3_36	76_35_39	75_2_211	168_35_6	169_46_1	71_03_22	921_03_207	165_2_102	268_2_1	10_03_95	189_3_1
1227_03_1	319_05_92	152_36_299	1209_03_61	154_15_373	746_46_132	599_36_1	37_15_1	986_3_47	575_46_1	192_36_1	62_2_609	63_3_1	499_03_7	226_3_1	155_15_32	86_2_147	172_2_106	85_35_1	27_2_1	21_46_60	48_35_1	790_02_1	46_02_1	28_35_164	873_36_79	323_2_49	346_35_30	2001_2_228	5_35_275	297_15_23	812_36_47	822_46_37	1448_03_24	568_2_304	585_35_154	527_35_169	708_3_1	998_3_38	76_35_43	75_2_229	168_35_8	169_46_1	71_03_27	921_03_222	165_2_84	268_2_1	10_03_91	189_3_1	780_3_73
1227_03_1	319_05_95	152_36_320	1209_03_67	154_15_358	746_46_127	599_36_1	37_15_1	986_3_45	575_46_1	192_36_1	62_2_618	63_3_1	499_03_2	226_3_1	155_15_35	86_2_152	172_2_106	85_35_1	27_2_1	21_46_62	48_35_1	790_02_1	46_02_1	28_35_193	873_36_81	323_2_46	346_35_39	2001_2_238	5_35_298	297_15_23	812_36_41	822_46_33	1448_03_29	568_2_275	585_35_157	527_35_176	708_3_1	998_3_38	76_35_49	75_2_243	168_35_11	169_46_1	71_03_31	921_03_244	165_2_65	268_2_1	10_03_87	189_3_1	780_3_72
1227_03_1	319_05_90	152_36_343	1209_03_72	154_15_357	746_46_130	599_36_1	37_15_1	986_3_45	575_46_1	192_36_1	62_2_596	63_3_1	499_03_3	226_3_1	155_15_38	86_2_144	172_2_92	85_35_1	27_2_1	21_46_58	48_35_1	790_02_1	46_02_1	28_35_228	873_36_66	323_2_36	346_35_51	2001_2_216	5_35_316	297_15_20	812_36_42	822_46_35	1448_03_25	568_2_262	585_35_165	527_35_162	708_3_1	998_3_37	76_35_55	75_2_239	168_35_16	169_46_1	71_03_34	921_03_287	165_2_52	268_2_1	10_03_79	189_3_1	780_3_69
1227_03_1	319_05_82	152_36_328	1209_03_61	154_15_376	746_46_122	599_36_1	37_15_1	986_3_45	575_46_1	192_36_1	62_2_599	63_3_1	499_03_4	226_3_1	155_15_41	86_2_132	172_2_89	85_35_1	27_2_1	21_46_54	48_35_1	790_02_1	46_02_1	28_35_257	873_36_67	323_2_32	346_35_57	2001_2_181	5_35_345	297_15_16	812_36_48	822_46_32	1448_03_18	568_2_273	585_35_166	527_35_161	708_3_1	998_3_25	76_35_55	75_2_241	168_35_22	169_46_1	71_03_31	921_03_318	165_2_46	268_2_1	10_03_73	189_3_1	780_3_62
1227_03_1	319_05_72	152_36_342	1209_03_61	154_15_399	746_46_108	599_36_1	37_15_1	986_3_46	575_46_1	192_36_1	62_2_612	63_3_1	499_03_3	226_3_1	155_15_40	86_2_130	172_2_97	85_35_1	27_2_1	21_46_59	48_35_1	790_02_1	46_02_1	28_35_270	873_36_76	323_2_43	346_35_55	2001_2_153	5_35_384	297_15_14	812_36_51	822_46_28	1448_03_16	568_2_287	585_35_156	527_35_171	708_3_1	998_3_22	76_35_49	75_2_242	168_35_23	169_46_1	71_03_21	921_03_337	165_2_29	268_2_1	10_03_60	189_3_1	780_3_54
1227_03_1	319_05_61	152_36_322	1209_03_65	154_15_445	746_46_101	599_36_1	37_15_1	986_3_52	575_46_1	192_36_1	62_2_601	63_3_1	499_03_4	226_3_1	155_15_41	86_2_130	172_2_108	85_35_1	27_2_1	21_46_45	48_35_1	790_02_1	46_02_1	28_35_278	873_36_81	323_2_47	346_35_54	2001_2_161	5_35_428	297_15_18	812_36_40	822_46_25	1448_03_15	568_2_316	585_35_143	527_35_176	708_3_1	998_3_30	76_35_42	75_2_226	168_35_24	169_46_1	71_03_21	921_03_351	165_2_24	268_2_1	10_03_59	189_3_1	780_3_54
1227_03_1	319_05_52	152_36_301	1209_03_64	154_15_484	746_46_110	599_36_1	37_15_1	986_3_54	575_46_1	192_36_1	62_2_649	63_3_1	499_03_7	226_3_1	155_15_39	86_2_123	172_2_108	85_35_1	27_2_1	21_46_47	48_35_1	790_02_1	46_02_1	28_35_278	873_36_84	323_2_59	346_35_47	2001_2_150	5_35_472	297_15_20	812_36_39	822_46_16	1448_03_11	568_2_300	585_35_149	527_35_191	708_3_1	998_3_34	76_35_37	75_2_212	168_35_23	169_46_1	71_03_14	921_03_344	165_2_15	268_2_1	10_03_56	189_3_1	780_3_46
1227_03_1	319_05_51	152_36_278	1209_03_60	154_15_499	746_46_119	599_36_1	37_15_1	986_3_59	575_46_1	192_36_1	62_2_724	63_3_1	499_03_6	226_3_1	155_15_22	86_2_100	172_2_110	85_35_1	27_2_1	21_46_43	48_35_1	790_02_1	46_02_1	28_35_264	873_36_87	323_2_64	346_35_41	2001_2_160	5_35_507	297_15_18	812_36_30	822_46_14	1448_03_8	568_2_286	585_35_138	527_35_195	708_3_1	998_3_35	76_35_35	75_2_216	168_35_20	169_46_1	71_03_21	921_03_362	165_2_12	268_2_1	10_03_55	189_3_1	780_3_40
1227_03_1	319_05_54	152_36_275	1209_03_56	154_15_502	746_46_114	599_36_1	37_15_1	986_3_60	575_46_1	192_36_1	62_2_742	63_3_1	499_03_4	226_3_1	155_15_17	86_2_99	172_2_105	85_35_1	27_2_1	21_46_44	48_35_1	790_02_1	46_02_1	28_35_240	873_36_97	323_2_67	346_35_33	2001_2_169	5_35_519	297_15_22	812_36_32	822_46_13	1448_03_3	568_2_275	585_35_114	527_35_191	708_3_1	998_3_40	76_35_31	75_2_232	168_35_19	169_46_1	71_03_15	921_03_337	165_2_8	268_2_1	10_03_52	189_3_1	780_3_29
1227_03_1	319_05_69	152_36_288	1209_03_48	154_15_504	746_46_111	599_36_1	37_15_1	986_3_63	575_46_1	192_36_1	62_2_736	63_3_1	499_03_2	226_3_1	155_15_18	86_2_110	172_2_91	85_35_1	27_2_1	21_46_49	48_35_1	790_02_1	46_02_1	28_35_208	873_36_104	323_2_65	346_35_22	2001_2_208	5_35_540	297_15_22	812_36_36	822_46_11	1448_03_4	568_2_287	585_35_100	527_35_189	708_3_1	998_3_38	76_35_34	75_2_250	168_35_15	169_46_1	71_03_17	921_03_334	165_2_10	268_2_1	10_03_56	189_3_1	780_3_23
1227_03_1	319_05_71	152_36_288	1209_03_49	154_15_489	746_46_113	599_36_1	37_15_1	986_3_57	575_46_1	192_36_1	62_2_744	63_3_1	499_03_1	226_3_1	155_15_14	86_2_108	172_2_83	85_35_1	27_2_1	21_46_45	48_35_1	790_02_1	46_02_1	28_35_180	873_36_107	323_2_62	346_35_18	2001_2_258	5_35_494	297_15_23	812_36_34	822_46_11	1448_03_7	568_2_341	585_35_92	527_35_183	708_3_1	998_3_29	76_35_37	75_2_271	168_35_10	169_46_1	71_03_14	921_03_333	165_2_14	268_2_1	10_03_54	189_3_1	780_3_22
1227_03_1	319_05_53	152_36_309	1209_03_60	154_15_500	746_46_110	599_36_1	37_15_1	986_3_52	575_46_1	192_36_1	62_2_695	63_3_1	226_3_1	155_15_17	86_2_107	172_2_66	85_35_1	27_2_1	21_46_40	48_35_1	790_02_1	46_02_1	28_35_160	873_36_114	323_2_63	346_35_25	2001_2_296	5_35_452	297_15_23	812_36_27	822_46_10	1448_03_7	568_2_371	585_35_85	527_35_155	708_3_1	998_3_25	76_35_40	75_2_292	168_35_5	169_46_1	71_03_10	921_03_335	165_2_16	268_2_1	10_03_48	189_3_1	780_3_17	17_36_1
1227_03_1	319_05_47	152_36_346	1209_03_67	154_15_490	746_46_116	599_36_1	37_15_1	986_3_50	575_46_1	192_36_1	62_2_650	63_3_1	226_3_1	155_15_26	86_2_120	172_2_50	85_35_1	27_2_1	21_46_42	48_35_1	790_02_1	46_02_1	28_35_180	873_36_122	323_2_63	346_35_28	2001_2_310	5_35_418	297_15_21	812_36_23	822_46_10	1448_03_6	568_2_377	585_35_88	527_35_162	708_3_1	998_3_11	76_35_53	75_2_297	168_35_3	169_46_1	71_03_11	921_03_342	165_2_14	268_2_1	10_03_47	189_3_1	780_3_15	17_36_1
1227_03_1	319_05_41	152_36_365	1209_03_77	154_15_466	746_46_123	599_36_1	37_15_1	986_3_51	575_46_1	192_36_1	62_2_643	63_3_1	226_3_1	155_15_34	86_2_107	172_2_46	85_35_1	27_2_1	21_46_39	48_35_1	790_02_1	46_02_1	28_35_200	873_36_114	323_2_59	346_35_28	2001_2_313	5_35_382	297_15_20	812_36_25	822_46_12	1448_03_6	568_2_374	585_35_92	527_35_172	708_3_1	998_3_9	76_35_55	75_2_308	168_35_4	169_46_1	71_03_9	921_03_354	165_2_12	268_2_1	10_03_44	189_3_1	780_3_19	17_36_1
1227_03_1	319_05_36	152_36_384	1209_03_75	154_15_461	746_46_140	599_36_1	37_15_1	986_3_46	575_46_1	192_36_1	62_2_574	63_3_1	226_3_1	155_15_37	86_2_87	172_2_57	85_35_1	27_2_1	21_46_35	48_35_1	790_02_1	46_02_1	28_35_218	873_36_110	323_2_53	346_35_36	2001_2_294	5_35_382	297_15_20	812_36_27	822_46_10	1448_03_7	568_2_365	585_35_95	527_35_188	708_3_1	998_3_7	76_35_55	75_2_321	168_35_2	169_46_1	71_03_4	921_03_362	165_2_9	268_2_1	10_03_35	189_3_1	780_3_20	17_36_1
1227_03_1	319_05_33	152_36_418	1209_03_73	154_15_457	746_46_151	599_36_1	37_15_1	986_3_36	575_46_1	192_36_1	62_2_558	63_3_1	226_3_1	155_15_45	86_2_65	172_2_73	85_35_1	27_2_1	21_46_31	48_35_1	790_02_1	46_02_1	28_35_227	873_36_101	323_2_39	346_35_38	2001_2_243	5_35_408	297_15_18	812_36_20	822_46_12	1448_03_6	568_2_340	585_35_103	527_35_184	708_3_1	998_3_6	76_35_59	75_2_311	168_35_3	169_46_1	71_03_3	921_03_384	165_2_8	268_2_1	10_03_31	189_3_1	780_3_21	17_36_1
1227_03_1	319_05_39	152_36_436	1209_03_78	154_15_440	746_46_164	599_36_1	37_15_1	986_3_33	575_46_1	192_36_1	62_2_521	63_3_1	226_3_1	155_15_48	86_2_55	172_2_77	85_35_1	27_2_1	21_46_30	48_35_1	790_02_1	46_02_1	28_35_251	873_36_90	323_2_37	346_35_43	2001_2_193	5_35_455	297_15_16	812_36_22	822_46_12	1448_03_6	568_2_292	585_35_125	527_35_199	708_3_1	998_3_5	76_35_61	75_2_324	168_35_1	169_46_1	71_03_3	921_03_392	165_2_5	268_2_1	10_03_22	189_3_1	780_3_18	17_36_1
1227_03_1	319_05_50	152_36_413	1209_03_71	154_15_449	746_46_161	599_36_1	37_15_1	986_3_32	575_46_1	192_36_1	62_2_528	63_3_1	226_3_1	155_15_62	86_2_37	172_2_80	85_35_1	27_2_1	21_46_28	48_35_1	790_02_1	46_02_1	28_35_263	873_36_88	323_2_27	346_35_43	2001_2_159	5_35_487	297_15_15	812_36_24	822_46_9	1448_03_7	568_2_282	585_35_151	527_35_203	708_3_1	998_3_5	76_35_60	75_2_349	169_46_1	71_03_1	921_03_407	165_2_3	268_2_1	10_03_23	189_3_1	780_3_22	17_36_1	1557_36_223
1227_03_1	319_05_57	152_36_378	1209_03_60	154_15_455	746_46_162	599_36_1	37_15_1	986_3_35	575_46_1	192_36_1	62_2_566	63_3_1	226_3_1	155_15_65	86_2_37	172_2_86	85_35_1	27_2_1	21_46_24	48_35_1	790_02_1	46_02_1	28_35_285	873_36_89	323_2_23	346_35_38	2001_2_132	5_35_504	297_15_16	812_36_30	822_46_7	1448_03_15	568_2_273	585_35_158	527_35_188	708_3_1	998_3_6	76_35_58	75_2_362	169_46_1	71_03_1	921_03_382	165_2_5	268_2_1	10_03_22	189_3_1	780_3_28	17_36_1	1557_36_209
1227_03_1	319_05_52	152_36_357	1209_03_56	154_15_451	746_46_148	599_36_1	37_15_1	986_3_38	575_46_1	192_36_1	62_2_608	63_3_1	226_3_1	155_15_61	86_2_34	172_2_87	85_35_1	27_2_1	21_46_17	48_35_1	790_02_1	46_02_1	28_35_307	873_36_91	323_2_23	346_35_31	2001_2_120	5_35_518	297_15_20	812_36_33	822_46_4	1448_03_26	568_2_293	585_35_148	527_35_194	708_3_1	998_3_4	76_35_50	75_2_382	169_46_1	71_03_1	921_03_379	165_2_5	268_2_1	10_03_19	189_3_1	780_3_29	17_36_1	1557_36_182
1227_03_1	319_05_53	152_36_337	1209_03_53	154_15_475	746_46_124	599_36_1	37_15_1	986_3_28	575_46_1	192_36_1	62_2_626	63_3_1	226_3_1	155_15_55	86_2_36	172_2_119	85_35_1	27_2_1	21_46_17	48_35_1	790_02_1	46_02_1	28_35_323	873_36_90	323_2_23	346_35_26	2001_2_109	5_35_534	297_15_21	812_36_34	822_46_3	1448_03_28	568_2_315	585_35_154	527_35_182	708_3_1	998_3_3	76_35_51	75_2_384	169_46_1	71_03_1	921_03_366	165_2_4	268_2_1	10_03_18	189_3_1	780_3_33	17_36_1	1557_36_156
1227_03_1	319_05_43	152_36_308	1209_03_53	154_15_473	746_46_114	599_36_1	37_15_1	986_3_25	575_46_1	192_36_1	62_2_661	63_3_1	226_3_1	155_15_46	86_2_46	172_2_125	85_35_1	27_2_1	21_46_16	48_35_1	790_02_1	46_02_1	28_35_328	873_36_95	323_2_33	346_35_29	2001_2_136	5_35_556	297_15_17	812_36_38	822_46_1	1448_03_23	568_2_309	585_35_155	527_35_189	708_3_1	998_3_2	76_35_39	75_2_391	169_46_1	71_03_2	921_03_352	165_2_3	268_2_1	10_03_16	189_3_1	780_3_31	17_36_1	1557_36_154
1227_03_1	319_05_34	152_36_294	1209_03_44	154_15_463	746_46_86	599_36_1	37_15_1	986_3_30	575_46_1	192_36_1	62_2_684	63_3_1	226_3_1	155_15_35	86_2_55	172_2_138	85_35_1	27_2_1	21_46_17	48_35_1	790_02_1	46_02_1	28_35_334	873_36_98	323_2_31	346_35_33	2001_2_129	5_35_561	297_15_21	812_36_47	233_03_1	1448_03_21	568_2_327	585_35_160	527_35_180	708_3_1	998_3_3	76_35_30	75_2_415	169_46_1	71_03_2	921_03_342	165_2_4	268_2_1	10_03_18	189_3_1	780_3_32	17_36_1	1557_36_151
1227_03_1	319_05_27	152_36_267	1209_03_41	154_15_452	746_46_80	599_36_1	37_15_1	986_3_28	575_46_1	192_36_1	62_2_683	63_3_1	226_3_1	155_15_28	86_2_58	172_2_150	85_35_1	27_2_1	21_46_21	48_35_1	790_02_1	46_02_1	28_35_325	873_36_102	323_2_35	346_35_46	2001_2_144	5_35_544	297_15_20	812_36_46	233_03_1	1448_03_22	568_2_352	585_35_165	527_35_158	708_3_1	998_3_2	76_35_27	75_2_428	169_46_1	71_03_2	921_03_321	165_2_3	268_2_1	10_03_24	189_3_1	780_3_27	17_36_1	1557_36_145
1227_03_1	319_05_23	152_36_262	1209_03_32	154_15_445	746_46_83	599_36_1	37_15_1	986_3_31	575_46_1	192_36_1	62_2_690	63_3_1	226_3_1	155_15_24	86_2_65	172_2_158	85_35_1	27_2_1	21_46_23	48_35_1	790_02_1	46_02_1	28_35_311	873_36_111	323_2_37	346_35_53	2001_2_154	5_35_525	297_15_20	812_36_44	233_03_1	1448_03_23	568_2_361	585_35_164	527_35_134	708_3_1	998_3_2	76_35_24	75_2_433	169_46_1	71_03_1	921_03_300	165_2_2	268_2_1	10_03_20	189_3_1	780_3_33	17_36_1	1557_36_141
1227_03_1	319_05_25	152_36_263	1209_03_22	154_15_446	746_46_78	599_36_1	37_15_1	986_3_29	575_46_1	192_36_1	62_2_692	63_3_1	226_3_1	155_15_19	86_2_55	172_2_151	85_35_1	27_2_1	21_46_26	48_35_1	790_02_1	46_02_1	28_35_286	873_36_115	323_2_43	346_35_58	2001_2_168	5_35_501	297_15_20	812_36_34	233_03_1	1448_03_28	568_2_398	585_35_158	527_35_136	708_3_1	998_3_2	76_35_22	75_2_435	169_46_1	71_03_1	921_03_316	165_2_2	268_2_1	10_03_17	189_3_1	780_3_27	17_36_1	1557_36_131
1227_03_1	319_05_23	152_36_290	1209_03_20	154_15_437	746_46_68	599_36_1	37_15_1	986_3_29	575_46_1	192_36_1	62_2_687	63_3_1	155_15_16	86_2_57	172_2_143	85_35_1	27_2_1	21_46_19	48_35_1	790_02_1	46_02_1	28_35_265	873_36_124	323_2_46	346_35_64	2001_2_191	5_35_456	297_15_21	812_36_30	233_03_1	1448_03_36	568_2_415	585_35_179	527_35_133	708_3_1	76_35_19	75_2_452	169_46_1	71_03_1	921_03_287	268_2_1	10_03_16	189_3_1	780_3_24	17_36_1	1557_36_123	32_2_1	30_3_1	2086_02_1
1227_03_1	319_05_16	152_36_339	1209_03_15	154_15_426	746_46_60	599_36_1	986_3_22	575_46_1	192_36_1	62_2_696	63_3_1	155_15_12	86_2_52	172_2_127	85_35_1	27_2_1	21_46_23	48_35_1	28_35_208	873_36_122	323_2_52	346_35_63	2001_2_215	5_35_414	297_15_28	812_36_27	233_03_1	1448_03_42	568_2_429	585_35_187	527_35_124	708_3_1	76_35_21	75_2_465	169_46_1	921_03_274	268_2_1	10_03_8	189_3_1	780_3_25	17_36_1	1557_36_117	32_2_1	30_3_1	37_15_1	53_35_30	52_03_1	357_2_1	534_2_84
1227_03_1	319_05_11	152_36_376	1209_03_12	154_15_431	746_46_61	599_36_1	986_3_23	575_46_1	192_36_1	62_2_702	63_3_1	155_15_9	86_2_50	172_2_100	233_03_1	27_2_1	21_46_20	48_35_1	28_35_195	873_36_125	323_2_48	346_35_65	2001_2_227	5_35_402	812_36_20	189_3_1	1448_03_43	568_2_421	585_35_198	527_35_120	708_3_1	76_35_20	75_2_445	169_46_1	297_15_32	268_2_1	10_03_11	780_3_15	17_36_1	1557_36_125	32_2_1	30_3_1	37_15_1	53_35_34	52_03_1	357_2_1	534_2_111	921_03_277	1109_2_247
1227_03_1	319_05_4	152_36_389	1209_03_9	154_15_425	746_46_53	599_36_1	986_3_18	575_46_1	192_36_1	62_2_727	63_3_1	155_15_8	86_2_57	172_2_79	233_03_1	27_2_1	21_46_18	48_35_1	28_35_189	873_36_116	323_2_32	346_35_68	2001_2_239	5_35_386	812_36_19	189_3_1	1448_03_35	568_2_396	585_35_206	527_35_112	708_3_1	76_35_23	75_2_447	169_46_1	297_15_42	268_2_1	10_03_8	780_3_12	17_36_1	1557_36_151	32_2_1	30_3_1	37_15_1	53_35_39	52_03_1	357_2_1	534_2_133	921_03_281	1109_2_229
1227_03_1	152_36_386	1209_03_5	154_15_422	746_46_55	599_36_1	986_3_14	575_46_1	192_36_1	62_2_772	63_3_1	155_15_2	86_2_69	172_2_80	233_03_1	27_2_1	21_46_13	48_35_1	28_35_185	873_36_112	323_2_28	346_35_60	2001_2_248	5_35_402	812_36_21	189_3_1	1448_03_31	568_2_373	585_35_217	527_35_113	708_3_1	76_35_21	75_2_408	169_46_1	297_15_55	268_2_1	10_03_5	780_3_17	17_36_1	1557_36_172	32_2_1	30_3_1	37_15_1	53_35_50	52_03_1	357_2_1	534_2_144	921_03_315	1109_2_218	2148_2_45
1227_03_1	152_36_366	1209_03_4	154_15_437	746_46_55	599_36_1	986_3_8	575_46_1	192_36_1	62_2_766	63_3_1	708_3_1	86_2_69	172_2_89	233_03_1	27_2_1	21_46_11	48_35_1	28_35_185	873_36_112	323_2_23	346_35_58	2001_2_236	5_35_404	812_36_15	189_3_1	1448_03_31	568_2_367	585_35_228	527_35_127	76_35_24	75_2_394	169_46_1	297_15_58	268_2_1	10_03_5	780_3_19	17_36_1	1557_36_180	32_2_1	30_3_1	37_15_1	53_35_67	52_03_1	357_2_1	534_2_138	921_03_348	1109_2_214	2148_2_42
1227_03_1	152_36_338	1209_03_2	154_15_453	746_46_48	599_36_1	986_3_10	575_46_1	192_36_1	62_2_755	63_3_1	708_3_1	86_2_65	172_2_92	233_03_1	27_2_1	21_46_6	48_35_1	28_35_194	873_36_96	323_2_20	346_35_53	2001_2_219	5_35_440	812_36_19	189_3_1	1448_03_28	568_2_365	585_35_235	527_35_136	76_35_33	75_2_398	169_46_1	297_15_56	268_2_1	10_03_8	780_3_22	17_36_1	1557_36_208	32_2_1	30_3_1	37_15_1	53_35_79	52_03_1	357_2_1	534_2_114	921_03_372	1109_2_198	2148_2_33
1227_03_1	152_36_295	708_3_1	154_15_491	746_46_39	599_36_1	986_3_13	575_46_1	192_36_1	62_2_773	63_3_1	86_2_48	172_2_106	27_2_1	21_46_7	48_35_1	28_35_201	873_36_94	323_2_17	346_35_46	2001_2_188	5_35_473	812_36_20	189_3_1	1448_03_27	568_2_363	585_35_233	527_35_152	76_35_38	75_2_409	169_46_1	297_15_56	268_2_1	10_03_6	780_3_21	17_36_1	1557_36_217	32_2_1	30_3_1	37_15_1	53_35_81	52_03_1	357_2_1	534_2_112	921_03_385	1109_2_195	2148_2_28
1227_03_1	152_36_252	708_3_1	154_15_545	746_46_26	599_36_1	986_3_13	575_46_1	192_36_1	62_2_747	63_3_1	86_2_33	172_2_119	27_2_1	21_46_9	48_35_1	28_35_214	873_36_102	323_2_15	346_35_40	2001_2_172	5_35_520	812_36_33	189_3_1	1448_03_18	568_2_361	585_35_225	527_35_161	76_35_44	75_2_442	169_46_1	297_15_59	268_2_1	10_03_4	780_3_22	17_36_1	1557_36_241	32_2_1	30_3_1	37_15_1	53_35_88	52_03_1	357_2_1	534_2_112	921_03_373	1109_2_193	2148_2_25
1227_03_1	152_36_232	708_3_1	154_15_558	746_46_23	599_36_1	986_3_11	575_46_1	192_36_1	62_2_747	63_3_1	86_2_19	172_2_124	27_2_1	21_46_8	48_35_1	28_35_229	873_36_104	323_2_14	346_35_36	2001_2_151	5_35_584	812_36_48	189_3_1	1448_03_15	568_2_364	585_35_242	527_35_168	76_35_53	75_2_496	169_46_1	297_15_62	268_2_1	10_03_4	780_3_24	17_36_1	1557_36_278	32_2_1	30_3_1	37_15_1	53_35_94	52_03_1	357_2_1	534_2_98	921_03_350	1109_2_188	2148_2_26
1227_03_1	152_36_220	708_3_1	154_15_555	746_46_14	599_36_1	986_3_18	575_46_1	192_36_1	62_2_680	63_3_1	86_2_15	172_2_123	27_2_1	21_46_6	48_35_1	28_35_230	873_36_126	323_2_12	346_35_40	2001_2_157	5_35_607	812_36_60	189_3_1	1448_03_14	568_2_374	585_35_256	527_35_177	76_35_54	75_2_557	169_46_1	297_15_56	268_2_1	10_03_2	780_3_32	17_36_1	1557_36_304	32_2_1	30_3_1	37_15_1	53_35_94	52_03_1	357_2_1	534_2_85	921_03_343	1109_2_178	2148_2_32
1227_03_1	152_36_209	708_3_1	154_15_542	746_46_14	599_36_1	986_3_15	575_46_1	192_36_1	62_2_663	63_3_1	86_2_23	172_2_126	27_2_1	21_46_6	48_35_1	28_35_221	873_36_134	323_2_10	346_35_43	2001_2_152	5_35_650	812_36_68	189_3_1	1448_03_11	568_2_362	585_35_288	527_35_179	76_35_60	75_2_598	169_46_1	297_15_57	268_2_1	10_03_3	780_3_29	17_36_1	1557_36_336	32_2_1	30_3_1	37_15_1	53_35_103	52_03_1	357_2_1	534_2_83	921_03_323	1109_2_175	2148_2_35
1227_03_1	152_36_193	708_3_1	154_15_533	746_46_16	599_36_1	986_3_15	575_46_1	192_36_1	62_2_694	63_3_1	86_2_32	172_2_103	27_2_1	21_46_3	48_35_1	28_35_208	873_36_150	323_2_5	346_35_42	2001_2_136	5_35_669	812_36_76	189_3_1	1448_03_8	568_2_330	585_35_291	527_35_182	76_35_58	75_2_590	169_46_1	297_15_62	268_2_1	10_03_5	780_3_32	17_36_1	1557_36_336	32_2_1	30_3_1	37_15_1	53_35_114	52_03_1	357_2_1	534_2_85	921_03_326	1109_2_166	2148_2_37
1227_03_1	152_36_190	708_3_1	154_15_516	746_46_19	599_36_1	986_3_11	575_46_1	192_36_1	62_2_702	63_3_1	86_2_26	172_2_80	27_2_1	21_46_3	48_35_1	28_35_218	873_36_153	323_2_9	346_35_39	2001_2_145	5_35_650	812_36_82	189_3_1	1448_03_6	568_2_327	585_35_295	527_35_186	76_35_54	75_2_558	169_46_1	297_15_67	268_2_1	10_03_4	780_3_35	17_36_1	1557_36_336	32_2_1	30_3_1	37_15_1	53_35_111	52_03_1	357_2_1	534_2_89	921_03_337	1109_2_180	2148_2_40
1227_03_1	152_36_210	708_3_1	154_15_501	746_46_27	599_36_1	986_3_6	575_46_1	192_36_1	62_2_702	63_3_1	86_2_19	172_2_62	27_2_1	21_46_2	48_35_1	28_35_208	873_36_156	323_2_16	346_35_32	2001_2_147	5_35_655	812_36_85	189_3_1	1448_03_6	568_2_315	585_35_285	527_35_191	76_35_51	75_2_504	169_46_1	297_15_76	268_2_1	10_03_4	780_3_31	17_36_1	1557_36_333	32_2_1	30_3_1	37_15_1	53_35_110	52_03_1	357_2_1	534_2_96	921_03_354	1109_2_193	2148_2_64
1227_03_1	152_36_221	708_3_1	154_15_493	746_46_33	599_36_1	986_3_5	575_46_1	192_36_1	62_2_698	63_3_1	86_2_14	172_2_61	27_2_1	21_46_2	48_35_1	28_35_216	873_36_140	323_2_24	346_35_32	2001_2_150	5_35_651	812_36_79	189_3_1	1448_03_6	568_2_303	585_35_266	527_35_195	76_35_48	75_2_482	169_46_1	297_15_69	268_2_1	10_03_4	780_3_28	17_36_1	1557_36_337	32_2_1	30_3_1	37_15_1	53_35_90	52_03_1	357_2_1	534_2_113	921_03_362	1109_2_201	2148_2_86
1227_03_1	152_36_221	708_3_1	154_15_479	746_46_42	599_36_1	986_3_2	575_46_1	192_36_1	62_2_693	63_3_1	86_2_5	172_2_85	27_2_1	21_46_2	48_35_1	28_35_210	873_36_124	323_2_26	346_35_36	2001_2_162	5_35_598	812_36_75	189_3_1	1448_03_4	568_2_299	585_35_245	527_35_191	76_35_44	75_2_470	169_46_1	297_15_71	268_2_1	10_03_3	780_3_24	17_36_1	1557_36_333	32_2_1	30_3_1	37_15_1	53_35_74	52_03_1	357_2_1	534_2_151	921_03_326	1109_2_198	2148_2_110
1227_03_1	152_36_241	708_3_1	154_15_485	746_46_45	599_36_1	986_3_2	575_46_1	192_36_1	62_2_668	63_3_1	86_2_4	172_2_102	27_2_1	21_46_2	48_35_1	28_35_219	873_36_114	323_2_20	346_35_36	2001_2_167	5_35_548	812_36_68	189_3_1	1448_03_5	568_2_293	585_35_236	527_35_190	76_35_43	75_2_477	169_46_1	297_15_70	268_2_1	10_03_3	780_3_21	17_36_1	1557_36_318	32_2_1	30_3_1	37_15_1	53_35_75	52_03_1	357_2_1	534_2_199	921_03_308	1109_2_199	2148_2_111
1227_03_1	152_36_238	708_3_1	154_15_525	746_46_43	599_36_1	575_46_1	192_36_1	62_2_685	63_3_1	86_2_2	172_2_110	27_2_1	21_46_1	48_35_1	28_35_223	873_36_111	323_2_14	346_35_36	2001_2_169	5_35_477	812_36_60	1448_03_4	568_2_287	585_35_223	527_35_167	76_35_27	75_2_478	169_46_1	297_15_65	268_2_1	10_03_2	780_3_20	17_36_1	1557_36_276	32_2_1	30_3_1	37_15_1	53_35_76	52_03_1	357_2_1	534_2_247	921_03_280	1109_2_193	2148_2_106
1227_03_1	152_36_243	708_3_1	154_15_559	746_46_48	599_36_1	575_46_1	192_36_1	62_2_694	63_3_1	86_2_2	172_2_123	27_2_1	21_46_1	48_35_1	28_35_247	873_36_110	323_2_5	346_35_29	2001_2_186	5_35_426	812_36_46	1448_03_5	568_2_291	585_35_226	527_35_153	76_35_20	75_2_479	169_46_1	297_15_56	268_2_1	10_03_1	780_3_20	17_36_1	1557_36_290	32_2_1	30_3_1	37_15_1	53_35_74	52_03_1	357_2_1	534_2_249	921_03_258	1109_2_178	2148_2_98
1227_03_1	152_36_245	708_3_1	154_15_598	746_46_48	599_36_1	575_46_1	192_36_1	62_2_701	63_3_1	86_2_1	172_2_134	27_2_1	48_35_1	28_35_241	873_36_120	323_2_3	346_35_32	2001_2_205	5_35_398	812_36_37	1448_03_7	568_2_311	585_35_233	527_35_125	76_35_23	75_2_480	169_46_1	297_15_53	268_2_1	780_3_17	17_36_1	1557_36_282	32_2_1	30_3_1	37_15_1	53_35_73	52_03_1	357_2_1	534_2_236	921_03_255	1109_2_191	2148_2_93
1227_03_1	152_36_235	708_3_1	154_15_654	746_46_46	599_36_1	575_46_1	192_36_1	62_2_733	63_3_1	86_2_3	172_2_136	27_2_1	48_35_1	28_35_250	873_36_134	323_2_2	346_35_29	2001_2_226	5_35_399	812_36_26	1448_03_6	568_2_321	585_35_222	527_35_107	76_35_19	75_2_436	169_46_1	297_15_53	268_2_1	780_3_15	17_36_1	1557_36_284	32_2_1	30_3_1	37_15_1	53_35_69	52_03_1	357_2_1	534_2_205	921_03_252	1109_2_206	2148_2_78
1227_03_1	152_36_248	708_3_1	154_15_695	746_46_50	599_36_1	575_46_1	192_36_1	62_2_759	63_3_1	86_2_5	172_2_122	27_2_1	48_35_1	28_35_252	873_36_140	323_2_2	346_35_28	2001_2_222	5_35_402	812_36_16	1448_03_6	568_2_334	585_35_229	527_35_95	76_35_18	75_2_406	169_46_1	297_15_47	268_2_1	780_3_15	17_36_1	1557_36_260	32_2_1	30_3_1	37_15_1	53_35_75	52_03_1	357_2_1	534_2_161	921_03_270	1109_2_222	2148_2_77
1227_03_1	152_36_256	708_3_1	154_15_741	746_46_44	599_36_1	575_46_1	192_36_1	62_2_811	63_3_1	86_2_4	172_2_123	27_2_1	48_35_1	28_35_258	873_36_145	323_2_3	346_35_30	2001_2_204	5_35_404	812_36_14	1448_03_5	568_2_374	585_35_221	527_35_86	76_35_10	75_2_363	169_46_1	297_15_42	268_2_1	780_3_12	17_36_1	1557_36_250	32_2_1	30_3_1	37_15_1	53_35_70	52_03_1	357_2_1	534_2_153	921_03_263	1109_2_245	2148_2_93
1227_03_1	152_36_260	708_3_1	154_15_760	746_46_48	599_36_1	575_46_1	192_36_1	62_2_832	63_3_1	86_2_3	172_2_126	27_2_1	48_35_1	28_35_241	873_36_151	323_2_1	346_35_35	2001_2_176	5_35_422	812_36_10	1448_03_4	568_2_393	585_35_231	527_35_82	76_35_9	75_2_345	169_46_1	297_15_42	268_2_1	780_3_14	17_36_1	1557_36_250	32_2_1	30_3_1	37_15_1	53_35_69	52_03_1	357_2_1	534_2_128	921_03_266	1109_2_246	2148_2_85
1227_03_1	152_36_273	708_3_1	154_15_761	746_46_52	599_36_1	575_46_1	192_36_1	62_2_826	63_3_1	86_2_2	172_2_119	27_2_1	48_35_1	28_35_238	873_36_160	346_35_36	2001_2_164	5_35_435	812_36_13	1448_03_5	568_2_376	585_35_235	527_35_78	76_35_8	75_2_354	169_46_1	921_03_265	268_2_1	780_3_14	17_36_1	1557_36_277	32_2_1	30_3_1	37_15_1	53_35_71	52_03_1	357_2_1	534_2_107	297_15_44	1109_2_237	2148_2_94
1227_03_1	152_36_285	708_3_1	154_15_765	746_46_53	599_36_1	575_46_1	192_36_1	62_2_810	63_3_1	86_2_1	172_2_126	27_2_1	48_35_1	28_35_236	873_36_171	346_35_33	2001_2_168	5_35_455	812_36_16	1448_03_4	568_2_352	585_35_235	527_35_72	76_35_7	75_2_363	169_46_1	921_03_264	268_2_1	780_3_10	17_36_1	1557_36_296	32_2_1	30_3_1	37_15_1	53_35_79	52_03_1	357_2_1	534_2_88	297_15_40	1109_2_225	2148_2_95
1227_03_1	152_36_303	708_3_1	154_15_727	746_46_53	599_36_1	575_46_1	192_36_1	62_2_797	63_3_1	172_2_131	27_2_1	48_35_1	28_35_252	873_36_162	346_35_29	527_35_70	5_35_474	812_36_21	2001_2_165	568_2_325	585_35_227	76_35_5	75_2_397	169_46_1	921_03_258	268_2_1	780_3_8	1448_03_2	1557_36_303	32_2_1	30_3_1	37_15_1	53_35_98	52_03_1	357_2_1	534_2_93	297_15_36	1109_2_216	17_36_1	2148_2_82
1227_03_1	152_36_309	708_3_1	154_15_692	746_46_65	599_36_1	575_46_1	192_36_1	62_2_771	63_3_1	172_2_133	27_2_1	48_35_1	28_35_282	873_36_168	346_35_18	527_35_69	5_35_491	812_36_24	2001_2_162	568_2_326	585_35_218	76_35_7	75_2_402	169_46_1	921_03_270	268_2_1	780_3_7	1448_03_2	1557_36_295	32_2_1	30_3_1	37_15_1	53_35_108	52_03_1	357_2_1	534_2_95	297_15_35	1109_2_203	17_36_1	2148_2_64
1227_03_1	152_36_294	708_3_1	154_15_637	746_46_63	599_36_1	575_46_1	192_36_1	62_2_762	63_3_1	172_2_143	27_2_1	48_35_1	28_35_305	873_36_167	346_35_15	527_35_73	5_35_507	812_36_26	2001_2_173	568_2_322	585_35_215	76_35_6	75_2_440	169_46_1	921_03_280	268_2_1	780_3_5	1448_03_1	1557_36_291	32_2_1	30_3_1	37_15_1	53_35_100	52_03_1	357_2_1	534_2_78	297_15_36	1109_2_166	17_36_1	2148_2_62
1227_03_1	152_36_286	708_3_1	154_15_581	746_46_69	599_36_1	575_46_1	192_36_1	62_2_736	63_3_1	172_2_142	27_2_1	48_35_1	28_35_315	873_36_173	346_35_16	527_35_69	5_35_506	812_36_22	2001_2_175	568_2_306	585_35_215	76_35_6	75_2_475	169_46_1	921_03_292	268_2_1	780_3_3	1448_03_3	1557_36_316	32_2_1	30_3_1	37_15_1	53_35_105	52_03_1	357_2_1	534_2_92	297_15_44	1109_2_163	17_36_1	2148_2_61
1227_03_1	152_36_302	708_3_1	154_15_564	746_46_71	599_36_1	575_46_1	192_36_1	62_2_720	63_3_1	172_2_154	27_2_1	48_35_1	28_35_289	873_36_162	346_35_15	527_35_72	5_35_509	812_36_25	2001_2_186	568_2_300	585_35_223	76_35_8	75_2_484	169_46_1	921_03_284	268_2_1	780_3_2	1448_03_4	1557_36_338	32_2_1	30_3_1	37_15_1	53_35_101	52_03_1	357_2_1	534_2_104	297_15_47	1109_2_158	17_36_1	2148_2_72
1227_03_1	152_36_294	708_3_1	154_15_527	746_46_76	599_36_1	575_46_1	192_36_1	62_2_722	63_3_1	172_2_156	27_2_1	48_35_1	28_35_281	873_36_160	346_35_15	527_35_81	5_35_525	812_36_20	2001_2_179	568_2_301	585_35_232	76_35_9	75_2_477	169_46_1	921_03_273	268_2_1	780_3_3	1448_03_2	1557_36_366	32_2_1	30_3_1	37_15_1	53_35_99	52_03_1	357_2_1	534_2_110	297_15_57	1109_2_156	17_36_1	2148_2_68
1227_03_1	152_36_287	708_3_1	154_15_489	746_46_70	599_36_1	575_46_1	192_36_1	62_2_702	63_3_1	172_2_158	27_2_1	48_35_1	28_35_287	873_36_157	346_35_14	527_35_95	5_35_562	812_36_21	2001_2_190	568_2_325	585_35_241	76_35_16	75_2_469	169_46_1	921_03_263	268_2_1	780_3_2	1448_03_1	1557_36_363	32_2_1	30_3_1	37_15_1	53_35_107	52_03_1	357_2_1	534_2_120	297_15_52	1109_2_170	17_36_1	2148_2_70
152_36_281	708_3_1	154_15_508	746_46_64	599_36_1	575_46_1	192_36_1	62_2_693	63_3_1	172_2_136	27_2_1	48_35_1	28_35_284	873_36_163	346_35_18	527_35_108	5_35_600	812_36_25	2001_2_177	568_2_375	585_35_240	76_35_17	75_2_474	169_46_1	921_03_251	268_2_1	780_3_1	17_36_1	1557_36_378	32_2_1	30_3_1	37_15_1	53_35_108	357_2_1	534_2_109	297_15_57	1109_2_171	2148_2_70
152_36_274	708_3_1	154_15_510	746_46_62	599_36_1	575_46_1	192_36_1	62_2_685	63_3_1	172_2_103	27_2_1	48_35_1	28_35_271	873_36_178	346_35_17	527_35_105	5_35_586	812_36_29	2001_2_170	568_2_479	585_35_240	76_35_19	75_2_503	169_46_1	921_03_224	268_2_1	780_3_1	17_36_1	1557_36_371	32_2_1	30_3_1	37_15_1	53_35_120	357_2_1	534_2_102	297_15_56	1109_2_177	2148_2_51
152_36_297	708_3_1	154_15_532	746_46_58	599_36_1	575_46_1	192_36_1	62_2_672	63_3_1	172_2_88	27_2_1	48_35_1	28_35_268	873_36_176	346_35_15	527_35_115	5_35_585	812_36_40	2001_2_162	568_2_526	585_35_243	76_35_23	75_2_534	169_46_1	921_03_197	268_2_1	780_3_1	17_36_1	1557_36_365	32_2_1	30_3_1	37_15_1	53_35_125	357_2_1	534_2_72	297_15_54	1109_2_176	2148_2_49
152_36_292	154_15_529	746_46_60	599_36_1	575_46_1	192_36_1	62_2_644	172_2_74	27_2_1	48_35_1	28_35_261	873_36_172	346_35_17	527_35_118	5_35_589	812_36_48	2001_2_162	568_2_540	585_35_257	76_35_28	75_2_566	169_46_1	921_03_199	268_2_1	17_36_1	1557_36_352	32_2_1	37_15_1	53_35_131	357_2_1	534_2_62	297_15_52	1109_2_186	2148_2_42
152_36_315	154_15_542	746_46_63	599_36_1	575_46_1	192_36_1	62_2_627	172_2_74	27_2_1	48_35_1	28_35_255	873_36_164	346_35_13	527_35_104	5_35_592	812_36_55	2001_2_175	568_2_515	585_35_244	76_35_30	75_2_573	169_46_1	921_03_225	268_2_1	17_36_1	1557_36_332	32_2_1	37_15_1	53_35_129	357_2_1	534_2_58	297_15_42	1109_2_215	2148_2_44
152_36_328	154_15_551	746_46_67	599_36_1	575_46_1	192_36_1	62_2_647	172_2_64	27_2_1	48_35_1	28_35_255	873_36_158	346_35_9	527_35_114	5_35_541	812_36_54	2001_2_180	568_2_503	585_35_243	76_35_29	75_2_574	169_46_1	921_03_232	268_2_1	17_36_1	1557_36_305	32_2_1	37_15_1	53_35_128	357_2_1	534_2_51	297_15_47	1109_2_238	2148_2_52
152_36_356	154_15_573	746_46_63	599_36_1	575_46_1	192_36_1	62_2_628	172_2_59	27_2_1	48_35_1	28_35_261	873_36_171	346_35_12	527_35_112	5_35_508	812_36_46	2001_2_190	568_2_508	585_35_234	76_35_22	75_2_546	169_46_1	921_03_227	268_2_1	17_36_1	1557_36_305	32_2_1	37_15_1	53_35_117	357_2_1	534_2_42	297_15_53	1109_2_250	2148_2_49
152_36_349	154_15_601	746_46_73	599_36_1	575_46_1	192_36_1	62_2_660	172_2_56	27_2_1	48_35_1	28_35_252	873_36_174	346_35_16	527_35_99	5_35_489	812_36_43	2001_2_186	568_2_536	585_35_213	76_35_20	75_2_560	169_46_1	921_03_212	268_2_1	17_36_1	1557_36_291	32_2_1	37_15_1	53_35_103	357_2_1	534_2_38	297_15_55	1109_2_267	2148_2_33
152_36_334	154_15_639	746_46_64	599_36_1	575_46_1	192_36_1	62_2_679	172_2_46	27_2_1	48_35_1	28_35_248	873_36_163	346_35_20	527_35_95	5_35_466	812_36_41	2001_2_177	568_2_528	585_35_203	76_35_18	75_2_556	169_46_1	921_03_197	268_2_1	17_36_1	1557_36_267	32_2_1	37_15_1	53_35_103	357_2_1	534_2_32	297_15_62	1109_2_292	2148_2_15
152_36_324	154_15_674	746_46_56	599_36_1	575_46_1	192_36_1	62_2_701	172_2_42	27_2_1	48_35_1	28_35_236	873_36_163	346_35_24	527_35_101	5_35_477	812_36_35	2001_2_185	568_2_516	585_35_202	76_35_14	75_2_501	169_46_1	921_03_207	268_2_1	17_36_1	1557_36_258	32_2_1	37_15_1	53_35_101	357_2_1	534_2_23	297_15_54	1109_2_292	2148_2_13
152_36_318	154_15_680	746_46_54	599_36_1	575_46_1	192_36_1	62_2_728	172_2_41	27_2_1	48_35_1	28_35_243	873_36_144	346_35_28	527_35_110	5_35_463	812_36_28	2001_2_204	568_2_536	585_35_181	76_35_12	75_2_451	169_46_1	921_03_216	268_2_1	17_36_1	1557_36_243	32_2_1	37_15_1	53_35_87	357_2_1	534_2_23	297_15_63	1109_2_323	2148_2_13
152_36_300	154_15_693	746_46_52	599_36_1	575_46_1	192_36_1	62_2_755	172_2_40	27_2_1	48_35_1	28_35_236	873_36_139	346_35_30	527_35_121	5_35_467	812_36_22	2001_2_221	568_2_539	585_35_165	76_35_14	75_2_411	169_46_1	921_03_218	268_2_1	17_36_1	1557_36_248	32_2_1	37_15_1	53_35_82	357_2_1	534_2_22	297_15_62	1109_2_346	2148_2_12
152_36_269	154_15_686	746_46_46	599_36_1	575_46_1	192_36_1	62_2_775	172_2_48	27_2_1	48_35_1	28_35_213	873_36_128	346_35_34	527_35_128	5_35_472	812_36_16	2001_2_245	568_2_545	585_35_168	76_35_14	75_2_391	169_46_1	921_03_234	268_2_1	17_36_1	1557_36_247	32_2_1	37_15_1	53_35_88	357_2_1	534_2_16	297_15_57	1109_2_356	2148_2_16
152_36_251	154_15_660	746_46_48	599_36_1	575_46_1	192_36_1	62_2_764	172_2_54	27_2_1	48_35_1	28_35_212	873_36_149	346_35_33	527_35_124	5_35_475	812_36_14	2001_2_243	568_2_593	585_35_157	76_35_11	75_2_377	169_46_1	921_03_245	268_2_1	17_36_1	1557_36_257	32_2_1	37_15_1	53_35_82	357_2_1	534_2_11	297_15_62	1109_2_350	2148_2_14
152_36_239	154_15_658	746_46_50	599_36_1	575_46_1	192_36_1	62_2_710	172_2_59	27_2_1	48_35_1	28_35_218	873_36_169	346_35_35	527_35_131	5_35_497	812_36_14	2001_2_231	568_2_598	585_35_151	76_35_10	75_2_374	169_46_1	921_03_241	268_2_1	17_36_1	1557_36_266	32_2_1	37_15_1	53_35_89	357_2_1	534_2_9	297_15_60	1109_2_344	2148_2_20
152_36_225	154_15_637	746_46_42	599_36_1	575_46_1	192_36_1	62_2_689	172_2_55	27_2_1	48_35_1	28_35_213	873_36_181	346_35_36	527_35_132	5_35_484	812_36_17	2001_2_213	568_2_617	585_35_144	76_35_8	75_2_405	169_46_1	921_03_225	268_2_1	17_36_1	1557_36_257	32_2_1	37_15_1	53_35_95	357_2_1	534_2_6	297_15_47	1109_2_316	2148_2_24
152_36_214	154_15_581	746_46_35	599_36_1	575_46_1	192_36_1	62_2_680	172_2_69	27_2_1	48_35_1	28_35_211	873_36_202	346_35_26	527_35_134	5_35_438	812_36_20	2001_2_205	568_2_634	585_35_151	76_35_11	75_2_449	169_46_1	921_03_212	268_2_1	17_36_1	1557_36_262	32_2_1	37_15_1	53_35_92	357_2_1	534_2_3	297_15_43	1109_2_282	2148_2_31
152_36_230	154_15_530	746_46_35	599_36_1	575_46_1	192_36_1	62_2_734	172_2_71	27_2_1	48_35_1	28_35_209	873_36_214	346_35_25	527_35_136	5_35_420	812_36_23	2001_2_180	568_2_619	585_35_168	76_35_12	75_2_495	169_46_1	921_03_192	268_2_1	17_36_1	1557_36_263	32_2_1	37_15_1	53_35_103	357_2_1	534_2_3	297_15_40	1109_2_246	2148_2_43
152_36_242	154_15_512	746_46_33	599_36_1	575_46_1	192_36_1	62_2_748	172_2_63	27_2_1	48_35_1	28_35_192	873_36_222	346_35_21	527_35_136	5_35_406	812_36_31	2001_2_183	568_2_618	585_35_189	76_35_15	75_2_532	169_46_1	921_03_204	268_2_1	17_36_1	1557_36_258	32_2_1	37_15_1	53_35_88	357_2_1	534_2_4	297_15_35	1109_2_200	2148_2_57
152_36_262	154_15_489	746_46_34	599_36_1	575_46_1	192_36_1	62_2_764	172_2_56	27_2_1	48_35_1	28_35_214	873_36_223	346_35_14	527_35_124	5_35_419	812_36_36	2001_2_184	568_2_610	585_35_226	76_35_22	75_2_599	169_46_1	921_03_201	268_2_1	17_36_1	1557_36_248	32_2_1	37_15_1	53_35_84	357_2_1	534_2_3	297_15_37	1109_2_179	2148_2_72
152_36_265	154_15_486	746_46_34	599_36_1	575_46_1	192_36_1	62_2_801	172_2_44	27_2_1	48_35_1	28_35_214	873_36_225	346_35_13	527_35_126	5_35_431	812_36_49	2001_2_194	568_2_583	585_35_258	76_35_22	75_2_619	169_46_1	921_03_210	268_2_1	17_36_1	1557_36_265	32_2_1	37_15_1	53_35_72	357_2_1	534_2_4	297_15_35	1109_2_163	2148_2_79
152_36_282	154_15_492	746_46_34	599_36_1	575_46_1	192_36_1	62_2_806	172_2_35	27_2_1	48_35_1	28_35_221	873_36_210	346_35_11	527_35_128	5_35_467	812_36_57	2001_2_212	568_2_581	585_35_284	76_35_22	75_2_608	169_46_1	921_03_213	268_2_1	17_36_1	1557_36_284	32_2_1	37_15_1	53_35_67	357_2_1	534_2_7	297_15_35	1109_2_172	2148_2_75
152_36_267	154_15_513	746_46_28	599_36_1	575_46_1	192_36_1	62_2_822	172_2_29	27_2_1	48_35_1	28_35_264	873_36_204	346_35_9	527_35_131	5_35_492	812_36_58	2001_2_213	568_2_527	585_35_313	76_35_26	75_2_583	169_46_1	921_03_199	268_2_1	17_36_1	1557_36_291	32_2_1	37_15_1	53_35_62	357_2_1	534_2_6	297_15_44	1109_2_189	2148_2_68
152_36_272	154_15_552	746_46_27	599_36_1	575_46_1	192_36_1	62_2_835	172_2_18	27_2_1	48_35_1	28_35_275	873_36_174	346_35_6	527_35_137	5_35_509	812_36_56	2001_2_210	568_2_497	585_35_299	76_35_28	75_2_534	169_46_1	921_03_193	268_2_1	17_36_1	1557_36_318	32_2_1	37_15_1	53_35_69	357_2_1	534_2_6	297_15_51	1109_2_221	2148_2_58
152_36_262	154_15_603	746_46_22	599_36_1	575_46_1	192_36_1	62_2_842	172_2_15	27_2_1	48_35_1	28_35_285	873_36_178	346_35_5	527_35_163	5_35_510	812_36_40	2001_2_236	568_2_477	585_35_278	76_35_27	75_2_489	169_46_1	921_03_187	268_2_1	17_36_1	1557_36_341	32_2_1	37_15_1	53_35_72	357_2_1	534_2_5	297_15_61	1109_2_252	2148_2_53
152_36_266	154_15_651	746_46_18	599_36_1	575_46_1	192_36_1	62_2_839	172_2_13	27_2_1	48_35_1	28_35_288	873_36_182	346_35_5	527_35_172	5_35_487	812_36_38	2001_2_250	568_2_460	585_35_265	76_35_26	75_2_445	169_46_1	921_03_167	268_2_1	17_36_1	1557_36_348	32_2_1	37_15_1	53_35_68	357_2_1	534_2_7	297_15_74	1109_2_276	2148_2_58
152_36_265	154_15_692	746_46_14	599_36_1	575_46_1	192_36_1	62_2_848	172_2_18	27_2_1	48_35_1	28_35_285	873_36_171	346_35_6	527_35_176	5_35_507	812_36_23	2001_2_260	568_2_430	585_35_249	76_35_21	75_2_427	169_46_1	921_03_163	268_2_1	17_36_1	1557_36_349	32_2_1	37_15_1	53_35_81	357_2_1	534_2_5	297_15_77	1109_2_283	2148_2_63
152_36_252	154_15_721	746_46_6	599_36_1	575_46_1	192_36_1	62_2_808	172_2_28	27_2_1	48_35_1	28_35_297	873_36_170	346_35_6	527_35_178	5_35_492	812_36_18	2001_2_274	568_2_438	585_35_248	76_35_19	75_2_432	169_46_1	921_03_149	268_2_1	17_36_1	1557_36_352	32_2_1	37_15_1	53_35_87	357_2_1	534_2_4	297_15_73	1109_2_262	2148_2_55
152_36_234	154_15_732	746_46_9	599_36_1	575_46_1	192_36_1	62_2_767	172_2_33	27_2_1	48_35_1	28_35_287	873_36_159	346_35_7	527_35_171	5_35_533	812_36_9	2001_2_277	568_2_465	585_35_241	76_35_14	75_2_452	169_46_1	921_03_149	268_2_1	17_36_1	1557_36_337	32_2_1	37_15_1	53_35_88	357_2_1	534_2_3	297_15_74	1109_2_249	2148_2_58
152_36_227	154_15_722	746_46_9	599_36_1	575_46_1	192_36_1	62_2_731	172_2_45	27_2_1	48_35_1	28_35_274	873_36_154	346_35_8	527_35_173	5_35_560	812_36_5	2001_2_265	568_2_499	585_35_241	76_35_10	75_2_485	169_46_1	921_03_166	268_2_1	17_36_1	1557_36_348	32_2_1	37_15_1	53_35_93	357_2_1	534_2_4	297_15_65	1109_2_246	2148_2_56
152_36_210	154_15_705	746_46_11	599_36_1	575_46_1	192_36_1	62_2_725	172_2_46	27_2_1	48_35_1	28_35_279	873_36_154	346_35_10	527_35_147	5_35_607	812_36_6	2001_2_238	568_2_540	585_35_245	76_35_9	75_2_544	169_46_1	921_03_172	268_2_1	17_36_1	1557_36_359	32_2_1	37_15_1	53_35_98	357_2_1	534_2_4	297_15_63	1109_2_236	2148_2_42
152_36_185	154_15_703	746_46_8	599_36_1	575_46_1	192_36_1	62_2_725	172_2_39	27_2_1	48_35_1	28_35_262	873_36_169	346_35_17	527_35_124	5_35_654	812_36_5	2001_2_204	568_2_545	585_35_246	76_35_3	75_2_592	169_46_1	921_03_177	268_2_1	17_36_1	1557_36_371	32_2_1	37_15_1	53_35_94	357_2_1	534_2_5	297_15_52	1109_2_243	2148_2_31
152_36_165	154_15_669	746_46_7	599_36_1	575_46_1	192_36_1	62_2_680	172_2_34	27_2_1	48_35_1	28_35_253	873_36_162	346_35_24	527_35_99	5_35_660	812_36_6	2001_2_177	568_2_564	585_35_231	76_35_4	75_2_656	169_46_1	921_03_164	268_2_1	17_36_1	1557_36_396	32_2_1	37_15_1	53_35_95	357_2_1	534_2_4	297_15_51	1109_2_254	2148_2_17
152_36_181	154_15_666	746_46_5	599_36_1	575_46_1	192_36_1	62_2_632	172_2_27	27_2_1	48_35_1	28_35_243	873_36_177	346_35_31	527_35_82	5_35_671	812_36_7	2001_2_155	568_2_597	585_35_212	76_35_2	75_2_663	169_46_1	921_03_160	268_2_1	17_36_1	1557_36_395	32_2_1	37_15_1	53_35_77	357_2_1	534_2_3	297_15_53	1109_2_267	2148_2_14
152_36_202	154_15_648	746_46_5	599_36_1	575_46_1	192_36_1	62_2_665	172_2_25	27_2_1	48_35_1	28_35_238	873_36_182	346_35_32	527_35_68	5_35_702	812_36_9	568_2_592	585_35_199	76_35_2	75_2_674	169_46_1	921_03_138	268_2_1	17_36_1	1557_36_398	32_2_1	37_15_1	53_35_65	357_2_1	2001_2_153	297_15_45	1109_2_278	2148_2_11
152_36_221	154_15_664	746_46_6	599_36_1	575_46_1	192_36_1	62_2_680	172_2_17	27_2_1	48_35_1	28_35_221	873_36_175	346_35_27	527_35_62	5_35_699	812_36_10	568_2_589	585_35_198	76_35_1	75_2_614	169_46_1	921_03_124	268_2_1	17_36_1	1557_36_389	32_2_1	37_15_1	53_35_59	357_2_1	2001_2_168	297_15_45	1109_2_264	2148_2_7
152_36_260	154_15_679	746_46_4	599_36_1	575_46_1	192_36_1	62_2_738	172_2_12	27_2_1	48_35_1	28_35_215	873_36_157	346_35_24	527_35_65	5_35_680	812_36_12	568_2_583	585_35_189	75_2_579	169_46_1	921_03_110	268_2_1	17_36_1	1557_36_363	32_2_1	37_15_1	53_35_65	357_2_1	2001_2_176	297_15_47	1109_2_226	2148_2_3
152_36_279	154_15_705	746_46_3	599_36_1	575_46_1	192_36_1	62_2_797	172_2_6	27_2_1	48_35_1	28_35_210	873_36_144	346_35_22	527_35_75	5_35_682	812_36_12	568_2_592	585_35_183	75_2_555	169_46_1	921_03_110	268_2_1	17_36_1	1557_36_376	32_2_1	37_15_1	53_35_75	357_2_1	2001_2_172	297_15_50	1109_2_218	2148_2_1
152_36_276	154_15_744	746_46_2	599_36_1	575_46_1	192_36_1	62_2_825	172_2_2	27_2_1	48_35_1	28_35_212	873_36_124	346_35_23	527_35_90	5_35_651	812_36_10	568_2_618	585_35_184	75_2_541	169_46_1	921_03_103	17_36_1	1557_36_388	32_2_1	37_15_1	53_35_93	357_2_1	2001_2_173	297_15_49	1109_2_203
152_36_284	154_15_766	746_46_2	599_36_1	575_46_1	192_36_1	62_2_827	27_2_1	48_35_1	28_35_190	873_36_130	346_35_22	527_35_113	5_35_654	812_36_12	568_2_616	585_35_201	75_2_538	169_46_1	921_03_117	17_36_1	1557_36_368	32_2_1	37_15_1	53_35_101	357_2_1	2001_2_169	297_15_55	1109_2_193
152_36_285	154_15_781	746_46_3	599_36_1	575_46_1	192_36_1	62_2_853	27_2_1	48_35_1	28_35_185	873_36_117	346_35_22	527_35_130	5_35_630	812_36_10	568_2_634	585_35_205	75_2_534	169_46_1	921_03_112	17_36_1	1557_36_337	32_2_1	37_15_1	53_35_108	357_2_1	2001_2_143	297_15_68	1109_2_220
152_36_289	154_15_786	746_46_3	599_36_1	575_46_1	192_36_1	62_2_855	27_2_1	48_35_1	28_35_175	873_36_114	346_35_22	527_35_164	5_35_629	812_36_5	568_2_607	585_35_204	75_2_512	169_46_1	921_03_92	17_36_1	1557_36_294	32_2_1	37_15_1	53_35_114	357_2_1	2001_2_133	297_15_87	1109_2_222
152_36_271	154_15_816	746_46_3	599_36_1	575_46_1	192_36_1	62_2_856	27_2_1	48_35_1	28_35_166	873_36_112	346_35_20	527_35_180	5_35_617	812_36_8	568_2_623	585_35_209	75_2_446	169_46_1	921_03_85	17_36_1	1557_36_293	32_2_1	37_15_1	53_35_110	357_2_1	2001_2_128	297_15_101	1109_2_218
152_36_267	154_15_839	746_46_1	599_36_1	575_46_1	192_36_1	62_2_825	27_2_1	48_35_1	28_35_162	873_36_107	346_35_20	527_35_198	5_35_626	812_36_7	568_2_634	585_35_204	75_2_446	169_46_1	921_03_71	17_36_1	1557_36_271	32_2_1	37_15_1	53_35_103	357_2_1	2001_2_139	297_15_108	1109_2_234
152_36_269	154_15_822	599_36_1	192_36_1	62_2_796	27_2_1	48_35_1	28_35_151	873_36_110	346_35_19	527_35_219	5_35_630	812_36_6	568_2_694	585_35_211	75_2_449	921_03_71	17_36_1	1557_36_273	32_2_1	37_15_1	53_35_97	357_2_1	2001_2_158	297_15_108	1109_2_227
152_36_235	154_15_819	599_36_1	192_36_1	62_2_800	27_2_1	48_35_1	28_35_158	873_36_133	346_35_15	527_35_222	5_35_593	812_36_5	568_2_708	585_35_195	75_2_450	921_03_74	17_36_1	1557_36_284	32_2_1	37_15_1	53_35_97	357_2_1	2001_2_161	297_15_102	1109_2_224
152_36_215	154_15_812	599_36_1	192_36_1	62_2_824	27_2_1	48_35_1	28_35_169	873_36_145	346_35_28	527_35_213	5_35_589	812_36_1	568_2_766	585_35_169	75_2_449	921_03_79	17_36_1	1557_36_286	32_2_1	37_15_1	53_35_81	357_2_1	2001_2_146	297_15_95	1109_2_227
152_36_209	154_15_819	192_36_1	62_2_823	27_2_1	48_35_1	28_35_165	873_36_147	346_35_28	527_35_211	5_35_564	568_2_799	585_35_163	75_2_470	921_03_68	1557_36_314	32_2_1	37_15_1	53_35_65	357_2_1	2001_2_128	297_15_97	1109_2_233
152_36_194	154_15_818	192_36_1	62_2_827	27_2_1	48_35_1	28_35_160	873_36_153	346_35_24	527_35_200	5_35_547	568_2_799	585_35_162	75_2_448	921_03_72	1557_36_350	32_2_1	37_15_1	53_35_65	357_2_1	2001_2_105	297_15_98	1109_2_256
152_36_189	154_15_824	192_36_1	62_2_813	27_2_1	48_35_1	28_35_153	873_36_160	346_35_26	527_35_175	5_35_528	568_2_816	585_35_153	75_2_414	921_03_83	1557_36_394	32_2_1	37_15_1	53_35_70	357_2_1	2001_2_94	297_15_98	1109_2_256
152_36_192	154_15_835	192_36_1	62_2_785	27_2_1	48_35_1	28_35_153	873_36_171	346_35_26	527_35_152	5_35_512	568_2_851	585_35_153	75_2_401	921_03_73	1557_36_424	32_2_1	37_15_1	53_35_79	357_2_1	2001_2_89	297_15_99	1109_2_248
152_36_195	154_15_849	192_36_1	62_2_710	27_2_1	48_35_1	28_35_167	873_36_189	346_35_29	527_35_122	5_35_506	568_2_852	585_35_156	75_2_423	921_03_64	1557_36_443	32_2_1	37_15_1	53_35_84	357_2_1	2001_2_112	297_15_103	1109_2_237
152_36_207	154_15_832	192_36_1	62_2_698	27_2_1	48_35_1	28_35_163	873_36_199	346_35_28	527_35_111	5_35_535	568_2_884	585_35_174	75_2_433	921_03_65	1557_36_432	32_2_1	37_15_1	53_35_82	357_2_1	2001_2_130	297_15_93	1109_2_205
152_36_235	154_15_763	192_36_1	62_2_687	27_2_1	48_35_1	28_35_164	873_36_202	346_35_35	527_35_96	5_35_569	568_2_835	585_35_171	75_2_510	921_03_56	1557_36_445	32_2_1	37_15_1	53_35_103	357_2_1	2001_2_153	297_15_82	1109_2_185
152_36_247	154_15_735	192_36_1	62_2_697	27_2_1	48_35_1	28_35_169	873_36_195	346_35_34	527_35_112	5_35_597	568_2_786	585_35_178	75_2_534	921_03_55	1557_36_426	32_2_1	37_15_1	53_35_119	357_2_1	2001_2_162	297_15_66	1109_2_171
152_36_242	154_15_681	192_36_1	62_2_717	27_2_1	48_35_1	28_35_174	873_36_183	346_35_37	527_35_108	5_35_610	568_2_745	585_35_172	75_2_599	921_03_54	1557_36_385	32_2_1	37_15_1	53_35_119	357_2_1	2001_2_178	297_15_79	1109_2_184
152_36_245	154_15_635	192_36_1	62_2_722	27_2_1	48_35_1	28_35_171	873_36_173	346_35_34	527_35_122	5_35_625	568_2_751	585_35_177	75_2_638	921_03_47	1557_36_358	32_2_1	37_15_1	53_35_113	357_2_1	2001_2_188	297_15_88	1109_2_190
152_36_234	154_15_630	192_36_1	62_2_773	27_2_1	48_35_1	28_35_175	873_36_169	346_35_32	527_35_130	5_35_630	568_2_738	585_35_171	75_2_651	921_03_48	1557_36_325	32_2_1	37_15_1	53_35_115	357_2_1	2001_2_161	297_15_96	1109_2_184
152_36_232	154_15_617	192_36_1	62_2_741	27_2_1	48_35_1	28_35_172	873_36_160	346_35_28	527_35_132	5_35_620	568_2_743	585_35_170	75_2_647	921_03_57	1557_36_325	32_2_1	37_15_1	53_35_111	357_2_1	2001_2_133	297_15_110	1109_2_191
152_36_225	154_15_594	192_36_1	62_2_780	27_2_1	48_35_1	28_35_160	873_36_151	346_35_30	527_35_145	5_35_640	568_2_713	585_35_166	75_2_625	921_03_56	1557_36_303	32_2_1	37_15_1	53_35_105	357_2_1	2001_2_98	297_15_112	1109_2_185
152_36_213	154_15_591	192_36_1	62_2_779	27_2_1	48_35_1	28_35_159	873_36_152	346_35_26	527_35_146	5_35_641	568_2_759	585_35_165	75_2_616	921_03_53	1557_36_280	32_2_1	37_15_1	53_35_104	357_2_1	2001_2_73	297_15_116	1109_2_170
152_36_216	154_15_609	192_36_1	62_2_826	27_2_1	48_35_1	28_35_167	873_36_161	346_35_25	527_35_147	5_35_631	568_2_774	585_35_180	75_2_579	921_03_47	1557_36_256	32_2_1	37_15_1	53_35_97	357_2_1	2001_2_66	297_15_114	1109_2_150
152_36_203	154_15_595	192_36_1	62_2_838	27_2_1	48_35_1	28_35_170	873_36_167	346_35_25	527_35_155	5_35_619	568_2_784	585_35_187	75_2_594	921_03_51	1557_36_239	32_2_1	37_15_1	53_35_102	357_2_1	2001_2_64	297_15_112	1109_2_154
152_36_186	154_15_608	192_36_1	62_2_902	27_2_1	48_35_1	28_35_170	873_36_164	346_35_20	527_35_166	5_35_622	568_2_795	585_35_176	75_2_649	921_03_54	1557_36_222	32_2_1	37_15_1	53_35_101	357_2_1	2001_2_60	297_15_119	1109_2_149
152_36_182	154_15_623	192_36_1	62_2_917	27_2_1	48_35_1	28_35_180	873_36_188	346_35_21	527_35_168	5_35_609	568_2_791	585_35_174	75_2_638	921_03_52	1557_36_218	32_2_1	37_15_1	53_35_95	357_2_1	2001_2_79	297_15_123	1109_2_124
152_36_174	154_15_653	192_36_1	62_2_959	27_2_1	48_35_1	28_35_177	873_36_204	346_35_23	527_35_163	5_35_574	568_2_834	585_35_161	75_2_597	921_03_53	1557_36_205	32_2_1	37_15_1	53_35_90	357_2_1	2001_2_83	297_15_144	1109_2_133
152_36_170	154_15_709	192_36_1	62_2_957	27_2_1	48_35_1	28_35_178	873_36_203	346_35_23	527_35_179	5_35_586	568_2_843	585_35_172	75_2_544	921_03_47	1557_36_200	32_2_1	37_15_1	53_35_81	357_2_1	2001_2_87	297_15_152	1109_2_137
152_36_192	154_15_733	192_36_1	62_2_907	27_2_1	48_35_1	28_35_189	873_36_193	346_35_21	527_35_187	5_35_594	568_2_863	585_35_159	75_2_473	921_03_45	1557_36_210	32_2_1	37_15_1	53_35_82	357_2_1	2001_2_91	297_15_150	1109_2_157
152_36_191	154_15_746	192_36_1	62_2_902	27_2_1	48_35_1	28_35_199	873_36_173	346_35_20	527_35_198	5_35_591	568_2_845	585_35_145	75_2_445	921_03_40	1557_36_216	32_2_1	37_15_1	53_35_85	357_2_1	2001_2_87	297_15_147	1109_2_151
152_36_206	154_15_755	192_36_1	62_2_886	27_2_1	48_35_1	28_35_202	873_36_150	346_35_16	527_35_209	5_35_607	568_2_848	585_35_157	75_2_448	921_03_35	1557_36_212	32_2_1	37_15_1	53_35_89	357_2_1	2001_2_99	297_15_137	1109_2_168
152_36_217	154_15_734	192_36_1	62_2_860	27_2_1	48_35_1	28_35_206	873_36_144	346_35_17	527_35_234	5_35_627	568_2_860	585_35_172	75_2_485	921_03_27	1557_36_226	32_2_1	37_15_1	53_35_100	357_2_1	2001_2_94	297_15_123	1109_2_148
152_36_225	154_15_722	192_36_1	62_2_820	27_2_1	48_35_1	28_35_208	873_36_152	346_35_25	527_35_252	5_35_637	568_2_821	585_35_183	75_2_517	921_03_33	1557_36_236	32_2_1	37_15_1	53_35_112	357_2_1	2001_2_92	297_15_119	1109_2_157
152_36_232	154_15_711	192_36_1	62_2_804	27_2_1	48_35_1	28_35_211	873_36_167	346_35_26	527_35_256	5_35_631	568_2_794	585_35_203	75_2_507	921_03_39	1557_36_236	32_2_1	37_15_1	53_35_122	357_2_1	2001_2_101	297_15_108	1109_2_169
152_36_243	154_15_684	192_36_1	62_2_811	27_2_1	48_35_1	28_35_208	873_36_192	346_35_30	527_35_233	5_35_631	568_2_753	585_35_207	75_2_511	921_03_40	1557_36_250	32_2_1	37_15_1	53_35_118	357_2_1	2001_2_119	297_15_114	1109_2_164
152_36_248	154_15_701	192_36_1	62_2_835	27_2_1	48_35_1	28_35_195	873_36_195	346_35_31	527_35_217	5_35_628	568_2_742	585_35_214	75_2_495	921_03_39	1557_36_249	32_2_1	37_15_1	53_35_126	357_2_1	2001_2_125	297_15_125	1109_2_159
152_36_255	154_15_705	192_36_1	62_2_856	27_2_1	48_35_1	28_35_179	873_36_208	346_35_33	527_35_197	5_35_652	568_2_771	585_35_193	75_2_471	921_03_35	1557_36_253	32_2_1	37_15_1	53_35_126	357_2_1	2001_2_126	297_15_129	1109_2_151
152_36_253	154_15_689	192_36_1	62_2_841	27_2_1	48_35_1	28_35_165	873_36_211	346_35_30	527_35_187	5_35_653	568_2_801	585_35_191	75_2_467	921_03_30	1557_36_274	32_2_1	37_15_1	53_35_137	357_2_1	2001_2_131	297_15_136	1109_2_139
152_36_245	154_15_698	192_36_1	62_2_852	27_2_1	48_35_1	28_35_157	873_36_219	346_35_28	527_35_172	5_35_626	568_2_896	585_35_170	75_2_464	921_03_25	1557_36_289	32_2_1	37_15_1	53_35_138	357_2_1	2001_2_134	297_15_129	1109_2_118
152_36_255	154_15_675	192_36_1	62_2_852	27_2_1	48_35_1	28_35_145	873_36_234	346_35_24	527_35_182	5_35_647	568_2_911	585_35_137	75_2_449	921_03_19	1557_36_303	32_2_1	37_15_1	53_35_140	357_2_1	2001_2_141	297_15_123	1109_2_110
152_36_259	154_15_673	192_36_1	62_2_873	27_2_1	48_35_1	28_35_146	873_36_245	346_35_24	527_35_192	5_35_643	568_2_946	585_35_132	75_2_427	921_03_16	1557_36_310	32_2_1	37_15_1	53_35_141	357_2_1	2001_2_175	297_15_117	1109_2_97
152_36_251	154_15_666	192_36_1	62_2_875	27_2_1	48_35_1	28_35_144	873_36_253	346_35_21	527_35_197	5_35_623	568_2_925	585_35_121	75_2_404	921_03_18	1557_36_339	32_2_1	37_15_1	53_35_153	357_2_1	2001_2_220	297_15_107	1109_2_96
152_36_245	154_15_629	192_36_1	62_2_877	27_2_1	48_35_1	28_35_142	873_36_234	346_35_22	527_35_187	5_35_586	568_2_885	585_35_108	75_2_410	921_03_15	1557_36_358	32_2_1	37_15_1	53_35_173	357_2_1	2001_2_226	297_15_109	1109_2_94
152_36_235	154_15_638	192_36_1	62_2_929	27_2_1	48_35_1	28_35_124	873_36_223	346_35_14	527_35_170	5_35_556	568_2_805	585_35_102	75_2_433	921_03_10	1557_36_336	32_2_1	37_15_1	53_35_177	357_2_1	2001_2_227	297_15_116	1109_2_103
152_36_227	154_15_657	192_36_1	62_2_952	27_2_1	48_35_1	28_35_116	873_36_204	346_35_11	527_35_163	5_35_567	568_2_742	585_35_98	75_2_465	921_03_8	1557_36_314	32_2_1	37_15_1	53_35_162	357_2_1	2001_2_204	297_15_122	1109_2_106
152_36_223	154_15_712	192_36_1	62_2_927	27_2_1	48_35_1	28_35_108	873_36_174	346_35_9	527_35_148	5_35_591	568_2_735	585_35_98	75_2_446	921_03_11	1557_36_327	32_2_1	37_15_1	53_35_141	357_2_1	2001_2_184	297_15_123	1109_2_99
152_36_230	154_15_740	192_36_1	62_2_939	27_2_1	48_35_1	28_35_85	873_36_154	346_35_7	527_35_141	5_35_669	568_2_749	585_35_110	75_2_435	921_03_16	1557_36_303	32_2_1	37_15_1	53_35_130	357_2_1	2001_2_167	297_15_115	1109_2_96
152_36_220	154_15_744	192_36_1	62_2_981	27_2_1	48_35_1	28_35_80	873_36_151	346_35_10	527_35_149	5_35_718	568_2_754	585_35_131	75_2_456	921_03_17	1557_36_271	32_2_1	37_15_1	53_35_115	357_2_1	2001_2_139	297_15_120	1109_2_99
152_36_209	154_15_772	192_36_1	62_2_980	27_2_1	48_35_1	28_35_86	873_36_141	346_35_6	527_35_156	5_35_741	568_2_805	585_35_149	75_2_454	921_03_18	1557_36_261	32_2_1	37_15_1	53_35_106	357_2_1	2001_2_113	297_15_114	1109_2_96
152_36_218	154_15_763	192_36_1	62_2_995	27_2_1	48_35_1	28_35_85	873_36_130	346_35_8	527_35_160	5_35_766	568_2_851	585_35_156	75_2_458	921_03_21	1557_36_240	32_2_1	37_15_1	53_35_106	357_2_1	2001_2_107	297_15_128	1109_2_88
152_36_216	154_15_766	192_36_1	62_2_992	27_2_1	48_35_1	28_35_104	873_36_128	346_35_9	527_35_169	5_35_729	568_2_876	585_35_165	75_2_427	921_03_26	1557_36_233	32_2_1	37_15_1	53_35_113	357_2_1	2001_2_103	297_15_132	1109_2_87
152_36_210	154_15_780	192_36_1	62_2_1021	27_2_1	48_35_1	28_35_111	873_36_128	346_35_7	527_35_163	5_35_663	568_2_932	585_35_174	75_2_411	921_03_23	1557_36_249	32_2_1	37_15_1	53_35_110	357_2_1	2001_2_93	297_15_142	1109_2_77
152_36_217	154_15_789	192_36_1	62_2_943	27_2_1	48_35_1	28_35_135	873_36_134	346_35_6	527_35_160	5_35_650	568_2_920	585_35_171	75_2_404	921_03_22	1557_36_266	32_2_1	37_15_1	53_35_124	357_2_1	2001_2_82	297_15_141	1109_2_88
152_36_233	154_15_815	192_36_1	62_2_905	27_2_1	48_35_1	28_35_136	873_36_148	346_35_5	527_35_167	5_35_611	568_2_914	585_35_162	75_2_450	921_03_20	1557_36_289	32_2_1	37_15_1	53_35_138	357_2_1	2001_2_80	297_15_135	1109_2_111
152_36_243	154_15_815	192_36_1	62_2_867	27_2_1	48_35_1	28_35_145	873_36_186	346_35_5	527_35_155	5_35_565	568_2_881	585_35_168	75_2_507	921_03_12	1557_36_297	32_2_1	37_15_1	53_35_141	357_2_1	2001_2_76	297_15_125	1109_2_135
152_36_244	154_15_834	192_36_1	62_2_778	27_2_1	48_35_1	28_35_154	873_36_248	346_35_5	527_35_147	5_35_577	568_2_854	585_35_158	75_2_567	921_03_10	1557_36_299	32_2_1	37_15_1	53_35_132	357_2_1	2001_2_75	297_15_105	1109_2_154
152_36_245	154_15_807	192_36_1	62_2_752	27_2_1	48_35_1	28_35_170	873_36_278	346_35_4	527_35_130	5_35_574	568_2_815	585_35_171	75_2_588	921_03_8	1557_36_282	32_2_1	37_15_1	53_35_131	357_2_1	2001_2_74	297_15_102	1109_2_167
152_36_278	154_15_790	192_36_1	62_2_727	27_2_1	48_35_1	28_35_166	873_36_291	346_35_3	527_35_116	5_35_561	568_2_788	585_35_191	75_2_594	921_03_8	1557_36_281	32_2_1	37_15_1	53_35_131	357_2_1	2001_2_68	297_15_101	1109_2_181
152_36_286	154_15_760	192_36_1	62_2_706	27_2_1	48_35_1	28_35_160	873_36_287	346_35_2	527_35_117	5_35_599	568_2_808	585_35_183	75_2_597	921_03_8	1557_36_287	32_2_1	37_15_1	53_35_118	357_2_1	2001_2_61	297_15_109	1109_2_179
152_36_298	154_15_720	192_36_1	62_2_660	27_2_1	48_35_1	28_35_149	873_36_284	346_35_2	527_35_125	5_35_629	568_2_857	585_35_168	75_2_576	921_03_6	1557_36_285	32_2_1	37_15_1	53_35_108	357_2_1	2001_2_52	297_15_114	1109_2_175
152_36_300	154_15_702	192_36_1	62_2_674	27_2_1	48_35_1	28_35_125	873_36_263	527_35_126	5_35_648	568_2_904	585_35_154	75_2_558	921_03_3	1557_36_285	32_2_1	37_15_1	53_35_108	357_2_1	2001_2_56	297_15_120	1109_2_175
152_36_280	154_15_683	192_36_1	62_2_753	27_2_1	48_35_1	28_35_114	873_36_241	527_35_139	5_35_660	568_2_899	585_35_130	75_2_536	921_03_4	1557_36_279	32_2_1	37_15_1	53_35_116	357_2_1	2001_2_55	297_15_131	1109_2_204
152_36_250	154_15_663	192_36_1	62_2_821	27_2_1	48_35_1	28_35_105	873_36_220	527_35_136	5_35_679	568_2_886	585_35_108	75_2_518	921_03_3	1557_36_278	32_2_1	37_15_1	53_35_130	357_2_1	2001_2_66	297_15_141	1109_2_224
152_36_239	154_15_704	192_36_1	62_2_881	27_2_1	48_35_1	28_35_95	873_36_206	527_35_132	5_35_706	568_2_805	585_35_89	75_2_494	921_03_1	1557_36_300	32_2_1	37_15_1	53_35_139	357_2_1	2001_2_85	297_15_166	1109_2_226
152_36_223	154_15_762	192_36_1	62_2_945	27_2_1	48_35_1	28_35_103	873_36_205	527_35_118	5_35_704	568_2_775	585_35_88	75_2_451	921_03_1	1557_36_290	32_2_1	37_15_1	53_35_141	357_2_1	2001_2_96	297_15_176	1109_2_220
568_2_747	585_35_82	154_15_828	1557_36_279	32_2_1	28_35_110	62_2_983	53_35_148	873_36_211	357_2_1	27_2_1	75_2_407	2001_2_91	5_35_708	37_15_1	48_35_1	297_15_221	527_35_119	192_36_1	152_36_206	1109_2_221
568_2_730	585_35_81	154_15_905	1557_36_267	32_2_1	28_35_116	62_2_1021	53_35_154	873_36_217	357_2_1	27_2_1	75_2_422	2001_2_83	5_35_703	37_15_1	48_35_1	297_15_219	527_35_99	192_36_1	152_36_190	1109_2_198
568_2_757	585_35_87	154_15_939	1557_36_257	32_2_1	28_35_138	62_2_1031	53_35_149	873_36_237	357_2_1	27_2_1	75_2_423	2001_2_66	5_35_681	37_15_1	48_35_1	297_15_240	527_35_93	192_36_1	152_36_174	1109_2_182
568_2_787	585_35_81	154_15_926	1557_36_274	32_2_1	28_35_151	62_2_992	53_35_148	873_36_272	357_2_1	27_2_1	75_2_451	2001_2_59	5_35_670	37_15_1	48_35_1	297_15_259	527_35_94	192_36_1	152_36_163	1109_2_153
568_2_808	585_35_89	154_15_919	1557_36_284	32_2_1	28_35_163	62_2_949	53_35_147	873_36_293	357_2_1	27_2_1	75_2_460	2001_2_59	5_35_651	37_15_1	48_35_1	297_15_259	527_35_88	192_36_1	152_36_164	1109_2_144
568_2_869	585_35_90	154_15_890	1557_36_304	32_2_1	28_35_160	62_2_879	53_35_120	873_36_324	357_2_1	27_2_1	75_2_493	2001_2_58	5_35_597	37_15_1	48_35_1	297_15_252	527_35_87	192_36_1	152_36_176	1109_2_120
568_2_913	585_35_93	154_15_833	1557_36_301	32_2_1	28_35_139	62_2_807	53_35_117	873_36_316	357_2_1	27_2_1	75_2_547	2001_2_72	5_35_598	37_15_1	48_35_1	297_15_241	527_35_80	192_36_1	152_36_198	1109_2_123
568_2_960	585_35_84	154_15_736	1557_36_304	32_2_1	28_35_120	62_2_755	53_35_117	873_36_330	357_2_1	27_2_1	75_2_602	2001_2_82	5_35_586	37_15_1	48_35_1	297_15_226	527_35_78	192_36_1	152_36_215	1109_2_142
568_2_971	585_35_77	154_15_691	1557_36_313	32_2_1	28_35_107	62_2_744	53_35_102	873_36_324	357_2_1	27_2_1	75_2_625	2001_2_97	5_35_619	37_15_1	48_35_1	297_15_213	527_35_91	192_36_1	152_36_237	1109_2_149
568_2_939	585_35_71	154_15_654	1557_36_333	32_2_1	28_35_100	62_2_756	53_35_97	873_36_318	357_2_1	27_2_1	75_2_655	2001_2_92	5_35_673	37_15_1	48_35_1	297_15_199	527_35_101	192_36_1	152_36_240	1109_2_160
568_2_907	585_35_68	154_15_639	1557_36_346	32_2_1	28_35_90	62_2_781	53_35_94	873_36_312	357_2_1	27_2_1	75_2_647	2001_2_91	5_35_705	37_15_1	48_35_1	297_15_186	527_35_117	192_36_1	152_36_238	1109_2_171
568_2_808	585_35_65	154_15_613	1557_36_349	32_2_1	28_35_84	62_2_794	53_35_91	873_36_300	357_2_1	27_2_1	75_2_637	2001_2_95	5_35_745	37_15_1	48_35_1	297_15_183	527_35_124	192_36_1	152_36_238	1109_2_171
568_2_771	585_35_71	154_15_608	1557_36_375	32_2_1	28_35_89	62_2_780	53_35_86	873_36_298	357_2_1	27_2_1	75_2_613	2001_2_94	5_35_780	37_15_1	48_35_1	297_15_184	527_35_132	192_36_1	152_36_239	1109_2_145
568_2_743	585_35_74	154_15_611	1557_36_390	32_2_1	28_35_100	62_2_826	53_35_95	873_36_277	357_2_1	27_2_1	75_2_605	2001_2_87	5_35_812	37_15_1	48_35_1	297_15_180	527_35_136	192_36_1	152_36_228	1109_2_143
568_2_730	585_35_64	154_15_625	1557_36_390	32_2_1	28_35_114	62_2_881	53_35_91	873_36_267	357_2_1	27_2_1	75_2_584	2001_2_77	5_35_824	37_15_1	48_35_1	297_15_189	527_35_145	192_36_1	152_36_214	1109_2_153
568_2_716	585_35_62	154_15_675	1557_36_409	32_2_1	28_35_140	62_2_915	53_35_99	873_36_248	357_2_1	27_2_1	75_2_522	2001_2_75	5_35_800	37_15_1	48_35_1	297_15_181	527_35_148	192_36_1	152_36_197	1109_2_142
568_2_704	585_35_56	154_15_697	1557_36_388	32_2_1	28_35_170	62_2_962	53_35_117	873_36_233	357_2_1	27_2_1	75_2_487	2001_2_74	5_35_776	37_15_1	48_35_1	297_15_159	527_35_152	192_36_1	152_36_179	1109_2_142
568_2_765	585_35_41	154_15_738	1557_36_375	32_2_1	28_35_179	62_2_1034	53_35_109	873_36_229	357_2_1	27_2_1	75_2_478	2001_2_57	5_35_718	37_15_1	48_35_1	297_15_153	527_35_158	192_36_1	152_36_169	1109_2_132
568_2_795	585_35_44	154_15_738	1557_36_374	32_2_1	28_35_181	62_2_993	53_35_116	873_36_239	357_2_1	27_2_1	75_2_513	2001_2_51	5_35_660	37_15_1	48_35_1	297_15_140	527_35_154	192_36_1	152_36_160	1109_2_108
568_2_841	585_35_40	154_15_755	1557_36_361	32_2_1	28_35_180	62_2_971	53_35_117	873_36_239	357_2_1	27_2_1	75_2_546	2001_2_43	5_35_628	37_15_1	48_35_1	297_15_129	527_35_164	192_36_1	152_36_147	1109_2_93
568_2_854	585_35_44	154_15_765	1557_36_347	32_2_1	28_35_164	62_2_945	53_35_111	873_36_246	357_2_1	27_2_1	75_2_571	2001_2_40	5_35_604	37_15_1	48_35_1	297_15_120	527_35_148	192_36_1	152_36_126	1109_2_89
568_2_879	585_35_39	154_15_777	1557_36_332	32_2_1	28_35_167	62_2_910	53_35_106	873_36_251	357_2_1	27_2_1	75_2_547	2001_2_42	5_35_611	37_15_1	48_35_1	297_15_128	527_35_148	192_36_1	152_36_113	1109_2_97
568_2_885	585_35_38	154_15_738	1557_36_315	32_2_1	28_35_183	62_2_875	53_35_101	873_36_237	357_2_1	27_2_1	75_2_565	2001_2_44	5_35_647	37_15_1	48_35_1	297_15_130	527_35_149	192_36_1	152_36_128	1109_2_118
568_2_876	585_35_41	154_15_731	1557_36_299	32_2_1	28_35_180	62_2_886	53_35_105	873_36_232	357_2_1	27_2_1	75_2_568	2001_2_50	5_35_658	37_15_1	48_35_1	297_15_130	527_35_149	192_36_1	152_36_125	1109_2_122
568_2_875	585_35_44	154_15_725	1557_36_286	32_2_1	28_35_181	62_2_944	53_35_111	873_36_223	357_2_1	27_2_1	75_2_491	2001_2_49	5_35_682	37_15_1	48_35_1	297_15_119	527_35_150	192_36_1	152_36_126	1109_2_143
568_2_858	585_35_44	154_15_700	1557_36_271	32_2_1	28_35_172	62_2_957	53_35_111	873_36_221	357_2_1	27_2_1	75_2_441	2001_2_39	5_35_715	37_15_1	48_35_1	297_15_126	527_35_161	192_36_1	152_36_145	1109_2_151
568_2_865	585_35_36	154_15_687	1557_36_261	32_2_1	28_35_162	62_2_963	53_35_98	873_36_242	357_2_1	27_2_1	75_2_403	2001_2_35	5_35_735	37_15_1	48_35_1	297_15_143	527_35_155	192_36_1	152_36_147	1109_2_180
568_2_919	585_35_34	154_15_663	1557_36_276	32_2_1	28_35_162	62_2_914	53_35_92	873_36_245	357_2_1	27_2_1	75_2_408	2001_2_32	5_35_766	37_15_1	48_35_1	297_15_142	527_35_141	192_36_1	152_36_167	1109_2_180
568_2_1006	585_35_29	154_15_656	1557_36_301	32_2_1	28_35_148	62_2_811	53_35_82	873_36_258	357_2_1	27_2_1	75_2_439	2001_2_39	5_35_757	37_15_1	48_35_1	297_15_152	527_35_127	192_36_1	152_36_184	1109_2_186
568_2_1077	585_35_26	154_15_630	1557_36_353	32_2_1	28_35_128	62_2_756	53_35_64	873_36_279	357_2_1	27_2_1	75_2_493	2001_2_38	5_35_739	37_15_1	48_35_1	297_15_158	527_35_126	192_36_1	152_36_196	1109_2_171
568_2_1076	585_35_25	154_15_613	1557_36_422	32_2_1	28_35_105	62_2_741	53_35_62	873_36_287	357_2_1	27_2_1	75_2_509	2001_2_46	5_35_727	37_15_1	48_35_1	297_15_178	527_35_118	192_36_1	152_36_197	1109_2_139
568_2_1077	585_35_21	154_15_626	1557_36_445	32_2_1	28_35_88	62_2_816	53_35_59	873_36_291	357_2_1	27_2_1	75_2_539	2001_2_41	5_35_701	37_15_1	48_35_1	297_15_181	527_35_114	192_36_1	152_36_190	1109_2_122
568_2_1030	585_35_22	154_15_650	1557_36_488	32_2_1	28_35_96	62_2_867	53_35_55	873_36_307	357_2_1	27_2_1	75_2_539	2001_2_32	5_35_686	37_15_1	48_35_1	297_15_191	527_35_122	192_36_1	152_36_158	1109_2_95
568_2_970	585_35_17	154_15_683	1557_36_489	32_2_1	28_35_96	62_2_911	53_35_66	873_36_322	357_2_1	27_2_1	75_2_535	2001_2_25	5_35_696	37_15_1	48_35_1	297_15_191	527_35_122	192_36_1	152_36_138	1109_2_93
568_2_867	585_35_14	154_15_705	1557_36_467	32_2_1	28_35_95	62_2_950	53_35_64	873_36_341	357_2_1	27_2_1	75_2_501	2001_2_19	5_35_701	37_15_1	48_35_1	297_15_190	527_35_128	192_36_1	152_36_127	1109_2_104
568_2_798	585_35_18	154_15_711	1557_36_432	32_2_1	28_35_97	62_2_989	53_35_67	873_36_345	357_2_1	27_2_1	75_2_507	2001_2_15	5_35_683	37_15_1	48_35_1	297_15_183	527_35_134	192_36_1	152_36_126	1109_2_122
568_2_798	585_35_22	154_15_689	1557_36_419	32_2_1	28_35_98	62_2_1006	53_35_73	873_36_338	357_2_1	27_2_1	75_2_535	2001_2_10	5_35_697	37_15_1	48_35_1	297_15_176	527_35_123	192_36_1	152_36_122	1109_2_132
568_2_828	585_35_28	154_15_672	1557_36_390	32_2_1	28_35_101	62_2_1004	53_35_77	873_36_332	357_2_1	27_2_1	75_2_588	2001_2_10	5_35_707	37_15_1	48_35_1	297_15_174	527_35_128	192_36_1	152_36_138	1109_2_122
568_2_875	585_35_32	154_15_670	1557_36_355	32_2_1	28_35_103	62_2_986	53_35_83	873_36_321	357_2_1	27_2_1	75_2_578	2001_2_7	5_35_704	37_15_1	48_35_1	297_15_170	527_35_148	192_36_1	152_36_143	1109_2_112
568_2_882	585_35_40	154_15_685	1557_36_348	32_2_1	28_35_112	62_2_956	53_35_78	873_36_299	357_2_1	27_2_1	75_2_540	2001_2_3	5_35_715	37_15_1	48_35_1	297_15_180	527_35_166	192_36_1	152_36_147	1109_2_105
568_2_911	585_35_46	154_15_700	1557_36_348	32_2_1	28_35_121	62_2_911	53_35_77	873_36_303	357_2_1	27_2_1	75_2_495	2001_2_1	5_35_738	37_15_1	48_35_1	297_15_178	527_35_175	192_36_1	152_36_156	1109_2_100
568_2_969	585_35_49	154_15_700	1557_36_354	37_15_1	28_35_134	62_2_864	53_35_79	873_36_314	357_2_1	27_2_1	75_2_469	152_36_161	5_35_707	48_35_1	297_15_161	527_35_184	192_36_1	1109_2_100
568_2_1003	585_35_60	154_15_694	1557_36_336	37_15_1	28_35_144	62_2_807	53_35_70	873_36_323	357_2_1	27_2_1	75_2_484	152_36_173	5_35_698	48_35_1	297_15_147	527_35_194	192_36_1	1109_2_94
568_2_1039	585_35_54	154_15_667	1557_36_361	37_15_1	28_35_144	62_2_739	53_35_59	873_36_320	357_2_1	27_2_1	75_2_489	152_36_176	5_35_699	48_35_1	297_15_130	527_35_185	192_36_1	1109_2_97
568_2_1049	585_35_54	154_15_648	1557_36_377	37_15_1	28_35_140	62_2_705	53_35_46	873_36_339	357_2_1	27_2_1	75_2_548	152_36_202	5_35_678	48_35_1	297_15_114	527_35_161	192_36_1	1109_2_106
568_2_1053	585_35_47	154_15_648	1557_36_399	37_15_1	28_35_139	62_2_696	53_35_40	873_36_348	357_2_1	27_2_1	75_2_538	152_36_195	5_35_697	48_35_1	297_15_106	527_35_136	192_36_1	1109_2_122
568_2_1082	585_35_43	154_15_634	1557_36_414	37_15_1	28_35_121	62_2_722	53_35_37	873_36_356	357_2_1	27_2_1	75_2_533	152_36_202	5_35_724	48_35_1	297_15_100	527_35_120	192_36_1	1109_2_131
568_2_1049	585_35_27	154_15_596	1557_36_430	37_15_1	28_35_128	62_2_699	53_35_38	873_36_364	357_2_1	27_2_1	75_2_549	152_36_218	5_35_787	48_35_1	297_15_83	527_35_108	192_36_1	1109_2_147
568_2_999	585_35_27	154_15_556	1557_36_447	37_15_1	28_35_112	62_2_699	53_35_48	873_36_362	357_2_1	27_2_1	75_2_602	152_36_208	5_35_852	48_35_1	297_15_97	527_35_97	192_36_1	1109_2_147
568_2_1003	585_35_26	154_15_544	1557_36_421	37_15_1	28_35_110	62_2_719	53_35_59	873_36_353	357_2_1	27_2_1	75_2_626	152_36_183	5_35_892	48_35_1	297_15_111	527_35_80	192_36_1	1109_2_129
568_2_980	585_35_24	154_15_546	1557_36_395	37_15_1	28_35_116	62_2_762	53_35_69	873_36_342	357_2_1	27_2_1	75_2_631	152_36_154	5_35_916	48_35_1	297_15_127	527_35_75	192_36_1	1109_2_98
568_2_979	585_35_28	154_15_561	1557_36_363	37_15_1	28_35_120	62_2_814	53_35_81	873_36_342	357_2_1	27_2_1	75_2_636	152_36_135	5_35_923	48_35_1	297_15_153	527_35_69	192_36_1	1109_2_80
568_2_987	585_35_28	154_15_551	1557_36_336	37_15_1	28_35_124	62_2_835	53_35_98	873_36_332	357_2_1	27_2_1	75_2_601	152_36_110	5_35_893	48_35_1	297_15_190	527_35_80	192_36_1	1109_2_59
568_2_959	585_35_33	154_15_570	1557_36_313	37_15_1	28_35_117	62_2_898	53_35_102	873_36_299	357_2_1	27_2_1	75_2_579	152_36_99	5_35_874	48_35_1	297_15_195	527_35_84	192_36_1	1109_2_49
568_2_910	585_35_39	154_15_609	1557_36_282	37_15_1	28_35_102	62_2_944	53_35_103	873_36_271	357_2_1	27_2_1	75_2_584	152_36_95	5_35_880	48_35_1	297_15_176	527_35_100	192_36_1	1109_2_56
568_2_891	585_35_44	154_15_630	1557_36_277	37_15_1	28_35_97	62_2_986	53_35_108	873_36_242	357_2_1	27_2_1	75_2_546	152_36_119	5_35_870	48_35_1	297_15_183	527_35_114	192_36_1	1109_2_72
568_2_894	585_35_51	154_15_640	1557_36_266	37_15_1	28_35_106	62_2_1046	53_35_93	873_36_200	357_2_1	27_2_1	75_2_503	152_36_142	5_35_887	48_35_1	297_15_182	527_35_135	192_36_1	1109_2_84
568_2_893	585_35_49	154_15_671	1557_36_288	37_15_1	28_35_109	62_2_1059	53_35_71	873_36_178	357_2_1	27_2_1	75_2_498	152_36_165	5_35_893	48_35_1	297_15_176	527_35_166	192_36_1	1109_2_111
568_2_907	585_35_41	154_15_676	1557_36_302	37_15_1	28_35_127	62_2_1053	53_35_59	873_36_193	357_2_1	27_2_1	75_2_482	152_36_186	5_35_873	48_35_1	297_15_168	527_35_171	192_36_1	1109_2_121
568_2_885	585_35_36	154_15_679	1557_36_330	37_15_1	28_35_136	62_2_959	53_35_52	873_36_209	357_2_1	27_2_1	75_2_481	152_36_206	5_35_909	48_35_1	297_15_164	527_35_184	192_36_1	1109_2_113
568_2_865	585_35_31	154_15_647	1557_36_331	37_15_1	28_35_145	62_2_900	53_35_48	873_36_224	357_2_1	27_2_1	75_2_517	152_36_230	5_35_941	48_35_1	297_15_146	527_35_184	192_36_1	1109_2_114
568_2_894	585_35_23	154_15_615	1557_36_338	37_15_1	28_35_154	62_2_825	53_35_42	873_36_232	357_2_1	27_2_1	75_2_540	152_36_233	5_35_912	48_35_1	297_15_127	527_35_189	192_36_1	1109_2_126
568_2_941	585_35_21	154_15_579	1557_36_342	37_15_1	28_35_163	62_2_752	53_35_41	873_36_273	357_2_1	27_2_1	75_2_596	152_36_239	5_35_911	48_35_1	297_15_126	527_35_170	192_36_1	1109_2_118
568_2_937	585_35_24	154_15_515	1557_36_340	37_15_1	28_35_161	62_2_713	53_35_34	873_36_290	357_2_1	27_2_1	75_2_656	152_36_251	5_35_906	48_35_1	297_15_118	527_35_154	192_36_1	1109_2_97
568_2_964	585_35_17	154_15_463	1557_36_349	37_15_1	28_35_180	62_2_656	53_35_37	873_36_359	357_2_1	27_2_1	75_2_683	152_36_251	5_35_893	48_35_1	297_15_114	527_35_151	192_36_1	1109_2_82
568_2_998	585_35_17	154_15_417	1557_36_337	37_15_1	28_35_188	62_2_627	53_35_33	873_36_416	357_2_1	27_2_1	75_2_689	152_36_261	5_35_893	48_35_1	297_15_123	527_35_158	192_36_1	1109_2_66
568_2_1034	585_35_13	154_15_393	1557_36_314	37_15_1	28_35_204	62_2_633	53_35_24	873_36_456	357_2_1	27_2_1	75_2_665	152_36_265	5_35_914	48_35_1	297_15_121	527_35_153	192_36_1	1109_2_63
568_2_1040	585_35_19	154_15_378	1557_36_311	37_15_1	28_35_213	62_2_621	53_35_22	873_36_457	357_2_1	27_2_1	75_2_673	152_36_279	5_35_909	48_35_1	297_15_119	527_35_149	192_36_1	1109_2_57
568_2_1061	585_35_25	154_15_381	1557_36_288	37_15_1	28_35_217	62_2_654	53_35_16	873_36_455	357_2_1	27_2_1	75_2_647	152_36_272	5_35_944	48_35_1	297_15_123	527_35_140	192_36_1	1109_2_69
568_2_1064	585_35_29	154_15_423	1557_36_291	37_15_1	28_35_207	62_2_716	53_35_12	873_36_412	357_2_1	27_2_1	75_2_613	152_36_264	5_35_933	48_35_1	297_15_139	527_35_142	192_36_1	1109_2_89
568_2_1096	585_35_42	154_15_458	1557_36_308	37_15_1	28_35_187	62_2_759	53_35_12	873_36_369	357_2_1	27_2_1	75_2_568	152_36_224	5_35_921	48_35_1	297_15_141	527_35_131	192_36_1	1109_2_117
568_2_1036	585_35_47	154_15_495	1557_36_307	37_15_1	28_35_161	62_2_809	53_35_9	873_36_344	357_2_1	27_2_1	75_2_522	152_36_183	5_35_948	48_35_1	297_15_152	527_35_130	192_36_1	1109_2_148
568_2_975	585_35_42	154_15_564	1557_36_318	37_15_1	28_35_128	62_2_843	53_35_5	873_36_297	357_2_1	27_2_1	75_2_498	152_36_182	5_35_909	48_35_1	297_15_178	527_35_136	192_36_1	1109_2_159
568_2_958	585_35_30	154_15_599	1557_36_346	37_15_1	28_35_97	62_2_792	53_35_5	873_36_280	357_2_1	27_2_1	75_2_540	152_36_177	5_35_932	48_35_1	297_15_190	527_35_119	192_36_1	1109_2_149
568_2_919	585_35_30	154_15_631	1557_36_380	37_15_1	28_35_100	62_2_748	53_35_7	873_36_262	357_2_1	27_2_1	75_2_559	152_36_188	5_35_953	48_35_1	297_15_184	527_35_97	192_36_1	1109_2_137
568_2_891	585_35_28	154_15_657	1557_36_386	37_15_1	28_35_94	62_2_751	53_35_5	873_36_270	357_2_1	27_2_1	75_2_673	152_36_199	5_35_923	48_35_1	297_15_174	527_35_87	192_36_1	1109_2_117
568_2_864	585_35_24	154_15_671	1557_36_387	37_15_1	28_35_89	62_2_738	53_35_5	873_36_302	357_2_1	27_2_1	75_2_735	152_36_178	5_35_933	48_35_1	297_15_153	527_35_78	192_36_1	1109_2_93
568_2_823	585_35_21	154_15_685	1557_36_401	37_15_1	28_35_92	62_2_760	53_35_4	873_36_338	357_2_1	27_2_1	75_2_799	152_36_171	5_35_927	48_35_1	297_15_129	527_35_85	192_36_1	1109_2_77
568_2_789	585_35_23	154_15_686	1557_36_390	37_15_1	28_35_97	62_2_766	53_35_5	873_36_357	357_2_1	27_2_1	75_2_817	152_36_190	5_35_955	48_35_1	297_15_117	527_35_92	192_36_1	1109_2_56
568_2_751	585_35_30	154_15_682	1557_36_377	37_15_1	28_35_115	62_2_765	53_35_5	873_36_387	357_2_1	27_2_1	75_2_809	152_36_200	5_35_1002	48_35_1	297_15_110	527_35_107	192_36_1	1109_2_35
568_2_761	585_35_46	154_15_646	1557_36_372	37_15_1	28_35_118	62_2_776	53_35_4	873_36_380	357_2_1	27_2_1	75_2_788	152_36_201	5_35_1015	48_35_1	297_15_111	527_35_99	192_36_1	1109_2_22
568_2_816	585_35_47	154_15_624	1557_36_380	37_15_1	28_35_118	62_2_761	53_35_5	873_36_361	357_2_1	27_2_1	75_2_768	152_36_217	5_35_1022	48_35_1	297_15_115	527_35_97	192_36_1	1109_2_17
568_2_862	585_35_52	154_15_576	1557_36_362	37_15_1	28_35_130	62_2_754	53_35_8	873_36_365	357_2_1	27_2_1	75_2_764	152_36_212	5_35_1041	48_35_1	297_15_116	527_35_91	192_36_1	1109_2_20
568_2_882	585_35_57	154_15_545	1557_36_345	37_15_1	28_35_129	62_2_756	53_35_10	873_36_356	357_2_1	27_2_1	75_2_738	152_36_225	5_35_1039	48_35_1	297_15_112	527_35_76	192_36_1	1109_2_27
568_2_899	585_35_59	154_15_528	1557_36_333	37_15_1	28_35_116	62_2_794	53_35_12	873_36_345	357_2_1	27_2_1	75_2_748	152_36_243	5_35_989	48_35_1	297_15_96	527_35_72	192_36_1	1109_2_30
568_2_887	585_35_54	154_15_507	1557_36_332	37_15_1	28_35_115	62_2_824	53_35_7	873_36_316	357_2_1	27_2_1	75_2_732	152_36_260	5_35_931	48_35_1	297_15_109	527_35_68	192_36_1	1109_2_36
568_2_841	585_35_52	154_15_494	1557_36_314	37_15_1	28_35_121	62_2_864	53_35_6	873_36_294	357_2_1	27_2_1	75_2_691	152_36_274	5_35_884	48_35_1	297_15_119	527_35_66	192_36_1	1109_2_35
568_2_855	585_35_51	154_15_487	1557_36_301	37_15_1	28_35_130	62_2_903	53_35_2	873_36_274	357_2_1	27_2_1	75_2_646	152_36_280	5_35_852	48_35_1	297_15_125	527_35_59	192_36_1	1109_2_33
568_2_831	585_35_47	154_15_496	1557_36_305	37_15_1	28_35_137	62_2_972	53_35_3	873_36_272	357_2_1	27_2_1	75_2_618	152_36_263	5_35_837	48_35_1	297_15_143	527_35_57	192_36_1	1109_2_27
568_2_811	585_35_34	154_15_534	1557_36_309	37_15_1	28_35_139	62_2_1058	53_35_3	873_36_284	357_2_1	27_2_1	75_2_584	152_36_244	5_35_831	48_35_1	297_15_152	527_35_70	192_36_1	1109_2_23
568_2_813	585_35_33	154_15_566	1557_36_329	37_15_1	28_35_135	62_2_1133	53_35_2	873_36_294	357_2_1	27_2_1	75_2_552	152_36_234	5_35_837	48_35_1	297_15_156	527_35_76	192_36_1	1109_2_20
568_2_844	585_35_35	154_15_615	1557_36_355	37_15_1	28_35_137	62_2_1124	53_35_1	873_36_322	357_2_1	27_2_1	75_2_555	152_36_194	5_35_861	48_35_1	297_15_156	527_35_85	192_36_1	1109_2_18
568_2_830	585_35_39	154_15_646	1557_36_360	37_15_1	28_35_128	62_2_1055	873_36_354	357_2_1	27_2_1	75_2_568	152_36_193	5_35_925	48_35_1	297_15_156	527_35_91	192_36_1	1109_2_11
568_2_833	585_35_48	154_15_644	1557_36_376	37_15_1	28_35_119	62_2_999	873_36_392	357_2_1	27_2_1	75_2_595	152_36_194	5_35_957	48_35_1	297_15_168	527_35_106	192_36_1	1109_2_8
568_2_838	585_35_48	154_15_636	1557_36_392	37_15_1	28_35_101	62_2_945	873_36_449	357_2_1	27_2_1	75_2_630	152_36_189	5_35_961	48_35_1	297_15_174	527_35_113	192_36_1	1109_2_9
568_2_876	585_35_48	154_15_618	1557_36_405	37_15_1	28_35_87	62_2_875	873_36_464	357_2_1	27_2_1	75_2_652	152_36_196	5_35_946	48_35_1	297_15_166	527_35_128	192_36_1	1109_2_11
568_2_901	585_35_40	154_15_583	1557_36_417	37_15_1	28_35_71	62_2_821	873_36_454	357_2_1	27_2_1	75_2_666	152_36_203	5_35_895	48_35_1	297_15_153	527_35_131	192_36_1	1109_2_12
568_2_909	585_35_31	154_15_580	1557_36_379	37_15_1	28_35_59	62_2_840	873_36_433	357_2_1	27_2_1	75_2_670	152_36_226	5_35_855	48_35_1	297_15_137	527_35_141	192_36_1	1109_2_13
568_2_889	585_35_24	154_15_567	1557_36_361	37_15_1	28_35_58	62_2_844	873_36_398	357_2_1	27_2_1	75_2_692	152_36_261	5_35_887	48_35_1	297_15_119	527_35_145	192_36_1	1109_2_16
568_2_867	585_35_25	154_15_565	1557_36_311	37_15_1	28_35_59	62_2_861	873_36_382	357_2_1	27_2_1	75_2_692	152_36_265	5_35_888	48_35_1	297_15_119	527_35_149	192_36_1	1109_2_14
568_2_825	585_35_22	154_15_557	1557_36_279	37_15_1	28_35_56	62_2_890	873_36_368	357_2_1	27_2_1	75_2_724	152_36_271	5_35_924	48_35_1	297_15_119	527_35_144	192_36_1	1109_2_12
568_2_805	585_35_25	154_15_538	1557_36_250	37_15_1	28_35_58	62_2_874	873_36_345	357_2_1	27_2_1	75_2_750	152_36_272	5_35_967	48_35_1	297_15_123	527_35_135	192_36_1	1109_2_11
568_2_813	585_35_35	154_15_492	1557_36_246	37_15_1	28_35_59	62_2_884	873_36_320	357_2_1	27_2_1	75_2_775	152_36_279	5_35_987	48_35_1	297_15_135	527_35_133	192_36_1	1109_2_9
568_2_774	585_35_45	154_15_461	1557_36_259	37_15_1	28_35_56	62_2_927	873_36_306	357_2_1	27_2_1	75_2_772	152_36_274	5_35_1022	48_35_1	297_15_147	527_35_137	192_36_1	1109_2_8
568_2_750	585_35_65	154_15_430	1557_36_242	37_15_1	28_35_48	62_2_1005	873_36_284	357_2_1	27_2_1	75_2_776	152_36_236	5_35_1056	48_35_1	297_15_158	527_35_133	192_36_1	1109_2_10
568_2_749	585_35_80	154_15_443	1557_36_242	37_15_1	28_35_55	62_2_1094	873_36_256	357_2_1	27_2_1	75_2_756	152_36_219	5_35_1094	48_35_1	297_15_163	527_35_142	192_36_1	1109_2_10
568_2_704	585_35_95	154_15_467	1557_36_263	37_15_1	28_35_50	62_2_1105	873_36_255	357_2_1	27_2_1	75_2_743	152_36_187	5_35_1093	48_35_1	297_15_176	527_35_138	192_36_1	1109_2_5
568_2_694	585_35_103	154_15_478	1557_36_271	37_15_1	28_35_43	62_2_1134	873_36_240	357_2_1	27_2_1	75_2_744	152_36_156	5_35_1076	48_35_1	297_15_180	527_35_124	192_36_1	1109_2_6
568_2_740	585_35_100	154_15_479	1557_36_281	37_15_1	28_35_47	62_2_1088	873_36_253	357_2_1	27_2_1	75_2_726	152_36_148	5_35_1047	48_35_1	297_15_187	527_35_117	192_36_1	1109_2_5
568_2_751	585_35_98	154_15_507	1557_36_292	37_15_1	28_35_47	62_2_1019	873_36_263	357_2_1	27_2_1	75_2_681	152_36_139	5_35_1039	48_35_1	297_15_201	527_35_116	192_36_1	1109_2_9
568_2_819	585_35_88	154_15_528	1557_36_327	37_15_1	28_35_49	62_2_958	873_36_282	357_2_1	27_2_1	75_2_671	152_36_136	5_35_1007	48_35_1	297_15_218	527_35_107	192_36_1	1109_2_8
568_2_865	585_35_65	154_15_571	1557_36_342	37_15_1	28_35_41	62_2_887	873_36_290	357_2_1	27_2_1	75_2_659	152_36_133	5_35_988	48_35_1	297_15_219	527_35_93	192_36_1	1109_2_13
568_2_879	585_35_54	154_15_609	1557_36_387	37_15_1	28_35_42	62_2_896	873_36_305	357_2_1	27_2_1	75_2_649	152_36_130	5_35_989	48_35_1	297_15_216	527_35_77	192_36_1	1109_2_16
568_2_940	585_35_35	154_15_612	1557_36_385	37_15_1	28_35_40	62_2_932	873_36_306	357_2_1	27_2_1	75_2_656	152_36_148	5_35_948	48_35_1	297_15_216	527_35_80	192_36_1	1109_2_14
568_2_940	585_35_30	154_15_628	1557_36_368	37_15_1	28_35_43	62_2_966	873_36_327	357_2_1	27_2_1	75_2_616	152_36_170	5_35_911	48_35_1	297_15_196	527_35_87	192_36_1	1109_2_16
568_2_955	585_35_33	154_15_614	1557_36_344	37_15_1	28_35_39	62_2_973	873_36_338	357_2_1	27_2_1	75_2_584	152_36_211	5_35_898	48_35_1	297_15_183	527_35_99	192_36_1	1109_2_16
568_2_955	585_35_25	154_15_616	1557_36_327	37_15_1	28_35_35	62_2_989	873_36_342	357_2_1	27_2_1	75_2_527	152_36_252	5_35_910	48_35_1	297_15_181	527_35_113	192_36_1	1109_2_12
568_2_941	585_35_25	154_15_614	1557_36_310	37_15_1	28_35_32	62_2_991	873_36_332	357_2_1	27_2_1	75_2_527	152_36_272	5_35_930	48_35_1	297_15_185	527_35_119	192_36_1	1109_2_14
568_2_916	585_35_32	154_15_590	1557_36_299	37_15_1	28_35_32	62_2_1019	873_36_303	357_2_1	27_2_1	75_2_513	152_36_308	5_35_959	48_35_1	297_15_199	527_35_135	192_36_1	1109_2_13
568_2_884	585_35_39	154_15_572	1557_36_273	37_15_1	28_35_30	62_2_995	873_36_283	357_2_1	27_2_1	75_2_499	152_36_327	5_35_950	48_35_1	297_15_199	527_35_141	192_36_1	1109_2_16
568_2_827	585_35_52	154_15_555	1557_36_240	37_15_1	28_35_23	62_2_991	873_36_277	357_2_1	27_2_1	75_2_515	152_36_358	5_35_949	48_35_1	297_15_202	527_35_142	192_36_1	1109_2_17
568_2_789	585_35_70	154_15_538	1557_36_257	37_15_1	28_35_25	62_2_1000	873_36_259	357_2_1	27_2_1	75_2_565	152_36_373	5_35_970	48_35_1	297_15_202	527_35_139	192_36_1	1109_2_18
568_2_794	585_35_77	154_15_527	1557_36_260	37_15_1	28_35_24	62_2_982	873_36_250	357_2_1	27_2_1	75_2_615	152_36_375	5_35_962	48_35_1	297_15_188	527_35_132	192_36_1	1109_2_17
568_2_755	585_35_92	154_15_505	1557_36_273	37_15_1	28_35_25	62_2_1030	873_36_259	357_2_1	27_2_1	75_2_675	152_36_356	5_35_961	48_35_1	297_15_184	527_35_117	192_36_1	1109_2_10
568_2_708	585_35_125	154_15_479	1557_36_332	37_15_1	28_35_29	62_2_1034	873_36_276	357_2_1	27_2_1	75_2_766	152_36_337	5_35_947	48_35_1	297_15_178	527_35_101	192_36_1	1109_2_9
568_2_679	585_35_148	154_15_443	1557_36_351	37_15_1	28_35_30	62_2_1025	873_36_294	357_2_1	27_2_1	75_2_801	152_36_297	5_35_960	48_35_1	297_15_162	527_35_87	192_36_1	1109_2_7
568_2_676	585_35_164	154_15_383	1557_36_365	37_15_1	28_35_24	62_2_1021	873_36_305	357_2_1	27_2_1	75_2_819	152_36_275	5_35_993	48_35_1	297_15_148	527_35_76	192_36_1	1109_2_2
568_2_653	585_35_169	154_15_364	1557_36_363	37_15_1	28_35_27	62_2_1010	873_36_315	357_2_1	27_2_1	75_2_787	152_36_245	5_35_990	48_35_1	297_15_139	527_35_84	192_36_1	1109_2_1
568_2_661	585_35_157	154_15_324	1557_36_373	37_15_1	28_35_36	62_2_1074	873_36_329	27_2_1	75_2_746	152_36_206	5_35_1002	48_35_1	297_15_137	527_35_88	192_36_1
568_2_653	585_35_138	154_15_322	1557_36_368	37_15_1	28_35_46	62_2_1098	873_36_332	27_2_1	75_2_710	152_36_189	5_35_1018	48_35_1	297_15_155	527_35_100	192_36_1
568_2_635	585_35_125	154_15_318	1557_36_344	37_15_1	28_35_59	62_2_1122	873_36_328	27_2_1	75_2_711	152_36_176	5_35_1025	48_35_1	297_15_182	527_35_100	192_36_1
568_2_656	585_35_99	154_15_313	1557_36_331	37_15_1	28_35_51	62_2_1100	873_36_362	27_2_1	75_2_722	152_36_157	5_35_1011	48_35_1	297_15_212	527_35_95	192_36_1
568_2_664	585_35_87	154_15_319	1557_36_328	37_15_1	28_35_56	62_2_1109	873_36_374	27_2_1	75_2_723	152_36_147	5_35_995	48_35_1	297_15_246	527_35_94	192_36_1
568_2_702	585_35_66	154_15_342	1557_36_311	37_15_1	28_35_47	62_2_1114	873_36_374	27_2_1	75_2_714	152_36_147	5_35_1004	48_35_1	297_15_273	527_35_103	192_36_1
568_2_728	585_35_63	154_15_362	1557_36_295	37_15_1	28_35_50	62_2_1114	873_36_367	27_2_1	75_2_705	152_36_162	5_35_1001	48_35_1	297_15_294	527_35_103	192_36_1
568_2_716	585_35_83	154_15_404	1557_36_301	37_15_1	28_35_55	62_2_1137	873_36_341	27_2_1	75_2_640	152_36_189	5_35_970	48_35_1	297_15_308	527_35_100	192_36_1
568_2_738	585_35_84	154_15_448	1557_36_291	37_15_1	28_35_51	62_2_1162	873_36_328	27_2_1	75_2_632	152_36_209	5_35_950	48_35_1	297_15_306	527_35_111	192_36_1
568_2_715	585_35_95	154_15_473	1557_36_296	37_15_1	28_35_64	62_2_1206	873_36_313	27_2_1	75_2_565	152_36_222	5_35_937	48_35_1	297_15_320	527_35_110	192_36_1
568_2_714	585_35_100	154_15_507	1557_36_300	37_15_1	28_35_68	62_2_1264	873_36_315	27_2_1	75_2_558	152_36_229	5_35_891	48_35_1	297_15_320	527_35_95	192_36_1
568_2_722	585_35_103	154_15_533	1557_36_306	37_15_1	28_35_52	62_2_1307	873_36_302	27_2_1	75_2_553	152_36_224	5_35_899	48_35_1	297_15_302	527_35_83	192_36_1
568_2_659	585_35_102	154_15_523	1557_36_317	37_15_1	28_35_57	62_2_1278	873_36_315	27_2_1	75_2_592	152_36_206	5_35_923	48_35_1	297_15_298	527_35_79	192_36_1
568_2_624	585_35_105	154_15_498	1557_36_310	37_15_1	28_35_48	62_2_1233	873_36_311	27_2_1	75_2_632	152_36_209	5_35_901	48_35_1	297_15_279	527_35_70	192_36_1
568_2_603	585_35_108	154_15_498	1557_36_323	37_15_1	28_35_39	62_2_1153	873_36_326	27_2_1	75_2_675	152_36_191	5_35_929	48_35_1	297_15_257	527_35_81	192_36_1
568_2_611	585_35_107	154_15_484	1557_36_318	37_15_1	28_35_39	62_2_1107	873_36_344	27_2_1	75_2_713	152_36_198	5_35_975	48_35_1	297_15_242	527_35_99	192_36_1
568_2_612	585_35_92	154_15_470	1557_36_339	37_15_1	28_35_40	62_2_1081	873_36_347	27_2_1	75_2_767	152_36_197	5_35_986	48_35_1	297_15_219	527_35_101	192_36_1
568_2_625	585_35_84	154_15_452	1557_36_332	37_15_1	28_35_45	62_2_1095	873_36_354	27_2_1	75_2_782	152_36_200	5_35_961	48_35_1	297_15_204	527_35_112	192_36_1
568_2_598	585_35_78	154_15_417	1557_36_319	37_15_1	28_35_49	62_2_1088	873_36_352	27_2_1	75_2_808	152_36_199	5_35_961	48_35_1	297_15_185	527_35_121	192_36_1
568_2_629	585_35_72	154_15_387	1557_36_306	37_15_1	28_35_61	62_2_1144	873_36_338	27_2_1	75_2_802	152_36_209	5_35_943	48_35_1	297_15_191	527_35_128	192_36_1
568_2_662	585_35_71	154_15_396	1557_36_290	37_15_1	28_35_69	62_2_1150	873_36_327	27_2_1	75_2_761	152_36_242	5_35_926	48_35_1	297_15_192	527_35_129	192_36_1
568_2_694	585_35_77	154_15_411	1557_36_273	37_15_1	28_35_70	62_2_1133	873_36_314	27_2_1	75_2_723	152_36_261	5_35_960	48_35_1	297_15_218	527_35_147	192_36_1
568_2_667	585_35_76	154_15_429	1557_36_282	37_15_1	28_35_74	62_2_1135	873_36_283	27_2_1	75_2_663	152_36_307	5_35_1000	48_35_1	297_15_230	527_35_158	192_36_1
568_2_679	585_35_82	154_15_427	1557_36_264	37_15_1	28_35_87	62_2_1145	873_36_271	27_2_1	75_2_657	152_36_323	5_35_954	48_35_1	297_15_255	527_35_159	192_36_1
568_2_723	585_35_70	154_15_453	1557_36_259	37_15_1	28_35_84	62_2_1143	873_36_275	27_2_1	75_2_636	152_36_328	5_35_906	48_35_1	297_15_279	527_35_162	192_36_1
568_2_727	585_35_72	154_15_465	1557_36_250	37_15_1	28_35_85	62_2_1114	873_36_293	27_2_1	75_2_654	152_36_320	5_35_872	48_35_1	297_15_291	527_35_158	192_36_1
568_2_697	585_35_78	154_15_483	1557_36_261	37_15_1	28_35_76	62_2_1098	873_36_301	27_2_1	75_2_663	152_36_338	5_35_867	48_35_1	297_15_286	527_35_153	192_36_1
568_2_652	585_35_86	154_15_489	1557_36_262	37_15_1	28_35_64	62_2_1086	873_36_283	27_2_1	75_2_676	152_36_311	5_35_858	48_35_1	297_15_296	527_35_141	192_36_1
568_2_642	585_35_100	154_15_471	1557_36_254	37_15_1	28_35_59	62_2_1071	873_36_299	27_2_1	75_2_697	152_36_303	5_35_900	48_35_1	297_15_287	527_35_135	192_36_1
568_2_649	585_35_135	154_15_469	1557_36_260	37_15_1	28_35_62	62_2_1069	873_36_337	27_2_1	75_2_695	152_36_246	5_35_896	48_35_1	297_15_255	527_35_142	192_36_1
568_2_653	585_35_160	154_15_472	1557_36_260	37_15_1	28_35_65	62_2_1048	873_36_345	27_2_1	75_2_751	152_36_234	5_35_921	48_35_1	297_15_228	527_35_161	192_36_1
568_2_604	585_35_176	154_15_459	1557_36_276	37_15_1	28_35_63	62_2_1020	873_36_355	27_2_1	75_2_817	152_36_222	5_35_950	48_35_1	297_15_205	527_35_162	192_36_1
568_2_576	585_35_178	154_15_434	1557_36_290	37_15_1	28_35_65	62_2_1018	873_36_319	27_2_1	75_2_879	152_36_183	5_35_947	48_35_1	297_15_186	527_35_163	192_36_1
568_2_599	585_35_186	154_15_459	1557_36_323	37_15_1	28_35_73	62_2_980	873_36_300	27_2_1	75_2_856	152_36_164	5_35_887	48_35_1	297_15_174	527_35_169	192_36_1
568_2_665	585_35_188	154_15_470	1557_36_353	37_15_1	28_35_63	62_2_946	873_36_271	27_2_1	75_2_864	152_36_156	5_35_868	48_35_1	297_15_178	527_35_161	192_36_1
568_2_709	585_35_181	154_15_469	1557_36_353	37_15_1	28_35_50	62_2_914	873_36_262	27_2_1	75_2_864	152_36_171	5_35_883	48_35_1	297_15_176	527_35_149	192_36_1
568_2_777	585_35_183	154_15_466	1557_36_335	37_15_1	28_35_47	62_2_904	873_36_274	27_2_1	75_2_844	152_36_169	5_35_860	48_35_1	297_15_186	527_35_130	192_36_1
568_2_778	585_35_189	154_15_476	1557_36_316	37_15_1	28_35_42	62_2_909	873_36_275	27_2_1	75_2_822	152_36_182	5_35_879	48_35_1	297_15_201	527_35_129	192_36_1
568_2_757	585_35_165	154_15_494	1557_36_283	37_15_1	28_35_47	62_2_1001	873_36_285	27_2_1	75_2_788	152_36_190	5_35_911	48_35_1	297_15_211	527_35_129	192_36_1
568_2_692	585_35_174	154_15_499	1557_36_271	37_15_1	28_35_57	62_2_1046	873_36_295	27_2_1	75_2_768	152_36_185	5_35_902	48_35_1	297_15_203	527_35_126	192_36_1
568_2_722	585_35_176	154_15_485	1557_36_256	37_15_1	28_35_60	62_2_1045	873_36_299	27_2_1	75_2_741	152_36_192	5_35_884	48_35_1	297_15_192	527_35_133	192_36_1
568_2_758	585_35_176	154_15_476	1557_36_265	37_15_1	28_35_73	62_2_1033	873_36_302	27_2_1	75_2_737	152_36_195	5_35_870	48_35_1	297_15_185	527_35_133	192_36_1
568_2_776	585_35_172	154_15_464	1557_36_271	37_15_1	28_35_92	62_2_1055	873_36_293	27_2_1	75_2_738	152_36_202	5_35_883	48_35_1	297_15_157	527_35_130	192_36_1
568_2_782	585_35_167	154_15_442	1557_36_275	37_15_1	28_35_104	62_2_1045	873_36_313	27_2_1	75_2_773	152_36_222	5_35_878	48_35_1	297_15_142	527_35_132	192_36_1
568_2_755	585_35_162	154_15_406	1557_36_291	37_15_1	28_35_110	62_2_1017	873_36_315	27_2_1	75_2_808	152_36_243	5_35_914	48_35_1	297_15_137	527_35_132	192_36_1
568_2_764	585_35_169	154_15_392	1557_36_318	37_15_1	28_35_114	62_2_970	873_36_318	27_2_1	75_2_808	152_36_257	5_35_870	48_35_1	297_15_130	527_35_148	192_36_1
568_2_745	585_35_167	154_15_365	1557_36_323	37_15_1	28_35_111	62_2_949	873_36_337	27_2_1	75_2_795	152_36_258	5_35_879	48_35_1	297_15_142	527_35_169	192_36_1
568_2_759	585_35_166	154_15_342	1557_36_320	37_15_1	28_35_110	62_2_918	873_36_349	27_2_1	75_2_768	152_36_247	5_35_906	48_35_1	297_15_157	527_35_182	192_36_1
568_2_760	585_35_163	154_15_339	1557_36_312	37_15_1	28_35_104	62_2_912	873_36_366	27_2_1	75_2_793	152_36_244	5_35_909	48_35_1	297_15_151	527_35_200	192_36_1
568_2_729	585_35_161	154_15_348	1557_36_319	37_15_1	28_35_96	62_2_959	873_36_368	27_2_1	75_2_793	152_36_232	5_35_919	48_35_1	297_15_171	527_35_198	192_36_1
568_2_706	585_35_154	154_15_388	1557_36_311	37_15_1	28_35_86	62_2_981	873_36_383	27_2_1	75_2_769	152_36_222	5_35_896	48_35_1	297_15_195	527_35_195	192_36_1
568_2_704	585_35_153	154_15_410	1557_36_323	37_15_1	28_35_82	62_2_1066	873_36_364	27_2_1	75_2_721	152_36_207	5_35_866	48_35_1	297_15_215	527_35_182	192_36_1
568_2_716	585_35_155	154_15_434	1557_36_291	37_15_1	28_35_89	62_2_1071	873_36_354	27_2_1	75_2_703	152_36_220	5_35_868	48_35_1	297_15_253	527_35_151	192_36_1
568_2_730	585_35_157	154_15_451	1557_36_285	37_15_1	28_35_81	62_2_1001	873_36_341	27_2_1	75_2_707	152_36_220	5_35_857	48_35_1	297_15_269	527_35_123	192_36_1
568_2_744	585_35_160	154_15_458	1557_36_307	37_15_1	28_35_82	62_2_976	873_36_308	27_2_1	75_2_722	152_36_237	5_35_853	48_35_1	297_15_294	527_35_107	192_36_1
568_2_782	585_35_159	154_15_467	1557_36_313	37_15_1	28_35_76	62_2_966	873_36_278	27_2_1	75_2_730	152_36_260	5_35_849	48_35_1	297_15_307	527_35_92	192_36_1
568_2_780	585_35_152	154_15_475	1557_36_303	37_15_1	28_35_70	62_2_1010	873_36_252	27_2_1	75_2_731	152_36_273	5_35_850	48_35_1	297_15_311	527_35_87	192_36_1
568_2_771	585_35_138	154_15_481	1557_36_332	37_15_1	28_35_64	62_2_1022	873_36_235	27_2_1	75_2_732	152_36_288	5_35_871	48_35_1	297_15_324	527_35_78	192_36_1
568_2_745	585_35_134	154_15_500	1557_36_315	37_15_1	28_35_57	62_2_1073	873_36_224	27_2_1	75_2_712	152_36_302	5_35_863	48_35_1	297_15_299	527_35_73	192_36_1
568_2_763	585_35_128	154_15_504	1557_36_326	37_15_1	28_35_56	62_2_1090	873_36_232	27_2_1	75_2_730	152_36_297	5_35_860	48_35_1	297_15_283	527_35_75	192_36_1
568_2_751	585_35_142	154_15_511	1557_36_345	37_15_1	28_35_51	62_2_1033	873_36_233	27_2_1	75_2_689	152_36_308	5_35_842	48_35_1	297_15_285	527_35_85	192_36_1
568_2_718	585_35_159	154_15_490	1557_36_331	37_15_1	28_35_51	62_2_1001	873_36_252	27_2_1	75_2_735	152_36_307	5_35_879	48_35_1	297_15_250	527_35_87	192_36_1
568_2_725	585_35_171	154_15_490	1557_36_317	37_15_1	28_35_52	62_2_963	873_36_251	27_2_1	75_2_736	152_36_328	5_35_877	48_35_1	297_15_234	527_35_104	192_36_1
568_2_729	585_35_204	154_15_495	1557_36_311	37_15_1	28_35_46	62_2_929	873_36_227	27_2_1	75_2_725	152_36_343	5_35_921	48_35_1	297_15_210	527_35_110	192_36_1
568_2_752	585_35_216	154_15_459	1557_36_309	37_15_1	28_35_45	62_2_919	873_36_249	27_2_1	75_2_756	152_36_341	5_35_935	48_35_1	297_15_190	527_35_101	192_36_1
568_2_767	585_35_238	154_15_451	1557_36_301	37_15_1	28_35_40	62_2_879	873_36_263	27_2_1	75_2_756	152_36_315	5_35_922	48_35_1	297_15_183	527_35_112	192_36_1
568_2_793	585_35_232	154_15_452	1557_36_285	37_15_1	28_35_44	62_2_940	873_36_261	27_2_1	75_2_741	152_36_286	5_35_905	48_35_1	297_15_197	527_35_95	192_36_1
568_2_846	585_35_229	154_15_421	1557_36_291	37_15_1	28_35_40	62_2_919	873_36_270	27_2_1	75_2_739	152_36_279	5_35_893	48_35_1	297_15_193	527_35_94	192_36_1
568_2_848	585_35_230	154_15_407	1557_36_297	37_15_1	28_35_46	62_2_1020	873_36_256	27_2_1	75_2_719	152_36_247	5_35_864	48_35_1	297_15_200	527_35_95	192_36_1
568_2_862	585_35_219	154_15_407	1557_36_314	37_15_1	28_35_50	62_2_1051	873_36_249	27_2_1	75_2_688	152_36_243	5_35_805	48_35_1	297_15_226	527_35_98	192_36_1
568_2_851	585_35_222	154_15_378	1557_36_327	37_15_1	28_35_62	62_2_1029	873_36_251	27_2_1	75_2_654	152_36_243	5_35_800	48_35_1	297_15_239	527_35_99	192_36_1
568_2_776	585_35_225	154_15_380	1557_36_363	37_15_1	28_35_59	62_2_1042	873_36_266	27_2_1	75_2_707	152_36_250	5_35_787	48_35_1	297_15_240	527_35_104	192_36_1
568_2_727	585_35_212	154_15_373	1557_36_364	37_15_1	28_35_62	62_2_1025	873_36_298	27_2_1	75_2_720	152_36_254	5_35_813	48_35_1	297_15_240	527_35_105	192_36_1
568_2_678	585_35_233	154_15_369	1557_36_369	37_15_1	28_35_61	62_2_1035	873_36_306	27_2_1	75_2_731	152_36_249	5_35_833	48_35_1	297_15_243	527_35_98	192_36_1
568_2_617	585_35_236	154_15_368	1557_36_370	37_15_1	28_35_54	62_2_1044	873_36_332	27_2_1	75_2_779	152_36_264	5_35_840	48_35_1	297_15_223	527_35_102	192_36_1
568_2_603	585_35_222	154_15_389	1557_36_364	37_15_1	28_35_49	62_2_994	873_36_356	27_2_1	75_2_779	152_36_284	5_35_860	48_35_1	297_15_227	527_35_105	192_36_1
568_2_633	585_35_216	154_15_383	1557_36_357	37_15_1	28_35_38	62_2_986	873_36_364	27_2_1	75_2_807	152_36_279	5_35_876	48_35_1	297_15_238	527_35_95	192_36_1
568_2_648	585_35_208	154_15_427	1557_36_348	37_15_1	28_35_34	62_2_992	873_36_358	27_2_1	75_2_821	152_36_271	5_35_900	48_35_1	297_15_219	527_35_85	192_36_1
568_2_651	585_35_195	154_15_459	1557_36_350	37_15_1	28_35_39	62_2_1046	873_36_340	27_2_1	75_2_795	152_36_271	5_35_910	48_35_1	297_15_219	527_35_75	192_36_1
568_2_680	585_35_182	154_15_493	1557_36_337	37_15_1	28_35_36	62_2_1066	873_36_332	27_2_1	75_2_735	152_36_267	5_35_912	48_35_1	297_15_206	527_35_76	192_36_1
568_2_670	585_35_180	154_15_507	1557_36_334	37_15_1	28_35_51	62_2_1092	873_36_328	27_2_1	75_2_677	152_36_262	5_35_861	48_35_1	297_15_207	527_35_76	192_36_1
568_2_705	585_35_184	154_15_521	1557_36_318	37_15_1	28_35_58	62_2_1142	873_36_314	27_2_1	75_2_646	152_36_262	5_35_847	48_35_1	297_15_173	527_35_77	192_36_1
568_2_723	585_35_187	154_15_509	1557_36_316	37_15_1	28_35_71	62_2_1164	873_36_315	27_2_1	75_2_658	152_36_247	5_35_819	48_35_1	297_15_148	527_35_78	192_36_1
568_2_752	585_35_201	154_15_465	1557_36_307	37_15_1	28_35_77	62_2_1142	873_36_318	27_2_1	75_2_707	152_36_258	5_35_803	48_35_1	297_15_131	527_35_88	192_36_1
568_2_778	585_35_214	154_15_451	1557_36_322	37_15_1	28_35_77	62_2_1083	873_36_307	27_2_1	75_2_777	152_36_232	5_35_784	48_35_1	297_15_130	527_35_82	192_36_1
568_2_780	585_35_239	154_15_441	1557_36_330	37_15_1	28_35_82	62_2_1035	873_36_298	27_2_1	75_2_815	152_36_221	5_35_768	48_35_1	297_15_125	527_35_73	192_36_1
568_2_790	585_35_274	154_15_396	1557_36_352	37_15_1	28_35_81	62_2_984	873_36_329	27_2_1	75_2_908	152_36_203	5_35_781	48_35_1	297_15_122	527_35_62	192_36_1
568_2_804	585_35_305	154_15_381	1557_36_339	37_15_1	28_35_77	62_2_898	873_36_354	27_2_1	75_2_945	152_36_211	5_35_789	48_35_1	297_15_139	527_35_60	192_36_1
568_2_788	585_35_338	154_15_341	1557_36_344	37_15_1	28_35_73	62_2_893	873_36_379	27_2_1	75_2_918	152_36_218	5_35_796	48_35_1	297_15_150	527_35_57	192_36_1
568_2_761	585_35_338	154_15_307	1557_36_346	37_15_1	28_35_62	62_2_863	873_36_403	27_2_1	75_2_915	152_36_224	5_35_789	48_35_1	297_15_152	527_35_52	192_36_1
568_2_723	585_35_333	154_15_279	1557_36_346	37_15_1	28_35_55	62_2_858	873_36_444	27_2_1	75_2_924	152_36_210	5_35_809	48_35_1	297_15_156	527_35_57	192_36_1
568_2_675	585_35_328	154_15_264	1557_36_365	37_15_1	28_35_56	62_2_868	873_36_450	27_2_1	75_2_907	152_36_207	5_35_852	48_35_1	297_15_166	527_35_56	192_36_1
568_2_663	585_35_312	154_15_253	1557_36_360	37_15_1	28_35_59	62_2_882	873_36_464	27_2_1	75_2_884	152_36_218	5_35_877	48_35_1	297_15_179	527_35_60	192_36_1
568_2_631	585_35_283	154_15_285	1557_36_390	37_15_1	28_35_63	62_2_935	873_36_467	27_2_1	75_2_852	152_36_197	5_35_893	48_35_1	297_15_189	527_35_74	192_36_1
568_2_614	585_35_250	154_15_291	1557_36_394	37_15_1	28_35_68	62_2_979	873_36_479	27_2_1	75_2_823	152_36_196	5_35_915	48_35_1	297_15_209	527_35_80	192_36_1
568_2_624	585_35_203	154_15_302	1557_36_408	37_15_1	28_35_65	62_2_1046	873_36_455	27_2_1	75_2_773	152_36_190	5_35_926	48_35_1	297_15_226	527_35_99	192_36_1
568_2_619	585_35_193	154_15_332	1557_36_445	37_15_1	28_35_71	62_2_1061	873_36_457	27_2_1	75_2_759	152_36_185	5_35_912	48_35_1	297_15_211	527_35_108	192_36_1
568_2_595	585_35_182	154_15_325	1557_36_454	37_15_1	28_35_76	62_2_1052	873_36_457	27_2_1	75_2_785	152_36_186	5_35_899	48_35_1	297_15_213	527_35_125	192_36_1
568_2_565	585_35_190	154_15_328	1557_36_474	37_15_1	28_35_83	62_2_1036	873_36_427	27_2_1	75_2_860	152_36_209	5_35_873	48_35_1	297_15_204	527_35_123	192_36_1
568_2_556	585_35_188	154_15_323	1557_36_462	37_15_1	28_35_80	62_2_1030	873_36_420	27_2_1	75_2_903	152_36_248	5_35_853	48_35_1	297_15_178	527_35_123	192_36_1
568_2_551	585_35_219	154_15_299	1557_36_457	37_15_1	28_35_77	62_2_991	873_36_417	27_2_1	75_2_928	152_36_268	5_35_839	48_35_1	297_15_175	527_35_124	192_36_1
568_2_581	585_35_253	154_15_305	1557_36_417	37_15_1	28_35_89	62_2_992	873_36_412	27_2_1	75_2_930	152_36_264	5_35_822	48_35_1	297_15_145	527_35_113	192_36_1
568_2_583	585_35_273	154_15_305	1557_36_394	37_15_1	28_35_105	62_2_959	873_36_441	27_2_1	75_2_923	152_36_266	5_35_831	48_35_1	297_15_126	527_35_102	192_36_1
568_2_582	585_35_273	154_15_293	1557_36_350	37_15_1	28_35_116	62_2_988	873_36_461	27_2_1	75_2_929	152_36_255	5_35_859	48_35_1	297_15_106	527_35_88	192_36_1
568_2_601	585_35_275	154_15_302	1557_36_311	37_15_1	28_35_118	62_2_1002	873_36_464	27_2_1	75_2_938	152_36_228	5_35_886	48_35_1	297_15_108	527_35_70	192_36_1
568_2_620	585_35_270	154_15_293	1557_36_271	37_15_1	28_35_117	62_2_1001	873_36_464	27_2_1	75_2_954	152_36_215	5_35_906	48_35_1	297_15_115	527_35_58	192_36_1
568_2_607	585_35_273	154_15_301	1557_36_260	37_15_1	28_35_109	62_2_965	873_36_467	27_2_1	75_2_912	152_36_223	5_35_930	48_35_1	297_15_130	527_35_52	192_36_1
568_2_630	585_35_262	154_15_312	1557_36_261	37_15_1	28_35_103	62_2_941	873_36_473	27_2_1	75_2_883	152_36_207	5_35_927	48_35_1	297_15_147	527_35_58	192_36_1
568_2_685	585_35_252	154_15_321	1557_36_245	37_15_1	28_35_102	62_2_906	873_36_488	27_2_1	75_2_847	152_36_213	5_35_878	48_35_1	297_15_159	527_35_55	192_36_1
568_2_703	585_35_242	154_15_324	1557_36_267	37_15_1	28_35_89	62_2_884	873_36_491	27_2_1	75_2_826	152_36_229	5_35_872	48_35_1	297_15_172	527_35_52	192_36_1
568_2_731	585_35_230	154_15_334	1557_36_294	37_15_1	28_35_87	62_2_912	873_36_465	27_2_1	75_2_857	152_36_233	5_35_883	48_35_1	297_15_163	527_35_50	192_36_1
568_2_699	585_35_218	154_15_332	1557_36_311	37_15_1	28_35_84	62_2_988	873_36_427	27_2_1	75_2_894	152_36_241	5_35_868	48_35_1	297_15_161	527_35_44	192_36_1
568_2_676	585_35_224	154_15_347	1557_36_323	37_15_1	28_35_76	62_2_1015	873_36_386	27_2_1	75_2_853	152_36_243	5_35_870	48_35_1	297_15_160	527_35_52	192_36_1
568_2_645	585_35_211	154_15_359	1557_36_351	37_15_1	28_35_82	62_2_1035	873_36_382	27_2_1	75_2_831	152_36_269	5_35_870	48_35_1	297_15_140	527_35_52	192_36_1
568_2_627	585_35_204	154_15_377	1557_36_366	37_15_1	28_35_112	62_2_1060	873_36_371	27_2_1	75_2_802	152_36_269	5_35_865	48_35_1	297_15_138	527_35_62	192_36_1
568_2_595	585_35_197	154_15_402	1557_36_377	37_15_1	28_35_124	62_2_1083	873_36_351	27_2_1	75_2_813	152_36_250	5_35_898	48_35_1	297_15_128	527_35_73	192_36_1
568_2_587	585_35_185	154_15_409	1557_36_403	37_15_1	28_35_152	62_2_1052	873_36_336	27_2_1	75_2_825	152_36_226	5_35_924	48_35_1	297_15_120	527_35_74	192_36_1
568_2_569	585_35_196	154_15_429	1557_36_403	37_15_1	28_35_179	62_2_1104	873_36_335	27_2_1	75_2_786	152_36_204	5_35_920	48_35_1	297_15_114	527_35_83	192_36_1
568_2_573	585_35_197	154_15_417	1557_36_418	37_15_1	28_35_202	62_2_1036	873_36_367	27_2_1	75_2_787	152_36_190	5_35_932	48_35_1	297_15_110	527_35_85	192_36_1
568_2_575	585_35_204	154_15_404	1557_36_430	37_15_1	28_35_199	62_2_1023	873_36_376	27_2_1	75_2_796	152_36_179	5_35_927	48_35_1	297_15_92	527_35_92	192_36_1
568_2_581	585_35_228	154_15_360	1557_36_457	37_15_1	28_35_199	62_2_981	873_36_381	27_2_1	75_2_796	152_36_174	5_35_883	48_35_1	297_15_102	527_35_91	192_36_1
568_2_610	585_35_238	154_15_351	1557_36_441	37_15_1	28_35_203	62_2_983	873_36_390	27_2_1	75_2_828	152_36_181	5_35_857	48_35_1	297_15_96	527_35_91	192_36_1
568_2_569	585_35_246	154_15_341	1557_36_432	37_15_1	28_35_194	62_2_1007	873_36_394	27_2_1	75_2_830	152_36_186	5_35_875	48_35_1	297_15_97	527_35_91	192_36_1
568_2_601	585_35_263	154_15_333	1557_36_386	37_15_1	28_35_195	62_2_999	873_36_400	27_2_1	75_2_836	152_36_186	5_35_850	48_35_1	297_15_96	527_35_74	192_36_1
568_2_579	585_35_269	154_15_343	1557_36_348	37_15_1	28_35_175	62_2_1001	873_36_412	27_2_1	75_2_846	152_36_181	5_35_854	48_35_1	297_15_99	527_35_71	192_36_1
568_2_550	585_35_274	154_15_356	1557_36_324	37_15_1	28_35_153	62_2_1025	873_36_433	27_2_1	75_2_868	152_36_210	5_35_829	48_35_1	297_15_106	527_35_59	192_36_1
568_2_554	585_35_266	154_15_364	1557_36_300	37_15_1	28_35_144	62_2_1037	873_36_433	27_2_1	75_2_857	152_36_211	5_35_816	48_35_1	297_15_100	527_35_55	192_36_1
568_2_584	585_35_272	154_15_380	1557_36_278	37_15_1	28_35_117	62_2_1035	873_36_434	27_2_1	75_2_884	152_36_215	5_35_829	48_35_1	297_15_107	527_35_51	192_36_1
568_2_594	585_35_265	154_15_398	1557_36_261	37_15_1	28_35_112	62_2_1044	873_36_443	27_2_1	75_2_890	152_36_228	5_35_853	48_35_1	297_15_102	527_35_46	192_36_1
568_2_614	585_35_275	154_15_418	1557_36_248	37_15_1	28_35_94	62_2_1004	873_36_481	27_2_1	75_2_866	152_36_232	5_35_888	48_35_1	297_15_94	527_35_38	192_36_1
568_2_645	585_35_280	154_15_437	1557_36_237	37_15_1	28_35_90	62_2_1000	873_36_504	27_2_1	75_2_845	152_36_229	5_35_883	48_35_1	297_15_97	527_35_36	192_36_1
568_2_667	585_35_283	154_15_447	1557_36_233	37_15_1	28_35_86	62_2_933	873_36_510	27_2_1	75_2_805	152_36_238	5_35_894	48_35_1	297_15_92	527_35_33	192_36_1
568_2_679	585_35_280	154_15_444	1557_36_259	37_15_1	28_35_89	62_2_909	873_36_485	27_2_1	75_2_811	152_36_243	5_35_922	48_35_1	297_15_89	527_35_32	192_36_1
568_2_662	585_35_279	154_15_439	1557_36_268	37_15_1	28_35_97	62_2_928	873_36_465	27_2_1	75_2_886	152_36_227	5_35_910	48_35_1	297_15_98	527_35_34	192_36_1
568_2_616	585_35_273	154_15_418	1557_36_298	37_15_1	28_35_114	62_2_948	873_36_447	27_2_1	75_2_920	152_36_223	5_35_911	48_35_1	297_15_91	527_35_37	192_36_1
568_2_570	585_35_255	154_15_386	1557_36_328	37_15_1	28_35_115	62_2_973	873_36_439	27_2_1	75_2_968	152_36_206	5_35_881	48_35_1	297_15_79	527_35_39	192_36_1
568_2_502	585_35_229	154_15_376	1557_36_344	37_15_1	28_35_103	62_2_995	873_36_454	27_2_1	75_2_978	152_36_189	5_35_874	48_35_1	297_15_71	527_35_35	192_36_1
568_2_476	585_35_208	154_15_377	1557_36_357	37_15_1	28_35_132	62_2_993	873_36_449	27_2_1	75_2_955	152_36_186	5_35_875	48_35_1	297_15_62	527_35_29	192_36_1
568_2_456	585_35_203	154_15_367	1557_36_341	37_15_1	28_35_147	62_2_1022	873_36_457	27_2_1	75_2_946	152_36_198	5_35_875	48_35_1	297_15_62	527_35_21	192_36_1
568_2_464	585_35_210	154_15_355	1557_36_344	37_15_1	28_35_168	62_2_1069	873_36_451	27_2_1	75_2_929	152_36_199	5_35_847	48_35_1	297_15_63	527_35_24	192_36_1
568_2_446	585_35_218	154_15_368	1557_36_321	37_15_1	28_35_169	62_2_1075	873_36_470	27_2_1	75_2_934	152_36_206	5_35_811	48_35_1	297_15_60	527_35_27	192_36_1
568_2_422	585_35_208	154_15_369	1557_36_287	37_15_1	28_35_176	62_2_1106	873_36_464	27_2_1	75_2_969	152_36_220	5_35_819	48_35_1	297_15_65	527_35_32	192_36_1
568_2_453	585_35_197	154_15_379	1557_36_262	37_15_1	28_35_190	62_2_1114	873_36_490	27_2_1	75_2_961	152_36_213	5_35_783	48_35_1	297_15_68	527_35_29	192_36_1
568_2_513	585_35_196	154_15_384	1557_36_241	37_15_1	28_35_189	62_2_1115	873_36_547	27_2_1	75_2_995	152_36_204	5_35_766	48_35_1	297_15_67	527_35_25	192_36_1
568_2_551	585_35_204	154_15_412	1557_36_230	37_15_1	28_35_176	62_2_1087	873_36_588	27_2_1	75_2_976	152_36_179	5_35_775	48_35_1	297_15_66	527_35_20	192_36_1
568_2_551	585_35_209	154_15_452	1557_36_240	37_15_1	28_35_160	62_2_1054	873_36_622	27_2_1	75_2_914	152_36_177	5_35_780	48_35_1	297_15_68	527_35_14	192_36_1
568_2_530	585_35_206	154_15_468	1557_36_267	37_15_1	28_35_149	62_2_1069	873_36_635	27_2_1	75_2_883	152_36_163	5_35_822	48_35_1	297_15_77	527_35_14	192_36_1
568_2_527	585_35_213	154_15_488	1557_36_273	37_15_1	28_35_133	62_2_1084	873_36_624	27_2_1	75_2_814	152_36_172	5_35_850	48_35_1	297_15_79	527_35_16	192_36_1
568_2_516	585_35_202	154_15_495	1557_36_276	37_15_1	28_35_121	62_2_1128	873_36_598	27_2_1	75_2_748	152_36_163	5_35_874	48_35_1	297_15_79	527_35_16	192_36_1
568_2_506	585_35_196	154_15_479	1557_36_300	37_15_1	28_35_114	62_2_1123	873_36_595	27_2_1	75_2_711	152_36_177	5_35_850	48_35_1	297_15_79	527_35_20	192_36_1
568_2_525	585_35_201	154_15_462	1557_36_320	37_15_1	28_35_128	62_2_1131	873_36_571	27_2_1	75_2_711	152_36_204	5_35_841	48_35_1	297_15_70	527_35_23	192_36_1
568_2_581	585_35_218	154_15_453	1557_36_313	37_15_1	28_35_163	62_2_1116	873_36_535	27_2_1	75_2_753	152_36_200	5_35_807	48_35_1	297_15_67	527_35_23	192_36_1
568_2_607	585_35_239	154_15_389	1557_36_343	37_15_1	28_35_178	62_2_1035	873_36_528	27_2_1	75_2_859	152_36_213	5_35_777	48_35_1	297_15_58	527_35_19	192_36_1
568_2_667	585_35_268	154_15_385	1557_36_372	37_15_1	28_35_222	62_2_975	873_36_535	27_2_1	75_2_937	152_36_199	5_35_702	48_35_1	297_15_69	527_35_15	192_36_1
568_2_654	585_35_288	154_15_390	1557_36_396	37_15_1	28_35_249	62_2_922	873_36_526	27_2_1	75_2_919	152_36_202	5_35_680	48_35_1	297_15_75	527_35_13	192_36_1
568_2_628	585_35_305	154_15_350	1557_36_403	37_15_1	28_35_268	62_2_975	873_36_515	27_2_1	75_2_919	152_36_192	5_35_674	48_35_1	297_15_69	527_35_10	192_36_1
568_2_605	585_35_292	154_15_341	1557_36_398	37_15_1	28_35_295	62_2_1002	873_36_502	27_2_1	75_2_885	152_36_201	5_35_662	48_35_1	297_15_70	527_35_11	192_36_1
568_2_607	585_35_291	154_15_340	1557_36_378	37_15_1	28_35_296	62_2_1049	873_36_482	27_2_1	75_2_833	152_36_187	5_35_665	48_35_1	297_15_66	527_35_11	192_36_1
568_2_610	585_35_320	154_15_350	1557_36_327	37_15_1	28_35_273	62_2_1079	873_36_452	27_2_1	75_2_833	152_36_189	5_35_667	48_35_1	297_15_77	527_35_12	192_36_1
568_2_618	585_35_301	154_15_384	1557_36_280	37_15_1	28_35_237	62_2_1058	873_36_454	27_2_1	75_2_806	152_36_168	5_35_720	48_35_1	297_15_88	527_35_11	192_36_1
568_2_633	585_35_289	154_15_411	1557_36_246	37_15_1	28_35_215	62_2_1072	873_36_461	27_2_1	75_2_790	152_36_166	5_35_751	48_35_1	297_15_96	527_35_6	192_36_1
568_2_613	585_35_267	154_15_451	1557_36_174	37_15_1	28_35_200	62_2_1036	873_36_516	27_2_1	75_2_805	152_36_175	5_35_780	48_35_1	297_15_103	527_35_10	192_36_1
568_2_604	585_35_278	154_15_454	1557_36_167	37_15_1	28_35_169	62_2_1012	873_36_537	27_2_1	75_2_855	152_36_170	5_35_819	48_35_1	297_15_101	527_35_15	192_36_1
568_2_626	585_35_279	154_15_448	1557_36_160	37_15_1	28_35_154	62_2_965	873_36_547	27_2_1	75_2_881	152_36_172	5_35_861	48_35_1	297_15_116	527_35_18	192_36_1
568_2_663	585_35_267	154_15_447	1557_36_141	37_15_1	28_35_164	62_2_945	873_36_554	27_2_1	75_2_893	152_36_174	5_35_870	48_35_1	297_15_110	527_35_23	192_36_1
568_2_631	585_35_255	154_15_447	1557_36_138	37_15_1	28_35_173	62_2_954	873_36_576	27_2_1	75_2_885	152_36_189	5_35_885	48_35_1	297_15_103	527_35_26	192_36_1
568_2_578	585_35_261	154_15_443	1557_36_141	37_15_1	28_35_188	62_2_989	873_36_591	27_2_1	75_2_845	152_36_211	5_35_876	48_35_1	297_15_109	527_35_29	192_36_1
568_2_548	585_35_274	154_15_432	1557_36_150	37_15_1	28_35_178	62_2_1098	873_36_588	27_2_1	75_2_858	152_36_230	5_35_853	48_35_1	297_15_105	527_35_34	192_36_1
568_2_506	585_35_273	154_15_412	1557_36_154	37_15_1	28_35_187	62_2_1175	873_36_602	27_2_1	75_2_809	152_36_247	5_35_847	48_35_1	297_15_114	527_35_44	192_36_1
568_2_518	585_35_299	154_15_416	1557_36_160	37_15_1	28_35_184	62_2_1131	873_36_608	27_2_1	75_2_816	152_36_273	5_35_853	48_35_1	297_15_111	527_35_45	192_36_1
568_2_553	585_35_307	154_15_403	1557_36_157	37_15_1	28_35_178	62_2_1125	873_36_600	27_2_1	75_2_827	152_36_265	5_35_823	48_35_1	297_15_106	527_35_35	192_36_1
568_2_560	585_35_305	154_15_387	1557_36_147	37_15_1	28_35_164	62_2_1081	873_36_587	27_2_1	75_2_856	152_36_263	5_35_830	48_35_1	297_15_105	527_35_37	192_36_1
568_2_511	585_35_315	154_15_390	1557_36_153	37_15_1	28_35_166	62_2_1069	873_36_552	27_2_1	75_2_833	152_36_263	5_35_836	48_35_1	297_15_101	527_35_39	192_36_1
568_2_505	585_35_308	154_15_357	1557_36_140	37_15_1	28_35_165	62_2_1088	873_36_529	27_2_1	75_2_840	152_36_247	5_35_829	48_35_1	297_15_105	527_35_36	192_36_1
568_2_487	585_35_304	154_15_357	1557_36_132	37_15_1	28_35_180	62_2_1081	873_36_559	27_2_1	75_2_849	152_36_236	5_35_817	48_35_1	297_15_99	527_35_35	192_36_1
568_2_492	585_35_302	154_15_376	1557_36_118	37_15_1	28_35_179	62_2_1072	873_36_574	27_2_1	75_2_841	152_36_224	5_35_805	48_35_1	297_15_89	527_35_35	192_36_1
568_2_499	585_35_285	154_15_375	1557_36_116	37_15_1	28_35_180	62_2_1175	873_36_558	27_2_1	75_2_822	152_36_228	5_35_800	48_35_1	297_15_93	527_35_28	192_36_1
568_2_504	585_35_268	154_15_387	1557_36_112	37_15_1	28_35_190	62_2_1209	873_36_546	27_2_1	75_2_819	152_36_217	5_35_795	48_35_1	297_15_85	527_35_29	192_36_1
568_2_505	585_35_262	154_15_399	1557_36_112	37_15_1	28_35_200	62_2_1250	873_36_508	27_2_1	75_2_799	152_36_224	5_35_810	48_35_1	297_15_72	527_35_30	192_36_1
568_2_481	585_35_261	154_15_405	1557_36_118	37_15_1	28_35_203	62_2_1216	873_36_503	27_2_1	75_2_797	152_36_225	5_35_821	48_35_1	297_15_65	527_35_28	192_36_1
568_2_479	585_35_255	154_15_434	1557_36_118	37_15_1	28_35_208	62_2_1235	873_36_526	27_2_1	75_2_776	152_36_218	5_35_816	48_35_1	297_15_61	527_35_31	192_36_1
568_2_462	585_35_276	154_15_441	1557_36_103	37_15_1	28_35_215	62_2_1207	873_36_550	27_2_1	75_2_747	152_36_225	5_35_836	48_35_1	297_15_57	527_35_28	192_36_1
568_2_424	585_35_303	154_15_418	1557_36_115	37_15_1	28_35_224	62_2_1239	873_36_534	27_2_1	75_2_772	152_36_220	5_35_820	48_35_1	297_15_60	527_35_29	192_36_1
568_2_419	585_35_333	154_15_435	1557_36_124	37_15_1	28_35_215	62_2_1228	873_36_546	27_2_1	75_2_745	152_36_214	5_35_796	48_35_1	297_15_62	527_35_25	192_36_1
568_2_454	585_35_355	154_15_437	1557_36_144	37_15_1	28_35_210	62_2_1193	873_36_572	27_2_1	75_2_771	152_36_215	5_35_773	48_35_1	297_15_70	527_35_27	192_36_1
568_2_446	585_35_399	154_15_448	1557_36_143	37_15_1	28_35_194	62_2_1160	873_36_568	27_2_1	75_2_802	152_36_235	5_35_750	48_35_1	297_15_69	527_35_26	192_36_1
568_2_459	585_35_411	154_15_454	1557_36_154	37_15_1	28_35_175	62_2_1146	873_36_565	27_2_1	75_2_843	152_36_237	5_35_743	48_35_1	297_15_65	527_35_26	192_36_1
568_2_469	585_35_420	154_15_458	1557_36_152	37_15_1	28_35_167	62_2_1129	873_36_588	27_2_1	75_2_855	152_36_237	5_35_741	48_35_1	297_15_62	527_35_20	192_36_1
568_2_477	585_35_421	154_15_431	1557_36_153	37_15_1	28_35_164	62_2_1139	873_36_571	27_2_1	75_2_840	152_36_243	5_35_719	48_35_1	297_15_58	527_35_19	192_36_1
568_2_491	585_35_382	154_15_436	1557_36_151	37_15_1	28_35_163	62_2_1177	873_36_574	27_2_1	75_2_833	152_36_237	5_35_703	48_35_1	297_15_49	527_35_25	192_36_1
568_2_493	585_35_359	154_15_441	1557_36_134	37_15_1	28_35_173	62_2_1208	873_36_590	27_2_1	75_2_814	152_36_247	5_35_742	48_35_1	297_15_43	527_35_31	192_36_1
568_2_501	585_35_333	154_15_429	1557_36_125	37_15_1	28_35_163	62_2_1245	873_36_582	27_2_1	75_2_778	152_36_248	5_35_771	48_35_1	297_15_36	527_35_23	192_36_1
568_2_516	585_35_310	154_15_436	1557_36_111	37_15_1	28_35_162	62_2_1235	873_36_598	27_2_1	75_2_780	152_36_234	5_35_799	48_35_1	297_15_34	527_35_27	192_36_1
568_2_497	585_35_285	154_15_447	1557_36_103	37_15_1	28_35_159	62_2_1277	873_36_597	27_2_1	75_2_751	152_36_217	5_35_826	48_35_1	297_15_33	527_35_25	192_36_1
568_2_490	585_35_268	154_15_468	1557_36_110	37_15_1	28_35_168	62_2_1267	873_36_593	27_2_1	75_2_731	152_36_222	5_35_811	48_35_1	297_15_36	527_35_26	192_36_1
568_2_514	585_35_245	154_15_499	1557_36_119	37_15_1	28_35_195	62_2_1315	873_36_591	27_2_1	75_2_687	152_36_214	5_35_798	48_35_1	297_15_43	527_35_29	192_36_1
568_2_519	585_35_226	154_15_509	1557_36_134	37_15_1	28_35_202	62_2_1274	873_36_645	27_2_1	75_2_702	152_36_206	5_35_786	48_35_1	297_15_47	527_35_25	192_36_1
568_2_558	585_35_219	154_15_521	1557_36_144	37_15_1	28_35_208	62_2_1223	873_36_622	27_2_1	75_2_696	152_36_203	5_35_772	48_35_1	297_15_52	527_35_28	192_36_1
568_2_573	585_35_229	154_15_536	1557_36_164	37_15_1	28_35_221	62_2_1187	873_36_614	27_2_1	75_2_717	152_36_214	5_35_748	48_35_1	297_15_52	527_35_28	192_36_1
568_2_586	585_35_235	154_15_548	1557_36_167	37_15_1	28_35_226	62_2_1127	873_36_621	27_2_1	75_2_719	152_36_210	5_35_740	48_35_1	297_15_52	527_35_22	192_36_1
568_2_584	585_35_260	154_15_538	1557_36_163	37_15_1	28_35_211	62_2_1066	873_36_624	27_2_1	75_2_756	152_36_223	5_35_725	48_35_1	297_15_60	527_35_19	192_36_1
568_2_592	585_35_262	154_15_504	1557_36_162	37_15_1	28_35_197	62_2_1068	873_36_625	27_2_1	75_2_776	152_36_228	5_35_732	48_35_1	297_15_68	527_35_18	192_36_1
568_2_595	585_35_289	154_15_523	1557_36_168	37_15_1	28_35_196	62_2_1084	873_36_625	27_2_1	75_2_749	152_36_231	5_35_738	48_35_1	297_15_69	527_35_13	192_36_1
568_2_617	585_35_294	154_15_500	1557_36_165	37_15_1	28_35_211	62_2_1104	873_36_615	27_2_1	75_2_729	152_36_212	5_35_727	48_35_1	297_15_58	527_35_16	192_36_1
568_2_598	585_35_294	154_15_482	1557_36_189	37_15_1	28_35_205	62_2_1179	873_36_635	27_2_1	75_2_711	152_36_227	5_35_737	48_35_1	297_15_56	527_35_9	192_36_1
568_2_591	585_35_313	154_15_498	1557_36_190	37_15_1	28_35_200	62_2_1201	873_36_587	27_2_1	75_2_700	152_36_228	5_35_750	48_35_1	297_15_58	527_35_7	192_36_1
568_2_576	585_35_310	154_15_498	1557_36_189	37_15_1	28_35_207	62_2_1195	873_36_593	27_2_1	75_2_695	152_36_240	5_35_748	48_35_1	297_15_62	527_35_7	192_36_1
568_2_596	585_35_318	154_15_531	1557_36_171	37_15_1	28_35_194	62_2_1186	873_36_561	27_2_1	75_2_727	152_36_247	5_35_735	48_35_1	297_15_63	527_35_8	192_36_1
568_2_587	585_35_308	154_15_523	1557_36_147	37_15_1	28_35_215	62_2_1189	873_36_572	27_2_1	75_2_752	152_36_241	5_35_770	48_35_1	297_15_72	527_35_7	192_36_1
568_2_596	585_35_298	154_15_496	1557_36_142	37_15_1	28_35_231	62_2_1158	873_36_585	27_2_1	75_2_766	152_36_235	5_35_747	48_35_1	297_15_82	527_35_7	192_36_1
568_2_607	585_35_262	154_15_440	1557_36_134	37_15_1	28_35_222	62_2_1164	873_36_601	27_2_1	75_2_805	152_36_234	5_35_777	48_35_1	297_15_83	527_35_9	192_36_1
568_2_581	585_35_259	154_15_429	1557_36_141	37_15_1	28_35_231	62_2_1163	873_36_620	27_2_1	75_2_789	152_36_215	5_35_823	48_35_1	297_15_84	527_35_8	192_36_1
568_2_614	585_35_262	154_15_443	1557_36_142	37_15_1	28_35_221	62_2_1104	873_36_640	27_2_1	75_2_765	152_36_201	5_35_860	48_35_1	297_15_81	527_35_8	192_36_1
568_2_649	585_35_269	154_15_450	1557_36_150	37_15_1	28_35_227	62_2_1065	873_36_653	27_2_1	75_2_725	152_36_191	5_35_877	48_35_1	297_15_68	527_35_11	192_36_1
568_2_654	585_35_253	154_15_486	1557_36_149	37_15_1	28_35_231	62_2_1059	873_36_678	27_2_1	75_2_707	152_36_177	5_35_886	48_35_1	297_15_53	527_35_16	192_36_1
568_2_707	585_35_273	154_15_518	1557_36_141	37_15_1	28_35_239	62_2_1074	873_36_708	27_2_1	75_2_682	152_36_157	5_35_856	48_35_1	297_15_32	527_35_19	192_36_1
568_2_696	585_35_243	154_15_552	1557_36_145	37_15_1	28_35_254	62_2_1176	873_36_711	27_2_1	75_2_609	152_36_131	5_35_848	48_35_1	297_15_19	527_35_26	192_36_1
568_2_663	585_35_218	154_15_576	1557_36_146	37_15_1	28_35_249	62_2_1239	873_36_695	27_2_1	75_2_604	152_36_143	5_35_826	48_35_1	297_15_15	527_35_29	192_36_1
568_2_642	585_35_193	154_15_576	1557_36_148	37_15_1	28_35_263	62_2_1265	873_36_677	27_2_1	75_2_642	152_36_152	5_35_764	48_35_1	297_15_14	527_35_24	192_36_1
568_2_583	585_35_188	154_15_542	1557_36_150	37_15_1	28_35_256	62_2_1220	873_36_672	27_2_1	75_2_644	152_36_184	5_35_805	48_35_1	297_15_13	527_35_29	192_36_1
568_2_543	585_35_166	154_15_509	1557_36_159	37_15_1	28_35_265	62_2_1173	873_36_647	27_2_1	75_2_667	152_36_198	5_35_825	48_35_1	297_15_13	527_35_36	192_36_1
568_2_532	585_35_140	154_15_470	1557_36_175	37_15_1	28_35_242	62_2_1174	873_36_635	27_2_1	75_2_717	152_36_207	5_35_835	48_35_1	297_15_13	527_35_37	192_36_1
568_2_508	585_35_143	154_15_464	1557_36_182	37_15_1	28_35_209	62_2_1115	873_36_614	27_2_1	75_2_751	152_36_221	5_35_870	48_35_1	297_15_16	527_35_41	192_36_1
568_2_526	585_35_135	154_15_442	1557_36_186	37_15_1	28_35_208	62_2_1073	873_36_597	27_2_1	75_2_781	152_36_243	5_35_922	48_35_1	297_15_21	527_35_44	192_36_1
568_2_573	585_35_137	154_15_411	1557_36_186	37_15_1	28_35_200	62_2_1074	873_36_563	27_2_1	75_2_811	152_36_228	5_35_902	48_35_1	297_15_27	527_35_47	192_36_1
568_2_583	585_35_151	154_15_382	1557_36_185	37_15_1	28_35_194	62_2_1091	873_36_533	27_2_1	75_2_856	152_36_202	5_35_910	48_35_1	297_15_30	527_35_48	192_36_1
568_2_571	585_35_149	154_15_350	1557_36_174	37_15_1	28_35_185	62_2_1102	873_36_530	27_2_1	75_2_880	152_36_191	5_35_952	48_35_1	297_15_42	527_35_41	192_36_1
568_2_569	585_35_152	154_15_328	1557_36_160	37_15_1	28_35_170	62_2_1136	873_36_533	27_2_1	75_2_902	152_36_177	5_35_950	48_35_1	297_15_46	527_35_37	192_36_1
568_2_542	585_35_142	154_15_337	1557_36_158	37_15_1	28_35_152	62_2_1177	873_36_549	27_2_1	75_2_914	152_36_164	5_35_975	48_35_1	297_15_41	527_35_38	192_36_1
568_2_531	585_35_140	154_15_350	1557_36_152	37_15_1	28_35_147	62_2_1206	873_36_566	27_2_1	75_2_903	152_36_148	5_35_977	48_35_1	297_15_43	527_35_30	192_36_1
568_2_510	585_35_132	154_15_363	1557_36_148	37_15_1	28_35_138	62_2_1238	873_36_545	27_2_1	75_2_892	152_36_134	5_35_975	48_35_1	297_15_39	527_35_30	192_36_1
568_2_513	585_35_122	154_15_401	1557_36_146	37_15_1	28_35_143	62_2_1249	873_36_542	27_2_1	75_2_860	152_36_135	5_35_962	48_35_1	297_15_31	527_35_28	192_36_1
568_2_490	585_35_118	154_15_424	1557_36_141	37_15_1	28_35_151	62_2_1224	873_36_541	27_2_1	75_2_830	152_36_138	5_35_966	48_35_1	297_15_25	527_35_28	192_36_1
568_2_469	585_35_108	154_15_450	1557_36_141	37_15_1	28_35_164	62_2_1228	873_36_569	27_2_1	75_2_828	152_36_154	5_35_917	48_35_1	297_15_19	527_35_39	192_36_1
568_2_488	585_35_107	154_15_467	1557_36_149	37_15_1	28_35_200	62_2_1224	873_36_613	27_2_1	75_2_796	152_36_150	5_35_886	48_35_1	297_15_15	527_35_42	192_36_1
568_2_491	585_35_109	154_15_484	1557_36_149	37_15_1	28_35_235	62_2_1180	873_36_680	27_2_1	75_2_768	152_36_164	5_35_890	48_35_1	297_15_15	527_35_41	192_36_1
568_2_459	585_35_115	154_15_482	1557_36_150	37_15_1	28_35_266	62_2_1160	873_36_734	27_2_1	75_2_791	152_36_171	5_35_888	48_35_1	297_15_13	527_35_40	192_36_1
568_2_444	585_35_127	154_15_496	1557_36_151	37_15_1	28_35_314	62_2_1157	873_36_791	27_2_1	75_2_795	152_36_183	5_35_885	48_35_1	297_15_11	527_35_40	192_36_1
568_2_429	585_35_130	154_15_503	1557_36_157	37_15_1	28_35_354	62_2_1135	873_36_801	27_2_1	75_2_739	152_36_208	5_35_923	48_35_1	297_15_8	527_35_37	192_36_1
568_2_469	585_35_131	154_15_497	1557_36_148	37_15_1	28_35_390	62_2_1183	873_36_803	27_2_1	75_2_697	152_36_196	5_35_888	48_35_1	297_15_6	527_35_46	192_36_1
568_2_473	585_35_138	154_15_471	1557_36_145	37_15_1	28_35_408	62_2_1173	873_36_767	27_2_1	75_2_700	152_36_201	5_35_888	48_35_1	297_15_4	527_35_47	192_36_1
568_2_506	585_35_149	154_15_466	1557_36_149	37_15_1	28_35_388	62_2_1132	873_36_732	27_2_1	75_2_740	152_36_189	5_35_875	48_35_1	297_15_7	527_35_42	192_36_1
568_2_521	585_35_158	154_15_427	1557_36_137	37_15_1	28_35_354	62_2_1070	873_36_700	27_2_1	75_2_809	152_36_175	5_35_882	48_35_1	297_15_13	527_35_33	192_36_1
568_2_567	585_35_163	154_15_417	1557_36_143	37_15_1	28_35_296	62_2_1027	873_36_662	27_2_1	75_2_902	152_36_161	5_35_897	48_35_1	297_15_13	527_35_38	192_36_1
568_2_587	585_35_162	154_15_410	1557_36_138	37_15_1	28_35_255	62_2_980	873_36_656	27_2_1	75_2_950	152_36_171	5_35_911	48_35_1	297_15_12	527_35_39	192_36_1
568_2_605	585_35_166	154_15_398	1557_36_149	37_15_1	28_35_207	62_2_951	873_36_647	27_2_1	75_2_971	152_36_140	5_35_934	48_35_1	297_15_10	527_35_42	192_36_1
568_2_646	585_35_165	154_15_374	1557_36_158	37_15_1	28_35_155	62_2_929	873_36_647	27_2_1	75_2_985	152_36_139	5_35_918	48_35_1	297_15_15	527_35_47	192_36_1
568_2_637	585_35_158	154_15_375	1557_36_150	37_15_1	28_35_141	62_2_904	873_36_642	27_2_1	75_2_969	152_36_145	5_35_943	48_35_1	297_15_21	527_35_54	192_36_1
568_2_622	585_35_145	154_15_344	1557_36_161	37_15_1	28_35_126	62_2_980	873_36_667	27_2_1	75_2_938	152_36_132	5_35_937	48_35_1	297_15_27	527_35_56	192_36_1
568_2_600	585_35_125	154_15_350	1557_36_164	37_15_1	28_35_127	62_2_1049	873_36_658	27_2_1	75_2_869	152_36_122	5_35_898	48_35_1	297_15_29	527_35_55	192_36_1
568_2_590	585_35_125	154_15_347	1557_36_171	37_15_1	28_35_138	62_2_1103	873_36_670	27_2_1	75_2_806	152_36_115	5_35_890	48_35_1	297_15_31	527_35_53	192_36_1
568_2_614	585_35_133	154_15_353	1557_36_186	37_15_1	28_35_152	62_2_1202	873_36_642	27_2_1	75_2_786	152_36_105	5_35_847	48_35_1	297_15_28	527_35_50	192_36_1
568_2_643	585_35_140	154_15_361	1557_36_181	37_15_1	28_35_180	62_2_1244	873_36_646	27_2_1	75_2_752	152_36_124	5_35_828	48_35_1	297_15_22	527_35_39	192_36_1
568_2_681	585_35_135	154_15_372	1557_36_173	37_15_1	28_35_215	62_2_1240	873_36_641	27_2_1	75_2_690	152_36_121	5_35_827	48_35_1	297_15_14	527_35_34	192_36_1
568_2_708	585_35_139	154_15_396	1557_36_154	37_15_1	28_35_223	62_2_1228	873_36_608	27_2_1	75_2_683	152_36_126	5_35_825	48_35_1	297_15_11	527_35_24	192_36_1
568_2_710	585_35_148	154_15_416	1557_36_140	37_15_1	28_35_229	62_2_1152	873_36_587	27_2_1	75_2_669	152_36_153	5_35_855	48_35_1	297_15_8	527_35_26	192_36_1
568_2_723	585_35_156	154_15_458	1557_36_140	37_15_1	28_35_229	62_2_1089	873_36_583	27_2_1	75_2_686	152_36_162	5_35_910	48_35_1	297_15_10	527_35_29	192_36_1
568_2_735	585_35_163	154_15_493	1557_36_124	37_15_1	28_35_231	62_2_1053	873_36_577	27_2_1	75_2_711	152_36_168	5_35_955	48_35_1	297_15_11	527_35_44	192_36_1
568_2_703	585_35_162	154_15_525	1557_36_119	37_15_1	28_35_217	62_2_1042	873_36_578	27_2_1	75_2_755	152_36_177	5_35_984	48_35_1	297_15_10	527_35_53	192_36_1
568_2_672	585_35_146	154_15_574	1557_36_128	37_15_1	28_35_201	62_2_1027	873_36_594	27_2_1	75_2_759	152_36_179	5_35_1012	48_35_1	297_15_11	527_35_68	192_36_1
568_2_613	585_35_144	154_15_626	1557_36_143	37_15_1	28_35_207	62_2_1013	873_36_620	27_2_1	75_2_709	152_36_190	5_35_1039	48_35_1	297_15_10	527_35_86	192_36_1
568_2_571	585_35_147	154_15_626	1557_36_161	37_15_1	28_35_198	62_2_1018	873_36_646	27_2_1	75_2_725	152_36_189	5_35_1041	48_35_1	297_15_10	527_35_108	192_36_1
568_2_525	585_35_142	154_15_613	1557_36_166	37_15_1	28_35_192	62_2_1081	873_36_648	27_2_1	75_2_733	152_36_210	5_35_1046	48_35_1	297_15_11	527_35_120	192_36_1
568_2_499	585_35_130	154_15_585	1557_36_172	37_15_1	28_35_193	62_2_1131	873_36_632	27_2_1	75_2_727	152_36_219	5_35_1061	48_35_1	297_15_9	527_35_128	192_36_1
568_2_505	585_35_138	154_15_546	1557_36_158	37_15_1	28_35_189	62_2_1170	873_36_613	27_2_1	75_2_746	152_36_219	5_35_1042	48_35_1	297_15_7	527_35_127	192_36_1
568_2_492	585_35_154	154_15_502	1557_36_150	37_15_1	28_35_169	62_2_1179	873_36_599	27_2_1	75_2_774	152_36_222	5_35_1015	48_35_1	297_15_6	527_35_131	192_36_1
568_2_496	585_35_162	154_15_469	1557_36_135	37_15_1	28_35_188	62_2_1154	873_36_619	27_2_1	75_2_792	152_36_240	5_35_955	48_35_1	297_15_3	527_35_131	192_36_1
568_2_471	585_35_166	154_15_423	1557_36_132	37_15_1	28_35_182	62_2_1161	873_36_643	27_2_1	75_2_852	152_36_227	5_35_914	48_35_1	297_15_2	527_35_122	192_36_1
568_2_494	585_35_175	154_15_400	1557_36_121	37_15_1	28_35_203	62_2_1137	873_36_669	27_2_1	75_2_852	152_36_224	5_35_892	48_35_1	297_15_3	527_35_103	192_36_1
568_2_512	585_35_176	154_15_389	1557_36_119	37_15_1	28_35_194	62_2_1135	873_36_694	27_2_1	75_2_838	152_36_222	5_35_846	48_35_1	297_15_2	527_35_79	192_36_1
568_2_525	585_35_183	154_15_384	1557_36_119	37_15_1	28_35_206	62_2_1180	873_36_732	27_2_1	75_2_817	152_36_233	5_35_811	48_35_1	297_15_2	527_35_74	192_36_1
568_2_559	585_35_189	154_15_384	1557_36_130	37_15_1	28_35_192	62_2_1183	873_36_741	27_2_1	75_2_786	152_36_237	5_35_796	48_35_1	297_15_2	527_35_67	192_36_1
568_2_598	585_35_194	154_15_394	1557_36_134	28_35_196	62_2_1200	873_36_715	27_2_1	75_2_724	152_36_240	5_35_782	48_35_1	527_35_66	192_36_1
568_2_621	585_35_188	154_15_388	1557_36_143	28_35_198	62_2_1260	873_36_645	27_2_1	75_2_708	152_36_246	5_35_764	48_35_1	527_35_59	192_36_1
568_2_614	585_35_189	154_15_405	1557_36_149	28_35_204	62_2_1244	873_36_593	27_2_1	75_2_716	152_36_239	5_35_769	48_35_1	527_35_58	192_36_1
568_2_573	585_35_165	154_15_399	1557_36_171	28_35_212	62_2_1225	873_36_543	27_2_1	75_2_752	152_36_258	5_35_819	48_35_1	527_35_63	192_36_1
568_2_557	585_35_160	154_15_404	1557_36_176	28_35_235	62_2_1273	873_36_486	27_2_1	75_2_780	152_36_256	5_35_867	48_35_1	527_35_69	192_36_1
568_2_533	585_35_155	154_15_413	1557_36_189	28_35_251	62_2_1316	873_36_453	27_2_1	75_2_792	152_36_251	5_35_917	48_35_1	527_35_68	192_36_1
568_2_487	585_35_155	154_15_421	1557_36_194	28_35_273	62_2_1299	873_36_434	27_2_1	75_2_757	152_36_262	5_35_959	48_35_1	527_35_69	192_36_1
568_2_500	585_35_142	154_15_417	1557_36_192	28_35_271	62_2_1296	873_36_404	27_2_1	75_2_725	152_36_259	5_35_1024	48_35_1	527_35_60	192_36_1
568_2_523	585_35_137	154_15_431	1557_36_190	28_35_261	62_2_1233	873_36_386	27_2_1	75_2_698	152_36_235	5_35_1078	48_35_1	527_35_62	192_36_1
568_2_513	585_35_131	154_15_423	1557_36_170	28_35_253	62_2_1246	873_36_394	27_2_1	75_2_706	152_36_227	5_35_1112	48_35_1	527_35_62	192_36_1
568_2_516	585_35_120	154_15_432	1557_36_159	28_35_243	62_2_1246	873_36_407	27_2_1	75_2_732	152_36_214	5_35_1097	48_35_1	527_35_60	192_36_1
568_2_476	585_35_117	154_15_441	1557_36_135	28_35_222	62_2_1239	873_36_418	27_2_1	75_2_749	152_36_220	5_35_1099	48_35_1	527_35_71	192_36_1
568_2_480	585_35_129	154_15_454	1557_36_116	28_35_198	62_2_1227	873_36_432	27_2_1	75_2_737	152_36_225	5_35_1078	48_35_1	527_35_74	192_36_1
568_2_478	585_35_135	154_15_444	1557_36_109	28_35_176	62_2_1227	873_36_459	27_2_1	75_2_732	152_36_231	5_35_1083	48_35_1	527_35_74	192_36_1
568_2_484	585_35_139	154_15_427	1557_36_109	28_35_155	62_2_1217	873_36_493	27_2_1	75_2_718	152_36_225	5_35_1110	48_35_1	527_35_71	192_36_1
568_2_507	585_35_135	154_15_413	1557_36_112	28_35_150	62_2_1256	873_36_488	27_2_1	75_2_698	152_36_233	5_35_1109	48_35_1	527_35_60	192_36_1
568_2_521	585_35_154	154_15_423	1557_36_122	28_35_149	62_2_1281	873_36_486	27_2_1	75_2_693	152_36_242	5_35_1092	48_35_1	527_35_66	192_36_1
568_2_568	585_35_163	154_15_454	1557_36_142	28_35_166	62_2_1284	873_36_499	27_2_1	75_2_681	152_36_240	5_35_1049	48_35_1	527_35_72	192_36_1
568_2_592	585_35_184	154_15_463	1557_36_151	28_35_178	62_2_1285	873_36_498	27_2_1	75_2_644	152_36_233	5_35_1011	48_35_1	527_35_88	192_36_1
568_2_579	585_35_216	154_15_486	1557_36_156	28_35_205	62_2_1215	873_36_535	27_2_1	75_2_624	152_36_225	5_35_1029	48_35_1	527_35_103	192_36_1
568_2_589	585_35_228	154_15_498	1557_36_158	28_35_232	62_2_1190	873_36_531	27_2_1	75_2_604	152_36_225	5_35_1040	48_35_1	527_35_116	192_36_1
568_2_589	585_35_234	154_15_494	1557_36_182	28_35_250	62_2_1108	873_36_530	27_2_1	75_2_638	152_36_214	5_35_1019	48_35_1	527_35_129	192_36_1
568_2_564	585_35_233	154_15_483	1557_36_182	28_35_266	62_2_1071	873_36_519	27_2_1	75_2_682	152_36_196	5_35_981	48_35_1	527_35_151	192_36_1
568_2_521	585_35_236	154_15_452	1557_36_184	28_35_267	62_2_1055	873_36_511	27_2_1	75_2_755	152_36_184	5_35_974	48_35_1	527_35_151	192_36_1
568_2_515	585_35_239	154_15_429	1557_36_175	28_35_258	62_2_1056	873_36_482	27_2_1	75_2_796	152_36_171	5_35_980	48_35_1	527_35_149	192_36_1
568_2_508	585_35_220	154_15_412	1557_36_172	28_35_235	62_2_1099	873_36_465	27_2_1	75_2_814	152_36_169	5_35_1012	48_35_1	527_35_146	192_36_1
568_2_532	585_35_184	154_15_407	1557_36_174	28_35_210	62_2_1160	873_36_439	27_2_1	75_2_808	152_36_168	5_35_1044	48_35_1	527_35_137	192_36_1
568_2_565	585_35_175	154_15_416	1557_36_176	28_35_207	62_2_1160	873_36_439	27_2_1	75_2_787	152_36_172	5_35_1075	48_35_1	527_35_125	192_36_1
568_2_588	585_35_158	154_15_422	1557_36_164	28_35_208	62_2_1173	873_36_443	27_2_1	75_2_793	152_36_181	5_35_1064	48_35_1	527_35_120	192_36_1
568_2_575	585_35_138	154_15_428	1557_36_162	28_35_197	62_2_1208	873_36_424	27_2_1	75_2_777	152_36_183	5_35_1098	48_35_1	527_35_103	192_36_1
568_2_558	585_35_122	154_15_420	1557_36_153	28_35_209	62_2_1244	873_36_399	27_2_1	75_2_790	152_36_201	5_35_1094	48_35_1	527_35_91	192_36_1
568_2_531	585_35_122	154_15_449	1557_36_150	28_35_199	62_2_1248	873_36_369	27_2_1	75_2_785	152_36_216	5_35_1117	48_35_1	527_35_89	192_36_1
568_2_527	585_35_115	154_15_486	1557_36_146	28_35_211	62_2_1245	873_36_331	27_2_1	75_2_738	152_36_246	5_35_1123	48_35_1	527_35_103	192_36_1
568_2_544	585_35_124	154_15_506	1557_36_136	28_35_221	62_2_1202	873_36_362	27_2_1	75_2_746	152_36_255	5_35_1103	48_35_1	527_35_117	192_36_1
568_2_531	585_35_113	154_15_539	1557_36_130	28_35_238	62_2_1174	873_36_360	27_2_1	75_2_775	152_36_292	5_35_1022	48_35_1	527_35_141	192_36_1
568_2_530	585_35_103	154_15_579	1557_36_126	28_35_228	62_2_1141	873_36_406	27_2_1	75_2_814	152_36_301	5_35_1005	48_35_1	527_35_150	192_36_1
568_2_575	585_35_109	154_15_573	1557_36_135	28_35_211	62_2_1091	873_36_460	27_2_1	75_2_829	152_36_286	5_35_978	48_35_1	527_35_158	192_36_1
568_2_569	585_35_100	154_15_528	1557_36_150	28_35_203	62_2_1067	873_36_503	27_2_1	75_2_868	152_36_245	5_35_990	48_35_1	527_35_166	192_36_1
568_2_558	585_35_100	154_15_514	1557_36_146	28_35_187	62_2_1073	873_36_523	27_2_1	75_2_865	152_36_221	5_35_995	48_35_1	527_35_160	192_36_1
568_2_530	585_35_102	154_15_503	1557_36_139	28_35_175	62_2_1079	873_36_533	27_2_1	75_2_891	152_36_191	5_35_1010	48_35_1	527_35_133	192_36_1
568_2_496	585_35_95	154_15_468	1557_36_150	28_35_169	62_2_1056	873_36_522	27_2_1	75_2_939	152_36_165	5_35_1052	48_35_1	527_35_113	192_36_1
568_2_512	585_35_92	154_15_447	1557_36_154	28_35_168	62_2_1005	873_36_502	27_2_1	75_2_933	152_36_166	5_35_1091	48_35_1	527_35_89	192_36_1
568_2_547	585_35_88	154_15_446	1557_36_168	28_35_176	62_2_992	873_36_477	27_2_1	75_2_936	152_36_144	5_35_1092	48_35_1	527_35_88	192_36_1
568_2_556	585_35_84	154_15_447	1557_36_161	28_35_179	62_2_1028	873_36_477	27_2_1	75_2_958	152_36_140	5_35_1111	48_35_1	527_35_90	192_36_1
568_2_548	585_35_82	154_15_434	1557_36_162	28_35_177	62_2_1064	873_36_475	27_2_1	75_2_954	152_36_156	5_35_1139	48_35_1	527_35_81	192_36_1
568_2_528	585_35_79	154_15_433	1557_36_169	28_35_179	62_2_1091	873_36_455	27_2_1	75_2_889	152_36_162	5_35_1147	48_35_1	527_35_84	192_36_1
568_2_550	585_35_79	154_15_431	1557_36_165	28_35_195	62_2_1130	873_36_453	27_2_1	75_2_860	152_36_172	5_35_1111	48_35_1	527_35_75	192_36_1
568_2_537	585_35_84	154_15_437	1557_36_169	28_35_215	62_2_1135	873_36_447	27_2_1	75_2_821	152_36_174	5_35_1105	48_35_1	527_35_63	192_36_1
568_2_531	585_35_80	154_15_452	1557_36_166	28_35_207	62_2_1116	873_36_432	27_2_1	75_2_831	152_36_163	5_35_1117	48_35_1	527_35_63	192_36_1
568_2_536	585_35_81	154_15_471	1557_36_166	28_35_210	62_2_1135	873_36_436	27_2_1	75_2_813	152_36_157	5_35_1114	48_35_1	527_35_65	192_36_1
568_2_526	585_35_83	154_15_459	1557_36_184	28_35_226	62_2_1106	873_36_447	27_2_1	75_2_796	152_36_150	5_35_1110	48_35_1	527_35_69	192_36_1
568_2_514	585_35_92	154_15_443	1557_36_182	28_35_232	62_2_1132	873_36_459	27_2_1	75_2_778	152_36_146	5_35_1086	48_35_1	527_35_79	192_36_1
568_2_506	585_35_96	154_15_454	1557_36_185	28_35_239	62_2_1158	873_36_478	27_2_1	75_2_731	152_36_144	5_35_1078	48_35_1	527_35_94	192_36_1
568_2_495	585_35_97	154_15_425	1557_36_195	28_35_235	62_2_1179	873_36_478	27_2_1	75_2_750	152_36_143	5_35_1068	48_35_1	527_35_95	192_36_1
568_2_463	585_35_97	154_15_425	1557_36_195	28_35_215	62_2_1214	873_36_478	27_2_1	75_2_762	152_36_137	5_35_1102	48_35_1	527_35_93	192_36_1
568_2_449	585_35_107	154_15_417	1557_36_188	28_35_187	62_2_1235	873_36_509	27_2_1	75_2_783	152_36_127	5_35_1137	48_35_1	527_35_100	192_36_1
568_2_440	585_35_111	154_15_440	1557_36_180	28_35_172	62_2_1218	873_36_541	27_2_1	75_2_798	152_36_130	5_35_1196	48_35_1	527_35_91	192_36_1
568_2_432	585_35_113	154_15_441	1557_36_178	28_35_170	62_2_1210	873_36_569	27_2_1	75_2_771	152_36_133	5_35_1182	48_35_1	527_35_87	192_36_1
568_2_426	585_35_109	154_15_451	1557_36_159	28_35_152	62_2_1158	873_36_599	27_2_1	75_2_767	152_36_132	5_35_1208	48_35_1	527_35_81	192_36_1
568_2_371	585_35_96	154_15_450	1557_36_162	28_35_138	62_2_1160	873_36_622	27_2_1	75_2_747	152_36_153	5_35_1193	48_35_1	527_35_89	192_36_1
568_2_344	585_35_89	154_15_427	1557_36_156	28_35_125	62_2_1137	873_36_638	27_2_1	75_2_776	152_36_137	5_35_1168	48_35_1	527_35_76	192_36_1
568_2_389	585_35_91	154_15_416	1557_36_161	28_35_120	62_2_1161	873_36_636	27_2_1	75_2_800	152_36_134	5_35_1142	48_35_1	527_35_92	192_36_1
568_2_438	585_35_91	154_15_410	1557_36_163	28_35_118	62_2_1152	873_36_637	27_2_1	75_2_813	152_36_121	5_35_1092	48_35_1	527_35_105	192_36_1
568_2_513	585_35_94	154_15_432	1557_36_159	28_35_125	62_2_1138	873_36_619	27_2_1	75_2_839	152_36_101	5_35_1086	48_35_1	527_35_114	192_36_1
568_2_548	585_35_93	154_15_454	1557_36_179	28_35_128	62_2_1116	873_36_603	27_2_1	75_2_826	152_36_109	5_35_1131	48_35_1	527_35_124	192_36_1
568_2_587	585_35_89	154_15_452	1557_36_180	28_35_117	62_2_1152	873_36_575	27_2_1	75_2_801	152_36_94	5_35_1149	48_35_1	527_35_124	192_36_1
568_2_592	585_35_82	154_15_456	1557_36_189	28_35_123	62_2_1186	873_36_528	27_2_1	75_2_770	152_36_77	5_35_1180	48_35_1	527_35_128	192_36_1
568_2_571	585_35_82	154_15_479	1557_36_195	28_35_122	62_2_1177	873_36_535	27_2_1	75_2_749	152_36_84	5_35_1208	48_35_1	527_35_120	192_36_1
568_2_543	585_35_87	154_15_509	1557_36_208	28_35_126	62_2_1194	873_36_529	27_2_1	75_2_728	152_36_88	5_35_1203	48_35_1	527_35_114	192_36_1
568_2_533	585_35_94	154_15_507	1557_36_212	28_35_124	62_2_1201	873_36_515	27_2_1	75_2_723	152_36_99	5_35_1205	48_35_1	527_35_94	192_36_1
568_2_501	585_35_115	154_15_521	1557_36_223	28_35_121	62_2_1207	873_36_526	27_2_1	75_2_673	152_36_103	5_35_1217	48_35_1	527_35_89	192_36_1
568_2_487	585_35_127	154_15_528	1557_36_197	28_35_124	62_2_1222	873_36_524	27_2_1	75_2_670	152_36_91	5_35_1213	48_35_1	527_35_92	192_36_1
568_2_476	585_35_125	154_15_499	1557_36_196	28_35_125	62_2_1243	873_36_509	27_2_1	75_2_641	152_36_89	5_35_1279	48_35_1	527_35_85	192_36_1
568_2_450	585_35_122	154_15_474	1557_36_168	28_35_113	62_2_1306	873_36_484	27_2_1	75_2_616	152_36_93	5_35_1317	48_35_1	527_35_92	192_36_1
568_2_438	585_35_134	154_15_449	1557_36_168	28_35_107	62_2_1349	873_36_491	27_2_1	75_2_653	152_36_105	5_35_1318	48_35_1	527_35_91	192_36_1
568_2_458	585_35_130	154_15_451	1557_36_164	28_35_104	62_2_1392	873_36_527	27_2_1	75_2_662	152_36_112	5_35_1331	48_35_1	527_35_91	192_36_1
568_2_471	585_35_139	154_15_416	1557_36_169	28_35_95	62_2_1395	873_36_535	27_2_1	75_2_679	152_36_114	5_35_1314	48_35_1	527_35_85	192_36_1
568_2_524	585_35_140	154_15_419	1557_36_189	28_35_78	62_2_1307	873_36_597	27_2_1	75_2_704	152_36_111	5_35_1265	48_35_1	527_35_85	192_36_1
568_2_571	585_35_138	154_15_397	1557_36_196	28_35_74	62_2_1231	873_36_595	27_2_1	75_2_701	152_36_117	5_35_1216	48_35_1	527_35_89	192_36_1
568_2_603	585_35_135	154_15_369	1557_36_222	28_35_67	62_2_1219	873_36_563	27_2_1	75_2_673	152_36_108	5_35_1195	48_35_1	527_35_97	192_36_1
568_2_618	585_35_130	154_15_338	1557_36_251	28_35_69	62_2_1196	873_36_546	27_2_1	75_2_659	152_36_119	5_35_1160	48_35_1	527_35_100	192_36_1
568_2_588	585_35_114	154_15_320	1557_36_253	28_35_73	62_2_1232	873_36_512	27_2_1	75_2_659	152_36_127	5_35_1156	48_35_1	527_35_105	192_36_1
568_2_549	585_35_104	154_15_303	1557_36_267	28_35_101	62_2_1248	873_36_489	27_2_1	75_2_691	152_36_135	5_35_1158	48_35_1	527_35_123	192_36_1
568_2_537	585_35_94	154_15_291	1557_36_265	28_35_117	62_2_1242	873_36_460	27_2_1	75_2_736	152_36_148	5_35_1147	48_35_1	527_35_124	192_36_1
568_2_481	585_35_79	154_15_291	1557_36_260	28_35_132	62_2_1258	873_36_438	27_2_1	75_2_759	152_36_145	5_35_1135	48_35_1	527_35_122	192_36_1
568_2_449	585_35_66	154_15_274	1557_36_248	28_35_170	62_2_1261	873_36_417	27_2_1	75_2_740	152_36_145	5_35_1167	48_35_1	527_35_131	192_36_1
568_2_420	585_35_61	154_15_252	1557_36_239	28_35_201	62_2_1252	873_36_437	27_2_1	75_2_745	152_36_115	5_35_1191	48_35_1	527_35_133	192_36_1
568_2_410	585_35_61	154_15_238	1557_36_240	28_35_220	62_2_1247	873_36_448	27_2_1	75_2_707	152_36_109	5_35_1204	48_35_1	527_35_124	192_36_1
568_2_429	585_35_64	154_15_235	1557_36_243	28_35_228	62_2_1266	873_36_457	27_2_1	75_2_685	152_36_91	5_35_1222	48_35_1	527_35_121	192_36_1
568_2_464	585_35_63	154_15_210	1557_36_236	28_35_227	62_2_1336	873_36_499	27_2_1	75_2_647	152_36_76	5_35_1219	48_35_1	527_35_129	192_36_1
568_2_515	585_35_62	154_15_216	1557_36_261	28_35_229	62_2_1325	873_36_521	27_2_1	75_2_654	152_36_68	5_35_1231	48_35_1	527_35_131	192_36_1
568_2_532	585_35_64	154_15_216	1557_36_272	28_35_215	62_2_1310	873_36_575	27_2_1	75_2_648	152_36_63	5_35_1264	48_35_1	527_35_142	192_36_1
568_2_539	585_35_63	154_15_223	1557_36_280	28_35_196	62_2_1302	873_36_632	27_2_1	75_2_639	152_36_55	5_35_1309	48_35_1	527_35_154	192_36_1
568_2_540	585_35_58	154_15_250	1557_36_297	28_35_177	62_2_1245	873_36_658	27_2_1	75_2_643	152_36_56	5_35_1363	48_35_1	527_35_151	192_36_1
568_2_504	585_35_56	154_15_247	1557_36_302	28_35_162	62_2_1201	873_36_652	27_2_1	75_2_616	152_36_64	5_35_1398	48_35_1	527_35_153	192_36_1
568_2_492	585_35_57	154_15_244	1557_36_297	28_35_155	62_2_1149	873_36_629	27_2_1	75_2_648	152_36_74	5_35_1407	48_35_1	527_35_153	192_36_1
568_2_515	585_35_51	154_15_248	1557_36_275	28_35_142	62_2_1170	873_36_610	27_2_1	75_2_677	152_36_71	5_35_1348	48_35_1	527_35_137	192_36_1
568_2_522	585_35_45	154_15_238	1557_36_285	28_35_129	62_2_1231	873_36_551	27_2_1	75_2_685	152_36_85	5_35_1277	48_35_1	527_35_132	192_36_1
568_2_514	585_35_36	154_15_251	1557_36_285	28_35_134	62_2_1306	873_36_510	27_2_1	75_2_678	152_36_76	5_35_1269	48_35_1	527_35_134	192_36_1
568_2_476	585_35_40	154_15_259	1557_36_270	28_35_134	62_2_1360	873_36_496	27_2_1	75_2_657	152_36_71	5_35_1307	48_35_1	527_35_129	192_36_1
568_2_510	585_35_37	154_15_272	1557_36_258	28_35_127	62_2_1386	873_36_499	27_2_1	75_2_625	152_36_79	5_35_1327	48_35_1	527_35_115	192_36_1
568_2_533	585_35_49	154_15_291	1557_36_233	28_35_132	62_2_1406	873_36_498	27_2_1	75_2_612	152_36_75	5_35_1320	48_35_1	527_35_94	192_36_1
568_2_541	585_35_61	154_15_306	1557_36_212	28_35_136	62_2_1398	873_36_499	27_2_1	75_2_587	152_36_75	5_35_1334	48_35_1	527_35_84	192_36_1
568_2_516	585_35_83	154_15_328	1557_36_228	28_35_129	62_2_1418	873_36_494	27_2_1	75_2_558	152_36_66	5_35_1300	48_35_1	527_35_80	192_36_1
568_2_494	585_35_83	154_15_336	1557_36_214	28_35_134	62_2_1435	873_36_480	27_2_1	75_2_516	152_36_66	5_35_1303	48_35_1	527_35_72	192_36_1
568_2_512	585_35_70	154_15_332	1557_36_214	28_35_120	62_2_1424	873_36_473	27_2_1	75_2_547	152_36_81	5_35_1281	48_35_1	527_35_57	192_36_1
568_2_530	585_35_68	154_15_313	1557_36_231	28_35_126	62_2_1478	873_36_464	27_2_1	75_2_571	152_36_81	5_35_1230	48_35_1	527_35_48	192_36_1
568_2_510	585_35_64	154_15_313	1557_36_248	28_35_144	62_2_1531	873_36_467	27_2_1	75_2_554	152_36_78	5_35_1243	48_35_1	527_35_41	192_36_1
568_2_499	585_35_59	154_15_306	1557_36_280	28_35_162	62_2_1529	873_36_462	27_2_1	75_2_542	152_36_69	5_35_1223	48_35_1	527_35_39	192_36_1
568_2_478	585_35_48	154_15_307	1557_36_301	28_35_174	62_2_1518	873_36_472	27_2_1	75_2_561	152_36_64	5_35_1216	48_35_1	527_35_35	192_36_1
568_2_468	585_35_51	154_15_291	1557_36_326	28_35_196	62_2_1486	873_36_478	27_2_1	75_2_554	152_36_66	5_35_1253	48_35_1	527_35_37	192_36_1
568_2_451	585_35_45	154_15_274	1557_36_342	28_35_217	62_2_1423	873_36_505	27_2_1	75_2_586	152_36_71	5_35_1257	48_35_1	527_35_42	192_36_1
568_2_449	585_35_43	154_15_248	1557_36_340	28_35_224	62_2_1405	873_36_521	27_2_1	75_2_593	152_36_74	5_35_1299	48_35_1	527_35_49	192_36_1
568_2_455	585_35_36	154_15_226	1557_36_331	28_35_219	62_2_1415	873_36_536	27_2_1	75_2_600	152_36_70	5_35_1284	48_35_1	527_35_47	192_36_1
568_2_447	585_35_35	154_15_216	1557_36_326	28_35_217	62_2_1441	873_36_528	27_2_1	75_2_573	152_36_88	5_35_1258	48_35_1	527_35_50	192_36_1
568_2_438	585_35_37	154_15_192	1557_36_325	28_35_196	62_2_1511	873_36_512	27_2_1	75_2_602	152_36_100	5_35_1240	48_35_1	527_35_51	192_36_1
568_2_450	585_35_42	154_15_197	1557_36_299	28_35_173	62_2_1502	873_36_494	27_2_1	75_2_563	152_36_106	5_35_1254	48_35_1	527_35_58	192_36_1
568_2_438	585_35_50	154_15_196	1557_36_274	28_35_140	62_2_1532	873_36_446	27_2_1	75_2_597	152_36_123	5_35_1282	48_35_1	527_35_52	192_36_1
568_2_467	585_35_65	154_15_214	1557_36_278	28_35_121	62_2_1509	873_36_420	27_2_1	75_2_576	152_36_122	5_35_1350	48_35_1	527_35_48	192_36_1
568_2_480	585_35_62	154_15_198	1557_36_280	28_35_117	62_2_1513	873_36_396	27_2_1	75_2_581	152_36_124	5_35_1376	48_35_1	527_35_45	192_36_1
568_2_451	585_35_63	154_15_219	1557_36_256	28_35_110	62_2_1448	873_36_387	27_2_1	75_2_594	152_36_131	5_35_1444	48_35_1	527_35_36	192_36_1
568_2_431	585_35_69	154_15_213	1557_36_267	28_35_121	62_2_1429	873_36_381	27_2_1	75_2_615	152_36_129	5_35_1465	48_35_1	527_35_32	192_36_1
568_2_402	585_35_82	154_15_205	1557_36_247	28_35_140	62_2_1415	873_36_387	27_2_1	75_2_637	152_36_138	5_35_1461	48_35_1	527_35_31	192_36_1
568_2_383	585_35_97	154_15_209	1557_36_242	28_35_170	62_2_1387	873_36_417	27_2_1	75_2_626	152_36_138	5_35_1436	48_35_1	527_35_25	192_36_1
568_2_379	585_35_103	154_15_217	1557_36_245	28_35_172	62_2_1372	873_36_430	27_2_1	75_2_615	152_36_131	5_35_1419	48_35_1	527_35_23	192_36_1
568_2_374	585_35_105	154_15_209	1557_36_254	28_35_195	62_2_1425	873_36_458	27_2_1	75_2_622	152_36_108	5_35_1394	48_35_1	527_35_24	192_36_1
568_2_383	585_35_106	154_15_214	1557_36_269	28_35_193	62_2_1490	873_36_456	27_2_1	75_2_610	152_36_98	5_35_1371	48_35_1	527_35_29	192_36_1
568_2_432	585_35_110	154_15_231	1557_36_289	28_35_193	62_2_1544	873_36_433	27_2_1	75_2_611	152_36_87	5_35_1329	48_35_1	527_35_33	192_36_1
568_2_474	585_35_104	154_15_239	1557_36_323	28_35_196	62_2_1591	873_36_421	27_2_1	75_2_564	152_36_80	5_35_1325	48_35_1	527_35_40	192_36_1
568_2_509	585_35_98	154_15_249	1557_36_366	28_35_195	62_2_1517	873_36_412	27_2_1	75_2_547	152_36_76	5_35_1364	48_35_1	527_35_53	192_36_1
568_2_515	585_35_76	154_15_258	1557_36_375	28_35_189	62_2_1467	873_36_430	27_2_1	75_2_534	152_36_77	5_35_1391	48_35_1	527_35_63	192_36_1
568_2_510	585_35_48	154_15_256	1557_36_398	28_35_164	62_2_1482	873_36_454	27_2_1	75_2_494	152_36_72	5_35_1444	48_35_1	527_35_71	192_36_1
568_2_497	585_35_29	154_15_256	1557_36_396	28_35_144	62_2_1443	873_36_470	27_2_1	75_2_470	152_36_59	5_35_1523	48_35_1	527_35_75	192_36_1
568_2_487	585_35_22	154_15_248	1557_36_391	28_35_112	62_2_1413	873_36_492	27_2_1	75_2_497	152_36_58	5_35_1568	48_35_1	527_35_75	192_36_1
568_2_486	585_35_20	154_15_217	1557_36_368	28_35_100	62_2_1426	873_36_524	27_2_1	75_2_501	152_36_60	5_35_1584	48_35_1	527_35_68	192_36_1
568_2_466	585_35_15	154_15_214	1557_36_328	28_35_89	62_2_1428	873_36_534	27_2_1	75_2_535	152_36_57	5_35_1616	48_35_1	527_35_61	192_36_1
568_2_470	585_35_21	154_15_220	1557_36_302	28_35_82	62_2_1423	873_36_509	27_2_1	75_2_533	152_36_60	5_35_1627	48_35_1	527_35_42	192_36_1
568_2_516	585_35_20	154_15_231	1557_36_284	28_35_71	62_2_1372	873_36_490	27_2_1	75_2_506	152_36_58	5_35_1632	48_35_1	527_35_26	192_36_1
568_2_572	585_35_21	154_15_237	1557_36_252	28_35_67	62_2_1372	873_36_474	27_2_1	75_2_469	152_36_54	5_35_1580	48_35_1	527_35_23	192_36_1
568_2_584	585_35_19	154_15_258	1557_36_259	28_35_77	62_2_1439	873_36_417	27_2_1	75_2_433	152_36_51	5_35_1512	48_35_1	527_35_16	192_36_1
568_2_595	585_35_23	154_15_266	1557_36_263	28_35_77	62_2_1537	873_36_385	27_2_1	75_2_393	152_36_41	5_35_1509	48_35_1	527_35_16	192_36_1
568_2_597	585_35_21	154_15_304	1557_36_248	28_35_85	62_2_1613	873_36_342	27_2_1	75_2_384	152_36_43	5_35_1503	48_35_1	527_35_16	192_36_1
568_2_555	585_35_20	154_15_300	1557_36_274	28_35_92	62_2_1606	873_36_353	27_2_1	75_2_391	152_36_58	5_35_1562	48_35_1	527_35_19	192_36_1
568_2_518	585_35_30	154_15_296	1557_36_287	28_35_95	62_2_1589	873_36_372	27_2_1	75_2_423	152_36_74	5_35_1601	48_35_1	527_35_20	192_36_1
568_2_442	585_35_40	154_15_291	1557_36_295	28_35_101	62_2_1560	873_36_375	27_2_1	75_2_461	152_36_84	5_35_1656	48_35_1	527_35_24	192_36_1
568_2_426	585_35_38	154_15_271	1557_36_333	28_35_103	62_2_1492	873_36_399	27_2_1	75_2_506	152_36_100	5_35_1654	48_35_1	527_35_31	192_36_1
568_2_417	585_35_51	154_15_253	1557_36_331	28_35_102	62_2_1421	873_36_411	27_2_1	75_2_509	152_36_109	5_35_1665	48_35_1	527_35_35	192_36_1
568_2_447	585_35_53	154_15_224	1557_36_344	28_35_103	62_2_1411	873_36_423	27_2_1	75_2_514	152_36_119	5_35_1617	48_35_1	527_35_39	192_36_1
568_2_481	585_35_53	154_15_203	1557_36_344	28_35_100	62_2_1416	873_36_469	27_2_1	75_2_503	152_36_113	5_35_1578	48_35_1	527_35_44	192_36_1
568_2_532	585_35_55	154_15_183	1557_36_355	28_35_92	62_2_1433	873_36_518	27_2_1	75_2_505	152_36_108	5_35_1546	48_35_1	527_35_42	192_36_1
568_2_561	585_35_48	154_15_180	1557_36_377	28_35_80	62_2_1448	873_36_573	27_2_1	75_2_496	152_36_89	5_35_1487	48_35_1	527_35_46	192_36_1
568_2_568	585_35_34	154_15_180	1557_36_354	28_35_78	62_2_1437	873_36_599	27_2_1	75_2_478	152_36_74	5_35_1463	48_35_1	527_35_47	192_36_1
568_2_582	585_35_25	154_15_205	1557_36_325	28_35_71	62_2_1429	873_36_610	27_2_1	75_2_454	152_36_61	5_35_1488	48_35_1	527_35_51	192_36_1
568_2_578	585_35_24	154_15_223	1557_36_304	28_35_74	62_2_1482	873_36_607	27_2_1	75_2_439	152_36_51	5_35_1503	48_35_1	527_35_63	192_36_1
568_2_515	585_35_18	154_15_234	1557_36_277	28_35_73	62_2_1433	873_36_580	27_2_1	75_2_443	152_36_52	5_35_1581	48_35_1	527_35_62	192_36_1
568_2_502	585_35_19	154_15_238	1557_36_252	28_35_85	62_2_1423	873_36_535	27_2_1	75_2_469	152_36_53	5_35_1618	48_35_1	527_35_62	192_36_1
568_2_497	585_35_18	154_15_237	1557_36_231	28_35_86	62_2_1406	873_36_495	27_2_1	75_2_481	152_36_53	5_35_1639	48_35_1	527_35_69	192_36_1
568_2_524	585_35_22	154_15_241	1557_36_230	28_35_85	62_2_1412	873_36_440	27_2_1	75_2_483	152_36_50	5_35_1636	48_35_1	527_35_67	192_36_1
568_2_569	585_35_20	154_15_236	1557_36_232	28_35_95	62_2_1429	873_36_416	27_2_1	75_2_481	152_36_50	5_35_1647	48_35_1	527_35_72	192_36_1
568_2_578	585_35_18	154_15_216	1557_36_246	28_35_87	62_2_1431	873_36_393	27_2_1	75_2_472	152_36_52	5_35_1663	48_35_1	527_35_75	192_36_1
568_2_604	585_35_13	154_15_191	1557_36_258	28_35_80	62_2_1410	873_36_386	27_2_1	75_2_472	152_36_58	5_35_1690	48_35_1	527_35_78	192_36_1
568_2_620	585_35_11	154_15_192	1557_36_268	28_35_84	62_2_1344	873_36_386	27_2_1	75_2_446	152_36_64	5_35_1721	48_35_1	527_35_75	192_36_1
568_2_604	585_35_13	154_15_200	1557_36_298	28_35_83	62_2_1401	873_36_363	27_2_1	75_2_410	152_36_64	5_35_1692	48_35_1	527_35_71	192_36_1
568_2_607	585_35_10	154_15_203	1557_36_335	28_35_82	62_2_1418	873_36_382	27_2_1	75_2_398	152_36_60	5_35_1712	48_35_1	527_35_64	192_36_1
568_2_617	585_35_7	154_15_201	1557_36_338	28_35_85	62_2_1455	873_36_401	27_2_1	75_2_406	152_36_56	5_35_1725	48_35_1	527_35_61	192_36_1
568_2_623	585_35_4	154_15_183	1557_36_339	28_35_97	62_2_1464	873_36_429	27_2_1	75_2_437	152_36_55	5_35_1658	48_35_1	527_35_58	192_36_1
568_2_629	585_35_4	154_15_160	1557_36_333	28_35_92	62_2_1437	873_36_471	27_2_1	75_2_466	152_36_40	5_35_1662	48_35_1	527_35_56	192_36_1
568_2_632	585_35_3	154_15_151	1557_36_336	28_35_94	62_2_1405	873_36_498	27_2_1	75_2_518	152_36_33	5_35_1625	48_35_1	527_35_53	192_36_1
568_2_590	585_35_5	154_15_135	1557_36_328	28_35_79	62_2_1409	873_36_549	27_2_1	75_2_547	152_36_30	5_35_1567	48_35_1	527_35_53	192_36_1
568_2_558	585_35_4	154_15_136	1557_36_295	28_35_72	62_2_1385	873_36_624	27_2_1	75_2_581	152_36_36	5_35_1528	48_35_1	527_35_51	192_36_1
568_2_544	585_35_3	154_15_144	1557_36_271	28_35_67	62_2_1433	873_36_677	27_2_1	75_2_574	152_36_37	5_35_1458	48_35_1	527_35_51	192_36_1
568_2_566	585_35_3	154_15_135	1557_36_245	28_35_61	62_2_1469	873_36_691	27_2_1	75_2_550	152_36_38	5_35_1434	48_35_1	527_35_48	192_36_1
568_2_589	585_35_2	154_15_133	1557_36_211	28_35_58	62_2_1555	873_36_650	27_2_1	75_2_480	152_36_40	5_35_1458	48_35_1	527_35_56	192_36_1
568_2_621	585_35_2	154_15_135	1557_36_219	28_35_63	62_2_1564	873_36_629	27_2_1	75_2_417	152_36_45	5_35_1444	48_35_1	527_35_61	192_36_1
568_2_668	585_35_3	154_15_124	1557_36_227	28_35_73	62_2_1586	873_36_563	27_2_1	75_2_373	152_36_37	5_35_1395	48_35_1	527_35_60	192_36_1
568_2_654	585_35_6	154_15_143	1557_36_218	28_35_85	62_2_1588	873_36_527	27_2_1	75_2_354	152_36_36	5_35_1386	48_35_1	527_35_62	192_36_1
568_2_643	585_35_6	154_15_136	1557_36_236	28_35_101	62_2_1566	873_36_512	27_2_1	75_2_350	152_36_40	5_35_1408	48_35_1	527_35_66	192_36_1
568_2_634	585_35_9	154_15_143	1557_36_249	28_35_108	62_2_1548	873_36_494	27_2_1	75_2_393	152_36_42	5_35_1386	48_35_1	527_35_61	192_36_1
568_2_604	585_35_9	154_15_151	1557_36_249	28_35_122	62_2_1424	873_36_510	27_2_1	75_2_435	152_36_46	5_35_1438	48_35_1	527_35_65	192_36_1
568_2_633	585_35_6	154_15_158	1557_36_283	28_35_138	62_2_1345	873_36_525	27_2_1	75_2_455	152_36_49	5_35_1498	48_35_1	527_35_60	192_36_1
568_2_680	585_35_6	154_15_167	1557_36_293	28_35_141	62_2_1302	873_36_537	27_2_1	75_2_445	152_36_52	5_35_1487	48_35_1	527_35_48	192_36_1
568_2_676	585_35_7	154_15_170	1557_36_296	28_35_161	62_2_1311	873_36_583	27_2_1	75_2_413	152_36_66	5_35_1504	48_35_1	527_35_62	192_36_1
568_2_681	585_35_6	154_15_177	1557_36_300	28_35_179	62_2_1351	873_36_580	27_2_1	75_2_357	152_36_73	5_35_1503	48_35_1	527_35_78	192_36_1
568_2_641	585_35_4	154_15_183	1557_36_304	28_35_207	62_2_1442	873_36_592	27_2_1	75_2_304	152_36_76	5_35_1474	48_35_1	527_35_92	192_36_1
568_2_621	585_35_3	154_15_191	1557_36_307	28_35_204	62_2_1481	873_36_585	27_2_1	75_2_272	152_36_72	5_35_1447	48_35_1	527_35_120	192_36_1
568_2_636	585_35_1	154_15_192	1557_36_321	28_35_210	62_2_1521	873_36_561	27_2_1	75_2_260	152_36_71	5_35_1408	48_35_1	527_35_136	192_36_1
568_2_661	585_35_1	154_15_192	1557_36_318	28_35_212	62_2_1563	873_36_548	27_2_1	75_2_270	152_36_64	5_35_1364	48_35_1	527_35_133	192_36_1
568_2_656	152_36_69	154_15_185	1557_36_288	28_35_203	62_2_1594	873_36_547	27_2_1	75_2_303	527_35_123	5_35_1366	192_36_1
568_2_623	152_36_70	154_15_176	1557_36_254	28_35_178	62_2_1652	873_36_541	27_2_1	75_2_332	527_35_111	5_35_1351	192_36_1
568_2_650	152_36_71	154_15_172	1557_36_217	28_35_163	62_2_1602	873_36_536	27_2_1	75_2_351	527_35_101	5_35_1354	192_36_1
568_2_667	152_36_82	154_15_165	1557_36_207	28_35_152	62_2_1578	873_36_549	27_2_1	75_2_350	527_35_88	5_35_1351	192_36_1
568_2_702	152_36_84	154_15_169	1557_36_209	28_35_148	62_2_1532	873_36_595	27_2_1	75_2_352	527_35_67	5_35_1375	192_36_1
568_2_708	152_36_83	154_15_189	1557_36_211	28_35_135	62_2_1474	873_36_608	27_2_1	75_2_338	527_35_49	5_35_1363	192_36_1
568_2_699	152_36_93	154_15_187	1557_36_210	28_35_143	62_2_1434	873_36_616	27_2_1	75_2_351	527_35_49	5_35_1373	192_36_1
568_2_660	152_36_96	154_15_186	1557_36_225	28_35_146	62_2_1486	873_36_610	27_2_1	75_2_350	527_35_48	5_35_1362	192_36_1
568_2_630	152_36_96	154_15_186	1557_36_244	28_35_153	62_2_1461	873_36_627	27_2_1	75_2_356	527_35_48	5_35_1322	192_36_1
568_2_605	152_36_102	154_15_191	1557_36_269	28_35_152	62_2_1449	873_36_638	27_2_1	75_2_367	527_35_54	5_35_1260	192_36_1
568_2_586	152_36_92	154_15_175	1557_36_303	28_35_151	62_2_1478	873_36_650	27_2_1	75_2_408	527_35_61	5_35_1219	192_36_1
568_2_572	152_36_95	154_15_171	1557_36_336	28_35_165	62_2_1451	873_36_663	27_2_1	75_2_414	527_35_69	5_35_1183	192_36_1
568_2_578	152_36_88	154_15_168	1557_36_333	28_35_171	62_2_1401	873_36_710	27_2_1	75_2_440	527_35_81	5_35_1193	192_36_1
568_2_582	152_36_104	154_15_167	1557_36_321	28_35_189	62_2_1378	873_36_757	27_2_1	75_2_431	527_35_81	5_35_1229	192_36_1
568_2_635	152_36_111	154_15_158	1557_36_298	28_35_188	62_2_1376	873_36_747	27_2_1	75_2_430	527_35_73	5_35_1205	192_36_1
568_2_696	152_36_105	154_15_159	1557_36_274	28_35_184	62_2_1377	873_36_731	27_2_1	75_2_420	527_35_70	5_35_1198	192_36_1
568_2_702	152_36_97	154_15_161	1557_36_257	28_35_201	62_2_1342	873_36_723	27_2_1	75_2_401	527_35_66	5_35_1217	192_36_1
568_2_712	152_36_95	154_15_170	1557_36_247	28_35_185	62_2_1361	873_36_690	27_2_1	75_2_410	527_35_69	5_35_1247	192_36_1
568_2_744	152_36_101	154_15_181	1557_36_214	28_35_177	62_2_1358	873_36_667	27_2_1	75_2_368	527_35_65	5_35_1288	192_36_1
568_2_764	152_36_103	154_15_197	1557_36_194	28_35_173	62_2_1415	873_36_639	27_2_1	75_2_347	527_35_71	5_35_1305	192_36_1
568_2_761	152_36_115	154_15_222	1557_36_182	28_35_164	62_2_1458	873_36_624	27_2_1	75_2_336	527_35_71	5_35_1286	192_36_1
568_2_760	152_36_122	154_15_248	1557_36_174	28_35_139	62_2_1451	873_36_635	27_2_1	75_2_362	527_35_77	5_35_1247	192_36_1
568_2_780	152_36_114	154_15_259	1557_36_171	28_35_122	62_2_1429	873_36_638	27_2_1	75_2_394	527_35_80	5_35_1225	192_36_1
568_2_774	152_36_99	154_15_246	1557_36_189	28_35_116	62_2_1434	873_36_634	27_2_1	75_2_400	527_35_90	5_35_1158	192_36_1
568_2_758	152_36_100	154_15_223	1557_36_203	28_35_107	62_2_1434	873_36_636	27_2_1	75_2_408	527_35_110	5_35_1125	192_36_1
568_2_757	152_36_92	154_15_209	1557_36_228	28_35_107	62_2_1437	873_36_661	27_2_1	75_2_389	527_35_121	5_35_1142	192_36_1
568_2_778	152_36_90	154_15_191	1557_36_237	28_35_110	62_2_1447	873_36_674	27_2_1	75_2_387	527_35_137	5_35_1144	192_36_1
568_2_781	152_36_99	154_15_173	1557_36_265	28_35_102	62_2_1425	873_36_694	27_2_1	75_2_369	527_35_136	5_35_1169	192_36_1
568_2_744	152_36_87	154_15_161	1557_36_277	28_35_106	62_2_1353	873_36_717	27_2_1	75_2_357	527_35_134	5_35_1252	192_36_1
568_2_711	152_36_88	154_15_140	1557_36_299	28_35_120	62_2_1347	873_36_727	27_2_1	75_2_333	527_35_126	5_35_1277	192_36_1
568_2_713	152_36_85	154_15_151	1557_36_276	28_35_136	62_2_1339	873_36_735	27_2_1	75_2_319	527_35_107	5_35_1317	192_36_1
568_2_696	152_36_74	154_15_169	1557_36_244	28_35_148	62_2_1362	873_36_743	27_2_1	75_2_281	527_35_94	5_35_1362	192_36_1
568_2_717	152_36_70	154_15_178	1557_36_230	28_35_159	62_2_1365	873_36_770	27_2_1	75_2_267	527_35_93	5_35_1389	192_36_1
568_2_717	152_36_67	154_15_205	1557_36_207	28_35_157	62_2_1363	873_36_786	27_2_1	75_2_260	527_35_89	5_35_1424	192_36_1
568_2_755	152_36_69	154_15_227	1557_36_200	28_35_147	62_2_1329	873_36_829	27_2_1	75_2_280	527_35_98	5_35_1442	192_36_1
568_2_732	152_36_68	154_15_234	1557_36_217	28_35_130	62_2_1351	873_36_848	27_2_1	75_2_304	527_35_95	5_35_1432	192_36_1
568_2_735	152_36_73	154_15_240	1557_36_230	28_35_119	62_2_1327	873_36_844	27_2_1	75_2_322	527_35_100	5_35_1424	192_36_1
568_2_717	152_36_79	154_15_242	1557_36_251	28_35_113	62_2_1356	873_36_812	27_2_1	75_2_330	527_35_107	5_35_1381	192_36_1
568_2_712	152_36_71	154_15_227	1557_36_281	28_35_99	62_2_1381	873_36_779	27_2_1	75_2_343	527_35_116	5_35_1379	192_36_1
568_2_724	152_36_67	154_15_201	1557_36_306	28_35_92	62_2_1430	873_36_727	27_2_1	75_2_357	527_35_120	5_35_1335	192_36_1
568_2_723	152_36_77	154_15_185	1557_36_300	28_35_77	62_2_1446	873_36_699	27_2_1	75_2_358	527_35_124	5_35_1352	192_36_1
568_2_702	152_36_80	154_15_177	1557_36_292	28_35_71	62_2_1455	873_36_675	27_2_1	75_2_385	527_35_112	5_35_1379	192_36_1
568_2_646	152_36_82	154_15_168	1557_36_310	28_35_62	62_2_1440	873_36_663	27_2_1	75_2_378	527_35_117	5_35_1401	192_36_1
568_2_621	152_36_84	154_15_159	1557_36_314	28_35_66	62_2_1432	873_36_674	27_2_1	75_2_380	527_35_106	5_35_1429	192_36_1
568_2_586	152_36_74	154_15_161	1557_36_308	28_35_73	62_2_1447	873_36_675	27_2_1	75_2_380	527_35_113	5_35_1412	192_36_1
568_2_574	152_36_58	154_15_143	1557_36_300	28_35_75	62_2_1384	873_36_691	27_2_1	75_2_398	527_35_113	5_35_1427	192_36_1
568_2_600	152_36_57	154_15_145	1557_36_283	28_35_88	62_2_1399	873_36_692	27_2_1	75_2_404	527_35_116	5_35_1443	192_36_1
568_2_634	152_36_36	154_15_135	1557_36_275	28_35_90	62_2_1380	873_36_676	27_2_1	75_2_404	527_35_108	5_35_1411	192_36_1
568_2_660	152_36_32	154_15_150	1557_36_292	28_35_99	62_2_1348	873_36_683	27_2_1	75_2_419	527_35_92	5_35_1359	192_36_1
568_2_670	152_36_23	154_15_155	1557_36_304	28_35_110	62_2_1369	873_36_674	27_2_1	75_2_406	527_35_98	5_35_1355	192_36_1
568_2_674	152_36_26	154_15_184	1557_36_323	28_35_101	62_2_1394	873_36_651	27_2_1	75_2_412	527_35_103	5_35_1356	192_36_1
568_2_674	152_36_34	154_15_211	1557_36_344	28_35_90	62_2_1425	873_36_598	27_2_1	75_2_402	527_35_95	5_35_1347	192_36_1
568_2_691	152_36_37	154_15_229	1557_36_359	28_35_84	62_2_1454	873_36_587	27_2_1	75_2_358	527_35_94	5_35_1388	192_36_1
568_2_680	152_36_50	154_15_247	1557_36_380	28_35_65	62_2_1470	873_36_517	27_2_1	75_2_313	527_35_89	5_35_1451	192_36_1
568_2_679	152_36_62	154_15_269	1557_36_390	28_35_58	62_2_1489	873_36_467	27_2_1	75_2_284	527_35_101	5_35_1470	192_36_1
568_2_685	152_36_81	154_15_272	1557_36_400	28_35_47	62_2_1473	873_36_456	27_2_1	75_2_257	527_35_118	5_35_1486	192_36_1
568_2_722	152_36_92	154_15_266	1557_36_395	28_35_46	62_2_1429	873_36_468	27_2_1	75_2_238	527_35_108	5_35_1496	192_36_1
568_2_739	152_36_104	154_15_248	1557_36_415	28_35_39	62_2_1452	873_36_445	27_2_1	75_2_248	527_35_113	5_35_1484	192_36_1
568_2_711	152_36_114	154_15_230	1557_36_415	28_35_37	62_2_1452	873_36_447	27_2_1	75_2_268	527_35_114	5_35_1483	192_36_1
568_2_675	152_36_118	154_15_203	1557_36_425	28_35_31	62_2_1406	873_36_431	27_2_1	75_2_332	527_35_112	5_35_1508	192_36_1
568_2_634	152_36_130	154_15_162	1557_36_429	28_35_36	62_2_1306	873_36_457	27_2_1	75_2_416	527_35_105	5_35_1554	192_36_1
568_2_607	152_36_138	154_15_124	1557_36_410	28_35_34	62_2_1237	873_36_478	27_2_1	75_2_491	527_35_104	5_35_1595	192_36_1
568_2_599	152_36_135	154_15_103	1557_36_410	28_35_35	62_2_1216	873_36_473	27_2_1	75_2_569	527_35_96	5_35_1671	192_36_1
568_2_586	152_36_135	154_15_106	1557_36_421	28_35_33	62_2_1171	873_36_492	27_2_1	75_2_615	527_35_105	5_35_1699	192_36_1
568_2_571	152_36_125	154_15_108	1557_36_402	28_35_40	62_2_1225	873_36_522	27_2_1	75_2_641	527_35_101	5_35_1706	192_36_1
568_2_544	152_36_117	154_15_110	1557_36_396	28_35_45	62_2_1260	873_36_555	27_2_1	75_2_597	527_35_100	5_35_1703	192_36_1
568_2_575	152_36_112	154_15_129	1557_36_384	28_35_46	62_2_1264	873_36_553	27_2_1	75_2_554	527_35_95	5_35_1699	192_36_1
568_2_642	152_36_106	154_15_147	1557_36_346	28_35_47	62_2_1307	873_36_533	27_2_1	75_2_505	527_35_91	5_35_1652	192_36_1
568_2_665	152_36_99	154_15_167	1557_36_339	28_35_40	62_2_1354	873_36_521	27_2_1	75_2_473	527_35_94	5_35_1549	192_36_1
568_2_739	152_36_93	154_15_189	1557_36_328	28_35_40	62_2_1333	873_36_524	27_2_1	75_2_427	527_35_89	5_35_1474	192_36_1
568_2_777	152_36_91	154_15_218	1557_36_309	28_35_31	62_2_1370	873_36_524	27_2_1	75_2_364	527_35_88	5_35_1439	192_36_1
568_2_773	152_36_97	154_15_232	1557_36_317	28_35_25	62_2_1411	873_36_516	27_2_1	75_2_323	527_35_99	5_35_1416	192_36_1
568_2_770	152_36_113	154_15_254	1557_36_332	28_35_22	62_2_1382	873_36_517	27_2_1	75_2_326	527_35_108	5_35_1382	192_36_1
568_2_785	152_36_120	154_15_254	1557_36_322	28_35_21	62_2_1418	873_36_534	27_2_1	75_2_336	527_35_99	5_35_1428	192_36_1
568_2_767	152_36_121	154_15_245	1557_36_330	28_35_20	62_2_1396	873_36_530	27_2_1	75_2_350	527_35_92	5_35_1462	192_36_1
568_2_718	152_36_119	154_15_242	1557_36_331	28_35_22	62_2_1381	873_36_534	27_2_1	75_2_340	527_35_85	5_35_1482	192_36_1
568_2_714	152_36_109	154_15_237	1557_36_328	28_35_24	62_2_1349	873_36_515	27_2_1	75_2_313	527_35_67	5_35_1539	192_36_1
568_2_719	152_36_105	154_15_201	1557_36_348	28_35_23	62_2_1310	873_36_516	27_2_1	75_2_312	527_35_56	5_35_1553	192_36_1
568_2_766	152_36_102	154_15_181	1557_36_351	28_35_20	62_2_1290	873_36_488	27_2_1	75_2_329	527_35_60	5_35_1628	192_36_1
568_2_771	152_36_116	154_15_168	1557_36_367	28_35_19	62_2_1317	873_36_477	27_2_1	75_2_353	527_35_58	5_35_1635	192_36_1
568_2_829	152_36_98	154_15_142	1557_36_362	28_35_17	62_2_1285	873_36_486	27_2_1	75_2_373	527_35_53	5_35_1658	192_36_1
568_2_846	152_36_100	154_15_134	1557_36_362	28_35_13	62_2_1256	873_36_498	27_2_1	75_2_392	527_35_65	5_35_1689	192_36_1
568_2_854	152_36_97	154_15_114	1557_36_342	28_35_11	62_2_1282	873_36_496	27_2_1	75_2_415	527_35_74	5_35_1695	192_36_1
568_2_878	152_36_101	154_15_111	1557_36_347	28_35_8	62_2_1288	873_36_502	27_2_1	75_2_412	527_35_74	5_35_1672	192_36_1
568_2_833	152_36_110	154_15_112	1557_36_343	28_35_9	62_2_1328	873_36_464	27_2_1	75_2_414	527_35_75	5_35_1599	192_36_1
568_2_774	152_36_123	154_15_107	1557_36_338	28_35_11	62_2_1424	873_36_432	27_2_1	75_2_405	527_35_74	5_35_1527	192_36_1
568_2_732	152_36_142	154_15_116	1557_36_357	28_35_10	62_2_1430	873_36_390	27_2_1	75_2_402	527_35_60	5_35_1462	192_36_1
568_2_722	152_36_144	154_15_111	1557_36_366	28_35_14	62_2_1458	873_36_397	27_2_1	75_2_426	527_35_53	5_35_1442	192_36_1
568_2_672	152_36_142	154_15_115	1557_36_382	28_35_17	62_2_1446	873_36_406	27_2_1	75_2_456	527_35_51	5_35_1434	192_36_1
568_2_636	152_36_140	154_15_117	1557_36_415	28_35_20	62_2_1450	873_36_403	27_2_1	75_2_447	527_35_48	5_35_1438	192_36_1
568_2_593	152_36_130	154_15_130	1557_36_422	28_35_25	62_2_1428	873_36_432	27_2_1	75_2_438	527_35_46	5_35_1477	192_36_1
568_2_594	152_36_126	154_15_136	1557_36_447	28_35_27	62_2_1369	873_36_452	27_2_1	75_2_432	527_35_47	5_35_1570	192_36_1
568_2_575	152_36_118	154_15_126	1557_36_458	28_35_26	62_2_1394	873_36_435	27_2_1	75_2_415	527_35_45	5_35_1598	192_36_1
568_2_542	152_36_121	154_15_114	1557_36_471	28_35_28	62_2_1438	873_36_413	27_2_1	75_2_369	527_35_39	5_35_1659	192_36_1
568_2_508	152_36_119	154_15_99	1557_36_489	28_35_19	62_2_1443	873_36_387	27_2_1	75_2_385	527_35_38	5_35_1682	192_36_1
568_2_555	152_36_128	154_15_79	1557_36_482	28_35_17	62_2_1424	873_36_416	27_2_1	75_2_402	527_35_34	5_35_1717	192_36_1
568_2_572	152_36_132	154_15_67	1557_36_445	28_35_21	62_2_1407	873_36_416	27_2_1	75_2_415	527_35_37	5_35_1728	192_36_1
568_2_643	152_36_141	154_15_57	1557_36_422	28_35_21	62_2_1378	873_36_407	27_2_1	75_2_441	527_35_31	5_35_1787	192_36_1
568_2_679	152_36_147	154_15_46	1557_36_403	28_35_20	62_2_1305	873_36_416	27_2_1	75_2_450	527_35_28	5_35_1840	192_36_1
568_2_720	152_36_150	154_15_49	1557_36_389	28_35_25	62_2_1263	873_36_439	27_2_1	75_2_448	527_35_32	5_35_1808	192_36_1
568_2_727	152_36_154	154_15_55	1557_36_354	28_35_22	62_2_1288	873_36_466	27_2_1	75_2_484	527_35_30	5_35_1789	192_36_1
568_2_709	152_36_143	154_15_58	1557_36_337	28_35_23	62_2_1286	873_36_498	27_2_1	75_2_456	527_35_30	5_35_1823	192_36_1
568_2_666	152_36_131	154_15_68	1557_36_335	28_35_16	62_2_1320	873_36_521	27_2_1	75_2_473	527_35_37	5_35_1731	192_36_1
568_2_638	152_36_119	154_15_78	1557_36_318	28_35_13	62_2_1442	873_36_521	27_2_1	75_2_422	527_35_32	5_35_1691	192_36_1
568_2_624	152_36_111	154_15_90	1557_36_333	28_35_11	62_2_1507	873_36_517	27_2_1	75_2_345	527_35_40	5_35_1658	192_36_1
568_2_609	152_36_111	154_15_110	1557_36_383	28_35_7	62_2_1577	873_36_495	27_2_1	75_2_312	527_35_44	5_35_1615	192_36_1
568_2_590	152_36_105	154_15_127	1557_36_403	28_35_3	62_2_1657	873_36_440	27_2_1	75_2_257	527_35_51	5_35_1571	192_36_1
568_2_543	152_36_117	154_15_138	1557_36_450	28_35_3	62_2_1641	873_36_403	27_2_1	75_2_282	527_35_52	5_35_1550	192_36_1
568_2_523	152_36_123	154_15_143	1557_36_487	28_35_4	62_2_1577	873_36_386	27_2_1	75_2_323	527_35_61	5_35_1530	192_36_1
568_2_511	152_36_115	154_15_151	1557_36_494	28_35_2	62_2_1538	873_36_352	27_2_1	75_2_388	527_35_80	5_35_1491	192_36_1
568_2_488	152_36_129	154_15_144	1557_36_498	62_2_1510	873_36_384	27_2_1	75_2_443	527_35_80	5_35_1437	192_36_1
568_2_462	152_36_140	154_15_132	1557_36_511	62_2_1456	873_36_396	27_2_1	75_2_499	527_35_85	5_35_1432	192_36_1
568_2_469	152_36_146	154_15_121	1557_36_500	62_2_1408	873_36_427	27_2_1	75_2_525	527_35_80	5_35_1449	192_36_1
568_2_489	152_36_133	154_15_117	1557_36_502	62_2_1408	873_36_471	27_2_1	75_2_542	527_35_81	5_35_1369	192_36_1
568_2_524	152_36_138	154_15_99	1557_36_488	62_2_1389	873_36_504	27_2_1	75_2_533	527_35_78	5_35_1345	192_36_1
568_2_543	152_36_140	154_15_106	1557_36_450	62_2_1448	873_36_539	27_2_1	75_2_503	527_35_61	5_35_1385	192_36_1
568_2_605	152_36_147	154_15_100	1557_36_448	62_2_1486	873_36_522	27_2_1	75_2_483	527_35_57	5_35_1404	192_36_1
568_2_657	152_36_157	154_15_95	1557_36_417	62_2_1431	873_36_542	27_2_1	75_2_450	527_35_49	5_35_1452	192_36_1
568_2_700	152_36_155	154_15_102	1557_36_368	62_2_1341	873_36_553	27_2_1	75_2_455	527_35_52	5_35_1499	192_36_1
568_2_740	152_36_156	154_15_111	1557_36_331	62_2_1303	873_36_560	27_2_1	75_2_429	527_35_53	5_35_1552	192_36_1
568_2_785	152_36_136	154_15_131	1557_36_294	62_2_1257	873_36_534	27_2_1	75_2_423	527_35_62	5_35_1623	192_36_1
568_2_744	152_36_126	154_15_151	1557_36_277	62_2_1271	873_36_521	27_2_1	75_2_402	527_35_62	5_35_1689	192_36_1
568_2_667	152_36_132	154_15_148	1557_36_269	62_2_1266	873_36_529	27_2_1	75_2_396	527_35_67	5_35_1768	192_36_1
568_2_618	152_36_136	154_15_140	1557_36_292	62_2_1338	873_36_526	27_2_1	75_2_379	527_35_73	5_35_1803	192_36_1
568_2_571	152_36_146	154_15_132	1557_36_301	62_2_1390	873_36_543	27_2_1	75_2_372	527_35_83	5_35_1790	192_36_1
568_2_518	152_36_148	154_15_136	1557_36_315	62_2_1430	873_36_558	27_2_1	75_2_384	527_35_89	5_35_1788	192_36_1
568_2_498	152_36_151	154_15_126	1557_36_341	62_2_1452	873_36_572	27_2_1	75_2_395	527_35_88	5_35_1789	192_36_1
568_2_462	152_36_174	154_15_115	1557_36_366	62_2_1489	873_36_558	27_2_1	75_2_407	527_35_99	5_35_1746	192_36_1
568_2_465	152_36_168	154_15_119	1557_36_391	62_2_1472	873_36_565	27_2_1	75_2_443	527_35_93	5_35_1699	192_36_1
568_2_481	152_36_170	154_15_119	1557_36_374	62_2_1442	873_36_558	27_2_1	75_2_506	527_35_110	5_35_1697	192_36_1
568_2_513	152_36_164	154_15_109	1557_36_365	62_2_1481	873_36_528	27_2_1	75_2_562	527_35_127	5_35_1635	192_36_1
568_2_517	152_36_154	154_15_105	1557_36_350	62_2_1409	873_36_516	27_2_1	75_2_656	527_35_135	5_35_1545	192_36_1
568_2_516	152_36_141	154_15_93	1557_36_337	62_2_1374	873_36_477	27_2_1	75_2_691	527_35_142	5_35_1494	192_36_1
568_2_519	152_36_120	154_15_75	1557_36_323	62_2_1369	873_36_453	27_2_1	75_2_712	527_35_136	5_35_1416	192_36_1
568_2_498	152_36_114	154_15_54	1557_36_294	62_2_1387	873_36_461	27_2_1	75_2_682	527_35_132	5_35_1409	192_36_1
568_2_460	152_36_103	154_15_48	1557_36_293	62_2_1427	873_36_440	27_2_1	75_2_674	527_35_136	5_35_1359	192_36_1
568_2_459	152_36_106	154_15_48	1557_36_294	62_2_1474	873_36_467	27_2_1	75_2_654	527_35_141	5_35_1304	192_36_1
568_2_501	152_36_108	154_15_52	1557_36_300	62_2_1458	873_36_471	27_2_1	75_2_611	527_35_122	5_35_1294	192_36_1
568_2_552	152_36_106	154_15_69	1557_36_317	62_2_1442	873_36_460	27_2_1	75_2_562	527_35_108	5_35_1308	192_36_1
568_2_585	152_36_108	154_15_74	1557_36_323	62_2_1426	873_36_474	27_2_1	75_2_515	527_35_87	5_35_1340	192_36_1
568_2_570	152_36_110	154_15_83	1557_36_347	75_2_485	873_36_483	27_2_1	62_2_1393	527_35_64	5_35_1417	192_36_1
568_2_535	152_36_106	154_15_80	1557_36_378	75_2_488	873_36_521	27_2_1	62_2_1375	527_35_55	5_35_1497	192_36_1
568_2_505	152_36_120	154_15_67	1557_36_405	75_2_488	873_36_547	27_2_1	62_2_1392	527_35_51	5_35_1559	192_36_1
568_2_453	152_36_127	154_15_63	1557_36_422	75_2_501	873_36_603	27_2_1	62_2_1435	527_35_48	5_35_1605	192_36_1
568_2_449	152_36_139	154_15_75	1557_36_435	75_2_477	873_36_629	27_2_1	62_2_1446	527_35_47	5_35_1665	192_36_1
568_2_450	152_36_143	154_15_87	1557_36_433	75_2_506	873_36_662	27_2_1	62_2_1482	527_35_50	5_35_1635	192_36_1
568_2_443	152_36_132	154_15_93	1557_36_456	75_2_517	873_36_659	27_2_1	62_2_1483	527_35_60	5_35_1624	192_36_1
568_2_412	152_36_122	154_15_86	1557_36_467	75_2_549	873_36_621	27_2_1	62_2_1475	527_35_62	5_35_1603	192_36_1
568_2_400	152_36_119	154_15_87	1557_36_470	75_2_608	873_36_586	27_2_1	62_2_1517	527_35_66	5_35_1545	192_36_1
568_2_396	152_36_111	154_15_91	1557_36_461	75_2_633	873_36_558	27_2_1	62_2_1478	527_35_71	5_35_1528	192_36_1
568_2_417	152_36_105	154_15_98	1557_36_437	75_2_623	873_36_548	27_2_1	62_2_1463	527_35_77	5_35_1500	192_36_1
568_2_438	152_36_95	154_15_88	1557_36_448	62_2_1513	873_36_568	27_2_1	75_2_621	527_35_80	5_35_1426	192_36_1
568_2_493	152_36_100	154_15_74	1557_36_429	75_2_591	873_36_569	27_2_1	62_2_1501	527_35_84	5_35_1421	192_36_1
568_2_506	152_36_109	154_15_65	1557_36_421	62_2_1511	873_36_572	27_2_1	75_2_557	527_35_76	5_35_1435	192_36_1
568_2_501	152_36_111	154_15_61	1557_36_419	75_2_561	873_36_591	27_2_1	62_2_1521	527_35_69	5_35_1454	192_36_1
568_2_480	152_36_139	154_15_64	1557_36_428	75_2_538	873_36_570	27_2_1	62_2_1508	527_35_68	5_35_1496	192_36_1
568_2_430	152_36_156	154_15_64	1557_36_435	75_2_505	873_36_564	27_2_1	62_2_1526	527_35_64	5_35_1518	192_36_1
568_2_408	152_36_161	154_15_71	1557_36_451	75_2_531	873_36_554	27_2_1	62_2_1546	527_35_64	5_35_1536	192_36_1
568_2_395	152_36_174	154_15_76	1557_36_476	75_2_482	873_36_547	27_2_1	62_2_1554	527_35_58	5_35_1520	192_36_1
568_2_391	152_36_181	154_15_86	1557_36_501	75_2_454	873_36_567	27_2_1	62_2_1554	527_35_55	5_35_1533	192_36_1
568_2_403	152_36_190	154_15_80	1557_36_520	75_2_461	873_36_567	27_2_1	62_2_1583	527_35_52	5_35_1527	192_36_1
568_2_390	152_36_199	154_15_86	1557_36_547	75_2_482	873_36_570	27_2_1	62_2_1528	527_35_55	5_35_1485	192_36_1
568_2_382	152_36_195	154_15_81	1557_36_551	75_2_509	873_36_575	27_2_1	62_2_1499	527_35_47	5_35_1473	192_36_1
568_2_390	152_36_170	154_15_81	1557_36_554	75_2_568	873_36_605	27_2_1	62_2_1456	527_35_41	5_35_1473	192_36_1
568_2_394	152_36_158	154_15_79	1557_36_539	62_2_1399	873_36_602	27_2_1	75_2_627	527_35_38	5_35_1447	192_36_1
568_2_400	152_36_160	154_15_82	1557_36_498	62_2_1420	873_36_586	27_2_1	75_2_617	527_35_35	5_35_1439	192_36_1
568_2_401	152_36_166	154_15_89	1557_36_480	62_2_1426	873_36_577	27_2_1	75_2_653	527_35_31	5_35_1403	192_36_1
568_2_444	152_36_176	154_15_98	1557_36_466	62_2_1419	873_36_562	27_2_1	75_2_624	527_35_31	5_35_1387	192_36_1
568_2_460	152_36_194	154_15_109	1557_36_432	62_2_1434	873_36_568	27_2_1	75_2_598	527_35_35	5_35_1369	192_36_1
568_2_467	152_36_199	154_15_104	1557_36_396	62_2_1475	873_36_550	27_2_1	75_2_585	527_35_41	5_35_1358	192_36_1
568_2_484	152_36_190	154_15_103	1557_36_372	62_2_1548	873_36_535	27_2_1	75_2_568	527_35_48	5_35_1353	192_36_1
568_2_505	152_36_167	154_15_99	1557_36_347	62_2_1580	873_36_529	27_2_1	75_2_525	527_35_54	5_35_1344	192_36_1
568_2_500	152_36_156	154_15_99	1557_36_323	75_2_516	873_36_521	27_2_1	62_2_1575	527_35_53	5_35_1338	192_36_1
568_2_507	152_36_152	154_15_90	1557_36_336	62_2_1520	873_36_531	27_2_1	75_2_503	527_35_58	5_35_1357	192_36_1
568_2_506	152_36_153	154_15_82	1557_36_342	62_2_1515	873_36_575	27_2_1	75_2_519	527_35_61	5_35_1331	192_36_1
568_2_503	152_36_157	154_15_79	1557_36_359	62_2_1504	873_36_609	27_2_1	75_2_513	527_35_72	5_35_1358	192_36_1
568_2_484	152_36_145	154_15_75	1557_36_375	62_2_1498	873_36_637	27_2_1	75_2_545	527_35_79	5_35_1364	192_36_1
568_2_481	152_36_154	154_15_79	1557_36_370	62_2_1514	873_36_614	27_2_1	75_2_566	527_35_75	5_35_1420	192_36_1
568_2_463	152_36_170	154_15_86	1557_36_380	62_2_1530	873_36_604	27_2_1	75_2_576	527_35_75	5_35_1435	192_36_1
568_2_461	152_36_160	154_15_95	1557_36_382	62_2_1543	873_36_553	27_2_1	75_2_535	527_35_58	5_35_1489	192_36_1
568_2_458	152_36_167	154_15_110	1557_36_410	62_2_1516	873_36_538	27_2_1	75_2_471	527_35_50	5_35_1523	192_36_1
568_2_474	152_36_158	154_15_119	1557_36_423	75_2_454	873_36_541	27_2_1	62_2_1437	527_35_49	5_35_1556	192_36_1
568_2_468	152_36_149	154_15_117	1557_36_449	75_2_451	873_36_556	27_2_1	62_2_1424	527_35_59	5_35_1595	192_36_1
568_2_462	152_36_137	154_15_106	1557_36_463	75_2_471	873_36_537	27_2_1	62_2_1416	527_35_66	5_35_1634	192_36_1
568_2_465	152_36_132	154_15_95	1557_36_444	75_2_493	873_36_509	27_2_1	62_2_1401	527_35_75	5_35_1612	192_36_1
568_2_497	152_36_113	154_15_72	1557_36_446	62_2_1401	873_36_500	27_2_1	75_2_507	527_35_90	5_35_1618	192_36_1
568_2_510	152_36_113	154_15_73	1557_36_425	62_2_1397	873_36_510	27_2_1	75_2_521	527_35_95	5_35_1556	192_36_1
568_2_516	152_36_125	154_15_74	1557_36_399	75_2_549	873_36_540	27_2_1	62_2_1427	527_35_98	5_35_1484	192_36_1
568_2_471	152_36_134	154_15_79	1557_36_394	75_2_593	873_36_549	27_2_1	62_2_1463	527_35_86	5_35_1405	192_36_1
568_2_473	152_36_127	154_15_82	1557_36_427	75_2_588	873_36_570	27_2_1	62_2_1482	527_35_72	5_35_1360	192_36_1
568_2_486	152_36_126	154_15_85	1557_36_443	75_2_569	873_36_573	27_2_1	62_2_1487	527_35_69	5_35_1340	192_36_1
568_2_490	152_36_115	154_15_86	1557_36_441	75_2_556	873_36_553	27_2_1	62_2_1503	527_35_63	5_35_1365	192_36_1
568_2_497	152_36_121	154_15_92	1557_36_445	75_2_535	873_36_607	27_2_1	62_2_1461	527_35_59	5_35_1393	192_36_1
568_2_487	152_36_129	154_15_93	1557_36_424	75_2_558	873_36_628	27_2_1	62_2_1451	527_35_61	5_35_1402	192_36_1
568_2_487	152_36_134	154_15_88	1557_36_424	75_2_582	873_36_663	27_2_1	62_2_1424	527_35_59	5_35_1409	192_36_1
568_2_420	152_36_156	154_15_80	1557_36_418	75_2_591	873_36_695	27_2_1	62_2_1427	527_35_68	5_35_1419	192_36_1
568_2_407	152_36_152	154_15_90	1557_36_408	75_2_660	873_36_728	27_2_1	62_2_1471	527_35_59	5_35_1425	192_36_1
568_2_374	152_36_159	154_15_89	1557_36_381	75_2_685	873_36_723	27_2_1	62_2_1411	527_35_61	5_35_1463	192_36_1
568_2_368	152_36_173	154_15_98	1557_36_358	75_2_687	873_36_721	27_2_1	62_2_1408	527_35_47	5_35_1506	192_36_1
568_2_372	152_36_179	154_15_93	1557_36_334	75_2_668	873_36_679	27_2_1	62_2_1471	527_35_43	5_35_1534	192_36_1
568_2_362	152_36_173	154_15_91	1557_36_311	75_2_663	873_36_636	27_2_1	62_2_1456	527_35_35	5_35_1545	192_36_1
568_2_380	152_36_161	154_15_90	1557_36_315	75_2_623	873_36_595	27_2_1	62_2_1463	527_35_31	5_35_1556	192_36_1
568_2_395	152_36_165	154_15_88	1557_36_320	75_2_622	873_36_554	27_2_1	62_2_1457	527_35_34	5_35_1554	192_36_1
568_2_398	152_36_165	154_15_77	1557_36_353	62_2_1528	873_36_523	27_2_1	75_2_577	527_35_42	5_35_1572	192_36_1
568_2_391	152_36_159	154_15_70	1557_36_362	62_2_1591	873_36_486	27_2_1	75_2_596	527_35_48	5_35_1555	192_36_1
568_2_383	152_36_169	154_15_64	1557_36_374	62_2_1591	873_36_460	27_2_1	75_2_598	527_35_53	5_35_1565	192_36_1
568_2_368	152_36_181	154_15_59	1557_36_390	62_2_1536	873_36_442	27_2_1	75_2_602	527_35_58	5_35_1579	192_36_1
568_2_373	152_36_187	154_15_52	1557_36_387	62_2_1504	873_36_470	27_2_1	75_2_633	527_35_52	5_35_1531	192_36_1
568_2_393	152_36_188	154_15_43	1557_36_378	75_2_652	873_36_516	27_2_1	62_2_1454	527_35_59	5_35_1538	192_36_1
568_2_385	152_36_181	154_15_39	1557_36_391	75_2_691	873_36_579	27_2_1	62_2_1416	527_35_55	5_35_1553	192_36_1
568_2_386	152_36_177	154_15_41	1557_36_380	75_2_687	873_36_639	27_2_1	62_2_1466	527_35_52	5_35_1516	192_36_1
568_2_399	152_36_174	154_15_47	1557_36_392	75_2_652	873_36_677	27_2_1	62_2_1460	527_35_58	5_35_1501	192_36_1
568_2_396	152_36_164	154_15_42	1557_36_384	75_2_624	873_36_703	27_2_1	62_2_1495	527_35_51	5_35_1473	192_36_1
568_2_416	152_36_153	154_15_43	1557_36_372	75_2_586	873_36_694	27_2_1	62_2_1495	527_35_50	5_35_1454	192_36_1
568_2_426	152_36_156	154_15_47	1557_36_372	62_2_1461	873_36_694	27_2_1	75_2_562	527_35_48	5_35_1484	192_36_1
568_2_465	152_36_163	154_15_46	1557_36_381	62_2_1426	873_36_661	27_2_1	75_2_548	527_35_40	5_35_1514	192_36_1
568_2_455	152_36_166	154_15_52	1557_36_370	62_2_1419	873_36_632	27_2_1	75_2_584	527_35_43	5_35_1520	192_36_1
568_2_470	152_36_180	154_15_51	1557_36_357	62_2_1478	873_36_585	27_2_1	75_2_595	527_35_43	5_35_1505	192_36_1
568_2_464	152_36_189	154_15_51	1557_36_326	62_2_1511	873_36_563	27_2_1	75_2_551	527_35_40	5_35_1498	192_36_1
568_2_416	152_36_198	154_15_57	1557_36_297	62_2_1559	873_36_542	27_2_1	75_2_527	527_35_49	5_35_1540	192_36_1
568_2_440	152_36_216	154_15_61	1557_36_310	62_2_1582	873_36_534	27_2_1	75_2_483	527_35_53	5_35_1561	192_36_1
568_2_452	152_36_229	154_15_72	1557_36_292	62_2_1575	873_36_520	27_2_1	75_2_474	527_35_49	5_35_1562	192_36_1
568_2_416	152_36_220	154_15_69	1557_36_297	62_2_1602	873_36_550	27_2_1	75_2_495	527_35_53	5_35_1574	192_36_1
568_2_413	152_36_216	154_15_66	1557_36_282	62_2_1600	873_36_537	27_2_1	75_2_559	527_35_55	5_35_1558	192_36_1
568_2_409	152_36_217	154_15_65	1557_36_275	62_2_1569	873_36_526	27_2_1	75_2_591	527_35_54	5_35_1541	192_36_1
568_2_441	152_36_214	154_15_66	1557_36_292	62_2_1493	873_36_539	27_2_1	75_2_578	527_35_52	5_35_1530	192_36_1
568_2_470	152_36_190	154_15_69	1557_36_322	62_2_1423	873_36_550	27_2_1	75_2_595	527_35_58	5_35_1540	192_36_1
568_2_502	152_36_177	154_15_70	1557_36_337	62_2_1351	873_36_565	27_2_1	75_2_564	527_35_59	5_35_1570	192_36_1
568_2_507	152_36_161	154_15_69	1557_36_337	62_2_1348	873_36_549	27_2_1	75_2_608	527_35_54	5_35_1622	192_36_1
568_2_534	152_36_170	154_15_72	1557_36_330	62_2_1317	873_36_541	27_2_1	75_2_601	527_35_52	5_35_1663	192_36_1
568_2_540	152_36_189	154_15_80	1557_36_340	62_2_1324	873_36_500	27_2_1	75_2_601	527_35_51	5_35_1687	192_36_1
568_2_508	152_36_201	154_15_77	1557_36_319	62_2_1348	873_36_477	27_2_1	75_2_608	527_35_50	5_35_1662	192_36_1
568_2_522	152_36_217	154_15_79	1557_36_319	62_2_1371	873_36_437	27_2_1	75_2_603	527_35_51	5_35_1640	192_36_1
568_2_531	152_36_240	154_15_78	1557_36_318	62_2_1415	873_36_406	27_2_1	75_2_592	527_35_57	5_35_1610	192_36_1
568_2_539	152_36_240	154_15_78	1557_36_311	62_2_1408	873_36_416	27_2_1	75_2_560	527_35_57	5_35_1623	192_36_1
568_2_537	152_36_208	154_15_70	1557_36_300	62_2_1426	873_36_425	27_2_1	75_2_585	527_35_54	5_35_1613	192_36_1
568_2_535	152_36_202	154_15_67	1557_36_301	62_2_1387	873_36_461	27_2_1	75_2_557	527_35_66	5_35_1596	192_36_1
568_2_527	152_36_197	154_15_55	1557_36_295	62_2_1390	873_36_490	27_2_1	75_2_538	527_35_75	5_35_1610	192_36_1
568_2_506	152_36_194	154_15_48	1557_36_277	62_2_1360	873_36_513	27_2_1	75_2_527	527_35_86	5_35_1644	192_36_1
568_2_484	152_36_198	154_15_50	1557_36_276	62_2_1377	873_36_519	27_2_1	75_2_551	527_35_111	5_35_1629	192_36_1
568_2_460	152_36_209	154_15_43	1557_36_257	62_2_1345	873_36_567	27_2_1	75_2_616	527_35_117	5_35_1588	192_36_1
568_2_440	152_36_206	154_15_39	1557_36_257	62_2_1345	873_36_587	27_2_1	75_2_684	527_35_121	5_35_1509	192_36_1
568_2_448	152_36_223	154_15_38	1557_36_264	62_2_1337	873_36_597	27_2_1	75_2_677	527_35_121	5_35_1497	192_36_1
568_2_457	152_36_235	154_15_41	1557_36_242	62_2_1333	873_36_608	27_2_1	75_2_688	527_35_112	5_35_1467	192_36_1
568_2_517	152_36_230	154_15_46	1557_36_250	62_2_1316	873_36_618	27_2_1	75_2_660	527_35_93	5_35_1463	192_36_1
568_2_575	152_36_226	154_15_48	1557_36_262	62_2_1222	873_36_600	27_2_1	75_2_623	527_35_89	5_35_1471	192_36_1
568_2_587	152_36_227	154_15_64	1557_36_267	62_2_1186	873_36_591	27_2_1	75_2_626	527_35_83	5_35_1503	192_36_1
568_2_632	152_36_230	154_15_71	1557_36_272	62_2_1210	873_36_573	27_2_1	75_2_611	527_35_87	5_35_1523	192_36_1
568_2_646	152_36_220	154_15_76	1557_36_275	62_2_1214	873_36_572	27_2_1	75_2_600	527_35_81	5_35_1539	192_36_1
568_2_659	152_36_214	154_15_73	1557_36_265	62_2_1225	873_36_544	27_2_1	75_2_605	527_35_88	5_35_1568	192_36_1
568_2_647	152_36_202	154_15_76	1557_36_272	62_2_1285	873_36_524	27_2_1	75_2_557	527_35_105	5_35_1564	192_36_1
568_2_645	152_36_206	154_15_71	1557_36_263	62_2_1287	873_36_499	27_2_1	75_2_501	527_35_113	5_35_1638	192_36_1
568_2_627	152_36_202	154_15_64	1557_36_263	62_2_1308	873_36_481	27_2_1	75_2_484	527_35_127	5_35_1631	192_36_1
568_2_644	152_36_181	154_15_66	1557_36_249	62_2_1288	873_36_482	27_2_1	75_2_486	527_35_139	5_35_1642	192_36_1
568_2_656	152_36_162	154_15_69	1557_36_240	62_2_1320	873_36_444	27_2_1	75_2_466	527_35_141	5_35_1650	192_36_1
568_2_638	152_36_168	154_15_63	1557_36_224	62_2_1344	873_36_416	27_2_1	75_2_491	527_35_127	5_35_1669	192_36_1
568_2_636	152_36_174	154_15_67	1557_36_233	62_2_1328	873_36_414	27_2_1	75_2_528	527_35_124	5_35_1676	192_36_1
568_2_675	152_36_191	154_15_77	1557_36_219	62_2_1293	873_36_394	27_2_1	75_2_573	527_35_113	5_35_1711	192_36_1
568_2_686	152_36_200	154_15_79	1557_36_212	62_2_1255	873_36_402	27_2_1	75_2_578	527_35_113	5_35_1662	192_36_1
568_2_683	152_36_202	154_15_75	1557_36_206	62_2_1231	873_36_429	27_2_1	75_2_573	527_35_100	5_35_1625	192_36_1
568_2_700	152_36_210	154_15_65	1557_36_215	62_2_1217	873_36_460	27_2_1	75_2_547	527_35_97	5_35_1593	192_36_1
568_2_709	152_36_192	154_15_63	1557_36_234	62_2_1261	873_36_515	27_2_1	75_2_530	527_35_97	5_35_1519	192_36_1
568_2_718	152_36_180	154_15_58	1557_36_240	62_2_1241	873_36_572	27_2_1	75_2_516	527_35_101	5_35_1516	192_36_1
568_2_754	152_36_182	154_15_57	1557_36_227	62_2_1249	873_36_601	27_2_1	75_2_505	527_35_101	5_35_1497	192_36_1
568_2_746	152_36_187	154_15_60	1557_36_233	62_2_1243	873_36_632	27_2_1	75_2_511	527_35_102	5_35_1502	192_36_1
568_2_746	152_36_182	154_15_60	1557_36_227	62_2_1243	873_36_622	27_2_1	75_2_509	527_35_91	5_35_1550	192_36_1
568_2_731	152_36_168	154_15_70	1557_36_225	62_2_1262	873_36_599	27_2_1	75_2_496	527_35_92	5_35_1595	192_36_1
568_2_725	152_36_166	154_15_73	1557_36_226	62_2_1272	873_36_599	27_2_1	75_2_451	527_35_96	5_35_1696	192_36_1
568_2_690	152_36_178	154_15_79	1557_36_221	62_2_1315	873_36_580	27_2_1	75_2_429	527_35_108	5_35_1762	192_36_1
568_2_688	152_36_172	154_15_89	1557_36_212	62_2_1321	873_36_543	27_2_1	75_2_435	527_35_110	5_35_1793	192_36_1
568_2_738	152_36_163	154_15_105	1557_36_207	62_2_1313	873_36_516	27_2_1	75_2_408	527_35_125	5_35_1842	192_36_1
568_2_747	152_36_178	154_15_106	1557_36_197	62_2_1286	873_36_479	27_2_1	75_2_399	527_35_129	5_35_1888	192_36_1
568_2_765	152_36_183	154_15_116	1557_36_170	62_2_1290	873_36_471	27_2_1	75_2_415	527_35_128	5_35_1864	192_36_1
568_2_785	152_36_188	154_15_117	1557_36_162	62_2_1317	873_36_449	27_2_1	75_2_411	527_35_140	5_35_1828	192_36_1
568_2_780	152_36_187	154_15_119	1557_36_151	62_2_1321	873_36_448	27_2_1	75_2_414	527_35_129	5_35_1776	192_36_1
568_2_801	152_36_200	154_15_109	1557_36_145	62_2_1321	873_36_473	27_2_1	75_2_436	527_35_113	5_35_1711	192_36_1
568_2_804	152_36_214	154_15_97	1557_36_133	62_2_1312	873_36_446	27_2_1	75_2_454	527_35_101	5_35_1671	192_36_1
568_2_757	152_36_226	154_15_92	1557_36_147	62_2_1270	873_36_475	27_2_1	75_2_478	527_35_88	5_35_1616	192_36_1
568_2_726	152_36_237	154_15_79	1557_36_151	62_2_1257	873_36_497	27_2_1	75_2_492	527_35_88	5_35_1642	192_36_1
568_2_696	152_36_234	154_15_73	1557_36_158	62_2_1234	873_36_475	27_2_1	75_2_496	527_35_88	5_35_1652	192_36_1
568_2_688	152_36_217	154_15_62	1557_36_170	62_2_1246	873_36_494	27_2_1	75_2_468	527_35_82	5_35_1655	192_36_1
568_2_711	152_36_213	154_15_60	1557_36_195	62_2_1260	873_36_505	27_2_1	75_2_438	527_35_75	5_35_1682	192_36_1
568_2_749	152_36_185	154_15_53	1557_36_211	62_2_1283	873_36_504	27_2_1	75_2_418	527_35_80	5_35_1672	192_36_1
568_2_787	152_36_157	154_15_46	1557_36_235	62_2_1256	873_36_512	27_2_1	75_2_410	527_35_85	5_35_1696	192_36_1
568_2_812	152_36_158	154_15_50	1557_36_249	62_2_1254	873_36_526	27_2_1	75_2_382	527_35_126	5_35_1674	192_36_1
568_2_836	152_36_156	154_15_62	1557_36_248	62_2_1267	873_36_525	27_2_1	75_2_372	527_35_146	5_35_1622	192_36_1
568_2_879	152_36_150	154_15_74	1557_36_261	62_2_1288	873_36_505	27_2_1	75_2_381	527_35_158	5_35_1578	192_36_1
568_2_840	152_36_152	154_15_91	1557_36_271	62_2_1306	873_36_507	27_2_1	75_2_384	527_35_158	5_35_1549	192_36_1
568_2_792	152_36_138	154_15_116	1557_36_269	62_2_1314	873_36_508	27_2_1	75_2_379	527_35_153	5_35_1581	192_36_1
568_2_778	152_36_147	154_15_137	1557_36_247	62_2_1284	873_36_505	27_2_1	75_2_401	527_35_136	5_35_1673	192_36_1
568_2_759	152_36_153	154_15_154	1557_36_219	62_2_1292	873_36_507	27_2_1	75_2_358	527_35_134	5_35_1706	192_36_1
568_2_784	152_36_157	154_15_165	1557_36_197	62_2_1244	873_36_462	27_2_1	75_2_355	527_35_128	5_35_1733	192_36_1
568_2_833	152_36_149	154_15_169	1557_36_184	62_2_1246	873_36_422	27_2_1	75_2_356	527_35_123	5_35_1779	192_36_1
568_2_876	152_36_147	154_15_154	1557_36_149	62_2_1290	873_36_402	27_2_1	75_2_362	527_35_130	5_35_1809	192_36_1
568_2_893	152_36_142	154_15_137	1557_36_129	62_2_1316	873_36_378	27_2_1	75_2_383	527_35_134	5_35_1856	192_36_1
568_2_872	152_36_136	154_15_130	1557_36_120	62_2_1331	873_36_384	27_2_1	75_2_412	527_35_133	5_35_1887	192_36_1
568_2_817	152_36_137	154_15_117	1557_36_117	62_2_1374	873_36_409	27_2_1	75_2_424	527_35_140	5_35_1883	192_36_1
568_2_765	152_36_145	154_15_102	1557_36_112	62_2_1340	873_36_445	27_2_1	75_2_420	527_35_150	5_35_1883	192_36_1
568_2_746	152_36_155	154_15_106	1557_36_127	62_2_1286	873_36_457	27_2_1	75_2_446	527_35_143	5_35_1854	192_36_1
568_2_776	152_36_166	154_15_113	1557_36_126	62_2_1207	873_36_467	27_2_1	75_2_460	527_35_136	5_35_1871	192_36_1
568_2_761	152_36_172	154_15_122	1557_36_124	62_2_1155	873_36_484	27_2_1	75_2_487	527_35_112	5_35_1857	192_36_1
568_2_800	152_36_192	154_15_132	1557_36_132	62_2_1156	873_36_476	27_2_1	75_2_503	527_35_92	5_35_1750	192_36_1
568_2_834	152_36_191	154_15_121	1557_36_142	62_2_1151	873_36_458	27_2_1	75_2_572	527_35_73	5_35_1707	192_36_1
568_2_839	152_36_219	154_15_113	1557_36_159	62_2_1169	873_36_443	27_2_1	75_2_581	527_35_64	5_35_1626	192_36_1
568_2_808	152_36_246	154_15_91	1557_36_169	62_2_1217	873_36_423	27_2_1	75_2_568	527_35_61	5_35_1613	192_36_1
568_2_781	152_36_263	154_15_79	1557_36_175	62_2_1231	873_36_425	27_2_1	75_2_529	527_35_59	5_35_1636	192_36_1
568_2_772	152_36_263	154_15_66	1557_36_183	62_2_1227	873_36_410	27_2_1	75_2_484	527_35_49	5_35_1726	192_36_1
568_2_798	152_36_258	154_15_71	1557_36_196	62_2_1248	873_36_422	27_2_1	75_2_425	527_35_51	5_35_1718	192_36_1
568_2_822	152_36_241	154_15_69	1557_36_192	62_2_1220	873_36_419	27_2_1	75_2_417	527_35_62	5_35_1787	192_36_1
568_2_829	152_36_242	154_15_59	1557_36_197	62_2_1187	873_36_409	27_2_1	75_2_405	527_35_59	5_35_1860	192_36_1
568_2_837	152_36_212	154_15_60	1557_36_197	62_2_1184	873_36_426	27_2_1	75_2_419	527_35_71	5_35_1908	192_36_1
568_2_835	152_36_214	154_15_64	1557_36_173	62_2_1164	873_36_428	27_2_1	75_2_422	527_35_84	5_35_1951	192_36_1
568_2_777	152_36_220	154_15_72	1557_36_156	62_2_1174	873_36_456	27_2_1	75_2_465	527_35_95	5_35_1915	192_36_1
568_2_758	152_36_224	154_15_80	1557_36_153	62_2_1133	873_36_483	27_2_1	75_2_510	527_35_105	5_35_1910	192_36_1
568_2_766	152_36_232	154_15_96	1557_36_136	62_2_1138	873_36_510	27_2_1	75_2_529	527_35_102	5_35_1873	192_36_1
568_2_776	152_36_226	154_15_111	1557_36_116	62_2_1141	873_36_519	27_2_1	75_2_558	527_35_102	5_35_1815	192_36_1
568_2_748	152_36_253	154_15_126	1557_36_115	62_2_1097	873_36_508	27_2_1	75_2_555	527_35_103	5_35_1824	192_36_1
568_2_777	152_36_263	154_15_148	1557_36_126	62_2_1037	873_36_495	27_2_1	75_2_577	527_35_91	5_35_1830	192_36_1
568_2_798	152_36_254	154_15_142	1557_36_144	62_2_1021	873_36_460	27_2_1	75_2_608	527_35_92	5_35_1866	192_36_1
568_2_884	152_36_233	154_15_138	1557_36_139	75_2_607	873_36_401	27_2_1	62_2_961	527_35_92	5_35_1850	192_36_1
568_2_914	152_36_221	154_15_122	1557_36_134	75_2_582	873_36_348	27_2_1	62_2_948	527_35_77	5_35_1827	192_36_1
568_2_926	152_36_211	154_15_116	1557_36_129	75_2_558	873_36_340	27_2_1	62_2_967	527_35_69	5_35_1831	192_36_1
568_2_960	152_36_197	154_15_103	1557_36_147	75_2_557	873_36_314	27_2_1	62_2_960	527_35_59	5_35_1868	192_36_1
568_2_941	152_36_178	154_15_96	1557_36_145	62_2_978	873_36_313	27_2_1	75_2_567	527_35_52	5_35_1852	192_36_1
568_2_887	152_36_165	154_15_95	1557_36_150	62_2_1007	873_36_326	27_2_1	75_2_582	527_35_52	5_35_1829	192_36_1
568_2_813	152_36_140	154_15_78	1557_36_153	62_2_1061	873_36_353	27_2_1	75_2_610	527_35_60	5_35_1823	192_36_1
568_2_765	152_36_130	154_15_67	1557_36_161	62_2_1134	873_36_393	27_2_1	75_2_625	527_35_66	5_35_1790	192_36_1
568_2_724	152_36_130	154_15_56	1557_36_153	62_2_1179	873_36_445	27_2_1	75_2_620	527_35_82	5_35_1774	192_36_1
568_2_717	152_36_125	154_15_55	1557_36_152	62_2_1210	873_36_490	27_2_1	75_2_611	527_35_99	5_35_1769	192_36_1
568_2_689	152_36_129	154_15_63	1557_36_159	62_2_1215	873_36_531	27_2_1	75_2_565	527_35_110	5_35_1820	192_36_1
568_2_674	152_36_128	154_15_66	1557_36_157	62_2_1228	873_36_548	27_2_1	75_2_576	527_35_126	5_35_1814	192_36_1
568_2_680	152_36_134	154_15_66	1557_36_154	62_2_1257	873_36_545	27_2_1	75_2_553	527_35_156	5_35_1845	192_36_1
568_2_721	152_36_148	154_15_75	1557_36_158	62_2_1244	873_36_535	27_2_1	75_2_577	527_35_143	5_35_1811	192_36_1
568_2_749	152_36_154	154_15_84	1557_36_157	62_2_1205	873_36_512	27_2_1	75_2_616	527_35_144	5_35_1780	192_36_1
568_2_779	152_36_167	154_15_95	1557_36_149	62_2_1162	873_36_482	27_2_1	75_2_654	527_35_124	5_35_1745	192_36_1
568_2_763	152_36_187	154_15_103	1557_36_149	62_2_1096	873_36_464	27_2_1	75_2_666	527_35_106	5_35_1732	192_36_1
568_2_768	152_36_194	154_15_113	1557_36_140	62_2_1008	873_36_455	27_2_1	75_2_680	527_35_102	5_35_1766	192_36_1
568_2_748	152_36_220	154_15_116	1557_36_138	62_2_960	873_36_427	27_2_1	75_2_684	527_35_84	5_35_1773	192_36_1
568_2_741	152_36_224	154_15_129	1557_36_120	62_2_952	873_36_404	27_2_1	75_2_702	527_35_78	5_35_1813	192_36_1
568_2_742	152_36_229	154_15_140	1557_36_117	62_2_965	873_36_406	27_2_1	75_2_681	527_35_79	5_35_1822	192_36_1
568_2_734	152_36_195	154_15_136	1557_36_116	62_2_985	873_36_432	27_2_1	75_2_696	527_35_84	5_35_1801	192_36_1
568_2_741	152_36_165	154_15_134	1557_36_119	62_2_1036	873_36_459	27_2_1	75_2_615	527_35_93	5_35_1810	192_36_1
568_2_745	152_36_145	154_15_140	1557_36_128	75_2_587	873_36_472	27_2_1	62_2_1104	527_35_91	5_35_1803	192_36_1
568_2_724	152_36_123	154_15_148	1557_36_142	62_2_1135	873_36_491	27_2_1	75_2_623	527_35_95	5_35_1756	192_36_1
568_2_698	152_36_107	154_15_158	1557_36_153	62_2_1172	873_36_506	27_2_1	75_2_669	527_35_104	5_35_1708	192_36_1
568_2_709	152_36_105	154_15_152	1557_36_162	62_2_1137	873_36_503	27_2_1	75_2_710	527_35_105	5_35_1695	192_36_1
568_2_712	152_36_106	154_15_137	1557_36_171	62_2_1158	873_36_495	27_2_1	75_2_704	527_35_102	5_35_1695	192_36_1
568_2_698	152_36_104	154_15_121	1557_36_170	62_2_1116	873_36_488	27_2_1	75_2_752	527_35_86	5_35_1695	192_36_1
568_2_698	152_36_104	154_15_111	1557_36_186	62_2_1075	873_36_471	27_2_1	75_2_758	527_35_72	5_35_1704	192_36_1
568_2_706	152_36_116	154_15_95	1557_36_206	62_2_1023	873_36_470	27_2_1	75_2_760	527_35_57	5_35_1763	192_36_1
568_2_718	152_36_128	154_15_63	1557_36_184	62_2_1017	873_36_454	27_2_1	75_2_733	527_35_52	5_35_1782	192_36_1
568_2_736	152_36_146	154_15_56	1557_36_174	62_2_992	873_36_471	27_2_1	75_2_661	527_35_48	5_35_1806	192_36_1
568_2_718	152_36_176	154_15_44	1557_36_155	62_2_1065	873_36_465	27_2_1	75_2_629	527_35_47	5_35_1834	192_36_1
568_2_714	152_36_200	154_15_44	1557_36_144	62_2_1102	873_36_475	27_2_1	75_2_650	527_35_53	5_35_1815	192_36_1
568_2_685	152_36_219	154_15_41	1557_36_137	62_2_1159	873_36_482	27_2_1	75_2_675	527_35_57	5_35_1841	192_36_1
568_2_635	152_36_215	154_15_46	1557_36_137	62_2_1185	873_36_501	27_2_1	75_2_692	527_35_53	5_35_1852	192_36_1
568_2_628	152_36_213	154_15_63	1557_36_151	62_2_1220	873_36_539	27_2_1	75_2_678	527_35_49	5_35_1840	192_36_1
568_2_642	152_36_219	154_15_82	1557_36_189	62_2_1237	873_36_550	27_2_1	75_2_644	527_35_48	5_35_1801	192_36_1
568_2_662	152_36_196	154_15_89	1557_36_212	62_2_1235	873_36_549	27_2_1	75_2_638	527_35_48	5_35_1761	192_36_1
568_2_669	152_36_201	154_15_109	1557_36_234	62_2_1190	873_36_532	27_2_1	75_2_641	527_35_48	5_35_1716	192_36_1
568_2_680	152_36_190	154_15_113	1557_36_247	62_2_1164	873_36_510	27_2_1	75_2_634	527_35_41	5_35_1713	192_36_1
568_2_671	152_36_173	154_15_117	1557_36_269	62_2_1131	873_36_460	27_2_1	75_2_599	527_35_37	5_35_1754	192_36_1
568_2_693	152_36_175	154_15_108	1557_36_287	62_2_1140	873_36_394	27_2_1	75_2_562	527_35_36	5_35_1734	192_36_1
568_2_726	152_36_161	154_15_104	1557_36_285	62_2_1159	873_36_368	27_2_1	75_2_537	527_35_35	5_35_1688	192_36_1
568_2_783	152_36_140	154_15_90	1557_36_289	62_2_1179	873_36_324	27_2_1	75_2_560	527_35_38	5_35_1729	192_36_1
568_2_814	152_36_144	154_15_80	1557_36_284	62_2_1155	873_36_302	27_2_1	75_2_616	527_35_47	5_35_1697	192_36_1
568_2_835	152_36_151	154_15_74	1557_36_273	62_2_1123	873_36_322	27_2_1	75_2_654	527_35_55	5_35_1676	192_36_1
568_2_806	152_36_153	154_15_70	1557_36_262	62_2_1076	873_36_343	27_2_1	75_2_670	527_35_57	5_35_1704	192_36_1
568_2_746	152_36_151	154_15_65	1557_36_232	62_2_1065	873_36_337	27_2_1	75_2_718	527_35_66	5_35_1783	192_36_1
568_2_641	152_36_172	154_15_53	1557_36_217	62_2_1052	873_36_373	27_2_1	75_2_724	527_35_66	5_35_1821	192_36_1
568_2_635	152_36_185	154_15_58	1557_36_172	62_2_1065	873_36_399	27_2_1	75_2_755	527_35_66	5_35_1838	192_36_1
568_2_648	152_36_198	154_15_55	1557_36_155	62_2_1028	873_36_429	27_2_1	75_2_731	527_35_68	5_35_1888	192_36_1
568_2_641	152_36_222	154_15_52	1557_36_146	62_2_1031	873_36_483	27_2_1	75_2_734	527_35_61	5_35_1858	192_36_1
568_2_676	152_36_225	154_15_58	1557_36_138	62_2_1002	873_36_505	27_2_1	75_2_693	527_35_68	5_35_1854	192_36_1
568_2_628	152_36_224	154_15_56	1557_36_128	62_2_1021	873_36_527	27_2_1	75_2_667	527_35_75	5_35_1840	192_36_1
568_2_648	152_36_212	154_15_54	1557_36_119	62_2_1041	873_36_509	27_2_1	75_2_667	527_35_73	5_35_1758	192_36_1
568_2_683	152_36_208	154_15_49	1557_36_133	62_2_1062	873_36_500	27_2_1	75_2_647	527_35_74	5_35_1727	192_36_1
568_2_711	152_36_201	154_15_46	1557_36_146	62_2_1071	873_36_478	27_2_1	75_2_643	527_35_61	5_35_1719	192_36_1
568_2_720	152_36_190	154_15_54	1557_36_151	62_2_1141	873_36_469	27_2_1	75_2_606	527_35_58	5_35_1692	192_36_1
568_2_752	152_36_221	154_15_58	1557_36_173	62_2_1154	873_36_469	27_2_1	75_2_570	527_35_54	5_35_1642	192_36_1
568_2_750	152_36_246	154_15_59	1557_36_197	62_2_1168	873_36_451	27_2_1	75_2_538	527_35_48	5_35_1674	192_36_1
568_2_790	152_36_248	154_15_59	1557_36_229	62_2_1208	873_36_456	27_2_1	75_2_537	527_35_52	5_35_1650	192_36_1
568_2_778	152_36_251	154_15_60	1557_36_271	62_2_1155	873_36_411	27_2_1	75_2_564	527_35_47	5_35_1723	192_36_1
568_2_783	152_36_238	154_15_58	1557_36_288	62_2_1089	873_36_411	27_2_1	75_2_585	527_35_53	5_35_1764	192_36_1
568_2_764	152_36_214	154_15_52	1557_36_293	62_2_1003	873_36_421	27_2_1	75_2_646	527_35_50	5_35_1765	192_36_1
568_2_730	152_36_207	154_15_48	1557_36_295	62_2_963	873_36_445	27_2_1	75_2_686	527_35_40	5_35_1763	192_36_1
568_2_695	152_36_187	154_15_38	1557_36_292	62_2_979	873_36_464	27_2_1	75_2_726	527_35_41	5_35_1803	192_36_1
568_2_684	152_36_171	154_15_28	1557_36_264	62_2_988	873_36_461	27_2_1	75_2_769	527_35_38	5_35_1833	192_36_1
568_2_646	152_36_162	154_15_24	1557_36_246	62_2_1030	873_36_485	27_2_1	75_2_787	527_35_37	5_35_1838	192_36_1
568_2_654	152_36_172	154_15_22	1557_36_229	62_2_1054	873_36_515	27_2_1	75_2_789	527_35_43	5_35_1822	192_36_1
568_2_681	152_36_182	154_15_19	1557_36_196	62_2_1067	873_36_518	27_2_1	75_2_759	527_35_40	5_35_1867	192_36_1
568_2_716	152_36_198	154_15_21	1557_36_197	62_2_999	873_36_521	27_2_1	75_2_710	527_35_35	5_35_1924	192_36_1
568_2_744	152_36_213	154_15_26	1557_36_181	62_2_980	873_36_526	27_2_1	75_2_691	527_35_36	5_35_1944	192_36_1
568_2_780	152_36_213	154_15_32	1557_36_178	62_2_990	873_36_491	27_2_1	75_2_666	527_35_40	5_35_1939	192_36_1
568_2_796	152_36_225	154_15_37	1557_36_179	62_2_941	873_36_474	27_2_1	75_2_675	527_35_44	5_35_1913	192_36_1
568_2_810	152_36_242	154_15_38	1557_36_181	62_2_905	873_36_462	27_2_1	75_2_690	527_35_53	5_35_1900	192_36_1
568_2_798	152_36_237	154_15_44	1557_36_190	62_2_864	873_36_414	27_2_1	75_2_780	527_35_57	5_35_1835	192_36_1
568_2_756	152_36_237	154_15_48	1557_36_205	62_2_899	873_36_388	27_2_1	75_2_814	527_35_61	5_35_1818	192_36_1
568_2_707	152_36_225	154_15_45	1557_36_226	62_2_943	873_36_377	27_2_1	75_2_828	527_35_59	5_35_1772	192_36_1
568_2_732	152_36_220	154_15_41	1557_36_218	62_2_973	873_36_384	27_2_1	75_2_879	527_35_60	5_35_1701	192_36_1
568_2_718	152_36_209	154_15_40	1557_36_238	62_2_936	873_36_418	27_2_1	75_2_878	527_35_56	5_35_1747	192_36_1
568_2_748	152_36_206	154_15_35	1557_36_236	62_2_926	873_36_408	27_2_1	75_2_905	527_35_50	5_35_1739	192_36_1
568_2_739	152_36_184	154_15_30	1557_36_238	62_2_911	873_36_413	27_2_1	75_2_928	527_35_52	5_35_1707	192_36_1
568_2_739	152_36_185	154_15_33	1557_36_239	62_2_947	873_36_420	27_2_1	75_2_908	527_35_45	5_35_1701	192_36_1
568_2_713	152_36_185	154_15_29	1557_36_234	62_2_928	873_36_410	27_2_1	75_2_864	527_35_42	5_35_1707	192_36_1
568_2_708	152_36_189	154_15_34	1557_36_252	62_2_929	873_36_403	27_2_1	75_2_856	527_35_36	5_35_1695	192_36_1
568_2_761	152_36_199	154_15_32	1557_36_285	62_2_905	873_36_391	27_2_1	75_2_830	527_35_24	5_35_1710	192_36_1
568_2_747	152_36_203	154_15_37	1557_36_296	62_2_930	873_36_401	27_2_1	75_2_821	527_35_17	5_35_1716	192_36_1
568_2_778	152_36_202	154_15_29	1557_36_311	62_2_908	873_36_385	27_2_1	75_2_769	527_35_16	5_35_1752	192_36_1
568_2_775	152_36_183	154_15_26	1557_36_335	62_2_880	873_36_374	27_2_1	75_2_784	527_35_16	5_35_1800	192_36_1
568_2_739	152_36_164	154_15_27	1557_36_367	62_2_855	873_36_360	27_2_1	75_2_817	527_35_18	5_35_1791	192_36_1
568_2_726	152_36_165	154_15_20	1557_36_405	62_2_814	873_36_362	27_2_1	75_2_808	527_35_18	5_35_1829	192_36_1
568_2_769	152_36_164	154_15_18	1557_36_396	62_2_843	873_36_346	27_2_1	75_2_847	527_35_20	5_35_1759	192_36_1
568_2_771	152_36_166	154_15_11	1557_36_377	62_2_814	873_36_351	27_2_1	75_2_859	527_35_23	5_35_1703	192_36_1
568_2_778	152_36_171	154_15_5	1557_36_351	62_2_829	873_36_349	27_2_1	75_2_872	527_35_25	5_35_1655	192_36_1
568_2_744	152_36_181	154_15_5	1557_36_312	62_2_864	873_36_369	27_2_1	75_2_912	527_35_25	5_35_1600	192_36_1
568_2_670	152_36_188	154_15_2	1557_36_278	62_2_875	873_36_389	27_2_1	75_2_934	527_35_30	5_35_1572	192_36_1
568_2_655	152_36_189	154_15_2	1557_36_249	62_2_902	873_36_415	27_2_1	75_2_1001	527_35_23	5_35_1556	192_36_1
568_2_621	152_36_198	154_15_2	1557_36_225	62_2_936	873_36_443	27_2_1	75_2_1012	527_35_23	5_35_1536	192_36_1
568_2_629	152_36_190	154_15_4	1557_36_196	62_2_930	873_36_465	27_2_1	75_2_948	527_35_20	5_35_1616	192_36_1
568_2_638	152_36_194	154_15_4	1557_36_180	62_2_948	873_36_491	27_2_1	75_2_921	527_35_20	5_35_1624	192_36_1
568_2_622	152_36_215	154_15_3	1557_36_181	62_2_936	873_36_503	27_2_1	75_2_918	527_35_16	5_35_1678	192_36_1
568_2_612	152_36_223	154_15_1	1557_36_193	62_2_965	873_36_525	27_2_1	75_2_935	527_35_21	5_35_1725	192_36_1
568_2_612	152_36_244	154_15_1	1557_36_199	62_2_973	873_36_546	27_2_1	75_2_952	527_35_19	5_35_1763	192_36_1
568_2_591	152_36_258	1557_36_225	62_2_939	873_36_575	27_2_1	75_2_960	527_35_18	5_35_1764	192_36_1
568_2_620	152_36_267	1557_36_224	62_2_915	873_36_626	27_2_1	75_2_926	527_35_22	5_35_1826	192_36_1
568_2_708	152_36_261	1557_36_244	62_2_883	873_36_646	27_2_1	75_2_877	527_35_25	5_35_1823	192_36_1
568_2_777	152_36_242	1557_36_268	62_2_835	873_36_659	27_2_1	75_2_873	527_35_28	5_35_1820	192_36_1
568_2_769	152_36_220	1557_36_272	62_2_820	873_36_670	27_2_1	75_2_886	527_35_26	5_35_1762	192_36_1
568_2_748	152_36_212	1557_36_275	62_2_757	873_36_699	27_2_1	75_2_915	527_35_30	5_35_1684	192_36_1
568_2_726	152_36_189	1557_36_241	62_2_757	873_36_669	27_2_1	75_2_962	527_35_27	5_35_1595	192_36_1
568_2_715	152_36_170	1557_36_227	62_2_760	873_36_634	27_2_1	75_2_1012	527_35_31	5_35_1543	192_36_1
568_2_705	152_36_155	1557_36_222	62_2_780	873_36_599	27_2_1	75_2_1034	527_35_30	5_35_1547	192_36_1
568_2_714	152_36_147	1557_36_232	62_2_775	873_36_568	27_2_1	75_2_1044	527_35_28	5_35_1547	192_36_1
568_2_697	152_36_128	1557_36_236	62_2_791	873_36_538	27_2_1	75_2_1042	527_35_23	5_35_1572	192_36_1
568_2_690	152_36_129	1557_36_236	62_2_826	873_36_527	27_2_1	75_2_968	527_35_19	5_35_1590	192_36_1
568_2_698	152_36_137	1557_36_222	62_2_836	873_36_510	27_2_1	75_2_916	527_35_16	5_35_1664	192_36_1
568_2_735	152_36_146	1557_36_225	62_2_886	873_36_504	27_2_1	75_2_892	527_35_12	5_35_1686	192_36_1
568_2_742	152_36_163	1557_36_221	62_2_907	873_36_483	27_2_1	75_2_878	527_35_14	5_35_1722	192_36_1
568_2_747	152_36_190	1557_36_224	62_2_932	873_36_474	27_2_1	75_2_869	527_35_16	5_35_1756	192_36_1
568_2_722	152_36_215	1557_36_214	62_2_922	873_36_492	27_2_1	75_2_889	527_35_16	5_35_1757	192_36_1
568_2_708	152_36_265	1557_36_204	62_2_852	873_36_500	27_2_1	75_2_899	527_35_25	5_35_1760	192_36_1
568_2_681	152_36_304	1557_36_210	62_2_842	873_36_525	27_2_1	75_2_910	527_35_32	5_35_1748	192_36_1
568_2_667	152_36_336	1557_36_230	62_2_784	873_36_551	27_2_1	75_2_939	527_35_41	5_35_1721	192_36_1
568_2_614	152_36_345	1557_36_226	62_2_781	873_36_555	27_2_1	75_2_978	527_35_41	5_35_1759	192_36_1
568_2_602	152_36_358	1557_36_238	62_2_812	873_36_582	27_2_1	75_2_994	527_35_43	5_35_1753	192_36_1
568_2_589	152_36_344	1557_36_269	62_2_819	873_36_603	27_2_1	75_2_971	527_35_44	5_35_1727	192_36_1
568_2_664	152_36_348	1557_36_311	62_2_807	873_36_608	27_2_1	75_2_952	527_35_45	5_35_1694	192_36_1
568_2_741	152_36_299	1557_36_354	62_2_755	873_36_609	27_2_1	75_2_965	527_35_41	5_35_1597	192_36_1
568_2_831	152_36_265	1557_36_372	62_2_719	873_36_595	27_2_1	75_2_947	527_35_35	5_35_1515	192_36_1
568_2_863	152_36_240	1557_36_393	62_2_706	873_36_558	27_2_1	75_2_948	527_35_35	5_35_1477	192_36_1
568_2_870	152_36_236	1557_36_407	62_2_669	873_36_574	27_2_1	75_2_943	527_35_36	5_35_1470	192_36_1
568_2_897	152_36_222	1557_36_401	62_2_653	873_36_550	27_2_1	75_2_978	527_35_30	5_35_1496	192_36_1
568_2_910	152_36_232	1557_36_396	62_2_637	873_36_535	27_2_1	75_2_985	527_35_22	5_35_1493	192_36_1
568_2_858	152_36_248	1557_36_385	62_2_708	873_36_530	27_2_1	75_2_1021	527_35_14	5_35_1455	192_36_1
568_2_822	152_36_264	1557_36_378	62_2_747	873_36_514	27_2_1	75_2_995	527_35_9	5_35_1527	192_36_1
568_2_777	152_36_266	1557_36_355	62_2_786	873_36_490	27_2_1	75_2_987	527_35_7	5_35_1560	192_36_1
568_2_738	152_36_291	1557_36_322	62_2_815	873_36_463	27_2_1	75_2_941	527_35_5	5_35_1603	192_36_1
568_2_756	152_36_301	1557_36_282	62_2_828	873_36_490	27_2_1	75_2_878	527_35_3	5_35_1661	192_36_1
568_2_832	152_36_299	1557_36_265	62_2_790	873_36_464	27_2_1	75_2_898	527_35_2	5_35_1661	192_36_1
568_2_865	152_36_299	1557_36_243	62_2_758	873_36_457	27_2_1	75_2_892	527_35_4	5_35_1672	192_36_1
568_2_888	152_36_289	1557_36_232	62_2_734	873_36_447	27_2_1	75_2_901	527_35_4	5_35_1668	192_36_1
568_2_878	152_36_294	1557_36_228	62_2_725	873_36_452	27_2_1	75_2_934	527_35_6	5_35_1698	192_36_1
568_2_860	152_36_293	1557_36_234	62_2_744	873_36_448	27_2_1	75_2_921	527_35_8	5_35_1692	192_36_1
568_2_828	152_36_312	1557_36_249	62_2_712	873_36_468	27_2_1	75_2_980	527_35_8	5_35_1674	192_36_1
568_2_801	152_36_314	1557_36_248	62_2_736	873_36_487	27_2_1	75_2_977	527_35_7	5_35_1673	192_36_1
568_2_745	152_36_329	1557_36_254	62_2_718	873_36_512	27_2_1	75_2_1027	527_35_4	5_35_1658	192_36_1
568_2_738	152_36_334	1557_36_263	62_2_738	873_36_512	27_2_1	75_2_1020	527_35_5	5_35_1654	192_36_1
568_2_734	152_36_327	1557_36_272	62_2_730	873_36_521	27_2_1	75_2_1017	527_35_3	5_35_1673	192_36_1
568_2_696	152_36_309	1557_36_294	62_2_732	873_36_521	27_2_1	75_2_1017	527_35_1	5_35_1676	192_36_1
568_2_717	152_36_296	1557_36_307	62_2_750	873_36_513	27_2_1	75_2_1007	527_35_2	5_35_1632	192_36_1
568_2_685	152_36_268	1557_36_325	62_2_789	873_36_514	27_2_1	75_2_970	527_35_2	5_35_1620	192_36_1
568_2_697	152_36_247	1557_36_350	62_2_788	873_36_528	27_2_1	75_2_923	527_35_4	5_35_1638	192_36_1
568_2_759	152_36_248	1557_36_350	62_2_774	873_36_500	27_2_1	75_2_925	527_35_3	5_35_1629	192_36_1
568_2_759	152_36_247	1557_36_371	62_2_727	873_36_512	27_2_1	75_2_960	527_35_1	5_35_1636	192_36_1
568_2_791	152_36_251	1557_36_380	62_2_706	873_36_544	27_2_1	75_2_982	527_35_1	5_35_1648	192_36_1
568_2_776	152_36_251	1557_36_382	62_2_696	873_36_531	75_2_1005	27_2_1	5_35_1644	192_36_1
568_2_776	152_36_259	1557_36_351	62_2_664	873_36_519	75_2_1042	27_2_1	5_35_1644	192_36_1
568_2_770	152_36_264	1557_36_327	62_2_677	873_36_490	75_2_1051	27_2_1	5_35_1691	192_36_1
568_2_748	152_36_263	1557_36_305	62_2_718	873_36_474	75_2_1067	27_2_1	5_35_1680	192_36_1
568_2_744	152_36_280	1557_36_290	62_2_742	873_36_472	75_2_1065	27_2_1	5_35_1630	192_36_1
568_2_744	152_36_286	1557_36_296	62_2_737	873_36_466	75_2_996	27_2_1	5_35_1601	192_36_1
568_2_755	152_36_289	1557_36_280	62_2_758	873_36_460	75_2_976	27_2_1	5_35_1556	192_36_1
568_2_799	152_36_298	1557_36_311	62_2_738	873_36_455	75_2_939	27_2_1	5_35_1562	192_36_1
568_2_800	152_36_275	1557_36_339	62_2_751	873_36_490	75_2_899	27_2_1	5_35_1555	192_36_1
568_2_773	152_36_281	1557_36_363	62_2_742	873_36_485	75_2_909	27_2_1	5_35_1600	192_36_1
568_2_775	152_36_260	1557_36_385	62_2_706	873_36_500	75_2_967	27_2_1	5_35_1639	192_36_1
568_2_757	152_36_252	1557_36_362	62_2_740	873_36_539	75_2_943	27_2_1	5_35_1675	192_36_1
568_2_726	152_36_238	1557_36_376	62_2_759	873_36_570	75_2_977	27_2_1	5_35_1656	192_36_1
568_2_709	152_36_227	1557_36_392	62_2_750	873_36_613	75_2_943	27_2_1	5_35_1677	192_36_1
568_2_690	152_36_218	1557_36_399	62_2_749	873_36_617	75_2_897	27_2_1	5_35_1696	192_36_1
568_2_724	152_36_209	1557_36_369	62_2_726	873_36_623	75_2_910	27_2_1	5_35_1703	192_36_1
568_2_770	152_36_208	1557_36_328	62_2_768	873_36_621	75_2_906	27_2_1	5_35_1690	192_36_1
568_2_791	152_36_213	1557_36_280	62_2_794	873_36_585	75_2_897	27_2_1	5_35_1702	192_36_1
568_2_829	152_36_222	1557_36_252	62_2_789	873_36_543	75_2_863	27_2_1	5_35_1652	192_36_1
568_2_925	152_36_225	1557_36_227	62_2_785	873_36_499	75_2_844	27_2_1	5_35_1658	192_36_1
568_2_1009	152_36_246	1557_36_204	62_2_760	873_36_463	75_2_841	27_2_1	5_35_1671	192_36_1
568_2_1070	152_36_248	1557_36_194	62_2_751	873_36_425	75_2_854	27_2_1	5_35_1653	192_36_1
568_2_1039	152_36_256	1557_36_194	62_2_712	873_36_410	75_2_869	27_2_1	5_35_1680	192_36_1
568_2_972	152_36_281	1557_36_195	62_2_696	873_36_427	75_2_886	27_2_1	5_35_1642	192_36_1
568_2_901	152_36_262	1557_36_221	62_2_686	873_36_465	75_2_920	27_2_1	5_35_1616	192_36_1
568_2_808	152_36_258	1557_36_250	62_2_692	873_36_510	75_2_991	27_2_1	5_35_1610	192_36_1
568_2_741	152_36_251	1557_36_288	62_2_718	873_36_575	75_2_1003	27_2_1	5_35_1583	192_36_1
568_2_706	152_36_242	1557_36_317	62_2_734	873_36_592	75_2_1002	27_2_1	5_35_1594	192_36_1
568_2_720	152_36_224	1557_36_335	62_2_778	873_36_654	75_2_981	27_2_1	5_35_1558	192_36_1
568_2_704	152_36_207	1557_36_329	62_2_794	873_36_655	75_2_982	27_2_1	5_35_1539	192_36_1
568_2_700	152_36_218	1557_36_319	62_2_858	873_36_658	75_2_935	27_2_1	5_35_1531	192_36_1
568_2_743	152_36_223	1557_36_292	62_2_867	873_36_637	75_2_920	27_2_1	5_35_1538	192_36_1
568_2_806	152_36_221	1557_36_274	62_2_838	873_36_606	75_2_896	27_2_1	5_35_1578	192_36_1
568_2_817	152_36_216	1557_36_232	62_2_864	873_36_588	75_2_856	27_2_1	5_35_1631	192_36_1
568_2_824	152_36_203	1557_36_211	62_2_900	873_36_553	75_2_833	27_2_1	5_35_1690	192_36_1
568_2_790	152_36_205	1557_36_219	62_2_891	873_36_531	75_2_847	27_2_1	5_35_1766	192_36_1
568_2_799	152_36_211	1557_36_212	62_2_891	873_36_489	75_2_837	27_2_1	5_35_1802	192_36_1
568_2_824	152_36_191	1557_36_236	62_2_897	873_36_480	75_2_854	27_2_1	5_35_1822	192_36_1
568_2_794	152_36_180	1557_36_240	62_2_859	873_36_464	75_2_889	27_2_1	5_35_1834	192_36_1
568_2_808	152_36_175	1557_36_265	62_2_841	873_36_483	75_2_890	27_2_1	5_35_1797	192_36_1
568_2_818	152_36_169	1557_36_279	62_2_842	873_36_504	75_2_891	27_2_1	5_35_1774	192_36_1
568_2_828	152_36_156	1557_36_275	62_2_842	873_36_531	75_2_891	27_2_1	5_35_1761	192_36_1
568_2_840	152_36_148	1557_36_299	62_2_800	873_36_560	75_2_892	27_2_1	5_35_1717	192_36_1
568_2_816	152_36_159	1557_36_289	62_2_798	873_36_588	75_2_869	27_2_1	5_35_1717	192_36_1
568_2_847	152_36_149	1557_36_273	62_2_798	873_36_590	75_2_867	27_2_1	5_35_1731	192_36_1
568_2_834	152_36_152	1557_36_273	62_2_766	873_36_607	75_2_870	27_2_1	5_35_1722	192_36_1
568_2_779	152_36_149	1557_36_279	62_2_755	873_36_621	75_2_884	27_2_1	5_35_1696	192_36_1
568_2_753	152_36_141	1557_36_278	62_2_757	873_36_615	75_2_888	27_2_1	5_35_1730	192_36_1
568_2_750	152_36_154	1557_36_284	62_2_765	873_36_605	75_2_885	27_2_1	5_35_1771	192_36_1
568_2_774	152_36_173	1557_36_265	62_2_836	873_36_591	75_2_835	27_2_1	5_35_1742	192_36_1
568_2_747	152_36_187	1557_36_244	62_2_915	873_36_591	75_2_788	27_2_1	5_35_1789	192_36_1
568_2_724	152_36_193	1557_36_245	62_2_960	873_36_602	75_2_787	27_2_1	5_35_1754	192_36_1
568_2_733	152_36_191	1557_36_245	62_2_956	873_36_629	75_2_759	27_2_1	5_35_1703	192_36_1
568_2_714	152_36_167	1557_36_229	62_2_959	873_36_653	75_2_737	27_2_1	5_35_1713	192_36_1
568_2_688	152_36_156	1557_36_210	62_2_970	873_36_693	75_2_740	27_2_1	5_35_1657	192_36_1
568_2_673	152_36_148	1557_36_201	62_2_977	873_36_713	75_2_762	27_2_1	5_35_1661	192_36_1
568_2_671	152_36_150	1557_36_193	62_2_970	873_36_760	75_2_792	27_2_1	5_35_1654	192_36_1
568_2_682	152_36_145	1557_36_204	62_2_980	873_36_771	75_2_806	27_2_1	5_35_1676	192_36_1
568_2_686	152_36_143	1557_36_204	62_2_947	873_36_766	75_2_798	27_2_1	5_35_1692	192_36_1
568_2_717	152_36_144	1557_36_212	62_2_906	873_36_768	75_2_806	27_2_1	5_35_1682	192_36_1
568_2_762	152_36_152	1557_36_218	62_2_878	873_36_724	75_2_834	27_2_1	5_35_1658	192_36_1
568_2_742	152_36_171	1557_36_228	62_2_846	873_36_688	75_2_860	27_2_1	5_35_1614	192_36_1
568_2_733	152_36_187	1557_36_222	62_2_833	873_36_660	75_2_930	27_2_1	5_35_1558	192_36_1
568_2_688	152_36_221	1557_36_226	62_2_818	873_36_661	75_2_932	27_2_1	5_35_1562	192_36_1
568_2_635	152_36_252	1557_36_239	62_2_827	873_36_656	75_2_1026	27_2_1	5_35_1472	192_36_1
568_2_597	152_36_279	1557_36_236	62_2_836	873_36_662	75_2_994	27_2_1	5_35_1484	192_36_1
568_2_594	152_36_298	1557_36_246	62_2_835	873_36_686	75_2_1026	27_2_1	5_35_1444	192_36_1
568_2_555	152_36_308	1557_36_221	62_2_836	873_36_716	75_2_998	27_2_1	5_35_1435	192_36_1
568_2_521	152_36_320	1557_36_215	62_2_905	873_36_741	75_2_945	27_2_1	5_35_1458	192_36_1
568_2_514	152_36_334	1557_36_193	62_2_936	873_36_747	75_2_966	27_2_1	5_35_1526	192_36_1
568_2_517	152_36_351	1557_36_174	62_2_986	873_36_771	75_2_964	27_2_1	5_35_1563	192_36_1
568_2_530	152_36_329	1557_36_163	62_2_975	873_36_752	75_2_957	27_2_1	5_35_1603	192_36_1
568_2_534	152_36_325	1557_36_151	62_2_1003	873_36_740	75_2_974	27_2_1	5_35_1576	192_36_1
568_2_565	152_36_306	1557_36_146	62_2_1035	873_36_715	75_2_974	27_2_1	5_35_1591	192_36_1
568_2_557	152_36_283	1557_36_144	62_2_1039	873_36_653	75_2_989	27_2_1	5_35_1556	192_36_1
568_2_556	152_36_266	1557_36_133	62_2_1035	873_36_645	75_2_959	27_2_1	5_35_1558	192_36_1
568_2_528	152_36_268	1557_36_151	62_2_1028	873_36_657	75_2_969	27_2_1	5_35_1531	192_36_1
568_2_496	152_36_269	1557_36_154	62_2_976	873_36_671	75_2_1003	27_2_1	5_35_1548	192_36_1
568_2_451	152_36_317	1557_36_156	62_2_932	873_36_684	75_2_978	27_2_1	5_35_1609	192_36_1
568_2_453	152_36_347	1557_36_159	62_2_863	873_36_659	75_2_949	27_2_1	5_35_1709	192_36_1
568_2_458	152_36_353	1557_36_154	62_2_901	873_36_623	75_2_945	27_2_1	5_35_1701	192_36_1
568_2_490	152_36_367	1557_36_172	62_2_945	873_36_615	75_2_882	27_2_1	5_35_1763	192_36_1
568_2_520	152_36_362	1557_36_172	62_2_1012	873_36_602	75_2_853	27_2_1	5_35_1776	192_36_1
568_2_539	152_36_336	1557_36_157	62_2_1063	873_36_584	75_2_838	27_2_1	5_35_1808	192_36_1
568_2_537	152_36_322	1557_36_150	62_2_1030	873_36_581	75_2_902	27_2_1	5_35_1797	192_36_1
568_2_515	152_36_323	1557_36_150	62_2_977	873_36_568	75_2_951	27_2_1	5_35_1816	192_36_1
568_2_516	152_36_307	1557_36_131	62_2_992	873_36_556	75_2_968	27_2_1	5_35_1790	192_36_1
568_2_526	152_36_302	1557_36_124	62_2_971	873_36_537	75_2_980	27_2_1	5_35_1744	192_36_1
568_2_528	152_36_305	1557_36_118	62_2_971	873_36_523	75_2_976	27_2_1	5_35_1696	192_36_1
568_2_549	152_36_305	1557_36_105	62_2_958	873_36_509	75_2_1007	27_2_1	5_35_1605	192_36_1
568_2_562	152_36_298	1557_36_99	62_2_947	873_36_512	75_2_1051	27_2_1	5_35_1549	192_36_1
568_2_523	152_36_290	1557_36_111	62_2_951	873_36_518	75_2_1132	27_2_1	5_35_1536	192_36_1
568_2_549	152_36_296	1557_36_122	62_2_925	873_36_540	75_2_1099	27_2_1	5_35_1540	192_36_1
568_2_554	152_36_288	1557_36_130	62_2_868	873_36_571	75_2_1125	27_2_1	5_35_1586	192_36_1
568_2_584	152_36_298	1557_36_134	62_2_803	873_36_639	75_2_1092	27_2_1	5_35_1596	192_36_1
568_2_601	152_36_317	1557_36_144	62_2_743	873_36_668	75_2_1049	27_2_1	5_35_1637	192_36_1
568_2_620	152_36_319	1557_36_150	62_2_696	873_36_666	75_2_1054	27_2_1	5_35_1724	192_36_1
568_2_634	152_36_314	1557_36_152	62_2_676	873_36_675	75_2_1041	27_2_1	5_35_1780	192_36_1
568_2_630	152_36_308	1557_36_149	62_2_698	873_36_659	75_2_1060	27_2_1	5_35_1830	192_36_1
568_2_591	152_36_306	1557_36_157	62_2_788	873_36_620	75_2_1024	27_2_1	5_35_1870	192_36_1
568_2_554	152_36_291	1557_36_167	62_2_864	873_36_606	75_2_1029	27_2_1	5_35_1851	192_36_1
568_2_537	152_36_280	1557_36_172	62_2_972	873_36_601	75_2_981	27_2_1	5_35_1839	192_36_1
568_2_547	152_36_263	1557_36_177	62_2_1060	873_36_601	75_2_980	27_2_1	5_35_1807	192_36_1
568_2_557	152_36_277	1557_36_178	62_2_1067	873_36_580	75_2_925	27_2_1	5_35_1748	192_36_1
568_2_586	152_36_289	1557_36_186	62_2_1043	873_36_556	75_2_897	27_2_1	5_35_1709	192_36_1
568_2_617	152_36_314	1557_36_188	62_2_987	873_36_553	75_2_923	27_2_1	5_35_1637	192_36_1
568_2_689	152_36_316	1557_36_194	62_2_933	873_36_524	75_2_942	27_2_1	5_35_1569	192_36_1
568_2_744	152_36_312	1557_36_196	62_2_892	873_36_510	75_2_939	27_2_1	5_35_1540	192_36_1
568_2_783	152_36_293	1557_36_197	62_2_802	873_36_505	75_2_933	27_2_1	5_35_1529	192_36_1
568_2_805	152_36_290	1557_36_201	62_2_787	873_36_529	75_2_904	27_2_1	5_35_1538	192_36_1
568_2_851	152_36_290	1557_36_213	62_2_768	873_36_518	75_2_885	27_2_1	5_35_1549	192_36_1
568_2_849	152_36_289	1557_36_210	62_2_784	873_36_509	75_2_856	27_2_1	5_35_1602	192_36_1
568_2_828	152_36_296	1557_36_205	62_2_824	873_36_522	75_2_838	27_2_1	5_35_1611	192_36_1
568_2_787	152_36_315	1557_36_190	62_2_866	873_36_534	75_2_798	27_2_1	5_35_1640	192_36_1
568_2_780	152_36_312	1557_36_187	62_2_885	873_36_548	75_2_805	27_2_1	5_35_1670	192_36_1
568_2_774	152_36_311	1557_36_176	62_2_897	873_36_585	75_2_795	27_2_1	5_35_1686	192_36_1
568_2_769	152_36_322	1557_36_157	62_2_924	873_36_611	75_2_782	27_2_1	5_35_1695	192_36_1
568_2_750	152_36_333	1557_36_136	62_2_949	873_36_674	75_2_783	27_2_1	5_35_1660	192_36_1
568_2_739	152_36_363	1557_36_132	62_2_932	873_36_696	75_2_764	27_2_1	5_35_1610	192_36_1
568_2_757	152_36_379	1557_36_119	62_2_928	873_36_713	75_2_731	27_2_1	5_35_1592	192_36_1
568_2_746	152_36_380	1557_36_111	62_2_898	873_36_757	75_2_765	27_2_1	5_35_1591	192_36_1
568_2_736	152_36_359	1557_36_109	62_2_887	873_36_781	75_2_775	27_2_1	5_35_1594	192_36_1
568_2_721	152_36_350	1557_36_105	62_2_883	873_36_779	75_2_780	27_2_1	5_35_1623	192_36_1
568_2_678	152_36_328	1557_36_104	62_2_881	873_36_773	75_2_784	27_2_1	5_35_1632	192_36_1
568_2_649	152_36_294	1557_36_99	62_2_867	873_36_753	75_2_807	27_2_1	5_35_1670	192_36_1
568_2_701	152_36_261	1557_36_100	62_2_857	873_36_712	75_2_835	27_2_1	5_35_1693	192_36_1
568_2_758	152_36_230	1557_36_108	62_2_836	873_36_700	75_2_902	27_2_1	5_35_1692	192_36_1
568_2_773	152_36_226	1557_36_113	62_2_782	873_36_672	75_2_907	27_2_1	5_35_1717	192_36_1
568_2_785	152_36_230	1557_36_134	62_2_786	873_36_631	75_2_919	27_2_1	5_35_1758	192_36_1
568_2_760	152_36_233	1557_36_145	62_2_755	873_36_621	75_2_969	27_2_1	5_35_1774	192_36_1
568_2_719	152_36_266	1557_36_153	62_2_794	873_36_608	75_2_925	27_2_1	5_35_1758	192_36_1
568_2_690	152_36_281	1557_36_146	62_2_862	873_36_629	75_2_930	27_2_1	5_35_1689	192_36_1
568_2_647	152_36_296	1557_36_127	62_2_900	873_36_645	75_2_910	27_2_1	5_35_1681	192_36_1
568_2_624	152_36_298	1557_36_111	62_2_967	873_36_669	75_2_933	27_2_1	5_35_1649	192_36_1
568_2_593	152_36_328	1557_36_102	62_2_1009	873_36_720	75_2_903	27_2_1	5_35_1591	192_36_1
568_2_593	152_36_363	1557_36_87	62_2_1030	873_36_733	75_2_885	27_2_1	5_35_1603	192_36_1
568_2_594	152_36_377	1557_36_80	62_2_1046	873_36_755	75_2_870	27_2_1	5_35_1559	192_36_1
568_2_604	152_36_399	1557_36_80	62_2_1037	873_36_729	75_2_827	27_2_1	5_35_1562	192_36_1
568_2_639	152_36_432	1557_36_59	62_2_1030	873_36_737	75_2_776	27_2_1	5_35_1569	192_36_1
568_2_674	152_36_431	1557_36_55	62_2_1012	873_36_724	75_2_723	27_2_1	5_35_1590	192_36_1
568_2_724	152_36_438	1557_36_53	62_2_1003	873_36_717	75_2_705	27_2_1	5_35_1550	192_36_1
568_2_733	152_36_452	1557_36_57	62_2_934	873_36_696	75_2_726	27_2_1	5_35_1546	192_36_1
568_2_761	152_36_449	1557_36_52	62_2_918	873_36_689	75_2_772	27_2_1	5_35_1548	192_36_1
568_2_780	152_36_464	1557_36_59	62_2_875	873_36_668	75_2_794	27_2_1	5_35_1521	192_36_1
568_2_739	152_36_478	1557_36_62	62_2_913	873_36_657	75_2_790	27_2_1	5_35_1505	192_36_1
568_2_715	152_36_464	1557_36_76	62_2_935	873_36_652	75_2_801	27_2_1	5_35_1467	192_36_1
568_2_666	152_36_436	1557_36_83	62_2_953	873_36_648	75_2_866	27_2_1	5_35_1457	192_36_1
568_2_622	152_36_457	1557_36_91	62_2_975	873_36_670	75_2_854	27_2_1	5_35_1458	192_36_1
568_2_587	152_36_450	1557_36_99	62_2_993	873_36_679	75_2_867	27_2_1	5_35_1460	192_36_1
568_2_583	152_36_419	1557_36_87	62_2_1047	873_36_725	75_2_846	27_2_1	5_35_1477	192_36_1
568_2_558	152_36_401	1557_36_81	62_2_1102	873_36_736	75_2_865	27_2_1	5_35_1484	192_36_1
568_2_580	152_36_373	1557_36_85	62_2_1057	873_36_752	75_2_870	27_2_1	5_35_1518	192_36_1
568_2_582	152_36_364	1557_36_81	62_2_1048	873_36_757	75_2_863	27_2_1	5_35_1539	192_36_1
568_2_642	152_36_351	1557_36_81	62_2_1013	873_36_734	75_2_846	27_2_1	5_35_1599	192_36_1
568_2_691	152_36_360	1557_36_72	62_2_965	873_36_748	75_2_821	27_2_1	5_35_1651	192_36_1
568_2_721	152_36_362	1557_36_58	62_2_980	873_36_770	75_2_820	27_2_1	5_35_1650	192_36_1
568_2_717	152_36_361	1557_36_43	62_2_974	873_36_789	75_2_788	27_2_1	5_35_1636	192_36_1
568_2_748	152_36_354	1557_36_33	62_2_999	873_36_802	75_2_757	27_2_1	5_35_1598	192_36_1
568_2_754	152_36_365	1557_36_23	62_2_1038	873_36_800	75_2_716	27_2_1	5_35_1591	192_36_1
568_2_752	152_36_385	1557_36_21	62_2_1037	873_36_836	75_2_728	27_2_1	5_35_1603	192_36_1
568_2_753	152_36_371	1557_36_26	62_2_1021	873_36_788	75_2_757	27_2_1	5_35_1592	192_36_1
568_2_776	152_36_374	1557_36_29	62_2_981	873_36_768	75_2_778	27_2_1	5_35_1577	192_36_1
568_2_756	152_36_366	1557_36_39	62_2_982	873_36_741	75_2_774	27_2_1	5_35_1584	192_36_1
568_2_781	152_36_366	1557_36_54	62_2_945	873_36_695	75_2_785	27_2_1	5_35_1574	192_36_1
568_2_791	152_36_349	1557_36_70	62_2_990	873_36_652	75_2_781	27_2_1	5_35_1544	192_36_1
568_2_795	152_36_351	1557_36_77	62_2_949	873_36_669	75_2_760	27_2_1	5_35_1569	192_36_1
568_2_805	152_36_345	1557_36_97	62_2_913	873_36_657	75_2_757	27_2_1	5_35_1627	192_36_1
568_2_782	152_36_363	1557_36_123	62_2_873	873_36_652	75_2_764	27_2_1	5_35_1663	192_36_1
568_2_771	152_36_364	1557_36_131	62_2_887	873_36_696	75_2_790	27_2_1	5_35_1715	192_36_1
568_2_738	152_36_383	1557_36_127	62_2_874	873_36_722	75_2_799	27_2_1	5_35_1779	192_36_1
568_2_687	152_36_388	1557_36_129	62_2_912	873_36_707	75_2_772	27_2_1	5_35_1838	192_36_1
568_2_640	152_36_402	1557_36_117	62_2_953	873_36_694	75_2_780	27_2_1	5_35_1802	192_36_1
568_2_610	152_36_383	1557_36_97	62_2_1008	873_36_688	75_2_775	27_2_1	5_35_1754	192_36_1
568_2_614	152_36_362	1557_36_85	62_2_1035	873_36_671	75_2_763	27_2_1	5_35_1739	192_36_1
568_2_669	152_36_361	1557_36_69	62_2_1091	873_36_640	75_2_740	27_2_1	5_35_1667	192_36_1
568_2_719	152_36_342	1557_36_55	62_2_1134	873_36_653	75_2_666	27_2_1	5_35_1644	192_36_1
568_2_724	152_36_324	1557_36_40	62_2_1130	873_36_683	75_2_664	27_2_1	5_35_1624	192_36_1
568_2_750	152_36_307	1557_36_35	62_2_1128	873_36_696	75_2_705	27_2_1	5_35_1613	192_36_1
568_2_743	152_36_287	1557_36_37	62_2_1056	873_36_718	75_2_765	27_2_1	5_35_1570	192_36_1
568_2_774	152_36_287	1557_36_43	62_2_1019	873_36_732	75_2_830	27_2_1	5_35_1569	192_36_1
568_2_783	152_36_280	1557_36_48	62_2_986	873_36_742	75_2_831	27_2_1	5_35_1601	192_36_1
568_2_706	152_36_258	1557_36_49	62_2_951	873_36_765	75_2_903	27_2_1	5_35_1618	192_36_1
568_2_680	152_36_243	1557_36_55	62_2_973	873_36_777	75_2_945	27_2_1	5_35_1566	192_36_1
568_2_670	152_36_211	1557_36_52	62_2_971	873_36_790	75_2_934	27_2_1	5_35_1566	192_36_1
568_2_709	152_36_221	1557_36_64	62_2_967	873_36_777	75_2_879	27_2_1	5_35_1582	192_36_1
568_2_734	152_36_222	1557_36_71	62_2_989	873_36_756	75_2_859	27_2_1	5_35_1559	192_36_1
568_2_805	152_36_228	1557_36_98	62_2_939	873_36_737	75_2_849	27_2_1	5_35_1571	192_36_1
568_2_846	152_36_221	1557_36_110	62_2_891	873_36_706	75_2_854	27_2_1	5_35_1587	192_36_1
568_2_852	152_36_229	1557_36_129	62_2_844	873_36_665	75_2_879	27_2_1	5_35_1656	192_36_1
568_2_841	152_36_213	1557_36_137	62_2_777	873_36_652	75_2_873	27_2_1	5_35_1689	192_36_1
568_2_807	152_36_199	1557_36_131	62_2_736	873_36_658	75_2_906	27_2_1	5_35_1699	192_36_1
568_2_754	152_36_203	1557_36_131	62_2_754	873_36_622	75_2_951	27_2_1	5_35_1713	192_36_1
568_2_659	152_36_215	1557_36_116	62_2_784	873_36_671	75_2_963	27_2_1	5_35_1736	192_36_1
568_2_600	152_36_226	1557_36_110	62_2_837	873_36_693	75_2_987	27_2_1	5_35_1730	192_36_1
568_2_602	152_36_238	1557_36_102	62_2_900	873_36_690	75_2_945	27_2_1	5_35_1684	192_36_1
568_2_592	152_36_246	1557_36_90	62_2_979	873_36_727	75_2_911	27_2_1	5_35_1708	192_36_1
568_2_601	152_36_261	1557_36_84	62_2_1020	873_36_762	75_2_902	27_2_1	5_35_1750	192_36_1
568_2_591	152_36_271	1557_36_86	62_2_996	873_36_758	75_2_920	27_2_1	5_35_1780	192_36_1
568_2_609	152_36_281	1557_36_88	62_2_965	873_36_776	75_2_915	27_2_1	5_35_1820	192_36_1
568_2_607	152_36_304	1557_36_105	62_2_909	873_36_775	75_2_930	27_2_1	5_35_1817	192_36_1
568_2_619	152_36_304	1557_36_101	62_2_904	873_36_766	75_2_900	27_2_1	5_35_1797	192_36_1
568_2_634	152_36_290	1557_36_97	62_2_890	873_36_760	75_2_931	27_2_1	5_35_1761	192_36_1
568_2_667	152_36_265	1557_36_94	62_2_903	873_36_740	75_2_922	27_2_1	5_35_1754	192_36_1
568_2_686	152_36_251	1557_36_90	62_2_913	873_36_714	75_2_917	27_2_1	5_35_1718	192_36_1
568_2_704	152_36_235	1557_36_83	62_2_906	873_36_684	75_2_906	27_2_1	5_35_1662	192_36_1
568_2_731	152_36_220	1557_36_80	62_2_908	873_36_664	75_2_908	27_2_1	5_35_1650	192_36_1
568_2_709	152_36_228	1557_36_73	62_2_889	873_36_659	75_2_893	27_2_1	5_35_1620	192_36_1
568_2_670	152_36_252	1557_36_71	62_2_885	873_36_654	75_2_932	27_2_1	5_35_1568	192_36_1
568_2_654	152_36_258	1557_36_71	62_2_865	873_36_646	75_2_1011	27_2_1	5_35_1523	192_36_1
568_2_667	152_36_246	1557_36_68	62_2_799	873_36_673	75_2_1065	27_2_1	5_35_1497	192_36_1
568_2_653	152_36_260	1557_36_66	62_2_783	873_36_685	75_2_1109	27_2_1	5_35_1508	192_36_1
568_2_693	152_36_271	1557_36_66	62_2_759	873_36_706	75_2_1103	27_2_1	5_35_1581	192_36_1
568_2_752	152_36_293	1557_36_63	62_2_731	873_36_702	75_2_1070	27_2_1	5_35_1611	192_36_1
568_2_763	152_36_298	1557_36_57	62_2_742	873_36_725	75_2_1001	27_2_1	5_35_1592	192_36_1
568_2_732	152_36_304	1557_36_59	62_2_782	873_36_768	75_2_944	27_2_1	5_35_1609	192_36_1
568_2_708	152_36_317	1557_36_53	62_2_796	873_36_768	75_2_939	27_2_1	5_35_1611	192_36_1
568_2_665	152_36_314	1557_36_55	62_2_796	873_36_762	75_2_928	27_2_1	5_35_1660	192_36_1
568_2_683	152_36_329	1557_36_48	62_2_818	873_36_742	75_2_950	27_2_1	5_35_1735	192_36_1
568_2_658	152_36_352	1557_36_39	62_2_799	873_36_741	75_2_944	27_2_1	5_35_1831	192_36_1
568_2_628	152_36_360	1557_36_31	62_2_786	873_36_743	75_2_948	27_2_1	5_35_1901	192_36_1
568_2_617	152_36_368	1557_36_27	62_2_786	873_36_729	75_2_937	27_2_1	5_35_1979	192_36_1
568_2_604	152_36_371	1557_36_19	62_2_765	873_36_736	75_2_968	27_2_1	5_35_1960	192_36_1
568_2_646	152_36_371	1557_36_19	62_2_774	873_36_720	75_2_962	27_2_1	5_35_1915	192_36_1
568_2_680	152_36_362	1557_36_19	62_2_779	873_36_700	75_2_964	27_2_1	5_35_1875	192_36_1
568_2_704	152_36_365	1557_36_17	62_2_775	873_36_705	75_2_967	27_2_1	5_35_1893	192_36_1
568_2_718	152_36_352	1557_36_14	62_2_760	873_36_698	75_2_983	27_2_1	5_35_1861	192_36_1
568_2_726	152_36_333	1557_36_7	62_2_738	873_36_692	75_2_1015	27_2_1	5_35_1865	192_36_1
568_2_744	152_36_327	1557_36_4	62_2_749	873_36_670	75_2_1030	27_2_1	5_35_1825	192_36_1
568_2_765	152_36_323	1557_36_2	62_2_731	873_36_644	75_2_1006	27_2_1	5_35_1858	192_36_1
568_2_746	152_36_313	1557_36_1	62_2_706	873_36_610	75_2_996	27_2_1	5_35_1841	192_36_1
568_2_748	152_36_296	62_2_685	873_36_588	75_2_1023	27_2_1	5_35_1788	192_36_1
568_2_707	152_36_291	62_2_643	873_36_589	75_2_1075	27_2_1	5_35_1762	192_36_1
568_2_744	152_36_285	62_2_628	873_36_552	75_2_1115	27_2_1	5_35_1709	192_36_1
568_2_753	152_36_259	62_2_641	873_36_550	75_2_1136	27_2_1	5_35_1690	192_36_1
568_2_735	152_36_269	62_2_670	873_36_577	75_2_1170	27_2_1	5_35_1683	192_36_1
568_2_679	152_36_273	62_2_679	873_36_613	75_2_1168	27_2_1	5_35_1725	192_36_1
568_2_611	152_36_260	62_2_695	873_36_649	75_2_1181	27_2_1	5_35_1770	192_36_1
568_2_543	152_36_263	62_2_715	873_36_667	75_2_1169	27_2_1	5_35_1838	192_36_1
568_2_526	152_36_287	62_2_731	873_36_690	75_2_1173	27_2_1	5_35_1854	192_36_1
568_2_518	152_36_293	62_2_723	873_36_721	75_2_1188	27_2_1	5_35_1853	192_36_1
568_2_524	152_36_301	62_2_720	873_36_729	75_2_1223	27_2_1	5_35_1825	192_36_1
568_2_511	152_36_303	62_2_696	873_36_749	75_2_1230	27_2_1	5_35_1839	192_36_1
568_2_521	152_36_293	62_2_671	873_36_751	75_2_1242	27_2_1	5_35_1830	192_36_1
568_2_529	152_36_278	62_2_695	873_36_759	75_2_1197	27_2_1	5_35_1765	192_36_1
568_2_553	152_36_262	62_2_689	873_36_764	75_2_1221	27_2_1	5_35_1727	192_36_1
568_2_612	152_36_248	62_2_675	873_36_767	75_2_1254	27_2_1	5_35_1719	192_36_1
568_2_637	152_36_243	62_2_664	873_36_731	75_2_1222	27_2_1	5_35_1763	192_36_1
568_2_688	152_36_256	62_2_653	873_36_688	75_2_1241	27_2_1	5_35_1798	192_36_1
568_2_653	152_36_260	62_2_645	873_36_701	75_2_1220	27_2_1	5_35_1813	192_36_1
568_2_664	152_36_250	62_2_641	873_36_686	75_2_1235	27_2_1	5_35_1874	192_36_1
568_2_625	152_36_265	62_2_622	873_36_711	75_2_1224	27_2_1	5_35_1940	192_36_1
568_2_595	152_36_286	62_2_641	873_36_730	75_2_1203	27_2_1	5_35_1930	192_36_1
568_2_542	152_36_281	62_2_637	873_36_754	75_2_1206	27_2_1	5_35_1937	192_36_1
568_2_508	152_36_284	62_2_607	873_36_772	75_2_1215	27_2_1	5_35_1951	192_36_1
568_2_510	152_36_285	62_2_566	873_36_768	75_2_1245	27_2_1	5_35_1910	192_36_1
568_2_509	152_36_289	62_2_549	873_36_751	75_2_1255	27_2_1	5_35_1923	192_36_1
568_2_543	152_36_307	62_2_567	873_36_716	75_2_1265	27_2_1	5_35_1878	192_36_1
568_2_550	152_36_303	62_2_626	873_36_665	75_2_1300	27_2_1	5_35_1846	192_36_1
568_2_547	152_36_295	62_2_684	873_36_650	75_2_1284	27_2_1	5_35_1817	192_36_1
568_2_576	152_36_280	62_2_700	873_36_674	75_2_1273	27_2_1	5_35_1767	192_36_1
568_2_604	152_36_272	62_2_709	873_36_670	75_2_1223	27_2_1	5_35_1738	192_36_1
568_2_641	152_36_244	62_2_727	873_36_659	75_2_1193	27_2_1	5_35_1641	192_36_1
568_2_666	152_36_217	62_2_736	873_36_679	75_2_1172	27_2_1	5_35_1586	192_36_1
568_2_711	152_36_189	62_2_780	873_36_689	75_2_1110	27_2_1	5_35_1545	192_36_1
568_2_670	152_36_176	62_2_764	873_36_690	75_2_1051	27_2_1	5_35_1583	192_36_1
568_2_612	152_36_158	62_2_785	873_36_729	75_2_1019	27_2_1	5_35_1666	192_36_1
568_2_637	152_36_166	62_2_809	873_36_712	75_2_1016	27_2_1	5_35_1673	192_36_1
568_2_644	152_36_178	62_2_784	873_36_717	75_2_1036	27_2_1	5_35_1690	192_36_1
568_2_685	152_36_188	62_2_739	873_36_736	75_2_1038	27_2_1	5_35_1748	192_36_1
568_2_666	152_36_217	62_2_704	873_36_755	75_2_1015	27_2_1	5_35_1826	192_36_1
568_2_656	152_36_245	62_2_645	873_36_744	75_2_1075	27_2_1	5_35_1848	192_36_1
568_2_670	152_36_272	62_2_624	873_36_761	75_2_1097	27_2_1	5_35_1853	192_36_1
568_2_653	152_36_306	62_2_616	873_36_763	75_2_1155	27_2_1	5_35_1853	192_36_1
568_2_656	152_36_372	62_2_603	873_36_758	75_2_1148	27_2_1	5_35_1872	192_36_1
568_2_630	152_36_404	62_2_642	873_36_742	75_2_1173	27_2_1	5_35_1858	192_36_1
568_2_621	152_36_441	62_2_638	873_36_732	75_2_1134	27_2_1	5_35_1813	192_36_1
568_2_601	152_36_462	62_2_627	873_36_669	75_2_1080	27_2_1	5_35_1830	192_36_1
568_2_572	152_36_439	62_2_638	873_36_638	75_2_1117	27_2_1	5_35_1795	192_36_1
568_2_578	152_36_397	62_2_620	873_36_640	75_2_1171	27_2_1	5_35_1796	192_36_1
568_2_571	152_36_354	62_2_598	873_36_677	75_2_1243	27_2_1	5_35_1801	192_36_1
568_2_590	152_36_298	62_2_527	873_36_712	75_2_1359	27_2_1	5_35_1830	192_36_1
568_2_601	152_36_235	62_2_508	873_36_769	75_2_1410	27_2_1	5_35_1812	192_36_1
568_2_638	152_36_201	62_2_552	873_36_821	75_2_1401	27_2_1	5_35_1767	192_36_1
568_2_646	152_36_178	62_2_563	873_36_858	75_2_1338	27_2_1	5_35_1741	192_36_1
568_2_613	152_36_167	62_2_572	873_36_839	75_2_1311	27_2_1	5_35_1740	192_36_1
568_2_599	152_36_157	62_2_563	873_36_806	75_2_1310	27_2_1	5_35_1744	192_36_1
568_2_546	152_36_168	62_2_613	873_36_745	75_2_1268	27_2_1	5_35_1780	192_36_1
568_2_511	152_36_173	62_2_642	873_36_706	75_2_1297	27_2_1	5_35_1767	192_36_1
568_2_515	152_36_194	62_2_674	873_36_663	75_2_1357	27_2_1	5_35_1790	192_36_1
568_2_518	152_36_217	62_2_734	873_36_634	75_2_1356	27_2_1	5_35_1820	192_36_1
568_2_513	152_36_238	62_2_758	873_36_611	75_2_1375	27_2_1	5_35_1814	192_36_1
568_2_485	152_36_265	62_2_716	873_36_577	75_2_1415	27_2_1	5_35_1808	192_36_1
568_2_474	152_36_281	62_2_673	873_36_567	75_2_1462	27_2_1	5_35_1793	192_36_1
568_2_446	152_36_280	62_2_612	873_36_572	75_2_1478	27_2_1	5_35_1800	192_36_1
568_2_448	152_36_269	62_2_578	873_36_551	75_2_1499	27_2_1	5_35_1811	192_36_1
568_2_474	152_36_253	62_2_576	873_36_576	75_2_1473	27_2_1	5_35_1792	192_36_1
568_2_480	152_36_224	62_2_570	873_36_581	75_2_1435	27_2_1	5_35_1823	192_36_1
568_2_474	152_36_214	62_2_579	873_36_604	75_2_1410	27_2_1	5_35_1886	192_36_1
568_2_462	152_36_226	62_2_558	873_36_622	75_2_1426	27_2_1	5_35_1908	192_36_1
568_2_475	152_36_211	62_2_550	873_36_634	75_2_1436	27_2_1	5_35_1918	192_36_1
568_2_508	152_36_212	62_2_520	873_36_666	75_2_1447	27_2_1	5_35_1913	192_36_1
568_2_505	152_36_209	62_2_521	873_36_721	75_2_1412	27_2_1	5_35_1871	192_36_1
568_2_541	152_36_203	62_2_515	873_36_718	75_2_1402	27_2_1	5_35_1804	192_36_1
568_2_529	152_36_188	62_2_573	873_36_760	75_2_1362	27_2_1	5_35_1757	192_36_1
568_2_541	152_36_191	62_2_622	873_36_794	75_2_1288	27_2_1	5_35_1748	192_36_1
568_2_558	152_36_199	62_2_666	873_36_787	75_2_1293	27_2_1	5_35_1748	192_36_1
568_2_580	152_36_206	62_2_678	873_36_776	75_2_1303	27_2_1	5_35_1757	192_36_1
568_2_569	152_36_221	62_2_665	873_36_807	75_2_1312	27_2_1	5_35_1724	192_36_1
568_2_586	152_36_251	62_2_616	873_36_807	75_2_1274	27_2_1	5_35_1714	192_36_1
568_2_569	152_36_269	62_2_609	873_36_819	75_2_1344	27_2_1	5_35_1632	192_36_1
568_2_547	152_36_287	62_2_581	873_36_795	75_2_1373	27_2_1	5_35_1552	192_36_1
568_2_544	152_36_296	62_2_610	873_36_765	75_2_1368	27_2_1	5_35_1531	192_36_1
568_2_529	152_36_287	62_2_603	873_36_743	75_2_1408	27_2_1	5_35_1549	192_36_1
568_2_529	152_36_262	62_2_625	873_36_762	75_2_1412	27_2_1	5_35_1592	192_36_1
568_2_523	152_36_230	62_2_630	873_36_800	75_2_1368	27_2_1	5_35_1673	192_36_1
568_2_522	152_36_209	62_2_615	873_36_791	75_2_1362	27_2_1	5_35_1747	192_36_1
568_2_544	152_36_194	62_2_559	873_36_815	75_2_1355	27_2_1	5_35_1813	192_36_1
568_2_563	152_36_168	62_2_551	873_36_826	75_2_1342	27_2_1	5_35_1872	192_36_1
568_2_593	152_36_164	62_2_519	873_36_819	75_2_1380	27_2_1	5_35_1894	192_36_1
568_2_604	152_36_178	62_2_534	873_36_815	75_2_1362	27_2_1	5_35_1890	192_36_1
568_2_592	152_36_193	62_2_547	873_36_835	75_2_1329	27_2_1	5_35_1890	192_36_1
568_2_619	152_36_212	62_2_561	873_36_842	75_2_1291	27_2_1	5_35_1839	192_36_1
568_2_582	152_36_231	62_2_569	873_36_863	75_2_1323	27_2_1	5_35_1766	192_36_1
568_2_556	152_36_251	62_2_527	873_36_875	75_2_1316	27_2_1	5_35_1697	192_36_1
568_2_564	152_36_267	62_2_504	873_36_842	75_2_1326	27_2_1	5_35_1649	192_36_1
568_2_598	152_36_264	62_2_483	873_36_836	75_2_1324	27_2_1	5_35_1629	192_36_1
568_2_608	152_36_266	62_2_476	873_36_796	75_2_1349	27_2_1	5_35_1609	192_36_1
568_2_624	152_36_266	62_2_494	873_36_798	75_2_1355	27_2_1	5_35_1581	192_36_1
568_2_634	152_36_252	62_2_521	873_36_803	75_2_1345	27_2_1	5_35_1609	192_36_1
568_2_627	152_36_249	62_2_554	873_36_804	75_2_1338	27_2_1	5_35_1631	192_36_1
568_2_601	152_36_234	62_2_582	873_36_814	75_2_1293	27_2_1	5_35_1708	192_36_1
568_2_618	152_36_237	62_2_623	873_36_806	75_2_1266	27_2_1	5_35_1716	192_36_1
568_2_605	152_36_226	62_2_678	873_36_764	75_2_1286	27_2_1	5_35_1728	192_36_1
568_2_596	152_36_214	62_2_698	873_36_728	75_2_1270	27_2_1	5_35_1739	192_36_1
568_2_628	152_36_228	62_2_678	873_36_687	75_2_1266	27_2_1	5_35_1761	192_36_1
568_2_654	152_36_234	62_2_646	873_36_667	75_2_1251	27_2_1	5_35_1753	192_36_1
568_2_693	152_36_264	62_2_605	873_36_659	75_2_1249	27_2_1	5_35_1714	192_36_1
568_2_744	152_36_299	62_2_551	873_36_613	75_2_1271	27_2_1	5_35_1676	192_36_1
568_2_717	152_36_353	62_2_485	873_36_595	75_2_1235	27_2_1	5_35_1657	192_36_1
568_2_700	152_36_354	62_2_531	873_36_617	75_2_1256	27_2_1	5_35_1638	192_36_1
568_2_696	152_36_364	62_2_533	873_36_633	75_2_1273	27_2_1	5_35_1607	192_36_1
568_2_658	152_36_384	62_2_559	873_36_694	75_2_1253	27_2_1	5_35_1623	192_36_1
568_2_638	152_36_399	62_2_564	873_36_785	75_2_1276	27_2_1	5_35_1570	192_36_1
568_2_610	152_36_376	62_2_548	873_36_830	75_2_1304	27_2_1	5_35_1554	192_36_1
568_2_590	152_36_368	62_2_534	873_36_921	75_2_1247	27_2_1	5_35_1610	192_36_1
568_2_629	152_36_331	62_2_547	873_36_959	75_2_1191	27_2_1	5_35_1585	192_36_1
568_2_684	152_36_316	62_2_524	873_36_968	75_2_1201	27_2_1	5_35_1576	192_36_1
568_2_692	152_36_305	62_2_519	873_36_997	75_2_1173	27_2_1	5_35_1598	192_36_1
568_2_737	152_36_284	62_2_515	873_36_1015	75_2_1159	27_2_1	5_35_1615	192_36_1
568_2_803	152_36_267	62_2_471	873_36_969	75_2_1181	27_2_1	5_35_1649	192_36_1
568_2_837	152_36_266	62_2_449	873_36_938	75_2_1237	27_2_1	5_35_1675	192_36_1
568_2_807	152_36_267	62_2_427	873_36_878	75_2_1276	27_2_1	5_35_1678	192_36_1
568_2_841	152_36_270	62_2_425	873_36_811	75_2_1305	27_2_1	5_35_1616	192_36_1
568_2_857	152_36_281	62_2_384	873_36_746	75_2_1327	27_2_1	5_35_1582	192_36_1
568_2_865	152_36_287	62_2_353	873_36_702	75_2_1355	27_2_1	5_35_1575	192_36_1
568_2_864	152_36_322	62_2_343	873_36_647	75_2_1377	27_2_1	5_35_1564	192_36_1
568_2_838	152_36_319	62_2_346	873_36_632	75_2_1388	27_2_1	5_35_1534	192_36_1
568_2_808	152_36_313	62_2_378	873_36_658	75_2_1403	27_2_1	5_35_1538	192_36_1
568_2_711	152_36_322	62_2_399	873_36_658	75_2_1409	27_2_1	5_35_1558	192_36_1
568_2_658	152_36_313	62_2_425	873_36_669	75_2_1411	27_2_1	5_35_1569	192_36_1
568_2_646	152_36_302	62_2_465	873_36_700	75_2_1431	27_2_1	5_35_1585	192_36_1
568_2_640	152_36_288	62_2_481	873_36_767	75_2_1404	27_2_1	5_35_1581	192_36_1
568_2_627	152_36_311	62_2_535	873_36_780	75_2_1349	27_2_1	5_35_1554	192_36_1
568_2_634	152_36_313	62_2_595	873_36_801	75_2_1267	27_2_1	5_35_1527	192_36_1
568_2_672	152_36_314	62_2_622	873_36_853	75_2_1112	27_2_1	5_35_1575	192_36_1
568_2_687	152_36_302	62_2_653	873_36_850	75_2_1102	27_2_1	5_35_1595	192_36_1
568_2_723	152_36_294	62_2_615	873_36_854	75_2_1112	27_2_1	5_35_1596	192_36_1
568_2_744	152_36_297	62_2_577	873_36_840	75_2_1141	27_2_1	5_35_1573	192_36_1
568_2_807	152_36_295	62_2_517	873_36_790	75_2_1155	27_2_1	5_35_1551	192_36_1
568_2_769	152_36_302	62_2_502	873_36_777	75_2_1209	27_2_1	5_35_1565	192_36_1
568_2_729	152_36_312	62_2_520	873_36_716	75_2_1279	27_2_1	5_35_1599	192_36_1
568_2_659	152_36_299	62_2_549	873_36_715	75_2_1256	27_2_1	5_35_1603	192_36_1
568_2_637	152_36_300	62_2_520	873_36_730	75_2_1268	27_2_1	5_35_1687	192_36_1
568_2_620	152_36_307	62_2_477	873_36_762	75_2_1278	27_2_1	5_35_1718	192_36_1
568_2_612	152_36_325	62_2_428	873_36_760	75_2_1333	27_2_1	5_35_1768	192_36_1
568_2_563	152_36_357	62_2_406	873_36_743	75_2_1353	27_2_1	5_35_1810	192_36_1
568_2_519	152_36_371	62_2_416	873_36_718	75_2_1386	27_2_1	5_35_1838	192_36_1
568_2_547	152_36_382	62_2_427	873_36_678	75_2_1421	27_2_1	5_35_1840	192_36_1
568_2_581	152_36_401	62_2_449	873_36_654	75_2_1376	27_2_1	5_35_1773	192_36_1
568_2_648	152_36_411	62_2_459	873_36_632	75_2_1335	27_2_1	5_35_1720	192_36_1
568_2_698	152_36_419	62_2_462	873_36_631	75_2_1279	27_2_1	5_35_1650	192_36_1
568_2_734	152_36_383	62_2_471	873_36_670	75_2_1266	27_2_1	5_35_1583	192_36_1
568_2_758	152_36_335	62_2_468	873_36_698	75_2_1285	27_2_1	5_35_1542	192_36_1
568_2_782	152_36_322	62_2_418	873_36_723	75_2_1367	27_2_1	5_35_1491	192_36_1
568_2_783	152_36_284	62_2_387	873_36_691	75_2_1443	27_2_1	5_35_1502	192_36_1
568_2_797	152_36_269	62_2_383	873_36_668	75_2_1495	27_2_1	5_35_1471	192_36_1
568_2_839	152_36_255	62_2_375	873_36_665	75_2_1446	27_2_1	5_35_1444	192_36_1
568_2_855	152_36_249	62_2_383	873_36_711	75_2_1357	27_2_1	5_35_1459	192_36_1
568_2_851	152_36_253	62_2_398	873_36_742	75_2_1301	27_2_1	5_35_1466	192_36_1
568_2_893	152_36_267	62_2_407	873_36_798	75_2_1262	27_2_1	5_35_1492	192_36_1
568_2_864	152_36_286	62_2_399	873_36_857	75_2_1253	27_2_1	5_35_1527	192_36_1
568_2_849	152_36_312	62_2_420	873_36_880	75_2_1228	27_2_1	5_35_1583	192_36_1
568_2_869	152_36_342	62_2_421	873_36_876	75_2_1196	27_2_1	5_35_1583	192_36_1
568_2_890	152_36_361	62_2_415	873_36_833	75_2_1152	27_2_1	5_35_1662	192_36_1
568_2_916	152_36_367	62_2_412	873_36_809	75_2_1154	27_2_1	5_35_1674	192_36_1
568_2_978	152_36_350	62_2_415	873_36_810	75_2_1137	27_2_1	5_35_1668	192_36_1
568_2_1033	152_36_337	62_2_433	873_36_756	75_2_1156	27_2_1	5_35_1642	192_36_1
568_2_1009	152_36_308	62_2_442	873_36_764	75_2_1122	27_2_1	5_35_1673	192_36_1
568_2_1000	152_36_310	62_2_460	873_36_727	75_2_1098	27_2_1	5_35_1675	192_36_1
568_2_988	152_36_305	62_2_484	873_36_708	75_2_1084	27_2_1	5_35_1664	192_36_1
568_2_994	152_36_273	62_2_514	873_36_702	75_2_1075	27_2_1	5_35_1701	192_36_1
568_2_1011	152_36_272	62_2_490	873_36_711	75_2_1106	27_2_1	5_35_1658	192_36_1
568_2_966	152_36_269	62_2_478	873_36_726	75_2_1114	27_2_1	5_35_1619	192_36_1
568_2_959	152_36_270	62_2_456	873_36_725	75_2_1122	27_2_1	5_35_1586	192_36_1
568_2_984	152_36_279	62_2_461	873_36_712	75_2_1162	27_2_1	5_35_1553	192_36_1
568_2_962	152_36_299	62_2_406	873_36_729	75_2_1134	27_2_1	5_35_1556	192_36_1
568_2_982	152_36_333	62_2_380	873_36_729	75_2_1122	27_2_1	5_35_1573	192_36_1
568_2_954	152_36_358	62_2_389	873_36_754	75_2_1136	27_2_1	5_35_1617	192_36_1
568_2_900	152_36_385	62_2_442	873_36_784	75_2_1165	27_2_1	5_35_1572	192_36_1
568_2_858	152_36_398	62_2_477	873_36_800	75_2_1176	27_2_1	5_35_1541	192_36_1
568_2_805	152_36_419	62_2_497	873_36_818	75_2_1202	27_2_1	5_35_1519	192_36_1
568_2_782	152_36_435	62_2_521	873_36_857	75_2_1173	27_2_1	5_35_1488	192_36_1
568_2_749	152_36_451	62_2_496	873_36_872	75_2_1196	27_2_1	5_35_1461	192_36_1
568_2_781	152_36_449	62_2_484	873_36_902	75_2_1195	27_2_1	5_35_1438	192_36_1
568_2_856	152_36_411	62_2_468	873_36_872	75_2_1216	27_2_1	5_35_1425	192_36_1
568_2_920	152_36_391	62_2_486	873_36_852	75_2_1211	27_2_1	5_35_1423	192_36_1
568_2_962	152_36_363	62_2_460	873_36_842	75_2_1152	27_2_1	5_35_1442	192_36_1
568_2_977	152_36_354	62_2_467	873_36_817	75_2_1067	27_2_1	5_35_1459	192_36_1
568_2_997	152_36_346	62_2_486	873_36_781	75_2_1012	27_2_1	5_35_1522	192_36_1
568_2_1053	152_36_329	62_2_514	873_36_760	75_2_956	27_2_1	5_35_1561	192_36_1
568_2_1072	152_36_332	62_2_532	873_36_714	75_2_909	27_2_1	5_35_1630	192_36_1
568_2_1070	152_36_346	62_2_525	873_36_688	75_2_882	27_2_1	5_35_1691	192_36_1
568_2_1043	152_36_360	62_2_495	873_36_709	75_2_928	27_2_1	5_35_1673	192_36_1
568_2_990	152_36_374	62_2_481	873_36_731	75_2_933	27_2_1	5_35_1661	192_36_1
568_2_983	152_36_377	62_2_457	873_36_742	75_2_948	27_2_1	5_35_1665	192_36_1
568_2_975	152_36_381	62_2_446	873_36_768	75_2_956	27_2_1	5_35_1667	192_36_1
568_2_1003	152_36_391	62_2_471	873_36_784	75_2_935	27_2_1	5_35_1666	192_36_1
568_2_1073	152_36_405	62_2_511	873_36_751	75_2_898	27_2_1	5_35_1625	192_36_1
568_2_1091	152_36_422	62_2_521	873_36_746	75_2_897	27_2_1	5_35_1576	192_36_1
568_2_1105	152_36_424	62_2_522	873_36_759	75_2_951	27_2_1	5_35_1545	192_36_1
568_2_1054	152_36_424	62_2_558	873_36_746	75_2_978	27_2_1	5_35_1498	192_36_1
568_2_979	152_36_449	62_2_586	873_36_746	75_2_1003	27_2_1	5_35_1432	192_36_1
568_2_948	152_36_445	62_2_594	873_36_734	75_2_981	27_2_1	5_35_1407	192_36_1
568_2_909	152_36_457	62_2_659	873_36_732	75_2_973	27_2_1	5_35_1334	192_36_1
568_2_929	152_36_463	62_2_678	873_36_697	75_2_1011	27_2_1	5_35_1357	192_36_1
568_2_905	152_36_460	62_2_660	873_36_673	75_2_1020	27_2_1	5_35_1417	192_36_1
568_2_933	152_36_451	62_2_593	873_36_661	75_2_1032	27_2_1	5_35_1427	192_36_1
568_2_914	152_36_468	62_2_533	873_36_647	75_2_994	27_2_1	5_35_1485	192_36_1
568_2_944	152_36_467	62_2_506	873_36_648	75_2_964	27_2_1	5_35_1506	192_36_1
568_2_955	152_36_448	62_2_552	873_36_633	75_2_910	27_2_1	5_35_1535	192_36_1
568_2_954	152_36_412	62_2_556	873_36_654	75_2_897	27_2_1	5_35_1599	192_36_1
568_2_969	152_36_390	62_2_572	873_36_669	75_2_852	27_2_1	5_35_1623	192_36_1
568_2_979	152_36_353	62_2_574	873_36_699	75_2_855	27_2_1	5_35_1670	192_36_1
568_2_956	152_36_337	62_2_552	873_36_718	75_2_865	27_2_1	5_35_1718	192_36_1
568_2_922	152_36_341	62_2_551	873_36_748	75_2_906	27_2_1	5_35_1717	192_36_1
568_2_929	152_36_337	62_2_531	873_36_769	75_2_944	27_2_1	5_35_1712	192_36_1
568_2_965	152_36_344	62_2_500	873_36_801	75_2_989	27_2_1	5_35_1691	192_36_1
568_2_1001	152_36_350	62_2_490	873_36_831	75_2_981	27_2_1	5_35_1699	192_36_1
568_2_1053	152_36_363	62_2_473	873_36_869	75_2_965	27_2_1	5_35_1648	192_36_1
568_2_1086	152_36_370	62_2_452	873_36_878	75_2_939	27_2_1	5_35_1640	192_36_1
568_2_1088	152_36_381	62_2_469	873_36_836	75_2_921	27_2_1	5_35_1659	192_36_1
568_2_1069	152_36_380	62_2_485	873_36_814	75_2_909	27_2_1	5_35_1680	192_36_1
568_2_1058	152_36_378	62_2_499	873_36_790	75_2_884	27_2_1	5_35_1719	192_36_1
568_2_1021	152_36_358	62_2_508	873_36_753	75_2_851	27_2_1	5_35_1729	192_36_1
568_2_966	152_36_342	62_2_524	873_36_739	75_2_879	27_2_1	5_35_1700	192_36_1
568_2_937	152_36_327	62_2_538	873_36_723	75_2_880	27_2_1	5_35_1715	192_36_1
568_2_936	152_36_322	62_2_575	873_36_709	75_2_896	27_2_1	5_35_1739	192_36_1
568_2_998	152_36_318	62_2_573	873_36_762	75_2_933	27_2_1	5_35_1716	192_36_1
568_2_1013	152_36_318	62_2_552	873_36_789	75_2_948	27_2_1	5_35_1716	192_36_1
568_2_997	152_36_324	62_2_536	873_36_834	75_2_932	27_2_1	5_35_1745	192_36_1
568_2_962	152_36_330	62_2_516	873_36_852	75_2_950	27_2_1	5_35_1745	192_36_1
568_2_937	152_36_345	62_2_513	873_36_852	75_2_925	27_2_1	5_35_1727	192_36_1
568_2_956	152_36_330	62_2_476	873_36_842	75_2_957	27_2_1	5_35_1696	192_36_1
568_2_995	152_36_344	62_2_479	873_36_812	75_2_1024	27_2_1	5_35_1625	192_36_1
568_2_1007	152_36_347	62_2_476	873_36_765	75_2_1054	27_2_1	5_35_1600	192_36_1
568_2_1047	152_36_338	62_2_485	873_36_708	75_2_1090	27_2_1	5_35_1565	192_36_1
568_2_1061	152_36_344	62_2_482	873_36_675	75_2_1105	27_2_1	5_35_1540	192_36_1
568_2_1068	152_36_355	62_2_501	873_36_641	75_2_1070	27_2_1	5_35_1565	192_36_1
568_2_1050	152_36_373	62_2_473	873_36_596	75_2_1045	27_2_1	5_35_1597	192_36_1
568_2_1038	152_36_348	62_2_467	873_36_615	75_2_1000	27_2_1	5_35_1639	192_36_1
568_2_1032	152_36_361	62_2_483	873_36_650	75_2_969	27_2_1	5_35_1699	192_36_1
568_2_1027	152_36_360	62_2_510	873_36_696	75_2_900	27_2_1	5_35_1705	192_36_1
568_2_1013	152_36_380	62_2_534	873_36_738	75_2_902	27_2_1	5_35_1703	192_36_1
568_2_1004	152_36_385	62_2_550	873_36_750	75_2_929	27_2_1	5_35_1692	192_36_1
568_2_976	152_36_375	62_2_520	873_36_767	75_2_936	27_2_1	5_35_1759	192_36_1
568_2_922	152_36_375	62_2_520	873_36_780	75_2_963	27_2_1	5_35_1765	192_36_1
568_2_924	152_36_379	62_2_521	873_36_811	75_2_988	27_2_1	5_35_1714	192_36_1
568_2_938	152_36_367	62_2_490	873_36_791	75_2_1062	27_2_1	5_35_1670	192_36_1
568_2_924	152_36_377	62_2_461	873_36_766	75_2_1083	27_2_1	5_35_1674	192_36_1
568_2_928	152_36_369	62_2_434	873_36_767	75_2_1141	27_2_1	5_35_1680	192_36_1
568_2_920	152_36_378	62_2_418	873_36_739	75_2_1099	27_2_1	5_35_1668	192_36_1
568_2_942	152_36_374	62_2_401	873_36_695	75_2_1069	27_2_1	5_35_1667	192_36_1
568_2_962	152_36_393	62_2_390	873_36_667	75_2_1047	27_2_1	5_35_1654	192_36_1
568_2_961	152_36_403	62_2_381	873_36_659	75_2_1026	27_2_1	5_35_1676	192_36_1
568_2_929	152_36_401	62_2_367	873_36_660	75_2_1090	27_2_1	5_35_1726	192_36_1
568_2_907	152_36_396	62_2_360	873_36_634	75_2_1129	27_2_1	5_35_1766	192_36_1
568_2_937	152_36_385	62_2_368	873_36_649	75_2_1140	27_2_1	5_35_1736	192_36_1
568_2_946	152_36_373	62_2_370	873_36_667	75_2_1172	27_2_1	5_35_1713	192_36_1
568_2_903	152_36_370	62_2_371	873_36_691	75_2_1165	27_2_1	5_35_1779	192_36_1
568_2_875	152_36_350	62_2_406	873_36_710	75_2_1137	27_2_1	5_35_1805	192_36_1
568_2_850	152_36_349	62_2_452	873_36_708	75_2_1133	27_2_1	5_35_1855	192_36_1
568_2_822	152_36_369	62_2_509	873_36_697	75_2_1134	27_2_1	5_35_1857	192_36_1
568_2_804	152_36_369	62_2_543	873_36_661	75_2_1111	27_2_1	5_35_1884	192_36_1
568_2_763	152_36_363	62_2_565	873_36_652	75_2_1060	27_2_1	5_35_1895	192_36_1
568_2_762	152_36_357	62_2_600	873_36_626	75_2_1059	27_2_1	5_35_1870	192_36_1
568_2_767	152_36_359	62_2_585	873_36_614	75_2_1051	27_2_1	5_35_1882	192_36_1
568_2_769	152_36_366	62_2_571	873_36_622	75_2_1019	27_2_1	5_35_1902	192_36_1
568_2_822	152_36_390	62_2_582	873_36_611	75_2_1047	27_2_1	5_35_1804	192_36_1
568_2_883	152_36_413	62_2_597	873_36_552	75_2_1063	27_2_1	5_35_1734	192_36_1
568_2_905	152_36_415	62_2_552	873_36_548	75_2_1058	27_2_1	5_35_1738	192_36_1
568_2_949	152_36_444	62_2_527	873_36_534	75_2_1048	27_2_1	5_35_1693	192_36_1
568_2_946	152_36_428	62_2_473	873_36_526	75_2_1039	27_2_1	5_35_1722	192_36_1
568_2_916	152_36_399	62_2_477	873_36_549	75_2_1007	27_2_1	5_35_1810	192_36_1
568_2_911	152_36_381	62_2_462	873_36_558	75_2_1034	27_2_1	5_35_1849	192_36_1
568_2_905	152_36_364	62_2_464	873_36_593	75_2_1083	27_2_1	5_35_1826	192_36_1
568_2_914	152_36_353	62_2_432	873_36_614	75_2_1083	27_2_1	5_35_1879	192_36_1
568_2_872	152_36_353	62_2_439	873_36_611	75_2_1090	27_2_1	5_35_1907	192_36_1
568_2_815	152_36_369	62_2_434	873_36_588	75_2_1076	27_2_1	5_35_1933	192_36_1
568_2_759	152_36_382	62_2_457	873_36_576	75_2_1082	27_2_1	5_35_2003	192_36_1
568_2_782	152_36_406	62_2_479	873_36_538	75_2_1100	27_2_1	5_35_1988	192_36_1
568_2_842	152_36_417	62_2_498	873_36_515	75_2_1123	27_2_1	5_35_1924	192_36_1
568_2_914	152_36_444	62_2_518	873_36_494	75_2_1064	27_2_1	5_35_1898	192_36_1
568_2_927	152_36_495	62_2_560	873_36_472	75_2_1005	27_2_1	5_35_1815	192_36_1
568_2_931	152_36_502	62_2_576	873_36_440	75_2_957	27_2_1	5_35_1774	192_36_1
568_2_950	152_36_493	62_2_571	873_36_448	75_2_936	27_2_1	5_35_1706	192_36_1
568_2_946	152_36_518	62_2_560	873_36_423	75_2_967	27_2_1	5_35_1683	192_36_1
568_2_911	152_36_534	62_2_569	873_36_443	75_2_992	27_2_1	5_35_1685	192_36_1
568_2_860	152_36_545	62_2_597	873_36_464	75_2_1031	27_2_1	5_35_1668	192_36_1
568_2_855	152_36_523	62_2_585	873_36_486	75_2_1072	27_2_1	5_35_1752	192_36_1
568_2_798	152_36_501	62_2_601	873_36_513	75_2_1088	27_2_1	5_35_1801	192_36_1
568_2_811	152_36_501	62_2_600	873_36_537	75_2_1017	27_2_1	5_35_1829	192_36_1
568_2_808	152_36_506	62_2_607	873_36_575	75_2_983	27_2_1	5_35_1799	192_36_1
568_2_817	152_36_501	62_2_600	873_36_600	75_2_976	27_2_1	5_35_1751	192_36_1
568_2_812	152_36_507	62_2_592	873_36_611	75_2_974	27_2_1	5_35_1721	192_36_1
568_2_859	152_36_483	62_2_595	873_36_627	75_2_958	27_2_1	5_35_1739	192_36_1
568_2_788	152_36_468	62_2_635	873_36_629	75_2_991	27_2_1	5_35_1729	192_36_1
568_2_744	152_36_433	62_2_617	873_36_603	75_2_1087	27_2_1	5_35_1756	192_36_1
568_2_686	152_36_431	62_2_633	873_36_535	75_2_1169	27_2_1	5_35_1712	192_36_1
568_2_637	152_36_415	62_2_653	873_36_481	75_2_1228	27_2_1	5_35_1725	192_36_1
568_2_603	152_36_426	62_2_629	873_36_427	75_2_1267	27_2_1	5_35_1773	192_36_1
568_2_597	152_36_442	62_2_658	873_36_406	75_2_1264	27_2_1	5_35_1766	192_36_1
568_2_630	152_36_481	62_2_645	873_36_399	75_2_1239	27_2_1	5_35_1767	192_36_1
568_2_666	152_36_525	62_2_667	873_36_417	75_2_1190	27_2_1	5_35_1769	192_36_1
568_2_689	152_36_550	62_2_671	873_36_429	75_2_1095	27_2_1	5_35_1752	192_36_1
568_2_693	152_36_568	62_2_663	873_36_435	75_2_1023	27_2_1	5_35_1781	192_36_1
568_2_690	152_36_567	62_2_716	873_36_446	75_2_1002	27_2_1	5_35_1741	192_36_1
568_2_693	152_36_578	62_2_736	873_36_450	75_2_976	27_2_1	5_35_1754	192_36_1
568_2_700	152_36_585	62_2_725	873_36_475	75_2_1018	27_2_1	5_35_1736	192_36_1
568_2_689	152_36_574	62_2_779	873_36_467	75_2_1084	27_2_1	5_35_1703	192_36_1
568_2_690	152_36_544	62_2_809	873_36_479	75_2_1151	27_2_1	5_35_1676	192_36_1
568_2_689	152_36_489	62_2_824	873_36_460	75_2_1130	27_2_1	5_35_1678	192_36_1
568_2_700	152_36_455	62_2_825	873_36_440	75_2_1100	27_2_1	5_35_1669	192_36_1
568_2_655	152_36_456	62_2_785	873_36_433	75_2_1041	27_2_1	5_35_1672	192_36_1
568_2_693	152_36_444	62_2_758	873_36_420	75_2_1037	27_2_1	5_35_1680	192_36_1
568_2_683	152_36_429	62_2_773	873_36_429	75_2_1014	27_2_1	5_35_1707	192_36_1
568_2_656	152_36_424	62_2_762	873_36_421	75_2_1042	27_2_1	5_35_1723	192_36_1
568_2_616	152_36_424	62_2_799	873_36_423	75_2_1023	27_2_1	5_35_1742	192_36_1
568_2_631	152_36_446	62_2_837	873_36_417	75_2_1013	27_2_1	5_35_1766	192_36_1
568_2_638	152_36_466	62_2_861	873_36_421	75_2_970	27_2_1	5_35_1761	192_36_1
568_2_647	152_36_473	62_2_876	873_36_445	75_2_941	27_2_1	5_35_1761	192_36_1
568_2_611	152_36_496	62_2_885	873_36_436	75_2_912	27_2_1	5_35_1780	192_36_1
568_2_611	152_36_515	62_2_877	873_36_459	75_2_896	27_2_1	5_35_1808	192_36_1
568_2_597	152_36_518	62_2_865	873_36_484	75_2_881	27_2_1	5_35_1833	192_36_1
568_2_558	152_36_517	62_2_923	873_36_479	75_2_877	27_2_1	5_35_1883	192_36_1
568_2_536	152_36_528	62_2_966	873_36_483	75_2_931	27_2_1	5_35_1904	192_36_1
568_2_498	152_36_529	62_2_1015	873_36_509	75_2_948	27_2_1	5_35_1916	192_36_1
568_2_477	152_36_552	62_2_1047	873_36_484	75_2_919	27_2_1	5_35_1907	192_36_1
568_2_509	152_36_558	62_2_1063	873_36_467	75_2_950	27_2_1	5_35_1896	192_36_1
568_2_536	152_36_554	62_2_1095	873_36_447	75_2_935	27_2_1	5_35_1817	192_36_1
568_2_530	152_36_566	62_2_1053	873_36_457	75_2_953	27_2_1	5_35_1813	192_36_1
568_2_502	152_36_571	62_2_1054	873_36_434	75_2_983	27_2_1	5_35_1787	192_36_1
568_2_489	152_36_538	62_2_1022	873_36_430	75_2_969	27_2_1	5_35_1784	192_36_1
568_2_487	152_36_491	62_2_994	873_36_424	75_2_995	27_2_1	5_35_1775	192_36_1
568_2_478	152_36_435	62_2_1026	873_36_429	75_2_1002	27_2_1	5_35_1719	192_36_1
568_2_496	152_36_388	62_2_1071	873_36_432	75_2_980	27_2_1	5_35_1675	192_36_1
568_2_495	152_36_376	62_2_1108	873_36_437	75_2_953	27_2_1	5_35_1647	192_36_1
568_2_510	152_36_366	62_2_1161	873_36_453	75_2_903	27_2_1	5_35_1645	192_36_1
568_2_498	152_36_381	62_2_1185	873_36_474	75_2_860	27_2_1	5_35_1619	192_36_1
568_2_501	152_36_405	62_2_1184	873_36_506	75_2_835	27_2_1	5_35_1647	192_36_1
568_2_496	152_36_421	62_2_1220	873_36_520	75_2_829	27_2_1	5_35_1643	192_36_1
568_2_498	152_36_448	62_2_1196	873_36_532	75_2_810	27_2_1	5_35_1636	192_36_1
568_2_504	152_36_482	62_2_1194	873_36_568	75_2_786	27_2_1	5_35_1600	192_36_1
568_2_479	152_36_517	62_2_1217	873_36_603	75_2_763	27_2_1	5_35_1593	192_36_1
568_2_454	152_36_552	62_2_1176	873_36_626	75_2_770	27_2_1	5_35_1614	192_36_1
568_2_467	152_36_584	62_2_1175	873_36_630	75_2_709	27_2_1	5_35_1610	192_36_1
568_2_485	152_36_617	62_2_1110	873_36_651	75_2_733	27_2_1	5_35_1671	192_36_1
568_2_475	152_36_614	62_2_1133	873_36_633	75_2_740	27_2_1	5_35_1726	192_36_1
568_2_504	152_36_594	62_2_1117	873_36_646	75_2_744	27_2_1	5_35_1792	192_36_1
568_2_526	152_36_596	62_2_1110	873_36_617	75_2_743	27_2_1	5_35_1837	192_36_1
568_2_559	152_36_579	62_2_1150	873_36_568	75_2_733	27_2_1	5_35_1820	192_36_1
568_2_568	152_36_566	62_2_1132	873_36_559	75_2_709	27_2_1	5_35_1857	192_36_1
568_2_587	152_36_520	62_2_1165	873_36_528	75_2_693	27_2_1	5_35_1817	192_36_1
568_2_574	152_36_478	62_2_1154	873_36_529	75_2_715	27_2_1	5_35_1819	192_36_1
568_2_577	152_36_483	62_2_1210	873_36_542	75_2_756	27_2_1	5_35_1812	192_36_1
568_2_614	152_36_472	62_2_1223	873_36_524	75_2_796	27_2_1	5_35_1763	192_36_1
568_2_603	152_36_471	62_2_1284	873_36_540	75_2_748	27_2_1	5_35_1728	192_36_1
568_2_583	152_36_447	62_2_1271	873_36_547	75_2_718	27_2_1	5_35_1695	192_36_1
568_2_529	152_36_470	62_2_1231	873_36_567	75_2_691	27_2_1	5_35_1643	192_36_1
568_2_507	152_36_494	62_2_1240	873_36_551	75_2_669	27_2_1	5_35_1651	192_36_1
568_2_501	152_36_533	62_2_1259	873_36_558	75_2_692	27_2_1	5_35_1681	192_36_1
568_2_487	152_36_547	62_2_1216	873_36_559	75_2_720	27_2_1	5_35_1736	192_36_1
568_2_469	152_36_554	62_2_1239	873_36_571	75_2_754	27_2_1	5_35_1741	192_36_1
568_2_446	152_36_577	62_2_1277	873_36_565	75_2_729	27_2_1	5_35_1737	192_36_1
568_2_469	152_36_590	62_2_1253	873_36_565	75_2_714	27_2_1	5_35_1701	192_36_1
568_2_520	152_36_582	62_2_1245	873_36_564	75_2_712	27_2_1	5_35_1664	192_36_1
568_2_568	152_36_570	62_2_1216	873_36_566	75_2_718	27_2_1	5_35_1628	192_36_1
568_2_620	152_36_546	62_2_1231	873_36_597	75_2_690	27_2_1	5_35_1594	192_36_1
568_2_639	152_36_512	62_2_1224	873_36_605	75_2_673	27_2_1	5_35_1513	192_36_1
568_2_655	152_36_493	62_2_1233	873_36_614	75_2_637	27_2_1	5_35_1465	192_36_1
568_2_632	152_36_493	62_2_1253	873_36_592	75_2_590	27_2_1	5_35_1423	192_36_1
568_2_624	152_36_456	62_2_1259	873_36_583	75_2_581	27_2_1	5_35_1423	192_36_1
568_2_656	152_36_454	62_2_1232	873_36_600	75_2_551	27_2_1	5_35_1421	192_36_1
568_2_699	152_36_428	62_2_1246	873_36_602	75_2_531	27_2_1	5_35_1459	192_36_1
568_2_703	152_36_428	62_2_1240	873_36_637	75_2_526	27_2_1	5_35_1503	192_36_1
568_2_726	152_36_428	62_2_1218	873_36_657	75_2_539	27_2_1	5_35_1613	192_36_1
568_2_690	152_36_428	62_2_1193	873_36_676	75_2_559	27_2_1	5_35_1669	192_36_1
568_2_679	152_36_420	62_2_1160	873_36_703	75_2_582	27_2_1	5_35_1750	192_36_1
568_2_612	152_36_417	62_2_1184	873_36_720	75_2_604	27_2_1	5_35_1859	192_36_1
568_2_560	152_36_421	62_2_1270	873_36_742	75_2_602	27_2_1	5_35_1861	192_36_1
568_2_515	152_36_439	62_2_1298	873_36_723	75_2_611	27_2_1	5_35_1883	192_36_1
568_2_474	152_36_452	62_2_1310	873_36_715	75_2_604	27_2_1	5_35_1888	192_36_1
568_2_486	152_36_464	62_2_1300	873_36_698	75_2_609	27_2_1	5_35_1856	192_36_1
568_2_539	152_36_477	62_2_1291	873_36_677	75_2_604	27_2_1	5_35_1807	192_36_1
568_2_593	152_36_469	62_2_1290	873_36_663	75_2_590	27_2_1	5_35_1721	192_36_1
568_2_657	152_36_470	62_2_1268	873_36_643	75_2_565	27_2_1	5_35_1683	192_36_1
568_2_718	152_36_454	62_2_1227	873_36_633	75_2_509	27_2_1	5_35_1623	192_36_1
568_2_732	152_36_405	62_2_1238	873_36_623	75_2_508	27_2_1	5_35_1621	192_36_1
568_2_705	152_36_376	62_2_1259	873_36_593	75_2_510	27_2_1	5_35_1607	192_36_1
568_2_717	152_36_360	62_2_1271	873_36_620	75_2_486	27_2_1	5_35_1635	192_36_1
568_2_710	152_36_356	62_2_1322	873_36_606	75_2_488	27_2_1	5_35_1631	192_36_1
568_2_678	152_36_352	62_2_1330	873_36_607	75_2_533	27_2_1	5_35_1657	192_36_1
568_2_664	152_36_338	62_2_1259	873_36_622	75_2_568	27_2_1	5_35_1666	192_36_1
568_2_676	152_36_341	62_2_1190	873_36_575	75_2_602	27_2_1	5_35_1667	192_36_1
568_2_693	152_36_335	62_2_1205	873_36_590	75_2_572	27_2_1	5_35_1660	192_36_1
568_2_704	152_36_336	62_2_1181	873_36_580	75_2_587	27_2_1	5_35_1664	192_36_1
568_2_729	152_36_373	62_2_1246	873_36_586	75_2_526	27_2_1	5_35_1705	192_36_1
568_2_739	152_36_399	62_2_1247	873_36_585	75_2_511	27_2_1	5_35_1734	192_36_1
568_2_705	152_36_427	62_2_1274	873_36_607	75_2_520	27_2_1	5_35_1733	192_36_1
568_2_675	152_36_460	62_2_1286	873_36_585	75_2_514	27_2_1	5_35_1750	192_36_1
568_2_687	152_36_498	62_2_1243	873_36_592	75_2_508	27_2_1	5_35_1765	192_36_1
568_2_696	152_36_540	62_2_1205	873_36_602	75_2_519	27_2_1	5_35_1737	192_36_1
568_2_743	152_36_528	62_2_1194	873_36_614	75_2_530	27_2_1	5_35_1724	192_36_1
568_2_773	152_36_521	62_2_1201	873_36_636	75_2_512	27_2_1	5_35_1695	192_36_1
568_2_750	152_36_501	62_2_1206	873_36_673	75_2_515	27_2_1	5_35_1712	192_36_1
568_2_703	152_36_479	62_2_1244	873_36_710	75_2_502	27_2_1	5_35_1721	192_36_1
568_2_699	152_36_440	62_2_1300	873_36_699	75_2_515	27_2_1	5_35_1696	192_36_1
568_2_676	152_36_446	62_2_1339	873_36_694	75_2_518	27_2_1	5_35_1648	192_36_1
568_2_632	152_36_397	62_2_1379	873_36_689	75_2_546	27_2_1	5_35_1630	192_36_1
568_2_607	152_36_365	62_2_1435	873_36_685	75_2_546	27_2_1	5_35_1653	192_36_1
568_2_635	152_36_371	62_2_1463	873_36_710	75_2_541	27_2_1	5_35_1659	192_36_1
568_2_635	152_36_353	62_2_1453	873_36_706	75_2_540	27_2_1	5_35_1734	192_36_1
568_2_613	152_36_377	62_2_1372	873_36_725	75_2_539	27_2_1	5_35_1754	192_36_1
568_2_592	152_36_365	62_2_1346	873_36_703	75_2_552	27_2_1	5_35_1780	192_36_1
568_2_616	152_36_372	62_2_1323	873_36_706	75_2_548	27_2_1	5_35_1766	192_36_1
568_2_641	152_36_413	62_2_1301	873_36_683	75_2_528	27_2_1	5_35_1747	192_36_1
568_2_677	152_36_422	62_2_1318	873_36_657	75_2_516	27_2_1	5_35_1717	192_36_1
568_2_682	152_36_434	62_2_1353	873_36_619	75_2_513	27_2_1	5_35_1688	192_36_1
568_2_669	152_36_447	62_2_1347	873_36_590	75_2_548	27_2_1	5_35_1663	192_36_1
568_2_646	152_36_464	62_2_1318	873_36_560	75_2_586	27_2_1	5_35_1637	192_36_1
568_2_606	152_36_462	62_2_1318	873_36_560	75_2_595	27_2_1	5_35_1625	192_36_1
568_2_594	152_36_481	62_2_1311	873_36_543	75_2_630	27_2_1	5_35_1619	192_36_1
568_2_586	152_36_485	62_2_1325	873_36_547	75_2_599	27_2_1	5_35_1631	192_36_1
568_2_597	152_36_476	62_2_1360	873_36_545	75_2_586	27_2_1	5_35_1636	192_36_1
568_2_607	152_36_477	62_2_1337	873_36_578	75_2_551	27_2_1	5_35_1625	192_36_1
568_2_655	152_36_447	62_2_1309	873_36_606	75_2_552	27_2_1	5_35_1619	192_36_1
568_2_681	152_36_448	62_2_1276	873_36_633	75_2_543	27_2_1	5_35_1617	192_36_1
568_2_660	152_36_445	62_2_1306	873_36_667	75_2_534	27_2_1	5_35_1676	192_36_1
568_2_627	152_36_430	62_2_1314	873_36_668	75_2_532	27_2_1	5_35_1708	192_36_1
568_2_589	152_36_413	62_2_1355	873_36_658	75_2_563	27_2_1	5_35_1758	192_36_1
568_2_541	152_36_377	62_2_1373	873_36_647	75_2_569	27_2_1	5_35_1787	192_36_1
568_2_518	152_36_358	62_2_1372	873_36_656	75_2_592	27_2_1	5_35_1842	192_36_1
568_2_542	152_36_368	62_2_1311	873_36_645	75_2_591	27_2_1	5_35_1826	192_36_1
568_2_556	152_36_354	62_2_1249	873_36_616	75_2_594	27_2_1	5_35_1819	192_36_1
568_2_575	152_36_381	62_2_1207	873_36_601	75_2_584	27_2_1	5_35_1818	192_36_1
568_2_583	152_36_391	62_2_1231	873_36_615	75_2_560	27_2_1	5_35_1817	192_36_1
568_2_602	152_36_400	62_2_1254	873_36_618	75_2_542	27_2_1	5_35_1819	192_36_1
568_2_585	152_36_423	62_2_1270	873_36_662	75_2_549	27_2_1	5_35_1786	192_36_1
568_2_570	152_36_411	62_2_1275	873_36_675	75_2_559	27_2_1	5_35_1754	192_36_1
568_2_570	152_36_427	62_2_1293	873_36_667	75_2_555	27_2_1	5_35_1753	192_36_1
568_2_561	152_36_420	62_2_1321	873_36_676	75_2_556	27_2_1	5_35_1689	192_36_1
568_2_598	152_36_411	62_2_1345	873_36_689	75_2_529	27_2_1	5_35_1672	192_36_1
568_2_615	152_36_388	62_2_1328	873_36_690	75_2_526	27_2_1	5_35_1650	192_36_1
568_2_604	152_36_375	62_2_1374	873_36_665	75_2_499	27_2_1	5_35_1627	192_36_1
568_2_601	152_36_377	62_2_1384	873_36_648	75_2_508	27_2_1	5_35_1628	192_36_1
568_2_603	152_36_371	62_2_1413	873_36_640	75_2_522	27_2_1	5_35_1598	192_36_1
[truncated: 3,001 more rows]
[truncated: 1,732 more columns]
