# Supplementary material for: Environmental change makes robust ecological networks fragile
Source: Nat Commun. 2016 Aug 11;7:12462. doi: 10.1038/ncomms12462 (PMC4987532; doi:10.1038/ncomms12462)
Supplement: Supplementary Data 1 — Host-parasite networks and host extinction sequences in Avida experiments. The compressed archive includes the 100 co-evolved host-parasite networks and the host extinction sequences in the historical scenario. [file ncomms12462-s2.zip › Supplementary_data_S1/host_extinction_sequence_29.csv]

593_0_4	643_6_7	592_0_5	344_01_2	345_4_8	346_0_7	347_0_5	340_01_3	341_03_1	342_6_17	343_5_4	348_3_2	349_4_4	2919_4_1	1653_0_1	960_4_5	594_0_6	2318_01_1	2319_6_2	2316_0_1	2317_4_2	2314_4_2	2313_01_1	2310_6_2	298_4_2	299_6_3	296_0_5	297_6_3	294_03_2	295_5_12	292_4_7	293_6_13	290_05_4	291_6_11	270_0_6	271_0_1	272_0_8	585_0_2	274_2_8	275_0_7	276_6_4	277_0_3	278_4_1	279_0_2	2269_0_1	2262_0_4	2263_2_1	2266_0_1	2264_4_2	2265_03_1
1200_0_4	643_6_7	344_01_2	345_4_7	346_0_6	347_0_5	340_01_2	341_03_1	342_6_18	343_5_3	348_3_2	349_4_4	2919_4_1	1653_0_1	960_4_8	594_0_6	2318_01_1	2319_6_2	2316_0_1	2317_4_2	2314_4_1	2313_01_1	2310_6_3	298_4_2	299_6_2	296_0_4	297_6_2	294_03_2	295_5_14	292_4_6	293_6_16	290_05_4	291_6_14	270_0_7	271_0_1	272_0_8	273_0_3	274_2_7	275_0_6	276_6_5	277_0_4	278_4_1	279_0_2	642_6_2	2269_0_1	2262_0_2	2263_2_1	2266_0_1	2264_4_4	2265_03_1
1200_0_5	344_01_2	345_4_8	346_0_9	347_0_5	340_01_2	341_03_1	342_6_18	343_5_4	348_3_2	349_4_6	2919_4_1	1653_0_1	960_4_8	594_0_6	2318_01_1	2319_6_2	2316_0_2	2317_4_3	2314_4_1	2313_01_1	2310_6_3	298_4_3	299_6_3	296_0_4	297_6_2	294_03_2	295_5_13	292_4_6	293_6_22	290_05_4	291_6_14	270_0_7	271_0_1	272_0_7	273_0_3	274_2_10	275_0_4	276_6_6	277_0_3	278_4_1	279_0_2	642_6_4	2269_0_1	2262_0_4	2263_2_1	2266_0_1	2264_4_6	2265_03_1	2442_0_1
1200_0_2	344_01_3	345_4_10	346_0_10	347_0_1	340_01_4	342_6_17	343_5_3	348_3_2	349_4_10	2919_4_2	594_0_1	2318_01_1	2319_6_3	2316_0_1	2317_4_3	2314_4_1	2310_6_1	298_4_6	299_6_4	297_6_2	294_03_2	295_5_12	292_4_6	293_6_27	290_05_4	291_6_15	270_0_6	271_0_1	272_0_1	273_0_1	274_2_9	275_0_1	276_6_9	277_0_3	278_4_1	279_0_1	642_6_3	2262_0_4	2263_2_1	2266_0_1	2264_4_8	2265_03_1	2442_0_1	2443_4_4	2440_6_3	2448_0_1	2449_4_4	108_6_6	109_6_3
1200_0_1	344_01_5	345_4_9	346_0_7	347_0_1	340_01_4	342_6_12	343_5_3	348_3_2	349_4_10	967_0_1	2919_4_1	594_0_1	2319_6_1	2316_0_2	2317_4_2	298_4_10	299_6_5	297_6_1	294_03_6	295_5_12	292_4_5	293_6_26	290_05_4	291_6_26	270_0_7	271_0_1	272_0_1	273_0_3	274_2_11	276_6_10	277_0_3	278_4_1	279_0_1	2262_0_6	2263_2_1	2264_4_10	2265_03_2	2443_4_1	2440_6_2	2449_4_4	108_6_5	109_6_1	102_01_2	103_4_10	100_03_1	101_4_14	106_0_14	107_6_2	104_01_7
248_4_6	619_4_3	2982_4_4	1559_2_5	294_03_6	911_0_1	620_4_12	1147_6_4	198_03_1	234_0_1	1144_01_4	1218_0_4	2317_4_2	2079_0_1	1944_0_11	1945_6_1	818_2_3	345_4_10	346_0_5	347_0_1	340_01_7	342_6_11	343_5_5	810_4_12	811_3_13	64_0_1	504_0_3	348_3_2	349_4_10	918_6_5	2910_6_2	2912_3_2	1798_03_2	2914_2_6	2915_6_6	719_4_2	718_6_8	717_03_1	716_4_11	715_4_9	426_3_2	2854_02_3	2856_3_1	1490_4_17	1397_6_8	1492_6_5	1493_4_3	1267_5_1	1496_4_15	914_6_1
248_4_3	619_4_2	2982_4_2	1559_2_6	294_03_5	620_4_9	198_03_1	234_0_1	1144_01_4	1218_0_3	1944_0_12	1945_6_2	818_2_4	345_4_13	346_0_4	347_0_1	340_01_8	342_6_10	343_5_4	810_4_8	811_3_14	812_4_1	504_0_5	348_3_1	349_4_7	918_6_2	2910_6_2	2912_3_1	1798_03_4	2914_2_9	2915_6_6	719_4_3	718_6_9	717_03_2	716_4_14	715_4_12	426_3_3	2856_3_3	1490_4_18	1397_6_4	1492_6_7	1493_4_3	1267_5_1	1496_4_21	1499_0_8	660_01_6	594_0_1	1701_03_2	1702_6_1	422_0_1
199_03_1	619_4_3	2982_4_3	1559_2_11	620_4_10	198_03_1	234_0_1	1144_01_6	1218_0_2	1944_0_9	1945_6_1	818_2_3	345_4_18	346_0_5	340_01_4	342_6_10	343_5_2	810_4_11	811_3_15	812_4_1	504_0_8	348_3_1	349_4_8	918_6_3	2910_6_2	595_4_7	1798_03_4	2914_2_12	2915_6_6	719_4_4	718_6_8	717_03_3	716_4_9	715_4_11	426_3_3	2856_3_4	1490_4_19	1397_6_3	1492_6_2	1493_4_4	1267_5_1	1496_4_24	1499_0_10	660_01_6	594_0_1	1701_03_1	1702_6_1	1705_4_1	2316_0_3	1060_01_5
199_03_1	619_4_2	1559_2_15	198_03_1	234_0_1	1144_01_5	1218_0_2	1944_0_8	1945_6_1	818_2_2	345_4_17	346_0_7	340_01_3	342_6_10	343_5_1	810_4_12	811_3_15	812_4_1	504_0_4	348_3_1	349_4_5	918_6_2	2910_6_2	595_4_6	1798_03_3	2914_2_15	2915_6_8	719_4_4	718_6_12	717_03_2	716_4_10	715_4_10	426_3_3	2856_3_4	1490_4_15	1397_6_4	1492_6_1	1493_4_10	1267_5_1	1496_4_24	1499_0_10	660_01_7	594_0_1	1701_03_1	1702_6_1	2316_0_3	1060_01_7	1168_01_7	1065_4_1	1064_0_1
199_03_1	619_4_4	1559_2_16	198_03_1	234_0_1	1144_01_4	1218_0_3	1944_0_7	161_4_1	818_2_2	345_4_11	346_0_6	340_01_3	342_6_10	1262_6_1	810_4_7	811_3_11	812_4_1	504_0_8	348_3_1	349_4_6	918_6_1	2910_6_2	1798_03_3	2914_2_15	2915_6_8	719_4_3	718_6_18	717_03_4	716_4_13	715_4_14	967_0_1	2856_3_4	1490_4_9	1397_6_3	1492_6_1	1493_4_12	1267_5_1	1496_4_24	1499_0_13	660_01_7	594_0_1	1701_03_1	1702_6_1	2316_0_3	1060_01_8	1168_01_4	1065_4_1	1064_0_1	1067_0_1
199_03_1	619_4_4	1559_2_16	198_03_1	234_0_1	1144_01_7	1944_0_7	161_4_1	818_2_3	345_4_9	346_0_7	340_01_6	342_6_14	1262_6_1	810_4_7	811_3_7	812_4_1	504_0_7	348_3_2	349_4_10	2910_6_3	1798_03_1	2914_2_19	2915_6_14	718_6_17	717_03_3	716_4_15	715_4_14	967_0_1	2856_3_5	1490_4_11	1397_6_3	1493_4_13	1267_5_1	1496_4_28	1499_0_18	660_01_8	594_0_1	1702_6_1	2316_0_2	1060_01_8	1168_01_3	1065_4_1	1324_6_14	2427_6_6	427_6_5	298_4_14	299_6_2	297_6_3	294_03_8
199_03_1	619_4_4	1559_2_22	198_03_1	234_0_1	1144_01_7	1944_0_6	161_4_1	818_2_4	345_4_9	346_0_5	340_01_6	342_6_17	1262_6_1	810_4_10	811_3_6	812_4_1	504_0_11	348_3_1	349_4_6	2910_6_3	1798_03_1	2914_2_18	2915_6_14	718_6_19	717_03_4	716_4_16	715_4_15	967_0_1	2856_3_10	1490_4_9	1397_6_1	1493_4_15	1267_5_1	1496_4_28	1499_0_21	660_01_8	594_0_1	299_6_1	2316_0_2	1060_01_11	1168_01_2	1065_4_1	1324_6_16	2427_6_9	427_6_3	298_4_18	1668_3_6	297_6_2	294_03_5
199_03_1	619_4_8	1559_2_22	198_03_1	1144_01_8	1944_0_3	161_4_1	818_2_7	345_4_9	346_0_5	340_01_8	342_6_11	1262_6_1	810_4_11	811_3_5	812_4_1	504_0_6	348_3_1	349_4_4	2910_6_2	1798_03_1	2914_2_21	2915_6_9	718_6_22	717_03_5	716_4_14	715_4_17	967_0_1	2856_3_12	1490_4_9	1397_6_1	1493_4_16	1267_5_1	1496_4_34	1499_0_21	660_01_6	594_0_1	299_6_1	2316_0_3	1060_01_9	1168_01_4	1065_4_1	1324_6_10	2427_6_11	427_6_3	298_4_14	1668_3_6	297_6_1	294_03_4	1390_0_4
199_03_1	619_4_7	1559_2_26	198_03_1	1144_01_9	1944_0_4	161_4_1	818_2_5	345_4_7	346_0_1	340_01_5	342_6_10	1262_6_1	810_4_3	811_3_5	812_4_1	504_0_3	348_3_1	349_4_4	2910_6_2	1798_03_1	2914_2_22	2915_6_12	718_6_22	717_03_6	716_4_23	715_4_13	2856_3_8	1490_4_6	1493_4_20	1267_5_1	1496_4_37	1499_0_19	1264_01_2	594_0_1	2316_0_5	1060_01_8	1168_01_3	1065_4_1	1324_6_9	2427_6_9	427_6_5	298_4_12	1668_3_5	297_6_1	294_03_5	1390_0_3	292_4_7	293_6_24	290_05_15
199_03_1	619_4_8	1559_2_24	198_03_1	1144_01_10	1944_0_1	818_2_5	345_4_8	346_0_2	340_01_4	342_6_14	1262_6_1	810_4_3	811_3_2	812_4_1	504_0_2	348_3_1	349_4_6	2910_6_2	1260_6_4	2914_2_19	2915_6_9	718_6_30	717_03_6	716_4_20	715_4_10	2856_3_17	1490_4_5	1493_4_10	1267_5_1	1496_4_37	1499_0_15	1264_01_1	594_0_1	2316_0_7	1060_01_8	1168_01_3	1065_4_1	1324_6_5	2427_6_8	427_6_6	298_4_13	1668_3_2	297_6_3	294_03_6	1390_0_3	292_4_5	293_6_24	290_05_8	1660_6_8
199_03_1	619_4_11	1559_2_20	198_03_1	1144_01_9	818_2_11	345_4_7	346_0_1	340_01_3	342_6_15	1262_6_1	810_4_3	811_3_1	812_4_1	504_0_2	348_3_1	349_4_3	1260_6_5	2914_2_18	2915_6_11	718_6_29	717_03_4	716_4_19	715_4_10	2856_3_17	1490_4_10	1493_4_10	1267_5_1	1496_4_33	1499_0_12	1264_01_1	594_0_1	2316_0_3	1060_01_7	1168_01_3	1065_4_1	1324_6_4	2427_6_7	427_6_4	298_4_13	1668_3_1	297_6_3	294_03_4	1390_0_3	292_4_4	293_6_30	290_05_6	1660_6_4	1086_6_15	1085_4_1
199_03_1	619_4_9	1559_2_22	198_03_1	1144_01_10	818_2_14	345_4_10	346_0_1	340_01_2	342_6_12	1262_6_1	810_4_3	919_0_1	812_4_1	504_0_1	348_3_1	349_4_1	1260_6_6	2914_2_14	2915_6_14	718_6_26	717_03_2	716_4_22	715_4_8	2856_3_20	1490_4_12	1493_4_8	1267_5_1	1496_4_32	1499_0_8	1264_01_1	594_0_1	2316_0_3	1060_01_9	1168_01_3	1065_4_1	1324_6_5	2427_6_4	427_6_5	298_4_16	297_6_3	294_03_4	295_5_24	292_4_5	293_6_29	290_05_8	1660_6_4	1086_6_17	1085_4_1	1083_0_2
199_03_1	619_4_8	198_03_1	1144_01_9	818_2_17	345_4_11	346_0_1	340_01_2	342_6_16	810_4_3	919_0_1	812_4_1	504_0_2	348_3_1	349_4_1	1260_6_4	2914_2_17	2915_6_21	718_6_29	717_03_2	716_4_27	715_4_8	2856_3_16	1490_4_10	1493_4_9	1267_5_1	1496_4_26	1499_0_10	1264_01_1	594_0_1	2316_0_3	1060_01_9	1168_01_4	1065_4_1	1324_6_5	2427_6_6	298_4_9	297_6_3	294_03_5	295_5_24	292_4_5	293_6_34	290_05_11	1660_6_7	1086_6_18	1085_4_1	1083_0_1	1082_6_15	597_0_7	596_5_4
199_03_1	619_4_6	198_03_1	1144_01_11	818_2_22	345_4_8	346_0_1	340_01_4	342_6_19	810_4_5	919_0_1	812_4_1	504_0_2	348_3_1	349_4_1	1260_6_4	2914_2_19	2915_6_22	718_6_30	717_03_2	716_4_28	715_4_8	2856_3_20	1490_4_5	1493_4_11	1267_5_1	1496_4_25	1499_0_12	1264_01_2	594_0_1	2316_0_1	1060_01_5	1168_01_1	1065_4_1	1324_6_6	2427_6_7	298_4_6	294_03_5	295_5_26	292_4_7	293_6_43	290_05_9	1660_6_9	1086_6_18	1085_4_1	1083_0_2	1082_6_14	597_0_13	596_5_4	195_0_5
199_03_1	619_4_3	198_03_1	1144_01_8	818_2_25	345_4_10	346_0_1	340_01_1	342_6_16	810_4_4	919_0_1	812_4_1	504_0_1	348_3_1	349_4_1	1260_6_2	2914_2_19	2915_6_23	718_6_32	717_03_3	716_4_27	715_4_6	2856_3_18	1490_4_7	1493_4_11	1267_5_1	1496_4_17	1499_0_9	1264_01_4	594_0_1	2316_0_4	1060_01_4	1065_4_1	1324_6_2	2427_6_8	298_4_5	294_03_4	295_5_27	292_4_7	293_6_41	290_05_5	1660_6_6	1086_6_16	1085_4_1	1083_0_2	1082_6_14	597_0_11	596_5_8	195_0_6	598_6_29
199_03_1	619_4_4	198_03_1	1144_01_8	818_2_25	345_4_12	346_0_1	342_6_20	810_4_4	919_0_1	812_4_1	504_0_2	348_3_1	2914_2_20	2915_6_32	718_6_25	717_03_4	716_4_29	715_4_13	2856_3_18	1490_4_7	1493_4_15	1267_5_1	1496_4_18	1499_0_8	1264_01_3	594_0_1	916_4_3	2316_0_7	1060_01_2	1065_4_1	1324_6_1	298_4_2	294_03_4	295_5_24	292_4_5	293_6_50	290_05_5	1660_6_4	1086_6_16	1085_4_2	1083_0_2	1082_6_14	597_0_12	596_5_8	195_0_7	598_6_26	3007_0_22	1124_3_8	1126_4_11
199_03_1	619_4_5	198_03_1	1144_01_8	818_2_19	345_4_10	346_0_1	342_6_16	810_4_2	919_0_1	812_4_1	504_0_1	348_3_1	2914_2_22	2915_6_33	718_6_23	717_03_3	716_4_33	715_4_15	2856_3_26	1490_4_8	1493_4_12	1267_5_1	1496_4_21	1499_0_9	1264_01_3	594_0_1	916_4_2	2316_0_8	1060_01_4	1065_4_1	1324_6_1	298_4_2	294_03_5	295_5_31	292_4_4	293_6_53	290_05_3	1660_6_5	1086_6_15	1085_4_2	1083_0_2	1082_6_14	597_0_10	596_5_4	195_0_5	598_6_35	3007_0_19	1124_3_7	1126_4_14
199_03_1	619_4_1	198_03_1	1144_01_5	818_2_13	345_4_12	346_0_1	342_6_10	810_4_2	919_0_1	812_4_1	504_0_2	348_3_1	2914_2_24	2915_6_30	718_6_21	717_03_6	716_4_36	715_4_18	2856_3_29	1490_4_10	1493_4_13	1267_5_1	1496_4_15	1499_0_11	1264_01_5	594_0_1	916_4_2	2316_0_6	1060_01_1	1065_4_1	1324_6_1	298_4_3	294_03_3	295_5_37	292_4_6	293_6_57	290_05_1	1660_6_6	1086_6_16	1085_4_2	1083_0_1	1082_6_19	597_0_11	596_5_2	195_0_2	598_6_28	3007_0_15	1124_3_7	1126_4_16
198_03_1	1144_01_8	818_2_14	345_4_11	346_0_1	342_6_13	810_4_2	919_0_1	812_4_1	504_0_3	348_3_1	2914_2_21	2915_6_34	718_6_25	717_03_6	716_4_30	715_4_15	2856_3_27	1490_4_15	1493_4_13	1267_5_1	1496_4_11	1499_0_11	1264_01_4	594_0_1	916_4_1	2316_0_7	1060_01_2	1065_4_1	1324_6_1	298_4_6	294_03_5	295_5_42	292_4_6	293_6_56	290_05_2	1660_6_7	1086_6_13	1085_4_3	595_4_6	1082_6_10	597_0_12	596_5_3	195_0_2	598_6_30	3007_0_13	1124_3_8	1126_4_19	270_0_8	274_2_2
198_03_1	1144_01_5	818_2_8	345_4_12	342_6_21	919_0_1	812_4_1	504_0_3	348_3_1	2914_2_14	2915_6_38	718_6_28	717_03_8	716_4_29	715_4_16	2856_3_30	1490_4_13	1493_4_11	1267_5_1	1496_4_7	1499_0_13	1264_01_6	594_0_1	916_4_4	2316_0_8	1709_4_5	1065_4_1	404_03_1	298_4_6	294_03_4	295_5_49	292_4_7	293_6_59	290_05_5	1660_6_8	1086_6_15	1085_4_6	595_4_6	1082_6_9	597_0_10	1080_03_13	195_0_3	598_6_30	3007_0_12	1124_3_6	1126_4_26	270_0_9	274_2_1	276_6_15	194_0_1
198_03_1	1144_01_8	818_2_6	345_4_16	342_6_11	919_0_1	812_4_1	504_0_3	348_3_1	2914_2_15	2915_6_38	718_6_27	717_03_11	716_4_28	715_4_16	2856_3_27	1490_4_14	1493_4_12	1267_5_1	1496_4_3	1499_0_16	1264_01_2	594_0_1	916_4_6	2316_0_11	1709_4_6	1065_4_1	404_03_1	298_4_6	294_03_3	295_5_53	292_4_7	293_6_69	290_05_10	1660_6_14	1086_6_17	1085_4_11	595_4_3	1082_6_8	597_0_8	1080_03_11	195_0_2	598_6_39	3007_0_13	1124_3_8	1126_4_24	270_0_7	274_2_1	276_6_13	194_0_1
198_03_1	1144_01_7	818_2_6	345_4_12	342_6_18	812_4_1	813_6_1	348_3_1	2914_2_20	2915_6_37	718_6_25	717_03_12	716_4_32	715_4_10	2856_3_26	1490_4_8	1493_4_23	1267_5_1	1496_4_3	1499_0_18	1264_01_1	594_0_1	916_4_3	2316_0_8	1709_4_4	1065_4_1	404_03_1	298_4_5	294_03_3	295_5_46	292_4_8	293_6_69	290_05_10	1660_6_9	1086_6_15	1085_4_14	595_4_1	1082_6_9	597_0_10	1080_03_12	195_0_3	598_6_42	3007_0_10	1124_3_6	1126_4_31	270_0_9	276_6_8	194_0_1	279_0_1	2543_01_11
198_03_1	1144_01_11	818_2_7	345_4_6	342_6_20	812_4_1	813_6_1	348_3_1	2914_2_20	2915_6_41	718_6_24	717_03_11	716_4_33	715_4_10	2856_3_23	1490_4_5	1493_4_20	1267_5_1	1496_4_3	1499_0_27	1264_01_1	594_0_1	916_4_4	2316_0_7	1709_4_5	1065_4_1	404_03_1	298_4_4	294_03_3	295_5_35	292_4_5	293_6_71	290_05_10	1660_6_13	1086_6_18	1085_4_13	595_4_1	1082_6_11	597_0_10	1080_03_10	195_0_2	598_6_47	3007_0_8	1124_3_8	1126_4_27	270_0_11	276_6_13	194_0_1	279_0_1	2543_01_13
198_03_1	1144_01_7	818_2_6	345_4_10	342_6_22	812_4_1	813_6_1	348_3_1	2914_2_13	2915_6_33	718_6_25	717_03_10	716_4_29	715_4_10	2856_3_25	1490_4_5	1493_4_16	1267_5_1	1496_4_3	1499_0_19	594_0_1	916_4_3	2316_0_5	1709_4_6	1065_4_1	298_4_5	294_03_2	295_5_31	292_4_6	293_6_66	290_05_9	1660_6_10	1086_6_15	1085_4_11	199_03_1	1082_6_17	597_0_11	1080_03_12	195_0_1	598_6_44	3007_0_13	1124_3_12	1126_4_26	270_0_9	276_6_16	194_0_1	279_0_1	2543_01_13	2546_6_30	524_01_1
198_03_1	1144_01_4	818_2_9	345_4_9	342_6_21	812_4_1	813_6_1	348_3_1	2914_2_11	2915_6_36	718_6_29	717_03_14	716_4_29	715_4_7	2856_3_19	1490_4_5	1493_4_21	1267_5_1	1496_4_4	1499_0_19	594_0_1	916_4_4	2316_0_8	1709_4_7	1065_4_1	298_4_5	294_03_2	295_5_23	292_4_7	293_6_73	290_05_7	1660_6_11	1086_6_14	1085_4_17	199_03_1	1082_6_15	597_0_15	1080_03_13	195_0_1	598_6_52	3007_0_18	1124_3_13	1126_4_20	270_0_7	276_6_16	194_0_1	279_0_1	2543_01_19	2546_6_39	526_6_3
198_03_1	1144_01_5	818_2_7	345_4_9	342_6_27	812_4_1	813_6_1	348_3_1	2914_2_18	2915_6_34	718_6_30	717_03_14	716_4_24	715_4_4	2856_3_20	1490_4_3	1493_4_25	1267_5_1	1496_4_5	1499_0_21	594_0_1	916_4_1	2316_0_8	1709_4_7	1065_4_1	298_4_5	294_03_4	295_5_19	292_4_3	293_6_79	290_05_11	1660_6_8	1086_6_13	1085_4_11	199_03_1	1082_6_17	597_0_16	1080_03_10	195_0_1	598_6_56	3007_0_15	1124_3_10	1126_4_19	270_0_11	276_6_16	194_0_1	279_0_1	2543_01_19	2546_6_41	526_6_4
198_03_1	1144_01_4	818_2_3	345_4_10	342_6_24	812_4_1	813_6_1	348_3_1	2914_2_18	2915_6_29	718_6_32	717_03_10	716_4_20	715_4_3	2856_3_20	1490_4_1	1493_4_21	1267_5_1	1496_4_7	1499_0_20	594_0_1	2316_0_10	1709_4_7	1065_4_1	298_4_5	294_03_4	295_5_18	292_4_4	293_6_81	290_05_10	1660_6_8	1086_6_9	1085_4_12	199_03_1	1082_6_17	597_0_12	1080_03_10	1169_4_16	598_6_66	3007_0_11	1124_3_7	1126_4_25	270_0_4	276_6_19	194_0_1	279_0_1	2543_01_21	2546_6_36	526_6_7	521_4_1
198_03_1	1144_01_5	818_2_4	345_4_12	342_6_14	812_4_1	813_6_1	348_3_1	2914_2_16	2915_6_24	718_6_34	717_03_10	716_4_20	715_4_3	2856_3_15	1493_4_24	1267_5_1	1496_4_9	1499_0_19	594_0_1	2316_0_7	1709_4_7	1065_4_1	298_4_9	294_03_4	295_5_25	292_4_7	293_6_81	290_05_12	1660_6_5	1086_6_8	1085_4_12	199_03_1	1082_6_20	597_0_9	1080_03_6	1169_4_19	598_6_74	3007_0_11	1124_3_4	1126_4_27	270_0_5	276_6_22	194_0_1	279_0_1	2543_01_24	2546_6_35	526_6_6	521_4_1	523_0_7
198_03_1	1144_01_5	818_2_1	345_4_15	342_6_17	812_4_1	813_6_1	348_3_1	2914_2_14	2915_6_27	718_6_37	717_03_14	716_4_27	715_4_2	2856_3_13	1493_4_31	1267_5_1	1496_4_10	1499_0_20	594_0_1	2316_0_7	1709_4_8	1065_4_1	298_4_5	294_03_4	295_5_21	292_4_9	293_6_85	290_05_11	1660_6_7	1086_6_8	1085_4_11	199_03_1	1082_6_20	597_0_10	1080_03_3	1169_4_13	598_6_80	3007_0_10	1124_3_3	1126_4_33	270_0_5	276_6_19	194_0_1	279_0_1	2543_01_26	2546_6_31	526_6_6	521_4_1	523_0_11
198_03_1	1144_01_6	818_2_1	345_4_9	342_6_15	812_4_1	813_6_1	348_3_1	2914_2_11	2915_6_30	718_6_31	717_03_16	716_4_24	715_4_2	2856_3_13	1493_4_29	1267_5_1	1496_4_7	1499_0_20	594_0_1	2316_0_6	1709_4_9	1065_4_1	298_4_3	294_03_5	295_5_24	292_4_9	293_6_83	290_05_7	1660_6_4	1086_6_9	1085_4_13	199_03_1	1082_6_19	597_0_7	1080_03_3	1169_4_16	598_6_84	3007_0_6	1124_3_2	1126_4_40	270_0_6	276_6_24	194_0_1	279_0_1	2543_01_27	2546_6_35	526_6_6	521_4_1	523_0_9
198_03_1	1144_01_5	818_2_2	345_4_8	342_6_15	812_4_1	813_6_1	348_3_1	2914_2_9	2915_6_28	718_6_40	717_03_9	716_4_20	715_4_1	2856_3_13	1493_4_28	1267_5_1	1496_4_9	1499_0_22	594_0_1	2316_0_5	1709_4_6	1065_4_1	298_4_5	294_03_3	295_5_14	292_4_8	293_6_86	290_05_9	1660_6_3	1086_6_6	1085_4_10	199_03_1	1082_6_20	597_0_9	1080_03_2	1169_4_15	598_6_86	3007_0_7	1124_3_1	1126_4_47	270_0_4	276_6_30	194_0_1	279_0_1	2543_01_28	2546_6_32	526_6_10	521_4_1	523_0_6
198_03_1	1144_01_5	818_2_4	345_4_10	342_6_19	812_4_1	813_6_1	348_3_1	2914_2_10	2915_6_30	718_6_35	717_03_11	716_4_22	2856_3_15	1493_4_32	1267_5_1	1496_4_11	1499_0_23	594_0_1	2316_0_4	1709_4_10	1065_4_1	298_4_1	295_5_18	292_4_7	293_6_89	290_05_6	291_6_145	1086_6_4	1085_4_12	199_03_1	1082_6_19	597_0_12	1169_4_13	598_6_85	3007_0_7	1124_3_1	1126_4_52	270_0_3	276_6_32	194_0_1	279_0_1	2543_01_24	2546_6_27	526_6_11	521_4_1	523_0_3	1236_03_2	448_0_1	1231_01_10
198_03_1	1144_01_5	818_2_4	345_4_10	342_6_19	812_4_1	813_6_1	348_3_1	2914_2_8	2915_6_26	718_6_34	717_03_9	716_4_20	2856_3_13	1493_4_35	1267_5_1	1496_4_11	1499_0_15	594_0_1	2316_0_4	1709_4_8	1065_4_1	295_5_15	292_4_5	293_6_78	290_05_5	291_6_156	1086_6_3	1085_4_13	199_03_1	1082_6_21	597_0_7	1169_4_18	598_6_92	3007_0_6	191_4_1	1126_4_53	270_0_5	276_6_34	194_0_1	279_0_1	2543_01_28	2546_6_23	526_6_11	521_4_1	523_0_4	1236_03_4	448_0_1	1231_01_4	443_4_9
198_03_1	1144_01_5	818_2_3	345_4_12	342_6_18	812_4_1	813_6_1	348_3_1	2914_2_11	2915_6_26	718_6_42	717_03_9	716_4_23	2856_3_13	1493_4_32	1267_5_1	1496_4_12	1499_0_14	594_0_1	2316_0_6	1709_4_9	1065_4_1	295_5_18	292_4_3	293_6_82	290_05_4	291_6_166	1086_6_5	1085_4_7	199_03_1	1082_6_24	597_0_7	1169_4_15	598_6_83	3007_0_4	191_4_1	1126_4_66	270_0_4	276_6_33	194_0_1	279_0_1	2543_01_29	2546_6_26	526_6_13	521_4_1	523_0_3	1236_03_5	448_0_1	1231_01_5	443_4_9
198_03_1	1144_01_7	818_2_4	345_4_19	342_6_25	812_4_1	813_6_1	348_3_1	2914_2_13	2915_6_19	718_6_41	717_03_11	716_4_22	2856_3_19	1493_4_21	1267_5_1	1496_4_10	1499_0_11	594_0_1	2316_0_6	1709_4_15	1065_4_1	295_5_14	292_4_2	293_6_88	290_05_7	291_6_168	1086_6_10	1085_4_5	199_03_1	1082_6_29	597_0_10	1169_4_14	598_6_77	3007_0_8	191_4_1	1126_4_72	270_0_2	276_6_27	194_0_1	279_0_1	2543_01_36	2546_6_26	526_6_14	521_4_1	523_0_3	1236_03_4	448_0_1	1231_01_8	443_4_6
198_03_1	1144_01_7	818_2_6	345_4_16	342_6_22	812_4_1	813_6_1	348_3_1	2914_2_12	2915_6_20	718_6_34	717_03_11	716_4_16	2856_3_20	1493_4_15	1267_5_1	1496_4_12	1499_0_18	594_0_1	2316_0_3	1709_4_14	1065_4_1	295_5_15	293_6_82	290_05_5	291_6_175	1086_6_10	1085_4_6	199_03_1	1082_6_27	597_0_13	1169_4_14	598_6_72	3007_0_15	191_4_1	1126_4_62	276_6_20	194_0_1	279_0_1	2543_01_39	2546_6_21	526_6_19	521_4_1	523_0_3	1236_03_2	448_0_1	1231_01_8	443_4_5	441_01_1	446_0_43
198_03_1	1144_01_9	818_2_7	345_4_16	342_6_17	812_4_1	813_6_1	348_3_1	2914_2_11	2915_6_25	718_6_40	717_03_9	716_4_12	2856_3_27	1493_4_20	1267_5_1	1496_4_16	1499_0_8	594_0_1	2316_0_2	1709_4_14	1065_4_1	295_5_16	293_6_79	290_05_5	291_6_191	1086_6_14	1085_4_2	199_03_1	1082_6_27	597_0_10	1169_4_16	598_6_76	3007_0_16	191_4_1	1126_4_52	276_6_23	194_0_1	279_0_1	2543_01_42	2546_6_17	526_6_21	521_4_1	523_0_3	1236_03_4	448_0_1	1231_01_4	1335_4_17	441_01_1	446_0_38
198_03_1	1144_01_8	818_2_6	345_4_18	342_6_19	812_4_1	813_6_1	348_3_1	2914_2_13	2915_6_26	718_6_35	717_03_9	716_4_13	2856_3_22	1493_4_26	1267_5_1	1496_4_18	1499_0_11	594_0_1	2316_0_2	1709_4_11	1065_4_1	295_5_14	293_6_82	290_05_3	291_6_188	1086_6_15	1085_4_1	199_03_1	1082_6_25	597_0_10	598_6_77	3007_0_17	191_4_1	1126_4_36	276_6_32	194_0_1	279_0_1	2543_01_42	2546_6_16	526_6_27	521_4_1	523_0_2	1236_03_3	448_0_1	1231_01_1	1335_4_16	441_01_1	446_0_38	1333_0_37
198_03_1	1144_01_7	818_2_9	345_4_14	342_6_22	812_4_1	813_6_1	348_3_1	2914_2_17	2915_6_27	718_6_36	717_03_6	716_4_13	2856_3_21	1493_4_29	1267_5_1	1496_4_18	1499_0_17	594_0_1	2316_0_2	1709_4_12	1065_4_1	295_5_19	293_6_87	290_05_1	291_6_202	1086_6_11	1085_4_1	199_03_1	1082_6_22	597_0_12	598_6_79	3007_0_15	191_4_1	1126_4_32	276_6_23	194_0_1	279_0_1	2543_01_34	2546_6_13	526_6_26	521_4_1	523_0_3	1236_03_4	448_0_1	1231_01_2	1335_4_14	441_01_1	446_0_42	1333_0_31
198_03_1	1144_01_11	818_2_8	345_4_14	342_6_27	812_4_1	813_6_1	348_3_1	2914_2_12	2915_6_36	718_6_40	717_03_6	716_4_12	2856_3_29	1493_4_34	1267_5_1	1496_4_18	1499_0_19	594_0_1	2316_0_3	1709_4_10	1065_4_1	295_5_16	293_6_92	291_6_201	1086_6_13	1085_4_1	199_03_1	1082_6_24	597_0_16	598_6_82	3007_0_18	191_4_1	1126_4_31	276_6_26	194_0_1	279_0_1	2543_01_35	2546_6_14	526_6_23	521_4_1	523_0_4	1236_03_3	448_0_1	1231_01_2	1335_4_15	441_01_1	446_0_48	1333_0_27	108_6_1
198_03_1	1144_01_8	818_2_11	345_4_12	342_6_25	812_4_1	813_6_1	348_3_1	2914_2_7	2915_6_43	718_6_40	717_03_5	716_4_16	2856_3_25	1493_4_29	1267_5_1	1496_4_19	1499_0_25	594_0_1	2316_0_6	1709_4_15	1065_4_1	2427_6_6	295_5_14	293_6_88	291_6_223	1086_6_13	1085_4_1	199_03_1	1082_6_24	597_0_12	598_6_86	3007_0_17	191_4_1	1126_4_37	276_6_26	279_0_1	2543_01_37	2546_6_14	526_6_23	521_4_1	523_0_3	1236_03_5	448_0_1	1231_01_3	1335_4_12	441_01_1	446_0_49	1333_0_30	108_6_2
198_03_1	1144_01_12	818_2_8	345_4_8	342_6_31	812_4_1	348_3_1	2914_2_5	2915_6_38	718_6_39	717_03_7	716_4_16	2856_3_30	1493_4_30	1267_5_1	1496_4_21	1499_0_31	594_0_1	2316_0_5	1709_4_18	1065_4_1	2427_6_10	295_5_12	293_6_90	291_6_239	1086_6_15	1085_4_1	199_03_1	1082_6_24	597_0_9	598_6_80	3007_0_18	191_4_1	1126_4_38	276_6_21	279_0_1	2543_01_40	2546_6_10	526_6_28	521_4_1	523_0_5	1236_03_5	448_0_1	1231_01_3	1335_4_12	441_01_1	446_0_43	1333_0_28	108_6_3	103_4_1
198_03_1	1144_01_9	818_2_14	345_4_9	342_6_27	812_4_1	348_3_1	2914_2_4	2915_6_31	718_6_49	717_03_6	716_4_17	2856_3_28	1493_4_34	1267_5_1	1496_4_16	1499_0_31	594_0_1	2316_0_7	1709_4_18	1065_4_1	2427_6_8	295_5_14	293_6_79	291_6_240	1086_6_9	1085_4_1	199_03_1	1082_6_19	597_0_10	598_6_71	3007_0_19	191_4_1	1126_4_50	276_6_21	279_0_1	2543_01_48	2546_6_14	526_6_26	521_4_1	523_0_3	1236_03_6	448_0_1	1231_01_4	1335_4_8	441_01_1	446_0_43	1333_0_32	108_6_1	103_4_1
198_03_1	1144_01_10	818_2_12	345_4_9	342_6_21	812_4_1	348_3_1	2914_2_5	2915_6_38	718_6_46	717_03_6	716_4_18	2856_3_30	1493_4_31	1267_5_1	1496_4_19	1499_0_24	594_0_1	2316_0_6	1709_4_16	1065_4_1	2427_6_11	295_5_16	293_6_86	291_6_233	1086_6_6	1085_4_2	199_03_1	1082_6_14	597_0_10	598_6_65	3007_0_18	191_4_1	1126_4_46	276_6_21	279_0_1	2543_01_51	2546_6_18	526_6_24	521_4_1	523_0_3	1236_03_3	448_0_1	1231_01_3	1335_4_10	441_01_1	446_0_39	1333_0_27	108_6_1	103_4_1
1144_01_9	818_2_19	345_4_9	342_6_23	812_4_1	348_3_1	2914_2_7	2915_6_33	718_6_45	717_03_4	716_4_20	2856_3_26	1493_4_33	1496_4_19	1499_0_24	594_0_1	2316_0_5	1709_4_21	1065_4_1	2427_6_12	295_5_17	293_6_82	291_6_225	1086_6_11	1085_4_2	199_03_1	1082_6_16	597_0_8	598_6_63	3007_0_18	191_4_1	1126_4_37	276_6_16	279_0_1	2543_01_53	2546_6_13	526_6_21	521_4_1	523_0_2	1236_03_5	448_0_1	1231_01_4	1335_4_10	441_01_1	446_0_48	1333_0_27	108_6_1	103_4_1	101_4_23	106_0_2
1144_01_7	818_2_16	345_4_11	342_6_15	812_4_1	348_3_1	2914_2_5	2915_6_31	718_6_44	717_03_2	716_4_16	2856_3_27	1493_4_39	1496_4_18	1499_0_23	594_0_1	2316_0_4	1709_4_14	1065_4_1	2427_6_12	295_5_19	293_6_88	291_6_225	1086_6_13	593_0_1	199_03_1	1082_6_24	597_0_2	598_6_71	3007_0_11	191_4_1	1126_4_39	276_6_14	279_0_1	2543_01_57	2546_6_6	526_6_26	521_4_1	523_0_1	1236_03_4	448_0_1	1231_01_2	1335_4_16	441_01_1	446_0_54	1333_0_23	108_6_1	101_4_26	106_0_1	104_01_12
1144_01_9	818_2_17	345_4_15	342_6_18	812_4_1	348_3_1	2914_2_5	2915_6_31	718_6_48	717_03_3	716_4_19	2856_3_23	1493_4_35	1496_4_18	1499_0_23	594_0_1	2316_0_2	1709_4_9	1065_4_1	2427_6_13	295_5_21	293_6_91	291_6_221	1086_6_11	593_0_1	199_03_1	1082_6_23	597_0_5	598_6_69	191_4_1	1126_4_27	276_6_12	279_0_1	2543_01_53	2546_6_5	526_6_23	521_4_1	523_0_1	1236_03_5	448_0_1	1231_01_2	1335_4_17	441_01_1	446_0_46	1333_0_28	108_6_1	101_4_29	106_0_1	104_01_12	39_6_74
1144_01_7	818_2_22	345_4_14	342_6_26	812_4_1	348_3_1	2914_2_1	2915_6_27	718_6_43	717_03_5	716_4_20	2856_3_25	1493_4_38	1496_4_15	1499_0_23	594_0_1	2316_0_3	1709_4_11	1065_4_1	2427_6_17	295_5_20	293_6_88	291_6_239	1086_6_9	593_0_1	199_03_1	1082_6_17	597_0_5	598_6_74	191_4_1	1126_4_25	276_6_11	279_0_1	2543_01_52	2546_6_6	526_6_23	521_4_1	523_0_2	1236_03_3	448_0_1	1335_4_17	441_01_1	446_0_40	1333_0_25	108_6_1	101_4_24	106_0_3	104_01_8	39_6_74	38_0_1
1144_01_5	818_2_18	345_4_16	342_6_25	812_4_1	348_3_1	2914_2_1	2915_6_19	718_6_40	717_03_6	716_4_14	2856_3_27	1493_4_55	1496_4_16	1499_0_28	594_0_1	2316_0_2	1709_4_12	1065_4_1	2427_6_14	295_5_20	293_6_90	291_6_249	1086_6_11	593_0_1	199_03_1	1082_6_23	597_0_6	598_6_74	191_4_1	1126_4_24	276_6_10	279_0_1	2543_01_45	2546_6_6	526_6_19	521_4_1	523_0_1	1236_03_1	448_0_1	1335_4_19	441_01_1	446_0_38	1333_0_24	108_6_1	101_4_36	106_0_1	104_01_8	39_6_80	38_0_1
1144_01_3	818_2_14	345_4_10	342_6_29	812_4_1	348_3_1	2914_2_1	2915_6_21	718_6_34	717_03_3	716_4_16	2856_3_29	1493_4_55	1496_4_17	1499_0_37	594_0_1	1709_4_16	1065_4_1	2427_6_13	295_5_21	293_6_95	291_6_250	1086_6_7	593_0_1	199_03_1	1082_6_23	597_0_3	598_6_76	191_4_1	1126_4_28	276_6_7	279_0_1	2543_01_38	2546_6_6	526_6_20	521_4_1	523_0_1	1236_03_1	448_0_1	1335_4_16	441_01_1	446_0_28	1333_0_17	108_6_1	101_4_44	106_0_4	104_01_7	39_6_85	38_0_1	33_01_15
1144_01_4	818_2_18	345_4_8	342_6_28	812_4_1	348_3_1	2914_2_3	2915_6_29	718_6_39	717_03_1	716_4_13	2856_3_30	1493_4_57	1496_4_22	1499_0_43	594_0_1	1709_4_15	1065_4_1	295_5_28	293_6_81	291_6_243	1086_6_7	593_0_1	199_03_1	1082_6_20	597_0_3	598_6_64	191_4_1	1126_4_30	276_6_5	279_0_1	2543_01_35	2546_6_6	526_6_17	521_4_1	523_0_1	1236_03_1	448_0_1	1335_4_14	441_01_1	446_0_36	1333_0_29	108_6_1	101_4_44	106_0_4	104_01_8	39_6_97	38_0_1	33_01_17	908_2_7
1144_01_3	818_2_17	345_4_3	342_6_28	812_4_1	348_3_1	2914_2_2	2915_6_38	718_6_41	716_4_19	2856_3_32	1493_4_59	1496_4_29	1499_0_43	594_0_1	1709_4_20	1065_4_1	295_5_28	293_6_80	291_6_221	1086_6_6	593_0_1	199_03_1	1082_6_22	597_0_4	598_6_62	191_4_1	1126_4_25	276_6_4	279_0_1	2543_01_30	2546_6_5	526_6_15	521_4_1	523_0_1	1236_03_1	448_0_1	1335_4_21	441_01_1	446_0_37	1333_0_35	108_6_1	101_4_37	106_0_6	104_01_8	39_6_103	38_0_1	33_01_16	908_2_10	30_6_9
1144_01_2	818_2_14	345_4_1	342_6_29	812_4_1	348_3_1	2914_2_2	2915_6_41	718_6_39	716_4_20	2856_3_26	1493_4_50	1496_4_28	1499_0_46	594_0_1	1709_4_15	1065_4_1	295_5_22	293_6_69	291_6_239	1086_6_4	593_0_1	199_03_1	1082_6_22	597_0_4	598_6_68	191_4_1	1126_4_21	276_6_3	279_0_1	2543_01_27	2546_6_5	526_6_15	521_4_1	523_0_1	1236_03_1	448_0_1	1335_4_25	441_01_1	446_0_39	1333_0_36	108_6_1	101_4_28	106_0_7	104_01_6	39_6_106	38_0_1	33_01_9	908_2_12	30_6_11
1144_01_2	818_2_11	345_4_2	342_6_28	812_4_1	348_3_1	2914_2_2	2915_6_47	718_6_36	716_4_23	2856_3_34	1493_4_55	1496_4_27	1499_0_40	594_0_1	1709_4_16	1065_4_1	295_5_18	293_6_68	291_6_233	1086_6_6	593_0_1	199_03_1	1082_6_20	597_0_4	598_6_67	191_4_1	1126_4_23	276_6_3	279_0_1	2543_01_27	2546_6_6	526_6_14	521_4_1	523_0_1	1236_03_2	448_0_1	1335_4_27	441_01_1	446_0_42	1333_0_43	108_6_1	101_4_23	106_0_4	104_01_10	39_6_94	38_0_1	33_01_10	908_2_15	30_6_8
1144_01_2	818_2_10	819_0_12	342_6_22	812_4_1	348_3_1	2914_2_3	2915_6_49	718_6_37	716_4_18	2856_3_31	1493_4_61	1496_4_34	1499_0_36	594_0_1	1709_4_14	1065_4_1	295_5_18	293_6_66	291_6_233	1086_6_3	593_0_1	199_03_1	1082_6_21	597_0_4	598_6_64	191_4_1	1126_4_24	276_6_3	279_0_1	2543_01_38	2546_6_5	526_6_8	521_4_1	523_0_1	1236_03_3	448_0_1	1335_4_24	441_01_1	446_0_49	1333_0_40	108_6_1	101_4_26	106_0_2	104_01_10	39_6_94	38_0_1	33_01_8	908_2_26	30_6_6
1144_01_2	818_2_15	819_0_12	342_6_24	812_4_1	348_3_1	2914_2_5	2915_6_45	718_6_44	716_4_21	2856_3_33	1493_4_60	1496_4_29	1499_0_35	594_0_1	1709_4_13	1065_4_1	295_5_13	293_6_82	291_6_248	1086_6_1	593_0_1	199_03_1	1082_6_14	597_0_4	598_6_65	191_4_1	1126_4_25	276_6_3	279_0_1	2543_01_36	2546_6_4	526_6_8	521_4_1	523_0_1	1236_03_1	448_0_1	1335_4_26	441_01_1	446_0_47	1333_0_38	108_6_1	101_4_25	106_0_3	104_01_11	39_6_103	38_0_1	33_01_8	908_2_26	30_6_6
1144_01_2	818_2_10	819_0_11	342_6_30	812_4_1	348_3_1	2914_2_2	2915_6_45	718_6_41	716_4_24	2856_3_37	1493_4_67	1496_4_26	1499_0_30	594_0_1	1709_4_9	1065_4_1	295_5_17	293_6_73	291_6_250	1086_6_2	593_0_1	199_03_1	1082_6_17	597_0_4	598_6_64	191_4_1	1126_4_26	276_6_2	279_0_1	2543_01_31	2546_6_6	526_6_10	521_4_1	523_0_1	1236_03_3	448_0_1	1335_4_23	441_01_1	446_0_50	1333_0_29	108_6_1	101_4_25	106_0_5	104_01_14	39_6_97	38_0_1	33_01_12	908_2_31	30_6_4
1144_01_4	818_2_9	819_0_8	342_6_33	812_4_1	348_3_1	2914_2_1	2915_6_37	718_6_50	716_4_20	2856_3_32	1493_4_61	1496_4_30	1499_0_29	594_0_1	1709_4_11	1065_4_1	295_5_16	293_6_67	291_6_234	1086_6_3	593_0_1	199_03_1	1082_6_13	597_0_3	598_6_56	191_4_1	1126_4_28	276_6_2	279_0_1	2543_01_32	2546_6_3	526_6_12	521_4_1	523_0_1	1236_03_4	448_0_1	1335_4_29	441_01_1	446_0_56	1333_0_35	108_6_1	101_4_27	106_0_3	104_01_10	39_6_104	38_0_1	33_01_12	908_2_30	30_6_4
1144_01_3	818_2_8	819_0_6	342_6_36	812_4_1	348_3_1	2915_6_49	718_6_51	716_4_23	2856_3_27	1493_4_67	1496_4_36	1499_0_25	594_0_1	1709_4_8	1065_4_1	295_5_7	293_6_64	291_6_238	1086_6_2	593_0_1	199_03_1	1082_6_23	597_0_2	598_6_52	191_4_1	1126_4_31	276_6_4	279_0_1	2543_01_29	2546_6_2	526_6_14	521_4_1	523_0_1	1236_03_5	448_0_1	1335_4_26	441_01_1	446_0_63	1333_0_33	108_6_1	101_4_25	106_0_3	104_01_10	39_6_111	38_0_1	33_01_11	908_2_26	30_6_6	34_5_27
1144_01_4	818_2_10	819_0_6	342_6_42	812_4_1	348_3_1	2915_6_50	718_6_55	716_4_18	2856_3_27	1493_4_72	1496_4_36	1499_0_33	594_0_1	1709_4_9	1065_4_1	295_5_7	293_6_65	291_6_241	1086_6_2	593_0_1	199_03_1	1082_6_25	597_0_1	598_6_64	191_4_1	1126_4_39	276_6_4	279_0_1	2543_01_32	2546_6_1	526_6_15	521_4_1	523_0_1	1236_03_5	448_0_1	1335_4_28	441_01_1	446_0_61	1333_0_31	108_6_1	101_4_23	106_0_4	104_01_10	39_6_106	38_0_1	33_01_8	908_2_35	30_6_5	34_5_35
1144_01_5	818_2_12	819_0_6	342_6_42	812_4_1	348_3_1	2915_6_50	718_6_58	716_4_22	2856_3_26	1493_4_81	1496_4_37	1499_0_41	594_0_1	1709_4_10	1065_4_1	295_5_5	293_6_66	291_6_230	1086_6_4	593_0_1	199_03_1	1082_6_20	597_0_2	598_6_60	191_4_1	1126_4_34	276_6_4	279_0_1	2543_01_31	2546_6_1	526_6_13	521_4_1	523_0_1	1236_03_2	448_0_1	1335_4_27	441_01_1	446_0_52	1333_0_31	108_6_1	101_4_21	106_0_2	104_01_10	39_6_107	38_0_1	33_01_5	908_2_37	30_6_6	34_5_31
1144_01_6	818_2_10	819_0_4	342_6_52	812_4_1	348_3_1	2915_6_49	718_6_55	716_4_24	2856_3_22	1493_4_82	1496_4_40	1499_0_45	594_0_1	1709_4_12	1065_4_1	295_5_4	293_6_63	291_6_226	1086_6_5	593_0_1	199_03_1	1082_6_16	597_0_1	598_6_64	191_4_1	1126_4_25	276_6_3	279_0_1	2543_01_38	2546_6_1	526_6_14	521_4_1	523_0_1	1236_03_4	448_0_1	1335_4_23	441_01_1	446_0_52	1333_0_26	108_6_1	101_4_28	106_0_3	104_01_12	39_6_113	38_0_1	33_01_8	908_2_33	30_6_5	34_5_39
1144_01_5	818_2_11	819_0_5	342_6_50	812_4_1	348_3_1	2915_6_42	718_6_57	716_4_15	2856_3_24	1493_4_85	1496_4_42	1499_0_51	1709_4_11	1065_4_1	295_5_1	293_6_54	291_6_229	1086_6_7	593_0_1	199_03_1	594_0_1	598_6_60	191_4_1	1126_4_23	279_0_1	2543_01_41	2546_6_1	526_6_14	521_4_1	523_0_1	1236_03_3	448_0_1	1335_4_27	441_01_1	446_0_57	1333_0_22	108_6_1	101_4_26	106_0_4	104_01_13	39_6_110	38_0_1	33_01_6	908_2_36	30_6_3	34_5_43	1240_4_9	645_5_62	646_6_35
1144_01_3	818_2_14	819_0_8	342_6_48	812_4_1	348_3_1	2915_6_43	718_6_58	716_4_20	2856_3_19	1493_4_97	1496_4_43	1499_0_48	1709_4_13	1065_4_1	295_5_1	293_6_58	291_6_201	1086_6_9	593_0_1	199_03_1	594_0_1	598_6_68	191_4_1	1126_4_21	279_0_1	2543_01_37	526_6_14	521_4_1	523_0_1	1236_03_2	448_0_1	1335_4_23	441_01_1	446_0_55	1333_0_24	108_6_1	101_4_24	106_0_5	104_01_12	39_6_108	38_0_1	33_01_3	908_2_49	30_6_2	34_5_44	1240_4_8	645_5_73	646_6_37	1249_0_5
1144_01_3	818_2_12	819_0_7	342_6_44	812_4_1	348_3_1	2915_6_47	718_6_60	716_4_24	2856_3_19	1493_4_101	1496_4_41	1499_0_47	1709_4_16	1065_4_1	295_5_1	293_6_52	291_6_192	1086_6_14	593_0_1	199_03_1	594_0_1	598_6_79	191_4_1	1126_4_24	279_0_1	2543_01_40	526_6_12	521_4_1	523_0_1	1236_03_2	448_0_1	1335_4_22	441_01_1	446_0_50	1333_0_21	108_6_1	101_4_28	106_0_5	104_01_12	39_6_114	38_0_1	33_01_4	908_2_45	30_6_3	34_5_53	1240_4_9	645_5_62	646_6_41	1249_0_5
818_2_10	819_0_5	342_6_51	812_4_1	348_3_1	2915_6_46	718_6_55	716_4_26	2856_3_18	1493_4_107	1496_4_42	1499_0_54	1709_4_16	1065_4_1	295_5_1	293_6_47	291_6_184	1086_6_12	593_0_1	199_03_1	594_0_1	598_6_75	191_4_1	1126_4_19	279_0_1	2543_01_33	526_6_14	521_4_1	523_0_1	1236_03_1	448_0_1	1335_4_23	441_01_1	446_0_59	1333_0_23	108_6_1	101_4_23	106_0_5	104_01_10	39_6_111	38_0_1	33_01_4	908_2_39	30_6_1	34_5_51	1240_4_7	645_5_63	646_6_42	1249_0_7	437_01_1
818_2_11	819_0_4	342_6_49	812_4_1	348_3_1	2915_6_49	718_6_55	716_4_22	2856_3_16	1493_4_104	1496_4_52	1499_0_53	1709_4_11	1065_4_1	295_5_1	293_6_48	291_6_170	1086_6_11	593_0_1	199_03_1	594_0_1	598_6_75	191_4_1	1126_4_17	279_0_1	2543_01_40	526_6_13	521_4_1	523_0_1	448_0_1	1335_4_27	441_01_1	446_0_58	1333_0_27	108_6_1	101_4_24	106_0_9	104_01_7	39_6_121	38_0_1	33_01_4	908_2_35	30_6_2	34_5_68	1240_4_8	645_5_59	646_6_40	1249_0_5	437_01_1	2160_4_21
216_2_51	2965_0_24	1306_4_9	952_01_1	213_4_5	1144_01_1	1145_03_11	762_6_68	2652_04_13	761_6_21	265_0_21	1266_0_18	764_0_36	227_0_6	136_0_11	495_01_57	218_6_1	497_3_3	3044_6_23	626_01_2	419_4_1	1777_4_6	691_05_77	20_4_1	21_6_35	23_0_25	1076_6_73	160_6_28	320_01_11	312_4_1	818_2_11	288_03_3	1279_6_1	321_01_15	890_01_1	1374_01_6	401_5_21	161_4_1	882_0_1	285_6_128	284_6_39	408_04_1	1094_0_1	1316_6_30	471_4_1	2915_6_51	718_6_51	716_4_33	523_0_1	671_6_24
216_2_46	2965_0_30	1306_4_7	952_01_1	213_4_4	1144_01_2	1145_03_9	762_6_64	2652_04_17	761_6_20	265_0_22	1266_0_20	764_0_37	227_0_4	136_0_9	495_01_58	218_6_1	497_3_3	3044_6_13	1301_4_7	419_4_1	1777_4_9	691_05_77	20_4_1	21_6_37	23_0_22	1076_6_63	160_6_30	320_01_9	312_4_1	818_2_14	288_03_2	1279_6_1	321_01_14	890_01_1	1374_01_7	401_5_14	161_4_1	812_4_1	285_6_124	284_6_31	408_04_1	1094_0_1	1316_6_28	471_4_1	2915_6_47	718_6_52	716_4_30	523_0_1	671_6_30
216_2_42	2965_0_32	1306_4_6	952_01_1	213_4_2	1144_01_3	1145_03_9	762_6_64	2652_04_17	761_6_18	265_0_24	1266_0_23	764_0_31	227_0_5	136_0_6	495_01_52	218_6_1	497_3_4	3044_6_10	1301_4_6	419_4_1	1777_4_13	691_05_70	20_4_1	21_6_32	23_0_25	1076_6_70	160_6_32	320_01_8	312_4_1	818_2_9	288_03_3	1279_6_1	321_01_15	890_01_1	1374_01_8	401_5_14	161_4_1	812_4_1	285_6_139	284_6_37	408_04_1	1094_0_1	1316_6_25	471_4_1	2915_6_48	718_6_53	716_4_25	523_0_1	671_6_26
216_2_45	2965_0_38	1306_4_5	952_01_1	265_0_24	1144_01_1	1145_03_9	762_6_63	2652_04_20	761_6_15	1267_5_1	1266_0_33	764_0_32	227_0_5	136_0_4	495_01_61	218_6_1	497_3_3	3044_6_13	1301_4_2	419_4_1	1777_4_11	691_05_77	20_4_1	21_6_34	23_0_28	1076_6_69	160_6_33	320_01_7	312_4_1	818_2_9	288_03_3	1279_6_1	321_01_20	890_01_1	1374_01_9	401_5_12	161_4_1	812_4_1	285_6_131	284_6_40	408_04_1	1094_0_1	1316_6_18	471_4_1	2915_6_58	718_6_45	716_4_28	523_0_1	671_6_35
216_2_45	2965_0_34	1306_4_3	952_01_1	265_0_31	1144_01_1	1145_03_11	762_6_58	2652_04_17	761_6_14	1267_5_1	1266_0_31	764_0_34	227_0_6	136_0_2	495_01_61	218_6_1	497_3_4	3044_6_11	1301_4_2	419_4_1	1777_4_9	691_05_99	20_4_1	21_6_29	23_0_26	1076_6_54	160_6_25	320_01_7	312_4_1	818_2_10	288_03_7	1279_6_1	321_01_20	890_01_1	1374_01_7	401_5_10	161_4_1	812_4_1	285_6_104	284_6_39	408_04_1	1094_0_1	1316_6_19	471_4_1	2915_6_51	718_6_48	716_4_34	523_0_1	671_6_36
216_2_43	2965_0_29	1306_4_4	952_01_1	265_0_30	593_0_1	1145_03_10	762_6_59	2652_04_12	761_6_16	1267_5_1	1266_0_33	764_0_27	227_0_6	495_01_62	218_6_1	497_3_3	3044_6_8	1301_4_2	419_4_1	1777_4_9	691_05_102	20_4_1	21_6_32	23_0_27	1076_6_47	160_6_28	320_01_5	312_4_1	818_2_11	288_03_5	1279_6_1	321_01_18	890_01_1	1374_01_8	401_5_7	161_4_1	812_4_1	285_6_112	284_6_41	408_04_1	1094_0_1	1316_6_23	471_4_1	2915_6_47	718_6_51	716_4_29	523_0_1	671_6_22	2856_3_16
216_2_47	2965_0_29	1306_4_1	952_01_1	265_0_33	1145_03_9	762_6_56	2652_04_12	761_6_20	1267_5_1	1266_0_26	764_0_26	227_0_6	495_01_62	218_6_1	497_3_1	3044_6_5	1301_4_2	419_4_1	1777_4_11	691_05_96	20_4_1	21_6_32	23_0_30	1076_6_46	160_6_31	320_01_8	312_4_1	818_2_14	288_03_6	1279_6_1	321_01_18	890_01_1	1374_01_4	401_5_6	161_4_1	812_4_1	285_6_103	284_6_41	408_04_1	1094_0_1	1316_6_25	471_4_1	2915_6_48	718_6_49	716_4_25	523_0_1	671_6_29	2856_3_19	263_03_1
216_2_46	2965_0_21	1306_4_2	952_01_1	265_0_34	1145_03_8	762_6_53	2652_04_14	761_6_22	1267_5_1	1266_0_25	764_0_28	227_0_9	495_01_59	218_6_1	497_3_1	3044_6_6	1301_4_1	419_4_1	1777_4_10	691_05_95	20_4_1	21_6_27	23_0_32	1076_6_37	160_6_31	320_01_6	312_4_1	818_2_17	288_03_8	1279_6_1	321_01_20	890_01_1	1374_01_1	401_5_7	161_4_1	812_4_1	285_6_101	284_6_38	408_04_1	1094_0_1	1316_6_26	471_4_1	2915_6_50	718_6_43	716_4_22	523_0_1	671_6_22	2856_3_23	263_03_1
216_2_57	2965_0_27	1306_4_2	952_01_1	265_0_38	1145_03_7	762_6_48	2652_04_10	761_6_22	1267_5_1	1266_0_22	764_0_37	227_0_9	495_01_69	218_6_1	497_3_1	3044_6_4	1301_4_1	419_4_1	1777_4_12	691_05_99	20_4_1	21_6_22	23_0_34	1076_6_41	160_6_41	320_01_8	312_4_1	818_2_12	288_03_7	1279_6_1	321_01_17	890_01_1	1374_01_2	401_5_7	161_4_1	812_4_1	285_6_98	284_6_44	408_04_1	1094_0_1	1316_6_24	471_4_1	2915_6_54	718_6_45	716_4_20	523_0_1	671_6_23	2856_3_23	263_03_1
216_2_58	2965_0_22	1306_4_2	952_01_1	265_0_37	1145_03_5	762_6_53	2652_04_7	761_6_22	1267_5_1	1266_0_21	764_0_35	227_0_11	495_01_65	218_6_1	497_3_1	3044_6_1	419_4_1	1777_4_17	691_05_104	20_4_1	21_6_25	23_0_31	1076_6_40	160_6_35	320_01_9	312_4_1	818_2_11	288_03_6	1279_6_1	321_01_23	890_01_1	4_03_1	401_5_3	161_4_1	285_6_108	284_6_37	408_04_1	1094_0_1	1316_6_32	471_4_1	2915_6_54	718_6_44	716_4_15	523_0_1	671_6_24	2856_3_24	263_03_1	2592_0_1	1493_4_95
216_2_62	2965_0_24	1306_4_3	952_01_1	265_0_35	1145_03_6	762_6_55	2652_04_5	761_6_20	1267_5_1	1266_0_19	764_0_34	227_0_11	495_01_64	41_4_4	225_0_1	419_4_1	1777_4_14	691_05_102	20_4_1	21_6_22	23_0_26	1076_6_40	160_6_33	320_01_10	312_4_1	818_2_13	288_03_5	1279_6_1	321_01_19	890_01_1	4_03_1	401_5_2	161_4_1	285_6_102	284_6_38	408_04_1	1094_0_1	1316_6_30	471_4_1	2915_6_46	718_6_48	716_4_14	523_0_1	671_6_22	2856_3_24	263_03_1	2592_0_1	1493_4_105	124_01_1
216_2_57	2965_0_19	1306_4_5	952_01_1	265_0_38	1145_03_7	762_6_50	2652_04_6	761_6_34	1267_5_1	1266_0_16	764_0_38	227_0_13	495_01_66	41_4_3	225_0_2	419_4_1	1777_4_8	691_05_105	20_4_1	21_6_36	23_0_26	1076_6_38	160_6_27	320_01_13	312_4_1	818_2_7	288_03_4	1279_6_1	321_01_21	890_01_1	4_03_1	401_5_3	161_4_1	285_6_110	284_6_35	408_04_1	1094_0_1	1316_6_17	471_4_1	2915_6_52	718_6_46	716_4_9	671_6_24	2856_3_20	263_03_1	2592_0_1	1493_4_128	124_01_1	266_01_20
216_2_60	2965_0_19	1306_4_3	952_01_1	265_0_36	1145_03_9	762_6_55	2652_04_3	761_6_34	1267_5_1	1266_0_17	764_0_33	227_0_16	495_01_72	41_4_5	225_0_2	419_4_1	1777_4_5	691_05_103	20_4_1	21_6_33	23_0_24	1076_6_33	160_6_24	320_01_12	312_4_1	818_2_7	288_03_7	1279_6_1	321_01_17	890_01_1	4_03_1	401_5_4	161_4_1	285_6_123	284_6_27	408_04_1	1094_0_1	1316_6_17	471_4_1	2915_6_55	718_6_46	716_4_16	671_6_27	2856_3_18	263_03_1	2592_0_1	1493_4_124	124_01_1	266_01_20
216_2_55	2965_0_21	1306_4_2	952_01_1	265_0_38	1145_03_6	762_6_59	2652_04_5	761_6_27	1267_5_1	1266_0_22	764_0_32	227_0_12	495_01_76	41_4_4	225_0_2	419_4_1	1777_4_2	691_05_105	20_4_1	21_6_30	23_0_27	1076_6_38	160_6_25	320_01_16	312_4_1	818_2_8	288_03_7	1279_6_1	321_01_22	890_01_1	4_03_1	401_5_3	161_4_1	285_6_120	284_6_25	408_04_1	1094_0_1	1316_6_21	471_4_1	2915_6_53	718_6_43	716_4_15	671_6_26	2856_3_15	263_03_1	2592_0_1	1493_4_137	124_01_1	266_01_17
216_2_57	2965_0_23	1306_4_1	952_01_1	265_0_36	1145_03_3	762_6_68	2652_04_4	761_6_29	1267_5_1	1266_0_14	764_0_39	227_0_10	495_01_78	41_4_6	225_0_1	419_4_1	1777_4_2	691_05_103	20_4_1	21_6_30	23_0_33	1076_6_38	160_6_23	320_01_19	312_4_1	818_2_6	288_03_7	1279_6_1	321_01_21	4_03_1	401_5_6	161_4_1	285_6_125	284_6_22	408_04_1	1094_0_1	1316_6_23	471_4_1	2915_6_53	718_6_41	716_4_13	671_6_23	2856_3_22	263_03_1	2592_0_1	1493_4_135	124_01_1	266_01_16	1496_4_85
216_2_48	2965_0_24	1269_03_1	952_01_1	265_0_36	1145_03_3	762_6_63	2652_04_6	761_6_23	1267_5_1	1266_0_12	764_0_44	227_0_11	495_01_88	41_4_7	225_0_2	419_4_1	1777_4_2	691_05_104	20_4_1	21_6_25	23_0_31	1076_6_33	160_6_15	320_01_23	312_4_1	818_2_6	288_03_8	1279_6_1	321_01_19	4_03_1	401_5_3	161_4_1	285_6_134	284_6_21	408_04_1	1094_0_1	1316_6_21	471_4_1	2915_6_56	718_6_43	716_4_16	671_6_19	2856_3_23	263_03_1	2592_0_1	1493_4_122	124_01_1	266_01_16	1496_4_79
216_2_46	2965_0_18	1269_03_1	952_01_1	265_0_39	1145_03_3	762_6_60	2652_04_5	761_6_25	1267_5_1	1266_0_13	764_0_43	227_0_8	495_01_92	41_4_11	225_0_1	419_4_1	1777_4_1	691_05_78	20_4_1	21_6_19	23_0_33	1076_6_38	160_6_14	320_01_22	312_4_1	818_2_10	288_03_6	1279_6_1	321_01_21	4_03_1	401_5_5	161_4_1	285_6_129	284_6_19	408_04_1	1094_0_1	1316_6_26	471_4_1	2915_6_58	718_6_39	716_4_14	671_6_24	2856_3_26	263_03_1	2592_0_1	1493_4_137	124_01_1	266_01_16	1496_4_84
216_2_52	2965_0_27	1269_03_1	952_01_1	265_0_41	1145_03_4	762_6_59	2652_04_7	761_6_25	1267_5_1	1266_0_12	764_0_51	227_0_6	495_01_94	41_4_13	419_4_1	1777_4_1	691_05_74	20_4_1	21_6_23	23_0_36	1076_6_35	160_6_20	320_01_17	312_4_1	818_2_9	288_03_10	1279_6_1	321_01_16	4_03_1	401_5_6	161_4_1	285_6_123	284_6_17	408_04_1	1094_0_1	1316_6_26	471_4_1	2915_6_55	718_6_39	716_4_13	671_6_26	2856_3_29	263_03_1	2592_0_1	1493_4_133	124_01_1	266_01_15	1496_4_83	1499_0_56
216_2_49	2965_0_23	1269_03_1	952_01_1	265_0_30	1145_03_4	762_6_59	2652_04_8	761_6_31	1267_5_1	1266_0_12	764_0_59	227_0_4	495_01_89	41_4_11	419_4_1	1777_4_2	691_05_80	20_4_1	21_6_21	23_0_28	1076_6_38	160_6_17	320_01_13	312_4_1	818_2_9	288_03_10	1279_6_1	321_01_16	4_03_1	401_5_7	161_4_1	285_6_134	284_6_9	408_04_1	1094_0_1	1316_6_32	471_4_1	2915_6_57	718_6_36	716_4_16	671_6_29	2856_3_30	263_03_1	2592_0_1	1493_4_146	124_01_1	266_01_12	1496_4_98	1499_0_51
216_2_39	2965_0_21	1269_03_1	952_01_1	265_0_21	1145_03_7	762_6_54	2652_04_9	761_6_37	1267_5_1	1266_0_13	764_0_56	227_0_4	495_01_91	41_4_17	419_4_1	1777_4_2	691_05_74	20_4_1	21_6_18	23_0_26	1076_6_32	160_6_15	320_01_11	312_4_1	818_2_10	288_03_11	1279_6_1	321_01_19	4_03_1	401_5_9	161_4_1	285_6_143	284_6_8	408_04_1	1094_0_1	1316_6_21	471_4_1	2915_6_60	718_6_38	716_4_12	671_6_27	2856_3_29	263_03_1	2592_0_1	1493_4_147	124_01_1	266_01_6	1496_4_91	1499_0_45
216_2_39	2965_0_11	1269_03_1	952_01_1	265_0_21	1145_03_6	762_6_48	2652_04_9	761_6_44	1267_5_1	1266_0_14	764_0_45	227_0_3	495_01_81	41_4_16	419_4_1	1777_4_1	691_05_74	20_4_1	21_6_19	23_0_25	1076_6_27	160_6_13	320_01_12	312_4_1	818_2_16	288_03_12	1279_6_1	4_03_1	401_5_7	161_4_1	285_6_128	284_6_10	408_04_1	1094_0_1	1316_6_29	471_4_1	2915_6_50	718_6_41	716_4_14	671_6_22	2856_3_29	263_03_1	2592_0_1	1493_4_142	124_01_1	266_01_6	1496_4_98	1499_0_46	268_4_25
216_2_42	2965_0_5	1269_03_1	952_01_1	265_0_21	1145_03_6	762_6_46	2652_04_12	761_6_38	1267_5_1	1266_0_20	764_0_33	227_0_4	495_01_81	41_4_15	419_4_1	1777_4_4	691_05_80	20_4_1	21_6_15	23_0_15	1076_6_26	160_6_17	320_01_15	161_4_1	818_2_17	288_03_9	1279_6_1	4_03_1	401_5_9	285_6_134	284_6_13	408_04_1	1094_0_1	1316_6_24	471_4_1	2915_6_51	718_6_42	716_4_12	671_6_18	2856_3_31	263_03_1	2592_0_1	1493_4_136	124_01_1	266_01_5	1496_4_92	1499_0_58	268_4_29	594_0_1
216_2_44	2965_0_5	1269_03_1	952_01_1	265_0_41	1145_03_6	762_6_46	2652_04_12	761_6_31	1267_5_1	1266_0_20	764_0_34	227_0_4	495_01_76	41_4_19	419_4_1	1777_4_6	691_05_69	20_4_1	21_6_14	23_0_15	1076_6_27	160_6_14	320_01_18	161_4_1	818_2_20	288_03_6	1279_6_1	4_03_1	401_5_6	285_6_143	284_6_17	408_04_1	1094_0_1	1316_6_23	471_4_1	2915_6_51	718_6_50	716_4_12	671_6_20	2856_3_34	263_03_1	2592_0_1	1493_4_146	124_01_1	266_01_2	1496_4_82	1499_0_63	268_4_25	594_0_1
216_2_39	2965_0_4	1269_03_1	952_01_1	265_0_49	1145_03_6	762_6_47	2652_04_13	761_6_27	1267_5_1	1266_0_16	764_0_32	227_0_5	495_01_78	41_4_17	419_4_1	1777_4_4	691_05_66	20_4_1	21_6_11	23_0_14	1076_6_27	160_6_14	320_01_15	161_4_1	818_2_19	288_03_1	1279_6_1	4_03_1	401_5_6	285_6_133	284_6_13	408_04_1	1094_0_1	1316_6_32	471_4_1	2915_6_41	718_6_57	716_4_10	671_6_19	2856_3_40	263_03_1	2592_0_1	1493_4_141	124_01_1	266_01_2	1496_4_79	1499_0_60	268_4_24	594_0_1
216_2_46	2965_0_5	1269_03_1	952_01_1	265_0_51	1145_03_2	762_6_43	2652_04_13	761_6_28	1267_5_1	1266_0_19	764_0_31	227_0_7	495_01_90	41_4_18	419_4_1	1777_4_2	691_05_66	20_4_1	21_6_15	23_0_15	1076_6_22	160_6_14	320_01_14	161_4_1	818_2_23	288_03_1	1279_6_1	4_03_1	401_5_11	285_6_134	284_6_12	408_04_1	1094_0_1	1316_6_26	2915_6_37	718_6_52	716_4_9	671_6_15	2856_3_44	263_03_1	2592_0_1	1493_4_137	124_01_1	266_01_3	1496_4_80	1499_0_61	268_4_30	594_0_1	1136_0_12
216_2_55	2965_0_5	1269_03_1	952_01_1	265_0_59	1145_03_2	762_6_43	2652_04_11	761_6_30	1267_5_1	1266_0_20	764_0_33	227_0_7	495_01_88	41_4_22	419_4_1	1777_4_2	691_05_65	20_4_1	21_6_22	23_0_15	1076_6_29	160_6_10	320_01_11	161_4_1	818_2_20	288_03_1	1279_6_1	4_03_1	401_5_8	285_6_134	284_6_5	408_04_1	1094_0_1	1316_6_33	2915_6_35	718_6_46	716_4_9	671_6_24	2856_3_48	263_03_1	2592_0_1	1493_4_135	124_01_1	266_01_3	1496_4_75	1499_0_59	268_4_37	594_0_1	1136_0_12
216_2_56	2965_0_8	1269_03_1	952_01_1	265_0_57	1145_03_3	762_6_44	2652_04_9	761_6_23	1267_5_1	1266_0_19	764_0_32	227_0_5	495_01_76	41_4_17	419_4_1	1777_4_3	691_05_65	20_4_1	21_6_17	23_0_8	1076_6_35	160_6_16	320_01_8	161_4_1	818_2_19	667_4_1	1279_6_1	4_03_1	401_5_9	285_6_140	284_6_6	408_04_1	1094_0_1	1316_6_29	2915_6_31	718_6_41	716_4_14	671_6_23	2856_3_51	263_03_1	2592_0_1	1493_4_134	124_01_1	266_01_1	1496_4_82	1499_0_61	268_4_38	1136_0_10	365_01_37
216_2_51	2965_0_7	1269_03_1	952_01_1	265_0_60	1145_03_2	762_6_49	2652_04_9	761_6_17	1267_5_1	1266_0_16	764_0_24	227_0_3	495_01_83	41_4_16	419_4_1	1777_4_4	691_05_59	20_4_1	21_6_17	23_0_8	1076_6_31	160_6_15	320_01_8	161_4_1	818_2_11	667_4_1	4_03_1	401_5_9	285_6_150	284_6_8	408_04_1	1094_0_1	1316_6_29	2915_6_39	718_6_38	716_4_16	671_6_15	2856_3_58	263_03_1	2592_0_1	1493_4_135	124_01_1	266_01_3	1496_4_82	1499_0_49	268_4_36	1136_0_11	365_01_46	59_4_1
216_2_47	2965_0_8	1269_03_1	952_01_1	265_0_53	1145_03_2	762_6_44	2652_04_8	761_6_18	1267_5_1	1266_0_11	764_0_28	227_0_2	495_01_78	41_4_17	419_4_1	1777_4_5	691_05_63	20_4_1	21_6_17	23_0_4	1076_6_37	160_6_18	320_01_10	161_4_1	818_2_9	667_4_1	4_03_1	401_5_10	285_6_132	284_6_6	408_04_1	1094_0_1	1316_6_35	2915_6_34	718_6_39	716_4_15	671_6_18	2856_3_57	263_03_1	2592_0_1	1493_4_141	124_01_1	266_01_1	1496_4_87	1499_0_50	268_4_33	1136_0_10	365_01_42	59_4_1
216_2_51	2965_0_5	1269_03_1	952_01_1	265_0_57	1145_03_2	762_6_50	2652_04_7	761_6_17	1267_5_1	1266_0_9	764_0_30	227_0_2	495_01_70	41_4_21	419_4_1	1777_4_7	691_05_61	20_4_1	21_6_17	23_0_5	1076_6_39	160_6_25	320_01_10	818_2_9	667_4_1	4_03_1	401_5_12	285_6_144	284_6_7	408_04_1	1094_0_1	1316_6_31	2915_6_28	718_6_43	716_4_14	671_6_14	2856_3_44	263_03_1	2592_0_1	1493_4_156	124_01_1	2453_5_6	1496_4_88	1499_0_51	268_4_32	1136_0_11	365_01_44	59_4_1	1825_5_42
216_2_54	2965_0_6	1269_03_1	952_01_1	265_0_53	1145_03_1	762_6_49	2652_04_8	761_6_17	1267_5_1	1266_0_9	764_0_27	227_0_3	495_01_72	41_4_16	419_4_1	1777_4_10	691_05_73	20_4_1	21_6_16	23_0_4	1076_6_45	160_6_26	320_01_7	818_2_11	667_4_1	4_03_1	401_5_7	285_6_147	284_6_5	408_04_1	1094_0_1	1316_6_37	2915_6_30	718_6_41	716_4_17	671_6_11	2856_3_46	263_03_1	2592_0_1	1493_4_172	124_01_1	2453_5_4	1496_4_83	1499_0_61	268_4_28	1136_0_12	365_01_36	59_4_1	1825_5_44
216_2_65	2965_0_4	1269_03_1	952_01_1	265_0_54	1145_03_2	762_6_45	2652_04_7	761_6_20	1267_5_1	1266_0_12	764_0_28	227_0_3	495_01_78	41_4_18	419_4_1	1777_4_7	691_05_57	20_4_1	21_6_14	23_0_3	1076_6_48	160_6_26	320_01_6	818_2_12	667_4_1	4_03_1	401_5_9	285_6_133	284_6_4	408_04_1	1094_0_1	1316_6_33	2915_6_34	718_6_32	716_4_17	671_6_10	2856_3_45	263_03_1	2592_0_1	1493_4_149	124_01_1	2453_5_4	1496_4_81	1499_0_62	268_4_36	1136_0_15	365_01_34	59_4_1	1825_5_38
216_2_70	2965_0_9	1269_03_1	952_01_1	265_0_52	1145_03_1	762_6_50	2652_04_6	761_6_24	1267_5_1	1266_0_9	764_0_29	227_0_5	495_01_88	41_4_17	419_4_1	1777_4_11	691_05_46	20_4_1	21_6_10	23_0_4	1076_6_57	160_6_31	320_01_9	818_2_14	667_4_1	4_03_1	401_5_11	285_6_142	284_6_2	408_04_1	1094_0_1	1316_6_39	2915_6_32	718_6_29	716_4_15	671_6_10	2856_3_50	263_03_1	2592_0_1	1493_4_132	124_01_1	2453_5_1	1496_4_70	1499_0_55	268_4_31	1136_0_15	365_01_37	59_4_1	1825_5_39
216_2_68	2965_0_8	1269_03_1	952_01_1	265_0_43	762_6_44	2652_04_5	761_6_19	1267_5_1	1266_0_13	764_0_28	227_0_3	495_01_76	41_4_19	419_4_1	1777_4_13	691_05_42	20_4_1	21_6_7	23_0_6	1076_6_62	160_6_33	320_01_16	818_2_19	667_4_1	4_03_1	401_5_7	285_6_150	284_6_1	408_04_1	1094_0_1	1316_6_40	2915_6_35	718_6_29	716_4_14	671_6_8	2856_3_59	263_03_1	2592_0_1	1493_4_138	124_01_1	125_6_1	1496_4_68	1499_0_57	268_4_33	1136_0_17	365_01_37	59_4_1	1825_5_31	1709_4_11
216_2_75	2965_0_4	1269_03_1	952_01_1	265_0_50	762_6_50	2652_04_5	761_6_17	1267_5_1	1266_0_16	764_0_29	227_0_3	495_01_61	41_4_24	419_4_1	1777_4_10	691_05_48	20_4_1	21_6_9	23_0_4	1076_6_63	160_6_34	320_01_18	818_2_15	667_4_1	4_03_1	401_5_5	285_6_138	284_6_1	408_04_1	1094_0_1	1316_6_32	2915_6_35	718_6_27	716_4_21	671_6_10	2856_3_48	263_03_1	2592_0_1	1493_4_140	124_01_1	125_6_1	1496_4_60	1499_0_55	268_4_34	1136_0_21	365_01_35	59_4_1	1825_5_31	1709_4_11
216_2_73	2965_0_6	1269_03_1	952_01_1	265_0_59	762_6_55	2652_04_4	761_6_17	1267_5_1	1266_0_15	764_0_31	227_0_2	495_01_54	41_4_23	419_4_1	1777_4_7	691_05_56	20_4_1	21_6_11	23_0_1	1076_6_65	160_6_30	320_01_24	818_2_12	667_4_1	4_03_1	401_5_8	285_6_135	284_6_1	408_04_1	1094_0_1	1316_6_33	2915_6_39	718_6_20	716_4_27	671_6_8	2856_3_49	263_03_1	2592_0_1	1493_4_164	124_01_1	125_6_1	1496_4_51	1499_0_56	268_4_40	1136_0_24	365_01_38	59_4_1	1825_5_31	1709_4_12
216_2_61	2965_0_6	1269_03_1	952_01_1	265_0_57	762_6_63	2652_04_3	761_6_19	1267_5_1	1266_0_15	764_0_28	227_0_5	495_01_55	41_4_18	419_4_1	1777_4_7	691_05_57	20_4_1	21_6_8	23_0_1	1076_6_60	160_6_30	320_01_28	818_2_18	667_4_1	4_03_1	401_5_9	285_6_133	284_6_1	408_04_1	1094_0_1	1316_6_31	2915_6_40	718_6_22	716_4_28	671_6_5	2856_3_53	263_03_1	2592_0_1	1493_4_148	124_01_1	125_6_1	1496_4_43	1499_0_62	268_4_41	1136_0_25	365_01_36	59_4_1	1825_5_36	1709_4_14
216_2_66	2965_0_7	1269_03_1	952_01_1	265_0_56	762_6_61	2652_04_4	761_6_20	1267_5_1	1266_0_14	764_0_30	227_0_2	495_01_56	41_4_20	419_4_1	1777_4_4	691_05_53	20_4_1	21_6_5	23_0_1	1076_6_59	160_6_32	320_01_20	818_2_15	667_4_1	4_03_1	401_5_10	285_6_137	408_04_1	1094_0_1	1316_6_25	2915_6_38	718_6_24	716_4_29	671_6_2	2856_3_48	263_03_1	2592_0_1	1493_4_153	124_01_1	125_6_1	1496_4_44	1499_0_75	268_4_43	1136_0_30	365_01_41	59_4_1	1825_5_34	1709_4_18	57_03_18
216_2_68	2965_0_7	1269_03_1	952_01_1	265_0_53	762_6_66	761_6_18	1267_5_1	1266_0_12	764_0_34	227_0_1	495_01_56	41_4_17	419_4_1	234_0_1	691_05_49	20_4_1	21_6_6	23_0_2	1076_6_64	160_6_29	320_01_23	818_2_16	667_4_1	4_03_1	401_5_8	285_6_140	1094_0_1	1316_6_29	2915_6_43	718_6_23	716_4_28	1553_6_50	2856_3_46	263_03_1	2592_0_1	1493_4_162	124_01_1	125_6_1	1496_4_39	1499_0_72	268_4_46	1136_0_29	365_01_43	59_4_1	1825_5_39	1709_4_24	57_03_22	3030_03_43	3007_0_28
216_2_55	2965_0_7	1269_03_1	952_01_1	265_0_49	762_6_71	761_6_17	1267_5_1	1266_0_14	764_0_30	227_0_3	495_01_59	41_4_22	419_4_1	234_0_1	691_05_46	20_4_1	21_6_8	23_0_2	1076_6_69	160_6_30	320_01_20	818_2_20	667_4_1	4_03_1	401_5_8	285_6_133	1094_0_1	1316_6_26	2915_6_38	718_6_24	716_4_36	1553_6_48	2856_3_55	263_03_1	2592_0_1	1493_4_166	124_01_1	125_6_1	1496_4_39	1499_0_80	268_4_44	1136_0_39	365_01_36	59_4_1	1825_5_37	1709_4_24	57_03_23	3030_03_40	3007_0_33
216_2_57	2965_0_5	1269_03_1	952_01_1	265_0_52	762_6_70	761_6_16	1267_5_1	1266_0_18	764_0_25	227_0_2	495_01_57	41_4_22	419_4_1	234_0_1	691_05_51	20_4_1	21_6_11	23_0_2	1076_6_63	160_6_33	320_01_17	818_2_22	667_4_1	4_03_1	401_5_6	285_6_143	1094_0_1	1316_6_24	2915_6_40	718_6_23	716_4_46	1553_6_37	2856_3_44	263_03_1	2592_0_1	1493_4_170	124_01_1	125_6_1	1496_4_45	1499_0_88	268_4_43	1136_0_37	365_01_31	59_4_1	1825_5_24	1709_4_29	57_03_25	3030_03_42	3007_0_32
216_2_52	2965_0_10	1269_03_1	952_01_1	265_0_46	762_6_62	761_6_21	1267_5_1	1266_0_19	764_0_27	227_0_1	495_01_55	41_4_19	419_4_1	234_0_1	691_05_52	20_4_1	21_6_7	2522_15_48	1076_6_59	160_6_34	320_01_18	818_2_15	667_4_1	4_03_1	401_5_5	285_6_140	1094_0_1	1316_6_28	2915_6_46	718_6_26	716_4_39	1553_6_38	2856_3_52	263_03_1	2592_0_1	1493_4_165	124_01_1	125_6_1	1496_4_45	1499_0_89	268_4_51	1136_0_36	365_01_33	59_4_1	1825_5_27	1709_4_25	57_03_30	3030_03_38	3007_0_35
216_2_56	2965_0_11	1269_03_1	952_01_1	265_0_36	762_6_62	761_6_17	1267_5_1	1266_0_23	764_0_29	164_6_1	495_01_55	41_4_20	419_4_1	234_0_1	691_05_51	20_4_1	21_6_10	2522_15_50	1076_6_60	160_6_37	320_01_18	818_2_14	667_4_1	4_03_1	401_5_7	285_6_140	1094_0_1	1316_6_24	2915_6_50	718_6_25	716_4_43	1553_6_29	2856_3_52	263_03_1	2592_0_1	1493_4_150	124_01_1	125_6_1	1496_4_47	1499_0_89	268_4_47	1136_0_37	365_01_27	59_4_1	1825_5_29	1709_4_21	57_03_33	3030_03_30	3007_0_42
216_2_64	2965_0_12	1269_03_1	952_01_1	265_0_34	762_6_70	761_6_15	1267_5_1	1266_0_27	764_0_28	164_6_1	495_01_53	41_4_22	419_4_1	234_0_1	691_05_55	20_4_1	21_6_16	2522_15_45	1076_6_58	160_6_33	320_01_23	818_2_11	667_4_1	4_03_1	401_5_7	285_6_145	1094_0_1	1316_6_27	2915_6_45	718_6_22	716_4_48	1553_6_16	2856_3_56	263_03_1	2592_0_1	1493_4_152	124_01_1	125_6_1	1496_4_57	1499_0_88	268_4_42	1136_0_46	365_01_19	59_4_1	1825_5_38	1709_4_26	57_03_42	3030_03_21	3007_0_43
216_2_59	2965_0_13	1269_03_1	952_01_1	265_0_34	762_6_64	761_6_14	1267_5_1	1266_0_26	764_0_32	164_6_1	495_01_59	41_4_26	419_4_1	234_0_1	691_05_51	20_4_1	21_6_20	2522_15_58	1076_6_58	160_6_40	320_01_24	818_2_20	667_4_1	4_03_1	401_5_3	285_6_150	1094_0_1	1316_6_31	2915_6_45	718_6_27	716_4_43	1553_6_15	2856_3_69	263_03_1	2592_0_1	1493_4_160	124_01_1	125_6_1	1496_4_60	1499_0_90	268_4_35	1136_0_39	365_01_20	59_4_1	1825_5_40	1709_4_30	57_03_38	3030_03_23	3007_0_45
216_2_65	2965_0_12	1269_03_1	952_01_1	265_0_31	762_6_63	761_6_20	1267_5_1	1266_0_19	764_0_37	164_6_1	495_01_69	41_4_26	419_4_1	234_0_1	691_05_36	20_4_1	21_6_25	2522_15_48	1076_6_62	160_6_39	320_01_24	818_2_19	667_4_1	4_03_1	401_5_2	285_6_137	1094_0_1	1316_6_30	2915_6_42	718_6_22	716_4_44	1553_6_18	2856_3_77	263_03_1	2592_0_1	1493_4_155	124_01_1	125_6_1	1496_4_68	1499_0_82	268_4_34	1136_0_53	365_01_20	59_4_1	1825_5_46	1709_4_30	57_03_27	3030_03_32	3007_0_35
216_2_54	2965_0_13	1269_03_1	952_01_1	265_0_26	762_6_75	761_6_22	1267_5_1	1266_0_17	764_0_35	164_6_1	495_01_75	41_4_26	419_4_1	691_05_34	20_4_1	21_6_21	2522_15_43	1076_6_87	160_6_49	320_01_22	818_2_16	667_4_1	4_03_1	401_5_2	285_6_142	1094_0_1	1316_6_35	2915_6_42	718_6_19	716_4_48	1553_6_17	2856_3_75	263_03_1	2592_0_1	1493_4_159	124_01_1	125_6_1	1496_4_63	1499_0_79	268_4_32	1136_0_53	365_01_25	59_4_1	1825_5_42	1709_4_26	57_03_25	3030_03_29	3007_0_39	379_6_14
216_2_53	2965_0_11	1269_03_1	952_01_1	265_0_23	762_6_75	761_6_20	1267_5_1	1266_0_10	764_0_34	164_6_1	495_01_73	41_4_24	419_4_1	691_05_39	20_4_1	21_6_23	2522_15_46	1076_6_88	160_6_47	320_01_22	818_2_17	667_4_1	4_03_1	401_5_6	285_6_159	1094_0_1	1316_6_31	2915_6_41	718_6_19	716_4_46	1553_6_12	2856_3_66	263_03_1	2592_0_1	1493_4_171	124_01_1	125_6_1	1496_4_72	1499_0_64	268_4_35	1136_0_55	365_01_26	59_4_1	1825_5_39	1709_4_26	57_03_23	3030_03_40	3007_0_36	379_6_15
216_2_50	2965_0_7	1269_03_1	952_01_1	265_0_24	762_6_61	761_6_19	1267_5_1	1266_0_11	764_0_36	164_6_1	495_01_83	41_4_29	419_4_1	691_05_36	20_4_1	21_6_18	2522_15_46	1076_6_72	160_6_47	320_01_31	818_2_18	667_4_1	4_03_1	401_5_2	285_6_166	1094_0_1	1316_6_39	2915_6_43	718_6_18	716_4_46	1553_6_16	2856_3_56	263_03_1	261_4_1	1493_4_160	124_01_1	125_6_1	1496_4_66	1499_0_84	268_4_33	1136_0_53	365_01_32	59_4_1	1825_5_42	1709_4_25	57_03_28	3030_03_40	3007_0_30	379_6_17
216_2_40	2965_0_8	1269_03_1	952_01_1	265_0_25	762_6_64	761_6_14	1267_5_1	1266_0_10	764_0_43	164_6_1	495_01_100	41_4_28	419_4_1	691_05_33	20_4_1	21_6_19	2522_15_58	1076_6_62	160_6_45	320_01_27	818_2_10	667_4_1	4_03_1	342_6_122	285_6_168	1094_0_1	1316_6_44	2915_6_52	718_6_16	1154_6_6	1553_6_13	2856_3_49	263_03_1	261_4_1	1493_4_175	124_01_1	125_6_1	1496_4_84	1499_0_84	268_4_31	1136_0_47	365_01_35	59_4_1	1825_5_38	1709_4_27	57_03_28	3030_03_49	3007_0_31	379_6_17
216_2_42	2965_0_6	1269_03_1	952_01_1	265_0_31	762_6_55	761_6_11	1267_5_1	1266_0_12	764_0_36	164_6_1	495_01_98	41_4_31	419_4_1	691_05_27	20_4_1	21_6_22	2522_15_53	1076_6_64	160_6_39	320_01_38	818_2_11	667_4_1	4_03_1	342_6_130	285_6_144	1094_0_1	1316_6_36	2915_6_56	718_6_17	1154_6_7	1553_6_14	2856_3_54	263_03_1	261_4_1	1493_4_152	124_01_1	125_6_1	1496_4_84	1499_0_83	268_4_37	1136_0_47	365_01_46	59_4_1	1825_5_49	1709_4_28	57_03_38	3030_03_57	3007_0_31	379_6_25
216_2_48	2965_0_2	1269_03_1	952_01_1	265_0_28	762_6_56	761_6_13	1267_5_1	1266_0_17	764_0_34	164_6_1	495_01_92	41_4_30	419_4_1	691_05_22	20_4_1	21_6_18	2522_15_56	1076_6_54	160_6_41	320_01_27	818_2_13	667_4_1	4_03_1	342_6_133	285_6_149	1094_0_1	1316_6_38	2915_6_53	718_6_18	1154_6_1	2856_3_52	263_03_1	261_4_1	1493_4_159	124_01_1	125_6_1	1496_4_84	1499_0_81	268_4_38	1553_6_13	365_01_49	59_4_1	1825_5_50	1709_4_29	57_03_24	3030_03_53	3007_0_26	379_6_24	1065_4_1
216_2_42	1269_03_1	952_01_1	265_0_25	762_6_59	761_6_16	1267_5_1	1266_0_14	764_0_35	164_6_1	495_01_81	41_4_24	691_05_18	20_4_1	21_6_16	2522_15_54	1076_6_68	160_6_45	419_4_1	818_2_5	667_4_1	4_03_1	342_6_148	285_6_158	1094_0_1	1316_6_37	2915_6_53	718_6_12	1154_6_1	2856_3_56	263_03_1	261_4_1	1493_4_172	124_01_1	125_6_1	1496_4_90	1499_0_86	268_4_35	1553_6_16	365_01_38	59_4_1	1825_5_57	1709_4_33	57_03_23	3030_03_52	3007_0_20	379_6_25	1065_4_1	410_03_1	2259_5_22
216_2_42	1269_03_1	952_01_1	1496_4_88	762_6_61	761_6_18	1267_5_1	1266_0_13	764_0_26	164_6_1	495_01_76	41_4_24	691_05_23	20_4_1	21_6_11	2522_15_50	1076_6_63	160_6_46	419_4_1	818_2_6	667_4_1	4_03_1	342_6_158	285_6_148	1094_0_1	1316_6_38	2915_6_45	718_6_12	1154_6_3	2856_3_49	263_03_1	261_4_1	1493_4_171	124_01_1	125_6_1	265_0_25	1499_0_84	268_4_33	1553_6_16	365_01_41	59_4_1	1825_5_57	1709_4_34	57_03_19	3030_03_46	3007_0_22	379_6_20	1065_4_1	410_03_1	2259_5_30
216_2_39	1269_03_1	952_01_1	1496_4_83	762_6_70	761_6_20	1267_5_1	1266_0_10	764_0_20	164_6_1	495_01_78	41_4_26	691_05_20	20_4_1	21_6_13	2522_15_53	1076_6_59	160_6_47	419_4_1	818_2_8	667_4_1	4_03_1	342_6_163	285_6_160	1094_0_1	1316_6_47	2915_6_50	718_6_12	1154_6_2	2856_3_38	263_03_1	261_4_1	1493_4_173	124_01_1	125_6_1	265_0_25	1499_0_96	268_4_38	1553_6_17	365_01_58	59_4_1	1825_5_51	1709_4_42	57_03_18	3030_03_45	3007_0_17	379_6_20	1065_4_1	410_03_1	2259_5_34
216_2_37	1269_03_1	952_01_1	265_0_26	762_6_71	761_6_20	1267_5_1	1266_0_9	764_0_14	495_01_74	41_4_20	691_05_20	20_4_1	21_6_16	2522_15_52	1076_6_52	160_6_42	419_4_1	818_2_6	667_4_1	4_03_1	342_6_154	285_6_153	1094_0_1	1316_6_44	2915_6_55	718_6_10	716_4_72	2856_3_33	263_03_1	261_4_1	1493_4_180	124_01_1	125_6_1	1496_4_90	1499_0_106	268_4_32	1553_6_17	365_01_48	59_4_1	1825_5_48	1709_4_53	57_03_19	3030_03_56	3007_0_18	379_6_20	1065_4_1	410_03_1	2259_5_36	413_4_1
216_2_39	1269_03_1	1496_4_92	762_6_72	761_6_26	1267_5_1	1266_0_9	764_0_14	495_01_81	41_4_22	691_05_18	20_4_1	21_6_19	2522_15_39	1076_6_46	160_6_44	419_4_1	818_2_10	667_4_1	4_03_1	342_6_149	285_6_147	1094_0_1	1316_6_46	2915_6_59	718_6_10	716_4_68	2856_3_33	263_03_1	261_4_1	1493_4_206	124_01_1	125_6_1	265_0_24	1499_0_115	268_4_33	1553_6_17	365_01_45	59_4_1	1825_5_53	1709_4_50	57_03_17	3030_03_57	3007_0_19	379_6_18	1065_4_1	410_03_1	2259_5_51	413_4_1	923_03_4
216_2_37	1269_03_1	1496_4_97	762_6_75	761_6_26	1267_5_1	1266_0_11	764_0_17	495_01_72	41_4_19	691_05_15	20_4_1	21_6_25	2522_15_46	1076_6_54	160_6_36	419_4_1	818_2_13	667_4_1	4_03_1	342_6_153	285_6_134	1094_0_1	1316_6_45	2915_6_58	718_6_15	716_4_81	2856_3_35	263_03_1	261_4_1	1493_4_195	124_01_1	125_6_1	265_0_29	1499_0_118	268_4_30	1553_6_13	365_01_43	59_4_1	1825_5_46	1709_4_55	57_03_18	3030_03_51	3007_0_14	379_6_22	1065_4_1	2427_6_41	410_03_1	2259_5_38	413_4_1
216_2_43	1269_03_1	1496_4_101	762_6_69	761_6_32	1267_5_1	1266_0_11	764_0_17	495_01_73	41_4_27	691_05_13	20_4_1	21_6_31	2522_15_31	1076_6_43	160_6_36	419_4_1	818_2_16	667_4_1	4_03_1	342_6_144	285_6_151	1094_0_1	1316_6_43	2915_6_51	718_6_14	716_4_85	2856_3_45	263_03_1	261_4_1	1493_4_192	124_01_1	125_6_1	265_0_18	1499_0_126	268_4_30	1553_6_15	365_01_47	59_4_1	1825_5_45	1709_4_53	57_03_17	3030_03_55	3007_0_10	379_6_23	1065_4_1	2427_6_43	410_03_1	2259_5_45	413_4_1
216_2_47	1496_4_94	762_6_80	761_6_37	1267_5_1	1266_0_12	764_0_20	495_01_69	41_4_26	691_05_14	20_4_1	21_6_33	2522_15_34	1076_6_42	160_6_32	419_4_1	818_2_24	667_4_1	342_6_151	285_6_145	1094_0_1	1316_6_46	2915_6_43	718_6_11	716_4_95	2856_3_49	263_03_1	261_4_1	1493_4_207	124_01_1	125_6_1	265_0_22	1499_0_135	268_4_34	1553_6_15	365_01_56	59_4_1	1825_5_43	1709_4_44	57_03_20	3030_03_49	3007_0_11	379_6_20	1065_4_1	2427_6_51	410_03_1	2259_5_47	413_4_1	923_03_8	418_01_20
216_2_63	1496_4_97	762_6_79	761_6_29	1267_5_1	1266_0_11	764_0_14	495_01_63	41_4_28	691_05_16	20_4_1	21_6_28	2522_15_39	1076_6_45	160_6_33	419_4_1	818_2_23	667_4_1	342_6_142	285_6_139	1094_0_1	1316_6_51	2915_6_62	718_6_13	716_4_82	2856_3_48	263_03_1	261_4_1	1493_4_207	124_01_1	125_6_1	265_0_24	1499_0_137	268_4_26	1553_6_18	365_01_61	59_4_1	1825_5_28	1709_4_49	57_03_16	3030_03_50	3007_0_7	379_6_23	1065_4_1	2427_6_55	410_03_1	2259_5_44	413_4_1	923_03_4	418_01_23
216_2_80	1496_4_91	762_6_67	761_6_22	1267_5_1	1266_0_14	764_0_18	495_01_55	41_4_40	691_05_16	20_4_1	21_6_37	2522_15_29	1076_6_45	160_6_27	419_4_1	818_2_17	667_4_1	342_6_151	285_6_136	1094_0_1	1316_6_47	2915_6_63	718_6_15	716_4_85	2856_3_44	263_03_1	261_4_1	1493_4_194	124_01_1	125_6_1	265_0_20	1499_0_128	268_4_24	1553_6_27	365_01_48	59_4_1	1825_5_28	1709_4_42	57_03_15	3030_03_54	3007_0_11	379_6_15	1065_4_1	2427_6_57	410_03_1	2259_5_51	413_4_1	923_03_3	418_01_30
216_2_72	1496_4_92	762_6_76	761_6_23	1267_5_1	1266_0_16	764_0_13	495_01_54	41_4_35	691_05_12	20_4_1	21_6_36	2522_15_33	1076_6_32	160_6_38	419_4_1	818_2_18	667_4_1	342_6_166	285_6_136	1094_0_1	1316_6_58	2915_6_70	718_6_16	716_4_113	2856_3_39	263_03_1	261_4_1	1493_4_186	124_01_1	125_6_1	265_0_17	1499_0_130	268_4_21	1553_6_29	365_01_47	59_4_1	1825_5_26	1709_4_43	57_03_10	3030_03_54	3007_0_10	379_6_12	1065_4_1	2427_6_49	410_03_1	2259_5_49	413_4_1	923_03_5	418_01_26
216_2_74	1496_4_98	762_6_77	761_6_26	1267_5_1	1266_0_15	764_0_12	495_01_59	41_4_34	691_05_16	20_4_1	21_6_38	2522_15_31	1076_6_42	160_6_34	419_4_1	818_2_16	667_4_1	342_6_151	285_6_143	1094_0_1	1316_6_55	2915_6_79	718_6_18	716_4_106	2856_3_43	263_03_1	261_4_1	1493_4_203	124_01_1	125_6_1	265_0_19	1499_0_116	268_4_16	1553_6_33	365_01_48	59_4_1	1825_5_29	1709_4_53	57_03_16	3030_03_56	3007_0_11	379_6_6	1065_4_1	2427_6_48	410_03_1	2259_5_43	413_4_1	923_03_3	418_01_31
216_2_79	1496_4_91	762_6_76	761_6_26	1267_5_1	1266_0_13	764_0_16	495_01_57	41_4_32	691_05_17	20_4_1	21_6_45	2522_15_26	1076_6_49	160_6_21	419_4_1	818_2_13	667_4_1	342_6_173	285_6_140	1094_0_1	1316_6_54	2915_6_66	718_6_21	716_4_112	2856_3_41	263_03_1	261_4_1	1493_4_212	124_01_1	125_6_1	265_0_16	1499_0_129	268_4_17	1553_6_29	365_01_49	59_4_1	1825_5_30	1709_4_52	57_03_10	3030_03_55	3007_0_7	379_6_7	1065_4_1	2427_6_56	410_03_1	2259_5_49	413_4_1	923_03_4	418_01_28
216_2_82	1496_4_91	762_6_72	761_6_26	1267_5_1	1266_0_14	764_0_10	495_01_57	41_4_26	691_05_17	20_4_1	21_6_42	2522_15_22	1076_6_50	160_6_25	419_4_1	818_2_7	667_4_1	342_6_196	285_6_145	1094_0_1	1316_6_58	2915_6_76	718_6_23	716_4_101	2856_3_28	263_03_1	261_4_1	1493_4_205	124_01_1	125_6_1	265_0_23	1499_0_120	268_4_18	1553_6_21	365_01_53	59_4_1	1825_5_29	1709_4_45	57_03_12	3030_03_61	3007_0_7	379_6_7	1065_4_1	2427_6_55	410_03_1	2259_5_50	413_4_1	923_03_5	418_01_28
216_2_81	1496_4_92	762_6_73	761_6_30	1267_5_1	1266_0_14	764_0_14	495_01_51	41_4_17	691_05_17	20_4_1	21_6_47	2522_15_25	1076_6_52	160_6_25	419_4_1	818_2_7	667_4_1	342_6_206	285_6_157	1094_0_1	1316_6_53	2915_6_67	718_6_25	716_4_102	2856_3_26	263_03_1	261_4_1	1493_4_216	124_01_1	125_6_1	265_0_23	1499_0_113	268_4_14	1553_6_22	365_01_52	59_4_1	1825_5_23	1709_4_42	57_03_9	3030_03_61	3007_0_3	379_6_9	1065_4_1	2427_6_51	410_03_1	2259_5_50	413_4_1	923_03_1	418_01_28
216_2_83	1496_4_104	762_6_77	761_6_33	1267_5_1	1266_0_17	764_0_15	495_01_46	41_4_21	691_05_21	20_4_1	21_6_53	2522_15_23	1076_6_53	160_6_34	419_4_1	818_2_7	667_4_1	342_6_213	285_6_153	1094_0_1	1316_6_49	2915_6_61	718_6_23	716_4_103	2856_3_24	263_03_1	261_4_1	1493_4_218	124_01_1	125_6_1	265_0_15	1499_0_97	268_4_9	1553_6_26	365_01_48	59_4_1	1825_5_25	1709_4_46	57_03_7	3030_03_61	3007_0_2	379_6_5	1065_4_1	2427_6_50	410_03_1	2259_5_51	413_4_1	295_5_1	418_01_33
216_2_83	1496_4_109	762_6_82	761_6_40	1267_5_1	1266_0_16	764_0_13	495_01_51	41_4_20	691_05_26	20_4_1	21_6_61	2522_15_17	1076_6_55	160_6_32	419_4_1	818_2_9	667_4_1	342_6_201	285_6_147	1094_0_1	1316_6_55	2915_6_55	718_6_27	716_4_108	2856_3_21	263_03_1	261_4_1	1493_4_214	124_01_1	125_6_1	265_0_14	1499_0_104	268_4_15	1553_6_16	365_01_50	59_4_1	1825_5_36	1709_4_53	57_03_5	3030_03_61	3007_0_2	379_6_5	1065_4_1	2427_6_63	410_03_1	2259_5_55	413_4_1	295_5_1	418_01_32
216_2_87	1496_4_102	762_6_74	761_6_42	1267_5_1	1266_0_15	764_0_14	495_01_59	41_4_16	691_05_29	20_4_1	21_6_68	2522_15_30	1076_6_59	160_6_37	419_4_1	818_2_8	667_4_1	342_6_200	285_6_146	1094_0_1	1316_6_61	2915_6_53	718_6_19	716_4_106	2856_3_15	263_03_1	261_4_1	1493_4_214	124_01_1	125_6_1	265_0_12	1499_0_98	268_4_18	1553_6_16	365_01_52	59_4_1	1825_5_32	1709_4_52	57_03_3	3030_03_60	3007_0_2	379_6_4	1065_4_1	2427_6_64	410_03_1	2259_5_62	413_4_1	295_5_1	418_01_30
216_2_77	1496_4_109	762_6_62	761_6_39	1267_5_1	1266_0_12	764_0_16	495_01_59	41_4_19	691_05_32	20_4_1	21_6_57	2522_15_32	1076_6_58	160_6_38	419_4_1	818_2_11	667_4_1	342_6_198	285_6_129	1094_0_1	1316_6_59	2915_6_52	718_6_26	716_4_104	2856_3_19	263_03_1	261_4_1	1493_4_215	124_01_1	125_6_1	265_0_13	1499_0_95	268_4_23	1553_6_12	365_01_58	59_4_1	1825_5_34	1709_4_49	57_03_2	3030_03_64	3007_0_4	379_6_4	1065_4_1	2427_6_62	410_03_1	2259_5_70	413_4_1	295_5_1	418_01_27
216_2_71	1496_4_117	762_6_55	761_6_36	1267_5_1	1266_0_11	764_0_15	495_01_57	41_4_18	691_05_32	20_4_1	21_6_53	2522_15_32	1076_6_60	160_6_40	419_4_1	818_2_12	667_4_1	342_6_179	285_6_137	1094_0_1	1316_6_54	2915_6_61	718_6_29	716_4_105	2856_3_25	263_03_1	261_4_1	1493_4_181	124_01_1	125_6_1	265_0_15	1499_0_93	268_4_20	1553_6_13	365_01_59	59_4_1	1825_5_34	1709_4_54	57_03_2	3030_03_69	3007_0_9	379_6_2	1065_4_1	2427_6_65	410_03_1	2259_5_72	413_4_1	295_5_1	418_01_20
216_2_65	1496_4_125	762_6_56	761_6_35	1267_5_1	1266_0_14	764_0_16	495_01_52	41_4_27	691_05_27	20_4_1	21_6_47	2522_15_27	1076_6_56	160_6_42	419_4_1	818_2_13	667_4_1	342_6_184	285_6_134	1094_0_1	1316_6_53	2915_6_62	718_6_32	716_4_103	2856_3_17	263_03_1	261_4_1	1493_4_179	124_01_1	125_6_1	265_0_13	1499_0_103	268_4_11	1553_6_15	365_01_65	59_4_1	1825_5_31	1709_4_51	57_03_3	3030_03_51	3007_0_10	379_6_1	1065_4_1	2427_6_72	410_03_1	2259_5_73	413_4_1	295_5_1	418_01_21
216_2_78	1496_4_127	762_6_56	761_6_36	1267_5_1	1266_0_17	764_0_15	495_01_48	41_4_15	691_05_27	20_4_1	21_6_47	2522_15_25	1076_6_50	160_6_40	419_4_1	818_2_8	667_4_1	342_6_169	285_6_125	1094_0_1	1316_6_61	2915_6_52	718_6_24	716_4_106	2856_3_20	263_03_1	261_4_1	1493_4_173	124_01_1	125_6_1	265_0_18	1499_0_105	268_4_10	1553_6_14	365_01_63	59_4_1	1825_5_37	1709_4_45	57_03_2	3030_03_58	3007_0_7	379_6_2	1065_4_1	2427_6_79	410_03_1	2259_5_72	413_4_1	295_5_1	418_01_13
216_2_76	1496_4_106	762_6_61	761_6_33	1267_5_1	1266_0_13	764_0_19	495_01_44	41_4_14	691_05_22	20_4_1	21_6_55	2522_15_21	1076_6_58	160_6_41	419_4_1	818_2_10	667_4_1	342_6_178	285_6_124	1094_0_1	1316_6_45	2915_6_54	718_6_29	716_4_118	2856_3_14	263_03_1	261_4_1	1493_4_161	124_01_1	125_6_1	265_0_13	1499_0_108	268_4_15	1553_6_15	365_01_74	59_4_1	1825_5_37	1709_4_48	57_03_1	3030_03_56	3007_0_4	379_6_1	1065_4_1	2427_6_78	410_03_1	2259_5_63	413_4_1	295_5_1	418_01_13
216_2_77	1496_4_112	762_6_52	761_6_36	1267_5_1	1266_0_11	764_0_16	495_01_47	41_4_21	691_05_26	20_4_1	21_6_50	2522_15_27	1076_6_65	160_6_38	419_4_1	818_2_13	667_4_1	342_6_152	285_6_134	1094_0_1	1316_6_57	2915_6_39	718_6_34	716_4_124	2856_3_11	263_03_1	261_4_1	1493_4_176	124_01_1	125_6_1	265_0_15	1499_0_111	268_4_11	1553_6_14	365_01_63	59_4_1	1825_5_36	1709_4_31	3030_03_53	3007_0_5	379_6_1	1065_4_1	2427_6_65	410_03_1	2259_5_59	413_4_1	295_5_1	418_01_13	925_03_49
216_2_69	1496_4_95	762_6_49	761_6_39	1267_5_1	1266_0_17	764_0_20	495_01_45	41_4_17	691_05_24	20_4_1	21_6_54	2522_15_22	1076_6_64	160_6_44	419_4_1	818_2_8	667_4_1	342_6_162	285_6_132	1094_0_1	1316_6_57	2915_6_33	718_6_37	716_4_140	2856_3_11	263_03_1	261_4_1	1493_4_170	124_01_1	125_6_1	265_0_18	1499_0_98	268_4_10	1553_6_11	365_01_65	59_4_1	1825_5_30	1709_4_30	3030_03_62	3007_0_6	379_6_3	1065_4_1	2427_6_68	410_03_1	2259_5_54	413_4_1	295_5_1	418_01_16	925_03_49
216_2_64	1496_4_87	762_6_57	761_6_35	1267_5_1	1266_0_21	764_0_17	495_01_48	41_4_15	691_05_22	20_4_1	21_6_62	2522_15_26	1076_6_61	160_6_41	419_4_1	818_2_5	667_4_1	342_6_150	285_6_140	1094_0_1	1316_6_64	2915_6_32	718_6_37	716_4_150	2856_3_13	263_03_1	261_4_1	1493_4_171	124_01_1	125_6_1	265_0_22	1499_0_87	268_4_11	1553_6_7	365_01_61	59_4_1	1825_5_28	1709_4_25	3030_03_59	3007_0_3	379_6_2	1065_4_1	2427_6_75	410_03_1	2259_5_49	413_4_1	295_5_1	418_01_13	925_03_41
216_2_75	1496_4_89	762_6_46	761_6_33	1267_5_1	1266_0_17	764_0_14	495_01_40	41_4_22	691_05_19	20_4_1	21_6_68	2522_15_20	1076_6_58	160_6_40	419_4_1	818_2_3	667_4_1	342_6_160	285_6_136	1094_0_1	1316_6_67	2915_6_39	718_6_40	716_4_148	2856_3_19	263_03_1	261_4_1	1493_4_157	125_6_1	265_0_26	1499_0_91	268_4_13	1553_6_7	365_01_74	59_4_1	1825_5_35	1709_4_30	3030_03_50	3007_0_3	379_6_1	1065_4_1	2427_6_82	410_03_1	2259_5_49	413_4_1	295_5_1	418_01_12	925_03_40	2251_0_2
216_2_82	1496_4_88	762_6_46	761_6_36	1267_5_1	1266_0_18	764_0_10	495_01_42	41_4_20	691_05_21	20_4_1	21_6_69	2522_15_19	1076_6_71	160_6_39	419_4_1	818_2_2	667_4_1	342_6_156	285_6_140	1094_0_1	1316_6_69	2915_6_46	718_6_32	716_4_175	2856_3_22	263_03_1	261_4_1	1493_4_146	125_6_1	265_0_32	1499_0_99	268_4_6	1553_6_9	365_01_70	59_4_1	1825_5_35	1709_4_26	3030_03_44	3007_0_1	379_6_2	1065_4_1	2427_6_73	410_03_1	2259_5_63	413_4_1	295_5_1	418_01_13	925_03_42	2251_0_3
216_2_87	1496_4_78	762_6_48	761_6_33	1267_5_1	1266_0_17	764_0_10	495_01_36	41_4_19	691_05_20	20_4_1	21_6_75	2522_15_17	1076_6_59	160_6_38	419_4_1	818_2_3	342_6_146	285_6_146	1094_0_1	1316_6_74	2915_6_49	718_6_23	716_4_170	2856_3_27	263_03_1	261_4_1	1493_4_157	265_0_35	1499_0_108	268_4_10	1553_6_10	365_01_70	59_4_1	1825_5_36	1709_4_28	3030_03_50	3007_0_1	379_6_3	1065_4_1	2427_6_67	410_03_1	2259_5_63	413_4_1	295_5_1	418_01_14	925_03_39	2251_0_3	291_6_181	586_4_1
216_2_93	1496_4_88	762_6_38	761_6_33	1267_5_1	1266_0_13	764_0_10	495_01_46	41_4_20	691_05_22	20_4_1	21_6_67	2522_15_16	1076_6_72	160_6_40	419_4_1	818_2_5	342_6_153	285_6_158	1094_0_1	1316_6_64	2915_6_50	718_6_27	716_4_188	2856_3_30	263_03_1	261_4_1	1493_4_153	265_0_41	1499_0_112	268_4_12	1553_6_11	365_01_68	59_4_1	1825_5_31	1709_4_26	3030_03_55	3007_0_3	379_6_3	1065_4_1	2427_6_76	410_03_1	2259_5_61	413_4_1	295_5_1	418_01_13	925_03_43	2251_0_4	291_6_196	586_4_1
216_2_80	1496_4_78	762_6_44	761_6_31	1267_5_1	1266_0_12	764_0_14	495_01_46	41_4_13	691_05_17	20_4_1	21_6_69	2522_15_11	1076_6_59	160_6_37	419_4_1	818_2_9	342_6_154	285_6_152	1094_0_1	1316_6_64	2915_6_53	718_6_24	716_4_199	2856_3_26	263_03_1	261_4_1	1493_4_145	265_0_40	1499_0_113	268_4_15	1553_6_7	365_01_72	59_4_1	1825_5_34	1709_4_23	3030_03_52	3007_0_4	379_6_2	1065_4_1	2427_6_67	410_03_1	2259_5_71	413_4_1	295_5_1	418_01_10	925_03_40	2251_0_1	291_6_187	586_4_1
216_2_82	1496_4_95	762_6_37	761_6_22	1267_5_1	1266_0_11	764_0_15	495_01_42	41_4_17	691_05_21	20_4_1	21_6_74	2522_15_12	1076_6_70	160_6_28	419_4_1	818_2_8	342_6_147	285_6_161	1094_0_1	1316_6_72	2915_6_61	718_6_25	716_4_189	2856_3_22	263_03_1	261_4_1	1493_4_136	265_0_50	1499_0_121	268_4_14	1553_6_5	365_01_65	59_4_1	1825_5_28	1709_4_26	3030_03_53	3007_0_5	379_6_1	1065_4_1	2427_6_74	410_03_1	2259_5_64	413_4_1	295_5_1	418_01_10	925_03_42	2251_0_2	291_6_180	586_4_1
216_2_67	1496_4_92	762_6_39	761_6_27	1267_5_1	1266_0_12	764_0_13	495_01_40	41_4_15	691_05_15	20_4_1	21_6_82	2522_15_13	1076_6_68	160_6_20	419_4_1	818_2_8	342_6_143	285_6_162	1094_0_1	1316_6_73	2915_6_63	718_6_27	716_4_202	2856_3_23	263_03_1	261_4_1	1493_4_150	265_0_44	1499_0_125	268_4_11	1553_6_2	365_01_69	59_4_1	1825_5_32	1709_4_25	3030_03_52	3007_0_3	379_6_1	1065_4_1	2427_6_69	410_03_1	2259_5_70	413_4_1	295_5_1	418_01_14	925_03_36	2251_0_2	291_6_179	586_4_1
216_2_63	1496_4_78	762_6_39	761_6_34	1267_5_1	1266_0_15	764_0_9	495_01_46	41_4_10	691_05_11	20_4_1	21_6_93	2522_15_6	1076_6_67	160_6_19	419_4_1	818_2_6	342_6_142	285_6_169	1094_0_1	1316_6_78	2915_6_67	718_6_18	716_4_205	2856_3_17	263_03_1	261_4_1	1493_4_150	265_0_49	1499_0_119	268_4_11	1553_6_2	365_01_64	59_4_1	1825_5_29	1709_4_21	3030_03_50	3007_0_6	379_6_1	1065_4_1	2427_6_69	410_03_1	2259_5_58	413_4_1	295_5_1	418_01_9	925_03_34	2251_0_4	291_6_175	586_4_1
216_2_71	1496_4_94	762_6_30	761_6_36	1267_5_1	1266_0_21	764_0_9	495_01_42	41_4_13	691_05_12	20_4_1	21_6_90	2522_15_3	1076_6_67	160_6_16	419_4_1	818_2_2	342_6_135	285_6_145	1094_0_1	1316_6_87	2915_6_68	718_6_23	716_4_200	2856_3_14	263_03_1	261_4_1	1493_4_155	265_0_48	1499_0_125	268_4_9	1136_0_18	365_01_48	59_4_1	1825_5_35	1709_4_17	3030_03_48	3007_0_6	379_6_2	1065_4_1	2427_6_75	410_03_1	2259_5_48	413_4_1	295_5_1	418_01_9	925_03_37	2251_0_6	291_6_193	586_4_1
216_2_75	1496_4_81	762_6_29	761_6_33	1267_5_1	1266_0_20	764_0_8	495_01_46	41_4_15	691_05_12	20_4_1	21_6_108	2522_15_4	1076_6_69	160_6_13	419_4_1	818_2_1	342_6_127	285_6_141	1094_0_1	1316_6_84	2915_6_63	718_6_26	716_4_188	2856_3_16	263_03_1	261_4_1	1493_4_155	265_0_52	1499_0_131	268_4_9	1136_0_20	365_01_42	59_4_1	1825_5_39	1709_4_13	3030_03_50	3007_0_5	379_6_4	1065_4_1	2427_6_73	410_03_1	2259_5_42	413_4_1	295_5_1	418_01_18	925_03_36	2251_0_5	291_6_192	586_4_1
216_2_70	1496_4_90	762_6_25	761_6_34	1267_5_1	1266_0_14	764_0_7	495_01_38	41_4_13	691_05_11	20_4_1	21_6_99	2522_15_4	1076_6_67	160_6_16	419_4_1	818_2_3	342_6_119	285_6_136	1094_0_1	1316_6_88	2915_6_54	718_6_23	716_4_187	2856_3_12	263_03_1	261_4_1	1493_4_143	265_0_49	1499_0_139	268_4_3	1136_0_20	365_01_44	59_4_1	1825_5_39	1709_4_9	3030_03_54	3007_0_4	379_6_4	1065_4_1	2427_6_78	410_03_1	2259_5_41	413_4_1	295_5_1	418_01_16	925_03_30	2251_0_2	291_6_173	586_4_1
216_2_75	1496_4_91	762_6_28	761_6_24	1267_5_1	1266_0_15	764_0_10	495_01_49	41_4_10	691_05_15	20_4_1	21_6_89	2522_15_4	1076_6_66	160_6_10	419_4_1	407_01_48	342_6_114	285_6_143	1094_0_1	1316_6_91	2915_6_56	718_6_30	716_4_198	2856_3_14	263_03_1	261_4_1	1493_4_154	265_0_44	1499_0_124	268_4_5	1136_0_21	365_01_48	59_4_1	1825_5_47	1709_4_10	3030_03_54	3007_0_4	379_6_4	1065_4_1	2427_6_71	410_03_1	2259_5_37	413_4_1	295_5_1	418_01_18	925_03_32	2251_0_2	291_6_176	593_0_1
216_2_89	1496_4_92	762_6_31	761_6_22	1267_5_1	1266_0_15	764_0_15	495_01_58	41_4_7	691_05_17	20_4_1	21_6_86	2522_15_4	1076_6_59	160_6_8	419_4_1	407_01_48	342_6_109	285_6_136	1094_0_1	1316_6_91	2915_6_53	718_6_23	716_4_203	2856_3_13	263_03_1	261_4_1	1493_4_136	265_0_47	1499_0_123	268_4_2	1136_0_20	365_01_61	59_4_1	1825_5_35	1709_4_10	3030_03_60	3007_0_3	379_6_3	1065_4_1	2427_6_67	410_03_1	2259_5_41	413_4_1	295_5_1	418_01_17	925_03_31	2251_0_1	291_6_186	593_0_1
216_2_82	1496_4_88	762_6_33	761_6_25	1267_5_1	1266_0_18	764_0_15	495_01_57	41_4_9	691_05_19	20_4_1	21_6_87	2522_15_2	1076_6_54	160_6_9	419_4_1	407_01_47	342_6_122	285_6_131	1094_0_1	1316_6_78	2915_6_57	718_6_31	716_4_199	2856_3_11	263_03_1	261_4_1	1493_4_140	265_0_48	1499_0_124	268_4_2	1136_0_14	365_01_57	59_4_1	1825_5_40	1709_4_9	3030_03_57	3007_0_2	379_6_3	1065_4_1	2427_6_72	410_03_1	2259_5_36	413_4_1	295_5_1	418_01_20	925_03_23	291_6_191	593_0_1	598_6_3
216_2_72	1496_4_83	762_6_34	761_6_26	1267_5_1	1266_0_14	764_0_13	495_01_59	41_4_6	691_05_17	20_4_1	21_6_78	2522_15_1	1076_6_51	160_6_9	419_4_1	407_01_51	342_6_115	285_6_147	1094_0_1	1316_6_79	2915_6_55	718_6_25	716_4_193	2856_3_13	263_03_1	261_4_1	1493_4_131	265_0_58	1499_0_129	268_4_2	1136_0_15	365_01_56	59_4_1	1825_5_37	1709_4_8	3030_03_64	3007_0_6	379_6_5	2427_6_76	410_03_1	2259_5_36	413_4_1	295_5_1	418_01_18	925_03_20	291_6_193	593_0_1	1065_4_1	316_6_1
216_2_74	1496_4_79	762_6_24	761_6_28	1267_5_1	1266_0_13	764_0_19	495_01_51	41_4_11	691_05_14	20_4_1	21_6_66	2522_15_1	1076_6_45	160_6_12	407_01_51	342_6_87	285_6_132	1094_0_1	1316_6_85	2915_6_44	718_6_19	716_4_205	2856_3_11	263_03_1	261_4_1	1493_4_126	265_0_68	1499_0_120	268_4_3	1136_0_7	365_01_54	59_4_1	1825_5_30	1709_4_6	3030_03_60	3007_0_9	379_6_2	2427_6_92	410_03_1	2259_5_45	413_4_1	295_5_1	418_01_21	925_03_27	291_6_207	593_0_1	1065_4_1	316_6_1	1126_4_1
216_2_69	1496_4_84	762_6_32	761_6_33	1267_5_1	1266_0_17	764_0_14	495_01_52	41_4_9	691_05_12	20_4_1	21_6_70	2522_15_2	1076_6_48	160_6_10	407_01_56	342_6_84	285_6_123	1094_0_1	1316_6_79	2915_6_44	718_6_17	716_4_224	2856_3_8	263_03_1	261_4_1	1493_4_125	265_0_65	1499_0_105	268_4_3	1136_0_11	365_01_53	59_4_1	1825_5_30	1709_4_5	3030_03_58	3007_0_6	379_6_2	2427_6_98	410_03_1	2259_5_55	413_4_1	295_5_1	418_01_23	925_03_21	291_6_204	593_0_1	1065_4_1	316_6_1	1126_4_1
216_2_76	1496_4_105	762_6_26	761_6_31	1267_5_1	1266_0_16	764_0_18	495_01_47	41_4_7	691_05_7	20_4_1	21_6_71	2522_15_2	1076_6_53	160_6_16	407_01_57	342_6_85	285_6_131	1094_0_1	1316_6_85	2915_6_32	718_6_15	716_4_232	2856_3_8	263_03_1	261_4_1	1493_4_120	265_0_67	1499_0_93	268_4_1	1136_0_9	365_01_52	59_4_1	1825_5_26	1709_4_5	3030_03_55	3007_0_9	379_6_2	2427_6_90	410_03_1	2259_5_52	413_4_1	295_5_1	418_01_21	925_03_22	291_6_198	593_0_1	1065_4_1	316_6_1	1126_4_1
216_2_78	1496_4_104	762_6_23	761_6_28	1267_5_1	1266_0_15	764_0_15	495_01_42	41_4_8	691_05_8	20_4_1	21_6_66	2522_15_1	1076_6_47	160_6_14	407_01_62	342_6_89	285_6_136	1094_0_1	1316_6_84	2915_6_33	718_6_12	716_4_230	2856_3_10	263_03_1	261_4_1	1493_4_120	265_0_72	1499_0_108	268_4_1	1136_0_8	365_01_52	59_4_1	1825_5_28	1709_4_4	3030_03_54	3007_0_9	379_6_2	2427_6_82	410_03_1	2259_5_59	413_4_1	295_5_1	418_01_21	925_03_21	291_6_171	593_0_1	1065_4_1	316_6_1	1126_4_1
216_2_83	1496_4_104	762_6_20	761_6_28	1267_5_1	1266_0_16	764_0_10	495_01_34	41_4_8	691_05_6	20_4_1	21_6_63	1076_6_60	160_6_14	407_01_59	342_6_92	285_6_140	1094_0_1	1316_6_85	2915_6_37	718_6_13	716_4_248	2856_3_10	263_03_1	261_4_1	1493_4_101	265_0_72	1499_0_117	268_4_3	1136_0_9	365_01_45	59_4_1	1825_5_39	1709_4_6	3030_03_54	3007_0_9	379_6_2	2427_6_79	410_03_1	2259_5_81	413_4_1	295_5_1	418_01_24	925_03_19	291_6_167	593_0_1	1065_4_1	316_6_1	1126_4_1	50_6_1
216_2_83	1496_4_100	762_6_18	761_6_30	1267_5_1	1266_0_17	764_0_7	495_01_31	41_4_8	691_05_9	20_4_1	21_6_63	1076_6_61	160_6_10	407_01_60	342_6_83	285_6_126	1094_0_1	1316_6_86	2915_6_36	718_6_9	716_4_247	2856_3_9	263_03_1	261_4_1	1493_4_110	265_0_71	1499_0_126	268_4_1	1136_0_3	365_01_46	59_4_1	1825_5_32	1709_4_5	3030_03_45	3007_0_8	379_6_2	2427_6_80	410_03_1	2259_5_60	413_4_1	295_5_1	418_01_38	925_03_24	291_6_174	593_0_1	1065_4_1	316_6_1	1126_4_1	50_6_1
216_2_88	1496_4_96	762_6_21	761_6_40	1267_5_1	1266_0_13	764_0_8	495_01_29	41_4_8	691_05_10	20_4_1	21_6_72	1076_6_75	160_6_10	407_01_59	342_6_94	285_6_124	1094_0_1	1316_6_76	2915_6_33	718_6_10	716_4_257	2856_3_12	263_03_1	261_4_1	1493_4_92	265_0_74	1499_0_136	1136_0_6	365_01_44	59_4_1	1825_5_24	1709_4_5	3030_03_56	3007_0_6	379_6_1	2427_6_83	410_03_1	2259_5_63	413_4_1	295_5_1	418_01_39	925_03_21	291_6_180	593_0_1	1065_4_1	316_6_1	1126_4_1	50_6_1	391_6_1
216_2_80	1496_4_108	762_6_21	761_6_42	1267_5_1	1266_0_15	764_0_10	495_01_33	41_4_10	691_05_7	20_4_1	21_6_59	1076_6_77	160_6_13	407_01_51	342_6_102	285_6_131	1094_0_1	1316_6_80	2915_6_25	718_6_10	716_4_248	2856_3_17	263_03_1	261_4_1	1493_4_88	265_0_65	1499_0_125	1136_0_3	365_01_46	59_4_1	1825_5_29	1709_4_5	3030_03_51	3007_0_10	379_6_2	2427_6_82	410_03_1	2259_5_55	413_4_1	295_5_1	418_01_55	925_03_22	291_6_160	593_0_1	1065_4_1	316_6_1	1126_4_1	50_6_1	391_6_1
216_2_76	1496_4_112	762_6_23	761_6_41	1267_5_1	1266_0_13	764_0_8	495_01_32	41_4_9	691_05_8	20_4_1	21_6_55	1076_6_57	160_6_14	407_01_56	342_6_105	285_6_130	1094_0_1	1316_6_67	2915_6_31	718_6_10	716_4_251	2856_3_14	263_03_1	261_4_1	1493_4_89	265_0_74	1499_0_120	1136_0_4	365_01_45	59_4_1	1825_5_38	1709_4_6	3030_03_47	3007_0_8	379_6_1	2427_6_87	410_03_1	2259_5_65	413_4_1	295_5_1	418_01_62	925_03_21	291_6_157	593_0_1	1065_4_1	316_6_1	1126_4_1	50_6_1	391_6_1
216_2_69	1496_4_104	762_6_28	761_6_39	1267_5_1	1266_0_10	764_0_8	495_01_31	41_4_8	691_05_5	20_4_1	21_6_70	1076_6_58	160_6_12	407_01_51	342_6_129	285_6_142	1094_0_1	1316_6_70	2915_6_32	718_6_12	716_4_245	2856_3_11	263_03_1	261_4_1	1493_4_96	265_0_66	1499_0_110	1136_0_5	365_01_50	59_4_1	1825_5_43	1709_4_7	3030_03_46	3007_0_4	379_6_1	2427_6_78	410_03_1	2259_5_69	413_4_1	295_5_1	418_01_67	925_03_13	291_6_156	593_0_1	1065_4_1	316_6_1	1126_4_1	50_6_1	391_6_1
216_2_67	1496_4_101	762_6_32	761_6_39	1267_5_1	1266_0_11	764_0_8	495_01_35	41_4_8	691_05_6	20_4_1	21_6_63	1076_6_53	160_6_17	407_01_59	342_6_135	285_6_132	1094_0_1	1316_6_72	2915_6_31	718_6_11	716_4_233	2856_3_8	263_03_1	261_4_1	1493_4_88	265_0_63	1499_0_95	1136_0_4	365_01_53	59_4_1	1825_5_41	1709_4_5	3030_03_52	3007_0_6	379_6_2	2427_6_85	410_03_1	2259_5_65	413_4_1	295_5_1	418_01_74	925_03_9	291_6_161	593_0_1	316_6_1	1126_4_1	50_6_1	391_6_1	893_4_44
216_2_60	1496_4_98	762_6_26	761_6_35	1267_5_1	1266_0_12	764_0_6	495_01_43	41_4_9	691_05_5	20_4_1	21_6_62	1076_6_50	160_6_23	407_01_62	342_6_148	285_6_128	1094_0_1	1316_6_62	2915_6_27	718_6_9	716_4_224	2856_3_8	263_03_1	261_4_1	1493_4_90	265_0_66	1499_0_92	1136_0_6	365_01_51	59_4_1	1825_5_40	1709_4_4	3030_03_59	3007_0_3	379_6_2	2427_6_84	410_03_1	2259_5_65	413_4_1	295_5_1	418_01_73	925_03_6	291_6_148	593_0_1	316_6_1	1126_4_1	50_6_1	391_6_1	893_4_41
216_2_67	1496_4_108	762_6_24	761_6_30	1267_5_1	1266_0_14	764_0_7	495_01_46	41_4_8	691_05_5	20_4_1	21_6_60	1076_6_66	160_6_23	407_01_55	342_6_146	285_6_151	1094_0_1	1316_6_68	2915_6_28	718_6_9	716_4_205	2856_3_6	263_03_1	261_4_1	1493_4_81	265_0_58	1499_0_98	1136_0_8	365_01_48	59_4_1	1825_5_38	1709_4_1	3030_03_60	3007_0_3	379_6_2	2427_6_86	410_03_1	2259_5_65	413_4_1	295_5_1	418_01_60	925_03_5	291_6_169	593_0_1	316_6_1	1126_4_1	50_6_1	391_6_1	893_4_38
216_2_66	1496_4_108	762_6_31	761_6_29	1267_5_1	1266_0_18	764_0_5	495_01_49	41_4_1	691_05_7	20_4_1	21_6_64	1076_6_66	160_6_24	407_01_50	342_6_144	285_6_157	1094_0_1	1316_6_71	2915_6_41	718_6_5	716_4_215	2856_3_5	263_03_1	261_4_1	1493_4_87	265_0_61	1499_0_114	1136_0_8	365_01_52	59_4_1	1825_5_29	1709_4_1	3030_03_58	3007_0_2	379_6_2	2427_6_94	410_03_1	2259_5_76	413_4_1	295_5_1	418_01_53	925_03_5	291_6_171	593_0_1	316_6_1	1126_4_1	50_6_1	391_6_1	893_4_48
216_2_67	1496_4_105	762_6_36	761_6_18	1267_5_1	1266_0_24	764_0_5	495_01_42	41_4_2	691_05_7	20_4_1	21_6_60	1076_6_65	160_6_18	407_01_47	342_6_145	285_6_155	1094_0_1	1316_6_62	2915_6_39	718_6_3	716_4_229	2856_3_8	263_03_1	261_4_1	1493_4_91	265_0_64	1499_0_109	1136_0_10	365_01_57	59_4_1	1825_5_33	3030_03_62	3007_0_1	379_6_2	2427_6_97	410_03_1	2259_5_71	413_4_1	295_5_1	418_01_52	925_03_8	291_6_175	593_0_1	316_6_1	50_6_1	391_6_1	893_4_47	397_03_1	82_6_1
216_2_63	1496_4_94	762_6_27	761_6_11	1267_5_1	1266_0_27	764_0_4	495_01_47	41_4_3	691_05_7	20_4_1	21_6_63	1076_6_63	160_6_12	407_01_46	342_6_131	285_6_176	1094_0_1	1316_6_54	2915_6_31	718_6_5	716_4_217	2856_3_5	263_03_1	261_4_1	1493_4_91	265_0_59	1499_0_111	1136_0_13	365_01_59	59_4_1	1825_5_34	3030_03_72	3007_0_1	379_6_1	2427_6_96	410_03_1	2259_5_56	413_4_1	295_5_1	418_01_50	925_03_5	291_6_173	593_0_1	316_6_1	50_6_1	391_6_1	893_4_43	397_03_1	82_6_1
216_2_72	1496_4_94	762_6_23	761_6_13	1267_5_1	1266_0_31	764_0_8	495_01_39	41_4_2	691_05_7	20_4_1	21_6_76	1076_6_58	160_6_10	407_01_46	342_6_133	285_6_169	1094_0_1	1316_6_61	2915_6_42	718_6_4	716_4_205	2856_3_5	263_03_1	261_4_1	1493_4_96	265_0_58	1499_0_120	1136_0_10	365_01_55	59_4_1	1825_5_33	3030_03_65	3007_0_2	379_6_2	2427_6_102	410_03_1	2259_5_68	413_4_1	295_5_1	418_01_48	925_03_4	291_6_173	593_0_1	316_6_1	50_6_1	391_6_1	893_4_33	397_03_1	82_6_1
216_2_78	1496_4_88	762_6_27	761_6_11	1267_5_1	1266_0_22	764_0_9	495_01_35	138_0_1	691_05_9	20_4_1	21_6_82	1076_6_63	160_6_7	407_01_47	342_6_118	285_6_171	1094_0_1	1316_6_66	2915_6_42	718_6_3	716_4_193	2856_3_8	263_03_1	261_4_1	1493_4_84	265_0_61	1499_0_115	1136_0_8	365_01_51	59_4_1	1825_5_35	3030_03_63	3007_0_4	379_6_2	2427_6_99	410_03_1	2259_5_62	413_4_1	295_5_1	418_01_51	925_03_2	291_6_162	593_0_1	316_6_1	50_6_1	391_6_1	893_4_40	397_03_1	82_6_1
216_2_78	1496_4_87	762_6_33	761_6_8	1267_5_1	1266_0_23	764_0_9	495_01_33	138_0_1	691_05_10	20_4_1	21_6_84	1076_6_70	160_6_8	818_2_2	342_6_120	285_6_201	1094_0_1	1316_6_78	2915_6_39	718_6_4	716_4_179	2856_3_12	263_03_1	261_4_1	1493_4_77	265_0_65	1499_0_103	1136_0_7	365_01_49	59_4_1	1825_5_27	3030_03_69	3007_0_6	2427_6_91	410_03_1	2259_5_63	413_4_1	295_5_1	418_01_50	925_03_2	822_6_83	593_0_1	316_6_1	50_6_1	391_6_1	893_4_37	397_03_1	82_6_1	83_0_79
216_2_80	1496_4_79	762_6_35	761_6_7	1267_5_1	1266_0_18	764_0_14	495_01_28	138_0_1	691_05_8	20_4_1	21_6_84	1076_6_69	160_6_6	818_2_3	342_6_150	285_6_218	1094_0_1	1316_6_80	2915_6_32	718_6_5	716_4_172	2856_3_3	263_03_1	261_4_1	1493_4_83	265_0_57	1499_0_99	1136_0_9	365_01_46	59_4_1	1825_5_25	3030_03_68	3007_0_6	2427_6_103	2259_5_61	413_4_1	295_5_1	418_01_48	293_6_39	822_6_86	593_0_1	316_6_1	50_6_1	391_6_1	893_4_39	397_03_1	82_6_1	83_0_85	792_4_6
216_2_68	1496_4_81	762_6_29	761_6_7	1267_5_1	1266_0_20	764_0_14	495_01_32	138_0_1	691_05_8	20_4_1	21_6_87	1076_6_88	160_6_6	818_2_5	342_6_138	285_6_217	1094_0_1	1316_6_74	2915_6_33	718_6_4	716_4_170	2856_3_4	263_03_1	261_4_1	1493_4_92	265_0_55	1499_0_96	1136_0_9	365_01_45	59_4_1	1825_5_29	3030_03_61	3007_0_4	2427_6_85	2259_5_51	413_4_1	295_5_1	418_01_58	293_6_42	822_6_92	593_0_1	316_6_1	50_6_1	391_6_1	893_4_35	397_03_1	82_6_1	83_0_84	792_4_3
216_2_73	1496_4_84	762_6_31	761_6_6	1267_5_1	1266_0_24	764_0_13	495_01_36	138_0_1	691_05_6	20_4_1	21_6_82	1076_6_84	160_6_8	818_2_6	342_6_155	285_6_238	1094_0_1	1316_6_81	2915_6_40	718_6_2	716_4_165	2856_3_1	263_03_1	261_4_1	1493_4_84	265_0_58	1499_0_72	1136_0_10	365_01_54	59_4_1	1825_5_27	3030_03_57	3007_0_4	2427_6_72	2259_5_53	413_4_1	295_5_1	418_01_53	293_6_56	822_6_86	593_0_1	316_6_1	50_6_1	391_6_1	893_4_27	397_03_1	82_6_1	83_0_87	792_4_2
216_2_83	1496_4_84	762_6_30	761_6_10	1267_5_1	1266_0_27	764_0_14	495_01_31	138_0_1	691_05_5	20_4_1	21_6_79	1076_6_80	160_6_13	818_2_9	342_6_151	285_6_238	1094_0_1	1316_6_94	2915_6_43	716_4_166	2856_3_4	263_03_1	261_4_1	1493_4_78	265_0_56	1499_0_63	1136_0_9	365_01_60	59_4_1	1825_5_22	3030_03_39	3007_0_4	2427_6_79	2259_5_56	413_4_1	295_5_1	418_01_55	293_6_52	822_6_97	593_0_1	316_6_1	50_6_1	391_6_1	893_4_25	397_03_1	83_0_85	792_4_1	2301_4_16	27_0_1
216_2_90	1496_4_85	762_6_32	761_6_9	1267_5_1	1266_0_25	764_0_15	495_01_34	138_0_1	691_05_5	20_4_1	21_6_79	1076_6_81	160_6_12	818_2_7	342_6_157	285_6_239	1094_0_1	1316_6_89	2915_6_44	716_4_153	2856_3_2	263_03_1	261_4_1	1493_4_77	265_0_62	1499_0_50	1136_0_8	365_01_67	59_4_1	1825_5_19	3030_03_47	3007_0_2	2427_6_71	2259_5_43	413_4_1	295_5_1	418_01_56	293_6_49	822_6_92	593_0_1	316_6_1	50_6_1	391_6_1	893_4_20	397_03_1	83_0_97	792_4_1	2301_4_10	27_0_1
216_2_94	1496_4_78	762_6_34	761_6_8	1267_5_1	1266_0_21	764_0_18	495_01_34	138_0_1	691_05_5	20_4_1	21_6_75	1076_6_76	160_6_11	818_2_7	342_6_165	285_6_224	1094_0_1	1316_6_80	2915_6_42	716_4_153	2856_3_2	263_03_1	261_4_1	1493_4_63	265_0_60	1499_0_46	1136_0_8	365_01_64	59_4_1	1825_5_18	3030_03_47	3007_0_3	2427_6_73	2259_5_38	413_4_1	295_5_1	418_01_59	293_6_51	822_6_98	593_0_1	316_6_1	50_6_1	391_6_1	893_4_21	397_03_1	83_0_96	792_4_1	2301_4_9	27_0_1
216_2_108	1496_4_63	762_6_32	761_6_10	1267_5_1	1266_0_31	764_0_26	495_01_34	138_0_1	691_05_2	20_4_1	21_6_73	1076_6_91	160_6_11	818_2_10	342_6_162	285_6_229	1094_0_1	1316_6_79	2915_6_44	716_4_147	2856_3_6	263_03_1	261_4_1	1493_4_74	265_0_54	1499_0_51	1136_0_14	365_01_69	59_4_1	1825_5_21	3030_03_44	3007_0_4	2427_6_77	2259_5_37	413_4_1	295_5_1	418_01_54	293_6_50	822_6_92	593_0_1	316_6_1	50_6_1	391_6_1	893_4_18	397_03_1	83_0_95	792_4_2	2301_4_6	27_0_1
216_2_117	1496_4_50	762_6_30	761_6_12	1267_5_1	1266_0_30	764_0_24	495_01_29	138_0_1	691_05_3	20_4_1	21_6_78	1076_6_91	160_6_8	818_2_7	342_6_182	285_6_237	1094_0_1	1316_6_82	2915_6_48	716_4_133	2856_3_6	263_03_1	261_4_1	1493_4_73	265_0_53	1499_0_53	1136_0_12	365_01_63	59_4_1	1825_5_20	3030_03_41	3007_0_6	2427_6_82	2259_5_35	413_4_1	295_5_1	418_01_58	293_6_61	822_6_88	593_0_1	316_6_1	50_6_1	391_6_1	893_4_20	397_03_1	83_0_95	792_4_3	2301_4_4	27_0_1
216_2_107	1496_4_43	762_6_30	761_6_12	1267_5_1	1266_0_31	764_0_17	495_01_29	138_0_1	691_05_5	20_4_1	21_6_75	1076_6_86	160_6_10	818_2_3	342_6_182	285_6_238	1094_0_1	1316_6_80	2915_6_48	716_4_148	2856_3_5	263_03_1	261_4_1	1493_4_74	265_0_66	1499_0_47	1136_0_11	365_01_58	59_4_1	1825_5_19	3030_03_42	3007_0_5	2427_6_83	2259_5_45	413_4_1	295_5_1	418_01_58	293_6_56	822_6_95	593_0_1	316_6_1	50_6_1	391_6_1	893_4_27	397_03_1	83_0_94	792_4_4	2301_4_1	27_0_1
216_2_102	1496_4_49	762_6_32	761_6_10	1267_5_1	1266_0_26	764_0_18	495_01_27	138_0_1	691_05_4	20_4_1	21_6_81	1076_6_78	160_6_7	818_2_3	342_6_191	285_6_225	1094_0_1	1316_6_86	2915_6_42	716_4_122	2856_3_4	263_03_1	261_4_1	1493_4_69	265_0_74	1499_0_48	1136_0_10	365_01_50	59_4_1	1825_5_25	3030_03_48	3007_0_4	2427_6_71	2259_5_42	295_5_1	418_01_67	293_6_56	822_6_82	593_0_1	316_6_1	50_6_1	391_6_1	893_4_24	397_03_1	83_0_87	792_4_3	27_0_1	526_6_30	421_4_579
216_2_108	1496_4_53	762_6_37	761_6_15	1267_5_1	1266_0_30	764_0_17	495_01_22	138_0_1	691_05_2	20_4_1	21_6_91	1076_6_85	160_6_3	818_2_1	342_6_189	285_6_231	1094_0_1	1316_6_71	2915_6_44	716_4_123	2856_3_5	263_03_1	261_4_1	1493_4_78	265_0_74	1499_0_40	1136_0_12	365_01_40	59_4_1	1825_5_33	3030_03_43	3007_0_6	2427_6_69	2259_5_42	295_5_1	418_01_60	293_6_59	822_6_98	593_0_1	316_6_1	50_6_1	391_6_1	893_4_22	397_03_1	83_0_87	792_4_4	27_0_1	526_6_25	421_4_582
216_2_106	1496_4_63	762_6_33	761_6_15	1267_5_1	1266_0_32	764_0_15	495_01_17	138_0_1	691_05_3	20_4_1	21_6_107	1076_6_75	160_6_4	818_2_1	342_6_200	285_6_232	1094_0_1	1316_6_71	2915_6_40	716_4_117	2856_3_6	263_03_1	261_4_1	1493_4_85	265_0_80	1499_0_36	1136_0_19	365_01_28	59_4_1	1825_5_28	3030_03_42	3007_0_4	2427_6_67	2259_5_48	295_5_1	418_01_58	293_6_60	822_6_91	593_0_1	316_6_1	50_6_1	391_6_1	893_4_25	397_03_1	83_0_88	792_4_3	27_0_1	526_6_27	421_4_598
216_2_106	1496_4_61	762_6_36	761_6_19	1267_5_1	1266_0_34	764_0_16	495_01_19	138_0_1	691_05_4	20_4_1	21_6_115	1076_6_73	160_6_3	407_01_54	342_6_191	285_6_217	1094_0_1	1316_6_69	2915_6_39	716_4_116	2856_3_4	263_03_1	261_4_1	1493_4_84	265_0_74	1499_0_43	1136_0_29	365_01_30	59_4_1	1825_5_28	3030_03_36	3007_0_4	2427_6_73	2259_5_47	295_5_1	418_01_56	293_6_63	822_6_104	593_0_1	316_6_1	50_6_1	391_6_1	893_4_22	397_03_1	83_0_99	792_4_4	27_0_1	526_6_32	421_4_618
216_2_107	1496_4_67	762_6_32	761_6_17	1267_5_1	1266_0_35	764_0_13	495_01_19	138_0_1	691_05_2	20_4_1	21_6_104	1076_6_83	160_6_4	407_01_55	342_6_157	285_6_223	1094_0_1	1316_6_69	2915_6_31	716_4_139	2856_3_4	263_03_1	261_4_1	1493_4_77	265_0_68	1499_0_62	1136_0_32	365_01_28	59_4_1	1825_5_25	3030_03_38	3007_0_4	2427_6_81	2259_5_39	295_5_1	418_01_59	293_6_65	822_6_109	593_0_1	316_6_1	50_6_1	391_6_1	893_4_21	397_03_1	83_0_109	792_4_6	27_0_1	526_6_25	421_4_627
216_2_109	1496_4_65	762_6_35	761_6_15	1267_5_1	1266_0_37	764_0_15	495_01_22	138_0_1	691_05_2	20_4_1	21_6_104	1076_6_80	160_6_3	407_01_47	342_6_147	285_6_222	1094_0_1	1316_6_67	2915_6_36	716_4_137	2856_3_2	263_03_1	261_4_1	1493_4_69	265_0_78	1499_0_63	1136_0_32	365_01_26	59_4_1	1825_5_24	3030_03_38	3007_0_6	2427_6_63	2259_5_28	295_5_1	418_01_61	293_6_62	822_6_113	593_0_1	316_6_1	50_6_1	391_6_1	893_4_22	397_03_1	83_0_109	792_4_3	27_0_1	526_6_20	421_4_631
216_2_106	1496_4_55	762_6_34	761_6_20	1267_5_1	1266_0_45	764_0_17	495_01_26	138_0_1	691_05_2	20_4_1	21_6_96	1076_6_87	160_6_2	407_01_37	342_6_153	285_6_209	1094_0_1	1316_6_61	2915_6_44	716_4_127	2856_3_2	263_03_1	261_4_1	1493_4_69	265_0_75	1499_0_84	1136_0_28	365_01_30	59_4_1	1825_5_28	3030_03_45	3007_0_6	2427_6_74	2259_5_34	295_5_1	418_01_46	2065_03_59	822_6_125	593_0_1	316_6_1	50_6_1	391_6_1	893_4_18	397_03_1	83_0_104	792_4_1	27_0_1	526_6_19	421_4_650
216_2_98	1496_4_58	762_6_25	761_6_20	1267_5_1	1266_0_50	764_0_26	495_01_28	138_0_1	691_05_2	20_4_1	21_6_93	1076_6_88	160_6_1	407_01_42	342_6_153	285_6_221	1094_0_1	1316_6_59	2915_6_47	716_4_136	2856_3_1	263_03_1	261_4_1	1493_4_63	265_0_75	1499_0_84	1136_0_27	365_01_28	59_4_1	1825_5_27	3030_03_46	3007_0_8	2427_6_67	2259_5_47	295_5_1	418_01_45	2065_03_61	822_6_123	593_0_1	316_6_1	50_6_1	391_6_1	893_4_18	397_03_1	83_0_106	792_4_1	27_0_1	526_6_18	421_4_653
216_2_107	1496_4_43	762_6_32	761_6_18	1267_5_1	1266_0_55	764_0_30	495_01_41	138_0_1	691_05_2	20_4_1	21_6_84	1076_6_83	160_6_2	407_01_44	342_6_151	285_6_234	1094_0_1	1316_6_51	2915_6_38	716_4_135	2856_3_1	263_03_1	261_4_1	1493_4_56	265_0_67	1499_0_91	1136_0_24	365_01_27	59_4_1	1825_5_31	3030_03_35	3007_0_7	2427_6_71	2259_5_53	295_5_1	418_01_49	2065_03_63	822_6_129	593_0_1	316_6_1	50_6_1	391_6_1	893_4_13	397_03_1	83_0_116	792_4_2	27_0_1	526_6_20	421_4_656
216_2_108	1496_4_37	762_6_35	761_6_12	1267_5_1	1266_0_49	764_0_30	495_01_33	138_0_1	691_05_1	20_4_1	21_6_85	1076_6_81	160_6_2	407_01_40	342_6_155	285_6_243	1094_0_1	1316_6_57	2915_6_35	716_4_158	2856_3_1	263_03_1	261_4_1	1493_4_61	265_0_64	1499_0_86	1136_0_22	365_01_18	59_4_1	1825_5_30	3030_03_30	3007_0_4	2427_6_82	2259_5_52	295_5_1	418_01_57	2065_03_67	822_6_129	593_0_1	316_6_1	50_6_1	391_6_1	893_4_11	397_03_1	83_0_120	792_4_3	27_0_1	526_6_21	421_4_653
216_2_94	1496_4_31	762_6_30	761_6_14	1267_5_1	1266_0_47	764_0_26	495_01_37	138_0_1	691_05_4	20_4_1	21_6_92	1076_6_73	160_6_2	407_01_46	342_6_153	285_6_250	1094_0_1	1316_6_58	2915_6_36	716_4_166	2856_3_2	263_03_1	261_4_1	1493_4_62	265_0_65	1499_0_90	1136_0_18	365_01_17	59_4_1	1825_5_30	3030_03_33	3007_0_5	2427_6_78	2259_5_50	295_5_1	418_01_64	2065_03_76	822_6_131	593_0_1	316_6_1	50_6_1	391_6_1	893_4_10	397_03_1	83_0_116	792_4_3	27_0_1	526_6_18	421_4_684
216_2_91	1496_4_31	762_6_26	761_6_15	1267_5_1	1266_0_46	764_0_29	495_01_35	138_0_1	691_05_7	20_4_1	21_6_91	1076_6_68	160_6_2	407_01_53	342_6_158	285_6_229	1094_0_1	1316_6_71	2915_6_38	716_4_179	2856_3_3	263_03_1	261_4_1	1493_4_71	265_0_78	1499_0_94	1136_0_20	365_01_14	59_4_1	1825_5_29	3030_03_28	3007_0_4	2427_6_81	2259_5_48	295_5_1	418_01_65	2065_03_77	822_6_143	593_0_1	316_6_1	50_6_1	391_6_1	893_4_8	397_03_1	83_0_123	792_4_3	27_0_1	526_6_17	421_4_676
216_2_90	1496_4_28	762_6_27	761_6_18	1267_5_1	1266_0_49	764_0_28	495_01_43	138_0_1	691_05_8	20_4_1	21_6_102	1076_6_86	160_6_3	407_01_42	342_6_158	285_6_235	1094_0_1	1316_6_72	2915_6_32	716_4_177	2856_3_2	263_03_1	261_4_1	1493_4_71	265_0_79	1499_0_93	1136_0_13	365_01_16	59_4_1	1825_5_33	3030_03_29	3007_0_3	2427_6_90	2259_5_52	295_5_1	418_01_71	2065_03_75	822_6_150	593_0_1	316_6_1	50_6_1	391_6_1	893_4_8	397_03_1	83_0_113	792_4_5	27_0_1	526_6_21	421_4_673
216_2_85	1496_4_35	762_6_22	761_6_16	1267_5_1	1266_0_40	764_0_30	495_01_44	138_0_1	691_05_7	20_4_1	21_6_103	1076_6_86	160_6_4	407_01_41	342_6_143	285_6_250	1094_0_1	1316_6_71	2915_6_31	716_4_179	2856_3_3	263_03_1	261_4_1	1493_4_73	265_0_85	1499_0_96	1136_0_8	365_01_12	59_4_1	1825_5_27	3030_03_33	3007_0_3	2427_6_92	2259_5_46	295_5_1	418_01_70	2065_03_87	822_6_153	593_0_1	316_6_1	50_6_1	391_6_1	893_4_5	397_03_1	83_0_111	792_4_5	27_0_1	526_6_15	421_4_677
216_2_93	1496_4_37	762_6_20	761_6_19	1267_5_1	1266_0_34	764_0_29	495_01_34	138_0_1	691_05_7	20_4_1	21_6_116	1076_6_75	160_6_6	407_01_40	342_6_128	285_6_241	1094_0_1	1316_6_81	2915_6_37	716_4_155	2856_3_2	263_03_1	261_4_1	1493_4_67	265_0_79	1499_0_96	1136_0_7	365_01_7	59_4_1	1825_5_25	3030_03_37	3007_0_3	2427_6_87	2259_5_53	295_5_1	418_01_69	2065_03_105	822_6_160	593_0_1	316_6_1	50_6_1	391_6_1	893_4_9	397_03_1	83_0_116	792_4_6	27_0_1	526_6_18	421_4_679
216_2_88	1496_4_39	762_6_20	761_6_25	1267_5_1	1266_0_38	764_0_27	495_01_34	138_0_1	691_05_7	20_4_1	21_6_115	1076_6_73	160_6_8	407_01_41	342_6_151	285_6_249	1094_0_1	1316_6_72	2915_6_28	716_4_154	2856_3_1	263_03_1	261_4_1	1493_4_62	265_0_82	1499_0_81	1136_0_7	365_01_7	59_4_1	1825_5_22	3030_03_34	3007_0_5	2427_6_81	2259_5_46	295_5_1	418_01_63	2065_03_101	822_6_163	593_0_1	316_6_1	50_6_1	391_6_1	893_4_8	397_03_1	83_0_122	792_4_4	27_0_1	526_6_16	421_4_709
216_2_91	1496_4_45	762_6_29	761_6_23	1267_5_1	1266_0_40	764_0_34	495_01_39	138_0_1	691_05_6	20_4_1	21_6_117	1076_6_56	160_6_8	407_01_40	342_6_146	285_6_225	1094_0_1	1316_6_65	2915_6_38	716_4_163	263_03_1	261_4_1	1493_4_54	265_0_90	1499_0_84	1136_0_5	365_01_8	59_4_1	1825_5_26	3030_03_37	3007_0_5	2427_6_77	2259_5_43	295_5_1	418_01_59	2065_03_105	822_6_161	593_0_1	316_6_1	50_6_1	391_6_1	145_6_79	397_03_1	83_0_128	792_4_5	27_0_1	526_6_15	421_4_715	1879_6_23
216_2_91	1496_4_39	762_6_29	761_6_21	1267_5_1	1266_0_39	764_0_45	495_01_33	138_0_1	691_05_5	20_4_1	21_6_121	1076_6_55	160_6_12	407_01_40	342_6_156	285_6_208	1094_0_1	1316_6_66	2915_6_41	716_4_179	263_03_1	261_4_1	1493_4_49	265_0_99	1499_0_83	1136_0_7	365_01_7	59_4_1	1825_5_27	3030_03_32	3007_0_3	2427_6_64	2259_5_43	295_5_1	418_01_67	2065_03_96	822_6_171	593_0_1	316_6_1	50_6_1	391_6_1	145_6_81	397_03_1	83_0_138	792_4_4	27_0_1	526_6_15	421_4_729	1879_6_21
216_2_74	1496_4_33	762_6_26	761_6_18	1267_5_1	1266_0_33	764_0_47	495_01_38	138_0_1	691_05_7	20_4_1	21_6_115	1076_6_59	160_6_5	407_01_39	342_6_145	285_6_229	1094_0_1	1316_6_71	2915_6_40	716_4_198	263_03_1	261_4_1	1493_4_55	265_0_101	1499_0_86	1136_0_6	365_01_10	59_4_1	1825_5_28	3030_03_31	3007_0_4	2427_6_83	2259_5_45	295_5_1	418_01_68	2065_03_109	822_6_164	593_0_1	316_6_1	50_6_1	391_6_1	145_6_77	397_03_1	83_0_132	792_4_3	27_0_1	526_6_11	421_4_765	1879_6_20
216_2_77	1496_4_26	762_6_27	761_6_15	1267_5_1	1266_0_33	764_0_54	495_01_26	138_0_1	691_05_6	20_4_1	21_6_125	1076_6_49	160_6_7	407_01_44	342_6_141	285_6_222	1094_0_1	1316_6_59	2915_6_28	716_4_197	263_03_1	261_4_1	1493_4_45	265_0_106	1499_0_89	1136_0_10	365_01_11	59_4_1	1825_5_30	3030_03_33	3007_0_4	2427_6_89	2259_5_49	295_5_1	418_01_80	2065_03_101	822_6_166	593_0_1	316_6_1	50_6_1	391_6_1	145_6_75	397_03_1	83_0_125	792_4_2	27_0_1	526_6_12	421_4_782	1879_6_24
216_2_69	1496_4_25	762_6_22	761_6_23	1267_5_1	1266_0_24	764_0_47	495_01_30	138_0_1	691_05_5	20_4_1	21_6_127	1076_6_39	160_6_9	407_01_43	342_6_144	285_6_233	1094_0_1	1316_6_62	2915_6_32	716_4_210	263_03_1	261_4_1	1493_4_42	265_0_98	1499_0_89	1136_0_11	365_01_13	59_4_1	1825_5_32	3030_03_42	3007_0_4	2427_6_99	2259_5_56	295_5_1	418_01_77	2065_03_103	822_6_173	593_0_1	316_6_1	50_6_1	391_6_1	145_6_79	397_03_1	83_0_132	792_4_2	27_0_1	526_6_13	421_4_795	1879_6_27
216_2_70	1496_4_30	762_6_20	761_6_21	1267_5_1	1266_0_25	764_0_59	495_01_27	138_0_1	691_05_5	20_4_1	21_6_124	1076_6_38	160_6_10	407_01_35	342_6_142	285_6_246	1094_0_1	1316_6_65	2915_6_32	716_4_205	263_03_1	261_4_1	1493_4_46	265_0_102	1499_0_81	1136_0_10	365_01_17	59_4_1	1825_5_36	3030_03_36	3007_0_1	2427_6_92	2259_5_58	295_5_1	418_01_74	2065_03_111	822_6_150	593_0_1	316_6_1	50_6_1	391_6_1	145_6_81	397_03_1	83_0_135	792_4_4	27_0_1	526_6_12	421_4_796	1879_6_24
216_2_68	1496_4_19	762_6_16	761_6_24	1267_5_1	1266_0_27	764_0_65	495_01_30	138_0_1	691_05_7	20_4_1	21_6_126	1076_6_48	160_6_9	407_01_36	342_6_149	285_6_246	1094_0_1	1316_6_53	2915_6_25	716_4_213	263_03_1	261_4_1	1493_4_40	265_0_96	1499_0_73	1136_0_14	365_01_15	59_4_1	1825_5_32	3030_03_25	3007_0_1	2427_6_85	2259_5_62	295_5_1	418_01_63	2065_03_91	822_6_158	593_0_1	316_6_1	50_6_1	391_6_1	145_6_74	397_03_1	83_0_130	792_4_2	27_0_1	526_6_12	421_4_803	1879_6_18
216_2_72	1496_4_21	762_6_20	761_6_21	1267_5_1	1266_0_24	764_0_86	495_01_30	138_0_1	691_05_7	20_4_1	21_6_123	1076_6_56	160_6_7	407_01_31	342_6_137	285_6_241	1094_0_1	1316_6_56	2915_6_21	716_4_228	263_03_1	261_4_1	1493_4_50	265_0_89	1499_0_79	1136_0_14	365_01_13	59_4_1	1825_5_36	3030_03_24	3007_0_1	2427_6_96	2259_5_66	295_5_1	418_01_70	2065_03_96	822_6_153	593_0_1	316_6_1	50_6_1	391_6_1	145_6_67	397_03_1	83_0_124	792_4_2	27_0_1	526_6_8	421_4_802	1879_6_15
216_2_84	1496_4_25	762_6_25	761_6_25	1267_5_1	1266_0_17	764_0_78	495_01_30	138_0_1	691_05_7	20_4_1	21_6_136	1076_6_54	160_6_1	407_01_27	342_6_146	285_6_253	1094_0_1	1316_6_66	2915_6_23	716_4_244	263_03_1	261_4_1	1493_4_43	265_0_81	1499_0_81	1136_0_16	365_01_14	59_4_1	1825_5_31	3030_03_21	50_6_1	2427_6_90	2259_5_68	295_5_1	418_01_65	2065_03_96	822_6_146	593_0_1	316_6_1	391_6_1	145_6_70	397_03_1	83_0_133	792_4_2	27_0_1	526_6_8	421_4_830	1879_6_19	362_4_178
216_2_81	1496_4_31	762_6_22	761_6_20	1267_5_1	1266_0_19	764_0_82	495_01_32	138_0_1	691_05_5	20_4_1	21_6_134	1076_6_58	160_6_2	407_01_22	342_6_156	285_6_232	1094_0_1	1316_6_60	2915_6_26	716_4_251	263_03_1	261_4_1	1493_4_40	265_0_80	1499_0_74	1136_0_19	365_01_13	59_4_1	1825_5_33	3030_03_21	50_6_1	2427_6_93	2259_5_66	295_5_1	418_01_54	2065_03_112	822_6_157	593_0_1	316_6_1	391_6_1	145_6_76	397_03_1	83_0_133	792_4_1	27_0_1	526_6_11	421_4_786	1879_6_19	362_4_167
216_2_78	1496_4_23	762_6_28	761_6_20	1267_5_1	1266_0_14	764_0_86	495_01_29	138_0_1	691_05_4	20_4_1	21_6_127	1076_6_53	160_6_2	407_01_17	342_6_149	285_6_229	1094_0_1	1316_6_72	2915_6_28	716_4_252	263_03_1	261_4_1	1493_4_41	265_0_80	1499_0_85	1136_0_21	365_01_15	59_4_1	1825_5_37	3030_03_14	50_6_1	2427_6_104	2259_5_64	295_5_1	418_01_55	2065_03_114	822_6_145	593_0_1	316_6_1	391_6_1	145_6_63	397_03_1	83_0_115	27_0_1	526_6_7	421_4_793	1879_6_16	362_4_167	1137_4_3
216_2_73	1496_4_19	762_6_29	761_6_26	1267_5_1	1266_0_14	764_0_96	495_01_22	138_0_1	691_05_4	20_4_1	21_6_124	1076_6_55	160_6_4	407_01_18	342_6_146	285_6_230	1316_6_71	2915_6_29	716_4_235	263_03_1	261_4_1	1493_4_43	265_0_73	1499_0_89	1136_0_24	59_4_1	1825_5_34	3030_03_17	50_6_1	2427_6_99	2259_5_65	295_5_1	418_01_60	2065_03_106	822_6_151	593_0_1	316_6_1	391_6_1	145_6_69	397_03_1	83_0_110	27_0_1	526_6_8	421_4_822	365_01_14	362_4_168	1137_4_2	305_0_23	1333_0_104
216_2_63	1496_4_16	762_6_26	761_6_20	1267_5_1	1266_0_18	764_0_85	495_01_17	138_0_1	691_05_4	20_4_1	21_6_122	1076_6_53	160_6_5	407_01_19	342_6_143	285_6_225	1316_6_69	2915_6_35	716_4_249	263_03_1	261_4_1	1493_4_53	265_0_61	1499_0_87	1136_0_23	59_4_1	1825_5_33	3030_03_21	50_6_1	2427_6_117	2259_5_59	295_5_1	418_01_67	2065_03_123	822_6_166	593_0_1	316_6_1	391_6_1	145_6_58	397_03_1	83_0_108	27_0_1	526_6_4	421_4_838	365_01_15	362_4_177	1137_4_4	305_0_22	1333_0_94
216_2_65	1496_4_13	762_6_20	761_6_26	1267_5_1	1266_0_21	764_0_79	495_01_15	138_0_1	691_05_3	20_4_1	21_6_128	1076_6_60	160_6_3	407_01_26	342_6_156	285_6_235	1316_6_72	2915_6_30	716_4_274	263_03_1	261_4_1	1493_4_48	265_0_55	1499_0_92	1136_0_23	59_4_1	1825_5_33	3030_03_24	50_6_1	2427_6_110	2259_5_56	295_5_1	418_01_59	2065_03_122	822_6_161	593_0_1	316_6_1	391_6_1	145_6_56	397_03_1	83_0_122	27_0_1	526_6_4	421_4_852	365_01_13	362_4_170	1137_4_4	305_0_25	1333_0_85
216_2_63	1496_4_13	762_6_19	761_6_27	1267_5_1	1266_0_23	764_0_86	495_01_24	138_0_1	691_05_4	20_4_1	21_6_127	1076_6_71	160_6_3	407_01_25	342_6_175	285_6_209	1316_6_66	2915_6_40	716_4_271	263_03_1	261_4_1	1493_4_56	265_0_56	1499_0_90	1136_0_25	59_4_1	1825_5_29	3030_03_29	50_6_1	2427_6_115	2259_5_62	295_5_1	418_01_58	2065_03_117	822_6_159	593_0_1	316_6_1	391_6_1	145_6_56	397_03_1	83_0_111	27_0_1	526_6_5	421_4_845	365_01_12	362_4_174	1137_4_5	305_0_25	1333_0_80
216_2_60	1496_4_13	762_6_17	761_6_26	1267_5_1	1266_0_31	764_0_77	495_01_21	138_0_1	691_05_3	20_4_1	21_6_115	1076_6_72	160_6_4	407_01_29	342_6_187	285_6_222	1316_6_80	2915_6_36	716_4_279	263_03_1	261_4_1	1493_4_49	265_0_54	1499_0_84	1136_0_18	365_01_12	59_4_1	1825_5_21	3030_03_37	50_6_1	2427_6_128	2259_5_58	295_5_1	418_01_58	2065_03_105	822_6_138	593_0_1	316_6_1	391_6_1	145_6_54	397_03_1	83_0_113	27_0_1	526_6_4	421_4_822	1879_6_22	362_4_186	1137_4_4	305_0_30
216_2_71	1496_4_14	762_6_15	761_6_26	1267_5_1	1266_0_36	764_0_80	495_01_22	138_0_1	691_05_4	20_4_1	21_6_111	1076_6_78	160_6_3	407_01_36	342_6_194	285_6_212	1316_6_77	2915_6_31	716_4_265	263_03_1	261_4_1	1493_4_50	265_0_51	1499_0_94	1136_0_14	59_4_1	1825_5_22	3030_03_29	50_6_1	2427_6_120	2259_5_61	295_5_1	418_01_56	2065_03_103	822_6_143	593_0_1	316_6_1	391_6_1	145_6_55	397_03_1	83_0_111	27_0_1	526_6_8	421_4_819	365_01_12	362_4_189	1137_4_6	305_0_37	1333_0_76
216_2_50	1496_4_13	762_6_12	761_6_32	1267_5_1	1266_0_41	764_0_81	495_01_25	138_0_1	691_05_4	20_4_1	21_6_114	1076_6_67	160_6_1	407_01_38	342_6_178	285_6_232	1316_6_79	2915_6_32	716_4_252	263_03_1	261_4_1	1493_4_48	265_0_57	1499_0_97	1136_0_11	59_4_1	1825_5_24	3030_03_28	50_6_1	2427_6_126	2259_5_68	295_5_1	418_01_55	2065_03_96	822_6_119	593_0_1	316_6_1	391_6_1	145_6_50	397_03_1	83_0_98	27_0_1	526_6_10	421_4_830	365_01_14	362_4_200	1137_4_4	305_0_31	1333_0_71
216_2_44	1496_4_14	762_6_13	761_6_25	1267_5_1	1266_0_41	764_0_98	495_01_21	138_0_1	691_05_5	20_4_1	21_6_98	1076_6_80	160_6_2	407_01_33	342_6_165	285_6_236	1316_6_74	2915_6_24	716_4_253	263_03_1	261_4_1	1493_4_46	265_0_65	1499_0_112	1136_0_10	59_4_1	1825_5_22	3030_03_23	50_6_1	2427_6_120	2259_5_66	295_5_1	418_01_56	2065_03_100	822_6_115	593_0_1	316_6_1	391_6_1	145_6_53	397_03_1	83_0_98	27_0_1	526_6_6	421_4_861	365_01_13	362_4_194	1137_4_3	305_0_30	1333_0_78
216_2_48	1496_4_11	762_6_12	761_6_24	1267_5_1	1266_0_35	764_0_97	495_01_27	138_0_1	691_05_9	20_4_1	21_6_110	1076_6_92	160_6_1	407_01_33	342_6_165	285_6_262	1316_6_63	2915_6_30	716_4_253	263_03_1	261_4_1	1493_4_53	265_0_64	1499_0_110	1136_0_8	59_4_1	1825_5_27	3030_03_21	50_6_1	2427_6_116	2259_5_63	295_5_1	418_01_68	2065_03_100	822_6_117	593_0_1	316_6_1	391_6_1	145_6_54	397_03_1	83_0_88	27_0_1	526_6_7	421_4_864	365_01_13	362_4_192	1137_4_2	305_0_42	1333_0_69
216_2_41	1496_4_11	762_6_11	761_6_22	1267_5_1	1266_0_36	764_0_85	495_01_23	138_0_1	691_05_13	20_4_1	21_6_100	1076_6_91	160_6_1	407_01_40	342_6_176	285_6_277	1316_6_76	2915_6_31	716_4_252	263_03_1	261_4_1	1493_4_57	265_0_63	1499_0_106	1136_0_7	59_4_1	1825_5_22	3030_03_19	50_6_1	2427_6_120	2259_5_52	295_5_1	418_01_69	2065_03_109	822_6_105	593_0_1	316_6_1	391_6_1	145_6_44	397_03_1	83_0_90	27_0_1	526_6_6	421_4_864	365_01_10	362_4_185	1137_4_1	305_0_48	1333_0_69
216_2_44	1496_4_12	762_6_7	761_6_23	1267_5_1	1266_0_45	764_0_84	495_01_21	138_0_1	691_05_6	20_4_1	21_6_117	1076_6_98	160_6_1	407_01_44	342_6_169	285_6_271	1316_6_75	2915_6_30	716_4_266	263_03_1	261_4_1	1493_4_47	265_0_57	1499_0_98	1136_0_6	59_4_1	1825_5_21	3030_03_21	50_6_1	2427_6_117	2259_5_62	295_5_1	418_01_68	2065_03_123	822_6_113	593_0_1	316_6_1	391_6_1	145_6_44	397_03_1	83_0_93	27_0_1	526_6_11	421_4_891	365_01_6	362_4_194	305_0_55	1333_0_64	446_0_34
216_2_45	1496_4_15	762_6_7	761_6_26	1267_5_1	1266_0_39	764_0_69	495_01_19	138_0_1	691_05_8	20_4_1	21_6_114	1076_6_99	160_6_1	407_01_45	342_6_155	285_6_260	1316_6_81	2915_6_35	716_4_261	263_03_1	261_4_1	1493_4_45	265_0_65	1499_0_100	1136_0_10	59_4_1	1825_5_24	3030_03_26	50_6_1	2427_6_138	2259_5_73	295_5_1	418_01_68	2065_03_123	822_6_105	593_0_1	316_6_1	391_6_1	145_6_31	397_03_1	83_0_89	27_0_1	526_6_10	421_4_903	365_01_7	362_4_195	305_0_65	1333_0_61	446_0_35
216_2_41	1496_4_16	762_6_11	761_6_26	1267_5_1	1266_0_43	764_0_72	495_01_18	138_0_1	691_05_8	20_4_1	21_6_106	1076_6_90	160_6_1	407_01_41	342_6_159	285_6_242	1316_6_78	2915_6_36	716_4_256	263_03_1	261_4_1	1493_4_36	265_0_87	1499_0_95	1136_0_15	59_4_1	1825_5_19	3030_03_33	50_6_1	2427_6_141	2259_5_76	295_5_1	418_01_75	2065_03_137	822_6_121	593_0_1	316_6_1	391_6_1	145_6_32	397_03_1	83_0_81	27_0_1	526_6_10	421_4_925	365_01_6	362_4_199	305_0_61	1333_0_57	446_0_37
216_2_41	1496_4_13	762_6_11	761_6_25	1267_5_1	1266_0_40	764_0_79	495_01_17	138_0_1	691_05_7	20_4_1	21_6_116	1076_6_85	160_6_1	407_01_45	342_6_151	285_6_238	1316_6_77	2915_6_31	716_4_269	263_03_1	261_4_1	1493_4_38	265_0_76	1499_0_94	1136_0_22	59_4_1	1825_5_16	3030_03_32	50_6_1	2427_6_141	2259_5_78	295_5_1	418_01_64	2065_03_143	822_6_118	593_0_1	316_6_1	391_6_1	145_6_27	397_03_1	83_0_85	27_0_1	526_6_17	421_4_883	365_01_5	362_4_197	305_0_70	1333_0_46	446_0_37
216_2_31	1496_4_9	762_6_9	761_6_30	1267_5_1	1266_0_35	764_0_77	495_01_15	138_0_1	691_05_5	20_4_1	21_6_112	1076_6_90	160_6_1	407_01_48	342_6_144	285_6_223	1316_6_74	2915_6_39	716_4_319	263_03_1	261_4_1	1493_4_38	265_0_84	1499_0_88	1136_0_17	59_4_1	1825_5_10	3030_03_48	50_6_1	2427_6_144	2259_5_84	295_5_1	418_01_67	2065_03_143	822_6_122	593_0_1	316_6_1	391_6_1	145_6_32	397_03_1	83_0_93	27_0_1	526_6_19	421_4_905	365_01_5	362_4_187	305_0_76	1333_0_46	446_0_43
216_2_31	1496_4_9	762_6_12	761_6_25	1267_5_1	1266_0_37	764_0_65	495_01_19	138_0_1	691_05_4	20_4_1	21_6_124	1076_6_83	160_6_1	407_01_48	342_6_146	285_6_231	1316_6_84	2915_6_38	716_4_346	263_03_1	261_4_1	1493_4_37	265_0_69	1499_0_84	1136_0_21	59_4_1	1825_5_8	3030_03_47	50_6_1	2427_6_143	2259_5_94	295_5_1	418_01_70	2065_03_129	822_6_109	593_0_1	316_6_1	391_6_1	145_6_25	397_03_1	83_0_100	27_0_1	526_6_23	421_4_899	365_01_5	362_4_181	305_0_74	1333_0_50	446_0_37
216_2_36	1496_4_11	762_6_14	761_6_23	1267_5_1	1266_0_39	764_0_73	495_01_14	138_0_1	691_05_6	20_4_1	21_6_104	1076_6_84	160_6_1	407_01_55	342_6_160	285_6_229	1316_6_87	2915_6_39	716_4_333	263_03_1	261_4_1	1493_4_41	265_0_72	1499_0_74	1136_0_20	59_4_1	1825_5_10	3030_03_53	50_6_1	2427_6_141	2259_5_106	295_5_1	418_01_67	2065_03_144	822_6_110	593_0_1	316_6_1	391_6_1	145_6_20	397_03_1	83_0_96	27_0_1	526_6_20	421_4_884	365_01_7	362_4_181	305_0_74	1333_0_46	446_0_33
216_2_32	1496_4_15	762_6_13	761_6_27	1267_5_1	1266_0_47	764_0_74	495_01_15	138_0_1	691_05_5	20_4_1	21_6_90	1076_6_83	160_6_1	407_01_54	342_6_171	285_6_217	1316_6_94	2915_6_38	716_4_329	263_03_1	261_4_1	1493_4_38	265_0_63	1499_0_83	1136_0_17	59_4_1	1825_5_14	3030_03_49	50_6_1	2427_6_152	2259_5_98	295_5_1	418_01_70	2065_03_155	822_6_127	593_0_1	316_6_1	391_6_1	145_6_10	397_03_1	83_0_96	27_0_1	526_6_17	421_4_868	365_01_7	362_4_170	305_0_62	1333_0_48	446_0_34
216_2_24	1496_4_15	762_6_11	761_6_20	1267_5_1	1266_0_51	764_0_80	495_01_12	138_0_1	691_05_6	20_4_1	21_6_89	1076_6_84	160_6_1	407_01_50	342_6_190	285_6_223	1316_6_93	2915_6_36	716_4_348	263_03_1	261_4_1	1493_4_46	265_0_68	1499_0_86	1136_0_26	59_4_1	1825_5_10	3030_03_45	50_6_1	2427_6_139	2259_5_117	295_5_1	418_01_80	2065_03_147	822_6_112	593_0_1	316_6_1	391_6_1	145_6_5	397_03_1	83_0_98	27_0_1	526_6_17	421_4_862	365_01_6	362_4_166	305_0_61	1333_0_44	446_0_33
216_2_32	1496_4_15	762_6_7	761_6_29	1267_5_1	1266_0_53	764_0_84	495_01_19	138_0_1	691_05_5	20_4_1	21_6_90	1076_6_86	160_6_1	407_01_55	342_6_189	285_6_229	1316_6_95	2915_6_45	716_4_360	263_03_1	261_4_1	1493_4_40	265_0_65	1499_0_81	1136_0_20	59_4_1	1825_5_13	3030_03_37	50_6_1	2427_6_142	2259_5_96	295_5_1	418_01_78	2065_03_139	822_6_121	593_0_1	316_6_1	391_6_1	145_6_6	397_03_1	83_0_97	27_0_1	526_6_8	421_4_876	365_01_5	362_4_164	305_0_65	1333_0_41	446_0_29
216_2_31	1496_4_15	762_6_3	761_6_26	1267_5_1	1266_0_48	764_0_88	495_01_22	138_0_1	691_05_6	20_4_1	21_6_92	1076_6_85	160_6_1	407_01_61	342_6_185	285_6_247	1316_6_103	2915_6_41	716_4_364	263_03_1	261_4_1	1493_4_46	265_0_65	1499_0_79	1136_0_20	59_4_1	1825_5_6	3030_03_40	50_6_1	2427_6_136	2259_5_108	295_5_1	418_01_77	2065_03_129	822_6_130	593_0_1	316_6_1	391_6_1	145_6_5	397_03_1	83_0_101	27_0_1	526_6_5	421_4_832	365_01_3	362_4_155	305_0_64	1333_0_40	446_0_27
216_2_31	1496_4_15	762_6_3	761_6_26	1267_5_1	1266_0_47	764_0_89	495_01_21	138_0_1	691_05_5	20_4_1	21_6_79	1076_6_87	160_6_1	407_01_58	342_6_167	285_6_240	1316_6_93	2915_6_51	716_4_370	263_03_1	261_4_1	1493_4_52	265_0_68	1499_0_74	1136_0_15	59_4_1	1825_5_7	3030_03_39	50_6_1	2427_6_138	2259_5_108	295_5_1	418_01_60	2065_03_135	822_6_127	593_0_1	316_6_1	391_6_1	145_6_6	397_03_1	83_0_103	27_0_1	526_6_4	421_4_833	365_01_3	362_4_165	305_0_63	1333_0_34	446_0_22
216_2_30	1496_4_18	762_6_3	761_6_26	1267_5_1	1266_0_52	764_0_83	495_01_17	138_0_1	691_05_2	20_4_1	21_6_77	1076_6_77	160_6_1	407_01_42	342_6_181	285_6_247	1316_6_80	2915_6_39	716_4_366	263_03_1	261_4_1	1493_4_48	265_0_77	1499_0_80	1136_0_15	59_4_1	1825_5_5	3030_03_46	50_6_1	2427_6_146	2259_5_104	295_5_1	418_01_52	2065_03_137	822_6_132	593_0_1	316_6_1	391_6_1	145_6_3	397_03_1	83_0_111	27_0_1	526_6_5	421_4_818	365_01_2	362_4_165	305_0_45	1333_0_38	446_0_24
216_2_39	1496_4_14	762_6_4	761_6_24	1267_5_1	1266_0_48	764_0_95	495_01_15	138_0_1	691_05_4	20_4_1	21_6_74	1076_6_71	160_6_1	407_01_45	342_6_179	285_6_255	1316_6_84	2915_6_42	716_4_352	263_03_1	261_4_1	1493_4_38	265_0_72	1499_0_72	1136_0_12	59_4_1	1825_5_4	3030_03_40	50_6_1	2427_6_143	2259_5_103	295_5_1	418_01_49	2065_03_125	822_6_113	593_0_1	316_6_1	391_6_1	145_6_3	397_03_1	83_0_109	27_0_1	526_6_5	421_4_845	365_01_4	362_4_183	305_0_40	1333_0_30	446_0_20
216_2_44	1496_4_10	762_6_5	761_6_25	1267_5_1	1266_0_45	764_0_86	495_01_13	138_0_1	691_05_2	20_4_1	21_6_71	1076_6_66	160_6_1	407_01_48	342_6_172	285_6_255	1316_6_82	2915_6_45	716_4_377	263_03_1	261_4_1	1493_4_28	265_0_69	1499_0_72	1136_0_14	59_4_1	1825_5_6	3030_03_43	50_6_1	2427_6_136	2259_5_88	295_5_1	418_01_61	2065_03_123	822_6_123	593_0_1	316_6_1	391_6_1	145_6_2	397_03_1	83_0_104	27_0_1	526_6_5	421_4_883	365_01_4	362_4_164	305_0_38	1333_0_34	446_0_18
216_2_50	1496_4_9	762_6_6	761_6_28	1267_5_1	1266_0_61	764_0_84	495_01_10	138_0_1	691_05_1	20_4_1	21_6_79	1076_6_66	160_6_1	407_01_40	342_6_166	285_6_248	1316_6_84	2915_6_33	716_4_378	263_03_1	261_4_1	1493_4_25	265_0_63	1499_0_79	1136_0_9	59_4_1	1825_5_5	3030_03_42	50_6_1	2427_6_121	2259_5_83	295_5_1	418_01_49	2065_03_132	822_6_138	593_0_1	316_6_1	391_6_1	145_6_4	397_03_1	83_0_109	27_0_1	526_6_6	421_4_887	365_01_5	362_4_186	305_0_36	1333_0_32	446_0_14
216_2_44	1496_4_13	762_6_1	761_6_25	1267_5_1	1266_0_69	764_0_77	495_01_11	138_0_1	27_0_1	20_4_1	21_6_80	1076_6_66	160_6_1	407_01_36	342_6_164	285_6_262	1316_6_78	2915_6_34	716_4_384	263_03_1	261_4_1	1493_4_23	265_0_65	1499_0_82	1136_0_9	59_4_1	1825_5_3	3030_03_40	50_6_1	2427_6_110	2259_5_81	295_5_1	418_01_52	2065_03_122	822_6_157	593_0_1	316_6_1	391_6_1	145_6_5	397_03_1	83_0_106	526_6_5	421_4_902	365_01_5	362_4_178	305_0_44	1333_0_40	446_0_12	383_6_1
216_2_43	1496_4_7	762_6_2	761_6_30	1267_5_1	1266_0_64	764_0_63	495_01_10	138_0_1	27_0_1	20_4_1	21_6_76	1076_6_76	160_6_1	407_01_35	342_6_150	285_6_261	1316_6_72	2915_6_44	716_4_393	263_03_1	261_4_1	1493_4_26	265_0_76	1499_0_86	1136_0_8	59_4_1	1825_5_4	3030_03_50	50_6_1	2427_6_104	2259_5_74	295_5_1	418_01_45	2065_03_127	822_6_151	593_0_1	316_6_1	391_6_1	145_6_5	397_03_1	83_0_102	526_6_7	421_4_899	365_01_2	362_4_184	305_0_47	1333_0_36	446_0_16	383_6_1
216_2_49	1496_4_7	762_6_3	761_6_27	1267_5_1	1266_0_59	764_0_62	495_01_12	138_0_1	27_0_1	20_4_1	21_6_74	1076_6_85	160_6_1	407_01_35	342_6_160	285_6_274	1316_6_62	2915_6_37	716_4_399	263_03_1	261_4_1	1493_4_23	265_0_78	1499_0_96	1136_0_10	59_4_1	1825_5_4	3030_03_53	50_6_1	2427_6_92	2259_5_89	295_5_1	418_01_48	2065_03_110	822_6_153	593_0_1	316_6_1	391_6_1	145_6_8	397_03_1	83_0_107	526_6_5	421_4_886	365_01_1	362_4_179	305_0_55	1333_0_35	446_0_19	383_6_1
216_2_48	1496_4_8	762_6_1	761_6_23	1267_5_1	1266_0_66	764_0_70	495_01_10	138_0_1	27_0_1	20_4_1	21_6_69	1076_6_103	160_6_1	407_01_39	342_6_157	285_6_280	1316_6_64	2915_6_39	716_4_417	263_03_1	261_4_1	1493_4_30	265_0_73	1499_0_89	1136_0_9	59_4_1	1825_5_1	3030_03_49	50_6_1	2427_6_102	2259_5_74	295_5_1	418_01_48	2065_03_108	822_6_136	593_0_1	316_6_1	391_6_1	145_6_8	397_03_1	83_0_106	526_6_2	421_4_876	365_01_1	362_4_177	305_0_46	1333_0_42	446_0_16	383_6_1
216_2_54	1496_4_6	762_6_1	761_6_16	1267_5_1	1266_0_65	764_0_98	495_01_17	138_0_1	27_0_1	20_4_1	21_6_71	1076_6_107	160_6_1	407_01_37	342_6_159	285_6_276	1316_6_68	2915_6_26	716_4_401	263_03_1	261_4_1	1493_4_27	265_0_66	1499_0_93	1136_0_9	59_4_1	1825_5_2	3030_03_48	50_6_1	2427_6_92	2259_5_84	295_5_1	418_01_47	2065_03_107	822_6_138	593_0_1	316_6_1	391_6_1	145_6_9	397_03_1	83_0_101	526_6_1	421_4_871	365_01_1	362_4_167	305_0_47	1333_0_45	446_0_14	383_6_1
216_2_49	1496_4_9	762_6_2	761_6_12	1267_5_1	1266_0_65	764_0_101	495_01_17	138_0_1	27_0_1	20_4_1	21_6_78	1076_6_104	223_6_24	407_01_29	342_6_164	285_6_252	1316_6_69	2915_6_23	716_4_413	263_03_1	261_4_1	1493_4_17	265_0_69	1499_0_92	1136_0_15	59_4_1	3030_03_51	50_6_1	2427_6_96	2259_5_105	295_5_1	418_01_40	2065_03_102	822_6_138	593_0_1	316_6_1	391_6_1	145_6_6	397_03_1	83_0_102	526_6_2	421_4_924	362_4_171	305_0_41	1333_0_37	446_0_12	383_6_1	248_4_50	39_6_126
216_2_51	1496_4_7	762_6_3	761_6_10	1267_5_1	1266_0_69	764_0_93	495_01_23	138_0_1	27_0_1	20_4_1	21_6_73	1076_6_121	223_6_21	407_01_29	342_6_174	285_6_245	1316_6_69	2915_6_17	716_4_419	263_03_1	261_4_1	1493_4_17	265_0_76	1499_0_111	1136_0_16	59_4_1	3030_03_47	50_6_1	2427_6_94	2259_5_97	295_5_1	418_01_47	2065_03_104	822_6_133	593_0_1	316_6_1	391_6_1	145_6_9	397_03_1	83_0_105	526_6_2	421_4_895	362_4_170	305_0_40	1333_0_38	446_0_8	383_6_1	248_4_40	39_6_115
216_2_44	1496_4_8	762_6_3	761_6_12	1267_5_1	1266_0_74	764_0_71	495_01_14	138_0_1	27_0_1	20_4_1	21_6_70	1076_6_115	223_6_23	407_01_25	342_6_149	285_6_267	1316_6_85	2915_6_15	716_4_412	263_03_1	261_4_1	1493_4_21	265_0_73	1499_0_120	1136_0_19	59_4_1	3030_03_36	50_6_1	2427_6_99	2259_5_109	295_5_1	418_01_39	2065_03_110	822_6_144	593_0_1	316_6_1	391_6_1	145_6_5	397_03_1	83_0_101	421_4_919	362_4_172	305_0_41	1333_0_35	446_0_9	383_6_1	248_4_37	39_6_116	38_0_1
216_2_45	1496_4_7	762_6_3	761_6_9	1267_5_1	1266_0_58	764_0_70	495_01_20	138_0_1	27_0_1	20_4_1	21_6_72	1076_6_110	223_6_26	407_01_22	342_6_164	285_6_246	1316_6_92	2915_6_14	716_4_430	263_03_1	261_4_1	1493_4_21	265_0_67	1499_0_124	1136_0_13	59_4_1	3030_03_31	50_6_1	2427_6_111	2259_5_128	295_5_1	418_01_45	2065_03_104	822_6_149	593_0_1	316_6_1	391_6_1	145_6_9	397_03_1	83_0_91	421_4_903	362_4_164	305_0_41	1333_0_46	446_0_7	383_6_1	248_4_37	39_6_111	38_0_1
216_2_43	1496_4_8	762_6_2	761_6_14	1267_5_1	1266_0_59	764_0_76	495_01_19	138_0_1	27_0_1	20_4_1	21_6_74	1076_6_108	223_6_18	407_01_17	342_6_155	285_6_239	1316_6_83	2915_6_11	716_4_443	263_03_1	261_4_1	1493_4_25	265_0_68	1499_0_133	1136_0_11	59_4_1	3030_03_30	50_6_1	2427_6_91	2259_5_124	295_5_1	418_01_38	2065_03_113	822_6_160	593_0_1	316_6_1	391_6_1	145_6_9	397_03_1	83_0_110	421_4_890	362_4_169	305_0_39	1333_0_40	446_0_4	383_6_1	248_4_33	39_6_118	38_0_1
216_2_44	1496_4_9	762_6_3	761_6_13	1267_5_1	1266_0_62	764_0_80	495_01_15	138_0_1	27_0_1	20_4_1	21_6_65	1076_6_107	223_6_23	407_01_16	342_6_170	285_6_264	1316_6_76	2915_6_10	716_4_432	263_03_1	261_4_1	1493_4_25	265_0_63	1499_0_130	1136_0_13	59_4_1	3030_03_34	50_6_1	2427_6_93	2259_5_145	295_5_1	418_01_39	2065_03_95	822_6_143	593_0_1	316_6_1	391_6_1	145_6_2	397_03_1	83_0_109	421_4_886	362_4_177	305_0_42	1333_0_32	446_0_6	383_6_1	248_4_30	39_6_116	38_0_1
216_2_35	1496_4_10	762_6_4	761_6_11	1267_5_1	1266_0_59	764_0_79	495_01_13	138_0_1	27_0_1	20_4_1	21_6_75	1076_6_109	223_6_25	407_01_15	342_6_170	285_6_265	1316_6_76	2915_6_6	716_4_456	263_03_1	261_4_1	1493_4_29	265_0_58	1499_0_112	1136_0_7	59_4_1	3030_03_34	50_6_1	2427_6_104	2259_5_141	295_5_1	418_01_47	2065_03_110	822_6_159	593_0_1	316_6_1	391_6_1	397_03_1	83_0_111	421_4_906	362_4_187	305_0_43	1333_0_32	446_0_2	383_6_1	248_4_35	39_6_130	38_0_1	2270_0_5
216_2_28	1496_4_14	762_6_2	761_6_16	1267_5_1	1266_0_61	764_0_87	495_01_12	138_0_1	27_0_1	20_4_1	21_6_73	1076_6_103	223_6_30	407_01_12	342_6_164	285_6_263	1316_6_80	2915_6_6	716_4_463	263_03_1	261_4_1	1493_4_33	265_0_56	1499_0_107	59_4_1	3030_03_38	50_6_1	2427_6_94	2259_5_130	295_5_1	418_01_51	2065_03_107	822_6_151	593_0_1	316_6_1	391_6_1	397_03_1	83_0_112	421_4_892	362_4_179	305_0_37	1333_0_31	1136_0_7	383_6_1	248_4_35	39_6_126	2270_0_5	908_2_55	34_5_214
216_2_24	1496_4_15	762_6_1	761_6_10	1267_5_1	1266_0_54	764_0_89	495_01_12	138_0_1	27_0_1	20_4_1	21_6_75	1076_6_99	223_6_32	407_01_13	342_6_165	285_6_278	1316_6_86	2915_6_10	716_4_503	263_03_1	261_4_1	1493_4_28	265_0_51	1499_0_102	59_4_1	3030_03_34	50_6_1	2427_6_103	2259_5_136	295_5_1	418_01_51	2065_03_94	822_6_136	593_0_1	316_6_1	391_6_1	397_03_1	83_0_114	421_4_897	362_4_180	305_0_32	1333_0_34	1136_0_4	383_6_1	248_4_42	39_6_126	2270_0_3	908_2_55	34_5_207
216_2_25	1496_4_12	762_6_1	761_6_6	1267_5_1	1266_0_64	764_0_87	495_01_11	138_0_1	27_0_1	20_4_1	21_6_76	1076_6_117	223_6_24	407_01_9	342_6_162	285_6_276	1316_6_93	2915_6_7	716_4_499	263_03_1	261_4_1	1493_4_25	265_0_38	1499_0_85	59_4_1	3030_03_40	50_6_1	2427_6_105	2259_5_135	295_5_1	418_01_41	2065_03_85	822_6_125	593_0_1	316_6_1	391_6_1	397_03_1	83_0_115	421_4_896	362_4_178	305_0_33	1333_0_37	1136_0_5	383_6_1	248_4_39	39_6_124	2270_0_6	908_2_58	34_5_211
216_2_26	1496_4_15	761_6_7	1267_5_1	1266_0_71	764_0_93	495_01_11	138_0_1	27_0_1	20_4_1	21_6_72	1076_6_117	223_6_22	407_01_12	342_6_159	285_6_282	1316_6_105	2915_6_4	716_4_494	263_03_1	261_4_1	1493_4_19	265_0_37	1499_0_78	59_4_1	3030_03_49	50_6_1	2427_6_89	2259_5_134	295_5_1	418_01_44	2065_03_81	822_6_150	593_0_1	316_6_1	391_6_1	397_03_1	83_0_100	421_4_905	362_4_171	305_0_30	1333_0_36	1136_0_2	383_6_1	248_4_27	39_6_127	2270_0_7	908_2_59	34_5_222	646_6_83
216_2_25	1496_4_13	761_6_4	1267_5_1	1266_0_66	764_0_93	495_01_11	138_0_1	27_0_1	20_4_1	21_6_65	1076_6_122	223_6_20	407_01_13	342_6_164	285_6_272	1316_6_101	2915_6_7	716_4_495	263_03_1	261_4_1	1493_4_18	265_0_45	1499_0_75	59_4_1	3030_03_45	50_6_1	2427_6_94	2259_5_141	295_5_1	418_01_41	2065_03_82	822_6_171	593_0_1	316_6_1	391_6_1	397_03_1	83_0_106	421_4_906	362_4_174	305_0_24	1333_0_44	1136_0_2	383_6_1	248_4_32	39_6_149	2270_0_6	908_2_65	419_4_1	646_6_77
216_2_31	1496_4_12	761_6_4	1267_5_1	1266_0_55	764_0_93	495_01_15	138_0_1	27_0_1	20_4_1	21_6_65	1076_6_124	223_6_18	407_01_12	342_6_176	285_6_277	1316_6_108	2915_6_6	716_4_521	263_03_1	261_4_1	1493_4_19	265_0_38	1499_0_75	59_4_1	3030_03_47	50_6_1	2427_6_98	2259_5_135	295_5_1	418_01_43	2065_03_76	822_6_177	593_0_1	316_6_1	391_6_1	397_03_1	83_0_97	421_4_904	362_4_167	305_0_17	1333_0_45	1136_0_1	383_6_1	248_4_32	39_6_139	2270_0_8	908_2_68	419_4_1	646_6_81
216_2_31	1496_4_15	761_6_4	1267_5_1	1266_0_48	764_0_110	495_01_18	138_0_1	27_0_1	20_4_1	21_6_70	1076_6_122	223_6_12	407_01_13	342_6_160	285_6_268	1316_6_110	2915_6_8	716_4_537	263_03_1	261_4_1	1493_4_27	265_0_37	1499_0_76	59_4_1	3030_03_47	50_6_1	2427_6_96	2259_5_136	295_5_1	418_01_44	2065_03_76	822_6_170	593_0_1	316_6_1	391_6_1	397_03_1	83_0_87	421_4_920	362_4_163	305_0_20	1333_0_49	383_6_1	248_4_31	39_6_130	2270_0_6	908_2_65	419_4_1	646_6_77	291_6_248
216_2_24	1496_4_16	761_6_10	1267_5_1	1266_0_51	764_0_109	495_01_20	138_0_1	27_0_1	20_4_1	21_6_77	1076_6_130	223_6_13	407_01_11	342_6_162	285_6_262	1316_6_96	2915_6_11	716_4_539	263_03_1	261_4_1	1493_4_21	265_0_41	1499_0_75	59_4_1	3030_03_44	50_6_1	2427_6_97	2259_5_137	295_5_1	418_01_40	2065_03_69	822_6_173	593_0_1	316_6_1	391_6_1	397_03_1	83_0_83	421_4_953	362_4_150	305_0_16	1333_0_41	383_6_1	248_4_36	39_6_135	2270_0_4	908_2_59	419_4_1	646_6_88	291_6_240
216_2_19	1496_4_20	761_6_7	1267_5_1	1266_0_41	764_0_113	495_01_17	138_0_1	27_0_1	20_4_1	21_6_78	1076_6_136	223_6_11	407_01_14	342_6_163	285_6_294	1316_6_100	2915_6_12	716_4_527	263_03_1	261_4_1	1493_4_22	265_0_49	1499_0_88	59_4_1	3030_03_48	50_6_1	2427_6_89	2259_5_145	295_5_1	418_01_43	2065_03_60	822_6_169	593_0_1	316_6_1	391_6_1	397_03_1	83_0_88	421_4_939	362_4_159	305_0_12	1333_0_39	383_6_1	248_4_27	39_6_136	2270_0_3	908_2_58	419_4_1	646_6_79	291_6_217
216_2_10	1496_4_18	761_6_8	1267_5_1	1266_0_40	764_0_108	495_01_17	138_0_1	27_0_1	20_4_1	21_6_77	1076_6_120	223_6_13	407_01_13	342_6_170	285_6_277	1316_6_93	2915_6_13	716_4_535	263_03_1	261_4_1	1493_4_24	265_0_44	1499_0_81	59_4_1	3030_03_42	50_6_1	2427_6_105	2259_5_157	295_5_1	418_01_46	2065_03_63	822_6_175	593_0_1	316_6_1	391_6_1	397_03_1	83_0_77	421_4_931	362_4_133	305_0_16	1333_0_47	383_6_1	248_4_26	39_6_156	2270_0_5	908_2_51	419_4_1	646_6_76	291_6_242
216_2_13	1496_4_23	761_6_11	1267_5_1	1266_0_33	764_0_112	495_01_8	138_0_1	27_0_1	20_4_1	21_6_76	1076_6_126	223_6_12	407_01_8	342_6_179	285_6_282	1316_6_96	2915_6_13	716_4_531	263_03_1	261_4_1	1493_4_22	265_0_43	1499_0_79	59_4_1	3030_03_41	50_6_1	2427_6_106	2259_5_145	295_5_1	418_01_42	2065_03_64	822_6_176	593_0_1	316_6_1	391_6_1	397_03_1	83_0_77	421_4_929	362_4_124	305_0_22	1333_0_46	383_6_1	248_4_31	39_6_158	2270_0_9	908_2_43	419_4_1	646_6_75	291_6_221
216_2_10	1496_4_18	761_6_12	1267_5_1	1266_0_31	764_0_112	495_01_11	138_0_1	27_0_1	20_4_1	21_6_76	1076_6_122	223_6_18	407_01_4	342_6_181	285_6_279	1316_6_89	2915_6_10	716_4_522	263_03_1	261_4_1	1493_4_21	265_0_47	1499_0_90	59_4_1	3030_03_40	50_6_1	2427_6_97	2259_5_137	295_5_1	418_01_51	2065_03_63	822_6_162	593_0_1	316_6_1	391_6_1	397_03_1	83_0_80	421_4_905	362_4_119	305_0_30	1333_0_45	383_6_1	248_4_34	39_6_173	2270_0_7	908_2_41	419_4_1	646_6_70	291_6_243
216_2_12	1496_4_23	761_6_9	1267_5_1	1266_0_40	764_0_113	495_01_7	138_0_1	27_0_1	20_4_1	21_6_71	1076_6_129	223_6_15	407_01_2	342_6_157	285_6_266	1316_6_85	2915_6_9	716_4_512	263_03_1	261_4_1	1493_4_21	265_0_55	1499_0_89	59_4_1	3030_03_35	50_6_1	2427_6_110	2259_5_136	295_5_1	418_01_55	2065_03_62	822_6_141	593_0_1	316_6_1	391_6_1	397_03_1	83_0_68	421_4_887	362_4_109	305_0_26	1333_0_36	383_6_1	248_4_30	39_6_185	2270_0_4	908_2_39	419_4_1	646_6_69	291_6_241
216_2_10	1496_4_22	761_6_5	1267_5_1	1266_0_41	764_0_98	495_01_9	138_0_1	27_0_1	20_4_1	21_6_64	1076_6_146	223_6_18	407_01_3	342_6_155	285_6_259	1316_6_86	2915_6_5	716_4_528	263_03_1	261_4_1	1493_4_19	265_0_58	1499_0_100	59_4_1	3030_03_33	50_6_1	2427_6_105	2259_5_134	295_5_1	418_01_64	2065_03_62	822_6_139	593_0_1	316_6_1	391_6_1	397_03_1	83_0_70	421_4_869	362_4_113	305_0_24	1333_0_39	383_6_1	248_4_26	39_6_185	2270_0_3	908_2_43	419_4_1	646_6_60	291_6_267
216_2_13	1496_4_23	761_6_4	1267_5_1	1266_0_45	764_0_98	495_01_10	138_0_1	27_0_1	20_4_1	21_6_69	1076_6_162	223_6_19	407_01_2	342_6_147	285_6_244	1316_6_90	2915_6_4	716_4_531	263_03_1	261_4_1	1493_4_16	265_0_54	1499_0_99	59_4_1	3030_03_31	50_6_1	2427_6_99	2259_5_136	295_5_1	418_01_71	2065_03_64	822_6_147	593_0_1	316_6_1	391_6_1	397_03_1	83_0_73	421_4_862	362_4_120	305_0_25	1333_0_45	383_6_1	248_4_19	39_6_176	2270_0_1	908_2_41	419_4_1	646_6_56	291_6_290
216_2_14	1496_4_16	761_6_7	1267_5_1	1266_0_45	764_0_85	495_01_14	138_0_1	27_0_1	20_4_1	21_6_65	1076_6_173	223_6_26	407_01_3	342_6_133	285_6_274	1316_6_89	2915_6_3	716_4_548	263_03_1	261_4_1	1493_4_20	265_0_52	1499_0_89	59_4_1	3030_03_32	50_6_1	2427_6_97	2259_5_143	295_5_1	418_01_75	2065_03_69	822_6_149	316_6_1	391_6_1	397_03_1	83_0_82	421_4_848	362_4_113	305_0_27	1333_0_41	383_6_1	248_4_22	39_6_163	908_2_39	419_4_1	646_6_57	291_6_292	339_6_42	629_5_78
216_2_14	1496_4_18	761_6_8	1267_5_1	1266_0_59	764_0_91	495_01_12	138_0_1	27_0_1	20_4_1	21_6_64	1076_6_172	223_6_24	407_01_1	342_6_118	285_6_253	1316_6_85	2915_6_1	716_4_549	263_03_1	261_4_1	1493_4_14	265_0_46	1499_0_82	59_4_1	3030_03_29	50_6_1	2427_6_113	2259_5_144	295_5_1	418_01_72	2065_03_54	822_6_141	316_6_1	391_6_1	111_0_1	83_0_81	421_4_824	362_4_115	305_0_28	1333_0_46	383_6_1	248_4_22	39_6_173	908_2_41	419_4_1	646_6_49	291_6_307	339_6_32	629_5_84
216_2_14	1496_4_15	761_6_11	1267_5_1	1266_0_57	764_0_87	495_01_13	138_0_1	27_0_1	20_4_1	21_6_62	1076_6_184	223_6_25	407_01_2	342_6_121	285_6_246	1316_6_85	2915_6_1	716_4_548	263_03_1	261_4_1	1493_4_15	265_0_59	1499_0_75	59_4_1	3030_03_32	50_6_1	2427_6_119	2259_5_152	295_5_1	418_01_69	2065_03_49	822_6_146	316_6_1	391_6_1	111_0_1	83_0_89	421_4_793	362_4_119	305_0_30	1333_0_41	383_6_1	248_4_23	39_6_170	908_2_38	419_4_1	646_6_46	291_6_292	339_6_23	629_5_85
216_2_12	1496_4_14	761_6_12	1267_5_1	1266_0_58	764_0_88	495_01_13	138_0_1	27_0_1	20_4_1	21_6_50	1076_6_198	223_6_29	407_01_2	342_6_124	285_6_242	1316_6_85	2915_6_1	716_4_559	263_03_1	261_4_1	1493_4_13	265_0_62	1499_0_74	59_4_1	3030_03_32	50_6_1	2427_6_120	2259_5_172	295_5_1	418_01_69	2065_03_42	822_6_140	316_6_1	391_6_1	111_0_1	83_0_79	421_4_781	362_4_123	305_0_32	1333_0_36	383_6_1	248_4_26	39_6_177	908_2_45	419_4_1	646_6_49	291_6_295	339_6_30	629_5_89
216_2_12	1496_4_10	761_6_15	1267_5_1	1266_0_46	764_0_93	495_01_14	138_0_1	27_0_1	20_4_1	21_6_58	1076_6_178	223_6_28	407_01_4	342_6_114	285_6_237	1316_6_82	2915_6_1	716_4_532	263_03_1	261_4_1	1493_4_16	265_0_62	1499_0_71	59_4_1	3030_03_41	50_6_1	2427_6_124	2259_5_179	295_5_1	418_01_74	2065_03_47	822_6_126	316_6_1	391_6_1	111_0_1	83_0_76	421_4_800	362_4_115	305_0_35	1333_0_42	383_6_1	248_4_26	39_6_172	908_2_43	419_4_1	646_6_44	291_6_307	339_6_32	629_5_77
216_2_9	1496_4_12	761_6_17	1267_5_1	1266_0_51	764_0_90	495_01_14	138_0_1	27_0_1	20_4_1	21_6_61	1076_6_168	223_6_30	407_01_5	342_6_120	285_6_238	1316_6_75	2915_6_2	716_4_537	263_03_1	261_4_1	1493_4_17	265_0_59	1499_0_78	59_4_1	3030_03_44	50_6_1	2427_6_127	2259_5_168	295_5_1	418_01_66	2065_03_41	822_6_121	316_6_1	391_6_1	111_0_1	83_0_79	421_4_820	362_4_130	305_0_33	1333_0_36	383_6_1	248_4_19	39_6_162	908_2_41	419_4_1	646_6_46	291_6_311	339_6_32	629_5_80
216_2_8	1496_4_6	761_6_17	1267_5_1	1266_0_61	764_0_90	495_01_20	138_0_1	27_0_1	20_4_1	21_6_61	1076_6_172	223_6_31	407_01_6	342_6_120	285_6_238	1316_6_78	2915_6_1	716_4_559	263_03_1	261_4_1	1493_4_10	265_0_61	1499_0_95	59_4_1	3030_03_54	50_6_1	2427_6_127	2259_5_167	295_5_1	418_01_65	2065_03_41	822_6_115	316_6_1	391_6_1	111_0_1	83_0_72	421_4_854	362_4_129	305_0_29	1333_0_30	383_6_1	248_4_18	39_6_159	908_2_37	419_4_1	646_6_45	291_6_318	339_6_32	629_5_78
216_2_9	1496_4_4	761_6_24	1267_5_1	1266_0_64	764_0_99	495_01_15	138_0_1	27_0_1	20_4_1	21_6_51	1076_6_185	223_6_37	407_01_9	342_6_119	285_6_239	1316_6_72	2915_6_1	716_4_537	263_03_1	261_4_1	1493_4_15	265_0_64	1499_0_121	59_4_1	3030_03_59	50_6_1	2427_6_128	2259_5_165	295_5_1	418_01_56	2065_03_44	822_6_107	316_6_1	391_6_1	111_0_1	83_0_72	421_4_847	362_4_121	305_0_40	1333_0_34	383_6_1	248_4_18	39_6_152	908_2_32	419_4_1	646_6_39	291_6_324	339_6_37	629_5_65
216_2_10	1496_4_3	761_6_13	1267_5_1	1266_0_65	764_0_106	495_01_14	138_0_1	27_0_1	20_4_1	21_6_58	1076_6_172	223_6_42	407_01_12	342_6_124	285_6_210	1316_6_75	2915_6_3	716_4_535	263_03_1	261_4_1	1493_4_16	265_0_58	1499_0_124	59_4_1	3030_03_69	50_6_1	2427_6_117	2259_5_168	295_5_1	418_01_57	2065_03_56	822_6_122	316_6_1	391_6_1	111_0_1	83_0_63	421_4_850	362_4_123	305_0_48	1333_0_35	383_6_1	248_4_19	39_6_146	908_2_32	419_4_1	646_6_33	291_6_314	339_6_36	629_5_71
216_2_10	1496_4_3	761_6_12	1267_5_1	1266_0_78	764_0_115	495_01_14	138_0_1	27_0_1	20_4_1	21_6_52	1076_6_198	223_6_43	407_01_10	342_6_133	285_6_212	1316_6_56	2915_6_1	716_4_521	263_03_1	261_4_1	1493_4_16	265_0_57	1499_0_119	59_4_1	3030_03_70	50_6_1	2427_6_115	2259_5_187	295_5_1	418_01_49	2065_03_57	822_6_133	316_6_1	391_6_1	111_0_1	83_0_58	421_4_876	362_4_126	305_0_40	1333_0_33	383_6_1	248_4_18	39_6_155	908_2_36	419_4_1	646_6_27	291_6_322	339_6_38	629_5_79
216_2_5	1496_4_1	761_6_12	1267_5_1	1266_0_68	764_0_91	495_01_15	138_0_1	27_0_1	20_4_1	21_6_57	1076_6_179	223_6_46	407_01_10	342_6_132	285_6_208	1316_6_54	2915_6_1	716_4_506	263_03_1	261_4_1	1493_4_12	265_0_45	1499_0_124	59_4_1	3030_03_76	50_6_1	2427_6_114	2259_5_187	295_5_1	418_01_46	2065_03_49	822_6_127	316_6_1	391_6_1	111_0_1	83_0_55	421_4_870	362_4_115	305_0_43	1333_0_37	383_6_1	248_4_25	39_6_172	908_2_23	419_4_1	646_6_28	291_6_335	339_6_38	629_5_64
216_2_2	761_6_9	1267_5_1	1266_0_70	764_0_101	495_01_13	138_0_1	27_0_1	20_4_1	21_6_45	1076_6_183	223_6_52	407_01_11	342_6_116	285_6_217	1316_6_62	2915_6_1	716_4_500	263_03_1	261_4_1	1493_4_10	265_0_49	1499_0_141	59_4_1	3030_03_77	50_6_1	2427_6_110	2259_5_200	295_5_1	418_01_62	2065_03_45	822_6_120	316_6_1	391_6_1	111_0_1	83_0_49	421_4_878	362_4_123	305_0_46	1333_0_37	383_6_1	248_4_30	39_6_171	908_2_22	34_5_238	646_6_20	291_6_325	339_6_28	629_5_70	61_4_90
216_2_2	761_6_8	1267_5_1	1266_0_69	764_0_99	495_01_13	138_0_1	27_0_1	20_4_1	21_6_44	1076_6_179	223_6_53	407_01_9	342_6_106	285_6_227	1316_6_63	716_4_490	263_03_1	261_4_1	1493_4_10	265_0_50	1499_0_151	59_4_1	3030_03_78	2427_6_119	2259_5_213	295_5_1	418_01_57	2065_03_49	822_6_124	316_6_1	111_0_1	83_0_45	421_4_876	362_4_108	305_0_41	1333_0_47	383_6_1	248_4_33	39_6_184	908_2_17	34_5_229	646_6_23	291_6_333	339_6_27	629_5_69	61_4_105	258_5_126	179_6_455	67_0_63
216_2_3	761_6_9	1267_5_1	1266_0_58	764_0_98	495_01_10	138_0_1	27_0_1	20_4_1	21_6_39	1076_6_166	223_6_55	407_01_7	342_6_102	285_6_215	1316_6_71	716_4_500	263_03_1	261_4_1	1493_4_8	265_0_54	1499_0_168	59_4_1	3030_03_81	2427_6_111	2259_5_211	295_5_1	418_01_62	2065_03_47	822_6_130	316_6_1	111_0_1	83_0_49	421_4_887	362_4_105	305_0_47	1333_0_47	383_6_1	248_4_36	39_6_181	908_2_13	34_5_231	646_6_23	291_6_314	339_6_22	629_5_56	61_4_107	258_5_135	179_6_453	67_0_60
216_2_2	761_6_9	1267_5_1	1266_0_72	764_0_89	495_01_6	138_0_1	27_0_1	20_4_1	21_6_42	1076_6_180	223_6_60	407_01_11	342_6_111	285_6_211	1316_6_69	716_4_484	263_03_1	261_4_1	1493_4_8	265_0_51	1499_0_160	59_4_1	3030_03_87	2427_6_111	2259_5_197	295_5_1	418_01_73	2065_03_51	822_6_128	316_6_1	111_0_1	83_0_55	421_4_884	362_4_105	305_0_34	1333_0_43	383_6_1	248_4_41	39_6_175	908_2_10	34_5_246	646_6_16	291_6_319	339_6_17	629_5_53	61_4_99	258_5_147	179_6_460	67_0_55
216_2_1	761_6_4	1267_5_1	1266_0_64	764_0_104	495_01_6	138_0_1	27_0_1	20_4_1	21_6_43	1076_6_158	223_6_58	407_01_7	342_6_119	285_6_202	1316_6_64	716_4_492	263_03_1	261_4_1	1493_4_13	265_0_43	1499_0_179	59_4_1	3030_03_84	2427_6_104	2259_5_207	295_5_1	418_01_70	2065_03_38	822_6_124	316_6_1	111_0_1	83_0_60	421_4_874	362_4_109	305_0_33	1333_0_47	383_6_1	248_4_31	39_6_157	908_2_6	34_5_206	646_6_20	291_6_324	339_6_18	629_5_60	61_4_89	258_5_147	179_6_506	67_0_50
216_2_1	761_6_3	1267_5_1	1266_0_58	764_0_108	495_01_7	138_0_1	27_0_1	20_4_1	21_6_43	1076_6_159	223_6_62	407_01_11	342_6_144	285_6_199	1316_6_61	716_4_490	263_03_1	261_4_1	1493_4_17	265_0_44	1499_0_172	59_4_1	3030_03_82	2427_6_109	2259_5_188	295_5_1	418_01_77	2065_03_37	822_6_130	316_6_1	111_0_1	83_0_58	421_4_869	362_4_114	305_0_31	1333_0_44	383_6_1	248_4_39	39_6_173	908_2_2	34_5_197	646_6_18	291_6_329	339_6_17	629_5_46	61_4_81	258_5_145	179_6_499	67_0_55
216_2_1	761_6_3	1267_5_1	1266_0_59	764_0_101	495_01_4	138_0_1	27_0_1	20_4_1	21_6_38	1076_6_143	223_6_65	407_01_8	342_6_132	285_6_203	1316_6_62	716_4_507	263_03_1	261_4_1	1493_4_12	265_0_46	1499_0_186	59_4_1	3030_03_89	2427_6_107	2259_5_194	295_5_1	418_01_85	2065_03_50	822_6_121	316_6_1	111_0_1	83_0_44	421_4_844	362_4_121	305_0_31	1333_0_39	383_6_1	248_4_34	39_6_172	908_2_3	34_5_206	646_6_19	291_6_340	339_6_10	629_5_52	61_4_77	258_5_153	179_6_503	67_0_58
216_2_1	761_6_4	1267_5_1	1266_0_62	764_0_81	495_01_4	138_0_1	27_0_1	20_4_1	21_6_40	1076_6_146	223_6_65	407_01_8	342_6_132	285_6_204	1316_6_65	716_4_522	263_03_1	261_4_1	1493_4_7	265_0_52	1499_0_176	59_4_1	3030_03_82	2427_6_107	2259_5_191	295_5_1	418_01_89	2065_03_57	822_6_133	316_6_1	111_0_1	83_0_46	421_4_896	362_4_124	305_0_36	1333_0_38	383_6_1	248_4_40	39_6_175	908_2_1	34_5_188	646_6_19	291_6_341	339_6_6	629_5_45	61_4_78	258_5_145	179_6_498	67_0_51
761_6_4	1267_5_1	1266_0_58	764_0_84	495_01_2	138_0_1	27_0_1	20_4_1	21_6_26	1076_6_153	223_6_63	407_01_5	342_6_122	285_6_221	1316_6_60	716_4_529	263_03_1	261_4_1	1493_4_6	265_0_62	1499_0_193	59_4_1	3030_03_92	2427_6_111	2259_5_202	295_5_1	418_01_82	2065_03_65	822_6_144	316_6_1	111_0_1	83_0_41	421_4_868	362_4_119	305_0_35	1333_0_29	383_6_1	248_4_32	39_6_166	908_2_2	34_5_178	646_6_19	291_6_366	339_6_3	629_5_44	61_4_67	258_5_160	179_6_478	67_0_55	170_0_36
761_6_3	1267_5_1	1266_0_72	764_0_82	495_01_3	138_0_1	27_0_1	20_4_1	21_6_21	1076_6_150	223_6_58	407_01_4	342_6_129	285_6_209	1316_6_64	716_4_533	263_03_1	261_4_1	1493_4_9	265_0_61	1499_0_190	59_4_1	3030_03_99	2427_6_108	2259_5_196	295_5_1	418_01_86	2065_03_59	822_6_130	316_6_1	111_0_1	83_0_39	421_4_888	362_4_116	305_0_36	1333_0_34	383_6_1	248_4_31	39_6_164	908_2_3	34_5_173	646_6_17	291_6_352	339_6_1	629_5_47	61_4_78	258_5_153	179_6_499	67_0_59	170_0_35
761_6_3	1267_5_1	1266_0_70	764_0_81	495_01_5	138_0_1	27_0_1	20_4_1	21_6_23	1076_6_142	223_6_57	407_01_5	342_6_116	285_6_201	1316_6_71	716_4_538	263_03_1	261_4_1	1493_4_6	265_0_54	1499_0_195	59_4_1	3030_03_101	2427_6_97	2259_5_196	295_5_1	418_01_92	2065_03_58	822_6_115	316_6_1	111_0_1	83_0_48	421_4_882	362_4_112	305_0_29	1333_0_35	383_6_1	248_4_21	39_6_159	908_2_5	34_5_188	646_6_16	291_6_363	339_6_1	629_5_39	61_4_66	258_5_170	179_6_509	67_0_58	170_0_32
761_6_8	1267_5_1	1266_0_63	764_0_86	495_01_3	138_0_1	27_0_1	20_4_1	21_6_33	1076_6_146	223_6_55	407_01_3	342_6_116	285_6_212	1316_6_63	716_4_528	263_03_1	261_4_1	1493_4_3	265_0_45	1499_0_194	59_4_1	3030_03_107	2427_6_94	2259_5_193	295_5_1	418_01_87	2065_03_65	822_6_110	316_6_1	111_0_1	83_0_43	421_4_914	362_4_108	305_0_25	1333_0_35	383_6_1	248_4_33	39_6_144	908_2_4	34_5_187	646_6_11	291_6_356	339_6_1	629_5_43	61_4_64	258_5_179	179_6_510	67_0_63	170_0_26
151_2_1	882_0_1	153_4_99	880_6_134	339_6_1	229_4_346	603_3_71	629_5_35	761_6_11	1267_5_1	1266_0_78	764_0_102	2065_03_58	61_4_70	258_5_178	111_0_1	179_6_495	83_0_42	234_0_1	495_01_3	138_0_1	170_0_20	1050_4_62	407_01_5	27_0_1	20_4_1	636_2_3	183_5_149	1076_6_156	160_6_1	1111_6_39	67_0_69	320_01_21	2_4_100	187_4_53	342_6_116	421_4_930	362_4_100	189_03_60	285_6_224	1295_0_93	1316_6_58	1359_0_17	1216_0_125	207_6_10	637_6_5	716_4_546	1351_6_97	305_0_38	1333_0_34
151_2_1	882_0_1	153_4_92	880_6_133	339_6_1	229_4_363	603_3_85	629_5_44	761_6_12	1267_5_1	1266_0_64	764_0_104	2065_03_60	61_4_82	258_5_180	111_0_1	179_6_501	83_0_40	234_0_1	495_01_7	138_0_1	170_0_21	1050_4_55	407_01_6	27_0_1	20_4_1	636_2_3	183_5_139	1076_6_168	160_6_1	1111_6_39	67_0_68	320_01_31	2_4_90	187_4_61	342_6_112	421_4_903	362_4_92	189_03_55	285_6_205	1295_0_89	1316_6_53	1359_0_19	1216_0_132	207_6_12	637_6_8	716_4_551	1351_6_91	305_0_50	1333_0_35
151_2_1	882_0_1	153_4_116	880_6_121	339_6_1	229_4_357	603_3_85	629_5_46	761_6_15	1267_5_1	1266_0_72	764_0_96	2065_03_68	61_4_72	258_5_169	111_0_1	179_6_503	83_0_43	234_0_1	495_01_6	138_0_1	170_0_20	1050_4_45	407_01_5	27_0_1	20_4_1	636_2_3	183_5_148	1076_6_151	160_6_1	1111_6_35	67_0_66	320_01_29	2_4_77	187_4_62	342_6_118	421_4_943	362_4_92	189_03_54	285_6_209	1295_0_94	1316_6_54	1359_0_21	1216_0_128	207_6_8	637_6_11	716_4_548	1351_6_77	305_0_50	1333_0_39
151_2_1	882_0_1	153_4_119	880_6_122	339_6_1	229_4_381	603_3_81	629_5_39	761_6_14	1267_5_1	1266_0_69	764_0_97	2065_03_70	61_4_74	258_5_173	111_0_1	179_6_496	83_0_39	234_0_1	495_01_6	138_0_1	170_0_19	1050_4_46	407_01_4	27_0_1	20_4_1	636_2_1	183_5_145	1076_6_148	160_6_1	1111_6_47	67_0_75	320_01_20	2_4_83	187_4_71	342_6_102	421_4_962	362_4_76	189_03_56	285_6_204	1295_0_87	1316_6_58	1359_0_18	1216_0_140	207_6_10	637_6_3	716_4_556	1351_6_76	305_0_53	1333_0_41
151_2_1	882_0_1	153_4_109	880_6_128	339_6_1	229_4_382	603_3_88	629_5_47	761_6_10	1267_5_1	1266_0_71	764_0_102	2065_03_85	61_4_63	258_5_178	111_0_1	179_6_499	83_0_32	234_0_1	495_01_6	138_0_1	170_0_20	1050_4_54	407_01_3	27_0_1	20_4_1	21_6_25	183_5_142	1076_6_148	160_6_1	1111_6_35	67_0_75	320_01_15	2_4_70	187_4_70	342_6_107	421_4_959	362_4_71	189_03_52	285_6_191	1295_0_84	1316_6_56	1359_0_20	1216_0_133	207_6_8	637_6_2	716_4_569	1351_6_73	305_0_54	1333_0_37
151_2_1	882_0_1	153_4_108	880_6_121	339_6_1	229_4_375	603_3_91	629_5_47	761_6_10	1267_5_1	1266_0_73	764_0_101	2065_03_95	61_4_72	258_5_176	111_0_1	179_6_549	83_0_38	234_0_1	495_01_7	138_0_1	170_0_14	1050_4_56	407_01_7	27_0_1	21_6_20	183_5_140	1076_6_148	160_6_1	1111_6_31	67_0_78	320_01_12	2_4_76	187_4_62	342_6_110	421_4_928	362_4_72	189_03_55	285_6_190	1295_0_91	1316_6_61	1359_0_16	1216_0_140	207_6_10	637_6_2	716_4_541	1351_6_77	305_0_56	1333_0_28	462_4_204
882_0_1	153_4_116	880_6_120	339_6_1	229_4_387	603_3_89	629_5_55	761_6_11	1267_5_1	1266_0_77	764_0_108	2065_03_95	61_4_73	258_5_147	111_0_1	179_6_565	83_0_45	234_0_1	495_01_7	138_0_1	170_0_13	1050_4_51	407_01_7	27_0_1	21_6_23	183_5_131	1076_6_144	160_6_1	1111_6_27	67_0_82	320_01_16	2_4_65	187_4_67	342_6_100	421_4_968	362_4_72	189_03_58	285_6_198	1295_0_81	1316_6_67	1359_0_20	1216_0_136	207_6_7	637_6_2	716_4_523	1351_6_72	305_0_59	1333_0_29	462_4_221	263_03_1
882_0_1	153_4_126	880_6_122	339_6_1	229_4_380	603_3_90	629_5_47	761_6_11	1267_5_1	1266_0_78	764_0_103	2065_03_96	61_4_66	258_5_149	111_0_1	179_6_552	83_0_42	234_0_1	495_01_4	138_0_1	170_0_15	1050_4_50	407_01_9	27_0_1	21_6_26	183_5_122	1076_6_138	160_6_1	1111_6_23	67_0_77	320_01_18	2_4_62	187_4_69	342_6_97	421_4_1004	362_4_74	189_03_60	285_6_206	1295_0_82	1316_6_77	1359_0_17	1216_0_129	207_6_9	637_6_4	716_4_509	1351_6_78	305_0_62	1333_0_34	462_4_230	263_03_1
882_0_1	153_4_131	880_6_129	339_6_1	229_4_365	603_3_89	629_5_44	761_6_8	1267_5_1	1266_0_78	764_0_113	2065_03_83	61_4_72	258_5_128	111_0_1	179_6_565	83_0_40	234_0_1	495_01_5	138_0_1	170_0_17	1050_4_50	407_01_9	27_0_1	21_6_25	183_5_129	1076_6_134	160_6_1	1111_6_22	67_0_76	320_01_14	2_4_70	187_4_59	342_6_94	421_4_1037	362_4_80	189_03_57	285_6_235	1295_0_92	1316_6_77	1359_0_16	1216_0_151	207_6_9	637_6_2	716_4_476	1351_6_79	305_0_57	1333_0_51	462_4_238	263_03_1
882_0_1	153_4_126	880_6_130	339_6_1	229_4_366	603_3_86	629_5_44	761_6_11	1267_5_1	1266_0_77	764_0_111	2065_03_97	61_4_80	258_5_127	111_0_1	179_6_551	83_0_48	234_0_1	495_01_4	138_0_1	170_0_13	1050_4_53	407_01_7	27_0_1	21_6_26	183_5_126	1076_6_116	160_6_1	1111_6_23	67_0_86	320_01_15	2_4_68	187_4_69	342_6_110	421_4_1050	362_4_87	189_03_51	285_6_232	1295_0_83	1316_6_75	1359_0_14	1216_0_144	207_6_6	637_6_2	716_4_474	1351_6_81	305_0_52	1333_0_65	462_4_229	263_03_1
882_0_1	153_4_143	880_6_126	339_6_1	229_4_350	603_3_86	629_5_44	761_6_7	1267_5_1	1266_0_82	764_0_96	2065_03_94	61_4_83	258_5_118	111_0_1	179_6_558	83_0_44	234_0_1	495_01_3	138_0_1	170_0_12	1050_4_52	407_01_10	27_0_1	21_6_27	183_5_125	1076_6_132	160_6_1	1111_6_29	67_0_76	320_01_22	2_4_70	187_4_59	342_6_94	421_4_1065	362_4_91	189_03_49	285_6_213	1295_0_87	1316_6_86	1359_0_17	1216_0_170	207_6_3	637_6_2	716_4_483	1351_6_80	305_0_69	1333_0_71	462_4_192	263_03_1
882_0_1	153_4_148	880_6_128	339_6_1	229_4_342	603_3_87	629_5_44	761_6_6	1267_5_1	1266_0_80	764_0_92	2065_03_100	61_4_75	258_5_106	111_0_1	179_6_559	83_0_44	234_0_1	495_01_2	138_0_1	170_0_12	1050_4_55	407_01_6	27_0_1	21_6_25	183_5_132	1076_6_115	160_6_1	1111_6_21	67_0_69	320_01_22	2_4_67	187_4_58	342_6_103	421_4_1040	362_4_103	189_03_60	285_6_204	1295_0_74	1316_6_84	1359_0_11	1216_0_203	207_6_1	637_6_3	716_4_482	1351_6_82	305_0_82	1333_0_66	462_4_221	263_03_1
882_0_1	153_4_147	880_6_111	339_6_1	229_4_329	603_3_87	629_5_35	761_6_5	1267_5_1	1266_0_81	764_0_87	2065_03_99	61_4_75	258_5_106	111_0_1	179_6_553	83_0_40	234_0_1	495_01_1	138_0_1	170_0_12	1050_4_49	407_01_11	27_0_1	21_6_29	183_5_147	1076_6_113	160_6_1	1111_6_18	67_0_67	320_01_19	2_4_65	187_4_57	342_6_95	421_4_1006	362_4_101	189_03_55	285_6_239	1295_0_69	1316_6_91	1359_0_9	1216_0_208	207_6_2	637_6_5	716_4_490	1351_6_90	305_0_90	1333_0_72	462_4_222	263_03_1
882_0_1	153_4_151	880_6_109	339_6_1	229_4_310	603_3_95	629_5_36	761_6_4	1267_5_1	1266_0_79	764_0_79	2065_03_96	61_4_70	258_5_106	111_0_1	179_6_571	83_0_52	234_0_1	495_01_2	138_0_1	170_0_14	1050_4_50	407_01_11	27_0_1	21_6_23	183_5_159	1076_6_115	1111_6_25	67_0_69	320_01_22	2_4_62	187_4_54	342_6_89	421_4_978	362_4_95	189_03_49	285_6_227	1295_0_70	1316_6_85	1359_0_10	1216_0_222	637_6_5	716_4_500	1351_6_74	305_0_91	1333_0_70	462_4_240	263_03_1	261_4_1	383_6_1
882_0_1	153_4_147	880_6_106	339_6_1	229_4_290	603_3_101	629_5_38	761_6_2	1267_5_1	1266_0_79	764_0_76	2065_03_101	61_4_72	258_5_89	111_0_1	179_6_549	83_0_55	234_0_1	495_01_1	138_0_1	170_0_15	1050_4_50	407_01_14	27_0_1	21_6_21	183_5_162	1076_6_113	1111_6_34	67_0_74	320_01_24	2_4_56	187_4_53	342_6_90	421_4_973	362_4_88	189_03_43	285_6_227	1295_0_71	1316_6_83	1359_0_13	1216_0_222	637_6_5	716_4_470	1351_6_92	305_0_84	1333_0_74	462_4_239	263_03_1	261_4_1	383_6_1
882_0_1	153_4_141	880_6_115	339_6_1	229_4_287	603_3_114	629_5_42	67_0_75	1267_5_1	1266_0_75	764_0_70	2065_03_94	61_4_63	258_5_90	111_0_1	179_6_566	83_0_49	234_0_1	495_01_1	138_0_1	170_0_13	1050_4_53	407_01_10	27_0_1	21_6_28	1076_6_116	1111_6_36	183_5_159	320_01_31	2_4_59	187_4_46	342_6_84	421_4_969	362_4_74	189_03_39	285_6_229	1295_0_71	1316_6_101	1359_0_15	1216_0_218	637_6_4	716_4_466	1351_6_103	305_0_80	1333_0_79	462_4_218	263_03_1	261_4_1	383_6_1	265_0_37
882_0_1	153_4_141	880_6_116	339_6_1	229_4_312	603_3_106	629_5_35	1267_5_1	1266_0_77	764_0_76	2065_03_90	61_4_58	258_5_97	111_0_1	179_6_580	67_0_75	234_0_1	83_0_49	138_0_1	170_0_13	1050_4_51	407_01_13	27_0_1	21_6_31	1076_6_118	1111_6_34	183_5_170	320_01_28	2_4_46	187_4_44	342_6_84	421_4_976	362_4_77	189_03_38	285_6_247	1295_0_78	1316_6_94	1359_0_14	1216_0_210	637_6_7	716_4_455	1351_6_96	305_0_79	1333_0_71	462_4_242	263_03_1	261_4_1	383_6_1	265_0_36	1499_0_228
882_0_1	153_4_132	880_6_127	339_6_1	229_4_303	603_3_119	629_5_51	1267_5_1	1266_0_81	764_0_75	2065_03_87	61_4_46	258_5_90	111_0_1	179_6_575	67_0_74	234_0_1	83_0_44	138_0_1	170_0_15	1050_4_56	407_01_13	27_0_1	21_6_29	1076_6_134	1111_6_42	183_5_156	320_01_30	2_4_49	187_4_44	342_6_89	421_4_968	362_4_74	189_03_36	285_6_240	1295_0_70	1316_6_82	1359_0_14	1216_0_190	637_6_8	716_4_439	1351_6_90	305_0_86	1333_0_74	462_4_246	263_03_1	261_4_1	383_6_1	265_0_41	1499_0_224
882_0_1	153_4_154	880_6_124	339_6_1	229_4_332	603_3_125	629_5_43	1267_5_1	1266_0_66	764_0_73	2065_03_87	61_4_46	258_5_92	111_0_1	179_6_568	67_0_75	234_0_1	83_0_50	138_0_1	170_0_15	1050_4_61	407_01_16	27_0_1	21_6_34	1076_6_145	1111_6_30	183_5_154	320_01_32	2_4_51	187_4_48	342_6_97	421_4_969	362_4_75	189_03_35	285_6_244	1295_0_60	1316_6_88	1359_0_10	1216_0_169	637_6_3	716_4_435	1351_6_93	305_0_75	1333_0_76	462_4_250	263_03_1	261_4_1	383_6_1	265_0_43	1499_0_222
882_0_1	153_4_147	880_6_104	339_6_1	229_4_354	603_3_120	629_5_42	1267_5_1	1266_0_68	764_0_72	2065_03_88	61_4_41	258_5_96	111_0_1	179_6_571	67_0_90	234_0_1	83_0_55	138_0_1	170_0_16	1050_4_68	407_01_11	27_0_1	21_6_36	1076_6_160	1111_6_32	183_5_149	320_01_34	2_4_51	187_4_38	342_6_87	421_4_1008	362_4_76	189_03_35	285_6_238	1295_0_55	1316_6_80	1359_0_5	1216_0_173	637_6_2	716_4_420	1351_6_98	305_0_75	1333_0_76	462_4_241	263_03_1	261_4_1	383_6_1	265_0_43	1499_0_207
882_0_1	153_4_162	880_6_94	339_6_1	229_4_362	603_3_112	629_5_47	1267_5_1	1266_0_68	764_0_71	2065_03_93	61_4_37	258_5_96	111_0_1	179_6_571	67_0_95	234_0_1	83_0_49	138_0_1	170_0_16	1050_4_67	407_01_6	27_0_1	21_6_33	1076_6_154	1111_6_33	183_5_139	320_01_37	2_4_48	187_4_41	342_6_79	421_4_1037	362_4_78	189_03_37	285_6_258	1295_0_50	1316_6_67	1359_0_4	1216_0_162	637_6_4	716_4_423	1351_6_90	305_0_77	1333_0_76	462_4_234	263_03_1	261_4_1	383_6_1	265_0_45	1499_0_196
882_0_1	153_4_169	880_6_96	339_6_1	229_4_395	603_3_111	629_5_54	1267_5_1	1266_0_64	764_0_61	2065_03_79	61_4_41	258_5_107	111_0_1	179_6_580	67_0_95	234_0_1	83_0_51	138_0_1	170_0_12	1050_4_62	407_01_9	27_0_1	21_6_38	1076_6_174	1111_6_37	183_5_137	320_01_36	2_4_45	187_4_46	342_6_78	421_4_978	362_4_75	189_03_35	285_6_254	1295_0_59	1316_6_57	1359_0_7	1216_0_169	716_4_415	1351_6_93	305_0_64	1333_0_68	462_4_232	263_03_1	261_4_1	383_6_1	265_0_48	1499_0_191	484_012_45
882_0_1	153_4_148	880_6_101	339_6_1	229_4_372	603_3_113	629_5_59	1267_5_1	1266_0_73	764_0_48	2065_03_81	61_4_51	258_5_111	111_0_1	179_6_595	67_0_83	234_0_1	83_0_56	138_0_1	170_0_5	1050_4_54	407_01_10	27_0_1	21_6_41	1076_6_176	1111_6_41	183_5_120	320_01_29	2_4_42	187_4_48	342_6_68	421_4_950	362_4_74	189_03_47	285_6_248	1295_0_51	1316_6_50	1359_0_6	1216_0_168	716_4_461	1351_6_102	305_0_70	1333_0_61	462_4_230	263_03_1	261_4_1	383_6_1	265_0_47	1499_0_204	484_012_42
882_0_1	153_4_162	880_6_96	339_6_1	229_4_379	603_3_102	629_5_69	1267_5_1	1266_0_73	764_0_42	2065_03_79	61_4_51	258_5_107	111_0_1	179_6_606	67_0_81	234_0_1	83_0_60	138_0_1	170_0_5	1050_4_55	407_01_9	27_0_1	21_6_50	1076_6_159	1111_6_32	183_5_119	320_01_32	2_4_43	2032_6_296	342_6_64	421_4_952	189_03_54	285_6_233	1295_0_53	1316_6_54	1359_0_7	1216_0_181	716_4_469	1351_6_96	305_0_65	1333_0_57	462_4_226	263_03_1	261_4_1	383_6_1	187_4_49	265_0_48	1499_0_205	484_012_29
882_0_1	153_4_164	880_6_94	339_6_1	229_4_391	603_3_94	629_5_66	1267_5_1	1266_0_83	764_0_49	2065_03_69	61_4_41	258_5_102	111_0_1	179_6_606	67_0_79	234_0_1	83_0_59	138_0_1	170_0_4	1050_4_62	407_01_10	27_0_1	21_6_46	1076_6_169	1111_6_41	183_5_125	320_01_36	2_4_32	2032_6_267	342_6_77	421_4_948	189_03_56	285_6_230	1295_0_50	1316_6_44	1359_0_10	1216_0_167	716_4_497	1351_6_109	305_0_57	1333_0_45	462_4_244	263_03_1	261_4_1	383_6_1	187_4_53	265_0_46	1499_0_190	484_012_30
882_0_1	153_4_159	880_6_86	339_6_1	229_4_379	603_3_83	629_5_73	1267_5_1	1266_0_86	764_0_54	2065_03_84	61_4_42	258_5_97	111_0_1	179_6_589	67_0_81	234_0_1	83_0_64	138_0_1	170_0_6	1050_4_60	407_01_13	27_0_1	21_6_48	1076_6_144	1111_6_48	183_5_130	320_01_44	2_4_34	2032_6_255	342_6_74	421_4_943	189_03_63	285_6_237	1295_0_46	1316_6_45	1359_0_11	1216_0_163	716_4_508	1351_6_97	305_0_60	1333_0_49	462_4_255	263_03_1	261_4_1	383_6_1	187_4_50	265_0_33	1499_0_195	484_012_29
882_0_1	153_4_156	880_6_87	339_6_1	229_4_394	603_3_76	629_5_70	1267_5_1	1266_0_81	764_0_62	2065_03_94	61_4_37	258_5_91	111_0_1	179_6_587	67_0_92	234_0_1	83_0_60	138_0_1	170_0_5	1050_4_64	407_01_19	27_0_1	21_6_44	1076_6_129	1111_6_49	183_5_124	320_01_39	2_4_38	2032_6_272	342_6_85	421_4_939	189_03_63	285_6_247	1295_0_44	1316_6_50	1359_0_11	1216_0_156	716_4_498	1351_6_95	305_0_61	1333_0_47	462_4_275	263_03_1	261_4_1	383_6_1	187_4_60	265_0_39	1499_0_189	484_012_29
882_0_1	153_4_159	880_6_82	339_6_1	229_4_378	603_3_73	629_5_81	1267_5_1	1266_0_77	764_0_72	2065_03_88	61_4_37	258_5_95	111_0_1	179_6_592	67_0_85	234_0_1	83_0_57	138_0_1	170_0_5	1050_4_58	407_01_19	27_0_1	21_6_44	1076_6_111	1111_6_57	183_5_108	320_01_36	2_4_40	2032_6_293	342_6_84	421_4_932	189_03_67	285_6_251	1295_0_40	1316_6_47	1359_0_9	1216_0_157	716_4_492	1351_6_97	305_0_67	1333_0_48	462_4_287	263_03_1	261_4_1	383_6_1	187_4_59	265_0_36	1499_0_186	484_012_26
882_0_1	153_4_158	880_6_74	339_6_1	229_4_378	603_3_73	629_5_72	1267_5_1	1266_0_84	764_0_58	2065_03_90	61_4_46	258_5_105	111_0_1	179_6_581	67_0_89	234_0_1	83_0_55	138_0_1	170_0_5	1050_4_54	407_01_16	27_0_1	21_6_50	1076_6_94	1111_6_61	183_5_120	320_01_32	2_4_38	2032_6_280	342_6_95	421_4_976	189_03_62	285_6_267	1295_0_42	1316_6_42	1359_0_8	1216_0_135	716_4_481	1351_6_95	305_0_68	1333_0_48	462_4_280	263_03_1	261_4_1	383_6_1	187_4_61	265_0_37	1499_0_177	484_012_24
882_0_1	153_4_177	880_6_61	339_6_1	229_4_368	603_3_75	629_5_69	1267_5_1	1266_0_82	764_0_62	2065_03_97	61_4_44	258_5_125	111_0_1	179_6_579	67_0_85	234_0_1	83_0_50	138_0_1	170_0_5	1050_4_57	407_01_11	27_0_1	21_6_55	1076_6_102	1111_6_52	183_5_111	320_01_38	2_4_39	2032_6_280	342_6_89	421_4_967	189_03_59	285_6_253	1295_0_49	1316_6_43	1359_0_10	1216_0_121	716_4_475	1351_6_98	305_0_64	1333_0_45	462_4_299	263_03_1	261_4_1	383_6_1	187_4_65	265_0_33	1499_0_175	484_012_19
882_0_1	153_4_190	880_6_64	339_6_1	229_4_395	603_3_65	629_5_64	1267_5_1	1266_0_82	764_0_52	2065_03_79	61_4_49	258_5_113	111_0_1	179_6_565	67_0_74	234_0_1	83_0_50	138_0_1	170_0_6	1050_4_50	407_01_16	27_0_1	21_6_59	1076_6_119	1111_6_64	183_5_115	320_01_34	2_4_56	2032_6_264	342_6_96	421_4_954	189_03_56	285_6_253	1295_0_47	1316_6_46	1359_0_11	1216_0_117	716_4_471	1351_6_104	305_0_60	1333_0_36	462_4_320	263_03_1	261_4_1	383_6_1	187_4_61	265_0_35	1499_0_201	484_012_22
882_0_1	153_4_203	880_6_64	339_6_1	229_4_409	603_3_61	629_5_53	1267_5_1	1266_0_77	764_0_50	2065_03_82	61_4_59	258_5_110	111_0_1	179_6_551	67_0_70	234_0_1	83_0_47	138_0_1	170_0_7	1050_4_41	407_01_15	27_0_1	21_6_63	1076_6_133	1111_6_69	183_5_115	320_01_32	2_4_50	2032_6_269	342_6_95	421_4_968	189_03_55	285_6_244	1295_0_44	1316_6_37	1359_0_11	1216_0_114	716_4_448	1351_6_106	305_0_54	1333_0_34	462_4_334	263_03_1	261_4_1	383_6_1	187_4_58	265_0_29	1499_0_200	484_012_22
882_0_1	153_4_205	880_6_60	339_6_1	229_4_417	603_3_67	629_5_61	1267_5_1	1266_0_76	764_0_55	2065_03_77	61_4_55	258_5_99	111_0_1	179_6_554	67_0_68	234_0_1	83_0_62	138_0_1	170_0_11	1050_4_38	407_01_9	27_0_1	21_6_64	1076_6_130	1111_6_80	183_5_120	320_01_27	2_4_48	2032_6_277	342_6_100	421_4_945	189_03_52	285_6_256	1295_0_51	1316_6_39	1359_0_10	1216_0_127	716_4_428	1351_6_107	305_0_55	1333_0_37	462_4_314	263_03_1	261_4_1	383_6_1	187_4_48	265_0_32	1499_0_208	484_012_21
882_0_1	153_4_217	880_6_58	339_6_1	229_4_431	603_3_57	629_5_58	1267_5_1	1266_0_82	764_0_49	2065_03_77	61_4_71	258_5_101	111_0_1	179_6_542	67_0_81	234_0_1	83_0_70	138_0_1	170_0_13	1050_4_37	407_01_12	27_0_1	21_6_43	1076_6_137	1111_6_79	183_5_124	320_01_35	2_4_48	2032_6_273	342_6_98	421_4_951	189_03_50	285_6_246	1295_0_49	1316_6_30	1359_0_14	1216_0_123	716_4_425	1351_6_107	305_0_53	1333_0_37	462_4_316	263_03_1	261_4_1	383_6_1	187_4_48	265_0_32	1499_0_212	484_012_24
882_0_1	153_4_199	880_6_60	339_6_1	229_4_433	603_3_63	629_5_58	1267_5_1	1266_0_72	764_0_50	2065_03_62	61_4_74	258_5_99	111_0_1	179_6_522	67_0_87	234_0_1	83_0_87	138_0_1	170_0_13	1050_4_34	407_01_15	27_0_1	21_6_37	1076_6_141	1111_6_83	183_5_119	320_01_28	2_4_55	2032_6_265	342_6_92	421_4_937	189_03_55	285_6_264	1295_0_37	1316_6_41	1359_0_17	1216_0_131	716_4_437	1351_6_106	305_0_66	1333_0_36	462_4_286	263_03_1	261_4_1	383_6_1	187_4_46	265_0_33	1499_0_233	484_012_23
882_0_1	153_4_192	880_6_67	339_6_1	229_4_391	603_3_66	629_5_57	1267_5_1	1266_0_69	764_0_50	2065_03_64	61_4_82	258_5_89	111_0_1	179_6_514	67_0_86	234_0_1	83_0_88	138_0_1	170_0_7	1050_4_35	407_01_14	27_0_1	21_6_32	1076_6_156	1111_6_87	183_5_116	320_01_26	2_4_68	2032_6_292	342_6_97	421_4_918	189_03_50	285_6_265	1295_0_43	1316_6_39	1359_0_17	1216_0_126	716_4_441	1351_6_112	305_0_65	1333_0_40	462_4_325	263_03_1	261_4_1	383_6_1	187_4_53	265_0_35	1499_0_225	484_012_24
882_0_1	153_4_186	880_6_69	339_6_1	229_4_379	603_3_60	629_5_54	1267_5_1	1266_0_71	764_0_47	2065_03_76	61_4_73	258_5_105	111_0_1	179_6_496	67_0_87	234_0_1	83_0_76	138_0_1	170_0_6	1050_4_33	407_01_12	27_0_1	21_6_37	1076_6_147	1111_6_87	183_5_105	320_01_23	2_4_70	2032_6_283	342_6_104	421_4_945	189_03_48	285_6_288	1295_0_50	1316_6_53	1359_0_13	1216_0_142	716_4_427	1351_6_120	305_0_70	1333_0_38	462_4_312	263_03_1	261_4_1	383_6_1	187_4_58	265_0_31	1499_0_221	484_012_27
882_0_1	153_4_178	880_6_62	339_6_1	229_4_365	603_3_55	629_5_58	1267_5_1	1266_0_77	764_0_53	2065_03_76	61_4_76	258_5_88	111_0_1	179_6_514	67_0_79	234_0_1	83_0_63	138_0_1	170_0_5	1050_4_30	407_01_11	27_0_1	21_6_37	1076_6_138	1111_6_81	183_5_102	320_01_27	2_4_68	2032_6_279	342_6_108	421_4_960	189_03_47	285_6_292	1295_0_40	1316_6_49	1359_0_7	1216_0_149	716_4_468	1351_6_118	305_0_69	1333_0_36	462_4_310	263_03_1	261_4_1	383_6_1	187_4_50	265_0_37	1499_0_216	484_012_24
882_0_1	153_4_184	880_6_63	339_6_1	229_4_349	603_3_61	629_5_53	1267_5_1	1266_0_73	764_0_52	2065_03_59	61_4_63	258_5_85	111_0_1	179_6_517	67_0_86	234_0_1	83_0_58	138_0_1	170_0_4	1050_4_24	407_01_12	27_0_1	21_6_43	1076_6_122	1111_6_78	183_5_108	320_01_21	2_4_82	2032_6_287	342_6_107	421_4_975	189_03_47	285_6_295	1295_0_38	1316_6_45	1359_0_8	1216_0_157	716_4_486	1351_6_116	305_0_67	1333_0_29	462_4_317	263_03_1	261_4_1	383_6_1	187_4_51	265_0_42	1499_0_215	484_012_26
882_0_1	153_4_183	880_6_71	339_6_1	229_4_326	603_3_72	629_5_47	1267_5_1	1266_0_85	764_0_43	2065_03_54	61_4_53	258_5_84	111_0_1	179_6_472	67_0_76	234_0_1	83_0_69	138_0_1	170_0_6	1050_4_21	407_01_15	27_0_1	21_6_40	1076_6_132	1111_6_78	183_5_91	320_01_23	2_4_74	2032_6_293	342_6_101	421_4_972	189_03_54	285_6_292	1295_0_48	1316_6_52	1359_0_6	1216_0_155	716_4_485	1351_6_132	305_0_77	1333_0_20	462_4_322	263_03_1	261_4_1	383_6_1	187_4_50	265_0_43	1499_0_204	484_012_24
882_0_1	153_4_207	880_6_69	339_6_1	229_4_356	603_3_68	629_5_52	1267_5_1	1266_0_84	764_0_40	2065_03_57	61_4_48	258_5_87	111_0_1	179_6_486	67_0_78	234_0_1	83_0_60	138_0_1	170_0_5	1050_4_19	407_01_15	27_0_1	21_6_46	1076_6_115	1111_6_76	183_5_91	320_01_24	2_4_86	2032_6_296	342_6_106	421_4_957	189_03_57	285_6_258	1295_0_43	1316_6_53	1359_0_9	1216_0_163	716_4_465	1351_6_133	305_0_92	1333_0_18	462_4_338	263_03_1	261_4_1	383_6_1	187_4_44	265_0_37	1499_0_196	484_012_21
882_0_1	153_4_193	880_6_78	339_6_1	229_4_361	603_3_68	629_5_53	1267_5_1	1266_0_94	764_0_42	2065_03_57	61_4_41	258_5_96	111_0_1	179_6_466	67_0_76	234_0_1	83_0_56	138_0_1	170_0_5	1050_4_21	407_01_9	27_0_1	21_6_43	1076_6_116	1111_6_75	183_5_90	320_01_22	2_4_90	2032_6_308	342_6_112	421_4_932	189_03_64	285_6_281	1295_0_39	1316_6_55	1359_0_10	1216_0_174	716_4_441	1351_6_140	305_0_107	1333_0_11	462_4_331	263_03_1	261_4_1	383_6_1	187_4_31	265_0_37	1499_0_206	484_012_16
882_0_1	153_4_195	880_6_74	339_6_1	229_4_364	603_3_69	629_5_66	1267_5_1	1266_0_93	764_0_40	2065_03_57	61_4_39	258_5_90	111_0_1	179_6_481	67_0_89	234_0_1	83_0_66	138_0_1	170_0_7	1050_4_23	407_01_8	27_0_1	21_6_45	1076_6_122	1111_6_65	183_5_78	320_01_21	2_4_71	2032_6_305	342_6_130	421_4_952	189_03_61	285_6_272	1295_0_37	1316_6_54	1359_0_13	1216_0_169	716_4_445	1351_6_148	305_0_98	1333_0_12	462_4_335	263_03_1	261_4_1	383_6_1	187_4_38	265_0_32	1499_0_207	484_012_18
882_0_1	153_4_185	880_6_77	339_6_1	229_4_397	603_3_70	629_5_75	1267_5_1	1266_0_99	764_0_37	2065_03_57	61_4_40	258_5_79	111_0_1	179_6_499	67_0_88	234_0_1	83_0_57	138_0_1	170_0_6	1050_4_22	407_01_7	27_0_1	21_6_62	1076_6_107	1111_6_62	183_5_84	320_01_19	2_4_92	2032_6_286	342_6_124	421_4_934	189_03_51	285_6_277	1295_0_30	1316_6_44	1359_0_8	1216_0_164	716_4_459	1351_6_162	305_0_88	1333_0_11	462_4_320	263_03_1	261_4_1	383_6_1	187_4_29	265_0_36	1499_0_207	484_012_18
882_0_1	153_4_198	880_6_75	339_6_1	229_4_378	603_3_76	629_5_75	1267_5_1	1266_0_106	764_0_38	2065_03_61	61_4_44	258_5_80	111_0_1	179_6_500	67_0_73	234_0_1	83_0_57	138_0_1	170_0_9	1050_4_23	407_01_8	27_0_1	21_6_58	1076_6_123	1111_6_66	183_5_89	320_01_20	2_4_93	2032_6_280	342_6_134	421_4_953	189_03_48	285_6_264	1295_0_29	1316_6_54	1359_0_6	1216_0_160	716_4_466	1351_6_154	305_0_81	1333_0_9	462_4_311	263_03_1	261_4_1	383_6_1	187_4_26	265_0_39	1499_0_211	484_012_17
882_0_1	153_4_201	880_6_77	339_6_1	229_4_393	603_3_81	629_5_79	1267_5_1	1266_0_113	764_0_49	2065_03_58	61_4_47	258_5_77	111_0_1	179_6_499	67_0_77	234_0_1	83_0_53	138_0_1	170_0_8	1050_4_19	407_01_8	27_0_1	21_6_55	1076_6_113	1111_6_65	183_5_104	320_01_25	2_4_100	2032_6_281	342_6_119	421_4_966	189_03_51	285_6_267	1295_0_24	1316_6_59	1359_0_6	1216_0_182	716_4_457	1351_6_160	305_0_82	1333_0_7	462_4_304	263_03_1	261_4_1	383_6_1	187_4_25	265_0_46	1499_0_197	484_012_14
882_0_1	153_4_202	880_6_86	339_6_1	229_4_398	603_3_86	629_5_83	1267_5_1	1266_0_117	764_0_36	2065_03_49	61_4_49	258_5_79	111_0_1	179_6_478	67_0_69	234_0_1	83_0_52	138_0_1	170_0_13	1050_4_26	407_01_6	27_0_1	21_6_56	1076_6_111	1111_6_72	183_5_109	320_01_23	2_4_102	2032_6_263	342_6_128	421_4_1000	189_03_49	285_6_288	1295_0_29	1316_6_56	1359_0_6	1216_0_174	716_4_442	1351_6_173	305_0_79	1333_0_11	462_4_300	263_03_1	261_4_1	383_6_1	187_4_27	265_0_49	1499_0_202	484_012_11
882_0_1	153_4_206	880_6_80	339_6_1	229_4_399	603_3_84	629_5_103	1267_5_1	1266_0_111	764_0_46	2065_03_41	61_4_51	258_5_75	111_0_1	179_6_492	67_0_65	234_0_1	83_0_52	138_0_1	170_0_16	1050_4_28	407_01_6	27_0_1	21_6_55	1076_6_114	1111_6_65	183_5_109	320_01_20	2_4_92	2032_6_282	342_6_111	421_4_1013	189_03_43	285_6_296	1295_0_31	1316_6_56	1359_0_7	1216_0_171	716_4_444	1351_6_173	305_0_82	1333_0_11	462_4_312	263_03_1	261_4_1	383_6_1	187_4_26	265_0_49	1499_0_192	484_012_11
882_0_1	153_4_209	880_6_76	339_6_1	229_4_416	603_3_78	629_5_94	1267_5_1	1266_0_120	764_0_48	2065_03_44	61_4_52	258_5_73	111_0_1	179_6_502	67_0_62	234_0_1	83_0_43	138_0_1	170_0_11	1050_4_24	407_01_4	27_0_1	21_6_56	1076_6_123	1111_6_66	183_5_116	320_01_15	2_4_119	2032_6_289	342_6_110	421_4_1024	189_03_36	285_6_304	1295_0_28	1316_6_57	1359_0_7	1216_0_161	716_4_418	1351_6_166	305_0_75	1333_0_14	462_4_287	263_03_1	261_4_1	383_6_1	187_4_32	265_0_51	1499_0_187	484_012_12
882_0_1	153_4_206	880_6_80	339_6_1	229_4_408	603_3_78	629_5_101	1267_5_1	1266_0_116	764_0_48	2065_03_47	61_4_46	258_5_85	111_0_1	179_6_491	67_0_57	234_0_1	83_0_31	138_0_1	170_0_9	1050_4_24	407_01_7	27_0_1	21_6_59	1076_6_118	1111_6_59	183_5_116	320_01_10	2_4_101	2032_6_301	342_6_107	421_4_1001	189_03_44	285_6_302	1295_0_35	1316_6_50	1359_0_8	1216_0_165	716_4_416	1351_6_175	305_0_75	1333_0_6	462_4_304	263_03_1	261_4_1	383_6_1	187_4_28	265_0_54	1499_0_204	484_012_11
882_0_1	153_4_201	880_6_67	339_6_1	229_4_391	603_3_77	629_5_88	1267_5_1	1266_0_109	764_0_46	2065_03_50	61_4_43	258_5_78	111_0_1	179_6_511	67_0_53	234_0_1	83_0_34	138_0_1	170_0_9	1050_4_25	407_01_7	27_0_1	21_6_69	1076_6_143	1111_6_47	183_5_131	320_01_7	2_4_117	2032_6_292	342_6_107	421_4_947	189_03_34	285_6_335	1295_0_31	1316_6_59	1359_0_7	1216_0_180	716_4_431	1351_6_181	305_0_73	1333_0_9	462_4_308	263_03_1	261_4_1	383_6_1	187_4_26	265_0_49	1499_0_188	484_012_11
882_0_1	153_4_195	880_6_72	339_6_1	229_4_361	603_3_75	629_5_89	1267_5_1	1266_0_114	764_0_39	2065_03_60	61_4_42	258_5_87	111_0_1	179_6_531	67_0_51	234_0_1	83_0_31	138_0_1	170_0_9	1050_4_26	407_01_9	27_0_1	21_6_66	1076_6_128	1111_6_47	183_5_140	320_01_7	2_4_110	2032_6_303	342_6_105	421_4_929	189_03_37	285_6_323	187_4_23	1316_6_58	1359_0_10	1216_0_176	716_4_427	1351_6_203	305_0_68	1333_0_23	462_4_316	263_03_1	261_4_1	383_6_1	265_0_49	1499_0_176	822_6_105	484_012_12
882_0_1	153_4_193	880_6_73	339_6_1	229_4_378	603_3_78	629_5_81	1267_5_1	1266_0_119	764_0_45	2065_03_63	61_4_45	258_5_83	111_0_1	179_6_512	67_0_55	234_0_1	83_0_35	138_0_1	170_0_9	1050_4_24	407_01_9	27_0_1	21_6_72	1076_6_131	1111_6_48	183_5_142	320_01_11	2_4_130	2032_6_289	342_6_105	421_4_889	189_03_39	285_6_353	187_4_27	1316_6_61	1359_0_7	1216_0_182	716_4_419	1351_6_200	305_0_65	1333_0_30	462_4_303	263_03_1	261_4_1	383_6_1	265_0_46	1499_0_180	822_6_100	484_012_12
882_0_1	153_4_195	880_6_81	339_6_1	229_4_377	603_3_75	629_5_81	1267_5_1	1266_0_130	764_0_41	2065_03_66	61_4_48	258_5_80	111_0_1	179_6_480	67_0_53	234_0_1	83_0_40	138_0_1	170_0_11	1050_4_23	407_01_7	27_0_1	21_6_62	1076_6_134	1111_6_49	183_5_148	320_01_11	2_4_126	2032_6_285	342_6_84	421_4_894	189_03_33	285_6_349	187_4_18	1316_6_50	1359_0_8	1216_0_179	716_4_440	1351_6_205	305_0_57	1333_0_33	462_4_309	263_03_1	261_4_1	383_6_1	265_0_41	1499_0_169	822_6_94	484_012_14
882_0_1	153_4_198	880_6_77	339_6_1	229_4_368	603_3_73	629_5_88	1267_5_1	1266_0_151	764_0_55	2065_03_68	61_4_51	258_5_77	111_0_1	179_6_478	67_0_49	234_0_1	83_0_39	138_0_1	170_0_9	1050_4_18	407_01_6	27_0_1	21_6_58	1076_6_135	1111_6_44	183_5_162	320_01_15	2_4_128	2032_6_283	342_6_80	421_4_880	189_03_38	285_6_345	187_4_21	1316_6_50	1359_0_11	1216_0_193	716_4_433	1351_6_197	305_0_55	1333_0_32	462_4_308	263_03_1	261_4_1	383_6_1	265_0_44	1499_0_168	822_6_97	484_012_16
882_0_1	153_4_193	880_6_70	339_6_1	229_4_369	603_3_81	629_5_81	1267_5_1	1266_0_164	764_0_58	2065_03_72	61_4_45	258_5_104	111_0_1	179_6_463	67_0_50	234_0_1	83_0_39	138_0_1	170_0_10	1050_4_14	407_01_8	27_0_1	21_6_55	1076_6_141	1111_6_46	183_5_157	320_01_14	2_4_149	2032_6_268	342_6_84	421_4_862	189_03_38	285_6_341	187_4_22	1316_6_47	1359_0_9	1216_0_196	716_4_421	1351_6_210	305_0_58	1333_0_29	462_4_306	263_03_1	261_4_1	383_6_1	265_0_41	1499_0_157	822_6_97	484_012_17
882_0_1	153_4_187	880_6_70	339_6_1	229_4_380	603_3_82	629_5_81	1267_5_1	1266_0_159	764_0_55	2065_03_79	61_4_45	258_5_80	111_0_1	179_6_465	67_0_47	234_0_1	83_0_32	138_0_1	170_0_7	1050_4_16	407_01_7	27_0_1	21_6_56	1076_6_163	1111_6_55	183_5_152	320_01_16	2_4_138	2032_6_233	342_6_80	421_4_875	189_03_46	285_6_343	187_4_30	1316_6_44	1359_0_12	1216_0_199	716_4_428	1351_6_212	305_0_59	1333_0_33	462_4_322	263_03_1	261_4_1	383_6_1	265_0_38	1499_0_149	822_6_109	484_012_23
882_0_1	153_4_205	880_6_74	339_6_1	229_4_362	603_3_81	629_5_79	1267_5_1	1266_0_172	764_0_55	2065_03_74	61_4_42	258_5_65	111_0_1	179_6_430	67_0_40	234_0_1	83_0_28	138_0_1	170_0_5	1050_4_19	407_01_11	27_0_1	21_6_55	1076_6_149	1111_6_51	183_5_157	320_01_20	2_4_145	2032_6_231	342_6_86	421_4_882	189_03_44	285_6_334	187_4_34	1316_6_48	1359_0_8	1216_0_211	716_4_425	1351_6_214	305_0_56	1333_0_32	462_4_350	263_03_1	261_4_1	383_6_1	265_0_45	1499_0_141	822_6_109	484_012_24
882_0_1	153_4_199	880_6_87	339_6_1	229_4_346	603_3_69	629_5_93	1267_5_1	1266_0_168	764_0_56	2065_03_78	61_4_50	258_5_70	111_0_1	179_6_411	67_0_46	234_0_1	83_0_27	138_0_1	170_0_4	1050_4_15	407_01_7	27_0_1	21_6_61	1076_6_134	1111_6_50	183_5_151	320_01_25	2_4_143	2032_6_234	342_6_86	421_4_870	189_03_48	285_6_362	187_4_35	1316_6_38	1359_0_6	1216_0_214	716_4_440	1351_6_212	305_0_46	1333_0_25	462_4_335	263_03_1	261_4_1	383_6_1	265_0_43	1499_0_154	822_6_127	484_012_23
882_0_1	153_4_202	880_6_71	339_6_1	229_4_366	603_3_77	629_5_105	1267_5_1	1266_0_157	764_0_52	2065_03_86	61_4_53	258_5_73	111_0_1	179_6_421	67_0_50	234_0_1	83_0_25	138_0_1	170_0_5	1050_4_18	407_01_7	27_0_1	21_6_64	1076_6_131	1111_6_52	183_5_149	320_01_22	2_4_156	2032_6_232	342_6_75	421_4_880	189_03_42	285_6_376	187_4_31	1316_6_43	1359_0_5	1216_0_212	716_4_416	1351_6_196	305_0_45	1333_0_29	462_4_335	263_03_1	261_4_1	383_6_1	265_0_37	1499_0_168	822_6_121	484_012_21
882_0_1	153_4_194	880_6_60	339_6_1	229_4_368	603_3_77	629_5_102	1267_5_1	1266_0_167	764_0_61	2065_03_86	61_4_56	258_5_81	111_0_1	179_6_410	67_0_52	234_0_1	83_0_27	138_0_1	170_0_4	1050_4_13	407_01_10	27_0_1	21_6_57	1076_6_108	1111_6_52	183_5_168	320_01_28	2_4_134	2032_6_226	342_6_82	421_4_870	189_03_36	285_6_358	187_4_32	1316_6_34	1359_0_6	1216_0_221	716_4_396	1351_6_215	305_0_48	1333_0_29	462_4_331	263_03_1	261_4_1	383_6_1	265_0_49	1499_0_196	822_6_128	484_012_20
882_0_1	153_4_205	880_6_61	339_6_1	229_4_395	603_3_81	629_5_104	1267_5_1	1266_0_172	764_0_52	2065_03_80	61_4_66	258_5_78	111_0_1	179_6_406	67_0_50	234_0_1	83_0_26	138_0_1	170_0_5	1050_4_15	407_01_9	27_0_1	21_6_56	1076_6_108	1111_6_40	183_5_168	320_01_26	2_4_119	2032_6_234	342_6_82	421_4_891	189_03_32	285_6_358	187_4_28	1316_6_34	1359_0_3	1216_0_236	716_4_391	1351_6_211	305_0_59	1333_0_28	462_4_327	263_03_1	261_4_1	383_6_1	265_0_50	1499_0_205	822_6_126	484_012_19
882_0_1	153_4_215	880_6_48	339_6_1	229_4_391	603_3_81	629_5_109	1267_5_1	1266_0_164	764_0_51	2065_03_92	61_4_71	258_5_75	111_0_1	179_6_400	67_0_49	234_0_1	83_0_26	138_0_1	170_0_4	1050_4_10	407_01_6	27_0_1	21_6_53	1076_6_90	1111_6_40	183_5_165	320_01_20	2_4_135	2032_6_243	342_6_87	421_4_834	189_03_21	285_6_374	187_4_26	1316_6_36	1359_0_3	1216_0_243	716_4_401	1351_6_209	305_0_55	1333_0_24	462_4_331	263_03_1	261_4_1	383_6_1	265_0_53	1499_0_197	822_6_140	484_012_15
882_0_1	153_4_234	880_6_46	339_6_1	229_4_365	603_3_69	629_5_127	1267_5_1	1266_0_174	764_0_55	2065_03_111	61_4_66	258_5_78	111_0_1	179_6_394	67_0_50	234_0_1	83_0_30	138_0_1	170_0_4	1050_4_10	407_01_6	27_0_1	21_6_60	1076_6_81	1111_6_38	183_5_173	320_01_20	2_4_120	2032_6_242	342_6_75	421_4_836	189_03_24	285_6_373	187_4_30	1316_6_40	1359_0_2	1216_0_231	716_4_407	1351_6_204	305_0_46	1333_0_31	462_4_314	263_03_1	261_4_1	383_6_1	265_0_60	1499_0_176	822_6_172	484_012_21
882_0_1	153_4_250	880_6_40	339_6_1	229_4_342	603_3_79	629_5_120	1267_5_1	1266_0_163	764_0_42	2065_03_104	61_4_61	258_5_79	111_0_1	179_6_410	67_0_58	234_0_1	83_0_25	138_0_1	170_0_3	1050_4_7	407_01_3	27_0_1	21_6_47	1076_6_88	1111_6_29	183_5_157	320_01_14	2_4_121	2032_6_250	342_6_70	421_4_861	189_03_26	285_6_382	187_4_31	1316_6_38	1359_0_2	1216_0_217	716_4_367	1351_6_214	305_0_41	1333_0_34	462_4_326	263_03_1	261_4_1	383_6_1	265_0_67	1499_0_176	822_6_177	484_012_20
882_0_1	153_4_236	880_6_47	339_6_1	229_4_363	603_3_78	629_5_131	1267_5_1	1266_0_155	764_0_47	2065_03_105	61_4_69	258_5_77	111_0_1	179_6_400	67_0_51	234_0_1	83_0_24	138_0_1	170_0_4	1050_4_9	407_01_4	27_0_1	21_6_38	1076_6_69	1111_6_34	183_5_150	320_01_14	2_4_119	2032_6_256	342_6_81	421_4_847	189_03_26	285_6_378	187_4_30	1316_6_40	1359_0_4	1216_0_208	716_4_383	1351_6_212	305_0_46	1333_0_32	462_4_340	263_03_1	261_4_1	383_6_1	265_0_69	1499_0_183	822_6_181	484_012_24
882_0_1	153_4_229	880_6_52	339_6_1	229_4_347	603_3_84	629_5_150	1267_5_1	1266_0_167	764_0_51	2065_03_111	61_4_63	258_5_74	111_0_1	179_6_399	67_0_57	234_0_1	83_0_28	138_0_1	170_0_4	1050_4_10	407_01_4	27_0_1	21_6_32	1076_6_67	1111_6_41	183_5_132	320_01_15	2_4_108	2032_6_273	342_6_80	421_4_893	189_03_26	285_6_378	187_4_30	1316_6_45	1359_0_5	1216_0_202	716_4_364	1351_6_205	305_0_58	1333_0_31	462_4_321	263_03_1	261_4_1	383_6_1	265_0_69	1499_0_181	822_6_169	484_012_23
882_0_1	153_4_222	880_6_48	339_6_1	229_4_329	603_3_89	629_5_147	1267_5_1	1266_0_161	764_0_43	2065_03_109	61_4_69	258_5_72	111_0_1	179_6_408	67_0_56	234_0_1	83_0_30	138_0_1	170_0_4	1050_4_8	407_01_3	27_0_1	21_6_34	1076_6_74	1111_6_39	183_5_120	320_01_12	2_4_113	2032_6_276	342_6_86	421_4_851	189_03_23	285_6_393	187_4_30	1316_6_49	1359_0_4	1216_0_226	716_4_361	1351_6_209	305_0_64	1333_0_32	462_4_297	263_03_1	261_4_1	383_6_1	265_0_82	1499_0_184	822_6_175	484_012_22
882_0_1	153_4_224	880_6_52	339_6_1	229_4_351	603_3_81	629_5_171	1267_5_1	1266_0_168	764_0_52	2065_03_110	61_4_70	258_5_76	111_0_1	179_6_388	67_0_54	234_0_1	83_0_32	138_0_1	170_0_7	1050_4_9	407_01_4	27_0_1	21_6_33	1076_6_67	1111_6_33	183_5_110	320_01_13	2_4_108	2032_6_263	342_6_78	421_4_897	189_03_26	285_6_385	187_4_31	1316_6_64	1359_0_5	1216_0_224	716_4_368	1351_6_208	305_0_61	1333_0_35	462_4_284	263_03_1	261_4_1	383_6_1	265_0_73	1499_0_178	822_6_170	484_012_20
882_0_1	153_4_241	880_6_52	339_6_1	229_4_345	603_3_74	629_5_152	1267_5_1	1266_0_155	764_0_68	2065_03_114	61_4_76	258_5_85	111_0_1	179_6_385	67_0_53	234_0_1	83_0_29	138_0_1	170_0_7	1050_4_10	407_01_2	27_0_1	21_6_34	1076_6_65	1111_6_26	183_5_114	320_01_11	2_4_101	2032_6_266	342_6_80	421_4_893	189_03_24	285_6_355	187_4_27	1316_6_49	1359_0_5	1216_0_231	716_4_357	1351_6_177	305_0_64	1333_0_33	462_4_279	263_03_1	261_4_1	383_6_1	265_0_69	1499_0_178	822_6_166	484_012_21
882_0_1	153_4_223	880_6_53	339_6_1	229_4_370	603_3_73	629_5_145	1267_5_1	1266_0_152	764_0_73	2065_03_113	61_4_76	258_5_90	111_0_1	179_6_391	67_0_55	234_0_1	83_0_28	138_0_1	170_0_7	1050_4_14	407_01_3	27_0_1	21_6_36	1076_6_71	1111_6_31	183_5_123	320_01_13	2_4_87	2032_6_260	342_6_82	421_4_936	189_03_22	285_6_366	187_4_24	1316_6_48	1359_0_5	1216_0_218	716_4_372	1351_6_168	305_0_61	1333_0_36	462_4_267	263_03_1	261_4_1	383_6_1	265_0_80	1499_0_181	822_6_157	484_012_19
882_0_1	153_4_225	880_6_54	339_6_1	229_4_360	603_3_71	629_5_148	1267_5_1	1266_0_149	764_0_75	2065_03_130	61_4_72	258_5_95	111_0_1	179_6_382	67_0_45	234_0_1	83_0_25	138_0_1	170_0_7	1050_4_14	407_01_4	27_0_1	21_6_38	1076_6_63	1111_6_25	183_5_121	320_01_9	2_4_93	2032_6_213	342_6_79	421_4_937	189_03_24	285_6_389	187_4_32	1316_6_49	1359_0_6	1216_0_229	716_4_362	1351_6_166	305_0_64	1333_0_30	462_4_252	263_03_1	261_4_1	383_6_1	265_0_74	1499_0_199	822_6_149	484_012_17
882_0_1	153_4_225	880_6_49	339_6_1	229_4_357	603_3_72	629_5_137	1267_5_1	1266_0_161	764_0_72	2065_03_143	61_4_69	258_5_91	111_0_1	179_6_351	67_0_43	234_0_1	83_0_23	138_0_1	170_0_5	1050_4_12	407_01_5	27_0_1	21_6_47	1076_6_69	1111_6_36	183_5_126	320_01_6	2_4_86	2032_6_210	342_6_96	421_4_982	189_03_27	285_6_383	187_4_26	1316_6_44	1359_0_3	1216_0_241	716_4_362	1351_6_155	305_0_69	1333_0_31	462_4_233	263_03_1	261_4_1	383_6_1	265_0_84	1499_0_194	822_6_144	484_012_20
882_0_1	153_4_244	880_6_58	339_6_1	229_4_355	603_3_78	629_5_156	1267_5_1	1266_0_171	764_0_65	2065_03_134	61_4_73	258_5_89	111_0_1	179_6_353	67_0_40	234_0_1	83_0_17	138_0_1	170_0_7	1050_4_16	407_01_5	27_0_1	21_6_47	1076_6_73	1111_6_34	183_5_124	320_01_5	2_4_80	2032_6_217	342_6_88	421_4_964	189_03_24	285_6_382	187_4_26	1316_6_37	1359_0_5	1216_0_254	716_4_348	1351_6_151	305_0_84	1333_0_34	462_4_257	263_03_1	261_4_1	383_6_1	265_0_70	1499_0_205	822_6_134	484_012_24
882_0_1	153_4_255	880_6_64	339_6_1	229_4_357	603_3_79	629_5_145	1267_5_1	1266_0_168	764_0_75	2065_03_135	61_4_67	258_5_93	111_0_1	179_6_336	67_0_38	234_0_1	83_0_19	138_0_1	170_0_10	1050_4_14	407_01_1	27_0_1	21_6_45	1076_6_79	1111_6_34	183_5_126	320_01_3	2_4_78	2032_6_210	342_6_79	421_4_975	189_03_23	285_6_374	187_4_31	1316_6_29	1359_0_4	1216_0_243	716_4_356	1351_6_146	305_0_88	1333_0_29	462_4_259	263_03_1	261_4_1	383_6_1	265_0_65	1499_0_209	822_6_150	484_012_31
882_0_1	153_4_262	880_6_50	339_6_1	229_4_373	603_3_76	629_5_172	1267_5_1	1266_0_156	764_0_77	2065_03_129	61_4_81	258_5_99	111_0_1	179_6_351	67_0_34	234_0_1	83_0_20	138_0_1	170_0_9	1050_4_15	407_01_2	27_0_1	21_6_44	1076_6_73	1111_6_38	183_5_138	320_01_3	2_4_67	2032_6_206	342_6_84	421_4_986	189_03_16	285_6_381	187_4_26	1316_6_25	1359_0_4	1216_0_242	716_4_342	1351_6_157	305_0_81	1333_0_30	462_4_272	263_03_1	261_4_1	383_6_1	265_0_72	1499_0_196	822_6_146	484_012_27
882_0_1	153_4_259	880_6_53	339_6_1	229_4_399	603_3_72	629_5_179	1267_5_1	1266_0_157	764_0_81	2065_03_127	61_4_74	258_5_96	111_0_1	179_6_358	67_0_32	234_0_1	83_0_26	138_0_1	170_0_11	1050_4_12	407_01_4	27_0_1	21_6_38	1076_6_72	1111_6_34	183_5_145	320_01_3	2_4_67	2032_6_193	342_6_88	421_4_930	189_03_19	285_6_366	187_4_29	1316_6_21	1359_0_4	1216_0_237	716_4_325	1351_6_159	305_0_78	1333_0_31	462_4_291	263_03_1	261_4_1	383_6_1	265_0_67	1499_0_201	822_6_141	484_012_25
882_0_1	153_4_259	880_6_44	339_6_1	229_4_404	603_3_58	629_5_175	1267_5_1	1266_0_160	764_0_77	2065_03_123	61_4_77	258_5_101	111_0_1	179_6_354	67_0_38	234_0_1	83_0_27	138_0_1	170_0_16	1050_4_15	407_01_3	27_0_1	21_6_38	1076_6_80	1111_6_36	183_5_137	320_01_4	2_4_58	2032_6_200	342_6_96	421_4_974	189_03_23	285_6_382	187_4_32	1316_6_21	1359_0_7	1216_0_233	716_4_319	1351_6_155	305_0_82	1333_0_23	462_4_303	263_03_1	261_4_1	383_6_1	265_0_71	1499_0_182	822_6_141	484_012_28
882_0_1	153_4_265	880_6_47	339_6_1	229_4_416	603_3_56	629_5_190	1267_5_1	1266_0_176	764_0_77	2065_03_130	61_4_73	258_5_95	111_0_1	179_6_351	67_0_47	234_0_1	83_0_18	138_0_1	170_0_17	1050_4_11	407_01_2	27_0_1	21_6_44	1076_6_83	1111_6_26	183_5_135	320_01_2	2_4_50	2032_6_197	342_6_102	421_4_950	189_03_27	285_6_402	187_4_28	1316_6_18	1359_0_8	1216_0_236	716_4_316	1351_6_155	305_0_68	1333_0_28	462_4_279	263_03_1	261_4_1	383_6_1	265_0_76	1499_0_185	822_6_136	484_012_23
882_0_1	153_4_271	880_6_48	339_6_1	229_4_418	603_3_59	629_5_197	1267_5_1	1266_0_183	764_0_78	2065_03_122	61_4_67	258_5_90	111_0_1	179_6_346	67_0_62	234_0_1	83_0_24	138_0_1	170_0_15	1050_4_12	407_01_2	27_0_1	21_6_36	1076_6_95	1111_6_26	183_5_130	320_01_3	2_4_53	2032_6_181	342_6_92	421_4_942	189_03_27	285_6_386	187_4_34	1316_6_15	1359_0_9	1216_0_232	716_4_314	1351_6_142	305_0_68	1333_0_29	462_4_285	263_03_1	261_4_1	383_6_1	265_0_60	1499_0_195	822_6_135	484_012_20
882_0_1	153_4_283	880_6_41	339_6_1	229_4_413	603_3_63	629_5_198	1267_5_1	1266_0_173	764_0_76	2065_03_118	61_4_81	258_5_87	111_0_1	179_6_347	67_0_56	234_0_1	83_0_27	138_0_1	170_0_13	1050_4_14	407_01_1	27_0_1	21_6_28	1076_6_85	1111_6_25	183_5_139	320_01_2	2_4_49	2032_6_182	342_6_99	421_4_972	189_03_27	285_6_394	187_4_30	1316_6_16	1359_0_8	1216_0_215	716_4_312	1351_6_141	305_0_61	1333_0_31	462_4_302	263_03_1	261_4_1	383_6_1	265_0_63	1499_0_194	822_6_130	484_012_20
882_0_1	153_4_289	880_6_44	339_6_1	229_4_423	603_3_67	629_5_198	1267_5_1	1266_0_165	764_0_76	2065_03_115	61_4_73	258_5_90	111_0_1	179_6_361	67_0_59	234_0_1	83_0_23	138_0_1	170_0_14	1050_4_16	407_01_1	27_0_1	21_6_26	1076_6_90	1111_6_28	183_5_132	2_4_49	2032_6_177	342_6_99	421_4_936	189_03_25	285_6_392	187_4_33	1316_6_21	1359_0_8	1216_0_216	716_4_304	1351_6_139	305_0_71	1333_0_32	462_4_287	263_03_1	261_4_1	383_6_1	265_0_63	1499_0_191	822_6_142	484_012_17	223_6_87
882_0_1	153_4_291	880_6_28	339_6_1	229_4_416	603_3_67	629_5_171	1267_5_1	1266_0_171	764_0_69	2065_03_111	61_4_60	258_5_81	111_0_1	179_6_364	67_0_55	234_0_1	83_0_24	138_0_1	170_0_14	1050_4_13	407_01_2	27_0_1	21_6_30	1076_6_81	1111_6_33	183_5_148	2_4_48	2032_6_188	342_6_101	421_4_978	189_03_33	285_6_369	187_4_28	1316_6_26	1359_0_9	1216_0_208	716_4_297	1351_6_145	305_0_73	1333_0_42	462_4_303	263_03_1	261_4_1	383_6_1	265_0_66	1499_0_193	822_6_143	484_012_18	223_6_79
882_0_1	153_4_281	880_6_29	339_6_1	229_4_425	603_3_67	629_5_183	1267_5_1	1266_0_165	764_0_76	2065_03_117	61_4_58	258_5_74	111_0_1	179_6_361	67_0_59	234_0_1	83_0_21	138_0_1	170_0_16	1050_4_12	407_01_1	27_0_1	21_6_33	1076_6_68	1111_6_40	183_5_140	2_4_50	2032_6_207	342_6_118	421_4_983	189_03_30	285_6_360	187_4_24	1316_6_25	1359_0_7	1216_0_202	716_4_299	1351_6_143	305_0_62	1333_0_53	462_4_300	263_03_1	261_4_1	383_6_1	265_0_74	1499_0_181	822_6_138	484_012_12	223_6_82
882_0_1	153_4_284	880_6_22	339_6_1	229_4_404	603_3_64	629_5_190	1267_5_1	1266_0_174	764_0_77	2065_03_114	61_4_47	258_5_71	111_0_1	179_6_346	67_0_58	234_0_1	83_0_20	138_0_1	170_0_15	1050_4_14	407_01_1	27_0_1	21_6_37	1076_6_86	1111_6_45	183_5_143	2_4_55	2032_6_196	342_6_102	421_4_1034	189_03_23	285_6_363	187_4_26	1316_6_26	1359_0_7	1216_0_200	716_4_318	1351_6_138	305_0_72	1333_0_49	462_4_304	263_03_1	261_4_1	383_6_1	265_0_72	1499_0_179	822_6_145	484_012_12	223_6_83
882_0_1	153_4_287	880_6_15	339_6_1	229_4_420	603_3_64	629_5_170	1267_5_1	1266_0_165	764_0_75	2065_03_103	61_4_45	258_5_69	111_0_1	179_6_354	67_0_62	234_0_1	83_0_21	138_0_1	170_0_16	1050_4_17	11_6_1	27_0_1	21_6_49	1076_6_77	1111_6_39	183_5_151	2_4_61	2032_6_200	342_6_93	421_4_1053	189_03_25	285_6_357	187_4_31	1316_6_22	1359_0_9	1216_0_210	716_4_324	1351_6_145	305_0_81	1333_0_43	462_4_284	263_03_1	261_4_1	383_6_1	265_0_79	1499_0_166	822_6_142	484_012_14	223_6_78
882_0_1	153_4_300	880_6_13	339_6_1	229_4_418	603_3_58	629_5_181	1267_5_1	1266_0_149	764_0_79	2065_03_104	61_4_39	258_5_72	111_0_1	179_6_368	67_0_59	234_0_1	83_0_12	138_0_1	170_0_17	1050_4_16	11_6_1	27_0_1	21_6_47	1076_6_80	1111_6_32	183_5_150	2_4_50	2032_6_204	342_6_85	421_4_1065	189_03_20	285_6_372	187_4_31	1316_6_22	1359_0_8	1216_0_186	716_4_314	1351_6_147	305_0_87	1333_0_42	462_4_275	263_03_1	261_4_1	383_6_1	265_0_81	1499_0_170	822_6_137	484_012_11	223_6_86
882_0_1	153_4_313	880_6_14	339_6_1	229_4_406	603_3_65	629_5_184	1267_5_1	1266_0_133	764_0_74	2065_03_95	61_4_45	258_5_63	111_0_1	179_6_361	67_0_57	234_0_1	83_0_11	138_0_1	170_0_18	1050_4_17	11_6_1	27_0_1	21_6_47	1076_6_84	1111_6_28	183_5_133	2_4_64	2032_6_195	342_6_87	421_4_1098	189_03_19	285_6_360	187_4_31	1316_6_14	1359_0_10	1216_0_194	716_4_315	1351_6_153	305_0_97	1333_0_39	462_4_288	263_03_1	261_4_1	383_6_1	265_0_73	1499_0_158	822_6_148	484_012_15	223_6_79
882_0_1	153_4_324	880_6_13	339_6_1	229_4_391	603_3_59	629_5_184	1267_5_1	1266_0_133	764_0_71	2065_03_103	61_4_44	258_5_65	111_0_1	179_6_375	67_0_53	234_0_1	83_0_10	138_0_1	170_0_16	1050_4_26	11_6_1	27_0_1	21_6_55	1076_6_65	1111_6_33	183_5_144	2_4_63	2032_6_209	342_6_102	421_4_1049	189_03_18	285_6_383	187_4_31	1316_6_11	1359_0_5	1216_0_190	716_4_318	1351_6_145	305_0_110	1333_0_47	462_4_282	263_03_1	261_4_1	383_6_1	265_0_72	1499_0_143	822_6_129	484_012_13	223_6_81
882_0_1	153_4_320	880_6_15	339_6_1	229_4_368	603_3_57	629_5_188	1267_5_1	1266_0_137	764_0_78	2065_03_107	61_4_50	258_5_71	111_0_1	179_6_354	67_0_55	234_0_1	83_0_10	138_0_1	170_0_14	1050_4_27	11_6_1	27_0_1	21_6_57	1076_6_71	1111_6_32	183_5_141	2_4_62	2032_6_207	342_6_95	421_4_1056	189_03_19	285_6_381	187_4_28	1316_6_11	1359_0_8	1216_0_188	716_4_296	1351_6_149	305_0_117	1333_0_46	462_4_271	263_03_1	261_4_1	383_6_1	265_0_72	1499_0_142	822_6_150	484_012_11	223_6_78
882_0_1	153_4_316	880_6_15	339_6_1	229_4_370	603_3_61	629_5_168	1267_5_1	1266_0_137	764_0_77	2065_03_102	61_4_55	258_5_89	111_0_1	179_6_357	67_0_54	234_0_1	83_0_8	138_0_1	170_0_16	1050_4_26	11_6_1	27_0_1	21_6_64	1076_6_68	1111_6_30	183_5_149	2_4_62	2032_6_211	342_6_98	421_4_1056	189_03_25	285_6_388	187_4_19	1316_6_13	1359_0_5	1216_0_189	716_4_270	1351_6_141	305_0_117	1333_0_52	462_4_263	263_03_1	261_4_1	383_6_1	265_0_68	1499_0_141	822_6_143	484_012_12	223_6_73
882_0_1	153_4_305	880_6_14	339_6_1	229_4_357	603_3_68	629_5_175	1267_5_1	1266_0_123	764_0_77	2065_03_91	61_4_46	258_5_84	111_0_1	179_6_342	67_0_57	234_0_1	83_0_4	138_0_1	170_0_15	1050_4_27	11_6_1	27_0_1	21_6_60	1076_6_62	1111_6_35	183_5_150	2_4_71	2032_6_227	342_6_97	421_4_1022	189_03_30	285_6_422	187_4_16	1316_6_12	1359_0_5	1216_0_196	716_4_268	1351_6_151	305_0_122	1333_0_43	462_4_250	263_03_1	261_4_1	383_6_1	265_0_70	1499_0_133	822_6_161	484_012_17	223_6_69
882_0_1	153_4_290	880_6_9	339_6_1	229_4_385	603_3_56	629_5_177	1267_5_1	1266_0_128	764_0_65	2065_03_83	61_4_47	258_5_88	111_0_1	179_6_344	67_0_60	234_0_1	83_0_3	138_0_1	170_0_18	1050_4_27	11_6_1	27_0_1	21_6_61	1076_6_55	1111_6_37	183_5_149	2_4_65	2032_6_233	342_6_119	421_4_1000	189_03_25	285_6_418	187_4_17	1316_6_13	1359_0_5	1216_0_199	716_4_260	1351_6_156	305_0_125	1333_0_41	462_4_253	263_03_1	261_4_1	383_6_1	265_0_67	1499_0_145	822_6_150	484_012_15	223_6_64
882_0_1	153_4_294	880_6_9	339_6_1	229_4_397	603_3_60	629_5_179	1267_5_1	1266_0_145	764_0_66	2065_03_94	61_4_46	258_5_84	111_0_1	179_6_359	67_0_50	234_0_1	83_0_2	138_0_1	170_0_18	1050_4_25	11_6_1	27_0_1	21_6_49	1076_6_49	1111_6_35	183_5_142	2_4_66	2032_6_219	342_6_103	421_4_1023	189_03_23	285_6_440	187_4_18	1316_6_17	1359_0_5	1216_0_185	716_4_242	1351_6_157	305_0_117	1333_0_41	462_4_258	263_03_1	261_4_1	383_6_1	265_0_68	1499_0_157	822_6_154	484_012_16	223_6_68
882_0_1	153_4_259	880_6_6	339_6_1	229_4_399	603_3_65	629_5_192	1267_5_1	1266_0_142	764_0_63	2065_03_91	61_4_45	258_5_94	111_0_1	179_6_364	67_0_42	234_0_1	83_0_1	138_0_1	170_0_18	1050_4_26	11_6_1	27_0_1	21_6_44	1076_6_57	1111_6_37	183_5_150	2_4_71	2032_6_221	342_6_109	421_4_999	189_03_26	285_6_408	187_4_22	1316_6_18	1359_0_9	1216_0_194	716_4_237	1351_6_163	305_0_117	1333_0_34	462_4_281	263_03_1	261_4_1	383_6_1	265_0_69	1499_0_175	822_6_151	484_012_17	223_6_65
882_0_1	153_4_245	880_6_4	339_6_1	229_4_394	603_3_75	629_5_194	1267_5_1	1266_0_137	764_0_64	2065_03_86	61_4_43	258_5_92	111_0_1	179_6_365	67_0_43	234_0_1	138_0_1	170_0_19	1050_4_24	11_6_1	27_0_1	21_6_39	1076_6_48	1111_6_32	183_5_143	2_4_64	2032_6_209	342_6_114	421_4_1032	189_03_23	285_6_465	187_4_18	1316_6_17	1359_0_8	1216_0_188	716_4_240	1351_6_152	305_0_121	1333_0_36	462_4_303	263_03_1	261_4_1	383_6_1	265_0_66	1499_0_191	822_6_165	484_012_23	223_6_73	964_5_77
882_0_1	153_4_233	880_6_7	339_6_1	229_4_404	603_3_70	629_5_198	1267_5_1	1266_0_139	764_0_67	2065_03_91	61_4_37	258_5_99	111_0_1	179_6_367	67_0_43	234_0_1	138_0_1	170_0_19	1050_4_23	11_6_1	27_0_1	21_6_41	1076_6_31	1111_6_28	183_5_143	2_4_71	187_4_23	342_6_125	421_4_1003	362_4_52	189_03_23	285_6_438	1295_0_7	1316_6_22	1359_0_12	1216_0_197	716_4_224	1351_6_157	305_0_127	1333_0_42	462_4_300	263_03_1	261_4_1	383_6_1	265_0_53	1499_0_194	484_012_21	223_6_74	964_5_60
882_0_1	153_4_222	880_6_9	339_6_1	229_4_405	603_3_69	629_5_180	1267_5_1	1266_0_151	764_0_76	2065_03_84	61_4_47	258_5_76	111_0_1	179_6_366	67_0_32	234_0_1	138_0_1	170_0_24	1050_4_22	11_6_1	27_0_1	21_6_38	1076_6_27	1111_6_43	183_5_152	2_4_57	2032_6_184	342_6_136	421_4_1022	189_03_22	285_6_458	187_4_13	1316_6_23	1359_0_11	1216_0_203	716_4_199	1351_6_161	305_0_135	1333_0_46	462_4_301	263_03_1	261_4_1	383_6_1	265_0_51	1499_0_201	822_6_143	484_012_16	223_6_77	964_5_59
882_0_1	153_4_214	880_6_13	339_6_1	229_4_404	603_3_65	629_5_189	1267_5_1	1266_0_138	764_0_72	2065_03_85	61_4_41	258_5_69	111_0_1	179_6_372	67_0_29	234_0_1	138_0_1	170_0_31	1050_4_18	11_6_1	27_0_1	21_6_34	1076_6_16	1111_6_39	183_5_150	2_4_66	2032_6_181	342_6_135	421_4_1034	189_03_23	285_6_501	187_4_8	1316_6_30	1359_0_11	1216_0_199	716_4_203	1351_6_150	305_0_152	1333_0_45	462_4_290	263_03_1	261_4_1	383_6_1	265_0_55	1499_0_200	822_6_151	484_012_13	223_6_75	964_5_45
882_0_1	153_4_211	880_6_9	339_6_1	229_4_409	603_3_66	629_5_187	1267_5_1	1266_0_145	764_0_77	2065_03_89	61_4_54	258_5_61	111_0_1	179_6_351	67_0_26	234_0_1	138_0_1	170_0_36	1050_4_36	11_6_1	27_0_1	21_6_35	1076_6_15	1111_6_39	183_5_135	2_4_66	2032_6_182	342_6_140	421_4_998	189_03_21	285_6_516	187_4_14	1316_6_36	1359_0_15	1216_0_202	716_4_196	1351_6_146	305_0_153	1333_0_47	462_4_330	263_03_1	261_4_1	383_6_1	265_0_52	1499_0_200	822_6_134	484_012_14	223_6_63	964_5_58
882_0_1	153_4_210	880_6_7	339_6_1	229_4_388	603_3_66	629_5_182	1267_5_1	1266_0_147	764_0_80	2065_03_107	61_4_46	258_5_59	111_0_1	179_6_356	67_0_26	234_0_1	138_0_1	170_0_41	1050_4_30	11_6_1	27_0_1	21_6_30	1076_6_14	1111_6_30	183_5_138	2_4_48	2032_6_171	342_6_140	421_4_1077	189_03_19	285_6_522	187_4_12	1316_6_42	1359_0_14	1216_0_184	716_4_194	1351_6_134	305_0_155	1333_0_47	462_4_330	263_03_1	261_4_1	383_6_1	265_0_51	1499_0_188	822_6_153	484_012_16	223_6_50	964_5_57
882_0_1	153_4_211	880_6_12	339_6_1	229_4_400	603_3_77	629_5_187	1267_5_1	1266_0_144	764_0_84	2065_03_131	61_4_44	258_5_50	111_0_1	179_6_328	67_0_27	234_0_1	138_0_1	170_0_32	1050_4_41	11_6_1	27_0_1	21_6_35	1076_6_13	1111_6_19	183_5_126	2_4_45	2032_6_170	342_6_153	421_4_1108	189_03_14	285_6_537	187_4_15	1316_6_46	1359_0_15	1216_0_184	716_4_168	1351_6_136	305_0_157	1333_0_44	462_4_320	263_03_1	261_4_1	383_6_1	265_0_50	1499_0_192	822_6_144	484_012_13	223_6_48	964_5_59
882_0_1	153_4_197	880_6_8	339_6_1	229_4_387	603_3_69	629_5_176	1267_5_1	1266_0_131	764_0_83	2065_03_153	61_4_42	258_5_58	111_0_1	179_6_328	67_0_23	234_0_1	138_0_1	170_0_30	1050_4_43	11_6_1	27_0_1	21_6_32	1076_6_11	1111_6_19	183_5_109	2_4_41	2032_6_152	342_6_164	421_4_1104	189_03_17	285_6_556	187_4_16	1316_6_50	1359_0_18	1216_0_191	716_4_164	1351_6_131	305_0_165	1333_0_47	462_4_311	263_03_1	261_4_1	383_6_1	265_0_45	1499_0_186	822_6_147	484_012_13	223_6_46	964_5_71
882_0_1	153_4_201	880_6_8	339_6_1	229_4_381	603_3_69	629_5_185	1267_5_1	1266_0_132	764_0_87	2065_03_144	61_4_44	258_5_57	111_0_1	179_6_318	67_0_21	234_0_1	138_0_1	170_0_32	1050_4_44	11_6_1	27_0_1	21_6_24	1076_6_12	1111_6_16	183_5_120	2_4_44	2032_6_146	342_6_165	421_4_1109	189_03_14	285_6_552	187_4_13	1316_6_51	1359_0_20	1216_0_207	716_4_163	1351_6_131	305_0_156	1333_0_46	462_4_291	263_03_1	261_4_1	383_6_1	265_0_50	1499_0_186	822_6_157	484_012_11	223_6_47	964_5_67
882_0_1	153_4_198	880_6_3	339_6_1	229_4_398	603_3_63	629_5_170	1267_5_1	1266_0_145	764_0_91	2065_03_140	61_4_41	258_5_59	111_0_1	179_6_303	67_0_20	234_0_1	138_0_1	170_0_28	1050_4_51	11_6_1	27_0_1	21_6_21	1076_6_10	1111_6_10	183_5_131	2_4_48	2032_6_137	342_6_187	421_4_1132	189_03_13	285_6_581	187_4_5	1316_6_69	1359_0_20	1216_0_199	716_4_147	1351_6_125	305_0_157	1333_0_42	462_4_300	263_03_1	261_4_1	383_6_1	265_0_58	1499_0_178	822_6_151	484_012_11	223_6_43	964_5_69
882_0_1	153_4_192	880_6_4	339_6_1	229_4_428	603_3_72	629_5_173	1267_5_1	1266_0_155	764_0_85	2065_03_142	61_4_40	258_5_62	111_0_1	179_6_301	67_0_26	234_0_1	138_0_1	170_0_28	1050_4_43	11_6_1	27_0_1	21_6_20	1076_6_9	1111_6_8	183_5_131	2_4_50	2032_6_128	342_6_184	421_4_1096	189_03_15	285_6_588	187_4_3	1316_6_71	1359_0_22	1216_0_199	716_4_145	1351_6_115	305_0_156	1333_0_39	462_4_296	263_03_1	261_4_1	383_6_1	265_0_63	1499_0_193	822_6_175	484_012_15	223_6_43	964_5_55
882_0_1	153_4_196	880_6_3	339_6_1	229_4_418	603_3_67	629_5_156	1267_5_1	1266_0_155	764_0_93	2065_03_125	61_4_37	258_5_58	111_0_1	179_6_306	67_0_24	234_0_1	138_0_1	170_0_30	1050_4_51	11_6_1	27_0_1	21_6_19	1076_6_11	1111_6_9	183_5_136	2_4_55	2032_6_135	342_6_180	421_4_1125	189_03_18	285_6_582	187_4_4	1316_6_69	1359_0_21	1216_0_186	716_4_159	1351_6_126	305_0_176	1333_0_28	462_4_311	263_03_1	261_4_1	383_6_1	265_0_54	1499_0_180	822_6_173	484_012_15	223_6_44	964_5_61
882_0_1	153_4_185	880_6_4	339_6_1	229_4_407	603_3_69	629_5_137	1267_5_1	1266_0_161	764_0_88	2065_03_120	61_4_36	258_5_55	111_0_1	179_6_285	67_0_31	234_0_1	138_0_1	170_0_29	1050_4_52	11_6_1	27_0_1	21_6_19	1076_6_7	1111_6_9	183_5_144	2_4_51	2032_6_119	342_6_196	421_4_1159	189_03_16	285_6_570	187_4_3	1316_6_73	1359_0_21	1216_0_166	716_4_170	1351_6_118	305_0_183	1333_0_31	462_4_312	263_03_1	261_4_1	383_6_1	265_0_61	1499_0_194	822_6_180	484_012_19	223_6_49	964_5_86
882_0_1	153_4_188	880_6_12	339_6_1	229_4_425	603_3_64	629_5_112	1267_5_1	1266_0_132	764_0_85	2065_03_110	61_4_37	258_5_61	111_0_1	179_6_285	67_0_30	234_0_1	138_0_1	170_0_35	1050_4_50	11_6_1	27_0_1	21_6_22	1076_6_6	1111_6_10	183_5_134	2_4_55	2032_6_110	342_6_193	421_4_1141	189_03_15	285_6_576	1295_0_10	1316_6_86	1359_0_18	1216_0_172	716_4_187	1351_6_119	305_0_182	1333_0_36	462_4_310	263_03_1	261_4_1	383_6_1	265_0_59	1499_0_184	484_012_13	223_6_58	964_5_82	10_0_193
882_0_1	153_4_188	880_6_15	339_6_1	229_4_421	603_3_53	629_5_121	1267_5_1	1266_0_151	764_0_82	2065_03_97	61_4_33	258_5_67	111_0_1	179_6_281	67_0_25	234_0_1	138_0_1	170_0_35	1050_4_58	11_6_1	27_0_1	21_6_25	1076_6_5	1111_6_9	183_5_125	2_4_52	2032_6_112	342_6_189	421_4_1129	189_03_16	285_6_548	1295_0_12	1316_6_94	1359_0_20	1216_0_188	716_4_188	1351_6_115	305_0_165	1333_0_33	462_4_338	263_03_1	261_4_1	383_6_1	265_0_56	1499_0_200	484_012_16	223_6_57	964_5_92	10_0_190
882_0_1	153_4_181	880_6_16	339_6_1	229_4_426	603_3_60	629_5_122	1267_5_1	1266_0_167	764_0_76	2065_03_101	61_4_29	258_5_60	111_0_1	179_6_286	67_0_30	234_0_1	138_0_1	170_0_35	1050_4_65	11_6_1	27_0_1	21_6_25	1076_6_1	1111_6_12	183_5_114	2_4_56	2032_6_105	342_6_190	421_4_1138	189_03_12	285_6_551	1295_0_13	1316_6_105	1359_0_13	1216_0_165	716_4_192	1351_6_113	305_0_181	1333_0_31	462_4_343	263_03_1	261_4_1	383_6_1	265_0_57	1499_0_177	484_012_12	223_6_52	964_5_97	10_0_175
882_0_1	153_4_201	880_6_19	339_6_1	229_4_408	603_3_61	629_5_129	1267_5_1	1266_0_168	764_0_71	2065_03_99	61_4_27	258_5_66	111_0_1	179_6_289	67_0_24	234_0_1	138_0_1	170_0_29	1050_4_76	11_6_1	27_0_1	21_6_26	1076_6_2	1111_6_13	183_5_109	2_4_53	2032_6_110	342_6_202	421_4_1187	189_03_8	285_6_577	1295_0_14	1316_6_99	1359_0_11	1216_0_151	716_4_180	1351_6_102	305_0_179	1333_0_30	462_4_340	263_03_1	261_4_1	383_6_1	265_0_55	1499_0_165	484_012_11	223_6_60	964_5_111	10_0_174
882_0_1	153_4_199	880_6_11	339_6_1	229_4_411	603_3_59	629_5_121	1267_5_1	1266_0_172	764_0_77	2065_03_105	61_4_18	258_5_72	111_0_1	179_6_281	67_0_25	234_0_1	138_0_1	170_0_31	1050_4_71	11_6_1	27_0_1	21_6_24	1111_6_14	183_5_113	2_4_56	2032_6_96	342_6_207	421_4_1174	189_03_11	285_6_586	1295_0_9	1316_6_96	1359_0_14	1216_0_164	716_4_196	1351_6_111	305_0_179	1333_0_26	462_4_333	263_03_1	261_4_1	383_6_1	265_0_50	1499_0_152	484_012_11	223_6_56	964_5_125	10_0_148	39_6_154
882_0_1	153_4_221	880_6_10	339_6_1	229_4_413	603_3_56	629_5_125	1267_5_1	1266_0_168	764_0_78	2065_03_100	61_4_20	258_5_67	111_0_1	179_6_307	67_0_25	234_0_1	138_0_1	170_0_26	1050_4_82	11_6_1	27_0_1	21_6_30	1111_6_14	183_5_110	2_4_55	2032_6_106	342_6_183	421_4_1198	189_03_11	285_6_621	1295_0_12	1316_6_96	1359_0_15	1216_0_174	716_4_203	1351_6_107	305_0_168	1333_0_26	462_4_337	263_03_1	261_4_1	383_6_1	265_0_43	1499_0_140	484_012_11	223_6_58	964_5_107	10_0_147	39_6_158
882_0_1	153_4_222	880_6_14	339_6_1	229_4_410	603_3_48	629_5_126	1267_5_1	1266_0_192	764_0_78	2065_03_99	61_4_29	258_5_66	111_0_1	179_6_290	67_0_26	234_0_1	138_0_1	170_0_27	1050_4_77	11_6_1	27_0_1	21_6_26	1111_6_16	183_5_115	2_4_53	2032_6_104	342_6_184	421_4_1196	189_03_14	285_6_636	1295_0_11	1316_6_95	1359_0_10	1216_0_169	716_4_201	1351_6_102	305_0_151	1333_0_24	462_4_331	263_03_1	261_4_1	383_6_1	265_0_44	1499_0_137	484_012_9	223_6_63	964_5_100	10_0_141	39_6_146
882_0_1	153_4_225	880_6_21	339_6_1	229_4_439	603_3_41	629_5_113	1267_5_1	1266_0_185	764_0_67	2065_03_99	61_4_24	258_5_63	111_0_1	179_6_284	67_0_26	234_0_1	138_0_1	170_0_25	1050_4_76	11_6_1	27_0_1	21_6_24	1111_6_15	183_5_125	2_4_49	2032_6_112	342_6_177	421_4_1211	189_03_17	285_6_642	1295_0_12	1316_6_86	1359_0_10	1216_0_152	716_4_231	1351_6_94	305_0_181	1333_0_23	462_4_340	263_03_1	261_4_1	383_6_1	265_0_49	1499_0_139	484_012_9	223_6_59	964_5_84	10_0_124	39_6_153
882_0_1	153_4_256	880_6_20	339_6_1	229_4_421	603_3_40	629_5_119	1267_5_1	1266_0_188	764_0_66	2065_03_92	61_4_24	258_5_67	111_0_1	179_6_286	67_0_29	234_0_1	138_0_1	170_0_26	1050_4_65	11_6_1	27_0_1	21_6_24	1111_6_22	183_5_125	2_4_55	2032_6_109	342_6_170	421_4_1199	189_03_17	285_6_668	1295_0_11	1316_6_87	1359_0_7	1216_0_162	716_4_209	1351_6_101	305_0_176	1333_0_24	462_4_325	263_03_1	261_4_1	383_6_1	265_0_47	1499_0_137	484_012_11	223_6_68	964_5_91	10_0_112	39_6_156
882_0_1	153_4_258	880_6_19	339_6_1	229_4_402	603_3_47	629_5_118	1267_5_1	1266_0_189	764_0_58	2065_03_87	61_4_24	258_5_68	111_0_1	179_6_276	67_0_28	234_0_1	138_0_1	170_0_29	1050_4_52	11_6_1	27_0_1	21_6_26	1111_6_33	183_5_118	2_4_60	2032_6_129	342_6_197	421_4_1205	189_03_18	285_6_690	1295_0_16	1316_6_96	1359_0_6	1216_0_166	716_4_220	1351_6_101	305_0_177	1333_0_26	462_4_314	263_03_1	261_4_1	383_6_1	265_0_47	1499_0_130	484_012_8	223_6_74	964_5_91	10_0_110	39_6_160
882_0_1	153_4_274	880_6_24	339_6_1	229_4_390	603_3_52	629_5_132	1267_5_1	1266_0_188	764_0_64	2065_03_94	61_4_19	258_5_71	111_0_1	179_6_276	67_0_31	234_0_1	138_0_1	170_0_34	1050_4_50	11_6_1	27_0_1	21_6_27	1111_6_38	183_5_121	2_4_59	2032_6_127	342_6_198	421_4_1210	189_03_17	285_6_702	1295_0_17	1316_6_83	1359_0_5	1216_0_164	716_4_217	1351_6_103	305_0_166	1333_0_24	462_4_310	263_03_1	261_4_1	383_6_1	265_0_52	1499_0_121	484_012_7	223_6_70	964_5_95	10_0_109	39_6_164
882_0_1	153_4_282	880_6_28	339_6_1	229_4_386	603_3_56	629_5_107	1267_5_1	1266_0_183	764_0_61	2065_03_91	61_4_20	258_5_65	111_0_1	179_6_268	67_0_34	234_0_1	138_0_1	170_0_36	1050_4_52	11_6_1	27_0_1	21_6_30	1111_6_41	183_5_104	2_4_65	2032_6_135	342_6_179	421_4_1222	189_03_19	285_6_682	1295_0_13	1316_6_91	1359_0_4	1216_0_175	716_4_213	1351_6_100	305_0_167	1333_0_22	462_4_288	263_03_1	261_4_1	383_6_1	265_0_60	1499_0_151	484_012_8	223_6_76	964_5_94	10_0_116	39_6_166
882_0_1	153_4_297	880_6_24	339_6_1	229_4_379	603_3_44	629_5_108	1267_5_1	1266_0_176	764_0_86	2065_03_86	61_4_20	258_5_69	111_0_1	179_6_262	67_0_34	234_0_1	138_0_1	170_0_38	1050_4_48	11_6_1	27_0_1	21_6_32	1111_6_44	183_5_101	2_4_57	2032_6_144	342_6_175	421_4_1238	189_03_8	285_6_686	1295_0_14	1316_6_92	1359_0_5	1216_0_166	716_4_203	1351_6_99	305_0_172	1333_0_17	462_4_292	263_03_1	261_4_1	383_6_1	265_0_60	1499_0_144	484_012_7	223_6_66	964_5_90	10_0_121	39_6_180
882_0_1	153_4_289	880_6_28	339_6_1	229_4_373	603_3_50	629_5_86	1267_5_1	1266_0_177	764_0_91	2065_03_73	61_4_21	258_5_65	111_0_1	179_6_254	67_0_33	234_0_1	138_0_1	170_0_33	1050_4_49	11_6_1	27_0_1	21_6_30	1111_6_43	183_5_107	2_4_66	2032_6_144	342_6_173	421_4_1216	189_03_13	285_6_684	1295_0_16	1316_6_92	1359_0_7	1216_0_161	716_4_200	1351_6_100	305_0_164	1333_0_18	462_4_284	263_03_1	261_4_1	383_6_1	265_0_56	1499_0_140	484_012_7	223_6_80	964_5_100	10_0_114	39_6_192
882_0_1	153_4_261	880_6_30	339_6_1	229_4_370	603_3_36	629_5_81	1267_5_1	1266_0_200	764_0_73	2065_03_88	61_4_19	258_5_64	111_0_1	179_6_265	67_0_42	234_0_1	138_0_1	170_0_25	1050_4_49	11_6_1	27_0_1	21_6_29	1111_6_46	183_5_124	2_4_64	2032_6_149	342_6_175	421_4_1202	189_03_12	285_6_689	1295_0_14	1316_6_85	1359_0_8	1216_0_143	716_4_198	1351_6_101	305_0_168	1333_0_13	462_4_298	263_03_1	261_4_1	383_6_1	265_0_63	1499_0_136	484_012_6	223_6_72	964_5_97	10_0_117	39_6_199
882_0_1	153_4_257	880_6_26	339_6_1	229_4_349	603_3_38	629_5_88	1267_5_1	1266_0_182	764_0_70	2065_03_76	61_4_21	258_5_61	111_0_1	179_6_283	67_0_43	234_0_1	138_0_1	170_0_32	1050_4_53	11_6_1	27_0_1	21_6_35	1111_6_44	183_5_118	2_4_66	2032_6_160	342_6_177	421_4_1197	189_03_8	285_6_682	1295_0_17	1316_6_96	1359_0_6	1216_0_164	716_4_207	1351_6_116	305_0_161	1333_0_13	462_4_288	263_03_1	261_4_1	383_6_1	265_0_58	1499_0_129	484_012_2	223_6_67	964_5_121	10_0_117	39_6_201
882_0_1	153_4_245	880_6_26	339_6_1	229_4_364	603_3_38	629_5_98	1267_5_1	1266_0_195	764_0_68	2065_03_83	61_4_17	258_5_60	111_0_1	179_6_273	67_0_46	234_0_1	138_0_1	170_0_31	1050_4_47	11_6_1	27_0_1	21_6_35	1111_6_38	183_5_116	2_4_55	2032_6_160	342_6_180	421_4_1170	189_03_13	285_6_667	1295_0_18	1316_6_103	1359_0_3	1216_0_152	716_4_207	1351_6_116	305_0_169	1333_0_14	462_4_300	263_03_1	261_4_1	383_6_1	265_0_57	1499_0_153	484_012_3	223_6_67	964_5_131	10_0_124	39_6_199
153_4_241	880_6_21	339_6_1	229_4_362	603_3_37	629_5_93	1267_5_1	1266_0_187	764_0_61	2065_03_81	61_4_9	258_5_56	111_0_1	179_6_304	67_0_50	234_0_1	138_0_1	170_0_34	1050_4_41	11_6_1	27_0_1	21_6_44	1111_6_26	183_5_106	2_4_55	2032_6_148	342_6_193	421_4_1143	189_03_15	285_6_650	1295_0_17	1316_6_105	1216_0_179	716_4_201	1351_6_109	305_0_155	1333_0_15	462_4_299	263_03_1	261_4_1	383_6_1	265_0_46	1499_0_142	484_012_4	223_6_69	964_5_140	10_0_124	39_6_193	295_5_1	59_4_1
153_4_224	880_6_19	339_6_1	229_4_358	603_3_37	629_5_81	1267_5_1	1266_0_201	764_0_59	2065_03_88	61_4_8	258_5_67	111_0_1	179_6_307	67_0_44	234_0_1	138_0_1	170_0_30	1050_4_37	11_6_1	27_0_1	21_6_43	1111_6_20	183_5_106	2_4_60	2032_6_164	342_6_192	421_4_1137	189_03_18	285_6_639	1295_0_10	1316_6_100	1216_0_183	716_4_206	1351_6_112	305_0_147	1333_0_21	462_4_300	263_03_1	261_4_1	383_6_1	265_0_46	1499_0_142	484_012_5	223_6_60	964_5_149	10_0_123	39_6_172	295_5_1	59_4_1
153_4_221	880_6_23	339_6_1	229_4_361	603_3_35	629_5_91	1267_5_1	1266_0_219	764_0_55	2065_03_85	61_4_7	258_5_68	111_0_1	179_6_326	67_0_52	234_0_1	138_0_1	170_0_33	1050_4_26	11_6_1	27_0_1	21_6_39	1111_6_30	183_5_111	2_4_64	2032_6_147	342_6_195	421_4_1107	189_03_20	285_6_640	1295_0_8	1316_6_100	1216_0_194	716_4_201	1351_6_120	305_0_144	1333_0_24	462_4_316	263_03_1	261_4_1	383_6_1	265_0_36	1499_0_145	484_012_1	223_6_68	964_5_137	10_0_116	39_6_155	295_5_1	59_4_1
153_4_210	880_6_26	339_6_1	229_4_363	603_3_33	629_5_115	1267_5_1	1266_0_211	764_0_64	2065_03_87	61_4_7	258_5_78	111_0_1	179_6_297	67_0_63	234_0_1	138_0_1	170_0_27	1050_4_32	11_6_1	27_0_1	21_6_39	1111_6_25	183_5_114	2_4_67	2032_6_155	342_6_200	421_4_1113	189_03_18	285_6_672	1295_0_9	1316_6_100	1216_0_182	716_4_194	1351_6_128	305_0_152	1333_0_26	462_4_272	263_03_1	261_4_1	383_6_1	265_0_39	1499_0_143	2427_6_80	223_6_70	964_5_135	10_0_112	39_6_148	295_5_1	59_4_1
153_4_205	880_6_23	339_6_1	229_4_371	603_3_32	629_5_111	1267_5_1	1266_0_214	764_0_61	2065_03_96	61_4_7	258_5_79	111_0_1	179_6_303	67_0_58	234_0_1	138_0_1	170_0_26	1050_4_34	11_6_1	27_0_1	21_6_32	1111_6_17	183_5_119	2_4_64	2032_6_152	342_6_214	421_4_1136	189_03_14	285_6_666	1295_0_8	1316_6_109	1216_0_188	716_4_193	1351_6_123	305_0_135	1333_0_26	462_4_278	263_03_1	261_4_1	383_6_1	265_0_29	1499_0_138	2427_6_88	223_6_56	964_5_153	10_0_98	39_6_137	295_5_1	59_4_1
153_4_213	880_6_24	339_6_1	229_4_359	603_3_28	629_5_127	1267_5_1	1266_0_237	764_0_70	2065_03_95	61_4_5	258_5_79	111_0_1	179_6_295	67_0_54	234_0_1	138_0_1	170_0_30	1050_4_35	11_6_1	27_0_1	21_6_30	1111_6_16	183_5_115	2_4_60	2032_6_158	342_6_206	421_4_1118	189_03_12	285_6_669	1295_0_7	1316_6_119	1216_0_162	716_4_180	1351_6_117	305_0_131	1333_0_25	462_4_266	263_03_1	261_4_1	383_6_1	265_0_25	1499_0_154	2427_6_92	223_6_51	964_5_155	10_0_98	39_6_127	295_5_1	59_4_1
153_4_194	880_6_21	339_6_1	229_4_360	603_3_29	629_5_127	1267_5_1	1266_0_242	764_0_69	2065_03_98	61_4_5	258_5_84	111_0_1	179_6_319	67_0_55	234_0_1	138_0_1	170_0_30	1050_4_42	11_6_1	27_0_1	21_6_28	1111_6_16	183_5_121	2_4_55	2032_6_144	342_6_219	421_4_1146	189_03_17	285_6_679	1295_0_3	1316_6_106	1216_0_159	716_4_164	1351_6_123	305_0_126	1333_0_14	462_4_296	263_03_1	261_4_1	383_6_1	265_0_26	1499_0_148	2427_6_100	223_6_46	964_5_153	10_0_94	39_6_132	295_5_1	59_4_1
153_4_200	880_6_14	339_6_1	229_4_353	603_3_31	629_5_127	1267_5_1	1266_0_238	764_0_60	2065_03_84	61_4_6	258_5_81	111_0_1	179_6_313	67_0_65	234_0_1	138_0_1	170_0_27	1050_4_44	11_6_1	27_0_1	21_6_33	1111_6_16	183_5_119	2_4_62	2032_6_143	342_6_221	421_4_1143	189_03_13	285_6_667	1295_0_3	1316_6_109	1216_0_173	716_4_153	1351_6_132	305_0_136	1333_0_15	462_4_268	263_03_1	261_4_1	383_6_1	265_0_21	1499_0_143	2427_6_95	223_6_49	964_5_169	10_0_96	39_6_127	295_5_1	59_4_1
153_4_177	880_6_15	339_6_1	229_4_369	603_3_33	629_5_118	1267_5_1	1266_0_231	764_0_61	2065_03_83	61_4_9	258_5_70	111_0_1	179_6_290	67_0_65	234_0_1	138_0_1	170_0_33	1050_4_40	11_6_1	27_0_1	21_6_31	1111_6_20	183_5_129	2_4_56	2032_6_145	342_6_233	421_4_1154	189_03_18	285_6_686	1316_6_125	1216_0_168	716_4_150	1351_6_130	305_0_141	1333_0_13	462_4_266	263_03_1	261_4_1	383_6_1	265_0_14	1499_0_141	2427_6_93	223_6_44	964_5_171	10_0_92	39_6_132	295_5_1	59_4_1	1045_0_187
153_4_177	880_6_15	339_6_1	229_4_364	603_3_35	629_5_112	1267_5_1	1266_0_214	764_0_65	2065_03_81	61_4_7	258_5_72	111_0_1	179_6_294	67_0_75	234_0_1	138_0_1	170_0_29	1050_4_37	11_6_1	27_0_1	21_6_31	1111_6_21	183_5_123	2_4_64	2032_6_140	342_6_229	421_4_1181	189_03_14	285_6_710	1316_6_119	1216_0_172	716_4_171	1351_6_125	305_0_126	1333_0_12	462_4_265	263_03_1	261_4_1	383_6_1	265_0_13	1499_0_143	2427_6_89	223_6_44	964_5_186	10_0_78	39_6_152	295_5_1	59_4_1	1045_0_178
153_4_152	880_6_22	339_6_1	229_4_338	603_3_35	629_5_140	1267_5_1	1266_0_211	764_0_78	2065_03_87	61_4_3	258_5_74	111_0_1	179_6_257	67_0_86	234_0_1	138_0_1	170_0_32	1050_4_37	11_6_1	27_0_1	21_6_33	1111_6_22	183_5_121	2_4_58	2032_6_143	342_6_229	421_4_1151	189_03_16	285_6_746	1316_6_131	1216_0_193	716_4_150	1351_6_132	305_0_128	1333_0_10	462_4_273	263_03_1	261_4_1	383_6_1	265_0_13	1499_0_150	2427_6_71	223_6_32	964_5_192	10_0_82	39_6_146	295_5_1	59_4_1	1045_0_168
153_4_154	880_6_15	339_6_1	229_4_345	603_3_37	629_5_131	1267_5_1	1266_0_218	764_0_73	2065_03_101	61_4_4	258_5_64	111_0_1	179_6_253	67_0_83	234_0_1	138_0_1	170_0_39	1050_4_35	11_6_1	27_0_1	21_6_35	1111_6_28	183_5_116	2_4_60	2032_6_164	342_6_228	421_4_1196	189_03_21	285_6_721	1316_6_139	1216_0_200	716_4_148	1351_6_127	305_0_129	1333_0_12	462_4_265	263_03_1	261_4_1	383_6_1	265_0_21	1499_0_155	2427_6_72	223_6_22	964_5_191	10_0_79	39_6_132	295_5_1	59_4_1	1045_0_160
153_4_135	880_6_16	339_6_1	229_4_361	603_3_46	629_5_151	1267_5_1	1266_0_199	764_0_85	2065_03_94	61_4_1	258_5_60	111_0_1	179_6_241	67_0_79	234_0_1	138_0_1	170_0_42	1050_4_31	11_6_1	27_0_1	21_6_35	1111_6_24	183_5_125	2_4_62	2032_6_158	342_6_217	421_4_1157	189_03_18	285_6_723	1316_6_159	1216_0_183	716_4_142	1351_6_154	305_0_129	1333_0_10	462_4_269	263_03_1	261_4_1	383_6_1	265_0_35	1499_0_160	2427_6_73	223_6_23	964_5_190	10_0_80	39_6_125	295_5_1	59_4_1	1045_0_150
153_4_147	880_6_25	339_6_1	229_4_354	603_3_45	629_5_153	1267_5_1	1266_0_185	764_0_93	2065_03_88	258_5_55	111_0_1	179_6_224	67_0_79	234_0_1	138_0_1	170_0_47	1050_4_37	11_6_1	27_0_1	21_6_36	1111_6_29	183_5_133	2_4_48	2032_6_159	342_6_229	421_4_1191	189_03_19	285_6_710	1316_6_169	1216_0_189	716_4_129	1351_6_145	305_0_123	1333_0_9	462_4_286	263_03_1	261_4_1	383_6_1	265_0_35	1499_0_171	2427_6_77	223_6_33	964_5_179	10_0_74	39_6_130	295_5_1	59_4_1	1045_0_132	362_4_62
153_4_158	880_6_24	339_6_1	229_4_356	603_3_41	629_5_148	1267_5_1	1266_0_204	764_0_87	2065_03_92	258_5_46	111_0_1	179_6_226	67_0_77	234_0_1	138_0_1	170_0_42	1050_4_31	11_6_1	27_0_1	21_6_38	1111_6_33	183_5_129	2_4_47	2032_6_166	342_6_224	421_4_1187	189_03_20	285_6_683	1316_6_171	1216_0_184	716_4_131	1351_6_147	305_0_117	1333_0_7	462_4_282	263_03_1	261_4_1	383_6_1	265_0_40	1499_0_166	2427_6_68	223_6_38	964_5_191	10_0_72	39_6_130	295_5_1	59_4_1	1045_0_127	362_4_76
153_4_160	880_6_30	339_6_1	229_4_362	603_3_43	629_5_138	1267_5_1	1266_0_211	764_0_97	2065_03_86	258_5_44	111_0_1	179_6_239	67_0_74	234_0_1	138_0_1	170_0_46	1050_4_33	11_6_1	27_0_1	21_6_41	1111_6_38	183_5_153	2_4_48	2032_6_170	342_6_214	421_4_1199	189_03_14	285_6_651	1316_6_164	1216_0_184	716_4_128	1351_6_148	305_0_110	1333_0_12	462_4_283	263_03_1	261_4_1	383_6_1	265_0_45	1499_0_184	2427_6_79	223_6_18	964_5_187	10_0_76	39_6_130	295_5_1	59_4_1	1045_0_123	362_4_79
153_4_161	880_6_26	339_6_1	229_4_324	603_3_39	629_5_159	1267_5_1	1266_0_248	764_0_100	2065_03_74	258_5_54	111_0_1	179_6_247	67_0_66	234_0_1	138_0_1	170_0_41	1050_4_35	11_6_1	27_0_1	21_6_40	1111_6_43	183_5_169	2_4_41	2032_6_154	342_6_217	421_4_1212	189_03_16	285_6_647	1316_6_184	1216_0_188	716_4_142	1351_6_149	305_0_105	1333_0_9	462_4_274	263_03_1	261_4_1	383_6_1	265_0_42	1499_0_184	2427_6_64	223_6_11	964_5_212	10_0_68	39_6_116	295_5_1	59_4_1	1045_0_134	362_4_82
153_4_176	880_6_25	339_6_1	229_4_348	603_3_44	629_5_164	1267_5_1	1266_0_268	764_0_103	2065_03_75	258_5_59	111_0_1	179_6_243	67_0_65	234_0_1	138_0_1	170_0_27	1050_4_36	11_6_1	27_0_1	21_6_40	1111_6_46	183_5_160	2_4_39	2032_6_144	342_6_198	421_4_1237	189_03_10	285_6_668	1316_6_165	1216_0_180	716_4_138	1351_6_161	305_0_95	1333_0_6	462_4_265	263_03_1	261_4_1	383_6_1	265_0_44	1499_0_173	2427_6_71	223_6_18	964_5_211	10_0_69	39_6_106	295_5_1	59_4_1	1045_0_141	362_4_76
153_4_178	880_6_21	339_6_1	229_4_330	603_3_35	629_5_163	1267_5_1	1266_0_247	764_0_109	2065_03_68	258_5_68	111_0_1	179_6_235	67_0_70	234_0_1	138_0_1	170_0_21	1050_4_35	11_6_1	27_0_1	21_6_35	1111_6_54	183_5_152	2_4_33	2032_6_148	342_6_206	421_4_1250	189_03_9	285_6_639	1316_6_203	1216_0_198	716_4_146	1351_6_170	305_0_110	1333_0_6	462_4_277	263_03_1	261_4_1	383_6_1	265_0_43	1499_0_168	2427_6_85	223_6_16	964_5_206	10_0_88	39_6_95	295_5_1	59_4_1	1045_0_155	362_4_76
153_4_201	880_6_30	339_6_1	229_4_362	603_3_38	629_5_181	1267_5_1	1266_0_239	764_0_102	2065_03_74	258_5_72	111_0_1	179_6_251	67_0_78	234_0_1	138_0_1	170_0_26	1050_4_33	11_6_1	27_0_1	21_6_27	1111_6_55	183_5_149	2_4_39	2032_6_134	342_6_200	421_4_1197	189_03_13	285_6_594	1316_6_192	1216_0_216	716_4_140	1351_6_153	305_0_102	1333_0_7	462_4_281	263_03_1	261_4_1	383_6_1	265_0_41	1499_0_172	2427_6_89	223_6_20	964_5_225	10_0_86	39_6_100	295_5_1	59_4_1	1045_0_167	362_4_87
153_4_183	880_6_22	339_6_1	229_4_353	603_3_37	629_5_164	1267_5_1	1266_0_238	764_0_102	2065_03_68	258_5_73	111_0_1	179_6_239	67_0_77	234_0_1	138_0_1	170_0_19	1050_4_41	11_6_1	27_0_1	21_6_32	1111_6_44	183_5_138	2_4_37	2032_6_144	342_6_224	421_4_1262	189_03_9	285_6_624	1316_6_183	1216_0_216	716_4_141	1351_6_156	305_0_95	1333_0_5	462_4_288	263_03_1	261_4_1	383_6_1	265_0_42	1499_0_187	2427_6_98	223_6_19	964_5_235	10_0_87	39_6_95	295_5_1	59_4_1	1045_0_185	362_4_87
153_4_182	880_6_30	339_6_1	229_4_331	603_3_45	629_5_158	1267_5_1	1266_0_218	764_0_99	2065_03_80	258_5_73	111_0_1	179_6_251	67_0_79	234_0_1	138_0_1	170_0_25	1050_4_41	11_6_1	27_0_1	21_6_26	1111_6_40	183_5_144	2_4_40	2032_6_154	342_6_230	421_4_1242	189_03_11	285_6_624	1316_6_184	1216_0_209	716_4_159	1351_6_135	305_0_92	1333_0_4	462_4_299	263_03_1	261_4_1	383_6_1	265_0_36	1499_0_193	2427_6_93	223_6_21	964_5_234	10_0_88	39_6_89	295_5_1	59_4_1	1045_0_199	362_4_80
153_4_199	880_6_27	339_6_1	229_4_335	603_3_48	629_5_144	1267_5_1	1266_0_233	764_0_98	2065_03_81	258_5_67	111_0_1	179_6_224	67_0_90	234_0_1	138_0_1	170_0_20	1050_4_52	11_6_1	27_0_1	21_6_22	1111_6_48	183_5_148	2_4_39	2032_6_132	342_6_211	421_4_1296	189_03_8	285_6_612	1316_6_180	1216_0_201	716_4_164	1351_6_126	305_0_98	1333_0_4	462_4_298	263_03_1	261_4_1	383_6_1	265_0_32	1499_0_169	2427_6_94	223_6_20	964_5_238	10_0_98	39_6_90	295_5_1	59_4_1	1045_0_208	362_4_76
153_4_217	880_6_30	339_6_1	229_4_323	603_3_42	629_5_147	1267_5_1	1266_0_231	764_0_104	2065_03_74	258_5_59	111_0_1	179_6_212	67_0_95	234_0_1	138_0_1	170_0_24	1050_4_42	11_6_1	27_0_1	21_6_17	1111_6_52	183_5_144	2_4_32	2032_6_123	342_6_204	421_4_1293	189_03_11	285_6_627	1316_6_189	1216_0_218	716_4_158	1351_6_122	305_0_90	1333_0_3	462_4_300	263_03_1	261_4_1	383_6_1	265_0_31	1499_0_158	2427_6_80	223_6_23	964_5_257	10_0_109	39_6_90	295_5_1	59_4_1	1045_0_217	362_4_74
153_4_213	880_6_32	339_6_1	229_4_321	603_3_53	629_5_154	1267_5_1	1266_0_229	764_0_118	2065_03_78	258_5_50	111_0_1	179_6_184	67_0_101	234_0_1	138_0_1	170_0_20	1050_4_39	11_6_1	27_0_1	21_6_18	1111_6_50	183_5_125	2_4_33	2032_6_128	342_6_198	421_4_1316	189_03_11	285_6_610	1316_6_197	1216_0_196	716_4_173	1351_6_117	305_0_105	1333_0_1	462_4_286	263_03_1	261_4_1	383_6_1	265_0_34	1499_0_153	2427_6_86	223_6_21	964_5_259	10_0_129	39_6_91	295_5_1	59_4_1	1045_0_206	362_4_63
153_4_193	880_6_31	339_6_1	229_4_330	603_3_59	629_5_164	1267_5_1	1266_0_221	764_0_106	2065_03_71	258_5_47	111_0_1	179_6_193	67_0_116	234_0_1	170_0_21	1050_4_42	11_6_1	27_0_1	21_6_20	1111_6_51	183_5_120	2_4_31	2032_6_128	342_6_190	421_4_1321	189_03_13	285_6_623	1316_6_194	1216_0_207	716_4_180	1351_6_119	305_0_98	462_4_253	263_03_1	261_4_1	383_6_1	265_0_26	1499_0_163	2427_6_82	223_6_18	964_5_283	10_0_127	39_6_94	295_5_1	59_4_1	1045_0_208	362_4_58	34_5_198	2259_5_338
153_4_195	880_6_32	339_6_1	229_4_331	603_3_57	629_5_174	1267_5_1	1266_0_221	764_0_102	2065_03_68	258_5_48	111_0_1	179_6_187	67_0_116	234_0_1	170_0_22	1050_4_37	11_6_1	27_0_1	21_6_20	1111_6_44	183_5_108	2_4_20	2032_6_153	342_6_200	421_4_1353	189_03_8	285_6_587	1316_6_203	1216_0_197	716_4_170	1351_6_120	305_0_91	462_4_269	263_03_1	261_4_1	383_6_1	265_0_20	1499_0_161	2427_6_75	223_6_18	964_5_274	10_0_137	39_6_85	295_5_1	59_4_1	1045_0_195	362_4_50	34_5_213	2259_5_347
153_4_177	880_6_25	339_6_1	229_4_350	603_3_52	629_5_174	1267_5_1	1266_0_203	764_0_99	2065_03_64	258_5_38	111_0_1	179_6_198	67_0_116	234_0_1	170_0_22	1050_4_40	11_6_1	27_0_1	21_6_21	1111_6_37	183_5_106	2_4_16	2032_6_136	342_6_188	421_4_1354	189_03_10	285_6_625	1316_6_210	1216_0_222	716_4_171	1351_6_132	305_0_87	462_4_257	263_03_1	261_4_1	383_6_1	265_0_21	1499_0_162	2427_6_58	223_6_24	964_5_265	10_0_146	39_6_94	295_5_1	59_4_1	1045_0_187	362_4_39	34_5_235	2259_5_325
153_4_192	880_6_24	339_6_1	229_4_321	603_3_42	629_5_174	1267_5_1	1266_0_201	764_0_91	2065_03_72	258_5_36	111_0_1	179_6_174	67_0_111	234_0_1	170_0_15	1050_4_37	11_6_1	27_0_1	21_6_18	1111_6_36	183_5_104	2_4_7	2032_6_153	342_6_188	421_4_1348	189_03_9	285_6_655	1316_6_225	1216_0_242	716_4_194	1351_6_111	305_0_90	462_4_277	263_03_1	261_4_1	383_6_1	265_0_19	1499_0_151	2427_6_54	223_6_26	964_5_258	10_0_140	39_6_97	295_5_1	59_4_1	1045_0_189	362_4_48	34_5_227	2259_5_326
153_4_199	880_6_18	229_4_334	603_3_47	629_5_187	1267_5_1	1266_0_215	764_0_89	2065_03_71	258_5_41	111_0_1	179_6_180	67_0_104	234_0_1	170_0_16	1050_4_39	11_6_1	27_0_1	21_6_19	1111_6_33	183_5_104	2_4_8	2032_6_148	342_6_193	421_4_1322	189_03_10	285_6_655	1316_6_216	1216_0_224	716_4_188	1351_6_119	305_0_90	462_4_285	263_03_1	261_4_1	383_6_1	265_0_11	1499_0_138	2427_6_52	223_6_23	964_5_276	10_0_141	39_6_115	295_5_1	59_4_1	1045_0_179	362_4_46	34_5_219	2259_5_324	1572_6_1
153_4_206	880_6_16	229_4_333	603_3_56	629_5_198	1267_5_1	1266_0_203	764_0_97	2065_03_79	258_5_54	111_0_1	179_6_181	67_0_101	234_0_1	170_0_17	1050_4_39	11_6_1	27_0_1	21_6_19	1111_6_29	183_5_96	2_4_7	2032_6_170	342_6_216	421_4_1329	189_03_7	285_6_637	1316_6_203	1216_0_213	716_4_178	1351_6_118	305_0_88	462_4_283	263_03_1	261_4_1	383_6_1	265_0_12	1499_0_136	2427_6_48	223_6_24	964_5_261	10_0_140	39_6_113	295_5_1	59_4_1	1045_0_173	362_4_58	34_5_229	2259_5_322	1572_6_1
153_4_197	880_6_15	229_4_331	603_3_64	629_5_186	1267_5_1	1266_0_206	764_0_109	2065_03_86	258_5_58	111_0_1	179_6_181	67_0_104	234_0_1	170_0_12	1050_4_32	11_6_1	27_0_1	21_6_26	1111_6_26	183_5_84	2_4_6	2032_6_175	342_6_212	421_4_1354	189_03_6	285_6_629	1316_6_183	1216_0_214	716_4_183	1351_6_131	305_0_83	462_4_287	263_03_1	261_4_1	383_6_1	265_0_13	1499_0_120	2427_6_50	223_6_30	964_5_261	10_0_135	39_6_119	295_5_1	59_4_1	1045_0_166	362_4_68	34_5_216	2259_5_325	1572_6_1
153_4_203	880_6_10	229_4_313	603_3_59	629_5_194	1267_5_1	1266_0_225	764_0_103	2065_03_87	258_5_60	111_0_1	179_6_176	67_0_95	234_0_1	170_0_15	1050_4_38	11_6_1	27_0_1	21_6_22	1111_6_22	183_5_92	2_4_3	2032_6_178	342_6_224	421_4_1313	189_03_8	285_6_664	1316_6_188	1216_0_213	716_4_175	1351_6_117	305_0_92	462_4_291	263_03_1	261_4_1	383_6_1	265_0_21	1499_0_124	2427_6_51	223_6_31	964_5_250	10_0_136	39_6_113	295_5_1	59_4_1	1045_0_158	362_4_66	34_5_209	2259_5_321	1572_6_1
153_4_192	880_6_2	229_4_310	603_3_58	629_5_185	1267_5_1	1266_0_218	764_0_88	2065_03_99	258_5_60	111_0_1	179_6_173	67_0_99	234_0_1	170_0_10	1050_4_22	11_6_1	27_0_1	21_6_31	1111_6_27	183_5_83	2_4_3	2032_6_177	342_6_207	421_4_1348	189_03_13	285_6_668	1316_6_195	1216_0_208	716_4_180	1351_6_115	305_0_88	462_4_307	263_03_1	261_4_1	383_6_1	265_0_29	1499_0_132	2427_6_58	223_6_33	964_5_226	10_0_141	39_6_119	295_5_1	59_4_1	1045_0_139	362_4_57	34_5_232	2259_5_316	1572_6_1
153_4_200	880_6_2	229_4_305	603_3_58	629_5_189	1267_5_1	1266_0_211	764_0_91	2065_03_77	258_5_65	111_0_1	179_6_170	67_0_94	234_0_1	170_0_15	1050_4_27	11_6_1	27_0_1	21_6_27	1111_6_22	183_5_86	2_4_2	2032_6_174	342_6_209	421_4_1365	189_03_10	285_6_672	1316_6_189	1216_0_198	716_4_165	1351_6_115	305_0_89	462_4_322	263_03_1	261_4_1	383_6_1	265_0_27	1499_0_136	2427_6_59	223_6_25	964_5_230	10_0_131	39_6_132	295_5_1	59_4_1	1045_0_130	362_4_59	34_5_246	2259_5_334	1572_6_1
153_4_209	880_6_4	229_4_307	603_3_46	629_5_188	1267_5_1	1266_0_210	764_0_92	2065_03_79	258_5_71	111_0_1	179_6_172	67_0_95	234_0_1	170_0_10	1050_4_32	11_6_1	27_0_1	21_6_20	1111_6_16	183_5_84	2_4_3	2032_6_178	342_6_219	421_4_1393	189_03_12	285_6_674	1316_6_188	1216_0_191	716_4_168	1351_6_104	305_0_82	462_4_316	263_03_1	261_4_1	383_6_1	265_0_30	1499_0_134	2427_6_49	223_6_18	964_5_242	10_0_135	39_6_132	295_5_1	59_4_1	1045_0_125	362_4_59	34_5_225	2259_5_326	1572_6_1
153_4_210	880_6_3	229_4_297	603_3_47	629_5_181	1267_5_1	1266_0_219	764_0_86	2065_03_85	258_5_74	111_0_1	179_6_145	67_0_91	234_0_1	170_0_13	1050_4_31	11_6_1	27_0_1	21_6_16	1111_6_16	183_5_97	2_4_2	2032_6_174	342_6_225	421_4_1375	189_03_15	285_6_695	1316_6_181	1216_0_207	716_4_166	1351_6_106	305_0_90	462_4_333	263_03_1	261_4_1	383_6_1	265_0_22	1499_0_130	2427_6_59	223_6_9	964_5_257	10_0_142	39_6_147	295_5_1	59_4_1	1045_0_119	362_4_63	34_5_220	2259_5_328	1572_6_1
153_4_204	880_6_2	229_4_336	603_3_40	629_5_172	1267_5_1	1266_0_217	764_0_86	2065_03_87	258_5_75	111_0_1	179_6_145	67_0_94	234_0_1	170_0_13	1050_4_30	11_6_1	27_0_1	21_6_13	1111_6_11	183_5_99	2_4_1	2032_6_176	342_6_230	421_4_1407	189_03_17	285_6_689	1316_6_184	1216_0_207	716_4_171	1351_6_99	305_0_101	462_4_331	263_03_1	261_4_1	383_6_1	265_0_17	1499_0_129	2427_6_44	223_6_14	964_5_267	10_0_146	39_6_136	295_5_1	59_4_1	1045_0_115	362_4_65	34_5_203	2259_5_325	1572_6_1
153_4_201	229_4_353	603_3_47	629_5_165	1267_5_1	1266_0_215	764_0_79	2065_03_83	258_5_77	111_0_1	179_6_144	67_0_90	234_0_1	170_0_11	1050_4_20	11_6_1	27_0_1	21_6_17	1111_6_10	183_5_103	2_4_1	2032_6_166	342_6_236	421_4_1418	189_03_20	285_6_692	1316_6_186	1216_0_198	716_4_172	1351_6_110	305_0_117	462_4_349	263_03_1	261_4_1	383_6_1	265_0_16	1499_0_125	2427_6_36	223_6_13	964_5_267	10_0_131	39_6_152	295_5_1	59_4_1	1045_0_120	362_4_72	34_5_212	2259_5_304	1572_6_1	822_6_154
153_4_194	229_4_342	603_3_36	629_5_156	1267_5_1	1266_0_195	764_0_81	2065_03_81	258_5_75	111_0_1	179_6_132	67_0_94	234_0_1	170_0_7	1050_4_23	11_6_1	27_0_1	21_6_18	1111_6_11	183_5_93	2032_6_179	342_6_246	421_4_1442	189_03_17	285_6_706	1316_6_201	1216_0_201	716_4_184	1351_6_102	305_0_137	2427_6_32	263_03_1	261_4_1	383_6_1	265_0_12	1499_0_117	462_4_349	223_6_21	964_5_268	10_0_127	39_6_158	295_5_1	59_4_1	1045_0_124	362_4_72	34_5_216	2259_5_318	1572_6_1	822_6_148	418_01_39
153_4_201	229_4_356	603_3_41	629_5_155	1267_5_1	1266_0_194	764_0_89	2065_03_87	258_5_80	111_0_1	179_6_142	67_0_89	234_0_1	170_0_5	1050_4_24	11_6_1	27_0_1	21_6_16	1111_6_8	183_5_93	2032_6_177	342_6_237	421_4_1442	189_03_11	285_6_742	1316_6_191	1216_0_190	716_4_193	1351_6_92	305_0_141	462_4_375	263_03_1	261_4_1	383_6_1	265_0_12	1499_0_104	2427_6_26	223_6_19	964_5_270	10_0_104	39_6_167	295_5_1	59_4_1	1045_0_106	362_4_66	34_5_209	2259_5_320	1572_6_1	822_6_124	418_01_46
153_4_197	229_4_341	603_3_33	629_5_158	1267_5_1	1266_0_200	764_0_78	2065_03_85	258_5_78	111_0_1	179_6_156	67_0_96	234_0_1	170_0_6	1050_4_29	11_6_1	27_0_1	21_6_17	1111_6_7	183_5_102	2032_6_178	342_6_245	421_4_1381	189_03_13	285_6_788	1316_6_196	1216_0_181	716_4_168	1351_6_83	305_0_153	462_4_366	263_03_1	261_4_1	383_6_1	265_0_14	1499_0_103	2427_6_34	223_6_24	964_5_260	10_0_102	39_6_172	295_5_1	59_4_1	1045_0_116	362_4_75	34_5_210	2259_5_327	1572_6_1	822_6_111	418_01_44
153_4_194	229_4_335	603_3_24	629_5_169	1267_5_1	1266_0_192	764_0_96	2065_03_72	258_5_78	111_0_1	179_6_157	67_0_105	234_0_1	170_0_8	1050_4_38	11_6_1	27_0_1	21_6_17	1111_6_6	183_5_98	2032_6_168	342_6_254	421_4_1466	189_03_14	285_6_787	1316_6_180	1216_0_179	716_4_164	1351_6_94	305_0_141	462_4_370	263_03_1	261_4_1	383_6_1	265_0_20	1499_0_114	2427_6_19	223_6_19	964_5_259	10_0_100	39_6_158	295_5_1	59_4_1	1045_0_114	362_4_64	34_5_228	2259_5_331	1572_6_1	822_6_100	418_01_37
153_4_187	229_4_342	603_3_24	629_5_156	1267_5_1	1266_0_194	764_0_88	2065_03_69	258_5_73	111_0_1	179_6_149	67_0_97	234_0_1	170_0_10	1050_4_38	11_6_1	27_0_1	21_6_22	1111_6_7	183_5_94	2032_6_159	342_6_269	421_4_1463	189_03_12	285_6_804	1316_6_187	1216_0_180	716_4_161	1351_6_86	305_0_144	2427_6_24	263_03_1	261_4_1	383_6_1	265_0_19	1499_0_100	462_4_362	223_6_15	964_5_266	10_0_98	39_6_163	295_5_1	59_4_1	1045_0_111	362_4_58	34_5_240	2259_5_348	1572_6_1	822_6_103	418_01_43
153_4_186	229_4_348	603_3_25	629_5_156	1267_5_1	1266_0_195	764_0_79	2065_03_70	258_5_72	111_0_1	179_6_158	67_0_98	234_0_1	170_0_13	1050_4_27	11_6_1	27_0_1	21_6_21	1111_6_6	183_5_107	2032_6_136	342_6_298	421_4_1533	189_03_15	285_6_787	1316_6_185	1216_0_170	716_4_160	1351_6_82	305_0_139	2427_6_22	263_03_1	261_4_1	383_6_1	265_0_15	1499_0_104	462_4_370	223_6_15	964_5_253	10_0_97	39_6_150	295_5_1	59_4_1	1045_0_102	362_4_64	34_5_235	2259_5_348	1572_6_1	822_6_102	418_01_42
153_4_192	229_4_343	603_3_24	629_5_155	1267_5_1	1266_0_187	764_0_89	2065_03_57	258_5_71	111_0_1	179_6_145	67_0_110	234_0_1	170_0_18	1050_4_22	11_6_1	27_0_1	21_6_22	1111_6_6	183_5_116	2032_6_130	342_6_302	421_4_1515	189_03_16	285_6_822	1316_6_209	1216_0_162	716_4_165	1351_6_84	305_0_131	2427_6_29	263_03_1	261_4_1	383_6_1	265_0_14	1499_0_124	462_4_351	223_6_9	964_5_253	10_0_96	39_6_139	295_5_1	59_4_1	1045_0_103	362_4_73	34_5_230	2259_5_335	1572_6_1	822_6_91	418_01_46
153_4_201	229_4_349	603_3_23	629_5_146	1267_5_1	1266_0_193	764_0_86	2065_03_52	258_5_72	111_0_1	179_6_152	67_0_133	234_0_1	170_0_24	1050_4_23	11_6_1	27_0_1	21_6_16	1111_6_1	183_5_120	2032_6_133	342_6_325	421_4_1549	189_03_28	285_6_772	1316_6_184	1216_0_154	716_4_184	1351_6_86	305_0_134	2427_6_31	263_03_1	261_4_1	383_6_1	265_0_10	1499_0_114	462_4_336	223_6_13	964_5_248	10_0_94	39_6_145	295_5_1	59_4_1	1045_0_117	362_4_65	34_5_240	2259_5_330	1572_6_1	822_6_85	418_01_37
153_4_189	229_4_354	603_3_30	629_5_167	1267_5_1	1266_0_193	764_0_87	2065_03_39	258_5_78	111_0_1	179_6_138	67_0_150	234_0_1	170_0_25	1050_4_21	11_6_1	27_0_1	21_6_9	1111_6_4	183_5_121	2032_6_126	342_6_345	421_4_1540	189_03_25	285_6_785	1316_6_172	1216_0_174	716_4_188	1351_6_95	305_0_138	2427_6_35	263_03_1	261_4_1	383_6_1	265_0_11	1499_0_126	462_4_330	223_6_12	964_5_243	10_0_84	39_6_129	295_5_1	59_4_1	1045_0_123	362_4_67	34_5_254	2259_5_295	1572_6_1	822_6_76	418_01_44
153_4_187	229_4_344	603_3_31	629_5_174	1267_5_1	1266_0_201	764_0_89	2065_03_40	258_5_63	111_0_1	179_6_133	67_0_148	234_0_1	170_0_27	1050_4_27	11_6_1	27_0_1	21_6_9	1111_6_3	183_5_121	2032_6_117	342_6_340	421_4_1572	189_03_18	285_6_783	1316_6_170	1216_0_189	716_4_190	1351_6_92	305_0_130	2427_6_27	263_03_1	261_4_1	383_6_1	265_0_7	1499_0_139	462_4_337	223_6_8	964_5_236	10_0_73	39_6_135	295_5_1	59_4_1	1045_0_123	362_4_68	34_5_268	2259_5_305	1572_6_1	822_6_73	418_01_49
153_4_201	229_4_354	603_3_33	629_5_183	1267_5_1	1266_0_204	764_0_100	2065_03_42	258_5_68	111_0_1	179_6_126	67_0_135	234_0_1	170_0_27	1050_4_28	11_6_1	27_0_1	21_6_9	1111_6_6	183_5_121	2032_6_113	342_6_321	421_4_1593	189_03_15	285_6_762	1316_6_155	1216_0_202	716_4_195	1351_6_100	305_0_122	2427_6_25	263_03_1	261_4_1	383_6_1	265_0_6	1499_0_157	462_4_339	223_6_2	964_5_227	10_0_70	39_6_125	295_5_1	59_4_1	1045_0_126	362_4_59	34_5_269	2259_5_320	1572_6_1	822_6_69	418_01_44
153_4_204	229_4_356	603_3_37	629_5_193	1267_5_1	1266_0_177	764_0_100	2065_03_31	258_5_80	111_0_1	179_6_129	67_0_141	234_0_1	170_0_30	1050_4_34	11_6_1	27_0_1	21_6_9	1111_6_9	183_5_121	2032_6_105	342_6_334	421_4_1594	189_03_7	285_6_780	1316_6_159	1216_0_190	716_4_204	1351_6_93	305_0_124	2427_6_22	263_03_1	261_4_1	383_6_1	265_0_2	1499_0_161	462_4_336	223_6_1	964_5_215	10_0_65	39_6_139	295_5_1	59_4_1	1045_0_129	362_4_54	34_5_278	2259_5_313	1572_6_1	822_6_57	418_01_40
153_4_205	229_4_346	603_3_32	629_5_179	1267_5_1	1266_0_199	764_0_105	2065_03_40	258_5_94	111_0_1	179_6_123	67_0_137	234_0_1	170_0_26	1050_4_32	11_6_1	27_0_1	21_6_7	1111_6_8	183_5_117	2032_6_108	342_6_318	421_4_1580	189_03_8	285_6_768	1316_6_150	1216_0_177	716_4_215	1351_6_106	305_0_138	2427_6_22	263_03_1	261_4_1	383_6_1	265_0_3	1499_0_170	462_4_349	223_6_2	964_5_228	10_0_60	39_6_128	295_5_1	59_4_1	1045_0_124	362_4_54	34_5_300	2259_5_291	1572_6_1	822_6_54	418_01_42
153_4_205	229_4_350	603_3_36	629_5_181	1267_5_1	1266_0_204	764_0_91	2065_03_36	258_5_82	111_0_1	179_6_119	67_0_125	234_0_1	170_0_27	1050_4_27	11_6_1	27_0_1	21_6_7	1111_6_10	183_5_101	2032_6_117	342_6_339	421_4_1572	189_03_8	285_6_771	1316_6_148	1216_0_178	716_4_214	1351_6_97	305_0_153	2427_6_16	263_03_1	261_4_1	383_6_1	265_0_3	1499_0_197	462_4_335	223_6_1	964_5_219	10_0_54	39_6_115	295_5_1	59_4_1	1045_0_120	362_4_49	34_5_294	2259_5_302	1572_6_1	822_6_55	418_01_46
153_4_204	603_3_32	629_5_174	1267_5_1	1266_0_207	764_0_87	2065_03_50	258_5_74	111_0_1	179_6_110	67_0_135	234_0_1	170_0_27	1050_4_32	11_6_1	27_0_1	21_6_6	1111_6_5	183_5_103	2032_6_118	342_6_325	421_4_1559	189_03_7	285_6_806	1316_6_159	1216_0_181	716_4_208	1351_6_109	305_0_159	2427_6_17	263_03_1	261_4_1	383_6_1	229_4_343	1499_0_197	462_4_328	964_5_222	10_0_50	39_6_108	295_5_1	59_4_1	1045_0_125	362_4_44	34_5_297	2259_5_303	1572_6_1	822_6_50	418_01_47	293_6_70	291_6_468
153_4_211	603_3_33	629_5_203	1267_5_1	1266_0_206	764_0_85	2065_03_47	258_5_64	111_0_1	179_6_118	67_0_133	234_0_1	170_0_27	1050_4_29	11_6_1	27_0_1	21_6_7	1111_6_6	183_5_106	2032_6_113	342_6_339	421_4_1621	189_03_6	285_6_783	1316_6_165	1216_0_169	716_4_209	1351_6_104	305_0_157	2427_6_22	263_03_1	261_4_1	383_6_1	229_4_351	1499_0_196	462_4_298	964_5_200	10_0_54	39_6_103	295_5_1	59_4_1	1045_0_125	362_4_40	34_5_304	2259_5_287	1572_6_1	822_6_52	418_01_47	293_6_61	291_6_465
153_4_208	603_3_34	629_5_210	1267_5_1	1266_0_218	764_0_98	2065_03_58	258_5_49	111_0_1	179_6_121	67_0_130	234_0_1	170_0_22	1050_4_29	11_6_1	27_0_1	21_6_3	1111_6_8	183_5_106	2032_6_111	342_6_346	421_4_1612	189_03_6	285_6_792	1316_6_155	1216_0_171	716_4_217	1351_6_105	305_0_156	2427_6_14	263_03_1	261_4_1	383_6_1	229_4_366	1499_0_200	462_4_305	964_5_181	10_0_42	39_6_102	295_5_1	59_4_1	1045_0_123	362_4_46	34_5_293	2259_5_298	1572_6_1	822_6_49	418_01_48	293_6_55	291_6_451
153_4_217	603_3_39	629_5_210	1267_5_1	1266_0_205	764_0_110	2065_03_48	258_5_50	111_0_1	179_6_113	67_0_131	234_0_1	170_0_23	1050_4_20	11_6_1	27_0_1	1111_6_15	183_5_111	2032_6_130	342_6_351	421_4_1597	189_03_3	285_6_805	1316_6_138	1216_0_169	716_4_203	1351_6_108	305_0_139	2427_6_11	263_03_1	261_4_1	383_6_1	229_4_359	1499_0_211	462_4_306	964_5_185	10_0_46	39_6_113	295_5_1	59_4_1	1045_0_116	362_4_46	34_5_282	2259_5_307	1572_6_1	822_6_46	418_01_47	293_6_60	291_6_462
153_4_201	603_3_36	629_5_209	1267_5_1	1266_0_222	764_0_117	2065_03_45	258_5_53	111_0_1	179_6_126	67_0_143	234_0_1	170_0_22	1050_4_22	11_6_1	27_0_1	1111_6_20	183_5_107	2032_6_126	342_6_338	421_4_1564	189_03_2	285_6_791	1316_6_157	1216_0_183	716_4_198	1351_6_121	305_0_143	2427_6_15	263_03_1	261_4_1	383_6_1	229_4_354	1499_0_186	462_4_302	964_5_209	10_0_45	39_6_115	295_5_1	59_4_1	1045_0_127	362_4_48	34_5_271	2259_5_325	1572_6_1	822_6_44	418_01_43	293_6_64	291_6_447
153_4_213	603_3_37	629_5_207	1267_5_1	1266_0_213	764_0_119	2065_03_36	258_5_46	111_0_1	179_6_109	67_0_158	234_0_1	170_0_25	1050_4_20	11_6_1	27_0_1	1111_6_23	183_5_113	2032_6_137	342_6_342	421_4_1574	189_03_1	285_6_831	1316_6_164	1216_0_185	716_4_176	1351_6_98	305_0_144	2427_6_18	263_03_1	261_4_1	383_6_1	229_4_346	1499_0_209	462_4_285	964_5_212	10_0_43	39_6_119	295_5_1	59_4_1	1045_0_130	362_4_56	34_5_269	2259_5_290	1572_6_1	822_6_56	418_01_46	293_6_60	291_6_436
153_4_201	603_3_28	629_5_201	1267_5_1	1266_0_206	764_0_121	2065_03_34	258_5_52	111_0_1	179_6_117	67_0_148	234_0_1	170_0_22	1050_4_21	11_6_1	27_0_1	1111_6_25	183_5_116	2032_6_138	342_6_336	421_4_1604	189_03_2	285_6_845	1316_6_150	1216_0_185	716_4_187	1351_6_96	305_0_141	2427_6_20	263_03_1	261_4_1	383_6_1	229_4_340	1499_0_203	462_4_297	964_5_220	10_0_49	39_6_122	295_5_1	59_4_1	1045_0_141	362_4_42	34_5_271	2259_5_287	1572_6_1	822_6_51	418_01_48	293_6_65	291_6_408
153_4_217	603_3_36	629_5_193	1267_5_1	1266_0_198	764_0_118	2065_03_27	258_5_72	111_0_1	179_6_116	67_0_163	234_0_1	170_0_23	1050_4_21	11_6_1	27_0_1	1111_6_25	183_5_120	2032_6_155	342_6_337	421_4_1601	189_03_2	285_6_840	1316_6_165	1216_0_194	716_4_175	1351_6_95	305_0_111	2427_6_19	263_03_1	261_4_1	383_6_1	229_4_333	1499_0_207	462_4_297	964_5_235	10_0_49	39_6_109	295_5_1	59_4_1	1045_0_147	362_4_32	34_5_281	2259_5_269	1572_6_1	822_6_56	418_01_48	293_6_60	291_6_398
153_4_238	603_3_33	629_5_200	1267_5_1	1266_0_202	764_0_122	2065_03_23	258_5_72	111_0_1	179_6_123	67_0_153	234_0_1	170_0_17	1050_4_20	11_6_1	27_0_1	1111_6_22	183_5_116	2032_6_163	342_6_323	421_4_1580	189_03_3	285_6_821	1316_6_154	1216_0_179	716_4_189	1351_6_91	305_0_116	2427_6_16	263_03_1	261_4_1	383_6_1	229_4_339	1499_0_198	462_4_289	964_5_248	10_0_45	39_6_106	295_5_1	59_4_1	1045_0_157	362_4_25	34_5_289	2259_5_278	1572_6_1	822_6_57	418_01_54	293_6_62	291_6_414
153_4_230	603_3_26	629_5_181	1267_5_1	1266_0_200	764_0_129	2065_03_15	258_5_73	111_0_1	179_6_110	67_0_159	234_0_1	170_0_18	1050_4_21	11_6_1	27_0_1	1111_6_19	183_5_119	2032_6_159	342_6_338	421_4_1583	189_03_4	285_6_845	1316_6_156	1216_0_180	716_4_209	1351_6_104	305_0_125	2427_6_12	263_03_1	261_4_1	383_6_1	229_4_325	1499_0_190	462_4_275	964_5_269	10_0_38	39_6_94	295_5_1	59_4_1	1045_0_161	362_4_25	34_5_290	2259_5_283	1572_6_1	822_6_66	418_01_44	293_6_64	291_6_395
153_4_231	603_3_34	629_5_192	1267_5_1	1266_0_198	764_0_138	2065_03_23	258_5_74	111_0_1	179_6_114	67_0_147	234_0_1	170_0_23	1050_4_15	11_6_1	27_0_1	1111_6_23	183_5_109	2032_6_141	342_6_314	421_4_1566	189_03_1	285_6_893	1316_6_133	1216_0_180	716_4_194	1351_6_109	305_0_125	2427_6_14	263_03_1	261_4_1	383_6_1	229_4_317	1499_0_194	462_4_274	964_5_282	10_0_41	39_6_92	295_5_1	59_4_1	1045_0_178	362_4_25	34_5_277	2259_5_294	1572_6_1	822_6_61	418_01_44	293_6_64	291_6_392
153_4_213	603_3_28	629_5_211	1267_5_1	1266_0_200	764_0_129	2065_03_23	258_5_62	111_0_1	179_6_126	67_0_145	234_0_1	170_0_18	1050_4_15	11_6_1	27_0_1	1111_6_21	183_5_109	2032_6_136	342_6_300	421_4_1573	189_03_1	285_6_873	1316_6_149	1216_0_186	716_4_200	1351_6_114	305_0_108	2427_6_15	263_03_1	261_4_1	383_6_1	229_4_338	1499_0_187	462_4_271	964_5_275	10_0_40	39_6_95	295_5_1	59_4_1	1045_0_201	362_4_30	34_5_298	2259_5_287	1572_6_1	822_6_55	418_01_34	293_6_73	291_6_394
153_4_221	603_3_37	629_5_223	1267_5_1	1266_0_201	764_0_131	2065_03_29	258_5_67	111_0_1	179_6_134	67_0_149	234_0_1	170_0_15	1050_4_12	11_6_1	27_0_1	1111_6_17	183_5_89	2032_6_134	342_6_308	421_4_1585	189_03_1	285_6_841	1316_6_150	1216_0_206	716_4_194	1351_6_113	305_0_105	2427_6_15	263_03_1	261_4_1	383_6_1	229_4_336	1499_0_187	462_4_264	964_5_259	10_0_41	39_6_89	295_5_1	59_4_1	1045_0_196	362_4_25	34_5_296	2259_5_279	1572_6_1	822_6_54	418_01_47	293_6_73	291_6_417
153_4_211	603_3_30	629_5_192	1267_5_1	1266_0_198	764_0_124	2065_03_29	258_5_85	111_0_1	179_6_122	67_0_148	234_0_1	170_0_14	1050_4_10	11_6_1	27_0_1	1111_6_27	183_5_79	2032_6_143	342_6_328	421_4_1606	189_03_1	285_6_817	1316_6_154	1216_0_215	716_4_212	1351_6_94	305_0_106	2427_6_12	263_03_1	261_4_1	383_6_1	229_4_346	1499_0_211	462_4_271	964_5_279	10_0_34	39_6_83	295_5_1	59_4_1	1045_0_206	362_4_24	34_5_276	2259_5_269	1572_6_1	822_6_52	418_01_45	293_6_79	291_6_408
153_4_216	603_3_28	629_5_198	1267_5_1	1266_0_196	764_0_126	2065_03_24	258_5_81	111_0_1	179_6_100	67_0_143	234_0_1	170_0_19	1050_4_12	11_6_1	27_0_1	1111_6_24	183_5_77	2032_6_149	342_6_327	421_4_1603	189_03_3	285_6_812	1316_6_168	1216_0_234	716_4_199	1351_6_99	305_0_90	2427_6_12	263_03_1	261_4_1	383_6_1	229_4_350	1499_0_213	462_4_253	964_5_279	10_0_32	39_6_78	295_5_1	59_4_1	1045_0_221	362_4_24	34_5_281	2259_5_268	1572_6_1	822_6_60	418_01_52	293_6_71	291_6_417
153_4_195	603_3_26	629_5_201	1267_5_1	1266_0_205	764_0_130	2065_03_24	258_5_81	111_0_1	179_6_103	67_0_131	234_0_1	170_0_15	1050_4_14	11_6_1	27_0_1	1111_6_18	183_5_59	2032_6_137	342_6_335	421_4_1631	189_03_2	285_6_816	1316_6_176	1216_0_229	716_4_200	1351_6_99	305_0_88	2427_6_13	263_03_1	261_4_1	383_6_1	229_4_376	1499_0_216	462_4_256	964_5_285	10_0_32	39_6_74	295_5_1	59_4_1	1045_0_222	362_4_23	34_5_256	2259_5_269	1572_6_1	822_6_52	418_01_54	293_6_62	291_6_432
153_4_193	603_3_30	629_5_204	1267_5_1	1266_0_215	764_0_121	2065_03_27	258_5_71	111_0_1	179_6_87	67_0_133	234_0_1	170_0_16	1050_4_10	11_6_1	27_0_1	1111_6_12	183_5_55	2032_6_137	342_6_322	421_4_1671	189_03_2	285_6_840	1316_6_180	1216_0_215	716_4_214	1351_6_95	305_0_83	2427_6_17	263_03_1	261_4_1	383_6_1	229_4_343	1499_0_217	462_4_237	964_5_288	10_0_32	39_6_74	295_5_1	59_4_1	1045_0_233	362_4_23	34_5_271	2259_5_253	1572_6_1	822_6_48	418_01_58	293_6_65	291_6_447
153_4_197	603_3_32	629_5_202	1267_5_1	1266_0_232	764_0_112	2065_03_24	258_5_76	111_0_1	179_6_76	67_0_145	234_0_1	170_0_22	1050_4_14	11_6_1	27_0_1	1111_6_6	183_5_46	2032_6_137	342_6_355	421_4_1645	189_03_2	285_6_844	1316_6_161	1216_0_212	716_4_221	1351_6_90	305_0_99	2427_6_17	263_03_1	261_4_1	383_6_1	229_4_350	1499_0_191	462_4_221	964_5_300	10_0_26	39_6_79	295_5_1	59_4_1	1045_0_217	362_4_31	34_5_265	2259_5_251	1572_6_1	822_6_55	418_01_59	293_6_66	291_6_457
153_4_203	603_3_36	629_5_205	1267_5_1	1266_0_242	764_0_119	2065_03_27	258_5_71	111_0_1	179_6_92	67_0_149	234_0_1	170_0_21	1050_4_16	11_6_1	27_0_1	1111_6_9	183_5_43	2032_6_125	342_6_352	421_4_1626	189_03_1	285_6_849	1316_6_161	1216_0_210	716_4_224	1351_6_96	305_0_105	2427_6_22	263_03_1	261_4_1	383_6_1	229_4_353	1499_0_179	462_4_206	964_5_286	10_0_32	39_6_75	295_5_1	59_4_1	1045_0_217	362_4_28	34_5_263	2259_5_262	1572_6_1	822_6_48	418_01_62	293_6_56	291_6_462
153_4_204	603_3_33	629_5_205	1267_5_1	1266_0_243	764_0_128	2065_03_24	258_5_74	111_0_1	179_6_82	67_0_147	234_0_1	170_0_20	1050_4_12	11_6_1	27_0_1	1111_6_9	183_5_49	2032_6_135	342_6_336	421_4_1597	285_6_883	1316_6_144	1216_0_199	716_4_226	1351_6_108	305_0_112	2427_6_20	263_03_1	261_4_1	383_6_1	229_4_348	1499_0_178	462_4_209	964_5_297	10_0_27	39_6_69	295_5_1	59_4_1	1045_0_210	362_4_26	34_5_251	2259_5_274	1572_6_1	822_6_46	418_01_67	293_6_49	291_6_492
153_4_199	603_3_27	629_5_213	1267_5_1	1266_0_237	764_0_138	2065_03_26	258_5_69	111_0_1	179_6_90	67_0_157	234_0_1	170_0_23	1050_4_13	11_6_1	27_0_1	1111_6_3	183_5_47	2032_6_136	342_6_349	421_4_1633	285_6_874	1316_6_152	1216_0_178	716_4_230	1351_6_103	305_0_95	2427_6_17	263_03_1	261_4_1	383_6_1	229_4_334	1499_0_168	462_4_186	964_5_284	10_0_40	39_6_56	295_5_1	59_4_1	1045_0_228	362_4_23	34_5_265	2259_5_272	1572_6_1	822_6_49	418_01_64	293_6_50	291_6_507
153_4_221	603_3_25	629_5_210	1267_5_1	1266_0_252	764_0_130	2065_03_24	258_5_70	111_0_1	179_6_75	67_0_154	234_0_1	170_0_25	1050_4_8	11_6_1	27_0_1	1111_6_3	183_5_52	2032_6_126	342_6_336	421_4_1629	285_6_869	1316_6_167	1216_0_191	716_4_224	1351_6_112	305_0_85	2427_6_13	263_03_1	261_4_1	383_6_1	229_4_355	1499_0_147	462_4_189	964_5_283	10_0_52	39_6_56	295_5_1	59_4_1	1045_0_217	362_4_28	34_5_262	2259_5_268	1572_6_1	822_6_50	418_01_57	293_6_48	291_6_519
153_4_198	603_3_25	629_5_213	1267_5_1	1266_0_265	764_0_135	2065_03_24	258_5_60	111_0_1	179_6_79	67_0_145	234_0_1	170_0_22	1050_4_9	11_6_1	27_0_1	1111_6_7	183_5_46	2032_6_115	342_6_369	421_4_1684	285_6_874	1316_6_161	1216_0_182	716_4_215	1351_6_104	305_0_77	2427_6_20	263_03_1	261_4_1	383_6_1	229_4_353	1499_0_156	462_4_197	964_5_269	10_0_58	39_6_50	295_5_1	59_4_1	1045_0_209	362_4_36	34_5_272	2259_5_242	1572_6_1	822_6_62	418_01_55	293_6_40	291_6_498
153_4_198	603_3_23	629_5_211	1267_5_1	1266_0_269	764_0_139	2065_03_19	258_5_56	111_0_1	179_6_73	67_0_152	234_0_1	170_0_23	1050_4_10	11_6_1	27_0_1	1111_6_5	183_5_51	2032_6_114	342_6_369	421_4_1660	285_6_894	1316_6_178	1216_0_180	716_4_231	1351_6_101	305_0_76	2427_6_20	263_03_1	261_4_1	383_6_1	229_4_328	1499_0_157	462_4_207	964_5_282	10_0_72	39_6_52	295_5_1	59_4_1	1045_0_206	362_4_40	34_5_277	2259_5_233	1572_6_1	822_6_56	418_01_54	293_6_46	291_6_472
153_4_192	603_3_28	629_5_231	1267_5_1	1266_0_284	764_0_146	2065_03_19	258_5_56	111_0_1	179_6_73	67_0_173	234_0_1	170_0_32	1050_4_11	11_6_1	27_0_1	1111_6_5	183_5_54	2032_6_124	342_6_342	421_4_1642	285_6_841	1316_6_168	1216_0_184	716_4_215	1351_6_118	305_0_71	2427_6_17	263_03_1	261_4_1	383_6_1	229_4_328	1499_0_164	462_4_212	964_5_274	10_0_65	39_6_57	295_5_1	59_4_1	1045_0_220	362_4_43	34_5_287	2259_5_243	1572_6_1	822_6_55	418_01_58	293_6_44	291_6_467
153_4_205	603_3_21	629_5_242	1267_5_1	1266_0_277	764_0_125	2065_03_19	258_5_41	111_0_1	179_6_80	67_0_184	234_0_1	170_0_27	1050_4_10	11_6_1	27_0_1	1111_6_6	183_5_56	2032_6_121	342_6_325	421_4_1625	285_6_858	1316_6_169	1216_0_192	716_4_232	1351_6_115	305_0_60	2427_6_9	263_03_1	261_4_1	383_6_1	229_4_321	1499_0_170	462_4_226	964_5_267	10_0_70	39_6_63	295_5_1	59_4_1	1045_0_215	362_4_40	34_5_284	2259_5_234	1572_6_1	822_6_53	418_01_54	293_6_49	291_6_495
153_4_207	603_3_19	629_5_245	1267_5_1	1266_0_268	764_0_127	2065_03_24	258_5_46	111_0_1	179_6_73	67_0_167	234_0_1	170_0_22	1050_4_9	11_6_1	27_0_1	1111_6_6	183_5_53	2032_6_130	342_6_333	421_4_1615	285_6_902	1316_6_180	1216_0_201	716_4_223	1351_6_117	305_0_62	2427_6_10	263_03_1	261_4_1	383_6_1	229_4_322	1499_0_159	462_4_220	964_5_269	10_0_53	39_6_71	295_5_1	59_4_1	1045_0_221	362_4_42	34_5_263	2259_5_239	1572_6_1	822_6_51	418_01_45	293_6_48	291_6_503
153_4_203	603_3_20	629_5_232	1267_5_1	1266_0_263	764_0_129	2065_03_34	258_5_36	111_0_1	179_6_70	67_0_178	234_0_1	170_0_33	1050_4_7	11_6_1	27_0_1	1111_6_5	183_5_48	2032_6_136	342_6_337	421_4_1642	285_6_933	1316_6_169	1216_0_201	716_4_206	1351_6_118	305_0_58	2427_6_11	263_03_1	261_4_1	383_6_1	229_4_337	1499_0_168	462_4_216	964_5_258	10_0_45	39_6_68	295_5_1	59_4_1	1045_0_233	362_4_39	34_5_245	2259_5_249	1572_6_1	822_6_47	418_01_46	293_6_38	291_6_479
153_4_203	603_3_23	629_5_213	1267_5_1	1266_0_259	764_0_114	2065_03_38	258_5_47	111_0_1	179_6_71	67_0_194	234_0_1	170_0_37	1050_4_4	11_6_1	27_0_1	1111_6_6	183_5_54	2032_6_133	342_6_326	421_4_1647	285_6_924	1316_6_184	1216_0_187	716_4_200	1351_6_120	305_0_53	2427_6_11	263_03_1	261_4_1	383_6_1	229_4_328	1499_0_157	462_4_193	964_5_288	10_0_40	39_6_79	295_5_1	59_4_1	1045_0_233	362_4_29	34_5_249	2259_5_253	1572_6_1	822_6_48	418_01_47	293_6_37	291_6_504
153_4_197	603_3_14	629_5_213	1267_5_1	1266_0_253	764_0_121	2065_03_34	258_5_45	111_0_1	179_6_67	67_0_196	234_0_1	170_0_43	1050_4_7	11_6_1	27_0_1	1111_6_5	183_5_54	2032_6_139	342_6_334	421_4_1691	285_6_912	1316_6_146	1216_0_188	716_4_210	1351_6_133	305_0_51	2427_6_11	263_03_1	261_4_1	383_6_1	229_4_351	1499_0_150	462_4_196	964_5_291	10_0_34	39_6_69	295_5_1	59_4_1	1045_0_227	362_4_21	34_5_270	2259_5_241	1572_6_1	822_6_48	418_01_45	293_6_42	291_6_490
153_4_214	603_3_14	629_5_201	1267_5_1	1266_0_242	764_0_138	2065_03_38	258_5_52	111_0_1	179_6_57	67_0_200	234_0_1	170_0_39	1050_4_6	11_6_1	27_0_1	1111_6_6	183_5_49	2032_6_147	342_6_316	421_4_1665	285_6_880	1316_6_178	1216_0_199	716_4_203	1351_6_134	305_0_48	2427_6_7	263_03_1	261_4_1	383_6_1	229_4_368	1499_0_153	462_4_192	964_5_293	10_0_31	39_6_67	295_5_1	59_4_1	1045_0_244	362_4_30	34_5_258	2259_5_245	1572_6_1	822_6_42	418_01_41	293_6_33	291_6_508
153_4_215	603_3_13	629_5_228	1267_5_1	1266_0_244	764_0_148	2065_03_42	258_5_48	111_0_1	179_6_76	67_0_192	234_0_1	170_0_42	1050_4_5	11_6_1	27_0_1	1111_6_9	183_5_62	2032_6_147	342_6_303	421_4_1623	285_6_858	1316_6_178	1216_0_197	716_4_206	1351_6_145	305_0_51	2427_6_8	263_03_1	261_4_1	383_6_1	229_4_370	1499_0_145	462_4_212	964_5_299	10_0_29	39_6_61	295_5_1	59_4_1	1045_0_244	362_4_24	34_5_264	2259_5_251	1572_6_1	822_6_46	418_01_34	293_6_35	291_6_486
153_4_245	603_3_16	629_5_232	1267_5_1	1266_0_236	764_0_158	2065_03_28	258_5_41	111_0_1	179_6_75	67_0_191	234_0_1	170_0_40	1050_4_6	11_6_1	27_0_1	1111_6_7	183_5_66	2032_6_149	342_6_293	421_4_1623	285_6_859	1316_6_176	1216_0_186	716_4_193	1351_6_153	305_0_56	2427_6_7	263_03_1	261_4_1	383_6_1	229_4_374	1499_0_132	462_4_208	964_5_298	10_0_42	39_6_63	295_5_1	59_4_1	1045_0_254	362_4_30	34_5_262	2259_5_219	1572_6_1	822_6_48	418_01_31	293_6_39	291_6_500
153_4_208	603_3_13	629_5_220	1267_5_1	1266_0_225	764_0_157	2065_03_31	258_5_43	111_0_1	179_6_76	67_0_188	234_0_1	170_0_48	1050_4_7	11_6_1	27_0_1	1111_6_9	183_5_75	2032_6_154	342_6_306	421_4_1645	285_6_853	1316_6_177	1216_0_189	716_4_189	1351_6_144	305_0_53	2427_6_6	263_03_1	261_4_1	383_6_1	229_4_410	1499_0_136	462_4_195	964_5_287	10_0_45	39_6_47	295_5_1	59_4_1	1045_0_279	362_4_29	34_5_257	2259_5_237	1572_6_1	822_6_44	418_01_24	293_6_42	291_6_491
153_4_211	603_3_12	629_5_217	1267_5_1	1266_0_234	764_0_184	2065_03_23	258_5_40	111_0_1	179_6_84	67_0_159	234_0_1	170_0_47	1050_4_8	11_6_1	27_0_1	1111_6_9	183_5_71	2032_6_141	342_6_290	421_4_1684	285_6_843	1316_6_152	1216_0_203	716_4_195	1351_6_171	305_0_48	2427_6_5	263_03_1	261_4_1	383_6_1	229_4_394	1499_0_130	462_4_201	964_5_272	10_0_53	39_6_53	295_5_1	59_4_1	1045_0_280	362_4_27	34_5_254	2259_5_232	1572_6_1	822_6_38	418_01_25	293_6_45	291_6_504
153_4_205	603_3_9	629_5_191	1267_5_1	1266_0_248	764_0_199	2065_03_16	258_5_39	111_0_1	179_6_66	67_0_156	234_0_1	170_0_50	1050_4_9	11_6_1	27_0_1	1111_6_4	183_5_81	2032_6_137	342_6_309	421_4_1642	285_6_834	1316_6_138	1216_0_218	716_4_201	1351_6_177	305_0_50	2427_6_2	263_03_1	261_4_1	383_6_1	229_4_403	1499_0_132	462_4_204	964_5_274	10_0_49	39_6_49	295_5_1	59_4_1	1045_0_285	362_4_27	34_5_259	2259_5_234	1572_6_1	822_6_39	418_01_22	293_6_45	291_6_532
153_4_195	603_3_12	629_5_188	1267_5_1	1266_0_253	764_0_202	2065_03_26	258_5_38	111_0_1	179_6_74	67_0_151	234_0_1	170_0_49	1050_4_5	11_6_1	27_0_1	1111_6_6	183_5_73	2032_6_143	342_6_321	421_4_1674	285_6_854	1316_6_125	1216_0_231	716_4_198	1351_6_180	305_0_49	2427_6_1	263_03_1	261_4_1	383_6_1	229_4_378	1499_0_110	462_4_210	964_5_285	10_0_46	39_6_44	295_5_1	59_4_1	1045_0_285	362_4_25	34_5_238	2259_5_263	1572_6_1	822_6_45	418_01_21	293_6_44	291_6_499
153_4_205	603_3_12	629_5_218	1267_5_1	1266_0_253	764_0_212	2065_03_25	258_5_33	111_0_1	179_6_88	67_0_140	234_0_1	170_0_54	1050_4_6	11_6_1	27_0_1	1111_6_6	183_5_73	2032_6_158	342_6_320	421_4_1643	285_6_828	1316_6_137	1216_0_221	716_4_216	1351_6_178	305_0_45	2427_6_1	263_03_1	261_4_1	383_6_1	229_4_382	1499_0_109	462_4_214	964_5_284	10_0_43	39_6_44	295_5_1	59_4_1	1045_0_277	362_4_22	34_5_242	2259_5_248	1572_6_1	822_6_45	418_01_25	293_6_40	291_6_490
153_4_206	603_3_9	629_5_198	1267_5_1	1266_0_251	764_0_206	2065_03_27	258_5_27	111_0_1	179_6_92	67_0_142	234_0_1	170_0_61	1050_4_6	11_6_1	27_0_1	1111_6_5	183_5_69	2032_6_160	342_6_333	421_4_1649	285_6_856	1316_6_138	1216_0_222	716_4_220	1351_6_175	305_0_35	462_4_209	263_03_1	261_4_1	383_6_1	229_4_376	1499_0_104	964_5_297	10_0_37	39_6_46	295_5_1	59_4_1	1045_0_282	362_4_24	34_5_222	2259_5_273	822_6_44	418_01_19	293_6_42	291_6_479
153_4_205	603_3_5	629_5_211	1267_5_1	1266_0_267	764_0_197	2065_03_23	258_5_34	111_0_1	179_6_95	67_0_136	234_0_1	170_0_71	1050_4_5	11_6_1	27_0_1	1111_6_3	183_5_71	2032_6_179	342_6_345	421_4_1622	285_6_861	1316_6_138	1216_0_231	716_4_218	1351_6_178	305_0_36	462_4_198	263_03_1	261_4_1	383_6_1	229_4_350	1499_0_93	964_5_279	10_0_38	39_6_41	295_5_1	59_4_1	1045_0_265	362_4_22	34_5_239	2259_5_263	822_6_43	418_01_23	293_6_54	291_6_506
153_4_194	603_3_7	629_5_216	1267_5_1	1266_0_260	764_0_215	2065_03_27	258_5_34	111_0_1	179_6_78	67_0_139	234_0_1	170_0_74	1050_4_4	11_6_1	27_0_1	1111_6_8	183_5_76	2032_6_161	342_6_341	421_4_1609	285_6_885	1316_6_131	1216_0_230	716_4_205	1351_6_167	305_0_34	462_4_181	263_03_1	261_4_1	383_6_1	229_4_364	1499_0_90	964_5_291	10_0_48	39_6_43	295_5_1	59_4_1	1045_0_280	362_4_23	34_5_247	2259_5_265	822_6_46	418_01_28	293_6_47	291_6_498
153_4_186	603_3_5	629_5_223	1267_5_1	1266_0_268	764_0_182	2065_03_30	258_5_36	111_0_1	179_6_83	67_0_130	234_0_1	170_0_76	1050_4_4	11_6_1	27_0_1	1111_6_8	183_5_69	2032_6_165	342_6_339	421_4_1632	285_6_862	1316_6_133	1216_0_234	716_4_211	1351_6_181	305_0_22	462_4_180	263_03_1	261_4_1	383_6_1	229_4_361	1499_0_95	964_5_281	10_0_48	39_6_50	295_5_1	59_4_1	1045_0_272	362_4_21	34_5_244	2259_5_269	822_6_48	418_01_30	293_6_53	291_6_517
153_4_184	603_3_6	629_5_247	1267_5_1	1266_0_262	764_0_190	2065_03_33	258_5_36	111_0_1	179_6_70	67_0_137	234_0_1	170_0_71	1050_4_1	11_6_1	27_0_1	1111_6_5	183_5_59	2032_6_144	342_6_315	421_4_1589	285_6_874	1316_6_145	1216_0_236	716_4_217	1351_6_165	305_0_19	462_4_178	263_03_1	261_4_1	383_6_1	229_4_360	1499_0_92	964_5_306	10_0_47	39_6_60	295_5_1	59_4_1	1045_0_288	362_4_16	34_5_270	2259_5_287	822_6_49	418_01_29	293_6_50	291_6_508
153_4_179	603_3_9	629_5_230	1267_5_1	1266_0_260	764_0_186	2065_03_29	258_5_28	111_0_1	179_6_77	67_0_138	234_0_1	170_0_69	11_6_1	27_0_1	1111_6_6	183_5_79	2032_6_143	342_6_318	421_4_1627	285_6_856	1316_6_129	1216_0_217	716_4_213	1351_6_176	305_0_21	462_4_177	263_03_1	261_4_1	383_6_1	229_4_377	1499_0_101	964_5_324	10_0_44	39_6_57	295_5_1	59_4_1	1045_0_291	362_4_16	34_5_284	2259_5_270	822_6_47	418_01_32	293_6_55	291_6_480
153_4_174	603_3_6	629_5_237	1267_5_1	1266_0_267	764_0_176	2065_03_23	258_5_25	111_0_1	179_6_77	67_0_134	234_0_1	170_0_70	11_6_1	27_0_1	1111_6_7	183_5_76	2032_6_138	342_6_339	421_4_1632	285_6_876	1316_6_132	1216_0_209	716_4_235	1351_6_186	305_0_21	462_4_192	263_03_1	261_4_1	383_6_1	229_4_356	1499_0_85	964_5_324	10_0_50	39_6_53	295_5_1	59_4_1	1045_0_309	362_4_16	34_5_263	2259_5_262	822_6_48	418_01_31	293_6_49	291_6_468
153_4_181	603_3_6	629_5_234	1267_5_1	1266_0_257	764_0_151	2065_03_24	258_5_23	111_0_1	179_6_75	67_0_122	234_0_1	170_0_81	11_6_1	27_0_1	1111_6_10	183_5_75	2032_6_145	342_6_319	421_4_1674	285_6_921	1316_6_129	1216_0_213	716_4_238	1351_6_192	305_0_23	462_4_188	263_03_1	261_4_1	383_6_1	229_4_327	1499_0_101	964_5_317	10_0_51	39_6_59	295_5_1	59_4_1	1045_0_319	362_4_18	34_5_238	2259_5_252	822_6_39	418_01_38	293_6_46	291_6_458
153_4_183	603_3_6	629_5_234	1267_5_1	1266_0_251	764_0_161	2065_03_33	258_5_29	111_0_1	179_6_86	67_0_116	234_0_1	170_0_78	11_6_1	27_0_1	1111_6_10	183_5_71	2032_6_154	342_6_324	421_4_1674	285_6_923	1316_6_135	1216_0_208	716_4_217	1351_6_186	305_0_25	462_4_202	263_03_1	261_4_1	383_6_1	229_4_302	1499_0_93	964_5_309	10_0_48	39_6_58	295_5_1	59_4_1	1045_0_310	362_4_18	34_5_255	2259_5_242	822_6_44	418_01_47	293_6_48	291_6_466
153_4_158	603_3_7	629_5_218	1267_5_1	1266_0_283	764_0_165	2065_03_42	258_5_31	111_0_1	179_6_76	67_0_112	234_0_1	170_0_76	11_6_1	27_0_1	1111_6_6	183_5_79	2032_6_148	342_6_352	421_4_1673	285_6_897	1316_6_130	1216_0_209	716_4_222	1351_6_176	305_0_25	462_4_204	263_03_1	261_4_1	383_6_1	229_4_327	1499_0_79	964_5_302	10_0_44	39_6_58	295_5_1	59_4_1	1045_0_311	362_4_19	34_5_243	2259_5_262	822_6_36	418_01_48	293_6_57	291_6_464
153_4_163	603_3_4	629_5_238	1267_5_1	1266_0_270	764_0_183	2065_03_51	258_5_32	111_0_1	179_6_75	67_0_105	234_0_1	170_0_72	11_6_1	27_0_1	1111_6_10	183_5_66	2032_6_155	342_6_358	421_4_1677	285_6_899	1316_6_136	1216_0_200	716_4_222	1351_6_169	305_0_27	462_4_233	263_03_1	261_4_1	383_6_1	229_4_308	1499_0_82	964_5_279	10_0_54	39_6_56	295_5_1	59_4_1	1045_0_296	362_4_23	34_5_260	2259_5_262	822_6_30	418_01_52	293_6_49	291_6_446
153_4_148	603_3_3	629_5_243	1267_5_1	1266_0_293	764_0_187	2065_03_49	258_5_39	111_0_1	179_6_61	67_0_118	234_0_1	170_0_67	11_6_1	27_0_1	1111_6_10	183_5_61	2032_6_160	342_6_351	421_4_1676	285_6_891	1316_6_142	1216_0_200	716_4_222	1351_6_161	305_0_28	462_4_221	263_03_1	261_4_1	383_6_1	229_4_331	1499_0_84	964_5_287	10_0_54	39_6_61	295_5_1	59_4_1	1045_0_283	362_4_26	34_5_255	2259_5_248	822_6_32	418_01_51	293_6_53	291_6_448
153_4_143	603_3_2	629_5_248	1267_5_1	1266_0_291	764_0_182	2065_03_52	258_5_30	111_0_1	179_6_60	67_0_112	234_0_1	170_0_72	11_6_1	27_0_1	1111_6_11	183_5_59	2032_6_128	342_6_348	421_4_1676	285_6_926	1316_6_133	1216_0_197	716_4_219	1351_6_154	305_0_31	462_4_212	263_03_1	261_4_1	383_6_1	229_4_352	1499_0_86	964_5_303	10_0_53	39_6_60	295_5_1	59_4_1	1045_0_279	362_4_22	34_5_255	2259_5_256	822_6_36	418_01_52	293_6_52	291_6_449
153_4_154	603_3_2	629_5_231	1267_5_1	1266_0_275	764_0_170	2065_03_47	258_5_33	111_0_1	179_6_63	67_0_107	234_0_1	170_0_70	11_6_1	27_0_1	1111_6_6	183_5_65	2032_6_129	342_6_361	421_4_1692	285_6_921	1316_6_136	1216_0_213	716_4_218	1351_6_157	305_0_31	462_4_203	263_03_1	261_4_1	383_6_1	229_4_356	1499_0_81	964_5_290	10_0_57	39_6_58	295_5_1	59_4_1	1045_0_278	362_4_26	34_5_252	2259_5_244	822_6_39	418_01_64	293_6_55	291_6_460
153_4_155	603_3_2	629_5_229	1267_5_1	1266_0_298	764_0_168	2065_03_52	258_5_17	111_0_1	179_6_70	67_0_108	234_0_1	170_0_73	11_6_1	27_0_1	1111_6_4	183_5_58	2032_6_130	342_6_364	421_4_1671	285_6_939	1316_6_135	1216_0_207	716_4_220	1351_6_151	305_0_35	462_4_189	263_03_1	261_4_1	383_6_1	229_4_369	1499_0_75	964_5_322	10_0_50	39_6_47	295_5_1	59_4_1	1045_0_283	362_4_21	34_5_262	2259_5_251	822_6_26	418_01_57	293_6_55	291_6_448
153_4_148	603_3_2	629_5_246	1267_5_1	1266_0_298	764_0_150	2065_03_52	258_5_14	111_0_1	179_6_61	67_0_124	234_0_1	170_0_65	11_6_1	27_0_1	1111_6_2	183_5_56	2032_6_129	342_6_379	421_4_1679	285_6_941	1316_6_130	1216_0_198	716_4_229	1351_6_147	305_0_36	462_4_193	263_03_1	261_4_1	383_6_1	229_4_383	1499_0_66	964_5_299	10_0_47	39_6_48	295_5_1	59_4_1	1045_0_286	362_4_18	34_5_245	2259_5_275	822_6_35	418_01_45	293_6_56	291_6_461
153_4_149	603_3_2	629_5_235	1267_5_1	1266_0_314	764_0_145	2065_03_50	258_5_9	111_0_1	179_6_59	67_0_117	234_0_1	170_0_63	11_6_1	27_0_1	1111_6_3	183_5_55	2032_6_144	342_6_371	421_4_1696	285_6_932	1316_6_132	1216_0_209	716_4_239	1351_6_147	305_0_32	462_4_201	263_03_1	261_4_1	383_6_1	229_4_338	1499_0_67	964_5_310	10_0_43	39_6_42	295_5_1	59_4_1	1045_0_288	362_4_15	34_5_239	2259_5_291	822_6_38	418_01_35	293_6_52	291_6_476
153_4_126	603_3_1	629_5_246	1267_5_1	1266_0_326	764_0_153	2065_03_42	258_5_11	111_0_1	179_6_62	67_0_101	234_0_1	170_0_62	11_6_1	27_0_1	1111_6_1	183_5_61	2032_6_138	342_6_382	421_4_1702	285_6_958	1316_6_148	1216_0_196	716_4_204	1351_6_156	305_0_29	462_4_203	263_03_1	261_4_1	383_6_1	229_4_343	1499_0_55	964_5_305	10_0_44	39_6_48	295_5_1	59_4_1	1045_0_281	362_4_20	34_5_235	2259_5_303	822_6_27	418_01_39	293_6_51	291_6_482
153_4_136	603_3_2	629_5_248	1267_5_1	1266_0_344	764_0_159	2065_03_48	258_5_14	111_0_1	179_6_58	67_0_106	234_0_1	170_0_63	11_6_1	27_0_1	1111_6_1	183_5_57	2032_6_140	342_6_363	421_4_1702	285_6_919	1316_6_146	1216_0_198	716_4_230	1351_6_165	305_0_20	462_4_197	263_03_1	261_4_1	383_6_1	229_4_310	1499_0_56	964_5_324	10_0_47	39_6_48	295_5_1	59_4_1	1045_0_289	362_4_22	34_5_239	2259_5_277	822_6_25	418_01_35	293_6_54	291_6_502
153_4_141	603_3_2	629_5_242	1267_5_1	1266_0_354	764_0_163	2065_03_59	258_5_15	111_0_1	179_6_55	67_0_106	234_0_1	170_0_67	11_6_1	27_0_1	1111_6_1	183_5_54	2032_6_147	342_6_362	421_4_1692	285_6_884	1316_6_139	1216_0_205	716_4_220	1351_6_167	305_0_14	462_4_191	263_03_1	261_4_1	383_6_1	229_4_331	1499_0_72	964_5_321	10_0_48	39_6_52	295_5_1	59_4_1	1045_0_310	362_4_18	34_5_206	2259_5_293	822_6_29	418_01_31	293_6_61	291_6_494
153_4_152	603_3_2	629_5_238	1267_5_1	1266_0_378	764_0_164	2065_03_65	258_5_12	111_0_1	179_6_58	67_0_85	234_0_1	170_0_56	11_6_1	27_0_1	1111_6_1	183_5_58	2032_6_154	342_6_330	421_4_1738	285_6_891	1316_6_142	1216_0_194	716_4_211	1351_6_158	305_0_16	462_4_209	263_03_1	261_4_1	383_6_1	229_4_330	1499_0_67	964_5_342	10_0_46	39_6_49	295_5_1	59_4_1	1045_0_308	362_4_22	34_5_190	2259_5_281	822_6_29	418_01_29	293_6_58	291_6_488
153_4_145	603_3_1	629_5_216	1267_5_1	1266_0_390	764_0_156	2065_03_60	258_5_4	111_0_1	179_6_52	67_0_83	234_0_1	170_0_56	11_6_1	27_0_1	183_5_58	2032_6_156	342_6_323	421_4_1748	285_6_920	1316_6_134	1216_0_185	716_4_205	1351_6_155	305_0_15	462_4_208	263_03_1	261_4_1	383_6_1	229_4_332	1499_0_68	964_5_347	10_0_49	39_6_54	295_5_1	59_4_1	1045_0_317	362_4_20	34_5_194	2259_5_270	822_6_24	418_01_37	293_6_66	291_6_499
153_4_138	603_3_2	629_5_222	1267_5_1	1266_0_388	764_0_146	2065_03_56	258_5_4	111_0_1	179_6_45	67_0_81	234_0_1	170_0_52	11_6_1	27_0_1	183_5_65	2032_6_152	342_6_340	421_4_1749	285_6_908	1316_6_142	1216_0_170	716_4_188	1351_6_158	305_0_17	462_4_206	263_03_1	261_4_1	383_6_1	229_4_367	1499_0_66	964_5_351	10_0_61	39_6_57	295_5_1	59_4_1	1045_0_313	362_4_13	34_5_215	2259_5_265	822_6_17	418_01_40	293_6_63	291_6_491
153_4_159	603_3_4	629_5_229	1267_5_1	1266_0_402	764_0_138	2065_03_56	258_5_3	111_0_1	179_6_53	67_0_82	234_0_1	170_0_50	11_6_1	27_0_1	183_5_62	2032_6_149	342_6_351	421_4_1710	285_6_908	1316_6_140	1216_0_162	716_4_185	1351_6_151	305_0_17	462_4_194	263_03_1	261_4_1	383_6_1	229_4_368	1499_0_69	964_5_370	10_0_52	39_6_45	295_5_1	59_4_1	1045_0_311	362_4_13	34_5_237	2259_5_267	822_6_13	418_01_38	293_6_64	291_6_491
153_4_136	603_3_4	629_5_215	1267_5_1	1266_0_385	764_0_141	2065_03_53	258_5_4	111_0_1	179_6_50	67_0_84	234_0_1	170_0_47	11_6_1	27_0_1	183_5_59	2032_6_162	342_6_352	421_4_1774	285_6_921	1316_6_141	1216_0_170	716_4_176	1351_6_149	305_0_17	462_4_205	263_03_1	261_4_1	383_6_1	229_4_355	1499_0_72	964_5_362	10_0_51	39_6_44	295_5_1	59_4_1	1045_0_300	362_4_16	34_5_244	2259_5_266	822_6_15	418_01_38	293_6_71	291_6_468
153_4_133	603_3_2	629_5_236	1267_5_1	1266_0_423	764_0_117	2065_03_52	258_5_6	111_0_1	179_6_66	67_0_88	234_0_1	170_0_42	11_6_1	27_0_1	183_5_60	2032_6_190	342_6_341	421_4_1737	285_6_889	1316_6_132	1216_0_147	716_4_177	1351_6_157	305_0_16	462_4_216	263_03_1	261_4_1	383_6_1	229_4_339	1499_0_77	964_5_385	10_0_53	39_6_41	295_5_1	59_4_1	1045_0_292	362_4_18	34_5_250	2259_5_264	822_6_15	418_01_42	293_6_80	291_6_464
153_4_155	603_3_3	629_5_212	1267_5_1	1266_0_443	764_0_130	2065_03_59	258_5_6	111_0_1	179_6_69	67_0_87	234_0_1	170_0_44	11_6_1	27_0_1	183_5_72	2032_6_170	342_6_311	421_4_1745	285_6_881	1316_6_140	1216_0_141	716_4_174	1351_6_143	305_0_13	462_4_221	263_03_1	261_4_1	383_6_1	229_4_343	1499_0_71	964_5_395	10_0_55	39_6_40	295_5_1	59_4_1	1045_0_299	362_4_15	34_5_249	2259_5_275	822_6_18	418_01_52	293_6_72	291_6_442
153_4_144	603_3_4	629_5_227	1267_5_1	1266_0_426	764_0_131	2065_03_62	258_5_7	111_0_1	179_6_75	67_0_85	234_0_1	170_0_32	11_6_1	27_0_1	183_5_76	2032_6_168	342_6_322	421_4_1746	285_6_840	1316_6_130	1216_0_141	716_4_187	1351_6_127	305_0_16	462_4_244	263_03_1	261_4_1	383_6_1	229_4_345	1499_0_73	964_5_376	10_0_60	39_6_43	295_5_1	59_4_1	1045_0_300	362_4_16	34_5_251	2259_5_307	822_6_13	418_01_41	293_6_76	291_6_452
153_4_139	603_3_6	629_5_214	1267_5_1	1266_0_405	764_0_110	2065_03_54	258_5_6	111_0_1	179_6_77	67_0_78	234_0_1	170_0_28	11_6_1	27_0_1	183_5_87	2032_6_159	342_6_325	421_4_1771	285_6_877	1316_6_132	1216_0_149	716_4_178	1351_6_136	305_0_12	462_4_226	263_03_1	261_4_1	383_6_1	229_4_340	1499_0_73	964_5_396	10_0_63	39_6_33	295_5_1	59_4_1	1045_0_320	362_4_13	34_5_264	2259_5_300	822_6_19	418_01_38	293_6_80	291_6_429
153_4_136	603_3_4	629_5_209	1267_5_1	1266_0_383	764_0_121	2065_03_60	258_5_9	111_0_1	179_6_74	67_0_81	234_0_1	170_0_21	11_6_1	27_0_1	183_5_86	2032_6_167	342_6_349	421_4_1746	285_6_896	1316_6_116	1216_0_152	716_4_197	1351_6_141	305_0_8	462_4_223	263_03_1	261_4_1	383_6_1	229_4_344	1499_0_63	964_5_415	10_0_65	39_6_36	295_5_1	59_4_1	1045_0_309	362_4_7	34_5_275	2259_5_293	822_6_13	418_01_26	293_6_83	291_6_435
153_4_141	603_3_6	629_5_220	1267_5_1	1266_0_389	764_0_118	2065_03_64	258_5_5	111_0_1	179_6_79	67_0_79	234_0_1	170_0_23	11_6_1	27_0_1	183_5_90	2032_6_153	342_6_382	421_4_1792	285_6_903	1316_6_107	1216_0_143	716_4_185	1351_6_143	305_0_7	462_4_224	263_03_1	261_4_1	383_6_1	229_4_337	1499_0_51	964_5_388	10_0_62	39_6_30	295_5_1	59_4_1	1045_0_327	362_4_3	34_5_277	2259_5_290	822_6_10	418_01_30	293_6_74	291_6_423
153_4_133	603_3_5	629_5_228	1267_5_1	1266_0_390	764_0_115	2065_03_61	258_5_8	111_0_1	179_6_87	67_0_89	234_0_1	170_0_27	11_6_1	27_0_1	183_5_72	2032_6_154	342_6_341	421_4_1805	285_6_904	1316_6_99	1216_0_135	716_4_192	1351_6_157	305_0_8	462_4_219	263_03_1	261_4_1	383_6_1	229_4_325	1499_0_47	964_5_407	10_0_55	39_6_32	295_5_1	59_4_1	1045_0_340	362_4_1	34_5_273	2259_5_280	822_6_10	418_01_44	293_6_67	291_6_438
153_4_145	603_3_5	629_5_233	1267_5_1	1266_0_376	764_0_109	2065_03_56	258_5_7	111_0_1	179_6_88	67_0_90	234_0_1	170_0_33	11_6_1	27_0_1	183_5_74	2032_6_138	342_6_342	421_4_1802	285_6_901	1316_6_115	1216_0_130	716_4_200	1351_6_158	305_0_14	462_4_231	263_03_1	261_4_1	383_6_1	229_4_317	1499_0_52	964_5_398	10_0_50	39_6_27	295_5_1	59_4_1	1045_0_342	362_4_3	34_5_255	2259_5_297	822_6_11	418_01_42	293_6_66	291_6_437
153_4_144	603_3_7	629_5_213	1267_5_1	1266_0_398	764_0_122	2065_03_48	258_5_6	111_0_1	179_6_81	67_0_92	234_0_1	170_0_42	11_6_1	27_0_1	183_5_60	2032_6_145	342_6_365	421_4_1813	285_6_888	1316_6_119	1216_0_129	716_4_197	1351_6_172	305_0_12	462_4_227	263_03_1	261_4_1	383_6_1	229_4_304	1499_0_49	964_5_403	10_0_52	39_6_27	295_5_1	59_4_1	1045_0_337	34_5_258	2259_5_274	822_6_14	418_01_49	293_6_61	291_6_431
153_4_138	603_3_8	629_5_224	1267_5_1	1266_0_377	764_0_109	2065_03_57	258_5_5	111_0_1	179_6_80	67_0_96	234_0_1	170_0_46	11_6_1	27_0_1	183_5_50	2032_6_158	342_6_371	421_4_1827	285_6_863	1316_6_127	1216_0_115	716_4_188	1351_6_169	305_0_18	462_4_223	263_03_1	261_4_1	383_6_1	229_4_315	1499_0_41	964_5_407	10_0_56	39_6_33	295_5_1	59_4_1	1045_0_334	34_5_250	2259_5_285	822_6_13	418_01_46	293_6_62	291_6_447
153_4_144	603_3_6	629_5_207	1267_5_1	1266_0_380	764_0_100	2065_03_69	258_5_5	111_0_1	179_6_76	67_0_85	234_0_1	170_0_48	11_6_1	27_0_1	183_5_51	2032_6_161	342_6_372	421_4_1829	285_6_882	1316_6_131	1216_0_98	716_4_179	1351_6_170	305_0_20	462_4_225	263_03_1	261_4_1	383_6_1	229_4_292	1499_0_41	964_5_414	10_0_60	39_6_27	295_5_1	59_4_1	1045_0_319	34_5_248	2259_5_271	822_6_17	418_01_44	293_6_72	291_6_499
153_4_152	603_3_8	629_5_217	1267_5_1	1266_0_354	764_0_102	2065_03_57	258_5_5	111_0_1	179_6_76	67_0_82	234_0_1	170_0_47	11_6_1	27_0_1	183_5_50	2032_6_173	342_6_386	421_4_1811	285_6_902	1316_6_124	1216_0_101	716_4_161	1351_6_157	305_0_21	462_4_226	263_03_1	261_4_1	383_6_1	229_4_296	1499_0_38	964_5_417	10_0_54	39_6_31	295_5_1	59_4_1	1045_0_311	34_5_268	2259_5_282	822_6_13	418_01_50	293_6_68	291_6_503
153_4_157	603_3_6	629_5_203	1267_5_1	1266_0_355	764_0_91	2065_03_61	258_5_5	111_0_1	179_6_87	67_0_74	234_0_1	170_0_44	11_6_1	27_0_1	183_5_50	2032_6_184	342_6_405	421_4_1838	285_6_910	1316_6_128	1216_0_108	716_4_168	1351_6_153	305_0_25	462_4_224	263_03_1	261_4_1	383_6_1	229_4_279	1499_0_37	964_5_434	10_0_48	39_6_31	295_5_1	59_4_1	1045_0_311	34_5_242	2259_5_265	822_6_10	418_01_50	293_6_63	291_6_495
153_4_147	603_3_7	629_5_231	1267_5_1	1266_0_382	764_0_91	2065_03_58	258_5_5	111_0_1	179_6_60	67_0_65	234_0_1	170_0_36	11_6_1	27_0_1	183_5_46	2032_6_192	342_6_398	421_4_1846	285_6_897	1316_6_124	1216_0_105	716_4_169	1351_6_143	305_0_26	462_4_226	263_03_1	261_4_1	383_6_1	229_4_264	1499_0_41	964_5_415	10_0_50	39_6_23	295_5_1	59_4_1	1045_0_326	34_5_256	2259_5_259	822_6_14	418_01_45	293_6_61	291_6_535
153_4_152	603_3_6	629_5_223	1267_5_1	1266_0_364	764_0_95	2065_03_57	258_5_1	111_0_1	179_6_60	67_0_59	234_0_1	170_0_40	11_6_1	27_0_1	183_5_48	2032_6_195	342_6_409	421_4_1827	285_6_889	1316_6_135	1216_0_113	716_4_182	1351_6_150	305_0_25	462_4_229	263_03_1	261_4_1	383_6_1	229_4_261	1499_0_39	964_5_413	10_0_41	39_6_23	295_5_1	59_4_1	1045_0_343	34_5_246	2259_5_261	822_6_12	418_01_46	293_6_53	291_6_545
153_4_141	603_3_7	629_5_234	1267_5_1	1266_0_339	764_0_100	2065_03_58	258_5_1	111_0_1	179_6_53	67_0_62	234_0_1	170_0_41	11_6_1	27_0_1	183_5_47	2032_6_202	342_6_415	421_4_1839	285_6_913	1316_6_116	1216_0_126	716_4_187	1351_6_147	305_0_28	462_4_229	263_03_1	261_4_1	383_6_1	229_4_263	1499_0_36	964_5_388	10_0_44	39_6_27	295_5_1	59_4_1	1045_0_336	34_5_250	2259_5_266	822_6_12	418_01_48	293_6_56	291_6_535
153_4_131	603_3_5	629_5_231	1267_5_1	1266_0_361	764_0_105	2065_03_58	258_5_2	111_0_1	179_6_47	67_0_54	234_0_1	170_0_29	11_6_1	27_0_1	183_5_52	2032_6_188	342_6_442	421_4_1831	285_6_913	1316_6_122	1216_0_129	716_4_179	1351_6_156	305_0_27	462_4_233	263_03_1	261_4_1	383_6_1	229_4_268	1499_0_41	964_5_373	10_0_43	39_6_27	295_5_1	59_4_1	1045_0_318	34_5_241	2259_5_259	822_6_18	418_01_55	293_6_50	291_6_553
153_4_136	603_3_7	629_5_226	1267_5_1	1266_0_336	764_0_122	2065_03_60	258_5_2	111_0_1	179_6_48	67_0_57	234_0_1	170_0_27	11_6_1	27_0_1	183_5_43	2032_6_207	342_6_436	421_4_1849	285_6_920	1316_6_114	1216_0_117	716_4_175	1351_6_153	305_0_22	462_4_253	263_03_1	261_4_1	383_6_1	229_4_287	1499_0_44	964_5_370	10_0_40	39_6_29	295_5_1	59_4_1	1045_0_319	34_5_224	2259_5_246	822_6_17	418_01_54	293_6_49	291_6_555
153_4_129	603_3_7	629_5_214	1267_5_1	1266_0_355	764_0_130	2065_03_61	258_5_3	111_0_1	179_6_44	67_0_51	234_0_1	170_0_25	11_6_1	27_0_1	183_5_39	2032_6_204	342_6_440	421_4_1849	285_6_926	1316_6_125	1216_0_124	716_4_164	1351_6_152	305_0_25	462_4_236	263_03_1	261_4_1	383_6_1	229_4_290	1499_0_46	964_5_360	10_0_37	39_6_27	295_5_1	59_4_1	1045_0_329	34_5_232	2259_5_274	822_6_13	418_01_53	293_6_39	291_6_542
153_4_122	603_3_4	629_5_186	1267_5_1	1266_0_350	764_0_125	2065_03_57	258_5_2	111_0_1	179_6_60	67_0_56	234_0_1	170_0_27	11_6_1	27_0_1	183_5_44	2032_6_206	342_6_464	421_4_1873	285_6_899	1316_6_121	1216_0_124	716_4_168	1351_6_157	305_0_22	462_4_229	263_03_1	261_4_1	383_6_1	229_4_293	1499_0_48	964_5_359	10_0_30	39_6_21	295_5_1	59_4_1	1045_0_308	34_5_247	2259_5_289	822_6_8	418_01_46	293_6_42	291_6_555
153_4_113	603_3_2	629_5_191	1267_5_1	1266_0_353	764_0_146	2065_03_56	258_5_2	111_0_1	179_6_61	67_0_57	234_0_1	170_0_27	11_6_1	27_0_1	183_5_37	2032_6_231	342_6_475	421_4_1906	285_6_871	1316_6_121	1216_0_112	716_4_157	1351_6_159	305_0_23	462_4_222	263_03_1	261_4_1	383_6_1	229_4_300	1499_0_53	964_5_364	10_0_34	39_6_28	295_5_1	59_4_1	1045_0_323	34_5_215	2259_5_274	822_6_7	418_01_45	293_6_42	291_6_531
153_4_106	603_3_3	629_5_196	1267_5_1	1266_0_348	764_0_138	2065_03_54	258_5_3	111_0_1	179_6_75	67_0_60	234_0_1	170_0_43	11_6_1	27_0_1	183_5_40	2032_6_220	342_6_471	421_4_1907	285_6_886	1316_6_124	1216_0_122	716_4_155	1351_6_151	305_0_20	462_4_203	263_03_1	261_4_1	383_6_1	229_4_307	1499_0_50	964_5_350	10_0_33	39_6_30	295_5_1	59_4_1	1045_0_316	34_5_215	2259_5_258	822_6_7	418_01_41	293_6_45	291_6_559
153_4_116	603_3_3	629_5_184	1267_5_1	1266_0_340	764_0_142	2065_03_55	258_5_5	111_0_1	179_6_70	67_0_61	234_0_1	170_0_49	11_6_1	27_0_1	183_5_42	2032_6_201	342_6_480	421_4_1874	285_6_889	1316_6_118	1216_0_140	716_4_151	1351_6_145	305_0_16	462_4_211	263_03_1	261_4_1	383_6_1	229_4_312	1499_0_51	964_5_354	10_0_35	39_6_30	295_5_1	59_4_1	1045_0_320	34_5_212	2259_5_303	822_6_10	418_01_49	293_6_31	291_6_548
153_4_114	603_3_4	629_5_179	1267_5_1	1266_0_355	764_0_127	2065_03_56	258_5_3	111_0_1	179_6_81	67_0_56	234_0_1	170_0_54	11_6_1	27_0_1	183_5_39	2032_6_205	342_6_470	421_4_1863	285_6_913	1316_6_135	1216_0_152	716_4_148	1351_6_140	305_0_22	462_4_210	263_03_1	261_4_1	383_6_1	229_4_324	1499_0_47	964_5_321	10_0_32	39_6_32	295_5_1	59_4_1	1045_0_311	34_5_229	2259_5_268	822_6_11	418_01_48	293_6_28	291_6_565
153_4_112	603_3_4	629_5_178	1267_5_1	1266_0_391	764_0_128	2065_03_55	258_5_8	111_0_1	179_6_75	67_0_53	234_0_1	170_0_56	11_6_1	27_0_1	183_5_31	2032_6_206	342_6_463	421_4_1890	285_6_880	1316_6_139	1216_0_142	716_4_144	1351_6_140	305_0_26	462_4_212	263_03_1	261_4_1	383_6_1	229_4_328	1499_0_45	964_5_309	10_0_35	39_6_25	295_5_1	59_4_1	1045_0_295	34_5_235	2259_5_293	822_6_10	418_01_43	293_6_33	291_6_556
153_4_110	603_3_5	629_5_177	1267_5_1	1266_0_395	764_0_136	2065_03_55	258_5_7	111_0_1	179_6_72	67_0_52	234_0_1	170_0_48	11_6_1	27_0_1	183_5_29	2032_6_198	342_6_485	421_4_1881	285_6_895	1316_6_142	1216_0_138	716_4_142	1351_6_128	305_0_26	462_4_211	263_03_1	261_4_1	383_6_1	229_4_333	1499_0_43	964_5_317	10_0_39	39_6_26	295_5_1	59_4_1	1045_0_288	34_5_244	2259_5_284	822_6_6	418_01_43	293_6_35	291_6_545
153_4_103	603_3_4	629_5_186	1267_5_1	1266_0_391	764_0_143	2065_03_60	258_5_5	111_0_1	179_6_78	67_0_61	234_0_1	170_0_47	11_6_1	27_0_1	183_5_28	2032_6_215	342_6_456	421_4_1896	285_6_866	1316_6_124	1216_0_140	716_4_148	1351_6_139	305_0_32	462_4_197	263_03_1	261_4_1	383_6_1	229_4_334	1499_0_52	964_5_298	10_0_37	39_6_29	295_5_1	59_4_1	1045_0_308	34_5_257	2259_5_269	822_6_7	418_01_37	293_6_55	291_6_536
153_4_109	603_3_8	629_5_196	1267_5_1	1266_0_389	764_0_139	2065_03_59	258_5_8	111_0_1	179_6_80	67_0_54	234_0_1	170_0_55	11_6_1	27_0_1	183_5_32	2032_6_215	342_6_457	421_4_1853	285_6_864	1316_6_131	1216_0_125	716_4_133	1351_6_140	305_0_34	462_4_194	263_03_1	261_4_1	383_6_1	229_4_331	1499_0_47	964_5_316	10_0_37	39_6_30	295_5_1	59_4_1	1045_0_318	34_5_257	2259_5_265	822_6_9	418_01_44	293_6_48	291_6_566
153_4_106	603_3_8	629_5_197	1267_5_1	1266_0_401	764_0_135	2065_03_63	258_5_5	111_0_1	179_6_87	67_0_58	234_0_1	170_0_46	11_6_1	27_0_1	183_5_27	2032_6_226	342_6_437	421_4_1875	285_6_842	1316_6_105	1216_0_137	716_4_138	1351_6_141	305_0_34	462_4_186	263_03_1	261_4_1	383_6_1	229_4_344	1499_0_47	964_5_315	10_0_29	39_6_31	295_5_1	59_4_1	1045_0_328	34_5_258	2259_5_255	822_6_7	418_01_44	293_6_68	291_6_562
153_4_100	603_3_4	629_5_208	1267_5_1	1266_0_391	764_0_144	2065_03_66	258_5_2	111_0_1	179_6_79	67_0_62	234_0_1	170_0_37	11_6_1	27_0_1	183_5_23	2032_6_218	342_6_437	421_4_1920	285_6_881	1316_6_92	1216_0_134	716_4_127	1351_6_134	305_0_40	462_4_179	263_03_1	261_4_1	383_6_1	229_4_359	1499_0_53	964_5_298	10_0_25	39_6_33	295_5_1	59_4_1	1045_0_320	34_5_265	2259_5_257	822_6_11	418_01_41	293_6_58	291_6_543
153_4_91	603_3_3	629_5_215	1267_5_1	1266_0_404	764_0_142	2065_03_64	258_5_2	111_0_1	179_6_66	67_0_65	234_0_1	170_0_32	11_6_1	27_0_1	183_5_14	2032_6_222	342_6_434	421_4_1922	285_6_906	1316_6_102	1216_0_151	716_4_117	1351_6_134	305_0_42	462_4_193	263_03_1	261_4_1	383_6_1	229_4_360	1499_0_52	964_5_282	10_0_22	39_6_26	295_5_1	59_4_1	1045_0_298	34_5_278	2259_5_273	822_6_14	418_01_38	293_6_59	291_6_525
153_4_105	603_3_3	629_5_234	1267_5_1	1266_0_378	764_0_140	2065_03_62	258_5_3	111_0_1	179_6_54	67_0_61	234_0_1	170_0_36	11_6_1	27_0_1	183_5_17	2032_6_229	342_6_457	421_4_1914	285_6_878	1316_6_75	1216_0_155	716_4_113	1351_6_121	305_0_39	462_4_199	263_03_1	261_4_1	383_6_1	229_4_370	1499_0_53	964_5_272	10_0_25	39_6_29	295_5_1	59_4_1	1045_0_291	34_5_295	2259_5_274	822_6_9	418_01_39	293_6_65	291_6_538
153_4_94	603_3_3	629_5_233	1267_5_1	1266_0_375	764_0_142	2065_03_52	258_5_2	111_0_1	179_6_51	67_0_60	234_0_1	170_0_43	11_6_1	27_0_1	183_5_22	2032_6_213	342_6_435	421_4_1931	285_6_907	1316_6_80	1216_0_153	716_4_111	1351_6_132	305_0_40	462_4_208	263_03_1	261_4_1	383_6_1	229_4_381	1499_0_59	964_5_263	10_0_25	39_6_33	295_5_1	59_4_1	1045_0_265	34_5_323	2259_5_264	822_6_12	418_01_43	293_6_62	291_6_514
153_4_89	603_3_3	629_5_239	1267_5_1	1266_0_366	764_0_139	2065_03_51	258_5_4	111_0_1	179_6_42	67_0_65	234_0_1	170_0_45	11_6_1	27_0_1	183_5_18	2032_6_216	342_6_444	421_4_1917	285_6_902	1316_6_79	1216_0_163	716_4_121	1351_6_131	305_0_38	462_4_199	263_03_1	261_4_1	383_6_1	229_4_362	1499_0_55	964_5_264	10_0_18	39_6_31	295_5_1	59_4_1	1045_0_266	34_5_321	2259_5_278	822_6_7	418_01_42	293_6_64	291_6_552
153_4_107	603_3_3	629_5_245	1267_5_1	1266_0_343	764_0_147	2065_03_54	258_5_3	111_0_1	179_6_56	67_0_69	234_0_1	170_0_45	11_6_1	27_0_1	183_5_16	2032_6_230	342_6_420	421_4_1894	285_6_896	1316_6_75	1216_0_169	716_4_124	1351_6_127	305_0_46	462_4_200	263_03_1	261_4_1	383_6_1	229_4_375	1499_0_54	964_5_257	10_0_21	39_6_30	295_5_1	59_4_1	1045_0_283	34_5_300	2259_5_267	822_6_3	418_01_46	293_6_69	291_6_560
153_4_98	603_3_2	629_5_228	1267_5_1	1266_0_362	764_0_153	2065_03_49	258_5_4	111_0_1	179_6_67	67_0_80	234_0_1	170_0_67	11_6_1	27_0_1	183_5_13	2032_6_229	342_6_431	421_4_1894	285_6_879	1316_6_71	1216_0_186	716_4_125	1351_6_140	305_0_46	462_4_189	263_03_1	261_4_1	383_6_1	229_4_341	1499_0_57	964_5_266	10_0_28	39_6_31	295_5_1	59_4_1	1045_0_270	34_5_301	2259_5_265	822_6_2	418_01_45	293_6_75	291_6_547
153_4_106	629_5_238	1267_5_1	1266_0_339	764_0_146	2065_03_56	258_5_3	111_0_1	179_6_74	67_0_82	234_0_1	170_0_69	11_6_1	27_0_1	183_5_15	2032_6_234	342_6_441	421_4_1869	285_6_882	1316_6_87	1216_0_193	716_4_111	1351_6_135	305_0_51	462_4_186	263_03_1	261_4_1	383_6_1	229_4_359	1499_0_47	964_5_267	10_0_27	39_6_29	295_5_1	59_4_1	1045_0_267	34_5_284	2259_5_268	822_6_2	418_01_41	293_6_70	291_6_565
153_4_111	629_5_220	1267_5_1	1266_0_352	764_0_141	2065_03_59	258_5_4	111_0_1	179_6_85	67_0_80	234_0_1	170_0_67	11_6_1	27_0_1	183_5_15	2032_6_217	342_6_469	421_4_1858	285_6_864	1316_6_78	1216_0_214	716_4_102	1351_6_132	305_0_42	462_4_197	263_03_1	261_4_1	383_6_1	229_4_367	1499_0_46	964_5_259	10_0_27	39_6_25	295_5_1	59_4_1	1045_0_264	34_5_287	2259_5_263	822_6_1	418_01_35	293_6_84	291_6_573
153_4_118	629_5_234	1267_5_1	1266_0_357	764_0_140	2065_03_67	258_5_5	111_0_1	179_6_96	67_0_76	234_0_1	170_0_71	11_6_1	27_0_1	183_5_13	2032_6_233	342_6_461	421_4_1866	285_6_902	1316_6_81	1216_0_213	716_4_93	1351_6_119	305_0_41	462_4_198	263_03_1	261_4_1	229_4_358	1499_0_41	964_5_220	10_0_24	39_6_25	59_4_1	1045_0_267	34_5_269	2259_5_264	295_5_1	418_01_39	293_6_74	291_6_568
153_4_116	629_5_234	1267_5_1	1266_0_368	764_0_148	2065_03_63	258_5_2	111_0_1	179_6_102	67_0_68	234_0_1	170_0_68	11_6_1	27_0_1	183_5_15	2032_6_244	342_6_450	421_4_1871	285_6_887	1316_6_101	1216_0_222	716_4_96	1351_6_125	305_0_30	462_4_212	263_03_1	261_4_1	229_4_353	1499_0_40	964_5_223	10_0_25	39_6_21	59_4_1	1045_0_246	34_5_291	2259_5_258	295_5_1	418_01_44	293_6_72	291_6_540
153_4_111	629_5_220	1267_5_1	1266_0_366	764_0_150	2065_03_61	258_5_2	111_0_1	179_6_109	67_0_72	234_0_1	170_0_74	11_6_1	27_0_1	183_5_13	2032_6_221	342_6_452	421_4_1922	285_6_906	1316_6_90	1216_0_224	716_4_103	1351_6_114	305_0_32	462_4_205	263_03_1	261_4_1	229_4_360	1499_0_37	964_5_202	10_0_23	39_6_19	59_4_1	1045_0_240	34_5_303	2259_5_259	295_5_1	418_01_45	293_6_66	291_6_543
153_4_118	629_5_231	1267_5_1	1266_0_354	764_0_157	2065_03_57	258_5_2	111_0_1	179_6_112	67_0_60	234_0_1	170_0_65	11_6_1	27_0_1	183_5_12	2032_6_229	342_6_457	421_4_1986	285_6_839	1316_6_104	1216_0_202	716_4_115	1351_6_114	305_0_28	462_4_212	263_03_1	261_4_1	229_4_373	1499_0_37	964_5_203	10_0_24	39_6_20	59_4_1	1045_0_245	34_5_300	2259_5_245	295_5_1	418_01_48	293_6_55	291_6_536
153_4_100	629_5_233	1267_5_1	1266_0_344	764_0_159	2065_03_57	258_5_1	111_0_1	179_6_114	67_0_64	234_0_1	170_0_74	11_6_1	27_0_1	183_5_12	2032_6_241	342_6_456	421_4_2045	285_6_885	1316_6_103	1216_0_203	716_4_128	1351_6_112	305_0_28	462_4_181	263_03_1	261_4_1	229_4_358	1499_0_37	964_5_179	10_0_25	39_6_15	59_4_1	1045_0_243	34_5_273	2259_5_257	295_5_1	418_01_42	293_6_49	291_6_521
153_4_106	629_5_247	1267_5_1	1266_0_352	764_0_167	2065_03_52	111_0_1	179_6_119	67_0_79	234_0_1	170_0_65	11_6_1	27_0_1	183_5_7	2032_6_267	342_6_466	421_4_2037	285_6_857	1316_6_110	1216_0_196	716_4_132	1351_6_115	305_0_29	462_4_181	263_03_1	261_4_1	229_4_355	1499_0_27	964_5_176	10_0_30	39_6_19	59_4_1	1045_0_245	34_5_259	2259_5_254	295_5_1	418_01_40	293_6_46	291_6_500
153_4_85	629_5_243	1267_5_1	1266_0_331	764_0_153	2065_03_43	111_0_1	179_6_115	67_0_69	234_0_1	170_0_59	11_6_1	27_0_1	183_5_5	2032_6_245	342_6_449	421_4_2055	285_6_853	1316_6_115	1216_0_208	716_4_125	1351_6_115	305_0_29	462_4_187	263_03_1	261_4_1	229_4_382	1499_0_23	964_5_183	10_0_33	39_6_27	59_4_1	1045_0_281	34_5_275	2259_5_253	295_5_1	418_01_37	293_6_48	291_6_509
153_4_75	629_5_258	1267_5_1	1266_0_354	764_0_156	2065_03_36	111_0_1	179_6_114	67_0_67	234_0_1	170_0_67	11_6_1	27_0_1	183_5_3	2032_6_250	342_6_459	421_4_2065	285_6_831	1316_6_105	1216_0_192	716_4_124	1351_6_131	305_0_26	462_4_192	263_03_1	261_4_1	229_4_387	1499_0_20	964_5_178	10_0_50	39_6_24	59_4_1	1045_0_257	34_5_276	2259_5_244	295_5_1	418_01_41	293_6_44	291_6_510
153_4_65	629_5_251	1267_5_1	1266_0_345	764_0_145	2065_03_34	111_0_1	179_6_116	67_0_68	234_0_1	170_0_58	11_6_1	27_0_1	183_5_2	2032_6_250	342_6_463	421_4_2076	285_6_863	1316_6_104	1216_0_206	716_4_136	1351_6_119	305_0_32	462_4_200	263_03_1	261_4_1	229_4_382	1499_0_19	964_5_189	10_0_60	39_6_24	59_4_1	1045_0_254	34_5_260	2259_5_232	295_5_1	418_01_35	293_6_41	291_6_514
153_4_59	629_5_251	1267_5_1	1266_0_361	764_0_150	2065_03_36	111_0_1	179_6_101	67_0_63	234_0_1	170_0_50	11_6_1	27_0_1	183_5_2	2032_6_246	342_6_446	421_4_2052	285_6_879	1316_6_97	1216_0_202	716_4_132	1351_6_111	305_0_37	462_4_207	263_03_1	261_4_1	229_4_384	1499_0_27	964_5_188	10_0_68	39_6_28	59_4_1	1045_0_264	34_5_266	2259_5_245	295_5_1	418_01_40	293_6_40	291_6_513
153_4_61	629_5_237	1267_5_1	1266_0_345	764_0_148	2065_03_26	111_0_1	179_6_105	67_0_66	234_0_1	170_0_54	11_6_1	27_0_1	183_5_3	2032_6_267	342_6_453	421_4_2055	285_6_857	1316_6_100	1216_0_210	716_4_140	1351_6_118	305_0_40	462_4_198	263_03_1	261_4_1	229_4_392	1499_0_18	964_5_185	10_0_73	39_6_32	59_4_1	1045_0_278	34_5_251	2259_5_239	295_5_1	418_01_39	293_6_47	291_6_506
153_4_56	629_5_250	1267_5_1	1266_0_332	764_0_138	2065_03_29	111_0_1	179_6_91	67_0_70	234_0_1	170_0_56	11_6_1	27_0_1	183_5_4	2032_6_256	342_6_436	421_4_2012	285_6_880	1316_6_94	1216_0_222	716_4_139	1351_6_109	305_0_42	462_4_201	263_03_1	261_4_1	229_4_409	1499_0_20	964_5_203	10_0_64	39_6_35	59_4_1	1045_0_268	34_5_280	2259_5_232	295_5_1	418_01_37	293_6_46	291_6_529
153_4_72	629_5_240	1267_5_1	1266_0_344	764_0_145	2065_03_34	111_0_1	179_6_94	67_0_80	234_0_1	170_0_63	11_6_1	27_0_1	183_5_3	2032_6_278	342_6_429	421_4_2020	285_6_883	1316_6_98	1216_0_218	716_4_117	1351_6_106	305_0_43	462_4_194	263_03_1	261_4_1	229_4_424	1499_0_19	964_5_200	10_0_60	39_6_33	59_4_1	1045_0_274	34_5_285	2259_5_216	295_5_1	418_01_31	293_6_42	291_6_495
153_4_65	629_5_223	1267_5_1	1266_0_360	764_0_148	2065_03_48	111_0_1	179_6_97	67_0_84	234_0_1	170_0_53	11_6_1	27_0_1	183_5_6	2032_6_239	342_6_418	421_4_2030	285_6_861	1316_6_102	1216_0_219	716_4_114	1351_6_106	305_0_41	462_4_209	263_03_1	261_4_1	229_4_460	1499_0_23	964_5_189	10_0_65	39_6_39	59_4_1	1045_0_251	34_5_293	2259_5_213	295_5_1	418_01_34	293_6_50	291_6_501
153_4_79	629_5_217	1267_5_1	1266_0_390	764_0_146	2065_03_45	111_0_1	179_6_90	67_0_90	234_0_1	170_0_54	11_6_1	27_0_1	183_5_5	2032_6_264	342_6_406	421_4_2037	285_6_853	1316_6_103	1216_0_202	716_4_103	1351_6_98	305_0_51	462_4_200	263_03_1	261_4_1	229_4_478	1499_0_21	964_5_194	10_0_54	39_6_34	59_4_1	1045_0_238	34_5_285	2259_5_222	295_5_1	418_01_38	293_6_41	291_6_506
153_4_84	629_5_212	1267_5_1	1266_0_417	764_0_160	2065_03_47	111_0_1	179_6_113	67_0_89	234_0_1	170_0_54	11_6_1	27_0_1	183_5_8	2032_6_253	342_6_390	421_4_2002	285_6_853	1316_6_112	1216_0_215	716_4_102	1351_6_98	305_0_56	462_4_193	263_03_1	261_4_1	229_4_445	1499_0_26	964_5_192	10_0_48	39_6_39	59_4_1	1045_0_236	34_5_284	2259_5_224	295_5_1	418_01_39	293_6_37	291_6_521
153_4_91	629_5_220	1267_5_1	1266_0_437	764_0_176	2065_03_45	111_0_1	179_6_110	67_0_91	234_0_1	170_0_52	11_6_1	27_0_1	183_5_6	2032_6_252	342_6_385	421_4_1988	285_6_828	1316_6_111	1216_0_209	716_4_102	1351_6_105	305_0_55	462_4_189	263_03_1	261_4_1	229_4_435	1499_0_31	964_5_186	10_0_52	39_6_36	59_4_1	1045_0_247	34_5_303	2259_5_240	295_5_1	418_01_41	293_6_35	291_6_486
153_4_91	629_5_201	1267_5_1	1266_0_440	764_0_164	2065_03_46	111_0_1	179_6_119	67_0_87	234_0_1	170_0_62	11_6_1	27_0_1	183_5_12	2032_6_252	342_6_384	421_4_1995	285_6_867	1316_6_124	1216_0_212	716_4_99	1351_6_101	305_0_47	462_4_181	263_03_1	261_4_1	229_4_406	1499_0_29	964_5_191	10_0_51	39_6_41	59_4_1	1045_0_234	34_5_306	2259_5_229	295_5_1	418_01_34	293_6_27	291_6_514
153_4_85	629_5_195	1267_5_1	1266_0_461	764_0_163	2065_03_52	111_0_1	179_6_119	67_0_94	234_0_1	170_0_54	11_6_1	27_0_1	183_5_10	2032_6_252	342_6_386	421_4_1973	285_6_815	1316_6_120	1216_0_210	716_4_110	1351_6_103	305_0_56	462_4_185	263_03_1	261_4_1	229_4_437	1499_0_29	964_5_204	10_0_44	39_6_45	59_4_1	1045_0_231	34_5_297	2259_5_245	295_5_1	418_01_30	293_6_21	291_6_519
153_4_85	629_5_178	1267_5_1	1266_0_452	764_0_163	2065_03_46	111_0_1	179_6_114	67_0_95	234_0_1	170_0_61	11_6_1	27_0_1	183_5_8	2032_6_263	342_6_375	421_4_1995	285_6_822	1316_6_138	1216_0_211	716_4_107	1351_6_107	305_0_56	462_4_180	263_03_1	261_4_1	229_4_443	1499_0_30	964_5_193	10_0_43	39_6_48	59_4_1	1045_0_214	34_5_298	2259_5_258	295_5_1	418_01_21	293_6_21	291_6_519
153_4_96	629_5_157	1267_5_1	1266_0_438	764_0_167	2065_03_42	111_0_1	179_6_108	67_0_99	234_0_1	170_0_57	11_6_1	27_0_1	183_5_8	2032_6_290	342_6_377	421_4_2056	285_6_763	1316_6_140	1216_0_203	716_4_110	1351_6_118	305_0_48	462_4_178	263_03_1	261_4_1	229_4_423	1499_0_26	964_5_208	10_0_54	39_6_42	59_4_1	1045_0_212	34_5_308	2259_5_252	295_5_1	418_01_27	293_6_13	291_6_529
153_4_103	629_5_147	1267_5_1	1266_0_464	764_0_152	2065_03_44	111_0_1	179_6_104	67_0_106	234_0_1	170_0_59	11_6_1	27_0_1	183_5_11	2032_6_293	342_6_392	421_4_2084	285_6_730	1316_6_138	1216_0_195	716_4_110	1351_6_108	305_0_44	462_4_180	263_03_1	261_4_1	229_4_435	1499_0_22	964_5_205	10_0_61	39_6_38	59_4_1	1045_0_200	34_5_303	2259_5_238	295_5_1	418_01_26	293_6_16	291_6_535
153_4_113	629_5_137	1267_5_1	1266_0_464	764_0_146	2065_03_44	111_0_1	179_6_91	67_0_121	234_0_1	170_0_56	11_6_1	27_0_1	183_5_7	2032_6_285	342_6_378	421_4_2106	285_6_754	1316_6_143	1216_0_221	716_4_101	1351_6_105	305_0_49	462_4_170	263_03_1	261_4_1	229_4_428	1499_0_24	964_5_199	10_0_63	39_6_34	59_4_1	1045_0_198	34_5_314	2259_5_226	295_5_1	418_01_32	293_6_13	291_6_516
153_4_105	629_5_147	1267_5_1	1266_0_453	764_0_153	2065_03_38	111_0_1	179_6_92	67_0_131	234_0_1	170_0_60	11_6_1	27_0_1	183_5_3	2032_6_283	342_6_374	421_4_2145	285_6_737	1316_6_140	1216_0_222	716_4_111	1351_6_110	305_0_50	462_4_146	263_03_1	261_4_1	229_4_414	1499_0_27	964_5_201	10_0_61	39_6_31	59_4_1	1045_0_203	34_5_318	2259_5_225	295_5_1	418_01_31	293_6_17	291_6_503
153_4_94	629_5_136	1267_5_1	1266_0_456	764_0_147	2065_03_36	111_0_1	179_6_78	67_0_134	234_0_1	170_0_64	11_6_1	27_0_1	183_5_1	2032_6_268	342_6_414	421_4_2157	285_6_769	1316_6_142	1216_0_218	716_4_100	1351_6_111	305_0_52	462_4_149	263_03_1	261_4_1	229_4_396	1499_0_28	964_5_186	10_0_62	39_6_28	59_4_1	1045_0_219	34_5_336	2259_5_212	295_5_1	418_01_34	293_6_17	291_6_490
153_4_76	629_5_141	1267_5_1	1266_0_458	764_0_133	2065_03_29	111_0_1	179_6_86	67_0_138	234_0_1	170_0_58	11_6_1	27_0_1	183_5_3	2032_6_268	342_6_429	421_4_2225	285_6_742	1316_6_141	1216_0_208	716_4_100	1351_6_109	305_0_44	462_4_148	263_03_1	261_4_1	229_4_381	1499_0_30	964_5_191	10_0_62	39_6_25	59_4_1	1045_0_223	34_5_354	2259_5_218	295_5_1	418_01_35	293_6_13	291_6_472
153_4_80	629_5_150	1267_5_1	1266_0_436	764_0_134	2065_03_39	111_0_1	179_6_78	67_0_149	234_0_1	170_0_59	11_6_1	27_0_1	183_5_1	2032_6_269	342_6_439	421_4_2211	285_6_777	1316_6_135	1216_0_201	716_4_92	1351_6_106	305_0_43	462_4_131	263_03_1	261_4_1	229_4_391	1499_0_23	964_5_183	10_0_68	39_6_30	59_4_1	1045_0_233	34_5_355	2259_5_198	295_5_1	418_01_30	293_6_9	291_6_490
153_4_88	629_5_149	1267_5_1	1266_0_445	764_0_131	2065_03_38	111_0_1	179_6_72	67_0_160	234_0_1	170_0_62	11_6_1	27_0_1	183_5_1	2032_6_274	342_6_443	421_4_2225	285_6_780	1316_6_148	1216_0_198	716_4_92	1351_6_91	305_0_36	462_4_128	263_03_1	261_4_1	229_4_410	1499_0_18	964_5_171	10_0_55	39_6_34	59_4_1	1045_0_227	34_5_355	2259_5_203	295_5_1	418_01_31	293_6_6	291_6_464
153_4_100	629_5_138	1267_5_1	1266_0_446	764_0_124	2065_03_41	111_0_1	179_6_71	67_0_160	234_0_1	170_0_58	11_6_1	27_0_1	2032_6_272	342_6_437	421_4_2277	285_6_746	1316_6_137	1216_0_163	716_4_97	1351_6_88	305_0_34	462_4_121	263_03_1	261_4_1	229_4_419	1499_0_20	964_5_189	10_0_53	39_6_30	59_4_1	1045_0_233	34_5_343	2259_5_234	295_5_1	418_01_30	293_6_8	291_6_475
153_4_98	629_5_132	1267_5_1	1266_0_455	764_0_116	2065_03_36	111_0_1	179_6_72	67_0_155	234_0_1	170_0_58	11_6_1	27_0_1	2032_6_272	342_6_432	421_4_2285	285_6_782	1316_6_143	1216_0_159	716_4_96	1351_6_93	305_0_33	462_4_106	263_03_1	261_4_1	229_4_429	1499_0_23	964_5_184	10_0_49	39_6_25	59_4_1	1045_0_221	34_5_332	2259_5_224	295_5_1	418_01_31	293_6_13	291_6_494
153_4_105	629_5_133	1267_5_1	1266_0_449	764_0_108	2065_03_35	111_0_1	179_6_74	67_0_144	234_0_1	170_0_60	11_6_1	27_0_1	2032_6_264	342_6_431	421_4_2322	285_6_761	1316_6_126	1216_0_143	716_4_106	1351_6_98	305_0_34	462_4_107	263_03_1	261_4_1	229_4_398	1499_0_15	964_5_181	10_0_55	39_6_29	59_4_1	1045_0_234	34_5_329	2259_5_242	295_5_1	418_01_29	293_6_12	291_6_522
153_4_97	629_5_118	1267_5_1	1266_0_455	764_0_111	2065_03_36	111_0_1	179_6_83	67_0_144	234_0_1	170_0_60	11_6_1	27_0_1	2032_6_256	342_6_451	421_4_2337	285_6_740	1316_6_136	1216_0_147	716_4_106	1351_6_102	305_0_32	462_4_101	263_03_1	261_4_1	229_4_396	1499_0_15	964_5_183	10_0_43	39_6_23	59_4_1	1045_0_231	34_5_326	2259_5_235	295_5_1	418_01_31	293_6_14	291_6_531
153_4_86	629_5_126	1267_5_1	1266_0_448	764_0_111	2065_03_26	111_0_1	179_6_81	67_0_133	234_0_1	170_0_64	11_6_1	27_0_1	2032_6_270	342_6_452	421_4_2321	285_6_761	1316_6_143	1216_0_154	716_4_97	1351_6_106	305_0_38	462_4_105	263_03_1	261_4_1	229_4_407	1499_0_13	964_5_170	10_0_40	39_6_22	59_4_1	1045_0_237	34_5_324	2259_5_246	295_5_1	418_01_38	293_6_11	291_6_518
153_4_92	629_5_122	1267_5_1	1266_0_445	764_0_105	2065_03_32	111_0_1	179_6_80	67_0_134	234_0_1	170_0_63	11_6_1	27_0_1	2032_6_236	342_6_439	421_4_2340	285_6_759	1316_6_150	1216_0_158	716_4_98	1351_6_91	305_0_38	462_4_102	263_03_1	261_4_1	229_4_400	1499_0_14	964_5_170	10_0_41	39_6_21	59_4_1	1045_0_236	34_5_340	2259_5_262	295_5_1	418_01_40	293_6_11	291_6_519
153_4_91	629_5_134	1267_5_1	1266_0_431	764_0_110	2065_03_36	111_0_1	179_6_86	67_0_123	234_0_1	170_0_62	11_6_1	27_0_1	2032_6_240	342_6_428	421_4_2369	285_6_751	1316_6_160	1216_0_158	716_4_100	1351_6_93	305_0_31	462_4_98	263_03_1	261_4_1	229_4_387	1499_0_10	964_5_156	10_0_43	39_6_16	59_4_1	1045_0_255	34_5_345	2259_5_260	295_5_1	418_01_32	293_6_13	291_6_522
153_4_100	629_5_134	1267_5_1	1266_0_419	764_0_110	2065_03_31	111_0_1	179_6_99	67_0_112	234_0_1	170_0_54	11_6_1	27_0_1	2032_6_230	342_6_449	421_4_2404	285_6_760	1316_6_161	1216_0_152	716_4_95	1351_6_95	305_0_27	462_4_88	263_03_1	261_4_1	229_4_389	1499_0_9	964_5_154	10_0_40	39_6_16	59_4_1	1045_0_242	34_5_340	2259_5_267	295_5_1	418_01_43	293_6_12	291_6_509
153_4_90	629_5_143	1267_5_1	1266_0_421	764_0_115	2065_03_33	111_0_1	179_6_93	67_0_122	234_0_1	170_0_55	11_6_1	27_0_1	2032_6_225	342_6_458	421_4_2419	285_6_741	1316_6_169	1216_0_151	716_4_82	1351_6_103	305_0_24	462_4_85	263_03_1	261_4_1	229_4_381	1499_0_8	964_5_147	10_0_42	39_6_16	59_4_1	1045_0_250	34_5_351	2259_5_266	295_5_1	418_01_39	293_6_7	291_6_507
153_4_98	629_5_141	1267_5_1	1266_0_428	764_0_123	2065_03_38	111_0_1	179_6_85	67_0_107	234_0_1	170_0_61	11_6_1	27_0_1	2032_6_222	342_6_458	421_4_2461	285_6_737	1316_6_168	1216_0_140	716_4_66	1351_6_100	305_0_30	462_4_98	263_03_1	261_4_1	229_4_387	1499_0_8	964_5_148	10_0_38	39_6_18	59_4_1	1045_0_258	34_5_320	2259_5_299	295_5_1	418_01_35	293_6_6	291_6_465
153_4_94	629_5_151	1267_5_1	1266_0_431	764_0_119	2065_03_48	111_0_1	179_6_86	67_0_117	234_0_1	170_0_57	11_6_1	27_0_1	2032_6_239	342_6_437	421_4_2395	285_6_729	1316_6_179	1216_0_150	716_4_56	1351_6_105	305_0_28	462_4_101	263_03_1	261_4_1	229_4_379	1499_0_7	964_5_150	10_0_38	39_6_14	59_4_1	1045_0_249	34_5_341	2259_5_292	295_5_1	418_01_35	293_6_6	291_6_496
153_4_91	629_5_143	1267_5_1	1266_0_412	764_0_116	2065_03_56	111_0_1	179_6_79	67_0_102	234_0_1	170_0_43	11_6_1	27_0_1	2032_6_230	342_6_423	421_4_2441	285_6_743	1316_6_175	1216_0_158	716_4_59	1351_6_98	305_0_29	462_4_103	263_03_1	261_4_1	229_4_402	1499_0_9	964_5_151	10_0_38	39_6_12	59_4_1	1045_0_245	34_5_342	2259_5_310	295_5_1	418_01_31	293_6_14	291_6_482
153_4_90	629_5_152	1267_5_1	1266_0_436	764_0_119	2065_03_46	111_0_1	179_6_75	67_0_80	234_0_1	170_0_39	11_6_1	27_0_1	2032_6_236	342_6_424	421_4_2474	285_6_740	1316_6_191	1216_0_152	716_4_65	1351_6_110	305_0_19	462_4_102	263_03_1	261_4_1	229_4_376	1499_0_10	964_5_146	10_0_35	39_6_15	59_4_1	1045_0_230	34_5_346	2259_5_294	295_5_1	418_01_37	293_6_8	291_6_493
153_4_99	629_5_184	1267_5_1	1266_0_462	764_0_101	2065_03_41	111_0_1	179_6_76	67_0_89	234_0_1	170_0_34	11_6_1	27_0_1	2032_6_238	342_6_413	421_4_2409	285_6_732	1316_6_190	1216_0_154	716_4_61	1351_6_102	305_0_14	462_4_89	263_03_1	261_4_1	229_4_413	1499_0_10	964_5_156	10_0_26	39_6_14	59_4_1	1045_0_239	34_5_348	2259_5_307	295_5_1	418_01_28	293_6_11	291_6_502
153_4_109	629_5_177	1267_5_1	1266_0_450	764_0_96	2065_03_39	111_0_1	179_6_68	67_0_79	234_0_1	170_0_32	11_6_1	27_0_1	2032_6_226	342_6_430	421_4_2464	285_6_747	1316_6_200	1216_0_154	716_4_67	1351_6_94	305_0_13	462_4_74	263_03_1	261_4_1	229_4_387	1499_0_9	964_5_157	10_0_42	39_6_18	59_4_1	1045_0_228	34_5_328	2259_5_311	295_5_1	418_01_25	293_6_9	291_6_507
153_4_118	629_5_183	1267_5_1	1266_0_472	764_0_76	2065_03_45	111_0_1	179_6_89	67_0_90	234_0_1	170_0_28	11_6_1	27_0_1	2032_6_207	342_6_418	421_4_2458	285_6_743	1316_6_198	1216_0_153	716_4_75	1351_6_85	305_0_10	462_4_77	263_03_1	261_4_1	229_4_394	1499_0_14	964_5_162	10_0_46	39_6_22	59_4_1	1045_0_218	34_5_310	2259_5_330	295_5_1	418_01_20	293_6_12	291_6_493
153_4_99	629_5_169	1267_5_1	1266_0_474	764_0_70	2065_03_52	111_0_1	179_6_68	67_0_97	234_0_1	170_0_33	11_6_1	27_0_1	2032_6_199	342_6_439	421_4_2547	285_6_736	1316_6_190	1216_0_151	716_4_80	1351_6_80	305_0_14	462_4_63	263_03_1	261_4_1	229_4_412	1499_0_11	964_5_166	10_0_47	39_6_23	59_4_1	1045_0_210	34_5_324	2259_5_297	295_5_1	418_01_16	293_6_11	291_6_469
153_4_98	629_5_165	1267_5_1	1266_0_480	764_0_73	2065_03_54	111_0_1	179_6_72	67_0_81	234_0_1	170_0_29	11_6_1	27_0_1	2032_6_202	342_6_431	421_4_2553	285_6_717	1316_6_201	1216_0_164	716_4_73	1351_6_86	305_0_14	462_4_73	263_03_1	261_4_1	229_4_396	1499_0_13	964_5_160	10_0_46	39_6_17	59_4_1	1045_0_224	34_5_322	2259_5_310	295_5_1	418_01_13	293_6_8	291_6_471
153_4_88	629_5_161	1267_5_1	1266_0_516	764_0_83	2065_03_56	111_0_1	179_6_64	67_0_82	234_0_1	170_0_36	11_6_1	27_0_1	2032_6_182	342_6_420	421_4_2493	285_6_740	1316_6_188	1216_0_170	716_4_82	1351_6_87	305_0_18	462_4_77	263_03_1	261_4_1	229_4_373	1499_0_15	964_5_160	10_0_43	39_6_14	59_4_1	1045_0_233	34_5_349	2259_5_327	295_5_1	418_01_19	293_6_7	291_6_461
153_4_91	629_5_145	1267_5_1	1266_0_525	764_0_80	2065_03_48	111_0_1	179_6_56	67_0_85	234_0_1	170_0_31	11_6_1	27_0_1	2032_6_171	342_6_430	421_4_2503	285_6_725	1316_6_179	1216_0_185	716_4_76	1351_6_85	305_0_17	462_4_81	263_03_1	261_4_1	229_4_382	1499_0_17	964_5_172	10_0_37	39_6_17	59_4_1	1045_0_239	34_5_356	2259_5_317	295_5_1	418_01_18	293_6_6	291_6_469
153_4_90	629_5_158	1267_5_1	1266_0_555	764_0_75	2065_03_46	111_0_1	179_6_63	67_0_75	234_0_1	170_0_32	11_6_1	27_0_1	2032_6_176	342_6_435	421_4_2464	285_6_711	1316_6_161	1216_0_199	716_4_87	1351_6_84	305_0_18	462_4_78	263_03_1	261_4_1	229_4_378	1499_0_18	964_5_164	10_0_35	39_6_17	59_4_1	1045_0_227	34_5_351	2259_5_326	295_5_1	418_01_17	293_6_5	291_6_497
153_4_80	629_5_167	1267_5_1	1266_0_561	764_0_72	2065_03_49	111_0_1	179_6_55	67_0_84	234_0_1	170_0_36	11_6_1	27_0_1	2032_6_164	342_6_462	421_4_2488	285_6_724	1316_6_191	1216_0_203	716_4_96	1351_6_81	305_0_17	462_4_71	263_03_1	261_4_1	229_4_356	1499_0_14	964_5_159	10_0_35	39_6_13	59_4_1	1045_0_217	34_5_328	2259_5_285	295_5_1	418_01_17	293_6_5	291_6_515
153_4_79	629_5_172	1267_5_1	1266_0_546	764_0_74	2065_03_42	111_0_1	179_6_53	67_0_96	234_0_1	170_0_36	11_6_1	27_0_1	2032_6_173	342_6_419	421_4_2470	285_6_713	1316_6_179	1216_0_202	716_4_94	1351_6_78	305_0_17	462_4_71	263_03_1	261_4_1	229_4_356	1499_0_10	964_5_159	10_0_31	39_6_14	59_4_1	1045_0_247	34_5_378	2259_5_301	295_5_1	418_01_21	293_6_10	291_6_499
153_4_82	629_5_173	1267_5_1	1266_0_550	764_0_68	2065_03_47	111_0_1	179_6_57	67_0_99	234_0_1	170_0_31	11_6_1	27_0_1	2032_6_179	342_6_407	421_4_2463	285_6_733	1316_6_185	1216_0_223	716_4_91	1351_6_88	305_0_19	462_4_72	263_03_1	261_4_1	229_4_336	1499_0_9	964_5_156	10_0_26	39_6_10	59_4_1	1045_0_250	34_5_370	2259_5_270	295_5_1	418_01_26	293_6_11	291_6_508
153_4_84	629_5_174	1267_5_1	1266_0_539	764_0_71	2065_03_46	111_0_1	179_6_68	67_0_100	234_0_1	170_0_35	11_6_1	27_0_1	2032_6_183	342_6_412	421_4_2417	285_6_749	1316_6_188	1216_0_225	716_4_83	1351_6_94	305_0_14	462_4_84	263_03_1	261_4_1	229_4_339	1499_0_8	964_5_171	10_0_32	39_6_8	59_4_1	1045_0_243	34_5_403	2259_5_263	295_5_1	418_01_26	293_6_10	291_6_466
153_4_86	629_5_170	1267_5_1	1266_0_533	764_0_67	2065_03_40	111_0_1	179_6_71	67_0_99	234_0_1	170_0_32	11_6_1	27_0_1	2032_6_194	342_6_415	421_4_2435	285_6_760	1316_6_178	1216_0_235	716_4_83	1351_6_103	305_0_17	462_4_81	263_03_1	261_4_1	229_4_328	1499_0_15	964_5_175	10_0_28	39_6_9	59_4_1	1045_0_253	34_5_385	2259_5_262	295_5_1	418_01_23	293_6_15	291_6_441
153_4_87	629_5_175	1267_5_1	1266_0_507	764_0_53	2065_03_36	111_0_1	179_6_66	67_0_104	234_0_1	170_0_25	11_6_1	27_0_1	2032_6_202	342_6_437	421_4_2460	285_6_719	1316_6_187	1216_0_239	716_4_71	1351_6_102	305_0_11	462_4_75	263_03_1	261_4_1	229_4_336	1499_0_19	964_5_163	10_0_32	39_6_11	59_4_1	1045_0_245	34_5_425	2259_5_269	295_5_1	418_01_22	293_6_9	291_6_446
153_4_93	629_5_181	1267_5_1	1266_0_523	764_0_44	2065_03_41	111_0_1	179_6_79	67_0_101	234_0_1	170_0_28	11_6_1	27_0_1	2032_6_190	342_6_467	421_4_2446	285_6_711	1316_6_172	1216_0_233	716_4_72	1351_6_106	305_0_13	462_4_62	263_03_1	261_4_1	229_4_347	1499_0_16	964_5_171	10_0_35	39_6_7	59_4_1	1045_0_246	34_5_416	2259_5_261	295_5_1	418_01_18	293_6_17	291_6_445
153_4_83	629_5_168	1267_5_1	1266_0_540	764_0_59	2065_03_37	111_0_1	179_6_83	67_0_111	234_0_1	170_0_23	11_6_1	27_0_1	2032_6_194	342_6_443	421_4_2446	285_6_710	1316_6_172	1216_0_261	716_4_72	1351_6_115	305_0_11	462_4_58	263_03_1	261_4_1	229_4_366	1499_0_19	964_5_165	10_0_31	39_6_6	59_4_1	1045_0_243	34_5_426	2259_5_228	295_5_1	418_01_17	293_6_6	291_6_450
153_4_86	629_5_178	1267_5_1	1266_0_530	764_0_60	2065_03_43	111_0_1	179_6_95	67_0_111	234_0_1	170_0_27	11_6_1	27_0_1	2032_6_186	342_6_444	421_4_2477	285_6_677	1316_6_169	1216_0_242	716_4_72	1351_6_112	305_0_6	462_4_46	263_03_1	261_4_1	229_4_369	1499_0_15	964_5_168	10_0_30	39_6_6	59_4_1	1045_0_245	34_5_446	2259_5_229	295_5_1	418_01_19	293_6_8	291_6_445
153_4_88	629_5_174	1267_5_1	1266_0_529	764_0_84	2065_03_38	111_0_1	179_6_100	67_0_108	234_0_1	170_0_35	11_6_1	27_0_1	2032_6_196	342_6_452	421_4_2443	285_6_689	1316_6_160	1216_0_240	716_4_71	1351_6_114	305_0_8	462_4_43	263_03_1	261_4_1	229_4_372	1499_0_11	964_5_185	10_0_33	39_6_3	59_4_1	1045_0_233	34_5_441	2259_5_212	295_5_1	418_01_20	293_6_7	291_6_453
153_4_89	629_5_177	1267_5_1	1266_0_492	764_0_76	2065_03_47	111_0_1	179_6_115	67_0_125	234_0_1	170_0_30	11_6_1	27_0_1	2032_6_192	342_6_455	421_4_2479	285_6_679	1316_6_174	1216_0_227	716_4_68	1351_6_117	305_0_5	462_4_42	263_03_1	261_4_1	229_4_366	1499_0_15	964_5_174	10_0_39	39_6_3	59_4_1	1045_0_242	34_5_423	2259_5_221	295_5_1	418_01_15	293_6_4	291_6_443
153_4_86	629_5_171	1267_5_1	1266_0_496	764_0_73	2065_03_39	111_0_1	179_6_114	67_0_120	234_0_1	170_0_39	27_0_1	2032_6_182	342_6_447	421_4_2486	285_6_708	1316_6_165	1216_0_234	716_4_69	1351_6_126	305_0_5	462_4_44	263_03_1	261_4_1	229_4_367	1499_0_16	964_5_181	10_0_36	59_4_1	1045_0_244	34_5_424	2259_5_218	295_5_1	418_01_16	293_6_2	291_6_428
153_4_75	629_5_187	1267_5_1	1266_0_527	764_0_90	2065_03_36	111_0_1	179_6_97	67_0_121	234_0_1	170_0_29	27_0_1	2032_6_176	342_6_462	421_4_2518	285_6_693	1316_6_154	1216_0_213	716_4_67	1351_6_115	305_0_5	462_4_41	263_03_1	261_4_1	229_4_383	1499_0_22	964_5_175	10_0_40	59_4_1	1045_0_259	34_5_406	2259_5_212	295_5_1	418_01_16	293_6_2	291_6_418
153_4_70	629_5_167	1267_5_1	1266_0_537	764_0_89	2065_03_35	111_0_1	179_6_93	67_0_127	234_0_1	170_0_36	27_0_1	2032_6_179	342_6_483	421_4_2534	285_6_702	1316_6_153	1216_0_201	716_4_76	1351_6_110	305_0_7	462_4_43	263_03_1	261_4_1	229_4_389	1499_0_19	964_5_186	10_0_46	59_4_1	1045_0_241	34_5_400	2259_5_201	295_5_1	418_01_13	293_6_3	291_6_401
153_4_74	629_5_179	1267_5_1	1266_0_542	764_0_88	2065_03_42	111_0_1	179_6_89	67_0_140	234_0_1	170_0_35	27_0_1	2032_6_185	342_6_488	421_4_2548	285_6_701	1316_6_146	1216_0_203	716_4_81	1351_6_92	305_0_2	462_4_43	263_03_1	261_4_1	229_4_368	1499_0_20	964_5_188	10_0_45	59_4_1	1045_0_236	34_5_393	2259_5_206	295_5_1	418_01_16	293_6_2	291_6_398
153_4_72	629_5_160	1267_5_1	1266_0_573	764_0_95	2065_03_38	111_0_1	179_6_87	67_0_161	234_0_1	170_0_38	27_0_1	2032_6_167	342_6_482	421_4_2478	285_6_733	1316_6_137	1216_0_207	716_4_80	1351_6_94	305_0_4	462_4_38	263_03_1	261_4_1	229_4_364	1499_0_14	964_5_191	10_0_45	59_4_1	1045_0_250	34_5_402	2259_5_214	295_5_1	418_01_10	293_6_1	291_6_404
153_4_66	629_5_151	1267_5_1	1266_0_565	764_0_101	2065_03_38	111_0_1	179_6_88	67_0_168	234_0_1	170_0_34	27_0_1	2032_6_180	342_6_492	421_4_2491	285_6_715	1316_6_146	1216_0_197	716_4_79	1351_6_94	305_0_6	462_4_35	263_03_1	261_4_1	229_4_371	1499_0_20	964_5_200	10_0_45	59_4_1	1045_0_248	34_5_397	2259_5_189	295_5_1	418_01_6	293_6_2	291_6_414
153_4_70	629_5_152	1267_5_1	1266_0_575	764_0_100	2065_03_42	111_0_1	179_6_86	67_0_162	234_0_1	170_0_36	27_0_1	2032_6_171	342_6_484	421_4_2516	285_6_669	1316_6_150	1216_0_185	716_4_74	1351_6_86	305_0_7	462_4_37	263_03_1	261_4_1	229_4_381	1499_0_13	964_5_188	10_0_39	59_4_1	1045_0_256	34_5_454	2259_5_191	295_5_1	418_01_9	293_6_2	291_6_400
153_4_71	629_5_150	1267_5_1	1266_0_594	764_0_93	2065_03_40	111_0_1	179_6_93	67_0_177	234_0_1	170_0_32	27_0_1	2032_6_183	342_6_478	421_4_2487	285_6_659	1316_6_142	1216_0_179	716_4_64	1351_6_98	305_0_11	462_4_36	263_03_1	261_4_1	229_4_369	1499_0_14	964_5_188	10_0_42	59_4_1	1045_0_259	34_5_463	2259_5_195	295_5_1	418_01_5	293_6_2	291_6_417
153_4_73	629_5_181	1267_5_1	1266_0_572	764_0_98	2065_03_29	111_0_1	179_6_91	67_0_168	234_0_1	170_0_35	27_0_1	2032_6_175	342_6_491	421_4_2498	285_6_646	1316_6_152	1216_0_179	716_4_62	1351_6_98	305_0_11	462_4_30	263_03_1	261_4_1	229_4_369	1499_0_29	964_5_165	10_0_47	59_4_1	1045_0_252	34_5_453	2259_5_199	295_5_1	418_01_7	293_6_3	291_6_431
153_4_70	629_5_158	1267_5_1	1266_0_560	764_0_91	2065_03_26	111_0_1	179_6_103	67_0_161	234_0_1	170_0_35	27_0_1	2032_6_182	342_6_488	421_4_2491	285_6_671	1316_6_167	1216_0_162	716_4_53	1351_6_94	305_0_8	462_4_36	263_03_1	261_4_1	229_4_383	1499_0_30	964_5_172	10_0_47	59_4_1	1045_0_255	34_5_455	2259_5_204	295_5_1	418_01_6	293_6_1	291_6_429
153_4_78	629_5_158	1267_5_1	1266_0_568	764_0_90	2065_03_23	111_0_1	179_6_87	67_0_153	234_0_1	170_0_33	27_0_1	2032_6_164	342_6_495	421_4_2534	285_6_671	1316_6_173	1216_0_180	716_4_53	1351_6_99	305_0_6	462_4_34	263_03_1	261_4_1	229_4_379	1499_0_28	964_5_163	10_0_52	59_4_1	1045_0_231	34_5_431	2259_5_216	295_5_1	418_01_5	293_6_1	291_6_429
153_4_64	629_5_152	1267_5_1	1266_0_538	764_0_82	111_0_1	179_6_95	67_0_149	234_0_1	170_0_41	27_0_1	2032_6_165	342_6_489	421_4_2538	285_6_678	1316_6_197	1216_0_193	716_4_52	1351_6_104	305_0_5	462_4_39	263_03_1	261_4_1	229_4_403	1499_0_26	964_5_149	10_0_48	59_4_1	1045_0_229	34_5_454	2259_5_209	295_5_1	418_01_9	2065_03_18	291_6_406
153_4_70	629_5_165	1267_5_1	1266_0_516	764_0_81	111_0_1	179_6_97	67_0_150	234_0_1	170_0_40	27_0_1	2032_6_154	342_6_499	421_4_2546	285_6_698	1316_6_180	1216_0_185	716_4_57	1351_6_97	305_0_8	462_4_35	263_03_1	261_4_1	229_4_386	1499_0_33	964_5_146	10_0_51	59_4_1	1045_0_231	34_5_462	2259_5_190	295_5_1	418_01_8	2065_03_23	291_6_426
153_4_60	629_5_175	1267_5_1	1266_0_548	764_0_76	111_0_1	179_6_90	67_0_157	234_0_1	170_0_40	27_0_1	2032_6_153	342_6_506	421_4_2487	285_6_707	1316_6_180	1216_0_177	716_4_65	1351_6_102	305_0_10	462_4_29	263_03_1	261_4_1	229_4_376	1499_0_33	964_5_133	10_0_44	59_4_1	1045_0_236	34_5_473	2259_5_209	295_5_1	418_01_7	2065_03_19	291_6_440
153_4_66	629_5_149	1267_5_1	1266_0_553	764_0_83	111_0_1	179_6_87	67_0_165	234_0_1	170_0_45	27_0_1	2032_6_152	342_6_541	421_4_2478	285_6_685	1316_6_175	1216_0_174	716_4_74	1351_6_103	305_0_13	462_4_23	263_03_1	261_4_1	229_4_383	1499_0_27	964_5_146	10_0_39	59_4_1	1045_0_244	34_5_462	2259_5_204	295_5_1	418_01_4	2065_03_17	291_6_442
153_4_55	629_5_149	1267_5_1	1266_0_546	764_0_71	111_0_1	179_6_85	67_0_174	234_0_1	170_0_60	27_0_1	2032_6_147	342_6_547	421_4_2440	285_6_679	1316_6_176	1216_0_165	716_4_74	1351_6_93	305_0_16	462_4_23	263_03_1	261_4_1	229_4_396	1499_0_30	964_5_160	10_0_41	59_4_1	1045_0_259	34_5_468	2259_5_207	295_5_1	418_01_6	2065_03_17	291_6_455
153_4_55	629_5_135	1267_5_1	1266_0_540	764_0_78	111_0_1	179_6_80	67_0_173	234_0_1	170_0_59	27_0_1	2032_6_162	342_6_547	421_4_2461	285_6_666	1316_6_181	1216_0_151	716_4_67	1351_6_102	305_0_17	462_4_21	263_03_1	261_4_1	229_4_388	1499_0_31	964_5_153	10_0_38	59_4_1	1045_0_257	34_5_476	2259_5_206	295_5_1	418_01_9	2065_03_14	291_6_472
153_4_51	629_5_148	1267_5_1	1266_0_560	764_0_72	111_0_1	179_6_83	67_0_172	234_0_1	170_0_51	27_0_1	2032_6_148	342_6_559	421_4_2458	285_6_657	1316_6_180	1216_0_145	716_4_74	1351_6_97	305_0_16	462_4_15	263_03_1	261_4_1	229_4_396	1499_0_29	964_5_151	10_0_34	59_4_1	1045_0_250	34_5_480	2259_5_209	295_5_1	418_01_8	2065_03_14	291_6_483
153_4_39	629_5_155	1267_5_1	1266_0_548	764_0_67	111_0_1	179_6_85	67_0_161	234_0_1	170_0_40	27_0_1	2032_6_154	342_6_558	421_4_2449	285_6_671	1316_6_193	1216_0_139	716_4_72	1351_6_107	305_0_11	462_4_20	263_03_1	261_4_1	229_4_409	1499_0_30	964_5_161	10_0_30	59_4_1	1045_0_240	34_5_485	2259_5_211	295_5_1	418_01_6	2065_03_11	291_6_485
153_4_43	629_5_133	1267_5_1	1266_0_531	764_0_76	111_0_1	179_6_78	67_0_147	234_0_1	170_0_41	27_0_1	2032_6_146	342_6_577	421_4_2405	285_6_694	1316_6_188	1216_0_145	716_4_68	1351_6_106	305_0_12	462_4_24	263_03_1	261_4_1	229_4_402	1499_0_29	964_5_179	10_0_30	59_4_1	1045_0_250	34_5_475	2259_5_248	295_5_1	418_01_6	2065_03_13	291_6_492
153_4_37	629_5_157	1267_5_1	1266_0_528	764_0_85	111_0_1	179_6_84	67_0_146	234_0_1	170_0_36	27_0_1	2032_6_146	342_6_606	421_4_2370	285_6_702	1316_6_178	1216_0_152	716_4_74	1351_6_101	305_0_17	462_4_25	263_03_1	261_4_1	229_4_400	1499_0_31	964_5_158	10_0_24	59_4_1	1045_0_240	34_5_456	2259_5_264	295_5_1	418_01_10	2065_03_11	291_6_500
153_4_44	629_5_157	1267_5_1	1266_0_514	764_0_93	111_0_1	179_6_85	67_0_133	234_0_1	170_0_43	27_0_1	2032_6_156	342_6_614	421_4_2372	285_6_710	1316_6_194	1216_0_159	716_4_61	1351_6_96	305_0_20	462_4_27	263_03_1	261_4_1	229_4_391	1499_0_31	964_5_151	10_0_25	59_4_1	1045_0_238	34_5_451	2259_5_256	295_5_1	418_01_8	2065_03_13	291_6_501
153_4_50	629_5_162	1267_5_1	1266_0_522	764_0_91	111_0_1	179_6_83	67_0_134	234_0_1	170_0_43	27_0_1	2032_6_170	342_6_607	421_4_2370	285_6_691	1316_6_186	1216_0_164	716_4_66	1351_6_100	305_0_17	462_4_22	263_03_1	261_4_1	229_4_415	1499_0_26	964_5_153	10_0_26	59_4_1	1045_0_218	34_5_458	2259_5_252	295_5_1	418_01_4	2065_03_9	291_6_503
153_4_40	629_5_159	1267_5_1	1266_0_510	764_0_97	111_0_1	179_6_90	67_0_133	234_0_1	170_0_57	27_0_1	2032_6_170	342_6_603	421_4_2317	285_6_727	1316_6_197	1216_0_169	716_4_63	1351_6_90	305_0_18	462_4_21	263_03_1	261_4_1	229_4_403	1499_0_31	964_5_157	10_0_30	59_4_1	1045_0_212	34_5_460	2259_5_250	295_5_1	418_01_4	2065_03_9	291_6_523
153_4_42	629_5_163	1267_5_1	1266_0_528	764_0_92	111_0_1	179_6_90	67_0_120	234_0_1	170_0_43	27_0_1	2032_6_168	342_6_585	421_4_2382	285_6_737	1316_6_193	1216_0_172	716_4_55	1351_6_78	305_0_11	462_4_15	263_03_1	261_4_1	229_4_395	1499_0_39	964_5_153	10_0_26	59_4_1	1045_0_220	34_5_450	2259_5_240	295_5_1	418_01_6	2065_03_8	291_6_524
153_4_46	629_5_150	1267_5_1	1266_0_521	764_0_88	111_0_1	179_6_86	67_0_128	234_0_1	170_0_50	27_0_1	2032_6_173	342_6_598	421_4_2343	285_6_722	1316_6_176	1216_0_179	716_4_59	1351_6_84	305_0_16	462_4_15	263_03_1	261_4_1	229_4_414	1499_0_36	964_5_159	10_0_17	59_4_1	1045_0_225	34_5_491	2259_5_224	295_5_1	418_01_5	2065_03_11	291_6_522
153_4_36	629_5_138	1267_5_1	1266_0_510	764_0_80	111_0_1	179_6_82	67_0_136	234_0_1	170_0_69	27_0_1	2032_6_187	342_6_597	421_4_2406	285_6_727	1316_6_173	1216_0_192	716_4_57	1351_6_66	305_0_14	462_4_17	263_03_1	261_4_1	229_4_423	1499_0_29	964_5_147	10_0_17	59_4_1	1045_0_214	34_5_486	2259_5_218	295_5_1	418_01_8	2065_03_13	291_6_502
153_4_44	629_5_169	1267_5_1	1266_0_470	764_0_92	111_0_1	179_6_77	67_0_129	234_0_1	170_0_74	27_0_1	2032_6_160	342_6_571	421_4_2386	285_6_769	1316_6_185	1216_0_175	716_4_54	1351_6_67	305_0_21	462_4_17	263_03_1	261_4_1	229_4_481	1499_0_26	964_5_155	10_0_15	59_4_1	1045_0_197	34_5_479	2259_5_223	295_5_1	418_01_10	2065_03_15	291_6_484
153_4_43	629_5_153	1267_5_1	1266_0_463	764_0_83	111_0_1	179_6_75	67_0_137	234_0_1	170_0_76	27_0_1	2032_6_174	342_6_595	421_4_2369	285_6_766	1316_6_186	1216_0_187	716_4_57	1351_6_62	305_0_24	462_4_21	263_03_1	261_4_1	229_4_478	1499_0_19	964_5_139	10_0_13	59_4_1	1045_0_214	34_5_475	2259_5_215	295_5_1	418_01_11	2065_03_13	291_6_496
153_4_39	629_5_170	1267_5_1	1266_0_503	764_0_82	111_0_1	179_6_90	67_0_142	234_0_1	170_0_79	27_0_1	2032_6_141	342_6_564	421_4_2308	285_6_727	1316_6_194	1216_0_174	716_4_54	1351_6_61	305_0_23	462_4_16	263_03_1	261_4_1	229_4_522	1499_0_18	964_5_145	10_0_16	59_4_1	1045_0_227	34_5_534	2259_5_200	295_5_1	418_01_11	2065_03_14	291_6_492
153_4_42	629_5_155	1267_5_1	1266_0_483	764_0_81	111_0_1	179_6_92	67_0_142	234_0_1	170_0_71	27_0_1	2032_6_147	342_6_537	421_4_2314	285_6_741	1316_6_215	1216_0_184	716_4_43	1351_6_51	305_0_25	462_4_16	263_03_1	261_4_1	229_4_520	1499_0_7	964_5_144	10_0_21	59_4_1	1045_0_231	34_5_552	2259_5_200	295_5_1	418_01_11	2065_03_15	291_6_508
153_4_38	629_5_166	1267_5_1	1266_0_477	764_0_76	111_0_1	179_6_107	67_0_142	234_0_1	170_0_65	27_0_1	2032_6_126	342_6_545	421_4_2368	285_6_754	1316_6_203	1216_0_184	716_4_50	1351_6_48	305_0_25	462_4_23	263_03_1	261_4_1	229_4_506	1499_0_5	964_5_136	10_0_23	59_4_1	1045_0_230	34_5_569	2259_5_194	295_5_1	418_01_11	2065_03_16	291_6_459
153_4_34	629_5_158	1267_5_1	1266_0_494	764_0_60	111_0_1	179_6_106	67_0_147	234_0_1	170_0_66	27_0_1	2032_6_120	342_6_517	421_4_2372	285_6_724	1316_6_212	1216_0_174	716_4_54	1351_6_49	305_0_18	462_4_14	263_03_1	261_4_1	229_4_498	1499_0_4	964_5_142	10_0_30	59_4_1	1045_0_234	34_5_606	2259_5_195	295_5_1	418_01_17	2065_03_16	291_6_485
153_4_32	629_5_150	1267_5_1	1266_0_525	764_0_52	111_0_1	179_6_122	67_0_156	234_0_1	170_0_71	27_0_1	2032_6_102	342_6_538	421_4_2341	285_6_666	1316_6_202	1216_0_182	716_4_59	1351_6_55	305_0_21	462_4_13	263_03_1	261_4_1	229_4_488	1499_0_5	964_5_156	10_0_35	59_4_1	1045_0_224	34_5_612	2259_5_195	295_5_1	418_01_20	2065_03_16	291_6_501
153_4_42	629_5_151	1267_5_1	1266_0_512	764_0_54	111_0_1	179_6_132	67_0_161	234_0_1	170_0_63	27_0_1	2032_6_92	342_6_528	421_4_2295	285_6_676	1316_6_220	1216_0_169	716_4_64	1351_6_55	305_0_30	462_4_14	263_03_1	261_4_1	229_4_487	1499_0_3	964_5_168	10_0_38	59_4_1	1045_0_235	34_5_604	2259_5_194	295_5_1	418_01_21	2065_03_14	291_6_519
153_4_36	629_5_160	1267_5_1	1266_0_525	764_0_64	111_0_1	179_6_150	67_0_152	234_0_1	170_0_62	27_0_1	2032_6_101	342_6_538	421_4_2261	285_6_628	1316_6_219	1216_0_156	716_4_72	1351_6_59	305_0_35	462_4_18	263_03_1	261_4_1	229_4_505	1499_0_2	964_5_182	10_0_50	59_4_1	1045_0_229	34_5_607	2259_5_188	295_5_1	418_01_17	2065_03_12	291_6_522
153_4_27	629_5_144	1267_5_1	1266_0_516	764_0_63	111_0_1	179_6_157	67_0_142	234_0_1	170_0_62	27_0_1	2032_6_98	342_6_545	421_4_2299	285_6_627	1316_6_218	1216_0_160	716_4_66	1351_6_68	305_0_39	462_4_17	263_03_1	261_4_1	229_4_507	1499_0_1	964_5_168	10_0_42	59_4_1	1045_0_229	34_5_616	2259_5_173	295_5_1	418_01_12	2065_03_13	291_6_532
153_4_29	629_5_139	1267_5_1	1266_0_513	764_0_68	111_0_1	179_6_163	67_0_140	234_0_1	170_0_61	27_0_1	2032_6_113	342_6_544	421_4_2292	285_6_593	1316_6_239	1216_0_156	716_4_59	1351_6_71	305_0_40	462_4_20	263_03_1	261_4_1	229_4_527	964_5_194	10_0_49	59_4_1	1045_0_214	34_5_618	2259_5_163	295_5_1	418_01_7	2065_03_11	291_6_523
153_4_31	629_5_145	1267_5_1	1266_0_537	764_0_61	111_0_1	179_6_161	67_0_136	234_0_1	170_0_47	27_0_1	2032_6_104	342_6_536	421_4_2359	285_6_595	1316_6_232	1216_0_137	716_4_50	1351_6_91	305_0_37	462_4_16	263_03_1	261_4_1	229_4_503	964_5_202	10_0_51	59_4_1	1045_0_214	34_5_610	2259_5_178	295_5_1	418_01_5	2065_03_9	291_6_499
153_4_27	629_5_155	1267_5_1	1266_0_525	764_0_68	111_0_1	179_6_167	67_0_144	234_0_1	170_0_42	27_0_1	2032_6_99	342_6_562	421_4_2359	285_6_570	1316_6_230	1216_0_122	716_4_53	1351_6_82	305_0_45	462_4_15	263_03_1	261_4_1	229_4_510	964_5_210	10_0_42	59_4_1	1045_0_206	34_5_616	2259_5_172	295_5_1	418_01_8	2065_03_8	291_6_509
153_4_21	629_5_177	1267_5_1	1266_0_520	764_0_74	111_0_1	179_6_181	67_0_138	234_0_1	170_0_47	27_0_1	2032_6_104	342_6_543	421_4_2331	285_6_564	1316_6_263	1216_0_111	716_4_43	1351_6_96	305_0_48	462_4_17	263_03_1	261_4_1	229_4_484	964_5_231	10_0_43	59_4_1	1045_0_214	34_5_613	2259_5_168	295_5_1	418_01_10	2065_03_6	291_6_501
153_4_20	629_5_164	1267_5_1	1266_0_528	764_0_76	111_0_1	179_6_178	67_0_140	234_0_1	170_0_39	27_0_1	2032_6_104	342_6_557	421_4_2342	285_6_600	1316_6_265	1216_0_117	716_4_49	1351_6_83	305_0_39	462_4_18	263_03_1	261_4_1	229_4_473	964_5_244	10_0_32	59_4_1	1045_0_217	34_5_587	2259_5_160	295_5_1	418_01_7	2065_03_2	291_6_511
153_4_18	629_5_172	1267_5_1	1266_0_494	764_0_79	111_0_1	179_6_183	67_0_141	234_0_1	170_0_38	27_0_1	2032_6_105	342_6_547	421_4_2305	285_6_587	1316_6_288	1216_0_116	716_4_43	1351_6_95	305_0_43	462_4_16	263_03_1	261_4_1	229_4_474	964_5_235	10_0_29	59_4_1	1045_0_191	34_5_617	2259_5_180	295_5_1	418_01_9	2065_03_3	291_6_540
153_4_17	629_5_167	1267_5_1	1266_0_499	764_0_78	111_0_1	179_6_181	67_0_142	234_0_1	170_0_39	27_0_1	2032_6_93	342_6_578	421_4_2296	285_6_591	1316_6_259	1216_0_100	716_4_36	1351_6_91	305_0_45	462_4_16	263_03_1	261_4_1	229_4_480	964_5_240	10_0_26	59_4_1	1045_0_202	34_5_629	2259_5_171	295_5_1	418_01_9	2065_03_2	291_6_556
153_4_16	629_5_168	1267_5_1	1266_0_488	764_0_75	111_0_1	179_6_198	67_0_163	234_0_1	170_0_44	27_0_1	2032_6_100	342_6_576	421_4_2312	285_6_581	1316_6_258	1216_0_104	716_4_32	1351_6_95	305_0_52	462_4_19	263_03_1	261_4_1	229_4_463	964_5_216	10_0_24	59_4_1	1045_0_205	34_5_632	2259_5_172	295_5_1	418_01_13	2065_03_2	291_6_538
153_4_15	629_5_179	1267_5_1	1266_0_480	764_0_73	111_0_1	179_6_220	67_0_157	234_0_1	170_0_42	27_0_1	2032_6_96	342_6_565	421_4_2249	285_6_600	1316_6_273	1216_0_109	716_4_30	1351_6_112	305_0_51	462_4_17	263_03_1	261_4_1	229_4_457	964_5_226	10_0_23	59_4_1	1045_0_211	34_5_639	2259_5_170	295_5_1	418_01_15	2065_03_1	291_6_532
153_4_13	629_5_173	1267_5_1	1266_0_513	764_0_69	111_0_1	179_6_212	67_0_165	234_0_1	170_0_44	27_0_1	2032_6_108	342_6_582	421_4_2250	285_6_588	1316_6_274	1216_0_100	716_4_32	1351_6_104	305_0_56	462_4_19	263_03_1	261_4_1	229_4_421	964_5_233	10_0_24	59_4_1	1045_0_234	34_5_626	2259_5_165	295_5_1	418_01_18	2065_03_2	291_6_519
153_4_12	629_5_175	1267_5_1	1266_0_512	764_0_70	111_0_1	179_6_215	67_0_146	234_0_1	170_0_50	27_0_1	2032_6_107	342_6_570	421_4_2277	285_6_620	1316_6_261	1216_0_97	716_4_29	1351_6_107	305_0_67	462_4_22	263_03_1	261_4_1	229_4_396	964_5_219	10_0_23	59_4_1	1045_0_232	34_5_622	2259_5_180	295_5_1	418_01_19	2065_03_3	291_6_515
153_4_10	629_5_167	1267_5_1	1266_0_508	764_0_68	111_0_1	179_6_208	67_0_144	234_0_1	170_0_49	27_0_1	2032_6_112	342_6_573	421_4_2299	285_6_584	1316_6_277	1216_0_102	716_4_29	1351_6_118	305_0_66	462_4_29	263_03_1	261_4_1	229_4_400	964_5_197	10_0_29	59_4_1	1045_0_243	34_5_619	2259_5_163	295_5_1	418_01_33	2065_03_3	291_6_514
153_4_11	629_5_176	1267_5_1	1266_0_512	764_0_69	111_0_1	179_6_230	67_0_150	234_0_1	170_0_46	27_0_1	2032_6_103	342_6_543	421_4_2298	285_6_606	1316_6_276	1216_0_103	716_4_29	1351_6_114	305_0_62	462_4_28	263_03_1	261_4_1	229_4_425	964_5_200	10_0_28	59_4_1	1045_0_244	34_5_594	2259_5_163	295_5_1	418_01_24	2065_03_2	291_6_514
153_4_6	629_5_176	1267_5_1	1266_0_520	764_0_65	111_0_1	179_6_209	67_0_165	234_0_1	170_0_45	27_0_1	2032_6_117	342_6_533	421_4_2287	285_6_607	1316_6_295	1216_0_96	716_4_31	1351_6_97	305_0_71	462_4_19	263_03_1	261_4_1	229_4_410	964_5_202	10_0_29	59_4_1	1045_0_244	34_5_634	2259_5_143	295_5_1	418_01_27	2065_03_1	291_6_517
153_4_4	629_5_188	1267_5_1	1266_0_498	764_0_53	111_0_1	179_6_204	67_0_169	234_0_1	170_0_43	27_0_1	2032_6_120	342_6_537	421_4_2348	285_6_627	1316_6_278	1216_0_97	716_4_37	1351_6_81	305_0_66	462_4_19	263_03_1	261_4_1	229_4_431	964_5_202	10_0_21	59_4_1	1045_0_244	34_5_591	2259_5_145	295_5_1	418_01_28	2065_03_4	291_6_510
153_4_5	629_5_179	1267_5_1	1266_0_536	764_0_43	111_0_1	179_6_198	67_0_181	234_0_1	170_0_47	27_0_1	2032_6_133	342_6_542	421_4_2347	285_6_623	1316_6_285	1216_0_112	716_4_41	1351_6_66	305_0_75	462_4_16	263_03_1	261_4_1	229_4_402	964_5_181	10_0_19	59_4_1	1045_0_235	34_5_578	2259_5_148	295_5_1	418_01_23	2065_03_3	291_6_524
153_4_5	629_5_195	1267_5_1	1266_0_546	764_0_43	111_0_1	179_6_186	67_0_174	234_0_1	170_0_45	27_0_1	2032_6_140	342_6_536	421_4_2410	285_6_603	1316_6_281	1216_0_111	716_4_39	1351_6_69	305_0_59	462_4_22	263_03_1	261_4_1	229_4_400	964_5_173	10_0_20	59_4_1	1045_0_232	34_5_566	2259_5_147	295_5_1	418_01_24	2065_03_4	291_6_519
153_4_3	629_5_189	1267_5_1	1266_0_530	764_0_48	111_0_1	179_6_179	67_0_177	234_0_1	170_0_48	27_0_1	2032_6_129	342_6_535	421_4_2438	285_6_606	1316_6_292	1216_0_110	716_4_40	1351_6_54	305_0_60	462_4_19	263_03_1	261_4_1	229_4_406	964_5_158	10_0_20	59_4_1	1045_0_250	34_5_590	2259_5_147	295_5_1	418_01_20	2065_03_12	291_6_484
153_4_2	629_5_202	1267_5_1	1266_0_548	764_0_44	111_0_1	179_6_150	67_0_182	234_0_1	170_0_46	27_0_1	2032_6_97	342_6_522	421_4_2495	285_6_599	1316_6_303	1216_0_110	716_4_43	1351_6_38	305_0_63	462_4_19	263_03_1	261_4_1	229_4_411	964_5_171	10_0_20	59_4_1	1045_0_241	34_5_575	2259_5_153	295_5_1	418_01_22	2065_03_19	291_6_467
153_4_3	629_5_188	1267_5_1	1266_0_551	764_0_42	111_0_1	179_6_156	67_0_174	234_0_1	170_0_46	27_0_1	2032_6_82	342_6_536	421_4_2505	285_6_620	1316_6_305	1216_0_99	716_4_51	1351_6_27	305_0_62	462_4_16	263_03_1	261_4_1	229_4_399	964_5_170	10_0_20	59_4_1	1045_0_237	34_5_595	2259_5_146	295_5_1	418_01_28	2065_03_22	291_6_466
153_4_4	629_5_186	1267_5_1	1266_0_576	764_0_33	111_0_1	179_6_158	67_0_190	234_0_1	170_0_48	27_0_1	2032_6_78	342_6_526	421_4_2519	285_6_633	1316_6_289	1216_0_89	716_4_43	1351_6_28	305_0_64	462_4_11	263_03_1	261_4_1	229_4_399	964_5_166	10_0_22	59_4_1	1045_0_229	34_5_590	2259_5_137	295_5_1	418_01_28	2065_03_26	291_6_470
153_4_1	629_5_183	1267_5_1	1266_0_575	764_0_39	111_0_1	179_6_178	67_0_192	234_0_1	170_0_47	27_0_1	2032_6_70	342_6_504	421_4_2461	285_6_645	1316_6_289	1216_0_98	716_4_43	1351_6_26	305_0_61	462_4_11	263_03_1	261_4_1	229_4_399	964_5_162	10_0_19	59_4_1	1045_0_237	34_5_602	2259_5_149	295_5_1	418_01_26	2065_03_27	291_6_493
629_5_188	1267_5_1	1266_0_533	764_0_42	111_0_1	179_6_178	67_0_203	234_0_1	170_0_50	27_0_1	2032_6_77	342_6_516	421_4_2441	285_6_665	1316_6_308	1216_0_96	716_4_46	1351_6_34	305_0_61	462_4_19	263_03_1	261_4_1	229_4_436	964_5_162	10_0_22	59_4_1	1045_0_229	34_5_594	2259_5_149	295_5_1	418_01_24	2065_03_22	291_6_439
629_5_190	1267_5_1	1266_0_523	764_0_44	111_0_1	179_6_183	67_0_202	234_0_1	170_0_48	27_0_1	2032_6_97	342_6_507	421_4_2494	285_6_665	1316_6_294	1216_0_100	716_4_48	1351_6_34	305_0_65	462_4_16	263_03_1	261_4_1	229_4_437	964_5_156	10_0_20	59_4_1	1045_0_233	34_5_587	2259_5_121	295_5_1	418_01_23	2065_03_24	291_6_424
629_5_184	1267_5_1	1266_0_549	764_0_46	111_0_1	179_6_162	67_0_188	234_0_1	170_0_52	27_0_1	2032_6_93	342_6_514	421_4_2533	285_6_628	1316_6_283	1216_0_92	716_4_58	1351_6_39	305_0_62	462_4_10	263_03_1	261_4_1	229_4_448	964_5_149	10_0_19	59_4_1	1045_0_234	34_5_580	2259_5_129	295_5_1	418_01_28	2065_03_28	291_6_434
629_5_174	1267_5_1	1266_0_572	764_0_41	111_0_1	179_6_169	67_0_202	234_0_1	170_0_66	27_0_1	2032_6_93	342_6_489	421_4_2535	285_6_632	1316_6_288	1216_0_95	716_4_52	1351_6_30	305_0_48	462_4_9	263_03_1	261_4_1	229_4_448	964_5_138	10_0_18	59_4_1	1045_0_237	34_5_580	2259_5_145	295_5_1	418_01_31	2065_03_31	291_6_423
629_5_175	1267_5_1	1266_0_577	764_0_43	111_0_1	179_6_167	67_0_192	234_0_1	170_0_58	27_0_1	2032_6_80	342_6_502	421_4_2605	285_6_640	1316_6_279	1216_0_85	716_4_50	1351_6_30	305_0_44	462_4_13	263_03_1	261_4_1	229_4_446	964_5_122	10_0_19	59_4_1	1045_0_230	34_5_583	2259_5_148	295_5_1	418_01_30	2065_03_28	291_6_403
629_5_161	1267_5_1	1266_0_579	764_0_33	111_0_1	179_6_163	67_0_190	234_0_1	170_0_58	27_0_1	2032_6_75	342_6_469	421_4_2606	285_6_622	1316_6_302	1216_0_77	716_4_54	1351_6_30	305_0_42	462_4_18	263_03_1	261_4_1	229_4_476	964_5_136	10_0_22	59_4_1	1045_0_243	34_5_580	2259_5_136	295_5_1	418_01_25	2065_03_29	291_6_416
629_5_150	1267_5_1	1266_0_569	764_0_35	111_0_1	179_6_142	67_0_185	234_0_1	170_0_57	27_0_1	2032_6_69	342_6_500	421_4_2673	285_6_592	1316_6_303	1216_0_82	716_4_50	1351_6_24	305_0_40	462_4_18	263_03_1	261_4_1	229_4_475	964_5_134	10_0_23	59_4_1	1045_0_238	34_5_588	2259_5_139	295_5_1	418_01_30	2065_03_27	291_6_394
629_5_151	1267_5_1	1266_0_593	764_0_40	111_0_1	179_6_148	67_0_189	234_0_1	170_0_64	27_0_1	2032_6_81	342_6_496	421_4_2642	285_6_577	1316_6_292	1216_0_90	716_4_57	1351_6_27	305_0_39	462_4_14	263_03_1	261_4_1	229_4_470	964_5_119	10_0_14	59_4_1	1045_0_227	34_5_592	2259_5_136	295_5_1	418_01_28	2065_03_27	291_6_422
629_5_150	1267_5_1	1266_0_571	764_0_40	111_0_1	179_6_164	67_0_184	234_0_1	170_0_69	27_0_1	2032_6_55	342_6_513	421_4_2692	285_6_569	1316_6_280	1216_0_89	716_4_51	1351_6_29	305_0_34	462_4_10	263_03_1	261_4_1	229_4_466	964_5_112	10_0_15	59_4_1	1045_0_226	34_5_571	2259_5_162	295_5_1	418_01_28	2065_03_25	291_6_424
629_5_162	1267_5_1	1266_0_591	764_0_40	111_0_1	179_6_155	67_0_190	234_0_1	170_0_69	27_0_1	2032_6_55	342_6_498	421_4_2674	285_6_570	1316_6_285	1216_0_96	716_4_47	1351_6_28	305_0_28	462_4_8	263_03_1	261_4_1	229_4_462	964_5_106	10_0_13	59_4_1	1045_0_223	34_5_576	2259_5_146	295_5_1	418_01_25	2065_03_32	291_6_447
629_5_173	1267_5_1	1266_0_636	764_0_42	111_0_1	179_6_152	67_0_178	234_0_1	170_0_68	27_0_1	2032_6_54	342_6_476	421_4_2676	285_6_603	1316_6_293	1216_0_98	716_4_50	1351_6_21	305_0_26	462_4_6	263_03_1	261_4_1	229_4_426	964_5_100	10_0_11	59_4_1	1045_0_212	34_5_592	2259_5_136	295_5_1	418_01_18	2065_03_30	291_6_454
629_5_170	1267_5_1	1266_0_649	764_0_32	111_0_1	179_6_146	67_0_185	234_0_1	170_0_69	27_0_1	2032_6_55	342_6_459	421_4_2698	285_6_595	1316_6_292	1216_0_104	716_4_59	1351_6_22	305_0_26	462_4_7	263_03_1	261_4_1	229_4_426	964_5_99	10_0_10	59_4_1	1045_0_184	34_5_619	2259_5_138	295_5_1	418_01_12	2065_03_30	291_6_455
629_5_178	1267_5_1	1266_0_630	764_0_33	111_0_1	179_6_137	67_0_182	234_0_1	170_0_69	27_0_1	2032_6_52	342_6_448	421_4_2700	285_6_595	1316_6_320	1216_0_97	716_4_64	1351_6_19	305_0_29	462_4_5	263_03_1	261_4_1	229_4_415	964_5_111	10_0_9	59_4_1	1045_0_182	34_5_635	2259_5_144	295_5_1	418_01_15	2065_03_31	291_6_442
629_5_172	1267_5_1	1266_0_614	764_0_43	111_0_1	179_6_136	67_0_202	234_0_1	170_0_66	27_0_1	2032_6_49	342_6_441	421_4_2661	285_6_610	1316_6_337	1216_0_96	716_4_55	1351_6_17	305_0_20	462_4_6	263_03_1	261_4_1	229_4_444	964_5_124	10_0_10	59_4_1	1045_0_176	34_5_622	2259_5_150	295_5_1	418_01_18	2065_03_27	291_6_443
629_5_163	1267_5_1	1266_0_592	764_0_37	111_0_1	179_6_137	67_0_183	234_0_1	170_0_67	27_0_1	2032_6_66	342_6_431	421_4_2728	285_6_595	1316_6_340	1216_0_83	716_4_59	1351_6_19	305_0_16	462_4_9	263_03_1	261_4_1	229_4_446	964_5_135	10_0_10	59_4_1	1045_0_148	34_5_652	2259_5_141	295_5_1	418_01_17	2065_03_28	291_6_442
629_5_167	1267_5_1	1266_0_586	764_0_44	111_0_1	179_6_122	67_0_180	234_0_1	170_0_69	27_0_1	2032_6_68	342_6_439	421_4_2737	285_6_606	1316_6_333	1216_0_76	716_4_58	1351_6_17	305_0_14	462_4_3	263_03_1	261_4_1	229_4_439	964_5_134	10_0_12	59_4_1	1045_0_159	34_5_647	2259_5_141	295_5_1	418_01_14	2065_03_33	291_6_447
629_5_158	1267_5_1	1266_0_586	764_0_48	111_0_1	179_6_121	67_0_181	234_0_1	170_0_70	27_0_1	2032_6_84	342_6_427	421_4_2769	285_6_575	1316_6_323	1216_0_79	716_4_53	1351_6_20	305_0_13	462_4_2	263_03_1	261_4_1	229_4_450	964_5_135	10_0_10	59_4_1	1045_0_153	34_5_675	2259_5_128	295_5_1	418_01_15	2065_03_29	291_6_444
629_5_170	1267_5_1	1266_0_613	764_0_54	111_0_1	179_6_122	67_0_182	234_0_1	170_0_76	27_0_1	2032_6_71	342_6_427	421_4_2758	285_6_577	1316_6_322	1216_0_71	716_4_52	1351_6_22	305_0_15	462_4_1	263_03_1	261_4_1	229_4_454	964_5_115	10_0_7	59_4_1	1045_0_145	34_5_673	2259_5_132	295_5_1	418_01_16	2065_03_31	291_6_440
629_5_158	1267_5_1	1266_0_564	764_0_62	111_0_1	179_6_112	67_0_184	234_0_1	170_0_70	27_0_1	2032_6_74	342_6_400	421_4_2837	285_6_581	1316_6_323	1216_0_65	716_4_59	1351_6_23	305_0_14	263_03_1	229_4_476	964_5_99	10_0_6	59_4_1	1045_0_136	34_5_696	2259_5_134	295_5_1	418_01_13	2065_03_30	291_6_421
629_5_156	1267_5_1	1266_0_559	764_0_60	111_0_1	179_6_109	67_0_184	234_0_1	170_0_74	27_0_1	2032_6_93	342_6_385	421_4_2832	285_6_564	1316_6_335	1216_0_74	716_4_55	1351_6_24	305_0_15	263_03_1	229_4_464	964_5_99	10_0_6	59_4_1	1045_0_138	34_5_714	2259_5_147	295_5_1	418_01_13	2065_03_34	291_6_412
629_5_140	1267_5_1	1266_0_577	764_0_57	111_0_1	179_6_106	67_0_198	234_0_1	170_0_69	27_0_1	2032_6_95	342_6_388	421_4_2869	285_6_560	1316_6_299	1216_0_84	716_4_51	1351_6_15	305_0_8	263_03_1	229_4_461	964_5_95	10_0_6	59_4_1	1045_0_132	34_5_735	2259_5_144	295_5_1	418_01_10	2065_03_39	291_6_406
629_5_150	1267_5_1	1266_0_567	764_0_63	111_0_1	179_6_92	67_0_187	234_0_1	170_0_71	27_0_1	2032_6_91	342_6_367	421_4_2928	285_6_569	1316_6_303	1216_0_74	716_4_44	1351_6_13	305_0_10	263_03_1	229_4_458	964_5_87	10_0_9	59_4_1	1045_0_129	34_5_750	2259_5_152	295_5_1	418_01_7	2065_03_38	291_6_386
629_5_136	1267_5_1	1266_0_553	764_0_66	111_0_1	179_6_86	67_0_157	234_0_1	170_0_80	27_0_1	2032_6_81	342_6_350	421_4_2984	285_6_610	1316_6_271	1216_0_77	716_4_41	1351_6_16	305_0_16	263_03_1	229_4_436	964_5_76	10_0_10	59_4_1	1045_0_137	34_5_750	2259_5_157	295_5_1	418_01_9	2065_03_35	291_6_410
629_5_132	1267_5_1	1266_0_526	764_0_62	111_0_1	179_6_93	67_0_148	234_0_1	170_0_95	27_0_1	2032_6_81	342_6_348	421_4_2966	285_6_630	1316_6_293	1216_0_75	716_4_39	1351_6_16	305_0_19	263_03_1	229_4_449	964_5_99	10_0_6	59_4_1	1045_0_129	34_5_740	2259_5_144	295_5_1	418_01_6	2065_03_42	291_6_414
629_5_128	1267_5_1	1266_0_514	764_0_60	111_0_1	179_6_94	67_0_146	234_0_1	170_0_84	27_0_1	2032_6_85	342_6_366	421_4_2927	285_6_666	1316_6_272	1216_0_80	716_4_43	1351_6_17	305_0_11	263_03_1	229_4_404	964_5_105	10_0_6	59_4_1	1045_0_109	34_5_738	2259_5_163	295_5_1	418_01_5	2065_03_49	291_6_477
629_5_121	1267_5_1	1266_0_547	764_0_67	111_0_1	179_6_106	67_0_137	234_0_1	170_0_89	27_0_1	2032_6_88	342_6_362	421_4_2923	285_6_633	1316_6_286	1216_0_83	716_4_45	1351_6_13	305_0_6	263_03_1	229_4_398	964_5_108	10_0_3	59_4_1	1045_0_102	34_5_735	2259_5_168	295_5_1	418_01_8	2065_03_46	291_6_467
629_5_118	1267_5_1	1266_0_582	764_0_62	111_0_1	179_6_113	67_0_122	234_0_1	170_0_101	27_0_1	2032_6_76	342_6_367	421_4_2902	285_6_636	1316_6_254	1216_0_86	716_4_36	1351_6_10	305_0_8	263_03_1	229_4_417	964_5_106	10_0_3	59_4_1	1045_0_108	34_5_740	2259_5_176	295_5_1	418_01_11	2065_03_49	291_6_461
629_5_95	1267_5_1	1266_0_624	764_0_64	111_0_1	179_6_116	67_0_119	234_0_1	170_0_99	27_0_1	2032_6_81	342_6_346	421_4_2933	285_6_609	1316_6_263	1216_0_83	716_4_36	1351_6_8	305_0_6	263_03_1	229_4_410	964_5_119	10_0_3	59_4_1	1045_0_99	34_5_745	2259_5_184	295_5_1	418_01_10	2065_03_43	291_6_452
629_5_103	1267_5_1	1266_0_634	764_0_51	111_0_1	179_6_128	67_0_134	234_0_1	170_0_113	27_0_1	2032_6_84	342_6_319	421_4_2922	285_6_641	1316_6_246	1216_0_88	716_4_38	1351_6_9	305_0_5	263_03_1	229_4_416	964_5_107	10_0_1	59_4_1	1045_0_97	34_5_731	2259_5_186	295_5_1	418_01_9	2065_03_42	291_6_444
629_5_87	1267_5_1	1266_0_621	764_0_68	111_0_1	179_6_121	67_0_116	234_0_1	170_0_120	27_0_1	2032_6_101	342_6_346	421_4_2986	285_6_639	1316_6_230	1216_0_87	716_4_35	1351_6_9	305_0_6	263_03_1	229_4_420	964_5_93	59_4_1	1045_0_94	34_5_707	2259_5_189	295_5_1	418_01_4	2065_03_41	291_6_431
629_5_85	1267_5_1	1266_0_615	764_0_74	111_0_1	179_6_126	67_0_118	234_0_1	170_0_120	27_0_1	2032_6_100	342_6_318	421_4_2978	285_6_660	1316_6_215	1216_0_83	716_4_42	1351_6_14	305_0_7	263_03_1	229_4_423	964_5_92	59_4_1	1045_0_86	34_5_706	2259_5_189	295_5_1	418_01_6	2065_03_48	291_6_442
629_5_77	1267_5_1	1266_0_651	764_0_79	111_0_1	179_6_110	67_0_128	234_0_1	170_0_122	27_0_1	2032_6_96	342_6_307	421_4_3001	285_6_673	1316_6_205	1216_0_77	716_4_37	1351_6_12	305_0_7	263_03_1	229_4_403	964_5_83	59_4_1	1045_0_92	34_5_707	2259_5_173	295_5_1	418_01_5	2065_03_45	291_6_451
629_5_65	1267_5_1	1266_0_671	764_0_68	111_0_1	179_6_128	67_0_131	234_0_1	170_0_117	27_0_1	2032_6_102	342_6_293	421_4_2969	285_6_669	1316_6_199	1216_0_76	716_4_48	1351_6_12	305_0_6	263_03_1	229_4_396	964_5_87	59_4_1	1045_0_102	34_5_719	2259_5_167	295_5_1	418_01_7	2065_03_42	291_6_468
629_5_58	1267_5_1	1266_0_648	764_0_74	111_0_1	179_6_136	67_0_131	234_0_1	170_0_113	27_0_1	2032_6_85	342_6_303	421_4_2988	285_6_685	1316_6_192	1216_0_69	716_4_37	1351_6_17	305_0_7	263_03_1	229_4_397	964_5_99	59_4_1	1045_0_99	34_5_733	2259_5_158	295_5_1	418_01_5	2065_03_40	291_6_462
629_5_60	1267_5_1	1266_0_626	764_0_84	111_0_1	179_6_126	67_0_144	234_0_1	170_0_112	27_0_1	2032_6_84	342_6_315	421_4_2981	285_6_724	1316_6_189	1216_0_74	716_4_46	1351_6_15	305_0_7	263_03_1	229_4_399	964_5_104	59_4_1	1045_0_106	34_5_700	2259_5_147	295_5_1	418_01_5	2065_03_38	291_6_454
629_5_51	1267_5_1	1266_0_626	764_0_73	111_0_1	179_6_136	67_0_149	234_0_1	170_0_130	27_0_1	2032_6_82	342_6_303	421_4_2981	285_6_714	1316_6_175	1216_0_76	716_4_49	1351_6_23	305_0_10	263_03_1	229_4_384	964_5_109	59_4_1	1045_0_108	34_5_713	2259_5_166	295_5_1	418_01_2	2065_03_43	291_6_434
629_5_48	1267_5_1	1266_0_617	764_0_68	111_0_1	179_6_137	67_0_141	234_0_1	170_0_124	27_0_1	2032_6_90	342_6_308	421_4_2965	285_6_750	1316_6_183	1216_0_68	716_4_51	1351_6_26	305_0_12	263_03_1	229_4_383	964_5_114	59_4_1	1045_0_112	34_5_690	2259_5_161	295_5_1	418_01_6	2065_03_44	291_6_449
629_5_45	1267_5_1	1266_0_604	764_0_73	111_0_1	179_6_120	67_0_132	234_0_1	170_0_116	27_0_1	2032_6_86	342_6_306	421_4_2989	285_6_744	1316_6_170	1216_0_73	716_4_49	1351_6_21	305_0_12	263_03_1	229_4_372	964_5_132	59_4_1	1045_0_106	34_5_720	2259_5_166	295_5_1	418_01_10	2065_03_43	291_6_449
629_5_39	1267_5_1	1266_0_609	764_0_71	111_0_1	179_6_135	67_0_133	234_0_1	170_0_118	27_0_1	2032_6_89	342_6_308	421_4_3015	285_6_717	1316_6_169	1216_0_68	716_4_38	1351_6_21	305_0_15	263_03_1	229_4_359	964_5_131	59_4_1	1045_0_108	34_5_700	2259_5_169	295_5_1	418_01_14	2065_03_46	291_6_466
629_5_38	1267_5_1	1266_0_598	764_0_72	111_0_1	179_6_152	67_0_133	234_0_1	170_0_110	27_0_1	2032_6_100	342_6_306	421_4_3061	285_6_687	1316_6_161	1216_0_65	716_4_40	1351_6_20	305_0_13	263_03_1	229_4_342	964_5_118	59_4_1	1045_0_99	34_5_714	2259_5_175	295_5_1	418_01_20	2065_03_44	291_6_469
629_5_35	1267_5_1	1266_0_610	764_0_77	111_0_1	179_6_152	67_0_140	234_0_1	170_0_114	27_0_1	2032_6_105	342_6_295	421_4_3072	285_6_675	1316_6_159	1216_0_56	716_4_30	1351_6_18	305_0_15	263_03_1	229_4_362	964_5_121	59_4_1	1045_0_93	34_5_716	2259_5_167	295_5_1	418_01_19	2065_03_48	291_6_456
629_5_33	1267_5_1	1266_0_601	764_0_67	111_0_1	179_6_152	67_0_126	234_0_1	170_0_111	27_0_1	2032_6_110	342_6_285	421_4_3097	285_6_661	1316_6_154	1216_0_40	716_4_30	1351_6_15	305_0_18	263_03_1	229_4_367	964_5_116	59_4_1	1045_0_90	34_5_740	2259_5_167	295_5_1	418_01_37	2065_03_53	291_6_470
629_5_34	1267_5_1	1266_0_587	764_0_57	111_0_1	179_6_157	67_0_132	234_0_1	170_0_113	27_0_1	2032_6_95	342_6_311	421_4_3150	285_6_652	1316_6_161	1216_0_32	716_4_27	1351_6_26	305_0_23	263_03_1	229_4_380	964_5_115	59_4_1	1045_0_92	34_5_718	2259_5_151	295_5_1	418_01_40	2065_03_53	291_6_432
629_5_41	1267_5_1	1266_0_574	764_0_60	111_0_1	179_6_144	67_0_125	234_0_1	170_0_105	27_0_1	2032_6_119	342_6_301	421_4_3115	285_6_672	1316_6_155	1216_0_37	716_4_29	1351_6_26	305_0_27	263_03_1	229_4_398	964_5_103	59_4_1	1045_0_98	34_5_712	2259_5_157	295_5_1	418_01_35	2065_03_50	291_6_459
629_5_33	1267_5_1	1266_0_590	764_0_62	111_0_1	179_6_129	67_0_124	234_0_1	170_0_93	27_0_1	2032_6_111	342_6_332	421_4_3133	285_6_701	1316_6_140	1216_0_36	716_4_23	1351_6_28	305_0_27	263_03_1	229_4_392	964_5_112	59_4_1	1045_0_104	34_5_685	2259_5_153	295_5_1	418_01_38	2065_03_49	291_6_452
629_5_41	1267_5_1	1266_0_608	764_0_65	111_0_1	179_6_141	67_0_120	234_0_1	170_0_90	27_0_1	2032_6_114	342_6_306	421_4_3117	285_6_729	1316_6_127	1216_0_31	716_4_19	1351_6_38	305_0_28	263_03_1	229_4_399	964_5_102	59_4_1	1045_0_108	34_5_668	2259_5_158	295_5_1	418_01_33	2065_03_58	291_6_445
629_5_36	1267_5_1	1266_0_610	764_0_61	111_0_1	179_6_147	67_0_109	234_0_1	170_0_95	27_0_1	2032_6_104	342_6_315	421_4_3163	285_6_730	1316_6_127	1216_0_31	716_4_16	1351_6_45	305_0_29	263_03_1	229_4_381	964_5_99	59_4_1	1045_0_106	34_5_658	2259_5_168	295_5_1	418_01_37	2065_03_57	291_6_424
629_5_36	1267_5_1	1266_0_577	764_0_73	111_0_1	179_6_152	67_0_127	234_0_1	170_0_100	27_0_1	2032_6_94	342_6_292	421_4_3130	285_6_760	1316_6_121	1216_0_39	716_4_11	1351_6_50	305_0_29	263_03_1	229_4_401	964_5_99	59_4_1	1045_0_97	34_5_683	2259_5_151	295_5_1	418_01_36	2065_03_58	291_6_428
629_5_46	1267_5_1	1266_0_593	764_0_78	111_0_1	179_6_123	67_0_148	234_0_1	170_0_97	27_0_1	2032_6_87	342_6_287	421_4_3092	285_6_771	1316_6_117	1216_0_37	716_4_12	1351_6_62	305_0_31	263_03_1	229_4_395	964_5_98	59_4_1	1045_0_90	34_5_673	2259_5_170	295_5_1	418_01_40	2065_03_55	291_6_437
629_5_37	1267_5_1	1266_0_625	764_0_82	111_0_1	179_6_133	67_0_135	234_0_1	170_0_90	27_0_1	2032_6_90	342_6_295	421_4_3112	285_6_723	1316_6_108	1216_0_30	716_4_16	1351_6_68	305_0_30	263_03_1	229_4_393	964_5_95	59_4_1	1045_0_102	34_5_716	2259_5_164	295_5_1	418_01_32	2065_03_57	291_6_406
629_5_40	1267_5_1	1266_0_642	764_0_76	111_0_1	179_6_116	67_0_138	234_0_1	170_0_85	27_0_1	2032_6_92	342_6_284	421_4_3099	285_6_724	1316_6_125	1216_0_31	716_4_17	1351_6_63	305_0_24	263_03_1	229_4_410	964_5_95	59_4_1	1045_0_110	34_5_686	2259_5_192	295_5_1	418_01_31	2065_03_61	291_6_402
629_5_37	1267_5_1	1266_0_638	764_0_70	111_0_1	179_6_118	67_0_140	234_0_1	170_0_81	27_0_1	2032_6_76	342_6_305	421_4_3138	285_6_706	1316_6_127	1216_0_39	716_4_20	1351_6_68	305_0_23	263_03_1	229_4_413	964_5_98	59_4_1	1045_0_108	34_5_686	2259_5_179	295_5_1	418_01_26	2065_03_61	291_6_389
629_5_32	1267_5_1	1266_0_674	764_0_73	111_0_1	179_6_98	67_0_136	234_0_1	170_0_88	27_0_1	2032_6_64	342_6_303	421_4_3121	285_6_733	1316_6_123	1216_0_43	716_4_13	1351_6_65	305_0_27	263_03_1	229_4_380	964_5_90	59_4_1	1045_0_115	34_5_692	2259_5_182	295_5_1	418_01_26	2065_03_68	291_6_406
629_5_26	1267_5_1	1266_0_685	764_0_73	111_0_1	179_6_118	67_0_126	234_0_1	170_0_91	27_0_1	2032_6_66	342_6_316	421_4_3119	285_6_692	1316_6_122	1216_0_36	716_4_14	1351_6_59	305_0_23	263_03_1	229_4_357	964_5_107	59_4_1	1045_0_114	34_5_694	2259_5_182	295_5_1	418_01_22	2065_03_68	291_6_438
629_5_21	1267_5_1	1266_0_673	764_0_64	111_0_1	179_6_107	67_0_117	234_0_1	170_0_93	27_0_1	2032_6_58	342_6_325	421_4_3072	285_6_705	1316_6_120	1216_0_33	716_4_12	1351_6_62	305_0_17	263_03_1	229_4_373	964_5_108	59_4_1	1045_0_126	34_5_710	2259_5_198	295_5_1	418_01_25	2065_03_65	291_6_467
629_5_27	1267_5_1	1266_0_660	764_0_80	111_0_1	179_6_100	67_0_108	234_0_1	170_0_92	27_0_1	2032_6_67	342_6_331	421_4_3082	285_6_711	1316_6_120	1216_0_44	716_4_6	1351_6_59	305_0_15	263_03_1	229_4_353	964_5_106	59_4_1	1045_0_122	34_5_718	2259_5_190	295_5_1	418_01_26	2065_03_69	291_6_460
629_5_27	1267_5_1	1266_0_660	764_0_80	111_0_1	179_6_108	67_0_102	234_0_1	170_0_95	27_0_1	2032_6_67	342_6_322	421_4_3059	285_6_731	1316_6_120	1216_0_44	716_4_6	1351_6_67	305_0_12	263_03_1	229_4_334	964_5_110	59_4_1	1045_0_117	34_5_732	2259_5_202	295_5_1	418_01_24	2065_03_59	291_6_461
629_5_29	1267_5_1	1266_0_649	764_0_76	111_0_1	179_6_114	67_0_106	234_0_1	170_0_95	27_0_1	2032_6_66	342_6_337	421_4_3101	285_6_694	1316_6_119	1216_0_48	716_4_4	1351_6_66	305_0_12	263_03_1	229_4_346	964_5_111	59_4_1	1045_0_119	34_5_737	2259_5_172	295_5_1	418_01_20	2065_03_61	291_6_452
629_5_27	1267_5_1	1266_0_686	764_0_78	111_0_1	179_6_109	67_0_101	234_0_1	170_0_109	27_0_1	2032_6_57	342_6_339	421_4_3067	285_6_692	1316_6_111	1216_0_50	716_4_4	1351_6_69	305_0_14	263_03_1	229_4_370	964_5_112	59_4_1	1045_0_111	34_5_745	2259_5_178	295_5_1	418_01_14	2065_03_57	291_6_438
629_5_33	1267_5_1	1266_0_689	764_0_82	111_0_1	179_6_112	67_0_104	234_0_1	170_0_100	27_0_1	2032_6_51	342_6_330	421_4_3101	285_6_677	1316_6_130	1216_0_64	716_4_4	1351_6_61	305_0_7	263_03_1	229_4_369	964_5_91	59_4_1	1045_0_111	34_5_726	2259_5_179	295_5_1	418_01_12	2065_03_55	291_6_449
629_5_19	1267_5_1	1266_0_681	764_0_88	111_0_1	179_6_109	67_0_100	234_0_1	170_0_102	27_0_1	2032_6_51	342_6_312	421_4_3102	285_6_640	1316_6_126	1216_0_62	716_4_3	1351_6_68	305_0_12	263_03_1	229_4_384	964_5_96	59_4_1	1045_0_125	34_5_739	2259_5_195	295_5_1	418_01_10	2065_03_50	291_6_465
629_5_20	1267_5_1	1266_0_654	764_0_103	111_0_1	179_6_100	67_0_102	234_0_1	170_0_90	27_0_1	2032_6_49	342_6_314	421_4_3147	285_6_647	1316_6_133	1216_0_62	716_4_6	1351_6_70	305_0_13	263_03_1	229_4_391	964_5_84	59_4_1	1045_0_134	34_5_705	2259_5_208	295_5_1	418_01_7	2065_03_51	291_6_450
629_5_20	1267_5_1	1266_0_662	764_0_101	111_0_1	179_6_105	67_0_101	234_0_1	170_0_104	27_0_1	2032_6_50	342_6_315	421_4_3130	285_6_645	1316_6_132	1216_0_54	716_4_3	1351_6_68	305_0_12	263_03_1	229_4_397	964_5_84	59_4_1	1045_0_136	34_5_679	2259_5_225	295_5_1	418_01_8	2065_03_54	291_6_457
629_5_22	1267_5_1	1266_0_647	764_0_105	111_0_1	179_6_100	67_0_100	234_0_1	170_0_105	27_0_1	2032_6_50	342_6_307	421_4_3141	285_6_650	1316_6_126	1216_0_50	716_4_5	1351_6_82	305_0_6	263_03_1	229_4_408	964_5_78	59_4_1	1045_0_132	34_5_666	2259_5_242	295_5_1	418_01_15	2065_03_52	291_6_458
629_5_27	1267_5_1	1266_0_691	764_0_111	111_0_1	179_6_95	67_0_83	234_0_1	170_0_105	27_0_1	2032_6_48	342_6_313	421_4_3094	285_6_627	1316_6_123	1216_0_58	716_4_2	1351_6_83	305_0_4	263_03_1	229_4_401	964_5_84	59_4_1	1045_0_144	34_5_682	2259_5_265	295_5_1	418_01_13	2065_03_52	291_6_442
629_5_32	1267_5_1	1266_0_713	764_0_97	111_0_1	179_6_81	67_0_88	234_0_1	170_0_89	27_0_1	2032_6_53	342_6_299	421_4_3114	285_6_623	1316_6_125	1216_0_61	716_4_3	1351_6_86	305_0_5	263_03_1	229_4_414	964_5_80	59_4_1	1045_0_143	34_5_670	2259_5_256	295_5_1	418_01_16	2065_03_50	291_6_448
629_5_31	1267_5_1	1266_0_663	764_0_100	111_0_1	179_6_84	67_0_89	234_0_1	170_0_92	27_0_1	2032_6_53	342_6_290	421_4_3146	285_6_620	1316_6_126	1216_0_73	716_4_1	1351_6_87	305_0_7	263_03_1	229_4_407	964_5_84	59_4_1	1045_0_145	34_5_691	2259_5_264	295_5_1	418_01_16	2065_03_53	291_6_425
629_5_25	1267_5_1	1266_0_679	764_0_85	111_0_1	179_6_91	67_0_81	234_0_1	170_0_77	27_0_1	2032_6_52	342_6_279	421_4_3182	285_6_615	1316_6_126	1216_0_86	716_4_2	1351_6_87	305_0_3	263_03_1	229_4_401	964_5_85	59_4_1	1045_0_135	34_5_696	2259_5_257	295_5_1	418_01_15	2065_03_55	291_6_425
629_5_30	1267_5_1	1266_0_684	764_0_95	111_0_1	179_6_81	67_0_79	234_0_1	170_0_80	27_0_1	2032_6_44	342_6_298	421_4_3207	285_6_607	1316_6_126	1216_0_76	716_4_2	1351_6_81	305_0_3	263_03_1	229_4_431	964_5_91	59_4_1	1045_0_132	34_5_682	2259_5_236	295_5_1	418_01_20	2065_03_56	291_6_401
629_5_26	1267_5_1	1266_0_686	764_0_91	111_0_1	179_6_81	67_0_83	234_0_1	170_0_83	27_0_1	2032_6_40	342_6_287	421_4_3218	285_6_623	1316_6_138	1216_0_73	716_4_6	1351_6_87	305_0_3	263_03_1	229_4_415	964_5_102	59_4_1	1045_0_131	34_5_657	2259_5_257	295_5_1	418_01_14	2065_03_53	291_6_384
629_5_30	1267_5_1	1266_0_650	764_0_99	111_0_1	179_6_78	67_0_82	234_0_1	170_0_67	27_0_1	2032_6_33	342_6_293	421_4_3247	285_6_642	1316_6_121	1216_0_80	716_4_9	1351_6_82	305_0_3	263_03_1	229_4_416	964_5_94	59_4_1	1045_0_117	34_5_664	2259_5_270	295_5_1	418_01_9	2065_03_52	291_6_401
629_5_32	1267_5_1	1266_0_655	764_0_110	111_0_1	179_6_78	67_0_85	234_0_1	170_0_58	27_0_1	2032_6_32	342_6_281	421_4_3327	285_6_613	1316_6_130	1216_0_89	716_4_9	1351_6_89	305_0_1	263_03_1	229_4_404	964_5_82	59_4_1	1045_0_100	34_5_660	2259_5_252	295_5_1	418_01_10	2065_03_43	291_6_403
629_5_39	1267_5_1	1266_0_675	764_0_97	179_6_74	67_0_87	234_0_1	170_0_59	27_0_1	2032_6_33	342_6_284	421_4_3256	285_6_638	1316_6_128	1216_0_91	716_4_5	1351_6_80	263_03_1	229_4_373	964_5_84	59_4_1	1045_0_102	34_5_687	2259_5_253	295_5_1	418_01_10	2065_03_48	291_6_443
629_5_47	1267_5_1	1266_0_691	764_0_81	179_6_81	67_0_98	234_0_1	170_0_63	27_0_1	2032_6_24	342_6_322	421_4_3312	285_6_623	1316_6_122	1216_0_79	716_4_2	1351_6_77	263_03_1	229_4_356	964_5_81	59_4_1	1045_0_98	34_5_689	2259_5_221	295_5_1	418_01_13	2065_03_48	291_6_408
629_5_54	1267_5_1	1266_0_712	764_0_89	179_6_82	67_0_100	234_0_1	170_0_52	27_0_1	2032_6_20	342_6_318	421_4_3285	285_6_607	1316_6_133	1216_0_73	716_4_2	1351_6_77	263_03_1	229_4_362	964_5_74	59_4_1	1045_0_98	34_5_685	2259_5_211	295_5_1	418_01_9	2065_03_54	291_6_440
629_5_53	1267_5_1	1266_0_732	764_0_100	179_6_71	67_0_97	234_0_1	170_0_51	27_0_1	2032_6_28	342_6_348	421_4_3302	285_6_586	1316_6_133	1216_0_71	716_4_2	1351_6_66	263_03_1	229_4_347	964_5_73	59_4_1	1045_0_105	34_5_664	2259_5_213	295_5_1	418_01_12	2065_03_53	291_6_435
629_5_40	1267_5_1	1266_0_724	764_0_117	179_6_83	67_0_105	234_0_1	170_0_40	27_0_1	2032_6_29	342_6_321	421_4_3258	285_6_596	1316_6_138	1216_0_65	716_4_2	1351_6_72	263_03_1	229_4_333	964_5_93	59_4_1	1045_0_109	34_5_690	2259_5_215	295_5_1	418_01_14	2065_03_53	291_6_439
629_5_63	1267_5_1	1266_0_741	764_0_117	179_6_75	67_0_98	234_0_1	170_0_37	27_0_1	2032_6_23	342_6_286	421_4_3287	285_6_600	1316_6_131	1216_0_64	716_4_2	1351_6_64	263_03_1	229_4_349	964_5_80	59_4_1	1045_0_108	34_5_704	2259_5_204	295_5_1	418_01_15	2065_03_55	291_6_428
629_5_59	1267_5_1	1266_0_782	764_0_114	179_6_78	67_0_102	234_0_1	170_0_38	27_0_1	2032_6_26	342_6_258	421_4_3247	285_6_629	1316_6_138	1216_0_70	716_4_3	1351_6_64	263_03_1	229_4_313	964_5_76	59_4_1	1045_0_108	34_5_722	2259_5_200	295_5_1	418_01_15	2065_03_45	291_6_450
629_5_60	1267_5_1	1266_0_784	764_0_105	179_6_67	67_0_117	234_0_1	170_0_33	27_0_1	2032_6_18	342_6_240	421_4_3287	285_6_645	1316_6_128	1216_0_72	716_4_6	1351_6_67	263_03_1	229_4_324	964_5_57	59_4_1	1045_0_123	34_5_689	2259_5_206	295_5_1	418_01_17	2065_03_49	291_6_436
629_5_62	1267_5_1	1266_0_788	764_0_103	179_6_61	67_0_122	234_0_1	170_0_37	27_0_1	2032_6_23	342_6_249	421_4_3247	285_6_673	1316_6_136	1216_0_65	716_4_7	1351_6_69	263_03_1	229_4_305	964_5_59	59_4_1	1045_0_124	34_5_696	2259_5_210	295_5_1	418_01_16	2065_03_42	291_6_442
629_5_65	1267_5_1	1266_0_816	764_0_110	179_6_61	67_0_127	234_0_1	170_0_40	27_0_1	2032_6_23	342_6_255	421_4_3216	285_6_660	1316_6_129	1216_0_69	716_4_7	1351_6_60	263_03_1	229_4_324	964_5_60	59_4_1	1045_0_127	34_5_695	2259_5_211	295_5_1	418_01_17	2065_03_43	291_6_426
629_5_70	1267_5_1	1266_0_807	764_0_103	179_6_54	67_0_129	234_0_1	170_0_41	27_0_1	2032_6_17	342_6_260	421_4_3206	285_6_646	1316_6_149	1216_0_68	716_4_8	1351_6_54	263_03_1	229_4_330	964_5_54	59_4_1	1045_0_129	34_5_725	2259_5_212	295_5_1	418_01_18	2065_03_45	291_6_418
629_5_73	1267_5_1	1266_0_777	764_0_88	179_6_60	67_0_146	234_0_1	170_0_45	27_0_1	2032_6_19	342_6_270	421_4_3244	285_6_616	1316_6_164	1216_0_69	716_4_6	1351_6_52	263_03_1	229_4_317	964_5_55	59_4_1	1045_0_117	34_5_714	2259_5_216	295_5_1	418_01_18	2065_03_47	291_6_425
629_5_72	1267_5_1	1266_0_802	764_0_93	179_6_56	67_0_141	234_0_1	170_0_39	27_0_1	2032_6_21	342_6_266	421_4_3227	285_6_605	1316_6_148	1216_0_65	716_4_6	1351_6_65	263_03_1	229_4_334	964_5_53	59_4_1	1045_0_127	34_5_650	2259_5_249	295_5_1	418_01_18	2065_03_44	291_6_463
629_5_63	1267_5_1	1266_0_810	764_0_100	179_6_54	67_0_131	234_0_1	170_0_39	27_0_1	2032_6_18	342_6_275	421_4_3236	285_6_617	1316_6_171	1216_0_70	716_4_4	1351_6_64	263_03_1	229_4_323	964_5_63	59_4_1	1045_0_123	34_5_624	2259_5_227	295_5_1	418_01_14	2065_03_41	291_6_474
629_5_68	1267_5_1	1266_0_784	764_0_104	179_6_56	67_0_135	234_0_1	170_0_28	27_0_1	2032_6_19	342_6_269	421_4_3237	285_6_605	1316_6_181	1216_0_67	716_4_4	1351_6_69	263_03_1	229_4_327	964_5_49	59_4_1	1045_0_132	34_5_623	2259_5_241	295_5_1	418_01_12	2065_03_42	291_6_488
629_5_68	1267_5_1	1266_0_794	764_0_104	179_6_43	67_0_153	234_0_1	170_0_31	27_0_1	2032_6_15	342_6_298	421_4_3198	285_6_605	1316_6_177	1216_0_72	716_4_5	1351_6_59	263_03_1	229_4_327	964_5_53	59_4_1	1045_0_122	34_5_627	2259_5_234	295_5_1	418_01_13	2065_03_39	291_6_494
629_5_73	1267_5_1	1266_0_779	764_0_113	179_6_31	67_0_150	234_0_1	170_0_27	27_0_1	2032_6_16	342_6_274	421_4_3198	285_6_643	1316_6_175	1216_0_76	716_4_5	1351_6_53	263_03_1	229_4_328	964_5_53	59_4_1	1045_0_110	34_5_645	2259_5_231	295_5_1	418_01_16	2065_03_35	291_6_509
629_5_78	1267_5_1	1266_0_745	764_0_103	179_6_30	67_0_152	234_0_1	170_0_19	27_0_1	2032_6_10	342_6_290	421_4_3231	285_6_647	1316_6_161	1216_0_73	716_4_8	1351_6_58	263_03_1	229_4_323	964_5_55	59_4_1	1045_0_113	34_5_637	2259_5_243	295_5_1	418_01_12	2065_03_35	291_6_518
629_5_77	1267_5_1	1266_0_743	764_0_111	179_6_39	67_0_152	234_0_1	170_0_11	27_0_1	2032_6_12	342_6_287	421_4_3239	285_6_651	1316_6_170	1216_0_82	716_4_11	1351_6_58	263_03_1	229_4_327	964_5_41	59_4_1	1045_0_113	34_5_639	2259_5_225	295_5_1	418_01_13	2065_03_37	291_6_505
629_5_76	1267_5_1	1266_0_736	764_0_123	179_6_40	67_0_155	234_0_1	170_0_15	27_0_1	2032_6_15	342_6_284	421_4_3262	285_6_651	1316_6_188	1216_0_67	716_4_12	1351_6_58	263_03_1	229_4_310	964_5_45	59_4_1	1045_0_112	34_5_641	2259_5_192	295_5_1	418_01_9	2065_03_43	291_6_501
629_5_85	1267_5_1	1266_0_765	764_0_130	179_6_37	67_0_169	234_0_1	170_0_13	27_0_1	2032_6_19	342_6_262	421_4_3210	285_6_695	1316_6_178	1216_0_76	716_4_12	1351_6_60	263_03_1	229_4_301	964_5_41	59_4_1	1045_0_122	34_5_644	2259_5_186	295_5_1	418_01_8	2065_03_41	291_6_478
629_5_76	1267_5_1	1266_0_776	764_0_125	179_6_38	67_0_164	234_0_1	170_0_15	27_0_1	2032_6_21	342_6_275	421_4_3265	285_6_650	1316_6_177	1216_0_72	716_4_16	1351_6_57	263_03_1	229_4_294	964_5_38	59_4_1	1045_0_138	34_5_665	2259_5_176	295_5_1	418_01_8	2065_03_41	291_6_446
629_5_74	1267_5_1	1266_0_780	764_0_127	179_6_36	67_0_174	234_0_1	170_0_12	27_0_1	2032_6_26	342_6_272	421_4_3274	285_6_664	1316_6_175	1216_0_66	716_4_19	1351_6_57	263_03_1	229_4_287	964_5_36	59_4_1	1045_0_125	34_5_661	2259_5_188	295_5_1	418_01_7	2065_03_39	291_6_435
629_5_81	1267_5_1	1266_0_794	764_0_137	179_6_44	67_0_151	234_0_1	170_0_11	27_0_1	2032_6_21	342_6_266	421_4_3269	285_6_682	1316_6_154	1216_0_75	716_4_22	1351_6_66	263_03_1	229_4_275	964_5_33	59_4_1	1045_0_131	34_5_649	2259_5_176	295_5_1	418_01_9	2065_03_39	291_6_446
629_5_86	1267_5_1	1266_0_802	764_0_132	179_6_44	67_0_166	234_0_1	170_0_5	27_0_1	2032_6_13	342_6_287	421_4_3277	285_6_663	1316_6_146	1216_0_87	716_4_21	1351_6_68	263_03_1	229_4_249	964_5_40	59_4_1	1045_0_133	34_5_640	2259_5_188	295_5_1	418_01_7	2065_03_38	291_6_448
629_5_90	1267_5_1	1266_0_801	764_0_136	179_6_49	67_0_165	234_0_1	170_0_2	27_0_1	2032_6_10	342_6_288	421_4_3311	285_6_652	1316_6_139	1216_0_86	716_4_22	1351_6_69	263_03_1	229_4_275	964_5_43	59_4_1	1045_0_131	34_5_609	2259_5_197	295_5_1	418_01_5	2065_03_41	291_6_413
629_5_87	1267_5_1	1266_0_800	764_0_121	179_6_54	67_0_161	234_0_1	170_0_4	27_0_1	2032_6_11	342_6_274	421_4_3297	285_6_657	1316_6_145	1216_0_86	716_4_24	1351_6_62	263_03_1	229_4_268	964_5_53	59_4_1	1045_0_130	34_5_622	2259_5_206	295_5_1	418_01_7	2065_03_42	291_6_415
629_5_81	1267_5_1	1266_0_796	764_0_116	179_6_54	67_0_160	234_0_1	170_0_3	27_0_1	2032_6_11	342_6_280	421_4_3286	285_6_651	1316_6_147	1216_0_92	716_4_25	1351_6_59	263_03_1	229_4_272	964_5_47	59_4_1	1045_0_132	34_5_626	2259_5_224	295_5_1	418_01_2	2065_03_43	291_6_420
629_5_81	1267_5_1	1266_0_774	764_0_111	179_6_55	67_0_171	234_0_1	170_0_3	27_0_1	2032_6_11	342_6_274	421_4_3315	285_6_650	1316_6_148	1216_0_98	716_4_28	1351_6_47	263_03_1	229_4_257	964_5_40	59_4_1	1045_0_134	34_5_631	2259_5_220	295_5_1	418_01_5	2065_03_42	291_6_435
629_5_91	1267_5_1	1266_0_760	764_0_115	179_6_45	67_0_177	234_0_1	170_0_2	27_0_1	2032_6_15	342_6_257	421_4_3319	285_6_643	1316_6_153	1216_0_92	716_4_32	1351_6_45	263_03_1	229_4_268	964_5_32	59_4_1	1045_0_148	34_5_611	2259_5_254	295_5_1	418_01_5	2065_03_44	291_6_423
629_5_83	1267_5_1	1266_0_756	764_0_109	179_6_46	67_0_203	234_0_1	170_0_3	27_0_1	2032_6_16	342_6_243	421_4_3329	285_6_656	1316_6_163	1216_0_89	716_4_29	1351_6_44	263_03_1	229_4_273	964_5_36	59_4_1	1045_0_143	34_5_587	2259_5_241	295_5_1	418_01_4	2065_03_51	291_6_430
629_5_87	1267_5_1	1266_0_810	764_0_101	179_6_46	67_0_181	234_0_1	170_0_1	27_0_1	2032_6_17	342_6_231	421_4_3318	285_6_646	1316_6_189	1216_0_85	716_4_26	1351_6_41	263_03_1	229_4_273	964_5_30	59_4_1	1045_0_152	34_5_609	2259_5_227	295_5_1	418_01_6	2065_03_51	291_6_407
629_5_87	1267_5_1	1266_0_820	764_0_106	179_6_46	67_0_181	234_0_1	27_0_1	2032_6_14	342_6_230	421_4_3312	285_6_632	1316_6_198	1216_0_81	716_4_26	1351_6_49	263_03_1	229_4_287	964_5_28	59_4_1	1045_0_152	34_5_616	2259_5_205	295_5_1	418_01_3	2065_03_46	291_6_416
629_5_83	1267_5_1	1266_0_862	764_0_121	179_6_49	67_0_184	234_0_1	27_0_1	2032_6_10	342_6_219	421_4_3297	285_6_637	1316_6_209	1216_0_74	716_4_27	1351_6_51	263_03_1	229_4_280	964_5_33	59_4_1	1045_0_140	34_5_585	2259_5_200	295_5_1	418_01_5	2065_03_50	291_6_412
629_5_94	1267_5_1	1266_0_890	764_0_115	179_6_42	67_0_149	234_0_1	27_0_1	2032_6_10	342_6_210	421_4_3301	285_6_635	1316_6_211	1216_0_63	716_4_24	1351_6_59	263_03_1	229_4_278	964_5_26	59_4_1	1045_0_141	34_5_596	2259_5_214	295_5_1	418_01_6	2065_03_57	291_6_413
629_5_89	1267_5_1	1266_0_932	764_0_117	179_6_43	67_0_144	234_0_1	27_0_1	2032_6_12	342_6_229	421_4_3307	285_6_616	1316_6_193	1216_0_71	716_4_25	1351_6_63	263_03_1	229_4_264	964_5_20	59_4_1	1045_0_135	34_5_592	2259_5_193	295_5_1	418_01_5	2065_03_56	291_6_430
629_5_82	1267_5_1	1266_0_955	764_0_120	179_6_35	67_0_158	234_0_1	27_0_1	2032_6_13	342_6_229	421_4_3276	285_6_593	1316_6_194	1216_0_69	716_4_23	1351_6_74	263_03_1	229_4_273	964_5_23	59_4_1	1045_0_124	34_5_582	2259_5_201	295_5_1	418_01_7	2065_03_52	291_6_451
629_5_73	1267_5_1	1266_0_960	764_0_129	179_6_31	67_0_135	234_0_1	27_0_1	2032_6_16	342_6_220	421_4_3315	285_6_613	1316_6_178	1216_0_67	716_4_16	1351_6_67	263_03_1	229_4_266	964_5_24	59_4_1	1045_0_128	34_5_586	2259_5_185	295_5_1	418_01_6	2065_03_53	291_6_467
629_5_80	1267_5_1	1266_0_959	764_0_129	179_6_23	67_0_138	234_0_1	27_0_1	2032_6_21	342_6_207	421_4_3289	285_6_607	1316_6_193	1216_0_65	716_4_14	1351_6_61	263_03_1	229_4_255	964_5_27	59_4_1	1045_0_126	34_5_594	2259_5_180	295_5_1	418_01_11	2065_03_55	291_6_502
629_5_86	1267_5_1	1266_0_940	764_0_135	179_6_25	67_0_126	234_0_1	27_0_1	2032_6_14	342_6_199	421_4_3346	285_6_637	1316_6_182	1216_0_64	716_4_14	1351_6_50	263_03_1	229_4_244	964_5_26	59_4_1	1045_0_114	34_5_593	2259_5_182	295_5_1	418_01_9	2065_03_47	291_6_501
629_5_85	1267_5_1	1266_0_918	764_0_145	179_6_20	67_0_124	234_0_1	27_0_1	2032_6_14	342_6_184	421_4_3395	285_6_592	1316_6_192	1216_0_63	716_4_7	1351_6_49	263_03_1	229_4_229	964_5_27	59_4_1	1045_0_109	34_5_606	2259_5_192	295_5_1	418_01_8	2065_03_45	291_6_523
629_5_82	1267_5_1	1266_0_900	764_0_163	179_6_19	67_0_126	234_0_1	27_0_1	2032_6_13	342_6_185	421_4_3419	285_6_574	1316_6_195	1216_0_56	716_4_6	1351_6_57	263_03_1	229_4_232	964_5_22	59_4_1	1045_0_122	34_5_593	2259_5_210	295_5_1	418_01_10	2065_03_48	291_6_497
629_5_72	1267_5_1	1266_0_961	764_0_160	179_6_18	67_0_112	234_0_1	27_0_1	2032_6_11	342_6_185	421_4_3439	285_6_554	1316_6_202	1216_0_61	716_4_6	1351_6_56	263_03_1	229_4_225	964_5_28	59_4_1	1045_0_95	34_5_574	2259_5_200	295_5_1	418_01_11	2065_03_55	291_6_505
629_5_67	1267_5_1	1266_0_937	764_0_160	179_6_23	67_0_121	234_0_1	27_0_1	2032_6_12	342_6_197	421_4_3449	285_6_546	1316_6_188	1216_0_62	716_4_5	1351_6_68	263_03_1	229_4_235	964_5_28	59_4_1	1045_0_103	34_5_566	2259_5_214	295_5_1	418_01_11	2065_03_61	291_6_485
629_5_61	1267_5_1	1266_0_932	764_0_155	179_6_26	67_0_116	234_0_1	27_0_1	2032_6_9	342_6_188	421_4_3490	285_6_551	1316_6_193	1216_0_66	716_4_8	1351_6_59	263_03_1	229_4_213	964_5_23	59_4_1	1045_0_91	34_5_583	2259_5_201	295_5_1	418_01_14	2065_03_58	291_6_498
629_5_60	1267_5_1	1266_0_968	764_0_147	179_6_31	67_0_113	234_0_1	27_0_1	2032_6_11	342_6_192	421_4_3487	285_6_508	1316_6_195	1216_0_80	716_4_11	1351_6_71	263_03_1	229_4_201	964_5_19	59_4_1	1045_0_91	34_5_554	2259_5_195	295_5_1	418_01_14	2065_03_58	291_6_535
629_5_66	1267_5_1	1266_0_948	764_0_137	179_6_27	67_0_119	234_0_1	27_0_1	2032_6_11	342_6_197	421_4_3508	285_6_502	1316_6_186	1216_0_90	716_4_11	1351_6_74	263_03_1	229_4_189	964_5_12	59_4_1	1045_0_108	34_5_577	2259_5_187	295_5_1	418_01_15	2065_03_65	291_6_508
629_5_59	1267_5_1	1266_0_919	764_0_142	179_6_27	67_0_110	234_0_1	27_0_1	2032_6_11	342_6_188	421_4_3510	285_6_529	1316_6_191	1216_0_78	716_4_11	1351_6_68	263_03_1	229_4_204	964_5_20	59_4_1	1045_0_111	34_5_589	2259_5_185	295_5_1	418_01_12	2065_03_57	291_6_516
629_5_64	1267_5_1	1266_0_895	764_0_146	179_6_28	67_0_110	234_0_1	27_0_1	2032_6_10	342_6_200	421_4_3481	285_6_521	1316_6_188	1216_0_87	716_4_10	1351_6_65	263_03_1	229_4_220	964_5_16	59_4_1	1045_0_120	34_5_618	2259_5_179	295_5_1	418_01_13	2065_03_54	291_6_505
629_5_64	1267_5_1	1266_0_917	764_0_147	179_6_23	67_0_118	234_0_1	27_0_1	2032_6_4	342_6_181	421_4_3493	285_6_547	1316_6_181	1216_0_96	716_4_11	1351_6_56	263_03_1	229_4_213	964_5_18	59_4_1	1045_0_132	34_5_623	2259_5_175	295_5_1	418_01_13	2065_03_56	291_6_467
629_5_73	1267_5_1	1266_0_921	764_0_140	179_6_30	67_0_107	234_0_1	27_0_1	2032_6_6	342_6_185	421_4_3492	285_6_554	1316_6_186	1216_0_110	716_4_13	1351_6_47	263_03_1	229_4_199	964_5_16	59_4_1	1045_0_153	34_5_620	2259_5_177	295_5_1	418_01_14	2065_03_48	291_6_447
629_5_70	1267_5_1	1266_0_908	764_0_144	179_6_28	67_0_107	234_0_1	27_0_1	2032_6_3	342_6_191	421_4_3479	285_6_559	1316_6_170	1216_0_114	716_4_11	1351_6_51	263_03_1	229_4_191	964_5_18	59_4_1	1045_0_165	34_5_651	2259_5_181	295_5_1	418_01_19	2065_03_47	291_6_430
629_5_73	1267_5_1	1266_0_881	764_0_136	179_6_37	67_0_102	234_0_1	27_0_1	342_6_201	421_4_3509	285_6_546	1316_6_181	1216_0_103	716_4_14	1351_6_43	263_03_1	229_4_188	964_5_15	59_4_1	1045_0_170	34_5_634	2259_5_174	295_5_1	418_01_20	2065_03_52	291_6_453
629_5_75	1267_5_1	1266_0_886	764_0_140	179_6_36	67_0_94	234_0_1	27_0_1	342_6_198	421_4_3492	285_6_544	1316_6_184	1216_0_106	716_4_13	1351_6_40	263_03_1	229_4_184	964_5_11	59_4_1	1045_0_182	34_5_656	2259_5_186	295_5_1	418_01_21	2065_03_49	291_6_431
629_5_71	1267_5_1	1266_0_838	764_0_141	179_6_27	67_0_97	234_0_1	27_0_1	342_6_203	421_4_3550	285_6_539	1316_6_176	1216_0_117	716_4_9	1351_6_32	263_03_1	229_4_176	964_5_11	59_4_1	1045_0_169	34_5_672	2259_5_191	295_5_1	418_01_24	2065_03_46	291_6_434
629_5_71	1267_5_1	1266_0_871	764_0_137	179_6_30	67_0_124	234_0_1	27_0_1	342_6_214	421_4_3499	285_6_580	1316_6_182	1216_0_112	716_4_7	1351_6_31	263_03_1	229_4_174	964_5_9	59_4_1	1045_0_176	34_5_649	2259_5_187	295_5_1	418_01_22	2065_03_46	291_6_403
629_5_72	1267_5_1	1266_0_876	764_0_123	179_6_35	67_0_118	234_0_1	27_0_1	342_6_192	421_4_3546	285_6_587	1316_6_170	1216_0_110	716_4_8	1351_6_36	263_03_1	229_4_173	964_5_9	59_4_1	1045_0_171	34_5_656	2259_5_198	295_5_1	418_01_25	2065_03_43	291_6_389
629_5_84	1267_5_1	1266_0_887	764_0_113	179_6_39	67_0_122	234_0_1	27_0_1	342_6_206	421_4_3528	285_6_594	1316_6_158	1216_0_109	716_4_4	1351_6_42	263_03_1	229_4_179	964_5_10	59_4_1	1045_0_170	34_5_649	2259_5_176	295_5_1	418_01_21	2065_03_40	291_6_404
629_5_83	1267_5_1	1266_0_908	764_0_120	179_6_40	67_0_112	234_0_1	27_0_1	342_6_214	421_4_3489	285_6_593	1316_6_165	1216_0_106	716_4_4	1351_6_41	263_03_1	229_4_185	964_5_6	59_4_1	1045_0_164	34_5_664	2259_5_171	295_5_1	418_01_17	2065_03_38	291_6_416
629_5_71	1267_5_1	1266_0_899	764_0_127	179_6_45	67_0_120	234_0_1	27_0_1	342_6_215	421_4_3472	285_6_597	1316_6_157	1216_0_107	716_4_4	1351_6_46	263_03_1	229_4_199	964_5_6	59_4_1	1045_0_180	34_5_660	2259_5_159	295_5_1	418_01_14	2065_03_41	291_6_409
629_5_76	1267_5_1	1266_0_917	764_0_132	179_6_37	67_0_115	234_0_1	27_0_1	342_6_206	421_4_3445	285_6_613	1316_6_156	1216_0_106	716_4_4	1351_6_37	263_03_1	229_4_198	964_5_6	59_4_1	1045_0_195	34_5_667	2259_5_154	295_5_1	418_01_17	2065_03_38	291_6_417
629_5_82	1267_5_1	1266_0_921	764_0_130	179_6_39	67_0_123	234_0_1	27_0_1	342_6_206	421_4_3472	285_6_591	1316_6_161	1216_0_102	716_4_4	1351_6_30	263_03_1	229_4_196	964_5_6	59_4_1	1045_0_188	34_5_679	2259_5_150	295_5_1	418_01_16	2065_03_32	291_6_413
629_5_95	1267_5_1	1266_0_912	764_0_117	179_6_40	67_0_108	234_0_1	27_0_1	342_6_217	421_4_3513	285_6_611	1316_6_148	1216_0_102	716_4_5	1351_6_22	263_03_1	229_4_209	964_5_4	59_4_1	1045_0_194	34_5_660	2259_5_128	295_5_1	418_01_13	2065_03_30	291_6_410
629_5_93	1267_5_1	1266_0_913	764_0_117	179_6_38	67_0_102	234_0_1	27_0_1	342_6_228	421_4_3468	285_6_604	1316_6_142	1216_0_100	716_4_10	1351_6_22	263_03_1	229_4_226	964_5_2	59_4_1	1045_0_194	34_5_684	2259_5_124	295_5_1	418_01_13	2065_03_33	291_6_419
629_5_88	1267_5_1	1266_0_904	764_0_111	179_6_38	67_0_111	234_0_1	27_0_1	342_6_236	421_4_3501	285_6_605	1316_6_138	1216_0_97	716_4_6	1351_6_23	263_03_1	229_4_224	964_5_2	59_4_1	1045_0_176	34_5_700	2259_5_109	295_5_1	418_01_13	2065_03_34	291_6_418
629_5_82	1267_5_1	1266_0_850	764_0_120	179_6_35	67_0_111	234_0_1	27_0_1	342_6_235	421_4_3522	285_6_571	1316_6_146	1216_0_100	716_4_6	1351_6_23	263_03_1	229_4_232	964_5_1	59_4_1	1045_0_186	34_5_737	2259_5_121	295_5_1	418_01_15	2065_03_35	291_6_412
629_5_88	1267_5_1	1266_0_896	764_0_114	179_6_32	67_0_115	234_0_1	27_0_1	342_6_207	421_4_3542	285_6_564	1316_6_128	1216_0_95	716_4_6	1351_6_24	263_03_1	229_4_230	964_5_1	59_4_1	1045_0_184	34_5_729	2259_5_121	295_5_1	418_01_16	2065_03_29	291_6_417
629_5_85	1267_5_1	1266_0_904	764_0_110	179_6_33	67_0_115	234_0_1	27_0_1	342_6_197	421_4_3507	285_6_577	1316_6_132	1216_0_88	716_4_4	1351_6_17	263_03_1	229_4_232	59_4_1	1045_0_193	34_5_756	2259_5_139	295_5_1	418_01_16	2065_03_31	291_6_401
629_5_94	1267_5_1	1266_0_923	764_0_110	179_6_33	67_0_108	234_0_1	27_0_1	342_6_183	421_4_3550	285_6_568	1316_6_132	1216_0_73	716_4_5	1351_6_21	263_03_1	229_4_231	59_4_1	1045_0_171	34_5_754	2259_5_136	295_5_1	418_01_14	2065_03_27	291_6_402
629_5_89	1267_5_1	1266_0_943	764_0_115	179_6_35	67_0_98	234_0_1	27_0_1	342_6_209	421_4_3524	285_6_557	1316_6_133	1216_0_67	716_4_4	1351_6_26	263_03_1	229_4_227	59_4_1	1045_0_176	34_5_752	2259_5_132	295_5_1	418_01_16	2065_03_34	291_6_399
629_5_79	1267_5_1	1266_0_937	764_0_111	179_6_41	67_0_99	234_0_1	27_0_1	342_6_175	421_4_3547	285_6_530	1316_6_127	1216_0_78	716_4_3	1351_6_21	263_03_1	229_4_250	59_4_1	1045_0_178	34_5_783	2259_5_119	295_5_1	418_01_20	2065_03_36	291_6_404
629_5_84	1267_5_1	1266_0_930	764_0_119	179_6_46	67_0_108	234_0_1	27_0_1	342_6_185	421_4_3570	285_6_516	1316_6_130	1216_0_76	716_4_1	1351_6_30	263_03_1	229_4_263	59_4_1	1045_0_184	34_5_747	2259_5_108	295_5_1	418_01_23	2065_03_33	291_6_392
629_5_78	1267_5_1	1266_0_932	764_0_115	179_6_38	67_0_120	234_0_1	27_0_1	342_6_180	421_4_3535	285_6_522	1316_6_147	1216_0_81	716_4_1	1351_6_28	263_03_1	229_4_289	59_4_1	1045_0_188	34_5_766	2259_5_104	295_5_1	418_01_27	2065_03_32	291_6_359
629_5_75	1267_5_1	1266_0_941	764_0_104	179_6_36	67_0_111	234_0_1	27_0_1	342_6_180	421_4_3572	285_6_482	1316_6_149	1216_0_80	716_4_2	1351_6_33	263_03_1	229_4_285	59_4_1	1045_0_179	34_5_786	2259_5_105	295_5_1	418_01_24	2065_03_29	291_6_367
629_5_72	1267_5_1	1266_0_952	764_0_107	179_6_25	67_0_89	234_0_1	27_0_1	342_6_196	421_4_3557	285_6_508	1316_6_140	1216_0_81	716_4_3	1351_6_29	263_03_1	229_4_265	59_4_1	1045_0_191	34_5_790	2259_5_121	295_5_1	418_01_19	2065_03_32	291_6_363
629_5_64	1267_5_1	1266_0_943	764_0_102	179_6_24	67_0_88	234_0_1	27_0_1	342_6_193	421_4_3579	285_6_492	1316_6_130	1216_0_79	716_4_2	1351_6_30	263_03_1	229_4_270	59_4_1	1045_0_176	34_5_836	2259_5_121	295_5_1	418_01_19	2065_03_30	291_6_365
629_5_65	1267_5_1	1266_0_930	764_0_107	179_6_19	67_0_80	234_0_1	27_0_1	342_6_186	421_4_3569	285_6_482	1316_6_109	1216_0_80	716_4_1	1351_6_38	263_03_1	229_4_282	59_4_1	1045_0_173	34_5_867	2259_5_120	295_5_1	418_01_19	2065_03_38	291_6_376
629_5_60	1267_5_1	1266_0_942	764_0_114	179_6_23	67_0_75	234_0_1	27_0_1	342_6_191	421_4_3530	285_6_468	1316_6_103	1216_0_77	1351_6_46	263_03_1	229_4_275	59_4_1	1045_0_195	34_5_898	2259_5_123	295_5_1	418_01_25	2065_03_43	291_6_354
629_5_52	1267_5_1	1266_0_935	764_0_118	179_6_21	67_0_78	234_0_1	27_0_1	342_6_189	421_4_3540	285_6_485	1316_6_94	1216_0_78	1351_6_48	263_03_1	229_4_300	59_4_1	1045_0_191	34_5_898	2259_5_112	295_5_1	418_01_24	2065_03_45	291_6_337
629_5_53	1267_5_1	1266_0_905	764_0_113	179_6_15	67_0_75	234_0_1	27_0_1	342_6_183	421_4_3584	285_6_474	1316_6_97	1216_0_72	1351_6_48	263_03_1	229_4_286	59_4_1	1045_0_200	34_5_915	2259_5_125	295_5_1	418_01_24	2065_03_43	291_6_332
629_5_43	1267_5_1	1266_0_932	764_0_110	179_6_15	67_0_79	234_0_1	27_0_1	342_6_177	421_4_3556	285_6_454	1316_6_109	1216_0_79	1351_6_40	263_03_1	229_4_279	59_4_1	1045_0_209	34_5_933	2259_5_127	295_5_1	418_01_23	2065_03_36	291_6_342
629_5_39	1267_5_1	1266_0_899	764_0_102	179_6_21	67_0_87	234_0_1	27_0_1	342_6_189	421_4_3573	285_6_461	1316_6_105	1216_0_58	1351_6_42	263_03_1	229_4_301	59_4_1	1045_0_206	34_5_929	2259_5_142	295_5_1	418_01_21	2065_03_27	291_6_332
629_5_43	1267_5_1	1266_0_895	764_0_112	179_6_18	67_0_88	234_0_1	27_0_1	342_6_173	421_4_3554	285_6_488	1316_6_97	1216_0_62	1351_6_46	263_03_1	229_4_301	59_4_1	1045_0_199	34_5_925	2259_5_142	295_5_1	418_01_20	2065_03_29	291_6_340
629_5_40	1267_5_1	1266_0_902	764_0_136	179_6_24	67_0_75	234_0_1	27_0_1	342_6_151	421_4_3532	285_6_500	1316_6_99	1216_0_66	1351_6_54	263_03_1	229_4_310	59_4_1	1045_0_198	34_5_909	2259_5_144	295_5_1	418_01_27	2065_03_31	291_6_345
629_5_48	1267_5_1	1266_0_906	764_0_117	179_6_18	67_0_82	234_0_1	27_0_1	342_6_169	421_4_3535	285_6_507	1316_6_102	1216_0_60	1351_6_56	263_03_1	229_4_321	59_4_1	1045_0_188	34_5_878	2259_5_128	295_5_1	418_01_25	2065_03_23	291_6_374
629_5_50	1267_5_1	1266_0_866	764_0_114	179_6_15	67_0_97	234_0_1	27_0_1	342_6_183	421_4_3550	285_6_536	1316_6_98	1216_0_65	1351_6_58	263_03_1	229_4_284	59_4_1	1045_0_181	34_5_900	2259_5_129	295_5_1	418_01_28	2065_03_22	291_6_355
629_5_51	1267_5_1	1266_0_833	764_0_122	179_6_10	67_0_94	234_0_1	27_0_1	342_6_196	421_4_3543	285_6_530	1316_6_96	1216_0_58	1351_6_57	263_03_1	229_4_283	59_4_1	1045_0_179	34_5_914	2259_5_150	295_5_1	418_01_23	2065_03_25	291_6_381
629_5_56	1267_5_1	1266_0_809	764_0_127	179_6_11	67_0_85	234_0_1	27_0_1	342_6_173	421_4_3585	285_6_552	1316_6_105	1216_0_64	1351_6_52	263_03_1	229_4_269	59_4_1	1045_0_162	34_5_945	2259_5_155	295_5_1	418_01_23	2065_03_21	291_6_352
629_5_63	1267_5_1	1266_0_782	764_0_111	179_6_13	67_0_89	234_0_1	27_0_1	342_6_164	421_4_3574	285_6_552	1316_6_89	1216_0_58	1351_6_47	263_03_1	229_4_295	59_4_1	1045_0_161	34_5_995	2259_5_145	295_5_1	418_01_23	2065_03_22	291_6_356
629_5_61	1267_5_1	1266_0_828	764_0_116	179_6_11	67_0_86	234_0_1	27_0_1	342_6_155	421_4_3593	285_6_549	1316_6_88	1216_0_55	1351_6_42	263_03_1	229_4_263	59_4_1	1045_0_165	34_5_1005	2259_5_154	295_5_1	418_01_22	2065_03_23	291_6_327
629_5_60	1267_5_1	1266_0_827	764_0_111	179_6_10	67_0_86	234_0_1	27_0_1	342_6_155	421_4_3562	285_6_572	1316_6_97	1216_0_59	1351_6_36	263_03_1	229_4_260	59_4_1	1045_0_172	34_5_1007	2259_5_144	295_5_1	418_01_19	2065_03_22	291_6_342
629_5_64	1267_5_1	1266_0_820	764_0_108	179_6_12	67_0_85	234_0_1	27_0_1	342_6_151	421_4_3584	285_6_561	1316_6_93	1216_0_60	1351_6_33	263_03_1	229_4_273	59_4_1	1045_0_170	34_5_998	2259_5_147	295_5_1	418_01_15	2065_03_22	291_6_342
629_5_64	1267_5_1	1266_0_778	764_0_122	179_6_15	67_0_88	234_0_1	27_0_1	342_6_147	421_4_3558	285_6_565	1316_6_79	1216_0_55	1351_6_40	263_03_1	229_4_268	59_4_1	1045_0_170	34_5_1028	2259_5_151	295_5_1	418_01_19	2065_03_23	291_6_373
629_5_74	1267_5_1	1266_0_767	764_0_157	179_6_14	67_0_80	234_0_1	27_0_1	342_6_141	421_4_3513	285_6_565	1316_6_83	1216_0_47	1351_6_37	263_03_1	229_4_277	59_4_1	1045_0_153	34_5_1074	2259_5_151	295_5_1	418_01_21	2065_03_23	291_6_367
629_5_86	1267_5_1	1266_0_771	764_0_161	179_6_16	67_0_88	234_0_1	27_0_1	342_6_141	421_4_3504	285_6_537	1316_6_77	1216_0_54	1351_6_35	263_03_1	229_4_277	59_4_1	1045_0_161	34_5_1102	2259_5_136	295_5_1	418_01_25	2065_03_22	291_6_351
629_5_66	1267_5_1	1266_0_796	764_0_150	179_6_14	67_0_88	234_0_1	27_0_1	342_6_135	421_4_3517	285_6_534	1316_6_78	1216_0_50	1351_6_31	263_03_1	229_4_282	59_4_1	1045_0_159	34_5_1103	2259_5_141	295_5_1	418_01_23	2065_03_19	291_6_365
629_5_64	1267_5_1	1266_0_763	764_0_149	179_6_16	67_0_85	234_0_1	27_0_1	342_6_150	421_4_3535	285_6_562	1316_6_81	1216_0_49	1351_6_30	263_03_1	229_4_285	59_4_1	1045_0_147	34_5_1091	2259_5_140	295_5_1	418_01_24	2065_03_14	291_6_363
629_5_67	1267_5_1	1266_0_743	764_0_141	179_6_20	67_0_98	234_0_1	27_0_1	342_6_131	421_4_3578	285_6_537	1316_6_80	1216_0_45	1351_6_25	263_03_1	229_4_291	59_4_1	1045_0_144	34_5_1098	2259_5_144	295_5_1	418_01_20	2065_03_14	291_6_370
629_5_68	1267_5_1	1266_0_731	764_0_142	179_6_18	67_0_84	234_0_1	27_0_1	342_6_122	421_4_3589	285_6_559	1316_6_82	1216_0_54	1351_6_28	263_03_1	229_4_267	59_4_1	1045_0_156	34_5_1087	2259_5_153	295_5_1	418_01_19	2065_03_13	291_6_370
629_5_72	1267_5_1	1266_0_752	764_0_149	179_6_15	67_0_90	234_0_1	27_0_1	342_6_110	421_4_3611	285_6_564	1316_6_84	1216_0_56	1351_6_30	263_03_1	229_4_249	59_4_1	1045_0_173	34_5_1061	2259_5_147	295_5_1	418_01_20	2065_03_14	291_6_347
629_5_63	1267_5_1	1266_0_747	764_0_173	179_6_14	67_0_73	234_0_1	27_0_1	342_6_113	421_4_3626	285_6_547	1316_6_75	1216_0_52	1351_6_31	263_03_1	229_4_235	59_4_1	1045_0_157	34_5_1066	2259_5_163	295_5_1	418_01_23	2065_03_13	291_6_373
629_5_54	1267_5_1	1266_0_747	764_0_156	179_6_11	67_0_75	234_0_1	27_0_1	342_6_113	421_4_3652	285_6_564	1316_6_65	1216_0_54	1351_6_34	263_03_1	229_4_248	59_4_1	1045_0_153	34_5_1058	2259_5_144	295_5_1	418_01_23	2065_03_15	291_6_372
629_5_65	1267_5_1	1266_0_764	764_0_165	179_6_10	67_0_81	234_0_1	27_0_1	342_6_115	421_4_3625	285_6_545	1316_6_78	1216_0_59	1351_6_40	263_03_1	229_4_228	59_4_1	1045_0_145	34_5_1044	2259_5_144	295_5_1	418_01_24	2065_03_18	291_6_382
629_5_59	1267_5_1	1266_0_752	764_0_175	179_6_8	67_0_69	234_0_1	27_0_1	342_6_123	421_4_3653	285_6_534	1316_6_84	1216_0_57	1351_6_47	263_03_1	229_4_211	59_4_1	1045_0_153	34_5_1053	2259_5_142	295_5_1	418_01_36	2065_03_22	291_6_355
629_5_67	1267_5_1	1266_0_758	764_0_181	179_6_9	67_0_69	234_0_1	27_0_1	342_6_144	421_4_3639	285_6_525	1316_6_106	1216_0_77	1351_6_47	263_03_1	229_4_190	59_4_1	1045_0_155	34_5_1020	2259_5_145	295_5_1	418_01_43	2065_03_11	291_6_342
629_5_61	1267_5_1	1266_0_766	764_0_177	179_6_11	67_0_63	234_0_1	27_0_1	342_6_153	421_4_3678	285_6_524	1316_6_100	1216_0_71	1351_6_50	263_03_1	229_4_181	59_4_1	1045_0_165	34_5_1022	2259_5_132	295_5_1	418_01_45	2065_03_6	291_6_333
629_5_46	1267_5_1	1266_0_790	764_0_191	179_6_10	67_0_60	234_0_1	27_0_1	342_6_155	421_4_3712	285_6_510	1316_6_105	1216_0_68	1351_6_47	263_03_1	229_4_196	59_4_1	1045_0_164	34_5_984	2259_5_125	295_5_1	418_01_47	2065_03_5	291_6_323
629_5_38	1267_5_1	1266_0_765	764_0_181	179_6_9	67_0_65	234_0_1	27_0_1	342_6_154	421_4_3713	285_6_535	1316_6_112	1216_0_68	1351_6_44	263_03_1	229_4_201	59_4_1	1045_0_168	34_5_988	2259_5_121	295_5_1	418_01_55	2065_03_6	291_6_313
629_5_40	1267_5_1	1266_0_762	764_0_174	179_6_6	67_0_57	234_0_1	27_0_1	342_6_150	421_4_3765	285_6_522	1316_6_117	1216_0_72	1351_6_46	263_03_1	229_4_199	59_4_1	1045_0_157	34_5_990	2259_5_117	295_5_1	418_01_46	2065_03_3	291_6_316
629_5_45	1267_5_1	1266_0_787	764_0_172	179_6_10	67_0_60	234_0_1	27_0_1	342_6_137	421_4_3810	285_6_500	1316_6_112	1216_0_65	1351_6_47	263_03_1	229_4_196	59_4_1	1045_0_164	34_5_987	2259_5_94	295_5_1	418_01_50	2065_03_1	291_6_304
629_5_42	1267_5_1	1266_0_778	764_0_161	179_6_8	67_0_56	234_0_1	27_0_1	342_6_143	421_4_3801	285_6_492	1316_6_111	1216_0_69	1351_6_55	263_03_1	229_4_191	59_4_1	1045_0_170	34_5_999	2259_5_89	295_5_1	418_01_50	2065_03_2	291_6_323
629_5_41	1267_5_1	1266_0_766	764_0_161	179_6_7	67_0_47	234_0_1	27_0_1	342_6_151	421_4_3848	285_6_495	1316_6_107	1216_0_63	1351_6_49	263_03_1	229_4_156	59_4_1	1045_0_164	34_5_1027	2259_5_96	295_5_1	418_01_52	2065_03_1	291_6_305
629_5_43	1267_5_1	1266_0_753	764_0_163	179_6_7	67_0_45	234_0_1	27_0_1	342_6_143	421_4_3891	285_6_475	1316_6_105	1216_0_74	1351_6_43	263_03_1	229_4_162	59_4_1	1045_0_169	34_5_1026	2259_5_85	295_5_1	418_01_48	2065_03_2	291_6_301
629_5_43	1267_5_1	1266_0_763	764_0_164	179_6_7	67_0_44	234_0_1	27_0_1	342_6_145	421_4_3925	285_6_463	1316_6_97	1216_0_66	1351_6_34	229_4_173	59_4_1	1045_0_155	34_5_1022	2259_5_89	295_5_1	418_01_50	291_6_302
629_5_34	1267_5_1	1266_0_787	764_0_149	179_6_11	67_0_46	234_0_1	27_0_1	342_6_126	421_4_3983	285_6_479	1316_6_106	1216_0_61	1351_6_29	229_4_165	59_4_1	1045_0_160	34_5_984	2259_5_92	295_5_1	418_01_48	291_6_284
629_5_44	1267_5_1	1266_0_825	764_0_163	179_6_7	67_0_54	234_0_1	27_0_1	342_6_123	421_4_3943	285_6_469	1316_6_108	1216_0_62	1351_6_23	229_4_184	59_4_1	1045_0_152	34_5_965	2259_5_91	295_5_1	418_01_36	291_6_294
629_5_42	1267_5_1	1266_0_816	764_0_165	179_6_8	67_0_45	234_0_1	27_0_1	342_6_106	421_4_3939	285_6_466	1316_6_110	1216_0_68	1351_6_30	229_4_185	59_4_1	1045_0_162	34_5_944	2259_5_104	295_5_1	418_01_43	291_6_311
629_5_33	1267_5_1	1266_0_789	764_0_164	179_6_6	67_0_43	234_0_1	27_0_1	342_6_95	421_4_4009	285_6_451	1316_6_105	1216_0_74	1351_6_30	229_4_180	59_4_1	1045_0_157	34_5_944	2259_5_114	295_5_1	418_01_40	291_6_311
629_5_33	1267_5_1	1266_0_829	764_0_167	179_6_8	67_0_47	234_0_1	27_0_1	342_6_101	421_4_4008	285_6_428	1316_6_100	1216_0_71	1351_6_35	229_4_177	59_4_1	1045_0_167	34_5_922	2259_5_110	295_5_1	418_01_44	291_6_299
629_5_31	1267_5_1	1266_0_834	764_0_150	179_6_7	67_0_43	234_0_1	27_0_1	342_6_99	421_4_4044	285_6_395	1316_6_96	1216_0_64	1351_6_23	229_4_194	59_4_1	1045_0_161	34_5_973	2259_5_94	295_5_1	418_01_45	291_6_289
629_5_31	1267_5_1	1266_0_865	764_0_158	179_6_9	67_0_37	234_0_1	27_0_1	342_6_98	421_4_4032	285_6_383	1316_6_95	1216_0_72	1351_6_22	229_4_190	59_4_1	1045_0_154	34_5_947	2259_5_100	295_5_1	418_01_52	291_6_297
629_5_36	1267_5_1	1266_0_826	764_0_160	179_6_8	67_0_40	234_0_1	27_0_1	342_6_86	421_4_4046	285_6_386	1316_6_92	1216_0_76	1351_6_15	229_4_173	59_4_1	1045_0_156	34_5_983	2259_5_101	295_5_1	418_01_59	291_6_300
629_5_38	1267_5_1	1266_0_815	764_0_165	179_6_3	67_0_43	234_0_1	27_0_1	342_6_84	421_4_3990	285_6_407	1316_6_95	1216_0_87	1351_6_11	229_4_175	59_4_1	1045_0_155	34_5_1013	2259_5_96	295_5_1	418_01_54	291_6_309
629_5_42	1267_5_1	1266_0_840	764_0_164	179_6_1	67_0_43	234_0_1	27_0_1	342_6_90	421_4_4025	285_6_394	1316_6_89	1216_0_82	1351_6_9	229_4_148	59_4_1	1045_0_159	34_5_995	2259_5_95	295_5_1	418_01_60	291_6_309
1316_6_82	27_0_1	1216_0_86	342_6_110	1045_0_155	285_6_417	629_5_42	1267_5_1	1266_0_840	764_0_175	34_5_990	234_0_1	229_4_144	2259_5_93	67_0_35	421_4_3973	59_4_1	295_5_1	418_01_54	1351_6_15	291_6_329
1316_6_94	27_0_1	1216_0_89	342_6_116	1045_0_164	285_6_430	629_5_43	1267_5_1	1266_0_887	764_0_182	34_5_957	234_0_1	229_4_138	2259_5_89	67_0_28	421_4_3926	59_4_1	295_5_1	418_01_51	1351_6_9	291_6_338
1316_6_99	27_0_1	1216_0_94	342_6_134	1045_0_156	285_6_428	629_5_37	1267_5_1	1266_0_905	764_0_182	34_5_994	234_0_1	229_4_132	2259_5_91	67_0_29	421_4_3866	59_4_1	295_5_1	418_01_48	1351_6_7	291_6_336
1316_6_113	27_0_1	1216_0_89	342_6_129	1045_0_148	285_6_417	629_5_30	1267_5_1	1266_0_921	764_0_185	34_5_949	234_0_1	229_4_130	2259_5_82	67_0_22	421_4_3896	59_4_1	295_5_1	418_01_54	1351_6_11	291_6_359
1316_6_111	27_0_1	1216_0_88	342_6_138	1045_0_143	285_6_405	629_5_23	1267_5_1	1266_0_923	764_0_191	34_5_968	234_0_1	229_4_139	2259_5_75	67_0_21	421_4_3894	59_4_1	295_5_1	418_01_51	1351_6_8	291_6_358
1316_6_106	27_0_1	1216_0_95	342_6_148	1045_0_141	285_6_382	629_5_20	1267_5_1	1266_0_853	764_0_205	34_5_1044	234_0_1	229_4_123	2259_5_75	67_0_17	421_4_3908	59_4_1	295_5_1	418_01_48	1351_6_8	291_6_364
1316_6_101	27_0_1	1216_0_97	342_6_142	1045_0_129	285_6_389	629_5_21	1267_5_1	1266_0_882	764_0_204	34_5_1037	234_0_1	229_4_105	2259_5_59	67_0_18	421_4_3911	59_4_1	295_5_1	418_01_54	1351_6_7	291_6_384
1316_6_104	27_0_1	1216_0_83	342_6_152	1045_0_132	285_6_354	629_5_18	1267_5_1	1266_0_899	764_0_192	34_5_1087	234_0_1	229_4_126	2259_5_58	67_0_12	421_4_3910	59_4_1	295_5_1	418_01_47	1351_6_5	291_6_367
1316_6_96	27_0_1	1216_0_85	342_6_138	1045_0_142	285_6_351	629_5_21	1267_5_1	1266_0_893	764_0_186	34_5_1091	234_0_1	229_4_117	2259_5_49	67_0_16	421_4_3930	59_4_1	295_5_1	418_01_50	1351_6_5	291_6_369
1316_6_89	27_0_1	1216_0_79	342_6_153	1045_0_148	285_6_341	629_5_20	1267_5_1	1266_0_936	764_0_190	34_5_1084	234_0_1	229_4_110	2259_5_51	67_0_15	421_4_3921	59_4_1	295_5_1	418_01_43	1351_6_9	291_6_349
1316_6_101	27_0_1	1216_0_86	342_6_156	1045_0_149	285_6_353	629_5_13	1267_5_1	1266_0_904	764_0_185	34_5_1092	234_0_1	229_4_101	2259_5_50	67_0_13	421_4_3947	59_4_1	295_5_1	418_01_41	1351_6_7	291_6_334
1316_6_96	27_0_1	1216_0_92	342_6_172	1045_0_161	285_6_338	629_5_12	1267_5_1	1266_0_887	764_0_193	34_5_1120	234_0_1	229_4_97	2259_5_44	67_0_11	421_4_3924	59_4_1	295_5_1	418_01_42	1351_6_12	291_6_333
1316_6_82	27_0_1	1216_0_87	342_6_180	1045_0_163	285_6_380	629_5_20	1267_5_1	1266_0_888	764_0_180	34_5_1123	234_0_1	229_4_100	2259_5_40	67_0_7	421_4_3921	59_4_1	295_5_1	418_01_44	1351_6_14	291_6_309
1316_6_72	27_0_1	1216_0_80	342_6_179	1045_0_156	285_6_351	629_5_19	1267_5_1	1266_0_874	764_0_181	34_5_1132	234_0_1	229_4_84	2259_5_43	67_0_3	421_4_4016	59_4_1	295_5_1	418_01_42	1351_6_18	291_6_285
1316_6_72	27_0_1	1216_0_87	342_6_190	1045_0_153	285_6_342	629_5_15	1267_5_1	1266_0_846	764_0_182	34_5_1141	234_0_1	229_4_81	2259_5_47	67_0_2	421_4_4029	59_4_1	295_5_1	418_01_49	1351_6_17	291_6_285
1316_6_75	27_0_1	1216_0_88	342_6_197	1045_0_154	285_6_321	629_5_21	1267_5_1	1266_0_834	764_0_179	34_5_1152	234_0_1	229_4_87	2259_5_54	67_0_2	421_4_4014	59_4_1	295_5_1	418_01_44	1351_6_10	291_6_308
1316_6_68	27_0_1	1216_0_81	342_6_185	1045_0_146	285_6_338	629_5_11	1267_5_1	1266_0_838	764_0_166	34_5_1141	234_0_1	229_4_83	2259_5_47	67_0_2	421_4_4099	59_4_1	295_5_1	418_01_46	1351_6_7	291_6_277
1316_6_73	27_0_1	1216_0_75	342_6_201	1045_0_153	285_6_347	629_5_8	1267_5_1	1266_0_820	764_0_170	34_5_1130	234_0_1	229_4_76	2259_5_41	67_0_1	421_4_4096	59_4_1	295_5_1	418_01_53	1351_6_6	291_6_282
1316_6_74	27_0_1	1216_0_78	342_6_205	1045_0_158	285_6_336	629_5_12	1267_5_1	1266_0_787	764_0_157	34_5_1154	234_0_1	229_4_75	2259_5_42	67_0_1	421_4_4112	59_4_1	295_5_1	418_01_41	1351_6_4	291_6_295
1316_6_86	27_0_1	1216_0_78	342_6_194	1045_0_169	285_6_337	629_5_10	1267_5_1	1266_0_818	764_0_171	34_5_1126	234_0_1	229_4_71	2259_5_39	421_4_4098	59_4_1	295_5_1	418_01_42	1351_6_5	291_6_286
1316_6_78	27_0_1	1216_0_74	342_6_204	1045_0_158	285_6_335	629_5_16	1267_5_1	1266_0_789	764_0_175	34_5_1125	234_0_1	229_4_64	2259_5_47	421_4_4140	59_4_1	295_5_1	418_01_40	1351_6_10	291_6_280
1316_6_83	27_0_1	1216_0_81	342_6_211	1045_0_184	285_6_323	629_5_17	1267_5_1	1266_0_814	764_0_169	34_5_1119	234_0_1	229_4_58	2259_5_39	421_4_4102	59_4_1	295_5_1	418_01_37	1351_6_7	291_6_286
1316_6_82	27_0_1	1216_0_76	342_6_210	1045_0_185	285_6_344	629_5_23	1267_5_1	1266_0_817	764_0_169	34_5_1098	234_0_1	229_4_48	2259_5_47	421_4_4096	59_4_1	295_5_1	418_01_43	1351_6_5	291_6_291
1316_6_71	27_0_1	1216_0_72	342_6_199	1045_0_186	285_6_338	629_5_19	1267_5_1	1266_0_801	764_0_187	34_5_1125	234_0_1	229_4_46	2259_5_53	421_4_4070	59_4_1	295_5_1	418_01_48	1351_6_3	291_6_321
1316_6_80	27_0_1	1216_0_77	342_6_186	1045_0_185	285_6_333	629_5_12	1267_5_1	1266_0_811	764_0_196	34_5_1131	234_0_1	229_4_45	2259_5_50	421_4_4033	59_4_1	295_5_1	418_01_63	1351_6_5	291_6_334
1316_6_78	27_0_1	1216_0_75	342_6_191	1045_0_206	285_6_351	629_5_14	1267_5_1	1266_0_796	764_0_196	34_5_1134	234_0_1	229_4_45	2259_5_55	421_4_3988	59_4_1	295_5_1	418_01_75	1351_6_4	291_6_332
1316_6_83	27_0_1	1216_0_82	342_6_189	1045_0_210	285_6_328	629_5_14	1267_5_1	1266_0_804	764_0_201	34_5_1104	234_0_1	229_4_40	2259_5_53	421_4_4008	59_4_1	295_5_1	418_01_88	1351_6_3	291_6_326
1316_6_78	27_0_1	1216_0_79	342_6_200	1045_0_209	285_6_339	629_5_14	1267_5_1	1266_0_776	764_0_209	34_5_1095	234_0_1	229_4_43	2259_5_53	421_4_4006	59_4_1	295_5_1	418_01_92	1351_6_5	291_6_335
1316_6_77	27_0_1	1216_0_75	342_6_216	1045_0_208	285_6_379	629_5_14	1267_5_1	1266_0_748	764_0_207	34_5_1115	234_0_1	229_4_38	2259_5_61	421_4_3971	59_4_1	295_5_1	418_01_91	1351_6_3	291_6_331
1316_6_83	27_0_1	1216_0_80	342_6_236	1045_0_218	285_6_368	629_5_9	1267_5_1	1266_0_737	764_0_202	34_5_1093	234_0_1	229_4_43	2259_5_62	421_4_3974	59_4_1	295_5_1	418_01_102	1351_6_4	291_6_317
1316_6_81	27_0_1	1216_0_76	342_6_213	1045_0_217	285_6_389	629_5_10	1267_5_1	1266_0_754	764_0_209	34_5_1099	234_0_1	229_4_52	2259_5_74	421_4_3933	59_4_1	295_5_1	418_01_99	1351_6_1	291_6_329
1316_6_84	27_0_1	1216_0_75	342_6_209	1045_0_219	285_6_372	629_5_8	1267_5_1	1266_0_769	764_0_214	34_5_1104	234_0_1	229_4_56	2259_5_70	421_4_3945	59_4_1	295_5_1	418_01_91	1351_6_2	291_6_319
1316_6_83	27_0_1	1216_0_68	342_6_231	1045_0_220	285_6_370	629_5_6	1267_5_1	1266_0_781	764_0_226	34_5_1126	234_0_1	229_4_59	2259_5_76	421_4_3879	59_4_1	295_5_1	418_01_95	1351_6_1	291_6_315
1316_6_92	27_0_1	1216_0_68	342_6_218	1045_0_229	285_6_393	629_5_3	1267_5_1	1266_0_790	764_0_210	34_5_1120	234_0_1	229_4_41	2259_5_70	421_4_3909	59_4_1	295_5_1	418_01_95	1351_6_1	291_6_295
1316_6_93	27_0_1	1216_0_62	342_6_232	1045_0_222	285_6_399	1351_6_2	1267_5_1	1266_0_756	764_0_230	34_5_1140	234_0_1	229_4_50	2259_5_77	421_4_3910	59_4_1	295_5_1	418_01_99	291_6_259
1316_6_94	27_0_1	1216_0_59	342_6_218	1045_0_223	285_6_403	1267_5_1	1266_0_728	764_0_236	34_5_1153	234_0_1	229_4_46	2259_5_83	421_4_3946	59_4_1	295_5_1	418_01_100	291_6_249
1316_6_87	27_0_1	1216_0_57	342_6_218	1045_0_217	285_6_407	1267_5_1	1266_0_711	764_0_226	34_5_1173	234_0_1	229_4_50	2259_5_92	421_4_3964	59_4_1	295_5_1	418_01_99	291_6_238
1316_6_90	27_0_1	1216_0_54	342_6_222	1045_0_222	285_6_410	1267_5_1	1266_0_717	764_0_230	34_5_1172	234_0_1	229_4_49	2259_5_79	421_4_3954	59_4_1	295_5_1	418_01_101	291_6_227
1316_6_98	27_0_1	1216_0_53	342_6_225	1045_0_216	285_6_402	1267_5_1	1266_0_721	764_0_220	34_5_1164	234_0_1	229_4_42	2259_5_80	421_4_3993	59_4_1	295_5_1	418_01_103	291_6_224
1316_6_91	27_0_1	1216_0_55	342_6_239	1045_0_218	285_6_406	1267_5_1	1266_0_746	764_0_225	34_5_1154	234_0_1	229_4_39	2259_5_81	421_4_3995	59_4_1	295_5_1	418_01_95	291_6_197
1316_6_84	27_0_1	1216_0_46	342_6_220	1045_0_186	285_6_404	1267_5_1	1266_0_778	764_0_209	34_5_1166	234_0_1	229_4_36	2259_5_87	421_4_4030	59_4_1	295_5_1	418_01_96	291_6_204
1316_6_68	27_0_1	1216_0_43	342_6_238	1045_0_187	285_6_402	1267_5_1	1266_0_795	764_0_218	34_5_1153	234_0_1	229_4_33	2259_5_77	421_4_4031	59_4_1	295_5_1	418_01_95	291_6_202
1316_6_72	27_0_1	1216_0_43	342_6_251	1045_0_184	285_6_381	1267_5_1	1266_0_806	764_0_212	34_5_1137	234_0_1	229_4_39	2259_5_78	421_4_4032	59_4_1	295_5_1	418_01_103	291_6_197
1316_6_73	27_0_1	1216_0_45	342_6_256	1045_0_184	285_6_369	1267_5_1	1266_0_854	764_0_199	34_5_1095	234_0_1	229_4_40	2259_5_82	421_4_3998	59_4_1	295_5_1	418_01_118	291_6_219
1316_6_75	27_0_1	1216_0_44	342_6_282	1045_0_187	285_6_362	1267_5_1	1266_0_812	764_0_201	34_5_1109	234_0_1	229_4_43	2259_5_86	421_4_3982	59_4_1	295_5_1	418_01_125	291_6_219
1316_6_63	27_0_1	1216_0_46	342_6_276	1045_0_169	285_6_340	1267_5_1	1266_0_850	764_0_196	34_5_1117	234_0_1	229_4_42	2259_5_97	421_4_3983	59_4_1	295_5_1	418_01_121	291_6_237
1316_6_56	27_0_1	1216_0_42	342_6_291	1045_0_178	285_6_332	1267_5_1	1266_0_851	764_0_204	34_5_1137	234_0_1	229_4_40	2259_5_94	421_4_3958	59_4_1	295_5_1	418_01_121	291_6_226
1316_6_62	27_0_1	1216_0_38	342_6_287	1045_0_180	285_6_314	1267_5_1	1266_0_866	764_0_177	34_5_1144	234_0_1	229_4_42	2259_5_100	421_4_3973	59_4_1	295_5_1	418_01_117	291_6_228
1316_6_59	27_0_1	1216_0_40	342_6_304	1045_0_184	285_6_308	1267_5_1	1266_0_852	764_0_176	34_5_1143	234_0_1	229_4_45	2259_5_99	421_4_3997	59_4_1	295_5_1	418_01_114	291_6_208
1316_6_71	27_0_1	1216_0_42	342_6_307	1045_0_201	285_6_324	1267_5_1	1266_0_860	764_0_178	34_5_1124	234_0_1	229_4_46	2259_5_88	421_4_3973	59_4_1	295_5_1	418_01_118	291_6_195
1316_6_76	27_0_1	1216_0_46	342_6_299	1045_0_212	285_6_337	1267_5_1	1266_0_858	764_0_187	34_5_1134	234_0_1	229_4_46	2259_5_88	421_4_3943	59_4_1	295_5_1	418_01_115	291_6_191
1316_6_76	27_0_1	1216_0_48	342_6_291	1045_0_228	285_6_326	1267_5_1	1266_0_873	764_0_190	34_5_1113	234_0_1	229_4_44	2259_5_71	421_4_3980	59_4_1	295_5_1	418_01_112	291_6_186
1316_6_75	27_0_1	1216_0_43	342_6_281	1045_0_220	285_6_322	1267_5_1	1266_0_878	764_0_186	34_5_1138	234_0_1	229_4_48	2259_5_66	421_4_3947	59_4_1	295_5_1	418_01_110	291_6_221
1316_6_81	27_0_1	1216_0_39	342_6_282	1045_0_212	285_6_323	1267_5_1	1266_0_831	764_0_187	34_5_1158	234_0_1	229_4_47	2259_5_62	421_4_3955	59_4_1	295_5_1	418_01_133	291_6_223
1316_6_69	27_0_1	1216_0_32	342_6_275	1045_0_210	285_6_313	1267_5_1	1266_0_845	764_0_186	34_5_1161	234_0_1	229_4_41	2259_5_69	421_4_3942	59_4_1	295_5_1	418_01_150	291_6_240
1316_6_74	27_0_1	1216_0_41	342_6_287	1045_0_219	285_6_334	1267_5_1	1266_0_866	764_0_172	34_5_1141	234_0_1	229_4_35	2259_5_72	421_4_3916	59_4_1	295_5_1	418_01_159	291_6_224
1316_6_79	27_0_1	1216_0_37	342_6_262	1045_0_214	285_6_341	1267_5_1	1266_0_896	764_0_179	34_5_1128	234_0_1	229_4_33	2259_5_65	421_4_3935	59_4_1	295_5_1	418_01_169	291_6_206
1316_6_78	27_0_1	1216_0_48	342_6_285	1045_0_214	285_6_357	1267_5_1	1266_0_850	764_0_165	34_5_1134	234_0_1	229_4_38	2259_5_77	421_4_3913	59_4_1	295_5_1	418_01_158	291_6_216
1316_6_73	27_0_1	1216_0_53	342_6_274	1045_0_204	285_6_369	1267_5_1	1266_0_808	764_0_160	34_5_1166	234_0_1	229_4_34	2259_5_85	421_4_3941	59_4_1	295_5_1	418_01_155	291_6_209
1316_6_72	27_0_1	1216_0_61	342_6_267	1045_0_219	285_6_368	1267_5_1	1266_0_823	764_0_157	34_5_1184	234_0_1	229_4_38	2259_5_74	421_4_3896	59_4_1	295_5_1	418_01_155	291_6_217
1316_6_79	27_0_1	1216_0_62	342_6_253	1045_0_232	285_6_351	1267_5_1	1266_0_832	764_0_148	34_5_1213	234_0_1	229_4_34	2259_5_76	421_4_3889	59_4_1	295_5_1	418_01_150	291_6_219
1316_6_88	27_0_1	1216_0_61	342_6_233	1045_0_232	285_6_356	1267_5_1	1266_0_827	764_0_150	34_5_1225	234_0_1	229_4_32	2259_5_80	421_4_3886	59_4_1	295_5_1	418_01_147	291_6_215
1316_6_93	27_0_1	1216_0_56	342_6_248	1045_0_223	285_6_369	1267_5_1	1266_0_825	764_0_140	34_5_1213	234_0_1	229_4_38	2259_5_84	421_4_3893	59_4_1	295_5_1	418_01_145	291_6_204
1316_6_84	27_0_1	1216_0_54	342_6_243	1045_0_223	285_6_354	1267_5_1	1266_0_831	764_0_152	34_5_1266	234_0_1	229_4_34	2259_5_85	421_4_3861	59_4_1	295_5_1	418_01_139	291_6_208
1316_6_82	27_0_1	1216_0_57	342_6_248	1045_0_223	285_6_350	1267_5_1	1266_0_813	764_0_155	34_5_1273	234_0_1	229_4_43	2259_5_89	421_4_3860	59_4_1	295_5_1	418_01_139	291_6_199
1316_6_91	27_0_1	1216_0_60	342_6_230	1045_0_235	285_6_378	1267_5_1	1266_0_777	764_0_143	34_5_1271	234_0_1	229_4_42	2259_5_79	421_4_3894	59_4_1	295_5_1	418_01_114	291_6_217
1316_6_90	27_0_1	1216_0_69	342_6_213	1045_0_240	285_6_371	1267_5_1	1266_0_818	764_0_148	34_5_1269	234_0_1	229_4_51	2259_5_80	421_4_3852	59_4_1	295_5_1	418_01_120	291_6_216
1316_6_98	27_0_1	1216_0_67	342_6_222	1045_0_240	285_6_353	1267_5_1	1266_0_865	764_0_140	34_5_1219	234_0_1	229_4_55	2259_5_83	421_4_3869	59_4_1	295_5_1	418_01_125	291_6_201
1316_6_87	27_0_1	1216_0_66	342_6_218	1045_0_259	285_6_350	1267_5_1	1266_0_872	764_0_155	34_5_1263	234_0_1	229_4_50	2259_5_85	421_4_3810	59_4_1	295_5_1	418_01_118	291_6_198
1316_6_89	27_0_1	1216_0_62	342_6_236	1045_0_263	285_6_359	1267_5_1	1266_0_871	764_0_159	34_5_1248	234_0_1	229_4_46	2259_5_89	421_4_3799	59_4_1	295_5_1	418_01_122	291_6_195
1316_6_102	27_0_1	1216_0_68	342_6_210	1045_0_246	285_6_355	1267_5_1	1266_0_825	764_0_159	34_5_1265	234_0_1	229_4_39	2259_5_97	421_4_3850	59_4_1	295_5_1	418_01_140	291_6_187
1316_6_101	27_0_1	1216_0_58	342_6_213	1045_0_246	285_6_364	1267_5_1	1266_0_826	764_0_173	34_5_1253	234_0_1	229_4_41	2259_5_92	421_4_3861	59_4_1	295_5_1	418_01_128	291_6_182
1316_6_98	27_0_1	1216_0_55	342_6_230	1045_0_253	285_6_377	1267_5_1	1266_0_829	764_0_167	34_5_1215	234_0_1	229_4_43	2259_5_99	421_4_3867	59_4_1	295_5_1	418_01_101	291_6_197
1316_6_91	27_0_1	1216_0_65	342_6_223	1045_0_250	285_6_395	1267_5_1	1266_0_822	764_0_172	34_5_1228	234_0_1	229_4_43	2259_5_93	421_4_3861	59_4_1	295_5_1	418_01_106	291_6_187
1316_6_81	27_0_1	1216_0_75	342_6_225	1045_0_237	285_6_419	1267_5_1	1266_0_805	764_0_180	34_5_1268	234_0_1	229_4_39	2259_5_85	421_4_3834	59_4_1	295_5_1	418_01_96	291_6_190
1316_6_82	27_0_1	1216_0_74	342_6_230	1045_0_230	285_6_412	1267_5_1	1266_0_812	764_0_178	34_5_1260	234_0_1	229_4_41	2259_5_80	421_4_3853	59_4_1	295_5_1	418_01_93	291_6_183
1316_6_80	27_0_1	1216_0_70	342_6_237	1045_0_234	285_6_413	1267_5_1	1266_0_829	764_0_188	34_5_1277	234_0_1	229_4_39	2259_5_78	421_4_3796	59_4_1	295_5_1	418_01_103	291_6_193
1316_6_85	27_0_1	1216_0_69	342_6_235	1045_0_247	285_6_422	1267_5_1	1266_0_839	764_0_205	34_5_1270	234_0_1	229_4_40	2259_5_65	421_4_3790	59_4_1	295_5_1	418_01_98	291_6_176
1316_6_89	27_0_1	1216_0_74	342_6_226	1045_0_255	285_6_430	1267_5_1	1266_0_827	764_0_215	34_5_1268	234_0_1	229_4_46	2259_5_72	421_4_3768	59_4_1	295_5_1	418_01_100	291_6_164
1316_6_92	27_0_1	1216_0_69	342_6_219	1045_0_238	285_6_430	1267_5_1	1266_0_835	764_0_201	34_5_1274	234_0_1	229_4_44	2259_5_66	421_4_3798	59_4_1	295_5_1	418_01_95	291_6_171
1316_6_99	27_0_1	1216_0_83	342_6_196	1045_0_220	285_6_430	1267_5_1	1266_0_822	764_0_210	34_5_1291	234_0_1	229_4_39	2259_5_74	421_4_3787	59_4_1	295_5_1	418_01_91	291_6_184
1316_6_92	27_0_1	1216_0_88	342_6_211	1045_0_209	285_6_445	1267_5_1	1266_0_796	764_0_194	34_5_1304	234_0_1	229_4_46	2259_5_74	421_4_3790	59_4_1	295_5_1	418_01_95	291_6_184
1316_6_100	27_0_1	1216_0_83	342_6_205	1045_0_197	285_6_469	1267_5_1	1266_0_768	764_0_195	34_5_1307	234_0_1	229_4_53	2259_5_59	421_4_3797	59_4_1	295_5_1	418_01_106	291_6_196
1316_6_98	27_0_1	1216_0_76	342_6_192	1045_0_189	285_6_477	1267_5_1	1266_0_758	764_0_212	34_5_1305	234_0_1	229_4_58	2259_5_61	421_4_3812	59_4_1	295_5_1	418_01_104	291_6_193
1316_6_95	27_0_1	1216_0_80	342_6_167	1045_0_188	285_6_462	1267_5_1	1266_0_787	764_0_197	34_5_1304	234_0_1	229_4_61	2259_5_62	421_4_3839	59_4_1	295_5_1	418_01_96	291_6_206
1316_6_97	27_0_1	1216_0_85	342_6_147	1045_0_191	285_6_471	1267_5_1	1266_0_786	764_0_196	34_5_1319	234_0_1	229_4_58	2259_5_68	421_4_3804	59_4_1	295_5_1	418_01_102	291_6_223
1316_6_95	27_0_1	1216_0_79	342_6_155	1045_0_192	285_6_469	1267_5_1	1266_0_801	764_0_189	34_5_1303	234_0_1	229_4_57	2259_5_54	421_4_3807	59_4_1	295_5_1	418_01_97	291_6_236
1316_6_98	27_0_1	1216_0_76	342_6_159	1045_0_207	285_6_457	1267_5_1	1266_0_758	764_0_186	34_5_1323	234_0_1	229_4_54	2259_5_52	421_4_3818	59_4_1	295_5_1	418_01_96	291_6_252
1316_6_101	27_0_1	1216_0_70	342_6_165	1045_0_215	285_6_481	1267_5_1	1266_0_773	764_0_194	34_5_1308	234_0_1	229_4_54	2259_5_49	421_4_3788	59_4_1	295_5_1	418_01_86	291_6_254
1316_6_99	27_0_1	1216_0_67	342_6_158	1045_0_213	285_6_460	1267_5_1	1266_0_774	764_0_186	34_5_1344	234_0_1	229_4_59	2259_5_47	421_4_3792	59_4_1	295_5_1	418_01_86	291_6_245
1316_6_112	27_0_1	1216_0_57	342_6_162	1045_0_224	285_6_470	1267_5_1	1266_0_784	764_0_184	34_5_1314	234_0_1	229_4_63	2259_5_43	421_4_3788	59_4_1	295_5_1	418_01_81	291_6_254
1316_6_108	27_0_1	1216_0_53	342_6_138	1045_0_224	285_6_472	1267_5_1	1266_0_783	764_0_216	34_5_1324	234_0_1	229_4_59	2259_5_39	421_4_3810	59_4_1	295_5_1	418_01_77	291_6_234
1316_6_110	27_0_1	1216_0_49	342_6_142	1045_0_220	285_6_499	1267_5_1	1266_0_796	764_0_213	34_5_1310	234_0_1	229_4_47	2259_5_40	421_4_3813	59_4_1	295_5_1	418_01_59	291_6_235
1316_6_108	27_0_1	1216_0_44	342_6_150	1045_0_234	285_6_484	1267_5_1	1266_0_786	764_0_198	34_5_1319	234_0_1	229_4_56	2259_5_40	421_4_3832	59_4_1	295_5_1	418_01_57	291_6_234
1316_6_107	27_0_1	1216_0_41	342_6_151	1045_0_221	285_6_480	1267_5_1	1266_0_770	764_0_202	34_5_1352	234_0_1	229_4_63	2259_5_42	421_4_3818	59_4_1	295_5_1	418_01_61	291_6_234
1316_6_98	27_0_1	1216_0_54	342_6_156	1045_0_213	285_6_459	1267_5_1	1266_0_772	764_0_175	34_5_1359	234_0_1	229_4_58	2259_5_44	421_4_3848	59_4_1	295_5_1	418_01_72	291_6_226
1316_6_99	27_0_1	1216_0_63	342_6_150	1045_0_190	285_6_470	1267_5_1	1266_0_775	764_0_191	34_5_1362	234_0_1	229_4_47	2259_5_52	421_4_3834	59_4_1	295_5_1	418_01_78	291_6_222
1316_6_96	27_0_1	1216_0_68	342_6_140	1045_0_196	285_6_468	1267_5_1	1266_0_776	764_0_200	34_5_1395	234_0_1	229_4_47	2259_5_47	421_4_3786	59_4_1	295_5_1	418_01_85	291_6_231
1316_6_90	27_0_1	1216_0_63	342_6_130	1045_0_201	285_6_449	1267_5_1	1266_0_783	764_0_187	34_5_1400	234_0_1	229_4_40	2259_5_56	421_4_3826	59_4_1	295_5_1	418_01_89	291_6_218
1316_6_100	27_0_1	1216_0_71	342_6_145	1045_0_208	285_6_469	1267_5_1	1266_0_774	764_0_196	34_5_1405	234_0_1	229_4_37	2259_5_59	421_4_3781	59_4_1	295_5_1	418_01_87	291_6_199
1316_6_115	27_0_1	1216_0_65	342_6_120	1045_0_199	285_6_434	1267_5_1	1266_0_779	764_0_188	34_5_1401	234_0_1	229_4_34	2259_5_63	421_4_3842	59_4_1	295_5_1	418_01_88	291_6_198
1316_6_104	27_0_1	1216_0_56	342_6_118	1045_0_193	285_6_430	1267_5_1	1266_0_770	764_0_190	34_5_1439	234_0_1	229_4_34	2259_5_59	421_4_3841	59_4_1	295_5_1	418_01_89	291_6_204
1316_6_107	27_0_1	1216_0_60	342_6_119	1045_0_169	285_6_430	1267_5_1	1266_0_744	764_0_200	34_5_1436	234_0_1	229_4_35	2259_5_66	421_4_3849	59_4_1	295_5_1	418_01_88	291_6_222
1316_6_97	27_0_1	1216_0_55	342_6_120	1045_0_175	285_6_398	1267_5_1	1266_0_742	764_0_197	34_5_1464	234_0_1	229_4_32	2259_5_71	421_4_3877	59_4_1	295_5_1	418_01_89	291_6_211
1316_6_109	27_0_1	1216_0_54	342_6_129	1045_0_188	285_6_414	1267_5_1	1266_0_723	764_0_207	34_5_1423	234_0_1	229_4_37	2259_5_70	421_4_3867	59_4_1	295_5_1	418_01_87	291_6_232
1316_6_110	27_0_1	1216_0_47	342_6_127	1045_0_179	285_6_399	1267_5_1	1266_0_730	764_0_204	34_5_1425	234_0_1	229_4_32	2259_5_69	421_4_3898	59_4_1	295_5_1	418_01_83	291_6_227
1316_6_103	27_0_1	1216_0_54	342_6_130	1045_0_180	285_6_415	1267_5_1	1266_0_709	764_0_189	34_5_1419	234_0_1	229_4_33	2259_5_71	421_4_3901	59_4_1	295_5_1	418_01_87	291_6_237
1316_6_110	27_0_1	1216_0_56	342_6_128	1045_0_178	285_6_417	1267_5_1	1266_0_721	764_0_177	34_5_1440	234_0_1	229_4_34	2259_5_76	421_4_3888	59_4_1	295_5_1	418_01_70	291_6_233
1316_6_108	27_0_1	1216_0_59	342_6_124	1045_0_164	285_6_419	1267_5_1	1266_0_700	764_0_179	34_5_1461	234_0_1	229_4_38	2259_5_81	421_4_3898	59_4_1	295_5_1	418_01_72	291_6_232
1316_6_112	27_0_1	1216_0_59	342_6_122	1045_0_163	285_6_438	1267_5_1	1266_0_672	764_0_162	34_5_1452	234_0_1	229_4_45	2259_5_78	421_4_3920	59_4_1	295_5_1	418_01_75	291_6_243
1316_6_95	27_0_1	1216_0_60	342_6_115	1045_0_170	285_6_434	1267_5_1	1266_0_663	764_0_164	34_5_1504	234_0_1	229_4_47	2259_5_78	421_4_3898	59_4_1	295_5_1	418_01_74	291_6_248
1316_6_106	27_0_1	1216_0_66	342_6_128	1045_0_200	285_6_446	1267_5_1	1266_0_697	764_0_162	34_5_1461	234_0_1	229_4_42	2259_5_78	421_4_3828	59_4_1	295_5_1	418_01_76	291_6_261
1316_6_90	27_0_1	1216_0_72	342_6_134	1045_0_219	285_6_438	1267_5_1	1266_0_699	764_0_173	34_5_1503	234_0_1	229_4_27	2259_5_91	421_4_3787	59_4_1	295_5_1	418_01_62	291_6_252
1316_6_94	27_0_1	1216_0_68	342_6_143	1045_0_210	285_6_457	1267_5_1	1266_0_716	764_0_192	34_5_1468	234_0_1	229_4_23	2259_5_86	421_4_3785	59_4_1	295_5_1	418_01_54	291_6_251
1316_6_86	27_0_1	1216_0_67	342_6_147	1045_0_204	285_6_439	1267_5_1	1266_0_709	764_0_189	34_5_1509	234_0_1	229_4_24	2259_5_95	421_4_3770	59_4_1	295_5_1	418_01_64	291_6_237
1316_6_95	27_0_1	1216_0_70	342_6_152	1045_0_204	285_6_464	1267_5_1	1266_0_681	764_0_207	34_5_1500	234_0_1	229_4_16	2259_5_106	421_4_3765	59_4_1	295_5_1	418_01_43	291_6_239
1316_6_102	27_0_1	1216_0_72	342_6_141	1045_0_187	285_6_463	1267_5_1	1266_0_711	764_0_209	34_5_1512	234_0_1	229_4_17	2259_5_101	421_4_3763	59_4_1	295_5_1	418_01_43	291_6_222
1316_6_92	27_0_1	1216_0_67	342_6_134	1045_0_209	285_6_458	1267_5_1	1266_0_727	764_0_205	34_5_1516	234_0_1	229_4_19	2259_5_98	421_4_3775	59_4_1	295_5_1	418_01_40	291_6_197
1316_6_98	27_0_1	1216_0_77	342_6_145	1045_0_202	285_6_457	1267_5_1	1266_0_723	764_0_194	34_5_1505	234_0_1	229_4_15	2259_5_94	421_4_3787	59_4_1	295_5_1	418_01_47	291_6_199
1316_6_106	27_0_1	1216_0_79	342_6_147	1045_0_214	285_6_462	1267_5_1	1266_0_664	764_0_193	34_5_1526	234_0_1	229_4_13	2259_5_99	421_4_3825	59_4_1	295_5_1	418_01_43	291_6_176
1316_6_112	27_0_1	1216_0_87	342_6_150	1045_0_202	285_6_475	1267_5_1	1266_0_665	764_0_183	34_5_1540	234_0_1	229_4_17	2259_5_102	421_4_3797	59_4_1	295_5_1	418_01_46	291_6_164
1316_6_111	27_0_1	1216_0_86	342_6_162	1045_0_199	285_6_478	1267_5_1	1266_0_688	764_0_178	34_5_1529	234_0_1	229_4_14	2259_5_93	421_4_3804	59_4_1	295_5_1	418_01_35	291_6_160
1316_6_112	27_0_1	1216_0_90	342_6_181	1045_0_203	285_6_502	1267_5_1	1266_0_676	764_0_169	34_5_1505	234_0_1	229_4_11	2259_5_86	421_4_3789	59_4_1	295_5_1	418_01_39	291_6_177
1316_6_114	27_0_1	1216_0_81	342_6_174	1045_0_215	285_6_518	1267_5_1	1266_0_689	764_0_185	34_5_1488	234_0_1	229_4_11	2259_5_89	421_4_3784	59_4_1	295_5_1	418_01_43	291_6_148
1316_6_126	27_0_1	1216_0_84	342_6_171	1045_0_240	285_6_508	1267_5_1	1266_0_734	764_0_184	34_5_1427	234_0_1	229_4_10	2259_5_77	421_4_3781	59_4_1	295_5_1	418_01_51	291_6_149
1316_6_141	27_0_1	1216_0_74	342_6_186	1045_0_253	285_6_514	1267_5_1	1266_0_784	764_0_186	34_5_1418	234_0_1	229_4_9	2259_5_74	421_4_3720	59_4_1	295_5_1	418_01_59	291_6_125
1316_6_123	27_0_1	1216_0_64	342_6_179	1045_0_250	285_6_507	1267_5_1	1266_0_815	764_0_164	34_5_1431	234_0_1	229_4_9	2259_5_76	421_4_3740	59_4_1	295_5_1	418_01_66	291_6_122
1316_6_149	27_0_1	1216_0_77	342_6_198	1045_0_256	285_6_527	1267_5_1	1266_0_838	764_0_175	34_5_1343	234_0_1	229_4_8	2259_5_71	421_4_3720	59_4_1	295_5_1	418_01_60	291_6_119
1316_6_143	27_0_1	1216_0_73	342_6_184	1045_0_254	285_6_542	1267_5_1	1266_0_812	764_0_165	34_5_1352	234_0_1	229_4_6	2259_5_71	421_4_3783	59_4_1	295_5_1	418_01_47	291_6_113
1316_6_168	27_0_1	1216_0_69	342_6_206	1045_0_248	285_6_546	1267_5_1	1266_0_797	764_0_167	34_5_1355	234_0_1	229_4_10	2259_5_70	421_4_3743	59_4_1	295_5_1	418_01_50	291_6_114
1316_6_159	27_0_1	1216_0_62	342_6_222	1045_0_232	285_6_586	1267_5_1	1266_0_716	764_0_173	34_5_1373	234_0_1	229_4_13	2259_5_57	421_4_3786	59_4_1	295_5_1	418_01_44	291_6_110
1316_6_172	27_0_1	1216_0_55	342_6_240	1045_0_235	285_6_573	1267_5_1	1266_0_720	764_0_165	34_5_1364	234_0_1	229_4_17	2259_5_73	421_4_3762	59_4_1	295_5_1	418_01_40	291_6_113
1316_6_180	27_0_1	1216_0_58	342_6_245	1045_0_234	285_6_598	1267_5_1	1266_0_724	764_0_164	34_5_1355	234_0_1	229_4_21	2259_5_72	421_4_3729	59_4_1	295_5_1	418_01_41	291_6_116
1316_6_193	27_0_1	1216_0_58	342_6_223	1045_0_240	285_6_599	1267_5_1	1266_0_715	764_0_182	34_5_1358	234_0_1	229_4_22	2259_5_64	421_4_3753	59_4_1	295_5_1	418_01_40	291_6_99
1316_6_184	27_0_1	1216_0_56	342_6_255	1045_0_247	285_6_618	1267_5_1	1266_0_704	764_0_178	34_5_1364	234_0_1	229_4_20	2259_5_58	421_4_3701	59_4_1	295_5_1	418_01_48	291_6_109
1316_6_172	27_0_1	1216_0_55	342_6_242	1045_0_248	285_6_630	1267_5_1	1266_0_702	764_0_173	34_5_1383	234_0_1	229_4_20	2259_5_59	421_4_3691	59_4_1	295_5_1	418_01_61	291_6_105
1316_6_170	27_0_1	1216_0_46	342_6_270	1045_0_236	285_6_627	1267_5_1	1266_0_704	764_0_184	34_5_1347	234_0_1	229_4_14	2259_5_64	421_4_3710	59_4_1	295_5_1	418_01_66	291_6_111
1316_6_171	27_0_1	1216_0_46	342_6_266	1045_0_225	285_6_645	1267_5_1	1266_0_697	764_0_175	34_5_1344	234_0_1	229_4_15	2259_5_61	421_4_3717	59_4_1	295_5_1	418_01_59	291_6_122
1316_6_162	27_0_1	1216_0_48	342_6_296	1045_0_209	285_6_639	1267_5_1	1266_0_701	764_0_174	34_5_1349	234_0_1	229_4_15	2259_5_71	421_4_3710	59_4_1	295_5_1	418_01_56	291_6_113
1316_6_165	27_0_1	1216_0_46	342_6_264	1045_0_218	285_6_642	1267_5_1	1266_0_702	764_0_167	34_5_1383	234_0_1	229_4_12	2259_5_65	421_4_3706	59_4_1	295_5_1	418_01_62	291_6_112
1316_6_158	27_0_1	1216_0_44	342_6_252	1045_0_235	285_6_646	1267_5_1	1266_0_692	764_0_178	34_5_1364	234_0_1	229_4_10	2259_5_59	421_4_3736	59_4_1	295_5_1	418_01_61	291_6_110
1316_6_146	27_0_1	1216_0_57	342_6_234	1045_0_225	285_6_650	1267_5_1	1266_0_711	764_0_175	34_5_1373	234_0_1	229_4_7	2259_5_57	421_4_3717	59_4_1	295_5_1	418_01_63	291_6_129
1316_6_145	27_0_1	1216_0_51	342_6_221	1045_0_214	285_6_623	1267_5_1	1266_0_728	764_0_159	34_5_1353	234_0_1	229_4_8	2259_5_58	421_4_3801	59_4_1	295_5_1	418_01_56	291_6_123
1316_6_138	27_0_1	1216_0_44	342_6_203	1045_0_234	285_6_620	1267_5_1	1266_0_724	764_0_167	34_5_1327	234_0_1	229_4_11	2259_5_59	421_4_3827	59_4_1	295_5_1	418_01_58	291_6_122
1316_6_124	27_0_1	1216_0_54	342_6_186	1045_0_242	285_6_639	1267_5_1	1266_0_749	764_0_183	34_5_1330	234_0_1	229_4_7	2259_5_59	421_4_3805	59_4_1	295_5_1	418_01_56	291_6_109
1316_6_118	27_0_1	1216_0_43	342_6_174	1045_0_255	285_6_630	1267_5_1	1266_0_751	764_0_188	34_5_1345	234_0_1	229_4_7	2259_5_63	421_4_3790	59_4_1	295_5_1	418_01_64	291_6_115
1316_6_124	27_0_1	1216_0_41	342_6_156	1045_0_249	285_6_645	1267_5_1	1266_0_749	764_0_190	34_5_1344	234_0_1	229_4_5	2259_5_72	421_4_3792	59_4_1	295_5_1	418_01_69	291_6_107
1316_6_129	27_0_1	1216_0_38	342_6_161	1045_0_262	285_6_682	1267_5_1	1266_0_739	764_0_197	34_5_1319	234_0_1	229_4_6	2259_5_72	421_4_3737	59_4_1	295_5_1	418_01_77	291_6_123
1316_6_135	27_0_1	1216_0_33	342_6_166	1045_0_263	285_6_672	1267_5_1	1266_0_730	764_0_191	34_5_1349	234_0_1	229_4_2	2259_5_70	421_4_3735	59_4_1	295_5_1	418_01_83	291_6_114
1316_6_131	27_0_1	1216_0_32	342_6_180	1045_0_256	285_6_665	1267_5_1	1266_0_760	764_0_182	34_5_1353	234_0_1	229_4_4	2259_5_59	421_4_3722	59_4_1	295_5_1	418_01_76	291_6_113
1316_6_130	27_0_1	1216_0_37	342_6_186	1045_0_248	285_6_656	1267_5_1	1266_0_752	764_0_173	34_5_1384	234_0_1	229_4_7	2259_5_58	421_4_3701	59_4_1	295_5_1	418_01_86	291_6_123
1316_6_138	27_0_1	1216_0_42	342_6_170	1045_0_252	285_6_663	1267_5_1	1266_0_722	764_0_186	34_5_1402	234_0_1	229_4_8	2259_5_59	421_4_3696	59_4_1	295_5_1	418_01_82	291_6_117
1316_6_145	27_0_1	1216_0_42	342_6_169	1045_0_269	285_6_648	1267_5_1	1266_0_726	764_0_177	34_5_1398	234_0_1	229_4_7	2259_5_65	421_4_3691	59_4_1	295_5_1	418_01_86	291_6_120
1316_6_138	27_0_1	1216_0_37	342_6_180	1045_0_266	285_6_651	1267_5_1	1266_0_743	764_0_177	34_5_1405	234_0_1	229_4_8	2259_5_56	421_4_3667	59_4_1	295_5_1	418_01_86	291_6_128
1316_6_137	27_0_1	1216_0_41	342_6_191	1045_0_282	285_6_652	1267_5_1	1266_0_731	764_0_166	34_5_1420	234_0_1	229_4_9	2259_5_58	421_4_3648	59_4_1	295_5_1	418_01_85	291_6_127
1316_6_139	27_0_1	1216_0_43	342_6_199	1045_0_270	285_6_670	1267_5_1	1266_0_754	764_0_167	34_5_1410	234_0_1	229_4_14	2259_5_47	421_4_3633	59_4_1	295_5_1	418_01_84	291_6_113
1316_6_136	27_0_1	1216_0_51	342_6_195	1045_0_279	285_6_666	1267_5_1	1266_0_744	764_0_166	34_5_1424	234_0_1	229_4_13	2259_5_37	421_4_3640	59_4_1	295_5_1	418_01_89	291_6_104
1316_6_132	27_0_1	1216_0_48	342_6_190	1045_0_268	285_6_665	1267_5_1	1266_0_759	764_0_170	34_5_1415	234_0_1	229_4_19	2259_5_39	421_4_3636	59_4_1	295_5_1	418_01_98	291_6_105
1316_6_118	27_0_1	1216_0_44	342_6_180	1045_0_272	285_6_686	1267_5_1	1266_0_759	764_0_158	34_5_1420	234_0_1	229_4_25	2259_5_38	421_4_3665	59_4_1	295_5_1	418_01_86	291_6_91
1316_6_121	27_0_1	1216_0_38	342_6_183	1045_0_267	285_6_678	1267_5_1	1266_0_761	764_0_144	34_5_1434	234_0_1	229_4_30	2259_5_37	421_4_3669	59_4_1	295_5_1	418_01_88	291_6_91
1316_6_126	27_0_1	1216_0_31	342_6_175	1045_0_281	285_6_676	1267_5_1	1266_0_782	764_0_141	34_5_1401	234_0_1	229_4_23	2259_5_33	421_4_3690	59_4_1	295_5_1	418_01_88	291_6_89
1316_6_127	27_0_1	1216_0_36	342_6_175	1045_0_279	285_6_673	1267_5_1	1266_0_798	764_0_142	34_5_1376	234_0_1	229_4_18	2259_5_34	421_4_3731	59_4_1	295_5_1	418_01_85	291_6_68
1316_6_120	27_0_1	1216_0_35	342_6_173	1045_0_294	285_6_644	1267_5_1	1266_0_798	764_0_137	34_5_1380	234_0_1	229_4_20	2259_5_32	421_4_3746	59_4_1	295_5_1	418_01_93	291_6_63
1316_6_129	27_0_1	1216_0_33	342_6_166	1045_0_297	285_6_683	1267_5_1	1266_0_810	764_0_137	34_5_1342	234_0_1	229_4_20	2259_5_37	421_4_3732	59_4_1	295_5_1	418_01_89	291_6_67
1316_6_130	27_0_1	1216_0_34	342_6_170	1045_0_286	285_6_682	1267_5_1	1266_0_783	764_0_140	34_5_1305	234_0_1	229_4_23	2259_5_33	421_4_3811	59_4_1	295_5_1	418_01_80	291_6_60
1316_6_134	27_0_1	1216_0_32	342_6_184	1045_0_280	285_6_694	1267_5_1	1266_0_794	764_0_127	34_5_1288	234_0_1	229_4_23	2259_5_32	421_4_3809	59_4_1	295_5_1	418_01_81	291_6_58
1316_6_129	27_0_1	1216_0_38	342_6_181	1045_0_267	285_6_678	1267_5_1	1266_0_740	764_0_140	34_5_1321	234_0_1	229_4_24	2259_5_30	421_4_3855	59_4_1	295_5_1	418_01_83	291_6_51
1316_6_116	27_0_1	1216_0_36	342_6_184	1045_0_255	285_6_654	1267_5_1	1266_0_750	764_0_134	34_5_1335	234_0_1	229_4_26	2259_5_26	421_4_3901	59_4_1	295_5_1	418_01_74	291_6_47
1316_6_115	27_0_1	1216_0_40	342_6_210	1045_0_253	285_6_658	1267_5_1	1266_0_737	764_0_148	34_5_1341	234_0_1	229_4_21	2259_5_30	421_4_3875	59_4_1	295_5_1	418_01_69	291_6_41
1316_6_116	27_0_1	1216_0_38	342_6_203	1045_0_275	285_6_648	1267_5_1	1266_0_725	764_0_149	34_5_1356	234_0_1	229_4_19	2259_5_35	421_4_3874	59_4_1	295_5_1	418_01_68	291_6_31
1316_6_116	27_0_1	1216_0_31	342_6_225	1045_0_272	285_6_653	1267_5_1	1266_0_729	764_0_127	34_5_1367	234_0_1	229_4_24	2259_5_35	421_4_3870	59_4_1	295_5_1	418_01_61	291_6_31
1316_6_103	27_0_1	1216_0_29	342_6_225	1045_0_276	285_6_665	1267_5_1	1266_0_762	764_0_136	34_5_1377	234_0_1	229_4_25	2259_5_33	421_4_3827	59_4_1	295_5_1	418_01_55	291_6_25
1316_6_93	27_0_1	1216_0_30	342_6_226	1045_0_282	285_6_647	1267_5_1	1266_0_768	764_0_138	34_5_1405	234_0_1	229_4_32	2259_5_39	421_4_3801	59_4_1	295_5_1	418_01_52	291_6_37
1316_6_90	27_0_1	1216_0_26	342_6_210	1045_0_268	285_6_657	1267_5_1	1266_0_824	764_0_150	34_5_1382	234_0_1	229_4_37	2259_5_35	421_4_3788	59_4_1	295_5_1	418_01_56	291_6_27
1316_6_105	27_0_1	1216_0_24	342_6_207	1045_0_264	285_6_676	1267_5_1	1266_0_805	764_0_135	34_5_1365	234_0_1	229_4_50	2259_5_39	421_4_3793	59_4_1	295_5_1	418_01_46	291_6_33
1316_6_116	27_0_1	1216_0_30	342_6_203	1045_0_265	285_6_677	1267_5_1	1266_0_882	764_0_159	34_5_1301	234_0_1	229_4_62	2259_5_36	421_4_3731	59_4_1	295_5_1	418_01_45	291_6_38
1316_6_112	27_0_1	1216_0_29	342_6_226	1045_0_238	285_6_646	1267_5_1	1266_0_888	764_0_147	34_5_1317	234_0_1	229_4_68	2259_5_37	421_4_3755	59_4_1	295_5_1	418_01_47	291_6_40
1316_6_109	27_0_1	1216_0_28	342_6_244	1045_0_240	285_6_594	1267_5_1	1266_0_901	764_0_139	34_5_1307	234_0_1	229_4_64	2259_5_38	421_4_3788	59_4_1	295_5_1	418_01_49	291_6_44
1316_6_118	27_0_1	1216_0_26	342_6_247	1045_0_237	285_6_619	1267_5_1	1266_0_880	764_0_146	34_5_1275	234_0_1	229_4_56	2259_5_35	421_4_3803	59_4_1	295_5_1	418_01_46	291_6_49
1316_6_113	27_0_1	1216_0_24	342_6_248	1045_0_216	285_6_611	1267_5_1	1266_0_883	764_0_131	34_5_1300	234_0_1	229_4_58	2259_5_48	421_4_3812	59_4_1	295_5_1	418_01_35	291_6_57
1316_6_121	27_0_1	1216_0_30	342_6_252	1045_0_220	285_6_630	1267_5_1	1266_0_881	764_0_140	34_5_1245	234_0_1	229_4_55	2259_5_50	421_4_3839	59_4_1	295_5_1	418_01_33	291_6_43
1316_6_122	27_0_1	1216_0_36	342_6_234	1045_0_225	285_6_629	1267_5_1	1266_0_940	764_0_151	34_5_1224	234_0_1	229_4_59	2259_5_49	421_4_3790	59_4_1	295_5_1	418_01_30	291_6_50
1316_6_141	27_0_1	1216_0_47	342_6_226	1045_0_219	285_6_611	1267_5_1	1266_0_891	764_0_139	34_5_1241	234_0_1	229_4_49	2259_5_47	421_4_3843	59_4_1	295_5_1	418_01_33	291_6_44
1316_6_135	27_0_1	1216_0_44	342_6_251	1045_0_221	285_6_609	1267_5_1	1266_0_906	764_0_126	34_5_1281	234_0_1	229_4_46	2259_5_42	421_4_3807	59_4_1	295_5_1	418_01_26	291_6_38
1316_6_148	27_0_1	1216_0_40	342_6_258	1045_0_226	285_6_610	1267_5_1	1266_0_897	764_0_132	34_5_1257	234_0_1	229_4_50	2259_5_40	421_4_3821	59_4_1	295_5_1	418_01_21	291_6_41
1316_6_147	27_0_1	1216_0_39	342_6_237	1045_0_239	285_6_628	1267_5_1	1266_0_887	764_0_119	34_5_1315	234_0_1	229_4_35	2259_5_40	421_4_3789	59_4_1	295_5_1	418_01_22	291_6_39
1316_6_142	27_0_1	1216_0_42	342_6_248	1045_0_241	285_6_629	1267_5_1	1266_0_882	764_0_115	34_5_1328	234_0_1	229_4_30	2259_5_41	421_4_3771	59_4_1	295_5_1	418_01_24	291_6_41
1316_6_137	27_0_1	1216_0_36	342_6_253	1045_0_252	285_6_612	1267_5_1	1266_0_845	764_0_106	34_5_1361	234_0_1	229_4_24	2259_5_40	421_4_3799	59_4_1	295_5_1	418_01_31	291_6_38
1316_6_131	27_0_1	1216_0_33	342_6_258	1045_0_252	285_6_617	1267_5_1	1266_0_819	764_0_106	34_5_1344	234_0_1	229_4_25	2259_5_42	421_4_3840	59_4_1	295_5_1	418_01_32	291_6_39
1316_6_139	27_0_1	1216_0_29	342_6_239	1045_0_272	285_6_612	1267_5_1	1266_0_788	764_0_95	34_5_1337	234_0_1	229_4_23	2259_5_30	421_4_3918	59_4_1	295_5_1	418_01_24	291_6_35
1316_6_148	27_0_1	1216_0_27	342_6_256	1045_0_283	285_6_589	1267_5_1	1266_0_780	764_0_97	34_5_1342	234_0_1	229_4_18	2259_5_32	421_4_3908	59_4_1	295_5_1	418_01_30	291_6_32
1316_6_148	27_0_1	1216_0_27	342_6_242	1045_0_270	285_6_569	1267_5_1	1266_0_770	764_0_99	34_5_1320	234_0_1	229_4_18	2259_5_37	421_4_3949	59_4_1	295_5_1	418_01_41	291_6_46
1316_6_142	27_0_1	1216_0_29	342_6_241	1045_0_265	285_6_573	1267_5_1	1266_0_746	764_0_89	34_5_1332	234_0_1	229_4_16	2259_5_51	421_4_3974	59_4_1	295_5_1	418_01_36	291_6_45
1316_6_140	27_0_1	1216_0_25	342_6_235	1045_0_241	285_6_550	1267_5_1	1266_0_816	764_0_94	34_5_1341	234_0_1	229_4_17	2259_5_57	421_4_3934	59_4_1	295_5_1	418_01_35	291_6_55
1316_6_134	27_0_1	1216_0_27	342_6_242	1045_0_233	285_6_535	1267_5_1	1266_0_801	764_0_94	34_5_1357	234_0_1	229_4_17	2259_5_55	421_4_3968	59_4_1	295_5_1	418_01_28	291_6_59
1316_6_145	27_0_1	1216_0_33	342_6_253	1045_0_222	285_6_530	1267_5_1	1266_0_767	764_0_96	34_5_1337	234_0_1	229_4_24	2259_5_61	421_4_3979	59_4_1	295_5_1	418_01_30	291_6_68
1316_6_147	27_0_1	1216_0_26	342_6_248	1045_0_216	285_6_545	1267_5_1	1266_0_787	764_0_97	34_5_1321	234_0_1	229_4_26	2259_5_61	421_4_3982	59_4_1	295_5_1	418_01_20	291_6_69
1316_6_154	27_0_1	1216_0_26	342_6_285	1045_0_208	285_6_539	1267_5_1	1266_0_795	764_0_102	34_5_1296	234_0_1	229_4_25	2259_5_55	421_4_3961	59_4_1	295_5_1	418_01_22	291_6_71
1316_6_145	27_0_1	1216_0_23	342_6_275	1045_0_207	285_6_538	1267_5_1	1266_0_780	764_0_92	34_5_1340	234_0_1	229_4_25	2259_5_51	421_4_3972	59_4_1	295_5_1	418_01_21	291_6_75
1316_6_146	27_0_1	1216_0_24	342_6_284	1045_0_196	285_6_533	1267_5_1	1266_0_790	764_0_95	34_5_1343	234_0_1	229_4_28	2259_5_53	421_4_3955	59_4_1	295_5_1	418_01_22	291_6_78
1316_6_147	27_0_1	1216_0_26	342_6_309	1045_0_200	285_6_530	1267_5_1	1266_0_783	764_0_102	34_5_1345	234_0_1	229_4_27	2259_5_53	421_4_3926	59_4_1	295_5_1	418_01_29	291_6_73
1316_6_144	27_0_1	1216_0_23	342_6_307	1045_0_221	285_6_530	1267_5_1	1266_0_776	764_0_92	34_5_1354	234_0_1	229_4_19	2259_5_46	421_4_3950	59_4_1	295_5_1	418_01_35	291_6_54
1316_6_150	27_0_1	1216_0_26	342_6_275	1045_0_235	285_6_540	1267_5_1	1266_0_779	764_0_89	34_5_1351	234_0_1	229_4_24	2259_5_45	421_4_3931	59_4_1	295_5_1	418_01_46	291_6_60
1316_6_152	27_0_1	1216_0_32	342_6_282	1045_0_248	285_6_536	1267_5_1	1266_0_807	764_0_92	34_5_1301	234_0_1	229_4_19	2259_5_39	421_4_3935	59_4_1	295_5_1	418_01_53	291_6_52
1316_6_164	27_0_1	1216_0_28	342_6_285	1045_0_247	285_6_526	1267_5_1	1266_0_772	764_0_93	34_5_1330	234_0_1	229_4_22	2259_5_42	421_4_3923	59_4_1	295_5_1	418_01_55	291_6_61
1316_6_153	27_0_1	1216_0_30	342_6_271	1045_0_245	285_6_531	1267_5_1	1266_0_798	764_0_99	34_5_1358	234_0_1	229_4_14	2259_5_46	421_4_3864	59_4_1	295_5_1	418_01_66	291_6_70
1316_6_135	27_0_1	1216_0_28	342_6_258	1045_0_246	285_6_518	1267_5_1	1266_0_817	764_0_103	34_5_1329	234_0_1	229_4_11	2259_5_50	421_4_3909	59_4_1	295_5_1	418_01_60	291_6_76
1316_6_147	27_0_1	1216_0_30	342_6_251	1045_0_254	285_6_530	1267_5_1	1266_0_832	764_0_106	34_5_1333	234_0_1	229_4_9	2259_5_49	421_4_3887	59_4_1	295_5_1	418_01_51	291_6_68
1316_6_143	27_0_1	1216_0_41	342_6_261	1045_0_247	285_6_546	1267_5_1	1266_0_820	764_0_105	34_5_1332	234_0_1	229_4_5	2259_5_51	421_4_3887	59_4_1	295_5_1	418_01_44	291_6_64
1316_6_153	27_0_1	1216_0_45	342_6_262	1045_0_250	285_6_511	1267_5_1	1266_0_838	764_0_110	34_5_1326	234_0_1	229_4_10	2259_5_57	421_4_3870	59_4_1	295_5_1	418_01_49	291_6_69
1316_6_155	27_0_1	1216_0_58	342_6_252	1045_0_243	285_6_489	1267_5_1	1266_0_884	764_0_104	34_5_1330	234_0_1	229_4_9	2259_5_44	421_4_3872	59_4_1	295_5_1	418_01_50	291_6_60
1316_6_143	27_0_1	1216_0_60	342_6_252	1045_0_239	285_6_474	1267_5_1	1266_0_869	764_0_104	34_5_1342	234_0_1	229_4_6	2259_5_47	421_4_3901	59_4_1	295_5_1	418_01_47	291_6_61
1316_6_149	27_0_1	1216_0_58	342_6_240	1045_0_239	285_6_478	1267_5_1	1266_0_820	764_0_102	34_5_1343	234_0_1	229_4_3	2259_5_36	421_4_3965	59_4_1	295_5_1	418_01_44	291_6_59
1316_6_135	27_0_1	1216_0_63	342_6_229	1045_0_234	285_6_479	1267_5_1	1266_0_849	764_0_106	34_5_1338	234_0_1	229_4_3	2259_5_32	421_4_3967	59_4_1	295_5_1	418_01_37	291_6_67
1316_6_140	27_0_1	1216_0_58	342_6_237	1045_0_239	285_6_497	1267_5_1	1266_0_853	764_0_105	34_5_1331	234_0_1	229_4_3	2259_5_34	421_4_3932	59_4_1	295_5_1	418_01_37	291_6_75
1316_6_151	27_0_1	1216_0_56	342_6_235	1045_0_262	285_6_527	1267_5_1	1266_0_860	764_0_106	34_5_1322	234_0_1	229_4_4	2259_5_36	421_4_3887	59_4_1	295_5_1	418_01_38	291_6_56
1316_6_162	27_0_1	1216_0_60	342_6_250	1045_0_268	285_6_507	1267_5_1	1266_0_862	764_0_112	34_5_1327	234_0_1	229_4_6	2259_5_49	421_4_3844	59_4_1	295_5_1	418_01_40	291_6_61
1316_6_167	27_0_1	1216_0_61	342_6_262	1045_0_260	285_6_485	1267_5_1	1266_0_864	764_0_121	34_5_1310	234_0_1	229_4_2	2259_5_49	421_4_3865	59_4_1	295_5_1	418_01_38	291_6_60
1316_6_165	27_0_1	1216_0_56	342_6_268	1045_0_248	285_6_483	1267_5_1	1266_0_841	764_0_127	34_5_1329	234_0_1	229_4_2	2259_5_55	421_4_3867	59_4_1	295_5_1	418_01_40	291_6_60
1316_6_169	27_0_1	1216_0_59	342_6_253	1045_0_246	285_6_470	1267_5_1	1266_0_814	764_0_139	34_5_1328	234_0_1	229_4_1	2259_5_55	421_4_3903	59_4_1	295_5_1	418_01_43	291_6_52
1316_6_176	27_0_1	1216_0_59	342_6_265	1045_0_240	285_6_460	1267_5_1	1266_0_787	764_0_156	34_5_1306	234_0_1	2259_5_59	421_4_3942	295_5_1	418_01_39	291_6_49
1316_6_181	27_0_1	1216_0_54	342_6_258	1045_0_247	285_6_444	1267_5_1	1266_0_835	764_0_159	34_5_1270	234_0_1	2259_5_68	421_4_3942	295_5_1	418_01_40	291_6_47
1316_6_185	27_0_1	1216_0_51	342_6_251	1045_0_241	285_6_450	1267_5_1	1266_0_812	764_0_157	34_5_1238	234_0_1	2259_5_59	421_4_4003	295_5_1	418_01_36	291_6_58
1316_6_178	27_0_1	1216_0_45	342_6_270	1045_0_220	285_6_439	1267_5_1	1266_0_848	764_0_158	34_5_1221	234_0_1	2259_5_56	421_4_4016	295_5_1	418_01_41	291_6_52
1316_6_182	27_0_1	1216_0_48	342_6_264	1045_0_234	285_6_466	1267_5_1	1266_0_861	764_0_163	34_5_1214	234_0_1	2259_5_48	421_4_3974	295_5_1	418_01_39	291_6_52
1316_6_183	27_0_1	1216_0_40	342_6_283	1045_0_238	285_6_456	1267_5_1	1266_0_881	764_0_149	34_5_1221	234_0_1	2259_5_58	421_4_3954	295_5_1	418_01_29	291_6_47
1316_6_176	27_0_1	1216_0_43	342_6_311	1045_0_235	285_6_442	1267_5_1	1266_0_866	764_0_163	34_5_1230	234_0_1	2259_5_54	421_4_3957	295_5_1	418_01_23	291_6_39
1316_6_154	27_0_1	1216_0_45	342_6_332	1045_0_212	285_6_418	1267_5_1	1266_0_864	764_0_171	34_5_1277	234_0_1	2259_5_49	421_4_3963	295_5_1	418_01_23	291_6_37
1316_6_163	27_0_1	1216_0_47	342_6_315	1045_0_189	285_6_422	1267_5_1	1266_0_849	764_0_169	34_5_1301	234_0_1	2259_5_44	421_4_3990	295_5_1	418_01_20	291_6_34
1316_6_161	27_0_1	1216_0_51	342_6_316	1045_0_198	285_6_424	1267_5_1	1266_0_829	764_0_152	34_5_1315	234_0_1	2259_5_41	421_4_4010	295_5_1	418_01_18	291_6_27
1316_6_160	27_0_1	1216_0_58	342_6_338	1045_0_195	285_6_413	1267_5_1	1266_0_809	764_0_150	34_5_1316	234_0_1	2259_5_48	421_4_4002	295_5_1	418_01_18	291_6_31
1316_6_169	27_0_1	1216_0_53	342_6_311	1045_0_202	285_6_428	1267_5_1	1266_0_839	764_0_136	34_5_1310	234_0_1	2259_5_47	421_4_4002	295_5_1	418_01_15	291_6_25
1316_6_176	27_0_1	1216_0_55	342_6_325	1045_0_176	285_6_415	1267_5_1	1266_0_836	764_0_136	34_5_1317	234_0_1	2259_5_56	421_4_4015	295_5_1	418_01_16	291_6_21
1316_6_172	27_0_1	1216_0_61	342_6_313	1045_0_188	285_6_408	1267_5_1	1266_0_841	764_0_125	34_5_1335	234_0_1	2259_5_47	421_4_4024	295_5_1	418_01_15	291_6_16
1316_6_183	27_0_1	1216_0_54	342_6_332	1045_0_178	285_6_409	1267_5_1	1266_0_857	764_0_131	34_5_1345	234_0_1	2259_5_48	421_4_3980	295_5_1	418_01_18	291_6_14
1316_6_175	27_0_1	1216_0_52	342_6_337	1045_0_180	285_6_411	1267_5_1	1266_0_883	764_0_135	34_5_1330	234_0_1	2259_5_35	421_4_3974	295_5_1	418_01_14	291_6_20
1316_6_170	27_0_1	1216_0_47	342_6_341	1045_0_184	285_6_397	1267_5_1	1266_0_934	764_0_144	34_5_1314	234_0_1	2259_5_45	421_4_3939	295_5_1	418_01_16	291_6_13
1316_6_185	27_0_1	1216_0_41	342_6_329	1045_0_169	285_6_423	1267_5_1	1266_0_962	764_0_132	34_5_1253	234_0_1	2259_5_40	421_4_3979	295_5_1	418_01_19	291_6_12
1316_6_171	27_0_1	1216_0_39	342_6_321	1045_0_176	285_6_422	1267_5_1	1266_0_959	764_0_132	34_5_1267	234_0_1	2259_5_36	421_4_3986	295_5_1	418_01_20	291_6_9
1316_6_182	27_0_1	1216_0_38	342_6_345	1045_0_167	285_6_419	1267_5_1	1266_0_941	764_0_140	34_5_1244	234_0_1	2259_5_41	421_4_3994	295_5_1	418_01_26	291_6_10
1316_6_164	27_0_1	1216_0_38	342_6_304	1045_0_180	285_6_430	1267_5_1	1266_0_934	764_0_154	34_5_1250	234_0_1	2259_5_46	421_4_4010	295_5_1	418_01_24	291_6_13
1316_6_173	27_0_1	1216_0_33	342_6_303	1045_0_192	285_6_433	1267_5_1	1266_0_875	764_0_151	34_5_1284	234_0_1	2259_5_48	421_4_4013	295_5_1	418_01_20	291_6_13
1316_6_170	27_0_1	1216_0_31	342_6_297	1045_0_193	285_6_461	1267_5_1	1266_0_855	764_0_159	34_5_1301	234_0_1	2259_5_51	421_4_3993	295_5_1	418_01_19	291_6_10
1316_6_168	27_0_1	1216_0_19	342_6_297	1045_0_202	285_6_457	1267_5_1	1266_0_873	764_0_157	34_5_1301	234_0_1	2259_5_59	421_4_3973	295_5_1	418_01_22	291_6_9
1316_6_174	27_0_1	1216_0_17	342_6_295	1045_0_193	285_6_487	1267_5_1	1266_0_840	764_0_146	34_5_1297	234_0_1	2259_5_53	421_4_3994	295_5_1	418_01_20	291_6_16
1316_6_174	27_0_1	1216_0_23	342_6_273	1045_0_188	285_6_483	1267_5_1	1266_0_849	764_0_147	34_5_1293	234_0_1	2259_5_68	421_4_3995	295_5_1	418_01_24	291_6_20
1316_6_189	27_0_1	1216_0_23	342_6_254	1045_0_197	285_6_456	1267_5_1	1266_0_840	764_0_141	34_5_1313	234_0_1	2259_5_60	421_4_4019	295_5_1	418_01_18	291_6_22
1316_6_174	27_0_1	1216_0_23	342_6_265	1045_0_197	285_6_448	1267_5_1	1266_0_832	764_0_132	34_5_1319	234_0_1	2259_5_72	421_4_4040	295_5_1	418_01_15	291_6_18
[truncated: 3,863 more rows]
[truncated: 2,612 more columns]
