# Supplementary material for: Environmental change makes robust ecological networks fragile
Source: Nat Commun. 2016 Aug 11;7:12462. doi: 10.1038/ncomms12462 (PMC4987532; doi:10.1038/ncomms12462)
Supplement: Supplementary Data 1 — Host-parasite networks and host extinction sequences in Avida experiments. The compressed archive includes the 100 co-evolved host-parasite networks and the host extinction sequences in the historical scenario. [file ncomms12462-s2.zip › Supplementary_data_S1/host_extinction_sequence_3.csv]

198_125_7	818_012_1	345_125_3	346_125_4	347_125_2	340_012_1	341_125_1	342_13_1	343_125_2	810_125_1	811_125_1	812_125_1	813_125_1	348_125_3	349_12_1	816_125_1	817_1_1	595_0125_8	719_125_1	718_1_1	717_125_7	714_125_3	712_125_1	711_12_1	662_125_3	618_123_1	915_125_1	914_12_1	505_123_2	917_125_2	1068_1235_1	1061_12_1	1063_125_1	1062_125_1	1064_125_1	1067_125_1	913_125_1	298_125_7	299_125_1	296_125_3	297_125_6	294_0125_3	912_125_1	292_125_9	293_125_2	290_125_3	291_125_1	1085_125_1	1084_0125_1	1082_13_1
198_125_10	818_012_1	345_125_2	346_125_6	347_125_1	340_012_1	342_13_1	343_125_1	810_125_2	811_125_1	812_125_1	813_125_1	348_125_3	349_12_1	816_125_1	595_0125_7	719_125_1	718_1_1	717_125_7	714_125_3	712_125_1	710_12_4	1103_125_1	917_125_2	1068_1235_1	1061_12_1	1063_125_2	1062_125_1	1064_125_3	298_125_9	296_125_3	297_125_7	294_0125_3	912_125_1	292_125_10	293_125_2	290_125_3	291_125_1	1085_125_1	1084_0125_1	1082_13_2	597_0125_2	596_125_2	599_12_1	598_125_2	197_0125_4	196_125_1	191_125_7	190_12_2	192_125_7
593_12_1	344_125_5	345_125_1	346_125_5	342_13_1	810_125_1	811_125_1	812_125_1	813_125_2	348_125_3	349_12_3	816_125_2	595_0125_9	719_125_1	718_1_1	717_125_9	714_125_1	710_12_7	917_125_2	594_125_3	1061_12_1	911_125_1	1062_125_1	1064_125_7	298_125_13	296_125_3	297_125_10	294_0125_4	912_125_1	292_125_13	293_125_3	290_125_4	291_125_1	1085_125_2	1084_0125_2	199_1235_4	198_125_18	597_0125_1	596_125_1	195_125_2	598_125_1	197_0125_7	196_125_1	191_125_13	190_12_1	192_125_6	270_125_2	271_125_4	272_125_4	273_0125_12
344_125_5	819_125_1	346_125_4	342_13_1	810_125_1	812_125_1	813_125_2	348_125_2	349_12_3	816_125_1	595_0125_8	719_125_1	717_125_5	710_12_7	917_125_4	594_125_1	911_125_1	1064_125_11	298_125_12	296_125_3	297_125_9	294_0125_4	912_125_1	292_125_14	293_125_6	290_125_4	1085_125_2	1084_0125_4	199_1235_4	198_125_16	596_125_2	195_125_3	598_125_1	197_0125_6	196_125_1	191_125_20	192_125_6	270_125_2	271_125_2	272_125_9	273_0125_12	274_012_5	277_1235_1	278_125_4	497_125_1	524_125_5	527_125_1	520_0125_3	1019_125_3	522_13_1
344_125_8	819_125_1	346_125_7	342_13_2	810_125_1	813_125_3	348_125_3	349_12_3	816_125_1	595_0125_8	719_125_1	717_125_9	710_12_5	917_125_5	911_125_1	1064_125_8	298_125_14	296_125_7	297_125_8	294_0125_6	295_125_23	292_125_12	293_125_4	290_125_2	1085_125_3	1084_0125_3	199_1235_6	198_125_17	596_125_3	195_125_7	194_125_2	197_0125_7	196_125_2	191_125_23	192_125_9	270_125_1	271_125_7	272_125_9	273_0125_15	274_012_8	278_125_6	524_125_8	527_125_1	520_0125_1	1019_125_2	522_13_4	1014_125_3	1015_125_5	1016_125_1	528_125_10
344_125_4	346_125_10	342_13_3	810_125_1	813_125_4	348_125_5	349_12_1	595_0125_14	719_125_1	717_125_12	662_125_1	917_125_8	425_125_4	1064_125_12	298_125_17	296_125_6	297_125_10	294_0125_11	295_125_28	292_125_11	293_125_6	290_125_3	1085_125_1	1084_0125_2	199_1235_6	198_125_9	596_125_5	195_125_8	194_125_4	197_0125_8	196_125_2	191_125_26	192_125_8	270_125_2	271_125_12	272_125_9	273_0125_15	274_012_5	278_125_2	524_125_5	527_125_1	520_0125_1	1019_125_4	522_13_3	1014_125_2	1015_125_3	528_125_11	448_1235_2	443_125_2	441_1235_6
344_125_6	346_125_3	342_13_6	813_125_3	348_125_5	349_12_1	595_0125_16	719_125_1	717_125_9	662_125_2	917_125_6	1064_125_11	298_125_17	296_125_3	297_125_13	294_0125_6	295_125_23	292_125_9	293_125_5	290_125_3	1084_0125_3	199_1235_5	198_125_7	596_125_5	195_125_14	194_125_3	197_0125_6	196_125_4	191_125_38	192_125_6	270_125_3	271_125_12	272_125_8	273_0125_14	274_012_5	278_125_2	524_125_6	520_0125_2	1019_125_7	522_13_3	1015_125_4	528_125_11	448_1235_4	443_125_1	441_1235_5	447_125_3	445_1_1	109_125_1	102_125_3	100_1235_4
344_125_10	346_125_5	342_13_5	813_125_3	348_125_5	349_12_1	595_0125_15	717_125_10	662_125_2	917_125_6	1064_125_8	298_125_12	296_125_2	297_125_13	294_0125_4	295_125_26	292_125_8	293_125_4	290_125_6	592_125_6	199_1235_4	198_125_9	596_125_4	195_125_23	194_125_4	197_0125_7	196_125_4	191_125_40	192_125_9	270_125_3	271_125_13	272_125_5	273_0125_10	274_012_5	278_125_3	524_125_7	1019_125_2	522_13_3	1015_125_6	528_125_6	448_1235_6	443_125_4	441_1235_7	447_125_6	109_125_1	102_125_6	100_1235_5	101_125_10	107_125_30	104_125_12
344_125_14	346_125_4	342_13_6	813_125_6	348_125_6	595_0125_12	717_125_9	662_125_1	917_125_8	1064_125_8	298_125_10	296_125_1	297_125_17	294_0125_4	295_125_29	292_125_9	293_125_2	290_125_2	592_125_5	199_1235_9	198_125_11	596_125_8	195_125_20	194_125_6	197_0125_12	196_125_3	191_125_55	192_125_12	270_125_5	271_125_12	272_125_1	273_0125_10	274_012_6	278_125_2	524_125_9	1019_125_2	522_13_4	1015_125_8	528_125_7	448_1235_10	443_125_9	441_1235_7	447_125_6	109_125_1	102_125_5	100_1235_5	101_125_14	107_125_27	104_125_12	105_125_9
199_1235_9	344_125_10	346_125_5	342_13_6	813_125_5	348_125_2	717_125_3	662_125_2	917_125_6	1064_125_6	298_125_6	296_125_2	297_125_24	294_0125_5	295_125_30	292_125_12	293_125_1	290_125_1	1084_0125_3	595_0125_15	198_125_17	596_125_9	195_125_20	194_125_6	197_0125_8	196_125_3	191_125_62	192_125_10	270_125_5	271_125_8	272_125_1	273_0125_10	274_012_6	278_125_2	524_125_6	1019_125_3	522_13_5	1015_125_8	528_125_8	448_1235_9	443_125_8	441_1235_6	447_125_1	109_125_1	102_125_3	100_1235_10	101_125_10	107_125_29	104_125_12	105_125_9
199_1235_4	344_125_8	346_125_2	342_13_5	813_125_6	717_125_2	662_125_3	917_125_4	1064_125_3	298_125_10	296_125_2	297_125_22	294_0125_3	295_125_34	292_125_15	293_125_2	290_125_4	1084_0125_1	595_0125_18	198_125_21	596_125_6	195_125_15	194_125_6	197_0125_7	196_125_3	191_125_62	192_125_6	270_125_5	271_125_6	273_0125_11	274_012_8	278_125_3	524_125_10	1019_125_5	522_13_1	1015_125_7	528_125_5	448_1235_12	443_125_10	441_1235_6	447_125_2	109_125_1	100_1235_16	101_125_14	107_125_32	104_125_13	105_125_6	903_125_8	39_1256_1	901_0125_4
199_1235_1	344_125_9	346_125_2	342_13_1	813_125_4	717_125_2	662_125_4	917_125_5	1064_125_3	298_125_13	296_125_2	297_125_24	294_0125_6	295_125_31	292_125_22	290_125_5	592_125_6	595_0125_16	198_125_15	596_125_8	195_125_19	194_125_6	197_0125_6	196_125_3	191_125_67	192_125_5	270_125_2	271_125_4	273_0125_6	274_012_5	278_125_6	524_125_12	1019_125_7	1015_125_3	528_125_3	448_1235_14	443_125_9	441_1235_5	447_125_2	109_125_1	100_1235_16	101_125_17	107_125_35	104_125_16	105_125_15	903_125_10	39_1256_1	901_0125_4	33_125_1	32_125_3
199_1235_2	344_125_9	346_125_1	813_125_4	662_125_4	917_125_6	1064_125_4	298_125_12	296_125_4	297_125_29	294_0125_7	295_125_42	292_125_22	290_125_4	592_125_7	595_0125_8	198_125_17	596_125_9	195_125_17	194_125_4	197_0125_7	196_125_5	191_125_71	192_125_6	270_125_2	271_125_1	273_0125_11	274_012_4	278_125_7	524_125_9	1019_125_4	1015_125_2	528_125_1	448_1235_14	443_125_8	441_1235_9	447_125_3	100_1235_18	101_125_17	107_125_40	104_125_14	105_125_13	903_125_5	39_1256_1	901_0125_3	33_125_1	32_125_3	31_125_1	30_125_1	37_125_15
199_1235_3	344_125_10	346_125_1	813_125_2	662_125_5	917_125_5	1064_125_4	298_125_13	296_125_5	297_125_27	294_0125_7	295_125_45	292_125_21	290_125_5	592_125_10	595_0125_10	198_125_20	596_125_8	195_125_8	194_125_3	197_0125_6	196_125_6	191_125_72	192_125_5	270_125_1	273_0125_12	274_012_5	278_125_7	524_125_9	1019_125_4	1015_125_5	448_1235_18	443_125_7	441_1235_8	447_125_2	100_1235_15	101_125_14	107_125_40	104_125_12	105_125_15	903_125_10	39_1256_1	901_0125_4	33_125_1	32_125_4	31_125_1	30_125_1	37_125_22	36_125_1	439_125_1
199_1235_2	344_125_9	346_125_1	813_125_1	662_125_7	917_125_10	1064_125_6	298_125_11	296_125_5	297_125_28	294_0125_11	295_125_40	292_125_23	290_125_5	592_125_13	595_0125_8	198_125_28	596_125_6	195_125_9	194_125_4	197_0125_3	196_125_4	191_125_85	192_125_8	270_125_2	273_0125_13	274_012_5	278_125_6	524_125_17	1019_125_2	1015_125_3	448_1235_17	443_125_12	441_1235_12	447_125_2	100_1235_10	101_125_20	107_125_39	104_125_12	105_125_17	903_125_13	39_1256_1	901_0125_3	33_125_1	32_125_5	31_125_1	30_125_1	37_125_15	36_125_1	439_125_1
344_125_12	346_125_1	662_125_6	423_125_14	1064_125_7	298_125_20	296_125_5	297_125_28	294_0125_10	295_125_29	292_125_27	290_125_5	592_125_18	595_0125_5	198_125_29	596_125_8	195_125_7	194_125_4	197_0125_3	196_125_8	191_125_87	192_125_12	273_0125_8	274_012_7	278_125_4	524_125_22	1019_125_2	1015_125_2	448_1235_16	443_125_13	441_1235_6	447_125_3	100_1235_14	101_125_24	107_125_45	104_125_12	105_125_25	903_125_12	39_1256_1	901_0125_3	33_125_1	32_125_5	31_125_1	30_125_1	37_125_21	36_125_1	439_125_1	436_125_3	434_1235_29	339_125_1
344_125_10	346_125_1	662_125_7	423_125_16	1064_125_5	298_125_17	296_125_5	297_125_29	294_0125_12	295_125_29	292_125_24	290_125_5	592_125_22	595_0125_5	198_125_33	596_125_9	195_125_7	194_125_6	197_0125_2	196_125_7	191_125_77	192_125_18	273_0125_11	274_012_6	278_125_3	524_125_14	1019_125_3	1015_125_3	448_1235_20	443_125_16	441_1235_12	447_125_7	100_1235_16	101_125_27	107_125_49	104_125_15	105_125_20	903_125_7	39_1256_1	901_0125_3	33_125_1	32_125_2	31_125_1	30_125_1	37_125_23	36_125_1	439_125_1	434_1235_31	339_125_1	338_125_2
214_125_8	215_0125_1	265_125_3	210_125_1	211_125_1	313_125_36	761_125_15	768_125_3	133_0125_1	132_125_1	131_0125_15	868_125_17	136_125_16	202_125_7	134_125_4	494_125_7	495_125_9	139_0125_2	93_13_4	422_125_1	67_125_1	25_125_26	26_125_1	27_125_3	20_125_9	697_125_24	22_0125_5	23_125_8	223_125_29	28_125_19	29_125_1	137_125_4	161_125_45	407_125_15	288_125_1	346_125_1	221_125_2	544_125_36	545_125_6	280_125_26	285_0125_6	284_125_17	182_125_35	595_0125_5	7_125_1	992_125_11	301_0125_1	1116_125_3	670_125_11	662_125_8
214_125_8	215_0125_1	265_125_3	211_125_1	313_125_32	761_125_16	768_125_6	133_0125_1	132_125_1	131_0125_17	868_125_13	136_125_17	202_125_6	134_125_7	494_125_11	495_125_8	149_125_1	93_13_6	422_125_1	25_125_23	26_125_1	27_125_2	20_125_8	697_125_22	22_0125_7	23_125_6	223_125_37	28_125_16	29_125_1	137_125_1	161_125_47	407_125_14	288_125_1	346_125_1	221_125_2	544_125_37	545_125_5	280_125_26	285_0125_6	284_125_23	182_125_40	595_0125_6	7_125_1	992_125_7	301_0125_1	1116_125_2	670_125_8	662_125_7	263_125_8	121_125_1
214_125_8	215_0125_1	265_125_5	211_125_1	313_125_28	761_125_13	768_125_7	133_0125_1	132_125_1	131_0125_24	868_125_14	136_125_22	135_125_6	134_125_8	494_125_8	495_125_11	149_125_1	93_13_4	422_125_1	25_125_24	26_125_1	27_125_1	20_125_3	697_125_23	22_0125_6	23_125_8	223_125_47	28_125_16	29_125_1	137_125_1	94_1235_9	407_125_14	288_125_1	221_125_3	544_125_33	545_125_4	280_125_31	285_0125_7	284_125_16	182_125_48	595_0125_5	7_125_1	992_125_6	301_0125_1	1116_125_3	670_125_7	662_125_5	263_125_7	121_125_2	122_125_22
214_125_8	215_0125_1	265_125_2	211_125_1	313_125_29	761_125_21	768_125_2	133_0125_1	132_125_1	131_0125_26	868_125_13	136_125_24	135_125_5	134_125_7	494_125_13	495_125_9	149_125_1	93_13_5	422_125_1	25_125_18	26_125_1	27_125_1	20_125_6	697_125_27	22_0125_12	23_125_11	223_125_55	28_125_14	29_125_1	94_1235_9	407_125_13	288_125_1	221_125_6	544_125_31	545_125_4	280_125_45	285_0125_6	284_125_15	182_125_39	595_0125_3	7_125_1	992_125_5	301_0125_1	1116_125_1	670_125_4	662_125_2	263_125_6	121_125_1	122_125_23	260_125_25
214_125_9	215_0125_1	265_125_2	211_125_1	313_125_32	761_125_24	768_125_2	133_0125_1	132_125_1	131_0125_23	136_125_18	135_125_11	134_125_6	494_125_17	495_125_7	149_125_1	93_13_7	422_125_1	25_125_14	26_125_1	27_125_1	20_125_6	697_125_27	22_0125_12	23_125_7	223_125_58	28_125_9	29_125_1	94_1235_8	407_125_14	288_125_1	221_125_4	544_125_31	545_125_2	280_125_40	285_0125_5	284_125_13	595_0125_3	7_125_1	868_125_9	301_0125_1	670_125_11	662_125_2	263_125_8	121_125_1	122_125_20	260_125_22	124_125_1	266_125_14	126_125_2
214_125_9	215_0125_1	265_125_1	211_125_1	313_125_30	761_125_26	768_125_4	133_0125_1	132_125_1	131_0125_30	136_125_12	135_125_16	134_125_6	494_125_20	495_125_8	93_13_6	422_125_1	25_125_20	26_125_1	27_125_1	20_125_10	697_125_21	22_0125_10	23_125_4	223_125_60	28_125_7	29_125_1	94_1235_7	407_125_22	288_125_1	221_125_1	544_125_28	545_125_1	280_125_39	285_0125_11	284_125_14	227_125_1	7_125_1	868_125_5	301_0125_1	670_125_17	662_125_2	263_125_5	122_125_16	260_125_19	124_125_1	266_125_9	126_125_2	127_125_1	268_125_24
214_125_11	215_0125_1	211_125_1	313_125_32	761_125_24	768_125_2	133_0125_1	132_125_1	131_0125_23	136_125_18	135_125_14	134_125_9	494_125_18	495_125_8	93_13_6	422_125_1	25_125_26	26_125_1	27_125_1	20_125_8	697_125_21	22_0125_9	23_125_1	223_125_50	28_125_4	29_125_1	94_1235_5	407_125_24	288_125_1	221_125_3	544_125_28	545_125_1	280_125_40	285_0125_15	284_125_18	227_125_1	7_125_1	868_125_2	301_0125_1	670_125_17	662_125_2	263_125_4	122_125_17	123_125_6	124_125_1	266_125_8	126_125_3	127_125_1	268_125_23	364_0123_1
214_125_13	215_0125_1	313_125_30	761_125_16	768_125_1	133_0125_1	132_125_1	131_0125_21	136_125_16	135_125_13	134_125_10	494_125_23	495_125_8	93_13_6	422_125_1	25_125_19	26_125_1	27_125_1	20_125_7	697_125_22	22_0125_9	223_125_43	28_125_2	29_125_1	94_1235_3	407_125_24	288_125_1	221_125_2	544_125_23	8_0125_38	285_0125_8	284_125_20	227_125_1	7_125_1	868_125_1	301_0125_1	670_125_22	662_125_3	263_125_5	122_125_16	123_125_10	124_125_1	266_125_14	126_125_2	127_125_1	268_125_21	364_0123_1	365_125_16	58_125_1	55_125_1
214_125_11	215_0125_1	313_125_30	761_125_14	662_125_5	133_0125_1	132_125_1	131_0125_10	136_125_14	135_125_17	134_125_14	494_125_21	495_125_8	93_13_9	422_125_1	25_125_22	26_125_1	27_125_1	20_125_4	697_125_21	22_0125_8	223_125_35	28_125_7	29_125_1	94_1235_4	407_125_24	288_125_1	221_125_2	544_125_19	8_0125_44	285_0125_9	284_125_28	227_125_1	7_125_1	868_125_1	301_0125_1	670_125_24	263_125_6	122_125_15	123_125_10	124_125_1	266_125_19	126_125_1	127_125_1	268_125_27	364_0123_1	365_125_14	58_125_1	55_125_1	56_125_62
214_125_7	215_0125_1	313_125_34	761_125_15	662_125_3	133_0125_1	132_125_1	131_0125_15	136_125_15	135_125_14	134_125_10	494_125_16	495_125_7	93_13_6	422_125_1	25_125_29	26_125_1	27_125_1	20_125_2	697_125_22	22_0125_6	223_125_40	28_125_8	29_125_1	94_1235_7	407_125_33	288_125_1	221_125_2	544_125_14	8_0125_54	285_0125_7	284_125_20	227_125_1	7_125_1	301_0125_1	670_125_25	263_125_12	122_125_9	123_125_11	124_125_1	266_125_24	126_125_1	127_125_1	268_125_32	365_125_16	58_125_1	55_125_1	56_125_58	1064_125_10	53_125_1
214_125_2	215_0125_1	313_125_40	761_125_12	662_125_6	133_0125_1	132_125_1	131_0125_19	136_125_14	135_125_15	134_125_6	494_125_16	495_125_7	93_13_2	422_125_1	25_125_28	26_125_1	27_125_1	20_125_2	697_125_22	22_0125_9	223_125_45	28_125_3	29_125_1	94_1235_2	407_125_26	288_125_1	221_125_2	544_125_8	8_0125_46	285_0125_9	284_125_19	227_125_1	7_125_1	670_125_23	263_125_13	122_125_12	123_125_4	124_125_1	266_125_26	126_125_1	127_125_1	268_125_34	365_125_27	55_125_1	56_125_56	1064_125_11	53_125_1	52_125_19	379_125_11
214_125_1	215_0125_1	313_125_40	761_125_11	662_125_6	133_0125_1	132_125_1	131_0125_12	136_125_18	135_125_13	134_125_6	494_125_9	495_125_8	93_13_2	422_125_1	25_125_23	26_125_1	27_125_1	20_125_1	697_125_28	22_0125_6	223_125_43	28_125_6	29_125_1	94_1235_3	407_125_26	288_125_1	221_125_4	544_125_9	8_0125_45	285_0125_9	284_125_22	227_125_1	7_125_1	670_125_24	263_125_19	122_125_7	123_125_8	124_125_1	266_125_28	126_125_1	127_125_1	268_125_24	365_125_27	55_125_1	56_125_62	1064_125_5	53_125_1	52_125_15	379_125_9
214_125_1	215_0125_1	77_125_1	313_125_35	761_125_10	662_125_5	133_0125_1	132_125_1	131_0125_10	136_125_21	135_125_11	134_125_5	494_125_8	495_125_9	93_13_3	25_125_20	26_125_1	27_125_1	20_125_2	697_125_25	22_0125_7	223_125_50	28_125_6	29_125_1	94_1235_2	407_125_30	288_125_1	221_125_4	544_125_8	8_0125_43	285_0125_6	284_125_19	227_125_1	7_125_1	670_125_21	263_125_19	122_125_6	123_125_7	124_125_1	266_125_32	126_125_1	127_125_1	268_125_24	422_125_1	55_125_1	56_125_61	1064_125_1	53_125_1	52_125_15	379_125_16
214_125_1	215_0125_1	77_125_1	313_125_42	761_125_15	662_125_2	133_0125_1	132_125_1	131_0125_8	136_125_15	135_125_16	134_125_8	494_125_6	495_125_7	93_13_3	25_125_19	26_125_1	27_125_1	20_125_2	697_125_33	22_0125_5	223_125_39	28_125_9	29_125_1	94_1235_3	407_125_33	288_125_1	221_125_3	544_125_6	8_0125_41	285_0125_3	284_125_22	227_125_1	7_125_1	670_125_16	263_125_17	122_125_5	123_125_8	124_125_1	266_125_32	126_125_1	127_125_1	268_125_23	422_125_1	55_125_1	56_125_62	50_1235_2	53_125_1	52_125_14	379_125_21
214_125_1	215_0125_1	77_125_1	313_125_50	761_125_16	662_125_2	133_0125_1	132_125_1	131_0125_9	136_125_13	135_125_9	134_125_9	494_125_6	495_125_9	93_13_7	25_125_13	26_125_1	27_125_1	697_125_38	22_0125_4	223_125_48	28_125_14	29_125_1	94_1235_3	407_125_39	288_125_1	221_125_2	544_125_7	8_0125_34	285_0125_3	284_125_28	227_125_1	7_125_1	670_125_16	263_125_17	122_125_3	123_125_6	124_125_1	266_125_24	126_125_1	127_125_1	268_125_25	422_125_1	55_125_1	56_125_65	50_1235_2	53_125_1	52_125_9	379_125_15	378_125_56
214_125_1	215_0125_1	77_125_1	313_125_54	761_125_18	662_125_3	133_0125_1	132_125_1	131_0125_8	136_125_10	135_125_10	134_125_11	494_125_6	495_125_9	93_13_5	25_125_19	26_125_1	27_125_1	697_125_42	22_0125_3	223_125_46	28_125_12	29_125_1	94_1235_2	407_125_44	288_125_1	221_125_3	544_125_6	8_0125_31	285_0125_2	284_125_29	227_125_1	7_125_1	670_125_15	263_125_14	122_125_2	123_125_2	124_125_1	266_125_24	126_125_1	127_125_1	268_125_22	55_125_1	56_125_63	50_1235_2	53_125_1	52_125_13	379_125_13	378_125_64	228_125_10
214_125_1	77_125_1	313_125_57	761_125_13	662_125_5	133_0125_1	132_125_1	131_0125_6	136_125_9	135_125_10	134_125_10	494_125_5	495_125_8	93_13_5	25_125_22	26_125_1	27_125_1	697_125_39	22_0125_3	223_125_44	28_125_9	29_125_1	94_1235_1	407_125_41	288_125_1	221_125_3	544_125_10	8_0125_29	284_125_29	227_125_1	7_125_1	670_125_12	263_125_16	122_125_1	123_125_4	124_125_1	266_125_24	126_125_1	127_125_1	268_125_33	55_125_1	56_125_66	50_1235_1	53_125_1	52_125_18	379_125_13	378_125_66	228_125_11	534_1235_18	533_125_29
214_125_1	77_125_1	313_125_54	761_125_7	662_125_2	133_0125_1	132_125_1	131_0125_7	136_125_9	135_125_12	134_125_6	494_125_6	495_125_2	93_13_5	25_125_23	26_125_1	27_125_1	697_125_44	22_0125_2	223_125_45	28_125_11	94_1235_1	407_125_49	288_125_1	221_125_2	544_125_15	8_0125_38	284_125_32	227_125_1	7_125_1	670_125_9	263_125_18	122_125_1	123_125_4	124_125_1	266_125_15	126_125_1	127_125_1	268_125_35	55_125_1	56_125_65	50_1235_1	53_125_1	52_125_18	379_125_16	378_125_62	228_125_13	534_1235_21	533_125_30	411_125_6
214_125_1	77_125_1	313_125_41	761_125_5	662_125_3	133_0125_1	132_125_1	131_0125_6	136_125_7	135_125_15	134_125_6	494_125_7	495_125_2	93_13_6	25_125_27	26_125_1	27_125_1	697_125_39	22_0125_1	223_125_40	28_125_9	94_1235_1	407_125_47	288_125_1	221_125_2	544_125_15	8_0125_45	284_125_38	227_125_1	7_125_1	670_125_8	263_125_18	122_125_1	123_125_5	124_125_1	266_125_13	126_125_1	127_125_1	268_125_40	55_125_1	56_125_74	50_1235_1	53_125_1	52_125_19	379_125_16	378_125_67	228_125_13	534_1235_21	533_125_27	411_125_4
214_125_1	77_125_1	313_125_47	761_125_3	662_125_1	133_0125_1	132_125_1	131_0125_4	136_125_5	135_125_20	134_125_2	494_125_3	495_125_2	93_13_4	25_125_33	26_125_1	27_125_1	697_125_38	22_0125_1	223_125_39	28_125_10	94_1235_1	407_125_57	288_125_1	221_125_1	544_125_22	8_0125_48	284_125_35	227_125_1	7_125_1	670_125_7	263_125_14	122_125_1	123_125_4	124_125_1	266_125_7	126_125_1	268_125_36	55_125_1	56_125_72	50_1235_1	53_125_1	52_125_19	379_125_15	378_125_72	228_125_13	534_1235_18	533_125_25	411_125_9	298_125_8
214_125_1	77_125_1	313_125_45	228_125_11	133_0125_1	132_125_1	131_0125_3	135_125_22	134_125_1	494_125_1	495_125_3	93_13_9	25_125_31	26_125_1	27_125_1	697_125_35	22_0125_2	223_125_35	28_125_8	94_1235_1	407_125_58	288_125_1	544_125_28	8_0125_47	284_125_29	227_125_1	7_125_1	670_125_4	263_125_17	122_125_1	123_125_5	124_125_1	266_125_7	126_125_1	268_125_42	55_125_1	56_125_76	50_1235_1	53_125_1	52_125_17	379_125_11	378_125_77	534_1235_24	533_125_28	411_125_5	298_125_9	371_125_39	297_125_26	295_125_32	375_125_1
214_125_1	77_125_1	313_125_41	228_125_10	133_0125_1	132_125_1	131_0125_1	135_125_28	134_125_1	495_125_2	93_13_16	25_125_28	26_125_1	27_125_1	697_125_33	22_0125_3	223_125_30	28_125_8	94_1235_1	407_125_61	288_125_1	544_125_25	8_0125_52	284_125_38	227_125_1	7_125_1	670_125_5	263_125_11	122_125_1	123_125_6	124_125_1	266_125_6	268_125_42	55_125_1	56_125_72	50_1235_1	53_125_1	52_125_15	379_125_18	378_125_73	534_1235_23	533_125_31	411_125_8	298_125_6	371_125_43	297_125_23	295_125_33	375_125_1	820_125_47	290_125_29
214_125_1	77_125_1	313_125_36	228_125_9	133_0125_1	132_125_1	131_0125_1	135_125_19	134_125_3	495_125_2	93_13_12	25_125_29	26_125_1	27_125_1	697_125_31	22_0125_2	223_125_29	28_125_9	94_1235_1	407_125_68	288_125_1	544_125_22	8_0125_53	284_125_41	227_125_1	7_125_1	670_125_5	263_125_10	122_125_1	123_125_7	124_125_1	266_125_7	268_125_40	55_125_1	56_125_75	50_1235_1	53_125_1	52_125_16	379_125_18	378_125_78	534_1235_24	533_125_34	411_125_6	298_125_8	371_125_41	297_125_20	295_125_30	375_125_1	820_125_43	290_125_23
214_125_1	77_125_1	313_125_41	228_125_8	133_0125_1	132_125_1	131_0125_2	135_125_9	134_125_2	93_13_8	25_125_35	26_125_1	27_125_1	697_125_33	22_0125_2	223_125_24	28_125_6	94_1235_1	407_125_70	288_125_1	544_125_23	8_0125_55	284_125_46	227_125_1	7_125_1	670_125_3	263_125_10	122_125_1	123_125_5	124_125_1	266_125_7	268_125_48	55_125_1	56_125_79	50_1235_1	53_125_1	52_125_20	379_125_21	378_125_88	534_1235_25	533_125_29	411_125_6	298_125_9	371_125_44	297_125_21	295_125_38	375_125_1	820_125_41	290_125_23	822_125_1
214_125_1	77_125_1	313_125_38	228_125_5	133_0125_1	132_125_1	131_0125_4	135_125_15	134_125_3	93_13_5	25_125_38	26_125_1	27_125_1	697_125_31	22_0125_5	223_125_23	28_125_10	94_1235_1	407_125_73	288_125_1	544_125_25	8_0125_48	284_125_46	227_125_1	7_125_1	670_125_4	263_125_12	122_125_1	123_125_4	124_125_1	266_125_4	268_125_42	55_125_1	56_125_71	50_1235_1	53_125_1	52_125_18	379_125_17	378_125_86	534_1235_22	533_125_29	411_125_5	298_125_5	371_125_36	297_125_22	295_125_45	375_125_1	820_125_49	290_125_15	822_125_1
214_125_1	77_125_1	313_125_34	228_125_4	133_0125_1	132_125_1	131_0125_2	135_125_14	134_125_5	93_13_5	25_125_44	26_125_1	27_125_1	697_125_29	22_0125_4	223_125_26	28_125_11	94_1235_1	407_125_81	288_125_1	544_125_34	8_0125_52	284_125_51	227_125_1	7_125_1	670_125_2	263_125_10	122_125_1	123_125_3	124_125_1	266_125_5	268_125_39	55_125_1	56_125_71	50_1235_1	53_125_1	52_125_14	379_125_18	378_125_82	534_1235_18	533_125_30	411_125_4	298_125_6	371_125_40	297_125_18	295_125_41	375_125_1	820_125_49	290_125_11	822_125_1
214_125_1	77_125_1	313_125_31	228_125_6	133_0125_1	132_125_1	131_0125_1	135_125_18	134_125_10	93_13_2	25_125_41	26_125_1	27_125_1	697_125_32	22_0125_4	223_125_29	28_125_12	94_1235_1	407_125_92	288_125_1	544_125_38	8_0125_56	284_125_46	227_125_1	7_125_1	670_125_1	263_125_15	122_125_1	123_125_4	124_125_1	266_125_5	268_125_42	55_125_1	56_125_71	50_1235_1	53_125_1	52_125_10	379_125_29	378_125_85	534_1235_17	533_125_20	411_125_1	298_125_5	371_125_44	297_125_18	295_125_37	375_125_1	820_125_39	290_125_10	822_125_1
214_125_1	77_125_1	313_125_41	228_125_7	133_0125_1	132_125_1	135_125_22	134_125_10	93_13_1	25_125_39	26_125_1	27_125_1	697_125_30	22_0125_7	223_125_29	28_125_18	94_1235_1	407_125_84	288_125_1	544_125_43	8_0125_53	284_125_44	227_125_1	7_125_1	670_125_2	263_125_10	122_125_1	123_125_4	124_125_1	266_125_6	268_125_48	55_125_1	56_125_65	50_1235_1	53_125_1	52_125_12	379_125_26	378_125_82	534_1235_12	533_125_23	411_125_1	298_125_5	371_125_31	297_125_17	295_125_36	375_125_1	820_125_37	290_125_12	822_125_1	201_125_48
214_125_1	77_125_1	313_125_39	228_125_7	133_0125_1	132_125_1	135_125_21	134_125_6	93_13_1	25_125_43	26_125_1	27_125_1	697_125_19	22_0125_7	223_125_35	28_125_22	94_1235_1	407_125_78	288_125_1	544_125_41	8_0125_58	284_125_46	227_125_1	7_125_1	670_125_2	263_125_12	122_125_1	123_125_5	124_125_1	266_125_5	268_125_45	56_125_70	50_1235_1	53_125_1	52_125_13	379_125_25	378_125_92	534_1235_15	533_125_24	298_125_5	371_125_43	297_125_13	295_125_24	375_125_1	820_125_31	290_125_16	822_125_1	201_125_51	592_125_7	199_1235_1
214_125_1	77_125_1	228_125_6	133_0125_1	132_125_1	135_125_21	134_125_5	25_125_45	26_125_1	27_125_1	697_125_23	22_0125_5	223_125_30	28_125_29	94_1235_1	407_125_78	288_125_1	544_125_42	8_0125_58	284_125_48	227_125_1	7_125_1	1098_125_39	263_125_12	122_125_1	123_125_5	124_125_1	266_125_3	268_125_55	56_125_65	50_1235_1	53_125_1	52_125_15	379_125_28	378_125_91	534_1235_13	533_125_21	298_125_5	371_125_46	297_125_12	195_125_65	295_125_32	375_125_1	820_125_30	290_125_10	822_125_1	201_125_44	592_125_8	199_1235_1	198_125_41
214_125_1	228_125_7	133_0125_1	132_125_1	135_125_26	134_125_4	25_125_48	26_125_1	27_125_1	697_125_25	22_0125_6	223_125_30	28_125_33	94_1235_1	407_125_81	544_125_37	8_0125_56	284_125_54	227_125_1	7_125_1	1098_125_35	263_125_8	122_125_1	123_125_5	124_125_1	268_125_61	56_125_66	50_1235_1	53_125_1	52_125_18	379_125_34	378_125_81	534_1235_16	533_125_22	298_125_7	371_125_44	297_125_14	295_125_31	375_125_1	820_125_34	290_125_11	822_125_1	201_125_48	592_125_3	199_1235_1	198_125_37	195_125_63	194_125_17	196_125_5	191_125_61
214_125_1	228_125_10	133_0125_1	132_125_1	135_125_28	134_125_7	25_125_37	26_125_1	27_125_1	697_125_27	22_0125_6	223_125_38	28_125_33	94_1235_1	407_125_81	544_125_38	8_0125_70	284_125_59	227_125_1	7_125_1	1098_125_35	263_125_9	122_125_1	123_125_3	124_125_1	268_125_67	56_125_69	50_1235_1	53_125_1	52_125_20	379_125_38	378_125_84	534_1235_12	533_125_23	298_125_7	371_125_51	297_125_13	295_125_29	375_125_1	820_125_33	290_125_14	822_125_1	201_125_40	592_125_4	199_1235_1	198_125_42	195_125_58	194_125_17	196_125_9	191_125_43
214_125_1	228_125_10	133_0125_1	132_125_1	135_125_22	134_125_7	25_125_34	26_125_1	27_125_1	697_125_34	22_0125_7	223_125_47	28_125_26	94_1235_1	407_125_81	544_125_35	8_0125_69	284_125_60	227_125_1	7_125_1	1098_125_29	263_125_8	122_125_1	123_125_2	124_125_1	268_125_69	56_125_58	50_1235_1	53_125_1	52_125_21	379_125_39	378_125_99	534_1235_9	533_125_25	298_125_3	371_125_38	297_125_9	295_125_27	375_125_1	820_125_35	290_125_14	822_125_1	201_125_37	592_125_4	199_1235_1	198_125_43	195_125_54	194_125_20	196_125_11	191_125_41
214_125_1	228_125_12	133_0125_1	132_125_1	135_125_22	134_125_6	25_125_36	26_125_1	697_125_40	22_0125_7	223_125_45	28_125_27	94_1235_1	407_125_67	544_125_37	8_0125_76	284_125_57	227_125_1	7_125_1	1098_125_33	263_125_8	122_125_1	123_125_1	124_125_1	268_125_70	56_125_54	50_1235_1	53_125_1	52_125_17	379_125_43	378_125_98	534_1235_10	533_125_24	298_125_2	371_125_47	297_125_9	295_125_25	375_125_1	820_125_23	290_125_13	822_125_1	201_125_36	592_125_3	199_1235_1	198_125_51	195_125_43	194_125_22	196_125_15	191_125_38	192_125_14
214_125_1	228_125_11	133_0125_1	132_125_1	135_125_24	134_125_5	25_125_35	26_125_1	697_125_35	22_0125_6	223_125_48	28_125_30	94_1235_1	407_125_71	544_125_39	8_0125_67	284_125_45	227_125_1	7_125_1	1098_125_35	263_125_12	122_125_1	260_125_5	124_125_1	2_125_119	268_125_71	56_125_54	50_1235_1	53_125_1	52_125_20	379_125_52	378_125_86	534_1235_5	533_125_29	371_125_57	297_125_8	295_125_24	375_125_1	820_125_13	290_125_11	822_125_1	201_125_36	592_125_2	199_1235_1	198_125_51	195_125_50	194_125_22	196_125_17	191_125_55	192_125_24
214_125_1	228_125_9	133_0125_1	132_125_1	135_125_23	134_125_5	25_125_39	26_125_1	697_125_35	22_0125_2	223_125_57	28_125_33	94_1235_1	407_125_71	544_125_39	280_125_42	284_125_52	227_125_1	7_125_1	1098_125_33	263_125_6	122_125_1	260_125_4	124_125_1	268_125_80	56_125_54	50_1235_1	53_125_1	52_125_16	379_125_45	378_125_93	534_1235_4	533_125_43	371_125_57	297_125_7	295_125_19	375_125_1	820_125_14	290_125_16	822_125_1	201_125_36	592_125_1	199_1235_1	198_125_54	195_125_59	194_125_27	196_125_13	191_125_51	192_125_20	115_125_1
214_125_1	228_125_13	133_0125_1	132_125_1	135_125_21	134_125_9	25_125_35	26_125_1	697_125_38	22_0125_2	223_125_61	28_125_31	94_1235_1	407_125_65	544_125_40	8_0125_66	284_125_56	227_125_1	7_125_1	1098_125_29	263_125_7	122_125_1	260_125_2	124_125_1	2_125_126	268_125_91	56_125_58	50_1235_1	53_125_1	52_125_19	379_125_32	378_125_96	534_1235_6	533_125_36	371_125_61	297_125_5	295_125_19	375_125_1	820_125_13	290_125_19	822_125_1	201_125_29	592_125_1	199_1235_1	198_125_51	195_125_54	194_125_31	196_125_16	191_125_53	192_125_19
214_125_1	228_125_10	133_0125_1	132_125_1	135_125_20	134_125_9	25_125_32	26_125_1	697_125_38	22_0125_2	223_125_58	28_125_23	94_1235_1	407_125_63	544_125_38	8_0125_64	284_125_54	227_125_1	7_125_1	1098_125_27	263_125_6	122_125_1	260_125_3	124_125_1	2_125_118	268_125_79	56_125_52	50_1235_1	53_125_1	52_125_15	379_125_35	378_125_100	534_1235_5	533_125_33	371_125_55	297_125_4	295_125_26	375_125_1	820_125_7	290_125_12	822_125_1	201_125_35	592_125_1	199_1235_1	198_125_53	195_125_51	194_125_29	196_125_17	191_125_55	192_125_14
214_125_1	228_125_7	133_0125_1	132_125_1	135_125_22	134_125_9	25_125_23	26_125_1	697_125_44	22_0125_1	223_125_57	28_125_22	94_1235_1	407_125_68	544_125_31	8_0125_59	284_125_48	227_125_1	7_125_1	1098_125_25	263_125_5	122_125_1	260_125_6	124_125_1	2_125_115	268_125_67	56_125_50	50_1235_1	53_125_1	52_125_23	379_125_36	378_125_94	534_1235_1	533_125_37	371_125_56	297_125_5	295_125_27	375_125_1	820_125_12	290_125_16	822_125_1	201_125_38	199_1235_1	198_125_53	195_125_33	194_125_25	196_125_23	191_125_60	192_125_14	115_125_1
214_125_1	228_125_10	133_0125_1	132_125_1	135_125_26	134_125_11	25_125_30	26_125_1	697_125_47	22_0125_1	223_125_67	28_125_21	94_1235_1	407_125_61	544_125_31	8_0125_58	284_125_31	227_125_1	7_125_1	1098_125_26	263_125_6	122_125_1	260_125_4	124_125_1	2_125_109	268_125_57	56_125_55	50_1235_1	53_125_1	52_125_21	379_125_36	378_125_100	534_1235_1	533_125_38	371_125_56	297_125_2	295_125_29	375_125_1	820_125_10	290_125_10	822_125_1	201_125_33	199_1235_1	198_125_54	195_125_48	194_125_30	196_125_17	191_125_67	192_125_15	115_125_1
214_125_1	228_125_11	133_0125_1	132_125_1	135_125_33	134_125_9	25_125_33	26_125_1	697_125_54	22_0125_1	223_125_74	28_125_20	94_1235_1	407_125_70	544_125_36	8_0125_52	284_125_32	227_125_1	7_125_1	1098_125_28	263_125_4	122_125_1	260_125_4	124_125_1	2_125_105	268_125_76	56_125_58	53_125_1	52_125_25	379_125_37	378_125_107	533_125_35	371_125_59	297_125_1	295_125_32	375_125_1	820_125_8	290_125_10	822_125_1	201_125_33	199_1235_1	198_125_57	195_125_49	194_125_32	196_125_18	191_125_67	192_125_17	115_125_1	117_125_44	274_012_7
214_125_1	228_125_8	133_0125_1	132_125_1	135_125_34	134_125_8	25_125_46	26_125_1	697_125_51	22_0125_1	223_125_77	28_125_27	94_1235_1	407_125_82	544_125_43	8_0125_47	284_125_37	227_125_1	7_125_1	1098_125_28	263_125_2	122_125_1	260_125_4	124_125_1	2_125_96	268_125_79	56_125_54	53_125_1	52_125_20	379_125_35	378_125_106	533_125_33	371_125_61	297_125_1	295_125_28	375_125_1	820_125_9	290_125_14	822_125_1	201_125_29	199_1235_1	198_125_58	195_125_43	194_125_35	196_125_17	191_125_61	192_125_19	115_125_1	117_125_46	274_012_9
214_125_1	228_125_8	133_0125_1	132_125_1	135_125_33	134_125_9	25_125_46	26_125_1	697_125_54	22_0125_1	223_125_78	28_125_30	94_1235_1	407_125_83	544_125_40	8_0125_37	284_125_40	227_125_1	7_125_1	1098_125_30	263_125_1	122_125_1	260_125_3	124_125_1	2_125_90	268_125_82	56_125_53	53_125_1	52_125_19	379_125_39	378_125_106	533_125_33	371_125_74	297_125_1	295_125_25	375_125_1	820_125_5	290_125_14	822_125_1	201_125_29	199_1235_1	198_125_58	195_125_48	194_125_33	196_125_17	191_125_52	192_125_21	115_125_1	117_125_43	274_012_10
214_125_1	228_125_8	133_0125_1	132_125_1	135_125_33	134_125_6	25_125_48	26_125_1	697_125_41	22_0125_1	223_125_69	28_125_29	94_1235_1	407_125_79	544_125_45	8_0125_37	284_125_37	227_125_1	7_125_1	1098_125_32	263_125_2	122_125_1	260_125_3	124_125_1	2_125_81	268_125_90	56_125_60	53_125_1	52_125_27	379_125_39	378_125_99	533_125_32	371_125_69	295_125_24	375_125_1	820_125_7	290_125_16	822_125_1	201_125_23	199_1235_1	198_125_48	195_125_51	194_125_36	196_125_18	191_125_51	192_125_18	115_125_1	117_125_37	274_012_7	112_125_3
214_125_1	228_125_8	133_0125_1	132_125_1	135_125_37	134_125_7	25_125_46	26_125_1	697_125_39	22_0125_1	223_125_67	28_125_30	94_1235_1	407_125_78	544_125_39	280_125_18	284_125_33	227_125_1	7_125_1	1098_125_26	263_125_2	122_125_1	260_125_3	124_125_1	268_125_97	56_125_54	53_125_1	52_125_25	379_125_35	378_125_105	533_125_34	371_125_74	295_125_26	375_125_1	820_125_8	290_125_12	822_125_1	201_125_32	199_1235_1	198_125_53	195_125_55	194_125_30	196_125_17	191_125_55	192_125_15	115_125_1	117_125_34	274_012_10	112_125_2	82_125_72
214_125_1	228_125_12	133_0125_1	132_125_1	135_125_31	134_125_6	25_125_54	26_125_1	697_125_34	22_0125_1	223_125_63	28_125_40	94_1235_1	407_125_79	544_125_40	280_125_14	284_125_42	227_125_1	7_125_1	1098_125_26	263_125_1	122_125_1	260_125_2	124_125_1	268_125_95	56_125_49	53_125_1	52_125_23	379_125_40	378_125_97	533_125_35	371_125_84	295_125_32	375_125_1	820_125_8	290_125_10	822_125_1	890_125_30	199_1235_1	198_125_43	195_125_53	194_125_33	196_125_19	191_125_62	192_125_20	115_125_1	117_125_37	274_012_12	112_125_2	82_125_68
214_125_1	228_125_15	133_0125_1	132_125_1	135_125_26	134_125_4	25_125_66	26_125_1	697_125_44	22_0125_1	223_125_68	28_125_44	94_1235_1	407_125_69	544_125_37	280_125_13	284_125_44	227_125_1	7_125_1	1098_125_34	263_125_3	122_125_1	260_125_2	124_125_1	268_125_97	56_125_59	53_125_1	52_125_24	379_125_49	378_125_100	533_125_32	371_125_86	295_125_29	375_125_1	820_125_7	290_125_11	822_125_1	890_125_28	199_1235_1	198_125_43	195_125_39	194_125_36	196_125_22	191_125_68	192_125_21	115_125_1	117_125_42	274_012_7	112_125_2	82_125_61
214_125_1	228_125_14	133_0125_1	132_125_1	135_125_28	134_125_3	25_125_73	26_125_1	697_125_51	22_0125_1	223_125_74	28_125_42	94_1235_1	407_125_79	544_125_29	280_125_11	284_125_37	227_125_1	7_125_1	1098_125_27	263_125_6	122_125_1	124_125_1	268_125_102	56_125_63	53_125_1	52_125_23	379_125_54	378_125_98	533_125_33	371_125_92	295_125_30	375_125_1	820_125_5	290_125_8	822_125_1	890_125_21	199_1235_1	198_125_42	195_125_35	194_125_32	196_125_21	191_125_82	192_125_21	115_125_1	117_125_32	274_012_7	112_125_4	82_125_68	80_125_15
214_125_1	228_125_12	133_0125_1	132_125_1	135_125_29	134_125_2	25_125_77	26_125_1	697_125_60	22_0125_1	223_125_72	28_125_39	94_1235_1	407_125_75	544_125_32	280_125_6	284_125_42	227_125_1	7_125_1	1098_125_26	263_125_8	122_125_1	124_125_1	268_125_93	56_125_72	53_125_1	52_125_25	379_125_54	378_125_100	533_125_36	371_125_98	295_125_38	375_125_1	820_125_5	290_125_6	822_125_1	890_125_17	199_1235_1	198_125_42	195_125_30	194_125_36	196_125_20	191_125_67	192_125_24	115_125_1	117_125_40	274_012_7	112_125_4	82_125_76	80_125_20
214_125_1	228_125_10	133_0125_1	132_125_1	135_125_22	134_125_2	25_125_71	26_125_1	697_125_57	22_0125_1	223_125_74	28_125_41	94_1235_1	407_125_82	544_125_24	280_125_7	284_125_49	227_125_1	7_125_1	1098_125_32	263_125_8	122_125_1	124_125_1	268_125_109	56_125_69	53_125_1	52_125_15	379_125_50	378_125_95	533_125_36	371_125_86	295_125_28	375_125_1	820_125_4	290_125_7	822_125_1	890_125_21	199_1235_1	198_125_40	195_125_30	194_125_33	196_125_18	191_125_76	192_125_25	115_125_1	117_125_37	274_012_4	112_125_4	82_125_76	80_125_24
214_125_1	228_125_13	133_0125_1	132_125_1	135_125_12	134_125_3	25_125_73	26_125_1	697_125_65	22_0125_1	223_125_77	28_125_36	94_1235_1	407_125_89	544_125_19	280_125_6	284_125_54	227_125_1	7_125_1	1098_125_30	263_125_7	122_125_1	124_125_1	268_125_119	56_125_76	53_125_1	52_125_13	379_125_51	378_125_92	533_125_34	371_125_91	295_125_30	375_125_1	820_125_3	290_125_5	822_125_1	890_125_20	199_1235_1	198_125_41	195_125_22	194_125_29	196_125_10	191_125_76	192_125_23	115_125_1	117_125_37	274_012_7	112_125_6	82_125_70	80_125_17
214_125_1	228_125_14	133_0125_1	132_125_1	135_125_12	134_125_3	25_125_77	26_125_1	697_125_67	22_0125_1	223_125_74	28_125_29	94_1235_1	407_125_82	544_125_24	280_125_5	284_125_63	227_125_1	7_125_1	1098_125_26	263_125_5	122_125_1	124_125_1	268_125_116	56_125_73	53_125_1	52_125_17	379_125_50	378_125_90	533_125_36	371_125_90	295_125_34	375_125_1	820_125_5	290_125_5	822_125_1	890_125_20	199_1235_1	198_125_35	195_125_21	194_125_30	196_125_9	191_125_70	192_125_28	115_125_1	117_125_37	274_012_8	112_125_6	82_125_60	80_125_15
214_125_1	228_125_13	133_0125_1	132_125_1	135_125_17	25_125_78	26_125_1	697_125_65	22_0125_1	223_125_70	28_125_27	94_1235_1	407_125_81	544_125_27	280_125_4	284_125_59	227_125_1	7_125_1	1098_125_23	263_125_4	122_125_1	124_125_1	268_125_100	56_125_84	53_125_1	52_125_18	379_125_39	378_125_93	533_125_36	371_125_100	295_125_37	375_125_1	820_125_2	290_125_8	822_125_1	890_125_17	199_1235_1	198_125_47	195_125_26	194_125_33	196_125_11	191_125_63	192_125_27	115_125_1	117_125_39	274_012_7	112_125_4	82_125_64	80_125_12	81_125_27
214_125_1	133_0125_1	132_125_1	135_125_14	25_125_77	26_125_1	697_125_65	22_0125_1	223_125_61	28_125_19	94_1235_1	407_125_69	544_125_27	8_0125_53	284_125_59	227_125_1	7_125_1	1098_125_22	263_125_5	122_125_1	124_125_1	268_125_103	56_125_82	53_125_1	52_125_19	379_125_45	378_125_89	533_125_41	371_125_98	295_125_37	375_125_1	820_125_1	290_125_8	822_125_1	890_125_9	199_1235_1	198_125_45	195_125_17	194_125_32	196_125_4	191_125_72	192_125_37	115_125_1	117_125_36	274_012_6	112_125_2	82_125_63	80_125_18	81_125_25	85_125_10
214_125_1	133_0125_1	132_125_1	135_125_17	25_125_68	26_125_1	697_125_64	22_0125_1	223_125_59	28_125_22	94_1235_1	407_125_66	544_125_31	8_0125_54	284_125_52	227_125_1	7_125_1	1098_125_25	263_125_2	122_125_1	124_125_1	268_125_106	56_125_82	53_125_1	52_125_26	379_125_57	378_125_90	533_125_37	371_125_95	295_125_43	375_125_1	820_125_1	290_125_9	822_125_1	890_125_13	199_1235_1	198_125_46	195_125_15	194_125_31	196_125_3	191_125_59	192_125_38	115_125_1	117_125_44	274_012_5	112_125_4	82_125_55	80_125_18	81_125_25	85_125_10
214_125_1	133_0125_1	132_125_1	135_125_17	25_125_70	26_125_1	697_125_76	22_0125_1	223_125_58	28_125_23	94_1235_1	407_125_62	544_125_30	8_0125_47	284_125_53	227_125_1	7_125_1	1098_125_25	263_125_1	122_125_1	124_125_1	268_125_115	56_125_85	53_125_1	52_125_23	379_125_57	378_125_97	533_125_33	371_125_101	295_125_37	375_125_1	290_125_7	822_125_1	890_125_7	199_1235_1	198_125_45	195_125_12	194_125_34	196_125_3	191_125_58	192_125_30	115_125_1	117_125_40	274_012_2	112_125_2	82_125_44	80_125_23	81_125_16	85_125_10	794_1256_5
214_125_1	133_0125_1	132_125_1	135_125_18	25_125_70	26_125_1	697_125_93	22_0125_1	223_125_50	28_125_32	94_1235_1	407_125_53	544_125_25	8_0125_46	284_125_45	227_125_1	7_125_1	1098_125_24	122_125_1	124_125_1	268_125_130	56_125_83	53_125_1	52_125_23	379_125_57	378_125_86	533_125_33	371_125_115	295_125_41	375_125_1	290_125_4	822_125_1	890_125_5	199_1235_1	198_125_40	195_125_18	194_125_37	196_125_3	191_125_52	192_125_31	115_125_1	117_125_37	274_012_2	112_125_1	82_125_39	80_125_23	81_125_14	85_125_5	794_1256_5	3_125_1
214_125_1	133_0125_1	132_125_1	135_125_21	25_125_70	26_125_1	697_125_102	22_0125_1	223_125_55	28_125_27	94_1235_1	407_125_58	544_125_29	8_0125_49	284_125_46	227_125_1	7_125_1	1098_125_18	122_125_1	124_125_1	268_125_137	56_125_77	53_125_1	52_125_22	379_125_56	378_125_78	533_125_33	371_125_108	295_125_52	375_125_1	290_125_4	822_125_1	890_125_8	199_1235_1	198_125_33	195_125_15	194_125_36	196_125_4	191_125_44	192_125_32	115_125_1	117_125_34	112_125_2	82_125_32	80_125_26	81_125_11	85_125_7	794_1256_3	3_125_1	368_125_49
214_125_1	133_0125_1	132_125_1	135_125_16	25_125_74	26_125_1	697_125_86	22_0125_1	223_125_68	28_125_24	94_1235_1	407_125_52	544_125_28	8_0125_50	284_125_51	227_125_1	7_125_1	1098_125_15	122_125_1	124_125_1	268_125_144	56_125_76	53_125_1	52_125_22	379_125_59	378_125_77	533_125_35	371_125_108	295_125_49	375_125_1	290_125_6	822_125_1	890_125_7	199_1235_1	198_125_37	195_125_19	194_125_33	196_125_2	191_125_44	192_125_29	115_125_1	117_125_25	112_125_2	82_125_35	80_125_27	81_125_10	85_125_4	794_1256_2	3_125_1	368_125_53
214_125_1	133_0125_1	132_125_1	135_125_19	25_125_74	26_125_1	697_125_96	22_0125_1	223_125_68	28_125_20	94_1235_1	407_125_47	544_125_25	8_0125_49	284_125_45	227_125_1	7_125_1	1098_125_6	122_125_1	124_125_1	268_125_160	56_125_76	53_125_1	52_125_17	379_125_59	378_125_84	533_125_39	371_125_106	295_125_51	375_125_1	290_125_5	822_125_1	890_125_8	199_1235_1	198_125_40	195_125_13	194_125_42	196_125_2	191_125_53	192_125_27	115_125_1	117_125_24	112_125_2	82_125_38	80_125_42	81_125_11	85_125_7	3_125_1	368_125_75	363_125_6
214_125_1	133_0125_1	132_125_1	135_125_19	25_125_70	26_125_1	697_125_79	22_0125_1	223_125_65	28_125_19	94_1235_1	407_125_58	544_125_28	8_0125_49	284_125_40	227_125_1	7_125_1	1098_125_8	122_125_1	124_125_1	268_125_161	56_125_79	53_125_1	52_125_21	379_125_51	378_125_70	533_125_43	371_125_108	295_125_54	375_125_1	290_125_5	822_125_1	890_125_5	199_1235_1	198_125_41	195_125_26	194_125_39	196_125_3	191_125_54	192_125_22	115_125_1	117_125_24	112_125_5	82_125_38	80_125_60	81_125_10	85_125_4	3_125_1	368_125_80	363_125_11
214_125_1	133_0125_1	132_125_1	135_125_20	25_125_66	26_125_1	697_125_69	22_0125_1	223_125_64	28_125_25	94_1235_1	407_125_62	544_125_26	8_0125_50	284_125_49	227_125_1	7_125_1	1098_125_9	122_125_1	124_125_1	268_125_155	56_125_79	53_125_1	52_125_17	379_125_60	378_125_60	533_125_36	371_125_109	295_125_49	375_125_1	290_125_7	822_125_1	890_125_6	199_1235_1	198_125_40	195_125_21	194_125_31	196_125_5	191_125_60	192_125_23	115_125_1	117_125_29	112_125_7	82_125_45	80_125_57	81_125_10	85_125_8	3_125_1	368_125_80	363_125_17
214_125_1	133_0125_1	132_125_1	135_125_15	25_125_63	26_125_1	697_125_68	22_0125_1	223_125_66	28_125_25	94_1235_1	407_125_66	544_125_20	8_0125_46	284_125_42	227_125_1	7_125_1	1098_125_9	122_125_1	124_125_1	268_125_139	56_125_80	53_125_1	52_125_18	379_125_64	378_125_61	533_125_41	371_125_106	295_125_49	375_125_1	290_125_8	822_125_1	890_125_5	199_1235_1	198_125_42	195_125_13	194_125_29	196_125_8	191_125_59	192_125_27	115_125_1	117_125_35	112_125_8	82_125_51	80_125_54	81_125_13	85_125_6	3_125_1	368_125_84	363_125_23
214_125_1	133_0125_1	132_125_1	135_125_9	25_125_58	26_125_1	21_0125_94	22_0125_1	223_125_60	28_125_30	94_1235_1	407_125_77	544_125_26	8_0125_41	284_125_43	227_125_1	7_125_1	1098_125_6	122_125_1	12_125_1	124_125_1	268_125_126	56_125_74	53_125_1	52_125_19	379_125_70	378_125_60	533_125_42	371_125_107	295_125_53	375_125_1	290_125_7	822_125_1	890_125_6	199_1235_1	198_125_44	195_125_14	194_125_22	196_125_13	191_125_56	192_125_24	115_125_1	117_125_33	112_125_10	82_125_58	80_125_54	81_125_15	85_125_4	3_125_1	368_125_79
214_125_1	133_0125_1	132_125_1	135_125_8	25_125_49	26_125_1	21_0125_91	22_0125_1	223_125_58	28_125_34	94_1235_1	407_125_77	544_125_23	8_0125_51	284_125_55	227_125_1	7_125_1	1098_125_11	122_125_1	12_125_1	124_125_1	268_125_127	56_125_75	53_125_1	52_125_23	379_125_58	378_125_68	533_125_44	371_125_117	295_125_59	375_125_1	290_125_7	822_125_1	890_125_4	199_1235_1	198_125_40	195_125_20	194_125_24	196_125_10	191_125_38	192_125_23	115_125_1	117_125_38	112_125_13	82_125_54	80_125_55	81_125_8	85_125_4	3_125_1	368_125_80
214_125_1	133_0125_1	132_125_1	135_125_8	25_125_45	26_125_1	21_0125_93	22_0125_1	223_125_70	28_125_35	94_1235_1	407_125_70	544_125_25	8_0125_51	284_125_61	227_125_1	7_125_1	1098_125_10	122_125_1	12_125_1	124_125_1	268_125_165	56_125_76	53_125_1	52_125_20	379_125_74	378_125_65	533_125_48	371_125_115	295_125_49	375_125_1	290_125_8	822_125_1	890_125_3	199_1235_1	198_125_38	195_125_20	194_125_24	196_125_11	191_125_44	192_125_21	115_125_1	117_125_32	112_125_16	82_125_58	80_125_57	81_125_9	85_125_3	3_125_1	368_125_68
214_125_1	133_0125_1	132_125_1	135_125_2	25_125_38	26_125_1	21_0125_91	22_0125_1	223_125_64	28_125_37	94_1235_1	407_125_73	544_125_19	8_0125_54	284_125_64	227_125_1	7_125_1	1098_125_5	122_125_1	12_125_1	124_125_1	268_125_166	56_125_81	53_125_1	52_125_18	379_125_71	378_125_63	533_125_47	371_125_114	295_125_42	375_125_1	290_125_9	822_125_1	890_125_5	199_1235_1	198_125_31	195_125_25	194_125_21	196_125_12	191_125_41	192_125_22	115_125_1	117_125_37	112_125_12	82_125_57	80_125_54	81_125_16	85_125_2	3_125_1	368_125_75
214_125_1	133_0125_1	132_125_1	135_125_2	25_125_32	26_125_1	21_0125_90	22_0125_1	223_125_77	28_125_35	94_1235_1	407_125_65	544_125_18	8_0125_49	284_125_58	227_125_1	7_125_1	1098_125_4	122_125_1	12_125_1	124_125_1	268_125_162	56_125_71	53_125_1	52_125_14	379_125_60	378_125_56	533_125_52	371_125_109	295_125_48	375_125_1	290_125_8	822_125_1	890_125_4	199_1235_1	198_125_31	195_125_26	194_125_18	196_125_8	191_125_39	192_125_27	115_125_1	117_125_47	112_125_9	82_125_62	80_125_44	81_125_18	85_125_3	3_125_1	368_125_70
214_125_1	133_0125_1	132_125_1	135_125_4	25_125_30	26_125_1	21_0125_76	22_0125_1	223_125_81	28_125_40	94_1235_1	407_125_61	544_125_22	8_0125_43	284_125_62	227_125_1	7_125_1	122_125_1	12_125_1	124_125_1	268_125_152	56_125_61	53_125_1	52_125_21	379_125_68	378_125_51	533_125_53	371_125_112	295_125_46	375_125_1	290_125_6	890_125_4	199_1235_1	198_125_35	195_125_27	194_125_20	196_125_11	191_125_40	192_125_23	115_125_1	117_125_46	112_125_10	82_125_53	80_125_43	81_125_14	85_125_4	3_125_1	368_125_72	363_125_26	443_125_17
214_125_1	133_0125_1	132_125_1	135_125_5	25_125_31	26_125_1	21_0125_68	22_0125_1	95_125_72	28_125_41	94_1235_1	407_125_67	544_125_23	8_0125_44	284_125_62	227_125_1	7_125_1	122_125_1	12_125_1	124_125_1	268_125_142	56_125_61	53_125_1	52_125_26	379_125_72	378_125_50	533_125_47	371_125_123	295_125_39	375_125_1	290_125_9	890_125_5	199_1235_1	198_125_34	195_125_33	194_125_21	196_125_13	191_125_40	192_125_16	115_125_1	117_125_48	112_125_13	82_125_58	80_125_44	81_125_11	85_125_2	3_125_1	368_125_72	363_125_28	443_125_19
214_125_1	133_0125_1	132_125_1	135_125_4	25_125_32	26_125_1	21_0125_74	22_0125_1	95_125_63	28_125_39	94_1235_1	407_125_69	544_125_27	8_0125_46	284_125_63	227_125_1	7_125_1	122_125_1	12_125_1	124_125_1	268_125_134	56_125_64	53_125_1	52_125_27	379_125_67	378_125_50	533_125_55	371_125_122	295_125_40	375_125_1	290_125_11	890_125_6	199_1235_1	198_125_29	195_125_29	194_125_19	196_125_11	191_125_44	192_125_15	115_125_1	117_125_60	112_125_15	82_125_55	80_125_48	81_125_11	85_125_1	3_125_1	368_125_74	363_125_29	443_125_19
214_125_1	133_0125_1	132_125_1	135_125_9	25_125_30	26_125_1	21_0125_81	22_0125_1	95_125_74	28_125_35	94_1235_1	407_125_70	544_125_26	8_0125_47	284_125_59	227_125_1	7_125_1	122_125_1	12_125_1	124_125_1	268_125_132	56_125_59	53_125_1	52_125_34	379_125_52	378_125_49	533_125_56	371_125_118	295_125_40	375_125_1	290_125_10	890_125_5	199_1235_1	198_125_26	195_125_25	194_125_18	196_125_15	191_125_43	192_125_16	115_125_1	117_125_59	112_125_21	82_125_49	80_125_38	81_125_10	85_125_2	3_125_1	368_125_72	363_125_24	443_125_15
214_125_1	133_0125_1	132_125_1	135_125_7	25_125_31	26_125_1	21_0125_65	22_0125_1	95_125_75	28_125_41	94_1235_1	407_125_85	544_125_26	8_0125_46	284_125_60	227_125_1	7_125_1	122_125_1	12_125_1	124_125_1	268_125_137	56_125_52	53_125_1	52_125_31	379_125_57	378_125_34	533_125_63	371_125_119	295_125_48	375_125_1	290_125_11	890_125_3	199_1235_1	198_125_32	195_125_24	194_125_27	196_125_21	191_125_39	192_125_18	115_125_1	117_125_58	112_125_18	82_125_53	80_125_40	81_125_8	85_125_5	3_125_1	368_125_78	363_125_27	443_125_12
214_125_1	133_0125_1	132_125_1	135_125_8	25_125_40	26_125_1	21_0125_69	22_0125_1	95_125_67	28_125_38	94_1235_1	407_125_83	544_125_28	8_0125_50	284_125_49	227_125_1	7_125_1	122_125_1	12_125_1	124_125_1	268_125_131	56_125_53	53_125_1	52_125_32	379_125_64	378_125_36	533_125_67	371_125_118	295_125_48	375_125_1	290_125_11	890_125_2	199_1235_1	198_125_29	195_125_23	194_125_22	196_125_19	191_125_36	192_125_15	115_125_1	117_125_55	112_125_16	82_125_51	80_125_33	81_125_11	85_125_5	3_125_1	368_125_71	363_125_31	443_125_10
214_125_1	133_0125_1	132_125_1	135_125_8	25_125_45	26_125_1	21_0125_79	22_0125_1	95_125_56	28_125_36	94_1235_1	407_125_70	544_125_21	8_0125_58	284_125_62	227_125_1	7_125_1	122_125_1	12_125_1	124_125_1	268_125_141	56_125_42	53_125_1	52_125_34	379_125_68	378_125_40	533_125_66	371_125_118	295_125_51	375_125_1	290_125_14	890_125_1	199_1235_1	198_125_32	195_125_20	194_125_20	196_125_21	191_125_42	192_125_18	115_125_1	117_125_54	112_125_19	82_125_39	80_125_26	81_125_10	85_125_9	3_125_1	368_125_67	363_125_30	443_125_12
214_125_1	133_0125_1	132_125_1	135_125_7	25_125_44	26_125_1	21_0125_69	22_0125_1	95_125_51	28_125_41	94_1235_1	407_125_59	544_125_18	8_0125_48	284_125_61	227_125_1	7_125_1	122_125_1	12_125_1	124_125_1	268_125_150	56_125_38	53_125_1	52_125_34	379_125_73	378_125_45	533_125_68	371_125_118	295_125_55	375_125_1	290_125_12	199_1235_1	198_125_34	195_125_15	194_125_20	196_125_20	191_125_42	192_125_15	115_125_1	117_125_41	112_125_16	82_125_42	80_125_30	81_125_11	85_125_13	3_125_1	368_125_80	363_125_24	443_125_4	441_1235_5
214_125_1	133_0125_1	132_125_1	135_125_6	25_125_37	26_125_1	21_0125_68	22_0125_1	95_125_44	28_125_40	94_1235_1	407_125_69	544_125_18	8_0125_52	284_125_58	227_125_1	7_125_1	122_125_1	12_125_1	124_125_1	268_125_164	56_125_44	53_125_1	52_125_32	379_125_64	378_125_36	533_125_74	371_125_112	295_125_63	375_125_1	290_125_9	199_1235_1	198_125_34	195_125_11	194_125_23	196_125_24	191_125_40	192_125_17	115_125_1	117_125_39	112_125_23	82_125_29	80_125_30	81_125_14	85_125_13	3_125_1	368_125_73	363_125_20	443_125_2	441_1235_5
214_125_1	133_0125_1	132_125_1	135_125_4	25_125_44	26_125_1	21_0125_66	22_0125_1	95_125_44	28_125_42	94_1235_1	407_125_69	544_125_24	8_0125_44	284_125_58	227_125_1	7_125_1	122_125_1	12_125_1	124_125_1	268_125_173	56_125_42	53_125_1	52_125_30	379_125_68	378_125_41	533_125_75	371_125_106	295_125_57	375_125_1	290_125_4	199_1235_1	198_125_41	195_125_8	194_125_20	196_125_22	191_125_41	192_125_18	115_125_1	117_125_46	112_125_22	82_125_35	80_125_33	81_125_9	85_125_17	3_125_1	368_125_63	363_125_23	443_125_2	441_1235_3
214_125_1	133_0125_1	132_125_1	135_125_1	25_125_40	26_125_1	21_0125_59	22_0125_1	95_125_44	28_125_42	94_1235_1	407_125_69	544_125_26	8_0125_41	284_125_51	227_125_1	7_125_1	122_125_1	12_125_1	124_125_1	268_125_144	56_125_50	53_125_1	52_125_34	379_125_57	378_125_31	533_125_69	371_125_106	295_125_62	375_125_1	290_125_9	199_1235_1	198_125_40	195_125_9	194_125_22	196_125_21	191_125_49	192_125_16	115_125_1	117_125_52	112_125_23	82_125_38	80_125_32	81_125_15	85_125_17	3_125_1	368_125_59	363_125_23	443_125_3	441_1235_1
214_125_1	133_0125_1	132_125_1	135_125_1	25_125_46	26_125_1	21_0125_54	22_0125_1	95_125_39	28_125_41	94_1235_1	407_125_82	544_125_24	8_0125_39	284_125_55	227_125_1	7_125_1	122_125_1	12_125_1	124_125_1	268_125_137	56_125_58	53_125_1	52_125_38	379_125_63	378_125_32	533_125_66	371_125_102	295_125_68	375_125_1	290_125_7	199_1235_1	198_125_36	195_125_8	194_125_18	196_125_21	191_125_57	192_125_17	115_125_1	117_125_64	112_125_19	82_125_41	80_125_30	81_125_18	85_125_18	3_125_1	368_125_54	363_125_21	443_125_3	246_125_46
214_125_1	133_0125_1	132_125_1	25_125_41	26_125_1	21_0125_53	22_0125_1	95_125_36	28_125_46	94_1235_1	407_125_83	544_125_27	8_0125_31	284_125_56	227_125_1	7_125_1	122_125_1	12_125_1	268_125_140	56_125_68	53_125_1	52_125_39	379_125_71	378_125_44	533_125_63	371_125_109	295_125_63	375_125_1	290_125_7	199_1235_1	198_125_28	195_125_13	194_125_17	196_125_21	191_125_50	192_125_13	115_125_1	117_125_56	112_125_15	82_125_52	80_125_24	81_125_17	85_125_17	3_125_1	368_125_49	363_125_29	246_125_43	385_125_1	387_012_21	107_125_120
214_125_1	133_0125_1	132_125_1	25_125_40	26_125_1	697_125_70	22_0125_1	95_125_44	28_125_47	94_1235_1	407_125_92	544_125_20	8_0125_28	284_125_54	7_125_1	122_125_1	268_125_161	56_125_65	53_125_1	52_125_40	379_125_80	378_125_51	533_125_63	371_125_108	295_125_61	375_125_1	290_125_5	199_1235_1	198_125_31	195_125_13	194_125_13	196_125_23	191_125_46	192_125_11	115_125_1	117_125_55	112_125_12	82_125_41	80_125_20	81_125_19	85_125_21	3_125_1	368_125_45	363_125_29	246_125_33	385_125_1	387_012_23	107_125_120	104_125_35	105_125_11
214_125_1	133_0125_1	132_125_1	25_125_37	26_125_1	697_125_76	22_0125_1	95_125_52	28_125_44	94_1235_1	407_125_83	544_125_17	8_0125_25	284_125_59	7_125_1	122_125_1	268_125_156	56_125_67	53_125_1	52_125_40	379_125_87	378_125_49	533_125_74	371_125_100	295_125_57	375_125_1	290_125_5	199_1235_1	198_125_34	195_125_11	194_125_16	196_125_28	191_125_49	192_125_14	115_125_1	117_125_62	112_125_20	82_125_40	80_125_16	81_125_19	85_125_21	3_125_1	368_125_45	363_125_28	246_125_36	385_125_1	387_012_22	107_125_124	104_125_28	105_125_12
214_125_1	133_0125_1	132_125_1	25_125_35	26_125_1	697_125_83	22_0125_1	95_125_48	28_125_45	94_1235_1	407_125_83	544_125_12	8_0125_36	284_125_54	7_125_1	122_125_1	268_125_163	56_125_60	53_125_1	52_125_36	379_125_93	378_125_42	533_125_65	371_125_94	295_125_65	375_125_1	290_125_4	199_1235_1	198_125_34	195_125_14	194_125_16	196_125_31	191_125_60	192_125_12	115_125_1	117_125_59	112_125_22	82_125_39	80_125_15	81_125_24	85_125_17	3_125_1	368_125_52	363_125_26	246_125_32	385_125_1	387_012_27	107_125_127	104_125_25	105_125_18
214_125_1	133_0125_1	132_125_1	25_125_24	26_125_1	697_125_81	22_0125_1	95_125_53	28_125_39	94_1235_1	407_125_90	544_125_17	8_0125_42	284_125_52	7_125_1	122_125_1	268_125_171	56_125_59	53_125_1	52_125_39	379_125_87	378_125_37	533_125_67	371_125_101	295_125_68	375_125_1	290_125_5	199_1235_1	198_125_32	195_125_16	194_125_14	196_125_24	191_125_47	192_125_10	115_125_1	117_125_56	112_125_24	82_125_36	80_125_15	81_125_28	85_125_26	3_125_1	368_125_46	363_125_34	246_125_32	385_125_1	387_012_22	107_125_140	104_125_17	105_125_14
214_125_1	133_0125_1	132_125_1	25_125_26	26_125_1	697_125_79	22_0125_1	95_125_57	28_125_47	94_1235_1	407_125_84	544_125_11	8_0125_41	284_125_48	7_125_1	122_125_1	268_125_178	56_125_53	53_125_1	52_125_41	379_125_81	378_125_35	533_125_68	371_125_106	295_125_65	375_125_1	290_125_4	199_1235_1	198_125_35	195_125_18	194_125_13	196_125_27	191_125_52	192_125_10	115_125_1	117_125_52	112_125_26	82_125_38	80_125_17	81_125_27	85_125_26	3_125_1	368_125_54	363_125_39	246_125_33	385_125_1	387_012_18	107_125_150	104_125_19	105_125_14
214_125_1	133_0125_1	132_125_1	25_125_28	26_125_1	697_125_84	22_0125_1	95_125_55	28_125_44	94_1235_1	407_125_88	544_125_4	8_0125_43	284_125_36	7_125_1	122_125_1	268_125_181	56_125_47	53_125_1	52_125_34	379_125_78	378_125_43	533_125_65	371_125_89	295_125_62	375_125_1	290_125_5	199_1235_1	198_125_34	195_125_22	194_125_14	196_125_29	191_125_57	192_125_8	115_125_1	117_125_57	112_125_31	82_125_34	80_125_21	81_125_31	85_125_28	3_125_1	368_125_59	363_125_40	246_125_33	385_125_1	387_012_18	107_125_160	104_125_25	105_125_12
214_125_1	133_0125_1	132_125_1	25_125_24	26_125_1	697_125_77	22_0125_1	95_125_53	28_125_52	94_1235_1	407_125_84	544_125_5	8_0125_43	284_125_35	7_125_1	122_125_1	268_125_177	56_125_31	53_125_1	52_125_35	379_125_73	378_125_37	533_125_78	371_125_83	295_125_61	375_125_1	290_125_10	199_1235_1	198_125_34	195_125_20	194_125_18	196_125_38	191_125_55	192_125_14	115_125_1	117_125_65	112_125_31	82_125_39	80_125_23	81_125_29	85_125_36	3_125_1	368_125_54	363_125_46	246_125_37	385_125_1	387_012_26	107_125_159	104_125_21	105_125_11
214_125_1	133_0125_1	132_125_1	25_125_17	26_125_1	697_125_85	22_0125_1	160_0125_1	28_125_43	94_1235_1	407_125_83	544_125_6	8_0125_38	284_125_23	7_125_1	122_125_1	268_125_197	56_125_20	53_125_1	52_125_32	379_125_64	378_125_21	533_125_77	371_125_85	295_125_53	375_125_1	290_125_10	199_1235_1	198_125_35	195_125_19	194_125_24	196_125_36	191_125_52	192_125_13	115_125_1	117_125_62	112_125_31	82_125_48	80_125_22	81_125_36	85_125_36	3_125_1	368_125_56	363_125_44	246_125_52	385_125_1	387_012_28	95_125_45	107_125_184	104_125_19
214_125_1	133_0125_1	132_125_1	25_125_21	26_125_1	697_125_100	22_0125_1	160_0125_1	28_125_47	94_1235_1	407_125_91	544_125_9	8_0125_36	284_125_27	7_125_1	122_125_1	268_125_213	56_125_21	53_125_1	52_125_28	379_125_68	378_125_21	533_125_86	371_125_95	295_125_56	375_125_1	290_125_7	199_1235_1	198_125_32	195_125_18	194_125_24	196_125_34	191_125_47	192_125_12	115_125_1	117_125_58	112_125_39	82_125_50	80_125_22	81_125_38	85_125_34	3_125_1	368_125_53	363_125_43	246_125_51	385_125_1	387_012_28	95_125_40	107_125_178	104_125_8
214_125_1	133_0125_1	132_125_1	25_125_21	26_125_1	697_125_103	22_0125_1	160_0125_1	28_125_47	94_1235_1	407_125_105	544_125_10	8_0125_43	284_125_28	7_125_1	122_125_1	268_125_222	56_125_27	53_125_1	52_125_31	379_125_65	378_125_27	533_125_82	371_125_106	295_125_49	375_125_1	290_125_11	199_1235_1	198_125_35	195_125_16	194_125_15	196_125_24	191_125_45	192_125_13	115_125_1	117_125_59	112_125_36	82_125_50	80_125_20	81_125_41	85_125_31	3_125_1	368_125_58	363_125_42	246_125_39	385_125_1	387_012_30	95_125_43	107_125_175	104_125_11
214_125_1	133_0125_1	132_125_1	25_125_26	26_125_1	697_125_102	22_0125_1	160_0125_1	28_125_51	94_1235_1	407_125_107	544_125_12	8_0125_50	284_125_32	7_125_1	122_125_1	268_125_218	56_125_24	53_125_1	52_125_32	379_125_49	378_125_32	533_125_101	371_125_101	295_125_50	375_125_1	290_125_8	199_1235_1	198_125_35	195_125_20	194_125_14	196_125_24	191_125_46	192_125_16	115_125_1	117_125_60	112_125_32	82_125_50	80_125_19	81_125_43	85_125_37	3_125_1	368_125_64	363_125_46	246_125_36	385_125_1	387_012_25	95_125_41	107_125_170	104_125_9
214_125_1	133_0125_1	132_125_1	25_125_23	26_125_1	697_125_103	22_0125_1	160_0125_1	28_125_60	94_1235_1	407_125_110	544_125_9	8_0125_50	284_125_37	7_125_1	122_125_1	268_125_213	56_125_16	53_125_1	52_125_32	379_125_46	378_125_23	533_125_106	371_125_105	295_125_44	375_125_1	290_125_8	199_1235_1	198_125_30	195_125_17	194_125_15	196_125_25	191_125_53	192_125_20	115_125_1	117_125_61	112_125_34	82_125_48	80_125_16	81_125_47	85_125_36	3_125_1	368_125_50	363_125_47	246_125_28	385_125_1	387_012_24	95_125_38	107_125_169	104_125_14
214_125_1	133_0125_1	132_125_1	25_125_25	26_125_1	697_125_107	22_0125_1	160_0125_1	28_125_58	94_1235_1	407_125_91	544_125_7	8_0125_57	284_125_42	7_125_1	122_125_1	268_125_204	56_125_17	53_125_1	52_125_38	379_125_38	378_125_18	533_125_116	371_125_106	295_125_44	375_125_1	290_125_5	199_1235_1	198_125_29	195_125_14	194_125_19	196_125_20	191_125_51	192_125_15	115_125_1	117_125_66	112_125_33	82_125_49	80_125_23	81_125_43	85_125_39	3_125_1	368_125_48	363_125_51	246_125_30	385_125_1	387_012_23	95_125_38	107_125_152	104_125_12
214_125_1	133_0125_1	132_125_1	25_125_26	26_125_1	697_125_107	22_0125_1	160_0125_1	28_125_55	94_1235_1	407_125_87	544_125_7	8_0125_60	284_125_39	7_125_1	122_125_1	268_125_194	56_125_18	53_125_1	52_125_41	379_125_38	378_125_25	533_125_127	371_125_101	295_125_45	375_125_1	290_125_3	199_1235_1	198_125_30	195_125_16	194_125_13	196_125_20	191_125_51	192_125_12	115_125_1	117_125_67	112_125_33	82_125_45	80_125_21	81_125_42	85_125_37	3_125_1	368_125_55	363_125_48	246_125_25	385_125_1	387_012_26	95_125_38	107_125_142	104_125_11
214_125_1	133_0125_1	132_125_1	25_125_22	26_125_1	697_125_102	22_0125_1	160_0125_1	28_125_46	94_1235_1	407_125_81	544_125_10	8_0125_57	284_125_36	7_125_1	122_125_1	268_125_201	56_125_16	53_125_1	52_125_35	379_125_29	378_125_28	533_125_128	371_125_112	295_125_48	375_125_1	290_125_1	199_1235_1	198_125_21	195_125_17	194_125_13	196_125_26	191_125_45	192_125_10	115_125_1	117_125_80	112_125_40	82_125_49	80_125_20	81_125_47	85_125_33	3_125_1	368_125_48	363_125_35	246_125_26	385_125_1	387_012_33	95_125_47	107_125_128	104_125_8
214_125_1	133_0125_1	132_125_1	25_125_25	26_125_1	697_125_115	22_0125_1	160_0125_1	28_125_33	94_1235_1	407_125_76	544_125_11	8_0125_68	284_125_34	7_125_1	122_125_1	268_125_217	56_125_14	53_125_1	52_125_37	379_125_31	378_125_32	533_125_132	371_125_116	295_125_41	375_125_1	290_125_1	199_1235_1	198_125_17	195_125_21	194_125_12	196_125_20	191_125_37	192_125_6	115_125_1	117_125_89	112_125_47	82_125_52	80_125_16	81_125_42	85_125_35	3_125_1	368_125_34	363_125_32	246_125_29	385_125_1	387_012_34	95_125_39	107_125_124	104_125_7
214_125_1	133_0125_1	132_125_1	25_125_25	26_125_1	697_125_117	22_0125_1	160_0125_1	28_125_27	94_1235_1	407_125_69	544_125_14	8_0125_60	284_125_38	7_125_1	122_125_1	268_125_192	56_125_15	53_125_1	52_125_41	379_125_28	378_125_29	533_125_142	371_125_123	295_125_39	375_125_1	290_125_2	199_1235_1	198_125_23	195_125_17	194_125_15	196_125_30	191_125_38	192_125_6	115_125_1	117_125_99	112_125_45	82_125_61	80_125_17	81_125_38	85_125_27	3_125_1	368_125_32	363_125_29	246_125_31	385_125_1	387_012_38	95_125_39	107_125_113	104_125_4
214_125_1	133_0125_1	132_125_1	25_125_23	26_125_1	697_125_120	22_0125_1	160_0125_1	28_125_31	94_1235_1	407_125_63	544_125_12	8_0125_47	284_125_32	7_125_1	122_125_1	268_125_207	56_125_16	53_125_1	52_125_49	379_125_29	378_125_28	533_125_150	371_125_118	295_125_42	375_125_1	290_125_2	199_1235_1	198_125_29	195_125_14	194_125_16	196_125_29	191_125_48	192_125_4	115_125_1	117_125_79	112_125_41	82_125_63	80_125_14	81_125_43	85_125_21	3_125_1	368_125_31	363_125_36	246_125_38	385_125_1	387_012_40	95_125_38	107_125_115	104_125_3
133_0125_1	132_125_1	25_125_17	26_125_1	697_125_119	22_0125_1	160_0125_1	28_125_29	94_1235_1	407_125_58	544_125_11	8_0125_38	284_125_34	7_125_1	122_125_1	268_125_209	56_125_16	53_125_1	52_125_46	379_125_34	378_125_31	533_125_155	371_125_113	295_125_41	375_125_1	199_1235_1	198_125_31	195_125_19	194_125_12	196_125_28	191_125_49	192_125_4	115_125_1	117_125_91	112_125_41	82_125_54	80_125_16	81_125_44	85_125_21	3_125_1	368_125_36	363_125_34	246_125_32	385_125_1	387_012_38	95_125_36	107_125_111	104_125_1	105_125_17	30_125_1
133_0125_1	132_125_1	25_125_7	26_125_1	697_125_117	22_0125_1	160_0125_1	28_125_28	94_1235_1	407_125_58	544_125_17	8_0125_45	284_125_37	7_125_1	122_125_1	268_125_216	56_125_15	53_125_1	52_125_45	379_125_30	378_125_28	533_125_141	371_125_119	295_125_49	375_125_1	199_1235_1	198_125_25	195_125_13	194_125_10	196_125_26	191_125_47	192_125_3	115_125_1	117_125_105	112_125_35	82_125_55	80_125_16	81_125_45	85_125_22	3_125_1	368_125_34	363_125_35	246_125_37	385_125_1	387_012_37	95_125_38	107_125_111	104_125_1	105_125_16	30_125_1
133_0125_1	132_125_1	25_125_9	26_125_1	697_125_114	22_0125_1	160_0125_1	28_125_21	94_1235_1	407_125_54	544_125_13	8_0125_60	284_125_38	7_125_1	122_125_1	268_125_191	56_125_22	53_125_1	52_125_48	379_125_31	378_125_22	533_125_136	371_125_111	295_125_45	375_125_1	199_1235_1	198_125_21	195_125_17	194_125_8	196_125_23	191_125_39	192_125_1	115_125_1	117_125_117	112_125_36	82_125_55	80_125_19	81_125_61	85_125_18	3_125_1	368_125_34	363_125_33	246_125_33	385_125_1	387_012_42	95_125_38	107_125_109	104_125_1	105_125_11	30_125_1
133_0125_1	132_125_1	25_125_8	26_125_1	697_125_102	22_0125_1	160_0125_1	28_125_18	94_1235_1	407_125_45	544_125_10	8_0125_58	284_125_29	7_125_1	122_125_1	268_125_187	56_125_17	53_125_1	52_125_53	379_125_29	378_125_15	533_125_141	371_125_110	295_125_43	375_125_1	199_1235_1	198_125_24	195_125_14	194_125_9	196_125_15	191_125_48	115_125_1	117_125_124	112_125_38	82_125_48	80_125_20	81_125_72	85_125_16	3_125_1	368_125_44	363_125_36	246_125_34	385_125_1	387_012_43	95_125_41	107_125_109	104_125_1	105_125_11	30_125_1	37_125_1
133_0125_1	132_125_1	25_125_8	26_125_1	697_125_112	22_0125_1	160_0125_1	28_125_28	94_1235_1	407_125_37	544_125_14	8_0125_53	284_125_20	7_125_1	122_125_1	268_125_189	56_125_13	53_125_1	52_125_48	379_125_33	378_125_16	533_125_149	371_125_101	295_125_38	375_125_1	199_1235_1	198_125_29	195_125_14	194_125_6	196_125_16	191_125_44	115_125_1	117_125_110	112_125_42	82_125_48	80_125_23	81_125_72	85_125_22	3_125_1	368_125_40	363_125_38	246_125_29	385_125_1	387_012_40	95_125_63	107_125_114	104_125_1	105_125_15	30_125_1	37_125_1
133_0125_1	132_125_1	25_125_6	26_125_1	697_125_102	22_0125_1	160_0125_1	28_125_37	94_1235_1	407_125_31	544_125_14	8_0125_50	284_125_13	7_125_1	122_125_1	268_125_177	56_125_12	53_125_1	52_125_52	379_125_31	378_125_13	533_125_159	371_125_96	295_125_49	375_125_1	199_1235_1	198_125_30	195_125_14	194_125_5	196_125_17	191_125_41	115_125_1	117_125_111	112_125_45	82_125_34	80_125_19	81_125_70	85_125_17	3_125_1	368_125_42	363_125_33	246_125_32	385_125_1	387_012_33	95_125_76	107_125_133	104_125_1	105_125_18	30_125_1	37_125_1
133_0125_1	132_125_1	25_125_4	26_125_1	697_125_106	22_0125_1	160_0125_1	28_125_41	94_1235_1	407_125_30	544_125_10	8_0125_58	284_125_11	7_125_1	122_125_1	268_125_187	56_125_19	53_125_1	52_125_55	379_125_29	378_125_12	533_125_144	371_125_99	295_125_52	375_125_1	199_1235_1	198_125_39	195_125_16	194_125_3	196_125_25	191_125_44	115_125_1	117_125_114	112_125_40	82_125_35	80_125_18	81_125_63	85_125_11	3_125_1	368_125_40	363_125_32	246_125_24	385_125_1	387_012_35	95_125_78	107_125_152	104_125_1	105_125_18	30_125_1	37_125_1
133_0125_1	132_125_1	25_125_3	26_125_1	697_125_84	22_0125_1	160_0125_1	28_125_40	94_1235_1	407_125_34	544_125_9	8_0125_60	284_125_14	7_125_1	122_125_1	268_125_177	56_125_14	53_125_1	52_125_69	379_125_28	378_125_12	533_125_139	371_125_97	295_125_51	375_125_1	199_1235_1	198_125_35	195_125_15	194_125_3	196_125_21	191_125_43	115_125_1	117_125_117	112_125_48	82_125_37	80_125_15	81_125_66	85_125_8	3_125_1	368_125_38	363_125_47	246_125_28	385_125_1	387_012_37	95_125_84	107_125_154	104_125_1	105_125_19	30_125_1	37_125_1
133_0125_1	132_125_1	25_125_2	26_125_1	697_125_83	22_0125_1	160_0125_1	28_125_43	94_1235_1	407_125_38	544_125_6	8_0125_63	284_125_13	7_125_1	122_125_1	268_125_172	56_125_14	53_125_1	52_125_69	379_125_31	378_125_13	533_125_136	371_125_98	295_125_54	375_125_1	199_1235_1	198_125_36	195_125_14	194_125_1	196_125_17	191_125_33	115_125_1	117_125_126	112_125_42	82_125_36	80_125_15	81_125_71	85_125_10	3_125_1	368_125_44	363_125_44	246_125_26	385_125_1	387_012_39	95_125_82	107_125_161	104_125_1	105_125_22	30_125_1	37_125_1
133_0125_1	132_125_1	25_125_1	26_125_1	697_125_74	22_0125_1	160_0125_1	28_125_40	94_1235_1	407_125_40	544_125_11	8_0125_54	284_125_5	7_125_1	122_125_1	268_125_161	56_125_13	53_125_1	52_125_71	379_125_37	378_125_12	533_125_135	371_125_104	295_125_47	375_125_1	199_1235_1	198_125_34	195_125_10	194_125_3	196_125_12	191_125_37	115_125_1	117_125_123	112_125_45	82_125_35	80_125_15	81_125_74	85_125_12	3_125_1	368_125_50	363_125_42	246_125_21	385_125_1	387_012_37	95_125_81	107_125_176	105_125_13	30_125_1	37_125_1	21_0125_12
133_0125_1	132_125_1	26_125_1	697_125_80	22_0125_1	160_0125_1	28_125_42	94_1235_1	407_125_42	544_125_11	8_0125_57	284_125_4	7_125_1	122_125_1	268_125_171	56_125_6	53_125_1	52_125_63	379_125_35	378_125_13	533_125_151	371_125_95	295_125_49	375_125_1	199_1235_1	198_125_29	195_125_5	194_125_4	196_125_10	191_125_41	115_125_1	117_125_121	112_125_38	82_125_36	80_125_11	81_125_74	85_125_12	3_125_1	368_125_51	363_125_40	246_125_23	385_125_1	387_012_34	95_125_83	107_125_177	105_125_16	30_125_1	37_125_1	21_0125_18	439_125_1
133_0125_1	132_125_1	26_125_1	697_125_80	22_0125_1	160_0125_1	28_125_43	94_1235_1	407_125_46	544_125_15	8_0125_68	284_125_5	7_125_1	122_125_1	268_125_154	56_125_4	53_125_1	52_125_52	379_125_29	378_125_11	533_125_148	371_125_96	295_125_49	375_125_1	199_1235_1	198_125_29	195_125_5	194_125_6	196_125_5	191_125_43	115_125_1	117_125_120	112_125_36	82_125_37	80_125_14	81_125_72	85_125_20	3_125_1	368_125_52	363_125_43	246_125_20	385_125_1	387_012_26	95_125_87	107_125_192	105_125_16	30_125_1	37_125_1	21_0125_18	439_125_1
133_0125_1	132_125_1	26_125_1	697_125_74	22_0125_1	160_0125_1	28_125_46	94_1235_1	407_125_55	544_125_16	8_0125_73	284_125_8	7_125_1	122_125_1	268_125_152	56_125_4	53_125_1	52_125_48	379_125_32	378_125_9	533_125_141	371_125_94	295_125_58	375_125_1	199_1235_1	198_125_34	195_125_2	194_125_7	196_125_6	191_125_39	115_125_1	117_125_123	112_125_32	82_125_39	80_125_12	81_125_78	85_125_27	3_125_1	368_125_65	363_125_30	246_125_17	385_125_1	387_012_28	95_125_82	107_125_187	105_125_19	30_125_1	37_125_1	21_0125_19	439_125_1
133_0125_1	132_125_1	26_125_1	697_125_77	22_0125_1	160_0125_1	28_125_49	94_1235_1	407_125_51	544_125_10	8_0125_71	284_125_7	7_125_1	122_125_1	268_125_169	56_125_5	53_125_1	52_125_47	379_125_31	378_125_13	533_125_151	371_125_92	295_125_70	375_125_1	199_1235_1	198_125_32	195_125_1	194_125_5	196_125_4	191_125_40	115_125_1	117_125_112	112_125_32	82_125_46	80_125_12	81_125_67	85_125_28	3_125_1	368_125_67	363_125_30	246_125_15	385_125_1	387_012_24	95_125_67	107_125_174	105_125_18	30_125_1	37_125_1	21_0125_14	439_125_1
133_0125_1	132_125_1	26_125_1	697_125_83	22_0125_1	160_0125_1	28_125_42	94_1235_1	407_125_52	544_125_14	8_0125_65	284_125_10	7_125_1	122_125_1	268_125_178	56_125_2	53_125_1	52_125_41	379_125_27	378_125_13	533_125_165	371_125_90	295_125_60	375_125_1	199_1235_1	198_125_34	195_125_1	194_125_2	196_125_3	191_125_33	115_125_1	117_125_103	112_125_37	82_125_51	80_125_13	81_125_73	85_125_31	3_125_1	368_125_69	363_125_22	246_125_16	385_125_1	387_012_32	95_125_62	107_125_171	105_125_17	30_125_1	37_125_1	21_0125_13	439_125_1
133_0125_1	132_125_1	26_125_1	697_125_87	22_0125_1	160_0125_1	28_125_39	94_1235_1	407_125_51	544_125_14	8_0125_64	284_125_9	7_125_1	122_125_1	268_125_176	56_125_2	53_125_1	52_125_38	379_125_20	378_125_13	533_125_163	371_125_85	295_125_59	375_125_1	199_1235_1	198_125_36	195_125_1	194_125_3	196_125_1	191_125_41	115_125_1	117_125_103	112_125_43	82_125_57	80_125_15	81_125_61	85_125_31	3_125_1	368_125_63	363_125_29	246_125_13	385_125_1	387_012_34	95_125_59	107_125_192	105_125_17	30_125_1	37_125_1	21_0125_20	439_125_1
133_0125_1	132_125_1	26_125_1	697_125_84	22_0125_1	160_0125_1	28_125_41	94_1235_1	407_125_68	544_125_11	8_0125_49	284_125_15	7_125_1	122_125_1	268_125_160	56_125_1	53_125_1	52_125_44	379_125_23	378_125_11	533_125_151	371_125_79	295_125_50	375_125_1	199_1235_1	198_125_41	195_125_4	194_125_2	191_125_38	115_125_1	117_125_111	112_125_47	82_125_63	80_125_14	81_125_56	85_125_36	3_125_1	368_125_61	363_125_24	246_125_20	385_125_1	387_012_42	95_125_52	107_125_184	105_125_14	30_125_1	37_125_1	21_0125_15	439_125_1	1006_125_37
133_0125_1	132_125_1	26_125_1	697_125_91	22_0125_1	160_0125_1	28_125_47	94_1235_1	407_125_74	544_125_12	8_0125_46	284_125_6	7_125_1	122_125_1	268_125_163	56_125_2	53_125_1	52_125_46	379_125_29	378_125_12	533_125_148	371_125_100	295_125_56	375_125_1	199_1235_1	198_125_34	195_125_4	194_125_1	191_125_26	115_125_1	117_125_121	112_125_47	82_125_56	80_125_11	81_125_60	85_125_35	3_125_1	368_125_52	363_125_23	246_125_21	385_125_1	387_012_42	95_125_51	107_125_198	105_125_11	30_125_1	37_125_1	21_0125_18	439_125_1	1006_125_41
133_0125_1	132_125_1	26_125_1	697_125_88	22_0125_1	160_0125_1	28_125_36	94_1235_1	407_125_75	544_125_11	8_0125_46	284_125_6	7_125_1	122_125_1	268_125_161	56_125_1	53_125_1	52_125_49	379_125_28	378_125_13	533_125_161	371_125_99	295_125_60	375_125_1	199_1235_1	198_125_35	195_125_2	191_125_30	115_125_1	117_125_116	112_125_39	82_125_50	80_125_7	81_125_58	85_125_35	3_125_1	368_125_43	363_125_20	246_125_24	385_125_1	387_012_46	95_125_43	107_125_204	105_125_11	30_125_1	37_125_1	21_0125_17	439_125_1	1006_125_40	434_1235_51
133_0125_1	132_125_1	26_125_1	697_125_83	22_0125_1	160_0125_1	28_125_37	94_1235_1	407_125_75	544_125_13	8_0125_46	284_125_7	7_125_1	122_125_1	268_125_169	56_125_2	53_125_1	52_125_49	379_125_26	378_125_13	533_125_173	371_125_97	295_125_52	375_125_1	199_1235_1	198_125_27	195_125_3	191_125_36	115_125_1	117_125_103	112_125_37	82_125_58	80_125_5	81_125_47	85_125_34	3_125_1	368_125_47	363_125_24	246_125_30	385_125_1	387_012_38	95_125_41	107_125_204	105_125_9	30_125_1	37_125_1	21_0125_22	439_125_1	1006_125_42	434_1235_53
133_0125_1	132_125_1	26_125_1	697_125_86	22_0125_1	160_0125_1	28_125_37	94_1235_1	407_125_73	544_125_14	8_0125_40	284_125_9	7_125_1	122_125_1	268_125_181	56_125_1	53_125_1	52_125_49	379_125_22	378_125_8	533_125_181	371_125_100	295_125_55	375_125_1	199_1235_1	198_125_29	195_125_4	191_125_30	115_125_1	117_125_99	112_125_42	82_125_56	80_125_4	81_125_44	85_125_32	3_125_1	368_125_41	363_125_23	246_125_28	385_125_1	387_012_43	95_125_39	107_125_208	105_125_8	30_125_1	37_125_1	21_0125_23	439_125_1	1006_125_46	434_1235_54
132_125_1	26_125_1	697_125_98	22_0125_1	160_0125_1	28_125_38	94_1235_1	407_125_77	544_125_11	8_0125_43	284_125_8	7_125_1	122_125_1	2_125_267	268_125_194	53_125_1	52_125_51	379_125_19	378_125_12	533_125_185	371_125_102	295_125_59	375_125_1	199_1235_1	198_125_32	195_125_3	191_125_23	115_125_1	117_125_95	112_125_41	82_125_59	80_125_3	81_125_46	85_125_33	3_125_1	368_125_47	363_125_18	246_125_28	385_125_1	387_012_39	95_125_25	107_125_206	105_125_7	30_125_1	37_125_1	21_0125_25	439_125_1	1006_125_48	434_1235_56	335_125_1
132_125_1	26_125_1	697_125_87	22_0125_1	160_0125_1	28_125_34	94_1235_1	407_125_85	544_125_9	8_0125_43	284_125_6	7_125_1	122_125_1	2_125_252	268_125_188	53_125_1	52_125_40	379_125_15	378_125_12	533_125_188	371_125_104	295_125_56	375_125_1	199_1235_1	198_125_42	195_125_1	191_125_31	115_125_1	117_125_105	112_125_34	82_125_63	80_125_2	81_125_48	85_125_30	3_125_1	368_125_59	363_125_18	246_125_30	385_125_1	387_012_31	95_125_25	107_125_223	105_125_5	30_125_1	37_125_1	21_0125_25	439_125_1	1006_125_47	434_1235_46	335_125_1
132_125_1	26_125_1	697_125_78	22_0125_1	160_0125_1	28_125_48	94_1235_1	407_125_76	544_125_9	8_0125_43	284_125_4	7_125_1	122_125_1	2_125_254	268_125_193	53_125_1	52_125_38	379_125_15	378_125_12	533_125_192	371_125_109	295_125_62	375_125_1	199_1235_1	198_125_41	195_125_3	191_125_26	115_125_1	117_125_107	112_125_35	82_125_76	80_125_1	81_125_46	85_125_33	3_125_1	368_125_66	363_125_19	246_125_30	385_125_1	387_012_30	95_125_23	107_125_222	105_125_4	30_125_1	37_125_1	21_0125_22	439_125_1	1006_125_39	434_1235_44	335_125_1
132_125_1	26_125_1	697_125_74	22_0125_1	160_0125_1	28_125_36	94_1235_1	407_125_74	544_125_10	8_0125_42	284_125_1	7_125_1	122_125_1	2_125_262	268_125_184	53_125_1	52_125_36	379_125_19	378_125_13	533_125_180	371_125_114	295_125_53	375_125_1	199_1235_1	198_125_52	195_125_3	191_125_26	115_125_1	117_125_100	112_125_34	82_125_82	80_125_3	81_125_45	85_125_37	3_125_1	368_125_71	363_125_14	246_125_30	385_125_1	387_012_28	95_125_28	107_125_224	105_125_3	30_125_1	37_125_1	21_0125_25	439_125_1	1006_125_39	434_1235_38	335_125_1
132_125_1	26_125_1	697_125_80	22_0125_1	160_0125_1	28_125_31	94_1235_1	407_125_73	544_125_11	8_0125_50	7_125_1	122_125_1	2_125_269	268_125_188	53_125_1	52_125_39	379_125_18	378_125_16	533_125_197	371_125_116	295_125_48	375_125_1	199_1235_1	198_125_58	195_125_2	191_125_25	115_125_1	117_125_96	112_125_30	82_125_81	80_125_3	81_125_49	85_125_31	3_125_1	368_125_73	363_125_14	246_125_31	385_125_1	387_012_19	95_125_27	107_125_203	105_125_6	30_125_1	37_125_1	21_0125_25	439_125_1	1006_125_36	434_1235_38	335_125_1	629_125_71
132_125_1	26_125_1	697_125_90	22_0125_1	160_0125_1	28_125_34	94_1235_1	407_125_66	544_125_11	8_0125_36	7_125_1	122_125_1	2_125_274	268_125_210	53_125_1	52_125_33	379_125_18	378_125_15	533_125_197	371_125_119	295_125_46	375_125_1	199_1235_1	198_125_60	195_125_1	191_125_21	115_125_1	117_125_95	112_125_37	82_125_73	80_125_4	81_125_51	85_125_28	3_125_1	368_125_66	363_125_9	246_125_34	385_125_1	387_012_16	95_125_32	107_125_192	105_125_7	30_125_1	37_125_1	21_0125_32	439_125_1	1006_125_35	434_1235_42	335_125_1	629_125_69
132_125_1	26_125_1	697_125_75	22_0125_1	160_0125_1	28_125_35	94_1235_1	407_125_68	544_125_15	8_0125_27	7_125_1	122_125_1	2_125_283	268_125_218	53_125_1	52_125_29	379_125_18	378_125_16	533_125_205	371_125_118	295_125_48	375_125_1	199_1235_1	198_125_62	191_125_20	115_125_1	117_125_97	112_125_30	82_125_81	80_125_5	81_125_50	85_125_27	3_125_1	368_125_53	363_125_7	246_125_39	385_125_1	387_012_16	95_125_32	107_125_186	105_125_11	30_125_1	37_125_1	21_0125_25	439_125_1	1006_125_34	434_1235_39	335_125_1	629_125_69	60_125_1
132_125_1	26_125_1	697_125_63	22_0125_1	160_0125_1	28_125_32	94_1235_1	407_125_59	544_125_10	8_0125_27	7_125_1	122_125_1	2_125_285	268_125_211	53_125_1	52_125_32	379_125_13	378_125_16	533_125_198	371_125_125	295_125_34	375_125_1	199_1235_1	198_125_68	191_125_25	115_125_1	117_125_85	112_125_23	82_125_88	80_125_4	81_125_54	85_125_26	3_125_1	368_125_51	363_125_11	246_125_43	385_125_1	387_012_15	95_125_32	107_125_198	105_125_8	30_125_1	37_125_1	21_0125_23	439_125_1	1006_125_27	434_1235_37	335_125_1	629_125_86	60_125_1
132_125_1	26_125_1	697_125_59	22_0125_1	160_0125_1	28_125_40	94_1235_1	407_125_70	544_125_6	8_0125_34	7_125_1	122_125_1	2_125_271	268_125_218	53_125_1	52_125_28	379_125_17	378_125_15	533_125_211	371_125_126	295_125_42	375_125_1	199_1235_1	198_125_66	191_125_25	115_125_1	117_125_90	112_125_18	82_125_90	80_125_3	81_125_54	85_125_29	3_125_1	368_125_53	363_125_11	246_125_33	385_125_1	387_012_19	95_125_27	107_125_193	105_125_7	30_125_1	37_125_1	21_0125_29	439_125_1	1006_125_23	434_1235_41	335_125_1	629_125_78	60_125_1
132_125_1	26_125_1	697_125_77	22_0125_1	160_0125_1	28_125_45	94_1235_1	407_125_72	544_125_6	8_0125_27	7_125_1	122_125_1	2_125_276	268_125_209	53_125_1	52_125_28	379_125_16	378_125_16	533_125_206	371_125_126	295_125_34	375_125_1	199_1235_1	198_125_75	191_125_20	115_125_1	117_125_114	112_125_20	82_125_96	80_125_2	81_125_71	85_125_24	3_125_1	368_125_59	363_125_9	246_125_33	385_125_1	387_012_12	95_125_37	107_125_188	105_125_6	30_125_1	37_125_1	21_0125_30	439_125_1	1006_125_23	434_1235_44	335_125_1	629_125_76	60_125_1
132_125_1	26_125_1	697_125_77	22_0125_1	160_0125_1	28_125_49	94_1235_1	407_125_73	544_125_3	8_0125_25	7_125_1	122_125_1	2_125_272	268_125_208	53_125_1	52_125_30	379_125_17	378_125_18	533_125_199	371_125_122	295_125_37	375_125_1	199_1235_1	198_125_80	191_125_18	115_125_1	117_125_112	112_125_19	82_125_98	80_125_2	81_125_62	85_125_20	3_125_1	368_125_64	363_125_9	246_125_39	385_125_1	387_012_10	95_125_28	107_125_185	105_125_6	30_125_1	37_125_1	21_0125_26	439_125_1	1006_125_16	434_1235_39	335_125_1	629_125_62	60_125_1
132_125_1	26_125_1	697_125_82	22_0125_1	160_0125_1	28_125_47	94_1235_1	407_125_81	544_125_1	8_0125_25	7_125_1	122_125_1	2_125_261	268_125_212	53_125_1	52_125_22	379_125_17	378_125_15	533_125_213	371_125_107	295_125_30	375_125_1	199_1235_1	198_125_96	191_125_15	115_125_1	117_125_101	112_125_28	82_125_96	80_125_2	81_125_68	85_125_26	3_125_1	368_125_70	363_125_9	246_125_33	385_125_1	387_012_7	95_125_35	107_125_191	105_125_5	30_125_1	37_125_1	21_0125_24	439_125_1	1006_125_16	434_1235_31	335_125_1	629_125_56	60_125_1
132_125_1	26_125_1	697_125_84	22_0125_1	160_0125_1	28_125_52	94_1235_1	407_125_86	544_125_2	8_0125_24	7_125_1	122_125_1	2_125_268	268_125_233	53_125_1	52_125_19	379_125_20	378_125_15	533_125_213	371_125_104	295_125_37	375_125_1	199_1235_1	198_125_98	191_125_17	115_125_1	117_125_101	112_125_27	82_125_91	80_125_1	81_125_69	85_125_23	3_125_1	368_125_64	363_125_16	246_125_34	385_125_1	387_012_6	95_125_34	107_125_201	105_125_7	30_125_1	37_125_1	21_0125_21	439_125_1	1006_125_13	434_1235_27	335_125_1	629_125_43	60_125_1
132_125_1	26_125_1	697_125_87	22_0125_1	160_0125_1	28_125_63	94_1235_1	407_125_100	544_125_3	8_0125_23	7_125_1	122_125_1	2_125_239	268_125_226	53_125_1	52_125_19	379_125_18	378_125_23	533_125_198	371_125_101	295_125_30	375_125_1	199_1235_1	198_125_83	191_125_13	115_125_1	117_125_99	112_125_26	82_125_97	80_125_1	81_125_67	85_125_27	3_125_1	368_125_62	363_125_18	246_125_32	385_125_1	387_012_5	95_125_41	107_125_196	105_125_8	30_125_1	37_125_1	21_0125_22	439_125_1	1006_125_14	434_1235_23	335_125_1	629_125_33	60_125_1
132_125_1	26_125_1	697_125_98	22_0125_1	160_0125_1	28_125_57	94_1235_1	407_125_105	544_125_6	8_0125_28	7_125_1	122_125_1	2_125_235	268_125_213	53_125_1	52_125_15	379_125_21	378_125_23	533_125_192	371_125_96	295_125_27	375_125_1	199_1235_1	198_125_83	191_125_13	115_125_1	117_125_103	112_125_20	82_125_95	80_125_2	81_125_70	85_125_23	3_125_1	368_125_65	363_125_18	246_125_36	385_125_1	387_012_6	95_125_44	107_125_205	105_125_6	30_125_1	37_125_1	21_0125_29	439_125_1	1006_125_13	434_1235_20	335_125_1	629_125_26	60_125_1
132_125_1	26_125_1	697_125_111	22_0125_1	160_0125_1	28_125_59	94_1235_1	407_125_101	544_125_5	8_0125_24	7_125_1	122_125_1	2_125_240	268_125_221	53_125_1	52_125_13	379_125_19	378_125_28	533_125_191	371_125_91	295_125_32	375_125_1	199_1235_1	198_125_81	191_125_18	115_125_1	117_125_99	112_125_12	82_125_107	80_125_2	81_125_73	85_125_39	3_125_1	368_125_54	363_125_17	246_125_30	385_125_1	387_012_8	95_125_49	107_125_194	105_125_2	30_125_1	37_125_1	21_0125_23	439_125_1	1006_125_21	434_1235_21	335_125_1	629_125_21	60_125_1
132_125_1	26_125_1	697_125_118	22_0125_1	160_0125_1	28_125_61	94_1235_1	407_125_98	544_125_7	8_0125_20	7_125_1	122_125_1	2_125_236	268_125_233	53_125_1	52_125_12	379_125_22	378_125_32	533_125_201	371_125_75	295_125_35	375_125_1	199_1235_1	198_125_77	191_125_9	115_125_1	117_125_110	112_125_10	82_125_105	80_125_2	81_125_61	85_125_41	3_125_1	368_125_57	363_125_11	246_125_40	385_125_1	387_012_9	95_125_53	107_125_216	105_125_2	30_125_1	37_125_1	21_0125_22	439_125_1	1006_125_26	434_1235_22	335_125_1	629_125_21	60_125_1
132_125_1	26_125_1	697_125_118	22_0125_1	160_0125_1	28_125_69	94_1235_1	407_125_87	544_125_10	8_0125_17	7_125_1	122_125_1	2_125_215	268_125_240	53_125_1	52_125_14	379_125_24	378_125_26	533_125_221	371_125_73	295_125_36	375_125_1	199_1235_1	198_125_86	191_125_8	115_125_1	117_125_115	112_125_10	82_125_110	80_125_3	81_125_55	85_125_37	3_125_1	368_125_52	363_125_7	246_125_35	385_125_1	387_012_10	95_125_57	107_125_229	105_125_4	30_125_1	37_125_1	21_0125_22	439_125_1	1006_125_24	434_1235_18	335_125_1	629_125_25	60_125_1
132_125_1	199_1235_1	198_125_83	335_125_1	629_125_26	191_125_9	62_125_1	60_125_1	82_125_115	117_125_127	184_125_1	112_125_19	234_125_27	80_125_1	237_0125_69	257_125_85	232_125_11	85_125_27	182_125_81	26_125_1	81_125_53	697_125_129	22_0125_1	30_125_1	19_125_91	223_125_38	44_125_150	28_125_60	105_125_2	107_125_218	407_125_87	159_125_1	3_125_1	1039_125_11	368_125_44	6_125_1	7_125_1	8_0125_17	220_125_14	363_125_8	68_125_98	147_125_23	144_125_8	544_125_13	140_125_1	209_125_63	160_0125_1	76_125_38	122_125_1	246_125_39
132_125_1	199_1235_1	198_125_88	335_125_1	629_125_24	191_125_9	62_125_1	60_125_1	82_125_115	117_125_140	184_125_1	112_125_24	234_125_30	80_125_2	237_0125_65	257_125_92	232_125_8	85_125_22	182_125_70	26_125_1	81_125_62	697_125_135	22_0125_1	30_125_1	19_125_97	223_125_30	44_125_151	28_125_61	105_125_3	107_125_205	407_125_78	159_125_1	3_125_1	1039_125_14	368_125_44	6_125_1	7_125_1	8_0125_16	220_125_9	363_125_8	68_125_104	147_125_23	144_125_8	544_125_13	140_125_1	209_125_74	160_0125_1	76_125_29	122_125_1	246_125_51
132_125_1	199_1235_1	198_125_90	335_125_1	629_125_24	191_125_6	62_125_1	60_125_1	82_125_116	117_125_134	184_125_1	112_125_24	234_125_32	80_125_2	237_0125_65	257_125_99	232_125_9	85_125_18	182_125_69	26_125_1	81_125_61	697_125_137	22_0125_1	30_125_1	19_125_105	223_125_29	44_125_153	28_125_62	105_125_2	107_125_211	407_125_71	159_125_1	3_125_1	1039_125_15	368_125_34	6_125_1	7_125_1	8_0125_18	220_125_11	363_125_7	68_125_122	147_125_22	144_125_7	544_125_11	140_125_1	209_125_65	160_0125_1	76_125_23	122_125_1	246_125_44
132_125_1	199_1235_1	198_125_99	335_125_1	629_125_23	191_125_8	62_125_1	60_125_1	82_125_116	117_125_124	184_125_1	112_125_23	234_125_38	80_125_1	237_0125_68	257_125_93	232_125_10	85_125_20	182_125_82	26_125_1	81_125_62	697_125_137	22_0125_1	30_125_1	19_125_119	223_125_27	44_125_164	28_125_56	105_125_1	107_125_207	407_125_62	159_125_1	3_125_1	1039_125_12	368_125_44	6_125_1	7_125_1	8_0125_22	220_125_12	363_125_4	68_125_94	147_125_24	144_125_3	544_125_7	140_125_1	209_125_78	160_0125_1	76_125_22	122_125_1	246_125_44
132_125_1	199_1235_1	198_125_97	335_125_1	629_125_37	191_125_8	62_125_1	60_125_1	82_125_95	117_125_131	112_125_19	234_125_35	237_0125_72	257_125_100	232_125_7	85_125_19	182_125_79	26_125_1	81_125_71	697_125_135	22_0125_1	19_125_121	223_125_17	44_125_163	28_125_52	105_125_1	107_125_193	407_125_65	159_125_1	3_125_1	1039_125_13	368_125_45	6_125_1	7_125_1	8_0125_27	220_125_15	363_125_3	68_125_108	147_125_20	144_125_3	544_125_6	140_125_1	209_125_72	160_0125_1	76_125_17	122_125_1	246_125_45	168_125_43	387_012_9	227_125_1
132_125_1	199_1235_1	198_125_91	335_125_1	629_125_39	191_125_7	62_125_1	60_125_1	82_125_85	117_125_135	112_125_22	234_125_35	237_0125_74	257_125_101	232_125_9	85_125_19	182_125_91	26_125_1	81_125_81	697_125_145	22_0125_1	19_125_123	223_125_18	44_125_176	28_125_47	105_125_1	107_125_190	407_125_51	159_125_1	3_125_1	1039_125_10	368_125_37	6_125_1	7_125_1	8_0125_22	220_125_18	363_125_5	68_125_94	147_125_20	144_125_3	544_125_9	140_125_1	209_125_58	160_0125_1	76_125_13	122_125_1	246_125_39	168_125_45	387_012_12	227_125_1
132_125_1	199_1235_1	198_125_78	335_125_1	629_125_40	191_125_5	62_125_1	60_125_1	82_125_85	117_125_140	112_125_19	234_125_28	237_0125_71	257_125_106	232_125_12	85_125_18	182_125_87	26_125_1	81_125_84	697_125_130	22_0125_1	19_125_139	223_125_26	44_125_158	28_125_39	107_125_187	407_125_57	159_125_1	3_125_1	1039_125_8	368_125_47	6_125_1	7_125_1	8_0125_28	220_125_20	363_125_4	68_125_105	147_125_24	144_125_3	544_125_7	140_125_1	209_125_56	160_0125_1	76_125_12	122_125_1	246_125_37	168_125_34	387_012_14	227_125_1	2_125_188
132_125_1	199_1235_1	198_125_83	335_125_1	629_125_47	191_125_1	62_125_1	60_125_1	82_125_84	117_125_131	112_125_20	234_125_28	237_0125_72	257_125_98	232_125_18	85_125_16	182_125_106	26_125_1	81_125_90	697_125_118	22_0125_1	19_125_156	223_125_26	44_125_171	28_125_39	107_125_169	407_125_59	159_125_1	3_125_1	1039_125_10	368_125_56	6_125_1	7_125_1	8_0125_28	220_125_16	363_125_4	68_125_103	147_125_25	144_125_4	544_125_3	140_125_1	209_125_46	160_0125_1	76_125_9	122_125_1	246_125_40	168_125_33	387_012_13	227_125_1	2_125_164
132_125_1	199_1235_1	198_125_76	335_125_1	629_125_40	191_125_1	62_125_1	60_125_1	82_125_112	117_125_136	112_125_21	234_125_25	237_0125_62	257_125_90	232_125_23	85_125_12	182_125_107	26_125_1	81_125_82	697_125_124	22_0125_1	19_125_165	223_125_23	44_125_177	28_125_42	107_125_190	407_125_54	159_125_1	3_125_1	1039_125_7	368_125_56	6_125_1	7_125_1	8_0125_27	220_125_12	363_125_3	68_125_97	147_125_27	144_125_2	544_125_6	140_125_1	209_125_53	160_0125_1	76_125_7	122_125_1	246_125_47	168_125_31	387_012_13	227_125_1	2_125_148
132_125_1	199_1235_1	198_125_80	335_125_1	629_125_40	62_125_1	60_125_1	82_125_111	117_125_142	112_125_23	234_125_24	237_0125_59	257_125_84	232_125_19	85_125_13	182_125_94	26_125_1	81_125_80	697_125_112	22_0125_1	19_125_164	223_125_24	44_125_184	28_125_44	107_125_207	407_125_51	159_125_1	3_125_1	1039_125_5	368_125_57	6_125_1	7_125_1	8_0125_28	220_125_13	363_125_3	68_125_97	147_125_31	144_125_3	544_125_4	140_125_1	209_125_44	160_0125_1	76_125_8	122_125_1	246_125_47	168_125_29	387_012_17	227_125_1	2_125_147	268_125_239
132_125_1	199_1235_1	198_125_79	335_125_1	629_125_46	62_125_1	60_125_1	82_125_118	117_125_135	112_125_23	234_125_33	237_0125_59	257_125_81	232_125_19	85_125_15	182_125_93	26_125_1	81_125_84	697_125_104	22_0125_1	19_125_159	223_125_26	44_125_174	28_125_38	107_125_196	407_125_51	159_125_1	3_125_1	1039_125_2	368_125_52	6_125_1	7_125_1	8_0125_38	220_125_16	363_125_5	68_125_97	147_125_37	144_125_1	544_125_6	140_125_1	209_125_49	160_0125_1	76_125_9	122_125_1	246_125_50	168_125_25	387_012_16	227_125_1	2_125_137	268_125_239
132_125_1	199_1235_1	198_125_75	335_125_1	629_125_47	62_125_1	60_125_1	82_125_126	117_125_130	112_125_14	234_125_27	237_0125_68	257_125_74	232_125_16	85_125_20	182_125_98	26_125_1	81_125_88	697_125_107	22_0125_1	19_125_145	223_125_26	44_125_187	28_125_39	107_125_201	407_125_60	159_125_1	3_125_1	1039_125_1	368_125_65	6_125_1	7_125_1	8_0125_33	220_125_10	363_125_4	68_125_87	147_125_36	144_125_1	544_125_1	140_125_1	209_125_60	160_0125_1	76_125_6	122_125_1	246_125_56	168_125_22	387_012_18	227_125_1	2_125_137	268_125_233
132_125_1	199_1235_1	198_125_76	335_125_1	629_125_51	62_125_1	60_125_1	82_125_129	117_125_142	112_125_17	234_125_25	237_0125_75	257_125_72	232_125_11	85_125_15	182_125_106	26_125_1	81_125_88	697_125_105	22_0125_1	19_125_152	223_125_22	44_125_177	28_125_46	107_125_208	407_125_63	159_125_1	3_125_1	1039_125_2	368_125_66	6_125_1	7_125_1	8_0125_32	220_125_9	363_125_5	68_125_78	147_125_35	544_125_1	140_125_1	209_125_68	160_0125_1	76_125_6	122_125_1	246_125_52	168_125_27	387_012_10	227_125_1	2_125_143	268_125_215	95_125_84
132_125_1	199_1235_1	198_125_86	335_125_1	629_125_51	62_125_1	60_125_1	82_125_109	117_125_145	112_125_14	234_125_16	237_0125_86	257_125_64	232_125_11	85_125_15	182_125_125	81_125_86	697_125_108	22_0125_1	19_125_161	223_125_25	44_125_162	28_125_41	107_125_216	407_125_54	159_125_1	3_125_1	1039_125_2	368_125_64	6_125_1	8_0125_36	220_125_8	363_125_5	68_125_66	147_125_40	7_125_1	140_125_1	209_125_73	160_0125_1	76_125_10	122_125_1	246_125_54	168_125_26	387_012_5	227_125_1	2_125_147	268_125_219	95_125_86	161_125_68	162_125_800
132_125_1	199_1235_1	198_125_88	335_125_1	629_125_60	62_125_1	60_125_1	82_125_107	117_125_138	112_125_19	234_125_17	237_0125_76	257_125_66	232_125_14	85_125_21	182_125_119	81_125_94	697_125_110	22_0125_1	19_125_165	223_125_31	44_125_146	28_125_35	107_125_233	407_125_45	159_125_1	3_125_1	1039_125_4	368_125_66	6_125_1	8_0125_33	220_125_10	363_125_5	68_125_82	147_125_40	7_125_1	140_125_1	209_125_84	160_0125_1	76_125_11	122_125_1	246_125_60	168_125_22	387_012_4	227_125_1	2_125_149	268_125_220	95_125_99	161_125_67	162_125_772
132_125_1	199_1235_1	198_125_95	335_125_1	629_125_57	62_125_1	60_125_1	82_125_106	117_125_147	112_125_24	234_125_13	237_0125_64	257_125_58	232_125_18	85_125_15	182_125_101	81_125_89	697_125_122	22_0125_1	19_125_156	223_125_29	44_125_137	28_125_37	107_125_229	407_125_50	159_125_1	3_125_1	1039_125_11	368_125_66	6_125_1	8_0125_32	220_125_14	363_125_5	68_125_86	147_125_38	7_125_1	140_125_1	209_125_82	160_0125_1	76_125_15	122_125_1	246_125_61	168_125_20	387_012_4	227_125_1	2_125_165	268_125_199	95_125_94	161_125_76	162_125_811
132_125_1	199_1235_1	198_125_99	335_125_1	629_125_49	62_125_1	60_125_1	82_125_105	117_125_133	112_125_23	234_125_10	237_0125_49	257_125_62	232_125_17	85_125_17	182_125_100	81_125_104	697_125_131	22_0125_1	19_125_157	223_125_35	44_125_144	28_125_48	107_125_203	407_125_45	159_125_1	3_125_1	1039_125_9	368_125_63	6_125_1	8_0125_32	220_125_13	363_125_4	68_125_94	147_125_40	7_125_1	140_125_1	209_125_64	160_0125_1	76_125_22	122_125_1	246_125_55	168_125_19	387_012_5	227_125_1	2_125_169	268_125_193	95_125_90	161_125_83	162_125_827
132_125_1	199_1235_1	198_125_98	335_125_1	629_125_41	62_125_1	60_125_1	82_125_120	117_125_137	112_125_25	234_125_9	237_0125_44	257_125_58	232_125_19	85_125_17	182_125_95	81_125_101	697_125_122	22_0125_1	19_125_159	223_125_33	44_125_124	28_125_46	107_125_212	407_125_43	159_125_1	3_125_1	1039_125_8	368_125_68	6_125_1	8_0125_31	220_125_13	363_125_6	68_125_95	147_125_42	7_125_1	140_125_1	209_125_70	160_0125_1	76_125_28	122_125_1	246_125_47	168_125_24	387_012_9	227_125_1	2_125_167	268_125_196	95_125_96	161_125_90	162_125_825
132_125_1	199_1235_1	198_125_102	335_125_1	629_125_50	62_125_1	60_125_1	82_125_124	117_125_142	112_125_27	234_125_7	237_0125_40	257_125_57	232_125_21	85_125_23	182_125_80	81_125_105	697_125_111	22_0125_1	19_125_155	223_125_36	44_125_116	28_125_36	107_125_206	407_125_47	159_125_1	3_125_1	1039_125_6	368_125_61	6_125_1	8_0125_30	220_125_16	363_125_4	68_125_90	147_125_47	7_125_1	140_125_1	209_125_80	160_0125_1	76_125_29	122_125_1	246_125_51	168_125_18	387_012_9	227_125_1	2_125_178	268_125_201	95_125_93	161_125_99	162_125_812
132_125_1	199_1235_1	198_125_104	335_125_1	629_125_52	62_125_1	60_125_1	82_125_117	117_125_162	112_125_22	234_125_8	237_0125_45	257_125_49	232_125_23	85_125_25	182_125_69	81_125_117	697_125_122	22_0125_1	19_125_155	223_125_37	44_125_111	28_125_34	107_125_195	407_125_51	159_125_1	3_125_1	1039_125_3	368_125_54	6_125_1	8_0125_31	220_125_17	363_125_4	68_125_89	147_125_50	7_125_1	140_125_1	209_125_82	160_0125_1	76_125_30	122_125_1	246_125_56	168_125_16	387_012_8	227_125_1	2_125_175	268_125_190	95_125_98	161_125_104	162_125_831
132_125_1	199_1235_1	198_125_96	335_125_1	629_125_59	62_125_1	60_125_1	82_125_119	117_125_164	112_125_25	234_125_10	237_0125_49	257_125_49	232_125_22	85_125_22	182_125_76	81_125_119	697_125_123	22_0125_1	19_125_161	223_125_37	44_125_110	28_125_34	107_125_194	407_125_48	159_125_1	3_125_1	1039_125_4	368_125_55	6_125_1	8_0125_32	220_125_12	363_125_6	68_125_81	147_125_55	7_125_1	140_125_1	209_125_87	160_0125_1	76_125_34	122_125_1	246_125_57	168_125_17	387_012_9	227_125_1	2_125_177	268_125_191	95_125_100	161_125_103	162_125_816
132_125_1	199_1235_1	198_125_96	335_125_1	629_125_49	62_125_1	60_125_1	82_125_101	117_125_172	112_125_33	234_125_9	237_0125_52	257_125_55	232_125_18	85_125_18	182_125_71	81_125_125	697_125_127	22_0125_1	19_125_151	223_125_39	44_125_114	28_125_35	107_125_186	407_125_49	159_125_1	3_125_1	1039_125_3	368_125_56	6_125_1	8_0125_26	220_125_12	363_125_7	68_125_79	147_125_57	7_125_1	140_125_1	209_125_86	160_0125_1	76_125_36	122_125_1	246_125_63	168_125_20	387_012_7	227_125_1	2_125_184	268_125_178	95_125_103	161_125_105	162_125_860
132_125_1	199_1235_1	198_125_96	335_125_1	629_125_43	62_125_1	60_125_1	82_125_94	117_125_186	112_125_28	234_125_10	237_0125_50	257_125_53	232_125_25	85_125_11	182_125_66	81_125_135	697_125_122	22_0125_1	19_125_163	223_125_40	44_125_101	28_125_30	107_125_192	407_125_43	159_125_1	3_125_1	1039_125_3	368_125_54	6_125_1	8_0125_32	220_125_9	363_125_4	68_125_75	147_125_44	7_125_1	140_125_1	209_125_97	160_0125_1	76_125_36	122_125_1	246_125_69	168_125_24	387_012_9	227_125_1	2_125_191	268_125_180	95_125_100	161_125_113	162_125_871
132_125_1	199_1235_1	198_125_104	335_125_1	629_125_39	62_125_1	60_125_1	82_125_109	117_125_186	112_125_31	234_125_12	237_0125_49	257_125_51	232_125_28	85_125_12	182_125_73	81_125_140	697_125_118	22_0125_1	19_125_155	223_125_36	44_125_99	28_125_34	107_125_190	407_125_60	159_125_1	3_125_1	1039_125_5	368_125_44	6_125_1	8_0125_34	220_125_10	363_125_5	68_125_69	147_125_44	7_125_1	140_125_1	209_125_98	160_0125_1	76_125_41	122_125_1	246_125_79	168_125_25	387_012_8	227_125_1	2_125_184	268_125_174	95_125_96	161_125_104	162_125_853
132_125_1	199_1235_1	198_125_102	335_125_1	629_125_42	62_125_1	60_125_1	82_125_118	117_125_164	112_125_30	234_125_8	237_0125_46	257_125_49	232_125_31	85_125_7	182_125_74	81_125_134	697_125_127	22_0125_1	19_125_146	223_125_34	44_125_103	28_125_29	107_125_182	407_125_73	159_125_1	3_125_1	1039_125_2	368_125_52	6_125_1	8_0125_32	220_125_6	363_125_6	68_125_70	147_125_47	7_125_1	140_125_1	209_125_103	160_0125_1	76_125_36	122_125_1	246_125_81	168_125_20	387_012_10	227_125_1	2_125_202	268_125_167	95_125_99	161_125_108	162_125_853
132_125_1	199_1235_1	198_125_101	335_125_1	629_125_43	62_125_1	60_125_1	82_125_101	117_125_179	112_125_31	234_125_8	237_0125_44	257_125_55	232_125_30	85_125_6	182_125_83	81_125_137	697_125_135	22_0125_1	19_125_135	223_125_35	44_125_107	28_125_27	107_125_180	407_125_57	159_125_1	3_125_1	1039_125_1	368_125_56	6_125_1	8_0125_29	220_125_3	363_125_5	68_125_73	147_125_50	7_125_1	140_125_1	209_125_86	160_0125_1	76_125_36	122_125_1	246_125_85	168_125_11	387_012_10	227_125_1	2_125_204	268_125_172	95_125_94	161_125_92	162_125_894
132_125_1	199_1235_1	198_125_103	335_125_1	629_125_46	62_125_1	60_125_1	82_125_107	117_125_186	112_125_32	234_125_3	237_0125_41	257_125_55	232_125_31	85_125_2	182_125_77	81_125_148	697_125_124	22_0125_1	19_125_154	223_125_36	44_125_112	28_125_19	107_125_159	407_125_77	159_125_1	3_125_1	1039_125_1	368_125_47	6_125_1	8_0125_34	220_125_1	363_125_4	68_125_68	147_125_58	7_125_1	140_125_1	209_125_81	160_0125_1	76_125_27	122_125_1	246_125_78	168_125_8	387_012_7	227_125_1	2_125_206	268_125_174	95_125_76	161_125_90	162_125_892
132_125_1	199_1235_1	198_125_104	335_125_1	629_125_38	62_125_1	60_125_1	82_125_104	117_125_194	112_125_33	234_125_5	237_0125_41	257_125_60	232_125_33	85_125_2	182_125_69	81_125_145	697_125_118	22_0125_1	19_125_151	223_125_40	44_125_115	28_125_20	107_125_147	407_125_74	159_125_1	3_125_1	1039_125_2	368_125_38	6_125_1	8_0125_37	220_125_1	363_125_3	68_125_73	147_125_60	7_125_1	140_125_1	209_125_82	160_0125_1	76_125_29	122_125_1	246_125_76	168_125_6	387_012_7	227_125_1	2_125_207	268_125_167	95_125_77	161_125_83	162_125_925
132_125_1	199_1235_1	198_125_101	335_125_1	629_125_34	62_125_1	60_125_1	82_125_99	117_125_190	112_125_29	234_125_3	237_0125_37	257_125_55	232_125_46	182_125_69	81_125_147	697_125_113	22_0125_1	19_125_140	223_125_45	44_125_107	28_125_17	107_125_143	407_125_72	159_125_1	3_125_1	2_125_234	368_125_45	6_125_1	8_0125_45	329_0125_1	363_125_2	68_125_71	147_125_66	7_125_1	140_125_1	209_125_74	160_0125_1	76_125_33	122_125_1	246_125_75	168_125_5	387_012_7	227_125_1	90_0125_1	268_125_153	95_125_67	161_125_81	162_125_973	78_012_38
132_125_1	199_1235_1	198_125_110	335_125_1	629_125_34	62_125_1	60_125_1	82_125_105	117_125_182	112_125_31	234_125_4	237_0125_42	257_125_53	232_125_49	182_125_67	81_125_163	697_125_119	22_0125_1	19_125_125	223_125_50	44_125_106	28_125_28	107_125_132	407_125_62	159_125_1	3_125_1	2_125_245	368_125_50	6_125_1	8_0125_33	329_0125_1	363_125_3	68_125_59	147_125_75	7_125_1	140_125_1	209_125_73	160_0125_1	76_125_29	122_125_1	246_125_81	168_125_4	387_012_5	227_125_1	90_0125_1	268_125_154	95_125_64	161_125_91	162_125_971	78_012_40
132_125_1	199_1235_1	198_125_109	335_125_1	629_125_41	62_125_1	60_125_1	82_125_106	117_125_165	112_125_33	234_125_1	237_0125_50	257_125_50	232_125_42	182_125_78	81_125_189	697_125_133	22_0125_1	19_125_129	223_125_37	44_125_106	28_125_29	107_125_122	407_125_60	159_125_1	3_125_1	2_125_212	368_125_49	6_125_1	8_0125_45	329_0125_1	363_125_2	68_125_63	147_125_83	7_125_1	140_125_1	209_125_70	160_0125_1	76_125_23	122_125_1	246_125_93	168_125_6	387_012_4	227_125_1	90_0125_1	268_125_161	95_125_68	161_125_90	162_125_978	78_012_41
132_125_1	199_1235_1	198_125_115	335_125_1	629_125_42	62_125_1	60_125_1	82_125_122	117_125_151	112_125_35	234_125_2	237_0125_52	257_125_55	232_125_44	182_125_81	81_125_191	697_125_136	22_0125_1	19_125_128	223_125_44	44_125_102	28_125_29	107_125_112	407_125_63	159_125_1	3_125_1	2_125_222	368_125_32	6_125_1	8_0125_37	329_0125_1	363_125_3	68_125_68	147_125_72	7_125_1	140_125_1	209_125_59	160_0125_1	76_125_19	122_125_1	246_125_80	168_125_4	387_012_4	227_125_1	90_0125_1	268_125_170	95_125_67	161_125_69	162_125_1013	78_012_43
132_125_1	199_1235_1	198_125_115	335_125_1	629_125_47	62_125_1	60_125_1	82_125_120	117_125_151	112_125_34	234_125_1	237_0125_59	257_125_63	232_125_29	182_125_92	81_125_202	697_125_121	22_0125_1	19_125_122	223_125_50	44_125_100	28_125_27	107_125_131	407_125_70	159_125_1	3_125_1	2_125_217	368_125_29	6_125_1	8_0125_42	329_0125_1	68_125_66	147_125_77	7_125_1	140_125_1	209_125_55	160_0125_1	76_125_21	122_125_1	246_125_72	168_125_4	387_012_8	90_0125_1	268_125_172	95_125_68	161_125_68	162_125_980	78_012_41	115_125_1	13_0125_22
132_125_1	199_1235_1	198_125_107	335_125_1	629_125_40	62_125_1	60_125_1	82_125_108	117_125_147	112_125_33	234_125_2	237_0125_55	257_125_65	232_125_28	182_125_100	81_125_216	697_125_113	22_0125_1	19_125_132	223_125_50	44_125_86	28_125_20	107_125_124	407_125_78	159_125_1	3_125_1	2_125_224	368_125_37	6_125_1	8_0125_41	329_0125_1	68_125_73	147_125_77	7_125_1	140_125_1	209_125_52	160_0125_1	76_125_25	122_125_1	246_125_67	168_125_4	387_012_6	90_0125_1	268_125_169	95_125_78	161_125_74	162_125_987	78_012_42	115_125_1	13_0125_31
132_125_1	199_1235_1	198_125_89	335_125_1	629_125_39	62_125_1	60_125_1	82_125_105	117_125_139	112_125_30	234_125_3	237_0125_57	257_125_59	232_125_28	182_125_105	81_125_227	697_125_125	22_0125_1	19_125_130	223_125_50	44_125_92	28_125_22	107_125_129	407_125_75	159_125_1	3_125_1	2_125_218	368_125_37	6_125_1	8_0125_39	329_0125_1	68_125_63	147_125_85	7_125_1	140_125_1	209_125_54	160_0125_1	76_125_26	122_125_1	246_125_93	168_125_4	387_012_6	90_0125_1	268_125_178	95_125_80	161_125_77	162_125_953	78_012_41	115_125_1	13_0125_28
132_125_1	199_1235_1	198_125_79	335_125_1	629_125_37	62_125_1	60_125_1	82_125_101	117_125_143	112_125_38	234_125_4	237_0125_53	257_125_59	232_125_28	182_125_102	81_125_225	697_125_120	22_0125_1	19_125_120	223_125_44	44_125_95	28_125_19	107_125_122	407_125_71	159_125_1	3_125_1	2_125_219	368_125_42	6_125_1	8_0125_41	329_0125_1	68_125_65	147_125_82	7_125_1	140_125_1	209_125_50	160_0125_1	76_125_30	122_125_1	246_125_102	168_125_4	387_012_7	90_0125_1	268_125_173	95_125_86	161_125_56	162_125_975	78_012_43	115_125_1	13_0125_30
132_125_1	199_1235_1	198_125_81	335_125_1	629_125_31	62_125_1	60_125_1	82_125_116	117_125_147	112_125_33	234_125_4	237_0125_57	257_125_62	232_125_25	182_125_114	81_125_234	697_125_104	22_0125_1	19_125_122	223_125_57	44_125_98	28_125_20	107_125_94	407_125_66	159_125_1	3_125_1	2_125_217	368_125_45	6_125_1	8_0125_39	329_0125_1	68_125_70	147_125_89	7_125_1	140_125_1	209_125_45	160_0125_1	76_125_31	122_125_1	246_125_101	168_125_3	387_012_8	90_0125_1	268_125_180	95_125_86	161_125_57	162_125_974	78_012_41	115_125_1	13_0125_27
132_125_1	199_1235_1	198_125_82	335_125_1	629_125_30	62_125_1	60_125_1	82_125_105	117_125_133	112_125_37	234_125_2	237_0125_68	257_125_54	232_125_22	182_125_109	81_125_237	697_125_102	22_0125_1	19_125_117	223_125_54	44_125_96	28_125_23	107_125_88	407_125_70	159_125_1	3_125_1	2_125_214	368_125_43	6_125_1	8_0125_41	329_0125_1	68_125_75	147_125_92	7_125_1	140_125_1	209_125_45	160_0125_1	76_125_34	122_125_1	246_125_109	168_125_5	387_012_13	90_0125_1	268_125_194	95_125_91	161_125_54	162_125_990	78_012_38	115_125_1	13_0125_26
132_125_1	199_1235_1	198_125_81	335_125_1	629_125_25	62_125_1	60_125_1	82_125_117	117_125_134	112_125_34	234_125_3	237_0125_65	257_125_53	232_125_23	182_125_104	81_125_231	697_125_100	22_0125_1	223_125_52	44_125_100	28_125_16	107_125_78	407_125_78	3_125_1	2_125_209	368_125_36	6_125_1	8_0125_62	329_0125_1	68_125_93	147_125_100	7_125_1	140_125_1	209_125_39	160_0125_1	76_125_32	122_125_1	246_125_99	168_125_6	387_012_13	90_0125_1	268_125_203	95_125_89	161_125_46	162_125_990	78_012_34	115_125_1	13_0125_21	14_125_1	16_125_1
132_125_1	199_1235_1	198_125_83	335_125_1	629_125_23	62_125_1	60_125_1	82_125_117	117_125_139	112_125_40	234_125_3	237_0125_67	257_125_56	232_125_25	182_125_116	81_125_232	697_125_88	22_0125_1	223_125_51	44_125_103	28_125_19	107_125_71	407_125_74	3_125_1	2_125_192	368_125_43	6_125_1	8_0125_62	329_0125_1	68_125_87	147_125_116	7_125_1	140_125_1	209_125_43	160_0125_1	76_125_35	122_125_1	246_125_83	168_125_3	387_012_12	90_0125_1	268_125_206	95_125_84	161_125_47	162_125_971	78_012_33	115_125_1	13_0125_21	14_125_1	16_125_1
132_125_1	199_1235_1	198_125_67	335_125_1	629_125_24	62_125_1	60_125_1	82_125_131	117_125_134	112_125_43	234_125_2	237_0125_70	257_125_52	232_125_17	182_125_121	81_125_246	697_125_97	22_0125_1	223_125_45	44_125_101	28_125_14	107_125_76	407_125_68	3_125_1	2_125_210	368_125_46	6_125_1	8_0125_73	329_0125_1	68_125_89	147_125_118	7_125_1	140_125_1	209_125_45	160_0125_1	76_125_36	122_125_1	246_125_79	168_125_3	387_012_17	90_0125_1	268_125_213	95_125_75	161_125_49	162_125_927	78_012_34	115_125_1	13_0125_19	14_125_1	16_125_1
199_1235_1	198_125_74	335_125_1	629_125_26	62_125_1	60_125_1	82_125_124	117_125_128	112_125_41	234_125_4	81_125_236	257_125_52	232_125_14	182_125_123	237_0125_71	697_125_97	22_0125_1	223_125_39	44_125_109	28_125_10	107_125_81	407_125_71	3_125_1	2_125_228	368_125_61	6_125_1	8_0125_64	329_0125_1	68_125_87	147_125_125	7_125_1	140_125_1	209_125_37	160_0125_1	76_125_36	122_125_1	246_125_76	132_125_1	387_012_11	90_0125_1	268_125_199	95_125_72	161_125_41	162_125_927	78_012_40	115_125_1	13_0125_24	14_125_1	16_125_1	19_125_151
199_1235_1	198_125_69	335_125_1	629_125_22	62_125_1	60_125_1	82_125_131	117_125_141	112_125_37	234_125_1	81_125_226	257_125_54	232_125_15	182_125_135	237_0125_76	697_125_88	22_0125_1	223_125_30	44_125_108	28_125_8	107_125_64	407_125_82	3_125_1	2_125_228	368_125_62	6_125_1	8_0125_60	329_0125_1	68_125_92	147_125_121	7_125_1	140_125_1	209_125_33	160_0125_1	76_125_28	122_125_1	246_125_91	132_125_1	387_012_8	90_0125_1	268_125_196	95_125_68	161_125_34	162_125_959	78_012_44	115_125_1	13_0125_20	14_125_1	16_125_1	19_125_148
199_1235_1	198_125_70	335_125_1	629_125_19	62_125_1	60_125_1	82_125_135	117_125_133	112_125_37	234_125_1	81_125_226	257_125_50	232_125_21	182_125_131	237_0125_81	697_125_96	22_0125_1	223_125_29	44_125_99	28_125_9	107_125_68	407_125_87	3_125_1	2_125_221	368_125_62	6_125_1	8_0125_63	329_0125_1	68_125_76	147_125_127	7_125_1	140_125_1	209_125_36	160_0125_1	76_125_22	122_125_1	246_125_84	132_125_1	387_012_6	90_0125_1	268_125_198	95_125_74	161_125_38	162_125_998	78_012_52	115_125_1	13_0125_15	14_125_1	16_125_1	19_125_131
199_1235_1	198_125_74	335_125_1	629_125_14	62_125_1	60_125_1	68_125_69	117_125_123	112_125_34	82_125_135	81_125_220	257_125_47	232_125_22	182_125_129	237_0125_86	697_125_93	22_0125_1	223_125_22	44_125_91	28_125_14	107_125_69	407_125_87	3_125_1	2_125_221	368_125_66	6_125_1	8_0125_64	329_0125_1	147_125_141	7_125_1	140_125_1	209_125_40	160_0125_1	76_125_19	122_125_1	246_125_97	132_125_1	387_012_2	90_0125_1	268_125_197	95_125_70	161_125_47	162_125_1033	78_012_50	115_125_1	13_0125_15	16_125_1	19_125_118	30_125_1	37_125_1
199_1235_1	198_125_63	335_125_1	629_125_13	62_125_1	60_125_1	68_125_57	117_125_133	112_125_29	82_125_132	81_125_212	257_125_53	232_125_22	182_125_119	237_0125_78	697_125_81	22_0125_1	223_125_23	44_125_97	28_125_14	107_125_69	407_125_89	3_125_1	2_125_232	368_125_75	6_125_1	8_0125_76	329_0125_1	147_125_149	7_125_1	140_125_1	209_125_36	160_0125_1	76_125_18	122_125_1	246_125_100	132_125_1	387_012_3	90_0125_1	268_125_208	95_125_74	161_125_60	162_125_1008	78_012_47	115_125_1	13_0125_19	16_125_1	19_125_123	30_125_1	37_125_1
198_125_51	335_125_1	629_125_17	62_125_1	60_125_1	68_125_55	117_125_142	112_125_27	82_125_120	81_125_214	257_125_45	232_125_29	182_125_110	237_0125_69	697_125_93	22_0125_1	223_125_22	44_125_101	28_125_11	107_125_74	407_125_84	3_125_1	2_125_245	368_125_71	6_125_1	8_0125_80	329_0125_1	147_125_153	7_125_1	140_125_1	209_125_24	160_0125_1	76_125_12	122_125_1	246_125_109	132_125_1	387_012_6	90_0125_1	268_125_207	95_125_76	161_125_62	162_125_1026	78_012_50	115_125_1	13_0125_12	16_125_1	19_125_122	30_125_1	37_125_1	21_0125_13
198_125_49	335_125_1	629_125_16	62_125_1	60_125_1	68_125_52	117_125_129	112_125_26	82_125_120	81_125_220	257_125_42	232_125_18	182_125_121	237_0125_68	697_125_86	22_0125_1	223_125_27	44_125_86	28_125_9	107_125_69	407_125_96	3_125_1	2_125_246	368_125_71	6_125_1	8_0125_87	329_0125_1	147_125_140	7_125_1	140_125_1	209_125_25	160_0125_1	76_125_9	122_125_1	246_125_116	132_125_1	387_012_9	90_0125_1	268_125_219	95_125_64	161_125_71	162_125_1044	78_012_39	115_125_1	13_0125_8	16_125_1	19_125_135	30_125_1	37_125_1	21_0125_8
198_125_49	335_125_1	629_125_19	62_125_1	60_125_1	68_125_40	117_125_138	112_125_28	82_125_104	81_125_229	257_125_36	232_125_16	182_125_123	237_0125_65	697_125_96	22_0125_1	223_125_27	44_125_93	28_125_11	107_125_71	407_125_89	3_125_1	2_125_241	368_125_80	6_125_1	8_0125_89	329_0125_1	147_125_151	7_125_1	140_125_1	209_125_27	160_0125_1	76_125_7	122_125_1	246_125_114	132_125_1	387_012_7	90_0125_1	268_125_214	95_125_72	161_125_78	162_125_1047	78_012_43	115_125_1	13_0125_4	16_125_1	19_125_126	30_125_1	37_125_1	21_0125_3
198_125_48	335_125_1	629_125_17	62_125_1	60_125_1	68_125_36	117_125_129	112_125_36	82_125_108	81_125_233	257_125_34	232_125_16	182_125_113	237_0125_56	697_125_99	22_0125_1	223_125_29	44_125_91	28_125_7	107_125_54	407_125_106	3_125_1	2_125_237	368_125_78	6_125_1	8_0125_97	329_0125_1	147_125_157	7_125_1	140_125_1	209_125_19	160_0125_1	76_125_5	122_125_1	246_125_118	132_125_1	387_012_4	90_0125_1	268_125_207	95_125_82	161_125_76	162_125_1108	78_012_39	115_125_1	13_0125_2	16_125_1	19_125_118	30_125_1	37_125_1	21_0125_2
198_125_44	335_125_1	629_125_23	62_125_1	60_125_1	68_125_30	117_125_133	112_125_39	82_125_109	81_125_238	257_125_18	232_125_12	182_125_121	237_0125_62	697_125_112	22_0125_1	223_125_28	44_125_100	28_125_3	107_125_53	407_125_104	3_125_1	2_125_235	368_125_66	6_125_1	8_0125_100	329_0125_1	147_125_149	7_125_1	140_125_1	209_125_8	160_0125_1	76_125_5	122_125_1	246_125_130	132_125_1	387_012_5	90_0125_1	268_125_206	95_125_82	161_125_67	162_125_1124	78_012_30	115_125_1	16_125_1	19_125_122	30_125_1	37_125_1	21_0125_2	53_125_1
198_125_35	335_125_1	629_125_24	62_125_1	60_125_1	68_125_36	117_125_132	112_125_40	82_125_113	81_125_231	257_125_12	232_125_13	182_125_118	237_0125_59	697_125_108	22_0125_1	223_125_25	44_125_103	28_125_5	107_125_59	407_125_105	3_125_1	2_125_261	368_125_55	6_125_1	8_0125_112	329_0125_1	147_125_142	7_125_1	140_125_1	209_125_8	160_0125_1	76_125_6	122_125_1	246_125_134	132_125_1	387_012_1	90_0125_1	268_125_218	95_125_86	161_125_71	162_125_1099	78_012_35	115_125_1	16_125_1	19_125_120	30_125_1	37_125_1	21_0125_2	53_125_1
198_125_38	335_125_1	629_125_27	62_125_1	60_125_1	68_125_38	117_125_135	112_125_37	82_125_120	81_125_240	257_125_13	232_125_11	182_125_121	237_0125_68	697_125_106	22_0125_1	223_125_27	44_125_94	28_125_6	107_125_59	407_125_100	3_125_1	2_125_272	368_125_59	6_125_1	8_0125_109	329_0125_1	147_125_134	7_125_1	140_125_1	209_125_10	160_0125_1	76_125_6	122_125_1	246_125_138	132_125_1	90_0125_1	268_125_208	95_125_81	161_125_75	162_125_1101	78_012_34	115_125_1	16_125_1	19_125_114	30_125_1	37_125_1	21_0125_1	53_125_1	52_125_1
198_125_41	335_125_1	629_125_19	62_125_1	60_125_1	68_125_32	117_125_133	112_125_53	82_125_133	81_125_243	257_125_10	232_125_10	182_125_108	237_0125_66	697_125_106	22_0125_1	223_125_26	44_125_102	28_125_5	107_125_59	407_125_99	3_125_1	2_125_266	368_125_50	6_125_1	8_0125_110	329_0125_1	147_125_122	7_125_1	140_125_1	209_125_8	160_0125_1	76_125_8	122_125_1	246_125_135	132_125_1	90_0125_1	268_125_205	95_125_79	161_125_66	162_125_1122	78_012_37	115_125_1	16_125_1	19_125_109	30_125_1	37_125_1	21_0125_1	53_125_1	52_125_1
198_125_49	335_125_1	629_125_17	60_125_1	68_125_34	117_125_141	112_125_58	82_125_152	81_125_227	257_125_10	232_125_10	182_125_117	237_0125_72	697_125_112	22_0125_1	223_125_26	44_125_96	28_125_3	107_125_53	407_125_94	3_125_1	2_125_273	368_125_48	6_125_1	8_0125_111	329_0125_1	147_125_128	7_125_1	209_125_11	160_0125_1	76_125_2	122_125_1	246_125_123	132_125_1	90_0125_1	268_125_216	95_125_78	161_125_68	162_125_1106	78_012_32	115_125_1	16_125_1	19_125_110	30_125_1	37_125_1	21_0125_1	53_125_1	52_125_1	379_125_54	41_125_5
198_125_60	335_125_1	629_125_22	60_125_1	68_125_37	117_125_133	112_125_50	82_125_142	81_125_231	257_125_10	232_125_12	182_125_125	237_0125_76	697_125_112	22_0125_1	223_125_31	44_125_90	107_125_58	407_125_94	3_125_1	2_125_260	368_125_51	6_125_1	8_0125_120	329_0125_1	147_125_133	7_125_1	209_125_10	160_0125_1	76_125_2	122_125_1	246_125_100	132_125_1	90_0125_1	268_125_204	95_125_73	161_125_67	162_125_1101	78_012_36	115_125_1	16_125_1	19_125_111	30_125_1	37_125_1	21_0125_1	53_125_1	52_125_1	379_125_57	41_125_5	533_125_217
198_125_65	335_125_1	629_125_23	60_125_1	68_125_34	117_125_146	112_125_44	82_125_141	81_125_222	257_125_5	232_125_17	182_125_126	237_0125_86	697_125_112	22_0125_1	223_125_28	44_125_90	107_125_50	407_125_95	3_125_1	2_125_271	368_125_44	6_125_1	8_0125_119	329_0125_1	147_125_135	7_125_1	209_125_7	160_0125_1	76_125_4	122_125_1	246_125_100	132_125_1	90_0125_1	268_125_179	95_125_68	161_125_63	162_125_1161	78_012_30	115_125_1	16_125_1	19_125_112	30_125_1	37_125_1	21_0125_2	53_125_1	52_125_1	379_125_53	41_125_3	533_125_203
198_125_61	335_125_1	629_125_28	60_125_1	68_125_28	117_125_164	112_125_50	82_125_135	81_125_222	257_125_5	232_125_16	182_125_129	237_0125_69	697_125_112	22_0125_1	223_125_30	44_125_93	107_125_51	407_125_87	3_125_1	2_125_274	368_125_42	6_125_1	8_0125_122	329_0125_1	147_125_133	7_125_1	209_125_6	160_0125_1	76_125_2	122_125_1	246_125_117	132_125_1	90_0125_1	268_125_183	95_125_60	161_125_70	162_125_1161	78_012_21	115_125_1	16_125_1	19_125_100	30_125_1	37_125_1	21_0125_5	53_125_1	52_125_1	379_125_51	41_125_3	533_125_216
198_125_54	335_125_1	629_125_24	60_125_1	68_125_33	117_125_161	112_125_42	82_125_147	81_125_223	257_125_3	232_125_14	182_125_127	237_0125_65	697_125_118	22_0125_1	223_125_33	44_125_76	161_125_71	407_125_99	3_125_1	2_125_259	368_125_39	6_125_1	8_0125_128	329_0125_1	147_125_129	7_125_1	209_125_3	160_0125_1	122_125_1	246_125_123	132_125_1	90_0125_1	268_125_175	95_125_53	107_125_53	162_125_1192	78_012_23	115_125_1	16_125_1	19_125_99	30_125_1	37_125_1	21_0125_4	53_125_1	52_125_1	379_125_49	533_125_228	1103_125_12	371_125_23
198_125_46	335_125_1	629_125_20	60_125_1	68_125_36	117_125_164	112_125_42	82_125_145	81_125_236	257_125_4	232_125_13	182_125_135	237_0125_61	697_125_124	22_0125_1	223_125_31	44_125_76	161_125_72	407_125_102	3_125_1	2_125_240	368_125_33	6_125_1	8_0125_143	329_0125_1	147_125_126	7_125_1	209_125_2	160_0125_1	122_125_1	246_125_114	132_125_1	90_0125_1	268_125_182	95_125_58	107_125_56	162_125_1190	78_012_25	115_125_1	16_125_1	19_125_88	30_125_1	37_125_1	21_0125_3	53_125_1	52_125_1	379_125_48	533_125_234	1103_125_10	371_125_22
198_125_44	335_125_1	629_125_13	60_125_1	68_125_33	117_125_177	112_125_39	82_125_144	81_125_244	257_125_2	232_125_8	182_125_137	237_0125_66	697_125_112	22_0125_1	223_125_38	44_125_74	161_125_77	407_125_107	3_125_1	2_125_222	368_125_38	6_125_1	8_0125_162	329_0125_1	147_125_120	7_125_1	209_125_1	160_0125_1	122_125_1	246_125_103	132_125_1	90_0125_1	268_125_185	95_125_58	107_125_58	162_125_1204	78_012_24	115_125_1	16_125_1	19_125_77	30_125_1	37_125_1	21_0125_2	53_125_1	52_125_1	379_125_52	533_125_239	1103_125_10	371_125_13
198_125_49	335_125_1	629_125_10	60_125_1	68_125_31	117_125_182	112_125_28	82_125_138	81_125_246	257_125_2	232_125_4	182_125_126	237_0125_65	697_125_115	22_0125_1	223_125_32	44_125_67	161_125_79	407_125_93	3_125_1	2_125_224	368_125_35	6_125_1	8_0125_150	329_0125_1	147_125_108	7_125_1	160_0125_1	122_125_1	246_125_95	132_125_1	90_0125_1	268_125_202	95_125_49	107_125_69	162_125_1248	78_012_31	115_125_1	16_125_1	19_125_85	30_125_1	37_125_1	21_0125_2	53_125_1	52_125_1	379_125_51	533_125_248	1103_125_6	371_125_14	295_125_14
198_125_51	335_125_1	629_125_10	60_125_1	68_125_30	117_125_198	112_125_26	82_125_143	81_125_248	257_125_1	232_125_9	182_125_124	237_0125_69	697_125_117	22_0125_1	223_125_26	44_125_73	161_125_84	407_125_87	3_125_1	2_125_219	368_125_35	6_125_1	8_0125_140	329_0125_1	147_125_116	7_125_1	160_0125_1	122_125_1	246_125_107	132_125_1	90_0125_1	268_125_215	95_125_45	107_125_64	162_125_1217	78_012_41	115_125_1	16_125_1	19_125_78	30_125_1	37_125_1	21_0125_2	53_125_1	52_125_1	379_125_56	533_125_242	1103_125_4	371_125_6	295_125_16
198_125_40	335_125_1	629_125_14	60_125_1	68_125_26	117_125_193	112_125_21	82_125_125	81_125_262	257_125_1	232_125_4	182_125_124	237_0125_68	697_125_126	22_0125_1	223_125_22	44_125_67	161_125_84	407_125_89	3_125_1	2_125_204	368_125_42	6_125_1	8_0125_143	329_0125_1	147_125_120	7_125_1	160_0125_1	122_125_1	246_125_105	132_125_1	90_0125_1	268_125_215	95_125_38	107_125_59	162_125_1241	78_012_52	115_125_1	16_125_1	19_125_76	30_125_1	37_125_1	21_0125_2	53_125_1	52_125_1	379_125_50	533_125_258	1103_125_7	371_125_5	295_125_16
198_125_41	335_125_1	629_125_12	60_125_1	68_125_29	117_125_175	112_125_21	82_125_130	81_125_243	232_125_6	182_125_122	237_0125_61	697_125_124	22_0125_1	223_125_16	44_125_76	161_125_81	407_125_86	3_125_1	2_125_219	368_125_45	6_125_1	8_0125_145	329_0125_1	147_125_135	7_125_1	160_0125_1	122_125_1	246_125_100	132_125_1	90_0125_1	268_125_221	95_125_35	107_125_52	162_125_1241	78_012_59	115_125_1	16_125_1	19_125_81	37_125_1	21_0125_1	53_125_1	52_125_1	379_125_56	533_125_260	1103_125_7	371_125_4	295_125_16	375_125_1
198_125_46	335_125_1	629_125_10	60_125_1	68_125_29	117_125_180	112_125_14	82_125_148	81_125_241	232_125_8	182_125_118	237_0125_55	697_125_126	22_0125_1	223_125_14	44_125_76	161_125_82	407_125_72	3_125_1	2_125_197	368_125_49	6_125_1	8_0125_149	329_0125_1	147_125_138	7_125_1	160_0125_1	122_125_1	246_125_94	132_125_1	90_0125_1	268_125_218	95_125_41	107_125_48	162_125_1251	78_012_58	115_125_1	16_125_1	19_125_96	37_125_1	53_125_1	52_125_1	379_125_50	533_125_267	1103_125_8	371_125_4	295_125_13	375_125_1
198_125_49	335_125_1	629_125_10	60_125_1	68_125_26	117_125_188	112_125_20	82_125_156	81_125_245	232_125_8	182_125_127	237_0125_59	697_125_130	22_0125_1	223_125_12	44_125_66	161_125_86	407_125_66	3_125_1	2_125_198	368_125_51	6_125_1	8_0125_142	329_0125_1	147_125_119	7_125_1	160_0125_1	122_125_1	246_125_89	132_125_1	90_0125_1	268_125_215	95_125_32	107_125_44	162_125_1246	78_012_59	115_125_1	16_125_1	19_125_99	37_125_1	53_125_1	52_125_1	379_125_41	533_125_292	1103_125_8	371_125_2	295_125_14	375_125_1
198_125_49	335_125_1	629_125_12	60_125_1	68_125_27	117_125_191	112_125_25	82_125_144	81_125_241	232_125_7	182_125_125	237_0125_64	697_125_138	22_0125_1	223_125_10	44_125_66	161_125_94	407_125_74	3_125_1	2_125_192	368_125_45	6_125_1	8_0125_141	329_0125_1	147_125_102	7_125_1	160_0125_1	122_125_1	246_125_102	132_125_1	90_0125_1	268_125_226	95_125_34	107_125_42	162_125_1271	78_012_47	115_125_1	16_125_1	19_125_99	37_125_1	53_125_1	52_125_1	379_125_46	533_125_262	1103_125_10	371_125_2	295_125_11	375_125_1
198_125_54	335_125_1	629_125_11	60_125_1	68_125_32	117_125_177	112_125_18	82_125_145	81_125_247	232_125_6	182_125_132	237_0125_61	697_125_132	22_0125_1	223_125_8	44_125_78	161_125_92	407_125_67	3_125_1	2_125_184	368_125_52	6_125_1	8_0125_148	329_0125_1	147_125_109	7_125_1	160_0125_1	122_125_1	246_125_98	132_125_1	90_0125_1	268_125_227	95_125_30	107_125_51	162_125_1262	78_012_50	115_125_1	16_125_1	19_125_111	37_125_1	53_125_1	52_125_1	379_125_50	533_125_239	1103_125_8	371_125_1	295_125_18	375_125_1
198_125_48	335_125_1	629_125_9	60_125_1	68_125_40	117_125_193	112_125_14	82_125_148	81_125_239	232_125_7	182_125_122	237_0125_56	697_125_136	22_0125_1	223_125_8	44_125_77	161_125_92	407_125_81	3_125_1	2_125_194	368_125_50	6_125_1	8_0125_147	329_0125_1	147_125_113	7_125_1	160_0125_1	122_125_1	246_125_98	132_125_1	90_0125_1	268_125_202	95_125_30	107_125_46	162_125_1298	78_012_55	115_125_1	16_125_1	19_125_102	37_125_1	53_125_1	52_125_1	379_125_51	533_125_226	1103_125_6	371_125_1	295_125_10	375_125_1
198_125_46	335_125_1	629_125_10	60_125_1	68_125_42	117_125_203	112_125_9	82_125_145	81_125_250	232_125_6	182_125_131	237_0125_49	697_125_120	223_125_9	44_125_85	161_125_96	407_125_81	3_125_1	2_125_174	368_125_51	6_125_1	8_0125_155	147_125_132	7_125_1	122_125_1	246_125_89	132_125_1	90_0125_1	268_125_208	95_125_35	107_125_38	162_125_1316	78_012_57	115_125_1	16_125_1	19_125_89	37_125_1	53_125_1	52_125_1	379_125_48	533_125_209	1103_125_5	160_0125_1	295_125_10	375_125_1
198_125_44	335_125_1	629_125_13	60_125_1	68_125_35	117_125_190	112_125_12	82_125_134	81_125_264	232_125_6	182_125_116	237_0125_53	697_125_130	223_125_6	44_125_93	161_125_98	407_125_77	3_125_1	2_125_171	368_125_53	6_125_1	8_0125_175	147_125_128	7_125_1	122_125_1	246_125_86	132_125_1	90_0125_1	268_125_209	95_125_35	107_125_31	162_125_1322	78_012_50	115_125_1	16_125_1	19_125_100	37_125_1	53_125_1	52_125_1	379_125_51	533_125_204	1103_125_3	160_0125_1	295_125_10	375_125_1
198_125_44	335_125_1	629_125_16	60_125_1	68_125_39	117_125_190	112_125_18	82_125_132	81_125_255	232_125_6	182_125_120	237_0125_49	697_125_115	223_125_3	44_125_91	161_125_95	407_125_76	3_125_1	2_125_184	368_125_65	6_125_1	8_0125_180	147_125_133	7_125_1	122_125_1	246_125_84	132_125_1	90_0125_1	268_125_190	95_125_29	107_125_25	162_125_1367	78_012_47	115_125_1	16_125_1	19_125_84	37_125_1	53_125_1	52_125_1	379_125_48	533_125_201	1103_125_3	160_0125_1	295_125_10	375_125_1
198_125_40	335_125_1	629_125_15	60_125_1	68_125_31	117_125_200	112_125_21	82_125_117	81_125_259	232_125_9	182_125_108	237_0125_58	697_125_104	223_125_4	44_125_97	161_125_90	407_125_67	3_125_1	2_125_183	368_125_72	6_125_1	8_0125_173	147_125_147	7_125_1	122_125_1	246_125_87	132_125_1	90_0125_1	268_125_191	95_125_19	107_125_20	162_125_1383	78_012_52	115_125_1	16_125_1	19_125_86	37_125_1	53_125_1	52_125_1	379_125_35	533_125_218	1103_125_1	160_0125_1	295_125_13	375_125_1
198_125_35	335_125_1	629_125_8	60_125_1	68_125_30	117_125_209	112_125_29	82_125_99	81_125_253	232_125_10	182_125_99	237_0125_44	697_125_108	223_125_7	44_125_99	161_125_82	407_125_81	3_125_1	2_125_190	368_125_70	6_125_1	8_0125_153	147_125_148	7_125_1	122_125_1	246_125_91	132_125_1	90_0125_1	268_125_189	95_125_14	107_125_25	162_125_1414	78_012_64	115_125_1	16_125_1	19_125_72	37_125_1	53_125_1	52_125_1	379_125_28	533_125_234	1103_125_2	160_0125_1	295_125_13	375_125_1
198_125_33	629_125_3	60_125_1	68_125_29	117_125_210	112_125_30	82_125_112	81_125_267	232_125_10	182_125_100	237_0125_43	697_125_99	223_125_8	44_125_110	161_125_82	407_125_84	2_125_185	368_125_71	6_125_1	8_0125_154	147_125_137	7_125_1	122_125_1	246_125_86	90_0125_1	268_125_183	95_125_17	107_125_22	162_125_1430	78_012_64	115_125_1	132_125_1	19_125_66	37_125_1	53_125_1	52_125_1	379_125_29	533_125_221	160_0125_1	295_125_15	375_125_1
198_125_35	629_125_3	60_125_1	68_125_28	117_125_187	112_125_30	82_125_102	81_125_267	232_125_5	182_125_96	237_0125_35	697_125_104	223_125_8	44_125_107	161_125_89	407_125_91	2_125_188	368_125_73	6_125_1	8_0125_165	147_125_132	7_125_1	122_125_1	246_125_95	90_0125_1	268_125_182	95_125_20	107_125_18	162_125_1438	78_012_68	115_125_1	132_125_1	19_125_69	37_125_1	53_125_1	52_125_1	379_125_32	533_125_218	160_0125_1	295_125_15	375_125_1
198_125_33	629_125_1	60_125_1	68_125_28	117_125_193	112_125_29	82_125_112	81_125_269	232_125_8	182_125_95	237_0125_30	697_125_110	223_125_11	44_125_107	161_125_80	407_125_95	2_125_186	368_125_69	6_125_1	8_0125_177	147_125_136	7_125_1	122_125_1	246_125_89	90_0125_1	268_125_185	95_125_24	107_125_15	162_125_1415	78_012_66	115_125_1	132_125_1	19_125_67	37_125_1	53_125_1	52_125_1	379_125_32	533_125_220	160_0125_1	295_125_18	375_125_1
198_125_35	60_125_1	68_125_26	117_125_198	112_125_28	82_125_110	81_125_289	232_125_5	182_125_101	237_0125_31	697_125_124	95_125_22	44_125_100	161_125_95	407_125_110	2_125_193	368_125_64	6_125_1	8_0125_172	147_125_127	7_125_1	122_125_1	246_125_72	90_0125_1	268_125_188	223_125_13	107_125_17	162_125_1389	78_012_64	115_125_1	132_125_1	19_125_71	37_125_1	53_125_1	52_125_1	379_125_25	533_125_212	160_0125_1	295_125_19	375_125_1
198_125_36	60_125_1	68_125_21	117_125_214	112_125_25	82_125_112	81_125_306	232_125_6	182_125_92	237_0125_25	697_125_114	95_125_22	44_125_107	161_125_105	407_125_98	2_125_191	368_125_64	6_125_1	8_0125_176	147_125_127	7_125_1	122_125_1	246_125_73	90_0125_1	268_125_174	223_125_13	107_125_18	162_125_1422	78_012_47	115_125_1	132_125_1	19_125_65	37_125_1	53_125_1	52_125_1	379_125_24	533_125_208	160_0125_1	295_125_15	375_125_1
198_125_32	60_125_1	68_125_13	117_125_212	112_125_30	82_125_118	81_125_310	232_125_8	182_125_94	237_0125_21	697_125_121	95_125_17	44_125_104	161_125_119	407_125_92	2_125_193	368_125_60	6_125_1	8_0125_193	147_125_118	7_125_1	122_125_1	246_125_77	90_0125_1	268_125_159	223_125_13	107_125_21	162_125_1409	78_012_52	115_125_1	132_125_1	19_125_67	37_125_1	53_125_1	52_125_1	379_125_23	533_125_211	160_0125_1	295_125_12	375_125_1
198_125_27	60_125_1	68_125_19	117_125_204	112_125_21	82_125_125	81_125_322	232_125_14	182_125_89	237_0125_23	697_125_125	95_125_18	44_125_101	161_125_118	407_125_92	2_125_201	368_125_58	6_125_1	8_0125_201	147_125_118	7_125_1	122_125_1	246_125_79	90_0125_1	268_125_162	223_125_15	107_125_19	162_125_1392	78_012_51	115_125_1	132_125_1	19_125_72	37_125_1	53_125_1	52_125_1	379_125_22	533_125_196	160_0125_1	295_125_15	375_125_1
198_125_22	60_125_1	68_125_21	117_125_173	112_125_26	82_125_131	81_125_316	232_125_11	182_125_96	237_0125_16	697_125_109	95_125_18	44_125_94	161_125_122	407_125_95	2_125_210	368_125_64	6_125_1	8_0125_209	147_125_103	7_125_1	122_125_1	246_125_79	90_0125_1	268_125_163	223_125_16	107_125_21	162_125_1396	78_012_59	115_125_1	132_125_1	19_125_75	37_125_1	53_125_1	52_125_1	379_125_22	533_125_218	160_0125_1	295_125_15	375_125_1
198_125_25	60_125_1	68_125_18	117_125_185	112_125_22	82_125_122	81_125_326	232_125_11	182_125_100	237_0125_14	697_125_97	95_125_24	44_125_102	161_125_133	407_125_89	2_125_218	368_125_53	6_125_1	8_0125_215	147_125_107	7_125_1	122_125_1	246_125_82	90_0125_1	268_125_172	223_125_20	107_125_20	162_125_1374	78_012_55	115_125_1	132_125_1	19_125_72	37_125_1	53_125_1	52_125_1	379_125_24	533_125_208	160_0125_1	295_125_12	375_125_1
198_125_25	60_125_1	68_125_15	117_125_183	112_125_26	82_125_130	81_125_337	232_125_6	182_125_100	237_0125_8	697_125_104	95_125_26	44_125_98	161_125_143	407_125_99	2_125_214	368_125_51	6_125_1	8_0125_210	147_125_111	7_125_1	122_125_1	246_125_84	90_0125_1	268_125_169	223_125_15	107_125_19	162_125_1366	78_012_50	115_125_1	132_125_1	19_125_72	37_125_1	53_125_1	52_125_1	379_125_16	533_125_216	160_0125_1	295_125_7	375_125_1
198_125_18	60_125_1	68_125_15	117_125_191	112_125_26	82_125_128	81_125_336	232_125_5	182_125_96	237_0125_4	697_125_108	95_125_26	44_125_105	161_125_146	407_125_101	2_125_215	368_125_49	6_125_1	8_0125_208	147_125_110	7_125_1	122_125_1	246_125_97	90_0125_1	268_125_162	223_125_15	107_125_23	162_125_1351	78_012_54	115_125_1	132_125_1	19_125_80	37_125_1	53_125_1	52_125_1	379_125_16	533_125_211	160_0125_1	295_125_4	375_125_1
198_125_15	60_125_1	68_125_11	117_125_194	112_125_32	82_125_131	81_125_324	232_125_2	182_125_86	237_0125_4	697_125_114	95_125_24	44_125_100	161_125_143	407_125_100	2_125_205	368_125_62	6_125_1	8_0125_201	147_125_119	7_125_1	122_125_1	246_125_99	90_0125_1	268_125_159	223_125_12	107_125_21	162_125_1386	78_012_54	115_125_1	132_125_1	19_125_63	37_125_1	53_125_1	52_125_1	379_125_18	533_125_214	160_0125_1	295_125_7	375_125_1
198_125_15	60_125_1	68_125_12	117_125_164	112_125_33	82_125_130	81_125_324	232_125_1	182_125_103	237_0125_9	697_125_129	95_125_19	44_125_102	161_125_138	407_125_95	2_125_229	368_125_60	6_125_1	8_0125_192	147_125_130	7_125_1	122_125_1	246_125_90	90_0125_1	268_125_156	223_125_9	107_125_14	162_125_1402	78_012_56	115_125_1	132_125_1	19_125_66	37_125_1	53_125_1	52_125_1	379_125_20	533_125_197	160_0125_1	295_125_5	375_125_1
198_125_18	60_125_1	68_125_13	117_125_151	112_125_34	82_125_134	81_125_313	182_125_116	237_0125_13	697_125_132	95_125_13	44_125_98	161_125_137	407_125_101	2_125_233	368_125_61	6_125_1	8_0125_186	147_125_132	7_125_1	122_125_1	246_125_85	90_0125_1	268_125_149	223_125_12	107_125_13	162_125_1394	78_012_56	115_125_1	132_125_1	19_125_70	37_125_1	53_125_1	52_125_1	379_125_22	533_125_207	160_0125_1	295_125_6	375_125_1
198_125_18	60_125_1	68_125_13	117_125_154	112_125_37	82_125_146	81_125_315	182_125_103	237_0125_10	697_125_125	95_125_10	44_125_106	161_125_127	407_125_82	2_125_248	368_125_70	6_125_1	8_0125_180	147_125_130	7_125_1	122_125_1	246_125_88	90_0125_1	268_125_143	223_125_13	107_125_7	162_125_1386	78_012_71	115_125_1	132_125_1	19_125_71	37_125_1	53_125_1	52_125_1	379_125_32	533_125_208	160_0125_1	295_125_4	375_125_1
198_125_12	60_125_1	68_125_12	117_125_159	112_125_43	82_125_147	81_125_317	182_125_101	237_0125_12	697_125_107	95_125_13	44_125_97	161_125_130	407_125_79	2_125_252	368_125_68	6_125_1	8_0125_181	147_125_124	7_125_1	122_125_1	246_125_102	90_0125_1	268_125_139	223_125_9	107_125_7	162_125_1416	78_012_68	115_125_1	132_125_1	19_125_72	37_125_1	53_125_1	52_125_1	379_125_27	533_125_203	160_0125_1	295_125_2	375_125_1
198_125_15	60_125_1	68_125_15	117_125_132	112_125_38	82_125_159	81_125_328	182_125_97	237_0125_7	697_125_90	95_125_12	44_125_95	161_125_136	407_125_74	2_125_250	368_125_82	6_125_1	8_0125_185	147_125_131	7_125_1	122_125_1	246_125_105	90_0125_1	268_125_150	223_125_10	107_125_12	162_125_1411	78_012_58	115_125_1	132_125_1	19_125_85	37_125_1	53_125_1	52_125_1	379_125_24	533_125_195	160_0125_1	295_125_3	375_125_1
198_125_12	60_125_1	68_125_17	117_125_126	112_125_36	82_125_171	81_125_321	182_125_84	237_0125_5	697_125_92	95_125_10	44_125_96	161_125_139	407_125_71	2_125_245	368_125_81	6_125_1	8_0125_190	147_125_126	7_125_1	122_125_1	246_125_104	90_0125_1	268_125_152	223_125_8	107_125_11	162_125_1460	78_012_65	115_125_1	132_125_1	19_125_84	37_125_1	53_125_1	52_125_1	379_125_29	533_125_163	160_0125_1	295_125_2	375_125_1
198_125_15	60_125_1	68_125_20	117_125_120	112_125_32	82_125_173	81_125_308	182_125_92	237_0125_7	697_125_88	95_125_9	44_125_100	161_125_132	407_125_76	2_125_243	368_125_79	6_125_1	8_0125_189	147_125_160	7_125_1	122_125_1	246_125_102	90_0125_1	268_125_153	223_125_7	107_125_8	162_125_1446	78_012_60	115_125_1	132_125_1	19_125_88	37_125_1	53_125_1	52_125_1	379_125_28	533_125_164	160_0125_1	295_125_1	375_125_1
198_125_19	60_125_1	68_125_19	117_125_120	112_125_36	82_125_160	81_125_321	182_125_96	237_0125_7	697_125_99	95_125_13	44_125_96	161_125_132	407_125_77	2_125_242	368_125_76	6_125_1	8_0125_186	147_125_141	7_125_1	122_125_1	246_125_106	90_0125_1	268_125_159	223_125_7	107_125_8	162_125_1434	78_012_70	115_125_1	132_125_1	19_125_74	37_125_1	53_125_1	52_125_1	379_125_25	533_125_176	160_0125_1	295_125_1	375_125_1
198_125_23	60_125_1	68_125_25	117_125_135	112_125_43	82_125_169	81_125_324	182_125_94	237_0125_7	697_125_99	95_125_13	44_125_94	161_125_130	407_125_63	2_125_249	368_125_79	6_125_1	8_0125_191	147_125_134	7_125_1	246_125_106	90_0125_1	268_125_163	223_125_10	107_125_8	162_125_1418	78_012_63	115_125_1	132_125_1	19_125_71	37_125_1	53_125_1	52_125_1	379_125_17	533_125_172	160_0125_1	375_125_1
198_125_22	60_125_1	68_125_20	117_125_144	112_125_48	82_125_171	81_125_311	182_125_86	237_0125_5	697_125_93	95_125_7	44_125_93	161_125_143	407_125_67	2_125_269	368_125_69	6_125_1	8_0125_203	147_125_146	7_125_1	246_125_96	90_0125_1	268_125_168	223_125_13	107_125_5	162_125_1403	78_012_76	115_125_1	132_125_1	19_125_63	37_125_1	53_125_1	52_125_1	379_125_18	533_125_161	160_0125_1	375_125_1
198_125_22	60_125_1	68_125_11	117_125_140	112_125_44	82_125_161	81_125_312	182_125_92	237_0125_5	697_125_88	95_125_4	44_125_96	161_125_154	407_125_70	2_125_270	368_125_62	6_125_1	8_0125_192	147_125_140	7_125_1	246_125_102	90_0125_1	268_125_163	223_125_15	107_125_6	162_125_1426	78_012_86	115_125_1	132_125_1	19_125_65	37_125_1	53_125_1	52_125_1	379_125_18	533_125_156	160_0125_1	375_125_1
198_125_28	60_125_1	68_125_8	117_125_148	112_125_43	82_125_169	81_125_294	182_125_107	237_0125_4	697_125_76	95_125_7	44_125_105	161_125_142	407_125_76	2_125_270	368_125_62	6_125_1	8_0125_181	147_125_154	7_125_1	246_125_113	90_0125_1	268_125_162	223_125_20	107_125_3	162_125_1411	78_012_77	115_125_1	132_125_1	19_125_63	37_125_1	53_125_1	52_125_1	379_125_18	533_125_159	160_0125_1	375_125_1
198_125_28	60_125_1	68_125_5	117_125_141	112_125_53	82_125_149	81_125_291	182_125_112	237_0125_1	697_125_70	95_125_6	44_125_102	161_125_146	407_125_65	2_125_290	368_125_70	6_125_1	8_0125_182	147_125_164	7_125_1	246_125_110	90_0125_1	268_125_147	223_125_26	107_125_6	162_125_1429	78_012_79	115_125_1	132_125_1	19_125_53	37_125_1	53_125_1	52_125_1	379_125_15	533_125_160	160_0125_1	375_125_1
198_125_25	60_125_1	68_125_6	117_125_149	112_125_57	82_125_148	81_125_303	182_125_129	697_125_55	95_125_5	44_125_96	161_125_151	407_125_68	2_125_297	368_125_72	6_125_1	8_0125_196	147_125_164	7_125_1	246_125_112	268_125_133	223_125_22	107_125_4	162_125_1417	78_012_79	115_125_1	132_125_1	19_125_47	37_125_1	53_125_1	52_125_1	379_125_15	533_125_150	375_125_1
198_125_23	60_125_1	68_125_5	117_125_135	112_125_64	82_125_148	81_125_296	182_125_121	697_125_49	95_125_6	44_125_94	161_125_149	407_125_61	2_125_303	368_125_77	6_125_1	8_0125_187	147_125_169	7_125_1	246_125_123	268_125_132	223_125_27	107_125_6	162_125_1433	78_012_75	115_125_1	132_125_1	19_125_53	37_125_1	53_125_1	52_125_1	379_125_16	533_125_148	375_125_1
198_125_35	60_125_1	68_125_2	117_125_113	112_125_56	82_125_140	81_125_301	182_125_131	697_125_46	95_125_8	44_125_87	161_125_164	407_125_62	2_125_291	368_125_86	6_125_1	8_0125_185	147_125_182	7_125_1	246_125_105	268_125_149	223_125_21	107_125_6	162_125_1440	78_012_76	115_125_1	132_125_1	19_125_56	37_125_1	53_125_1	52_125_1	379_125_13	533_125_145	375_125_1
198_125_41	60_125_1	68_125_3	117_125_109	112_125_60	82_125_139	81_125_305	182_125_122	697_125_44	95_125_8	44_125_84	161_125_165	407_125_53	2_125_296	368_125_66	6_125_1	8_0125_202	147_125_187	7_125_1	246_125_99	268_125_158	223_125_14	107_125_7	162_125_1458	78_012_65	115_125_1	132_125_1	19_125_57	37_125_1	53_125_1	52_125_1	379_125_12	533_125_146	375_125_1
198_125_41	60_125_1	68_125_3	117_125_97	112_125_63	82_125_127	81_125_298	182_125_117	697_125_42	95_125_9	44_125_88	161_125_183	407_125_72	2_125_298	368_125_64	6_125_1	8_0125_203	147_125_172	7_125_1	246_125_98	268_125_148	223_125_16	107_125_9	162_125_1469	78_012_64	115_125_1	132_125_1	19_125_64	37_125_1	53_125_1	52_125_1	379_125_11	533_125_144	375_125_1
198_125_48	60_125_1	68_125_3	117_125_90	112_125_54	82_125_139	81_125_296	182_125_112	697_125_46	95_125_9	44_125_97	161_125_194	407_125_73	2_125_292	368_125_71	6_125_1	8_0125_199	147_125_180	7_125_1	246_125_104	268_125_151	223_125_10	107_125_7	162_125_1452	78_012_58	115_125_1	132_125_1	19_125_64	37_125_1	53_125_1	52_125_1	379_125_11	533_125_140	375_125_1
198_125_49	60_125_1	68_125_4	117_125_89	112_125_44	82_125_131	81_125_313	182_125_122	697_125_49	95_125_6	44_125_88	161_125_186	407_125_76	2_125_291	368_125_78	6_125_1	8_0125_183	147_125_167	7_125_1	246_125_105	268_125_143	223_125_9	107_125_5	162_125_1469	78_012_69	115_125_1	132_125_1	19_125_71	37_125_1	53_125_1	52_125_1	379_125_10	533_125_143	375_125_1
198_125_43	60_125_1	68_125_4	117_125_82	112_125_40	82_125_136	81_125_317	182_125_120	697_125_38	95_125_5	44_125_80	161_125_196	407_125_67	2_125_313	368_125_83	6_125_1	8_0125_185	147_125_171	7_125_1	246_125_109	268_125_140	223_125_6	107_125_6	162_125_1478	78_012_59	115_125_1	132_125_1	19_125_75	37_125_1	53_125_1	52_125_1	379_125_6	533_125_141	375_125_1
198_125_40	60_125_1	68_125_3	117_125_75	112_125_39	82_125_126	81_125_308	182_125_118	697_125_42	95_125_4	44_125_73	161_125_194	407_125_57	2_125_331	368_125_81	6_125_1	8_0125_182	147_125_172	7_125_1	246_125_124	268_125_151	223_125_4	107_125_5	162_125_1517	78_012_51	115_125_1	132_125_1	19_125_64	37_125_1	53_125_1	52_125_1	379_125_7	533_125_132	375_125_1
198_125_37	60_125_1	68_125_3	117_125_64	112_125_44	82_125_114	81_125_336	182_125_108	697_125_48	95_125_3	44_125_57	161_125_194	407_125_68	2_125_308	368_125_78	6_125_1	8_0125_177	147_125_165	7_125_1	246_125_139	268_125_149	223_125_4	107_125_6	162_125_1529	78_012_52	115_125_1	132_125_1	19_125_59	37_125_1	53_125_1	52_125_1	379_125_6	533_125_152	375_125_1
198_125_38	60_125_1	68_125_5	117_125_57	112_125_40	82_125_99	81_125_323	182_125_115	697_125_46	95_125_3	44_125_47	161_125_182	407_125_69	2_125_319	368_125_67	6_125_1	8_0125_170	147_125_163	7_125_1	246_125_144	268_125_160	223_125_4	107_125_8	162_125_1561	78_012_54	115_125_1	132_125_1	19_125_64	37_125_1	53_125_1	52_125_1	379_125_7	533_125_155	375_125_1
198_125_35	60_125_1	68_125_5	117_125_56	112_125_44	82_125_91	81_125_307	182_125_122	697_125_53	95_125_2	44_125_54	161_125_175	407_125_62	2_125_325	368_125_72	6_125_1	8_0125_168	147_125_150	7_125_1	246_125_145	268_125_169	223_125_3	107_125_8	162_125_1579	78_012_55	115_125_1	132_125_1	19_125_63	37_125_1	53_125_1	52_125_1	379_125_8	533_125_149	375_125_1
198_125_48	60_125_1	68_125_4	117_125_64	112_125_47	82_125_105	81_125_321	182_125_126	697_125_56	95_125_1	44_125_57	161_125_163	407_125_54	2_125_314	368_125_66	6_125_1	8_0125_155	147_125_154	7_125_1	246_125_127	268_125_160	223_125_1	107_125_9	162_125_1591	78_012_59	115_125_1	132_125_1	19_125_60	37_125_1	53_125_1	52_125_1	379_125_11	533_125_147	375_125_1
198_125_48	60_125_1	68_125_4	117_125_72	112_125_45	82_125_101	81_125_324	182_125_126	697_125_55	44_125_63	161_125_159	407_125_54	2_125_312	368_125_67	6_125_1	8_0125_162	147_125_155	7_125_1	246_125_115	268_125_162	223_125_1	107_125_12	162_125_1569	78_012_68	115_125_1	132_125_1	19_125_56	37_125_1	53_125_1	52_125_1	379_125_9	533_125_161	375_125_1
198_125_53	60_125_1	132_125_1	117_125_63	112_125_42	82_125_111	81_125_316	407_125_53	697_125_48	44_125_60	161_125_157	182_125_139	2_125_310	368_125_63	6_125_1	8_0125_155	147_125_157	7_125_1	246_125_111	268_125_159	107_125_4	162_125_1575	78_012_79	115_125_1	19_125_51	37_125_1	53_125_1	52_125_1	379_125_10	533_125_184	375_125_1
198_125_56	60_125_1	132_125_1	117_125_72	112_125_42	82_125_113	81_125_307	407_125_44	697_125_46	44_125_64	161_125_162	182_125_142	2_125_316	368_125_60	6_125_1	8_0125_153	147_125_161	7_125_1	246_125_112	268_125_162	107_125_3	162_125_1577	78_012_79	115_125_1	19_125_44	37_125_1	53_125_1	52_125_1	379_125_7	533_125_178	375_125_1
198_125_61	60_125_1	132_125_1	117_125_72	112_125_27	82_125_111	81_125_320	407_125_41	697_125_44	44_125_64	161_125_153	182_125_150	2_125_292	368_125_51	6_125_1	8_0125_167	147_125_157	7_125_1	246_125_107	268_125_173	107_125_5	162_125_1588	78_012_86	115_125_1	19_125_51	37_125_1	53_125_1	52_125_1	379_125_7	533_125_173	375_125_1
198_125_62	60_125_1	132_125_1	117_125_73	112_125_30	82_125_120	81_125_344	407_125_53	697_125_41	44_125_60	161_125_156	182_125_154	2_125_284	368_125_56	6_125_1	8_0125_152	147_125_165	7_125_1	246_125_112	268_125_166	107_125_4	162_125_1562	78_012_84	115_125_1	19_125_44	37_125_1	53_125_1	52_125_1	379_125_5	533_125_173	375_125_1
198_125_63	60_125_1	132_125_1	117_125_60	112_125_38	82_125_129	81_125_360	407_125_47	697_125_29	44_125_69	161_125_161	182_125_151	2_125_267	368_125_58	6_125_1	8_0125_177	147_125_149	7_125_1	246_125_112	268_125_185	107_125_3	162_125_1555	78_012_81	115_125_1	19_125_33	37_125_1	53_125_1	52_125_1	379_125_2	533_125_171	375_125_1
198_125_62	115_125_1	132_125_1	117_125_65	112_125_39	82_125_121	81_125_345	407_125_57	697_125_24	44_125_61	161_125_166	182_125_152	2_125_261	368_125_55	6_125_1	8_0125_163	147_125_147	7_125_1	246_125_116	268_125_195	107_125_3	162_125_1569	78_012_88	19_125_31	37_125_1	53_125_1	52_125_1	533_125_180	375_125_1
198_125_54	115_125_1	132_125_1	117_125_92	112_125_46	82_125_128	81_125_335	407_125_51	697_125_28	44_125_67	161_125_164	182_125_151	2_125_253	368_125_49	6_125_1	8_0125_165	147_125_134	7_125_1	246_125_108	268_125_193	107_125_5	162_125_1571	78_012_101	19_125_28	37_125_1	53_125_1	52_125_1	533_125_177	375_125_1
198_125_43	115_125_1	132_125_1	117_125_81	112_125_52	82_125_134	81_125_332	407_125_51	697_125_37	44_125_68	161_125_156	182_125_150	2_125_245	368_125_47	6_125_1	8_0125_163	147_125_134	7_125_1	246_125_109	268_125_192	107_125_6	162_125_1596	78_012_104	19_125_31	37_125_1	53_125_1	52_125_1	533_125_169	375_125_1
198_125_43	115_125_1	132_125_1	117_125_87	112_125_58	82_125_145	81_125_338	407_125_58	697_125_37	44_125_88	161_125_155	182_125_151	2_125_226	368_125_47	6_125_1	8_0125_170	147_125_130	7_125_1	246_125_101	268_125_175	107_125_8	162_125_1569	78_012_110	19_125_30	37_125_1	53_125_1	52_125_1	533_125_173	375_125_1
198_125_39	115_125_1	132_125_1	117_125_77	112_125_62	82_125_144	81_125_334	407_125_66	697_125_30	44_125_78	161_125_155	182_125_148	2_125_233	368_125_41	6_125_1	8_0125_163	147_125_132	7_125_1	246_125_108	268_125_178	107_125_10	162_125_1575	78_012_113	19_125_32	37_125_1	53_125_1	52_125_1	533_125_181	375_125_1
198_125_43	115_125_1	132_125_1	117_125_72	112_125_57	82_125_141	81_125_334	407_125_71	697_125_29	44_125_72	161_125_141	182_125_141	2_125_231	368_125_45	6_125_1	8_0125_166	147_125_134	7_125_1	246_125_102	268_125_159	107_125_14	162_125_1612	78_012_114	19_125_29	37_125_1	53_125_1	52_125_1	533_125_192	375_125_1
198_125_37	115_125_1	132_125_1	117_125_79	112_125_62	82_125_138	81_125_331	407_125_61	697_125_23	44_125_71	161_125_137	182_125_127	2_125_228	368_125_45	6_125_1	8_0125_162	147_125_135	7_125_1	246_125_98	268_125_163	107_125_12	162_125_1622	78_012_126	19_125_31	37_125_1	53_125_1	52_125_1	533_125_211	375_125_1
198_125_29	115_125_1	132_125_1	117_125_86	112_125_60	82_125_140	81_125_340	407_125_63	697_125_23	44_125_71	161_125_127	182_125_112	2_125_214	368_125_43	6_125_1	8_0125_177	147_125_139	7_125_1	246_125_91	268_125_160	107_125_10	162_125_1645	78_012_132	19_125_31	37_125_1	53_125_1	52_125_1	533_125_205	375_125_1
198_125_34	115_125_1	132_125_1	117_125_84	112_125_58	82_125_145	81_125_343	407_125_51	697_125_16	44_125_61	161_125_125	182_125_107	2_125_221	368_125_42	6_125_1	8_0125_200	147_125_139	7_125_1	246_125_84	268_125_153	107_125_15	162_125_1637	78_012_138	19_125_35	37_125_1	53_125_1	52_125_1	533_125_210	375_125_1
198_125_36	115_125_1	132_125_1	117_125_81	112_125_47	82_125_154	81_125_353	407_125_48	697_125_19	44_125_66	161_125_117	182_125_112	2_125_210	368_125_31	6_125_1	8_0125_223	147_125_139	7_125_1	246_125_73	268_125_156	107_125_15	162_125_1655	78_012_136	19_125_28	37_125_1	53_125_1	52_125_1	533_125_199	375_125_1
198_125_40	115_125_1	132_125_1	117_125_81	112_125_44	82_125_156	81_125_359	407_125_40	697_125_18	44_125_61	161_125_123	182_125_119	2_125_212	368_125_33	6_125_1	8_0125_227	147_125_140	7_125_1	246_125_66	268_125_149	107_125_8	162_125_1650	78_012_135	19_125_29	37_125_1	53_125_1	52_125_1	533_125_209	375_125_1
198_125_50	115_125_1	132_125_1	117_125_89	112_125_46	82_125_140	81_125_363	407_125_38	697_125_14	44_125_59	161_125_131	182_125_110	2_125_221	368_125_29	6_125_1	8_0125_243	147_125_133	7_125_1	246_125_69	268_125_156	107_125_7	162_125_1636	78_012_135	19_125_32	37_125_1	53_125_1	52_125_1	533_125_198	375_125_1
198_125_51	115_125_1	132_125_1	117_125_90	112_125_45	82_125_150	81_125_359	407_125_31	697_125_13	44_125_61	161_125_130	182_125_111	2_125_215	368_125_25	6_125_1	8_0125_258	147_125_119	7_125_1	246_125_76	268_125_168	107_125_4	162_125_1636	78_012_139	19_125_30	37_125_1	53_125_1	52_125_1	533_125_187	375_125_1
198_125_47	115_125_1	132_125_1	117_125_115	112_125_44	82_125_141	81_125_358	407_125_34	697_125_14	44_125_75	161_125_121	182_125_103	2_125_218	368_125_32	6_125_1	8_0125_252	147_125_127	7_125_1	246_125_74	268_125_152	107_125_6	162_125_1637	78_012_144	19_125_31	37_125_1	53_125_1	52_125_1	533_125_175	375_125_1
198_125_57	115_125_1	132_125_1	117_125_122	112_125_39	82_125_130	81_125_349	407_125_37	697_125_14	44_125_70	161_125_120	182_125_95	2_125_220	368_125_33	6_125_1	8_0125_234	147_125_138	7_125_1	246_125_71	268_125_162	107_125_7	162_125_1628	78_012_151	19_125_28	37_125_1	53_125_1	52_125_1	533_125_195	375_125_1
198_125_59	115_125_1	132_125_1	117_125_110	112_125_45	82_125_118	81_125_341	407_125_34	697_125_16	44_125_66	161_125_125	182_125_116	2_125_223	368_125_26	6_125_1	8_0125_219	147_125_138	7_125_1	246_125_72	268_125_147	107_125_3	162_125_1660	78_012_152	19_125_40	37_125_1	53_125_1	52_125_1	533_125_190	375_125_1
198_125_39	115_125_1	132_125_1	117_125_111	112_125_43	82_125_125	81_125_335	407_125_33	697_125_14	44_125_77	161_125_132	182_125_121	2_125_211	368_125_28	6_125_1	8_0125_232	147_125_150	7_125_1	246_125_71	268_125_153	107_125_1	162_125_1646	78_012_163	19_125_30	37_125_1	53_125_1	52_125_1	533_125_185	375_125_1
198_125_35	115_125_1	132_125_1	117_125_117	112_125_34	82_125_118	81_125_319	407_125_28	697_125_15	44_125_79	182_125_131	2_125_225	368_125_29	6_125_1	8_0125_232	147_125_164	7_125_1	246_125_62	268_125_146	161_125_132	162_125_1646	78_012_160	19_125_32	37_125_1	53_125_1	52_125_1	533_125_196	375_125_1
198_125_36	115_125_1	132_125_1	117_125_116	112_125_43	82_125_118	81_125_331	407_125_21	697_125_13	44_125_90	182_125_134	2_125_217	368_125_24	6_125_1	8_0125_241	147_125_161	7_125_1	246_125_67	268_125_155	161_125_137	162_125_1623	78_012_146	19_125_36	37_125_1	53_125_1	52_125_1	533_125_191	375_125_1
198_125_31	115_125_1	132_125_1	117_125_125	112_125_42	82_125_126	81_125_333	407_125_25	697_125_14	44_125_105	182_125_133	2_125_228	368_125_24	6_125_1	8_0125_239	147_125_176	7_125_1	246_125_65	268_125_154	161_125_123	162_125_1594	78_012_147	19_125_31	37_125_1	53_125_1	52_125_1	533_125_185	375_125_1
198_125_32	115_125_1	132_125_1	117_125_114	112_125_42	82_125_139	81_125_321	407_125_26	697_125_15	44_125_111	182_125_154	2_125_225	368_125_24	6_125_1	8_0125_229	147_125_169	7_125_1	246_125_61	268_125_169	161_125_123	162_125_1586	78_012_153	19_125_27	37_125_1	53_125_1	52_125_1	533_125_179	375_125_1
198_125_30	115_125_1	132_125_1	117_125_115	112_125_44	82_125_152	81_125_337	407_125_28	697_125_10	44_125_115	182_125_160	2_125_219	368_125_23	6_125_1	8_0125_233	147_125_157	7_125_1	246_125_58	268_125_159	161_125_124	162_125_1574	78_012_152	19_125_26	37_125_1	53_125_1	52_125_1	533_125_183	375_125_1
198_125_33	115_125_1	132_125_1	117_125_115	112_125_39	82_125_154	81_125_331	407_125_25	697_125_16	44_125_116	182_125_147	2_125_198	368_125_28	6_125_1	8_0125_231	147_125_157	7_125_1	246_125_62	268_125_165	161_125_122	162_125_1606	78_012_137	19_125_26	37_125_1	53_125_1	52_125_1	533_125_190	375_125_1
198_125_29	115_125_1	132_125_1	117_125_102	112_125_55	82_125_172	81_125_322	407_125_30	697_125_15	44_125_112	182_125_138	2_125_210	368_125_29	6_125_1	8_0125_251	147_125_141	7_125_1	246_125_52	268_125_171	161_125_127	162_125_1578	78_012_130	19_125_24	37_125_1	53_125_1	52_125_1	533_125_212	375_125_1
198_125_22	115_125_1	132_125_1	117_125_95	112_125_54	82_125_172	81_125_295	407_125_34	697_125_15	44_125_98	182_125_146	2_125_207	368_125_26	6_125_1	8_0125_250	147_125_168	7_125_1	246_125_55	268_125_181	161_125_119	162_125_1574	78_012_125	19_125_26	37_125_1	53_125_1	52_125_1	533_125_238	375_125_1
198_125_20	115_125_1	132_125_1	117_125_100	112_125_49	82_125_176	81_125_282	407_125_39	697_125_20	44_125_88	182_125_128	2_125_213	368_125_20	6_125_1	8_0125_257	147_125_170	7_125_1	246_125_50	268_125_180	161_125_124	162_125_1590	78_012_131	19_125_27	37_125_1	53_125_1	52_125_1	533_125_236	375_125_1
198_125_18	115_125_1	132_125_1	117_125_100	112_125_48	82_125_186	81_125_297	407_125_34	697_125_19	44_125_77	182_125_132	2_125_204	368_125_20	6_125_1	8_0125_261	147_125_177	7_125_1	246_125_54	268_125_174	161_125_122	162_125_1582	78_012_116	19_125_30	37_125_1	53_125_1	52_125_1	533_125_249	375_125_1
198_125_17	115_125_1	132_125_1	117_125_88	112_125_51	82_125_193	81_125_288	407_125_26	697_125_18	44_125_83	182_125_137	2_125_220	368_125_16	6_125_1	8_0125_251	147_125_172	7_125_1	246_125_61	268_125_190	161_125_129	162_125_1575	78_012_119	19_125_23	37_125_1	53_125_1	52_125_1	533_125_243	375_125_1
198_125_19	115_125_1	132_125_1	117_125_91	112_125_52	82_125_188	81_125_286	407_125_32	697_125_20	44_125_97	182_125_131	2_125_211	368_125_15	6_125_1	8_0125_242	147_125_174	7_125_1	246_125_55	268_125_190	161_125_120	162_125_1609	78_012_115	19_125_22	37_125_1	53_125_1	52_125_1	533_125_231	375_125_1
198_125_26	115_125_1	132_125_1	117_125_87	112_125_57	82_125_190	81_125_270	407_125_31	697_125_13	44_125_88	182_125_123	2_125_222	368_125_11	6_125_1	8_0125_241	147_125_172	7_125_1	246_125_56	268_125_174	161_125_121	162_125_1652	78_012_107	19_125_24	37_125_1	53_125_1	52_125_1	533_125_235	375_125_1
198_125_25	115_125_1	132_125_1	117_125_99	112_125_49	82_125_200	81_125_268	407_125_29	697_125_12	44_125_80	182_125_111	2_125_224	368_125_13	6_125_1	8_0125_242	147_125_181	7_125_1	246_125_63	268_125_163	161_125_115	162_125_1663	78_012_101	19_125_26	37_125_1	53_125_1	52_125_1	533_125_236	375_125_1
198_125_24	115_125_1	132_125_1	117_125_96	112_125_51	82_125_196	81_125_264	407_125_26	697_125_7	44_125_85	182_125_114	2_125_213	368_125_16	6_125_1	8_0125_235	147_125_171	7_125_1	246_125_67	268_125_168	161_125_123	162_125_1671	78_012_105	19_125_33	37_125_1	53_125_1	52_125_1	533_125_235	375_125_1
198_125_21	115_125_1	132_125_1	117_125_104	112_125_56	82_125_190	81_125_265	407_125_32	697_125_8	44_125_74	182_125_100	2_125_198	368_125_16	6_125_1	8_0125_227	147_125_174	7_125_1	246_125_77	268_125_173	161_125_118	162_125_1688	78_012_101	19_125_26	37_125_1	53_125_1	52_125_1	533_125_252	375_125_1
198_125_15	115_125_1	132_125_1	117_125_100	112_125_59	82_125_188	81_125_259	407_125_38	697_125_10	44_125_67	182_125_102	2_125_224	368_125_21	6_125_1	8_0125_228	147_125_199	7_125_1	246_125_81	268_125_174	161_125_115	162_125_1655	78_012_103	19_125_23	37_125_1	53_125_1	52_125_1	533_125_239	375_125_1
198_125_15	115_125_1	132_125_1	117_125_95	112_125_57	82_125_182	81_125_253	407_125_43	697_125_4	44_125_68	182_125_95	2_125_242	368_125_20	6_125_1	8_0125_209	147_125_209	7_125_1	246_125_84	268_125_175	161_125_106	162_125_1688	78_012_106	19_125_19	37_125_1	53_125_1	52_125_1	533_125_230	375_125_1
198_125_15	115_125_1	132_125_1	117_125_89	112_125_50	82_125_167	81_125_247	407_125_39	697_125_2	44_125_61	182_125_100	2_125_233	368_125_17	6_125_1	8_0125_222	147_125_217	7_125_1	246_125_83	268_125_192	161_125_108	162_125_1717	78_012_100	19_125_20	37_125_1	53_125_1	52_125_1	533_125_221	375_125_1
198_125_13	115_125_1	132_125_1	117_125_71	112_125_55	82_125_180	81_125_260	407_125_45	697_125_2	44_125_64	182_125_100	2_125_236	368_125_14	6_125_1	8_0125_226	147_125_211	7_125_1	246_125_78	268_125_199	161_125_116	162_125_1692	78_012_98	19_125_20	37_125_1	53_125_1	52_125_1	533_125_220	375_125_1
198_125_11	115_125_1	132_125_1	117_125_76	112_125_60	82_125_182	81_125_291	407_125_37	697_125_2	44_125_67	182_125_82	2_125_247	368_125_17	6_125_1	8_0125_205	147_125_197	7_125_1	246_125_75	268_125_191	161_125_114	162_125_1704	78_012_97	19_125_20	37_125_1	53_125_1	52_125_1	533_125_225	375_125_1
198_125_14	115_125_1	132_125_1	117_125_73	112_125_61	82_125_161	81_125_304	407_125_37	697_125_3	44_125_64	182_125_85	2_125_246	368_125_16	6_125_1	8_0125_219	147_125_188	7_125_1	246_125_72	268_125_210	161_125_111	162_125_1711	78_012_89	19_125_16	37_125_1	53_125_1	52_125_1	533_125_220	375_125_1
198_125_12	115_125_1	132_125_1	117_125_71	112_125_53	82_125_175	81_125_303	407_125_40	697_125_4	44_125_57	182_125_78	2_125_233	368_125_18	6_125_1	8_0125_224	147_125_187	7_125_1	246_125_74	268_125_202	161_125_112	162_125_1709	78_012_81	19_125_26	37_125_1	53_125_1	52_125_1	533_125_241	375_125_1
198_125_16	115_125_1	132_125_1	117_125_75	112_125_49	82_125_185	81_125_302	407_125_42	697_125_4	44_125_48	182_125_74	2_125_233	368_125_17	6_125_1	8_0125_208	147_125_191	7_125_1	246_125_85	268_125_182	161_125_118	162_125_1697	78_012_85	19_125_29	37_125_1	53_125_1	52_125_1	533_125_260	375_125_1
198_125_23	115_125_1	132_125_1	117_125_69	112_125_54	82_125_195	81_125_294	407_125_44	697_125_3	44_125_62	182_125_76	2_125_238	368_125_22	6_125_1	8_0125_191	147_125_208	7_125_1	246_125_88	268_125_176	161_125_113	162_125_1670	78_012_94	19_125_24	37_125_1	53_125_1	52_125_1	533_125_256	375_125_1
198_125_19	115_125_1	132_125_1	117_125_70	112_125_51	82_125_191	81_125_302	407_125_49	697_125_2	44_125_65	182_125_82	2_125_228	368_125_15	6_125_1	8_0125_184	147_125_215	7_125_1	246_125_83	268_125_192	161_125_109	162_125_1675	78_012_95	19_125_19	37_125_1	53_125_1	52_125_1	533_125_254	375_125_1
198_125_20	115_125_1	132_125_1	117_125_70	112_125_57	82_125_198	81_125_312	407_125_39	44_125_74	182_125_80	2_125_232	368_125_13	6_125_1	8_0125_192	147_125_213	7_125_1	246_125_89	268_125_190	161_125_122	162_125_1639	78_012_90	19_125_18	37_125_1	53_125_1	52_125_1	533_125_251	375_125_1
198_125_14	115_125_1	132_125_1	117_125_76	112_125_61	82_125_167	81_125_322	407_125_42	44_125_73	182_125_82	2_125_229	368_125_9	6_125_1	8_0125_186	147_125_220	7_125_1	246_125_91	268_125_178	161_125_122	162_125_1664	78_012_96	19_125_32	37_125_1	53_125_1	52_125_1	533_125_236	375_125_1
198_125_21	115_125_1	132_125_1	117_125_67	112_125_57	82_125_162	81_125_320	407_125_40	44_125_67	182_125_63	2_125_231	368_125_10	6_125_1	8_0125_179	147_125_223	7_125_1	246_125_91	268_125_194	161_125_125	162_125_1695	78_012_92	19_125_29	37_125_1	53_125_1	52_125_1	533_125_234	375_125_1
198_125_23	115_125_1	132_125_1	117_125_71	112_125_56	82_125_165	81_125_338	407_125_39	44_125_50	182_125_71	2_125_221	368_125_12	6_125_1	8_0125_182	147_125_233	7_125_1	246_125_93	268_125_192	161_125_140	162_125_1642	78_012_87	19_125_41	37_125_1	53_125_1	52_125_1	533_125_244	375_125_1
198_125_28	115_125_1	132_125_1	117_125_70	112_125_54	82_125_197	81_125_345	407_125_35	44_125_61	182_125_65	2_125_245	368_125_17	6_125_1	8_0125_186	147_125_213	7_125_1	246_125_86	268_125_171	161_125_141	162_125_1657	78_012_65	19_125_27	37_125_1	53_125_1	52_125_1	533_125_237	375_125_1
198_125_31	115_125_1	132_125_1	117_125_75	112_125_47	82_125_209	81_125_341	407_125_32	44_125_61	182_125_67	2_125_244	368_125_15	6_125_1	8_0125_172	147_125_213	7_125_1	246_125_95	268_125_181	161_125_132	162_125_1678	78_012_63	19_125_24	37_125_1	53_125_1	52_125_1	533_125_220	375_125_1
198_125_32	115_125_1	132_125_1	117_125_67	112_125_38	82_125_194	81_125_319	407_125_24	44_125_65	182_125_68	2_125_265	368_125_16	6_125_1	8_0125_168	147_125_238	7_125_1	246_125_88	268_125_175	161_125_142	162_125_1707	78_012_71	19_125_23	37_125_1	53_125_1	52_125_1	533_125_199	375_125_1
198_125_43	115_125_1	132_125_1	117_125_80	112_125_28	82_125_187	81_125_313	407_125_18	44_125_67	182_125_77	2_125_261	368_125_15	6_125_1	8_0125_146	147_125_246	7_125_1	246_125_96	268_125_182	161_125_141	162_125_1700	78_012_67	19_125_26	37_125_1	53_125_1	52_125_1	533_125_207	375_125_1
198_125_46	115_125_1	132_125_1	117_125_84	112_125_35	82_125_195	81_125_319	407_125_19	44_125_69	182_125_70	2_125_261	368_125_16	6_125_1	8_0125_142	147_125_246	7_125_1	246_125_96	268_125_178	161_125_141	162_125_1697	78_012_73	19_125_19	37_125_1	53_125_1	52_125_1	533_125_194	375_125_1
198_125_44	115_125_1	132_125_1	117_125_77	112_125_39	82_125_200	81_125_328	407_125_15	44_125_60	182_125_66	2_125_257	368_125_14	6_125_1	8_0125_150	147_125_231	7_125_1	246_125_106	268_125_182	161_125_138	162_125_1721	78_012_77	19_125_16	37_125_1	53_125_1	52_125_1	533_125_179	375_125_1
198_125_36	115_125_1	132_125_1	117_125_73	112_125_46	82_125_217	81_125_343	407_125_18	44_125_59	182_125_60	2_125_277	368_125_18	6_125_1	8_0125_141	147_125_202	7_125_1	246_125_106	268_125_179	161_125_134	162_125_1733	78_012_59	19_125_18	37_125_1	53_125_1	52_125_1	533_125_181	375_125_1
198_125_44	115_125_1	132_125_1	117_125_71	112_125_42	82_125_233	81_125_341	407_125_18	44_125_58	182_125_61	2_125_268	368_125_15	6_125_1	8_0125_153	147_125_213	7_125_1	246_125_108	268_125_179	161_125_130	162_125_1731	78_012_47	19_125_17	37_125_1	53_125_1	52_125_1	533_125_171	375_125_1
198_125_41	115_125_1	132_125_1	117_125_82	112_125_43	82_125_244	81_125_335	407_125_18	44_125_67	182_125_57	2_125_262	368_125_16	6_125_1	8_0125_138	147_125_205	7_125_1	246_125_110	268_125_162	161_125_123	162_125_1746	78_012_61	19_125_22	37_125_1	53_125_1	52_125_1	533_125_168	375_125_1
198_125_51	115_125_1	132_125_1	117_125_87	112_125_47	82_125_237	81_125_339	407_125_17	44_125_77	182_125_49	2_125_253	368_125_17	6_125_1	8_0125_141	147_125_197	7_125_1	246_125_112	268_125_152	161_125_123	162_125_1758	78_012_59	19_125_29	37_125_1	53_125_1	52_125_1	533_125_154	375_125_1
198_125_47	115_125_1	132_125_1	117_125_80	112_125_57	82_125_226	81_125_355	407_125_23	44_125_78	182_125_51	2_125_247	368_125_19	6_125_1	8_0125_129	147_125_187	7_125_1	246_125_118	268_125_150	161_125_119	162_125_1780	78_012_63	19_125_22	37_125_1	53_125_1	52_125_1	533_125_148	375_125_1
198_125_34	115_125_1	132_125_1	117_125_75	112_125_61	82_125_255	81_125_351	407_125_27	44_125_78	182_125_42	2_125_258	368_125_13	6_125_1	8_0125_128	147_125_210	7_125_1	246_125_122	268_125_156	161_125_104	162_125_1748	78_012_72	19_125_22	37_125_1	53_125_1	52_125_1	533_125_143	375_125_1
198_125_25	115_125_1	132_125_1	117_125_78	112_125_48	82_125_252	81_125_336	407_125_29	44_125_60	182_125_39	2_125_248	368_125_10	6_125_1	8_0125_132	147_125_204	7_125_1	246_125_135	268_125_167	161_125_103	162_125_1817	78_012_69	19_125_14	37_125_1	53_125_1	52_125_1	533_125_133	375_125_1
198_125_23	115_125_1	132_125_1	117_125_80	112_125_46	82_125_239	81_125_333	407_125_25	44_125_60	182_125_50	2_125_243	368_125_13	6_125_1	8_0125_139	147_125_202	7_125_1	246_125_120	268_125_184	161_125_95	162_125_1856	78_012_67	19_125_12	37_125_1	53_125_1	52_125_1	533_125_112	375_125_1
198_125_26	115_125_1	132_125_1	117_125_63	112_125_55	82_125_249	81_125_333	407_125_24	44_125_58	182_125_59	2_125_242	368_125_6	6_125_1	8_0125_137	147_125_203	7_125_1	246_125_110	268_125_195	161_125_93	162_125_1851	78_012_80	19_125_9	37_125_1	53_125_1	52_125_1	533_125_107	375_125_1
198_125_29	115_125_1	132_125_1	117_125_52	112_125_60	82_125_250	81_125_315	407_125_33	44_125_60	182_125_55	2_125_234	368_125_3	6_125_1	8_0125_132	147_125_209	7_125_1	246_125_105	268_125_188	161_125_105	162_125_1881	78_012_66	19_125_9	37_125_1	53_125_1	52_125_1	533_125_114	375_125_1
198_125_26	115_125_1	132_125_1	117_125_51	112_125_64	82_125_271	81_125_319	407_125_36	44_125_57	182_125_57	2_125_229	368_125_3	6_125_1	8_0125_133	147_125_221	7_125_1	246_125_98	268_125_176	161_125_102	162_125_1858	78_012_66	19_125_6	37_125_1	53_125_1	52_125_1	533_125_127	375_125_1
198_125_22	115_125_1	132_125_1	117_125_45	112_125_66	82_125_277	81_125_324	407_125_34	44_125_55	182_125_61	2_125_238	368_125_2	6_125_1	8_0125_125	147_125_234	7_125_1	246_125_102	268_125_184	161_125_93	162_125_1857	78_012_67	19_125_10	37_125_1	53_125_1	52_125_1	533_125_104	375_125_1
198_125_20	115_125_1	132_125_1	117_125_52	112_125_73	82_125_259	81_125_321	407_125_32	44_125_55	182_125_69	2_125_258	368_125_4	6_125_1	8_0125_128	147_125_234	7_125_1	246_125_106	268_125_185	161_125_86	162_125_1836	78_012_56	19_125_12	37_125_1	53_125_1	52_125_1	533_125_114	375_125_1
198_125_26	115_125_1	132_125_1	117_125_48	112_125_72	82_125_246	81_125_322	407_125_24	44_125_56	182_125_54	2_125_268	368_125_2	6_125_1	8_0125_121	147_125_242	7_125_1	246_125_119	268_125_168	161_125_84	162_125_1877	78_012_48	19_125_11	37_125_1	53_125_1	52_125_1	533_125_112	375_125_1
198_125_24	115_125_1	132_125_1	117_125_48	112_125_66	82_125_253	81_125_331	407_125_25	44_125_58	182_125_51	2_125_233	368_125_1	6_125_1	8_0125_126	147_125_229	7_125_1	246_125_115	268_125_168	161_125_94	162_125_1915	78_012_44	19_125_9	37_125_1	53_125_1	52_125_1	533_125_110	375_125_1
198_125_21	115_125_1	132_125_1	117_125_47	112_125_76	82_125_247	81_125_333	407_125_28	44_125_64	182_125_44	2_125_233	368_125_2	6_125_1	8_0125_115	147_125_225	7_125_1	246_125_115	268_125_189	161_125_94	162_125_1911	78_012_51	19_125_7	37_125_1	53_125_1	52_125_1	533_125_98	375_125_1
198_125_19	115_125_1	132_125_1	117_125_44	112_125_89	82_125_237	81_125_347	407_125_29	44_125_66	182_125_36	2_125_235	368_125_1	6_125_1	8_0125_114	147_125_220	7_125_1	246_125_99	268_125_182	161_125_93	162_125_1942	78_012_44	19_125_5	37_125_1	53_125_1	52_125_1	533_125_98	375_125_1
198_125_20	115_125_1	132_125_1	117_125_40	112_125_86	82_125_232	81_125_344	407_125_35	44_125_59	182_125_34	2_125_245	368_125_1	6_125_1	8_0125_100	147_125_201	7_125_1	246_125_87	268_125_175	161_125_79	162_125_2029	78_012_38	19_125_3	37_125_1	53_125_1	52_125_1	533_125_92	375_125_1
198_125_18	115_125_1	117_125_43	112_125_81	82_125_223	81_125_354	407_125_36	44_125_47	182_125_46	2_125_249	7_125_1	6_125_1	8_0125_117	147_125_188	246_125_84	268_125_160	161_125_72	162_125_2055	78_012_37	19_125_2	37_125_1	53_125_1	533_125_88	375_125_1
198_125_22	115_125_1	117_125_48	112_125_80	82_125_230	81_125_343	407_125_38	44_125_44	182_125_44	2_125_235	7_125_1	6_125_1	8_0125_110	147_125_202	246_125_87	268_125_152	161_125_81	162_125_2068	78_012_26	19_125_2	37_125_1	53_125_1	533_125_87	375_125_1
198_125_25	115_125_1	117_125_49	112_125_83	82_125_227	81_125_343	407_125_40	44_125_36	182_125_46	2_125_240	7_125_1	6_125_1	8_0125_108	147_125_195	246_125_97	268_125_148	161_125_79	162_125_2088	78_012_23	19_125_3	37_125_1	53_125_1	533_125_69	375_125_1
198_125_16	115_125_1	117_125_54	112_125_89	82_125_225	81_125_348	407_125_52	44_125_33	182_125_52	2_125_233	7_125_1	6_125_1	8_0125_93	147_125_184	246_125_104	268_125_142	161_125_84	162_125_2096	78_012_23	19_125_4	37_125_1	53_125_1	533_125_68	375_125_1
198_125_12	115_125_1	117_125_52	112_125_96	82_125_208	81_125_373	407_125_53	44_125_30	182_125_55	2_125_226	7_125_1	6_125_1	8_0125_105	147_125_164	246_125_99	268_125_153	161_125_77	162_125_2107	78_012_24	19_125_3	37_125_1	53_125_1	533_125_63	375_125_1
198_125_14	115_125_1	117_125_41	112_125_94	82_125_225	81_125_362	407_125_41	44_125_23	182_125_52	2_125_228	7_125_1	6_125_1	8_0125_100	147_125_167	246_125_102	268_125_150	161_125_79	162_125_2131	78_012_21	19_125_6	37_125_1	53_125_1	533_125_64	375_125_1
198_125_14	115_125_1	117_125_38	112_125_87	82_125_239	81_125_359	407_125_43	44_125_24	182_125_39	2_125_234	7_125_1	6_125_1	8_0125_96	147_125_180	246_125_108	268_125_144	161_125_84	162_125_2112	78_012_23	19_125_8	37_125_1	53_125_1	533_125_68	375_125_1
198_125_15	115_125_1	117_125_31	112_125_83	82_125_256	81_125_360	407_125_48	44_125_32	182_125_42	2_125_214	7_125_1	6_125_1	8_0125_88	147_125_179	246_125_109	268_125_142	161_125_86	162_125_2119	78_012_22	19_125_4	37_125_1	53_125_1	533_125_70	375_125_1
198_125_17	115_125_1	117_125_29	112_125_79	82_125_257	81_125_358	407_125_45	44_125_34	182_125_49	2_125_212	7_125_1	6_125_1	8_0125_88	147_125_180	246_125_115	268_125_147	161_125_96	162_125_2102	78_012_22	19_125_3	37_125_1	53_125_1	533_125_67	375_125_1
198_125_18	115_125_1	117_125_26	112_125_77	82_125_255	81_125_371	407_125_44	44_125_43	182_125_54	2_125_214	7_125_1	6_125_1	8_0125_83	147_125_160	246_125_117	268_125_142	161_125_85	162_125_2119	78_012_28	19_125_3	37_125_1	53_125_1	533_125_60	375_125_1
198_125_17	115_125_1	117_125_24	112_125_78	82_125_252	81_125_365	407_125_39	44_125_50	182_125_46	2_125_199	7_125_1	6_125_1	8_0125_78	147_125_139	246_125_121	268_125_130	161_125_87	162_125_2183	78_012_24	19_125_4	37_125_1	53_125_1	533_125_63	375_125_1
198_125_22	115_125_1	117_125_14	112_125_71	82_125_251	81_125_346	407_125_50	44_125_55	182_125_54	2_125_193	7_125_1	6_125_1	8_0125_79	147_125_158	246_125_120	268_125_125	161_125_81	162_125_2187	78_012_26	19_125_5	37_125_1	53_125_1	533_125_62	375_125_1
198_125_23	115_125_1	117_125_13	112_125_68	82_125_234	81_125_361	407_125_47	44_125_50	182_125_55	2_125_186	7_125_1	6_125_1	8_0125_78	147_125_159	246_125_113	268_125_124	161_125_82	162_125_2210	78_012_22	19_125_3	37_125_1	53_125_1	533_125_71	375_125_1
198_125_25	115_125_1	117_125_10	112_125_65	82_125_242	81_125_359	407_125_47	44_125_44	182_125_50	2_125_195	7_125_1	6_125_1	8_0125_73	147_125_137	246_125_116	268_125_119	161_125_80	162_125_2239	78_012_22	19_125_1	37_125_1	53_125_1	533_125_75	375_125_1
198_125_30	115_125_1	117_125_15	112_125_67	82_125_241	81_125_344	407_125_46	44_125_41	182_125_66	2_125_181	7_125_1	6_125_1	8_0125_70	147_125_135	246_125_119	268_125_111	161_125_95	162_125_2235	78_012_35	19_125_3	37_125_1	53_125_1	533_125_65	375_125_1
198_125_26	115_125_1	117_125_13	112_125_78	82_125_227	81_125_341	407_125_52	44_125_43	182_125_72	2_125_167	7_125_1	6_125_1	8_0125_63	147_125_130	246_125_120	268_125_111	161_125_86	162_125_2271	78_012_33	19_125_2	37_125_1	53_125_1	533_125_63	375_125_1
198_125_25	115_125_1	117_125_16	112_125_79	82_125_241	81_125_348	407_125_40	44_125_35	182_125_60	2_125_165	7_125_1	6_125_1	8_0125_64	147_125_137	246_125_127	268_125_111	161_125_89	162_125_2263	78_012_42	37_125_1	53_125_1	533_125_57	375_125_1
198_125_27	115_125_1	117_125_24	112_125_65	82_125_246	81_125_349	407_125_46	44_125_31	182_125_78	2_125_157	7_125_1	6_125_1	8_0125_64	147_125_131	246_125_115	268_125_114	161_125_91	162_125_2268	78_012_35	37_125_1	53_125_1	533_125_59	375_125_1
198_125_24	115_125_1	117_125_22	112_125_60	82_125_251	81_125_345	407_125_44	44_125_25	182_125_75	2_125_156	7_125_1	6_125_1	8_0125_67	147_125_131	246_125_120	268_125_104	161_125_89	162_125_2300	78_012_33	37_125_1	53_125_1	533_125_54	375_125_1
198_125_27	115_125_1	117_125_24	112_125_71	82_125_256	81_125_359	407_125_44	44_125_27	182_125_74	2_125_140	7_125_1	6_125_1	8_0125_75	147_125_134	246_125_121	268_125_110	161_125_73	162_125_2277	78_012_29	37_125_1	53_125_1	533_125_59	375_125_1
198_125_23	115_125_1	117_125_28	112_125_76	82_125_237	81_125_377	407_125_46	44_125_26	182_125_82	2_125_146	7_125_1	6_125_1	8_0125_72	147_125_110	246_125_128	268_125_113	161_125_64	162_125_2295	78_012_24	37_125_1	53_125_1	533_125_53	375_125_1
198_125_26	115_125_1	117_125_31	112_125_75	82_125_214	81_125_413	407_125_40	44_125_21	182_125_62	2_125_143	7_125_1	6_125_1	8_0125_77	147_125_105	246_125_137	268_125_143	161_125_75	162_125_2271	78_012_18	37_125_1	53_125_1	533_125_48	375_125_1
198_125_28	115_125_1	117_125_38	112_125_81	82_125_205	81_125_422	407_125_37	44_125_21	182_125_54	2_125_142	7_125_1	6_125_1	8_0125_88	147_125_92	246_125_129	268_125_138	161_125_78	162_125_2283	78_012_15	37_125_1	53_125_1	533_125_48	375_125_1
198_125_25	115_125_1	117_125_35	112_125_77	82_125_198	81_125_422	407_125_33	44_125_16	182_125_55	2_125_153	7_125_1	6_125_1	8_0125_91	147_125_95	246_125_134	268_125_133	161_125_81	162_125_2298	78_012_11	37_125_1	53_125_1	533_125_43	375_125_1
198_125_31	115_125_1	117_125_36	112_125_69	82_125_190	81_125_421	407_125_29	44_125_17	182_125_50	2_125_142	7_125_1	6_125_1	8_0125_89	147_125_97	246_125_139	268_125_127	161_125_82	162_125_2327	78_012_6	37_125_1	53_125_1	533_125_48	375_125_1
198_125_27	115_125_1	117_125_38	112_125_74	82_125_168	81_125_418	407_125_33	44_125_16	182_125_61	2_125_147	7_125_1	6_125_1	8_0125_82	147_125_98	246_125_135	268_125_117	161_125_84	162_125_2351	78_012_6	37_125_1	53_125_1	533_125_45	375_125_1
198_125_26	115_125_1	117_125_39	112_125_69	82_125_172	81_125_449	407_125_33	44_125_18	182_125_63	2_125_160	7_125_1	6_125_1	8_0125_74	147_125_81	246_125_124	268_125_134	161_125_80	162_125_2330	78_012_8	37_125_1	53_125_1	533_125_40	375_125_1
198_125_18	115_125_1	117_125_40	112_125_71	82_125_182	81_125_433	407_125_45	44_125_12	182_125_63	2_125_160	7_125_1	6_125_1	8_0125_87	147_125_79	246_125_116	268_125_125	161_125_80	162_125_2344	78_012_6	37_125_1	53_125_1	533_125_39	375_125_1
198_125_25	115_125_1	117_125_32	112_125_79	82_125_212	81_125_422	407_125_47	44_125_11	182_125_71	2_125_155	7_125_1	6_125_1	8_0125_73	147_125_72	246_125_128	268_125_121	161_125_81	162_125_2329	78_012_7	37_125_1	53_125_1	533_125_35	375_125_1
198_125_22	115_125_1	117_125_34	112_125_96	82_125_205	81_125_429	407_125_47	44_125_7	182_125_72	2_125_151	7_125_1	6_125_1	8_0125_88	147_125_59	246_125_125	268_125_115	161_125_73	162_125_2338	78_012_6	37_125_1	53_125_1	533_125_33	375_125_1
198_125_25	115_125_1	117_125_31	112_125_111	82_125_201	81_125_413	407_125_45	44_125_11	182_125_80	2_125_161	7_125_1	6_125_1	8_0125_90	147_125_63	246_125_128	268_125_122	161_125_80	162_125_2295	78_012_13	37_125_1	53_125_1	533_125_31	375_125_1
198_125_11	115_125_1	117_125_28	112_125_101	82_125_204	81_125_419	407_125_46	44_125_11	182_125_68	2_125_160	7_125_1	6_125_1	8_0125_96	147_125_71	246_125_135	268_125_125	161_125_88	162_125_2303	78_012_9	37_125_1	53_125_1	533_125_25	375_125_1
198_125_9	115_125_1	117_125_22	112_125_92	82_125_196	81_125_442	407_125_43	44_125_13	182_125_73	2_125_167	7_125_1	6_125_1	8_0125_93	147_125_73	246_125_142	268_125_132	161_125_84	162_125_2279	78_012_8	37_125_1	53_125_1	533_125_32	375_125_1
198_125_7	115_125_1	117_125_15	112_125_81	82_125_193	81_125_437	407_125_38	44_125_13	182_125_68	2_125_172	7_125_1	6_125_1	8_0125_80	147_125_83	246_125_158	268_125_119	161_125_79	162_125_2317	78_012_7	37_125_1	53_125_1	533_125_33	375_125_1
198_125_3	115_125_1	117_125_9	112_125_79	82_125_198	81_125_454	407_125_47	44_125_12	182_125_74	2_125_184	7_125_1	6_125_1	8_0125_69	147_125_89	246_125_150	268_125_124	161_125_77	162_125_2286	78_012_5	37_125_1	53_125_1	533_125_40	375_125_1
198_125_1	115_125_1	117_125_11	112_125_91	82_125_203	81_125_467	407_125_41	44_125_15	182_125_65	2_125_189	7_125_1	6_125_1	8_0125_69	147_125_79	246_125_144	268_125_102	161_125_69	162_125_2314	78_012_3	37_125_1	53_125_1	533_125_36	375_125_1
198_125_1	115_125_1	117_125_9	112_125_96	82_125_201	81_125_455	407_125_30	44_125_10	182_125_54	2_125_206	7_125_1	6_125_1	8_0125_70	147_125_83	246_125_145	268_125_101	161_125_69	162_125_2334	78_012_2	37_125_1	53_125_1	533_125_34	375_125_1
198_125_2	115_125_1	117_125_9	112_125_108	82_125_194	81_125_453	407_125_36	44_125_11	182_125_38	2_125_202	7_125_1	6_125_1	8_0125_73	147_125_78	246_125_139	268_125_101	161_125_67	162_125_2345	78_012_2	37_125_1	53_125_1	533_125_42	375_125_1
198_125_3	115_125_1	117_125_8	112_125_105	82_125_168	81_125_461	407_125_32	44_125_10	182_125_39	2_125_203	7_125_1	6_125_1	8_0125_76	147_125_66	246_125_140	268_125_103	161_125_64	162_125_2386	78_012_1	37_125_1	53_125_1	533_125_35	375_125_1
198_125_3	115_125_1	117_125_6	112_125_104	82_125_178	81_125_447	182_125_33	44_125_8	407_125_38	2_125_202	7_125_1	6_125_1	8_0125_69	147_125_61	246_125_134	268_125_114	161_125_74	162_125_2396	37_125_1	53_125_1	533_125_33	375_125_1
198_125_2	115_125_1	117_125_9	112_125_101	82_125_171	81_125_443	182_125_32	44_125_9	407_125_38	2_125_194	7_125_1	6_125_1	8_0125_74	147_125_60	246_125_127	268_125_128	161_125_70	162_125_2407	37_125_1	53_125_1	533_125_35	375_125_1
198_125_4	115_125_1	117_125_11	112_125_110	82_125_168	81_125_446	182_125_32	44_125_12	407_125_37	2_125_202	7_125_1	6_125_1	8_0125_66	147_125_72	246_125_133	268_125_138	161_125_73	162_125_2354	37_125_1	53_125_1	533_125_42	375_125_1
198_125_5	115_125_1	117_125_20	112_125_103	82_125_149	81_125_431	182_125_35	44_125_14	407_125_40	2_125_198	7_125_1	6_125_1	8_0125_77	147_125_75	246_125_128	268_125_120	161_125_76	162_125_2390	37_125_1	53_125_1	533_125_39	375_125_1
198_125_3	115_125_1	117_125_18	112_125_103	82_125_147	81_125_450	182_125_36	44_125_16	407_125_42	2_125_184	7_125_1	6_125_1	8_0125_76	147_125_74	246_125_118	268_125_126	161_125_82	162_125_2394	37_125_1	53_125_1	533_125_31	375_125_1
198_125_4	115_125_1	117_125_14	112_125_101	82_125_162	81_125_455	182_125_34	44_125_12	407_125_40	2_125_187	7_125_1	6_125_1	8_0125_75	147_125_72	246_125_121	268_125_118	161_125_78	162_125_2395	37_125_1	53_125_1	533_125_31	375_125_1
198_125_4	115_125_1	117_125_10	112_125_114	82_125_163	81_125_454	182_125_29	44_125_12	407_125_50	2_125_176	7_125_1	6_125_1	8_0125_70	147_125_71	246_125_128	268_125_107	161_125_72	162_125_2404	37_125_1	53_125_1	533_125_36	375_125_1
198_125_4	115_125_1	117_125_11	112_125_103	82_125_154	81_125_462	182_125_37	44_125_10	407_125_42	2_125_155	7_125_1	6_125_1	8_0125_62	147_125_72	246_125_123	268_125_104	161_125_74	162_125_2454	37_125_1	53_125_1	533_125_32	375_125_1
198_125_6	115_125_1	117_125_14	112_125_117	82_125_139	81_125_453	182_125_44	44_125_5	407_125_44	2_125_139	7_125_1	6_125_1	8_0125_65	147_125_76	246_125_122	268_125_108	161_125_66	162_125_2464	37_125_1	53_125_1	533_125_36	375_125_1
198_125_8	115_125_1	117_125_9	112_125_122	82_125_130	81_125_451	182_125_48	44_125_2	407_125_46	2_125_146	7_125_1	6_125_1	8_0125_68	147_125_75	246_125_107	268_125_109	161_125_66	162_125_2481	37_125_1	53_125_1	533_125_31	375_125_1
198_125_8	115_125_1	117_125_7	112_125_125	82_125_103	81_125_467	182_125_45	44_125_2	407_125_51	2_125_141	7_125_1	6_125_1	8_0125_73	147_125_79	246_125_117	268_125_118	161_125_65	162_125_2474	37_125_1	53_125_1	533_125_25	375_125_1
198_125_13	115_125_1	117_125_4	112_125_138	82_125_90	81_125_452	182_125_51	44_125_2	407_125_48	2_125_145	7_125_1	6_125_1	8_0125_76	147_125_80	246_125_120	268_125_136	161_125_65	162_125_2458	37_125_1	53_125_1	533_125_22	375_125_1
198_125_16	115_125_1	117_125_2	112_125_135	82_125_99	81_125_467	182_125_49	44_125_2	407_125_41	2_125_136	7_125_1	6_125_1	8_0125_74	147_125_82	246_125_127	268_125_131	161_125_54	162_125_2463	37_125_1	53_125_1	533_125_22	375_125_1
198_125_12	115_125_1	117_125_2	112_125_136	82_125_89	81_125_469	182_125_48	44_125_4	407_125_35	2_125_128	7_125_1	6_125_1	8_0125_67	147_125_88	246_125_123	268_125_141	161_125_59	162_125_2480	37_125_1	53_125_1	533_125_18	375_125_1
198_125_11	115_125_1	117_125_3	112_125_134	82_125_87	81_125_483	182_125_54	44_125_3	407_125_37	2_125_130	7_125_1	6_125_1	8_0125_66	147_125_87	246_125_111	268_125_145	161_125_56	162_125_2473	37_125_1	53_125_1	533_125_19	375_125_1
198_125_17	115_125_1	117_125_1	112_125_139	82_125_90	81_125_490	182_125_53	44_125_3	407_125_34	2_125_130	7_125_1	6_125_1	8_0125_69	147_125_84	246_125_120	268_125_136	161_125_56	162_125_2457	37_125_1	53_125_1	533_125_21	375_125_1
198_125_19	115_125_1	117_125_1	112_125_126	82_125_91	81_125_470	182_125_53	44_125_4	407_125_39	2_125_122	7_125_1	6_125_1	8_0125_70	147_125_89	246_125_103	268_125_136	161_125_51	162_125_2498	37_125_1	53_125_1	533_125_28	375_125_1
147_125_86	268_125_136	198_125_20	44_125_1	6_125_1	37_125_1	53_125_1	7_125_1	407_125_40	2_125_112	533_125_24	246_125_94	112_125_127	82_125_92	8_0125_77	115_125_1	81_125_463	375_125_1	161_125_44	162_125_2533	182_125_50
147_125_69	268_125_140	198_125_20	6_125_1	37_125_1	53_125_1	7_125_1	407_125_41	2_125_103	533_125_23	246_125_95	112_125_143	82_125_84	8_0125_70	115_125_1	81_125_463	375_125_1	161_125_45	162_125_2552	182_125_52
147_125_52	268_125_132	198_125_22	6_125_1	37_125_1	53_125_1	7_125_1	407_125_37	2_125_115	533_125_25	246_125_95	112_125_170	82_125_67	8_0125_72	115_125_1	81_125_469	375_125_1	161_125_50	162_125_2547	182_125_46
147_125_54	268_125_127	198_125_21	6_125_1	37_125_1	53_125_1	7_125_1	407_125_34	2_125_111	533_125_25	246_125_91	112_125_146	82_125_66	8_0125_76	115_125_1	81_125_468	375_125_1	161_125_57	162_125_2579	182_125_45
147_125_66	268_125_121	198_125_17	6_125_1	37_125_1	53_125_1	7_125_1	407_125_39	2_125_114	533_125_30	246_125_85	112_125_146	82_125_71	8_0125_79	115_125_1	81_125_454	375_125_1	161_125_49	162_125_2585	182_125_44
147_125_69	268_125_123	198_125_13	6_125_1	37_125_1	53_125_1	7_125_1	407_125_41	2_125_124	533_125_31	246_125_77	112_125_152	82_125_64	8_0125_91	115_125_1	81_125_442	375_125_1	161_125_50	162_125_2578	182_125_45
147_125_73	268_125_117	198_125_14	6_125_1	37_125_1	53_125_1	7_125_1	407_125_42	2_125_125	533_125_32	246_125_88	112_125_138	82_125_47	8_0125_83	115_125_1	81_125_448	375_125_1	161_125_51	162_125_2591	182_125_51
147_125_61	268_125_104	198_125_12	6_125_1	37_125_1	53_125_1	7_125_1	407_125_42	2_125_119	533_125_37	246_125_79	112_125_112	82_125_44	8_0125_83	115_125_1	81_125_482	375_125_1	161_125_53	162_125_2626	182_125_46
147_125_66	268_125_111	198_125_15	6_125_1	37_125_1	53_125_1	7_125_1	407_125_44	2_125_119	533_125_31	246_125_76	112_125_112	82_125_35	8_0125_78	115_125_1	81_125_484	375_125_1	161_125_45	162_125_2644	182_125_40
147_125_70	268_125_119	198_125_17	6_125_1	37_125_1	53_125_1	7_125_1	407_125_40	2_125_120	533_125_38	246_125_77	112_125_118	82_125_30	8_0125_66	115_125_1	81_125_494	375_125_1	161_125_37	162_125_2636	182_125_38
147_125_76	268_125_125	198_125_21	6_125_1	37_125_1	53_125_1	7_125_1	407_125_37	2_125_124	533_125_30	246_125_78	112_125_131	82_125_41	8_0125_65	115_125_1	81_125_485	375_125_1	161_125_38	162_125_2611	182_125_38
147_125_73	268_125_129	198_125_24	6_125_1	37_125_1	53_125_1	7_125_1	407_125_33	2_125_117	533_125_23	246_125_59	112_125_153	82_125_43	8_0125_68	115_125_1	81_125_475	375_125_1	161_125_40	162_125_2627	182_125_36
147_125_74	268_125_127	198_125_20	6_125_1	37_125_1	53_125_1	7_125_1	407_125_37	2_125_119	533_125_26	246_125_58	112_125_145	82_125_42	8_0125_72	115_125_1	81_125_491	375_125_1	161_125_33	162_125_2616	182_125_40
147_125_68	268_125_128	198_125_20	6_125_1	37_125_1	53_125_1	7_125_1	407_125_37	2_125_98	533_125_28	246_125_72	112_125_144	82_125_41	8_0125_78	115_125_1	81_125_497	375_125_1	161_125_28	162_125_2630	182_125_31
147_125_60	268_125_121	198_125_20	6_125_1	37_125_1	53_125_1	7_125_1	407_125_31	2_125_119	533_125_36	246_125_77	112_125_130	82_125_38	8_0125_73	115_125_1	81_125_515	375_125_1	161_125_25	162_125_2623	182_125_32
147_125_65	268_125_127	198_125_12	6_125_1	37_125_1	53_125_1	7_125_1	407_125_33	2_125_122	533_125_35	246_125_71	112_125_119	82_125_29	8_0125_74	115_125_1	81_125_517	375_125_1	161_125_26	162_125_2642	182_125_27
147_125_70	268_125_121	198_125_10	6_125_1	37_125_1	53_125_1	7_125_1	407_125_35	2_125_117	533_125_22	246_125_70	112_125_114	82_125_30	8_0125_66	115_125_1	81_125_513	375_125_1	161_125_26	162_125_2682	182_125_24
147_125_59	268_125_126	198_125_17	6_125_1	37_125_1	53_125_1	7_125_1	407_125_35	2_125_107	533_125_25	246_125_65	112_125_113	82_125_27	8_0125_64	115_125_1	81_125_534	375_125_1	161_125_33	162_125_2666	182_125_29
147_125_52	268_125_121	198_125_17	6_125_1	37_125_1	53_125_1	7_125_1	407_125_41	2_125_103	533_125_22	246_125_57	112_125_119	82_125_28	8_0125_71	115_125_1	81_125_528	375_125_1	161_125_28	162_125_2680	182_125_33
147_125_54	268_125_122	198_125_15	6_125_1	37_125_1	53_125_1	7_125_1	407_125_39	2_125_108	533_125_28	246_125_63	112_125_115	82_125_25	8_0125_70	115_125_1	81_125_528	375_125_1	161_125_27	162_125_2673	182_125_33
147_125_52	268_125_117	198_125_21	6_125_1	37_125_1	53_125_1	7_125_1	407_125_45	2_125_103	533_125_21	246_125_49	112_125_118	82_125_24	8_0125_65	115_125_1	81_125_522	375_125_1	161_125_23	162_125_2712	182_125_28
147_125_54	268_125_106	198_125_22	6_125_1	37_125_1	53_125_1	7_125_1	407_125_43	2_125_107	533_125_19	246_125_47	112_125_116	82_125_19	8_0125_70	115_125_1	81_125_533	375_125_1	161_125_21	162_125_2718	182_125_25
147_125_51	268_125_123	198_125_21	6_125_1	37_125_1	53_125_1	7_125_1	407_125_43	2_125_94	533_125_16	246_125_42	112_125_106	82_125_17	8_0125_68	115_125_1	81_125_543	375_125_1	161_125_22	162_125_2732	182_125_22
147_125_46	268_125_128	198_125_14	6_125_1	37_125_1	53_125_1	7_125_1	407_125_43	2_125_94	533_125_15	246_125_43	112_125_118	82_125_14	8_0125_70	115_125_1	81_125_549	375_125_1	161_125_22	162_125_2720	182_125_22
147_125_58	268_125_124	198_125_16	6_125_1	37_125_1	53_125_1	7_125_1	407_125_29	2_125_95	533_125_10	246_125_46	112_125_101	82_125_15	8_0125_62	115_125_1	81_125_559	375_125_1	161_125_21	162_125_2746	182_125_16
147_125_61	268_125_101	198_125_16	6_125_1	37_125_1	53_125_1	7_125_1	407_125_22	2_125_82	533_125_7	246_125_51	112_125_113	82_125_13	8_0125_62	115_125_1	81_125_567	375_125_1	161_125_24	162_125_2759	182_125_22
147_125_55	268_125_98	198_125_15	6_125_1	37_125_1	53_125_1	7_125_1	407_125_24	2_125_86	533_125_5	246_125_59	112_125_111	82_125_15	8_0125_63	115_125_1	81_125_578	375_125_1	161_125_29	162_125_2743	182_125_18
147_125_52	268_125_97	198_125_24	6_125_1	37_125_1	53_125_1	7_125_1	407_125_20	2_125_99	533_125_5	246_125_57	112_125_120	82_125_22	8_0125_58	115_125_1	81_125_568	375_125_1	161_125_24	162_125_2736	182_125_17
147_125_40	268_125_94	198_125_22	6_125_1	37_125_1	53_125_1	7_125_1	407_125_15	2_125_92	533_125_2	246_125_67	112_125_125	82_125_25	8_0125_66	115_125_1	81_125_581	375_125_1	161_125_23	162_125_2734	182_125_13
147_125_45	268_125_104	198_125_18	6_125_1	37_125_1	53_125_1	7_125_1	407_125_7	2_125_94	246_125_73	112_125_117	82_125_28	8_0125_61	81_125_584	375_125_1	161_125_19	162_125_2737	182_125_12
147_125_52	268_125_110	198_125_13	6_125_1	37_125_1	53_125_1	7_125_1	407_125_6	2_125_91	246_125_83	112_125_124	82_125_24	8_0125_61	81_125_579	375_125_1	161_125_18	162_125_2719	182_125_19
147_125_61	268_125_107	198_125_7	6_125_1	37_125_1	53_125_1	7_125_1	407_125_4	2_125_96	246_125_88	112_125_110	82_125_31	8_0125_48	81_125_573	375_125_1	161_125_18	162_125_2737	182_125_19
147_125_54	268_125_96	198_125_7	6_125_1	37_125_1	53_125_1	7_125_1	407_125_1	2_125_100	246_125_92	112_125_109	82_125_39	8_0125_37	81_125_569	375_125_1	161_125_14	162_125_2770	182_125_11
147_125_54	268_125_86	198_125_3	6_125_1	37_125_1	53_125_1	7_125_1	407_125_2	2_125_100	246_125_86	112_125_108	82_125_39	8_0125_35	81_125_572	375_125_1	161_125_10	162_125_2785	182_125_18
147_125_56	268_125_67	198_125_3	6_125_1	37_125_1	53_125_1	7_125_1	407_125_3	2_125_88	246_125_87	112_125_107	82_125_45	8_0125_34	81_125_607	375_125_1	161_125_6	162_125_2783	182_125_12
147_125_57	268_125_56	198_125_3	6_125_1	37_125_1	53_125_1	7_125_1	407_125_5	2_125_97	246_125_100	112_125_109	82_125_44	8_0125_29	81_125_625	375_125_1	161_125_11	162_125_2751	182_125_13
147_125_61	268_125_56	7_125_1	6_125_1	37_125_1	53_125_1	407_125_5	2_125_95	246_125_109	112_125_110	82_125_47	8_0125_36	81_125_631	375_125_1	161_125_11	162_125_2729	182_125_10
147_125_61	268_125_57	7_125_1	6_125_1	37_125_1	53_125_1	407_125_6	2_125_94	246_125_109	112_125_115	82_125_48	8_0125_38	81_125_624	375_125_1	161_125_13	162_125_2723	182_125_11
147_125_52	268_125_58	7_125_1	6_125_1	37_125_1	53_125_1	407_125_4	2_125_92	246_125_113	112_125_96	82_125_40	8_0125_41	81_125_628	375_125_1	161_125_20	162_125_2741	182_125_14
147_125_42	268_125_60	7_125_1	6_125_1	37_125_1	53_125_1	407_125_3	2_125_88	246_125_99	112_125_97	82_125_39	8_0125_39	81_125_625	375_125_1	161_125_23	162_125_2774	182_125_10
147_125_47	268_125_72	7_125_1	6_125_1	37_125_1	53_125_1	407_125_5	2_125_70	246_125_110	112_125_99	82_125_45	8_0125_34	81_125_589	375_125_1	161_125_18	162_125_2800	182_125_10
147_125_52	268_125_74	7_125_1	6_125_1	37_125_1	53_125_1	407_125_1	2_125_66	246_125_107	112_125_89	82_125_47	8_0125_38	81_125_592	375_125_1	161_125_23	162_125_2802	182_125_8
147_125_55	268_125_71	7_125_1	6_125_1	37_125_1	53_125_1	407_125_1	2_125_69	246_125_120	112_125_99	82_125_59	8_0125_46	81_125_577	375_125_1	161_125_27	162_125_2765	182_125_11
147_125_61	268_125_78	7_125_1	6_125_1	37_125_1	53_125_1	182_125_12	2_125_71	246_125_119	112_125_102	82_125_57	8_0125_52	81_125_554	161_125_33	162_125_2761
147_125_65	268_125_86	7_125_1	6_125_1	37_125_1	53_125_1	182_125_9	2_125_66	246_125_134	112_125_106	82_125_55	8_0125_46	81_125_547	161_125_39	162_125_2747
147_125_65	268_125_91	7_125_1	6_125_1	37_125_1	53_125_1	182_125_8	2_125_76	246_125_117	112_125_101	82_125_46	8_0125_52	81_125_523	161_125_50	162_125_2771
147_125_77	268_125_88	7_125_1	6_125_1	37_125_1	53_125_1	182_125_2	2_125_77	246_125_132	112_125_107	82_125_51	8_0125_48	81_125_519	161_125_48	162_125_2751
147_125_72	268_125_100	7_125_1	6_125_1	37_125_1	53_125_1	182_125_2	2_125_73	246_125_128	112_125_105	82_125_52	8_0125_63	81_125_521	161_125_47	162_125_2737
147_125_77	268_125_108	7_125_1	6_125_1	37_125_1	53_125_1	182_125_3	2_125_80	246_125_136	112_125_108	82_125_47	8_0125_64	81_125_520	161_125_51	162_125_2705
147_125_99	268_125_103	7_125_1	6_125_1	37_125_1	53_125_1	182_125_1	2_125_79	246_125_143	112_125_104	82_125_44	8_0125_53	81_125_527	161_125_52	162_125_2693
147_125_97	268_125_104	7_125_1	6_125_1	37_125_1	53_125_1	2_125_72	246_125_148	112_125_108	82_125_41	8_0125_48	81_125_552	161_125_48	162_125_2681
147_125_100	268_125_107	7_125_1	6_125_1	37_125_1	53_125_1	2_125_75	246_125_148	112_125_93	82_125_47	8_0125_44	81_125_565	161_125_46	162_125_2673
147_125_87	268_125_116	7_125_1	6_125_1	37_125_1	53_125_1	2_125_59	246_125_148	112_125_104	82_125_45	8_0125_37	81_125_568	161_125_48	162_125_2687
147_125_81	268_125_114	7_125_1	6_125_1	37_125_1	53_125_1	2_125_57	246_125_150	112_125_96	82_125_37	8_0125_40	81_125_555	161_125_48	162_125_2722
147_125_73	268_125_97	7_125_1	6_125_1	37_125_1	53_125_1	2_125_63	246_125_147	112_125_100	82_125_39	8_0125_36	81_125_548	161_125_46	162_125_2751
147_125_73	268_125_99	7_125_1	6_125_1	37_125_1	53_125_1	2_125_64	246_125_141	112_125_116	82_125_42	8_0125_40	81_125_540	161_125_39	162_125_2746
147_125_72	268_125_88	7_125_1	6_125_1	37_125_1	53_125_1	2_125_72	246_125_143	112_125_109	82_125_43	8_0125_37	81_125_559	161_125_39	162_125_2735
147_125_81	268_125_93	7_125_1	6_125_1	37_125_1	53_125_1	2_125_72	246_125_135	112_125_112	82_125_41	8_0125_32	81_125_551	161_125_42	162_125_2739
147_125_81	268_125_90	7_125_1	6_125_1	37_125_1	53_125_1	2_125_66	246_125_151	112_125_125	82_125_39	8_0125_28	81_125_548	161_125_33	162_125_2738
147_125_77	268_125_74	7_125_1	6_125_1	37_125_1	53_125_1	2_125_64	246_125_143	112_125_127	82_125_39	8_0125_30	81_125_564	161_125_30	162_125_2751
147_125_84	268_125_61	7_125_1	6_125_1	37_125_1	53_125_1	2_125_62	246_125_129	112_125_122	82_125_35	8_0125_36	81_125_543	161_125_30	162_125_2797
147_125_82	268_125_42	7_125_1	6_125_1	37_125_1	53_125_1	2_125_64	246_125_130	112_125_104	82_125_40	8_0125_34	81_125_546	161_125_32	162_125_2825
147_125_77	268_125_45	7_125_1	6_125_1	37_125_1	53_125_1	2_125_66	246_125_134	112_125_105	82_125_37	8_0125_32	81_125_548	161_125_25	162_125_2830
147_125_76	268_125_47	7_125_1	6_125_1	37_125_1	53_125_1	2_125_57	246_125_137	112_125_99	82_125_37	8_0125_25	81_125_561	161_125_34	162_125_2826
147_125_78	268_125_50	7_125_1	6_125_1	37_125_1	53_125_1	2_125_46	246_125_136	112_125_94	82_125_43	8_0125_27	81_125_561	161_125_41	162_125_2824
147_125_76	268_125_38	7_125_1	6_125_1	37_125_1	53_125_1	2_125_40	246_125_128	112_125_91	82_125_27	8_0125_27	81_125_554	161_125_45	162_125_2874
147_125_86	268_125_44	7_125_1	6_125_1	37_125_1	53_125_1	2_125_40	246_125_143	112_125_89	82_125_32	8_0125_27	81_125_546	161_125_50	162_125_2843
147_125_94	268_125_49	7_125_1	6_125_1	37_125_1	53_125_1	2_125_44	246_125_150	112_125_78	82_125_33	8_0125_28	81_125_540	161_125_51	162_125_2833
147_125_87	268_125_45	7_125_1	6_125_1	37_125_1	53_125_1	2_125_39	246_125_153	112_125_76	82_125_35	8_0125_26	81_125_550	161_125_49	162_125_2839
147_125_61	268_125_47	7_125_1	6_125_1	37_125_1	53_125_1	2_125_44	246_125_161	112_125_76	82_125_30	8_0125_19	81_125_587	161_125_57	162_125_2817
147_125_58	268_125_52	7_125_1	6_125_1	37_125_1	53_125_1	2_125_40	246_125_167	112_125_66	82_125_32	8_0125_12	81_125_606	161_125_51	162_125_2816
147_125_58	268_125_44	7_125_1	6_125_1	37_125_1	53_125_1	2_125_44	246_125_166	112_125_53	82_125_22	8_0125_8	81_125_616	161_125_43	162_125_2846
147_125_67	268_125_37	7_125_1	6_125_1	37_125_1	53_125_1	2_125_54	246_125_153	112_125_48	82_125_19	8_0125_8	81_125_609	161_125_41	162_125_2864
147_125_68	268_125_31	7_125_1	6_125_1	37_125_1	53_125_1	2_125_51	246_125_150	112_125_56	82_125_26	8_0125_10	81_125_597	161_125_35	162_125_2876
147_125_73	268_125_34	7_125_1	6_125_1	37_125_1	53_125_1	2_125_51	246_125_147	112_125_56	82_125_31	8_0125_14	81_125_606	161_125_39	162_125_2849
147_125_62	268_125_27	7_125_1	6_125_1	37_125_1	53_125_1	2_125_60	246_125_151	112_125_55	82_125_25	8_0125_20	81_125_591	161_125_41	162_125_2867
147_125_67	268_125_27	7_125_1	6_125_1	37_125_1	53_125_1	2_125_66	246_125_155	112_125_57	82_125_26	8_0125_21	81_125_606	161_125_40	162_125_2834
147_125_69	268_125_24	7_125_1	6_125_1	37_125_1	53_125_1	2_125_70	246_125_143	112_125_67	82_125_29	8_0125_23	81_125_616	161_125_45	162_125_2813
147_125_65	268_125_22	7_125_1	6_125_1	37_125_1	53_125_1	2_125_68	246_125_140	112_125_67	82_125_34	8_0125_14	81_125_635	161_125_45	162_125_2810
147_125_62	268_125_25	7_125_1	6_125_1	37_125_1	53_125_1	2_125_71	246_125_141	112_125_61	82_125_34	8_0125_15	81_125_594	161_125_49	162_125_2848
147_125_67	268_125_23	7_125_1	6_125_1	37_125_1	53_125_1	2_125_75	246_125_146	112_125_77	82_125_37	8_0125_17	81_125_612	161_125_43	162_125_2802
147_125_62	268_125_21	7_125_1	6_125_1	37_125_1	53_125_1	2_125_67	246_125_141	112_125_73	82_125_39	8_0125_19	81_125_599	161_125_36	162_125_2843
147_125_66	268_125_25	7_125_1	6_125_1	37_125_1	53_125_1	2_125_62	246_125_158	112_125_68	82_125_39	8_0125_15	81_125_616	161_125_38	162_125_2813
147_125_65	268_125_30	7_125_1	6_125_1	37_125_1	53_125_1	2_125_53	246_125_161	112_125_75	82_125_42	8_0125_18	81_125_609	161_125_41	162_125_2806
147_125_63	268_125_36	7_125_1	6_125_1	37_125_1	53_125_1	2_125_54	246_125_160	112_125_78	82_125_49	8_0125_17	81_125_600	161_125_45	162_125_2796
147_125_63	268_125_38	7_125_1	6_125_1	37_125_1	53_125_1	2_125_49	246_125_160	112_125_72	82_125_47	8_0125_17	81_125_604	161_125_49	162_125_2800
147_125_59	268_125_34	7_125_1	6_125_1	37_125_1	53_125_1	2_125_41	246_125_157	112_125_71	82_125_49	8_0125_12	81_125_620	161_125_50	162_125_2807
147_125_60	268_125_33	7_125_1	6_125_1	37_125_1	53_125_1	2_125_39	246_125_145	112_125_67	82_125_48	8_0125_11	81_125_622	161_125_51	162_125_2824
147_125_60	268_125_31	7_125_1	6_125_1	37_125_1	53_125_1	2_125_41	246_125_133	112_125_78	82_125_58	8_0125_14	81_125_619	161_125_46	162_125_2818
147_125_57	268_125_33	7_125_1	6_125_1	37_125_1	53_125_1	2_125_35	246_125_130	112_125_75	82_125_58	8_0125_15	81_125_623	161_125_46	162_125_2828
147_125_56	268_125_43	7_125_1	6_125_1	37_125_1	53_125_1	2_125_40	246_125_131	112_125_73	82_125_60	8_0125_19	81_125_643	161_125_45	162_125_2790
147_125_64	268_125_40	7_125_1	6_125_1	37_125_1	53_125_1	2_125_39	246_125_130	112_125_67	82_125_59	8_0125_19	81_125_653	161_125_51	162_125_2778
147_125_69	268_125_40	7_125_1	6_125_1	37_125_1	53_125_1	2_125_37	246_125_139	112_125_58	82_125_55	8_0125_19	81_125_655	161_125_53	162_125_2775
147_125_67	268_125_39	7_125_1	6_125_1	37_125_1	53_125_1	2_125_37	246_125_138	112_125_65	82_125_56	8_0125_19	81_125_650	161_125_63	162_125_2766
147_125_61	268_125_31	7_125_1	6_125_1	37_125_1	53_125_1	2_125_38	246_125_152	112_125_71	82_125_52	8_0125_16	81_125_674	161_125_71	162_125_2734
147_125_60	268_125_24	7_125_1	6_125_1	37_125_1	53_125_1	2_125_37	246_125_153	112_125_77	82_125_47	8_0125_14	81_125_656	161_125_72	162_125_2760
147_125_67	268_125_20	7_125_1	6_125_1	37_125_1	53_125_1	2_125_45	246_125_130	112_125_71	82_125_53	8_0125_13	81_125_671	161_125_69	162_125_2761
147_125_62	268_125_13	7_125_1	6_125_1	37_125_1	53_125_1	2_125_45	246_125_123	112_125_66	82_125_59	8_0125_13	81_125_682	161_125_66	162_125_2771
147_125_50	268_125_13	7_125_1	6_125_1	37_125_1	53_125_1	2_125_41	246_125_121	112_125_70	82_125_54	8_0125_17	81_125_685	161_125_61	162_125_2788
147_125_47	268_125_10	7_125_1	6_125_1	37_125_1	53_125_1	2_125_39	246_125_128	112_125_77	82_125_51	8_0125_15	81_125_691	161_125_50	162_125_2792
147_125_37	268_125_7	7_125_1	6_125_1	37_125_1	53_125_1	2_125_37	246_125_133	112_125_64	82_125_45	8_0125_12	81_125_689	161_125_46	162_125_2830
147_125_42	268_125_7	7_125_1	6_125_1	37_125_1	53_125_1	2_125_30	246_125_143	112_125_67	82_125_42	8_0125_18	81_125_657	161_125_44	162_125_2850
147_125_45	268_125_14	7_125_1	6_125_1	37_125_1	53_125_1	2_125_27	246_125_143	112_125_66	82_125_53	8_0125_21	81_125_624	161_125_50	162_125_2857
147_125_49	268_125_19	7_125_1	6_125_1	37_125_1	53_125_1	2_125_18	246_125_145	112_125_59	82_125_46	8_0125_21	81_125_627	161_125_58	162_125_2858
147_125_45	268_125_18	7_125_1	6_125_1	37_125_1	53_125_1	2_125_16	246_125_136	112_125_56	82_125_47	8_0125_24	81_125_641	161_125_56	162_125_2861
147_125_48	268_125_16	7_125_1	6_125_1	37_125_1	53_125_1	2_125_17	246_125_136	112_125_70	82_125_48	8_0125_20	81_125_634	161_125_49	162_125_2862
147_125_53	268_125_16	7_125_1	6_125_1	37_125_1	53_125_1	2_125_21	246_125_131	112_125_69	82_125_50	8_0125_22	81_125_648	161_125_54	162_125_2836
147_125_70	268_125_20	7_125_1	6_125_1	37_125_1	53_125_1	2_125_22	246_125_124	112_125_61	82_125_44	8_0125_27	81_125_647	161_125_57	162_125_2827
147_125_70	268_125_19	7_125_1	6_125_1	37_125_1	53_125_1	2_125_23	246_125_127	112_125_61	82_125_45	8_0125_26	81_125_661	161_125_62	162_125_2805
147_125_70	268_125_16	7_125_1	6_125_1	37_125_1	53_125_1	2_125_21	246_125_126	112_125_52	82_125_48	8_0125_27	81_125_675	161_125_62	162_125_2803
147_125_68	268_125_18	7_125_1	6_125_1	37_125_1	53_125_1	2_125_18	246_125_110	112_125_50	82_125_43	8_0125_24	81_125_673	161_125_56	162_125_2839
147_125_66	268_125_21	7_125_1	6_125_1	37_125_1	53_125_1	2_125_22	246_125_117	112_125_54	82_125_40	8_0125_22	81_125_672	161_125_49	162_125_2835
147_125_63	268_125_14	7_125_1	6_125_1	37_125_1	53_125_1	2_125_25	246_125_94	112_125_45	82_125_48	8_0125_22	81_125_658	161_125_44	162_125_2885
147_125_68	268_125_13	7_125_1	6_125_1	37_125_1	53_125_1	2_125_26	246_125_93	112_125_47	82_125_51	8_0125_25	81_125_654	161_125_44	162_125_2878
147_125_67	268_125_10	7_125_1	6_125_1	37_125_1	53_125_1	2_125_28	246_125_80	112_125_45	82_125_52	8_0125_26	81_125_659	161_125_47	162_125_2884
147_125_64	268_125_12	7_125_1	6_125_1	37_125_1	53_125_1	2_125_32	246_125_77	112_125_50	82_125_49	8_0125_26	81_125_662	161_125_31	162_125_2895
147_125_54	268_125_7	7_125_1	6_125_1	37_125_1	53_125_1	2_125_28	246_125_77	112_125_51	82_125_39	8_0125_32	81_125_667	161_125_29	162_125_2913
147_125_62	268_125_5	7_125_1	6_125_1	37_125_1	53_125_1	2_125_20	246_125_72	112_125_48	82_125_37	8_0125_35	81_125_674	161_125_34	162_125_2912
147_125_60	268_125_3	7_125_1	6_125_1	37_125_1	53_125_1	2_125_28	246_125_66	112_125_61	82_125_46	8_0125_35	81_125_702	161_125_36	162_125_2863
147_125_60	268_125_1	7_125_1	6_125_1	37_125_1	53_125_1	2_125_29	246_125_67	112_125_55	82_125_45	8_0125_37	81_125_721	161_125_38	162_125_2847
147_125_51	268_125_2	7_125_1	6_125_1	37_125_1	53_125_1	2_125_26	246_125_60	112_125_53	82_125_42	8_0125_37	81_125_707	161_125_50	162_125_2872
147_125_48	268_125_1	7_125_1	6_125_1	37_125_1	53_125_1	2_125_31	246_125_76	112_125_61	82_125_43	8_0125_45	81_125_714	161_125_47	162_125_2834
147_125_50	7_125_1	6_125_1	37_125_1	53_125_1	2_125_25	246_125_69	112_125_59	82_125_43	8_0125_42	81_125_727	161_125_39	162_125_2846
147_125_62	7_125_1	6_125_1	37_125_1	53_125_1	2_125_30	246_125_75	112_125_52	82_125_33	8_0125_45	81_125_705	161_125_42	162_125_2856
147_125_69	7_125_1	6_125_1	37_125_1	53_125_1	2_125_25	246_125_67	112_125_50	82_125_26	8_0125_37	81_125_715	161_125_44	162_125_2867
147_125_78	7_125_1	6_125_1	37_125_1	53_125_1	2_125_25	246_125_67	112_125_46	82_125_17	8_0125_30	81_125_738	161_125_41	162_125_2858
147_125_78	7_125_1	6_125_1	37_125_1	53_125_1	2_125_22	246_125_69	112_125_47	82_125_18	8_0125_29	81_125_736	161_125_41	162_125_2860
147_125_74	7_125_1	6_125_1	37_125_1	53_125_1	2_125_24	246_125_63	112_125_47	82_125_25	8_0125_35	81_125_749	161_125_36	162_125_2846
147_125_72	7_125_1	6_125_1	37_125_1	53_125_1	2_125_15	246_125_52	112_125_58	82_125_29	8_0125_40	81_125_754	161_125_44	162_125_2835
147_125_80	7_125_1	6_125_1	37_125_1	53_125_1	2_125_19	246_125_43	112_125_58	82_125_28	8_0125_41	81_125_752	161_125_41	162_125_2838
147_125_85	7_125_1	6_125_1	37_125_1	53_125_1	2_125_24	246_125_45	112_125_54	82_125_23	8_0125_37	81_125_760	161_125_38	162_125_2834
147_125_89	7_125_1	6_125_1	37_125_1	53_125_1	2_125_17	246_125_42	112_125_50	82_125_17	8_0125_33	81_125_751	161_125_37	162_125_2864
147_125_82	7_125_1	6_125_1	37_125_1	53_125_1	2_125_15	246_125_49	112_125_46	82_125_9	8_0125_22	81_125_766	161_125_31	162_125_2880
147_125_78	7_125_1	6_125_1	37_125_1	53_125_1	2_125_17	246_125_43	112_125_45	82_125_9	8_0125_23	81_125_781	161_125_29	162_125_2875
147_125_79	7_125_1	6_125_1	37_125_1	53_125_1	2_125_28	246_125_32	112_125_48	82_125_13	8_0125_24	81_125_778	161_125_25	162_125_2872
147_125_74	7_125_1	6_125_1	37_125_1	53_125_1	2_125_22	246_125_25	112_125_51	82_125_14	8_0125_27	81_125_772	161_125_14	162_125_2900
147_125_83	7_125_1	6_125_1	37_125_1	53_125_1	2_125_25	246_125_35	112_125_46	82_125_12	8_0125_24	81_125_777	161_125_17	162_125_2880
147_125_88	7_125_1	6_125_1	37_125_1	53_125_1	2_125_27	246_125_35	112_125_44	82_125_15	8_0125_24	81_125_765	161_125_16	162_125_2885
147_125_79	7_125_1	6_125_1	37_125_1	53_125_1	2_125_25	246_125_39	112_125_41	82_125_12	8_0125_19	81_125_787	161_125_19	162_125_2879
147_125_75	7_125_1	6_125_1	37_125_1	53_125_1	2_125_31	246_125_48	112_125_40	82_125_12	8_0125_14	81_125_798	161_125_13	162_125_2869
147_125_74	7_125_1	6_125_1	37_125_1	53_125_1	2_125_25	246_125_50	112_125_48	82_125_7	8_0125_15	81_125_780	161_125_10	162_125_2891
147_125_79	7_125_1	6_125_1	37_125_1	53_125_1	2_125_29	246_125_55	112_125_42	82_125_5	8_0125_14	81_125_764	161_125_10	162_125_2902
147_125_75	7_125_1	6_125_1	37_125_1	53_125_1	2_125_26	246_125_60	112_125_42	82_125_5	8_0125_18	81_125_766	161_125_15	162_125_2893
147_125_71	7_125_1	6_125_1	37_125_1	53_125_1	2_125_26	246_125_63	112_125_53	82_125_3	8_0125_21	81_125_764	161_125_15	162_125_2884
147_125_67	7_125_1	6_125_1	37_125_1	53_125_1	2_125_30	246_125_56	112_125_52	82_125_6	8_0125_20	81_125_788	161_125_10	162_125_2871
147_125_61	7_125_1	6_125_1	37_125_1	53_125_1	2_125_30	246_125_60	112_125_54	82_125_8	8_0125_20	81_125_781	161_125_9	162_125_2877
147_125_57	7_125_1	6_125_1	37_125_1	53_125_1	2_125_26	246_125_54	112_125_66	82_125_12	8_0125_19	81_125_774	161_125_6	162_125_2886
147_125_64	7_125_1	6_125_1	37_125_1	53_125_1	2_125_22	246_125_55	112_125_65	82_125_11	8_0125_22	81_125_780	161_125_2	162_125_2879
147_125_60	7_125_1	6_125_1	37_125_1	53_125_1	2_125_19	246_125_52	112_125_56	82_125_8	8_0125_25	81_125_807	161_125_1	162_125_2872
147_125_57	7_125_1	6_125_1	37_125_1	53_125_1	2_125_14	246_125_51	112_125_60	82_125_10	8_0125_30	81_125_806	161_125_1	162_125_2870
147_125_62	6_125_1	2_125_8	246_125_51	112_125_52	82_125_8	8_0125_33	81_125_830	162_125_2856
147_125_61	6_125_1	2_125_12	246_125_53	112_125_51	82_125_8	8_0125_40	81_125_809	162_125_2866
147_125_69	6_125_1	2_125_18	246_125_47	112_125_49	82_125_7	8_0125_40	81_125_789	162_125_2881
147_125_75	6_125_1	2_125_22	246_125_49	112_125_50	82_125_8	8_0125_47	81_125_786	162_125_2863
147_125_63	6_125_1	2_125_25	246_125_46	112_125_46	82_125_7	8_0125_46	81_125_782	162_125_2885
147_125_63	6_125_1	2_125_31	246_125_41	112_125_38	82_125_7	8_0125_50	81_125_771	162_125_2898
147_125_51	6_125_1	2_125_28	246_125_34	112_125_35	82_125_7	8_0125_50	81_125_779	162_125_2916
147_125_51	6_125_1	2_125_18	246_125_36	112_125_31	82_125_6	8_0125_45	81_125_783	162_125_2930
147_125_64	6_125_1	2_125_14	246_125_32	112_125_29	82_125_7	8_0125_47	81_125_782	162_125_2924
147_125_72	6_125_1	2_125_17	246_125_39	112_125_27	82_125_5	8_0125_43	81_125_786	162_125_2911
147_125_77	6_125_1	2_125_18	246_125_40	112_125_23	82_125_5	8_0125_42	81_125_795	162_125_2900
147_125_71	6_125_1	2_125_14	246_125_39	112_125_14	82_125_3	8_0125_38	81_125_792	162_125_2929
147_125_76	6_125_1	2_125_14	246_125_36	112_125_19	82_125_3	8_0125_48	81_125_789	162_125_2914
147_125_71	6_125_1	2_125_10	246_125_33	112_125_25	82_125_3	8_0125_57	81_125_777	162_125_2923
147_125_58	6_125_1	2_125_13	246_125_39	112_125_19	82_125_2	8_0125_61	81_125_785	162_125_2921
147_125_62	6_125_1	2_125_9	246_125_47	112_125_18	82_125_1	8_0125_61	81_125_804	162_125_2897
2_125_11	147_125_63	6_125_1	246_125_36	112_125_18	8_0125_55	81_125_806	162_125_2910
2_125_14	147_125_58	6_125_1	246_125_39	112_125_16	8_0125_57	81_125_799	162_125_2917
2_125_12	147_125_65	6_125_1	246_125_35	112_125_20	8_0125_65	81_125_785	162_125_2918
2_125_9	147_125_52	6_125_1	246_125_37	112_125_18	8_0125_58	81_125_793	162_125_2932
2_125_5	147_125_68	6_125_1	246_125_35	112_125_14	8_0125_58	81_125_809	162_125_2910
2_125_4	147_125_66	6_125_1	246_125_34	112_125_20	8_0125_55	81_125_811	162_125_2909
2_125_3	147_125_74	6_125_1	246_125_44	112_125_21	8_0125_56	81_125_797	162_125_2905
2_125_1	147_125_71	6_125_1	246_125_47	112_125_24	8_0125_50	81_125_807	162_125_2900
147_125_65	6_125_1	246_125_46	112_125_17	8_0125_53	81_125_816	162_125_2903
147_125_67	6_125_1	246_125_46	112_125_17	8_0125_37	81_125_805	162_125_2928
147_125_69	6_125_1	246_125_50	112_125_14	8_0125_34	81_125_825	162_125_2908
147_125_77	6_125_1	246_125_49	112_125_12	8_0125_37	81_125_785	162_125_2939
147_125_66	6_125_1	246_125_61	112_125_13	8_0125_36	81_125_779	162_125_2944
147_125_55	6_125_1	246_125_55	112_125_8	8_0125_38	81_125_780	162_125_2964
147_125_64	6_125_1	246_125_54	112_125_6	8_0125_39	81_125_764	162_125_2973
147_125_61	6_125_1	246_125_48	112_125_5	8_0125_40	81_125_780	162_125_2966
147_125_58	6_125_1	246_125_49	112_125_5	8_0125_38	81_125_789	162_125_2960
147_125_52	6_125_1	246_125_51	112_125_7	8_0125_33	81_125_800	162_125_2956
147_125_52	6_125_1	246_125_49	112_125_7	8_0125_28	81_125_786	162_125_2978
147_125_57	6_125_1	246_125_50	112_125_7	8_0125_28	81_125_791	162_125_2967
147_125_50	6_125_1	246_125_46	112_125_8	8_0125_29	81_125_792	162_125_2975
147_125_52	6_125_1	246_125_52	112_125_10	8_0125_21	81_125_790	162_125_2975
147_125_49	6_125_1	246_125_52	112_125_6	8_0125_20	81_125_810	162_125_2963
147_125_44	6_125_1	246_125_50	112_125_4	8_0125_11	81_125_804	162_125_2987
147_125_44	6_125_1	246_125_48	112_125_4	8_0125_10	81_125_799	162_125_2995
147_125_37	6_125_1	246_125_55	112_125_2	8_0125_8	81_125_807	162_125_2991
147_125_34	6_125_1	246_125_54	112_125_3	8_0125_12	81_125_812	162_125_2985
147_125_33	6_125_1	246_125_48	112_125_1	8_0125_13	81_125_787	162_125_3017
147_125_32	246_125_37	6_125_1	8_0125_16	81_125_789	162_125_3026
147_125_34	246_125_31	6_125_1	8_0125_17	81_125_784	162_125_3033
147_125_36	246_125_24	6_125_1	8_0125_17	81_125_787	162_125_3036
147_125_36	246_125_24	6_125_1	8_0125_20	81_125_796	162_125_3023
147_125_33	246_125_27	6_125_1	8_0125_15	81_125_792	162_125_3032
147_125_35	246_125_32	6_125_1	8_0125_15	81_125_807	162_125_3010
147_125_27	246_125_29	6_125_1	8_0125_18	81_125_811	162_125_3014
147_125_31	246_125_31	6_125_1	8_0125_21	81_125_820	162_125_2996
147_125_26	246_125_30	6_125_1	8_0125_16	81_125_838	162_125_2990
147_125_22	246_125_33	6_125_1	8_0125_14	81_125_828	162_125_3003
147_125_24	246_125_32	6_125_1	8_0125_22	81_125_850	162_125_2972
147_125_21	246_125_31	6_125_1	8_0125_21	81_125_864	162_125_2962
147_125_20	246_125_41	6_125_1	8_0125_21	81_125_861	162_125_2956
147_125_12	246_125_35	6_125_1	8_0125_19	81_125_833	162_125_3001
147_125_11	246_125_33	6_125_1	8_0125_18	81_125_825	162_125_3013
147_125_7	246_125_34	6_125_1	8_0125_16	81_125_817	162_125_3026
147_125_6	246_125_32	6_125_1	8_0125_16	81_125_794	162_125_3052
147_125_11	246_125_23	6_125_1	8_0125_13	81_125_795	162_125_3057
147_125_14	246_125_24	6_125_1	8_0125_4	81_125_753	162_125_3104
147_125_17	246_125_23	6_125_1	8_0125_8	81_125_784	162_125_3067
147_125_19	246_125_21	6_125_1	8_0125_7	81_125_786	162_125_3067
147_125_24	246_125_20	6_125_1	8_0125_7	81_125_784	162_125_3065
147_125_28	246_125_16	6_125_1	8_0125_7	81_125_756	162_125_3093
147_125_26	246_125_17	6_125_1	8_0125_4	81_125_743	162_125_3110
147_125_25	246_125_23	6_125_1	8_0125_5	81_125_752	162_125_3095
147_125_31	246_125_21	6_125_1	8_0125_5	81_125_712	162_125_3131
147_125_33	246_125_21	6_125_1	8_0125_3	81_125_737	162_125_3106
147_125_33	246_125_25	6_125_1	8_0125_2	81_125_727	162_125_3113
147_125_35	246_125_31	6_125_1	8_0125_4	81_125_725	162_125_3105
147_125_38	246_125_41	6_125_1	8_0125_3	81_125_705	162_125_3113
147_125_37	246_125_45	6_125_1	8_0125_5	81_125_717	162_125_3096
147_125_26	246_125_39	6_125_1	8_0125_4	81_125_719	162_125_3112
147_125_24	246_125_46	6_125_1	8_0125_5	81_125_728	162_125_3097
147_125_19	246_125_47	6_125_1	8_0125_5	81_125_731	162_125_3098
147_125_19	246_125_49	6_125_1	8_0125_4	81_125_748	162_125_3080
147_125_24	246_125_54	6_125_1	8_0125_5	81_125_719	162_125_3098
147_125_22	246_125_45	6_125_1	8_0125_3	81_125_719	162_125_3111
147_125_21	246_125_52	6_125_1	8_0125_3	81_125_705	162_125_3119
147_125_21	246_125_53	6_125_1	8_0125_3	81_125_691	162_125_3131
147_125_18	246_125_55	6_125_1	8_0125_2	81_125_701	162_125_3123
147_125_20	6_125_1	81_125_706	162_125_3117	246_125_56
147_125_19	6_125_1	81_125_687	162_125_3140	246_125_52
147_125_20	6_125_1	81_125_700	162_125_3126	246_125_53
147_125_19	6_125_1	81_125_734	162_125_3081	246_125_66
147_125_18	6_125_1	81_125_761	162_125_3050	246_125_70
147_125_20	6_125_1	81_125_725	162_125_3089	246_125_66
147_125_15	6_125_1	81_125_707	162_125_3113	246_125_65
147_125_16	6_125_1	81_125_702	162_125_3127	246_125_55
147_125_19	6_125_1	81_125_701	162_125_3134	246_125_46
147_125_21	6_125_1	81_125_711	162_125_3120	246_125_47
147_125_23	6_125_1	81_125_721	162_125_3108	246_125_47
147_125_17	6_125_1	81_125_710	162_125_3119	246_125_53
147_125_17	6_125_1	81_125_696	162_125_3133	246_125_54
147_125_15	6_125_1	81_125_715	162_125_3122	246_125_47
147_125_13	6_125_1	81_125_726	162_125_3114	246_125_47
147_125_12	6_125_1	81_125_741	162_125_3097	246_125_50
147_125_15	6_125_1	81_125_742	162_125_3084	246_125_58
147_125_17	6_125_1	81_125_788	162_125_3042	246_125_51
147_125_19	6_125_1	81_125_795	162_125_3026	246_125_60
147_125_18	6_125_1	81_125_785	162_125_3032	246_125_65
147_125_25	6_125_1	81_125_804	162_125_3015	246_125_56
147_125_28	6_125_1	81_125_842	162_125_2973	246_125_57
147_125_20	6_125_1	81_125_872	162_125_2945	246_125_62
147_125_25	6_125_1	81_125_864	162_125_2945	246_125_66
147_125_23	6_125_1	81_125_863	162_125_2955	246_125_59
147_125_21	6_125_1	81_125_842	162_125_2984	246_125_53
147_125_14	6_125_1	81_125_834	162_125_3001	246_125_50
147_125_11	6_125_1	81_125_815	162_125_3019	246_125_53
147_125_11	6_125_1	81_125_797	162_125_3038	246_125_54
147_125_7	6_125_1	81_125_820	162_125_3017	246_125_56
147_125_6	6_125_1	81_125_821	162_125_3023	246_125_50
147_125_11	6_125_1	81_125_826	162_125_3017	246_125_46
147_125_8	6_125_1	81_125_799	162_125_3046	246_125_47
147_125_7	6_125_1	81_125_819	162_125_3031	246_125_43
147_125_5	6_125_1	81_125_843	162_125_3018	246_125_34
147_125_2	6_125_1	81_125_806	162_125_3050	246_125_41
147_125_4	6_125_1	81_125_780	162_125_3067	246_125_48
147_125_4	6_125_1	81_125_774	162_125_3084	246_125_36
147_125_1	6_125_1	81_125_793	162_125_3061	246_125_44
147_125_2	6_125_1	81_125_804	162_125_3052	246_125_41
147_125_2	6_125_1	81_125_803	162_125_3055	246_125_39
147_125_2	6_125_1	81_125_804	162_125_3065	246_125_28
147_125_2	6_125_1	81_125_817	162_125_3051	246_125_29
147_125_3	6_125_1	81_125_786	162_125_3089	246_125_21
147_125_2	6_125_1	81_125_789	162_125_3084	246_125_24
147_125_1	6_125_1	81_125_771	162_125_3104	246_125_24
147_125_2	6_125_1	81_125_790	162_125_3088	246_125_20
147_125_2	6_125_1	81_125_824	162_125_3061	246_125_13
147_125_4	6_125_1	81_125_824	162_125_3059	246_125_13
147_125_5	6_125_1	81_125_800	162_125_3085	246_125_9
147_125_3	6_125_1	81_125_801	162_125_3087	246_125_8
147_125_3	6_125_1	81_125_774	162_125_3113	246_125_9
147_125_1	6_125_1	81_125_750	162_125_3141	246_125_7
147_125_1	6_125_1	81_125_735	162_125_3156	246_125_8
147_125_1	6_125_1	81_125_722	162_125_3170	246_125_7
81_125_713	162_125_3181	246_125_4
81_125_684	162_125_3207	246_125_7
81_125_713	162_125_3179	246_125_7
81_125_691	162_125_3204	246_125_4
81_125_674	162_125_3219	246_125_6
81_125_697	162_125_3195	246_125_7
81_125_672	162_125_3220	246_125_6
81_125_654	162_125_3237	246_125_7
81_125_688	162_125_3199	246_125_11
81_125_696	162_125_3193	246_125_9
81_125_708	162_125_3185	246_125_6
81_125_691	162_125_3203	246_125_6
81_125_659	162_125_3236	246_125_5
81_125_658	162_125_3240	246_125_2
81_125_651	162_125_3249
81_125_628	162_125_3271
81_125_652	162_125_3248
81_125_665	162_125_3235
81_125_679	162_125_3221
81_125_684	162_125_3216
81_125_658	162_125_3242
81_125_663	162_125_3237
81_125_649	162_125_3251
81_125_623	162_125_3276
81_125_628	162_125_3272
81_125_607	162_125_3293
81_125_609	162_125_3291
81_125_624	162_125_3276
81_125_582	162_125_3318
81_125_582	162_125_3318
81_125_568	162_125_3332
81_125_565	162_125_3335
81_125_555	162_125_3345
81_125_531	162_125_3369
81_125_524	162_125_3376
81_125_494	162_125_3406
81_125_495	162_125_3405
81_125_521	162_125_3378
81_125_519	162_125_3381
81_125_502	162_125_3398
81_125_471	162_125_3429
81_125_484	162_125_3416
81_125_493	162_125_3407
81_125_487	162_125_3412
81_125_484	162_125_3415
81_125_477	162_125_3423
81_125_480	162_125_3420
81_125_478	162_125_3422
81_125_488	162_125_3411
81_125_522	162_125_3378
81_125_538	162_125_3361
81_125_540	162_125_3359
81_125_526	162_125_3373
81_125_531	162_125_3369
81_125_532	162_125_3368
81_125_547	162_125_3353
81_125_559	162_125_3340
81_125_569	162_125_3331
81_125_571	162_125_3329
81_125_574	162_125_3326
81_125_585	162_125_3315
81_125_619	162_125_3281
81_125_608	162_125_3291
81_125_630	162_125_3269
81_125_650	162_125_3249
81_125_666	162_125_3234
81_125_669	162_125_3231
81_125_685	162_125_3215
81_125_657	162_125_3243
81_125_659	162_125_3239
81_125_640	162_125_3259
81_125_658	162_125_3242
81_125_677	162_125_3223
81_125_682	162_125_3218
81_125_686	162_125_3214
81_125_693	162_125_3207
81_125_680	162_125_3219
81_125_688	162_125_3211
81_125_674	162_125_3225
81_125_654	162_125_3245
81_125_638	162_125_3259
81_125_611	162_125_3288
81_125_659	162_125_3240
81_125_665	162_125_3234
81_125_673	162_125_3226
81_125_686	162_125_3213
81_125_690	162_125_3210
81_125_691	162_125_3208
81_125_688	162_125_3211
81_125_679	162_125_3220
81_125_668	162_125_3232
81_125_675	162_125_3225
81_125_693	162_125_3207
81_125_727	162_125_3173
81_125_718	162_125_3182
81_125_756	162_125_3144
81_125_744	162_125_3156
81_125_765	162_125_3135
81_125_786	162_125_3114
81_125_784	162_125_3116
81_125_767	162_125_3133
81_125_776	162_125_3123
81_125_764	162_125_3135
81_125_744	162_125_3155
81_125_714	162_125_3186
81_125_734	162_125_3166
81_125_748	162_125_3150
81_125_750	162_125_3149
81_125_762	162_125_3136
81_125_760	162_125_3139
81_125_745	162_125_3154
81_125_744	162_125_3154
81_125_759	162_125_3140
81_125_791	162_125_3107
81_125_760	162_125_3140
81_125_715	162_125_3185
81_125_711	162_125_3189
81_125_670	162_125_3229
81_125_692	162_125_3208
81_125_691	162_125_3209
81_125_699	162_125_3201
81_125_701	162_125_3199
81_125_702	162_125_3198
81_125_675	162_125_3224
81_125_696	162_125_3204
81_125_720	162_125_3180
81_125_716	162_125_3184
81_125_755	162_125_3145
81_125_733	162_125_3167
81_125_729	162_125_3171
81_125_733	162_125_3167
81_125_738	162_125_3162
81_125_764	162_125_3136
81_125_759	162_125_3141
81_125_752	162_125_3148
81_125_784	162_125_3116
81_125_756	162_125_3144
81_125_775	162_125_3125
81_125_767	162_125_3133
81_125_749	162_125_3150
81_125_749	162_125_3151
81_125_733	162_125_3167
81_125_761	162_125_3139
81_125_788	162_125_3112
81_125_790	162_125_3110
81_125_811	162_125_3088
81_125_774	162_125_3125
81_125_777	162_125_3121
81_125_761	162_125_3139
81_125_761	162_125_3139
81_125_762	162_125_3138
81_125_796	162_125_3104
81_125_797	162_125_3103
81_125_814	162_125_3085
81_125_810	162_125_3090
81_125_848	162_125_3052
81_125_835	162_125_3065
81_125_842	162_125_3058
81_125_834	162_125_3066
81_125_840	162_125_3060
81_125_853	162_125_3047
81_125_864	162_125_3036
81_125_860	162_125_3039
81_125_856	162_125_3042
81_125_830	162_125_3070
81_125_827	162_125_3071
81_125_813	162_125_3085
81_125_818	162_125_3082
81_125_800	162_125_3100
81_125_803	162_125_3097
81_125_801	162_125_3099
81_125_819	162_125_3081
81_125_829	162_125_3071
81_125_822	162_125_3077
81_125_822	162_125_3078
81_125_825	162_125_3075
81_125_828	162_125_3071
81_125_811	162_125_3089
81_125_831	162_125_3069
81_125_832	162_125_3068
81_125_840	162_125_3060
81_125_804	162_125_3096
81_125_816	162_125_3084
81_125_852	162_125_3048
81_125_847	162_125_3053
81_125_815	162_125_3085
81_125_783	162_125_3117
81_125_807	162_125_3093
81_125_778	162_125_3122
81_125_767	162_125_3133
81_125_775	162_125_3125
81_125_789	162_125_3111
81_125_784	162_125_3116
81_125_802	162_125_3098
81_125_799	162_125_3100
81_125_772	162_125_3126
81_125_785	162_125_3114
81_125_789	162_125_3110
81_125_804	162_125_3095
81_125_785	162_125_3114
81_125_796	162_125_3104
81_125_778	162_125_3122
81_125_784	162_125_3116
81_125_806	162_125_3094
81_125_824	162_125_3076
81_125_833	162_125_3067
81_125_828	162_125_3072
81_125_844	162_125_3056
81_125_869	162_125_3030
81_125_876	162_125_3023
81_125_889	162_125_3010
81_125_871	162_125_3028
81_125_877	162_125_3022
81_125_897	162_125_3003
81_125_958	162_125_2941
81_125_988	162_125_2912
81_125_978	162_125_2921
81_125_984	162_125_2916
81_125_988	162_125_2912
81_125_998	162_125_2902
81_125_967	162_125_2933
81_125_1007	162_125_2893
81_125_1032	162_125_2868
81_125_1069	162_125_2831
81_125_1044	162_125_2856
81_125_1011	162_125_2889
81_125_1007	162_125_2893
81_125_1018	162_125_2882
81_125_1030	162_125_2870
81_125_1012	162_125_2888
81_125_1034	162_125_2865
81_125_1032	162_125_2867
81_125_1054	162_125_2844
81_125_1059	162_125_2840
81_125_1027	162_125_2872
81_125_1045	162_125_2854
81_125_1062	162_125_2837
81_125_1089	162_125_2811
81_125_1125	162_125_2775
81_125_1157	162_125_2740
81_125_1208	162_125_2690
81_125_1221	162_125_2677
81_125_1193	162_125_2706
81_125_1190	162_125_2710
81_125_1199	162_125_2700
81_125_1214	162_125_2685
81_125_1227	162_125_2672
81_125_1244	162_125_2656
81_125_1241	162_125_2659
81_125_1237	162_125_2663
81_125_1225	162_125_2675
81_125_1249	162_125_2651
81_125_1255	162_125_2645
81_125_1260	162_125_2640
81_125_1228	162_125_2672
81_125_1209	162_125_2691
81_125_1202	162_125_2698
81_125_1203	162_125_2697
81_125_1187	162_125_2713
81_125_1224	162_125_2676
81_125_1198	162_125_2702
81_125_1175	162_125_2725
81_125_1161	162_125_2739
81_125_1165	162_125_2734
81_125_1186	162_125_2714
81_125_1191	162_125_2709
81_125_1204	162_125_2695
81_125_1201	162_125_2697
81_125_1203	162_125_2696
81_125_1195	162_125_2704
81_125_1206	162_125_2693
81_125_1233	162_125_2666
81_125_1250	162_125_2649
81_125_1215	162_125_2685
81_125_1211	162_125_2689
81_125_1186	162_125_2714
81_125_1221	162_125_2679
81_125_1228	162_125_2672
81_125_1194	162_125_2706
81_125_1171	162_125_2729
81_125_1180	162_125_2719
81_125_1198	162_125_2702
81_125_1201	162_125_2699
81_125_1188	162_125_2712
81_125_1208	162_125_2692
81_125_1190	162_125_2710
81_125_1219	162_125_2681
81_125_1198	162_125_2702
81_125_1215	162_125_2685
81_125_1196	162_125_2704
81_125_1188	162_125_2712
81_125_1186	162_125_2714
81_125_1170	162_125_2730
81_125_1180	162_125_2720
81_125_1220	162_125_2680
81_125_1240	162_125_2660
81_125_1227	162_125_2673
81_125_1245	162_125_2655
81_125_1315	162_125_2585
81_125_1331	162_125_2568
81_125_1346	162_125_2553
81_125_1418	162_125_2481
81_125_1471	162_125_2428
81_125_1509	162_125_2391
81_125_1524	162_125_2376
81_125_1534	162_125_2365
81_125_1550	162_125_2349
81_125_1535	162_125_2365
81_125_1538	162_125_2362
81_125_1544	162_125_2355
81_125_1569	162_125_2330
81_125_1545	162_125_2355
81_125_1546	162_125_2354
81_125_1570	162_125_2330
81_125_1611	162_125_2288
81_125_1638	162_125_2261
81_125_1607	162_125_2293
81_125_1585	162_125_2314
81_125_1620	162_125_2279
81_125_1611	162_125_2288
81_125_1642	162_125_2258
81_125_1683	162_125_2217
81_125_1693	162_125_2207
81_125_1705	162_125_2195
81_125_1675	162_125_2225
81_125_1660	162_125_2240
81_125_1638	162_125_2262
81_125_1625	162_125_2275
81_125_1611	162_125_2288
81_125_1639	162_125_2259
81_125_1599	162_125_2300
81_125_1599	162_125_2301
81_125_1606	162_125_2294
81_125_1560	162_125_2340
81_125_1579	162_125_2320
81_125_1580	162_125_2320
81_125_1575	162_125_2324
81_125_1574	162_125_2325
81_125_1584	162_125_2315
81_125_1582	162_125_2318
81_125_1594	162_125_2306
81_125_1567	162_125_2333
81_125_1519	162_125_2381
81_125_1485	162_125_2415
81_125_1489	162_125_2410
81_125_1483	162_125_2416
81_125_1505	162_125_2395
81_125_1490	162_125_2409
81_125_1542	162_125_2358
81_125_1567	162_125_2333
81_125_1586	162_125_2314
81_125_1588	162_125_2312
81_125_1618	162_125_2282
81_125_1634	162_125_2266
81_125_1596	162_125_2302
81_125_1581	162_125_2317
81_125_1574	162_125_2324
81_125_1572	162_125_2327
81_125_1598	162_125_2301
81_125_1594	162_125_2305
81_125_1639	162_125_2258
81_125_1603	162_125_2295
81_125_1645	162_125_2254
81_125_1643	162_125_2256
81_125_1644	162_125_2256
81_125_1619	162_125_2281
81_125_1617	162_125_2282
81_125_1618	162_125_2281
81_125_1672	162_125_2226
81_125_1672	162_125_2227
81_125_1656	162_125_2242
81_125_1613	162_125_2285
81_125_1611	162_125_2288
81_125_1632	162_125_2267
81_125_1607	162_125_2291
81_125_1612	162_125_2287
81_125_1595	162_125_2304
81_125_1644	162_125_2256
81_125_1669	162_125_2231
81_125_1624	162_125_2276
81_125_1568	162_125_2332
81_125_1535	162_125_2365
81_125_1544	162_125_2356
81_125_1519	162_125_2381
81_125_1524	162_125_2376
81_125_1563	162_125_2337
81_125_1555	162_125_2345
81_125_1521	162_125_2379
81_125_1546	162_125_2354
81_125_1566	162_125_2334
81_125_1580	162_125_2320
81_125_1591	162_125_2309
81_125_1625	162_125_2275
81_125_1614	162_125_2285
81_125_1652	162_125_2246
81_125_1672	162_125_2227
81_125_1663	162_125_2237
81_125_1671	162_125_2229
81_125_1641	162_125_2259
81_125_1607	162_125_2293
81_125_1600	162_125_2300
81_125_1633	162_125_2267
81_125_1628	162_125_2271
81_125_1633	162_125_2266
81_125_1631	162_125_2268
81_125_1650	162_125_2249
81_125_1637	162_125_2263
81_125_1654	162_125_2245
81_125_1642	162_125_2258
81_125_1679	162_125_2221
81_125_1679	162_125_2220
81_125_1671	162_125_2228
81_125_1716	162_125_2184
81_125_1683	162_125_2217
81_125_1677	162_125_2223
81_125_1658	162_125_2242
81_125_1689	162_125_2211
81_125_1689	162_125_2210
81_125_1700	162_125_2199
81_125_1719	162_125_2180
81_125_1727	162_125_2173
81_125_1757	162_125_2143
81_125_1789	162_125_2111
81_125_1828	162_125_2072
81_125_1838	162_125_2062
81_125_1918	162_125_1982
81_125_1943	162_125_1956
81_125_1980	162_125_1919
81_125_1928	162_125_1971
81_125_1939	162_125_1960
81_125_1922	162_125_1977
81_125_1957	162_125_1942
81_125_1973	162_125_1926
81_125_1967	162_125_1932
81_125_1997	162_125_1901
81_125_1970	162_125_1928
81_125_1957	162_125_1943
81_125_1990	162_125_1910
81_125_2031	162_125_1869
81_125_2075	162_125_1825
81_125_2082	162_125_1818
81_125_2079	162_125_1820
81_125_2105	162_125_1794
81_125_2143	162_125_1756
81_125_2144	162_125_1756
81_125_2117	162_125_1783
81_125_2170	162_125_1730
81_125_2174	162_125_1726
81_125_2180	162_125_1720
81_125_2203	162_125_1696
81_125_2212	162_125_1687
81_125_2228	162_125_1671
81_125_2205	162_125_1695
81_125_2198	162_125_1702
81_125_2187	162_125_1713
81_125_2147	162_125_1753
81_125_2189	162_125_1711
81_125_2207	162_125_1693
81_125_2245	162_125_1655
81_125_2269	162_125_1631
81_125_2243	162_125_1656
81_125_2245	162_125_1655
81_125_2229	162_125_1670
81_125_2228	162_125_1672
81_125_2162	162_125_1738
81_125_2154	162_125_1746
81_125_2173	162_125_1727
81_125_2174	162_125_1726
81_125_2174	162_125_1726
81_125_2135	162_125_1765
81_125_2092	162_125_1808
81_125_2105	162_125_1794
81_125_2038	162_125_1862
81_125_2040	162_125_1860
81_125_2087	162_125_1813
81_125_2078	162_125_1822
81_125_2096	162_125_1802
81_125_2071	162_125_1828
81_125_2112	162_125_1787
81_125_2112	162_125_1788
81_125_2102	162_125_1798
81_125_2137	162_125_1763
81_125_2153	162_125_1747
81_125_2143	162_125_1757
81_125_2133	162_125_1766
81_125_2144	162_125_1756
81_125_2179	162_125_1720
81_125_2164	162_125_1735
81_125_2119	162_125_1780
81_125_2092	162_125_1808
81_125_2105	162_125_1794
81_125_2150	162_125_1749
81_125_2168	162_125_1731
81_125_2190	162_125_1710
81_125_2202	162_125_1698
81_125_2168	162_125_1732
81_125_2173	162_125_1726
81_125_2160	162_125_1740
81_125_2171	162_125_1729
81_125_2184	162_125_1716
81_125_2211	162_125_1689
81_125_2187	162_125_1712
81_125_2206	162_125_1693
81_125_2236	162_125_1664
81_125_2213	162_125_1687
81_125_2220	162_125_1680
81_125_2195	162_125_1705
81_125_2201	162_125_1699
81_125_2241	162_125_1659
81_125_2249	162_125_1651
81_125_2247	162_125_1653
81_125_2193	162_125_1707
81_125_2227	162_125_1673
81_125_2225	162_125_1675
81_125_2187	162_125_1713
81_125_2206	162_125_1694
81_125_2213	162_125_1687
81_125_2179	162_125_1720
81_125_2160	162_125_1740
81_125_2187	162_125_1713
81_125_2201	162_125_1698
81_125_2195	162_125_1703
81_125_2203	162_125_1695
81_125_2146	162_125_1753
81_125_2157	162_125_1741
81_125_2118	162_125_1780
81_125_2102	162_125_1798
81_125_2106	162_125_1794
81_125_2129	162_125_1771
81_125_2129	162_125_1771
81_125_2098	162_125_1802
81_125_2077	162_125_1823
81_125_2122	162_125_1777
81_125_2155	162_125_1745
81_125_2119	162_125_1781
81_125_2118	162_125_1782
81_125_2101	162_125_1799
81_125_2035	162_125_1865
81_125_1992	162_125_1908
81_125_1986	162_125_1914
81_125_1996	162_125_1904
81_125_2005	162_125_1894
81_125_2021	162_125_1878
81_125_2044	162_125_1856
81_125_2044	162_125_1856
81_125_2032	162_125_1868
81_125_2056	162_125_1844
81_125_2071	162_125_1829
81_125_2067	162_125_1833
81_125_2055	162_125_1845
81_125_2082	162_125_1817
81_125_2039	162_125_1860
81_125_2054	162_125_1845
81_125_2034	162_125_1866
81_125_2037	162_125_1863
81_125_2025	162_125_1875
81_125_2035	162_125_1865
81_125_2041	162_125_1859
81_125_2029	162_125_1871
81_125_2013	162_125_1887
81_125_2033	162_125_1867
81_125_2027	162_125_1873
81_125_1999	162_125_1900
81_125_1960	162_125_1940
81_125_1926	162_125_1973
81_125_1897	162_125_2002
81_125_1966	162_125_1933
81_125_1896	162_125_2003
81_125_1851	162_125_2049
81_125_1860	162_125_2040
81_125_1878	162_125_2022
81_125_1903	162_125_1997
81_125_1898	162_125_2002
81_125_1913	162_125_1987
81_125_1927	162_125_1973
81_125_1934	162_125_1966
81_125_1934	162_125_1966
81_125_1954	162_125_1946
81_125_1935	162_125_1964
81_125_1927	162_125_1972
81_125_1936	162_125_1964
81_125_1927	162_125_1972
81_125_1907	162_125_1992
81_125_1931	162_125_1968
81_125_1911	162_125_1988
81_125_1912	162_125_1987
81_125_1957	162_125_1942
81_125_2022	162_125_1878
81_125_2028	162_125_1872
81_125_2002	162_125_1898
81_125_2054	162_125_1845
81_125_2045	162_125_1855
81_125_2048	162_125_1852
81_125_2004	162_125_1896
81_125_1958	162_125_1940
81_125_1992	162_125_1906
81_125_2028	162_125_1871
81_125_2016	162_125_1883
81_125_1995	162_125_1904
81_125_2007	162_125_1892
81_125_2026	162_125_1872
81_125_2040	162_125_1859
81_125_2060	162_125_1838
81_125_2060	162_125_1839
81_125_2073	162_125_1826
81_125_2041	162_125_1858
81_125_2044	162_125_1855
81_125_2048	162_125_1851
81_125_2084	162_125_1815
81_125_2094	162_125_1806
81_125_2071	162_125_1829
81_125_2085	162_125_1813
81_125_2121	162_125_1778
81_125_2130	162_125_1769
81_125_2146	162_125_1753
81_125_2159	162_125_1741
81_125_2148	162_125_1752
81_125_2151	162_125_1749
81_125_2144	162_125_1756
81_125_2162	162_125_1738
81_125_2144	162_125_1755
81_125_2180	162_125_1719
81_125_2213	162_125_1687
81_125_2224	162_125_1676
81_125_2207	162_125_1693
81_125_2205	162_125_1695
81_125_2231	162_125_1669
81_125_2251	162_125_1649
81_125_2280	162_125_1619
81_125_2274	162_125_1625
81_125_2280	162_125_1618
81_125_2250	162_125_1649
81_125_2280	162_125_1620
81_125_2279	162_125_1621
81_125_2280	162_125_1620
81_125_2251	162_125_1649
81_125_2237	162_125_1663
81_125_2234	162_125_1666
81_125_2267	162_125_1633
81_125_2300	162_125_1599
81_125_2292	162_125_1607
81_125_2272	162_125_1626
81_125_2253	162_125_1647
81_125_2246	162_125_1654
81_125_2298	162_125_1602
81_125_2312	162_125_1588
81_125_2322	162_125_1578
81_125_2341	162_125_1559
81_125_2371	162_125_1529
81_125_2413	162_125_1487
81_125_2353	162_125_1547
81_125_2381	162_125_1519
81_125_2408	162_125_1492
81_125_2391	162_125_1509
81_125_2405	162_125_1495
81_125_2407	162_125_1492
81_125_2379	162_125_1520
81_125_2333	162_125_1565
81_125_2293	162_125_1606
81_125_2324	162_125_1575
81_125_2318	162_125_1581
81_125_2325	162_125_1575
81_125_2353	162_125_1546
81_125_2392	162_125_1507
81_125_2416	162_125_1483
81_125_2443	162_125_1456
81_125_2432	162_125_1467
81_125_2434	162_125_1465
81_125_2429	162_125_1471
81_125_2408	162_125_1492
81_125_2390	162_125_1510
81_125_2334	162_125_1566
81_125_2307	162_125_1593
81_125_2297	162_125_1602
81_125_2307	162_125_1592
81_125_2330	162_125_1570
81_125_2365	162_125_1535
81_125_2338	162_125_1562
81_125_2334	162_125_1565
81_125_2286	162_125_1614
81_125_2274	162_125_1626
81_125_2333	162_125_1567
81_125_2348	162_125_1552
81_125_2333	162_125_1564
81_125_2334	162_125_1563
81_125_2287	162_125_1610
81_125_2272	162_125_1628
81_125_2278	162_125_1622
81_125_2261	162_125_1638
81_125_2251	162_125_1648
81_125_2278	162_125_1621
81_125_2279	162_125_1621
81_125_2294	162_125_1606
81_125_2299	162_125_1601
81_125_2316	162_125_1584
81_125_2275	162_125_1624
81_125_2265	162_125_1634
81_125_2290	162_125_1610
81_125_2273	162_125_1627
81_125_2245	162_125_1655
81_125_2259	162_125_1641
81_125_2263	162_125_1637
81_125_2290	162_125_1610
81_125_2295	162_125_1605
81_125_2282	162_125_1617
81_125_2277	162_125_1623
81_125_2269	162_125_1631
81_125_2269	162_125_1631
81_125_2241	162_125_1659
81_125_2225	162_125_1675
81_125_2221	162_125_1679
81_125_2266	162_125_1634
81_125_2264	162_125_1635
81_125_2281	162_125_1619
81_125_2301	162_125_1599
81_125_2309	162_125_1590
81_125_2303	162_125_1596
81_125_2280	162_125_1618
81_125_2267	162_125_1633
81_125_2303	162_125_1596
81_125_2327	162_125_1573
81_125_2302	162_125_1597
81_125_2299	162_125_1600
81_125_2275	162_125_1624
81_125_2265	162_125_1635
81_125_2324	162_125_1576
81_125_2314	162_125_1586
81_125_2339	162_125_1561
81_125_2392	162_125_1508
81_125_2392	162_125_1507
81_125_2421	162_125_1478
81_125_2446	162_125_1453
81_125_2485	162_125_1414
81_125_2473	162_125_1426
81_125_2463	162_125_1436
81_125_2444	162_125_1455
81_125_2449	162_125_1451
81_125_2447	162_125_1452
81_125_2459	162_125_1441
81_125_2440	162_125_1460
81_125_2430	162_125_1470
81_125_2447	162_125_1453
81_125_2502	162_125_1398
81_125_2494	162_125_1406
81_125_2497	162_125_1403
81_125_2481	162_125_1419
81_125_2481	162_125_1419
81_125_2475	162_125_1425
81_125_2511	162_125_1389
81_125_2547	162_125_1352
81_125_2541	162_125_1359
81_125_2555	162_125_1344
81_125_2563	162_125_1336
81_125_2557	162_125_1341
81_125_2581	162_125_1318
81_125_2634	162_125_1266
81_125_2620	162_125_1280
81_125_2621	162_125_1279
81_125_2629	162_125_1271
81_125_2644	162_125_1256
81_125_2599	162_125_1300
81_125_2629	162_125_1271
81_125_2667	162_125_1233
81_125_2663	162_125_1237
81_125_2741	162_125_1159
81_125_2756	162_125_1143
81_125_2750	162_125_1150
81_125_2810	162_125_1090
81_125_2826	162_125_1074
81_125_2796	162_125_1104
81_125_2824	162_125_1076
81_125_2845	162_125_1054
81_125_2817	162_125_1082
81_125_2840	162_125_1058
81_125_2852	162_125_1047
81_125_2917	162_125_981
81_125_2913	162_125_986
81_125_2865	162_125_1034
81_125_2907	162_125_993
81_125_2920	162_125_980
81_125_2935	162_125_965
81_125_2983	162_125_917
81_125_2997	162_125_903
81_125_2995	162_125_905
81_125_3002	162_125_898
81_125_2999	162_125_901
81_125_2993	162_125_907
81_125_2972	162_125_928
81_125_2950	162_125_950
81_125_2955	162_125_945
81_125_2951	162_125_949
81_125_2935	162_125_965
81_125_2923	162_125_977
81_125_2969	162_125_931
81_125_2984	162_125_916
81_125_2967	162_125_932
81_125_2978	162_125_921
81_125_3007	162_125_893
81_125_3047	162_125_853
81_125_3079	162_125_821
81_125_3104	162_125_795
81_125_3133	162_125_766
81_125_3152	162_125_747
81_125_3135	162_125_764
81_125_3141	162_125_759
81_125_3147	162_125_752
81_125_3160	162_125_738
81_125_3151	162_125_748
81_125_3145	162_125_754
81_125_3172	162_125_728
81_125_3170	162_125_730
81_125_3164	162_125_736
81_125_3188	162_125_712
81_125_3214	162_125_686
81_125_3174	162_125_726
81_125_3197	162_125_703
81_125_3182	162_125_718
81_125_3170	162_125_729
81_125_3178	162_125_722
81_125_3182	162_125_717
81_125_3219	162_125_681
81_125_3203	162_125_697
81_125_3204	162_125_696
81_125_3211	162_125_689
81_125_3213	162_125_686
81_125_3203	162_125_696
81_125_3210	162_125_689
81_125_3209	162_125_691
81_125_3204	162_125_696
81_125_3204	162_125_696
81_125_3223	162_125_677
81_125_3241	162_125_659
81_125_3228	162_125_672
81_125_3238	162_125_661
81_125_3227	162_125_671
81_125_3208	162_125_690
81_125_3250	162_125_650
81_125_3274	162_125_625
81_125_3267	162_125_633
81_125_3224	162_125_676
81_125_3201	162_125_699
81_125_3195	162_125_704
81_125_3207	162_125_692
81_125_3191	162_125_709
81_125_3215	162_125_685
81_125_3203	162_125_697
81_125_3253	162_125_647
81_125_3247	162_125_653
81_125_3259	162_125_640
81_125_3267	162_125_631
81_125_3262	162_125_636
81_125_3241	162_125_657
81_125_3241	162_125_658
81_125_3246	162_125_653
81_125_3243	162_125_656
81_125_3248	162_125_651
81_125_3264	162_125_636
81_125_3248	162_125_651
81_125_3247	162_125_652
81_125_3231	162_125_668
81_125_3227	162_125_672
81_125_3256	162_125_644
81_125_3253	162_125_647
81_125_3287	162_125_612
81_125_3286	162_125_613
81_125_3286	162_125_612
81_125_3286	162_125_612
81_125_3244	162_125_656
81_125_3267	162_125_633
81_125_3259	162_125_641
81_125_3276	162_125_623
81_125_3256	162_125_644
81_125_3242	162_125_657
81_125_3239	162_125_661
81_125_3250	162_125_650
81_125_3259	162_125_641
81_125_3275	162_125_624
81_125_3295	162_125_604
81_125_3317	162_125_583
81_125_3305	162_125_595
81_125_3319	162_125_580
81_125_3310	162_125_590
81_125_3285	162_125_615
81_125_3300	162_125_600
81_125_3270	162_125_629
81_125_3290	162_125_610
81_125_3314	162_125_586
81_125_3281	162_125_619
81_125_3288	162_125_612
81_125_3309	162_125_590
81_125_3303	162_125_595
81_125_3275	162_125_625
81_125_3276	162_125_624
81_125_3287	162_125_613
81_125_3270	162_125_630
81_125_3257	162_125_642
81_125_3253	162_125_647
81_125_3261	162_125_639
81_125_3269	162_125_631
81_125_3272	162_125_628
81_125_3279	162_125_621
81_125_3301	162_125_598
81_125_3285	162_125_614
81_125_3284	162_125_616
81_125_3269	162_125_631
81_125_3243	162_125_657
81_125_3250	162_125_650
81_125_3241	162_125_658
81_125_3260	162_125_638
81_125_3282	162_125_617
81_125_3278	162_125_622
81_125_3256	162_125_644
81_125_3263	162_125_637
81_125_3274	162_125_626
81_125_3274	162_125_626
81_125_3247	162_125_653
81_125_3251	162_125_649
81_125_3294	162_125_606
81_125_3300	162_125_599
81_125_3321	162_125_578
81_125_3328	162_125_571
81_125_3331	162_125_568
81_125_3341	162_125_558
81_125_3339	162_125_560
81_125_3309	162_125_590
81_125_3301	162_125_598
81_125_3330	162_125_569
81_125_3339	162_125_560
81_125_3358	162_125_541
81_125_3359	162_125_540
81_125_3387	162_125_511
81_125_3381	162_125_518
81_125_3377	162_125_521
81_125_3407	162_125_491
81_125_3411	162_125_487
81_125_3398	162_125_500
81_125_3396	162_125_504
81_125_3417	162_125_483
81_125_3413	162_125_487
81_125_3424	162_125_476
81_125_3438	162_125_461
81_125_3432	162_125_466
81_125_3422	162_125_476
81_125_3403	162_125_496
81_125_3367	162_125_532
81_125_3348	162_125_551
81_125_3348	162_125_551
81_125_3328	162_125_572
81_125_3316	162_125_583
81_125_3316	162_125_584
81_125_3316	162_125_582
81_125_3340	162_125_558
81_125_3337	162_125_563
81_125_3326	162_125_573
81_125_3325	162_125_574
81_125_3357	162_125_543
81_125_3374	162_125_526
81_125_3380	162_125_519
81_125_3389	162_125_510
81_125_3417	162_125_482
81_125_3390	162_125_510
81_125_3377	162_125_523
81_125_3350	162_125_550
81_125_3367	162_125_533
81_125_3376	162_125_524
81_125_3391	162_125_509
81_125_3385	162_125_515
81_125_3358	162_125_542
81_125_3377	162_125_523
81_125_3377	162_125_522
81_125_3367	162_125_532
81_125_3327	162_125_572
81_125_3315	162_125_585
81_125_3324	162_125_576
81_125_3304	162_125_595
81_125_3270	162_125_630
81_125_3304	162_125_596
81_125_3302	162_125_598
81_125_3299	162_125_601
81_125_3292	162_125_607
81_125_3293	162_125_607
81_125_3317	162_125_583
81_125_3358	162_125_542
81_125_3370	162_125_530
81_125_3374	162_125_526
81_125_3361	162_125_539
81_125_3358	162_125_542
81_125_3357	162_125_543
81_125_3385	162_125_515
81_125_3380	162_125_520
81_125_3409	162_125_490
81_125_3400	162_125_500
81_125_3408	162_125_492
81_125_3407	162_125_493
81_125_3403	162_125_497
81_125_3374	162_125_526
81_125_3369	162_125_530
81_125_3357	162_125_543
81_125_3342	162_125_558
81_125_3318	162_125_582
81_125_3329	162_125_571
81_125_3339	162_125_561
81_125_3346	162_125_554
81_125_3369	162_125_531
81_125_3366	162_125_534
81_125_3384	162_125_516
81_125_3392	162_125_508
81_125_3376	162_125_524
81_125_3386	162_125_514
81_125_3417	162_125_483
81_125_3417	162_125_483
81_125_3404	162_125_495
81_125_3426	162_125_472
81_125_3419	162_125_480
81_125_3410	162_125_490
81_125_3438	162_125_461
81_125_3415	162_125_484
81_125_3437	162_125_462
81_125_3451	162_125_447
81_125_3473	162_125_425
81_125_3464	162_125_435
81_125_3479	162_125_419
81_125_3503	162_125_396
81_125_3513	162_125_386
81_125_3519	162_125_381
81_125_3530	162_125_370
81_125_3540	162_125_360
81_125_3539	162_125_361
81_125_3542	162_125_358
81_125_3534	162_125_366
81_125_3544	162_125_356
81_125_3541	162_125_357
81_125_3545	162_125_352
81_125_3529	162_125_370
81_125_3522	162_125_378
81_125_3535	162_125_365
81_125_3526	162_125_374
81_125_3528	162_125_371
81_125_3541	162_125_358
81_125_3532	162_125_367
81_125_3560	162_125_338
81_125_3577	162_125_321
81_125_3587	162_125_312
81_125_3597	162_125_303
81_125_3619	162_125_281
81_125_3617	162_125_283
81_125_3639	162_125_261
81_125_3645	162_125_255
81_125_3636	162_125_264
81_125_3643	162_125_256
81_125_3628	162_125_272
81_125_3624	162_125_276
81_125_3621	162_125_279
81_125_3629	162_125_271
81_125_3633	162_125_267
81_125_3616	162_125_284
81_125_3610	162_125_289
81_125_3619	162_125_281
81_125_3596	162_125_304
81_125_3598	162_125_301
81_125_3607	162_125_291
81_125_3609	162_125_289
81_125_3594	162_125_306
81_125_3620	162_125_280
81_125_3611	162_125_288
81_125_3581	162_125_318
81_125_3592	162_125_307
81_125_3600	162_125_298
81_125_3617	162_125_280
81_125_3606	162_125_291
81_125_3593	162_125_306
81_125_3624	162_125_276
81_125_3620	162_125_279
81_125_3620	162_125_279
81_125_3600	162_125_298
81_125_3611	162_125_288
81_125_3604	162_125_296
81_125_3620	162_125_280
81_125_3624	162_125_276
81_125_3628	162_125_272
81_125_3625	162_125_275
81_125_3614	162_125_286
81_125_3624	162_125_276
81_125_3628	162_125_272
81_125_3620	162_125_280
81_125_3641	162_125_258
81_125_3640	162_125_259
81_125_3650	162_125_248
81_125_3643	162_125_255
81_125_3646	162_125_252
81_125_3670	162_125_229
81_125_3661	162_125_236
81_125_3654	162_125_243
81_125_3638	162_125_260
81_125_3643	162_125_255
81_125_3605	162_125_294
81_125_3573	162_125_326
81_125_3563	162_125_336
81_125_3584	162_125_316
81_125_3611	162_125_289
81_125_3609	162_125_291
81_125_3619	162_125_280
81_125_3639	162_125_261
81_125_3630	162_125_269
81_125_3626	162_125_273
81_125_3624	162_125_276
81_125_3632	162_125_267
81_125_3598	162_125_301
81_125_3583	162_125_316
81_125_3571	162_125_329
81_125_3564	162_125_335
81_125_3578	162_125_322
81_125_3583	162_125_317
81_125_3577	162_125_323
81_125_3565	162_125_335
81_125_3556	162_125_344
81_125_3569	162_125_331
81_125_3564	162_125_336
81_125_3574	162_125_326
81_125_3593	162_125_306
81_125_3640	162_125_260
81_125_3632	162_125_268
81_125_3624	162_125_275
81_125_3614	162_125_286
81_125_3626	162_125_274
81_125_3596	162_125_304
81_125_3607	162_125_293
81_125_3581	162_125_319
81_125_3577	162_125_323
81_125_3585	162_125_315
81_125_3578	162_125_321
81_125_3576	162_125_323
81_125_3566	162_125_334
81_125_3564	162_125_336
81_125_3551	162_125_349
81_125_3532	162_125_368
81_125_3520	162_125_380
81_125_3501	162_125_399
81_125_3492	162_125_407
81_125_3464	162_125_435
81_125_3478	162_125_420
81_125_3474	162_125_425
81_125_3494	162_125_406
81_125_3490	162_125_408
81_125_3494	162_125_404
81_125_3516	162_125_382
81_125_3500	162_125_399
81_125_3505	162_125_394
81_125_3481	162_125_418
81_125_3505	162_125_395
81_125_3508	162_125_392
81_125_3481	162_125_419
81_125_3501	162_125_399
81_125_3495	162_125_404
81_125_3480	162_125_420
81_125_3494	162_125_406
81_125_3498	162_125_402
81_125_3495	162_125_405
81_125_3491	162_125_409
81_125_3490	162_125_410
81_125_3516	162_125_383
81_125_3537	162_125_362
81_125_3545	162_125_354
81_125_3570	162_125_329
81_125_3572	162_125_327
81_125_3561	162_125_338
81_125_3555	162_125_344
81_125_3539	162_125_361
81_125_3530	162_125_369
81_125_3525	162_125_374
81_125_3511	162_125_389
81_125_3509	162_125_390
81_125_3504	162_125_396
81_125_3502	162_125_398
81_125_3485	162_125_415
81_125_3497	162_125_403
81_125_3526	162_125_374
81_125_3528	162_125_372
81_125_3495	162_125_405
81_125_3506	162_125_393
81_125_3501	162_125_397
81_125_3493	162_125_406
81_125_3464	162_125_436
81_125_3456	162_125_444
81_125_3458	162_125_442
81_125_3457	162_125_443
81_125_3478	162_125_422
81_125_3489	162_125_411
81_125_3499	162_125_401
81_125_3507	162_125_393
81_125_3506	162_125_394
81_125_3476	162_125_422
81_125_3472	162_125_426
81_125_3460	162_125_439
81_125_3432	162_125_467
81_125_3425	162_125_475
81_125_3404	162_125_496
81_125_3406	162_125_494
81_125_3393	162_125_507
81_125_3403	162_125_497
81_125_3382	162_125_518
81_125_3391	162_125_509
81_125_3384	162_125_516
81_125_3382	162_125_518
81_125_3386	162_125_514
81_125_3409	162_125_491
81_125_3390	162_125_509
81_125_3389	162_125_510
81_125_3386	162_125_514
81_125_3400	162_125_500
81_125_3387	162_125_513
81_125_3401	162_125_499
81_125_3380	162_125_519
81_125_3378	162_125_521
81_125_3370	162_125_529
81_125_3404	162_125_495
81_125_3407	162_125_493
81_125_3395	162_125_505
81_125_3402	162_125_498
81_125_3409	162_125_491
81_125_3388	162_125_512
81_125_3427	162_125_473
81_125_3443	162_125_457
81_125_3454	162_125_446
81_125_3481	162_125_419
81_125_3484	162_125_415
81_125_3503	162_125_396
81_125_3498	162_125_400
81_125_3511	162_125_387
81_125_3518	162_125_381
81_125_3508	162_125_392
81_125_3519	162_125_381
81_125_3519	162_125_381
81_125_3523	162_125_377
81_125_3547	162_125_353
81_125_3539	162_125_360
81_125_3541	162_125_357
81_125_3510	162_125_388
81_125_3545	162_125_355
81_125_3559	162_125_341
81_125_3550	162_125_350
81_125_3539	162_125_361
81_125_3539	162_125_359
81_125_3558	162_125_341
81_125_3558	162_125_341
81_125_3563	162_125_335
81_125_3578	162_125_321
81_125_3564	162_125_334
81_125_3550	162_125_349
81_125_3524	162_125_375
81_125_3509	162_125_389
81_125_3500	162_125_399
81_125_3506	162_125_393
81_125_3517	162_125_382
81_125_3522	162_125_377
81_125_3531	162_125_369
81_125_3536	162_125_364
81_125_3540	162_125_360
81_125_3524	162_125_376
81_125_3518	162_125_381
81_125_3537	162_125_363
81_125_3536	162_125_364
81_125_3549	162_125_350
81_125_3559	162_125_340
81_125_3560	162_125_339
81_125_3563	162_125_336
81_125_3593	162_125_306
81_125_3596	162_125_303
81_125_3611	162_125_289
81_125_3587	162_125_313
81_125_3599	162_125_300
81_125_3592	162_125_308
81_125_3609	162_125_291
81_125_3627	162_125_273
81_125_3612	162_125_288
81_125_3621	162_125_279
81_125_3635	162_125_265
81_125_3633	162_125_267
81_125_3657	162_125_243
81_125_3654	162_125_245
81_125_3652	162_125_246
81_125_3648	162_125_251
81_125_3619	162_125_280
81_125_3633	162_125_267
81_125_3641	162_125_259
81_125_3629	162_125_271
81_125_3626	162_125_274
81_125_3620	162_125_280
81_125_3637	162_125_263
81_125_3655	162_125_245
81_125_3669	162_125_230
81_125_3670	162_125_228
81_125_3671	162_125_229
81_125_3669	162_125_230
81_125_3696	162_125_203
81_125_3708	162_125_192
81_125_3701	162_125_198
81_125_3692	162_125_207
81_125_3711	162_125_189
81_125_3724	162_125_176
81_125_3723	162_125_177
81_125_3715	162_125_185
81_125_3713	162_125_187
81_125_3707	162_125_192
81_125_3690	162_125_210
81_125_3693	162_125_207
81_125_3705	162_125_195
81_125_3706	162_125_194
81_125_3680	162_125_220
81_125_3669	162_125_230
[truncated: 3,001 more rows]
[truncated: 897 more columns]
