# Supplementary material for: Environmental change makes robust ecological networks fragile
Source: Nat Commun. 2016 Aug 11;7:12462. doi: 10.1038/ncomms12462 (PMC4987532; doi:10.1038/ncomms12462)
Supplement: Supplementary Data 1 — Host-parasite networks and host extinction sequences in Avida experiments. The compressed archive includes the 100 co-evolved host-parasite networks and the host extinction sequences in the historical scenario. [file ncomms12462-s2.zip › Supplementary_data_S1/host_extinction_sequence_30.csv]

1200_0134_1	643_1234_2	592_12345_5	344_0134_1	345_12345_4	346_456_6	347_456_10	340_12345_5	341_456_8	342_456_6	343_12345_4	348_456_3	349_0134_10	1653_0125_3	594_12345_1	2318_0123_1	2316_01235_1	2314_1234_1	2315_34_1	2312_456_1	2311_134_1	298_01234_16	299_12345_7	296_01234_5	297_12345_6	294_034_5	295_12345_2	292_0134_3	293_246_7	290_1234_28	291_12345_6	270_456_12	271_12345_7	272_1234_2	273_1345_4	274_01234_1	275_01234_5	276_12345_4	277_1234_1	278_1234_4	279_01234_1	738_045_5	2268_0134_1	2262_12345_1	2263_12345_1	2261_1235_1	2266_12345_1	2265_12345_1	2443_12345_1	2446_1234_1
1200_0134_1	643_1234_2	592_12345_5	344_0134_1	345_12345_4	346_456_7	347_456_10	340_12345_5	341_456_8	342_456_5	343_12345_4	348_456_3	349_0134_8	1653_0125_1	594_12345_1	2318_0123_1	2314_1234_1	2315_34_1	2312_456_1	2311_134_1	298_01234_16	299_12345_6	296_01234_4	297_12345_6	294_034_5	295_12345_2	292_0134_3	293_246_9	290_1234_27	291_12345_6	270_456_13	271_12345_7	272_1234_2	273_1345_4	274_01234_1	275_01234_5	276_12345_2	277_1234_1	278_1234_4	279_01234_1	2268_0134_1	2262_12345_1	2263_12345_1	2261_1235_1	2266_12345_1	2265_12345_1	2443_12345_1	2446_1234_1	2447_0123_1	2445_01234_1
1200_0134_1	592_12345_5	344_0134_1	345_12345_4	346_456_8	347_456_10	340_12345_4	341_456_8	342_456_4	343_12345_2	348_456_3	349_0134_8	594_12345_1	2318_0123_1	2314_1234_1	2315_34_1	2312_456_1	2311_134_1	298_01234_16	299_12345_10	296_01234_3	297_12345_6	294_034_5	295_12345_1	292_0134_3	293_246_14	290_1234_31	291_12345_6	270_456_12	271_12345_7	272_1234_1	273_1345_4	274_01234_1	275_01234_5	276_12345_1	277_1234_1	278_1234_4	279_01234_1	2268_0134_1	2262_12345_1	2263_12345_1	2261_1235_1	2266_12345_1	2265_12345_1	2443_12345_1	2446_1234_1	2447_0123_1	2445_01234_1	108_456_11	109_134_3
1200_0134_1	592_12345_5	344_0134_1	345_12345_4	346_456_7	347_456_10	340_12345_4	341_456_8	342_456_4	343_12345_2	348_456_2	349_0134_4	594_12345_1	2318_0123_1	2315_34_1	2312_456_1	2311_134_1	298_01234_16	299_12345_19	296_01234_3	297_12345_6	294_034_5	295_12345_1	292_0134_3	293_246_20	290_1234_28	291_12345_4	270_456_7	271_12345_5	273_1345_4	274_01234_1	275_01234_6	276_12345_1	277_1234_1	278_1234_4	279_01234_1	2268_0134_1	2263_12345_1	2261_1235_1	2266_12345_1	2265_12345_1	2443_12345_1	2446_1234_1	2445_01234_1	108_456_10	109_134_2	1370_12345_2	102_1345_1	103_12345_34	100_012345_1
1200_0134_1	344_0134_1	345_12345_4	346_456_6	347_456_9	340_12345_4	341_456_8	342_456_5	343_12345_2	348_456_2	349_0134_4	594_12345_1	2318_0123_1	2315_34_1	2312_456_1	2311_134_1	298_01234_15	299_12345_24	296_01234_2	297_12345_4	294_034_4	295_12345_1	292_0134_1	293_246_31	290_1234_29	291_12345_2	270_456_5	271_12345_4	273_1345_3	274_01234_1	275_01234_5	276_12345_1	278_1234_4	279_01234_1	2268_0134_1	2261_1235_1	2266_12345_1	2265_12345_1	2443_12345_1	2446_1234_1	108_456_8	109_134_2	102_1345_1	103_12345_26	100_012345_1	101_12345_7	106_01234_10	107_12345_5	104_12345_9	105_1234_1
216_456_1	730_1234_1	45_01234_1	212_1234_4	213_456_2	666_01234_7	761_12345_2	1784_1234_2	661_12345_12	765_3456_4	132_01234_13	131_01234_1	2298_01234_3	137_1234_1	40_12345_1	90_12345_2	494_01234_1	339_46_4	571_12345_11	538_01234_9	225_012345_1	493_012345_12	24_12345_5	25_12345_3	26_012345_1	224_034_1	20_12345_1	697_12345_3	22_12345_13	2486_12345_7	1029_12345_3	29_456_18	289_456_9	288_34_4	346_456_5	347_456_2	341_456_1	401_1234_3	933_12345_3	8_012345_1	282_456_1	56_1234_2	349_0134_2	816_01234_1	521_01234_9	87_456_1	1316_1234_7	997_1234_4	1149_1234_3	992_456_4
216_456_1	730_1234_1	45_01234_1	212_1234_11	213_456_2	666_01234_7	761_12345_2	661_12345_7	765_3456_4	132_01234_19	131_01234_1	2298_01234_12	137_1234_1	40_12345_1	90_12345_3	494_01234_1	339_46_5	571_12345_17	538_01234_8	225_012345_1	493_012345_11	24_12345_6	25_12345_6	26_012345_1	224_034_1	20_12345_1	697_12345_5	22_12345_19	2486_12345_8	1029_12345_3	29_456_17	289_456_10	288_34_5	346_456_4	347_456_3	341_456_1	401_1234_3	933_12345_4	8_012345_1	282_456_1	56_1234_2	349_0134_8	816_01234_2	521_01234_10	87_456_1	1316_1234_6	997_1234_4	1149_1234_4	992_456_5	674_1234_1
216_456_1	730_1234_1	45_01234_1	212_1234_13	213_456_2	666_01234_8	761_12345_3	661_12345_7	765_3456_3	132_01234_20	131_01234_1	2298_01234_17	137_1234_1	40_12345_1	90_12345_4	494_01234_1	571_12345_27	225_012345_1	493_012345_8	24_12345_14	25_12345_5	26_012345_1	224_034_1	20_12345_1	697_12345_7	22_12345_17	323_12345_1	2486_12345_9	160_12345_4	29_456_18	289_456_9	288_34_4	346_456_4	347_456_4	341_456_1	401_1234_8	933_12345_3	8_012345_1	282_456_1	56_1234_3	349_0134_16	816_01234_4	521_01234_10	87_456_1	1316_1234_5	997_1234_4	1149_1234_5	992_456_3	674_1234_1	714_12345_4
216_456_1	730_1234_1	45_01234_1	212_1234_18	213_456_1	666_01234_9	761_12345_1	661_12345_10	765_3456_2	132_01234_27	131_01234_1	2298_01234_23	137_1234_1	40_12345_1	90_12345_4	494_01234_1	571_12345_34	225_012345_1	493_012345_9	24_12345_22	25_12345_10	26_012345_1	224_034_1	20_12345_1	697_12345_11	22_12345_15	323_12345_1	2486_12345_8	160_12345_3	29_456_18	289_456_8	288_34_5	346_456_3	347_456_6	341_456_1	401_1234_8	933_12345_4	8_012345_1	282_456_1	56_1234_3	349_0134_23	816_01234_5	521_01234_11	87_456_1	1316_1234_5	997_1234_2	1149_1234_6	992_456_3	674_1234_1	714_12345_6
216_456_1	730_1234_1	45_01234_1	212_1234_21	213_456_2	666_01234_10	761_12345_1	661_12345_11	765_3456_1	132_01234_34	131_01234_1	2298_01234_28	137_1234_1	40_12345_1	90_12345_4	494_01234_1	571_12345_44	225_012345_1	493_012345_10	24_12345_24	25_12345_13	26_012345_1	224_034_1	20_12345_1	697_12345_16	22_12345_13	323_12345_1	2486_12345_8	29_456_19	289_456_7	288_34_8	346_456_3	347_456_8	341_456_1	401_1234_10	933_12345_6	8_012345_1	282_456_1	56_1234_1	349_0134_31	816_01234_7	521_01234_13	87_456_1	1316_1234_4	1799_123_20	1149_1234_3	992_456_1	714_12345_6	673_034_1	120_12345_1
216_456_1	730_1234_1	45_01234_1	212_1234_23	213_456_3	666_01234_7	1149_1234_2	661_12345_8	132_01234_37	131_01234_1	2298_01234_35	137_1234_1	40_12345_1	90_12345_3	494_01234_1	571_12345_43	225_012345_1	493_012345_8	24_12345_22	25_12345_14	224_034_1	20_12345_1	697_12345_22	22_12345_12	323_12345_1	2486_12345_6	29_456_21	289_456_6	288_34_16	346_456_3	347_456_9	341_456_1	401_1234_10	933_12345_9	8_012345_1	282_456_1	56_1234_1	349_0134_42	816_01234_7	521_01234_14	87_456_1	1316_1234_2	1799_123_19	1310_12345_50	714_12345_5	673_034_1	120_12345_1	9_12345_1	260_1234_1	124_12345_1
216_456_1	730_1234_1	45_01234_1	212_1234_23	213_456_3	666_01234_6	1149_1234_3	661_12345_8	132_01234_39	131_01234_1	2298_01234_44	137_1234_1	40_12345_1	90_12345_4	494_01234_1	571_12345_44	225_012345_1	493_012345_6	24_12345_26	25_12345_9	224_034_1	20_12345_1	697_12345_25	22_12345_13	323_12345_1	2486_12345_8	29_456_20	289_456_8	288_34_21	346_456_3	347_456_8	341_456_1	401_1234_9	933_12345_13	8_012345_1	282_456_1	56_1234_1	349_0134_54	816_01234_7	521_01234_14	87_456_1	1316_1234_2	1799_123_17	1310_12345_61	714_12345_6	120_12345_1	9_12345_1	260_1234_1	124_12345_1	266_1234_1
216_456_1	730_1234_1	45_01234_1	212_1234_26	213_456_5	666_01234_10	1149_1234_3	661_12345_6	132_01234_47	131_01234_1	2298_01234_44	137_1234_1	40_12345_1	90_12345_9	494_01234_1	571_12345_46	225_012345_1	493_012345_6	24_12345_26	25_12345_9	224_034_1	20_12345_1	697_12345_25	22_12345_11	323_12345_1	2486_12345_10	29_456_17	289_456_5	288_34_24	346_456_2	347_456_10	341_456_1	401_1234_10	933_12345_23	8_012345_1	282_456_1	56_1234_1	349_0134_62	816_01234_9	521_01234_15	87_456_1	1316_1234_2	1799_123_13	1310_12345_64	714_12345_6	120_12345_1	9_12345_1	260_1234_1	124_12345_1	266_1234_1
216_456_1	730_1234_1	45_01234_1	212_1234_31	213_456_7	666_01234_12	1149_1234_1	661_12345_5	132_01234_50	131_01234_1	2298_01234_48	137_1234_1	40_12345_1	90_12345_10	494_01234_1	571_12345_39	225_012345_1	493_012345_8	24_12345_25	25_12345_8	224_034_1	20_12345_1	697_12345_22	22_12345_13	323_12345_1	2486_12345_10	29_456_22	289_456_6	288_34_25	346_456_2	347_456_11	341_456_1	401_1234_8	933_12345_21	8_012345_1	282_456_1	56_1234_1	349_0134_69	816_01234_10	521_01234_14	87_456_1	1316_1234_1	1799_123_10	1310_12345_71	714_12345_5	120_12345_1	9_12345_1	260_1234_1	124_12345_1	266_1234_1
216_456_1	730_1234_1	45_01234_1	212_1234_29	213_456_7	666_01234_10	1149_1234_1	661_12345_3	132_01234_43	131_01234_1	2298_01234_51	137_1234_1	40_12345_1	90_12345_12	494_01234_1	571_12345_38	225_012345_1	493_012345_9	24_12345_30	25_12345_6	224_034_1	20_12345_1	697_12345_16	22_12345_18	323_12345_1	2486_12345_7	29_456_21	289_456_7	288_34_28	346_456_1	347_456_11	341_456_1	401_1234_7	933_12345_25	8_012345_1	282_456_1	56_1234_1	349_0134_73	816_01234_8	521_01234_10	87_456_1	1316_1234_1	1799_123_7	1310_12345_67	714_12345_7	120_12345_1	9_12345_1	260_1234_1	124_12345_1	266_1234_1
216_456_1	730_1234_1	45_01234_1	212_1234_28	213_456_7	666_01234_11	1149_1234_1	661_12345_5	132_01234_42	131_01234_1	2298_01234_54	137_1234_1	40_12345_1	90_12345_11	494_01234_1	571_12345_36	225_012345_1	493_012345_6	24_12345_30	25_12345_7	224_034_1	20_12345_1	697_12345_20	22_12345_19	323_12345_1	2486_12345_8	29_456_22	289_456_8	288_34_28	346_456_1	347_456_8	341_456_1	401_1234_5	933_12345_28	8_012345_1	282_456_1	56_1234_1	349_0134_69	816_01234_4	521_01234_8	87_456_1	1799_123_8	1310_12345_72	714_12345_9	120_12345_1	9_12345_1	260_1234_1	124_12345_1	266_1234_1	265_012345_31
216_456_1	730_1234_1	45_01234_1	212_1234_26	213_456_5	666_01234_12	1149_1234_1	661_12345_6	132_01234_38	131_01234_1	2298_01234_55	137_1234_1	40_12345_1	90_12345_8	494_01234_1	571_12345_39	225_012345_1	493_012345_6	24_12345_34	25_12345_9	224_034_1	20_12345_1	697_12345_16	22_12345_21	323_12345_1	2486_12345_7	29_456_20	289_456_11	288_34_29	540_12345_45	347_456_7	341_456_1	401_1234_4	933_12345_25	8_012345_1	282_456_1	56_1234_1	349_0134_56	816_01234_4	521_01234_8	87_456_1	1799_123_14	1310_12345_79	714_12345_9	120_12345_1	9_12345_1	260_1234_1	124_12345_1	266_1234_1	265_012345_28
216_456_1	730_1234_1	45_01234_1	212_1234_20	213_456_5	666_01234_14	1149_1234_1	661_12345_6	132_01234_40	131_01234_1	2298_01234_51	137_1234_1	40_12345_1	90_12345_6	494_01234_1	571_12345_31	225_012345_1	493_012345_4	24_12345_31	25_12345_8	224_034_1	20_12345_1	697_12345_20	22_12345_19	323_12345_1	2486_12345_8	29_456_20	289_456_10	288_34_26	540_12345_45	347_456_8	341_456_1	401_1234_2	933_12345_30	8_012345_1	282_456_1	56_1234_1	349_0134_56	816_01234_5	521_01234_8	87_456_1	1799_123_17	1310_12345_76	714_12345_13	120_12345_1	9_12345_1	260_1234_1	124_12345_1	266_1234_1	265_012345_31
216_456_1	730_1234_1	45_01234_1	212_1234_19	213_456_6	666_01234_14	1149_1234_2	661_12345_6	132_01234_38	131_01234_1	2298_01234_53	137_1234_1	40_12345_1	90_12345_8	494_01234_1	571_12345_35	225_012345_1	493_012345_7	24_12345_32	25_12345_8	224_034_1	20_12345_1	697_12345_28	22_12345_22	323_12345_1	2486_12345_5	29_456_19	289_456_11	288_34_23	540_12345_43	347_456_8	341_456_1	401_1234_1	933_12345_28	8_012345_1	282_456_1	56_1234_1	349_0134_55	816_01234_7	521_01234_15	87_456_1	1799_123_16	1310_12345_67	714_12345_14	120_12345_1	9_12345_1	260_1234_1	124_12345_1	265_012345_33	129_12345_1
216_456_1	730_1234_1	45_01234_1	212_1234_22	213_456_6	666_01234_18	1149_1234_3	661_12345_7	132_01234_34	131_01234_1	2298_01234_52	137_1234_1	40_12345_1	90_12345_7	494_01234_1	571_12345_40	225_012345_1	493_012345_7	24_12345_33	25_12345_6	224_034_1	20_12345_1	697_12345_29	22_12345_20	323_12345_1	2486_12345_6	29_456_18	289_456_7	288_34_23	540_12345_33	347_456_10	341_456_1	401_1234_1	933_12345_22	8_012345_1	282_456_1	56_1234_1	349_0134_53	816_01234_7	521_01234_19	87_456_1	1799_123_22	1310_12345_72	714_12345_11	120_12345_1	9_12345_1	260_1234_1	124_12345_1	265_012345_33	129_12345_1
216_456_1	730_1234_1	45_01234_1	212_1234_24	213_456_5	666_01234_13	1149_1234_4	661_12345_7	132_01234_34	131_01234_1	2298_01234_47	137_1234_1	40_12345_1	90_12345_7	494_01234_1	571_12345_39	225_012345_1	493_012345_9	24_12345_37	25_12345_5	224_034_1	20_12345_1	697_12345_36	22_12345_14	323_12345_1	2486_12345_6	29_456_19	289_456_8	288_34_20	540_12345_36	347_456_12	341_456_1	401_1234_1	933_12345_17	8_012345_1	282_456_1	56_1234_1	349_0134_49	816_01234_6	521_01234_25	87_456_1	1799_123_30	1310_12345_71	714_12345_10	120_12345_1	9_12345_1	260_1234_1	124_12345_1	265_012345_29	129_12345_1
216_456_1	730_1234_1	45_01234_1	212_1234_25	213_456_5	666_01234_12	1149_1234_4	661_12345_6	132_01234_37	131_01234_1	2298_01234_48	137_1234_1	40_12345_1	90_12345_7	494_01234_1	571_12345_40	225_012345_1	493_012345_8	24_12345_40	25_12345_8	224_034_1	20_12345_1	697_12345_36	22_12345_15	323_12345_1	2486_12345_7	29_456_20	289_456_7	288_34_18	540_12345_39	347_456_10	341_456_1	401_1234_1	933_12345_11	8_012345_1	282_456_1	56_1234_1	349_0134_40	816_01234_5	521_01234_30	87_456_1	1799_123_29	1310_12345_65	714_12345_11	120_12345_1	9_12345_1	260_1234_1	124_12345_1	265_012345_26	129_12345_1
216_456_1	730_1234_1	45_01234_1	212_1234_26	213_456_5	666_01234_13	1149_1234_4	661_12345_7	132_01234_41	131_01234_1	2298_01234_40	40_12345_1	90_12345_5	494_01234_1	571_12345_44	225_012345_1	493_012345_10	24_12345_31	25_12345_11	224_034_1	20_12345_1	697_12345_32	22_12345_14	323_12345_1	2486_12345_6	29_456_20	289_456_5	288_34_17	540_12345_38	347_456_11	341_456_1	342_456_13	933_12345_11	8_012345_1	282_456_1	56_1234_1	349_0134_46	816_01234_2	521_01234_34	87_456_1	1799_123_36	1310_12345_65	714_12345_13	120_12345_1	9_12345_1	260_1234_1	124_12345_1	265_012345_26	129_12345_1	55_1234_1
216_456_1	730_1234_1	45_01234_1	212_1234_28	213_456_4	666_01234_12	1149_1234_5	661_12345_5	132_01234_43	131_01234_1	2298_01234_36	40_12345_1	90_12345_7	494_01234_1	571_12345_37	225_012345_1	493_012345_8	24_12345_34	25_12345_6	224_034_1	20_12345_1	697_12345_29	22_12345_15	323_12345_1	2486_12345_9	29_456_19	289_456_7	288_34_17	540_12345_33	347_456_10	341_456_1	342_456_15	933_12345_12	8_012345_1	282_456_1	56_1234_1	349_0134_47	816_01234_2	521_01234_34	87_456_1	1799_123_39	1310_12345_66	714_12345_14	120_12345_1	9_12345_1	260_1234_1	124_12345_1	265_012345_27	129_12345_1	57_12345_4
216_456_1	730_1234_1	45_01234_1	212_1234_26	213_456_3	666_01234_10	1149_1234_6	661_12345_4	132_01234_45	131_01234_1	2298_01234_33	40_12345_1	90_12345_5	494_01234_1	571_12345_32	225_012345_1	493_012345_10	24_12345_40	25_12345_5	224_034_1	20_12345_1	697_12345_31	22_12345_18	323_12345_1	2486_12345_8	29_456_20	289_456_9	288_34_17	540_12345_25	347_456_10	341_456_1	342_456_20	933_12345_9	8_012345_1	282_456_1	56_1234_1	349_0134_49	816_01234_1	521_01234_39	87_456_1	1799_123_34	1310_12345_68	714_12345_13	120_12345_1	9_12345_1	260_1234_1	124_12345_1	265_012345_30	129_12345_1	57_12345_2
216_456_1	730_1234_1	45_01234_1	212_1234_28	213_456_3	666_01234_9	1149_1234_11	661_12345_4	132_01234_45	131_01234_1	2298_01234_30	40_12345_1	90_12345_3	494_01234_1	571_12345_28	225_012345_1	493_012345_10	24_12345_37	25_12345_4	224_034_1	20_12345_1	697_12345_30	22_12345_20	323_12345_1	2486_12345_8	29_456_22	289_456_7	288_34_16	540_12345_23	347_456_14	341_456_1	342_456_22	933_12345_8	8_012345_1	282_456_1	56_1234_1	349_0134_42	521_01234_40	87_456_1	1799_123_40	1310_12345_65	714_12345_12	120_12345_1	9_12345_1	260_1234_1	124_12345_1	265_012345_27	129_12345_1	57_12345_3	2492_0123_64
216_456_1	730_1234_1	45_01234_1	212_1234_30	213_456_2	666_01234_8	1149_1234_9	661_12345_4	132_01234_45	131_01234_1	2298_01234_25	40_12345_1	90_12345_2	571_12345_31	225_012345_1	493_012345_8	24_12345_39	25_12345_4	224_034_1	20_12345_1	697_12345_30	22_12345_17	323_12345_1	2486_12345_5	29_456_23	289_456_6	288_34_14	540_12345_21	347_456_16	341_456_1	342_456_29	933_12345_8	8_012345_1	282_456_1	56_1234_1	349_0134_42	521_01234_36	87_456_1	1799_123_45	1310_12345_75	714_12345_12	120_12345_1	9_12345_1	260_1234_1	124_12345_1	265_012345_24	129_12345_1	57_12345_2	2492_0123_61	51_456_1
730_1234_1	45_01234_1	212_1234_22	213_456_2	666_01234_7	1149_1234_6	661_12345_7	132_01234_48	131_01234_1	2298_01234_25	40_12345_1	90_12345_1	571_12345_33	225_012345_1	493_012345_3	24_12345_38	25_12345_6	224_034_1	20_12345_1	697_12345_33	22_12345_18	323_12345_1	2486_12345_5	29_456_21	289_456_3	288_34_12	540_12345_22	347_456_16	341_456_1	342_456_35	933_12345_10	8_012345_1	282_456_1	56_1234_1	349_0134_38	521_01234_31	87_456_1	1799_123_48	1310_12345_74	714_12345_12	120_12345_1	9_12345_1	260_1234_1	124_12345_1	265_012345_24	129_12345_1	57_12345_1	2492_0123_72	51_456_1	50_01234_14
730_1234_1	45_01234_1	212_1234_17	213_456_2	666_01234_8	1149_1234_4	661_12345_10	132_01234_48	131_01234_1	2298_01234_31	40_12345_1	90_12345_1	571_12345_36	225_012345_1	493_012345_4	24_12345_37	25_12345_6	224_034_1	20_12345_1	697_12345_37	22_12345_16	323_12345_1	2486_12345_4	29_456_19	289_456_3	288_34_12	540_12345_22	347_456_20	341_456_1	342_456_35	933_12345_9	8_012345_1	282_456_1	56_1234_1	349_0134_35	521_01234_32	87_456_1	1799_123_45	1310_12345_77	714_12345_8	120_12345_1	9_12345_1	260_1234_1	124_12345_1	265_012345_25	129_12345_1	57_12345_1	2492_0123_74	51_456_1	50_01234_17
730_1234_1	45_01234_1	212_1234_19	126_1234_1	666_01234_10	1149_1234_4	661_12345_14	132_01234_51	131_01234_1	2298_01234_33	40_12345_1	90_12345_1	571_12345_32	225_012345_1	493_012345_3	24_12345_39	25_12345_7	224_034_1	20_12345_1	697_12345_44	22_12345_19	323_12345_1	2486_12345_3	29_456_24	289_456_4	288_34_12	540_12345_23	347_456_27	341_456_1	342_456_33	933_12345_7	8_012345_1	282_456_1	56_1234_1	349_0134_33	521_01234_27	87_456_1	1799_123_54	1310_12345_72	714_12345_5	120_12345_1	9_12345_1	260_1234_1	124_12345_1	265_012345_24	129_12345_1	57_12345_1	2492_0123_66	51_456_1	50_01234_11
730_1234_1	45_01234_1	212_1234_14	126_1234_1	666_01234_8	1149_1234_2	661_12345_17	132_01234_56	131_01234_1	2298_01234_34	40_12345_1	90_12345_2	571_12345_31	225_012345_1	493_012345_2	24_12345_31	25_12345_6	224_034_1	20_12345_1	697_12345_47	22_12345_22	323_12345_1	2486_12345_3	29_456_24	289_456_3	288_34_7	540_12345_27	347_456_31	341_456_1	342_456_32	933_12345_6	8_012345_1	282_456_1	56_1234_1	349_0134_30	521_01234_33	87_456_1	1799_123_47	1310_12345_71	714_12345_4	120_12345_1	9_12345_1	260_1234_1	124_12345_1	265_012345_21	129_12345_1	57_12345_1	2492_0123_72	51_456_1	50_01234_13
730_1234_1	45_01234_1	212_1234_13	126_1234_1	666_01234_9	1149_1234_3	661_12345_18	132_01234_55	131_01234_1	2298_01234_40	40_12345_1	90_12345_1	571_12345_31	225_012345_1	493_012345_2	24_12345_35	25_12345_3	224_034_1	20_12345_1	697_12345_50	22_12345_18	323_12345_1	2486_12345_1	29_456_24	289_456_2	288_34_7	540_12345_25	347_456_36	341_456_1	342_456_34	933_12345_4	8_012345_1	282_456_1	56_1234_1	349_0134_30	521_01234_35	87_456_1	1799_123_44	1310_12345_71	714_12345_4	120_12345_1	9_12345_1	260_1234_1	124_12345_1	265_012345_21	129_12345_1	57_12345_1	2492_0123_76	51_456_1	50_01234_13
730_1234_1	45_01234_1	212_1234_11	126_1234_1	666_01234_10	661_12345_22	132_01234_49	131_01234_1	2298_01234_38	40_12345_1	90_12345_1	571_12345_30	225_012345_1	493_012345_2	24_12345_37	25_12345_2	224_034_1	20_12345_1	697_12345_48	22_12345_17	323_12345_1	2486_12345_1	29_456_25	289_456_4	288_34_5	540_12345_27	347_456_40	341_456_1	342_456_31	933_12345_2	8_012345_1	282_456_1	56_1234_1	349_0134_32	521_01234_32	87_456_1	1799_123_44	1310_12345_71	714_12345_4	120_12345_1	9_12345_1	260_1234_1	124_12345_1	265_012345_28	129_12345_1	57_12345_1	2492_0123_76	51_456_1	50_01234_10	536_12345_32
730_1234_1	45_01234_1	212_1234_8	126_1234_1	666_01234_10	661_12345_19	132_01234_52	131_01234_1	2298_01234_46	40_12345_1	90_12345_3	571_12345_28	225_012345_1	493_012345_3	24_12345_34	25_12345_2	224_034_1	20_12345_1	697_12345_53	22_12345_13	323_12345_1	2486_12345_2	29_456_26	289_456_4	288_34_4	540_12345_24	347_456_46	341_456_1	342_456_30	933_12345_3	8_012345_1	282_456_1	56_1234_1	349_0134_27	521_01234_31	87_456_1	1799_123_40	1310_12345_67	714_12345_4	120_12345_1	9_12345_1	260_1234_1	124_12345_1	265_012345_27	129_12345_1	57_12345_1	2492_0123_71	51_456_1	50_01234_20	536_12345_27
730_1234_1	45_01234_1	212_1234_9	126_1234_1	666_01234_10	661_12345_16	132_01234_54	131_01234_1	2298_01234_46	40_12345_1	90_12345_2	571_12345_25	225_012345_1	493_012345_6	24_12345_35	25_12345_1	224_034_1	20_12345_1	697_12345_56	22_12345_14	323_12345_1	2486_12345_3	29_456_27	289_456_4	288_34_4	540_12345_28	347_456_45	341_456_1	342_456_30	933_12345_3	8_012345_1	282_456_1	56_1234_1	349_0134_24	521_01234_28	87_456_1	1799_123_35	1310_12345_67	714_12345_9	120_12345_1	9_12345_1	260_1234_1	124_12345_1	265_012345_25	129_12345_1	57_12345_1	2492_0123_67	51_456_1	50_01234_20	536_12345_30
730_1234_1	45_01234_1	212_1234_11	126_1234_1	666_01234_10	661_12345_15	132_01234_61	131_01234_1	2298_01234_50	40_12345_1	90_12345_2	571_12345_18	225_012345_1	493_012345_8	24_12345_35	224_034_1	20_12345_1	697_12345_56	22_12345_15	323_12345_1	2486_12345_3	29_456_27	289_456_3	288_34_4	540_12345_27	347_456_48	341_456_1	342_456_28	933_12345_3	8_012345_1	282_456_1	56_1234_1	349_0134_23	521_01234_27	87_456_1	1799_123_30	1310_12345_60	714_12345_8	120_12345_1	9_12345_1	260_1234_1	124_12345_1	265_012345_23	129_12345_1	57_12345_1	2492_0123_64	51_456_1	50_01234_24	536_12345_36	16_12345_13
730_1234_1	45_01234_1	212_1234_11	126_1234_1	666_01234_9	661_12345_17	132_01234_65	131_01234_1	2298_01234_51	40_12345_1	90_12345_2	571_12345_14	225_012345_1	493_012345_10	24_12345_37	224_034_1	20_12345_1	697_12345_52	22_12345_11	323_12345_1	2486_12345_4	29_456_29	289_456_3	288_34_4	540_12345_30	347_456_44	341_456_1	342_456_29	933_12345_3	8_012345_1	282_456_1	56_1234_1	349_0134_27	521_01234_29	87_456_1	1799_123_29	1310_12345_60	714_12345_9	120_12345_1	9_12345_1	260_1234_1	124_12345_1	265_012345_17	129_12345_1	57_12345_1	2492_0123_55	51_456_1	50_01234_24	536_12345_45	16_12345_14
730_1234_1	45_01234_1	212_1234_12	126_1234_1	666_01234_12	661_12345_20	132_01234_67	131_01234_1	2298_01234_51	40_12345_1	90_12345_2	571_12345_14	225_012345_1	493_012345_14	24_12345_34	224_034_1	20_12345_1	697_12345_47	22_12345_12	323_12345_1	2486_12345_5	29_456_27	289_456_2	288_34_5	540_12345_29	347_456_48	341_456_1	342_456_26	933_12345_6	8_012345_1	282_456_1	56_1234_1	349_0134_25	521_01234_33	87_456_1	1799_123_29	1310_12345_72	714_12345_10	120_12345_1	9_12345_1	260_1234_1	124_12345_1	265_012345_15	129_12345_1	57_12345_1	2492_0123_40	51_456_1	50_01234_25	536_12345_37	16_12345_13
730_1234_1	45_01234_1	212_1234_10	126_1234_1	666_01234_12	661_12345_17	132_01234_64	131_01234_1	2298_01234_53	40_12345_1	90_12345_2	571_12345_15	225_012345_1	493_012345_14	24_12345_31	224_034_1	20_12345_1	697_12345_59	22_12345_10	323_12345_1	2486_12345_6	29_456_29	289_456_1	288_34_6	540_12345_31	347_456_46	341_456_1	342_456_25	933_12345_5	8_012345_1	282_456_1	56_1234_1	349_0134_25	521_01234_29	87_456_1	1799_123_29	1310_12345_75	714_12345_11	120_12345_1	9_12345_1	260_1234_1	124_12345_1	265_012345_14	129_12345_1	57_12345_1	2492_0123_43	51_456_1	50_01234_20	536_12345_33	16_12345_12
730_1234_1	45_01234_1	212_1234_10	126_1234_1	666_01234_17	661_12345_19	132_01234_60	131_01234_1	2298_01234_46	40_12345_1	90_12345_1	571_12345_23	225_012345_1	493_012345_12	24_12345_32	224_034_1	20_12345_1	697_12345_60	22_12345_13	323_12345_1	2486_12345_7	29_456_33	289_456_2	288_34_6	540_12345_27	347_456_46	341_456_1	342_456_24	933_12345_5	8_012345_1	282_456_1	56_1234_1	349_0134_33	521_01234_30	87_456_1	1799_123_21	1310_12345_78	714_12345_8	120_12345_1	9_12345_1	260_1234_1	124_12345_1	265_012345_13	129_12345_1	57_12345_1	2492_0123_39	51_456_1	50_01234_18	536_12345_29	16_12345_9
730_1234_1	45_01234_1	212_1234_10	126_1234_1	666_01234_17	661_12345_23	132_01234_45	131_01234_1	2298_01234_41	40_12345_1	90_12345_1	571_12345_23	225_012345_1	493_012345_16	24_12345_30	224_034_1	20_12345_1	697_12345_62	22_12345_17	323_12345_1	2486_12345_2	29_456_32	289_456_2	288_34_7	540_12345_27	347_456_47	341_456_1	342_456_28	933_12345_5	8_012345_1	282_456_1	56_1234_1	349_0134_30	521_01234_33	87_456_1	1799_123_21	1310_12345_69	714_12345_9	120_12345_1	9_12345_1	260_1234_1	124_12345_1	265_012345_13	129_12345_1	57_12345_1	2492_0123_43	51_456_1	50_01234_16	536_12345_27	16_12345_8
730_1234_1	45_01234_1	212_1234_5	126_1234_1	666_01234_13	661_12345_21	132_01234_45	131_01234_1	2298_01234_44	40_12345_1	90_12345_3	571_12345_20	225_012345_1	493_012345_15	24_12345_27	224_034_1	20_12345_1	697_12345_56	22_12345_18	323_12345_1	2486_12345_2	29_456_26	289_456_2	288_34_8	540_12345_26	347_456_46	341_456_1	342_456_33	933_12345_5	8_012345_1	282_456_1	56_1234_1	349_0134_27	521_01234_39	87_456_1	1799_123_14	1310_12345_65	714_12345_10	120_12345_1	9_12345_1	260_1234_1	124_12345_1	265_012345_12	129_12345_1	57_12345_1	2492_0123_45	51_456_1	50_01234_16	536_12345_34	16_12345_3
730_1234_1	45_01234_1	212_1234_4	126_1234_1	666_01234_12	661_12345_18	132_01234_48	131_01234_1	2298_01234_45	40_12345_1	90_12345_3	571_12345_23	225_012345_1	493_012345_16	24_12345_25	224_034_1	20_12345_1	697_12345_56	22_12345_18	323_12345_1	2486_12345_1	29_456_26	289_456_2	288_34_6	540_12345_29	347_456_46	341_456_1	342_456_37	933_12345_6	8_012345_1	282_456_1	56_1234_1	349_0134_34	521_01234_40	87_456_1	1799_123_11	1310_12345_72	714_12345_9	120_12345_1	9_12345_1	260_1234_1	124_12345_1	265_012345_11	129_12345_1	57_12345_1	2492_0123_44	51_456_1	50_01234_14	536_12345_32	16_12345_3
730_1234_1	45_01234_1	212_1234_6	126_1234_1	666_01234_15	661_12345_21	132_01234_50	131_01234_1	2298_01234_49	40_12345_1	90_12345_3	571_12345_27	225_012345_1	493_012345_11	24_12345_28	224_034_1	20_12345_1	697_12345_57	22_12345_23	323_12345_1	2486_12345_1	29_456_22	289_456_1	288_34_7	540_12345_29	347_456_49	341_456_1	342_456_35	933_12345_6	8_012345_1	282_456_1	56_1234_1	349_0134_36	521_01234_48	87_456_1	1799_123_8	1310_12345_71	714_12345_6	120_12345_1	9_12345_1	260_1234_1	124_12345_1	265_012345_12	129_12345_1	57_12345_1	2492_0123_49	51_456_1	50_01234_12	536_12345_31	16_12345_3
730_1234_1	45_01234_1	212_1234_6	126_1234_1	666_01234_18	661_12345_16	132_01234_43	131_01234_1	2298_01234_54	40_12345_1	90_12345_4	571_12345_24	225_012345_1	493_012345_14	24_12345_35	224_034_1	20_12345_1	697_12345_58	22_12345_25	323_12345_1	2486_12345_1	29_456_19	289_456_1	288_34_4	540_12345_31	347_456_50	341_456_1	342_456_36	933_12345_6	8_012345_1	282_456_1	56_1234_1	349_0134_36	521_01234_56	87_456_1	1799_123_8	1310_12345_83	714_12345_4	120_12345_1	9_12345_1	260_1234_1	124_12345_1	265_012345_11	129_12345_1	57_12345_1	2492_0123_40	51_456_1	50_01234_16	536_12345_27	16_12345_2
730_1234_1	45_01234_1	212_1234_4	126_1234_1	666_01234_21	661_12345_11	132_01234_36	131_01234_1	2298_01234_59	40_12345_1	90_12345_3	571_12345_22	225_012345_1	493_012345_14	24_12345_33	224_034_1	20_12345_1	697_12345_60	22_12345_24	323_12345_1	2486_12345_1	29_456_17	289_456_1	288_34_3	540_12345_28	347_456_49	341_456_1	342_456_33	933_12345_7	8_012345_1	282_456_1	56_1234_1	349_0134_34	521_01234_56	87_456_1	1799_123_8	1310_12345_87	714_12345_3	120_12345_1	9_12345_1	260_1234_1	124_12345_1	265_012345_14	129_12345_1	57_12345_1	2492_0123_33	51_456_1	50_01234_17	536_12345_30	16_12345_3
730_1234_1	45_01234_1	212_1234_3	126_1234_1	666_01234_21	661_12345_15	132_01234_35	131_01234_1	2298_01234_57	40_12345_1	90_12345_3	571_12345_16	225_012345_1	493_012345_12	24_12345_31	224_034_1	20_12345_1	697_12345_58	22_12345_24	323_12345_1	2486_12345_1	29_456_21	289_456_1	288_34_5	540_12345_31	347_456_51	341_456_1	342_456_28	933_12345_7	8_012345_1	282_456_1	56_1234_1	349_0134_26	521_01234_62	87_456_1	1799_123_7	1310_12345_92	714_12345_3	120_12345_1	9_12345_1	260_1234_1	124_12345_1	265_012345_14	129_12345_1	57_12345_1	2492_0123_33	51_456_1	50_01234_17	536_12345_26	16_12345_4
730_1234_1	45_01234_1	212_1234_2	126_1234_1	666_01234_21	661_12345_17	132_01234_42	131_01234_1	2298_01234_51	40_12345_1	90_12345_4	571_12345_14	225_012345_1	493_012345_10	24_12345_29	224_034_1	20_12345_1	697_12345_53	22_12345_27	323_12345_1	2486_12345_1	29_456_20	289_456_1	288_34_3	540_12345_30	347_456_50	341_456_1	342_456_28	933_12345_4	282_456_1	56_1234_1	349_0134_23	521_01234_53	87_456_1	1799_123_8	1310_12345_97	714_12345_3	120_12345_1	9_12345_1	260_1234_1	124_12345_1	265_012345_16	129_12345_1	57_12345_1	2492_0123_38	51_456_1	50_01234_18	536_12345_24	16_12345_6	2415_456_12
730_1234_1	45_01234_1	212_1234_1	126_1234_1	666_01234_21	661_12345_20	132_01234_36	131_01234_1	2298_01234_45	40_12345_1	90_12345_5	571_12345_16	225_012345_1	493_012345_11	24_12345_33	224_034_1	20_12345_1	697_12345_52	22_12345_32	2486_12345_2	29_456_22	289_456_1	288_34_3	540_12345_32	347_456_56	341_456_1	342_456_23	933_12345_3	282_456_1	349_0134_24	521_01234_55	87_456_1	1799_123_9	1310_12345_95	714_12345_2	120_12345_1	9_12345_1	260_1234_1	124_12345_1	265_012345_12	129_12345_1	57_12345_1	2492_0123_41	51_456_1	50_01234_20	536_12345_29	16_12345_7	2415_456_10	299_12345_44	371_456_92
730_1234_1	45_01234_1	126_1234_1	666_01234_17	661_12345_14	132_01234_34	131_01234_1	2298_01234_53	40_12345_1	90_12345_6	225_012345_1	493_012345_8	24_12345_32	224_034_1	20_12345_1	697_12345_53	22_12345_36	2486_12345_2	29_456_21	542_456_1	288_34_2	540_12345_35	347_456_54	341_456_1	342_456_23	933_12345_6	282_456_1	349_0134_19	521_01234_57	87_456_1	1799_123_5	1310_12345_93	714_12345_3	120_12345_1	9_12345_1	260_1234_1	124_12345_1	265_012345_10	129_12345_1	57_12345_1	2492_0123_39	51_456_1	50_01234_21	536_12345_26	16_12345_4	2415_456_10	299_12345_41	371_456_88	294_034_1	372_01234_1
730_1234_1	45_01234_1	126_1234_1	666_01234_15	661_12345_13	132_01234_26	131_01234_1	2298_01234_46	40_12345_1	90_12345_5	225_012345_1	493_012345_10	24_12345_37	224_034_1	20_12345_1	697_12345_49	22_12345_34	2486_12345_2	29_456_25	542_456_1	288_34_2	540_12345_40	347_456_49	341_456_1	342_456_23	933_12345_7	282_456_1	349_0134_14	521_01234_59	87_456_1	1799_123_5	1310_12345_91	714_12345_2	120_12345_1	9_12345_1	260_1234_1	124_12345_1	265_012345_10	129_12345_1	57_12345_1	2492_0123_43	51_456_1	50_01234_18	536_12345_31	16_12345_4	2415_456_11	299_12345_42	371_456_90	294_034_1	372_01234_1
45_01234_1	126_1234_1	666_01234_8	661_12345_13	132_01234_23	131_01234_1	2298_01234_50	40_12345_1	90_12345_8	225_012345_1	493_012345_13	24_12345_35	224_034_1	20_12345_1	697_12345_49	22_12345_38	2486_12345_2	29_456_25	542_456_1	288_34_3	540_12345_36	347_456_48	341_456_1	342_456_22	933_12345_6	282_456_1	349_0134_13	521_01234_63	87_456_1	1799_123_2	1310_12345_88	714_12345_2	120_12345_1	9_12345_1	260_1234_1	124_12345_1	265_012345_12	129_12345_1	57_12345_1	2492_0123_36	51_456_1	50_01234_15	536_12345_33	16_12345_5	2415_456_10	299_12345_41	371_456_99	294_034_1	372_01234_1	418_01234_1
45_01234_1	126_1234_1	666_01234_6	661_12345_13	132_01234_26	131_01234_1	2298_01234_46	40_12345_1	90_12345_7	225_012345_1	493_012345_14	24_12345_33	224_034_1	20_12345_1	697_12345_49	22_12345_40	2486_12345_2	29_456_24	542_456_1	288_34_2	540_12345_26	347_456_42	341_456_1	342_456_27	933_12345_4	282_456_1	349_0134_12	521_01234_62	87_456_1	1799_123_2	1310_12345_81	714_12345_1	120_12345_1	9_12345_1	260_1234_1	124_12345_1	265_012345_8	129_12345_1	57_12345_1	2492_0123_29	51_456_1	50_01234_13	536_12345_33	16_12345_6	2415_456_9	299_12345_43	371_456_102	294_034_1	372_01234_1	418_01234_1
45_01234_1	126_1234_1	666_01234_5	661_12345_12	132_01234_23	131_01234_1	2298_01234_52	40_12345_1	90_12345_6	225_012345_1	493_012345_15	24_12345_33	224_034_1	20_12345_1	697_12345_44	22_12345_42	29_456_25	542_456_1	288_34_3	540_12345_24	347_456_45	341_456_1	342_456_28	933_12345_4	282_456_1	349_0134_10	521_01234_64	87_456_1	1799_123_1	1310_12345_69	714_12345_1	9_12345_1	260_1234_1	124_12345_1	265_012345_7	129_12345_1	57_12345_1	2492_0123_21	51_456_1	50_01234_16	536_12345_29	16_12345_6	2415_456_9	299_12345_41	371_456_111	294_034_1	372_01234_1	418_01234_1	293_246_35	290_1234_7
45_01234_1	126_1234_1	666_01234_2	661_12345_15	132_01234_23	131_01234_1	2298_01234_57	40_12345_1	90_12345_6	225_012345_1	493_012345_13	24_12345_45	224_034_1	20_12345_1	697_12345_49	22_12345_38	29_456_25	542_456_1	288_34_3	540_12345_25	347_456_47	341_456_1	342_456_25	933_12345_3	282_456_1	349_0134_9	521_01234_70	87_456_1	1310_12345_65	714_12345_1	9_12345_1	260_1234_1	124_12345_1	265_012345_9	129_12345_1	57_12345_1	2492_0123_20	51_456_1	50_01234_18	536_12345_31	16_12345_8	2415_456_10	299_12345_52	371_456_113	294_034_1	372_01234_1	418_01234_1	293_246_34	290_1234_7	538_01234_1
45_01234_1	126_1234_1	666_01234_2	661_12345_15	132_01234_22	131_01234_1	2298_01234_56	40_12345_1	90_12345_7	225_012345_1	493_012345_12	24_12345_36	224_034_1	20_12345_1	697_12345_51	22_12345_36	29_456_27	542_456_1	288_34_2	540_12345_19	347_456_45	341_456_1	342_456_21	933_12345_3	282_456_1	349_0134_6	521_01234_73	87_456_1	1310_12345_78	714_12345_2	9_12345_1	260_1234_1	124_12345_1	265_012345_7	129_12345_1	57_12345_1	2492_0123_21	51_456_1	50_01234_16	536_12345_32	16_12345_7	2415_456_9	299_12345_51	371_456_124	294_034_1	372_01234_1	418_01234_1	293_246_37	290_1234_4	538_01234_1
45_01234_1	126_1234_1	661_12345_14	132_01234_25	2298_01234_57	40_12345_1	90_12345_7	225_012345_1	493_012345_13	24_12345_32	224_034_1	20_12345_1	697_12345_52	22_12345_35	29_456_28	542_456_1	288_34_1	540_12345_14	347_456_42	341_456_1	342_456_22	933_12345_2	282_456_1	349_0134_8	2384_456_35	87_456_1	1310_12345_81	714_12345_1	9_12345_1	260_1234_1	124_12345_1	265_012345_8	129_12345_1	57_12345_1	2492_0123_25	51_456_1	50_01234_13	536_12345_30	16_12345_2	2415_456_7	299_12345_46	371_456_121	294_034_1	372_01234_1	418_01234_1	293_246_36	290_1234_2	538_01234_1	2477_1234_4	1085_12345_23
45_01234_1	126_1234_1	661_12345_12	132_01234_27	2298_01234_62	40_12345_1	90_12345_8	225_012345_1	493_012345_15	24_12345_30	224_034_1	20_12345_1	697_12345_54	22_12345_36	29_456_28	542_456_1	288_34_1	540_12345_13	347_456_45	341_456_1	342_456_20	933_12345_1	282_456_1	349_0134_11	2384_456_30	87_456_1	1310_12345_91	714_12345_7	9_12345_1	260_1234_1	124_12345_1	265_012345_5	129_12345_1	57_12345_1	2492_0123_36	51_456_1	50_01234_13	536_12345_30	16_12345_2	2415_456_7	299_12345_49	371_456_123	294_034_1	372_01234_1	418_01234_1	293_246_37	290_1234_2	538_01234_1	2477_1234_4	1085_12345_18
45_01234_1	126_1234_1	661_12345_10	132_01234_26	2298_01234_60	40_12345_1	90_12345_6	225_012345_1	493_012345_17	24_12345_27	224_034_1	20_12345_1	697_12345_58	22_12345_32	29_456_26	542_456_1	345_12345_1	540_12345_13	347_456_38	341_456_1	342_456_24	933_12345_2	282_456_1	349_0134_12	2384_456_22	87_456_1	1310_12345_84	714_12345_7	260_1234_1	124_12345_1	265_012345_7	129_12345_1	57_12345_1	2492_0123_39	51_456_1	50_01234_12	536_12345_31	2415_456_5	299_12345_42	371_456_133	294_034_1	372_01234_1	418_01234_1	293_246_32	290_1234_3	538_01234_1	2477_1234_3	1085_12345_16	56_1234_1	1083_12345_43
45_01234_1	126_1234_1	661_12345_9	132_01234_28	2298_01234_55	40_12345_1	90_12345_5	225_012345_1	493_012345_21	24_12345_23	224_034_1	20_12345_1	697_12345_56	22_12345_33	29_456_25	542_456_1	345_12345_1	540_12345_13	347_456_37	341_456_1	342_456_23	933_12345_1	282_456_1	349_0134_11	2384_456_19	87_456_1	1310_12345_78	714_12345_7	260_1234_1	124_12345_1	265_012345_8	129_12345_1	57_12345_1	2492_0123_37	51_456_1	50_01234_11	536_12345_23	2415_456_5	299_12345_36	371_456_141	294_034_1	372_01234_1	418_01234_1	293_246_31	290_1234_4	538_01234_1	2477_1234_3	1085_12345_15	56_1234_1	1083_12345_41
45_01234_1	126_1234_1	661_12345_11	132_01234_33	2298_01234_56	40_12345_1	90_12345_7	225_012345_1	493_012345_17	24_12345_24	224_034_1	20_12345_1	697_12345_62	22_12345_34	29_456_27	542_456_1	345_12345_1	540_12345_10	347_456_28	341_456_1	342_456_23	933_12345_1	282_456_1	349_0134_10	2384_456_16	87_456_1	1310_12345_66	714_12345_6	260_1234_1	124_12345_1	265_012345_9	129_12345_1	57_12345_1	2492_0123_36	51_456_1	50_01234_8	536_12345_28	2415_456_5	299_12345_42	371_456_142	294_034_1	372_01234_1	418_01234_1	293_246_32	290_1234_5	538_01234_1	2477_1234_3	1085_12345_16	56_1234_1	1083_12345_40
45_01234_1	126_1234_1	661_12345_12	132_01234_30	2298_01234_52	40_12345_1	90_12345_7	225_012345_1	493_012345_20	24_12345_23	224_034_1	20_12345_1	697_12345_67	22_12345_33	29_456_24	542_456_1	345_12345_1	540_12345_13	347_456_24	341_456_1	342_456_23	282_456_1	349_0134_10	2384_456_15	87_456_1	1310_12345_64	714_12345_3	260_1234_1	265_012345_8	129_12345_1	57_12345_1	2492_0123_36	51_456_1	50_01234_7	536_12345_31	2415_456_5	299_12345_46	371_456_140	294_034_1	372_01234_1	418_01234_1	293_246_32	290_1234_5	538_01234_1	2477_1234_3	1085_12345_14	56_1234_1	1083_12345_43	195_01234_1	197_456_15
45_01234_1	126_1234_1	661_12345_10	132_01234_32	2298_01234_47	40_12345_1	90_12345_6	225_012345_1	493_012345_22	24_12345_27	224_034_1	20_12345_1	697_12345_74	22_12345_33	29_456_20	542_456_1	345_12345_1	540_12345_13	347_456_25	341_456_1	342_456_24	282_456_1	349_0134_5	2384_456_21	87_456_1	1310_12345_58	714_12345_2	260_1234_1	265_012345_10	129_12345_1	57_12345_1	2492_0123_30	51_456_1	50_01234_6	536_12345_35	2415_456_5	530_1234_12	371_456_144	294_034_1	372_01234_1	418_01234_1	293_246_36	290_1234_7	538_01234_1	2477_1234_3	1085_12345_15	56_1234_1	1083_12345_42	195_01234_1	197_456_12
45_01234_1	126_1234_1	661_12345_8	132_01234_31	2298_01234_47	40_12345_1	90_12345_6	225_012345_1	493_012345_20	24_12345_30	224_034_1	20_12345_1	697_12345_76	22_12345_30	29_456_15	542_456_1	345_12345_1	540_12345_10	347_456_20	341_456_1	342_456_24	282_456_1	349_0134_6	2384_456_19	87_456_1	1310_12345_52	260_1234_1	265_012345_8	129_12345_1	57_12345_1	2492_0123_21	51_456_1	50_01234_6	536_12345_31	2415_456_7	299_12345_44	371_456_151	294_034_1	372_01234_1	418_01234_1	293_246_39	290_1234_9	538_01234_1	2477_1234_3	1085_12345_20	56_1234_1	1083_12345_39	195_01234_1	197_456_9	1124_12345_11
45_01234_1	126_1234_1	661_12345_8	132_01234_31	2298_01234_46	40_12345_1	90_12345_7	225_012345_1	493_012345_18	24_12345_24	224_034_1	20_12345_1	697_12345_71	22_12345_24	29_456_14	542_456_1	345_12345_1	540_12345_5	347_456_17	341_456_1	342_456_25	282_456_1	349_0134_6	2384_456_23	87_456_1	1310_12345_41	260_1234_1	265_012345_8	129_12345_1	57_12345_1	2492_0123_18	51_456_1	50_01234_8	536_12345_39	2415_456_8	299_12345_42	371_456_152	294_034_1	372_01234_1	418_01234_1	293_246_39	290_1234_11	538_01234_1	2477_1234_3	1085_12345_16	56_1234_1	1083_12345_34	195_01234_1	197_456_7	1124_12345_12
45_01234_1	126_1234_1	661_12345_13	132_01234_30	2298_01234_54	40_12345_1	90_12345_5	225_012345_1	493_012345_15	24_12345_22	224_034_1	20_12345_1	697_12345_56	22_12345_20	29_456_13	542_456_1	345_12345_1	540_12345_1	347_456_16	341_456_1	342_456_24	282_456_1	349_0134_8	2384_456_25	87_456_1	1310_12345_36	260_1234_1	265_012345_6	129_12345_1	57_12345_1	2492_0123_16	51_456_1	50_01234_6	536_12345_37	2415_456_11	299_12345_44	371_456_149	294_034_1	372_01234_1	418_01234_1	293_246_32	290_1234_9	538_01234_1	2477_1234_4	1085_12345_11	56_1234_1	1083_12345_34	195_01234_1	197_456_8	1124_12345_12
45_01234_1	126_1234_1	661_12345_16	132_01234_34	2298_01234_58	40_12345_1	90_12345_7	225_012345_1	493_012345_18	24_12345_24	224_034_1	20_12345_1	697_12345_60	22_12345_23	29_456_12	542_456_1	345_12345_1	540_12345_1	347_456_14	341_456_1	342_456_24	282_456_1	349_0134_5	2384_456_22	87_456_1	1310_12345_35	260_1234_1	265_012345_7	129_12345_1	57_12345_1	2492_0123_15	51_456_1	50_01234_8	536_12345_39	2415_456_9	299_12345_42	371_456_152	294_034_1	372_01234_1	418_01234_1	293_246_30	290_1234_8	538_01234_1	2477_1234_3	1085_12345_6	56_1234_1	1083_12345_35	195_01234_1	197_456_11	1124_12345_9
45_01234_1	126_1234_1	661_12345_18	132_01234_35	2298_01234_62	40_12345_1	90_12345_8	225_012345_1	493_012345_19	24_12345_25	224_034_1	20_12345_1	697_12345_69	22_12345_29	29_456_9	542_456_1	345_12345_1	540_12345_1	347_456_12	341_456_1	342_456_26	282_456_1	349_0134_6	2384_456_24	87_456_1	1310_12345_35	260_1234_1	265_012345_9	129_12345_1	57_12345_1	2492_0123_8	51_456_1	50_01234_9	536_12345_33	2415_456_8	299_12345_40	371_456_154	294_034_1	372_01234_1	418_01234_1	293_246_30	290_1234_5	538_01234_1	2477_1234_1	1085_12345_6	56_1234_1	1083_12345_34	195_01234_1	197_456_10	1124_12345_6
45_01234_1	126_1234_1	661_12345_16	132_01234_47	2298_01234_68	40_12345_1	90_12345_8	225_012345_1	493_012345_19	24_12345_23	224_034_1	20_12345_1	697_12345_71	22_12345_30	29_456_8	542_456_1	345_12345_1	347_456_12	341_456_1	342_456_27	282_456_1	349_0134_7	2384_456_25	87_456_1	1310_12345_32	260_1234_1	265_012345_10	129_12345_1	57_12345_1	2492_0123_9	51_456_1	50_01234_7	536_12345_32	2415_456_6	299_12345_41	371_456_165	294_034_1	372_01234_1	418_01234_1	293_246_27	290_1234_3	538_01234_1	2477_1234_1	1085_12345_7	56_1234_1	1083_12345_41	195_01234_1	197_456_7	1124_12345_7	987_012345_41
45_01234_1	126_1234_1	661_12345_14	132_01234_52	2298_01234_64	40_12345_1	90_12345_11	225_012345_1	493_012345_19	24_12345_23	224_034_1	20_12345_1	697_12345_76	22_12345_28	29_456_7	542_456_1	345_12345_1	347_456_11	341_456_1	342_456_26	282_456_1	349_0134_6	2384_456_26	87_456_1	1310_12345_32	260_1234_1	265_012345_14	129_12345_1	57_12345_1	2492_0123_12	51_456_1	50_01234_8	536_12345_31	2415_456_7	299_12345_44	371_456_159	294_034_1	372_01234_1	418_01234_1	293_246_25	290_1234_1	538_01234_1	2477_1234_1	1085_12345_4	56_1234_1	1083_12345_34	195_01234_1	197_456_9	1124_12345_11	987_012345_42
45_01234_1	126_1234_1	661_12345_14	132_01234_51	2298_01234_64	40_12345_1	90_12345_10	225_012345_1	493_012345_19	24_12345_24	224_034_1	20_12345_1	697_12345_73	22_12345_29	29_456_8	542_456_1	345_12345_1	347_456_12	341_456_1	342_456_22	282_456_1	349_0134_5	2384_456_25	87_456_1	1310_12345_35	260_1234_1	265_012345_13	129_12345_1	57_12345_1	2492_0123_12	51_456_1	50_01234_9	536_12345_27	2415_456_10	299_12345_44	371_456_161	294_034_1	372_01234_1	418_01234_1	293_246_22	290_1234_1	538_01234_1	2477_1234_1	1085_12345_5	56_1234_1	1083_12345_30	195_01234_1	197_456_10	1124_12345_13	987_012345_44
45_01234_1	126_1234_1	661_12345_13	132_01234_48	2298_01234_61	40_12345_1	90_12345_8	225_012345_1	493_012345_19	24_12345_26	224_034_1	20_12345_1	697_12345_73	22_12345_32	29_456_7	542_456_1	345_12345_1	347_456_16	341_456_1	342_456_26	282_456_1	349_0134_6	2384_456_24	87_456_1	1310_12345_28	260_1234_1	265_012345_14	129_12345_1	57_12345_1	2492_0123_16	51_456_1	50_01234_9	536_12345_22	2415_456_12	299_12345_42	371_456_156	294_034_1	372_01234_1	418_01234_1	293_246_22	538_01234_1	2477_1234_1	1085_12345_7	56_1234_1	1083_12345_33	195_01234_1	197_456_11	1124_12345_12	987_012345_45	314_0134_34
45_01234_1	126_1234_1	661_12345_10	132_01234_54	2298_01234_62	40_12345_1	90_12345_4	225_012345_1	493_012345_24	24_12345_24	224_034_1	20_12345_1	697_12345_66	22_12345_32	29_456_4	542_456_1	345_12345_1	347_456_19	341_456_1	342_456_26	282_456_1	349_0134_5	2384_456_26	87_456_1	1310_12345_27	260_1234_1	265_012345_14	129_12345_1	57_12345_1	2492_0123_13	51_456_1	50_01234_8	536_12345_22	2415_456_11	299_12345_40	371_456_162	294_034_1	372_01234_1	418_01234_1	293_246_22	538_01234_1	2477_1234_1	1085_12345_6	56_1234_1	1083_12345_35	195_01234_1	197_456_11	1124_12345_13	987_012345_47	314_0134_31
45_01234_1	126_1234_1	661_12345_5	132_01234_56	2298_01234_59	40_12345_1	90_12345_3	225_012345_1	493_012345_25	24_12345_23	20_12345_1	697_12345_73	22_12345_36	29_456_6	542_456_1	345_12345_1	347_456_21	341_456_1	342_456_21	282_456_1	349_0134_2	2384_456_25	87_456_1	1310_12345_31	260_1234_1	265_012345_18	129_12345_1	57_12345_1	2492_0123_11	51_456_1	50_01234_7	536_12345_20	2415_456_9	299_12345_36	371_456_159	294_034_1	372_01234_1	418_01234_1	293_246_23	538_01234_1	2477_1234_1	1085_12345_7	56_1234_1	1083_12345_38	195_01234_1	197_456_12	1124_12345_12	987_012345_38	314_0134_28	270_456_1
45_01234_1	126_1234_1	661_12345_4	132_01234_52	2298_01234_58	40_12345_1	90_12345_4	225_012345_1	493_012345_24	24_12345_25	20_12345_1	697_12345_85	22_12345_31	29_456_8	542_456_1	345_12345_1	347_456_18	341_456_1	342_456_26	282_456_1	349_0134_1	2384_456_29	87_456_1	1310_12345_27	260_1234_1	265_012345_20	129_12345_1	57_12345_1	2492_0123_12	51_456_1	50_01234_7	536_12345_29	2415_456_9	299_12345_33	371_456_163	294_034_1	372_01234_1	418_01234_1	293_246_25	538_01234_1	1085_12345_9	56_1234_1	1083_12345_40	195_01234_1	197_456_11	1124_12345_11	987_012345_41	314_0134_25	270_456_1	114_456_26
45_01234_1	126_1234_1	661_12345_5	132_01234_47	2298_01234_62	40_12345_1	90_12345_6	225_012345_1	493_012345_18	24_12345_29	20_12345_1	697_12345_76	22_12345_34	29_456_8	542_456_1	345_12345_1	347_456_18	341_456_1	342_456_25	282_456_1	349_0134_1	2384_456_27	1310_12345_31	260_1234_1	265_012345_21	129_12345_1	57_12345_1	2492_0123_11	51_456_1	50_01234_4	536_12345_25	2415_456_9	299_12345_34	371_456_159	294_034_1	372_01234_1	418_01234_1	293_246_26	538_01234_1	1085_12345_8	56_1234_1	1083_12345_42	195_01234_1	197_456_10	1124_12345_7	987_012345_41	314_0134_25	270_456_1	114_456_27	391_456_1
45_01234_1	126_1234_1	661_12345_5	132_01234_54	2298_01234_67	40_12345_1	90_12345_4	225_012345_1	493_012345_19	24_12345_30	20_12345_1	697_12345_69	22_12345_37	29_456_7	542_456_1	345_12345_1	347_456_17	341_456_1	342_456_26	282_456_1	349_0134_2	2384_456_25	1310_12345_38	260_1234_1	265_012345_19	129_12345_1	57_12345_1	2492_0123_11	51_456_1	50_01234_2	536_12345_26	2415_456_10	299_12345_37	371_456_146	294_034_1	372_01234_1	418_01234_1	293_246_25	538_01234_1	1085_12345_14	56_1234_1	1083_12345_44	195_01234_1	197_456_8	1124_12345_6	987_012345_44	314_0134_22	270_456_1	114_456_27	391_456_1
45_01234_1	126_1234_1	661_12345_4	132_01234_60	2298_01234_73	40_12345_1	90_12345_2	225_012345_1	493_012345_15	24_12345_30	20_12345_1	697_12345_67	22_12345_44	29_456_8	542_456_1	345_12345_1	347_456_13	341_456_1	342_456_25	282_456_1	349_0134_1	2384_456_25	1310_12345_35	260_1234_1	265_012345_17	129_12345_1	57_12345_1	2492_0123_12	51_456_1	50_01234_3	536_12345_25	2415_456_10	299_12345_38	371_456_139	294_034_1	372_01234_1	418_01234_1	293_246_31	538_01234_1	1085_12345_15	56_1234_1	1083_12345_41	195_01234_1	197_456_5	1124_12345_4	987_012345_47	314_0134_21	270_456_1	114_456_27	391_456_1
45_01234_1	126_1234_1	661_12345_5	132_01234_59	2298_01234_74	40_12345_1	90_12345_3	225_012345_1	493_012345_23	24_12345_32	20_12345_1	697_12345_73	22_12345_44	29_456_9	542_456_1	345_12345_1	347_456_13	341_456_1	342_456_29	282_456_1	349_0134_1	2384_456_20	1310_12345_38	260_1234_1	265_012345_19	129_12345_1	57_12345_1	2492_0123_11	51_456_1	50_01234_2	536_12345_24	2415_456_9	299_12345_36	371_456_132	294_034_1	372_01234_1	418_01234_1	293_246_25	538_01234_1	1085_12345_17	56_1234_1	1083_12345_41	195_01234_1	197_456_8	1124_12345_5	987_012345_49	314_0134_17	270_456_1	114_456_29	391_456_1
45_01234_1	126_1234_1	661_12345_7	132_01234_60	2298_01234_70	40_12345_1	90_12345_3	225_012345_1	493_012345_27	24_12345_30	20_12345_1	697_12345_85	22_12345_48	29_456_13	542_456_1	345_12345_1	347_456_14	341_456_1	342_456_32	282_456_1	349_0134_1	2384_456_19	1310_12345_38	260_1234_1	265_012345_20	129_12345_1	57_12345_1	2492_0123_11	51_456_1	50_01234_2	536_12345_24	2415_456_11	299_12345_30	371_456_128	294_034_1	372_01234_1	418_01234_1	293_246_27	538_01234_1	1085_12345_13	56_1234_1	1083_12345_39	195_01234_1	197_456_10	1124_12345_7	987_012345_47	314_0134_16	270_456_1	114_456_34	391_456_1
45_01234_1	126_1234_1	661_12345_9	132_01234_54	2298_01234_78	40_12345_1	90_12345_3	225_012345_1	493_012345_32	24_12345_25	20_12345_1	697_12345_83	22_12345_47	29_456_11	542_456_1	345_12345_1	347_456_13	341_456_1	342_456_32	282_456_1	349_0134_1	2384_456_21	1310_12345_36	260_1234_1	265_012345_19	129_12345_1	57_12345_1	2492_0123_10	51_456_1	50_01234_2	536_12345_20	2415_456_12	299_12345_29	371_456_132	294_034_1	372_01234_1	418_01234_1	293_246_28	538_01234_1	1085_12345_10	56_1234_1	1083_12345_37	195_01234_1	197_456_10	1124_12345_7	987_012345_49	314_0134_11	270_456_1	114_456_35	391_456_1
45_01234_1	126_1234_1	661_12345_8	132_01234_46	2298_01234_74	40_12345_1	90_12345_2	225_012345_1	493_012345_32	24_12345_24	20_12345_1	697_12345_78	22_12345_48	29_456_10	542_456_1	345_12345_1	347_456_20	341_456_1	342_456_31	282_456_1	2384_456_19	1310_12345_35	260_1234_1	265_012345_18	129_12345_1	57_12345_1	2492_0123_10	51_456_1	50_01234_2	536_12345_20	2415_456_12	299_12345_26	371_456_143	294_034_1	372_01234_1	418_01234_1	293_246_25	538_01234_1	1085_12345_6	56_1234_1	1083_12345_37	195_01234_1	197_456_11	1124_12345_8	987_012345_49	314_0134_12	270_456_1	114_456_36	391_456_1	145_12345_3
45_01234_1	126_1234_1	661_12345_6	132_01234_32	2298_01234_77	40_12345_1	90_12345_2	225_012345_1	493_012345_34	24_12345_28	20_12345_1	697_12345_79	22_12345_49	29_456_10	542_456_1	345_12345_1	347_456_25	341_456_1	342_456_25	282_456_1	2384_456_17	1310_12345_35	260_1234_1	265_012345_18	129_12345_1	57_12345_1	2492_0123_6	51_456_1	50_01234_4	536_12345_14	2415_456_16	299_12345_29	371_456_152	294_034_1	372_01234_1	418_01234_1	293_246_28	538_01234_1	1085_12345_6	56_1234_1	1083_12345_26	195_01234_1	197_456_11	1124_12345_5	987_012345_52	314_0134_12	270_456_1	114_456_34	391_456_1	145_12345_2
45_01234_1	661_12345_7	132_01234_28	2298_01234_73	40_12345_1	90_12345_2	225_012345_1	493_012345_36	24_12345_29	20_12345_1	697_12345_76	22_12345_45	29_456_9	542_456_1	345_12345_1	347_456_29	341_456_1	342_456_28	282_456_1	2384_456_14	1310_12345_38	260_1234_1	265_012345_15	129_12345_1	57_12345_1	2492_0123_6	51_456_1	50_01234_4	536_12345_11	2415_456_24	299_12345_27	371_456_154	294_034_1	372_01234_1	418_01234_1	293_246_27	538_01234_1	1085_12345_9	56_1234_1	1083_12345_26	195_01234_1	197_456_13	1124_12345_6	987_012345_54	314_0134_7	270_456_1	114_456_34	391_456_1	145_12345_1	110_01234_1
45_01234_1	661_12345_8	132_01234_32	2298_01234_69	40_12345_1	90_12345_3	225_012345_1	493_012345_32	24_12345_28	20_12345_1	697_12345_71	22_12345_42	29_456_9	542_456_1	345_12345_1	347_456_27	341_456_1	342_456_28	282_456_1	2384_456_18	1310_12345_40	260_1234_1	265_012345_13	129_12345_1	57_12345_1	2492_0123_4	51_456_1	50_01234_4	536_12345_8	2415_456_32	299_12345_29	371_456_149	294_034_1	372_01234_1	418_01234_1	293_246_26	538_01234_1	1085_12345_11	56_1234_1	1083_12345_29	195_01234_1	197_456_12	1124_12345_4	987_012345_53	314_0134_8	270_456_1	114_456_33	391_456_1	145_12345_1	110_01234_1
45_01234_1	661_12345_6	132_01234_30	2298_01234_70	40_12345_1	90_12345_4	225_012345_1	493_012345_30	24_12345_30	20_12345_1	697_12345_68	22_12345_38	29_456_10	542_456_1	345_12345_1	347_456_30	341_456_1	342_456_33	282_456_1	2384_456_16	1310_12345_41	260_1234_1	265_012345_11	129_12345_1	57_12345_1	2492_0123_4	51_456_1	50_01234_6	536_12345_8	2415_456_37	299_12345_31	371_456_151	294_034_1	372_01234_1	418_01234_1	293_246_20	538_01234_1	1085_12345_17	56_1234_1	1083_12345_27	195_01234_1	197_456_10	1124_12345_6	987_012345_53	314_0134_5	270_456_1	114_456_35	391_456_1	145_12345_1	110_01234_1
45_01234_1	661_12345_6	132_01234_26	2298_01234_67	40_12345_1	90_12345_4	225_012345_1	493_012345_18	24_12345_24	20_12345_1	697_12345_67	22_12345_49	29_456_11	542_456_1	345_12345_1	347_456_40	341_456_1	342_456_37	282_456_1	2384_456_15	1310_12345_42	260_1234_1	265_012345_10	129_12345_1	57_12345_1	2492_0123_2	51_456_1	50_01234_7	536_12345_7	2415_456_36	299_12345_32	371_456_155	294_034_1	372_01234_1	418_01234_1	293_246_20	538_01234_1	1085_12345_20	56_1234_1	1083_12345_29	195_01234_1	197_456_8	1124_12345_8	987_012345_60	314_0134_4	270_456_1	114_456_32	391_456_1	145_12345_1	110_01234_1
45_01234_1	661_12345_3	132_01234_27	2298_01234_70	40_12345_1	225_012345_1	493_012345_18	24_12345_21	20_12345_1	697_12345_63	22_12345_60	29_456_12	542_456_1	345_12345_1	347_456_47	341_456_1	342_456_40	282_456_1	2384_456_14	1310_12345_36	260_1234_1	265_012345_7	129_12345_1	57_12345_1	56_1234_1	51_456_1	50_01234_7	536_12345_6	2415_456_39	299_12345_35	371_456_156	294_034_1	372_01234_1	418_01234_1	293_246_16	538_01234_1	1085_12345_21	1083_12345_28	195_01234_1	197_456_11	1124_12345_11	987_012345_68	314_0134_6	270_456_1	114_456_31	391_456_1	145_12345_1	110_01234_1	81_12345_1	119_456_1
45_01234_1	661_12345_3	132_01234_25	2298_01234_72	40_12345_1	225_012345_1	493_012345_21	24_12345_17	20_12345_1	697_12345_69	22_12345_64	29_456_13	542_456_1	345_12345_1	347_456_45	341_456_1	342_456_45	282_456_1	2384_456_13	1310_12345_28	260_1234_1	265_012345_8	129_12345_1	57_12345_1	56_1234_1	51_456_1	50_01234_7	536_12345_5	2415_456_47	299_12345_35	371_456_165	294_034_1	372_01234_1	418_01234_1	293_246_18	538_01234_1	1085_12345_22	1083_12345_29	195_01234_1	197_456_11	1124_12345_12	987_012345_73	314_0134_5	270_456_1	114_456_30	391_456_1	273_1345_1	110_01234_1	81_12345_1	119_456_1
45_01234_1	661_12345_7	132_01234_29	2298_01234_67	40_12345_1	225_012345_1	493_012345_30	24_12345_15	20_12345_1	697_12345_61	22_12345_77	29_456_15	542_456_1	345_12345_1	347_456_46	341_456_1	342_456_52	282_456_1	2384_456_15	1310_12345_26	260_1234_1	265_012345_4	129_12345_1	57_12345_1	56_1234_1	51_456_1	50_01234_8	536_12345_3	2415_456_50	299_12345_25	371_456_173	294_034_1	372_01234_1	418_01234_1	293_246_17	538_01234_1	1085_12345_19	1083_12345_27	195_01234_1	197_456_12	1124_12345_11	987_012345_78	314_0134_6	270_456_1	114_456_27	391_456_1	273_1345_1	110_01234_1	81_12345_1	119_456_1
45_01234_1	661_12345_7	132_01234_30	2298_01234_67	40_12345_1	225_012345_1	493_012345_25	24_12345_15	20_12345_1	697_12345_70	22_12345_82	29_456_17	542_456_1	345_12345_1	347_456_51	341_456_1	342_456_61	282_456_1	2384_456_17	1310_12345_28	260_1234_1	265_012345_2	129_12345_1	57_12345_1	56_1234_1	51_456_1	50_01234_7	536_12345_3	2415_456_58	299_12345_21	371_456_170	294_034_1	372_01234_1	418_01234_1	293_246_17	538_01234_1	1085_12345_20	1083_12345_22	195_01234_1	197_456_13	1124_12345_12	987_012345_81	314_0134_4	270_456_1	114_456_26	391_456_1	273_1345_1	110_01234_1	81_12345_1	87_456_1
45_01234_1	661_12345_6	132_01234_29	2298_01234_63	40_12345_1	225_012345_1	493_012345_27	24_12345_19	20_12345_1	697_12345_74	22_12345_79	29_456_19	542_456_1	345_12345_1	347_456_56	341_456_1	342_456_68	282_456_1	2384_456_21	1310_12345_26	260_1234_1	129_12345_1	57_12345_1	56_1234_1	51_456_1	50_01234_4	536_12345_3	2415_456_68	299_12345_25	371_456_178	294_034_1	372_01234_1	418_01234_1	293_246_17	538_01234_1	1085_12345_14	1083_12345_15	195_01234_1	197_456_12	1124_12345_10	987_012345_74	314_0134_7	270_456_1	114_456_23	391_456_1	273_1345_1	110_01234_1	81_12345_1	87_456_1	2300_12345_220
45_01234_1	661_12345_6	132_01234_29	2298_01234_62	40_12345_1	225_012345_1	493_012345_27	24_12345_23	20_12345_1	697_12345_72	22_12345_84	29_456_19	542_456_1	345_12345_1	347_456_57	341_456_1	342_456_68	282_456_1	2384_456_21	1310_12345_26	260_1234_1	129_12345_1	57_12345_1	56_1234_1	51_456_1	50_01234_4	536_12345_1	2415_456_73	299_12345_29	371_456_180	294_034_1	372_01234_1	418_01234_1	293_246_21	538_01234_1	1085_12345_19	1083_12345_14	195_01234_1	197_456_12	1124_12345_10	987_012345_74	314_0134_7	270_456_1	114_456_24	391_456_1	273_1345_1	110_01234_1	81_12345_1	87_456_1	2300_12345_232
45_01234_1	661_12345_7	132_01234_26	2298_01234_59	40_12345_1	225_012345_1	493_012345_27	24_12345_20	20_12345_1	697_12345_68	22_12345_87	29_456_19	542_456_1	345_12345_1	347_456_57	341_456_1	342_456_71	282_456_1	2384_456_22	1310_12345_30	260_1234_1	129_12345_1	57_12345_1	56_1234_1	51_456_1	50_01234_4	536_12345_1	2415_456_73	299_12345_31	371_456_171	294_034_1	372_01234_1	418_01234_1	293_246_20	538_01234_1	1085_12345_24	1083_12345_16	195_01234_1	197_456_12	1124_12345_8	987_012345_83	314_0134_8	270_456_1	114_456_25	391_456_1	273_1345_1	110_01234_1	81_12345_1	87_456_1	2300_12345_246
661_12345_10	132_01234_23	2298_01234_59	40_12345_1	225_012345_1	493_012345_25	24_12345_19	20_12345_1	697_12345_63	22_12345_87	29_456_20	542_456_1	345_12345_1	347_456_62	341_456_1	342_456_68	282_456_1	2384_456_25	1310_12345_34	260_1234_1	129_12345_1	57_12345_1	56_1234_1	51_456_1	50_01234_4	536_12345_1	2415_456_75	299_12345_35	371_456_164	294_034_1	372_01234_1	418_01234_1	293_246_18	538_01234_1	1085_12345_28	1083_12345_15	195_01234_1	197_456_17	1124_12345_8	987_012345_80	314_0134_8	270_456_1	114_456_24	391_456_1	273_1345_1	110_01234_1	81_12345_1	87_456_1	2300_12345_248	491_12345_1
661_12345_10	132_01234_19	2298_01234_49	40_12345_1	225_012345_1	493_012345_20	24_12345_14	20_12345_1	697_12345_52	22_12345_80	29_456_20	542_456_1	345_12345_1	347_456_66	341_456_1	342_456_63	282_456_1	2384_456_30	1310_12345_34	260_1234_1	129_12345_1	57_12345_1	56_1234_1	51_456_1	50_01234_4	536_12345_1	2415_456_72	299_12345_32	371_456_161	294_034_1	372_01234_1	418_01234_1	293_246_17	538_01234_1	1085_12345_30	1083_12345_17	195_01234_1	197_456_14	1124_12345_5	987_012345_69	314_0134_6	270_456_1	114_456_27	391_456_1	273_1345_1	110_01234_1	81_12345_1	87_456_1	2300_12345_250	491_12345_1
661_12345_9	132_01234_20	2298_01234_48	40_12345_1	225_012345_1	493_012345_20	24_12345_15	20_12345_1	697_12345_48	22_12345_78	29_456_20	542_456_1	345_12345_1	347_456_67	341_456_1	342_456_62	282_456_1	2384_456_31	1310_12345_29	260_1234_1	129_12345_1	57_12345_1	56_1234_1	51_456_1	50_01234_5	536_12345_1	2415_456_72	299_12345_27	371_456_163	294_034_1	372_01234_1	418_01234_1	293_246_17	538_01234_1	1085_12345_27	1083_12345_20	195_01234_1	197_456_12	1124_12345_6	987_012345_64	314_0134_6	270_456_1	114_456_29	391_456_1	273_1345_1	110_01234_1	81_12345_1	87_456_1	2300_12345_265	491_12345_1
661_12345_9	132_01234_19	2298_01234_42	40_12345_1	225_012345_1	493_012345_20	24_12345_19	20_12345_1	697_12345_50	22_12345_68	29_456_21	542_456_1	345_12345_1	347_456_72	341_456_1	342_456_64	282_456_1	2384_456_30	1310_12345_26	260_1234_1	129_12345_1	57_12345_1	56_1234_1	51_456_1	50_01234_7	536_12345_1	2415_456_69	299_12345_31	371_456_157	294_034_1	418_01234_1	293_246_20	538_01234_1	1085_12345_24	1083_12345_26	195_01234_1	197_456_12	1124_12345_5	987_012345_67	314_0134_7	270_456_1	114_456_31	391_456_1	273_1345_1	110_01234_1	81_12345_1	87_456_1	2300_12345_269	491_12345_1	2380_456_49
661_12345_7	132_01234_17	2298_01234_44	40_12345_1	225_012345_1	493_012345_23	24_12345_20	20_12345_1	697_12345_48	22_12345_71	29_456_20	542_456_1	345_12345_1	347_456_70	341_456_1	342_456_70	282_456_1	521_01234_53	1310_12345_28	129_12345_1	57_12345_1	56_1234_1	51_456_1	50_01234_8	536_12345_1	2415_456_65	299_12345_29	371_456_156	294_034_1	418_01234_1	293_246_22	538_01234_1	1085_12345_21	1083_12345_31	195_01234_1	197_456_12	1124_12345_7	987_012345_70	314_0134_7	270_456_1	114_456_32	391_456_1	273_1345_1	110_01234_1	81_12345_1	87_456_1	2300_12345_291	491_12345_1	2380_456_51	3_12345_19
661_12345_7	132_01234_19	2298_01234_38	40_12345_1	225_012345_1	493_012345_17	24_12345_21	20_12345_1	697_12345_40	22_12345_83	29_456_17	542_456_1	345_12345_1	347_456_69	341_456_1	342_456_61	282_456_1	521_01234_47	1310_12345_25	129_12345_1	57_12345_1	56_1234_1	51_456_1	50_01234_13	536_12345_1	2415_456_60	299_12345_29	371_456_153	294_034_1	418_01234_1	293_246_19	538_01234_1	1085_12345_23	1083_12345_30	195_01234_1	197_456_12	1124_12345_4	987_012345_64	314_0134_7	270_456_1	114_456_31	391_456_1	273_1345_1	110_01234_1	87_456_1	2300_12345_292	491_12345_1	2380_456_51	3_12345_17	2385_12345_16
661_12345_10	132_01234_13	2298_01234_33	40_12345_1	225_012345_1	493_012345_18	24_12345_17	20_12345_1	697_12345_41	22_12345_79	29_456_18	542_456_1	345_12345_1	347_456_61	341_456_1	342_456_57	282_456_1	521_01234_46	1310_12345_30	129_12345_1	57_12345_1	56_1234_1	51_456_1	50_01234_13	536_12345_1	2415_456_63	299_12345_22	371_456_162	294_034_1	418_01234_1	293_246_15	538_01234_1	1085_12345_22	1083_12345_28	195_01234_1	197_456_11	1124_12345_4	987_012345_64	314_0134_8	270_456_1	114_456_32	391_456_1	273_1345_1	87_456_1	2300_12345_301	491_12345_1	2380_456_46	3_12345_15	2385_12345_13	2384_456_22
661_12345_12	132_01234_13	2298_01234_33	40_12345_1	225_012345_1	493_012345_21	24_12345_17	20_12345_1	697_12345_40	22_12345_81	29_456_22	542_456_1	345_12345_1	347_456_60	341_456_1	342_456_52	282_456_1	521_01234_51	1310_12345_31	129_12345_1	57_12345_1	56_1234_1	51_456_1	50_01234_15	536_12345_1	2415_456_60	299_12345_25	371_456_155	294_034_1	418_01234_1	293_246_17	538_01234_1	1085_12345_21	1083_12345_25	195_01234_1	197_456_14	1124_12345_3	987_012345_61	314_0134_8	270_456_1	114_456_34	391_456_1	273_1345_1	87_456_1	2300_12345_320	491_12345_1	2380_456_50	3_12345_15	2385_12345_12	2384_456_22
661_12345_12	132_01234_11	2298_01234_31	40_12345_1	225_012345_1	493_012345_20	24_12345_15	20_12345_1	697_12345_38	22_12345_85	29_456_23	542_456_1	345_12345_1	347_456_65	341_456_1	342_456_53	282_456_1	521_01234_52	1310_12345_24	129_12345_1	57_12345_1	56_1234_1	51_456_1	50_01234_11	536_12345_1	2415_456_56	299_12345_20	371_456_144	294_034_1	418_01234_1	293_246_15	538_01234_1	1085_12345_21	1083_12345_29	195_01234_1	197_456_13	1124_12345_3	987_012345_59	314_0134_8	270_456_1	114_456_27	391_456_1	273_1345_1	87_456_1	2300_12345_348	491_12345_1	2380_456_49	3_12345_15	2385_12345_17	2384_456_20
661_12345_18	132_01234_12	2298_01234_36	40_12345_1	225_012345_1	493_012345_22	24_12345_11	20_12345_1	697_12345_36	22_12345_89	29_456_22	542_456_1	345_12345_1	347_456_59	341_456_1	342_456_47	282_456_1	521_01234_43	1310_12345_24	129_12345_1	57_12345_1	56_1234_1	51_456_1	50_01234_12	536_12345_1	2415_456_58	299_12345_15	371_456_144	294_034_1	418_01234_1	293_246_13	538_01234_1	1085_12345_21	1083_12345_29	195_01234_1	197_456_15	1124_12345_2	987_012345_60	314_0134_6	270_456_1	114_456_25	391_456_1	273_1345_1	87_456_1	2300_12345_364	491_12345_1	2380_456_47	3_12345_13	2385_12345_17	2384_456_22
661_12345_19	132_01234_13	2298_01234_34	40_12345_1	225_012345_1	493_012345_22	24_12345_13	20_12345_1	697_12345_32	22_12345_87	29_456_22	542_456_1	345_12345_1	347_456_65	341_456_1	342_456_47	282_456_1	521_01234_42	1310_12345_22	129_12345_1	57_12345_1	56_1234_1	51_456_1	50_01234_12	536_12345_1	2415_456_64	299_12345_14	371_456_142	294_034_1	418_01234_1	293_246_13	538_01234_1	1085_12345_23	1083_12345_31	195_01234_1	197_456_14	1124_12345_4	987_012345_63	314_0134_6	270_456_1	114_456_29	391_456_1	273_1345_1	87_456_1	2300_12345_385	491_12345_1	2380_456_48	3_12345_15	2385_12345_17	2384_456_26
661_12345_20	132_01234_14	2298_01234_35	40_12345_1	225_012345_1	493_012345_27	24_12345_13	20_12345_1	697_12345_29	22_12345_87	29_456_24	542_456_1	345_12345_1	347_456_67	341_456_1	342_456_45	282_456_1	521_01234_44	1310_12345_23	129_12345_1	57_12345_1	56_1234_1	51_456_1	50_01234_12	536_12345_1	2415_456_66	299_12345_13	371_456_148	294_034_1	418_01234_1	293_246_14	538_01234_1	1085_12345_21	1083_12345_28	195_01234_1	197_456_14	1124_12345_4	987_012345_62	314_0134_6	270_456_1	114_456_27	391_456_1	273_1345_1	87_456_1	2300_12345_392	491_12345_1	2380_456_51	3_12345_11	2385_12345_14	2384_456_24
661_12345_20	132_01234_14	2298_01234_35	40_12345_1	225_012345_1	493_012345_25	24_12345_10	20_12345_1	697_12345_31	22_12345_79	29_456_22	542_456_1	345_12345_1	347_456_67	341_456_1	342_456_46	282_456_1	521_01234_43	1310_12345_22	129_12345_1	57_12345_1	56_1234_1	51_456_1	50_01234_9	536_12345_1	2415_456_61	299_12345_13	371_456_150	294_034_1	418_01234_1	293_246_19	538_01234_1	1085_12345_21	1083_12345_29	195_01234_1	197_456_13	1124_12345_1	987_012345_68	314_0134_6	270_456_1	114_456_22	391_456_1	273_1345_1	87_456_1	2300_12345_423	491_12345_1	2380_456_53	3_12345_12	2385_12345_15	2384_456_23
661_12345_23	132_01234_13	2298_01234_31	40_12345_1	225_012345_1	493_012345_25	24_12345_13	20_12345_1	697_12345_33	22_12345_80	29_456_20	542_456_1	345_12345_1	347_456_58	341_456_1	342_456_47	282_456_1	521_01234_39	1310_12345_19	129_12345_1	57_12345_1	56_1234_1	51_456_1	50_01234_10	536_12345_1	2415_456_65	299_12345_14	371_456_155	294_034_1	418_01234_1	293_246_25	538_01234_1	1085_12345_17	1083_12345_27	195_01234_1	197_456_9	317_456_1	987_012345_76	314_0134_7	270_456_1	114_456_18	391_456_1	273_1345_1	87_456_1	2300_12345_425	491_12345_1	2380_456_57	3_12345_10	2385_12345_13	2384_456_22
661_12345_25	132_01234_5	2298_01234_26	40_12345_1	225_012345_1	493_012345_30	24_12345_15	20_12345_1	697_12345_34	22_12345_74	29_456_16	542_456_1	345_12345_1	347_456_57	341_456_1	342_456_41	282_456_1	521_01234_39	1310_12345_16	129_12345_1	57_12345_1	56_1234_1	51_456_1	50_01234_9	536_12345_1	2415_456_64	299_12345_19	371_456_160	294_034_1	418_01234_1	293_246_30	538_01234_1	1085_12345_15	1083_12345_27	195_01234_1	197_456_9	317_456_1	987_012345_71	314_0134_6	270_456_1	114_456_15	391_456_1	273_1345_1	87_456_1	2300_12345_409	491_12345_1	2380_456_60	3_12345_8	2385_12345_12	2384_456_24
661_12345_25	132_01234_4	2298_01234_24	40_12345_1	225_012345_1	493_012345_22	24_12345_16	20_12345_1	697_12345_29	22_12345_75	29_456_17	542_456_1	345_12345_1	347_456_54	341_456_1	342_456_43	282_456_1	521_01234_40	1310_12345_16	129_12345_1	57_12345_1	56_1234_1	51_456_1	50_01234_9	536_12345_1	2415_456_57	299_12345_20	371_456_179	294_034_1	418_01234_1	293_246_41	538_01234_1	1085_12345_19	1083_12345_32	195_01234_1	197_456_11	317_456_1	987_012345_71	314_0134_7	270_456_1	114_456_15	391_456_1	273_1345_1	87_456_1	2300_12345_414	491_12345_1	2380_456_60	3_12345_6	2385_12345_11	2384_456_21
661_12345_27	132_01234_3	2298_01234_18	40_12345_1	225_012345_1	493_012345_20	24_12345_12	20_12345_1	697_12345_37	22_12345_84	29_456_18	542_456_1	345_12345_1	347_456_54	341_456_1	342_456_43	282_456_1	521_01234_30	1310_12345_20	129_12345_1	57_12345_1	56_1234_1	51_456_1	50_01234_10	536_12345_1	2415_456_60	299_12345_19	371_456_191	294_034_1	418_01234_1	293_246_51	538_01234_1	1085_12345_21	1083_12345_32	195_01234_1	197_456_15	317_456_1	987_012345_72	314_0134_10	270_456_1	114_456_16	391_456_1	87_456_1	2300_12345_420	491_12345_1	2380_456_63	3_12345_5	2385_12345_6	2384_456_18	1251_456_1
661_12345_31	132_01234_2	2298_01234_21	40_12345_1	225_012345_1	493_012345_19	24_12345_15	20_12345_1	697_12345_40	22_12345_77	29_456_20	542_456_1	345_12345_1	541_12345_1	342_456_41	282_456_1	521_01234_32	1310_12345_24	129_12345_1	57_12345_1	56_1234_1	51_456_1	50_01234_14	536_12345_1	2415_456_63	299_12345_22	371_456_191	294_034_1	418_01234_1	293_246_53	538_01234_1	1085_12345_27	1083_12345_38	195_01234_1	197_456_21	317_456_1	987_012345_82	314_0134_14	270_456_1	114_456_17	391_456_1	87_456_1	2300_12345_411	491_12345_1	2380_456_69	3_12345_7	2385_12345_4	2384_456_15	1251_456_1	367_12345_1
661_12345_31	132_01234_3	2298_01234_23	40_12345_1	225_012345_1	493_012345_12	24_12345_18	20_12345_1	697_12345_45	22_12345_84	29_456_24	542_456_1	345_12345_1	541_12345_1	342_456_35	282_456_1	521_01234_33	1310_12345_22	129_12345_1	57_12345_1	56_1234_1	51_456_1	50_01234_16	536_12345_1	2415_456_56	299_12345_19	371_456_201	294_034_1	418_01234_1	293_246_65	538_01234_1	1085_12345_27	1083_12345_37	195_01234_1	197_456_22	317_456_1	987_012345_76	314_0134_17	270_456_1	114_456_18	391_456_1	87_456_1	2300_12345_407	491_12345_1	2380_456_70	3_12345_4	2385_12345_4	2384_456_10	1251_456_1	367_12345_1
661_12345_28	132_01234_3	2298_01234_20	40_12345_1	225_012345_1	493_012345_14	24_12345_19	20_12345_1	697_12345_48	22_12345_81	29_456_25	542_456_1	345_12345_1	541_12345_1	342_456_37	282_456_1	521_01234_39	1310_12345_21	129_12345_1	57_12345_1	56_1234_1	51_456_1	50_01234_15	536_12345_1	2415_456_49	299_12345_16	371_456_208	294_034_1	418_01234_1	293_246_66	538_01234_1	1085_12345_26	1083_12345_32	195_01234_1	197_456_21	317_456_1	987_012345_62	314_0134_19	270_456_1	114_456_17	391_456_1	87_456_1	2300_12345_410	491_12345_1	2380_456_78	3_12345_3	2385_12345_4	2384_456_8	1251_456_1	367_12345_1
661_12345_27	132_01234_2	2298_01234_24	40_12345_1	225_012345_1	493_012345_9	24_12345_22	20_12345_1	697_12345_53	22_12345_89	29_456_20	542_456_1	345_12345_1	541_12345_1	342_456_39	282_456_1	521_01234_41	1310_12345_19	129_12345_1	57_12345_1	56_1234_1	51_456_1	50_01234_15	536_12345_1	2415_456_41	299_12345_15	371_456_205	294_034_1	418_01234_1	293_246_71	538_01234_1	1085_12345_32	1083_12345_31	195_01234_1	197_456_21	317_456_1	987_012345_59	314_0134_19	270_456_1	114_456_16	391_456_1	87_456_1	2300_12345_405	491_12345_1	2380_456_77	3_12345_3	2385_12345_3	2384_456_10	1251_456_1	367_12345_1
661_12345_28	132_01234_1	2298_01234_31	40_12345_1	225_012345_1	493_012345_6	24_12345_25	697_12345_52	22_12345_93	29_456_19	542_456_1	345_12345_1	541_12345_1	342_456_38	282_456_1	521_01234_45	1310_12345_14	129_12345_1	57_12345_1	56_1234_1	51_456_1	50_01234_16	536_12345_1	2415_456_41	299_12345_11	296_01234_1	294_034_1	418_01234_1	293_246_67	538_01234_1	1085_12345_28	1083_12345_20	195_01234_1	197_456_20	317_456_1	987_012345_59	314_0134_16	270_456_1	114_456_15	391_456_1	87_456_1	2300_12345_386	491_12345_1	2380_456_85	3_12345_2	2385_12345_2	2384_456_18	1251_456_1	367_12345_1	2077_1234_24
661_12345_30	132_01234_1	2298_01234_33	40_12345_1	225_012345_1	493_012345_4	24_12345_18	697_12345_46	22_12345_96	29_456_24	542_456_1	345_12345_1	541_12345_1	342_456_36	282_456_1	521_01234_49	1310_12345_13	129_12345_1	57_12345_1	56_1234_1	51_456_1	50_01234_16	536_12345_1	2415_456_41	299_12345_10	296_01234_1	294_034_1	418_01234_1	293_246_69	538_01234_1	1085_12345_29	1083_12345_19	195_01234_1	197_456_20	317_456_1	987_012345_55	314_0134_11	270_456_1	114_456_21	391_456_1	87_456_1	2300_12345_387	491_12345_1	2380_456_85	3_12345_3	2385_12345_2	2384_456_19	1251_456_1	367_12345_1	2077_1234_24
661_12345_30	2298_01234_31	40_12345_1	225_012345_1	493_012345_2	24_12345_16	697_12345_43	22_12345_94	29_456_23	542_456_1	345_12345_1	541_12345_1	342_456_33	282_456_1	521_01234_50	1310_12345_11	129_12345_1	57_12345_1	56_1234_1	51_456_1	50_01234_12	536_12345_1	2415_456_40	299_12345_9	296_01234_1	294_034_1	418_01234_1	293_246_68	538_01234_1	1085_12345_28	1083_12345_18	195_01234_1	197_456_21	317_456_1	987_012345_54	314_0134_8	270_456_1	114_456_32	391_456_1	87_456_1	2300_12345_402	491_12345_1	2380_456_81	3_12345_4	2385_12345_1	2384_456_20	1251_456_1	367_12345_1	2077_1234_23	913_01234_12
661_12345_34	2298_01234_24	40_12345_1	166_012345_7	493_012345_3	24_12345_18	697_12345_43	22_12345_96	29_456_23	542_456_1	345_12345_1	347_456_62	342_456_36	282_456_1	521_01234_46	1310_12345_8	129_12345_1	57_12345_1	56_1234_1	51_456_1	50_01234_10	536_12345_1	2415_456_34	299_12345_7	296_01234_1	294_034_1	418_01234_1	293_246_68	538_01234_1	1085_12345_28	1083_12345_23	195_01234_1	197_456_22	317_456_1	987_012345_57	314_0134_9	270_456_1	114_456_40	391_456_1	87_456_1	2300_12345_398	491_12345_1	2380_456_86	3_12345_2	2384_456_22	1251_456_1	367_12345_1	2077_1234_22	913_01234_14	1335_01234_411
661_12345_34	2298_01234_24	40_12345_1	166_012345_8	493_012345_3	24_12345_20	697_12345_42	22_12345_90	29_456_23	542_456_1	345_12345_1	347_456_65	342_456_35	282_456_1	521_01234_44	1310_12345_5	129_12345_1	57_12345_1	56_1234_1	51_456_1	50_01234_14	536_12345_1	2415_456_29	299_12345_8	296_01234_1	294_034_1	418_01234_1	293_246_66	538_01234_1	1085_12345_20	1083_12345_21	195_01234_1	197_456_21	317_456_1	987_012345_64	314_0134_9	270_456_1	114_456_54	391_456_1	87_456_1	2300_12345_378	491_12345_1	2380_456_93	3_12345_1	2384_456_26	1251_456_1	367_12345_1	2077_1234_26	913_01234_15	1335_01234_418
661_12345_42	2298_01234_22	40_12345_1	166_012345_14	24_12345_23	697_12345_38	22_12345_95	29_456_27	542_456_1	345_12345_1	347_456_69	342_456_30	282_456_1	521_01234_47	1310_12345_4	129_12345_1	57_12345_1	56_1234_1	51_456_1	50_01234_16	536_12345_1	2415_456_24	299_12345_6	296_01234_1	294_034_1	418_01234_1	293_246_67	538_01234_1	1085_12345_17	1083_12345_21	195_01234_1	197_456_20	317_456_1	987_012345_69	314_0134_10	270_456_1	114_456_68	391_456_1	87_456_1	2300_12345_364	491_12345_1	2380_456_84	3_12345_1	2384_456_32	1251_456_1	367_12345_1	2077_1234_22	913_01234_15	1335_01234_435	208_456_1
661_12345_42	2298_01234_21	40_12345_1	166_012345_14	24_12345_19	697_12345_40	22_12345_102	29_456_26	542_456_1	345_12345_1	347_456_71	342_456_28	282_456_1	521_01234_45	1310_12345_2	129_12345_1	57_12345_1	56_1234_1	51_456_1	50_01234_19	536_12345_1	2415_456_23	299_12345_7	296_01234_1	294_034_1	418_01234_1	293_246_66	538_01234_1	1085_12345_14	1083_12345_20	195_01234_1	197_456_20	317_456_1	987_012345_64	314_0134_8	270_456_1	114_456_84	391_456_1	87_456_1	2300_12345_371	491_12345_1	2380_456_89	3_12345_1	2384_456_35	1251_456_1	367_12345_1	2077_1234_27	913_01234_16	1335_01234_423	371_456_185
661_12345_47	2298_01234_20	40_12345_1	166_012345_13	24_12345_21	697_12345_55	22_12345_105	29_456_26	542_456_1	345_12345_1	347_456_73	342_456_24	282_456_1	521_01234_44	1310_12345_1	129_12345_1	57_12345_1	56_1234_1	51_456_1	50_01234_22	536_12345_1	2415_456_19	299_12345_7	296_01234_1	294_034_1	418_01234_1	293_246_65	538_01234_1	1085_12345_11	1083_12345_20	195_01234_1	197_456_20	317_456_1	987_012345_67	314_0134_8	270_456_1	114_456_94	391_456_1	87_456_1	2300_12345_354	491_12345_1	2380_456_86	3_12345_1	2384_456_36	1251_456_1	367_12345_1	2077_1234_26	913_01234_15	1335_01234_439	371_456_193
661_12345_45	2298_01234_21	40_12345_1	166_012345_10	24_12345_24	697_12345_48	22_12345_112	29_456_25	542_456_1	345_12345_1	347_456_81	342_456_22	282_456_1	521_01234_40	1310_12345_1	129_12345_1	57_12345_1	56_1234_1	51_456_1	50_01234_21	536_12345_1	2415_456_17	299_12345_7	296_01234_1	294_034_1	418_01234_1	293_246_69	538_01234_1	1085_12345_11	1083_12345_18	195_01234_1	197_456_21	317_456_1	987_012345_60	314_0134_10	270_456_1	114_456_117	391_456_1	87_456_1	2300_12345_353	491_12345_1	2380_456_82	3_12345_1	2384_456_38	1251_456_1	367_12345_1	2077_1234_24	913_01234_16	1335_01234_454	371_456_180
661_12345_45	2298_01234_23	40_12345_1	166_012345_8	24_12345_24	697_12345_55	22_12345_110	29_456_28	542_456_1	345_12345_1	347_456_87	342_456_17	282_456_1	521_01234_40	1310_12345_1	129_12345_1	57_12345_1	56_1234_1	51_456_1	50_01234_25	536_12345_1	2415_456_15	299_12345_6	296_01234_1	294_034_1	418_01234_1	293_246_68	538_01234_1	1085_12345_8	1083_12345_17	195_01234_1	197_456_20	317_456_1	987_012345_63	314_0134_9	270_456_1	114_456_131	391_456_1	87_456_1	2300_12345_352	491_12345_1	2380_456_82	3_12345_1	2384_456_40	1251_456_1	367_12345_1	2077_1234_22	913_01234_16	1335_01234_496	371_456_180
661_12345_43	2298_01234_23	40_12345_1	166_012345_8	24_12345_32	697_12345_57	22_12345_116	29_456_37	542_456_1	345_12345_1	347_456_101	342_456_16	282_456_1	521_01234_44	1310_12345_1	129_12345_1	57_12345_1	56_1234_1	51_456_1	50_01234_22	536_12345_1	2415_456_13	299_12345_4	296_01234_1	294_034_1	418_01234_1	293_246_57	538_01234_1	1085_12345_6	1083_12345_17	195_01234_1	197_456_23	317_456_1	987_012345_48	314_0134_8	270_456_1	114_456_149	391_456_1	87_456_1	2300_12345_339	491_12345_1	2380_456_77	3_12345_1	2384_456_40	1251_456_1	367_12345_1	2077_1234_23	913_01234_16	1335_01234_532	371_456_167
661_12345_36	2298_01234_23	40_12345_1	166_012345_7	24_12345_28	697_12345_46	22_12345_115	29_456_41	542_456_1	345_12345_1	347_456_113	342_456_16	282_456_1	521_01234_49	129_12345_1	57_12345_1	56_1234_1	51_456_1	50_01234_21	536_12345_1	2415_456_17	299_12345_3	296_01234_1	294_034_1	418_01234_1	293_246_57	538_01234_1	1085_12345_6	1083_12345_14	195_01234_1	197_456_26	317_456_1	987_012345_47	314_0134_6	270_456_1	114_456_165	391_456_1	87_456_1	2300_12345_337	491_12345_1	2380_456_73	3_12345_1	2384_456_38	1251_456_1	367_12345_1	2077_1234_31	913_01234_11	1335_01234_523	371_456_164	385_456_346
661_12345_34	2298_01234_26	40_12345_1	166_012345_7	24_12345_25	697_12345_39	22_12345_110	29_456_44	542_456_1	345_12345_1	347_456_126	342_456_15	282_456_1	521_01234_50	129_12345_1	57_12345_1	56_1234_1	51_456_1	50_01234_16	536_12345_1	2415_456_15	299_12345_2	296_01234_1	294_034_1	418_01234_1	293_246_62	538_01234_1	1085_12345_5	1083_12345_16	195_01234_1	197_456_25	317_456_1	987_012345_48	314_0134_3	270_456_1	114_456_171	391_456_1	87_456_1	2300_12345_326	491_12345_1	2380_456_60	3_12345_1	2384_456_34	1251_456_1	367_12345_1	2077_1234_30	913_01234_8	1335_01234_519	371_456_161	385_456_339
661_12345_33	2298_01234_32	40_12345_1	166_012345_7	24_12345_32	697_12345_37	22_12345_94	29_456_49	542_456_1	345_12345_1	347_456_135	342_456_15	282_456_1	521_01234_44	129_12345_1	57_12345_1	56_1234_1	51_456_1	50_01234_17	536_12345_1	2415_456_12	299_12345_1	296_01234_1	294_034_1	418_01234_1	293_246_66	538_01234_1	1085_12345_5	1083_12345_21	195_01234_1	197_456_27	317_456_1	987_012345_49	314_0134_3	270_456_1	114_456_166	391_456_1	87_456_1	2300_12345_327	491_12345_1	2380_456_55	3_12345_1	2384_456_38	1251_456_1	367_12345_1	2077_1234_32	913_01234_7	1335_01234_541	371_456_153	385_456_323
661_12345_28	2298_01234_34	40_12345_1	166_012345_7	24_12345_39	697_12345_40	22_12345_86	29_456_53	542_456_1	345_12345_1	347_456_136	342_456_16	282_456_1	521_01234_43	129_12345_1	57_12345_1	56_1234_1	51_456_1	50_01234_11	536_12345_1	2415_456_13	296_01234_1	294_034_1	418_01234_1	293_246_69	538_01234_1	1085_12345_3	1083_12345_18	195_01234_1	197_456_31	317_456_1	987_012345_51	314_0134_2	270_456_1	114_456_161	391_456_1	87_456_1	2300_12345_333	491_12345_1	2380_456_48	3_12345_1	2384_456_30	1251_456_1	367_12345_1	2077_1234_35	913_01234_7	1335_01234_542	371_456_148	385_456_336	103_12345_90
661_12345_31	2298_01234_34	40_12345_1	166_012345_7	24_12345_42	697_12345_47	22_12345_87	29_456_48	542_456_1	345_12345_1	347_456_130	342_456_18	282_456_1	521_01234_46	129_12345_1	57_12345_1	56_1234_1	51_456_1	50_01234_8	536_12345_1	2415_456_13	296_01234_1	294_034_1	418_01234_1	293_246_75	538_01234_1	1085_12345_4	1083_12345_17	195_01234_1	197_456_33	317_456_1	987_012345_55	314_0134_2	270_456_1	114_456_149	391_456_1	87_456_1	2300_12345_322	491_12345_1	2380_456_45	3_12345_1	2384_456_31	1251_456_1	367_12345_1	2077_1234_31	913_01234_7	1335_01234_540	371_456_156	385_456_342	103_12345_89
661_12345_25	2298_01234_38	40_12345_1	166_012345_8	24_12345_41	697_12345_48	22_12345_92	29_456_55	542_456_1	345_12345_1	347_456_131	342_456_18	282_456_1	521_01234_51	129_12345_1	57_12345_1	56_1234_1	51_456_1	50_01234_8	536_12345_1	2415_456_16	296_01234_1	294_034_1	418_01234_1	293_246_72	538_01234_1	1085_12345_6	1083_12345_14	195_01234_1	197_456_30	317_456_1	987_012345_60	270_456_1	114_456_143	391_456_1	87_456_1	2300_12345_322	491_12345_1	2380_456_37	3_12345_1	2384_456_29	1251_456_1	367_12345_1	2077_1234_36	913_01234_8	1335_01234_549	371_456_159	385_456_353	103_12345_86	615_456_65
661_12345_23	2298_01234_32	40_12345_1	166_012345_9	24_12345_36	697_12345_38	22_12345_101	29_456_57	542_456_1	345_12345_1	347_456_131	342_456_22	282_456_1	521_01234_51	129_12345_1	57_12345_1	56_1234_1	51_456_1	50_01234_9	536_12345_1	2415_456_17	296_01234_1	294_034_1	418_01234_1	293_246_75	538_01234_1	1085_12345_10	1083_12345_18	195_01234_1	197_456_33	317_456_1	987_012345_66	270_456_1	114_456_133	391_456_1	87_456_1	2300_12345_307	491_12345_1	2380_456_31	3_12345_1	2384_456_33	1251_456_1	367_12345_1	2077_1234_34	913_01234_11	1335_01234_537	371_456_162	385_456_350	103_12345_88	615_456_74
661_12345_20	2298_01234_29	40_12345_1	166_012345_8	24_12345_39	697_12345_37	22_12345_90	29_456_58	542_456_1	345_12345_1	347_456_138	342_456_26	282_456_1	521_01234_53	129_12345_1	57_12345_1	56_1234_1	51_456_1	50_01234_6	536_12345_1	2415_456_14	296_01234_1	294_034_1	418_01234_1	293_246_81	538_01234_1	1085_12345_10	1083_12345_15	195_01234_1	197_456_37	317_456_1	987_012345_62	270_456_1	114_456_122	391_456_1	87_456_1	2300_12345_312	491_12345_1	2380_456_32	3_12345_1	2384_456_29	1251_456_1	367_12345_1	2077_1234_39	913_01234_9	1335_01234_531	371_456_161	385_456_355	103_12345_84	615_456_69
661_12345_20	2298_01234_31	40_12345_1	166_012345_7	24_12345_33	697_12345_42	22_12345_92	29_456_54	542_456_1	345_12345_1	347_456_134	342_456_27	282_456_1	521_01234_47	129_12345_1	57_12345_1	56_1234_1	51_456_1	50_01234_4	536_12345_1	2415_456_11	296_01234_1	294_034_1	418_01234_1	293_246_80	538_01234_1	1085_12345_9	1083_12345_15	195_01234_1	197_456_41	317_456_1	987_012345_60	270_456_1	114_456_123	391_456_1	87_456_1	2300_12345_306	491_12345_1	2380_456_28	3_12345_1	2384_456_27	1251_456_1	367_12345_1	2077_1234_39	913_01234_9	1335_01234_547	371_456_155	385_456_354	103_12345_86	615_456_61
661_12345_10	2298_01234_26	40_12345_1	166_012345_9	24_12345_28	697_12345_47	22_12345_98	29_456_52	542_456_1	345_12345_1	347_456_141	342_456_28	282_456_1	521_01234_46	129_12345_1	57_12345_1	56_1234_1	51_456_1	50_01234_5	536_12345_1	2415_456_10	296_01234_1	294_034_1	418_01234_1	293_246_83	538_01234_1	1085_12345_8	1083_12345_17	195_01234_1	197_456_48	317_456_1	987_012345_63	270_456_1	114_456_110	391_456_1	87_456_1	2300_12345_295	491_12345_1	2380_456_22	3_12345_1	2384_456_27	1251_456_1	367_12345_1	2077_1234_35	913_01234_6	1335_01234_543	371_456_168	385_456_356	103_12345_93	615_456_62
661_12345_6	2298_01234_29	40_12345_1	166_012345_9	24_12345_32	697_12345_42	22_12345_102	29_456_51	542_456_1	345_12345_1	347_456_146	342_456_31	282_456_1	521_01234_39	129_12345_1	57_12345_1	56_1234_1	51_456_1	50_01234_4	536_12345_1	2415_456_9	296_01234_1	294_034_1	418_01234_1	293_246_82	538_01234_1	1085_12345_9	1083_12345_21	195_01234_1	197_456_50	317_456_1	987_012345_61	270_456_1	114_456_107	391_456_1	87_456_1	2300_12345_292	491_12345_1	2380_456_26	3_12345_1	2384_456_24	1251_456_1	367_12345_1	2077_1234_37	913_01234_5	1335_01234_565	371_456_170	385_456_359	103_12345_89	615_456_60
661_12345_9	2298_01234_28	40_12345_1	166_012345_10	24_12345_38	697_12345_35	22_12345_90	29_456_51	542_456_1	345_12345_1	347_456_147	342_456_35	282_456_1	521_01234_31	129_12345_1	57_12345_1	56_1234_1	51_456_1	50_01234_6	536_12345_1	2415_456_10	296_01234_1	294_034_1	418_01234_1	293_246_85	538_01234_1	1085_12345_8	1083_12345_20	195_01234_1	197_456_50	317_456_1	987_012345_65	270_456_1	114_456_99	391_456_1	87_456_1	2300_12345_302	491_12345_1	2380_456_30	3_12345_1	2384_456_22	1251_456_1	367_12345_1	2077_1234_48	913_01234_4	1335_01234_580	371_456_164	385_456_360	103_12345_91	615_456_59
661_12345_10	2298_01234_25	40_12345_1	166_012345_7	24_12345_44	697_12345_32	22_12345_84	29_456_49	542_456_1	345_12345_1	347_456_141	342_456_34	282_456_1	521_01234_37	129_12345_1	57_12345_1	56_1234_1	51_456_1	50_01234_5	536_12345_1	2415_456_12	296_01234_1	294_034_1	418_01234_1	293_246_80	538_01234_1	1085_12345_16	1083_12345_15	195_01234_1	197_456_57	317_456_1	987_012345_67	270_456_1	114_456_98	391_456_1	87_456_1	2300_12345_311	491_12345_1	2380_456_34	3_12345_1	2384_456_24	1251_456_1	367_12345_1	2077_1234_44	913_01234_7	1335_01234_594	371_456_166	385_456_364	103_12345_94	615_456_59
661_12345_9	2298_01234_26	40_12345_1	166_012345_7	24_12345_46	697_12345_27	22_12345_74	29_456_47	542_456_1	345_12345_1	347_456_130	342_456_28	282_456_1	521_01234_35	129_12345_1	57_12345_1	56_1234_1	51_456_1	50_01234_5	536_12345_1	2415_456_9	296_01234_1	294_034_1	418_01234_1	293_246_72	538_01234_1	1085_12345_18	1083_12345_17	195_01234_1	197_456_54	317_456_1	987_012345_63	270_456_1	114_456_87	391_456_1	87_456_1	2300_12345_322	491_12345_1	2380_456_35	3_12345_1	2384_456_22	1251_456_1	367_12345_1	2077_1234_40	913_01234_11	1335_01234_632	371_456_176	385_456_391	103_12345_94	615_456_57
661_12345_8	2298_01234_28	40_12345_1	166_012345_5	24_12345_42	697_12345_22	22_12345_71	29_456_52	542_456_1	345_12345_1	347_456_130	342_456_26	282_456_1	521_01234_44	129_12345_1	57_12345_1	56_1234_1	51_456_1	50_01234_3	536_12345_1	2415_456_11	296_01234_1	294_034_1	418_01234_1	293_246_79	538_01234_1	1085_12345_22	1083_12345_13	195_01234_1	197_456_54	317_456_1	987_012345_64	270_456_1	114_456_82	391_456_1	87_456_1	2300_12345_322	491_12345_1	2380_456_47	3_12345_1	2384_456_23	1251_456_1	367_12345_1	2077_1234_36	913_01234_16	1335_01234_630	371_456_183	385_456_387	103_12345_97	615_456_56
661_12345_4	2298_01234_28	40_12345_1	166_012345_8	24_12345_35	697_12345_23	22_12345_70	29_456_49	542_456_1	345_12345_1	347_456_121	342_456_27	282_456_1	521_01234_45	129_12345_1	57_12345_1	56_1234_1	51_456_1	50_01234_4	536_12345_1	2415_456_10	296_01234_1	294_034_1	418_01234_1	293_246_81	538_01234_1	1085_12345_28	1083_12345_13	195_01234_1	197_456_54	317_456_1	987_012345_75	270_456_1	114_456_86	391_456_1	87_456_1	2300_12345_327	491_12345_1	2380_456_47	3_12345_1	2384_456_23	1251_456_1	367_12345_1	2077_1234_34	913_01234_19	1335_01234_640	371_456_190	385_456_391	103_12345_102	615_456_55
661_12345_9	2298_01234_32	40_12345_1	166_012345_8	24_12345_35	697_12345_23	22_12345_59	29_456_44	542_456_1	345_12345_1	347_456_122	342_456_24	282_456_1	521_01234_52	129_12345_1	57_12345_1	56_1234_1	51_456_1	50_01234_3	536_12345_1	2415_456_11	296_01234_1	294_034_1	418_01234_1	293_246_81	538_01234_1	1085_12345_35	1083_12345_11	195_01234_1	197_456_57	317_456_1	987_012345_83	270_456_1	114_456_84	391_456_1	87_456_1	2300_12345_339	491_12345_1	2380_456_55	3_12345_1	2384_456_25	1251_456_1	367_12345_1	2077_1234_31	913_01234_23	1335_01234_647	371_456_200	385_456_388	103_12345_103	615_456_55
661_12345_8	2298_01234_30	40_12345_1	166_012345_8	24_12345_34	697_12345_25	22_12345_52	29_456_42	542_456_1	345_12345_1	347_456_113	342_456_24	282_456_1	521_01234_49	129_12345_1	57_12345_1	56_1234_1	51_456_1	50_01234_5	536_12345_1	2415_456_12	296_01234_1	294_034_1	418_01234_1	293_246_87	538_01234_1	1085_12345_36	1083_12345_11	195_01234_1	197_456_59	317_456_1	987_012345_79	270_456_1	114_456_76	391_456_1	87_456_1	2300_12345_345	491_12345_1	2380_456_59	3_12345_1	2384_456_24	1251_456_1	367_12345_1	2077_1234_30	913_01234_24	1335_01234_635	371_456_199	385_456_383	103_12345_103	615_456_59
661_12345_5	2298_01234_27	40_12345_1	166_012345_8	24_12345_31	697_12345_26	22_12345_51	29_456_36	542_456_1	345_12345_1	347_456_114	342_456_26	282_456_1	521_01234_46	129_12345_1	57_12345_1	56_1234_1	51_456_1	50_01234_3	536_12345_1	2415_456_12	296_01234_1	294_034_1	418_01234_1	293_246_86	538_01234_1	1085_12345_34	1083_12345_12	195_01234_1	197_456_56	317_456_1	987_012345_72	270_456_1	114_456_69	391_456_1	87_456_1	2300_12345_355	491_12345_1	2380_456_67	3_12345_1	2384_456_23	1251_456_1	367_12345_1	2077_1234_27	913_01234_35	1335_01234_620	371_456_196	385_456_386	103_12345_107	615_456_66
661_12345_4	2298_01234_28	40_12345_1	166_012345_9	24_12345_28	697_12345_21	22_12345_57	29_456_39	542_456_1	345_12345_1	347_456_110	342_456_29	282_456_1	521_01234_44	129_12345_1	57_12345_1	56_1234_1	51_456_1	50_01234_4	536_12345_1	2415_456_13	296_01234_1	294_034_1	418_01234_1	293_246_82	538_01234_1	1085_12345_31	1083_12345_13	195_01234_1	197_456_53	317_456_1	987_012345_67	270_456_1	114_456_59	391_456_1	87_456_1	2300_12345_353	491_12345_1	2380_456_70	3_12345_1	2384_456_23	1251_456_1	367_12345_1	2077_1234_25	913_01234_34	1335_01234_610	371_456_187	385_456_379	103_12345_94	615_456_69
661_12345_4	2298_01234_33	40_12345_1	166_012345_7	24_12345_33	697_12345_22	22_12345_48	29_456_36	542_456_1	345_12345_1	347_456_104	342_456_34	282_456_1	521_01234_45	129_12345_1	57_12345_1	56_1234_1	51_456_1	50_01234_3	536_12345_1	2415_456_14	296_01234_1	294_034_1	418_01234_1	293_246_77	538_01234_1	1085_12345_29	1083_12345_10	195_01234_1	197_456_49	317_456_1	987_012345_65	270_456_1	114_456_52	391_456_1	87_456_1	2300_12345_367	491_12345_1	2380_456_65	3_12345_1	2384_456_26	1251_456_1	367_12345_1	2077_1234_22	913_01234_29	1335_01234_604	371_456_182	385_456_355	103_12345_94	615_456_74
661_12345_6	2298_01234_34	40_12345_1	166_012345_9	24_12345_26	697_12345_15	22_12345_54	29_456_34	542_456_1	345_12345_1	347_456_104	342_456_39	282_456_1	521_01234_46	129_12345_1	57_12345_1	56_1234_1	51_456_1	50_01234_3	536_12345_1	2415_456_12	296_01234_1	294_034_1	418_01234_1	293_246_72	538_01234_1	1085_12345_27	1083_12345_14	195_01234_1	197_456_52	317_456_1	987_012345_62	270_456_1	114_456_45	391_456_1	87_456_1	2300_12345_358	491_12345_1	2380_456_66	3_12345_1	2384_456_29	1251_456_1	367_12345_1	2077_1234_25	913_01234_22	1335_01234_582	371_456_158	385_456_335	103_12345_91	615_456_75
661_12345_3	2298_01234_26	40_12345_1	166_012345_12	24_12345_24	697_12345_21	22_12345_51	29_456_36	542_456_1	345_12345_1	347_456_113	342_456_44	282_456_1	521_01234_48	129_12345_1	57_12345_1	56_1234_1	51_456_1	50_01234_5	536_12345_1	2415_456_11	296_01234_1	294_034_1	418_01234_1	293_246_69	538_01234_1	1085_12345_24	1083_12345_13	195_01234_1	197_456_56	317_456_1	987_012345_63	270_456_1	114_456_32	391_456_1	87_456_1	2300_12345_375	491_12345_1	2380_456_69	3_12345_1	2384_456_34	1251_456_1	367_12345_1	2077_1234_23	913_01234_20	1335_01234_590	371_456_141	385_456_335	103_12345_96	615_456_71
661_12345_2	2298_01234_24	40_12345_1	166_012345_10	24_12345_25	697_12345_27	22_12345_51	29_456_36	542_456_1	345_12345_1	347_456_123	342_456_48	282_456_1	521_01234_48	129_12345_1	57_12345_1	56_1234_1	51_456_1	50_01234_6	536_12345_1	2415_456_12	296_01234_1	294_034_1	418_01234_1	293_246_75	538_01234_1	1085_12345_21	1083_12345_16	195_01234_1	197_456_59	317_456_1	987_012345_57	270_456_1	114_456_33	391_456_1	87_456_1	2300_12345_385	491_12345_1	2380_456_60	3_12345_1	2384_456_36	1251_456_1	367_12345_1	2077_1234_19	913_01234_19	1335_01234_581	371_456_135	385_456_321	103_12345_92	615_456_65
661_12345_4	2298_01234_21	40_12345_1	166_012345_10	24_12345_28	697_12345_27	22_12345_49	29_456_31	542_456_1	345_12345_1	347_456_118	342_456_51	282_456_1	521_01234_42	129_12345_1	57_12345_1	56_1234_1	51_456_1	50_01234_7	536_12345_1	2415_456_10	296_01234_1	294_034_1	418_01234_1	293_246_74	538_01234_1	1085_12345_20	1083_12345_16	197_456_56	317_456_1	987_012345_52	270_456_1	114_456_32	391_456_1	87_456_1	2300_12345_388	491_12345_1	2380_456_67	3_12345_1	2384_456_36	1251_456_1	367_12345_1	2077_1234_26	913_01234_18	1335_01234_602	371_456_132	385_456_324	103_12345_108	615_456_59	104_12345_18
661_12345_5	2298_01234_15	40_12345_1	166_012345_11	24_12345_29	697_12345_30	22_12345_49	29_456_26	542_456_1	345_12345_1	347_456_113	342_456_52	282_456_1	521_01234_45	129_12345_1	57_12345_1	56_1234_1	51_456_1	50_01234_10	536_12345_1	2415_456_9	296_01234_1	294_034_1	418_01234_1	293_246_82	538_01234_1	1085_12345_25	1083_12345_16	197_456_57	317_456_1	987_012345_41	270_456_1	114_456_34	391_456_1	87_456_1	2300_12345_382	491_12345_1	2380_456_68	3_12345_1	2384_456_35	1251_456_1	367_12345_1	2077_1234_26	913_01234_14	1335_01234_609	371_456_130	385_456_316	103_12345_110	615_456_62	104_12345_17
661_12345_4	2298_01234_17	40_12345_1	166_012345_8	24_12345_35	697_12345_34	22_12345_53	29_456_25	542_456_1	345_12345_1	347_456_113	342_456_57	282_456_1	521_01234_50	129_12345_1	57_12345_1	56_1234_1	51_456_1	50_01234_10	536_12345_1	2415_456_7	296_01234_1	294_034_1	418_01234_1	293_246_88	538_01234_1	1085_12345_28	1083_12345_17	197_456_56	317_456_1	987_012345_50	270_456_1	114_456_38	391_456_1	87_456_1	2300_12345_359	491_12345_1	2380_456_66	3_12345_1	2384_456_32	1251_456_1	367_12345_1	2077_1234_26	913_01234_14	1335_01234_595	371_456_126	385_456_322	103_12345_107	615_456_65	104_12345_16
661_12345_7	2298_01234_17	40_12345_1	166_012345_10	24_12345_33	697_12345_41	22_12345_50	29_456_25	542_456_1	345_12345_1	347_456_116	342_456_57	282_456_1	521_01234_48	129_12345_1	57_12345_1	56_1234_1	51_456_1	50_01234_8	536_12345_1	2415_456_5	296_01234_1	294_034_1	418_01234_1	293_246_91	538_01234_1	1085_12345_31	1083_12345_15	197_456_53	317_456_1	987_012345_49	270_456_1	114_456_42	391_456_1	87_456_1	2300_12345_343	491_12345_1	2380_456_60	3_12345_1	2384_456_31	1251_456_1	367_12345_1	2077_1234_26	913_01234_11	1335_01234_631	371_456_147	385_456_318	103_12345_108	615_456_62	104_12345_18
661_12345_9	2298_01234_19	40_12345_1	166_012345_10	24_12345_33	697_12345_47	22_12345_46	29_456_22	542_456_1	345_12345_1	347_456_120	342_456_54	282_456_1	521_01234_46	129_12345_1	57_12345_1	56_1234_1	51_456_1	50_01234_8	536_12345_1	2415_456_2	296_01234_1	294_034_1	418_01234_1	293_246_93	538_01234_1	1085_12345_32	1083_12345_17	197_456_44	317_456_1	987_012345_57	270_456_1	114_456_37	391_456_1	87_456_1	2300_12345_348	491_12345_1	2380_456_58	3_12345_1	2384_456_26	1251_456_1	367_12345_1	2077_1234_26	913_01234_2	1335_01234_663	371_456_148	385_456_324	103_12345_108	615_456_65	104_12345_18
661_12345_7	2298_01234_26	40_12345_1	166_012345_16	24_12345_35	697_12345_42	22_12345_38	29_456_23	542_456_1	345_12345_1	347_456_112	342_456_54	282_456_1	521_01234_43	129_12345_1	57_12345_1	56_1234_1	51_456_1	50_01234_5	536_12345_1	2415_456_1	296_01234_1	294_034_1	418_01234_1	293_246_87	538_01234_1	1085_12345_28	1083_12345_16	197_456_45	317_456_1	987_012345_66	270_456_1	114_456_35	391_456_1	87_456_1	2300_12345_335	491_12345_1	2380_456_52	3_12345_1	2384_456_26	1251_456_1	367_12345_1	2077_1234_26	913_01234_3	1335_01234_685	371_456_161	385_456_334	103_12345_114	615_456_61	104_12345_18
661_12345_11	2298_01234_24	40_12345_1	166_012345_15	24_12345_28	697_12345_47	22_12345_37	29_456_26	542_456_1	345_12345_1	347_456_105	342_456_55	282_456_1	521_01234_35	129_12345_1	57_12345_1	56_1234_1	51_456_1	50_01234_5	536_12345_1	2415_456_1	296_01234_1	294_034_1	418_01234_1	293_246_93	538_01234_1	1085_12345_22	1083_12345_16	197_456_39	317_456_1	987_012345_72	270_456_1	114_456_34	391_456_1	87_456_1	2300_12345_338	491_12345_1	2380_456_46	3_12345_1	2384_456_27	1251_456_1	367_12345_1	2077_1234_26	913_01234_2	1335_01234_687	371_456_170	385_456_342	103_12345_120	615_456_61	104_12345_20
661_12345_13	2298_01234_21	40_12345_1	166_012345_15	24_12345_24	697_12345_40	22_12345_39	29_456_28	542_456_1	345_12345_1	347_456_101	342_456_50	282_456_1	521_01234_37	129_12345_1	57_12345_1	56_1234_1	51_456_1	50_01234_5	536_12345_1	2415_456_3	296_01234_1	294_034_1	418_01234_1	293_246_87	538_01234_1	1085_12345_22	1083_12345_18	197_456_42	317_456_1	987_012345_73	270_456_1	114_456_32	391_456_1	87_456_1	2300_12345_341	491_12345_1	2380_456_48	3_12345_1	2384_456_24	1251_456_1	367_12345_1	2077_1234_28	913_01234_4	1335_01234_691	371_456_187	385_456_343	103_12345_117	615_456_62	104_12345_19
661_12345_15	2298_01234_17	40_12345_1	166_012345_14	24_12345_23	697_12345_40	22_12345_38	29_456_31	542_456_1	345_12345_1	347_456_98	342_456_39	282_456_1	521_01234_26	129_12345_1	57_12345_1	56_1234_1	51_456_1	50_01234_3	536_12345_1	2415_456_4	296_01234_1	294_034_1	418_01234_1	293_246_102	538_01234_1	1085_12345_24	1083_12345_19	197_456_43	317_456_1	987_012345_85	270_456_1	114_456_33	391_456_1	87_456_1	2300_12345_355	491_12345_1	2380_456_51	3_12345_1	2384_456_23	1251_456_1	367_12345_1	2077_1234_35	913_01234_6	1335_01234_693	371_456_187	385_456_314	103_12345_114	615_456_62	104_12345_18
661_12345_12	2298_01234_16	40_12345_1	166_012345_14	24_12345_21	697_12345_36	22_12345_35	29_456_26	542_456_1	345_12345_1	347_456_96	342_456_24	282_456_1	521_01234_24	129_12345_1	57_12345_1	56_1234_1	51_456_1	50_01234_2	536_12345_1	2415_456_6	296_01234_1	294_034_1	418_01234_1	293_246_107	538_01234_1	1085_12345_27	1083_12345_15	197_456_37	317_456_1	987_012345_87	270_456_1	114_456_36	391_456_1	87_456_1	2300_12345_354	491_12345_1	2380_456_57	3_12345_1	2384_456_28	1251_456_1	367_12345_1	2077_1234_38	913_01234_5	1335_01234_685	371_456_193	385_456_298	103_12345_109	615_456_69	104_12345_16
661_12345_9	2298_01234_19	40_12345_1	166_012345_14	24_12345_19	697_12345_35	22_12345_32	29_456_29	542_456_1	345_12345_1	347_456_93	342_456_20	282_456_1	521_01234_24	129_12345_1	57_12345_1	56_1234_1	51_456_1	50_01234_2	536_12345_1	2415_456_3	296_01234_1	294_034_1	418_01234_1	293_246_117	538_01234_1	1085_12345_38	1083_12345_17	197_456_35	317_456_1	987_012345_84	270_456_1	114_456_39	391_456_1	87_456_1	2300_12345_374	491_12345_1	2380_456_54	3_12345_1	2384_456_23	1251_456_1	367_12345_1	2077_1234_36	913_01234_5	1335_01234_684	371_456_191	385_456_278	103_12345_99	615_456_64	104_12345_18
661_12345_12	2298_01234_17	40_12345_1	166_012345_14	24_12345_21	697_12345_35	22_12345_34	29_456_30	542_456_1	345_12345_1	347_456_92	342_456_15	282_456_1	521_01234_27	129_12345_1	57_12345_1	56_1234_1	51_456_1	50_01234_2	536_12345_1	2415_456_4	296_01234_1	294_034_1	418_01234_1	293_246_126	538_01234_1	1085_12345_38	1083_12345_16	197_456_33	317_456_1	987_012345_85	270_456_1	114_456_36	391_456_1	87_456_1	2300_12345_371	491_12345_1	2380_456_58	3_12345_1	2384_456_24	1251_456_1	367_12345_1	2077_1234_43	913_01234_5	1335_01234_687	371_456_197	385_456_277	103_12345_93	615_456_59	104_12345_16
661_12345_12	2298_01234_17	40_12345_1	166_012345_15	24_12345_18	697_12345_35	22_12345_33	29_456_31	542_456_1	345_12345_1	347_456_98	342_456_15	282_456_1	521_01234_37	129_12345_1	57_12345_1	56_1234_1	51_456_1	50_01234_5	536_12345_1	2415_456_2	296_01234_1	294_034_1	418_01234_1	293_246_122	538_01234_1	1085_12345_37	1083_12345_14	197_456_34	317_456_1	987_012345_71	270_456_1	114_456_36	391_456_1	87_456_1	2300_12345_370	491_12345_1	2380_456_60	2384_456_25	1251_456_1	367_12345_1	2077_1234_39	913_01234_5	1335_01234_682	371_456_215	385_456_273	103_12345_91	615_456_58	104_12345_14	787_456_16
661_12345_11	2298_01234_23	40_12345_1	166_012345_15	24_12345_17	697_12345_37	22_12345_32	29_456_29	542_456_1	345_12345_1	347_456_99	342_456_11	282_456_1	521_01234_40	129_12345_1	57_12345_1	56_1234_1	51_456_1	50_01234_4	536_12345_1	2415_456_3	296_01234_1	294_034_1	418_01234_1	293_246_115	538_01234_1	1085_12345_36	1083_12345_10	197_456_32	317_456_1	987_012345_63	270_456_1	114_456_37	391_456_1	87_456_1	2300_12345_361	491_12345_1	2380_456_62	2384_456_27	1251_456_1	367_12345_1	2077_1234_39	913_01234_4	1335_01234_689	371_456_216	385_456_262	103_12345_100	615_456_53	104_12345_9	787_456_15
661_12345_12	2298_01234_21	40_12345_1	166_012345_18	24_12345_22	697_12345_38	22_12345_35	29_456_29	542_456_1	345_12345_1	347_456_103	342_456_11	282_456_1	2384_456_25	129_12345_1	57_12345_1	56_1234_1	51_456_1	50_01234_3	536_12345_1	2415_456_4	296_01234_1	294_034_1	418_01234_1	293_246_116	538_01234_1	1085_12345_30	1083_12345_5	197_456_36	317_456_1	987_012345_67	270_456_1	114_456_32	391_456_1	87_456_1	2300_12345_347	491_12345_1	2380_456_64	521_01234_45	1251_456_1	367_12345_1	2077_1234_46	913_01234_2	1335_01234_696	371_456_236	385_456_249	103_12345_100	615_456_51	104_12345_7	787_456_18
661_12345_16	2298_01234_23	40_12345_1	166_012345_18	24_12345_24	697_12345_38	22_12345_36	29_456_27	542_456_1	345_12345_1	347_456_115	342_456_12	282_456_1	521_01234_40	129_12345_1	57_12345_1	56_1234_1	51_456_1	50_01234_3	536_12345_1	2415_456_3	296_01234_1	294_034_1	418_01234_1	293_246_108	538_01234_1	1085_12345_32	1083_12345_4	197_456_33	317_456_1	987_012345_68	270_456_1	114_456_33	391_456_1	87_456_1	2300_12345_349	491_12345_1	2380_456_65	2384_456_33	1251_456_1	367_12345_1	2077_1234_45	913_01234_3	1335_01234_709	371_456_247	385_456_254	103_12345_88	615_456_56	104_12345_6	787_456_20
661_12345_14	2298_01234_24	40_12345_1	166_012345_15	24_12345_26	697_12345_45	22_12345_37	29_456_26	542_456_1	345_12345_1	347_456_124	342_456_14	282_456_1	521_01234_37	129_12345_1	57_12345_1	56_1234_1	51_456_1	50_01234_4	536_12345_1	2415_456_4	296_01234_1	294_034_1	418_01234_1	293_246_117	538_01234_1	1085_12345_33	1083_12345_1	197_456_31	317_456_1	987_012345_62	270_456_1	114_456_33	391_456_1	87_456_1	2300_12345_347	491_12345_1	2380_456_69	2384_456_34	1251_456_1	367_12345_1	2077_1234_39	913_01234_2	1335_01234_683	371_456_247	385_456_250	103_12345_84	615_456_66	104_12345_5	787_456_27
661_12345_14	2298_01234_29	40_12345_1	166_012345_16	24_12345_31	697_12345_48	22_12345_45	29_456_20	542_456_1	345_12345_1	347_456_134	342_456_12	282_456_1	521_01234_38	129_12345_1	57_12345_1	56_1234_1	51_456_1	50_01234_5	536_12345_1	2415_456_3	296_01234_1	294_034_1	418_01234_1	293_246_116	538_01234_1	1085_12345_38	1083_12345_1	197_456_31	317_456_1	987_012345_53	270_456_1	114_456_38	391_456_1	87_456_1	2300_12345_363	491_12345_1	2380_456_72	2384_456_33	1251_456_1	367_12345_1	2077_1234_40	913_01234_1	1335_01234_705	371_456_247	385_456_234	103_12345_84	615_456_71	104_12345_7	787_456_33
661_12345_13	2298_01234_32	40_12345_1	166_012345_17	24_12345_33	697_12345_41	22_12345_45	29_456_20	542_456_1	345_12345_1	347_456_135	342_456_15	282_456_1	521_01234_30	129_12345_1	57_12345_1	56_1234_1	51_456_1	50_01234_5	536_12345_1	2415_456_2	296_01234_1	294_034_1	418_01234_1	293_246_112	538_01234_1	1085_12345_34	1083_12345_1	197_456_35	317_456_1	987_012345_53	270_456_1	114_456_42	391_456_1	87_456_1	2300_12345_370	491_12345_1	2380_456_82	2384_456_33	1251_456_1	367_12345_1	2077_1234_37	913_01234_1	1335_01234_734	371_456_245	385_456_233	103_12345_86	615_456_67	104_12345_8	787_456_33
661_12345_15	2298_01234_28	40_12345_1	166_012345_21	24_12345_36	697_12345_41	22_12345_44	29_456_21	542_456_1	345_12345_1	347_456_147	342_456_14	282_456_1	521_01234_32	129_12345_1	57_12345_1	56_1234_1	51_456_1	50_01234_5	536_12345_1	2415_456_1	296_01234_1	294_034_1	418_01234_1	293_246_97	538_01234_1	1085_12345_32	1083_12345_1	197_456_35	317_456_1	987_012345_62	270_456_1	114_456_40	391_456_1	87_456_1	2300_12345_364	491_12345_1	2380_456_90	2384_456_30	1251_456_1	367_12345_1	2077_1234_36	913_01234_1	1335_01234_717	371_456_238	385_456_233	103_12345_86	615_456_63	104_12345_8	787_456_37
661_12345_17	2298_01234_28	40_12345_1	166_012345_24	24_12345_40	697_12345_35	22_12345_44	29_456_16	542_456_1	345_12345_1	347_456_153	342_456_13	282_456_1	521_01234_33	129_12345_1	57_12345_1	56_1234_1	51_456_1	50_01234_6	536_12345_1	2415_456_1	296_01234_1	294_034_1	418_01234_1	293_246_99	538_01234_1	1085_12345_28	1083_12345_1	197_456_36	317_456_1	987_012345_59	270_456_1	114_456_41	391_456_1	87_456_1	2300_12345_387	491_12345_1	2380_456_108	2384_456_26	1251_456_1	367_12345_1	2077_1234_37	913_01234_1	1335_01234_658	371_456_228	385_456_255	103_12345_103	615_456_71	104_12345_6	787_456_38
661_12345_15	2298_01234_32	40_12345_1	166_012345_25	24_12345_48	697_12345_38	22_12345_36	29_456_16	542_456_1	345_12345_1	347_456_154	342_456_16	282_456_1	521_01234_39	129_12345_1	57_12345_1	56_1234_1	51_456_1	50_01234_6	536_12345_1	2415_456_1	296_01234_1	294_034_1	293_246_99	538_01234_1	1085_12345_29	1083_12345_1	197_456_35	317_456_1	987_012345_56	270_456_1	114_456_36	391_456_1	87_456_1	2300_12345_411	491_12345_1	2380_456_115	2384_456_27	1251_456_1	367_12345_1	2077_1234_37	1335_01234_632	371_456_214	385_456_259	103_12345_108	615_456_71	104_12345_8	787_456_33	2270_034_72	905_12345_1
661_12345_11	2298_01234_34	40_12345_1	166_012345_25	24_12345_45	697_12345_36	22_12345_39	29_456_14	542_456_1	345_12345_1	347_456_146	342_456_23	282_456_1	521_01234_46	129_12345_1	57_12345_1	56_1234_1	51_456_1	50_01234_7	536_12345_1	2415_456_2	296_01234_1	294_034_1	293_246_99	538_01234_1	1085_12345_30	1083_12345_1	197_456_38	317_456_1	987_012345_51	270_456_1	114_456_38	391_456_1	87_456_1	2300_12345_422	491_12345_1	2380_456_118	2384_456_32	1251_456_1	367_12345_1	2077_1234_38	1335_01234_618	371_456_202	385_456_275	103_12345_109	615_456_69	104_12345_12	787_456_30	2270_034_68	905_12345_1
661_12345_8	2298_01234_33	40_12345_1	166_012345_21	24_12345_43	697_12345_39	22_12345_42	29_456_15	542_456_1	345_12345_1	347_456_135	342_456_31	282_456_1	521_01234_49	129_12345_1	57_12345_1	56_1234_1	51_456_1	50_01234_6	536_12345_1	2415_456_3	296_01234_1	294_034_1	293_246_100	538_01234_1	1085_12345_29	1083_12345_1	197_456_38	317_456_1	987_012345_51	270_456_1	114_456_39	391_456_1	87_456_1	2300_12345_455	491_12345_1	2380_456_120	2384_456_32	1251_456_1	367_12345_1	2077_1234_39	1335_01234_604	371_456_195	385_456_282	103_12345_108	615_456_69	104_12345_11	787_456_29	2270_034_67	905_12345_2
661_12345_10	2298_01234_35	40_12345_1	166_012345_25	24_12345_45	697_12345_40	22_12345_46	29_456_24	542_456_1	345_12345_1	347_456_134	342_456_35	282_456_1	521_01234_44	129_12345_1	57_12345_1	56_1234_1	51_456_1	50_01234_5	536_12345_1	2415_456_4	296_01234_1	294_034_1	293_246_100	538_01234_1	1085_12345_26	1083_12345_1	197_456_44	317_456_1	987_012345_44	270_456_1	114_456_47	391_456_1	87_456_1	2300_12345_455	491_12345_1	2380_456_121	2384_456_35	1251_456_1	367_12345_1	2077_1234_43	1335_01234_576	371_456_183	385_456_285	103_12345_115	615_456_72	104_12345_11	787_456_24	2270_034_71	905_12345_1
661_12345_13	2298_01234_34	40_12345_1	166_012345_24	24_12345_48	697_12345_40	22_12345_49	29_456_26	542_456_1	345_12345_1	347_456_116	342_456_35	282_456_1	521_01234_44	129_12345_1	57_12345_1	56_1234_1	51_456_1	50_01234_3	536_12345_1	2415_456_6	296_01234_1	294_034_1	293_246_103	538_01234_1	1085_12345_31	1083_12345_2	197_456_45	317_456_1	987_012345_39	270_456_1	114_456_46	391_456_1	87_456_1	2300_12345_450	491_12345_1	2380_456_123	2384_456_36	1251_456_1	367_12345_1	2077_1234_43	1335_01234_599	371_456_183	385_456_278	103_12345_111	615_456_70	104_12345_9	787_456_19	2270_034_78	905_12345_1
661_12345_13	2298_01234_31	40_12345_1	166_012345_20	24_12345_54	697_12345_40	22_12345_48	29_456_27	542_456_1	345_12345_1	347_456_110	342_456_41	282_456_1	521_01234_36	129_12345_1	57_12345_1	56_1234_1	51_456_1	50_01234_2	536_12345_1	2415_456_6	296_01234_1	294_034_1	293_246_105	538_01234_1	1085_12345_31	1083_12345_1	197_456_45	317_456_1	987_012345_36	270_456_1	114_456_51	391_456_1	87_456_1	2300_12345_451	491_12345_1	2380_456_124	2384_456_36	1251_456_1	367_12345_1	2077_1234_42	1335_01234_628	371_456_182	385_456_298	103_12345_117	615_456_66	104_12345_9	787_456_20	2270_034_76	31_456_1
661_12345_14	2298_01234_28	40_12345_1	166_012345_13	24_12345_45	697_12345_36	22_12345_47	29_456_35	542_456_1	345_12345_1	347_456_104	342_456_43	282_456_1	521_01234_25	129_12345_1	57_12345_1	56_1234_1	51_456_1	50_01234_3	536_12345_1	2415_456_6	296_01234_1	294_034_1	293_246_110	538_01234_1	1085_12345_28	1083_12345_1	197_456_52	317_456_1	987_012345_35	270_456_1	114_456_54	391_456_1	87_456_1	2300_12345_442	491_12345_1	2380_456_116	2384_456_33	1251_456_1	367_12345_1	2077_1234_41	1335_01234_663	371_456_158	385_456_296	103_12345_132	615_456_67	104_12345_6	787_456_18	2270_034_78	31_456_1
661_12345_17	2298_01234_24	40_12345_1	166_012345_12	24_12345_47	697_12345_29	22_12345_43	29_456_45	542_456_1	345_12345_1	347_456_106	342_456_44	282_456_1	521_01234_23	129_12345_1	57_12345_1	56_1234_1	51_456_1	50_01234_2	536_12345_1	2415_456_8	296_01234_1	294_034_1	293_246_118	538_01234_1	1085_12345_24	1083_12345_1	197_456_49	317_456_1	987_012345_32	270_456_1	114_456_52	391_456_1	87_456_1	2300_12345_431	491_12345_1	2380_456_112	2384_456_26	1251_456_1	367_12345_1	2077_1234_43	1335_01234_662	371_456_156	385_456_289	103_12345_139	615_456_69	104_12345_5	787_456_16	2270_034_80	31_456_1
661_12345_16	2298_01234_23	40_12345_1	166_012345_9	24_12345_55	697_12345_27	22_12345_42	29_456_54	542_456_1	345_12345_1	347_456_105	342_456_49	282_456_1	521_01234_23	129_12345_1	57_12345_1	56_1234_1	51_456_1	50_01234_1	536_12345_1	2415_456_9	296_01234_1	294_034_1	293_246_119	538_01234_1	1085_12345_30	1083_12345_1	197_456_48	317_456_1	987_012345_36	270_456_1	114_456_50	391_456_1	87_456_1	2300_12345_418	491_12345_1	2380_456_114	2384_456_25	1251_456_1	367_12345_1	2077_1234_41	1335_01234_676	371_456_146	385_456_295	103_12345_140	615_456_64	104_12345_6	787_456_20	2270_034_78	31_456_1
987_012345_33	730_1234_1	1085_12345_30	1224_1235_670	595_12345_1	745_12345_14	197_456_46	317_456_1	1345_456_82	661_12345_21	2452_456_149	270_456_1	114_456_52	391_456_1	2298_01234_25	65_12345_44	66_12345_1	129_12345_1	190_12345_1	237_12345_39	1723_01234_52	225_012345_1	24_12345_49	1632_1235_30	697_12345_24	22_12345_44	536_12345_1	2300_12345_417	1195_456_1	29_456_54	957_012345_3	87_456_1	542_456_1	2380_456_114	1038_456_142	347_456_105	326_12345_9	2384_456_23	342_456_48	6_12345_52	9_12345_1	31_456_1	188_456_1	282_456_1	2077_1234_43	980_12345_24	521_01234_21	56_1234_1	345_12345_1	206_12345_97
987_012345_31	730_1234_1	1085_12345_28	1224_1235_670	595_12345_1	745_12345_14	197_456_46	317_456_1	1345_456_86	661_12345_22	2452_456_163	270_456_1	114_456_57	391_456_1	2298_01234_19	65_12345_36	66_12345_1	129_12345_1	190_12345_1	237_12345_39	1723_01234_42	225_012345_1	24_12345_49	1632_1235_28	697_12345_23	22_12345_40	536_12345_1	2300_12345_419	1195_456_1	29_456_56	957_012345_5	87_456_1	542_456_1	2380_456_123	1038_456_152	347_456_100	326_12345_8	2384_456_24	342_456_46	6_12345_49	9_12345_1	31_456_1	188_456_1	282_456_1	2077_1234_41	980_12345_22	521_01234_20	56_1234_1	345_12345_1	206_12345_97
987_012345_30	730_1234_1	1085_12345_27	1224_1235_671	595_12345_1	745_12345_14	197_456_49	317_456_1	1345_456_94	661_12345_24	2452_456_174	270_456_1	114_456_67	391_456_1	2298_01234_21	65_12345_35	66_12345_1	129_12345_1	190_12345_1	237_12345_38	225_012345_1	24_12345_53	1632_1235_22	697_12345_21	22_12345_38	536_12345_1	2300_12345_409	1195_456_1	29_456_61	957_012345_6	87_456_1	542_456_1	2380_456_112	1038_456_158	347_456_99	326_12345_3	2384_456_22	342_456_45	6_12345_60	9_12345_1	31_456_1	188_456_1	282_456_1	2077_1234_42	980_12345_20	521_01234_22	56_1234_1	345_12345_1	206_12345_83	1335_01234_622
987_012345_32	730_1234_1	1085_12345_23	1224_1235_637	595_12345_1	745_12345_14	197_456_54	317_456_1	1345_456_100	661_12345_28	2452_456_176	270_456_1	114_456_66	391_456_1	2298_01234_18	65_12345_28	66_12345_1	129_12345_1	190_12345_1	237_12345_41	225_012345_1	24_12345_57	1632_1235_17	697_12345_23	22_12345_40	536_12345_1	2300_12345_400	1195_456_1	29_456_60	957_012345_6	87_456_1	542_456_1	2380_456_109	1038_456_161	347_456_96	326_12345_2	2384_456_21	342_456_48	6_12345_59	9_12345_1	31_456_1	188_456_1	282_456_1	2077_1234_42	980_12345_17	521_01234_27	56_1234_1	345_12345_1	206_12345_86	1335_01234_619
987_012345_37	730_1234_1	1085_12345_28	1224_1235_619	595_12345_1	745_12345_17	197_456_60	317_456_1	1345_456_99	661_12345_31	2452_456_174	270_456_1	114_456_73	391_456_1	2298_01234_17	65_12345_26	66_12345_1	129_12345_1	190_12345_1	237_12345_44	225_012345_1	24_12345_59	1632_1235_12	697_12345_21	22_12345_36	536_12345_1	2300_12345_394	1195_456_1	29_456_64	957_012345_5	87_456_1	542_456_1	2380_456_100	1038_456_164	347_456_85	326_12345_1	2384_456_19	342_456_49	6_12345_65	9_12345_1	31_456_1	188_456_1	282_456_1	2077_1234_31	980_12345_16	521_01234_31	56_1234_1	345_12345_1	206_12345_81	1335_01234_587
987_012345_33	730_1234_1	1085_12345_22	1224_1235_620	595_12345_1	745_12345_12	197_456_60	317_456_1	1345_456_102	661_12345_35	2452_456_171	270_456_1	114_456_78	391_456_1	2298_01234_15	65_12345_19	66_12345_1	129_12345_1	190_12345_1	237_12345_38	225_012345_1	24_12345_56	1632_1235_8	697_12345_12	22_12345_35	536_12345_1	2300_12345_381	1195_456_1	29_456_63	957_012345_6	87_456_1	542_456_1	2380_456_98	1038_456_156	347_456_71	162_456_1	2384_456_19	342_456_45	6_12345_65	9_12345_1	31_456_1	188_456_1	282_456_1	2077_1234_32	980_12345_16	521_01234_31	56_1234_1	345_12345_1	206_12345_76	1335_01234_600
987_012345_31	730_1234_1	1085_12345_23	1224_1235_623	595_12345_1	745_12345_13	197_456_59	317_456_1	1345_456_104	661_12345_31	2452_456_161	270_456_1	114_456_77	391_456_1	2298_01234_14	65_12345_24	66_12345_1	129_12345_1	190_12345_1	237_12345_39	225_012345_1	24_12345_49	1632_1235_2	697_12345_18	22_12345_38	536_12345_1	2300_12345_391	1195_456_1	29_456_62	957_012345_6	87_456_1	542_456_1	2380_456_90	1038_456_159	347_456_67	162_456_1	521_01234_35	342_456_45	6_12345_66	9_12345_1	31_456_1	188_456_1	282_456_1	2077_1234_34	980_12345_17	2384_456_21	56_1234_1	345_12345_1	206_12345_74	1335_01234_585
987_012345_36	730_1234_1	1085_12345_24	1224_1235_636	595_12345_1	745_12345_6	197_456_56	317_456_1	1345_456_129	661_12345_37	2452_456_159	270_456_1	114_456_83	391_456_1	2298_01234_13	65_12345_23	66_12345_1	129_12345_1	190_12345_1	237_12345_38	225_012345_1	24_12345_48	1632_1235_1	697_12345_16	22_12345_45	536_12345_1	2300_12345_417	1195_456_1	29_456_52	957_012345_8	87_456_1	542_456_1	2380_456_87	1038_456_169	347_456_60	162_456_1	521_01234_33	342_456_41	6_12345_67	9_12345_1	31_456_1	188_456_1	282_456_1	2077_1234_41	980_12345_11	2384_456_34	56_1234_1	345_12345_1	206_12345_73	1335_01234_584
987_012345_36	730_1234_1	1085_12345_21	1224_1235_644	745_12345_8	197_456_56	317_456_1	1345_456_125	661_12345_40	2452_456_144	270_456_1	114_456_89	391_456_1	2298_01234_12	65_12345_20	66_12345_1	129_12345_1	237_12345_43	225_012345_1	24_12345_53	697_12345_13	22_12345_44	536_12345_1	2300_12345_439	1195_456_1	29_456_57	957_012345_7	87_456_1	542_456_1	2380_456_88	1038_456_173	347_456_52	162_456_1	521_01234_31	342_456_35	6_12345_63	9_12345_1	31_456_1	188_456_1	282_456_1	2077_1234_37	980_12345_9	2384_456_46	56_1234_1	345_12345_1	206_12345_63	1335_01234_585	1271_01235_258	1251_456_1	149_456_166
987_012345_40	730_1234_1	1085_12345_20	1224_1235_643	745_12345_6	197_456_56	317_456_1	1345_456_131	661_12345_36	2452_456_145	270_456_1	114_456_86	391_456_1	2298_01234_9	65_12345_17	66_12345_1	129_12345_1	237_12345_41	225_012345_1	24_12345_57	697_12345_12	22_12345_40	536_12345_1	2300_12345_450	1195_456_1	29_456_53	957_012345_7	87_456_1	542_456_1	2380_456_85	1038_456_171	347_456_53	162_456_1	521_01234_28	342_456_31	6_12345_65	9_12345_1	31_456_1	188_456_1	282_456_1	2077_1234_35	980_12345_9	2384_456_61	56_1234_1	345_12345_1	206_12345_66	1335_01234_580	1271_01235_252	1251_456_1	149_456_172
987_012345_41	730_1234_1	1085_12345_21	1224_1235_673	745_12345_3	197_456_53	317_456_1	1345_456_131	661_12345_39	2452_456_142	270_456_1	114_456_85	391_456_1	2298_01234_10	65_12345_18	66_12345_1	129_12345_1	237_12345_43	225_012345_1	24_12345_60	697_12345_11	22_12345_33	536_12345_1	2300_12345_469	1195_456_1	29_456_44	957_012345_6	87_456_1	542_456_1	2380_456_86	1038_456_173	347_456_65	162_456_1	521_01234_30	342_456_30	6_12345_64	9_12345_1	31_456_1	188_456_1	282_456_1	2077_1234_34	980_12345_11	2384_456_64	56_1234_1	345_12345_1	206_12345_63	1335_01234_591	1271_01235_253	1251_456_1	149_456_170
987_012345_37	730_1234_1	1085_12345_20	1224_1235_708	745_12345_3	197_456_55	317_456_1	1345_456_128	661_12345_36	2452_456_147	270_456_1	114_456_84	391_456_1	2298_01234_9	65_12345_15	66_12345_1	129_12345_1	237_12345_54	225_012345_1	24_12345_67	697_12345_14	22_12345_27	536_12345_1	2300_12345_468	1195_456_1	29_456_52	957_012345_6	87_456_1	542_456_1	2380_456_84	1038_456_175	347_456_74	162_456_1	521_01234_22	342_456_19	6_12345_68	9_12345_1	31_456_1	188_456_1	282_456_1	2077_1234_31	980_12345_17	2384_456_66	56_1234_1	345_12345_1	206_12345_72	1335_01234_568	1271_01235_264	1251_456_1	149_456_165
987_012345_40	730_1234_1	1085_12345_24	1224_1235_723	745_12345_2	197_456_51	317_456_1	1345_456_122	661_12345_33	2452_456_155	270_456_1	114_456_85	391_456_1	2298_01234_6	65_12345_14	66_12345_1	129_12345_1	237_12345_59	225_012345_1	24_12345_63	697_12345_19	22_12345_20	536_12345_1	2300_12345_443	1195_456_1	29_456_55	957_012345_5	87_456_1	542_456_1	2380_456_79	1038_456_177	347_456_76	162_456_1	2384_456_71	342_456_17	6_12345_56	9_12345_1	31_456_1	188_456_1	282_456_1	2077_1234_38	980_12345_19	521_01234_19	56_1234_1	345_12345_1	206_12345_65	1335_01234_554	1271_01235_276	1251_456_1	149_456_167
987_012345_47	730_1234_1	1085_12345_19	1224_1235_750	197_456_49	317_456_1	1345_456_118	661_12345_29	2452_456_168	270_456_1	114_456_86	391_456_1	2298_01234_9	65_12345_12	66_12345_1	129_12345_1	237_12345_55	225_012345_1	24_12345_59	697_12345_21	22_12345_17	536_12345_1	2300_12345_420	1195_456_1	29_456_47	957_012345_4	87_456_1	542_456_1	2380_456_83	1038_456_177	347_456_74	162_456_1	2384_456_66	342_456_14	6_12345_55	9_12345_1	31_456_1	188_456_1	282_456_1	2077_1234_44	980_12345_16	521_01234_18	56_1234_1	345_12345_1	206_12345_61	1335_01234_524	1271_01235_276	1251_456_1	149_456_166	99_034_9
987_012345_47	730_1234_1	1085_12345_19	1224_1235_777	197_456_52	317_456_1	1345_456_121	661_12345_27	2452_456_172	270_456_1	114_456_72	391_456_1	2298_01234_7	65_12345_12	66_12345_1	129_12345_1	237_12345_50	225_012345_1	24_12345_59	697_12345_17	22_12345_12	536_12345_1	2300_12345_417	1195_456_1	29_456_37	957_012345_5	87_456_1	542_456_1	2380_456_90	1038_456_178	347_456_75	162_456_1	2384_456_61	342_456_10	6_12345_53	9_12345_1	31_456_1	188_456_1	282_456_1	2077_1234_36	980_12345_17	521_01234_17	56_1234_1	345_12345_1	206_12345_57	1335_01234_491	1271_01235_272	1251_456_1	149_456_160	99_034_4
987_012345_47	730_1234_1	1085_12345_13	1224_1235_788	197_456_49	317_456_1	1345_456_123	661_12345_22	2452_456_181	270_456_1	114_456_75	391_456_1	2298_01234_7	65_12345_13	66_12345_1	129_12345_1	237_12345_48	225_012345_1	24_12345_54	697_12345_20	22_12345_14	536_12345_1	2300_12345_413	1195_456_1	29_456_40	957_012345_5	87_456_1	542_456_1	2380_456_87	1038_456_163	347_456_78	162_456_1	2384_456_55	342_456_7	6_12345_55	9_12345_1	31_456_1	188_456_1	282_456_1	2077_1234_45	980_12345_18	521_01234_19	56_1234_1	345_12345_1	206_12345_51	1335_01234_493	1271_01235_261	1251_456_1	149_456_162	99_034_4
987_012345_47	730_1234_1	1085_12345_11	1224_1235_807	197_456_50	317_456_1	1345_456_126	661_12345_25	2452_456_183	270_456_1	114_456_70	391_456_1	2298_01234_7	65_12345_12	66_12345_1	129_12345_1	237_12345_46	225_012345_1	24_12345_59	697_12345_35	22_12345_16	536_12345_1	2300_12345_417	1195_456_1	29_456_46	957_012345_5	87_456_1	542_456_1	2380_456_77	1038_456_165	347_456_78	162_456_1	2384_456_52	342_456_8	6_12345_54	9_12345_1	31_456_1	188_456_1	282_456_1	2077_1234_42	980_12345_23	521_01234_21	56_1234_1	345_12345_1	206_12345_45	1335_01234_504	1271_01235_240	1251_456_1	149_456_171	99_034_5
987_012345_44	730_1234_1	1085_12345_9	1224_1235_835	197_456_50	317_456_1	1345_456_114	661_12345_24	2452_456_185	270_456_1	114_456_72	391_456_1	2298_01234_7	65_12345_12	66_12345_1	129_12345_1	237_12345_51	225_012345_1	24_12345_58	697_12345_37	22_12345_17	536_12345_1	2300_12345_393	1195_456_1	29_456_52	957_012345_10	87_456_1	542_456_1	2380_456_83	1038_456_153	347_456_76	162_456_1	2384_456_45	342_456_9	6_12345_65	9_12345_1	31_456_1	188_456_1	282_456_1	2077_1234_40	980_12345_26	521_01234_24	56_1234_1	345_12345_1	206_12345_44	1335_01234_486	1271_01235_232	1251_456_1	149_456_173	99_034_4
987_012345_39	730_1234_1	1085_12345_11	1224_1235_856	197_456_46	317_456_1	1345_456_97	661_12345_18	2452_456_200	270_456_1	114_456_64	391_456_1	2298_01234_7	65_12345_11	66_12345_1	129_12345_1	237_12345_46	225_012345_1	24_12345_68	697_12345_34	22_12345_19	536_12345_1	2300_12345_381	1195_456_1	29_456_68	957_012345_9	87_456_1	542_456_1	2380_456_89	1038_456_157	347_456_66	162_456_1	2384_456_38	342_456_10	6_12345_66	9_12345_1	31_456_1	188_456_1	282_456_1	2077_1234_42	980_12345_26	521_01234_24	56_1234_1	345_12345_1	206_12345_40	1335_01234_473	1271_01235_222	1251_456_1	149_456_181	99_034_3
987_012345_40	730_1234_1	1085_12345_10	1224_1235_892	197_456_48	317_456_1	1345_456_92	661_12345_17	2452_456_208	270_456_1	114_456_59	391_456_1	2298_01234_5	65_12345_10	66_12345_1	129_12345_1	237_12345_45	225_012345_1	24_12345_62	697_12345_35	22_12345_21	536_12345_1	2300_12345_361	1195_456_1	29_456_93	957_012345_10	87_456_1	542_456_1	2380_456_78	1038_456_159	347_456_62	162_456_1	2384_456_32	342_456_14	6_12345_66	9_12345_1	31_456_1	188_456_1	282_456_1	2077_1234_39	980_12345_24	521_01234_26	56_1234_1	345_12345_1	206_12345_40	1335_01234_469	1271_01235_214	1251_456_1	149_456_204	99_034_2
987_012345_34	730_1234_1	1085_12345_7	1224_1235_911	197_456_43	317_456_1	1345_456_95	661_12345_13	2452_456_227	270_456_1	114_456_53	391_456_1	2298_01234_3	65_12345_6	66_12345_1	129_12345_1	237_12345_39	225_012345_1	24_12345_60	697_12345_34	22_12345_19	536_12345_1	2300_12345_363	1195_456_1	29_456_100	957_012345_9	87_456_1	542_456_1	2380_456_79	1038_456_165	347_456_60	162_456_1	2384_456_36	342_456_15	6_12345_64	9_12345_1	31_456_1	188_456_1	282_456_1	2077_1234_45	980_12345_19	521_01234_27	56_1234_1	345_12345_1	206_12345_48	1335_01234_454	1271_01235_217	1251_456_1	149_456_215	99_034_3
987_012345_27	730_1234_1	1085_12345_8	1224_1235_907	197_456_49	317_456_1	1345_456_96	661_12345_16	2452_456_257	270_456_1	114_456_48	391_456_1	2298_01234_3	65_12345_6	66_12345_1	129_12345_1	237_12345_42	225_012345_1	24_12345_54	697_12345_36	22_12345_14	536_12345_1	2300_12345_368	1195_456_1	29_456_114	957_012345_6	87_456_1	542_456_1	2380_456_74	1038_456_163	347_456_64	2384_456_34	342_456_13	6_12345_61	9_12345_1	31_456_1	188_456_1	282_456_1	2077_1234_47	980_12345_17	521_01234_32	56_1234_1	345_12345_1	206_12345_56	1335_01234_444	1271_01235_205	1251_456_1	149_456_219	99_034_2	296_01234_1
987_012345_23	730_1234_1	1085_12345_10	1224_1235_883	197_456_47	317_456_1	1345_456_99	661_12345_18	2452_456_261	270_456_1	114_456_48	391_456_1	2298_01234_2	65_12345_4	66_12345_1	129_12345_1	237_12345_46	225_012345_1	24_12345_52	697_12345_30	22_12345_9	536_12345_1	2300_12345_358	1195_456_1	29_456_108	957_012345_7	87_456_1	542_456_1	2380_456_65	1038_456_164	347_456_61	2384_456_34	342_456_12	6_12345_74	9_12345_1	31_456_1	188_456_1	282_456_1	2077_1234_46	980_12345_18	521_01234_37	56_1234_1	345_12345_1	206_12345_65	1335_01234_454	1271_01235_203	1251_456_1	149_456_233	99_034_6	296_01234_1
987_012345_26	730_1234_1	1085_12345_8	1224_1235_879	197_456_48	317_456_1	1345_456_98	661_12345_16	2452_456_273	270_456_1	114_456_48	391_456_1	2298_01234_2	65_12345_5	66_12345_1	129_12345_1	237_12345_50	225_012345_1	24_12345_52	697_12345_31	22_12345_7	536_12345_1	2300_12345_337	1195_456_1	29_456_107	957_012345_5	87_456_1	542_456_1	2380_456_61	1038_456_155	347_456_63	2384_456_35	342_456_14	6_12345_73	9_12345_1	31_456_1	188_456_1	282_456_1	2077_1234_44	980_12345_16	521_01234_36	56_1234_1	345_12345_1	206_12345_65	1335_01234_474	1271_01235_221	1251_456_1	149_456_240	99_034_7	296_01234_1
987_012345_30	730_1234_1	1085_12345_5	1224_1235_833	197_456_51	317_456_1	1345_456_95	661_12345_15	2452_456_280	270_456_1	114_456_48	391_456_1	2298_01234_2	65_12345_3	66_12345_1	129_12345_1	237_12345_52	225_012345_1	24_12345_59	697_12345_30	22_12345_8	536_12345_1	2300_12345_331	1195_456_1	29_456_101	957_012345_8	87_456_1	542_456_1	2380_456_58	1038_456_153	347_456_81	2384_456_36	342_456_13	6_12345_73	9_12345_1	31_456_1	188_456_1	282_456_1	2077_1234_45	980_12345_12	521_01234_43	56_1234_1	345_12345_1	206_12345_63	1335_01234_490	1271_01235_219	1251_456_1	149_456_241	99_034_8	296_01234_1
987_012345_26	730_1234_1	1085_12345_5	1224_1235_828	197_456_53	317_456_1	1345_456_95	661_12345_11	2452_456_282	270_456_1	114_456_47	391_456_1	2298_01234_2	65_12345_4	66_12345_1	129_12345_1	237_12345_63	225_012345_1	24_12345_74	697_12345_23	22_12345_6	536_12345_1	2300_12345_329	1195_456_1	29_456_102	957_012345_8	87_456_1	542_456_1	2380_456_52	1038_456_157	347_456_90	2384_456_37	342_456_11	6_12345_65	9_12345_1	31_456_1	188_456_1	282_456_1	2077_1234_34	980_12345_15	521_01234_38	56_1234_1	345_12345_1	206_12345_58	1335_01234_504	1271_01235_219	1251_456_1	149_456_237	99_034_10	296_01234_1
987_012345_25	730_1234_1	1085_12345_3	1224_1235_822	197_456_51	317_456_1	1345_456_90	661_12345_13	2452_456_277	270_456_1	114_456_54	391_456_1	2298_01234_2	65_12345_2	66_12345_1	129_12345_1	237_12345_68	225_012345_1	24_12345_77	697_12345_24	22_12345_6	536_12345_1	2300_12345_333	1195_456_1	29_456_99	957_012345_9	87_456_1	542_456_1	2380_456_60	1038_456_157	347_456_95	2384_456_41	342_456_11	6_12345_61	9_12345_1	31_456_1	188_456_1	282_456_1	2077_1234_37	980_12345_13	521_01234_33	56_1234_1	345_12345_1	206_12345_56	1335_01234_512	1271_01235_226	1251_456_1	149_456_235	99_034_10	296_01234_1
987_012345_18	730_1234_1	1085_12345_2	1224_1235_809	197_456_54	317_456_1	1345_456_87	661_12345_13	2452_456_267	270_456_1	114_456_56	391_456_1	2298_01234_1	65_12345_2	66_12345_1	129_12345_1	237_12345_64	225_012345_1	24_12345_71	697_12345_24	22_12345_5	536_12345_1	2300_12345_358	1195_456_1	29_456_109	957_012345_10	87_456_1	542_456_1	2380_456_59	1038_456_161	347_456_105	2384_456_35	342_456_14	6_12345_57	9_12345_1	31_456_1	188_456_1	282_456_1	2077_1234_46	980_12345_11	521_01234_27	56_1234_1	345_12345_1	206_12345_56	1335_01234_544	1271_01235_212	1251_456_1	149_456_232	99_034_13	296_01234_1
987_012345_28	730_1234_1	1085_12345_1	1224_1235_779	197_456_53	317_456_1	1345_456_105	661_12345_12	2452_456_256	270_456_1	114_456_62	391_456_1	40_12345_1	66_12345_1	129_12345_1	237_12345_63	87_456_1	24_12345_68	697_12345_30	22_12345_6	536_12345_1	2300_12345_365	1195_456_1	29_456_108	957_012345_9	231_1234_1	542_456_1	2380_456_66	1038_456_151	347_456_128	2384_456_40	342_456_12	6_12345_69	9_12345_1	31_456_1	188_456_1	282_456_1	2077_1234_59	980_12345_14	521_01234_26	56_1234_1	345_12345_1	206_12345_65	1335_01234_569	1271_01235_219	1251_456_1	149_456_235	99_034_13	296_01234_1	74_246_81
987_012345_31	730_1234_1	1224_1235_758	197_456_60	317_456_1	1345_456_113	661_12345_7	2452_456_237	270_456_1	114_456_66	391_456_1	40_12345_1	66_12345_1	129_12345_1	237_12345_72	87_456_1	24_12345_62	697_12345_32	22_12345_6	536_12345_1	2300_12345_365	1195_456_1	29_456_113	957_012345_10	231_1234_1	542_456_1	2380_456_77	1038_456_145	347_456_142	2384_456_39	342_456_11	6_12345_69	9_12345_1	31_456_1	188_456_1	282_456_1	2077_1234_58	980_12345_13	521_01234_21	56_1234_1	206_12345_66	1335_01234_580	1271_01235_229	1251_456_1	149_456_234	99_034_13	296_01234_1	74_246_87	385_456_411	615_456_117
987_012345_30	730_1234_1	1224_1235_772	197_456_61	317_456_1	1345_456_114	661_12345_8	2452_456_220	270_456_1	114_456_68	391_456_1	40_12345_1	66_12345_1	129_12345_1	237_12345_70	87_456_1	24_12345_58	697_12345_31	22_12345_4	536_12345_1	2300_12345_351	1195_456_1	29_456_103	957_012345_8	231_1234_1	542_456_1	2380_456_83	1038_456_143	347_456_158	2384_456_49	342_456_9	6_12345_63	9_12345_1	31_456_1	188_456_1	282_456_1	2077_1234_62	980_12345_11	521_01234_23	56_1234_1	206_12345_54	1335_01234_582	1271_01235_245	1251_456_1	149_456_226	99_034_13	296_01234_1	74_246_82	385_456_420	615_456_108
987_012345_31	730_1234_1	1224_1235_802	197_456_65	317_456_1	1345_456_119	661_12345_2	2452_456_210	270_456_1	114_456_67	391_456_1	40_12345_1	66_12345_1	129_12345_1	237_12345_73	87_456_1	24_12345_56	697_12345_34	22_12345_4	536_12345_1	2300_12345_356	1195_456_1	29_456_100	957_012345_8	231_1234_1	542_456_1	2380_456_79	1038_456_133	347_456_175	2384_456_53	342_456_9	6_12345_61	9_12345_1	31_456_1	188_456_1	282_456_1	2077_1234_54	980_12345_10	521_01234_21	56_1234_1	206_12345_49	1335_01234_624	1271_01235_236	1251_456_1	149_456_213	99_034_11	296_01234_1	74_246_74	385_456_426	615_456_100
987_012345_32	730_1234_1	1224_1235_812	197_456_61	317_456_1	1345_456_124	661_12345_2	2452_456_206	270_456_1	114_456_69	391_456_1	40_12345_1	66_12345_1	129_12345_1	237_12345_64	87_456_1	24_12345_57	697_12345_41	22_12345_4	536_12345_1	2300_12345_350	1195_456_1	29_456_88	957_012345_9	231_1234_1	542_456_1	2380_456_85	1038_456_127	347_456_189	2384_456_54	342_456_8	6_12345_62	9_12345_1	31_456_1	188_456_1	282_456_1	2077_1234_52	980_12345_10	521_01234_21	56_1234_1	206_12345_49	1335_01234_628	1271_01235_244	1251_456_1	149_456_221	99_034_9	296_01234_1	74_246_70	385_456_423	615_456_93
987_012345_34	730_1234_1	1224_1235_825	197_456_63	317_456_1	1345_456_123	661_12345_5	2452_456_203	270_456_1	114_456_68	391_456_1	40_12345_1	66_12345_1	129_12345_1	237_12345_72	87_456_1	24_12345_57	697_12345_43	22_12345_3	536_12345_1	2300_12345_325	1195_456_1	29_456_80	957_012345_9	231_1234_1	542_456_1	2380_456_91	1038_456_114	347_456_196	2384_456_59	342_456_6	6_12345_69	9_12345_1	31_456_1	188_456_1	282_456_1	2077_1234_54	980_12345_8	521_01234_18	56_1234_1	206_12345_45	1335_01234_619	1271_01235_231	1251_456_1	149_456_210	99_034_9	296_01234_1	74_246_63	385_456_416	615_456_88
987_012345_35	730_1234_1	1224_1235_842	197_456_56	317_456_1	1345_456_127	661_12345_5	2452_456_201	270_456_1	114_456_65	391_456_1	40_12345_1	66_12345_1	129_12345_1	237_12345_73	87_456_1	24_12345_51	697_12345_47	22_12345_1	536_12345_1	2300_12345_331	1195_456_1	29_456_79	957_012345_11	231_1234_1	542_456_1	2380_456_88	1038_456_114	347_456_191	2384_456_62	342_456_6	6_12345_59	9_12345_1	31_456_1	188_456_1	282_456_1	2077_1234_48	980_12345_4	521_01234_16	56_1234_1	206_12345_40	1335_01234_627	1271_01235_233	1251_456_1	149_456_222	99_034_8	296_01234_1	74_246_68	385_456_407	615_456_83
987_012345_32	730_1234_1	1224_1235_842	197_456_59	317_456_1	1345_456_130	661_12345_5	2452_456_194	270_456_1	114_456_77	391_456_1	40_12345_1	66_12345_1	129_12345_1	237_12345_67	87_456_1	24_12345_49	697_12345_46	22_12345_1	536_12345_1	2300_12345_334	1195_456_1	29_456_76	957_012345_12	231_1234_1	542_456_1	2380_456_86	1038_456_106	347_456_191	2384_456_57	342_456_6	6_12345_60	9_12345_1	31_456_1	188_456_1	282_456_1	2077_1234_41	980_12345_2	521_01234_20	56_1234_1	206_12345_33	1335_01234_620	1271_01235_230	1251_456_1	149_456_231	99_034_7	296_01234_1	74_246_75	385_456_409	615_456_76
987_012345_31	730_1234_1	1224_1235_858	197_456_58	317_456_1	1345_456_113	661_12345_6	2452_456_199	270_456_1	114_456_83	391_456_1	40_12345_1	66_12345_1	129_12345_1	237_12345_77	87_456_1	24_12345_50	697_12345_45	536_12345_1	2300_12345_312	1195_456_1	29_456_79	957_012345_15	231_1234_1	542_456_1	2380_456_89	1038_456_121	347_456_189	2384_456_64	342_456_7	6_12345_50	9_12345_1	31_456_1	188_456_1	282_456_1	2077_1234_35	980_12345_2	521_01234_24	56_1234_1	206_12345_31	1335_01234_618	1271_01235_222	1251_456_1	149_456_228	99_034_8	296_01234_1	74_246_81	385_456_381	615_456_63	367_12345_1
987_012345_33	730_1234_1	1224_1235_883	197_456_54	317_456_1	1345_456_98	661_12345_8	2452_456_204	270_456_1	114_456_88	391_456_1	40_12345_1	66_12345_1	129_12345_1	237_12345_68	87_456_1	24_12345_45	697_12345_52	536_12345_1	2300_12345_316	1195_456_1	29_456_77	957_012345_13	231_1234_1	542_456_1	2380_456_88	1038_456_133	347_456_183	2384_456_69	342_456_6	6_12345_42	9_12345_1	31_456_1	188_456_1	282_456_1	2077_1234_30	980_12345_3	521_01234_24	56_1234_1	206_12345_32	1335_01234_618	1271_01235_203	1251_456_1	149_456_241	99_034_8	296_01234_1	74_246_87	385_456_391	615_456_65	367_12345_1
987_012345_35	730_1234_1	1224_1235_877	197_456_51	317_456_1	1345_456_89	661_12345_6	2452_456_202	270_456_1	114_456_93	391_456_1	40_12345_1	66_12345_1	129_12345_1	237_12345_61	87_456_1	24_12345_40	697_12345_49	536_12345_1	2300_12345_314	1195_456_1	29_456_70	957_012345_13	231_1234_1	542_456_1	2380_456_85	1038_456_139	347_456_172	2384_456_72	342_456_6	6_12345_38	9_12345_1	31_456_1	188_456_1	282_456_1	2077_1234_24	980_12345_4	521_01234_25	56_1234_1	206_12345_30	1335_01234_622	1271_01235_195	1251_456_1	149_456_242	99_034_8	296_01234_1	74_246_94	385_456_375	615_456_62	367_12345_1
987_012345_28	730_1234_1	1224_1235_877	197_456_59	317_456_1	1345_456_97	661_12345_10	2452_456_205	270_456_1	114_456_97	391_456_1	40_12345_1	66_12345_1	129_12345_1	237_12345_64	87_456_1	24_12345_44	697_12345_37	536_12345_1	2300_12345_322	1195_456_1	29_456_70	957_012345_10	231_1234_1	542_456_1	2380_456_76	1038_456_148	347_456_169	2384_456_61	342_456_6	6_12345_36	9_12345_1	31_456_1	188_456_1	282_456_1	2077_1234_27	980_12345_4	521_01234_28	56_1234_1	206_12345_29	1335_01234_639	1271_01235_198	1251_456_1	149_456_225	99_034_6	296_01234_1	74_246_97	385_456_357	615_456_55	367_12345_1
987_012345_29	730_1234_1	1224_1235_870	197_456_64	317_456_1	1345_456_109	661_12345_14	2452_456_207	270_456_1	114_456_96	391_456_1	40_12345_1	66_12345_1	129_12345_1	237_12345_54	87_456_1	24_12345_39	697_12345_41	536_12345_1	2300_12345_323	1195_456_1	29_456_75	957_012345_8	231_1234_1	542_456_1	2380_456_69	1038_456_166	347_456_160	2384_456_62	342_456_5	6_12345_38	9_12345_1	31_456_1	188_456_1	282_456_1	2077_1234_26	980_12345_4	521_01234_27	56_1234_1	206_12345_25	1335_01234_630	1271_01235_181	1251_456_1	149_456_234	99_034_7	296_01234_1	74_246_93	385_456_339	615_456_55	367_12345_1
987_012345_25	730_1234_1	1224_1235_898	197_456_69	317_456_1	1345_456_117	661_12345_14	2452_456_224	270_456_1	114_456_90	391_456_1	40_12345_1	66_12345_1	129_12345_1	237_12345_43	87_456_1	24_12345_41	697_12345_37	536_12345_1	2300_12345_325	1195_456_1	29_456_86	957_012345_6	231_1234_1	542_456_1	2380_456_69	1038_456_191	347_456_151	2384_456_57	342_456_6	6_12345_39	9_12345_1	31_456_1	188_456_1	282_456_1	2077_1234_30	980_12345_4	521_01234_25	56_1234_1	206_12345_25	1335_01234_637	1271_01235_172	1251_456_1	149_456_236	99_034_7	296_01234_1	74_246_85	385_456_336	615_456_48	367_12345_1
987_012345_25	730_1234_1	1224_1235_930	197_456_70	317_456_1	1345_456_126	661_12345_9	2452_456_231	270_456_1	114_456_84	391_456_1	40_12345_1	66_12345_1	129_12345_1	237_12345_37	87_456_1	24_12345_40	697_12345_39	536_12345_1	2300_12345_327	1195_456_1	29_456_91	957_012345_8	231_1234_1	542_456_1	2380_456_73	1038_456_204	347_456_147	2384_456_62	342_456_7	6_12345_36	9_12345_1	31_456_1	188_456_1	282_456_1	2077_1234_31	980_12345_3	521_01234_26	56_1234_1	206_12345_25	1335_01234_655	1271_01235_159	1251_456_1	149_456_233	99_034_6	296_01234_1	74_246_86	385_456_325	615_456_44	367_12345_1
987_012345_24	730_1234_1	1224_1235_932	197_456_72	317_456_1	1345_456_126	661_12345_8	2452_456_245	270_456_1	114_456_84	391_456_1	40_12345_1	66_12345_1	129_12345_1	237_12345_40	87_456_1	24_12345_34	697_12345_39	536_12345_1	2300_12345_310	1195_456_1	29_456_102	957_012345_10	231_1234_1	542_456_1	2380_456_72	1038_456_197	347_456_151	2384_456_54	342_456_5	6_12345_34	9_12345_1	31_456_1	188_456_1	282_456_1	2077_1234_32	980_12345_3	521_01234_25	56_1234_1	206_12345_26	1335_01234_671	1271_01235_160	1251_456_1	149_456_212	99_034_3	296_01234_1	74_246_86	385_456_331	615_456_39	367_12345_1
987_012345_21	730_1234_1	1224_1235_969	197_456_81	317_456_1	1345_456_119	661_12345_6	2452_456_249	270_456_1	114_456_87	391_456_1	40_12345_1	66_12345_1	129_12345_1	237_12345_36	87_456_1	24_12345_31	697_12345_48	536_12345_1	2300_12345_323	1195_456_1	29_456_108	957_012345_12	231_1234_1	542_456_1	2380_456_70	1038_456_168	347_456_146	2384_456_46	342_456_5	6_12345_28	9_12345_1	31_456_1	188_456_1	282_456_1	2077_1234_31	980_12345_4	521_01234_26	56_1234_1	206_12345_26	1335_01234_706	1271_01235_157	1251_456_1	149_456_206	99_034_2	296_01234_1	74_246_91	385_456_327	615_456_41	367_12345_1
987_012345_21	730_1234_1	1224_1235_1002	197_456_82	317_456_1	1345_456_128	661_12345_6	2452_456_242	270_456_1	114_456_85	391_456_1	40_12345_1	66_12345_1	129_12345_1	237_12345_43	87_456_1	24_12345_23	697_12345_58	536_12345_1	2300_12345_314	1195_456_1	29_456_112	957_012345_10	231_1234_1	542_456_1	2380_456_75	1038_456_162	347_456_145	2384_456_39	342_456_5	6_12345_29	9_12345_1	31_456_1	188_456_1	282_456_1	2077_1234_32	980_12345_7	521_01234_27	56_1234_1	206_12345_25	1335_01234_677	1271_01235_146	1251_456_1	149_456_196	99_034_2	296_01234_1	74_246_87	385_456_339	615_456_38	367_12345_1
987_012345_24	730_1234_1	1224_1235_1053	197_456_85	317_456_1	1345_456_128	661_12345_5	2452_456_245	270_456_1	114_456_89	391_456_1	40_12345_1	66_12345_1	129_12345_1	237_12345_40	87_456_1	24_12345_24	697_12345_64	536_12345_1	2300_12345_297	1195_456_1	29_456_117	957_012345_9	231_1234_1	542_456_1	2380_456_74	1038_456_161	347_456_144	2384_456_35	342_456_5	6_12345_26	9_12345_1	31_456_1	188_456_1	282_456_1	2077_1234_33	980_12345_10	521_01234_22	56_1234_1	206_12345_24	1335_01234_691	1271_01235_130	1251_456_1	149_456_181	99_034_2	296_01234_1	74_246_86	385_456_328	615_456_41	367_12345_1
987_012345_27	730_1234_1	1224_1235_1055	197_456_89	317_456_1	1345_456_123	661_12345_5	2452_456_241	270_456_1	114_456_85	391_456_1	40_12345_1	66_12345_1	129_12345_1	237_12345_38	87_456_1	24_12345_23	697_12345_64	536_12345_1	2300_12345_325	1195_456_1	29_456_116	957_012345_9	231_1234_1	542_456_1	2380_456_69	1038_456_171	347_456_138	2384_456_31	342_456_6	6_12345_21	9_12345_1	31_456_1	188_456_1	282_456_1	2077_1234_32	980_12345_8	521_01234_24	56_1234_1	206_12345_26	1335_01234_697	1271_01235_129	1251_456_1	149_456_182	99_034_1	296_01234_1	74_246_84	385_456_339	615_456_41	367_12345_1
987_012345_25	730_1234_1	1224_1235_1050	197_456_80	317_456_1	1345_456_130	661_12345_5	2452_456_233	270_456_1	114_456_88	391_456_1	40_12345_1	66_12345_1	129_12345_1	237_12345_30	87_456_1	24_12345_25	697_12345_67	536_12345_1	2300_12345_342	1195_456_1	29_456_122	957_012345_9	231_1234_1	542_456_1	2380_456_65	1038_456_181	347_456_130	2384_456_27	342_456_6	6_12345_22	9_12345_1	31_456_1	188_456_1	282_456_1	2077_1234_28	980_12345_6	521_01234_22	56_1234_1	206_12345_24	1335_01234_697	1271_01235_117	1251_456_1	149_456_203	296_01234_1	74_246_80	385_456_343	615_456_43	367_12345_1	103_12345_98
987_012345_26	730_1234_1	1224_1235_1021	197_456_77	317_456_1	1345_456_131	661_12345_5	2452_456_223	270_456_1	114_456_93	391_456_1	40_12345_1	66_12345_1	129_12345_1	237_12345_26	87_456_1	24_12345_19	697_12345_70	536_12345_1	2300_12345_369	1195_456_1	29_456_119	957_012345_9	231_1234_1	542_456_1	2380_456_58	1038_456_175	347_456_139	2384_456_31	342_456_8	6_12345_16	9_12345_1	31_456_1	188_456_1	282_456_1	2077_1234_25	980_12345_4	521_01234_27	56_1234_1	206_12345_25	1335_01234_703	1271_01235_115	1251_456_1	149_456_221	296_01234_1	74_246_77	385_456_367	615_456_47	367_12345_1	103_12345_106
987_012345_24	730_1234_1	1224_1235_1009	197_456_76	317_456_1	1345_456_131	661_12345_5	2452_456_216	270_456_1	114_456_94	391_456_1	40_12345_1	66_12345_1	129_12345_1	237_12345_24	87_456_1	24_12345_18	697_12345_75	536_12345_1	2300_12345_385	1195_456_1	29_456_117	957_012345_7	231_1234_1	542_456_1	2380_456_54	1038_456_190	347_456_138	2384_456_33	342_456_8	6_12345_16	9_12345_1	367_12345_1	188_456_1	282_456_1	2077_1234_26	980_12345_7	521_01234_26	56_1234_1	206_12345_24	1335_01234_728	1271_01235_125	1251_456_1	149_456_218	296_01234_1	74_246_69	385_456_381	615_456_37	103_12345_101	225_012345_1
987_012345_26	1224_1235_991	197_456_57	317_456_1	1345_456_129	661_12345_5	2452_456_219	270_456_1	114_456_99	391_456_1	40_12345_1	66_12345_1	129_12345_1	237_12345_21	87_456_1	24_12345_9	697_12345_76	536_12345_1	2300_12345_369	1195_456_1	29_456_119	957_012345_7	542_456_1	2380_456_48	1038_456_208	347_456_117	2384_456_36	342_456_7	6_12345_14	9_12345_1	367_12345_1	188_456_1	282_456_1	2077_1234_28	980_12345_8	521_01234_31	56_1234_1	206_12345_25	1335_01234_717	1271_01235_140	1251_456_1	149_456_232	296_01234_1	74_246_59	385_456_378	615_456_33	103_12345_95	225_012345_1	567_246_32	1478_1235_1
987_012345_31	1224_1235_951	197_456_52	317_456_1	1345_456_126	661_12345_8	2452_456_227	270_456_1	114_456_105	391_456_1	40_12345_1	66_12345_1	129_12345_1	237_12345_18	87_456_1	24_12345_7	697_12345_83	536_12345_1	2300_12345_342	1195_456_1	29_456_110	957_012345_9	542_456_1	2380_456_44	1038_456_213	347_456_113	2384_456_35	342_456_7	6_12345_15	9_12345_1	367_12345_1	188_456_1	282_456_1	2077_1234_26	980_12345_10	521_01234_27	56_1234_1	206_12345_20	1335_01234_716	1271_01235_153	1251_456_1	149_456_247	296_01234_1	74_246_53	385_456_396	615_456_30	103_12345_104	225_012345_1	567_246_33	1478_1235_1
987_012345_32	1224_1235_919	197_456_51	317_456_1	1345_456_132	661_12345_7	2452_456_232	270_456_1	114_456_107	391_456_1	40_12345_1	66_12345_1	129_12345_1	237_12345_20	87_456_1	24_12345_5	697_12345_81	536_12345_1	2300_12345_357	1195_456_1	29_456_111	957_012345_8	542_456_1	2380_456_38	1038_456_221	347_456_103	2384_456_37	342_456_8	6_12345_21	9_12345_1	367_12345_1	188_456_1	282_456_1	2077_1234_26	980_12345_13	521_01234_23	56_1234_1	206_12345_26	1335_01234_752	1271_01235_153	1251_456_1	149_456_256	296_01234_1	74_246_50	385_456_399	615_456_33	103_12345_98	225_012345_1	567_246_39	1478_1235_1
987_012345_30	1224_1235_927	197_456_53	317_456_1	1345_456_132	661_12345_4	2452_456_233	270_456_1	114_456_111	391_456_1	40_12345_1	66_12345_1	129_12345_1	237_12345_22	87_456_1	24_12345_4	697_12345_87	536_12345_1	2300_12345_349	1195_456_1	29_456_116	957_012345_6	542_456_1	2380_456_41	1038_456_218	347_456_109	2384_456_32	342_456_5	6_12345_20	9_12345_1	367_12345_1	188_456_1	282_456_1	2077_1234_25	980_12345_13	521_01234_20	56_1234_1	206_12345_30	1335_01234_746	1271_01235_161	1251_456_1	149_456_271	296_01234_1	74_246_57	385_456_387	615_456_26	103_12345_101	225_012345_1	567_246_50	1478_1235_1
987_012345_29	1224_1235_976	197_456_52	317_456_1	1345_456_134	661_12345_4	2452_456_240	270_456_1	114_456_104	391_456_1	40_12345_1	66_12345_1	129_12345_1	237_12345_20	87_456_1	24_12345_2	697_12345_81	536_12345_1	2300_12345_348	1195_456_1	29_456_110	957_012345_10	542_456_1	2380_456_41	1038_456_219	347_456_99	2384_456_38	342_456_6	6_12345_21	9_12345_1	367_12345_1	188_456_1	282_456_1	2077_1234_21	980_12345_17	521_01234_18	56_1234_1	206_12345_38	1335_01234_723	1271_01235_182	1251_456_1	149_456_240	296_01234_1	74_246_57	385_456_376	615_456_19	103_12345_97	225_012345_1	567_246_56	1478_1235_1
987_012345_40	1224_1235_1000	197_456_48	317_456_1	1345_456_133	661_12345_6	2452_456_239	270_456_1	114_456_88	391_456_1	40_12345_1	66_12345_1	129_12345_1	237_12345_17	87_456_1	24_12345_1	697_12345_76	536_12345_1	2300_12345_344	1195_456_1	29_456_112	957_012345_12	542_456_1	2380_456_42	1038_456_218	347_456_103	2384_456_38	342_456_5	6_12345_19	9_12345_1	367_12345_1	188_456_1	282_456_1	2077_1234_21	980_12345_16	521_01234_11	56_1234_1	206_12345_34	1335_01234_712	1271_01235_200	1251_456_1	149_456_256	296_01234_1	74_246_54	385_456_387	615_456_17	103_12345_97	225_012345_1	567_246_59	1478_1235_1
987_012345_47	1224_1235_982	197_456_49	317_456_1	1345_456_134	661_12345_5	2452_456_232	270_456_1	114_456_96	391_456_1	40_12345_1	66_12345_1	129_12345_1	237_12345_18	87_456_1	24_12345_3	697_12345_84	536_12345_1	2300_12345_357	1195_456_1	29_456_108	957_012345_11	542_456_1	2380_456_39	1038_456_221	347_456_96	2384_456_39	342_456_3	6_12345_18	9_12345_1	367_12345_1	188_456_1	282_456_1	2077_1234_21	980_12345_16	521_01234_7	56_1234_1	206_12345_39	1335_01234_708	1271_01235_182	1251_456_1	149_456_266	296_01234_1	74_246_54	385_456_393	615_456_13	103_12345_90	225_012345_1	567_246_58	1478_1235_1
987_012345_48	1224_1235_966	197_456_47	317_456_1	1345_456_139	661_12345_5	2452_456_227	270_456_1	114_456_101	391_456_1	40_12345_1	66_12345_1	129_12345_1	237_12345_20	87_456_1	24_12345_2	697_12345_74	536_12345_1	2300_12345_363	1195_456_1	29_456_108	957_012345_12	542_456_1	2380_456_38	1038_456_227	347_456_93	2384_456_39	342_456_3	6_12345_15	9_12345_1	367_12345_1	188_456_1	282_456_1	2077_1234_16	980_12345_15	521_01234_6	56_1234_1	206_12345_34	1335_01234_728	1271_01235_173	1251_456_1	149_456_279	296_01234_1	74_246_48	385_456_362	615_456_11	103_12345_90	225_012345_1	567_246_59	1478_1235_1
987_012345_58	1224_1235_981	197_456_43	317_456_1	1345_456_148	661_12345_4	2452_456_242	270_456_1	114_456_102	391_456_1	40_12345_1	66_12345_1	129_12345_1	237_12345_19	87_456_1	24_12345_1	697_12345_69	536_12345_1	2300_12345_378	1195_456_1	29_456_120	957_012345_14	542_456_1	2380_456_37	1038_456_217	347_456_103	2384_456_38	342_456_3	6_12345_13	9_12345_1	367_12345_1	188_456_1	282_456_1	2077_1234_13	980_12345_16	521_01234_6	56_1234_1	206_12345_29	1335_01234_682	1271_01235_147	1251_456_1	149_456_263	296_01234_1	74_246_45	385_456_374	615_456_10	103_12345_85	225_012345_1	567_246_55	1478_1235_1
987_012345_63	1224_1235_968	197_456_41	317_456_1	1345_456_148	661_12345_4	2452_456_252	270_456_1	114_456_96	391_456_1	40_12345_1	66_12345_1	129_12345_1	237_12345_21	87_456_1	24_12345_1	697_12345_64	536_12345_1	2300_12345_347	1195_456_1	29_456_133	957_012345_15	542_456_1	2380_456_43	1038_456_214	347_456_107	2384_456_40	342_456_4	6_12345_13	9_12345_1	367_12345_1	188_456_1	282_456_1	2077_1234_16	980_12345_16	521_01234_1	56_1234_1	206_12345_24	1335_01234_677	1271_01235_121	1251_456_1	149_456_259	296_01234_1	74_246_43	385_456_389	615_456_12	103_12345_77	225_012345_1	567_246_56	1478_1235_1
987_012345_54	1224_1235_974	197_456_47	317_456_1	1345_456_151	661_12345_6	2452_456_247	270_456_1	114_456_97	391_456_1	40_12345_1	66_12345_1	129_12345_1	237_12345_21	87_456_1	24_12345_1	697_12345_62	536_12345_1	2300_12345_340	1195_456_1	29_456_133	957_012345_16	542_456_1	2380_456_45	1038_456_203	347_456_102	2384_456_40	342_456_4	6_12345_19	9_12345_1	367_12345_1	188_456_1	282_456_1	2077_1234_19	980_12345_12	56_1234_1	206_12345_28	1335_01234_682	1271_01235_116	1251_456_1	149_456_253	296_01234_1	74_246_43	385_456_401	615_456_14	103_12345_70	225_012345_1	567_246_55	1478_1235_1	162_456_1
987_012345_55	1224_1235_1009	197_456_49	317_456_1	1345_456_144	661_12345_4	2452_456_242	270_456_1	114_456_103	391_456_1	40_12345_1	66_12345_1	129_12345_1	237_12345_23	87_456_1	24_12345_2	697_12345_59	536_12345_1	2300_12345_336	1195_456_1	29_456_132	957_012345_16	542_456_1	2380_456_48	1038_456_209	347_456_107	2384_456_37	342_456_3	6_12345_18	9_12345_1	367_12345_1	188_456_1	282_456_1	2077_1234_15	980_12345_11	56_1234_1	206_12345_31	1335_01234_680	1271_01235_118	1251_456_1	149_456_254	296_01234_1	74_246_42	385_456_408	615_456_13	103_12345_64	225_012345_1	567_246_52	1478_1235_1	162_456_1
987_012345_63	1224_1235_1081	197_456_52	317_456_1	1345_456_141	661_12345_2	2452_456_246	270_456_1	114_456_93	391_456_1	40_12345_1	66_12345_1	129_12345_1	237_12345_24	87_456_1	24_12345_2	697_12345_58	536_12345_1	2300_12345_342	1195_456_1	29_456_117	957_012345_17	542_456_1	2380_456_50	1038_456_198	347_456_118	2384_456_37	342_456_2	6_12345_22	9_12345_1	367_12345_1	188_456_1	282_456_1	2077_1234_14	980_12345_8	56_1234_1	206_12345_32	1335_01234_656	1271_01235_120	1251_456_1	149_456_236	296_01234_1	74_246_42	385_456_413	615_456_14	103_12345_76	225_012345_1	567_246_48	1478_1235_1	162_456_1
987_012345_58	1224_1235_1121	197_456_57	317_456_1	1345_456_137	661_12345_2	2452_456_254	270_456_1	114_456_95	391_456_1	40_12345_1	66_12345_1	129_12345_1	237_12345_18	87_456_1	24_12345_2	697_12345_73	536_12345_1	2300_12345_325	1195_456_1	29_456_112	957_012345_16	542_456_1	2380_456_50	1038_456_199	347_456_117	2384_456_30	342_456_2	6_12345_19	9_12345_1	367_12345_1	188_456_1	282_456_1	2077_1234_9	980_12345_3	56_1234_1	206_12345_40	1335_01234_659	1271_01235_134	1251_456_1	149_456_213	296_01234_1	74_246_42	385_456_379	615_456_17	103_12345_75	225_012345_1	567_246_43	1478_1235_1	162_456_1
987_012345_64	1224_1235_1165	197_456_62	317_456_1	1345_456_134	661_12345_2	2452_456_267	270_456_1	114_456_104	391_456_1	40_12345_1	66_12345_1	129_12345_1	237_12345_21	87_456_1	697_12345_78	536_12345_1	2300_12345_318	1195_456_1	29_456_111	957_012345_18	542_456_1	2380_456_58	1038_456_199	347_456_120	2384_456_31	6_12345_22	9_12345_1	367_12345_1	188_456_1	282_456_1	2077_1234_11	980_12345_2	56_1234_1	206_12345_45	1335_01234_631	1271_01235_129	1251_456_1	149_456_197	296_01234_1	74_246_48	385_456_378	615_456_20	103_12345_60	225_012345_1	567_246_33	1478_1235_1	162_456_1	13_456_1	2270_034_144
987_012345_69	1224_1235_1175	197_456_69	317_456_1	1345_456_122	661_12345_4	2452_456_253	270_456_1	114_456_109	391_456_1	40_12345_1	66_12345_1	129_12345_1	237_12345_18	87_456_1	697_12345_82	536_12345_1	2300_12345_321	1195_456_1	29_456_103	957_012345_15	542_456_1	2380_456_58	1038_456_206	347_456_138	2384_456_27	6_12345_23	9_12345_1	367_12345_1	188_456_1	282_456_1	2077_1234_9	980_12345_1	56_1234_1	206_12345_52	1335_01234_614	1271_01235_129	1251_456_1	149_456_179	296_01234_1	74_246_59	385_456_371	615_456_24	103_12345_58	225_012345_1	567_246_26	1478_1235_1	162_456_1	13_456_1	2270_034_150
987_012345_75	1224_1235_1226	197_456_73	317_456_1	1345_456_112	661_12345_2	2452_456_244	270_456_1	114_456_115	391_456_1	40_12345_1	66_12345_1	129_12345_1	237_12345_19	87_456_1	697_12345_81	536_12345_1	2300_12345_324	1195_456_1	29_456_105	957_012345_14	542_456_1	2380_456_58	1038_456_204	347_456_143	2384_456_33	6_12345_21	9_12345_1	367_12345_1	188_456_1	282_456_1	2077_1234_8	56_1234_1	206_12345_53	1335_01234_619	1271_01235_125	1251_456_1	149_456_183	296_01234_1	74_246_70	385_456_366	615_456_29	103_12345_56	225_012345_1	567_246_22	1478_1235_1	162_456_1	13_456_1	2270_034_150	57_12345_1
987_012345_80	1224_1235_1182	197_456_77	317_456_1	1345_456_105	2452_456_243	270_456_1	114_456_118	391_456_1	40_12345_1	66_12345_1	129_12345_1	237_12345_19	87_456_1	697_12345_74	536_12345_1	2300_12345_302	1195_456_1	29_456_101	957_012345_15	542_456_1	2380_456_60	1038_456_204	347_456_148	2384_456_36	6_12345_17	188_456_1	282_456_1	2077_1234_8	56_1234_1	206_12345_55	1335_01234_636	1271_01235_140	1251_456_1	149_456_177	296_01234_1	74_246_75	385_456_352	615_456_29	103_12345_53	225_012345_1	567_246_14	1478_1235_1	162_456_1	13_456_1	2270_034_155	57_12345_1	2131_1235_1	1723_01234_34	518_12345_84
987_012345_78	1224_1235_1133	197_456_75	317_456_1	1345_456_90	2452_456_241	270_456_1	114_456_124	391_456_1	40_12345_1	66_12345_1	129_12345_1	237_12345_21	87_456_1	697_12345_72	536_12345_1	2300_12345_302	1195_456_1	29_456_100	957_012345_13	542_456_1	2380_456_65	1038_456_206	347_456_161	2384_456_31	6_12345_21	188_456_1	282_456_1	2077_1234_9	56_1234_1	206_12345_54	1335_01234_641	1271_01235_138	1251_456_1	149_456_172	296_01234_1	74_246_77	385_456_357	615_456_25	103_12345_64	225_012345_1	567_246_13	1478_1235_1	162_456_1	13_456_1	2270_034_158	57_12345_1	2131_1235_1	1723_01234_37	518_12345_81
987_012345_88	1224_1235_1073	197_456_71	317_456_1	1345_456_92	2452_456_241	270_456_1	114_456_134	391_456_1	40_12345_1	66_12345_1	129_12345_1	237_12345_20	87_456_1	697_12345_76	536_12345_1	2300_12345_316	1195_456_1	29_456_99	957_012345_14	542_456_1	2380_456_76	1038_456_214	347_456_161	2384_456_39	6_12345_17	188_456_1	282_456_1	2077_1234_10	56_1234_1	206_12345_54	1335_01234_608	1271_01235_142	1251_456_1	149_456_170	296_01234_1	74_246_84	385_456_346	615_456_24	103_12345_59	225_012345_1	567_246_14	1478_1235_1	162_456_1	13_456_1	2270_034_153	57_12345_1	2131_1235_1	1723_01234_33	518_12345_74
987_012345_83	1224_1235_1080	197_456_75	317_456_1	1345_456_101	2452_456_241	270_456_1	114_456_141	391_456_1	40_12345_1	66_12345_1	129_12345_1	237_12345_19	87_456_1	697_12345_71	536_12345_1	2300_12345_316	1195_456_1	29_456_102	957_012345_14	542_456_1	2380_456_80	1038_456_219	347_456_154	2384_456_41	6_12345_16	188_456_1	282_456_1	2077_1234_12	56_1234_1	206_12345_53	1335_01234_578	1271_01235_144	1251_456_1	149_456_170	296_01234_1	74_246_95	385_456_344	615_456_26	103_12345_61	225_012345_1	567_246_13	1478_1235_1	162_456_1	13_456_1	2270_034_159	57_12345_1	2131_1235_1	1723_01234_29	518_12345_72
987_012345_74	1224_1235_1023	197_456_76	317_456_1	1345_456_101	2452_456_246	270_456_1	114_456_144	391_456_1	40_12345_1	66_12345_1	129_12345_1	237_12345_19	87_456_1	697_12345_68	536_12345_1	2300_12345_339	1195_456_1	29_456_98	957_012345_17	542_456_1	2380_456_95	1038_456_220	347_456_164	2384_456_36	6_12345_13	188_456_1	282_456_1	2077_1234_11	56_1234_1	206_12345_56	1335_01234_529	1271_01235_130	1251_456_1	149_456_171	296_01234_1	74_246_114	385_456_339	615_456_31	103_12345_64	225_012345_1	567_246_13	1478_1235_1	162_456_1	13_456_1	2270_034_167	57_12345_1	2131_1235_1	1723_01234_33	518_12345_79
987_012345_72	1224_1235_1036	197_456_79	317_456_1	1345_456_103	2452_456_240	270_456_1	114_456_144	391_456_1	40_12345_1	66_12345_1	129_12345_1	237_12345_13	87_456_1	697_12345_52	536_12345_1	2300_12345_335	1195_456_1	29_456_95	957_012345_14	542_456_1	2380_456_94	1038_456_210	347_456_164	2384_456_31	6_12345_13	188_456_1	282_456_1	2077_1234_10	56_1234_1	206_12345_61	1335_01234_531	1271_01235_128	1251_456_1	149_456_182	296_01234_1	74_246_129	385_456_350	615_456_32	103_12345_63	225_012345_1	567_246_13	1478_1235_1	162_456_1	13_456_1	2270_034_172	57_12345_1	2131_1235_1	1723_01234_31	518_12345_80
987_012345_60	1224_1235_1035	197_456_85	317_456_1	1345_456_107	2452_456_235	270_456_1	114_456_150	391_456_1	40_12345_1	66_12345_1	129_12345_1	237_12345_14	87_456_1	697_12345_43	536_12345_1	2300_12345_342	1195_456_1	29_456_93	957_012345_14	542_456_1	2380_456_91	1038_456_212	347_456_166	2384_456_33	6_12345_14	188_456_1	282_456_1	2077_1234_9	56_1234_1	206_12345_62	1335_01234_511	1271_01235_145	1251_456_1	149_456_203	296_01234_1	74_246_137	385_456_326	615_456_35	103_12345_58	225_012345_1	567_246_13	1478_1235_1	162_456_1	13_456_1	2270_034_167	57_12345_1	2131_1235_1	1723_01234_30	518_12345_79
987_012345_53	1224_1235_1073	197_456_89	317_456_1	1345_456_125	2452_456_210	270_456_1	114_456_141	391_456_1	40_12345_1	66_12345_1	129_12345_1	237_12345_16	87_456_1	697_12345_45	536_12345_1	2300_12345_361	1195_456_1	29_456_87	957_012345_13	542_456_1	2380_456_94	1038_456_208	347_456_162	2384_456_37	6_12345_16	188_456_1	282_456_1	2077_1234_11	56_1234_1	206_12345_62	1335_01234_500	1271_01235_174	1251_456_1	149_456_218	296_01234_1	74_246_148	385_456_330	615_456_33	103_12345_56	225_012345_1	567_246_12	1478_1235_1	162_456_1	13_456_1	2270_034_165	57_12345_1	2131_1235_1	1723_01234_26	518_12345_84
987_012345_64	1224_1235_1102	197_456_87	317_456_1	1345_456_136	2452_456_219	270_456_1	114_456_142	391_456_1	40_12345_1	66_12345_1	129_12345_1	237_12345_18	87_456_1	697_12345_44	536_12345_1	2300_12345_344	1195_456_1	29_456_81	957_012345_13	542_456_1	2380_456_96	1038_456_211	347_456_164	2384_456_34	6_12345_15	188_456_1	282_456_1	2077_1234_11	56_1234_1	206_12345_55	1335_01234_478	1271_01235_181	1251_456_1	149_456_220	296_01234_1	74_246_150	385_456_323	615_456_34	103_12345_56	225_012345_1	567_246_15	1478_1235_1	162_456_1	13_456_1	2270_034_179	57_12345_1	2131_1235_1	1723_01234_25	518_12345_83
987_012345_67	1224_1235_1194	197_456_83	317_456_1	1345_456_137	2452_456_209	270_456_1	114_456_143	391_456_1	40_12345_1	66_12345_1	129_12345_1	237_12345_13	87_456_1	697_12345_47	536_12345_1	2300_12345_352	1195_456_1	29_456_79	957_012345_14	542_456_1	2380_456_106	1038_456_204	347_456_159	2384_456_29	6_12345_11	188_456_1	282_456_1	2077_1234_8	56_1234_1	206_12345_61	1335_01234_464	1271_01235_199	1251_456_1	149_456_205	296_01234_1	74_246_162	385_456_304	615_456_28	103_12345_57	225_012345_1	567_246_15	1478_1235_1	162_456_1	13_456_1	2270_034_172	57_12345_1	2131_1235_1	1723_01234_21	518_12345_83
987_012345_71	1224_1235_1244	197_456_82	317_456_1	1345_456_145	2452_456_199	270_456_1	114_456_151	391_456_1	40_12345_1	66_12345_1	129_12345_1	237_12345_13	87_456_1	697_12345_45	536_12345_1	2300_12345_346	1195_456_1	29_456_72	957_012345_17	542_456_1	2380_456_104	1038_456_191	347_456_170	2384_456_24	6_12345_11	188_456_1	282_456_1	2077_1234_6	56_1234_1	206_12345_63	1335_01234_454	1271_01235_215	1251_456_1	149_456_223	296_01234_1	74_246_167	385_456_298	615_456_28	103_12345_59	225_012345_1	567_246_15	1478_1235_1	162_456_1	13_456_1	2270_034_166	57_12345_1	2131_1235_1	1723_01234_25	518_12345_81
987_012345_66	1224_1235_1237	197_456_73	317_456_1	1345_456_159	2452_456_199	270_456_1	114_456_145	391_456_1	40_12345_1	66_12345_1	129_12345_1	237_12345_12	87_456_1	697_12345_36	536_12345_1	2300_12345_338	1195_456_1	29_456_66	957_012345_19	542_456_1	2380_456_108	1038_456_180	347_456_161	2384_456_20	6_12345_10	188_456_1	282_456_1	2077_1234_4	56_1234_1	206_12345_55	1335_01234_471	1271_01235_230	1251_456_1	149_456_222	296_01234_1	74_246_170	385_456_287	615_456_30	103_12345_60	225_012345_1	567_246_18	1478_1235_1	162_456_1	13_456_1	2270_034_172	57_12345_1	2131_1235_1	1723_01234_30	518_12345_82
987_012345_64	1224_1235_1248	197_456_68	317_456_1	1345_456_163	2452_456_191	270_456_1	114_456_135	391_456_1	40_12345_1	66_12345_1	129_12345_1	237_12345_13	87_456_1	697_12345_36	536_12345_1	2300_12345_343	1195_456_1	29_456_71	957_012345_23	542_456_1	2380_456_111	1038_456_176	347_456_165	2384_456_15	6_12345_10	188_456_1	282_456_1	2077_1234_4	56_1234_1	206_12345_50	1335_01234_476	1271_01235_228	1251_456_1	149_456_224	296_01234_1	74_246_185	385_456_269	615_456_31	103_12345_51	225_012345_1	567_246_16	1478_1235_1	162_456_1	13_456_1	2270_034_172	57_12345_1	2131_1235_1	1723_01234_29	518_12345_79
987_012345_69	1224_1235_1220	197_456_71	317_456_1	1345_456_162	2452_456_190	270_456_1	114_456_132	391_456_1	40_12345_1	66_12345_1	129_12345_1	237_12345_12	87_456_1	697_12345_31	536_12345_1	2300_12345_336	1195_456_1	29_456_67	957_012345_26	542_456_1	2380_456_101	1038_456_176	347_456_166	2384_456_14	6_12345_10	188_456_1	282_456_1	2077_1234_3	56_1234_1	206_12345_49	1335_01234_471	1271_01235_219	1251_456_1	149_456_224	296_01234_1	74_246_203	385_456_250	615_456_30	103_12345_49	225_012345_1	567_246_18	1478_1235_1	162_456_1	13_456_1	2270_034_170	57_12345_1	2131_1235_1	1723_01234_26	518_12345_86
987_012345_77	1224_1235_1201	197_456_70	317_456_1	1345_456_161	2452_456_187	270_456_1	114_456_129	391_456_1	40_12345_1	66_12345_1	129_12345_1	237_12345_14	87_456_1	697_12345_31	536_12345_1	2300_12345_342	1195_456_1	29_456_60	957_012345_26	542_456_1	2380_456_92	1038_456_176	347_456_162	2384_456_12	6_12345_12	188_456_1	282_456_1	2077_1234_3	56_1234_1	206_12345_51	1335_01234_473	1271_01235_204	1251_456_1	149_456_226	296_01234_1	74_246_205	385_456_240	615_456_29	103_12345_51	225_012345_1	567_246_18	1478_1235_1	162_456_1	13_456_1	2270_034_173	57_12345_1	2131_1235_1	1723_01234_24	518_12345_83
987_012345_84	1224_1235_1201	197_456_70	317_456_1	1345_456_174	2452_456_189	270_456_1	114_456_133	391_456_1	40_12345_1	66_12345_1	129_12345_1	237_12345_14	87_456_1	697_12345_25	536_12345_1	2300_12345_338	1195_456_1	29_456_63	957_012345_23	542_456_1	2380_456_94	1038_456_170	347_456_164	2384_456_11	6_12345_10	188_456_1	282_456_1	2077_1234_1	56_1234_1	206_12345_43	1335_01234_486	1271_01235_175	1251_456_1	149_456_224	296_01234_1	74_246_199	385_456_241	615_456_32	103_12345_56	225_012345_1	567_246_17	1478_1235_1	162_456_1	13_456_1	2270_034_180	57_12345_1	2131_1235_1	1723_01234_22	518_12345_75
987_012345_72	1224_1235_1190	197_456_68	317_456_1	1345_456_169	2452_456_192	270_456_1	114_456_141	391_456_1	40_12345_1	66_12345_1	129_12345_1	237_12345_10	87_456_1	697_12345_20	536_12345_1	2300_12345_345	1195_456_1	29_456_65	957_012345_22	542_456_1	2380_456_89	1038_456_169	347_456_163	2384_456_13	6_12345_8	188_456_1	282_456_1	2077_1234_1	56_1234_1	206_12345_42	1335_01234_506	1271_01235_155	1251_456_1	149_456_228	296_01234_1	74_246_193	385_456_242	615_456_30	103_12345_56	225_012345_1	567_246_14	1478_1235_1	162_456_1	13_456_1	2270_034_184	57_12345_1	2131_1235_1	1723_01234_24	518_12345_70
987_012345_71	1224_1235_1185	197_456_74	317_456_1	1345_456_160	2452_456_199	270_456_1	114_456_151	391_456_1	40_12345_1	66_12345_1	129_12345_1	237_12345_6	87_456_1	697_12345_13	536_12345_1	2300_12345_343	1195_456_1	29_456_64	957_012345_19	542_456_1	2380_456_88	1038_456_174	347_456_159	2384_456_12	6_12345_12	188_456_1	282_456_1	2077_1234_1	56_1234_1	206_12345_40	1335_01234_512	1271_01235_141	1251_456_1	149_456_220	296_01234_1	74_246_186	385_456_232	615_456_29	103_12345_61	225_012345_1	567_246_15	1478_1235_1	162_456_1	13_456_1	2270_034_185	57_12345_1	2131_1235_1	1723_01234_20	518_12345_75
987_012345_59	1224_1235_1213	197_456_71	317_456_1	1345_456_161	2452_456_190	270_456_1	114_456_147	391_456_1	40_12345_1	66_12345_1	129_12345_1	237_12345_6	87_456_1	697_12345_12	536_12345_1	2300_12345_330	1195_456_1	29_456_72	957_012345_20	542_456_1	2380_456_93	1038_456_178	347_456_161	2384_456_10	6_12345_10	188_456_1	282_456_1	2077_1234_1	56_1234_1	206_12345_38	1335_01234_504	1271_01235_129	1251_456_1	149_456_214	296_01234_1	74_246_180	385_456_248	615_456_31	103_12345_65	225_012345_1	567_246_18	1478_1235_1	162_456_1	13_456_1	2270_034_180	57_12345_1	2131_1235_1	1723_01234_21	518_12345_78
987_012345_55	1224_1235_1248	197_456_73	317_456_1	1345_456_154	2452_456_189	270_456_1	114_456_155	391_456_1	40_12345_1	66_12345_1	129_12345_1	237_12345_3	87_456_1	697_12345_18	536_12345_1	2300_12345_327	1195_456_1	29_456_71	957_012345_20	542_456_1	2380_456_89	1038_456_184	347_456_159	2384_456_10	6_12345_11	188_456_1	282_456_1	2077_1234_3	56_1234_1	206_12345_49	1335_01234_493	1271_01235_140	1251_456_1	149_456_218	296_01234_1	74_246_183	385_456_254	615_456_33	103_12345_74	225_012345_1	567_246_20	1478_1235_1	162_456_1	13_456_1	2270_034_177	57_12345_1	2131_1235_1	1723_01234_23	518_12345_74
987_012345_52	1224_1235_1272	197_456_68	317_456_1	1345_456_158	2452_456_174	270_456_1	114_456_152	391_456_1	40_12345_1	66_12345_1	129_12345_1	237_12345_3	87_456_1	697_12345_17	536_12345_1	2300_12345_339	1195_456_1	29_456_70	957_012345_24	542_456_1	2380_456_93	1038_456_189	347_456_167	2384_456_12	6_12345_9	188_456_1	282_456_1	2077_1234_3	56_1234_1	206_12345_49	1335_01234_470	1271_01235_142	1251_456_1	149_456_212	296_01234_1	74_246_189	385_456_275	615_456_32	103_12345_83	225_012345_1	567_246_21	1478_1235_1	162_456_1	13_456_1	2270_034_188	57_12345_1	2131_1235_1	1723_01234_19	518_12345_81
987_012345_50	1224_1235_1295	197_456_63	317_456_1	1345_456_158	2452_456_164	270_456_1	114_456_151	391_456_1	40_12345_1	66_12345_1	129_12345_1	237_12345_2	87_456_1	697_12345_19	536_12345_1	2300_12345_345	1195_456_1	29_456_66	957_012345_25	542_456_1	2380_456_92	1038_456_185	347_456_161	2384_456_12	6_12345_11	188_456_1	282_456_1	2077_1234_2	56_1234_1	206_12345_43	1335_01234_489	1271_01235_148	1251_456_1	149_456_207	296_01234_1	74_246_175	385_456_277	615_456_30	103_12345_82	225_012345_1	567_246_18	1478_1235_1	162_456_1	13_456_1	2270_034_191	57_12345_1	2131_1235_1	1723_01234_17	518_12345_72
987_012345_48	1224_1235_1313	197_456_61	317_456_1	1345_456_160	2452_456_156	270_456_1	114_456_144	391_456_1	40_12345_1	66_12345_1	129_12345_1	237_12345_1	87_456_1	697_12345_26	536_12345_1	2300_12345_349	1195_456_1	29_456_64	957_012345_26	542_456_1	2380_456_101	1038_456_187	347_456_155	2384_456_13	6_12345_13	188_456_1	282_456_1	2077_1234_1	56_1234_1	206_12345_39	1335_01234_494	1271_01235_156	1251_456_1	149_456_203	296_01234_1	74_246_177	385_456_299	615_456_29	103_12345_78	225_012345_1	567_246_17	1478_1235_1	162_456_1	13_456_1	2270_034_198	57_12345_1	2131_1235_1	1723_01234_20	518_12345_71
987_012345_44	1224_1235_1302	197_456_62	317_456_1	1345_456_163	2452_456_156	270_456_1	114_456_147	391_456_1	40_12345_1	66_12345_1	129_12345_1	237_12345_1	87_456_1	697_12345_27	536_12345_1	2300_12345_339	1195_456_1	29_456_61	957_012345_22	542_456_1	2380_456_104	1038_456_200	347_456_158	2384_456_13	6_12345_8	188_456_1	282_456_1	2077_1234_1	56_1234_1	206_12345_33	1335_01234_491	1271_01235_164	1251_456_1	149_456_201	296_01234_1	74_246_175	385_456_313	615_456_31	103_12345_84	225_012345_1	567_246_20	1478_1235_1	162_456_1	13_456_1	2270_034_193	57_12345_1	2131_1235_1	1723_01234_18	518_12345_69
987_012345_45	1224_1235_1295	197_456_61	317_456_1	1345_456_155	2452_456_155	270_456_1	114_456_145	391_456_1	40_12345_1	66_12345_1	129_12345_1	237_12345_1	87_456_1	697_12345_28	536_12345_1	2300_12345_323	1195_456_1	29_456_64	957_012345_18	542_456_1	2380_456_104	1038_456_215	347_456_156	2384_456_14	6_12345_8	188_456_1	282_456_1	206_12345_34	1335_01234_513	1271_01235_149	1251_456_1	149_456_196	296_01234_1	74_246_165	385_456_328	615_456_33	103_12345_78	225_012345_1	567_246_21	1478_1235_1	162_456_1	13_456_1	2270_034_182	57_12345_1	2131_1235_1	1723_01234_18	518_12345_69	355_01234_1	2415_456_27
987_012345_46	1224_1235_1274	197_456_65	317_456_1	1345_456_152	2452_456_144	270_456_1	114_456_154	391_456_1	40_12345_1	66_12345_1	129_12345_1	237_12345_2	87_456_1	697_12345_28	536_12345_1	2300_12345_342	1195_456_1	29_456_65	957_012345_16	542_456_1	2380_456_109	1038_456_209	347_456_154	2384_456_17	6_12345_9	188_456_1	282_456_1	206_12345_41	1335_01234_535	1271_01235_131	1251_456_1	149_456_199	296_01234_1	74_246_159	385_456_337	615_456_31	103_12345_81	225_012345_1	567_246_21	1478_1235_1	162_456_1	13_456_1	2270_034_172	57_12345_1	2131_1235_1	1723_01234_16	518_12345_65	355_01234_1	2415_456_28
987_012345_50	1224_1235_1237	197_456_67	317_456_1	1345_456_160	2452_456_141	270_456_1	114_456_147	391_456_1	40_12345_1	66_12345_1	129_12345_1	237_12345_1	87_456_1	697_12345_28	536_12345_1	2300_12345_348	1195_456_1	29_456_64	957_012345_16	542_456_1	2380_456_113	1038_456_211	347_456_148	2384_456_19	6_12345_9	188_456_1	282_456_1	206_12345_42	1335_01234_522	1271_01235_141	1251_456_1	149_456_181	296_01234_1	74_246_154	385_456_357	615_456_31	103_12345_79	225_012345_1	567_246_21	1478_1235_1	162_456_1	13_456_1	2270_034_181	57_12345_1	2131_1235_1	1723_01234_16	518_12345_67	355_01234_1	2415_456_25
987_012345_59	1224_1235_1238	197_456_63	317_456_1	1345_456_164	2452_456_142	270_456_1	114_456_148	391_456_1	40_12345_1	66_12345_1	129_12345_1	237_12345_3	87_456_1	697_12345_26	536_12345_1	2300_12345_339	1195_456_1	29_456_69	957_012345_15	542_456_1	2380_456_118	1038_456_208	347_456_148	2384_456_19	6_12345_9	188_456_1	282_456_1	206_12345_40	1335_01234_509	1271_01235_138	1251_456_1	149_456_166	296_01234_1	74_246_141	385_456_358	615_456_33	103_12345_82	225_012345_1	567_246_18	1478_1235_1	162_456_1	13_456_1	2270_034_183	57_12345_1	2131_1235_1	1723_01234_15	518_12345_73	355_01234_1	2415_456_26
987_012345_63	1224_1235_1212	197_456_64	317_456_1	1345_456_173	2452_456_142	270_456_1	114_456_154	391_456_1	40_12345_1	66_12345_1	129_12345_1	237_12345_4	87_456_1	697_12345_35	536_12345_1	2300_12345_328	1195_456_1	29_456_75	957_012345_15	542_456_1	2380_456_128	1038_456_194	347_456_156	2384_456_20	6_12345_6	188_456_1	282_456_1	206_12345_46	1335_01234_518	1271_01235_157	1251_456_1	149_456_154	296_01234_1	74_246_121	385_456_362	615_456_32	103_12345_77	225_012345_1	567_246_15	1478_1235_1	162_456_1	13_456_1	2270_034_178	57_12345_1	2131_1235_1	1723_01234_12	518_12345_75	355_01234_1	2415_456_22
987_012345_61	1224_1235_1214	197_456_69	317_456_1	1345_456_178	2452_456_133	270_456_1	114_456_162	391_456_1	40_12345_1	66_12345_1	129_12345_1	237_12345_4	87_456_1	697_12345_38	536_12345_1	2300_12345_333	1195_456_1	29_456_87	957_012345_19	542_456_1	2380_456_135	1038_456_183	347_456_156	2384_456_20	6_12345_7	188_456_1	282_456_1	206_12345_52	1335_01234_503	1271_01235_184	1251_456_1	149_456_148	296_01234_1	74_246_115	385_456_354	615_456_31	103_12345_84	225_012345_1	567_246_15	1478_1235_1	162_456_1	13_456_1	2270_034_169	57_12345_1	2131_1235_1	1723_01234_10	518_12345_69	355_01234_1	2415_456_24
987_012345_63	1224_1235_1231	197_456_75	317_456_1	1345_456_172	2452_456_150	270_456_1	114_456_157	391_456_1	40_12345_1	66_12345_1	129_12345_1	237_12345_2	87_456_1	697_12345_36	536_12345_1	2300_12345_298	1195_456_1	29_456_101	957_012345_18	542_456_1	2380_456_137	1038_456_170	347_456_159	2384_456_16	6_12345_9	188_456_1	282_456_1	206_12345_50	1335_01234_486	1271_01235_193	1251_456_1	149_456_142	296_01234_1	74_246_111	385_456_342	615_456_29	103_12345_83	225_012345_1	567_246_14	1478_1235_1	162_456_1	13_456_1	2270_034_175	57_12345_1	2131_1235_1	1723_01234_11	518_12345_72	355_01234_1	2415_456_19
987_012345_60	1224_1235_1256	197_456_75	317_456_1	1345_456_184	2452_456_165	270_456_1	114_456_153	391_456_1	40_12345_1	66_12345_1	129_12345_1	237_12345_2	87_456_1	697_12345_31	536_12345_1	2300_12345_288	1195_456_1	29_456_118	957_012345_16	542_456_1	2380_456_144	1038_456_176	347_456_160	2384_456_15	6_12345_7	188_456_1	282_456_1	206_12345_38	1335_01234_496	1271_01235_163	1251_456_1	149_456_138	296_01234_1	74_246_108	385_456_333	615_456_26	103_12345_91	225_012345_1	567_246_13	1478_1235_1	162_456_1	13_456_1	2270_034_176	57_12345_1	2131_1235_1	1723_01234_10	518_12345_72	355_01234_1	2415_456_15
987_012345_63	1224_1235_1256	197_456_70	317_456_1	1345_456_198	2452_456_188	270_456_1	114_456_144	391_456_1	40_12345_1	66_12345_1	129_12345_1	237_12345_1	87_456_1	697_12345_31	536_12345_1	2300_12345_282	1195_456_1	29_456_120	957_012345_15	542_456_1	2380_456_140	1038_456_185	347_456_168	2384_456_15	6_12345_6	188_456_1	282_456_1	206_12345_33	1335_01234_507	1271_01235_147	1251_456_1	149_456_129	296_01234_1	74_246_105	385_456_322	615_456_24	103_12345_88	225_012345_1	567_246_10	1478_1235_1	162_456_1	13_456_1	2270_034_185	57_12345_1	2131_1235_1	1723_01234_12	518_12345_66	355_01234_1	2415_456_15
987_012345_65	1224_1235_1275	197_456_68	317_456_1	1345_456_202	2452_456_194	270_456_1	114_456_147	391_456_1	40_12345_1	66_12345_1	129_12345_1	87_456_1	697_12345_29	536_12345_1	2300_12345_260	1195_456_1	29_456_128	957_012345_19	542_456_1	2380_456_136	1038_456_191	347_456_177	2384_456_15	6_12345_4	188_456_1	282_456_1	206_12345_39	1335_01234_475	1271_01235_128	1251_456_1	149_456_131	296_01234_1	74_246_96	385_456_301	615_456_25	103_12345_87	225_012345_1	567_246_10	1478_1235_1	162_456_1	13_456_1	2270_034_203	57_12345_1	2131_1235_1	1723_01234_11	518_12345_65	355_01234_1	2415_456_9	647_12345_14
987_012345_61	1224_1235_1327	197_456_69	317_456_1	1345_456_199	2452_456_200	270_456_1	114_456_134	391_456_1	40_12345_1	66_12345_1	129_12345_1	87_456_1	697_12345_31	536_12345_1	2300_12345_254	1195_456_1	29_456_138	957_012345_21	542_456_1	2380_456_132	1038_456_190	347_456_182	2384_456_17	6_12345_5	188_456_1	282_456_1	206_12345_44	1335_01234_464	1271_01235_113	1251_456_1	567_246_12	296_01234_1	74_246_91	385_456_288	615_456_21	103_12345_88	225_012345_1	149_456_135	1478_1235_1	162_456_1	13_456_1	2270_034_217	57_12345_1	2131_1235_1	1723_01234_11	518_12345_64	355_01234_1	2415_456_7	647_12345_17
987_012345_51	1224_1235_1301	197_456_80	317_456_1	1345_456_197	2452_456_205	270_456_1	114_456_121	391_456_1	40_12345_1	66_12345_1	129_12345_1	87_456_1	697_12345_30	536_12345_1	2300_12345_261	1195_456_1	29_456_163	957_012345_18	542_456_1	2380_456_125	1038_456_191	347_456_183	2384_456_17	6_12345_3	188_456_1	282_456_1	206_12345_47	1335_01234_499	1271_01235_103	1251_456_1	567_246_9	296_01234_1	74_246_95	385_456_283	615_456_20	103_12345_99	225_012345_1	149_456_145	1478_1235_1	162_456_1	13_456_1	2270_034_211	57_12345_1	2131_1235_1	1723_01234_11	518_12345_72	355_01234_1	2415_456_7	647_12345_16
987_012345_46	1224_1235_1328	197_456_93	317_456_1	1345_456_199	2452_456_200	270_456_1	114_456_123	391_456_1	40_12345_1	66_12345_1	129_12345_1	87_456_1	697_12345_31	536_12345_1	2300_12345_264	1195_456_1	29_456_175	957_012345_16	542_456_1	2380_456_118	1038_456_199	347_456_193	2384_456_17	6_12345_3	188_456_1	282_456_1	206_12345_48	1335_01234_502	1271_01235_85	1251_456_1	567_246_6	296_01234_1	74_246_90	385_456_261	615_456_17	103_12345_95	225_012345_1	149_456_147	1478_1235_1	162_456_1	13_456_1	2270_034_206	57_12345_1	2131_1235_1	1723_01234_11	518_12345_79	355_01234_1	2415_456_6	647_12345_17
987_012345_41	1224_1235_1305	197_456_87	317_456_1	1345_456_203	2452_456_192	270_456_1	114_456_118	391_456_1	40_12345_1	66_12345_1	129_12345_1	87_456_1	697_12345_31	536_12345_1	2300_12345_253	1195_456_1	29_456_173	957_012345_13	542_456_1	2380_456_112	1038_456_189	347_456_196	2384_456_14	6_12345_5	188_456_1	282_456_1	206_12345_50	1335_01234_508	1271_01235_85	1251_456_1	567_246_5	296_01234_1	74_246_99	385_456_282	615_456_15	103_12345_105	225_012345_1	149_456_145	1478_1235_1	162_456_1	13_456_1	2270_034_199	57_12345_1	2131_1235_1	1723_01234_13	518_12345_82	355_01234_1	2415_456_7	647_12345_17
987_012345_57	1224_1235_1267	197_456_77	317_456_1	1345_456_198	2452_456_193	270_456_1	114_456_132	391_456_1	40_12345_1	66_12345_1	129_12345_1	87_456_1	697_12345_33	536_12345_1	2300_12345_240	1195_456_1	29_456_175	957_012345_15	542_456_1	2380_456_103	1038_456_195	347_456_196	2384_456_14	6_12345_3	188_456_1	282_456_1	206_12345_47	1335_01234_515	1271_01235_84	1251_456_1	567_246_7	296_01234_1	74_246_97	385_456_286	615_456_14	103_12345_106	225_012345_1	149_456_143	1478_1235_1	162_456_1	13_456_1	2270_034_196	57_12345_1	2131_1235_1	1723_01234_13	518_12345_87	355_01234_1	2415_456_7	647_12345_18
987_012345_57	1224_1235_1262	197_456_82	317_456_1	1345_456_205	2452_456_202	270_456_1	114_456_132	391_456_1	40_12345_1	66_12345_1	129_12345_1	87_456_1	697_12345_32	536_12345_1	2300_12345_227	1195_456_1	29_456_181	957_012345_14	542_456_1	2380_456_93	1038_456_199	347_456_184	2384_456_15	6_12345_3	188_456_1	282_456_1	206_12345_37	1335_01234_524	1271_01235_81	1251_456_1	567_246_6	296_01234_1	74_246_86	385_456_292	615_456_13	103_12345_104	225_012345_1	149_456_145	1478_1235_1	162_456_1	13_456_1	2270_034_200	57_12345_1	2131_1235_1	1723_01234_7	518_12345_92	355_01234_1	2415_456_7	647_12345_17
987_012345_59	1224_1235_1237	197_456_86	317_456_1	1345_456_224	2452_456_190	270_456_1	114_456_140	391_456_1	40_12345_1	66_12345_1	129_12345_1	87_456_1	697_12345_29	536_12345_1	2300_12345_208	1195_456_1	29_456_183	957_012345_16	542_456_1	2380_456_78	1038_456_204	347_456_180	2384_456_11	6_12345_2	188_456_1	282_456_1	206_12345_24	1335_01234_531	1271_01235_87	1251_456_1	149_456_143	296_01234_1	74_246_88	385_456_314	615_456_11	103_12345_102	225_012345_1	567_246_5	1478_1235_1	162_456_1	13_456_1	2270_034_213	57_12345_1	2131_1235_1	1723_01234_5	518_12345_92	355_01234_1	2415_456_6	647_12345_18
987_012345_60	1224_1235_1200	197_456_90	317_456_1	1345_456_237	2452_456_185	270_456_1	114_456_144	391_456_1	40_12345_1	66_12345_1	129_12345_1	87_456_1	697_12345_32	536_12345_1	2300_12345_217	1195_456_1	29_456_182	957_012345_19	542_456_1	2380_456_72	1038_456_211	347_456_177	2384_456_11	6_12345_5	188_456_1	282_456_1	206_12345_19	1335_01234_541	1271_01235_88	1251_456_1	149_456_136	296_01234_1	74_246_89	385_456_326	615_456_13	103_12345_102	225_012345_1	567_246_6	1478_1235_1	162_456_1	13_456_1	2270_034_203	57_12345_1	2131_1235_1	1723_01234_5	518_12345_88	355_01234_1	2415_456_4	647_12345_18
987_012345_57	1224_1235_1217	197_456_95	317_456_1	1345_456_254	2452_456_178	270_456_1	114_456_143	391_456_1	40_12345_1	66_12345_1	129_12345_1	87_456_1	697_12345_25	536_12345_1	2300_12345_224	1195_456_1	29_456_176	957_012345_21	542_456_1	2380_456_70	1038_456_208	347_456_185	2384_456_10	6_12345_13	188_456_1	282_456_1	206_12345_20	1335_01234_496	1271_01235_98	1251_456_1	149_456_138	296_01234_1	74_246_81	385_456_313	615_456_15	103_12345_101	225_012345_1	567_246_6	1478_1235_1	162_456_1	13_456_1	2270_034_191	57_12345_1	2131_1235_1	1723_01234_5	518_12345_88	355_01234_1	2415_456_1	647_12345_14
987_012345_63	1224_1235_1217	197_456_105	317_456_1	1345_456_281	2452_456_171	270_456_1	114_456_154	391_456_1	40_12345_1	66_12345_1	129_12345_1	87_456_1	697_12345_25	536_12345_1	2300_12345_222	1195_456_1	29_456_181	957_012345_21	542_456_1	2380_456_66	1038_456_201	347_456_189	2384_456_7	6_12345_17	188_456_1	282_456_1	206_12345_22	1335_01234_480	1271_01235_97	1251_456_1	567_246_6	296_01234_1	74_246_83	385_456_307	615_456_14	103_12345_99	225_012345_1	149_456_131	1478_1235_1	162_456_1	13_456_1	2270_034_186	57_12345_1	2131_1235_1	1723_01234_5	518_12345_90	355_01234_1	2415_456_3	647_12345_20
987_012345_60	1224_1235_1223	197_456_108	317_456_1	1345_456_287	2452_456_169	270_456_1	114_456_163	391_456_1	40_12345_1	66_12345_1	129_12345_1	87_456_1	697_12345_24	536_12345_1	2300_12345_223	1195_456_1	29_456_156	957_012345_23	542_456_1	2380_456_66	1038_456_202	347_456_187	2384_456_6	6_12345_16	188_456_1	282_456_1	206_12345_25	1335_01234_493	1271_01235_113	1251_456_1	567_246_6	296_01234_1	74_246_80	385_456_313	615_456_14	103_12345_105	225_012345_1	149_456_119	1478_1235_1	162_456_1	13_456_1	2270_034_188	57_12345_1	2131_1235_1	1723_01234_7	518_12345_88	355_01234_1	2415_456_5	647_12345_21
987_012345_63	1224_1235_1266	197_456_113	317_456_1	1345_456_274	2452_456_171	270_456_1	114_456_165	391_456_1	40_12345_1	66_12345_1	129_12345_1	87_456_1	697_12345_20	536_12345_1	2300_12345_226	1195_456_1	29_456_154	957_012345_27	542_456_1	2380_456_72	1038_456_200	347_456_188	2384_456_7	6_12345_16	188_456_1	282_456_1	206_12345_29	1335_01234_491	1271_01235_111	1251_456_1	567_246_7	296_01234_1	74_246_80	385_456_306	615_456_15	103_12345_113	225_012345_1	149_456_123	1478_1235_1	162_456_1	13_456_1	2270_034_186	57_12345_1	2131_1235_1	1723_01234_7	518_12345_79	355_01234_1	2415_456_7	647_12345_19
987_012345_56	1224_1235_1330	197_456_102	317_456_1	1345_456_260	2452_456_162	270_456_1	114_456_168	391_456_1	40_12345_1	66_12345_1	129_12345_1	87_456_1	697_12345_18	536_12345_1	2300_12345_243	1195_456_1	29_456_148	957_012345_27	542_456_1	2380_456_70	1038_456_186	347_456_184	2384_456_6	6_12345_9	188_456_1	282_456_1	206_12345_31	1335_01234_491	1271_01235_122	1251_456_1	567_246_7	296_01234_1	74_246_81	385_456_302	615_456_17	103_12345_115	225_012345_1	149_456_121	1478_1235_1	162_456_1	13_456_1	2270_034_178	57_12345_1	2131_1235_1	1723_01234_9	518_12345_76	355_01234_1	2415_456_10	647_12345_14
987_012345_51	1224_1235_1356	197_456_98	317_456_1	1345_456_253	2452_456_166	270_456_1	114_456_174	391_456_1	40_12345_1	66_12345_1	129_12345_1	87_456_1	697_12345_18	536_12345_1	2300_12345_259	1195_456_1	29_456_125	957_012345_24	542_456_1	2380_456_67	1038_456_176	347_456_197	2384_456_2	6_12345_4	188_456_1	282_456_1	206_12345_33	1335_01234_463	1271_01235_146	1251_456_1	567_246_7	296_01234_1	74_246_75	385_456_287	615_456_21	103_12345_115	225_012345_1	149_456_126	1478_1235_1	162_456_1	13_456_1	2270_034_172	57_12345_1	2131_1235_1	1723_01234_8	518_12345_75	355_01234_1	2415_456_13	647_12345_15
987_012345_43	1224_1235_1394	197_456_100	317_456_1	1345_456_253	2452_456_180	114_456_179	391_456_1	40_12345_1	66_12345_1	129_12345_1	87_456_1	697_12345_21	536_12345_1	2300_12345_254	29_456_120	957_012345_24	542_456_1	2380_456_75	1038_456_172	347_456_201	6_12345_5	188_456_1	282_456_1	206_12345_35	1335_01234_461	1271_01235_159	567_246_7	296_01234_1	74_246_62	385_456_285	615_456_20	103_12345_121	225_012345_1	149_456_119	1478_1235_1	162_456_1	13_456_1	2270_034_176	57_12345_1	2131_1235_1	1723_01234_7	518_12345_79	355_01234_1	2415_456_12	647_12345_16	371_456_143	294_034_1	293_246_341
987_012345_50	1224_1235_1410	197_456_88	317_456_1	1345_456_251	2452_456_179	114_456_182	391_456_1	40_12345_1	66_12345_1	129_12345_1	87_456_1	697_12345_25	536_12345_1	2300_12345_248	29_456_108	957_012345_24	542_456_1	2380_456_83	1038_456_171	347_456_198	6_12345_3	188_456_1	282_456_1	206_12345_37	1335_01234_450	1271_01235_151	567_246_8	296_01234_1	74_246_59	385_456_290	615_456_24	103_12345_118	225_012345_1	149_456_99	1478_1235_1	162_456_1	13_456_1	2270_034_178	57_12345_1	2131_1235_1	1723_01234_5	518_12345_78	355_01234_1	2415_456_12	647_12345_15	371_456_152	294_034_1	293_246_343
987_012345_47	1224_1235_1414	197_456_90	317_456_1	1345_456_238	2452_456_184	114_456_185	391_456_1	40_12345_1	66_12345_1	129_12345_1	87_456_1	697_12345_29	536_12345_1	2300_12345_243	29_456_115	957_012345_20	542_456_1	2380_456_89	1038_456_167	347_456_198	6_12345_3	188_456_1	282_456_1	206_12345_38	1335_01234_444	1271_01235_140	567_246_6	296_01234_1	74_246_63	385_456_292	615_456_27	103_12345_116	225_012345_1	149_456_109	1478_1235_1	162_456_1	13_456_1	2270_034_180	57_12345_1	2131_1235_1	1723_01234_7	518_12345_87	355_01234_1	2415_456_15	647_12345_18	371_456_141	294_034_1	293_246_338
987_012345_53	1224_1235_1416	197_456_90	317_456_1	1345_456_256	2452_456_190	114_456_192	391_456_1	40_12345_1	66_12345_1	129_12345_1	87_456_1	697_12345_30	536_12345_1	2300_12345_257	29_456_118	957_012345_18	542_456_1	2380_456_91	1038_456_169	347_456_206	6_12345_4	188_456_1	282_456_1	206_12345_35	1335_01234_433	1271_01235_127	567_246_5	296_01234_1	74_246_60	385_456_295	615_456_22	103_12345_106	225_012345_1	149_456_107	1478_1235_1	162_456_1	13_456_1	2270_034_179	57_12345_1	2131_1235_1	1723_01234_7	518_12345_88	355_01234_1	2415_456_14	647_12345_16	371_456_152	294_034_1	293_246_334
987_012345_57	1224_1235_1401	197_456_92	317_456_1	1345_456_257	2452_456_186	114_456_195	391_456_1	40_12345_1	66_12345_1	129_12345_1	87_456_1	697_12345_32	536_12345_1	2300_12345_259	29_456_120	957_012345_16	542_456_1	2380_456_100	1038_456_171	347_456_201	6_12345_4	188_456_1	282_456_1	206_12345_34	1335_01234_458	1271_01235_111	567_246_5	296_01234_1	74_246_54	385_456_293	615_456_20	103_12345_97	225_012345_1	149_456_108	1478_1235_1	162_456_1	13_456_1	2270_034_182	57_12345_1	2131_1235_1	1723_01234_10	518_12345_79	355_01234_1	2415_456_10	647_12345_21	371_456_163	294_034_1	293_246_341
987_012345_60	1224_1235_1451	197_456_92	317_456_1	1345_456_254	2452_456_192	114_456_187	391_456_1	40_12345_1	66_12345_1	129_12345_1	87_456_1	697_12345_23	536_12345_1	2300_12345_255	29_456_121	957_012345_19	542_456_1	2380_456_101	1038_456_176	347_456_177	6_12345_4	188_456_1	282_456_1	206_12345_31	1335_01234_467	1271_01235_94	567_246_6	296_01234_1	74_246_53	385_456_310	615_456_18	103_12345_95	225_012345_1	149_456_112	1478_1235_1	162_456_1	13_456_1	2270_034_174	57_12345_1	2131_1235_1	1723_01234_11	518_12345_73	355_01234_1	2415_456_11	647_12345_23	371_456_172	294_034_1	293_246_331
987_012345_62	1224_1235_1470	197_456_86	317_456_1	1345_456_244	2452_456_189	114_456_205	391_456_1	40_12345_1	66_12345_1	129_12345_1	87_456_1	697_12345_22	536_12345_1	2300_12345_245	29_456_110	957_012345_19	542_456_1	2380_456_90	1038_456_177	347_456_183	6_12345_3	188_456_1	282_456_1	206_12345_31	1335_01234_468	1271_01235_88	567_246_7	296_01234_1	74_246_56	385_456_292	615_456_18	103_12345_100	225_012345_1	149_456_112	1478_1235_1	162_456_1	13_456_1	2270_034_170	57_12345_1	2131_1235_1	1723_01234_11	518_12345_75	355_01234_1	2415_456_12	647_12345_28	371_456_185	294_034_1	293_246_335
987_012345_63	1224_1235_1470	197_456_75	317_456_1	1345_456_230	2452_456_196	114_456_200	391_456_1	40_12345_1	66_12345_1	129_12345_1	87_456_1	697_12345_32	536_12345_1	2300_12345_250	29_456_117	957_012345_19	542_456_1	2380_456_86	1038_456_183	347_456_183	6_12345_2	188_456_1	282_456_1	206_12345_28	1335_01234_476	1271_01235_76	567_246_9	296_01234_1	74_246_54	385_456_273	615_456_17	103_12345_107	225_012345_1	149_456_107	1478_1235_1	162_456_1	13_456_1	2270_034_166	57_12345_1	2131_1235_1	1723_01234_9	518_12345_72	355_01234_1	2415_456_16	647_12345_22	371_456_193	294_034_1	293_246_327
987_012345_67	1224_1235_1466	197_456_84	317_456_1	1345_456_227	2452_456_192	114_456_212	391_456_1	40_12345_1	66_12345_1	129_12345_1	87_456_1	697_12345_28	536_12345_1	2300_12345_255	29_456_113	957_012345_18	542_456_1	2380_456_82	1038_456_178	347_456_192	6_12345_2	188_456_1	282_456_1	206_12345_26	1335_01234_494	1271_01235_78	567_246_10	296_01234_1	74_246_57	385_456_255	615_456_15	103_12345_118	225_012345_1	149_456_108	1478_1235_1	162_456_1	13_456_1	2270_034_158	57_12345_1	2131_1235_1	1723_01234_8	518_12345_70	355_01234_1	2415_456_16	647_12345_17	371_456_189	294_034_1	293_246_308
987_012345_63	1224_1235_1519	197_456_85	317_456_1	1345_456_234	2452_456_195	114_456_197	391_456_1	40_12345_1	66_12345_1	129_12345_1	87_456_1	697_12345_34	536_12345_1	2300_12345_242	29_456_115	957_012345_20	542_456_1	2380_456_85	1038_456_171	347_456_192	6_12345_1	188_456_1	282_456_1	206_12345_24	1335_01234_484	1271_01235_65	567_246_10	296_01234_1	74_246_58	385_456_254	615_456_13	103_12345_111	225_012345_1	149_456_108	1478_1235_1	162_456_1	13_456_1	2270_034_153	57_12345_1	2131_1235_1	1723_01234_6	518_12345_76	355_01234_1	2415_456_19	647_12345_13	371_456_177	294_034_1	293_246_301
987_012345_57	1224_1235_1479	197_456_87	317_456_1	1345_456_260	2452_456_197	114_456_194	391_456_1	40_12345_1	66_12345_1	129_12345_1	87_456_1	697_12345_40	536_12345_1	2300_12345_246	29_456_120	957_012345_22	542_456_1	2380_456_79	1038_456_164	347_456_193	6_12345_1	188_456_1	282_456_1	206_12345_27	1335_01234_474	1271_01235_68	567_246_12	296_01234_1	74_246_56	385_456_254	615_456_14	103_12345_110	225_012345_1	149_456_122	1478_1235_1	162_456_1	13_456_1	2270_034_148	57_12345_1	2131_1235_1	1723_01234_3	518_12345_76	355_01234_1	2415_456_17	647_12345_10	371_456_178	294_034_1	293_246_294
987_012345_57	1224_1235_1442	197_456_88	317_456_1	1345_456_258	2452_456_184	114_456_194	391_456_1	40_12345_1	66_12345_1	129_12345_1	87_456_1	697_12345_41	536_12345_1	2300_12345_246	29_456_131	957_012345_20	542_456_1	2380_456_90	1038_456_166	347_456_207	6_12345_1	188_456_1	282_456_1	206_12345_28	1335_01234_471	1271_01235_69	567_246_12	296_01234_1	74_246_58	385_456_255	615_456_13	103_12345_109	225_012345_1	149_456_126	1478_1235_1	162_456_1	13_456_1	2270_034_146	57_12345_1	2131_1235_1	1723_01234_3	518_12345_74	355_01234_1	2415_456_19	647_12345_12	371_456_181	294_034_1	293_246_288
987_012345_58	1224_1235_1439	197_456_83	317_456_1	1345_456_266	2452_456_177	114_456_206	391_456_1	40_12345_1	66_12345_1	129_12345_1	87_456_1	697_12345_43	536_12345_1	2300_12345_239	29_456_147	957_012345_26	542_456_1	2380_456_91	1038_456_161	347_456_213	6_12345_1	188_456_1	282_456_1	206_12345_19	1335_01234_448	1271_01235_60	567_246_9	296_01234_1	74_246_54	385_456_251	615_456_15	103_12345_106	225_012345_1	149_456_125	1478_1235_1	162_456_1	13_456_1	2270_034_145	57_12345_1	2131_1235_1	1723_01234_4	518_12345_67	355_01234_1	2415_456_22	647_12345_10	371_456_177	294_034_1	293_246_303
987_012345_60	1224_1235_1448	197_456_89	317_456_1	1345_456_254	2452_456_169	114_456_210	391_456_1	40_12345_1	66_12345_1	129_12345_1	87_456_1	697_12345_43	536_12345_1	2300_12345_222	29_456_155	957_012345_23	542_456_1	2380_456_87	1038_456_150	347_456_216	6_12345_1	188_456_1	282_456_1	206_12345_22	1335_01234_428	1271_01235_61	567_246_11	296_01234_1	74_246_59	385_456_262	615_456_19	103_12345_102	225_012345_1	149_456_120	1478_1235_1	162_456_1	13_456_1	2270_034_157	57_12345_1	2131_1235_1	1723_01234_2	518_12345_63	355_01234_1	2415_456_25	647_12345_13	371_456_163	294_034_1	293_246_307
987_012345_53	1224_1235_1447	197_456_92	317_456_1	1345_456_251	2452_456_171	114_456_213	391_456_1	40_12345_1	66_12345_1	129_12345_1	87_456_1	697_12345_41	536_12345_1	2300_12345_224	29_456_159	957_012345_22	542_456_1	2380_456_90	1038_456_162	347_456_201	6_12345_1	188_456_1	282_456_1	206_12345_18	1335_01234_420	1271_01235_49	567_246_8	296_01234_1	74_246_61	385_456_267	615_456_22	103_12345_108	225_012345_1	149_456_108	1478_1235_1	162_456_1	13_456_1	2270_034_174	57_12345_1	2131_1235_1	518_12345_51	355_01234_1	2415_456_26	647_12345_11	371_456_169	294_034_1	293_246_309
987_012345_47	1224_1235_1469	197_456_98	317_456_1	1345_456_258	2452_456_168	114_456_197	391_456_1	40_12345_1	66_12345_1	129_12345_1	87_456_1	697_12345_48	536_12345_1	2300_12345_212	29_456_158	957_012345_19	542_456_1	2380_456_93	1038_456_162	347_456_195	6_12345_1	188_456_1	282_456_1	206_12345_20	1335_01234_448	1271_01235_49	567_246_7	296_01234_1	74_246_69	385_456_273	615_456_28	103_12345_122	225_012345_1	149_456_108	1478_1235_1	162_456_1	13_456_1	2270_034_182	57_12345_1	2131_1235_1	518_12345_44	355_01234_1	2415_456_27	647_12345_11	371_456_166	294_034_1	293_246_309
987_012345_40	1224_1235_1473	197_456_100	317_456_1	1345_456_251	2452_456_172	114_456_185	391_456_1	40_12345_1	66_12345_1	129_12345_1	87_456_1	697_12345_45	536_12345_1	2300_12345_216	29_456_165	957_012345_20	542_456_1	2380_456_102	1038_456_149	347_456_195	6_12345_1	188_456_1	282_456_1	206_12345_17	1335_01234_457	1271_01235_53	567_246_4	296_01234_1	74_246_83	385_456_276	615_456_32	103_12345_134	225_012345_1	149_456_115	1478_1235_1	162_456_1	13_456_1	2270_034_175	57_12345_1	2131_1235_1	518_12345_47	355_01234_1	2415_456_27	647_12345_10	371_456_175	294_034_1	293_246_320
987_012345_41	1224_1235_1409	197_456_107	317_456_1	1345_456_254	2452_456_167	114_456_193	391_456_1	40_12345_1	66_12345_1	129_12345_1	87_456_1	697_12345_51	536_12345_1	2300_12345_230	29_456_169	957_012345_17	542_456_1	2380_456_117	1038_456_140	347_456_182	6_12345_1	188_456_1	282_456_1	206_12345_18	1335_01234_462	1271_01235_50	567_246_2	296_01234_1	74_246_88	385_456_295	615_456_36	103_12345_136	225_012345_1	149_456_111	1478_1235_1	162_456_1	13_456_1	2270_034_169	57_12345_1	2131_1235_1	518_12345_50	355_01234_1	2415_456_23	647_12345_7	371_456_173	294_034_1	293_246_326
987_012345_41	1224_1235_1427	197_456_112	317_456_1	1345_456_267	2452_456_179	114_456_179	391_456_1	40_12345_1	66_12345_1	129_12345_1	87_456_1	697_12345_55	536_12345_1	2300_12345_218	29_456_169	957_012345_19	542_456_1	2380_456_125	1038_456_136	347_456_183	6_12345_1	188_456_1	282_456_1	206_12345_18	1335_01234_442	1271_01235_51	567_246_1	296_01234_1	74_246_91	385_456_305	615_456_41	103_12345_145	225_012345_1	149_456_109	1478_1235_1	162_456_1	13_456_1	2270_034_172	57_12345_1	2131_1235_1	518_12345_55	355_01234_1	2415_456_18	647_12345_6	371_456_175	294_034_1	293_246_324
987_012345_45	1224_1235_1441	197_456_115	317_456_1	1345_456_269	2452_456_183	114_456_185	391_456_1	40_12345_1	66_12345_1	129_12345_1	87_456_1	697_12345_49	536_12345_1	2300_12345_220	29_456_155	957_012345_25	542_456_1	2380_456_134	1038_456_146	347_456_192	6_12345_1	188_456_1	282_456_1	206_12345_18	1335_01234_437	1271_01235_49	615_456_41	296_01234_1	74_246_89	385_456_297	103_12345_133	225_012345_1	149_456_120	1478_1235_1	13_456_1	2270_034_178	57_12345_1	2131_1235_1	518_12345_56	355_01234_1	2415_456_15	647_12345_6	371_456_173	294_034_1	293_246_329
987_012345_48	1224_1235_1418	197_456_110	317_456_1	1345_456_273	2452_456_200	114_456_182	391_456_1	40_12345_1	66_12345_1	129_12345_1	87_456_1	697_12345_47	536_12345_1	2300_12345_207	29_456_148	957_012345_26	542_456_1	2380_456_138	1038_456_134	347_456_180	6_12345_1	188_456_1	282_456_1	206_12345_20	1335_01234_440	1271_01235_50	615_456_43	296_01234_1	74_246_91	385_456_304	103_12345_136	225_012345_1	149_456_121	1478_1235_1	13_456_1	2270_034_183	57_12345_1	2131_1235_1	518_12345_53	355_01234_1	2415_456_13	647_12345_6	371_456_174	294_034_1	293_246_318
987_012345_48	1224_1235_1392	197_456_116	317_456_1	1345_456_273	2452_456_202	114_456_185	391_456_1	40_12345_1	66_12345_1	129_12345_1	87_456_1	697_12345_53	536_12345_1	2300_12345_213	29_456_146	957_012345_29	542_456_1	2380_456_150	1038_456_141	347_456_158	6_12345_1	188_456_1	282_456_1	206_12345_19	1335_01234_437	1271_01235_58	615_456_34	296_01234_1	74_246_100	385_456_301	103_12345_127	225_012345_1	149_456_129	1478_1235_1	13_456_1	2270_034_183	57_12345_1	2131_1235_1	518_12345_48	355_01234_1	2415_456_15	647_12345_5	371_456_168	294_034_1	293_246_330
987_012345_40	1224_1235_1390	197_456_105	317_456_1	1345_456_271	2452_456_190	114_456_195	391_456_1	40_12345_1	66_12345_1	129_12345_1	87_456_1	697_12345_54	536_12345_1	2300_12345_219	29_456_149	957_012345_30	542_456_1	2380_456_147	1038_456_140	347_456_152	6_12345_1	188_456_1	282_456_1	206_12345_20	1335_01234_448	1271_01235_62	615_456_32	296_01234_1	74_246_102	385_456_306	103_12345_126	225_012345_1	149_456_126	1478_1235_1	13_456_1	2270_034_189	57_12345_1	2131_1235_1	518_12345_46	355_01234_1	2415_456_15	647_12345_2	371_456_175	294_034_1	293_246_339
987_012345_31	1224_1235_1461	197_456_99	317_456_1	1345_456_289	2452_456_185	114_456_196	391_456_1	40_12345_1	66_12345_1	129_12345_1	87_456_1	697_12345_47	536_12345_1	2300_12345_222	29_456_150	957_012345_25	542_456_1	2380_456_146	1038_456_146	347_456_145	6_12345_1	188_456_1	282_456_1	206_12345_21	1335_01234_431	1271_01235_59	615_456_30	296_01234_1	74_246_106	385_456_324	103_12345_119	225_012345_1	149_456_128	1478_1235_1	13_456_1	2270_034_195	57_12345_1	2131_1235_1	518_12345_58	355_01234_1	2415_456_18	647_12345_3	371_456_165	294_034_1	293_246_340
987_012345_27	1224_1235_1484	197_456_93	317_456_1	1345_456_300	2452_456_189	114_456_184	391_456_1	40_12345_1	66_12345_1	129_12345_1	87_456_1	697_12345_36	536_12345_1	2300_12345_232	29_456_143	957_012345_25	542_456_1	2380_456_139	1038_456_135	347_456_137	6_12345_1	188_456_1	282_456_1	206_12345_25	1335_01234_430	1271_01235_59	615_456_26	296_01234_1	74_246_110	385_456_339	103_12345_132	225_012345_1	149_456_122	1478_1235_1	13_456_1	2270_034_193	57_12345_1	2131_1235_1	518_12345_53	355_01234_1	2415_456_15	647_12345_5	371_456_170	294_034_1	293_246_340
987_012345_29	1224_1235_1446	197_456_92	317_456_1	1345_456_301	2452_456_188	114_456_180	391_456_1	40_12345_1	66_12345_1	129_12345_1	87_456_1	697_12345_46	536_12345_1	2300_12345_217	29_456_140	957_012345_25	542_456_1	2380_456_131	1038_456_130	347_456_133	6_12345_1	188_456_1	282_456_1	206_12345_24	1335_01234_465	1271_01235_57	615_456_24	296_01234_1	74_246_111	385_456_342	103_12345_129	225_012345_1	149_456_123	1478_1235_1	13_456_1	2270_034_204	57_12345_1	2131_1235_1	518_12345_52	355_01234_1	2415_456_19	647_12345_2	371_456_179	294_034_1	293_246_346
987_012345_26	1224_1235_1449	197_456_85	317_456_1	1345_456_300	2452_456_194	114_456_185	391_456_1	40_12345_1	66_12345_1	129_12345_1	87_456_1	697_12345_54	536_12345_1	2300_12345_225	29_456_134	957_012345_21	542_456_1	2380_456_125	1038_456_135	347_456_133	6_12345_1	188_456_1	282_456_1	206_12345_22	1335_01234_441	1271_01235_50	615_456_23	296_01234_1	74_246_115	385_456_345	103_12345_128	225_012345_1	149_456_122	1478_1235_1	13_456_1	2270_034_192	57_12345_1	2131_1235_1	518_12345_59	355_01234_1	2415_456_24	647_12345_2	371_456_193	294_034_1	293_246_342
987_012345_29	1224_1235_1420	197_456_91	317_456_1	1345_456_305	2452_456_197	114_456_189	391_456_1	40_12345_1	66_12345_1	129_12345_1	87_456_1	697_12345_51	536_12345_1	2300_12345_227	29_456_129	957_012345_20	542_456_1	2380_456_124	1038_456_148	347_456_129	6_12345_1	188_456_1	282_456_1	206_12345_26	1335_01234_451	1271_01235_42	149_456_119	296_01234_1	74_246_117	385_456_337	103_12345_127	225_012345_1	615_456_23	1478_1235_1	13_456_1	2270_034_182	57_12345_1	2131_1235_1	518_12345_62	355_01234_1	2415_456_23	647_12345_4	371_456_202	294_034_1	293_246_353
987_012345_24	1224_1235_1462	197_456_83	317_456_1	1345_456_304	2452_456_190	114_456_195	391_456_1	40_12345_1	66_12345_1	129_12345_1	87_456_1	697_12345_46	536_12345_1	2300_12345_192	29_456_128	957_012345_23	542_456_1	2380_456_113	1038_456_148	347_456_129	6_12345_1	188_456_1	282_456_1	206_12345_17	1335_01234_459	1271_01235_43	615_456_21	296_01234_1	74_246_128	385_456_334	103_12345_136	225_012345_1	149_456_119	1478_1235_1	13_456_1	2270_034_177	57_12345_1	2131_1235_1	518_12345_58	355_01234_1	2415_456_26	647_12345_4	371_456_211	294_034_1	293_246_360
987_012345_26	1224_1235_1459	197_456_78	317_456_1	1345_456_290	2452_456_194	114_456_185	391_456_1	40_12345_1	66_12345_1	129_12345_1	87_456_1	697_12345_46	536_12345_1	2300_12345_173	29_456_123	957_012345_20	542_456_1	2380_456_112	1038_456_156	347_456_128	6_12345_1	188_456_1	282_456_1	206_12345_12	1335_01234_443	1271_01235_45	615_456_23	296_01234_1	74_246_132	385_456_326	103_12345_138	225_012345_1	149_456_119	1478_1235_1	13_456_1	2270_034_175	57_12345_1	2131_1235_1	518_12345_57	355_01234_1	2415_456_23	647_12345_2	371_456_229	294_034_1	293_246_366
987_012345_27	1224_1235_1492	197_456_81	317_456_1	1345_456_286	2452_456_182	114_456_175	391_456_1	40_12345_1	66_12345_1	129_12345_1	87_456_1	697_12345_47	536_12345_1	2300_12345_172	29_456_132	957_012345_23	542_456_1	2380_456_119	1038_456_151	347_456_133	6_12345_1	188_456_1	282_456_1	206_12345_10	1335_01234_415	1271_01235_42	615_456_24	296_01234_1	74_246_125	385_456_325	103_12345_138	225_012345_1	149_456_116	1478_1235_1	13_456_1	2270_034_177	57_12345_1	2131_1235_1	518_12345_51	355_01234_1	2415_456_23	647_12345_4	371_456_223	294_034_1	293_246_364
987_012345_27	1224_1235_1547	197_456_79	317_456_1	1345_456_276	2452_456_187	114_456_169	391_456_1	40_12345_1	66_12345_1	129_12345_1	87_456_1	697_12345_48	536_12345_1	2300_12345_182	29_456_125	957_012345_23	542_456_1	2380_456_117	1038_456_148	347_456_134	6_12345_1	188_456_1	282_456_1	206_12345_6	1335_01234_412	1271_01235_44	149_456_114	296_01234_1	74_246_123	385_456_323	103_12345_142	225_012345_1	615_456_25	1478_1235_1	13_456_1	2270_034_185	57_12345_1	2131_1235_1	518_12345_50	355_01234_1	2415_456_20	647_12345_4	371_456_210	294_034_1	293_246_349
987_012345_29	1224_1235_1567	197_456_73	317_456_1	1345_456_288	2452_456_181	114_456_183	391_456_1	40_12345_1	66_12345_1	129_12345_1	87_456_1	697_12345_44	536_12345_1	2300_12345_182	29_456_119	957_012345_22	542_456_1	2380_456_116	1038_456_151	347_456_140	6_12345_1	188_456_1	282_456_1	206_12345_5	1335_01234_389	1271_01235_51	615_456_24	296_01234_1	74_246_127	385_456_311	103_12345_156	225_012345_1	149_456_111	1478_1235_1	13_456_1	2270_034_183	57_12345_1	2131_1235_1	518_12345_45	355_01234_1	2415_456_21	647_12345_8	371_456_207	294_034_1	293_246_352
987_012345_30	1224_1235_1581	197_456_66	317_456_1	1345_456_285	2452_456_178	114_456_175	391_456_1	40_12345_1	66_12345_1	129_12345_1	87_456_1	697_12345_45	536_12345_1	2300_12345_165	29_456_111	957_012345_19	542_456_1	2380_456_116	1038_456_145	347_456_142	6_12345_1	188_456_1	282_456_1	206_12345_3	1335_01234_395	1271_01235_44	615_456_26	296_01234_1	74_246_126	385_456_311	103_12345_158	225_012345_1	149_456_112	1478_1235_1	13_456_1	2270_034_189	57_12345_1	2131_1235_1	518_12345_43	355_01234_1	2415_456_18	647_12345_6	371_456_217	294_034_1	293_246_355
987_012345_23	1224_1235_1633	197_456_70	317_456_1	1345_456_286	2452_456_160	114_456_175	391_456_1	40_12345_1	66_12345_1	129_12345_1	87_456_1	697_12345_45	536_12345_1	2300_12345_173	29_456_107	957_012345_18	542_456_1	2380_456_117	1038_456_139	347_456_155	6_12345_1	188_456_1	282_456_1	206_12345_2	1335_01234_375	1271_01235_39	615_456_28	296_01234_1	74_246_127	385_456_292	103_12345_148	225_012345_1	149_456_117	1478_1235_1	13_456_1	2270_034_194	57_12345_1	2131_1235_1	518_12345_50	355_01234_1	2415_456_15	647_12345_6	371_456_215	294_034_1	293_246_351
987_012345_18	1224_1235_1710	197_456_62	317_456_1	1345_456_278	2452_456_157	114_456_172	391_456_1	40_12345_1	66_12345_1	129_12345_1	87_456_1	697_12345_40	536_12345_1	2300_12345_164	29_456_105	957_012345_16	542_456_1	2380_456_118	1038_456_156	347_456_155	6_12345_1	188_456_1	282_456_1	206_12345_2	1335_01234_376	1271_01235_35	615_456_22	296_01234_1	74_246_129	385_456_284	103_12345_146	225_012345_1	149_456_115	1478_1235_1	13_456_1	2270_034_194	57_12345_1	2131_1235_1	518_12345_46	355_01234_1	2415_456_12	647_12345_4	371_456_202	294_034_1	293_246_363
987_012345_18	1224_1235_1703	197_456_75	317_456_1	1345_456_286	2452_456_167	114_456_180	391_456_1	40_12345_1	66_12345_1	129_12345_1	87_456_1	697_12345_31	536_12345_1	2300_12345_156	29_456_103	957_012345_16	542_456_1	2380_456_132	1038_456_154	347_456_162	6_12345_1	188_456_1	282_456_1	206_12345_2	1335_01234_356	1271_01235_31	615_456_22	296_01234_1	74_246_125	385_456_279	103_12345_142	225_012345_1	149_456_115	1478_1235_1	13_456_1	2270_034_211	57_12345_1	2131_1235_1	518_12345_42	355_01234_1	2415_456_11	647_12345_7	371_456_190	294_034_1	293_246_376
987_012345_14	1224_1235_1676	197_456_81	317_456_1	1345_456_292	2452_456_170	114_456_199	391_456_1	40_12345_1	66_12345_1	129_12345_1	87_456_1	697_12345_32	536_12345_1	2300_12345_162	29_456_104	957_012345_16	542_456_1	2380_456_137	1038_456_146	347_456_154	6_12345_1	188_456_1	282_456_1	206_12345_2	1335_01234_362	1271_01235_32	615_456_22	296_01234_1	74_246_136	385_456_273	103_12345_121	225_012345_1	149_456_119	1478_1235_1	13_456_1	2270_034_211	57_12345_1	2131_1235_1	518_12345_45	355_01234_1	2415_456_10	647_12345_8	371_456_174	294_034_1	293_246_393
987_012345_16	1224_1235_1701	197_456_85	317_456_1	1345_456_270	2452_456_172	114_456_215	391_456_1	40_12345_1	66_12345_1	129_12345_1	87_456_1	697_12345_38	536_12345_1	2300_12345_157	29_456_103	957_012345_14	542_456_1	2380_456_149	1038_456_145	347_456_154	6_12345_1	188_456_1	282_456_1	206_12345_2	1335_01234_358	1271_01235_39	615_456_21	296_01234_1	74_246_134	385_456_271	103_12345_121	225_012345_1	149_456_129	1478_1235_1	13_456_1	2270_034_210	57_12345_1	2131_1235_1	518_12345_39	355_01234_1	2415_456_8	647_12345_10	371_456_174	294_034_1	293_246_410
987_012345_17	1224_1235_1662	197_456_74	317_456_1	1345_456_286	2452_456_169	114_456_231	391_456_1	40_12345_1	66_12345_1	129_12345_1	87_456_1	697_12345_38	536_12345_1	2300_12345_165	29_456_92	957_012345_13	542_456_1	2380_456_150	1038_456_139	347_456_162	6_12345_1	188_456_1	282_456_1	206_12345_2	1335_01234_350	1271_01235_53	615_456_26	296_01234_1	74_246_148	385_456_288	103_12345_134	225_012345_1	149_456_138	1478_1235_1	13_456_1	2270_034_206	57_12345_1	2131_1235_1	518_12345_36	355_01234_1	2415_456_7	647_12345_13	371_456_174	294_034_1	293_246_413
987_012345_13	1224_1235_1654	197_456_84	317_456_1	1345_456_296	2452_456_159	114_456_234	391_456_1	40_12345_1	66_12345_1	129_12345_1	87_456_1	697_12345_30	536_12345_1	2300_12345_172	29_456_87	957_012345_13	542_456_1	2380_456_152	1038_456_136	347_456_178	6_12345_1	188_456_1	282_456_1	206_12345_4	1335_01234_354	1271_01235_66	615_456_28	296_01234_1	74_246_154	385_456_282	103_12345_140	225_012345_1	149_456_154	1478_1235_1	13_456_1	2270_034_191	57_12345_1	2131_1235_1	518_12345_40	355_01234_1	2415_456_7	647_12345_10	371_456_183	294_034_1	293_246_408
987_012345_15	1224_1235_1636	197_456_78	317_456_1	1345_456_301	2452_456_141	114_456_227	391_456_1	40_12345_1	66_12345_1	129_12345_1	87_456_1	697_12345_27	536_12345_1	2300_12345_182	29_456_82	957_012345_8	542_456_1	2380_456_158	1038_456_126	347_456_185	6_12345_1	188_456_1	282_456_1	206_12345_7	1335_01234_338	1271_01235_77	615_456_27	296_01234_1	74_246_152	385_456_287	103_12345_141	225_012345_1	149_456_159	1478_1235_1	13_456_1	2270_034_188	57_12345_1	2131_1235_1	518_12345_42	355_01234_1	2415_456_8	647_12345_13	371_456_188	294_034_1	293_246_417
987_012345_18	1224_1235_1587	197_456_91	317_456_1	1345_456_294	2452_456_140	114_456_218	391_456_1	40_12345_1	66_12345_1	129_12345_1	87_456_1	697_12345_27	536_12345_1	2300_12345_187	29_456_74	957_012345_8	542_456_1	2380_456_155	1038_456_138	347_456_202	6_12345_1	188_456_1	282_456_1	206_12345_5	1335_01234_319	1271_01235_70	615_456_27	296_01234_1	74_246_152	385_456_293	103_12345_130	225_012345_1	149_456_166	1478_1235_1	13_456_1	2270_034_199	57_12345_1	2131_1235_1	518_12345_43	355_01234_1	2415_456_8	647_12345_13	371_456_206	294_034_1	293_246_418
987_012345_15	1224_1235_1538	197_456_90	317_456_1	1345_456_301	2452_456_129	114_456_217	391_456_1	40_12345_1	66_12345_1	129_12345_1	87_456_1	697_12345_24	536_12345_1	2300_12345_181	29_456_73	957_012345_3	542_456_1	2380_456_158	1038_456_141	347_456_210	6_12345_1	188_456_1	282_456_1	206_12345_3	1335_01234_288	1271_01235_66	615_456_24	296_01234_1	74_246_149	385_456_300	103_12345_122	225_012345_1	149_456_165	1478_1235_1	13_456_1	2270_034_198	57_12345_1	2131_1235_1	518_12345_41	355_01234_1	2415_456_9	647_12345_10	371_456_222	294_034_1	293_246_418
987_012345_20	1224_1235_1557	197_456_89	317_456_1	1345_456_298	2452_456_134	114_456_204	391_456_1	40_12345_1	66_12345_1	129_12345_1	87_456_1	697_12345_19	536_12345_1	2300_12345_179	29_456_68	957_012345_2	542_456_1	2380_456_148	1038_456_145	347_456_221	6_12345_1	188_456_1	282_456_1	206_12345_1	1335_01234_291	1271_01235_71	615_456_21	296_01234_1	74_246_153	385_456_306	103_12345_121	225_012345_1	149_456_157	1478_1235_1	13_456_1	2270_034_190	57_12345_1	2131_1235_1	518_12345_47	355_01234_1	2415_456_13	647_12345_10	371_456_239	294_034_1	293_246_421
987_012345_25	1224_1235_1583	197_456_79	317_456_1	1345_456_301	2452_456_141	114_456_193	391_456_1	40_12345_1	66_12345_1	129_12345_1	87_456_1	697_12345_14	536_12345_1	2300_12345_170	29_456_64	957_012345_1	542_456_1	2380_456_146	1038_456_148	347_456_211	6_12345_1	188_456_1	282_456_1	206_12345_1	1335_01234_278	1271_01235_63	615_456_24	296_01234_1	74_246_156	385_456_301	103_12345_118	225_012345_1	149_456_153	1478_1235_1	13_456_1	2270_034_203	57_12345_1	2131_1235_1	518_12345_48	355_01234_1	2415_456_13	647_12345_10	371_456_235	294_034_1	293_246_417
987_012345_27	1224_1235_1646	197_456_78	317_456_1	1345_456_294	2452_456_152	114_456_191	391_456_1	40_12345_1	66_12345_1	129_12345_1	87_456_1	697_12345_15	536_12345_1	2300_12345_143	29_456_63	957_012345_1	542_456_1	2380_456_144	1038_456_145	347_456_212	6_12345_1	188_456_1	282_456_1	1335_01234_261	1271_01235_57	615_456_21	296_01234_1	74_246_173	385_456_306	103_12345_124	225_012345_1	149_456_140	1478_1235_1	13_456_1	2270_034_192	57_12345_1	2131_1235_1	518_12345_47	355_01234_1	2415_456_19	647_12345_13	371_456_234	294_034_1	293_246_421
987_012345_30	1224_1235_1677	197_456_81	317_456_1	1345_456_289	2452_456_151	114_456_195	391_456_1	66_12345_1	129_12345_1	87_456_1	697_12345_17	536_12345_1	2300_12345_144	29_456_62	40_12345_1	542_456_1	2380_456_137	1038_456_149	347_456_218	6_12345_1	188_456_1	282_456_1	1335_01234_259	1271_01235_50	615_456_22	296_01234_1	74_246_176	385_456_319	103_12345_125	149_456_135	1478_1235_1	13_456_1	2270_034_194	57_12345_1	2131_1235_1	518_12345_40	355_01234_1	2415_456_27	647_12345_16	371_456_231	294_034_1	293_246_413
987_012345_28	1224_1235_1756	197_456_80	317_456_1	1345_456_289	2452_456_142	114_456_208	391_456_1	66_12345_1	129_12345_1	87_456_1	697_12345_21	536_12345_1	2300_12345_141	29_456_63	40_12345_1	542_456_1	2380_456_139	1038_456_157	347_456_219	6_12345_1	188_456_1	282_456_1	1335_01234_250	1271_01235_46	615_456_25	296_01234_1	74_246_185	385_456_316	103_12345_114	149_456_137	1478_1235_1	13_456_1	2270_034_188	57_12345_1	2131_1235_1	518_12345_41	355_01234_1	2415_456_33	647_12345_13	371_456_224	294_034_1	293_246_395
987_012345_35	1224_1235_1717	197_456_88	317_456_1	1345_456_285	2452_456_141	114_456_215	391_456_1	66_12345_1	129_12345_1	87_456_1	697_12345_15	536_12345_1	2300_12345_148	29_456_63	40_12345_1	542_456_1	2380_456_141	1038_456_147	347_456_209	6_12345_1	188_456_1	282_456_1	1335_01234_234	1271_01235_55	615_456_27	296_01234_1	74_246_187	385_456_314	103_12345_106	149_456_133	1478_1235_1	13_456_1	2270_034_190	57_12345_1	2131_1235_1	518_12345_48	355_01234_1	2415_456_38	647_12345_17	371_456_213	294_034_1	293_246_386
987_012345_44	1224_1235_1708	197_456_89	317_456_1	1345_456_270	2452_456_147	114_456_205	391_456_1	66_12345_1	129_12345_1	87_456_1	697_12345_14	536_12345_1	2300_12345_157	29_456_65	40_12345_1	542_456_1	2380_456_138	1038_456_159	347_456_190	6_12345_1	188_456_1	282_456_1	1335_01234_243	1271_01235_47	615_456_31	296_01234_1	74_246_199	385_456_318	103_12345_114	149_456_131	1478_1235_1	13_456_1	2270_034_184	57_12345_1	2131_1235_1	518_12345_46	355_01234_1	2415_456_38	647_12345_13	371_456_230	294_034_1	293_246_373
987_012345_42	1224_1235_1701	197_456_93	317_456_1	1345_456_268	2452_456_157	114_456_193	391_456_1	66_12345_1	129_12345_1	87_456_1	697_12345_12	536_12345_1	2300_12345_160	29_456_57	40_12345_1	542_456_1	2380_456_129	1038_456_171	347_456_172	6_12345_1	188_456_1	282_456_1	1335_01234_253	1271_01235_41	615_456_33	296_01234_1	74_246_197	385_456_310	103_12345_111	149_456_127	1478_1235_1	13_456_1	2270_034_189	57_12345_1	2131_1235_1	518_12345_58	355_01234_1	2415_456_37	647_12345_8	371_456_232	294_034_1	293_246_351
987_012345_48	1224_1235_1693	197_456_96	317_456_1	1345_456_272	2452_456_148	114_456_194	391_456_1	66_12345_1	129_12345_1	87_456_1	697_12345_9	536_12345_1	2300_12345_155	29_456_58	40_12345_1	542_456_1	2380_456_136	1038_456_173	347_456_161	6_12345_1	188_456_1	282_456_1	1335_01234_235	1271_01235_38	615_456_33	296_01234_1	74_246_195	385_456_295	103_12345_104	149_456_130	1478_1235_1	13_456_1	2270_034_200	57_12345_1	2131_1235_1	518_12345_58	355_01234_1	2415_456_43	647_12345_9	371_456_228	294_034_1	293_246_358
987_012345_57	1224_1235_1701	197_456_90	317_456_1	1345_456_287	2452_456_145	114_456_191	391_456_1	66_12345_1	129_12345_1	87_456_1	697_12345_14	536_12345_1	2300_12345_150	29_456_53	40_12345_1	542_456_1	2380_456_134	1038_456_179	347_456_170	6_12345_1	188_456_1	282_456_1	1335_01234_253	1271_01235_41	615_456_28	296_01234_1	74_246_209	385_456_273	103_12345_120	149_456_132	1478_1235_1	13_456_1	2270_034_209	57_12345_1	2131_1235_1	518_12345_57	355_01234_1	2415_456_39	647_12345_6	371_456_231	294_034_1	293_246_359
987_012345_54	1224_1235_1741	197_456_93	317_456_1	1345_456_289	2452_456_145	114_456_176	391_456_1	66_12345_1	129_12345_1	87_456_1	697_12345_14	536_12345_1	2300_12345_136	29_456_44	40_12345_1	542_456_1	2380_456_134	1038_456_176	347_456_164	6_12345_1	188_456_1	282_456_1	1335_01234_271	1271_01235_48	615_456_21	296_01234_1	74_246_220	385_456_261	103_12345_122	149_456_134	1478_1235_1	13_456_1	2270_034_217	57_12345_1	2131_1235_1	518_12345_52	355_01234_1	2415_456_39	647_12345_7	371_456_235	294_034_1	293_246_359
987_012345_44	1224_1235_1775	197_456_91	317_456_1	1345_456_292	2452_456_148	114_456_179	391_456_1	66_12345_1	129_12345_1	87_456_1	697_12345_13	536_12345_1	2300_12345_120	29_456_48	40_12345_1	542_456_1	2380_456_129	1038_456_176	347_456_158	6_12345_1	188_456_1	282_456_1	1335_01234_272	1271_01235_49	615_456_19	296_01234_1	74_246_221	385_456_254	103_12345_112	149_456_138	1478_1235_1	13_456_1	2270_034_216	57_12345_1	2131_1235_1	518_12345_54	355_01234_1	2415_456_44	647_12345_10	371_456_253	294_034_1	293_246_362
987_012345_41	1224_1235_1790	197_456_92	317_456_1	1345_456_279	2452_456_140	114_456_169	391_456_1	66_12345_1	129_12345_1	87_456_1	697_12345_14	536_12345_1	2300_12345_118	29_456_40	40_12345_1	542_456_1	2380_456_118	1038_456_174	347_456_146	6_12345_1	188_456_1	282_456_1	1335_01234_263	1271_01235_54	615_456_21	296_01234_1	74_246_225	385_456_256	103_12345_117	149_456_148	1478_1235_1	13_456_1	2270_034_223	57_12345_1	2131_1235_1	518_12345_50	355_01234_1	2415_456_38	647_12345_14	371_456_247	294_034_1	293_246_378
987_012345_45	1224_1235_1779	197_456_81	317_456_1	1345_456_288	2452_456_147	114_456_166	391_456_1	66_12345_1	129_12345_1	87_456_1	697_12345_13	536_12345_1	2300_12345_119	29_456_52	40_12345_1	542_456_1	2380_456_116	1038_456_177	347_456_144	6_12345_1	188_456_1	282_456_1	1335_01234_259	1271_01235_49	615_456_21	296_01234_1	74_246_248	385_456_236	103_12345_120	149_456_159	1478_1235_1	13_456_1	2270_034_234	57_12345_1	2131_1235_1	518_12345_49	355_01234_1	2415_456_40	647_12345_14	371_456_245	294_034_1	293_246_401
987_012345_46	1224_1235_1739	197_456_77	317_456_1	1345_456_277	2452_456_147	114_456_154	391_456_1	66_12345_1	129_12345_1	87_456_1	697_12345_6	536_12345_1	2300_12345_129	29_456_50	40_12345_1	542_456_1	2380_456_105	1038_456_176	347_456_129	6_12345_1	188_456_1	282_456_1	1335_01234_266	1271_01235_47	615_456_20	296_01234_1	74_246_248	385_456_253	103_12345_106	149_456_158	1478_1235_1	13_456_1	2270_034_237	57_12345_1	2131_1235_1	518_12345_41	355_01234_1	2415_456_37	647_12345_12	371_456_250	294_034_1	293_246_411
987_012345_40	1224_1235_1679	197_456_66	317_456_1	1345_456_272	2452_456_155	114_456_162	391_456_1	66_12345_1	129_12345_1	87_456_1	697_12345_5	536_12345_1	2300_12345_127	29_456_50	40_12345_1	542_456_1	2380_456_100	1038_456_187	347_456_117	6_12345_1	188_456_1	282_456_1	1335_01234_279	1271_01235_44	615_456_18	296_01234_1	74_246_238	385_456_260	103_12345_102	149_456_151	1478_1235_1	13_456_1	2270_034_248	57_12345_1	2131_1235_1	518_12345_41	355_01234_1	2415_456_37	647_12345_12	371_456_256	294_034_1	293_246_430
987_012345_39	1224_1235_1647	197_456_66	317_456_1	1345_456_272	2452_456_162	114_456_181	391_456_1	66_12345_1	129_12345_1	87_456_1	697_12345_2	536_12345_1	2300_12345_112	29_456_52	40_12345_1	542_456_1	2380_456_105	1038_456_194	347_456_108	6_12345_1	188_456_1	282_456_1	1335_01234_257	1271_01235_38	615_456_17	296_01234_1	74_246_235	385_456_267	103_12345_101	149_456_150	1478_1235_1	13_456_1	2270_034_243	57_12345_1	2131_1235_1	518_12345_43	355_01234_1	2415_456_29	647_12345_13	371_456_259	294_034_1	293_246_429
987_012345_35	1224_1235_1623	197_456_72	317_456_1	1345_456_268	2452_456_170	114_456_180	391_456_1	66_12345_1	129_12345_1	87_456_1	697_12345_1	536_12345_1	2300_12345_97	29_456_48	40_12345_1	542_456_1	2380_456_112	1038_456_185	347_456_105	6_12345_1	188_456_1	282_456_1	1335_01234_269	1271_01235_37	615_456_19	296_01234_1	74_246_232	385_456_300	103_12345_101	149_456_147	1478_1235_1	13_456_1	2270_034_234	57_12345_1	2131_1235_1	518_12345_40	355_01234_1	2415_456_20	647_12345_15	371_456_276	294_034_1	293_246_455
987_012345_38	1224_1235_1608	197_456_72	317_456_1	1345_456_273	2452_456_186	114_456_179	391_456_1	66_12345_1	129_12345_1	87_456_1	697_12345_1	536_12345_1	2300_12345_109	29_456_49	40_12345_1	542_456_1	2380_456_129	1038_456_195	347_456_104	6_12345_1	188_456_1	282_456_1	1335_01234_258	1271_01235_27	615_456_20	296_01234_1	74_246_232	385_456_307	103_12345_87	149_456_134	1478_1235_1	13_456_1	2270_034_224	57_12345_1	2131_1235_1	518_12345_43	355_01234_1	2415_456_17	647_12345_10	371_456_287	294_034_1	293_246_427
987_012345_35	1224_1235_1635	197_456_67	317_456_1	1345_456_250	2452_456_192	114_456_181	391_456_1	66_12345_1	129_12345_1	87_456_1	697_12345_2	536_12345_1	2300_12345_118	29_456_53	40_12345_1	542_456_1	2380_456_126	1038_456_193	347_456_103	6_12345_1	188_456_1	282_456_1	1335_01234_271	1271_01235_24	615_456_19	296_01234_1	74_246_240	385_456_326	103_12345_93	149_456_132	1478_1235_1	13_456_1	2270_034_210	57_12345_1	2131_1235_1	518_12345_44	355_01234_1	2415_456_20	647_12345_7	371_456_282	294_034_1	293_246_429
987_012345_36	1224_1235_1661	197_456_73	317_456_1	1345_456_261	2452_456_198	114_456_187	391_456_1	66_12345_1	129_12345_1	87_456_1	697_12345_4	536_12345_1	2300_12345_123	29_456_52	40_12345_1	542_456_1	2380_456_128	1038_456_192	347_456_96	6_12345_1	188_456_1	282_456_1	1335_01234_271	1271_01235_20	615_456_20	296_01234_1	74_246_244	385_456_309	103_12345_98	149_456_133	1478_1235_1	13_456_1	2270_034_215	57_12345_1	2131_1235_1	518_12345_48	355_01234_1	2415_456_21	647_12345_10	371_456_281	294_034_1	293_246_448
987_012345_34	1224_1235_1705	197_456_70	317_456_1	1345_456_261	2452_456_186	114_456_204	391_456_1	66_12345_1	129_12345_1	87_456_1	697_12345_1	536_12345_1	2300_12345_126	29_456_48	40_12345_1	542_456_1	2380_456_128	1038_456_192	347_456_92	6_12345_1	188_456_1	282_456_1	1335_01234_261	1271_01235_20	615_456_14	296_01234_1	74_246_242	385_456_312	103_12345_108	149_456_125	1478_1235_1	13_456_1	2270_034_212	57_12345_1	2131_1235_1	518_12345_39	355_01234_1	2415_456_30	647_12345_12	371_456_280	294_034_1	293_246_464
987_012345_34	1224_1235_1743	197_456_63	317_456_1	1345_456_256	2452_456_182	114_456_199	391_456_1	66_12345_1	87_456_1	536_12345_1	2300_12345_115	29_456_47	542_456_1	2380_456_127	1038_456_200	347_456_104	6_12345_1	188_456_1	282_456_1	1335_01234_258	1271_01235_21	615_456_13	296_01234_1	74_246_275	385_456_318	103_12345_101	149_456_109	1478_1235_1	13_456_1	2270_034_206	57_12345_1	2131_1235_1	518_12345_38	355_01234_1	2415_456_41	647_12345_12	371_456_261	294_034_1	293_246_440
987_012345_38	1224_1235_1768	197_456_61	317_456_1	1345_456_257	2452_456_170	114_456_190	391_456_1	66_12345_1	87_456_1	536_12345_1	2300_12345_121	29_456_47	542_456_1	2380_456_122	1038_456_199	347_456_104	6_12345_1	188_456_1	282_456_1	1335_01234_264	1271_01235_19	615_456_10	296_01234_1	74_246_275	385_456_339	103_12345_98	149_456_118	1478_1235_1	13_456_1	2270_034_188	57_12345_1	2131_1235_1	518_12345_35	355_01234_1	2415_456_56	647_12345_13	371_456_277	294_034_1	293_246_422
987_012345_39	1224_1235_1790	197_456_55	317_456_1	1345_456_261	2452_456_165	114_456_194	391_456_1	66_12345_1	87_456_1	536_12345_1	2300_12345_130	29_456_48	542_456_1	2380_456_115	1038_456_203	347_456_103	6_12345_1	188_456_1	282_456_1	1335_01234_269	1271_01235_18	615_456_7	296_01234_1	74_246_267	385_456_339	103_12345_102	149_456_119	1478_1235_1	13_456_1	2270_034_170	57_12345_1	2131_1235_1	518_12345_30	355_01234_1	2415_456_65	647_12345_13	371_456_267	294_034_1	293_246_432
987_012345_35	1224_1235_1809	197_456_59	317_456_1	1345_456_255	2452_456_155	114_456_177	391_456_1	66_12345_1	87_456_1	536_12345_1	2300_12345_130	29_456_52	542_456_1	2380_456_107	1038_456_208	347_456_103	6_12345_1	188_456_1	282_456_1	1335_01234_267	1271_01235_21	615_456_3	296_01234_1	74_246_274	385_456_336	103_12345_102	149_456_119	1478_1235_1	13_456_1	2270_034_155	57_12345_1	2131_1235_1	518_12345_29	355_01234_1	2415_456_74	647_12345_15	371_456_256	294_034_1	293_246_432
987_012345_30	1224_1235_1789	197_456_67	317_456_1	1345_456_253	2452_456_145	114_456_183	391_456_1	66_12345_1	87_456_1	536_12345_1	2300_12345_134	29_456_50	542_456_1	2380_456_116	1038_456_201	347_456_100	6_12345_1	188_456_1	282_456_1	1335_01234_258	1271_01235_27	615_456_2	296_01234_1	74_246_283	385_456_345	103_12345_101	149_456_125	1478_1235_1	13_456_1	2270_034_154	57_12345_1	2131_1235_1	518_12345_28	355_01234_1	2415_456_74	647_12345_19	371_456_255	294_034_1	293_246_451
987_012345_26	1224_1235_1755	197_456_67	317_456_1	1345_456_254	2452_456_137	114_456_181	391_456_1	66_12345_1	87_456_1	536_12345_1	2300_12345_126	29_456_50	542_456_1	2380_456_117	1038_456_198	347_456_95	6_12345_1	188_456_1	282_456_1	1335_01234_253	1271_01235_34	615_456_2	296_01234_1	74_246_295	385_456_370	103_12345_105	149_456_128	1478_1235_1	13_456_1	2270_034_148	57_12345_1	2131_1235_1	518_12345_33	355_01234_1	2415_456_82	647_12345_20	371_456_261	294_034_1	293_246_471
987_012345_26	1224_1235_1852	197_456_55	317_456_1	1345_456_247	2452_456_134	114_456_177	391_456_1	66_12345_1	87_456_1	536_12345_1	2300_12345_130	29_456_48	542_456_1	2380_456_113	1038_456_196	347_456_96	6_12345_1	188_456_1	282_456_1	1335_01234_248	1271_01235_32	615_456_2	296_01234_1	74_246_299	385_456_371	103_12345_100	149_456_129	1478_1235_1	13_456_1	2270_034_149	57_12345_1	2131_1235_1	518_12345_32	355_01234_1	2415_456_91	647_12345_16	371_456_256	294_034_1	293_246_461
987_012345_28	1224_1235_1856	197_456_56	317_456_1	1345_456_240	2452_456_140	114_456_178	391_456_1	66_12345_1	87_456_1	536_12345_1	2300_12345_131	29_456_50	542_456_1	2380_456_116	1038_456_204	347_456_91	6_12345_1	188_456_1	282_456_1	1335_01234_231	1271_01235_26	615_456_2	296_01234_1	74_246_308	385_456_363	103_12345_103	149_456_127	1478_1235_1	13_456_1	2270_034_141	57_12345_1	2131_1235_1	518_12345_29	355_01234_1	2415_456_101	647_12345_13	371_456_260	294_034_1	293_246_451
987_012345_26	1224_1235_1815	197_456_61	317_456_1	1345_456_238	2452_456_144	114_456_180	391_456_1	66_12345_1	87_456_1	536_12345_1	2300_12345_121	29_456_48	542_456_1	2380_456_114	1038_456_202	347_456_95	6_12345_1	188_456_1	282_456_1	1335_01234_213	1271_01235_32	615_456_1	296_01234_1	74_246_318	385_456_351	103_12345_94	149_456_133	1478_1235_1	13_456_1	2270_034_153	57_12345_1	2131_1235_1	518_12345_29	355_01234_1	2415_456_113	647_12345_12	371_456_266	294_034_1	293_246_472
987_012345_21	1224_1235_1805	197_456_66	317_456_1	1345_456_241	2452_456_150	114_456_198	391_456_1	66_12345_1	87_456_1	536_12345_1	2300_12345_114	29_456_48	542_456_1	2380_456_111	1038_456_205	347_456_98	6_12345_1	188_456_1	282_456_1	1335_01234_196	1271_01235_44	615_456_1	296_01234_1	74_246_309	385_456_336	103_12345_88	149_456_135	1478_1235_1	13_456_1	2270_034_167	57_12345_1	2131_1235_1	518_12345_26	355_01234_1	2415_456_122	647_12345_13	371_456_261	294_034_1	293_246_475
987_012345_22	1224_1235_1843	197_456_61	317_456_1	1345_456_250	2452_456_138	114_456_209	391_456_1	66_12345_1	87_456_1	536_12345_1	2300_12345_106	29_456_54	542_456_1	2380_456_113	1038_456_197	347_456_108	6_12345_1	188_456_1	282_456_1	1335_01234_183	1271_01235_48	615_456_1	296_01234_1	74_246_306	385_456_323	103_12345_77	149_456_132	1478_1235_1	13_456_1	2270_034_158	57_12345_1	2131_1235_1	518_12345_20	355_01234_1	2415_456_135	647_12345_12	371_456_254	294_034_1	293_246_471
1224_1235_1833	197_456_58	317_456_1	987_012345_22	2452_456_132	114_456_212	391_456_1	66_12345_1	87_456_1	536_12345_1	2300_12345_119	29_456_53	542_456_1	2380_456_112	1038_456_186	347_456_105	6_12345_1	188_456_1	282_456_1	1335_01234_179	1271_01235_49	1345_456_240	296_01234_1	74_246_303	385_456_335	103_12345_78	149_456_126	1478_1235_1	13_456_1	2270_034_164	57_12345_1	2131_1235_1	518_12345_19	355_01234_1	2415_456_142	647_12345_14	371_456_238	294_034_1	293_246_466
1224_1235_1880	197_456_54	317_456_1	987_012345_23	2452_456_138	114_456_215	391_456_1	66_12345_1	87_456_1	536_12345_1	2300_12345_120	29_456_54	542_456_1	2380_456_115	1038_456_186	347_456_107	6_12345_1	188_456_1	282_456_1	1335_01234_161	1271_01235_52	1345_456_234	296_01234_1	74_246_311	385_456_339	103_12345_86	149_456_126	1478_1235_1	13_456_1	2270_034_162	57_12345_1	2131_1235_1	518_12345_19	355_01234_1	2415_456_153	647_12345_16	371_456_222	294_034_1	293_246_472
1224_1235_1846	197_456_52	317_456_1	987_012345_23	2452_456_129	114_456_218	391_456_1	66_12345_1	87_456_1	536_12345_1	2300_12345_109	29_456_54	542_456_1	2380_456_115	1038_456_174	347_456_115	6_12345_1	188_456_1	282_456_1	1335_01234_160	1271_01235_59	1345_456_239	296_01234_1	74_246_320	385_456_369	103_12345_79	149_456_132	1478_1235_1	13_456_1	2270_034_166	57_12345_1	2131_1235_1	518_12345_17	355_01234_1	2415_456_162	647_12345_16	371_456_221	294_034_1	293_246_459
1224_1235_1808	197_456_55	317_456_1	987_012345_25	2452_456_125	114_456_222	391_456_1	66_12345_1	87_456_1	536_12345_1	2300_12345_106	29_456_58	542_456_1	2380_456_120	1038_456_196	347_456_129	6_12345_1	188_456_1	282_456_1	1335_01234_145	1271_01235_57	1345_456_256	296_01234_1	74_246_313	385_456_373	103_12345_85	149_456_141	1478_1235_1	13_456_1	2270_034_153	57_12345_1	2131_1235_1	518_12345_15	355_01234_1	2415_456_178	647_12345_12	371_456_214	294_034_1	293_246_437
1224_1235_1764	197_456_57	317_456_1	987_012345_35	2452_456_142	114_456_227	391_456_1	66_12345_1	87_456_1	536_12345_1	2300_12345_101	29_456_53	542_456_1	2380_456_118	1038_456_194	347_456_150	6_12345_1	188_456_1	282_456_1	1335_01234_115	1271_01235_58	1345_456_272	296_01234_1	74_246_325	385_456_389	103_12345_77	149_456_139	1478_1235_1	13_456_1	2270_034_140	57_12345_1	2131_1235_1	518_12345_16	355_01234_1	2415_456_200	647_12345_12	371_456_232	294_034_1	293_246_429
1224_1235_1756	197_456_60	317_456_1	987_012345_38	2452_456_155	114_456_228	391_456_1	66_12345_1	87_456_1	536_12345_1	2300_12345_97	29_456_53	542_456_1	2380_456_112	1038_456_209	347_456_156	6_12345_1	188_456_1	282_456_1	1335_01234_135	1271_01235_64	1345_456_287	296_01234_1	74_246_312	385_456_393	103_12345_81	149_456_142	1478_1235_1	13_456_1	2270_034_130	57_12345_1	2131_1235_1	518_12345_17	355_01234_1	2415_456_204	647_12345_12	371_456_222	294_034_1	293_246_441
1224_1235_1782	197_456_67	317_456_1	987_012345_29	2452_456_160	114_456_219	391_456_1	66_12345_1	87_456_1	536_12345_1	2300_12345_86	29_456_48	542_456_1	2380_456_113	1038_456_208	347_456_152	6_12345_1	188_456_1	282_456_1	1335_01234_134	1271_01235_64	1345_456_300	296_01234_1	74_246_318	385_456_383	103_12345_77	149_456_129	1478_1235_1	13_456_1	2270_034_123	57_12345_1	2131_1235_1	518_12345_16	355_01234_1	2415_456_198	647_12345_8	371_456_214	294_034_1	293_246_462
1224_1235_1715	197_456_71	317_456_1	987_012345_29	2452_456_157	114_456_215	391_456_1	66_12345_1	87_456_1	536_12345_1	2300_12345_79	29_456_46	542_456_1	2380_456_118	1038_456_217	347_456_146	6_12345_1	188_456_1	282_456_1	1335_01234_151	1271_01235_66	1345_456_314	296_01234_1	74_246_310	385_456_396	103_12345_79	149_456_134	1478_1235_1	13_456_1	2270_034_123	57_12345_1	2131_1235_1	518_12345_18	355_01234_1	2415_456_183	647_12345_8	371_456_226	294_034_1	293_246_480
1224_1235_1653	197_456_67	317_456_1	987_012345_28	2452_456_170	114_456_229	391_456_1	66_12345_1	87_456_1	536_12345_1	2300_12345_72	29_456_47	542_456_1	2380_456_125	1038_456_223	347_456_137	6_12345_1	188_456_1	282_456_1	1335_01234_141	1271_01235_61	1345_456_323	296_01234_1	74_246_315	385_456_403	103_12345_74	149_456_133	1478_1235_1	13_456_1	2270_034_137	57_12345_1	2131_1235_1	518_12345_22	355_01234_1	2415_456_167	647_12345_9	371_456_247	294_034_1	293_246_500
1224_1235_1636	197_456_69	317_456_1	987_012345_31	2452_456_169	114_456_226	391_456_1	66_12345_1	87_456_1	536_12345_1	2300_12345_73	29_456_46	542_456_1	2380_456_124	1038_456_221	347_456_145	6_12345_1	188_456_1	282_456_1	1335_01234_131	1271_01235_58	1345_456_330	296_01234_1	74_246_320	385_456_395	103_12345_73	149_456_125	1478_1235_1	13_456_1	2270_034_142	57_12345_1	2131_1235_1	518_12345_27	355_01234_1	2415_456_167	647_12345_9	371_456_246	294_034_1	293_246_515
1224_1235_1649	197_456_63	317_456_1	987_012345_35	2452_456_172	114_456_233	391_456_1	66_12345_1	87_456_1	536_12345_1	2300_12345_75	29_456_44	542_456_1	2380_456_119	1038_456_218	347_456_157	6_12345_1	188_456_1	282_456_1	1335_01234_114	1271_01235_60	1345_456_335	296_01234_1	74_246_320	385_456_397	103_12345_74	149_456_120	1478_1235_1	13_456_1	2270_034_144	57_12345_1	2131_1235_1	518_12345_23	355_01234_1	2415_456_159	647_12345_3	371_456_262	294_034_1	293_246_536
1224_1235_1641	197_456_60	317_456_1	987_012345_33	2452_456_165	114_456_238	391_456_1	66_12345_1	87_456_1	536_12345_1	2300_12345_78	29_456_47	542_456_1	2380_456_131	1038_456_204	347_456_167	6_12345_1	188_456_1	282_456_1	1335_01234_112	1271_01235_53	1345_456_330	296_01234_1	74_246_306	385_456_411	103_12345_73	149_456_115	1478_1235_1	13_456_1	2270_034_144	57_12345_1	2131_1235_1	518_12345_26	355_01234_1	2415_456_163	647_12345_1	371_456_276	294_034_1	293_246_563
1224_1235_1656	197_456_57	317_456_1	987_012345_35	2452_456_154	114_456_250	391_456_1	66_12345_1	87_456_1	2131_1235_1	2300_12345_94	29_456_44	542_456_1	2380_456_130	1038_456_212	347_456_167	188_456_1	282_456_1	1335_01234_118	1271_01235_52	1345_456_317	296_01234_1	74_246_289	385_456_414	103_12345_75	149_456_111	1478_1235_1	13_456_1	2270_034_156	57_12345_1	518_12345_27	355_01234_1	2415_456_153	371_456_274	294_034_1	293_246_584
1224_1235_1647	197_456_55	317_456_1	987_012345_33	2452_456_151	114_456_253	391_456_1	66_12345_1	87_456_1	2131_1235_1	2300_12345_94	29_456_41	542_456_1	2380_456_118	1038_456_222	347_456_156	188_456_1	282_456_1	1335_01234_149	1271_01235_48	1345_456_303	296_01234_1	74_246_281	385_456_415	103_12345_70	149_456_111	1478_1235_1	13_456_1	2270_034_165	57_12345_1	518_12345_28	355_01234_1	2415_456_146	371_456_272	294_034_1	293_246_600
1224_1235_1662	197_456_60	317_456_1	987_012345_27	2452_456_137	114_456_250	391_456_1	66_12345_1	87_456_1	2131_1235_1	2300_12345_102	29_456_35	542_456_1	2380_456_114	1038_456_209	347_456_159	188_456_1	282_456_1	1335_01234_172	1271_01235_56	1345_456_295	296_01234_1	74_246_285	385_456_397	103_12345_79	149_456_109	1478_1235_1	13_456_1	2270_034_174	57_12345_1	518_12345_28	355_01234_1	2415_456_116	371_456_285	294_034_1	293_246_574
1224_1235_1707	197_456_59	317_456_1	987_012345_31	2452_456_131	114_456_253	391_456_1	66_12345_1	87_456_1	2131_1235_1	2300_12345_98	29_456_28	542_456_1	2380_456_114	1038_456_204	347_456_154	188_456_1	282_456_1	1335_01234_174	1271_01235_60	1345_456_293	296_01234_1	74_246_299	385_456_368	103_12345_84	149_456_105	1478_1235_1	13_456_1	2270_034_177	57_12345_1	518_12345_26	355_01234_1	2415_456_125	371_456_295	294_034_1	293_246_560
1224_1235_1743	197_456_56	317_456_1	987_012345_32	2452_456_123	114_456_249	391_456_1	66_12345_1	87_456_1	2131_1235_1	2300_12345_93	29_456_21	542_456_1	2380_456_103	1038_456_203	347_456_156	188_456_1	282_456_1	1335_01234_169	1271_01235_72	1345_456_268	296_01234_1	74_246_295	385_456_345	103_12345_89	149_456_108	1478_1235_1	13_456_1	2270_034_189	57_12345_1	518_12345_30	355_01234_1	2415_456_124	371_456_298	294_034_1	293_246_565
1224_1235_1793	197_456_58	317_456_1	987_012345_33	2452_456_121	114_456_226	391_456_1	66_12345_1	87_456_1	2131_1235_1	2300_12345_83	29_456_20	542_456_1	2380_456_103	1038_456_196	347_456_153	188_456_1	282_456_1	1335_01234_150	1271_01235_75	1345_456_252	296_01234_1	74_246_305	385_456_347	103_12345_87	149_456_109	1478_1235_1	13_456_1	2270_034_188	57_12345_1	518_12345_29	355_01234_1	2415_456_122	371_456_300	294_034_1	293_246_568
1224_1235_1819	197_456_56	317_456_1	987_012345_28	2452_456_118	114_456_221	391_456_1	66_12345_1	87_456_1	2131_1235_1	2300_12345_81	29_456_23	542_456_1	2380_456_96	1038_456_207	347_456_151	188_456_1	282_456_1	1335_01234_163	1271_01235_75	1345_456_253	296_01234_1	74_246_277	385_456_329	103_12345_81	149_456_109	1478_1235_1	13_456_1	2270_034_191	57_12345_1	518_12345_29	355_01234_1	2415_456_113	371_456_295	294_034_1	293_246_569
1224_1235_1819	197_456_55	317_456_1	987_012345_29	2452_456_116	114_456_220	391_456_1	66_12345_1	87_456_1	2131_1235_1	2300_12345_69	29_456_21	542_456_1	2380_456_108	1038_456_210	347_456_157	188_456_1	282_456_1	1335_01234_176	1271_01235_69	1345_456_246	296_01234_1	74_246_293	385_456_338	103_12345_78	149_456_113	1478_1235_1	13_456_1	2270_034_185	57_12345_1	518_12345_24	355_01234_1	2415_456_101	371_456_282	294_034_1	293_246_568
1224_1235_1854	197_456_49	317_456_1	987_012345_28	2452_456_122	114_456_230	391_456_1	66_12345_1	87_456_1	2131_1235_1	2300_12345_62	29_456_25	542_456_1	2380_456_103	1038_456_213	347_456_166	188_456_1	282_456_1	1335_01234_182	1271_01235_54	1345_456_265	296_01234_1	74_246_297	385_456_338	103_12345_71	149_456_115	1478_1235_1	13_456_1	2270_034_174	57_12345_1	518_12345_21	355_01234_1	2415_456_94	371_456_284	294_034_1	293_246_557
1224_1235_1861	197_456_48	317_456_1	987_012345_26	2452_456_122	114_456_233	391_456_1	66_12345_1	87_456_1	2131_1235_1	2300_12345_65	29_456_29	542_456_1	2380_456_103	1038_456_220	347_456_163	188_456_1	282_456_1	1335_01234_187	1271_01235_40	1345_456_259	296_01234_1	74_246_283	385_456_344	103_12345_64	149_456_115	1478_1235_1	13_456_1	2270_034_167	57_12345_1	518_12345_24	355_01234_1	2415_456_93	371_456_273	294_034_1	293_246_541
1224_1235_1933	197_456_37	317_456_1	987_012345_28	2452_456_137	114_456_246	391_456_1	66_12345_1	87_456_1	2131_1235_1	2300_12345_78	29_456_31	542_456_1	2380_456_93	1038_456_227	347_456_146	188_456_1	282_456_1	1335_01234_203	1271_01235_34	1345_456_260	296_01234_1	74_246_285	385_456_342	103_12345_58	149_456_110	1478_1235_1	13_456_1	2270_034_159	57_12345_1	518_12345_23	355_01234_1	2415_456_90	371_456_275	294_034_1	293_246_511
1224_1235_1962	197_456_27	317_456_1	987_012345_28	2452_456_147	114_456_251	391_456_1	66_12345_1	87_456_1	2131_1235_1	2300_12345_80	29_456_36	542_456_1	2380_456_91	1038_456_232	347_456_138	188_456_1	282_456_1	1335_01234_206	1271_01235_26	1345_456_260	296_01234_1	74_246_284	385_456_340	103_12345_54	149_456_113	1478_1235_1	13_456_1	2270_034_144	57_12345_1	518_12345_22	355_01234_1	2415_456_93	371_456_249	294_034_1	293_246_507
1224_1235_1918	197_456_26	317_456_1	987_012345_32	2452_456_156	114_456_256	391_456_1	66_12345_1	87_456_1	2131_1235_1	2300_12345_81	29_456_51	542_456_1	2380_456_97	1038_456_230	347_456_132	188_456_1	282_456_1	1335_01234_186	1271_01235_25	1345_456_266	296_01234_1	74_246_277	385_456_365	103_12345_51	149_456_115	1478_1235_1	13_456_1	2270_034_149	57_12345_1	518_12345_19	355_01234_1	2415_456_98	371_456_241	294_034_1	293_246_513
1224_1235_1890	197_456_28	317_456_1	987_012345_29	2452_456_157	114_456_264	391_456_1	66_12345_1	87_456_1	2131_1235_1	2300_12345_88	29_456_65	542_456_1	2380_456_101	1038_456_217	347_456_128	188_456_1	282_456_1	1335_01234_188	1271_01235_23	1345_456_253	296_01234_1	74_246_283	385_456_354	103_12345_48	149_456_116	1478_1235_1	13_456_1	2270_034_150	57_12345_1	518_12345_26	355_01234_1	2415_456_106	371_456_235	294_034_1	293_246_487
1224_1235_1876	197_456_28	317_456_1	987_012345_37	2452_456_162	114_456_262	391_456_1	66_12345_1	87_456_1	2131_1235_1	2300_12345_92	29_456_75	542_456_1	2380_456_102	1038_456_228	347_456_109	188_456_1	282_456_1	1335_01234_191	1271_01235_29	1345_456_254	296_01234_1	74_246_288	385_456_364	103_12345_45	149_456_108	1478_1235_1	13_456_1	2270_034_160	57_12345_1	518_12345_23	355_01234_1	2415_456_107	371_456_244	294_034_1	293_246_490
1224_1235_1812	197_456_34	317_456_1	987_012345_33	2452_456_150	114_456_248	391_456_1	66_12345_1	87_456_1	2131_1235_1	2300_12345_97	29_456_74	542_456_1	2380_456_97	1038_456_234	347_456_109	188_456_1	282_456_1	1335_01234_194	1271_01235_35	1345_456_265	296_01234_1	74_246_283	385_456_365	103_12345_48	149_456_114	1478_1235_1	13_456_1	2270_034_162	57_12345_1	518_12345_21	355_01234_1	2415_456_116	371_456_236	294_034_1	293_246_497
1224_1235_1824	197_456_34	317_456_1	1345_456_269	2452_456_147	114_456_237	391_456_1	66_12345_1	87_456_1	2131_1235_1	2300_12345_89	29_456_80	542_456_1	2380_456_105	1038_456_238	347_456_104	188_456_1	282_456_1	1335_01234_204	1271_01235_30	987_012345_34	296_01234_1	74_246_279	385_456_370	103_12345_51	149_456_107	1478_1235_1	13_456_1	2270_034_160	57_12345_1	518_12345_19	355_01234_1	2415_456_132	371_456_233	294_034_1	293_246_486
1224_1235_1811	197_456_38	317_456_1	1345_456_259	2452_456_140	114_456_240	391_456_1	66_12345_1	87_456_1	2131_1235_1	2300_12345_85	29_456_75	542_456_1	2380_456_109	1038_456_235	347_456_98	188_456_1	282_456_1	1335_01234_201	1271_01235_22	987_012345_36	296_01234_1	74_246_283	385_456_373	103_12345_52	149_456_103	1478_1235_1	13_456_1	2270_034_167	57_12345_1	518_12345_16	355_01234_1	2415_456_138	371_456_231	294_034_1	293_246_494
1224_1235_1775	197_456_44	317_456_1	987_012345_43	2452_456_142	114_456_234	391_456_1	66_12345_1	87_456_1	2131_1235_1	2300_12345_88	29_456_70	542_456_1	2380_456_110	1038_456_244	347_456_92	188_456_1	282_456_1	1335_01234_219	1271_01235_23	1345_456_234	296_01234_1	74_246_278	385_456_384	103_12345_49	149_456_89	1478_1235_1	13_456_1	2270_034_181	57_12345_1	518_12345_10	355_01234_1	2415_456_150	371_456_245	294_034_1	293_246_523
1224_1235_1751	197_456_51	317_456_1	987_012345_52	2452_456_149	114_456_237	391_456_1	66_12345_1	87_456_1	2131_1235_1	2300_12345_92	29_456_63	542_456_1	2380_456_110	1038_456_245	347_456_92	188_456_1	282_456_1	1335_01234_217	1271_01235_24	1345_456_242	296_01234_1	74_246_286	385_456_375	103_12345_48	149_456_93	1478_1235_1	13_456_1	2270_034_193	57_12345_1	518_12345_13	355_01234_1	2415_456_156	371_456_239	294_034_1	293_246_527
1224_1235_1737	197_456_43	317_456_1	987_012345_50	2452_456_157	114_456_229	391_456_1	66_12345_1	87_456_1	2131_1235_1	2300_12345_88	29_456_55	542_456_1	2380_456_110	1038_456_246	347_456_89	188_456_1	282_456_1	1335_01234_212	1271_01235_21	1345_456_245	296_01234_1	74_246_281	385_456_393	103_12345_36	149_456_94	1478_1235_1	13_456_1	2270_034_192	57_12345_1	518_12345_12	355_01234_1	2415_456_168	371_456_256	294_034_1	293_246_531
1224_1235_1775	197_456_47	317_456_1	987_012345_55	2452_456_160	114_456_238	391_456_1	66_12345_1	87_456_1	2131_1235_1	2300_12345_83	29_456_51	542_456_1	2380_456_110	1038_456_231	347_456_92	188_456_1	282_456_1	1335_01234_211	1271_01235_22	1345_456_251	296_01234_1	74_246_263	385_456_391	103_12345_40	149_456_93	1478_1235_1	13_456_1	2270_034_195	57_12345_1	518_12345_8	355_01234_1	2415_456_169	371_456_271	294_034_1	293_246_539
1224_1235_1758	197_456_45	317_456_1	987_012345_66	2452_456_166	114_456_232	391_456_1	66_12345_1	87_456_1	2131_1235_1	2300_12345_79	29_456_46	542_456_1	2380_456_110	1038_456_226	347_456_90	188_456_1	282_456_1	1335_01234_208	1271_01235_25	1345_456_241	296_01234_1	74_246_265	385_456_371	103_12345_27	149_456_99	1478_1235_1	13_456_1	2270_034_197	57_12345_1	518_12345_5	355_01234_1	2415_456_176	371_456_285	294_034_1	293_246_556
1224_1235_1780	197_456_40	317_456_1	987_012345_62	2452_456_172	114_456_226	391_456_1	66_12345_1	87_456_1	2131_1235_1	2300_12345_84	29_456_47	542_456_1	2380_456_107	1038_456_211	347_456_91	188_456_1	282_456_1	1335_01234_209	1271_01235_20	1345_456_245	296_01234_1	74_246_270	385_456_385	103_12345_29	149_456_99	1478_1235_1	13_456_1	2270_034_188	57_12345_1	518_12345_5	355_01234_1	2415_456_180	371_456_295	294_034_1	293_246_577
1224_1235_1831	197_456_36	317_456_1	987_012345_53	2452_456_171	114_456_219	391_456_1	66_12345_1	87_456_1	2131_1235_1	2300_12345_77	29_456_42	542_456_1	2380_456_96	1038_456_203	347_456_94	188_456_1	282_456_1	1335_01234_210	1271_01235_16	1345_456_246	296_01234_1	74_246_275	385_456_376	103_12345_24	149_456_100	1478_1235_1	13_456_1	2270_034_185	57_12345_1	518_12345_7	355_01234_1	2415_456_181	371_456_299	294_034_1	293_246_568
1224_1235_1801	197_456_38	317_456_1	987_012345_44	2452_456_166	114_456_221	391_456_1	66_12345_1	87_456_1	2131_1235_1	2300_12345_72	29_456_43	542_456_1	2380_456_89	1038_456_210	347_456_106	188_456_1	282_456_1	1335_01234_197	1271_01235_22	1345_456_247	296_01234_1	74_246_274	385_456_391	103_12345_18	149_456_95	1478_1235_1	13_456_1	2270_034_174	57_12345_1	518_12345_5	355_01234_1	2415_456_175	371_456_288	294_034_1	293_246_574
1224_1235_1814	197_456_39	317_456_1	987_012345_37	2452_456_171	114_456_219	391_456_1	66_12345_1	87_456_1	2131_1235_1	2300_12345_74	29_456_47	542_456_1	2380_456_74	1038_456_214	347_456_115	188_456_1	282_456_1	1335_01234_210	1271_01235_18	1345_456_241	296_01234_1	74_246_260	385_456_376	103_12345_15	149_456_88	1478_1235_1	13_456_1	2270_034_165	57_12345_1	518_12345_7	355_01234_1	2415_456_175	371_456_300	294_034_1	293_246_567
1224_1235_1847	197_456_44	317_456_1	987_012345_37	2452_456_177	114_456_225	391_456_1	66_12345_1	87_456_1	2131_1235_1	2300_12345_68	29_456_44	542_456_1	2380_456_72	1038_456_209	347_456_120	188_456_1	282_456_1	1335_01234_219	1271_01235_20	1345_456_246	296_01234_1	74_246_260	385_456_377	103_12345_13	149_456_91	1478_1235_1	13_456_1	2270_034_164	57_12345_1	518_12345_4	355_01234_1	2415_456_175	371_456_288	294_034_1	293_246_568
1224_1235_1857	197_456_39	317_456_1	987_012345_37	2452_456_176	114_456_227	391_456_1	66_12345_1	87_456_1	2131_1235_1	2300_12345_73	29_456_45	542_456_1	2380_456_65	1038_456_224	347_456_110	188_456_1	282_456_1	1335_01234_234	1271_01235_20	1345_456_245	296_01234_1	74_246_240	385_456_380	103_12345_8	149_456_98	1478_1235_1	13_456_1	2270_034_162	57_12345_1	518_12345_5	355_01234_1	2415_456_169	371_456_281	294_034_1	293_246_574
1224_1235_1861	197_456_30	317_456_1	987_012345_40	2452_456_180	114_456_208	391_456_1	66_12345_1	87_456_1	2131_1235_1	2300_12345_75	29_456_49	542_456_1	2380_456_72	1038_456_226	347_456_110	188_456_1	282_456_1	1335_01234_225	1271_01235_22	1345_456_229	296_01234_1	74_246_224	385_456_379	103_12345_7	149_456_99	1478_1235_1	13_456_1	2270_034_169	57_12345_1	518_12345_6	355_01234_1	2415_456_173	371_456_286	294_034_1	293_246_554
1224_1235_1926	197_456_33	317_456_1	987_012345_37	2452_456_178	114_456_206	391_456_1	66_12345_1	87_456_1	2131_1235_1	2300_12345_67	29_456_51	542_456_1	2380_456_73	1038_456_228	347_456_114	188_456_1	282_456_1	1335_01234_219	1271_01235_23	1345_456_218	296_01234_1	74_246_208	385_456_372	103_12345_6	149_456_101	1478_1235_1	13_456_1	2270_034_172	57_12345_1	518_12345_7	355_01234_1	2415_456_182	371_456_289	294_034_1	293_246_553
1224_1235_1981	197_456_28	317_456_1	987_012345_41	2452_456_180	114_456_205	391_456_1	66_12345_1	87_456_1	2131_1235_1	2300_12345_59	29_456_52	542_456_1	2380_456_71	1038_456_227	347_456_114	188_456_1	282_456_1	1335_01234_233	1271_01235_27	1345_456_206	296_01234_1	74_246_212	385_456_363	103_12345_4	149_456_95	1478_1235_1	13_456_1	2270_034_173	57_12345_1	518_12345_10	355_01234_1	2415_456_181	371_456_288	294_034_1	293_246_550
1224_1235_1993	197_456_26	317_456_1	987_012345_44	2452_456_185	114_456_206	391_456_1	66_12345_1	87_456_1	2131_1235_1	2300_12345_57	29_456_53	542_456_1	2380_456_76	1038_456_229	347_456_111	188_456_1	282_456_1	1335_01234_237	1271_01235_27	1345_456_188	296_01234_1	74_246_214	385_456_370	103_12345_4	149_456_93	1478_1235_1	13_456_1	2270_034_176	57_12345_1	518_12345_9	355_01234_1	2415_456_182	371_456_274	294_034_1	293_246_526
1224_1235_2019	197_456_27	317_456_1	987_012345_49	2452_456_198	114_456_202	391_456_1	66_12345_1	87_456_1	2131_1235_1	2300_12345_51	29_456_51	542_456_1	2380_456_76	1038_456_232	347_456_107	188_456_1	282_456_1	1335_01234_245	1271_01235_26	1345_456_183	296_01234_1	74_246_208	385_456_380	103_12345_4	149_456_103	1478_1235_1	13_456_1	2270_034_189	57_12345_1	518_12345_10	355_01234_1	2415_456_184	371_456_251	294_034_1	293_246_506
1224_1235_2012	197_456_30	317_456_1	1345_456_180	2452_456_215	114_456_214	391_456_1	66_12345_1	87_456_1	2131_1235_1	2300_12345_50	29_456_49	542_456_1	2380_456_68	1038_456_235	347_456_111	188_456_1	282_456_1	1335_01234_232	1271_01235_24	987_012345_44	296_01234_1	74_246_202	385_456_366	103_12345_3	149_456_93	1478_1235_1	13_456_1	2270_034_187	57_12345_1	518_12345_8	355_01234_1	2415_456_182	371_456_253	294_034_1	293_246_521
1224_1235_1987	197_456_31	317_456_1	1345_456_176	2452_456_209	114_456_218	391_456_1	66_12345_1	87_456_1	2131_1235_1	2300_12345_54	29_456_45	542_456_1	2380_456_69	1038_456_243	347_456_106	188_456_1	282_456_1	1335_01234_225	1271_01235_22	987_012345_46	296_01234_1	74_246_192	385_456_368	103_12345_4	149_456_96	1478_1235_1	13_456_1	2270_034_193	57_12345_1	518_12345_10	355_01234_1	2415_456_168	371_456_244	294_034_1	293_246_513
1224_1235_1940	197_456_33	317_456_1	1345_456_168	2452_456_211	114_456_228	391_456_1	66_12345_1	87_456_1	2131_1235_1	2300_12345_54	29_456_42	542_456_1	2380_456_63	1038_456_234	347_456_104	188_456_1	282_456_1	1335_01234_216	1271_01235_17	987_012345_44	296_01234_1	74_246_186	385_456_376	103_12345_2	149_456_102	1478_1235_1	13_456_1	2270_034_192	57_12345_1	518_12345_10	355_01234_1	2415_456_175	371_456_245	294_034_1	293_246_526
1224_1235_1964	197_456_29	317_456_1	1345_456_170	2452_456_206	114_456_229	391_456_1	66_12345_1	87_456_1	2131_1235_1	2300_12345_53	29_456_43	542_456_1	2380_456_64	1038_456_232	347_456_105	188_456_1	282_456_1	1335_01234_220	1271_01235_17	987_012345_40	296_01234_1	74_246_194	385_456_380	103_12345_3	149_456_100	1478_1235_1	13_456_1	2270_034_187	57_12345_1	518_12345_9	355_01234_1	2415_456_177	371_456_242	294_034_1	293_246_538
1224_1235_1905	197_456_29	317_456_1	1345_456_169	2452_456_204	114_456_237	391_456_1	66_12345_1	87_456_1	2131_1235_1	2300_12345_48	29_456_48	542_456_1	2380_456_66	1038_456_223	347_456_111	188_456_1	282_456_1	1335_01234_248	1271_01235_14	987_012345_40	296_01234_1	74_246_190	385_456_373	103_12345_4	149_456_92	1478_1235_1	13_456_1	2270_034_202	57_12345_1	518_12345_10	355_01234_1	2415_456_181	371_456_250	294_034_1	293_246_526
1224_1235_1879	197_456_30	317_456_1	987_012345_44	2452_456_207	114_456_230	391_456_1	66_12345_1	87_456_1	2131_1235_1	2300_12345_40	29_456_48	542_456_1	2380_456_68	1038_456_217	347_456_109	188_456_1	282_456_1	1335_01234_264	1271_01235_11	1345_456_165	296_01234_1	74_246_185	385_456_370	103_12345_2	149_456_86	1478_1235_1	13_456_1	2270_034_202	57_12345_1	518_12345_11	355_01234_1	2415_456_189	371_456_257	294_034_1	293_246_533
1224_1235_1829	197_456_34	317_456_1	1345_456_158	2452_456_208	114_456_242	391_456_1	66_12345_1	87_456_1	2131_1235_1	2300_12345_38	29_456_52	542_456_1	2380_456_70	1038_456_207	347_456_112	188_456_1	282_456_1	1335_01234_259	1271_01235_10	987_012345_47	296_01234_1	74_246_183	385_456_353	103_12345_2	149_456_88	1478_1235_1	13_456_1	2270_034_191	57_12345_1	518_12345_8	355_01234_1	2415_456_195	371_456_266	294_034_1	293_246_546
1224_1235_1833	197_456_36	317_456_1	987_012345_47	2452_456_211	114_456_253	391_456_1	66_12345_1	87_456_1	2131_1235_1	2300_12345_39	29_456_50	542_456_1	2380_456_72	1038_456_215	347_456_110	188_456_1	282_456_1	1335_01234_253	1271_01235_13	1345_456_164	296_01234_1	74_246_189	385_456_372	103_12345_2	149_456_94	1478_1235_1	13_456_1	2270_034_198	57_12345_1	518_12345_6	355_01234_1	2415_456_187	371_456_279	294_034_1	293_246_531
1224_1235_1789	197_456_38	317_456_1	987_012345_55	2452_456_229	114_456_274	391_456_1	66_12345_1	87_456_1	2131_1235_1	2300_12345_40	29_456_50	542_456_1	2380_456_67	1038_456_228	347_456_105	188_456_1	282_456_1	1335_01234_246	1271_01235_11	1345_456_179	296_01234_1	74_246_206	385_456_390	103_12345_2	149_456_103	1478_1235_1	13_456_1	2270_034_202	57_12345_1	518_12345_6	355_01234_1	2415_456_188	371_456_282	294_034_1	293_246_521
1224_1235_1834	197_456_35	317_456_1	987_012345_50	2452_456_238	114_456_275	391_456_1	66_12345_1	87_456_1	2131_1235_1	2300_12345_40	29_456_50	542_456_1	2380_456_70	1038_456_244	347_456_104	188_456_1	282_456_1	1335_01234_235	1271_01235_11	1345_456_180	296_01234_1	74_246_203	385_456_391	149_456_98	1478_1235_1	13_456_1	2270_034_201	518_12345_7	355_01234_1	2415_456_192	371_456_264	294_034_1	293_246_512
1224_1235_1939	197_456_35	317_456_1	987_012345_48	2452_456_233	114_456_258	391_456_1	66_12345_1	87_456_1	2131_1235_1	2300_12345_36	29_456_47	542_456_1	2380_456_69	1038_456_246	347_456_97	188_456_1	282_456_1	1335_01234_220	1271_01235_16	1345_456_183	296_01234_1	74_246_191	385_456_381	149_456_89	1478_1235_1	13_456_1	2270_034_197	518_12345_6	355_01234_1	2415_456_213	371_456_247	294_034_1	293_246_511
1224_1235_1988	197_456_35	317_456_1	987_012345_45	2452_456_224	114_456_249	391_456_1	66_12345_1	87_456_1	2131_1235_1	2300_12345_29	29_456_42	542_456_1	2380_456_76	1038_456_248	347_456_99	188_456_1	282_456_1	1335_01234_199	1271_01235_16	1345_456_181	296_01234_1	74_246_200	385_456_373	149_456_93	1478_1235_1	13_456_1	2270_034_183	518_12345_3	355_01234_1	2415_456_222	371_456_241	294_034_1	293_246_516
1224_1235_1970	197_456_33	317_456_1	987_012345_42	2452_456_239	114_456_248	391_456_1	66_12345_1	87_456_1	2131_1235_1	2300_12345_28	29_456_37	542_456_1	2380_456_78	1038_456_249	347_456_100	188_456_1	282_456_1	1335_01234_184	1271_01235_13	1345_456_200	296_01234_1	74_246_232	385_456_366	149_456_81	1478_1235_1	13_456_1	2270_034_178	518_12345_1	355_01234_1	2415_456_235	371_456_224	294_034_1	293_246_505
1224_1235_2022	197_456_37	317_456_1	987_012345_44	2452_456_227	114_456_244	391_456_1	66_12345_1	87_456_1	2131_1235_1	2300_12345_33	29_456_36	542_456_1	2380_456_78	1038_456_256	347_456_101	188_456_1	282_456_1	1335_01234_179	1271_01235_13	1345_456_206	296_01234_1	74_246_230	385_456_365	149_456_79	1478_1235_1	13_456_1	2270_034_182	518_12345_1	355_01234_1	2415_456_223	371_456_215	294_034_1	293_246_500
1224_1235_2017	197_456_37	317_456_1	987_012345_49	2452_456_232	114_456_226	391_456_1	66_12345_1	87_456_1	2131_1235_1	2300_12345_33	29_456_36	542_456_1	2380_456_80	1038_456_264	347_456_102	188_456_1	282_456_1	1335_01234_171	1271_01235_11	1345_456_205	296_01234_1	74_246_230	385_456_354	149_456_67	1478_1235_1	13_456_1	2270_034_193	355_01234_1	2415_456_223	371_456_226	294_034_1	293_246_510
1224_1235_1972	197_456_42	317_456_1	987_012345_47	2452_456_218	114_456_226	391_456_1	66_12345_1	87_456_1	2131_1235_1	2300_12345_42	29_456_35	542_456_1	2380_456_91	1038_456_258	347_456_99	188_456_1	282_456_1	1335_01234_170	1271_01235_12	1345_456_213	296_01234_1	74_246_234	385_456_361	149_456_58	1478_1235_1	13_456_1	2270_034_200	355_01234_1	2415_456_210	371_456_240	294_034_1	293_246_502
1224_1235_1974	197_456_39	317_456_1	987_012345_47	2452_456_199	114_456_227	391_456_1	66_12345_1	87_456_1	2131_1235_1	2300_12345_41	29_456_38	542_456_1	2380_456_86	1038_456_246	347_456_99	188_456_1	282_456_1	1335_01234_176	1271_01235_8	1345_456_212	296_01234_1	74_246_242	385_456_348	149_456_57	1478_1235_1	13_456_1	2270_034_203	355_01234_1	2415_456_198	371_456_262	294_034_1	293_246_517
1224_1235_1937	197_456_32	317_456_1	987_012345_62	2452_456_181	114_456_240	391_456_1	66_12345_1	87_456_1	2131_1235_1	2300_12345_36	29_456_43	542_456_1	2380_456_90	1038_456_258	347_456_101	188_456_1	282_456_1	1335_01234_174	1271_01235_9	1345_456_213	296_01234_1	74_246_225	385_456_334	149_456_56	1478_1235_1	13_456_1	2270_034_213	355_01234_1	2415_456_178	371_456_293	294_034_1	293_246_515
1224_1235_1947	197_456_34	317_456_1	987_012345_55	2452_456_184	114_456_232	391_456_1	66_12345_1	87_456_1	2131_1235_1	2300_12345_27	29_456_47	542_456_1	2380_456_91	1038_456_249	347_456_109	188_456_1	282_456_1	1335_01234_156	1271_01235_7	1345_456_189	296_01234_1	74_246_226	385_456_319	149_456_54	1478_1235_1	13_456_1	2270_034_203	355_01234_1	2415_456_176	371_456_296	294_034_1	293_246_534
1224_1235_2017	197_456_35	317_456_1	987_012345_55	2452_456_182	114_456_221	391_456_1	66_12345_1	87_456_1	2131_1235_1	2300_12345_21	29_456_53	542_456_1	2380_456_96	1038_456_229	347_456_109	188_456_1	282_456_1	1335_01234_157	1271_01235_3	1345_456_185	296_01234_1	74_246_242	385_456_308	149_456_51	1478_1235_1	13_456_1	2270_034_204	355_01234_1	2415_456_163	371_456_314	294_034_1	293_246_531
1224_1235_2041	197_456_33	317_456_1	987_012345_56	2452_456_181	114_456_224	391_456_1	66_12345_1	87_456_1	2131_1235_1	2300_12345_19	29_456_57	542_456_1	2380_456_97	1038_456_215	347_456_114	188_456_1	282_456_1	1335_01234_158	1271_01235_2	1345_456_191	296_01234_1	74_246_249	385_456_314	149_456_46	1478_1235_1	13_456_1	2270_034_211	355_01234_1	2415_456_151	371_456_310	294_034_1	293_246_525
1224_1235_2117	197_456_34	317_456_1	987_012345_54	2452_456_182	114_456_223	391_456_1	66_12345_1	87_456_1	2131_1235_1	2300_12345_17	29_456_63	542_456_1	2380_456_94	1038_456_202	347_456_117	188_456_1	282_456_1	1335_01234_163	1271_01235_2	1345_456_195	296_01234_1	74_246_266	385_456_304	149_456_43	1478_1235_1	13_456_1	2270_034_213	355_01234_1	2415_456_145	371_456_312	294_034_1	293_246_512
1224_1235_2148	197_456_33	317_456_1	987_012345_54	2452_456_164	114_456_230	391_456_1	66_12345_1	87_456_1	2131_1235_1	2300_12345_13	29_456_68	542_456_1	2380_456_84	1038_456_203	347_456_122	188_456_1	282_456_1	1335_01234_165	1271_01235_1	1345_456_192	296_01234_1	74_246_272	385_456_296	149_456_39	1478_1235_1	13_456_1	2270_034_215	355_01234_1	2415_456_152	371_456_301	294_034_1	293_246_488
1224_1235_2125	197_456_27	317_456_1	987_012345_57	2452_456_160	114_456_219	391_456_1	66_12345_1	87_456_1	2131_1235_1	2300_12345_13	29_456_74	542_456_1	2380_456_84	1038_456_195	347_456_116	188_456_1	282_456_1	1335_01234_169	1345_456_194	296_01234_1	74_246_273	385_456_300	149_456_40	1478_1235_1	13_456_1	2270_034_201	355_01234_1	2415_456_155	371_456_292	294_034_1	293_246_490
1224_1235_2046	197_456_24	317_456_1	987_012345_64	2452_456_157	114_456_253	391_456_1	66_12345_1	87_456_1	2131_1235_1	2300_12345_17	29_456_74	542_456_1	2380_456_80	1038_456_200	347_456_114	188_456_1	282_456_1	1335_01234_181	1345_456_194	296_01234_1	74_246_272	385_456_297	149_456_40	1478_1235_1	13_456_1	2270_034_202	355_01234_1	2415_456_147	371_456_291	294_034_1	293_246_497
1224_1235_2028	197_456_29	317_456_1	987_012345_72	2452_456_147	114_456_263	391_456_1	66_12345_1	87_456_1	2131_1235_1	2300_12345_18	29_456_72	542_456_1	2380_456_82	1038_456_200	347_456_100	188_456_1	282_456_1	1335_01234_165	1345_456_188	296_01234_1	74_246_258	385_456_272	149_456_31	1478_1235_1	13_456_1	2270_034_185	355_01234_1	2415_456_164	371_456_295	294_034_1	293_246_501
1224_1235_2012	197_456_28	317_456_1	987_012345_61	2452_456_145	114_456_281	391_456_1	66_12345_1	87_456_1	2131_1235_1	2300_12345_19	29_456_78	542_456_1	2380_456_80	1038_456_219	347_456_103	188_456_1	282_456_1	1335_01234_168	1345_456_192	296_01234_1	74_246_256	385_456_256	149_456_28	1478_1235_1	13_456_1	2270_034_192	355_01234_1	2415_456_177	371_456_266	294_034_1	293_246_494
1224_1235_2010	197_456_32	317_456_1	987_012345_51	2452_456_155	114_456_290	391_456_1	66_12345_1	87_456_1	2131_1235_1	2300_12345_21	29_456_77	542_456_1	2380_456_75	1038_456_221	347_456_90	188_456_1	282_456_1	1335_01234_173	1345_456_184	296_01234_1	74_246_264	385_456_245	149_456_25	1478_1235_1	13_456_1	2270_034_187	355_01234_1	2415_456_183	371_456_253	294_034_1	293_246_496
1224_1235_2076	197_456_27	317_456_1	987_012345_51	2452_456_163	114_456_295	391_456_1	66_12345_1	87_456_1	2131_1235_1	2300_12345_16	29_456_79	542_456_1	2380_456_77	1038_456_230	347_456_92	188_456_1	282_456_1	1335_01234_168	1345_456_177	296_01234_1	74_246_264	385_456_241	149_456_30	1478_1235_1	13_456_1	2270_034_188	355_01234_1	2415_456_177	371_456_234	294_034_1	293_246_498
1224_1235_2094	197_456_25	317_456_1	987_012345_58	2452_456_169	114_456_300	391_456_1	66_12345_1	87_456_1	2131_1235_1	2300_12345_15	29_456_83	542_456_1	2380_456_75	1038_456_226	347_456_91	188_456_1	282_456_1	1335_01234_171	1345_456_177	296_01234_1	74_246_274	385_456_250	149_456_29	1478_1235_1	13_456_1	2270_034_192	355_01234_1	2415_456_186	371_456_234	294_034_1	293_246_495
1224_1235_2052	197_456_20	317_456_1	987_012345_50	2452_456_178	114_456_300	391_456_1	66_12345_1	87_456_1	2131_1235_1	2300_12345_13	29_456_84	542_456_1	2380_456_81	1038_456_224	347_456_95	188_456_1	282_456_1	1335_01234_174	1345_456_165	296_01234_1	74_246_270	385_456_256	149_456_30	1478_1235_1	13_456_1	2270_034_185	355_01234_1	2415_456_188	371_456_232	294_034_1	293_246_476
1224_1235_2115	197_456_25	317_456_1	987_012345_57	2452_456_189	114_456_300	391_456_1	66_12345_1	87_456_1	2131_1235_1	2300_12345_10	29_456_96	542_456_1	2380_456_85	1038_456_211	347_456_96	188_456_1	282_456_1	1335_01234_163	1345_456_173	296_01234_1	74_246_271	385_456_265	149_456_26	1478_1235_1	13_456_1	2270_034_181	355_01234_1	2415_456_182	371_456_217	294_034_1	293_246_465
1224_1235_2098	197_456_25	317_456_1	987_012345_56	2452_456_195	114_456_306	391_456_1	66_12345_1	87_456_1	2131_1235_1	2300_12345_7	29_456_99	542_456_1	2380_456_83	1038_456_216	347_456_97	188_456_1	282_456_1	1335_01234_156	1345_456_168	296_01234_1	74_246_259	385_456_301	149_456_25	1478_1235_1	13_456_1	2270_034_185	355_01234_1	2415_456_169	371_456_221	294_034_1	293_246_475
1224_1235_2070	197_456_28	317_456_1	987_012345_49	2452_456_215	114_456_307	391_456_1	66_12345_1	87_456_1	2131_1235_1	2300_12345_9	29_456_99	542_456_1	2380_456_79	1038_456_215	347_456_93	188_456_1	282_456_1	1335_01234_148	1345_456_166	296_01234_1	74_246_252	385_456_317	149_456_27	1478_1235_1	13_456_1	2270_034_196	355_01234_1	2415_456_161	371_456_234	294_034_1	293_246_484
1224_1235_2005	197_456_34	317_456_1	987_012345_51	2452_456_219	114_456_323	391_456_1	66_12345_1	87_456_1	2131_1235_1	2300_12345_14	29_456_101	542_456_1	2380_456_77	1038_456_214	347_456_91	188_456_1	282_456_1	1335_01234_146	1345_456_163	296_01234_1	74_246_245	385_456_320	149_456_26	1478_1235_1	13_456_1	2270_034_213	355_01234_1	2415_456_157	371_456_245	294_034_1	293_246_486
1224_1235_2003	197_456_34	317_456_1	987_012345_54	2452_456_215	114_456_334	391_456_1	66_12345_1	87_456_1	2131_1235_1	2300_12345_11	29_456_93	542_456_1	2380_456_81	1038_456_214	347_456_87	188_456_1	282_456_1	1335_01234_135	1345_456_166	296_01234_1	74_246_238	385_456_334	149_456_28	1478_1235_1	13_456_1	2270_034_217	355_01234_1	2415_456_164	371_456_249	294_034_1	293_246_501
1224_1235_1989	197_456_33	317_456_1	987_012345_56	2452_456_216	114_456_341	391_456_1	66_12345_1	87_456_1	2131_1235_1	2300_12345_10	29_456_79	542_456_1	2380_456_77	1038_456_207	347_456_92	188_456_1	282_456_1	1335_01234_150	1345_456_148	296_01234_1	74_246_241	385_456_354	149_456_28	1478_1235_1	13_456_1	2270_034_219	355_01234_1	2415_456_161	371_456_244	294_034_1	293_246_502
1224_1235_1936	197_456_31	317_456_1	987_012345_60	2452_456_232	114_456_331	391_456_1	66_12345_1	87_456_1	2131_1235_1	2300_12345_8	29_456_80	542_456_1	2380_456_72	1038_456_217	347_456_93	188_456_1	282_456_1	1335_01234_155	1345_456_144	296_01234_1	74_246_246	385_456_367	149_456_27	1478_1235_1	13_456_1	2270_034_229	355_01234_1	2415_456_167	371_456_250	294_034_1	293_246_522
1224_1235_1894	197_456_27	317_456_1	987_012345_65	2452_456_242	114_456_346	391_456_1	66_12345_1	87_456_1	2131_1235_1	2300_12345_10	29_456_71	542_456_1	2380_456_72	1038_456_234	347_456_106	188_456_1	282_456_1	1335_01234_147	1345_456_131	296_01234_1	74_246_256	385_456_381	149_456_24	1478_1235_1	13_456_1	2270_034_222	355_01234_1	2415_456_169	371_456_255	294_034_1	293_246_525
1224_1235_1939	197_456_27	317_456_1	987_012345_65	2452_456_241	114_456_348	391_456_1	66_12345_1	87_456_1	2131_1235_1	2300_12345_9	29_456_58	542_456_1	2380_456_71	1038_456_246	347_456_115	188_456_1	282_456_1	1335_01234_130	1345_456_125	296_01234_1	74_246_273	385_456_393	149_456_24	1478_1235_1	13_456_1	2270_034_217	355_01234_1	2415_456_170	371_456_286	294_034_1	293_246_518
1224_1235_1979	197_456_22	317_456_1	987_012345_60	2452_456_244	114_456_339	391_456_1	66_12345_1	87_456_1	2131_1235_1	2300_12345_11	29_456_54	542_456_1	2380_456_65	1038_456_253	347_456_123	188_456_1	282_456_1	1335_01234_127	1345_456_128	296_01234_1	74_246_261	385_456_380	149_456_20	1478_1235_1	13_456_1	2270_034_225	355_01234_1	2415_456_176	371_456_292	294_034_1	293_246_511
1224_1235_1981	197_456_20	317_456_1	987_012345_50	2452_456_258	114_456_328	391_456_1	66_12345_1	87_456_1	2131_1235_1	2300_12345_9	29_456_47	542_456_1	2380_456_62	1038_456_264	347_456_117	188_456_1	282_456_1	1335_01234_134	1345_456_129	296_01234_1	74_246_261	385_456_385	149_456_15	1478_1235_1	13_456_1	2270_034_231	355_01234_1	2415_456_174	371_456_323	294_034_1	293_246_522
1224_1235_1955	197_456_21	317_456_1	987_012345_49	2452_456_266	114_456_333	391_456_1	66_12345_1	87_456_1	2131_1235_1	2300_12345_7	29_456_45	542_456_1	2380_456_69	1038_456_284	347_456_118	188_456_1	282_456_1	1335_01234_127	1345_456_127	296_01234_1	74_246_264	385_456_413	149_456_11	1478_1235_1	13_456_1	2270_034_239	355_01234_1	2415_456_169	371_456_331	294_034_1	293_246_518
1224_1235_1950	197_456_20	317_456_1	987_012345_44	2452_456_256	114_456_337	391_456_1	66_12345_1	87_456_1	2131_1235_1	2300_12345_7	29_456_39	542_456_1	2380_456_67	1038_456_276	347_456_129	188_456_1	282_456_1	1335_01234_125	1345_456_131	296_01234_1	74_246_258	385_456_426	149_456_12	1478_1235_1	13_456_1	2270_034_241	355_01234_1	2415_456_161	371_456_328	294_034_1	293_246_513
1224_1235_1947	197_456_15	317_456_1	987_012345_40	2452_456_257	114_456_345	391_456_1	66_12345_1	87_456_1	2131_1235_1	2300_12345_10	29_456_44	542_456_1	2380_456_69	1038_456_282	347_456_126	188_456_1	282_456_1	1335_01234_131	1345_456_134	296_01234_1	74_246_249	385_456_449	149_456_10	1478_1235_1	13_456_1	2270_034_252	355_01234_1	2415_456_149	371_456_329	294_034_1	293_246_509
1224_1235_1948	197_456_17	317_456_1	987_012345_37	2452_456_250	114_456_361	391_456_1	66_12345_1	87_456_1	2131_1235_1	2300_12345_15	29_456_50	542_456_1	2380_456_70	1038_456_287	347_456_133	188_456_1	282_456_1	1335_01234_125	1345_456_135	296_01234_1	74_246_248	385_456_468	149_456_10	1478_1235_1	13_456_1	2270_034_267	355_01234_1	2415_456_143	371_456_331	294_034_1	293_246_485
1224_1235_1966	197_456_16	317_456_1	987_012345_37	2452_456_242	114_456_376	391_456_1	66_12345_1	87_456_1	2131_1235_1	2300_12345_16	29_456_50	542_456_1	2380_456_71	1038_456_285	347_456_145	188_456_1	282_456_1	1335_01234_115	1345_456_140	296_01234_1	74_246_240	385_456_475	149_456_13	1478_1235_1	13_456_1	2270_034_246	355_01234_1	2415_456_153	371_456_330	294_034_1	293_246_476
1224_1235_2002	197_456_11	317_456_1	987_012345_44	2452_456_240	114_456_369	391_456_1	66_12345_1	87_456_1	2131_1235_1	2300_12345_18	29_456_56	542_456_1	2380_456_73	1038_456_280	347_456_148	188_456_1	282_456_1	1335_01234_100	1345_456_135	296_01234_1	74_246_235	385_456_448	149_456_16	1478_1235_1	13_456_1	2270_034_252	355_01234_1	2415_456_167	371_456_338	294_034_1	293_246_479
1224_1235_2025	197_456_7	317_456_1	987_012345_39	2452_456_250	114_456_351	391_456_1	66_12345_1	87_456_1	2131_1235_1	2300_12345_14	29_456_60	542_456_1	2380_456_75	1038_456_262	347_456_143	188_456_1	282_456_1	1335_01234_99	1345_456_135	296_01234_1	74_246_232	385_456_423	149_456_14	1478_1235_1	13_456_1	2270_034_253	355_01234_1	2415_456_185	371_456_332	294_034_1	293_246_483
1224_1235_2013	197_456_5	317_456_1	987_012345_42	2452_456_253	114_456_349	391_456_1	66_12345_1	87_456_1	2131_1235_1	2300_12345_11	29_456_58	542_456_1	2380_456_77	1038_456_264	347_456_141	188_456_1	282_456_1	1335_01234_88	1345_456_133	296_01234_1	74_246_219	385_456_447	149_456_16	1478_1235_1	13_456_1	2270_034_255	355_01234_1	2415_456_201	371_456_312	294_034_1	293_246_493
1224_1235_2079	197_456_3	317_456_1	987_012345_42	2452_456_244	114_456_348	391_456_1	66_12345_1	87_456_1	2131_1235_1	2300_12345_8	29_456_65	542_456_1	2380_456_76	1038_456_249	347_456_141	188_456_1	282_456_1	1335_01234_89	1345_456_123	296_01234_1	74_246_230	385_456_425	149_456_16	1478_1235_1	13_456_1	2270_034_241	355_01234_1	2415_456_209	371_456_304	294_034_1	293_246_506
1224_1235_2088	197_456_2	317_456_1	987_012345_35	2452_456_246	114_456_338	391_456_1	66_12345_1	87_456_1	2131_1235_1	2300_12345_9	29_456_67	542_456_1	2380_456_81	1038_456_237	347_456_142	188_456_1	282_456_1	1335_01234_89	1345_456_127	296_01234_1	74_246_223	385_456_412	149_456_15	1478_1235_1	13_456_1	2270_034_237	355_01234_1	2415_456_223	371_456_279	294_034_1	293_246_519
1224_1235_2053	197_456_3	317_456_1	987_012345_40	2452_456_248	114_456_330	391_456_1	66_12345_1	87_456_1	2131_1235_1	2300_12345_6	29_456_75	542_456_1	2380_456_80	1038_456_226	347_456_142	188_456_1	282_456_1	1335_01234_95	1345_456_126	296_01234_1	74_246_228	385_456_421	149_456_12	1478_1235_1	13_456_1	2270_034_237	355_01234_1	2415_456_226	371_456_263	294_034_1	293_246_511
1224_1235_1991	197_456_3	317_456_1	987_012345_40	2452_456_255	114_456_337	391_456_1	66_12345_1	87_456_1	2131_1235_1	2300_12345_5	29_456_76	542_456_1	2380_456_75	1038_456_227	347_456_137	188_456_1	282_456_1	1335_01234_85	1345_456_118	296_01234_1	74_246_227	385_456_414	149_456_11	1478_1235_1	13_456_1	2270_034_239	355_01234_1	2415_456_241	371_456_251	294_034_1	293_246_528
1224_1235_1998	197_456_3	317_456_1	987_012345_37	2452_456_257	114_456_350	391_456_1	66_12345_1	87_456_1	2131_1235_1	2300_12345_3	29_456_80	542_456_1	2380_456_73	1038_456_234	347_456_134	188_456_1	282_456_1	1335_01234_96	1345_456_116	296_01234_1	74_246_212	385_456_387	149_456_11	1478_1235_1	13_456_1	2270_034_239	355_01234_1	2415_456_242	371_456_254	294_034_1	293_246_529
1224_1235_2025	197_456_1	317_456_1	987_012345_35	2452_456_268	114_456_355	391_456_1	66_12345_1	87_456_1	2131_1235_1	2300_12345_2	29_456_71	542_456_1	2380_456_75	1038_456_238	347_456_137	188_456_1	282_456_1	1335_01234_93	1345_456_120	296_01234_1	74_246_220	385_456_392	149_456_9	1478_1235_1	13_456_1	2270_034_245	355_01234_1	2415_456_243	371_456_234	294_034_1	293_246_519
1224_1235_2092	197_456_1	317_456_1	987_012345_35	2452_456_276	114_456_342	391_456_1	66_12345_1	87_456_1	2131_1235_1	2300_12345_2	29_456_68	542_456_1	2380_456_71	1038_456_234	347_456_147	188_456_1	282_456_1	1335_01234_84	1345_456_124	296_01234_1	74_246_227	385_456_377	149_456_8	1478_1235_1	13_456_1	2270_034_243	355_01234_1	2415_456_227	371_456_230	294_034_1	293_246_527
1224_1235_2086	197_456_2	317_456_1	987_012345_27	2452_456_268	114_456_347	391_456_1	66_12345_1	87_456_1	2131_1235_1	2300_12345_2	29_456_67	542_456_1	2380_456_59	1038_456_239	347_456_141	188_456_1	282_456_1	1335_01234_78	1345_456_118	296_01234_1	74_246_226	385_456_378	149_456_6	1478_1235_1	13_456_1	2270_034_252	355_01234_1	2415_456_225	371_456_240	294_034_1	293_246_543
1224_1235_2010	197_456_2	317_456_1	987_012345_35	2452_456_272	114_456_351	391_456_1	66_12345_1	87_456_1	2131_1235_1	2300_12345_3	29_456_72	542_456_1	2380_456_64	1038_456_254	347_456_152	188_456_1	282_456_1	1335_01234_72	1345_456_121	296_01234_1	74_246_225	385_456_386	149_456_9	1478_1235_1	13_456_1	2270_034_255	355_01234_1	2415_456_222	371_456_243	294_034_1	293_246_542
1224_1235_1992	197_456_1	317_456_1	987_012345_26	2452_456_272	114_456_356	391_456_1	66_12345_1	87_456_1	2131_1235_1	2300_12345_3	29_456_77	542_456_1	2380_456_67	1038_456_264	347_456_149	188_456_1	282_456_1	1335_01234_75	1345_456_110	296_01234_1	74_246_231	385_456_391	149_456_8	1478_1235_1	13_456_1	2270_034_239	355_01234_1	2415_456_206	371_456_242	294_034_1	293_246_548
1224_1235_1969	197_456_2	317_456_1	987_012345_36	2452_456_288	114_456_352	391_456_1	66_12345_1	87_456_1	2131_1235_1	2300_12345_4	29_456_79	542_456_1	2380_456_73	1038_456_290	347_456_152	188_456_1	282_456_1	1335_01234_84	1345_456_107	296_01234_1	74_246_239	385_456_401	149_456_9	1478_1235_1	13_456_1	2270_034_236	355_01234_1	2415_456_202	371_456_245	294_034_1	293_246_561
1224_1235_1944	197_456_2	317_456_1	987_012345_29	2452_456_291	114_456_354	391_456_1	66_12345_1	87_456_1	2131_1235_1	2300_12345_3	29_456_67	542_456_1	2380_456_73	1038_456_284	347_456_148	188_456_1	282_456_1	1335_01234_80	1345_456_105	296_01234_1	74_246_244	385_456_414	149_456_7	1478_1235_1	13_456_1	2270_034_233	355_01234_1	2415_456_214	371_456_254	294_034_1	293_246_574
1224_1235_1959	197_456_4	317_456_1	987_012345_30	2452_456_310	114_456_343	391_456_1	66_12345_1	87_456_1	2131_1235_1	2300_12345_2	29_456_66	542_456_1	2380_456_73	1038_456_269	347_456_139	188_456_1	282_456_1	1335_01234_86	1345_456_97	296_01234_1	74_246_239	385_456_423	149_456_7	1478_1235_1	13_456_1	2270_034_229	355_01234_1	2415_456_215	371_456_245	294_034_1	293_246_582
1224_1235_2027	197_456_3	317_456_1	987_012345_30	2452_456_300	114_456_356	391_456_1	66_12345_1	87_456_1	2131_1235_1	2300_12345_2	29_456_65	542_456_1	2380_456_60	1038_456_263	347_456_139	188_456_1	282_456_1	1335_01234_74	1345_456_88	296_01234_1	74_246_239	385_456_422	149_456_8	1478_1235_1	13_456_1	2270_034_223	355_01234_1	2415_456_220	371_456_249	294_034_1	293_246_579
1224_1235_2053	197_456_2	317_456_1	987_012345_27	2452_456_288	114_456_344	391_456_1	87_456_1	29_456_57	542_456_1	2380_456_56	1038_456_280	347_456_137	188_456_1	282_456_1	1335_01234_62	1345_456_85	296_01234_1	74_246_242	385_456_424	149_456_9	13_456_1	2270_034_218	355_01234_1	2415_456_213	371_456_258	294_034_1	293_246_585
1224_1235_2067	197_456_2	317_456_1	987_012345_27	2452_456_299	114_456_340	391_456_1	87_456_1	29_456_60	542_456_1	2380_456_48	1038_456_283	347_456_126	188_456_1	282_456_1	1335_01234_59	1345_456_73	296_01234_1	74_246_234	385_456_427	149_456_4	13_456_1	2270_034_210	355_01234_1	2415_456_221	371_456_271	294_034_1	293_246_583
1224_1235_2023	197_456_1	317_456_1	987_012345_28	2452_456_300	114_456_352	391_456_1	87_456_1	29_456_60	542_456_1	2380_456_46	1038_456_283	347_456_130	188_456_1	282_456_1	1335_01234_57	1345_456_71	296_01234_1	74_246_221	385_456_428	149_456_5	13_456_1	2270_034_206	355_01234_1	2415_456_238	371_456_278	294_034_1	293_246_582
1224_1235_1958	197_456_2	317_456_1	987_012345_34	2452_456_288	114_456_356	391_456_1	87_456_1	29_456_54	542_456_1	2380_456_46	1038_456_285	347_456_135	188_456_1	282_456_1	1335_01234_62	1345_456_70	296_01234_1	74_246_223	385_456_422	149_456_5	13_456_1	2270_034_194	355_01234_1	2415_456_242	371_456_291	294_034_1	293_246_591
1224_1235_1944	197_456_1	317_456_1	987_012345_38	2452_456_268	114_456_362	391_456_1	87_456_1	29_456_53	542_456_1	2380_456_53	1038_456_275	347_456_133	188_456_1	282_456_1	1335_01234_62	1345_456_71	296_01234_1	74_246_223	385_456_418	149_456_5	13_456_1	2270_034_190	355_01234_1	2415_456_236	371_456_308	294_034_1	293_246_576
1224_1235_1938	197_456_1	317_456_1	987_012345_37	2452_456_259	114_456_372	391_456_1	87_456_1	29_456_51	542_456_1	2380_456_60	1038_456_281	347_456_125	188_456_1	282_456_1	1335_01234_66	1345_456_78	296_01234_1	74_246_219	385_456_412	149_456_5	13_456_1	2270_034_181	355_01234_1	2415_456_216	371_456_321	294_034_1	293_246_577
1224_1235_1964	197_456_2	317_456_1	987_012345_32	2452_456_250	114_456_378	391_456_1	87_456_1	29_456_48	542_456_1	2380_456_57	1038_456_280	347_456_130	188_456_1	282_456_1	1335_01234_62	1345_456_80	296_01234_1	74_246_221	385_456_391	149_456_5	13_456_1	2270_034_191	355_01234_1	2415_456_218	371_456_313	294_034_1	293_246_574
1224_1235_1973	197_456_1	317_456_1	987_012345_28	2452_456_242	114_456_379	391_456_1	87_456_1	29_456_46	542_456_1	2380_456_58	1038_456_293	347_456_134	188_456_1	282_456_1	1335_01234_61	1345_456_81	296_01234_1	74_246_227	385_456_397	149_456_4	13_456_1	2270_034_209	355_01234_1	2415_456_207	371_456_310	294_034_1	293_246_556
1224_1235_2020	197_456_1	317_456_1	987_012345_25	2452_456_239	114_456_361	391_456_1	87_456_1	29_456_46	542_456_1	2380_456_62	1038_456_307	347_456_149	188_456_1	282_456_1	1335_01234_61	1345_456_87	296_01234_1	74_246_223	385_456_385	149_456_4	13_456_1	2270_034_215	355_01234_1	2415_456_209	371_456_307	294_034_1	293_246_550
1224_1235_2032	197_456_1	317_456_1	987_012345_19	2452_456_237	114_456_361	391_456_1	87_456_1	29_456_49	542_456_1	2380_456_61	1038_456_301	347_456_162	188_456_1	282_456_1	1335_01234_68	1345_456_83	296_01234_1	74_246_236	385_456_365	149_456_5	13_456_1	2270_034_214	355_01234_1	2415_456_191	371_456_300	294_034_1	293_246_539
1224_1235_2050	197_456_2	317_456_1	987_012345_13	2452_456_245	114_456_344	391_456_1	87_456_1	29_456_56	542_456_1	2380_456_64	1038_456_280	347_456_179	188_456_1	282_456_1	1335_01234_60	1345_456_84	296_01234_1	74_246_242	385_456_366	149_456_6	13_456_1	2270_034_204	355_01234_1	2415_456_198	371_456_296	294_034_1	293_246_537
1224_1235_2129	197_456_2	317_456_1	987_012345_8	2452_456_232	114_456_321	391_456_1	87_456_1	29_456_57	542_456_1	2380_456_61	1038_456_275	347_456_167	188_456_1	282_456_1	1335_01234_49	1345_456_86	296_01234_1	74_246_239	385_456_345	149_456_8	13_456_1	2270_034_196	355_01234_1	2415_456_225	371_456_305	294_034_1	293_246_537
1224_1235_2161	197_456_3	317_456_1	987_012345_8	2452_456_216	114_456_290	391_456_1	87_456_1	29_456_50	542_456_1	2380_456_61	1038_456_271	347_456_171	188_456_1	282_456_1	1335_01234_46	1345_456_80	296_01234_1	74_246_230	385_456_344	149_456_7	13_456_1	2270_034_184	355_01234_1	2415_456_223	371_456_300	294_034_1	293_246_552
1224_1235_2176	197_456_3	317_456_1	987_012345_8	2452_456_224	114_456_300	391_456_1	87_456_1	29_456_49	542_456_1	2380_456_66	1038_456_254	347_456_174	188_456_1	282_456_1	1335_01234_40	1345_456_78	296_01234_1	74_246_218	385_456_350	149_456_8	13_456_1	2270_034_173	355_01234_1	2415_456_231	371_456_317	294_034_1	293_246_546
1224_1235_2201	197_456_2	317_456_1	987_012345_9	2452_456_234	114_456_304	391_456_1	87_456_1	29_456_51	542_456_1	2380_456_71	1038_456_252	347_456_181	188_456_1	282_456_1	1335_01234_37	1345_456_88	296_01234_1	74_246_217	385_456_352	149_456_11	13_456_1	2270_034_175	355_01234_1	2415_456_248	371_456_320	294_034_1	293_246_547
1224_1235_2154	197_456_2	317_456_1	987_012345_9	2452_456_232	114_456_304	391_456_1	87_456_1	29_456_45	542_456_1	2380_456_76	1038_456_249	347_456_170	188_456_1	282_456_1	1335_01234_41	1345_456_95	296_01234_1	74_246_212	385_456_342	149_456_11	13_456_1	2270_034_171	355_01234_1	2415_456_248	371_456_335	294_034_1	293_246_577
1224_1235_2192	197_456_2	317_456_1	987_012345_8	2452_456_238	114_456_310	391_456_1	87_456_1	29_456_39	542_456_1	2380_456_74	1038_456_235	347_456_178	188_456_1	282_456_1	1335_01234_40	1345_456_96	296_01234_1	74_246_227	385_456_338	149_456_10	13_456_1	2270_034_156	355_01234_1	2415_456_244	371_456_338	294_034_1	293_246_553
1224_1235_2185	197_456_2	317_456_1	987_012345_8	2452_456_259	114_456_314	391_456_1	87_456_1	29_456_44	542_456_1	2380_456_81	1038_456_213	347_456_186	188_456_1	282_456_1	1335_01234_43	1345_456_88	296_01234_1	74_246_233	385_456_325	149_456_9	13_456_1	2270_034_154	355_01234_1	2415_456_242	371_456_347	294_034_1	293_246_545
1224_1235_2167	197_456_1	317_456_1	987_012345_8	2452_456_280	114_456_326	391_456_1	87_456_1	29_456_49	542_456_1	2380_456_79	1038_456_190	347_456_173	188_456_1	282_456_1	1335_01234_41	1345_456_74	296_01234_1	74_246_245	385_456_311	149_456_10	13_456_1	2270_034_146	355_01234_1	2415_456_227	371_456_353	294_034_1	293_246_556
1224_1235_2219	197_456_1	317_456_1	987_012345_7	2452_456_291	114_456_314	391_456_1	87_456_1	29_456_49	542_456_1	2380_456_75	1038_456_182	347_456_169	188_456_1	282_456_1	1335_01234_37	1345_456_68	296_01234_1	74_246_246	385_456_308	149_456_10	13_456_1	2270_034_137	355_01234_1	2415_456_202	371_456_352	294_034_1	293_246_566
1224_1235_2215	197_456_1	317_456_1	987_012345_6	2452_456_297	114_456_312	391_456_1	87_456_1	29_456_47	542_456_1	2380_456_68	1038_456_189	347_456_162	188_456_1	282_456_1	1335_01234_31	1345_456_68	296_01234_1	74_246_261	385_456_299	149_456_11	13_456_1	2270_034_126	355_01234_1	2415_456_199	371_456_355	294_034_1	293_246_566
1224_1235_2225	317_456_1	987_012345_12	2452_456_306	114_456_315	391_456_1	87_456_1	29_456_51	542_456_1	2380_456_71	1038_456_202	347_456_168	188_456_1	282_456_1	1335_01234_28	1345_456_73	296_01234_1	74_246_280	385_456_320	149_456_12	13_456_1	2270_034_140	355_01234_1	2415_456_185	371_456_333	294_034_1	293_246_579
1224_1235_2219	317_456_1	987_012345_12	2452_456_296	114_456_312	391_456_1	87_456_1	29_456_54	542_456_1	2380_456_77	1038_456_221	347_456_169	188_456_1	282_456_1	1335_01234_28	1345_456_70	296_01234_1	74_246_285	385_456_317	149_456_13	13_456_1	2270_034_151	355_01234_1	2415_456_188	371_456_324	294_034_1	293_246_595
1224_1235_2208	317_456_1	987_012345_14	2452_456_299	114_456_293	391_456_1	87_456_1	29_456_54	542_456_1	2380_456_80	1038_456_232	347_456_168	188_456_1	282_456_1	1335_01234_26	1345_456_72	296_01234_1	74_246_285	385_456_314	149_456_15	13_456_1	2270_034_161	355_01234_1	2415_456_200	371_456_319	294_034_1	293_246_606
1224_1235_2184	317_456_1	987_012345_14	2452_456_299	114_456_283	391_456_1	87_456_1	29_456_51	542_456_1	2380_456_82	1038_456_232	347_456_174	188_456_1	282_456_1	1335_01234_31	1345_456_70	296_01234_1	74_246_264	385_456_300	149_456_15	13_456_1	2270_034_164	355_01234_1	2415_456_201	371_456_301	294_034_1	293_246_612
1224_1235_2186	317_456_1	987_012345_14	2452_456_298	114_456_264	391_456_1	87_456_1	29_456_48	542_456_1	2380_456_75	1038_456_240	347_456_178	188_456_1	282_456_1	1335_01234_27	1345_456_75	296_01234_1	74_246_262	385_456_294	149_456_15	13_456_1	2270_034_165	355_01234_1	2415_456_193	371_456_298	294_034_1	293_246_619
1224_1235_2209	317_456_1	987_012345_18	2452_456_296	114_456_285	391_456_1	87_456_1	29_456_50	542_456_1	2380_456_73	1038_456_261	347_456_188	188_456_1	282_456_1	1335_01234_31	1345_456_84	296_01234_1	74_246_256	385_456_279	149_456_13	13_456_1	2270_034_165	355_01234_1	2415_456_197	371_456_288	294_034_1	293_246_635
1224_1235_2208	317_456_1	987_012345_14	2452_456_324	114_456_273	391_456_1	87_456_1	29_456_49	542_456_1	2380_456_72	1038_456_260	347_456_202	188_456_1	282_456_1	1335_01234_29	1345_456_98	296_01234_1	74_246_229	385_456_273	149_456_14	13_456_1	2270_034_160	355_01234_1	2415_456_196	371_456_271	294_034_1	293_246_636
1224_1235_2241	317_456_1	987_012345_13	2452_456_313	114_456_274	391_456_1	87_456_1	29_456_52	542_456_1	2380_456_70	1038_456_258	347_456_197	188_456_1	282_456_1	1335_01234_24	1345_456_100	296_01234_1	74_246_230	385_456_276	149_456_15	13_456_1	2270_034_156	355_01234_1	2415_456_205	371_456_259	294_034_1	293_246_622
1224_1235_2243	317_456_1	987_012345_12	2452_456_315	114_456_281	391_456_1	87_456_1	29_456_48	542_456_1	2380_456_65	1038_456_274	347_456_196	188_456_1	282_456_1	1335_01234_15	1345_456_87	296_01234_1	74_246_232	385_456_268	149_456_12	13_456_1	2270_034_146	355_01234_1	2415_456_220	371_456_263	294_034_1	293_246_631
1224_1235_2159	317_456_1	987_012345_11	2452_456_320	114_456_296	391_456_1	87_456_1	29_456_55	542_456_1	2380_456_63	1038_456_271	347_456_186	188_456_1	282_456_1	1335_01234_15	1345_456_93	296_01234_1	74_246_215	385_456_271	149_456_7	13_456_1	2270_034_180	355_01234_1	2415_456_226	371_456_252	294_034_1	293_246_673
1224_1235_2148	317_456_1	987_012345_9	2452_456_319	114_456_301	391_456_1	87_456_1	29_456_53	542_456_1	2380_456_67	1038_456_243	347_456_187	188_456_1	282_456_1	1335_01234_20	1345_456_94	296_01234_1	74_246_207	385_456_286	149_456_5	13_456_1	2270_034_191	355_01234_1	2415_456_235	371_456_253	294_034_1	293_246_669
1224_1235_2129	317_456_1	1345_456_101	2452_456_311	114_456_321	391_456_1	87_456_1	29_456_57	542_456_1	2380_456_68	1038_456_249	347_456_191	188_456_1	282_456_1	1335_01234_18	987_012345_11	296_01234_1	74_246_203	385_456_298	149_456_6	13_456_1	2270_034_183	355_01234_1	2415_456_245	371_456_268	294_034_1	293_246_666
1224_1235_2163	317_456_1	1345_456_89	2452_456_314	114_456_332	391_456_1	87_456_1	29_456_55	542_456_1	2380_456_75	1038_456_242	347_456_201	188_456_1	282_456_1	1335_01234_17	987_012345_9	296_01234_1	74_246_192	385_456_297	149_456_4	13_456_1	2270_034_178	355_01234_1	2415_456_236	371_456_282	294_034_1	293_246_659
1224_1235_2135	317_456_1	1345_456_72	2452_456_332	114_456_334	391_456_1	87_456_1	29_456_61	542_456_1	2380_456_85	1038_456_239	347_456_202	188_456_1	282_456_1	1335_01234_15	987_012345_8	296_01234_1	74_246_188	385_456_297	149_456_5	13_456_1	2270_034_183	355_01234_1	2415_456_234	371_456_309	294_034_1	293_246_678
1224_1235_2142	317_456_1	1345_456_66	2452_456_326	114_456_345	391_456_1	87_456_1	29_456_59	542_456_1	2380_456_83	1038_456_238	347_456_193	188_456_1	282_456_1	1335_01234_15	987_012345_6	296_01234_1	74_246_175	385_456_288	149_456_5	13_456_1	2270_034_183	355_01234_1	2415_456_226	371_456_317	294_034_1	293_246_668
1224_1235_2127	317_456_1	1345_456_63	2452_456_320	114_456_355	391_456_1	87_456_1	29_456_55	542_456_1	2380_456_82	1038_456_233	347_456_188	188_456_1	282_456_1	1335_01234_15	987_012345_3	296_01234_1	74_246_179	385_456_308	149_456_5	13_456_1	2270_034_175	355_01234_1	2415_456_233	371_456_327	294_034_1	293_246_697
1224_1235_2124	317_456_1	1345_456_57	2452_456_338	114_456_358	391_456_1	87_456_1	29_456_61	542_456_1	2380_456_77	1038_456_219	347_456_192	188_456_1	282_456_1	1335_01234_14	987_012345_1	296_01234_1	74_246_179	385_456_308	149_456_3	13_456_1	2270_034_182	355_01234_1	2415_456_230	371_456_331	294_034_1	293_246_719
1224_1235_2184	317_456_1	1345_456_54	2452_456_335	114_456_342	391_456_1	87_456_1	29_456_62	542_456_1	2380_456_72	1038_456_221	347_456_195	188_456_1	282_456_1	1335_01234_13	149_456_3	296_01234_1	74_246_173	385_456_286	13_456_1	2270_034_183	355_01234_1	2415_456_229	371_456_325	294_034_1	293_246_714
1224_1235_2158	317_456_1	1345_456_48	2452_456_333	114_456_357	391_456_1	87_456_1	29_456_55	542_456_1	2380_456_66	1038_456_229	347_456_180	188_456_1	282_456_1	1335_01234_11	149_456_3	296_01234_1	74_246_181	385_456_282	13_456_1	2270_034_197	355_01234_1	2415_456_214	371_456_321	294_034_1	293_246_720
1224_1235_2142	317_456_1	1345_456_44	2452_456_326	114_456_355	391_456_1	87_456_1	29_456_51	542_456_1	2380_456_60	1038_456_218	347_456_167	188_456_1	282_456_1	1335_01234_8	149_456_2	296_01234_1	74_246_191	385_456_295	13_456_1	2270_034_207	355_01234_1	2415_456_206	371_456_339	294_034_1	293_246_748
1224_1235_2027	317_456_1	1345_456_41	2452_456_336	114_456_340	391_456_1	87_456_1	29_456_53	542_456_1	2380_456_60	1038_456_211	347_456_167	188_456_1	282_456_1	1335_01234_6	149_456_3	296_01234_1	74_246_195	385_456_307	13_456_1	2270_034_214	355_01234_1	2415_456_213	371_456_344	294_034_1	293_246_771
1224_1235_1972	317_456_1	1345_456_38	2452_456_329	114_456_329	391_456_1	87_456_1	29_456_47	542_456_1	2380_456_60	1038_456_220	347_456_154	188_456_1	282_456_1	1335_01234_8	149_456_2	296_01234_1	74_246_215	385_456_305	13_456_1	2270_034_225	355_01234_1	2415_456_207	371_456_361	294_034_1	293_246_771
1224_1235_1968	317_456_1	1345_456_33	2452_456_330	114_456_320	391_456_1	87_456_1	29_456_48	542_456_1	2380_456_62	1038_456_242	347_456_150	188_456_1	282_456_1	1335_01234_11	149_456_3	296_01234_1	74_246_222	385_456_296	13_456_1	2270_034_237	355_01234_1	2415_456_201	371_456_362	294_034_1	293_246_777
1224_1235_2024	317_456_1	1345_456_34	2452_456_321	114_456_304	391_456_1	87_456_1	29_456_48	542_456_1	2380_456_62	1038_456_253	347_456_156	188_456_1	282_456_1	1335_01234_9	149_456_3	296_01234_1	74_246_229	385_456_286	13_456_1	2270_034_221	355_01234_1	2415_456_195	371_456_359	294_034_1	293_246_786
1224_1235_2018	317_456_1	1345_456_40	2452_456_343	114_456_282	391_456_1	87_456_1	29_456_50	542_456_1	2380_456_57	1038_456_257	347_456_172	188_456_1	282_456_1	1335_01234_8	149_456_3	296_01234_1	74_246_228	385_456_277	13_456_1	2270_034_234	355_01234_1	2415_456_196	371_456_355	294_034_1	293_246_771
1224_1235_2079	317_456_1	1345_456_43	2452_456_326	114_456_272	391_456_1	87_456_1	29_456_51	542_456_1	2380_456_58	1038_456_268	347_456_175	188_456_1	282_456_1	1335_01234_7	149_456_3	296_01234_1	74_246_230	385_456_287	13_456_1	2270_034_224	355_01234_1	2415_456_186	371_456_338	294_034_1	293_246_784
1224_1235_2164	317_456_1	1345_456_44	2452_456_342	114_456_264	391_456_1	87_456_1	29_456_47	542_456_1	2380_456_66	1038_456_269	347_456_189	188_456_1	282_456_1	1335_01234_4	149_456_3	296_01234_1	74_246_219	385_456_280	13_456_1	2270_034_217	355_01234_1	2415_456_181	371_456_342	294_034_1	293_246_790
1224_1235_2239	317_456_1	1345_456_46	2452_456_335	114_456_272	391_456_1	87_456_1	29_456_46	542_456_1	2380_456_63	1038_456_271	347_456_194	188_456_1	282_456_1	1335_01234_2	149_456_3	296_01234_1	74_246_209	385_456_264	13_456_1	2270_034_218	355_01234_1	2415_456_172	371_456_319	294_034_1	293_246_750
1224_1235_2309	317_456_1	1345_456_49	2452_456_326	114_456_264	391_456_1	87_456_1	29_456_50	542_456_1	2380_456_56	1038_456_259	347_456_190	188_456_1	282_456_1	1335_01234_1	149_456_1	296_01234_1	74_246_207	385_456_261	13_456_1	2270_034_200	355_01234_1	2415_456_170	371_456_332	294_034_1	293_246_711
1224_1235_2374	317_456_1	1345_456_47	2452_456_310	114_456_266	391_456_1	87_456_1	29_456_48	542_456_1	2380_456_57	1038_456_268	347_456_193	188_456_1	282_456_1	149_456_1	74_246_203	385_456_250	13_456_1	2270_034_187	2415_456_182	371_456_322	294_034_1	293_246_702
1224_1235_2345	317_456_1	1345_456_52	2452_456_307	114_456_265	391_456_1	87_456_1	29_456_47	542_456_1	2380_456_54	1038_456_285	347_456_203	188_456_1	282_456_1	74_246_196	385_456_235	13_456_1	2270_034_183	2415_456_187	371_456_329	294_034_1	293_246_694
1224_1235_2360	317_456_1	1345_456_60	2452_456_303	114_456_276	391_456_1	87_456_1	29_456_51	542_456_1	2380_456_55	1038_456_297	347_456_205	188_456_1	282_456_1	74_246_183	385_456_217	13_456_1	2270_034_182	2415_456_188	371_456_332	294_034_1	293_246_716
1224_1235_2329	317_456_1	1345_456_70	2452_456_299	114_456_289	391_456_1	87_456_1	29_456_52	542_456_1	2380_456_54	1038_456_308	347_456_203	188_456_1	282_456_1	74_246_186	385_456_204	13_456_1	2270_034_171	2415_456_190	371_456_334	294_034_1	293_246_707
1224_1235_2297	317_456_1	1345_456_72	2452_456_299	114_456_305	391_456_1	87_456_1	29_456_49	542_456_1	2380_456_47	1038_456_322	347_456_197	188_456_1	282_456_1	74_246_182	385_456_207	13_456_1	2270_034_174	2415_456_191	371_456_333	294_034_1	293_246_720
1224_1235_2225	317_456_1	1345_456_64	2452_456_301	114_456_300	391_456_1	87_456_1	29_456_46	542_456_1	2380_456_42	1038_456_336	347_456_184	188_456_1	282_456_1	74_246_184	385_456_214	13_456_1	2270_034_186	2415_456_189	371_456_339	294_034_1	293_246_718
1224_1235_2199	317_456_1	1345_456_62	2452_456_293	114_456_297	391_456_1	87_456_1	29_456_49	542_456_1	2380_456_41	1038_456_323	347_456_191	188_456_1	282_456_1	74_246_194	385_456_227	13_456_1	2270_034_184	2415_456_185	371_456_344	294_034_1	293_246_725
1224_1235_2212	317_456_1	1345_456_57	2452_456_301	114_456_287	391_456_1	87_456_1	29_456_53	542_456_1	2380_456_42	1038_456_296	347_456_188	188_456_1	282_456_1	74_246_195	385_456_238	13_456_1	2270_034_206	2415_456_192	371_456_340	294_034_1	293_246_726
1224_1235_2303	317_456_1	1345_456_55	2452_456_306	114_456_268	391_456_1	87_456_1	29_456_48	542_456_1	2380_456_39	1038_456_275	347_456_178	188_456_1	282_456_1	74_246_195	385_456_249	13_456_1	2270_034_222	2415_456_189	371_456_334	294_034_1	293_246_729
1224_1235_2332	317_456_1	1345_456_51	2452_456_313	114_456_247	391_456_1	87_456_1	29_456_44	542_456_1	2380_456_47	1038_456_265	347_456_175	188_456_1	282_456_1	74_246_193	385_456_244	13_456_1	2270_034_216	2415_456_204	371_456_325	294_034_1	293_246_749
1224_1235_2276	317_456_1	1345_456_50	2452_456_332	114_456_265	391_456_1	87_456_1	29_456_48	542_456_1	2380_456_46	1038_456_258	347_456_181	188_456_1	282_456_1	74_246_205	385_456_258	13_456_1	2270_034_216	2415_456_204	371_456_316	294_034_1	293_246_772
1224_1235_2245	317_456_1	1345_456_51	2452_456_335	114_456_268	391_456_1	87_456_1	29_456_49	542_456_1	2380_456_49	1038_456_238	347_456_173	188_456_1	282_456_1	74_246_209	385_456_259	13_456_1	2270_034_228	2415_456_208	371_456_312	294_034_1	293_246_780
1224_1235_2210	317_456_1	1345_456_56	2452_456_339	114_456_278	391_456_1	87_456_1	29_456_50	542_456_1	2380_456_55	1038_456_224	347_456_181	188_456_1	282_456_1	74_246_213	385_456_258	13_456_1	2270_034_223	2415_456_204	371_456_299	294_034_1	293_246_772
1224_1235_2189	317_456_1	1345_456_68	2452_456_327	114_456_268	391_456_1	87_456_1	29_456_49	542_456_1	2380_456_56	1038_456_207	347_456_181	188_456_1	282_456_1	74_246_213	385_456_258	13_456_1	2270_034_212	2415_456_203	371_456_300	294_034_1	293_246_771
1224_1235_2195	317_456_1	1345_456_72	2452_456_318	114_456_276	391_456_1	87_456_1	29_456_56	542_456_1	2380_456_51	1038_456_223	347_456_193	188_456_1	282_456_1	74_246_217	385_456_267	13_456_1	2270_034_213	2415_456_209	371_456_312	294_034_1	293_246_751
1224_1235_2197	317_456_1	1345_456_70	2452_456_321	114_456_286	391_456_1	87_456_1	29_456_53	542_456_1	2380_456_50	1038_456_231	347_456_194	188_456_1	282_456_1	74_246_202	385_456_262	13_456_1	2270_034_204	2415_456_218	371_456_297	294_034_1	293_246_719
1224_1235_2182	317_456_1	1345_456_69	2452_456_333	114_456_289	391_456_1	87_456_1	29_456_55	542_456_1	2380_456_44	1038_456_236	347_456_204	188_456_1	282_456_1	74_246_186	385_456_258	13_456_1	2270_034_205	2415_456_227	371_456_299	294_034_1	293_246_713
1224_1235_2122	317_456_1	1345_456_78	2452_456_316	114_456_289	391_456_1	87_456_1	29_456_57	542_456_1	2380_456_43	1038_456_251	347_456_218	188_456_1	282_456_1	74_246_180	385_456_264	13_456_1	2270_034_208	2415_456_238	371_456_323	294_034_1	293_246_719
1224_1235_2126	317_456_1	1345_456_77	2452_456_321	114_456_303	391_456_1	87_456_1	29_456_55	542_456_1	2380_456_40	1038_456_266	347_456_216	188_456_1	282_456_1	74_246_189	385_456_267	13_456_1	2270_034_218	2415_456_253	371_456_321	294_034_1	293_246_718
1224_1235_2069	317_456_1	1345_456_80	2452_456_314	114_456_312	391_456_1	87_456_1	29_456_52	542_456_1	2380_456_40	1038_456_285	347_456_219	188_456_1	282_456_1	74_246_187	385_456_270	13_456_1	2270_034_215	2415_456_252	371_456_327	294_034_1	293_246_704
1224_1235_2054	317_456_1	1345_456_83	2452_456_298	114_456_313	391_456_1	87_456_1	29_456_52	542_456_1	2380_456_36	1038_456_297	347_456_221	188_456_1	282_456_1	74_246_183	385_456_274	13_456_1	2270_034_214	2415_456_253	371_456_338	294_034_1	293_246_724
1224_1235_2061	317_456_1	1345_456_81	2452_456_298	114_456_306	391_456_1	87_456_1	29_456_48	542_456_1	2380_456_39	1038_456_299	347_456_213	188_456_1	282_456_1	74_246_178	385_456_273	13_456_1	2270_034_217	2415_456_255	371_456_343	294_034_1	293_246_734
1224_1235_2113	317_456_1	1345_456_80	2452_456_298	114_456_298	391_456_1	87_456_1	29_456_48	542_456_1	2380_456_43	1038_456_311	347_456_202	188_456_1	282_456_1	74_246_165	385_456_277	13_456_1	2270_034_205	2415_456_258	371_456_357	294_034_1	293_246_742
1224_1235_2071	317_456_1	1345_456_84	2452_456_316	114_456_302	391_456_1	87_456_1	29_456_49	542_456_1	2380_456_38	1038_456_322	347_456_199	188_456_1	282_456_1	74_246_167	385_456_262	13_456_1	2270_034_200	2415_456_256	371_456_354	294_034_1	293_246_751
1224_1235_2035	317_456_1	1345_456_80	2452_456_324	114_456_290	391_456_1	87_456_1	29_456_56	542_456_1	2380_456_38	1038_456_326	347_456_201	188_456_1	282_456_1	74_246_159	385_456_266	13_456_1	2270_034_216	2415_456_278	371_456_359	294_034_1	293_246_764
1224_1235_2042	317_456_1	1345_456_74	2452_456_328	114_456_274	391_456_1	87_456_1	29_456_59	542_456_1	2380_456_38	1038_456_326	347_456_188	188_456_1	282_456_1	74_246_154	385_456_261	13_456_1	2270_034_203	2415_456_290	371_456_363	294_034_1	293_246_788
1224_1235_2068	317_456_1	1345_456_68	2452_456_330	114_456_264	391_456_1	87_456_1	29_456_62	542_456_1	2380_456_31	1038_456_322	347_456_171	188_456_1	282_456_1	74_246_150	385_456_254	13_456_1	2270_034_193	2415_456_314	371_456_359	294_034_1	293_246_794
1224_1235_2082	317_456_1	1345_456_67	2452_456_323	114_456_271	391_456_1	87_456_1	29_456_59	542_456_1	2380_456_29	1038_456_293	347_456_167	188_456_1	282_456_1	74_246_158	385_456_262	13_456_1	2270_034_193	2415_456_318	371_456_352	294_034_1	293_246_817
1224_1235_2125	317_456_1	1345_456_60	2452_456_317	114_456_257	391_456_1	87_456_1	29_456_63	542_456_1	2380_456_26	1038_456_276	347_456_164	188_456_1	282_456_1	74_246_167	385_456_242	13_456_1	2270_034_224	2415_456_309	371_456_357	294_034_1	293_246_793
1224_1235_2093	317_456_1	1345_456_57	2452_456_334	114_456_263	391_456_1	87_456_1	29_456_64	542_456_1	2380_456_26	1038_456_259	347_456_153	188_456_1	282_456_1	74_246_158	385_456_253	13_456_1	2270_034_228	2415_456_310	371_456_359	294_034_1	293_246_785
1224_1235_2055	317_456_1	1345_456_54	2452_456_336	114_456_268	391_456_1	87_456_1	29_456_71	542_456_1	2380_456_23	1038_456_258	347_456_157	188_456_1	282_456_1	74_246_160	385_456_241	13_456_1	2270_034_242	2415_456_315	371_456_351	294_034_1	293_246_779
1224_1235_2032	317_456_1	1345_456_48	2452_456_356	114_456_258	391_456_1	87_456_1	29_456_68	542_456_1	2380_456_28	1038_456_254	347_456_173	188_456_1	282_456_1	74_246_167	385_456_236	13_456_1	2270_034_240	2415_456_313	371_456_338	294_034_1	293_246_774
1224_1235_2002	317_456_1	1345_456_51	2452_456_355	114_456_265	391_456_1	87_456_1	29_456_64	542_456_1	2380_456_26	1038_456_276	347_456_171	188_456_1	282_456_1	74_246_170	385_456_226	13_456_1	2270_034_242	2415_456_314	371_456_326	294_034_1	293_246_777
1224_1235_1993	317_456_1	1345_456_56	2452_456_361	114_456_255	391_456_1	87_456_1	29_456_63	542_456_1	2380_456_27	1038_456_270	347_456_172	188_456_1	282_456_1	74_246_172	385_456_214	13_456_1	2270_034_240	2415_456_311	371_456_336	294_034_1	293_246_781
1224_1235_2096	317_456_1	1345_456_54	2452_456_349	114_456_249	391_456_1	87_456_1	29_456_61	542_456_1	2380_456_31	1038_456_265	347_456_170	188_456_1	282_456_1	74_246_161	385_456_205	13_456_1	2270_034_236	2415_456_310	371_456_320	294_034_1	293_246_761
1224_1235_2130	317_456_1	1345_456_55	2452_456_337	114_456_231	391_456_1	87_456_1	29_456_60	542_456_1	2380_456_31	1038_456_270	347_456_172	188_456_1	282_456_1	74_246_165	385_456_211	13_456_1	2270_034_232	2415_456_312	371_456_315	294_034_1	293_246_757
1224_1235_2148	317_456_1	1345_456_51	2452_456_316	114_456_213	391_456_1	87_456_1	29_456_62	542_456_1	2380_456_32	1038_456_288	347_456_161	188_456_1	282_456_1	74_246_161	385_456_211	13_456_1	2270_034_235	2415_456_312	371_456_323	294_034_1	293_246_748
1224_1235_2164	317_456_1	1345_456_50	2452_456_317	114_456_204	391_456_1	87_456_1	29_456_64	542_456_1	2380_456_29	1038_456_287	347_456_153	188_456_1	282_456_1	74_246_163	385_456_211	13_456_1	2270_034_229	2415_456_323	371_456_319	294_034_1	293_246_770
1224_1235_2187	317_456_1	1345_456_58	2452_456_331	114_456_200	391_456_1	87_456_1	29_456_60	542_456_1	2380_456_30	1038_456_291	347_456_153	188_456_1	282_456_1	74_246_169	385_456_193	13_456_1	2270_034_232	2415_456_320	371_456_320	294_034_1	293_246_756
1224_1235_2245	317_456_1	1345_456_55	2452_456_347	114_456_198	391_456_1	87_456_1	29_456_56	542_456_1	2380_456_30	1038_456_281	347_456_134	188_456_1	282_456_1	74_246_173	385_456_191	13_456_1	2270_034_229	2415_456_302	371_456_313	294_034_1	293_246_773
1224_1235_2240	317_456_1	1345_456_48	2452_456_341	114_456_209	391_456_1	87_456_1	29_456_64	542_456_1	2380_456_32	1038_456_281	347_456_118	188_456_1	282_456_1	74_246_178	385_456_196	13_456_1	2270_034_241	2415_456_290	371_456_318	294_034_1	293_246_783
1224_1235_2205	317_456_1	1345_456_53	2452_456_345	114_456_217	391_456_1	87_456_1	29_456_71	542_456_1	2380_456_27	1038_456_279	347_456_110	188_456_1	282_456_1	74_246_189	385_456_203	13_456_1	2270_034_233	2415_456_282	371_456_312	294_034_1	293_246_775
1224_1235_2140	317_456_1	1345_456_48	2452_456_354	114_456_220	391_456_1	87_456_1	29_456_74	542_456_1	2380_456_28	1038_456_263	347_456_113	188_456_1	282_456_1	74_246_198	385_456_198	13_456_1	2270_034_246	2415_456_280	371_456_308	294_034_1	293_246_765
1224_1235_2141	317_456_1	1345_456_46	2452_456_325	114_456_235	391_456_1	87_456_1	29_456_69	542_456_1	2380_456_30	1038_456_262	347_456_111	188_456_1	282_456_1	74_246_204	385_456_186	13_456_1	2270_034_250	2415_456_283	371_456_286	294_034_1	293_246_772
1224_1235_2158	317_456_1	1345_456_44	2452_456_332	114_456_255	391_456_1	87_456_1	29_456_68	542_456_1	2380_456_32	1038_456_267	347_456_107	188_456_1	282_456_1	74_246_208	385_456_184	13_456_1	2270_034_256	2415_456_262	371_456_274	294_034_1	293_246_760
1224_1235_2194	317_456_1	1345_456_42	2452_456_335	114_456_242	391_456_1	87_456_1	29_456_64	542_456_1	2380_456_32	1038_456_266	347_456_100	188_456_1	282_456_1	74_246_209	385_456_184	13_456_1	2270_034_269	2415_456_259	371_456_274	294_034_1	293_246_744
1224_1235_2258	317_456_1	1345_456_44	2452_456_329	114_456_247	391_456_1	87_456_1	29_456_62	542_456_1	2380_456_30	1038_456_249	347_456_99	188_456_1	282_456_1	74_246_200	385_456_189	13_456_1	2270_034_267	2415_456_232	371_456_276	294_034_1	293_246_730
1224_1235_2303	317_456_1	1345_456_52	2452_456_335	114_456_242	391_456_1	87_456_1	29_456_70	542_456_1	2380_456_31	1038_456_250	347_456_100	188_456_1	282_456_1	74_246_195	385_456_201	13_456_1	2270_034_269	2415_456_228	371_456_291	294_034_1	293_246_736
1224_1235_2308	317_456_1	1345_456_61	2452_456_337	114_456_244	391_456_1	87_456_1	29_456_62	542_456_1	2380_456_34	1038_456_231	347_456_88	188_456_1	282_456_1	74_246_194	385_456_204	13_456_1	2270_034_261	2415_456_223	371_456_276	294_034_1	293_246_763
1224_1235_2373	317_456_1	1345_456_64	2452_456_327	114_456_231	391_456_1	87_456_1	29_456_64	542_456_1	2380_456_35	1038_456_231	347_456_95	188_456_1	282_456_1	74_246_176	385_456_204	13_456_1	2270_034_265	2415_456_217	371_456_263	294_034_1	293_246_767
1224_1235_2361	317_456_1	1345_456_59	2452_456_333	114_456_228	391_456_1	87_456_1	29_456_66	542_456_1	2380_456_39	1038_456_217	347_456_87	188_456_1	282_456_1	74_246_167	385_456_226	13_456_1	2270_034_275	2415_456_211	371_456_252	294_034_1	293_246_777
1224_1235_2289	317_456_1	1345_456_58	2452_456_322	114_456_240	391_456_1	87_456_1	29_456_71	542_456_1	2380_456_41	1038_456_221	347_456_91	188_456_1	282_456_1	74_246_158	385_456_222	13_456_1	2270_034_283	2415_456_208	371_456_251	294_034_1	293_246_791
1224_1235_2307	317_456_1	1345_456_54	2452_456_328	114_456_234	391_456_1	87_456_1	29_456_62	542_456_1	2380_456_50	1038_456_227	347_456_88	188_456_1	282_456_1	74_246_154	385_456_233	13_456_1	2270_034_288	2415_456_201	371_456_252	294_034_1	293_246_788
1224_1235_2250	317_456_1	1345_456_53	2452_456_338	114_456_224	391_456_1	87_456_1	29_456_62	542_456_1	2380_456_44	1038_456_236	347_456_88	188_456_1	282_456_1	74_246_142	385_456_238	13_456_1	2270_034_289	2415_456_204	371_456_248	294_034_1	293_246_810
1224_1235_2146	317_456_1	1345_456_60	2452_456_331	114_456_236	391_456_1	87_456_1	29_456_56	542_456_1	2380_456_43	1038_456_242	347_456_89	188_456_1	282_456_1	74_246_150	385_456_243	13_456_1	2270_034_284	2415_456_212	371_456_240	294_034_1	293_246_832
1224_1235_2128	317_456_1	1345_456_67	2452_456_353	114_456_246	391_456_1	87_456_1	29_456_51	542_456_1	2380_456_44	1038_456_250	347_456_105	188_456_1	282_456_1	74_246_150	385_456_225	13_456_1	2270_034_283	2415_456_200	371_456_242	294_034_1	293_246_855
1224_1235_2107	317_456_1	1345_456_70	2452_456_353	114_456_254	391_456_1	87_456_1	29_456_50	542_456_1	2380_456_44	1038_456_260	347_456_108	188_456_1	282_456_1	74_246_165	385_456_231	13_456_1	2270_034_291	2415_456_216	371_456_242	294_034_1	293_246_851
1224_1235_2226	317_456_1	1345_456_68	2452_456_339	114_456_252	391_456_1	87_456_1	29_456_46	542_456_1	2380_456_45	1038_456_255	347_456_103	188_456_1	282_456_1	74_246_171	385_456_231	13_456_1	2270_034_296	2415_456_219	371_456_232	294_034_1	293_246_843
1224_1235_2228	317_456_1	1345_456_71	2452_456_352	114_456_260	391_456_1	87_456_1	29_456_47	542_456_1	2380_456_45	1038_456_243	347_456_111	188_456_1	282_456_1	74_246_188	385_456_238	13_456_1	2270_034_290	2415_456_222	371_456_237	294_034_1	293_246_849
1224_1235_2186	317_456_1	1345_456_75	2452_456_365	114_456_279	391_456_1	87_456_1	29_456_43	542_456_1	2380_456_46	1038_456_244	347_456_118	188_456_1	282_456_1	74_246_192	385_456_231	13_456_1	2270_034_270	2415_456_219	371_456_248	294_034_1	293_246_829
1224_1235_2126	317_456_1	1345_456_73	2452_456_354	114_456_280	391_456_1	87_456_1	29_456_47	542_456_1	2380_456_47	1038_456_240	347_456_120	188_456_1	282_456_1	74_246_195	385_456_228	13_456_1	2270_034_279	2415_456_211	371_456_274	294_034_1	293_246_825
1224_1235_2113	317_456_1	1345_456_69	2452_456_377	114_456_301	391_456_1	87_456_1	29_456_52	542_456_1	2380_456_51	1038_456_230	347_456_130	188_456_1	282_456_1	74_246_189	385_456_212	13_456_1	2270_034_285	2415_456_210	371_456_278	294_034_1	293_246_823
1224_1235_2051	317_456_1	1345_456_67	2452_456_375	114_456_303	391_456_1	87_456_1	29_456_54	542_456_1	2380_456_58	1038_456_235	347_456_137	188_456_1	282_456_1	74_246_191	385_456_204	13_456_1	2270_034_276	2415_456_200	371_456_295	294_034_1	293_246_820
1224_1235_2011	317_456_1	1345_456_70	2452_456_375	114_456_309	391_456_1	87_456_1	29_456_55	542_456_1	2380_456_58	1038_456_244	347_456_133	188_456_1	282_456_1	74_246_185	385_456_210	13_456_1	2270_034_284	2415_456_203	371_456_296	294_034_1	293_246_815
1224_1235_1966	317_456_1	1345_456_67	2452_456_382	114_456_290	391_456_1	87_456_1	29_456_55	542_456_1	2380_456_59	1038_456_251	347_456_130	188_456_1	282_456_1	74_246_191	385_456_216	13_456_1	2270_034_299	2415_456_220	371_456_303	294_034_1	293_246_828
1224_1235_2013	317_456_1	1345_456_66	2452_456_379	114_456_287	391_456_1	87_456_1	29_456_51	542_456_1	2380_456_58	1038_456_242	347_456_139	188_456_1	282_456_1	74_246_179	385_456_227	13_456_1	2270_034_302	2415_456_221	371_456_295	294_034_1	293_246_831
1224_1235_2110	317_456_1	1345_456_59	2452_456_355	114_456_280	391_456_1	87_456_1	29_456_53	542_456_1	2380_456_56	1038_456_249	347_456_130	188_456_1	282_456_1	74_246_175	385_456_210	13_456_1	2270_034_289	2415_456_221	371_456_281	294_034_1	293_246_836
1224_1235_2158	317_456_1	1345_456_58	2452_456_357	114_456_278	391_456_1	87_456_1	29_456_54	542_456_1	2380_456_53	1038_456_234	347_456_129	188_456_1	282_456_1	74_246_167	385_456_208	13_456_1	2270_034_293	2415_456_222	371_456_291	294_034_1	293_246_854
1224_1235_2207	317_456_1	1345_456_58	2452_456_362	114_456_283	391_456_1	87_456_1	29_456_60	542_456_1	2380_456_52	1038_456_230	347_456_122	188_456_1	282_456_1	74_246_157	385_456_205	13_456_1	2270_034_299	2415_456_243	371_456_288	294_034_1	293_246_858
1224_1235_2225	317_456_1	1345_456_49	2452_456_363	114_456_256	391_456_1	87_456_1	29_456_61	542_456_1	2380_456_45	1038_456_227	347_456_120	188_456_1	282_456_1	74_246_149	385_456_216	13_456_1	2270_034_311	2415_456_245	371_456_287	294_034_1	293_246_874
1224_1235_2178	317_456_1	1345_456_45	2452_456_367	114_456_258	391_456_1	87_456_1	29_456_62	542_456_1	2380_456_42	1038_456_231	347_456_119	188_456_1	282_456_1	74_246_139	385_456_216	13_456_1	2270_034_321	2415_456_252	371_456_300	294_034_1	293_246_859
1224_1235_2161	317_456_1	1345_456_41	2452_456_369	114_456_257	391_456_1	87_456_1	29_456_59	542_456_1	2380_456_42	1038_456_258	347_456_117	188_456_1	282_456_1	74_246_140	385_456_204	13_456_1	2270_034_326	2415_456_260	371_456_295	294_034_1	293_246_844
1224_1235_2107	317_456_1	1345_456_41	2452_456_375	114_456_268	391_456_1	87_456_1	29_456_56	542_456_1	2380_456_44	1038_456_248	347_456_115	188_456_1	282_456_1	74_246_138	385_456_195	13_456_1	2270_034_324	2415_456_277	371_456_290	294_034_1	293_246_834
1224_1235_2112	317_456_1	1345_456_34	2452_456_382	114_456_253	391_456_1	87_456_1	29_456_57	542_456_1	2380_456_41	1038_456_239	347_456_110	188_456_1	282_456_1	74_246_135	385_456_198	13_456_1	2270_034_341	2415_456_271	371_456_284	294_034_1	293_246_844
1224_1235_2110	317_456_1	1345_456_35	2452_456_364	114_456_229	391_456_1	87_456_1	29_456_53	542_456_1	2380_456_42	1038_456_258	347_456_96	188_456_1	282_456_1	74_246_141	385_456_181	13_456_1	2270_034_336	2415_456_266	371_456_284	294_034_1	293_246_860
1224_1235_2119	317_456_1	1345_456_31	2452_456_345	114_456_223	391_456_1	87_456_1	29_456_53	542_456_1	2380_456_43	1038_456_269	347_456_91	188_456_1	282_456_1	74_246_145	385_456_177	13_456_1	2270_034_323	2415_456_256	371_456_288	294_034_1	293_246_879
1224_1235_2139	317_456_1	1345_456_39	2452_456_328	114_456_223	391_456_1	87_456_1	29_456_48	542_456_1	2380_456_50	1038_456_272	347_456_93	188_456_1	282_456_1	74_246_147	385_456_169	13_456_1	2270_034_317	2415_456_258	371_456_281	294_034_1	293_246_892
1224_1235_2102	317_456_1	1345_456_37	2452_456_348	114_456_227	391_456_1	87_456_1	29_456_48	542_456_1	2380_456_45	1038_456_279	347_456_92	188_456_1	282_456_1	74_246_147	385_456_164	13_456_1	2270_034_316	2415_456_253	371_456_294	294_034_1	293_246_902
1224_1235_2127	317_456_1	1345_456_41	2452_456_345	114_456_225	391_456_1	87_456_1	29_456_50	542_456_1	2380_456_43	1038_456_276	347_456_95	188_456_1	282_456_1	74_246_139	385_456_157	13_456_1	2270_034_303	2415_456_262	371_456_293	294_034_1	293_246_908
1224_1235_2145	317_456_1	1345_456_46	2452_456_335	114_456_240	391_456_1	87_456_1	29_456_35	542_456_1	2380_456_43	1038_456_277	347_456_101	188_456_1	282_456_1	74_246_140	385_456_160	13_456_1	2270_034_307	2415_456_242	371_456_289	294_034_1	293_246_951
1224_1235_2129	317_456_1	1345_456_56	2452_456_339	114_456_258	391_456_1	87_456_1	29_456_39	542_456_1	2380_456_51	1038_456_265	347_456_105	188_456_1	282_456_1	74_246_131	385_456_167	13_456_1	2270_034_309	2415_456_235	371_456_290	294_034_1	293_246_970
1224_1235_2174	317_456_1	1345_456_56	2452_456_334	114_456_260	391_456_1	87_456_1	29_456_39	542_456_1	2380_456_46	1038_456_271	347_456_101	188_456_1	282_456_1	74_246_127	385_456_163	13_456_1	2270_034_300	2415_456_232	371_456_294	294_034_1	293_246_969
1224_1235_2213	317_456_1	1345_456_49	2452_456_336	114_456_260	391_456_1	87_456_1	29_456_37	542_456_1	2380_456_45	1038_456_272	347_456_100	188_456_1	282_456_1	74_246_128	385_456_160	13_456_1	2270_034_279	2415_456_222	371_456_299	294_034_1	293_246_971
1224_1235_2174	317_456_1	1345_456_46	2452_456_329	114_456_293	391_456_1	87_456_1	29_456_35	542_456_1	2380_456_48	1038_456_274	347_456_103	188_456_1	282_456_1	74_246_127	385_456_162	13_456_1	2270_034_256	2415_456_209	371_456_311	294_034_1	293_246_981
1224_1235_2165	317_456_1	1345_456_51	2452_456_344	114_456_294	391_456_1	87_456_1	29_456_39	542_456_1	2380_456_49	1038_456_270	347_456_104	188_456_1	282_456_1	74_246_127	385_456_162	13_456_1	2270_034_254	2415_456_202	371_456_303	294_034_1	293_246_984
1224_1235_2155	317_456_1	1345_456_51	2452_456_365	114_456_310	391_456_1	87_456_1	29_456_45	542_456_1	2380_456_50	1038_456_261	347_456_111	188_456_1	282_456_1	74_246_119	385_456_158	13_456_1	2270_034_271	2415_456_199	371_456_293	294_034_1	293_246_998
1224_1235_2122	317_456_1	1345_456_57	2452_456_386	114_456_326	391_456_1	87_456_1	29_456_42	542_456_1	2380_456_48	1038_456_246	347_456_120	188_456_1	282_456_1	74_246_120	385_456_151	13_456_1	2270_034_272	2415_456_217	371_456_297	294_034_1	293_246_992
1224_1235_2146	317_456_1	1345_456_59	2452_456_373	114_456_331	391_456_1	87_456_1	29_456_36	542_456_1	2380_456_47	1038_456_247	347_456_121	188_456_1	282_456_1	74_246_117	385_456_142	13_456_1	2270_034_283	2415_456_226	371_456_307	294_034_1	293_246_999
1224_1235_2144	317_456_1	1345_456_58	2452_456_393	114_456_333	391_456_1	87_456_1	29_456_35	542_456_1	2380_456_51	1038_456_248	347_456_121	188_456_1	282_456_1	74_246_116	385_456_132	13_456_1	2270_034_282	2415_456_229	371_456_298	294_034_1	293_246_972
1224_1235_2204	317_456_1	1345_456_55	2452_456_388	114_456_335	391_456_1	87_456_1	29_456_34	542_456_1	2380_456_54	1038_456_245	347_456_112	188_456_1	282_456_1	74_246_121	385_456_128	13_456_1	2270_034_296	2415_456_215	371_456_295	294_034_1	293_246_958
1224_1235_2226	317_456_1	1345_456_52	2452_456_366	114_456_317	391_456_1	87_456_1	29_456_33	542_456_1	2380_456_51	1038_456_249	347_456_119	188_456_1	282_456_1	74_246_125	385_456_127	13_456_1	2270_034_301	2415_456_204	371_456_304	294_034_1	293_246_943
1224_1235_2245	317_456_1	1345_456_63	2452_456_355	114_456_314	391_456_1	87_456_1	29_456_32	542_456_1	2380_456_54	1038_456_258	347_456_119	188_456_1	282_456_1	74_246_125	385_456_124	13_456_1	2270_034_304	2415_456_220	371_456_267	294_034_1	293_246_922
1224_1235_2199	317_456_1	1345_456_58	2452_456_354	114_456_301	391_456_1	87_456_1	29_456_32	542_456_1	2380_456_54	1038_456_263	347_456_118	188_456_1	282_456_1	74_246_136	385_456_126	13_456_1	2270_034_301	2415_456_225	371_456_260	294_034_1	293_246_922
1224_1235_2180	317_456_1	1345_456_49	2452_456_350	114_456_295	391_456_1	87_456_1	29_456_33	542_456_1	2380_456_53	1038_456_272	347_456_112	188_456_1	282_456_1	74_246_142	385_456_127	13_456_1	2270_034_307	2415_456_226	371_456_269	294_034_1	293_246_904
1224_1235_2177	317_456_1	1345_456_46	2452_456_363	114_456_312	391_456_1	87_456_1	29_456_37	542_456_1	2380_456_47	1038_456_263	347_456_107	188_456_1	282_456_1	74_246_134	385_456_118	13_456_1	2270_034_303	2415_456_228	371_456_271	294_034_1	293_246_882
1224_1235_2162	317_456_1	1345_456_41	2452_456_389	114_456_302	391_456_1	87_456_1	29_456_31	542_456_1	2380_456_43	1038_456_256	347_456_102	188_456_1	282_456_1	74_246_134	385_456_117	13_456_1	2270_034_302	2415_456_243	371_456_279	294_034_1	293_246_898
1224_1235_2067	317_456_1	1345_456_30	2452_456_394	114_456_303	391_456_1	87_456_1	29_456_31	542_456_1	2380_456_47	1038_456_259	347_456_105	188_456_1	282_456_1	74_246_145	385_456_113	13_456_1	2270_034_310	2415_456_273	371_456_284	294_034_1	293_246_880
1224_1235_2099	317_456_1	1345_456_31	2452_456_409	114_456_308	391_456_1	87_456_1	29_456_24	542_456_1	2380_456_38	1038_456_254	347_456_107	188_456_1	282_456_1	74_246_138	385_456_113	13_456_1	2270_034_330	2415_456_287	371_456_296	294_034_1	293_246_856
1224_1235_2092	317_456_1	1345_456_30	2452_456_419	114_456_320	391_456_1	87_456_1	29_456_20	542_456_1	2380_456_37	1038_456_258	347_456_105	188_456_1	282_456_1	74_246_133	385_456_118	13_456_1	2270_034_337	2415_456_292	371_456_302	294_034_1	293_246_838
1224_1235_2062	317_456_1	1345_456_30	2452_456_435	114_456_322	391_456_1	87_456_1	29_456_17	542_456_1	2380_456_33	1038_456_259	347_456_107	188_456_1	282_456_1	74_246_140	385_456_115	13_456_1	2270_034_337	2415_456_297	371_456_297	294_034_1	293_246_855
1224_1235_2081	317_456_1	1345_456_28	2452_456_444	114_456_326	391_456_1	87_456_1	29_456_18	542_456_1	2380_456_25	1038_456_250	347_456_106	188_456_1	282_456_1	74_246_148	385_456_108	13_456_1	2270_034_344	2415_456_292	371_456_284	294_034_1	293_246_864
1224_1235_2111	317_456_1	1345_456_27	2452_456_445	114_456_314	391_456_1	87_456_1	29_456_16	542_456_1	2380_456_25	1038_456_250	347_456_109	188_456_1	282_456_1	74_246_141	385_456_108	13_456_1	2270_034_344	2415_456_308	371_456_291	294_034_1	293_246_891
1224_1235_2106	317_456_1	1345_456_27	2452_456_438	114_456_332	391_456_1	87_456_1	29_456_13	542_456_1	2380_456_25	1038_456_245	347_456_101	188_456_1	282_456_1	74_246_144	385_456_110	13_456_1	2270_034_322	2415_456_303	371_456_283	294_034_1	293_246_888
1224_1235_2071	317_456_1	1345_456_33	2452_456_449	114_456_330	391_456_1	87_456_1	29_456_18	542_456_1	2380_456_28	1038_456_238	347_456_105	188_456_1	282_456_1	74_246_136	385_456_107	13_456_1	2270_034_324	2415_456_311	371_456_290	294_034_1	293_246_922
1224_1235_2099	317_456_1	1345_456_32	2452_456_444	114_456_351	391_456_1	87_456_1	29_456_24	542_456_1	2380_456_28	1038_456_235	347_456_102	188_456_1	282_456_1	74_246_132	385_456_110	13_456_1	2270_034_329	2415_456_309	371_456_296	294_034_1	293_246_938
1224_1235_2100	317_456_1	1345_456_35	2452_456_450	114_456_364	391_456_1	87_456_1	29_456_27	542_456_1	2380_456_30	1038_456_227	347_456_97	188_456_1	282_456_1	74_246_126	385_456_106	13_456_1	2270_034_325	2415_456_310	371_456_297	294_034_1	293_246_961
1224_1235_2150	317_456_1	1345_456_28	2452_456_440	114_456_390	391_456_1	87_456_1	29_456_30	542_456_1	2380_456_31	1038_456_217	347_456_91	188_456_1	282_456_1	74_246_112	385_456_96	13_456_1	2270_034_318	2415_456_309	371_456_285	294_034_1	293_246_939
1224_1235_2185	317_456_1	1345_456_28	2452_456_440	114_456_379	391_456_1	87_456_1	29_456_38	542_456_1	2380_456_29	1038_456_210	347_456_92	188_456_1	282_456_1	74_246_106	385_456_91	13_456_1	2270_034_317	2415_456_279	371_456_291	294_034_1	293_246_935
1224_1235_2169	317_456_1	1345_456_25	2452_456_439	114_456_382	391_456_1	87_456_1	29_456_42	542_456_1	2380_456_27	1038_456_196	347_456_90	188_456_1	282_456_1	74_246_105	385_456_93	13_456_1	2270_034_324	2415_456_260	371_456_306	294_034_1	293_246_928
1224_1235_2160	317_456_1	1345_456_20	2452_456_441	114_456_365	391_456_1	87_456_1	29_456_44	542_456_1	2380_456_29	1038_456_186	347_456_87	188_456_1	282_456_1	74_246_123	385_456_92	13_456_1	2270_034_327	2415_456_257	371_456_314	294_034_1	293_246_909
1224_1235_2170	317_456_1	1345_456_16	2452_456_412	114_456_358	391_456_1	87_456_1	29_456_42	542_456_1	2380_456_26	1038_456_191	347_456_86	188_456_1	282_456_1	74_246_126	385_456_100	13_456_1	2270_034_347	2415_456_264	371_456_320	294_034_1	293_246_903
1224_1235_2171	317_456_1	1345_456_14	2452_456_396	114_456_347	391_456_1	87_456_1	29_456_42	542_456_1	2380_456_27	1038_456_187	347_456_88	188_456_1	282_456_1	74_246_123	385_456_95	13_456_1	2270_034_366	2415_456_267	371_456_306	294_034_1	293_246_939
1224_1235_2161	317_456_1	1345_456_17	2452_456_395	114_456_349	391_456_1	87_456_1	29_456_41	542_456_1	2380_456_26	1038_456_178	347_456_78	188_456_1	282_456_1	74_246_122	385_456_92	13_456_1	2270_034_392	2415_456_253	371_456_301	294_034_1	293_246_925
1224_1235_2168	317_456_1	1345_456_20	2452_456_359	114_456_357	391_456_1	87_456_1	29_456_47	542_456_1	2380_456_27	1038_456_176	347_456_82	188_456_1	282_456_1	74_246_129	385_456_104	13_456_1	2270_034_406	2415_456_244	371_456_300	294_034_1	293_246_926
1224_1235_2126	317_456_1	1345_456_24	2452_456_337	114_456_360	391_456_1	87_456_1	29_456_51	542_456_1	2380_456_24	1038_456_179	347_456_88	188_456_1	282_456_1	74_246_140	385_456_111	13_456_1	2270_034_419	2415_456_239	371_456_303	294_034_1	293_246_897
1224_1235_2142	317_456_1	1345_456_22	2452_456_332	114_456_371	391_456_1	87_456_1	29_456_50	542_456_1	2380_456_25	1038_456_184	347_456_90	188_456_1	282_456_1	74_246_142	385_456_117	13_456_1	2270_034_432	2415_456_230	371_456_292	294_034_1	293_246_884
1224_1235_2102	317_456_1	1345_456_19	2452_456_333	114_456_376	391_456_1	87_456_1	29_456_49	542_456_1	2380_456_21	1038_456_181	347_456_82	188_456_1	282_456_1	74_246_143	385_456_111	13_456_1	2270_034_447	2415_456_222	371_456_296	294_034_1	293_246_863
1224_1235_2142	317_456_1	1345_456_22	2452_456_347	114_456_345	391_456_1	87_456_1	29_456_49	542_456_1	2380_456_18	1038_456_183	347_456_80	188_456_1	282_456_1	74_246_138	385_456_116	13_456_1	2270_034_447	2415_456_218	371_456_309	294_034_1	293_246_879
1224_1235_2097	317_456_1	1345_456_22	2452_456_371	114_456_348	391_456_1	87_456_1	29_456_52	542_456_1	2380_456_19	1038_456_195	347_456_74	188_456_1	282_456_1	74_246_132	385_456_117	13_456_1	2270_034_456	2415_456_220	371_456_317	294_034_1	293_246_857
1224_1235_2120	317_456_1	1345_456_20	2452_456_401	114_456_338	391_456_1	87_456_1	29_456_50	542_456_1	2380_456_18	1038_456_198	347_456_65	188_456_1	282_456_1	74_246_121	385_456_111	13_456_1	2270_034_486	2415_456_221	371_456_318	294_034_1	293_246_850
1224_1235_2148	317_456_1	1345_456_19	2452_456_380	114_456_360	391_456_1	87_456_1	29_456_49	542_456_1	2380_456_20	1038_456_192	347_456_61	188_456_1	282_456_1	74_246_128	385_456_107	13_456_1	2270_034_483	2415_456_231	371_456_314	294_034_1	293_246_846
1224_1235_2152	317_456_1	1345_456_19	2452_456_406	114_456_346	391_456_1	87_456_1	29_456_49	542_456_1	2380_456_20	1038_456_204	347_456_54	188_456_1	282_456_1	74_246_130	385_456_110	13_456_1	2270_034_463	2415_456_226	371_456_314	294_034_1	293_246_858
1224_1235_2177	317_456_1	1345_456_13	2452_456_416	114_456_371	391_456_1	87_456_1	29_456_49	542_456_1	2380_456_22	1038_456_201	347_456_48	188_456_1	282_456_1	74_246_136	385_456_112	13_456_1	2270_034_472	2415_456_222	371_456_314	294_034_1	293_246_848
1224_1235_2148	317_456_1	1345_456_13	2452_456_422	114_456_377	391_456_1	87_456_1	29_456_50	542_456_1	2380_456_21	1038_456_203	347_456_39	188_456_1	282_456_1	74_246_133	385_456_117	13_456_1	2270_034_463	2415_456_220	371_456_316	294_034_1	293_246_824
1224_1235_2171	317_456_1	1345_456_12	2452_456_415	114_456_385	391_456_1	87_456_1	29_456_51	542_456_1	2380_456_22	1038_456_202	347_456_35	188_456_1	282_456_1	74_246_142	385_456_122	13_456_1	2270_034_455	2415_456_215	371_456_295	294_034_1	293_246_838
1224_1235_2129	317_456_1	1345_456_13	2452_456_415	114_456_397	391_456_1	87_456_1	29_456_46	542_456_1	2380_456_24	1038_456_206	347_456_32	188_456_1	282_456_1	74_246_153	385_456_126	13_456_1	2270_034_447	2415_456_222	371_456_299	294_034_1	293_246_792
1224_1235_2124	317_456_1	1345_456_10	2452_456_428	114_456_400	391_456_1	87_456_1	29_456_43	542_456_1	2380_456_21	1038_456_197	347_456_39	188_456_1	282_456_1	74_246_161	385_456_118	13_456_1	2270_034_465	2415_456_225	371_456_300	294_034_1	293_246_775
1224_1235_2122	317_456_1	1345_456_9	2452_456_436	114_456_382	391_456_1	87_456_1	29_456_37	542_456_1	2380_456_22	1038_456_181	347_456_47	188_456_1	282_456_1	74_246_154	385_456_126	13_456_1	2270_034_440	2415_456_236	371_456_302	294_034_1	293_246_756
1224_1235_2130	317_456_1	1345_456_9	2452_456_451	114_456_366	391_456_1	87_456_1	29_456_34	542_456_1	2380_456_27	1038_456_181	347_456_53	188_456_1	282_456_1	74_246_148	385_456_121	13_456_1	2270_034_433	2415_456_266	371_456_278	294_034_1	293_246_774
1224_1235_2190	317_456_1	1345_456_8	2452_456_440	114_456_357	391_456_1	87_456_1	29_456_27	542_456_1	2380_456_27	1038_456_198	347_456_59	188_456_1	282_456_1	74_246_139	385_456_117	13_456_1	2270_034_417	2415_456_276	371_456_275	294_034_1	293_246_793
1224_1235_2210	317_456_1	1345_456_8	2452_456_439	114_456_343	391_456_1	87_456_1	29_456_29	542_456_1	2380_456_24	1038_456_193	347_456_68	188_456_1	282_456_1	74_246_120	385_456_105	13_456_1	2270_034_434	2415_456_283	371_456_276	294_034_1	293_246_806
1224_1235_2228	317_456_1	1345_456_9	2452_456_426	114_456_350	391_456_1	87_456_1	29_456_29	542_456_1	2380_456_21	1038_456_187	347_456_64	188_456_1	282_456_1	74_246_108	385_456_105	13_456_1	2270_034_433	2415_456_280	371_456_291	294_034_1	293_246_836
1224_1235_2156	317_456_1	1345_456_8	2452_456_413	114_456_346	391_456_1	87_456_1	29_456_27	542_456_1	2380_456_23	1038_456_179	347_456_68	188_456_1	282_456_1	74_246_98	385_456_105	13_456_1	2270_034_453	2415_456_280	371_456_327	294_034_1	293_246_854
1224_1235_2114	317_456_1	1345_456_9	2452_456_405	114_456_337	391_456_1	87_456_1	29_456_24	542_456_1	2380_456_20	1038_456_184	347_456_71	188_456_1	282_456_1	74_246_101	385_456_105	13_456_1	2270_034_427	2415_456_283	371_456_342	294_034_1	293_246_894
1224_1235_2104	317_456_1	1345_456_9	2452_456_398	114_456_334	391_456_1	87_456_1	29_456_25	542_456_1	2380_456_25	1038_456_173	347_456_67	188_456_1	282_456_1	74_246_99	385_456_101	13_456_1	2270_034_430	2415_456_273	371_456_358	294_034_1	293_246_923
1224_1235_2128	317_456_1	1345_456_10	2452_456_395	114_456_337	391_456_1	87_456_1	29_456_29	542_456_1	2380_456_24	1038_456_159	347_456_71	188_456_1	282_456_1	74_246_96	385_456_104	13_456_1	2270_034_437	2415_456_260	371_456_363	294_034_1	293_246_923
1224_1235_2158	317_456_1	1345_456_9	2452_456_401	114_456_332	391_456_1	87_456_1	29_456_37	542_456_1	2380_456_21	1038_456_149	347_456_77	188_456_1	282_456_1	74_246_104	385_456_105	13_456_1	2270_034_454	2415_456_249	371_456_372	294_034_1	293_246_909
1224_1235_2190	317_456_1	1345_456_7	2452_456_387	114_456_356	391_456_1	87_456_1	29_456_35	542_456_1	2380_456_18	1038_456_157	347_456_82	188_456_1	282_456_1	74_246_110	385_456_98	13_456_1	2270_034_465	2415_456_260	371_456_361	294_034_1	293_246_884
1224_1235_2151	317_456_1	1345_456_10	2452_456_391	114_456_358	391_456_1	87_456_1	29_456_32	542_456_1	2380_456_19	1038_456_148	347_456_74	188_456_1	282_456_1	74_246_123	385_456_93	13_456_1	2270_034_478	2415_456_259	371_456_364	294_034_1	293_246_872
1224_1235_2144	317_456_1	1345_456_6	2452_456_381	114_456_348	391_456_1	87_456_1	29_456_31	542_456_1	2380_456_21	1038_456_161	347_456_79	188_456_1	282_456_1	74_246_123	385_456_92	13_456_1	2270_034_489	2415_456_280	371_456_362	294_034_1	293_246_869
1224_1235_2107	317_456_1	1345_456_8	2452_456_378	114_456_356	391_456_1	87_456_1	29_456_35	542_456_1	2380_456_21	1038_456_170	347_456_73	188_456_1	282_456_1	74_246_130	385_456_82	13_456_1	2270_034_507	2415_456_293	371_456_356	294_034_1	293_246_863
1224_1235_2121	317_456_1	1345_456_8	2452_456_384	114_456_351	391_456_1	87_456_1	29_456_37	542_456_1	2380_456_17	1038_456_184	347_456_65	188_456_1	282_456_1	74_246_131	385_456_83	13_456_1	2270_034_492	2415_456_299	371_456_348	294_034_1	293_246_841
1224_1235_2181	317_456_1	1345_456_8	2452_456_375	114_456_352	391_456_1	87_456_1	29_456_37	542_456_1	2380_456_18	1038_456_184	347_456_58	188_456_1	282_456_1	74_246_148	385_456_77	13_456_1	2270_034_508	2415_456_289	371_456_343	294_034_1	293_246_796
1224_1235_2178	317_456_1	1345_456_8	2452_456_399	114_456_373	391_456_1	87_456_1	29_456_37	542_456_1	2380_456_20	1038_456_180	347_456_49	188_456_1	282_456_1	74_246_156	385_456_68	13_456_1	2270_034_529	2415_456_296	371_456_325	294_034_1	293_246_784
1224_1235_2198	317_456_1	1345_456_8	2452_456_404	114_456_381	391_456_1	87_456_1	29_456_38	542_456_1	2380_456_21	1038_456_182	347_456_38	188_456_1	282_456_1	74_246_163	385_456_65	13_456_1	2270_034_546	2415_456_286	371_456_311	294_034_1	293_246_747
1224_1235_2220	317_456_1	1345_456_9	2452_456_405	114_456_378	391_456_1	87_456_1	29_456_38	542_456_1	2380_456_21	1038_456_183	347_456_38	188_456_1	282_456_1	74_246_156	385_456_60	13_456_1	2270_034_543	2415_456_291	371_456_293	294_034_1	293_246_745
1224_1235_2173	317_456_1	1345_456_8	2452_456_423	114_456_379	391_456_1	87_456_1	29_456_35	542_456_1	2380_456_24	1038_456_201	347_456_38	188_456_1	282_456_1	74_246_148	385_456_59	13_456_1	2270_034_539	2415_456_288	371_456_287	294_034_1	293_246_723
1224_1235_2137	317_456_1	1345_456_8	2452_456_442	114_456_370	391_456_1	87_456_1	29_456_32	542_456_1	2380_456_22	1038_456_214	347_456_35	188_456_1	282_456_1	74_246_147	385_456_61	13_456_1	2270_034_544	2415_456_274	371_456_279	294_034_1	293_246_749
1224_1235_2175	317_456_1	1345_456_8	2452_456_452	114_456_352	391_456_1	87_456_1	29_456_27	542_456_1	2380_456_23	1038_456_218	347_456_37	188_456_1	282_456_1	74_246_138	385_456_70	13_456_1	2270_034_542	2415_456_271	371_456_254	294_034_1	293_246_750
1224_1235_2133	317_456_1	1345_456_8	2452_456_476	114_456_351	391_456_1	87_456_1	29_456_28	542_456_1	2380_456_21	1038_456_221	347_456_34	188_456_1	282_456_1	74_246_136	385_456_77	13_456_1	2270_034_524	2415_456_265	371_456_249	294_034_1	293_246_778
1224_1235_2154	317_456_1	1345_456_10	2452_456_478	114_456_344	391_456_1	87_456_1	29_456_27	542_456_1	2380_456_19	1038_456_208	347_456_37	188_456_1	282_456_1	74_246_130	385_456_80	13_456_1	2270_034_524	2415_456_255	371_456_254	294_034_1	293_246_770
1224_1235_2181	317_456_1	1345_456_10	2452_456_476	114_456_354	391_456_1	87_456_1	29_456_26	542_456_1	2380_456_23	1038_456_203	347_456_37	188_456_1	282_456_1	74_246_131	385_456_84	13_456_1	2270_034_503	2415_456_265	371_456_241	294_034_1	293_246_757
1224_1235_2145	317_456_1	1345_456_9	2452_456_478	114_456_366	391_456_1	87_456_1	29_456_22	542_456_1	2380_456_27	1038_456_196	347_456_38	188_456_1	282_456_1	74_246_127	385_456_94	13_456_1	2270_034_496	2415_456_257	371_456_253	294_034_1	293_246_758
1224_1235_2078	317_456_1	1345_456_11	2452_456_457	114_456_367	391_456_1	87_456_1	29_456_21	542_456_1	2380_456_28	1038_456_187	347_456_37	188_456_1	282_456_1	74_246_130	385_456_93	13_456_1	2270_034_512	2415_456_276	371_456_254	294_034_1	293_246_761
1224_1235_2081	317_456_1	1345_456_13	2452_456_449	114_456_381	391_456_1	87_456_1	29_456_24	542_456_1	2380_456_26	1038_456_175	347_456_38	188_456_1	282_456_1	74_246_134	385_456_98	13_456_1	2270_034_488	2415_456_281	371_456_271	294_034_1	293_246_762
1224_1235_2075	317_456_1	1345_456_13	2452_456_442	114_456_389	391_456_1	87_456_1	29_456_24	542_456_1	2380_456_23	1038_456_165	347_456_40	188_456_1	282_456_1	74_246_129	385_456_109	13_456_1	2270_034_497	2415_456_285	371_456_273	294_034_1	293_246_745
1224_1235_2008	317_456_1	1345_456_8	2452_456_442	114_456_398	391_456_1	87_456_1	29_456_27	542_456_1	2380_456_23	1038_456_158	347_456_39	188_456_1	282_456_1	74_246_138	385_456_111	13_456_1	2270_034_523	2415_456_269	371_456_286	294_034_1	293_246_739
1224_1235_1994	317_456_1	1345_456_9	2452_456_436	114_456_392	391_456_1	87_456_1	29_456_30	542_456_1	2380_456_23	1038_456_167	347_456_40	188_456_1	282_456_1	74_246_142	385_456_109	13_456_1	2270_034_570	2415_456_264	371_456_286	294_034_1	293_246_736
1224_1235_2014	317_456_1	1345_456_10	2452_456_435	114_456_388	391_456_1	87_456_1	29_456_31	542_456_1	2380_456_23	1038_456_156	347_456_39	188_456_1	282_456_1	74_246_138	385_456_118	13_456_1	2270_034_595	2415_456_265	371_456_282	294_034_1	293_246_756
1224_1235_2048	317_456_1	1345_456_8	2452_456_438	114_456_382	391_456_1	87_456_1	29_456_38	542_456_1	2380_456_25	1038_456_150	347_456_36	188_456_1	282_456_1	74_246_138	385_456_128	13_456_1	2270_034_607	2415_456_267	371_456_294	294_034_1	293_246_725
1224_1235_2092	317_456_1	1345_456_5	2452_456_437	114_456_364	391_456_1	87_456_1	29_456_46	542_456_1	2380_456_28	1038_456_149	347_456_34	188_456_1	282_456_1	74_246_135	385_456_122	13_456_1	2270_034_599	2415_456_279	371_456_291	294_034_1	293_246_714
1224_1235_2158	317_456_1	1345_456_5	2452_456_422	114_456_350	391_456_1	87_456_1	29_456_50	542_456_1	2380_456_30	1038_456_145	347_456_33	188_456_1	282_456_1	74_246_124	385_456_118	13_456_1	2270_034_605	2415_456_283	371_456_282	294_034_1	293_246_705
1224_1235_2208	317_456_1	1345_456_4	2452_456_394	114_456_343	391_456_1	87_456_1	29_456_55	542_456_1	2380_456_26	1038_456_131	347_456_33	188_456_1	282_456_1	74_246_117	385_456_116	13_456_1	2270_034_571	2415_456_292	371_456_282	294_034_1	293_246_719
1224_1235_2200	317_456_1	1345_456_2	2452_456_387	114_456_353	391_456_1	87_456_1	29_456_56	542_456_1	2380_456_29	1038_456_133	347_456_34	188_456_1	282_456_1	74_246_114	385_456_115	13_456_1	2270_034_531	2415_456_291	371_456_302	294_034_1	293_246_746
1224_1235_2224	317_456_1	1345_456_2	2452_456_383	114_456_345	391_456_1	87_456_1	29_456_52	542_456_1	2380_456_32	1038_456_126	347_456_34	188_456_1	282_456_1	74_246_93	385_456_102	13_456_1	2270_034_523	2415_456_318	371_456_291	294_034_1	293_246_762
1224_1235_2215	317_456_1	1345_456_1	2452_456_403	114_456_328	391_456_1	87_456_1	29_456_55	542_456_1	2380_456_36	1038_456_141	347_456_31	188_456_1	282_456_1	74_246_89	385_456_94	13_456_1	2270_034_502	2415_456_325	371_456_294	294_034_1	293_246_764
1224_1235_2099	317_456_1	1345_456_3	2452_456_413	114_456_330	391_456_1	87_456_1	29_456_54	542_456_1	2380_456_31	1038_456_152	347_456_32	188_456_1	282_456_1	74_246_90	385_456_102	13_456_1	2270_034_482	2415_456_332	371_456_298	294_034_1	293_246_773
1224_1235_2108	317_456_1	1345_456_6	2452_456_415	114_456_327	391_456_1	87_456_1	29_456_57	542_456_1	2380_456_29	1038_456_149	347_456_28	188_456_1	282_456_1	74_246_91	385_456_111	13_456_1	2270_034_489	2415_456_336	371_456_302	294_034_1	293_246_778
1224_1235_2076	317_456_1	1345_456_8	2452_456_415	114_456_338	391_456_1	87_456_1	29_456_61	542_456_1	2380_456_28	1038_456_150	347_456_28	188_456_1	282_456_1	74_246_98	385_456_100	13_456_1	2270_034_517	2415_456_334	371_456_296	294_034_1	293_246_760
1224_1235_2063	317_456_1	1345_456_9	2452_456_430	114_456_335	391_456_1	87_456_1	29_456_73	542_456_1	2380_456_24	1038_456_163	347_456_30	188_456_1	282_456_1	74_246_91	385_456_101	13_456_1	2270_034_527	2415_456_335	371_456_288	294_034_1	293_246_765
1224_1235_2043	317_456_1	1345_456_8	2452_456_425	114_456_344	391_456_1	87_456_1	29_456_73	542_456_1	2380_456_23	1038_456_170	347_456_28	188_456_1	282_456_1	74_246_95	385_456_101	13_456_1	2270_034_525	2415_456_339	371_456_285	294_034_1	293_246_764
1224_1235_2070	317_456_1	1345_456_9	2452_456_421	114_456_321	391_456_1	87_456_1	29_456_77	542_456_1	2380_456_24	1038_456_173	347_456_35	188_456_1	282_456_1	74_246_89	385_456_98	13_456_1	2270_034_522	2415_456_341	371_456_286	294_034_1	293_246_780
1224_1235_2091	317_456_1	1345_456_9	2452_456_434	114_456_309	391_456_1	87_456_1	29_456_77	542_456_1	2380_456_23	1038_456_183	347_456_42	188_456_1	282_456_1	74_246_87	385_456_99	13_456_1	2270_034_531	2415_456_337	371_456_303	294_034_1	293_246_776
1224_1235_2043	317_456_1	1345_456_12	2452_456_424	114_456_296	391_456_1	87_456_1	29_456_75	542_456_1	2380_456_30	1038_456_176	347_456_41	188_456_1	282_456_1	74_246_87	385_456_97	13_456_1	2270_034_574	2415_456_341	371_456_327	294_034_1	293_246_756
1224_1235_2100	317_456_1	1345_456_14	2452_456_407	114_456_289	391_456_1	87_456_1	29_456_76	542_456_1	2380_456_29	1038_456_175	347_456_43	188_456_1	282_456_1	74_246_87	385_456_93	13_456_1	2270_034_590	2415_456_331	371_456_346	294_034_1	293_246_776
1224_1235_2117	317_456_1	1345_456_14	2452_456_399	114_456_287	391_456_1	87_456_1	29_456_70	542_456_1	2380_456_29	1038_456_168	347_456_44	188_456_1	282_456_1	74_246_89	385_456_103	13_456_1	2270_034_602	2415_456_316	371_456_332	294_034_1	293_246_742
1224_1235_2143	317_456_1	1345_456_15	2452_456_388	114_456_290	391_456_1	87_456_1	29_456_73	542_456_1	2380_456_35	1038_456_174	347_456_43	188_456_1	282_456_1	74_246_96	385_456_108	13_456_1	2270_034_606	2415_456_315	371_456_326	294_034_1	293_246_756
1224_1235_2155	317_456_1	1345_456_16	2452_456_398	114_456_277	391_456_1	87_456_1	29_456_65	542_456_1	2380_456_36	1038_456_164	347_456_39	188_456_1	282_456_1	74_246_93	385_456_114	13_456_1	2270_034_604	2415_456_320	371_456_329	294_034_1	293_246_772
1224_1235_2169	317_456_1	1345_456_17	2452_456_394	114_456_265	391_456_1	87_456_1	29_456_51	542_456_1	2380_456_39	1038_456_168	347_456_36	188_456_1	282_456_1	74_246_92	385_456_112	13_456_1	2270_034_626	2415_456_329	371_456_328	294_034_1	293_246_793
1224_1235_2201	317_456_1	1345_456_19	2452_456_385	114_456_243	391_456_1	87_456_1	29_456_44	542_456_1	2380_456_39	1038_456_172	347_456_32	188_456_1	282_456_1	74_246_87	385_456_108	13_456_1	2270_034_612	2415_456_334	371_456_311	294_034_1	293_246_781
1224_1235_2202	317_456_1	1345_456_20	2452_456_385	114_456_245	391_456_1	87_456_1	29_456_37	542_456_1	2380_456_38	1038_456_161	347_456_34	188_456_1	282_456_1	74_246_83	385_456_98	13_456_1	2270_034_621	2415_456_331	371_456_305	294_034_1	293_246_801
1224_1235_2178	317_456_1	1345_456_16	2452_456_385	114_456_247	391_456_1	87_456_1	29_456_29	542_456_1	2380_456_32	1038_456_154	347_456_29	188_456_1	282_456_1	74_246_86	385_456_93	13_456_1	2270_034_588	2415_456_334	371_456_312	294_034_1	293_246_841
1224_1235_2169	317_456_1	1345_456_15	2452_456_402	114_456_249	391_456_1	87_456_1	29_456_29	542_456_1	2380_456_28	1038_456_146	347_456_25	188_456_1	282_456_1	74_246_83	385_456_99	13_456_1	2270_034_594	2415_456_332	371_456_303	294_034_1	293_246_854
1224_1235_2133	317_456_1	1345_456_15	2452_456_425	114_456_260	391_456_1	87_456_1	29_456_24	542_456_1	2380_456_30	1038_456_147	347_456_23	188_456_1	282_456_1	74_246_72	385_456_105	13_456_1	2270_034_586	2415_456_333	371_456_302	294_034_1	293_246_872
1224_1235_2119	317_456_1	1345_456_10	2452_456_450	114_456_255	391_456_1	87_456_1	29_456_27	542_456_1	2380_456_28	1038_456_138	347_456_24	188_456_1	282_456_1	74_246_66	385_456_116	13_456_1	2270_034_578	2415_456_327	371_456_312	294_034_1	293_246_914
1224_1235_2126	317_456_1	1345_456_13	2452_456_476	114_456_240	391_456_1	87_456_1	29_456_26	542_456_1	2380_456_24	1038_456_135	347_456_22	188_456_1	282_456_1	74_246_61	385_456_119	13_456_1	2270_034_558	2415_456_335	371_456_309	294_034_1	293_246_924
1224_1235_2090	317_456_1	1345_456_11	2452_456_481	114_456_252	391_456_1	87_456_1	29_456_32	542_456_1	2380_456_20	1038_456_139	347_456_20	188_456_1	282_456_1	74_246_51	385_456_115	13_456_1	2270_034_551	2415_456_357	371_456_291	294_034_1	293_246_931
1224_1235_2060	317_456_1	1345_456_9	2452_456_489	114_456_261	391_456_1	87_456_1	29_456_36	542_456_1	2380_456_24	1038_456_135	347_456_21	188_456_1	282_456_1	74_246_60	385_456_114	13_456_1	2270_034_557	2415_456_367	371_456_288	294_034_1	293_246_936
1224_1235_2018	317_456_1	1345_456_9	2452_456_498	114_456_258	391_456_1	87_456_1	29_456_43	542_456_1	2380_456_24	1038_456_133	347_456_22	188_456_1	282_456_1	74_246_63	385_456_102	13_456_1	2270_034_554	2415_456_381	371_456_292	294_034_1	293_246_923
1224_1235_2023	317_456_1	1345_456_12	2452_456_494	114_456_244	391_456_1	87_456_1	29_456_43	542_456_1	2380_456_23	1038_456_138	347_456_29	188_456_1	282_456_1	74_246_70	385_456_98	13_456_1	2270_034_538	2415_456_372	371_456_273	294_034_1	293_246_915
1224_1235_1991	317_456_1	1345_456_11	2452_456_475	114_456_247	391_456_1	87_456_1	29_456_40	542_456_1	2380_456_20	1038_456_140	347_456_36	188_456_1	282_456_1	74_246_78	385_456_91	13_456_1	2270_034_553	2415_456_373	371_456_260	294_034_1	293_246_891
1224_1235_2018	317_456_1	1345_456_15	2452_456_464	114_456_253	391_456_1	87_456_1	29_456_41	542_456_1	2380_456_16	1038_456_138	347_456_42	188_456_1	282_456_1	74_246_93	385_456_94	13_456_1	2270_034_552	2415_456_357	371_456_267	294_034_1	293_246_854
1224_1235_2070	317_456_1	1345_456_17	2452_456_455	114_456_245	391_456_1	87_456_1	29_456_44	542_456_1	2380_456_18	1038_456_128	347_456_49	188_456_1	282_456_1	74_246_97	385_456_84	13_456_1	2270_034_568	2415_456_355	371_456_285	294_034_1	293_246_827
1224_1235_2078	317_456_1	1345_456_17	2452_456_432	114_456_247	391_456_1	87_456_1	29_456_38	542_456_1	2380_456_17	1038_456_124	347_456_51	188_456_1	282_456_1	74_246_92	385_456_76	13_456_1	2270_034_550	2415_456_372	371_456_306	294_034_1	293_246_850
1224_1235_2058	317_456_1	1345_456_16	2452_456_407	114_456_238	391_456_1	87_456_1	29_456_35	542_456_1	2380_456_16	1038_456_121	347_456_50	188_456_1	282_456_1	74_246_98	385_456_83	13_456_1	2270_034_539	2415_456_383	371_456_316	294_034_1	293_246_840
1224_1235_2039	317_456_1	1345_456_19	2452_456_414	114_456_240	391_456_1	87_456_1	29_456_38	542_456_1	2380_456_10	1038_456_123	347_456_54	188_456_1	282_456_1	74_246_94	385_456_76	13_456_1	2270_034_534	2415_456_376	371_456_316	294_034_1	293_246_833
1224_1235_2050	317_456_1	1345_456_22	2452_456_412	114_456_248	391_456_1	87_456_1	29_456_38	542_456_1	2380_456_10	1038_456_128	347_456_58	188_456_1	282_456_1	74_246_90	385_456_76	13_456_1	2270_034_533	2415_456_375	371_456_317	294_034_1	293_246_834
1224_1235_2080	317_456_1	1345_456_25	2452_456_407	114_456_246	391_456_1	87_456_1	29_456_40	542_456_1	2380_456_8	1038_456_135	347_456_60	188_456_1	282_456_1	74_246_96	385_456_82	13_456_1	2270_034_520	2415_456_354	371_456_343	294_034_1	293_246_830
1224_1235_2061	317_456_1	1345_456_27	2452_456_429	114_456_256	391_456_1	87_456_1	29_456_35	542_456_1	2380_456_9	1038_456_137	347_456_61	188_456_1	282_456_1	74_246_87	385_456_96	13_456_1	2270_034_528	2415_456_362	371_456_347	294_034_1	293_246_841
1224_1235_2048	317_456_1	1345_456_29	2452_456_448	114_456_274	391_456_1	87_456_1	29_456_35	542_456_1	2380_456_10	1038_456_149	347_456_58	188_456_1	282_456_1	74_246_91	385_456_98	13_456_1	2270_034_521	2415_456_342	371_456_352	294_034_1	293_246_872
1224_1235_2052	317_456_1	1345_456_33	2452_456_471	114_456_278	391_456_1	87_456_1	29_456_35	542_456_1	2380_456_12	1038_456_148	347_456_54	188_456_1	282_456_1	74_246_102	385_456_91	13_456_1	2270_034_521	2415_456_317	371_456_349	294_034_1	293_246_862
1224_1235_2035	317_456_1	1345_456_40	2452_456_475	114_456_278	391_456_1	87_456_1	29_456_33	542_456_1	2380_456_16	1038_456_147	347_456_56	188_456_1	282_456_1	74_246_104	385_456_98	13_456_1	2270_034_523	2415_456_323	371_456_354	294_034_1	293_246_874
1224_1235_1994	317_456_1	1345_456_41	2452_456_475	114_456_289	391_456_1	87_456_1	29_456_32	542_456_1	2380_456_15	1038_456_149	347_456_53	188_456_1	282_456_1	74_246_102	385_456_91	13_456_1	2270_034_549	2415_456_310	371_456_337	294_034_1	293_246_916
1224_1235_1973	317_456_1	1345_456_41	2452_456_504	114_456_304	391_456_1	87_456_1	29_456_29	542_456_1	2380_456_15	1038_456_146	347_456_45	188_456_1	282_456_1	74_246_104	385_456_96	13_456_1	2270_034_551	2415_456_296	371_456_339	294_034_1	293_246_955
1224_1235_1951	317_456_1	1345_456_36	2452_456_478	114_456_309	391_456_1	87_456_1	29_456_30	542_456_1	2380_456_14	1038_456_132	347_456_40	188_456_1	282_456_1	74_246_106	385_456_107	13_456_1	2270_034_566	2415_456_286	371_456_331	294_034_1	293_246_974
1224_1235_1970	317_456_1	1345_456_31	2452_456_461	114_456_297	391_456_1	87_456_1	29_456_25	542_456_1	2380_456_18	1038_456_126	347_456_36	188_456_1	282_456_1	74_246_112	385_456_111	13_456_1	2270_034_570	2415_456_287	371_456_312	294_034_1	293_246_964
1224_1235_1953	317_456_1	1345_456_30	2452_456_454	114_456_302	391_456_1	87_456_1	29_456_21	542_456_1	2380_456_20	1038_456_124	347_456_36	188_456_1	282_456_1	74_246_115	385_456_111	13_456_1	2270_034_562	2415_456_294	371_456_299	294_034_1	293_246_972
1224_1235_1995	317_456_1	1345_456_26	2452_456_453	114_456_292	391_456_1	87_456_1	29_456_21	542_456_1	2380_456_21	1038_456_121	347_456_38	188_456_1	282_456_1	74_246_120	385_456_109	13_456_1	2270_034_561	2415_456_298	371_456_294	294_034_1	293_246_955
1224_1235_2075	317_456_1	1345_456_22	2452_456_444	114_456_280	391_456_1	87_456_1	29_456_20	542_456_1	2380_456_24	1038_456_140	347_456_36	188_456_1	282_456_1	74_246_119	385_456_99	13_456_1	2270_034_547	2415_456_303	371_456_302	294_034_1	293_246_947
1224_1235_2115	317_456_1	1345_456_16	2452_456_435	114_456_263	391_456_1	87_456_1	29_456_24	542_456_1	2380_456_28	1038_456_145	347_456_30	188_456_1	282_456_1	74_246_127	385_456_103	13_456_1	2270_034_562	2415_456_306	371_456_299	294_034_1	293_246_905
1224_1235_2184	317_456_1	1345_456_14	2452_456_405	114_456_261	391_456_1	87_456_1	29_456_26	542_456_1	2380_456_34	1038_456_139	347_456_34	188_456_1	282_456_1	74_246_113	385_456_101	13_456_1	2270_034_559	2415_456_310	371_456_296	294_034_1	293_246_855
1224_1235_2222	317_456_1	1345_456_17	2452_456_394	114_456_250	391_456_1	87_456_1	29_456_25	542_456_1	2380_456_36	1038_456_144	347_456_29	188_456_1	282_456_1	74_246_109	385_456_105	13_456_1	2270_034_579	2415_456_322	371_456_287	294_034_1	293_246_829
1224_1235_2226	317_456_1	1345_456_16	2452_456_387	114_456_239	391_456_1	87_456_1	29_456_25	542_456_1	2380_456_35	1038_456_146	347_456_35	188_456_1	282_456_1	74_246_108	385_456_99	13_456_1	2270_034_581	2415_456_325	371_456_281	294_034_1	293_246_805
1224_1235_2270	317_456_1	1345_456_15	2452_456_356	114_456_246	391_456_1	87_456_1	29_456_24	542_456_1	2380_456_36	1038_456_147	347_456_31	188_456_1	282_456_1	74_246_96	385_456_101	13_456_1	2270_034_575	2415_456_327	371_456_294	294_034_1	293_246_805
1224_1235_2287	317_456_1	1345_456_18	2452_456_353	114_456_245	391_456_1	87_456_1	29_456_34	542_456_1	2380_456_32	1038_456_145	347_456_38	188_456_1	282_456_1	74_246_86	385_456_112	13_456_1	2270_034_567	2415_456_327	371_456_289	294_034_1	293_246_809
1224_1235_2220	317_456_1	1345_456_14	2452_456_348	114_456_253	391_456_1	87_456_1	29_456_34	542_456_1	2380_456_28	1038_456_152	347_456_37	188_456_1	282_456_1	74_246_77	385_456_112	13_456_1	2270_034_566	2415_456_315	371_456_302	294_034_1	293_246_822
1224_1235_2153	317_456_1	1345_456_14	2452_456_342	114_456_250	391_456_1	87_456_1	29_456_41	542_456_1	2380_456_28	1038_456_160	347_456_39	188_456_1	282_456_1	74_246_79	385_456_113	13_456_1	2270_034_573	2415_456_322	371_456_315	294_034_1	293_246_814
1224_1235_2092	317_456_1	1345_456_16	2452_456_341	114_456_252	391_456_1	87_456_1	29_456_44	542_456_1	2380_456_25	1038_456_163	347_456_38	188_456_1	282_456_1	74_246_82	385_456_108	13_456_1	2270_034_594	2415_456_306	371_456_331	294_034_1	293_246_815
1224_1235_2049	317_456_1	1345_456_14	2452_456_378	114_456_244	391_456_1	87_456_1	29_456_47	542_456_1	2380_456_20	1038_456_161	347_456_46	188_456_1	282_456_1	74_246_80	385_456_113	13_456_1	2270_034_589	2415_456_302	371_456_352	294_034_1	293_246_834
1224_1235_1966	317_456_1	1345_456_12	2452_456_406	114_456_258	391_456_1	87_456_1	29_456_43	542_456_1	2380_456_17	1038_456_158	347_456_42	188_456_1	282_456_1	74_246_73	385_456_104	13_456_1	2270_034_595	2415_456_310	371_456_351	294_034_1	293_246_840
1224_1235_1905	317_456_1	1345_456_15	2452_456_424	114_456_260	391_456_1	87_456_1	29_456_38	542_456_1	2380_456_21	1038_456_153	347_456_35	188_456_1	282_456_1	74_246_81	385_456_103	13_456_1	2270_034_593	2415_456_322	371_456_375	294_034_1	293_246_848
1224_1235_1981	317_456_1	1345_456_16	2452_456_437	114_456_265	391_456_1	87_456_1	29_456_31	542_456_1	2380_456_28	1038_456_129	347_456_37	188_456_1	282_456_1	74_246_78	385_456_95	13_456_1	2270_034_564	2415_456_338	371_456_363	294_034_1	293_246_859
1224_1235_2067	317_456_1	1345_456_18	2452_456_453	114_456_251	391_456_1	87_456_1	29_456_31	542_456_1	2380_456_28	1038_456_121	347_456_33	188_456_1	282_456_1	74_246_78	385_456_92	13_456_1	2270_034_549	2415_456_343	371_456_355	294_034_1	293_246_874
1224_1235_2116	317_456_1	1345_456_16	2452_456_462	114_456_238	391_456_1	87_456_1	29_456_27	542_456_1	2380_456_34	1038_456_121	347_456_27	188_456_1	282_456_1	74_246_74	385_456_87	13_456_1	2270_034_527	2415_456_355	371_456_334	294_034_1	293_246_882
1224_1235_2117	317_456_1	1345_456_15	2452_456_472	114_456_232	391_456_1	87_456_1	29_456_27	542_456_1	2380_456_34	1038_456_113	347_456_23	188_456_1	282_456_1	74_246_71	385_456_93	13_456_1	2270_034_527	2415_456_360	371_456_322	294_034_1	293_246_889
1224_1235_2181	317_456_1	1345_456_13	2452_456_474	114_456_228	391_456_1	87_456_1	29_456_29	542_456_1	2380_456_36	1038_456_109	347_456_19	188_456_1	282_456_1	74_246_62	385_456_93	13_456_1	2270_034_536	2415_456_368	371_456_320	294_034_1	293_246_897
1224_1235_2211	317_456_1	1345_456_14	2452_456_475	114_456_219	391_456_1	87_456_1	29_456_28	542_456_1	2380_456_39	1038_456_117	347_456_21	188_456_1	282_456_1	74_246_65	385_456_105	13_456_1	2270_034_536	2415_456_373	371_456_296	294_034_1	293_246_875
1224_1235_2163	317_456_1	1345_456_14	2452_456_473	114_456_220	391_456_1	87_456_1	29_456_23	542_456_1	2380_456_42	1038_456_116	347_456_19	188_456_1	282_456_1	74_246_68	385_456_101	13_456_1	2270_034_547	2415_456_379	371_456_297	294_034_1	293_246_858
1224_1235_2095	317_456_1	1345_456_12	2452_456_470	114_456_224	391_456_1	87_456_1	29_456_23	542_456_1	2380_456_41	1038_456_121	347_456_20	188_456_1	282_456_1	74_246_72	385_456_101	13_456_1	2270_034_551	2415_456_403	371_456_314	294_034_1	293_246_843
1224_1235_2104	317_456_1	1345_456_8	2452_456_471	114_456_221	391_456_1	87_456_1	29_456_25	542_456_1	2380_456_37	1038_456_127	347_456_24	188_456_1	282_456_1	74_246_73	385_456_105	13_456_1	2270_034_532	2415_456_399	371_456_314	294_034_1	293_246_821
1224_1235_2086	317_456_1	1345_456_10	2452_456_465	114_456_224	391_456_1	87_456_1	29_456_28	542_456_1	2380_456_32	1038_456_134	347_456_26	188_456_1	282_456_1	74_246_83	385_456_114	13_456_1	2270_034_521	2415_456_400	371_456_303	294_034_1	293_246_818
1224_1235_2078	317_456_1	1345_456_10	2452_456_496	114_456_203	391_456_1	87_456_1	29_456_29	542_456_1	2380_456_34	1038_456_137	347_456_29	188_456_1	282_456_1	74_246_81	385_456_117	13_456_1	2270_034_516	2415_456_392	371_456_307	294_034_1	293_246_783
1224_1235_2071	317_456_1	1345_456_12	2452_456_494	114_456_216	391_456_1	87_456_1	29_456_36	542_456_1	2380_456_36	1038_456_135	347_456_32	188_456_1	282_456_1	74_246_75	385_456_120	13_456_1	2270_034_517	2415_456_406	371_456_308	294_034_1	293_246_778
1224_1235_2116	317_456_1	1345_456_12	2452_456_510	114_456_214	391_456_1	87_456_1	29_456_43	542_456_1	2380_456_40	1038_456_132	347_456_33	188_456_1	282_456_1	74_246_84	385_456_117	13_456_1	2270_034_538	2415_456_410	371_456_298	294_034_1	293_246_789
1224_1235_2067	317_456_1	1345_456_10	2452_456_512	114_456_218	391_456_1	87_456_1	29_456_52	542_456_1	2380_456_34	1038_456_131	347_456_36	188_456_1	282_456_1	74_246_84	385_456_121	13_456_1	2270_034_546	2415_456_401	371_456_312	294_034_1	293_246_810
1224_1235_2049	317_456_1	1345_456_10	2452_456_506	114_456_199	391_456_1	87_456_1	29_456_54	542_456_1	2380_456_33	1038_456_133	347_456_36	188_456_1	282_456_1	74_246_88	385_456_115	13_456_1	2270_034_577	2415_456_399	371_456_319	294_034_1	293_246_818
1224_1235_2025	317_456_1	1345_456_10	2452_456_514	114_456_198	391_456_1	87_456_1	29_456_60	542_456_1	2380_456_32	1038_456_130	347_456_31	188_456_1	282_456_1	74_246_86	385_456_108	13_456_1	2270_034_598	2415_456_385	371_456_335	294_034_1	293_246_830
1224_1235_2056	317_456_1	1345_456_9	2452_456_500	114_456_194	391_456_1	87_456_1	29_456_61	542_456_1	2380_456_30	1038_456_122	347_456_30	188_456_1	282_456_1	74_246_81	385_456_109	13_456_1	2270_034_592	2415_456_366	371_456_345	294_034_1	293_246_847
1224_1235_2013	317_456_1	1345_456_9	2452_456_486	114_456_187	391_456_1	87_456_1	29_456_60	542_456_1	2380_456_19	1038_456_125	347_456_24	188_456_1	282_456_1	74_246_86	385_456_113	13_456_1	2270_034_600	2415_456_370	371_456_352	294_034_1	293_246_859
1224_1235_2082	317_456_1	1345_456_10	2452_456_505	114_456_181	391_456_1	87_456_1	29_456_59	542_456_1	2380_456_14	1038_456_120	347_456_24	188_456_1	282_456_1	74_246_80	385_456_116	13_456_1	2270_034_612	2415_456_363	371_456_354	294_034_1	293_246_840
1224_1235_2092	317_456_1	1345_456_9	2452_456_500	114_456_190	391_456_1	87_456_1	29_456_53	542_456_1	2380_456_10	1038_456_111	347_456_22	188_456_1	282_456_1	74_246_75	385_456_118	13_456_1	2270_034_621	2415_456_366	371_456_360	294_034_1	293_246_800
1224_1235_2141	317_456_1	1345_456_9	2452_456_479	114_456_185	391_456_1	87_456_1	29_456_45	542_456_1	2380_456_5	1038_456_108	347_456_18	188_456_1	282_456_1	74_246_71	385_456_118	13_456_1	2270_034_608	2415_456_355	371_456_354	294_034_1	293_246_789
1224_1235_2154	317_456_1	1345_456_9	2452_456_458	114_456_193	391_456_1	87_456_1	29_456_43	542_456_1	2380_456_4	1038_456_104	347_456_22	188_456_1	282_456_1	74_246_60	385_456_122	13_456_1	2270_034_625	2415_456_348	371_456_338	294_034_1	293_246_819
1224_1235_2229	317_456_1	1345_456_9	2452_456_423	114_456_195	391_456_1	87_456_1	29_456_44	542_456_1	2380_456_5	1038_456_95	347_456_24	188_456_1	282_456_1	74_246_48	385_456_117	13_456_1	2270_034_623	2415_456_346	371_456_334	294_034_1	293_246_814
1224_1235_2268	317_456_1	1345_456_9	2452_456_410	114_456_198	391_456_1	87_456_1	29_456_39	542_456_1	2380_456_5	1038_456_89	347_456_31	188_456_1	282_456_1	74_246_42	385_456_118	13_456_1	2270_034_622	2415_456_332	371_456_325	294_034_1	293_246_823
1224_1235_2247	317_456_1	1345_456_5	2452_456_391	114_456_195	391_456_1	87_456_1	29_456_36	542_456_1	2380_456_5	1038_456_86	347_456_33	188_456_1	282_456_1	74_246_44	385_456_126	13_456_1	2270_034_633	2415_456_355	371_456_331	294_034_1	293_246_823
1224_1235_2256	317_456_1	1345_456_4	2452_456_385	114_456_205	391_456_1	87_456_1	29_456_41	542_456_1	2380_456_5	1038_456_82	347_456_33	188_456_1	282_456_1	74_246_44	385_456_126	13_456_1	2270_034_637	2415_456_392	371_456_334	294_034_1	293_246_829
1224_1235_2163	317_456_1	1345_456_4	2452_456_397	114_456_228	391_456_1	87_456_1	29_456_44	542_456_1	2380_456_8	1038_456_72	347_456_32	188_456_1	282_456_1	74_246_43	385_456_126	13_456_1	2270_034_655	2415_456_388	371_456_346	294_034_1	293_246_840
1224_1235_2156	317_456_1	1345_456_5	2452_456_413	114_456_221	391_456_1	87_456_1	29_456_43	542_456_1	2380_456_7	1038_456_62	347_456_32	188_456_1	282_456_1	74_246_50	385_456_125	13_456_1	2270_034_650	2415_456_383	371_456_343	294_034_1	293_246_809
1224_1235_2075	317_456_1	1345_456_5	2452_456_429	114_456_227	391_456_1	87_456_1	29_456_44	542_456_1	2380_456_6	1038_456_71	347_456_34	188_456_1	282_456_1	74_246_58	385_456_122	13_456_1	2270_034_663	2415_456_367	371_456_349	294_034_1	293_246_813
1224_1235_2066	317_456_1	1345_456_6	2452_456_432	114_456_219	391_456_1	87_456_1	29_456_46	542_456_1	2380_456_6	1038_456_90	347_456_34	188_456_1	282_456_1	74_246_59	385_456_116	13_456_1	2270_034_667	2415_456_363	371_456_341	294_034_1	293_246_817
1224_1235_2043	317_456_1	1345_456_4	2452_456_430	114_456_232	391_456_1	87_456_1	29_456_39	542_456_1	2380_456_7	1038_456_97	347_456_33	188_456_1	282_456_1	74_246_60	385_456_124	13_456_1	2270_034_668	2415_456_364	371_456_323	294_034_1	293_246_816
1224_1235_2088	317_456_1	1345_456_4	2452_456_413	114_456_233	391_456_1	87_456_1	29_456_41	542_456_1	2380_456_8	1038_456_106	347_456_29	188_456_1	282_456_1	74_246_63	385_456_117	13_456_1	2270_034_663	2415_456_339	371_456_330	294_034_1	293_246_829
1224_1235_2100	317_456_1	1345_456_2	2452_456_414	114_456_232	391_456_1	87_456_1	29_456_44	542_456_1	2380_456_10	1038_456_110	347_456_24	188_456_1	282_456_1	74_246_74	385_456_110	13_456_1	2270_034_669	2415_456_337	371_456_329	294_034_1	293_246_816
1224_1235_2124	317_456_1	1345_456_1	2452_456_398	114_456_234	391_456_1	87_456_1	29_456_45	542_456_1	2380_456_8	1038_456_125	347_456_18	188_456_1	282_456_1	74_246_65	385_456_103	13_456_1	2270_034_639	2415_456_341	371_456_322	294_034_1	293_246_839
1224_1235_2172	317_456_1	1345_456_2	2452_456_398	114_456_236	391_456_1	87_456_1	29_456_50	542_456_1	2380_456_8	1038_456_132	347_456_20	188_456_1	282_456_1	74_246_59	385_456_97	13_456_1	2270_034_614	2415_456_351	371_456_302	294_034_1	293_246_838
87_456_1	13_456_1	1224_1235_2188	2270_034_613	114_456_235	188_456_1	317_456_1	29_456_50	2452_456_421	2380_456_9	1038_456_140	347_456_17	2415_456_353	385_456_93	391_456_1	371_456_288	294_034_1	282_456_1	293_246_793	74_246_60
87_456_1	13_456_1	1224_1235_2103	2270_034_640	114_456_227	188_456_1	317_456_1	29_456_42	2452_456_423	2380_456_6	1038_456_141	347_456_16	2415_456_366	385_456_89	391_456_1	371_456_283	294_034_1	282_456_1	293_246_807	74_246_62
87_456_1	13_456_1	1224_1235_2121	2270_034_649	114_456_219	188_456_1	317_456_1	29_456_38	2452_456_418	2380_456_6	1038_456_154	347_456_14	2415_456_385	385_456_88	391_456_1	371_456_270	294_034_1	282_456_1	293_246_797	74_246_65
87_456_1	13_456_1	1224_1235_2126	2270_034_648	114_456_220	188_456_1	317_456_1	29_456_34	2452_456_438	2380_456_6	1038_456_152	347_456_11	2415_456_392	385_456_91	391_456_1	371_456_259	294_034_1	282_456_1	293_246_805	74_246_66
87_456_1	13_456_1	1224_1235_2136	2270_034_652	114_456_213	188_456_1	317_456_1	29_456_34	2452_456_447	2380_456_9	1038_456_137	347_456_13	2415_456_401	385_456_90	391_456_1	371_456_260	294_034_1	282_456_1	293_246_784	74_246_69
87_456_1	13_456_1	1224_1235_2148	2270_034_654	114_456_200	188_456_1	317_456_1	29_456_29	2452_456_470	2380_456_10	1038_456_119	347_456_13	2415_456_407	385_456_94	391_456_1	371_456_277	294_034_1	282_456_1	293_246_791	74_246_64
87_456_1	13_456_1	1224_1235_2172	2270_034_684	114_456_198	188_456_1	317_456_1	29_456_27	2452_456_469	2380_456_9	1038_456_109	347_456_14	2415_456_421	385_456_97	391_456_1	371_456_278	294_034_1	282_456_1	293_246_779	74_246_65
87_456_1	13_456_1	1224_1235_2201	2270_034_671	114_456_195	188_456_1	317_456_1	29_456_23	2452_456_489	2380_456_10	1038_456_104	347_456_13	2415_456_437	385_456_103	391_456_1	371_456_308	294_034_1	282_456_1	293_246_779	74_246_71
87_456_1	13_456_1	1224_1235_2201	2270_034_668	114_456_199	188_456_1	317_456_1	29_456_19	2452_456_480	2380_456_10	1038_456_99	347_456_19	2415_456_456	385_456_110	391_456_1	371_456_331	294_034_1	282_456_1	293_246_757	74_246_73
87_456_1	13_456_1	1224_1235_2191	2270_034_631	114_456_205	188_456_1	317_456_1	29_456_17	2452_456_473	2380_456_7	1038_456_91	347_456_18	2415_456_477	385_456_131	391_456_1	371_456_329	294_034_1	282_456_1	293_246_776	74_246_67
87_456_1	13_456_1	1224_1235_2168	2270_034_633	114_456_197	188_456_1	317_456_1	29_456_23	2452_456_464	2380_456_5	1038_456_84	347_456_23	2415_456_492	385_456_147	391_456_1	371_456_329	294_034_1	282_456_1	293_246_770	74_246_66
87_456_1	13_456_1	1224_1235_2159	2270_034_623	114_456_198	188_456_1	317_456_1	29_456_19	2452_456_460	2380_456_4	1038_456_75	347_456_20	2415_456_514	385_456_147	391_456_1	371_456_338	294_034_1	282_456_1	293_246_750	74_246_59
87_456_1	13_456_1	1224_1235_2139	2270_034_597	114_456_199	188_456_1	317_456_1	29_456_26	2452_456_445	2380_456_3	1038_456_69	347_456_17	2415_456_526	385_456_154	391_456_1	371_456_360	294_034_1	282_456_1	293_246_757	74_246_54
87_456_1	13_456_1	1224_1235_2102	2270_034_590	114_456_210	188_456_1	317_456_1	29_456_29	2452_456_430	2380_456_4	1038_456_65	347_456_18	2415_456_518	385_456_154	391_456_1	371_456_363	294_034_1	282_456_1	293_246_748	74_246_50
87_456_1	13_456_1	1224_1235_2048	2270_034_574	114_456_214	188_456_1	317_456_1	29_456_27	2452_456_439	2380_456_2	1038_456_67	347_456_15	2415_456_519	385_456_156	391_456_1	371_456_363	294_034_1	282_456_1	293_246_754	74_246_56
87_456_1	13_456_1	1224_1235_2037	2270_034_589	114_456_224	188_456_1	317_456_1	29_456_34	2452_456_432	2380_456_3	1038_456_71	347_456_16	2415_456_519	385_456_157	391_456_1	371_456_360	294_034_1	282_456_1	293_246_761	74_246_58
87_456_1	13_456_1	1224_1235_2018	2270_034_584	114_456_214	188_456_1	317_456_1	29_456_43	2452_456_425	2380_456_4	1038_456_64	347_456_19	2415_456_509	385_456_149	391_456_1	371_456_355	294_034_1	282_456_1	293_246_783	74_246_60
87_456_1	13_456_1	1224_1235_1995	2270_034_595	114_456_225	188_456_1	317_456_1	29_456_43	2452_456_435	2380_456_3	1038_456_68	347_456_21	2415_456_512	385_456_141	391_456_1	371_456_363	294_034_1	282_456_1	293_246_818	74_246_72
87_456_1	13_456_1	1224_1235_2034	2270_034_563	114_456_234	188_456_1	317_456_1	29_456_43	2452_456_429	2380_456_2	1038_456_71	347_456_22	2415_456_516	385_456_136	391_456_1	371_456_362	294_034_1	282_456_1	293_246_821	74_246_71
87_456_1	13_456_1	1224_1235_2061	2270_034_549	114_456_227	188_456_1	317_456_1	29_456_46	2452_456_431	2380_456_2	1038_456_70	347_456_25	2415_456_499	385_456_129	391_456_1	371_456_357	294_034_1	282_456_1	293_246_860	74_246_68
87_456_1	13_456_1	1224_1235_2101	2270_034_552	114_456_229	188_456_1	317_456_1	29_456_48	2452_456_440	2380_456_4	1038_456_75	347_456_29	2415_456_478	385_456_130	391_456_1	371_456_357	294_034_1	282_456_1	293_246_834	74_246_75
87_456_1	13_456_1	1224_1235_2149	2270_034_550	114_456_215	188_456_1	317_456_1	29_456_53	2452_456_471	2380_456_2	1038_456_76	347_456_27	2415_456_479	385_456_120	391_456_1	371_456_340	294_034_1	282_456_1	293_246_837	74_246_72
87_456_1	13_456_1	1224_1235_2240	2270_034_523	114_456_192	188_456_1	317_456_1	29_456_57	2452_456_485	2380_456_2	1038_456_80	347_456_28	2415_456_461	385_456_118	391_456_1	371_456_323	294_034_1	282_456_1	293_246_816	74_246_73
87_456_1	13_456_1	1224_1235_2298	2270_034_539	114_456_195	188_456_1	317_456_1	29_456_56	2452_456_478	2380_456_3	1038_456_82	347_456_28	2415_456_435	385_456_125	391_456_1	371_456_305	294_034_1	282_456_1	293_246_794	74_246_70
87_456_1	13_456_1	1224_1235_2243	2270_034_558	114_456_187	188_456_1	317_456_1	29_456_53	2452_456_485	2380_456_3	1038_456_70	347_456_26	2415_456_432	385_456_128	391_456_1	371_456_296	294_034_1	282_456_1	293_246_814	74_246_62
87_456_1	13_456_1	1224_1235_2173	2270_034_565	114_456_174	188_456_1	317_456_1	29_456_49	2452_456_510	2380_456_3	1038_456_64	347_456_26	2415_456_434	385_456_135	391_456_1	371_456_268	294_034_1	282_456_1	293_246_807	74_246_60
87_456_1	13_456_1	1224_1235_2129	2270_034_571	114_456_156	188_456_1	317_456_1	29_456_50	2452_456_506	2380_456_5	1038_456_64	347_456_27	2415_456_418	385_456_142	391_456_1	371_456_270	294_034_1	282_456_1	293_246_792	74_246_58
87_456_1	13_456_1	1224_1235_2094	2270_034_586	114_456_157	188_456_1	317_456_1	29_456_45	2452_456_475	2380_456_5	1038_456_69	347_456_28	2415_456_426	385_456_151	391_456_1	371_456_263	294_034_1	282_456_1	293_246_771	74_246_49
87_456_1	13_456_1	1224_1235_2058	2270_034_594	114_456_152	188_456_1	317_456_1	29_456_46	2452_456_474	2380_456_4	1038_456_80	347_456_31	2415_456_454	385_456_150	391_456_1	371_456_261	294_034_1	282_456_1	293_246_758	74_246_56
87_456_1	13_456_1	1224_1235_2087	2270_034_612	114_456_146	188_456_1	317_456_1	29_456_44	2452_456_482	2380_456_6	1038_456_88	347_456_28	2415_456_461	385_456_157	391_456_1	371_456_247	294_034_1	282_456_1	293_246_733	74_246_60
87_456_1	13_456_1	1224_1235_2131	2270_034_601	114_456_145	188_456_1	317_456_1	29_456_47	2452_456_464	2380_456_6	1038_456_91	347_456_26	2415_456_470	385_456_167	391_456_1	371_456_249	294_034_1	282_456_1	293_246_724	74_246_61
87_456_1	13_456_1	1224_1235_2123	2270_034_593	114_456_140	188_456_1	317_456_1	29_456_51	2452_456_466	2380_456_6	1038_456_97	347_456_26	2415_456_471	385_456_177	391_456_1	371_456_249	294_034_1	282_456_1	293_246_766	74_246_57
87_456_1	13_456_1	1224_1235_2125	2270_034_598	114_456_135	188_456_1	317_456_1	29_456_54	2452_456_474	2380_456_7	1038_456_106	347_456_24	2415_456_466	385_456_186	391_456_1	371_456_254	294_034_1	282_456_1	293_246_761	74_246_60
87_456_1	13_456_1	1224_1235_2154	2270_034_633	114_456_132	188_456_1	317_456_1	29_456_55	2452_456_488	2380_456_5	1038_456_104	347_456_23	2415_456_456	385_456_197	391_456_1	371_456_256	294_034_1	282_456_1	293_246_763	74_246_57
87_456_1	13_456_1	1224_1235_2117	2270_034_645	114_456_136	188_456_1	317_456_1	29_456_60	2452_456_484	2380_456_4	1038_456_96	347_456_24	2415_456_457	385_456_197	391_456_1	371_456_257	294_034_1	282_456_1	293_246_745	74_246_61
87_456_1	13_456_1	1224_1235_2049	2270_034_647	114_456_134	188_456_1	317_456_1	29_456_65	2452_456_483	2380_456_6	1038_456_97	347_456_18	2415_456_473	385_456_205	391_456_1	371_456_263	294_034_1	282_456_1	293_246_746	74_246_56
87_456_1	13_456_1	1224_1235_2012	2270_034_649	114_456_144	188_456_1	317_456_1	29_456_69	2452_456_483	2380_456_7	1038_456_106	347_456_17	2415_456_450	385_456_199	391_456_1	371_456_275	294_034_1	282_456_1	293_246_781	74_246_50
87_456_1	13_456_1	1224_1235_2013	2270_034_645	114_456_142	188_456_1	317_456_1	29_456_73	2452_456_496	2380_456_5	1038_456_107	347_456_21	2415_456_458	385_456_193	391_456_1	371_456_271	294_034_1	282_456_1	293_246_788	74_246_49
87_456_1	13_456_1	1224_1235_2013	2270_034_634	114_456_149	188_456_1	317_456_1	29_456_77	2452_456_484	2380_456_3	1038_456_98	347_456_17	2415_456_456	385_456_183	391_456_1	371_456_273	294_034_1	282_456_1	293_246_808	74_246_48
87_456_1	13_456_1	1224_1235_2033	2270_034_632	114_456_159	188_456_1	317_456_1	29_456_91	2452_456_492	2380_456_3	1038_456_90	347_456_20	2415_456_418	385_456_166	391_456_1	371_456_275	294_034_1	282_456_1	293_246_832	74_246_48
87_456_1	13_456_1	1224_1235_2002	2270_034_646	114_456_159	188_456_1	317_456_1	29_456_91	2452_456_497	2380_456_2	1038_456_99	347_456_19	2415_456_414	385_456_159	391_456_1	371_456_279	294_034_1	282_456_1	293_246_823	74_246_52
87_456_1	13_456_1	1224_1235_1971	2270_034_683	114_456_169	188_456_1	317_456_1	29_456_92	2452_456_482	2380_456_5	1038_456_103	347_456_22	2415_456_416	385_456_157	391_456_1	371_456_292	294_034_1	282_456_1	293_246_851	74_246_50
87_456_1	13_456_1	1224_1235_1964	2270_034_709	114_456_170	188_456_1	317_456_1	29_456_91	2452_456_461	2380_456_5	1038_456_96	347_456_17	2415_456_422	385_456_147	391_456_1	371_456_286	294_034_1	282_456_1	293_246_860	74_246_50
87_456_1	13_456_1	1224_1235_1999	2270_034_719	114_456_180	188_456_1	317_456_1	29_456_95	2452_456_430	2380_456_6	1038_456_103	347_456_18	2415_456_418	385_456_154	391_456_1	371_456_277	294_034_1	282_456_1	293_246_844	74_246_53
87_456_1	13_456_1	1224_1235_2060	2270_034_739	114_456_172	188_456_1	317_456_1	29_456_91	2452_456_416	2380_456_8	1038_456_98	347_456_20	2415_456_431	385_456_150	391_456_1	371_456_278	294_034_1	282_456_1	293_246_823	74_246_56
87_456_1	13_456_1	1224_1235_2129	2270_034_779	114_456_166	188_456_1	317_456_1	29_456_92	2452_456_388	2380_456_9	1038_456_99	347_456_18	2415_456_429	385_456_161	391_456_1	371_456_271	294_034_1	282_456_1	293_246_776	74_246_61
87_456_1	13_456_1	1224_1235_2096	2270_034_769	114_456_175	188_456_1	317_456_1	29_456_84	2452_456_394	2380_456_7	1038_456_101	347_456_21	2415_456_444	385_456_173	391_456_1	371_456_268	294_034_1	282_456_1	293_246_767	74_246_58
87_456_1	13_456_1	1224_1235_2120	2270_034_781	114_456_154	188_456_1	317_456_1	29_456_85	2452_456_381	2380_456_7	1038_456_109	347_456_25	2415_456_442	385_456_173	391_456_1	371_456_266	294_034_1	282_456_1	293_246_742	74_246_56
87_456_1	13_456_1	1224_1235_2160	2270_034_739	114_456_140	188_456_1	317_456_1	29_456_74	2452_456_378	2380_456_6	1038_456_106	347_456_24	2415_456_440	385_456_164	391_456_1	371_456_252	294_034_1	282_456_1	293_246_727	74_246_50
87_456_1	13_456_1	1224_1235_2152	2270_034_737	114_456_125	188_456_1	317_456_1	29_456_77	2452_456_392	2380_456_7	1038_456_106	347_456_21	2415_456_458	385_456_174	391_456_1	371_456_257	294_034_1	282_456_1	293_246_717	74_246_52
87_456_1	13_456_1	1224_1235_2083	2270_034_766	114_456_116	188_456_1	317_456_1	29_456_75	2452_456_407	2380_456_7	1038_456_109	347_456_24	2415_456_436	385_456_180	391_456_1	371_456_268	294_034_1	282_456_1	293_246_713	74_246_59
87_456_1	13_456_1	1224_1235_2061	2270_034_743	114_456_116	188_456_1	317_456_1	29_456_85	2452_456_411	2380_456_9	1038_456_105	347_456_24	2415_456_440	385_456_184	391_456_1	371_456_281	294_034_1	282_456_1	293_246_691	74_246_63
87_456_1	13_456_1	1224_1235_2087	2270_034_733	114_456_112	188_456_1	317_456_1	29_456_75	2452_456_401	2380_456_10	1038_456_101	347_456_18	2415_456_425	385_456_194	391_456_1	371_456_277	294_034_1	282_456_1	293_246_716	74_246_69
87_456_1	13_456_1	1224_1235_2145	2270_034_687	114_456_119	188_456_1	317_456_1	29_456_70	2452_456_407	2380_456_12	1038_456_95	347_456_15	2415_456_446	385_456_186	391_456_1	371_456_281	294_034_1	282_456_1	293_246_705	74_246_72
87_456_1	13_456_1	1224_1235_2167	2270_034_695	114_456_116	188_456_1	317_456_1	29_456_70	2452_456_421	2380_456_11	1038_456_80	347_456_17	2415_456_450	385_456_181	391_456_1	371_456_294	294_034_1	282_456_1	293_246_713	74_246_75
87_456_1	13_456_1	1224_1235_2173	2270_034_701	114_456_126	188_456_1	317_456_1	29_456_63	2452_456_439	2380_456_11	1038_456_74	347_456_21	2415_456_447	385_456_195	391_456_1	371_456_299	294_034_1	282_456_1	293_246_691	74_246_72
87_456_1	13_456_1	1224_1235_2088	2270_034_706	114_456_123	188_456_1	317_456_1	29_456_60	2452_456_467	2380_456_14	1038_456_70	347_456_17	2415_456_443	385_456_206	391_456_1	371_456_309	294_034_1	282_456_1	293_246_699	74_246_67
87_456_1	13_456_1	1224_1235_2139	2270_034_704	114_456_124	188_456_1	317_456_1	29_456_54	2452_456_460	2380_456_14	1038_456_68	347_456_16	2415_456_413	385_456_190	391_456_1	371_456_310	294_034_1	282_456_1	293_246_671	74_246_72
87_456_1	13_456_1	1224_1235_2145	2270_034_697	114_456_122	188_456_1	317_456_1	29_456_46	2452_456_467	2380_456_15	1038_456_68	347_456_16	2415_456_405	385_456_195	391_456_1	371_456_298	294_034_1	282_456_1	293_246_679	74_246_70
87_456_1	13_456_1	1224_1235_2245	2270_034_685	114_456_120	188_456_1	317_456_1	29_456_48	2452_456_469	2380_456_12	1038_456_63	347_456_15	2415_456_409	385_456_181	391_456_1	371_456_306	294_034_1	282_456_1	293_246_677	74_246_76
87_456_1	13_456_1	1224_1235_2196	2270_034_683	114_456_113	188_456_1	317_456_1	29_456_49	2452_456_472	2380_456_12	1038_456_62	347_456_17	2415_456_410	385_456_173	391_456_1	371_456_318	294_034_1	282_456_1	293_246_695	74_246_77
87_456_1	13_456_1	1224_1235_2206	2270_034_668	114_456_117	188_456_1	317_456_1	29_456_46	2452_456_471	2380_456_12	1038_456_69	347_456_20	2415_456_409	385_456_164	391_456_1	371_456_327	294_034_1	282_456_1	293_246_686	74_246_77
87_456_1	13_456_1	1224_1235_2118	2270_034_678	114_456_114	188_456_1	317_456_1	29_456_35	2452_456_473	2380_456_10	1038_456_73	347_456_16	2415_456_417	385_456_156	391_456_1	371_456_309	294_034_1	282_456_1	293_246_721	74_246_80
87_456_1	13_456_1	1224_1235_2118	2270_034_654	114_456_119	188_456_1	317_456_1	29_456_41	2452_456_466	2380_456_8	1038_456_81	347_456_19	2415_456_410	385_456_160	391_456_1	371_456_323	294_034_1	282_456_1	293_246_763	74_246_75
87_456_1	13_456_1	1224_1235_2075	2270_034_652	114_456_122	188_456_1	317_456_1	29_456_44	2452_456_451	2380_456_7	1038_456_83	347_456_18	2415_456_435	385_456_167	391_456_1	371_456_316	294_034_1	282_456_1	293_246_785	74_246_86
87_456_1	13_456_1	1224_1235_2059	2270_034_655	114_456_125	188_456_1	317_456_1	29_456_40	2452_456_473	2380_456_6	1038_456_83	347_456_17	2415_456_414	385_456_175	391_456_1	371_456_314	294_034_1	282_456_1	293_246_783	74_246_89
87_456_1	13_456_1	1224_1235_2054	2270_034_646	114_456_123	188_456_1	317_456_1	29_456_46	2452_456_492	2380_456_5	1038_456_69	347_456_18	2415_456_427	385_456_190	391_456_1	371_456_309	294_034_1	282_456_1	293_246_783	74_246_90
87_456_1	13_456_1	1224_1235_2042	2270_034_628	114_456_125	188_456_1	317_456_1	29_456_45	2452_456_513	2380_456_5	1038_456_64	347_456_13	2415_456_426	385_456_195	391_456_1	371_456_325	294_034_1	282_456_1	293_246_806	74_246_94
87_456_1	13_456_1	1224_1235_2005	2270_034_639	114_456_129	188_456_1	317_456_1	29_456_53	2452_456_499	2380_456_3	1038_456_65	347_456_13	2415_456_436	385_456_180	391_456_1	371_456_326	294_034_1	282_456_1	293_246_809	74_246_94
87_456_1	13_456_1	1224_1235_1998	2270_034_658	114_456_136	188_456_1	317_456_1	29_456_54	2452_456_503	2380_456_3	1038_456_61	347_456_12	2415_456_436	385_456_175	391_456_1	371_456_336	294_034_1	282_456_1	293_246_804	74_246_74
87_456_1	13_456_1	1224_1235_1990	2270_034_647	114_456_141	188_456_1	317_456_1	29_456_55	2452_456_495	2380_456_4	1038_456_60	347_456_18	2415_456_412	385_456_183	391_456_1	371_456_330	294_034_1	282_456_1	293_246_823	74_246_71
87_456_1	13_456_1	1224_1235_2018	2270_034_640	114_456_141	188_456_1	317_456_1	29_456_55	2452_456_486	2380_456_3	1038_456_55	347_456_18	2415_456_432	385_456_180	391_456_1	371_456_342	294_034_1	282_456_1	293_246_835	74_246_69
87_456_1	13_456_1	1224_1235_2046	2270_034_613	114_456_137	188_456_1	317_456_1	29_456_59	2452_456_501	2380_456_3	1038_456_52	347_456_15	2415_456_429	385_456_177	391_456_1	371_456_341	294_034_1	282_456_1	293_246_845	74_246_64
87_456_1	13_456_1	1224_1235_2057	2270_034_615	114_456_139	188_456_1	317_456_1	29_456_68	2452_456_468	2380_456_2	1038_456_46	347_456_12	2415_456_440	385_456_185	391_456_1	371_456_331	294_034_1	282_456_1	293_246_851	74_246_66
87_456_1	13_456_1	1224_1235_2081	2270_034_611	114_456_132	188_456_1	317_456_1	29_456_63	2452_456_447	2380_456_3	1038_456_49	347_456_12	2415_456_431	385_456_184	391_456_1	371_456_327	294_034_1	282_456_1	293_246_838	74_246_66
87_456_1	13_456_1	1224_1235_2055	2270_034_598	114_456_123	188_456_1	317_456_1	29_456_68	2452_456_450	2380_456_2	1038_456_60	347_456_9	2415_456_432	385_456_199	391_456_1	371_456_333	294_034_1	282_456_1	293_246_824	74_246_70
87_456_1	13_456_1	1224_1235_1995	2270_034_604	114_456_135	188_456_1	317_456_1	29_456_65	2452_456_420	2380_456_1	1038_456_57	347_456_11	2415_456_446	385_456_212	391_456_1	371_456_331	294_034_1	282_456_1	293_246_837	74_246_72
87_456_1	13_456_1	1224_1235_2002	2270_034_614	114_456_140	188_456_1	317_456_1	29_456_68	2452_456_415	2380_456_1	1038_456_50	347_456_10	2415_456_460	385_456_227	391_456_1	371_456_321	294_034_1	282_456_1	293_246_817	74_246_65
87_456_1	13_456_1	1224_1235_2060	2270_034_603	114_456_130	188_456_1	317_456_1	29_456_67	2452_456_407	2380_456_1	1038_456_46	347_456_9	2415_456_465	385_456_230	391_456_1	371_456_305	294_034_1	282_456_1	293_246_812	74_246_65
87_456_1	13_456_1	1224_1235_2140	2270_034_587	188_456_1	29_456_67	2452_456_394	114_456_124	1038_456_50	347_456_6	2415_456_486	385_456_224	391_456_1	371_456_326	294_034_1	282_456_1	293_246_802	74_246_76
87_456_1	13_456_1	1224_1235_2147	2270_034_578	188_456_1	29_456_73	2452_456_387	114_456_122	1038_456_44	347_456_5	2415_456_486	385_456_209	391_456_1	371_456_326	294_034_1	282_456_1	293_246_807	74_246_85
87_456_1	13_456_1	1224_1235_2156	2270_034_586	188_456_1	29_456_68	2452_456_387	114_456_127	1038_456_37	347_456_3	2415_456_499	385_456_209	391_456_1	371_456_325	294_034_1	282_456_1	293_246_815	74_246_101
87_456_1	13_456_1	1224_1235_2116	2270_034_602	188_456_1	29_456_73	2452_456_391	114_456_127	1038_456_39	347_456_2	2415_456_499	385_456_199	391_456_1	371_456_334	294_034_1	282_456_1	293_246_825	74_246_104
87_456_1	13_456_1	1224_1235_2140	2270_034_614	188_456_1	29_456_73	2452_456_402	114_456_122	1038_456_42	347_456_1	2415_456_495	385_456_183	391_456_1	371_456_338	294_034_1	282_456_1	293_246_841	74_246_111
87_456_1	13_456_1	1224_1235_2202	2270_034_589	188_456_1	29_456_71	2452_456_412	114_456_114	1038_456_38	347_456_2	2415_456_480	385_456_170	391_456_1	371_456_347	294_034_1	282_456_1	293_246_845	74_246_110
87_456_1	13_456_1	1224_1235_2289	2270_034_588	188_456_1	29_456_76	2452_456_402	114_456_108	1038_456_36	347_456_2	2415_456_469	385_456_155	391_456_1	371_456_352	294_034_1	282_456_1	293_246_832	74_246_114
87_456_1	13_456_1	1224_1235_2293	2270_034_578	188_456_1	29_456_79	2452_456_406	114_456_110	1038_456_37	347_456_2	2415_456_460	385_456_154	391_456_1	371_456_348	294_034_1	282_456_1	293_246_821	74_246_120
87_456_1	13_456_1	1224_1235_2246	2270_034_585	188_456_1	29_456_81	2452_456_397	114_456_116	1038_456_37	347_456_3	2415_456_465	385_456_142	391_456_1	371_456_343	294_034_1	282_456_1	293_246_845	74_246_132
87_456_1	13_456_1	1224_1235_2221	2270_034_604	188_456_1	29_456_74	2452_456_401	114_456_110	1038_456_37	74_246_134	2415_456_463	385_456_132	391_456_1	371_456_337	294_034_1	282_456_1	293_246_822
87_456_1	13_456_1	1224_1235_2178	2270_034_604	188_456_1	29_456_75	2452_456_404	114_456_104	1038_456_36	74_246_129	2415_456_479	385_456_138	391_456_1	371_456_338	294_034_1	282_456_1	293_246_815
87_456_1	13_456_1	1224_1235_2118	2270_034_634	188_456_1	29_456_83	2452_456_391	114_456_108	1038_456_32	74_246_124	2415_456_484	385_456_132	391_456_1	371_456_338	294_034_1	282_456_1	293_246_824
87_456_1	13_456_1	1224_1235_2048	2270_034_644	188_456_1	29_456_85	2452_456_391	114_456_111	1038_456_28	74_246_124	2415_456_492	385_456_130	391_456_1	371_456_347	294_034_1	282_456_1	293_246_813
87_456_1	13_456_1	1224_1235_2063	2270_034_632	188_456_1	29_456_77	2452_456_405	114_456_117	1038_456_22	74_246_102	2415_456_509	385_456_126	391_456_1	371_456_347	294_034_1	282_456_1	293_246_821
87_456_1	13_456_1	1224_1235_2118	2270_034_601	188_456_1	29_456_73	2452_456_411	114_456_107	1038_456_26	74_246_102	2415_456_520	385_456_139	391_456_1	371_456_313	294_034_1	282_456_1	293_246_857
87_456_1	13_456_1	1224_1235_2113	2270_034_608	188_456_1	29_456_62	2452_456_411	114_456_96	1038_456_20	74_246_105	2415_456_534	385_456_165	391_456_1	371_456_302	294_034_1	282_456_1	293_246_889
87_456_1	13_456_1	1224_1235_2061	2270_034_624	188_456_1	29_456_59	2452_456_399	114_456_94	1038_456_25	74_246_107	2415_456_529	385_456_184	391_456_1	371_456_322	294_034_1	282_456_1	293_246_907
87_456_1	13_456_1	1224_1235_2058	2270_034_617	188_456_1	29_456_49	2452_456_416	114_456_94	1038_456_29	74_246_95	2415_456_538	385_456_207	391_456_1	371_456_333	294_034_1	282_456_1	293_246_938
87_456_1	13_456_1	1224_1235_2082	2270_034_597	188_456_1	29_456_52	2452_456_423	114_456_85	1038_456_27	74_246_88	2415_456_512	385_456_215	391_456_1	371_456_303	294_034_1	282_456_1	293_246_935
87_456_1	13_456_1	1224_1235_2082	2270_034_610	188_456_1	29_456_52	2452_456_414	114_456_78	1038_456_29	74_246_78	2415_456_517	385_456_222	391_456_1	371_456_293	294_034_1	282_456_1	293_246_968
87_456_1	13_456_1	1224_1235_2075	2270_034_619	188_456_1	29_456_50	2452_456_416	114_456_76	1038_456_32	74_246_75	2415_456_510	385_456_226	391_456_1	371_456_280	294_034_1	282_456_1	293_246_967
87_456_1	13_456_1	1224_1235_2013	2270_034_645	188_456_1	29_456_51	2452_456_399	114_456_70	1038_456_45	74_246_79	2415_456_507	385_456_243	391_456_1	371_456_273	294_034_1	282_456_1	293_246_1009
87_456_1	13_456_1	1224_1235_1978	2270_034_644	188_456_1	29_456_59	2452_456_407	114_456_72	1038_456_45	74_246_79	2415_456_520	385_456_247	391_456_1	371_456_282	294_034_1	282_456_1	293_246_988
87_456_1	13_456_1	1224_1235_2037	2270_034_656	188_456_1	29_456_60	2452_456_396	114_456_79	1038_456_46	74_246_83	2415_456_521	385_456_246	391_456_1	371_456_288	294_034_1	282_456_1	293_246_984
87_456_1	13_456_1	1224_1235_2037	2270_034_620	188_456_1	29_456_63	2452_456_391	114_456_92	1038_456_44	74_246_94	2415_456_507	385_456_237	391_456_1	371_456_307	294_034_1	282_456_1	293_246_995
87_456_1	13_456_1	1224_1235_2042	2270_034_604	188_456_1	29_456_61	2452_456_387	114_456_96	1038_456_39	74_246_111	2415_456_516	385_456_226	391_456_1	371_456_308	294_034_1	282_456_1	293_246_967
87_456_1	13_456_1	1224_1235_2044	2270_034_590	188_456_1	29_456_64	2452_456_382	114_456_102	1038_456_38	74_246_122	2415_456_530	385_456_221	391_456_1	371_456_313	294_034_1	282_456_1	293_246_988
87_456_1	13_456_1	1224_1235_2046	2270_034_582	188_456_1	29_456_63	2452_456_371	114_456_111	1038_456_35	74_246_120	2415_456_507	385_456_200	391_456_1	371_456_313	294_034_1	282_456_1	293_246_1029
87_456_1	13_456_1	1224_1235_2072	2270_034_588	188_456_1	29_456_55	2452_456_362	114_456_119	1038_456_32	74_246_123	2415_456_492	385_456_175	391_456_1	371_456_312	294_034_1	282_456_1	293_246_1047
87_456_1	13_456_1	1224_1235_2156	2270_034_585	188_456_1	29_456_48	2452_456_363	114_456_120	1038_456_37	74_246_118	2415_456_473	385_456_164	391_456_1	371_456_309	294_034_1	282_456_1	293_246_1023
87_456_1	13_456_1	1224_1235_2120	2270_034_597	188_456_1	29_456_43	2452_456_350	114_456_129	1038_456_40	74_246_114	2415_456_501	385_456_162	391_456_1	371_456_310	294_034_1	282_456_1	293_246_1020
87_456_1	13_456_1	1224_1235_2169	2270_034_614	188_456_1	29_456_37	2452_456_360	114_456_120	1038_456_36	74_246_117	2415_456_480	385_456_153	391_456_1	371_456_291	294_034_1	282_456_1	293_246_999
87_456_1	13_456_1	1224_1235_2157	2270_034_622	188_456_1	29_456_39	2452_456_345	114_456_124	1038_456_35	74_246_112	2415_456_484	385_456_141	391_456_1	371_456_283	294_034_1	282_456_1	293_246_992
87_456_1	13_456_1	1224_1235_2162	2270_034_614	188_456_1	29_456_33	2452_456_339	114_456_135	1038_456_39	74_246_90	2415_456_473	385_456_144	391_456_1	371_456_272	294_034_1	282_456_1	293_246_993
87_456_1	13_456_1	1224_1235_2111	2270_034_623	188_456_1	29_456_32	2452_456_307	114_456_139	1038_456_43	74_246_81	2415_456_467	385_456_146	391_456_1	371_456_295	294_034_1	282_456_1	293_246_996
87_456_1	13_456_1	1224_1235_2070	2270_034_627	188_456_1	29_456_31	2452_456_299	114_456_139	1038_456_48	74_246_85	2415_456_490	385_456_154	391_456_1	371_456_284	294_034_1	282_456_1	293_246_1015
87_456_1	13_456_1	1224_1235_2065	2270_034_609	188_456_1	29_456_31	2452_456_286	114_456_140	1038_456_58	74_246_89	2415_456_502	385_456_162	391_456_1	371_456_288	294_034_1	282_456_1	293_246_1034
87_456_1	13_456_1	1224_1235_2018	2270_034_587	188_456_1	29_456_30	2452_456_271	114_456_134	1038_456_59	74_246_92	2415_456_512	385_456_167	391_456_1	371_456_310	294_034_1	282_456_1	293_246_1053
87_456_1	13_456_1	1224_1235_2038	2270_034_580	188_456_1	29_456_30	2452_456_264	114_456_129	1038_456_66	74_246_84	2415_456_505	385_456_175	391_456_1	371_456_309	294_034_1	282_456_1	293_246_1063
87_456_1	13_456_1	1224_1235_2060	2270_034_573	188_456_1	29_456_31	2452_456_268	114_456_126	1038_456_62	74_246_88	2415_456_490	385_456_184	391_456_1	371_456_293	294_034_1	282_456_1	293_246_1057
87_456_1	13_456_1	1224_1235_2112	2270_034_569	188_456_1	29_456_31	2452_456_273	114_456_124	1038_456_59	74_246_85	2415_456_511	385_456_172	391_456_1	371_456_279	294_034_1	282_456_1	293_246_1033
87_456_1	13_456_1	1224_1235_2188	2270_034_567	188_456_1	29_456_27	2452_456_279	114_456_115	1038_456_55	74_246_84	2415_456_502	385_456_168	391_456_1	371_456_264	294_034_1	282_456_1	293_246_1022
87_456_1	13_456_1	1224_1235_2233	2270_034_584	188_456_1	29_456_25	2452_456_271	114_456_103	1038_456_57	74_246_88	2415_456_505	385_456_161	391_456_1	371_456_249	294_034_1	282_456_1	293_246_981
87_456_1	13_456_1	1224_1235_2227	2270_034_572	188_456_1	29_456_21	2452_456_260	114_456_98	1038_456_52	74_246_94	2415_456_531	385_456_156	391_456_1	371_456_245	294_034_1	282_456_1	293_246_968
87_456_1	13_456_1	1224_1235_2172	2270_034_589	188_456_1	29_456_19	2452_456_268	114_456_100	1038_456_49	74_246_97	2415_456_546	385_456_154	391_456_1	371_456_240	294_034_1	282_456_1	293_246_963
87_456_1	13_456_1	1224_1235_2081	2270_034_587	188_456_1	29_456_18	2452_456_286	114_456_100	1038_456_45	74_246_115	2415_456_564	385_456_148	391_456_1	371_456_242	294_034_1	282_456_1	293_246_972
87_456_1	13_456_1	1224_1235_2049	2270_034_600	188_456_1	29_456_20	2452_456_284	114_456_92	1038_456_41	74_246_113	2415_456_583	385_456_146	391_456_1	371_456_241	294_034_1	282_456_1	293_246_957
87_456_1	13_456_1	1224_1235_2036	2270_034_609	188_456_1	29_456_24	2452_456_273	114_456_99	1038_456_33	74_246_107	2415_456_574	385_456_137	391_456_1	371_456_244	294_034_1	282_456_1	293_246_979
87_456_1	13_456_1	1224_1235_2024	2270_034_617	188_456_1	29_456_26	2452_456_283	114_456_117	1038_456_26	74_246_91	2415_456_590	385_456_149	391_456_1	371_456_258	294_034_1	282_456_1	293_246_1004
87_456_1	13_456_1	1224_1235_2044	2270_034_646	188_456_1	29_456_22	2452_456_281	114_456_120	1038_456_25	74_246_76	2415_456_577	385_456_151	391_456_1	371_456_274	294_034_1	282_456_1	293_246_1004
87_456_1	13_456_1	1224_1235_2050	2270_034_651	188_456_1	29_456_20	2452_456_279	114_456_129	1038_456_27	74_246_84	2415_456_573	385_456_144	391_456_1	371_456_294	294_034_1	282_456_1	293_246_1026
87_456_1	13_456_1	1224_1235_2081	2270_034_662	188_456_1	29_456_23	2452_456_282	114_456_143	1038_456_21	74_246_85	2415_456_534	385_456_132	391_456_1	371_456_317	294_034_1	282_456_1	293_246_1032
87_456_1	13_456_1	1224_1235_2078	2270_034_659	188_456_1	29_456_16	2452_456_289	114_456_144	1038_456_23	74_246_83	2415_456_543	385_456_120	391_456_1	371_456_346	294_034_1	282_456_1	293_246_1045
87_456_1	13_456_1	1224_1235_2123	2270_034_628	188_456_1	29_456_17	2452_456_283	114_456_150	1038_456_23	74_246_70	2415_456_505	385_456_121	391_456_1	371_456_359	294_034_1	282_456_1	293_246_1013
87_456_1	13_456_1	1224_1235_2171	2270_034_603	188_456_1	29_456_13	2452_456_295	114_456_154	1038_456_25	74_246_70	2415_456_524	385_456_120	391_456_1	371_456_374	294_034_1	282_456_1	293_246_992
87_456_1	13_456_1	1224_1235_2199	2270_034_590	188_456_1	29_456_10	2452_456_295	114_456_144	1038_456_28	74_246_62	2415_456_503	385_456_128	391_456_1	371_456_368	294_034_1	282_456_1	293_246_980
87_456_1	13_456_1	1224_1235_2117	2270_034_557	188_456_1	29_456_7	2452_456_326	114_456_145	1038_456_36	74_246_58	2415_456_519	385_456_142	391_456_1	371_456_351	294_034_1	282_456_1	293_246_989
87_456_1	13_456_1	1224_1235_2061	2270_034_563	188_456_1	29_456_8	2452_456_330	114_456_134	1038_456_36	74_246_63	2415_456_523	385_456_136	391_456_1	371_456_344	294_034_1	282_456_1	293_246_984
87_456_1	13_456_1	1224_1235_1976	2270_034_539	188_456_1	29_456_10	2452_456_351	114_456_128	1038_456_34	74_246_75	2415_456_533	385_456_136	391_456_1	371_456_356	294_034_1	282_456_1	293_246_1012
87_456_1	13_456_1	1224_1235_1946	2270_034_541	188_456_1	29_456_8	2452_456_344	114_456_120	1038_456_36	74_246_74	2415_456_534	385_456_151	391_456_1	371_456_324	294_034_1	282_456_1	293_246_1016
87_456_1	13_456_1	1224_1235_1955	2270_034_527	188_456_1	29_456_7	2452_456_348	114_456_109	1038_456_40	74_246_77	2415_456_552	385_456_161	391_456_1	371_456_312	294_034_1	282_456_1	293_246_1025
87_456_1	13_456_1	1224_1235_1961	2270_034_534	188_456_1	29_456_7	2452_456_342	114_456_99	1038_456_39	74_246_87	2415_456_567	385_456_167	391_456_1	371_456_311	294_034_1	282_456_1	293_246_1045
87_456_1	13_456_1	1224_1235_2005	2270_034_547	188_456_1	29_456_6	2452_456_345	114_456_107	1038_456_40	74_246_80	2415_456_550	385_456_175	391_456_1	371_456_313	294_034_1	282_456_1	293_246_1059
87_456_1	13_456_1	1224_1235_2005	2270_034_556	188_456_1	29_456_7	2452_456_330	114_456_96	1038_456_40	74_246_76	2415_456_548	385_456_178	391_456_1	371_456_300	294_034_1	282_456_1	293_246_1058
87_456_1	13_456_1	1224_1235_2055	2270_034_573	188_456_1	29_456_7	2452_456_306	114_456_88	1038_456_41	74_246_71	2415_456_534	385_456_181	391_456_1	371_456_305	294_034_1	282_456_1	293_246_1022
87_456_1	13_456_1	1224_1235_2083	2270_034_578	188_456_1	29_456_8	2452_456_321	114_456_88	1038_456_45	74_246_77	2415_456_543	385_456_170	391_456_1	371_456_304	294_034_1	282_456_1	293_246_1020
87_456_1	13_456_1	1224_1235_2145	2270_034_570	188_456_1	29_456_7	2452_456_340	114_456_82	1038_456_48	74_246_85	2415_456_558	385_456_162	391_456_1	371_456_311	294_034_1	282_456_1	293_246_983
87_456_1	13_456_1	1224_1235_2186	2270_034_577	188_456_1	29_456_6	2452_456_331	114_456_80	1038_456_52	74_246_77	2415_456_552	385_456_152	391_456_1	371_456_315	294_034_1	282_456_1	293_246_948
87_456_1	13_456_1	1224_1235_2220	2270_034_621	188_456_1	29_456_6	2452_456_339	114_456_81	1038_456_47	74_246_73	2415_456_567	385_456_138	391_456_1	371_456_321	294_034_1	282_456_1	293_246_936
87_456_1	13_456_1	1224_1235_2221	2270_034_594	188_456_1	29_456_4	2452_456_340	114_456_84	1038_456_48	74_246_83	2415_456_565	385_456_137	391_456_1	371_456_327	294_034_1	282_456_1	293_246_901
87_456_1	13_456_1	1224_1235_2194	2270_034_594	188_456_1	29_456_3	2452_456_336	114_456_83	1038_456_48	74_246_74	2415_456_558	385_456_133	391_456_1	371_456_328	294_034_1	282_456_1	293_246_900
87_456_1	13_456_1	1224_1235_2138	2270_034_592	188_456_1	29_456_3	2452_456_338	114_456_77	1038_456_43	74_246_73	2415_456_540	385_456_135	391_456_1	371_456_319	294_034_1	282_456_1	293_246_941
87_456_1	13_456_1	1224_1235_2078	2270_034_591	188_456_1	29_456_4	2452_456_340	114_456_64	1038_456_46	74_246_75	2415_456_567	385_456_133	391_456_1	371_456_313	294_034_1	282_456_1	293_246_955
87_456_1	13_456_1	1224_1235_1997	2270_034_587	188_456_1	29_456_4	2452_456_343	114_456_72	1038_456_41	74_246_77	2415_456_603	385_456_150	391_456_1	371_456_322	294_034_1	282_456_1	293_246_978
87_456_1	13_456_1	1224_1235_1993	2270_034_604	188_456_1	29_456_4	2452_456_334	114_456_74	1038_456_43	74_246_80	2415_456_582	385_456_166	391_456_1	371_456_325	294_034_1	282_456_1	293_246_1004
87_456_1	13_456_1	1224_1235_2005	2270_034_595	188_456_1	29_456_9	2452_456_333	114_456_78	1038_456_45	74_246_88	2415_456_569	385_456_174	391_456_1	371_456_318	294_034_1	282_456_1	293_246_1026
87_456_1	13_456_1	1224_1235_2074	2270_034_582	188_456_1	29_456_13	2452_456_317	114_456_83	1038_456_42	74_246_82	2415_456_555	385_456_176	391_456_1	371_456_309	294_034_1	282_456_1	293_246_1036
87_456_1	13_456_1	1224_1235_2167	2270_034_579	188_456_1	29_456_20	2452_456_316	114_456_82	1038_456_41	74_246_82	2415_456_527	385_456_174	391_456_1	371_456_305	294_034_1	282_456_1	293_246_1057
87_456_1	13_456_1	1224_1235_2188	2270_034_555	188_456_1	29_456_25	2452_456_317	114_456_91	1038_456_37	74_246_85	2415_456_510	385_456_172	391_456_1	371_456_304	294_034_1	282_456_1	293_246_1079
87_456_1	13_456_1	1224_1235_2217	2270_034_548	188_456_1	29_456_21	2452_456_322	114_456_89	1038_456_39	74_246_89	2415_456_499	385_456_177	391_456_1	371_456_294	294_034_1	282_456_1	293_246_1097
87_456_1	13_456_1	1224_1235_2188	2270_034_534	188_456_1	29_456_21	2452_456_314	114_456_93	1038_456_39	74_246_79	2415_456_490	385_456_180	391_456_1	371_456_285	294_034_1	282_456_1	293_246_1115
87_456_1	13_456_1	1224_1235_2195	2270_034_530	188_456_1	29_456_19	2452_456_320	114_456_85	1038_456_39	74_246_84	2415_456_485	385_456_188	391_456_1	371_456_270	294_034_1	282_456_1	293_246_1106
87_456_1	13_456_1	1224_1235_2172	2270_034_519	188_456_1	29_456_17	2452_456_323	114_456_95	1038_456_40	74_246_83	2415_456_455	385_456_183	391_456_1	371_456_272	294_034_1	282_456_1	293_246_1145
87_456_1	13_456_1	1224_1235_2198	2270_034_504	188_456_1	29_456_15	2452_456_335	114_456_91	1038_456_41	74_246_77	2415_456_453	385_456_167	391_456_1	371_456_266	294_034_1	282_456_1	293_246_1128
87_456_1	13_456_1	1224_1235_2242	2270_034_481	188_456_1	29_456_16	2452_456_347	114_456_83	1038_456_46	74_246_81	2415_456_461	385_456_159	391_456_1	371_456_264	294_034_1	282_456_1	293_246_1110
87_456_1	13_456_1	1224_1235_2200	2270_034_459	188_456_1	29_456_16	2452_456_357	114_456_75	1038_456_45	74_246_81	2415_456_481	385_456_165	391_456_1	371_456_251	294_034_1	282_456_1	293_246_1092
87_456_1	13_456_1	1224_1235_2163	2270_034_437	188_456_1	29_456_13	2452_456_356	114_456_71	1038_456_44	74_246_80	2415_456_501	385_456_163	391_456_1	371_456_264	294_034_1	282_456_1	293_246_1107
87_456_1	13_456_1	1224_1235_2177	2270_034_421	188_456_1	29_456_14	2452_456_352	114_456_70	1038_456_52	74_246_77	2415_456_544	385_456_153	391_456_1	371_456_260	294_034_1	282_456_1	293_246_1065
87_456_1	13_456_1	1224_1235_2209	2270_034_413	188_456_1	29_456_13	2452_456_351	114_456_77	1038_456_45	74_246_75	2415_456_564	385_456_136	391_456_1	371_456_278	294_034_1	282_456_1	293_246_1027
87_456_1	13_456_1	1224_1235_2212	2270_034_406	188_456_1	29_456_14	2452_456_357	114_456_68	1038_456_42	74_246_74	2415_456_560	385_456_133	391_456_1	371_456_279	294_034_1	282_456_1	293_246_1026
87_456_1	13_456_1	1224_1235_2257	2270_034_407	188_456_1	29_456_14	2452_456_367	114_456_71	1038_456_44	74_246_78	2415_456_560	385_456_144	391_456_1	371_456_299	294_034_1	282_456_1	293_246_988
87_456_1	13_456_1	1224_1235_2237	2270_034_408	188_456_1	29_456_13	2452_456_372	114_456_71	1038_456_51	74_246_76	2415_456_583	385_456_159	391_456_1	371_456_315	294_034_1	282_456_1	293_246_1010
87_456_1	13_456_1	1224_1235_2190	2270_034_406	188_456_1	29_456_14	2452_456_376	114_456_79	1038_456_46	74_246_77	2415_456_609	385_456_162	391_456_1	371_456_337	294_034_1	282_456_1	293_246_1031
87_456_1	13_456_1	1224_1235_2122	2270_034_403	188_456_1	29_456_11	2452_456_374	114_456_87	1038_456_51	74_246_86	2415_456_616	385_456_171	391_456_1	371_456_353	294_034_1	282_456_1	293_246_1009
87_456_1	13_456_1	1224_1235_2163	2270_034_388	188_456_1	29_456_11	2452_456_382	114_456_86	1038_456_52	74_246_87	2415_456_606	385_456_170	391_456_1	371_456_363	294_034_1	282_456_1	293_246_1015
87_456_1	13_456_1	1224_1235_2146	2270_034_390	188_456_1	29_456_9	2452_456_376	114_456_88	1038_456_54	74_246_82	2415_456_619	385_456_180	391_456_1	371_456_366	294_034_1	282_456_1	293_246_1012
87_456_1	13_456_1	1224_1235_2193	2270_034_389	188_456_1	29_456_7	2452_456_387	114_456_93	1038_456_51	74_246_82	2415_456_593	385_456_192	391_456_1	371_456_363	294_034_1	282_456_1	293_246_974
87_456_1	13_456_1	1224_1235_2205	2270_034_407	188_456_1	29_456_10	2452_456_391	114_456_96	1038_456_49	74_246_87	2415_456_578	385_456_199	391_456_1	371_456_362	294_034_1	282_456_1	293_246_965
87_456_1	13_456_1	1224_1235_2252	2270_034_404	188_456_1	29_456_11	2452_456_382	114_456_99	1038_456_42	74_246_93	2415_456_557	385_456_194	391_456_1	371_456_368	294_034_1	282_456_1	293_246_946
87_456_1	13_456_1	1224_1235_2228	2270_034_405	188_456_1	29_456_9	2452_456_377	114_456_110	1038_456_50	74_246_94	2415_456_540	385_456_199	391_456_1	371_456_383	294_034_1	282_456_1	293_246_932
87_456_1	13_456_1	1224_1235_2205	2270_034_404	188_456_1	29_456_8	2452_456_370	114_456_111	1038_456_49	74_246_92	2415_456_543	385_456_203	391_456_1	371_456_377	294_034_1	282_456_1	293_246_936
87_456_1	13_456_1	1224_1235_2136	2270_034_423	188_456_1	29_456_7	2452_456_373	114_456_109	1038_456_45	74_246_99	2415_456_544	385_456_219	391_456_1	371_456_367	294_034_1	282_456_1	293_246_960
87_456_1	13_456_1	1224_1235_2082	2270_034_434	188_456_1	29_456_5	2452_456_376	114_456_106	1038_456_48	74_246_104	2415_456_545	385_456_213	391_456_1	371_456_357	294_034_1	282_456_1	293_246_965
87_456_1	13_456_1	1224_1235_2045	2270_034_439	188_456_1	29_456_7	2452_456_386	114_456_105	1038_456_48	74_246_104	2415_456_564	385_456_208	391_456_1	371_456_332	294_034_1	282_456_1	293_246_962
87_456_1	13_456_1	1224_1235_2061	2270_034_452	188_456_1	29_456_8	2452_456_397	114_456_99	1038_456_44	74_246_94	2415_456_579	385_456_199	391_456_1	371_456_307	294_034_1	282_456_1	293_246_974
87_456_1	13_456_1	1224_1235_2056	2270_034_468	188_456_1	29_456_10	2452_456_393	114_456_88	1038_456_44	74_246_99	2415_456_600	385_456_190	391_456_1	371_456_321	294_034_1	282_456_1	293_246_969
87_456_1	13_456_1	1224_1235_2021	2270_034_467	188_456_1	29_456_13	2452_456_406	114_456_86	1038_456_45	74_246_97	2415_456_620	385_456_196	391_456_1	371_456_320	294_034_1	282_456_1	293_246_997
87_456_1	13_456_1	1224_1235_2102	2270_034_447	188_456_1	29_456_17	2452_456_397	114_456_88	1038_456_46	74_246_100	2415_456_632	385_456_182	391_456_1	371_456_301	294_034_1	282_456_1	293_246_1009
87_456_1	13_456_1	1224_1235_2172	2270_034_446	188_456_1	29_456_21	2452_456_380	114_456_86	1038_456_49	74_246_97	2415_456_623	385_456_180	391_456_1	371_456_294	294_034_1	282_456_1	293_246_996
87_456_1	13_456_1	1224_1235_2255	2270_034_448	188_456_1	29_456_29	2452_456_362	114_456_82	1038_456_54	74_246_103	2415_456_628	385_456_177	391_456_1	371_456_299	294_034_1	282_456_1	293_246_971
87_456_1	13_456_1	1224_1235_2256	2270_034_444	188_456_1	29_456_39	2452_456_363	114_456_85	1038_456_57	74_246_109	2415_456_626	385_456_172	391_456_1	371_456_306	294_034_1	282_456_1	293_246_947
87_456_1	13_456_1	1224_1235_2294	2270_034_454	188_456_1	29_456_48	2452_456_376	114_456_89	1038_456_49	74_246_106	2415_456_615	385_456_161	391_456_1	371_456_306	294_034_1	282_456_1	293_246_944
87_456_1	13_456_1	1224_1235_2290	2270_034_462	188_456_1	29_456_48	2452_456_381	114_456_82	1038_456_47	74_246_102	2415_456_623	385_456_154	391_456_1	371_456_321	294_034_1	282_456_1	293_246_919
87_456_1	13_456_1	1224_1235_2229	2270_034_451	188_456_1	29_456_52	2452_456_384	114_456_83	1038_456_44	74_246_110	2415_456_592	385_456_163	391_456_1	371_456_345	294_034_1	282_456_1	293_246_935
87_456_1	13_456_1	1224_1235_2164	2270_034_432	188_456_1	29_456_57	2452_456_380	114_456_85	1038_456_41	74_246_115	2415_456_595	385_456_175	391_456_1	371_456_375	294_034_1	282_456_1	293_246_943
87_456_1	13_456_1	1224_1235_2133	2270_034_422	188_456_1	29_456_56	2452_456_361	114_456_96	1038_456_40	74_246_117	2415_456_589	385_456_177	391_456_1	371_456_395	294_034_1	282_456_1	293_246_946
87_456_1	13_456_1	1224_1235_2100	2270_034_413	188_456_1	29_456_52	2452_456_372	114_456_91	1038_456_42	74_246_105	2415_456_586	385_456_178	391_456_1	371_456_405	294_034_1	282_456_1	293_246_965
87_456_1	13_456_1	1224_1235_2054	2270_034_397	188_456_1	29_456_47	2452_456_386	114_456_92	1038_456_40	74_246_90	2415_456_591	385_456_185	391_456_1	371_456_391	294_034_1	282_456_1	293_246_979
87_456_1	13_456_1	1224_1235_2016	2270_034_376	188_456_1	29_456_41	2452_456_372	114_456_94	1038_456_44	74_246_89	2415_456_597	385_456_191	391_456_1	371_456_379	294_034_1	282_456_1	293_246_1036
87_456_1	13_456_1	1224_1235_2017	2270_034_366	188_456_1	29_456_39	2452_456_389	114_456_100	1038_456_46	74_246_97	2415_456_579	385_456_186	391_456_1	371_456_356	294_034_1	282_456_1	293_246_1055
87_456_1	13_456_1	1224_1235_1992	2270_034_363	188_456_1	29_456_39	2452_456_413	114_456_98	1038_456_48	74_246_110	2415_456_565	385_456_186	391_456_1	371_456_349	294_034_1	282_456_1	293_246_1081
87_456_1	13_456_1	1224_1235_1995	2270_034_362	188_456_1	29_456_34	2452_456_419	114_456_96	1038_456_39	74_246_111	2415_456_560	385_456_171	391_456_1	371_456_338	294_034_1	282_456_1	293_246_1086
87_456_1	13_456_1	1224_1235_2026	2270_034_359	188_456_1	29_456_31	2452_456_426	114_456_92	1038_456_37	74_246_129	2415_456_523	385_456_162	391_456_1	371_456_334	294_034_1	282_456_1	293_246_1094
87_456_1	13_456_1	1224_1235_2096	2270_034_334	188_456_1	29_456_31	2452_456_416	114_456_86	1038_456_35	74_246_132	2415_456_503	385_456_160	391_456_1	371_456_341	294_034_1	282_456_1	293_246_1073
87_456_1	13_456_1	1224_1235_2145	2270_034_325	188_456_1	29_456_30	2452_456_401	114_456_88	1038_456_30	74_246_146	2415_456_523	385_456_154	391_456_1	371_456_328	294_034_1	282_456_1	293_246_1054
87_456_1	13_456_1	1224_1235_2218	2270_034_321	188_456_1	29_456_28	2452_456_400	114_456_87	1038_456_24	74_246_156	2415_456_541	385_456_146	391_456_1	371_456_326	294_034_1	282_456_1	293_246_1051
87_456_1	13_456_1	1224_1235_2238	2270_034_333	188_456_1	29_456_28	2452_456_393	114_456_87	1038_456_22	74_246_171	2415_456_575	385_456_142	391_456_1	371_456_330	294_034_1	282_456_1	293_246_1035
87_456_1	13_456_1	1224_1235_2196	2270_034_344	188_456_1	29_456_26	2452_456_375	114_456_89	1038_456_20	74_246_179	2415_456_567	385_456_143	391_456_1	371_456_340	294_034_1	282_456_1	293_246_1043
87_456_1	13_456_1	1224_1235_2142	2270_034_357	188_456_1	29_456_28	2452_456_372	114_456_84	1038_456_20	74_246_202	2415_456_603	385_456_136	391_456_1	371_456_318	294_034_1	282_456_1	293_246_1029
87_456_1	13_456_1	1224_1235_2076	2270_034_346	188_456_1	29_456_31	2452_456_371	114_456_84	1038_456_20	74_246_209	2415_456_606	385_456_138	391_456_1	371_456_310	294_034_1	282_456_1	293_246_1038
87_456_1	13_456_1	1224_1235_2007	2270_034_349	188_456_1	29_456_30	2452_456_381	114_456_82	1038_456_19	74_246_207	2415_456_589	385_456_136	391_456_1	371_456_324	294_034_1	282_456_1	293_246_1030
87_456_1	13_456_1	1224_1235_2010	2270_034_351	188_456_1	29_456_25	2452_456_365	114_456_87	1038_456_26	74_246_204	2415_456_563	385_456_138	391_456_1	371_456_336	294_034_1	282_456_1	293_246_1040
87_456_1	13_456_1	1224_1235_2053	2270_034_348	188_456_1	29_456_24	2452_456_377	114_456_93	1038_456_32	74_246_189	2415_456_544	385_456_124	391_456_1	371_456_329	294_034_1	282_456_1	293_246_1034
87_456_1	13_456_1	1224_1235_2055	2270_034_330	188_456_1	29_456_25	2452_456_359	114_456_108	1038_456_32	74_246_170	2415_456_570	385_456_122	391_456_1	371_456_326	294_034_1	282_456_1	293_246_1062
87_456_1	13_456_1	1224_1235_2075	2270_034_338	188_456_1	29_456_30	2452_456_356	114_456_112	1038_456_37	74_246_161	2415_456_576	385_456_119	391_456_1	371_456_322	294_034_1	282_456_1	293_246_1069
87_456_1	13_456_1	1224_1235_2125	2270_034_355	188_456_1	29_456_27	2452_456_362	114_456_123	1038_456_36	74_246_140	2415_456_565	385_456_127	391_456_1	371_456_315	294_034_1	282_456_1	293_246_1039
87_456_1	13_456_1	1224_1235_2159	2270_034_342	188_456_1	29_456_25	2452_456_358	114_456_121	1038_456_37	74_246_134	2415_456_554	385_456_134	391_456_1	371_456_305	294_034_1	282_456_1	293_246_1065
87_456_1	13_456_1	1224_1235_2199	2270_034_328	188_456_1	29_456_26	2452_456_366	114_456_123	1038_456_35	74_246_138	2415_456_550	385_456_137	391_456_1	371_456_310	294_034_1	282_456_1	293_246_1096
87_456_1	13_456_1	1224_1235_2225	2270_034_330	188_456_1	29_456_22	2452_456_373	114_456_117	1038_456_38	74_246_136	2415_456_543	385_456_130	391_456_1	371_456_296	294_034_1	282_456_1	293_246_1082
87_456_1	13_456_1	1224_1235_2232	2270_034_335	188_456_1	29_456_24	2452_456_373	114_456_115	1038_456_39	74_246_143	2415_456_544	385_456_126	391_456_1	371_456_285	294_034_1	282_456_1	293_246_1090
87_456_1	13_456_1	1224_1235_2178	2270_034_328	188_456_1	29_456_25	2452_456_364	114_456_117	1038_456_47	74_246_157	2415_456_560	385_456_115	391_456_1	371_456_293	294_034_1	282_456_1	293_246_1087
87_456_1	13_456_1	1224_1235_2124	2270_034_341	188_456_1	29_456_24	2452_456_357	114_456_116	1038_456_41	74_246_170	2415_456_571	385_456_109	391_456_1	371_456_301	294_034_1	282_456_1	293_246_1085
87_456_1	13_456_1	1224_1235_2113	2270_034_359	188_456_1	29_456_19	2452_456_343	114_456_109	1038_456_41	74_246_180	2415_456_577	385_456_112	391_456_1	371_456_296	294_034_1	282_456_1	293_246_1084
87_456_1	13_456_1	1224_1235_2102	2270_034_362	188_456_1	29_456_18	2452_456_342	114_456_114	1038_456_33	74_246_174	2415_456_585	385_456_112	391_456_1	371_456_310	294_034_1	282_456_1	293_246_1091
87_456_1	13_456_1	1224_1235_2082	2270_034_349	188_456_1	29_456_19	2452_456_347	114_456_107	1038_456_31	74_246_169	2415_456_617	385_456_106	391_456_1	371_456_344	294_034_1	282_456_1	293_246_1155
87_456_1	13_456_1	1224_1235_2114	2270_034_345	188_456_1	29_456_25	2452_456_338	114_456_101	1038_456_25	74_246_161	2415_456_623	385_456_115	391_456_1	371_456_381	294_034_1	282_456_1	293_246_1184
87_456_1	13_456_1	1224_1235_2113	2270_034_340	188_456_1	29_456_29	2452_456_340	114_456_107	1038_456_25	74_246_146	2415_456_609	385_456_107	391_456_1	371_456_407	294_034_1	282_456_1	293_246_1156
87_456_1	13_456_1	1224_1235_2117	2270_034_329	188_456_1	29_456_31	2452_456_324	114_456_111	1038_456_23	74_246_161	2415_456_606	385_456_107	391_456_1	371_456_430	294_034_1	282_456_1	293_246_1139
87_456_1	13_456_1	1224_1235_2100	2270_034_332	188_456_1	29_456_32	2452_456_338	114_456_110	1038_456_33	74_246_148	2415_456_595	385_456_101	391_456_1	371_456_434	294_034_1	282_456_1	293_246_1132
87_456_1	13_456_1	1224_1235_2075	2270_034_314	188_456_1	29_456_34	2452_456_326	114_456_112	1038_456_34	74_246_151	2415_456_575	385_456_102	391_456_1	371_456_414	294_034_1	282_456_1	293_246_1139
87_456_1	13_456_1	1224_1235_2117	2270_034_320	188_456_1	29_456_22	2452_456_325	114_456_108	1038_456_28	74_246_157	2415_456_579	385_456_94	391_456_1	371_456_383	294_034_1	282_456_1	293_246_1128
87_456_1	13_456_1	1224_1235_2162	2270_034_308	188_456_1	29_456_20	2452_456_327	114_456_111	1038_456_30	74_246_170	2415_456_575	385_456_100	391_456_1	371_456_361	294_034_1	282_456_1	293_246_1083
87_456_1	13_456_1	1224_1235_2126	2270_034_335	188_456_1	29_456_16	2452_456_324	114_456_117	1038_456_28	74_246_175	2415_456_581	385_456_95	391_456_1	371_456_343	294_034_1	282_456_1	293_246_1061
87_456_1	13_456_1	1224_1235_2187	2270_034_329	188_456_1	29_456_14	2452_456_315	114_456_117	1038_456_24	74_246_179	2415_456_576	385_456_93	391_456_1	371_456_346	294_034_1	282_456_1	293_246_1065
87_456_1	13_456_1	1224_1235_2202	2270_034_333	188_456_1	29_456_12	2452_456_303	114_456_115	1038_456_25	74_246_186	2415_456_576	385_456_88	391_456_1	371_456_336	294_034_1	282_456_1	293_246_1011
87_456_1	13_456_1	1224_1235_2247	2270_034_317	188_456_1	29_456_10	2452_456_302	114_456_104	1038_456_28	74_246_189	2415_456_571	385_456_89	391_456_1	371_456_315	294_034_1	282_456_1	293_246_980
87_456_1	13_456_1	1224_1235_2245	2270_034_325	188_456_1	29_456_11	2452_456_301	114_456_111	1038_456_34	74_246_190	2415_456_591	385_456_95	391_456_1	371_456_313	294_034_1	282_456_1	293_246_959
87_456_1	13_456_1	1224_1235_2227	2270_034_331	188_456_1	29_456_11	2452_456_299	114_456_102	1038_456_38	74_246_192	2415_456_613	385_456_106	391_456_1	371_456_314	294_034_1	282_456_1	293_246_943
87_456_1	13_456_1	1224_1235_2185	2270_034_350	188_456_1	29_456_12	2452_456_310	114_456_107	1038_456_42	74_246_193	2415_456_631	385_456_116	391_456_1	371_456_324	294_034_1	282_456_1	293_246_956
87_456_1	13_456_1	1224_1235_2162	2270_034_355	188_456_1	29_456_12	2452_456_321	114_456_106	1038_456_43	74_246_203	2415_456_638	385_456_119	391_456_1	371_456_329	294_034_1	282_456_1	293_246_957
87_456_1	13_456_1	1224_1235_2063	2270_034_351	188_456_1	29_456_17	2452_456_316	114_456_108	1038_456_45	74_246_201	2415_456_646	385_456_125	391_456_1	371_456_331	294_034_1	282_456_1	293_246_1000
87_456_1	13_456_1	1224_1235_2042	2270_034_341	188_456_1	29_456_22	2452_456_318	114_456_97	1038_456_51	74_246_197	2415_456_641	385_456_129	391_456_1	371_456_330	294_034_1	282_456_1	293_246_1051
87_456_1	13_456_1	1224_1235_2030	2270_034_344	188_456_1	29_456_30	2452_456_313	114_456_105	1038_456_57	74_246_201	2415_456_655	385_456_132	391_456_1	371_456_340	294_034_1	282_456_1	293_246_1058
87_456_1	13_456_1	1224_1235_2091	2270_034_345	188_456_1	29_456_31	2452_456_304	114_456_109	1038_456_52	74_246_193	2415_456_637	385_456_131	391_456_1	371_456_323	294_034_1	282_456_1	293_246_1065
87_456_1	13_456_1	1224_1235_2126	2270_034_343	188_456_1	29_456_35	2452_456_297	114_456_107	1038_456_53	74_246_199	2415_456_617	385_456_133	391_456_1	371_456_319	294_034_1	282_456_1	293_246_1059
87_456_1	13_456_1	1224_1235_2117	2270_034_341	188_456_1	29_456_33	2452_456_297	114_456_105	1038_456_50	74_246_209	2415_456_580	385_456_133	391_456_1	371_456_332	294_034_1	282_456_1	293_246_1075
87_456_1	13_456_1	1224_1235_2178	2270_034_329	188_456_1	29_456_38	2452_456_284	114_456_103	1038_456_44	74_246_210	2415_456_546	385_456_133	391_456_1	371_456_315	294_034_1	282_456_1	293_246_1077
87_456_1	13_456_1	1224_1235_2163	2270_034_332	188_456_1	29_456_36	2452_456_282	114_456_96	1038_456_46	74_246_204	2415_456_520	385_456_130	391_456_1	371_456_304	294_034_1	282_456_1	293_246_1116
87_456_1	13_456_1	1224_1235_2158	2270_034_325	188_456_1	29_456_36	2452_456_305	114_456_92	1038_456_47	74_246_194	2415_456_516	385_456_115	391_456_1	371_456_295	294_034_1	282_456_1	293_246_1134
87_456_1	13_456_1	1224_1235_2187	2270_034_351	188_456_1	29_456_31	2452_456_304	114_456_94	1038_456_51	74_246_183	2415_456_511	385_456_110	391_456_1	371_456_298	294_034_1	282_456_1	293_246_1111
87_456_1	13_456_1	1224_1235_2134	2270_034_362	188_456_1	29_456_29	2452_456_305	114_456_93	1038_456_55	74_246_179	2415_456_532	385_456_105	391_456_1	371_456_279	294_034_1	282_456_1	293_246_1113
87_456_1	13_456_1	1224_1235_2196	2270_034_365	188_456_1	29_456_24	2452_456_318	114_456_88	1038_456_51	74_246_178	2415_456_549	385_456_96	391_456_1	371_456_281	294_034_1	282_456_1	293_246_1132
87_456_1	13_456_1	1224_1235_2228	2270_034_372	188_456_1	29_456_16	2452_456_326	114_456_88	1038_456_49	74_246_178	2415_456_567	385_456_98	391_456_1	371_456_277	294_034_1	282_456_1	293_246_1126
87_456_1	13_456_1	1224_1235_2259	2270_034_372	188_456_1	29_456_10	2452_456_342	114_456_84	1038_456_51	74_246_172	2415_456_603	385_456_95	391_456_1	371_456_279	294_034_1	282_456_1	293_246_1120
87_456_1	13_456_1	1224_1235_2235	2270_034_365	188_456_1	29_456_11	2452_456_336	114_456_84	1038_456_52	74_246_154	2415_456_625	385_456_91	391_456_1	371_456_280	294_034_1	282_456_1	293_246_1109
87_456_1	13_456_1	1224_1235_2191	2270_034_370	188_456_1	29_456_12	2452_456_358	114_456_81	1038_456_51	74_246_153	2415_456_633	385_456_86	391_456_1	371_456_277	294_034_1	282_456_1	293_246_1120
87_456_1	13_456_1	1224_1235_2162	2270_034_370	188_456_1	29_456_14	2452_456_353	114_456_80	1038_456_52	74_246_145	2415_456_627	385_456_95	391_456_1	371_456_258	294_034_1	282_456_1	293_246_1130
87_456_1	13_456_1	1224_1235_2152	2270_034_381	188_456_1	29_456_16	2452_456_361	114_456_83	1038_456_46	74_246_142	2415_456_644	385_456_99	391_456_1	371_456_261	294_034_1	282_456_1	293_246_1132
87_456_1	13_456_1	1224_1235_2115	2270_034_377	188_456_1	29_456_14	2452_456_366	114_456_80	1038_456_45	74_246_141	2415_456_649	385_456_105	391_456_1	371_456_250	294_034_1	282_456_1	293_246_1137
87_456_1	13_456_1	1224_1235_2169	2270_034_368	188_456_1	29_456_13	2452_456_366	114_456_84	1038_456_43	74_246_133	2415_456_656	385_456_102	391_456_1	371_456_247	294_034_1	282_456_1	293_246_1134
87_456_1	13_456_1	1224_1235_2180	2270_034_366	188_456_1	29_456_13	2452_456_368	114_456_74	1038_456_41	74_246_137	2415_456_665	385_456_94	391_456_1	371_456_247	294_034_1	282_456_1	293_246_1094
87_456_1	13_456_1	1224_1235_2153	2270_034_358	188_456_1	29_456_12	2452_456_362	114_456_73	1038_456_47	74_246_147	2415_456_652	385_456_93	391_456_1	371_456_263	294_034_1	282_456_1	293_246_1091
87_456_1	13_456_1	1224_1235_2135	2270_034_353	188_456_1	29_456_15	2452_456_352	114_456_78	1038_456_48	74_246_150	2415_456_637	385_456_90	391_456_1	371_456_278	294_034_1	282_456_1	293_246_1100
87_456_1	13_456_1	1224_1235_2107	2270_034_340	188_456_1	29_456_17	2452_456_340	114_456_73	1038_456_42	74_246_157	2415_456_667	385_456_85	391_456_1	371_456_273	294_034_1	282_456_1	293_246_1119
87_456_1	13_456_1	1224_1235_2130	2270_034_357	188_456_1	29_456_16	2452_456_332	114_456_74	1038_456_45	74_246_156	2415_456_657	385_456_88	391_456_1	371_456_269	294_034_1	282_456_1	293_246_1107
87_456_1	13_456_1	1224_1235_2097	2270_034_358	188_456_1	29_456_17	2452_456_329	114_456_70	1038_456_44	74_246_155	2415_456_647	385_456_97	391_456_1	371_456_273	294_034_1	282_456_1	293_246_1130
87_456_1	13_456_1	1224_1235_2114	2270_034_363	188_456_1	29_456_18	2452_456_337	114_456_68	1038_456_44	74_246_154	2415_456_630	385_456_110	391_456_1	371_456_271	294_034_1	282_456_1	293_246_1114
87_456_1	13_456_1	1224_1235_2107	2270_034_353	188_456_1	29_456_18	2452_456_325	114_456_71	1038_456_50	74_246_155	2415_456_625	385_456_117	391_456_1	371_456_270	294_034_1	282_456_1	293_246_1124
87_456_1	13_456_1	1224_1235_2071	2270_034_347	188_456_1	29_456_18	2452_456_332	114_456_78	1038_456_53	74_246_159	2415_456_620	385_456_124	391_456_1	371_456_268	294_034_1	282_456_1	293_246_1113
87_456_1	13_456_1	1224_1235_2092	2270_034_342	188_456_1	29_456_18	2452_456_335	114_456_78	1038_456_53	74_246_156	2415_456_625	385_456_127	391_456_1	371_456_261	294_034_1	282_456_1	293_246_1128
87_456_1	13_456_1	1224_1235_2123	2270_034_358	188_456_1	29_456_18	2452_456_320	114_456_75	1038_456_56	74_246_157	2415_456_616	385_456_118	391_456_1	371_456_245	294_034_1	282_456_1	293_246_1141
87_456_1	13_456_1	1224_1235_2121	2270_034_362	188_456_1	29_456_15	2452_456_325	114_456_79	1038_456_56	74_246_140	2415_456_631	385_456_118	391_456_1	371_456_242	294_034_1	282_456_1	293_246_1126
87_456_1	13_456_1	1224_1235_2128	2270_034_358	188_456_1	29_456_16	2452_456_325	114_456_76	1038_456_53	74_246_125	2415_456_642	385_456_111	391_456_1	371_456_228	294_034_1	282_456_1	293_246_1122
87_456_1	13_456_1	1224_1235_2143	2270_034_356	188_456_1	29_456_21	2452_456_337	114_456_79	1038_456_52	74_246_114	2415_456_615	385_456_101	391_456_1	371_456_222	294_034_1	282_456_1	293_246_1145
87_456_1	13_456_1	1224_1235_2153	2270_034_354	188_456_1	29_456_17	2452_456_341	114_456_84	1038_456_55	74_246_129	2415_456_604	385_456_106	391_456_1	371_456_213	294_034_1	282_456_1	293_246_1112
87_456_1	13_456_1	1224_1235_2195	2270_034_349	188_456_1	29_456_16	2452_456_335	114_456_76	1038_456_48	74_246_133	2415_456_622	385_456_107	391_456_1	371_456_210	294_034_1	282_456_1	293_246_1084
87_456_1	13_456_1	1224_1235_2182	2270_034_341	188_456_1	29_456_17	2452_456_343	114_456_71	1038_456_42	74_246_125	2415_456_610	385_456_115	391_456_1	371_456_231	294_034_1	282_456_1	293_246_1078
87_456_1	13_456_1	1224_1235_2124	2270_034_331	188_456_1	29_456_16	2452_456_326	114_456_73	1038_456_43	74_246_137	2415_456_618	385_456_107	391_456_1	371_456_239	294_034_1	282_456_1	293_246_1117
87_456_1	13_456_1	1224_1235_2169	2270_034_335	188_456_1	29_456_21	2452_456_314	114_456_78	1038_456_44	74_246_133	2415_456_613	385_456_100	391_456_1	371_456_243	294_034_1	282_456_1	293_246_1143
87_456_1	13_456_1	1224_1235_2187	2270_034_343	188_456_1	29_456_23	2452_456_312	114_456_69	1038_456_39	74_246_131	2415_456_641	385_456_98	391_456_1	371_456_240	294_034_1	282_456_1	293_246_1127
87_456_1	13_456_1	1224_1235_2204	2270_034_332	188_456_1	29_456_23	2452_456_316	114_456_67	1038_456_42	74_246_129	2415_456_647	385_456_96	391_456_1	371_456_245	294_034_1	282_456_1	293_246_1129
87_456_1	13_456_1	1224_1235_2360	2270_034_330	188_456_1	29_456_21	2452_456_304	114_456_61	1038_456_42	74_246_118	2415_456_660	385_456_95	391_456_1	371_456_242	294_034_1	282_456_1	293_246_1100
[truncated: 3,931 more rows]
[truncated: 2,173 more columns]
