# Supplementary material for: Environmental change makes robust ecological networks fragile
Source: Nat Commun. 2016 Aug 11;7:12462. doi: 10.1038/ncomms12462 (PMC4987532; doi:10.1038/ncomms12462)
Supplement: Supplementary Data 1 — Host-parasite networks and host extinction sequences in Avida experiments. The compressed archive includes the 100 co-evolved host-parasite networks and the host extinction sequences in the historical scenario. [file ncomms12462-s2.zip › Supplementary_data_S1/host_extinction_sequence_31.csv]

593_4_3	1200_4_4	643_4_3	592_4_7	344_4_4	345_4_5	346_34_1	347_4_3	340_4_1	341_6_2	342_0_5	343_4_8	348_4_6	349_4_1	1653_4_1	594_4_7	2316_4_1	2317_4_1	2314_4_1	2312_14_2	2310_4_1	2311_3_1	298_4_5	299_4_2	296_4_11	297_4_10	294_4_1	295_4_3	292_4_7	293_0_4	290_4_2	291_4_1	270_4_1	271_4_3	272_4_5	273_4_4	274_4_1	275_4_5	276_4_5	277_4_5	278_4_5	279_1_10	2268_4_1	2269_4_1	2262_0_1	2260_4_1	2266_4_1	2267_3_1	2264_3_1	2265_6_1
593_4_3	1200_4_5	643_4_1	592_4_3	344_4_3	345_4_4	346_34_1	347_4_1	340_4_1	341_6_3	342_0_8	343_4_7	348_4_11	349_4_2	1653_4_1	2317_4_1	2312_14_3	2310_4_1	298_4_5	299_4_1	296_4_6	297_4_12	294_4_2	295_4_1	292_4_12	293_0_4	290_4_2	291_4_1	270_4_1	271_4_4	272_4_6	273_4_2	274_4_1	275_4_8	276_4_5	277_4_5	278_4_4	279_1_10	738_4_2	642_3_1	2262_0_1	2260_4_1	2267_3_1	2264_3_2	2440_3_2	1004_3_4	108_5_6	109_4_2	102_4_2	103_3_6
592_4_3	344_4_3	345_4_4	346_34_1	341_6_3	342_0_11	343_4_10	348_4_7	1653_4_1	2312_14_9	2310_4_2	298_4_4	299_4_1	296_4_8	297_4_17	294_4_2	295_4_1	292_4_14	293_0_4	597_4_9	291_4_1	271_4_5	272_4_7	273_4_1	274_4_1	275_4_11	276_4_9	277_4_8	278_4_6	279_1_1	738_4_3	2260_4_1	2267_3_3	2264_3_3	108_5_7	109_4_2	1370_4_2	102_4_2	103_3_8	100_6_3	101_4_6	106_3_5	107_4_7	105_4_12	2047_4_5	2044_4_2	2045_4_2	2042_4_1	2048_4_1	2689_4_4
344_4_2	345_4_6	346_34_1	341_6_3	342_0_14	343_4_12	348_4_7	2312_14_8	2310_4_1	298_4_3	299_4_1	296_4_14	297_4_22	294_4_2	295_4_1	292_4_11	293_0_1	597_4_4	291_4_1	271_4_7	272_4_11	274_4_1	275_4_9	276_4_7	277_4_9	278_4_4	279_1_1	1132_3_4	2260_4_4	2267_3_1	2264_3_3	108_5_5	109_4_1	1370_4_5	102_4_1	103_3_7	100_6_2	101_4_11	106_3_6	107_4_5	105_4_11	2047_4_12	2042_4_1	2689_4_3	2685_4_5	2686_4_10	2680_6_3	2682_6_2	1374_4_9	99_4_1
619_3_10	2454_4_2	1790_4_1	965_4_1	164_4_3	625_3_1	1141_4_13	2424_4_1	429_4_7	1948_4_3	981_4_3	1144_4_3	2173_4_4	1940_4_1	1947_6_3	1944_3_1	1284_4_2	345_4_8	341_6_4	342_0_8	343_4_15	810_4_10	1252_4_9	348_4_8	1148_4_2	816_4_2	817_3_8	1149_3_12	2174_0_2	719_4_9	718_4_1	716_4_2	1791_4_2	714_4_1	711_6_4	1794_4_4	618_4_3	915_4_3	1494_4_3	1495_4_8	420_6_11	961_4_8	1069_4_7	1701_4_1	299_4_1	2179_4_2	1705_4_4	2158_4_3	195_6_1	1060_3_4
619_3_7	2454_4_2	965_4_1	164_4_4	625_3_1	1141_4_15	429_4_8	1948_4_2	981_4_3	1144_4_2	428_4_4	1947_6_4	1944_3_2	344_4_6	345_4_9	341_6_2	342_0_5	343_4_21	810_4_16	1252_4_7	348_4_6	1148_4_3	816_4_2	817_3_5	1149_3_15	2174_0_2	719_4_12	718_4_1	716_4_3	1791_4_5	2175_4_5	711_6_4	1794_4_6	1487_3_1	1494_4_4	1495_4_8	2072_4_1	961_4_9	1069_4_11	2179_4_1	1705_4_10	2158_4_6	195_6_1	1060_3_1	1063_4_1	1062_4_1	1065_4_8	1067_4_2	1529_4_3	2427_4_3
619_3_4	2454_4_3	965_4_1	164_4_4	625_3_1	1141_4_14	429_4_2	1948_4_2	1144_4_2	428_4_1	1947_6_3	1944_3_3	344_4_3	345_4_6	341_6_5	342_0_4	343_4_27	810_4_18	1252_4_9	348_4_3	1148_4_2	816_4_3	817_3_5	1149_3_18	719_4_7	718_4_1	663_13_1	1791_4_5	711_6_2	1794_4_3	1494_4_4	1495_4_8	2072_4_4	961_4_11	1069_4_7	2179_4_2	1705_4_7	2158_4_8	195_6_1	1060_3_2	1062_4_1	1065_4_14	1067_4_3	1529_4_3	298_4_5	1668_4_6	296_4_12	297_4_40	1665_6_6	1664_13_2
619_3_2	164_4_3	625_3_1	1141_4_16	429_4_2	1948_4_3	428_4_1	1947_6_3	1944_3_3	344_4_3	345_4_6	341_6_3	342_0_3	343_4_23	810_4_25	1252_4_9	348_4_1	1148_4_4	816_4_6	817_3_6	1149_3_17	719_4_16	718_4_1	1792_4_1	1791_4_6	711_6_1	1794_4_6	1494_4_7	1495_4_7	2072_4_2	961_4_9	1069_4_7	2179_4_3	1705_4_6	2158_4_5	195_6_1	1060_3_1	1062_4_1	1065_4_13	1067_4_3	1529_4_2	298_4_8	1668_4_6	296_4_13	297_4_39	1665_6_5	1664_13_3	292_4_17	1662_4_21	1661_3_6
619_3_1	164_4_5	625_3_1	1141_4_12	428_4_1	1947_6_2	1944_3_4	344_4_3	345_4_4	341_6_7	342_0_2	343_4_14	810_4_26	1252_4_18	348_4_1	1148_4_2	816_4_10	817_3_3	1149_3_15	719_4_19	718_4_1	1792_4_1	1791_4_4	1794_4_2	1494_4_6	1495_4_6	2072_4_4	961_4_7	1069_4_7	2179_4_3	1705_4_6	2158_4_7	195_6_1	911_4_2	1062_4_1	1065_4_12	2310_4_4	1392_4_3	298_4_4	1668_4_5	296_4_9	297_4_41	1665_6_3	1664_13_4	292_4_18	1662_4_15	1661_3_12	291_4_1	1129_4_7	592_4_16
164_4_6	625_3_1	1141_4_17	428_4_1	1947_6_4	1944_3_2	344_4_4	345_4_3	341_6_2	343_4_11	810_4_33	1252_4_18	348_4_3	816_4_10	817_3_3	1149_3_11	719_4_17	718_4_1	1792_4_1	1791_4_4	1794_4_2	1494_4_9	1495_4_7	2072_4_5	961_4_5	1069_4_8	2179_4_3	1705_4_11	2158_4_7	195_6_1	911_4_3	1062_4_1	1065_4_5	2310_4_3	1392_4_1	298_4_4	1668_4_1	296_4_7	297_4_45	1665_6_9	1664_13_5	292_4_20	1662_4_12	1661_3_11	291_4_1	1129_4_3	592_4_20	594_4_23	597_4_1	599_4_1
164_4_8	625_3_1	428_4_1	1947_6_4	1944_3_1	344_4_2	345_4_1	341_6_3	343_4_16	810_4_29	1252_4_13	348_4_6	816_4_12	817_3_4	1149_3_10	719_4_13	718_4_1	1792_4_1	1791_4_4	1794_4_1	1494_4_6	1495_4_6	2072_4_5	961_4_7	1069_4_10	2179_4_2	1705_4_8	2158_4_7	195_6_1	911_4_2	1062_4_1	1065_4_5	2310_4_4	1392_4_1	298_4_3	502_4_3	296_4_7	297_4_43	1665_6_6	1664_13_7	292_4_22	1662_4_9	1661_3_10	291_4_1	1129_4_3	592_4_28	594_4_27	597_4_1	599_4_1	194_4_1
625_3_1	428_4_1	1947_6_5	344_4_2	1263_4_13	341_6_2	343_4_13	810_4_28	1252_4_10	348_4_7	816_4_13	817_3_3	1149_3_5	719_4_12	718_4_1	1792_4_1	1791_4_5	1794_4_1	1494_4_6	1495_4_8	2072_4_7	961_4_10	1069_4_5	2179_4_4	1705_4_6	2158_4_6	1062_4_1	1065_4_3	2310_4_2	1392_4_1	298_4_3	502_4_4	296_4_6	297_4_49	1665_6_6	1664_13_4	292_4_23	1662_4_7	1661_3_9	291_4_1	1129_4_3	592_4_30	594_4_37	597_4_1	599_4_1	194_4_1	196_0_1	1325_4_10	190_3_2	193_4_14
625_3_1	428_4_1	1947_6_5	344_4_1	1263_4_14	341_6_1	343_4_13	810_4_25	1252_4_10	348_4_7	816_4_19	817_3_2	1149_3_5	719_4_13	718_4_1	1792_4_1	1791_4_3	1794_4_1	1494_4_14	1495_4_12	2072_4_7	961_4_8	1069_4_2	2179_4_3	1705_4_3	1062_4_1	1065_4_6	2310_4_2	1392_4_2	298_4_3	502_4_3	296_4_3	297_4_55	1665_6_7	1664_13_3	292_4_18	1662_4_9	1661_3_6	291_4_1	1129_4_4	592_4_28	594_4_37	597_4_1	599_4_1	194_4_1	196_0_1	1325_4_19	190_3_1	193_4_14	1088_5_21
625_3_1	428_4_1	1947_6_3	1263_4_7	343_4_27	810_4_26	1252_4_6	348_4_5	816_4_19	817_3_1	1149_3_4	719_4_12	718_4_1	1792_4_1	1791_4_6	1794_4_1	1494_4_13	1495_4_19	2072_4_8	961_4_8	1700_4_2	2179_4_2	1705_4_2	1062_4_1	1065_4_5	2310_4_1	1392_4_2	298_4_5	299_4_1	296_4_5	297_4_70	1665_6_9	1664_13_2	292_4_19	1662_4_13	1661_3_1	291_4_1	1129_4_5	592_4_36	594_4_37	597_4_1	599_4_1	598_4_1	196_0_1	1325_4_16	190_3_2	193_4_16	1088_5_25	272_4_7	585_6_1
428_4_1	1947_6_2	1263_4_5	343_4_39	810_4_31	1252_4_2	348_4_3	816_4_20	817_3_1	1149_3_2	719_4_13	718_4_1	1792_4_1	1791_4_4	1494_4_8	1495_4_11	2072_4_5	1700_4_3	2179_4_1	1705_4_1	1062_4_1	1065_4_8	2310_4_1	1392_4_2	298_4_2	299_4_1	296_4_4	297_4_55	1665_6_15	1664_13_3	292_4_16	1662_4_16	291_4_1	1129_4_3	592_4_43	594_4_35	597_4_1	599_4_1	598_4_1	196_0_1	191_6_1	193_4_23	1088_5_18	272_4_6	585_6_1	274_4_1	275_4_22	276_4_10	278_4_7	2545_4_28
428_4_1	1947_6_1	1263_4_3	343_4_42	810_4_31	1252_4_1	348_4_2	816_4_25	1149_3_2	719_4_26	718_4_1	1792_4_1	1791_4_3	1494_4_10	1495_4_24	2072_4_3	1700_4_4	916_4_3	1705_4_1	1062_4_1	1065_4_8	2310_4_2	1392_4_2	298_4_1	299_4_1	296_4_6	297_4_56	1665_6_12	1664_13_2	292_4_16	1662_4_15	291_4_1	1129_4_3	592_4_39	594_4_31	597_4_1	599_4_1	598_4_1	196_0_1	191_6_1	193_4_22	1088_5_24	272_4_5	585_6_1	274_4_1	275_4_26	276_4_9	278_4_5	2545_4_18	525_6_11
428_4_1	1263_4_1	343_4_50	810_4_30	1252_4_1	348_4_2	816_4_23	1149_3_2	719_4_20	718_4_1	1791_4_4	1494_4_14	1495_4_38	1700_4_3	916_4_2	1062_4_1	1065_4_6	2310_4_3	1392_4_4	298_4_1	299_4_1	148_4_34	297_4_60	1665_6_13	1664_13_3	292_4_12	1662_4_17	291_4_1	1129_4_1	592_4_36	594_4_23	597_4_1	598_4_1	196_0_1	193_4_27	1088_5_27	272_4_6	585_6_1	274_4_1	275_4_28	276_4_15	278_4_6	2545_4_23	525_6_14	527_14_43	520_4_1	521_4_11	523_4_9	2389_4_32	1401_3_21
428_4_1	343_4_54	810_4_32	816_4_27	1149_3_1	719_4_14	718_4_1	1791_4_4	1494_4_7	1495_4_46	1700_4_1	916_4_3	1062_4_1	1065_4_3	2310_4_2	1392_4_6	298_4_1	299_4_1	148_4_34	297_4_59	1665_6_12	1664_13_3	292_4_7	1662_4_15	291_4_1	1129_4_2	592_4_28	594_4_24	597_4_1	598_4_1	196_0_1	193_4_25	1088_5_31	272_4_10	585_6_1	274_4_1	275_4_16	276_4_18	278_4_4	2545_4_31	525_6_7	527_14_32	520_4_1	521_4_12	523_4_8	2389_4_30	1401_3_29	1407_6_6	2267_3_1	2264_3_2
428_4_1	343_4_61	810_4_34	816_4_26	719_4_10	718_4_1	1791_4_6	1494_4_8	1495_4_34	1700_4_4	916_4_4	1062_4_1	1067_4_14	1392_4_4	298_4_1	148_4_40	297_4_58	1665_6_13	1664_13_1	292_4_7	1662_4_14	291_4_1	1129_4_1	592_4_27	594_4_18	597_4_1	598_4_1	196_0_1	193_4_24	1088_5_32	272_4_4	585_6_1	274_4_1	275_4_15	276_4_19	278_4_2	2545_4_40	525_6_8	527_14_15	520_4_1	521_4_12	523_4_5	2389_4_26	1401_3_25	1407_6_7	2264_3_1	1230_5_1	1232_4_19	1547_4_7	1335_4_10
428_4_1	343_4_52	810_4_28	816_4_31	719_4_16	718_4_1	1791_4_8	1494_4_9	1495_4_41	1700_4_5	916_4_5	1062_4_1	1067_4_15	1392_4_4	298_4_1	148_4_37	297_4_54	1665_6_20	1664_13_2	292_4_10	1662_4_15	291_4_1	592_4_32	594_4_16	597_4_1	598_4_1	196_0_1	193_4_27	1088_5_33	272_4_2	585_6_1	274_4_1	275_4_15	276_4_21	2545_4_46	525_6_9	527_14_13	520_4_1	521_4_13	523_4_5	2389_4_25	1401_3_22	1407_6_7	1232_4_12	1547_4_1	1335_4_14	442_4_1	2760_0_6	447_4_3	446_3_1
428_4_1	343_4_57	810_4_37	816_4_33	719_4_14	718_4_1	1791_4_10	1494_4_6	1495_4_57	1700_4_8	422_6_5	1062_4_1	1067_4_9	1392_4_5	298_4_1	148_4_26	297_4_63	1665_6_18	426_4_22	292_4_6	1662_4_21	291_4_1	592_4_27	594_4_4	597_4_1	598_4_1	196_0_1	193_4_30	1088_5_35	272_4_2	585_6_1	275_4_11	276_4_26	2545_4_30	525_6_8	527_14_13	520_4_1	521_4_11	523_4_3	2389_4_16	1401_3_13	1407_6_9	937_4_25	1232_4_4	1335_4_14	442_4_1	2760_0_3	447_4_2	446_3_1	102_4_17
428_4_1	343_4_63	810_4_58	816_4_32	719_4_13	718_4_1	1791_4_13	1494_4_6	1495_4_50	1700_4_4	422_6_8	1062_4_1	1067_4_14	1392_4_2	298_4_1	296_4_10	297_4_73	1665_6_21	426_4_24	292_4_10	1662_4_32	291_4_1	592_4_26	594_4_5	597_4_1	598_4_1	196_0_1	193_4_34	1088_5_33	272_4_2	585_6_1	275_4_12	276_4_34	2545_4_35	525_6_5	527_14_12	520_4_1	521_4_24	523_4_2	2389_4_16	1401_3_7	1407_6_10	937_4_25	1232_4_5	1335_4_11	442_4_1	2760_0_4	447_4_1	446_3_1	102_4_12
428_4_1	343_4_64	810_4_44	816_4_32	719_4_14	718_4_1	1791_4_11	1494_4_7	1495_4_34	1700_4_2	422_6_5	1062_4_1	1067_4_11	1392_4_2	298_4_1	296_4_7	297_4_74	1665_6_26	426_4_21	292_4_16	1662_4_29	291_4_1	592_4_24	594_4_3	597_4_1	598_4_1	196_0_1	193_4_44	1088_5_32	272_4_2	585_6_1	275_4_13	276_4_33	2545_4_36	525_6_2	527_14_3	520_4_1	521_4_33	523_4_3	2389_4_20	1401_3_5	1010_4_20	937_4_23	1232_4_5	1335_4_17	442_4_1	2760_0_3	447_4_1	446_3_1	102_4_8
428_4_1	343_4_62	810_4_39	816_4_28	719_4_22	718_4_1	1791_4_10	1494_4_4	1495_4_41	1700_4_2	1062_4_1	1067_4_11	1392_4_2	298_4_1	296_4_5	297_4_66	1665_6_19	426_4_15	292_4_13	1662_4_34	291_4_1	592_4_27	597_4_1	598_4_1	196_0_1	193_4_43	1088_5_43	272_4_2	585_6_1	275_4_10	276_4_33	2545_4_30	525_6_1	527_14_2	520_4_1	521_4_23	523_4_6	2389_4_15	1401_3_2	1010_4_21	1232_4_3	1335_4_16	442_4_1	2760_0_2	447_4_1	446_3_1	102_4_4	696_4_33	100_6_1	107_4_1
428_4_1	343_4_57	810_4_38	816_4_30	719_4_20	718_4_1	1791_4_10	1494_4_4	1495_4_42	1700_4_2	1062_4_1	1067_4_11	1392_4_2	298_4_1	296_4_5	297_4_52	1665_6_14	426_4_14	292_4_13	1662_4_27	291_4_1	592_4_25	597_4_1	598_4_1	196_0_1	193_4_46	1088_5_48	585_6_1	275_4_16	276_4_31	2545_4_19	525_6_1	527_14_1	520_4_1	521_4_16	523_4_9	2389_4_16	1010_4_20	1232_4_3	1335_4_16	442_4_1	2760_0_2	447_4_1	446_3_1	102_4_4	103_3_1	100_6_1	107_4_1	2047_4_18	1849_4_1
428_4_1	343_4_55	810_4_46	816_4_31	719_4_11	718_4_1	1791_4_8	1494_4_1	1495_4_38	1700_4_3	1062_4_1	1067_4_7	1392_4_2	298_4_1	296_4_8	297_4_56	1665_6_17	426_4_15	292_4_16	1662_4_35	291_4_1	592_4_14	597_4_1	598_4_1	196_0_1	193_4_43	1088_5_45	585_6_1	275_4_13	276_4_39	2545_4_16	525_6_1	527_14_2	520_4_1	521_4_22	523_4_6	2389_4_23	1010_4_26	1335_4_24	442_4_1	440_4_1	447_4_1	446_3_1	102_4_4	100_6_1	107_4_1	2047_4_21	900_4_5	38_4_66	33_5_6
428_4_1	343_4_58	810_4_36	816_4_33	719_4_10	718_4_1	1791_4_13	1494_4_2	1495_4_33	1700_4_2	1062_4_1	1067_4_6	1392_4_1	298_4_1	296_4_11	297_4_56	1665_6_19	426_4_10	292_4_20	1662_4_25	291_4_1	592_4_21	597_4_1	598_4_1	196_0_1	193_4_50	1088_5_39	585_6_1	275_4_15	276_4_23	2545_4_17	525_6_1	527_14_3	520_4_1	521_4_22	523_4_2	2389_4_25	1010_4_30	1335_4_20	442_4_1	440_4_1	447_4_1	446_3_1	102_4_6	100_6_1	107_4_1	2047_4_18	900_4_3	38_4_49	33_5_3
428_4_1	343_4_45	810_4_39	816_4_28	719_4_11	718_4_1	1791_4_14	1494_4_2	1495_4_32	1700_4_3	1062_4_1	1067_4_2	1392_4_2	298_4_1	296_4_17	297_4_36	1665_6_21	426_4_9	292_4_26	1662_4_19	291_4_1	592_4_26	597_4_1	598_4_1	196_0_1	193_4_46	1088_5_42	585_6_1	275_4_24	276_4_25	2545_4_19	525_6_1	527_14_2	520_4_1	521_4_19	523_4_5	2389_4_16	1010_4_30	1335_4_15	442_4_1	440_4_1	447_4_1	446_3_1	102_4_6	100_6_1	107_4_1	2047_4_17	900_4_4	38_4_51	33_5_2
428_4_1	343_4_39	810_4_47	816_4_30	719_4_14	718_4_1	1791_4_13	1494_4_2	1495_4_49	1700_4_2	1062_4_1	1067_4_3	1392_4_1	298_4_1	296_4_13	297_4_42	1665_6_16	426_4_6	292_4_31	1662_4_15	291_4_1	592_4_30	597_4_1	598_4_1	196_0_1	193_4_44	1088_5_54	585_6_1	275_4_21	276_4_22	2545_4_23	525_6_1	520_4_1	521_4_18	523_4_9	2389_4_24	1010_4_34	1335_4_17	442_4_1	440_4_1	447_4_1	446_3_1	102_4_6	100_6_1	107_4_1	2047_4_12	900_4_1	38_4_52	33_5_3	31_4_13
428_4_1	343_4_48	810_4_41	816_4_26	719_4_14	718_4_1	1791_4_10	1494_4_1	1495_4_47	1700_4_4	1062_4_1	1067_4_5	1392_4_1	298_4_1	296_4_12	297_4_46	1665_6_7	426_4_4	292_4_25	1662_4_21	291_4_1	592_4_15	597_4_1	598_4_1	196_0_1	193_4_36	1088_5_65	585_6_1	275_4_23	276_4_32	2545_4_23	525_6_1	520_4_1	521_4_20	523_4_10	2389_4_21	1010_4_34	1335_4_15	442_4_1	440_4_1	447_4_1	446_3_1	102_4_6	100_6_1	107_4_1	2047_4_14	900_4_2	38_4_55	33_5_4	31_4_17
428_4_1	343_4_49	810_4_34	816_4_16	719_4_19	718_4_1	1791_4_11	1494_4_2	1495_4_39	1700_4_1	1062_4_1	1067_4_4	1392_4_1	298_4_1	296_4_15	297_4_28	1665_6_3	426_4_6	292_4_36	1662_4_17	291_4_1	592_4_13	597_4_1	598_4_1	196_0_1	193_4_47	1088_5_65	585_6_1	275_4_31	276_4_21	2545_4_18	525_6_1	520_4_1	521_4_33	523_4_7	2389_4_30	1010_4_32	1335_4_15	442_4_1	440_4_1	447_4_1	446_3_1	102_4_1	107_4_1	2047_4_18	900_4_2	38_4_57	33_5_1	31_4_11	36_4_2
2173_4_42	343_4_43	810_4_38	816_4_18	719_4_23	718_4_1	1791_4_6	1494_4_4	1495_4_32	1062_4_1	1067_4_6	1392_4_1	298_4_1	296_4_17	297_4_23	426_4_14	292_4_38	1662_4_17	291_4_1	592_4_17	597_4_1	598_4_1	196_0_1	193_4_48	1088_5_65	585_6_1	275_4_39	276_4_25	2545_4_21	525_6_1	520_4_1	521_4_45	523_4_7	2389_4_27	1010_4_32	1335_4_18	442_4_1	440_4_1	447_4_1	446_3_1	102_4_1	107_4_1	2047_4_19	900_4_4	38_4_65	33_5_1	31_4_4	36_4_1	641_4_5	645_4_34
2173_4_37	343_4_41	810_4_42	816_4_14	719_4_25	718_4_1	1791_4_6	1494_4_3	1495_4_45	1062_4_1	1067_4_6	1392_4_1	298_4_1	296_4_18	297_4_26	426_4_16	292_4_34	1662_4_12	291_4_1	592_4_22	597_4_1	598_4_1	196_0_1	193_4_56	1088_5_68	275_4_38	276_4_23	2545_4_9	525_6_1	520_4_1	521_4_29	523_4_7	2389_4_35	1010_4_28	1335_4_13	442_4_1	447_4_1	446_3_1	102_4_2	107_4_1	2047_4_17	900_4_6	38_4_45	33_5_1	31_4_3	36_4_1	641_4_10	645_4_31	439_4_10	1249_4_10
2173_4_42	343_4_43	810_4_41	816_4_9	719_4_25	718_4_1	1791_4_5	1494_4_5	1495_4_48	1062_4_1	1067_4_11	1392_4_1	298_4_1	296_4_15	297_4_21	426_4_18	292_4_23	1662_4_15	291_4_1	592_4_21	597_4_1	598_4_1	196_0_1	193_4_61	1088_5_67	275_4_42	276_4_26	2545_4_13	525_6_1	520_4_1	521_4_28	523_4_7	2389_4_36	1010_4_27	1335_4_9	442_4_1	447_4_1	446_3_1	102_4_2	107_4_1	2047_4_18	900_4_4	38_4_47	33_5_1	31_4_4	36_4_1	641_4_4	645_4_33	439_4_7	1249_4_15
2173_4_45	343_4_26	810_4_34	816_4_13	719_4_20	718_4_1	1791_4_8	1494_4_3	1495_4_44	1062_4_1	1067_4_8	1392_4_1	298_4_1	296_4_17	297_4_24	426_4_10	292_4_27	1662_4_14	291_4_1	592_4_15	597_4_1	598_4_1	193_4_79	1088_5_62	275_4_50	276_4_21	2545_4_17	525_6_1	520_4_1	521_4_29	523_4_5	2389_4_36	1010_4_19	1335_4_8	442_4_1	447_4_1	1239_4_1	102_4_1	107_4_1	2047_4_24	900_4_4	38_4_47	33_5_1	31_4_2	36_4_1	641_4_2	645_4_30	439_4_5	1249_4_12	1248_4_22
2173_4_41	343_4_30	810_4_41	816_4_13	719_4_13	718_4_1	1791_4_9	1494_4_7	1495_4_37	1062_4_1	1067_4_8	1392_4_1	298_4_1	296_4_13	297_4_13	426_4_8	292_4_27	1662_4_25	291_4_1	592_4_19	597_4_1	598_4_1	193_4_73	1088_5_77	275_4_56	276_4_16	2545_4_17	525_6_1	520_4_1	521_4_28	523_4_3	2389_4_39	1010_4_26	1335_4_14	442_4_1	447_4_1	1239_4_1	102_4_2	107_4_1	2047_4_25	900_4_1	38_4_41	33_5_1	31_4_1	36_4_1	641_4_5	645_4_39	439_4_4	1249_4_19	1248_4_18
2173_4_49	343_4_40	810_4_60	816_4_20	719_4_18	718_4_1	1791_4_8	1494_4_3	1495_4_45	1062_4_1	1067_4_11	1392_4_1	298_4_1	296_4_8	297_4_7	426_4_6	292_4_22	1662_4_21	291_4_1	592_4_23	597_4_1	598_4_1	193_4_67	1088_5_91	275_4_49	276_4_20	2545_4_10	525_6_1	520_4_1	521_4_29	523_4_3	2389_4_46	1010_4_29	1335_4_11	442_4_1	447_4_1	1239_4_1	102_4_2	107_4_1	2047_4_30	38_4_46	33_5_1	31_4_4	36_4_1	641_4_6	645_4_30	439_4_6	1249_4_9	1248_4_16	430_4_1
2173_4_50	343_4_61	810_4_53	816_4_18	719_4_9	718_4_1	1791_4_9	1495_4_53	1062_4_1	1067_4_14	1392_4_1	298_4_1	296_4_8	297_4_9	426_4_4	292_4_15	1662_4_13	291_4_1	592_4_34	597_4_1	598_4_1	193_4_88	1088_5_85	275_4_47	276_4_19	2545_4_11	525_6_1	520_4_1	521_4_23	523_4_4	2389_4_50	1010_4_21	1335_4_7	442_4_1	447_4_1	1239_4_1	102_4_2	107_4_1	2047_4_31	38_4_37	33_5_1	31_4_4	36_4_1	641_4_10	645_4_37	439_4_4	1249_4_11	1248_4_19	430_4_1	431_4_33
216_6_1	214_4_2	1141_4_11	2717_4_27	322_6_1	667_4_12	525_6_1	218_4_17	133_4_37	499_4_19	202_4_52	428_4_1	15_4_1	111_4_1	41_4_1	491_5_9	1147_4_41	24_6_1	1379_4_32	26_4_1	224_6_1	696_4_39	21_4_1	23_4_54	2484_4_5	28_4_65	2528_4_92	407_4_1	1370_4_13	405_4_1	1299_5_1	403_6_5	4_4_8	343_4_60	810_4_47	8_4_13	937_4_4	816_4_18	521_4_30	11_4_1	453_4_8	1313_4_91	990_4_63	719_4_9	718_4_1	1155_4_2	1157_6_20	325_5_1	670_4_61	455_4_69
216_6_1	214_4_2	1141_4_11	2717_4_17	322_6_1	667_4_10	525_6_1	218_4_14	133_4_42	499_4_18	202_4_59	428_4_1	15_4_1	111_4_1	41_4_1	491_5_4	1147_4_39	24_6_1	1379_4_29	26_4_1	224_6_1	696_4_35	21_4_1	23_4_44	28_4_72	2528_4_102	407_4_1	1370_4_10	405_4_1	1299_5_2	403_6_4	4_4_4	343_4_73	810_4_41	8_4_14	937_4_3	816_4_19	521_4_24	11_4_1	453_4_13	1313_4_95	990_4_68	719_4_9	718_4_1	1155_4_4	1157_6_22	325_5_1	670_4_89	455_4_64	263_4_8
216_6_1	214_4_3	1141_4_10	2717_4_16	322_6_1	667_4_8	525_6_1	218_4_18	133_4_34	499_4_24	202_4_57	428_4_1	15_4_1	111_4_1	41_4_1	491_5_3	1147_4_36	24_6_1	1379_4_36	26_4_1	224_6_1	696_4_39	21_4_1	23_4_43	28_4_64	2528_4_105	407_4_1	1370_4_14	405_4_1	1299_5_4	402_4_56	343_4_57	810_4_37	8_4_16	937_4_1	816_4_26	521_4_29	11_4_1	453_4_12	1313_4_70	990_4_69	719_4_6	718_4_1	1155_4_4	1157_6_19	325_5_1	670_4_87	455_4_50	263_4_5	121_4_10
216_6_1	214_4_2	1141_4_12	2717_4_18	322_6_1	667_4_3	525_6_1	218_4_15	133_4_35	499_4_27	202_4_46	428_4_1	15_4_1	111_4_1	41_4_1	491_5_2	1147_4_39	24_6_1	1379_4_41	26_4_1	224_6_1	696_4_41	21_4_1	23_4_38	28_4_54	2528_4_106	407_4_1	1370_4_13	405_4_1	1299_5_3	402_4_75	343_4_62	810_4_19	8_4_12	2158_4_5	816_4_17	521_4_23	11_4_1	453_4_18	1313_4_69	990_4_65	719_4_6	1155_4_6	1157_6_19	325_5_1	670_4_82	455_4_46	263_4_6	121_4_9	122_6_46
216_6_1	214_4_2	1141_4_11	2717_4_23	322_6_1	667_4_3	525_6_1	218_4_16	133_4_41	499_4_30	202_4_41	428_4_1	15_4_1	111_4_1	41_4_1	1147_4_22	24_6_1	1379_4_45	26_4_1	224_6_1	696_4_41	21_4_1	23_4_35	28_4_31	2528_4_104	407_4_1	1370_4_9	405_4_1	1299_5_1	402_4_92	343_4_66	810_4_8	8_4_16	2158_4_8	816_4_16	521_4_34	11_4_1	453_4_20	1313_4_63	990_4_66	719_4_5	1155_4_4	1157_6_21	325_5_1	670_4_91	455_4_49	263_4_3	121_4_12	122_6_49	1062_4_1
216_6_1	214_4_1	1141_4_6	2717_4_23	322_6_1	667_4_3	218_4_17	133_4_53	499_4_20	202_4_50	428_4_1	15_4_1	111_4_1	41_4_1	1147_4_19	24_6_1	1379_4_50	26_4_1	224_6_1	696_4_39	21_4_1	23_4_42	28_4_37	2528_4_123	407_4_1	1370_4_9	405_4_1	402_4_84	343_4_79	810_4_12	8_4_17	2158_4_9	816_4_21	521_4_41	11_4_1	453_4_30	1313_4_71	990_4_54	719_4_4	1155_4_2	1157_6_18	325_5_1	670_4_105	455_4_55	263_4_2	121_4_10	122_6_39	1062_4_1	124_4_30	1495_4_34
216_6_1	214_4_1	1141_4_6	2717_4_17	322_6_1	667_4_5	218_4_21	133_4_50	499_4_20	202_4_51	428_4_1	15_4_1	111_4_1	41_4_1	1147_4_19	24_6_1	1379_4_56	26_4_1	224_6_1	696_4_30	21_4_1	23_4_41	28_4_49	2528_4_126	407_4_1	1370_4_8	405_4_1	402_4_80	343_4_62	810_4_11	8_4_13	2158_4_13	816_4_23	521_4_38	11_4_1	453_4_24	1313_4_73	990_4_62	719_4_3	1155_4_3	1157_6_14	325_5_1	670_4_93	455_4_50	263_4_1	121_4_9	122_6_33	1062_4_1	124_4_21	1495_4_41
216_6_1	214_4_1	1141_4_7	2717_4_27	322_6_1	667_4_7	218_4_25	133_4_40	499_4_29	202_4_54	428_4_1	15_4_1	111_4_1	41_4_1	1147_4_15	24_6_1	1379_4_55	26_4_1	224_6_1	696_4_41	21_4_1	23_4_53	28_4_33	2528_4_120	407_4_1	1370_4_8	405_4_1	402_4_70	343_4_73	810_4_9	8_4_12	2158_4_13	816_4_29	521_4_40	11_4_1	453_4_24	1313_4_63	990_4_53	719_4_2	1155_4_4	1157_6_18	325_5_1	670_4_88	455_4_60	263_4_3	121_4_2	122_6_26	1062_4_1	124_4_26	1495_4_59
216_6_1	214_4_1	1141_4_9	2717_4_17	322_6_1	667_4_9	218_4_21	133_4_29	499_4_31	202_4_45	428_4_1	15_4_1	111_4_1	41_4_1	1147_4_13	24_6_1	1379_4_60	26_4_1	224_6_1	696_4_38	21_4_1	23_4_61	28_4_29	2528_4_106	407_4_1	1370_4_10	405_4_1	402_4_78	343_4_87	810_4_11	8_4_10	2158_4_12	816_4_23	521_4_41	11_4_1	453_4_17	1313_4_70	990_4_39	719_4_3	1155_4_4	1157_6_20	325_5_1	670_4_97	455_4_62	263_4_6	121_4_2	122_6_30	1062_4_1	124_4_20	1495_4_51
216_6_1	214_4_1	1141_4_5	2717_4_16	322_6_1	667_4_9	218_4_25	133_4_28	499_4_23	202_4_39	428_4_1	15_4_1	111_4_1	41_4_1	1147_4_13	24_6_1	1379_4_62	26_4_1	224_6_1	696_4_41	21_4_1	23_4_60	28_4_34	2528_4_109	407_4_1	1370_4_3	405_4_1	402_4_93	343_4_91	810_4_15	8_4_12	2158_4_15	816_4_23	521_4_44	11_4_1	453_4_14	1313_4_64	990_4_42	719_4_1	1157_6_19	325_5_1	670_4_85	455_4_55	263_4_7	121_4_2	122_6_25	1062_4_1	124_4_19	1495_4_43	265_4_74
216_6_1	214_4_1	1141_4_10	2717_4_15	322_6_1	667_4_12	218_4_34	133_4_22	499_4_22	202_4_45	428_4_1	15_4_1	111_4_1	41_4_1	1147_4_18	24_6_1	1379_4_62	26_4_1	224_6_1	696_4_46	21_4_1	23_4_62	28_4_23	2528_4_117	407_4_1	1370_4_6	405_4_1	402_4_82	343_4_86	810_4_15	8_4_6	2158_4_16	816_4_28	521_4_46	11_4_1	453_4_12	1313_4_80	990_4_42	1157_6_18	325_5_1	670_4_83	455_4_66	263_4_4	121_4_2	122_6_25	1062_4_1	124_4_18	1495_4_43	265_4_90	128_4_1
216_6_1	214_4_1	1141_4_11	2717_4_15	322_6_1	667_4_7	218_4_37	133_4_18	499_4_35	202_4_47	428_4_1	15_4_1	111_4_1	41_4_1	1147_4_26	24_6_1	1379_4_82	26_4_1	224_6_1	696_4_40	21_4_1	23_4_56	28_4_20	2528_4_122	407_4_1	1370_4_2	405_4_1	402_4_87	343_4_80	810_4_8	8_4_3	2158_4_12	816_4_34	521_4_41	11_4_1	453_4_17	1313_4_66	990_4_35	1157_6_21	325_5_1	670_4_68	455_4_64	263_4_6	121_4_2	122_6_22	1062_4_1	124_4_29	1495_4_43	265_4_89	734_6_1
216_6_1	214_4_1	1141_4_9	2717_4_12	322_6_1	667_4_11	218_4_21	133_4_17	499_4_33	202_4_41	428_4_1	15_4_1	111_4_1	41_4_1	1147_4_15	24_6_1	1379_4_79	26_4_1	224_6_1	696_4_47	21_4_1	23_4_67	28_4_22	2528_4_113	407_4_1	405_4_1	402_4_105	343_4_87	810_4_10	8_4_5	2158_4_7	816_4_33	521_4_42	11_4_1	453_4_25	1313_4_80	990_4_29	1157_6_17	325_5_1	670_4_59	455_4_70	263_4_7	121_4_4	122_6_28	1062_4_1	124_4_32	1495_4_37	265_4_64	734_6_1	457_4_92
216_6_1	214_4_1	1141_4_3	2717_4_12	322_6_1	667_4_16	218_4_27	133_4_18	499_4_27	202_4_37	428_4_1	15_4_1	111_4_1	41_4_1	1147_4_17	24_6_1	1379_4_88	26_4_1	224_6_1	696_4_43	21_4_1	23_4_74	28_4_15	2528_4_127	407_4_1	405_4_1	402_4_105	343_4_90	810_4_8	8_4_7	2158_4_5	816_4_26	521_4_45	11_4_1	453_4_21	1313_4_81	990_4_26	1157_6_15	325_5_1	670_4_59	455_4_60	263_4_3	121_4_4	122_6_20	1062_4_1	124_4_28	1495_4_33	265_4_66	734_6_1	457_4_97
216_6_1	214_4_1	1141_4_4	2717_4_12	322_6_1	667_4_15	218_4_34	133_4_21	499_4_30	202_4_49	428_4_1	15_4_1	111_4_1	41_4_1	1147_4_22	24_6_1	1379_4_86	26_4_1	224_6_1	696_4_47	21_4_1	23_4_58	28_4_15	2528_4_131	407_4_1	405_4_1	402_4_88	343_4_92	810_4_5	8_4_9	2158_4_5	816_4_33	521_4_41	11_4_1	453_4_20	1313_4_90	990_4_22	1157_6_17	325_5_1	670_4_58	455_4_49	263_4_1	121_4_2	122_6_18	1062_4_1	124_4_28	1495_4_30	265_4_56	734_6_1	457_4_114
216_6_1	214_4_1	1141_4_3	2717_4_15	322_6_1	667_4_8	218_4_43	133_4_25	499_4_40	202_4_70	428_4_1	15_4_1	111_4_1	41_4_1	1147_4_16	24_6_1	1379_4_97	26_4_1	224_6_1	696_4_49	21_4_1	23_4_49	28_4_8	2528_4_136	407_4_1	405_4_1	402_4_99	343_4_78	810_4_4	8_4_7	2158_4_4	816_4_33	521_4_43	11_4_1	453_4_26	1313_4_81	990_4_17	1157_6_11	325_5_1	670_4_72	455_4_42	263_4_1	121_4_2	122_6_20	1062_4_1	124_4_29	1495_4_32	265_4_69	734_6_1	457_4_116
216_6_1	214_4_1	1141_4_5	2717_4_14	322_6_1	667_4_9	218_4_51	133_4_15	499_4_47	202_4_67	428_4_1	15_4_1	111_4_1	41_4_1	1147_4_10	24_6_1	1379_4_120	26_4_1	224_6_1	696_4_58	21_4_1	23_4_43	28_4_7	2528_4_138	407_4_1	405_4_1	402_4_119	343_4_87	810_4_4	8_4_7	2158_4_2	816_4_42	521_4_47	11_4_1	453_4_25	1313_4_70	990_4_11	1157_6_12	325_5_1	670_4_67	455_4_55	263_4_2	121_4_3	122_6_24	1062_4_1	124_4_34	1495_4_36	265_4_51	734_6_1	457_4_107
216_6_1	214_4_1	1141_4_5	2717_4_17	322_6_1	667_4_11	218_4_51	133_4_25	499_4_37	135_4_1	428_4_1	15_4_1	111_4_1	41_4_1	1147_4_9	24_6_1	1379_4_123	26_4_1	224_6_1	696_4_48	21_4_1	23_4_63	28_4_15	2528_4_126	407_4_1	405_4_1	402_4_134	343_4_106	810_4_5	8_4_10	2158_4_2	816_4_26	521_4_53	11_4_1	453_4_32	1313_4_74	990_4_10	1157_6_15	325_5_1	670_4_62	455_4_63	263_4_2	121_4_3	122_6_26	1062_4_1	124_4_29	1495_4_23	265_4_59	734_6_1	457_4_114
216_6_1	214_4_1	1141_4_5	2717_4_21	322_6_1	667_4_23	218_4_75	133_4_30	499_4_26	135_4_1	428_4_1	15_4_1	111_4_1	41_4_1	1147_4_7	24_6_1	1379_4_113	26_4_1	224_6_1	696_4_63	21_4_1	23_4_67	28_4_14	2528_4_108	407_4_1	405_4_1	402_4_123	343_4_115	810_4_4	8_4_5	2158_4_2	816_4_32	521_4_53	11_4_1	453_4_32	1313_4_65	990_4_13	1157_6_15	325_5_1	670_4_58	455_4_67	263_4_2	121_4_9	122_6_32	1062_4_1	124_4_18	1495_4_20	265_4_55	734_6_1	457_4_122
216_6_1	214_4_1	1141_4_4	2717_4_21	322_6_1	667_4_20	218_4_73	133_4_29	499_4_39	135_4_1	428_4_1	15_4_1	111_4_1	41_4_1	1147_4_8	24_6_1	1379_4_117	26_4_1	224_6_1	696_4_60	21_4_1	23_4_56	28_4_10	2528_4_102	407_4_1	405_4_1	402_4_102	343_4_122	810_4_6	8_4_6	2158_4_2	816_4_35	521_4_42	11_4_1	453_4_35	1313_4_78	990_4_9	1157_6_16	325_5_1	670_4_57	455_4_68	263_4_1	121_4_10	122_6_40	1062_4_1	124_4_19	1495_4_30	265_4_64	734_6_1	457_4_121
216_6_1	214_4_1	1141_4_6	2717_4_20	667_4_29	218_4_60	133_4_16	499_4_39	135_4_1	428_4_1	15_4_1	111_4_1	41_4_1	1147_4_8	24_6_1	1379_4_111	26_4_1	224_6_1	696_4_71	21_4_1	23_4_68	28_4_6	2528_4_105	407_4_1	405_4_1	402_4_112	343_4_135	810_4_8	8_4_6	2158_4_1	816_4_32	521_4_44	11_4_1	453_4_40	1313_4_79	990_4_11	1157_6_16	325_5_1	670_4_58	455_4_73	263_4_1	121_4_7	122_6_37	1062_4_1	124_4_16	1495_4_33	265_4_70	734_6_1	457_4_114	1651_4_7
216_6_1	214_4_1	1141_4_3	2717_4_17	667_4_37	218_4_57	133_4_12	499_4_34	135_4_1	428_4_1	15_4_1	111_4_1	41_4_1	1147_4_3	24_6_1	26_4_1	224_6_1	696_4_71	21_4_1	23_4_62	28_4_9	2528_4_99	405_4_1	402_4_122	343_4_152	810_4_11	8_4_8	2158_4_3	816_4_37	521_4_48	11_4_1	453_4_38	1313_4_88	990_4_10	1157_6_22	325_5_1	670_4_58	455_4_66	121_4_5	122_6_28	1062_4_1	124_4_20	1495_4_22	265_4_57	734_6_1	457_4_118	1651_4_7	59_6_6	17_4_1	55_4_1
214_4_1	1141_4_7	2717_4_20	667_4_30	218_4_73	133_4_12	499_4_32	135_4_1	428_4_1	15_4_1	111_4_1	41_4_1	1147_4_4	24_6_1	26_4_1	224_6_1	696_4_72	21_4_1	23_4_57	28_4_7	2528_4_106	405_4_1	402_4_103	343_4_158	810_4_9	8_4_7	2158_4_5	816_4_29	521_4_65	11_4_1	453_4_41	1313_4_83	990_4_8	1157_6_28	325_5_1	670_4_42	455_4_57	121_4_10	122_6_24	1062_4_1	124_4_16	1495_4_13	265_4_64	734_6_1	457_4_124	1651_4_9	59_6_7	17_4_1	55_4_1	1010_4_48
214_4_1	1141_4_6	2717_4_21	667_4_24	218_4_77	133_4_12	499_4_31	135_4_1	428_4_1	15_4_1	111_4_1	41_4_1	1147_4_8	24_6_1	26_4_1	224_6_1	696_4_57	21_4_1	23_4_44	28_4_12	2528_4_77	405_4_1	402_4_94	343_4_160	810_4_6	8_4_16	2158_4_5	816_4_34	521_4_50	11_4_1	453_4_55	1313_4_96	990_4_8	1157_6_22	325_5_1	670_4_48	455_4_60	121_4_5	122_6_38	1062_4_1	124_4_20	1495_4_15	265_4_68	734_6_1	457_4_111	1651_4_8	59_6_6	17_4_1	55_4_1	1010_4_36
214_4_1	1141_4_3	2717_4_26	667_4_16	218_4_54	133_4_7	499_4_31	135_4_1	428_4_1	15_4_1	111_4_1	41_4_1	1147_4_5	24_6_1	224_6_1	696_4_70	21_4_1	23_4_40	28_4_4	2528_4_76	405_4_1	402_4_90	343_4_180	810_4_9	8_4_7	2158_4_2	816_4_43	521_4_64	11_4_1	453_4_72	1313_4_87	990_4_6	1157_6_16	325_5_1	670_4_39	455_4_63	121_4_6	122_6_32	1062_4_1	124_4_22	1495_4_16	265_4_65	734_6_1	457_4_103	1651_4_4	59_6_4	17_4_1	55_4_1	1010_4_49	57_4_33
214_4_1	1141_4_3	2717_4_31	667_4_17	218_4_35	133_4_5	499_4_34	135_4_1	428_4_1	15_4_1	111_4_1	41_4_1	1147_4_4	24_6_1	224_6_1	696_4_61	21_4_1	23_4_50	28_4_6	2528_4_80	405_4_1	402_4_92	343_4_172	810_4_9	8_4_6	2158_4_1	816_4_38	521_4_68	11_4_1	453_4_50	1313_4_100	990_4_8	1157_6_20	325_5_1	670_4_41	455_4_56	121_4_7	122_6_23	1062_4_1	124_4_18	1495_4_16	265_4_56	734_6_1	457_4_108	1651_4_7	59_6_5	55_4_1	1010_4_64	57_4_40	1826_4_57
214_4_1	1141_4_1	2717_4_34	667_4_14	218_4_44	133_4_6	499_4_23	135_4_1	428_4_1	15_4_1	111_4_1	41_4_1	1147_4_2	24_6_1	224_6_1	696_4_77	21_4_1	23_4_56	28_4_4	2528_4_81	405_4_1	402_4_88	343_4_144	810_4_2	8_4_5	2158_4_1	816_4_28	521_4_60	11_4_1	453_4_62	1313_4_108	990_4_13	1157_6_14	325_5_1	670_4_42	576_4_1	121_4_7	122_6_22	1062_4_1	124_4_13	1495_4_19	265_4_54	734_6_1	457_4_107	1651_4_7	59_6_8	55_4_1	1010_4_57	57_4_30	1826_4_40
214_4_1	2717_4_34	667_4_9	218_4_38	133_4_6	499_4_26	135_4_1	428_4_1	111_4_1	41_4_1	1147_4_2	24_6_1	224_6_1	696_4_59	21_4_1	23_4_51	28_4_3	2528_4_68	405_4_1	402_4_95	343_4_156	810_4_3	8_4_5	2158_4_2	816_4_33	521_4_73	11_4_1	453_4_65	1313_4_112	990_4_10	1157_6_8	325_5_1	670_4_42	576_4_1	121_4_5	122_6_28	1062_4_1	124_4_16	1495_4_21	265_4_49	734_6_1	457_4_105	1651_4_11	59_6_9	55_4_1	1010_4_52	57_4_25	1826_4_48	1392_4_1	537_6_24
214_4_1	2717_4_41	667_4_5	218_4_40	133_4_8	499_4_28	135_4_1	428_4_1	111_4_1	41_4_1	1147_4_2	24_6_1	224_6_1	696_4_52	21_4_1	23_4_44	28_4_2	2528_4_54	405_4_1	402_4_101	343_4_158	810_4_7	8_4_3	2158_4_2	816_4_31	521_4_83	11_4_1	453_4_85	1313_4_115	990_4_14	1157_6_13	325_5_1	670_4_40	576_4_1	121_4_6	122_6_24	1062_4_1	124_4_15	1495_4_20	265_4_51	734_6_1	457_4_95	1651_4_6	59_6_10	55_4_1	1010_4_53	57_4_27	1826_4_62	1392_4_1	537_6_23
214_4_1	2717_4_40	667_4_8	218_4_31	133_4_5	499_4_35	135_4_1	428_4_1	111_4_1	1147_4_2	24_6_1	224_6_1	696_4_54	734_6_1	23_4_49	28_4_4	2528_4_60	405_4_1	402_4_103	343_4_159	1379_4_152	8_4_5	2158_4_4	816_4_41	521_4_77	11_4_1	453_4_78	1313_4_115	990_4_13	1157_6_21	325_5_1	670_4_43	121_4_10	122_6_30	1062_4_1	124_4_19	1495_4_16	265_4_55	457_4_120	1651_4_4	59_6_9	55_4_1	1010_4_70	57_4_32	1826_4_77	1392_4_1	537_6_12	378_6_54	410_4_1	298_4_1
214_4_1	2717_4_40	667_4_11	218_4_38	133_4_4	499_4_39	135_4_1	428_4_1	111_4_1	1147_4_4	24_6_1	224_6_1	696_4_42	734_6_1	23_4_53	28_4_4	2528_4_60	405_4_1	402_4_90	343_4_175	1379_4_139	8_4_7	2158_4_4	816_4_38	521_4_85	11_4_1	453_4_78	1313_4_119	990_4_20	1157_6_16	325_5_1	670_4_38	121_4_17	122_6_33	1062_4_1	124_4_17	1495_4_17	265_4_48	457_4_115	1651_4_9	59_6_8	55_4_1	1010_4_62	57_4_29	1826_4_64	1392_4_1	537_6_15	378_6_52	410_4_1	298_4_1
214_4_1	2717_4_30	667_4_4	218_4_39	133_4_8	499_4_40	135_4_1	428_4_1	111_4_1	1147_4_3	24_6_1	268_4_1	696_4_29	734_6_1	23_4_52	28_4_6	2528_4_62	405_4_1	402_4_90	343_4_197	1379_4_134	8_4_1	2158_4_6	816_4_37	521_4_93	11_4_1	453_4_75	1313_4_145	990_4_18	1157_6_12	325_5_1	670_4_45	121_4_19	122_6_31	1062_4_1	124_4_15	1495_4_13	265_4_53	457_4_113	1651_4_14	59_6_6	55_4_1	1010_4_45	57_4_20	1826_4_70	1392_4_1	537_6_16	378_6_64	410_4_1	298_4_1
214_4_1	2717_4_30	667_4_3	218_4_35	133_4_8	499_4_50	135_4_1	428_4_1	111_4_1	1147_4_2	24_6_1	268_4_1	696_4_25	734_6_1	23_4_43	28_4_2	2528_4_56	405_4_1	402_4_91	343_4_197	1379_4_127	8_4_1	2158_4_3	816_4_40	521_4_118	11_4_1	453_4_67	1313_4_125	990_4_13	1157_6_13	325_5_1	670_4_54	121_4_22	122_6_35	1062_4_1	124_4_9	1495_4_12	265_4_42	457_4_108	1651_4_10	59_6_11	55_4_1	1010_4_42	57_4_20	1826_4_73	1392_4_1	537_6_18	378_6_69	410_4_1	298_4_1
214_4_1	2717_4_31	667_4_2	218_4_28	133_4_4	499_4_53	135_4_1	428_4_1	111_4_1	24_6_1	268_4_1	696_4_27	734_6_1	23_4_37	28_4_5	2528_4_60	405_4_1	402_4_119	343_4_193	1379_4_126	8_4_1	2158_4_2	816_4_47	521_4_119	11_4_1	453_4_62	1313_4_133	990_4_21	1157_6_12	325_5_1	670_4_45	121_4_23	122_6_35	1062_4_1	124_4_15	1495_4_14	265_4_38	457_4_102	1651_4_8	59_6_10	55_4_1	1010_4_43	57_4_22	1826_4_72	1392_4_1	537_6_12	378_6_54	410_4_1	298_4_1	296_4_87
214_4_1	2717_4_33	667_4_5	218_4_24	133_4_4	499_4_51	135_4_1	428_4_1	111_4_1	24_6_1	268_4_1	696_4_26	734_6_1	23_4_55	28_4_3	2528_4_69	405_4_1	402_4_100	343_4_179	1379_4_129	8_4_1	2158_4_4	816_4_46	521_4_95	11_4_1	453_4_47	1313_4_122	990_4_23	1157_6_9	325_5_1	670_4_39	121_4_20	122_6_36	1062_4_1	124_4_11	1495_4_18	265_4_33	457_4_86	1651_4_9	59_6_10	55_4_1	1010_4_38	57_4_24	1826_4_63	1392_4_1	537_6_13	378_6_64	410_4_1	298_4_1	296_4_85
214_4_1	2717_4_26	667_4_1	218_4_25	133_4_5	499_4_43	135_4_1	428_4_1	111_4_1	24_6_1	268_4_1	696_4_31	734_6_1	23_4_65	28_4_4	2528_4_67	405_4_1	402_4_93	343_4_179	1379_4_123	8_4_1	2158_4_2	816_4_49	521_4_114	11_4_1	453_4_47	1313_4_146	990_4_24	1157_6_15	325_5_1	670_4_41	121_4_19	122_6_34	1062_4_1	124_4_15	1495_4_15	265_4_38	457_4_84	1651_4_10	59_6_7	55_4_1	1010_4_39	57_4_19	1826_4_78	1392_4_1	537_6_12	378_6_47	410_4_1	298_4_1	296_4_63
214_4_1	2717_4_29	667_4_1	218_4_20	133_4_4	499_4_55	135_4_1	428_4_1	111_4_1	24_6_1	268_4_1	696_4_38	734_6_1	23_4_62	28_4_2	2528_4_59	405_4_1	402_4_98	343_4_182	1379_4_133	8_4_1	2158_4_2	816_4_49	521_4_128	11_4_1	453_4_42	1313_4_164	990_4_23	1157_6_21	325_5_1	670_4_38	121_4_16	122_6_32	1062_4_1	124_4_17	1495_4_8	265_4_49	457_4_85	1651_4_5	59_6_5	55_4_1	1010_4_40	57_4_24	1826_4_85	1392_4_1	537_6_14	378_6_50	410_4_1	298_4_1	296_4_58
214_4_1	2717_4_31	667_4_1	218_4_12	133_4_7	499_4_59	135_4_1	428_4_1	111_4_1	24_6_1	268_4_1	696_4_31	734_6_1	23_4_49	2528_4_68	405_4_1	402_4_102	343_4_175	1379_4_151	2158_4_3	816_4_42	521_4_142	11_4_1	453_4_43	1313_4_157	990_4_26	1157_6_21	325_5_1	670_4_29	121_4_18	122_6_39	1062_4_1	124_4_16	1495_4_9	265_4_43	457_4_91	1651_4_8	59_6_6	55_4_1	1010_4_47	57_4_27	1826_4_88	1392_4_1	537_6_11	378_6_38	410_4_1	298_4_1	296_4_76	375_4_1	1184_4_10
214_4_1	2717_4_28	667_4_4	218_4_10	133_4_9	499_4_53	135_4_1	428_4_1	111_4_1	24_6_1	268_4_1	696_4_38	734_6_1	23_4_58	2528_4_55	405_4_1	402_4_89	343_4_176	1379_4_148	2158_4_6	816_4_46	521_4_119	11_4_1	453_4_46	1313_4_150	990_4_22	1157_6_13	325_5_1	670_4_27	121_4_17	122_6_48	1062_4_1	124_4_13	1495_4_18	265_4_38	457_4_90	1651_4_6	59_6_10	55_4_1	1010_4_53	57_4_35	1826_4_86	1392_4_1	537_6_4	378_6_34	410_4_1	298_4_1	296_4_84	375_4_1	1184_4_18
214_4_1	2717_4_27	667_4_1	218_4_11	133_4_11	499_4_41	135_4_1	428_4_1	111_4_1	24_6_1	268_4_1	696_4_32	734_6_1	23_4_61	2528_4_53	405_4_1	402_4_79	343_4_173	1379_4_136	2158_4_3	816_4_48	521_4_123	11_4_1	453_4_53	1313_4_149	990_4_23	1157_6_13	325_5_1	670_4_26	121_4_16	122_6_52	1062_4_1	124_4_15	1495_4_18	265_4_33	457_4_84	1651_4_10	59_6_10	55_4_1	1010_4_51	57_4_29	1826_4_87	1392_4_1	537_6_4	378_6_43	410_4_1	298_4_1	296_4_71	375_4_1	1184_4_19
214_4_1	2717_4_21	667_4_1	218_4_8	133_4_14	499_4_37	135_4_1	428_4_1	111_4_1	24_6_1	268_4_1	696_4_38	734_6_1	23_4_58	2528_4_58	405_4_1	402_4_75	343_4_153	1379_4_158	2158_4_3	816_4_55	521_4_128	11_4_1	453_4_58	1313_4_164	990_4_13	1157_6_20	325_5_1	670_4_22	121_4_15	122_6_34	1062_4_1	124_4_10	1495_4_12	265_4_54	457_4_76	1651_4_14	59_6_7	55_4_1	1010_4_54	57_4_31	1826_4_98	1392_4_1	537_6_3	378_6_56	410_4_1	298_4_1	296_4_67	375_4_1	1184_4_20
214_4_1	2717_4_27	667_4_1	218_4_8	133_4_12	499_4_49	135_4_1	428_4_1	111_4_1	24_6_1	268_4_1	696_4_33	734_6_1	23_4_44	2528_4_57	405_4_1	402_4_90	343_4_155	1379_4_160	2158_4_4	816_4_54	521_4_145	11_4_1	453_4_70	1313_4_188	990_4_10	1157_6_18	325_5_1	670_4_15	121_4_16	122_6_35	1062_4_1	124_4_11	1495_4_16	265_4_58	457_4_83	1651_4_10	59_6_5	55_4_1	1010_4_58	57_4_27	1826_4_109	1392_4_1	414_4_26	378_6_42	410_4_1	298_4_1	296_4_72	375_4_1	1184_4_22
214_4_1	2717_4_26	218_4_10	133_4_4	499_4_46	135_4_1	428_4_1	111_4_1	24_6_1	268_4_1	696_4_35	734_6_1	23_4_46	2528_4_50	405_4_1	402_4_78	343_4_134	1379_4_152	2158_4_9	816_4_58	521_4_122	11_4_1	453_4_51	1313_4_189	990_4_21	1157_6_23	325_5_1	670_4_21	121_4_11	122_6_33	1062_4_1	124_4_4	1495_4_27	265_4_62	457_4_92	1651_4_8	59_6_8	55_4_1	1010_4_66	57_4_38	1826_4_88	1392_4_1	414_4_17	378_6_43	410_4_1	298_4_1	296_4_76	375_4_1	1184_4_19	927_4_22
214_4_1	2717_4_30	218_4_12	133_4_7	499_4_58	135_4_1	428_4_1	111_4_1	24_6_1	268_4_1	696_4_38	734_6_1	23_4_46	2528_4_47	405_4_1	402_4_54	343_4_139	1379_4_138	2158_4_5	816_4_67	521_4_113	11_4_1	453_4_70	1313_4_195	990_4_18	1157_6_26	325_5_1	670_4_17	121_4_6	122_6_37	1062_4_1	124_4_2	1495_4_27	265_4_72	457_4_95	1651_4_15	59_6_2	55_4_1	1010_4_66	57_4_41	1826_4_78	1392_4_1	414_4_12	378_6_39	410_4_1	298_4_1	296_4_78	375_4_1	1184_4_10	927_4_24
214_4_1	2717_4_28	218_4_15	133_4_11	499_4_54	135_4_1	428_4_1	111_4_1	24_6_1	268_4_1	696_4_39	734_6_1	23_4_49	2528_4_50	405_4_1	402_4_67	343_4_125	1379_4_130	2158_4_8	816_4_62	521_4_135	11_4_1	453_4_79	1313_4_195	990_4_18	1157_6_28	325_5_1	670_4_14	121_4_5	122_6_30	1062_4_1	124_4_1	1495_4_22	265_4_70	457_4_88	59_6_6	55_4_1	1010_4_71	57_4_33	1826_4_85	414_4_11	378_6_47	410_4_1	298_4_1	296_4_64	375_4_1	1184_4_3	927_4_22	989_5_9	1325_4_25
214_4_1	2717_4_16	218_4_21	133_4_13	499_4_53	135_4_1	428_4_1	111_4_1	24_6_1	268_4_1	696_4_46	734_6_1	23_4_40	2528_4_54	405_4_1	402_4_74	343_4_125	1379_4_165	2158_4_3	816_4_46	521_4_128	11_4_1	453_4_82	1313_4_209	990_4_18	1157_6_25	325_5_1	670_4_16	121_4_5	122_6_30	1062_4_1	124_4_2	1495_4_35	265_4_72	457_4_79	59_6_11	55_4_1	1010_4_78	57_4_27	1826_4_77	414_4_17	378_6_55	410_4_1	298_4_1	296_4_69	375_4_1	1184_4_8	927_4_18	989_5_4	1325_4_19
214_4_1	2717_4_13	218_4_21	133_4_9	499_4_63	135_4_1	428_4_1	111_4_1	24_6_1	268_4_1	696_4_44	734_6_1	23_4_43	2528_4_63	405_4_1	402_4_88	343_4_126	1379_4_146	2158_4_3	816_4_34	521_4_124	11_4_1	453_4_54	1313_4_205	990_4_25	1157_6_30	325_5_1	670_4_18	121_4_7	122_6_38	1062_4_1	124_4_2	1495_4_38	265_4_90	457_4_76	59_6_14	55_4_1	1010_4_71	57_4_28	1826_4_75	414_4_15	378_6_47	410_4_1	298_4_1	296_4_62	375_4_1	1184_4_11	927_4_15	989_5_5	1325_4_23
214_4_1	2717_4_14	218_4_27	133_4_6	499_4_58	135_4_1	428_4_1	111_4_1	24_6_1	268_4_1	696_4_57	734_6_1	23_4_44	2528_4_58	405_4_1	402_4_81	343_4_108	1379_4_139	2158_4_2	816_4_38	521_4_117	11_4_1	453_4_64	1313_4_179	990_4_19	1157_6_37	325_5_1	670_4_19	121_4_13	122_6_44	1062_4_1	124_4_2	1495_4_48	265_4_84	457_4_73	59_6_16	55_4_1	1010_4_68	57_4_28	1826_4_70	414_4_15	378_6_40	410_4_1	298_4_1	296_4_60	375_4_1	1184_4_15	927_4_17	989_5_11	1325_4_26
214_4_1	2717_4_5	218_4_28	133_4_6	499_4_58	135_4_1	428_4_1	111_4_1	24_6_1	268_4_1	696_4_61	734_6_1	23_4_50	2528_4_49	405_4_1	402_4_65	343_4_128	1379_4_143	2158_4_3	816_4_38	521_4_133	11_4_1	453_4_79	1313_4_192	990_4_24	1157_6_41	325_5_1	670_4_18	121_4_14	122_6_46	1062_4_1	124_4_3	1495_4_38	265_4_71	457_4_80	59_6_17	55_4_1	1010_4_65	57_4_33	1826_4_86	414_4_19	378_6_42	410_4_1	298_4_1	296_4_54	375_4_1	1184_4_9	927_4_19	989_5_6	1325_4_17
214_4_1	218_4_20	133_4_9	499_4_64	135_4_1	111_4_1	24_6_1	268_4_1	696_4_57	23_4_46	2528_4_59	405_4_1	402_4_64	343_4_138	1379_4_139	2158_4_7	816_4_30	521_4_154	11_4_1	453_4_94	1313_4_175	990_4_21	1157_6_38	325_5_1	670_4_18	121_4_22	122_6_35	1062_4_1	124_4_8	1495_4_31	265_4_74	457_4_86	59_6_13	55_4_1	1010_4_61	57_4_26	1826_4_77	414_4_21	378_6_33	410_4_1	296_4_48	375_4_1	1184_4_10	927_4_14	989_5_6	2470_4_10	313_4_1	312_6_1	706_4_36	777_4_10
214_4_1	218_4_22	133_4_5	499_4_72	135_4_1	111_4_1	24_6_1	268_4_1	696_4_44	23_4_40	2528_4_65	405_4_1	402_4_59	343_4_163	1379_4_164	2158_4_9	816_4_34	521_4_157	11_4_1	453_4_69	1313_4_178	990_4_19	1157_6_40	325_5_1	670_4_17	121_4_17	122_6_23	1062_4_1	124_4_5	1495_4_26	265_4_84	457_4_98	59_6_14	55_4_1	1010_4_66	57_4_22	1826_4_63	414_4_14	378_6_36	410_4_1	296_4_54	375_4_1	1184_4_11	927_4_21	989_5_8	2470_4_2	313_4_1	312_6_1	706_4_22	777_4_15
214_4_1	218_4_25	133_4_5	499_4_66	135_4_1	111_4_1	24_6_1	268_4_1	696_4_29	23_4_37	2528_4_53	405_4_1	402_4_54	343_4_161	1379_4_144	2158_4_3	816_4_35	521_4_144	11_4_1	453_4_76	1313_4_169	990_4_14	1157_6_40	325_5_1	670_4_23	121_4_30	122_6_29	1062_4_1	124_4_3	1495_4_28	265_4_95	457_4_98	59_6_13	55_4_1	1010_4_57	57_4_25	1826_4_55	414_4_18	378_6_25	410_4_1	296_4_67	375_4_1	1184_4_17	927_4_16	989_5_8	2470_4_4	313_4_1	312_6_1	706_4_26	777_4_28
214_4_1	218_4_29	133_4_1	499_4_70	135_4_1	111_4_1	24_6_1	268_4_1	696_4_30	23_4_42	2528_4_56	405_4_1	402_4_50	343_4_156	1379_4_145	2158_4_3	816_4_38	521_4_125	11_4_1	453_4_80	1313_4_173	990_4_5	1157_6_30	325_5_1	670_4_17	121_4_25	122_6_31	1062_4_1	124_4_4	1495_4_22	265_4_85	457_4_111	59_6_14	55_4_1	1010_4_64	57_4_27	1826_4_55	414_4_21	378_6_29	410_4_1	296_4_63	375_4_1	1184_4_16	927_4_12	989_5_6	2470_4_7	313_4_1	312_6_1	706_4_30	777_4_25
214_4_1	218_4_27	133_4_2	499_4_66	135_4_1	111_4_1	24_6_1	268_4_1	696_4_32	23_4_36	2528_4_54	405_4_1	402_4_61	343_4_192	1379_4_161	2158_4_1	816_4_31	521_4_143	11_4_1	453_4_67	1313_4_184	990_4_7	1157_6_28	325_5_1	670_4_24	121_4_24	122_6_30	1062_4_1	124_4_4	1495_4_20	265_4_85	457_4_106	59_6_18	55_4_1	1010_4_68	57_4_22	1826_4_67	414_4_20	378_6_30	410_4_1	296_4_57	375_4_1	1184_4_17	927_4_13	989_5_3	2470_4_3	313_4_1	706_4_40	777_4_22	193_4_23
214_4_1	218_4_19	133_4_1	499_4_66	135_4_1	111_4_1	24_6_1	268_4_1	696_4_43	23_4_30	2528_4_59	405_4_1	402_4_63	343_4_226	1379_4_159	2158_4_1	816_4_37	521_4_141	11_4_1	453_4_54	1313_4_180	990_4_6	1157_6_33	325_5_1	670_4_24	121_4_26	122_6_19	1062_4_1	124_4_2	1495_4_30	265_4_77	457_4_109	59_6_18	55_4_1	1010_4_60	57_4_17	1826_4_56	414_4_12	378_6_41	410_4_1	296_4_60	375_4_1	1184_4_17	927_4_22	989_5_6	2470_4_1	313_4_1	706_4_39	777_4_22	193_4_21
214_4_1	218_4_26	499_4_66	135_4_1	111_4_1	24_6_1	268_4_1	696_4_41	23_4_25	2528_4_51	405_4_1	402_4_59	343_4_211	1379_4_144	2158_4_2	816_4_51	521_4_125	11_4_1	453_4_59	1313_4_171	990_4_11	1157_6_40	325_5_1	670_4_23	121_4_47	122_6_21	1062_4_1	124_4_3	1495_4_34	265_4_83	457_4_94	59_6_18	55_4_1	1010_4_50	57_4_12	1826_4_56	414_4_10	378_6_35	410_4_1	296_4_64	375_4_1	1184_4_18	927_4_26	989_5_10	2470_4_1	313_4_1	706_4_44	777_4_20	193_4_24	1088_5_44
214_4_1	218_4_19	499_4_48	135_4_1	111_4_1	24_6_1	268_4_1	696_4_42	23_4_32	2528_4_55	405_4_1	402_4_54	343_4_230	1379_4_139	2158_4_1	816_4_57	521_4_136	11_4_1	453_4_62	1313_4_177	990_4_12	1157_6_39	325_5_1	670_4_21	121_4_52	122_6_24	1062_4_1	124_4_2	1495_4_33	265_4_72	457_4_95	59_6_22	55_4_1	1010_4_61	57_4_14	1826_4_67	414_4_17	378_6_29	410_4_1	296_4_68	375_4_1	1184_4_10	927_4_18	989_5_11	1325_4_2	313_4_1	706_4_47	777_4_23	193_4_29	1088_5_41
214_4_1	218_4_14	499_4_54	135_4_1	111_4_1	24_6_1	268_4_1	696_4_43	23_4_26	2528_4_67	405_4_1	402_4_54	343_4_255	1379_4_156	2158_4_2	816_4_31	521_4_135	11_4_1	453_4_56	1313_4_202	990_4_16	1157_6_29	325_5_1	670_4_20	121_4_42	122_6_18	1062_4_1	1951_4_26	1495_4_30	265_4_68	457_4_96	59_6_23	55_4_1	1010_4_72	57_4_19	1826_4_51	414_4_18	378_6_38	410_4_1	296_4_51	375_4_1	1184_4_17	927_4_19	989_5_7	1325_4_4	313_4_1	706_4_57	777_4_23	193_4_29	1088_5_42
214_4_1	218_4_16	499_4_54	135_4_1	111_4_1	24_6_1	268_4_1	696_4_40	23_4_27	2528_4_68	405_4_1	402_4_45	343_4_266	1379_4_151	2158_4_4	816_4_26	521_4_123	11_4_1	453_4_35	1313_4_183	990_4_17	1157_6_26	325_5_1	670_4_22	121_4_62	122_6_22	1062_4_1	1951_4_21	1495_4_36	265_4_68	457_4_103	59_6_23	55_4_1	1010_4_70	57_4_6	1826_4_42	414_4_18	378_6_36	410_4_1	296_4_55	375_4_1	1184_4_22	927_4_18	989_5_13	1325_4_8	313_4_1	706_4_58	777_4_34	193_4_26	1088_5_44
214_4_1	218_4_22	499_4_41	135_4_1	111_4_1	24_6_1	268_4_1	696_4_35	23_4_35	2528_4_65	405_4_1	402_4_34	343_4_248	1379_4_134	816_4_36	521_4_120	11_4_1	453_4_46	1313_4_170	990_4_28	1157_6_26	325_5_1	670_4_14	121_4_63	122_6_28	1062_4_1	1951_4_34	1495_4_27	265_4_85	457_4_94	59_6_18	55_4_1	1010_4_64	57_4_8	1826_4_48	414_4_19	378_6_30	410_4_1	296_4_53	375_4_1	1184_4_20	927_4_26	989_5_14	1325_4_4	313_4_1	706_4_58	777_4_36	193_4_23	1088_5_46	115_4_1
214_4_1	218_4_27	499_4_22	135_4_1	111_4_1	24_6_1	268_4_1	696_4_46	23_4_39	2528_4_61	405_4_1	402_4_26	343_4_244	1379_4_145	816_4_46	521_4_130	11_4_1	453_4_49	1313_4_173	990_4_16	1157_6_34	670_4_15	121_4_52	122_6_34	1062_4_1	1951_4_36	1495_4_16	265_4_94	457_4_105	59_6_14	55_4_1	1010_4_79	57_4_8	1826_4_62	414_4_20	378_6_30	410_4_1	296_4_49	375_4_1	1184_4_20	927_4_17	989_5_11	1325_4_2	313_4_1	706_4_64	777_4_37	193_4_23	1088_5_41	115_4_1	88_4_1
214_4_1	218_4_18	499_4_16	135_4_1	111_4_1	24_6_1	268_4_1	696_4_55	23_4_34	2528_4_63	405_4_1	402_4_34	343_4_231	1379_4_117	816_4_44	521_4_138	11_4_1	453_4_41	1313_4_187	990_4_28	1157_6_42	670_4_21	121_4_55	122_6_41	1062_4_1	1951_4_22	1495_4_22	265_4_79	457_4_87	59_6_11	55_4_1	1010_4_70	57_4_14	1826_4_73	414_4_20	378_6_37	410_4_1	296_4_39	375_4_1	1184_4_20	927_4_15	989_5_6	1325_4_3	313_4_1	706_4_75	777_4_36	193_4_24	1088_5_35	115_4_1	88_4_1
214_4_1	218_4_19	499_4_19	135_4_1	111_4_1	24_6_1	268_4_1	696_4_40	23_4_41	2528_4_69	405_4_1	402_4_31	343_4_238	1379_4_125	816_4_38	521_4_137	11_4_1	453_4_33	1313_4_181	990_4_27	1157_6_40	670_4_22	121_4_62	122_6_31	1062_4_1	1951_4_18	1495_4_33	265_4_91	457_4_94	59_6_7	55_4_1	1010_4_78	57_4_13	1826_4_51	414_4_13	378_6_26	410_4_1	296_4_35	375_4_1	1184_4_19	927_4_20	989_5_10	1325_4_7	313_4_1	706_4_70	777_4_27	193_4_22	1088_5_39	115_4_1	88_4_1
214_4_1	218_4_34	499_4_18	135_4_1	111_4_1	24_6_1	268_4_1	696_4_31	23_4_39	2528_4_69	405_4_1	402_4_36	343_4_224	1379_4_99	816_4_39	521_4_151	11_4_1	453_4_41	1313_4_165	990_4_36	1157_6_58	670_4_21	121_4_87	122_6_29	1062_4_1	1951_4_16	1495_4_28	265_4_81	457_4_98	59_6_5	55_4_1	1010_4_71	57_4_14	1826_4_48	414_4_12	378_6_24	410_4_1	296_4_37	375_4_1	1184_4_19	927_4_24	989_5_8	1325_4_4	313_4_1	706_4_57	777_4_28	193_4_31	1088_5_44	115_4_1	88_4_1
214_4_1	218_4_26	499_4_15	135_4_1	111_4_1	24_6_1	268_4_1	696_4_36	23_4_56	2528_4_72	402_4_33	343_4_210	1379_4_102	816_4_42	521_4_136	11_4_1	453_4_57	1313_4_176	990_4_40	1157_6_45	670_4_14	121_4_70	122_6_32	1062_4_1	1951_4_17	1495_4_18	265_4_87	457_4_111	59_6_6	55_4_1	1010_4_63	57_4_17	1826_4_40	414_4_13	378_6_19	410_4_1	296_4_44	375_4_1	1662_4_26	927_4_16	989_5_8	1325_4_4	313_4_1	706_4_70	777_4_27	193_4_24	1088_5_44	115_4_1	88_4_1	397_4_26
214_4_1	218_4_24	499_4_15	135_4_1	111_4_1	24_6_1	268_4_1	696_4_40	23_4_49	2528_4_79	402_4_37	343_4_206	1379_4_110	816_4_42	11_4_1	453_4_47	1313_4_182	990_4_41	1157_6_51	670_4_22	121_4_62	122_6_41	1062_4_1	1951_4_12	1495_4_17	265_4_107	457_4_106	59_6_6	55_4_1	1010_4_56	57_4_25	1826_4_35	414_4_11	378_6_29	410_4_1	296_4_34	375_4_1	1662_4_25	927_4_16	989_5_4	1325_4_5	313_4_1	706_4_83	777_4_24	193_4_29	1088_5_48	115_4_1	88_4_1	397_4_37	275_4_6
214_4_1	218_4_22	499_4_12	135_4_1	111_4_1	24_6_1	268_4_1	696_4_40	23_4_26	2528_4_89	402_4_38	343_4_219	1379_4_127	816_4_42	11_4_1	453_4_49	1313_4_190	990_4_44	1157_6_46	670_4_30	121_4_67	122_6_36	1062_4_1	1951_4_10	1495_4_21	265_4_118	457_4_96	59_6_3	55_4_1	1010_4_64	57_4_13	1826_4_24	414_4_11	378_6_26	410_4_1	296_4_22	375_4_1	1662_4_11	927_4_17	989_5_2	1325_4_6	313_4_1	706_4_83	777_4_22	193_4_36	1088_5_53	115_4_1	88_4_1	397_4_50	275_4_11
214_4_1	218_4_35	499_4_8	135_4_1	111_4_1	24_6_1	268_4_1	696_4_26	23_4_30	2528_4_79	402_4_37	343_4_220	1379_4_103	816_4_41	11_4_1	453_4_68	1313_4_164	990_4_42	1157_6_58	670_4_20	121_4_58	122_6_32	1062_4_1	1951_4_7	1495_4_23	265_4_117	457_4_94	59_6_3	55_4_1	1010_4_68	57_4_16	1826_4_24	414_4_16	378_6_25	410_4_1	296_4_28	375_4_1	1662_4_14	927_4_18	989_5_1	1325_4_6	313_4_1	706_4_80	777_4_29	193_4_41	1088_5_59	115_4_1	88_4_1	397_4_61	275_4_16
214_4_1	218_4_27	499_4_5	135_4_1	111_4_1	24_6_1	268_4_1	696_4_24	23_4_33	2528_4_67	402_4_25	343_4_206	1379_4_112	816_4_45	11_4_1	453_4_66	1313_4_162	990_4_38	1157_6_56	670_4_23	121_4_54	122_6_31	1062_4_1	1951_4_4	1495_4_21	265_4_108	457_4_119	59_6_2	55_4_1	1010_4_58	57_4_20	1826_4_30	414_4_13	378_6_32	410_4_1	296_4_35	375_4_1	1662_4_22	927_4_21	592_4_1	1325_4_7	313_4_1	706_4_81	777_4_29	193_4_40	1088_5_41	115_4_1	88_4_1	397_4_64	275_4_10
214_4_1	218_4_30	499_4_1	135_4_1	111_4_1	24_6_1	268_4_1	696_4_40	23_4_43	2528_4_71	402_4_24	343_4_202	1379_4_132	816_4_47	11_4_1	453_4_52	1313_4_155	990_4_43	1157_6_54	670_4_17	121_4_45	122_6_38	1062_4_1	1951_4_3	1495_4_15	265_4_116	457_4_122	59_6_1	55_4_1	1010_4_56	57_4_19	1826_4_29	414_4_9	378_6_37	410_4_1	296_4_28	375_4_1	1662_4_15	927_4_12	592_4_1	1325_4_7	313_4_1	706_4_99	777_4_21	193_4_30	1088_5_44	115_4_1	88_4_1	397_4_67	275_4_10
214_4_1	218_4_25	499_4_2	135_4_1	111_4_1	24_6_1	268_4_1	696_4_44	23_4_42	2528_4_85	402_4_21	343_4_218	1379_4_132	816_4_36	11_4_1	453_4_61	1313_4_144	990_4_44	1157_6_57	670_4_19	121_4_55	122_6_38	1062_4_1	1951_4_5	1495_4_17	265_4_128	457_4_110	55_4_1	1010_4_50	57_4_14	1826_4_30	414_4_4	378_6_37	410_4_1	296_4_24	375_4_1	1662_4_10	927_4_17	592_4_1	1325_4_11	313_4_1	706_4_102	777_4_31	193_4_38	1088_5_47	115_4_1	88_4_1	397_4_78	275_4_12	395_4_18
214_4_1	218_4_34	499_4_1	135_4_1	111_4_1	24_6_1	268_4_1	696_4_28	23_4_56	2528_4_92	402_4_21	343_4_221	1379_4_113	816_4_34	453_4_83	1313_4_131	990_4_36	1157_6_64	670_4_13	121_4_68	122_6_24	1062_4_1	1951_4_4	1495_4_20	265_4_128	457_4_116	55_4_1	1010_4_45	57_4_10	1826_4_14	414_4_2	378_6_27	410_4_1	296_4_27	375_4_1	1662_4_16	927_4_22	592_4_1	1325_4_7	313_4_1	706_4_90	2725_4_48	193_4_44	1088_5_55	115_4_1	88_4_1	397_4_99	275_4_11	395_4_11	83_4_61
214_4_1	218_4_24	499_4_1	135_4_1	111_4_1	24_6_1	268_4_1	696_4_30	23_4_59	2528_4_73	402_4_20	343_4_200	1379_4_113	816_4_39	453_4_72	1313_4_117	990_4_26	1157_6_67	670_4_13	121_4_63	122_6_16	1062_4_1	1951_4_6	1495_4_21	265_4_121	457_4_133	55_4_1	1010_4_40	57_4_13	1826_4_11	378_6_31	410_4_1	296_4_31	375_4_1	1662_4_22	927_4_25	592_4_1	1325_4_7	313_4_1	706_4_101	2725_4_60	193_4_40	1088_5_43	115_4_1	88_4_1	397_4_97	275_4_8	395_4_8	83_4_54	118_4_160
214_4_1	218_4_26	499_4_1	135_4_1	111_4_1	24_6_1	268_4_1	696_4_38	23_4_78	2528_4_87	402_4_12	343_4_202	1379_4_105	816_4_45	453_4_80	1313_4_119	990_4_32	1157_6_61	670_4_11	121_4_51	122_6_13	1062_4_1	1951_4_8	1495_4_19	265_4_138	457_4_132	55_4_1	1010_4_44	57_4_15	1826_4_12	378_6_29	410_4_1	296_4_24	375_4_1	1662_4_26	927_4_24	592_4_1	1325_4_4	313_4_1	706_4_103	2725_4_61	193_4_45	1088_5_54	115_4_1	88_4_1	397_4_103	275_4_14	395_4_6	83_4_54	118_4_168
214_4_1	218_4_19	499_4_1	135_4_1	111_4_1	24_6_1	268_4_1	696_4_35	23_4_70	2528_4_103	402_4_17	343_4_222	1379_4_121	816_4_39	453_4_72	1313_4_128	990_4_26	1157_6_65	670_4_15	121_4_64	122_6_11	1062_4_1	1951_4_6	1495_4_15	265_4_165	457_4_136	55_4_1	1010_4_48	57_4_16	1826_4_8	378_6_35	410_4_1	296_4_23	375_4_1	1662_4_9	927_4_25	592_4_1	1325_4_6	313_4_1	706_4_84	2725_4_53	193_4_41	1088_5_50	115_4_1	88_4_1	397_4_104	275_4_16	395_4_9	83_4_54	118_4_154
214_4_1	218_4_20	499_4_1	135_4_1	111_4_1	24_6_1	268_4_1	696_4_28	23_4_55	2528_4_123	402_4_17	343_4_194	1379_4_121	816_4_52	453_4_93	1313_4_133	990_4_18	1157_6_72	670_4_13	121_4_67	122_6_1	1062_4_1	1951_4_6	1495_4_22	265_4_146	457_4_128	55_4_1	1010_4_38	57_4_13	1826_4_7	378_6_25	410_4_1	296_4_24	375_4_1	1662_4_4	927_4_41	592_4_1	1325_4_3	313_4_1	706_4_87	777_4_26	193_4_43	1088_5_39	115_4_1	88_4_1	397_4_141	275_4_11	395_4_10	83_4_49	118_4_137
214_4_1	218_4_21	499_4_1	135_4_1	111_4_1	24_6_1	268_4_1	696_4_27	23_4_54	2528_4_115	402_4_9	343_4_196	1379_4_131	816_4_61	453_4_87	1313_4_119	990_4_19	1157_6_72	670_4_7	121_4_70	122_6_1	1062_4_1	1951_4_6	1495_4_21	265_4_126	457_4_138	55_4_1	1010_4_29	57_4_10	1826_4_11	378_6_25	410_4_1	296_4_29	375_4_1	1662_4_4	927_4_37	592_4_1	313_4_1	706_4_93	777_4_35	193_4_34	1088_5_37	115_4_1	88_4_1	397_4_146	275_4_8	395_4_7	83_4_63	118_4_121	1170_4_1
214_4_1	218_4_24	499_4_1	135_4_1	111_4_1	24_6_1	268_4_1	696_4_39	23_4_55	2528_4_99	402_4_6	343_4_201	1379_4_158	816_4_58	453_4_92	1313_4_120	990_4_14	1157_6_77	670_4_8	121_4_51	122_6_1	1062_4_1	1951_4_9	1495_4_22	265_4_126	457_4_137	55_4_1	1010_4_41	57_4_13	1826_4_15	378_6_23	410_4_1	296_4_23	375_4_1	1662_4_3	927_4_32	592_4_1	313_4_1	706_4_108	777_4_30	193_4_37	1088_5_52	115_4_1	88_4_1	397_4_122	275_4_12	395_4_5	83_4_69	118_4_135	1170_4_1
214_4_1	218_4_17	499_4_1	135_4_1	111_4_1	24_6_1	268_4_1	696_4_35	23_4_52	2528_4_123	402_4_7	343_4_220	1379_4_160	816_4_46	453_4_91	1313_4_144	990_4_14	1157_6_80	670_4_5	121_4_51	122_6_1	1062_4_1	1951_4_7	1495_4_29	265_4_126	457_4_132	55_4_1	1010_4_43	57_4_11	1826_4_12	378_6_32	410_4_1	296_4_29	375_4_1	1662_4_2	927_4_45	592_4_1	313_4_1	706_4_92	777_4_32	193_4_46	1088_5_59	115_4_1	88_4_1	397_4_112	275_4_16	395_4_3	83_4_73	118_4_132	1170_4_1
214_4_1	218_4_22	499_4_1	135_4_1	111_4_1	24_6_1	268_4_1	696_4_29	23_4_49	2528_4_124	402_4_12	343_4_214	1379_4_159	816_4_40	453_4_86	1313_4_153	990_4_12	1157_6_73	670_4_6	121_4_63	122_6_1	1062_4_1	1951_4_7	1495_4_29	265_4_104	457_4_145	55_4_1	1010_4_39	57_4_9	1826_4_9	378_6_18	410_4_1	296_4_33	375_4_1	1662_4_2	927_4_54	592_4_1	313_4_1	706_4_80	777_4_22	193_4_57	1088_5_52	115_4_1	88_4_1	397_4_126	275_4_15	83_4_92	118_4_123	1170_4_1	894_4_1
214_4_1	218_4_27	499_4_1	135_4_1	111_4_1	24_6_1	268_4_1	696_4_30	23_4_33	2528_4_124	402_4_19	343_4_211	1379_4_167	816_4_36	453_4_75	1313_4_166	990_4_17	1157_6_63	670_4_9	121_4_57	122_6_1	1062_4_1	1951_4_9	1495_4_18	265_4_96	457_4_183	55_4_1	1010_4_31	57_4_10	1826_4_9	378_6_14	410_4_1	296_4_39	375_4_1	1662_4_1	927_4_42	592_4_1	313_4_1	706_4_88	777_4_25	193_4_42	1088_5_53	115_4_1	88_4_1	397_4_125	275_4_12	83_4_92	118_4_113	1170_4_1	894_4_1
214_4_1	218_4_29	499_4_1	135_4_1	24_6_1	268_4_1	696_4_30	23_4_37	2528_4_129	402_4_17	343_4_229	1379_4_196	816_4_19	453_4_76	1313_4_137	990_4_18	1157_6_69	670_4_15	121_4_44	122_6_1	1062_4_1	1951_4_11	1495_4_24	265_4_97	457_4_169	55_4_1	1010_4_33	57_4_9	1826_4_11	378_6_15	410_4_1	296_4_38	375_4_1	927_4_43	592_4_1	313_4_1	706_4_111	777_4_21	193_4_37	1088_5_53	115_4_1	88_4_1	397_4_118	275_4_14	83_4_83	118_4_124	1170_4_1	894_4_1	1856_4_30	521_4_121
214_4_1	218_4_18	499_4_1	135_4_1	24_6_1	696_4_30	23_4_43	2528_4_135	402_4_9	343_4_248	1379_4_188	816_4_13	453_4_87	1313_4_144	990_4_7	1157_6_83	670_4_11	121_4_53	122_6_1	1062_4_1	1951_4_9	1495_4_39	265_4_115	457_4_152	55_4_1	1010_4_40	57_4_9	1826_4_12	378_6_22	410_4_1	296_4_38	375_4_1	927_4_31	592_4_1	313_4_1	706_4_110	777_4_12	193_4_35	1088_5_48	115_4_1	88_4_1	397_4_126	275_4_18	83_4_77	118_4_104	1170_4_1	894_4_1	1856_4_27	521_4_118	523_4_1
214_4_1	218_4_19	499_4_1	135_4_1	24_6_1	696_4_35	23_4_51	2528_4_134	402_4_11	343_4_231	1379_4_157	816_4_17	453_4_82	1313_4_162	990_4_7	1157_6_71	670_4_14	121_4_55	122_6_1	1062_4_1	1951_4_8	1495_4_34	265_4_114	457_4_151	55_4_1	1010_4_37	57_4_8	1826_4_9	378_6_15	410_4_1	296_4_34	375_4_1	927_4_40	592_4_1	313_4_1	706_4_92	777_4_15	193_4_29	1088_5_43	115_4_1	88_4_1	397_4_140	275_4_16	83_4_81	118_4_104	1170_4_1	894_4_1	1856_4_27	521_4_135	523_4_1
214_4_1	218_4_21	499_4_1	135_4_1	24_6_1	696_4_38	23_4_47	2528_4_141	402_4_10	343_4_211	1379_4_177	816_4_26	453_4_69	1313_4_176	990_4_13	1157_6_77	670_4_20	121_4_59	122_6_1	1062_4_1	1951_4_13	1495_4_24	265_4_104	457_4_148	55_4_1	1010_4_34	57_4_4	1826_4_11	378_6_9	410_4_1	296_4_31	375_4_1	927_4_28	592_4_1	313_4_1	706_4_103	777_4_8	193_4_22	1088_5_42	115_4_1	88_4_1	397_4_169	275_4_12	83_4_74	118_4_132	1170_4_1	894_4_1	1856_4_27	521_4_133	523_4_1
214_4_1	218_4_12	499_4_1	135_4_1	24_6_1	696_4_38	23_4_50	2528_4_112	402_4_7	343_4_210	1379_4_199	816_4_32	453_4_72	1313_4_160	990_4_6	1157_6_65	670_4_31	121_4_44	122_6_1	1062_4_1	1951_4_18	1495_4_28	265_4_120	457_4_146	55_4_1	1010_4_39	57_4_3	1826_4_13	378_6_12	410_4_1	296_4_27	375_4_1	927_4_28	592_4_1	313_4_1	706_4_144	777_4_2	193_4_23	1088_5_43	115_4_1	88_4_1	397_4_160	275_4_17	83_4_87	118_4_107	1170_4_1	894_4_1	1856_4_28	521_4_142	523_4_1
214_4_1	218_4_11	499_4_1	135_4_1	24_6_1	696_4_46	23_4_53	2528_4_116	402_4_6	343_4_225	1379_4_188	816_4_34	453_4_96	1313_4_160	1157_6_49	670_4_22	121_4_43	122_6_1	1062_4_1	1951_4_15	1495_4_32	265_4_131	457_4_158	55_4_1	362_4_98	57_4_3	1826_4_12	378_6_7	410_4_1	296_4_33	375_4_1	927_4_31	592_4_1	313_4_1	706_4_145	777_4_3	193_4_22	1088_5_32	115_4_1	397_4_171	275_4_22	83_4_79	118_4_107	1170_4_1	894_4_1	1856_4_15	521_4_143	523_4_1	420_6_21	364_4_19
214_4_1	218_4_8	499_4_1	135_4_1	24_6_1	696_4_27	23_4_45	2528_4_123	402_4_6	343_4_205	1379_4_184	816_4_28	453_4_102	1313_4_174	1157_6_51	670_4_21	121_4_53	122_6_1	1062_4_1	1951_4_11	1495_4_32	265_4_123	457_4_157	55_4_1	362_4_98	57_4_2	1826_4_4	378_6_5	410_4_1	296_4_38	375_4_1	927_4_29	592_4_1	313_4_1	706_4_113	777_4_2	193_4_8	1088_5_27	115_4_1	397_4_185	275_4_10	83_4_85	118_4_132	1170_4_1	894_4_1	1856_4_16	521_4_137	523_4_1	420_6_20	364_4_10
214_4_1	218_4_10	499_4_1	135_4_1	24_6_1	696_4_34	23_4_43	2528_4_122	402_4_5	343_4_202	1379_4_179	816_4_31	453_4_97	1313_4_198	1157_6_55	670_4_10	121_4_64	122_6_1	1062_4_1	1951_4_19	1495_4_21	265_4_119	457_4_156	55_4_1	362_4_98	57_4_3	1826_4_4	378_6_4	410_4_1	296_4_28	375_4_1	927_4_27	592_4_1	313_4_1	706_4_129	193_4_3	1088_5_29	115_4_1	397_4_188	275_4_12	83_4_88	118_4_113	1170_4_1	894_4_1	1856_4_16	521_4_132	523_4_1	420_6_13	364_4_8	1010_4_44
214_4_1	218_4_16	499_4_1	135_4_1	24_6_1	696_4_25	23_4_37	2528_4_108	402_4_2	343_4_232	1379_4_204	816_4_40	453_4_123	1313_4_191	1157_6_56	670_4_9	121_4_47	122_6_1	1062_4_1	1951_4_20	1495_4_31	265_4_142	457_4_150	55_4_1	362_4_90	57_4_1	1826_4_7	378_6_4	410_4_1	296_4_23	375_4_1	927_4_26	592_4_1	313_4_1	706_4_153	193_4_4	1088_5_28	115_4_1	397_4_168	275_4_10	83_4_81	118_4_98	1170_4_1	894_4_1	1856_4_8	521_4_157	523_4_1	420_6_14	364_4_6	1010_4_44
214_4_1	218_4_12	499_4_1	135_4_1	24_6_1	696_4_24	23_4_35	2528_4_98	402_4_1	343_4_259	1379_4_233	816_4_30	453_4_138	1313_4_192	1157_6_44	670_4_8	121_4_45	122_6_1	1062_4_1	1951_4_25	1495_4_49	265_4_150	457_4_138	55_4_1	362_4_89	57_4_2	1826_4_7	378_6_6	410_4_1	296_4_19	375_4_1	927_4_33	592_4_1	313_4_1	706_4_154	193_4_7	1088_5_23	115_4_1	397_4_162	275_4_15	83_4_72	118_4_100	1170_4_1	894_4_1	1856_4_7	521_4_148	523_4_1	420_6_18	364_4_8	1010_4_44
218_4_16	499_4_1	135_4_1	24_6_1	696_4_22	23_4_31	2528_4_106	343_4_244	1379_4_215	816_4_20	453_4_124	1313_4_184	1157_6_52	670_4_13	121_4_55	122_6_1	1062_4_1	1951_4_24	1495_4_52	265_4_145	457_4_147	55_4_1	362_4_78	57_4_1	1826_4_2	378_6_3	410_4_1	296_4_24	375_4_1	927_4_30	592_4_1	313_4_1	706_4_113	193_4_5	1088_5_25	115_4_1	397_4_177	275_4_3	83_4_69	118_4_102	1170_4_1	894_4_1	1856_4_14	521_4_135	523_4_1	420_6_26	364_4_5	1010_4_47	1392_4_1	1335_4_301
218_4_18	499_4_1	135_4_1	24_6_1	696_4_19	23_4_16	2528_4_107	343_4_229	1379_4_212	816_4_25	453_4_102	1313_4_211	1157_6_46	670_4_11	121_4_54	122_6_1	1062_4_1	1951_4_29	1495_4_40	265_4_139	457_4_157	55_4_1	362_4_67	57_4_2	1826_4_3	378_6_2	410_4_1	296_4_17	375_4_1	927_4_31	592_4_1	313_4_1	706_4_131	193_4_1	1088_5_21	115_4_1	397_4_160	275_4_6	83_4_71	118_4_110	1170_4_1	894_4_1	1856_4_6	521_4_151	523_4_1	420_6_24	364_4_4	1010_4_49	1392_4_1	1335_4_304
218_4_21	499_4_1	135_4_1	24_6_1	696_4_23	23_4_14	2528_4_94	343_4_239	1379_4_223	816_4_25	453_4_140	1313_4_200	1157_6_47	670_4_7	121_4_59	122_6_1	1062_4_1	1951_4_29	1495_4_37	265_4_150	457_4_158	55_4_1	362_4_65	57_4_2	1826_4_3	410_4_1	296_4_14	375_4_1	927_4_32	592_4_1	313_4_1	706_4_176	193_4_2	1088_5_13	115_4_1	397_4_142	275_4_9	83_4_61	118_4_121	1170_4_1	894_4_1	1856_4_6	521_4_172	523_4_1	420_6_27	364_4_2	1010_4_52	1392_4_1	1335_4_317	2608_56_135
218_4_15	499_4_1	135_4_1	24_6_1	696_4_16	23_4_12	2528_4_97	343_4_239	1379_4_241	816_4_30	453_4_174	1313_4_173	1157_6_50	670_4_9	121_4_68	122_6_1	1062_4_1	1951_4_29	1495_4_57	265_4_163	457_4_144	55_4_1	362_4_58	57_4_2	1826_4_2	410_4_1	296_4_13	375_4_1	927_4_43	592_4_1	313_4_1	706_4_182	1088_5_13	115_4_1	397_4_139	275_4_4	83_4_63	118_4_111	1170_4_1	894_4_1	1856_4_7	521_4_162	523_4_1	420_6_23	1010_4_40	1392_4_1	1335_4_317	2608_56_151	2047_4_137	38_4_36
218_4_13	499_4_1	135_4_1	24_6_1	696_4_23	23_4_10	2528_4_106	343_4_243	1379_4_201	816_4_28	453_4_159	1313_4_188	1157_6_55	670_4_6	121_4_78	122_6_1	1062_4_1	1951_4_21	1495_4_65	265_4_161	457_4_160	55_4_1	362_4_73	1826_4_1	410_4_1	296_4_24	375_4_1	927_4_26	592_4_1	313_4_1	706_4_138	1088_5_27	115_4_1	397_4_145	83_4_67	118_4_96	1170_4_1	894_4_1	1856_4_10	521_4_159	523_4_1	420_6_23	1010_4_43	1392_4_1	1335_4_327	2608_56_139	2047_4_143	38_4_24	36_4_1	645_4_109
218_4_18	499_4_1	135_4_1	24_6_1	696_4_21	23_4_14	2528_4_116	343_4_236	1379_4_187	816_4_31	453_4_125	1313_4_233	1157_6_44	670_4_4	121_4_101	122_6_1	1062_4_1	1951_4_27	1495_4_58	265_4_169	457_4_155	55_4_1	362_4_64	1826_4_3	410_4_1	296_4_23	375_4_1	927_4_25	592_4_1	313_4_1	706_4_146	1088_5_26	115_4_1	397_4_158	83_4_59	118_4_110	1170_4_1	894_4_1	1856_4_5	521_4_174	523_4_1	420_6_28	1010_4_38	1392_4_1	1335_4_308	2608_56_129	2047_4_151	38_4_27	36_4_1	645_4_123
218_4_27	499_4_1	135_4_1	24_6_1	696_4_26	23_4_10	2528_4_101	343_4_257	1379_4_189	816_4_28	453_4_137	1313_4_247	1157_6_36	670_4_1	121_4_87	122_6_1	1062_4_1	1951_4_34	1495_4_66	265_4_175	457_4_141	55_4_1	362_4_62	1826_4_4	410_4_1	296_4_20	375_4_1	927_4_25	592_4_1	313_4_1	706_4_180	1088_5_15	115_4_1	397_4_153	83_4_48	118_4_113	1170_4_1	894_4_1	1856_4_3	521_4_180	523_4_1	420_6_22	1010_4_49	1392_4_1	1335_4_288	2608_56_129	2047_4_154	38_4_37	36_4_1	645_4_131
218_4_28	499_4_1	135_4_1	24_6_1	696_4_19	23_4_14	2528_4_86	343_4_305	1379_4_217	816_4_25	453_4_159	1313_4_209	1157_6_52	670_4_2	121_4_65	122_6_1	123_4_1	1951_4_40	1495_4_79	265_4_180	457_4_120	55_4_1	362_4_69	1062_4_1	410_4_1	296_4_18	375_4_1	927_4_30	592_4_1	313_4_1	706_4_195	1088_5_22	115_4_1	397_4_115	83_4_58	118_4_125	1170_4_1	894_4_1	1856_4_4	521_4_194	523_4_1	420_6_20	1010_4_60	1392_4_1	1335_4_297	2608_56_131	2047_4_139	38_4_28	36_4_1	645_4_114
218_4_31	499_4_1	135_4_1	24_6_1	696_4_15	23_4_14	2528_4_89	343_4_311	1379_4_201	816_4_26	453_4_167	1313_4_212	1157_6_50	121_4_80	122_6_1	123_4_1	1951_4_38	1495_4_81	265_4_180	457_4_117	55_4_1	362_4_74	1062_4_1	410_4_1	296_4_14	375_4_1	927_4_27	592_4_1	313_4_1	706_4_159	1088_5_18	115_4_1	397_4_133	83_4_65	118_4_117	1170_4_1	894_4_1	1856_4_4	521_4_187	523_4_1	420_6_22	1010_4_46	1392_4_1	1335_4_288	2608_56_109	2047_4_144	38_4_30	36_4_1	645_4_103	1249_4_390
218_4_28	499_4_1	135_4_1	24_6_1	696_4_16	23_4_12	2528_4_106	343_4_297	1379_4_169	816_4_19	453_4_136	1313_4_221	1157_6_28	121_4_97	122_6_1	123_4_1	1951_4_34	1495_4_59	265_4_170	457_4_96	55_4_1	362_4_77	1062_4_1	410_4_1	296_4_14	375_4_1	927_4_21	592_4_1	313_4_1	706_4_164	1088_5_24	115_4_1	397_4_137	83_4_60	118_4_123	1170_4_1	894_4_1	1856_4_2	521_4_182	523_4_1	420_6_14	1010_4_56	1392_4_1	1335_4_280	2608_56_117	2047_4_141	38_4_33	36_4_1	645_4_108	1249_4_357
218_4_26	499_4_1	135_4_1	24_6_1	696_4_12	23_4_21	2528_4_90	343_4_334	1379_4_178	816_4_14	453_4_157	1313_4_224	1157_6_22	121_4_90	122_6_1	123_4_1	1951_4_38	1495_4_58	265_4_192	457_4_100	55_4_1	362_4_52	1062_4_1	410_4_1	296_4_16	375_4_1	927_4_29	592_4_1	313_4_1	706_4_174	1088_5_19	115_4_1	397_4_145	83_4_59	118_4_147	1170_4_1	894_4_1	1856_4_5	521_4_214	523_4_1	420_6_14	1010_4_51	1392_4_1	1335_4_257	2608_56_115	2047_4_165	38_4_37	36_4_1	645_4_115	1249_4_325
218_4_16	499_4_1	135_4_1	24_6_1	696_4_12	23_4_27	2528_4_97	343_4_346	1379_4_175	816_4_12	453_4_153	1313_4_204	1157_6_25	121_4_91	122_6_1	123_4_1	1951_4_38	1495_4_64	265_4_186	457_4_94	55_4_1	362_4_48	1062_4_1	410_4_1	296_4_15	375_4_1	927_4_29	592_4_1	313_4_1	706_4_196	1088_5_25	115_4_1	397_4_126	83_4_54	118_4_144	1170_4_1	894_4_1	1856_4_7	521_4_232	523_4_1	420_6_14	1010_4_56	1392_4_1	1335_4_278	2608_56_117	2047_4_142	38_4_27	36_4_1	645_4_101	1249_4_310
218_4_19	499_4_1	135_4_1	24_6_1	696_4_13	23_4_23	2528_4_104	343_4_364	1379_4_174	816_4_15	453_4_144	1313_4_199	1157_6_25	121_4_104	122_6_1	123_4_1	1951_4_29	1495_4_69	265_4_192	457_4_105	55_4_1	362_4_50	1062_4_1	410_4_1	296_4_20	375_4_1	927_4_22	592_4_1	313_4_1	706_4_163	1088_5_36	115_4_1	397_4_116	83_4_51	118_4_145	1170_4_1	894_4_1	1856_4_7	521_4_251	523_4_1	420_6_25	1010_4_59	1392_4_1	1335_4_285	2608_56_99	2047_4_133	38_4_28	36_4_1	645_4_82	1249_4_352
218_4_23	499_4_1	135_4_1	24_6_1	696_4_14	23_4_19	2528_4_113	343_4_341	1379_4_153	816_4_16	453_4_127	1313_4_200	1157_6_22	121_4_121	122_6_1	123_4_1	1951_4_30	1495_4_55	265_4_191	457_4_96	55_4_1	362_4_56	296_4_15	375_4_1	927_4_17	592_4_1	313_4_1	706_4_173	1088_5_31	115_4_1	397_4_113	83_4_48	118_4_131	1170_4_1	894_4_1	1856_4_4	521_4_227	523_4_1	420_6_36	1010_4_68	1335_4_277	2608_56_113	2047_4_156	38_4_31	36_4_1	645_4_81	1249_4_372	1248_4_26	291_4_1	515_6_1
218_4_21	499_4_1	135_4_1	24_6_1	696_4_19	23_4_9	2528_4_109	343_4_305	1379_4_167	816_4_18	453_4_114	1313_4_219	1157_6_26	121_4_122	122_6_1	123_4_1	1951_4_44	1495_4_61	265_4_195	457_4_85	55_4_1	362_4_53	296_4_22	375_4_1	927_4_13	592_4_1	313_4_1	706_4_192	1088_5_26	115_4_1	397_4_126	83_4_49	118_4_137	1170_4_1	894_4_1	1856_4_6	521_4_245	523_4_1	420_6_25	1010_4_64	1335_4_285	2608_56_103	2047_4_144	38_4_25	36_4_1	645_4_91	1249_4_297	1248_4_25	291_4_1	515_6_1
218_4_19	499_4_1	135_4_1	24_6_1	696_4_20	23_4_11	2528_4_116	343_4_317	1379_4_178	816_4_9	453_4_117	1313_4_212	1157_6_33	121_4_105	122_6_1	123_4_1	1951_4_36	1495_4_77	265_4_197	457_4_102	55_4_1	362_4_61	296_4_11	375_4_1	927_4_14	592_4_1	313_4_1	706_4_203	1088_5_40	115_4_1	397_4_108	83_4_45	118_4_122	1170_4_1	894_4_1	1856_4_7	521_4_263	523_4_1	420_6_22	1010_4_54	1335_4_267	2608_56_99	2047_4_135	38_4_14	36_4_1	645_4_81	1249_4_287	1248_4_33	291_4_1	515_6_1
218_4_22	499_4_1	135_4_1	24_6_1	696_4_18	23_4_2	2528_4_119	343_4_309	1379_4_159	816_4_11	453_4_99	1313_4_203	1157_6_23	121_4_136	122_6_1	123_4_1	1951_4_28	1495_4_72	265_4_202	457_4_123	55_4_1	362_4_80	296_4_11	375_4_1	927_4_13	592_4_1	313_4_1	706_4_172	1088_5_35	115_4_1	397_4_105	83_4_48	118_4_117	772_4_417	894_4_1	1856_4_8	521_4_239	523_4_1	420_6_27	1010_4_48	1335_4_276	2608_56_100	2047_4_114	38_4_13	36_4_1	645_4_86	1249_4_311	1248_4_31	291_4_1	515_6_1
218_4_22	499_4_1	135_4_1	24_6_1	696_4_23	23_4_2	2528_4_118	343_4_324	1379_4_121	816_4_6	453_4_95	1313_4_195	1157_6_23	121_4_162	122_6_1	123_4_1	1951_4_24	1495_4_52	265_4_201	457_4_127	55_4_1	362_4_70	296_4_16	375_4_1	927_4_10	592_4_1	313_4_1	706_4_156	1088_5_25	115_4_1	397_4_109	83_4_57	118_4_106	772_4_445	894_4_1	1856_4_4	521_4_229	523_4_1	420_6_36	1010_4_37	1335_4_270	2608_56_91	2047_4_111	38_4_21	36_4_1	645_4_94	1249_4_305	1248_4_26	291_4_1	515_6_1
218_4_22	499_4_1	135_4_1	24_6_1	696_4_22	23_4_3	2528_4_108	343_4_324	1379_4_120	816_4_1	453_4_94	1313_4_197	1157_6_22	121_4_186	122_6_1	123_4_1	1951_4_25	1495_4_57	265_4_185	457_4_132	55_4_1	362_4_67	296_4_13	375_4_1	927_4_11	592_4_1	313_4_1	706_4_168	1088_5_34	115_4_1	397_4_117	83_4_58	118_4_135	772_4_434	894_4_1	1856_4_7	521_4_242	523_4_1	420_6_24	1010_4_30	1335_4_241	2608_56_83	2047_4_115	38_4_16	36_4_1	645_4_63	1249_4_290	1248_4_29	291_4_1	515_6_1
218_4_16	499_4_1	135_4_1	24_6_1	696_4_15	23_4_5	2528_4_102	343_4_300	1379_4_126	816_4_1	453_4_91	1313_4_212	1157_6_25	121_4_178	122_6_1	123_4_1	1951_4_35	1495_4_72	265_4_183	457_4_142	55_4_1	362_4_71	296_4_11	375_4_1	927_4_11	592_4_1	313_4_1	706_4_174	1088_5_43	115_4_1	397_4_124	83_4_52	118_4_115	772_4_443	894_4_1	1856_4_6	521_4_251	523_4_1	420_6_25	1010_4_24	1335_4_227	2608_56_91	2047_4_108	38_4_19	36_4_1	645_4_63	1249_4_292	1248_4_38	291_4_1	515_6_1
218_4_19	499_4_1	135_4_1	24_6_1	696_4_15	23_4_5	2528_4_113	343_4_305	1379_4_120	816_4_1	453_4_88	1313_4_194	1157_6_28	121_4_158	122_6_1	123_4_1	1951_4_36	1495_4_70	265_4_204	457_4_153	55_4_1	362_4_83	296_4_3	375_4_1	927_4_11	592_4_1	313_4_1	706_4_164	1088_5_40	115_4_1	397_4_116	83_4_53	118_4_105	772_4_453	894_4_1	1856_4_7	521_4_266	523_4_1	420_6_37	1010_4_25	1335_4_229	2608_56_88	2047_4_110	38_4_21	36_4_1	645_4_59	1249_4_303	1248_4_45	291_4_1	515_6_1
218_4_31	499_4_1	135_4_1	24_6_1	696_4_10	23_4_3	2528_4_109	343_4_323	1379_4_105	816_4_1	453_4_90	1313_4_192	1157_6_35	121_4_175	122_6_1	123_4_1	1951_4_35	1495_4_59	265_4_202	457_4_137	55_4_1	362_4_87	296_4_3	375_4_1	927_4_13	592_4_1	313_4_1	706_4_156	1088_5_27	115_4_1	397_4_129	83_4_48	118_4_119	772_4_433	894_4_1	1856_4_10	521_4_243	523_4_1	420_6_40	1010_4_29	1335_4_221	2608_56_72	2047_4_111	38_4_31	36_4_1	645_4_62	1249_4_296	1248_4_34	291_4_1	515_6_1
218_4_26	499_4_1	135_4_1	24_6_1	696_4_8	23_4_6	2528_4_106	343_4_337	1379_4_102	816_4_1	453_4_104	1313_4_215	1157_6_48	121_4_179	122_6_1	123_4_1	1951_4_29	1495_4_56	265_4_179	457_4_133	55_4_1	362_4_63	296_4_2	375_4_1	927_4_18	592_4_1	313_4_1	706_4_161	1088_5_31	115_4_1	397_4_154	83_4_60	118_4_117	772_4_450	894_4_1	1856_4_12	521_4_242	523_4_1	420_6_29	1010_4_28	1335_4_241	2608_56_75	2047_4_127	38_4_30	36_4_1	645_4_45	1249_4_265	1248_4_38	291_4_1	515_6_1
218_4_22	499_4_1	135_4_1	24_6_1	696_4_2	23_4_14	2528_4_89	343_4_334	1379_4_107	816_4_1	453_4_101	1313_4_216	1157_6_48	121_4_165	122_6_1	123_4_1	1951_4_32	1495_4_61	265_4_198	457_4_131	55_4_1	362_4_65	375_4_1	927_4_17	592_4_1	313_4_1	706_4_186	1088_5_34	115_4_1	397_4_165	83_4_53	118_4_106	772_4_455	894_4_1	1856_4_11	521_4_252	523_4_1	420_6_24	1010_4_29	1335_4_217	2608_56_69	2047_4_104	38_4_28	36_4_1	645_4_55	1249_4_257	1248_4_43	291_4_1	515_6_1	517_4_1
218_4_16	499_4_1	135_4_1	24_6_1	23_4_7	2528_4_105	343_4_352	1379_4_106	816_4_1	453_4_101	1313_4_238	1157_6_50	121_4_170	122_6_1	123_4_1	1951_4_34	1495_4_54	265_4_198	457_4_120	55_4_1	362_4_77	375_4_1	927_4_12	592_4_1	313_4_1	706_4_214	1088_5_30	115_4_1	397_4_134	83_4_56	118_4_100	772_4_467	894_4_1	1856_4_6	521_4_284	523_4_1	420_6_23	1010_4_25	1335_4_223	2608_56_72	2047_4_77	38_4_34	36_4_1	645_4_51	1249_4_278	1248_4_32	291_4_1	515_6_1	517_4_1	431_4_69
218_4_21	499_4_1	135_4_1	24_6_1	23_4_5	2528_4_105	343_4_317	1379_4_104	816_4_1	453_4_106	1313_4_216	1157_6_60	121_4_172	122_6_1	123_4_1	1951_4_40	1495_4_37	265_4_210	457_4_137	55_4_1	362_4_65	375_4_1	927_4_16	592_4_1	313_4_1	706_4_199	1088_5_26	115_4_1	397_4_130	83_4_59	118_4_97	772_4_470	894_4_1	1856_4_5	521_4_262	523_4_1	420_6_19	1010_4_25	1335_4_256	2608_56_78	2047_4_91	38_4_33	36_4_1	645_4_67	1249_4_322	1248_4_20	291_4_1	515_6_1	517_4_1	431_4_70
218_4_22	499_4_1	135_4_1	24_6_1	23_4_6	2528_4_108	343_4_337	1379_4_113	816_4_1	453_4_103	1313_4_221	1157_6_57	121_4_169	122_6_1	123_4_1	1951_4_51	1495_4_52	265_4_193	457_4_146	55_4_1	362_4_69	375_4_1	927_4_11	592_4_1	313_4_1	706_4_185	1088_5_25	115_4_1	397_4_142	83_4_53	118_4_90	772_4_478	894_4_1	1856_4_2	521_4_264	523_4_1	420_6_18	1010_4_16	1335_4_268	2608_56_77	2047_4_103	38_4_28	36_4_1	645_4_81	1249_4_291	1248_4_13	291_4_1	515_6_1	517_4_1	431_4_84
218_4_21	499_4_1	135_4_1	24_6_1	23_4_11	2528_4_93	343_4_368	1379_4_112	816_4_1	453_4_121	1313_4_219	1157_6_43	121_4_151	122_6_1	123_4_1	1951_4_50	1495_4_63	265_4_184	457_4_145	55_4_1	362_4_65	375_4_1	927_4_7	592_4_1	313_4_1	706_4_202	1088_5_33	115_4_1	397_4_161	83_4_47	118_4_113	772_4_447	894_4_1	521_4_261	523_4_1	420_6_13	1010_4_19	1335_4_293	2608_56_89	2047_4_99	38_4_28	645_4_79	1249_4_260	1248_4_20	291_4_1	515_6_1	517_4_1	431_4_67	1221_6_1	336_4_136
218_4_27	499_4_1	135_4_1	24_6_1	23_4_9	2528_4_82	343_4_375	1379_4_116	816_4_1	453_4_82	1313_4_204	1157_6_57	121_4_136	122_6_1	123_4_1	1951_4_44	1495_4_74	265_4_183	457_4_135	55_4_1	362_4_79	375_4_1	927_4_7	592_4_1	313_4_1	706_4_192	1088_5_23	115_4_1	397_4_175	83_4_47	118_4_110	772_4_475	894_4_1	521_4_242	523_4_1	420_6_20	1010_4_14	1335_4_314	2608_56_65	2047_4_95	38_4_37	645_4_76	1249_4_262	1248_4_19	291_4_1	515_6_1	517_4_1	431_4_51	1221_6_1	336_4_120
218_4_33	499_4_1	135_4_1	24_6_1	23_4_6	2528_4_101	343_4_334	1379_4_108	816_4_1	453_4_80	1313_4_197	1157_6_56	121_4_145	122_6_1	123_4_1	1951_4_55	1495_4_65	265_4_206	332_4_479	55_4_1	362_4_94	375_4_1	927_4_8	592_4_1	313_4_1	706_4_169	1088_5_23	115_4_1	397_4_171	83_4_43	118_4_111	772_4_446	894_4_1	521_4_240	523_4_1	420_6_8	1010_4_22	1335_4_340	2608_56_71	2047_4_103	38_4_38	645_4_77	1249_4_284	1248_4_25	291_4_1	515_6_1	517_4_1	431_4_62	1221_6_1	336_4_123
218_4_22	499_4_1	135_4_1	24_6_1	23_4_6	2528_4_98	343_4_360	1379_4_112	816_4_1	453_4_93	1313_4_188	1157_6_67	121_4_143	122_6_1	123_4_1	1951_4_43	1495_4_70	265_4_193	332_4_510	55_4_1	362_4_67	375_4_1	927_4_14	592_4_1	313_4_1	706_4_179	1088_5_21	115_4_1	397_4_163	83_4_36	118_4_123	772_4_463	894_4_1	521_4_245	523_4_1	420_6_3	1010_4_9	1335_4_340	2608_56_70	2047_4_89	38_4_21	645_4_92	1249_4_291	1248_4_21	291_4_1	515_6_1	517_4_1	431_4_66	1221_6_1	336_4_140
218_4_22	499_4_1	135_4_1	24_6_1	23_4_8	2528_4_87	343_4_376	1379_4_112	816_4_1	453_4_115	1313_4_194	1157_6_68	121_4_151	122_6_1	123_4_1	1951_4_40	1495_4_79	265_4_177	332_4_537	55_4_1	362_4_62	375_4_1	927_4_7	592_4_1	313_4_1	706_4_177	1088_5_22	115_4_1	397_4_193	83_4_36	118_4_122	772_4_428	894_4_1	521_4_268	523_4_1	420_6_1	1010_4_13	1335_4_344	2608_56_79	2047_4_87	38_4_23	645_4_80	1249_4_261	1248_4_16	291_4_1	515_6_1	517_4_1	431_4_66	1221_6_1	336_4_127
218_4_36	499_4_1	135_4_1	24_6_1	23_4_13	2528_4_93	343_4_347	1379_4_119	816_4_1	453_4_109	1313_4_187	1157_6_69	121_4_125	122_6_1	123_4_1	1951_4_40	1495_4_64	265_4_188	332_4_501	55_4_1	362_4_72	375_4_1	927_4_3	592_4_1	313_4_1	706_4_188	1088_5_8	115_4_1	397_4_197	83_4_36	118_4_109	772_4_458	894_4_1	521_4_289	523_4_1	420_6_2	1010_4_9	1335_4_359	2608_56_77	2047_4_70	38_4_14	645_4_65	1249_4_299	1248_4_13	291_4_1	515_6_1	517_4_1	431_4_72	1221_6_1	336_4_133
218_4_32	499_4_1	135_4_1	24_6_1	23_4_12	2528_4_95	343_4_310	1379_4_102	816_4_1	453_4_86	1313_4_182	1157_6_85	121_4_137	122_6_1	123_4_1	1951_4_46	1495_4_57	265_4_189	332_4_506	55_4_1	362_4_89	375_4_1	927_4_3	592_4_1	313_4_1	706_4_192	1088_5_16	115_4_1	397_4_180	83_4_41	118_4_96	772_4_475	894_4_1	521_4_259	523_4_1	420_6_2	1010_4_8	1335_4_389	2608_56_80	2047_4_67	38_4_12	645_4_58	1249_4_351	1248_4_11	291_4_1	515_6_1	517_4_1	431_4_76	1221_6_1	336_4_117
218_4_31	499_4_1	135_4_1	24_6_1	23_4_9	2528_4_86	343_4_325	1379_4_92	816_4_1	453_4_95	1313_4_176	1157_6_60	121_4_118	122_6_1	123_4_1	1951_4_60	1495_4_64	265_4_197	332_4_523	55_4_1	362_4_89	375_4_1	927_4_1	592_4_1	313_4_1	706_4_188	1088_5_26	115_4_1	397_4_190	83_4_36	118_4_99	772_4_443	894_4_1	521_4_287	523_4_1	420_6_5	1010_4_4	1335_4_384	2608_56_89	2047_4_63	38_4_12	645_4_64	1249_4_350	1248_4_7	291_4_1	515_6_1	517_4_1	431_4_87	1221_6_1	336_4_112
218_4_33	499_4_1	135_4_1	24_6_1	23_4_12	2528_4_84	343_4_329	1379_4_107	816_4_1	453_4_105	1313_4_189	1157_6_62	121_4_115	122_6_1	123_4_1	1951_4_50	1495_4_69	265_4_184	332_4_492	55_4_1	362_4_101	375_4_1	291_4_1	592_4_1	313_4_1	706_4_187	1088_5_29	115_4_1	397_4_202	83_4_36	118_4_92	772_4_428	894_4_1	521_4_283	523_4_1	420_6_3	1010_4_5	1335_4_371	2608_56_103	2047_4_73	38_4_13	645_4_70	1249_4_296	1248_4_15	515_6_1	517_4_1	431_4_78	1221_6_1	336_4_105	455_4_123
218_4_42	499_4_1	135_4_1	24_6_1	23_4_11	2528_4_74	343_4_297	1379_4_102	816_4_1	453_4_84	1313_4_199	1157_6_66	121_4_132	122_6_1	123_4_1	1951_4_46	1495_4_61	265_4_193	332_4_472	55_4_1	362_4_120	375_4_1	291_4_1	592_4_1	313_4_1	706_4_218	1088_5_16	115_4_1	397_4_181	83_4_33	118_4_90	772_4_437	894_4_1	521_4_280	523_4_1	420_6_3	1010_4_8	1335_4_381	2608_56_98	2047_4_51	38_4_12	645_4_49	1249_4_268	1248_4_14	515_6_1	517_4_1	431_4_72	1221_6_1	336_4_127	455_4_132
218_4_33	499_4_1	135_4_1	24_6_1	23_4_10	2528_4_73	343_4_275	1379_4_106	816_4_1	453_4_89	1313_4_186	1157_6_56	121_4_152	122_6_1	123_4_1	1951_4_63	1495_4_54	265_4_203	332_4_467	55_4_1	362_4_113	375_4_1	291_4_1	592_4_1	313_4_1	706_4_216	1088_5_16	115_4_1	397_4_165	83_4_39	118_4_103	772_4_464	894_4_1	521_4_262	523_4_1	420_6_6	1010_4_7	1335_4_391	2608_56_97	2047_4_47	38_4_13	645_4_42	1249_4_285	1248_4_12	515_6_1	517_4_1	431_4_78	1221_6_1	336_4_105	455_4_144
218_4_23	499_4_1	135_4_1	24_6_1	23_4_7	2528_4_89	343_4_296	1379_4_96	816_4_1	453_4_106	1313_4_170	1157_6_42	121_4_141	122_6_1	123_4_1	1951_4_78	1495_4_68	265_4_241	332_4_484	55_4_1	362_4_101	375_4_1	291_4_1	592_4_1	313_4_1	706_4_203	1088_5_15	115_4_1	397_4_146	83_4_34	118_4_84	772_4_462	894_4_1	521_4_250	523_4_1	420_6_9	1010_4_8	1335_4_366	2608_56_105	2047_4_44	38_4_13	645_4_54	1249_4_317	1248_4_15	515_6_1	517_4_1	431_4_91	1221_6_1	336_4_111	455_4_120
218_4_24	499_4_1	135_4_1	24_6_1	23_4_3	2528_4_82	343_4_333	1379_4_110	816_4_1	453_4_111	1313_4_161	1157_6_33	121_4_133	122_6_1	123_4_1	1951_4_60	1495_4_79	265_4_235	332_4_489	55_4_1	362_4_92	375_4_1	291_4_1	592_4_1	313_4_1	706_4_188	1088_5_12	115_4_1	397_4_148	83_4_34	118_4_74	772_4_428	894_4_1	521_4_248	523_4_1	420_6_3	1010_4_12	1335_4_376	2608_56_108	2047_4_41	38_4_11	645_4_55	1249_4_291	1248_4_18	515_6_1	517_4_1	431_4_81	1221_6_1	336_4_120	455_4_141
218_4_25	499_4_1	135_4_1	24_6_1	23_4_6	2528_4_75	343_4_364	1379_4_120	816_4_1	453_4_119	1313_4_164	1157_6_36	121_4_116	122_6_1	123_4_1	1951_4_50	1495_4_70	265_4_239	332_4_426	55_4_1	362_4_93	375_4_1	291_4_1	592_4_1	313_4_1	706_4_194	1088_5_11	115_4_1	397_4_148	83_4_32	118_4_73	772_4_409	894_4_1	521_4_230	523_4_1	420_6_2	1010_4_8	1335_4_375	2608_56_107	2047_4_36	38_4_11	645_4_43	1249_4_278	1248_4_20	515_6_1	517_4_1	431_4_76	1221_6_1	336_4_129	455_4_147
218_4_38	499_4_1	135_4_1	24_6_1	23_4_8	2528_4_86	343_4_340	1379_4_96	816_4_1	453_4_122	1313_4_167	1157_6_27	121_4_106	122_6_1	123_4_1	1951_4_57	1495_4_61	265_4_253	332_4_440	55_4_1	362_4_106	375_4_1	291_4_1	592_4_1	313_4_1	706_4_183	1088_5_14	115_4_1	397_4_147	83_4_34	118_4_80	772_4_463	894_4_1	521_4_247	523_4_1	1010_4_6	1335_4_364	2608_56_102	2047_4_32	38_4_17	645_4_38	1249_4_317	1248_4_20	515_6_1	517_4_1	431_4_63	1221_6_1	336_4_125	455_4_148	457_4_131
218_4_23	499_4_1	135_4_1	24_6_1	23_4_6	2528_4_96	343_4_364	1379_4_114	816_4_1	453_4_145	1313_4_165	1157_6_32	121_4_110	122_6_1	123_4_1	1951_4_53	1495_4_65	265_4_257	332_4_477	55_4_1	362_4_112	375_4_1	291_4_1	592_4_1	313_4_1	706_4_169	1088_5_15	115_4_1	397_4_131	83_4_27	118_4_73	772_4_424	894_4_1	521_4_265	523_4_1	1010_4_6	1335_4_353	2608_56_112	2047_4_39	38_4_22	645_4_37	1249_4_343	1248_4_30	515_6_1	517_4_1	431_4_67	1221_6_1	336_4_114	455_4_128	457_4_128
218_4_17	499_4_1	135_4_1	24_6_1	23_4_11	2528_4_92	343_4_360	1379_4_104	816_4_1	453_4_142	1313_4_139	1157_6_27	121_4_115	122_6_1	123_4_1	1951_4_63	1495_4_80	265_4_277	332_4_461	55_4_1	362_4_104	375_4_1	291_4_1	592_4_1	313_4_1	706_4_155	1088_5_11	115_4_1	397_4_151	83_4_29	118_4_70	772_4_429	894_4_1	521_4_277	523_4_1	1010_4_7	1335_4_373	2608_56_93	2047_4_33	38_4_11	645_4_36	1249_4_338	1248_4_31	515_6_1	517_4_1	431_4_78	1221_6_1	336_4_138	455_4_123	457_4_137
218_4_20	499_4_1	135_4_1	24_6_1	23_4_14	2528_4_81	343_4_392	1379_4_116	816_4_1	453_4_139	1313_4_124	1157_6_29	121_4_86	122_6_1	123_4_1	1951_4_63	1495_4_77	265_4_265	332_4_434	55_4_1	362_4_94	375_4_1	291_4_1	592_4_1	313_4_1	706_4_159	1088_5_11	115_4_1	397_4_170	83_4_32	118_4_78	772_4_424	894_4_1	521_4_257	523_4_1	1010_4_12	1335_4_360	2608_56_116	2047_4_27	38_4_12	645_4_26	1249_4_316	1248_4_42	515_6_1	517_4_1	431_4_61	1221_6_1	336_4_147	455_4_132	457_4_146
218_4_16	499_4_1	135_4_1	24_6_1	23_4_12	2528_4_83	343_4_390	1379_4_101	816_4_1	453_4_131	1313_4_118	1157_6_32	121_4_96	122_6_1	123_4_1	1951_4_63	1495_4_68	265_4_271	332_4_390	55_4_1	362_4_118	375_4_1	291_4_1	592_4_1	313_4_1	706_4_149	1088_5_14	115_4_1	397_4_179	83_4_39	118_4_77	772_4_439	894_4_1	521_4_289	523_4_1	1010_4_17	1335_4_385	2608_56_104	2047_4_35	38_4_10	645_4_25	1249_4_335	1248_4_30	515_6_1	517_4_1	431_4_53	1221_6_1	336_4_135	455_4_159	457_4_162
218_4_13	499_4_1	135_4_1	24_6_1	23_4_11	2528_4_90	343_4_400	1379_4_94	816_4_1	453_4_147	1313_4_116	1157_6_33	121_4_126	122_6_1	123_4_1	124_4_1	1495_4_66	265_4_270	332_4_409	55_4_1	362_4_125	375_4_1	291_4_1	592_4_1	313_4_1	706_4_166	1088_5_15	115_4_1	397_4_156	83_4_25	118_4_70	772_4_422	894_4_1	521_4_314	523_4_1	1010_4_11	1335_4_383	2608_56_104	2047_4_41	38_4_10	645_4_21	1249_4_329	1248_4_32	515_6_1	517_4_1	431_4_71	1221_6_1	336_4_119	455_4_165	457_4_175
218_4_16	499_4_1	135_4_1	24_6_1	23_4_10	2528_4_90	343_4_418	1379_4_103	816_4_1	453_4_145	1313_4_123	1157_6_28	121_4_118	122_6_1	123_4_1	124_4_1	1495_4_58	265_4_303	332_4_377	55_4_1	362_4_98	375_4_1	291_4_1	592_4_1	313_4_1	706_4_149	1088_5_11	115_4_1	397_4_186	83_4_19	118_4_71	772_4_374	894_4_1	521_4_312	523_4_1	1010_4_12	1335_4_411	2608_56_92	2047_4_37	38_4_9	645_4_30	1249_4_313	1248_4_46	515_6_1	517_4_1	431_4_77	1221_6_1	336_4_124	455_4_160	457_4_172
218_4_21	499_4_1	135_4_1	24_6_1	23_4_13	2528_4_82	343_4_407	1379_4_88	816_4_1	453_4_125	1313_4_120	1157_6_14	121_4_98	122_6_1	123_4_1	124_4_1	1495_4_62	265_4_296	332_4_375	55_4_1	362_4_97	291_4_1	592_4_1	313_4_1	706_4_140	1088_5_17	115_4_1	397_4_216	83_4_19	118_4_78	772_4_418	894_4_1	521_4_287	523_4_1	1010_4_14	1335_4_392	2608_56_82	2047_4_33	38_4_14	645_4_32	1249_4_316	1248_4_43	515_6_1	517_4_1	431_4_81	1221_6_1	336_4_138	455_4_153	457_4_136	259_4_137
218_4_16	499_4_1	135_4_1	24_6_1	23_4_8	2528_4_84	343_4_379	1379_4_82	816_4_1	453_4_127	1313_4_114	1157_6_19	121_4_89	122_6_1	123_4_1	124_4_1	1495_4_54	265_4_278	332_4_328	55_4_1	362_4_110	291_4_1	592_4_1	313_4_1	706_4_167	1088_5_18	115_4_1	397_4_221	83_4_27	118_4_83	772_4_430	894_4_1	521_4_292	523_4_1	1010_4_12	1335_4_405	2608_56_93	2047_4_28	38_4_8	645_4_29	1249_4_333	1248_4_30	515_6_1	517_4_1	431_4_97	1221_6_1	336_4_160	455_4_164	457_4_140	259_4_130
218_4_15	499_4_1	135_4_1	24_6_1	23_4_12	2528_4_95	343_4_371	1379_4_76	816_4_1	453_4_133	1313_4_106	1157_6_19	121_4_97	122_6_1	123_4_1	124_4_1	1495_4_59	265_4_269	332_4_318	55_4_1	362_4_112	291_4_1	592_4_1	313_4_1	706_4_148	1088_5_26	115_4_1	397_4_201	83_4_29	118_4_104	772_4_401	894_4_1	521_4_281	523_4_1	1010_4_12	1335_4_436	2608_56_78	2047_4_28	38_4_9	645_4_31	1249_4_339	1248_4_28	515_6_1	517_4_1	431_4_95	1221_6_1	336_4_125	455_4_184	457_4_141	259_4_150
218_4_16	499_4_1	135_4_1	24_6_1	23_4_11	2528_4_102	343_4_405	1379_4_75	816_4_1	453_4_147	1313_4_102	1157_6_14	121_4_96	122_6_1	123_4_1	124_4_1	1495_4_66	265_4_287	332_4_343	55_4_1	362_4_101	291_4_1	592_4_1	313_4_1	706_4_113	1088_5_17	115_4_1	397_4_201	83_4_26	118_4_100	772_4_394	894_4_1	521_4_284	523_4_1	1010_4_14	1335_4_420	2608_56_98	2047_4_31	38_4_15	645_4_30	1249_4_361	1248_4_33	515_6_1	517_4_1	431_4_104	1221_6_1	336_4_148	455_4_167	457_4_140	259_4_160
218_4_23	499_4_1	135_4_1	24_6_1	23_4_13	2528_4_89	343_4_402	1379_4_54	816_4_1	453_4_134	1313_4_106	1157_6_11	121_4_95	122_6_1	123_4_1	124_4_1	1495_4_63	265_4_294	332_4_318	55_4_1	362_4_98	291_4_1	592_4_1	313_4_1	706_4_91	1088_5_22	115_4_1	397_4_243	83_4_21	118_4_105	772_4_416	894_4_1	521_4_283	523_4_1	1010_4_14	1335_4_425	2608_56_76	2047_4_29	38_4_16	645_4_35	1249_4_361	1248_4_35	515_6_1	517_4_1	431_4_105	1221_6_1	336_4_150	455_4_178	457_4_130	259_4_139
218_4_21	499_4_1	135_4_1	24_6_1	23_4_14	2528_4_100	343_4_358	1379_4_52	816_4_1	453_4_125	1313_4_127	1157_6_11	121_4_87	122_6_1	123_4_1	124_4_1	1495_4_57	265_4_280	332_4_317	55_4_1	362_4_121	291_4_1	592_4_1	313_4_1	706_4_89	1088_5_16	115_4_1	397_4_261	83_4_19	118_4_97	772_4_410	894_4_1	521_4_302	523_4_1	1010_4_18	1335_4_431	2608_56_77	2047_4_25	38_4_11	645_4_38	1249_4_398	1248_4_20	515_6_1	517_4_1	431_4_121	1221_6_1	336_4_152	455_4_188	457_4_115	259_4_114
218_4_21	499_4_1	135_4_1	24_6_1	23_4_16	2528_4_85	343_4_377	1379_4_52	816_4_1	453_4_115	1313_4_134	1157_6_7	121_4_91	122_6_1	123_4_1	124_4_1	1495_4_64	265_4_283	332_4_327	55_4_1	362_4_125	291_4_1	592_4_1	313_4_1	706_4_88	1088_5_16	115_4_1	397_4_278	83_4_21	118_4_130	772_4_414	894_4_1	521_4_315	523_4_1	1010_4_17	1335_4_449	2608_56_79	2047_4_35	38_4_8	645_4_26	1249_4_355	1248_4_25	515_6_1	517_4_1	431_4_99	1221_6_1	336_4_126	455_4_185	457_4_105	259_4_114
218_4_28	499_4_1	135_4_1	24_6_1	23_4_15	2528_4_84	343_4_392	1379_4_48	816_4_1	453_4_118	1313_4_137	1157_6_4	121_4_83	122_6_1	123_4_1	124_4_1	1495_4_59	265_4_282	332_4_348	55_4_1	362_4_113	291_4_1	592_4_1	313_4_1	706_4_67	1088_5_13	115_4_1	397_4_271	83_4_28	118_4_145	772_4_379	894_4_1	521_4_319	523_4_1	1010_4_17	1335_4_439	2608_56_83	2047_4_26	38_4_6	645_4_37	1249_4_372	1248_4_26	515_6_1	517_4_1	431_4_113	1221_6_1	336_4_142	455_4_161	457_4_109	259_4_134
218_4_34	499_4_1	24_6_1	23_4_10	2528_4_82	343_4_407	1379_4_46	816_4_1	453_4_115	1313_4_138	1157_6_5	121_4_68	122_6_1	123_4_1	124_4_1	1495_4_55	265_4_312	332_4_350	55_4_1	362_4_111	291_4_1	592_4_1	313_4_1	706_4_72	1088_5_10	115_4_1	397_4_288	83_4_22	118_4_139	772_4_395	894_4_1	521_4_295	523_4_1	1010_4_17	1335_4_443	2608_56_87	2047_4_29	38_4_6	645_4_40	1249_4_366	1248_4_21	515_6_1	517_4_1	431_4_128	1221_6_1	336_4_141	455_4_163	457_4_89	259_4_97	66_6_1
218_4_45	499_4_1	24_6_1	23_4_12	2528_4_81	343_4_368	1379_4_44	816_4_1	453_4_103	1313_4_141	1157_6_5	121_4_83	122_6_1	123_4_1	124_4_1	1495_4_45	265_4_310	332_4_329	55_4_1	362_4_118	291_4_1	592_4_1	313_4_1	706_4_79	1088_5_13	115_4_1	397_4_301	83_4_17	118_4_134	772_4_437	894_4_1	521_4_286	523_4_1	1010_4_14	1335_4_450	2608_56_86	2047_4_24	38_4_6	645_4_39	1249_4_371	1248_4_10	515_6_1	517_4_1	431_4_142	1221_6_1	336_4_151	455_4_161	457_4_94	259_4_80	66_6_1
218_4_34	499_4_1	24_6_1	23_4_13	2528_4_80	343_4_393	1379_4_48	816_4_1	453_4_89	1313_4_132	1157_6_5	121_4_90	122_6_1	123_4_1	124_4_1	1495_4_57	265_4_299	332_4_303	55_4_1	362_4_111	291_4_1	592_4_1	313_4_1	706_4_88	1088_5_7	115_4_1	397_4_317	83_4_21	118_4_146	772_4_403	894_4_1	521_4_295	523_4_1	1010_4_19	1335_4_462	2608_56_97	2047_4_22	38_4_4	645_4_28	1249_4_351	1248_4_13	515_6_1	517_4_1	431_4_142	1221_6_1	336_4_145	455_4_171	457_4_86	259_4_80	66_6_1
218_4_38	499_4_1	24_6_1	23_4_6	2528_4_76	343_4_423	1379_4_50	816_4_1	453_4_81	1313_4_123	1157_6_7	121_4_86	122_6_1	123_4_1	124_4_1	1495_4_62	265_4_335	332_4_330	55_4_1	362_4_106	291_4_1	592_4_1	313_4_1	706_4_101	1088_5_11	115_4_1	397_4_309	83_4_31	118_4_149	772_4_384	894_4_1	521_4_288	523_4_1	1010_4_22	1335_4_479	2608_56_90	2047_4_21	38_4_7	645_4_35	1249_4_356	1248_4_15	515_6_1	517_4_1	431_4_136	1221_6_1	336_4_166	455_4_154	457_4_88	259_4_74	66_6_1
218_4_38	499_4_1	24_6_1	23_4_6	2528_4_71	343_4_407	1379_4_49	816_4_1	453_4_81	1313_4_112	1157_6_12	121_4_60	122_6_1	123_4_1	124_4_1	1495_4_48	265_4_350	332_4_327	55_4_1	362_4_94	291_4_1	592_4_1	313_4_1	706_4_103	1088_5_8	115_4_1	397_4_311	83_4_26	118_4_146	772_4_399	894_4_1	521_4_282	523_4_1	1010_4_19	1335_4_479	2608_56_82	2047_4_19	38_4_11	645_4_49	1249_4_350	1248_4_17	515_6_1	517_4_1	431_4_157	1221_6_1	336_4_177	455_4_182	457_4_80	259_4_82	66_6_1
218_4_39	499_4_1	24_6_1	23_4_9	2528_4_77	343_4_367	1379_4_51	816_4_1	453_4_104	1313_4_111	1157_6_5	121_4_67	122_6_1	123_4_1	124_4_1	1495_4_35	265_4_341	332_4_325	55_4_1	362_4_101	291_4_1	592_4_1	313_4_1	706_4_113	1088_5_16	115_4_1	397_4_324	83_4_24	118_4_132	772_4_401	894_4_1	521_4_264	523_4_1	1010_4_22	1335_4_457	2608_56_92	2047_4_18	38_4_16	645_4_50	1249_4_374	1248_4_11	515_6_1	517_4_1	431_4_164	1221_6_1	336_4_161	455_4_188	457_4_69	259_4_80	66_6_1
218_4_35	499_4_1	24_6_1	23_4_13	2528_4_70	343_4_408	1379_4_57	816_4_1	453_4_100	1313_4_122	1157_6_4	121_4_83	122_6_1	123_4_1	124_4_1	1495_4_39	265_4_337	332_4_327	55_4_1	362_4_101	291_4_1	592_4_1	313_4_1	706_4_120	1088_5_14	115_4_1	397_4_309	83_4_28	118_4_158	772_4_380	894_4_1	521_4_274	523_4_1	1010_4_13	1335_4_454	2608_56_82	2047_4_17	38_4_14	645_4_47	1249_4_348	1248_4_17	515_6_1	517_4_1	431_4_155	1221_6_1	336_4_160	455_4_168	457_4_78	259_4_81	66_6_1
218_4_29	499_4_1	24_6_1	23_4_15	2528_4_69	343_4_420	1379_4_42	816_4_1	453_4_92	1313_4_111	1157_6_2	121_4_87	122_6_1	123_4_1	124_4_1	1495_4_37	265_4_345	332_4_348	55_4_1	362_4_83	291_4_1	592_4_1	313_4_1	706_4_105	1088_5_11	115_4_1	397_4_298	83_4_32	118_4_175	772_4_358	894_4_1	521_4_267	523_4_1	1010_4_17	1335_4_442	2608_56_91	2047_4_16	38_4_15	645_4_58	1249_4_363	1248_4_17	515_6_1	517_4_1	431_4_138	1221_6_1	336_4_171	455_4_154	457_4_79	259_4_87	66_6_1
218_4_35	499_4_1	24_6_1	23_4_22	2528_4_69	343_4_405	1379_4_50	816_4_1	453_4_78	1313_4_145	1157_6_2	121_4_73	122_6_1	123_4_1	124_4_1	1495_4_32	265_4_365	332_4_386	55_4_1	362_4_88	291_4_1	592_4_1	313_4_1	706_4_105	1088_5_17	115_4_1	397_4_277	83_4_27	118_4_184	772_4_359	894_4_1	521_4_242	523_4_1	1010_4_27	1335_4_425	2608_56_71	2047_4_13	38_4_17	645_4_58	1249_4_386	1248_4_16	515_6_1	517_4_1	431_4_147	1221_6_1	336_4_158	455_4_147	457_4_82	259_4_86	66_6_1
218_4_32	499_4_1	24_6_1	23_4_22	2528_4_78	343_4_371	1379_4_49	816_4_1	453_4_79	1313_4_151	1157_6_2	121_4_71	122_6_1	123_4_1	124_4_1	1495_4_31	265_4_382	332_4_383	55_4_1	362_4_93	291_4_1	592_4_1	313_4_1	706_4_92	1088_5_11	115_4_1	397_4_291	83_4_22	118_4_169	772_4_396	894_4_1	521_4_238	523_4_1	1010_4_29	1335_4_395	2608_56_75	2047_4_9	38_4_21	645_4_63	1249_4_369	1248_4_22	515_6_1	517_4_1	431_4_166	1221_6_1	336_4_167	455_4_163	457_4_62	259_4_82	66_6_1
218_4_37	499_4_1	24_6_1	23_4_25	2528_4_82	343_4_336	1379_4_55	816_4_1	453_4_69	1313_4_154	1157_6_2	121_4_83	122_6_1	123_4_1	124_4_1	1495_4_39	265_4_370	332_4_357	55_4_1	362_4_115	291_4_1	592_4_1	313_4_1	706_4_88	1088_5_12	115_4_1	397_4_274	83_4_27	118_4_172	772_4_391	894_4_1	521_4_270	523_4_1	1010_4_25	1335_4_460	2608_56_84	2047_4_4	38_4_18	645_4_72	1249_4_358	1248_4_15	515_6_1	517_4_1	431_4_150	1221_6_1	336_4_155	455_4_159	457_4_64	259_4_74	66_6_1
218_4_36	499_4_1	24_6_1	23_4_28	2528_4_74	343_4_366	1379_4_52	816_4_1	453_4_69	1313_4_139	1157_6_2	121_4_83	122_6_1	123_4_1	124_4_1	1495_4_40	265_4_366	332_4_360	55_4_1	362_4_120	291_4_1	592_4_1	313_4_1	706_4_92	1088_5_10	115_4_1	397_4_293	83_4_35	118_4_169	772_4_383	894_4_1	521_4_279	523_4_1	1010_4_29	1335_4_427	2608_56_85	2047_4_5	38_4_21	645_4_62	1249_4_377	1248_4_10	515_6_1	517_4_1	431_4_147	1221_6_1	336_4_179	455_4_164	457_4_72	259_4_53	66_6_1
218_4_43	499_4_1	24_6_1	23_4_25	2528_4_75	343_4_351	1379_4_56	816_4_1	453_4_72	1313_4_157	1157_6_2	121_4_72	122_6_1	123_4_1	124_4_1	1495_4_33	265_4_401	332_4_392	55_4_1	362_4_108	291_4_1	592_4_1	313_4_1	706_4_94	1088_5_14	115_4_1	397_4_307	83_4_26	118_4_188	772_4_408	894_4_1	521_4_262	523_4_1	1010_4_29	1335_4_395	2608_56_68	2047_4_4	38_4_29	645_4_80	1249_4_375	1248_4_7	515_6_1	517_4_1	431_4_142	1221_6_1	336_4_183	455_4_166	457_4_85	259_4_50	66_6_1
325_5_1	882_4_531	153_4_1	592_4_1	744_4_1	142_4_1	1221_6_1	313_4_1	189_4_1	706_4_92	336_4_189	455_4_171	218_4_43	1088_5_12	115_4_1	259_4_47	397_4_326	499_4_1	66_6_1	67_4_39	83_4_17	237_6_78	118_4_164	457_4_86	76_4_1	1985_4_12	852_4_1	23_4_23	2058_4_21	44_4_1	1170_4_1	894_4_1	2528_4_80	1860_4_46	431_4_154	873_4_1	471_4_37	521_4_248	736_4_57	1379_4_63	41_4_1	1563_4_9	2680_6_141	523_4_1	816_4_1	123_4_1	124_4_1	98_4_1	751_4_51	453_4_90
325_5_1	882_4_513	153_4_1	592_4_1	744_4_1	142_4_1	1221_6_1	313_4_1	189_4_1	706_4_99	336_4_190	455_4_171	218_4_37	1088_5_13	115_4_1	259_4_44	397_4_305	499_4_1	66_6_1	67_4_47	83_4_16	237_6_97	118_4_168	457_4_100	76_4_1	1985_4_9	852_4_1	23_4_25	2058_4_28	44_4_1	1170_4_1	894_4_1	2528_4_100	1860_4_47	431_4_149	471_4_26	521_4_262	736_4_50	1379_4_55	41_4_1	1563_4_4	2680_6_147	523_4_1	816_4_1	123_4_1	124_4_1	98_4_1	751_4_41	453_4_86	1313_4_154
325_5_1	882_4_534	153_4_1	592_4_1	744_4_1	142_4_1	1221_6_1	313_4_1	189_4_1	706_4_81	336_4_210	455_4_187	218_4_31	1088_5_14	115_4_1	259_4_45	397_4_300	499_4_1	66_6_1	67_4_53	83_4_20	237_6_96	118_4_183	457_4_96	76_4_1	1985_4_7	852_4_1	23_4_23	2058_4_33	44_4_1	1170_4_1	894_4_1	2528_4_85	1860_4_36	431_4_126	471_4_21	521_4_289	736_4_44	1379_4_33	41_4_1	1563_4_3	2680_6_125	523_4_1	816_4_1	123_4_1	124_4_1	98_4_1	751_4_35	453_4_82	1313_4_141
325_5_1	882_4_560	153_4_1	592_4_1	142_4_1	1221_6_1	313_4_1	189_4_1	706_4_98	336_4_197	455_4_172	218_4_40	1088_5_7	115_4_1	259_4_46	397_4_295	499_4_1	66_6_1	67_4_34	83_4_31	237_6_79	118_4_205	457_4_101	76_4_1	1985_4_4	852_4_1	23_4_21	2058_4_42	44_4_1	1170_4_1	894_4_1	2528_4_87	1860_4_37	431_4_141	471_4_33	521_4_272	736_4_43	1379_4_33	41_4_1	1563_4_4	2680_6_110	523_4_1	816_4_1	123_4_1	98_4_1	751_4_40	453_4_84	1313_4_135	772_4_388	1335_4_398
325_5_1	882_4_567	153_4_1	592_4_1	142_4_1	1221_6_1	313_4_1	189_4_1	706_4_111	336_4_196	455_4_170	218_4_40	1088_5_9	115_4_1	259_4_45	397_4_276	499_4_1	66_6_1	67_4_42	83_4_25	237_6_71	118_4_186	457_4_87	76_4_1	1985_4_4	852_4_1	23_4_15	2058_4_24	44_4_1	1170_4_1	894_4_1	2528_4_82	1860_4_35	431_4_162	471_4_39	521_4_266	736_4_53	1379_4_39	41_4_1	1563_4_2	2680_6_119	523_4_1	816_4_1	123_4_1	98_4_1	751_4_40	453_4_88	1313_4_116	772_4_399	1335_4_380
325_5_1	882_4_517	153_4_1	592_4_1	142_4_1	1221_6_1	313_4_1	189_4_1	706_4_96	336_4_211	455_4_174	218_4_36	1088_5_11	115_4_1	259_4_46	397_4_246	499_4_1	66_6_1	67_4_54	83_4_19	237_6_67	118_4_194	457_4_92	76_4_1	1985_4_1	852_4_1	23_4_17	2058_4_17	44_4_1	1170_4_1	894_4_1	2528_4_89	1860_4_31	431_4_170	471_4_38	521_4_288	736_4_54	1379_4_44	41_4_1	1563_4_2	2680_6_155	523_4_1	816_4_1	123_4_1	98_4_1	751_4_43	453_4_72	1313_4_115	772_4_442	1335_4_403
325_5_1	882_4_507	153_4_1	592_4_1	142_4_1	1221_6_1	313_4_1	189_4_1	706_4_73	336_4_218	455_4_160	218_4_37	1088_5_15	115_4_1	259_4_32	397_4_276	499_4_1	66_6_1	67_4_69	83_4_27	237_6_72	118_4_208	457_4_86	76_4_1	1985_4_2	852_4_1	23_4_17	2058_4_16	44_4_1	1170_4_1	894_4_1	2528_4_111	1860_4_30	431_4_149	471_4_33	521_4_286	736_4_63	1379_4_38	41_4_1	1563_4_3	2680_6_175	523_4_1	816_4_1	123_4_1	98_4_1	751_4_28	453_4_72	1313_4_104	772_4_428	1335_4_405
325_5_1	882_4_513	153_4_1	592_4_1	142_4_1	1221_6_1	313_4_1	189_4_1	706_4_67	336_4_219	455_4_162	218_4_40	1088_5_14	115_4_1	259_4_28	397_4_256	499_4_1	66_6_1	67_4_60	83_4_18	237_6_47	118_4_219	457_4_85	76_4_1	1985_4_1	852_4_1	23_4_14	2058_4_20	44_4_1	1170_4_1	894_4_1	2528_4_114	1860_4_27	431_4_141	471_4_29	521_4_279	736_4_63	1379_4_39	41_4_1	1563_4_6	2680_6_141	523_4_1	816_4_1	123_4_1	98_4_1	751_4_37	453_4_90	1313_4_108	772_4_406	1335_4_378
325_5_1	882_4_532	153_4_1	592_4_1	142_4_1	1221_6_1	313_4_1	706_4_69	336_4_210	455_4_163	218_4_27	1088_5_15	115_4_1	259_4_31	397_4_237	499_4_1	66_6_1	67_4_68	83_4_16	237_6_69	118_4_194	457_4_78	76_4_1	1985_4_2	852_4_1	23_4_10	2058_4_23	44_4_1	1170_4_1	894_4_1	2528_4_112	1860_4_19	431_4_139	471_4_34	521_4_255	736_4_59	1379_4_25	41_4_1	1563_4_9	2680_6_133	523_4_1	816_4_1	123_4_1	98_4_1	751_4_54	453_4_60	1313_4_112	772_4_462	1335_4_377	779_4_177
325_5_1	882_4_530	153_4_1	592_4_1	142_4_1	1221_6_1	313_4_1	706_4_76	336_4_203	455_4_161	218_4_30	1088_5_17	115_4_1	259_4_26	397_4_228	499_4_1	66_6_1	67_4_69	83_4_21	237_6_71	118_4_182	457_4_81	76_4_1	1985_4_3	852_4_1	23_4_8	2058_4_27	44_4_1	1170_4_1	894_4_1	2528_4_117	1860_4_16	431_4_159	471_4_25	521_4_237	736_4_59	1379_4_25	41_4_1	1563_4_6	2680_6_139	523_4_1	816_4_1	123_4_1	98_4_1	751_4_72	453_4_45	1313_4_115	772_4_452	1335_4_405	779_4_183
325_5_1	882_4_534	153_4_1	592_4_1	142_4_1	1221_6_1	313_4_1	706_4_69	336_4_241	455_4_158	218_4_37	1088_5_20	115_4_1	259_4_21	397_4_243	499_4_1	66_6_1	67_4_79	83_4_20	237_6_93	118_4_209	457_4_75	76_4_1	1985_4_3	852_4_1	23_4_10	2058_4_32	44_4_1	1170_4_1	894_4_1	2528_4_120	1860_4_12	431_4_157	471_4_24	521_4_228	736_4_46	1379_4_22	41_4_1	1563_4_7	2680_6_128	523_4_1	816_4_1	123_4_1	98_4_1	751_4_56	453_4_46	1313_4_132	772_4_381	1335_4_396	779_4_205
325_5_1	882_4_565	153_4_1	592_4_1	142_4_1	1221_6_1	313_4_1	706_4_80	336_4_255	455_4_147	218_4_40	1088_5_20	115_4_1	259_4_35	397_4_240	499_4_1	66_6_1	67_4_57	83_4_14	237_6_73	118_4_249	457_4_63	76_4_1	1985_4_4	852_4_1	23_4_17	2058_4_37	44_4_1	1170_4_1	894_4_1	2528_4_101	1860_4_18	431_4_156	471_4_16	521_4_242	736_4_52	1379_4_32	41_4_1	1563_4_11	2680_6_125	523_4_1	816_4_1	123_4_1	98_4_1	751_4_61	453_4_46	1313_4_124	772_4_382	1335_4_370	779_4_212
325_5_1	882_4_587	153_4_1	592_4_1	142_4_1	1221_6_1	313_4_1	706_4_79	336_4_252	455_4_145	218_4_45	1088_5_13	115_4_1	259_4_36	397_4_246	499_4_1	66_6_1	67_4_55	83_4_13	237_6_64	118_4_211	457_4_61	76_4_1	1985_4_4	852_4_1	23_4_7	2058_4_35	44_4_1	1170_4_1	894_4_1	2528_4_91	1860_4_21	431_4_177	471_4_19	521_4_225	736_4_34	1379_4_29	41_4_1	1563_4_8	2680_6_130	523_4_1	816_4_1	123_4_1	98_4_1	751_4_80	453_4_43	1313_4_117	772_4_416	1335_4_378	779_4_199
325_5_1	882_4_597	153_4_1	592_4_1	142_4_1	1221_6_1	313_4_1	706_4_79	336_4_228	455_4_134	218_4_34	1088_5_9	115_4_1	259_4_34	397_4_216	499_4_1	66_6_1	67_4_62	83_4_13	237_6_70	118_4_189	457_4_58	76_4_1	1985_4_2	852_4_1	23_4_10	2058_4_23	44_4_1	1170_4_1	894_4_1	2528_4_94	1860_4_29	431_4_191	471_4_19	521_4_213	736_4_40	1379_4_31	41_4_1	1563_4_4	2680_6_157	523_4_1	816_4_1	123_4_1	98_4_1	751_4_90	453_4_29	1313_4_136	772_4_410	1335_4_369	779_4_219
325_5_1	882_4_619	153_4_1	592_4_1	142_4_1	1221_6_1	706_4_77	336_4_249	455_4_127	218_4_34	1088_5_8	115_4_1	259_4_42	397_4_231	499_4_1	66_6_1	67_4_71	83_4_19	237_6_92	118_4_196	457_4_60	76_4_1	98_4_1	852_4_1	23_4_4	2058_4_20	44_4_1	1170_4_1	894_4_1	2528_4_94	1860_4_30	431_4_159	471_4_26	521_4_233	736_4_47	1379_4_24	41_4_1	1563_4_4	2680_6_152	523_4_1	816_4_1	24_6_1	751_4_72	453_4_32	1313_4_133	772_4_355	1335_4_356	779_4_233	343_4_393	2608_56_62
325_5_1	882_4_604	153_4_1	592_4_1	142_4_1	1221_6_1	706_4_64	336_4_251	455_4_159	218_4_40	1088_5_8	115_4_1	259_4_32	397_4_237	499_4_1	66_6_1	67_4_71	83_4_18	237_6_72	118_4_181	457_4_58	76_4_1	98_4_1	852_4_1	23_4_8	2058_4_23	44_4_1	1170_4_1	894_4_1	2528_4_83	1860_4_39	431_4_176	471_4_18	521_4_263	736_4_64	1379_4_24	41_4_1	1563_4_3	2680_6_165	523_4_1	816_4_1	24_6_1	751_4_62	453_4_25	1313_4_124	772_4_380	1335_4_363	779_4_256	343_4_397	2608_56_58
325_5_1	882_4_605	153_4_1	592_4_1	142_4_1	1221_6_1	706_4_84	336_4_219	455_4_171	218_4_39	1088_5_8	115_4_1	259_4_24	397_4_259	499_4_1	66_6_1	67_4_72	83_4_17	237_6_64	118_4_192	457_4_44	76_4_1	98_4_1	852_4_1	23_4_5	2058_4_31	44_4_1	1170_4_1	894_4_1	2528_4_81	1860_4_41	431_4_164	471_4_10	521_4_235	736_4_75	1379_4_35	41_4_1	1563_4_1	2680_6_138	523_4_1	816_4_1	24_6_1	751_4_63	453_4_24	1313_4_138	772_4_414	1335_4_349	779_4_223	343_4_376	2608_56_47
325_5_1	882_4_647	153_4_1	592_4_1	142_4_1	1221_6_1	706_4_78	336_4_201	455_4_161	218_4_25	1088_5_12	115_4_1	259_4_18	397_4_263	499_4_1	66_6_1	67_4_95	83_4_14	237_6_76	118_4_193	457_4_37	76_4_1	98_4_1	852_4_1	23_4_3	2058_4_21	44_4_1	1170_4_1	894_4_1	2528_4_79	1860_4_44	431_4_172	471_4_6	521_4_222	736_4_64	1379_4_42	41_4_1	1563_4_1	2680_6_164	523_4_1	816_4_1	24_6_1	751_4_67	453_4_29	1313_4_146	772_4_388	1335_4_363	779_4_215	343_4_404	2608_56_38
325_5_1	882_4_646	153_4_1	592_4_1	142_4_1	1221_6_1	706_4_94	336_4_205	455_4_167	218_4_31	1088_5_13	115_4_1	259_4_18	397_4_269	499_4_1	66_6_1	67_4_107	83_4_9	237_6_85	118_4_214	457_4_43	76_4_1	98_4_1	852_4_1	23_4_2	2058_4_26	44_4_1	1170_4_1	894_4_1	2528_4_89	1860_4_38	431_4_167	471_4_6	521_4_243	736_4_62	1379_4_30	41_4_1	1563_4_1	2680_6_172	523_4_1	816_4_1	24_6_1	751_4_48	453_4_32	1313_4_140	772_4_344	1335_4_352	779_4_250	343_4_451	2608_56_32
325_5_1	882_4_660	153_4_1	592_4_1	142_4_1	1221_6_1	706_4_84	336_4_207	455_4_171	218_4_25	1088_5_11	115_4_1	259_4_19	397_4_304	499_4_1	66_6_1	67_4_90	83_4_4	237_6_80	118_4_212	457_4_40	76_4_1	852_4_1	98_4_1	2058_4_31	44_4_1	1170_4_1	894_4_1	2528_4_79	1860_4_52	431_4_158	471_4_6	521_4_204	736_4_65	1379_4_34	41_4_1	1563_4_2	2680_6_165	523_4_1	816_4_1	24_6_1	751_4_49	453_4_21	1313_4_145	772_4_342	1335_4_354	779_4_256	343_4_433	2608_56_34	149_4_103
325_5_1	882_4_641	153_4_1	592_4_1	142_4_1	1221_6_1	706_4_100	336_4_180	455_4_172	218_4_23	1088_5_12	115_4_1	259_4_22	397_4_302	499_4_1	66_6_1	67_4_95	83_4_3	237_6_78	118_4_228	457_4_24	76_4_1	852_4_1	98_4_1	2058_4_28	44_4_1	1170_4_1	2528_4_76	1860_4_40	431_4_152	471_4_11	521_4_183	736_4_66	1379_4_36	189_4_1	2680_6_183	523_4_1	816_4_1	24_6_1	751_4_52	453_4_19	1313_4_144	772_4_355	1335_4_368	779_4_250	343_4_463	2608_56_39	149_4_82	121_4_99	122_6_1
325_5_1	882_4_644	153_4_1	592_4_1	142_4_1	1221_6_1	706_4_80	336_4_170	455_4_155	218_4_21	1088_5_12	115_4_1	259_4_28	397_4_300	499_4_1	66_6_1	67_4_86	83_4_2	237_6_93	118_4_212	457_4_26	76_4_1	852_4_1	98_4_1	2058_4_31	44_4_1	1170_4_1	2528_4_77	1860_4_30	431_4_164	471_4_12	521_4_174	736_4_44	1379_4_32	189_4_1	2680_6_193	523_4_1	816_4_1	24_6_1	751_4_56	453_4_18	1313_4_146	772_4_358	1335_4_381	779_4_260	343_4_446	2608_56_44	149_4_65	121_4_91	122_6_1
325_5_1	882_4_704	153_4_1	592_4_1	142_4_1	1221_6_1	706_4_80	336_4_176	455_4_152	218_4_16	1088_5_11	115_4_1	259_4_23	397_4_282	499_4_1	66_6_1	67_4_88	83_4_2	237_6_113	118_4_204	457_4_33	76_4_1	852_4_1	98_4_1	2058_4_24	44_4_1	1170_4_1	2528_4_70	1860_4_27	431_4_150	471_4_12	521_4_163	736_4_47	1379_4_24	189_4_1	2680_6_187	523_4_1	816_4_1	24_6_1	751_4_49	453_4_22	1313_4_137	772_4_265	1335_4_389	779_4_295	343_4_483	2608_56_45	149_4_78	121_4_106	122_6_1
325_5_1	882_4_712	153_4_1	592_4_1	142_4_1	1221_6_1	706_4_95	336_4_195	455_4_165	218_4_27	1088_5_15	115_4_1	259_4_25	397_4_311	499_4_1	66_6_1	67_4_73	83_4_5	237_6_130	118_4_193	457_4_26	76_4_1	852_4_1	98_4_1	2058_4_35	44_4_1	1170_4_1	2528_4_62	1860_4_24	431_4_138	471_4_16	521_4_160	736_4_50	1379_4_24	189_4_1	2680_6_213	523_4_1	816_4_1	24_6_1	751_4_58	453_4_19	1313_4_131	772_4_277	1335_4_361	779_4_310	343_4_476	2608_56_47	149_4_92	121_4_94	122_6_1
325_5_1	882_4_705	153_4_1	592_4_1	142_4_1	1221_6_1	706_4_115	336_4_184	455_4_177	218_4_18	1088_5_10	115_4_1	259_4_22	397_4_326	499_4_1	66_6_1	67_4_69	83_4_2	237_6_130	118_4_205	457_4_19	76_4_1	852_4_1	98_4_1	2058_4_39	44_4_1	1170_4_1	2528_4_61	1860_4_29	431_4_135	471_4_11	521_4_138	736_4_49	1379_4_19	189_4_1	2680_6_197	523_4_1	816_4_1	24_6_1	751_4_54	453_4_16	1313_4_134	772_4_333	1335_4_358	779_4_270	343_4_464	2608_56_49	149_4_91	121_4_95	122_6_1
325_5_1	882_4_708	153_4_1	592_4_1	142_4_1	1221_6_1	706_4_104	336_4_169	455_4_168	218_4_12	1088_5_7	115_4_1	259_4_16	397_4_314	499_4_1	66_6_1	67_4_64	83_4_3	237_6_141	118_4_182	457_4_16	76_4_1	852_4_1	98_4_1	2058_4_40	44_4_1	1170_4_1	2528_4_57	1860_4_15	431_4_152	471_4_10	521_4_174	736_4_23	1379_4_20	189_4_1	2680_6_200	523_4_1	816_4_1	24_6_1	751_4_49	453_4_18	1313_4_128	772_4_345	1335_4_373	779_4_262	343_4_464	2608_56_43	149_4_68	121_4_89	122_6_1
325_5_1	882_4_776	153_4_1	592_4_1	142_4_1	1221_6_1	706_4_102	336_4_193	455_4_154	218_4_17	1088_5_2	115_4_1	259_4_21	397_4_313	66_6_1	67_4_66	83_4_5	237_6_144	118_4_180	457_4_26	76_4_1	852_4_1	2058_4_30	44_4_1	1170_4_1	2528_4_62	1860_4_15	431_4_161	471_4_5	521_4_189	736_4_21	1379_4_18	189_4_1	2680_6_204	523_4_1	24_6_1	751_4_37	453_4_14	1313_4_118	772_4_269	1335_4_350	779_4_275	343_4_501	2608_56_38	149_4_70	121_4_92	122_6_1	74_4_280	1951_4_60	72_4_16
325_5_1	882_4_820	153_4_1	592_4_1	142_4_1	1221_6_1	706_4_110	336_4_187	455_4_170	218_4_27	1088_5_3	115_4_1	259_4_26	397_4_323	66_6_1	67_4_56	83_4_2	237_6_146	118_4_195	457_4_17	76_4_1	852_4_1	2058_4_25	44_4_1	1170_4_1	2528_4_52	1860_4_8	431_4_139	471_4_10	521_4_201	736_4_26	1379_4_11	189_4_1	2680_6_208	523_4_1	24_6_1	751_4_27	453_4_16	1313_4_112	772_4_233	1335_4_333	779_4_322	343_4_489	2608_56_48	149_4_80	121_4_76	122_6_1	74_4_270	1951_4_54	72_4_6
325_5_1	882_4_835	153_4_1	592_4_1	142_4_1	1221_6_1	706_4_105	336_4_172	455_4_166	218_4_21	1088_5_4	115_4_1	259_4_18	397_4_359	66_6_1	67_4_45	83_4_1	237_6_143	118_4_194	457_4_20	76_4_1	852_4_1	2058_4_23	44_4_1	1170_4_1	2528_4_38	1860_4_6	431_4_149	471_4_4	521_4_181	736_4_23	1379_4_9	189_4_1	2680_6_204	523_4_1	24_6_1	751_4_35	453_4_19	1313_4_136	772_4_303	1335_4_337	779_4_268	343_4_456	2608_56_44	149_4_75	121_4_82	122_6_1	74_4_260	1951_4_49	72_4_4
325_5_1	882_4_799	153_4_1	592_4_1	142_4_1	1221_6_1	706_4_112	336_4_169	455_4_170	218_4_20	1088_5_2	115_4_1	259_4_11	397_4_341	66_6_1	67_4_47	83_4_1	237_6_140	118_4_186	457_4_31	76_4_1	852_4_1	2058_4_24	44_4_1	1170_4_1	2528_4_46	1860_4_8	431_4_167	471_4_3	521_4_181	736_4_23	1379_4_11	189_4_1	2680_6_194	523_4_1	24_6_1	751_4_41	453_4_20	1313_4_150	772_4_292	1335_4_356	779_4_268	343_4_461	2608_56_44	149_4_48	121_4_95	122_6_1	74_4_247	1951_4_50	72_4_1
325_5_1	882_4_840	153_4_1	592_4_1	142_4_1	1221_6_1	706_4_109	336_4_206	455_4_151	218_4_25	1088_5_2	115_4_1	259_4_6	397_4_324	66_6_1	67_4_38	83_4_1	237_6_135	118_4_187	457_4_36	76_4_1	852_4_1	2058_4_22	44_4_1	1170_4_1	2528_4_51	1860_4_7	431_4_158	471_4_5	521_4_200	736_4_24	1379_4_9	189_4_1	2680_6_219	523_4_1	24_6_1	751_4_31	453_4_20	1313_4_137	772_4_234	1335_4_351	779_4_281	343_4_449	2608_56_42	149_4_54	121_4_93	122_6_1	74_4_261	1951_4_46	72_4_4
325_5_1	882_4_889	153_4_1	592_4_1	142_4_1	1221_6_1	706_4_91	336_4_225	455_4_164	218_4_22	1088_5_3	115_4_1	259_4_7	397_4_330	66_6_1	67_4_37	83_4_1	237_6_166	118_4_209	457_4_26	76_4_1	852_4_1	2058_4_26	44_4_1	1170_4_1	2528_4_44	1860_4_7	431_4_141	471_4_3	521_4_212	736_4_21	1379_4_9	189_4_1	2680_6_225	523_4_1	24_6_1	751_4_38	453_4_18	1313_4_124	772_4_239	1335_4_321	779_4_295	343_4_452	2608_56_46	149_4_59	121_4_76	122_6_1	74_4_267	1951_4_41	72_4_4
325_5_1	882_4_906	153_4_1	592_4_1	142_4_1	1221_6_1	706_4_100	336_4_211	455_4_174	218_4_17	1088_5_6	115_4_1	259_4_5	397_4_343	66_6_1	67_4_36	83_4_1	237_6_172	118_4_211	457_4_32	76_4_1	852_4_1	2058_4_38	44_4_1	1170_4_1	2528_4_41	1860_4_8	431_4_135	471_4_2	521_4_162	736_4_19	1379_4_10	189_4_1	2680_6_200	523_4_1	24_6_1	751_4_49	453_4_12	1313_4_116	772_4_269	1335_4_318	779_4_288	343_4_428	2608_56_40	149_4_79	121_4_87	122_6_1	74_4_241	1951_4_55	72_4_3
325_5_1	882_4_889	153_4_1	592_4_1	142_4_1	1221_6_1	706_4_98	336_4_199	455_4_146	218_4_25	1088_5_4	115_4_1	259_4_3	397_4_333	66_6_1	67_4_29	83_4_1	237_6_167	118_4_198	457_4_40	76_4_1	852_4_1	2058_4_37	44_4_1	1170_4_1	2528_4_42	1860_4_6	431_4_135	471_4_3	521_4_156	736_4_21	1379_4_9	189_4_1	2680_6_204	523_4_1	24_6_1	751_4_42	453_4_9	1313_4_123	772_4_297	1335_4_335	779_4_291	343_4_420	2608_56_35	149_4_60	121_4_83	122_6_1	74_4_236	1951_4_52	72_4_4
325_5_1	882_4_878	153_4_1	592_4_1	142_4_1	1221_6_1	706_4_97	336_4_212	455_4_148	218_4_26	1088_5_5	115_4_1	259_4_2	397_4_320	66_6_1	67_4_23	83_4_1	237_6_172	118_4_192	457_4_30	76_4_1	852_4_1	2058_4_38	44_4_1	1170_4_1	2528_4_42	1860_4_5	431_4_155	471_4_3	521_4_156	736_4_22	1379_4_4	189_4_1	2680_6_189	523_4_1	24_6_1	751_4_45	453_4_10	1313_4_128	772_4_252	1335_4_354	779_4_291	343_4_404	2608_56_38	149_4_71	121_4_88	122_6_1	74_4_246	1951_4_47	72_4_6
325_5_1	882_4_900	153_4_1	592_4_1	142_4_1	1221_6_1	706_4_100	336_4_198	455_4_128	218_4_28	1088_5_4	115_4_1	259_4_5	397_4_374	66_6_1	67_4_25	83_4_1	237_6_178	118_4_179	457_4_24	76_4_1	852_4_1	2058_4_36	44_4_1	1170_4_1	2528_4_50	1860_4_5	431_4_136	471_4_3	521_4_150	736_4_28	1379_4_5	189_4_1	2680_6_170	523_4_1	24_6_1	751_4_44	453_4_8	1313_4_117	772_4_277	1335_4_335	779_4_261	343_4_391	2608_56_43	149_4_80	121_4_89	122_6_1	74_4_264	1951_4_36	72_4_4
325_5_1	882_4_918	153_4_1	592_4_1	142_4_1	1221_6_1	706_4_116	336_4_180	455_4_143	218_4_30	1088_5_3	115_4_1	397_4_366	66_6_1	67_4_17	83_4_1	237_6_197	118_4_184	457_4_23	76_4_1	852_4_1	2058_4_39	44_4_1	1170_4_1	2528_4_36	1860_4_7	431_4_117	1682_4_16	521_4_125	736_4_33	1379_4_4	189_4_1	2680_6_163	523_4_1	24_6_1	751_4_57	453_4_11	1313_4_101	772_4_322	1335_4_348	779_4_243	343_4_320	2608_56_45	149_4_83	121_4_98	122_6_1	74_4_268	1951_4_36	72_4_3	265_4_546
325_5_1	882_4_949	153_4_1	592_4_1	41_4_1	1221_6_1	706_4_106	336_4_186	455_4_160	218_4_37	1088_5_4	115_4_1	397_4_362	66_6_1	67_4_14	83_4_1	237_6_177	118_4_171	457_4_22	76_4_1	852_4_1	2058_4_35	44_4_1	1170_4_1	2528_4_35	1860_4_5	431_4_156	1682_4_15	521_4_151	736_4_15	1379_4_4	189_4_1	2680_6_163	523_4_1	24_6_1	751_4_56	453_4_8	1313_4_100	772_4_310	1335_4_355	779_4_232	343_4_292	2608_56_42	149_4_71	121_4_109	122_6_1	74_4_257	1951_4_42	1495_4_23	265_4_525
325_5_1	882_4_924	153_4_1	592_4_1	41_4_1	1221_6_1	706_4_89	336_4_224	455_4_156	218_4_34	1088_5_4	115_4_1	397_4_348	66_6_1	67_4_10	83_4_1	237_6_192	118_4_143	457_4_19	852_4_1	2058_4_29	44_4_1	1170_4_1	2528_4_36	1860_4_3	431_4_171	1682_4_16	521_4_137	736_4_21	189_4_1	2680_6_186	24_6_1	751_4_56	453_4_7	1313_4_113	772_4_271	1335_4_358	779_4_253	343_4_285	2608_56_45	149_4_91	121_4_115	122_6_1	74_4_304	1951_4_40	1495_4_28	265_4_516	225_4_1	332_4_415	1025_4_35
325_5_1	882_4_892	153_4_1	592_4_1	1221_6_1	706_4_94	336_4_205	455_4_154	218_4_41	1088_5_2	115_4_1	397_4_353	66_6_1	67_4_11	83_4_1	72_4_1	237_6_156	118_4_150	457_4_22	852_4_1	2058_4_41	44_4_1	1170_4_1	2528_4_43	1860_4_3	41_4_1	471_4_2	521_4_148	736_4_33	189_4_1	2680_6_184	24_6_1	751_4_62	453_4_13	1313_4_101	772_4_271	1335_4_318	779_4_246	343_4_302	2608_56_46	149_4_99	121_4_118	122_6_1	74_4_332	1951_4_39	1495_4_17	265_4_521	225_4_1	332_4_415	1025_4_28
325_5_1	882_4_910	153_4_1	592_4_1	1221_6_1	706_4_106	336_4_184	455_4_157	218_4_40	1088_5_3	115_4_1	397_4_348	66_6_1	67_4_15	83_4_1	72_4_1	237_6_186	118_4_147	457_4_24	852_4_1	2058_4_42	44_4_1	1170_4_1	2528_4_44	1860_4_6	41_4_1	521_4_126	736_4_26	189_4_1	2680_6_183	24_6_1	751_4_72	453_4_12	1313_4_95	772_4_289	1335_4_314	779_4_228	343_4_274	2608_56_43	149_4_112	121_4_118	122_6_1	74_4_330	1951_4_44	1495_4_19	265_4_510	225_4_1	332_4_431	1025_4_29	1010_4_45
325_5_1	882_4_952	153_4_1	592_4_1	1221_6_1	706_4_105	336_4_178	455_4_168	218_4_29	1088_5_1	115_4_1	397_4_322	66_6_1	67_4_20	83_4_1	72_4_1	237_6_182	118_4_142	457_4_24	852_4_1	2058_4_37	44_4_1	1170_4_1	2528_4_35	1860_4_7	41_4_1	521_4_152	736_4_23	189_4_1	2680_6_185	24_6_1	751_4_61	453_4_7	1313_4_108	772_4_275	1335_4_336	779_4_237	343_4_276	2608_56_46	149_4_95	121_4_102	122_6_1	74_4_323	1951_4_55	1495_4_21	265_4_498	225_4_1	332_4_416	1025_4_28	1010_4_49
882_4_947	153_4_1	592_4_1	1221_6_1	706_4_97	336_4_191	455_4_170	218_4_31	332_4_433	115_4_1	397_4_306	66_6_1	67_4_20	83_4_1	72_4_1	237_6_185	118_4_124	24_6_1	852_4_1	2058_4_39	44_4_1	1170_4_1	2528_4_43	1860_4_3	41_4_1	521_4_176	736_4_33	189_4_1	2680_6_190	751_4_57	453_4_6	1313_4_120	772_4_266	1335_4_322	779_4_244	343_4_252	2608_56_41	149_4_103	121_4_123	122_6_1	74_4_308	1951_4_59	1495_4_17	265_4_490	225_4_1	457_4_13	1025_4_42	1010_4_34	1044_4_241	362_4_123
882_4_921	153_4_1	592_4_1	1221_6_1	706_4_109	336_4_195	455_4_127	218_4_33	332_4_415	115_4_1	397_4_297	66_6_1	67_4_16	83_4_1	72_4_1	237_6_183	118_4_120	24_6_1	852_4_1	2058_4_42	44_4_1	1170_4_1	2528_4_52	1860_4_4	41_4_1	521_4_169	736_4_38	189_4_1	2680_6_182	751_4_61	453_4_2	1313_4_145	772_4_300	1335_4_309	779_4_210	343_4_243	2608_56_36	149_4_116	121_4_126	122_6_1	74_4_362	1951_4_54	1495_4_18	265_4_480	225_4_1	457_4_17	1025_4_20	1010_4_46	1044_4_232	362_4_118
882_4_886	153_4_1	592_4_1	1221_6_1	706_4_107	336_4_217	455_4_145	218_4_37	332_4_400	115_4_1	397_4_309	66_6_1	67_4_18	83_4_1	72_4_1	237_6_204	118_4_134	24_6_1	852_4_1	2058_4_43	44_4_1	1170_4_1	2528_4_50	1860_4_3	41_4_1	521_4_141	736_4_30	189_4_1	2680_6_180	751_4_54	453_4_2	1313_4_129	772_4_314	1335_4_319	779_4_201	343_4_198	2608_56_42	149_4_100	121_4_139	122_6_1	74_4_394	1951_4_54	1495_4_34	265_4_469	225_4_1	457_4_23	1025_4_17	1010_4_62	1044_4_203	362_4_114
882_4_943	153_4_1	592_4_1	1221_6_1	706_4_80	336_4_193	455_4_167	218_4_47	332_4_407	115_4_1	397_4_303	66_6_1	67_4_17	83_4_1	72_4_1	237_6_231	118_4_127	24_6_1	852_4_1	2058_4_34	44_4_1	1170_4_1	2528_4_40	1860_4_2	41_4_1	521_4_139	736_4_21	189_4_1	2680_6_171	751_4_63	453_4_3	1313_4_116	772_4_279	1335_4_354	779_4_203	343_4_210	2608_56_31	149_4_72	121_4_139	122_6_1	74_4_361	1951_4_51	1495_4_42	265_4_465	225_4_1	457_4_28	1025_4_18	1010_4_59	1044_4_202	362_4_116
882_4_938	153_4_1	592_4_1	1221_6_1	706_4_78	336_4_211	455_4_150	218_4_55	332_4_386	115_4_1	397_4_302	66_6_1	67_4_10	83_4_1	72_4_1	237_6_268	118_4_133	24_6_1	852_4_1	2058_4_33	44_4_1	1170_4_1	2528_4_42	41_4_1	521_4_138	736_4_11	189_4_1	2680_6_192	751_4_56	453_4_4	1313_4_134	772_4_276	1335_4_360	779_4_198	343_4_227	2608_56_23	149_4_84	121_4_138	122_6_1	74_4_352	1951_4_49	1495_4_30	265_4_459	225_4_1	457_4_23	1025_4_8	1010_4_33	1044_4_212	362_4_123	291_4_1
882_4_942	153_4_1	592_4_1	1221_6_1	706_4_92	336_4_182	455_4_133	218_4_59	332_4_378	115_4_1	397_4_308	66_6_1	67_4_13	83_4_1	72_4_1	237_6_253	118_4_135	24_6_1	852_4_1	2058_4_39	44_4_1	1170_4_1	2528_4_40	41_4_1	521_4_123	736_4_13	189_4_1	2680_6_179	751_4_68	453_4_4	1313_4_154	772_4_285	1335_4_344	779_4_191	343_4_227	2608_56_21	149_4_95	121_4_130	122_6_1	74_4_358	1951_4_44	1495_4_19	265_4_448	225_4_1	457_4_28	1025_4_6	1010_4_50	1044_4_204	362_4_118	291_4_1
882_4_948	153_4_1	592_4_1	1221_6_1	706_4_81	336_4_167	455_4_157	218_4_51	332_4_381	115_4_1	397_4_345	66_6_1	67_4_11	83_4_1	72_4_1	237_6_269	118_4_153	24_6_1	852_4_1	2058_4_37	44_4_1	1170_4_1	2528_4_32	41_4_1	521_4_99	736_4_12	189_4_1	2680_6_163	751_4_75	453_4_6	1313_4_127	772_4_293	1335_4_366	779_4_165	343_4_211	2608_56_28	149_4_78	121_4_124	122_6_1	74_4_386	1951_4_57	1495_4_23	265_4_460	225_4_1	457_4_41	1025_4_6	1010_4_59	1044_4_185	362_4_120	291_4_1
882_4_952	153_4_1	592_4_1	1221_6_1	706_4_75	336_4_176	455_4_167	218_4_42	332_4_404	115_4_1	397_4_332	66_6_1	67_4_9	83_4_1	72_4_1	237_6_282	118_4_149	24_6_1	852_4_1	2058_4_36	44_4_1	1170_4_1	2528_4_18	41_4_1	521_4_99	736_4_13	189_4_1	2680_6_180	751_4_88	453_4_3	1313_4_108	772_4_289	1335_4_367	779_4_168	343_4_218	2608_56_18	149_4_63	121_4_129	122_6_1	74_4_399	1951_4_59	1495_4_17	265_4_443	225_4_1	457_4_34	1025_4_9	1010_4_46	1044_4_212	362_4_121	291_4_1
882_4_1016	153_4_1	592_4_1	1221_6_1	706_4_77	336_4_199	455_4_162	218_4_35	332_4_413	115_4_1	397_4_326	66_6_1	67_4_9	83_4_1	72_4_1	237_6_286	118_4_144	24_6_1	852_4_1	2058_4_33	44_4_1	1170_4_1	2528_4_20	41_4_1	521_4_96	736_4_16	189_4_1	2680_6_179	751_4_79	453_4_2	1313_4_121	772_4_302	1335_4_342	779_4_161	343_4_216	2608_56_15	149_4_58	121_4_115	122_6_1	74_4_372	1951_4_47	1495_4_16	265_4_449	225_4_1	457_4_29	1025_4_10	1010_4_38	1044_4_217	362_4_102	291_4_1
882_4_1046	153_4_1	592_4_1	1221_6_1	706_4_89	336_4_190	455_4_144	218_4_34	332_4_382	115_4_1	397_4_326	66_6_1	67_4_6	83_4_1	72_4_1	237_6_270	118_4_137	24_6_1	852_4_1	2058_4_37	44_4_1	1170_4_1	2528_4_36	41_4_1	521_4_76	736_4_16	189_4_1	2680_6_185	751_4_85	453_4_1	1313_4_127	772_4_289	1335_4_328	779_4_148	343_4_232	2608_56_12	149_4_75	121_4_119	122_6_1	74_4_363	1951_4_48	1495_4_16	265_4_455	225_4_1	457_4_33	1025_4_6	1010_4_53	1044_4_224	362_4_91	291_4_1
882_4_1032	153_4_1	592_4_1	1221_6_1	706_4_75	336_4_207	455_4_143	218_4_36	332_4_387	115_4_1	397_4_335	66_6_1	67_4_6	83_4_1	72_4_1	237_6_263	118_4_126	24_6_1	852_4_1	2058_4_40	44_4_1	1170_4_1	2528_4_20	41_4_1	521_4_76	736_4_16	189_4_1	2680_6_192	751_4_94	453_4_1	1313_4_134	772_4_327	1335_4_298	779_4_125	343_4_206	2608_56_15	149_4_80	121_4_123	122_6_1	74_4_387	1951_4_53	1495_4_18	265_4_444	225_4_1	457_4_37	1025_4_9	1010_4_57	1044_4_208	362_4_93	291_4_1
882_4_1020	153_4_1	592_4_1	1221_6_1	706_4_62	336_4_195	455_4_164	218_4_34	332_4_392	115_4_1	397_4_321	66_6_1	67_4_8	83_4_1	72_4_1	237_6_268	118_4_141	24_6_1	852_4_1	2058_4_44	44_4_1	1170_4_1	2528_4_13	41_4_1	521_4_78	736_4_20	189_4_1	2680_6_197	751_4_88	453_4_1	1313_4_113	772_4_371	1335_4_331	779_4_115	343_4_199	2608_56_23	149_4_77	121_4_105	122_6_1	74_4_395	1951_4_61	1495_4_17	265_4_413	225_4_1	457_4_26	1025_4_19	1010_4_42	1044_4_223	362_4_100	291_4_1
882_4_1050	153_4_1	592_4_1	1221_6_1	706_4_60	336_4_203	455_4_171	218_4_29	332_4_415	115_4_1	397_4_324	66_6_1	67_4_10	83_4_1	72_4_1	237_6_275	118_4_141	24_6_1	852_4_1	2058_4_46	44_4_1	1170_4_1	2528_4_16	41_4_1	521_4_82	736_4_20	189_4_1	2680_6_197	751_4_95	453_4_1	1313_4_107	772_4_346	1335_4_305	779_4_137	343_4_203	2608_56_19	149_4_67	121_4_129	122_6_1	74_4_389	1951_4_67	1495_4_10	265_4_392	225_4_1	457_4_31	1025_4_19	1010_4_43	1044_4_221	362_4_82	291_4_1
882_4_1087	153_4_1	592_4_1	1221_6_1	706_4_76	336_4_198	455_4_181	218_4_26	332_4_412	115_4_1	397_4_332	66_6_1	67_4_10	83_4_1	72_4_1	237_6_259	118_4_105	24_6_1	852_4_1	2058_4_50	44_4_1	1170_4_1	2528_4_30	41_4_1	521_4_83	736_4_13	189_4_1	2680_6_204	751_4_84	453_4_1	1313_4_136	772_4_339	1335_4_280	779_4_149	343_4_177	2608_56_21	149_4_74	121_4_124	122_6_1	74_4_347	1951_4_77	1495_4_7	265_4_423	225_4_1	457_4_39	1025_4_23	1010_4_47	1044_4_251	362_4_92	291_4_1
882_4_1074	153_4_1	592_4_1	1221_6_1	706_4_69	336_4_181	455_4_168	218_4_34	332_4_400	115_4_1	397_4_377	66_6_1	67_4_15	83_4_1	72_4_1	237_6_253	118_4_115	24_6_1	852_4_1	2058_4_43	44_4_1	1170_4_1	2528_4_23	41_4_1	521_4_77	736_4_24	189_4_1	2680_6_206	751_4_88	453_4_1	1313_4_151	772_4_323	1335_4_278	779_4_140	343_4_146	2608_56_24	149_4_75	121_4_132	122_6_1	74_4_338	1951_4_84	1495_4_10	265_4_432	225_4_1	457_4_43	1025_4_35	1010_4_57	1044_4_230	362_4_102	291_4_1
882_4_1062	153_4_1	592_4_1	1221_6_1	706_4_70	336_4_179	455_4_162	218_4_22	332_4_390	115_4_1	397_4_376	66_6_1	67_4_6	83_4_1	72_4_1	237_6_250	118_4_134	24_6_1	852_4_1	2058_4_44	44_4_1	1170_4_1	2528_4_13	41_4_1	521_4_85	736_4_32	189_4_1	2680_6_186	751_4_85	453_4_1	1313_4_131	772_4_330	1335_4_274	779_4_152	343_4_152	2608_56_27	149_4_80	121_4_138	122_6_1	74_4_346	1951_4_85	1495_4_11	265_4_448	225_4_1	457_4_36	1025_4_42	1010_4_46	1044_4_233	362_4_118	291_4_1
882_4_1054	153_4_1	592_4_1	1221_6_1	706_4_76	336_4_153	455_4_140	218_4_29	332_4_399	115_4_1	397_4_358	66_6_1	67_4_5	83_4_1	72_4_1	237_6_285	118_4_131	24_6_1	852_4_1	2058_4_42	44_4_1	1170_4_1	2528_4_12	41_4_1	521_4_80	736_4_23	189_4_1	2680_6_178	751_4_83	453_4_1	1313_4_148	772_4_329	1335_4_286	779_4_167	343_4_142	2608_56_26	149_4_71	121_4_135	122_6_1	74_4_338	1951_4_78	1495_4_9	265_4_439	225_4_1	457_4_38	1025_4_45	1010_4_55	1044_4_271	362_4_121	291_4_1
882_4_1100	153_4_1	592_4_1	1221_6_1	706_4_93	336_4_158	455_4_135	218_4_31	332_4_388	115_4_1	397_4_362	66_6_1	67_4_8	83_4_1	72_4_1	237_6_297	118_4_114	24_6_1	852_4_1	2058_4_33	44_4_1	1170_4_1	2528_4_16	41_4_1	521_4_75	736_4_21	189_4_1	2680_6_173	751_4_86	453_4_1	1313_4_157	772_4_307	1335_4_287	779_4_179	343_4_132	2608_56_32	149_4_91	121_4_128	122_6_1	74_4_320	1951_4_68	1495_4_12	265_4_469	225_4_1	457_4_40	1025_4_22	1010_4_65	1044_4_264	362_4_108	291_4_1
882_4_1100	153_4_1	592_4_1	1221_6_1	706_4_87	336_4_165	455_4_119	218_4_38	332_4_388	115_4_1	397_4_387	66_6_1	67_4_7	83_4_1	72_4_1	237_6_272	118_4_100	24_6_1	852_4_1	2058_4_29	44_4_1	1170_4_1	2528_4_20	41_4_1	521_4_70	736_4_17	189_4_1	2680_6_163	751_4_87	453_4_1	1313_4_162	772_4_295	1335_4_302	779_4_185	343_4_89	2608_56_33	149_4_81	121_4_131	122_6_1	74_4_326	1951_4_71	1495_4_17	265_4_482	225_4_1	457_4_43	1025_4_29	1010_4_71	1044_4_266	362_4_113	291_4_1
882_4_1060	153_4_1	592_4_1	1221_6_1	706_4_64	336_4_166	455_4_128	218_4_44	332_4_386	115_4_1	397_4_374	66_6_1	67_4_4	83_4_1	72_4_1	237_6_275	118_4_124	24_6_1	852_4_1	2058_4_37	44_4_1	1170_4_1	2528_4_20	41_4_1	521_4_79	736_4_31	189_4_1	2680_6_163	751_4_106	453_4_1	1313_4_149	772_4_320	1335_4_308	779_4_199	343_4_84	2608_56_35	149_4_61	121_4_149	122_6_1	74_4_326	1951_4_77	1495_4_13	265_4_465	225_4_1	457_4_36	1025_4_37	1010_4_45	1044_4_224	362_4_124	291_4_1
882_4_1081	153_4_1	592_4_1	1221_6_1	706_4_69	336_4_171	455_4_140	218_4_46	332_4_378	115_4_1	397_4_384	66_6_1	67_4_5	83_4_1	72_4_1	237_6_301	118_4_118	24_6_1	852_4_1	2058_4_52	44_4_1	1170_4_1	2528_4_14	41_4_1	521_4_51	736_4_24	189_4_1	2680_6_174	751_4_103	453_4_1	1313_4_149	772_4_300	1335_4_269	779_4_238	343_4_90	2608_56_31	149_4_63	121_4_141	122_6_1	74_4_327	1951_4_79	1495_4_6	265_4_463	225_4_1	457_4_43	1025_4_42	1010_4_35	1044_4_213	362_4_127	291_4_1
882_4_1080	153_4_1	592_4_1	1221_6_1	706_4_72	336_4_186	455_4_128	218_4_35	332_4_379	115_4_1	397_4_396	66_6_1	67_4_7	83_4_1	72_4_1	237_6_289	118_4_104	24_6_1	852_4_1	2058_4_55	44_4_1	1170_4_1	2528_4_15	41_4_1	521_4_46	736_4_19	189_4_1	2680_6_185	751_4_104	453_4_1	1313_4_168	772_4_306	1335_4_265	779_4_207	343_4_107	2608_56_34	149_4_44	121_4_149	122_6_1	74_4_341	1951_4_73	1495_4_5	265_4_486	225_4_1	457_4_45	1025_4_29	1010_4_31	1044_4_231	362_4_136	291_4_1
882_4_1126	153_4_1	592_4_1	1221_6_1	706_4_70	336_4_191	455_4_121	218_4_30	332_4_357	115_4_1	397_4_408	66_6_1	67_4_8	83_4_1	72_4_1	237_6_249	118_4_84	24_6_1	852_4_1	2058_4_52	44_4_1	1170_4_1	2528_4_10	41_4_1	521_4_45	736_4_10	189_4_1	2680_6_178	751_4_120	453_4_1	1313_4_172	772_4_333	1335_4_260	779_4_191	343_4_79	2608_56_35	149_4_34	121_4_144	122_6_1	74_4_323	1951_4_71	1495_4_6	265_4_515	225_4_1	457_4_36	1025_4_29	1010_4_30	1044_4_254	362_4_161	291_4_1
882_4_1123	153_4_1	592_4_1	1221_6_1	706_4_54	336_4_199	455_4_118	218_4_30	332_4_383	115_4_1	397_4_434	66_6_1	67_4_2	83_4_1	72_4_1	237_6_259	118_4_90	24_6_1	852_4_1	2058_4_49	44_4_1	1170_4_1	2528_4_11	41_4_1	521_4_43	736_4_13	189_4_1	2680_6_164	751_4_127	453_4_1	1313_4_141	772_4_324	1335_4_255	779_4_184	343_4_81	2608_56_46	149_4_19	121_4_173	122_6_1	74_4_322	1951_4_61	1495_4_8	265_4_502	225_4_1	457_4_48	1025_4_54	1010_4_20	1044_4_202	362_4_173	291_4_1
882_4_1117	153_4_1	592_4_1	1221_6_1	706_4_65	336_4_211	455_4_115	218_4_36	332_4_388	115_4_1	397_4_410	66_6_1	67_4_2	83_4_1	72_4_1	237_6_247	118_4_79	24_6_1	852_4_1	2058_4_56	44_4_1	1170_4_1	2528_4_8	41_4_1	521_4_50	736_4_8	189_4_1	2680_6_154	751_4_129	453_4_1	1313_4_157	772_4_305	1335_4_251	779_4_197	343_4_95	2608_56_38	149_4_20	121_4_162	122_6_1	74_4_310	1951_4_60	1495_4_7	265_4_494	225_4_1	457_4_62	1025_4_40	1010_4_25	1044_4_199	362_4_194	291_4_1
882_4_1124	153_4_1	592_4_1	1221_6_1	706_4_68	336_4_231	455_4_99	218_4_39	332_4_407	115_4_1	397_4_416	66_6_1	67_4_2	83_4_1	72_4_1	237_6_264	118_4_90	24_6_1	852_4_1	2058_4_56	44_4_1	1170_4_1	2528_4_7	41_4_1	521_4_48	736_4_4	189_4_1	2680_6_146	751_4_125	453_4_1	1313_4_170	772_4_350	1335_4_250	779_4_194	343_4_113	2608_56_49	149_4_22	121_4_149	122_6_1	74_4_317	1951_4_57	1495_4_7	265_4_468	225_4_1	457_4_53	1025_4_27	1010_4_22	1044_4_213	362_4_165	291_4_1
882_4_1128	153_4_1	592_4_1	1221_6_1	706_4_56	336_4_223	455_4_91	218_4_43	332_4_410	115_4_1	397_4_453	66_6_1	67_4_3	83_4_1	72_4_1	237_6_251	118_4_94	24_6_1	852_4_1	2058_4_53	44_4_1	1170_4_1	2528_4_7	41_4_1	521_4_46	736_4_4	189_4_1	2680_6_146	751_4_144	453_4_1	1313_4_175	772_4_356	1335_4_238	779_4_216	343_4_75	2608_56_60	149_4_23	121_4_142	122_6_1	74_4_327	1951_4_61	1495_4_10	265_4_470	225_4_1	457_4_54	1025_4_22	1010_4_15	1044_4_209	362_4_168	291_4_1
882_4_1120	153_4_1	592_4_1	1221_6_1	706_4_51	336_4_234	455_4_115	218_4_50	332_4_396	115_4_1	397_4_436	66_6_1	67_4_4	83_4_1	72_4_1	237_6_220	118_4_94	24_6_1	852_4_1	2058_4_57	44_4_1	1170_4_1	2528_4_8	41_4_1	521_4_54	736_4_2	189_4_1	2680_6_147	751_4_163	453_4_1	1313_4_168	772_4_324	1335_4_235	779_4_200	343_4_75	2608_56_75	149_4_16	121_4_146	122_6_1	74_4_324	1951_4_63	1495_4_8	265_4_457	225_4_1	457_4_58	1025_4_34	1010_4_12	1044_4_193	362_4_191	291_4_1
882_4_1112	153_4_1	592_4_1	1221_6_1	706_4_54	336_4_213	455_4_105	218_4_65	332_4_383	115_4_1	397_4_395	66_6_1	67_4_3	83_4_1	72_4_1	237_6_232	118_4_102	24_6_1	852_4_1	2058_4_45	44_4_1	1170_4_1	2528_4_6	41_4_1	521_4_55	736_4_3	189_4_1	2680_6_158	751_4_178	453_4_1	1313_4_156	772_4_337	1335_4_218	779_4_190	343_4_86	2608_56_86	149_4_15	121_4_155	122_6_1	74_4_324	1951_4_61	1495_4_6	265_4_472	225_4_1	457_4_61	1025_4_38	1010_4_12	1044_4_216	362_4_210	291_4_1
882_4_1093	153_4_1	592_4_1	1221_6_1	706_4_65	336_4_226	455_4_92	218_4_70	332_4_412	115_4_1	397_4_361	66_6_1	67_4_3	83_4_1	72_4_1	237_6_242	118_4_100	24_6_1	852_4_1	2058_4_60	44_4_1	1170_4_1	2528_4_6	41_4_1	521_4_49	736_4_4	189_4_1	2680_6_142	751_4_165	453_4_1	1313_4_184	772_4_369	1335_4_205	779_4_185	343_4_87	2608_56_65	149_4_18	121_4_162	122_6_1	74_4_335	1951_4_59	1495_4_1	265_4_444	225_4_1	457_4_48	1025_4_30	1010_4_13	1044_4_256	362_4_178	291_4_1
882_4_1124	153_4_1	592_4_1	1221_6_1	706_4_59	336_4_201	455_4_84	218_4_58	332_4_420	115_4_1	397_4_422	66_6_1	67_4_5	83_4_1	72_4_1	237_6_217	118_4_90	24_6_1	852_4_1	2058_4_65	44_4_1	1170_4_1	2528_4_7	41_4_1	521_4_47	736_4_5	189_4_1	2680_6_159	751_4_158	453_4_1	1313_4_189	772_4_396	1335_4_193	779_4_180	343_4_58	2608_56_75	149_4_23	121_4_147	122_6_1	74_4_329	1951_4_83	1495_4_1	265_4_452	225_4_1	457_4_40	1025_4_18	1010_4_8	1044_4_260	362_4_207	291_4_1
882_4_1093	153_4_1	592_4_1	1221_6_1	706_4_58	336_4_170	455_4_123	218_4_56	332_4_426	115_4_1	397_4_435	66_6_1	67_4_4	83_4_1	72_4_1	237_6_206	118_4_93	24_6_1	852_4_1	2058_4_62	44_4_1	1170_4_1	2528_4_8	41_4_1	521_4_48	736_4_5	189_4_1	2680_6_159	751_4_174	453_4_1	1313_4_172	772_4_360	1335_4_210	779_4_179	343_4_67	2608_56_72	149_4_25	121_4_145	122_6_1	74_4_342	1951_4_72	1495_4_2	265_4_444	225_4_1	457_4_44	1025_4_20	1010_4_8	1044_4_252	362_4_206	291_4_1
882_4_1079	153_4_1	592_4_1	1221_6_1	706_4_50	336_4_154	455_4_129	218_4_54	332_4_405	115_4_1	397_4_442	66_6_1	67_4_6	83_4_1	237_6_209	118_4_110	24_6_1	852_4_1	2058_4_73	44_4_1	1170_4_1	2528_4_7	41_4_1	521_4_58	736_4_5	189_4_1	2680_6_180	751_4_168	453_4_1	1313_4_171	772_4_376	1335_4_198	779_4_185	343_4_77	2608_56_80	149_4_16	121_4_147	122_6_1	74_4_342	1951_4_56	72_4_1	265_4_439	457_4_41	1025_4_12	1010_4_11	1044_4_240	362_4_207	291_4_1	645_4_50	1249_4_700
882_4_1050	153_4_1	592_4_1	1221_6_1	706_4_53	336_4_179	455_4_130	218_4_44	332_4_433	115_4_1	397_4_431	66_6_1	67_4_8	83_4_1	237_6_203	118_4_126	24_6_1	852_4_1	2058_4_90	44_4_1	1170_4_1	2528_4_6	41_4_1	521_4_57	736_4_2	189_4_1	2680_6_157	751_4_156	453_4_1	1313_4_174	772_4_367	1335_4_205	779_4_211	343_4_69	2608_56_74	149_4_7	121_4_144	122_6_1	74_4_369	1951_4_73	72_4_1	265_4_397	457_4_46	1025_4_13	1010_4_11	1044_4_243	362_4_206	291_4_1	645_4_49	1249_4_672
882_4_1112	153_4_1	592_4_1	1221_6_1	706_4_61	336_4_173	455_4_115	218_4_32	332_4_434	115_4_1	397_4_441	66_6_1	67_4_10	83_4_1	237_6_192	118_4_111	24_6_1	852_4_1	2058_4_88	44_4_1	1170_4_1	2528_4_4	41_4_1	521_4_47	343_4_57	189_4_1	2680_6_152	751_4_146	1313_4_186	772_4_384	1335_4_213	779_4_193	2608_56_76	149_4_10	121_4_134	122_6_1	74_4_364	1951_4_85	72_4_1	265_4_402	457_4_49	1025_4_10	1010_4_8	1044_4_238	362_4_200	291_4_1	645_4_45	1249_4_707	431_4_43	517_4_1
882_4_1114	153_4_1	592_4_1	1221_6_1	706_4_39	336_4_156	455_4_113	218_4_34	332_4_438	115_4_1	397_4_478	66_6_1	67_4_11	83_4_1	237_6_168	118_4_126	24_6_1	852_4_1	2058_4_101	44_4_1	1170_4_1	2528_4_4	41_4_1	521_4_43	343_4_52	189_4_1	2680_6_160	751_4_161	1313_4_145	772_4_387	1335_4_220	779_4_183	2608_56_68	149_4_6	121_4_132	122_6_1	74_4_386	1951_4_76	72_4_1	265_4_420	457_4_53	1025_4_6	1010_4_4	1044_4_210	362_4_206	291_4_1	645_4_44	1249_4_744	431_4_42	517_4_1
882_4_1164	153_4_1	592_4_1	1221_6_1	706_4_35	336_4_181	455_4_111	218_4_24	332_4_417	115_4_1	397_4_461	66_6_1	67_4_11	83_4_1	237_6_170	118_4_121	24_6_1	852_4_1	2058_4_97	44_4_1	1170_4_1	2528_4_5	41_4_1	521_4_41	343_4_54	189_4_1	2680_6_165	751_4_167	1313_4_128	772_4_387	1335_4_215	779_4_191	2608_56_72	149_4_7	121_4_121	122_6_1	74_4_377	1951_4_73	72_4_1	265_4_422	457_4_46	1025_4_6	1010_4_2	1044_4_199	362_4_188	291_4_1	645_4_44	1249_4_764	431_4_51	517_4_1
882_4_1134	153_4_1	592_4_1	1221_6_1	706_4_31	336_4_185	455_4_100	218_4_18	332_4_426	115_4_1	397_4_453	66_6_1	67_4_14	83_4_1	237_6_189	118_4_150	24_6_1	852_4_1	2058_4_93	44_4_1	1170_4_1	2528_4_5	41_4_1	521_4_42	343_4_81	189_4_1	2680_6_164	751_4_147	1313_4_141	772_4_416	1335_4_223	779_4_183	2608_56_67	149_4_11	121_4_120	122_6_1	74_4_380	1951_4_90	72_4_1	265_4_420	457_4_29	1025_4_9	1010_4_1	1044_4_193	362_4_182	291_4_1	645_4_31	1249_4_728	431_4_46	517_4_1
882_4_1147	153_4_1	592_4_1	1221_6_1	706_4_42	336_4_184	455_4_98	218_4_18	332_4_414	115_4_1	397_4_460	66_6_1	67_4_10	83_4_1	237_6_213	118_4_121	24_6_1	852_4_1	2058_4_93	44_4_1	1170_4_1	2528_4_3	41_4_1	521_4_29	343_4_66	189_4_1	2680_6_161	751_4_124	1313_4_162	772_4_404	1335_4_237	779_4_157	2608_56_68	149_4_11	121_4_135	122_6_1	74_4_394	1951_4_100	265_4_446	457_4_30	1025_4_7	1044_4_196	362_4_184	291_4_1	645_4_39	1249_4_737	431_4_37	517_4_1	358_4_193
882_4_1152	153_4_1	592_4_1	1221_6_1	706_4_35	336_4_166	455_4_103	218_4_22	332_4_411	115_4_1	397_4_499	66_6_1	67_4_6	83_4_1	237_6_201	118_4_124	24_6_1	852_4_1	2058_4_102	44_4_1	1170_4_1	2528_4_3	41_4_1	521_4_22	343_4_65	189_4_1	2680_6_169	751_4_148	1313_4_143	772_4_411	1335_4_216	779_4_158	2608_56_55	149_4_8	121_4_126	122_6_1	74_4_395	1951_4_89	265_4_425	457_4_36	1025_4_16	1044_4_189	362_4_187	291_4_1	645_4_32	1249_4_790	431_4_33	517_4_1	358_4_183
882_4_1136	153_4_1	592_4_1	1221_6_1	706_4_29	336_4_167	455_4_105	218_4_26	332_4_378	115_4_1	397_4_490	66_6_1	67_4_6	83_4_1	237_6_236	118_4_141	24_6_1	852_4_1	2058_4_78	44_4_1	1170_4_1	2528_4_4	41_4_1	521_4_30	343_4_66	189_4_1	2680_6_174	751_4_138	1313_4_121	772_4_394	1335_4_207	779_4_151	2608_56_41	149_4_5	121_4_147	122_6_1	74_4_405	1951_4_76	265_4_424	457_4_42	1025_4_10	1044_4_207	362_4_202	291_4_1	645_4_34	1249_4_816	431_4_42	517_4_1	358_4_192
882_4_1137	153_4_1	592_4_1	1221_6_1	706_4_25	336_4_159	455_4_96	218_4_20	332_4_368	115_4_1	397_4_489	66_6_1	67_4_2	83_4_1	237_6_251	118_4_137	24_6_1	852_4_1	2058_4_67	44_4_1	1170_4_1	2528_4_7	41_4_1	521_4_36	343_4_61	189_4_1	2680_6_173	751_4_120	1313_4_125	772_4_416	1335_4_219	779_4_162	2608_56_49	149_4_5	121_4_145	122_6_1	74_4_396	1951_4_87	265_4_424	457_4_38	1025_4_7	1044_4_208	362_4_203	291_4_1	645_4_28	1249_4_799	431_4_50	517_4_1	358_4_211
882_4_1156	153_4_1	592_4_1	1221_6_1	706_4_33	336_4_142	455_4_93	218_4_20	332_4_369	115_4_1	397_4_518	66_6_1	67_4_2	83_4_1	237_6_236	118_4_117	24_6_1	852_4_1	2058_4_56	44_4_1	1170_4_1	2528_4_6	41_4_1	521_4_30	343_4_60	189_4_1	2680_6_156	751_4_119	1313_4_132	772_4_409	1335_4_212	779_4_163	2608_56_52	149_4_7	121_4_159	122_6_1	74_4_373	1951_4_79	265_4_418	457_4_51	1025_4_9	1044_4_188	362_4_212	291_4_1	645_4_19	1249_4_841	431_4_50	517_4_1	358_4_233
882_4_1181	153_4_1	592_4_1	1221_6_1	706_4_38	336_4_151	455_4_105	218_4_14	332_4_376	115_4_1	397_4_553	66_6_1	67_4_4	83_4_1	237_6_196	118_4_115	24_6_1	852_4_1	2058_4_76	44_4_1	1170_4_1	2528_4_1	41_4_1	521_4_22	343_4_59	189_4_1	2680_6_147	751_4_131	1313_4_134	772_4_396	1335_4_190	779_4_164	2608_56_39	149_4_7	121_4_140	122_6_1	74_4_365	1951_4_75	265_4_447	457_4_45	1025_4_13	1044_4_181	362_4_232	291_4_1	645_4_20	1249_4_836	431_4_56	517_4_1	358_4_211
882_4_1200	153_4_1	592_4_1	1221_6_1	706_4_28	336_4_163	455_4_115	218_4_17	332_4_368	115_4_1	397_4_553	66_6_1	67_4_3	237_6_192	118_4_127	24_6_1	852_4_1	2058_4_69	44_4_1	1170_4_1	41_4_1	521_4_26	343_4_64	189_4_1	2680_6_164	751_4_125	1313_4_113	772_4_390	1335_4_171	779_4_157	2608_56_46	149_4_4	121_4_155	122_6_1	74_4_386	1951_4_57	265_4_447	457_4_40	1025_4_13	1044_4_167	362_4_197	291_4_1	645_4_18	1249_4_853	431_4_55	517_4_1	358_4_237
882_4_1198	153_4_1	592_4_1	1221_6_1	706_4_37	336_4_139	455_4_102	218_4_15	332_4_368	115_4_1	397_4_552	66_6_1	67_4_3	237_6_185	118_4_145	24_6_1	852_4_1	2058_4_45	44_4_1	1170_4_1	41_4_1	521_4_31	343_4_56	189_4_1	2680_6_146	751_4_100	1313_4_119	772_4_395	1335_4_170	779_4_135	2608_56_64	149_4_2	121_4_173	122_6_1	74_4_405	1951_4_57	265_4_440	457_4_34	1025_4_20	1044_4_185	362_4_193	291_4_1	645_4_23	1249_4_846	431_4_52	517_4_1	358_4_285
882_4_1190	153_4_1	592_4_1	1221_6_1	706_4_54	336_4_133	455_4_94	218_4_11	332_4_359	115_4_1	397_4_560	66_6_1	67_4_3	237_6_212	118_4_143	24_6_1	852_4_1	2058_4_45	44_4_1	1170_4_1	41_4_1	521_4_19	343_4_48	189_4_1	2680_6_135	751_4_85	1313_4_129	772_4_372	1335_4_175	779_4_126	2608_56_83	149_4_5	121_4_200	122_6_1	74_4_414	1951_4_73	265_4_417	457_4_48	1025_4_23	1044_4_205	362_4_195	291_4_1	645_4_25	1249_4_819	431_4_37	517_4_1	358_4_283
882_4_1142	153_4_1	592_4_1	1221_6_1	706_4_55	336_4_157	455_4_104	218_4_12	332_4_367	115_4_1	397_4_596	66_6_1	67_4_4	237_6_187	118_4_142	24_6_1	852_4_1	2058_4_57	44_4_1	1170_4_1	41_4_1	521_4_27	343_4_53	189_4_1	2680_6_118	751_4_87	1313_4_118	772_4_357	1335_4_152	779_4_144	2608_56_91	149_4_2	121_4_183	122_6_1	74_4_459	1951_4_64	265_4_387	457_4_48	1025_4_19	1044_4_194	362_4_178	291_4_1	645_4_32	1249_4_864	431_4_41	517_4_1	358_4_279
882_4_1162	153_4_1	592_4_1	1221_6_1	706_4_51	336_4_152	455_4_114	218_4_15	332_4_386	115_4_1	397_4_570	66_6_1	67_4_4	237_6_182	118_4_159	24_6_1	852_4_1	2058_4_46	44_4_1	1170_4_1	41_4_1	521_4_42	343_4_68	189_4_1	2680_6_119	751_4_81	1313_4_92	772_4_360	1335_4_154	779_4_151	2608_56_77	149_4_2	121_4_169	122_6_1	74_4_455	1951_4_52	265_4_406	457_4_36	1025_4_15	1044_4_212	362_4_171	291_4_1	645_4_32	1249_4_827	431_4_42	517_4_1	358_4_316
882_4_1174	153_4_1	592_4_1	1221_6_1	706_4_52	336_4_149	455_4_91	218_4_12	332_4_385	115_4_1	397_4_533	66_6_1	67_4_2	237_6_187	118_4_161	24_6_1	852_4_1	2058_4_51	44_4_1	1170_4_1	41_4_1	521_4_51	343_4_73	189_4_1	2680_6_122	751_4_82	1313_4_85	772_4_358	1335_4_153	779_4_150	2608_56_97	121_4_178	122_6_1	74_4_479	1951_4_50	265_4_385	457_4_37	1025_4_22	1044_4_222	362_4_150	291_4_1	645_4_35	1249_4_791	431_4_51	517_4_1	358_4_352
882_4_1167	153_4_1	592_4_1	1221_6_1	706_4_45	336_4_135	455_4_92	218_4_18	332_4_369	115_4_1	397_4_538	66_6_1	67_4_4	237_6_207	118_4_142	24_6_1	852_4_1	2058_4_46	44_4_1	1170_4_1	41_4_1	521_4_47	343_4_73	189_4_1	2680_6_128	751_4_75	1313_4_112	772_4_366	1335_4_149	779_4_130	2608_56_101	121_4_194	122_6_1	74_4_469	1951_4_54	265_4_334	457_4_38	1025_4_22	1044_4_247	362_4_149	291_4_1	645_4_46	1249_4_828	431_4_44	517_4_1	358_4_351
882_4_1199	153_4_1	592_4_1	1221_6_1	706_4_43	336_4_132	455_4_98	218_4_11	332_4_374	115_4_1	397_4_565	66_6_1	67_4_7	237_6_194	118_4_147	24_6_1	852_4_1	2058_4_49	44_4_1	1170_4_1	41_4_1	521_4_42	343_4_60	189_4_1	2680_6_122	751_4_81	1313_4_115	772_4_383	1335_4_126	779_4_156	2608_56_95	121_4_180	122_6_1	74_4_432	1951_4_61	265_4_360	457_4_36	1025_4_21	1044_4_223	362_4_147	291_4_1	645_4_41	1249_4_833	431_4_52	517_4_1	358_4_335
882_4_1217	153_4_1	592_4_1	1221_6_1	706_4_35	336_4_145	455_4_101	218_4_8	332_4_390	115_4_1	397_4_540	66_6_1	67_4_8	237_6_173	118_4_141	24_6_1	852_4_1	2058_4_43	44_4_1	1170_4_1	41_4_1	521_4_45	343_4_64	189_4_1	2680_6_133	751_4_77	1313_4_120	772_4_342	1335_4_137	779_4_157	2608_56_68	121_4_189	122_6_1	74_4_446	1951_4_56	265_4_352	457_4_35	1025_4_19	1044_4_210	362_4_154	291_4_1	645_4_36	1249_4_853	431_4_62	517_4_1	358_4_364
882_4_1196	153_4_1	592_4_1	1221_6_1	706_4_34	336_4_135	455_4_97	218_4_5	332_4_399	115_4_1	397_4_569	66_6_1	67_4_5	237_6_167	118_4_141	24_6_1	852_4_1	2058_4_52	44_4_1	1170_4_1	41_4_1	521_4_48	343_4_74	189_4_1	2680_6_107	751_4_92	1313_4_97	772_4_352	1335_4_117	779_4_164	2608_56_80	121_4_196	122_6_1	74_4_471	1951_4_60	265_4_377	457_4_50	1025_4_23	1044_4_207	362_4_153	291_4_1	645_4_40	1249_4_779	431_4_65	517_4_1	358_4_368
882_4_1175	153_4_1	592_4_1	1221_6_1	706_4_49	336_4_118	455_4_94	218_4_6	332_4_398	115_4_1	397_4_568	66_6_1	67_4_5	237_6_168	118_4_133	24_6_1	852_4_1	2058_4_52	44_4_1	1170_4_1	41_4_1	521_4_47	343_4_64	189_4_1	2680_6_105	751_4_87	1313_4_110	772_4_374	1335_4_126	779_4_169	2608_56_77	121_4_164	122_6_1	74_4_492	1951_4_80	265_4_385	457_4_41	1025_4_21	1044_4_221	362_4_156	291_4_1	645_4_51	1249_4_766	431_4_60	517_4_1	358_4_358
882_4_1161	153_4_1	592_4_1	1221_6_1	706_4_55	336_4_107	455_4_102	218_4_5	332_4_399	115_4_1	397_4_576	66_6_1	67_4_1	237_6_169	118_4_141	24_6_1	852_4_1	2058_4_68	44_4_1	1170_4_1	41_4_1	521_4_40	343_4_51	189_4_1	2680_6_106	751_4_95	1313_4_115	772_4_391	1335_4_131	779_4_174	2608_56_86	121_4_186	122_6_1	74_4_452	1951_4_83	265_4_381	457_4_33	1025_4_30	1044_4_214	362_4_154	291_4_1	645_4_55	1249_4_776	431_4_74	517_4_1	358_4_309
882_4_1127	153_4_1	592_4_1	1221_6_1	706_4_41	336_4_121	455_4_118	218_4_1	332_4_392	115_4_1	397_4_594	66_6_1	67_4_3	237_6_149	118_4_151	24_6_1	852_4_1	2058_4_68	44_4_1	1170_4_1	41_4_1	521_4_44	343_4_47	189_4_1	2680_6_109	751_4_89	1313_4_131	772_4_359	1335_4_140	779_4_168	2608_56_72	121_4_178	122_6_1	74_4_478	1951_4_95	265_4_405	457_4_23	1025_4_33	1044_4_176	362_4_176	291_4_1	645_4_46	1249_4_768	431_4_92	517_4_1	358_4_326
882_4_1168	153_4_1	592_4_1	1221_6_1	706_4_47	336_4_91	455_4_113	218_4_3	332_4_385	115_4_1	397_4_629	66_6_1	67_4_2	237_6_166	118_4_147	24_6_1	852_4_1	2058_4_67	44_4_1	1170_4_1	41_4_1	521_4_56	343_4_33	189_4_1	2680_6_100	751_4_67	1313_4_132	772_4_315	1335_4_138	779_4_181	2608_56_78	121_4_167	122_6_1	74_4_499	1951_4_80	265_4_421	457_4_22	1025_4_32	1044_4_203	362_4_160	291_4_1	645_4_50	1249_4_735	431_4_98	517_4_1	358_4_335
882_4_1180	153_4_1	592_4_1	1221_6_1	706_4_67	336_4_80	455_4_101	218_4_4	332_4_377	115_4_1	397_4_656	66_6_1	67_4_4	237_6_181	118_4_127	24_6_1	852_4_1	2058_4_70	44_4_1	1170_4_1	41_4_1	521_4_57	343_4_29	189_4_1	2680_6_106	751_4_64	1313_4_123	772_4_331	1335_4_125	779_4_149	2608_56_73	121_4_161	122_6_1	74_4_518	1951_4_70	265_4_420	457_4_18	1025_4_34	1044_4_205	362_4_162	291_4_1	645_4_66	1249_4_768	431_4_81	517_4_1	358_4_313
882_4_1175	153_4_1	592_4_1	1221_6_1	706_4_55	336_4_91	455_4_121	218_4_6	332_4_345	115_4_1	397_4_646	66_6_1	67_4_7	237_6_186	118_4_131	24_6_1	852_4_1	2058_4_70	44_4_1	1170_4_1	41_4_1	521_4_51	343_4_30	189_4_1	2680_6_96	751_4_79	1313_4_117	772_4_333	1335_4_117	779_4_136	2608_56_78	121_4_160	122_6_1	74_4_517	1951_4_64	265_4_410	457_4_24	1025_4_49	1044_4_212	362_4_151	291_4_1	645_4_67	1249_4_825	431_4_84	517_4_1	358_4_287
882_4_1143	153_4_1	592_4_1	1221_6_1	706_4_57	336_4_103	455_4_147	218_4_2	332_4_347	115_4_1	397_4_606	66_6_1	67_4_14	237_6_160	118_4_141	24_6_1	852_4_1	2058_4_74	44_4_1	1170_4_1	41_4_1	521_4_53	343_4_42	189_4_1	2680_6_120	751_4_76	1313_4_118	772_4_329	1335_4_119	779_4_135	2608_56_71	121_4_171	122_6_1	74_4_514	1951_4_68	265_4_426	457_4_21	1025_4_52	1044_4_182	362_4_166	291_4_1	645_4_65	1249_4_788	431_4_97	517_4_1	358_4_313
882_4_1229	153_4_1	592_4_1	1221_6_1	706_4_53	336_4_87	455_4_127	218_4_2	332_4_377	115_4_1	397_4_627	66_6_1	67_4_6	237_6_175	118_4_144	24_6_1	852_4_1	2058_4_67	44_4_1	1170_4_1	41_4_1	521_4_42	343_4_30	189_4_1	2680_6_122	751_4_74	1313_4_109	772_4_313	1335_4_101	779_4_123	2608_56_64	121_4_155	122_6_1	74_4_503	1951_4_57	265_4_450	457_4_34	1025_4_52	1044_4_201	362_4_182	291_4_1	645_4_66	1249_4_764	431_4_84	517_4_1	358_4_300
882_4_1204	153_4_1	592_4_1	1221_6_1	706_4_48	336_4_58	455_4_137	218_4_3	332_4_367	115_4_1	397_4_630	66_6_1	67_4_8	237_6_178	118_4_117	24_6_1	852_4_1	2058_4_64	44_4_1	1170_4_1	41_4_1	521_4_54	343_4_29	189_4_1	2680_6_105	751_4_72	1313_4_103	772_4_340	1335_4_96	779_4_107	2608_56_72	121_4_145	122_6_1	74_4_538	1951_4_47	265_4_470	457_4_36	1025_4_61	1044_4_238	362_4_202	291_4_1	645_4_70	1249_4_755	431_4_75	517_4_1	358_4_291
882_4_1247	153_4_1	592_4_1	1221_6_1	706_4_49	336_4_60	455_4_138	218_4_3	332_4_379	115_4_1	397_4_635	66_6_1	67_4_7	237_6_183	118_4_120	24_6_1	852_4_1	2058_4_70	44_4_1	1170_4_1	41_4_1	521_4_48	343_4_31	189_4_1	2680_6_79	751_4_76	1313_4_89	772_4_352	1335_4_97	779_4_109	2608_56_82	121_4_140	122_6_1	74_4_525	1951_4_47	265_4_416	457_4_33	1025_4_56	1044_4_235	362_4_171	291_4_1	645_4_64	1249_4_802	431_4_87	517_4_1	358_4_290
882_4_1253	153_4_1	592_4_1	1221_6_1	706_4_41	336_4_63	455_4_149	218_4_3	332_4_325	115_4_1	397_4_650	66_6_1	67_4_9	237_6_163	118_4_122	24_6_1	852_4_1	2058_4_80	44_4_1	1170_4_1	41_4_1	521_4_58	343_4_30	189_4_1	2680_6_86	751_4_82	1313_4_109	772_4_303	1335_4_90	779_4_126	2608_56_88	121_4_161	122_6_1	74_4_504	1951_4_55	265_4_426	457_4_29	1025_4_44	1044_4_211	362_4_168	291_4_1	645_4_60	1249_4_823	431_4_102	517_4_1	358_4_307
882_4_1276	153_4_1	592_4_1	1221_6_1	706_4_37	336_4_56	455_4_140	218_4_4	332_4_307	115_4_1	397_4_632	66_6_1	67_4_7	237_6_176	118_4_121	24_6_1	852_4_1	2058_4_86	44_4_1	1170_4_1	41_4_1	521_4_69	343_4_22	189_4_1	2680_6_94	751_4_80	1313_4_86	772_4_307	1335_4_108	779_4_132	2608_56_77	121_4_173	122_6_1	74_4_519	1951_4_59	265_4_470	457_4_24	1025_4_43	1044_4_242	362_4_146	291_4_1	645_4_67	1249_4_757	431_4_100	517_4_1	358_4_303
882_4_1306	153_4_1	592_4_1	1221_6_1	706_4_45	336_4_48	455_4_124	218_4_3	332_4_306	115_4_1	397_4_663	66_6_1	67_4_15	237_6_162	118_4_127	24_6_1	852_4_1	2058_4_78	44_4_1	1170_4_1	41_4_1	521_4_69	343_4_19	189_4_1	2680_6_75	751_4_86	1313_4_83	772_4_309	1335_4_90	779_4_147	2608_56_84	121_4_157	122_6_1	74_4_515	1951_4_56	265_4_501	457_4_21	1025_4_30	1044_4_246	362_4_156	291_4_1	645_4_62	1249_4_756	431_4_83	517_4_1	358_4_298
882_4_1280	153_4_1	592_4_1	1221_6_1	706_4_44	336_4_69	455_4_109	218_4_3	332_4_313	115_4_1	397_4_678	66_6_1	67_4_13	237_6_166	118_4_111	24_6_1	852_4_1	2058_4_75	44_4_1	1170_4_1	41_4_1	521_4_58	343_4_25	189_4_1	2680_6_69	751_4_74	1313_4_96	772_4_321	1335_4_82	779_4_142	2608_56_83	121_4_144	122_6_1	74_4_532	1951_4_66	265_4_493	457_4_16	1025_4_30	1044_4_232	362_4_149	291_4_1	645_4_66	1249_4_790	431_4_87	517_4_1	358_4_304
882_4_1291	153_4_1	592_4_1	1221_6_1	706_4_35	336_4_72	455_4_114	218_4_2	332_4_330	115_4_1	397_4_661	66_6_1	67_4_16	237_6_159	118_4_118	24_6_1	852_4_1	2058_4_74	44_4_1	1170_4_1	41_4_1	521_4_61	343_4_32	189_4_1	2680_6_68	751_4_64	1313_4_97	772_4_306	1335_4_95	779_4_139	2608_56_77	121_4_154	122_6_1	74_4_528	1951_4_66	265_4_488	457_4_22	1025_4_30	1044_4_211	362_4_168	291_4_1	645_4_44	1249_4_793	431_4_95	517_4_1	358_4_310
882_4_1339	153_4_1	592_4_1	1221_6_1	706_4_50	336_4_85	455_4_101	218_4_1	332_4_314	115_4_1	397_4_647	66_6_1	67_4_16	237_6_154	118_4_127	24_6_1	852_4_1	2058_4_83	44_4_1	1170_4_1	41_4_1	521_4_68	343_4_26	189_4_1	2680_6_68	751_4_77	1313_4_80	772_4_288	1335_4_68	779_4_128	2608_56_73	121_4_169	122_6_1	74_4_514	1951_4_70	265_4_536	457_4_25	1025_4_37	1044_4_223	362_4_173	291_4_1	645_4_48	1249_4_757	431_4_89	517_4_1	358_4_286
882_4_1370	153_4_1	592_4_1	1221_6_1	706_4_52	336_4_72	455_4_104	218_4_4	332_4_343	115_4_1	397_4_656	66_6_1	67_4_20	237_6_157	118_4_126	24_6_1	852_4_1	2058_4_64	44_4_1	1170_4_1	41_4_1	521_4_65	343_4_29	189_4_1	2680_6_67	751_4_77	1313_4_63	772_4_323	1335_4_62	779_4_120	2608_56_61	121_4_156	122_6_1	74_4_472	1951_4_63	265_4_572	457_4_23	1025_4_29	1044_4_224	362_4_174	291_4_1	645_4_48	1249_4_739	431_4_97	517_4_1	358_4_288
882_4_1340	153_4_1	592_4_1	1221_6_1	706_4_51	336_4_67	455_4_104	332_4_296	115_4_1	397_4_686	66_6_1	67_4_25	237_6_151	118_4_118	24_6_1	852_4_1	2058_4_70	44_4_1	1170_4_1	41_4_1	521_4_61	343_4_28	189_4_1	2680_6_57	751_4_72	1313_4_85	772_4_327	1335_4_61	779_4_125	2608_56_84	121_4_146	122_6_1	74_4_508	1951_4_66	265_4_560	457_4_20	1025_4_28	1044_4_218	362_4_152	291_4_1	645_4_34	1249_4_776	431_4_104	517_4_1	358_4_300
882_4_1347	153_4_1	592_4_1	1221_6_1	706_4_39	336_4_61	455_4_101	332_4_289	115_4_1	397_4_672	66_6_1	67_4_30	237_6_148	118_4_120	24_6_1	852_4_1	2058_4_80	44_4_1	1170_4_1	41_4_1	521_4_86	343_4_25	189_4_1	2680_6_49	751_4_75	1313_4_101	772_4_298	1335_4_64	779_4_137	2608_56_82	121_4_150	122_6_1	74_4_531	1951_4_77	265_4_545	457_4_38	1025_4_35	1044_4_201	362_4_150	291_4_1	645_4_29	1249_4_758	431_4_114	517_4_1	358_4_288
882_4_1357	153_4_1	592_4_1	1221_6_1	706_4_39	336_4_70	455_4_108	332_4_275	115_4_1	397_4_657	66_6_1	67_4_16	237_6_168	118_4_134	24_6_1	852_4_1	2058_4_84	44_4_1	1170_4_1	41_4_1	521_4_90	343_4_21	189_4_1	2680_6_56	751_4_83	1313_4_105	772_4_302	1335_4_58	779_4_141	2608_56_100	121_4_140	122_6_1	74_4_498	1951_4_70	265_4_540	457_4_40	1025_4_45	1044_4_207	362_4_159	291_4_1	645_4_25	1249_4_748	431_4_104	517_4_1	358_4_280
882_4_1343	153_4_1	592_4_1	1221_6_1	706_4_43	336_4_81	455_4_110	332_4_298	115_4_1	397_4_668	66_6_1	67_4_11	237_6_156	118_4_136	24_6_1	852_4_1	2058_4_82	44_4_1	1170_4_1	41_4_1	521_4_103	343_4_21	189_4_1	2680_6_63	751_4_73	1313_4_94	772_4_336	1335_4_42	779_4_159	2608_56_84	121_4_145	122_6_1	74_4_481	1951_4_55	265_4_550	457_4_39	1025_4_39	1044_4_202	362_4_163	291_4_1	645_4_32	1249_4_724	431_4_107	517_4_1	358_4_280
882_4_1325	153_4_1	592_4_1	1221_6_1	706_4_35	336_4_108	455_4_119	332_4_270	115_4_1	397_4_648	66_6_1	67_4_8	237_6_172	118_4_143	24_6_1	852_4_1	2058_4_94	44_4_1	1170_4_1	41_4_1	521_4_81	343_4_21	189_4_1	2680_6_61	751_4_72	1313_4_97	772_4_331	1335_4_39	779_4_154	2608_56_100	121_4_137	122_6_1	74_4_537	1951_4_58	265_4_528	457_4_46	1025_4_40	1044_4_177	362_4_129	291_4_1	645_4_17	1249_4_779	431_4_102	517_4_1	358_4_292
882_4_1357	153_4_1	592_4_1	1221_6_1	706_4_32	336_4_93	455_4_109	332_4_268	115_4_1	397_4_663	66_6_1	67_4_12	237_6_163	118_4_150	24_6_1	852_4_1	2058_4_93	44_4_1	1170_4_1	41_4_1	521_4_77	343_4_14	189_4_1	2680_6_59	751_4_86	1313_4_97	772_4_317	1335_4_19	779_4_165	2608_56_119	121_4_157	122_6_1	74_4_528	1951_4_72	265_4_529	457_4_51	1025_4_43	1044_4_159	362_4_139	291_4_1	645_4_15	1249_4_757	431_4_96	517_4_1	358_4_281
882_4_1363	153_4_1	592_4_1	1221_6_1	706_4_40	336_4_94	455_4_114	332_4_282	115_4_1	397_4_638	66_6_1	67_4_14	237_6_158	118_4_148	24_6_1	852_4_1	2058_4_103	44_4_1	1170_4_1	41_4_1	521_4_62	343_4_13	189_4_1	2680_6_62	751_4_82	1313_4_108	772_4_314	1335_4_12	779_4_164	2608_56_103	121_4_151	122_6_1	74_4_537	1951_4_85	265_4_527	457_4_47	1025_4_39	1044_4_170	362_4_143	291_4_1	645_4_16	1249_4_740	431_4_85	517_4_1	358_4_306
882_4_1370	153_4_1	592_4_1	1221_6_1	706_4_41	336_4_77	455_4_112	332_4_269	115_4_1	397_4_651	66_6_1	67_4_15	237_6_153	118_4_166	24_6_1	852_4_1	2058_4_94	44_4_1	1170_4_1	41_4_1	521_4_56	343_4_21	189_4_1	2680_6_69	751_4_79	1313_4_87	772_4_312	1335_4_9	779_4_164	2608_56_100	121_4_154	122_6_1	74_4_537	1951_4_66	265_4_545	457_4_34	1025_4_36	1044_4_197	362_4_131	291_4_1	645_4_24	1249_4_764	431_4_95	517_4_1	358_4_292
882_4_1404	153_4_1	592_4_1	1221_6_1	706_4_28	336_4_78	455_4_105	332_4_281	115_4_1	397_4_656	66_6_1	67_4_19	237_6_151	118_4_153	24_6_1	852_4_1	2058_4_73	44_4_1	1170_4_1	41_4_1	521_4_48	343_4_16	189_4_1	2680_6_87	751_4_77	1313_4_92	772_4_333	1335_4_8	779_4_171	2608_56_91	121_4_134	122_6_1	74_4_521	1951_4_60	265_4_550	457_4_44	1025_4_23	1044_4_209	362_4_125	291_4_1	645_4_27	1249_4_781	431_4_74	517_4_1	358_4_301
882_4_1409	153_4_1	592_4_1	1221_6_1	706_4_30	336_4_73	455_4_103	332_4_291	115_4_1	397_4_664	66_6_1	67_4_19	237_6_173	118_4_153	24_6_1	852_4_1	2058_4_88	44_4_1	1170_4_1	41_4_1	521_4_62	343_4_13	189_4_1	2680_6_73	751_4_70	1313_4_105	772_4_315	1335_4_6	779_4_179	2608_56_123	121_4_145	122_6_1	74_4_535	1951_4_72	265_4_491	457_4_29	1025_4_23	1044_4_173	362_4_110	291_4_1	645_4_16	1249_4_801	431_4_72	517_4_1	358_4_304
882_4_1445	153_4_1	592_4_1	1221_6_1	706_4_28	336_4_83	455_4_93	332_4_278	115_4_1	397_4_665	66_6_1	67_4_10	237_6_162	118_4_137	24_6_1	852_4_1	2058_4_97	44_4_1	1170_4_1	41_4_1	521_4_52	343_4_12	189_4_1	2680_6_72	751_4_79	1313_4_108	772_4_327	1335_4_3	779_4_167	2608_56_125	121_4_178	122_6_1	74_4_529	1951_4_58	265_4_530	457_4_44	1025_4_16	1044_4_177	362_4_89	291_4_1	645_4_16	1249_4_766	431_4_80	517_4_1	358_4_294
882_4_1472	153_4_1	592_4_1	1221_6_1	706_4_35	336_4_78	455_4_103	332_4_260	115_4_1	397_4_687	66_6_1	67_4_9	237_6_150	118_4_145	24_6_1	852_4_1	2058_4_93	44_4_1	1170_4_1	41_4_1	521_4_52	343_4_14	189_4_1	2680_6_87	751_4_81	1313_4_74	772_4_339	1335_4_5	779_4_156	2608_56_94	121_4_174	122_6_1	74_4_478	1951_4_61	265_4_547	457_4_51	1025_4_18	1044_4_203	362_4_98	291_4_1	645_4_23	1249_4_768	431_4_75	517_4_1	358_4_290
882_4_1484	153_4_1	592_4_1	1221_6_1	706_4_32	336_4_76	455_4_93	332_4_255	115_4_1	397_4_715	66_6_1	67_4_11	237_6_143	118_4_141	24_6_1	852_4_1	2058_4_81	44_4_1	1170_4_1	41_4_1	521_4_37	343_4_14	189_4_1	2680_6_99	751_4_63	1313_4_74	772_4_307	1335_4_5	779_4_186	2608_56_82	121_4_155	122_6_1	74_4_488	1951_4_65	265_4_552	457_4_65	1025_4_14	1044_4_215	362_4_91	291_4_1	645_4_16	1249_4_781	431_4_60	517_4_1	358_4_320
882_4_1485	153_4_1	592_4_1	1221_6_1	706_4_25	336_4_76	455_4_101	332_4_244	115_4_1	397_4_728	66_6_1	67_4_8	237_6_119	118_4_149	24_6_1	852_4_1	2058_4_79	44_4_1	1170_4_1	41_4_1	521_4_42	343_4_10	189_4_1	2680_6_97	751_4_60	1313_4_83	772_4_295	1335_4_12	779_4_189	2608_56_96	121_4_147	122_6_1	74_4_488	1951_4_83	265_4_548	457_4_45	1025_4_16	1044_4_227	362_4_81	291_4_1	645_4_16	1249_4_777	431_4_60	517_4_1	358_4_334
882_4_1483	153_4_1	592_4_1	1221_6_1	706_4_32	336_4_88	455_4_96	332_4_258	115_4_1	397_4_722	66_6_1	67_4_7	237_6_124	118_4_142	24_6_1	852_4_1	2058_4_86	44_4_1	1170_4_1	41_4_1	521_4_39	343_4_13	189_4_1	2680_6_84	751_4_82	1313_4_78	772_4_325	1335_4_6	779_4_177	2608_56_101	121_4_165	122_6_1	74_4_491	1951_4_97	265_4_506	457_4_45	1025_4_22	1044_4_227	362_4_61	291_4_1	645_4_13	1249_4_766	431_4_67	517_4_1	358_4_317
882_4_1499	153_4_1	592_4_1	1221_6_1	706_4_36	336_4_104	455_4_93	332_4_240	115_4_1	397_4_682	66_6_1	67_4_5	237_6_124	118_4_165	24_6_1	852_4_1	2058_4_85	44_4_1	1170_4_1	41_4_1	521_4_32	343_4_12	189_4_1	2680_6_96	751_4_78	1313_4_61	772_4_310	1335_4_11	779_4_152	2608_56_89	121_4_168	122_6_1	74_4_500	1951_4_99	265_4_583	457_4_56	1025_4_20	1044_4_213	362_4_64	291_4_1	645_4_11	1249_4_759	431_4_61	517_4_1	358_4_312
882_4_1523	153_4_1	592_4_1	1221_6_1	706_4_29	336_4_108	455_4_101	332_4_231	115_4_1	397_4_726	66_6_1	67_4_5	237_6_123	118_4_138	24_6_1	852_4_1	2058_4_82	44_4_1	1170_4_1	41_4_1	521_4_39	343_4_16	189_4_1	2680_6_95	751_4_84	1313_4_51	772_4_290	1335_4_10	779_4_163	2608_56_74	121_4_168	122_6_1	74_4_471	1951_4_72	265_4_616	457_4_59	1025_4_14	1044_4_198	362_4_65	291_4_1	645_4_10	1249_4_755	431_4_64	517_4_1	358_4_340
882_4_1540	153_4_1	592_4_1	1221_6_1	706_4_26	336_4_104	455_4_98	332_4_239	115_4_1	397_4_717	66_6_1	67_4_3	237_6_124	118_4_143	24_6_1	852_4_1	2058_4_76	44_4_1	1170_4_1	41_4_1	521_4_33	343_4_16	189_4_1	2680_6_100	751_4_73	1313_4_46	772_4_275	1335_4_14	779_4_164	2608_56_79	121_4_179	122_6_1	74_4_473	1951_4_99	265_4_611	457_4_48	1025_4_13	1044_4_221	362_4_51	291_4_1	645_4_5	1249_4_767	431_4_61	517_4_1	358_4_322
882_4_1565	153_4_1	592_4_1	1221_6_1	706_4_26	336_4_113	455_4_89	332_4_233	115_4_1	397_4_689	66_6_1	67_4_2	237_6_132	118_4_164	24_6_1	852_4_1	2058_4_67	44_4_1	1170_4_1	41_4_1	521_4_31	343_4_11	189_4_1	2680_6_104	751_4_71	1313_4_53	772_4_275	1335_4_9	779_4_151	2608_56_78	121_4_182	122_6_1	74_4_488	1951_4_96	265_4_607	457_4_43	1025_4_18	1044_4_224	362_4_49	291_4_1	645_4_6	1249_4_792	431_4_66	517_4_1	358_4_286
882_4_1565	153_4_1	592_4_1	1221_6_1	706_4_26	336_4_116	455_4_92	332_4_213	115_4_1	397_4_678	66_6_1	67_4_1	237_6_140	118_4_162	24_6_1	852_4_1	2058_4_58	44_4_1	1170_4_1	41_4_1	521_4_32	343_4_8	189_4_1	2680_6_91	751_4_70	1313_4_36	772_4_265	1335_4_6	779_4_126	2608_56_80	121_4_181	122_6_1	74_4_530	1951_4_94	265_4_654	457_4_35	1025_4_15	1044_4_244	362_4_60	291_4_1	645_4_11	1249_4_754	431_4_72	517_4_1	358_4_305
882_4_1563	153_4_1	592_4_1	1221_6_1	706_4_31	336_4_109	455_4_73	332_4_209	115_4_1	397_4_702	66_6_1	67_4_1	237_6_163	118_4_153	24_6_1	852_4_1	2058_4_46	44_4_1	1170_4_1	41_4_1	521_4_27	343_4_15	189_4_1	2680_6_102	751_4_58	1313_4_37	772_4_256	1335_4_12	779_4_149	2608_56_64	121_4_186	122_6_1	74_4_523	1951_4_65	265_4_715	457_4_29	1025_4_11	1044_4_227	362_4_52	291_4_1	645_4_8	1249_4_738	431_4_75	517_4_1	358_4_322
882_4_1636	153_4_1	592_4_1	1221_6_1	706_4_26	336_4_95	455_4_62	332_4_215	115_4_1	397_4_712	66_6_1	67_4_1	237_6_175	118_4_159	24_6_1	852_4_1	2058_4_52	44_4_1	1170_4_1	41_4_1	521_4_27	343_4_15	189_4_1	2680_6_94	751_4_56	1313_4_39	772_4_247	1335_4_12	779_4_139	2608_56_76	121_4_186	122_6_1	74_4_493	1951_4_77	265_4_681	457_4_32	1025_4_11	1044_4_193	362_4_54	291_4_1	645_4_7	1249_4_766	431_4_66	517_4_1	358_4_317
882_4_1648	153_4_1	592_4_1	1221_6_1	706_4_22	336_4_97	455_4_53	332_4_217	115_4_1	397_4_707	66_6_1	67_4_1	237_6_166	118_4_172	24_6_1	852_4_1	2058_4_47	44_4_1	1170_4_1	41_4_1	521_4_22	343_4_16	189_4_1	2680_6_100	751_4_66	1313_4_37	772_4_263	1335_4_8	779_4_124	2608_56_82	121_4_187	122_6_1	74_4_488	1951_4_73	265_4_653	457_4_24	1025_4_17	1044_4_193	362_4_58	291_4_1	645_4_6	1249_4_790	431_4_82	517_4_1	358_4_302
882_4_1641	153_4_1	592_4_1	1221_6_1	706_4_19	336_4_106	455_4_55	332_4_215	115_4_1	397_4_707	66_6_1	67_4_1	237_6_146	118_4_169	24_6_1	852_4_1	2058_4_51	44_4_1	1170_4_1	41_4_1	521_4_25	343_4_20	189_4_1	2680_6_100	751_4_64	1313_4_31	772_4_279	1335_4_10	779_4_104	2608_56_78	121_4_191	122_6_1	74_4_493	1951_4_61	265_4_684	457_4_20	1025_4_16	1044_4_217	362_4_57	291_4_1	1249_4_739	431_4_68	517_4_1	358_4_354
882_4_1672	153_4_1	592_4_1	1221_6_1	706_4_26	336_4_103	455_4_49	332_4_213	115_4_1	397_4_693	66_6_1	67_4_1	237_6_162	118_4_175	24_6_1	852_4_1	2058_4_46	44_4_1	1170_4_1	41_4_1	521_4_26	343_4_23	189_4_1	2680_6_106	751_4_49	1313_4_25	772_4_292	1335_4_11	779_4_87	2608_56_73	121_4_185	122_6_1	74_4_475	1951_4_79	265_4_674	457_4_11	1025_4_8	1044_4_198	362_4_47	291_4_1	1249_4_768	431_4_61	517_4_1	358_4_383
882_4_1746	153_4_1	592_4_1	1221_6_1	706_4_23	336_4_100	455_4_58	332_4_232	115_4_1	397_4_663	66_6_1	67_4_1	237_6_189	118_4_166	24_6_1	852_4_1	2058_4_36	44_4_1	1170_4_1	41_4_1	521_4_29	343_4_10	189_4_1	2680_6_95	751_4_40	1313_4_30	772_4_288	1335_4_9	779_4_79	2608_56_59	121_4_191	122_6_1	74_4_435	1951_4_85	265_4_688	457_4_19	1025_4_7	1044_4_196	362_4_46	291_4_1	1249_4_759	431_4_56	517_4_1	358_4_386
882_4_1751	153_4_1	592_4_1	1221_6_1	706_4_28	336_4_99	455_4_68	332_4_254	115_4_1	397_4_611	66_6_1	67_4_1	237_6_158	118_4_166	24_6_1	852_4_1	2058_4_40	44_4_1	1170_4_1	41_4_1	521_4_22	343_4_12	189_4_1	2680_6_79	751_4_48	1313_4_47	772_4_254	1335_4_10	779_4_67	2608_56_54	121_4_204	122_6_1	74_4_438	1951_4_103	265_4_702	457_4_32	1025_4_5	1044_4_224	362_4_43	291_4_1	1249_4_800	431_4_49	517_4_1	358_4_352
882_4_1753	153_4_1	592_4_1	1221_6_1	706_4_22	336_4_106	455_4_72	332_4_252	115_4_1	397_4_613	66_6_1	67_4_1	237_6_140	118_4_179	24_6_1	852_4_1	2058_4_47	44_4_1	1170_4_1	41_4_1	521_4_29	343_4_22	189_4_1	2680_6_77	751_4_49	1313_4_37	772_4_262	1335_4_15	779_4_73	2608_56_42	121_4_165	122_6_1	74_4_441	1951_4_83	265_4_708	457_4_33	1025_4_8	1044_4_230	362_4_45	291_4_1	1249_4_798	431_4_54	517_4_1	358_4_365
882_4_1799	153_4_1	592_4_1	1221_6_1	706_4_20	336_4_93	455_4_68	332_4_241	115_4_1	397_4_645	66_6_1	67_4_1	237_6_158	118_4_166	24_6_1	852_4_1	2058_4_43	44_4_1	1170_4_1	41_4_1	521_4_18	343_4_11	189_4_1	2680_6_98	751_4_37	1313_4_34	772_4_263	1335_4_8	779_4_84	2608_56_33	121_4_138	122_6_1	74_4_457	1951_4_80	265_4_766	457_4_24	1025_4_9	1044_4_211	362_4_38	291_4_1	1249_4_771	431_4_43	517_4_1	358_4_364
882_4_1847	153_4_1	592_4_1	1221_6_1	706_4_11	336_4_80	455_4_55	332_4_232	115_4_1	397_4_656	66_6_1	67_4_1	237_6_160	118_4_138	24_6_1	852_4_1	2058_4_31	44_4_1	1170_4_1	41_4_1	521_4_20	343_4_8	189_4_1	2680_6_108	751_4_27	1313_4_33	772_4_292	1335_4_10	779_4_70	2608_56_38	121_4_151	122_6_1	74_4_436	1951_4_86	265_4_778	457_4_34	1025_4_12	1044_4_177	362_4_43	291_4_1	1249_4_800	431_4_44	517_4_1	358_4_343
882_4_1846	153_4_1	592_4_1	1221_6_1	706_4_13	336_4_75	455_4_60	332_4_197	115_4_1	397_4_673	66_6_1	67_4_1	237_6_147	118_4_155	24_6_1	852_4_1	2058_4_41	44_4_1	1170_4_1	41_4_1	521_4_23	343_4_8	189_4_1	2680_6_102	751_4_29	1313_4_23	772_4_282	1335_4_9	779_4_79	2608_56_51	121_4_143	122_6_1	74_4_422	1951_4_81	265_4_790	457_4_43	1025_4_9	1044_4_173	362_4_58	291_4_1	1249_4_816	431_4_62	517_4_1	358_4_310
882_4_1842	153_4_1	592_4_1	1221_6_1	706_4_13	336_4_74	455_4_60	332_4_206	115_4_1	397_4_696	66_6_1	67_4_1	237_6_130	118_4_166	24_6_1	852_4_1	2058_4_41	44_4_1	1170_4_1	41_4_1	521_4_32	343_4_15	189_4_1	2680_6_80	751_4_25	1313_4_15	772_4_296	1335_4_10	779_4_85	2608_56_40	121_4_130	122_6_1	74_4_384	1951_4_84	265_4_803	457_4_29	1025_4_11	1044_4_201	362_4_52	291_4_1	1249_4_805	431_4_72	517_4_1	358_4_323
882_4_1847	153_4_1	592_4_1	1221_6_1	706_4_11	336_4_53	455_4_44	332_4_236	115_4_1	397_4_771	66_6_1	67_4_1	237_6_130	118_4_151	24_6_1	852_4_1	2058_4_40	44_4_1	1170_4_1	41_4_1	521_4_23	343_4_10	189_4_1	2680_6_88	751_4_26	1313_4_10	772_4_307	1335_4_6	779_4_75	2608_56_22	121_4_117	122_6_1	74_4_436	1951_4_72	265_4_820	457_4_18	1025_4_6	1044_4_161	362_4_40	291_4_1	1249_4_818	431_4_66	517_4_1	358_4_316
882_4_1856	153_4_1	592_4_1	1221_6_1	706_4_5	336_4_63	455_4_47	332_4_220	115_4_1	397_4_792	66_6_1	67_4_1	237_6_152	118_4_124	24_6_1	852_4_1	2058_4_24	44_4_1	1170_4_1	41_4_1	521_4_29	343_4_10	189_4_1	2680_6_92	751_4_30	1313_4_11	772_4_293	1335_4_1	779_4_69	2608_56_27	121_4_121	122_6_1	74_4_445	1951_4_84	265_4_776	457_4_26	1025_4_10	1044_4_150	362_4_51	291_4_1	1249_4_824	431_4_75	517_4_1	358_4_313
882_4_1831	153_4_1	592_4_1	1221_6_1	706_4_9	336_4_77	455_4_52	332_4_220	115_4_1	397_4_729	66_6_1	67_4_1	237_6_145	118_4_129	24_6_1	852_4_1	2058_4_29	44_4_1	1170_4_1	41_4_1	521_4_39	343_4_17	189_4_1	2680_6_86	751_4_31	1313_4_12	772_4_285	1335_4_3	779_4_94	2608_56_48	121_4_132	122_6_1	74_4_429	1951_4_97	265_4_741	457_4_17	1025_4_10	1044_4_156	362_4_65	291_4_1	1249_4_834	431_4_90	517_4_1	358_4_313
882_4_1873	153_4_1	592_4_1	1221_6_1	706_4_11	336_4_61	455_4_49	332_4_235	115_4_1	397_4_753	66_6_1	67_4_1	237_6_137	118_4_152	24_6_1	852_4_1	2058_4_41	44_4_1	1170_4_1	41_4_1	521_4_42	343_4_20	189_4_1	2680_6_100	751_4_30	1313_4_13	772_4_282	1335_4_2	779_4_85	2608_56_64	121_4_109	122_6_1	74_4_418	1951_4_81	265_4_738	457_4_18	1025_4_9	1044_4_148	362_4_52	291_4_1	1249_4_793	431_4_89	517_4_1	358_4_315
882_4_1923	153_4_1	592_4_1	1221_6_1	706_4_11	336_4_48	455_4_41	332_4_238	115_4_1	397_4_789	66_6_1	67_4_1	237_6_149	118_4_162	24_6_1	852_4_1	2058_4_32	44_4_1	1170_4_1	41_4_1	521_4_36	343_4_10	189_4_1	2680_6_102	751_4_28	1313_4_19	772_4_269	1335_4_2	779_4_75	2608_56_58	121_4_114	122_6_1	74_4_384	1951_4_67	265_4_754	457_4_16	1025_4_12	1044_4_152	362_4_39	291_4_1	1249_4_798	431_4_80	517_4_1	358_4_312
882_4_1856	592_4_1	1221_6_1	706_4_5	336_4_50	455_4_44	332_4_221	115_4_1	397_4_789	66_6_1	67_4_1	237_6_168	118_4_149	24_6_1	2058_4_25	44_4_1	1170_4_1	41_4_1	521_4_46	343_4_10	189_4_1	362_4_48	751_4_24	1313_4_13	772_4_275	779_4_81	2608_56_46	121_4_123	122_6_1	74_4_422	1951_4_77	265_4_732	457_4_18	1025_4_9	1044_4_157	2680_6_114	291_4_1	1249_4_854	431_4_77	517_4_1	358_4_287
882_4_1873	592_4_1	1221_6_1	706_4_4	336_4_62	455_4_41	332_4_216	115_4_1	397_4_779	66_6_1	67_4_1	237_6_151	118_4_159	24_6_1	2058_4_27	44_4_1	1170_4_1	41_4_1	521_4_55	343_4_14	189_4_1	362_4_51	751_4_27	1313_4_14	772_4_277	779_4_79	2608_56_52	121_4_127	122_6_1	74_4_426	1951_4_80	265_4_691	457_4_8	1025_4_5	1044_4_159	2680_6_114	291_4_1	1249_4_881	431_4_84	517_4_1	358_4_264
882_4_1880	592_4_1	1221_6_1	706_4_6	336_4_59	455_4_43	332_4_232	115_4_1	397_4_781	66_6_1	67_4_1	237_6_140	118_4_174	24_6_1	2058_4_24	44_4_1	1170_4_1	41_4_1	521_4_60	343_4_13	189_4_1	362_4_43	751_4_31	1313_4_9	772_4_295	779_4_83	2608_56_74	121_4_114	122_6_1	74_4_416	1951_4_74	265_4_684	457_4_7	1025_4_7	1044_4_166	2680_6_101	291_4_1	1249_4_842	431_4_80	517_4_1	358_4_282
882_4_1900	592_4_1	1221_6_1	706_4_6	336_4_44	455_4_46	332_4_255	115_4_1	397_4_773	66_6_1	67_4_1	237_6_162	118_4_181	24_6_1	2058_4_16	44_4_1	1170_4_1	41_4_1	521_4_58	343_4_10	189_4_1	362_4_31	751_4_32	1313_4_6	772_4_301	779_4_83	2608_56_70	121_4_114	122_6_1	74_4_404	1951_4_70	265_4_690	457_4_7	1025_4_5	1044_4_151	2680_6_116	291_4_1	1249_4_834	431_4_85	517_4_1	358_4_270
882_4_1912	592_4_1	1221_6_1	706_4_7	336_4_46	455_4_43	332_4_267	115_4_1	397_4_790	66_6_1	67_4_1	237_6_187	118_4_153	24_6_1	2058_4_6	44_4_1	1170_4_1	41_4_1	521_4_60	343_4_10	189_4_1	362_4_30	751_4_31	1313_4_13	772_4_285	779_4_83	2608_56_44	121_4_112	122_6_1	74_4_414	1951_4_74	265_4_725	457_4_7	1025_4_9	1044_4_146	2680_6_108	291_4_1	1249_4_827	431_4_77	517_4_1	358_4_254
882_4_1935	592_4_1	1221_6_1	706_4_7	336_4_55	455_4_42	332_4_248	115_4_1	397_4_775	66_6_1	67_4_1	237_6_178	118_4_153	24_6_1	2058_4_6	44_4_1	1170_4_1	41_4_1	521_4_72	343_4_12	189_4_1	362_4_41	751_4_41	1313_4_15	772_4_289	779_4_73	2608_56_37	121_4_89	122_6_1	74_4_426	1951_4_68	265_4_671	457_4_7	1025_4_5	1044_4_165	2680_6_115	291_4_1	1249_4_844	431_4_89	517_4_1	358_4_262
882_4_1941	592_4_1	1221_6_1	706_4_3	336_4_48	455_4_43	332_4_255	115_4_1	397_4_769	66_6_1	67_4_1	237_6_129	118_4_177	24_6_1	2058_4_6	44_4_1	1170_4_1	41_4_1	521_4_76	343_4_15	189_4_1	362_4_32	751_4_46	1313_4_19	772_4_308	779_4_70	2608_56_41	121_4_97	122_6_1	74_4_409	1951_4_73	265_4_733	457_4_8	1025_4_6	1044_4_176	2680_6_100	291_4_1	1249_4_767	431_4_89	517_4_1	358_4_284
882_4_1978	592_4_1	1221_6_1	706_4_1	336_4_47	455_4_42	332_4_257	115_4_1	397_4_795	66_6_1	67_4_1	237_6_119	118_4_189	24_6_1	2058_4_3	44_4_1	1170_4_1	41_4_1	521_4_70	343_4_8	189_4_1	362_4_33	751_4_52	1313_4_14	772_4_293	779_4_60	2608_56_48	121_4_91	122_6_1	74_4_385	1951_4_74	265_4_750	457_4_8	1025_4_3	1044_4_168	2680_6_111	291_4_1	1249_4_744	431_4_96	517_4_1	358_4_281
882_4_2026	592_4_1	1221_6_1	706_4_2	336_4_53	455_4_42	332_4_252	115_4_1	397_4_783	66_6_1	67_4_1	237_6_135	118_4_185	24_6_1	2058_4_3	44_4_1	1170_4_1	41_4_1	521_4_57	343_4_7	189_4_1	362_4_30	751_4_41	1313_4_16	772_4_292	779_4_64	2608_56_33	121_4_85	122_6_1	74_4_348	1951_4_76	265_4_707	457_4_5	1025_4_2	1044_4_156	2680_6_131	291_4_1	1249_4_822	431_4_74	517_4_1	358_4_293
882_4_2008	592_4_1	1221_6_1	336_4_48	455_4_41	332_4_243	115_4_1	397_4_813	66_6_1	67_4_1	237_6_124	118_4_178	24_6_1	2058_4_1	44_4_1	1170_4_1	41_4_1	521_4_69	343_4_7	189_4_1	362_4_31	751_4_53	1313_4_21	772_4_299	779_4_60	2608_56_32	121_4_85	122_6_1	74_4_360	1951_4_66	265_4_688	457_4_8	1025_4_4	1044_4_172	2680_6_133	1249_4_822	358_4_291	517_4_1	431_4_63
882_4_2028	1221_6_1	336_4_40	455_4_40	332_4_294	115_4_1	397_4_806	66_6_1	67_4_1	237_6_115	118_4_193	24_6_1	44_4_1	1170_4_1	521_4_72	343_4_9	189_4_1	362_4_35	751_4_63	1313_4_14	772_4_311	779_4_54	2608_56_40	121_4_78	122_6_1	74_4_340	1951_4_73	265_4_690	457_4_7	1025_4_4	1044_4_182	2680_6_112	1249_4_765	358_4_297	517_4_1	431_4_58
882_4_2083	1221_6_1	336_4_36	455_4_33	332_4_292	115_4_1	397_4_837	66_6_1	67_4_1	237_6_124	118_4_193	24_6_1	44_4_1	1170_4_1	521_4_69	343_4_4	189_4_1	362_4_41	751_4_79	1313_4_11	772_4_279	779_4_51	2608_56_44	121_4_85	122_6_1	74_4_309	1951_4_76	265_4_681	457_4_2	1025_4_1	1044_4_184	2680_6_105	1249_4_779	358_4_270	517_4_1	431_4_52
882_4_2061	1221_6_1	336_4_36	455_4_41	332_4_277	115_4_1	397_4_873	66_6_1	67_4_1	237_6_138	118_4_180	24_6_1	44_4_1	1170_4_1	521_4_60	343_4_1	189_4_1	362_4_44	751_4_60	1313_4_17	772_4_291	779_4_59	2608_56_41	121_4_61	122_6_1	74_4_304	1951_4_78	265_4_693	457_4_2	1025_4_2	1044_4_174	2680_6_89	1249_4_818	358_4_260	517_4_1	431_4_60
882_4_2051	1221_6_1	336_4_44	455_4_39	332_4_251	115_4_1	397_4_844	66_6_1	67_4_1	237_6_140	118_4_174	24_6_1	44_4_1	1170_4_1	521_4_67	343_4_1	189_4_1	362_4_43	751_4_61	1313_4_14	772_4_313	779_4_60	2608_56_33	121_4_66	122_6_1	74_4_321	1951_4_66	265_4_696	457_4_1	1044_4_176	2680_6_92	1249_4_860	358_4_238	431_4_69
882_4_2051	1221_6_1	336_4_45	455_4_33	332_4_260	115_4_1	397_4_865	66_6_1	67_4_1	237_6_144	118_4_183	24_6_1	44_4_1	1170_4_1	521_4_74	343_4_2	189_4_1	362_4_26	751_4_70	1313_4_13	772_4_319	779_4_55	2608_56_39	121_4_76	122_6_1	74_4_325	1951_4_65	265_4_690	457_4_3	1044_4_176	2680_6_78	1249_4_825	358_4_234	431_4_69
882_4_2085	1221_6_1	336_4_49	455_4_29	332_4_270	115_4_1	397_4_845	66_6_1	67_4_1	237_6_142	118_4_184	24_6_1	44_4_1	1170_4_1	521_4_73	189_4_1	362_4_28	751_4_72	1313_4_8	772_4_276	779_4_64	2608_56_46	121_4_89	122_6_1	74_4_332	1951_4_72	265_4_732	457_4_4	1044_4_155	2680_6_75	1249_4_794	358_4_221	431_4_75
882_4_2134	1221_6_1	336_4_48	455_4_22	332_4_258	115_4_1	397_4_828	66_6_1	67_4_1	237_6_143	118_4_199	24_6_1	44_4_1	1170_4_1	521_4_61	189_4_1	362_4_23	751_4_67	1313_4_8	772_4_272	779_4_75	2608_56_53	121_4_67	122_6_1	74_4_312	1951_4_71	265_4_748	457_4_7	1044_4_146	2680_6_65	1249_4_803	358_4_231	431_4_79
882_4_2072	1221_6_1	336_4_47	455_4_31	332_4_244	115_4_1	397_4_785	66_6_1	67_4_1	237_6_151	118_4_198	24_6_1	44_4_1	1170_4_1	521_4_86	189_4_1	362_4_31	751_4_58	1313_4_14	772_4_298	779_4_95	2608_56_52	121_4_76	122_6_1	74_4_325	1951_4_56	265_4_730	457_4_8	1044_4_150	2680_6_64	1249_4_838	358_4_219	431_4_92
882_4_2092	1221_6_1	336_4_46	455_4_30	332_4_245	115_4_1	397_4_784	66_6_1	67_4_1	237_6_132	118_4_213	24_6_1	44_4_1	1170_4_1	521_4_81	189_4_1	362_4_18	751_4_64	1313_4_8	772_4_279	779_4_73	2608_56_57	121_4_76	122_6_1	74_4_360	1951_4_59	265_4_739	457_4_4	1044_4_172	2680_6_55	1249_4_828	358_4_219	431_4_86
882_4_2084	1221_6_1	336_4_46	455_4_26	332_4_269	115_4_1	397_4_796	66_6_1	67_4_1	237_6_118	118_4_220	24_6_1	44_4_1	1170_4_1	521_4_78	189_4_1	362_4_22	751_4_63	1313_4_6	772_4_275	779_4_68	2608_56_54	121_4_73	122_6_1	74_4_362	1951_4_59	265_4_767	457_4_10	1044_4_159	2680_6_56	1249_4_771	358_4_229	431_4_109
882_4_2092	1221_6_1	336_4_56	455_4_16	332_4_270	115_4_1	397_4_790	66_6_1	67_4_1	237_6_135	118_4_202	24_6_1	44_4_1	1170_4_1	521_4_73	189_4_1	362_4_16	751_4_56	1313_4_3	772_4_282	779_4_84	2608_56_56	121_4_74	122_6_1	74_4_362	1951_4_63	265_4_777	457_4_10	1044_4_140	2680_6_53	1249_4_788	358_4_215	431_4_107
882_4_2134	1221_6_1	336_4_43	455_4_18	332_4_255	115_4_1	397_4_755	66_6_1	67_4_1	237_6_142	118_4_198	24_6_1	44_4_1	1170_4_1	521_4_78	189_4_1	362_4_10	751_4_69	1313_4_4	772_4_284	779_4_76	2608_56_55	121_4_68	122_6_1	74_4_336	1951_4_58	265_4_746	457_4_10	1044_4_159	2680_6_52	1249_4_857	358_4_209	431_4_104
882_4_2172	1221_6_1	336_4_42	455_4_15	332_4_254	115_4_1	397_4_761	66_6_1	67_4_1	237_6_125	118_4_188	24_6_1	44_4_1	1170_4_1	521_4_84	189_4_1	362_4_6	751_4_73	1313_4_7	772_4_276	779_4_73	2608_56_59	121_4_77	122_6_1	74_4_340	1951_4_61	265_4_748	457_4_7	1044_4_156	2680_6_54	1249_4_829	358_4_218	431_4_95
882_4_2160	1221_6_1	336_4_43	455_4_15	332_4_248	397_4_810	66_6_1	67_4_1	237_6_116	118_4_203	24_6_1	44_4_1	1170_4_1	521_4_89	189_4_1	362_4_8	751_4_68	772_4_267	2608_56_65	779_4_65	121_4_78	122_6_1	74_4_354	1951_4_59	265_4_773	457_4_8	1044_4_139	2680_6_55	1249_4_797	358_4_205	431_4_95
882_4_2178	1221_6_1	336_4_49	455_4_13	332_4_252	397_4_807	66_6_1	67_4_1	237_6_120	118_4_168	24_6_1	44_4_1	1170_4_1	521_4_75	189_4_1	362_4_12	751_4_68	772_4_272	2608_56_55	779_4_57	121_4_88	122_6_1	74_4_340	1951_4_64	265_4_803	457_4_12	1044_4_135	2680_6_45	1249_4_826	358_4_187	431_4_94
882_4_2132	1221_6_1	336_4_49	455_4_11	332_4_234	397_4_780	66_6_1	67_4_1	237_6_108	118_4_183	24_6_1	44_4_1	1170_4_1	521_4_78	189_4_1	362_4_18	751_4_66	772_4_276	2608_56_44	779_4_64	121_4_102	122_6_1	74_4_338	1951_4_59	265_4_816	457_4_7	1044_4_142	2680_6_52	1249_4_850	358_4_206	431_4_105
882_4_2144	1221_6_1	336_4_57	455_4_11	332_4_255	397_4_729	66_6_1	67_4_1	237_6_115	118_4_204	24_6_1	44_4_1	1170_4_1	521_4_99	189_4_1	362_4_14	751_4_66	772_4_268	2608_56_39	779_4_56	121_4_85	122_6_1	74_4_373	1951_4_52	265_4_787	457_4_8	1044_4_141	2680_6_47	1249_4_856	358_4_199	431_4_115
882_4_2102	1221_6_1	336_4_65	455_4_11	332_4_225	397_4_719	66_6_1	67_4_1	237_6_133	118_4_202	24_6_1	44_4_1	1170_4_1	521_4_112	189_4_1	362_4_15	751_4_67	772_4_266	2608_56_47	779_4_64	121_4_72	122_6_1	74_4_390	1951_4_58	265_4_796	457_4_6	1044_4_117	2680_6_50	1249_4_861	358_4_210	431_4_132
882_4_2126	1221_6_1	336_4_66	455_4_7	332_4_216	397_4_750	66_6_1	67_4_1	237_6_147	118_4_196	24_6_1	44_4_1	1170_4_1	521_4_105	189_4_1	362_4_15	751_4_67	772_4_252	2608_56_46	779_4_58	121_4_81	122_6_1	74_4_385	1951_4_46	265_4_844	457_4_5	1044_4_102	2680_6_53	1249_4_819	358_4_212	431_4_122
882_4_2139	1221_6_1	336_4_62	455_4_9	332_4_226	397_4_762	66_6_1	67_4_1	237_6_167	118_4_197	24_6_1	44_4_1	1170_4_1	521_4_90	189_4_1	362_4_16	751_4_49	772_4_249	2608_56_43	779_4_71	121_4_70	122_6_1	74_4_343	1951_4_45	265_4_836	457_4_4	1044_4_116	2680_6_48	1249_4_841	358_4_213	431_4_124
882_4_2195	1221_6_1	336_4_69	455_4_11	332_4_219	397_4_712	66_6_1	67_4_1	237_6_180	118_4_231	24_6_1	44_4_1	1170_4_1	521_4_123	189_4_1	362_4_10	751_4_65	772_4_264	2608_56_40	779_4_51	121_4_58	122_6_1	74_4_333	1951_4_47	265_4_787	457_4_7	1044_4_128	2680_6_44	1249_4_833	358_4_197	431_4_116
882_4_2183	1221_6_1	336_4_85	455_4_12	332_4_202	397_4_696	66_6_1	67_4_1	237_6_158	118_4_250	24_6_1	44_4_1	1170_4_1	521_4_123	189_4_1	362_4_10	751_4_64	772_4_240	2608_56_47	779_4_55	121_4_66	122_6_1	74_4_334	1951_4_43	265_4_790	457_4_5	1044_4_124	2680_6_45	1249_4_852	358_4_216	431_4_120
882_4_2229	1221_6_1	336_4_68	455_4_6	332_4_183	397_4_707	66_6_1	67_4_1	237_6_144	118_4_238	24_6_1	44_4_1	1170_4_1	521_4_95	189_4_1	362_4_10	751_4_41	772_4_231	2608_56_51	779_4_64	121_4_70	122_6_1	74_4_323	1951_4_38	265_4_860	457_4_6	1044_4_115	2680_6_57	1249_4_842	358_4_229	431_4_113
882_4_2264	1221_6_1	336_4_62	455_4_5	332_4_161	397_4_671	66_6_1	67_4_1	237_6_143	118_4_217	24_6_1	44_4_1	1170_4_1	521_4_92	189_4_1	362_4_9	751_4_44	772_4_223	2608_56_56	779_4_74	121_4_74	122_6_1	74_4_292	1951_4_53	265_4_859	457_4_1	1044_4_148	2680_6_45	1249_4_876	358_4_223	431_4_128
882_4_2287	1221_6_1	336_4_65	455_4_2	332_4_163	397_4_666	66_6_1	67_4_1	237_6_157	118_4_259	24_6_1	44_4_1	1170_4_1	521_4_100	189_4_1	362_4_6	751_4_46	772_4_217	2608_56_62	779_4_70	121_4_67	122_6_1	74_4_293	1951_4_54	265_4_856	457_4_1	1044_4_129	2680_6_45	1249_4_840	358_4_196	431_4_139
882_4_2306	1221_6_1	336_4_86	455_4_4	332_4_160	397_4_683	66_6_1	67_4_1	237_6_138	118_4_249	24_6_1	44_4_1	1170_4_1	521_4_106	189_4_1	362_4_7	751_4_47	772_4_205	2608_56_49	779_4_64	121_4_66	122_6_1	74_4_286	1951_4_47	265_4_835	1044_4_117	2680_6_44	1249_4_848	358_4_218	431_4_155
882_4_2318	1221_6_1	336_4_77	455_4_7	332_4_154	397_4_697	66_6_1	67_4_1	237_6_138	118_4_244	24_6_1	44_4_1	1170_4_1	521_4_92	189_4_1	362_4_6	751_4_42	772_4_185	2608_56_50	779_4_69	121_4_63	122_6_1	74_4_291	1951_4_39	265_4_862	1044_4_105	2680_6_46	1249_4_877	358_4_207	431_4_151
882_4_2359	1221_6_1	336_4_65	455_4_6	332_4_129	397_4_725	66_6_1	67_4_1	237_6_144	118_4_221	24_6_1	44_4_1	1170_4_1	521_4_97	189_4_1	362_4_5	751_4_44	772_4_162	2608_56_60	779_4_74	121_4_74	122_6_1	74_4_249	1951_4_38	265_4_867	1044_4_100	2680_6_46	1249_4_908	358_4_201	431_4_146
882_4_2359	1221_6_1	336_4_71	455_4_7	332_4_114	397_4_760	66_6_1	67_4_1	237_6_157	118_4_233	24_6_1	44_4_1	1170_4_1	521_4_107	189_4_1	362_4_6	751_4_37	772_4_158	2608_56_75	779_4_84	121_4_65	122_6_1	74_4_229	1951_4_33	265_4_840	1044_4_99	2680_6_40	1249_4_911	358_4_194	431_4_141
882_4_2382	1221_6_1	336_4_61	455_4_4	332_4_127	397_4_796	66_6_1	67_4_1	237_6_157	118_4_225	24_6_1	44_4_1	1170_4_1	521_4_85	189_4_1	362_4_9	751_4_50	772_4_162	2608_56_77	779_4_80	121_4_68	122_6_1	74_4_218	1951_4_30	265_4_828	1044_4_87	2680_6_46	1249_4_882	358_4_198	431_4_148
882_4_2342	1221_6_1	336_4_60	455_4_6	332_4_105	397_4_799	66_6_1	67_4_1	237_6_155	118_4_234	24_6_1	44_4_1	1170_4_1	521_4_79	189_4_1	362_4_7	751_4_44	772_4_180	2608_56_86	779_4_83	121_4_73	122_6_1	74_4_236	1951_4_18	265_4_843	1044_4_68	2680_6_54	1249_4_898	358_4_197	431_4_153
882_4_2336	1221_6_1	336_4_59	455_4_10	332_4_64	397_4_771	66_6_1	67_4_1	237_6_156	118_4_226	24_6_1	44_4_1	1170_4_1	521_4_69	189_4_1	362_4_9	751_4_40	772_4_181	2608_56_99	779_4_71	121_4_85	122_6_1	74_4_261	1951_4_20	265_4_868	1044_4_79	2680_6_47	1249_4_921	358_4_180	431_4_168
882_4_2361	1221_6_1	336_4_69	455_4_8	332_4_83	397_4_775	66_6_1	67_4_1	237_6_161	118_4_237	24_6_1	44_4_1	1170_4_1	521_4_62	189_4_1	362_4_7	751_4_57	772_4_166	2608_56_103	779_4_88	121_4_92	122_6_1	74_4_236	1951_4_21	265_4_846	1044_4_89	2680_6_43	1249_4_899	358_4_163	431_4_154
882_4_2359	1221_6_1	336_4_68	455_4_5	332_4_93	397_4_737	66_6_1	67_4_1	237_6_132	118_4_251	24_6_1	44_4_1	1170_4_1	521_4_67	189_4_1	362_4_9	751_4_71	772_4_161	2608_56_102	779_4_92	121_4_115	122_6_1	74_4_210	1951_4_25	265_4_871	1044_4_97	2680_6_26	1249_4_887	358_4_175	431_4_167
882_4_2375	1221_6_1	336_4_66	455_4_4	332_4_108	397_4_757	66_6_1	67_4_1	237_6_132	118_4_240	24_6_1	44_4_1	1170_4_1	521_4_60	189_4_1	362_4_16	751_4_50	772_4_156	2608_56_109	779_4_84	121_4_114	122_6_1	74_4_207	1951_4_18	265_4_867	1044_4_96	2680_6_26	1249_4_893	358_4_176	431_4_166
882_4_2418	1221_6_1	336_4_69	455_4_4	332_4_101	397_4_751	66_6_1	67_4_1	237_6_138	118_4_213	24_6_1	44_4_1	1170_4_1	521_4_59	189_4_1	362_4_22	751_4_52	772_4_149	2608_56_111	779_4_75	121_4_113	122_6_1	74_4_205	1951_4_15	265_4_905	1044_4_104	2680_6_25	1249_4_886	358_4_144	431_4_161
882_4_2476	1221_6_1	336_4_69	455_4_4	332_4_88	397_4_751	66_6_1	67_4_1	237_6_116	118_4_227	24_6_1	44_4_1	1170_4_1	521_4_63	189_4_1	362_4_18	751_4_54	772_4_130	2608_56_108	779_4_67	121_4_96	122_6_1	74_4_215	1951_4_16	265_4_953	1044_4_109	2680_6_23	1249_4_831	358_4_146	431_4_160
882_4_2452	1221_6_1	336_4_59	455_4_3	332_4_89	397_4_758	66_6_1	67_4_1	237_6_115	118_4_226	24_6_1	44_4_1	1170_4_1	521_4_58	189_4_1	362_4_19	751_4_70	772_4_107	2608_56_101	779_4_61	121_4_114	122_6_1	74_4_221	1951_4_18	265_4_922	1044_4_112	2680_6_38	1249_4_863	358_4_150	431_4_164
882_4_2425	1221_6_1	336_4_60	455_4_5	332_4_96	397_4_745	66_6_1	67_4_1	237_6_108	118_4_220	24_6_1	44_4_1	1170_4_1	521_4_61	189_4_1	362_4_27	751_4_71	772_4_108	2608_56_120	779_4_75	121_4_105	122_6_1	74_4_232	1951_4_22	265_4_937	1044_4_96	2680_6_19	1249_4_850	358_4_163	431_4_175
882_4_2438	1221_6_1	336_4_65	455_4_2	332_4_87	397_4_760	66_6_1	67_4_1	237_6_117	118_4_220	24_6_1	44_4_1	1170_4_1	521_4_58	189_4_1	362_4_23	751_4_75	772_4_99	2608_56_124	779_4_69	121_4_81	122_6_1	74_4_229	1951_4_29	265_4_990	1044_4_113	2680_6_23	1249_4_798	358_4_159	431_4_161
882_4_2463	1221_6_1	336_4_81	332_4_101	397_4_747	66_6_1	67_4_1	237_6_110	118_4_236	24_6_1	44_4_1	1170_4_1	521_4_60	189_4_1	362_4_19	751_4_85	772_4_82	2608_56_147	779_4_68	121_4_80	122_6_1	74_4_249	1951_4_24	265_4_981	1044_4_115	2680_6_20	1249_4_755	358_4_160	431_4_137
882_4_2488	1221_6_1	336_4_70	332_4_114	397_4_719	66_6_1	67_4_1	237_6_103	118_4_225	24_6_1	44_4_1	1170_4_1	521_4_65	189_4_1	362_4_13	751_4_99	772_4_87	2608_56_142	779_4_82	121_4_102	122_6_1	74_4_212	1951_4_13	265_4_966	1044_4_90	2680_6_18	1249_4_776	358_4_190	431_4_146
882_4_2425	1221_6_1	336_4_69	332_4_121	397_4_742	66_6_1	67_4_1	237_6_119	118_4_241	24_6_1	44_4_1	1170_4_1	521_4_64	189_4_1	362_4_20	751_4_70	772_4_89	2608_56_147	779_4_97	121_4_96	122_6_1	74_4_228	1951_4_14	265_4_901	1044_4_96	2680_6_14	1249_4_837	358_4_178	431_4_152
882_4_2441	1221_6_1	336_4_70	332_4_96	397_4_733	66_6_1	67_4_1	237_6_130	118_4_220	24_6_1	44_4_1	1170_4_1	521_4_61	189_4_1	362_4_24	751_4_80	772_4_83	2608_56_139	779_4_96	121_4_76	122_6_1	74_4_244	1951_4_8	265_4_952	1044_4_104	2680_6_17	1249_4_843	358_4_142	431_4_161
882_4_2472	1221_6_1	336_4_64	332_4_99	397_4_701	66_6_1	67_4_1	237_6_127	118_4_243	24_6_1	44_4_1	1170_4_1	521_4_68	189_4_1	362_4_19	751_4_87	772_4_80	2608_56_146	779_4_80	121_4_74	122_6_1	74_4_270	1951_4_14	265_4_969	1044_4_110	2680_6_13	1249_4_808	358_4_140	431_4_136
882_4_2526	1221_6_1	336_4_44	332_4_128	397_4_716	66_6_1	67_4_1	237_6_117	118_4_260	24_6_1	44_4_1	1170_4_1	521_4_67	189_4_1	362_4_17	751_4_73	772_4_88	2608_56_155	779_4_76	121_4_67	122_6_1	74_4_223	1951_4_11	265_4_962	1044_4_92	2680_6_12	1249_4_801	358_4_145	431_4_140
882_4_2554	1221_6_1	336_4_49	332_4_138	397_4_710	66_6_1	67_4_1	237_6_132	118_4_250	24_6_1	44_4_1	1170_4_1	521_4_69	189_4_1	362_4_18	751_4_68	772_4_90	2608_56_142	779_4_88	121_4_60	122_6_1	74_4_204	1951_4_16	265_4_937	1044_4_81	2680_6_8	1249_4_855	358_4_113	431_4_138
882_4_2548	1221_6_1	336_4_58	332_4_139	397_4_672	66_6_1	67_4_1	237_6_126	118_4_232	24_6_1	44_4_1	1170_4_1	521_4_58	189_4_1	362_4_15	751_4_65	772_4_99	2608_56_138	779_4_83	121_4_57	122_6_1	74_4_208	1951_4_19	265_4_1001	1044_4_79	2680_6_11	1249_4_874	358_4_94	431_4_144
882_4_2540	1221_6_1	336_4_60	332_4_145	397_4_654	66_6_1	67_4_1	237_6_136	118_4_249	24_6_1	44_4_1	1170_4_1	521_4_58	189_4_1	362_4_14	751_4_71	772_4_102	2608_56_149	779_4_89	121_4_62	122_6_1	74_4_227	1951_4_16	265_4_984	1044_4_74	2680_6_11	1249_4_856	358_4_75	431_4_148
882_4_2539	1221_6_1	336_4_38	332_4_174	397_4_679	66_6_1	67_4_1	237_6_135	118_4_246	24_6_1	44_4_1	1170_4_1	521_4_54	189_4_1	362_4_15	751_4_59	772_4_100	2608_56_154	779_4_101	121_4_50	122_6_1	74_4_213	1951_4_22	265_4_988	1044_4_69	2680_6_5	1249_4_836	358_4_88	431_4_155
882_4_2538	1221_6_1	336_4_36	332_4_173	397_4_708	66_6_1	67_4_1	237_6_147	118_4_238	24_6_1	44_4_1	1170_4_1	521_4_51	189_4_1	362_4_16	751_4_56	772_4_92	2608_56_144	779_4_101	121_4_55	122_6_1	74_4_195	1951_4_17	265_4_961	1044_4_82	2680_6_1	1249_4_868	358_4_83	431_4_158
882_4_2538	336_4_46	332_4_147	397_4_696	67_4_1	237_6_171	118_4_228	24_6_1	44_4_1	772_4_92	521_4_53	189_4_1	362_4_17	751_4_63	1170_4_1	2608_56_142	779_4_80	121_4_71	74_4_204	1951_4_20	265_4_934	1044_4_86	1249_4_872	358_4_88	431_4_172
882_4_2547	336_4_46	332_4_139	397_4_692	67_4_1	237_6_158	118_4_258	24_6_1	44_4_1	772_4_85	521_4_60	189_4_1	362_4_10	751_4_66	1170_4_1	2608_56_142	779_4_75	121_4_76	74_4_205	1951_4_27	265_4_972	1044_4_79	1249_4_831	358_4_82	431_4_170
882_4_2517	336_4_51	332_4_153	397_4_708	67_4_1	237_6_149	118_4_259	24_6_1	44_4_1	772_4_79	521_4_65	189_4_1	362_4_14	751_4_57	1170_4_1	2608_56_144	779_4_73	121_4_71	74_4_230	1951_4_28	265_4_972	1044_4_68	1249_4_838	358_4_82	431_4_162
882_4_2512	336_4_53	332_4_171	397_4_659	67_4_1	237_6_146	118_4_277	24_6_1	44_4_1	772_4_69	521_4_54	189_4_1	362_4_14	751_4_62	1170_4_1	2608_56_148	779_4_98	121_4_83	74_4_192	1951_4_26	265_4_920	1044_4_75	1249_4_907	358_4_83	431_4_171
882_4_2533	336_4_55	332_4_150	397_4_676	67_4_1	237_6_171	118_4_257	24_6_1	44_4_1	772_4_73	521_4_60	189_4_1	362_4_19	751_4_69	1170_4_1	2608_56_155	779_4_94	121_4_88	74_4_167	1951_4_33	265_4_982	1044_4_69	1249_4_855	358_4_65	431_4_149
882_4_2514	336_4_45	332_4_131	397_4_668	67_4_1	237_6_180	118_4_287	24_6_1	44_4_1	772_4_68	521_4_83	189_4_1	362_4_7	751_4_71	1170_4_1	2608_56_154	779_4_97	121_4_106	74_4_167	1951_4_36	265_4_1036	1044_4_75	1249_4_771	358_4_69	431_4_155
882_4_2545	336_4_34	332_4_144	397_4_683	67_4_1	237_6_189	118_4_312	24_6_1	44_4_1	772_4_66	521_4_96	189_4_1	362_4_7	751_4_72	1170_4_1	2608_56_154	779_4_88	121_4_82	74_4_175	1951_4_25	265_4_984	1044_4_63	1249_4_786	358_4_78	431_4_137
882_4_2583	336_4_29	332_4_179	397_4_681	67_4_1	237_6_173	118_4_316	24_6_1	44_4_1	772_4_51	521_4_97	189_4_1	362_4_10	751_4_75	1170_4_1	2608_56_157	779_4_92	121_4_64	74_4_173	1951_4_27	265_4_962	1044_4_60	1249_4_775	358_4_72	431_4_144
882_4_2601	336_4_33	332_4_197	397_4_609	67_4_1	237_6_179	118_4_292	24_6_1	44_4_1	772_4_61	521_4_85	189_4_1	362_4_9	751_4_81	1170_4_1	2608_56_138	779_4_84	121_4_73	74_4_171	1951_4_37	265_4_1031	1044_4_69	1249_4_767	358_4_53	431_4_150
882_4_2612	336_4_23	332_4_181	397_4_618	67_4_1	237_6_165	118_4_285	24_6_1	44_4_1	772_4_55	521_4_97	189_4_1	362_4_6	751_4_86	1170_4_1	2608_56_144	779_4_77	121_4_86	74_4_163	1951_4_41	265_4_1048	1044_4_77	1249_4_730	358_4_64	431_4_162
882_4_2597	336_4_18	332_4_193	397_4_601	67_4_1	237_6_150	118_4_296	24_6_1	44_4_1	772_4_37	521_4_105	189_4_1	362_4_11	751_4_73	1170_4_1	2608_56_152	779_4_71	121_4_90	74_4_192	1951_4_35	265_4_1045	1044_4_68	1249_4_730	358_4_85	431_4_171
882_4_2609	336_4_19	332_4_180	397_4_579	67_4_1	237_6_165	118_4_292	24_6_1	44_4_1	772_4_30	521_4_107	189_4_1	362_4_9	751_4_76	1170_4_1	2608_56_152	779_4_78	121_4_70	74_4_217	1951_4_33	265_4_1025	1044_4_61	1249_4_768	358_4_85	431_4_165
882_4_2658	336_4_5	332_4_185	397_4_550	67_4_1	237_6_169	118_4_284	24_6_1	44_4_1	772_4_26	521_4_96	189_4_1	362_4_9	751_4_91	1170_4_1	2608_56_176	779_4_71	121_4_86	74_4_206	1951_4_38	265_4_1032	1044_4_58	1249_4_736	358_4_78	431_4_166
882_4_2646	336_4_7	332_4_150	397_4_562	67_4_1	237_6_164	118_4_289	24_6_1	44_4_1	772_4_30	521_4_116	189_4_1	362_4_5	751_4_93	1170_4_1	2608_56_203	779_4_76	121_4_96	74_4_193	1951_4_49	265_4_1075	1044_4_63	1249_4_665	358_4_83	431_4_155
882_4_2597	336_4_7	332_4_171	397_4_591	67_4_1	237_6_132	118_4_297	24_6_1	44_4_1	772_4_31	521_4_113	189_4_1	362_4_10	751_4_71	1170_4_1	2608_56_195	779_4_85	121_4_89	74_4_228	1951_4_48	265_4_1049	1044_4_52	1249_4_695	358_4_99	431_4_160
882_4_2599	336_4_10	332_4_176	397_4_626	67_4_1	237_6_123	118_4_286	24_6_1	44_4_1	772_4_25	521_4_99	189_4_1	362_4_16	751_4_78	1170_4_1	2608_56_223	779_4_78	121_4_82	74_4_249	1951_4_46	265_4_1024	1044_4_34	1249_4_715	358_4_100	431_4_131
882_4_2580	336_4_17	332_4_175	397_4_659	67_4_1	237_6_155	118_4_278	24_6_1	44_4_1	772_4_34	521_4_94	189_4_1	362_4_23	751_4_86	1170_4_1	2608_56_199	779_4_63	121_4_75	74_4_235	1951_4_50	265_4_1059	1044_4_27	1249_4_678	358_4_89	431_4_144
882_4_2614	336_4_17	332_4_144	397_4_675	67_4_1	237_6_165	118_4_272	24_6_1	44_4_1	772_4_36	521_4_105	189_4_1	362_4_16	751_4_104	1170_4_1	2608_56_205	779_4_47	121_4_93	74_4_207	1951_4_52	265_4_1046	1044_4_27	1249_4_645	358_4_111	431_4_139
882_4_2650	336_4_18	332_4_157	397_4_642	67_4_1	237_6_137	118_4_252	24_6_1	44_4_1	772_4_40	521_4_108	189_4_1	362_4_16	751_4_85	1170_4_1	2608_56_207	779_4_44	121_4_78	74_4_207	1951_4_44	265_4_1128	1044_4_30	1249_4_617	358_4_117	431_4_143
882_4_2702	336_4_17	332_4_168	397_4_703	67_4_1	237_6_121	118_4_233	24_6_1	44_4_1	772_4_22	521_4_99	189_4_1	362_4_16	751_4_87	1170_4_1	2608_56_213	779_4_41	121_4_79	74_4_182	1951_4_33	265_4_1100	1044_4_26	1249_4_615	358_4_124	431_4_139
882_4_2716	336_4_10	332_4_171	397_4_626	67_4_1	237_6_152	118_4_233	24_6_1	44_4_1	772_4_24	521_4_96	189_4_1	362_4_19	751_4_116	1170_4_1	2608_56_178	779_4_42	121_4_66	74_4_193	1951_4_46	265_4_1114	1044_4_39	1249_4_621	358_4_113	431_4_145
882_4_2687	336_4_10	332_4_131	397_4_659	67_4_1	237_6_188	118_4_231	24_6_1	44_4_1	772_4_32	521_4_104	189_4_1	362_4_16	751_4_132	1170_4_1	2608_56_184	779_4_39	121_4_86	74_4_198	1951_4_48	265_4_1085	1044_4_42	1249_4_603	358_4_112	431_4_133
882_4_2683	336_4_11	332_4_135	397_4_652	67_4_1	237_6_143	118_4_210	24_6_1	44_4_1	772_4_49	521_4_128	189_4_1	362_4_12	751_4_107	1170_4_1	2608_56_191	779_4_35	121_4_90	74_4_188	1951_4_41	265_4_1112	1044_4_43	1249_4_648	358_4_112	431_4_130
882_4_2627	336_4_12	332_4_134	397_4_668	67_4_1	237_6_141	118_4_218	24_6_1	44_4_1	772_4_44	521_4_102	189_4_1	362_4_15	751_4_111	1170_4_1	2608_56_189	779_4_37	121_4_107	74_4_185	1951_4_37	265_4_1125	1044_4_41	1249_4_690	358_4_111	431_4_126
882_4_2657	336_4_10	332_4_150	397_4_645	67_4_1	237_6_131	118_4_185	24_6_1	44_4_1	772_4_38	521_4_108	189_4_1	362_4_8	751_4_140	1170_4_1	2608_56_180	779_4_24	121_4_118	74_4_184	1951_4_41	265_4_1126	1044_4_47	1249_4_682	358_4_106	431_4_140
882_4_2674	336_4_13	332_4_145	397_4_614	67_4_1	237_6_139	118_4_203	24_6_1	44_4_1	772_4_44	521_4_109	189_4_1	362_4_4	751_4_129	1170_4_1	2608_56_173	779_4_23	121_4_114	74_4_189	1951_4_36	265_4_1139	1044_4_65	1249_4_651	358_4_114	431_4_142
882_4_2684	336_4_17	332_4_171	397_4_597	67_4_1	237_6_124	118_4_183	24_6_1	44_4_1	772_4_49	521_4_122	189_4_1	362_4_3	751_4_102	1170_4_1	2608_56_187	779_4_21	121_4_120	74_4_206	1951_4_31	265_4_1156	1044_4_64	1249_4_657	358_4_99	431_4_127
882_4_2658	336_4_13	332_4_183	397_4_600	67_4_1	237_6_132	118_4_184	24_6_1	44_4_1	772_4_34	521_4_103	189_4_1	362_4_3	751_4_106	1170_4_1	2608_56_187	779_4_18	121_4_128	74_4_204	1951_4_30	265_4_1138	1044_4_62	1249_4_719	358_4_96	431_4_122
882_4_2573	336_4_8	332_4_168	397_4_604	67_4_1	237_6_148	118_4_179	24_6_1	44_4_1	772_4_36	521_4_94	189_4_1	362_4_2	751_4_142	1170_4_1	2608_56_169	779_4_22	121_4_163	74_4_207	1951_4_29	265_4_1149	1044_4_61	1249_4_726	358_4_108	431_4_132
882_4_2639	336_4_3	332_4_150	397_4_580	67_4_1	237_6_167	118_4_177	24_6_1	44_4_1	772_4_43	521_4_106	189_4_1	362_4_3	751_4_140	1170_4_1	2608_56_171	779_4_22	121_4_154	74_4_222	1951_4_26	265_4_1139	1044_4_73	1249_4_676	358_4_100	431_4_129
882_4_2693	336_4_2	332_4_145	397_4_570	67_4_1	237_6_139	118_4_175	24_6_1	44_4_1	772_4_42	521_4_124	189_4_1	362_4_6	751_4_128	1170_4_1	2608_56_184	779_4_16	121_4_128	74_4_225	1951_4_26	265_4_1194	1044_4_67	1249_4_646	358_4_94	431_4_116
882_4_2703	332_4_155	397_4_545	67_4_1	237_6_148	118_4_189	24_6_1	44_4_1	772_4_40	521_4_116	189_4_1	362_4_5	751_4_121	1170_4_1	2608_56_184	779_4_15	121_4_117	74_4_248	1951_4_30	265_4_1161	1044_4_58	1249_4_693	358_4_89	431_4_103
882_4_2678	332_4_132	397_4_544	67_4_1	237_6_163	118_4_184	24_6_1	44_4_1	772_4_47	521_4_117	189_4_1	362_4_2	751_4_139	1170_4_1	2608_56_170	779_4_16	121_4_118	74_4_239	1951_4_33	265_4_1127	1044_4_56	1249_4_750	358_4_98	431_4_107
882_4_2709	332_4_120	397_4_529	67_4_1	237_6_153	118_4_171	24_6_1	44_4_1	772_4_42	521_4_148	189_4_1	362_4_2	751_4_143	1170_4_1	2608_56_155	779_4_15	121_4_109	74_4_259	1951_4_26	265_4_1132	1044_4_73	1249_4_715	358_4_108	431_4_111
882_4_2716	332_4_115	397_4_578	67_4_1	237_6_132	118_4_158	24_6_1	44_4_1	772_4_43	521_4_157	189_4_1	362_4_7	751_4_116	1170_4_1	2608_56_169	779_4_9	121_4_106	74_4_260	1951_4_29	265_4_1171	1044_4_60	1249_4_713	358_4_91	431_4_90
882_4_2739	332_4_122	397_4_582	67_4_1	237_6_145	118_4_154	24_6_1	44_4_1	772_4_48	521_4_133	189_4_1	362_4_8	751_4_136	1170_4_1	2608_56_173	779_4_13	121_4_104	74_4_241	1951_4_24	265_4_1161	1044_4_52	1249_4_710	358_4_89	431_4_86
882_4_2706	332_4_125	397_4_570	67_4_1	237_6_147	118_4_156	24_6_1	44_4_1	772_4_59	521_4_111	189_4_1	362_4_6	751_4_139	1170_4_1	2608_56_181	779_4_13	121_4_112	74_4_214	1951_4_25	265_4_1109	1044_4_57	1249_4_780	358_4_105	431_4_105
882_4_2729	332_4_124	397_4_568	67_4_1	237_6_149	118_4_154	24_6_1	44_4_1	772_4_77	521_4_118	189_4_1	362_4_6	751_4_140	1170_4_1	2608_56_179	779_4_10	121_4_87	74_4_220	1951_4_24	265_4_1151	1044_4_72	1249_4_702	358_4_102	431_4_108
882_4_2754	332_4_123	397_4_555	67_4_1	237_6_132	118_4_144	24_6_1	44_4_1	772_4_64	521_4_114	189_4_1	362_4_8	751_4_116	1170_4_1	2608_56_197	779_4_8	121_4_86	74_4_262	1951_4_19	265_4_1172	1044_4_66	1249_4_704	358_4_97	431_4_99
882_4_2762	332_4_127	397_4_598	67_4_1	237_6_134	118_4_145	24_6_1	44_4_1	772_4_65	521_4_111	189_4_1	362_4_14	751_4_106	1170_4_1	2608_56_230	779_4_11	121_4_62	74_4_256	1951_4_15	265_4_1141	1044_4_66	1249_4_647	358_4_112	431_4_118
882_4_2728	332_4_126	397_4_556	67_4_1	237_6_129	118_4_145	24_6_1	44_4_1	772_4_91	521_4_86	189_4_1	362_4_12	751_4_107	1170_4_1	2608_56_227	779_4_17	121_4_57	74_4_257	1951_4_17	265_4_1155	1044_4_74	1249_4_695	358_4_110	431_4_131
882_4_2742	332_4_111	397_4_557	67_4_1	237_6_137	118_4_162	24_6_1	44_4_1	772_4_107	521_4_94	189_4_1	362_4_18	751_4_111	1170_4_1	2608_56_226	779_4_15	121_4_47	74_4_255	1951_4_14	265_4_1162	1044_4_68	1249_4_670	358_4_96	431_4_128
882_4_2759	332_4_104	397_4_593	67_4_1	237_6_123	118_4_151	24_6_1	44_4_1	772_4_86	521_4_100	189_4_1	362_4_24	751_4_91	1170_4_1	2608_56_214	779_4_12	121_4_50	74_4_284	1951_4_12	265_4_1191	1044_4_72	1249_4_684	358_4_76	431_4_94
882_4_2804	332_4_99	397_4_600	67_4_1	237_6_122	118_4_143	24_6_1	44_4_1	772_4_72	521_4_95	189_4_1	362_4_28	751_4_92	1170_4_1	2608_56_252	779_4_18	121_4_62	74_4_284	1951_4_14	265_4_1119	1044_4_69	1249_4_664	358_4_83	431_4_100
882_4_2795	332_4_94	397_4_555	67_4_1	237_6_126	118_4_150	24_6_1	44_4_1	772_4_90	521_4_85	189_4_1	362_4_17	751_4_105	1170_4_1	2608_56_268	779_4_15	121_4_55	74_4_300	1951_4_13	265_4_1148	1044_4_74	1249_4_643	358_4_89	431_4_98
882_4_2811	332_4_90	397_4_550	67_4_1	237_6_114	118_4_134	24_6_1	44_4_1	772_4_95	521_4_94	189_4_1	362_4_13	751_4_114	1170_4_1	2608_56_265	779_4_11	121_4_48	74_4_322	1951_4_10	265_4_1167	1044_4_93	1249_4_621	358_4_74	431_4_94
882_4_2847	332_4_98	397_4_558	67_4_1	237_6_91	118_4_157	24_6_1	44_4_1	772_4_76	521_4_98	189_4_1	362_4_22	751_4_94	1170_4_1	2608_56_275	779_4_13	121_4_43	74_4_289	1951_4_12	265_4_1171	1044_4_85	1249_4_646	358_4_69	431_4_76
882_4_2870	332_4_99	397_4_554	67_4_1	237_6_92	118_4_175	24_6_1	44_4_1	772_4_57	521_4_95	189_4_1	362_4_17	751_4_115	1170_4_1	2608_56_266	779_4_13	121_4_32	74_4_296	1951_4_10	265_4_1137	1044_4_87	1249_4_655	358_4_83	431_4_67
882_4_2860	332_4_82	397_4_565	67_4_1	237_6_91	118_4_172	24_6_1	44_4_1	772_4_62	521_4_84	189_4_1	362_4_15	751_4_109	1170_4_1	2608_56_307	779_4_14	121_4_31	74_4_314	1951_4_14	265_4_1069	1044_4_81	1249_4_662	358_4_115	431_4_73
882_4_2826	332_4_89	397_4_515	67_4_1	237_6_99	118_4_177	24_6_1	44_4_1	772_4_76	521_4_81	189_4_1	362_4_19	751_4_121	1170_4_1	2608_56_310	779_4_17	121_4_19	74_4_351	1951_4_16	265_4_1097	1044_4_87	1249_4_642	358_4_88	431_4_90
882_4_2826	332_4_91	397_4_529	67_4_1	237_6_100	118_4_210	24_6_1	44_4_1	772_4_71	521_4_105	189_4_1	362_4_17	751_4_115	1170_4_1	2608_56_302	779_4_23	121_4_19	74_4_345	1951_4_19	265_4_1106	1044_4_78	1249_4_593	358_4_94	431_4_77
882_4_2844	332_4_81	397_4_552	67_4_1	237_6_113	118_4_192	24_6_1	44_4_1	772_4_85	521_4_90	189_4_1	362_4_11	751_4_136	1170_4_1	2608_56_304	779_4_15	121_4_22	74_4_328	1951_4_10	265_4_1094	1044_4_80	1249_4_587	358_4_100	431_4_76
882_4_2880	332_4_86	397_4_518	67_4_1	237_6_97	118_4_172	24_6_1	44_4_1	772_4_86	521_4_88	189_4_1	362_4_12	751_4_134	1170_4_1	2608_56_336	779_4_12	121_4_12	74_4_318	1951_4_10	265_4_1029	1044_4_89	1249_4_625	358_4_123	431_4_93
882_4_2841	332_4_80	397_4_546	67_4_1	237_6_92	118_4_175	24_6_1	44_4_1	772_4_90	521_4_71	189_4_1	362_4_16	751_4_141	1170_4_1	2608_56_321	779_4_12	121_4_6	74_4_377	1951_4_15	265_4_1022	1044_4_74	1249_4_640	358_4_108	431_4_93
882_4_2847	332_4_71	397_4_583	67_4_1	237_6_72	118_4_181	24_6_1	44_4_1	772_4_90	521_4_73	189_4_1	362_4_19	751_4_123	1170_4_1	2608_56_299	779_4_20	121_4_6	74_4_370	1951_4_10	265_4_1038	1044_4_86	1249_4_615	358_4_122	431_4_95
882_4_2803	332_4_73	397_4_558	67_4_1	237_6_72	118_4_156	24_6_1	44_4_1	772_4_95	521_4_80	189_4_1	362_4_13	751_4_154	1170_4_1	2608_56_309	779_4_20	121_4_6	74_4_348	1951_4_15	265_4_1080	1044_4_92	1249_4_609	358_4_133	431_4_104
882_4_2794	332_4_78	397_4_501	67_4_1	237_6_67	118_4_147	24_6_1	44_4_1	772_4_95	521_4_75	189_4_1	362_4_14	751_4_188	1170_4_1	2608_56_302	779_4_21	121_4_5	74_4_344	1951_4_13	265_4_1039	1044_4_123	1249_4_636	358_4_156	431_4_122
882_4_2837	332_4_71	397_4_512	67_4_1	237_6_71	118_4_147	24_6_1	44_4_1	772_4_89	521_4_61	189_4_1	362_4_15	751_4_194	1170_4_1	2608_56_297	779_4_23	121_4_7	74_4_299	1951_4_14	265_4_1085	1044_4_131	1249_4_622	358_4_139	431_4_106
882_4_2846	332_4_73	397_4_561	67_4_1	237_6_66	118_4_153	24_6_1	44_4_1	772_4_67	521_4_69	189_4_1	362_4_16	751_4_193	1170_4_1	2608_56_264	779_4_26	121_4_10	74_4_306	1951_4_17	265_4_1085	1044_4_125	1249_4_605	358_4_150	431_4_88
882_4_2823	332_4_71	397_4_612	67_4_1	237_6_70	118_4_143	24_6_1	44_4_1	772_4_80	521_4_53	189_4_1	362_4_11	751_4_198	1170_4_1	2608_56_271	779_4_21	121_4_12	74_4_280	1951_4_19	265_4_1056	1044_4_125	1249_4_622	358_4_148	431_4_105
882_4_2803	332_4_71	397_4_581	67_4_1	237_6_59	118_4_128	24_6_1	44_4_1	772_4_87	521_4_61	189_4_1	362_4_12	751_4_218	1170_4_1	2608_56_258	779_4_21	121_4_12	74_4_310	1951_4_7	265_4_1066	1044_4_129	1249_4_621	358_4_148	431_4_128
882_4_2862	332_4_47	397_4_557	67_4_1	237_6_70	118_4_137	24_6_1	44_4_1	772_4_72	521_4_68	189_4_1	362_4_18	751_4_171	1170_4_1	2608_56_248	779_4_28	121_4_7	74_4_300	1951_4_9	265_4_1123	1044_4_121	1249_4_577	358_4_164	431_4_141
882_4_2899	332_4_54	397_4_555	67_4_1	237_6_64	118_4_150	24_6_1	44_4_1	772_4_55	521_4_54	189_4_1	362_4_12	751_4_152	1170_4_1	2608_56_223	779_4_35	121_4_13	74_4_322	1951_4_7	265_4_1164	1044_4_118	1249_4_561	358_4_163	431_4_119
882_4_2858	332_4_64	397_4_573	67_4_1	237_6_72	118_4_166	24_6_1	44_4_1	772_4_84	521_4_66	189_4_1	362_4_7	751_4_163	1170_4_1	2608_56_218	779_4_33	121_4_14	74_4_319	1951_4_12	265_4_1134	1044_4_109	1249_4_543	358_4_167	431_4_118
882_4_2815	332_4_54	397_4_543	67_4_1	237_6_72	118_4_153	24_6_1	44_4_1	772_4_100	521_4_57	189_4_1	362_4_9	751_4_206	1170_4_1	2608_56_235	779_4_29	121_4_16	74_4_331	1951_4_4	265_4_1123	1044_4_136	1249_4_549	358_4_150	431_4_138
882_4_2832	332_4_52	397_4_559	67_4_1	237_6_70	118_4_152	24_6_1	44_4_1	772_4_81	521_4_63	189_4_1	362_4_11	751_4_199	1170_4_1	2608_56_237	779_4_40	121_4_17	74_4_314	1951_4_5	265_4_1120	1044_4_132	1249_4_536	358_4_150	431_4_150
882_4_2847	332_4_26	397_4_579	67_4_1	237_6_67	118_4_176	24_6_1	44_4_1	772_4_83	521_4_88	189_4_1	362_4_15	751_4_176	1170_4_1	2608_56_213	779_4_46	121_4_21	74_4_303	1951_4_7	265_4_1119	1044_4_118	1249_4_531	358_4_149	431_4_156
882_4_2836	332_4_29	397_4_633	67_4_1	237_6_78	118_4_177	24_6_1	44_4_1	772_4_87	521_4_105	189_4_1	362_4_10	751_4_183	1170_4_1	2608_56_209	779_4_32	121_4_19	74_4_290	1951_4_12	265_4_1112	1044_4_100	1249_4_505	358_4_160	431_4_143
882_4_2798	332_4_34	397_4_598	67_4_1	237_6_69	118_4_146	24_6_1	44_4_1	772_4_98	521_4_86	189_4_1	362_4_9	751_4_223	1170_4_1	2608_56_221	779_4_41	121_4_13	74_4_313	1951_4_6	265_4_1126	1044_4_100	1249_4_571	358_4_120	431_4_148
882_4_2796	332_4_31	397_4_593	67_4_1	237_6_69	118_4_176	24_6_1	44_4_1	772_4_81	521_4_96	189_4_1	362_4_11	751_4_208	1170_4_1	2608_56_247	779_4_44	121_4_11	74_4_308	1951_4_8	265_4_1123	1044_4_110	1249_4_529	358_4_137	431_4_142
882_4_2811	332_4_23	397_4_590	67_4_1	237_6_55	118_4_186	24_6_1	44_4_1	772_4_65	521_4_93	189_4_1	362_4_15	751_4_208	1170_4_1	2608_56_227	779_4_54	121_4_7	74_4_301	1951_4_10	265_4_1149	1044_4_108	1249_4_524	358_4_174	431_4_120
882_4_2866	332_4_22	397_4_557	67_4_1	237_6_61	118_4_167	24_6_1	44_4_1	772_4_59	521_4_106	189_4_1	362_4_11	751_4_232	1170_4_1	2608_56_209	779_4_37	121_4_7	74_4_282	1951_4_14	265_4_1130	1044_4_104	1249_4_562	358_4_188	431_4_106
882_4_2871	332_4_39	397_4_538	67_4_1	237_6_53	118_4_161	24_6_1	44_4_1	772_4_66	521_4_75	189_4_1	362_4_14	751_4_245	1170_4_1	2608_56_204	779_4_53	121_4_8	74_4_266	1951_4_8	265_4_1151	1044_4_112	1249_4_571	358_4_181	431_4_104
882_4_2858	332_4_42	397_4_527	67_4_1	237_6_53	118_4_196	24_6_1	44_4_1	772_4_53	521_4_96	189_4_1	362_4_18	751_4_214	1170_4_1	2608_56_230	779_4_53	121_4_4	74_4_295	1951_4_10	265_4_1087	1044_4_123	1249_4_578	358_4_179	431_4_104
882_4_2888	332_4_42	397_4_518	67_4_1	237_6_62	118_4_216	24_6_1	44_4_1	772_4_39	521_4_117	189_4_1	362_4_19	751_4_183	1170_4_1	2608_56_225	779_4_40	121_4_8	74_4_315	1951_4_9	265_4_1082	1044_4_124	1249_4_565	358_4_193	431_4_75
882_4_2913	332_4_50	397_4_552	67_4_1	237_6_73	118_4_191	24_6_1	44_4_1	772_4_42	521_4_123	189_4_1	362_4_24	751_4_198	1170_4_1	2608_56_194	779_4_43	121_4_11	74_4_298	1951_4_17	265_4_1036	1044_4_92	1249_4_588	358_4_194	431_4_81
882_4_2953	332_4_45	397_4_525	67_4_1	237_6_81	118_4_180	24_6_1	44_4_1	772_4_48	521_4_105	189_4_1	362_4_27	751_4_203	1170_4_1	2608_56_192	779_4_42	121_4_4	74_4_277	1951_4_9	265_4_1055	1044_4_93	1249_4_629	358_4_146	431_4_106
882_4_2917	332_4_38	397_4_522	67_4_1	237_6_78	118_4_182	24_6_1	44_4_1	772_4_43	521_4_112	189_4_1	362_4_31	751_4_193	1170_4_1	2608_56_182	779_4_42	121_4_4	74_4_290	1951_4_11	265_4_1058	1044_4_116	1249_4_635	358_4_148	431_4_118
882_4_2971	332_4_31	397_4_519	67_4_1	237_6_84	118_4_212	24_6_1	44_4_1	772_4_38	521_4_122	189_4_1	362_4_21	751_4_171	1170_4_1	2608_56_181	779_4_38	121_4_1	74_4_287	1951_4_12	265_4_1089	1044_4_96	1249_4_613	358_4_132	431_4_102
882_4_2982	332_4_29	397_4_523	67_4_1	237_6_102	118_4_198	24_6_1	44_4_1	772_4_47	521_4_124	189_4_1	362_4_22	751_4_174	1170_4_1	2608_56_163	779_4_39	121_4_1	74_4_271	1951_4_6	265_4_1121	1044_4_83	1249_4_623	358_4_113	431_4_100
882_4_2995	332_4_37	397_4_514	67_4_1	237_6_98	118_4_187	24_6_1	44_4_1	772_4_42	521_4_103	189_4_1	362_4_22	751_4_206	1170_4_1	2608_56_164	779_4_40	121_4_1	74_4_277	1951_4_5	265_4_1113	1044_4_95	1249_4_621	358_4_87	431_4_114
882_4_3025	332_4_42	397_4_502	67_4_1	237_6_75	118_4_217	24_6_1	44_4_1	772_4_23	521_4_104	189_4_1	362_4_18	751_4_198	1170_4_1	2608_56_169	779_4_41	121_4_1	74_4_291	1951_4_7	265_4_1078	1044_4_103	1249_4_644	358_4_81	431_4_102
882_4_3007	332_4_44	397_4_526	67_4_1	237_6_78	118_4_230	24_6_1	44_4_1	772_4_27	521_4_112	189_4_1	362_4_13	751_4_189	1170_4_1	2608_56_168	779_4_34	121_4_1	74_4_299	1951_4_10	265_4_1128	1044_4_81	1249_4_623	358_4_71	431_4_80
882_4_3011	332_4_43	397_4_546	67_4_1	237_6_75	118_4_207	24_6_1	44_4_1	772_4_29	521_4_105	189_4_1	362_4_20	751_4_214	1170_4_1	2608_56_183	779_4_25	121_4_1	74_4_305	1951_4_7	265_4_1102	1044_4_98	1249_4_605	358_4_74	431_4_71
882_4_3048	332_4_45	397_4_505	67_4_1	237_6_81	118_4_212	24_6_1	44_4_1	772_4_24	521_4_91	189_4_1	362_4_16	751_4_223	1170_4_1	2608_56_185	779_4_33	121_4_1	74_4_307	1951_4_10	265_4_1101	1044_4_109	1249_4_591	358_4_74	431_4_65
882_4_3044	332_4_47	397_4_519	67_4_1	237_6_61	118_4_211	24_6_1	44_4_1	772_4_20	521_4_100	189_4_1	362_4_14	751_4_213	1170_4_1	2608_56_192	779_4_39	121_4_1	74_4_289	1951_4_9	265_4_1124	1044_4_117	1249_4_581	358_4_68	431_4_72
882_4_3057	332_4_48	397_4_531	67_4_1	237_6_66	118_4_218	24_6_1	44_4_1	772_4_19	521_4_110	189_4_1	362_4_10	751_4_216	1170_4_1	2608_56_193	779_4_33	121_4_1	74_4_325	1951_4_8	265_4_1141	1044_4_89	1249_4_523	358_4_75	431_4_58
882_4_3022	332_4_55	397_4_543	67_4_1	237_6_98	118_4_215	24_6_1	44_4_1	772_4_18	521_4_101	189_4_1	362_4_11	751_4_234	1170_4_1	2608_56_191	779_4_37	121_4_1	74_4_343	1951_4_6	265_4_1141	1044_4_82	1249_4_513	358_4_59	431_4_51
882_4_3045	332_4_57	397_4_561	67_4_1	237_6_75	118_4_208	24_6_1	44_4_1	772_4_13	521_4_116	189_4_1	362_4_6	751_4_238	1170_4_1	2608_56_184	779_4_46	121_4_1	74_4_332	1951_4_2	265_4_1124	1044_4_70	1249_4_502	358_4_84	431_4_57
882_4_3082	332_4_63	397_4_567	67_4_1	237_6_63	118_4_231	24_6_1	44_4_1	772_4_7	521_4_116	189_4_1	362_4_4	751_4_233	1170_4_1	2608_56_185	779_4_50	121_4_1	74_4_307	1951_4_4	265_4_1122	1044_4_57	1249_4_487	358_4_76	431_4_66
882_4_3049	332_4_48	397_4_590	67_4_1	237_6_61	118_4_260	24_6_1	44_4_1	772_4_9	521_4_123	189_4_1	362_4_2	751_4_214	1170_4_1	2608_56_180	779_4_38	121_4_1	74_4_318	1951_4_3	265_4_1115	1044_4_48	1249_4_507	358_4_87	431_4_68
882_4_2981	332_4_56	397_4_630	67_4_1	237_6_71	118_4_238	24_6_1	44_4_1	772_4_8	521_4_107	189_4_1	362_4_3	751_4_258	1170_4_1	2608_56_190	779_4_39	121_4_1	74_4_359	1951_4_2	265_4_1102	1044_4_42	1249_4_489	358_4_78	431_4_67
24_6_1	882_4_2986	751_4_251	189_4_1	431_4_80	1044_4_42	779_4_39	772_4_5	2608_56_220	332_4_64	121_4_1	74_4_369	397_4_616	521_4_113	265_4_1073	67_4_1	1249_4_488	237_6_60	362_4_1	118_4_229	358_4_84
24_6_1	882_4_3011	751_4_267	189_4_1	431_4_83	1044_4_42	779_4_36	772_4_2	2608_56_213	332_4_66	74_4_356	397_4_601	521_4_107	265_4_1049	67_4_1	1249_4_506	237_6_56	118_4_229	358_4_96
24_6_1	882_4_3013	751_4_283	189_4_1	431_4_68	1044_4_37	779_4_30	772_4_4	2608_56_205	332_4_64	74_4_363	397_4_601	521_4_124	265_4_1040	67_4_1	1249_4_512	237_6_55	118_4_234	358_4_87
24_6_1	882_4_2977	751_4_282	189_4_1	431_4_62	1044_4_37	779_4_21	772_4_1	2608_56_225	332_4_54	74_4_411	397_4_584	521_4_138	265_4_1069	67_4_1	1249_4_500	237_6_59	118_4_214	358_4_86
24_6_1	882_4_2931	751_4_287	189_4_1	431_4_72	1044_4_43	779_4_19	772_4_3	2608_56_241	332_4_59	74_4_414	397_4_610	521_4_129	265_4_1068	67_4_1	1249_4_502	237_6_50	118_4_207	358_4_85
24_6_1	882_4_2970	751_4_269	189_4_1	431_4_75	1044_4_42	779_4_9	772_4_2	2608_56_242	332_4_64	74_4_412	397_4_592	521_4_122	265_4_1056	67_4_1	1249_4_514	237_6_51	118_4_208	358_4_92
24_6_1	882_4_3060	751_4_242	189_4_1	431_4_54	1044_4_37	779_4_8	2608_56_226	332_4_55	74_4_375	397_4_592	521_4_135	265_4_1090	67_4_1	1249_4_518	237_6_49	118_4_195	358_4_84
24_6_1	882_4_3045	751_4_231	189_4_1	431_4_53	1044_4_25	779_4_14	2608_56_230	332_4_55	74_4_389	397_4_598	521_4_129	265_4_1105	67_4_1	1249_4_503	237_6_58	118_4_199	358_4_86
24_6_1	882_4_3023	751_4_240	189_4_1	431_4_61	1044_4_30	779_4_11	2608_56_240	332_4_56	74_4_414	397_4_559	521_4_132	265_4_1069	67_4_1	1249_4_549	237_6_62	118_4_195	358_4_79
24_6_1	882_4_3054	751_4_232	189_4_1	431_4_62	1044_4_28	779_4_11	2608_56_250	332_4_60	74_4_424	397_4_571	521_4_113	265_4_1061	67_4_1	1249_4_538	237_6_55	118_4_191	358_4_70
24_6_1	882_4_3078	751_4_210	189_4_1	431_4_67	1044_4_35	779_4_11	2608_56_259	332_4_53	74_4_431	397_4_590	521_4_130	265_4_1042	67_4_1	1249_4_500	237_6_74	118_4_179	358_4_61
24_6_1	882_4_3063	751_4_229	189_4_1	431_4_51	1044_4_16	779_4_13	2608_56_236	332_4_48	74_4_468	397_4_594	521_4_121	265_4_1040	67_4_1	1249_4_531	237_6_96	118_4_159	358_4_55
24_6_1	882_4_3025	751_4_259	189_4_1	431_4_72	1044_4_19	779_4_19	2608_56_245	332_4_45	74_4_471	397_4_602	521_4_119	265_4_982	67_4_1	1249_4_558	237_6_101	118_4_154	358_4_49
24_6_1	882_4_3009	751_4_252	189_4_1	431_4_79	1044_4_19	779_4_13	2608_56_250	332_4_64	74_4_513	397_4_567	521_4_108	265_4_968	67_4_1	1249_4_573	237_6_93	118_4_161	358_4_51
24_6_1	882_4_3008	751_4_235	189_4_1	431_4_68	1044_4_20	779_4_16	2608_56_262	332_4_60	74_4_511	397_4_566	521_4_105	265_4_966	67_4_1	1249_4_581	237_6_87	118_4_176	358_4_59
24_6_1	882_4_3046	751_4_225	189_4_1	431_4_55	1044_4_11	779_4_15	2608_56_250	332_4_52	74_4_494	397_4_566	521_4_108	265_4_961	67_4_1	1249_4_571	237_6_111	118_4_201	358_4_54
24_6_1	882_4_3064	751_4_238	189_4_1	431_4_56	1044_4_14	779_4_18	2608_56_265	332_4_53	74_4_518	397_4_604	521_4_111	265_4_888	67_4_1	1249_4_559	237_6_108	118_4_169	358_4_55
24_6_1	882_4_3008	751_4_246	189_4_1	431_4_65	1044_4_13	779_4_18	2608_56_269	332_4_60	74_4_561	397_4_569	521_4_92	265_4_900	67_4_1	1249_4_577	237_6_91	118_4_187	358_4_64
24_6_1	882_4_3084	751_4_248	189_4_1	431_4_80	1044_4_6	779_4_10	2608_56_262	332_4_66	74_4_514	397_4_571	521_4_100	265_4_879	67_4_1	1249_4_550	237_6_102	118_4_198	358_4_50
24_6_1	882_4_3160	751_4_235	189_4_1	431_4_56	1044_4_9	779_4_14	2608_56_232	332_4_62	74_4_492	397_4_595	521_4_100	265_4_886	67_4_1	1249_4_527	237_6_104	118_4_197	358_4_51
24_6_1	882_4_3127	751_4_259	189_4_1	431_4_59	1044_4_13	779_4_21	2608_56_234	332_4_65	74_4_524	397_4_572	521_4_95	265_4_854	67_4_1	1249_4_534	237_6_115	118_4_198	358_4_50
24_6_1	882_4_3105	751_4_268	189_4_1	431_4_69	1044_4_11	779_4_18	2608_56_220	332_4_62	74_4_528	397_4_558	521_4_82	265_4_834	67_4_1	1249_4_605	237_6_101	118_4_205	358_4_54
24_6_1	882_4_3100	751_4_256	189_4_1	431_4_72	1044_4_4	779_4_13	2608_56_201	332_4_66	74_4_525	397_4_549	521_4_86	265_4_886	67_4_1	1249_4_592	237_6_97	118_4_213	358_4_60
24_6_1	882_4_3120	751_4_265	189_4_1	431_4_41	1044_4_2	779_4_11	2608_56_204	332_4_77	74_4_500	397_4_599	521_4_82	265_4_868	67_4_1	1249_4_612	237_6_88	118_4_200	358_4_51
24_6_1	882_4_3113	751_4_267	189_4_1	431_4_54	1044_4_4	779_4_14	2608_56_204	332_4_72	74_4_526	397_4_609	521_4_69	265_4_839	67_4_1	1249_4_604	237_6_108	118_4_180	358_4_57
24_6_1	882_4_3136	751_4_288	189_4_1	431_4_65	1044_4_4	779_4_10	2608_56_223	332_4_67	74_4_493	397_4_570	521_4_71	265_4_848	67_4_1	1249_4_615	237_6_95	118_4_177	358_4_58
24_6_1	882_4_3101	751_4_278	189_4_1	431_4_61	1044_4_4	779_4_8	2608_56_210	332_4_69	74_4_491	397_4_577	521_4_85	265_4_879	67_4_1	1249_4_620	237_6_93	118_4_186	358_4_58
24_6_1	882_4_3079	751_4_269	189_4_1	431_4_41	1044_4_1	779_4_4	2608_56_177	332_4_57	74_4_548	397_4_614	521_4_80	265_4_899	67_4_1	1249_4_617	237_6_95	118_4_180	358_4_59
24_6_1	882_4_3099	751_4_284	189_4_1	431_4_40	779_4_9	2608_56_172	332_4_52	74_4_540	397_4_648	521_4_92	265_4_843	67_4_1	1249_4_598	237_6_98	118_4_180	358_4_65
24_6_1	882_4_3139	751_4_297	189_4_1	431_4_53	779_4_4	2608_56_195	332_4_53	74_4_541	397_4_598	521_4_81	265_4_871	67_4_1	1249_4_547	237_6_86	118_4_202	358_4_53
24_6_1	882_4_3118	751_4_262	189_4_1	431_4_48	779_4_7	2608_56_204	332_4_53	74_4_560	397_4_595	521_4_88	265_4_903	67_4_1	1249_4_585	237_6_83	118_4_180	358_4_34
24_6_1	882_4_3049	751_4_287	189_4_1	431_4_34	779_4_7	2608_56_176	332_4_54	74_4_564	397_4_639	521_4_82	265_4_943	67_4_1	1249_4_600	237_6_93	118_4_154	358_4_38
24_6_1	882_4_3052	751_4_267	189_4_1	431_4_36	779_4_8	2608_56_170	332_4_53	74_4_555	397_4_663	521_4_89	265_4_945	67_4_1	1249_4_598	237_6_90	118_4_158	358_4_36
24_6_1	882_4_3087	751_4_246	189_4_1	431_4_30	779_4_3	2608_56_204	332_4_68	74_4_570	397_4_645	521_4_85	265_4_899	67_4_1	1249_4_594	237_6_92	118_4_166	358_4_31
24_6_1	882_4_3024	751_4_285	189_4_1	431_4_33	779_4_2	2608_56_229	332_4_74	74_4_607	397_4_631	521_4_97	265_4_834	67_4_1	1249_4_583	237_6_94	118_4_195	358_4_32
24_6_1	882_4_2998	751_4_297	189_4_1	431_4_28	779_4_3	2608_56_214	332_4_73	74_4_615	397_4_678	521_4_93	265_4_821	67_4_1	1249_4_563	237_6_104	118_4_206	358_4_27
24_6_1	882_4_3015	751_4_319	189_4_1	431_4_21	779_4_2	2608_56_227	332_4_77	74_4_598	397_4_696	521_4_86	265_4_784	67_4_1	1249_4_534	237_6_114	118_4_227	358_4_20
24_6_1	882_4_3039	751_4_327	189_4_1	431_4_17	2608_56_258	332_4_88	74_4_576	397_4_644	521_4_95	265_4_767	67_4_1	1249_4_542	237_6_109	118_4_226	358_4_32
24_6_1	882_4_3060	751_4_350	189_4_1	431_4_11	2608_56_275	332_4_78	74_4_585	397_4_623	521_4_99	265_4_768	67_4_1	1249_4_521	237_6_89	118_4_228	358_4_33
24_6_1	882_4_2989	751_4_363	189_4_1	431_4_15	2608_56_238	332_4_72	74_4_621	397_4_670	521_4_90	265_4_796	67_4_1	1249_4_533	237_6_88	118_4_230	358_4_15
24_6_1	882_4_2977	751_4_375	189_4_1	431_4_16	2608_56_200	332_4_67	74_4_636	397_4_701	521_4_95	265_4_760	67_4_1	1249_4_536	237_6_88	118_4_251	358_4_18
24_6_1	882_4_3011	751_4_342	189_4_1	431_4_13	2608_56_230	332_4_77	74_4_605	397_4_641	521_4_113	265_4_769	67_4_1	1249_4_548	237_6_88	118_4_268	358_4_15
24_6_1	882_4_3010	751_4_358	189_4_1	431_4_19	2608_56_233	332_4_93	74_4_566	397_4_614	521_4_125	265_4_760	67_4_1	1249_4_526	237_6_89	118_4_308	358_4_19
24_6_1	882_4_3034	751_4_343	189_4_1	431_4_18	2608_56_230	332_4_80	74_4_576	397_4_633	521_4_110	265_4_751	67_4_1	1249_4_563	237_6_93	118_4_270	358_4_19
24_6_1	882_4_3049	751_4_348	189_4_1	431_4_15	2608_56_192	332_4_73	74_4_594	397_4_640	521_4_112	265_4_764	67_4_1	1249_4_552	237_6_100	118_4_263	358_4_18
24_6_1	882_4_3029	751_4_343	189_4_1	431_4_19	2608_56_209	332_4_79	74_4_627	397_4_593	521_4_107	265_4_794	67_4_1	1249_4_527	237_6_103	118_4_277	358_4_13
24_6_1	882_4_3091	751_4_300	189_4_1	431_4_17	2608_56_214	332_4_80	74_4_575	397_4_581	521_4_118	265_4_793	67_4_1	1249_4_534	237_6_94	118_4_309	358_4_14
24_6_1	882_4_3131	751_4_286	189_4_1	431_4_9	2608_56_219	332_4_69	74_4_575	397_4_563	521_4_112	265_4_798	67_4_1	1249_4_569	237_6_83	118_4_301	358_4_5
24_6_1	882_4_3080	751_4_293	189_4_1	431_4_8	2608_56_218	332_4_52	74_4_606	397_4_594	521_4_103	265_4_801	67_4_1	1249_4_562	237_6_88	118_4_312	358_4_3
24_6_1	882_4_3081	751_4_267	189_4_1	431_4_9	2608_56_218	332_4_52	74_4_618	397_4_560	521_4_107	265_4_827	67_4_1	1249_4_561	237_6_84	118_4_330	358_4_6
24_6_1	882_4_3142	751_4_254	189_4_1	431_4_15	2608_56_264	332_4_55	74_4_607	397_4_522	521_4_109	265_4_802	67_4_1	1249_4_543	237_6_67	118_4_336	358_4_4
24_6_1	882_4_3187	751_4_245	189_4_1	431_4_7	2608_56_266	332_4_47	74_4_581	397_4_549	521_4_104	265_4_784	67_4_1	1249_4_566	237_6_59	118_4_321	358_4_4
24_6_1	882_4_3178	751_4_269	189_4_1	431_4_9	2608_56_271	332_4_48	74_4_579	397_4_531	521_4_120	265_4_726	67_4_1	1249_4_610	237_6_68	118_4_307	358_4_4
24_6_1	882_4_3149	751_4_244	189_4_1	2608_56_258	332_4_58	74_4_598	397_4_462	521_4_103	265_4_788	67_4_1	1249_4_597	237_6_78	118_4_376	431_4_9
24_6_1	882_4_3170	751_4_228	189_4_1	2608_56_276	332_4_60	74_4_584	397_4_457	521_4_88	265_4_784	67_4_1	1249_4_604	237_6_66	118_4_395	431_4_8
24_6_1	882_4_3196	751_4_211	189_4_1	2608_56_284	332_4_39	74_4_592	397_4_484	521_4_89	265_4_781	67_4_1	1249_4_615	237_6_61	118_4_360	431_4_8
24_6_1	882_4_3206	751_4_201	189_4_1	2608_56_300	332_4_38	74_4_599	397_4_500	521_4_94	265_4_785	67_4_1	1249_4_590	237_6_63	118_4_334	431_4_10
24_6_1	882_4_3162	751_4_206	189_4_1	2608_56_270	332_4_44	74_4_638	397_4_471	521_4_108	265_4_795	67_4_1	1249_4_615	237_6_61	118_4_336	431_4_14
24_6_1	882_4_3181	751_4_203	189_4_1	2608_56_292	332_4_47	74_4_616	397_4_462	521_4_88	265_4_783	67_4_1	1249_4_617	237_6_59	118_4_356	431_4_16
24_6_1	882_4_3208	751_4_193	189_4_1	2608_56_300	332_4_34	74_4_618	397_4_472	521_4_80	265_4_746	67_4_1	1249_4_641	237_6_52	118_4_358	431_4_18
24_6_1	882_4_3161	751_4_216	189_4_1	2608_56_338	332_4_36	74_4_652	397_4_515	521_4_92	265_4_691	67_4_1	1249_4_581	237_6_56	118_4_363	431_4_19
24_6_1	882_4_3184	751_4_209	189_4_1	2608_56_320	332_4_28	74_4_657	397_4_470	521_4_104	265_4_698	67_4_1	1249_4_574	237_6_67	118_4_392	431_4_17
24_6_1	882_4_3152	751_4_256	189_4_1	2608_56_328	332_4_24	74_4_648	397_4_459	521_4_91	265_4_706	67_4_1	1249_4_575	237_6_58	118_4_402	431_4_21
24_6_1	882_4_3107	751_4_260	189_4_1	2608_56_344	332_4_22	74_4_637	397_4_450	521_4_79	265_4_717	67_4_1	1249_4_632	237_6_54	118_4_387	431_4_31
24_6_1	882_4_3116	751_4_225	189_4_1	2608_56_348	332_4_28	74_4_628	397_4_498	521_4_92	265_4_669	67_4_1	1249_4_632	237_6_61	118_4_400	431_4_23
24_6_1	882_4_3124	751_4_235	189_4_1	2608_56_359	332_4_31	74_4_670	397_4_477	521_4_91	265_4_638	67_4_1	1249_4_633	237_6_60	118_4_384	431_4_18
24_6_1	882_4_3094	751_4_235	189_4_1	2608_56_369	332_4_28	74_4_705	397_4_464	521_4_86	265_4_680	67_4_1	1249_4_606	237_6_55	118_4_375	431_4_23
24_6_1	882_4_3091	751_4_243	189_4_1	2608_56_380	332_4_22	74_4_701	397_4_407	521_4_77	265_4_674	67_4_1	1249_4_666	237_6_48	118_4_384	431_4_27
24_6_1	882_4_3145	751_4_227	189_4_1	2608_56_405	332_4_31	74_4_646	397_4_422	521_4_110	265_4_647	67_4_1	1249_4_664	237_6_48	118_4_351	431_4_24
24_6_1	882_4_3091	751_4_227	189_4_1	2608_56_407	332_4_31	74_4_693	397_4_448	521_4_110	265_4_619	67_4_1	1249_4_656	237_6_45	118_4_365	431_4_28
24_6_1	882_4_3130	751_4_258	189_4_1	2608_56_401	332_4_28	74_4_683	397_4_407	521_4_115	265_4_606	67_4_1	1249_4_640	237_6_53	118_4_361	431_4_38
24_6_1	882_4_3089	751_4_259	189_4_1	2608_56_473	332_4_10	74_4_722	397_4_415	521_4_79	265_4_583	67_4_1	1249_4_645	237_6_55	118_4_365	431_4_25
24_6_1	882_4_3112	751_4_255	189_4_1	2608_56_492	332_4_11	74_4_700	397_4_407	521_4_95	265_4_549	67_4_1	1249_4_643	237_6_67	118_4_364	431_4_25
24_6_1	882_4_3089	751_4_242	189_4_1	2608_56_507	332_4_10	74_4_712	397_4_436	521_4_113	265_4_499	67_4_1	1249_4_644	237_6_61	118_4_385	431_4_22
24_6_1	882_4_3104	751_4_273	189_4_1	2608_56_496	332_4_9	74_4_716	397_4_422	521_4_113	265_4_521	67_4_1	1249_4_621	237_6_66	118_4_349	431_4_30
24_6_1	882_4_3095	751_4_278	189_4_1	2608_56_471	332_4_7	74_4_711	397_4_413	521_4_87	265_4_522	67_4_1	1249_4_696	237_6_54	118_4_364	431_4_22
24_6_1	882_4_3145	751_4_260	189_4_1	2608_56_470	332_4_5	74_4_679	397_4_428	521_4_104	265_4_495	67_4_1	1249_4_713	237_6_56	118_4_343	431_4_22
24_6_1	882_4_3179	751_4_261	189_4_1	2608_56_507	332_4_7	74_4_670	397_4_415	521_4_104	265_4_475	67_4_1	1249_4_666	237_6_50	118_4_367	431_4_19
24_6_1	882_4_3230	751_4_260	189_4_1	2608_56_492	332_4_7	74_4_650	397_4_410	521_4_90	265_4_481	67_4_1	1249_4_669	237_6_53	118_4_357	431_4_21
24_6_1	882_4_3223	751_4_237	189_4_1	2608_56_454	332_4_6	74_4_670	397_4_408	521_4_81	265_4_497	67_4_1	1249_4_725	237_6_48	118_4_357	431_4_14
24_6_1	882_4_3227	751_4_220	189_4_1	2608_56_458	332_4_7	74_4_692	397_4_402	521_4_86	265_4_416	67_4_1	1249_4_771	237_6_50	118_4_371	431_4_20
24_6_1	882_4_3209	751_4_222	189_4_1	2608_56_494	332_4_9	74_4_706	397_4_406	521_4_87	265_4_390	67_4_1	1249_4_748	237_6_59	118_4_374	431_4_16
24_6_1	882_4_3196	751_4_219	189_4_1	2608_56_484	332_4_17	74_4_748	397_4_410	521_4_72	265_4_401	67_4_1	1249_4_708	237_6_58	118_4_385	431_4_22
24_6_1	882_4_3228	751_4_266	189_4_1	2608_56_482	332_4_9	74_4_720	397_4_362	521_4_73	265_4_377	67_4_1	1249_4_775	237_6_57	118_4_359	431_4_12
24_6_1	882_4_3264	751_4_221	189_4_1	2608_56_463	332_4_10	74_4_725	397_4_382	521_4_64	265_4_354	67_4_1	1249_4_798	237_6_59	118_4_370	431_4_10
24_6_1	882_4_3301	751_4_211	189_4_1	2608_56_489	332_4_11	74_4_713	397_4_393	521_4_61	265_4_347	67_4_1	1249_4_745	237_6_61	118_4_377	431_4_11
24_6_1	882_4_3307	751_4_228	189_4_1	2608_56_468	332_4_13	74_4_714	397_4_401	521_4_75	265_4_365	67_4_1	1249_4_719	237_6_56	118_4_363	431_4_11
24_6_1	882_4_3349	751_4_226	189_4_1	2608_56_449	332_4_9	74_4_666	397_4_407	521_4_62	265_4_397	67_4_1	1249_4_763	237_6_49	118_4_335	431_4_8
24_6_1	882_4_3353	751_4_214	189_4_1	2608_56_410	332_4_5	74_4_694	397_4_450	521_4_41	265_4_405	67_4_1	1249_4_761	237_6_49	118_4_330	431_4_8
24_6_1	882_4_3319	751_4_217	189_4_1	2608_56_445	332_4_6	74_4_731	397_4_433	521_4_46	265_4_375	67_4_1	1249_4_740	237_6_39	118_4_350	431_4_19
24_6_1	882_4_3360	751_4_231	189_4_1	2608_56_441	332_4_3	74_4_672	397_4_424	521_4_28	265_4_410	67_4_1	1249_4_729	237_6_50	118_4_357	431_4_15
24_6_1	882_4_3328	751_4_233	189_4_1	2608_56_473	332_4_6	74_4_653	397_4_392	521_4_34	265_4_415	67_4_1	1249_4_749	237_6_46	118_4_371	431_4_20
24_6_1	882_4_3323	751_4_253	189_4_1	2608_56_431	332_4_9	74_4_646	397_4_436	521_4_31	265_4_453	67_4_1	1249_4_732	237_6_46	118_4_347	431_4_13
24_6_1	882_4_3305	751_4_233	189_4_1	2608_56_454	332_4_4	74_4_712	397_4_442	521_4_33	265_4_392	67_4_1	1249_4_686	237_6_58	118_4_385	431_4_16
24_6_1	882_4_3399	751_4_232	189_4_1	2608_56_456	332_4_3	74_4_665	397_4_439	521_4_31	265_4_399	67_4_1	1249_4_629	237_6_74	118_4_375	431_4_18
24_6_1	882_4_3443	751_4_247	189_4_1	2608_56_477	332_4_3	74_4_602	397_4_447	521_4_26	265_4_402	67_4_1	1249_4_625	237_6_67	118_4_364	431_4_17
24_6_1	882_4_3499	751_4_239	189_4_1	2608_56_445	332_4_4	74_4_561	397_4_462	521_4_21	265_4_429	67_4_1	1249_4_631	237_6_60	118_4_355	431_4_14
24_6_1	882_4_3428	751_4_243	189_4_1	2608_56_444	332_4_4	74_4_614	397_4_464	521_4_28	265_4_412	67_4_1	1249_4_630	237_6_64	118_4_377	431_4_12
24_6_1	882_4_3422	751_4_255	189_4_1	2608_56_445	332_4_4	74_4_661	397_4_457	521_4_16	265_4_394	67_4_1	1249_4_619	237_6_62	118_4_365	431_4_20
24_6_1	882_4_3401	751_4_261	189_4_1	2608_56_464	332_4_4	74_4_645	397_4_454	521_4_14	265_4_417	67_4_1	1249_4_637	237_6_50	118_4_356	431_4_17
24_6_1	882_4_3354	751_4_243	189_4_1	2608_56_450	332_4_4	74_4_660	397_4_476	521_4_7	265_4_408	67_4_1	1249_4_678	237_6_49	118_4_374	431_4_17
24_6_1	882_4_3364	751_4_217	189_4_1	2608_56_506	332_4_2	74_4_667	397_4_468	521_4_4	265_4_405	67_4_1	1249_4_668	237_6_48	118_4_354	431_4_17
24_6_1	882_4_3336	751_4_219	189_4_1	2608_56_497	332_4_1	74_4_709	397_4_459	521_4_2	265_4_370	67_4_1	1249_4_671	237_6_51	118_4_386	431_4_19
24_6_1	882_4_3380	751_4_218	189_4_1	2608_56_499	74_4_702	397_4_432	265_4_380	67_4_1	1249_4_662	237_6_51	118_4_378	431_4_18
24_6_1	882_4_3413	751_4_213	189_4_1	2608_56_493	74_4_678	397_4_443	265_4_390	67_4_1	1249_4_642	237_6_65	118_4_372	431_4_11
24_6_1	882_4_3407	751_4_236	189_4_1	2608_56_492	74_4_668	397_4_412	265_4_403	67_4_1	1249_4_664	237_6_65	118_4_361	431_4_12
24_6_1	882_4_3409	751_4_250	189_4_1	2608_56_503	74_4_681	397_4_384	265_4_405	67_4_1	1249_4_621	237_6_70	118_4_382	431_4_15
24_6_1	882_4_3426	751_4_260	189_4_1	2608_56_499	74_4_682	397_4_363	265_4_393	67_4_1	1249_4_599	237_6_85	118_4_394	431_4_19
24_6_1	882_4_3469	751_4_264	189_4_1	2608_56_492	74_4_652	397_4_372	265_4_419	67_4_1	1249_4_608	237_6_62	118_4_373	431_4_9
24_6_1	882_4_3490	751_4_245	189_4_1	2608_56_487	74_4_663	397_4_397	265_4_436	67_4_1	1249_4_584	237_6_53	118_4_358	431_4_7
24_6_1	882_4_3505	751_4_248	189_4_1	2608_56_493	74_4_650	397_4_400	265_4_436	67_4_1	1249_4_573	237_6_42	118_4_360	431_4_13
24_6_1	882_4_3448	751_4_253	189_4_1	2608_56_481	74_4_711	397_4_378	265_4_449	67_4_1	1249_4_561	237_6_42	118_4_381	431_4_16
24_6_1	882_4_3456	751_4_263	189_4_1	2608_56_468	74_4_675	397_4_390	265_4_459	67_4_1	1249_4_581	237_6_28	118_4_386	431_4_14
24_6_1	882_4_3471	751_4_262	189_4_1	2608_56_428	74_4_666	397_4_430	265_4_483	67_4_1	1249_4_545	237_6_27	118_4_397	431_4_11
24_6_1	882_4_3457	751_4_293	189_4_1	2608_56_404	74_4_662	397_4_458	265_4_501	67_4_1	1249_4_533	237_6_36	118_4_364	431_4_12
24_6_1	882_4_3399	751_4_316	189_4_1	2608_56_394	74_4_740	397_4_435	265_4_457	67_4_1	1249_4_544	237_6_43	118_4_382	431_4_10
24_6_1	882_4_3402	751_4_257	189_4_1	2608_56_399	74_4_751	397_4_466	265_4_454	67_4_1	1249_4_523	237_6_31	118_4_431	431_4_6
24_6_1	882_4_3419	751_4_256	189_4_1	2608_56_416	74_4_741	397_4_468	265_4_468	67_4_1	1249_4_499	237_6_34	118_4_415	431_4_4
24_6_1	882_4_3442	751_4_235	189_4_1	2608_56_403	74_4_759	397_4_465	265_4_465	67_4_1	1249_4_529	237_6_42	118_4_379	431_4_1
24_6_1	882_4_3416	751_4_248	189_4_1	2608_56_411	74_4_767	397_4_473	265_4_421	67_4_1	1249_4_539	237_6_54	118_4_389	431_4_2
24_6_1	882_4_3317	751_4_254	189_4_1	2608_56_371	74_4_849	397_4_456	265_4_445	67_4_1	1249_4_558	237_6_34	118_4_436
24_6_1	882_4_3318	751_4_260	189_4_1	2608_56_356	74_4_820	397_4_472	265_4_462	67_4_1	1249_4_570	237_6_23	118_4_439
24_6_1	882_4_3379	751_4_269	189_4_1	2608_56_367	74_4_783	397_4_445	265_4_451	67_4_1	1249_4_585	237_6_24	118_4_417
24_6_1	882_4_3387	751_4_288	189_4_1	2608_56_355	74_4_782	397_4_446	265_4_464	67_4_1	1249_4_566	237_6_36	118_4_396
24_6_1	882_4_3367	751_4_269	189_4_1	2608_56_327	74_4_798	397_4_452	265_4_473	67_4_1	1249_4_570	237_6_26	118_4_438
24_6_1	882_4_3278	751_4_293	189_4_1	2608_56_318	74_4_846	397_4_436	265_4_516	67_4_1	1249_4_555	237_6_35	118_4_443
24_6_1	882_4_3327	751_4_283	189_4_1	2608_56_307	74_4_834	397_4_417	265_4_557	67_4_1	1249_4_548	237_6_36	118_4_411
24_6_1	882_4_3412	751_4_304	189_4_1	2608_56_307	74_4_792	397_4_427	265_4_522	67_4_1	1249_4_534	237_6_52	118_4_370
24_6_1	882_4_3401	751_4_301	189_4_1	2608_56_328	74_4_815	397_4_401	265_4_504	67_4_1	1249_4_498	237_6_57	118_4_415
24_6_1	882_4_3352	751_4_294	189_4_1	2608_56_337	74_4_838	397_4_448	265_4_507	67_4_1	1249_4_509	237_6_47	118_4_388
24_6_1	882_4_3424	751_4_310	189_4_1	2608_56_331	74_4_782	397_4_410	265_4_536	67_4_1	1249_4_506	237_6_54	118_4_367
24_6_1	882_4_3465	751_4_320	189_4_1	2608_56_330	74_4_784	397_4_383	265_4_522	67_4_1	1249_4_519	237_6_51	118_4_346
24_6_1	882_4_3504	751_4_306	189_4_1	2608_56_335	74_4_765	397_4_383	265_4_519	67_4_1	1249_4_530	237_6_40	118_4_338
24_6_1	882_4_3446	751_4_286	189_4_1	2608_56_331	74_4_816	397_4_444	265_4_525	67_4_1	1249_4_492	237_6_33	118_4_347
24_6_1	882_4_3431	751_4_308	189_4_1	2608_56_331	74_4_841	397_4_445	265_4_503	67_4_1	1249_4_471	237_6_36	118_4_354
24_6_1	882_4_3462	751_4_316	189_4_1	2608_56_301	74_4_847	397_4_424	265_4_489	67_4_1	1249_4_487	237_6_49	118_4_345
24_6_1	882_4_3450	751_4_296	189_4_1	2608_56_293	74_4_867	397_4_469	265_4_471	67_4_1	1249_4_489	237_6_39	118_4_346
24_6_1	882_4_3463	751_4_279	189_4_1	2608_56_287	74_4_890	397_4_475	265_4_500	67_4_1	1249_4_467	237_6_28	118_4_331
24_6_1	882_4_3466	751_4_289	189_4_1	2608_56_310	74_4_901	397_4_466	265_4_474	67_4_1	1249_4_468	237_6_27	118_4_319
24_6_1	882_4_3496	751_4_327	189_4_1	2608_56_295	74_4_891	397_4_448	265_4_463	67_4_1	1249_4_478	237_6_34	118_4_288
24_6_1	882_4_3522	751_4_283	189_4_1	2608_56_301	74_4_859	397_4_441	265_4_468	67_4_1	1249_4_512	237_6_22	118_4_312
24_6_1	882_4_3510	751_4_270	189_4_1	2608_56_321	74_4_917	397_4_429	265_4_450	67_4_1	1249_4_498	237_6_18	118_4_307
24_6_1	882_4_3464	751_4_315	189_4_1	2608_56_291	74_4_955	397_4_431	265_4_471	67_4_1	1249_4_493	237_6_21	118_4_279
24_6_1	882_4_3484	751_4_322	189_4_1	2608_56_283	74_4_918	397_4_420	265_4_459	67_4_1	1249_4_499	237_6_26	118_4_309
24_6_1	882_4_3552	751_4_294	189_4_1	2608_56_293	74_4_871	397_4_424	265_4_445	67_4_1	1249_4_512	237_6_26	118_4_303
24_6_1	882_4_3524	751_4_281	189_4_1	2608_56_296	74_4_867	397_4_416	265_4_431	67_4_1	1249_4_553	237_6_22	118_4_330
24_6_1	882_4_3490	751_4_314	189_4_1	2608_56_291	74_4_873	397_4_462	265_4_436	67_4_1	1249_4_513	237_6_23	118_4_318
24_6_1	882_4_3550	751_4_325	189_4_1	2608_56_284	74_4_814	397_4_438	265_4_483	67_4_1	1249_4_505	237_6_22	118_4_299
24_6_1	882_4_3608	751_4_306	189_4_1	2608_56_293	74_4_824	397_4_429	265_4_484	67_4_1	1249_4_462	237_6_22	118_4_292
24_6_1	882_4_3689	751_4_259	189_4_1	2608_56_322	74_4_776	397_4_442	265_4_468	67_4_1	1249_4_442	237_6_17	118_4_305
24_6_1	882_4_3668	751_4_269	189_4_1	2608_56_340	74_4_770	397_4_466	265_4_485	67_4_1	1249_4_422	237_6_18	118_4_282
24_6_1	882_4_3616	751_4_245	189_4_1	2608_56_352	74_4_838	397_4_468	265_4_490	67_4_1	1249_4_417	237_6_25	118_4_269
24_6_1	882_4_3639	751_4_223	189_4_1	2608_56_355	74_4_815	397_4_450	265_4_473	67_4_1	1249_4_453	237_6_35	118_4_277
24_6_1	882_4_3668	751_4_189	189_4_1	2608_56_346	74_4_785	397_4_468	265_4_505	67_4_1	1249_4_454	237_6_29	118_4_276
24_6_1	882_4_3679	751_4_210	189_4_1	2608_56_355	74_4_784	397_4_460	265_4_512	67_4_1	1249_4_415	237_6_38	118_4_267
24_6_1	882_4_3669	751_4_227	189_4_1	2608_56_355	74_4_794	397_4_460	265_4_526	67_4_1	1249_4_397	237_6_47	118_4_245
24_6_1	882_4_3665	751_4_236	189_4_1	2608_56_341	74_4_783	397_4_437	265_4_543	67_4_1	1249_4_437	237_6_48	118_4_230
24_6_1	882_4_3682	751_4_219	189_4_1	2608_56_339	74_4_796	397_4_444	265_4_539	67_4_1	1249_4_423	237_6_43	118_4_235
24_6_1	882_4_3680	751_4_242	189_4_1	2608_56_386	74_4_791	397_4_495	265_4_486	67_4_1	1249_4_398	237_6_41	118_4_201
24_6_1	882_4_3634	751_4_229	189_4_1	2608_56_379	74_4_833	397_4_445	265_4_517	67_4_1	1249_4_422	237_6_50	118_4_211
24_6_1	882_4_3622	751_4_228	189_4_1	2608_56_361	74_4_854	397_4_444	265_4_526	67_4_1	1249_4_432	237_6_41	118_4_212
24_6_1	882_4_3617	751_4_212	189_4_1	2608_56_362	74_4_893	397_4_454	265_4_504	67_4_1	1249_4_447	237_6_31	118_4_200
24_6_1	882_4_3654	751_4_215	189_4_1	2608_56_356	74_4_857	397_4_486	265_4_502	67_4_1	1249_4_409	237_6_35	118_4_206
24_6_1	882_4_3723	751_4_207	189_4_1	2608_56_337	74_4_802	397_4_469	265_4_505	67_4_1	1249_4_439	237_6_39	118_4_199
24_6_1	882_4_3714	751_4_199	189_4_1	2608_56_332	74_4_812	397_4_407	265_4_583	67_4_1	1249_4_441	237_6_40	118_4_192
24_6_1	882_4_3659	751_4_209	189_4_1	2608_56_357	74_4_863	397_4_400	265_4_573	67_4_1	1249_4_463	237_6_38	118_4_158
24_6_1	882_4_3703	751_4_203	189_4_1	2608_56_378	74_4_789	397_4_449	265_4_555	67_4_1	1249_4_429	237_6_42	118_4_172
24_6_1	882_4_3802	751_4_202	189_4_1	2608_56_364	74_4_708	397_4_433	265_4_570	67_4_1	1249_4_422	237_6_37	118_4_182
24_6_1	882_4_3736	751_4_216	189_4_1	2608_56_361	74_4_743	397_4_379	265_4_630	67_4_1	1249_4_445	237_6_29	118_4_181
24_6_1	882_4_3666	751_4_227	189_4_1	2608_56_381	74_4_799	397_4_370	265_4_620	67_4_1	1249_4_456	237_6_25	118_4_176
24_6_1	882_4_3647	751_4_206	189_4_1	2608_56_372	74_4_814	397_4_425	265_4_590	67_4_1	1249_4_456	237_6_25	118_4_185
24_6_1	882_4_3641	751_4_196	189_4_1	2608_56_362	74_4_804	397_4_460	265_4_613	67_4_1	1249_4_419	237_6_32	118_4_193
24_6_1	882_4_3652	751_4_194	189_4_1	2608_56_354	74_4_800	397_4_446	265_4_666	67_4_1	1249_4_399	237_6_25	118_4_184
24_6_1	882_4_3650	751_4_205	189_4_1	2608_56_351	74_4_789	397_4_461	265_4_651	67_4_1	1249_4_402	237_6_24	118_4_187
24_6_1	882_4_3652	751_4_224	189_4_1	2608_56_350	74_4_781	397_4_499	265_4_630	67_4_1	1249_4_378	237_6_32	118_4_174
24_6_1	882_4_3608	751_4_232	189_4_1	2608_56_333	74_4_822	397_4_468	265_4_635	67_4_1	1249_4_424	237_6_29	118_4_169
24_6_1	882_4_3640	751_4_209	189_4_1	2608_56_353	74_4_815	397_4_441	265_4_660	67_4_1	1249_4_423	237_6_27	118_4_152
24_6_1	882_4_3704	751_4_208	189_4_1	2608_56_369	74_4_782	397_4_449	265_4_618	67_4_1	1249_4_417	237_6_30	118_4_143
24_6_1	882_4_3657	751_4_215	189_4_1	2608_56_363	74_4_795	397_4_475	265_4_644	67_4_1	1249_4_402	237_6_35	118_4_134
24_6_1	882_4_3640	751_4_236	189_4_1	2608_56_363	74_4_807	397_4_480	265_4_640	67_4_1	1249_4_384	237_6_46	118_4_124
24_6_1	882_4_3685	751_4_206	189_4_1	2608_56_355	74_4_776	397_4_486	265_4_622	67_4_1	1249_4_416	237_6_47	118_4_127
24_6_1	882_4_3735	751_4_199	189_4_1	2608_56_373	74_4_755	397_4_447	265_4_586	67_4_1	1249_4_427	237_6_56	118_4_142
24_6_1	882_4_3764	751_4_181	189_4_1	2608_56_391	74_4_733	397_4_479	265_4_561	67_4_1	1249_4_419	237_6_58	118_4_134
24_6_1	882_4_3757	751_4_181	189_4_1	2608_56_369	74_4_736	397_4_485	265_4_572	67_4_1	1249_4_419	237_6_59	118_4_142
24_6_1	882_4_3761	751_4_200	189_4_1	2608_56_383	74_4_748	397_4_473	265_4_536	67_4_1	1249_4_446	237_6_37	118_4_136
24_6_1	882_4_3802	751_4_176	189_4_1	2608_56_382	74_4_758	397_4_471	265_4_533	67_4_1	1249_4_424	237_6_44	118_4_130
24_6_1	882_4_3764	751_4_181	189_4_1	2608_56_359	74_4_819	397_4_490	265_4_543	67_4_1	1249_4_397	237_6_46	118_4_121
24_6_1	882_4_3751	751_4_173	189_4_1	2608_56_312	74_4_862	397_4_495	265_4_557	67_4_1	1249_4_386	237_6_62	118_4_122
24_6_1	882_4_3768	751_4_183	189_4_1	2608_56_311	74_4_857	397_4_479	265_4_551	67_4_1	1249_4_401	237_6_52	118_4_118
24_6_1	882_4_3825	751_4_162	189_4_1	2608_56_336	74_4_865	397_4_470	265_4_522	67_4_1	1249_4_395	237_6_44	118_4_101
24_6_1	882_4_3840	751_4_119	189_4_1	2608_56_324	74_4_872	397_4_493	265_4_539	67_4_1	1249_4_391	237_6_48	118_4_94
24_6_1	882_4_3831	751_4_125	189_4_1	2608_56_265	74_4_928	397_4_490	265_4_558	67_4_1	1249_4_385	237_6_48	118_4_90
24_6_1	882_4_3838	751_4_138	189_4_1	2608_56_262	74_4_925	397_4_475	265_4_551	67_4_1	1249_4_387	237_6_38	118_4_106
24_6_1	882_4_3856	751_4_126	189_4_1	2608_56_290	74_4_891	397_4_494	265_4_551	67_4_1	1249_4_376	237_6_36	118_4_100
24_6_1	882_4_3831	751_4_98	189_4_1	2608_56_296	74_4_940	397_4_464	265_4_565	67_4_1	1249_4_382	237_6_40	118_4_104
24_6_1	882_4_3835	751_4_94	189_4_1	2608_56_249	74_4_923	397_4_462	265_4_614	67_4_1	1249_4_396	237_6_41	118_4_106
24_6_1	882_4_3866	751_4_104	189_4_1	2608_56_272	74_4_895	397_4_454	265_4_592	67_4_1	1249_4_390	237_6_35	118_4_112
24_6_1	882_4_3912	751_4_120	189_4_1	2608_56_298	74_4_867	397_4_474	265_4_567	67_4_1	1249_4_362	237_6_26	118_4_94
24_6_1	882_4_3931	751_4_102	189_4_1	2608_56_297	74_4_866	397_4_483	265_4_570	67_4_1	1249_4_344	237_6_36	118_4_91
24_6_1	882_4_3960	751_4_112	189_4_1	2608_56_301	74_4_814	397_4_481	265_4_584	67_4_1	1249_4_344	237_6_38	118_4_86
24_6_1	882_4_3945	751_4_124	189_4_1	2608_56_304	74_4_826	397_4_447	265_4_601	67_4_1	1249_4_352	237_6_28	118_4_93
24_6_1	882_4_3957	751_4_142	189_4_1	2608_56_314	74_4_817	397_4_435	265_4_588	67_4_1	1249_4_330	237_6_44	118_4_93
24_6_1	882_4_3930	751_4_133	189_4_1	2608_56_311	74_4_821	397_4_470	265_4_595	67_4_1	1249_4_312	237_6_43	118_4_105
24_6_1	882_4_3924	751_4_140	189_4_1	2608_56_322	74_4_790	397_4_474	265_4_616	67_4_1	1249_4_303	237_6_46	118_4_105
24_6_1	882_4_3916	751_4_164	189_4_1	2608_56_320	74_4_793	397_4_449	265_4_611	67_4_1	1249_4_303	237_6_55	118_4_109
24_6_1	882_4_3968	751_4_178	189_4_1	2608_56_334	74_4_775	397_4_422	265_4_613	67_4_1	1249_4_289	237_6_49	118_4_92
24_6_1	882_4_4012	751_4_160	189_4_1	2608_56_359	74_4_772	397_4_387	265_4_638	67_4_1	1249_4_267	237_6_53	118_4_72
24_6_1	882_4_4011	751_4_137	189_4_1	2608_56_349	74_4_759	397_4_418	265_4_641	67_4_1	1249_4_266	237_6_64	118_4_75
24_6_1	882_4_4005	751_4_131	189_4_1	2608_56_334	74_4_793	397_4_423	265_4_629	67_4_1	1249_4_275	237_6_59	118_4_71
24_6_1	882_4_3983	751_4_135	189_4_1	2608_56_371	74_4_822	397_4_447	265_4_583	67_4_1	1249_4_267	237_6_52	118_4_60
24_6_1	882_4_4032	751_4_137	189_4_1	2608_56_365	74_4_791	397_4_450	265_4_577	67_4_1	1249_4_256	237_6_51	118_4_61
24_6_1	882_4_4060	751_4_117	189_4_1	2608_56_363	74_4_786	397_4_432	265_4_575	67_4_1	1249_4_265	237_6_63	118_4_59
24_6_1	882_4_4055	751_4_124	189_4_1	2608_56_380	74_4_774	397_4_454	265_4_565	67_4_1	1249_4_257	237_6_39	118_4_72
24_6_1	882_4_3985	751_4_154	189_4_1	2608_56_396	74_4_806	397_4_475	265_4_553	67_4_1	1249_4_244	237_6_42	118_4_65
24_6_1	882_4_3945	751_4_165	189_4_1	2608_56_396	74_4_825	397_4_503	265_4_551	67_4_1	1249_4_204	237_6_59	118_4_72
24_6_1	882_4_3990	751_4_153	189_4_1	2608_56_397	74_4_781	397_4_505	265_4_557	67_4_1	1249_4_217	237_6_66	118_4_54
24_6_1	882_4_4001	751_4_146	189_4_1	2608_56_379	74_4_790	397_4_501	265_4_589	67_4_1	1249_4_214	237_6_48	118_4_52
24_6_1	882_4_4000	751_4_116	189_4_1	2608_56_362	74_4_809	397_4_536	265_4_565	67_4_1	1249_4_226	237_6_49	118_4_57
24_6_1	882_4_3982	751_4_117	189_4_1	2608_56_351	74_4_845	397_4_520	265_4_579	67_4_1	1249_4_233	237_6_53	118_4_40
24_6_1	882_4_4019	751_4_93	189_4_1	2608_56_357	74_4_843	397_4_553	265_4_517	67_4_1	1249_4_237	237_6_64	118_4_37
24_6_1	882_4_4009	751_4_92	189_4_1	2608_56_368	74_4_823	397_4_584	265_4_535	67_4_1	1249_4_224	237_6_46	118_4_39
24_6_1	882_4_4064	751_4_103	189_4_1	2608_56_350	74_4_808	397_4_546	265_4_509	67_4_1	1249_4_241	237_6_57	118_4_42
24_6_1	882_4_3972	751_4_113	189_4_1	2608_56_346	74_4_859	397_4_585	265_4_488	67_4_1	1249_4_248	237_6_55	118_4_54
24_6_1	882_4_3929	751_4_123	189_4_1	2608_56_369	74_4_868	397_4_589	265_4_490	67_4_1	1249_4_235	237_6_58	118_4_59
24_6_1	882_4_3941	751_4_127	189_4_1	2608_56_371	74_4_862	397_4_607	265_4_497	67_4_1	1249_4_206	237_6_54	118_4_55
24_6_1	882_4_3960	751_4_120	189_4_1	2608_56_378	74_4_846	397_4_603	265_4_507	67_4_1	1249_4_193	237_6_59	118_4_54
24_6_1	882_4_3958	751_4_98	189_4_1	2608_56_374	74_4_853	397_4_605	265_4_500	67_4_1	1249_4_209	237_6_61	118_4_62
24_6_1	882_4_3944	751_4_112	189_4_1	2608_56_371	74_4_856	397_4_596	265_4_501	67_4_1	1249_4_193	237_6_75	118_4_72
24_6_1	882_4_3955	751_4_124	189_4_1	2608_56_367	74_4_852	397_4_576	265_4_503	67_4_1	1249_4_201	237_6_71	118_4_71
24_6_1	882_4_4006	751_4_124	189_4_1	2608_56_370	74_4_813	397_4_581	265_4_484	67_4_1	1249_4_222	237_6_60	118_4_60
24_6_1	882_4_3981	751_4_117	189_4_1	2608_56_366	74_4_851	397_4_572	265_4_479	67_4_1	1249_4_236	237_6_56	118_4_62
24_6_1	882_4_4003	751_4_92	189_4_1	2608_56_339	74_4_895	397_4_593	265_4_462	67_4_1	1249_4_212	237_6_66	118_4_58
24_6_1	882_4_3988	751_4_88	189_4_1	2608_56_346	74_4_906	397_4_613	265_4_477	67_4_1	1249_4_182	237_6_67	118_4_53
24_6_1	882_4_4009	751_4_66	189_4_1	2608_56_389	74_4_933	397_4_566	265_4_451	67_4_1	1249_4_192	237_6_59	118_4_55
24_6_1	882_4_4081	751_4_67	189_4_1	2608_56_387	74_4_876	397_4_545	265_4_453	67_4_1	1249_4_186	237_6_71	118_4_54
24_6_1	882_4_4057	751_4_59	189_4_1	2608_56_398	74_4_892	397_4_555	265_4_449	67_4_1	1249_4_178	237_6_85	118_4_47
24_6_1	882_4_4027	751_4_57	189_4_1	2608_56_383	74_4_910	397_4_571	265_4_462	67_4_1	1249_4_174	237_6_90	118_4_46
24_6_1	882_4_4098	751_4_54	189_4_1	2608_56_398	74_4_881	397_4_563	265_4_430	67_4_1	1249_4_171	237_6_71	118_4_54
24_6_1	882_4_4088	751_4_56	189_4_1	2608_56_397	74_4_876	397_4_586	265_4_418	67_4_1	1249_4_176	237_6_72	118_4_51
24_6_1	882_4_4071	751_4_67	189_4_1	2608_56_418	74_4_849	397_4_590	265_4_432	67_4_1	1249_4_171	237_6_80	118_4_42
24_6_1	882_4_4076	751_4_56	189_4_1	2608_56_397	74_4_877	397_4_535	265_4_448	67_4_1	1249_4_177	237_6_103	118_4_51
24_6_1	882_4_4073	751_4_55	189_4_1	2608_56_399	74_4_880	397_4_522	265_4_448	67_4_1	1249_4_208	237_6_93	118_4_42
24_6_1	882_4_4060	751_4_61	189_4_1	2608_56_414	74_4_876	397_4_530	265_4_446	67_4_1	1249_4_189	237_6_101	118_4_43
24_6_1	882_4_4111	751_4_71	189_4_1	2608_56_426	74_4_820	397_4_567	265_4_429	67_4_1	1249_4_165	237_6_93	118_4_38
24_6_1	882_4_4164	751_4_63	189_4_1	2608_56_431	74_4_778	397_4_577	265_4_419	67_4_1	1249_4_155	237_6_98	118_4_35
24_6_1	882_4_4113	751_4_61	189_4_1	2608_56_431	74_4_834	397_4_550	265_4_435	67_4_1	1249_4_177	237_6_82	118_4_37
24_6_1	882_4_4131	751_4_53	189_4_1	2608_56_418	74_4_868	397_4_546	265_4_420	67_4_1	1249_4_174	237_6_79	118_4_31
24_6_1	882_4_4165	751_4_66	189_4_1	2608_56_396	74_4_838	397_4_553	265_4_427	67_4_1	1249_4_158	237_6_87	118_4_30
24_6_1	882_4_4174	751_4_75	189_4_1	2608_56_384	74_4_844	397_4_521	265_4_438	67_4_1	1249_4_156	237_6_89	118_4_39
24_6_1	882_4_4197	751_4_68	189_4_1	2608_56_349	74_4_860	397_4_496	265_4_488	67_4_1	1249_4_168	237_6_74	118_4_20
24_6_1	882_4_4182	751_4_76	189_4_1	2608_56_362	74_4_905	397_4_501	265_4_446	67_4_1	1249_4_149	237_6_75	118_4_24
24_6_1	882_4_4198	751_4_70	189_4_1	2608_56_363	74_4_904	397_4_508	265_4_448	67_4_1	1249_4_121	237_6_96	118_4_12
24_6_1	882_4_4258	751_4_71	189_4_1	2608_56_354	74_4_837	397_4_492	265_4_493	67_4_1	1249_4_116	237_6_94	118_4_5
24_6_1	882_4_4290	751_4_53	189_4_1	2608_56_375	74_4_868	397_4_467	265_4_482	67_4_1	1249_4_100	237_6_80	118_4_5
24_6_1	882_4_4277	751_4_50	189_4_1	2608_56_383	74_4_865	397_4_424	265_4_507	67_4_1	1249_4_120	237_6_86	118_4_8
24_6_1	882_4_4229	751_4_56	189_4_1	2608_56_367	74_4_881	397_4_452	265_4_506	67_4_1	1249_4_120	237_6_94	118_4_15
24_6_1	882_4_4246	751_4_41	189_4_1	2608_56_357	74_4_863	397_4_440	265_4_512	67_4_1	1249_4_141	237_6_105	118_4_15
24_6_1	882_4_4339	751_4_29	189_4_1	2608_56_350	74_4_784	397_4_446	265_4_536	67_4_1	1249_4_135	237_6_82	118_4_19
24_6_1	882_4_4299	751_4_37	189_4_1	2608_56_345	74_4_837	397_4_413	265_4_559	67_4_1	1249_4_135	237_6_68	118_4_27
24_6_1	882_4_4191	751_4_38	189_4_1	2608_56_376	74_4_922	397_4_381	265_4_584	67_4_1	1249_4_132	237_6_73	118_4_23
24_6_1	882_4_4221	751_4_28	189_4_1	2608_56_374	74_4_868	397_4_403	265_4_598	67_4_1	1249_4_145	237_6_64	118_4_19
24_6_1	882_4_4274	751_4_24	189_4_1	2608_56_404	74_4_801	397_4_410	265_4_573	67_4_1	1249_4_152	237_6_65	118_4_17
24_6_1	882_4_4259	751_4_29	189_4_1	2608_56_446	74_4_794	397_4_383	265_4_594	67_4_1	1249_4_141	237_6_62	118_4_12
24_6_1	882_4_4221	751_4_37	189_4_1	2608_56_463	74_4_806	397_4_409	265_4_568	67_4_1	1249_4_123	237_6_72	118_4_21
24_6_1	882_4_4257	751_4_32	189_4_1	2608_56_465	74_4_804	397_4_412	265_4_560	67_4_1	1249_4_114	237_6_62	118_4_14
24_6_1	882_4_4289	751_4_35	189_4_1	2608_56_430	74_4_823	397_4_411	265_4_546	67_4_1	1249_4_107	237_6_58	118_4_21
24_6_1	882_4_4365	751_4_44	189_4_1	2608_56_435	74_4_759	397_4_418	265_4_526	67_4_1	1249_4_101	237_6_55	118_4_17
24_6_1	882_4_4413	751_4_54	189_4_1	2608_56_438	74_4_719	397_4_437	265_4_506	67_4_1	1249_4_91	237_6_49	118_4_13
24_6_1	882_4_4394	751_4_61	189_4_1	2608_56_424	74_4_745	397_4_431	265_4_528	67_4_1	1249_4_75	237_6_45	118_4_17
24_6_1	882_4_4372	751_4_60	189_4_1	2608_56_393	74_4_794	397_4_419	265_4_527	67_4_1	1249_4_71	237_6_60	118_4_24
24_6_1	882_4_4448	751_4_75	189_4_1	2608_56_383	74_4_766	397_4_415	265_4_485	67_4_1	1249_4_77	237_6_49	118_4_22
24_6_1	882_4_4414	751_4_80	189_4_1	2608_56_391	74_4_720	397_4_456	265_4_502	67_4_1	1249_4_68	237_6_60	118_4_29
24_6_1	882_4_4425	751_4_69	189_4_1	2608_56_366	74_4_759	397_4_437	265_4_520	67_4_1	1249_4_65	237_6_54	118_4_25
24_6_1	882_4_4432	751_4_70	189_4_1	2608_56_384	74_4_796	397_4_397	265_4_506	67_4_1	1249_4_51	237_6_63	118_4_21
24_6_1	882_4_4441	751_4_94	189_4_1	2608_56_389	74_4_781	397_4_391	265_4_469	67_4_1	1249_4_53	237_6_75	118_4_27
24_6_1	882_4_4494	751_4_95	189_4_1	2608_56_351	74_4_766	397_4_411	265_4_468	67_4_1	1249_4_41	237_6_61	118_4_33
24_6_1	882_4_4544	751_4_81	189_4_1	2608_56_341	74_4_713	397_4_403	265_4_486	67_4_1	1249_4_53	237_6_66	118_4_33
24_6_1	882_4_4545	751_4_99	189_4_1	2608_56_352	74_4_730	397_4_347	265_4_493	67_4_1	1249_4_61	237_6_65	118_4_28
24_6_1	882_4_4536	751_4_103	189_4_1	2608_56_362	74_4_779	397_4_350	265_4_439	67_4_1	1249_4_47	237_6_61	118_4_43
24_6_1	882_4_4528	751_4_108	189_4_1	2608_56_362	74_4_790	397_4_337	265_4_462	67_4_1	1249_4_37	237_6_49	118_4_47
24_6_1	882_4_4532	751_4_87	189_4_1	2608_56_341	74_4_788	397_4_341	265_4_481	67_4_1	1249_4_47	237_6_59	118_4_44
24_6_1	882_4_4594	751_4_94	189_4_1	2608_56_349	74_4_707	397_4_280	265_4_540	67_4_1	1249_4_41	237_6_65	118_4_50
24_6_1	882_4_4596	751_4_99	189_4_1	2608_56_352	74_4_735	397_4_283	265_4_489	67_4_1	1249_4_45	237_6_65	118_4_56
24_6_1	882_4_4644	751_4_90	189_4_1	2608_56_341	74_4_719	397_4_321	265_4_453	67_4_1	1249_4_35	237_6_57	118_4_60
24_6_1	882_4_4661	751_4_74	189_4_1	2608_56_330	74_4_706	397_4_338	265_4_451	67_4_1	1249_4_44	237_6_65	118_4_51
24_6_1	882_4_4674	751_4_78	189_4_1	2608_56_361	74_4_649	397_4_325	265_4_467	67_4_1	1249_4_49	237_6_72	118_4_45
24_6_1	882_4_4642	751_4_82	189_4_1	2608_56_364	74_4_663	397_4_361	265_4_458	67_4_1	1249_4_36	237_6_67	118_4_47
24_6_1	882_4_4626	751_4_82	189_4_1	2608_56_371	74_4_681	397_4_377	265_4_449	67_4_1	1249_4_37	237_6_56	118_4_41
24_6_1	882_4_4610	751_4_65	189_4_1	2608_56_337	74_4_720	397_4_368	265_4_496	67_4_1	1249_4_36	237_6_56	118_4_32
24_6_1	882_4_4626	751_4_70	189_4_1	2608_56_323	74_4_696	397_4_345	265_4_523	67_4_1	1249_4_28	237_6_71	118_4_38
24_6_1	882_4_4635	751_4_57	189_4_1	2608_56_317	74_4_658	397_4_373	265_4_523	67_4_1	1249_4_30	237_6_76	118_4_51
24_6_1	882_4_4596	751_4_62	189_4_1	2608_56_324	74_4_688	397_4_416	265_4_479	67_4_1	1249_4_33	237_6_68	118_4_54
24_6_1	882_4_4605	751_4_57	189_4_1	2608_56_334	74_4_731	397_4_371	265_4_465	67_4_1	1249_4_37	237_6_70	118_4_50
24_6_1	882_4_4619	751_4_60	189_4_1	2608_56_346	74_4_757	397_4_319	265_4_476	67_4_1	1249_4_28	237_6_81	118_4_34
24_6_1	882_4_4581	751_4_62	189_4_1	2608_56_348	74_4_722	397_4_349	265_4_507	67_4_1	1249_4_29	237_6_79	118_4_43
24_6_1	882_4_4539	751_4_67	189_4_1	2608_56_366	74_4_725	397_4_360	265_4_491	67_4_1	1249_4_33	237_6_78	118_4_61
24_6_1	882_4_4506	751_4_57	189_4_1	2608_56_372	74_4_790	397_4_349	265_4_467	67_4_1	1249_4_38	237_6_77	118_4_64
24_6_1	882_4_4549	751_4_60	189_4_1	2608_56_356	74_4_816	397_4_295	265_4_472	67_4_1	1249_4_31	237_6_89	118_4_52
24_6_1	882_4_4586	751_4_63	189_4_1	2608_56_330	74_4_788	397_4_267	265_4_494	67_4_1	1249_4_39	237_6_97	118_4_56
24_6_1	882_4_4566	751_4_70	189_4_1	2608_56_352	74_4_753	397_4_289	265_4_490	67_4_1	1249_4_43	237_6_88	118_4_69
24_6_1	882_4_4520	751_4_54	189_4_1	2608_56_412	74_4_815	397_4_292	265_4_469	67_4_1	1249_4_43	237_6_65	118_4_50
24_6_1	882_4_4546	751_4_45	189_4_1	2608_56_401	74_4_834	397_4_258	265_4_486	67_4_1	1249_4_37	237_6_64	118_4_49
24_6_1	882_4_4571	751_4_40	189_4_1	2608_56_380	74_4_823	397_4_256	265_4_469	67_4_1	1249_4_46	237_6_77	118_4_58
24_6_1	882_4_4592	751_4_45	189_4_1	2608_56_358	74_4_771	397_4_263	265_4_465	67_4_1	1249_4_59	237_6_92	118_4_75
24_6_1	882_4_4646	751_4_38	189_4_1	2608_56_376	74_4_721	397_4_270	265_4_438	67_4_1	1249_4_68	237_6_86	118_4_77
24_6_1	882_4_4600	751_4_39	189_4_1	2608_56_374	74_4_764	397_4_258	265_4_465	67_4_1	1249_4_58	237_6_91	118_4_71
24_6_1	882_4_4626	751_4_32	189_4_1	2608_56_332	74_4_776	397_4_269	265_4_465	67_4_1	1249_4_51	237_6_98	118_4_71
24_6_1	882_4_4639	751_4_40	189_4_1	2608_56_326	74_4_762	397_4_277	265_4_435	67_4_1	1249_4_43	237_6_108	118_4_90
24_6_1	882_4_4619	751_4_28	189_4_1	2608_56_339	74_4_729	397_4_307	265_4_461	67_4_1	1249_4_37	237_6_109	118_4_91
24_6_1	882_4_4653	751_4_18	189_4_1	2608_56_328	74_4_738	397_4_303	265_4_479	67_4_1	1249_4_24	237_6_89	118_4_88
24_6_1	882_4_4653	751_4_16	189_4_1	2608_56_296	74_4_764	397_4_305	265_4_486	67_4_1	1249_4_16	237_6_95	118_4_89
24_6_1	882_4_4643	751_4_18	189_4_1	2608_56_285	74_4_745	397_4_319	265_4_473	67_4_1	1249_4_12	237_6_112	118_4_113
24_6_1	882_4_4638	751_4_16	189_4_1	2608_56_269	74_4_711	397_4_367	265_4_483	67_4_1	1249_4_15	237_6_108	118_4_113
24_6_1	882_4_4702	751_4_16	189_4_1	2608_56_266	74_4_662	397_4_361	265_4_500	67_4_1	1249_4_12	237_6_88	118_4_113
24_6_1	882_4_4662	751_4_7	189_4_1	2608_56_285	74_4_704	397_4_356	265_4_476	67_4_1	1249_4_8	237_6_101	118_4_121
24_6_1	882_4_4671	751_4_9	189_4_1	2608_56_268	74_4_726	397_4_374	265_4_443	67_4_1	1249_4_7	237_6_97	118_4_125
24_6_1	882_4_4668	751_4_11	189_4_1	2608_56_258	74_4_674	397_4_389	265_4_504	67_4_1	1249_4_8	237_6_93	118_4_115
24_6_1	882_4_4699	751_4_8	189_4_1	2608_56_265	74_4_612	397_4_412	265_4_508	67_4_1	1249_4_4	237_6_89	118_4_123
24_6_1	882_4_4720	751_4_6	189_4_1	2608_56_269	74_4_591	397_4_390	265_4_509	67_4_1	1249_4_5	237_6_95	118_4_135
24_6_1	882_4_4734	751_4_5	189_4_1	2608_56_246	74_4_626	397_4_384	265_4_504	67_4_1	1249_4_2	237_6_86	118_4_133
24_6_1	882_4_4764	751_4_4	189_4_1	2608_56_209	74_4_589	397_4_394	265_4_532	67_4_1	1249_4_6	237_6_96	118_4_126
24_6_1	882_4_4736	751_4_8	189_4_1	2608_56_199	74_4_607	397_4_385	265_4_548	67_4_1	1249_4_5	237_6_100	118_4_132
24_6_1	882_4_4780	751_4_6	189_4_1	2608_56_211	74_4_566	397_4_363	265_4_527	67_4_1	1249_4_5	237_6_112	118_4_150
24_6_1	882_4_4813	751_4_8	189_4_1	2608_56_187	74_4_565	397_4_351	265_4_530	67_4_1	1249_4_1	237_6_109	118_4_156
24_6_1	882_4_4774	751_4_13	189_4_1	2608_56_194	74_4_562	397_4_389	265_4_530	237_6_120	118_4_138
24_6_1	882_4_4694	751_4_3	189_4_1	2608_56_194	74_4_623	397_4_388	265_4_548	237_6_126	118_4_144
24_6_1	882_4_4697	751_4_1	189_4_1	2608_56_216	74_4_601	397_4_391	265_4_532	237_6_140	118_4_142
24_6_1	882_4_4650	751_4_2	189_4_1	2608_56_213	74_4_643	397_4_391	265_4_530	237_6_152	118_4_139
24_6_1	882_4_4637	189_4_1	2608_56_218	74_4_643	397_4_394	265_4_567	237_6_140	118_4_121
24_6_1	882_4_4614	189_4_1	2608_56_216	74_4_666	397_4_409	265_4_561	237_6_139	118_4_115
24_6_1	882_4_4599	189_4_1	2608_56_211	74_4_684	397_4_404	265_4_566	237_6_135	118_4_121
24_6_1	882_4_4627	189_4_1	2608_56_217	74_4_676	397_4_386	265_4_563	237_6_134	118_4_117
24_6_1	882_4_4678	189_4_1	2608_56_218	74_4_664	397_4_371	265_4_560	237_6_126	118_4_103
24_6_1	882_4_4607	189_4_1	2608_56_215	74_4_751	397_4_351	265_4_557	237_6_126	118_4_113
24_6_1	882_4_4613	189_4_1	2608_56_229	74_4_775	397_4_308	265_4_540	237_6_127	118_4_128
24_6_1	882_4_4607	189_4_1	2608_56_231	74_4_773	397_4_322	265_4_525	237_6_128	118_4_134
24_6_1	882_4_4655	189_4_1	2608_56_251	74_4_735	397_4_286	265_4_541	237_6_129	118_4_123
24_6_1	882_4_4713	189_4_1	2608_56_239	74_4_722	397_4_294	265_4_520	237_6_132	118_4_100
24_6_1	882_4_4703	189_4_1	2608_56_241	74_4_738	397_4_288	265_4_515	237_6_142	118_4_93
24_6_1	882_4_4673	189_4_1	2608_56_226	74_4_723	397_4_304	265_4_539	237_6_148	118_4_107
24_6_1	882_4_4729	189_4_1	2608_56_233	74_4_677	397_4_307	265_4_564	237_6_107	118_4_103
24_6_1	882_4_4676	189_4_1	2608_56_231	74_4_732	397_4_297	265_4_575	237_6_113	118_4_96
24_6_1	882_4_4649	189_4_1	2608_56_224	74_4_760	397_4_314	265_4_561	237_6_116	118_4_96
24_6_1	882_4_4629	189_4_1	2608_56_254	74_4_770	397_4_315	265_4_524	237_6_141	118_4_87
24_6_1	882_4_4650	189_4_1	2608_56_277	74_4_755	397_4_282	265_4_547	237_6_123	118_4_86
24_6_1	882_4_4648	189_4_1	2608_56_280	74_4_743	397_4_308	265_4_542	237_6_113	118_4_86
24_6_1	882_4_4626	189_4_1	2608_56_267	74_4_742	397_4_307	265_4_560	237_6_119	118_4_99
24_6_1	882_4_4612	189_4_1	2608_56_281	74_4_733	397_4_317	265_4_544	237_6_132	118_4_101
24_6_1	882_4_4592	189_4_1	2608_56_293	74_4_753	397_4_304	265_4_541	237_6_143	118_4_94
24_6_1	882_4_4625	189_4_1	2608_56_278	74_4_711	397_4_293	265_4_576	237_6_142	118_4_95
24_6_1	882_4_4630	189_4_1	2608_56_295	74_4_700	397_4_288	265_4_555	237_6_139	118_4_113
24_6_1	882_4_4578	189_4_1	2608_56_302	74_4_749	397_4_279	265_4_551	237_6_136	118_4_125
24_6_1	882_4_4637	189_4_1	2608_56_315	74_4_717	397_4_262	265_4_538	237_6_128	118_4_123
24_6_1	882_4_4610	189_4_1	2608_56_341	74_4_745	397_4_253	265_4_542	237_6_124	118_4_105
24_6_1	882_4_4645	189_4_1	2608_56_298	74_4_723	397_4_250	265_4_569	237_6_122	118_4_113
24_6_1	882_4_4615	189_4_1	2608_56_308	74_4_767	397_4_219	265_4_562	237_6_127	118_4_122
24_6_1	882_4_4609	189_4_1	2608_56_316	74_4_772	397_4_201	265_4_581	237_6_132	118_4_109
24_6_1	882_4_4654	189_4_1	2608_56_336	74_4_753	397_4_169	265_4_583	237_6_116	118_4_109
24_6_1	882_4_4618	189_4_1	2608_56_328	74_4_766	397_4_157	265_4_623	237_6_123	118_4_105
24_6_1	882_4_4594	189_4_1	2608_56_314	74_4_768	397_4_159	265_4_635	237_6_124	118_4_126
24_6_1	882_4_4571	189_4_1	2608_56_317	74_4_809	397_4_174	265_4_600	237_6_137	118_4_112
24_6_1	882_4_4593	189_4_1	2608_56_320	74_4_808	397_4_137	265_4_650	237_6_123	118_4_89
24_6_1	882_4_4624	189_4_1	2608_56_298	74_4_766	397_4_151	265_4_647	237_6_143	118_4_91
24_6_1	882_4_4654	189_4_1	2608_56_273	74_4_767	397_4_150	265_4_631	237_6_145	118_4_100
24_6_1	882_4_4615	189_4_1	2608_56_292	74_4_806	397_4_152	265_4_596	237_6_171	118_4_88
24_6_1	882_4_4643	189_4_1	2608_56_311	74_4_793	397_4_145	265_4_597	237_6_136	118_4_95
24_6_1	882_4_4627	189_4_1	2608_56_280	74_4_778	397_4_177	265_4_646	237_6_129	118_4_83
24_6_1	882_4_4596	189_4_1	2608_56_277	74_4_785	397_4_185	265_4_639	237_6_141	118_4_97
24_6_1	882_4_4609	189_4_1	2608_56_284	74_4_802	397_4_168	265_4_637	237_6_143	118_4_77
24_6_1	882_4_4611	189_4_1	2608_56_318	74_4_821	397_4_128	265_4_635	237_6_127	118_4_80
24_6_1	882_4_4667	189_4_1	2608_56_312	74_4_797	397_4_102	265_4_637	237_6_126	118_4_79
24_6_1	882_4_4664	189_4_1	2608_56_291	74_4_768	397_4_119	265_4_648	237_6_148	118_4_82
24_6_1	882_4_4733	189_4_1	2608_56_302	74_4_752	397_4_128	265_4_577	237_6_136	118_4_92
24_6_1	882_4_4678	189_4_1	2608_56_336	74_4_779	397_4_107	265_4_597	237_6_132	118_4_91
24_6_1	882_4_4645	189_4_1	2608_56_335	74_4_816	397_4_103	265_4_630	237_6_112	118_4_79
24_6_1	882_4_4618	189_4_1	2608_56_305	74_4_844	397_4_108	265_4_631	237_6_140	118_4_74
24_6_1	882_4_4660	189_4_1	2608_56_303	74_4_790	397_4_112	265_4_620	237_6_157	118_4_78
24_6_1	882_4_4673	189_4_1	2608_56_303	74_4_819	397_4_98	265_4_638	237_6_126	118_4_63
24_6_1	882_4_4704	189_4_1	2608_56_296	74_4_805	397_4_90	265_4_642	237_6_120	118_4_63
24_6_1	882_4_4751	189_4_1	2608_56_272	74_4_793	397_4_77	265_4_653	237_6_120	118_4_54
24_6_1	882_4_4736	189_4_1	2608_56_268	74_4_789	397_4_90	265_4_645	237_6_135	118_4_57
24_6_1	882_4_4799	189_4_1	2608_56_243	74_4_741	397_4_76	265_4_711	237_6_108	118_4_42
24_6_1	882_4_4790	189_4_1	2608_56_252	74_4_789	397_4_67	265_4_673	237_6_117	118_4_32
24_6_1	882_4_4781	189_4_1	2608_56_237	74_4_784	397_4_61	265_4_704	237_6_124	118_4_29
24_6_1	882_4_4774	189_4_1	2608_56_213	74_4_813	397_4_60	265_4_705	237_6_122	118_4_33
24_6_1	882_4_4768	189_4_1	2608_56_208	74_4_805	397_4_67	265_4_731	237_6_108	118_4_33
24_6_1	882_4_4750	189_4_1	2608_56_215	74_4_839	397_4_52	265_4_722	237_6_117	118_4_25
24_6_1	882_4_4776	189_4_1	2608_56_207	74_4_866	397_4_45	265_4_671	237_6_130	118_4_25
24_6_1	882_4_4767	189_4_1	2608_56_209	74_4_875	397_4_44	265_4_644	237_6_150	118_4_31
24_6_1	882_4_4749	189_4_1	2608_56_202	74_4_892	397_4_43	265_4_665	237_6_139	118_4_30
24_6_1	882_4_4722	189_4_1	2608_56_207	74_4_929	397_4_29	265_4_671	237_6_129	118_4_33
24_6_1	882_4_4737	189_4_1	2608_56_202	74_4_943	397_4_42	265_4_627	237_6_132	118_4_37
24_6_1	882_4_4726	189_4_1	2608_56_189	74_4_972	397_4_44	265_4_602	237_6_149	118_4_38
24_6_1	882_4_4644	189_4_1	2608_56_197	74_4_1005	397_4_43	265_4_634	237_6_152	118_4_45
24_6_1	882_4_4603	189_4_1	2608_56_227	74_4_1046	397_4_26	265_4_622	237_6_151	118_4_45
24_6_1	882_4_4611	189_4_1	2608_56_230	74_4_1034	397_4_34	265_4_594	237_6_167	118_4_50
24_6_1	882_4_4656	189_4_1	2608_56_177	74_4_1020	397_4_28	265_4_607	237_6_187	118_4_45
24_6_1	882_4_4660	189_4_1	2608_56_176	74_4_1040	397_4_25	265_4_591	237_6_178	118_4_50
24_6_1	882_4_4628	189_4_1	2608_56_167	74_4_1070	397_4_29	265_4_591	237_6_168	118_4_67
24_6_1	882_4_4678	189_4_1	2608_56_200	74_4_1044	397_4_11	265_4_554	237_6_160	118_4_73
24_6_1	882_4_4744	189_4_1	2608_56_199	74_4_1012	397_4_7	265_4_541	237_6_156	118_4_61
24_6_1	882_4_4699	189_4_1	2608_56_213	74_4_1037	397_4_10	265_4_549	237_6_147	118_4_65
24_6_1	882_4_4657	189_4_1	2608_56_223	74_4_1039	397_4_7	265_4_581	237_6_149	118_4_64
24_6_1	882_4_4669	189_4_1	2608_56_228	74_4_1041	397_4_8	265_4_550	237_6_153	118_4_71
24_6_1	882_4_4685	189_4_1	2608_56_211	74_4_1027	397_4_5	265_4_561	237_6_142	118_4_89
24_6_1	882_4_4629	189_4_1	2608_56_210	74_4_1068	397_4_8	265_4_576	237_6_151	118_4_78
24_6_1	882_4_4655	189_4_1	2608_56_214	74_4_1068	397_4_8	265_4_588	237_6_116	118_4_71
24_6_1	882_4_4614	189_4_1	2608_56_230	74_4_1109	397_4_11	265_4_569	237_6_110	118_4_77
24_6_1	882_4_4632	189_4_1	2608_56_243	74_4_1056	397_4_7	265_4_576	237_6_140	118_4_66
24_6_1	882_4_4658	189_4_1	2608_56_230	74_4_1049	397_4_6	265_4_582	237_6_144	118_4_51
24_6_1	882_4_4699	189_4_1	2608_56_230	74_4_1031	397_4_3	265_4_572	237_6_131	118_4_54
24_6_1	882_4_4658	189_4_1	2608_56_245	74_4_1063	397_4_1	265_4_573	237_6_121	118_4_59
24_6_1	882_4_4661	189_4_1	2608_56_238	74_4_1040	397_4_2	265_4_579	237_6_134	118_4_66
24_6_1	882_4_4764	189_4_1	2608_56_203	74_4_1009	397_4_1	265_4_581	237_6_113	118_4_49
24_6_1	882_4_4762	2608_56_205	74_4_1029	265_4_574	237_6_99	118_4_51
24_6_1	882_4_4759	2608_56_205	74_4_1013	265_4_578	237_6_104	118_4_61
24_6_1	882_4_4742	2608_56_217	74_4_996	265_4_579	237_6_115	118_4_71
24_6_1	882_4_4768	2608_56_207	74_4_996	265_4_572	237_6_118	118_4_59
24_6_1	882_4_4781	2608_56_190	74_4_1007	265_4_574	237_6_96	118_4_72
24_6_1	882_4_4745	2608_56_195	74_4_1034	265_4_560	237_6_102	118_4_84
24_6_1	882_4_4701	2608_56_215	74_4_1085	265_4_532	237_6_107	118_4_80
24_6_1	882_4_4735	2608_56_224	74_4_1045	265_4_538	237_6_100	118_4_78
24_6_1	882_4_4755	2608_56_200	74_4_1054	265_4_538	237_6_89	118_4_84
24_6_1	882_4_4718	2608_56_222	74_4_1054	265_4_579	237_6_66	118_4_81
24_6_1	882_4_4698	2608_56_212	74_4_1093	265_4_572	237_6_70	118_4_75
24_6_1	882_4_4720	2608_56_222	74_4_1118	265_4_511	237_6_76	118_4_73
24_6_1	882_4_4745	2608_56_219	74_4_1103	265_4_506	237_6_63	118_4_84
24_6_1	882_4_4816	2608_56_194	74_4_1061	265_4_511	237_6_63	118_4_75
24_6_1	882_4_4871	2608_56_199	74_4_1007	265_4_513	237_6_66	118_4_64
24_6_1	882_4_4873	2608_56_237	74_4_996	265_4_484	237_6_68	118_4_62
24_6_1	882_4_4929	2608_56_248	74_4_946	265_4_459	237_6_63	118_4_75
24_6_1	882_4_4968	2608_56_246	74_4_916	265_4_455	237_6_51	118_4_84
24_6_1	882_4_4894	2608_56_235	74_4_974	265_4_482	237_6_57	118_4_78
24_6_1	882_4_4955	2608_56_229	74_4_969	265_4_447	237_6_52	118_4_68
24_6_1	882_4_4974	2608_56_214	74_4_1003	265_4_412	237_6_47	118_4_70
24_6_1	882_4_4896	2608_56_205	74_4_1037	265_4_464	237_6_42	118_4_76
24_6_1	882_4_4868	2608_56_213	74_4_1047	265_4_476	237_6_46	118_4_70
24_6_1	882_4_4914	2608_56_220	74_4_1018	265_4_471	237_6_40	118_4_57
24_6_1	882_4_4865	2608_56_204	74_4_1075	265_4_479	237_6_38	118_4_59
24_6_1	882_4_4904	2608_56_167	74_4_1063	265_4_495	237_6_40	118_4_51
24_6_1	882_4_4903	2608_56_161	74_4_1032	265_4_547	237_6_40	118_4_37
24_6_1	882_4_4852	2608_56_176	74_4_1031	265_4_584	237_6_36	118_4_41
24_6_1	882_4_4763	2608_56_217	74_4_1106	265_4_567	237_6_35	118_4_32
24_6_1	882_4_4778	2608_56_193	74_4_1108	265_4_561	237_6_31	118_4_49
24_6_1	882_4_4781	2608_56_172	74_4_1095	265_4_614	237_6_31	118_4_27
24_6_1	882_4_4710	2608_56_186	74_4_1120	265_4_645	237_6_28	118_4_31
24_6_1	882_4_4707	2608_56_194	74_4_1152	265_4_612	237_6_24	118_4_31
24_6_1	882_4_4686	2608_56_170	74_4_1186	265_4_626	237_6_27	118_4_25
24_6_1	882_4_4688	2608_56_161	74_4_1159	265_4_662	237_6_34	118_4_16
24_6_1	882_4_4694	2608_56_165	74_4_1146	265_4_657	237_6_40	118_4_18
24_6_1	882_4_4651	2608_56_191	74_4_1202	265_4_626	237_6_27	118_4_23
24_6_1	882_4_4608	2608_56_182	74_4_1257	265_4_619	237_6_30	118_4_24
24_6_1	882_4_4683	2608_56_154	74_4_1227	265_4_607	237_6_32	118_4_17
24_6_1	882_4_4695	2608_56_175	74_4_1174	265_4_618	237_6_43	118_4_15
24_6_1	882_4_4741	2608_56_182	74_4_1156	265_4_589	237_6_36	118_4_16
24_6_1	882_4_4665	2608_56_195	74_4_1263	265_4_555	237_6_30	118_4_12
24_6_1	882_4_4621	2608_56_173	74_4_1291	265_4_591	237_6_33	118_4_11
24_6_1	882_4_4614	2608_56_177	74_4_1241	265_4_631	237_6_40	118_4_17
24_6_1	882_4_4607	2608_56_173	74_4_1219	265_4_667	237_6_39	118_4_15
24_6_1	882_4_4640	2608_56_192	74_4_1246	265_4_602	237_6_35	118_4_5
24_6_1	882_4_4624	2608_56_176	74_4_1286	265_4_594	237_6_35	118_4_5
24_6_1	882_4_4637	2608_56_175	74_4_1273	265_4_590	237_6_36	118_4_9
24_6_1	882_4_4711	2608_56_178	74_4_1204	265_4_596	237_6_26	118_4_5
24_6_1	882_4_4734	2608_56_172	74_4_1230	265_4_553	237_6_26	118_4_5
24_6_1	882_4_4672	2608_56_144	74_4_1304	265_4_566	237_6_26	118_4_8
24_6_1	882_4_4649	2608_56_150	74_4_1292	265_4_594	237_6_28	118_4_7
24_6_1	882_4_4682	2608_56_165	74_4_1245	265_4_608	237_6_20
24_6_1	882_4_4694	2608_56_170	74_4_1226	265_4_612	237_6_18
24_6_1	882_4_4687	2608_56_151	74_4_1282	265_4_580	237_6_20
24_6_1	882_4_4635	2608_56_164	74_4_1308	265_4_592	237_6_21
24_6_1	882_4_4670	2608_56_167	74_4_1293	265_4_567	237_6_23
24_6_1	882_4_4741	2608_56_165	74_4_1220	265_4_576	237_6_18
24_6_1	882_4_4763	2608_56_152	74_4_1250	265_4_539	237_6_16
24_6_1	882_4_4728	2608_56_150	74_4_1248	265_4_579	237_6_15
24_6_1	882_4_4725	2608_56_130	74_4_1307	265_4_547	237_6_11
24_6_1	882_4_4747	2608_56_135	74_4_1280	265_4_547	237_6_11
24_6_1	882_4_4769	2608_56_115	74_4_1292	265_4_532	237_6_12
24_6_1	882_4_4722	2608_56_87	74_4_1363	265_4_535	237_6_13
24_6_1	882_4_4642	2608_56_101	74_4_1426	265_4_539	237_6_12
24_6_1	882_4_4676	2608_56_100	74_4_1416	265_4_514	237_6_14
24_6_1	882_4_4694	2608_56_112	74_4_1356	265_4_548	237_6_10
24_6_1	882_4_4707	2608_56_109	74_4_1332	265_4_569	237_6_3
24_6_1	882_4_4651	2608_56_130	74_4_1372	265_4_565	237_6_2
24_6_1	882_4_4648	2608_56_144	74_4_1381	265_4_546	237_6_1
24_6_1	882_4_4699	74_4_1346	2608_56_134	265_4_541
24_6_1	882_4_4758	74_4_1307	2608_56_135	265_4_520
24_6_1	882_4_4729	74_4_1308	2608_56_130	265_4_553
24_6_1	882_4_4777	74_4_1284	2608_56_148	265_4_511
24_6_1	882_4_4756	74_4_1339	2608_56_155	265_4_470
24_6_1	882_4_4795	74_4_1259	2608_56_137	265_4_529
24_6_1	882_4_4728	74_4_1322	2608_56_115	265_4_555
24_6_1	882_4_4710	74_4_1387	2608_56_129	265_4_494
24_6_1	882_4_4695	74_4_1411	2608_56_144	265_4_470
24_6_1	882_4_4815	74_4_1282	2608_56_123	265_4_500
24_6_1	882_4_4821	74_4_1297	2608_56_107	265_4_495
24_6_1	882_4_4759	74_4_1349	2608_56_126	265_4_486
24_6_1	882_4_4720	74_4_1384	2608_56_122	265_4_494
24_6_1	882_4_4707	74_4_1413	2608_56_102	265_4_498
24_6_1	882_4_4801	74_4_1340	2608_56_97	265_4_482
24_6_1	882_4_4835	74_4_1367	2608_56_104	265_4_414
24_6_1	882_4_4792	74_4_1407	2608_56_109	265_4_412
24_6_1	882_4_4744	74_4_1437	2608_56_105	265_4_434
24_6_1	882_4_4810	74_4_1373	2608_56_109	265_4_428
24_6_1	882_4_4867	74_4_1362	2608_56_108	265_4_383
24_6_1	882_4_4834	74_4_1387	2608_56_116	265_4_383
24_6_1	882_4_4795	74_4_1444	2608_56_112	265_4_369
24_6_1	882_4_4792	74_4_1456	2608_56_106	265_4_366
24_6_1	882_4_4840	74_4_1435	2608_56_79	265_4_366
24_6_1	882_4_4787	74_4_1491	2608_56_84	265_4_358
24_6_1	882_4_4754	74_4_1511	2608_56_98	265_4_357
24_6_1	882_4_4759	74_4_1521	2608_56_103	265_4_337
24_6_1	882_4_4756	74_4_1567	2608_56_83	265_4_314
24_6_1	882_4_4790	74_4_1485	2608_56_85	265_4_360
24_6_1	882_4_4781	74_4_1479	2608_56_100	265_4_360
24_6_1	882_4_4722	74_4_1528	2608_56_99	265_4_371
24_6_1	882_4_4747	74_4_1514	2608_56_84	265_4_375
24_6_1	882_4_4813	74_4_1457	2608_56_78	265_4_372
24_6_1	882_4_4796	74_4_1504	2608_56_73	265_4_347
24_6_1	882_4_4861	74_4_1442	2608_56_75	265_4_342
24_6_1	882_4_4833	74_4_1479	2608_56_73	265_4_335
24_6_1	882_4_4915	74_4_1422	2608_56_64	265_4_319
24_6_1	882_4_4900	74_4_1400	2608_56_71	265_4_349
24_6_1	882_4_4877	74_4_1403	2608_56_85	265_4_355
24_6_1	882_4_4854	74_4_1427	2608_56_84	265_4_355
24_6_1	882_4_4905	74_4_1381	2608_56_70	265_4_364
24_6_1	882_4_4960	74_4_1315	2608_56_74	265_4_371
24_6_1	882_4_4997	74_4_1279	2608_56_88	265_4_356
24_6_1	882_4_5058	74_4_1284	2608_56_60	265_4_318
24_6_1	882_4_5087	74_4_1243	2608_56_63	265_4_327
24_6_1	882_4_5137	74_4_1211	2608_56_48	265_4_324
24_6_1	882_4_5117	74_4_1196	2608_56_42	265_4_365
24_6_1	882_4_5146	74_4_1178	2608_56_48	265_4_348
24_6_1	882_4_5168	74_4_1159	2608_56_44	265_4_349
24_6_1	882_4_5198	74_4_1155	2608_56_44	265_4_323
24_6_1	882_4_5188	74_4_1161	2608_56_49	265_4_322
24_6_1	882_4_5143	74_4_1198	2608_56_34	265_4_345
24_6_1	882_4_5170	74_4_1173	2608_56_33	265_4_344
24_6_1	882_4_5163	74_4_1176	2608_56_31	265_4_350
24_6_1	882_4_5134	74_4_1183	2608_56_33	265_4_370
24_6_1	882_4_5143	74_4_1174	2608_56_33	265_4_370
24_6_1	882_4_5123	74_4_1155	2608_56_39	265_4_403
24_6_1	882_4_5093	74_4_1205	2608_56_46	265_4_376
24_6_1	882_4_5054	74_4_1209	2608_56_67	265_4_390
24_6_1	882_4_5053	74_4_1198	2608_56_67	265_4_402
24_6_1	882_4_5086	74_4_1164	2608_56_69	265_4_401
24_6_1	882_4_5130	74_4_1136	2608_56_79	265_4_375
24_6_1	882_4_5136	74_4_1126	2608_56_83	265_4_375
24_6_1	882_4_5178	74_4_1087	2608_56_91	265_4_364
24_6_1	882_4_5110	74_4_1134	2608_56_82	265_4_394
24_6_1	882_4_5111	74_4_1159	2608_56_87	265_4_363
24_6_1	882_4_4997	74_4_1261	2608_56_94	265_4_368
24_6_1	882_4_4962	74_4_1280	2608_56_92	265_4_386
24_6_1	882_4_4996	74_4_1263	2608_56_67	265_4_394
24_6_1	882_4_5001	74_4_1263	2608_56_84	265_4_372
24_6_1	882_4_4992	74_4_1271	2608_56_86	265_4_371
24_6_1	882_4_5050	74_4_1247	2608_56_72	265_4_351
24_6_1	882_4_5047	74_4_1231	2608_56_69	265_4_373
24_6_1	882_4_5081	74_4_1190	2608_56_70	265_4_379
24_6_1	882_4_5051	74_4_1223	2608_56_76	265_4_370
24_6_1	882_4_5093	74_4_1201	2608_56_65	265_4_361
24_6_1	882_4_5128	74_4_1169	2608_56_57	265_4_366
24_6_1	882_4_5064	74_4_1202	2608_56_54	265_4_400
24_6_1	882_4_5002	74_4_1241	2608_56_63	265_4_414
24_6_1	882_4_5040	74_4_1227	2608_56_54	265_4_399
24_6_1	882_4_5065	74_4_1230	2608_56_46	265_4_379
24_6_1	882_4_5054	74_4_1215	2608_56_49	265_4_402
24_6_1	882_4_5026	74_4_1242	2608_56_56	265_4_396
24_6_1	882_4_5069	74_4_1221	2608_56_64	265_4_366
24_6_1	882_4_5082	74_4_1239	2608_56_56	265_4_343
24_6_1	882_4_5086	74_4_1213	2608_56_57	265_4_364
24_6_1	882_4_5057	74_4_1229	2608_56_64	265_4_370
24_6_1	882_4_5064	74_4_1230	2608_56_75	265_4_351
24_6_1	882_4_5130	74_4_1206	2608_56_73	265_4_311
24_6_1	882_4_5110	74_4_1212	2608_56_72	265_4_326
24_6_1	882_4_5076	74_4_1234	2608_56_92	265_4_318
24_6_1	882_4_5111	74_4_1230	2608_56_90	265_4_289
24_6_1	882_4_5118	74_4_1236	2608_56_82	265_4_284
24_6_1	882_4_5078	74_4_1290	2608_56_85	265_4_267
24_6_1	882_4_5092	74_4_1288	2608_56_80	265_4_260
24_6_1	882_4_5036	74_4_1333	2608_56_89	265_4_262
24_6_1	882_4_5049	74_4_1325	2608_56_82	265_4_264
24_6_1	882_4_5070	74_4_1353	2608_56_70	265_4_227
24_6_1	882_4_4998	74_4_1421	2608_56_79	265_4_222
24_6_1	882_4_4977	74_4_1417	2608_56_59	265_4_267
24_6_1	882_4_4953	74_4_1413	2608_56_69	265_4_285
24_6_1	882_4_4940	74_4_1428	2608_56_71	265_4_281
24_6_1	882_4_4965	74_4_1439	2608_56_54	265_4_262
24_6_1	882_4_4883	74_4_1504	2608_56_49	265_4_284
24_6_1	882_4_4861	74_4_1535	2608_56_47	265_4_277
24_6_1	882_4_4871	74_4_1520	2608_56_56	265_4_273
24_6_1	882_4_4891	74_4_1474	2608_56_55	265_4_300
24_6_1	882_4_4912	74_4_1465	2608_56_41	265_4_302
24_6_1	882_4_4896	74_4_1499	2608_56_39	265_4_286
24_6_1	882_4_4946	74_4_1464	2608_56_31	265_4_279
24_6_1	882_4_4979	74_4_1432	2608_56_19	265_4_290
24_6_1	882_4_4989	74_4_1429	2608_56_16	265_4_286
24_6_1	882_4_4964	74_4_1466	2608_56_8	265_4_282
24_6_1	882_4_4963	74_4_1477	2608_56_9	265_4_271
24_6_1	882_4_4973	74_4_1460	2608_56_6	265_4_281
24_6_1	882_4_4960	74_4_1443	2608_56_6	265_4_311
24_6_1	882_4_5001	74_4_1406	2608_56_6	265_4_307
24_6_1	882_4_4945	74_4_1481	2608_56_7	265_4_287
24_6_1	882_4_4933	74_4_1468	2608_56_4	265_4_315
24_6_1	882_4_4902	74_4_1493	2608_56_3	265_4_322
24_6_1	882_4_4997	74_4_1424	2608_56_5	265_4_294
24_6_1	882_4_5005	74_4_1447	2608_56_5	265_4_263
24_6_1	882_4_5038	74_4_1407	2608_56_6	265_4_269
24_6_1	882_4_4942	74_4_1460	2608_56_6	265_4_312
24_6_1	882_4_4987	74_4_1433	2608_56_5	265_4_295
24_6_1	882_4_5035	74_4_1408	2608_56_7	265_4_270
24_6_1	882_4_5045	74_4_1409	2608_56_4	265_4_262
882_4_5058	74_4_1412	265_4_250
882_4_5001	74_4_1478	265_4_241
882_4_5052	74_4_1447	265_4_221
882_4_5015	74_4_1484	265_4_221
882_4_5002	74_4_1502	265_4_216
882_4_4976	74_4_1526	265_4_218
882_4_4946	74_4_1581	265_4_193
882_4_4972	74_4_1564	265_4_184
882_4_4988	74_4_1545	265_4_187
882_4_4945	74_4_1577	265_4_198
882_4_4960	74_4_1586	265_4_174
882_4_4913	74_4_1602	265_4_205
882_4_4926	74_4_1598	265_4_196
882_4_4977	74_4_1573	265_4_170
882_4_4967	74_4_1583	265_4_170
882_4_4945	74_4_1585	265_4_190
882_4_4937	74_4_1623	265_4_160
882_4_4926	74_4_1635	265_4_159
882_4_4989	74_4_1573	265_4_158
882_4_5036	74_4_1526	265_4_158
882_4_5057	74_4_1528	265_4_135
882_4_4952	74_4_1609	265_4_159
882_4_4986	74_4_1575	265_4_159
882_4_4988	74_4_1575	265_4_157
882_4_4968	74_4_1599	265_4_153
882_4_4988	74_4_1575	265_4_157
882_4_4903	74_4_1634	265_4_183
882_4_4901	74_4_1648	265_4_171
882_4_4979	74_4_1593	265_4_148
882_4_5016	74_4_1567	265_4_137
882_4_5006	74_4_1578	265_4_136
882_4_4995	74_4_1573	265_4_152
882_4_5009	74_4_1571	265_4_140
882_4_4990	74_4_1599	265_4_131
882_4_4975	74_4_1607	265_4_138
882_4_4912	74_4_1661	265_4_147
882_4_4928	74_4_1638	265_4_154
882_4_4920	74_4_1652	265_4_148
882_4_4943	74_4_1637	265_4_140
882_4_4928	74_4_1658	265_4_134
882_4_4961	74_4_1626	265_4_133
882_4_4947	74_4_1641	265_4_132
882_4_4977	74_4_1609	265_4_134
882_4_4977	74_4_1614	265_4_129
882_4_4926	74_4_1648	265_4_146
882_4_4887	74_4_1689	265_4_144
882_4_4943	74_4_1647	265_4_130
882_4_4850	74_4_1724	265_4_146
882_4_4825	74_4_1753	265_4_142
882_4_4802	74_4_1789	265_4_129
882_4_4809	74_4_1804	265_4_107
882_4_4743	74_4_1866	265_4_111
882_4_4800	74_4_1790	265_4_130
882_4_4732	74_4_1870	265_4_118
882_4_4722	74_4_1887	265_4_111
882_4_4758	74_4_1855	265_4_107
882_4_4742	74_4_1880	265_4_98
882_4_4756	74_4_1869	265_4_95
882_4_4781	74_4_1863	265_4_76
882_4_4772	74_4_1862	265_4_86
882_4_4757	74_4_1866	265_4_97
882_4_4787	74_4_1856	265_4_77
882_4_4754	74_4_1893	265_4_73
882_4_4752	74_4_1877	265_4_91
882_4_4761	74_4_1867	265_4_92
882_4_4723	74_4_1921	265_4_76
882_4_4743	74_4_1905	265_4_72
882_4_4671	74_4_1973	265_4_76
882_4_4675	74_4_1977	265_4_68
882_4_4643	74_4_2007	265_4_70
882_4_4626	74_4_2035	265_4_59
882_4_4617	74_4_2046	265_4_57
882_4_4629	74_4_2036	265_4_55
882_4_4641	74_4_2037	265_4_42
882_4_4594	74_4_2096	265_4_30
882_4_4511	74_4_2188	265_4_21
882_4_4542	74_4_2161	265_4_17
882_4_4515	74_4_2181	265_4_24
882_4_4516	74_4_2185	265_4_19
882_4_4495	74_4_2211	265_4_14
882_4_4470	74_4_2245	265_4_5
882_4_4478	74_4_2235	265_4_7
882_4_4479	74_4_2239	265_4_2
882_4_4484	74_4_2234	265_4_2
882_4_4402	74_4_2317	265_4_1
882_4_4399	74_4_2321
882_4_4422	74_4_2298
882_4_4444	74_4_2276
882_4_4414	74_4_2306
882_4_4368	74_4_2352
882_4_4365	74_4_2355
882_4_4358	74_4_2362
882_4_4369	74_4_2351
882_4_4421	74_4_2299
882_4_4421	74_4_2299
882_4_4461	74_4_2259
882_4_4474	74_4_2246
882_4_4425	74_4_2295
882_4_4509	74_4_2211
882_4_4483	74_4_2237
882_4_4445	74_4_2275
882_4_4469	74_4_2251
882_4_4491	74_4_2229
882_4_4514	74_4_2206
882_4_4435	74_4_2285
882_4_4525	74_4_2195
882_4_4632	74_4_2088
882_4_4594	74_4_2126
882_4_4613	74_4_2107
882_4_4651	74_4_2069
882_4_4689	74_4_2031
882_4_4729	74_4_1991
882_4_4696	74_4_2024
882_4_4717	74_4_2003
882_4_4723	74_4_1997
882_4_4764	74_4_1956
882_4_4775	74_4_1945
882_4_4808	74_4_1912
882_4_4755	74_4_1965
882_4_4779	74_4_1941
882_4_4814	74_4_1906
882_4_4802	74_4_1918
882_4_4791	74_4_1929
882_4_4806	74_4_1914
882_4_4787	74_4_1933
882_4_4878	74_4_1842
882_4_4894	74_4_1826
882_4_4813	74_4_1907
882_4_4777	74_4_1943
882_4_4791	74_4_1929
882_4_4880	74_4_1840
882_4_4829	74_4_1891
882_4_4748	74_4_1972
882_4_4750	74_4_1970
882_4_4793	74_4_1927
882_4_4745	74_4_1975
882_4_4661	74_4_2059
882_4_4632	74_4_2088
882_4_4637	74_4_2083
882_4_4747	74_4_1973
882_4_4794	74_4_1926
882_4_4779	74_4_1941
882_4_4721	74_4_1999
882_4_4792	74_4_1928
882_4_4847	74_4_1873
882_4_4781	74_4_1939
882_4_4762	74_4_1958
882_4_4755	74_4_1965
882_4_4779	74_4_1941
882_4_4776	74_4_1944
882_4_4778	74_4_1942
882_4_4702	74_4_2018
882_4_4625	74_4_2095
882_4_4730	74_4_1990
882_4_4765	74_4_1955
882_4_4733	74_4_1987
882_4_4616	74_4_2104
882_4_4509	74_4_2211
882_4_4577	74_4_2143
882_4_4555	74_4_2165
882_4_4526	74_4_2194
882_4_4501	74_4_2219
882_4_4554	74_4_2166
882_4_4577	74_4_2143
882_4_4552	74_4_2168
882_4_4543	74_4_2177
882_4_4501	74_4_2219
882_4_4566	74_4_2154
882_4_4543	74_4_2177
882_4_4512	74_4_2208
882_4_4495	74_4_2225
882_4_4493	74_4_2227
882_4_4582	74_4_2138
882_4_4538	74_4_2182
882_4_4474	74_4_2246
882_4_4456	74_4_2264
882_4_4484	74_4_2236
882_4_4495	74_4_2225
882_4_4415	74_4_2305
882_4_4387	74_4_2333
882_4_4436	74_4_2284
882_4_4498	74_4_2222
882_4_4470	74_4_2250
882_4_4367	74_4_2353
882_4_4375	74_4_2345
882_4_4427	74_4_2293
882_4_4511	74_4_2209
882_4_4493	74_4_2227
882_4_4444	74_4_2276
882_4_4423	74_4_2297
882_4_4446	74_4_2274
882_4_4436	74_4_2284
882_4_4371	74_4_2349
882_4_4330	74_4_2390
882_4_4327	74_4_2393
882_4_4323	74_4_2397
882_4_4334	74_4_2386
882_4_4338	74_4_2382
882_4_4336	74_4_2384
882_4_4275	74_4_2445
882_4_4339	74_4_2381
882_4_4351	74_4_2369
882_4_4352	74_4_2368
882_4_4384	74_4_2336
882_4_4395	74_4_2325
882_4_4418	74_4_2302
882_4_4458	74_4_2262
882_4_4452	74_4_2268
882_4_4500	74_4_2220
882_4_4523	74_4_2197
882_4_4561	74_4_2159
882_4_4548	74_4_2172
882_4_4558	74_4_2162
882_4_4663	74_4_2057
882_4_4674	74_4_2046
882_4_4635	74_4_2085
882_4_4587	74_4_2133
882_4_4609	74_4_2111
882_4_4634	74_4_2086
882_4_4612	74_4_2108
882_4_4556	74_4_2164
882_4_4546	74_4_2174
882_4_4596	74_4_2124
882_4_4606	74_4_2114
882_4_4600	74_4_2120
882_4_4583	74_4_2137
882_4_4557	74_4_2163
882_4_4602	74_4_2118
882_4_4592	74_4_2128
882_4_4591	74_4_2129
882_4_4555	74_4_2165
882_4_4539	74_4_2181
882_4_4568	74_4_2152
882_4_4557	74_4_2163
882_4_4570	74_4_2150
882_4_4539	74_4_2181
882_4_4588	74_4_2132
882_4_4653	74_4_2067
882_4_4667	74_4_2053
882_4_4652	74_4_2068
882_4_4615	74_4_2105
882_4_4649	74_4_2071
882_4_4638	74_4_2082
882_4_4637	74_4_2083
882_4_4627	74_4_2093
882_4_4648	74_4_2072
882_4_4626	74_4_2094
882_4_4661	74_4_2059
882_4_4607	74_4_2113
882_4_4581	74_4_2139
882_4_4492	74_4_2228
882_4_4518	74_4_2202
882_4_4534	74_4_2186
882_4_4485	74_4_2235
882_4_4521	74_4_2199
882_4_4440	74_4_2280
882_4_4443	74_4_2277
882_4_4468	74_4_2252
882_4_4481	74_4_2239
882_4_4445	74_4_2275
882_4_4448	74_4_2272
882_4_4483	74_4_2237
882_4_4575	74_4_2145
882_4_4531	74_4_2189
882_4_4456	74_4_2264
882_4_4499	74_4_2221
882_4_4476	74_4_2244
882_4_4458	74_4_2262
882_4_4425	74_4_2295
882_4_4377	74_4_2343
882_4_4399	74_4_2321
882_4_4347	74_4_2373
882_4_4358	74_4_2362
882_4_4325	74_4_2395
882_4_4389	74_4_2331
882_4_4475	74_4_2245
882_4_4505	74_4_2215
882_4_4502	74_4_2218
882_4_4448	74_4_2272
882_4_4417	74_4_2303
882_4_4439	74_4_2281
882_4_4476	74_4_2244
882_4_4480	74_4_2240
882_4_4476	74_4_2244
882_4_4494	74_4_2226
882_4_4514	74_4_2206
882_4_4533	74_4_2187
882_4_4512	74_4_2208
882_4_4536	74_4_2184
882_4_4515	74_4_2205
882_4_4498	74_4_2222
882_4_4468	74_4_2252
882_4_4441	74_4_2279
882_4_4385	74_4_2335
882_4_4321	74_4_2399
882_4_4313	74_4_2407
882_4_4330	74_4_2390
882_4_4337	74_4_2383
882_4_4325	74_4_2395
882_4_4323	74_4_2397
882_4_4283	74_4_2437
882_4_4363	74_4_2357
882_4_4451	74_4_2269
882_4_4463	74_4_2257
882_4_4411	74_4_2309
882_4_4373	74_4_2347
882_4_4391	74_4_2329
882_4_4355	74_4_2365
882_4_4398	74_4_2322
882_4_4421	74_4_2299
882_4_4426	74_4_2294
882_4_4348	74_4_2372
882_4_4311	74_4_2409
882_4_4281	74_4_2439
882_4_4287	74_4_2433
882_4_4274	74_4_2446
882_4_4268	74_4_2452
882_4_4200	74_4_2520
882_4_4235	74_4_2485
882_4_4264	74_4_2456
882_4_4283	74_4_2437
882_4_4270	74_4_2450
882_4_4284	74_4_2436
882_4_4311	74_4_2409
882_4_4333	74_4_2387
882_4_4276	74_4_2444
882_4_4251	74_4_2469
882_4_4279	74_4_2441
882_4_4315	74_4_2405
882_4_4253	74_4_2467
882_4_4229	74_4_2491
882_4_4252	74_4_2468
882_4_4312	74_4_2408
882_4_4324	74_4_2396
882_4_4288	74_4_2432
882_4_4345	74_4_2375
882_4_4419	74_4_2301
882_4_4496	74_4_2224
882_4_4515	74_4_2205
882_4_4455	74_4_2265
882_4_4471	74_4_2249
882_4_4515	74_4_2205
882_4_4520	74_4_2200
882_4_4417	74_4_2303
882_4_4445	74_4_2275
882_4_4481	74_4_2239
882_4_4432	74_4_2288
882_4_4438	74_4_2282
882_4_4407	74_4_2313
882_4_4371	74_4_2349
882_4_4397	74_4_2323
882_4_4459	74_4_2261
882_4_4411	74_4_2309
882_4_4379	74_4_2341
882_4_4389	74_4_2331
882_4_4409	74_4_2311
882_4_4432	74_4_2288
882_4_4410	74_4_2310
882_4_4382	74_4_2338
882_4_4389	74_4_2331
882_4_4421	74_4_2299
882_4_4467	74_4_2253
882_4_4436	74_4_2284
882_4_4464	74_4_2256
882_4_4450	74_4_2270
882_4_4502	74_4_2218
882_4_4531	74_4_2189
882_4_4503	74_4_2217
882_4_4525	74_4_2195
882_4_4515	74_4_2205
882_4_4551	74_4_2169
882_4_4498	74_4_2222
882_4_4409	74_4_2311
882_4_4398	74_4_2322
882_4_4480	74_4_2240
882_4_4451	74_4_2269
882_4_4442	74_4_2278
882_4_4444	74_4_2276
882_4_4467	74_4_2253
882_4_4435	74_4_2285
882_4_4393	74_4_2327
882_4_4367	74_4_2353
882_4_4302	74_4_2418
882_4_4289	74_4_2431
882_4_4326	74_4_2394
882_4_4310	74_4_2410
882_4_4347	74_4_2373
882_4_4376	74_4_2344
882_4_4329	74_4_2391
882_4_4282	74_4_2438
882_4_4228	74_4_2492
882_4_4240	74_4_2480
882_4_4226	74_4_2494
882_4_4187	74_4_2533
882_4_4149	74_4_2571
882_4_4171	74_4_2549
882_4_4224	74_4_2496
882_4_4265	74_4_2455
882_4_4179	74_4_2541
882_4_4187	74_4_2533
882_4_4208	74_4_2512
882_4_4246	74_4_2474
882_4_4297	74_4_2423
882_4_4294	74_4_2426
882_4_4287	74_4_2433
882_4_4308	74_4_2412
882_4_4400	74_4_2320
882_4_4368	74_4_2352
882_4_4308	74_4_2412
882_4_4333	74_4_2387
882_4_4338	74_4_2382
882_4_4385	74_4_2335
882_4_4341	74_4_2379
882_4_4313	74_4_2407
882_4_4400	74_4_2320
882_4_4395	74_4_2325
882_4_4342	74_4_2378
882_4_4272	74_4_2448
882_4_4277	74_4_2443
882_4_4359	74_4_2361
882_4_4340	74_4_2380
882_4_4301	74_4_2419
882_4_4293	74_4_2427
882_4_4291	74_4_2429
882_4_4290	74_4_2430
882_4_4227	74_4_2493
882_4_4193	74_4_2527
882_4_4142	74_4_2578
882_4_4222	74_4_2498
882_4_4148	74_4_2572
882_4_4122	74_4_2598
882_4_4048	74_4_2672
882_4_4088	74_4_2632
882_4_4083	74_4_2637
882_4_4031	74_4_2689
882_4_3927	74_4_2793
882_4_3948	74_4_2772
882_4_3969	74_4_2751
882_4_3924	74_4_2796
882_4_3955	74_4_2765
882_4_3911	74_4_2809
882_4_3916	74_4_2804
882_4_3924	74_4_2796
882_4_3965	74_4_2755
882_4_3861	74_4_2859
882_4_3869	74_4_2851
882_4_3841	74_4_2879
882_4_3882	74_4_2838
882_4_3954	74_4_2766
882_4_3898	74_4_2822
882_4_3904	74_4_2816
882_4_3955	74_4_2765
882_4_3964	74_4_2756
882_4_3876	74_4_2844
882_4_3841	74_4_2879
882_4_3899	74_4_2821
882_4_3951	74_4_2769
882_4_3973	74_4_2747
882_4_3942	74_4_2778
882_4_3991	74_4_2729
882_4_4015	74_4_2705
882_4_4087	74_4_2633
882_4_4037	74_4_2683
882_4_4047	74_4_2673
882_4_4088	74_4_2632
882_4_4214	74_4_2506
882_4_4248	74_4_2472
882_4_4166	74_4_2554
882_4_4158	74_4_2562
882_4_4211	74_4_2509
882_4_4178	74_4_2542
882_4_4106	74_4_2614
882_4_4014	74_4_2706
882_4_3994	74_4_2726
882_4_4064	74_4_2656
882_4_4039	74_4_2681
882_4_3971	74_4_2749
882_4_3885	74_4_2835
882_4_4009	74_4_2711
882_4_4031	74_4_2689
882_4_4100	74_4_2620
882_4_4037	74_4_2683
882_4_4026	74_4_2694
882_4_4073	74_4_2647
882_4_4065	74_4_2655
882_4_4059	74_4_2661
882_4_4042	74_4_2678
882_4_4046	74_4_2674
882_4_4094	74_4_2626
882_4_4107	74_4_2613
882_4_4101	74_4_2619
882_4_4101	74_4_2619
882_4_4055	74_4_2665
882_4_4073	74_4_2647
882_4_4079	74_4_2641
882_4_4032	74_4_2688
882_4_4015	74_4_2705
882_4_4047	74_4_2673
882_4_4097	74_4_2623
882_4_4054	74_4_2666
882_4_3964	74_4_2756
882_4_4043	74_4_2677
882_4_3996	74_4_2724
882_4_4019	74_4_2701
882_4_4027	74_4_2693
882_4_4025	74_4_2695
882_4_4001	74_4_2719
882_4_4049	74_4_2671
882_4_4046	74_4_2674
882_4_3942	74_4_2778
882_4_3964	74_4_2756
882_4_3950	74_4_2770
882_4_3959	74_4_2761
882_4_3930	74_4_2790
882_4_3921	74_4_2799
882_4_3871	74_4_2849
882_4_3948	74_4_2772
882_4_3940	74_4_2780
882_4_3826	74_4_2894
882_4_3812	74_4_2908
882_4_3882	74_4_2838
882_4_3920	74_4_2800
882_4_3924	74_4_2796
882_4_3860	74_4_2860
882_4_3864	74_4_2856
882_4_3968	74_4_2752
882_4_4022	74_4_2698
882_4_3999	74_4_2721
882_4_3977	74_4_2743
882_4_3972	74_4_2748
882_4_3949	74_4_2771
882_4_3927	74_4_2793
882_4_3870	74_4_2850
882_4_3897	74_4_2823
882_4_3973	74_4_2747
882_4_3993	74_4_2727
882_4_3952	74_4_2768
882_4_3906	74_4_2814
882_4_3975	74_4_2745
882_4_3996	74_4_2724
882_4_3977	74_4_2743
882_4_3898	74_4_2822
882_4_3973	74_4_2747
882_4_4054	74_4_2666
882_4_4114	74_4_2606
882_4_4025	74_4_2695
882_4_3960	74_4_2760
882_4_3986	74_4_2734
882_4_4036	74_4_2684
882_4_3968	74_4_2752
882_4_3914	74_4_2806
882_4_3898	74_4_2822
882_4_4006	74_4_2714
882_4_4054	74_4_2666
882_4_3952	74_4_2768
882_4_3880	74_4_2840
882_4_3949	74_4_2771
882_4_4059	74_4_2661
882_4_4061	74_4_2659
882_4_3947	74_4_2773
882_4_3915	74_4_2805
882_4_3990	74_4_2730
882_4_3930	74_4_2790
882_4_3930	74_4_2790
882_4_3872	74_4_2848
882_4_3912	74_4_2808
882_4_3918	74_4_2802
882_4_3944	74_4_2776
882_4_3926	74_4_2794
882_4_3891	74_4_2829
882_4_3905	74_4_2815
882_4_3902	74_4_2818
882_4_3873	74_4_2847
882_4_3836	74_4_2884
882_4_3902	74_4_2818
882_4_3970	74_4_2750
882_4_3898	74_4_2822
882_4_3917	74_4_2803
882_4_3918	74_4_2802
882_4_3888	74_4_2832
882_4_3926	74_4_2794
882_4_3925	74_4_2795
882_4_3950	74_4_2770
882_4_4018	74_4_2702
882_4_4029	74_4_2691
882_4_3976	74_4_2744
882_4_3911	74_4_2809
882_4_3933	74_4_2787
882_4_3917	74_4_2803
882_4_3892	74_4_2828
882_4_3842	74_4_2878
882_4_3866	74_4_2854
882_4_3871	74_4_2849
882_4_3857	74_4_2863
882_4_3816	74_4_2904
882_4_3856	74_4_2864
882_4_3893	74_4_2827
882_4_3942	74_4_2778
882_4_3942	74_4_2778
882_4_3877	74_4_2843
882_4_3923	74_4_2797
882_4_3934	74_4_2786
882_4_3931	74_4_2789
882_4_3866	74_4_2854
882_4_3892	74_4_2828
882_4_3883	74_4_2837
882_4_3913	74_4_2807
882_4_3990	74_4_2730
882_4_3955	74_4_2765
882_4_4033	74_4_2687
882_4_4056	74_4_2664
882_4_4016	74_4_2704
882_4_3991	74_4_2729
882_4_4051	74_4_2669
882_4_4009	74_4_2711
882_4_3970	74_4_2750
882_4_3997	74_4_2723
882_4_4075	74_4_2645
882_4_4116	74_4_2604
882_4_4154	74_4_2566
882_4_4196	74_4_2524
882_4_4224	74_4_2496
882_4_4222	74_4_2498
882_4_4144	74_4_2576
882_4_4105	74_4_2615
882_4_4170	74_4_2550
882_4_4144	74_4_2576
882_4_4176	74_4_2544
882_4_4181	74_4_2539
882_4_4242	74_4_2478
882_4_4278	74_4_2442
882_4_4379	74_4_2341
882_4_4348	74_4_2372
882_4_4340	74_4_2380
882_4_4375	74_4_2345
882_4_4356	74_4_2364
882_4_4332	74_4_2388
882_4_4247	74_4_2473
882_4_4269	74_4_2451
882_4_4374	74_4_2346
882_4_4299	74_4_2421
882_4_4279	74_4_2441
882_4_4220	74_4_2500
882_4_4190	74_4_2530
882_4_4218	74_4_2502
882_4_4272	74_4_2448
882_4_4210	74_4_2510
882_4_4240	74_4_2480
882_4_4272	74_4_2448
882_4_4324	74_4_2396
882_4_4333	74_4_2387
882_4_4271	74_4_2449
882_4_4279	74_4_2441
882_4_4270	74_4_2450
882_4_4290	74_4_2430
882_4_4179	74_4_2541
882_4_4166	74_4_2554
882_4_4238	74_4_2482
882_4_4204	74_4_2516
882_4_4188	74_4_2532
882_4_4166	74_4_2554
882_4_4188	74_4_2532
882_4_4179	74_4_2541
882_4_4162	74_4_2558
882_4_4112	74_4_2608
882_4_4091	74_4_2629
882_4_4193	74_4_2527
882_4_4248	74_4_2472
882_4_4262	74_4_2458
882_4_4197	74_4_2523
882_4_4166	74_4_2554
882_4_4161	74_4_2559
882_4_4247	74_4_2473
882_4_4233	74_4_2487
882_4_4247	74_4_2473
882_4_4267	74_4_2453
882_4_4286	74_4_2434
882_4_4309	74_4_2411
882_4_4182	74_4_2538
882_4_4123	74_4_2597
882_4_4202	74_4_2518
882_4_4301	74_4_2419
882_4_4299	74_4_2421
882_4_4281	74_4_2439
882_4_4311	74_4_2409
882_4_4400	74_4_2320
882_4_4451	74_4_2269
882_4_4460	74_4_2260
882_4_4492	74_4_2228
882_4_4562	74_4_2158
882_4_4527	74_4_2193
882_4_4503	74_4_2217
882_4_4501	74_4_2219
882_4_4550	74_4_2170
882_4_4573	74_4_2147
882_4_4576	74_4_2144
882_4_4653	74_4_2067
882_4_4691	74_4_2029
882_4_4772	74_4_1948
882_4_4752	74_4_1968
882_4_4786	74_4_1934
882_4_4747	74_4_1973
882_4_4747	74_4_1973
882_4_4707	74_4_2013
882_4_4753	74_4_1967
882_4_4748	74_4_1972
882_4_4743	74_4_1977
882_4_4749	74_4_1971
882_4_4745	74_4_1975
882_4_4671	74_4_2049
882_4_4694	74_4_2026
882_4_4697	74_4_2023
882_4_4749	74_4_1971
882_4_4669	74_4_2051
882_4_4681	74_4_2039
882_4_4745	74_4_1975
882_4_4768	74_4_1952
882_4_4745	74_4_1975
882_4_4762	74_4_1958
882_4_4795	74_4_1925
882_4_4795	74_4_1925
882_4_4737	74_4_1983
882_4_4772	74_4_1948
882_4_4852	74_4_1868
882_4_4914	74_4_1806
882_4_4957	74_4_1763
882_4_4949	74_4_1771
882_4_4940	74_4_1780
882_4_4934	74_4_1786
882_4_4922	74_4_1798
882_4_4949	74_4_1771
882_4_4905	74_4_1815
882_4_4889	74_4_1831
882_4_4887	74_4_1833
882_4_4973	74_4_1747
882_4_4984	74_4_1736
882_4_4989	74_4_1731
882_4_4967	74_4_1753
882_4_4947	74_4_1773
882_4_4886	74_4_1834
882_4_4931	74_4_1789
882_4_4934	74_4_1786
882_4_4930	74_4_1790
882_4_4921	74_4_1799
882_4_4974	74_4_1746
882_4_4983	74_4_1737
882_4_4938	74_4_1782
882_4_4940	74_4_1780
882_4_4982	74_4_1738
882_4_4977	74_4_1743
882_4_4965	74_4_1755
882_4_4968	74_4_1752
882_4_4893	74_4_1827
882_4_4959	74_4_1761
882_4_5026	74_4_1694
882_4_5035	74_4_1685
882_4_4966	74_4_1754
882_4_4968	74_4_1752
882_4_4964	74_4_1756
882_4_5001	74_4_1719
882_4_5059	74_4_1661
882_4_5107	74_4_1613
882_4_5096	74_4_1624
882_4_5093	74_4_1627
882_4_5150	74_4_1570
882_4_5170	74_4_1550
882_4_5113	74_4_1607
882_4_5095	74_4_1625
882_4_5116	74_4_1604
882_4_5151	74_4_1569
882_4_5166	74_4_1554
882_4_5155	74_4_1565
882_4_5176	74_4_1544
882_4_5117	74_4_1603
882_4_5117	74_4_1603
882_4_5080	74_4_1640
882_4_5096	74_4_1624
882_4_5139	74_4_1581
882_4_5169	74_4_1551
882_4_5236	74_4_1484
882_4_5205	74_4_1515
882_4_5242	74_4_1478
882_4_5203	74_4_1517
882_4_5222	74_4_1498
882_4_5244	74_4_1476
882_4_5292	74_4_1428
882_4_5288	74_4_1432
882_4_5304	74_4_1416
882_4_5281	74_4_1439
882_4_5239	74_4_1481
882_4_5269	74_4_1451
882_4_5240	74_4_1480
882_4_5261	74_4_1459
882_4_5187	74_4_1533
882_4_5185	74_4_1535
882_4_5181	74_4_1539
882_4_5173	74_4_1547
882_4_5224	74_4_1496
882_4_5153	74_4_1567
882_4_5195	74_4_1525
882_4_5183	74_4_1537
882_4_5229	74_4_1491
882_4_5185	74_4_1535
882_4_5192	74_4_1528
882_4_5253	74_4_1467
882_4_5234	74_4_1486
882_4_5231	74_4_1489
882_4_5154	74_4_1566
882_4_5103	74_4_1617
882_4_5105	74_4_1615
882_4_5158	74_4_1562
882_4_5123	74_4_1597
882_4_5185	74_4_1535
882_4_5200	74_4_1520
882_4_5302	74_4_1418
882_4_5305	74_4_1415
882_4_5277	74_4_1443
882_4_5290	74_4_1430
882_4_5248	74_4_1472
882_4_5217	74_4_1503
882_4_5174	74_4_1546
882_4_5159	74_4_1561
882_4_5198	74_4_1522
882_4_5220	74_4_1500
882_4_5242	74_4_1478
882_4_5200	74_4_1520
882_4_5185	74_4_1535
882_4_5203	74_4_1517
882_4_5263	74_4_1457
882_4_5202	74_4_1518
882_4_5173	74_4_1547
882_4_5126	74_4_1594
882_4_5137	74_4_1583
882_4_5147	74_4_1573
882_4_5170	74_4_1550
882_4_5197	74_4_1523
882_4_5186	74_4_1534
882_4_5154	74_4_1566
882_4_5155	74_4_1565
882_4_5127	74_4_1593
882_4_5136	74_4_1584
882_4_5142	74_4_1578
882_4_5157	74_4_1563
882_4_5227	74_4_1493
882_4_5223	74_4_1497
882_4_5167	74_4_1553
882_4_5154	74_4_1566
882_4_5145	74_4_1575
882_4_5211	74_4_1509
882_4_5222	74_4_1498
882_4_5190	74_4_1530
882_4_5235	74_4_1485
882_4_5272	74_4_1448
882_4_5282	74_4_1438
882_4_5255	74_4_1465
882_4_5236	74_4_1484
882_4_5255	74_4_1465
882_4_5257	74_4_1463
882_4_5226	74_4_1494
882_4_5215	74_4_1505
882_4_5199	74_4_1521
882_4_5242	74_4_1478
882_4_5255	74_4_1465
882_4_5259	74_4_1461
882_4_5290	74_4_1430
882_4_5280	74_4_1440
882_4_5316	74_4_1404
882_4_5344	74_4_1376
882_4_5328	74_4_1392
882_4_5311	74_4_1409
882_4_5280	74_4_1440
882_4_5330	74_4_1390
882_4_5244	74_4_1476
882_4_5284	74_4_1436
882_4_5282	74_4_1438
882_4_5242	74_4_1478
882_4_5246	74_4_1474
882_4_5212	74_4_1508
882_4_5210	74_4_1510
882_4_5191	74_4_1529
882_4_5197	74_4_1523
882_4_5229	74_4_1491
882_4_5126	74_4_1594
882_4_5176	74_4_1544
882_4_5154	74_4_1566
882_4_5153	74_4_1567
882_4_5177	74_4_1543
882_4_5217	74_4_1503
[truncated: 3,001 more rows]
[truncated: 2,249 more columns]
