# Supplementary material for: Environmental change makes robust ecological networks fragile
Source: Nat Commun. 2016 Aug 11;7:12462. doi: 10.1038/ncomms12462 (PMC4987532; doi:10.1038/ncomms12462)
Supplement: Supplementary Data 1 — Host-parasite networks and host extinction sequences in Avida experiments. The compressed archive includes the 100 co-evolved host-parasite networks and the host extinction sequences in the historical scenario. [file ncomms12462-s2.zip › Supplementary_data_S1/host_extinction_sequence_32.csv]

1718_15_2	593_2_2	3725_6_1	643_25_4	592_0135_1	344_135_13	345_135_1	346_6_3	347_135_8	340_2_5	341_135_9	342_135_4	343_135_11	348_6_23	349_4_1	2919_25_1	1653_135_3	960_135_3	594_35_12	2318_135_1	2319_15_1	2314_2_2	2315_135_1	2313_35_1	2310_15_1	2311_135_1	298_135_9	299_135_6	296_135_3	297_135_12	294_015_11	295_135_5	292_135_16	293_25_12	290_6_3	291_35_17	3773_135_1	3772_135_1	3771_135_1	3770_0135_1	3775_135_1	3774_2_1	3779_3_1	270_35_4	271_135_3	272_015_2	273_45_3	274_4_4	275_4_2	276_2_9
1718_15_2	593_2_1	643_25_7	592_0135_1	344_135_12	345_135_1	346_6_4	347_135_7	340_2_4	341_135_7	342_135_4	343_135_11	348_6_22	349_4_1	2919_25_1	1653_135_2	594_35_10	2318_135_1	2319_15_1	2314_2_2	2315_135_1	2313_35_1	2310_15_1	2311_135_1	298_135_7	299_135_6	296_135_3	297_135_12	294_015_10	295_135_4	292_135_16	293_25_12	290_6_3	291_35_19	3773_135_1	3772_135_1	3770_0135_1	3775_135_1	3774_2_1	3779_3_2	270_35_3	271_135_3	272_015_2	273_45_2	274_4_6	275_4_2	276_2_12	277_135_1	278_6_3	279_4_3
593_2_1	643_25_9	344_135_11	345_135_1	346_6_3	347_135_5	340_2_4	341_135_7	342_135_3	343_135_10	348_6_22	349_4_1	2919_25_1	1653_135_2	594_35_7	2318_135_1	2314_2_2	2315_135_1	2313_35_1	2310_15_1	2311_135_1	298_135_5	299_135_5	296_135_3	297_135_8	294_015_8	295_135_4	292_135_15	293_25_12	290_6_4	291_35_18	3772_135_1	3775_135_1	3774_2_1	3779_3_3	270_35_3	271_135_1	272_015_2	273_45_2	274_4_5	275_4_2	276_2_13	277_135_1	278_6_3	279_4_1	2268_25_1	2262_4_2	2263_25_1	2261_6_3	2264_135_1
593_2_1	643_25_14	344_135_11	345_135_1	346_6_3	347_135_3	340_2_4	341_135_6	342_135_3	343_135_10	348_6_17	349_4_1	2919_25_1	1653_135_1	2318_135_1	2314_2_2	2315_135_1	2313_35_1	2310_15_1	2311_135_1	298_135_5	299_135_5	296_135_3	297_135_6	294_015_6	295_135_4	292_135_13	293_25_12	290_6_4	291_35_22	3772_135_1	3775_135_1	3774_2_1	3779_3_3	270_35_2	271_135_1	272_015_2	273_45_2	274_4_6	275_4_2	276_2_17	277_135_1	278_6_2	279_4_1	2268_25_1	2262_4_1	2263_25_1	2261_6_5	2264_135_1	2446_2_1
593_2_2	2118_35_1	1855_2_3	937_135_2	90_6_2	798_6_1	643_25_21	507_135_1	620_4_1	429_135_3	1948_135_2	1949_35_1	2173_135_2	1940_2_1	1145_135_17	344_135_2	819_135_2	346_6_1	347_135_1	341_135_2	342_135_1	3851_35_6	810_135_1	2176_015_2	813_6_9	348_6_8	815_015_12	817_4_4	2912_135_9	1798_135_2	2914_135_1	1250_135_1	719_4_2	1622_6_1	717_135_2	1791_2_15	2175_6_1	2855_0135_2	1993_2_1	711_4_19	2856_6_2	1397_135_2	2295_135_2	2158_135_1	1494_135_1	273_45_2	2592_13_1	1499_6_5	1264_4_2	961_135_1
593_2_2	2118_35_1	1855_2_4	937_135_2	90_6_2	798_6_1	643_25_22	507_135_1	620_4_1	429_135_8	1948_135_1	2173_135_4	1940_2_2	1145_135_21	344_135_2	819_135_2	3854_3_1	347_135_1	341_135_2	342_135_1	3851_35_8	810_135_1	2176_015_3	813_6_11	348_6_8	815_015_9	817_4_4	2912_135_10	1798_135_4	2914_135_1	1250_135_2	719_4_3	1622_6_1	717_135_2	1791_2_17	1398_135_21	2855_0135_2	1993_2_1	711_4_23	2856_6_2	1397_135_2	2295_135_1	2158_135_1	1494_135_1	2592_13_2	1499_6_7	1264_4_2	961_135_1	594_35_5	1068_135_2
593_2_2	2118_35_1	1855_2_3	937_135_3	90_6_2	798_6_1	507_135_1	429_135_15	1948_135_1	2173_135_5	1940_2_3	1145_135_24	344_135_3	819_135_2	3854_3_1	347_135_1	341_135_2	342_135_1	3851_35_7	810_135_2	813_6_13	348_6_6	815_015_5	817_4_5	2912_135_16	1798_135_5	2914_135_1	1250_135_2	719_4_3	1622_6_1	717_135_3	1791_2_22	1398_135_18	2855_0135_2	1993_2_2	711_4_21	2856_6_4	1397_135_2	1492_4_6	2158_135_1	1494_135_1	2592_13_3	1499_6_8	1264_4_3	961_135_1	594_35_6	1068_135_3	1394_135_1	1706_135_5	1707_0_1
593_2_2	2118_35_1	1855_2_4	937_135_3	90_6_3	798_6_1	507_135_1	429_135_21	1948_135_1	2173_135_5	1940_2_3	1145_135_26	344_135_5	819_135_2	3854_3_1	347_135_1	341_135_4	342_135_1	3851_35_10	810_135_2	813_6_15	348_6_6	815_015_4	817_4_9	2912_135_22	1798_135_5	2914_135_3	1250_135_2	719_4_3	1622_6_1	717_135_3	1791_2_24	1398_135_22	711_4_18	2856_6_5	1397_135_3	1492_4_7	2158_135_1	1494_135_1	2592_13_3	1499_6_9	1264_4_3	961_135_1	594_35_6	1068_135_3	1394_135_1	1706_135_7	1707_0_2	1393_6_12	1063_45_28
593_2_3	2118_35_1	1855_2_3	937_135_4	90_6_4	798_6_1	507_135_1	429_135_22	1948_135_1	2173_135_6	1940_2_6	1145_135_30	344_135_5	819_135_3	3854_3_1	347_135_1	341_135_3	342_135_1	3851_35_15	810_135_2	813_6_13	348_6_7	815_015_6	817_4_8	2912_135_26	1798_135_5	2914_135_3	1250_135_2	719_4_3	1622_6_1	717_135_4	1791_2_25	1398_135_22	711_4_14	2856_6_4	1397_135_3	1492_4_6	2158_135_1	1494_135_1	2592_13_3	1499_6_8	1264_4_3	961_135_1	594_35_10	1068_135_2	1394_135_1	1706_135_8	1707_0_2	1393_6_13	1063_45_31
593_2_2	1855_2_3	90_6_5	798_6_1	507_135_1	429_135_25	1948_135_1	2173_135_7	1940_2_7	1145_135_42	344_135_6	819_135_3	347_135_1	341_135_4	3851_35_17	810_135_4	813_6_14	348_6_6	815_015_5	817_4_8	2912_135_27	1798_135_3	2914_135_3	1250_135_2	719_4_4	1622_6_1	717_135_3	1791_2_30	1398_135_24	711_4_13	2856_6_4	1397_135_4	1492_4_8	1494_135_1	2592_13_2	1499_6_7	1264_4_3	1451_2_1	594_35_12	1068_135_4	1394_135_2	1706_135_9	1707_0_2	1393_6_9	1063_45_29	1062_135_1	1324_4_18	1529_135_3	2184_135_16	913_4_1
593_2_2	1855_2_5	90_6_7	507_135_1	429_135_25	1948_135_1	2173_135_7	1940_2_8	1145_135_44	344_135_6	819_135_3	347_135_1	341_135_4	3851_35_20	810_135_3	813_6_16	348_6_8	815_015_2	817_4_7	2912_135_23	1798_135_2	2914_135_2	1250_135_3	719_4_5	1622_6_1	717_135_2	1791_2_29	1398_135_26	711_4_14	2856_6_2	1397_135_5	1492_4_11	2592_13_3	1499_6_8	1264_4_2	1451_2_2	594_35_10	1068_135_4	1394_135_1	1706_135_9	1707_0_2	1393_6_8	1063_45_29	1062_135_1	1324_4_15	1529_135_3	2184_135_12	913_4_1	1668_2_6	297_135_1
593_2_2	1855_2_3	90_6_9	507_135_1	429_135_28	1948_135_3	2173_135_9	1940_2_6	1145_135_45	344_135_3	819_135_3	347_135_1	341_135_5	3851_35_27	810_135_3	813_6_18	348_6_8	815_015_1	817_4_6	2912_135_30	2914_135_1	1250_135_4	719_4_5	1622_6_1	717_135_1	1791_2_30	1398_135_23	711_4_12	2856_6_2	1397_135_6	1492_4_10	2592_13_4	1499_6_8	1264_4_2	1451_2_2	594_35_12	1068_135_2	1394_135_1	1706_135_7	1707_0_3	1393_6_8	1063_45_29	1062_135_1	1324_4_13	1529_135_1	2184_135_10	913_4_1	1668_2_6	297_135_1	292_135_13
593_2_2	1855_2_5	90_6_8	507_135_1	429_135_26	1948_135_2	2173_135_11	1940_2_7	1145_135_46	344_135_2	819_135_2	347_135_1	341_135_4	3851_35_27	810_135_2	813_6_24	348_6_9	817_4_4	2912_135_30	2914_135_2	1250_135_3	719_4_5	1622_6_1	717_135_2	1791_2_26	1398_135_25	711_4_13	2856_6_4	1397_135_6	1492_4_10	1103_015_2	1499_6_6	1264_4_1	594_35_13	1068_135_3	1394_135_1	1706_135_6	1707_0_2	1393_6_9	1063_45_29	1062_135_1	1324_4_13	1529_135_1	2184_135_7	913_4_1	1668_2_6	297_135_1	292_135_11	293_25_1	291_35_24
593_2_2	1855_2_5	90_6_10	507_135_1	429_135_28	1948_135_4	2173_135_11	1940_2_7	1145_135_45	344_135_2	819_135_2	347_135_1	341_135_5	3851_35_38	810_135_3	813_6_24	348_6_8	817_4_1	2912_135_28	2914_135_2	1250_135_2	719_4_5	1622_6_1	717_135_1	1791_2_26	1398_135_21	711_4_11	2856_6_4	1397_135_6	1492_4_10	1103_015_2	1499_6_7	1264_4_1	594_35_12	1068_135_2	1706_135_10	1707_0_1	1393_6_7	1063_45_24	1062_135_1	1324_4_12	1529_135_2	2184_135_8	913_4_1	1668_2_5	297_135_1	292_135_12	293_25_1	291_35_22	1128_135_11
593_2_2	1855_2_6	90_6_13	507_135_1	429_135_26	1948_135_3	2173_135_9	1940_2_7	1145_135_41	344_135_1	819_135_3	347_135_1	341_135_5	3851_35_46	810_135_2	813_6_36	348_6_8	918_45_6	2912_135_25	2914_135_2	1250_135_1	719_4_4	1622_6_1	717_135_1	1791_2_24	1398_135_21	711_4_10	2856_6_4	1397_135_5	1492_4_9	1103_015_2	1499_6_7	1264_4_1	594_35_11	1068_135_2	1706_135_8	1707_0_1	1393_6_5	1063_45_25	1062_135_1	1324_4_11	1529_135_2	2184_135_9	913_4_1	1668_2_5	297_135_1	292_135_10	293_25_1	291_35_25	1128_135_13
593_2_3	1855_2_9	90_6_16	507_135_1	429_135_27	1948_135_2	2173_135_8	1940_2_6	1145_135_40	344_135_1	819_135_2	347_135_1	341_135_4	3851_35_47	810_135_3	813_6_40	348_6_10	918_45_6	2912_135_30	2914_135_1	1399_135_4	719_4_3	1622_6_1	1791_2_21	1251_135_1	711_4_11	2856_6_5	1397_135_5	1492_4_9	1103_015_2	1499_6_7	1264_4_1	594_35_10	1068_135_1	1706_135_8	1707_0_1	1393_6_4	1063_45_26	1062_135_1	1324_4_8	1529_135_2	2184_135_13	913_4_1	1668_2_3	297_135_1	292_135_15	293_25_1	291_35_32	1128_135_14	1085_25_9
593_2_3	1855_2_9	90_6_19	507_135_1	429_135_24	1948_135_2	2173_135_8	1940_2_7	1145_135_37	344_135_1	819_135_2	347_135_1	341_135_4	3851_35_48	810_135_5	813_6_39	348_6_11	918_45_8	2912_135_30	2914_135_2	1399_135_5	719_4_4	1622_6_1	1791_2_20	1251_135_1	711_4_11	2856_6_3	1397_135_6	1492_4_10	1499_6_6	1264_4_1	594_35_9	1068_135_1	1706_135_9	1707_0_2	1393_6_5	1063_45_25	1062_135_1	1324_4_8	910_35_40	2184_135_10	913_4_1	1668_2_3	297_135_1	292_135_13	293_25_1	291_35_34	1128_135_16	1085_25_9	199_4_6
593_2_5	1855_2_10	90_6_20	507_135_1	429_135_24	1948_135_2	2173_135_10	1940_2_4	1145_135_37	344_135_2	819_135_2	347_135_1	341_135_2	3851_35_51	810_135_5	813_6_42	348_6_8	918_45_7	2912_135_32	2914_135_2	1399_135_4	719_4_2	1622_6_1	1791_2_15	1251_135_1	711_4_11	2856_6_3	1397_135_7	1492_4_10	1499_6_4	1264_4_1	594_35_5	1706_135_7	1707_0_1	1393_6_2	1063_45_21	1062_135_1	1324_4_9	910_35_39	2184_135_10	913_4_1	1668_2_3	297_135_1	292_135_15	293_25_1	291_35_38	1128_135_17	1085_25_7	199_4_6	1082_2_8
593_2_5	1855_2_13	90_6_28	507_135_1	429_135_28	1948_135_1	2173_135_9	1940_2_4	1145_135_39	344_135_3	819_135_1	347_135_1	341_135_1	3851_35_58	810_135_3	813_6_42	348_6_8	918_45_8	2912_135_34	2914_135_2	1399_135_3	719_4_3	1622_6_1	1791_2_10	1251_135_1	711_4_10	2856_6_2	1397_135_6	1492_4_8	1499_6_4	1264_4_1	594_35_4	1706_135_6	1707_0_1	1393_6_3	1063_45_23	1062_135_1	1324_4_8	910_35_42	2184_135_6	913_4_1	1668_2_2	297_135_1	292_135_19	293_25_1	291_35_34	1128_135_15	1085_25_7	199_4_5	1082_2_6
593_2_5	1855_2_10	90_6_32	507_135_1	429_135_28	2173_135_10	1940_2_1	1145_135_40	344_135_2	819_135_1	347_135_1	341_135_1	3851_35_63	810_135_1	813_6_50	348_6_10	918_45_10	2912_135_35	2914_135_3	1399_135_1	719_4_2	1622_6_1	1791_2_8	1251_135_1	711_4_10	2856_6_2	1397_135_5	1492_4_7	1499_6_3	1264_4_1	594_35_2	1706_135_4	1707_0_1	1393_6_4	1063_45_27	1062_135_1	1324_4_7	910_35_36	2184_135_5	1668_2_2	297_135_1	292_135_16	293_25_1	291_35_34	1128_135_14	1085_25_5	199_4_6	1082_2_9	3775_135_10	824_135_4
593_2_4	1855_2_9	90_6_36	507_135_1	198_135_1	429_135_32	2173_135_8	1940_2_1	1145_135_43	819_135_1	347_135_1	341_135_1	3851_35_61	128_135_1	813_6_53	348_6_11	918_45_13	2912_135_37	2914_135_3	1399_135_1	1622_6_1	1791_2_8	1251_135_1	711_4_6	2856_6_2	1397_135_5	1492_4_7	1499_6_4	1264_4_1	1700_13_10	1706_135_3	1707_0_1	1393_6_6	1063_45_26	1062_135_1	1324_4_8	910_35_32	2184_135_7	1668_2_1	297_135_1	292_135_16	293_25_1	291_35_38	1128_135_15	1085_25_5	199_4_8	1082_2_10	3775_135_8	824_135_6	195_4_9
593_2_5	1855_2_9	90_6_35	507_135_1	198_135_1	429_135_31	2173_135_7	1145_135_43	819_135_1	347_135_1	341_135_2	3851_35_62	128_135_1	813_6_54	348_6_9	918_45_12	2912_135_34	2914_135_3	1622_6_1	1791_2_7	1251_135_1	711_4_8	2856_6_2	1397_135_6	1492_4_7	1499_6_3	1264_4_1	1700_13_9	1706_135_3	1707_0_1	1393_6_6	1063_45_29	1062_135_1	1324_4_7	910_35_37	2184_135_9	1668_2_1	297_135_1	292_135_17	293_25_1	291_35_36	1128_135_18	1085_25_6	199_4_8	1082_2_12	3775_135_6	824_135_7	195_4_7	194_6_1	3779_3_1
593_2_6	1855_2_9	90_6_36	507_135_1	198_135_1	429_135_28	2173_135_12	1145_135_50	1263_135_4	347_135_1	341_135_2	3851_35_55	128_135_1	813_6_61	348_6_11	918_45_14	2912_135_33	2914_135_2	1622_6_1	1791_2_6	1251_135_1	711_4_9	2856_6_2	1397_135_6	1492_4_6	1499_6_1	1264_4_1	1700_13_8	1706_135_3	1707_0_1	1393_6_7	1063_45_29	1062_135_1	1324_4_5	910_35_38	2184_135_9	1668_2_1	297_135_1	292_135_20	293_25_1	291_35_34	1128_135_22	1085_25_3	199_4_9	1082_2_13	3775_135_6	824_135_7	195_4_7	194_6_1	3779_3_1
593_2_5	1855_2_9	90_6_41	507_135_1	198_135_1	429_135_22	1525_135_7	1145_135_54	1263_135_3	347_135_1	341_135_3	3851_35_49	128_135_1	813_6_58	348_6_10	918_45_14	2912_135_38	2914_135_4	1622_6_1	1791_2_6	1251_135_1	711_4_8	710_6_1	1397_135_4	1492_4_4	1499_6_1	1264_4_1	1700_13_10	1706_135_2	1707_0_1	1393_6_12	1063_45_32	1062_135_1	1324_4_8	910_35_40	2184_135_9	1668_2_1	297_135_1	292_135_25	293_25_1	291_35_32	1128_135_24	1085_25_1	199_4_8	1082_2_15	3775_135_7	824_135_8	195_4_8	194_6_1	3779_3_1
593_2_3	1855_2_8	90_6_47	507_135_1	198_135_1	429_135_20	1525_135_10	1145_135_55	1263_135_5	347_135_1	341_135_2	3851_35_50	813_6_55	348_6_9	918_45_16	2912_135_33	2914_135_5	1622_6_1	1791_2_4	1251_135_1	711_4_6	710_6_1	1397_135_4	1492_4_5	1499_6_1	1264_4_1	1700_13_8	1706_135_2	1707_0_1	1393_6_14	1063_45_24	1062_135_1	1324_4_7	910_35_39	2184_135_9	297_135_1	292_135_25	293_25_1	291_35_33	1128_135_25	1085_25_2	199_4_7	1082_2_18	3775_135_6	824_135_5	195_4_6	194_6_1	3779_3_1	196_135_1	191_6_1
593_2_1	1855_2_8	90_6_50	507_135_1	198_135_1	429_135_20	1525_135_6	1145_135_49	1263_135_2	347_135_1	341_135_2	3851_35_49	813_6_49	348_6_8	918_45_14	2912_135_31	2914_135_7	1622_6_1	1791_2_4	1251_135_1	711_4_6	710_6_1	1397_135_6	1492_4_5	1499_6_3	1264_4_1	1700_13_8	1707_0_1	1393_6_14	1063_45_21	1062_135_1	1324_4_7	910_35_36	2184_135_10	297_135_1	292_135_27	293_25_1	291_35_30	1128_135_28	1085_25_2	199_4_6	1082_2_14	3775_135_6	824_135_5	195_4_6	194_6_1	3779_3_1	196_135_1	191_6_1	1139_2_5
593_2_1	1855_2_8	90_6_48	507_135_1	198_135_1	429_135_23	1525_135_4	1145_135_46	1263_135_3	347_135_1	341_135_2	3851_35_44	813_6_44	348_6_10	918_45_18	2912_135_33	2914_135_6	1622_6_1	1791_2_3	714_45_1	711_4_6	710_6_1	1397_135_7	1492_4_3	1499_6_2	1264_4_1	1700_13_7	1707_0_1	1393_6_15	1063_45_19	1062_135_1	1324_4_6	910_35_35	2184_135_10	297_135_1	292_135_28	293_25_1	291_35_32	1128_135_34	1085_25_3	199_4_8	1082_2_13	3775_135_8	824_135_8	195_4_6	194_6_1	197_015_33	196_135_1	191_6_1	1139_2_3
593_2_1	1855_2_8	90_6_44	507_135_1	198_135_1	429_135_21	1525_135_5	1145_135_44	1263_135_3	347_135_1	341_135_2	3851_35_43	813_6_49	348_6_10	918_45_16	2912_135_31	2914_135_6	1622_6_1	1791_2_2	714_45_1	711_4_7	710_6_1	1397_135_7	1492_4_4	1499_6_3	1264_4_1	1700_13_8	1707_0_1	1393_6_17	1063_45_19	1062_135_1	1324_4_5	910_35_25	2184_135_5	297_135_1	292_135_28	293_25_1	291_35_34	1128_135_35	1085_25_3	199_4_8	1082_2_11	3775_135_8	824_135_15	195_4_6	194_6_1	197_015_40	196_135_1	191_6_1	1139_2_3
593_2_1	90_6_46	507_135_1	198_135_1	429_135_18	1525_135_4	1145_135_49	1263_135_4	347_135_1	341_135_2	3851_35_39	813_6_45	348_6_10	918_45_15	2912_135_31	2914_135_5	1622_6_1	1791_2_3	714_45_1	711_4_6	710_6_1	1397_135_7	1492_4_2	1499_6_2	1264_4_1	1700_13_8	1707_0_1	1393_6_14	1063_45_19	1062_135_1	1324_4_4	910_35_20	2184_135_5	297_135_1	292_135_28	293_25_1	291_35_33	1128_135_40	1085_25_4	199_4_8	1082_2_15	3775_135_5	824_135_13	195_4_5	194_6_1	197_015_49	196_135_1	191_6_1	1139_2_2	1089_135_1
593_2_1	90_6_38	507_135_1	198_135_1	429_135_17	1525_135_3	1145_135_45	1263_135_2	347_135_1	341_135_2	3851_35_37	813_6_39	348_6_10	918_45_16	2912_135_27	2914_135_4	1622_6_1	1791_2_3	714_45_1	711_4_4	1397_135_8	1492_4_3	1499_6_2	1264_4_1	1700_13_6	1707_0_1	1393_6_11	1063_45_19	1062_135_1	1324_4_4	910_35_21	2184_135_6	297_135_1	292_135_25	293_25_1	291_35_35	1128_135_46	1085_25_6	199_4_9	1082_2_17	3775_135_6	195_4_4	194_6_1	197_015_46	196_135_1	191_6_1	1139_2_3	1089_135_1	192_6_3	273_45_10
593_2_2	90_6_34	507_135_1	198_135_1	429_135_20	1525_135_3	1145_135_47	1263_135_3	347_135_1	341_135_2	3851_35_43	813_6_33	348_6_11	918_45_17	2912_135_29	2914_135_2	1622_6_1	1791_2_1	714_45_1	711_4_4	1397_135_6	1492_4_2	1499_6_2	1264_4_1	1700_13_6	1707_0_1	1393_6_11	1063_45_17	1062_135_1	1324_4_4	910_35_19	2184_135_6	297_135_1	292_135_24	293_25_1	291_35_39	1128_135_43	1085_25_3	199_4_10	1082_2_23	3775_135_7	195_4_5	194_6_1	197_015_46	196_135_1	191_6_1	1139_2_3	1089_135_1	192_6_5	273_45_11
593_2_1	507_135_1	198_135_1	429_135_21	1525_135_5	1145_135_45	1263_135_1	347_135_1	341_135_1	3851_35_45	813_6_28	348_6_9	918_45_21	2912_135_31	2914_135_4	1622_6_1	1791_2_1	714_45_1	711_4_5	1397_135_9	1492_4_2	1499_6_2	1264_4_1	1700_13_6	1707_0_1	1393_6_10	1063_45_18	1062_135_1	1324_4_1	910_35_15	2184_135_6	297_135_1	292_135_26	293_25_1	291_35_42	1128_135_43	1085_25_3	199_4_9	1082_2_26	3775_135_4	195_4_6	194_6_1	197_015_60	196_135_1	191_6_1	1139_2_2	1089_135_1	192_6_5	273_45_10	274_4_3
593_2_1	507_135_1	198_135_1	429_135_27	1525_135_7	1263_135_2	347_135_1	341_135_1	3851_35_37	813_6_24	348_6_9	918_45_21	2912_135_30	2914_135_3	1622_6_1	1791_2_1	714_45_1	711_4_5	1397_135_10	1492_4_1	1499_6_3	1264_4_1	1700_13_4	1707_0_1	1393_6_11	1063_45_21	1062_135_1	1324_4_1	910_35_12	2184_135_6	297_135_1	292_135_30	293_25_1	291_35_43	1128_135_47	1085_25_3	199_4_7	1082_2_32	3775_135_4	195_4_4	194_6_1	197_015_64	196_135_1	191_6_1	1139_2_2	1089_135_1	192_6_5	273_45_9	274_4_3	276_2_4
593_2_1	507_135_1	198_135_1	429_135_28	1525_135_10	1263_135_2	347_135_1	341_135_1	3851_35_33	813_6_18	348_6_7	918_45_24	2912_135_27	2914_135_1	1622_6_1	714_45_1	711_4_5	1397_135_13	1492_4_1	1499_6_2	1264_4_1	1700_13_5	1707_0_1	1393_6_13	1063_45_19	1062_135_1	1324_4_1	910_35_14	2184_135_7	297_135_1	292_135_32	293_25_1	291_35_46	1128_135_59	1085_25_3	199_4_10	1082_2_34	3775_135_3	195_4_3	194_6_1	197_015_68	196_135_1	191_6_1	1139_2_4	1089_135_1	192_6_5	273_45_11	274_4_4	276_2_4	278_6_5
593_2_2	507_135_1	429_135_27	1525_135_12	347_135_1	341_135_1	3851_35_33	813_6_16	348_6_7	918_45_22	2912_135_25	1622_6_1	714_45_1	711_4_4	1397_135_13	1492_4_1	1499_6_3	1264_4_1	1700_13_5	1707_0_1	1393_6_14	1063_45_16	1062_135_1	1324_4_1	910_35_13	2184_135_6	297_135_1	292_135_28	293_25_1	291_35_40	1128_135_59	1085_25_4	199_4_9	1082_2_35	3775_135_3	195_4_3	194_6_1	197_015_74	196_135_1	191_6_1	1139_2_4	1089_135_1	192_6_5	273_45_13	274_4_5	276_2_3	278_6_7	2545_2_13	3025_35_33	524_135_4
593_2_2	507_135_1	429_135_28	1525_135_11	347_135_1	341_135_1	3851_35_33	813_6_16	348_6_5	918_45_25	2912_135_25	1622_6_1	714_45_1	711_4_3	1397_135_11	1492_4_1	1499_6_5	1264_4_1	1700_13_7	1707_0_1	1393_6_13	1063_45_18	1062_135_1	1324_4_2	910_35_14	2184_135_5	297_135_1	292_135_27	293_25_1	291_35_39	1128_135_57	1085_25_3	199_4_8	1082_2_30	3775_135_4	195_4_2	194_6_1	197_015_69	196_135_1	191_6_1	1139_2_4	193_135_1	192_6_3	273_45_13	274_4_6	276_2_4	278_6_7	2545_2_11	3025_35_33	524_135_6
593_2_4	507_135_1	429_135_27	1525_135_8	347_135_1	341_135_1	3851_35_37	813_6_18	348_6_3	918_45_25	2912_135_24	1622_6_1	714_45_1	711_4_4	1397_135_11	1492_4_1	1499_6_3	1264_4_1	1700_13_7	1707_0_1	1393_6_13	1063_45_19	1062_135_1	1324_4_4	910_35_15	2184_135_7	297_135_1	292_135_27	293_25_1	291_35_38	1128_135_62	1085_25_2	199_4_9	1082_2_25	3775_135_4	195_4_1	194_6_1	197_015_74	196_135_1	191_6_1	1139_2_5	193_135_1	192_6_4	273_45_12	274_4_6	276_2_5	278_6_7	2545_2_10	3025_35_30	524_135_6
593_2_6	507_135_1	429_135_32	1525_135_8	347_135_1	341_135_1	3851_35_40	813_6_17	348_6_4	918_45_31	2912_135_20	1622_6_1	714_45_1	711_4_6	1397_135_14	1492_4_1	1499_6_4	1264_4_1	1700_13_5	1707_0_1	1393_6_14	1063_45_17	1062_135_1	1324_4_6	910_35_16	297_135_1	292_135_31	293_25_1	291_35_34	1128_135_58	1085_25_3	199_4_9	1082_2_19	3775_135_6	195_4_1	194_6_1	197_015_76	196_135_1	191_6_1	1139_2_3	193_135_1	192_6_3	273_45_13	274_4_5	276_2_5	278_6_8	2545_2_7	3025_35_30	524_135_7	525_2_1
593_2_8	507_135_1	429_135_33	1525_135_9	341_135_1	3851_35_42	813_6_17	348_6_4	918_45_34	2912_135_17	1622_6_1	714_45_1	711_4_5	1397_135_17	1492_4_2	1499_6_7	1264_4_1	1700_13_5	1707_0_1	1393_6_11	1063_45_16	1062_135_1	1324_4_7	910_35_12	297_135_1	292_135_34	293_25_1	291_35_30	1128_135_57	1085_25_3	199_4_12	1082_2_22	3775_135_6	195_4_2	194_6_1	197_015_86	196_135_1	191_6_1	1139_2_3	193_135_1	192_6_3	273_45_11	274_4_4	276_2_4	278_6_7	2545_2_5	3025_35_31	524_135_4	525_2_1	1408_135_18
593_2_11	507_135_1	429_135_38	1525_135_9	341_135_1	3851_35_42	813_6_17	348_6_4	918_45_36	2912_135_19	1622_6_1	714_45_1	711_4_6	1397_135_15	1492_4_2	1499_6_9	1264_4_1	1700_13_2	1707_0_1	1063_45_19	1062_135_1	1324_4_9	910_35_14	297_135_1	292_135_37	293_25_1	291_35_35	1128_135_62	1085_25_3	199_4_13	1082_2_21	3775_135_6	195_4_2	194_6_1	197_015_89	196_135_1	191_6_1	1139_2_2	193_135_1	192_6_4	273_45_13	274_4_3	276_2_6	278_6_10	2545_2_6	3025_35_31	524_135_3	525_2_1	1408_135_21	520_135_49
593_2_9	507_135_1	429_135_41	1525_135_9	341_135_1	3851_35_47	813_6_21	348_6_4	918_45_32	2912_135_21	1622_6_1	714_45_1	711_4_6	1397_135_15	1492_4_1	1499_6_11	1264_4_1	1700_13_2	1707_0_1	1063_45_19	1062_135_1	1324_4_13	910_35_11	297_135_1	292_135_39	293_25_1	291_35_37	1128_135_76	1085_25_3	199_4_13	1082_2_19	3775_135_5	195_4_2	194_6_1	197_015_95	196_135_1	191_6_1	1139_2_1	193_135_1	192_6_3	273_45_14	274_4_2	276_2_9	278_6_9	2545_2_5	3025_35_34	524_135_4	525_2_1	1408_135_18	520_135_48
593_2_8	507_135_1	429_135_46	1525_135_8	341_135_1	3851_35_42	813_6_22	348_6_1	918_45_35	2912_135_22	1622_6_1	714_45_1	711_4_6	1397_135_10	1492_4_1	1499_6_14	1264_4_1	1700_13_4	1707_0_1	1063_45_17	1062_135_1	1324_4_11	910_35_14	297_135_1	292_135_44	293_25_1	291_35_38	1128_135_79	1085_25_6	199_4_11	1082_2_17	3775_135_6	195_4_1	194_6_1	197_015_100	196_135_1	191_6_1	193_135_1	192_6_3	273_45_15	274_4_2	276_2_7	278_6_10	2545_2_6	3025_35_31	524_135_3	525_2_1	1408_135_15	520_135_45	522_2_1
593_2_9	507_135_1	429_135_47	1525_135_10	341_135_1	3851_35_37	813_6_21	348_6_2	918_45_34	2912_135_23	1622_6_1	714_45_1	711_4_4	1397_135_10	1492_4_1	1499_6_22	1264_4_1	1700_13_3	1063_45_17	1062_135_1	1324_4_12	910_35_13	297_135_1	292_135_46	293_25_1	291_35_41	1128_135_78	1085_25_6	199_4_12	1082_2_17	3775_135_4	194_6_1	197_015_101	196_135_1	191_6_1	193_135_1	192_6_3	273_45_19	274_4_2	276_2_7	278_6_10	2545_2_6	3025_35_31	524_135_2	525_2_1	1408_135_14	520_135_37	522_2_1	523_2_3	1015_4_14
593_2_8	507_135_1	429_135_44	1525_135_10	341_135_1	3851_35_33	813_6_19	348_6_2	918_45_38	2912_135_20	1622_6_1	714_45_1	711_4_4	1397_135_11	1492_4_1	1499_6_23	1264_4_1	1700_13_4	1063_45_16	1062_135_1	1324_4_13	910_35_14	297_135_1	292_135_49	293_25_1	291_35_34	1128_135_73	1085_25_6	199_4_10	1082_2_17	3775_135_4	194_6_1	197_015_95	196_135_1	191_6_1	193_135_1	192_6_3	273_45_21	274_4_1	276_2_10	278_6_13	2545_2_3	3025_35_22	524_135_2	525_2_1	1408_135_15	520_135_35	522_2_1	523_2_1	1015_4_8
593_2_9	507_135_1	429_135_49	1525_135_10	341_135_1	3851_35_30	813_6_19	348_6_2	918_45_34	2912_135_15	1622_6_1	714_45_1	711_4_2	1397_135_10	1492_4_1	1499_6_23	1264_4_1	1700_13_3	1063_45_19	1062_135_1	1324_4_15	910_35_12	297_135_1	292_135_46	293_25_1	291_35_29	1128_135_80	1085_25_7	199_4_10	1082_2_18	3775_135_4	194_6_1	197_015_94	196_135_1	191_6_1	193_135_1	192_6_3	273_45_20	276_2_10	278_6_15	2545_2_3	3025_35_20	524_135_1	525_2_1	1408_135_15	520_135_33	522_2_1	523_2_1	1015_4_7	2261_6_11
593_2_5	507_135_1	429_135_45	1525_135_13	341_135_1	3851_35_24	813_6_22	348_6_2	918_45_38	2912_135_17	714_45_1	711_4_3	1397_135_12	1492_4_1	1499_6_23	1264_4_1	1700_13_5	1063_45_14	1062_135_1	1324_4_12	910_35_12	297_135_1	292_135_40	293_25_1	291_35_28	1128_135_84	1085_25_7	199_4_7	1082_2_21	3775_135_2	194_6_1	197_015_90	196_135_1	191_6_1	193_135_1	192_6_3	273_45_22	276_2_12	278_6_13	2545_2_3	3025_35_21	524_135_2	525_2_1	1408_135_15	520_135_28	522_2_1	1015_4_7	2261_6_15	528_35_1	529_6_8
593_2_4	507_135_1	429_135_52	1525_135_14	341_135_1	3851_35_26	813_6_21	348_6_3	918_45_38	2912_135_17	714_45_1	711_4_2	1397_135_10	1492_4_1	1499_6_25	1264_4_1	1700_13_5	1063_45_12	1062_135_1	1324_4_10	910_35_9	297_135_1	292_135_38	293_25_1	291_35_25	1128_135_91	1085_25_6	199_4_8	1082_2_21	3775_135_3	194_6_1	197_015_92	196_135_1	191_6_1	193_135_1	192_6_5	273_45_23	276_2_11	278_6_13	2545_2_3	3025_35_18	524_135_2	525_2_1	1408_135_12	520_135_28	522_2_1	1015_4_7	2261_6_16	528_35_1	529_6_7
593_2_2	507_135_1	429_135_53	1525_135_19	341_135_1	3851_35_24	813_6_19	348_6_5	918_45_32	2912_135_18	714_45_1	711_4_3	1397_135_10	1492_4_1	1499_6_27	1264_4_1	1700_13_4	1063_45_16	1062_135_1	1324_4_8	910_35_5	297_135_1	292_135_33	293_25_1	291_35_25	1128_135_98	1085_25_6	199_4_8	1082_2_22	3775_135_2	194_6_1	197_015_89	196_135_1	191_6_1	193_135_1	192_6_5	273_45_21	276_2_13	278_6_12	2545_2_3	3025_35_13	524_135_1	525_2_1	1408_135_14	520_135_24	522_2_1	1015_4_6	2261_6_17	528_35_1	529_6_7
593_2_3	507_135_1	429_135_57	1525_135_21	341_135_1	3851_35_24	813_6_22	348_6_6	918_45_34	2912_135_12	714_45_1	711_4_1	1397_135_9	1492_4_1	1499_6_29	1264_4_1	1700_13_5	1063_45_15	1062_135_1	1324_4_7	910_35_4	297_135_1	292_135_32	293_25_1	291_35_28	1128_135_97	1085_25_4	199_4_6	1082_2_25	194_6_1	197_015_89	196_135_1	191_6_1	193_135_1	192_6_4	273_45_19	276_2_13	278_6_11	2545_2_3	3025_35_11	525_2_1	1408_135_15	520_135_33	522_2_1	1015_4_7	2261_6_15	528_35_1	529_6_8	1405_2_1	1013_6_18
593_2_2	507_135_1	429_135_59	1525_135_20	341_135_1	3851_35_20	813_6_21	348_6_7	918_45_32	2912_135_10	714_45_1	711_4_1	1397_135_9	1499_6_33	1264_4_1	1700_13_3	1063_45_20	1062_135_1	1324_4_8	910_35_5	297_135_1	292_135_37	293_25_1	291_35_31	1128_135_100	1085_25_8	199_4_7	1082_2_19	194_6_1	197_015_89	196_135_1	191_6_1	193_135_1	192_6_6	273_45_13	276_2_12	278_6_9	2545_2_3	3025_35_9	525_2_1	1408_135_15	520_135_35	522_2_1	1015_4_7	2261_6_12	528_35_1	529_6_12	1405_2_1	1013_6_13	1234_35_1
593_2_1	507_135_1	429_135_62	1525_135_23	341_135_1	3851_35_17	813_6_29	348_6_7	918_45_34	2912_135_11	714_45_1	711_4_2	1397_135_12	1499_6_30	1264_4_1	1700_13_3	1063_45_20	1062_135_1	1324_4_9	910_35_5	297_135_1	292_135_40	293_25_1	291_35_34	1128_135_102	1085_25_9	199_4_8	1082_2_17	194_6_1	197_015_89	196_135_1	191_6_1	193_135_1	192_6_6	273_45_10	276_2_12	278_6_7	2545_2_5	3025_35_9	525_2_1	1408_135_11	520_135_30	522_2_1	1015_4_8	2261_6_12	528_35_1	529_6_11	1405_2_1	1013_6_15	1234_35_1
593_2_1	507_135_1	429_135_67	1525_135_20	341_135_1	3851_35_16	813_6_30	348_6_6	918_45_37	2912_135_14	714_45_1	711_4_2	1397_135_12	1499_6_32	1264_4_1	1700_13_2	1063_45_22	1062_135_1	1324_4_9	910_35_3	297_135_1	292_135_43	293_25_1	291_35_35	1128_135_95	1085_25_8	199_4_7	1082_2_16	194_6_1	197_015_87	196_135_1	191_6_1	193_135_1	192_6_6	273_45_8	276_2_11	278_6_9	2545_2_7	3025_35_9	525_2_1	1408_135_11	520_135_26	522_2_1	1015_4_10	2261_6_8	528_35_1	529_6_10	1405_2_1	1013_6_14	1234_35_1
593_2_2	507_135_1	429_135_65	1525_135_31	341_135_1	3851_35_12	813_6_36	348_6_9	918_45_41	2912_135_14	714_45_1	711_4_2	915_25_10	1499_6_29	1264_4_1	1700_13_3	1063_45_23	1062_135_1	910_35_5	297_135_1	292_135_46	293_25_1	291_35_32	1128_135_91	1085_25_8	199_4_8	1082_2_16	194_6_1	197_015_90	196_135_1	191_6_1	193_135_1	192_6_4	273_45_6	276_2_13	278_6_11	2545_2_8	3025_35_8	525_2_1	1408_135_11	520_135_26	522_2_1	1015_4_11	2261_6_7	528_35_1	529_6_13	1405_2_1	1013_6_15	1234_35_1	1236_135_38
593_2_2	507_135_1	429_135_60	1525_135_32	341_135_1	3851_35_16	813_6_34	348_6_10	2912_135_14	714_45_1	711_4_3	1397_135_12	1499_6_28	1264_4_1	1700_13_4	1063_45_25	1062_135_1	910_35_6	297_135_1	292_135_42	293_25_1	291_35_31	1128_135_98	1085_25_5	199_4_6	1082_2_19	194_6_1	197_015_96	196_135_1	191_6_1	193_135_1	192_6_3	273_45_5	276_2_11	278_6_11	2545_2_8	3025_35_11	525_2_1	1408_135_11	520_135_25	522_2_1	1015_4_12	2261_6_7	528_35_1	529_6_12	1405_2_1	1013_6_21	1234_35_1	1236_135_38	1230_2_7
593_2_1	507_135_1	429_135_65	1525_135_35	341_135_1	3851_35_13	813_6_33	348_6_11	2912_135_17	714_45_1	711_4_4	1397_135_11	1499_6_28	1264_4_1	1700_13_3	1063_45_23	1062_135_1	910_35_5	297_135_1	292_135_34	293_25_1	291_35_36	1128_135_95	1085_25_4	199_4_6	1082_2_25	194_6_1	197_015_93	196_135_1	191_6_1	193_135_1	192_6_1	273_45_4	276_2_12	278_6_11	2545_2_7	3025_35_11	525_2_1	1408_135_11	520_135_25	522_2_1	1015_4_13	2261_6_4	528_35_1	529_6_9	1405_2_1	1013_6_21	1234_35_1	1236_135_36	1230_2_6
507_135_1	429_135_55	1525_135_33	341_135_1	3851_35_13	813_6_32	348_6_11	2912_135_18	714_45_1	711_4_3	1397_135_11	1499_6_25	1264_4_1	1700_13_3	1063_45_22	1062_135_1	910_35_6	297_135_1	292_135_34	293_25_1	291_35_36	1128_135_99	1085_25_4	199_4_4	1082_2_29	194_6_1	197_015_92	196_135_1	191_6_1	193_135_1	192_6_2	273_45_3	276_2_14	278_6_11	2545_2_9	3025_35_8	525_2_1	1408_135_13	520_135_29	522_2_1	1015_4_14	2261_6_4	528_35_1	529_6_10	1405_2_1	1013_6_25	1234_35_1	1236_135_33	1230_2_7	1232_135_38
507_135_1	429_135_54	1525_135_33	341_135_1	3851_35_10	813_6_35	348_6_10	2912_135_16	714_45_1	711_4_5	1397_135_9	1499_6_21	1264_4_1	1700_13_3	1063_45_28	1062_135_1	910_35_6	297_135_1	292_135_39	293_25_1	291_35_39	1128_135_104	1085_25_3	199_4_3	1082_2_35	194_6_1	197_015_100	196_135_1	191_6_1	193_135_1	192_6_2	273_45_2	276_2_16	278_6_8	2545_2_10	3025_35_8	525_2_1	1408_135_15	520_135_31	522_2_1	1015_4_14	2261_6_3	528_35_1	529_6_14	1405_2_1	1013_6_25	1234_35_1	1236_135_33	1230_2_6	1232_135_36
507_135_1	429_135_52	1525_135_32	341_135_1	3851_35_12	813_6_41	348_6_9	2912_135_16	714_45_1	711_4_7	1397_135_11	1499_6_18	1264_4_1	1700_13_3	1063_45_30	1062_135_1	910_35_4	297_135_1	292_135_44	291_35_37	1128_135_107	1085_25_4	199_4_3	1082_2_46	194_6_1	197_015_95	196_135_1	191_6_1	193_135_1	192_6_2	273_45_2	276_2_11	278_6_7	2545_2_10	3025_35_7	525_2_1	1408_135_18	520_135_34	522_2_1	1015_4_15	2261_6_3	528_35_1	529_6_16	1405_2_1	1013_6_25	1234_35_1	1236_135_26	1230_2_8	1232_135_36	2524_135_17
507_135_1	429_135_46	1525_135_31	341_135_1	3851_35_13	813_6_38	348_6_9	2912_135_15	714_45_1	711_4_5	1397_135_10	1499_6_19	1264_4_1	1700_13_1	1063_45_29	1062_135_1	910_35_4	297_135_1	292_135_43	291_35_40	1128_135_107	1085_25_5	199_4_4	1082_2_56	194_6_1	197_015_92	196_135_1	191_6_1	193_135_1	192_6_3	273_45_1	276_2_14	278_6_4	2545_2_8	3025_35_9	525_2_1	1408_135_18	520_135_34	522_2_1	1015_4_15	2261_6_3	528_35_1	529_6_16	1405_2_1	1013_6_22	1234_35_1	1236_135_21	1230_2_10	1232_135_34	2524_135_20
507_135_1	429_135_37	1525_135_31	341_135_1	3851_35_15	813_6_33	348_6_9	2912_135_13	714_45_1	711_4_4	1397_135_10	1499_6_21	1264_4_1	1700_13_1	1063_45_33	1062_135_1	910_35_3	297_135_1	292_135_49	291_35_38	1128_135_90	1085_25_3	199_4_4	1082_2_57	194_6_1	197_015_90	196_135_1	191_6_1	193_135_1	192_6_3	273_45_1	276_2_12	278_6_4	2545_2_9	3025_35_10	525_2_1	1408_135_18	520_135_43	522_2_1	1015_4_14	2261_6_4	528_35_1	529_6_16	1405_2_1	1013_6_20	1234_35_1	1236_135_19	1230_2_10	1232_135_34	2524_135_22
507_135_1	429_135_33	1525_135_33	341_135_1	3851_35_15	813_6_33	348_6_9	2912_135_16	714_45_1	711_4_6	1397_135_9	1499_6_24	1264_4_1	1700_13_1	1063_45_36	1062_135_1	910_35_4	297_135_1	292_135_45	291_35_34	1128_135_92	1085_25_2	199_4_4	1082_2_59	194_6_1	197_015_83	196_135_1	191_6_1	193_135_1	192_6_3	273_45_2	276_2_9	278_6_2	2545_2_8	3025_35_12	525_2_1	1408_135_20	520_135_41	522_2_1	1015_4_12	2261_6_4	528_35_1	529_6_17	1405_2_1	1013_6_19	1234_35_1	1236_135_21	1230_2_8	1232_135_33	2524_135_27
507_135_1	429_135_34	1525_135_36	341_135_1	3851_35_20	813_6_35	348_6_10	2912_135_19	714_45_1	711_4_5	1397_135_9	1499_6_23	1264_4_1	1700_13_1	1063_45_34	1062_135_1	910_35_3	297_135_1	292_135_55	291_35_33	1128_135_86	1085_25_2	199_4_4	1082_2_61	194_6_1	197_015_82	196_135_1	191_6_1	193_135_1	192_6_1	273_45_2	276_2_11	278_6_1	2545_2_9	3025_35_11	525_2_1	1408_135_21	520_135_41	522_2_1	1015_4_10	2261_6_3	528_35_1	529_6_18	1405_2_1	1013_6_22	1234_35_1	1236_135_17	1230_2_7	1232_135_36	2524_135_28
507_135_1	429_135_33	1525_135_32	341_135_1	3851_35_15	813_6_36	348_6_9	2912_135_17	714_45_1	711_4_4	1397_135_9	1499_6_25	1264_4_1	1700_13_1	1063_45_34	1062_135_1	910_35_3	297_135_1	292_135_57	291_35_34	1128_135_81	1085_25_3	199_4_3	1082_2_66	194_6_1	197_015_82	196_135_1	191_6_1	193_135_1	192_6_1	273_45_3	276_2_11	278_6_1	2545_2_9	3025_35_9	525_2_1	1408_135_20	520_135_47	522_2_1	1015_4_8	2261_6_3	528_35_1	529_6_16	1405_2_1	1013_6_22	1234_35_1	1236_135_18	1230_2_6	1232_135_33	2524_135_28
507_135_1	429_135_35	1525_135_35	341_135_1	3851_35_15	813_6_37	348_6_9	2912_135_17	714_45_1	711_4_7	1397_135_7	1499_6_22	1264_4_1	1700_13_1	1063_45_37	1062_135_1	910_35_4	297_135_1	292_135_58	291_35_38	1128_135_77	1085_25_3	199_4_4	1082_2_66	194_6_1	197_015_73	196_135_1	191_6_1	193_135_1	192_6_1	273_45_4	276_2_10	278_6_2	2545_2_9	3025_35_11	525_2_1	1408_135_20	520_135_42	522_2_1	1015_4_7	2261_6_1	528_35_1	529_6_15	1405_2_1	1013_6_24	1234_35_1	1236_135_18	1230_2_4	1232_135_37	2524_135_25
507_135_1	429_135_30	1525_135_36	341_135_1	3851_35_11	813_6_37	348_6_6	2912_135_19	714_45_1	711_4_7	1397_135_9	1499_6_21	1264_4_1	1700_13_1	1063_45_32	1062_135_1	910_35_3	297_135_1	292_135_55	291_35_42	1128_135_85	1085_25_4	199_4_4	1082_2_64	194_6_1	197_015_69	196_135_1	191_6_1	193_135_1	192_6_1	273_45_5	276_2_10	278_6_3	2545_2_9	3025_35_13	525_2_1	1408_135_23	520_135_33	522_2_1	1015_4_7	2261_6_1	528_35_1	529_6_20	1405_2_1	1013_6_23	1234_35_1	1236_135_18	1230_2_1	1232_135_32	2524_135_20
507_135_1	429_135_26	1525_135_38	341_135_1	3851_35_12	813_6_48	348_6_7	2912_135_16	714_45_1	711_4_5	1397_135_11	1499_6_21	1264_4_1	1063_45_38	1062_135_1	910_35_4	297_135_1	292_135_59	291_35_43	1128_135_92	1085_25_4	199_4_3	1082_2_62	194_6_1	197_015_67	196_135_1	191_6_1	193_135_1	192_6_1	273_45_2	276_2_11	278_6_3	2545_2_10	3025_35_20	525_2_1	1408_135_15	520_135_26	522_2_1	1015_4_7	2261_6_2	528_35_1	529_6_19	1405_2_1	1013_6_22	1234_35_1	1236_135_19	1230_2_2	1232_135_30	2524_135_21	441_135_1
507_135_1	429_135_26	1525_135_37	341_135_1	3851_35_14	813_6_48	348_6_6	2912_135_19	714_45_1	711_4_8	1397_135_12	1499_6_20	1264_4_1	1063_45_33	1062_135_1	910_35_3	297_135_1	292_135_62	291_35_38	1128_135_100	1085_25_4	199_4_4	1082_2_61	194_6_1	197_015_68	191_6_1	193_135_1	192_6_1	273_45_2	276_2_12	278_6_3	2545_2_9	3025_35_25	525_2_1	1408_135_16	520_135_17	522_2_1	1015_4_5	2261_6_2	528_35_1	529_6_19	1405_2_1	1013_6_23	1234_35_1	1236_135_19	1230_2_2	1232_135_27	2524_135_18	441_135_1	440_0135_46
507_135_1	429_135_27	1525_135_35	341_135_1	3851_35_15	813_6_48	348_6_5	2912_135_19	714_45_1	711_4_7	1397_135_8	1499_6_29	1264_4_1	1063_45_31	1062_135_1	910_35_1	297_135_1	292_135_58	291_35_36	1128_135_88	1085_25_5	199_4_3	1082_2_60	194_6_1	197_015_55	191_6_1	193_135_1	192_6_1	273_45_1	276_2_11	278_6_5	2545_2_6	3025_35_21	525_2_1	1408_135_18	520_135_14	522_2_1	1015_4_4	2261_6_2	528_35_1	529_6_19	1405_2_1	1013_6_21	1234_35_1	1236_135_21	1230_2_1	1232_135_22	2524_135_17	441_135_1	440_0135_37
507_135_1	429_135_27	1525_135_35	341_135_1	3851_35_12	813_6_55	348_6_7	2912_135_16	714_45_1	711_4_6	1397_135_7	1499_6_28	1264_4_1	1063_45_33	910_35_1	297_135_1	292_135_61	291_35_30	1128_135_87	1085_25_6	199_4_1	1082_2_61	194_6_1	197_015_56	191_6_1	193_135_1	192_6_1	273_45_1	276_2_12	278_6_4	2545_2_5	3025_35_22	525_2_1	1408_135_23	520_135_15	522_2_1	1015_4_3	2261_6_2	528_35_1	529_6_19	1405_2_1	1013_6_21	1234_35_1	1236_135_20	1230_2_1	1232_135_21	2524_135_15	441_135_1	440_0135_36	1333_135_2
507_135_1	429_135_25	1525_135_35	341_135_1	3851_35_13	813_6_57	348_6_7	2912_135_20	714_45_1	711_4_9	1397_135_6	1499_6_34	1264_4_1	1063_45_33	910_35_1	297_135_1	292_135_66	291_35_31	1128_135_93	1085_25_6	199_4_2	1082_2_59	194_6_1	197_015_59	191_6_1	193_135_1	192_6_1	276_2_14	278_6_6	2545_2_4	3025_35_28	525_2_1	1408_135_23	520_135_13	522_2_1	1015_4_3	2261_6_2	528_35_1	529_6_17	1405_2_1	1013_6_21	1234_35_1	1236_135_25	1230_2_1	1232_135_25	2524_135_16	441_135_1	440_0135_40	1333_135_2	444_015_15
507_135_1	429_135_18	1525_135_36	341_135_1	3851_35_16	813_6_57	348_6_5	2912_135_19	714_45_1	711_4_9	1397_135_4	1499_6_37	1264_4_1	1063_45_35	910_35_2	297_135_1	292_135_68	291_35_31	1128_135_88	1085_25_4	199_4_2	1082_2_59	194_6_1	197_015_55	191_6_1	193_135_1	192_6_1	276_2_17	278_6_6	2545_2_3	3025_35_29	525_2_1	1408_135_23	520_135_10	522_2_1	1015_4_1	2261_6_2	528_35_1	529_6_14	1405_2_1	1013_6_23	1234_35_1	1236_135_23	1230_2_1	1232_135_27	2524_135_15	441_135_1	440_0135_38	1333_135_2	444_015_17
507_135_1	429_135_16	1525_135_39	341_135_1	3851_35_18	813_6_58	348_6_5	2912_135_20	714_45_1	711_4_7	1397_135_2	1499_6_41	1264_4_1	1063_45_33	910_35_3	297_135_1	292_135_74	291_35_29	1128_135_81	1085_25_4	199_4_2	1082_2_58	194_6_1	197_015_52	191_6_1	193_135_1	192_6_1	276_2_17	278_6_4	2545_2_2	3025_35_32	525_2_1	1408_135_20	520_135_9	522_2_1	2261_6_2	528_35_1	529_6_12	1405_2_1	1013_6_24	1234_35_1	1236_135_18	1230_2_2	1232_135_25	2524_135_16	441_135_1	440_0135_32	1333_135_3	444_015_22	108_135_1
507_135_1	429_135_21	1525_135_34	341_135_1	3851_35_17	813_6_70	348_6_5	2912_135_22	714_45_1	711_4_7	1397_135_2	1499_6_43	1264_4_1	1063_45_32	910_35_3	297_135_1	292_135_76	291_35_30	1128_135_79	1085_25_2	199_4_2	1082_2_57	194_6_1	197_015_63	191_6_1	193_135_1	192_6_1	276_2_16	278_6_5	2545_2_1	3025_35_31	525_2_1	1408_135_18	520_135_12	522_2_1	2261_6_2	528_35_1	529_6_12	1405_2_1	1013_6_25	1234_35_1	1236_135_17	1230_2_1	1232_135_21	2524_135_12	441_135_1	440_0135_38	1333_135_2	444_015_22	108_135_1
507_135_1	429_135_18	1525_135_33	341_135_1	3851_35_18	813_6_77	348_6_6	2912_135_20	714_45_1	711_4_10	1397_135_2	1499_6_46	1264_4_1	1063_45_33	910_35_3	297_135_1	292_135_72	291_35_24	1128_135_92	1085_25_2	199_4_1	1082_2_53	194_6_1	197_015_55	191_6_1	193_135_1	192_6_1	276_2_12	278_6_7	2545_2_2	3025_35_32	525_2_1	1408_135_18	520_135_12	522_2_1	2261_6_2	528_35_1	529_6_12	1405_2_1	1013_6_26	1234_35_1	1236_135_16	1339_135_5	1232_135_27	2524_135_17	441_135_1	440_0135_31	1333_135_2	444_015_21	108_135_1
429_135_16	1525_135_27	341_135_1	3851_35_20	813_6_86	348_6_9	2912_135_16	714_45_1	711_4_10	1397_135_2	1499_6_54	1264_4_1	1063_45_27	910_35_2	297_135_1	292_135_64	291_35_19	1128_135_92	1085_25_2	199_4_1	1082_2_50	194_6_1	197_015_63	191_6_1	193_135_1	192_6_1	276_2_13	278_6_8	2545_2_2	3025_35_33	525_2_1	1408_135_20	520_135_9	522_2_1	2261_6_2	528_35_1	529_6_8	1405_2_1	1013_6_24	1234_35_1	1236_135_18	1339_135_5	1232_135_32	2524_135_20	441_135_1	440_0135_39	1333_135_1	444_015_20	108_135_1	106_015_3
429_135_17	1525_135_30	341_135_1	3851_35_20	813_6_86	348_6_11	2912_135_20	714_45_1	711_4_12	1397_135_2	1499_6_61	1264_4_1	1063_45_23	910_35_2	297_135_1	292_135_65	291_35_19	1128_135_91	1085_25_1	1082_2_40	194_6_1	197_015_51	191_6_1	193_135_1	192_6_1	276_2_13	278_6_8	2545_2_1	3025_35_41	525_2_1	1408_135_16	520_135_9	522_2_1	2261_6_2	528_35_1	529_6_8	1405_2_1	1013_6_24	1234_35_1	1236_135_16	1339_135_6	1232_135_28	2524_135_24	441_135_1	440_0135_37	1333_135_1	444_015_22	108_135_1	106_015_2	104_135_23
1524_2_45	1525_135_38	341_135_1	3851_35_17	813_6_95	348_6_14	2912_135_18	714_45_1	711_4_13	1397_135_1	1499_6_69	1264_4_1	1063_45_21	910_35_2	297_135_1	292_135_57	291_35_15	1128_135_88	1085_25_1	1082_2_40	194_6_1	197_015_54	191_6_1	193_135_1	192_6_1	276_2_14	278_6_9	3025_35_40	525_2_1	1408_135_17	520_135_6	522_2_1	2261_6_2	528_35_1	529_6_10	1405_2_1	1013_6_24	1234_35_1	1236_135_17	1339_135_5	1232_135_22	1233_4_18	441_135_1	440_0135_41	1333_135_1	444_015_19	108_135_1	106_015_2	104_135_21	2047_135_11
1524_2_43	1525_135_40	341_135_1	3851_35_16	813_6_100	348_6_12	2912_135_15	714_45_1	711_4_15	1397_135_1	1499_6_82	1264_4_1	1063_45_19	910_35_1	297_135_1	292_135_62	291_35_15	1128_135_86	1085_25_1	1082_2_39	194_6_1	197_015_54	191_6_1	193_135_1	192_6_1	276_2_17	278_6_9	3025_35_36	525_2_1	1408_135_17	520_135_5	522_2_1	2261_6_2	528_35_1	529_6_12	1405_2_1	1013_6_24	1234_35_1	1236_135_18	1339_135_5	1232_135_27	1233_4_14	441_135_1	440_0135_41	1333_135_2	444_015_20	108_135_1	106_015_4	104_135_14	2047_135_10
1524_2_47	1525_135_40	341_135_1	3851_35_12	813_6_105	348_6_14	2912_135_11	714_45_1	711_4_13	915_25_21	1499_6_90	1264_4_1	1063_45_21	910_35_1	297_135_1	292_135_61	291_35_11	1128_135_92	1085_25_1	1082_2_40	194_6_1	197_015_47	191_6_1	193_135_1	192_6_1	276_2_16	278_6_10	3025_35_38	525_2_1	1408_135_17	520_135_3	522_2_1	2261_6_2	528_35_1	529_6_13	1405_2_1	1013_6_24	1234_35_1	1236_135_20	1339_135_6	1232_135_20	1233_4_15	441_135_1	440_0135_43	1333_135_1	444_015_16	108_135_1	106_015_4	104_135_19	2047_135_11
1524_2_49	1525_135_40	341_135_1	3851_35_10	813_6_112	348_6_15	2912_135_10	714_45_1	711_4_10	915_25_21	1499_6_97	1264_4_1	1063_45_23	910_35_1	297_135_1	292_135_65	291_35_13	1128_135_97	1082_2_40	194_6_1	197_015_49	191_6_1	193_135_1	192_6_1	276_2_14	278_6_13	3025_35_43	525_2_1	1408_135_16	520_135_2	522_2_1	2261_6_1	528_35_1	529_6_13	1405_2_1	1013_6_21	1234_35_1	1236_135_23	1339_135_5	1232_135_19	1233_4_13	441_135_1	440_0135_44	1333_135_2	444_015_19	108_135_1	106_015_5	104_135_19	2047_135_11	907_135_4
1524_2_52	1525_135_38	341_135_1	3851_35_10	813_6_117	348_6_22	2912_135_15	714_45_1	711_4_12	915_25_18	1499_6_93	1264_4_1	1063_45_18	910_35_1	297_135_1	292_135_63	291_35_16	1128_135_94	1082_2_39	194_6_1	197_015_48	191_6_1	193_135_1	192_6_1	276_2_15	278_6_15	3025_35_56	525_2_1	1408_135_18	520_135_2	522_2_1	2261_6_1	528_35_1	529_6_12	1405_2_1	1013_6_18	1234_35_1	1236_135_21	1339_135_2	1232_135_21	1233_4_14	441_135_1	440_0135_48	1333_135_3	444_015_18	108_135_1	106_015_1	104_135_18	2047_135_10	907_135_2
1524_2_49	1525_135_38	341_135_1	3851_35_11	813_6_126	348_6_23	2912_135_15	714_45_1	711_4_8	915_25_21	1499_6_89	1264_4_1	1063_45_18	910_35_2	297_135_1	292_135_63	291_35_16	1128_135_98	1082_2_39	194_6_1	197_015_56	191_6_1	193_135_1	192_6_1	276_2_12	278_6_15	3025_35_58	525_2_1	1408_135_22	520_135_2	522_2_1	528_35_1	529_6_17	1405_2_1	1013_6_16	1234_35_1	1236_135_19	1339_135_2	1232_135_23	1233_4_9	441_135_1	440_0135_50	1333_135_4	444_015_20	108_135_1	106_015_1	104_135_18	2047_135_10	907_135_3	904_135_136
1524_2_50	1525_135_39	341_135_1	3851_35_10	813_6_138	348_6_27	2912_135_14	714_45_1	711_4_11	915_25_24	1499_6_95	1264_4_1	1063_45_24	910_35_3	297_135_1	292_135_57	291_35_16	1128_135_99	1082_2_38	194_6_1	197_015_51	191_6_1	193_135_1	192_6_1	276_2_12	278_6_16	3025_35_58	525_2_1	1408_135_21	520_135_2	522_2_1	528_35_1	529_6_17	1405_2_1	1013_6_15	1234_35_1	1236_135_18	1339_135_2	1232_135_20	1233_4_10	441_135_1	440_0135_55	1333_135_4	444_015_19	108_135_1	106_015_1	104_135_16	2047_135_10	907_135_4	904_135_126
1524_2_49	1525_135_38	341_135_1	3851_35_13	813_6_143	348_6_26	2912_135_14	714_45_1	711_4_10	915_25_24	1499_6_91	1264_4_1	1063_45_22	910_35_3	297_135_1	292_135_58	291_35_20	1128_135_102	1082_2_33	194_6_1	197_015_43	191_6_1	193_135_1	192_6_1	276_2_12	278_6_16	3025_35_55	525_2_1	1408_135_25	520_135_3	522_2_1	528_35_1	529_6_15	1405_2_1	1013_6_16	1234_35_1	1236_135_17	1339_135_1	1232_135_17	1233_4_7	441_135_1	440_0135_55	1333_135_7	444_015_18	108_135_1	106_015_1	104_135_20	2047_135_7	907_135_3	904_135_127
1524_2_44	1525_135_33	341_135_1	3851_35_14	813_6_139	348_6_21	2912_135_13	714_45_1	711_4_8	915_25_25	1499_6_80	1264_4_1	1063_45_24	910_35_4	297_135_1	292_135_55	291_35_20	1128_135_106	1082_2_27	194_6_1	197_015_50	191_6_1	193_135_1	192_6_1	276_2_12	278_6_15	3025_35_58	525_2_1	1408_135_28	520_135_5	522_2_1	528_35_1	529_6_18	1405_2_1	1013_6_11	1234_35_1	1236_135_18	1339_135_2	1232_135_14	1233_4_6	441_135_1	440_0135_55	1333_135_8	444_015_8	108_135_1	106_015_1	104_135_24	2047_135_5	907_135_3	904_135_113
1524_2_46	1525_135_38	341_135_1	3851_35_16	813_6_145	348_6_21	2912_135_9	714_45_1	711_4_7	915_25_27	1499_6_85	1264_4_1	1063_45_24	910_35_6	297_135_1	292_135_60	291_35_19	1128_135_101	1082_2_25	194_6_1	197_015_51	191_6_1	193_135_1	192_6_1	276_2_9	278_6_15	3025_35_56	525_2_1	1408_135_32	520_135_6	522_2_1	528_35_1	529_6_21	1405_2_1	1013_6_10	1234_35_1	1236_135_18	1339_135_1	1232_135_15	1233_4_5	441_135_1	440_0135_55	1333_135_10	444_015_8	108_135_1	106_015_1	104_135_24	2047_135_5	907_135_2	904_135_106
1524_2_39	1525_135_36	341_135_1	3851_35_16	813_6_136	348_6_26	2912_135_9	714_45_1	711_4_8	915_25_28	1499_6_90	1264_4_1	1063_45_28	910_35_8	297_135_1	292_135_49	291_35_15	1128_135_99	1082_2_30	194_6_1	197_015_52	191_6_1	193_135_1	192_6_1	276_2_10	278_6_16	3025_35_54	525_2_1	1408_135_37	520_135_5	522_2_1	528_35_1	529_6_21	1405_2_1	1013_6_9	1234_35_1	1236_135_17	1339_135_1	1232_135_12	1233_4_4	441_135_1	440_0135_52	1333_135_7	444_015_9	108_135_1	106_015_1	104_135_27	2047_135_5	907_135_3	904_135_106
1524_2_38	1525_135_33	341_135_1	3851_35_12	813_6_138	348_6_33	2912_135_8	714_45_1	711_4_8	915_25_30	1499_6_88	1264_4_1	1063_45_26	910_35_6	297_135_1	292_135_48	291_35_15	1128_135_94	1082_2_30	194_6_1	197_015_51	191_6_1	193_135_1	192_6_1	276_2_11	278_6_14	3025_35_56	525_2_1	1408_135_38	520_135_4	522_2_1	528_35_1	529_6_20	1405_2_1	1013_6_9	1234_35_1	1236_135_14	1339_135_2	1232_135_12	1233_4_3	441_135_1	440_0135_47	1333_135_6	444_015_6	108_135_1	106_015_1	104_135_23	2047_135_4	907_135_5	904_135_102
1524_2_38	1525_135_31	341_135_1	3851_35_12	813_6_133	348_6_32	2912_135_13	714_45_1	711_4_9	915_25_30	1499_6_87	1264_4_1	1063_45_28	910_35_6	297_135_1	292_135_50	291_35_18	1128_135_92	1082_2_35	194_6_1	197_015_56	191_6_1	193_135_1	192_6_1	276_2_9	278_6_15	3025_35_47	525_2_1	1408_135_39	520_135_4	522_2_1	528_35_1	529_6_18	1405_2_1	1013_6_7	1234_35_1	1236_135_20	1339_135_2	1232_135_12	1233_4_2	441_135_1	440_0135_48	1333_135_6	444_015_5	108_135_1	106_015_1	104_135_29	2047_135_5	907_135_1	904_135_97
1524_2_39	1525_135_34	341_135_1	3851_35_8	813_6_133	348_6_36	2912_135_13	714_45_1	711_4_7	915_25_28	1499_6_84	1063_45_26	910_35_6	297_135_1	292_135_43	291_35_17	1128_135_89	1082_2_38	194_6_1	197_015_55	191_6_1	193_135_1	192_6_1	276_2_8	278_6_14	3025_35_49	525_2_1	1408_135_43	520_135_4	522_2_1	528_35_1	529_6_19	1405_2_1	1013_6_4	1234_35_1	1236_135_14	1339_135_4	1232_135_12	1233_4_4	441_135_1	440_0135_41	1333_135_4	444_015_6	108_135_1	106_015_1	104_135_22	2047_135_6	904_135_99	1843_2_45	32_135_9
1524_2_36	1525_135_37	341_135_1	3851_35_7	813_6_128	348_6_39	2912_135_18	714_45_1	711_4_11	915_25_26	1499_6_81	1063_45_24	910_35_6	297_135_1	292_135_43	291_35_17	1128_135_95	1082_2_34	194_6_1	197_015_59	191_6_1	193_135_1	192_6_1	276_2_9	278_6_14	3025_35_51	525_2_1	1408_135_41	520_135_4	522_2_1	528_35_1	529_6_19	1405_2_1	1013_6_2	1234_35_1	1236_135_12	1339_135_4	1232_135_11	1233_4_4	441_135_1	440_0135_40	1333_135_3	444_015_5	108_135_1	106_015_1	104_135_25	2047_135_5	904_135_105	1843_2_54	32_135_11
1524_2_44	1525_135_32	341_135_1	3851_35_9	813_6_128	348_6_43	2912_135_17	714_45_1	711_4_10	915_25_29	1499_6_66	1063_45_21	910_35_3	297_135_1	292_135_41	291_35_19	1128_135_96	1082_2_35	194_6_1	197_015_50	191_6_1	193_135_1	192_6_1	276_2_6	278_6_17	3025_35_47	525_2_1	1408_135_46	520_135_5	522_2_1	528_35_1	529_6_20	1405_2_1	1013_6_2	1234_35_1	1236_135_11	1339_135_4	1232_135_19	1233_4_5	441_135_1	440_0135_34	1333_135_5	444_015_5	108_135_1	106_015_1	104_135_22	2047_135_6	904_135_109	1843_2_53	32_135_11
1524_2_44	1525_135_33	341_135_1	3851_35_13	813_6_123	348_6_43	2912_135_22	714_45_1	711_4_9	915_25_30	1499_6_71	1063_45_20	910_35_4	297_135_1	292_135_39	291_35_20	1128_135_91	1082_2_45	194_6_1	197_015_53	191_6_1	193_135_1	192_6_1	276_2_7	278_6_17	3025_35_48	525_2_1	1408_135_48	520_135_3	522_2_1	528_35_1	529_6_23	1405_2_1	1013_6_2	1234_35_1	1236_135_18	1339_135_2	1232_135_20	1233_4_1	441_135_1	440_0135_37	1333_135_6	444_015_3	108_135_1	104_135_25	2047_135_6	904_135_120	1843_2_57	32_135_12	36_135_1
1524_2_44	1525_135_33	341_135_1	3851_35_16	813_6_116	348_6_45	2912_135_24	714_45_1	711_4_9	915_25_27	1499_6_70	1063_45_24	910_35_4	297_135_1	292_135_38	291_35_18	1128_135_86	1082_2_48	194_6_1	197_015_52	191_6_1	193_135_1	192_6_1	276_2_8	278_6_13	3025_35_42	525_2_1	1408_135_45	520_135_6	522_2_1	528_35_1	529_6_21	1405_2_1	1013_6_3	1234_35_1	1236_135_17	1339_135_3	1232_135_20	1233_4_1	441_135_1	440_0135_37	1333_135_9	444_015_4	108_135_1	104_135_31	2047_135_7	904_135_127	1843_2_55	32_135_13	36_135_1
1524_2_41	1525_135_34	341_135_1	3851_35_12	813_6_113	348_6_50	2912_135_32	714_45_1	711_4_7	915_25_30	1499_6_73	1063_45_25	910_35_6	297_135_1	292_135_37	291_35_20	1128_135_78	1082_2_43	194_6_1	197_015_56	191_6_1	193_135_1	192_6_1	276_2_6	278_6_14	3025_35_33	525_2_1	1408_135_46	520_135_6	522_2_1	528_35_1	529_6_23	1405_2_1	1013_6_4	1234_35_1	1236_135_15	1339_135_4	1232_135_18	1233_4_1	441_135_1	440_0135_34	1333_135_8	444_015_5	108_135_1	104_135_34	2047_135_3	904_135_134	1843_2_51	32_135_14	36_135_1
1524_2_44	1525_135_29	341_135_1	3851_35_12	813_6_102	348_6_55	2912_135_30	714_45_1	711_4_5	915_25_27	1499_6_71	1063_45_26	910_35_4	297_135_1	292_135_31	291_35_16	1128_135_79	1082_2_46	194_6_1	197_015_62	191_6_1	193_135_1	192_6_1	276_2_4	278_6_15	3025_35_38	525_2_1	1408_135_54	520_135_3	522_2_1	528_35_1	529_6_20	1405_2_1	1013_6_4	1234_35_1	1236_135_11	1339_135_1	1232_135_22	441_135_1	440_0135_37	1333_135_9	444_015_5	108_135_1	104_135_42	2047_135_2	904_135_141	1843_2_48	32_135_15	36_135_1	34_2_1
1524_2_44	1525_135_26	341_135_1	3851_35_13	813_6_90	348_6_57	2912_135_24	714_45_1	711_4_6	915_25_25	1499_6_74	1063_45_25	910_35_5	297_135_1	292_135_36	291_35_14	1128_135_79	1082_2_45	194_6_1	197_015_54	191_6_1	193_135_1	192_6_1	276_2_4	278_6_13	3025_35_36	525_2_1	1408_135_58	520_135_3	522_2_1	528_35_1	529_6_18	1405_2_1	1013_6_4	1234_35_1	1236_135_8	1339_135_3	1232_135_21	441_135_1	440_0135_41	1333_135_8	444_015_6	108_135_1	104_135_42	2047_135_2	904_135_135	1843_2_55	32_135_15	36_135_1	34_2_1
1524_2_45	1525_135_28	341_135_1	3851_35_13	813_6_83	348_6_57	2912_135_26	714_45_1	711_4_6	915_25_24	1499_6_69	1063_45_22	910_35_7	297_135_1	292_135_39	291_35_14	1128_135_78	1082_2_45	194_6_1	197_015_56	191_6_1	193_135_1	192_6_1	276_2_2	278_6_12	3025_35_40	525_2_1	1408_135_62	520_135_2	522_2_1	528_35_1	529_6_21	1405_2_1	1013_6_4	1234_35_1	1236_135_8	1339_135_4	1232_135_19	441_135_1	440_0135_36	1333_135_9	444_015_4	108_135_1	104_135_46	2047_135_3	904_135_140	1843_2_56	32_135_13	36_135_1	34_2_1
1524_2_43	1525_135_30	341_135_1	3851_35_10	813_6_85	348_6_55	2912_135_28	714_45_1	711_4_3	915_25_19	1499_6_67	1063_45_22	910_35_7	297_135_1	292_135_38	291_35_13	1128_135_74	1082_2_42	194_6_1	197_015_52	191_6_1	193_135_1	192_6_1	276_2_3	278_6_12	3025_35_39	525_2_1	1408_135_66	520_135_2	522_2_1	528_35_1	529_6_21	1405_2_1	1013_6_4	1234_35_1	1236_135_8	1339_135_4	1232_135_22	441_135_1	440_0135_34	1333_135_7	444_015_5	108_135_1	104_135_49	2047_135_4	904_135_143	1843_2_53	32_135_14	36_135_1	34_2_1
1524_2_34	1525_135_31	341_135_1	3851_35_11	813_6_73	348_6_54	2912_135_30	714_45_1	711_4_3	915_25_20	1499_6_71	1063_45_21	910_35_3	297_135_1	292_135_40	291_35_15	1128_135_76	1082_2_38	194_6_1	197_015_53	191_6_1	193_135_1	192_6_1	276_2_2	278_6_13	3025_35_39	525_2_1	1408_135_64	520_135_2	522_2_1	528_35_1	529_6_20	1405_2_1	1013_6_4	1234_35_1	1236_135_7	1339_135_3	1232_135_20	441_135_1	440_0135_31	1333_135_8	444_015_5	108_135_1	104_135_44	2047_135_3	904_135_145	1843_2_50	32_135_14	36_135_1	34_2_1
1524_2_30	1525_135_30	341_135_1	3851_35_12	813_6_69	348_6_56	2912_135_29	714_45_1	711_4_3	915_25_20	1499_6_77	1063_45_20	910_35_4	297_135_1	292_135_35	291_35_14	1128_135_72	1082_2_34	194_6_1	197_015_46	191_6_1	193_135_1	192_6_1	276_2_3	278_6_13	3025_35_41	525_2_1	1408_135_65	520_135_2	522_2_1	528_35_1	529_6_17	1405_2_1	1013_6_5	1234_35_1	1236_135_8	1339_135_2	1232_135_20	441_135_1	440_0135_28	1333_135_6	444_015_7	108_135_1	104_135_42	2047_135_3	904_135_143	1843_2_54	32_135_15	36_135_1	34_2_1
1524_2_32	1525_135_28	341_135_1	3851_35_14	813_6_68	348_6_52	2912_135_24	714_45_1	711_4_5	915_25_16	1499_6_60	1063_45_21	910_35_3	297_135_1	292_135_36	291_35_17	1128_135_76	1082_2_34	194_6_1	197_015_38	191_6_1	193_135_1	192_6_1	276_2_3	278_6_15	3025_35_40	525_2_1	1408_135_58	520_135_1	522_2_1	528_35_1	529_6_17	1405_2_1	1013_6_5	1234_35_1	1236_135_9	1232_135_20	441_135_1	440_0135_30	1333_135_7	444_015_4	108_135_1	104_135_47	2047_135_3	904_135_158	1843_2_50	32_135_17	36_135_1	34_2_1	641_4_89
1524_2_31	1525_135_27	341_135_1	3851_35_10	813_6_64	348_6_47	2912_135_22	714_45_1	711_4_5	915_25_14	1499_6_60	1063_45_24	910_35_2	297_135_1	292_135_30	291_35_18	1128_135_74	1082_2_28	194_6_1	197_015_38	191_6_1	193_135_1	192_6_1	276_2_4	278_6_17	3025_35_37	525_2_1	1408_135_51	520_135_1	522_2_1	528_35_1	529_6_14	1405_2_1	1013_6_3	1234_35_1	1236_135_8	1232_135_15	441_135_1	440_0135_28	1333_135_7	444_015_4	108_135_1	104_135_53	2047_135_4	904_135_158	1843_2_39	32_135_13	36_135_1	34_2_1	641_4_93
1524_2_30	1525_135_28	341_135_1	3851_35_11	813_6_71	348_6_50	2912_135_27	714_45_1	711_4_5	915_25_12	1499_6_49	1063_45_24	910_35_1	297_135_1	292_135_20	291_35_20	1128_135_77	1082_2_27	194_6_1	197_015_37	191_6_1	193_135_1	192_6_1	276_2_3	278_6_20	3025_35_39	525_2_1	1408_135_50	520_135_1	522_2_1	528_35_1	529_6_17	1405_2_1	1013_6_4	1234_35_1	1236_135_11	1232_135_13	441_135_1	440_0135_29	1333_135_5	444_015_1	108_135_1	104_135_49	2047_135_5	904_135_169	1843_2_45	32_135_13	36_135_1	34_2_1	641_4_85
1524_2_26	1525_135_28	341_135_1	3851_35_12	813_6_76	348_6_47	2912_135_27	714_45_1	711_4_5	915_25_12	1499_6_52	1063_45_28	297_135_1	292_135_21	291_35_19	1128_135_76	1082_2_23	194_6_1	197_015_35	191_6_1	193_135_1	192_6_1	19_135_1	276_2_5	278_6_15	3025_35_39	525_2_1	1408_135_51	520_135_1	522_2_1	528_35_1	529_6_16	1405_2_1	1013_6_2	1234_35_1	1236_135_12	1232_135_10	441_135_1	440_0135_37	1333_135_4	444_015_1	108_135_1	104_135_46	2047_135_4	904_135_161	1843_2_43	32_135_14	36_135_1	34_2_1	641_4_79
1524_2_25	1525_135_30	341_135_1	3851_35_12	813_6_81	348_6_44	2912_135_28	714_45_1	711_4_5	1499_6_53	1063_45_31	297_135_1	292_135_23	291_35_17	1128_135_68	1082_2_17	194_6_1	197_015_36	191_6_1	193_135_1	192_6_1	19_135_1	276_2_8	278_6_12	3025_35_40	525_2_1	1408_135_60	520_135_2	522_2_1	528_35_1	529_6_15	1405_2_1	1013_6_2	1234_35_1	1236_135_10	1232_135_8	441_135_1	440_0135_36	1333_135_5	444_015_1	108_135_1	104_135_45	2047_135_3	904_135_157	1843_2_42	32_135_14	36_135_1	34_2_1	641_4_74	1243_2_1
1524_2_20	1525_135_34	341_135_1	3851_35_12	813_6_78	348_6_42	2912_135_29	714_45_1	711_4_6	1499_6_53	1063_45_34	297_135_1	292_135_20	291_35_19	1128_135_69	1082_2_18	194_6_1	197_015_36	191_6_1	193_135_1	192_6_1	19_135_1	276_2_9	278_6_12	3025_35_37	525_2_1	1408_135_64	520_135_2	522_2_1	528_35_1	529_6_13	1405_2_1	1013_6_1	1234_35_1	1236_135_8	1232_135_6	441_135_1	440_0135_32	1333_135_3	444_015_1	108_135_1	104_135_51	2047_135_3	904_135_156	1843_2_40	32_135_14	36_135_1	34_2_1	641_4_71	1243_2_1
1524_2_21	1525_135_29	341_135_1	3851_35_12	813_6_83	348_6_39	2912_135_33	714_45_1	711_4_7	1499_6_56	1063_45_33	297_135_1	292_135_15	291_35_23	1128_135_68	1082_2_19	194_6_1	197_015_45	191_6_1	193_135_1	192_6_1	19_135_1	276_2_7	278_6_11	3025_35_46	525_2_1	1408_135_63	520_135_2	522_2_1	528_35_1	529_6_13	1405_2_1	1013_6_1	1234_35_1	1236_135_6	1232_135_5	441_135_1	440_0135_34	1333_135_4	444_015_1	108_135_1	104_135_53	2047_135_2	904_135_160	1843_2_40	32_135_13	36_135_1	34_2_1	641_4_67	1243_2_1
1524_2_19	1525_135_28	341_135_1	3851_35_19	813_6_89	348_6_38	2912_135_32	714_45_1	711_4_7	1499_6_52	1063_45_32	297_135_1	292_135_16	291_35_22	1128_135_68	1082_2_16	194_6_1	197_015_49	191_6_1	193_135_1	192_6_1	19_135_1	276_2_7	278_6_7	3025_35_42	525_2_1	1408_135_58	520_135_2	522_2_1	528_35_1	529_6_14	1405_2_1	1013_6_1	1234_35_1	1236_135_9	1232_135_5	441_135_1	440_0135_37	1333_135_5	444_015_1	108_135_1	104_135_55	2047_135_1	904_135_162	1843_2_47	32_135_11	36_135_1	34_2_1	641_4_59	1243_2_1
1524_2_19	1525_135_29	341_135_1	3851_35_23	813_6_103	348_6_32	2912_135_36	714_45_1	711_4_7	1499_6_53	1063_45_33	297_135_1	292_135_21	291_35_24	1128_135_69	1082_2_15	194_6_1	197_015_51	191_6_1	193_135_1	192_6_1	19_135_1	276_2_6	278_6_7	3025_35_34	525_2_1	1408_135_65	520_135_2	522_2_1	528_35_1	529_6_12	1405_2_1	1013_6_1	1234_35_1	1236_135_8	1232_135_4	441_135_1	440_0135_36	1333_135_4	444_015_1	108_135_1	104_135_50	904_135_171	1843_2_50	32_135_10	36_135_1	34_2_1	641_4_53	1243_2_1	1245_135_38
1524_2_14	1525_135_28	341_135_1	3851_35_16	813_6_116	348_6_31	2912_135_38	714_45_1	711_4_7	1499_6_52	1063_45_34	297_135_1	292_135_24	291_35_26	1128_135_64	1082_2_16	194_6_1	197_015_51	191_6_1	193_135_1	192_6_1	19_135_1	276_2_8	278_6_8	3025_35_34	525_2_1	1408_135_64	520_135_2	522_2_1	528_35_1	529_6_11	1405_2_1	1013_6_2	1234_35_1	1236_135_11	1232_135_3	441_135_1	440_0135_41	1333_135_3	444_015_1	108_135_1	104_135_49	904_135_171	1843_2_53	32_135_8	36_135_1	34_2_1	641_4_50	1243_2_1	1245_135_45
1524_2_15	1525_135_34	341_135_1	3851_35_20	813_6_120	348_6_40	2912_135_42	714_45_1	711_4_8	1499_6_50	1063_45_36	297_135_1	292_135_30	291_35_30	1128_135_69	1082_2_13	194_6_1	197_015_56	191_6_1	193_135_1	192_6_1	19_135_1	276_2_7	278_6_7	3025_35_36	525_2_1	1408_135_67	520_135_2	522_2_1	528_35_1	529_6_9	1405_2_1	1013_6_2	1234_35_1	1236_135_11	1232_135_3	441_135_1	440_0135_36	1333_135_2	444_015_1	108_135_1	104_135_55	904_135_163	1843_2_51	32_135_8	36_135_1	34_2_1	641_4_52	1243_2_1	1245_135_45
1524_2_14	1525_135_35	341_135_1	3851_35_14	813_6_108	348_6_39	2912_135_43	714_45_1	711_4_9	1499_6_55	1063_45_33	297_135_1	292_135_28	291_35_28	1128_135_62	1082_2_9	194_6_1	197_015_64	191_6_1	193_135_1	192_6_1	19_135_1	276_2_10	278_6_7	3025_35_38	525_2_1	1408_135_63	520_135_2	522_2_1	528_35_1	529_6_6	1405_2_1	1013_6_2	1234_35_1	1236_135_11	1232_135_3	441_135_1	440_0135_37	1333_135_1	444_015_1	108_135_1	104_135_55	904_135_177	1843_2_51	32_135_9	36_135_1	34_2_1	641_4_49	1243_2_1	1245_135_44
217_35_1	1140_015_2	2716_135_20	1301_135_22	1144_135_40	1145_135_113	1781_6_19	1175_135_1	664_6_26	767_2_10	661_4_1	660_135_73	133_135_17	2097_2_1	130_2_7	499_135_1	129_6_3	1300_135_7	493_135_1	24_135_34	429_135_35	691_2_14	696_2_12	2326_6_1	22_135_109	23_135_34	1076_25_35	1243_2_1	1075_135_1	2529_35_103	1778_2_4	542_6_16	288_45_65	939_2_74	1408_135_61	4_45_42	3851_35_15	2173_135_7	548_2_14	813_6_118	348_6_39	284_6_16	1462_2_6	1317_35_8	1025_135_33	2912_135_42	3219_4_13	2212_135_1	1344_135_10	676_135_1
217_35_1	1140_015_2	2716_135_23	1301_135_21	1144_135_47	1145_135_98	1781_6_18	1175_135_1	664_6_28	767_2_11	661_4_1	660_135_71	133_135_20	2097_2_1	130_2_10	499_135_2	129_6_2	1300_135_6	493_135_2	24_135_36	429_135_40	691_2_13	696_2_12	2326_6_1	22_135_104	23_135_37	1076_25_34	1243_2_1	1075_135_1	2529_35_111	1778_2_6	542_6_22	288_45_69	939_2_70	1408_135_54	4_45_35	3851_35_19	2173_135_8	548_2_14	813_6_139	348_6_45	284_6_18	1462_2_5	1317_35_10	1025_135_36	2912_135_44	3219_4_14	2212_135_1	1344_135_9	676_135_1
217_35_1	1140_015_2	2716_135_26	1301_135_19	1144_135_48	1145_135_93	1781_6_18	1175_135_1	664_6_23	767_2_10	661_4_1	660_135_79	133_135_18	2097_2_2	130_2_10	499_135_1	129_6_3	1300_135_6	493_135_1	24_135_41	429_135_32	691_2_14	696_2_10	2326_6_1	22_135_104	23_135_33	1076_25_33	1075_135_1	2529_35_106	1778_2_4	542_6_30	288_45_65	939_2_69	1408_135_50	4_45_38	3851_35_15	2173_135_8	548_2_10	813_6_153	348_6_44	284_6_22	1462_2_6	1317_35_8	1025_135_39	2912_135_50	3219_4_16	2212_135_1	1344_135_8	676_135_1	714_45_1
217_35_1	1140_015_2	2716_135_25	1301_135_23	1144_135_47	1145_135_92	1781_6_13	1175_135_1	664_6_21	767_2_14	661_4_1	660_135_87	133_135_20	2097_2_2	130_2_9	499_135_1	129_6_2	1300_135_6	493_135_1	24_135_31	429_135_28	691_2_12	696_2_9	2326_6_1	22_135_97	23_135_33	1076_25_38	1075_135_1	2529_35_92	1778_2_5	542_6_32	288_45_67	939_2_70	1408_135_45	4_45_34	3851_35_12	2173_135_11	548_2_11	813_6_164	348_6_53	284_6_24	1462_2_3	1317_35_8	1025_135_29	2912_135_47	3219_4_13	2212_135_1	1344_135_7	676_135_1	714_45_1
217_35_1	1140_015_2	2716_135_27	1301_135_20	1144_135_50	1145_135_84	1781_6_13	1175_135_1	664_6_25	767_2_19	661_4_1	660_135_84	133_135_20	2097_2_2	130_2_10	136_35_62	129_6_2	1300_135_3	493_135_2	24_135_36	429_135_31	691_2_15	696_2_5	2326_6_1	22_135_93	23_135_31	1076_25_39	1075_135_1	2529_35_93	1778_2_4	542_6_36	288_45_69	939_2_67	1408_135_47	4_45_33	3851_35_11	2173_135_12	548_2_12	813_6_168	348_6_57	284_6_23	1462_2_2	1317_35_8	1025_135_25	2912_135_48	3219_4_14	2212_135_1	1344_135_9	676_135_1	714_45_1
217_35_1	1140_015_1	2716_135_24	1301_135_21	1144_135_51	1145_135_83	1781_6_14	1175_135_1	664_6_27	767_2_22	661_4_1	660_135_82	133_135_20	2097_2_2	130_2_8	136_35_60	129_6_2	1300_135_2	493_135_2	24_135_28	429_135_29	691_2_12	696_2_7	2326_6_1	22_135_87	23_135_35	1076_25_46	1075_135_1	2529_35_95	1778_2_4	542_6_39	288_45_71	939_2_70	1408_135_43	4_45_39	3851_35_11	2173_135_18	548_2_12	813_6_176	348_6_57	284_6_27	1462_2_1	1317_35_7	1025_135_26	2912_135_45	3219_4_15	2212_135_1	1344_135_11	676_135_1	714_45_1
217_35_1	1140_015_1	2716_135_31	1301_135_24	1144_135_53	1145_135_88	1781_6_15	1175_135_1	664_6_28	767_2_21	661_4_1	660_135_80	133_135_22	2097_2_2	130_2_7	136_35_61	129_6_1	1300_135_3	493_135_3	24_135_23	429_135_26	691_2_10	696_2_5	2326_6_1	22_135_90	23_135_37	1076_25_48	1075_135_1	2529_35_98	1778_2_3	542_6_37	288_45_66	939_2_71	1408_135_48	4_45_43	3851_35_14	2173_135_17	548_2_17	813_6_180	348_6_61	284_6_27	1462_2_1	1317_35_8	1025_135_31	2912_135_40	3219_4_17	2212_135_1	1344_135_9	676_135_1	714_45_1
217_35_1	1140_015_1	2716_135_33	1301_135_22	1144_135_54	1145_135_87	1781_6_17	1175_135_1	664_6_31	767_2_19	661_4_1	660_135_80	133_135_26	2097_2_1	130_2_5	136_35_68	129_6_1	1300_135_3	493_135_3	24_135_26	429_135_28	691_2_11	696_2_4	2326_6_1	22_135_94	23_135_30	1076_25_42	2529_35_93	1778_2_6	542_6_40	288_45_62	939_2_71	1408_135_51	4_45_46	3851_35_15	2173_135_17	548_2_15	813_6_174	348_6_65	284_6_26	934_135_51	1317_35_9	1025_135_29	2912_135_44	3219_4_15	2212_135_1	1344_135_9	676_135_1	714_45_1	1098_135_7
217_35_1	1140_015_1	2716_135_32	1301_135_21	1144_135_53	1145_135_91	1781_6_14	1175_135_1	664_6_28	767_2_18	661_4_1	660_135_80	133_135_24	2097_2_2	130_2_6	136_35_62	129_6_2	1300_135_4	493_135_3	24_135_26	429_135_22	691_2_13	696_2_4	2326_6_1	22_135_97	23_135_29	1076_25_41	2529_35_103	1778_2_4	542_6_39	288_45_63	939_2_80	1408_135_46	4_45_45	3851_35_15	2173_135_14	548_2_16	813_6_169	348_6_64	284_6_30	934_135_54	1317_35_9	1025_135_34	2912_135_41	3219_4_14	2212_135_1	1344_135_11	676_135_1	714_45_1	1098_135_7
217_35_1	1140_015_1	2716_135_34	1301_135_24	1144_135_53	1145_135_108	1781_6_15	1175_135_1	664_6_24	767_2_14	661_4_1	660_135_75	133_135_27	2097_2_1	130_2_5	136_35_67	134_135_76	1300_135_2	493_135_3	24_135_23	429_135_25	691_2_10	696_2_4	2326_6_1	22_135_103	23_135_31	1076_25_41	2529_35_102	1778_2_3	542_6_43	288_45_62	939_2_79	1408_135_49	4_45_40	3851_35_16	2173_135_15	548_2_17	813_6_180	348_6_71	284_6_25	934_135_55	1317_35_9	1025_135_36	2912_135_36	3219_4_17	2212_135_1	1344_135_12	676_135_1	714_45_1	1098_135_3
217_35_1	1140_015_2	2716_135_31	1301_135_25	1144_135_56	1145_135_113	1781_6_16	1175_135_1	664_6_21	767_2_12	661_4_1	660_135_77	133_135_35	2097_2_2	130_2_5	136_35_69	134_135_71	1300_135_3	493_135_2	24_135_29	429_135_28	691_2_11	696_2_2	2326_6_1	22_135_100	23_135_27	1076_25_39	2529_35_90	1778_2_1	542_6_42	288_45_69	939_2_83	1408_135_52	4_45_41	3851_35_20	2173_135_12	548_2_19	813_6_195	348_6_67	284_6_23	934_135_54	1317_35_8	1025_135_35	2912_135_36	3219_4_16	2212_135_1	1344_135_9	676_135_1	714_45_1	1098_135_2
217_35_1	1140_015_2	2716_135_30	1301_135_25	1144_135_64	1145_135_111	1781_6_14	1175_135_1	664_6_24	767_2_11	661_4_1	660_135_85	133_135_34	2097_2_4	130_2_3	136_35_70	134_135_65	1300_135_2	493_135_2	24_135_31	429_135_28	691_2_9	696_2_2	2326_6_1	22_135_99	23_135_27	1076_25_36	2529_35_88	1778_2_1	542_6_43	288_45_68	939_2_81	1408_135_48	4_45_46	3851_35_18	2173_135_10	548_2_20	813_6_194	348_6_60	284_6_22	934_135_51	1317_35_7	1025_135_33	2912_135_34	3219_4_19	2212_135_1	1344_135_9	676_135_1	714_45_1	1098_135_2
217_35_1	1140_015_2	2716_135_27	1301_135_25	1144_135_60	1145_135_110	1781_6_11	1175_135_1	664_6_22	767_2_17	661_4_1	660_135_83	133_135_35	2097_2_4	130_2_1	136_35_61	134_135_63	1300_135_2	493_135_3	24_135_38	429_135_27	691_2_7	696_2_2	2326_6_1	22_135_104	23_135_30	1076_25_31	2529_35_83	1778_2_1	542_6_48	288_45_71	939_2_84	1408_135_49	4_45_39	3851_35_15	2173_135_9	548_2_21	813_6_198	348_6_65	284_6_20	934_135_53	1317_35_7	1025_135_39	2912_135_33	3219_4_21	2212_135_1	1344_135_9	676_135_1	714_45_1	1098_135_2
217_35_1	1140_015_2	2716_135_28	1301_135_27	1144_135_59	1145_135_118	1781_6_7	1175_135_1	664_6_20	767_2_21	661_4_1	660_135_78	133_135_35	2097_2_4	136_35_64	134_135_74	1300_135_2	493_135_1	24_135_45	429_135_33	691_2_7	696_2_2	2326_6_1	22_135_101	23_135_30	1076_25_29	2529_35_79	1254_2_62	542_6_48	288_45_71	939_2_90	1408_135_53	4_45_33	3851_35_17	2173_135_10	548_2_26	813_6_187	348_6_62	284_6_23	934_135_55	1317_35_9	1025_135_39	2912_135_31	3219_4_21	2212_135_1	1344_135_7	676_135_1	714_45_1	1098_135_3	711_4_7
217_35_1	1140_015_3	2716_135_25	1301_135_27	1144_135_54	1145_135_108	1781_6_4	1175_135_1	664_6_16	767_2_17	661_4_1	660_135_82	133_135_38	2097_2_3	136_35_61	134_135_64	1300_135_2	493_135_1	24_135_46	429_135_31	691_2_8	696_2_3	2326_6_1	22_135_104	23_135_29	1076_25_34	2529_35_73	1254_2_56	542_6_50	288_45_77	939_2_87	1408_135_49	4_45_37	3851_35_16	2173_135_11	548_2_23	813_6_189	348_6_66	284_6_24	934_135_60	1317_35_6	1025_135_36	2912_135_28	3219_4_24	2212_135_1	1344_135_6	676_135_1	714_45_1	1098_135_3	711_4_5
217_35_1	1140_015_4	2716_135_23	1301_135_31	1144_135_53	1145_135_93	1781_6_5	1175_135_1	664_6_15	767_2_19	661_4_1	660_135_79	133_135_37	2097_2_6	136_35_64	134_135_62	1300_135_2	493_135_1	24_135_46	429_135_27	691_2_8	696_2_4	2326_6_1	22_135_100	23_135_31	1076_25_38	2529_35_76	1254_2_52	542_6_45	288_45_79	939_2_91	1408_135_46	4_45_37	3851_35_16	2173_135_8	548_2_21	813_6_188	348_6_69	284_6_22	934_135_57	1317_35_7	1025_135_36	2912_135_28	3219_4_20	2212_135_1	1344_135_4	676_135_1	714_45_1	1098_135_3	711_4_5
217_35_1	1140_015_2	2716_135_23	1301_135_34	1144_135_51	1145_135_84	1781_6_6	1175_135_1	664_6_12	767_2_20	661_4_1	660_135_68	133_135_40	2097_2_10	136_35_66	134_135_71	1300_135_1	24_135_43	429_135_26	691_2_6	696_2_3	2326_6_1	22_135_95	23_135_31	1076_25_42	2529_35_72	1254_2_53	542_6_44	288_45_78	939_2_94	1408_135_50	4_45_40	3851_35_15	2173_135_5	548_2_23	813_6_203	348_6_69	284_6_24	934_135_54	1317_35_6	1025_135_35	2912_135_28	3219_4_17	2212_135_1	1344_135_5	714_45_1	1098_135_3	711_4_4	662_135_52	261_135_19
217_35_1	1140_015_1	2716_135_23	1301_135_30	1144_135_51	1145_135_84	1781_6_6	1175_135_1	664_6_12	767_2_20	661_4_1	660_135_67	133_135_42	2097_2_13	136_35_73	134_135_71	1300_135_1	24_135_43	429_135_28	691_2_8	696_2_4	2326_6_1	22_135_101	23_135_31	1076_25_43	2529_35_70	1254_2_50	542_6_45	288_45_83	939_2_93	1408_135_52	4_45_33	3851_35_17	2173_135_5	548_2_19	813_6_204	348_6_78	284_6_23	934_135_50	1317_35_6	1025_135_34	2912_135_25	3219_4_14	2212_135_1	1344_135_7	714_45_1	1098_135_3	711_4_6	662_135_49	261_135_21
217_35_1	1140_015_1	2716_135_21	1301_135_31	1144_135_45	1145_135_83	1781_6_7	1175_135_1	664_6_14	767_2_19	661_4_1	660_135_57	133_135_42	2097_2_15	136_35_72	134_135_70	495_135_1	24_135_42	2524_135_18	691_2_6	696_2_4	2326_6_1	22_135_93	23_135_31	1076_25_56	2529_35_63	1254_2_55	542_6_39	288_45_89	939_2_88	1408_135_53	4_45_38	3851_35_14	2173_135_5	548_2_17	813_6_200	348_6_76	284_6_23	934_135_52	1317_35_6	1025_135_36	2912_135_27	3219_4_17	2212_135_1	1344_135_9	714_45_1	1098_135_4	711_4_8	662_135_49	261_135_15
217_35_1	1140_015_2	2716_135_19	1301_135_28	1144_135_50	1145_135_83	1781_6_5	1175_135_1	664_6_19	767_2_21	661_4_1	660_135_70	133_135_30	2097_2_18	136_35_76	134_135_66	495_135_1	24_135_40	2524_135_16	691_2_5	696_2_4	2326_6_1	22_135_91	23_135_34	1076_25_54	2529_35_65	1254_2_60	542_6_40	288_45_95	939_2_88	1408_135_50	4_45_35	3851_35_16	2173_135_4	548_2_13	813_6_191	348_6_84	284_6_20	934_135_62	1317_35_6	1025_135_35	2912_135_24	3219_4_18	2212_135_1	1344_135_10	714_45_1	1098_135_4	711_4_9	662_135_52	261_135_13
217_35_1	1140_015_3	2716_135_21	1301_135_21	1144_135_50	1145_135_87	1781_6_4	1175_135_1	664_6_24	767_2_20	661_4_1	660_135_67	133_135_29	2097_2_18	136_35_75	134_135_71	495_135_1	24_135_38	2524_135_15	691_2_6	696_2_4	2326_6_1	22_135_85	23_135_32	1076_25_60	2529_35_71	1254_2_57	542_6_46	288_45_94	939_2_94	1408_135_46	4_45_34	3851_35_13	2173_135_3	548_2_13	813_6_197	348_6_84	284_6_20	934_135_59	1317_35_6	1025_135_36	2912_135_24	3219_4_20	2212_135_1	1344_135_10	714_45_1	1098_135_5	711_4_8	662_135_54	261_135_13
217_35_1	1140_015_2	2716_135_25	1301_135_23	1144_135_51	1145_135_76	1781_6_4	1175_135_1	664_6_26	767_2_18	661_4_1	660_135_69	133_135_34	2097_2_18	136_35_75	134_135_69	495_135_1	24_135_40	2524_135_16	691_2_5	696_2_4	2326_6_1	22_135_84	23_135_32	1076_25_63	2529_35_66	1254_2_59	542_6_41	288_45_96	939_2_93	1408_135_48	4_45_27	3851_35_14	2173_135_3	548_2_10	813_6_186	348_6_86	284_6_20	934_135_57	1317_35_4	1025_135_39	2912_135_26	3219_4_23	2212_135_1	1344_135_6	714_45_1	1098_135_5	711_4_7	662_135_52	261_135_16
217_35_1	1140_015_2	2716_135_24	1301_135_21	1144_135_43	1145_135_74	1781_6_5	1175_135_1	664_6_26	767_2_23	661_4_1	660_135_70	133_135_35	2097_2_17	136_35_78	134_135_71	495_135_1	24_135_39	2524_135_16	691_2_5	696_2_4	2326_6_1	22_135_88	23_135_31	1076_25_68	2529_35_71	1254_2_55	542_6_36	288_45_98	939_2_95	1408_135_45	4_45_29	3851_35_15	2173_135_3	548_2_12	813_6_189	348_6_86	284_6_18	934_135_69	1317_35_5	1025_135_36	2912_135_28	3219_4_27	2212_135_1	1344_135_6	714_45_1	1098_135_6	711_4_7	662_135_56	261_135_12
217_35_1	1140_015_3	2716_135_19	1301_135_22	1144_135_39	1145_135_76	1781_6_5	1175_135_1	664_6_22	767_2_24	661_4_1	660_135_63	133_135_32	2097_2_22	136_35_85	134_135_71	495_135_1	24_135_39	2524_135_10	691_2_6	696_2_4	2326_6_1	22_135_93	23_135_26	1076_25_72	2529_35_73	1254_2_45	542_6_29	288_45_101	939_2_93	1408_135_45	4_45_34	3851_35_17	2173_135_3	548_2_13	813_6_190	348_6_89	284_6_17	934_135_73	1317_35_3	1025_135_39	2912_135_25	3219_4_27	2212_135_1	1344_135_5	714_45_1	1098_135_5	711_4_7	662_135_54	261_135_14
217_35_1	1140_015_6	2716_135_21	1301_135_24	1144_135_43	1145_135_79	1781_6_5	1175_135_1	664_6_19	767_2_28	661_4_1	660_135_63	133_135_31	2097_2_22	136_35_82	134_135_69	495_135_1	24_135_37	2524_135_11	691_2_6	696_2_3	2326_6_1	22_135_86	23_135_34	1076_25_70	2529_35_77	1254_2_48	542_6_26	288_45_105	939_2_87	1408_135_43	4_45_32	3851_35_16	1378_2_84	548_2_14	813_6_188	348_6_88	284_6_13	934_135_60	1317_35_3	1025_135_35	2912_135_19	3219_4_29	2212_135_1	1344_135_7	714_45_1	1098_135_6	711_4_5	662_135_52	261_135_15
217_35_1	1140_015_6	2716_135_20	1301_135_24	1144_135_39	1145_135_90	1781_6_6	1175_135_1	664_6_19	767_2_36	661_4_1	660_135_50	133_135_32	2097_2_21	136_35_77	134_135_68	495_135_1	24_135_43	2524_135_7	691_2_7	696_2_3	2326_6_1	22_135_91	23_135_37	1076_25_70	2529_35_72	1254_2_45	542_6_26	288_45_114	939_2_84	1408_135_45	4_45_33	3851_35_16	1378_2_86	548_2_15	813_6_193	348_6_87	284_6_13	934_135_67	1317_35_2	1025_135_36	2912_135_18	3219_4_30	2212_135_1	1344_135_8	714_45_1	1098_135_5	711_4_2	662_135_50	261_135_10
217_35_1	1140_015_7	2716_135_19	1301_135_16	1144_135_28	1145_135_89	1781_6_6	1175_135_1	664_6_21	767_2_41	661_4_1	660_135_55	133_135_29	2097_2_22	136_35_84	134_135_69	495_135_1	24_135_49	2524_135_6	691_2_5	696_2_4	2326_6_1	22_135_98	23_135_38	1076_25_77	2529_35_68	1254_2_46	542_6_28	288_45_117	939_2_80	1408_135_54	4_45_36	3851_35_19	1378_2_82	548_2_11	813_6_186	348_6_84	284_6_10	934_135_68	1317_35_2	1025_135_41	2912_135_19	3219_4_29	2212_135_1	1344_135_13	714_45_1	1098_135_5	711_4_3	662_135_50	261_135_11
217_35_1	1140_015_9	2716_135_12	1301_135_18	1144_135_23	1145_135_92	1781_6_6	1175_135_1	664_6_20	767_2_45	661_4_1	660_135_47	133_135_33	2097_2_26	136_35_87	134_135_70	495_135_1	24_135_45	2524_135_9	691_2_4	696_2_4	2326_6_1	22_135_97	23_135_35	1076_25_86	2529_35_62	1254_2_48	542_6_29	288_45_126	939_2_72	1408_135_47	4_45_36	3851_35_20	1378_2_76	548_2_10	813_6_184	348_6_86	284_6_12	934_135_71	1317_35_2	1025_135_42	2912_135_19	3219_4_28	2212_135_1	1344_135_13	714_45_1	1098_135_4	711_4_3	662_135_50	261_135_12
217_35_1	1140_015_9	2716_135_8	1301_135_14	1144_135_25	1145_135_86	1781_6_7	1175_135_1	664_6_20	767_2_48	661_4_1	660_135_54	133_135_36	2097_2_27	136_35_90	134_135_69	495_135_1	24_135_45	2524_135_9	691_2_4	696_2_6	2326_6_1	22_135_93	23_135_35	1076_25_89	2529_35_59	1254_2_42	542_6_25	288_45_127	939_2_74	1408_135_48	4_45_38	3851_35_22	1378_2_71	548_2_12	813_6_186	348_6_83	284_6_14	934_135_75	1317_35_1	1025_135_44	2912_135_21	3219_4_24	2212_135_1	1344_135_15	714_45_1	1098_135_6	711_4_2	662_135_44	261_135_10
217_35_1	1140_015_9	2716_135_6	1301_135_13	1144_135_23	1145_135_83	1781_6_8	1175_135_1	664_6_16	767_2_48	661_4_1	660_135_56	133_135_37	2097_2_26	136_35_92	134_135_73	495_135_1	24_135_44	2524_135_6	691_2_4	696_2_5	2326_6_1	22_135_98	23_135_40	1076_25_93	2529_35_60	1254_2_37	542_6_28	288_45_134	939_2_69	1408_135_41	4_45_38	3851_35_17	1378_2_70	548_2_12	813_6_196	348_6_75	284_6_13	934_135_75	1317_35_1	1025_135_48	2912_135_20	3219_4_19	2212_135_1	1344_135_15	714_45_1	1098_135_7	711_4_3	662_135_48	261_135_10
217_35_1	1140_015_7	2716_135_5	1301_135_4	1144_135_28	1145_135_90	1781_6_9	1175_135_1	664_6_18	767_2_51	661_4_1	660_135_52	133_135_35	2097_2_24	136_35_91	134_135_72	495_135_1	24_135_45	2524_135_4	691_2_4	696_2_7	2326_6_1	22_135_100	23_135_33	1076_25_89	2529_35_67	1254_2_35	542_6_28	288_45_128	939_2_70	1408_135_35	4_45_41	3851_35_16	1378_2_68	548_2_14	813_6_197	348_6_75	284_6_19	934_135_75	1317_35_1	1025_135_48	2912_135_26	3219_4_22	2212_135_1	1344_135_16	714_45_1	1098_135_7	711_4_4	662_135_44	261_135_12
217_35_1	1140_015_7	2716_135_3	1301_135_2	1144_135_30	1145_135_91	1781_6_11	1175_135_1	664_6_21	767_2_54	661_4_1	660_135_51	133_135_35	2097_2_27	136_35_78	134_135_72	495_135_1	24_135_48	2524_135_3	691_2_4	696_2_7	2326_6_1	22_135_98	23_135_36	1076_25_87	2529_35_66	1254_2_39	542_6_30	288_45_123	939_2_69	1408_135_33	4_45_41	3851_35_19	1378_2_64	548_2_16	813_6_201	348_6_74	284_6_20	1380_45_39	1317_35_1	1025_135_41	2912_135_24	3219_4_21	2212_135_1	1344_135_17	714_45_1	1098_135_9	711_4_5	662_135_39	261_135_12
217_35_1	1140_015_9	1144_135_34	1145_135_96	1781_6_12	1175_135_1	664_6_21	767_2_62	661_4_1	660_135_54	133_135_30	2097_2_24	136_35_68	134_135_77	24_135_54	2524_135_2	691_2_2	696_2_8	2326_6_1	22_135_92	23_135_33	1076_25_95	2529_35_62	1254_2_44	542_6_32	288_45_123	939_2_67	1408_135_39	4_45_39	3851_35_20	1378_2_69	548_2_14	813_6_193	348_6_69	284_6_18	1380_45_34	1025_135_39	2912_135_26	3219_4_21	2212_135_1	1344_135_15	714_45_1	1098_135_8	711_4_5	662_135_37	261_135_12	12_25_1	267_35_59	577_135_1	128_135_1
217_35_1	1140_015_11	1144_135_35	1145_135_98	1781_6_15	1175_135_1	664_6_22	767_2_57	661_4_1	660_135_56	133_135_26	2097_2_30	136_35_73	134_135_84	24_135_50	2524_135_2	691_2_3	696_2_6	2326_6_1	22_135_93	23_135_35	1076_25_96	2529_35_53	1254_2_39	542_6_32	288_45_132	939_2_61	1408_135_35	4_45_40	3851_35_18	1378_2_73	548_2_16	813_6_184	348_6_64	284_6_19	1380_45_35	1025_135_39	2912_135_25	3219_4_18	2212_135_1	1344_135_12	714_45_1	1098_135_9	711_4_4	662_135_32	261_135_11	12_25_1	267_35_74	577_135_1	128_135_1
217_35_1	1140_015_9	1144_135_41	1145_135_99	1781_6_16	1175_135_1	664_6_21	767_2_52	661_4_1	660_135_55	133_135_25	2097_2_29	136_35_76	134_135_78	24_135_55	2524_135_2	691_2_3	696_2_6	2326_6_1	22_135_102	23_135_34	1076_25_103	2529_35_46	1254_2_39	542_6_30	288_45_128	939_2_64	1408_135_31	4_45_42	3851_35_21	1378_2_72	548_2_14	813_6_183	348_6_62	284_6_20	1380_45_30	1025_135_42	2912_135_26	3219_4_18	2212_135_1	1344_135_11	714_45_1	1098_135_11	711_4_5	662_135_31	261_135_9	12_25_1	267_35_81	577_135_1	128_135_1
217_35_1	1140_015_7	1144_135_39	1145_135_106	1781_6_17	1175_135_1	664_6_21	767_2_47	661_4_1	660_135_55	133_135_24	2097_2_32	136_35_69	134_135_69	24_135_55	2524_135_1	691_2_2	696_2_4	2326_6_1	22_135_99	23_135_31	1076_25_100	2529_35_38	1254_2_41	542_6_33	288_45_136	939_2_66	1408_135_36	4_45_44	3851_35_16	1378_2_75	548_2_15	813_6_186	348_6_56	284_6_21	1380_45_33	1025_135_52	2912_135_36	3219_4_19	2212_135_1	1344_135_11	714_45_1	1098_135_9	711_4_6	662_135_33	261_135_10	12_25_1	267_35_89	577_135_1	128_135_1
217_35_1	1140_015_12	1144_135_39	1145_135_107	1781_6_20	1175_135_1	664_6_20	767_2_44	661_4_1	660_135_55	133_135_24	2097_2_35	136_35_68	134_135_68	24_135_48	2524_135_1	691_2_2	696_2_4	2326_6_1	22_135_96	23_135_35	1076_25_104	2529_35_37	1254_2_38	542_6_30	288_45_146	939_2_65	1408_135_32	4_45_44	3851_35_13	1378_2_68	548_2_14	813_6_184	348_6_49	284_6_20	1380_45_36	1025_135_46	2912_135_33	3219_4_22	2212_135_1	1344_135_10	714_45_1	1098_135_10	711_4_8	662_135_37	261_135_10	12_25_1	267_35_89	577_135_1	128_135_1
217_35_1	1140_015_12	1144_135_37	1145_135_111	1781_6_26	1175_135_1	664_6_27	767_2_46	661_4_1	660_135_52	133_135_23	2097_2_35	136_35_60	134_135_68	24_135_48	2524_135_2	696_2_1	2326_6_1	22_135_94	23_135_38	1076_25_105	2529_35_37	1254_2_39	542_6_31	288_45_154	939_2_62	1408_135_32	4_45_40	3851_35_12	1378_2_64	548_2_11	813_6_175	348_6_42	284_6_19	1380_45_41	1025_135_45	2912_135_29	3219_4_25	2212_135_1	1344_135_9	714_45_1	1098_135_15	711_4_9	662_135_36	261_135_9	12_25_1	267_35_87	577_135_1	128_135_1	1499_6_61
217_35_1	1140_015_12	1144_135_33	1145_135_113	1781_6_33	1175_135_1	664_6_33	767_2_45	661_4_1	660_135_52	133_135_26	2097_2_28	136_35_55	134_135_61	24_135_44	2524_135_2	696_2_1	2326_6_1	22_135_97	23_135_35	1076_25_101	2529_35_34	1254_2_35	542_6_27	288_45_158	939_2_65	1408_135_27	4_45_49	3851_35_13	1378_2_64	548_2_10	813_6_176	348_6_37	284_6_24	1380_45_41	1025_135_46	2912_135_30	3219_4_23	2212_135_1	1344_135_9	714_45_1	1098_135_14	711_4_8	662_135_40	261_135_8	12_25_1	267_35_83	577_135_1	128_135_1	1499_6_62
217_35_1	1140_015_9	1144_135_29	1145_135_125	1781_6_36	1175_135_1	664_6_41	767_2_47	661_4_1	660_135_44	133_135_28	2097_2_30	136_35_58	134_135_59	24_135_52	2524_135_4	696_2_1	2326_6_1	22_135_98	23_135_31	1076_25_104	2529_35_31	1254_2_28	542_6_28	288_45_156	939_2_66	1408_135_24	4_45_48	3851_35_10	1378_2_66	548_2_11	813_6_170	348_6_42	284_6_18	1380_45_45	1025_135_42	2912_135_38	3219_4_28	2212_135_1	1344_135_5	714_45_1	1098_135_10	711_4_8	662_135_39	261_135_10	12_25_1	267_35_90	577_135_1	128_135_1	1499_6_64
217_35_1	1140_015_11	1144_135_31	1145_135_130	1781_6_37	1175_135_1	664_6_38	767_2_40	661_4_1	660_135_42	133_135_32	2097_2_26	136_35_54	134_135_70	24_135_51	2524_135_4	696_2_1	2326_6_1	22_135_104	23_135_30	1076_25_104	2529_35_27	1254_2_26	542_6_27	288_45_167	939_2_66	1408_135_27	4_45_53	3851_35_10	1378_2_68	548_2_8	813_6_166	348_6_37	284_6_18	1380_45_44	1025_135_43	2912_135_43	3219_4_29	2212_135_1	1344_135_5	714_45_1	1098_135_11	711_4_8	662_135_40	261_135_10	12_25_1	267_35_94	577_135_1	128_135_1	1499_6_60
217_35_1	1140_015_13	1144_135_32	1145_135_139	1781_6_42	1175_135_1	664_6_43	767_2_40	661_4_1	660_135_48	133_135_24	2097_2_22	136_35_47	134_135_63	24_135_47	2524_135_4	696_2_2	2326_6_1	22_135_101	23_135_30	1076_25_102	2529_35_27	1254_2_24	542_6_24	288_45_161	939_2_64	1408_135_25	4_45_56	3851_35_12	1378_2_66	548_2_9	813_6_165	348_6_38	284_6_15	1380_45_50	1025_135_42	2912_135_44	3219_4_30	2212_135_1	1344_135_5	714_45_1	1098_135_9	711_4_5	662_135_34	261_135_10	12_25_1	267_35_101	577_135_1	128_135_1	1499_6_64
217_35_1	1140_015_11	1144_135_32	1145_135_136	1781_6_46	1175_135_1	664_6_37	767_2_33	661_4_1	660_135_51	133_135_30	2097_2_22	136_35_48	134_135_65	24_135_42	2524_135_5	696_2_2	2326_6_1	22_135_99	23_135_33	1076_25_93	2529_35_19	1254_2_26	542_6_23	288_45_155	939_2_56	1408_135_27	4_45_54	3851_35_13	1378_2_65	548_2_9	813_6_160	348_6_40	284_6_12	1380_45_57	1025_135_39	2912_135_49	3219_4_33	2212_135_1	1344_135_5	714_45_1	1098_135_7	711_4_5	662_135_37	261_135_10	12_25_1	267_35_109	577_135_1	128_135_1	1499_6_68
217_35_1	1140_015_11	1144_135_29	1145_135_134	1781_6_42	1175_135_1	664_6_38	767_2_26	661_4_1	660_135_53	133_135_28	2097_2_23	136_35_54	134_135_63	24_135_44	2524_135_8	696_2_2	2326_6_1	22_135_95	23_135_37	1076_25_101	2529_35_20	1254_2_26	542_6_21	288_45_154	939_2_57	1408_135_25	4_45_55	3851_35_12	1378_2_61	548_2_10	813_6_160	348_6_40	284_6_12	1380_45_55	1025_135_39	2912_135_45	3219_4_30	2212_135_1	1344_135_4	714_45_1	1098_135_8	711_4_7	662_135_35	261_135_9	12_25_1	267_35_105	577_135_1	128_135_1	1499_6_66
217_35_1	1140_015_8	1144_135_30	1145_135_140	1781_6_45	1175_135_1	664_6_41	767_2_20	661_4_1	660_135_45	133_135_37	2097_2_21	136_35_57	134_135_72	24_135_49	2524_135_5	696_2_3	2326_6_1	22_135_89	23_135_37	1076_25_106	2529_35_18	1254_2_21	542_6_18	288_45_151	939_2_61	1408_135_27	4_45_50	3851_35_10	1378_2_59	548_2_9	813_6_179	348_6_42	284_6_12	1380_45_51	1025_135_45	2912_135_42	3219_4_32	2212_135_1	1344_135_5	714_45_1	1098_135_6	711_4_7	662_135_34	261_135_15	12_25_1	267_35_104	577_135_1	128_135_1	1499_6_62
217_35_1	1140_015_12	1144_135_27	1145_135_141	1781_6_53	1175_135_1	664_6_38	767_2_15	661_4_1	660_135_42	133_135_40	2097_2_20	136_35_59	134_135_72	24_135_50	2524_135_5	696_2_3	2326_6_1	22_135_93	23_135_34	1076_25_103	2529_35_18	1254_2_21	542_6_17	288_45_150	939_2_53	1408_135_21	4_45_47	3851_35_8	1378_2_59	548_2_12	813_6_169	348_6_43	284_6_9	1380_45_47	1025_135_47	2912_135_41	3219_4_31	2212_135_1	1344_135_5	714_45_1	1098_135_6	711_4_10	662_135_37	261_135_14	12_25_1	267_35_113	577_135_1	128_135_1	1499_6_60
217_35_1	1140_015_11	1144_135_30	1145_135_129	1781_6_47	1175_135_1	664_6_41	767_2_14	661_4_1	660_135_41	133_135_42	2097_2_18	136_35_58	134_135_64	24_135_49	2524_135_5	696_2_3	2326_6_1	22_135_87	23_135_26	1076_25_94	2529_35_18	1254_2_24	542_6_15	288_45_142	939_2_52	1408_135_19	4_45_48	3851_35_7	1378_2_56	548_2_10	813_6_167	348_6_44	284_6_8	1380_45_47	1025_135_49	2912_135_42	3219_4_32	2212_135_1	1344_135_6	714_45_1	1098_135_5	711_4_7	662_135_46	261_135_13	12_25_1	267_35_111	577_135_1	128_135_1	1499_6_56
217_35_1	1140_015_10	1144_135_30	1145_135_129	1781_6_45	1175_135_1	664_6_42	767_2_13	661_4_1	660_135_37	133_135_43	2097_2_21	136_35_61	134_135_64	24_135_49	2524_135_4	696_2_2	2326_6_1	22_135_99	23_135_27	1076_25_96	2529_35_11	1254_2_18	542_6_14	288_45_126	939_2_53	1408_135_20	4_45_46	3851_35_9	1378_2_53	548_2_9	813_6_162	348_6_43	284_6_9	1380_45_50	1025_135_47	2912_135_40	3219_4_28	2212_135_1	1344_135_4	714_45_1	1098_135_4	711_4_7	662_135_44	261_135_11	12_25_1	267_35_119	577_135_1	128_135_1	1499_6_56
217_35_1	1140_015_9	1144_135_31	1145_135_115	1781_6_41	1175_135_1	664_6_40	767_2_14	661_4_1	660_135_37	133_135_43	2097_2_18	136_35_59	134_135_70	24_135_47	2524_135_5	696_2_2	2326_6_1	22_135_94	23_135_15	1076_25_88	2529_35_8	1254_2_20	542_6_17	288_45_123	939_2_55	1408_135_20	4_45_42	3851_35_10	1378_2_53	548_2_5	813_6_172	348_6_35	284_6_11	1380_45_48	1025_135_40	2912_135_42	3219_4_28	2212_135_1	1344_135_4	714_45_1	1098_135_4	711_4_8	662_135_52	261_135_9	12_25_1	267_35_122	577_135_1	128_135_1	1499_6_62
217_35_1	1140_015_11	1144_135_32	1145_135_113	1781_6_37	1175_135_1	664_6_45	767_2_13	661_4_1	660_135_45	133_135_40	2097_2_16	136_35_57	134_135_68	24_135_43	2524_135_5	696_2_3	2326_6_1	22_135_97	23_135_16	1076_25_83	2529_35_9	1254_2_16	542_6_12	288_45_112	939_2_56	1408_135_14	4_45_41	3851_35_7	1378_2_54	548_2_7	813_6_175	348_6_32	284_6_12	1380_45_54	1025_135_35	2912_135_41	3219_4_33	2212_135_1	1344_135_3	714_45_1	1098_135_5	711_4_12	662_135_50	261_135_11	12_25_1	267_35_123	577_135_1	128_135_1	1499_6_60
217_35_1	1140_015_7	1144_135_35	1145_135_114	1781_6_31	1175_135_1	664_6_49	767_2_15	661_4_1	660_135_44	133_135_38	2097_2_16	136_35_54	134_135_72	24_135_43	2524_135_4	696_2_3	2326_6_1	22_135_93	23_135_19	1076_25_83	2529_35_10	1254_2_17	542_6_17	288_45_126	939_2_57	1408_135_14	4_45_40	3851_35_5	1378_2_54	548_2_8	813_6_174	348_6_36	284_6_14	1380_45_54	1025_135_37	2912_135_38	3219_4_28	2212_135_1	1344_135_3	714_45_1	1098_135_5	711_4_11	662_135_53	261_135_11	12_25_1	267_35_129	577_135_1	128_135_1	1499_6_63
217_35_1	1140_015_9	1144_135_37	1145_135_99	1781_6_33	1175_135_1	664_6_52	767_2_16	661_4_1	660_135_48	133_135_40	2097_2_17	136_35_56	134_135_68	24_135_35	2524_135_5	696_2_4	2326_6_1	22_135_100	23_135_18	1076_25_82	2529_35_10	1254_2_22	542_6_15	288_45_124	939_2_65	1408_135_13	4_45_41	3851_35_3	1378_2_50	548_2_5	813_6_174	348_6_32	284_6_14	1380_45_53	1025_135_36	2912_135_38	3219_4_25	2212_135_1	1344_135_3	714_45_1	1098_135_5	711_4_12	662_135_57	261_135_14	12_25_1	267_35_121	577_135_1	128_135_1	1499_6_63
217_35_1	1140_015_6	1144_135_36	1145_135_102	1781_6_30	1175_135_1	664_6_53	767_2_15	661_4_1	660_135_45	133_135_35	2097_2_16	136_35_54	134_135_72	24_135_35	2524_135_7	696_2_3	2326_6_1	22_135_89	23_135_18	1076_25_78	2529_35_9	1254_2_22	542_6_13	288_45_139	939_2_65	1408_135_14	4_45_43	3851_35_5	1378_2_45	548_2_6	813_6_176	348_6_30	284_6_14	1380_45_54	1025_135_34	2912_135_41	3219_4_24	2212_135_1	1344_135_4	714_45_1	1098_135_2	711_4_12	662_135_58	261_135_14	12_25_1	267_35_123	577_135_1	128_135_1	1499_6_61
217_35_1	1140_015_7	1144_135_32	1145_135_92	1781_6_27	1175_135_1	664_6_56	767_2_18	661_4_1	660_135_38	133_135_36	2097_2_16	136_35_60	134_135_66	24_135_39	2524_135_6	696_2_3	2326_6_1	22_135_88	23_135_15	1076_25_74	2529_35_5	1254_2_24	542_6_16	288_45_137	939_2_68	1408_135_16	4_45_40	3851_35_6	1378_2_42	548_2_8	813_6_165	348_6_31	284_6_15	1380_45_55	1025_135_33	2912_135_38	3219_4_26	2212_135_1	1344_135_3	714_45_1	1098_135_2	711_4_11	662_135_57	261_135_12	12_25_1	267_35_122	577_135_1	128_135_1	1499_6_59
217_35_1	1140_015_6	1144_135_32	1145_135_92	1781_6_30	664_6_60	767_2_22	661_4_1	660_135_38	133_135_36	2097_2_13	136_35_54	134_135_65	24_135_35	2524_135_6	696_2_2	2326_6_1	22_135_90	23_135_21	1076_25_68	2529_35_7	1254_2_29	542_6_27	288_45_135	939_2_71	1408_135_11	4_45_42	3851_35_4	1378_2_39	548_2_8	813_6_159	348_6_30	284_6_16	1380_45_53	1025_135_38	2912_135_43	3219_4_23	2212_135_1	1344_135_2	714_45_1	1098_135_2	711_4_18	662_135_50	261_135_12	12_25_1	267_35_124	577_135_1	128_135_1	1499_6_58	219_135_1
217_35_1	1140_015_6	1144_135_33	1145_135_82	1781_6_30	664_6_62	767_2_28	661_4_1	660_135_35	133_135_41	2097_2_12	136_35_52	134_135_65	24_135_39	2524_135_7	696_2_3	2326_6_1	22_135_91	23_135_22	1076_25_67	2529_35_8	1254_2_32	542_6_30	288_45_133	939_2_61	1408_135_12	4_45_47	3851_35_4	1378_2_47	548_2_8	813_6_169	348_6_26	284_6_19	1380_45_52	1025_135_39	2912_135_48	3219_4_22	2212_135_1	1344_135_2	714_45_1	1098_135_2	711_4_23	662_135_49	261_135_10	12_25_1	267_35_129	577_135_1	128_135_1	1499_6_58	219_135_1
217_35_1	1140_015_6	1144_135_34	1145_135_79	1781_6_25	664_6_59	767_2_23	661_4_1	660_135_36	133_135_43	2097_2_11	136_35_53	134_135_71	24_135_36	2524_135_10	696_2_4	2326_6_1	22_135_88	23_135_23	1076_25_76	2529_35_6	1254_2_29	542_6_38	288_45_134	939_2_63	1408_135_11	4_45_39	3851_35_3	1378_2_49	548_2_10	813_6_168	348_6_27	284_6_17	1380_45_48	1025_135_32	2912_135_48	3219_4_23	2212_135_1	1344_135_2	714_45_1	1098_135_2	711_4_26	662_135_54	261_135_9	12_25_1	267_35_127	577_135_1	128_135_1	1499_6_57	219_135_1
217_35_1	1140_015_4	1144_135_34	1145_135_80	1781_6_23	664_6_59	767_2_28	661_4_1	660_135_41	133_135_46	2097_2_16	136_35_55	134_135_74	24_135_34	2524_135_7	696_2_3	2326_6_1	22_135_83	23_135_24	1076_25_64	2529_35_4	1254_2_28	542_6_40	288_45_135	939_2_65	1408_135_9	4_45_36	3851_35_1	1378_2_47	548_2_8	813_6_171	348_6_29	284_6_13	1380_45_44	1025_135_30	2912_135_54	3219_4_16	2212_135_1	1344_135_2	714_45_1	1098_135_2	711_4_38	662_135_51	261_135_9	12_25_1	267_35_128	577_135_1	128_135_1	1499_6_51	219_135_1
217_35_1	1140_015_6	1144_135_39	1145_135_73	1781_6_20	664_6_61	767_2_27	661_4_1	660_135_37	133_135_41	2097_2_15	136_35_61	134_135_77	24_135_38	2524_135_8	696_2_3	2326_6_1	22_135_79	23_135_24	1076_25_72	2529_35_1	1254_2_27	542_6_41	288_45_126	939_2_56	1408_135_8	4_45_34	1378_2_46	548_2_8	813_6_172	348_6_29	284_6_12	1380_45_50	1025_135_33	2912_135_48	3219_4_14	2212_135_1	1344_135_1	714_45_1	1098_135_3	711_4_40	662_135_48	261_135_6	12_25_1	267_35_116	577_135_1	128_135_1	1499_6_45	219_135_1	302_015_1
217_35_1	1140_015_9	1144_135_38	1145_135_80	1781_6_23	664_6_58	767_2_26	661_4_1	660_135_35	133_135_45	2097_2_14	136_35_58	134_135_73	24_135_33	2524_135_10	696_2_5	22_135_83	23_135_27	1076_25_65	1254_2_26	542_6_47	288_45_129	939_2_59	1408_135_7	4_45_38	1378_2_48	548_2_5	813_6_182	348_6_25	284_6_12	1380_45_48	1025_135_34	2912_135_49	3219_4_14	2212_135_1	1344_135_1	714_45_1	1098_135_4	711_4_47	662_135_41	261_135_4	12_25_1	267_35_112	577_135_1	128_135_1	1499_6_48	219_135_1	302_015_1	1063_45_32	56_135_9
217_35_1	1140_015_10	1144_135_32	1145_135_90	1781_6_26	664_6_57	767_2_26	661_4_1	660_135_33	133_135_47	2097_2_15	136_35_58	134_135_80	24_135_34	2524_135_12	696_2_6	22_135_82	23_135_26	1076_25_61	1254_2_25	542_6_43	288_45_131	939_2_62	1408_135_5	4_45_37	1378_2_48	548_2_5	813_6_174	348_6_24	284_6_11	1380_45_48	1025_135_35	2912_135_47	3219_4_10	2212_135_1	1344_135_1	714_45_1	1098_135_3	711_4_49	662_135_36	261_135_5	12_25_1	267_35_114	577_135_1	128_135_1	1499_6_45	219_135_1	302_015_1	1063_45_34	56_135_6
217_35_1	1140_015_11	1144_135_30	1145_135_91	1781_6_24	664_6_57	767_2_30	661_4_1	660_135_39	133_135_43	2097_2_21	136_35_50	134_135_80	24_135_38	2524_135_10	696_2_6	22_135_80	23_135_26	1076_25_62	1254_2_24	542_6_42	288_45_135	939_2_60	1408_135_1	4_45_38	1378_2_45	548_2_3	813_6_170	348_6_18	284_6_11	1380_45_49	1025_135_33	2912_135_47	3219_4_9	2212_135_1	577_135_1	714_45_1	1098_135_3	711_4_56	662_135_38	261_135_4	12_25_1	267_35_112	128_135_1	1499_6_44	219_135_1	302_015_1	1063_45_35	56_135_8	53_6_1
217_35_1	1140_015_12	1144_135_30	1145_135_91	1781_6_20	664_6_56	767_2_33	661_4_1	660_135_36	133_135_38	2097_2_27	136_35_47	134_135_76	24_135_43	2524_135_15	696_2_7	22_135_81	23_135_22	1076_25_62	1254_2_27	542_6_48	288_45_131	939_2_55	404_35_118	4_45_41	1378_2_41	548_2_2	813_6_178	348_6_17	284_6_10	1380_45_51	1025_135_34	2912_135_48	3219_4_9	2212_135_1	577_135_1	714_45_1	1098_135_2	711_4_57	662_135_45	261_135_6	12_25_1	267_35_110	128_135_1	1499_6_47	219_135_1	302_015_1	1063_45_30	56_135_6	53_6_1
217_35_1	1140_015_13	1144_135_27	1145_135_81	1781_6_23	664_6_49	767_2_33	661_4_1	660_135_31	133_135_32	2097_2_35	136_35_43	134_135_79	24_135_45	2524_135_12	696_2_8	22_135_79	23_135_26	1076_25_66	1254_2_26	542_6_51	288_45_138	939_2_57	404_35_115	4_45_41	1378_2_42	548_2_1	813_6_169	348_6_21	284_6_11	1380_45_58	1025_135_28	2912_135_48	3219_4_7	2212_135_1	577_135_1	714_45_1	1098_135_2	711_4_59	662_135_43	261_135_6	12_25_1	267_35_116	128_135_1	1499_6_37	219_135_1	302_015_1	1063_45_31	56_135_6	53_6_1
217_35_1	1140_015_13	1144_135_24	1145_135_75	1781_6_27	664_6_44	767_2_35	661_4_1	660_135_35	133_135_30	2097_2_38	136_35_44	134_135_72	24_135_46	2524_135_10	696_2_7	22_135_84	23_135_22	1076_25_61	1254_2_24	542_6_55	288_45_141	939_2_60	404_35_124	4_45_39	1378_2_42	813_6_163	348_6_22	284_6_7	1380_45_61	1025_135_29	2912_135_49	3219_4_6	2212_135_1	577_135_1	714_45_1	1098_135_1	711_4_53	662_135_44	261_135_6	12_25_1	267_35_113	128_135_1	1499_6_36	219_135_1	302_015_1	1063_45_26	56_135_6	53_6_1	3841_015_31
217_35_1	1140_015_14	1144_135_19	1145_135_76	1781_6_33	664_6_46	767_2_36	661_4_1	660_135_34	133_135_31	2097_2_46	136_35_39	134_135_72	24_135_48	2524_135_10	696_2_6	22_135_91	23_135_15	1076_25_59	1254_2_19	542_6_55	288_45_140	939_2_61	404_35_119	4_45_37	1378_2_41	813_6_168	348_6_22	284_6_6	1380_45_59	1025_135_22	2912_135_53	3219_4_8	2212_135_1	577_135_1	714_45_1	1098_135_1	711_4_59	662_135_41	261_135_6	12_25_1	267_35_117	128_135_1	1499_6_33	219_135_1	302_015_1	1063_45_25	56_135_6	53_6_1	3841_015_32
217_35_1	1140_015_17	1144_135_17	1145_135_76	1781_6_35	664_6_42	767_2_33	661_4_1	660_135_33	133_135_24	2097_2_54	136_35_36	134_135_72	24_135_44	2524_135_11	696_2_6	22_135_93	23_135_16	1076_25_59	1254_2_13	542_6_48	288_45_149	939_2_74	404_35_116	4_45_38	1378_2_40	813_6_146	348_6_29	284_6_7	1380_45_50	1025_135_26	2912_135_57	3219_4_7	2212_135_1	577_135_1	714_45_1	1098_135_1	711_4_55	662_135_42	261_135_5	12_25_1	267_35_105	128_135_1	1499_6_40	219_135_1	302_015_1	1063_45_26	56_135_6	53_6_1	3841_015_34
217_35_1	1140_015_17	1144_135_13	1145_135_78	1781_6_33	664_6_41	767_2_35	661_4_1	660_135_36	133_135_29	2097_2_55	136_35_35	134_135_68	24_135_54	2524_135_9	696_2_8	22_135_96	23_135_16	1076_25_58	1254_2_12	542_6_50	288_45_149	939_2_78	404_35_122	4_45_36	1378_2_41	813_6_146	348_6_31	284_6_8	1380_45_51	1025_135_27	2912_135_59	3219_4_6	2212_135_1	577_135_1	714_45_1	1098_135_1	711_4_57	662_135_40	261_135_5	12_25_1	267_35_102	128_135_1	1499_6_41	219_135_1	302_015_1	1063_45_28	56_135_9	53_6_1	3841_015_39
217_35_1	1140_015_17	1144_135_14	1145_135_74	1781_6_31	664_6_40	767_2_31	661_4_1	660_135_40	133_135_29	2097_2_63	136_35_36	134_135_61	24_135_54	2524_135_11	696_2_8	22_135_100	23_135_20	1076_25_55	1254_2_9	542_6_54	288_45_158	939_2_72	404_35_130	4_45_38	1378_2_45	813_6_151	348_6_30	284_6_8	1380_45_52	1025_135_29	2912_135_60	3219_4_3	2212_135_1	577_135_1	714_45_1	1098_135_1	711_4_58	662_135_41	261_135_6	12_25_1	267_35_98	128_135_1	1499_6_41	219_135_1	302_015_1	1063_45_28	56_135_7	53_6_1	3841_015_38
217_35_1	1140_015_16	1144_135_13	1145_135_69	1781_6_31	664_6_44	767_2_32	661_4_1	660_135_45	133_135_25	2097_2_71	136_35_31	134_135_60	24_135_58	2524_135_17	696_2_9	22_135_97	23_135_20	1076_25_50	1254_2_13	542_6_52	288_45_149	939_2_66	404_35_113	4_45_42	1378_2_49	813_6_163	348_6_28	284_6_8	1380_45_50	1025_135_31	2912_135_59	3219_4_3	2212_135_1	577_135_1	714_45_1	1098_135_1	711_4_60	662_135_41	261_135_5	12_25_1	267_35_99	128_135_1	1499_6_50	219_135_1	302_015_1	1063_45_24	56_135_5	53_6_1	3841_015_37
217_35_1	1140_015_14	1144_135_14	1145_135_60	1781_6_36	664_6_43	767_2_31	661_4_1	660_135_47	133_135_27	2097_2_73	136_35_29	134_135_59	24_135_66	2524_135_18	696_2_8	22_135_99	23_135_23	1076_25_54	1254_2_13	542_6_59	288_45_155	939_2_62	404_35_115	4_45_41	1378_2_51	813_6_152	348_6_27	284_6_10	1380_45_46	1025_135_27	2912_135_57	3219_4_3	2212_135_1	577_135_1	714_45_1	1098_135_1	711_4_57	662_135_42	261_135_4	12_25_1	267_35_96	128_135_1	1499_6_55	219_135_1	302_015_1	1063_45_23	56_135_4	53_6_1	3841_015_36
217_35_1	1140_015_18	1144_135_14	1145_135_54	1781_6_42	664_6_40	767_2_29	661_4_1	660_135_48	133_135_35	2097_2_74	136_35_27	134_135_65	24_135_72	2524_135_23	696_2_8	22_135_107	23_135_23	1076_25_48	1254_2_16	542_6_58	288_45_159	939_2_67	404_35_106	4_45_39	1378_2_53	813_6_160	348_6_29	284_6_7	934_135_113	1025_135_26	2912_135_52	3219_4_3	2212_135_1	577_135_1	714_45_1	1098_135_1	711_4_59	662_135_37	261_135_3	12_25_1	267_35_95	128_135_1	1499_6_61	219_135_1	302_015_1	1063_45_24	56_135_4	53_6_1	3841_015_41
217_35_1	1140_015_15	1144_135_17	1145_135_60	1781_6_38	664_6_29	767_2_28	661_4_1	660_135_40	133_135_35	2097_2_68	136_35_24	134_135_62	24_135_60	2524_135_21	696_2_7	22_135_117	23_135_25	1076_25_48	1254_2_14	542_6_60	288_45_151	939_2_66	404_35_103	4_45_42	1378_2_55	813_6_174	348_6_33	284_6_6	934_135_112	1025_135_23	2912_135_54	3219_4_1	2212_135_1	577_135_1	714_45_1	1098_135_2	711_4_61	662_135_33	261_135_4	12_25_1	267_35_86	128_135_1	1499_6_55	219_135_1	302_015_1	1063_45_24	56_135_4	53_6_1	3841_015_37
217_35_1	1140_015_18	1144_135_13	1145_135_66	1781_6_39	664_6_30	767_2_24	661_4_1	660_135_41	133_135_34	2097_2_65	136_35_23	134_135_59	24_135_65	2524_135_24	696_2_6	22_135_113	23_135_22	1076_25_47	1254_2_14	542_6_58	288_45_147	939_2_68	404_35_102	4_45_37	1378_2_56	813_6_179	348_6_34	284_6_6	934_135_107	1025_135_23	2912_135_59	2212_135_1	577_135_1	714_45_1	1098_135_1	711_4_51	662_135_31	261_135_3	12_25_1	267_35_76	128_135_1	1499_6_54	219_135_1	302_015_1	1063_45_27	56_135_4	53_6_1	3841_015_45	2146_6_52
217_35_1	1140_015_15	1144_135_19	1145_135_62	1781_6_41	664_6_29	767_2_24	661_4_1	660_135_40	133_135_30	2097_2_59	136_35_27	134_135_51	24_135_64	2524_135_25	696_2_4	22_135_114	23_135_27	1076_25_48	1254_2_13	542_6_53	288_45_155	939_2_72	404_35_101	4_45_35	1378_2_58	813_6_181	348_6_27	284_6_4	934_135_106	1025_135_18	2912_135_58	2212_135_1	577_135_1	714_45_1	1098_135_2	711_4_50	662_135_28	261_135_3	12_25_1	267_35_74	128_135_1	1499_6_57	219_135_1	302_015_1	1063_45_29	56_135_7	53_6_1	3841_015_39	2146_6_58
217_35_1	1140_015_13	1144_135_22	1145_135_60	1781_6_44	664_6_28	767_2_30	661_4_1	660_135_42	133_135_30	2097_2_52	136_35_24	134_135_51	24_135_71	2524_135_22	696_2_5	22_135_117	23_135_31	1076_25_33	1254_2_13	542_6_46	288_45_148	939_2_72	404_35_87	4_45_35	1378_2_55	813_6_188	348_6_23	284_6_4	934_135_102	1025_135_18	2912_135_60	2212_135_1	577_135_1	714_45_1	1098_135_1	711_4_49	662_135_23	261_135_3	12_25_1	267_35_76	128_135_1	1499_6_53	219_135_1	302_015_1	1063_45_34	56_135_4	53_6_1	3841_015_42	2146_6_57
217_35_1	1140_015_16	1144_135_21	1145_135_51	1781_6_51	664_6_28	767_2_28	661_4_1	660_135_46	133_135_27	2097_2_47	136_35_25	134_135_60	24_135_77	2524_135_19	696_2_4	22_135_123	23_135_32	1076_25_41	1254_2_11	542_6_49	288_45_161	939_2_73	404_35_80	4_45_35	1378_2_54	813_6_188	348_6_34	284_6_3	934_135_97	1025_135_19	2912_135_51	2212_135_1	577_135_1	714_45_1	1098_135_2	711_4_49	662_135_28	261_135_2	12_25_1	267_35_75	128_135_1	1499_6_56	219_135_1	302_015_1	1063_45_38	56_135_4	53_6_1	3841_015_39	2146_6_55
217_35_1	1140_015_17	1144_135_21	1145_135_50	1781_6_49	664_6_28	767_2_24	661_4_1	660_135_47	133_135_26	2097_2_50	136_35_26	134_135_57	24_135_72	2524_135_16	696_2_4	22_135_123	23_135_35	1076_25_41	1254_2_16	542_6_51	288_45_160	939_2_71	404_35_77	4_45_41	1378_2_53	813_6_202	348_6_36	284_6_2	934_135_84	1025_135_16	2912_135_52	2212_135_1	577_135_1	714_45_1	1098_135_2	711_4_51	662_135_32	261_135_2	12_25_1	267_35_69	128_135_1	1499_6_57	219_135_1	302_015_1	1063_45_38	56_135_4	53_6_1	3841_015_37	2146_6_54
217_35_1	1140_015_19	1144_135_27	1145_135_49	1781_6_49	664_6_27	767_2_20	661_4_1	660_135_47	133_135_24	2097_2_45	136_35_29	134_135_59	24_135_76	2524_135_12	696_2_2	22_135_126	23_135_36	1076_25_43	1254_2_12	542_6_49	288_45_155	939_2_74	404_35_83	4_45_43	1378_2_58	813_6_198	348_6_39	284_6_1	934_135_73	1025_135_14	2912_135_57	2212_135_1	577_135_1	714_45_1	1098_135_2	711_4_55	662_135_31	261_135_2	12_25_1	267_35_66	128_135_1	1499_6_58	219_135_1	302_015_1	1063_45_39	56_135_4	53_6_1	3841_015_38	2146_6_54
217_35_1	1140_015_21	1144_135_27	1145_135_56	1781_6_56	664_6_27	767_2_17	661_4_1	660_135_44	133_135_26	2097_2_44	136_35_29	134_135_46	24_135_69	2524_135_9	696_2_2	22_135_119	23_135_37	1076_25_45	1254_2_10	542_6_60	288_45_145	939_2_76	404_35_85	4_45_40	1378_2_60	813_6_195	1461_6_37	284_6_1	934_135_80	1025_135_15	2912_135_55	2212_135_1	577_135_1	714_45_1	1098_135_3	711_4_58	662_135_37	261_135_3	12_25_1	267_35_57	128_135_1	1499_6_57	219_135_1	302_015_1	1063_45_36	56_135_2	53_6_1	3841_015_35	2146_6_45
217_35_1	1140_015_18	1144_135_22	1145_135_53	1781_6_66	664_6_27	767_2_15	661_4_1	660_135_46	133_135_27	2097_2_44	136_35_29	134_135_46	24_135_69	2524_135_9	696_2_2	22_135_116	23_135_36	1076_25_49	1254_2_14	542_6_66	288_45_148	939_2_76	404_35_81	4_45_46	1378_2_62	813_6_206	1461_6_39	284_6_1	934_135_80	1025_135_15	2912_135_60	2212_135_1	577_135_1	714_45_1	1098_135_1	711_4_62	662_135_36	261_135_4	12_25_1	267_35_59	128_135_1	1499_6_58	219_135_1	302_015_1	1063_45_41	56_135_2	53_6_1	3841_015_39	2146_6_47
217_35_1	1140_015_16	1144_135_21	1145_135_62	1781_6_56	664_6_25	767_2_10	661_4_1	660_135_49	133_135_33	2097_2_39	136_35_31	134_135_43	24_135_73	2524_135_7	696_2_2	22_135_113	23_135_33	1076_25_50	1254_2_14	542_6_63	288_45_139	939_2_75	404_35_78	4_45_51	1378_2_58	813_6_203	1461_6_39	284_6_1	934_135_78	1025_135_16	2912_135_61	2212_135_1	577_135_1	714_45_1	670_135_1	711_4_65	662_135_34	261_135_5	12_25_1	267_35_52	128_135_1	1499_6_58	219_135_1	302_015_1	1063_45_39	56_135_2	53_6_1	3841_015_34	2146_6_43
217_35_1	1140_015_19	1144_135_21	1145_135_69	1781_6_54	664_6_27	767_2_9	661_4_1	660_135_49	133_135_26	2097_2_46	136_35_29	134_135_46	24_135_67	2524_135_8	696_2_2	22_135_102	23_135_34	1076_25_49	1254_2_14	542_6_65	288_45_133	939_2_87	404_35_75	4_45_53	1378_2_52	813_6_197	1461_6_37	284_6_1	934_135_83	1025_135_14	2912_135_66	2212_135_1	577_135_1	714_45_1	670_135_1	711_4_68	662_135_36	261_135_3	12_25_1	267_35_55	128_135_1	1499_6_55	219_135_1	302_015_1	1063_45_39	56_135_1	53_6_1	3841_015_28	2146_6_44
217_35_1	1140_015_21	1144_135_20	1145_135_69	1781_6_55	664_6_26	767_2_8	661_4_1	660_135_49	133_135_25	2097_2_43	136_35_26	134_135_51	24_135_63	2524_135_6	696_2_3	22_135_103	23_135_29	1076_25_47	1254_2_11	542_6_58	288_45_142	939_2_87	404_35_69	4_45_56	1378_2_55	813_6_195	1461_6_41	284_6_2	934_135_83	1025_135_13	2912_135_67	2212_135_1	577_135_1	714_45_1	670_135_1	711_4_71	662_135_35	261_135_4	12_25_1	267_35_50	128_135_1	1499_6_60	219_135_1	302_015_1	1063_45_34	56_135_1	53_6_1	3841_015_29	2146_6_43
217_35_1	1140_015_15	1144_135_21	1145_135_78	1781_6_52	664_6_28	767_2_7	661_4_1	660_135_51	133_135_27	2097_2_45	136_35_24	134_135_54	24_135_63	2524_135_5	696_2_2	22_135_99	23_135_29	1076_25_51	1254_2_11	542_6_65	288_45_142	939_2_81	404_35_77	4_45_58	1378_2_52	813_6_203	1461_6_40	284_6_2	934_135_80	1025_135_14	2912_135_60	2212_135_1	577_135_1	714_45_1	670_135_1	711_4_74	662_135_34	261_135_3	12_25_1	267_35_49	128_135_1	1499_6_62	219_135_1	302_015_1	1063_45_31	56_135_2	53_6_1	3841_015_31	2146_6_45
217_35_1	1140_015_17	1144_135_26	1145_135_80	1781_6_49	664_6_29	767_2_9	661_4_1	660_135_48	133_135_33	2097_2_53	136_35_26	134_135_46	24_135_69	2524_135_6	696_2_3	22_135_96	23_135_26	1076_25_57	1254_2_10	542_6_69	288_45_140	939_2_80	404_35_73	4_45_57	1378_2_55	813_6_207	1461_6_45	284_6_2	934_135_85	1025_135_13	2912_135_51	2212_135_1	577_135_1	714_45_1	670_135_1	711_4_74	662_135_38	261_135_3	12_25_1	267_35_46	128_135_1	1499_6_62	219_135_1	302_015_1	1063_45_29	56_135_1	53_6_1	3841_015_37	2146_6_49
217_35_1	1140_015_15	1144_135_26	1145_135_76	1781_6_50	664_6_31	767_2_6	661_4_1	660_135_51	133_135_34	2097_2_53	136_35_23	134_135_48	24_135_77	2524_135_8	696_2_2	22_135_98	23_135_23	1076_25_52	1254_2_11	542_6_58	288_45_151	939_2_78	404_35_73	4_45_56	1378_2_53	813_6_218	1461_6_50	284_6_2	934_135_82	11_25_105	2912_135_50	2212_135_1	577_135_1	714_45_1	670_135_1	711_4_80	662_135_39	261_135_3	12_25_1	267_35_50	128_135_1	1499_6_67	219_135_1	302_015_1	1063_45_28	53_6_1	3841_015_37	2146_6_42	416_6_26
217_35_1	1140_015_15	1144_135_29	1145_135_74	1781_6_53	664_6_27	767_2_7	661_4_1	660_135_51	133_135_35	2097_2_53	136_35_26	134_135_42	24_135_77	2524_135_10	696_2_2	22_135_99	23_135_21	1076_25_51	1254_2_8	542_6_59	288_45_149	939_2_83	404_35_78	4_45_57	1378_2_55	813_6_217	1461_6_56	284_6_2	934_135_85	11_25_112	2912_135_47	2212_135_1	577_135_1	714_45_1	670_135_1	711_4_69	662_135_39	261_135_3	12_25_1	267_35_51	128_135_1	1499_6_71	219_135_1	302_015_1	1063_45_25	53_6_1	3841_015_32	2146_6_42	416_6_30
217_35_1	1140_015_14	1144_135_32	1145_135_73	1781_6_51	664_6_21	767_2_7	661_4_1	660_135_58	133_135_38	2097_2_50	136_35_29	134_135_48	24_135_81	2524_135_7	696_2_1	22_135_101	23_135_15	1076_25_52	1254_2_8	542_6_59	288_45_141	939_2_93	404_35_75	4_45_54	1378_2_50	813_6_206	1461_6_71	284_6_2	934_135_90	11_25_108	2912_135_50	2212_135_1	577_135_1	714_45_1	670_135_1	711_4_61	662_135_31	261_135_2	12_25_1	267_35_57	128_135_1	1499_6_67	219_135_1	302_015_1	1063_45_25	53_6_1	3841_015_38	2146_6_40	416_6_27
217_35_1	1140_015_14	1144_135_31	1145_135_83	1781_6_47	664_6_23	767_2_7	661_4_1	660_135_66	133_135_45	2097_2_56	136_35_27	134_135_47	24_135_85	2524_135_8	696_2_1	22_135_107	23_135_18	1076_25_51	1254_2_7	542_6_61	288_45_145	939_2_86	404_35_72	4_45_51	1378_2_49	813_6_207	1461_6_76	284_6_2	934_135_93	11_25_115	2912_135_45	2212_135_1	577_135_1	714_45_1	670_135_1	711_4_52	662_135_28	261_135_2	12_25_1	267_35_59	128_135_1	1499_6_62	219_135_1	302_015_1	1063_45_29	53_6_1	3841_015_31	2146_6_36	416_6_26
217_35_1	1140_015_11	1144_135_35	1145_135_78	1781_6_51	664_6_16	767_2_5	661_4_1	660_135_67	133_135_49	2097_2_57	136_35_24	134_135_50	24_135_95	2524_135_7	696_2_1	22_135_110	23_135_15	1076_25_55	1254_2_6	542_6_58	288_45_133	939_2_91	404_35_66	4_45_47	1378_2_47	813_6_212	1461_6_84	284_6_1	934_135_95	11_25_121	2912_135_49	2212_135_1	577_135_1	714_45_1	670_135_1	711_4_46	662_135_26	261_135_2	12_25_1	267_35_62	128_135_1	1499_6_61	219_135_1	302_015_1	1063_45_25	53_6_1	3841_015_32	2146_6_34	416_6_24
217_35_1	1140_015_11	1144_135_36	1145_135_73	1781_6_47	664_6_17	767_2_3	661_4_1	660_135_73	133_135_47	2097_2_59	136_35_18	134_135_59	24_135_110	2524_135_5	696_2_1	22_135_111	23_135_15	1076_25_56	1254_2_4	542_6_54	288_45_138	939_2_101	404_35_69	4_45_40	1378_2_46	813_6_216	1461_6_86	284_6_1	934_135_94	11_25_123	2912_135_51	2212_135_1	577_135_1	714_45_1	670_135_1	711_4_50	662_135_23	261_135_2	12_25_1	267_35_60	128_135_1	1499_6_55	219_135_1	302_015_1	1063_45_24	53_6_1	3841_015_29	2146_6_34	416_6_20
217_35_1	1140_015_10	1144_135_38	1145_135_75	1781_6_50	664_6_13	767_2_3	661_4_1	660_135_80	133_135_44	2097_2_55	136_35_16	134_135_56	24_135_111	2524_135_5	696_2_1	22_135_115	23_135_16	1076_25_53	1254_2_4	542_6_60	288_45_131	939_2_99	404_35_77	4_45_40	1378_2_47	813_6_216	1461_6_94	284_6_1	934_135_91	11_25_123	2912_135_55	2212_135_1	577_135_1	714_45_1	670_135_1	711_4_45	662_135_19	261_135_4	12_25_1	267_35_63	128_135_1	1499_6_55	219_135_1	302_015_1	1063_45_21	53_6_1	3841_015_28	2146_6_34	416_6_17
217_35_1	1140_015_11	1144_135_45	1145_135_75	1781_6_53	664_6_15	767_2_2	661_4_1	660_135_77	133_135_35	2097_2_52	136_35_20	134_135_57	24_135_110	2524_135_3	696_2_1	22_135_106	23_135_13	1076_25_49	320_135_18	542_6_62	288_45_131	939_2_98	404_35_76	4_45_37	1378_2_50	813_6_208	1461_6_105	284_6_1	934_135_84	11_25_119	2912_135_51	2212_135_1	577_135_1	714_45_1	670_135_1	711_4_48	662_135_18	261_135_3	12_25_1	267_35_56	128_135_1	1499_6_56	219_135_1	302_015_1	1063_45_18	53_6_1	3841_015_28	2146_6_34	416_6_24
217_35_1	1140_015_8	1144_135_48	1145_135_86	1781_6_50	664_6_14	767_2_2	661_4_1	660_135_73	133_135_32	2097_2_56	136_35_19	134_135_54	24_135_120	2524_135_4	696_2_1	22_135_120	23_135_11	1076_25_52	320_135_16	542_6_58	288_45_129	939_2_97	404_35_76	4_45_40	1378_2_43	813_6_210	1461_6_110	284_6_1	934_135_89	11_25_122	2912_135_48	2212_135_1	577_135_1	714_45_1	670_135_1	711_4_46	662_135_17	261_135_4	12_25_1	267_35_52	128_135_1	1499_6_57	219_135_1	302_015_1	1063_45_17	53_6_1	3841_015_28	2146_6_35	416_6_25
217_35_1	1140_015_8	1144_135_52	1145_135_85	1781_6_50	664_6_14	767_2_2	661_4_1	660_135_75	133_135_26	2097_2_54	136_35_16	134_135_62	24_135_115	2524_135_6	696_2_1	22_135_122	23_135_11	1076_25_53	320_135_14	542_6_61	288_45_137	939_2_96	404_35_66	4_45_45	1378_2_39	813_6_218	1461_6_111	284_6_2	934_135_91	11_25_123	2912_135_40	2212_135_1	577_135_1	714_45_1	670_135_1	711_4_48	662_135_13	261_135_3	12_25_1	267_35_54	128_135_1	1499_6_54	219_135_1	302_015_1	1063_45_15	53_6_1	3841_015_27	2146_6_34	416_6_24
217_35_1	1140_015_8	1144_135_51	1145_135_89	1781_6_54	664_6_11	767_2_2	661_4_1	660_135_69	133_135_23	2097_2_52	136_35_16	134_135_70	24_135_115	2524_135_9	696_2_1	22_135_116	23_135_13	1076_25_47	320_135_12	542_6_79	288_45_136	939_2_92	404_35_61	4_45_52	1378_2_36	813_6_222	1461_6_121	284_6_3	934_135_87	11_25_135	2912_135_36	2212_135_1	577_135_1	714_45_1	670_135_1	711_4_46	662_135_13	261_135_4	12_25_1	267_35_55	128_135_1	1499_6_46	219_135_1	302_015_1	1063_45_17	53_6_1	3841_015_29	2146_6_33	416_6_30
217_35_1	1140_015_7	1144_135_60	1145_135_98	1781_6_55	664_6_9	767_2_1	661_4_1	660_135_73	133_135_24	2097_2_54	136_35_16	134_135_79	24_135_104	2524_135_8	696_2_1	22_135_104	23_135_10	1076_25_46	320_135_12	542_6_89	288_45_128	939_2_98	404_35_59	4_45_52	1378_2_35	813_6_235	1461_6_126	284_6_3	934_135_86	11_25_121	2912_135_35	2212_135_1	577_135_1	714_45_1	670_135_1	711_4_43	662_135_11	261_135_2	12_25_1	267_35_59	128_135_1	1499_6_55	219_135_1	302_015_1	1063_45_17	53_6_1	3841_015_25	2146_6_30	416_6_32
217_35_1	1140_015_8	1144_135_64	1145_135_102	1781_6_60	664_6_10	767_2_2	661_4_1	660_135_73	133_135_25	2097_2_57	136_35_14	134_135_80	24_135_110	2524_135_7	696_2_1	22_135_103	23_135_11	1076_25_49	320_135_10	542_6_90	288_45_123	939_2_91	404_35_58	4_45_50	1378_2_38	813_6_235	1461_6_130	284_6_2	934_135_89	11_25_128	2912_135_30	2212_135_1	577_135_1	714_45_1	670_135_1	711_4_34	662_135_15	261_135_2	12_25_1	267_35_52	128_135_1	1499_6_54	219_135_1	302_015_1	1063_45_23	53_6_1	3841_015_26	2146_6_28	416_6_32
217_35_1	1140_015_8	1144_135_70	1145_135_88	1781_6_66	664_6_8	767_2_3	661_4_1	660_135_88	133_135_22	2097_2_53	136_35_16	134_135_69	24_135_110	2524_135_5	696_2_1	22_135_104	23_135_8	1076_25_42	320_135_12	542_6_98	288_45_121	939_2_88	404_35_63	4_45_42	1378_2_36	813_6_237	1461_6_118	284_6_2	934_135_84	11_25_125	2912_135_26	2212_135_1	577_135_1	714_45_1	670_135_1	711_4_30	662_135_14	261_135_1	12_25_1	267_35_50	128_135_1	1499_6_52	219_135_1	302_015_1	1063_45_21	53_6_1	3841_015_29	2146_6_23	416_6_31
217_35_1	1140_015_10	1144_135_72	1145_135_92	1781_6_69	664_6_6	767_2_4	661_4_1	660_135_89	133_135_20	2097_2_60	136_35_13	134_135_70	24_135_115	2524_135_4	696_2_1	22_135_103	23_135_8	1076_25_39	320_135_11	542_6_102	288_45_118	939_2_76	404_35_66	4_45_42	1378_2_44	813_6_237	1461_6_118	284_6_3	934_135_84	11_25_122	2912_135_23	2212_135_1	577_135_1	714_45_1	670_135_1	711_4_30	662_135_13	261_135_1	12_25_1	267_35_44	128_135_1	1499_6_49	219_135_1	302_015_1	1063_45_21	53_6_1	3841_015_27	2146_6_23	416_6_30
217_35_1	1140_015_13	1144_135_75	1145_135_87	1781_6_75	664_6_6	767_2_3	661_4_1	660_135_98	133_135_26	2097_2_62	136_35_16	134_135_72	24_135_110	2524_135_3	696_2_1	22_135_99	23_135_6	1076_25_34	320_135_10	542_6_119	288_45_117	939_2_72	404_35_69	4_45_44	1378_2_51	813_6_241	1461_6_128	284_6_2	934_135_82	11_25_113	2912_135_24	2212_135_1	577_135_1	714_45_1	670_135_1	711_4_27	662_135_9	261_135_1	12_25_1	267_35_46	128_135_1	1499_6_39	219_135_1	302_015_1	1063_45_22	53_6_1	3841_015_28	2146_6_25	416_6_30
217_35_1	1140_015_10	1144_135_64	1145_135_88	1781_6_74	664_6_5	767_2_3	661_4_1	660_135_96	133_135_23	2097_2_62	136_35_14	134_135_77	24_135_106	2524_135_1	696_2_1	22_135_97	23_135_4	1076_25_39	320_135_8	542_6_114	288_45_112	939_2_71	404_35_71	4_45_52	1378_2_60	813_6_240	1461_6_131	284_6_2	934_135_80	11_25_120	2912_135_31	2212_135_1	577_135_1	714_45_1	670_135_1	711_4_25	662_135_10	261_135_2	12_25_1	267_35_45	128_135_1	1499_6_43	219_135_1	302_015_1	1063_45_21	53_6_1	3841_015_28	2146_6_24	416_6_33
217_35_1	1140_015_13	1144_135_60	1145_135_88	1781_6_79	664_6_6	767_2_4	661_4_1	660_135_99	133_135_28	2097_2_64	136_35_14	134_135_72	24_135_101	2524_135_1	696_2_1	22_135_113	23_135_3	1076_25_34	320_135_8	542_6_123	288_45_108	939_2_63	404_35_64	4_45_57	1378_2_63	813_6_228	1461_6_124	284_6_2	934_135_73	11_25_116	2912_135_22	2212_135_1	577_135_1	714_45_1	670_135_1	711_4_26	662_135_10	261_135_3	12_25_1	267_35_48	128_135_1	1499_6_44	219_135_1	302_015_1	1063_45_24	53_6_1	3841_015_33	2146_6_17	416_6_32
217_35_1	1140_015_8	1144_135_61	1145_135_92	1781_6_75	664_6_6	767_2_6	661_4_1	660_135_99	133_135_33	2097_2_69	136_35_15	134_135_69	24_135_97	2524_135_1	696_2_1	22_135_117	23_135_4	1076_25_34	320_135_6	542_6_119	288_45_112	939_2_63	404_35_63	4_45_57	1378_2_61	813_6_222	1461_6_127	284_6_3	934_135_67	11_25_117	2912_135_19	2212_135_1	577_135_1	714_45_1	670_135_1	711_4_26	662_135_8	261_135_4	12_25_1	267_35_50	128_135_1	1499_6_46	219_135_1	302_015_1	1063_45_15	53_6_1	3841_015_45	2146_6_21	416_6_29
217_35_1	1140_015_5	1144_135_61	1145_135_95	1781_6_69	664_6_7	767_2_7	661_4_1	660_135_94	133_135_30	2097_2_74	136_35_16	134_135_68	24_135_105	2524_135_1	696_2_1	22_135_111	23_135_3	1076_25_31	320_135_3	542_6_124	288_45_108	939_2_74	404_35_64	4_45_60	1378_2_49	813_6_230	1461_6_125	284_6_2	934_135_66	11_25_112	2912_135_17	2212_135_1	577_135_1	714_45_1	670_135_1	711_4_24	662_135_8	261_135_2	12_25_1	267_35_49	128_135_1	1499_6_47	219_135_1	302_015_1	1063_45_17	53_6_1	3841_015_51	2146_6_15	416_6_25
217_35_1	1140_015_8	1144_135_62	1145_135_97	1781_6_60	664_6_5	767_2_5	661_4_1	660_135_95	133_135_30	2097_2_78	136_35_15	134_135_66	24_135_107	2524_135_1	696_2_1	22_135_115	23_135_2	1076_25_33	320_135_2	542_6_125	288_45_109	939_2_65	404_35_62	4_45_58	1378_2_50	813_6_219	1461_6_122	284_6_1	934_135_67	11_25_118	2912_135_15	2212_135_1	577_135_1	714_45_1	670_135_1	711_4_22	662_135_7	261_135_3	12_25_1	267_35_49	128_135_1	1499_6_51	219_135_1	302_015_1	1063_45_17	53_6_1	3841_015_53	2146_6_14	416_6_26
217_35_1	1140_015_7	1144_135_71	1145_135_100	1781_6_62	664_6_4	767_2_4	661_4_1	660_135_91	133_135_28	2097_2_79	136_35_11	134_135_67	24_135_108	2524_135_1	696_2_1	22_135_119	23_135_1	1076_25_34	320_135_2	542_6_119	288_45_106	939_2_61	404_35_65	4_45_47	1378_2_50	813_6_219	1461_6_122	284_6_1	934_135_61	11_25_120	2912_135_16	2212_135_1	577_135_1	714_45_1	670_135_1	711_4_20	662_135_4	261_135_3	12_25_1	267_35_43	128_135_1	1499_6_50	219_135_1	302_015_1	1063_45_15	53_6_1	3841_015_51	2146_6_13	416_6_28
217_35_1	1140_015_10	1144_135_68	1145_135_106	1781_6_62	664_6_4	767_2_6	661_4_1	660_135_87	133_135_31	2097_2_74	136_35_16	134_135_73	24_135_104	2524_135_1	696_2_1	22_135_116	23_135_1	1076_25_34	320_135_4	542_6_123	288_45_89	939_2_61	404_35_62	4_45_46	1378_2_52	813_6_219	1461_6_120	934_135_71	11_25_119	2912_135_15	2212_135_1	577_135_1	714_45_1	670_135_1	711_4_21	662_135_3	261_135_1	12_25_1	267_35_45	128_135_1	1499_6_54	219_135_1	302_015_1	1063_45_15	53_6_1	3841_015_55	2146_6_14	416_6_24	1258_135_1
217_35_1	1140_015_12	1144_135_71	1145_135_103	1781_6_64	664_6_4	767_2_7	661_4_1	660_135_90	133_135_36	2097_2_88	136_35_17	134_135_74	24_135_104	2524_135_2	696_2_1	22_135_116	23_135_2	1076_25_34	320_135_3	542_6_134	288_45_82	939_2_77	404_35_62	4_45_39	1378_2_52	813_6_213	1461_6_120	934_135_71	11_25_122	2912_135_12	2212_135_1	577_135_1	714_45_1	670_135_1	711_4_19	662_135_4	261_135_2	12_25_1	267_35_42	128_135_1	1499_6_52	219_135_1	302_015_1	1063_45_17	53_6_1	3841_015_58	2146_6_12	416_6_22	1258_135_1
217_35_1	1140_015_13	1144_135_67	1145_135_107	1781_6_72	664_6_4	767_2_10	661_4_1	660_135_89	133_135_36	2097_2_87	136_35_22	134_135_77	24_135_112	2524_135_3	696_2_1	22_135_120	23_135_2	1076_25_34	320_135_3	542_6_128	288_45_85	939_2_74	404_35_55	4_45_35	1378_2_57	813_6_212	1461_6_114	934_135_70	11_25_117	2912_135_9	2212_135_1	577_135_1	714_45_1	670_135_1	711_4_15	662_135_4	261_135_2	12_25_1	267_35_42	128_135_1	1499_6_49	219_135_1	302_015_1	1063_45_15	53_6_1	3841_015_57	2146_6_8	416_6_21	1258_135_1
217_35_1	1140_015_12	1144_135_67	1145_135_100	1781_6_75	664_6_3	767_2_9	661_4_1	660_135_89	133_135_38	2097_2_88	136_35_22	134_135_73	24_135_110	2524_135_2	696_2_1	22_135_123	23_135_2	1076_25_33	320_135_3	542_6_129	288_45_81	939_2_71	404_35_52	4_45_30	1378_2_62	813_6_208	1461_6_115	934_135_75	11_25_115	2912_135_7	2212_135_1	577_135_1	714_45_1	670_135_1	711_4_12	662_135_4	261_135_4	12_25_1	267_35_41	128_135_1	1499_6_51	219_135_1	302_015_1	1063_45_16	53_6_1	3841_015_56	2146_6_4	416_6_22	1258_135_1
217_35_1	1140_015_12	1144_135_63	1145_135_101	1781_6_79	664_6_3	767_2_9	661_4_1	660_135_84	133_135_35	2097_2_86	136_35_23	134_135_74	24_135_112	2524_135_3	696_2_1	22_135_123	23_135_2	1076_25_40	320_135_4	542_6_119	288_45_72	939_2_73	404_35_43	4_45_32	1378_2_61	813_6_206	1461_6_115	934_135_75	11_25_113	2912_135_9	2212_135_1	577_135_1	714_45_1	670_135_1	711_4_10	662_135_5	261_135_2	12_25_1	267_35_44	128_135_1	1499_6_49	219_135_1	302_015_1	1063_45_20	53_6_1	3841_015_59	2146_6_5	416_6_23	1258_135_1
217_35_1	1140_015_12	1144_135_70	1145_135_98	1781_6_91	664_6_4	767_2_5	661_4_1	660_135_84	133_135_31	2097_2_86	136_35_22	134_135_78	24_135_112	696_2_1	22_135_124	23_135_4	1076_25_36	320_135_5	542_6_122	288_45_69	939_2_73	404_35_46	4_45_35	1378_2_67	813_6_196	1461_6_115	934_135_82	11_25_104	2912_135_9	2212_135_1	577_135_1	714_45_1	670_135_1	711_4_10	662_135_6	261_135_2	12_25_1	267_35_45	128_135_1	1499_6_46	219_135_1	302_015_1	1063_45_13	53_6_1	3841_015_59	2146_6_3	416_6_24	2259_45_45	1998_25_18
217_35_1	1140_015_10	1144_135_63	1145_135_97	1781_6_94	664_6_4	767_2_3	661_4_1	660_135_85	133_135_30	2097_2_82	136_35_22	134_135_82	24_135_120	696_2_1	22_135_133	23_135_4	1076_25_34	320_135_5	542_6_129	288_45_74	939_2_66	404_35_58	4_45_32	1378_2_72	813_6_192	1461_6_113	934_135_79	11_25_110	2912_135_9	2212_135_1	577_135_1	714_45_1	670_135_1	711_4_9	662_135_3	261_135_4	12_25_1	267_35_46	128_135_1	1499_6_49	219_135_1	1063_45_19	53_6_1	3841_015_57	2146_6_2	416_6_28	2259_45_40	1998_25_18	297_135_1
217_35_1	1140_015_12	1144_135_67	1145_135_99	1781_6_96	664_6_4	767_2_2	661_4_1	660_135_90	133_135_34	2097_2_90	136_35_22	134_135_80	24_135_116	696_2_1	22_135_141	23_135_2	1076_25_42	320_135_7	542_6_125	288_45_65	939_2_72	404_35_53	4_45_29	1378_2_73	813_6_206	1461_6_109	934_135_75	11_25_108	2912_135_9	2212_135_1	577_135_1	714_45_1	670_135_1	711_4_9	662_135_3	261_135_5	12_25_1	267_35_48	128_135_1	1499_6_49	219_135_1	1063_45_15	53_6_1	3841_015_52	2146_6_3	416_6_29	2259_45_38	1998_25_12	297_135_1
217_35_1	1140_015_12	1144_135_78	1145_135_99	1781_6_94	664_6_5	767_2_2	661_4_1	660_135_87	133_135_35	2097_2_80	136_35_27	134_135_80	24_135_114	696_2_1	22_135_141	23_135_2	1076_25_42	320_135_4	542_6_120	288_45_61	939_2_70	404_35_56	4_45_26	1378_2_73	813_6_221	1461_6_108	934_135_79	11_25_102	2912_135_7	2212_135_1	577_135_1	714_45_1	670_135_1	711_4_10	662_135_3	261_135_4	12_25_1	267_35_52	128_135_1	1499_6_49	219_135_1	1063_45_17	53_6_1	3841_015_58	2146_6_3	416_6_33	2259_45_40	1998_25_12	297_135_1
217_35_1	1140_015_13	1144_135_79	1145_135_106	1781_6_91	664_6_5	767_2_2	661_4_1	660_135_83	133_135_36	2097_2_78	136_35_30	134_135_78	24_135_125	696_2_1	22_135_144	23_135_1	1076_25_37	320_135_5	542_6_115	288_45_59	939_2_72	404_35_53	4_45_25	1378_2_72	813_6_231	1461_6_110	934_135_82	11_25_105	2912_135_9	2212_135_1	577_135_1	714_45_1	670_135_1	711_4_13	662_135_2	261_135_1	12_25_1	267_35_46	128_135_1	1499_6_51	219_135_1	1063_45_16	53_6_1	3841_015_51	2146_6_4	416_6_33	2259_45_42	1998_25_12	297_135_1
217_35_1	1140_015_15	1144_135_78	1145_135_87	1781_6_97	664_6_3	767_2_2	661_4_1	660_135_76	133_135_32	2097_2_75	136_35_31	134_135_75	24_135_126	696_2_1	22_135_150	23_135_2	1076_25_33	320_135_2	542_6_121	288_45_59	939_2_73	404_35_49	4_45_23	1378_2_72	813_6_223	1461_6_119	934_135_76	11_25_113	2912_135_10	2212_135_1	577_135_1	714_45_1	670_135_1	711_4_17	662_135_2	261_135_3	12_25_1	267_35_45	128_135_1	1499_6_56	219_135_1	1063_45_17	53_6_1	3841_015_48	2146_6_4	416_6_36	2259_45_37	1998_25_13	297_135_1
217_35_1	1140_015_16	1144_135_79	1145_135_91	1781_6_91	664_6_3	767_2_2	661_4_1	660_135_69	133_135_43	2097_2_80	136_35_33	134_135_79	24_135_120	696_2_1	22_135_171	23_135_1	1076_25_34	320_135_2	542_6_120	288_45_58	939_2_72	404_35_52	4_45_19	1378_2_74	813_6_219	1461_6_118	934_135_75	11_25_120	2912_135_10	2212_135_1	577_135_1	714_45_1	670_135_1	711_4_16	662_135_1	261_135_4	12_25_1	267_35_43	128_135_1	1499_6_53	219_135_1	1063_45_16	53_6_1	3841_015_53	2146_6_4	416_6_35	2259_45_31	1998_25_13	297_135_1
217_35_1	1140_015_17	1144_135_77	1145_135_92	1781_6_99	664_6_3	767_2_3	661_4_1	660_135_65	133_135_35	2097_2_76	136_35_32	134_135_79	24_135_118	22_135_167	23_135_2	1076_25_36	320_135_3	542_6_124	288_45_65	939_2_64	404_35_48	4_45_17	1378_2_77	813_6_220	1461_6_121	934_135_68	11_25_132	2912_135_12	2212_135_1	577_135_1	714_45_1	670_135_1	711_4_17	662_135_2	261_135_4	12_25_1	267_35_45	128_135_1	1499_6_59	219_135_1	1063_45_16	53_6_1	3841_015_56	2146_6_3	416_6_35	2259_45_34	1998_25_12	297_135_1	418_2_20
217_35_1	1140_015_13	1144_135_79	1145_135_101	1781_6_92	664_6_2	767_2_4	661_4_1	660_135_66	133_135_38	2097_2_75	136_35_33	134_135_69	24_135_124	22_135_171	23_135_1	1076_25_33	320_135_2	542_6_127	288_45_57	939_2_66	404_35_50	4_45_16	1378_2_77	813_6_230	1461_6_119	934_135_75	11_25_140	2912_135_11	2212_135_1	577_135_1	714_45_1	670_135_1	711_4_24	662_135_3	261_135_2	12_25_1	267_35_50	128_135_1	1499_6_50	219_135_1	1063_45_15	53_6_1	3841_015_58	2146_6_3	416_6_32	2259_45_30	1998_25_13	297_135_1	418_2_22
217_35_1	1140_015_15	1144_135_75	1145_135_99	1781_6_97	664_6_1	767_2_4	661_4_1	660_135_61	133_135_35	2097_2_80	136_35_32	134_135_69	24_135_113	22_135_162	23_135_1	1076_25_33	542_6_115	288_45_57	939_2_64	404_35_40	4_45_14	1378_2_78	813_6_247	1461_6_114	934_135_76	11_25_144	2912_135_8	2212_135_1	577_135_1	714_45_1	670_135_1	711_4_28	662_135_3	261_135_3	12_25_1	267_35_50	128_135_1	1499_6_58	219_135_1	1063_45_13	53_6_1	3841_015_58	2146_6_3	416_6_33	2259_45_27	1998_25_13	297_135_1	418_2_21	925_6_97
217_35_1	1140_015_16	1144_135_88	1145_135_100	1781_6_101	664_6_2	767_2_5	661_4_1	660_135_52	133_135_32	2097_2_85	136_35_29	134_135_71	24_135_119	22_135_162	23_135_1	1076_25_33	542_6_113	288_45_49	939_2_69	404_35_37	4_45_15	1378_2_74	813_6_245	1461_6_111	934_135_84	11_25_139	2912_135_5	2212_135_1	577_135_1	714_45_1	670_135_1	711_4_28	662_135_4	261_135_3	12_25_1	267_35_46	128_135_1	1499_6_66	219_135_1	1063_45_11	53_6_1	3841_015_50	2146_6_1	416_6_32	2259_45_23	1998_25_14	297_135_1	418_2_22	925_6_87
217_35_1	1140_015_13	1144_135_89	1145_135_100	1781_6_92	664_6_2	767_2_6	661_4_1	660_135_50	133_135_34	2097_2_98	136_35_19	134_135_69	24_135_127	22_135_170	23_135_1	1076_25_30	542_6_111	288_45_57	939_2_68	404_35_30	4_45_14	1378_2_75	813_6_266	1461_6_107	934_135_81	11_25_138	2912_135_4	2212_135_1	577_135_1	714_45_1	670_135_1	711_4_31	662_135_4	261_135_2	12_25_1	267_35_50	128_135_1	1499_6_59	219_135_1	1063_45_12	53_6_1	3841_015_51	2146_6_1	416_6_30	2259_45_23	1998_25_14	297_135_1	418_2_18	925_6_88
217_35_1	1140_015_11	1144_135_98	1145_135_107	1781_6_99	664_6_1	767_2_6	661_4_1	660_135_51	133_135_41	2097_2_104	136_35_19	134_135_79	24_135_131	22_135_162	23_135_1	1076_25_32	542_6_105	288_45_53	939_2_73	404_35_35	4_45_15	1378_2_81	813_6_260	1461_6_110	934_135_74	11_25_146	2912_135_2	2212_135_1	577_135_1	714_45_1	670_135_1	711_4_33	662_135_4	261_135_1	12_25_1	267_35_51	128_135_1	1499_6_59	219_135_1	1063_45_7	53_6_1	3841_015_49	2146_6_1	416_6_23	2259_45_27	1998_25_13	297_135_1	418_2_20	925_6_82
217_35_1	1140_015_16	1144_135_96	1145_135_95	1781_6_90	767_2_7	661_4_1	660_135_50	133_135_49	2097_2_102	136_35_17	134_135_80	24_135_128	22_135_167	23_135_1	1076_25_31	542_6_102	288_45_48	939_2_71	404_35_40	4_45_12	1378_2_86	813_6_270	1461_6_98	934_135_68	11_25_159	2912_135_2	2212_135_1	577_135_1	714_45_1	670_135_1	711_4_33	662_135_4	12_25_1	267_35_55	128_135_1	1499_6_62	219_135_1	1063_45_5	53_6_1	3841_015_49	416_6_21	2259_45_24	1998_25_14	297_135_1	418_2_22	925_6_79	926_135_249	1128_135_57	2471_135_34
217_35_1	1140_015_15	1144_135_84	1145_135_86	1781_6_85	767_2_10	661_4_1	660_135_50	133_135_51	2097_2_115	136_35_14	134_135_77	24_135_132	22_135_177	23_135_1	1076_25_34	542_6_102	288_45_46	939_2_69	404_35_44	4_45_16	1378_2_91	813_6_276	1461_6_92	934_135_69	11_25_169	2912_135_2	2212_135_1	577_135_1	714_45_1	670_135_1	711_4_38	662_135_4	12_25_1	267_35_54	128_135_1	1499_6_63	219_135_1	1063_45_5	53_6_1	3841_015_47	416_6_16	2259_45_26	1998_25_16	297_135_1	418_2_26	925_6_78	926_135_235	1128_135_58	2471_135_38
217_35_1	1140_015_18	1144_135_91	1145_135_86	1781_6_85	767_2_17	661_4_1	660_135_53	133_135_50	2097_2_107	136_35_12	134_135_78	24_135_137	22_135_171	23_135_1	1076_25_43	542_6_100	288_45_43	939_2_78	404_35_40	4_45_17	1378_2_93	813_6_277	1461_6_90	934_135_74	11_25_174	2912_135_1	2212_135_1	577_135_1	714_45_1	670_135_1	711_4_39	662_135_2	12_25_1	267_35_54	128_135_1	1499_6_70	219_135_1	1063_45_9	53_6_1	3841_015_45	416_6_15	2259_45_22	1998_25_18	297_135_1	418_2_31	925_6_70	926_135_258	1128_135_56	2471_135_39
217_35_1	1140_015_21	1144_135_92	1145_135_93	1781_6_89	767_2_23	661_4_1	660_135_51	133_135_50	2097_2_97	136_35_12	134_135_87	24_135_126	22_135_172	23_135_1	1076_25_42	542_6_102	288_45_48	939_2_84	404_35_45	4_45_16	1378_2_88	813_6_283	1461_6_95	934_135_78	11_25_176	2912_135_1	2212_135_1	577_135_1	670_135_1	711_4_39	662_135_2	12_25_1	267_35_48	128_135_1	1499_6_62	219_135_1	1063_45_8	53_6_1	3841_015_50	416_6_14	2259_45_19	1998_25_17	297_135_1	418_2_33	925_6_75	926_135_247	1128_135_58	2471_135_35	194_6_1
217_35_1	1140_015_22	1144_135_80	1145_135_92	1781_6_82	767_2_23	661_4_1	660_135_48	133_135_52	2097_2_87	136_35_15	134_135_80	24_135_121	22_135_167	1076_25_43	542_6_110	288_45_47	939_2_85	404_35_39	4_45_15	1378_2_90	813_6_279	1461_6_91	934_135_78	11_25_178	2212_135_1	577_135_1	670_135_1	711_4_36	662_135_2	12_25_1	267_35_44	128_135_1	1499_6_61	1063_45_7	53_6_1	3841_015_46	416_6_14	2259_45_14	1998_25_17	297_135_1	292_135_5	925_6_80	926_135_238	1128_135_58	2471_135_37	194_6_1	197_015_72	1329_135_25	191_6_1
217_35_1	1140_015_19	1144_135_77	1145_135_94	1781_6_82	767_2_25	661_4_1	660_135_50	133_135_55	2097_2_86	136_35_16	134_135_84	24_135_112	22_135_158	1076_25_41	542_6_114	288_45_44	939_2_89	404_35_35	4_45_19	1378_2_85	813_6_272	1461_6_77	934_135_82	11_25_177	2212_135_1	577_135_1	670_135_1	711_4_39	662_135_3	12_25_1	267_35_46	128_135_1	1499_6_55	1063_45_7	53_6_1	3841_015_43	416_6_13	2259_45_15	1998_25_17	297_135_1	292_135_8	925_6_83	926_135_236	1128_135_62	2471_135_42	194_6_1	197_015_74	1329_135_19	191_6_1
217_35_1	1140_015_14	1144_135_74	1145_135_91	1781_6_87	767_2_24	661_4_1	660_135_52	133_135_58	2097_2_78	136_35_14	134_135_86	24_135_114	22_135_153	1076_25_37	542_6_117	288_45_42	939_2_95	404_35_38	4_45_21	1378_2_83	813_6_288	1461_6_91	934_135_80	11_25_185	2212_135_1	577_135_1	670_135_1	711_4_39	662_135_3	12_25_1	267_35_40	128_135_1	1499_6_49	1063_45_7	53_6_1	3841_015_46	416_6_13	2259_45_15	1998_25_19	297_135_1	292_135_8	925_6_84	926_135_233	1128_135_61	2471_135_37	194_6_1	197_015_72	1329_135_17	191_6_1
217_35_1	1140_015_16	1144_135_76	1145_135_97	1781_6_81	767_2_25	661_4_1	660_135_56	133_135_56	2097_2_74	136_35_14	134_135_91	24_135_122	22_135_153	1076_25_40	542_6_113	288_45_43	939_2_88	404_35_40	4_45_18	1378_2_84	813_6_293	1461_6_90	934_135_85	11_25_194	2212_135_1	577_135_1	670_135_1	711_4_40	662_135_5	12_25_1	267_35_35	128_135_1	1499_6_50	1063_45_11	53_6_1	3841_015_40	416_6_9	2259_45_17	1998_25_18	297_135_1	292_135_9	925_6_79	926_135_220	1128_135_62	2471_135_35	194_6_1	197_015_72	1329_135_18	191_6_1
217_35_1	1140_015_16	1144_135_78	1145_135_89	1781_6_74	767_2_21	661_4_1	660_135_55	133_135_58	2097_2_69	136_35_11	134_135_86	24_135_107	22_135_163	1076_25_42	542_6_115	288_45_39	939_2_97	404_35_34	4_45_21	1378_2_89	813_6_309	1461_6_97	934_135_84	11_25_190	2212_135_1	577_135_1	670_135_1	711_4_38	662_135_3	12_25_1	267_35_33	128_135_1	1499_6_58	1063_45_13	53_6_1	3841_015_45	416_6_6	2259_45_19	1998_25_20	297_135_1	292_135_10	925_6_78	926_135_228	1128_135_57	2471_135_36	194_6_1	197_015_74	1329_135_21	191_6_1
217_35_1	1140_015_15	1144_135_80	1145_135_96	1781_6_77	767_2_18	661_4_1	660_135_55	133_135_62	2097_2_70	136_35_10	134_135_72	24_135_111	22_135_157	1076_25_41	542_6_116	288_45_32	939_2_100	404_35_36	4_45_22	1378_2_82	813_6_327	1461_6_101	934_135_81	11_25_192	2212_135_1	577_135_1	670_135_1	711_4_36	662_135_2	12_25_1	267_35_32	128_135_1	1499_6_69	1063_45_16	53_6_1	3841_015_47	416_6_5	2259_45_22	1998_25_18	297_135_1	292_135_7	925_6_68	926_135_230	1128_135_62	2471_135_30	194_6_1	197_015_84	1329_135_21	191_6_1
217_35_1	1140_015_14	1144_135_80	1145_135_101	1781_6_73	767_2_18	661_4_1	660_135_56	133_135_59	2097_2_68	136_35_10	134_135_69	24_135_112	22_135_144	1076_25_41	542_6_122	288_45_34	939_2_101	404_35_35	4_45_25	1378_2_79	813_6_336	1461_6_98	934_135_72	11_25_192	2212_135_1	577_135_1	670_135_1	711_4_32	12_25_1	267_35_32	128_135_1	1499_6_63	1063_45_13	53_6_1	3841_015_45	416_6_6	2259_45_18	1998_25_15	297_135_1	292_135_6	925_6_72	926_135_230	1128_135_58	2471_135_25	194_6_1	197_015_91	1329_135_16	191_6_1	987_135_1
217_35_1	1140_015_13	1144_135_75	1145_135_99	1781_6_73	767_2_21	661_4_1	660_135_63	133_135_53	2097_2_60	136_35_14	134_135_72	24_135_119	22_135_140	1076_25_46	542_6_124	288_45_32	939_2_106	404_35_33	4_45_26	1378_2_77	813_6_330	1461_6_102	934_135_71	11_25_202	2212_135_1	577_135_1	670_135_1	711_4_32	12_25_1	267_35_30	128_135_1	1499_6_61	1063_45_15	53_6_1	3841_015_38	416_6_6	2259_45_17	1998_25_13	297_135_1	292_135_9	925_6_72	926_135_213	1128_135_62	2471_135_23	194_6_1	197_015_100	1329_135_18	191_6_1	987_135_1
217_35_1	1140_015_13	1144_135_65	1145_135_91	1781_6_80	767_2_18	661_4_1	660_135_69	133_135_55	2097_2_57	136_35_13	134_135_67	24_135_117	22_135_134	1076_25_49	542_6_114	288_45_31	939_2_113	404_35_37	4_45_29	1378_2_83	813_6_333	1461_6_113	934_135_72	11_25_203	2212_135_1	577_135_1	670_135_1	711_4_27	12_25_1	267_35_34	128_135_1	1499_6_60	1063_45_16	53_6_1	3841_015_34	416_6_8	2259_45_15	1998_25_11	297_135_1	292_135_6	925_6_76	926_135_217	1128_135_62	2471_135_20	194_6_1	197_015_101	1329_135_16	191_6_1	987_135_1
217_35_1	1140_015_9	1144_135_69	1145_135_93	1781_6_77	767_2_16	661_4_1	660_135_65	133_135_60	2097_2_50	136_35_11	134_135_61	24_135_117	22_135_125	1076_25_51	542_6_107	288_45_24	939_2_121	404_35_29	4_45_28	1378_2_74	813_6_336	1461_6_106	934_135_64	11_25_203	2212_135_1	577_135_1	670_135_1	711_4_27	12_25_1	267_35_35	128_135_1	1499_6_66	1063_45_13	53_6_1	3841_015_37	416_6_7	2259_45_18	1998_25_13	297_135_1	292_135_7	925_6_76	926_135_224	1128_135_59	2471_135_23	194_6_1	197_015_99	1329_135_12	191_6_1	987_135_1
217_35_1	1140_015_10	1144_135_69	1145_135_89	1781_6_86	767_2_16	661_4_1	660_135_63	133_135_59	2097_2_47	136_35_10	134_135_60	24_135_114	22_135_122	1076_25_46	542_6_107	288_45_19	939_2_127	404_35_36	4_45_36	1378_2_72	813_6_330	1461_6_116	934_135_56	11_25_201	2212_135_1	577_135_1	670_135_1	711_4_24	12_25_1	267_35_34	128_135_1	1499_6_62	1063_45_16	53_6_1	3841_015_42	416_6_7	2259_45_20	1998_25_11	297_135_1	292_135_7	925_6_68	926_135_229	1128_135_64	2471_135_27	194_6_1	197_015_105	1329_135_13	191_6_1	987_135_1
217_35_1	1140_015_11	1144_135_74	1145_135_99	1781_6_83	767_2_16	661_4_1	660_135_64	133_135_60	2097_2_53	136_35_9	134_135_59	24_135_124	22_135_122	1076_25_47	542_6_99	288_45_20	939_2_123	404_35_36	4_45_36	1378_2_62	813_6_344	1461_6_120	934_135_54	11_25_196	2212_135_1	577_135_1	670_135_1	711_4_25	12_25_1	267_35_32	128_135_1	1499_6_62	1063_45_16	53_6_1	3841_015_36	416_6_5	2259_45_23	1998_25_12	297_135_1	292_135_8	925_6_68	926_135_221	1128_135_60	2471_135_30	194_6_1	197_015_90	1329_135_9	191_6_1	987_135_1
217_35_1	1140_015_10	1144_135_77	1145_135_102	1781_6_84	767_2_15	661_4_1	660_135_67	133_135_70	2097_2_57	136_35_7	134_135_58	24_135_117	22_135_123	1076_25_44	542_6_89	288_45_23	939_2_132	404_35_46	4_45_46	1378_2_51	813_6_346	1461_6_129	934_135_56	11_25_187	2212_135_1	577_135_1	670_135_1	711_4_19	12_25_1	267_35_28	128_135_1	1499_6_64	1063_45_16	53_6_1	3841_015_33	416_6_7	2259_45_25	1998_25_11	297_135_1	292_135_10	925_6_68	926_135_219	1128_135_60	2471_135_32	194_6_1	197_015_95	1329_135_12	191_6_1	987_135_1
217_35_1	1140_015_12	1144_135_81	1145_135_102	1781_6_83	767_2_12	661_4_1	660_135_69	133_135_70	2097_2_62	136_35_6	134_135_52	24_135_114	22_135_113	1076_25_40	542_6_89	288_45_29	939_2_139	404_35_45	4_45_41	1378_2_44	813_6_337	1461_6_120	934_135_56	11_25_180	2212_135_1	577_135_1	670_135_1	711_4_21	12_25_1	267_35_28	128_135_1	1499_6_63	1063_45_20	53_6_1	3841_015_31	416_6_5	2259_45_27	1998_25_11	297_135_1	292_135_13	925_6_71	926_135_218	1128_135_64	2471_135_28	194_6_1	197_015_92	1329_135_13	191_6_1	987_135_1
217_35_1	1140_015_12	1144_135_86	1145_135_109	1781_6_86	767_2_10	661_4_1	660_135_73	133_135_66	2097_2_62	136_35_4	134_135_49	24_135_111	22_135_116	1076_25_46	542_6_88	288_45_26	939_2_139	404_35_50	4_45_50	1378_2_47	813_6_350	1461_6_122	934_135_55	11_25_176	2212_135_1	577_135_1	670_135_1	711_4_23	12_25_1	267_35_25	128_135_1	1499_6_59	1063_45_16	53_6_1	3841_015_28	416_6_5	2259_45_22	1998_25_10	297_135_1	292_135_12	925_6_73	926_135_214	1128_135_62	2471_135_31	194_6_1	197_015_96	1329_135_13	191_6_1	987_135_1
217_35_1	1140_015_10	1144_135_81	1145_135_104	1781_6_88	767_2_12	661_4_1	660_135_70	133_135_62	2097_2_63	136_35_3	134_135_46	24_135_120	22_135_123	1076_25_51	542_6_88	288_45_28	939_2_144	404_35_47	4_45_59	1378_2_49	813_6_351	1461_6_129	934_135_45	11_25_185	2212_135_1	577_135_1	670_135_1	711_4_22	12_25_1	267_35_25	128_135_1	1499_6_64	1063_45_19	53_6_1	3841_015_33	416_6_5	2259_45_24	1998_25_12	297_135_1	292_135_15	925_6_78	926_135_210	1128_135_63	2471_135_27	194_6_1	197_015_101	1329_135_12	191_6_1	987_135_1
217_35_1	1140_015_9	1144_135_83	1145_135_103	1781_6_82	767_2_12	661_4_1	660_135_77	133_135_55	2097_2_61	136_35_2	134_135_41	24_135_123	22_135_119	1076_25_51	542_6_82	288_45_26	939_2_153	404_35_49	4_45_67	1378_2_42	813_6_358	1461_6_135	934_135_42	11_25_194	2212_135_1	577_135_1	670_135_1	711_4_23	12_25_1	267_35_26	128_135_1	1499_6_67	1063_45_18	53_6_1	3841_015_33	416_6_3	2259_45_26	1998_25_14	297_135_1	292_135_11	925_6_83	926_135_210	1128_135_58	2471_135_30	194_6_1	197_015_113	1329_135_13	191_6_1	987_135_1
217_35_1	1140_015_10	1144_135_91	1145_135_107	1781_6_74	767_2_10	661_4_1	660_135_75	133_135_61	2097_2_58	136_35_1	134_135_41	24_135_129	22_135_121	1076_25_43	542_6_78	288_45_26	939_2_148	404_35_49	4_45_62	1378_2_44	813_6_356	1461_6_132	934_135_48	11_25_193	2212_135_1	577_135_1	670_135_1	711_4_24	12_25_1	267_35_25	128_135_1	1499_6_61	1063_45_18	53_6_1	3841_015_30	416_6_5	2259_45_24	1998_25_14	297_135_1	292_135_11	925_6_79	926_135_212	1128_135_57	2471_135_27	194_6_1	197_015_111	1329_135_13	191_6_1	987_135_1
217_35_1	1140_015_9	1144_135_88	1145_135_97	1781_6_75	767_2_8	661_4_1	660_135_71	133_135_66	2097_2_57	136_35_1	134_135_40	24_135_118	22_135_124	1076_25_41	542_6_77	288_45_28	939_2_157	404_35_53	4_45_60	1378_2_43	813_6_350	1461_6_121	934_135_55	11_25_199	2212_135_1	577_135_1	670_135_1	711_4_23	12_25_1	267_35_21	128_135_1	1499_6_63	1063_45_15	53_6_1	3841_015_30	416_6_4	2259_45_21	1998_25_17	297_135_1	292_135_14	925_6_74	926_135_210	1128_135_60	2471_135_34	194_6_1	197_015_109	1329_135_10	191_6_1	987_135_1
217_35_1	1140_015_9	1144_135_91	1145_135_95	1781_6_67	767_2_9	661_4_1	660_135_66	133_135_64	2097_2_59	134_135_42	24_135_119	22_135_123	1076_25_42	542_6_83	288_45_25	939_2_154	404_35_50	4_45_63	1378_2_45	813_6_357	1461_6_118	934_135_53	11_25_198	2212_135_1	577_135_1	670_135_1	711_4_24	12_25_1	267_35_21	128_135_1	1499_6_58	1063_45_16	53_6_1	3841_015_34	416_6_3	2259_45_19	1998_25_16	297_135_1	292_135_10	925_6_78	926_135_216	1128_135_57	2471_135_37	194_6_1	197_015_107	1329_135_7	191_6_1	987_135_1	192_6_1
217_35_1	1140_015_10	1144_135_95	1145_135_90	1781_6_71	767_2_6	661_4_1	660_135_58	133_135_67	2097_2_58	134_135_46	24_135_113	22_135_135	1076_25_40	542_6_88	288_45_19	939_2_147	404_35_55	4_45_55	1378_2_49	813_6_344	1461_6_114	934_135_53	11_25_202	2212_135_1	577_135_1	670_135_1	711_4_25	12_25_1	267_35_21	128_135_1	1499_6_54	1063_45_14	53_6_1	3841_015_32	416_6_4	2259_45_17	1998_25_15	297_135_1	292_135_9	925_6_76	926_135_215	1128_135_50	2471_135_44	194_6_1	197_015_108	1329_135_9	191_6_1	987_135_1	192_6_1
217_35_1	1140_015_10	1144_135_85	1145_135_90	1781_6_75	767_2_7	661_4_1	660_135_55	133_135_76	2097_2_51	134_135_49	24_135_119	22_135_128	1076_25_38	407_2_55	288_45_24	939_2_143	404_35_59	4_45_51	1378_2_47	813_6_338	1461_6_110	934_135_57	11_25_200	2212_135_1	577_135_1	670_135_1	711_4_23	12_25_1	267_35_21	128_135_1	1499_6_49	1063_45_12	53_6_1	3841_015_36	416_6_2	2259_45_16	1998_25_13	297_135_1	292_135_9	925_6_72	926_135_204	1128_135_49	2471_135_45	194_6_1	197_015_110	1329_135_6	191_6_1	987_135_1	192_6_1
217_35_1	1140_015_12	1144_135_94	1145_135_82	1781_6_72	767_2_6	661_4_1	660_135_60	133_135_72	2097_2_48	134_135_49	24_135_124	22_135_128	1076_25_39	407_2_60	288_45_26	939_2_137	404_35_59	4_45_52	1378_2_49	813_6_336	1461_6_120	934_135_60	11_25_191	2212_135_1	577_135_1	670_135_1	711_4_22	12_25_1	267_35_17	128_135_1	1499_6_53	1063_45_12	53_6_1	3841_015_40	416_6_1	2259_45_18	1998_25_14	297_135_1	292_135_8	925_6_82	926_135_204	1128_135_52	2471_135_48	194_6_1	197_015_106	1329_135_6	191_6_1	987_135_1	192_6_1
217_35_1	1140_015_14	1144_135_97	1145_135_78	1781_6_73	767_2_6	661_4_1	660_135_57	133_135_69	2097_2_56	134_135_54	24_135_131	22_135_123	1076_25_36	407_2_53	288_45_23	939_2_124	404_35_57	4_45_57	1378_2_52	813_6_333	1461_6_116	934_135_65	11_25_197	2212_135_1	577_135_1	670_135_1	711_4_22	12_25_1	267_35_15	128_135_1	1499_6_52	1063_45_16	53_6_1	3841_015_39	416_6_1	2259_45_17	1998_25_14	297_135_1	292_135_6	925_6_85	926_135_195	1128_135_54	2471_135_49	194_6_1	197_015_106	1329_135_4	191_6_1	987_135_1	192_6_1
217_35_1	1140_015_16	1144_135_97	1145_135_72	1781_6_71	767_2_5	661_4_1	660_135_51	133_135_85	2097_2_49	134_135_59	24_135_132	22_135_126	1076_25_39	407_2_56	288_45_24	939_2_118	404_35_58	4_45_57	1378_2_48	813_6_316	1461_6_111	934_135_67	11_25_205	2212_135_1	577_135_1	670_135_1	711_4_22	12_25_1	267_35_14	128_135_1	1499_6_51	1063_45_18	53_6_1	3841_015_40	416_6_1	2259_45_19	1998_25_15	297_135_1	292_135_9	925_6_77	926_135_193	1128_135_52	2471_135_45	194_6_1	197_015_108	1329_135_4	191_6_1	987_135_1	192_6_1
217_35_1	1140_015_18	1144_135_91	1145_135_75	1781_6_68	767_2_7	661_4_1	660_135_47	133_135_81	2097_2_49	134_135_57	24_135_132	22_135_122	1076_25_39	407_2_61	288_45_19	939_2_118	404_35_62	4_45_63	1378_2_55	813_6_308	1461_6_103	934_135_60	11_25_211	2212_135_1	577_135_1	670_135_1	711_4_25	12_25_1	267_35_15	128_135_1	1499_6_47	1063_45_17	53_6_1	3841_015_41	416_6_2	2259_45_20	1998_25_16	297_135_1	292_135_8	925_6_72	926_135_196	1128_135_57	2471_135_43	194_6_1	197_015_110	1329_135_3	191_6_1	987_135_1	192_6_1
217_35_1	1140_015_15	1144_135_97	1145_135_65	1781_6_69	767_2_10	661_4_1	660_135_45	133_135_81	2097_2_46	134_135_54	24_135_144	22_135_130	1076_25_34	407_2_62	288_45_15	939_2_111	404_35_59	4_45_60	1378_2_61	813_6_298	1461_6_104	934_135_63	11_25_224	2212_135_1	577_135_1	670_135_1	711_4_26	12_25_1	267_35_18	128_135_1	1499_6_50	1063_45_15	53_6_1	3841_015_42	416_6_2	2259_45_20	1998_25_20	297_135_1	292_135_8	925_6_73	926_135_205	1128_135_67	2471_135_44	194_6_1	197_015_108	1329_135_3	191_6_1	987_135_1	192_6_1
217_35_1	1140_015_14	1144_135_91	1145_135_57	1781_6_74	767_2_8	661_4_1	660_135_48	133_135_75	2097_2_40	134_135_56	24_135_151	22_135_123	1076_25_38	407_2_63	288_45_15	939_2_103	404_35_62	4_45_58	1378_2_54	813_6_296	1461_6_101	934_135_61	11_25_224	2212_135_1	577_135_1	670_135_1	711_4_32	12_25_1	267_35_13	128_135_1	1499_6_50	1063_45_17	53_6_1	3841_015_41	416_6_4	2259_45_24	1998_25_20	297_135_1	292_135_6	925_6_82	926_135_184	1128_135_70	2471_135_41	194_6_1	197_015_106	1329_135_1	191_6_1	987_135_1	192_6_1
217_35_1	1140_015_15	1144_135_85	1145_135_52	1781_6_72	767_2_6	661_4_1	660_135_45	133_135_69	2097_2_43	134_135_63	24_135_154	22_135_128	1076_25_37	407_2_56	288_45_15	939_2_95	404_35_51	4_45_58	1378_2_52	813_6_298	1461_6_98	934_135_64	11_25_211	2212_135_1	577_135_1	670_135_1	711_4_33	12_25_1	267_35_17	128_135_1	1499_6_52	1063_45_15	53_6_1	3841_015_39	416_6_4	2259_45_22	1998_25_17	297_135_1	292_135_5	925_6_92	926_135_184	1128_135_67	2471_135_46	194_6_1	197_015_104	1329_135_1	191_6_1	987_135_1	192_6_1
217_35_1	1140_015_16	1144_135_90	1145_135_51	1781_6_75	767_2_8	661_4_1	660_135_46	133_135_78	2097_2_43	134_135_66	24_135_154	22_135_138	1076_25_40	407_2_46	288_45_14	939_2_91	404_35_48	4_45_58	1378_2_52	813_6_311	1461_6_94	934_135_51	11_25_207	2212_135_1	577_135_1	670_135_1	711_4_37	12_25_1	267_35_20	128_135_1	1499_6_51	1063_45_15	53_6_1	3841_015_39	416_6_4	2259_45_19	1998_25_18	297_135_1	292_135_5	925_6_103	926_135_186	1128_135_75	2471_135_46	194_6_1	197_015_98	1329_135_2	191_6_1	987_135_1	192_6_1
217_35_1	1140_015_20	1144_135_92	1145_135_58	1781_6_75	767_2_7	661_4_1	660_135_40	133_135_79	2097_2_44	134_135_69	24_135_146	22_135_141	1076_25_40	407_2_49	288_45_15	939_2_88	404_35_43	4_45_58	1378_2_60	813_6_311	1461_6_98	934_135_53	11_25_212	2212_135_1	577_135_1	670_135_1	711_4_35	12_25_1	267_35_17	128_135_1	1499_6_52	1063_45_13	53_6_1	3841_015_40	416_6_4	2259_45_20	1998_25_17	297_135_1	292_135_6	925_6_107	926_135_182	1128_135_87	2471_135_43	194_6_1	197_015_88	1329_135_3	191_6_1	987_135_1	192_6_1
217_35_1	1140_015_24	1144_135_98	1145_135_53	1781_6_86	767_2_9	661_4_1	660_135_41	133_135_85	2097_2_39	134_135_70	24_135_141	22_135_131	1076_25_37	407_2_50	288_45_13	939_2_85	404_35_35	4_45_60	1378_2_63	813_6_322	1461_6_97	934_135_50	11_25_210	2212_135_1	577_135_1	670_135_1	711_4_30	12_25_1	267_35_15	128_135_1	1499_6_56	1063_45_14	53_6_1	3841_015_42	416_6_5	2259_45_22	1998_25_16	297_135_1	292_135_7	925_6_113	926_135_179	1128_135_96	2471_135_40	194_6_1	197_015_92	1329_135_2	191_6_1	987_135_1	192_6_1
217_35_1	1140_015_26	1144_135_95	1145_135_44	1781_6_83	767_2_9	661_4_1	660_135_46	133_135_87	2097_2_40	134_135_66	24_135_138	22_135_133	1076_25_35	407_2_49	288_45_9	939_2_75	404_35_38	4_45_61	1378_2_60	813_6_331	1461_6_94	934_135_48	11_25_210	2212_135_1	577_135_1	670_135_1	711_4_30	267_35_16	128_135_1	1499_6_56	1063_45_11	53_6_1	3841_015_43	416_6_4	2259_45_26	1998_25_18	297_135_1	292_135_7	925_6_121	926_135_180	1128_135_103	2471_135_40	194_6_1	197_015_100	191_6_1	192_6_1	114_135_11	89_0135_1	111_135_1
217_35_1	1140_015_28	1144_135_100	1145_135_44	1781_6_80	767_2_11	661_4_1	660_135_44	133_135_89	2097_2_33	134_135_64	24_135_137	22_135_138	1076_25_38	407_2_51	288_45_10	939_2_72	404_35_41	4_45_58	1378_2_64	813_6_331	1461_6_96	934_135_47	11_25_216	2212_135_1	577_135_1	670_135_1	711_4_29	267_35_15	128_135_1	1499_6_55	1063_45_14	53_6_1	3841_015_37	416_6_5	2259_45_20	1998_25_19	297_135_1	292_135_11	925_6_113	926_135_182	1128_135_107	2471_135_37	194_6_1	197_015_102	191_6_1	192_6_1	114_135_11	89_0135_1	111_135_1
217_35_1	1140_015_27	1144_135_100	1145_135_47	1781_6_79	767_2_12	661_4_1	660_135_37	133_135_89	2097_2_33	134_135_56	24_135_138	22_135_141	1076_25_39	407_2_48	288_45_10	939_2_62	404_35_42	4_45_54	1378_2_62	813_6_314	1461_6_94	934_135_48	11_25_217	2212_135_1	577_135_1	670_135_1	711_4_27	267_35_14	128_135_1	1499_6_57	1063_45_11	53_6_1	3841_015_39	416_6_5	2259_45_15	1998_25_23	297_135_1	292_135_12	925_6_103	926_135_177	1128_135_105	2471_135_42	194_6_1	197_015_100	191_6_1	192_6_1	114_135_11	89_0135_1	111_135_1
217_35_1	1140_015_25	1144_135_90	1145_135_52	1781_6_80	767_2_11	661_4_1	660_135_37	133_135_97	2097_2_31	134_135_55	24_135_143	22_135_142	1076_25_37	407_2_55	288_45_8	939_2_61	404_35_42	4_45_59	1378_2_64	813_6_302	1461_6_91	934_135_46	11_25_223	2212_135_1	577_135_1	670_135_1	711_4_29	267_35_14	128_135_1	1499_6_66	1063_45_14	53_6_1	3841_015_42	416_6_5	2259_45_17	1998_25_24	297_135_1	292_135_10	925_6_104	926_135_174	1128_135_110	2471_135_40	194_6_1	197_015_89	191_6_1	192_6_1	114_135_10	89_0135_1	111_135_1
217_35_1	1140_015_21	1144_135_97	1145_135_55	1781_6_79	767_2_11	661_4_1	660_135_41	133_135_89	2097_2_31	134_135_56	24_135_150	22_135_139	1076_25_31	407_2_61	288_45_10	939_2_55	404_35_42	4_45_61	1378_2_53	813_6_308	1461_6_92	934_135_47	11_25_219	2212_135_1	577_135_1	670_135_1	711_4_27	267_35_10	128_135_1	1499_6_65	1063_45_14	53_6_1	3841_015_38	416_6_4	2259_45_21	1998_25_29	297_135_1	292_135_10	925_6_95	926_135_178	1128_135_104	2471_135_41	194_6_1	197_015_98	191_6_1	192_6_1	114_135_11	89_0135_1	111_135_1
217_35_1	1140_015_15	1144_135_95	1145_135_62	1781_6_83	767_2_10	661_4_1	660_135_39	133_135_94	2097_2_25	134_135_58	24_135_151	22_135_142	1076_25_31	407_2_62	288_45_10	939_2_50	404_35_39	4_45_60	1378_2_51	813_6_292	1461_6_104	934_135_45	11_25_242	2212_135_1	577_135_1	670_135_1	711_4_26	267_35_12	128_135_1	1499_6_64	1063_45_12	53_6_1	3841_015_44	416_6_3	2259_45_21	1998_25_27	297_135_1	292_135_11	925_6_95	926_135_181	1128_135_103	2471_135_44	194_6_1	197_015_98	191_6_1	192_6_1	114_135_10	89_0135_1	111_135_1
217_35_1	1140_015_10	1144_135_103	1145_135_56	1781_6_79	767_2_6	661_4_1	660_135_45	133_135_87	2097_2_22	134_135_60	24_135_156	22_135_156	1076_25_32	407_2_66	288_45_9	939_2_46	404_35_36	4_45_58	1378_2_48	813_6_283	1461_6_106	934_135_54	11_25_229	2212_135_1	577_135_1	670_135_1	711_4_24	267_35_8	128_135_1	1499_6_61	1063_45_11	53_6_1	3841_015_45	416_6_3	2259_45_19	1998_25_25	297_135_1	292_135_10	925_6_103	926_135_189	1128_135_106	2471_135_46	194_6_1	197_015_94	191_6_1	192_6_1	114_135_12	89_0135_1	111_135_1
217_35_1	1140_015_10	1144_135_100	1145_135_52	1781_6_75	767_2_7	661_4_1	660_135_41	133_135_90	2097_2_17	134_135_67	24_135_155	22_135_157	1076_25_30	407_2_73	288_45_8	939_2_51	404_35_38	4_45_56	1378_2_46	813_6_272	1461_6_107	934_135_57	11_25_232	2212_135_1	577_135_1	670_135_1	711_4_21	267_35_7	128_135_1	1499_6_50	1063_45_12	53_6_1	3841_015_49	416_6_5	2259_45_24	1998_25_25	297_135_1	292_135_12	925_6_99	926_135_184	1128_135_111	2471_135_47	194_6_1	197_015_99	191_6_1	192_6_1	114_135_9	89_0135_1	111_135_1
217_35_1	1140_015_14	1144_135_111	1145_135_53	1781_6_76	767_2_6	661_4_1	660_135_42	133_135_91	2097_2_19	134_135_58	24_135_157	22_135_162	1076_25_33	407_2_71	288_45_8	939_2_50	404_35_41	4_45_48	1378_2_39	813_6_270	1461_6_97	934_135_52	11_25_225	2212_135_1	577_135_1	670_135_1	711_4_20	267_35_9	128_135_1	1499_6_48	1063_45_12	53_6_1	3841_015_41	416_6_7	2259_45_24	1998_25_27	297_135_1	292_135_13	925_6_99	926_135_192	1128_135_111	2471_135_48	194_6_1	197_015_103	191_6_1	192_6_1	114_135_9	89_0135_1	111_135_1
217_35_1	1140_015_14	1144_135_106	1145_135_55	1781_6_72	767_2_5	661_4_1	660_135_41	133_135_85	2097_2_17	134_135_59	24_135_151	22_135_154	1076_25_29	407_2_72	288_45_5	939_2_43	404_35_42	4_45_45	1378_2_36	813_6_261	1461_6_97	934_135_51	11_25_229	2212_135_1	577_135_1	670_135_1	711_4_15	267_35_8	128_135_1	1499_6_49	1063_45_12	53_6_1	3841_015_36	416_6_6	2259_45_28	1998_25_26	297_135_1	292_135_12	925_6_94	926_135_186	1128_135_103	2471_135_46	194_6_1	197_015_105	191_6_1	192_6_1	114_135_4	89_0135_1	111_135_1
217_35_1	1140_015_14	1144_135_108	1145_135_59	1781_6_76	767_2_5	661_4_1	660_135_48	133_135_87	2097_2_12	134_135_47	24_135_149	22_135_164	1076_25_32	407_2_86	288_45_5	939_2_48	404_35_43	4_45_39	1378_2_40	813_6_260	1461_6_88	934_135_51	11_25_235	2212_135_1	577_135_1	670_135_1	711_4_14	267_35_10	128_135_1	1499_6_46	1063_45_17	53_6_1	3841_015_37	416_6_6	2259_45_31	1998_25_24	297_135_1	292_135_7	925_6_97	926_135_202	1128_135_111	2471_135_36	194_6_1	197_015_96	191_6_1	192_6_1	114_135_3	89_0135_1	111_135_1
217_35_1	1140_015_8	1144_135_105	1145_135_56	1781_6_71	767_2_5	661_4_1	660_135_46	133_135_86	2097_2_10	134_135_57	24_135_149	22_135_156	1076_25_29	407_2_88	288_45_5	939_2_45	404_35_44	4_45_35	1378_2_36	813_6_265	1461_6_81	934_135_51	11_25_226	2212_135_1	577_135_1	670_135_1	711_4_12	267_35_7	128_135_1	1499_6_48	1063_45_20	53_6_1	3841_015_44	416_6_8	2259_45_35	1998_25_22	297_135_1	292_135_4	925_6_91	926_135_196	1128_135_113	2471_135_41	194_6_1	197_015_96	191_6_1	192_6_1	114_135_1	89_0135_1	111_135_1
217_35_1	1140_015_9	1144_135_111	1145_135_57	1781_6_67	767_2_5	661_4_1	660_135_44	133_135_93	2097_2_12	134_135_54	24_135_147	22_135_155	1076_25_31	407_2_83	288_45_4	939_2_43	404_35_46	4_45_26	1378_2_35	813_6_270	1461_6_79	934_135_55	11_25_222	2212_135_1	577_135_1	670_135_1	711_4_15	267_35_5	128_135_1	1499_6_46	1063_45_16	53_6_1	3841_015_47	416_6_7	2259_45_33	1998_25_21	297_135_1	292_135_2	925_6_92	926_135_183	1128_135_106	2471_135_48	194_6_1	197_015_93	191_6_1	192_6_1	114_135_2	89_0135_1	111_135_1
217_35_1	1140_015_8	1144_135_114	1145_135_59	1781_6_69	767_2_6	661_4_1	660_135_41	133_135_92	2097_2_12	134_135_61	24_135_150	22_135_159	1076_25_33	407_2_79	288_45_3	939_2_41	404_35_45	4_45_22	1378_2_31	813_6_261	1461_6_73	934_135_54	11_25_221	2212_135_1	577_135_1	670_135_1	711_4_12	267_35_5	128_135_1	1499_6_46	1063_45_16	53_6_1	3841_015_48	416_6_8	2259_45_28	1998_25_21	297_135_1	292_135_4	925_6_87	926_135_183	1128_135_102	2471_135_51	194_6_1	197_015_104	191_6_1	192_6_1	114_135_2	89_0135_1	111_135_1
217_35_1	1140_015_11	1144_135_126	1145_135_53	1781_6_63	767_2_8	661_4_1	660_135_43	133_135_96	2097_2_9	134_135_66	24_135_141	22_135_159	1076_25_31	407_2_89	288_45_4	939_2_42	404_35_41	4_45_30	1378_2_33	813_6_262	1461_6_68	934_135_45	11_25_211	2212_135_1	577_135_1	670_135_1	711_4_13	267_35_3	128_135_1	1499_6_47	1063_45_16	53_6_1	3841_015_46	416_6_7	2259_45_32	1998_25_24	297_135_1	292_135_3	925_6_90	926_135_180	1128_135_100	2471_135_57	194_6_1	197_015_101	191_6_1	192_6_1	114_135_2	89_0135_1	111_135_1
217_35_1	1140_015_8	1144_135_121	1145_135_55	1781_6_62	767_2_8	661_4_1	660_135_36	133_135_89	2097_2_9	134_135_69	24_135_149	22_135_159	1076_25_28	407_2_95	288_45_4	939_2_35	404_35_37	4_45_31	1378_2_28	813_6_257	1461_6_65	934_135_49	11_25_221	2212_135_1	577_135_1	670_135_1	711_4_11	267_35_2	128_135_1	1499_6_46	1063_45_14	53_6_1	3841_015_51	416_6_7	2259_45_32	1998_25_27	297_135_1	292_135_2	925_6_89	926_135_177	1128_135_98	2471_135_59	194_6_1	197_015_105	191_6_1	192_6_1	114_135_5	89_0135_1	111_135_1
217_35_1	1140_015_7	1144_135_130	1145_135_55	1781_6_56	767_2_9	661_4_1	660_135_39	133_135_86	2097_2_9	134_135_64	24_135_151	22_135_171	1076_25_25	407_2_86	288_45_5	939_2_30	404_35_31	4_45_23	1378_2_32	813_6_279	1461_6_64	934_135_51	11_25_214	2212_135_1	577_135_1	670_135_1	711_4_12	267_35_1	128_135_1	1499_6_44	1063_45_14	53_6_1	3841_015_53	416_6_6	2259_45_25	1998_25_27	297_135_1	292_135_1	925_6_81	926_135_170	1128_135_100	2471_135_50	194_6_1	197_015_96	191_6_1	192_6_1	114_135_5	89_0135_1	111_135_1
217_35_1	1140_015_5	1144_135_126	1145_135_68	1781_6_59	767_2_9	661_4_1	660_135_38	133_135_89	2097_2_10	134_135_74	24_135_152	22_135_178	1076_25_22	407_2_86	288_45_4	939_2_26	404_35_27	4_45_14	1378_2_31	813_6_275	1461_6_66	934_135_53	11_25_225	2212_135_1	577_135_1	670_135_1	711_4_11	267_35_2	128_135_1	1499_6_34	1063_45_10	53_6_1	3841_015_51	416_6_6	2259_45_21	1998_25_25	297_135_1	292_135_2	925_6_67	926_135_176	1128_135_107	2471_135_58	194_6_1	197_015_101	191_6_1	192_6_1	114_135_6	89_0135_1	111_135_1
217_35_1	1140_015_4	1144_135_136	1145_135_74	1781_6_61	767_2_10	661_4_1	660_135_38	133_135_86	2097_2_9	134_135_74	24_135_146	22_135_176	1076_25_22	407_2_93	288_45_5	939_2_28	404_35_26	4_45_11	1378_2_30	813_6_291	1461_6_62	934_135_55	11_25_221	2212_135_1	577_135_1	670_135_1	711_4_11	267_35_2	128_135_1	1499_6_36	1063_45_9	53_6_1	3841_015_48	416_6_3	2259_45_23	1998_25_24	297_135_1	292_135_2	925_6_60	926_135_192	1128_135_106	2471_135_58	194_6_1	197_015_97	191_6_1	192_6_1	114_135_2	89_0135_1	111_135_1
217_35_1	1140_015_4	1144_135_137	1145_135_62	1781_6_63	767_2_10	661_4_1	660_135_33	133_135_94	2097_2_9	134_135_71	24_135_141	22_135_185	1076_25_22	407_2_100	288_45_6	939_2_26	404_35_24	4_45_5	1378_2_35	813_6_295	1461_6_55	934_135_54	11_25_214	2212_135_1	577_135_1	670_135_1	711_4_10	267_35_1	128_135_1	1499_6_37	1063_45_9	53_6_1	3841_015_52	416_6_5	2259_45_20	1998_25_29	297_135_1	292_135_3	925_6_62	926_135_190	1128_135_109	2471_135_60	194_6_1	197_015_102	191_6_1	192_6_1	114_135_1	89_0135_1	111_135_1
217_35_1	1140_015_3	1144_135_134	1145_135_58	1781_6_55	767_2_9	661_4_1	660_135_28	133_135_94	2097_2_9	134_135_67	24_135_147	22_135_189	1076_25_22	407_2_107	288_45_7	939_2_27	404_35_26	4_45_4	1378_2_36	813_6_295	1461_6_47	934_135_56	11_25_202	2212_135_1	577_135_1	670_135_1	711_4_10	128_135_1	1499_6_34	1063_45_7	53_6_1	3841_015_47	416_6_4	2259_45_18	1998_25_32	297_135_1	292_135_1	925_6_59	926_135_194	1128_135_108	2471_135_56	194_6_1	197_015_102	191_6_1	192_6_1	89_0135_1	111_135_1	276_2_76	84_0135_1
217_35_1	1140_015_3	1144_135_134	1145_135_60	1781_6_50	767_2_9	661_4_1	660_135_30	133_135_85	2097_2_8	134_135_70	24_135_141	22_135_177	1076_25_24	407_2_108	288_45_6	939_2_37	404_35_27	4_45_3	1378_2_33	813_6_285	1461_6_50	934_135_56	11_25_209	2212_135_1	577_135_1	670_135_1	711_4_7	128_135_1	1499_6_36	1063_45_7	53_6_1	3841_015_51	416_6_2	2259_45_18	1998_25_34	297_135_1	292_135_1	925_6_54	926_135_185	1128_135_117	2471_135_56	194_6_1	197_015_98	191_6_1	192_6_1	89_0135_1	111_135_1	276_2_78	84_0135_1
217_35_1	1140_015_3	1144_135_136	1145_135_53	1781_6_46	767_2_11	661_4_1	660_135_26	133_135_90	2097_2_8	134_135_73	24_135_131	22_135_183	1076_25_22	407_2_108	288_45_5	939_2_40	404_35_22	4_45_2	1378_2_33	813_6_295	1461_6_48	934_135_61	11_25_189	2212_135_1	577_135_1	670_135_1	711_4_10	128_135_1	1499_6_44	1063_45_6	53_6_1	3841_015_51	416_6_2	2259_45_21	1998_25_32	297_135_1	418_2_75	925_6_61	926_135_188	1128_135_113	2471_135_57	194_6_1	197_015_100	191_6_1	192_6_1	89_0135_1	111_135_1	276_2_68	84_0135_1
217_35_1	1140_015_2	1144_135_144	1145_135_57	1781_6_43	767_2_11	661_4_1	660_135_22	133_135_95	2097_2_8	134_135_80	24_135_122	22_135_194	1076_25_25	407_2_98	288_45_5	939_2_44	404_35_16	4_45_4	1378_2_35	813_6_309	1461_6_48	934_135_64	11_25_175	2212_135_1	577_135_1	670_135_1	711_4_7	128_135_1	1499_6_49	1063_45_6	53_6_1	3841_015_48	416_6_1	2259_45_27	1998_25_36	297_135_1	418_2_84	925_6_63	926_135_184	1128_135_115	2471_135_55	194_6_1	197_015_107	191_6_1	192_6_1	89_0135_1	111_135_1	276_2_73	84_0135_1
217_35_1	1140_015_3	1144_135_136	1145_135_64	1781_6_42	767_2_8	661_4_1	660_135_17	133_135_100	2097_2_7	134_135_77	24_135_115	22_135_196	1076_25_22	407_2_95	288_45_4	939_2_48	404_35_19	4_45_4	1378_2_29	813_6_313	1461_6_42	934_135_65	11_25_167	2212_135_1	577_135_1	670_135_1	711_4_7	128_135_1	1499_6_46	1063_45_8	53_6_1	3841_015_50	416_6_1	2259_45_25	1998_25_34	297_135_1	418_2_88	925_6_63	926_135_196	1128_135_114	2471_135_59	194_6_1	197_015_102	191_6_1	192_6_1	89_0135_1	111_135_1	276_2_73	84_0135_1
217_35_1	1140_015_2	1144_135_115	1145_135_64	1781_6_41	767_2_7	661_4_1	660_135_19	133_135_96	2097_2_11	134_135_83	24_135_114	22_135_196	1076_25_22	407_2_99	288_45_3	939_2_47	404_35_19	4_45_5	1378_2_27	813_6_323	1461_6_40	934_135_58	11_25_154	2212_135_1	577_135_1	670_135_1	711_4_8	128_135_1	1499_6_50	1063_45_8	53_6_1	3841_015_49	416_6_2	2259_45_23	1998_25_32	297_135_1	418_2_101	925_6_60	926_135_202	1128_135_121	2471_135_55	194_6_1	197_015_97	191_6_1	192_6_1	89_0135_1	111_135_1	276_2_80	84_0135_1
217_35_1	1140_015_2	1144_135_108	1145_135_68	1781_6_46	767_2_8	661_4_1	660_135_21	133_135_86	2097_2_11	134_135_83	24_135_110	22_135_197	1076_25_17	407_2_88	288_45_1	939_2_49	404_35_15	4_45_6	1378_2_30	813_6_336	1461_6_39	934_135_54	11_25_152	2212_135_1	577_135_1	670_135_1	711_4_8	128_135_1	1499_6_51	1063_45_5	53_6_1	3841_015_47	416_6_2	2259_45_23	1998_25_27	297_135_1	1380_45_1	925_6_61	926_135_208	1128_135_117	2471_135_51	194_6_1	197_015_92	191_6_1	192_6_1	89_0135_1	111_135_1	276_2_79	84_0135_1
217_35_1	1140_015_2	1144_135_110	1145_135_66	1781_6_40	767_2_6	661_4_1	660_135_20	133_135_83	2097_2_11	134_135_76	24_135_113	22_135_193	1076_25_17	407_2_97	288_45_1	939_2_50	404_35_19	4_45_8	1378_2_31	813_6_332	1461_6_38	934_135_58	11_25_156	2212_135_1	577_135_1	670_135_1	711_4_7	128_135_1	1499_6_54	1063_45_6	53_6_1	3841_015_43	416_6_2	2259_45_23	1998_25_29	297_135_1	418_2_120	925_6_64	926_135_210	1128_135_118	2471_135_49	194_6_1	197_015_85	191_6_1	192_6_1	89_0135_1	111_135_1	276_2_77	84_0135_1
217_35_1	1140_015_3	1144_135_112	1145_135_66	1781_6_40	767_2_6	661_4_1	660_135_20	133_135_93	2097_2_11	134_135_93	24_135_116	22_135_202	1076_25_18	407_2_100	288_45_1	939_2_47	404_35_19	4_45_8	1378_2_29	813_6_338	1461_6_32	934_135_55	11_25_154	2212_135_1	577_135_1	670_135_1	711_4_5	128_135_1	1499_6_47	1063_45_4	53_6_1	3841_015_44	416_6_3	2259_45_22	1998_25_28	297_135_1	418_2_131	925_6_70	926_135_204	1128_135_120	2471_135_50	194_6_1	197_015_82	191_6_1	192_6_1	89_0135_1	111_135_1	276_2_80	84_0135_1
217_35_1	1140_015_3	1144_135_115	1145_135_65	1781_6_42	767_2_7	661_4_1	660_135_21	133_135_88	2097_2_8	134_135_99	24_135_116	22_135_204	1076_25_15	407_2_100	288_45_1	939_2_42	404_35_22	4_45_14	1378_2_29	813_6_340	1461_6_31	934_135_51	11_25_163	2212_135_1	577_135_1	670_135_1	711_4_5	128_135_1	1499_6_49	1063_45_2	53_6_1	3841_015_45	416_6_4	2259_45_26	1998_25_34	297_135_1	418_2_137	925_6_76	926_135_207	1128_135_123	2471_135_47	194_6_1	197_015_88	191_6_1	192_6_1	89_0135_1	111_135_1	276_2_70	84_0135_1
217_35_1	1140_015_5	1144_135_113	1145_135_66	1781_6_48	767_2_5	661_4_1	660_135_18	133_135_92	2097_2_9	134_135_100	24_135_104	22_135_195	1076_25_14	407_2_103	288_45_1	939_2_44	404_35_22	4_45_13	1378_2_26	813_6_341	1461_6_29	934_135_42	11_25_168	2212_135_1	577_135_1	670_135_1	711_4_5	128_135_1	1499_6_44	1063_45_2	53_6_1	3841_015_50	416_6_4	2259_45_24	1998_25_35	297_135_1	418_2_157	925_6_75	926_135_205	1128_135_117	2471_135_47	194_6_1	197_015_84	191_6_1	192_6_1	89_0135_1	111_135_1	276_2_73	84_0135_1
217_35_1	1140_015_3	1144_135_113	1145_135_73	1781_6_49	767_2_5	661_4_1	660_135_14	133_135_89	2097_2_8	134_135_98	24_135_96	22_135_211	1076_25_17	407_2_106	288_45_1	939_2_48	404_35_19	4_45_13	1378_2_24	813_6_340	1461_6_35	934_135_47	11_25_176	2212_135_1	577_135_1	670_135_1	711_4_6	128_135_1	1499_6_48	1063_45_2	53_6_1	3841_015_49	416_6_3	2259_45_20	1998_25_34	297_135_1	418_2_156	925_6_80	926_135_212	1128_135_120	2471_135_50	194_6_1	197_015_76	191_6_1	192_6_1	89_0135_1	111_135_1	276_2_69	84_0135_1
217_35_1	1140_015_4	1144_135_110	1145_135_58	1781_6_49	767_2_4	661_4_1	660_135_16	133_135_88	2097_2_9	134_135_105	24_135_86	22_135_220	1076_25_15	407_2_104	939_2_40	404_35_19	4_45_13	1378_2_30	813_6_317	1461_6_38	934_135_49	11_25_192	2212_135_1	577_135_1	670_135_1	711_4_6	128_135_1	1499_6_47	1063_45_2	53_6_1	3841_015_51	416_6_2	2259_45_22	1998_25_25	297_135_1	418_2_164	925_6_81	926_135_215	1128_135_119	2471_135_60	194_6_1	197_015_83	191_6_1	192_6_1	89_0135_1	111_135_1	276_2_63	84_0135_1	1858_135_48
217_35_1	1140_015_4	1144_135_117	1145_135_60	1781_6_47	767_2_3	661_4_1	660_135_14	133_135_86	2097_2_7	134_135_102	24_135_91	22_135_220	1076_25_21	407_2_121	939_2_35	404_35_20	4_45_13	1378_2_33	813_6_317	1461_6_36	934_135_55	11_25_211	2212_135_1	577_135_1	670_135_1	711_4_7	128_135_1	1499_6_52	1063_45_1	53_6_1	3841_015_49	416_6_3	2259_45_23	1998_25_24	297_135_1	418_2_181	925_6_79	926_135_208	1128_135_123	2471_135_62	194_6_1	197_015_84	191_6_1	192_6_1	89_0135_1	111_135_1	276_2_58	84_0135_1	1858_135_50
217_35_1	1140_015_3	1144_135_113	1145_135_48	1781_6_51	767_2_3	661_4_1	660_135_15	133_135_84	2097_2_7	134_135_103	24_135_91	22_135_238	1076_25_21	407_2_138	939_2_39	404_35_14	4_45_12	1378_2_37	813_6_312	1461_6_36	934_135_55	11_25_217	2212_135_1	577_135_1	670_135_1	711_4_7	128_135_1	1499_6_53	1063_45_1	53_6_1	3841_015_48	416_6_3	2259_45_24	1998_25_23	297_135_1	418_2_191	925_6_79	926_135_206	1128_135_122	2471_135_65	194_6_1	197_015_88	192_6_1	89_0135_1	111_135_1	276_2_57	84_0135_1	1858_135_54	3025_35_33
217_35_1	1140_015_2	1144_135_119	1145_135_45	1781_6_48	767_2_3	661_4_1	660_135_17	133_135_96	2097_2_7	134_135_100	24_135_91	22_135_235	1076_25_26	407_2_151	939_2_43	404_35_12	4_45_13	1378_2_34	813_6_293	1461_6_33	934_135_58	11_25_222	2212_135_1	577_135_1	670_135_1	711_4_8	128_135_1	1499_6_41	1063_45_1	53_6_1	3841_015_54	416_6_3	2259_45_22	1998_25_22	297_135_1	418_2_195	925_6_82	926_135_210	1128_135_127	2471_135_64	194_6_1	197_015_84	192_6_1	89_0135_1	111_135_1	276_2_53	84_0135_1	1858_135_37	3025_35_31
217_35_1	1140_015_4	1144_135_127	1145_135_44	1781_6_47	767_2_3	661_4_1	660_135_16	133_135_91	2097_2_6	134_135_99	24_135_86	22_135_223	1076_25_28	407_2_151	939_2_41	404_35_10	4_45_14	1378_2_33	813_6_289	1461_6_35	934_135_51	11_25_239	2212_135_1	577_135_1	670_135_1	711_4_8	128_135_1	1499_6_44	53_6_1	3841_015_48	416_6_4	2259_45_29	1998_25_22	297_135_1	418_2_204	925_6_74	926_135_216	1128_135_122	2471_135_58	194_6_1	197_015_86	192_6_1	89_0135_1	111_135_1	276_2_50	84_0135_1	1858_135_48	3025_35_31	799_135_51
217_35_1	1140_015_3	1144_135_122	1145_135_41	1781_6_45	767_2_2	661_4_1	660_135_13	133_135_90	2097_2_7	134_135_99	24_135_83	22_135_214	1076_25_31	407_2_148	939_2_39	404_35_11	4_45_14	1378_2_33	813_6_277	1461_6_33	934_135_52	11_25_248	2212_135_1	577_135_1	670_135_1	711_4_6	128_135_1	1499_6_43	53_6_1	3841_015_46	416_6_3	2259_45_26	1998_25_20	297_135_1	418_2_225	925_6_77	926_135_220	1128_135_120	2471_135_59	194_6_1	197_015_91	192_6_1	89_0135_1	111_135_1	276_2_46	84_0135_1	1858_135_52	3025_35_30	799_135_59
217_35_1	1140_015_2	1144_135_123	1145_135_35	1781_6_47	767_2_4	661_4_1	660_135_14	133_135_93	2097_2_9	134_135_98	24_135_84	22_135_230	1076_25_30	407_2_141	939_2_33	404_35_14	4_45_14	1378_2_36	813_6_281	1461_6_32	934_135_47	11_25_256	2212_135_1	577_135_1	670_135_1	711_4_5	128_135_1	1499_6_40	53_6_1	3841_015_51	416_6_3	2259_45_26	1998_25_22	297_135_1	418_2_223	925_6_74	926_135_206	1128_135_117	2471_135_55	194_6_1	197_015_83	192_6_1	89_0135_1	111_135_1	276_2_45	84_0135_1	1858_135_54	3025_35_33	799_135_60
217_35_1	1140_015_3	1144_135_119	1145_135_34	1781_6_44	767_2_4	661_4_1	660_135_11	133_135_89	2097_2_9	134_135_92	24_135_78	22_135_233	1076_25_32	407_2_149	939_2_30	404_35_14	4_45_22	1378_2_33	813_6_276	1461_6_28	934_135_51	11_25_244	2212_135_1	577_135_1	670_135_1	711_4_3	128_135_1	1499_6_37	53_6_1	3841_015_49	416_6_2	2259_45_31	1998_25_22	297_135_1	418_2_221	925_6_77	926_135_215	1128_135_117	2471_135_61	194_6_1	197_015_75	192_6_1	89_0135_1	111_135_1	276_2_44	84_0135_1	1858_135_50	3025_35_31	799_135_63
217_35_1	1140_015_3	1144_135_137	1145_135_28	1781_6_45	767_2_4	661_4_1	660_135_9	133_135_86	2097_2_9	134_135_97	24_135_78	22_135_239	1076_25_36	407_2_149	939_2_29	404_35_15	4_45_26	1378_2_35	813_6_250	1461_6_23	934_135_46	11_25_260	2212_135_1	577_135_1	670_135_1	711_4_3	128_135_1	1499_6_33	53_6_1	3841_015_46	416_6_2	2259_45_34	1998_25_23	297_135_1	418_2_225	925_6_79	926_135_220	1128_135_108	2471_135_45	194_6_1	197_015_84	192_6_1	89_0135_1	111_135_1	276_2_39	84_0135_1	1858_135_49	3025_35_30	799_135_59
217_35_1	1144_135_134	1145_135_28	1781_6_44	767_2_4	661_4_1	660_135_10	133_135_83	2097_2_11	134_135_92	24_135_84	22_135_239	1076_25_36	407_2_154	939_2_31	404_35_15	4_45_32	1378_2_31	813_6_243	1461_6_25	934_135_46	11_25_257	2212_135_1	577_135_1	670_135_1	711_4_2	128_135_1	1499_6_29	53_6_1	3841_015_46	416_6_2	2259_45_33	1998_25_26	297_135_1	418_2_222	925_6_81	926_135_212	1128_135_111	2471_135_43	194_6_1	197_015_77	192_6_1	89_0135_1	111_135_1	276_2_38	84_0135_1	1858_135_51	3025_35_26	799_135_60	429_135_2
217_35_1	1144_135_136	1145_135_28	1781_6_43	767_2_6	661_4_1	660_135_10	133_135_87	2097_2_8	134_135_89	24_135_75	22_135_244	1076_25_34	407_2_157	939_2_26	404_35_13	4_45_34	1378_2_36	813_6_224	1461_6_26	934_135_50	11_25_262	2212_135_1	577_135_1	670_135_1	711_4_2	128_135_1	1499_6_23	53_6_1	3841_015_42	416_6_2	2259_45_38	1998_25_25	297_135_1	418_2_225	925_6_77	926_135_217	1128_135_113	2471_135_48	194_6_1	197_015_92	192_6_1	89_0135_1	111_135_1	276_2_39	84_0135_1	1858_135_55	3025_35_29	799_135_62	429_135_2
217_35_1	1144_135_131	1145_135_29	1781_6_44	767_2_6	661_4_1	660_135_9	133_135_83	2097_2_8	134_135_90	24_135_79	22_135_239	1076_25_35	407_2_157	939_2_25	404_35_16	4_45_41	1378_2_31	813_6_222	1461_6_23	934_135_45	11_25_245	2212_135_1	577_135_1	670_135_1	711_4_2	128_135_1	1499_6_25	53_6_1	3841_015_45	416_6_2	2259_45_39	1998_25_23	297_135_1	418_2_223	925_6_77	926_135_235	1128_135_112	2471_135_49	194_6_1	197_015_86	192_6_1	89_0135_1	111_135_1	276_2_42	84_0135_1	1858_135_57	3025_35_30	799_135_72	429_135_1
217_35_1	1144_135_135	1145_135_29	1781_6_43	767_2_5	661_4_1	660_135_13	133_135_85	2097_2_7	134_135_89	24_135_87	22_135_224	1076_25_36	407_2_152	939_2_26	404_35_17	4_45_42	1378_2_30	813_6_236	1461_6_24	934_135_41	11_25_255	2212_135_1	577_135_1	670_135_1	711_4_3	128_135_1	1499_6_27	53_6_1	3841_015_47	416_6_2	2259_45_40	1998_25_23	297_135_1	418_2_210	925_6_78	926_135_248	1128_135_113	2471_135_57	194_6_1	197_015_95	192_6_1	89_0135_1	111_135_1	276_2_38	84_0135_1	1858_135_58	3025_35_32	799_135_71	429_135_1
217_35_1	1144_135_127	1145_135_29	1781_6_45	767_2_4	661_4_1	660_135_12	133_135_80	2097_2_7	134_135_88	24_135_89	22_135_211	1076_25_42	407_2_137	939_2_26	404_35_18	4_45_42	1378_2_28	813_6_242	1461_6_22	934_135_41	11_25_249	2212_135_1	577_135_1	670_135_1	711_4_3	128_135_1	1499_6_24	53_6_1	3841_015_48	416_6_2	2259_45_42	1998_25_24	297_135_1	418_2_205	925_6_83	926_135_254	1128_135_112	2471_135_59	194_6_1	197_015_94	192_6_1	89_0135_1	111_135_1	276_2_35	84_0135_1	1858_135_58	3025_35_36	799_135_68	429_135_2
217_35_1	1144_135_110	1145_135_29	1781_6_43	767_2_6	661_4_1	660_135_10	133_135_83	2097_2_8	134_135_94	24_135_87	22_135_211	1076_25_39	407_2_146	939_2_24	404_35_22	4_45_39	1378_2_30	813_6_260	1461_6_18	934_135_33	11_25_241	2212_135_1	577_135_1	670_135_1	711_4_4	128_135_1	1499_6_25	53_6_1	3841_015_44	416_6_2	2259_45_46	1998_25_18	297_135_1	418_2_205	925_6_90	926_135_267	1128_135_112	2471_135_64	194_6_1	197_015_98	192_6_1	89_0135_1	111_135_1	276_2_37	84_0135_1	1858_135_65	3025_35_37	799_135_65	429_135_2
217_35_1	1144_135_111	1145_135_32	1781_6_38	767_2_6	661_4_1	660_135_9	133_135_81	2097_2_8	134_135_94	24_135_96	22_135_214	1076_25_46	407_2_155	939_2_27	404_35_24	4_45_37	1378_2_32	813_6_268	1461_6_17	934_135_24	11_25_232	2212_135_1	577_135_1	670_135_1	711_4_4	128_135_1	1499_6_28	53_6_1	3841_015_46	416_6_2	2259_45_43	1998_25_16	297_135_1	418_2_213	925_6_92	926_135_256	1128_135_110	2471_135_60	194_6_1	197_015_92	192_6_1	89_0135_1	111_135_1	276_2_36	84_0135_1	1858_135_73	3025_35_40	799_135_64	429_135_3
217_35_1	1144_135_109	1145_135_39	1781_6_38	767_2_2	661_4_1	660_135_10	133_135_82	2097_2_8	134_135_108	24_135_100	22_135_215	1076_25_48	407_2_156	939_2_27	404_35_26	4_45_36	1378_2_33	813_6_277	1461_6_19	934_135_19	11_25_240	2212_135_1	577_135_1	670_135_1	711_4_6	128_135_1	1499_6_32	53_6_1	3841_015_45	416_6_2	2259_45_53	1998_25_20	297_135_1	418_2_201	925_6_92	926_135_248	1128_135_119	2471_135_58	194_6_1	197_015_86	192_6_1	89_0135_1	111_135_1	276_2_34	84_0135_1	1858_135_78	3025_35_45	799_135_66	429_135_4
217_35_1	1144_135_114	1145_135_38	1781_6_38	767_2_2	661_4_1	660_135_12	133_135_77	2097_2_8	134_135_104	24_135_104	22_135_202	1076_25_53	407_2_145	939_2_25	404_35_24	4_45_38	1378_2_28	813_6_292	1461_6_18	934_135_18	11_25_239	2212_135_1	577_135_1	670_135_1	711_4_9	128_135_1	1499_6_34	53_6_1	3841_015_43	416_6_1	2259_45_57	1998_25_17	297_135_1	418_2_190	925_6_96	926_135_254	1128_135_124	2471_135_59	194_6_1	197_015_89	192_6_1	89_0135_1	111_135_1	276_2_38	84_0135_1	1858_135_75	3025_35_40	799_135_71	429_135_2
217_35_1	1144_135_111	1145_135_34	1781_6_36	767_2_2	661_4_1	660_135_11	133_135_79	2097_2_7	134_135_98	24_135_95	22_135_205	1076_25_55	407_2_145	939_2_25	404_35_24	4_45_36	1378_2_27	813_6_306	1461_6_17	934_135_19	11_25_227	2212_135_1	577_135_1	670_135_1	711_4_10	128_135_1	1499_6_41	53_6_1	3841_015_46	416_6_1	2259_45_58	1998_25_16	297_135_1	418_2_181	925_6_102	926_135_265	1128_135_135	2471_135_59	194_6_1	197_015_89	192_6_1	89_0135_1	111_135_1	276_2_35	84_0135_1	1858_135_75	3025_35_45	799_135_75	429_135_1
217_35_1	1144_135_102	1145_135_32	1781_6_40	767_2_1	661_4_1	660_135_10	133_135_84	2097_2_5	134_135_100	24_135_102	22_135_209	1076_25_44	407_2_143	939_2_24	404_35_24	4_45_37	1378_2_26	813_6_305	1461_6_16	934_135_19	11_25_225	2212_135_1	577_135_1	670_135_1	711_4_10	128_135_1	1499_6_44	53_6_1	3841_015_51	416_6_1	2259_45_55	1998_25_16	297_135_1	418_2_175	925_6_103	926_135_269	1128_135_139	2471_135_55	194_6_1	197_015_83	192_6_1	89_0135_1	111_135_1	276_2_35	84_0135_1	1858_135_69	3025_35_44	799_135_72	1525_135_9
217_35_1	1144_135_102	1145_135_40	1781_6_36	767_2_1	661_4_1	660_135_6	133_135_77	2097_2_4	134_135_103	24_135_106	22_135_191	1076_25_47	407_2_136	939_2_29	404_35_28	4_45_40	1378_2_19	813_6_318	1461_6_13	934_135_15	11_25_217	2212_135_1	577_135_1	670_135_1	711_4_13	128_135_1	1499_6_43	53_6_1	3841_015_53	416_6_2	2259_45_55	1998_25_17	297_135_1	418_2_162	925_6_101	926_135_272	1128_135_152	2471_135_60	194_6_1	197_015_84	192_6_1	89_0135_1	111_135_1	276_2_36	84_0135_1	1858_135_70	3025_35_43	799_135_82	1525_135_9
217_35_1	1144_135_94	1145_135_44	1781_6_40	767_2_1	661_4_1	660_135_8	133_135_81	2097_2_5	134_135_100	24_135_105	22_135_190	1076_25_47	407_2_139	939_2_31	404_35_30	4_45_32	1378_2_17	813_6_322	1461_6_10	934_135_16	11_25_226	2212_135_1	577_135_1	670_135_1	711_4_13	128_135_1	1499_6_43	53_6_1	3841_015_65	416_6_2	2259_45_56	1998_25_16	297_135_1	418_2_156	925_6_100	926_135_267	1128_135_158	2471_135_55	194_6_1	197_015_88	192_6_1	89_0135_1	111_135_1	276_2_35	84_0135_1	1858_135_64	3025_35_38	799_135_81	1525_135_10
217_35_1	1144_135_90	1145_135_46	1781_6_40	661_4_1	660_135_10	133_135_83	2097_2_4	134_135_94	24_135_104	22_135_181	1076_25_48	407_2_132	939_2_35	404_35_29	4_45_32	1378_2_20	813_6_330	1461_6_8	934_135_18	11_25_226	2212_135_1	577_135_1	670_135_1	711_4_15	128_135_1	1499_6_46	53_6_1	3841_015_60	416_6_2	2259_45_50	1998_25_12	297_135_1	418_2_152	925_6_97	926_135_284	1128_135_159	2471_135_62	194_6_1	197_015_89	192_6_1	89_0135_1	111_135_1	276_2_35	84_0135_1	1858_135_78	3025_35_43	799_135_86	1525_135_14	1658_2_93
217_35_1	1144_135_97	1145_135_50	1781_6_40	661_4_1	660_135_10	133_135_89	2097_2_2	134_135_86	24_135_94	22_135_180	1076_25_47	407_2_128	939_2_33	404_35_28	4_45_30	1378_2_20	813_6_339	1461_6_11	934_135_13	11_25_223	2212_135_1	577_135_1	670_135_1	711_4_9	128_135_1	1499_6_50	53_6_1	3841_015_59	416_6_3	2259_45_49	1998_25_10	297_135_1	418_2_154	925_6_97	926_135_295	1128_135_154	2471_135_62	194_6_1	197_015_85	192_6_1	89_0135_1	111_135_1	276_2_33	84_0135_1	1858_135_79	3025_35_41	799_135_88	1525_135_11	1658_2_99
217_35_1	1144_135_92	1145_135_51	1781_6_32	661_4_1	660_135_11	133_135_90	2097_2_1	134_135_90	24_135_91	22_135_189	1076_25_41	407_2_124	939_2_35	404_35_24	4_45_34	1378_2_18	813_6_362	1461_6_13	934_135_12	11_25_213	2212_135_1	577_135_1	670_135_1	711_4_11	128_135_1	1499_6_50	53_6_1	3841_015_51	416_6_3	2259_45_39	1998_25_10	297_135_1	418_2_151	925_6_101	926_135_296	1128_135_149	2471_135_67	194_6_1	197_015_79	192_6_1	89_0135_1	111_135_1	276_2_28	84_0135_1	1858_135_84	3025_35_38	799_135_82	1525_135_12	1658_2_101
217_35_1	1144_135_99	1145_135_62	1781_6_30	661_4_1	660_135_13	133_135_85	134_135_89	24_135_85	22_135_182	1076_25_42	407_2_125	939_2_38	404_35_21	4_45_38	1378_2_15	813_6_368	1461_6_11	934_135_14	11_25_203	2212_135_1	577_135_1	670_135_1	711_4_12	128_135_1	1499_6_45	53_6_1	3841_015_52	416_6_2	2259_45_40	1998_25_12	297_135_1	418_2_144	925_6_102	926_135_303	1128_135_149	2471_135_68	194_6_1	197_015_85	192_6_1	89_0135_1	111_135_1	276_2_32	84_0135_1	1858_135_88	3025_35_36	799_135_81	1525_135_14	1658_2_96	918_45_1
217_35_1	1144_135_103	1145_135_60	1781_6_32	661_4_1	660_135_10	133_135_85	134_135_95	24_135_78	22_135_181	1076_25_43	407_2_126	939_2_46	404_35_21	4_45_36	1378_2_17	813_6_390	1461_6_9	934_135_17	11_25_183	2212_135_1	577_135_1	670_135_1	711_4_11	128_135_1	1499_6_49	53_6_1	3841_015_52	416_6_3	2259_45_41	1998_25_12	297_135_1	418_2_140	925_6_101	926_135_308	1128_135_141	2471_135_61	194_6_1	197_015_96	192_6_1	89_0135_1	111_135_1	276_2_30	84_0135_1	1858_135_85	3025_35_42	799_135_81	1525_135_9	1658_2_92	918_45_1
217_35_1	1144_135_115	1145_135_60	1781_6_32	661_4_1	660_135_8	133_135_85	134_135_96	24_135_79	22_135_174	1076_25_40	407_2_134	939_2_48	404_35_25	4_45_33	1378_2_16	813_6_386	1461_6_11	934_135_19	11_25_176	2212_135_1	577_135_1	670_135_1	711_4_11	128_135_1	1499_6_55	53_6_1	3841_015_50	416_6_3	2259_45_43	1998_25_11	297_135_1	418_2_133	925_6_109	926_135_314	1128_135_143	2471_135_55	194_6_1	197_015_98	192_6_1	89_0135_1	111_135_1	276_2_31	84_0135_1	1858_135_87	3025_35_37	799_135_77	1525_135_8	1658_2_86	918_45_1
217_35_1	1144_135_117	1145_135_62	1781_6_29	661_4_1	660_135_6	133_135_93	134_135_98	24_135_72	22_135_187	1076_25_39	407_2_135	939_2_53	404_35_29	4_45_35	1378_2_15	813_6_379	1461_6_12	934_135_19	11_25_170	2212_135_1	577_135_1	670_135_1	711_4_11	128_135_1	1499_6_55	53_6_1	3841_015_51	416_6_3	2259_45_45	1998_25_10	297_135_1	418_2_128	925_6_107	926_135_324	1128_135_149	2471_135_56	194_6_1	197_015_99	192_6_1	89_0135_1	111_135_1	276_2_30	84_0135_1	1858_135_91	3025_35_35	799_135_78	1525_135_7	1658_2_79	918_45_1
217_35_1	1144_135_121	1145_135_63	1781_6_27	661_4_1	660_135_7	133_135_95	134_135_100	24_135_73	22_135_196	1076_25_35	407_2_133	939_2_54	404_35_31	4_45_41	1378_2_14	813_6_358	1461_6_9	934_135_23	11_25_181	2212_135_1	577_135_1	670_135_1	711_4_10	128_135_1	1499_6_57	53_6_1	3841_015_45	416_6_4	2259_45_48	1998_25_9	297_135_1	418_2_121	925_6_104	926_135_343	1128_135_150	2471_135_49	194_6_1	197_015_106	192_6_1	89_0135_1	111_135_1	276_2_28	84_0135_1	1858_135_86	3025_35_38	799_135_73	1525_135_7	1658_2_71	918_45_1
217_35_1	1144_135_121	1145_135_61	1781_6_25	661_4_1	660_135_8	133_135_89	134_135_100	24_135_67	22_135_216	1076_25_36	407_2_141	939_2_50	404_35_28	4_45_39	1378_2_13	813_6_376	1461_6_7	934_135_22	670_135_1	711_4_12	128_135_1	1499_6_57	53_6_1	3841_015_49	416_6_4	2259_45_49	1998_25_11	297_135_1	418_2_130	925_6_104	926_135_345	1128_135_159	2471_135_44	194_6_1	197_015_105	192_6_1	89_0135_1	111_135_1	276_2_30	84_0135_1	1858_135_86	3025_35_42	799_135_75	1525_135_6	1658_2_64	918_45_1	364_135_43	528_35_1	424_25_26
217_35_1	1144_135_126	1145_135_60	1781_6_26	661_4_1	660_135_10	133_135_91	134_135_106	24_135_72	22_135_210	1076_25_37	407_2_155	939_2_60	404_35_30	4_45_43	1378_2_14	813_6_367	1461_6_7	934_135_21	670_135_1	711_4_13	128_135_1	1499_6_63	53_6_1	3841_015_45	416_6_3	2259_45_46	1998_25_10	297_135_1	418_2_132	925_6_105	926_135_364	1128_135_149	2471_135_43	194_6_1	197_015_110	192_6_1	89_0135_1	111_135_1	276_2_33	84_0135_1	1858_135_86	3025_35_36	799_135_70	1525_135_7	1658_2_52	918_45_1	364_135_45	528_35_1	424_25_29
217_35_1	1144_135_122	1145_135_63	1781_6_23	661_4_1	660_135_13	133_135_98	134_135_93	24_135_73	22_135_198	1076_25_44	407_2_165	939_2_58	404_35_36	4_45_43	1378_2_10	813_6_367	1461_6_7	934_135_20	670_135_1	711_4_14	128_135_1	1499_6_65	53_6_1	3841_015_43	416_6_4	2259_45_52	1998_25_10	297_135_1	418_2_123	925_6_91	926_135_374	1128_135_151	2471_135_45	194_6_1	197_015_108	192_6_1	89_0135_1	111_135_1	276_2_38	84_0135_1	1858_135_91	3025_35_39	799_135_70	1525_135_10	1658_2_47	918_45_1	364_135_45	528_35_1	424_25_33
217_35_1	1144_135_115	1145_135_64	1781_6_24	661_4_1	660_135_14	133_135_92	134_135_93	24_135_76	22_135_201	1076_25_45	407_2_158	939_2_60	404_35_34	4_45_43	1378_2_11	813_6_357	1461_6_4	934_135_19	670_135_1	711_4_14	128_135_1	1499_6_60	53_6_1	3841_015_37	416_6_3	2259_45_49	1998_25_7	297_135_1	418_2_123	925_6_94	926_135_360	1128_135_154	2471_135_38	194_6_1	197_015_107	192_6_1	89_0135_1	111_135_1	276_2_41	84_0135_1	1858_135_89	3025_35_35	799_135_72	1525_135_11	1658_2_46	918_45_1	364_135_48	528_35_1	424_25_29
217_35_1	1144_135_114	1145_135_62	1781_6_19	661_4_1	660_135_15	133_135_94	134_135_100	24_135_70	22_135_178	1076_25_44	407_2_139	939_2_66	404_35_31	4_45_37	1378_2_15	813_6_327	1461_6_7	934_135_21	670_135_1	711_4_20	128_135_1	1499_6_60	53_6_1	3841_015_32	416_6_3	2259_45_51	1998_25_4	297_135_1	418_2_115	925_6_101	926_135_375	1128_135_154	2471_135_40	194_6_1	197_015_106	192_6_1	89_0135_1	111_135_1	276_2_36	84_0135_1	1858_135_95	3025_35_32	799_135_73	1525_135_12	1658_2_40	918_45_1	364_135_48	528_35_1	424_25_27
217_35_1	1144_135_116	1145_135_71	1781_6_19	660_135_15	133_135_95	134_135_109	24_135_69	22_135_176	1076_25_44	407_2_150	939_2_64	404_35_24	4_45_37	1378_2_15	813_6_327	1461_6_7	934_135_17	670_135_1	711_4_24	128_135_1	1499_6_56	53_6_1	3841_015_33	416_6_3	2259_45_53	1998_25_4	297_135_1	418_2_119	925_6_104	926_135_370	1128_135_157	2471_135_40	194_6_1	197_015_104	192_6_1	89_0135_1	111_135_1	276_2_45	84_0135_1	1858_135_97	3025_35_33	799_135_71	1525_135_13	1658_2_42	918_45_1	364_135_43	528_35_1	424_25_27	1013_6_1
217_35_1	1144_135_120	1145_135_68	1781_6_14	660_135_17	133_135_97	134_135_104	24_135_61	22_135_166	1076_25_49	407_2_154	939_2_62	404_35_21	4_45_39	1378_2_17	813_6_315	1461_6_5	934_135_18	670_135_1	711_4_25	128_135_1	1499_6_60	53_6_1	3841_015_31	416_6_2	2259_45_55	1998_25_2	297_135_1	418_2_118	925_6_120	926_135_344	1128_135_160	2471_135_37	194_6_1	197_015_105	192_6_1	89_0135_1	111_135_1	276_2_46	84_0135_1	1858_135_98	3025_35_32	799_135_74	1525_135_12	1658_2_44	918_45_1	364_135_42	528_35_1	424_25_26	1013_6_1
217_35_1	1144_135_125	1145_135_64	1781_6_14	660_135_14	133_135_99	134_135_102	24_135_64	22_135_161	1076_25_48	407_2_146	939_2_67	404_35_22	4_45_39	1378_2_15	813_6_317	1461_6_5	934_135_20	670_135_1	711_4_24	128_135_1	1499_6_58	53_6_1	3841_015_33	416_6_2	2259_45_49	1998_25_2	297_135_1	418_2_109	925_6_123	926_135_353	1128_135_159	2471_135_36	194_6_1	197_015_101	192_6_1	89_0135_1	111_135_1	276_2_48	84_0135_1	1858_135_98	3025_35_31	799_135_69	1525_135_14	1658_2_41	918_45_1	364_135_38	528_35_1	424_25_27	1013_6_1
217_35_1	1144_135_127	1145_135_58	1781_6_13	660_135_12	133_135_101	134_135_93	24_135_66	22_135_174	1076_25_49	407_2_152	939_2_70	404_35_23	4_45_45	1378_2_16	813_6_326	1461_6_6	934_135_23	670_135_1	711_4_24	128_135_1	1499_6_64	53_6_1	3841_015_34	416_6_1	2259_45_42	1998_25_3	297_135_1	418_2_111	925_6_122	926_135_348	1128_135_167	2471_135_33	194_6_1	197_015_99	192_6_1	89_0135_1	111_135_1	276_2_53	84_0135_1	1858_135_110	3025_35_33	799_135_65	1525_135_17	1658_2_36	918_45_1	364_135_40	528_35_1	424_25_29	1013_6_1
217_35_1	1144_135_130	1145_135_67	1781_6_10	660_135_11	133_135_107	134_135_104	24_135_70	22_135_160	1076_25_47	407_2_157	939_2_75	404_35_23	4_45_45	1378_2_18	813_6_317	1461_6_2	934_135_23	670_135_1	711_4_33	128_135_1	1499_6_57	53_6_1	3841_015_30	416_6_1	2259_45_40	1998_25_3	297_135_1	418_2_111	925_6_119	926_135_370	1128_135_169	2471_135_29	194_6_1	197_015_94	192_6_1	89_0135_1	111_135_1	276_2_50	84_0135_1	1858_135_110	3025_35_27	799_135_70	1525_135_19	1658_2_36	918_45_1	364_135_37	528_35_1	424_25_30	1013_6_1
217_35_1	1144_135_127	1145_135_74	1781_6_10	660_135_13	133_135_110	134_135_98	24_135_68	22_135_160	1076_25_58	407_2_156	939_2_66	404_35_21	4_45_43	1378_2_17	813_6_308	1461_6_2	934_135_23	670_135_1	711_4_31	128_135_1	1499_6_57	53_6_1	3841_015_29	416_6_1	2259_45_37	1998_25_2	297_135_1	418_2_104	925_6_121	926_135_382	1128_135_172	2471_135_35	194_6_1	197_015_90	192_6_1	89_0135_1	111_135_1	276_2_55	84_0135_1	1858_135_117	3025_35_34	799_135_74	1525_135_18	1658_2_34	918_45_1	364_135_37	528_35_1	424_25_26	1013_6_1
217_35_1	1144_135_127	1145_135_70	1781_6_9	660_135_10	133_135_118	134_135_100	24_135_66	22_135_150	1076_25_62	407_2_154	939_2_71	404_35_20	4_45_43	1378_2_16	813_6_299	1461_6_3	934_135_26	670_135_1	711_4_37	128_135_1	1499_6_59	53_6_1	3841_015_28	416_6_1	2259_45_45	1998_25_2	297_135_1	418_2_96	925_6_126	926_135_379	1128_135_170	2471_135_29	194_6_1	197_015_93	192_6_1	89_0135_1	111_135_1	276_2_50	84_0135_1	1858_135_116	3025_35_31	799_135_70	1525_135_16	1658_2_40	918_45_1	364_135_45	528_35_1	424_25_28	1013_6_1
217_35_1	1144_135_125	1145_135_79	1781_6_9	660_135_14	133_135_108	134_135_91	24_135_64	22_135_157	1076_25_78	407_2_158	939_2_73	404_35_23	4_45_42	1378_2_14	813_6_302	1461_6_3	934_135_27	670_135_1	711_4_43	128_135_1	1499_6_58	53_6_1	3841_015_22	416_6_2	2259_45_41	1998_25_2	297_135_1	418_2_95	925_6_122	926_135_370	1128_135_165	2471_135_32	194_6_1	197_015_94	192_6_1	89_0135_1	111_135_1	276_2_49	84_0135_1	1858_135_116	3025_35_31	799_135_76	1525_135_22	1658_2_41	918_45_1	364_135_37	528_35_1	424_25_24	1013_6_1
217_35_1	1144_135_121	1145_135_76	1781_6_8	660_135_10	133_135_107	134_135_88	24_135_71	22_135_159	1076_25_88	407_2_160	939_2_76	404_35_22	4_45_47	1378_2_12	813_6_302	1461_6_2	934_135_25	670_135_1	711_4_50	128_135_1	1499_6_64	53_6_1	3841_015_31	416_6_2	2259_45_42	1998_25_2	297_135_1	418_2_92	925_6_130	926_135_365	1128_135_160	2471_135_31	194_6_1	197_015_87	192_6_1	89_0135_1	111_135_1	276_2_49	84_0135_1	1858_135_120	3025_35_31	799_135_75	1525_135_22	1658_2_39	918_45_1	364_135_32	528_35_1	424_25_24	1013_6_1
217_35_1	1144_135_116	1145_135_75	1781_6_9	660_135_11	133_135_108	134_135_92	24_135_78	22_135_156	1076_25_101	407_2_161	939_2_72	404_35_19	4_45_46	1378_2_16	813_6_306	348_6_7	934_135_22	670_135_1	711_4_59	128_135_1	1499_6_68	53_6_1	3841_015_32	416_6_2	2259_45_41	413_135_148	297_135_1	418_2_86	925_6_121	926_135_370	1128_135_158	2471_135_35	194_6_1	197_015_82	192_6_1	89_0135_1	111_135_1	276_2_50	84_0135_1	1858_135_114	3025_35_30	799_135_77	1525_135_21	1658_2_37	918_45_1	364_135_37	528_35_1	424_25_24	1013_6_1
217_35_1	1144_135_124	1145_135_69	1781_6_10	660_135_11	133_135_118	134_135_97	24_135_71	22_135_161	1076_25_118	407_2_164	939_2_72	404_35_19	4_45_44	1378_2_14	813_6_308	348_6_7	934_135_23	670_135_1	711_4_63	128_135_1	1499_6_66	53_6_1	3841_015_37	416_6_3	2259_45_51	413_135_145	297_135_1	418_2_88	925_6_133	926_135_367	1128_135_153	2471_135_30	194_6_1	197_015_83	192_6_1	89_0135_1	111_135_1	276_2_52	84_0135_1	1858_135_112	3025_35_33	799_135_79	1525_135_23	1658_2_42	918_45_1	364_135_36	528_35_1	424_25_25	1013_6_1
217_35_1	1144_135_132	1145_135_65	1781_6_13	660_135_13	133_135_125	134_135_91	24_135_55	22_135_154	1076_25_122	407_2_164	939_2_80	404_35_18	4_45_43	1378_2_12	813_6_300	348_6_8	934_135_28	670_135_1	711_4_63	128_135_1	1499_6_71	53_6_1	3841_015_36	416_6_2	2259_45_62	413_135_139	297_135_1	418_2_72	925_6_121	926_135_366	1128_135_146	2471_135_30	194_6_1	197_015_83	192_6_1	89_0135_1	111_135_1	276_2_57	84_0135_1	1858_135_114	3025_35_37	799_135_82	1525_135_20	1658_2_35	918_45_1	364_135_32	528_35_1	424_25_23	1013_6_1
217_35_1	1144_135_144	1145_135_55	1781_6_12	660_135_12	133_135_130	134_135_92	24_135_50	22_135_153	1076_25_122	407_2_167	939_2_85	404_35_18	4_45_43	1378_2_10	813_6_310	348_6_5	934_135_31	670_135_1	711_4_62	128_135_1	1499_6_75	53_6_1	3841_015_35	416_6_1	2259_45_69	413_135_153	297_135_1	418_2_71	925_6_112	926_135_381	1128_135_146	2471_135_34	194_6_1	197_015_91	192_6_1	89_0135_1	111_135_1	276_2_60	84_0135_1	1858_135_116	3025_35_43	799_135_84	1525_135_21	1658_2_36	918_45_1	364_135_32	528_35_1	424_25_22	1013_6_1
217_35_1	1144_135_147	1145_135_53	1781_6_11	660_135_10	133_135_127	134_135_84	24_135_57	22_135_157	1076_25_134	407_2_167	939_2_84	404_35_18	4_45_41	1378_2_11	813_6_310	348_6_6	934_135_34	670_135_1	711_4_59	128_135_1	1499_6_76	53_6_1	3841_015_36	416_6_2	2259_45_64	413_135_156	297_135_1	418_2_70	925_6_107	926_135_378	1128_135_151	2471_135_37	194_6_1	197_015_95	192_6_1	89_0135_1	111_135_1	276_2_61	84_0135_1	1858_135_115	3025_35_48	799_135_80	1525_135_21	1658_2_36	918_45_1	364_135_31	528_35_1	424_25_19	1013_6_1
217_35_1	1144_135_146	1145_135_50	1781_6_11	660_135_8	133_135_126	134_135_87	24_135_51	22_135_158	1076_25_132	407_2_154	939_2_93	404_35_21	4_45_42	1378_2_12	813_6_314	348_6_7	934_135_31	670_135_1	711_4_61	128_135_1	1499_6_80	53_6_1	3841_015_33	416_6_4	2259_45_64	413_135_156	297_135_1	418_2_77	925_6_110	926_135_373	1128_135_150	2471_135_32	194_6_1	197_015_94	192_6_1	89_0135_1	111_135_1	276_2_63	84_0135_1	1858_135_118	3025_35_43	799_135_81	1525_135_19	1658_2_36	918_45_1	364_135_31	528_35_1	424_25_18	1013_6_1
217_35_1	1144_135_146	1145_135_56	1781_6_9	660_135_9	133_135_126	134_135_84	24_135_55	22_135_161	1076_25_128	407_2_145	939_2_103	404_35_25	4_45_41	1378_2_15	813_6_311	348_6_7	934_135_33	670_135_1	711_4_54	128_135_1	1499_6_79	53_6_1	3841_015_34	416_6_4	2259_45_61	413_135_159	297_135_1	418_2_70	925_6_107	926_135_365	1128_135_147	2471_135_40	194_6_1	197_015_85	192_6_1	89_0135_1	111_135_1	276_2_66	84_0135_1	1858_135_108	3025_35_44	799_135_83	1525_135_16	1658_2_34	918_45_1	364_135_34	528_35_1	424_25_19	1013_6_1
217_35_1	1144_135_150	1145_135_56	1781_6_9	660_135_6	133_135_122	134_135_87	24_135_60	22_135_151	1076_25_137	407_2_145	939_2_104	404_35_21	4_45_47	1378_2_12	813_6_322	348_6_9	934_135_31	670_135_1	711_4_53	128_135_1	1499_6_86	53_6_1	3841_015_32	416_6_4	2259_45_64	413_135_164	297_135_1	418_2_68	925_6_105	926_135_377	1128_135_143	2471_135_42	194_6_1	197_015_91	192_6_1	89_0135_1	111_135_1	276_2_68	84_0135_1	1858_135_118	3025_35_43	799_135_77	1525_135_14	1658_2_34	918_45_1	364_135_36	528_35_1	424_25_20	1013_6_1
217_35_1	1144_135_147	1145_135_65	1781_6_10	660_135_4	133_135_123	134_135_92	24_135_59	22_135_154	1076_25_136	407_2_134	939_2_112	404_35_19	4_45_53	1378_2_13	813_6_313	348_6_12	934_135_33	670_135_1	711_4_44	128_135_1	1499_6_90	53_6_1	3841_015_36	416_6_5	2259_45_68	413_135_168	297_135_1	418_2_67	925_6_101	926_135_398	1128_135_149	2471_135_38	194_6_1	197_015_88	192_6_1	89_0135_1	111_135_1	276_2_67	84_0135_1	1858_135_114	3025_35_43	799_135_78	1525_135_9	1658_2_33	918_45_1	364_135_33	528_35_1	424_25_19	1013_6_1
217_35_1	1144_135_150	1145_135_51	1781_6_9	660_135_7	133_135_141	134_135_90	24_135_56	22_135_160	1076_25_128	407_2_131	939_2_113	404_35_20	4_45_58	1378_2_11	813_6_319	348_6_10	934_135_33	670_135_1	711_4_45	128_135_1	1499_6_98	53_6_1	3841_015_35	416_6_5	2259_45_80	413_135_179	297_135_1	418_2_67	925_6_96	926_135_392	1128_135_148	2471_135_37	194_6_1	197_015_87	192_6_1	89_0135_1	111_135_1	276_2_61	84_0135_1	1858_135_112	3025_35_43	799_135_90	1525_135_8	1658_2_35	918_45_1	364_135_36	528_35_1	424_25_23	1013_6_1
217_35_1	1144_135_140	1145_135_54	1781_6_9	660_135_6	133_135_139	134_135_87	24_135_52	22_135_166	1076_25_125	407_2_132	939_2_113	404_35_18	4_45_53	1378_2_12	813_6_311	348_6_9	934_135_37	670_135_1	711_4_44	128_135_1	1499_6_101	53_6_1	3841_015_47	416_6_4	2259_45_82	413_135_194	297_135_1	418_2_61	925_6_98	926_135_389	1128_135_173	2471_135_35	194_6_1	197_015_96	89_0135_1	111_135_1	276_2_60	84_0135_1	1858_135_114	3025_35_43	799_135_91	1525_135_8	1658_2_39	918_45_1	364_135_36	528_35_1	424_25_21	1013_6_1	449_015_1
217_35_1	1144_135_145	1145_135_50	1781_6_9	660_135_7	133_135_130	134_135_93	24_135_54	22_135_162	1076_25_128	407_2_117	939_2_106	404_35_18	4_45_58	1378_2_11	813_6_295	348_6_9	934_135_38	670_135_1	711_4_35	128_135_1	1499_6_98	53_6_1	3841_015_48	416_6_5	2259_45_83	413_135_185	297_135_1	418_2_58	925_6_104	926_135_399	1128_135_167	2471_135_33	194_6_1	197_015_95	89_0135_1	111_135_1	276_2_57	84_0135_1	1858_135_113	3025_35_41	799_135_92	1525_135_10	1658_2_39	918_45_1	364_135_35	528_35_1	424_25_25	1013_6_1	449_015_1
217_35_1	1144_135_137	1145_135_53	1781_6_7	660_135_7	133_135_121	134_135_101	24_135_55	22_135_165	1076_25_131	407_2_119	939_2_113	404_35_18	4_45_57	1378_2_7	813_6_288	348_6_12	934_135_38	670_135_1	711_4_38	128_135_1	1499_6_92	53_6_1	3841_015_53	416_6_3	2259_45_96	413_135_180	297_135_1	418_2_56	925_6_109	926_135_407	1128_135_166	2471_135_33	194_6_1	197_015_93	89_0135_1	111_135_1	276_2_53	84_0135_1	1858_135_117	3025_35_43	799_135_87	1525_135_9	1658_2_37	918_45_1	364_135_37	528_35_1	424_25_22	1013_6_1	449_015_1
217_35_1	1144_135_131	1145_135_47	1781_6_6	660_135_10	133_135_135	134_135_99	24_135_54	22_135_168	1076_25_128	407_2_113	939_2_107	404_35_20	4_45_57	1378_2_4	813_6_287	348_6_13	934_135_40	670_135_1	711_4_43	128_135_1	1499_6_90	53_6_1	3841_015_55	416_6_4	2259_45_95	413_135_183	297_135_1	418_2_65	925_6_112	926_135_408	1128_135_171	2471_135_31	194_6_1	197_015_95	89_0135_1	111_135_1	276_2_52	84_0135_1	1858_135_120	3025_35_41	799_135_89	1525_135_7	1658_2_35	918_45_1	364_135_36	528_35_1	424_25_21	1013_6_1	449_015_1
217_35_1	1144_135_137	1145_135_48	1781_6_7	660_135_8	133_135_132	134_135_97	24_135_54	22_135_168	1076_25_145	407_2_111	939_2_101	404_35_22	4_45_51	1378_2_4	813_6_277	348_6_13	934_135_42	670_135_1	711_4_43	128_135_1	1499_6_77	53_6_1	3841_015_55	416_6_4	2259_45_95	413_135_192	297_135_1	418_2_64	925_6_111	926_135_392	1128_135_177	2471_135_34	194_6_1	197_015_93	89_0135_1	111_135_1	276_2_56	84_0135_1	1858_135_116	3025_35_38	799_135_94	1525_135_7	1658_2_37	918_45_1	364_135_41	528_35_1	424_25_21	1013_6_1	449_015_1
217_35_1	1144_135_138	1145_135_52	1781_6_5	660_135_11	133_135_130	134_135_93	24_135_47	22_135_169	1076_25_146	407_2_105	939_2_100	404_35_17	4_45_42	1378_2_5	813_6_271	348_6_13	934_135_42	670_135_1	711_4_37	128_135_1	1499_6_80	53_6_1	3841_015_57	416_6_6	2259_45_90	413_135_191	297_135_1	418_2_63	925_6_110	926_135_400	1128_135_179	2471_135_38	194_6_1	197_015_86	89_0135_1	111_135_1	276_2_57	84_0135_1	1858_135_115	3025_35_37	799_135_89	1525_135_7	1658_2_36	918_45_1	364_135_46	528_35_1	424_25_19	1013_6_1	449_015_1
217_35_1	1144_135_125	1145_135_59	1781_6_7	660_135_9	133_135_121	134_135_93	24_135_47	22_135_157	1076_25_154	407_2_98	939_2_93	404_35_17	4_45_44	1378_2_5	813_6_267	348_6_16	934_135_39	670_135_1	711_4_39	128_135_1	1499_6_80	53_6_1	3841_015_61	416_6_7	2259_45_92	413_135_205	297_135_1	418_2_71	925_6_110	926_135_410	1128_135_183	2471_135_35	194_6_1	197_015_78	89_0135_1	111_135_1	276_2_55	84_0135_1	1858_135_124	3025_35_40	799_135_90	1525_135_7	1658_2_41	918_45_1	364_135_37	528_35_1	424_25_20	1013_6_1	449_015_1
217_35_1	1144_135_131	1145_135_64	1781_6_5	660_135_9	133_135_123	134_135_97	24_135_50	22_135_161	1076_25_159	407_2_108	939_2_96	404_35_21	4_45_43	1378_2_4	813_6_278	348_6_13	934_135_38	670_135_1	711_4_45	128_135_1	1499_6_83	53_6_1	3841_015_58	416_6_9	2259_45_84	413_135_203	297_135_1	418_2_70	925_6_114	926_135_409	1128_135_170	2471_135_33	194_6_1	197_015_71	89_0135_1	111_135_1	276_2_53	84_0135_1	1858_135_118	3025_35_40	799_135_85	1525_135_7	1658_2_38	918_45_1	364_135_39	528_35_1	424_25_19	1013_6_1	449_015_1
217_35_1	1144_135_142	1145_135_69	1781_6_6	660_135_7	133_135_124	134_135_95	24_135_51	22_135_157	1076_25_165	407_2_93	939_2_87	404_35_17	4_45_43	1378_2_2	813_6_277	348_6_15	934_135_49	670_135_1	711_4_47	128_135_1	1499_6_82	53_6_1	3841_015_59	416_6_12	2259_45_91	413_135_216	297_135_1	418_2_75	925_6_108	926_135_397	1128_135_164	2471_135_30	194_6_1	197_015_69	89_0135_1	111_135_1	276_2_62	84_0135_1	1858_135_114	3025_35_46	799_135_95	1525_135_8	1658_2_43	918_45_1	364_135_35	528_35_1	424_25_19	1013_6_1	449_015_1
217_35_1	1144_135_150	1145_135_67	1781_6_6	660_135_6	133_135_124	134_135_97	24_135_50	22_135_166	1076_25_166	407_2_95	939_2_93	404_35_15	4_45_44	1378_2_2	813_6_291	348_6_17	934_135_48	670_135_1	711_4_44	128_135_1	1499_6_79	53_6_1	3841_015_54	416_6_12	2259_45_76	413_135_217	297_135_1	418_2_72	925_6_110	926_135_388	1128_135_167	2471_135_31	194_6_1	197_015_68	89_0135_1	111_135_1	276_2_61	84_0135_1	1858_135_114	3025_35_46	799_135_89	1525_135_10	1658_2_46	918_45_1	364_135_33	528_35_1	424_25_14	1013_6_1	449_015_1
217_35_1	1144_135_147	1145_135_71	1781_6_6	660_135_6	133_135_118	134_135_91	24_135_45	22_135_174	1076_25_169	407_2_91	939_2_98	404_35_20	4_45_44	1378_2_3	813_6_273	348_6_21	934_135_42	670_135_1	711_4_39	128_135_1	1499_6_81	53_6_1	3841_015_54	416_6_10	2259_45_76	413_135_228	297_135_1	418_2_81	925_6_114	926_135_403	1128_135_161	2471_135_30	194_6_1	197_015_63	89_0135_1	111_135_1	276_2_66	84_0135_1	1858_135_105	3025_35_53	799_135_84	1525_135_12	1658_2_48	918_45_1	364_135_37	528_35_1	424_25_16	1013_6_1	449_015_1
217_35_1	1144_135_147	1145_135_71	1781_6_8	660_135_7	133_135_120	134_135_89	24_135_44	22_135_185	1076_25_165	407_2_94	939_2_92	404_35_22	4_45_58	1378_2_1	813_6_281	348_6_24	934_135_41	670_135_1	711_4_46	128_135_1	1499_6_73	53_6_1	3841_015_51	416_6_9	2259_45_82	413_135_231	297_135_1	418_2_86	925_6_119	926_135_401	1128_135_153	2471_135_33	194_6_1	197_015_54	89_0135_1	111_135_1	276_2_67	84_0135_1	1858_135_97	3025_35_50	799_135_89	1525_135_9	1658_2_38	918_45_1	364_135_40	528_35_1	424_25_18	1013_6_1	449_015_1
217_35_1	1144_135_149	1145_135_68	1781_6_7	660_135_9	133_135_115	134_135_86	24_135_51	22_135_197	1076_25_169	407_2_86	939_2_84	404_35_26	4_45_60	1378_2_1	813_6_283	348_6_24	934_135_44	670_135_1	711_4_38	128_135_1	1499_6_75	53_6_1	3841_015_52	416_6_8	2259_45_79	413_135_229	297_135_1	418_2_89	925_6_113	926_135_408	1128_135_146	2471_135_29	194_6_1	197_015_54	89_0135_1	111_135_1	276_2_71	84_0135_1	1858_135_95	3025_35_48	799_135_82	1525_135_13	1658_2_37	918_45_1	364_135_42	528_35_1	424_25_18	1013_6_1	449_015_1
217_35_1	1144_135_142	1145_135_74	1781_6_6	660_135_7	133_135_125	134_135_79	24_135_51	22_135_204	1076_25_175	407_2_79	939_2_81	404_35_27	4_45_58	1378_2_1	813_6_304	348_6_23	934_135_46	670_135_1	711_4_31	128_135_1	1499_6_78	53_6_1	3841_015_49	416_6_8	2259_45_66	413_135_231	297_135_1	418_2_70	925_6_118	926_135_395	1128_135_152	2471_135_29	194_6_1	197_015_42	89_0135_1	111_135_1	276_2_71	84_0135_1	1858_135_92	3025_35_45	799_135_84	1525_135_14	1658_2_42	918_45_1	364_135_42	528_35_1	424_25_16	1013_6_1	449_015_1
217_35_1	1144_135_146	1145_135_79	1781_6_8	660_135_8	133_135_125	134_135_79	24_135_47	22_135_203	1076_25_173	407_2_80	939_2_83	404_35_29	4_45_61	1378_2_2	813_6_317	348_6_24	934_135_44	670_135_1	711_4_30	128_135_1	1499_6_83	53_6_1	3841_015_47	416_6_10	2259_45_73	413_135_235	297_135_1	418_2_70	925_6_117	926_135_390	1128_135_141	2471_135_25	194_6_1	197_015_53	89_0135_1	111_135_1	276_2_69	84_0135_1	1858_135_94	3025_35_48	799_135_85	1525_135_16	1658_2_47	918_45_1	364_135_40	528_35_1	424_25_17	1013_6_1	449_015_1
217_35_1	1144_135_148	1145_135_87	1781_6_6	660_135_6	133_135_132	134_135_84	24_135_45	22_135_197	1076_25_165	407_2_80	939_2_88	404_35_34	4_45_59	1378_2_2	813_6_314	348_6_24	934_135_46	670_135_1	711_4_31	128_135_1	1499_6_77	53_6_1	3841_015_50	416_6_15	2259_45_73	413_135_235	297_135_1	418_2_72	925_6_111	926_135_390	1128_135_144	2471_135_19	194_6_1	197_015_54	89_0135_1	111_135_1	276_2_60	84_0135_1	1858_135_92	3025_35_47	799_135_86	1525_135_18	1658_2_44	918_45_1	364_135_31	528_35_1	424_25_16	1013_6_1	449_015_1
217_35_1	1144_135_143	1145_135_85	1781_6_5	660_135_7	133_135_124	134_135_79	24_135_47	22_135_188	1076_25_168	407_2_76	939_2_92	404_35_34	4_45_60	1378_2_3	813_6_319	348_6_23	934_135_42	670_135_1	711_4_35	128_135_1	1499_6_80	53_6_1	3841_015_50	416_6_19	2259_45_69	413_135_237	297_135_1	418_2_70	925_6_111	926_135_377	1128_135_149	2471_135_17	194_6_1	197_015_54	89_0135_1	111_135_1	276_2_70	84_0135_1	1858_135_97	3025_35_50	799_135_85	1525_135_18	1658_2_47	918_45_1	364_135_32	528_35_1	424_25_14	1013_6_1	449_015_1
217_35_1	1144_135_152	1145_135_82	1781_6_4	660_135_9	133_135_109	134_135_78	24_135_45	22_135_192	1076_25_168	407_2_68	939_2_101	404_35_35	4_45_58	1378_2_2	813_6_335	348_6_24	934_135_43	670_135_1	711_4_40	128_135_1	1499_6_78	53_6_1	3841_015_52	416_6_21	2259_45_67	413_135_236	297_135_1	418_2_73	925_6_107	926_135_388	1128_135_144	2471_135_20	194_6_1	197_015_54	89_0135_1	111_135_1	276_2_66	84_0135_1	1858_135_103	3025_35_53	799_135_81	1525_135_20	1658_2_43	918_45_1	364_135_33	528_35_1	424_25_12	1013_6_1	449_015_1
217_35_1	1144_135_157	1145_135_89	1781_6_4	660_135_11	133_135_110	134_135_69	24_135_52	22_135_187	1076_25_174	407_2_76	939_2_108	404_35_43	4_45_53	1378_2_2	813_6_339	348_6_23	934_135_40	670_135_1	711_4_43	128_135_1	1499_6_70	53_6_1	3841_015_46	416_6_18	2259_45_66	413_135_235	297_135_1	418_2_76	925_6_107	926_135_388	1128_135_148	2471_135_20	194_6_1	197_015_50	89_0135_1	111_135_1	276_2_65	84_0135_1	1858_135_87	3025_35_57	799_135_75	1525_135_21	1658_2_36	918_45_1	364_135_30	528_35_1	424_25_18	1013_6_1	449_015_1
217_35_1	1144_135_144	1145_135_87	1781_6_3	660_135_13	133_135_113	134_135_65	24_135_48	22_135_182	1076_25_178	407_2_79	939_2_106	404_35_39	4_45_54	1378_2_1	813_6_345	348_6_25	934_135_42	670_135_1	711_4_49	128_135_1	1499_6_73	53_6_1	3841_015_44	416_6_22	2259_45_62	413_135_233	297_135_1	418_2_74	925_6_90	926_135_384	1128_135_143	2471_135_25	194_6_1	197_015_47	89_0135_1	111_135_1	276_2_60	84_0135_1	1858_135_100	3025_35_55	799_135_71	1525_135_20	1658_2_27	918_45_1	364_135_31	528_35_1	424_25_14	1013_6_1	449_015_1
217_35_1	1144_135_154	1145_135_93	1781_6_3	660_135_13	133_135_111	134_135_71	24_135_48	22_135_184	1076_25_183	407_2_79	939_2_100	404_35_41	4_45_54	1378_2_1	813_6_344	348_6_22	934_135_45	670_135_1	711_4_60	128_135_1	1499_6_75	53_6_1	3841_015_33	416_6_17	2259_45_62	413_135_229	297_135_1	418_2_78	925_6_80	926_135_381	1128_135_133	2471_135_26	194_6_1	197_015_49	89_0135_1	111_135_1	276_2_62	84_0135_1	1858_135_88	3025_35_52	799_135_62	1525_135_21	1658_2_33	918_45_1	364_135_28	528_35_1	424_25_15	1013_6_1	449_015_1
217_35_1	1144_135_154	1145_135_84	1781_6_3	660_135_16	133_135_114	134_135_71	24_135_45	22_135_182	1076_25_182	407_2_83	939_2_108	404_35_37	4_45_56	813_6_345	348_6_20	934_135_42	670_135_1	711_4_59	128_135_1	1499_6_70	53_6_1	3841_015_38	416_6_19	2259_45_57	413_135_218	297_135_1	418_2_71	925_6_72	926_135_372	1128_135_128	2471_135_20	194_6_1	197_015_52	89_0135_1	111_135_1	276_2_66	84_0135_1	1858_135_90	3025_35_54	799_135_55	1525_135_22	1658_2_34	918_45_1	364_135_29	528_35_1	424_25_14	1013_6_1	449_015_1	303_3_1
217_35_1	1144_135_151	1145_135_100	1781_6_1	660_135_12	133_135_118	134_135_74	24_135_45	22_135_173	1076_25_184	407_2_70	939_2_101	404_35_35	4_45_52	813_6_336	348_6_18	934_135_42	670_135_1	711_4_61	128_135_1	1499_6_68	53_6_1	3841_015_36	416_6_23	2259_45_55	413_135_218	297_135_1	418_2_67	925_6_69	926_135_381	1128_135_135	2471_135_23	194_6_1	197_015_53	89_0135_1	111_135_1	276_2_62	84_0135_1	1858_135_85	3025_35_48	799_135_55	1525_135_25	1658_2_31	918_45_1	364_135_29	528_35_1	424_25_14	1013_6_1	449_015_1	303_3_1
217_35_1	1144_135_148	1145_135_98	1781_6_1	660_135_11	133_135_114	134_135_65	24_135_43	22_135_168	1076_25_192	407_2_64	939_2_99	404_35_32	4_45_61	813_6_350	348_6_19	934_135_44	670_135_1	711_4_75	128_135_1	1499_6_71	53_6_1	3841_015_40	416_6_20	2259_45_57	413_135_222	297_135_1	418_2_61	925_6_62	926_135_345	1128_135_134	2471_135_22	194_6_1	197_015_53	89_0135_1	111_135_1	276_2_55	84_0135_1	1858_135_81	3025_35_44	799_135_50	1525_135_23	1658_2_33	918_45_1	364_135_29	528_35_1	424_25_14	1013_6_1	449_015_1	303_3_1
217_35_1	1144_135_145	1145_135_104	1781_6_1	660_135_11	133_135_117	134_135_68	24_135_45	22_135_158	1076_25_213	407_2_54	939_2_92	404_35_38	4_45_61	813_6_348	348_6_21	934_135_45	670_135_1	711_4_79	128_135_1	1499_6_70	53_6_1	3841_015_38	416_6_21	2259_45_62	413_135_222	297_135_1	418_2_59	925_6_61	926_135_354	1128_135_124	2471_135_24	194_6_1	197_015_50	89_0135_1	111_135_1	276_2_52	84_0135_1	1858_135_74	3025_35_41	799_135_44	1525_135_25	1658_2_39	918_45_1	364_135_38	528_35_1	424_25_17	1013_6_1	449_015_1	303_3_1
217_35_1	1144_135_150	1145_135_97	1781_6_1	660_135_11	133_135_111	134_135_71	24_135_45	22_135_178	1076_25_220	407_2_53	939_2_86	404_35_38	4_45_60	813_6_338	348_6_18	934_135_53	670_135_1	711_4_74	128_135_1	1499_6_74	53_6_1	3841_015_41	416_6_23	2259_45_70	413_135_222	297_135_1	418_2_64	925_6_59	926_135_358	1128_135_124	2471_135_23	194_6_1	197_015_50	89_0135_1	111_135_1	276_2_51	84_0135_1	1858_135_74	3025_35_44	799_135_47	1525_135_28	1658_2_36	918_45_1	364_135_40	528_35_1	424_25_21	1013_6_1	449_015_1	303_3_1
217_35_1	1144_135_153	1145_135_92	1781_6_1	660_135_10	133_135_114	134_135_75	24_135_47	22_135_185	1076_25_215	407_2_50	939_2_95	404_35_34	4_45_53	813_6_341	348_6_18	934_135_49	670_135_1	711_4_79	128_135_1	1499_6_75	53_6_1	3841_015_37	416_6_24	2259_45_71	413_135_224	297_135_1	418_2_61	925_6_56	926_135_348	1128_135_128	2471_135_22	194_6_1	197_015_53	89_0135_1	111_135_1	276_2_50	84_0135_1	1858_135_65	3025_35_45	799_135_47	1525_135_31	1658_2_33	918_45_1	364_135_40	528_35_1	424_25_28	1013_6_1	449_015_1	303_3_1
217_35_1	1144_135_151	1145_135_97	1781_6_1	660_135_10	133_135_125	134_135_80	24_135_47	22_135_177	1076_25_205	407_2_45	939_2_98	404_35_29	4_45_57	813_6_351	348_6_18	934_135_49	670_135_1	711_4_82	128_135_1	1499_6_78	53_6_1	3841_015_35	416_6_24	2259_45_73	413_135_224	297_135_1	418_2_57	925_6_56	926_135_334	1128_135_130	2471_135_20	194_6_1	197_015_59	89_0135_1	111_135_1	276_2_45	84_0135_1	1858_135_53	3025_35_36	799_135_51	1525_135_30	1658_2_42	918_45_1	364_135_42	528_35_1	424_25_28	1013_6_1	449_015_1	303_3_1
217_35_1	1144_135_145	1145_135_103	1781_6_1	660_135_12	133_135_124	134_135_77	24_135_50	22_135_185	1076_25_217	407_2_42	939_2_100	404_35_27	4_45_53	813_6_338	348_6_19	934_135_49	670_135_1	711_4_79	128_135_1	1499_6_78	53_6_1	3841_015_34	416_6_27	2259_45_66	413_135_218	297_135_1	418_2_56	925_6_51	926_135_332	1128_135_124	2471_135_20	194_6_1	197_015_57	89_0135_1	111_135_1	276_2_48	84_0135_1	1858_135_50	3025_35_29	799_135_48	1525_135_33	1658_2_45	918_45_1	364_135_35	528_35_1	424_25_30	1013_6_1	449_015_1	303_3_1
217_35_1	1144_135_146	1145_135_104	1781_6_1	660_135_10	133_135_111	134_135_72	24_135_48	22_135_172	1076_25_231	407_2_37	939_2_100	404_35_27	4_45_53	813_6_337	348_6_18	934_135_51	670_135_1	711_4_83	128_135_1	1499_6_78	53_6_1	3841_015_33	416_6_26	2259_45_70	413_135_205	297_135_1	418_2_57	925_6_53	926_135_328	1128_135_126	2471_135_18	194_6_1	197_015_65	89_0135_1	111_135_1	276_2_41	84_0135_1	1858_135_50	3025_35_25	799_135_48	1525_135_35	1658_2_40	918_45_1	364_135_39	528_35_1	424_25_31	1013_6_1	449_015_1	303_3_1
217_35_1	1144_135_158	1145_135_104	1781_6_1	660_135_8	133_135_114	134_135_64	24_135_43	22_135_165	1076_25_225	407_2_35	939_2_98	404_35_23	4_45_54	813_6_340	348_6_20	934_135_47	670_135_1	711_4_82	128_135_1	1499_6_75	53_6_1	3841_015_34	416_6_23	2259_45_69	413_135_199	297_135_1	418_2_53	925_6_55	926_135_347	1128_135_128	2471_135_17	194_6_1	197_015_57	89_0135_1	111_135_1	276_2_38	84_0135_1	1858_135_51	3025_35_29	799_135_44	1525_135_34	1658_2_38	918_45_1	364_135_43	528_35_1	424_25_38	1013_6_1	449_015_1	303_3_1
217_35_1	1144_135_160	1145_135_99	1781_6_1	660_135_6	133_135_106	134_135_74	24_135_44	22_135_155	1076_25_234	407_2_32	939_2_91	404_35_23	4_45_57	813_6_329	348_6_22	934_135_42	670_135_1	711_4_81	128_135_1	1499_6_78	53_6_1	3841_015_37	416_6_21	2259_45_66	413_135_195	297_135_1	418_2_54	925_6_58	926_135_344	1128_135_126	2471_135_17	194_6_1	197_015_57	89_0135_1	111_135_1	276_2_40	84_0135_1	1858_135_49	3025_35_24	799_135_43	1525_135_36	1658_2_37	918_45_1	364_135_38	528_35_1	424_25_41	1013_6_1	449_015_1	303_3_1
217_35_1	1144_135_147	1145_135_103	1781_6_1	660_135_8	133_135_97	134_135_80	24_135_45	22_135_163	1076_25_235	407_2_35	939_2_91	404_35_23	4_45_61	813_6_331	348_6_28	934_135_43	670_135_1	711_4_85	128_135_1	1499_6_71	53_6_1	3841_015_38	416_6_19	2259_45_64	413_135_192	297_135_1	418_2_51	925_6_66	926_135_346	1128_135_123	2471_135_14	194_6_1	197_015_49	89_0135_1	111_135_1	276_2_44	84_0135_1	1858_135_47	3025_35_19	799_135_43	1525_135_41	1658_2_34	918_45_1	364_135_41	528_35_1	424_25_40	1013_6_1	449_015_1	303_3_1
217_35_1	1144_135_145	1145_135_115	1781_6_1	660_135_9	133_135_99	134_135_84	24_135_42	22_135_173	1076_25_230	407_2_29	939_2_97	404_35_16	4_45_55	813_6_333	348_6_30	934_135_40	670_135_1	711_4_94	128_135_1	1499_6_61	53_6_1	3841_015_42	416_6_19	2259_45_63	413_135_200	297_135_1	418_2_43	925_6_64	926_135_338	1128_135_123	2471_135_13	194_6_1	197_015_49	89_0135_1	111_135_1	276_2_37	84_0135_1	1858_135_49	3025_35_24	799_135_39	1525_135_44	1658_2_32	918_45_1	364_135_36	528_35_1	424_25_43	1013_6_1	449_015_1	303_3_1
217_35_1	1144_135_147	1145_135_110	1781_6_1	660_135_12	133_135_109	134_135_82	24_135_46	22_135_176	1076_25_224	407_2_35	939_2_100	404_35_17	4_45_45	813_6_304	348_6_31	934_135_43	670_135_1	711_4_84	128_135_1	1499_6_58	53_6_1	3841_015_37	416_6_18	2259_45_52	413_135_207	297_135_1	418_2_37	925_6_60	926_135_320	1128_135_119	2471_135_10	194_6_1	197_015_48	89_0135_1	111_135_1	276_2_41	84_0135_1	1858_135_52	3025_35_20	799_135_33	1525_135_48	1658_2_30	918_45_1	364_135_36	528_35_1	424_25_42	1013_6_1	449_015_1	303_3_1
217_35_1	1144_135_144	1145_135_107	1781_6_1	660_135_11	133_135_102	134_135_80	24_135_49	22_135_174	1076_25_223	407_2_36	939_2_104	404_35_16	4_45_38	813_6_293	348_6_37	934_135_36	670_135_1	711_4_82	128_135_1	1499_6_57	53_6_1	3841_015_30	416_6_16	2259_45_53	413_135_208	297_135_1	418_2_36	925_6_54	926_135_329	1128_135_126	2471_135_11	194_6_1	197_015_46	89_0135_1	111_135_1	276_2_42	84_0135_1	1858_135_57	3025_35_18	799_135_40	1525_135_50	1658_2_28	918_45_1	364_135_31	528_35_1	424_25_42	1013_6_1	449_015_1	303_3_1
217_35_1	1144_135_152	1145_135_112	1781_6_1	660_135_13	133_135_103	134_135_79	24_135_46	22_135_178	1076_25_215	407_2_35	939_2_100	404_35_14	4_45_37	813_6_279	348_6_41	934_135_40	670_135_1	711_4_78	128_135_1	1499_6_53	53_6_1	3841_015_28	416_6_19	2259_45_54	413_135_212	297_135_1	418_2_35	925_6_53	926_135_331	1128_135_135	2471_135_12	194_6_1	197_015_46	89_0135_1	111_135_1	276_2_34	84_0135_1	1858_135_51	3025_35_17	799_135_42	1525_135_50	1658_2_30	918_45_1	364_135_31	528_35_1	424_25_38	1013_6_1	449_015_1	303_3_1
217_35_1	1144_135_144	1145_135_110	1781_6_1	660_135_14	133_135_111	134_135_82	24_135_46	22_135_181	1076_25_219	407_2_38	939_2_107	404_35_11	4_45_36	813_6_272	348_6_41	934_135_42	670_135_1	711_4_80	128_135_1	1499_6_51	53_6_1	3841_015_28	416_6_16	2259_45_49	413_135_215	297_135_1	418_2_29	925_6_51	926_135_327	1128_135_133	2471_135_12	194_6_1	197_015_49	89_0135_1	111_135_1	276_2_27	84_0135_1	1858_135_52	3025_35_19	799_135_42	1525_135_49	1658_2_34	918_45_1	364_135_27	528_35_1	424_25_39	1013_6_1	449_015_1	303_3_1
217_35_1	1144_135_137	1145_135_110	1781_6_1	660_135_15	133_135_111	134_135_86	24_135_51	22_135_175	1076_25_218	407_2_36	939_2_108	404_35_12	4_45_34	813_6_265	348_6_42	934_135_47	670_135_1	711_4_79	128_135_1	1499_6_51	53_6_1	3841_015_27	416_6_15	2259_45_49	413_135_212	297_135_1	418_2_26	925_6_48	926_135_308	1128_135_129	2471_135_11	194_6_1	197_015_51	89_0135_1	111_135_1	276_2_27	84_0135_1	1858_135_49	3025_35_19	799_135_39	1525_135_47	1658_2_36	918_45_1	364_135_23	528_35_1	424_25_36	1013_6_1	449_015_1	303_3_1
217_35_1	1144_135_137	1145_135_113	1781_6_1	660_135_16	133_135_115	134_135_92	24_135_47	22_135_179	1076_25_232	407_2_38	939_2_101	404_35_16	4_45_37	813_6_258	348_6_41	934_135_47	670_135_1	711_4_90	128_135_1	1499_6_49	53_6_1	3841_015_23	416_6_14	2259_45_52	413_135_203	297_135_1	418_2_31	925_6_57	926_135_308	1128_135_129	2471_135_8	194_6_1	197_015_53	89_0135_1	111_135_1	276_2_27	84_0135_1	1858_135_50	3025_35_21	799_135_39	1525_135_47	1658_2_34	918_45_1	364_135_24	528_35_1	424_25_35	1013_6_1	449_015_1	303_3_1
217_35_1	1144_135_147	1145_135_104	1781_6_1	660_135_13	133_135_107	134_135_88	24_135_43	22_135_188	1076_25_221	407_2_37	939_2_103	404_35_11	4_45_43	813_6_252	348_6_44	934_135_44	670_135_1	711_4_97	128_135_1	1499_6_54	53_6_1	3841_015_25	416_6_13	2259_45_47	413_135_214	297_135_1	418_2_37	925_6_50	926_135_291	1128_135_134	2471_135_10	194_6_1	197_015_53	89_0135_1	111_135_1	276_2_26	84_0135_1	1858_135_48	3025_35_21	799_135_38	1525_135_47	1658_2_37	918_45_1	364_135_21	528_35_1	424_25_41	1013_6_1	449_015_1	303_3_1
217_35_1	1144_135_146	1145_135_109	1781_6_1	660_135_14	133_135_101	134_135_96	24_135_42	22_135_187	1076_25_208	407_2_36	939_2_102	404_35_12	4_45_40	813_6_249	348_6_42	934_135_49	670_135_1	711_4_94	128_135_1	1499_6_50	53_6_1	3841_015_19	416_6_9	2259_45_45	413_135_197	297_135_1	418_2_37	925_6_54	926_135_294	1128_135_140	2471_135_9	194_6_1	197_015_49	89_0135_1	111_135_1	276_2_27	84_0135_1	1858_135_41	3025_35_23	799_135_37	1525_135_41	1658_2_38	918_45_1	364_135_17	528_35_1	424_25_41	1013_6_1	449_015_1	303_3_1
217_35_1	1144_135_144	1145_135_107	1781_6_1	660_135_12	133_135_112	134_135_91	24_135_42	22_135_198	1076_25_216	407_2_34	939_2_93	404_35_11	4_45_41	813_6_236	348_6_42	934_135_47	670_135_1	711_4_94	128_135_1	1499_6_44	53_6_1	3841_015_18	416_6_11	2259_45_45	413_135_205	297_135_1	418_2_39	925_6_53	926_135_294	1128_135_145	2471_135_9	194_6_1	197_015_41	89_0135_1	111_135_1	276_2_27	84_0135_1	1858_135_50	3025_35_21	799_135_41	1525_135_45	1658_2_46	918_45_1	364_135_15	528_35_1	424_25_44	1013_6_1	449_015_1	303_3_1
217_35_1	1144_135_149	1145_135_113	1781_6_1	660_135_10	133_135_120	134_135_87	24_135_46	22_135_184	1076_25_225	407_2_38	939_2_94	404_35_13	4_45_44	813_6_226	348_6_40	934_135_48	670_135_1	711_4_98	128_135_1	1499_6_41	53_6_1	3841_015_19	416_6_10	2259_45_36	413_135_209	297_135_1	418_2_44	925_6_54	926_135_303	1128_135_146	2471_135_8	194_6_1	197_015_35	89_0135_1	111_135_1	276_2_29	84_0135_1	1858_135_52	3025_35_27	799_135_39	1525_135_42	1658_2_49	918_45_1	364_135_13	528_35_1	424_25_45	1013_6_1	449_015_1	303_3_1
217_35_1	1144_135_151	1145_135_114	1781_6_1	660_135_10	133_135_118	134_135_91	24_135_50	22_135_191	1076_25_229	407_2_43	939_2_87	404_35_14	4_45_46	813_6_232	348_6_42	934_135_50	670_135_1	711_4_119	128_135_1	1499_6_43	53_6_1	3841_015_24	416_6_10	2259_45_36	413_135_209	297_135_1	418_2_45	925_6_49	926_135_299	1128_135_139	2471_135_4	194_6_1	197_015_32	89_0135_1	111_135_1	276_2_26	84_0135_1	1858_135_54	3025_35_22	799_135_33	1525_135_45	1658_2_53	918_45_1	364_135_15	528_35_1	424_25_45	1013_6_1	449_015_1	303_3_1
217_35_1	1144_135_147	1145_135_115	1781_6_1	660_135_9	133_135_121	134_135_84	24_135_49	22_135_195	1076_25_231	407_2_44	939_2_87	404_35_14	4_45_48	813_6_237	348_6_43	934_135_44	670_135_1	711_4_118	128_135_1	1499_6_36	53_6_1	3841_015_21	416_6_11	2259_45_28	413_135_199	297_135_1	418_2_47	925_6_51	926_135_291	1128_135_134	2471_135_4	194_6_1	197_015_30	89_0135_1	111_135_1	276_2_25	84_0135_1	1858_135_55	3025_35_27	799_135_36	1525_135_45	1658_2_60	918_45_1	364_135_12	528_35_1	424_25_42	1013_6_1	449_015_1	303_3_1
217_35_1	1144_135_151	1145_135_108	1781_6_1	660_135_7	133_135_104	134_135_85	24_135_51	22_135_206	1076_25_238	407_2_43	939_2_88	404_35_12	4_45_50	813_6_225	348_6_40	934_135_42	670_135_1	711_4_118	128_135_1	1499_6_38	53_6_1	3841_015_28	416_6_10	2259_45_28	413_135_203	297_135_1	418_2_54	925_6_52	926_135_294	1128_135_132	2471_135_6	194_6_1	197_015_29	89_0135_1	111_135_1	276_2_28	84_0135_1	1858_135_49	3025_35_22	799_135_28	1525_135_39	1658_2_66	918_45_1	364_135_11	528_35_1	424_25_46	1013_6_1	449_015_1	303_3_1
217_35_1	1144_135_148	1145_135_107	1781_6_1	660_135_7	133_135_111	134_135_85	24_135_50	22_135_212	1076_25_235	407_2_37	939_2_88	404_35_12	4_45_50	813_6_222	348_6_39	934_135_46	670_135_1	711_4_117	128_135_1	1499_6_37	53_6_1	3841_015_33	416_6_8	2259_45_31	413_135_197	297_135_1	418_2_55	925_6_50	926_135_295	1128_135_129	2471_135_6	194_6_1	197_015_27	89_0135_1	111_135_1	276_2_30	84_0135_1	1858_135_46	3025_35_25	799_135_24	1525_135_41	1658_2_76	918_45_1	364_135_9	528_35_1	424_25_48	1013_6_1	449_015_1	303_3_1
217_35_1	1144_135_143	1145_135_104	1781_6_1	660_135_7	133_135_106	134_135_82	24_135_56	22_135_220	1076_25_243	407_2_35	939_2_90	404_35_14	4_45_50	813_6_227	348_6_42	934_135_52	670_135_1	711_4_120	128_135_1	1499_6_33	53_6_1	3841_015_36	416_6_10	2259_45_30	413_135_192	297_135_1	418_2_51	925_6_51	926_135_317	1128_135_131	2471_135_5	194_6_1	197_015_22	89_0135_1	111_135_1	276_2_29	84_0135_1	1858_135_47	3025_35_22	799_135_25	1525_135_37	1658_2_80	918_45_1	364_135_7	528_35_1	424_25_48	1013_6_1	449_015_1	303_3_1
217_35_1	1144_135_147	1145_135_107	1781_6_1	660_135_9	133_135_110	134_135_90	24_135_54	22_135_214	1076_25_261	407_2_34	939_2_93	404_35_15	4_45_54	813_6_239	348_6_42	934_135_51	670_135_1	711_4_119	128_135_1	1499_6_33	53_6_1	3841_015_35	416_6_7	2259_45_29	413_135_199	297_135_1	418_2_56	925_6_52	926_135_326	1128_135_126	2471_135_4	194_6_1	197_015_24	89_0135_1	111_135_1	276_2_28	84_0135_1	1858_135_44	3025_35_19	799_135_23	1525_135_37	1658_2_83	918_45_1	364_135_5	528_35_1	424_25_44	1013_6_1	449_015_1	303_3_1
217_35_1	1144_135_153	1145_135_109	1781_6_1	660_135_8	133_135_101	134_135_91	24_135_49	22_135_205	1076_25_254	407_2_33	939_2_100	404_35_18	4_45_49	813_6_246	348_6_42	934_135_50	670_135_1	711_4_118	128_135_1	1499_6_31	53_6_1	3841_015_33	416_6_4	2259_45_25	413_135_203	297_135_1	418_2_62	925_6_60	926_135_333	1128_135_125	2471_135_3	194_6_1	197_015_25	89_0135_1	111_135_1	276_2_29	84_0135_1	1858_135_41	3025_35_16	799_135_24	1525_135_35	1658_2_88	918_45_1	364_135_7	528_35_1	424_25_43	1013_6_1	449_015_1	303_3_1
217_35_1	1144_135_154	1145_135_107	1781_6_1	660_135_11	133_135_107	134_135_86	24_135_59	22_135_204	1076_25_249	407_2_35	939_2_96	404_35_19	4_45_52	813_6_253	348_6_40	934_135_46	670_135_1	711_4_119	128_135_1	1499_6_32	53_6_1	3841_015_30	416_6_3	2259_45_26	413_135_200	297_135_1	418_2_72	925_6_61	926_135_313	1128_135_126	2471_135_4	194_6_1	197_015_23	89_0135_1	111_135_1	276_2_29	84_0135_1	1858_135_42	3025_35_20	799_135_25	1525_135_33	1658_2_85	918_45_1	364_135_6	528_35_1	424_25_36	1013_6_1	449_015_1	303_3_1
217_35_1	1144_135_158	1145_135_108	1781_6_1	660_135_10	133_135_112	134_135_88	24_135_62	22_135_199	1076_25_244	407_2_42	939_2_90	404_35_19	4_45_54	813_6_255	348_6_42	934_135_46	670_135_1	711_4_125	128_135_1	1499_6_28	53_6_1	3841_015_28	416_6_4	2259_45_24	413_135_194	297_135_1	418_2_72	925_6_63	926_135_307	1128_135_140	2471_135_3	194_6_1	197_015_21	89_0135_1	111_135_1	276_2_29	84_0135_1	1858_135_41	3025_35_21	799_135_23	1525_135_36	1658_2_74	918_45_1	364_135_5	528_35_1	424_25_39	1013_6_1	449_015_1	303_3_1
217_35_1	1144_135_166	1145_135_113	1781_6_1	660_135_11	133_135_103	134_135_94	24_135_62	22_135_192	1076_25_250	407_2_41	939_2_92	404_35_20	4_45_57	813_6_251	348_6_42	934_135_53	670_135_1	711_4_123	128_135_1	1499_6_22	53_6_1	3841_015_21	416_6_4	2259_45_26	413_135_209	297_135_1	418_2_72	925_6_71	926_135_305	1128_135_146	2471_135_4	194_6_1	197_015_16	89_0135_1	111_135_1	276_2_26	84_0135_1	1858_135_44	3025_35_18	799_135_24	1525_135_29	1658_2_68	918_45_1	364_135_5	528_35_1	424_25_41	1013_6_1	449_015_1	303_3_1
217_35_1	1144_135_168	1145_135_110	1781_6_1	660_135_10	133_135_102	134_135_102	24_135_61	22_135_211	1076_25_253	407_2_37	939_2_92	404_35_22	4_45_57	813_6_254	348_6_39	934_135_49	670_135_1	711_4_134	128_135_1	1499_6_19	53_6_1	3841_015_23	416_6_3	2259_45_26	413_135_212	297_135_1	418_2_73	925_6_86	926_135_307	1128_135_139	2471_135_6	194_6_1	197_015_15	89_0135_1	111_135_1	276_2_23	84_0135_1	1858_135_43	3025_35_16	799_135_28	1525_135_25	1658_2_70	918_45_1	364_135_4	528_35_1	424_25_43	1013_6_1	449_015_1	303_3_1
217_35_1	1144_135_167	1145_135_102	1781_6_1	660_135_10	133_135_102	134_135_102	24_135_64	22_135_221	1076_25_249	407_2_34	939_2_99	404_35_22	4_45_53	813_6_262	348_6_37	934_135_47	670_135_1	711_4_142	128_135_1	1499_6_16	53_6_1	3841_015_21	416_6_3	2259_45_24	413_135_199	297_135_1	418_2_83	925_6_94	926_135_301	1128_135_144	2471_135_4	194_6_1	197_015_15	89_0135_1	111_135_1	276_2_27	84_0135_1	1858_135_37	3025_35_13	799_135_28	1525_135_24	1658_2_67	918_45_1	364_135_3	528_35_1	424_25_41	1013_6_1	449_015_1	303_3_1
217_35_1	1144_135_159	1145_135_105	1781_6_1	660_135_10	133_135_91	134_135_99	24_135_64	22_135_222	1076_25_255	407_2_33	939_2_104	404_35_22	4_45_55	813_6_264	348_6_36	934_135_40	670_135_1	711_4_137	128_135_1	1499_6_15	3841_015_14	2259_45_21	413_135_191	297_135_1	292_135_1	925_6_92	926_135_300	1128_135_155	2471_135_5	197_015_18	89_0135_1	111_135_1	276_2_26	84_0135_1	1858_135_44	3025_35_16	799_135_26	1525_135_23	1658_2_63	918_45_1	364_135_3	528_35_1	424_25_38	1013_6_1	449_015_1	303_3_1	300_135_1	441_135_1	440_0135_59
217_35_1	1144_135_160	1145_135_96	1781_6_1	660_135_10	133_135_90	134_135_92	24_135_56	22_135_218	1076_25_240	407_2_31	939_2_109	404_35_20	4_45_60	813_6_278	348_6_33	934_135_33	670_135_1	711_4_133	128_135_1	1499_6_16	3841_015_10	2259_45_21	413_135_185	297_135_1	292_135_1	925_6_105	926_135_301	1128_135_150	2471_135_6	197_015_17	89_0135_1	111_135_1	276_2_24	84_0135_1	1858_135_43	3025_35_15	799_135_28	1525_135_19	1658_2_68	918_45_1	364_135_2	528_35_1	424_25_40	1013_6_1	449_015_1	303_3_1	300_135_1	441_135_1	440_0135_57
217_35_1	1144_135_154	1145_135_95	1781_6_1	660_135_8	133_135_95	134_135_92	24_135_58	22_135_217	1076_25_229	407_2_33	939_2_110	404_35_18	4_45_65	813_6_309	348_6_28	934_135_26	670_135_1	711_4_130	128_135_1	1499_6_13	3841_015_10	2259_45_26	413_135_182	297_135_1	292_135_1	925_6_110	926_135_310	1128_135_143	2471_135_5	197_015_20	89_0135_1	111_135_1	276_2_26	84_0135_1	1858_135_40	3025_35_15	799_135_28	1525_135_22	1658_2_70	918_45_1	364_135_2	528_35_1	424_25_41	1013_6_1	449_015_1	303_3_1	300_135_1	441_135_1	440_0135_54
217_35_1	1144_135_158	1145_135_94	1781_6_1	660_135_6	133_135_95	134_135_94	24_135_56	22_135_223	1076_25_225	407_2_29	939_2_114	404_35_15	4_45_66	813_6_300	348_6_28	934_135_27	670_135_1	711_4_133	128_135_1	1499_6_12	3841_015_13	2259_45_27	413_135_164	297_135_1	292_135_1	925_6_119	926_135_306	1128_135_145	2471_135_4	197_015_22	89_0135_1	111_135_1	276_2_28	84_0135_1	1858_135_41	3025_35_16	799_135_27	1525_135_25	1658_2_72	918_45_1	528_35_1	424_25_43	1013_6_1	449_015_1	303_3_1	300_135_1	441_135_1	440_0135_65	444_015_1
217_35_1	1144_135_155	1145_135_97	1781_6_1	660_135_8	133_135_97	134_135_93	24_135_53	22_135_222	1076_25_226	407_2_27	939_2_107	404_35_18	4_45_62	813_6_302	348_6_24	934_135_31	670_135_1	711_4_124	128_135_1	1499_6_14	3841_015_13	2259_45_28	413_135_143	297_135_1	292_135_1	925_6_128	926_135_295	1128_135_155	2471_135_2	197_015_22	89_0135_1	111_135_1	276_2_29	84_0135_1	1858_135_36	3025_35_18	799_135_26	1525_135_25	1658_2_69	918_45_1	528_35_1	424_25_47	1013_6_1	449_015_1	303_3_1	300_135_1	441_135_1	440_0135_60	444_015_1
217_35_1	1144_135_149	1145_135_105	1781_6_1	660_135_9	133_135_99	134_135_94	24_135_55	22_135_217	1076_25_225	407_2_31	939_2_111	404_35_17	4_45_60	813_6_299	348_6_24	934_135_38	670_135_1	711_4_121	128_135_1	1499_6_15	3841_015_12	2259_45_34	413_135_140	297_135_1	292_135_1	925_6_133	926_135_278	1128_135_160	2471_135_3	197_015_18	89_0135_1	111_135_1	276_2_24	84_0135_1	1858_135_45	3025_35_18	799_135_27	1525_135_21	1658_2_70	918_45_1	528_35_1	424_25_52	1013_6_1	449_015_1	303_3_1	300_135_1	441_135_1	440_0135_55	444_015_1
217_35_1	1144_135_147	1145_135_101	1781_6_1	660_135_9	133_135_106	134_135_91	24_135_58	22_135_219	1076_25_217	407_2_30	939_2_116	404_35_22	4_45_56	813_6_297	348_6_18	934_135_42	670_135_1	711_4_116	128_135_1	1499_6_20	3841_015_12	2259_45_29	413_135_143	297_135_1	292_135_1	925_6_139	926_135_275	1128_135_160	2471_135_1	197_015_19	89_0135_1	111_135_1	276_2_23	84_0135_1	1858_135_46	3025_35_14	799_135_27	1525_135_22	1658_2_69	918_45_1	528_35_1	424_25_51	1013_6_1	449_015_1	303_3_1	300_135_1	441_135_1	440_0135_55	444_015_1
217_35_1	1144_135_148	1145_135_97	1781_6_1	660_135_7	133_135_110	134_135_85	24_135_58	22_135_217	1076_25_208	407_2_33	939_2_121	404_35_21	4_45_49	813_6_286	348_6_16	934_135_41	670_135_1	711_4_124	128_135_1	1499_6_21	3841_015_16	2259_45_30	413_135_129	297_135_1	292_135_1	925_6_140	926_135_278	1128_135_154	2471_135_1	197_015_22	89_0135_1	111_135_1	276_2_19	84_0135_1	1858_135_43	3025_35_17	799_135_27	1525_135_25	1658_2_66	918_45_1	528_35_1	424_25_55	1013_6_1	449_015_1	303_3_1	300_135_1	441_135_1	440_0135_64	444_015_1
217_35_1	1144_135_161	1145_135_97	1781_6_1	660_135_9	133_135_115	134_135_86	24_135_58	22_135_227	1076_25_189	407_2_37	939_2_130	404_35_22	4_45_47	813_6_292	348_6_13	934_135_45	670_135_1	711_4_117	128_135_1	1499_6_25	3841_015_20	2259_45_22	413_135_130	297_135_1	292_135_1	925_6_140	926_135_264	1128_135_157	2471_135_1	197_015_20	89_0135_1	111_135_1	276_2_17	84_0135_1	1858_135_45	3025_35_18	799_135_29	1525_135_32	1658_2_62	918_45_1	528_35_1	424_25_54	1013_6_1	449_015_1	303_3_1	300_135_1	441_135_1	440_0135_69	444_015_1
217_35_1	1144_135_157	1145_135_87	1781_6_1	660_135_8	133_135_97	134_135_97	24_135_55	22_135_239	1076_25_199	407_2_38	939_2_132	404_35_24	4_45_45	813_6_294	348_6_12	934_135_44	670_135_1	711_4_114	128_135_1	1499_6_26	3841_015_24	2259_45_21	413_135_125	297_135_1	292_135_1	925_6_138	926_135_261	1128_135_149	1324_4_562	197_015_14	89_0135_1	111_135_1	276_2_17	84_0135_1	1858_135_46	3025_35_17	799_135_31	1525_135_32	1658_2_61	918_45_1	528_35_1	424_25_54	1013_6_1	449_015_1	303_3_1	300_135_1	441_135_1	440_0135_63	444_015_1
217_35_1	1144_135_175	1145_135_94	1781_6_1	660_135_6	133_135_96	134_135_96	24_135_62	22_135_247	1076_25_193	407_2_31	939_2_131	404_35_23	4_45_40	813_6_282	348_6_9	934_135_44	670_135_1	711_4_114	128_135_1	1499_6_22	3841_015_28	2259_45_23	413_135_122	297_135_1	292_135_1	925_6_139	926_135_253	1128_135_145	1324_4_586	197_015_13	89_0135_1	111_135_1	276_2_18	84_0135_1	1858_135_50	3025_35_13	799_135_33	1525_135_38	1658_2_56	918_45_1	528_35_1	424_25_47	1013_6_1	449_015_1	303_3_1	300_135_1	441_135_1	440_0135_66	444_015_1
217_35_1	1144_135_176	1145_135_97	1781_6_1	660_135_6	133_135_92	134_135_96	24_135_64	22_135_230	1076_25_189	407_2_28	939_2_137	404_35_23	4_45_46	813_6_270	348_6_10	934_135_53	670_135_1	711_4_113	128_135_1	1499_6_24	3841_015_28	2259_45_22	413_135_118	297_135_1	292_135_1	925_6_133	926_135_245	1128_135_141	1324_4_603	197_015_14	89_0135_1	111_135_1	276_2_20	84_0135_1	1858_135_43	3025_35_13	799_135_36	1525_135_39	1658_2_57	918_45_1	528_35_1	424_25_42	1013_6_1	449_015_1	303_3_1	300_135_1	441_135_1	440_0135_72	444_015_1
217_35_1	1144_135_176	1145_135_102	1781_6_1	660_135_5	133_135_90	134_135_89	24_135_62	22_135_219	1076_25_189	407_2_24	939_2_130	404_35_21	4_45_41	813_6_268	348_6_9	934_135_51	670_135_1	711_4_112	128_135_1	1499_6_25	3841_015_29	2259_45_19	413_135_119	297_135_1	292_135_1	925_6_120	926_135_244	1128_135_141	1324_4_606	197_015_13	89_0135_1	111_135_1	276_2_19	84_0135_1	1858_135_38	3025_35_14	799_135_37	1525_135_42	1658_2_57	918_45_1	528_35_1	424_25_41	1013_6_1	449_015_1	303_3_1	300_135_1	441_135_1	440_0135_64	444_015_1
217_35_1	1144_135_173	1145_135_104	1781_6_1	660_135_4	133_135_84	134_135_100	24_135_56	22_135_224	1076_25_177	407_2_28	939_2_140	404_35_16	4_45_39	813_6_244	348_6_11	934_135_47	670_135_1	711_4_115	128_135_1	1499_6_23	3841_015_31	2259_45_21	413_135_118	297_135_1	292_135_1	925_6_120	926_135_245	1128_135_144	1324_4_605	197_015_15	89_0135_1	111_135_1	276_2_22	84_0135_1	1858_135_34	3025_35_12	799_135_35	1525_135_43	1658_2_57	918_45_1	528_35_1	424_25_41	1013_6_1	449_015_1	303_3_1	300_135_1	441_135_1	440_0135_63	444_015_1
217_35_1	1144_135_188	1145_135_103	1781_6_1	660_135_3	133_135_87	134_135_107	24_135_58	22_135_229	1076_25_177	407_2_28	939_2_134	404_35_14	4_45_36	813_6_233	348_6_12	934_135_51	670_135_1	711_4_116	128_135_1	1499_6_29	3841_015_30	2259_45_22	413_135_118	297_135_1	292_135_1	925_6_117	926_135_244	1128_135_142	1324_4_591	197_015_14	89_0135_1	111_135_1	276_2_25	84_0135_1	1858_135_35	3025_35_10	799_135_30	1525_135_45	1658_2_54	918_45_1	528_35_1	424_25_37	1013_6_1	449_015_1	303_3_1	300_135_1	441_135_1	440_0135_69	444_015_1
217_35_1	1144_135_194	1145_135_106	1781_6_1	660_135_3	133_135_82	134_135_110	24_135_58	22_135_230	1076_25_186	407_2_30	939_2_133	404_35_13	4_45_37	813_6_225	348_6_9	934_135_50	670_135_1	711_4_115	128_135_1	1499_6_30	3841_015_29	2259_45_25	413_135_117	297_135_1	292_135_1	925_6_108	926_135_225	1128_135_139	1324_4_573	197_015_17	89_0135_1	111_135_1	276_2_28	84_0135_1	1858_135_35	3025_35_6	799_135_29	1525_135_44	1658_2_58	918_45_1	528_35_1	424_25_34	1013_6_1	449_015_1	303_3_1	300_135_1	441_135_1	440_0135_72	444_015_1
217_35_1	1144_135_198	1145_135_97	1781_6_1	660_135_4	133_135_84	134_135_100	24_135_64	22_135_215	1076_25_172	407_2_33	939_2_134	404_35_13	4_45_35	813_6_218	348_6_8	934_135_41	670_135_1	711_4_121	128_135_1	1499_6_37	3841_015_31	2259_45_25	413_135_120	297_135_1	292_135_1	925_6_111	926_135_236	1128_135_137	1324_4_555	197_015_17	89_0135_1	111_135_1	276_2_29	84_0135_1	1858_135_33	3025_35_5	799_135_28	1525_135_45	1658_2_52	918_45_1	528_35_1	424_25_31	1013_6_1	449_015_1	303_3_1	300_135_1	441_135_1	440_0135_74	444_015_1
217_35_1	1144_135_189	1145_135_93	1781_6_1	660_135_3	133_135_80	134_135_103	24_135_67	22_135_213	1076_25_172	407_2_38	939_2_121	404_35_10	4_45_36	813_6_194	348_6_9	934_135_39	670_135_1	711_4_122	128_135_1	1499_6_38	3841_015_31	2259_45_26	413_135_105	297_135_1	292_135_1	925_6_101	926_135_240	1128_135_142	1324_4_537	197_015_13	89_0135_1	111_135_1	276_2_37	84_0135_1	1858_135_33	3025_35_5	799_135_29	1525_135_49	1658_2_61	918_45_1	528_35_1	424_25_36	1013_6_1	449_015_1	303_3_1	300_135_1	441_135_1	440_0135_77	444_015_1
217_35_1	1144_135_191	1145_135_85	1781_6_1	660_135_2	133_135_79	134_135_99	24_135_64	22_135_209	1076_25_167	407_2_37	939_2_117	404_35_11	4_45_38	813_6_198	348_6_13	934_135_35	670_135_1	711_4_122	128_135_1	1499_6_41	3841_015_28	2259_45_25	413_135_119	297_135_1	292_135_1	925_6_103	926_135_225	1128_135_136	1324_4_504	197_015_13	89_0135_1	111_135_1	276_2_37	84_0135_1	1858_135_28	3025_35_4	799_135_26	1525_135_50	1658_2_61	918_45_1	528_35_1	424_25_35	1013_6_1	449_015_1	303_3_1	300_135_1	441_135_1	440_0135_74	444_015_1
217_35_1	1144_135_195	1145_135_80	1781_6_1	660_135_1	133_135_73	134_135_100	24_135_64	22_135_222	1076_25_155	407_2_46	939_2_115	404_35_11	4_45_43	813_6_180	348_6_15	934_135_32	670_135_1	711_4_121	128_135_1	1499_6_46	3841_015_26	2259_45_23	413_135_130	297_135_1	292_135_1	925_6_106	926_135_220	1128_135_124	1324_4_486	197_015_17	89_0135_1	111_135_1	276_2_44	84_0135_1	1858_135_26	3025_35_5	799_135_28	1525_135_51	1658_2_72	918_45_1	528_35_1	424_25_36	1013_6_1	449_015_1	303_3_1	300_135_1	441_135_1	440_0135_78	444_015_1
217_35_1	1144_135_192	1145_135_88	1781_6_1	133_135_78	134_135_103	24_135_70	22_135_208	1076_25_159	407_2_47	939_2_118	404_35_14	4_45_45	813_6_164	348_6_17	934_135_27	670_135_1	711_4_113	128_135_1	1499_6_50	3841_015_22	2259_45_24	413_135_134	297_135_1	292_135_1	925_6_103	926_135_229	1128_135_129	1324_4_476	197_015_19	89_0135_1	111_135_1	276_2_40	84_0135_1	1858_135_24	3025_35_6	799_135_28	1525_135_51	1658_2_68	918_45_1	528_35_1	424_25_37	1013_6_1	449_015_1	303_3_1	300_135_1	441_135_1	440_0135_76	444_015_1	380_135_1
217_35_1	1144_135_204	1145_135_90	1781_6_1	133_135_70	134_135_103	24_135_76	22_135_198	1076_25_153	407_2_46	939_2_114	404_35_16	4_45_53	813_6_169	348_6_17	934_135_25	670_135_1	711_4_112	128_135_1	1499_6_48	3841_015_17	2259_45_21	413_135_131	297_135_1	292_135_1	925_6_99	926_135_227	1128_135_133	1324_4_478	197_015_15	89_0135_1	111_135_1	276_2_44	84_0135_1	1858_135_26	3025_35_3	799_135_32	1525_135_44	1658_2_71	918_45_1	528_35_1	424_25_40	1013_6_1	449_015_1	303_3_1	300_135_1	441_135_1	440_0135_78	444_015_1	380_135_1
217_35_1	1144_135_203	1145_135_87	133_135_73	134_135_105	24_135_79	22_135_174	1076_25_150	407_2_44	939_2_114	404_35_17	4_45_57	813_6_182	348_6_18	934_135_27	670_135_1	711_4_120	128_135_1	1499_6_51	3841_015_16	2259_45_18	413_135_133	297_135_1	292_135_1	925_6_101	926_135_235	1128_135_135	1324_4_487	197_015_13	89_0135_1	111_135_1	276_2_43	84_0135_1	1858_135_26	3025_35_3	799_135_29	1525_135_47	1658_2_74	918_45_1	528_35_1	424_25_40	1013_6_1	449_015_1	303_3_1	300_135_1	441_135_1	440_0135_71	444_015_1	380_135_1	246_4_1
217_35_1	1144_135_218	1145_135_81	133_135_73	134_135_109	24_135_82	22_135_181	1076_25_144	407_2_46	939_2_120	404_35_18	4_45_52	813_6_188	348_6_17	934_135_24	670_135_1	711_4_129	128_135_1	1499_6_56	3841_015_17	2259_45_14	413_135_135	297_135_1	292_135_1	925_6_91	926_135_234	1128_135_145	1324_4_472	197_015_16	89_0135_1	111_135_1	276_2_41	84_0135_1	1858_135_24	3025_35_3	799_135_30	1525_135_44	1658_2_78	918_45_1	528_35_1	424_25_47	1013_6_1	449_015_1	303_3_1	300_135_1	441_135_1	440_0135_73	444_015_1	380_135_1	246_4_1
1144_135_215	1145_135_74	133_135_65	134_135_98	24_135_82	22_135_171	1076_25_130	407_2_43	939_2_124	404_35_22	4_45_52	813_6_188	348_6_19	934_135_19	670_135_1	711_4_135	128_135_1	1499_6_60	3841_015_19	2259_45_10	413_135_143	297_135_1	292_135_1	925_6_94	926_135_238	1128_135_140	1324_4_462	197_015_16	89_0135_1	111_135_1	276_2_44	84_0135_1	1858_135_26	799_135_28	1525_135_44	1658_2_78	918_45_1	528_35_1	424_25_47	1013_6_1	449_015_1	303_3_1	300_135_1	441_135_1	440_0135_66	444_015_1	380_135_1	246_4_1	104_135_128	904_135_598
1144_135_220	1145_135_69	133_135_69	134_135_99	24_135_82	22_135_159	1076_25_121	407_2_38	939_2_126	404_35_24	4_45_55	813_6_186	348_6_17	934_135_17	670_135_1	711_4_140	128_135_1	1499_6_61	3841_015_17	2259_45_12	413_135_149	297_135_1	292_135_1	925_6_94	926_135_224	1128_135_147	1324_4_462	197_015_17	89_0135_1	111_135_1	276_2_47	84_0135_1	1858_135_27	799_135_31	1525_135_46	1658_2_91	918_45_1	528_35_1	424_25_47	1013_6_1	449_015_1	303_3_1	300_135_1	441_135_1	440_0135_61	444_015_1	380_135_1	246_4_1	104_135_132	904_135_608
1144_135_232	1145_135_69	133_135_69	134_135_100	24_135_83	22_135_157	1076_25_112	407_2_37	939_2_120	404_35_21	4_45_46	813_6_188	348_6_15	934_135_19	670_135_1	711_4_129	128_135_1	1499_6_61	3841_015_16	2259_45_12	413_135_148	297_135_1	292_135_1	925_6_99	926_135_204	1128_135_148	1324_4_465	197_015_16	89_0135_1	111_135_1	276_2_53	84_0135_1	1858_135_31	799_135_33	1525_135_43	1658_2_94	918_45_1	528_35_1	424_25_50	1013_6_1	449_015_1	303_3_1	300_135_1	441_135_1	440_0135_56	444_015_1	380_135_1	246_4_1	104_135_130	904_135_581
1144_135_219	1145_135_75	133_135_72	134_135_93	24_135_91	22_135_152	1076_25_112	407_2_42	939_2_106	404_35_15	4_45_50	813_6_196	348_6_13	934_135_19	670_135_1	711_4_122	128_135_1	1499_6_60	3841_015_20	2259_45_13	413_135_138	297_135_1	292_135_1	925_6_94	926_135_212	1128_135_157	1324_4_456	197_015_11	89_0135_1	111_135_1	276_2_51	84_0135_1	1858_135_32	799_135_37	1525_135_42	1658_2_98	918_45_1	528_35_1	424_25_54	1013_6_1	449_015_1	303_3_1	300_135_1	441_135_1	440_0135_57	444_015_1	380_135_1	246_4_1	104_135_118	904_135_573
1144_135_210	1145_135_76	133_135_66	134_135_98	24_135_89	22_135_151	1076_25_117	407_2_44	939_2_99	404_35_22	4_45_52	813_6_200	348_6_8	934_135_25	670_135_1	711_4_132	128_135_1	1499_6_60	3841_015_20	2259_45_14	413_135_143	297_135_1	292_135_1	925_6_97	926_135_216	1128_135_160	1324_4_459	197_015_10	89_0135_1	111_135_1	276_2_54	84_0135_1	1858_135_28	799_135_40	1525_135_39	1658_2_104	918_45_1	528_35_1	424_25_58	1013_6_1	449_015_1	303_3_1	300_135_1	441_135_1	440_0135_46	444_015_1	380_135_1	246_4_1	104_135_130	904_135_589
1144_135_219	1145_135_75	133_135_63	134_135_106	24_135_84	22_135_142	1076_25_113	407_2_44	939_2_95	404_35_20	4_45_64	813_6_204	348_6_10	934_135_19	670_135_1	711_4_122	128_135_1	1499_6_61	3841_015_18	2259_45_11	413_135_138	297_135_1	292_135_1	925_6_87	926_135_212	1128_135_153	1324_4_452	197_015_5	89_0135_1	111_135_1	276_2_51	84_0135_1	1858_135_22	799_135_38	1525_135_40	1658_2_109	918_45_1	528_35_1	424_25_60	1013_6_1	449_015_1	303_3_1	300_135_1	441_135_1	440_0135_50	444_015_1	380_135_1	246_4_1	104_135_138	904_135_596
1144_135_226	1145_135_70	133_135_58	134_135_114	24_135_88	22_135_141	1076_25_117	407_2_46	939_2_86	404_35_16	4_45_63	813_6_195	348_6_9	934_135_26	670_135_1	711_4_124	128_135_1	1499_6_61	3841_015_20	2259_45_8	413_135_136	297_135_1	292_135_1	925_6_87	926_135_238	1128_135_150	1324_4_446	197_015_2	89_0135_1	111_135_1	276_2_44	84_0135_1	1858_135_22	799_135_37	1525_135_40	1658_2_103	918_45_1	528_35_1	424_25_66	1013_6_1	449_015_1	303_3_1	300_135_1	441_135_1	440_0135_45	444_015_1	380_135_1	246_4_1	104_135_138	904_135_600
1144_135_233	1145_135_79	133_135_54	134_135_107	24_135_73	22_135_152	1076_25_112	407_2_48	939_2_80	404_35_18	4_45_67	813_6_193	348_6_10	934_135_25	670_135_1	711_4_130	128_135_1	1499_6_60	3841_015_15	2259_45_3	413_135_126	297_135_1	292_135_1	925_6_92	926_135_240	1128_135_147	1324_4_437	197_015_1	89_0135_1	111_135_1	276_2_43	84_0135_1	1858_135_20	799_135_40	1525_135_39	1658_2_111	918_45_1	528_35_1	424_25_72	1013_6_1	449_015_1	303_3_1	300_135_1	441_135_1	440_0135_38	444_015_1	380_135_1	246_4_1	104_135_135	904_135_586
1144_135_232	1145_135_79	133_135_60	134_135_99	24_135_74	22_135_168	1076_25_110	407_2_45	939_2_89	404_35_16	4_45_69	813_6_192	348_6_9	934_135_21	670_135_1	711_4_129	128_135_1	1499_6_68	3841_015_15	2259_45_1	413_135_123	297_135_1	292_135_1	925_6_92	926_135_246	1128_135_148	1324_4_434	89_0135_1	111_135_1	276_2_43	84_0135_1	1858_135_22	799_135_38	1525_135_38	1658_2_116	918_45_1	528_35_1	424_25_70	1013_6_1	449_015_1	303_3_1	300_135_1	441_135_1	440_0135_35	444_015_1	380_135_1	246_4_1	104_135_145	904_135_605	1843_2_58
1144_135_241	1145_135_78	133_135_59	134_135_90	24_135_75	22_135_162	1076_25_107	407_2_46	939_2_93	404_35_21	4_45_72	813_6_206	348_6_9	934_135_22	670_135_1	711_4_135	128_135_1	1499_6_67	3841_015_13	413_135_125	297_135_1	292_135_1	925_6_85	926_135_245	1128_135_146	1324_4_440	89_0135_1	111_135_1	276_2_42	84_0135_1	1858_135_21	799_135_33	1525_135_40	1658_2_113	528_35_1	424_25_70	1013_6_1	449_015_1	303_3_1	300_135_1	441_135_1	440_0135_35	444_015_1	380_135_1	246_4_1	104_135_154	904_135_615	1843_2_54	418_2_98	36_135_1
1144_135_238	1145_135_80	133_135_47	134_135_95	24_135_71	22_135_170	1076_25_111	407_2_43	939_2_91	404_35_24	4_45_78	813_6_212	348_6_7	934_135_20	670_135_1	711_4_128	128_135_1	1499_6_60	3841_015_14	413_135_128	297_135_1	292_135_1	925_6_88	926_135_255	1128_135_138	1324_4_435	89_0135_1	111_135_1	276_2_40	84_0135_1	1858_135_20	799_135_30	1525_135_42	1658_2_111	528_35_1	424_25_72	1013_6_1	449_015_1	303_3_1	300_135_1	441_135_1	440_0135_33	444_015_1	380_135_1	246_4_1	104_135_153	904_135_607	1843_2_55	418_2_98	36_135_1
1144_135_225	1145_135_74	133_135_51	134_135_99	24_135_72	22_135_149	1076_25_104	407_2_36	939_2_95	404_35_24	4_45_79	813_6_215	348_6_6	934_135_17	670_135_1	711_4_124	128_135_1	1499_6_58	3841_015_16	413_135_130	297_135_1	292_135_1	925_6_90	926_135_270	1128_135_128	1324_4_419	89_0135_1	111_135_1	276_2_33	84_0135_1	1858_135_24	799_135_30	1525_135_44	1658_2_113	528_35_1	424_25_64	1013_6_1	449_015_1	303_3_1	300_135_1	441_135_1	440_0135_33	444_015_1	380_135_1	246_4_1	104_135_151	904_135_637	1843_2_60	418_2_101	36_135_1
1144_135_208	1145_135_70	133_135_44	134_135_97	24_135_76	22_135_147	1076_25_99	407_2_36	939_2_96	404_35_20	4_45_82	813_6_227	348_6_6	934_135_19	670_135_1	711_4_129	128_135_1	1499_6_65	3841_015_18	413_135_130	297_135_1	292_135_1	925_6_95	926_135_278	1128_135_130	1324_4_435	89_0135_1	111_135_1	276_2_37	84_0135_1	1858_135_25	799_135_31	1525_135_43	1658_2_108	528_35_1	424_25_56	1013_6_1	449_015_1	303_3_1	300_135_1	441_135_1	440_0135_40	444_015_1	380_135_1	246_4_1	104_135_157	904_135_622	1843_2_56	418_2_104	36_135_1
1144_135_218	1145_135_72	133_135_47	134_135_104	24_135_78	22_135_154	1076_25_103	407_2_32	939_2_94	404_35_19	4_45_82	813_6_219	348_6_3	934_135_16	670_135_1	711_4_119	128_135_1	1499_6_74	3841_015_17	413_135_127	297_135_1	292_135_1	925_6_91	926_135_274	1128_135_125	1324_4_454	89_0135_1	111_135_1	276_2_30	84_0135_1	1858_135_24	799_135_28	1525_135_43	1658_2_106	528_35_1	424_25_55	1013_6_1	449_015_1	303_3_1	300_135_1	441_135_1	440_0135_36	444_015_1	380_135_1	246_4_1	104_135_143	904_135_632	1843_2_54	418_2_102	36_135_1
1144_135_225	1145_135_70	133_135_39	134_135_104	24_135_77	22_135_167	1076_25_106	407_2_32	939_2_102	404_35_17	4_45_79	813_6_234	348_6_1	934_135_16	670_135_1	711_4_107	128_135_1	1499_6_73	3841_015_16	413_135_125	297_135_1	292_135_1	925_6_91	926_135_284	1128_135_129	1324_4_460	89_0135_1	111_135_1	276_2_33	84_0135_1	1858_135_25	799_135_27	1525_135_48	1658_2_115	528_35_1	424_25_51	1013_6_1	449_015_1	303_3_1	300_135_1	441_135_1	440_0135_35	444_015_1	380_135_1	246_4_1	104_135_149	904_135_631	1843_2_57	418_2_103	36_135_1
1144_135_222	1145_135_68	133_135_45	134_135_104	24_135_93	22_135_159	1076_25_100	407_2_33	939_2_109	404_35_16	4_45_79	813_6_247	348_6_1	934_135_15	670_135_1	711_4_93	128_135_1	1499_6_77	3841_015_14	413_135_126	297_135_1	292_135_1	925_6_101	926_135_268	1128_135_134	1324_4_455	89_0135_1	111_135_1	276_2_37	84_0135_1	1858_135_24	799_135_28	1525_135_47	1658_2_111	528_35_1	424_25_49	1013_6_1	449_015_1	303_3_1	300_135_1	441_135_1	440_0135_34	444_015_1	380_135_1	246_4_1	104_135_162	904_135_640	1843_2_63	418_2_108	36_135_1
1144_135_222	1145_135_66	133_135_44	134_135_102	24_135_94	22_135_164	1076_25_105	407_2_38	939_2_117	404_35_15	4_45_79	813_6_242	348_6_1	934_135_11	670_135_1	711_4_90	128_135_1	1499_6_81	3841_015_13	413_135_132	297_135_1	292_135_1	925_6_94	926_135_277	1128_135_142	1324_4_474	89_0135_1	111_135_1	276_2_40	84_0135_1	1858_135_20	799_135_24	1525_135_40	1658_2_115	528_35_1	424_25_50	1013_6_1	449_015_1	303_3_1	300_135_1	441_135_1	440_0135_36	444_015_1	380_135_1	246_4_1	104_135_161	904_135_623	1843_2_62	418_2_109	36_135_1
1144_135_230	1145_135_65	133_135_44	134_135_106	24_135_90	22_135_166	1076_25_109	407_2_38	939_2_117	404_35_15	4_45_69	813_6_246	348_6_2	934_135_10	670_135_1	711_4_91	128_135_1	1499_6_84	3841_015_14	413_135_144	297_135_1	292_135_1	925_6_96	926_135_273	1128_135_137	1324_4_476	89_0135_1	111_135_1	276_2_43	84_0135_1	1858_135_22	799_135_25	1525_135_33	1658_2_108	528_35_1	424_25_54	1013_6_1	449_015_1	303_3_1	300_135_1	441_135_1	440_0135_37	444_015_1	380_135_1	246_4_1	104_135_150	904_135_614	1843_2_63	418_2_116	36_135_1
1144_135_214	1145_135_52	133_135_45	134_135_102	24_135_97	22_135_161	1076_25_115	407_2_39	939_2_124	404_35_17	4_45_66	813_6_251	348_6_1	934_135_14	670_135_1	711_4_96	128_135_1	1499_6_85	3841_015_14	413_135_144	297_135_1	292_135_1	925_6_105	926_135_290	1128_135_140	1324_4_472	89_0135_1	111_135_1	276_2_41	84_0135_1	1858_135_21	799_135_23	1525_135_32	1658_2_115	528_35_1	424_25_49	1013_6_1	449_015_1	303_3_1	300_135_1	441_135_1	440_0135_34	444_015_1	380_135_1	246_4_1	104_135_140	904_135_627	1843_2_55	418_2_119	36_135_1
1144_135_214	1145_135_56	133_135_43	134_135_108	24_135_93	22_135_164	1076_25_114	407_2_45	939_2_134	404_35_18	4_45_59	813_6_276	348_6_1	934_135_15	670_135_1	711_4_100	128_135_1	1499_6_84	3841_015_15	413_135_143	297_135_1	292_135_1	925_6_103	926_135_288	1128_135_131	1324_4_476	89_0135_1	111_135_1	276_2_44	84_0135_1	1858_135_22	799_135_23	1525_135_33	1658_2_111	528_35_1	424_25_52	1013_6_1	449_015_1	303_3_1	300_135_1	441_135_1	440_0135_36	444_015_1	380_135_1	246_4_1	104_135_138	904_135_633	1843_2_59	418_2_119	36_135_1
1144_135_225	1145_135_54	133_135_39	134_135_104	24_135_88	22_135_168	1076_25_105	407_2_57	939_2_136	404_35_20	4_45_67	813_6_275	348_6_1	934_135_19	670_135_1	711_4_99	128_135_1	1499_6_89	3841_015_10	413_135_140	297_135_1	292_135_1	925_6_109	926_135_280	1128_135_125	1324_4_490	89_0135_1	111_135_1	276_2_43	84_0135_1	1858_135_26	799_135_25	1525_135_39	1658_2_120	528_35_1	424_25_45	1013_6_1	449_015_1	303_3_1	300_135_1	441_135_1	440_0135_37	444_015_1	380_135_1	246_4_1	104_135_147	904_135_635	1843_2_57	418_2_127	36_135_1
1144_135_219	1145_135_56	133_135_42	134_135_105	24_135_85	22_135_180	1076_25_101	407_2_66	939_2_128	404_35_23	4_45_62	813_6_285	348_6_2	934_135_18	670_135_1	711_4_102	128_135_1	1499_6_91	3841_015_11	413_135_155	297_135_1	292_135_1	925_6_99	926_135_290	1128_135_126	1324_4_478	89_0135_1	111_135_1	276_2_40	84_0135_1	1858_135_21	799_135_28	1525_135_41	1658_2_116	528_35_1	424_25_48	1013_6_1	449_015_1	303_3_1	300_135_1	441_135_1	440_0135_39	444_015_1	380_135_1	246_4_1	104_135_145	904_135_635	1843_2_54	418_2_129	36_135_1
1144_135_215	1145_135_62	133_135_45	134_135_101	24_135_89	22_135_180	1076_25_93	407_2_78	939_2_132	404_35_26	4_45_58	813_6_289	348_6_2	934_135_18	670_135_1	711_4_99	128_135_1	1499_6_89	3841_015_9	413_135_152	297_135_1	292_135_1	925_6_95	926_135_293	1128_135_125	1324_4_486	89_0135_1	111_135_1	276_2_42	84_0135_1	1858_135_25	799_135_32	1525_135_44	1658_2_115	528_35_1	424_25_52	1013_6_1	449_015_1	303_3_1	300_135_1	441_135_1	440_0135_35	444_015_1	380_135_1	246_4_1	104_135_149	904_135_630	1843_2_55	418_2_127	36_135_1
1144_135_206	1145_135_72	133_135_48	134_135_109	24_135_97	22_135_178	1076_25_89	407_2_87	939_2_126	404_35_24	4_45_59	813_6_298	348_6_2	934_135_21	670_135_1	711_4_103	128_135_1	1499_6_92	3841_015_9	413_135_153	297_135_1	292_135_1	925_6_97	926_135_311	1128_135_117	1324_4_486	89_0135_1	111_135_1	276_2_42	84_0135_1	1858_135_23	799_135_33	1525_135_44	1658_2_117	528_35_1	424_25_51	1013_6_1	449_015_1	303_3_1	300_135_1	441_135_1	440_0135_42	444_015_1	380_135_1	246_4_1	104_135_151	904_135_617	1843_2_56	418_2_127	36_135_1
1144_135_195	1145_135_67	133_135_51	134_135_112	24_135_94	22_135_184	1076_25_81	407_2_99	939_2_112	404_35_20	4_45_62	813_6_292	348_6_4	934_135_23	670_135_1	711_4_110	128_135_1	1499_6_104	3841_015_9	413_135_160	297_135_1	292_135_1	925_6_98	926_135_312	1128_135_117	1324_4_504	89_0135_1	111_135_1	276_2_34	84_0135_1	1858_135_23	799_135_31	1525_135_36	1658_2_117	528_35_1	424_25_48	1013_6_1	449_015_1	303_3_1	300_135_1	441_135_1	440_0135_40	444_015_1	380_135_1	246_4_1	104_135_142	904_135_620	1843_2_58	418_2_126	36_135_1
1144_135_202	1145_135_69	133_135_55	134_135_115	24_135_92	22_135_200	1076_25_84	407_2_109	939_2_116	404_35_23	4_45_65	813_6_299	348_6_2	934_135_26	670_135_1	711_4_104	128_135_1	1499_6_112	3841_015_7	413_135_163	297_135_1	292_135_1	925_6_88	926_135_320	1128_135_120	1324_4_500	89_0135_1	111_135_1	276_2_32	84_0135_1	1858_135_23	799_135_25	1525_135_36	1658_2_110	528_35_1	424_25_43	1013_6_1	449_015_1	303_3_1	300_135_1	441_135_1	440_0135_38	444_015_1	380_135_1	246_4_1	104_135_144	904_135_623	1843_2_63	418_2_138	36_135_1
1144_135_196	1145_135_67	133_135_57	134_135_113	24_135_96	22_135_201	1076_25_70	407_2_118	939_2_119	404_35_22	4_45_62	813_6_299	348_6_1	934_135_30	670_135_1	711_4_90	128_135_1	1499_6_114	3841_015_8	413_135_160	297_135_1	292_135_1	925_6_91	926_135_327	1128_135_113	1324_4_507	89_0135_1	111_135_1	276_2_34	84_0135_1	1858_135_25	799_135_25	1525_135_38	1658_2_109	528_35_1	424_25_47	1013_6_1	449_015_1	303_3_1	300_135_1	441_135_1	440_0135_38	444_015_1	380_135_1	246_4_1	104_135_148	904_135_620	1843_2_70	418_2_128	36_135_1
1144_135_180	1145_135_69	133_135_63	134_135_124	24_135_100	22_135_200	1076_25_69	407_2_117	939_2_120	404_35_19	4_45_61	813_6_285	934_135_27	670_135_1	711_4_87	128_135_1	1499_6_110	3841_015_8	413_135_166	297_135_1	292_135_1	925_6_101	926_135_324	1128_135_120	1324_4_495	89_0135_1	111_135_1	276_2_33	84_0135_1	1858_135_27	799_135_23	1525_135_37	1658_2_104	528_35_1	424_25_54	1013_6_1	449_015_1	303_3_1	300_135_1	441_135_1	440_0135_39	444_015_1	380_135_1	246_4_1	104_135_145	904_135_601	1843_2_80	418_2_132	36_135_1	34_2_1
1144_135_189	1145_135_71	133_135_72	134_135_117	24_135_90	22_135_202	1076_25_62	407_2_119	939_2_120	404_35_18	4_45_54	813_6_291	934_135_24	670_135_1	711_4_78	128_135_1	1499_6_110	3841_015_9	413_135_168	297_135_1	292_135_1	925_6_102	926_135_329	1128_135_118	1324_4_513	89_0135_1	111_135_1	276_2_31	84_0135_1	1858_135_31	799_135_24	1525_135_41	1658_2_102	528_35_1	424_25_46	1013_6_1	449_015_1	303_3_1	300_135_1	441_135_1	440_0135_34	444_015_1	380_135_1	246_4_1	104_135_149	904_135_606	1843_2_84	418_2_136	36_135_1	34_2_1
1144_135_187	1145_135_74	133_135_73	134_135_120	24_135_89	22_135_196	1076_25_55	407_2_123	939_2_123	404_35_21	4_45_52	813_6_287	934_135_23	670_135_1	711_4_80	128_135_1	1499_6_108	3841_015_7	413_135_183	297_135_1	292_135_1	925_6_104	926_135_318	1128_135_117	1324_4_505	89_0135_1	111_135_1	276_2_29	84_0135_1	1858_135_30	799_135_25	1525_135_38	1658_2_106	528_35_1	424_25_53	1013_6_1	449_015_1	303_3_1	300_135_1	441_135_1	440_0135_31	444_015_1	380_135_1	246_4_1	104_135_149	904_135_592	1843_2_88	418_2_142	36_135_1	34_2_1
1144_135_189	1145_135_82	133_135_78	134_135_118	24_135_87	22_135_190	1076_25_58	407_2_133	939_2_137	404_35_19	4_45_45	813_6_287	934_135_19	670_135_1	711_4_84	128_135_1	1499_6_107	3841_015_4	413_135_175	297_135_1	292_135_1	925_6_104	926_135_317	1128_135_112	1324_4_508	89_0135_1	111_135_1	276_2_24	84_0135_1	1858_135_26	799_135_24	1525_135_27	1658_2_94	528_35_1	424_25_52	1013_6_1	449_015_1	303_3_1	300_135_1	441_135_1	440_0135_31	444_015_1	380_135_1	246_4_1	104_135_153	904_135_586	1843_2_96	418_2_138	36_135_1	34_2_1
1144_135_190	1145_135_87	133_135_71	134_135_116	24_135_86	22_135_183	1076_25_63	407_2_140	939_2_144	404_35_18	4_45_47	813_6_268	934_135_21	670_135_1	711_4_78	128_135_1	1499_6_101	3841_015_2	413_135_174	297_135_1	292_135_1	925_6_107	926_135_315	1128_135_114	1324_4_495	89_0135_1	111_135_1	276_2_25	84_0135_1	1858_135_28	799_135_26	1525_135_27	1658_2_98	528_35_1	424_25_50	1013_6_1	449_015_1	303_3_1	300_135_1	441_135_1	440_0135_31	444_015_1	380_135_1	246_4_1	104_135_152	904_135_572	1843_2_110	418_2_143	36_135_1	34_2_1
1144_135_176	1145_135_80	133_135_66	134_135_116	24_135_89	22_135_184	1076_25_69	407_2_139	939_2_138	404_35_18	4_45_42	813_6_277	934_135_23	670_135_1	711_4_82	128_135_1	1499_6_100	3841_015_3	413_135_180	297_135_1	292_135_1	925_6_103	926_135_330	1128_135_107	1324_4_462	89_0135_1	111_135_1	276_2_24	84_0135_1	1858_135_26	799_135_25	1525_135_33	1658_2_99	528_35_1	424_25_52	449_015_1	303_3_1	300_135_1	441_135_1	440_0135_38	444_015_1	380_135_1	246_4_1	104_135_154	904_135_569	1843_2_115	418_2_146	36_135_1	34_2_1	643_25_1
1144_135_173	1145_135_72	133_135_57	134_135_103	24_135_83	22_135_209	1076_25_67	407_2_140	939_2_138	404_35_18	4_45_48	813_6_274	934_135_19	670_135_1	711_4_72	128_135_1	1499_6_104	3841_015_3	413_135_180	297_135_1	292_135_1	925_6_115	926_135_326	1128_135_107	1324_4_469	89_0135_1	111_135_1	276_2_22	84_0135_1	1858_135_25	799_135_25	1525_135_30	1658_2_96	528_35_1	424_25_53	449_015_1	303_3_1	300_135_1	441_135_1	440_0135_37	444_015_1	380_135_1	246_4_1	104_135_145	904_135_571	1843_2_123	418_2_136	36_135_1	34_2_1	643_25_1
1144_135_170	1145_135_79	133_135_54	134_135_102	24_135_75	22_135_201	1076_25_70	407_2_142	939_2_135	404_35_15	4_45_46	813_6_283	934_135_19	670_135_1	711_4_68	128_135_1	1499_6_97	3841_015_5	413_135_176	297_135_1	292_135_1	925_6_124	926_135_346	1128_135_112	1324_4_470	89_0135_1	111_135_1	276_2_23	84_0135_1	1858_135_32	799_135_26	1525_135_32	1658_2_96	528_35_1	424_25_50	449_015_1	303_3_1	300_135_1	441_135_1	440_0135_35	444_015_1	380_135_1	246_4_1	104_135_146	904_135_580	1843_2_131	418_2_114	36_135_1	34_2_1	643_25_1
1144_135_167	1145_135_82	133_135_57	134_135_96	24_135_76	22_135_209	1076_25_70	407_2_138	939_2_127	404_35_18	4_45_44	813_6_278	934_135_18	670_135_1	711_4_65	128_135_1	1499_6_92	3841_015_3	413_135_183	297_135_1	292_135_1	925_6_142	926_135_344	1128_135_103	1324_4_473	89_0135_1	111_135_1	276_2_21	84_0135_1	1858_135_33	799_135_24	1525_135_31	1658_2_103	528_35_1	424_25_53	449_015_1	303_3_1	300_135_1	441_135_1	440_0135_29	444_015_1	380_135_1	246_4_1	104_135_134	904_135_590	1843_2_141	418_2_111	36_135_1	34_2_1	643_25_1
1144_135_162	1145_135_91	133_135_59	134_135_85	24_135_65	22_135_214	1076_25_67	407_2_128	939_2_131	404_35_19	4_45_39	813_6_276	934_135_17	670_135_1	711_4_65	128_135_1	1499_6_91	3841_015_3	413_135_183	297_135_1	292_135_1	925_6_141	926_135_354	1128_135_92	1324_4_481	89_0135_1	111_135_1	276_2_24	84_0135_1	1858_135_32	799_135_27	1525_135_31	1658_2_107	528_35_1	424_25_48	449_015_1	303_3_1	300_135_1	441_135_1	440_0135_33	444_015_1	380_135_1	246_4_1	104_135_134	904_135_595	1843_2_148	418_2_107	36_135_1	34_2_1	643_25_1
1144_135_168	1145_135_92	133_135_60	134_135_83	24_135_63	22_135_223	1076_25_64	407_2_139	939_2_134	404_35_18	4_45_40	813_6_265	934_135_18	670_135_1	711_4_68	128_135_1	1499_6_87	3841_015_3	413_135_185	297_135_1	292_135_1	925_6_142	926_135_352	1128_135_94	1324_4_491	89_0135_1	111_135_1	276_2_19	84_0135_1	1858_135_33	799_135_28	1525_135_32	1658_2_104	528_35_1	424_25_57	449_015_1	303_3_1	300_135_1	441_135_1	440_0135_22	444_015_1	380_135_1	246_4_1	104_135_136	904_135_597	1843_2_155	418_2_87	36_135_1	34_2_1	643_25_1
1144_135_162	1145_135_91	133_135_53	134_135_87	24_135_62	22_135_226	1076_25_66	407_2_139	939_2_125	404_35_22	4_45_35	813_6_279	934_135_21	670_135_1	711_4_68	128_135_1	1499_6_91	3841_015_1	413_135_188	297_135_1	292_135_1	925_6_146	926_135_355	1128_135_96	1324_4_499	89_0135_1	111_135_1	276_2_19	84_0135_1	1858_135_39	799_135_23	1525_135_39	1658_2_112	528_35_1	424_25_62	449_015_1	303_3_1	300_135_1	441_135_1	440_0135_22	444_015_1	380_135_1	246_4_1	104_135_140	904_135_592	1843_2_161	418_2_86	36_135_1	34_2_1	643_25_1
1144_135_168	1145_135_98	133_135_52	134_135_83	24_135_61	22_135_227	1076_25_75	407_2_137	939_2_115	404_35_19	4_45_30	813_6_282	934_135_22	670_135_1	711_4_68	128_135_1	1499_6_86	3841_015_1	413_135_176	297_135_1	292_135_1	925_6_146	926_135_340	1128_135_95	1324_4_500	89_0135_1	111_135_1	276_2_23	84_0135_1	1858_135_40	799_135_23	1525_135_37	1658_2_113	528_35_1	424_25_58	449_015_1	303_3_1	300_135_1	441_135_1	440_0135_21	444_015_1	380_135_1	246_4_1	104_135_152	904_135_591	1843_2_164	418_2_89	36_135_1	34_2_1	643_25_1
1144_135_164	1145_135_95	133_135_57	134_135_85	24_135_66	22_135_214	1076_25_75	407_2_133	939_2_101	404_35_18	4_45_31	813_6_273	934_135_22	670_135_1	711_4_66	128_135_1	1499_6_88	3841_015_1	413_135_177	297_135_1	292_135_1	925_6_175	926_135_343	1128_135_87	1324_4_507	89_0135_1	111_135_1	276_2_20	84_0135_1	1858_135_46	799_135_24	1525_135_42	1658_2_113	528_35_1	424_25_57	449_015_1	303_3_1	300_135_1	441_135_1	440_0135_24	444_015_1	380_135_1	246_4_1	104_135_145	904_135_572	1843_2_160	418_2_81	36_135_1	34_2_1	643_25_1
1144_135_168	1145_135_96	133_135_54	134_135_87	24_135_78	22_135_216	1076_25_69	407_2_133	939_2_98	404_35_14	4_45_34	813_6_262	934_135_19	670_135_1	711_4_68	128_135_1	1499_6_81	3841_015_2	413_135_155	297_135_1	292_135_1	925_6_187	926_135_349	1128_135_88	1324_4_527	89_0135_1	111_135_1	276_2_22	84_0135_1	1858_135_43	799_135_29	1525_135_39	1658_2_109	528_35_1	424_25_58	449_015_1	303_3_1	300_135_1	441_135_1	440_0135_25	444_015_1	380_135_1	246_4_1	104_135_154	904_135_567	1843_2_154	418_2_85	36_135_1	34_2_1	643_25_1
1144_135_166	1145_135_100	133_135_62	134_135_95	24_135_79	22_135_220	1076_25_73	407_2_131	939_2_85	404_35_11	4_45_37	813_6_238	934_135_18	670_135_1	711_4_64	128_135_1	1499_6_83	3841_015_1	413_135_146	297_135_1	292_135_1	925_6_197	926_135_354	1128_135_98	1324_4_521	89_0135_1	111_135_1	276_2_22	84_0135_1	1858_135_40	799_135_25	1525_135_36	1658_2_117	528_35_1	424_25_65	449_015_1	303_3_1	300_135_1	441_135_1	440_0135_22	444_015_1	380_135_1	246_4_1	104_135_159	904_135_573	1843_2_144	418_2_79	36_135_1	34_2_1	643_25_1
1144_135_158	1145_135_108	133_135_54	134_135_91	24_135_69	22_135_213	1076_25_83	407_2_134	939_2_83	404_35_13	4_45_42	813_6_228	934_135_17	670_135_1	711_4_66	128_135_1	1499_6_85	3841_015_2	413_135_140	297_135_1	292_135_1	925_6_209	926_135_358	1128_135_99	1324_4_522	89_0135_1	111_135_1	276_2_22	84_0135_1	1858_135_40	799_135_25	1525_135_37	1658_2_117	528_35_1	424_25_68	449_015_1	303_3_1	300_135_1	441_135_1	440_0135_22	444_015_1	380_135_1	246_4_1	104_135_171	904_135_553	1843_2_129	418_2_80	36_135_1	34_2_1	643_25_1
1144_135_155	1145_135_114	133_135_60	134_135_89	24_135_73	22_135_217	1076_25_82	407_2_132	939_2_89	404_35_14	4_45_44	813_6_226	934_135_13	670_135_1	711_4_71	128_135_1	1499_6_87	3841_015_1	413_135_141	297_135_1	292_135_1	925_6_217	926_135_377	1128_135_104	1324_4_519	89_0135_1	111_135_1	276_2_21	84_0135_1	1858_135_36	799_135_24	1525_135_40	1658_2_117	528_35_1	424_25_70	449_015_1	303_3_1	300_135_1	441_135_1	440_0135_20	444_015_1	380_135_1	246_4_1	104_135_181	904_135_549	1843_2_124	418_2_78	36_135_1	34_2_1	643_25_1
1144_135_149	1145_135_119	133_135_58	134_135_95	24_135_69	22_135_215	1076_25_86	407_2_121	939_2_82	404_35_16	4_45_45	813_6_225	934_135_11	670_135_1	711_4_72	128_135_1	1499_6_84	3841_015_2	413_135_146	297_135_1	292_135_1	925_6_215	926_135_386	1128_135_101	1324_4_528	89_0135_1	111_135_1	276_2_20	84_0135_1	1858_135_37	799_135_26	1525_135_39	1658_2_112	528_35_1	424_25_67	449_015_1	303_3_1	300_135_1	441_135_1	440_0135_22	444_015_1	380_135_1	246_4_1	104_135_165	904_135_553	1843_2_124	418_2_83	36_135_1	34_2_1	643_25_1
1144_135_152	1145_135_127	133_135_56	134_135_97	24_135_69	22_135_217	1076_25_95	407_2_116	939_2_81	404_35_14	4_45_51	813_6_222	934_135_10	670_135_1	711_4_72	128_135_1	1499_6_79	3841_015_3	413_135_146	297_135_1	292_135_1	925_6_211	926_135_371	1128_135_99	1324_4_528	89_0135_1	111_135_1	276_2_16	84_0135_1	1858_135_43	799_135_27	1525_135_41	1658_2_118	528_35_1	424_25_65	449_015_1	303_3_1	300_135_1	441_135_1	440_0135_20	444_015_1	380_135_1	246_4_1	104_135_169	904_135_566	1843_2_118	418_2_85	36_135_1	34_2_1	643_25_1
1144_135_139	1145_135_131	133_135_52	134_135_103	24_135_68	22_135_222	1076_25_104	407_2_117	939_2_84	404_35_17	4_45_53	813_6_241	934_135_10	670_135_1	711_4_73	128_135_1	1499_6_84	3841_015_2	413_135_149	297_135_1	292_135_1	925_6_210	926_135_379	1128_135_100	1324_4_536	89_0135_1	111_135_1	276_2_17	84_0135_1	1858_135_43	799_135_28	1525_135_43	1658_2_126	528_35_1	424_25_62	449_015_1	303_3_1	300_135_1	441_135_1	440_0135_18	444_015_1	380_135_1	246_4_1	104_135_169	904_135_579	1843_2_110	418_2_81	36_135_1	34_2_1	643_25_1
1144_135_150	1145_135_118	133_135_61	134_135_96	24_135_69	22_135_220	1076_25_113	407_2_118	939_2_83	404_35_15	4_45_53	813_6_250	934_135_10	670_135_1	711_4_68	128_135_1	1499_6_84	3841_015_2	413_135_164	297_135_1	292_135_1	925_6_216	926_135_379	1128_135_99	1324_4_534	89_0135_1	111_135_1	276_2_18	84_0135_1	1858_135_34	799_135_22	1525_135_45	1658_2_118	528_35_1	424_25_66	449_015_1	303_3_1	300_135_1	441_135_1	440_0135_19	444_015_1	380_135_1	246_4_1	104_135_166	904_135_605	1843_2_112	418_2_74	36_135_1	34_2_1	643_25_1
1144_135_154	1145_135_120	133_135_62	134_135_101	24_135_66	22_135_210	1076_25_122	407_2_115	939_2_91	404_35_16	4_45_58	813_6_262	934_135_9	670_135_1	711_4_70	128_135_1	1499_6_84	3841_015_3	413_135_172	297_135_1	292_135_1	925_6_217	926_135_371	1128_135_93	1324_4_533	89_0135_1	111_135_1	276_2_15	84_0135_1	1858_135_37	799_135_20	1525_135_45	1658_2_123	528_35_1	424_25_72	449_015_1	303_3_1	300_135_1	441_135_1	440_0135_21	444_015_1	380_135_1	246_4_1	104_135_170	904_135_588	1843_2_106	418_2_83	36_135_1	34_2_1	643_25_1
1144_135_154	1145_135_125	133_135_59	134_135_93	24_135_67	22_135_228	1076_25_124	407_2_117	939_2_84	404_35_18	4_45_60	813_6_284	934_135_10	670_135_1	711_4_62	128_135_1	1499_6_81	3841_015_2	413_135_169	297_135_1	292_135_1	925_6_207	926_135_387	1128_135_93	1324_4_535	89_0135_1	111_135_1	276_2_13	84_0135_1	1858_135_36	799_135_19	1525_135_38	1658_2_123	528_35_1	424_25_71	449_015_1	303_3_1	300_135_1	441_135_1	440_0135_24	444_015_1	380_135_1	246_4_1	104_135_170	904_135_557	1843_2_114	418_2_91	36_135_1	34_2_1	643_25_1
1144_135_150	1145_135_128	133_135_58	134_135_94	24_135_73	22_135_217	1076_25_119	407_2_120	939_2_93	404_35_20	4_45_64	813_6_293	934_135_7	670_135_1	711_4_59	128_135_1	1499_6_83	3841_015_1	413_135_171	297_135_1	292_135_1	925_6_203	926_135_377	1128_135_93	1324_4_533	89_0135_1	111_135_1	276_2_13	84_0135_1	1858_135_35	799_135_15	1525_135_33	1658_2_126	528_35_1	424_25_72	449_015_1	303_3_1	300_135_1	441_135_1	440_0135_18	444_015_1	380_135_1	246_4_1	104_135_181	904_135_543	1843_2_104	418_2_106	36_135_1	34_2_1	643_25_1
1144_135_150	1145_135_125	133_135_58	134_135_86	24_135_67	22_135_207	1076_25_123	407_2_114	939_2_85	404_35_21	4_45_76	813_6_300	934_135_7	670_135_1	711_4_52	128_135_1	1499_6_79	3841_015_1	413_135_174	297_135_1	292_135_1	925_6_191	926_135_373	1128_135_95	1324_4_515	89_0135_1	111_135_1	276_2_13	84_0135_1	1858_135_37	799_135_12	1525_135_35	1658_2_139	528_35_1	424_25_77	449_015_1	303_3_1	300_135_1	441_135_1	440_0135_21	444_015_1	380_135_1	246_4_1	104_135_178	904_135_536	1843_2_106	418_2_116	36_135_1	34_2_1	643_25_1
1144_135_142	1145_135_138	133_135_60	134_135_79	24_135_74	22_135_211	1076_25_130	407_2_117	939_2_86	404_35_23	4_45_76	813_6_296	934_135_8	670_135_1	711_4_52	128_135_1	1499_6_72	3841_015_1	413_135_169	297_135_1	292_135_1	925_6_188	926_135_369	1128_135_93	1324_4_524	89_0135_1	111_135_1	276_2_14	84_0135_1	1858_135_33	799_135_10	1525_135_35	1658_2_153	528_35_1	424_25_71	449_015_1	303_3_1	300_135_1	441_135_1	440_0135_20	444_015_1	380_135_1	246_4_1	104_135_185	904_135_522	1843_2_112	418_2_125	36_135_1	34_2_1	643_25_1
1144_135_147	1145_135_137	133_135_63	134_135_65	24_135_68	22_135_221	1076_25_128	407_2_126	939_2_85	404_35_24	4_45_80	813_6_301	934_135_6	670_135_1	711_4_50	128_135_1	1499_6_77	3841_015_2	413_135_163	297_135_1	292_135_1	925_6_178	926_135_386	1128_135_98	1324_4_520	89_0135_1	111_135_1	276_2_11	84_0135_1	1858_135_27	799_135_13	1525_135_35	1658_2_158	528_35_1	424_25_72	449_015_1	300_135_1	441_135_1	440_0135_18	444_015_1	380_135_1	246_4_1	104_135_196	904_135_493	1843_2_117	418_2_124	36_135_1	34_2_1	643_25_1	512_0135_1
1144_135_154	1145_135_132	133_135_63	134_135_64	24_135_60	22_135_232	1076_25_127	407_2_142	939_2_87	404_35_27	4_45_87	813_6_308	934_135_7	670_135_1	711_4_49	128_135_1	1499_6_71	3841_015_2	413_135_161	297_135_1	292_135_1	925_6_171	926_135_371	1128_135_99	1324_4_523	89_0135_1	111_135_1	276_2_9	84_0135_1	1858_135_25	799_135_11	1525_135_38	1658_2_160	528_35_1	424_25_72	449_015_1	300_135_1	441_135_1	440_0135_20	444_015_1	380_135_1	246_4_1	104_135_196	904_135_468	1843_2_116	418_2_137	36_135_1	34_2_1	643_25_1	512_0135_1
1144_135_166	1145_135_134	133_135_63	134_135_62	24_135_59	22_135_221	1076_25_120	407_2_144	939_2_86	404_35_29	4_45_92	813_6_293	934_135_8	670_135_1	711_4_56	128_135_1	1499_6_60	3841_015_2	413_135_158	297_135_1	292_135_1	925_6_165	926_135_381	1128_135_102	1324_4_509	89_0135_1	111_135_1	276_2_7	84_0135_1	1858_135_27	799_135_12	1525_135_39	1658_2_158	528_35_1	424_25_72	449_015_1	300_135_1	441_135_1	440_0135_18	444_015_1	380_135_1	246_4_1	104_135_197	904_135_475	1843_2_108	418_2_145	36_135_1	34_2_1	643_25_1	512_0135_1
1144_135_167	1145_135_131	133_135_63	134_135_62	24_135_69	22_135_205	1076_25_115	407_2_150	939_2_92	404_35_33	4_45_84	813_6_293	934_135_8	670_135_1	711_4_58	128_135_1	1499_6_59	3841_015_3	413_135_158	297_135_1	292_135_1	925_6_156	926_135_384	1128_135_103	1324_4_499	89_0135_1	111_135_1	276_2_8	84_0135_1	1858_135_27	799_135_11	1525_135_44	1658_2_146	528_35_1	424_25_72	449_015_1	300_135_1	441_135_1	440_0135_15	444_015_1	380_135_1	246_4_1	104_135_200	904_135_481	1843_2_101	418_2_150	36_135_1	34_2_1	643_25_1	512_0135_1
1144_135_175	1145_135_138	133_135_62	134_135_58	24_135_67	22_135_210	1076_25_114	407_2_160	939_2_90	404_35_35	4_45_83	813_6_285	934_135_8	670_135_1	711_4_54	128_135_1	1499_6_58	3841_015_4	413_135_178	297_135_1	292_135_1	925_6_149	926_135_384	1128_135_103	1324_4_488	89_0135_1	111_135_1	276_2_6	84_0135_1	1858_135_26	799_135_12	1525_135_48	1658_2_144	528_35_1	424_25_70	449_015_1	300_135_1	441_135_1	440_0135_14	444_015_1	380_135_1	246_4_1	104_135_190	904_135_497	1843_2_95	418_2_154	36_135_1	34_2_1	643_25_1	512_0135_1
1144_135_176	1145_135_151	133_135_61	134_135_52	24_135_67	22_135_210	1076_25_116	407_2_154	939_2_95	404_35_37	4_45_82	813_6_290	934_135_6	670_135_1	711_4_62	128_135_1	1499_6_56	3841_015_3	413_135_200	297_135_1	292_135_1	925_6_151	926_135_384	1128_135_99	1324_4_463	89_0135_1	111_135_1	276_2_7	84_0135_1	1858_135_28	799_135_13	1525_135_46	1658_2_137	528_35_1	424_25_66	449_015_1	300_135_1	441_135_1	440_0135_12	444_015_1	380_135_1	246_4_1	104_135_183	904_135_510	1843_2_94	418_2_150	36_135_1	34_2_1	643_25_1	512_0135_1
1144_135_175	1145_135_156	133_135_57	134_135_51	24_135_64	22_135_208	1076_25_117	407_2_158	939_2_84	404_35_34	4_45_84	813_6_295	934_135_10	670_135_1	711_4_56	128_135_1	1499_6_50	3841_015_3	413_135_197	297_135_1	292_135_1	925_6_153	926_135_388	1128_135_99	1324_4_467	89_0135_1	111_135_1	276_2_7	84_0135_1	1858_135_30	799_135_14	1525_135_54	1658_2_125	528_35_1	424_25_66	449_015_1	300_135_1	441_135_1	440_0135_16	444_015_1	380_135_1	246_4_1	104_135_197	904_135_494	1843_2_98	418_2_155	36_135_1	34_2_1	643_25_1	512_0135_1
1144_135_168	1145_135_154	133_135_65	134_135_54	24_135_63	22_135_206	1076_25_123	407_2_162	939_2_85	404_35_31	4_45_89	813_6_287	934_135_10	670_135_1	711_4_53	128_135_1	1499_6_49	3841_015_4	413_135_194	297_135_1	292_135_1	925_6_146	926_135_370	1128_135_102	1324_4_444	89_0135_1	111_135_1	276_2_8	84_0135_1	1858_135_29	799_135_16	1525_135_53	1658_2_124	528_35_1	424_25_73	449_015_1	300_135_1	441_135_1	440_0135_15	444_015_1	380_135_1	246_4_1	104_135_197	904_135_499	1843_2_89	418_2_163	36_135_1	34_2_1	643_25_1	512_0135_1
1144_135_160	1145_135_153	133_135_66	134_135_53	24_135_67	22_135_206	1076_25_121	407_2_163	939_2_73	404_35_28	4_45_96	813_6_282	934_135_13	670_135_1	711_4_56	128_135_1	1499_6_47	3841_015_4	413_135_195	297_135_1	292_135_1	925_6_144	926_135_369	1128_135_106	1324_4_443	89_0135_1	111_135_1	276_2_9	84_0135_1	1858_135_30	799_135_16	1525_135_49	1658_2_124	528_35_1	424_25_69	449_015_1	300_135_1	441_135_1	440_0135_14	444_015_1	380_135_1	246_4_1	104_135_192	904_135_485	1843_2_84	418_2_172	36_135_1	34_2_1	643_25_1	512_0135_1
1144_135_167	1145_135_152	133_135_67	134_135_54	24_135_69	22_135_198	1076_25_126	407_2_155	939_2_77	404_35_29	4_45_94	813_6_271	934_135_13	670_135_1	711_4_55	128_135_1	1499_6_42	3841_015_3	413_135_184	297_135_1	292_135_1	925_6_144	926_135_388	1128_135_106	1324_4_452	89_0135_1	111_135_1	276_2_10	84_0135_1	1858_135_22	799_135_13	1525_135_50	1658_2_130	528_35_1	424_25_66	449_015_1	300_135_1	441_135_1	440_0135_18	444_015_1	380_135_1	246_4_1	104_135_192	904_135_467	1843_2_90	418_2_183	36_135_1	34_2_1	643_25_1	512_0135_1
1144_135_159	1145_135_147	133_135_70	134_135_52	24_135_72	22_135_216	1076_25_132	407_2_161	939_2_71	404_35_30	4_45_88	813_6_256	934_135_17	670_135_1	711_4_47	128_135_1	1499_6_44	3841_015_3	413_135_182	297_135_1	292_135_1	925_6_149	926_135_391	1128_135_94	1324_4_451	89_0135_1	111_135_1	276_2_11	84_0135_1	1858_135_18	799_135_12	1525_135_45	1658_2_137	528_35_1	424_25_70	449_015_1	300_135_1	441_135_1	440_0135_19	444_015_1	380_135_1	246_4_1	104_135_200	904_135_455	1843_2_94	418_2_184	34_2_1	643_25_1	512_0135_1	1000_015_51
1144_135_161	1145_135_152	133_135_60	134_135_59	24_135_66	22_135_205	1076_25_132	407_2_167	939_2_67	404_35_29	4_45_88	813_6_250	934_135_15	670_135_1	711_4_45	128_135_1	1499_6_54	3841_015_4	413_135_187	297_135_1	292_135_1	925_6_147	926_135_396	1128_135_94	1324_4_424	89_0135_1	111_135_1	276_2_12	84_0135_1	1858_135_14	799_135_11	1525_135_42	1658_2_135	528_35_1	424_25_60	449_015_1	300_135_1	441_135_1	440_0135_23	444_015_1	380_135_1	246_4_1	104_135_197	904_135_465	1843_2_89	418_2_172	34_2_1	643_25_1	512_0135_1	1000_015_58
1144_135_167	1145_135_142	133_135_51	134_135_53	24_135_60	22_135_224	1076_25_134	407_2_171	939_2_72	404_35_32	4_45_83	813_6_241	934_135_16	670_135_1	711_4_42	128_135_1	1499_6_50	3841_015_4	413_135_195	297_135_1	292_135_1	925_6_148	926_135_374	1128_135_91	1324_4_412	89_0135_1	111_135_1	276_2_13	84_0135_1	1858_135_15	799_135_12	1525_135_47	1658_2_136	528_35_1	424_25_62	449_015_1	300_135_1	441_135_1	440_0135_18	444_015_1	380_135_1	246_4_1	104_135_197	904_135_472	1843_2_87	418_2_166	34_2_1	643_25_1	512_0135_1	1000_015_52
1144_135_169	1145_135_139	133_135_58	134_135_51	24_135_65	22_135_214	1076_25_138	407_2_178	939_2_73	404_35_32	4_45_84	813_6_226	934_135_16	670_135_1	711_4_42	128_135_1	1499_6_51	3841_015_4	413_135_195	297_135_1	292_135_1	925_6_145	926_135_376	1128_135_86	1324_4_401	89_0135_1	111_135_1	276_2_13	84_0135_1	1858_135_15	799_135_14	1525_135_45	1658_2_121	528_35_1	424_25_60	449_015_1	300_135_1	441_135_1	440_0135_18	444_015_1	380_135_1	246_4_1	104_135_194	904_135_502	1843_2_74	418_2_162	34_2_1	643_25_1	512_0135_1	1000_015_41
1144_135_157	1145_135_136	133_135_52	134_135_53	24_135_59	22_135_219	1076_25_144	407_2_183	939_2_57	404_35_29	4_45_90	813_6_227	934_135_13	670_135_1	711_4_34	128_135_1	1499_6_55	3841_015_4	413_135_209	297_135_1	292_135_1	925_6_148	926_135_380	1128_135_80	1324_4_411	89_0135_1	111_135_1	276_2_12	84_0135_1	1858_135_20	799_135_15	1525_135_45	1658_2_114	528_35_1	424_25_58	449_015_1	300_135_1	441_135_1	440_0135_17	444_015_1	380_135_1	246_4_1	104_135_198	904_135_514	1843_2_76	418_2_155	34_2_1	643_25_1	512_0135_1	1000_015_37
1144_135_155	1145_135_133	133_135_45	134_135_54	24_135_62	22_135_236	1076_25_140	407_2_189	939_2_52	404_35_29	4_45_90	813_6_229	934_135_11	670_135_1	711_4_32	128_135_1	1499_6_54	3841_015_7	413_135_213	297_135_1	292_135_1	925_6_145	926_135_383	1128_135_76	1324_4_388	89_0135_1	111_135_1	276_2_15	84_0135_1	1858_135_22	799_135_17	1525_135_47	1658_2_115	528_35_1	424_25_60	449_015_1	300_135_1	441_135_1	440_0135_18	444_015_1	380_135_1	246_4_1	104_135_195	904_135_531	1843_2_77	418_2_146	34_2_1	643_25_1	512_0135_1	1000_015_39
1144_135_157	1145_135_146	133_135_41	134_135_65	24_135_58	22_135_228	1076_25_143	407_2_183	939_2_52	404_35_27	4_45_95	813_6_215	934_135_12	670_135_1	711_4_28	128_135_1	1499_6_54	3841_015_8	413_135_217	297_135_1	292_135_1	925_6_147	926_135_392	1128_135_75	1324_4_366	89_0135_1	111_135_1	276_2_16	84_0135_1	1858_135_20	799_135_19	1525_135_53	1658_2_99	528_35_1	424_25_57	449_015_1	300_135_1	441_135_1	440_0135_16	444_015_1	380_135_1	246_4_1	104_135_199	904_135_521	1843_2_76	418_2_157	34_2_1	643_25_1	512_0135_1	1000_015_38
1144_135_161	1145_135_142	133_135_38	134_135_66	24_135_46	22_135_223	1076_25_142	407_2_186	939_2_47	404_35_24	4_45_86	813_6_203	934_135_10	670_135_1	711_4_32	128_135_1	1499_6_56	3841_015_8	413_135_229	297_135_1	292_135_1	925_6_160	926_135_394	1128_135_74	1324_4_372	89_0135_1	111_135_1	276_2_18	84_0135_1	1858_135_20	799_135_14	1525_135_55	1658_2_90	528_35_1	424_25_59	449_015_1	300_135_1	441_135_1	440_0135_17	444_015_1	380_135_1	246_4_1	104_135_203	904_135_532	1843_2_71	418_2_158	34_2_1	643_25_1	512_0135_1	1000_015_35
1144_135_161	1145_135_145	133_135_37	134_135_70	24_135_42	22_135_238	1076_25_143	407_2_190	939_2_53	404_35_26	4_45_81	813_6_209	934_135_10	670_135_1	711_4_32	128_135_1	1499_6_66	3841_015_9	413_135_213	297_135_1	292_135_1	925_6_164	926_135_382	1128_135_73	1324_4_381	89_0135_1	111_135_1	276_2_16	84_0135_1	1858_135_21	799_135_11	1525_135_60	1658_2_84	528_35_1	424_25_53	449_015_1	300_135_1	441_135_1	440_0135_19	444_015_1	380_135_1	246_4_1	104_135_210	904_135_525	1843_2_79	418_2_157	34_2_1	643_25_1	512_0135_1	1000_015_35
1144_135_171	1145_135_142	133_135_36	134_135_72	24_135_43	22_135_256	1076_25_141	407_2_179	939_2_50	404_35_22	4_45_79	813_6_211	934_135_9	670_135_1	711_4_32	128_135_1	1499_6_76	3841_015_6	413_135_208	297_135_1	292_135_1	925_6_164	926_135_376	1128_135_68	1324_4_392	89_0135_1	111_135_1	276_2_16	84_0135_1	1858_135_25	799_135_8	1525_135_62	1658_2_75	528_35_1	424_25_65	449_015_1	300_135_1	441_135_1	440_0135_16	444_015_1	380_135_1	246_4_1	104_135_209	904_135_529	1843_2_93	418_2_159	34_2_1	643_25_1	512_0135_1	1000_015_35
1144_135_183	1145_135_139	133_135_37	134_135_73	24_135_41	22_135_252	1076_25_144	407_2_187	939_2_55	404_35_26	4_45_77	813_6_213	934_135_9	670_135_1	711_4_32	128_135_1	1499_6_78	3841_015_8	413_135_198	297_135_1	292_135_1	925_6_161	926_135_381	1128_135_74	1324_4_394	89_0135_1	111_135_1	276_2_15	84_0135_1	1858_135_22	799_135_6	1525_135_62	1658_2_71	528_35_1	424_25_60	449_015_1	300_135_1	441_135_1	440_0135_16	444_015_1	380_135_1	246_4_1	104_135_187	904_135_518	1843_2_87	418_2_169	34_2_1	643_25_1	512_0135_1	1000_015_35
1144_135_182	1145_135_135	133_135_33	134_135_66	24_135_52	22_135_258	1076_25_135	407_2_189	939_2_44	404_35_28	4_45_86	813_6_217	934_135_10	670_135_1	711_4_29	128_135_1	1499_6_79	3841_015_7	413_135_196	297_135_1	292_135_1	925_6_171	926_135_380	1128_135_86	1324_4_411	89_0135_1	111_135_1	276_2_12	84_0135_1	1858_135_23	799_135_7	1525_135_59	1658_2_72	528_35_1	424_25_64	449_015_1	300_135_1	441_135_1	440_0135_15	444_015_1	380_135_1	246_4_1	104_135_179	904_135_510	1843_2_86	418_2_159	34_2_1	643_25_1	512_0135_1	1000_015_36
1144_135_175	1145_135_135	133_135_27	134_135_58	24_135_58	22_135_274	1076_25_133	407_2_191	939_2_43	404_35_31	4_45_80	813_6_220	934_135_12	670_135_1	711_4_30	128_135_1	1499_6_75	3841_015_9	413_135_196	297_135_1	292_135_1	925_6_168	926_135_383	1128_135_91	1324_4_412	89_0135_1	111_135_1	276_2_10	84_0135_1	1858_135_20	799_135_6	1525_135_63	1658_2_64	528_35_1	424_25_62	449_015_1	300_135_1	441_135_1	440_0135_17	444_015_1	380_135_1	246_4_1	104_135_173	904_135_515	1843_2_89	418_2_143	34_2_1	643_25_1	512_0135_1	1000_015_33
1144_135_192	1145_135_130	133_135_24	134_135_62	24_135_55	22_135_271	1076_25_124	407_2_192	939_2_43	404_35_31	4_45_78	813_6_223	934_135_13	670_135_1	711_4_33	128_135_1	1499_6_78	3841_015_8	413_135_181	297_135_1	292_135_1	925_6_166	926_135_387	1128_135_97	1324_4_414	89_0135_1	111_135_1	276_2_11	84_0135_1	1858_135_18	799_135_8	1525_135_68	1658_2_65	528_35_1	424_25_53	449_015_1	300_135_1	441_135_1	440_0135_14	444_015_1	380_135_1	246_4_1	104_135_179	904_135_493	1843_2_88	418_2_137	34_2_1	643_25_1	512_0135_1	1000_015_32
1144_135_204	1145_135_135	133_135_22	134_135_75	24_135_46	22_135_278	1076_25_122	407_2_201	939_2_38	404_35_32	4_45_84	813_6_216	934_135_15	670_135_1	711_4_36	128_135_1	1499_6_81	3841_015_9	413_135_184	297_135_1	292_135_1	925_6_160	926_135_391	1128_135_100	1324_4_408	89_0135_1	111_135_1	276_2_12	84_0135_1	1858_135_16	799_135_7	1525_135_72	1658_2_63	528_35_1	424_25_63	449_015_1	300_135_1	441_135_1	440_0135_18	444_015_1	380_135_1	246_4_1	104_135_190	904_135_509	1843_2_84	418_2_135	34_2_1	643_25_1	512_0135_1	1000_015_30
1144_135_199	1145_135_138	133_135_22	134_135_71	24_135_55	22_135_275	1076_25_121	407_2_212	939_2_35	404_35_30	4_45_91	813_6_204	934_135_12	670_135_1	711_4_41	128_135_1	1499_6_87	3841_015_9	413_135_192	297_135_1	292_135_1	925_6_163	926_135_415	1128_135_92	1324_4_406	89_0135_1	111_135_1	276_2_11	84_0135_1	1858_135_16	799_135_6	1525_135_72	1658_2_61	528_35_1	424_25_65	449_015_1	300_135_1	441_135_1	440_0135_17	444_015_1	380_135_1	246_4_1	104_135_180	904_135_507	1843_2_82	418_2_128	34_2_1	643_25_1	512_0135_1	1000_015_30
1144_135_189	1145_135_149	133_135_19	134_135_71	24_135_54	22_135_273	1076_25_122	407_2_214	939_2_33	404_35_31	4_45_103	813_6_205	934_135_13	670_135_1	711_4_41	128_135_1	1499_6_96	3841_015_8	413_135_195	297_135_1	292_135_1	925_6_147	926_135_409	1128_135_88	1324_4_383	89_0135_1	111_135_1	276_2_11	84_0135_1	1858_135_14	799_135_6	1525_135_80	1658_2_59	528_35_1	424_25_70	449_015_1	300_135_1	441_135_1	440_0135_18	444_015_1	380_135_1	246_4_1	104_135_171	904_135_507	1843_2_80	418_2_114	34_2_1	643_25_1	512_0135_1	1000_015_32
1144_135_195	1145_135_158	133_135_17	134_135_71	24_135_58	22_135_264	1076_25_122	407_2_215	939_2_42	404_35_32	4_45_104	813_6_206	934_135_8	670_135_1	711_4_35	128_135_1	1499_6_97	3841_015_10	413_135_201	297_135_1	292_135_1	925_6_143	926_135_409	1128_135_90	1324_4_377	89_0135_1	111_135_1	276_2_11	84_0135_1	1858_135_15	799_135_5	1525_135_77	1658_2_58	528_35_1	424_25_70	449_015_1	300_135_1	441_135_1	440_0135_21	444_015_1	380_135_1	246_4_1	104_135_163	904_135_499	1843_2_87	418_2_107	34_2_1	643_25_1	512_0135_1	1000_015_33
1144_135_203	1145_135_151	133_135_20	134_135_77	24_135_57	22_135_247	1076_25_119	407_2_215	939_2_42	404_35_35	4_45_118	813_6_219	934_135_5	670_135_1	711_4_37	128_135_1	1499_6_103	3841_015_8	413_135_203	297_135_1	292_135_1	925_6_141	926_135_420	1128_135_96	1324_4_378	89_0135_1	111_135_1	276_2_8	84_0135_1	1858_135_16	799_135_6	1525_135_73	1658_2_59	528_35_1	424_25_70	449_015_1	300_135_1	441_135_1	440_0135_24	444_015_1	380_135_1	246_4_1	104_135_168	904_135_508	1843_2_87	418_2_99	34_2_1	643_25_1	512_0135_1	1000_015_28
1144_135_213	1145_135_156	133_135_16	134_135_85	24_135_56	22_135_244	1076_25_122	407_2_219	939_2_47	404_35_34	4_45_124	813_6_225	934_135_4	670_135_1	711_4_40	128_135_1	1499_6_102	3841_015_10	413_135_197	297_135_1	292_135_1	925_6_143	926_135_406	1128_135_91	1324_4_379	89_0135_1	111_135_1	276_2_8	84_0135_1	1858_135_19	799_135_8	1525_135_69	1658_2_60	528_35_1	424_25_62	449_015_1	300_135_1	441_135_1	440_0135_26	444_015_1	380_135_1	246_4_1	104_135_163	904_135_500	1843_2_85	418_2_100	34_2_1	643_25_1	512_0135_1	1000_015_31
1144_135_218	1145_135_154	133_135_14	134_135_78	24_135_54	22_135_250	1076_25_135	407_2_210	939_2_43	404_35_32	4_45_135	813_6_225	934_135_3	670_135_1	711_4_43	128_135_1	1499_6_104	3841_015_10	413_135_200	297_135_1	292_135_1	925_6_149	926_135_388	1128_135_96	1324_4_376	89_0135_1	111_135_1	276_2_6	84_0135_1	1858_135_24	799_135_9	1525_135_63	1658_2_63	528_35_1	424_25_61	449_015_1	300_135_1	441_135_1	440_0135_23	444_015_1	380_135_1	246_4_1	104_135_170	904_135_520	1843_2_86	418_2_97	34_2_1	643_25_1	512_0135_1	1000_015_36
1144_135_217	1145_135_143	133_135_15	134_135_69	24_135_49	22_135_240	1076_25_136	407_2_216	939_2_45	404_35_33	4_45_136	813_6_224	934_135_2	670_135_1	711_4_46	128_135_1	1499_6_103	3841_015_10	413_135_203	297_135_1	292_135_1	925_6_148	926_135_389	1128_135_92	1324_4_368	89_0135_1	111_135_1	276_2_7	84_0135_1	1858_135_25	799_135_8	1525_135_57	1658_2_58	528_35_1	424_25_52	449_015_1	300_135_1	441_135_1	440_0135_26	444_015_1	380_135_1	246_4_1	104_135_174	904_135_537	1843_2_86	418_2_98	34_2_1	643_25_1	512_0135_1	1000_015_32
1144_135_210	1145_135_142	133_135_18	134_135_63	24_135_53	22_135_230	1076_25_126	407_2_202	939_2_45	404_35_35	4_45_154	813_6_227	934_135_2	670_135_1	711_4_51	128_135_1	1499_6_113	3841_015_9	413_135_198	297_135_1	292_135_1	925_6_148	926_135_374	1128_135_91	1324_4_365	89_0135_1	111_135_1	276_2_6	84_0135_1	1858_135_22	799_135_7	1525_135_60	1658_2_64	528_35_1	424_25_56	449_015_1	300_135_1	441_135_1	440_0135_27	444_015_1	380_135_1	246_4_1	104_135_168	904_135_545	1843_2_84	418_2_91	34_2_1	643_25_1	512_0135_1	1000_015_32
1144_135_207	1145_135_132	133_135_17	134_135_66	24_135_55	22_135_237	1076_25_129	407_2_208	939_2_47	404_35_31	4_45_137	813_6_234	934_135_1	670_135_1	711_4_54	128_135_1	1499_6_116	3841_015_7	413_135_200	297_135_1	292_135_1	925_6_142	926_135_370	1128_135_96	1324_4_364	89_0135_1	111_135_1	276_2_6	84_0135_1	1858_135_28	799_135_8	1525_135_58	1658_2_65	528_35_1	424_25_50	449_015_1	300_135_1	441_135_1	440_0135_28	444_015_1	380_135_1	246_4_1	104_135_162	904_135_538	1843_2_77	418_2_91	34_2_1	643_25_1	512_0135_1	1000_015_39
1144_135_209	1145_135_130	133_135_21	134_135_67	24_135_64	22_135_231	1076_25_122	407_2_216	939_2_44	404_35_31	4_45_125	813_6_235	934_135_1	670_135_1	711_4_47	128_135_1	1499_6_112	3841_015_9	413_135_207	297_135_1	292_135_1	925_6_140	926_135_352	1128_135_100	1324_4_364	89_0135_1	111_135_1	276_2_6	84_0135_1	1858_135_31	799_135_8	1525_135_55	1658_2_75	528_35_1	424_25_52	449_015_1	300_135_1	441_135_1	440_0135_30	444_015_1	380_135_1	246_4_1	104_135_151	904_135_540	1843_2_89	418_2_92	34_2_1	643_25_1	512_0135_1	1000_015_31
1144_135_204	1145_135_138	133_135_18	134_135_70	24_135_66	22_135_218	1076_25_122	407_2_217	939_2_51	404_35_27	4_45_121	813_6_232	670_135_1	711_4_48	128_135_1	1499_6_109	3841_015_10	413_135_202	297_135_1	292_135_1	925_6_144	926_135_348	1128_135_101	1324_4_364	89_0135_1	111_135_1	276_2_5	84_0135_1	1858_135_34	799_135_6	1525_135_54	1658_2_66	528_35_1	424_25_41	449_015_1	300_135_1	441_135_1	440_0135_36	444_015_1	380_135_1	246_4_1	104_135_141	904_135_567	1843_2_85	418_2_90	34_2_1	643_25_1	1000_015_28	591_135_1	330_135_1
1144_135_207	1145_135_126	133_135_21	134_135_65	24_135_68	22_135_216	1076_25_125	407_2_214	939_2_51	404_35_25	4_45_118	813_6_223	670_135_1	711_4_43	128_135_1	1499_6_106	3841_015_10	413_135_193	297_135_1	292_135_1	925_6_153	926_135_349	1128_135_102	1324_4_379	89_0135_1	111_135_1	276_2_7	84_0135_1	1858_135_36	799_135_5	1525_135_54	1658_2_67	528_35_1	424_25_44	449_015_1	300_135_1	441_135_1	440_0135_34	444_015_1	380_135_1	246_4_1	104_135_144	904_135_568	1843_2_88	418_2_91	34_2_1	643_25_1	1000_015_27	591_135_1	330_135_1
1144_135_200	1145_135_110	133_135_23	134_135_68	24_135_65	22_135_218	1076_25_129	407_2_206	939_2_58	404_35_28	4_45_125	813_6_214	670_135_1	711_4_42	128_135_1	1499_6_102	3841_015_10	413_135_201	297_135_1	292_135_1	925_6_153	926_135_331	1128_135_102	1324_4_397	89_0135_1	111_135_1	276_2_4	84_0135_1	1858_135_35	799_135_5	1525_135_50	1658_2_73	528_35_1	424_25_44	449_015_1	300_135_1	441_135_1	440_0135_37	444_015_1	380_135_1	246_4_1	104_135_140	904_135_569	1843_2_91	418_2_85	34_2_1	643_25_1	1000_015_32	591_135_1	330_135_1
1144_135_196	1145_135_109	133_135_20	134_135_75	24_135_59	22_135_215	1076_25_129	407_2_202	939_2_61	404_35_26	4_45_112	813_6_223	670_135_1	711_4_38	128_135_1	1499_6_92	3841_015_10	413_135_206	297_135_1	292_135_1	925_6_148	926_135_302	1128_135_97	1324_4_412	89_0135_1	111_135_1	276_2_3	84_0135_1	1858_135_36	799_135_2	1525_135_52	1658_2_80	528_35_1	424_25_44	449_015_1	300_135_1	441_135_1	440_0135_34	444_015_1	380_135_1	246_4_1	104_135_140	904_135_589	1843_2_88	418_2_86	34_2_1	643_25_1	1000_015_32	591_135_1	330_135_1
1144_135_176	1145_135_97	133_135_23	134_135_77	24_135_62	22_135_206	1076_25_134	407_2_195	939_2_65	404_35_26	4_45_110	813_6_210	670_135_1	711_4_36	128_135_1	1499_6_91	3841_015_8	413_135_202	297_135_1	292_135_1	925_6_158	926_135_297	1128_135_96	1324_4_434	89_0135_1	111_135_1	276_2_3	84_0135_1	1858_135_31	799_135_1	1525_135_51	1658_2_87	528_35_1	424_25_43	449_015_1	300_135_1	441_135_1	440_0135_35	444_015_1	380_135_1	246_4_1	104_135_163	904_135_591	1843_2_94	418_2_80	34_2_1	643_25_1	1000_015_28	591_135_1	330_135_1
1144_135_181	1145_135_103	133_135_24	134_135_75	24_135_63	22_135_214	1076_25_140	407_2_182	939_2_62	404_35_25	4_45_113	813_6_215	670_135_1	711_4_35	128_135_1	1499_6_90	3841_015_7	413_135_200	297_135_1	292_135_1	925_6_173	926_135_284	1128_135_93	1324_4_447	89_0135_1	111_135_1	276_2_4	84_0135_1	1858_135_31	799_135_1	1525_135_49	1658_2_86	528_35_1	424_25_50	449_015_1	300_135_1	441_135_1	440_0135_41	444_015_1	380_135_1	246_4_1	104_135_168	904_135_613	1843_2_99	418_2_68	34_2_1	643_25_1	1000_015_29	591_135_1	330_135_1
1144_135_175	1145_135_100	133_135_23	134_135_73	24_135_56	22_135_206	1076_25_137	407_2_186	939_2_71	404_35_28	4_45_112	813_6_203	670_135_1	711_4_35	128_135_1	1499_6_94	3841_015_6	413_135_212	297_135_1	292_135_1	925_6_175	926_135_278	1128_135_104	1324_4_450	89_0135_1	111_135_1	276_2_4	1858_135_26	799_135_1	1525_135_52	1658_2_86	528_35_1	424_25_58	449_015_1	300_135_1	441_135_1	440_0135_38	444_015_1	380_135_1	246_4_1	104_135_164	904_135_624	1843_2_102	418_2_69	34_2_1	643_25_1	1000_015_30	591_135_1	330_135_1	332_135_53
1144_135_183	1145_135_93	133_135_25	134_135_72	24_135_49	22_135_189	1076_25_152	407_2_182	939_2_78	404_35_24	4_45_106	813_6_193	670_135_1	711_4_34	128_135_1	1499_6_88	3841_015_6	413_135_220	297_135_1	292_135_1	925_6_174	926_135_278	1128_135_103	1324_4_466	89_0135_1	111_135_1	276_2_3	1858_135_29	799_135_1	1525_135_51	1658_2_80	528_35_1	424_25_54	449_015_1	300_135_1	441_135_1	440_0135_38	444_015_1	380_135_1	246_4_1	104_135_185	904_135_656	1843_2_114	418_2_61	34_2_1	643_25_1	1000_015_32	591_135_1	330_135_1	332_135_54
1144_135_180	1145_135_91	133_135_25	134_135_61	24_135_57	22_135_194	1076_25_158	407_2_173	939_2_86	404_35_23	4_45_104	813_6_199	670_135_1	711_4_34	128_135_1	1499_6_87	3841_015_4	413_135_220	297_135_1	292_135_1	925_6_161	926_135_286	1128_135_101	1324_4_458	89_0135_1	111_135_1	276_2_3	1858_135_28	799_135_1	1525_135_46	1658_2_89	528_35_1	424_25_58	449_015_1	300_135_1	441_135_1	440_0135_38	444_015_1	380_135_1	246_4_1	104_135_179	904_135_658	1843_2_112	418_2_61	34_2_1	643_25_1	1000_015_33	591_135_1	330_135_1	332_135_49
1144_135_173	1145_135_90	133_135_21	134_135_58	24_135_58	22_135_210	1076_25_176	407_2_177	939_2_90	404_35_20	4_45_104	813_6_198	670_135_1	711_4_35	128_135_1	1499_6_89	3841_015_3	413_135_238	297_135_1	292_135_1	925_6_158	926_135_295	1128_135_100	1324_4_433	89_0135_1	111_135_1	276_2_4	1858_135_31	799_135_1	1525_135_46	1658_2_88	528_35_1	424_25_64	449_015_1	300_135_1	441_135_1	440_0135_37	444_015_1	380_135_1	246_4_1	104_135_183	904_135_681	1843_2_114	418_2_61	34_2_1	643_25_1	1000_015_34	591_135_1	330_135_1	332_135_51
1144_135_182	1145_135_92	133_135_17	134_135_59	24_135_60	22_135_211	1076_25_181	407_2_183	939_2_88	404_35_25	4_45_107	813_6_185	670_135_1	711_4_36	128_135_1	1499_6_84	3841_015_3	413_135_231	297_135_1	292_135_1	925_6_159	926_135_300	1128_135_106	1324_4_441	89_0135_1	111_135_1	276_2_4	1858_135_24	1525_135_52	1658_2_86	528_35_1	424_25_72	449_015_1	300_135_1	441_135_1	440_0135_41	444_015_1	380_135_1	246_4_1	104_135_185	904_135_680	1843_2_118	418_2_60	34_2_1	643_25_1	1000_015_30	591_135_1	330_135_1	332_135_50	67_135_1
1144_135_166	1145_135_84	133_135_19	134_135_58	24_135_57	22_135_224	1076_25_192	407_2_174	939_2_90	404_35_26	4_45_99	813_6_176	670_135_1	711_4_34	128_135_1	1499_6_78	3841_015_3	413_135_238	297_135_1	292_135_1	925_6_162	926_135_303	1128_135_105	1324_4_442	89_0135_1	111_135_1	276_2_4	1858_135_24	1525_135_50	1658_2_84	528_35_1	424_25_79	449_015_1	300_135_1	441_135_1	440_0135_40	444_015_1	380_135_1	246_4_1	104_135_182	904_135_690	1843_2_114	418_2_56	34_2_1	643_25_1	1000_015_26	591_135_1	330_135_1	332_135_47	67_135_1
1144_135_166	1145_135_93	133_135_23	134_135_59	24_135_55	22_135_231	1076_25_191	407_2_177	939_2_99	404_35_31	4_45_103	813_6_168	670_135_1	711_4_31	128_135_1	1499_6_69	3841_015_1	413_135_234	297_135_1	292_135_1	925_6_150	926_135_298	1128_135_108	1324_4_431	89_0135_1	111_135_1	276_2_5	1858_135_22	1525_135_54	1658_2_85	528_35_1	424_25_91	449_015_1	300_135_1	441_135_1	440_0135_42	444_015_1	380_135_1	246_4_1	104_135_189	904_135_682	1843_2_119	418_2_53	34_2_1	643_25_1	1000_015_29	591_135_1	330_135_1	332_135_44	67_135_1
1144_135_182	1145_135_99	133_135_26	134_135_67	24_135_56	22_135_230	1076_25_185	407_2_173	939_2_110	404_35_27	4_45_103	813_6_172	670_135_1	711_4_29	128_135_1	1499_6_66	3841_015_1	413_135_238	297_135_1	292_135_1	925_6_150	926_135_294	1128_135_116	1324_4_434	89_0135_1	111_135_1	276_2_5	1858_135_23	1525_135_54	1658_2_88	528_35_1	424_25_90	449_015_1	300_135_1	441_135_1	440_0135_42	444_015_1	380_135_1	246_4_1	104_135_188	904_135_699	1843_2_120	418_2_48	34_2_1	643_25_1	1000_015_23	591_135_1	330_135_1	332_135_39	67_135_1
1144_135_187	1145_135_107	133_135_26	134_135_65	24_135_58	22_135_233	1076_25_190	407_2_162	939_2_109	404_35_29	4_45_111	813_6_172	670_135_1	711_4_33	128_135_1	1499_6_70	3841_015_2	413_135_228	297_135_1	292_135_1	925_6_144	926_135_298	1128_135_114	1324_4_420	89_0135_1	111_135_1	276_2_6	1858_135_27	1525_135_49	1658_2_88	528_35_1	424_25_92	449_015_1	300_135_1	441_135_1	440_0135_42	444_015_1	380_135_1	246_4_1	104_135_198	904_135_693	1843_2_122	418_2_49	34_2_1	643_25_1	1000_015_24	591_135_1	330_135_1	332_135_47	67_135_1
1144_135_169	1145_135_106	133_135_26	134_135_71	24_135_59	22_135_253	1076_25_221	407_2_161	939_2_110	404_35_31	4_45_103	813_6_156	670_135_1	711_4_28	128_135_1	1499_6_63	3841_015_1	413_135_235	297_135_1	292_135_1	925_6_140	926_135_309	1128_135_108	1324_4_406	89_0135_1	111_135_1	276_2_6	1858_135_29	1525_135_50	1658_2_81	528_35_1	424_25_94	449_015_1	300_135_1	441_135_1	440_0135_38	444_015_1	380_135_1	246_4_1	104_135_188	904_135_708	1843_2_119	418_2_51	34_2_1	643_25_1	1000_015_26	591_135_1	330_135_1	332_135_58	67_135_1
1128_135_111	591_135_1	607_135_292	1324_4_393	1145_135_101	449_015_1	134_135_72	3866_135_5	332_135_60	133_135_26	19_135_1	89_0135_1	111_135_1	276_2_6	3738_015_225	1905_135_419	256_25_383	24_135_66	850_35_49	1144_135_173	22_135_241	1076_25_236	45_135_102	300_135_1	2035_135_314	1988_135_31	407_2_163	1525_135_46	1658_2_79	404_35_27	186_135_61	4_45_127	613_135_135	128_135_1	5_135_1	1562_135_46	813_6_161	1036_4_238	424_25_96	1858_135_29	203_015_1	142_135_92	1215_6_49	465_4_494	561_135_16	441_135_1	440_0135_41	670_135_1	147_135_1	148_135_73
1128_135_110	591_135_1	607_135_296	1324_4_381	1145_135_106	449_015_1	134_135_67	3866_135_6	332_135_54	133_135_23	19_135_1	89_0135_1	111_135_1	276_2_6	3738_015_214	1905_135_425	256_25_368	24_135_56	850_35_54	1144_135_168	22_135_246	1076_25_242	45_135_104	300_135_1	2035_135_320	1988_135_29	407_2_153	1525_135_41	1658_2_82	404_35_22	186_135_64	4_45_128	613_135_128	128_135_1	5_135_1	1562_135_48	813_6_160	1036_4_235	424_25_86	1858_135_32	203_015_1	142_135_97	1215_6_57	465_4_503	561_135_15	441_135_1	440_0135_40	670_135_1	147_135_1	148_135_63
1128_135_112	591_135_1	607_135_305	1324_4_361	1145_135_115	449_015_1	134_135_66	3866_135_5	332_135_61	133_135_24	19_135_1	89_0135_1	111_135_1	276_2_6	3738_015_217	1905_135_434	256_25_360	24_135_57	850_35_45	1144_135_167	22_135_249	1076_25_250	45_135_99	300_135_1	2035_135_330	1988_135_24	407_2_148	1525_135_37	1658_2_82	404_35_24	186_135_56	4_45_140	613_135_130	128_135_1	5_135_1	1562_135_58	813_6_154	1036_4_227	424_25_74	1858_135_30	203_015_1	142_135_93	1215_6_50	465_4_498	561_135_15	441_135_1	440_0135_34	670_135_1	147_135_1	148_135_69
1128_135_101	591_135_1	607_135_295	1324_4_382	1145_135_106	449_015_1	134_135_62	3866_135_6	332_135_69	133_135_23	19_135_1	89_0135_1	111_135_1	276_2_6	3738_015_228	1905_135_433	256_25_340	24_135_56	850_35_45	1144_135_166	22_135_256	1076_25_248	45_135_107	300_135_1	2035_135_341	1988_135_24	407_2_135	1525_135_37	1658_2_84	404_35_26	186_135_52	4_45_134	613_135_123	128_135_1	5_135_1	1562_135_58	813_6_148	1036_4_228	424_25_68	1858_135_27	203_015_1	142_135_90	1215_6_65	465_4_510	561_135_15	441_135_1	440_0135_35	670_135_1	147_135_1	148_135_70
1128_135_93	591_135_1	607_135_285	1324_4_393	1145_135_99	449_015_1	134_135_66	3866_135_7	332_135_58	133_135_25	19_135_1	89_0135_1	111_135_1	276_2_8	3738_015_211	1905_135_433	256_25_325	24_135_57	850_35_44	1144_135_163	22_135_254	1076_25_237	45_135_102	300_135_1	2035_135_352	1988_135_20	407_2_125	1525_135_37	1658_2_90	404_35_23	186_135_47	4_45_147	613_135_114	128_135_1	5_135_1	1562_135_52	813_6_149	1036_4_227	424_25_69	1858_135_28	203_015_1	142_135_96	1215_6_69	465_4_529	561_135_13	441_135_1	440_0135_31	670_135_1	147_135_1	148_135_68
1128_135_96	591_135_1	607_135_276	1324_4_380	1145_135_100	449_015_1	134_135_68	3866_135_4	332_135_56	133_135_23	19_135_1	89_0135_1	111_135_1	276_2_6	3738_015_217	1905_135_443	256_25_341	24_135_57	850_35_42	1144_135_175	22_135_239	1076_25_239	45_135_102	300_135_1	2035_135_343	1988_135_20	407_2_129	1525_135_42	1658_2_92	404_35_20	186_135_46	4_45_136	613_135_117	128_135_1	5_135_1	1562_135_44	813_6_154	1036_4_222	424_25_71	1858_135_27	203_015_1	142_135_94	1215_6_87	465_4_575	561_135_14	441_135_1	440_0135_29	670_135_1	147_135_1	148_135_70
1128_135_107	591_135_1	607_135_284	1324_4_383	1145_135_96	449_015_1	134_135_69	3866_135_5	332_135_61	133_135_20	19_135_1	89_0135_1	111_135_1	276_2_6	3738_015_217	1905_135_460	256_25_330	24_135_49	850_35_46	1144_135_180	22_135_222	1076_25_232	45_135_111	300_135_1	2035_135_353	1988_135_24	407_2_115	1525_135_37	1658_2_82	404_35_25	186_135_48	4_45_141	613_135_113	128_135_1	5_135_1	1562_135_43	813_6_138	1036_4_236	424_25_74	1858_135_30	203_015_1	142_135_91	1215_6_99	465_4_579	561_135_16	441_135_1	440_0135_31	670_135_1	147_135_1	148_135_69
1128_135_98	591_135_1	607_135_290	1324_4_369	1145_135_90	449_015_1	134_135_67	3866_135_6	332_135_56	133_135_14	19_135_1	89_0135_1	111_135_1	276_2_6	3738_015_241	1905_135_450	256_25_348	24_135_44	850_35_51	1144_135_179	22_135_228	1076_25_232	45_135_122	300_135_1	2035_135_361	1988_135_23	407_2_117	1525_135_35	1658_2_71	404_35_24	186_135_49	4_45_152	613_135_107	128_135_1	5_135_1	1562_135_45	813_6_138	1036_4_244	424_25_67	1858_135_26	203_015_1	142_135_81	1215_6_100	465_4_590	561_135_14	441_135_1	440_0135_31	670_135_1	147_135_1	148_135_70
1128_135_101	591_135_1	607_135_280	1324_4_375	1145_135_95	449_015_1	134_135_68	3866_135_3	332_135_61	133_135_12	19_135_1	89_0135_1	111_135_1	276_2_7	3738_015_228	1905_135_438	256_25_347	24_135_47	850_35_46	1144_135_182	22_135_227	1076_25_217	45_135_128	300_135_1	2035_135_366	1988_135_21	407_2_115	1525_135_27	1658_2_73	404_35_24	186_135_54	4_45_159	613_135_102	128_135_1	5_135_1	1562_135_50	813_6_138	1036_4_247	424_25_70	1858_135_29	203_015_1	142_135_82	1215_6_104	465_4_587	561_135_17	441_135_1	440_0135_32	670_135_1	147_135_1	148_135_77
1128_135_93	591_135_1	607_135_274	1324_4_370	1145_135_96	449_015_1	134_135_71	3866_135_2	332_135_60	133_135_12	19_135_1	89_0135_1	111_135_1	276_2_4	3738_015_227	1905_135_457	256_25_342	24_135_46	850_35_46	1144_135_188	22_135_226	1076_25_215	45_135_140	300_135_1	2035_135_369	1988_135_22	407_2_110	1525_135_26	1658_2_71	404_35_21	186_135_55	4_45_152	613_135_100	128_135_1	5_135_1	1562_135_50	813_6_144	1036_4_239	424_25_68	1858_135_31	203_015_1	142_135_84	1215_6_106	465_4_589	561_135_18	441_135_1	440_0135_32	670_135_1	147_135_1	148_135_72
1128_135_100	591_135_1	607_135_280	1324_4_376	1145_135_95	449_015_1	134_135_66	3866_135_2	332_135_62	133_135_11	19_135_1	89_0135_1	111_135_1	276_2_4	3738_015_238	1905_135_456	256_25_358	24_135_43	850_35_42	1144_135_190	22_135_227	1076_25_217	45_135_139	300_135_1	2035_135_364	1988_135_24	407_2_102	1525_135_25	1658_2_62	404_35_20	186_135_44	4_45_162	613_135_104	128_135_1	5_135_1	1562_135_47	813_6_137	1036_4_246	424_25_62	1858_135_25	203_015_1	142_135_84	1215_6_103	465_4_599	561_135_19	441_135_1	440_0135_30	670_135_1	147_135_1	148_135_78
1128_135_97	591_135_1	607_135_289	1324_4_371	1145_135_91	449_015_1	134_135_68	3866_135_1	332_135_65	133_135_10	19_135_1	89_0135_1	111_135_1	276_2_4	3738_015_248	1905_135_480	256_25_348	24_135_39	850_35_39	1144_135_188	22_135_236	1076_25_207	45_135_137	300_135_1	2035_135_349	1988_135_25	407_2_92	1525_135_29	1658_2_62	404_35_19	186_135_45	4_45_183	613_135_102	128_135_1	5_135_1	1562_135_47	813_6_142	1036_4_238	424_25_64	1858_135_18	203_015_1	142_135_94	1215_6_102	465_4_615	561_135_20	441_135_1	440_0135_34	670_135_1	147_135_1	148_135_79
1128_135_92	591_135_1	607_135_287	1324_4_353	1145_135_97	449_015_1	134_135_59	330_135_1	332_135_62	133_135_6	19_135_1	89_0135_1	111_135_1	276_2_4	3738_015_242	1905_135_457	256_25_363	24_135_41	850_35_38	1144_135_191	22_135_252	1076_25_204	45_135_145	300_135_1	2035_135_338	1988_135_25	407_2_94	1525_135_27	1658_2_59	404_35_19	186_135_47	4_45_178	613_135_100	128_135_1	5_135_1	1562_135_46	813_6_144	1036_4_224	424_25_66	1858_135_20	203_015_1	142_135_98	1215_6_102	465_4_631	561_135_13	440_0135_36	670_135_1	147_135_1	148_135_82	149_015_1
1128_135_88	591_135_1	607_135_291	1324_4_368	1145_135_98	449_015_1	134_135_54	330_135_1	332_135_62	133_135_5	19_135_1	89_0135_1	111_135_1	276_2_4	3738_015_232	1905_135_469	256_25_343	24_135_39	850_35_39	1144_135_197	22_135_244	1076_25_192	45_135_139	300_135_1	2035_135_323	1988_135_31	407_2_85	1525_135_27	1658_2_51	404_35_21	186_135_44	4_45_188	613_135_96	128_135_1	5_135_1	1562_135_44	813_6_142	1036_4_219	424_25_64	1858_135_23	203_015_1	142_135_97	1215_6_106	465_4_669	561_135_11	440_0135_33	670_135_1	147_135_1	148_135_89	149_015_1
1128_135_82	591_135_1	607_135_291	1324_4_373	1145_135_112	449_015_1	134_135_41	330_135_1	332_135_66	133_135_6	19_135_1	89_0135_1	111_135_1	276_2_4	3738_015_223	1905_135_467	256_25_333	24_135_38	850_35_41	1144_135_185	22_135_227	1076_25_194	45_135_149	300_135_1	2035_135_329	1988_135_29	407_2_80	1525_135_28	1658_2_53	404_35_22	186_135_45	4_45_182	613_135_102	128_135_1	5_135_1	1562_135_47	813_6_144	1036_4_207	424_25_65	1858_135_24	203_015_1	142_135_95	1215_6_100	465_4_677	561_135_10	440_0135_34	670_135_1	147_135_1	148_135_99	149_015_1
1128_135_83	591_135_1	607_135_264	1324_4_385	1145_135_112	449_015_1	134_135_38	330_135_1	332_135_61	133_135_7	19_135_1	89_0135_1	111_135_1	276_2_3	3738_015_231	1905_135_467	256_25_314	24_135_37	850_35_33	1144_135_184	22_135_221	1076_25_194	45_135_152	300_135_1	2035_135_321	1988_135_22	407_2_73	1525_135_29	1658_2_48	404_35_21	186_135_43	4_45_202	613_135_103	128_135_1	5_135_1	1562_135_47	813_6_137	1036_4_206	424_25_68	1858_135_27	203_015_1	142_135_108	1215_6_100	465_4_667	561_135_12	440_0135_35	670_135_1	147_135_1	148_135_101	149_015_1
1128_135_85	591_135_1	607_135_277	1324_4_397	1145_135_117	449_015_1	134_135_37	330_135_1	332_135_53	133_135_6	19_135_1	89_0135_1	111_135_1	276_2_4	3738_015_239	1905_135_454	256_25_286	24_135_35	850_35_33	1144_135_188	22_135_230	1076_25_195	45_135_158	300_135_1	2035_135_336	1988_135_18	407_2_68	1525_135_30	1658_2_53	404_35_19	186_135_39	4_45_182	613_135_89	128_135_1	5_135_1	1562_135_46	813_6_141	1036_4_214	424_25_62	1858_135_28	203_015_1	142_135_105	1215_6_93	465_4_707	561_135_10	440_0135_36	670_135_1	147_135_1	148_135_94	149_015_1
1128_135_82	591_135_1	607_135_272	1324_4_419	1145_135_112	449_015_1	134_135_38	330_135_1	332_135_56	133_135_11	19_135_1	89_0135_1	111_135_1	276_2_4	3738_015_240	1905_135_436	256_25_274	24_135_33	850_35_34	1144_135_190	22_135_225	1076_25_186	45_135_156	300_135_1	2035_135_341	1988_135_20	407_2_60	1525_135_36	1658_2_48	404_35_15	186_135_43	4_45_191	613_135_85	128_135_1	5_135_1	1562_135_54	813_6_147	1036_4_217	424_25_51	1858_135_33	203_015_1	142_135_107	1215_6_90	465_4_733	561_135_11	440_0135_35	670_135_1	147_135_1	148_135_87	149_015_1
1128_135_85	591_135_1	607_135_270	1324_4_405	1145_135_111	449_015_1	134_135_39	330_135_1	332_135_65	133_135_11	19_135_1	89_0135_1	111_135_1	276_2_4	3738_015_258	1905_135_447	256_25_289	24_135_33	850_35_33	1144_135_191	22_135_215	1076_25_185	45_135_158	300_135_1	2035_135_339	1988_135_19	407_2_47	1525_135_31	1658_2_47	404_35_17	186_135_50	4_45_201	613_135_86	128_135_1	5_135_1	1562_135_53	813_6_151	1036_4_223	424_25_52	1858_135_35	203_015_1	142_135_103	1215_6_77	465_4_755	561_135_9	440_0135_40	670_135_1	147_135_1	148_135_83	149_015_1
1128_135_88	591_135_1	607_135_284	1324_4_397	1145_135_113	449_015_1	134_135_37	330_135_1	332_135_64	133_135_12	19_135_1	89_0135_1	111_135_1	276_2_5	3738_015_267	1905_135_449	256_25_299	24_135_33	850_35_35	1144_135_182	22_135_232	1076_25_190	45_135_170	300_135_1	2035_135_348	1988_135_21	407_2_42	1525_135_35	1658_2_44	404_35_14	186_135_43	4_45_214	613_135_84	128_135_1	5_135_1	1562_135_50	813_6_145	1036_4_247	424_25_51	1858_135_32	203_015_1	142_135_100	1215_6_71	465_4_765	561_135_6	440_0135_40	670_135_1	147_135_1	148_135_68	149_015_1
1128_135_96	591_135_1	607_135_288	1324_4_400	1145_135_103	449_015_1	134_135_36	330_135_1	332_135_65	133_135_14	19_135_1	89_0135_1	111_135_1	276_2_3	3738_015_256	1905_135_452	256_25_287	24_135_30	850_35_37	1144_135_181	22_135_229	1076_25_182	45_135_171	300_135_1	2035_135_324	1988_135_23	407_2_40	1525_135_40	1658_2_60	404_35_17	186_135_38	4_45_207	613_135_89	128_135_1	5_135_1	1562_135_48	813_6_152	1036_4_259	424_25_49	1858_135_27	203_015_1	142_135_105	1215_6_73	465_4_769	561_135_6	440_0135_41	670_135_1	147_135_1	148_135_71	149_015_1
1128_135_104	591_135_1	607_135_278	1324_4_402	1145_135_111	449_015_1	134_135_36	330_135_1	332_135_67	133_135_14	19_135_1	89_0135_1	111_135_1	276_2_5	3738_015_259	1905_135_428	256_25_267	24_135_32	850_35_37	1144_135_187	22_135_234	1076_25_175	45_135_168	300_135_1	2035_135_339	1988_135_26	407_2_44	1525_135_40	1658_2_59	404_35_16	186_135_38	4_45_215	613_135_82	128_135_1	5_135_1	1562_135_52	813_6_156	1036_4_265	424_25_44	1858_135_29	203_015_1	142_135_104	1215_6_70	465_4_792	561_135_6	440_0135_38	670_135_1	147_135_1	148_135_73	149_015_1
1128_135_107	591_135_1	607_135_274	1324_4_410	1145_135_115	449_015_1	134_135_37	330_135_1	332_135_67	133_135_13	19_135_1	89_0135_1	111_135_1	276_2_4	3738_015_267	1905_135_432	256_25_265	24_135_29	850_35_37	1144_135_184	22_135_224	1076_25_167	45_135_176	300_135_1	2035_135_343	1988_135_26	407_2_39	1525_135_42	1658_2_49	404_35_18	186_135_39	4_45_203	613_135_77	128_135_1	5_135_1	1562_135_52	813_6_158	1036_4_260	424_25_41	1858_135_31	203_015_1	142_135_101	1215_6_71	465_4_821	561_135_7	440_0135_48	670_135_1	147_135_1	148_135_74	149_015_1
1128_135_109	591_135_1	607_135_269	1324_4_404	1145_135_118	449_015_1	134_135_37	330_135_1	332_135_64	133_135_7	19_135_1	89_0135_1	111_135_1	276_2_5	3738_015_268	1905_135_417	256_25_272	24_135_29	850_35_33	1144_135_186	22_135_223	1076_25_158	45_135_172	300_135_1	2035_135_334	1988_135_27	407_2_37	1525_135_43	1658_2_58	404_35_16	186_135_38	4_45_188	613_135_88	128_135_1	5_135_1	1562_135_43	813_6_150	1036_4_258	424_25_33	1858_135_36	203_015_1	142_135_96	1215_6_72	465_4_848	561_135_7	440_0135_43	670_135_1	147_135_1	148_135_76	149_015_1
1128_135_122	591_135_1	607_135_273	1324_4_409	1145_135_105	449_015_1	134_135_41	330_135_1	332_135_66	133_135_6	19_135_1	89_0135_1	111_135_1	276_2_5	3738_015_267	1905_135_429	256_25_286	24_135_31	850_35_35	1144_135_191	22_135_226	1076_25_143	45_135_167	300_135_1	2035_135_332	1988_135_30	407_2_35	1525_135_41	1658_2_68	404_35_14	186_135_39	4_45_177	613_135_82	128_135_1	5_135_1	1562_135_46	813_6_150	1036_4_246	424_25_31	1858_135_44	203_015_1	142_135_94	1215_6_64	465_4_894	561_135_6	440_0135_41	670_135_1	147_135_1	148_135_80	149_015_1
1128_135_122	591_135_1	607_135_289	1324_4_403	1145_135_105	449_015_1	134_135_47	330_135_1	332_135_70	133_135_6	19_135_1	89_0135_1	111_135_1	276_2_4	3738_015_273	1905_135_425	256_25_288	24_135_30	850_35_32	1144_135_188	22_135_233	1076_25_139	45_135_159	300_135_1	2035_135_329	1988_135_30	407_2_36	1525_135_41	1658_2_80	404_35_14	186_135_34	4_45_171	613_135_77	128_135_1	5_135_1	1562_135_41	813_6_158	1036_4_243	424_25_32	1858_135_44	203_015_1	142_135_94	1215_6_59	465_4_916	561_135_5	440_0135_40	670_135_1	147_135_1	148_135_80	149_015_1
1128_135_122	591_135_1	607_135_285	1324_4_404	1145_135_98	449_015_1	134_135_57	330_135_1	332_135_74	133_135_6	19_135_1	89_0135_1	111_135_1	276_2_3	3738_015_262	1905_135_430	256_25_281	24_135_31	850_35_29	1144_135_192	22_135_232	1076_25_136	45_135_157	300_135_1	2035_135_328	1988_135_35	407_2_34	1525_135_41	1658_2_90	404_35_15	186_135_36	4_45_169	613_135_69	128_135_1	5_135_1	1562_135_40	813_6_154	1036_4_227	424_25_43	1858_135_42	203_015_1	142_135_96	1215_6_52	465_4_934	561_135_5	440_0135_37	670_135_1	147_135_1	148_135_80	149_015_1
1128_135_119	591_135_1	607_135_283	1324_4_425	1145_135_104	449_015_1	134_135_60	330_135_1	332_135_72	133_135_5	19_135_1	89_0135_1	111_135_1	276_2_2	3738_015_268	1905_135_443	256_25_273	24_135_28	850_35_33	1144_135_198	22_135_219	1076_25_129	45_135_160	300_135_1	2035_135_319	1988_135_32	407_2_33	1525_135_40	1658_2_101	404_35_15	186_135_34	4_45_163	613_135_72	128_135_1	5_135_1	1562_135_35	813_6_156	1036_4_213	424_25_47	1858_135_41	203_015_1	142_135_95	1215_6_52	465_4_947	561_135_4	440_0135_38	670_135_1	147_135_1	148_135_73	149_015_1
1128_135_121	591_135_1	607_135_269	1324_4_435	1145_135_91	449_015_1	134_135_65	330_135_1	332_135_71	133_135_9	19_135_1	89_0135_1	111_135_1	276_2_2	3738_015_273	1905_135_451	256_25_281	24_135_27	850_35_34	1144_135_182	22_135_223	1076_25_111	45_135_165	300_135_1	2035_135_323	1988_135_35	407_2_27	1525_135_35	1658_2_105	404_35_15	186_135_32	4_45_171	613_135_76	128_135_1	5_135_1	1562_135_40	813_6_150	1036_4_210	424_25_45	1858_135_45	203_015_1	142_135_97	1215_6_51	465_4_961	561_135_6	440_0135_38	670_135_1	147_135_1	148_135_76	149_015_1
1128_135_127	591_135_1	607_135_274	1324_4_450	1145_135_85	449_015_1	134_135_65	330_135_1	332_135_75	133_135_8	19_135_1	89_0135_1	111_135_1	3738_015_275	1905_135_459	256_25_296	24_135_21	850_35_39	1144_135_178	22_135_220	1076_25_115	45_135_159	300_135_1	2035_135_329	1988_135_36	407_2_25	1525_135_35	1658_2_112	404_35_17	186_135_32	4_45_189	613_135_80	128_135_1	5_135_1	1562_135_43	813_6_143	1036_4_214	424_25_45	1858_135_41	203_015_1	142_135_92	1215_6_58	465_4_952	561_135_4	440_0135_42	670_135_1	147_135_1	148_135_70	149_015_1	380_135_1
1128_135_121	591_135_1	607_135_262	1324_4_461	1145_135_90	449_015_1	134_135_69	330_135_1	332_135_75	133_135_7	19_135_1	89_0135_1	111_135_1	3738_015_280	1905_135_455	256_25_279	24_135_21	850_35_41	1144_135_175	22_135_205	1076_25_116	45_135_174	300_135_1	2035_135_333	1988_135_34	407_2_22	1525_135_41	1658_2_114	404_35_17	186_135_36	4_45_193	613_135_85	128_135_1	5_135_1	1562_135_44	813_6_131	1036_4_225	424_25_50	1858_135_39	203_015_1	142_135_91	1215_6_60	465_4_933	561_135_4	440_0135_43	670_135_1	147_135_1	148_135_66	149_015_1	380_135_1
1128_135_112	591_135_1	607_135_259	1324_4_457	1145_135_80	449_015_1	134_135_75	330_135_1	332_135_79	133_135_7	19_135_1	89_0135_1	111_135_1	3738_015_269	1905_135_459	256_25_263	24_135_23	850_35_38	1144_135_183	22_135_210	1076_25_118	45_135_169	300_135_1	2035_135_347	1988_135_30	407_2_20	1525_135_42	1658_2_112	404_35_18	186_135_45	4_45_199	613_135_90	128_135_1	5_135_1	1562_135_42	813_6_127	1036_4_224	424_25_47	1858_135_45	203_015_1	142_135_90	1215_6_70	465_4_943	561_135_3	440_0135_42	670_135_1	147_135_1	148_135_66	149_015_1	380_135_1
1128_135_108	591_135_1	607_135_252	1324_4_452	1145_135_85	449_015_1	134_135_74	330_135_1	332_135_78	133_135_7	19_135_1	89_0135_1	111_135_1	3738_015_263	1905_135_457	256_25_277	24_135_21	850_35_40	1144_135_174	22_135_214	1076_25_118	45_135_159	300_135_1	2035_135_360	1988_135_32	407_2_21	1525_135_42	1658_2_117	404_35_17	186_135_39	4_45_206	613_135_103	128_135_1	5_135_1	1562_135_47	813_6_127	1036_4_219	424_25_54	1858_135_52	203_015_1	142_135_90	1215_6_75	465_4_900	561_135_4	440_0135_47	670_135_1	147_135_1	148_135_64	149_015_1	380_135_1
1128_135_112	591_135_1	607_135_241	1324_4_452	1145_135_78	449_015_1	134_135_73	330_135_1	332_135_90	133_135_9	19_135_1	89_0135_1	111_135_1	3738_015_267	1905_135_458	256_25_264	24_135_23	850_35_46	1144_135_169	22_135_228	1076_25_119	45_135_156	300_135_1	2035_135_354	1988_135_30	407_2_24	1525_135_41	1658_2_108	404_35_16	186_135_31	4_45_208	613_135_96	128_135_1	5_135_1	1562_135_51	813_6_126	1036_4_213	424_25_57	1858_135_52	203_015_1	142_135_85	1215_6_77	465_4_896	561_135_5	440_0135_50	670_135_1	147_135_1	148_135_59	149_015_1	380_135_1
1128_135_117	591_135_1	607_135_232	1324_4_441	1145_135_71	449_015_1	134_135_73	330_135_1	332_135_84	133_135_10	19_135_1	89_0135_1	111_135_1	3738_015_267	1905_135_464	256_25_290	24_135_28	850_35_49	1144_135_175	22_135_227	1076_25_128	45_135_159	300_135_1	2035_135_352	1988_135_26	407_2_28	1525_135_33	1658_2_105	404_35_14	186_135_35	4_45_194	613_135_101	128_135_1	5_135_1	1562_135_50	813_6_113	1036_4_209	424_25_51	1858_135_53	203_015_1	142_135_82	1215_6_84	465_4_885	561_135_5	440_0135_52	670_135_1	147_135_1	148_135_51	149_015_1	380_135_1
1128_135_125	591_135_1	607_135_229	1324_4_439	1145_135_71	449_015_1	134_135_72	330_135_1	332_135_75	133_135_9	19_135_1	89_0135_1	111_135_1	3738_015_265	1905_135_471	256_25_289	24_135_30	850_35_44	1144_135_170	22_135_223	1076_25_142	45_135_160	300_135_1	2035_135_350	1988_135_22	407_2_30	1525_135_30	1658_2_111	404_35_16	186_135_37	4_45_193	613_135_87	128_135_1	5_135_1	1562_135_48	813_6_114	1036_4_222	424_25_43	1858_135_53	203_015_1	142_135_82	1215_6_83	465_4_866	561_135_4	440_0135_56	670_135_1	147_135_1	148_135_47	149_015_1	380_135_1
1128_135_123	591_135_1	607_135_238	1324_4_454	1145_135_72	449_015_1	134_135_82	330_135_1	332_135_65	133_135_12	19_135_1	89_0135_1	111_135_1	3738_015_267	1905_135_472	256_25_297	24_135_35	850_35_48	1144_135_169	22_135_223	1076_25_143	45_135_158	300_135_1	2035_135_350	1988_135_27	407_2_38	1525_135_36	1658_2_104	404_35_20	186_135_32	4_45_197	613_135_85	128_135_1	5_135_1	1562_135_46	813_6_106	1036_4_225	424_25_39	1858_135_55	203_015_1	142_135_81	1215_6_88	465_4_856	561_135_3	440_0135_53	670_135_1	147_135_1	148_135_44	149_015_1	380_135_1
1128_135_116	591_135_1	607_135_239	1324_4_435	1145_135_78	449_015_1	134_135_68	330_135_1	332_135_70	133_135_10	19_135_1	89_0135_1	111_135_1	3738_015_272	1905_135_481	256_25_288	24_135_32	850_35_45	1144_135_163	22_135_206	1076_25_152	45_135_166	300_135_1	2035_135_353	1988_135_29	407_2_41	1525_135_35	1658_2_112	404_35_19	186_135_35	4_45_178	613_135_80	128_135_1	5_135_1	1562_135_42	813_6_109	1036_4_223	424_25_38	1858_135_60	203_015_1	142_135_76	1215_6_97	465_4_855	561_135_3	440_0135_55	670_135_1	147_135_1	148_135_55	149_015_1	380_135_1
1128_135_121	591_135_1	607_135_247	1324_4_449	1145_135_77	449_015_1	134_135_67	330_135_1	332_135_63	133_135_10	19_135_1	89_0135_1	111_135_1	3738_015_261	1905_135_483	256_25_298	24_135_34	850_35_51	1144_135_168	22_135_210	1076_25_157	45_135_173	300_135_1	2035_135_349	1988_135_30	407_2_42	1525_135_39	1658_2_113	404_35_18	186_135_37	4_45_169	613_135_74	128_135_1	5_135_1	1562_135_38	813_6_103	1036_4_226	424_25_35	1858_135_64	203_015_1	142_135_74	1215_6_100	465_4_830	561_135_2	440_0135_59	670_135_1	147_135_1	148_135_54	149_015_1	380_135_1
1128_135_132	591_135_1	607_135_250	1324_4_445	1145_135_71	449_015_1	134_135_71	330_135_1	332_135_71	133_135_12	19_135_1	89_0135_1	111_135_1	3738_015_258	1905_135_502	256_25_295	24_135_31	850_35_57	1144_135_165	22_135_216	1076_25_154	45_135_161	300_135_1	2035_135_353	1988_135_33	407_2_50	1525_135_39	1658_2_114	404_35_17	186_135_39	4_45_161	613_135_74	128_135_1	5_135_1	1562_135_39	813_6_109	1036_4_229	424_25_29	1858_135_67	203_015_1	142_135_76	1215_6_102	465_4_811	561_135_1	440_0135_58	670_135_1	147_135_1	148_135_54	149_015_1	380_135_1
1128_135_122	591_135_1	607_135_268	1324_4_447	1145_135_74	449_015_1	134_135_73	330_135_1	332_135_68	133_135_13	128_135_1	89_0135_1	111_135_1	3738_015_267	1905_135_505	256_25_299	24_135_31	850_35_54	1144_135_169	22_135_227	1076_25_161	45_135_161	300_135_1	2035_135_358	1988_135_30	407_2_57	1525_135_39	1658_2_101	404_35_17	186_135_40	4_45_174	5_135_1	1562_135_42	813_6_104	1036_4_230	424_25_26	1858_135_65	203_015_1	142_135_80	1215_6_98	465_4_784	613_135_74	440_0135_55	670_135_1	147_135_1	148_135_53	149_015_1	380_135_1	2_135_1	528_35_1
1128_135_128	591_135_1	607_135_257	1324_4_429	1145_135_75	449_015_1	134_135_75	330_135_1	332_135_69	133_135_13	128_135_1	89_0135_1	111_135_1	3738_015_271	1905_135_516	256_25_284	24_135_31	850_35_45	1144_135_171	22_135_235	1076_25_168	45_135_164	300_135_1	2035_135_356	1988_135_28	407_2_57	1525_135_38	1658_2_98	404_35_15	186_135_42	4_45_173	5_135_1	1562_135_42	813_6_105	1036_4_233	424_25_27	1858_135_73	203_015_1	142_135_77	1215_6_108	465_4_764	613_135_76	440_0135_60	670_135_1	147_135_1	148_135_50	149_015_1	380_135_1	2_135_1	528_35_1
1128_135_119	591_135_1	607_135_246	1324_4_412	1145_135_75	449_015_1	134_135_72	330_135_1	332_135_72	133_135_11	128_135_1	89_0135_1	111_135_1	3738_015_275	1905_135_492	256_25_278	24_135_36	850_35_48	1144_135_180	22_135_241	1076_25_174	45_135_172	300_135_1	2035_135_351	1988_135_33	407_2_58	1525_135_31	1658_2_107	404_35_17	186_135_46	4_45_172	5_135_1	1562_135_38	813_6_103	1036_4_234	424_25_21	1858_135_62	203_015_1	142_135_74	1215_6_107	465_4_754	613_135_79	440_0135_59	670_135_1	147_135_1	148_135_42	149_015_1	380_135_1	2_135_1	528_35_1
1128_135_121	591_135_1	607_135_247	1324_4_395	1145_135_74	449_015_1	134_135_82	330_135_1	332_135_70	133_135_16	128_135_1	89_0135_1	111_135_1	3738_015_281	1905_135_479	256_25_279	24_135_32	850_35_42	1144_135_193	22_135_238	1076_25_174	45_135_168	300_135_1	2035_135_376	1988_135_31	407_2_63	1525_135_29	1658_2_101	404_35_16	186_135_54	4_45_175	5_135_1	1562_135_38	813_6_109	1036_4_239	424_25_19	1858_135_68	203_015_1	142_135_78	1215_6_92	465_4_764	613_135_80	440_0135_59	670_135_1	147_135_1	148_135_43	149_015_1	380_135_1	2_135_1	528_35_1
1128_135_124	591_135_1	607_135_266	1324_4_389	1145_135_73	449_015_1	134_135_85	330_135_1	332_135_69	133_135_16	128_135_1	89_0135_1	111_135_1	3738_015_272	1905_135_503	256_25_283	24_135_36	850_35_40	1144_135_207	22_135_218	1076_25_189	45_135_161	300_135_1	2035_135_376	1988_135_28	407_2_71	1525_135_35	1658_2_102	404_35_19	186_135_48	4_45_169	5_135_1	1562_135_38	813_6_115	1036_4_231	424_25_16	1858_135_68	203_015_1	142_135_67	1215_6_82	465_4_751	613_135_78	440_0135_55	670_135_1	147_135_1	148_135_45	149_015_1	380_135_1	2_135_1	528_35_1
1128_135_126	591_135_1	607_135_275	1324_4_390	1145_135_71	449_015_1	134_135_83	330_135_1	332_135_70	133_135_17	128_135_1	89_0135_1	111_135_1	3738_015_278	1905_135_516	256_25_293	24_135_49	850_35_43	1144_135_216	22_135_224	1076_25_187	45_135_153	300_135_1	2035_135_366	1988_135_33	407_2_69	1525_135_37	1658_2_105	404_35_17	186_135_51	4_45_177	5_135_1	1562_135_38	813_6_114	1036_4_230	424_25_18	1858_135_68	203_015_1	142_135_63	1215_6_76	465_4_752	613_135_80	440_0135_53	670_135_1	147_135_1	148_135_42	149_015_1	380_135_1	2_135_1	528_35_1
1128_135_132	591_135_1	607_135_283	1324_4_393	1145_135_69	449_015_1	134_135_92	330_135_1	332_135_71	133_135_19	128_135_1	89_0135_1	111_135_1	3738_015_275	1905_135_525	256_25_285	24_135_58	850_35_41	1144_135_223	22_135_239	1076_25_182	45_135_152	300_135_1	2035_135_382	1988_135_36	407_2_75	1525_135_34	1658_2_104	404_35_17	186_135_42	4_45_186	5_135_1	1562_135_41	813_6_114	1036_4_224	424_25_20	1858_135_66	203_015_1	142_135_60	1215_6_77	465_4_762	613_135_88	440_0135_52	670_135_1	147_135_1	148_135_43	149_015_1	380_135_1	2_135_1	528_35_1
1128_135_132	591_135_1	607_135_278	1324_4_391	1145_135_78	449_015_1	134_135_90	330_135_1	332_135_70	133_135_23	128_135_1	89_0135_1	111_135_1	3738_015_290	1905_135_508	256_25_289	24_135_56	850_35_44	1144_135_228	22_135_240	1076_25_181	45_135_156	300_135_1	2035_135_398	1988_135_32	407_2_77	1525_135_33	1658_2_95	404_35_17	186_135_45	4_45_184	5_135_1	1562_135_42	813_6_109	1036_4_235	424_25_22	1858_135_70	203_015_1	142_135_56	1215_6_71	465_4_750	613_135_88	440_0135_53	670_135_1	147_135_1	148_135_46	149_015_1	380_135_1	2_135_1	528_35_1
1128_135_137	591_135_1	607_135_290	1324_4_371	1145_135_76	449_015_1	134_135_95	330_135_1	332_135_70	133_135_22	128_135_1	89_0135_1	111_135_1	3738_015_303	1905_135_504	256_25_303	24_135_50	850_35_60	1144_135_215	22_135_250	1076_25_172	45_135_152	300_135_1	2035_135_368	1988_135_31	407_2_69	1525_135_36	1658_2_102	404_35_15	186_135_42	4_45_180	5_135_1	1562_135_42	813_6_121	1036_4_229	424_25_18	1858_135_70	203_015_1	142_135_61	1215_6_62	465_4_756	613_135_83	440_0135_55	670_135_1	147_135_1	148_135_45	149_015_1	380_135_1	2_135_1	528_35_1
1128_135_143	591_135_1	607_135_299	1324_4_371	1145_135_74	449_015_1	134_135_95	330_135_1	332_135_69	133_135_21	128_135_1	89_0135_1	111_135_1	3738_015_306	1905_135_504	256_25_305	24_135_54	850_35_58	1144_135_214	22_135_256	1076_25_168	45_135_150	300_135_1	2035_135_362	1988_135_31	407_2_63	1525_135_31	1658_2_103	404_35_15	186_135_49	4_45_174	5_135_1	1562_135_38	813_6_112	1036_4_224	424_25_20	1858_135_72	203_015_1	142_135_59	1215_6_61	465_4_734	613_135_82	440_0135_54	670_135_1	147_135_1	148_135_42	149_015_1	380_135_1	2_135_1	528_35_1
1128_135_142	591_135_1	607_135_298	1324_4_357	1145_135_74	449_015_1	134_135_93	330_135_1	332_135_65	133_135_21	128_135_1	89_0135_1	111_135_1	3738_015_336	1905_135_503	256_25_302	24_135_50	850_35_64	1144_135_223	22_135_262	1076_25_171	45_135_143	300_135_1	2035_135_378	1988_135_26	407_2_58	1525_135_35	1658_2_95	404_35_16	186_135_44	4_45_178	5_135_1	1562_135_37	813_6_112	1036_4_219	424_25_23	1858_135_68	203_015_1	142_135_56	1215_6_56	465_4_716	613_135_87	440_0135_56	670_135_1	147_135_1	148_135_41	149_015_1	380_135_1	2_135_1	528_35_1
1128_135_145	591_135_1	607_135_297	1324_4_346	1145_135_72	449_015_1	134_135_92	330_135_1	332_135_65	133_135_17	128_135_1	89_0135_1	111_135_1	3738_015_347	1905_135_510	256_25_303	24_135_53	850_35_53	1144_135_232	22_135_264	1076_25_172	45_135_131	300_135_1	2035_135_377	1988_135_29	407_2_57	1525_135_37	1658_2_86	404_35_12	186_135_38	4_45_180	5_135_1	1562_135_36	813_6_118	1036_4_212	424_25_17	1858_135_71	203_015_1	142_135_52	1215_6_57	465_4_734	613_135_89	440_0135_57	670_135_1	147_135_1	148_135_37	149_015_1	380_135_1	2_135_1	528_35_1
1128_135_163	591_135_1	607_135_299	1324_4_343	1145_135_75	449_015_1	134_135_98	330_135_1	332_135_73	133_135_20	128_135_1	89_0135_1	111_135_1	3738_015_339	1905_135_516	256_25_295	24_135_57	850_35_55	1144_135_241	22_135_264	1076_25_169	45_135_132	300_135_1	2035_135_364	1988_135_32	407_2_55	1525_135_40	1658_2_76	404_35_11	186_135_38	4_45_187	5_135_1	1562_135_40	813_6_120	1036_4_206	424_25_15	1858_135_73	203_015_1	142_135_50	1215_6_64	465_4_722	613_135_87	440_0135_55	670_135_1	147_135_1	148_135_36	149_015_1	380_135_1	2_135_1	528_35_1
1128_135_168	591_135_1	607_135_281	1324_4_352	1145_135_73	449_015_1	134_135_88	330_135_1	332_135_73	133_135_18	128_135_1	89_0135_1	111_135_1	3738_015_342	1905_135_528	256_25_285	24_135_59	850_35_58	1144_135_248	22_135_255	1076_25_157	45_135_131	300_135_1	2035_135_361	1988_135_37	407_2_52	1525_135_35	1658_2_70	404_35_12	186_135_36	4_45_198	5_135_1	1562_135_44	813_6_119	1036_4_193	424_25_16	1858_135_67	203_015_1	142_135_49	1215_6_71	465_4_720	613_135_92	440_0135_52	670_135_1	147_135_1	148_135_36	149_015_1	380_135_1	2_135_1	528_35_1
1128_135_166	591_135_1	607_135_273	1324_4_352	1145_135_79	449_015_1	134_135_86	330_135_1	332_135_75	133_135_23	128_135_1	89_0135_1	111_135_1	3738_015_329	1905_135_543	256_25_306	24_135_55	850_35_56	1144_135_249	22_135_266	1076_25_152	45_135_131	300_135_1	2035_135_359	1988_135_32	407_2_50	1525_135_41	1658_2_63	404_35_14	186_135_32	4_45_207	5_135_1	1562_135_44	813_6_120	1036_4_200	424_25_15	1858_135_66	203_015_1	142_135_50	1215_6_64	465_4_703	613_135_99	440_0135_65	670_135_1	147_135_1	148_135_31	149_015_1	380_135_1	2_135_1	528_35_1
1128_135_161	591_135_1	607_135_278	1324_4_342	1145_135_81	449_015_1	134_135_78	330_135_1	332_135_72	133_135_22	128_135_1	89_0135_1	111_135_1	3738_015_315	1905_135_534	256_25_311	24_135_59	850_35_62	1144_135_259	22_135_286	1076_25_151	45_135_127	300_135_1	2035_135_350	1988_135_34	407_2_50	1525_135_40	1658_2_71	404_35_12	186_135_30	4_45_209	5_135_1	1562_135_39	813_6_121	1036_4_201	424_25_21	1858_135_69	203_015_1	142_135_50	1215_6_55	465_4_717	613_135_96	440_0135_69	670_135_1	147_135_1	148_135_26	149_015_1	380_135_1	2_135_1	528_35_1
1128_135_149	591_135_1	607_135_290	1324_4_338	1145_135_79	449_015_1	134_135_74	330_135_1	332_135_72	133_135_25	128_135_1	89_0135_1	111_135_1	3738_015_306	1905_135_542	256_25_300	24_135_57	850_35_53	1144_135_261	22_135_281	1076_25_153	45_135_119	300_135_1	2035_135_364	1988_135_32	407_2_43	1525_135_37	1658_2_66	404_35_13	186_135_30	4_45_228	5_135_1	1562_135_44	813_6_101	1036_4_199	424_25_16	1858_135_70	203_015_1	142_135_47	1215_6_54	465_4_735	613_135_100	440_0135_63	670_135_1	147_135_1	148_135_30	149_015_1	380_135_1	2_135_1	528_35_1
1128_135_143	591_135_1	607_135_287	1324_4_325	1145_135_76	449_015_1	134_135_78	330_135_1	332_135_66	133_135_25	128_135_1	89_0135_1	111_135_1	3738_015_305	1905_135_548	256_25_310	24_135_60	850_35_55	1144_135_267	22_135_287	1076_25_149	45_135_110	300_135_1	2035_135_375	1988_135_33	407_2_47	1525_135_31	1658_2_61	404_35_16	186_135_28	4_45_235	5_135_1	1562_135_39	813_6_104	1036_4_196	424_25_14	1858_135_71	203_015_1	142_135_38	1215_6_56	465_4_736	613_135_99	440_0135_68	670_135_1	147_135_1	148_135_32	149_015_1	380_135_1	2_135_1	528_35_1
1128_135_158	591_135_1	607_135_279	1324_4_342	1145_135_75	449_015_1	134_135_81	330_135_1	332_135_62	133_135_24	128_135_1	89_0135_1	111_135_1	3738_015_288	1905_135_571	256_25_312	24_135_57	850_35_57	1144_135_287	22_135_287	1076_25_146	45_135_112	300_135_1	2035_135_363	1988_135_31	407_2_41	1525_135_30	1658_2_57	404_35_14	186_135_33	4_45_233	5_135_1	1562_135_35	813_6_104	1036_4_215	424_25_12	1858_135_70	203_015_1	142_135_41	1215_6_48	465_4_737	613_135_99	440_0135_70	670_135_1	147_135_1	148_135_31	149_015_1	380_135_1	2_135_1	528_35_1
1128_135_155	591_135_1	607_135_281	1324_4_333	1145_135_87	449_015_1	134_135_96	330_135_1	332_135_62	133_135_27	128_135_1	89_0135_1	111_135_1	3738_015_303	1905_135_584	256_25_314	24_135_62	850_35_59	1144_135_266	22_135_296	1076_25_145	45_135_109	300_135_1	2035_135_354	1988_135_25	407_2_40	1525_135_28	1658_2_59	404_35_15	186_135_30	4_45_237	5_135_1	1562_135_31	813_6_109	1036_4_207	424_25_12	1858_135_67	203_015_1	142_135_41	1215_6_51	465_4_767	613_135_100	440_0135_71	670_135_1	147_135_1	148_135_32	149_015_1	380_135_1	2_135_1	528_35_1
1128_135_155	591_135_1	607_135_281	1324_4_325	1145_135_92	449_015_1	134_135_104	330_135_1	332_135_70	133_135_30	128_135_1	89_0135_1	111_135_1	3738_015_280	1905_135_572	256_25_317	24_135_65	850_35_62	1144_135_270	22_135_290	1076_25_137	45_135_104	300_135_1	2035_135_339	1988_135_33	407_2_34	1525_135_34	1658_2_55	404_35_17	186_135_28	4_45_232	5_135_1	1562_135_27	813_6_103	1036_4_212	424_25_16	1858_135_58	203_015_1	142_135_35	1215_6_48	465_4_789	613_135_85	440_0135_73	670_135_1	147_135_1	148_135_32	149_015_1	380_135_1	2_135_1	528_35_1
1128_135_161	591_135_1	607_135_289	1324_4_329	1145_135_88	449_015_1	134_135_110	330_135_1	332_135_71	133_135_29	128_135_1	89_0135_1	111_135_1	3738_015_276	1905_135_573	256_25_320	24_135_63	850_35_70	1144_135_271	22_135_300	1076_25_125	45_135_92	300_135_1	2035_135_346	1988_135_37	407_2_37	1525_135_29	1658_2_55	404_35_19	186_135_23	4_45_218	5_135_1	1562_135_36	813_6_92	1036_4_215	424_25_19	1858_135_55	203_015_1	142_135_32	1215_6_54	465_4_792	613_135_84	440_0135_76	670_135_1	147_135_1	148_135_31	149_015_1	380_135_1	2_135_1	528_35_1
1128_135_161	591_135_1	607_135_291	1324_4_337	1145_135_97	449_015_1	134_135_109	330_135_1	332_135_70	133_135_20	128_135_1	89_0135_1	111_135_1	3738_015_283	1905_135_590	256_25_321	24_135_69	850_35_73	1144_135_284	22_135_287	1076_25_127	45_135_94	300_135_1	2035_135_334	1988_135_39	407_2_35	1525_135_33	1658_2_57	404_35_18	186_135_18	4_45_209	5_135_1	1562_135_36	813_6_95	1036_4_207	424_25_28	1858_135_56	203_015_1	142_135_38	1215_6_54	465_4_808	613_135_80	440_0135_67	670_135_1	147_135_1	148_135_27	149_015_1	380_135_1	2_135_1	528_35_1
1128_135_155	591_135_1	607_135_310	1324_4_329	1145_135_95	449_015_1	134_135_109	330_135_1	332_135_84	133_135_18	128_135_1	89_0135_1	111_135_1	3738_015_289	1905_135_579	256_25_310	24_135_68	850_35_72	1144_135_278	22_135_277	1076_25_142	45_135_97	300_135_1	2035_135_346	1988_135_40	407_2_25	1525_135_36	1658_2_62	404_35_17	186_135_22	4_45_208	5_135_1	1562_135_37	813_6_89	1036_4_201	424_25_24	1858_135_61	203_015_1	142_135_35	1215_6_49	465_4_808	613_135_79	440_0135_58	670_135_1	147_135_1	148_135_27	149_015_1	380_135_1	2_135_1	528_35_1
1128_135_161	591_135_1	607_135_296	1324_4_323	1145_135_95	449_015_1	134_135_109	330_135_1	332_135_78	133_135_19	128_135_1	89_0135_1	111_135_1	3738_015_280	1905_135_575	256_25_314	24_135_74	850_35_72	1144_135_286	22_135_277	1076_25_135	45_135_101	300_135_1	2035_135_357	1988_135_42	407_2_26	1525_135_36	1658_2_66	404_35_20	186_135_21	4_45_209	5_135_1	1562_135_38	813_6_92	1036_4_211	424_25_24	1858_135_58	203_015_1	142_135_36	1215_6_50	465_4_813	613_135_83	440_0135_56	670_135_1	147_135_1	148_135_28	149_015_1	380_135_1	2_135_1	528_35_1
1128_135_149	591_135_1	607_135_306	1324_4_321	1145_135_102	449_015_1	134_135_103	330_135_1	332_135_76	133_135_23	128_135_1	89_0135_1	111_135_1	3738_015_272	1905_135_576	256_25_313	24_135_73	850_35_67	1144_135_286	22_135_286	1076_25_152	45_135_103	300_135_1	2035_135_354	1988_135_38	407_2_27	1525_135_34	1658_2_62	404_35_21	186_135_25	4_45_206	5_135_1	1562_135_38	813_6_81	1036_4_206	424_25_30	1858_135_61	203_015_1	142_135_38	1215_6_43	465_4_790	613_135_81	440_0135_57	670_135_1	147_135_1	148_135_30	149_015_1	380_135_1	2_135_1	528_35_1
1128_135_154	591_135_1	607_135_296	1324_4_316	1145_135_103	449_015_1	134_135_97	330_135_1	332_135_63	133_135_27	128_135_1	89_0135_1	111_135_1	3738_015_274	1905_135_591	256_25_290	24_135_65	850_35_65	1144_135_292	22_135_289	1076_25_169	45_135_105	300_135_1	2035_135_364	1988_135_36	407_2_23	1525_135_29	1658_2_62	404_35_22	186_135_21	4_45_222	5_135_1	1562_135_33	813_6_83	1036_4_217	424_25_28	1858_135_61	203_015_1	142_135_28	1215_6_40	465_4_779	613_135_81	440_0135_59	670_135_1	147_135_1	148_135_28	149_015_1	380_135_1	2_135_1	528_35_1
1128_135_157	591_135_1	607_135_295	1324_4_321	1145_135_92	449_015_1	134_135_94	330_135_1	332_135_63	133_135_25	128_135_1	89_0135_1	111_135_1	3738_015_252	1905_135_574	256_25_280	24_135_69	850_35_59	1144_135_309	22_135_310	1076_25_174	45_135_107	300_135_1	2035_135_354	1988_135_38	407_2_22	1525_135_35	1658_2_56	404_35_20	186_135_25	4_45_203	5_135_1	1562_135_34	813_6_95	1036_4_221	424_25_26	1858_135_61	203_015_1	142_135_28	1215_6_47	465_4_769	613_135_81	440_0135_61	670_135_1	147_135_1	148_135_28	149_015_1	380_135_1	2_135_1	528_35_1
1128_135_162	591_135_1	607_135_295	1324_4_329	1145_135_93	449_015_1	134_135_93	330_135_1	332_135_70	133_135_28	128_135_1	89_0135_1	111_135_1	3738_015_240	1905_135_572	256_25_271	24_135_66	850_35_65	1144_135_314	22_135_304	1076_25_181	45_135_110	300_135_1	2035_135_368	1988_135_39	407_2_18	1525_135_31	1658_2_54	404_35_18	186_135_25	4_45_189	5_135_1	1562_135_31	813_6_99	1036_4_229	424_25_25	1858_135_62	203_015_1	142_135_31	1215_6_45	465_4_741	613_135_79	440_0135_63	670_135_1	147_135_1	148_135_23	149_015_1	380_135_1	2_135_1	528_35_1
1128_135_148	591_135_1	607_135_297	1324_4_326	1145_135_89	449_015_1	134_135_92	330_135_1	332_135_65	133_135_29	128_135_1	89_0135_1	111_135_1	3738_015_252	1905_135_592	256_25_268	24_135_71	850_35_65	1144_135_322	22_135_305	1076_25_183	45_135_126	300_135_1	2035_135_360	1988_135_43	407_2_15	1525_135_38	1658_2_57	404_35_15	186_135_26	4_45_185	5_135_1	1562_135_33	813_6_89	1036_4_241	424_25_21	1858_135_66	203_015_1	142_135_33	1215_6_40	465_4_735	613_135_74	440_0135_57	670_135_1	147_135_1	148_135_23	149_015_1	380_135_1	2_135_1	528_35_1
1128_135_144	591_135_1	607_135_302	1324_4_330	1145_135_98	449_015_1	134_135_89	330_135_1	332_135_63	133_135_27	128_135_1	89_0135_1	111_135_1	3738_015_243	1905_135_614	256_25_276	24_135_78	850_35_63	1144_135_324	22_135_300	1076_25_183	45_135_119	300_135_1	2035_135_357	1988_135_49	407_2_9	1525_135_39	1658_2_56	404_35_12	186_135_25	4_45_187	5_135_1	1562_135_29	813_6_92	1036_4_265	424_25_16	1858_135_80	203_015_1	142_135_32	1215_6_39	465_4_726	613_135_68	440_0135_58	670_135_1	147_135_1	148_135_23	149_015_1	380_135_1	2_135_1	528_35_1
1128_135_148	591_135_1	607_135_303	1324_4_339	1145_135_83	449_015_1	134_135_92	330_135_1	332_135_58	133_135_28	128_135_1	89_0135_1	111_135_1	3738_015_256	1905_135_604	256_25_260	24_135_82	850_35_64	1144_135_316	22_135_290	1076_25_181	45_135_116	300_135_1	2035_135_346	1988_135_44	407_2_9	1525_135_41	1658_2_55	404_35_10	186_135_25	4_45_197	5_135_1	1562_135_28	813_6_101	1036_4_265	424_25_14	1858_135_82	203_015_1	142_135_31	1215_6_43	465_4_718	613_135_67	440_0135_56	670_135_1	147_135_1	148_135_24	149_015_1	380_135_1	2_135_1	528_35_1
1128_135_140	591_135_1	607_135_311	1324_4_343	1145_135_78	449_015_1	134_135_93	330_135_1	332_135_54	133_135_29	128_135_1	89_0135_1	111_135_1	3738_015_248	1905_135_608	256_25_266	24_135_80	850_35_61	1144_135_313	22_135_296	1076_25_184	45_135_121	300_135_1	2035_135_355	1988_135_52	407_2_10	1525_135_43	1658_2_56	404_35_11	186_135_23	4_45_191	5_135_1	1562_135_30	813_6_105	1036_4_258	424_25_15	1858_135_84	203_015_1	142_135_31	1215_6_38	465_4_697	613_135_77	440_0135_62	670_135_1	147_135_1	148_135_27	149_015_1	380_135_1	2_135_1	528_35_1
1128_135_150	591_135_1	607_135_321	1324_4_342	1145_135_85	449_015_1	134_135_88	330_135_1	332_135_51	133_135_24	128_135_1	89_0135_1	111_135_1	3738_015_242	1905_135_620	256_25_274	24_135_79	850_35_69	1144_135_317	22_135_300	1076_25_167	45_135_116	300_135_1	2035_135_355	1988_135_51	407_2_9	1525_135_36	1658_2_61	404_35_9	186_135_23	4_45_193	5_135_1	1562_135_22	813_6_104	1036_4_256	424_25_16	1858_135_76	203_015_1	142_135_26	1215_6_33	465_4_727	613_135_70	440_0135_64	670_135_1	147_135_1	148_135_29	149_015_1	380_135_1	2_135_1	528_35_1
1128_135_145	591_135_1	607_135_317	1324_4_331	1145_135_87	449_015_1	134_135_93	330_135_1	332_135_51	133_135_29	128_135_1	89_0135_1	111_135_1	3738_015_244	1905_135_607	256_25_281	24_135_90	850_35_63	1144_135_319	22_135_307	1076_25_165	45_135_126	300_135_1	2035_135_361	1988_135_56	407_2_11	1525_135_37	1658_2_66	404_35_10	186_135_24	4_45_185	5_135_1	1562_135_23	813_6_105	1036_4_267	424_25_19	1858_135_74	203_015_1	142_135_27	1215_6_33	465_4_741	613_135_69	440_0135_71	670_135_1	147_135_1	148_135_28	149_015_1	380_135_1	2_135_1	528_35_1
1128_135_155	591_135_1	607_135_323	1324_4_345	1145_135_82	449_015_1	134_135_90	330_135_1	332_135_53	133_135_29	128_135_1	89_0135_1	111_135_1	3738_015_245	1905_135_615	256_25_276	24_135_94	850_35_69	1144_135_316	22_135_298	1076_25_155	45_135_132	300_135_1	2035_135_361	1988_135_65	407_2_12	1525_135_38	1658_2_67	404_35_9	186_135_24	4_45_184	5_135_1	1562_135_22	813_6_107	1036_4_265	424_25_13	1858_135_75	203_015_1	142_135_30	1215_6_32	465_4_728	613_135_65	440_0135_70	670_135_1	147_135_1	148_135_30	149_015_1	380_135_1	2_135_1	528_35_1
1128_135_151	591_135_1	607_135_320	1324_4_350	1145_135_86	449_015_1	134_135_86	330_135_1	332_135_51	133_135_29	128_135_1	89_0135_1	111_135_1	3738_015_239	1905_135_614	256_25_282	24_135_89	850_35_63	1144_135_303	22_135_305	1076_25_171	45_135_128	300_135_1	2035_135_370	1988_135_68	407_2_11	1525_135_37	1658_2_72	404_35_10	186_135_25	4_45_181	5_135_1	1562_135_25	813_6_114	1036_4_276	424_25_12	1858_135_75	203_015_1	142_135_28	1215_6_32	465_4_699	613_135_68	440_0135_63	670_135_1	147_135_1	148_135_26	149_015_1	380_135_1	2_135_1	528_35_1
1128_135_150	591_135_1	607_135_302	1324_4_347	1145_135_78	449_015_1	134_135_83	330_135_1	332_135_51	133_135_33	128_135_1	89_0135_1	111_135_1	3738_015_241	1905_135_613	256_25_283	24_135_83	850_35_59	1144_135_299	22_135_317	1076_25_170	45_135_139	300_135_1	2035_135_375	1988_135_67	407_2_10	1525_135_43	1658_2_81	404_35_8	186_135_28	4_45_179	5_135_1	1562_135_21	813_6_114	1036_4_280	424_25_8	1858_135_71	203_015_1	142_135_25	1215_6_37	465_4_693	613_135_68	440_0135_51	670_135_1	147_135_1	148_135_25	149_015_1	380_135_1	2_135_1	528_35_1
1128_135_132	591_135_1	607_135_325	1324_4_355	1145_135_76	449_015_1	134_135_76	330_135_1	332_135_45	133_135_28	128_135_1	89_0135_1	111_135_1	3738_015_226	1905_135_597	256_25_279	24_135_87	850_35_59	1144_135_298	22_135_329	1076_25_166	45_135_144	300_135_1	2035_135_397	1988_135_65	407_2_10	1525_135_46	1658_2_88	404_35_7	186_135_26	4_45_190	5_135_1	1562_135_19	813_6_115	1036_4_283	424_25_9	1858_135_75	203_015_1	142_135_26	1215_6_35	465_4_723	613_135_64	440_0135_48	670_135_1	147_135_1	148_135_26	149_015_1	380_135_1	2_135_1	528_35_1
1128_135_130	591_135_1	607_135_321	1324_4_354	1145_135_70	449_015_1	134_135_73	330_135_1	332_135_51	133_135_33	128_135_1	89_0135_1	111_135_1	3738_015_229	1905_135_591	256_25_287	24_135_77	850_35_64	1144_135_316	22_135_345	1076_25_152	45_135_150	300_135_1	2035_135_394	1988_135_63	407_2_11	1525_135_42	1658_2_90	404_35_5	186_135_20	4_45_210	5_135_1	1562_135_22	813_6_124	1036_4_283	424_25_9	1858_135_74	203_015_1	142_135_32	1215_6_36	465_4_713	613_135_57	440_0135_56	670_135_1	147_135_1	148_135_28	149_015_1	380_135_1	2_135_1	528_35_1
1128_135_137	591_135_1	607_135_316	1324_4_372	1145_135_63	449_015_1	134_135_73	330_135_1	332_135_52	133_135_33	128_135_1	89_0135_1	111_135_1	3738_015_217	1905_135_582	256_25_274	24_135_69	850_35_58	1144_135_317	22_135_327	1076_25_162	45_135_158	300_135_1	2035_135_377	1988_135_63	407_2_10	1525_135_49	1658_2_91	404_35_6	186_135_21	4_45_209	5_135_1	1562_135_25	813_6_124	1036_4_280	424_25_9	1858_135_71	203_015_1	142_135_26	1215_6_36	465_4_727	613_135_56	440_0135_61	670_135_1	147_135_1	148_135_25	149_015_1	380_135_1	2_135_1	528_35_1
1128_135_146	591_135_1	607_135_313	1324_4_378	1145_135_72	449_015_1	134_135_65	330_135_1	332_135_52	133_135_31	128_135_1	89_0135_1	111_135_1	3738_015_206	1905_135_564	256_25_271	24_135_72	850_35_57	1144_135_308	22_135_313	1076_25_154	45_135_152	300_135_1	2035_135_375	1988_135_64	407_2_10	1525_135_54	1658_2_93	404_35_6	186_135_21	4_45_208	5_135_1	1562_135_27	813_6_133	1036_4_295	424_25_8	1858_135_69	203_015_1	142_135_22	1215_6_36	465_4_727	613_135_58	440_0135_60	670_135_1	147_135_1	148_135_21	149_015_1	380_135_1	2_135_1	528_35_1
1128_135_148	591_135_1	607_135_309	1324_4_388	1145_135_72	449_015_1	134_135_65	330_135_1	332_135_45	133_135_28	128_135_1	89_0135_1	111_135_1	3738_015_213	1905_135_562	256_25_276	24_135_70	850_35_62	1144_135_305	22_135_305	1076_25_150	45_135_146	300_135_1	2035_135_376	1988_135_61	407_2_9	1525_135_54	1658_2_101	404_35_6	186_135_20	4_45_209	5_135_1	1562_135_27	813_6_144	1036_4_314	424_25_8	1858_135_67	203_015_1	142_135_23	1215_6_37	465_4_740	613_135_56	440_0135_61	670_135_1	147_135_1	148_135_19	149_015_1	380_135_1	2_135_1	528_35_1
1128_135_148	591_135_1	607_135_321	1324_4_409	1145_135_71	449_015_1	134_135_62	330_135_1	332_135_47	133_135_27	128_135_1	89_0135_1	111_135_1	3738_015_207	1905_135_540	256_25_274	24_135_67	850_35_61	1144_135_324	22_135_306	1076_25_144	45_135_137	300_135_1	2035_135_381	1988_135_59	407_2_7	1525_135_54	1658_2_109	404_35_5	186_135_20	4_45_208	5_135_1	1562_135_27	813_6_133	1036_4_325	424_25_8	1858_135_72	203_015_1	142_135_28	1215_6_36	465_4_780	613_135_57	440_0135_53	670_135_1	147_135_1	148_135_20	149_015_1	380_135_1	2_135_1	528_35_1
1128_135_149	591_135_1	607_135_316	1324_4_418	1145_135_81	449_015_1	134_135_61	330_135_1	332_135_46	133_135_28	128_135_1	89_0135_1	111_135_1	3738_015_208	1905_135_521	256_25_280	24_135_65	850_35_66	1144_135_321	22_135_300	1076_25_136	45_135_132	300_135_1	2035_135_370	1988_135_55	407_2_7	1525_135_48	1658_2_106	404_35_8	186_135_16	4_45_214	5_135_1	1562_135_24	813_6_129	1036_4_309	424_25_7	1858_135_84	203_015_1	142_135_33	1215_6_39	465_4_782	613_135_56	440_0135_53	670_135_1	147_135_1	148_135_19	149_015_1	380_135_1	2_135_1	528_35_1
1128_135_153	591_135_1	607_135_305	1324_4_415	1145_135_75	449_015_1	134_135_58	330_135_1	332_135_47	133_135_32	128_135_1	89_0135_1	111_135_1	3738_015_214	1905_135_548	256_25_281	24_135_67	850_35_64	1144_135_322	22_135_306	1076_25_140	45_135_124	300_135_1	2035_135_371	1988_135_55	407_2_9	1525_135_51	1658_2_109	404_35_6	186_135_11	4_45_207	5_135_1	1562_135_26	813_6_128	1036_4_319	424_25_7	1858_135_81	203_015_1	142_135_31	1215_6_35	465_4_794	613_135_55	440_0135_55	670_135_1	147_135_1	148_135_17	149_015_1	380_135_1	2_135_1	528_35_1
1128_135_150	591_135_1	607_135_311	1324_4_434	1145_135_82	449_015_1	134_135_68	330_135_1	332_135_46	133_135_34	128_135_1	89_0135_1	111_135_1	3738_015_219	1905_135_565	256_25_278	24_135_67	850_35_57	1144_135_319	22_135_305	1076_25_142	45_135_132	300_135_1	2035_135_361	1988_135_54	407_2_5	1525_135_46	1658_2_108	404_35_7	186_135_10	4_45_200	5_135_1	1562_135_24	813_6_129	1036_4_310	424_25_6	1858_135_74	203_015_1	142_135_25	1215_6_29	465_4_817	613_135_53	440_0135_58	670_135_1	147_135_1	148_135_16	149_015_1	380_135_1	2_135_1	528_35_1
1128_135_151	591_135_1	607_135_316	1324_4_428	1145_135_83	449_015_1	134_135_69	330_135_1	332_135_47	133_135_36	128_135_1	89_0135_1	111_135_1	3738_015_210	1905_135_565	256_25_289	24_135_78	850_35_53	1144_135_319	22_135_303	1076_25_157	45_135_130	300_135_1	2035_135_354	1988_135_52	407_2_4	1525_135_39	1658_2_107	404_35_9	186_135_9	4_45_199	5_135_1	1562_135_21	813_6_131	1036_4_309	424_25_7	1858_135_70	203_015_1	142_135_23	1215_6_28	465_4_833	613_135_53	440_0135_61	670_135_1	147_135_1	148_135_14	149_015_1	380_135_1	2_135_1	528_35_1
1128_135_150	591_135_1	607_135_309	1324_4_429	1145_135_84	449_015_1	134_135_76	330_135_1	332_135_46	133_135_33	128_135_1	89_0135_1	111_135_1	3738_015_222	1905_135_570	256_25_296	24_135_76	850_35_54	1144_135_318	22_135_293	1076_25_157	45_135_125	300_135_1	2035_135_327	1988_135_52	407_2_5	1525_135_40	1658_2_107	404_35_10	186_135_8	4_45_209	5_135_1	1562_135_21	813_6_128	1036_4_307	424_25_9	1858_135_71	203_015_1	142_135_21	1215_6_25	465_4_836	613_135_54	440_0135_60	670_135_1	147_135_1	148_135_16	149_015_1	380_135_1	2_135_1	528_35_1
1128_135_140	591_135_1	607_135_325	1324_4_435	1145_135_76	449_015_1	134_135_72	330_135_1	332_135_48	133_135_27	128_135_1	89_0135_1	111_135_1	3738_015_218	1905_135_570	256_25_303	24_135_73	850_35_49	1144_135_331	22_135_301	1076_25_165	45_135_124	300_135_1	2035_135_323	1988_135_50	407_2_6	1525_135_36	1658_2_98	404_35_9	186_135_10	4_45_205	5_135_1	1562_135_16	813_6_130	1036_4_301	424_25_13	1858_135_79	203_015_1	142_135_20	1215_6_19	465_4_875	613_135_53	440_0135_58	670_135_1	147_135_1	148_135_19	149_015_1	380_135_1	2_135_1	528_35_1
1128_135_135	591_135_1	607_135_334	1324_4_445	1145_135_75	449_015_1	134_135_76	330_135_1	332_135_48	133_135_30	128_135_1	89_0135_1	111_135_1	3738_015_200	1905_135_549	256_25_302	24_135_74	850_35_46	1144_135_337	22_135_310	1076_25_168	45_135_118	300_135_1	2035_135_334	1988_135_47	407_2_6	1525_135_36	1658_2_103	404_35_10	186_135_10	4_45_213	5_135_1	1562_135_16	813_6_136	1036_4_301	424_25_14	1858_135_81	203_015_1	142_135_18	1215_6_15	465_4_862	613_135_50	440_0135_62	670_135_1	147_135_1	148_135_24	149_015_1	380_135_1	2_135_1	528_35_1
1128_135_133	591_135_1	607_135_330	1324_4_418	1145_135_62	449_015_1	134_135_78	330_135_1	332_135_54	133_135_25	128_135_1	89_0135_1	111_135_1	3738_015_195	1905_135_548	256_25_303	24_135_78	850_35_41	1144_135_345	22_135_319	1076_25_171	45_135_115	300_135_1	2035_135_330	1988_135_47	407_2_4	1525_135_37	1658_2_105	404_35_10	186_135_10	4_45_216	5_135_1	1562_135_18	813_6_126	1036_4_306	424_25_15	1858_135_85	203_015_1	142_135_21	1215_6_14	465_4_880	613_135_57	440_0135_63	670_135_1	147_135_1	148_135_25	149_015_1	380_135_1	2_135_1	528_35_1
1128_135_137	591_135_1	607_135_305	1324_4_405	1145_135_70	449_015_1	134_135_86	330_135_1	332_135_62	133_135_23	128_135_1	89_0135_1	111_135_1	3738_015_203	1905_135_548	256_25_281	24_135_79	850_35_41	1144_135_344	22_135_327	1076_25_180	45_135_114	300_135_1	2035_135_322	1988_135_50	407_2_4	1525_135_40	1658_2_104	404_35_7	186_135_6	4_45_209	5_135_1	1562_135_19	813_6_123	1036_4_304	424_25_20	1858_135_79	203_015_1	142_135_18	1215_6_17	465_4_844	613_135_57	440_0135_58	670_135_1	147_135_1	148_135_24	149_015_1	380_135_1	2_135_1	528_35_1
1128_135_136	591_135_1	607_135_305	1324_4_389	1145_135_76	449_015_1	134_135_78	330_135_1	332_135_50	133_135_27	128_135_1	89_0135_1	111_135_1	3738_015_201	1905_135_556	256_25_283	24_135_83	850_35_34	1144_135_342	22_135_339	1076_25_183	45_135_112	300_135_1	2035_135_332	1988_135_44	407_2_5	1525_135_45	1658_2_111	404_35_8	186_135_7	4_45_199	5_135_1	1562_135_17	813_6_106	1036_4_312	424_25_21	1858_135_77	203_015_1	142_135_19	1215_6_17	465_4_850	613_135_60	440_0135_59	670_135_1	147_135_1	148_135_22	149_015_1	380_135_1	2_135_1	528_35_1
1128_135_141	591_135_1	607_135_315	1324_4_383	1145_135_67	449_015_1	134_135_75	330_135_1	332_135_48	133_135_25	128_135_1	89_0135_1	111_135_1	3738_015_201	1905_135_562	256_25_292	24_135_80	850_35_34	1144_135_337	22_135_332	1076_25_189	45_135_113	300_135_1	2035_135_356	1988_135_42	407_2_4	1525_135_43	1658_2_104	404_35_8	186_135_7	4_45_193	5_135_1	1562_135_18	813_6_98	1036_4_300	424_25_24	1858_135_79	203_015_1	142_135_20	1215_6_13	465_4_862	613_135_56	440_0135_67	670_135_1	147_135_1	148_135_24	149_015_1	380_135_1	2_135_1	528_35_1
1128_135_145	591_135_1	607_135_326	1324_4_376	1145_135_59	449_015_1	134_135_77	330_135_1	332_135_49	133_135_26	128_135_1	89_0135_1	111_135_1	3738_015_195	1905_135_542	256_25_289	24_135_85	850_35_36	1144_135_347	22_135_324	1076_25_179	45_135_112	300_135_1	2035_135_361	1988_135_39	407_2_4	1525_135_44	1658_2_95	404_35_9	186_135_6	4_45_190	5_135_1	1562_135_20	813_6_94	1036_4_299	424_25_27	1858_135_82	203_015_1	142_135_23	1215_6_12	465_4_866	613_135_57	440_0135_67	670_135_1	147_135_1	148_135_24	149_015_1	380_135_1	2_135_1	528_35_1
1128_135_154	591_135_1	607_135_345	1324_4_378	1145_135_58	449_015_1	134_135_76	330_135_1	332_135_44	133_135_27	128_135_1	89_0135_1	111_135_1	3738_015_193	1905_135_530	256_25_271	24_135_79	850_35_34	1144_135_357	22_135_318	1076_25_178	45_135_123	300_135_1	2035_135_389	1988_135_41	407_2_6	1525_135_42	1658_2_85	404_35_9	186_135_7	4_45_179	5_135_1	1562_135_24	813_6_94	1036_4_292	424_25_26	1858_135_78	203_015_1	142_135_25	1215_6_11	465_4_845	613_135_60	440_0135_73	670_135_1	147_135_1	148_135_23	149_015_1	380_135_1	2_135_1	528_35_1
1128_135_166	591_135_1	607_135_351	1324_4_364	1145_135_55	449_015_1	134_135_73	330_135_1	332_135_44	133_135_26	128_135_1	89_0135_1	111_135_1	3738_015_179	1905_135_525	256_25_260	24_135_82	850_35_35	1144_135_374	22_135_314	1076_25_181	45_135_120	300_135_1	2035_135_385	1988_135_45	407_2_5	1525_135_39	1658_2_71	404_35_7	186_135_6	4_45_184	5_135_1	1562_135_26	813_6_99	1036_4_294	424_25_26	1858_135_75	203_015_1	142_135_24	1215_6_11	465_4_864	613_135_58	440_0135_71	670_135_1	147_135_1	148_135_21	149_015_1	380_135_1	2_135_1	528_35_1
1128_135_173	591_135_1	607_135_355	1324_4_358	1145_135_53	449_015_1	134_135_70	330_135_1	332_135_46	133_135_26	128_135_1	89_0135_1	111_135_1	3738_015_176	1905_135_522	256_25_235	24_135_72	850_35_33	1144_135_365	22_135_295	1076_25_185	45_135_114	300_135_1	2035_135_380	1988_135_42	407_2_4	1525_135_39	1658_2_76	404_35_7	186_135_6	4_45_195	5_135_1	1562_135_25	813_6_99	1036_4_272	424_25_25	1858_135_76	203_015_1	142_135_23	1215_6_13	465_4_892	613_135_57	440_0135_66	670_135_1	147_135_1	148_135_25	149_015_1	380_135_1	2_135_1	528_35_1
1128_135_175	591_135_1	607_135_366	1324_4_359	1145_135_53	449_015_1	134_135_73	330_135_1	332_135_48	133_135_24	128_135_1	89_0135_1	111_135_1	3738_015_183	1905_135_511	256_25_223	24_135_75	850_35_38	1144_135_380	22_135_304	1076_25_175	45_135_108	300_135_1	2035_135_374	1988_135_41	407_2_4	1525_135_38	1658_2_71	404_35_5	186_135_7	4_45_188	5_135_1	1562_135_25	813_6_89	1036_4_267	424_25_28	1858_135_76	203_015_1	142_135_22	1215_6_13	465_4_892	613_135_55	440_0135_65	670_135_1	147_135_1	148_135_21	149_015_1	380_135_1	2_135_1	528_35_1
1128_135_169	591_135_1	607_135_366	1324_4_364	1145_135_50	449_015_1	134_135_78	330_135_1	332_135_47	133_135_29	128_135_1	89_0135_1	111_135_1	3738_015_184	1905_135_520	256_25_208	24_135_73	850_35_39	1144_135_393	22_135_281	1076_25_168	45_135_115	300_135_1	2035_135_359	1988_135_42	407_2_5	1525_135_32	1658_2_67	404_35_8	186_135_7	4_45_199	5_135_1	1562_135_26	813_6_85	1036_4_259	424_25_31	1858_135_74	203_015_1	142_135_25	1215_6_12	465_4_898	613_135_55	440_0135_63	670_135_1	147_135_1	148_135_24	149_015_1	380_135_1	2_135_1	528_35_1
1128_135_165	591_135_1	607_135_378	1324_4_367	1145_135_49	449_015_1	134_135_79	330_135_1	332_135_44	133_135_28	128_135_1	89_0135_1	111_135_1	3738_015_187	1905_135_519	256_25_237	24_135_77	850_35_36	1144_135_395	22_135_303	1076_25_155	45_135_121	300_135_1	2035_135_358	1988_135_47	407_2_4	1525_135_25	1658_2_59	404_35_7	186_135_9	4_45_192	5_135_1	1562_135_27	813_6_74	1036_4_255	424_25_37	1858_135_74	203_015_1	142_135_26	1215_6_13	465_4_902	613_135_53	440_0135_63	670_135_1	147_135_1	148_135_18	149_015_1	380_135_1	2_135_1	528_35_1
1128_135_170	591_135_1	607_135_365	1324_4_364	1145_135_51	449_015_1	134_135_84	330_135_1	332_135_41	133_135_26	128_135_1	89_0135_1	111_135_1	3738_015_183	1905_135_513	256_25_255	24_135_76	850_35_38	1144_135_389	22_135_315	1076_25_158	45_135_106	300_135_1	2035_135_377	1988_135_47	407_2_4	1525_135_24	1658_2_60	404_35_6	186_135_8	4_45_183	5_135_1	1562_135_26	813_6_72	1036_4_243	424_25_37	1858_135_68	203_015_1	142_135_31	1215_6_11	465_4_910	613_135_58	440_0135_68	670_135_1	147_135_1	148_135_20	149_015_1	380_135_1	2_135_1	528_35_1
1128_135_180	591_135_1	607_135_360	1324_4_370	1145_135_51	449_015_1	134_135_80	330_135_1	332_135_40	133_135_28	128_135_1	89_0135_1	111_135_1	3738_015_179	1905_135_508	256_25_276	24_135_72	850_35_40	1144_135_387	22_135_330	1076_25_158	45_135_102	300_135_1	2035_135_372	1988_135_43	407_2_6	1525_135_18	1658_2_63	404_35_6	186_135_6	4_45_183	5_135_1	1562_135_29	813_6_73	1036_4_248	424_25_39	1858_135_69	203_015_1	142_135_38	1215_6_9	465_4_874	613_135_61	440_0135_70	670_135_1	147_135_1	148_135_22	149_015_1	380_135_1	2_135_1	528_35_1
1128_135_191	591_135_1	607_135_360	1324_4_381	1145_135_56	449_015_1	134_135_78	330_135_1	332_135_46	133_135_29	128_135_1	89_0135_1	111_135_1	3738_015_184	1905_135_512	256_25_258	24_135_68	850_35_40	1144_135_377	22_135_330	1076_25_148	45_135_109	300_135_1	2035_135_375	1988_135_35	407_2_7	1525_135_14	1658_2_53	404_35_5	186_135_7	4_45_179	5_135_1	1562_135_37	813_6_70	1036_4_246	424_25_35	1858_135_69	203_015_1	142_135_33	1215_6_9	465_4_890	613_135_58	440_0135_76	670_135_1	147_135_1	148_135_25	149_015_1	380_135_1	2_135_1	528_35_1
1128_135_192	591_135_1	607_135_356	1324_4_392	1145_135_54	449_015_1	134_135_75	330_135_1	332_135_41	133_135_27	128_135_1	89_0135_1	111_135_1	3738_015_179	1905_135_495	256_25_276	24_135_65	850_35_41	1144_135_387	22_135_315	1076_25_152	45_135_112	300_135_1	2035_135_385	1988_135_34	407_2_7	1525_135_11	1658_2_47	404_35_5	186_135_9	4_45_174	5_135_1	1562_135_35	813_6_79	1036_4_266	424_25_30	1858_135_72	203_015_1	142_135_33	1215_6_10	465_4_885	613_135_52	440_0135_75	670_135_1	147_135_1	148_135_26	149_015_1	380_135_1	2_135_1	528_35_1
1128_135_172	591_135_1	607_135_367	1324_4_397	1145_135_55	449_015_1	134_135_77	330_135_1	332_135_40	133_135_28	128_135_1	89_0135_1	111_135_1	3738_015_174	1905_135_469	256_25_284	24_135_69	850_35_43	1144_135_408	22_135_305	1076_25_168	45_135_108	300_135_1	2035_135_388	1988_135_38	407_2_7	1525_135_10	1658_2_47	404_35_5	186_135_7	4_45_176	5_135_1	1562_135_34	813_6_82	1036_4_267	424_25_29	1858_135_78	203_015_1	142_135_39	1215_6_7	465_4_906	613_135_51	440_0135_69	670_135_1	147_135_1	148_135_23	149_015_1	380_135_1	2_135_1	528_35_1
1128_135_173	591_135_1	607_135_372	1324_4_392	1145_135_59	449_015_1	134_135_78	330_135_1	332_135_42	133_135_22	128_135_1	89_0135_1	111_135_1	3738_015_178	1905_135_471	256_25_292	24_135_64	850_35_40	1144_135_426	22_135_315	1076_25_164	45_135_104	300_135_1	2035_135_392	1988_135_39	407_2_7	1525_135_8	1658_2_52	404_35_6	186_135_7	4_45_185	5_135_1	1562_135_39	813_6_86	1036_4_271	424_25_25	1858_135_90	203_015_1	142_135_42	1215_6_4	465_4_919	613_135_54	440_0135_67	670_135_1	147_135_1	148_135_20	149_015_1	380_135_1	2_135_1	528_35_1
1128_135_178	591_135_1	607_135_375	1324_4_401	1145_135_61	449_015_1	134_135_83	330_135_1	332_135_54	133_135_26	128_135_1	89_0135_1	111_135_1	3738_015_173	1905_135_479	256_25_294	24_135_62	850_35_45	1144_135_407	22_135_310	1076_25_150	45_135_113	300_135_1	2035_135_388	1988_135_40	407_2_7	1525_135_9	1658_2_42	404_35_5	186_135_5	4_45_194	5_135_1	1562_135_42	813_6_93	1036_4_254	424_25_22	1858_135_78	203_015_1	142_135_45	1215_6_3	465_4_931	613_135_54	440_0135_73	670_135_1	147_135_1	148_135_22	149_015_1	380_135_1	2_135_1	528_35_1
1128_135_179	591_135_1	607_135_371	1324_4_373	1145_135_63	449_015_1	134_135_80	330_135_1	332_135_57	133_135_22	128_135_1	89_0135_1	111_135_1	3738_015_170	1905_135_449	256_25_303	24_135_62	850_35_43	1144_135_419	22_135_313	1076_25_153	45_135_108	300_135_1	2035_135_380	1988_135_35	407_2_7	1525_135_9	1658_2_35	404_35_6	186_135_6	4_45_184	5_135_1	1562_135_43	813_6_89	1036_4_255	424_25_22	1858_135_71	203_015_1	142_135_43	1215_6_2	465_4_951	613_135_58	440_0135_72	670_135_1	147_135_1	148_135_18	149_015_1	380_135_1	2_135_1	528_35_1
1128_135_167	591_135_1	607_135_365	1324_4_379	1145_135_62	449_015_1	134_135_73	330_135_1	332_135_62	133_135_22	128_135_1	89_0135_1	111_135_1	3738_015_166	1905_135_451	256_25_304	24_135_67	850_35_51	1144_135_417	22_135_307	1076_25_150	45_135_104	300_135_1	2035_135_387	1988_135_43	407_2_7	1525_135_8	1658_2_32	404_35_3	186_135_5	4_45_178	5_135_1	1562_135_42	813_6_89	1036_4_256	424_25_20	1858_135_67	203_015_1	142_135_40	1215_6_1	465_4_954	613_135_58	440_0135_79	670_135_1	147_135_1	148_135_18	149_015_1	380_135_1	2_135_1	528_35_1
1128_135_175	591_135_1	607_135_358	1324_4_380	1145_135_61	449_015_1	134_135_75	330_135_1	332_135_54	133_135_20	128_135_1	89_0135_1	111_135_1	3738_015_167	1905_135_445	256_25_301	24_135_64	850_35_52	1144_135_431	22_135_312	1076_25_158	45_135_105	300_135_1	2035_135_381	1988_135_40	407_2_6	1525_135_9	1658_2_34	404_35_3	186_135_7	4_45_182	5_135_1	1562_135_45	813_6_93	1036_4_254	424_25_22	1858_135_60	203_015_1	142_135_38	465_4_915	613_135_61	440_0135_77	670_135_1	147_135_1	148_135_17	149_015_1	380_135_1	2_135_1	528_35_1	67_135_1
1128_135_188	591_135_1	607_135_367	1324_4_385	1145_135_60	449_015_1	134_135_74	330_135_1	332_135_52	133_135_23	128_135_1	89_0135_1	111_135_1	3738_015_173	1905_135_452	256_25_293	24_135_66	850_35_57	1144_135_443	22_135_297	1076_25_160	45_135_110	300_135_1	2035_135_359	1988_135_43	407_2_6	1525_135_9	1658_2_29	404_35_3	186_135_9	4_45_184	5_135_1	1562_135_37	813_6_96	1036_4_262	424_25_26	1858_135_64	203_015_1	142_135_36	465_4_917	613_135_73	440_0135_82	670_135_1	147_135_1	148_135_17	149_015_1	380_135_1	2_135_1	528_35_1	67_135_1
1128_135_189	591_135_1	607_135_386	1324_4_394	1145_135_63	449_015_1	134_135_70	330_135_1	332_135_62	133_135_24	128_135_1	89_0135_1	111_135_1	3738_015_161	1905_135_454	256_25_288	24_135_65	850_35_48	1144_135_440	22_135_307	1076_25_170	45_135_113	300_135_1	2035_135_351	1988_135_40	407_2_7	1525_135_11	1658_2_26	404_35_4	186_135_8	4_45_203	5_135_1	1562_135_43	813_6_96	1036_4_255	424_25_25	1858_135_58	203_015_1	142_135_36	465_4_917	613_135_71	440_0135_85	670_135_1	147_135_1	148_135_16	149_015_1	380_135_1	2_135_1	528_35_1	67_135_1
1128_135_184	591_135_1	607_135_379	1324_4_418	1145_135_71	449_015_1	134_135_74	330_135_1	332_135_59	133_135_25	128_135_1	89_0135_1	111_135_1	3738_015_170	1905_135_450	256_25_280	24_135_62	850_35_52	1144_135_443	22_135_291	1076_25_171	45_135_109	300_135_1	2035_135_364	1988_135_44	407_2_7	1525_135_11	1658_2_22	404_35_5	186_135_10	4_45_212	5_135_1	1562_135_42	813_6_84	1036_4_255	424_25_24	1858_135_63	203_015_1	142_135_29	465_4_913	613_135_75	440_0135_89	670_135_1	147_135_1	148_135_16	149_015_1	380_135_1	2_135_1	528_35_1	67_135_1
1128_135_184	591_135_1	607_135_381	1324_4_411	1145_135_73	449_015_1	134_135_76	330_135_1	332_135_64	133_135_21	128_135_1	89_0135_1	111_135_1	3738_015_155	1905_135_447	256_25_279	24_135_61	850_35_48	1144_135_443	22_135_320	1076_25_169	45_135_100	300_135_1	2035_135_373	1988_135_46	407_2_8	1525_135_9	1658_2_19	404_35_4	186_135_11	4_45_221	5_135_1	1562_135_43	813_6_96	1036_4_257	424_25_25	1858_135_56	203_015_1	142_135_30	465_4_921	613_135_70	440_0135_87	670_135_1	147_135_1	148_135_13	149_015_1	380_135_1	2_135_1	528_35_1	67_135_1
1128_135_176	591_135_1	607_135_353	1324_4_428	1145_135_64	449_015_1	134_135_72	330_135_1	332_135_62	133_135_30	128_135_1	89_0135_1	111_135_1	3738_015_155	1905_135_430	256_25_252	24_135_53	850_35_48	1144_135_462	22_135_323	1076_25_174	45_135_101	300_135_1	2035_135_375	1988_135_43	407_2_8	1525_135_11	1658_2_16	404_35_5	186_135_12	4_45_225	5_135_1	1562_135_38	813_6_100	1036_4_256	424_25_24	1858_135_58	203_015_1	142_135_31	465_4_935	613_135_72	440_0135_82	670_135_1	147_135_1	148_135_19	149_015_1	380_135_1	2_135_1	528_35_1	67_135_1
1128_135_177	591_135_1	607_135_348	1324_4_432	1145_135_58	449_015_1	134_135_70	330_135_1	332_135_58	133_135_37	128_135_1	89_0135_1	111_135_1	3738_015_153	1905_135_437	256_25_244	24_135_49	850_35_42	1144_135_469	22_135_328	1076_25_186	45_135_102	300_135_1	2035_135_370	1988_135_48	407_2_7	1525_135_12	1658_2_18	404_35_3	186_135_9	4_45_227	5_135_1	1562_135_38	813_6_91	1036_4_260	424_25_21	1858_135_66	203_015_1	142_135_26	465_4_915	613_135_74	440_0135_77	670_135_1	147_135_1	148_135_23	149_015_1	380_135_1	2_135_1	528_35_1	67_135_1
1128_135_177	591_135_1	607_135_338	1324_4_416	1145_135_54	449_015_1	134_135_67	330_135_1	332_135_62	133_135_33	128_135_1	89_0135_1	111_135_1	3738_015_149	1905_135_442	256_25_241	24_135_45	850_35_40	1144_135_472	22_135_327	1076_25_196	45_135_104	300_135_1	2035_135_365	1988_135_49	407_2_8	1525_135_14	1658_2_19	404_35_4	186_135_3	4_45_226	5_135_1	1562_135_33	813_6_109	1036_4_262	424_25_13	1858_135_67	203_015_1	142_135_24	465_4_894	613_135_79	440_0135_77	670_135_1	147_135_1	148_135_23	149_015_1	380_135_1	2_135_1	528_35_1	67_135_1
1128_135_176	591_135_1	607_135_336	1324_4_418	1145_135_53	449_015_1	134_135_69	330_135_1	332_135_66	133_135_34	128_135_1	89_0135_1	111_135_1	3738_015_139	1905_135_433	256_25_251	24_135_47	850_35_39	1144_135_454	22_135_335	1076_25_192	45_135_110	300_135_1	2035_135_346	1988_135_49	407_2_10	1525_135_17	1658_2_17	404_35_3	186_135_3	4_45_245	5_135_1	1562_135_34	813_6_118	1036_4_273	424_25_10	1858_135_67	203_015_1	142_135_18	465_4_898	613_135_80	440_0135_81	670_135_1	147_135_1	148_135_25	149_015_1	380_135_1	2_135_1	528_35_1	67_135_1
1128_135_180	591_135_1	607_135_338	1324_4_419	1145_135_47	449_015_1	134_135_66	330_135_1	332_135_57	133_135_27	128_135_1	89_0135_1	111_135_1	3738_015_133	1905_135_417	256_25_252	24_135_44	850_35_33	1144_135_472	22_135_354	1076_25_184	45_135_112	300_135_1	2035_135_348	1988_135_47	407_2_12	1525_135_19	1658_2_22	404_35_4	186_135_4	4_45_223	5_135_1	1562_135_33	813_6_116	1036_4_279	424_25_9	1858_135_63	203_015_1	142_135_19	465_4_885	613_135_80	440_0135_78	670_135_1	147_135_1	148_135_20	149_015_1	380_135_1	2_135_1	528_35_1	67_135_1
1128_135_180	591_135_1	607_135_344	1324_4_423	1145_135_44	449_015_1	134_135_66	330_135_1	332_135_63	133_135_29	128_135_1	89_0135_1	111_135_1	3738_015_125	1905_135_408	256_25_241	24_135_41	850_35_41	1144_135_456	22_135_360	1076_25_197	45_135_110	300_135_1	2035_135_359	1988_135_46	407_2_10	1525_135_21	1658_2_23	404_35_3	186_135_5	4_45_233	5_135_1	1562_135_33	813_6_112	1036_4_283	424_25_9	1858_135_63	203_015_1	142_135_14	465_4_887	613_135_82	440_0135_79	670_135_1	147_135_1	148_135_16	149_015_1	380_135_1	2_135_1	528_35_1	67_135_1
1128_135_188	591_135_1	607_135_339	1324_4_410	1145_135_38	449_015_1	134_135_66	330_135_1	332_135_65	133_135_26	128_135_1	89_0135_1	111_135_1	3738_015_127	1905_135_412	256_25_231	24_135_45	850_35_44	1144_135_443	22_135_357	1076_25_215	45_135_107	300_135_1	2035_135_345	1988_135_46	407_2_10	1525_135_23	1658_2_24	404_35_4	186_135_7	4_45_228	5_135_1	1562_135_36	813_6_119	1036_4_313	424_25_10	1858_135_65	203_015_1	142_135_11	465_4_894	613_135_89	440_0135_82	670_135_1	147_135_1	148_135_16	149_015_1	380_135_1	2_135_1	528_35_1	67_135_1
1128_135_181	591_135_1	607_135_347	1324_4_399	1145_135_33	449_015_1	134_135_68	330_135_1	332_135_60	133_135_22	128_135_1	89_0135_1	111_135_1	3738_015_124	1905_135_404	256_25_230	24_135_43	850_35_43	1144_135_436	22_135_329	1076_25_228	45_135_102	300_135_1	2035_135_355	1988_135_42	407_2_10	1525_135_21	1658_2_26	404_35_4	186_135_6	4_45_232	5_135_1	1562_135_34	813_6_121	1036_4_324	424_25_6	1858_135_66	203_015_1	142_135_11	465_4_889	613_135_82	440_0135_74	670_135_1	147_135_1	148_135_16	149_015_1	380_135_1	2_135_1	528_35_1	67_135_1
1128_135_193	591_135_1	607_135_341	1324_4_388	1145_135_29	449_015_1	134_135_66	330_135_1	332_135_64	133_135_19	128_135_1	89_0135_1	111_135_1	3738_015_113	1905_135_411	256_25_241	24_135_45	850_35_42	1144_135_444	22_135_329	1076_25_230	45_135_95	300_135_1	2035_135_349	1988_135_41	407_2_7	1525_135_19	1658_2_23	404_35_4	186_135_8	4_45_222	5_135_1	1562_135_31	813_6_116	1036_4_327	424_25_8	1858_135_70	203_015_1	142_135_15	465_4_850	613_135_80	440_0135_69	670_135_1	147_135_1	148_135_19	149_015_1	380_135_1	2_135_1	528_35_1	67_135_1
1128_135_181	591_135_1	607_135_341	1324_4_372	1145_135_27	449_015_1	134_135_67	330_135_1	332_135_68	133_135_22	128_135_1	89_0135_1	111_135_1	3738_015_113	1905_135_409	256_25_260	24_135_45	850_35_43	1144_135_458	22_135_328	1076_25_219	45_135_91	300_135_1	2035_135_341	1988_135_45	407_2_8	1525_135_22	1658_2_20	404_35_5	186_135_12	4_45_215	5_135_1	1562_135_24	813_6_111	1036_4_339	424_25_7	1858_135_74	203_015_1	142_135_17	465_4_871	613_135_83	440_0135_78	670_135_1	147_135_1	148_135_13	149_015_1	380_135_1	2_135_1	528_35_1	67_135_1
1128_135_161	591_135_1	607_135_343	1324_4_389	1145_135_26	449_015_1	134_135_76	330_135_1	332_135_65	133_135_33	128_135_1	89_0135_1	111_135_1	3738_015_112	1905_135_400	256_25_247	24_135_45	850_35_44	1144_135_453	22_135_347	1076_25_217	45_135_88	300_135_1	2035_135_340	1988_135_44	407_2_7	1525_135_20	1658_2_20	404_35_4	186_135_12	4_45_203	5_135_1	1562_135_27	813_6_115	1036_4_352	424_25_4	1858_135_77	203_015_1	142_135_21	465_4_856	613_135_96	440_0135_66	670_135_1	147_135_1	148_135_12	149_015_1	380_135_1	2_135_1	528_35_1	67_135_1
1128_135_159	591_135_1	607_135_340	1324_4_372	1145_135_21	449_015_1	134_135_70	330_135_1	332_135_69	133_135_33	128_135_1	89_0135_1	111_135_1	3738_015_113	1905_135_402	256_25_243	24_135_51	850_35_44	1144_135_468	22_135_348	1076_25_226	45_135_83	300_135_1	2035_135_343	1988_135_45	407_2_6	1525_135_22	1658_2_16	404_35_5	186_135_14	4_45_193	5_135_1	1562_135_28	813_6_116	1036_4_346	424_25_5	1858_135_83	203_015_1	142_135_20	465_4_857	613_135_96	440_0135_67	670_135_1	147_135_1	148_135_8	149_015_1	380_135_1	2_135_1	528_35_1	67_135_1
1128_135_163	591_135_1	607_135_344	1324_4_372	1145_135_16	449_015_1	134_135_71	330_135_1	332_135_69	133_135_29	128_135_1	89_0135_1	111_135_1	3738_015_109	1905_135_384	256_25_260	24_135_48	850_35_45	1144_135_475	22_135_370	1076_25_229	45_135_97	300_135_1	2035_135_340	1988_135_40	407_2_5	1525_135_22	1658_2_15	404_35_4	186_135_10	4_45_192	5_135_1	1562_135_31	813_6_112	1036_4_341	424_25_6	1858_135_88	203_015_1	142_135_19	465_4_843	613_135_85	440_0135_66	670_135_1	147_135_1	148_135_10	149_015_1	380_135_1	2_135_1	528_35_1	67_135_1
1128_135_163	591_135_1	607_135_357	1324_4_363	1145_135_18	449_015_1	134_135_69	330_135_1	332_135_69	133_135_24	128_135_1	89_0135_1	111_135_1	3738_015_100	1905_135_398	256_25_240	24_135_49	850_35_45	1144_135_497	22_135_365	1076_25_227	45_135_99	300_135_1	2035_135_333	1988_135_44	407_2_7	1525_135_21	1658_2_14	404_35_4	186_135_9	4_45_182	5_135_1	1562_135_34	813_6_114	1036_4_347	424_25_4	1858_135_88	203_015_1	142_135_16	465_4_864	613_135_86	440_0135_73	670_135_1	147_135_1	148_135_12	149_015_1	380_135_1	2_135_1	528_35_1	67_135_1
1128_135_158	591_135_1	607_135_359	1324_4_378	1145_135_15	449_015_1	134_135_66	330_135_1	332_135_67	133_135_21	128_135_1	89_0135_1	111_135_1	3738_015_86	1905_135_398	256_25_244	24_135_55	850_35_52	1144_135_490	22_135_376	1076_25_239	45_135_100	300_135_1	2035_135_328	1988_135_40	407_2_6	1525_135_20	1658_2_17	404_35_4	186_135_7	4_45_172	5_135_1	1562_135_37	813_6_108	1036_4_329	424_25_5	1858_135_91	203_015_1	142_135_16	465_4_883	613_135_78	440_0135_71	670_135_1	147_135_1	148_135_14	149_015_1	380_135_1	2_135_1	528_35_1	67_135_1
1128_135_157	591_135_1	607_135_345	1324_4_377	1145_135_18	449_015_1	134_135_68	330_135_1	332_135_65	133_135_22	128_135_1	89_0135_1	111_135_1	3738_015_88	1905_135_410	256_25_250	24_135_57	850_35_55	1144_135_492	22_135_373	1076_25_242	45_135_100	300_135_1	2035_135_317	1988_135_45	407_2_5	1525_135_23	1658_2_25	404_35_3	186_135_6	4_45_167	5_135_1	1562_135_39	813_6_103	1036_4_311	424_25_8	1858_135_95	203_015_1	142_135_13	465_4_858	613_135_74	440_0135_77	670_135_1	147_135_1	148_135_15	149_015_1	380_135_1	2_135_1	528_35_1	67_135_1
1128_135_166	591_135_1	607_135_351	1324_4_360	1145_135_18	134_135_64	330_135_1	332_135_64	133_135_20	89_0135_1	111_135_1	3738_015_85	1905_135_416	256_25_253	24_135_63	850_35_56	1144_135_500	22_135_356	1076_25_241	45_135_110	300_135_1	2035_135_312	1988_135_44	407_2_3	1525_135_26	1658_2_20	404_35_3	186_135_6	4_45_169	5_135_1	1562_135_42	813_6_96	1036_4_303	424_25_13	1858_135_100	449_015_1	142_135_10	465_4_842	613_135_79	440_0135_80	670_135_1	147_135_1	148_135_16	149_015_1	380_135_1	2_135_1	528_35_1	128_135_1	90_6_79	224_135_1
1128_135_154	591_135_1	607_135_350	1324_4_356	1145_135_18	134_135_65	330_135_1	332_135_68	133_135_21	89_0135_1	111_135_1	3738_015_76	1905_135_425	256_25_257	24_135_66	850_35_62	1144_135_477	22_135_348	1076_25_240	45_135_114	300_135_1	2035_135_319	1988_135_42	407_2_1	1525_135_21	1658_2_23	404_35_3	186_135_10	4_45_171	5_135_1	1562_135_47	813_6_85	1036_4_290	424_25_15	1858_135_100	449_015_1	142_135_10	465_4_838	613_135_69	440_0135_81	670_135_1	147_135_1	148_135_17	149_015_1	380_135_1	2_135_1	528_35_1	128_135_1	90_6_67	224_135_1
1128_135_161	591_135_1	607_135_344	1324_4_347	1145_135_17	134_135_64	330_135_1	332_135_67	133_135_26	89_0135_1	111_135_1	3738_015_77	1905_135_419	256_25_253	24_135_65	850_35_70	1144_135_474	22_135_373	1076_25_210	45_135_112	300_135_1	2035_135_314	1988_135_42	1525_135_21	1658_2_28	404_35_4	186_135_10	4_45_167	5_135_1	1562_135_43	813_6_84	1036_4_278	424_25_13	1858_135_100	449_015_1	142_135_10	465_4_853	613_135_62	440_0135_83	670_135_1	147_135_1	148_135_22	149_015_1	380_135_1	2_135_1	528_35_1	128_135_1	90_6_61	224_135_1	94_2_132
1128_135_167	591_135_1	607_135_333	1324_4_350	1145_135_16	134_135_65	330_135_1	332_135_62	133_135_20	89_0135_1	111_135_1	3738_015_77	1905_135_433	256_25_251	24_135_67	850_35_84	1144_135_493	22_135_386	1076_25_208	45_135_107	300_135_1	2035_135_321	1988_135_41	1525_135_21	1658_2_30	404_35_3	186_135_13	4_45_171	5_135_1	1562_135_46	813_6_81	1036_4_274	424_25_13	1858_135_109	449_015_1	142_135_7	465_4_854	613_135_62	440_0135_81	670_135_1	147_135_1	148_135_18	149_015_1	380_135_1	2_135_1	528_35_1	128_135_1	90_6_52	224_135_1	94_2_134
1128_135_171	591_135_1	607_135_334	1324_4_382	1145_135_15	134_135_67	330_135_1	332_135_67	133_135_22	89_0135_1	111_135_1	3738_015_77	1905_135_437	256_25_259	24_135_65	850_35_91	1144_135_472	22_135_390	1076_25_204	45_135_113	300_135_1	2035_135_327	1988_135_40	1525_135_18	1658_2_30	404_35_5	186_135_12	4_45_169	5_135_1	1562_135_42	813_6_82	1036_4_278	424_25_11	1858_135_103	449_015_1	142_135_7	465_4_831	613_135_69	440_0135_82	670_135_1	147_135_1	148_135_15	149_015_1	380_135_1	2_135_1	528_35_1	128_135_1	90_6_47	224_135_1	94_2_135
1128_135_162	591_135_1	607_135_339	1324_4_400	1145_135_16	134_135_60	330_135_1	332_135_72	133_135_23	89_0135_1	111_135_1	3738_015_84	1905_135_438	256_25_259	24_135_67	850_35_97	1144_135_464	22_135_373	1076_25_211	45_135_112	300_135_1	2035_135_326	1988_135_32	1525_135_15	1658_2_34	404_35_6	186_135_14	4_45_179	5_135_1	1562_135_41	813_6_81	1036_4_257	424_25_11	1858_135_110	449_015_1	142_135_8	465_4_833	613_135_65	440_0135_92	670_135_1	147_135_1	148_135_9	149_015_1	380_135_1	2_135_1	528_35_1	128_135_1	90_6_50	224_135_1	94_2_130
1128_135_156	591_135_1	607_135_345	1324_4_410	1145_135_17	134_135_65	330_135_1	332_135_79	133_135_22	89_0135_1	111_135_1	3738_015_75	1905_135_415	256_25_250	24_135_63	850_35_101	1144_135_462	22_135_357	1076_25_199	45_135_132	300_135_1	2035_135_319	1988_135_33	1525_135_15	1658_2_32	404_35_7	186_135_11	4_45_173	5_135_1	1562_135_44	813_6_90	1036_4_256	424_25_12	1858_135_105	449_015_1	142_135_9	465_4_813	613_135_66	440_0135_88	670_135_1	147_135_1	148_135_11	149_015_1	380_135_1	2_135_1	528_35_1	128_135_1	90_6_49	224_135_1	94_2_130
1128_135_153	591_135_1	607_135_358	1324_4_385	1145_135_18	134_135_67	330_135_1	332_135_74	133_135_22	89_0135_1	111_135_1	3738_015_71	1905_135_415	256_25_255	24_135_64	850_35_109	1144_135_460	22_135_348	1076_25_203	45_135_125	300_135_1	2035_135_336	1988_135_35	1525_135_16	1658_2_41	404_35_6	186_135_13	4_45_166	5_135_1	1562_135_40	813_6_85	1036_4_261	424_25_8	1858_135_103	449_015_1	142_135_9	465_4_813	613_135_71	440_0135_82	670_135_1	147_135_1	148_135_9	149_015_1	380_135_1	2_135_1	528_35_1	128_135_1	90_6_49	224_135_1	94_2_129
1128_135_152	591_135_1	607_135_357	1324_4_378	1145_135_20	134_135_63	330_135_1	332_135_80	133_135_19	89_0135_1	111_135_1	3738_015_72	1905_135_416	256_25_244	24_135_64	850_35_97	1144_135_434	22_135_339	1076_25_195	45_135_127	300_135_1	2035_135_332	1988_135_34	1525_135_19	1658_2_42	404_35_10	186_135_10	4_45_158	5_135_1	1562_135_42	813_6_87	1036_4_251	424_25_9	1858_135_109	449_015_1	142_135_6	465_4_826	613_135_71	440_0135_85	670_135_1	147_135_1	148_135_9	149_015_1	380_135_1	2_135_1	528_35_1	128_135_1	90_6_52	224_135_1	94_2_138
1128_135_154	591_135_1	607_135_373	1324_4_390	1145_135_21	134_135_62	330_135_1	332_135_76	133_135_18	89_0135_1	111_135_1	3738_015_80	1905_135_411	256_25_234	24_135_60	850_35_96	1144_135_424	22_135_325	1076_25_209	45_135_131	300_135_1	2035_135_338	1988_135_33	1525_135_22	1658_2_44	404_35_12	186_135_8	4_45_163	5_135_1	1562_135_43	813_6_92	1036_4_250	424_25_4	1858_135_104	449_015_1	142_135_6	465_4_796	613_135_67	440_0135_87	670_135_1	147_135_1	148_135_8	149_015_1	380_135_1	2_135_1	528_35_1	128_135_1	90_6_56	224_135_1	94_2_141
1128_135_159	591_135_1	607_135_386	1324_4_379	1145_135_22	134_135_64	330_135_1	332_135_79	133_135_18	89_0135_1	111_135_1	3738_015_71	1905_135_415	256_25_242	24_135_64	850_35_94	1144_135_413	22_135_336	1076_25_208	45_135_145	300_135_1	2035_135_330	1988_135_29	1525_135_21	1658_2_47	404_35_9	186_135_10	4_45_162	5_135_1	1562_135_44	813_6_96	1036_4_262	424_25_5	1858_135_102	449_015_1	142_135_5	465_4_797	613_135_70	440_0135_78	670_135_1	147_135_1	148_135_8	149_015_1	380_135_1	2_135_1	528_35_1	128_135_1	90_6_50	224_135_1	94_2_147
1128_135_157	591_135_1	607_135_387	1324_4_399	1145_135_24	134_135_67	330_135_1	332_135_84	133_135_20	89_0135_1	111_135_1	3738_015_73	1905_135_415	256_25_231	24_135_74	850_35_95	1144_135_403	22_135_349	1076_25_208	45_135_143	300_135_1	2035_135_318	1988_135_33	1525_135_23	1658_2_50	404_35_8	186_135_10	4_45_153	5_135_1	1562_135_42	813_6_92	1036_4_271	424_25_6	1858_135_97	449_015_1	142_135_4	465_4_799	613_135_68	440_0135_79	670_135_1	147_135_1	148_135_9	149_015_1	380_135_1	2_135_1	528_35_1	128_135_1	90_6_54	224_135_1	94_2_147
1128_135_153	591_135_1	607_135_388	1324_4_401	1145_135_28	134_135_65	330_135_1	332_135_80	133_135_18	89_0135_1	111_135_1	3738_015_69	1905_135_406	256_25_238	24_135_72	850_35_94	1144_135_409	22_135_354	1076_25_210	45_135_145	300_135_1	2035_135_319	1988_135_39	1525_135_20	1658_2_52	404_35_10	186_135_11	4_45_153	5_135_1	1562_135_38	813_6_93	1036_4_267	424_25_8	1858_135_88	449_015_1	142_135_4	465_4_796	613_135_60	440_0135_82	670_135_1	147_135_1	148_135_11	149_015_1	380_135_1	2_135_1	528_35_1	128_135_1	90_6_57	224_135_1	94_2_137
1128_135_157	591_135_1	607_135_399	1324_4_387	1145_135_30	134_135_61	330_135_1	332_135_75	133_135_21	89_0135_1	111_135_1	3738_015_68	1905_135_417	256_25_239	24_135_68	850_35_95	1144_135_393	22_135_366	1076_25_205	45_135_144	300_135_1	2035_135_314	1988_135_42	1525_135_22	1658_2_51	404_35_10	186_135_11	4_45_152	5_135_1	1562_135_40	813_6_94	1036_4_263	424_25_7	1858_135_87	449_015_1	142_135_4	465_4_794	613_135_63	440_0135_93	670_135_1	147_135_1	148_135_9	149_015_1	380_135_1	2_135_1	528_35_1	128_135_1	90_6_57	224_135_1	94_2_137
1128_135_157	591_135_1	607_135_392	1324_4_389	1145_135_30	134_135_59	330_135_1	332_135_77	133_135_23	89_0135_1	111_135_1	3738_015_65	1905_135_416	256_25_235	24_135_68	850_35_87	1144_135_393	22_135_353	1076_25_207	45_135_137	300_135_1	2035_135_310	1988_135_41	1525_135_21	1658_2_50	404_35_11	186_135_14	4_45_156	5_135_1	1562_135_39	813_6_94	1036_4_241	424_25_7	1858_135_88	449_015_1	142_135_4	465_4_792	613_135_54	440_0135_99	670_135_1	147_135_1	148_135_9	149_015_1	380_135_1	2_135_1	528_35_1	128_135_1	90_6_57	224_135_1	94_2_133
1128_135_149	591_135_1	607_135_383	1324_4_396	1145_135_27	134_135_60	330_135_1	332_135_75	133_135_21	89_0135_1	111_135_1	3738_015_64	1905_135_428	256_25_235	24_135_73	850_35_89	1144_135_401	22_135_361	1076_25_194	45_135_126	300_135_1	2035_135_309	1988_135_41	1525_135_23	1658_2_58	404_35_13	186_135_14	4_45_154	5_135_1	1562_135_39	813_6_93	1036_4_254	424_25_9	1858_135_83	449_015_1	142_135_5	465_4_799	613_135_48	440_0135_96	670_135_1	147_135_1	148_135_8	149_015_1	380_135_1	2_135_1	528_35_1	128_135_1	90_6_61	224_135_1	94_2_123
1128_135_139	591_135_1	607_135_386	1324_4_413	1145_135_22	134_135_67	330_135_1	332_135_79	133_135_23	89_0135_1	111_135_1	3738_015_55	1905_135_410	256_25_234	24_135_79	850_35_86	1144_135_401	22_135_384	1076_25_194	45_135_129	300_135_1	2035_135_308	1988_135_43	1525_135_25	1658_2_66	404_35_15	186_135_13	4_45_165	5_135_1	1562_135_35	813_6_94	1036_4_239	424_25_18	1858_135_78	449_015_1	142_135_6	465_4_813	613_135_40	440_0135_94	670_135_1	147_135_1	148_135_8	149_015_1	380_135_1	2_135_1	528_35_1	128_135_1	90_6_57	224_135_1	94_2_116
1128_135_146	591_135_1	607_135_384	1324_4_411	1145_135_22	134_135_65	330_135_1	332_135_74	133_135_27	89_0135_1	111_135_1	3738_015_50	1905_135_419	256_25_216	24_135_74	850_35_89	1144_135_404	22_135_399	1076_25_194	45_135_129	300_135_1	2035_135_319	1988_135_47	1525_135_30	1658_2_70	404_35_13	186_135_12	4_45_171	5_135_1	1562_135_35	813_6_94	1036_4_232	424_25_21	1858_135_84	449_015_1	142_135_4	465_4_834	613_135_42	440_0135_79	670_135_1	147_135_1	148_135_8	149_015_1	380_135_1	2_135_1	528_35_1	128_135_1	90_6_58	224_135_1	94_2_106
1128_135_145	591_135_1	607_135_390	1324_4_430	1145_135_25	134_135_58	330_135_1	332_135_64	133_135_27	89_0135_1	111_135_1	3738_015_51	1905_135_417	256_25_230	24_135_70	850_35_100	1144_135_391	22_135_391	1076_25_198	45_135_129	300_135_1	2035_135_309	1988_135_53	1525_135_28	1658_2_72	404_35_9	186_135_14	4_45_175	5_135_1	1562_135_34	813_6_91	1036_4_234	424_25_27	1858_135_85	449_015_1	142_135_5	465_4_825	613_135_36	440_0135_77	670_135_1	147_135_1	148_135_10	149_015_1	380_135_1	2_135_1	528_35_1	128_135_1	90_6_61	224_135_1	94_2_106
1128_135_131	591_135_1	607_135_395	1324_4_430	1145_135_24	134_135_59	330_135_1	332_135_65	133_135_27	89_0135_1	111_135_1	3738_015_42	1905_135_418	256_25_247	24_135_75	850_35_97	1144_135_389	22_135_389	1076_25_201	45_135_129	300_135_1	2035_135_293	1988_135_58	1525_135_30	1658_2_69	404_35_10	186_135_14	4_45_174	5_135_1	1562_135_34	813_6_76	1036_4_234	424_25_25	1858_135_86	449_015_1	142_135_4	465_4_805	613_135_36	440_0135_71	670_135_1	147_135_1	148_135_10	149_015_1	380_135_1	2_135_1	528_35_1	128_135_1	90_6_61	224_135_1	94_2_102
1128_135_120	591_135_1	607_135_419	1324_4_440	1145_135_26	134_135_60	330_135_1	332_135_61	133_135_27	89_0135_1	111_135_1	3738_015_45	1905_135_413	256_25_245	24_135_77	850_35_96	1144_135_385	22_135_389	1076_25_200	45_135_130	300_135_1	2035_135_294	1988_135_55	1525_135_29	1658_2_68	404_35_10	186_135_15	4_45_168	5_135_1	1562_135_35	813_6_76	1036_4_246	424_25_24	1858_135_76	449_015_1	142_135_3	465_4_811	613_135_33	440_0135_77	670_135_1	147_135_1	148_135_11	149_015_1	380_135_1	2_135_1	528_35_1	128_135_1	90_6_61	224_135_1	94_2_105
1128_135_109	591_135_1	607_135_428	1324_4_457	1145_135_22	134_135_55	330_135_1	332_135_55	133_135_30	89_0135_1	111_135_1	3738_015_36	1905_135_416	256_25_265	24_135_70	850_35_103	1144_135_374	22_135_387	1076_25_204	45_135_133	300_135_1	2035_135_309	1988_135_57	1525_135_29	1658_2_64	404_35_12	186_135_14	4_45_169	5_135_1	1562_135_39	813_6_74	1036_4_240	424_25_24	1858_135_75	449_015_1	142_135_5	465_4_817	613_135_28	440_0135_75	670_135_1	147_135_1	148_135_13	149_015_1	380_135_1	2_135_1	528_35_1	128_135_1	90_6_58	224_135_1	94_2_110
1128_135_108	591_135_1	607_135_438	1324_4_451	1145_135_20	134_135_48	330_135_1	332_135_59	133_135_26	89_0135_1	111_135_1	3738_015_39	1905_135_423	256_25_255	24_135_70	850_35_92	1144_135_390	22_135_396	1076_25_208	45_135_121	300_135_1	2035_135_303	1988_135_61	1525_135_27	1658_2_58	404_35_8	186_135_9	4_45_170	5_135_1	1562_135_38	813_6_74	1036_4_243	424_25_30	1858_135_80	449_015_1	142_135_3	465_4_804	613_135_26	440_0135_70	670_135_1	147_135_1	148_135_18	149_015_1	380_135_1	2_135_1	528_35_1	128_135_1	90_6_55	224_135_1	94_2_106
1128_135_101	591_135_1	607_135_450	1324_4_450	1145_135_17	134_135_38	330_135_1	332_135_66	133_135_25	89_0135_1	111_135_1	3738_015_31	1905_135_423	256_25_259	24_135_76	850_35_98	1144_135_378	22_135_379	1076_25_196	45_135_125	300_135_1	2035_135_314	1988_135_68	1525_135_31	1658_2_58	404_35_10	186_135_9	4_45_166	5_135_1	1562_135_35	813_6_75	1036_4_252	424_25_29	1858_135_79	449_015_1	142_135_6	465_4_829	613_135_29	440_0135_75	670_135_1	147_135_1	148_135_18	149_015_1	380_135_1	2_135_1	528_35_1	128_135_1	90_6_50	224_135_1	94_2_115
1128_135_93	591_135_1	607_135_444	1324_4_443	1145_135_21	134_135_41	330_135_1	332_135_64	133_135_15	89_0135_1	111_135_1	3738_015_24	1905_135_421	256_25_274	24_135_72	850_35_94	1144_135_385	22_135_380	1076_25_189	45_135_124	300_135_1	2035_135_327	1988_135_65	1525_135_35	1658_2_56	404_35_10	186_135_12	4_45_171	5_135_1	1562_135_39	813_6_73	1036_4_255	424_25_28	1858_135_77	449_015_1	142_135_6	465_4_841	613_135_30	440_0135_62	670_135_1	147_135_1	148_135_19	149_015_1	380_135_1	2_135_1	528_35_1	128_135_1	90_6_44	224_135_1	94_2_112
1128_135_98	591_135_1	607_135_442	1324_4_437	1145_135_24	134_135_37	330_135_1	332_135_55	133_135_19	89_0135_1	111_135_1	3738_015_32	1905_135_419	256_25_291	24_135_78	850_35_92	1144_135_377	22_135_391	1076_25_185	45_135_135	300_135_1	2035_135_320	1988_135_57	1525_135_35	1658_2_60	404_35_10	186_135_10	4_45_162	5_135_1	1562_135_41	813_6_64	1036_4_257	424_25_33	1858_135_75	449_015_1	142_135_4	465_4_873	613_135_36	440_0135_57	670_135_1	147_135_1	148_135_17	149_015_1	380_135_1	2_135_1	528_35_1	128_135_1	90_6_37	224_135_1	94_2_108
1128_135_93	591_135_1	607_135_438	1324_4_427	1145_135_25	134_135_30	330_135_1	332_135_51	133_135_20	89_0135_1	111_135_1	3738_015_25	1905_135_438	256_25_283	24_135_74	850_35_99	1144_135_380	22_135_399	1076_25_184	45_135_133	300_135_1	2035_135_324	1988_135_57	1525_135_34	1658_2_57	404_35_7	186_135_11	4_45_172	5_135_1	1562_135_42	813_6_62	1036_4_232	424_25_34	1858_135_78	449_015_1	142_135_6	465_4_867	613_135_39	440_0135_61	670_135_1	147_135_1	148_135_21	149_015_1	380_135_1	2_135_1	528_35_1	128_135_1	90_6_35	224_135_1	94_2_93
1128_135_80	591_135_1	607_135_440	1324_4_429	1145_135_18	134_135_30	330_135_1	332_135_52	133_135_14	89_0135_1	111_135_1	3738_015_26	1905_135_423	256_25_273	24_135_75	850_35_99	1144_135_376	22_135_407	1076_25_179	45_135_142	300_135_1	2035_135_335	1988_135_62	1525_135_32	1658_2_57	404_35_7	186_135_9	4_45_176	5_135_1	1562_135_43	813_6_70	1036_4_227	424_25_32	1858_135_74	449_015_1	142_135_6	465_4_865	613_135_36	440_0135_61	670_135_1	147_135_1	148_135_21	149_015_1	380_135_1	2_135_1	528_35_1	128_135_1	90_6_35	224_135_1	94_2_87
1128_135_76	591_135_1	607_135_452	1324_4_431	1145_135_20	134_135_32	330_135_1	332_135_46	133_135_19	89_0135_1	111_135_1	3738_015_24	1905_135_416	256_25_285	24_135_77	850_35_101	1144_135_367	22_135_410	1076_25_176	45_135_144	300_135_1	2035_135_332	1988_135_56	1525_135_24	1658_2_54	404_35_6	186_135_10	4_45_184	5_135_1	1562_135_44	813_6_73	1036_4_238	424_25_30	1858_135_73	449_015_1	142_135_8	465_4_903	613_135_41	440_0135_56	670_135_1	147_135_1	148_135_22	149_015_1	380_135_1	2_135_1	528_35_1	128_135_1	90_6_30	224_135_1	94_2_85
1128_135_87	591_135_1	607_135_466	1324_4_441	1145_135_14	134_135_30	330_135_1	332_135_44	133_135_16	89_0135_1	111_135_1	3738_015_26	1905_135_418	256_25_295	24_135_82	850_35_100	1144_135_365	22_135_415	1076_25_167	45_135_141	300_135_1	2035_135_321	1988_135_57	1525_135_23	1658_2_54	404_35_5	186_135_9	4_45_170	5_135_1	1562_135_44	813_6_78	1036_4_257	424_25_26	1858_135_67	449_015_1	142_135_8	465_4_913	613_135_43	440_0135_56	670_135_1	147_135_1	148_135_24	149_015_1	380_135_1	2_135_1	528_35_1	128_135_1	90_6_31	224_135_1	94_2_90
1128_135_82	591_135_1	607_135_450	1324_4_446	1145_135_16	134_135_29	330_135_1	332_135_42	133_135_17	89_0135_1	111_135_1	3738_015_23	1905_135_405	256_25_277	24_135_73	850_35_108	1144_135_359	22_135_427	1076_25_169	45_135_141	300_135_1	2035_135_317	1988_135_56	1525_135_20	1658_2_48	404_35_5	186_135_9	4_45_160	5_135_1	1562_135_44	813_6_85	1036_4_253	424_25_28	1858_135_65	449_015_1	142_135_8	465_4_941	613_135_38	440_0135_54	670_135_1	147_135_1	148_135_19	149_015_1	380_135_1	2_135_1	528_35_1	128_135_1	90_6_24	224_135_1	94_2_99
1128_135_79	591_135_1	607_135_458	1324_4_433	1145_135_11	134_135_31	330_135_1	332_135_42	133_135_14	89_0135_1	111_135_1	3738_015_22	1905_135_428	256_25_277	24_135_70	850_35_100	1144_135_362	22_135_437	1076_25_168	45_135_136	300_135_1	2035_135_315	1988_135_57	1525_135_19	1658_2_49	404_35_5	186_135_7	4_45_157	5_135_1	1562_135_43	813_6_86	1036_4_282	424_25_29	1858_135_68	449_015_1	142_135_12	465_4_936	613_135_35	440_0135_53	670_135_1	147_135_1	148_135_19	149_015_1	380_135_1	2_135_1	528_35_1	128_135_1	90_6_27	224_135_1	94_2_92
1128_135_80	591_135_1	607_135_436	1324_4_437	1145_135_12	134_135_31	330_135_1	332_135_36	133_135_14	89_0135_1	111_135_1	3738_015_17	1905_135_426	256_25_284	24_135_66	850_35_100	1144_135_378	22_135_434	1076_25_169	45_135_139	300_135_1	2035_135_324	1988_135_50	1525_135_22	1658_2_45	404_35_6	186_135_8	4_45_163	5_135_1	1562_135_40	813_6_91	1036_4_298	424_25_28	1858_135_66	449_015_1	142_135_12	465_4_953	613_135_33	440_0135_50	670_135_1	147_135_1	148_135_16	149_015_1	380_135_1	2_135_1	528_35_1	128_135_1	90_6_28	224_135_1	94_2_84
1128_135_91	591_135_1	607_135_458	1324_4_459	1145_135_14	134_135_27	330_135_1	332_135_36	133_135_10	89_0135_1	111_135_1	3738_015_19	1905_135_414	256_25_287	24_135_64	850_35_106	1144_135_379	22_135_431	1076_25_165	45_135_143	300_135_1	2035_135_333	1988_135_51	1525_135_20	1658_2_35	404_35_4	186_135_8	4_45_166	5_135_1	1562_135_43	813_6_98	1036_4_311	424_25_23	1858_135_62	449_015_1	142_135_10	465_4_939	613_135_31	440_0135_49	670_135_1	147_135_1	148_135_16	149_015_1	380_135_1	2_135_1	528_35_1	128_135_1	90_6_27	224_135_1	94_2_98
1128_135_87	591_135_1	607_135_454	1324_4_468	1145_135_14	134_135_25	330_135_1	332_135_36	133_135_14	89_0135_1	111_135_1	3738_015_21	1905_135_395	256_25_299	24_135_64	850_35_106	1144_135_379	22_135_437	1076_25_152	45_135_143	300_135_1	2035_135_335	1988_135_53	1525_135_18	1658_2_24	404_35_5	186_135_8	4_45_166	5_135_1	1562_135_42	813_6_97	1036_4_319	424_25_24	1858_135_62	449_015_1	142_135_10	465_4_950	613_135_33	440_0135_45	670_135_1	147_135_1	148_135_19	149_015_1	380_135_1	2_135_1	528_35_1	128_135_1	90_6_28	224_135_1	94_2_99
1128_135_88	591_135_1	607_135_453	1324_4_464	1145_135_14	134_135_27	330_135_1	332_135_35	133_135_14	89_0135_1	111_135_1	3738_015_21	1905_135_386	256_25_321	24_135_63	850_35_109	1144_135_376	22_135_434	1076_25_147	45_135_148	300_135_1	2035_135_329	1988_135_55	1525_135_15	1658_2_27	404_35_5	186_135_9	4_45_173	5_135_1	1562_135_42	813_6_97	1036_4_336	424_25_24	1858_135_57	449_015_1	142_135_8	465_4_975	613_135_32	440_0135_40	670_135_1	147_135_1	148_135_20	149_015_1	380_135_1	2_135_1	528_35_1	128_135_1	90_6_27	224_135_1	94_2_106
1128_135_81	591_135_1	607_135_463	1324_4_478	1145_135_15	134_135_18	330_135_1	332_135_35	133_135_18	89_0135_1	111_135_1	3738_015_17	1905_135_392	256_25_320	24_135_58	850_35_98	1144_135_378	22_135_433	1076_25_155	45_135_145	300_135_1	2035_135_328	1988_135_59	1525_135_13	1658_2_31	404_35_9	186_135_10	4_45_167	5_135_1	1562_135_43	813_6_90	1036_4_328	424_25_27	1858_135_46	449_015_1	142_135_8	465_4_977	613_135_31	440_0135_40	670_135_1	147_135_1	148_135_16	149_015_1	380_135_1	2_135_1	528_35_1	128_135_1	90_6_28	224_135_1	94_2_109
1128_135_84	591_135_1	607_135_458	1324_4_490	1145_135_16	134_135_24	330_135_1	332_135_33	133_135_21	89_0135_1	111_135_1	3738_015_15	1905_135_378	256_25_323	24_135_56	850_35_102	1144_135_373	22_135_436	1076_25_152	45_135_133	300_135_1	2035_135_334	1988_135_64	1525_135_13	1658_2_29	404_35_5	186_135_10	4_45_164	5_135_1	1562_135_40	813_6_91	1036_4_318	424_25_26	1858_135_41	449_015_1	142_135_8	465_4_1020	613_135_25	440_0135_43	670_135_1	147_135_1	148_135_19	149_015_1	380_135_1	2_135_1	528_35_1	128_135_1	90_6_24	224_135_1	94_2_118
1128_135_89	591_135_1	607_135_465	1324_4_472	1145_135_20	134_135_24	330_135_1	332_135_31	133_135_21	89_0135_1	111_135_1	3738_015_15	1905_135_375	256_25_337	24_135_50	850_35_111	1144_135_372	22_135_428	1076_25_156	45_135_121	300_135_1	2035_135_335	1988_135_63	1525_135_15	1658_2_26	404_35_3	186_135_9	4_45_157	5_135_1	1562_135_37	813_6_96	1036_4_311	424_25_31	1858_135_35	449_015_1	142_135_7	465_4_1010	613_135_24	440_0135_45	670_135_1	147_135_1	148_135_17	149_015_1	380_135_1	2_135_1	528_35_1	128_135_1	90_6_22	224_135_1	94_2_129
1128_135_83	591_135_1	607_135_458	1324_4_469	1145_135_19	134_135_27	330_135_1	332_135_28	133_135_16	89_0135_1	111_135_1	3738_015_10	1905_135_375	256_25_341	24_135_52	850_35_106	1144_135_379	22_135_433	1076_25_157	45_135_125	300_135_1	2035_135_339	1988_135_62	1525_135_17	1658_2_30	404_35_1	186_135_10	4_45_150	5_135_1	1562_135_39	813_6_93	1036_4_318	424_25_30	1858_135_29	449_015_1	142_135_5	465_4_1030	613_135_20	440_0135_44	670_135_1	147_135_1	148_135_18	149_015_1	380_135_1	2_135_1	528_35_1	128_135_1	90_6_23	224_135_1	94_2_134
1128_135_78	591_135_1	607_135_446	1324_4_467	1145_135_20	134_135_31	330_135_1	332_135_25	133_135_16	89_0135_1	111_135_1	3738_015_10	1905_135_377	256_25_335	24_135_48	850_35_106	1144_135_369	22_135_450	1076_25_155	45_135_142	300_135_1	2035_135_337	1988_135_64	1525_135_18	1658_2_31	404_35_1	186_135_10	4_45_145	5_135_1	1562_135_33	813_6_100	1036_4_303	424_25_30	1858_135_30	449_015_1	142_135_3	465_4_1050	613_135_22	440_0135_43	670_135_1	147_135_1	148_135_16	149_015_1	380_135_1	2_135_1	528_35_1	128_135_1	90_6_22	224_135_1	94_2_140
1128_135_73	591_135_1	607_135_460	1324_4_450	1145_135_24	134_135_25	330_135_1	332_135_18	133_135_17	89_0135_1	111_135_1	3738_015_10	1905_135_372	256_25_332	24_135_55	850_35_115	1144_135_383	22_135_457	1076_25_155	45_135_147	300_135_1	2035_135_318	1988_135_60	1525_135_17	1658_2_34	404_35_1	186_135_12	4_45_143	5_135_1	1562_135_31	813_6_90	1036_4_293	424_25_33	1858_135_29	449_015_1	142_135_4	465_4_1062	613_135_22	440_0135_46	670_135_1	147_135_1	148_135_16	149_015_1	380_135_1	2_135_1	528_35_1	128_135_1	90_6_20	224_135_1	94_2_145
1128_135_68	591_135_1	607_135_474	1324_4_416	1145_135_23	134_135_23	330_135_1	332_135_15	133_135_17	89_0135_1	111_135_1	3738_015_10	1905_135_371	256_25_348	24_135_58	850_35_116	1144_135_385	22_135_470	1076_25_151	45_135_145	300_135_1	2035_135_335	1988_135_61	1525_135_19	1658_2_34	2_135_1	186_135_12	4_45_134	5_135_1	1562_135_34	813_6_96	1036_4_287	424_25_29	1858_135_30	449_015_1	142_135_6	465_4_1056	613_135_31	440_0135_38	670_135_1	147_135_1	148_135_16	149_015_1	380_135_1	528_35_1	128_135_1	90_6_25	224_135_1	94_2_153	104_135_213
1128_135_65	591_135_1	607_135_468	1324_4_439	1145_135_26	134_135_23	330_135_1	332_135_15	133_135_18	89_0135_1	111_135_1	3738_015_10	1905_135_383	256_25_344	24_135_58	850_35_120	1144_135_376	22_135_487	1076_25_153	45_135_141	300_135_1	2035_135_329	1988_135_62	1525_135_14	1658_2_34	2_135_1	186_135_11	4_45_121	5_135_1	1562_135_39	813_6_95	1036_4_293	424_25_28	1858_135_23	449_015_1	142_135_6	465_4_1072	613_135_27	440_0135_39	670_135_1	147_135_1	148_135_15	149_015_1	380_135_1	528_35_1	128_135_1	90_6_25	224_135_1	94_2_152	104_135_211
1128_135_64	591_135_1	607_135_472	1324_4_448	1145_135_24	134_135_24	330_135_1	332_135_12	133_135_12	89_0135_1	111_135_1	3738_015_13	1905_135_381	256_25_340	24_135_65	850_35_115	1144_135_387	22_135_491	1076_25_148	45_135_147	300_135_1	2035_135_325	1988_135_66	1525_135_17	1658_2_32	2_135_1	186_135_12	4_45_130	5_135_1	1562_135_44	813_6_100	1036_4_275	424_25_24	1858_135_22	449_015_1	142_135_7	465_4_1092	613_135_28	440_0135_40	670_135_1	147_135_1	148_135_9	149_015_1	380_135_1	528_35_1	128_135_1	90_6_22	224_135_1	94_2_145	104_135_209
1128_135_69	591_135_1	607_135_479	1324_4_448	1145_135_26	134_135_31	330_135_1	332_135_10	133_135_12	89_0135_1	111_135_1	3738_015_11	1905_135_396	256_25_342	24_135_57	850_35_111	1144_135_379	22_135_493	1076_25_142	45_135_138	300_135_1	2035_135_325	1988_135_63	1525_135_18	1658_2_29	2_135_1	186_135_14	4_45_148	5_135_1	1562_135_44	813_6_101	1036_4_286	424_25_21	1858_135_23	449_015_1	142_135_5	465_4_1082	613_135_22	440_0135_45	670_135_1	147_135_1	148_135_9	149_015_1	380_135_1	528_35_1	128_135_1	90_6_20	224_135_1	94_2_128	104_135_209
1128_135_71	591_135_1	607_135_502	1324_4_438	1145_135_27	134_135_26	330_135_1	332_135_9	133_135_17	89_0135_1	111_135_1	3738_015_9	1905_135_402	256_25_353	24_135_56	850_35_101	1144_135_372	22_135_495	1076_25_149	45_135_136	300_135_1	2035_135_335	1988_135_66	1525_135_22	1658_2_33	2_135_1	186_135_16	4_45_149	5_135_1	1562_135_47	813_6_100	1036_4_305	424_25_18	1858_135_23	449_015_1	142_135_6	465_4_1072	613_135_26	440_0135_42	670_135_1	147_135_1	148_135_10	149_015_1	380_135_1	528_35_1	128_135_1	90_6_26	224_135_1	94_2_120	104_135_214
1128_135_74	591_135_1	607_135_519	1324_4_452	1145_135_27	134_135_26	330_135_1	332_135_8	133_135_18	89_0135_1	111_135_1	3738_015_7	1905_135_411	256_25_333	24_135_62	850_35_90	1144_135_371	22_135_511	1076_25_152	45_135_137	300_135_1	2035_135_340	1988_135_66	1525_135_27	1658_2_31	2_135_1	186_135_16	4_45_150	5_135_1	1562_135_42	813_6_103	1036_4_315	424_25_15	1858_135_28	449_015_1	142_135_7	465_4_1066	613_135_28	440_0135_34	670_135_1	147_135_1	148_135_9	149_015_1	380_135_1	528_35_1	128_135_1	90_6_26	224_135_1	94_2_110	104_135_217
1128_135_75	591_135_1	607_135_511	1324_4_439	1145_135_28	134_135_22	330_135_1	332_135_8	133_135_20	89_0135_1	111_135_1	3738_015_11	1905_135_423	256_25_330	24_135_67	850_35_87	1144_135_365	22_135_521	1076_25_159	45_135_129	300_135_1	2035_135_357	1988_135_65	1525_135_24	1658_2_41	2_135_1	186_135_15	4_45_144	5_135_1	1562_135_38	813_6_103	1036_4_314	424_25_15	1858_135_31	449_015_1	142_135_8	465_4_1056	613_135_28	440_0135_36	670_135_1	147_135_1	148_135_12	149_015_1	380_135_1	528_35_1	128_135_1	90_6_21	224_135_1	94_2_103	104_135_222
1128_135_80	591_135_1	607_135_508	1324_4_441	1145_135_29	134_135_27	330_135_1	332_135_6	133_135_16	89_0135_1	111_135_1	3738_015_9	1905_135_419	256_25_352	24_135_71	850_35_83	1144_135_367	22_135_527	1076_25_159	45_135_125	300_135_1	2035_135_348	1988_135_68	1525_135_22	1658_2_42	2_135_1	186_135_16	4_45_129	5_135_1	1562_135_42	813_6_101	1036_4_319	424_25_22	1858_135_31	449_015_1	142_135_7	465_4_1035	613_135_30	440_0135_32	670_135_1	147_135_1	148_135_14	149_015_1	380_135_1	528_35_1	128_135_1	90_6_16	224_135_1	94_2_105	104_135_235
1128_135_91	591_135_1	607_135_516	1324_4_433	1145_135_25	134_135_27	330_135_1	332_135_7	133_135_19	89_0135_1	111_135_1	3738_015_9	1905_135_419	256_25_341	24_135_76	850_35_69	1144_135_376	22_135_514	1076_25_164	45_135_128	300_135_1	2035_135_363	1988_135_68	1525_135_19	1658_2_41	2_135_1	186_135_15	4_45_127	5_135_1	1562_135_39	813_6_101	1036_4_314	424_25_23	1858_135_38	449_015_1	142_135_6	465_4_1039	613_135_24	440_0135_31	670_135_1	147_135_1	148_135_16	149_015_1	380_135_1	528_35_1	128_135_1	90_6_22	224_135_1	94_2_99	104_135_232
1128_135_94	591_135_1	607_135_504	1324_4_454	1145_135_27	134_135_25	330_135_1	332_135_6	133_135_15	89_0135_1	111_135_1	3738_015_9	1905_135_415	256_25_329	24_135_82	850_35_70	1144_135_382	22_135_525	1076_25_165	45_135_127	300_135_1	2035_135_372	1988_135_77	1525_135_23	1658_2_45	2_135_1	186_135_16	4_45_119	5_135_1	1562_135_32	813_6_99	1036_4_330	424_25_22	1858_135_44	449_015_1	142_135_6	465_4_1037	613_135_25	440_0135_28	670_135_1	147_135_1	148_135_17	149_015_1	380_135_1	528_35_1	128_135_1	90_6_22	224_135_1	94_2_102	104_135_227
1128_135_88	591_135_1	607_135_513	1324_4_447	1145_135_28	134_135_24	330_135_1	332_135_6	133_135_17	89_0135_1	111_135_1	3738_015_9	1905_135_433	256_25_324	24_135_76	850_35_65	1144_135_400	22_135_501	1076_25_172	45_135_132	300_135_1	2035_135_370	1988_135_83	1525_135_19	1658_2_48	2_135_1	186_135_14	4_45_118	5_135_1	1562_135_37	813_6_92	1036_4_306	424_25_26	1858_135_49	449_015_1	142_135_5	465_4_1028	613_135_26	440_0135_29	670_135_1	147_135_1	148_135_18	149_015_1	380_135_1	528_35_1	128_135_1	90_6_24	224_135_1	94_2_98	104_135_225
1128_135_91	591_135_1	607_135_500	1324_4_443	1145_135_25	134_135_21	330_135_1	332_135_5	133_135_18	89_0135_1	111_135_1	3738_015_7	1905_135_443	256_25_332	24_135_72	850_35_61	1144_135_394	22_135_496	1076_25_173	45_135_129	300_135_1	2035_135_349	1988_135_85	1525_135_17	1658_2_53	2_135_1	186_135_15	4_45_121	5_135_1	1562_135_44	813_6_84	1036_4_294	424_25_24	1858_135_48	449_015_1	142_135_6	465_4_1055	613_135_27	440_0135_30	670_135_1	147_135_1	148_135_15	149_015_1	380_135_1	528_35_1	128_135_1	90_6_28	224_135_1	94_2_100	104_135_226
1128_135_88	591_135_1	607_135_505	1324_4_420	1145_135_28	134_135_25	330_135_1	332_135_11	133_135_20	89_0135_1	111_135_1	3738_015_12	1905_135_468	256_25_312	24_135_71	850_35_65	1144_135_400	22_135_466	1076_25_167	45_135_120	300_135_1	2035_135_358	1988_135_84	1525_135_17	1658_2_59	2_135_1	186_135_19	4_45_119	5_135_1	1562_135_43	813_6_85	1036_4_308	424_25_19	1858_135_42	449_015_1	142_135_8	465_4_1057	613_135_34	440_0135_30	670_135_1	147_135_1	148_135_18	149_015_1	380_135_1	528_35_1	128_135_1	90_6_28	224_135_1	94_2_104	104_135_203
1128_135_90	591_135_1	607_135_494	1324_4_418	1145_135_25	134_135_26	330_135_1	332_135_11	133_135_22	89_0135_1	111_135_1	3738_015_12	1905_135_446	256_25_305	24_135_67	850_35_64	1144_135_382	22_135_479	1076_25_175	45_135_109	300_135_1	2035_135_354	1988_135_89	1525_135_19	1658_2_70	2_135_1	186_135_19	4_45_116	5_135_1	1562_135_48	813_6_81	1036_4_310	424_25_23	1858_135_40	449_015_1	142_135_8	465_4_1069	613_135_43	440_0135_32	670_135_1	147_135_1	148_135_15	149_015_1	380_135_1	528_35_1	128_135_1	90_6_37	224_135_1	94_2_111	104_135_193
1128_135_82	591_135_1	607_135_491	1324_4_403	1145_135_20	134_135_33	330_135_1	332_135_8	133_135_27	89_0135_1	111_135_1	3738_015_15	1905_135_451	256_25_293	24_135_64	850_35_60	1144_135_381	22_135_488	1076_25_174	45_135_111	300_135_1	2035_135_370	1988_135_92	1525_135_18	1658_2_73	2_135_1	186_135_12	4_45_108	5_135_1	1562_135_44	813_6_70	1036_4_293	424_25_23	1858_135_44	449_015_1	142_135_5	465_4_1051	613_135_48	440_0135_28	670_135_1	147_135_1	148_135_16	149_015_1	380_135_1	528_35_1	128_135_1	90_6_48	224_135_1	94_2_115	104_135_193
1128_135_88	591_135_1	607_135_509	1324_4_416	1145_135_17	134_135_36	330_135_1	332_135_7	133_135_26	89_0135_1	111_135_1	3738_015_13	1905_135_447	256_25_304	24_135_61	850_35_67	1144_135_378	22_135_491	1076_25_177	45_135_117	300_135_1	2035_135_371	1988_135_87	1525_135_20	1658_2_77	2_135_1	186_135_11	4_45_101	5_135_1	1562_135_42	813_6_72	1036_4_290	424_25_30	1858_135_50	449_015_1	142_135_4	465_4_1012	613_135_50	440_0135_31	670_135_1	147_135_1	148_135_17	149_015_1	380_135_1	528_35_1	128_135_1	90_6_51	224_135_1	94_2_115	104_135_187
1128_135_89	591_135_1	607_135_507	1324_4_402	1145_135_19	134_135_31	330_135_1	332_135_9	133_135_29	89_0135_1	111_135_1	3738_015_13	1905_135_451	256_25_306	24_135_58	850_35_63	1144_135_390	22_135_506	1076_25_166	45_135_115	300_135_1	2035_135_365	1988_135_84	1525_135_19	1658_2_83	2_135_1	186_135_12	4_45_109	5_135_1	1562_135_40	813_6_74	1036_4_273	424_25_30	1858_135_49	449_015_1	142_135_4	465_4_1033	613_135_49	440_0135_36	670_135_1	147_135_1	148_135_15	149_015_1	380_135_1	528_35_1	128_135_1	90_6_55	224_135_1	94_2_117	104_135_184
1128_135_87	591_135_1	607_135_516	1324_4_398	1145_135_16	134_135_29	330_135_1	332_135_10	133_135_32	89_0135_1	111_135_1	3738_015_10	1905_135_435	256_25_301	24_135_61	850_35_61	1144_135_391	22_135_501	1076_25_166	45_135_121	300_135_1	2035_135_366	1988_135_86	1525_135_19	1658_2_86	2_135_1	186_135_12	4_45_102	5_135_1	1562_135_38	813_6_75	1036_4_267	424_25_31	1858_135_41	449_015_1	142_135_6	465_4_1020	613_135_47	440_0135_37	670_135_1	147_135_1	148_135_12	149_015_1	380_135_1	528_35_1	128_135_1	90_6_59	224_135_1	94_2_120	104_135_189
1128_135_87	591_135_1	607_135_513	1324_4_428	1145_135_12	134_135_24	330_135_1	332_135_8	133_135_26	89_0135_1	111_135_1	3738_015_8	1905_135_451	256_25_298	24_135_73	850_35_54	1144_135_368	22_135_488	1076_25_162	45_135_125	300_135_1	2035_135_374	1988_135_81	1525_135_20	1658_2_88	2_135_1	186_135_12	4_45_101	5_135_1	1562_135_40	813_6_65	1036_4_258	424_25_28	1858_135_40	449_015_1	142_135_6	465_4_1007	613_135_43	440_0135_36	670_135_1	147_135_1	148_135_13	149_015_1	380_135_1	528_35_1	128_135_1	90_6_63	224_135_1	94_2_123	104_135_191
1128_135_91	591_135_1	607_135_486	1324_4_425	1145_135_14	134_135_25	330_135_1	332_135_5	133_135_27	89_0135_1	111_135_1	3738_015_5	1905_135_439	256_25_298	24_135_71	850_35_54	1144_135_384	22_135_486	1076_25_164	45_135_122	300_135_1	2035_135_385	1988_135_79	1525_135_18	1658_2_98	2_135_1	186_135_9	4_45_103	5_135_1	1562_135_38	813_6_62	1036_4_262	424_25_25	1858_135_39	449_015_1	142_135_7	465_4_1009	613_135_41	440_0135_33	670_135_1	147_135_1	148_135_12	149_015_1	380_135_1	528_35_1	128_135_1	90_6_64	224_135_1	94_2_132	104_135_197
1128_135_91	591_135_1	607_135_475	1324_4_432	1145_135_13	134_135_22	330_135_1	332_135_6	133_135_32	89_0135_1	111_135_1	3738_015_1	1905_135_436	256_25_297	24_135_68	850_35_58	1144_135_368	22_135_484	1076_25_166	45_135_118	300_135_1	2035_135_370	1988_135_82	1525_135_16	1658_2_103	2_135_1	186_135_9	4_45_95	5_135_1	1562_135_35	813_6_56	1036_4_256	424_25_28	1858_135_37	449_015_1	142_135_8	465_4_1004	613_135_53	440_0135_33	670_135_1	147_135_1	148_135_9	149_015_1	380_135_1	528_35_1	128_135_1	90_6_67	224_135_1	94_2_138	104_135_204
1128_135_94	591_135_1	607_135_467	1324_4_423	1145_135_15	134_135_27	330_135_1	332_135_6	133_135_36	89_0135_1	111_135_1	3738_015_2	1905_135_432	256_25_313	24_135_68	850_35_54	1144_135_385	22_135_488	1076_25_160	45_135_119	300_135_1	2035_135_360	1988_135_83	1525_135_17	1658_2_111	2_135_1	186_135_8	4_45_93	5_135_1	1562_135_37	813_6_55	1036_4_254	424_25_34	1858_135_34	449_015_1	142_135_8	465_4_984	613_135_52	440_0135_37	670_135_1	147_135_1	148_135_7	149_015_1	380_135_1	528_35_1	128_135_1	90_6_73	224_135_1	94_2_138	104_135_203
1128_135_102	591_135_1	607_135_469	1324_4_412	1145_135_16	134_135_24	330_135_1	332_135_7	133_135_40	89_0135_1	111_135_1	3738_015_1	1905_135_439	256_25_317	24_135_74	850_35_64	1144_135_388	22_135_474	1076_25_174	45_135_114	300_135_1	2035_135_375	1988_135_88	1525_135_15	1658_2_113	2_135_1	186_135_9	4_45_92	5_135_1	1562_135_34	813_6_55	1036_4_250	424_25_33	1858_135_36	449_015_1	142_135_9	465_4_990	613_135_51	440_0135_38	670_135_1	147_135_1	148_135_9	149_015_1	380_135_1	528_35_1	128_135_1	90_6_68	224_135_1	94_2_138	104_135_210
1128_135_100	591_135_1	607_135_470	1324_4_422	1145_135_16	67_135_1	330_135_1	332_135_6	133_135_40	89_0135_1	111_135_1	134_135_31	1905_135_442	256_25_303	24_135_72	850_35_64	1144_135_383	22_135_497	1076_25_165	45_135_114	300_135_1	2035_135_372	1988_135_90	1525_135_14	1658_2_118	2_135_1	186_135_7	4_45_93	5_135_1	1562_135_32	813_6_49	1036_4_245	424_25_34	1858_135_36	142_135_7	465_4_1001	613_135_43	440_0135_35	670_135_1	147_135_1	148_135_8	380_135_1	528_35_1	128_135_1	90_6_73	224_135_1	94_2_145	104_135_217	11_25_376	12_25_1
1128_135_97	591_135_1	607_135_449	1324_4_420	1145_135_18	67_135_1	330_135_1	332_135_7	133_135_39	89_0135_1	111_135_1	134_135_32	1905_135_451	256_25_334	24_135_77	850_35_71	1144_135_387	22_135_496	1076_25_170	45_135_114	300_135_1	2035_135_377	1988_135_94	1525_135_16	1658_2_121	2_135_1	186_135_8	4_45_86	5_135_1	1562_135_28	813_6_50	1036_4_240	424_25_29	1858_135_37	142_135_6	465_4_999	613_135_48	440_0135_34	670_135_1	147_135_1	148_135_9	380_135_1	528_35_1	128_135_1	90_6_71	224_135_1	94_2_141	104_135_215	11_25_360	12_25_1
1128_135_97	591_135_1	607_135_437	1324_4_419	1145_135_20	67_135_1	330_135_1	332_135_12	133_135_36	89_0135_1	111_135_1	134_135_35	1905_135_458	256_25_355	24_135_69	850_35_83	1144_135_374	22_135_504	1076_25_162	45_135_105	300_135_1	2035_135_387	1988_135_92	1525_135_13	1658_2_121	2_135_1	186_135_8	4_45_80	5_135_1	1562_135_25	813_6_50	1036_4_233	424_25_30	1858_135_39	142_135_7	465_4_997	613_135_49	440_0135_38	670_135_1	147_135_1	148_135_9	380_135_1	528_35_1	128_135_1	90_6_72	224_135_1	94_2_139	104_135_212	11_25_368	12_25_1
1128_135_103	591_135_1	607_135_448	1324_4_429	1145_135_18	67_135_1	330_135_1	332_135_12	133_135_35	89_0135_1	111_135_1	134_135_34	1905_135_454	256_25_341	24_135_67	850_35_83	1144_135_366	22_135_523	1076_25_161	45_135_106	300_135_1	2035_135_389	1988_135_92	1525_135_14	1658_2_119	2_135_1	186_135_9	4_45_75	5_135_1	1562_135_26	813_6_47	1036_4_221	424_25_28	1858_135_37	142_135_6	465_4_994	613_135_48	440_0135_39	670_135_1	147_135_1	148_135_8	380_135_1	528_35_1	128_135_1	90_6_83	224_135_1	94_2_148	104_135_221	11_25_377	12_25_1
1128_135_90	591_135_1	607_135_441	1324_4_415	1145_135_18	67_135_1	330_135_1	332_135_10	133_135_40	89_0135_1	111_135_1	134_135_33	1905_135_450	256_25_354	24_135_71	850_35_77	1144_135_377	22_135_536	1076_25_172	45_135_109	300_135_1	2035_135_386	1988_135_95	1525_135_11	1658_2_124	2_135_1	186_135_11	4_45_77	5_135_1	1562_135_21	813_6_48	1036_4_213	424_25_27	1858_135_37	142_135_5	465_4_995	613_135_52	440_0135_37	670_135_1	147_135_1	148_135_7	380_135_1	528_35_1	128_135_1	90_6_84	224_135_1	94_2_130	104_135_216	11_25_393	12_25_1
1128_135_81	591_135_1	607_135_460	1324_4_416	1145_135_17	67_135_1	330_135_1	332_135_8	133_135_38	89_0135_1	111_135_1	134_135_38	1905_135_438	256_25_369	24_135_73	850_35_78	1144_135_372	22_135_545	1076_25_178	45_135_117	300_135_1	2035_135_389	1988_135_100	1525_135_13	1658_2_119	2_135_1	186_135_12	4_45_84	5_135_1	1562_135_23	813_6_49	1036_4_209	424_25_24	1858_135_40	142_135_7	465_4_978	613_135_54	440_0135_36	670_135_1	147_135_1	148_135_9	380_135_1	528_35_1	128_135_1	90_6_86	224_135_1	94_2_119	104_135_207	11_25_408	12_25_1
1128_135_83	591_135_1	607_135_459	1324_4_413	1145_135_22	67_135_1	330_135_1	332_135_4	133_135_34	89_0135_1	111_135_1	134_135_38	1905_135_469	256_25_391	24_135_74	850_35_80	1144_135_382	22_135_525	1076_25_185	45_135_135	300_135_1	2035_135_380	1988_135_100	1525_135_10	1658_2_115	2_135_1	186_135_11	4_45_89	5_135_1	1562_135_24	813_6_46	1036_4_210	424_25_30	1858_135_46	142_135_7	465_4_919	613_135_51	440_0135_30	670_135_1	147_135_1	148_135_5	380_135_1	528_35_1	128_135_1	90_6_86	224_135_1	94_2_119	104_135_204	11_25_418	12_25_1
1128_135_79	591_135_1	607_135_489	1324_4_409	1145_135_22	67_135_1	330_135_1	332_135_4	133_135_36	89_0135_1	111_135_1	134_135_30	1905_135_437	256_25_384	24_135_68	850_35_87	1144_135_372	22_135_520	1076_25_185	45_135_130	300_135_1	2035_135_410	1988_135_100	1525_135_10	1658_2_103	2_135_1	186_135_13	4_45_82	5_135_1	1562_135_24	813_6_43	1036_4_206	424_25_30	1858_135_47	142_135_7	465_4_926	613_135_53	440_0135_33	670_135_1	147_135_1	148_135_3	380_135_1	528_35_1	128_135_1	90_6_87	224_135_1	94_2_123	104_135_185	11_25_400	12_25_1
1128_135_78	591_135_1	607_135_496	1324_4_401	1145_135_24	67_135_1	330_135_1	332_135_4	133_135_40	89_0135_1	111_135_1	134_135_24	1905_135_447	256_25_383	24_135_67	850_35_91	1144_135_364	22_135_517	1076_25_180	45_135_133	300_135_1	2035_135_400	1988_135_97	1525_135_12	1658_2_103	2_135_1	186_135_14	4_45_81	5_135_1	1562_135_24	813_6_40	1036_4_223	424_25_24	1858_135_46	142_135_8	465_4_942	613_135_58	440_0135_33	670_135_1	147_135_1	148_135_2	380_135_1	528_35_1	128_135_1	90_6_85	224_135_1	94_2_126	104_135_184	11_25_404	12_25_1
1128_135_75	591_135_1	607_135_499	1324_4_407	1145_135_22	67_135_1	330_135_1	332_135_5	133_135_43	89_0135_1	111_135_1	134_135_23	1905_135_455	256_25_361	24_135_64	850_35_97	1144_135_361	22_135_526	1076_25_179	45_135_136	300_135_1	2035_135_395	1988_135_84	1525_135_10	1658_2_105	2_135_1	186_135_19	4_45_85	5_135_1	1562_135_22	813_6_39	1036_4_237	424_25_16	1858_135_44	142_135_7	465_4_943	613_135_66	440_0135_33	670_135_1	147_135_1	148_135_2	380_135_1	528_35_1	128_135_1	90_6_74	224_135_1	94_2_118	104_135_188	11_25_399	12_25_1
1128_135_82	591_135_1	607_135_507	1324_4_399	1145_135_22	67_135_1	330_135_1	332_135_4	133_135_48	89_0135_1	111_135_1	134_135_24	1905_135_470	256_25_354	24_135_68	850_35_105	1144_135_364	22_135_519	1076_25_190	45_135_132	300_135_1	2035_135_374	1988_135_78	1525_135_14	1658_2_95	2_135_1	186_135_16	4_45_81	5_135_1	1562_135_21	813_6_42	1036_4_241	424_25_15	1858_135_40	142_135_6	465_4_911	613_135_69	440_0135_32	670_135_1	147_135_1	148_135_3	380_135_1	528_35_1	128_135_1	90_6_66	224_135_1	94_2_124	104_135_195	11_25_385	12_25_1
1128_135_84	591_135_1	607_135_495	1324_4_391	1145_135_22	67_135_1	330_135_1	332_135_4	133_135_45	89_0135_1	111_135_1	134_135_20	1905_135_479	256_25_352	24_135_65	850_35_98	1144_135_358	22_135_511	1076_25_189	45_135_135	300_135_1	2035_135_379	1988_135_74	1525_135_12	1658_2_100	2_135_1	186_135_14	4_45_87	5_135_1	1562_135_20	813_6_44	1036_4_251	424_25_14	1858_135_42	142_135_9	465_4_920	613_135_68	440_0135_32	670_135_1	147_135_1	148_135_3	380_135_1	528_35_1	128_135_1	90_6_67	224_135_1	94_2_125	104_135_193	11_25_384	12_25_1
1128_135_85	591_135_1	607_135_489	1324_4_387	1145_135_22	67_135_1	330_135_1	332_135_2	133_135_51	89_0135_1	111_135_1	134_135_19	1905_135_481	256_25_352	24_135_62	850_35_94	1144_135_346	22_135_500	1076_25_190	45_135_131	300_135_1	2035_135_380	1988_135_78	1525_135_9	1658_2_113	2_135_1	186_135_14	4_45_81	5_135_1	1562_135_22	813_6_38	1036_4_253	424_25_14	1858_135_44	142_135_8	465_4_934	613_135_66	440_0135_32	670_135_1	147_135_1	148_135_3	380_135_1	528_35_1	128_135_1	90_6_72	224_135_1	94_2_132	104_135_186	11_25_402	12_25_1
1128_135_85	591_135_1	607_135_492	1324_4_393	1145_135_21	67_135_1	330_135_1	332_135_2	133_135_50	89_0135_1	111_135_1	134_135_19	1905_135_500	256_25_350	24_135_61	850_35_105	1144_135_361	22_135_473	1076_25_204	45_135_123	300_135_1	2035_135_375	1988_135_69	1525_135_8	1658_2_112	2_135_1	186_135_11	4_45_71	5_135_1	1562_135_24	813_6_34	1036_4_254	424_25_13	1858_135_45	142_135_7	465_4_941	613_135_73	440_0135_30	670_135_1	147_135_1	148_135_3	380_135_1	528_35_1	128_135_1	90_6_67	224_135_1	94_2_130	104_135_198	11_25_415	12_25_1
1128_135_82	591_135_1	607_135_493	1324_4_393	1145_135_24	67_135_1	330_135_1	332_135_2	133_135_52	89_0135_1	111_135_1	134_135_16	1905_135_502	256_25_351	24_135_57	850_35_109	1144_135_366	22_135_473	1076_25_202	45_135_122	300_135_1	2035_135_370	1988_135_71	1525_135_8	1658_2_112	2_135_1	186_135_17	4_45_71	5_135_1	1562_135_25	813_6_34	1036_4_252	424_25_13	1858_135_43	142_135_7	465_4_952	613_135_74	440_0135_33	670_135_1	147_135_1	148_135_3	380_135_1	528_35_1	128_135_1	90_6_64	224_135_1	94_2_126	104_135_195	11_25_398	12_25_1
1128_135_83	591_135_1	607_135_493	1324_4_402	1145_135_25	67_135_1	330_135_1	332_135_2	133_135_48	89_0135_1	111_135_1	134_135_19	1905_135_510	256_25_329	24_135_53	850_35_112	1144_135_374	22_135_473	1076_25_201	45_135_120	300_135_1	2035_135_379	1988_135_72	1525_135_8	1658_2_109	2_135_1	186_135_18	4_45_74	5_135_1	1562_135_27	813_6_36	1036_4_247	424_25_16	1858_135_44	142_135_6	465_4_936	613_135_73	440_0135_32	670_135_1	147_135_1	148_135_2	380_135_1	528_35_1	128_135_1	90_6_65	224_135_1	94_2_130	104_135_187	11_25_399	12_25_1
1128_135_83	591_135_1	607_135_499	1324_4_424	1145_135_25	67_135_1	330_135_1	332_135_2	133_135_46	89_0135_1	111_135_1	134_135_18	1905_135_509	256_25_349	24_135_54	850_35_106	1144_135_357	22_135_468	1076_25_191	45_135_129	300_135_1	2035_135_388	1988_135_69	1525_135_6	1658_2_107	2_135_1	186_135_18	4_45_72	5_135_1	1562_135_27	813_6_43	1036_4_244	424_25_15	1858_135_36	142_135_6	465_4_945	613_135_67	440_0135_28	670_135_1	147_135_1	148_135_4	380_135_1	528_35_1	128_135_1	90_6_65	224_135_1	94_2_137	104_135_174	11_25_388	12_25_1
1128_135_77	591_135_1	607_135_484	1324_4_420	1145_135_21	67_135_1	330_135_1	332_135_4	133_135_46	89_0135_1	111_135_1	134_135_18	1905_135_505	256_25_346	24_135_54	850_35_101	1144_135_349	22_135_473	1076_25_189	45_135_139	300_135_1	2035_135_406	1988_135_70	1525_135_5	1658_2_107	2_135_1	186_135_21	4_45_67	5_135_1	1562_135_27	813_6_40	1036_4_245	424_25_14	1858_135_36	142_135_4	465_4_952	613_135_67	440_0135_29	670_135_1	147_135_1	148_135_3	380_135_1	528_35_1	128_135_1	90_6_64	224_135_1	94_2_146	104_135_187	11_25_400	12_25_1
1128_135_86	591_135_1	607_135_496	1324_4_410	1145_135_23	67_135_1	330_135_1	332_135_4	133_135_41	89_0135_1	111_135_1	134_135_17	1905_135_487	256_25_324	24_135_50	850_35_118	1144_135_350	22_135_474	1076_25_194	45_135_149	300_135_1	2035_135_422	1988_135_71	1525_135_4	1658_2_101	2_135_1	186_135_23	4_45_74	5_135_1	1562_135_26	813_6_45	1036_4_251	424_25_8	1858_135_33	142_135_4	465_4_962	613_135_68	440_0135_28	670_135_1	147_135_1	148_135_3	380_135_1	528_35_1	128_135_1	90_6_62	224_135_1	94_2_134	104_135_190	11_25_391	12_25_1
1128_135_82	591_135_1	607_135_489	1324_4_414	1145_135_26	67_135_1	330_135_1	332_135_6	133_135_40	89_0135_1	111_135_1	134_135_20	1905_135_487	256_25_331	24_135_56	850_35_117	1144_135_370	22_135_467	1076_25_199	45_135_151	300_135_1	2035_135_404	1988_135_65	1525_135_1	1658_2_103	2_135_1	186_135_20	4_45_86	5_135_1	1562_135_25	813_6_49	1036_4_249	424_25_11	1858_135_37	142_135_4	465_4_988	613_135_67	440_0135_31	670_135_1	147_135_1	148_135_3	380_135_1	528_35_1	128_135_1	90_6_59	224_135_1	94_2_124	104_135_197	11_25_385	12_25_1
1128_135_81	591_135_1	607_135_498	1324_4_410	1145_135_24	67_135_1	330_135_1	332_135_5	133_135_44	89_0135_1	111_135_1	134_135_18	1905_135_485	256_25_313	24_135_58	850_35_121	1144_135_376	22_135_461	1076_25_203	45_135_145	300_135_1	2035_135_400	1988_135_65	1525_135_2	1658_2_98	2_135_1	186_135_22	4_45_94	5_135_1	1562_135_24	813_6_43	1036_4_270	424_25_9	1858_135_36	142_135_4	465_4_995	613_135_66	440_0135_30	670_135_1	147_135_1	380_135_1	528_35_1	128_135_1	90_6_56	224_135_1	94_2_115	104_135_205	11_25_371	12_25_1	904_135_1262
1128_135_81	591_135_1	607_135_485	1324_4_425	1145_135_23	67_135_1	330_135_1	332_135_9	133_135_39	89_0135_1	111_135_1	134_135_15	1905_135_480	256_25_326	24_135_55	850_35_133	1144_135_373	22_135_445	1076_25_203	45_135_143	300_135_1	2035_135_380	1988_135_64	1525_135_2	1658_2_98	2_135_1	186_135_29	4_45_106	5_135_1	1562_135_25	813_6_44	1036_4_284	424_25_8	1858_135_32	142_135_3	465_4_1015	613_135_66	440_0135_32	670_135_1	147_135_1	380_135_1	528_35_1	128_135_1	90_6_56	224_135_1	94_2_106	104_135_205	11_25_370	12_25_1	904_135_1258
1128_135_71	591_135_1	607_135_483	1324_4_415	1145_135_23	67_135_1	330_135_1	332_135_10	133_135_43	89_0135_1	111_135_1	134_135_15	1905_135_477	256_25_331	24_135_56	850_35_135	1144_135_369	22_135_431	1076_25_195	45_135_147	300_135_1	2035_135_387	1988_135_67	1525_135_3	1658_2_97	2_135_1	186_135_27	4_45_114	5_135_1	1562_135_24	813_6_34	1036_4_272	424_25_8	1858_135_32	142_135_4	465_4_1027	613_135_59	440_0135_29	670_135_1	147_135_1	380_135_1	528_35_1	128_135_1	90_6_52	224_135_1	94_2_101	104_135_200	11_25_367	12_25_1	904_135_1264
1128_135_65	591_135_1	607_135_489	1324_4_435	1145_135_20	67_135_1	330_135_1	332_135_8	133_135_43	89_0135_1	111_135_1	134_135_14	1905_135_481	256_25_335	24_135_54	850_35_130	1144_135_382	22_135_427	1076_25_206	45_135_147	300_135_1	2035_135_371	1988_135_68	1525_135_3	1658_2_86	2_135_1	186_135_35	4_45_123	5_135_1	1562_135_24	813_6_33	1036_4_269	424_25_9	1858_135_24	142_135_6	465_4_1044	613_135_50	440_0135_27	670_135_1	147_135_1	380_135_1	528_35_1	128_135_1	90_6_54	224_135_1	94_2_101	104_135_197	11_25_359	12_25_1	904_135_1280
1128_135_66	591_135_1	607_135_463	1324_4_441	1145_135_19	67_135_1	330_135_1	332_135_6	133_135_35	89_0135_1	111_135_1	134_135_11	1905_135_513	256_25_335	24_135_47	850_35_122	1144_135_371	22_135_416	1076_25_207	45_135_145	300_135_1	2035_135_374	1988_135_74	1525_135_3	1658_2_82	2_135_1	186_135_35	4_45_129	5_135_1	1562_135_24	813_6_32	1036_4_272	424_25_9	1858_135_26	142_135_6	465_4_1014	613_135_55	440_0135_22	670_135_1	147_135_1	380_135_1	528_35_1	128_135_1	90_6_60	224_135_1	94_2_96	104_135_193	11_25_347	12_25_1	904_135_1292
1128_135_65	591_135_1	607_135_457	1324_4_439	1145_135_20	67_135_1	330_135_1	332_135_9	133_135_36	89_0135_1	111_135_1	134_135_10	1905_135_509	256_25_334	24_135_50	850_35_120	1144_135_366	22_135_423	1076_25_204	45_135_138	300_135_1	2035_135_378	1988_135_78	1525_135_3	1658_2_79	2_135_1	186_135_33	4_45_124	5_135_1	1562_135_26	813_6_29	1036_4_281	424_25_9	1858_135_25	142_135_7	465_4_1013	613_135_64	440_0135_24	670_135_1	147_135_1	380_135_1	528_35_1	128_135_1	90_6_65	224_135_1	94_2_95	104_135_196	11_25_342	12_25_1	904_135_1291
[truncated: 4,232 more rows]
[truncated: 3,284 more columns]
