# Supplementary material for: Environmental change makes robust ecological networks fragile
Source: Nat Commun. 2016 Aug 11;7:12462. doi: 10.1038/ncomms12462 (PMC4987532; doi:10.1038/ncomms12462)
Supplement: Supplementary Data 1 — Host-parasite networks and host extinction sequences in Avida experiments. The compressed archive includes the 100 co-evolved host-parasite networks and the host extinction sequences in the historical scenario. [file ncomms12462-s2.zip › Supplementary_data_S1/host_extinction_sequence_33.csv]

643_3_5	592_2_4	344_1_3	345_5_1	346_1_3	347_2_5	340_2_3	341_2_1	342_1_1	343_2_5	348_2_4	349_1_6	594_146_1	298_5_4	299_2_2	296_4_4	297_013_6	294_1_3	295_1_4	292_2_4	293_2_5	290_046_8	291_146_2	270_2_1	271_1_3	272_1_5	273_5_3	274_2_3	275_04_1	276_2_2	277_46_2	278_2_4	279_013_3	642_2_1	108_01_1	109_5_13	102_2_3	103_0_5	100_0_12	101_1_7	106_2_2	107_15_5	104_146_6	105_5_5	2046_0134_1	2047_5_1	2044_2_1	2045_1_1	2042_2_1	2040_2_1
643_3_4	344_1_2	346_1_5	347_2_6	340_2_4	341_2_1	342_1_1	343_2_6	348_2_5	349_1_1	594_146_1	298_5_4	299_2_2	296_4_6	297_013_7	294_1_3	295_1_5	292_2_4	293_2_4	290_046_7	270_2_1	271_1_1	272_1_4	273_5_5	274_2_2	275_04_1	276_2_1	277_46_1	278_2_3	279_013_3	642_2_1	108_01_1	109_5_12	102_2_4	103_0_5	100_0_14	101_1_8	106_2_2	107_15_6	104_146_6	105_5_4	2046_0134_1	2047_5_2	2044_2_2	2040_2_1	2048_2_2	1655_2_2	99_5_2	98_1_2	91_2_3
344_1_1	346_1_1	347_2_5	340_2_2	341_2_1	342_1_1	343_2_8	348_2_5	349_1_2	594_146_1	298_5_6	296_4_3	297_013_5	294_1_5	295_1_5	292_2_6	293_2_6	290_046_3	270_2_1	271_1_2	272_1_4	273_5_5	274_2_2	275_04_1	276_2_1	277_46_1	278_2_2	279_013_1	1132_013_1	108_01_1	109_5_12	102_2_4	103_0_7	100_0_13	101_1_8	106_2_2	107_15_4	104_146_4	105_5_2	2046_0134_2	2047_5_4	2044_2_2	2048_2_2	99_5_4	98_1_1	91_2_2	90_2_8	93_1_3	92_0_7	95_2_15
619_0_13	318_2_7	1790_1_8	452_2_3	1559_146_1	643_3_2	198_1_3	1948_046_3	1942_2_1	344_1_1	1263_1_1	346_1_1	347_2_3	340_2_1	342_1_1	343_2_8	810_1_1	811_04_5	812_013_1	348_2_9	349_1_5	1253_1_2	1799_1_3	719_2_11	718_2_1	1793_2_1	716_2_3	715_146_22	714_1_7	713_01_6	1796_1_4	1795_2_2	710_2_2	915_2_5	1992_1_5	914_146_1	505_2_1	917_0_2	1069_0_4	1068_146_36	1394_01_2	1708_2_2	1709_146_11	1064_2_1	1067_014_1	2105_2_1	298_5_8	148_046_2	297_013_6	294_1_6
1790_1_7	452_2_3	198_1_4	1948_046_1	344_1_1	1263_1_1	346_1_1	347_2_3	340_2_1	343_2_11	810_1_1	811_04_8	812_013_1	348_2_15	349_1_6	817_1_2	595_3_4	719_2_12	718_2_1	1793_2_4	716_2_3	715_146_31	714_1_4	713_01_7	1796_1_1	1795_2_1	710_2_3	915_2_6	1992_1_2	917_0_1	1069_0_4	1068_146_40	1394_01_2	1708_2_2	1709_146_12	427_146_4	298_5_11	297_013_5	294_1_6	1390_1_3	292_2_1	293_2_1	290_046_1	2090_1_3	591_01_10	593_1_1	1083_146_8	1082_046_15	597_013_1	599_2_3
1790_1_13	198_1_3	975_146_10	344_1_1	1263_1_1	346_1_1	347_2_2	340_2_1	343_2_17	810_1_1	811_04_13	348_2_15	349_1_7	817_1_7	595_3_3	719_2_14	1793_2_4	716_2_5	715_146_38	714_1_8	713_01_6	1796_1_1	1795_2_4	710_2_3	915_2_3	1992_1_5	1069_0_2	1068_146_32	1394_01_1	1708_2_1	1709_146_15	427_146_6	298_5_5	297_013_6	294_1_8	426_1_1	292_2_1	293_2_1	290_046_1	2090_1_3	591_01_16	593_1_1	1083_146_5	1082_046_11	599_2_5	598_1_14	1122_2_5	196_5_13	190_1_2	193_2_1
1790_1_16	198_1_3	975_146_10	818_146_1	1263_1_1	346_1_1	347_2_2	343_2_20	811_04_12	348_2_21	349_1_11	817_1_8	595_3_2	719_2_14	1793_2_4	716_2_8	715_146_20	714_1_9	713_01_5	1795_2_4	710_2_4	915_2_3	1992_1_4	1069_0_2	1068_146_31	1709_146_29	1258_0_4	298_5_5	297_013_3	294_1_7	912_2_1	292_2_1	293_2_1	290_046_1	2090_1_5	591_01_16	593_1_1	1083_146_1	1082_046_14	599_2_6	598_1_16	1122_2_8	196_5_12	193_2_1	192_2_2	157_2_5	271_1_1	272_1_1	273_5_8	274_2_2
1790_1_17	198_1_2	818_146_1	1263_1_1	347_2_2	343_2_19	811_04_5	348_2_17	349_1_11	817_1_8	595_3_1	719_2_8	1793_2_2	716_2_7	715_146_6	714_1_17	713_01_5	1795_2_2	710_2_4	915_2_6	1992_1_5	1068_146_18	1709_146_18	1258_0_3	298_5_2	297_013_4	294_1_9	295_1_4	292_2_1	293_2_1	290_046_1	2090_1_5	591_01_21	593_1_1	1083_146_1	1082_046_4	599_2_5	598_1_13	1122_2_7	196_5_15	193_2_1	192_2_3	157_2_5	271_1_1	272_1_1	273_5_6	274_2_3	277_46_1	278_2_4	1456_1_1
1790_1_17	818_146_1	1263_1_1	347_2_5	343_2_29	811_04_3	348_2_16	349_1_10	817_1_9	719_2_9	1793_2_1	716_2_6	715_146_11	714_1_17	713_01_4	711_2_10	710_2_3	915_2_1	1620_2_2	1068_146_9	1709_146_8	913_2_1	298_5_4	297_013_1	294_1_11	295_1_1	292_2_1	293_2_1	290_046_1	2090_1_5	591_01_25	593_1_1	199_1_6	599_2_5	598_1_14	1122_2_6	196_5_16	193_2_1	192_2_2	157_2_3	271_1_1	272_1_1	273_5_9	274_2_4	278_2_5	1456_1_1	526_2_4	1019_0_10	522_1_2	523_1_16
1790_1_18	818_146_1	1263_1_1	347_2_8	343_2_34	811_04_1	348_2_11	349_1_15	817_1_6	719_2_11	1793_2_1	716_2_9	715_146_4	714_1_15	713_01_1	711_2_10	710_2_4	915_2_1	1620_2_4	1068_146_6	1709_146_20	913_2_1	298_5_1	294_1_15	295_1_1	292_2_1	293_2_1	2090_1_2	591_01_23	593_1_1	199_1_9	599_2_7	598_1_18	1122_2_2	196_5_15	193_2_1	192_2_2	157_2_2	271_1_1	272_1_1	273_5_10	274_2_6	278_2_4	1456_1_1	526_2_1	1019_0_7	522_1_1	523_1_19	1403_2_19	1015_2_1
1790_1_13	1263_1_1	347_2_7	343_2_41	348_2_10	349_1_20	817_1_8	719_2_11	716_2_11	715_146_3	714_1_15	713_01_2	711_2_12	710_2_4	915_2_1	1620_2_5	1068_146_7	1709_146_18	913_2_1	294_1_12	295_1_1	292_2_1	293_2_1	2090_1_1	591_01_24	593_1_1	199_1_7	599_2_13	598_1_18	1122_2_2	196_5_11	193_2_1	192_2_1	271_1_1	272_1_1	273_5_12	274_2_4	278_2_8	1456_1_1	1019_0_8	522_1_2	523_1_16	1403_2_18	1015_2_1	1401_2_8	528_1_1	529_146_1	1012_1_1	1234_1_1	443_2_14
1790_1_12	1263_1_1	347_2_8	343_2_39	348_2_8	349_1_24	817_1_8	719_2_13	716_2_3	715_146_18	714_1_12	713_01_1	711_2_9	710_2_5	1620_2_9	1068_146_15	1709_146_17	913_2_1	294_1_15	295_1_1	292_2_1	2090_1_3	591_01_21	593_1_1	199_1_9	599_2_12	598_1_18	1122_2_2	196_5_15	193_2_1	192_2_1	271_1_1	272_1_1	273_5_18	274_2_4	278_2_8	1456_1_1	1019_0_7	522_1_3	523_1_15	1403_2_13	1015_2_1	1401_2_9	528_1_1	529_146_1	1234_1_1	443_2_13	442_1_15	441_03_4	1101_2_1
1790_1_4	1263_1_1	347_2_6	343_2_38	348_2_9	349_1_31	817_1_13	719_2_13	716_2_5	715_146_37	714_1_13	713_01_4	711_2_11	710_2_11	1620_2_5	1068_146_23	1709_146_26	913_2_1	294_1_14	295_1_1	292_2_1	591_01_27	593_1_1	199_1_9	599_2_11	598_1_18	196_5_17	193_2_1	192_2_1	271_1_1	272_1_1	273_5_13	274_2_5	278_2_11	1456_1_1	1019_0_9	522_1_2	523_1_10	1403_2_12	1401_2_10	528_1_1	1234_1_1	443_2_17	442_1_3	441_03_4	1101_2_1	109_5_5	102_2_3	103_0_1	100_0_42
1790_1_7	1263_1_1	347_2_6	343_2_41	348_2_7	349_1_29	817_1_10	719_2_17	716_2_6	715_146_41	714_1_9	713_01_6	711_2_6	710_2_7	1620_2_4	1068_146_39	1709_146_33	913_2_1	294_1_13	295_1_1	292_2_1	591_01_23	593_1_1	199_1_11	599_2_10	598_1_15	196_5_16	193_2_1	192_2_1	271_1_1	272_1_1	273_5_14	274_2_3	278_2_20	1456_1_1	1019_0_11	522_1_1	523_1_13	1403_2_10	1401_2_7	528_1_1	1234_1_1	443_2_14	442_1_4	441_03_3	1101_2_1	109_5_9	102_2_5	103_0_1	100_0_39
1263_1_1	347_2_7	343_2_40	348_2_7	349_1_26	817_1_10	719_2_16	716_2_7	715_146_43	1790_1_5	713_01_7	711_2_10	710_2_4	1620_2_1	1068_146_43	1709_146_37	619_0_7	913_2_1	294_1_16	295_1_1	292_2_1	591_01_16	593_1_1	199_1_14	599_2_9	598_1_9	196_5_13	193_2_1	192_2_1	271_1_1	272_1_1	273_5_14	274_2_4	278_2_25	1456_1_1	1019_0_7	523_1_14	1403_2_8	1401_2_12	528_1_1	1234_1_1	443_2_21	442_1_3	441_03_3	1101_2_1	109_5_10	102_2_8	100_0_38	101_1_1	105_5_1
1263_1_1	347_2_3	343_2_39	348_2_7	349_1_26	817_1_2	719_2_9	716_2_9	715_146_43	1790_1_2	713_01_8	711_2_7	710_2_10	1620_2_1	1068_146_48	1709_146_28	619_0_7	913_2_1	294_1_10	295_1_1	292_2_1	591_01_19	593_1_1	199_1_12	599_2_8	598_1_10	196_5_12	193_2_1	271_1_1	272_1_1	273_5_9	274_2_4	278_2_31	1019_0_10	523_1_12	1403_2_10	1401_2_12	528_1_1	1234_1_1	443_2_21	442_1_2	441_03_3	109_5_9	102_2_1	100_0_40	101_1_1	105_5_1	2044_2_2	38_1_1	906_5_9
1263_1_1	347_2_3	343_2_33	348_2_11	349_1_21	817_1_2	719_2_7	716_2_8	715_146_19	1790_1_1	713_01_9	711_2_5	710_2_10	1620_2_1	1068_146_49	1709_146_40	619_0_1	913_2_1	294_1_7	295_1_1	292_2_1	591_01_15	593_1_1	199_1_14	599_2_8	598_1_9	196_5_15	193_2_1	271_1_1	272_1_1	273_5_11	274_2_3	278_2_31	1019_0_8	523_1_12	1403_2_15	1401_2_10	528_1_1	1234_1_1	443_2_22	442_1_1	441_03_8	109_5_14	100_0_42	101_1_1	105_5_1	39_2_1	38_1_1	906_5_11	244_2_26
1263_1_1	347_2_1	343_2_34	348_2_12	349_1_14	716_2_6	715_146_18	1790_1_2	713_01_16	711_2_4	710_2_8	1620_2_2	1701_1_6	1709_146_43	913_2_1	294_1_3	295_1_1	292_2_1	591_01_25	593_1_1	199_1_25	599_2_7	598_1_9	196_5_14	193_2_1	271_1_1	272_1_1	273_5_11	274_2_6	278_2_36	1019_0_9	523_1_10	1403_2_15	1401_2_7	528_1_1	1234_1_1	443_2_30	442_1_2	441_03_5	109_5_18	100_0_35	101_1_1	105_5_1	39_2_1	38_1_1	906_5_8	244_2_28	32_2_19	30_2_5	37_2_13
1263_1_1	347_2_2	343_2_43	348_2_6	349_1_13	716_2_4	715_146_12	1790_1_1	713_01_14	711_2_4	710_2_9	1620_2_1	1701_1_4	1709_146_47	913_2_1	294_1_4	295_1_1	292_2_1	591_01_17	593_1_1	199_1_26	599_2_4	598_1_7	196_5_18	193_2_1	271_1_1	272_1_1	273_5_14	274_2_1	278_2_33	1019_0_16	523_1_12	1403_2_15	1401_2_10	1234_1_1	443_2_24	442_1_3	441_03_5	109_5_16	100_0_42	101_1_1	105_5_1	39_2_1	38_1_1	906_5_7	244_2_32	32_2_14	30_2_6	37_2_19	35_146_1
1263_1_1	347_2_3	343_2_38	348_2_9	349_1_15	716_2_3	715_146_13	1790_1_4	713_01_16	711_2_4	710_2_8	1620_2_1	1701_1_3	1709_146_31	913_2_1	294_1_3	295_1_1	292_2_1	591_01_15	593_1_1	595_3_1	599_2_5	598_1_8	196_5_24	193_2_1	271_1_1	272_1_1	273_5_19	274_2_1	278_2_33	1019_0_14	523_1_17	1403_2_15	1401_2_14	1234_1_1	443_2_28	442_1_1	441_03_3	109_5_19	100_0_43	101_1_1	105_5_1	39_2_1	38_1_1	906_5_9	32_2_17	30_2_8	37_2_20	35_146_1	34_2_4
1263_1_1	347_2_1	343_2_41	348_2_6	349_1_10	716_2_3	715_146_6	1790_1_5	713_01_16	711_2_1	710_2_9	1620_2_1	1701_1_5	1709_146_17	913_2_1	294_1_3	295_1_1	292_2_1	591_01_17	593_1_1	595_3_1	599_2_4	598_1_5	196_5_15	193_2_1	271_1_1	272_1_1	273_5_18	274_2_1	278_2_41	1019_0_15	523_1_19	1403_2_16	1401_2_21	1234_1_1	443_2_23	442_1_2	441_03_1	109_5_17	100_0_53	101_1_1	105_5_1	39_2_1	38_1_1	906_5_10	32_2_13	30_2_6	37_2_21	35_146_1	34_2_2
1263_1_1	347_2_1	343_2_37	348_2_9	349_1_10	716_2_1	715_146_1	1790_1_5	713_01_20	711_2_1	710_2_8	1701_1_6	1709_146_15	913_2_1	294_1_2	295_1_1	591_01_21	593_1_1	595_3_1	599_2_6	598_1_2	196_5_18	193_2_1	271_1_1	272_1_1	273_5_19	274_2_1	278_2_38	1019_0_23	523_1_15	1403_2_17	1401_2_23	1234_1_1	443_2_21	442_1_2	441_03_4	109_5_19	100_0_40	101_1_1	105_5_1	39_2_1	38_1_1	906_5_13	32_2_18	30_2_6	37_2_24	35_146_1	34_2_1	640_1_13	1247_2_1
1263_1_1	343_2_41	348_2_5	349_1_7	716_2_1	715_146_1	1790_1_6	713_01_23	711_2_1	710_2_5	1701_1_4	1709_146_12	913_2_1	294_1_4	295_1_1	591_01_29	593_1_1	595_3_1	599_2_7	196_5_25	193_2_1	271_1_1	272_1_1	273_5_14	274_2_1	278_2_41	1019_0_20	523_1_14	1403_2_18	1401_2_17	1234_1_1	443_2_25	442_1_4	109_5_13	100_0_45	101_1_1	105_5_1	39_2_1	38_1_1	906_5_11	32_2_12	30_2_9	37_2_17	35_146_1	34_2_1	640_1_16	1247_2_1	436_1_1	434_1_1	334_0_17
1263_1_1	343_2_46	348_2_7	349_1_8	715_146_1	1790_1_5	713_01_25	710_2_5	1701_1_2	1709_146_7	913_2_1	294_1_2	295_1_1	591_01_31	593_1_1	595_3_1	599_2_7	196_5_20	193_2_1	271_1_1	272_1_1	273_5_12	274_2_1	278_2_44	1019_0_24	523_1_13	1403_2_16	1401_2_20	1234_1_1	443_2_12	442_1_5	109_5_8	100_0_47	101_1_1	105_5_1	39_2_1	38_1_1	906_5_12	32_2_7	30_2_14	37_2_27	35_146_1	34_2_1	640_1_12	1247_2_1	436_1_1	434_1_1	334_0_11	336_1_1	331_1_35
1263_1_1	343_2_55	348_2_5	349_1_9	1790_1_8	713_01_27	710_2_5	1701_1_2	1709_146_2	913_2_1	591_01_36	593_1_1	595_3_1	599_2_4	196_5_20	193_2_1	271_1_1	272_1_1	273_5_12	274_2_1	278_2_47	1019_0_22	523_1_15	1403_2_24	1401_2_15	1234_1_1	443_2_8	442_1_4	109_5_12	100_0_51	101_1_1	105_5_1	39_2_1	38_1_1	906_5_13	32_2_5	30_2_9	37_2_25	35_146_1	34_2_1	640_1_14	1247_2_1	436_1_1	434_1_1	334_0_21	336_1_1	331_1_36	330_2_4	332_1_1	850_2_1
1263_1_1	343_2_60	348_2_3	349_1_7	1790_1_4	713_01_33	710_2_3	1068_146_15	1709_146_10	591_01_42	593_1_1	199_1_15	599_2_4	196_5_24	193_2_1	271_1_1	272_1_1	273_5_12	274_2_1	278_2_52	1019_0_23	523_1_12	1403_2_16	1401_2_17	1234_1_1	443_2_7	442_1_5	109_5_9	100_0_63	101_1_1	105_5_1	39_2_1	38_1_1	906_5_22	32_2_3	30_2_8	37_2_29	35_146_1	34_2_1	640_1_11	1247_2_1	436_1_1	434_1_1	334_0_23	336_1_1	331_1_21	330_2_2	332_1_1	850_2_1	6_2_1
1263_1_1	343_2_54	348_2_1	349_1_4	1790_1_7	713_01_24	710_2_4	1068_146_12	1709_146_31	591_01_42	593_1_1	199_1_6	599_2_5	196_5_28	193_2_1	271_1_1	272_1_1	273_5_17	274_2_1	278_2_46	1019_0_27	523_1_12	1403_2_17	1401_2_21	1234_1_1	443_2_5	442_1_4	109_5_13	100_0_65	101_1_1	105_5_1	39_2_1	38_1_1	906_5_26	32_2_5	30_2_10	37_2_38	35_146_1	34_2_1	640_1_5	1247_2_1	436_1_1	434_1_1	334_0_15	336_1_1	331_1_20	330_2_5	332_1_1	850_2_1	6_2_1
216_5_1	217_1_35	214_1_1	593_1_1	211_2_6	667_2_5	1790_1_8	664_1_13	218_1_2	2095_5_16	130_013_1	1278_2_10	499_5_9	165_5_1	120_1_1	627_046_60	166_0_8	492_2_47	24_2_19	693_1_23	27_2_1	20_1_1	21_2_1	23_2_6	495_1_1	29_2_11	137_1_38	1549_1_2	289_2_23	1370_2_24	939_0_8	404_2_1	546_2_54	4_2_23	544_2_3	400_146_184	281_1_19	8_2_31	64_1_1	282_2_3	348_2_1	349_1_6	68_013_6	286_2_2	964_1_5	700_1_1	336_1_1	1155_2_3	1154_01_4	676_1_1
216_5_1	217_1_28	214_1_1	593_1_1	211_2_8	667_2_6	1790_1_4	664_1_15	218_1_2	2095_5_15	130_013_1	1278_2_7	499_5_14	165_5_1	120_1_1	627_046_44	166_0_5	492_2_49	24_2_26	693_1_16	27_2_1	20_1_1	21_2_1	23_2_4	495_1_1	29_2_18	137_1_45	1549_1_1	289_2_22	1370_2_20	939_0_13	404_2_1	546_2_51	4_2_22	544_2_3	400_146_149	281_1_14	8_2_35	64_1_1	282_2_3	348_2_1	349_1_1	68_013_4	286_2_4	964_1_2	336_1_1	1155_2_3	1154_01_5	676_1_1	714_1_24
216_5_1	217_1_35	214_1_1	593_1_1	211_2_11	667_2_3	1790_1_4	664_1_13	218_1_1	2095_5_16	130_013_1	1278_2_5	499_5_17	165_5_1	120_1_1	627_046_34	93_1_18	492_2_43	24_2_19	693_1_16	27_2_1	20_1_1	21_2_1	23_2_6	495_1_1	29_2_17	137_1_39	1549_1_4	289_2_21	1370_2_18	939_0_14	404_2_1	546_2_48	4_2_19	544_2_2	400_146_159	281_1_13	8_2_21	64_1_1	282_2_2	349_1_1	68_013_3	286_2_6	964_1_6	336_1_1	1155_2_6	1154_01_11	676_1_1	714_1_31	713_01_32
216_5_1	217_1_32	214_1_1	211_2_10	667_2_3	664_1_9	218_1_2	2095_5_17	130_013_1	1278_2_1	499_5_22	165_5_1	120_1_1	627_046_26	93_1_14	492_2_58	24_2_12	693_1_22	27_2_1	20_1_1	21_2_1	23_2_5	495_1_1	29_2_18	137_1_41	1549_1_5	289_2_20	1370_2_17	939_0_15	404_2_1	546_2_50	4_2_21	544_2_2	400_146_149	281_1_14	8_2_24	64_1_1	282_2_2	349_1_2	68_013_6	964_1_6	336_1_1	1155_2_7	1154_01_8	676_1_1	714_1_29	713_01_28	1027_1_38	263_2_24	1403_2_13
216_5_1	217_1_36	214_1_1	211_2_6	667_2_3	664_1_6	218_1_6	2095_5_10	130_013_1	137_1_43	499_5_31	165_5_1	120_1_1	627_046_27	93_1_12	492_2_56	24_2_16	693_1_14	27_2_1	20_1_1	21_2_1	23_2_7	495_1_1	29_2_16	1549_1_8	289_2_14	1370_2_11	939_0_13	404_2_1	546_2_56	4_2_26	544_2_1	400_146_129	281_1_13	8_2_19	64_1_1	282_2_5	349_1_4	68_013_2	964_1_10	1155_2_15	1154_01_7	676_1_1	714_1_31	713_01_30	1027_1_39	263_2_28	1403_2_13	12_2_1	267_013_1
216_5_1	217_1_29	214_1_1	211_2_5	667_2_3	664_1_7	218_1_3	2095_5_10	130_013_1	137_1_47	499_5_29	165_5_1	120_1_1	627_046_13	93_1_18	492_2_62	24_2_11	693_1_10	27_2_1	20_1_1	21_2_1	23_2_7	495_1_1	29_2_18	1549_1_6	289_2_15	1370_2_9	939_0_10	404_2_1	546_2_66	4_2_25	544_2_2	400_146_156	281_1_13	8_2_17	64_1_1	282_2_3	349_1_2	964_1_9	1155_2_20	1154_01_8	676_1_1	714_1_34	713_01_29	1027_1_49	263_2_18	1403_2_8	12_2_1	267_013_1	251_2_1
216_5_1	217_1_26	214_1_1	211_2_2	667_2_4	664_1_7	218_1_2	2095_5_8	130_013_1	137_1_48	499_5_33	165_5_1	120_1_1	627_046_4	93_1_21	492_2_71	24_2_10	693_1_8	27_2_1	20_1_1	21_2_1	23_2_5	495_1_1	29_2_26	1549_1_3	289_2_12	1370_2_6	939_0_5	404_2_1	546_2_49	4_2_37	544_2_2	400_146_195	281_1_8	8_2_23	64_1_1	282_2_6	349_1_3	11_146_1	1155_2_28	1154_01_6	676_1_1	714_1_40	713_01_28	1027_1_45	263_2_23	1403_2_20	12_2_1	267_013_1	251_2_1
216_5_1	217_1_25	214_1_1	1305_1_11	667_2_4	664_1_8	218_1_1	2095_5_6	130_013_1	137_1_56	499_5_27	165_5_1	120_1_1	627_046_2	93_1_18	492_2_62	24_2_13	693_1_5	27_2_1	20_1_1	21_2_1	23_2_6	495_1_1	29_2_32	1549_1_2	289_2_13	1370_2_9	939_0_6	404_2_1	546_2_43	4_2_42	400_146_202	281_1_9	8_2_30	64_1_1	282_2_8	349_1_2	11_146_1	1155_2_19	1154_01_6	676_1_1	714_1_33	713_01_27	1027_1_35	263_2_24	1403_2_17	12_2_1	267_013_1	251_2_1	332_1_1
216_5_1	217_1_19	214_1_1	1305_1_5	667_2_5	664_1_5	2095_5_5	130_013_1	137_1_65	499_5_25	165_5_1	120_1_1	627_046_1	93_1_14	492_2_66	24_2_10	693_1_7	27_2_1	20_1_1	21_2_1	23_2_11	29_2_34	1549_1_3	289_2_12	1370_2_9	939_0_4	404_2_1	546_2_40	4_2_38	400_146_178	281_1_7	8_2_28	282_2_13	11_146_1	1155_2_21	675_2_10	676_1_1	714_1_47	713_01_32	1027_1_34	263_2_19	1403_2_11	12_2_1	267_013_1	251_2_1	332_1_1	69_0_1	1068_146_39	365_2_63	59_5_29
216_5_1	217_1_24	214_1_1	1305_1_6	667_2_2	664_1_7	2095_5_5	130_013_1	137_1_70	499_5_24	165_5_1	120_1_1	627_046_1	93_1_16	492_2_58	24_2_10	693_1_9	27_2_1	20_1_1	21_2_1	23_2_13	29_2_28	1549_1_3	289_2_12	1370_2_10	939_0_5	404_2_1	546_2_45	4_2_45	400_146_161	281_1_8	8_2_37	282_2_8	1155_2_18	675_2_6	676_1_1	714_1_41	713_01_35	1027_1_39	263_2_18	1403_2_9	12_2_1	267_013_1	251_2_1	332_1_1	69_0_1	1068_146_37	365_2_58	59_5_24	1188_2_15
216_5_1	217_1_24	214_1_1	1305_1_6	1263_1_1	664_1_7	2095_5_4	130_013_1	137_1_69	499_5_26	165_5_1	120_1_1	627_046_1	93_1_20	492_2_59	24_2_14	693_1_10	27_2_1	20_1_1	21_2_1	23_2_8	29_2_24	1549_1_3	289_2_19	1370_2_13	939_0_7	404_2_1	546_2_39	4_2_32	400_146_106	281_1_15	8_2_42	282_2_8	1155_2_11	675_2_9	676_1_1	714_1_23	713_01_35	1027_1_36	263_2_18	1403_2_7	12_2_1	267_013_1	251_2_1	332_1_1	69_0_1	1068_146_27	365_2_69	59_5_26	1188_2_15
216_5_1	217_1_19	214_1_1	1305_1_4	1263_1_1	664_1_7	2095_5_2	130_013_1	137_1_67	499_5_29	165_5_1	120_1_1	627_046_1	93_1_29	492_2_62	24_2_12	693_1_5	27_2_1	20_1_1	21_2_1	23_2_6	29_2_27	1549_1_4	289_2_15	1370_2_5	939_0_8	404_2_1	546_2_32	4_2_41	400_146_97	281_1_14	8_2_51	282_2_11	1155_2_13	675_2_8	676_1_1	714_1_37	713_01_38	1027_1_40	263_2_23	1403_2_7	12_2_1	267_013_1	251_2_1	332_1_1	69_0_1	1068_146_16	365_2_72	59_5_38	1188_2_16
216_5_1	217_1_25	214_1_1	1305_1_4	1263_1_1	664_1_8	133_1_1	130_013_1	137_1_76	499_5_42	627_046_1	93_1_17	492_2_45	24_2_17	693_1_6	27_2_1	20_1_1	21_2_1	23_2_7	29_2_30	1549_1_5	289_2_8	1370_2_7	939_0_11	404_2_1	546_2_17	4_2_40	400_146_140	281_1_19	8_2_63	282_2_7	1155_2_10	675_2_4	676_1_1	714_1_25	713_01_43	1027_1_36	263_2_20	1403_2_9	12_2_1	267_013_1	251_2_1	332_1_1	69_0_1	1068_146_13	365_2_66	59_5_42	1188_2_14	1470_5_20	1709_146_65
216_5_1	217_1_29	214_1_1	1305_1_3	1263_1_1	664_1_6	133_1_1	130_013_1	137_1_78	499_5_48	627_046_1	93_1_14	492_2_38	24_2_19	693_1_8	27_2_1	20_1_1	21_2_1	23_2_9	29_2_40	1549_1_3	289_2_6	1370_2_4	939_0_10	404_2_1	546_2_4	4_2_49	400_146_171	281_1_13	8_2_76	282_2_10	1155_2_14	675_2_5	676_1_1	714_1_21	713_01_55	1027_1_43	263_2_22	1403_2_4	12_2_1	267_013_1	251_2_1	332_1_1	69_0_1	1068_146_6	365_2_63	59_5_35	1188_2_19	1470_5_15	1709_146_65
216_5_1	217_1_29	214_1_1	1305_1_4	1263_1_1	664_1_10	133_1_1	130_013_1	137_1_86	499_5_51	627_046_1	93_1_15	492_2_35	24_2_27	693_1_8	27_2_1	20_1_1	21_2_1	23_2_18	29_2_40	1549_1_2	289_2_3	1370_2_5	939_0_8	404_2_1	546_2_4	4_2_45	400_146_156	281_1_9	8_2_71	282_2_10	1155_2_10	675_2_2	676_1_1	714_1_20	713_01_64	1027_1_30	263_2_21	1403_2_6	12_2_1	267_013_1	332_1_1	69_0_1	365_2_60	59_5_35	1188_2_18	1709_146_62	56_5_1	51_2_1	52_146_1
216_5_1	217_1_25	214_1_1	1305_1_2	1263_1_1	664_1_12	133_1_1	130_013_1	137_1_76	499_5_41	627_046_1	225_2_1	492_2_46	24_2_28	693_1_7	27_2_1	20_1_1	21_2_1	23_2_7	29_2_37	1549_1_2	289_2_6	1370_2_7	939_0_9	404_2_1	546_2_7	4_2_40	400_146_114	281_1_10	8_2_62	282_2_11	1155_2_14	675_2_1	676_1_1	714_1_23	713_01_66	1027_1_30	263_2_26	1403_2_5	12_2_1	267_013_1	332_1_1	69_0_1	365_2_60	59_5_28	1188_2_22	1709_146_26	56_5_1	51_2_1	52_146_1
216_5_1	217_1_26	214_1_1	1305_1_3	1263_1_1	664_1_9	133_1_1	130_013_1	137_1_81	499_5_47	627_046_1	225_2_1	492_2_41	24_2_15	693_1_4	27_2_1	21_2_1	23_2_12	29_2_23	1549_1_2	289_2_6	1370_2_7	939_0_11	404_2_1	546_2_7	4_2_38	400_146_140	281_1_8	8_2_55	282_2_5	1155_2_20	714_1_26	713_01_69	1027_1_39	263_2_35	1403_2_12	12_2_1	267_013_1	332_1_1	69_0_1	365_2_60	59_5_32	1188_2_41	1709_146_17	56_5_1	51_2_1	52_146_1	379_01_1	19_2_28	416_1_1
216_5_1	217_1_27	214_1_1	1305_1_6	1263_1_1	664_1_22	133_1_1	130_013_1	137_1_72	499_5_47	627_046_1	225_2_1	492_2_44	24_2_11	693_1_1	27_2_1	21_2_1	23_2_8	29_2_18	1549_1_2	289_2_11	1370_2_11	939_0_12	404_2_1	546_2_10	4_2_38	400_146_140	281_1_12	8_2_42	282_2_5	1155_2_15	714_1_30	713_01_59	1027_1_37	263_2_30	1403_2_7	12_2_1	267_013_1	332_1_1	69_0_1	365_2_71	59_5_27	1188_2_36	1709_146_26	56_5_1	51_2_1	379_01_1	19_2_33	416_1_1	411_1_1
216_5_1	217_1_36	1305_1_3	664_1_19	133_1_1	130_013_1	137_1_75	499_5_39	627_046_1	225_2_1	492_2_38	24_2_7	25_1_1	27_2_1	21_2_1	23_2_9	29_2_15	289_2_17	1370_2_9	939_0_8	404_2_1	546_2_9	4_2_41	400_146_118	281_1_9	8_2_52	282_2_3	1155_2_13	714_1_38	713_01_56	1027_1_38	263_2_39	262_2_23	267_013_1	332_1_1	365_2_78	59_5_26	1188_2_36	1709_146_13	56_5_1	51_2_1	379_01_1	19_2_30	416_1_1	411_1_1	413_5_76	1384_1_24	1412_2_106	539_1_1	591_01_33
216_5_1	217_1_29	1305_1_3	664_1_31	133_1_1	130_013_1	137_1_62	499_5_41	627_046_1	225_2_1	492_2_37	24_2_3	25_1_1	27_2_1	21_2_1	23_2_7	29_2_17	289_2_21	1370_2_12	939_0_9	404_2_1	546_2_10	4_2_43	400_146_128	281_1_11	8_2_57	282_2_2	1155_2_10	714_1_36	713_01_56	1027_1_38	263_2_36	262_2_28	267_013_1	332_1_1	365_2_70	59_5_32	1188_2_26	1709_146_15	56_5_1	51_2_1	379_01_1	19_2_34	416_1_1	411_1_1	413_5_88	1384_1_26	1412_2_99	539_1_1	591_01_41
216_5_1	217_1_26	1305_1_2	664_1_21	133_1_1	130_013_1	137_1_71	499_5_32	627_046_1	225_2_1	492_2_32	24_2_5	25_1_1	27_2_1	21_2_1	23_2_8	29_2_20	289_2_24	1370_2_14	939_0_11	404_2_1	546_2_12	4_2_52	400_146_161	281_1_9	8_2_57	282_2_1	1155_2_13	714_1_39	713_01_58	1027_1_47	263_2_42	262_2_22	267_013_1	332_1_1	59_5_21	1188_2_27	1709_146_30	56_5_1	51_2_1	379_01_1	19_2_34	416_1_1	411_1_1	413_5_82	1384_1_16	1412_2_109	539_1_1	591_01_38	319_2_1
216_5_1	217_1_21	1305_1_2	664_1_29	133_1_1	130_013_1	137_1_69	499_5_35	627_046_1	225_2_1	492_2_40	24_2_7	25_1_1	27_2_1	21_2_1	23_2_10	29_2_25	289_2_23	1370_2_13	939_0_9	404_2_1	546_2_11	4_2_44	400_146_182	281_1_12	8_2_54	282_2_1	1155_2_12	714_1_32	713_01_63	1027_1_46	263_2_35	262_2_22	267_013_1	332_1_1	59_5_18	1188_2_18	1709_146_69	56_5_1	51_2_1	379_01_1	19_2_23	416_1_1	411_1_1	413_5_87	1384_1_14	1412_2_102	539_1_1	591_01_38	319_2_1
216_5_1	217_1_20	1305_1_1	664_1_20	133_1_1	130_013_1	137_1_61	499_5_32	627_046_1	225_2_1	492_2_47	24_2_7	25_1_1	27_2_1	21_2_1	23_2_10	29_2_24	289_2_25	1370_2_25	939_0_7	404_2_1	546_2_10	4_2_40	400_146_195	281_1_12	8_2_51	282_2_2	1155_2_11	714_1_33	713_01_64	1027_1_61	263_2_29	262_2_20	267_013_1	332_1_1	59_5_20	1188_2_16	1709_146_103	56_5_1	51_2_1	379_01_1	19_2_16	416_1_1	411_1_1	413_5_83	1384_1_13	1412_2_96	539_1_1	591_01_28	319_2_1
216_5_1	217_1_11	1305_1_1	664_1_20	133_1_1	130_013_1	137_1_72	499_5_30	225_2_1	492_2_31	24_2_5	25_1_1	27_2_1	21_2_1	23_2_7	29_2_20	289_2_24	1370_2_23	939_0_7	404_2_1	546_2_5	4_2_41	400_146_188	281_1_12	8_2_55	163_2_1	1155_2_17	714_1_33	713_01_52	1027_1_63	263_2_30	262_2_20	267_013_1	59_5_19	1188_2_21	1709_146_119	56_5_1	51_2_1	379_01_1	19_2_16	416_1_1	411_1_1	413_5_57	1384_1_13	1412_2_105	539_1_1	591_01_24	319_2_1	199_1_25	709_1_76
216_5_1	217_1_10	664_1_24	133_1_1	130_013_1	137_1_69	499_5_28	225_2_1	492_2_41	24_2_9	25_1_1	27_2_1	21_2_1	23_2_7	29_2_18	289_2_19	1370_2_38	939_0_3	404_2_1	546_2_7	4_2_32	400_146_117	281_1_12	8_2_55	163_2_1	1155_2_18	714_1_37	713_01_44	1027_1_65	263_2_32	262_2_27	267_013_1	59_5_24	1188_2_13	1709_146_52	56_5_1	51_2_1	379_01_1	19_2_17	416_1_1	411_1_1	413_5_65	1384_1_7	1412_2_116	539_1_1	591_01_14	319_2_1	199_1_29	709_1_72	599_2_18
216_5_1	217_1_9	664_1_22	133_1_1	130_013_1	137_1_67	499_5_29	225_2_1	492_2_25	24_2_9	25_1_1	27_2_1	21_2_1	23_2_6	29_2_19	289_2_23	1370_2_26	939_0_4	404_2_1	546_2_5	4_2_33	400_146_79	281_1_11	8_2_65	163_2_1	1155_2_26	714_1_28	713_01_34	1027_1_73	263_2_31	262_2_24	267_013_1	59_5_20	1188_2_14	1709_146_21	56_5_1	51_2_1	379_01_1	19_2_19	416_1_1	411_1_1	413_5_65	1384_1_8	1412_2_114	539_1_1	591_01_9	319_2_1	199_1_21	709_1_80	599_2_18
216_5_1	217_1_12	664_1_23	130_013_1	137_1_66	499_5_33	225_2_1	492_2_26	24_2_8	25_1_1	27_2_1	21_2_1	23_2_13	29_2_19	289_2_23	1370_2_37	939_0_9	404_2_1	546_2_5	4_2_47	400_146_58	281_1_7	8_2_55	163_2_1	1155_2_23	714_1_26	713_01_33	1027_1_74	263_2_36	262_2_23	267_013_1	59_5_17	962_2_15	1709_146_18	56_5_1	51_2_1	379_01_1	19_2_24	416_1_1	411_1_1	413_5_77	1384_1_5	1412_2_114	539_1_1	591_01_7	319_2_1	199_1_23	709_1_49	599_2_22	705_2_24
216_5_1	217_1_10	664_1_13	130_013_1	137_1_62	499_5_36	225_2_1	492_2_27	24_2_5	25_1_1	27_2_1	21_2_1	23_2_9	29_2_23	289_2_23	1370_2_27	939_0_9	404_2_1	546_2_4	4_2_50	400_146_68	281_1_4	8_2_58	163_2_1	1155_2_28	714_1_25	713_01_33	1027_1_75	263_2_45	262_2_17	267_013_1	59_5_15	962_2_13	1709_146_42	56_5_1	51_2_1	379_01_1	19_2_22	416_1_1	411_1_1	413_5_59	1384_1_8	1412_2_119	539_1_1	591_01_7	319_2_1	199_1_21	709_1_54	599_2_19	705_2_28
216_5_1	217_1_17	664_1_15	130_013_1	137_1_55	499_5_32	225_2_1	492_2_33	24_2_5	25_1_1	27_2_1	21_2_1	23_2_11	29_2_19	289_2_17	1370_2_27	939_0_7	404_2_1	546_2_3	4_2_49	400_146_76	281_1_3	8_2_51	163_2_1	1155_2_25	714_1_18	713_01_27	1027_1_75	263_2_48	262_2_24	267_013_1	59_5_7	962_2_12	1709_146_41	56_5_1	51_2_1	379_01_1	19_2_27	416_1_1	411_1_1	413_5_66	1384_1_6	1412_2_127	539_1_1	591_01_8	319_2_1	199_1_22	709_1_53	599_2_18	705_2_25
216_5_1	217_1_16	664_1_13	130_013_1	137_1_56	499_5_22	225_2_1	492_2_33	24_2_5	25_1_1	27_2_1	21_2_1	23_2_7	29_2_27	289_2_19	1370_2_33	939_0_7	404_2_1	546_2_1	4_2_51	400_146_76	281_1_4	8_2_54	163_2_1	1155_2_28	714_1_18	713_01_31	13_2_72	263_2_50	262_2_24	267_013_1	59_5_7	962_2_9	1709_146_39	56_5_1	51_2_1	379_01_1	19_2_27	416_1_1	411_1_1	413_5_60	1384_1_7	1412_2_131	539_1_1	591_01_11	319_2_1	199_1_14	709_1_63	599_2_18	705_2_25
216_5_1	217_1_12	664_1_16	130_013_1	137_1_50	499_5_34	225_2_1	492_2_34	24_2_7	25_1_1	27_2_1	21_2_1	23_2_6	29_2_22	289_2_13	1370_2_37	939_0_1	404_2_1	4_2_48	400_146_72	281_1_2	8_2_54	163_2_1	1155_2_34	714_1_17	713_01_24	13_2_80	263_2_55	262_2_27	267_013_1	59_5_5	962_2_7	1709_146_51	56_5_1	51_2_1	379_01_1	19_2_31	416_1_1	411_1_1	413_5_56	1384_1_4	1412_2_134	539_1_1	591_01_16	319_2_1	199_1_14	709_1_76	599_2_21	705_2_20	196_5_29
216_5_1	217_1_22	664_1_13	130_013_1	137_1_42	499_5_36	225_2_1	492_2_33	24_2_5	25_1_1	27_2_1	21_2_1	23_2_4	29_2_13	289_2_17	1370_2_32	939_0_2	404_2_1	4_2_45	400_146_75	281_1_3	8_2_51	163_2_1	1155_2_40	714_1_20	713_01_29	13_2_73	263_2_52	262_2_19	267_013_1	59_5_3	962_2_10	1709_146_38	56_5_1	51_2_1	379_01_1	19_2_28	416_1_1	411_1_1	413_5_58	1384_1_5	1412_2_150	539_1_1	591_01_16	319_2_1	199_1_14	709_1_90	599_2_21	705_2_32	196_5_39
216_5_1	217_1_14	664_1_18	130_013_1	137_1_45	499_5_35	225_2_1	492_2_24	24_2_3	25_1_1	27_2_1	21_2_1	23_2_6	29_2_12	289_2_17	1370_2_28	939_0_2	404_2_1	4_2_53	400_146_85	8_2_49	163_2_1	1155_2_43	714_1_18	713_01_28	13_2_84	263_2_72	262_2_20	267_013_1	59_5_3	962_2_9	1709_146_51	56_5_1	51_2_1	379_01_1	19_2_32	416_1_1	411_1_1	413_5_49	1384_1_4	1412_2_157	539_1_1	591_01_7	319_2_1	199_1_11	709_1_94	599_2_24	705_2_27	196_5_39	1921_1_19
216_5_1	217_1_25	664_1_18	130_013_1	137_1_46	499_5_38	225_2_1	492_2_29	24_2_2	25_1_1	27_2_1	21_2_1	23_2_4	29_2_7	289_2_21	1370_2_27	939_0_1	404_2_1	4_2_48	400_146_82	8_2_52	163_2_1	1155_2_52	714_1_24	713_01_34	13_2_72	263_2_62	262_2_23	267_013_1	59_5_2	962_2_9	1709_146_47	56_5_1	51_2_1	379_01_1	19_2_26	416_1_1	411_1_1	413_5_63	1384_1_5	1412_2_158	539_1_1	591_01_6	319_2_1	199_1_16	709_1_91	599_2_14	705_2_18	196_5_41	1921_1_19
216_5_1	217_1_21	664_1_16	130_013_1	137_1_28	499_5_33	225_2_1	492_2_27	24_2_2	25_1_1	27_2_1	21_2_1	23_2_1	29_2_11	289_2_13	1370_2_28	939_0_2	404_2_1	4_2_48	400_146_105	8_2_54	163_2_1	1155_2_74	714_1_21	713_01_34	13_2_84	263_2_66	262_2_19	267_013_1	59_5_4	962_2_5	1709_146_55	56_5_1	51_2_1	379_01_1	19_2_18	416_1_1	411_1_1	413_5_50	1384_1_6	1412_2_158	539_1_1	591_01_5	319_2_1	199_1_14	709_1_96	599_2_20	705_2_18	196_5_57	1921_1_22
216_5_1	217_1_25	664_1_23	130_013_1	137_1_32	499_5_44	225_2_1	492_2_40	24_2_2	25_1_1	27_2_1	21_2_1	29_2_9	289_2_8	1370_2_31	939_0_1	404_2_1	4_2_44	400_146_97	8_2_57	163_2_1	1155_2_67	714_1_20	713_01_29	13_2_73	263_2_68	262_2_26	267_013_1	59_5_3	962_2_3	1709_146_48	56_5_1	51_2_1	379_01_1	19_2_25	416_1_1	411_1_1	413_5_52	1384_1_8	1412_2_160	539_1_1	591_01_6	319_2_1	199_1_10	709_1_108	599_2_14	705_2_13	196_5_53	1921_1_22	272_1_1
216_5_1	217_1_27	664_1_24	130_013_1	137_1_33	499_5_47	225_2_1	492_2_34	24_2_1	25_1_1	27_2_1	21_2_1	29_2_10	289_2_14	1370_2_32	939_0_1	404_2_1	4_2_43	400_146_110	8_2_59	163_2_1	1155_2_65	714_1_15	713_01_37	1027_1_108	263_2_76	262_2_19	267_013_1	59_5_3	962_2_2	1709_146_44	56_5_1	51_2_1	379_01_1	19_2_18	416_1_1	411_1_1	413_5_57	1384_1_8	1412_2_159	539_1_1	591_01_5	319_2_1	199_1_10	709_1_114	599_2_19	705_2_16	196_5_56	1921_1_13	272_1_1
216_5_1	217_1_19	664_1_23	130_013_1	137_1_29	499_5_50	225_2_1	492_2_27	24_2_2	25_1_1	27_2_1	21_2_1	29_2_9	289_2_15	1370_2_43	939_0_1	404_2_1	4_2_44	400_146_130	8_2_40	163_2_1	1155_2_72	714_1_20	713_01_45	1027_1_87	263_2_75	262_2_27	267_013_1	59_5_3	962_2_1	1709_146_48	56_5_1	51_2_1	379_01_1	19_2_18	416_1_1	411_1_1	413_5_62	1384_1_13	1412_2_176	539_1_1	591_01_1	319_2_1	199_1_6	709_1_123	599_2_22	705_2_13	196_5_53	1921_1_18	272_1_1
216_5_1	217_1_32	664_1_25	130_013_1	137_1_35	499_5_48	225_2_1	492_2_33	24_2_1	25_1_1	27_2_1	21_2_1	29_2_10	289_2_20	1370_2_45	404_2_1	4_2_46	400_146_147	8_2_35	163_2_1	1155_2_67	714_1_22	713_01_55	1027_1_86	263_2_62	262_2_30	267_013_1	59_5_1	1709_146_40	56_5_1	51_2_1	379_01_1	19_2_17	416_1_1	411_1_1	413_5_59	1384_1_18	1412_2_179	539_1_1	591_01_2	319_2_1	199_1_13	709_1_120	599_2_28	705_2_12	196_5_33	1921_1_16	272_1_1	273_5_38	274_2_1
216_5_1	217_1_27	664_1_29	130_013_1	137_1_24	499_5_29	225_2_1	492_2_29	24_2_1	25_1_1	27_2_1	21_2_1	29_2_7	289_2_22	1370_2_50	404_2_1	4_2_44	400_146_137	8_2_35	163_2_1	1155_2_81	714_1_17	713_01_50	1027_1_69	263_2_68	262_2_28	267_013_1	59_5_2	1709_146_28	56_5_1	51_2_1	379_01_1	19_2_20	416_1_1	411_1_1	413_5_57	1384_1_21	1412_2_170	539_1_1	591_01_3	319_2_1	199_1_3	709_1_111	599_2_39	705_2_21	196_5_23	1921_1_22	272_1_1	273_5_26	274_2_1
216_5_1	217_1_25	664_1_32	130_013_1	137_1_28	499_5_22	225_2_1	492_2_28	25_1_1	27_2_1	21_2_1	29_2_9	289_2_35	1370_2_39	404_2_1	4_2_47	400_146_131	8_2_26	163_2_1	1155_2_71	714_1_17	713_01_49	1027_1_74	263_2_67	262_2_28	267_013_1	59_5_4	1709_146_20	56_5_1	51_2_1	379_01_1	19_2_31	416_1_1	411_1_1	413_5_58	1384_1_16	1412_2_166	539_1_1	591_01_4	319_2_1	199_1_4	709_1_92	599_2_39	705_2_22	196_5_24	1921_1_8	272_1_1	273_5_25	274_2_1	69_0_1
216_5_1	217_1_26	664_1_37	130_013_1	137_1_33	499_5_22	225_2_1	492_2_21	25_1_1	27_2_1	21_2_1	29_2_6	289_2_39	1370_2_27	404_2_1	4_2_54	400_146_132	8_2_37	163_2_1	1155_2_62	714_1_16	713_01_68	1027_1_57	263_2_73	262_2_29	267_013_1	59_5_7	1709_146_15	56_5_1	51_2_1	379_01_1	19_2_19	416_1_1	411_1_1	413_5_59	1384_1_17	1412_2_175	539_1_1	591_01_4	319_2_1	199_1_3	709_1_90	599_2_36	705_2_21	196_5_29	1921_1_9	272_1_1	273_5_20	274_2_1	69_0_1
216_5_1	217_1_26	664_1_33	130_013_1	137_1_29	499_5_25	225_2_1	492_2_20	25_1_1	27_2_1	21_2_1	29_2_2	289_2_34	1370_2_30	404_2_1	4_2_53	400_146_155	8_2_33	163_2_1	1155_2_90	714_1_16	713_01_65	1027_1_46	263_2_75	262_2_24	267_013_1	59_5_8	1709_146_10	56_5_1	51_2_1	379_01_1	19_2_23	416_1_1	411_1_1	413_5_68	1384_1_21	1412_2_172	539_1_1	591_01_4	319_2_1	199_1_2	709_1_88	599_2_45	705_2_26	196_5_36	1921_1_14	272_1_1	273_5_26	274_2_1	69_0_1
216_5_1	217_1_29	664_1_35	130_013_1	137_1_33	499_5_24	225_2_1	492_2_26	25_1_1	27_2_1	21_2_1	29_2_2	289_2_46	1370_2_26	404_2_1	4_2_59	400_146_176	8_2_42	163_2_1	1155_2_75	714_1_15	713_01_66	1027_1_55	263_2_64	262_2_23	267_013_1	59_5_6	1709_146_11	56_5_1	51_2_1	379_01_1	19_2_18	416_1_1	411_1_1	413_5_60	1384_1_17	1412_2_154	539_1_1	591_01_5	319_2_1	199_1_2	709_1_82	599_2_54	705_2_26	196_5_42	1921_1_10	272_1_1	273_5_26	274_2_1	69_0_1
216_5_1	217_1_11	664_1_39	130_013_1	137_1_37	499_5_31	225_2_1	492_2_25	25_1_1	27_2_1	21_2_1	29_2_3	289_2_40	1370_2_26	404_2_1	4_2_56	400_146_209	8_2_47	163_2_1	1155_2_81	714_1_12	713_01_63	1027_1_42	263_2_55	262_2_39	267_013_1	59_5_6	1709_146_14	56_5_1	51_2_1	379_01_1	19_2_17	416_1_1	411_1_1	413_5_57	1384_1_20	1412_2_154	539_1_1	591_01_5	319_2_1	709_1_76	599_2_59	705_2_30	196_5_59	1921_1_11	272_1_1	273_5_26	274_2_1	69_0_1	278_2_91
216_5_1	217_1_10	664_1_36	130_013_1	137_1_29	499_5_31	225_2_1	492_2_26	25_1_1	27_2_1	21_2_1	29_2_3	289_2_41	1370_2_30	404_2_1	4_2_56	400_146_199	8_2_50	163_2_1	1155_2_78	714_1_7	713_01_67	1027_1_46	263_2_47	262_2_35	267_013_1	59_5_7	1709_146_23	56_5_1	51_2_1	379_01_1	19_2_17	416_1_1	411_1_1	413_5_55	1384_1_16	1412_2_147	539_1_1	591_01_15	319_2_1	709_1_77	599_2_52	705_2_32	196_5_62	1921_1_10	272_1_1	273_5_22	274_2_1	69_0_1	278_2_90
216_5_1	217_1_9	664_1_34	130_013_1	137_1_32	499_5_28	225_2_1	492_2_18	25_1_1	27_2_1	21_2_1	29_2_4	289_2_45	1370_2_24	404_2_1	4_2_57	400_146_198	8_2_63	1155_2_72	714_1_12	1098_146_99	1027_1_33	263_2_41	262_2_33	267_013_1	59_5_6	1709_146_30	56_5_1	51_2_1	379_01_1	19_2_21	416_1_1	411_1_1	413_5_67	1384_1_22	1412_2_139	539_1_1	591_01_12	319_2_1	709_1_89	599_2_53	705_2_35	196_5_59	1921_1_17	272_1_1	273_5_28	274_2_1	69_0_1	278_2_84	83_2_1
216_5_1	217_1_11	664_1_25	130_013_1	137_1_37	499_5_29	225_2_1	492_2_26	25_1_1	27_2_1	21_2_1	29_2_3	289_2_39	1370_2_22	404_2_1	4_2_68	400_146_183	8_2_55	1155_2_77	714_1_14	1098_146_58	1027_1_30	263_2_43	262_2_37	267_013_1	59_5_4	1709_146_37	56_5_1	51_2_1	379_01_1	19_2_17	416_1_1	411_1_1	413_5_59	1384_1_20	1412_2_138	539_1_1	591_01_16	319_2_1	709_1_82	599_2_53	705_2_45	196_5_58	1921_1_16	272_1_1	273_5_22	274_2_1	69_0_1	278_2_61	83_2_1
216_5_1	217_1_7	664_1_30	130_013_1	137_1_42	499_5_24	225_2_1	492_2_22	25_1_1	27_2_1	21_2_1	29_2_4	289_2_37	1370_2_20	404_2_1	4_2_86	400_146_174	8_2_63	1155_2_65	714_1_18	1098_146_77	1027_1_37	263_2_44	262_2_43	267_013_1	59_5_7	1709_146_24	56_5_1	51_2_1	379_01_1	19_2_16	416_1_1	411_1_1	413_5_53	1384_1_24	1412_2_138	539_1_1	591_01_17	319_2_1	709_1_100	599_2_48	705_2_34	196_5_53	1921_1_11	272_1_1	273_5_22	274_2_1	69_0_1	278_2_56	83_2_1
216_5_1	217_1_10	664_1_34	130_013_1	137_1_46	499_5_23	225_2_1	492_2_26	25_1_1	27_2_1	21_2_1	29_2_3	289_2_35	1370_2_26	404_2_1	4_2_79	400_146_172	8_2_59	1155_2_71	714_1_13	1098_146_123	1027_1_33	263_2_57	262_2_40	267_013_1	59_5_5	1709_146_29	56_5_1	51_2_1	379_01_1	19_2_13	416_1_1	411_1_1	413_5_57	1384_1_30	1412_2_131	1750_1_5	539_1_1	591_01_14	319_2_1	709_1_77	599_2_36	705_2_36	196_5_57	1921_1_8	272_1_1	273_5_20	274_2_1	69_0_1	278_2_50
216_5_1	217_1_6	664_1_37	130_013_1	137_1_46	499_5_23	225_2_1	492_2_41	25_1_1	27_2_1	21_2_1	29_2_3	289_2_38	1370_2_26	404_2_1	4_2_79	400_146_221	8_2_61	1155_2_62	714_1_17	1098_146_130	1027_1_29	263_2_61	262_2_39	267_013_1	59_5_2	1709_146_24	56_5_1	51_2_1	379_01_1	19_2_14	416_1_1	411_1_1	413_5_55	1384_1_29	1412_2_119	1750_1_5	539_1_1	591_01_22	319_2_1	709_1_80	599_2_35	705_2_32	196_5_53	1921_1_8	272_1_1	273_5_24	274_2_1	69_0_1	278_2_57
216_5_1	217_1_6	664_1_25	130_013_1	137_1_48	499_5_19	225_2_1	492_2_35	25_1_1	27_2_1	21_2_1	29_2_3	289_2_40	1370_2_33	404_2_1	4_2_73	400_146_274	8_2_51	1155_2_56	714_1_15	1098_146_101	1027_1_18	263_2_84	262_2_53	267_013_1	59_5_2	1709_146_17	56_5_1	51_2_1	379_01_1	19_2_20	416_1_1	411_1_1	413_5_60	1384_1_40	1412_2_123	1750_1_4	539_1_1	591_01_15	319_2_1	709_1_82	599_2_39	705_2_34	196_5_50	1921_1_5	272_1_1	273_5_21	274_2_1	69_0_1	278_2_57
216_5_1	217_1_2	664_1_20	130_013_1	137_1_57	499_5_19	225_2_1	492_2_43	25_1_1	27_2_1	21_2_1	29_2_5	289_2_39	1370_2_30	404_2_1	4_2_70	400_146_341	8_2_50	1155_2_62	714_1_23	1098_146_68	1027_1_19	263_2_61	262_2_48	267_013_1	59_5_1	1709_146_20	56_5_1	51_2_1	379_01_1	19_2_20	416_1_1	411_1_1	413_5_60	1384_1_32	1412_2_119	1750_1_5	539_1_1	591_01_23	319_2_1	709_1_66	599_2_35	705_2_33	196_5_47	1921_1_10	272_1_1	273_5_15	274_2_1	69_0_1	278_2_52
216_5_1	664_1_20	130_013_1	137_1_60	499_5_23	225_2_1	492_2_41	25_1_1	27_2_1	21_2_1	29_2_13	289_2_35	1370_2_25	404_2_1	4_2_57	400_146_357	8_2_37	1155_2_48	714_1_18	1098_146_48	1027_1_13	263_2_85	262_2_53	267_013_1	59_5_1	1709_146_13	56_5_1	51_2_1	379_01_1	19_2_19	416_1_1	411_1_1	413_5_72	1384_1_35	1412_2_126	1750_1_11	539_1_1	591_01_17	319_2_1	709_1_74	599_2_36	705_2_38	196_5_41	1921_1_10	272_1_1	273_5_14	274_2_1	69_0_1	278_2_45	83_2_1
216_5_1	664_1_4	130_013_1	137_1_55	499_5_19	225_2_1	492_2_42	25_1_1	27_2_1	21_2_1	29_2_10	289_2_53	1370_2_30	404_2_1	4_2_53	400_146_440	8_2_31	1155_2_56	714_1_24	1098_146_43	1027_1_20	263_2_74	262_2_48	267_013_1	1709_146_13	56_5_1	51_2_1	379_01_1	19_2_20	416_1_1	411_1_1	413_5_70	1384_1_33	1412_2_138	1750_1_8	539_1_1	591_01_27	319_2_1	709_1_61	599_2_35	705_2_45	196_5_40	1921_1_7	272_1_1	273_5_8	274_2_1	69_0_1	278_2_38	83_2_1	118_1_1
216_5_1	664_1_5	130_013_1	137_1_50	499_5_19	225_2_1	492_2_41	25_1_1	27_2_1	21_2_1	29_2_12	289_2_55	1370_2_21	404_2_1	4_2_44	400_146_421	8_2_28	1155_2_43	714_1_25	1098_146_60	1027_1_18	263_2_84	262_2_55	267_013_1	1709_146_25	56_5_1	51_2_1	379_01_1	19_2_22	416_1_1	411_1_1	413_5_70	1384_1_49	1412_2_135	1750_1_8	539_1_1	591_01_28	319_2_1	709_1_78	599_2_40	705_2_48	196_5_33	1921_1_10	272_1_1	273_5_15	274_2_1	69_0_1	278_2_39	83_2_1	118_1_1
216_5_1	664_1_6	130_013_1	137_1_39	499_5_27	225_2_1	492_2_33	25_1_1	27_2_1	21_2_1	29_2_6	289_2_54	1370_2_12	404_2_1	4_2_58	400_146_368	8_2_27	1155_2_54	714_1_34	1098_146_66	1027_1_16	263_2_74	262_2_62	267_013_1	1709_146_16	56_5_1	51_2_1	379_01_1	19_2_18	416_1_1	411_1_1	413_5_77	1384_1_39	1412_2_139	1750_1_4	539_1_1	591_01_27	319_2_1	709_1_69	599_2_25	705_2_42	196_5_39	1921_1_6	272_1_1	273_5_15	274_2_1	69_0_1	278_2_38	83_2_1	118_1_1
216_5_1	664_1_7	130_013_1	137_1_30	499_5_29	225_2_1	492_2_34	25_1_1	27_2_1	21_2_1	29_2_7	289_2_44	1370_2_21	404_2_1	4_2_54	400_146_352	8_2_31	1155_2_44	714_1_29	1098_146_68	1027_1_11	263_2_63	262_2_69	267_013_1	1709_146_14	56_5_1	51_2_1	379_01_1	19_2_22	416_1_1	411_1_1	413_5_80	1384_1_36	1412_2_131	1750_1_3	539_1_1	591_01_22	319_2_1	709_1_80	599_2_27	705_2_42	196_5_42	1921_1_5	272_1_1	273_5_12	274_2_1	69_0_1	278_2_49	83_2_1	118_1_1
216_5_1	664_1_3	130_013_1	137_1_30	499_5_30	225_2_1	492_2_38	25_1_1	27_2_1	21_2_1	29_2_7	289_2_46	1370_2_16	404_2_1	4_2_69	400_146_232	8_2_33	1155_2_50	714_1_25	1098_146_82	1027_1_8	263_2_66	262_2_69	267_013_1	1709_146_15	56_5_1	51_2_1	379_01_1	19_2_19	416_1_1	411_1_1	413_5_84	1384_1_31	1412_2_126	1750_1_3	539_1_1	591_01_19	319_2_1	709_1_64	599_2_28	705_2_41	196_5_40	1921_1_5	272_1_1	273_5_12	274_2_1	69_0_1	278_2_54	83_2_1	118_1_1
216_5_1	664_1_1	130_013_1	137_1_27	499_5_28	225_2_1	492_2_38	25_1_1	27_2_1	21_2_1	29_2_6	289_2_50	1370_2_14	404_2_1	4_2_55	400_146_228	8_2_37	1155_2_61	714_1_36	1098_146_100	1027_1_13	263_2_60	262_2_79	267_013_1	1709_146_17	56_5_1	51_2_1	379_01_1	19_2_15	416_1_1	411_1_1	413_5_86	1384_1_18	1412_2_112	1750_1_4	539_1_1	591_01_20	319_2_1	709_1_73	599_2_28	705_2_37	196_5_36	1921_1_9	272_1_1	273_5_11	274_2_1	69_0_1	278_2_53	83_2_1	118_1_1
216_5_1	130_013_1	137_1_16	499_5_24	225_2_1	492_2_42	25_1_1	27_2_1	21_2_1	29_2_15	289_2_41	1370_2_22	404_2_1	4_2_57	400_146_232	8_2_46	1155_2_52	714_1_33	1098_146_89	1027_1_13	263_2_53	262_2_80	267_013_1	1709_146_14	56_5_1	51_2_1	379_01_1	19_2_18	416_1_1	411_1_1	413_5_89	1384_1_22	1412_2_109	1750_1_9	539_1_1	591_01_23	319_2_1	709_1_89	599_2_30	705_2_32	196_5_28	1921_1_15	272_1_1	273_5_15	274_2_1	69_0_1	278_2_48	83_2_1	118_1_1	251_2_1
216_5_1	130_013_1	137_1_12	499_5_25	225_2_1	492_2_53	25_1_1	27_2_1	21_2_1	29_2_13	289_2_45	1370_2_13	404_2_1	4_2_52	400_146_246	8_2_56	1155_2_58	714_1_44	1098_146_65	1027_1_13	263_2_51	262_2_82	267_013_1	1709_146_11	56_5_1	51_2_1	379_01_1	19_2_19	416_1_1	411_1_1	413_5_89	1384_1_17	1412_2_126	1750_1_5	539_1_1	591_01_11	319_2_1	709_1_86	599_2_28	705_2_32	196_5_35	1921_1_19	272_1_1	273_5_14	274_2_1	69_0_1	278_2_49	83_2_1	118_1_1	251_2_1
216_5_1	130_013_1	137_1_10	499_5_25	225_2_1	492_2_55	25_1_1	27_2_1	21_2_1	29_2_22	289_2_44	1370_2_13	404_2_1	4_2_59	400_146_242	8_2_48	1155_2_53	714_1_44	1098_146_57	1027_1_14	263_2_55	262_2_85	267_013_1	1709_146_12	56_5_1	51_2_1	379_01_1	19_2_27	416_1_1	411_1_1	413_5_68	1384_1_11	1412_2_130	1750_1_8	539_1_1	591_01_10	319_2_1	709_1_94	599_2_26	705_2_42	196_5_32	1921_1_22	272_1_1	273_5_15	274_2_1	69_0_1	278_2_50	83_2_1	118_1_1	251_2_1
216_5_1	130_013_1	137_1_12	499_5_17	225_2_1	492_2_46	25_1_1	27_2_1	21_2_1	29_2_25	289_2_56	1370_2_12	404_2_1	4_2_73	400_146_183	8_2_59	1155_2_65	714_1_52	1098_146_60	1027_1_16	263_2_54	262_2_77	267_013_1	1709_146_28	56_5_1	51_2_1	379_01_1	19_2_28	416_1_1	411_1_1	413_5_79	1384_1_8	1412_2_122	1750_1_6	539_1_1	591_01_6	319_2_1	709_1_103	599_2_18	705_2_39	196_5_40	1921_1_21	272_1_1	273_5_16	274_2_1	69_0_1	278_2_43	83_2_1	118_1_1	251_2_1
216_5_1	130_013_1	137_1_10	499_5_18	225_2_1	492_2_41	25_1_1	27_2_1	21_2_1	29_2_22	289_2_50	1370_2_3	404_2_1	4_2_57	400_146_201	8_2_69	1155_2_70	714_1_58	1098_146_34	1027_1_15	263_2_64	262_2_79	267_013_1	1709_146_36	56_5_1	51_2_1	379_01_1	19_2_35	416_1_1	411_1_1	413_5_62	1384_1_9	1412_2_105	1750_1_4	539_1_1	591_01_7	319_2_1	709_1_132	599_2_33	705_2_40	196_5_33	1921_1_28	272_1_1	273_5_12	274_2_1	69_0_1	278_2_55	83_2_1	118_1_1	251_2_1
216_5_1	130_013_1	137_1_13	499_5_15	225_2_1	492_2_43	25_1_1	27_2_1	21_2_1	29_2_25	289_2_59	1370_2_4	404_2_1	4_2_51	400_146_192	8_2_49	1155_2_57	714_1_44	1098_146_10	1027_1_14	263_2_77	262_2_71	267_013_1	1709_146_46	56_5_1	51_2_1	379_01_1	19_2_36	416_1_1	411_1_1	413_5_68	1384_1_15	1412_2_110	1750_1_8	539_1_1	591_01_10	319_2_1	709_1_131	599_2_29	705_2_45	196_5_34	1921_1_29	272_1_1	273_5_9	274_2_1	69_0_1	278_2_52	83_2_1	118_1_1	251_2_1
216_5_1	130_013_1	137_1_13	499_5_12	225_2_1	492_2_51	25_1_1	27_2_1	21_2_1	29_2_18	289_2_56	1370_2_5	404_2_1	4_2_51	400_146_179	8_2_52	1155_2_61	714_1_44	1098_146_6	1027_1_6	263_2_73	262_2_75	267_013_1	1709_146_31	56_5_1	51_2_1	379_01_1	19_2_37	416_1_1	411_1_1	413_5_61	1384_1_22	1412_2_123	1750_1_4	539_1_1	591_01_11	319_2_1	709_1_131	599_2_24	705_2_39	196_5_32	1921_1_25	272_1_1	273_5_8	274_2_1	69_0_1	278_2_57	83_2_1	118_1_1	251_2_1
216_5_1	130_013_1	137_1_26	499_5_24	225_2_1	492_2_59	25_1_1	27_2_1	21_2_1	29_2_18	289_2_51	1370_2_4	404_2_1	4_2_46	400_146_246	8_2_51	1155_2_56	714_1_35	1098_146_3	1027_1_9	263_2_72	262_2_73	267_013_1	1709_146_13	56_5_1	51_2_1	379_01_1	19_2_30	416_1_1	411_1_1	413_5_65	1384_1_27	1412_2_127	1750_1_2	539_1_1	591_01_19	319_2_1	709_1_141	599_2_19	705_2_45	196_5_33	1921_1_26	272_1_1	273_5_11	274_2_1	69_0_1	278_2_57	83_2_1	118_1_1	251_2_1
216_5_1	130_013_1	137_1_23	499_5_17	225_2_1	492_2_63	25_1_1	27_2_1	21_2_1	29_2_14	289_2_52	1370_2_2	404_2_1	4_2_62	400_146_288	8_2_49	1155_2_60	714_1_38	1098_146_1	1027_1_8	263_2_71	262_2_60	267_013_1	1709_146_15	56_5_1	51_2_1	379_01_1	19_2_21	416_1_1	411_1_1	413_5_65	1384_1_35	1412_2_137	1750_1_3	539_1_1	591_01_20	319_2_1	709_1_145	599_2_15	705_2_44	196_5_25	1921_1_19	272_1_1	273_5_18	274_2_1	69_0_1	278_2_48	83_2_1	118_1_1	251_2_1
216_5_1	130_013_1	137_1_25	499_5_19	225_2_1	492_2_66	25_1_1	27_2_1	21_2_1	29_2_20	289_2_49	1370_2_1	404_2_1	4_2_56	400_146_268	8_2_41	1155_2_62	714_1_44	713_01_67	1027_1_10	263_2_73	262_2_71	267_013_1	1709_146_26	56_5_1	51_2_1	379_01_1	19_2_22	416_1_1	411_1_1	413_5_61	1384_1_30	1412_2_137	1750_1_3	539_1_1	591_01_30	319_2_1	709_1_158	599_2_27	705_2_51	196_5_25	1921_1_20	272_1_1	273_5_16	274_2_1	69_0_1	278_2_51	83_2_1	118_1_1	251_2_1
216_5_1	130_013_1	137_1_28	499_5_34	225_2_1	492_2_53	25_1_1	27_2_1	21_2_1	29_2_17	289_2_73	1370_2_1	404_2_1	4_2_58	400_146_228	8_2_25	1155_2_52	714_1_43	713_01_73	1027_1_12	263_2_75	262_2_63	267_013_1	1709_146_95	56_5_1	51_2_1	379_01_1	19_2_23	416_1_1	411_1_1	413_5_66	1384_1_35	1412_2_133	539_1_1	591_01_29	319_2_1	709_1_161	599_2_17	705_2_50	196_5_29	1921_1_19	272_1_1	273_5_16	274_2_1	69_0_1	278_2_45	83_2_1	118_1_1	251_2_1	894_0_1
216_5_1	130_013_1	137_1_22	499_5_23	225_2_1	492_2_47	25_1_1	27_2_1	21_2_1	29_2_15	289_2_61	404_2_1	4_2_44	400_146_229	8_2_31	1155_2_72	714_1_48	713_01_54	1027_1_8	263_2_55	262_2_71	267_013_1	1709_146_164	56_5_1	51_2_1	379_01_1	19_2_27	416_1_1	411_1_1	413_5_38	1384_1_36	1412_2_144	539_1_1	591_01_36	319_2_1	709_1_180	599_2_12	705_2_51	196_5_44	1921_1_17	272_1_1	273_5_17	274_2_1	69_0_1	278_2_45	83_2_1	118_1_1	251_2_1	894_0_1	1855_46_145
216_5_1	130_013_1	137_1_26	499_5_26	225_2_1	492_2_62	25_1_1	27_2_1	21_2_1	29_2_23	289_2_86	404_2_1	4_2_39	400_146_244	8_2_14	1155_2_60	714_1_54	713_01_53	1027_1_5	263_2_77	262_2_72	267_013_1	1709_146_222	56_5_1	51_2_1	379_01_1	19_2_30	416_1_1	411_1_1	413_5_31	1384_1_39	1412_2_139	539_1_1	591_01_42	319_2_1	709_1_170	599_2_6	705_2_60	196_5_42	1921_1_12	272_1_1	273_5_13	274_2_1	69_0_1	278_2_39	83_2_1	118_1_1	251_2_1	894_0_1	1855_46_160
216_5_1	130_013_1	137_1_23	499_5_23	225_2_1	492_2_61	25_1_1	27_2_1	21_2_1	29_2_22	289_2_87	404_2_1	4_2_26	400_146_302	8_2_19	1155_2_68	714_1_63	713_01_47	1027_1_8	263_2_60	262_2_81	267_013_1	1709_146_228	56_5_1	51_2_1	379_01_1	19_2_28	416_1_1	411_1_1	413_5_31	1384_1_46	1412_2_133	539_1_1	591_01_43	319_2_1	709_1_161	599_2_12	705_2_64	196_5_37	1921_1_9	272_1_1	273_5_16	274_2_1	69_0_1	278_2_38	83_2_1	118_1_1	251_2_1	894_0_1	1855_46_199
216_5_1	130_013_1	137_1_28	499_5_27	225_2_1	492_2_59	25_1_1	27_2_1	21_2_1	29_2_32	289_2_106	404_2_1	4_2_20	400_146_359	8_2_19	1155_2_56	714_1_57	713_01_51	1027_1_11	263_2_67	262_2_68	267_013_1	1709_146_175	56_5_1	51_2_1	379_01_1	19_2_21	416_1_1	411_1_1	413_5_26	1384_1_51	1412_2_116	539_1_1	591_01_48	319_2_1	709_1_151	599_2_12	705_2_62	196_5_40	1921_1_11	272_1_1	273_5_18	274_2_1	69_0_1	278_2_43	83_2_1	118_1_1	251_2_1	894_0_1	1855_46_208
216_5_1	130_013_1	137_1_30	499_5_16	225_2_1	492_2_51	25_1_1	27_2_1	21_2_1	29_2_20	289_2_77	404_2_1	4_2_30	400_146_334	8_2_20	1155_2_61	714_1_61	713_01_58	1027_1_9	263_2_58	262_2_73	267_013_1	1709_146_148	56_5_1	51_2_1	379_01_1	19_2_23	416_1_1	411_1_1	413_5_28	1384_1_48	1412_2_112	539_1_1	591_01_54	319_2_1	709_1_145	599_2_17	705_2_44	196_5_40	1921_1_11	272_1_1	273_5_14	274_2_1	69_0_1	278_2_40	83_2_1	118_1_1	251_2_1	894_0_1	1855_46_273
216_5_1	130_013_1	137_1_35	499_5_16	225_2_1	492_2_50	25_1_1	27_2_1	21_2_1	29_2_18	289_2_62	404_2_1	4_2_38	400_146_270	8_2_19	1155_2_55	714_1_62	713_01_61	1027_1_5	263_2_58	262_2_62	267_013_1	1709_146_126	56_5_1	51_2_1	379_01_1	19_2_24	416_1_1	411_1_1	413_5_25	1384_1_57	1412_2_128	539_1_1	591_01_50	319_2_1	709_1_141	599_2_21	705_2_41	196_5_42	1921_1_19	272_1_1	273_5_15	274_2_1	69_0_1	278_2_38	83_2_1	118_1_1	251_2_1	894_0_1	1855_46_294
216_5_1	130_013_1	137_1_34	499_5_16	225_2_1	492_2_42	25_1_1	27_2_1	21_2_1	29_2_19	289_2_73	404_2_1	4_2_41	400_146_230	8_2_20	1155_2_33	714_1_63	713_01_54	1027_1_6	263_2_85	262_2_58	267_013_1	1709_146_115	56_5_1	51_2_1	379_01_1	19_2_30	416_1_1	411_1_1	413_5_22	1384_1_51	1412_2_119	539_1_1	591_01_47	319_2_1	709_1_140	599_2_25	705_2_30	196_5_34	1921_1_17	272_1_1	273_5_11	274_2_1	69_0_1	278_2_30	83_2_1	118_1_1	251_2_1	894_0_1	1855_46_324
216_5_1	137_1_28	499_5_13	225_2_1	492_2_35	25_1_1	27_2_1	21_2_1	29_2_19	289_2_75	404_2_1	4_2_46	400_146_228	8_2_22	1155_2_47	714_1_54	713_01_54	13_2_91	263_2_71	262_2_71	1709_146_131	56_5_1	51_2_1	379_01_1	19_2_36	416_1_1	411_1_1	413_5_25	1384_1_46	1412_2_133	539_1_1	591_01_49	319_2_1	709_1_142	599_2_20	705_2_38	196_5_47	1921_1_17	272_1_1	273_5_14	274_2_1	69_0_1	278_2_32	83_2_1	118_1_1	251_2_1	894_0_1	1855_46_327	799_2_14	1019_0_46
216_5_1	137_1_31	499_5_14	225_2_1	492_2_35	25_1_1	27_2_1	21_2_1	29_2_24	289_2_98	404_2_1	4_2_46	400_146_212	8_2_27	1155_2_44	714_1_58	713_01_57	13_2_90	263_2_84	262_2_60	1709_146_108	56_5_1	51_2_1	379_01_1	19_2_35	416_1_1	411_1_1	413_5_30	1384_1_40	1412_2_109	539_1_1	591_01_44	319_2_1	709_1_124	599_2_16	705_2_45	196_5_49	1921_1_18	272_1_1	273_5_13	274_2_1	69_0_1	278_2_29	83_2_1	118_1_1	251_2_1	894_0_1	1855_46_365	799_2_12	1019_0_43
216_5_1	137_1_25	499_5_12	225_2_1	492_2_39	25_1_1	27_2_1	21_2_1	29_2_19	289_2_72	404_2_1	4_2_47	400_146_229	8_2_25	1155_2_54	714_1_58	713_01_67	13_2_86	263_2_85	262_2_67	1709_146_100	56_5_1	51_2_1	379_01_1	19_2_44	416_1_1	411_1_1	413_5_38	1384_1_30	1412_2_99	539_1_1	591_01_45	319_2_1	709_1_142	599_2_13	705_2_43	196_5_40	1921_1_15	272_1_1	273_5_11	274_2_1	69_0_1	278_2_32	83_2_1	118_1_1	251_2_1	894_0_1	1855_46_395	799_2_13	1019_0_48
216_5_1	137_1_26	499_5_14	225_2_1	492_2_34	25_1_1	27_2_1	21_2_1	29_2_22	289_2_77	404_2_1	4_2_43	400_146_222	8_2_21	1155_2_60	714_1_70	713_01_71	13_2_90	263_2_100	262_2_59	1709_146_106	56_5_1	51_2_1	379_01_1	19_2_42	416_1_1	411_1_1	413_5_48	1384_1_40	1412_2_103	539_1_1	591_01_37	319_2_1	709_1_134	599_2_12	705_2_42	196_5_31	1921_1_17	272_1_1	273_5_9	274_2_1	69_0_1	278_2_43	83_2_1	118_1_1	894_0_1	1855_46_351	799_2_11	1019_0_63	7_2_264
216_5_1	137_1_16	499_5_16	225_2_1	492_2_39	25_1_1	27_2_1	21_2_1	29_2_18	289_2_85	404_2_1	4_2_45	400_146_253	8_2_23	1155_2_48	714_1_75	713_01_72	13_2_89	263_2_102	262_2_67	1709_146_106	56_5_1	51_2_1	379_01_1	19_2_56	416_1_1	411_1_1	413_5_50	1384_1_33	1412_2_84	539_1_1	591_01_32	319_2_1	709_1_142	599_2_10	705_2_45	196_5_29	1921_1_11	272_1_1	273_5_12	274_2_1	69_0_1	278_2_40	83_2_1	118_1_1	894_0_1	1855_46_295	799_2_14	1019_0_66	7_2_244
216_5_1	137_1_10	499_5_16	225_2_1	492_2_40	25_1_1	27_2_1	21_2_1	29_2_14	289_2_81	404_2_1	4_2_47	400_146_248	8_2_23	1155_2_48	714_1_73	713_01_69	13_2_117	263_2_97	262_2_59	1709_146_92	56_5_1	51_2_1	379_01_1	19_2_60	416_1_1	411_1_1	413_5_50	1384_1_37	1412_2_93	539_1_1	591_01_38	319_2_1	709_1_149	599_2_8	705_2_39	196_5_33	1921_1_11	272_1_1	273_5_10	274_2_1	69_0_1	278_2_34	83_2_1	118_1_1	1855_46_333	799_2_10	1019_0_55	7_2_244	1403_2_9
216_5_1	137_1_9	499_5_22	225_2_1	492_2_42	25_1_1	27_2_1	21_2_1	29_2_15	289_2_84	404_2_1	4_2_64	400_146_256	8_2_13	1155_2_48	714_1_63	713_01_70	13_2_105	263_2_104	262_2_52	1709_146_76	56_5_1	51_2_1	379_01_1	19_2_65	416_1_1	411_1_1	413_5_60	1384_1_29	1412_2_103	539_1_1	591_01_32	319_2_1	709_1_136	599_2_6	705_2_32	196_5_45	1921_1_12	272_1_1	273_5_15	274_2_1	69_0_1	278_2_50	83_2_1	118_1_1	1855_46_269	799_2_10	1019_0_44	7_2_247	1403_2_10
216_5_1	137_1_10	499_5_22	225_2_1	492_2_56	25_1_1	27_2_1	21_2_1	29_2_14	289_2_77	404_2_1	4_2_62	400_146_249	8_2_15	1155_2_50	714_1_46	713_01_67	263_2_86	262_2_70	1709_146_85	56_5_1	51_2_1	379_01_1	19_2_49	411_1_1	413_5_57	1384_1_32	1412_2_110	539_1_1	591_01_31	319_2_1	709_1_146	599_2_14	705_2_23	196_5_51	1921_1_6	272_1_1	273_5_8	274_2_1	69_0_1	278_2_45	83_2_1	118_1_1	1855_46_252	799_2_9	1019_0_41	7_2_233	1403_2_9	367_2_1	1401_2_27
216_5_1	137_1_6	499_5_15	225_2_1	492_2_57	25_1_1	27_2_1	21_2_1	29_2_20	289_2_85	404_2_1	4_2_55	400_146_215	8_2_15	1155_2_65	714_1_54	713_01_70	263_2_99	262_2_60	1709_146_52	56_5_1	51_2_1	379_01_1	19_2_43	411_1_1	413_5_68	1384_1_32	1412_2_111	539_1_1	591_01_39	319_2_1	709_1_158	599_2_16	705_2_16	196_5_53	1921_1_10	272_1_1	273_5_7	274_2_1	69_0_1	278_2_50	83_2_1	118_1_1	1855_46_280	799_2_9	1019_0_32	7_2_233	1403_2_11	367_2_1	1401_2_21
216_5_1	137_1_5	499_5_18	225_2_1	492_2_54	25_1_1	27_2_1	21_2_1	29_2_25	289_2_83	404_2_1	4_2_65	400_146_204	8_2_22	1155_2_59	714_1_62	713_01_57	263_2_110	262_2_68	1709_146_28	56_5_1	51_2_1	379_01_1	19_2_45	411_1_1	413_5_71	1384_1_29	1412_2_93	539_1_1	591_01_42	319_2_1	709_1_169	599_2_19	705_2_14	196_5_57	1921_1_11	272_1_1	273_5_14	274_2_1	69_0_1	278_2_38	83_2_1	118_1_1	1855_46_269	799_2_3	1019_0_34	7_2_246	1403_2_12	367_2_1	1401_2_23
216_5_1	137_1_3	499_5_14	225_2_1	492_2_54	25_1_1	27_2_1	21_2_1	29_2_35	289_2_65	404_2_1	4_2_68	400_146_153	8_2_17	1155_2_83	714_1_60	713_01_66	263_2_105	262_2_74	1709_146_24	56_5_1	51_2_1	379_01_1	19_2_32	411_1_1	413_5_67	1384_1_43	1412_2_96	539_1_1	591_01_49	319_2_1	709_1_195	599_2_15	705_2_15	196_5_54	1921_1_7	272_1_1	273_5_9	274_2_1	69_0_1	278_2_38	83_2_1	118_1_1	1855_46_322	799_2_2	1019_0_40	7_2_260	1403_2_16	367_2_1	1401_2_23
216_5_1	137_1_1	499_5_17	225_2_1	492_2_51	25_1_1	27_2_1	21_2_1	29_2_38	289_2_81	404_2_1	4_2_71	400_146_127	8_2_20	1155_2_68	714_1_76	713_01_69	263_2_125	262_2_68	1709_146_22	56_5_1	51_2_1	379_01_1	19_2_43	411_1_1	413_5_64	1384_1_41	1412_2_83	539_1_1	591_01_44	319_2_1	709_1_206	599_2_23	705_2_21	196_5_59	1921_1_9	272_1_1	273_5_10	274_2_1	69_0_1	278_2_39	83_2_1	118_1_1	1855_46_331	1019_0_57	7_2_264	1403_2_18	1401_2_19	365_2_28	425_2_143
216_5_1	137_1_2	499_5_23	225_2_1	492_2_50	25_1_1	27_2_1	21_2_1	29_2_30	289_2_62	404_2_1	4_2_85	400_146_131	8_2_23	1155_2_58	714_1_88	713_01_62	263_2_99	262_2_77	1709_146_15	56_5_1	51_2_1	379_01_1	19_2_42	411_1_1	413_5_57	1384_1_36	1412_2_101	539_1_1	591_01_48	319_2_1	709_1_197	599_2_23	705_2_22	196_5_61	1921_1_10	272_1_1	273_5_7	274_2_1	69_0_1	278_2_38	83_2_1	118_1_1	1855_46_353	1019_0_62	7_2_277	1403_2_17	1401_2_16	365_2_32	425_2_139
216_5_1	137_1_1	499_5_21	225_2_1	492_2_36	25_1_1	27_2_1	21_2_1	29_2_40	289_2_64	404_2_1	4_2_106	400_146_196	8_2_15	1155_2_78	714_1_107	713_01_67	263_2_112	262_2_70	1709_146_27	56_5_1	51_2_1	379_01_1	19_2_38	411_1_1	413_5_66	1384_1_37	1412_2_113	539_1_1	591_01_53	319_2_1	709_1_191	599_2_20	705_2_15	196_5_63	1921_1_10	272_1_1	273_5_8	274_2_1	69_0_1	278_2_49	83_2_1	118_1_1	1855_46_306	1019_0_61	7_2_250	1403_2_14	1401_2_15	365_2_31	425_2_140
216_5_1	137_1_1	499_5_15	225_2_1	492_2_32	25_1_1	27_2_1	21_2_1	29_2_30	289_2_50	404_2_1	4_2_105	400_146_154	8_2_23	1155_2_59	714_1_122	713_01_63	263_2_92	262_2_61	1709_146_33	56_5_1	51_2_1	379_01_1	19_2_46	411_1_1	413_5_53	1384_1_38	1412_2_119	539_1_1	591_01_55	319_2_1	709_1_201	599_2_18	705_2_15	196_5_64	1921_1_8	272_1_1	273_5_10	274_2_1	69_0_1	278_2_50	83_2_1	118_1_1	1855_46_272	1019_0_72	7_2_257	1403_2_11	1401_2_15	365_2_36	425_2_136
216_5_1	137_1_1	499_5_16	225_2_1	492_2_27	25_1_1	27_2_1	21_2_1	29_2_35	289_2_43	404_2_1	4_2_84	400_146_180	8_2_21	1155_2_59	714_1_109	713_01_59	263_2_84	262_2_48	1709_146_31	56_5_1	51_2_1	379_01_1	19_2_36	411_1_1	413_5_52	1384_1_49	1412_2_145	539_1_1	591_01_71	319_2_1	709_1_208	599_2_15	705_2_10	196_5_66	1921_1_6	272_1_1	273_5_4	274_2_1	69_0_1	278_2_42	83_2_1	118_1_1	1855_46_252	1019_0_67	7_2_242	1403_2_16	1401_2_11	365_2_31	425_2_118
216_5_1	137_1_1	499_5_23	225_2_1	492_2_30	25_1_1	27_2_1	21_2_1	29_2_33	289_2_44	404_2_1	4_2_81	400_146_196	8_2_29	1155_2_73	714_1_133	713_01_78	263_2_73	262_2_37	1709_146_29	56_5_1	51_2_1	379_01_1	19_2_47	411_1_1	413_5_50	1384_1_52	1412_2_135	539_1_1	591_01_73	319_2_1	709_1_208	599_2_17	705_2_9	196_5_74	1921_1_5	272_1_1	273_5_3	274_2_1	69_0_1	278_2_43	83_2_1	118_1_1	1855_46_280	1019_0_66	7_2_243	1403_2_20	1401_2_17	365_2_31	425_2_108
216_5_1	137_1_4	499_5_28	225_2_1	492_2_30	25_1_1	27_2_1	21_2_1	29_2_40	289_2_39	404_2_1	4_2_78	400_146_281	8_2_27	1155_2_81	714_1_113	713_01_76	263_2_72	262_2_43	1709_146_14	56_5_1	51_2_1	379_01_1	19_2_50	411_1_1	413_5_34	1384_1_57	1412_2_132	539_1_1	591_01_74	319_2_1	709_1_205	599_2_9	705_2_13	196_5_71	1921_1_1	272_1_1	274_2_1	69_0_1	278_2_36	83_2_1	118_1_1	1855_46_259	1019_0_73	7_2_270	1403_2_29	1401_2_22	365_2_30	425_2_103	360_1_88
216_5_1	499_5_24	225_2_1	492_2_25	25_1_1	27_2_1	21_2_1	29_2_54	289_2_38	404_2_1	4_2_75	400_146_364	8_2_23	1155_2_103	714_1_123	713_01_81	263_2_68	262_2_33	1709_146_20	56_5_1	51_2_1	379_01_1	19_2_47	411_1_1	413_5_37	1384_1_54	1412_2_113	539_1_1	591_01_72	319_2_1	709_1_204	599_2_7	705_2_14	196_5_78	114_1_1	272_1_1	274_2_1	69_0_1	278_2_37	83_2_1	118_1_1	1855_46_221	1019_0_57	7_2_276	1403_2_28	1401_2_34	365_2_28	425_2_98	360_1_90	244_2_34
216_5_1	499_5_30	225_2_1	492_2_35	25_1_1	27_2_1	21_2_1	29_2_50	289_2_41	404_2_1	4_2_73	400_146_429	8_2_16	1155_2_92	714_1_100	713_01_87	263_2_76	262_2_36	1709_146_35	56_5_1	51_2_1	379_01_1	19_2_46	411_1_1	413_5_27	1384_1_60	1412_2_107	539_1_1	591_01_63	319_2_1	709_1_210	599_2_7	705_2_16	196_5_80	114_1_1	272_1_1	274_2_1	69_0_1	278_2_33	83_2_1	118_1_1	1855_46_188	1019_0_54	7_2_282	1403_2_28	1401_2_31	365_2_34	425_2_77	360_1_100	244_2_35
216_5_1	499_5_29	225_2_1	492_2_30	25_1_1	27_2_1	21_2_1	29_2_57	289_2_35	404_2_1	4_2_56	400_146_457	8_2_14	1155_2_111	714_1_102	713_01_96	263_2_77	262_2_32	1709_146_44	56_5_1	51_2_1	379_01_1	19_2_42	411_1_1	413_5_34	1384_1_61	1412_2_108	539_1_1	591_01_57	319_2_1	709_1_210	599_2_5	705_2_21	196_5_88	114_1_1	272_1_1	274_2_1	69_0_1	278_2_26	83_2_1	118_1_1	1855_46_159	1019_0_44	7_2_257	1403_2_24	1401_2_37	365_2_23	425_2_58	360_1_91	244_2_30
216_5_1	499_5_27	225_2_1	492_2_35	25_1_1	27_2_1	21_2_1	29_2_50	289_2_42	404_2_1	4_2_64	400_146_452	8_2_15	1155_2_112	714_1_102	713_01_104	263_2_74	262_2_35	1709_146_43	56_5_1	51_2_1	379_01_1	19_2_40	411_1_1	413_5_34	1384_1_61	1412_2_97	539_1_1	591_01_63	319_2_1	709_1_211	599_2_6	705_2_28	196_5_73	114_1_1	272_1_1	274_2_1	69_0_1	278_2_27	83_2_1	118_1_1	1855_46_169	1019_0_39	7_2_274	1403_2_26	1401_2_36	365_2_23	425_2_62	360_1_111	244_2_38
216_5_1	499_5_24	225_2_1	492_2_35	25_1_1	27_2_1	21_2_1	29_2_47	289_2_41	404_2_1	4_2_62	400_146_432	8_2_14	1155_2_110	714_1_92	713_01_96	263_2_90	262_2_45	1709_146_33	56_5_1	51_2_1	379_01_1	19_2_26	411_1_1	413_5_31	1384_1_69	1412_2_91	539_1_1	591_01_51	319_2_1	709_1_222	599_2_8	705_2_27	196_5_73	114_1_1	272_1_1	274_2_1	69_0_1	278_2_27	83_2_1	118_1_1	1855_46_196	1019_0_36	7_2_270	1403_2_21	1401_2_32	365_2_29	425_2_60	360_1_124	244_2_32
216_5_1	499_5_20	225_2_1	492_2_37	25_1_1	27_2_1	21_2_1	29_2_45	289_2_57	404_2_1	4_2_61	400_146_365	8_2_19	1155_2_111	714_1_93	713_01_98	263_2_87	262_2_50	1709_146_30	56_5_1	51_2_1	379_01_1	19_2_28	411_1_1	413_5_32	1384_1_66	1412_2_100	539_1_1	591_01_48	319_2_1	709_1_215	599_2_6	705_2_20	196_5_73	114_1_1	272_1_1	274_2_1	69_0_1	278_2_32	83_2_1	118_1_1	1855_46_241	1019_0_32	7_2_297	1403_2_19	1401_2_28	365_2_24	425_2_57	360_1_126	244_2_39
216_5_1	499_5_26	225_2_1	492_2_41	25_1_1	27_2_1	21_2_1	29_2_40	289_2_51	404_2_1	4_2_54	400_146_261	8_2_21	1155_2_105	714_1_86	713_01_82	263_2_94	262_2_38	1709_146_22	56_5_1	51_2_1	379_01_1	19_2_31	411_1_1	413_5_29	1384_1_61	1412_2_96	539_1_1	591_01_44	319_2_1	709_1_233	599_2_4	705_2_22	196_5_75	114_1_1	272_1_1	274_2_1	69_0_1	278_2_32	83_2_1	118_1_1	1855_46_303	1019_0_37	7_2_324	1403_2_16	1401_2_21	365_2_24	425_2_63	360_1_137	244_2_34
216_5_1	499_5_16	225_2_1	492_2_38	25_1_1	27_2_1	21_2_1	29_2_41	289_2_38	404_2_1	4_2_47	400_146_206	8_2_22	1155_2_108	714_1_99	713_01_80	263_2_98	262_2_41	1709_146_17	56_5_1	51_2_1	379_01_1	19_2_36	411_1_1	413_5_31	1384_1_58	1412_2_92	539_1_1	591_01_38	319_2_1	709_1_230	599_2_2	705_2_14	196_5_74	114_1_1	272_1_1	274_2_1	69_0_1	278_2_36	83_2_1	118_1_1	1855_46_341	1019_0_42	7_2_342	1403_2_19	1401_2_19	365_2_17	425_2_69	360_1_131	244_2_30
216_5_1	499_5_12	225_2_1	492_2_45	25_1_1	27_2_1	21_2_1	29_2_46	289_2_34	404_2_1	4_2_53	400_146_210	8_2_24	1155_2_96	714_1_114	713_01_58	263_2_107	262_2_38	1709_146_21	56_5_1	379_01_1	19_2_31	411_1_1	413_5_30	1384_1_51	1412_2_94	539_1_1	591_01_43	319_2_1	709_1_232	599_2_2	705_2_12	196_5_56	114_1_1	272_1_1	274_2_1	69_0_1	278_2_42	83_2_1	118_1_1	1855_46_328	1019_0_32	7_2_351	1403_2_20	1401_2_18	365_2_27	425_2_73	360_1_164	244_2_24	385_1_22
216_5_1	499_5_10	225_2_1	492_2_35	25_1_1	27_2_1	21_2_1	29_2_49	289_2_38	404_2_1	4_2_59	400_146_194	8_2_21	1155_2_115	714_1_107	713_01_74	263_2_83	262_2_49	1709_146_27	56_5_1	379_01_1	19_2_42	411_1_1	413_5_28	1384_1_51	1412_2_89	539_1_1	591_01_27	319_2_1	709_1_224	599_2_2	705_2_9	196_5_58	114_1_1	272_1_1	274_2_1	69_0_1	278_2_56	83_2_1	118_1_1	1855_46_261	1019_0_36	7_2_381	1403_2_22	1401_2_20	365_2_29	425_2_61	360_1_152	244_2_17	385_1_20
216_5_1	499_5_16	225_2_1	492_2_29	25_1_1	27_2_1	21_2_1	29_2_40	289_2_45	404_2_1	4_2_59	400_146_181	8_2_18	1155_2_102	714_1_137	713_01_66	263_2_78	262_2_47	1709_146_43	56_5_1	379_01_1	19_2_38	411_1_1	413_5_27	1384_1_49	1412_2_95	539_1_1	591_01_20	319_2_1	709_1_231	705_2_8	196_5_55	114_1_1	272_1_1	274_2_1	69_0_1	278_2_53	83_2_1	118_1_1	1855_46_266	1019_0_33	7_2_379	1403_2_13	1401_2_31	365_2_25	425_2_60	360_1_167	244_2_16	385_1_24	388_1_19
216_5_1	499_5_16	225_2_1	492_2_31	25_1_1	27_2_1	21_2_1	29_2_41	289_2_58	404_2_1	4_2_41	400_146_136	8_2_16	1155_2_98	714_1_130	713_01_72	263_2_69	262_2_51	1709_146_48	56_5_1	379_01_1	19_2_37	411_1_1	413_5_28	1384_1_46	1412_2_91	539_1_1	591_01_13	319_2_1	709_1_232	705_2_11	196_5_56	114_1_1	272_1_1	274_2_1	69_0_1	278_2_34	83_2_1	118_1_1	1855_46_324	1019_0_30	7_2_375	1403_2_13	1401_2_30	365_2_19	425_2_66	360_1_165	244_2_13	385_1_29	388_1_23
216_5_1	499_5_12	225_2_1	492_2_29	25_1_1	27_2_1	21_2_1	29_2_32	289_2_68	404_2_1	4_2_36	400_146_144	8_2_21	1155_2_91	714_1_158	713_01_76	263_2_69	262_2_50	1709_146_47	56_5_1	379_01_1	19_2_39	411_1_1	413_5_27	1384_1_62	1412_2_96	539_1_1	591_01_12	319_2_1	709_1_236	705_2_8	196_5_66	114_1_1	272_1_1	274_2_1	69_0_1	278_2_39	83_2_1	118_1_1	1855_46_363	1019_0_33	7_2_371	1403_2_16	1401_2_37	365_2_14	425_2_62	360_1_166	244_2_8	385_1_26	388_1_28
216_5_1	499_5_12	225_2_1	492_2_35	25_1_1	27_2_1	21_2_1	29_2_41	289_2_57	404_2_1	4_2_39	400_146_145	8_2_26	1155_2_82	714_1_141	713_01_88	263_2_85	262_2_54	1709_146_57	56_5_1	379_01_1	19_2_47	411_1_1	413_5_30	1384_1_72	1412_2_111	539_1_1	591_01_13	319_2_1	709_1_222	705_2_10	196_5_52	114_1_1	272_1_1	274_2_1	69_0_1	278_2_25	83_2_1	118_1_1	1855_46_327	1019_0_34	7_2_364	1403_2_18	1401_2_41	365_2_14	425_2_58	360_1_153	244_2_11	385_1_31	388_1_32
216_5_1	499_5_10	225_2_1	492_2_43	25_1_1	27_2_1	21_2_1	29_2_46	289_2_64	404_2_1	4_2_40	400_146_187	8_2_19	1155_2_74	714_1_119	713_01_103	263_2_83	262_2_60	1709_146_79	56_5_1	379_01_1	19_2_49	411_1_1	413_5_28	1384_1_70	1412_2_112	539_1_1	591_01_6	319_2_1	709_1_196	705_2_7	196_5_55	114_1_1	272_1_1	274_2_1	69_0_1	278_2_24	83_2_1	118_1_1	1855_46_208	1019_0_35	7_2_347	1403_2_13	1401_2_39	365_2_15	425_2_58	360_1_149	244_2_17	385_1_36	388_1_31
216_5_1	499_5_11	225_2_1	492_2_52	25_1_1	27_2_1	21_2_1	29_2_42	289_2_62	404_2_1	4_2_41	400_146_192	8_2_23	1155_2_60	714_1_117	713_01_103	263_2_90	262_2_71	1709_146_86	56_5_1	379_01_1	19_2_57	411_1_1	413_5_35	1384_1_61	1412_2_130	539_1_1	591_01_9	319_2_1	709_1_194	705_2_7	196_5_50	114_1_1	272_1_1	274_2_1	69_0_1	278_2_24	83_2_1	118_1_1	1855_46_179	1019_0_48	7_2_312	1403_2_11	1401_2_51	365_2_23	425_2_56	360_1_168	244_2_24	385_1_36	388_1_32
216_5_1	499_5_12	225_2_1	492_2_58	25_1_1	27_2_1	21_2_1	29_2_50	289_2_58	404_2_1	4_2_39	400_146_189	8_2_20	1155_2_59	714_1_112	713_01_116	263_2_90	262_2_91	1709_146_85	56_5_1	379_01_1	19_2_58	411_1_1	413_5_41	1384_1_61	1412_2_115	539_1_1	591_01_7	319_2_1	709_1_193	705_2_14	196_5_37	114_1_1	272_1_1	274_2_1	69_0_1	278_2_20	83_2_1	118_1_1	1855_46_146	1019_0_43	7_2_342	1403_2_4	1401_2_54	365_2_13	425_2_57	360_1_151	244_2_32	385_1_39	388_1_23
216_5_1	499_5_14	225_2_1	492_2_65	25_1_1	27_2_1	21_2_1	29_2_47	289_2_62	404_2_1	4_2_44	400_146_162	8_2_24	1155_2_59	714_1_143	713_01_125	263_2_100	262_2_90	1709_146_81	56_5_1	379_01_1	19_2_63	411_1_1	413_5_31	1384_1_59	1412_2_117	539_1_1	591_01_5	319_2_1	709_1_191	705_2_10	196_5_45	114_1_1	272_1_1	274_2_1	69_0_1	278_2_28	83_2_1	118_1_1	1855_46_154	1019_0_47	7_2_330	1403_2_7	1401_2_61	365_2_13	425_2_54	360_1_154	244_2_30	385_1_34	388_1_26
216_5_1	499_5_10	225_2_1	492_2_69	25_1_1	27_2_1	21_2_1	29_2_40	289_2_45	404_2_1	4_2_56	400_146_170	8_2_10	1155_2_66	714_1_103	713_01_136	263_2_120	262_2_92	1709_146_56	56_5_1	379_01_1	19_2_74	411_1_1	413_5_35	1384_1_53	1412_2_112	539_1_1	591_01_4	709_1_183	705_2_8	196_5_44	114_1_1	272_1_1	274_2_1	69_0_1	278_2_20	83_2_1	118_1_1	1855_46_186	1019_0_51	7_2_375	1403_2_7	1401_2_49	365_2_20	425_2_66	360_1_136	244_2_41	385_1_40	388_1_23	100_0_101
216_5_1	499_5_11	225_2_1	492_2_62	25_1_1	27_2_1	21_2_1	29_2_33	289_2_46	404_2_1	4_2_46	400_146_187	8_2_11	1155_2_61	714_1_115	713_01_126	263_2_123	262_2_80	1709_146_69	56_5_1	379_01_1	19_2_64	411_1_1	413_5_30	1384_1_58	1412_2_125	539_1_1	591_01_4	709_1_175	705_2_4	196_5_34	114_1_1	272_1_1	274_2_1	69_0_1	278_2_22	83_2_1	118_1_1	1855_46_232	1019_0_51	7_2_347	1403_2_3	1401_2_52	365_2_14	425_2_70	360_1_126	244_2_34	385_1_33	388_1_33	100_0_93
216_5_1	499_5_10	225_2_1	492_2_59	25_1_1	27_2_1	21_2_1	29_2_28	289_2_38	404_2_1	4_2_49	400_146_255	8_2_13	1155_2_61	714_1_91	713_01_135	263_2_133	262_2_85	1709_146_57	56_5_1	379_01_1	19_2_58	411_1_1	413_5_34	1384_1_56	1412_2_121	539_1_1	591_01_3	709_1_192	705_2_5	196_5_38	114_1_1	272_1_1	274_2_1	69_0_1	278_2_17	83_2_1	118_1_1	1855_46_235	1019_0_51	7_2_364	1403_2_3	1401_2_50	365_2_17	425_2_59	360_1_112	244_2_39	385_1_30	388_1_26	100_0_97
216_5_1	499_5_9	225_2_1	492_2_53	25_1_1	27_2_1	21_2_1	29_2_34	289_2_38	404_2_1	4_2_40	1376_2_14	8_2_11	1155_2_57	714_1_110	713_01_127	263_2_116	262_2_87	1709_146_99	56_5_1	379_01_1	19_2_56	411_1_1	413_5_30	1384_1_75	1412_2_107	539_1_1	591_01_2	709_1_195	196_5_43	114_1_1	272_1_1	274_2_1	69_0_1	278_2_16	83_2_1	118_1_1	1855_46_199	1019_0_42	7_2_363	1403_2_3	1401_2_60	365_2_14	425_2_68	360_1_96	244_2_26	385_1_35	388_1_20	100_0_113	39_2_1
216_5_1	499_5_10	225_2_1	492_2_53	25_1_1	27_2_1	21_2_1	29_2_38	289_2_45	404_2_1	4_2_44	1376_2_19	8_2_13	1155_2_68	714_1_97	713_01_141	263_2_105	262_2_86	1709_146_93	56_5_1	379_01_1	19_2_52	411_1_1	413_5_36	1384_1_87	1412_2_103	539_1_1	591_01_4	709_1_199	196_5_55	114_1_1	272_1_1	274_2_1	69_0_1	278_2_18	83_2_1	118_1_1	1855_46_180	1019_0_32	7_2_358	1403_2_2	1401_2_57	365_2_17	425_2_74	360_1_84	244_2_21	385_1_24	388_1_12	100_0_130	39_2_1
216_5_1	499_5_14	225_2_1	492_2_40	25_1_1	27_2_1	21_2_1	29_2_47	289_2_56	404_2_1	4_2_39	1376_2_15	8_2_14	1155_2_74	714_1_103	713_01_140	263_2_108	262_2_94	1709_146_98	56_5_1	379_01_1	19_2_43	411_1_1	413_5_35	1384_1_90	1412_2_91	539_1_1	591_01_3	709_1_199	196_5_62	114_1_1	272_1_1	274_2_1	69_0_1	278_2_14	83_2_1	118_1_1	1855_46_162	1019_0_32	7_2_338	1401_2_54	365_2_12	425_2_70	360_1_82	244_2_32	385_1_33	388_1_8	100_0_152	39_2_1	640_1_9
216_5_1	499_5_17	225_2_1	492_2_36	25_1_1	27_2_1	21_2_1	29_2_44	289_2_51	404_2_1	4_2_35	1376_2_17	8_2_16	1155_2_81	714_1_110	713_01_145	263_2_98	262_2_84	1709_146_94	56_5_1	379_01_1	19_2_31	411_1_1	413_5_33	1384_1_82	1412_2_85	539_1_1	591_01_4	709_1_200	196_5_50	114_1_1	272_1_1	274_2_1	69_0_1	278_2_11	83_2_1	118_1_1	1855_46_158	1019_0_34	7_2_321	1401_2_67	365_2_7	425_2_60	360_1_79	244_2_19	385_1_28	388_1_4	100_0_151	39_2_1	640_1_9
216_5_1	499_5_19	225_2_1	492_2_38	25_1_1	27_2_1	21_2_1	29_2_49	289_2_52	404_2_1	4_2_44	1376_2_17	8_2_19	1155_2_75	714_1_102	713_01_181	263_2_93	262_2_106	1709_146_101	56_5_1	379_01_1	19_2_30	411_1_1	413_5_40	1384_1_85	1412_2_77	539_1_1	591_01_3	709_1_180	196_5_46	114_1_1	272_1_1	274_2_1	69_0_1	278_2_9	83_2_1	118_1_1	1855_46_156	1019_0_32	7_2_333	1401_2_62	365_2_6	425_2_59	360_1_88	244_2_20	385_1_31	388_1_4	100_0_139	39_2_1	640_1_7
216_5_1	499_5_10	225_2_1	492_2_36	25_1_1	27_2_1	21_2_1	29_2_51	289_2_48	404_2_1	4_2_39	1376_2_14	8_2_24	1155_2_80	714_1_121	713_01_177	263_2_92	262_2_113	1709_146_83	56_5_1	379_01_1	19_2_40	411_1_1	413_5_44	1384_1_82	1412_2_71	539_1_1	591_01_6	709_1_171	196_5_51	114_1_1	272_1_1	274_2_1	69_0_1	278_2_9	83_2_1	118_1_1	1855_46_130	1019_0_39	7_2_330	1401_2_69	365_2_6	425_2_47	360_1_89	244_2_9	385_1_33	388_1_7	100_0_131	39_2_1	640_1_3
216_5_1	499_5_10	225_2_1	492_2_32	25_1_1	27_2_1	21_2_1	29_2_54	289_2_46	404_2_1	4_2_46	1376_2_23	8_2_31	1155_2_83	714_1_111	713_01_193	263_2_98	262_2_119	1709_146_67	56_5_1	379_01_1	19_2_40	411_1_1	413_5_37	1384_1_82	1412_2_80	539_1_1	591_01_6	709_1_188	196_5_54	114_1_1	272_1_1	274_2_1	69_0_1	278_2_5	83_2_1	118_1_1	1855_46_139	1019_0_37	7_2_336	1401_2_64	365_2_3	425_2_46	360_1_92	244_2_8	385_1_35	388_1_6	100_0_110	39_2_1	640_1_6
216_5_1	499_5_13	225_2_1	492_2_31	25_1_1	27_2_1	21_2_1	29_2_60	289_2_54	404_2_1	4_2_46	1376_2_26	8_2_29	1155_2_82	714_1_116	713_01_189	263_2_105	262_2_118	1709_146_68	56_5_1	379_01_1	19_2_46	411_1_1	413_5_47	1384_1_91	1412_2_70	539_1_1	591_01_9	709_1_166	196_5_52	114_1_1	272_1_1	274_2_1	69_0_1	278_2_1	83_2_1	118_1_1	1855_46_152	1019_0_44	7_2_362	1401_2_53	365_2_3	425_2_59	360_1_83	244_2_6	385_1_43	388_1_5	100_0_114	39_2_1	640_1_3
216_5_1	499_5_10	93_1_64	492_2_30	25_1_1	27_2_1	21_2_1	29_2_49	289_2_48	404_2_1	4_2_45	1376_2_38	8_2_37	1155_2_78	714_1_121	713_01_200	120_1_1	262_2_106	1709_146_63	56_5_1	379_01_1	19_2_55	411_1_1	413_5_41	1384_1_96	1412_2_74	539_1_1	591_01_6	709_1_161	196_5_51	114_1_1	272_1_1	274_2_1	253_2_65	83_2_1	118_1_1	1855_46_256	1019_0_46	7_2_361	1401_2_44	365_2_2	425_2_69	360_1_90	244_2_4	385_1_41	100_0_119	39_2_1	640_1_3	434_1_1	458_2_26
216_5_1	499_5_6	93_1_73	492_2_29	25_1_1	27_2_1	21_2_1	29_2_54	289_2_46	404_2_1	4_2_50	1376_2_35	8_2_38	1155_2_76	714_1_117	713_01_195	120_1_1	262_2_117	1709_146_73	56_5_1	379_01_1	19_2_58	411_1_1	413_5_45	1384_1_112	1412_2_66	539_1_1	591_01_12	709_1_166	196_5_37	114_1_1	272_1_1	274_2_1	253_2_60	83_2_1	118_1_1	1855_46_253	1019_0_42	7_2_377	1401_2_40	365_2_2	425_2_57	360_1_103	244_2_4	385_1_44	100_0_112	39_2_1	434_1_1	458_2_23	627_046_1
216_5_1	499_5_6	93_1_61	492_2_30	25_1_1	27_2_1	21_2_1	29_2_50	289_2_35	404_2_1	4_2_58	1376_2_25	8_2_46	1155_2_81	714_1_124	713_01_203	120_1_1	262_2_100	1709_146_96	56_5_1	379_01_1	19_2_66	413_5_46	1384_1_118	1412_2_53	539_1_1	591_01_8	709_1_161	196_5_36	114_1_1	272_1_1	274_2_1	253_2_45	83_2_1	118_1_1	1855_46_207	1019_0_51	7_2_392	1401_2_36	365_2_2	425_2_61	360_1_118	244_2_3	385_1_44	100_0_106	39_2_1	434_1_1	458_2_26	627_046_1	69_0_1
216_5_1	499_5_3	93_1_59	492_2_28	25_1_1	27_2_1	21_2_1	29_2_64	289_2_43	404_2_1	4_2_63	1376_2_28	8_2_33	1155_2_73	714_1_100	713_01_208	120_1_1	262_2_66	1709_146_145	56_5_1	379_01_1	19_2_73	413_5_46	1384_1_125	1412_2_57	539_1_1	591_01_7	709_1_168	196_5_41	114_1_1	272_1_1	274_2_1	253_2_50	83_2_1	118_1_1	1855_46_179	1019_0_51	7_2_420	1401_2_31	365_2_5	425_2_54	360_1_119	244_2_3	385_1_46	100_0_107	39_2_1	434_1_1	458_2_21	627_046_1	69_0_1
216_5_1	499_5_2	93_1_57	492_2_30	25_1_1	27_2_1	21_2_1	29_2_53	289_2_44	404_2_1	4_2_64	1376_2_17	8_2_41	1155_2_80	714_1_104	713_01_212	120_1_1	262_2_52	1709_146_148	56_5_1	379_01_1	19_2_74	413_5_51	1384_1_126	1412_2_57	539_1_1	591_01_5	709_1_176	196_5_44	114_1_1	272_1_1	274_2_1	253_2_41	83_2_1	118_1_1	1855_46_184	1019_0_49	7_2_382	1401_2_32	365_2_6	425_2_66	360_1_123	244_2_3	385_1_36	100_0_112	39_2_1	434_1_1	458_2_24	627_046_1	69_0_1
216_5_1	499_5_2	93_1_47	492_2_29	25_1_1	27_2_1	21_2_1	29_2_50	289_2_32	404_2_1	4_2_59	1376_2_20	8_2_45	1155_2_65	714_1_101	713_01_228	120_1_1	262_2_44	1709_146_122	56_5_1	379_01_1	19_2_60	413_5_43	1384_1_118	1412_2_65	539_1_1	591_01_4	709_1_191	196_5_43	114_1_1	272_1_1	274_2_1	253_2_39	83_2_1	118_1_1	1855_46_181	1019_0_49	7_2_386	1401_2_42	365_2_8	425_2_60	360_1_127	244_2_3	385_1_34	100_0_111	39_2_1	434_1_1	458_2_17	627_046_1	69_0_1
216_5_1	499_5_2	93_1_47	492_2_37	25_1_1	27_2_1	21_2_1	29_2_52	289_2_33	404_2_1	4_2_75	1376_2_14	8_2_52	1155_2_66	714_1_106	713_01_235	120_1_1	262_2_51	1709_146_98	56_5_1	379_01_1	19_2_53	413_5_50	1384_1_113	1412_2_66	539_1_1	591_01_4	709_1_205	196_5_39	114_1_1	272_1_1	274_2_1	253_2_47	83_2_1	118_1_1	1855_46_155	1019_0_46	7_2_370	1401_2_42	365_2_10	425_2_59	360_1_123	244_2_4	385_1_28	100_0_123	39_2_1	434_1_1	458_2_15	627_046_1	69_0_1
216_5_1	499_5_5	93_1_46	492_2_34	25_1_1	27_2_1	21_2_1	29_2_44	289_2_38	404_2_1	4_2_85	1376_2_10	8_2_60	1155_2_61	714_1_113	713_01_249	120_1_1	262_2_52	1709_146_138	56_5_1	379_01_1	19_2_54	413_5_42	1384_1_120	1412_2_72	539_1_1	591_01_2	709_1_210	196_5_32	114_1_1	272_1_1	274_2_1	253_2_47	83_2_1	118_1_1	1855_46_134	1019_0_52	7_2_353	1401_2_51	365_2_5	425_2_49	360_1_101	244_2_2	385_1_21	100_0_115	39_2_1	434_1_1	458_2_15	627_046_1	69_0_1
216_5_1	499_5_3	93_1_52	492_2_30	25_1_1	27_2_1	21_2_1	29_2_55	289_2_44	404_2_1	4_2_80	1376_2_3	8_2_73	1155_2_53	714_1_111	713_01_249	120_1_1	262_2_50	1709_146_113	56_5_1	379_01_1	19_2_58	413_5_46	1384_1_131	1412_2_65	539_1_1	591_01_6	709_1_224	196_5_28	114_1_1	272_1_1	274_2_1	253_2_55	83_2_1	118_1_1	1855_46_151	1019_0_48	7_2_350	1401_2_46	365_2_7	425_2_50	360_1_105	244_2_2	385_1_17	100_0_125	39_2_1	434_1_1	458_2_9	627_046_1	69_0_1
216_5_1	499_5_3	93_1_54	492_2_39	25_1_1	27_2_1	21_2_1	29_2_63	289_2_43	404_2_1	4_2_72	1376_2_4	8_2_92	1155_2_49	714_1_125	713_01_245	120_1_1	262_2_56	1709_146_114	56_5_1	379_01_1	19_2_52	413_5_36	1384_1_143	1412_2_71	539_1_1	591_01_3	709_1_221	196_5_27	114_1_1	272_1_1	274_2_1	253_2_53	83_2_1	118_1_1	1855_46_153	1019_0_54	7_2_336	1401_2_43	365_2_8	425_2_55	360_1_99	244_2_3	385_1_14	100_0_130	39_2_1	434_1_1	458_2_13	627_046_1	69_0_1
216_5_1	499_5_2	93_1_51	492_2_37	25_1_1	27_2_1	21_2_1	29_2_69	289_2_48	404_2_1	4_2_71	1376_2_5	8_2_91	1155_2_53	714_1_120	713_01_268	120_1_1	262_2_61	1709_146_96	56_5_1	379_01_1	19_2_57	413_5_30	1384_1_144	1412_2_71	539_1_1	591_01_3	709_1_207	196_5_29	114_1_1	272_1_1	274_2_1	253_2_52	83_2_1	118_1_1	1855_46_183	1019_0_43	7_2_343	1401_2_52	365_2_5	425_2_51	360_1_102	244_2_1	385_1_16	100_0_129	39_2_1	434_1_1	458_2_8	627_046_1	69_0_1
216_5_1	499_5_3	93_1_63	492_2_35	25_1_1	27_2_1	21_2_1	29_2_60	289_2_49	404_2_1	4_2_72	1376_2_3	8_2_95	1155_2_44	714_1_137	713_01_263	120_1_1	262_2_73	1709_146_91	56_5_1	379_01_1	19_2_54	413_5_39	1384_1_139	1412_2_76	539_1_1	591_01_4	709_1_204	196_5_29	114_1_1	272_1_1	274_2_1	253_2_62	83_2_1	118_1_1	1855_46_222	1019_0_33	7_2_353	1401_2_46	365_2_6	425_2_49	360_1_106	244_2_1	385_1_11	100_0_135	39_2_1	434_1_1	458_2_10	627_046_1	69_0_1
216_5_1	499_5_4	93_1_60	492_2_35	25_1_1	27_2_1	21_2_1	29_2_48	289_2_46	404_2_1	4_2_73	1376_2_1	8_2_76	1155_2_42	714_1_150	713_01_255	120_1_1	262_2_91	1709_146_92	56_5_1	379_01_1	19_2_74	413_5_39	1384_1_135	1412_2_70	539_1_1	591_01_3	709_1_203	196_5_33	114_1_1	272_1_1	274_2_1	253_2_67	83_2_1	118_1_1	1855_46_223	1019_0_39	7_2_375	1401_2_53	365_2_5	425_2_46	360_1_102	385_1_9	100_0_116	39_2_1	434_1_1	458_2_8	627_046_1	69_0_1	174_5_9
591_01_4	458_2_6	153_2_83	627_046_1	1208_1_6	746_2_22	602_1_28	434_1_1	196_5_38	1855_46_195	114_1_1	272_1_1	83_2_1	274_2_1	499_5_3	69_0_1	120_1_1	253_2_81	174_5_9	100_0_99	492_2_39	170_1_109	379_01_1	171_1_1	27_2_1	885_2_34	971_2_114	46_2_199	44_2_1	1192_1_23	29_2_44	118_1_1	289_2_32	357_046_1	181_1_65	5_2_105	1019_0_41	7_2_379	400_146_238	8_2_81	1401_2_47	477_2_73	425_2_48	360_1_109	4_2_79	87_2_1	147_1_2	888_5_71	184_1_1	25_1_1
591_01_3	458_2_10	153_2_98	627_046_1	1208_1_6	746_2_16	602_1_31	434_1_1	196_5_40	1855_46_236	114_1_1	272_1_1	83_2_1	274_2_1	499_5_4	69_0_1	120_1_1	253_2_77	174_5_9	100_0_97	492_2_31	170_1_114	379_01_1	171_1_1	27_2_1	885_2_25	971_2_107	46_2_177	44_2_1	1192_1_18	29_2_34	118_1_1	289_2_29	357_046_1	181_1_50	5_2_92	1019_0_42	7_2_413	400_146_272	8_2_87	1401_2_49	477_2_86	425_2_60	360_1_121	4_2_88	87_2_1	659_1_8	888_5_78	184_1_1	25_1_1
591_01_3	458_2_5	153_2_95	627_046_1	1208_1_6	746_2_16	602_1_31	434_1_1	196_5_49	1855_46_264	114_1_1	272_1_1	83_2_1	274_2_1	499_5_10	69_0_1	120_1_1	253_2_81	174_5_19	100_0_107	492_2_27	170_1_115	379_01_1	171_1_1	27_2_1	885_2_37	971_2_71	46_2_204	44_2_1	1192_1_22	29_2_40	118_1_1	289_2_28	357_046_1	181_1_54	5_2_96	1019_0_38	7_2_427	400_146_278	8_2_85	1401_2_51	477_2_80	425_2_63	360_1_117	4_2_98	87_2_1	659_1_9	888_5_81	184_1_1	25_1_1
591_01_4	458_2_5	153_2_112	627_046_1	1208_1_3	746_2_17	602_1_39	434_1_1	196_5_35	1855_46_220	114_1_1	272_1_1	83_2_1	274_2_1	499_5_7	69_0_1	120_1_1	253_2_79	174_5_16	100_0_107	492_2_20	170_1_115	379_01_1	171_1_1	27_2_1	885_2_39	971_2_71	46_2_199	44_2_1	1192_1_24	29_2_48	118_1_1	289_2_19	357_046_1	181_1_47	5_2_85	1019_0_37	7_2_431	400_146_317	8_2_80	1401_2_38	477_2_86	425_2_62	360_1_123	4_2_111	87_2_1	659_1_12	888_5_83	184_1_1	25_1_1
591_01_5	458_2_4	153_2_116	627_046_1	709_1_125	746_2_23	602_1_32	434_1_1	196_5_37	1855_46_190	114_1_1	272_1_1	274_2_1	499_5_5	69_0_1	120_1_1	253_2_68	174_5_15	100_0_96	492_2_15	170_1_118	25_1_1	171_1_1	27_2_1	885_2_43	971_2_72	46_2_213	44_2_1	1192_1_23	29_2_37	118_1_1	289_2_19	357_046_1	181_1_34	5_2_87	1019_0_55	7_2_488	400_146_310	8_2_104	1401_2_42	477_2_91	425_2_55	360_1_118	4_2_86	87_2_1	659_1_15	888_5_83	184_1_1	83_2_1	1155_2_24
591_01_8	458_2_4	153_2_114	627_046_1	709_1_135	746_2_22	602_1_24	434_1_1	196_5_37	1855_46_192	114_1_1	272_1_1	274_2_1	499_5_6	69_0_1	120_1_1	253_2_73	174_5_21	100_0_95	492_2_16	170_1_116	25_1_1	171_1_1	27_2_1	885_2_35	971_2_73	46_2_216	44_2_1	1192_1_24	29_2_35	118_1_1	289_2_15	357_046_1	181_1_39	5_2_84	1019_0_58	7_2_518	400_146_277	8_2_91	1401_2_37	477_2_85	425_2_59	360_1_122	4_2_112	87_2_1	659_1_17	888_5_66	184_1_1	83_2_1	1155_2_27
591_01_11	458_2_4	153_2_120	627_046_1	709_1_156	746_2_25	602_1_20	434_1_1	196_5_32	1855_46_191	114_1_1	272_1_1	274_2_1	499_5_6	69_0_1	120_1_1	253_2_71	174_5_21	100_0_93	492_2_17	170_1_118	25_1_1	171_1_1	27_2_1	885_2_27	971_2_69	46_2_228	44_2_1	1192_1_21	29_2_34	118_1_1	289_2_15	357_046_1	181_1_32	5_2_85	1019_0_65	7_2_536	400_146_325	8_2_113	1401_2_35	477_2_88	425_2_52	360_1_108	4_2_98	87_2_1	659_1_10	888_5_51	184_1_1	83_2_1	1155_2_27
591_01_11	458_2_9	153_2_109	627_046_1	709_1_144	746_2_30	602_1_25	434_1_1	196_5_36	1855_46_269	114_1_1	272_1_1	274_2_1	499_5_2	69_0_1	120_1_1	253_2_75	174_5_19	100_0_102	492_2_15	170_1_112	25_1_1	171_1_1	27_2_1	885_2_36	971_2_73	46_2_227	44_2_1	1192_1_28	29_2_37	118_1_1	289_2_19	357_046_1	181_1_35	5_2_98	1019_0_72	7_2_530	400_146_327	8_2_111	1401_2_36	477_2_62	425_2_39	360_1_103	4_2_102	87_2_1	659_1_6	888_5_43	184_1_1	83_2_1	1155_2_30
591_01_18	458_2_9	153_2_118	627_046_1	709_1_145	746_2_39	602_1_27	434_1_1	196_5_27	1855_46_371	114_1_1	272_1_1	274_2_1	357_046_1	69_0_1	120_1_1	253_2_80	174_5_15	100_0_124	492_2_21	170_1_123	25_1_1	171_1_1	27_2_1	885_2_38	971_2_62	46_2_223	44_2_1	1192_1_27	29_2_40	118_1_1	289_2_19	181_1_35	5_2_87	1019_0_67	7_2_531	400_146_236	8_2_116	1401_2_39	477_2_57	425_2_38	360_1_119	4_2_116	87_2_1	659_1_3	888_5_39	184_1_1	83_2_1	1155_2_34	39_2_1
591_01_17	458_2_13	153_2_124	627_046_1	709_1_158	746_2_40	602_1_24	434_1_1	196_5_26	1855_46_408	114_1_1	272_1_1	274_2_1	357_046_1	69_0_1	120_1_1	253_2_86	174_5_14	100_0_119	492_2_18	170_1_116	25_1_1	171_1_1	27_2_1	885_2_37	971_2_49	46_2_233	44_2_1	1192_1_19	29_2_40	118_1_1	289_2_22	181_1_28	5_2_107	1019_0_76	7_2_560	400_146_209	8_2_126	1401_2_39	477_2_60	425_2_30	360_1_116	4_2_99	87_2_1	659_1_3	888_5_37	184_1_1	83_2_1	1155_2_24	39_2_1
591_01_18	458_2_18	153_2_126	627_046_1	709_1_145	746_2_37	602_1_35	434_1_1	196_5_27	1855_46_339	114_1_1	272_1_1	274_2_1	357_046_1	69_0_1	120_1_1	253_2_78	174_5_16	100_0_132	492_2_11	170_1_137	25_1_1	171_1_1	27_2_1	885_2_32	971_2_47	46_2_240	44_2_1	1192_1_17	29_2_49	118_1_1	289_2_20	181_1_28	5_2_107	1019_0_71	7_2_544	400_146_170	8_2_124	1401_2_48	477_2_62	425_2_26	360_1_126	4_2_109	87_2_1	659_1_2	888_5_28	184_1_1	83_2_1	1155_2_30	714_1_149
591_01_11	458_2_15	153_2_131	627_046_1	709_1_177	746_2_37	602_1_33	434_1_1	196_5_21	1855_46_255	114_1_1	272_1_1	274_2_1	357_046_1	69_0_1	120_1_1	253_2_73	174_5_13	100_0_120	492_2_13	170_1_163	25_1_1	171_1_1	27_2_1	885_2_24	971_2_43	46_2_248	44_2_1	1192_1_16	29_2_45	118_1_1	289_2_18	181_1_23	5_2_86	1019_0_54	7_2_568	400_146_128	8_2_110	1401_2_53	477_2_73	425_2_31	360_1_142	4_2_93	87_2_1	659_1_2	888_5_32	184_1_1	83_2_1	1155_2_41	714_1_132
591_01_14	458_2_14	153_2_140	627_046_1	709_1_163	746_2_36	602_1_42	434_1_1	196_5_25	1855_46_130	114_1_1	272_1_1	274_2_1	357_046_1	69_0_1	120_1_1	253_2_84	174_5_15	100_0_144	492_2_11	170_1_171	25_1_1	171_1_1	27_2_1	885_2_29	971_2_48	46_2_239	44_2_1	1192_1_14	29_2_47	118_1_1	289_2_19	181_1_23	5_2_83	1019_0_53	7_2_561	400_146_140	8_2_92	1401_2_64	477_2_72	425_2_20	360_1_147	4_2_95	87_2_1	659_1_2	888_5_27	184_1_1	83_2_1	1155_2_43	714_1_147
591_01_12	458_2_14	153_2_143	627_046_1	709_1_156	746_2_30	602_1_35	434_1_1	196_5_26	1855_46_112	114_1_1	272_1_1	274_2_1	357_046_1	69_0_1	120_1_1	253_2_84	174_5_14	100_0_146	492_2_14	170_1_185	25_1_1	171_1_1	27_2_1	885_2_31	971_2_52	46_2_219	44_2_1	1192_1_12	29_2_54	118_1_1	289_2_20	181_1_20	5_2_71	1019_0_47	7_2_531	400_146_224	8_2_88	1401_2_73	477_2_87	425_2_25	360_1_141	4_2_118	87_2_1	888_5_28	83_2_1	1155_2_51	714_1_156	713_01_303	39_2_1
591_01_6	458_2_15	153_2_114	627_046_1	709_1_159	746_2_29	602_1_39	434_1_1	196_5_29	1855_46_159	114_1_1	272_1_1	274_2_1	357_046_1	69_0_1	120_1_1	253_2_67	174_5_15	100_0_132	492_2_13	170_1_193	25_1_1	171_1_1	27_2_1	885_2_28	971_2_68	46_2_240	44_2_1	1192_1_13	29_2_59	118_1_1	289_2_16	181_1_17	5_2_76	1019_0_45	7_2_477	400_146_271	8_2_101	1401_2_91	477_2_103	425_2_16	360_1_150	4_2_120	87_2_1	888_5_32	83_2_1	1155_2_20	714_1_165	713_01_315	39_2_1
591_01_11	458_2_8	153_2_100	627_046_1	709_1_152	746_2_27	602_1_44	434_1_1	196_5_38	1855_46_188	114_1_1	272_1_1	274_2_1	357_046_1	69_0_1	120_1_1	253_2_67	174_5_19	100_0_121	492_2_7	170_1_203	25_1_1	171_1_1	27_2_1	885_2_34	971_2_67	46_2_197	44_2_1	1192_1_11	29_2_67	118_1_1	289_2_9	181_1_12	5_2_66	1019_0_40	7_2_442	400_146_306	8_2_105	1401_2_99	477_2_96	425_2_11	360_1_150	4_2_156	87_2_1	888_5_39	83_2_1	1155_2_13	714_1_193	713_01_323	39_2_1
591_01_6	458_2_8	153_2_108	627_046_1	709_1_161	746_2_32	602_1_34	434_1_1	196_5_48	1855_46_188	114_1_1	272_1_1	274_2_1	357_046_1	69_0_1	120_1_1	253_2_62	174_5_21	100_0_97	492_2_8	170_1_195	25_1_1	171_1_1	27_2_1	885_2_31	971_2_76	46_2_201	44_2_1	1192_1_11	29_2_64	118_1_1	289_2_16	181_1_14	5_2_81	1019_0_42	7_2_446	400_146_290	8_2_113	1401_2_87	477_2_92	425_2_8	360_1_162	4_2_158	87_2_1	888_5_50	83_2_1	1155_2_15	714_1_195	713_01_324	39_2_1
591_01_11	458_2_8	153_2_123	627_046_1	709_1_137	746_2_33	602_1_36	434_1_1	196_5_45	1855_46_215	114_1_1	272_1_1	274_2_1	357_046_1	69_0_1	120_1_1	253_2_52	174_5_27	100_0_105	492_2_5	170_1_178	25_1_1	171_1_1	27_2_1	885_2_28	971_2_90	46_2_210	44_2_1	1192_1_16	29_2_72	118_1_1	289_2_9	181_1_9	5_2_69	1019_0_30	7_2_447	400_146_239	8_2_112	1401_2_90	477_2_90	425_2_7	360_1_156	4_2_195	87_2_1	888_5_48	83_2_1	1155_2_11	714_1_204	713_01_318	39_2_1
591_01_10	458_2_10	153_2_116	627_046_1	709_1_147	746_2_32	602_1_37	434_1_1	196_5_38	1855_46_266	114_1_1	272_1_1	274_2_1	357_046_1	69_0_1	120_1_1	253_2_44	174_5_26	100_0_97	492_2_5	170_1_173	25_1_1	171_1_1	27_2_1	885_2_24	971_2_94	46_2_194	44_2_1	1192_1_14	29_2_63	118_1_1	289_2_12	181_1_9	5_2_76	1019_0_26	7_2_463	400_146_254	8_2_121	1401_2_85	477_2_114	425_2_10	360_1_137	4_2_182	87_2_1	888_5_56	83_2_1	1155_2_9	714_1_212	713_01_319	39_2_1
591_01_8	458_2_15	153_2_121	627_046_1	709_1_121	746_2_42	602_1_46	434_1_1	196_5_39	1855_46_286	114_1_1	272_1_1	274_2_1	357_046_1	69_0_1	120_1_1	253_2_52	174_5_26	100_0_99	492_2_8	170_1_151	25_1_1	171_1_1	27_2_1	885_2_25	971_2_91	46_2_186	44_2_1	1192_1_16	29_2_60	118_1_1	289_2_5	181_1_11	5_2_76	1019_0_28	7_2_474	400_146_268	8_2_125	1401_2_95	477_2_101	425_2_8	360_1_122	4_2_187	87_2_1	888_5_48	83_2_1	1155_2_7	714_1_211	713_01_334	39_2_1
591_01_13	458_2_10	153_2_131	627_046_1	709_1_123	746_2_40	602_1_39	434_1_1	196_5_46	1855_46_266	114_1_1	272_1_1	274_2_1	357_046_1	69_0_1	120_1_1	253_2_52	174_5_27	100_0_94	492_2_9	170_1_119	25_1_1	171_1_1	27_2_1	885_2_17	971_2_81	46_2_184	44_2_1	1192_1_14	29_2_60	118_1_1	289_2_6	181_1_11	5_2_68	1019_0_31	7_2_497	400_146_261	8_2_139	1401_2_69	477_2_125	425_2_3	360_1_108	4_2_196	87_2_1	888_5_43	83_2_1	1155_2_9	714_1_221	713_01_330	39_2_1
591_01_4	458_2_12	153_2_137	627_046_1	709_1_126	746_2_47	602_1_38	434_1_1	196_5_37	1855_46_202	114_1_1	272_1_1	274_2_1	357_046_1	69_0_1	120_1_1	253_2_46	174_5_31	100_0_90	492_2_14	170_1_107	25_1_1	171_1_1	27_2_1	885_2_16	971_2_79	46_2_184	44_2_1	1192_1_19	29_2_52	118_1_1	289_2_5	181_1_13	5_2_68	1019_0_22	7_2_486	400_146_247	8_2_123	1401_2_48	477_2_142	425_2_1	360_1_116	4_2_230	87_2_1	888_5_43	83_2_1	1155_2_11	714_1_225	713_01_336	39_2_1
591_01_7	458_2_15	153_2_122	627_046_1	709_1_129	746_2_43	602_1_38	434_1_1	196_5_41	1855_46_216	114_1_1	272_1_1	274_2_1	357_046_1	69_0_1	120_1_1	253_2_37	174_5_27	100_0_96	492_2_9	170_1_115	25_1_1	171_1_1	27_2_1	885_2_18	971_2_82	46_2_188	44_2_1	1192_1_12	29_2_52	118_1_1	289_2_5	181_1_7	5_2_64	1019_0_24	7_2_474	400_146_217	8_2_120	1401_2_50	477_2_121	425_2_1	360_1_124	4_2_254	87_2_1	888_5_29	83_2_1	1155_2_6	714_1_235	713_01_339	39_2_1
591_01_7	458_2_13	153_2_101	627_046_1	709_1_144	746_2_45	602_1_34	434_1_1	196_5_35	1855_46_266	114_1_1	272_1_1	274_2_1	357_046_1	69_0_1	120_1_1	253_2_40	174_5_22	100_0_90	492_2_13	170_1_123	25_1_1	171_1_1	27_2_1	885_2_13	971_2_76	46_2_198	44_2_1	1192_1_13	29_2_56	118_1_1	289_2_10	181_1_6	5_2_66	1019_0_24	7_2_488	400_146_194	8_2_113	1401_2_41	477_2_125	425_2_1	360_1_140	4_2_283	87_2_1	888_5_31	83_2_1	1155_2_5	714_1_217	713_01_324	39_2_1
591_01_8	458_2_6	153_2_92	627_046_1	709_1_128	746_2_34	602_1_52	434_1_1	196_5_41	1855_46_287	114_1_1	272_1_1	274_2_1	357_046_1	69_0_1	120_1_1	253_2_51	174_5_21	100_0_95	492_2_15	170_1_118	25_1_1	171_1_1	27_2_1	885_2_18	971_2_71	46_2_177	44_2_1	1192_1_19	29_2_51	118_1_1	289_2_10	181_1_7	5_2_74	1019_0_28	7_2_506	400_146_172	8_2_101	1401_2_46	477_2_109	425_2_3	360_1_141	4_2_292	87_2_1	888_5_23	83_2_1	1155_2_9	714_1_228	713_01_326	39_2_1
591_01_15	458_2_5	153_2_90	627_046_1	709_1_133	746_2_27	602_1_38	434_1_1	196_5_55	1855_46_276	114_1_1	272_1_1	274_2_1	357_046_1	69_0_1	120_1_1	253_2_52	174_5_22	100_0_101	492_2_11	170_1_114	25_1_1	171_1_1	27_2_1	885_2_16	971_2_71	46_2_170	44_2_1	1192_1_14	29_2_64	118_1_1	289_2_5	181_1_7	5_2_76	1019_0_30	7_2_532	400_146_166	8_2_100	1401_2_51	477_2_92	425_2_4	360_1_141	4_2_284	87_2_1	888_5_21	83_2_1	1155_2_7	714_1_245	713_01_310	39_2_1
591_01_8	458_2_2	153_2_107	627_046_1	709_1_150	746_2_21	602_1_42	434_1_1	196_5_53	1855_46_301	114_1_1	272_1_1	274_2_1	357_046_1	69_0_1	120_1_1	253_2_63	174_5_24	100_0_95	492_2_10	170_1_107	25_1_1	171_1_1	27_2_1	885_2_15	971_2_74	46_2_168	44_2_1	1192_1_17	29_2_54	118_1_1	289_2_4	181_1_10	5_2_80	1019_0_27	7_2_538	400_146_178	8_2_87	1401_2_40	477_2_91	425_2_6	360_1_142	4_2_306	87_2_1	888_5_24	83_2_1	1155_2_7	714_1_251	713_01_304	39_2_1
216_5_1	153_2_118	627_046_1	709_1_148	746_2_14	602_1_30	434_1_1	196_5_52	1855_46_329	114_1_1	272_1_1	274_2_1	69_0_1	120_1_1	253_2_58	174_5_26	100_0_88	492_2_17	170_1_100	25_1_1	171_1_1	27_2_1	885_2_15	971_2_68	46_2_168	44_2_1	1192_1_14	29_2_66	118_1_1	289_2_5	181_1_13	5_2_76	1019_0_29	7_2_545	400_146_171	8_2_93	1401_2_48	477_2_80	425_2_5	360_1_137	4_2_310	87_2_1	888_5_13	83_2_1	1155_2_10	714_1_252	713_01_288	39_2_1	263_2_101	262_2_5
216_5_1	153_2_119	627_046_1	709_1_167	746_2_14	602_1_26	434_1_1	196_5_58	1855_46_300	114_1_1	272_1_1	274_2_1	69_0_1	120_1_1	253_2_60	174_5_27	100_0_95	492_2_16	170_1_114	25_1_1	171_1_1	27_2_1	885_2_12	971_2_64	46_2_159	44_2_1	1192_1_21	29_2_67	118_1_1	289_2_6	181_1_6	5_2_87	1019_0_22	7_2_554	400_146_186	8_2_86	1401_2_47	477_2_88	425_2_7	360_1_152	4_2_296	87_2_1	888_5_13	83_2_1	1155_2_8	714_1_242	713_01_292	39_2_1	263_2_102	262_2_5
216_5_1	153_2_123	627_046_1	709_1_159	746_2_9	602_1_22	434_1_1	196_5_53	1855_46_193	114_1_1	272_1_1	274_2_1	69_0_1	120_1_1	253_2_44	174_5_26	100_0_95	492_2_19	170_1_92	25_1_1	171_1_1	27_2_1	885_2_10	971_2_77	46_2_163	44_2_1	1192_1_18	29_2_59	118_1_1	289_2_8	181_1_8	5_2_58	1019_0_29	7_2_547	400_146_239	8_2_78	1401_2_74	477_2_86	425_2_9	360_1_149	4_2_282	87_2_1	888_5_13	83_2_1	1155_2_7	714_1_249	713_01_305	39_2_1	263_2_119	262_2_6
216_5_1	153_2_124	627_046_1	709_1_183	746_2_8	602_1_7	434_1_1	196_5_62	1855_46_108	114_1_1	272_1_1	274_2_1	69_0_1	120_1_1	253_2_45	174_5_43	100_0_74	492_2_16	170_1_84	25_1_1	171_1_1	27_2_1	885_2_10	971_2_85	46_2_133	44_2_1	1192_1_13	29_2_60	118_1_1	289_2_10	181_1_8	5_2_58	1019_0_25	7_2_563	400_146_249	8_2_99	1401_2_77	477_2_101	425_2_7	360_1_141	4_2_288	87_2_1	888_5_12	83_2_1	1155_2_7	714_1_259	713_01_326	39_2_1	263_2_121	262_2_3
216_5_1	153_2_137	627_046_1	709_1_167	746_2_11	602_1_14	434_1_1	196_5_62	1855_46_62	114_1_1	272_1_1	274_2_1	69_0_1	120_1_1	253_2_42	174_5_49	100_0_75	492_2_23	170_1_81	25_1_1	171_1_1	27_2_1	885_2_10	971_2_85	46_2_131	44_2_1	1192_1_20	29_2_58	118_1_1	289_2_9	181_1_4	5_2_47	1019_0_25	7_2_551	400_146_309	8_2_83	1401_2_72	477_2_103	425_2_6	360_1_120	4_2_300	87_2_1	888_5_7	83_2_1	1155_2_5	714_1_227	713_01_342	39_2_1	263_2_138	262_2_4
216_5_1	153_2_149	627_046_1	709_1_164	746_2_19	602_1_14	434_1_1	196_5_63	1855_46_55	114_1_1	272_1_1	274_2_1	69_0_1	120_1_1	253_2_51	174_5_50	100_0_69	492_2_19	170_1_80	25_1_1	171_1_1	27_2_1	885_2_11	971_2_88	46_2_131	44_2_1	1192_1_14	29_2_60	118_1_1	289_2_9	181_1_4	5_2_41	1019_0_36	7_2_559	400_146_308	8_2_97	1401_2_89	477_2_104	425_2_6	360_1_113	4_2_313	87_2_1	888_5_9	83_2_1	1155_2_10	714_1_223	713_01_363	39_2_1	263_2_129	262_2_9
216_5_1	153_2_167	627_046_1	709_1_161	746_2_21	602_1_15	434_1_1	196_5_66	1855_46_40	114_1_1	272_1_1	274_2_1	69_0_1	120_1_1	253_2_54	174_5_50	100_0_72	492_2_13	170_1_77	25_1_1	171_1_1	27_2_1	885_2_12	971_2_86	46_2_136	44_2_1	1192_1_19	29_2_58	118_1_1	289_2_12	181_1_3	5_2_39	1019_0_34	7_2_536	400_146_278	8_2_79	1401_2_75	477_2_113	425_2_7	360_1_99	4_2_334	87_2_1	888_5_12	83_2_1	1155_2_14	714_1_226	713_01_358	39_2_1	263_2_118	262_2_10
216_5_1	153_2_149	627_046_1	709_1_139	746_2_25	602_1_7	434_1_1	196_5_60	1855_46_41	114_1_1	272_1_1	274_2_1	69_0_1	120_1_1	253_2_69	174_5_59	100_0_70	492_2_11	170_1_78	25_1_1	171_1_1	27_2_1	885_2_12	971_2_84	46_2_130	44_2_1	1192_1_16	29_2_54	118_1_1	289_2_16	181_1_3	5_2_43	1019_0_37	7_2_542	400_146_299	8_2_72	1401_2_101	477_2_119	425_2_7	360_1_86	4_2_335	87_2_1	888_5_18	83_2_1	1155_2_12	714_1_231	713_01_358	39_2_1	263_2_144	262_2_7
216_5_1	153_2_150	627_046_1	709_1_143	746_2_28	602_1_7	434_1_1	196_5_70	1855_46_23	114_1_1	272_1_1	274_2_1	69_0_1	120_1_1	253_2_66	174_5_64	100_0_68	492_2_17	170_1_85	25_1_1	171_1_1	27_2_1	885_2_11	971_2_91	46_2_144	44_2_1	1192_1_15	29_2_57	118_1_1	289_2_20	181_1_5	5_2_59	1019_0_38	7_2_508	400_146_325	8_2_87	1401_2_87	477_2_134	425_2_4	360_1_96	4_2_361	87_2_1	888_5_14	83_2_1	1155_2_12	714_1_215	713_01_330	39_2_1	263_2_124	262_2_7
216_5_1	153_2_160	627_046_1	709_1_163	746_2_29	602_1_10	434_1_1	196_5_71	1855_46_25	114_1_1	272_1_1	274_2_1	69_0_1	120_1_1	253_2_70	174_5_68	100_0_77	492_2_17	170_1_82	25_1_1	171_1_1	27_2_1	885_2_7	971_2_83	46_2_162	44_2_1	1192_1_13	29_2_59	118_1_1	289_2_21	181_1_8	5_2_57	1019_0_42	7_2_521	400_146_342	8_2_86	1401_2_96	477_2_126	425_2_4	360_1_73	4_2_361	87_2_1	888_5_20	83_2_1	1155_2_15	714_1_215	713_01_329	39_2_1	263_2_154	262_2_3
216_5_1	153_2_148	627_046_1	709_1_148	746_2_31	602_1_7	434_1_1	196_5_74	1855_46_20	114_1_1	272_1_1	274_2_1	69_0_1	120_1_1	253_2_75	174_5_79	100_0_68	492_2_18	170_1_89	25_1_1	171_1_1	27_2_1	885_2_6	971_2_92	46_2_172	44_2_1	1192_1_10	29_2_68	118_1_1	289_2_16	181_1_10	5_2_60	1019_0_44	7_2_536	400_146_297	8_2_88	1401_2_100	477_2_127	425_2_5	360_1_68	4_2_378	87_2_1	888_5_10	83_2_1	1155_2_19	714_1_232	713_01_334	39_2_1	263_2_126	262_2_7
216_5_1	153_2_151	627_046_1	709_1_166	746_2_31	602_1_8	434_1_1	196_5_74	1855_46_8	114_1_1	272_1_1	274_2_1	69_0_1	120_1_1	253_2_67	174_5_85	100_0_63	492_2_21	170_1_107	25_1_1	171_1_1	27_2_1	885_2_6	971_2_85	46_2_175	44_2_1	1192_1_10	29_2_61	118_1_1	289_2_18	181_1_11	5_2_48	1019_0_38	7_2_531	400_146_310	8_2_71	1401_2_88	477_2_113	425_2_1	360_1_67	4_2_377	87_2_1	888_5_7	83_2_1	1155_2_17	714_1_202	713_01_322	39_2_1	263_2_155	262_2_7
216_5_1	153_2_169	627_046_1	709_1_163	746_2_38	602_1_9	434_1_1	196_5_90	1855_46_3	114_1_1	272_1_1	274_2_1	69_0_1	120_1_1	253_2_69	174_5_79	100_0_68	492_2_14	170_1_91	25_1_1	171_1_1	27_2_1	885_2_3	971_2_75	46_2_182	44_2_1	1192_1_11	29_2_47	118_1_1	289_2_17	181_1_15	5_2_64	1019_0_34	7_2_549	400_146_235	8_2_75	1401_2_104	477_2_113	425_2_3	360_1_73	4_2_375	87_2_1	888_5_5	83_2_1	1155_2_16	714_1_219	713_01_327	39_2_1	263_2_124	262_2_9
216_5_1	153_2_167	627_046_1	709_1_169	746_2_27	602_1_10	434_1_1	196_5_93	1855_46_6	114_1_1	272_1_1	274_2_1	69_0_1	120_1_1	253_2_65	174_5_84	100_0_68	492_2_15	170_1_92	25_1_1	171_1_1	27_2_1	885_2_2	971_2_86	46_2_182	44_2_1	1192_1_11	29_2_44	118_1_1	289_2_21	181_1_14	5_2_62	1019_0_32	7_2_574	400_146_188	8_2_59	1401_2_84	477_2_114	425_2_5	360_1_69	4_2_397	87_2_1	888_5_2	83_2_1	1155_2_18	714_1_221	713_01_324	39_2_1	263_2_119	262_2_6
216_5_1	153_2_144	627_046_1	709_1_158	746_2_27	602_1_11	434_1_1	196_5_75	1855_46_25	114_1_1	272_1_1	274_2_1	69_0_1	120_1_1	253_2_94	174_5_85	100_0_83	492_2_18	170_1_90	25_1_1	171_1_1	27_2_1	885_2_2	971_2_97	46_2_179	44_2_1	1192_1_8	29_2_33	118_1_1	289_2_24	181_1_17	5_2_60	1019_0_24	7_2_593	400_146_166	8_2_65	1401_2_99	477_2_100	425_2_5	360_1_57	4_2_380	87_2_1	888_5_3	83_2_1	1155_2_24	714_1_243	713_01_311	39_2_1	263_2_121	262_2_9
216_5_1	153_2_158	627_046_1	709_1_165	746_2_25	602_1_10	434_1_1	196_5_90	1855_46_7	114_1_1	272_1_1	274_2_1	69_0_1	120_1_1	253_2_84	174_5_68	100_0_67	492_2_16	170_1_90	25_1_1	171_1_1	27_2_1	885_2_2	971_2_96	46_2_176	44_2_1	1192_1_7	29_2_33	118_1_1	289_2_23	181_1_21	5_2_53	1019_0_35	7_2_624	400_146_175	8_2_59	1401_2_101	477_2_92	425_2_4	360_1_49	4_2_406	87_2_1	888_5_3	83_2_1	1155_2_27	714_1_258	713_01_295	39_2_1	263_2_101	262_2_7
216_5_1	153_2_169	627_046_1	709_1_181	746_2_23	602_1_9	434_1_1	196_5_86	1855_46_1	114_1_1	272_1_1	274_2_1	69_0_1	120_1_1	253_2_76	174_5_57	100_0_56	492_2_16	170_1_92	25_1_1	171_1_1	27_2_1	885_2_4	971_2_94	46_2_156	44_2_1	1192_1_5	29_2_28	118_1_1	289_2_20	181_1_21	5_2_38	1019_0_35	7_2_615	400_146_177	8_2_49	1401_2_90	477_2_88	425_2_5	360_1_58	4_2_411	87_2_1	888_5_4	83_2_1	1155_2_23	714_1_263	713_01_279	39_2_1	263_2_119	262_2_7
216_5_1	153_2_179	709_1_178	746_2_26	602_1_8	434_1_1	196_5_82	114_1_1	272_1_1	274_2_1	69_0_1	120_1_1	253_2_78	174_5_60	100_0_62	492_2_9	170_1_116	25_1_1	171_1_1	27_2_1	885_2_3	971_2_86	46_2_142	44_2_1	1192_1_2	29_2_44	118_1_1	289_2_15	181_1_17	5_2_44	1019_0_31	7_2_648	400_146_170	8_2_59	1401_2_92	477_2_89	425_2_4	360_1_56	4_2_402	87_2_1	888_5_2	83_2_1	1155_2_23	714_1_286	713_01_255	39_2_1	263_2_95	262_2_5	413_5_3	93_1_64
216_5_1	153_2_189	709_1_173	746_2_19	602_1_8	434_1_1	196_5_80	114_1_1	272_1_1	274_2_1	69_0_1	120_1_1	253_2_85	174_5_58	100_0_56	492_2_10	170_1_115	25_1_1	171_1_1	27_2_1	885_2_8	971_2_79	46_2_158	44_2_1	1192_1_3	29_2_42	118_1_1	289_2_19	181_1_16	5_2_40	1019_0_35	7_2_617	400_146_189	8_2_69	1401_2_77	477_2_94	425_2_4	360_1_48	4_2_399	87_2_1	888_5_1	83_2_1	1155_2_26	714_1_276	713_01_231	39_2_1	263_2_103	262_2_5	413_5_3	93_1_58
216_5_1	153_2_178	709_1_171	746_2_21	602_1_9	434_1_1	196_5_68	114_1_1	272_1_1	274_2_1	69_0_1	120_1_1	253_2_85	174_5_61	100_0_76	492_2_7	170_1_103	25_1_1	171_1_1	27_2_1	885_2_5	971_2_63	46_2_159	44_2_1	1192_1_3	29_2_52	118_1_1	289_2_15	181_1_18	5_2_53	1019_0_34	7_2_567	400_146_254	8_2_73	1401_2_82	477_2_83	425_2_4	360_1_58	4_2_399	87_2_1	888_5_2	83_2_1	1155_2_27	714_1_278	713_01_241	39_2_1	263_2_107	262_2_6	413_5_6	93_1_67
216_5_1	153_2_191	709_1_185	746_2_20	602_1_5	434_1_1	196_5_73	114_1_1	272_1_1	274_2_1	69_0_1	120_1_1	253_2_74	174_5_58	100_0_77	492_2_8	170_1_103	25_1_1	171_1_1	27_2_1	885_2_7	971_2_76	46_2_174	44_2_1	1192_1_5	29_2_73	118_1_1	289_2_17	181_1_15	5_2_49	1019_0_28	7_2_526	400_146_290	8_2_72	1401_2_74	477_2_80	425_2_6	360_1_65	4_2_424	87_2_1	888_5_1	83_2_1	1155_2_35	714_1_278	713_01_215	39_2_1	263_2_103	262_2_5	413_5_5	93_1_58
216_5_1	153_2_178	709_1_182	746_2_23	602_1_6	434_1_1	196_5_62	114_1_1	272_1_1	274_2_1	69_0_1	120_1_1	253_2_73	174_5_56	100_0_69	492_2_4	170_1_110	25_1_1	171_1_1	27_2_1	885_2_8	971_2_78	46_2_181	44_2_1	1192_1_4	29_2_61	118_1_1	289_2_13	181_1_22	5_2_59	1019_0_21	7_2_499	400_146_292	8_2_72	1401_2_52	477_2_88	425_2_5	360_1_49	4_2_390	87_2_1	888_5_1	83_2_1	1155_2_46	714_1_301	713_01_241	39_2_1	263_2_100	262_2_7	413_5_8	93_1_62
216_5_1	153_2_171	709_1_199	746_2_19	602_1_8	434_1_1	196_5_65	114_1_1	272_1_1	274_2_1	69_0_1	120_1_1	253_2_76	174_5_51	100_0_45	492_2_3	170_1_101	25_1_1	171_1_1	27_2_1	885_2_9	971_2_69	46_2_192	44_2_1	1192_1_1	29_2_77	118_1_1	289_2_7	181_1_21	5_2_54	1019_0_17	7_2_561	400_146_242	8_2_75	1401_2_56	477_2_94	425_2_3	360_1_53	4_2_389	87_2_1	888_5_1	83_2_1	1155_2_41	714_1_316	713_01_246	39_2_1	263_2_106	262_2_8	413_5_9	93_1_56
153_2_180	709_1_183	746_2_22	602_1_13	434_1_1	196_5_65	114_1_1	272_1_1	274_2_1	69_0_1	120_1_1	253_2_80	174_5_32	100_0_28	492_2_2	170_1_92	25_1_1	171_1_1	27_2_1	885_2_12	971_2_72	46_2_194	44_2_1	1192_1_1	29_2_67	118_1_1	289_2_12	181_1_20	5_2_57	1019_0_16	7_2_579	400_146_195	8_2_85	1401_2_44	477_2_90	425_2_2	360_1_54	4_2_394	87_2_1	83_2_1	1155_2_48	714_1_305	713_01_252	39_2_1	263_2_135	262_2_8	413_5_10	93_1_60	222_2_27	220_5_217
153_2_175	709_1_168	746_2_30	602_1_12	434_1_1	196_5_56	114_1_1	272_1_1	274_2_1	69_0_1	120_1_1	253_2_80	174_5_33	100_0_30	171_1_1	170_1_95	25_1_1	27_2_1	885_2_15	971_2_81	46_2_220	44_2_1	29_2_58	118_1_1	289_2_7	181_1_27	5_2_63	1019_0_15	7_2_599	400_146_172	8_2_91	1401_2_51	477_2_91	425_2_1	360_1_63	4_2_399	87_2_1	83_2_1	1155_2_48	714_1_304	713_01_233	39_2_1	263_2_134	262_2_8	413_5_13	93_1_62	222_2_28	220_5_226	99_5_1	13_2_77
153_2_158	709_1_152	746_2_35	602_1_11	434_1_1	196_5_59	114_1_1	272_1_1	274_2_1	69_0_1	120_1_1	253_2_69	174_5_42	100_0_22	171_1_1	170_1_106	25_1_1	27_2_1	885_2_15	971_2_76	46_2_215	44_2_1	29_2_39	118_1_1	289_2_10	181_1_19	5_2_51	1019_0_18	7_2_612	400_146_188	8_2_112	1401_2_36	477_2_101	425_2_2	360_1_62	4_2_449	87_2_1	83_2_1	1155_2_58	714_1_298	713_01_225	39_2_1	263_2_133	262_2_8	413_5_13	93_1_64	222_2_34	220_5_201	99_5_1	13_2_82
153_2_127	709_1_147	746_2_35	602_1_17	434_1_1	196_5_47	114_1_1	272_1_1	69_0_1	120_1_1	253_2_52	174_5_47	100_0_30	171_1_1	170_1_116	25_1_1	27_2_1	885_2_12	971_2_86	46_2_219	44_2_1	29_2_37	118_1_1	289_2_3	181_1_19	5_2_57	1019_0_21	7_2_625	400_146_203	8_2_118	1401_2_30	477_2_108	360_1_65	4_2_435	87_2_1	83_2_1	1155_2_57	714_1_327	713_01_245	263_2_149	262_2_1	413_5_18	93_1_67	222_2_30	220_5_195	99_5_1	13_2_87	365_2_3	1188_2_2	16_1_1
153_2_111	709_1_150	746_2_44	602_1_18	434_1_1	196_5_30	114_1_1	272_1_1	69_0_1	120_1_1	253_2_55	174_5_45	100_0_27	171_1_1	170_1_125	25_1_1	27_2_1	885_2_17	971_2_95	46_2_234	44_2_1	29_2_38	118_1_1	289_2_2	181_1_16	5_2_50	1019_0_13	7_2_609	400_146_217	8_2_111	1401_2_37	477_2_113	360_1_60	4_2_441	87_2_1	83_2_1	1155_2_62	714_1_303	713_01_241	263_2_155	413_5_12	93_1_81	222_2_35	220_5_196	99_5_1	13_2_91	365_2_3	1188_2_2	16_1_1	861_1_31
153_2_114	709_1_160	746_2_49	602_1_16	434_1_1	196_5_37	114_1_1	272_1_1	69_0_1	120_1_1	253_2_44	174_5_51	100_0_28	171_1_1	170_1_124	25_1_1	27_2_1	885_2_21	971_2_116	46_2_234	44_2_1	29_2_38	118_1_1	289_2_1	181_1_14	5_2_45	1019_0_10	7_2_597	400_146_203	8_2_108	1401_2_35	477_2_92	360_1_65	4_2_428	87_2_1	83_2_1	1155_2_70	714_1_276	713_01_251	263_2_183	413_5_13	93_1_92	222_2_38	220_5_198	99_5_1	13_2_97	365_2_1	1188_2_3	16_1_1	861_1_20
153_2_105	709_1_172	746_2_47	602_1_16	434_1_1	196_5_37	114_1_1	272_1_1	69_0_1	120_1_1	253_2_50	174_5_57	100_0_22	171_1_1	170_1_127	25_1_1	27_2_1	885_2_25	971_2_123	46_2_264	44_2_1	29_2_40	118_1_1	289_2_4	181_1_21	5_2_24	1019_0_11	7_2_599	400_146_196	8_2_108	1401_2_46	477_2_82	360_1_54	4_2_401	87_2_1	83_2_1	1155_2_79	714_1_264	713_01_240	263_2_152	413_5_16	93_1_85	222_2_32	220_5_210	99_5_1	13_2_102	16_1_1	861_1_13	1709_146_427	56_5_1
153_2_113	709_1_174	746_2_43	602_1_10	434_1_1	196_5_45	114_1_1	272_1_1	69_0_1	120_1_1	253_2_52	174_5_44	100_0_17	171_1_1	170_1_138	25_1_1	27_2_1	885_2_26	971_2_130	46_2_260	44_2_1	29_2_45	118_1_1	289_2_1	181_1_17	5_2_26	1019_0_13	7_2_578	400_146_234	8_2_96	1401_2_42	477_2_84	360_1_54	4_2_423	87_2_1	83_2_1	1155_2_76	714_1_272	713_01_249	263_2_152	413_5_8	93_1_100	222_2_33	220_5_202	99_5_1	13_2_104	16_1_1	861_1_11	1709_146_386	56_5_1
153_2_127	709_1_190	746_2_53	602_1_9	434_1_1	196_5_45	114_1_1	272_1_1	69_0_1	120_1_1	253_2_52	174_5_40	100_0_18	171_1_1	170_1_147	25_1_1	27_2_1	885_2_27	971_2_142	46_2_248	44_2_1	29_2_43	118_1_1	289_2_1	181_1_22	5_2_39	1019_0_14	7_2_627	400_146_188	8_2_91	1401_2_43	477_2_85	360_1_52	4_2_404	87_2_1	83_2_1	1155_2_63	714_1_231	713_01_263	263_2_134	413_5_15	93_1_96	222_2_33	220_5_218	99_5_1	13_2_113	16_1_1	861_1_4	1709_146_379	56_5_1
153_2_126	709_1_167	746_2_53	602_1_9	434_1_1	196_5_50	114_1_1	272_1_1	69_0_1	120_1_1	253_2_55	174_5_36	100_0_17	171_1_1	170_1_165	25_1_1	27_2_1	885_2_32	971_2_138	46_2_234	29_2_51	118_1_1	181_1_18	5_2_35	1019_0_16	7_2_615	400_146_176	8_2_84	1401_2_57	477_2_101	360_1_49	4_2_431	87_2_1	83_2_1	1155_2_66	714_1_224	713_01_248	263_2_126	413_5_12	93_1_111	222_2_32	220_5_206	99_5_1	13_2_101	16_1_1	861_1_3	1709_146_359	56_5_1	21_2_1	19_2_116
153_2_126	709_1_151	746_2_50	602_1_10	434_1_1	196_5_50	114_1_1	69_0_1	120_1_1	253_2_62	174_5_43	100_0_11	171_1_1	170_1_173	25_1_1	27_2_1	885_2_29	971_2_125	46_2_231	29_2_46	118_1_1	181_1_16	5_2_34	1019_0_15	7_2_608	400_146_145	8_2_82	1401_2_51	477_2_107	360_1_56	4_2_388	87_2_1	83_2_1	1155_2_63	714_1_248	713_01_253	263_2_149	93_1_111	222_2_35	220_5_216	99_5_1	13_2_88	19_2_128	1709_146_411	56_5_1	21_2_1	413_5_11	2109_1_279	352_1_7	350_2_17
153_2_106	709_1_148	746_2_59	602_1_10	434_1_1	196_5_42	114_1_1	69_0_1	120_1_1	253_2_65	174_5_32	100_0_12	171_1_1	170_1_189	25_1_1	27_2_1	885_2_28	971_2_107	46_2_247	29_2_53	118_1_1	181_1_14	5_2_28	1019_0_13	7_2_646	400_146_122	8_2_84	1401_2_64	477_2_108	360_1_49	4_2_371	87_2_1	83_2_1	1155_2_60	714_1_251	713_01_241	263_2_147	93_1_121	222_2_26	220_5_210	99_5_1	13_2_83	19_2_132	1709_146_420	56_5_1	21_2_1	413_5_14	2109_1_307	352_1_4	350_2_18
153_2_96	709_1_151	746_2_64	602_1_13	434_1_1	196_5_39	114_1_1	69_0_1	120_1_1	253_2_69	174_5_46	100_0_14	171_1_1	170_1_179	25_1_1	27_2_1	885_2_31	971_2_119	46_2_232	29_2_49	118_1_1	181_1_10	5_2_42	1019_0_17	7_2_653	400_146_153	8_2_76	1401_2_75	477_2_106	360_1_47	4_2_377	87_2_1	83_2_1	1155_2_70	714_1_257	713_01_229	263_2_166	93_1_106	222_2_21	220_5_218	99_5_1	13_2_94	19_2_141	1709_146_409	56_5_1	21_2_1	413_5_11	2109_1_290	352_1_4	350_2_16
153_2_101	709_1_151	746_2_60	602_1_13	434_1_1	196_5_36	114_1_1	69_0_1	120_1_1	253_2_70	174_5_40	100_0_17	171_1_1	170_1_174	25_1_1	27_2_1	885_2_31	971_2_127	46_2_237	29_2_48	118_1_1	181_1_11	5_2_40	1019_0_18	7_2_665	400_146_170	8_2_78	1401_2_80	477_2_109	360_1_41	4_2_334	87_2_1	83_2_1	1155_2_70	714_1_242	713_01_215	263_2_157	93_1_102	222_2_17	220_5_201	99_5_1	13_2_95	19_2_141	1709_146_416	56_5_1	21_2_1	413_5_14	2109_1_292	352_1_5	350_2_19
153_2_92	709_1_142	746_2_71	602_1_6	434_1_1	196_5_32	114_1_1	69_0_1	120_1_1	253_2_57	174_5_41	100_0_13	171_1_1	170_1_192	25_1_1	27_2_1	885_2_29	971_2_139	46_2_230	29_2_43	118_1_1	181_1_13	5_2_41	1019_0_16	7_2_663	400_146_148	8_2_57	1401_2_83	477_2_101	360_1_37	4_2_356	87_2_1	83_2_1	1155_2_63	714_1_262	713_01_235	263_2_155	93_1_110	222_2_22	220_5_170	99_5_1	13_2_106	19_2_135	1709_146_428	56_5_1	21_2_1	413_5_8	2109_1_304	352_1_4	350_2_13
153_2_98	709_1_141	746_2_62	602_1_12	434_1_1	196_5_37	114_1_1	69_0_1	120_1_1	253_2_68	174_5_47	100_0_9	171_1_1	170_1_182	25_1_1	27_2_1	885_2_22	971_2_144	46_2_224	29_2_39	118_1_1	181_1_17	5_2_49	1019_0_9	7_2_664	400_146_172	8_2_40	1401_2_70	477_2_106	360_1_39	4_2_340	87_2_1	83_2_1	1155_2_66	714_1_278	713_01_255	263_2_147	93_1_92	222_2_26	220_5_178	99_5_1	13_2_118	19_2_136	1709_146_424	56_5_1	21_2_1	413_5_8	2109_1_302	352_1_2	350_2_15
153_2_100	709_1_152	746_2_58	602_1_7	434_1_1	196_5_36	114_1_1	69_0_1	120_1_1	253_2_61	174_5_33	100_0_6	171_1_1	170_1_173	25_1_1	27_2_1	885_2_21	971_2_151	46_2_215	29_2_43	118_1_1	181_1_19	5_2_36	1019_0_4	7_2_686	400_146_148	8_2_56	1401_2_91	477_2_110	360_1_39	4_2_329	87_2_1	83_2_1	1155_2_72	714_1_250	713_01_267	263_2_149	93_1_109	222_2_26	220_5_191	99_5_1	13_2_115	19_2_149	1709_146_405	56_5_1	21_2_1	413_5_12	2109_1_318	352_1_1	350_2_13
153_2_109	709_1_174	746_2_61	602_1_3	434_1_1	196_5_51	114_1_1	69_0_1	253_2_65	174_5_37	100_0_8	171_1_1	170_1_163	25_1_1	27_2_1	885_2_19	971_2_152	46_2_206	29_2_32	118_1_1	181_1_11	5_2_41	1019_0_6	7_2_694	400_146_151	8_2_43	1401_2_84	360_1_39	4_2_319	87_2_1	83_2_1	1155_2_66	714_1_256	713_01_276	263_2_156	93_1_107	222_2_29	220_5_209	99_5_1	13_2_104	19_2_140	1709_146_398	56_5_1	21_2_1	413_5_13	2109_1_254	477_2_129	350_2_15	1384_1_19	343_2_9
153_2_113	709_1_164	746_2_59	602_1_2	434_1_1	196_5_47	114_1_1	69_0_1	253_2_66	174_5_39	100_0_9	171_1_1	170_1_152	25_1_1	27_2_1	885_2_20	971_2_157	46_2_219	29_2_24	118_1_1	181_1_7	5_2_45	1019_0_10	7_2_702	400_146_152	8_2_33	1401_2_71	360_1_39	4_2_327	87_2_1	83_2_1	1155_2_62	714_1_259	713_01_281	263_2_153	93_1_108	222_2_28	220_5_222	99_5_1	13_2_106	19_2_134	1709_146_412	56_5_1	21_2_1	413_5_18	2109_1_271	477_2_128	350_2_13	1384_1_17	343_2_12
153_2_103	709_1_166	746_2_71	602_1_2	434_1_1	196_5_54	114_1_1	69_0_1	253_2_55	174_5_31	100_0_8	171_1_1	170_1_154	25_1_1	27_2_1	885_2_28	971_2_167	46_2_212	29_2_29	118_1_1	181_1_9	5_2_49	1019_0_11	7_2_701	400_146_194	8_2_24	1401_2_71	360_1_39	4_2_297	87_2_1	83_2_1	1155_2_73	714_1_222	713_01_298	263_2_135	93_1_123	222_2_23	220_5_234	99_5_1	13_2_98	19_2_128	1709_146_479	56_5_1	21_2_1	413_5_13	2109_1_269	477_2_120	350_2_11	1384_1_24	343_2_5
153_2_114	709_1_159	746_2_52	602_1_4	434_1_1	196_5_47	114_1_1	69_0_1	253_2_63	174_5_32	100_0_13	171_1_1	170_1_148	25_1_1	27_2_1	885_2_34	971_2_170	46_2_197	29_2_21	118_1_1	181_1_8	5_2_49	1019_0_13	7_2_686	400_146_190	8_2_15	1401_2_64	360_1_37	4_2_310	87_2_1	83_2_1	1155_2_61	714_1_231	713_01_301	263_2_132	93_1_121	222_2_20	220_5_244	99_5_1	13_2_112	19_2_130	1709_146_457	56_5_1	21_2_1	413_5_18	2109_1_269	477_2_138	350_2_14	1384_1_15	343_2_10
153_2_107	709_1_157	746_2_51	602_1_2	434_1_1	196_5_36	114_1_1	69_0_1	253_2_68	174_5_27	100_0_8	171_1_1	170_1_155	25_1_1	27_2_1	885_2_39	971_2_165	46_2_189	29_2_16	118_1_1	181_1_9	5_2_56	1019_0_17	7_2_651	400_146_192	8_2_14	1401_2_68	360_1_38	4_2_330	87_2_1	83_2_1	1155_2_66	714_1_233	713_01_288	263_2_131	93_1_138	222_2_19	220_5_263	99_5_1	13_2_104	19_2_139	1709_146_444	56_5_1	21_2_1	413_5_20	2109_1_272	477_2_146	350_2_15	1384_1_21	343_2_3
153_2_125	709_1_152	746_2_51	602_1_5	434_1_1	196_5_40	114_1_1	69_0_1	253_2_74	174_5_23	100_0_6	171_1_1	170_1_156	25_1_1	27_2_1	885_2_43	971_2_148	46_2_203	29_2_19	118_1_1	181_1_6	5_2_68	1019_0_19	7_2_684	400_146_169	8_2_19	1401_2_55	360_1_38	4_2_312	87_2_1	83_2_1	1155_2_68	714_1_242	713_01_303	263_2_116	93_1_141	222_2_15	220_5_245	99_5_1	13_2_104	19_2_133	1709_146_451	56_5_1	21_2_1	413_5_15	2109_1_272	477_2_144	350_2_17	1384_1_18	343_2_3
153_2_123	709_1_154	746_2_44	602_1_3	434_1_1	196_5_31	114_1_1	69_0_1	253_2_73	174_5_19	100_0_17	171_1_1	170_1_157	25_1_1	27_2_1	885_2_50	971_2_144	46_2_199	29_2_19	118_1_1	181_1_10	5_2_62	1019_0_20	7_2_663	400_146_180	8_2_16	1401_2_56	360_1_34	4_2_331	87_2_1	83_2_1	1155_2_63	714_1_250	713_01_283	263_2_134	93_1_127	222_2_8	220_5_227	99_5_1	13_2_108	19_2_147	1709_146_449	56_5_1	21_2_1	413_5_19	2109_1_303	477_2_150	350_2_15	1384_1_14	343_2_3
153_2_121	709_1_138	746_2_63	602_1_4	434_1_1	196_5_22	114_1_1	69_0_1	253_2_71	174_5_21	100_0_17	171_1_1	170_1_151	25_1_1	27_2_1	885_2_49	971_2_153	46_2_201	29_2_19	118_1_1	181_1_9	5_2_72	1019_0_16	7_2_678	400_146_156	8_2_9	1401_2_58	360_1_43	4_2_331	87_2_1	83_2_1	1155_2_67	714_1_265	713_01_261	263_2_122	93_1_119	222_2_9	220_5_191	99_5_1	13_2_106	19_2_141	1709_146_462	56_5_1	21_2_1	413_5_16	2109_1_315	477_2_143	350_2_19	1384_1_14	343_2_3
153_2_104	709_1_141	746_2_53	602_1_10	434_1_1	196_5_36	114_1_1	69_0_1	253_2_72	174_5_22	100_0_23	171_1_1	170_1_158	25_1_1	27_2_1	885_2_53	971_2_135	46_2_208	29_2_16	118_1_1	181_1_10	5_2_54	1019_0_13	7_2_665	400_146_124	8_2_11	1401_2_59	360_1_35	4_2_367	87_2_1	83_2_1	1155_2_66	714_1_284	713_01_267	263_2_130	93_1_114	222_2_13	220_5_207	99_5_1	13_2_105	19_2_133	1709_146_459	56_5_1	21_2_1	413_5_16	2109_1_302	477_2_132	350_2_15	1384_1_11	343_2_2
153_2_91	709_1_137	746_2_61	602_1_9	434_1_1	196_5_35	114_1_1	69_0_1	253_2_79	174_5_32	100_0_18	171_1_1	170_1_151	25_1_1	27_2_1	885_2_69	971_2_150	46_2_196	29_2_14	118_1_1	181_1_14	5_2_65	1019_0_16	7_2_687	400_146_107	8_2_10	1401_2_70	360_1_29	4_2_382	87_2_1	83_2_1	1155_2_65	714_1_294	713_01_254	263_2_102	93_1_112	222_2_8	220_5_196	99_5_1	13_2_104	19_2_136	1709_146_441	56_5_1	21_2_1	413_5_15	2109_1_346	477_2_117	350_2_9	1384_1_15	343_2_1
153_2_86	709_1_129	746_2_48	602_1_15	434_1_1	196_5_37	114_1_1	69_0_1	253_2_73	174_5_31	100_0_12	171_1_1	170_1_160	25_1_1	27_2_1	885_2_77	971_2_115	46_2_183	29_2_25	118_1_1	181_1_10	5_2_64	1019_0_12	7_2_692	400_146_155	8_2_10	1401_2_88	360_1_18	4_2_379	87_2_1	83_2_1	1155_2_57	714_1_296	713_01_282	263_2_116	93_1_104	222_2_7	220_5_194	99_5_1	13_2_113	19_2_130	1709_146_455	56_5_1	21_2_1	413_5_12	2109_1_361	477_2_122	350_2_11	1384_1_14	1412_2_43
153_2_62	709_1_125	746_2_38	602_1_11	434_1_1	196_5_30	114_1_1	69_0_1	253_2_75	174_5_36	100_0_14	171_1_1	170_1_170	25_1_1	27_2_1	885_2_89	971_2_125	46_2_151	29_2_22	118_1_1	181_1_18	5_2_69	1019_0_11	7_2_696	400_146_183	8_2_7	1401_2_91	360_1_17	4_2_394	87_2_1	83_2_1	1155_2_60	714_1_274	713_01_291	263_2_128	93_1_92	222_2_9	220_5_175	99_5_1	13_2_106	19_2_128	1709_146_441	56_5_1	21_2_1	413_5_15	2109_1_389	477_2_101	350_2_7	1384_1_13	1412_2_44
153_2_59	709_1_134	746_2_44	602_1_13	434_1_1	196_5_36	114_1_1	69_0_1	253_2_71	174_5_40	100_0_15	171_1_1	170_1_180	25_1_1	27_2_1	885_2_90	971_2_132	46_2_161	29_2_30	118_1_1	181_1_12	5_2_74	1019_0_8	7_2_702	400_146_207	8_2_8	1401_2_94	360_1_10	4_2_386	87_2_1	83_2_1	1155_2_61	714_1_278	713_01_295	263_2_128	93_1_88	222_2_6	220_5_143	99_5_1	13_2_127	19_2_111	1709_146_386	56_5_1	21_2_1	413_5_18	2109_1_374	477_2_111	350_2_6	1384_1_9	1412_2_50
153_2_63	709_1_138	746_2_38	602_1_12	434_1_1	196_5_44	114_1_1	69_0_1	253_2_61	174_5_48	100_0_16	171_1_1	170_1_192	25_1_1	27_2_1	885_2_87	971_2_132	46_2_156	29_2_25	118_1_1	181_1_16	5_2_61	1019_0_7	7_2_746	400_146_209	8_2_8	1401_2_90	360_1_12	4_2_391	87_2_1	83_2_1	1155_2_56	714_1_321	713_01_309	263_2_118	93_1_62	222_2_6	220_5_143	99_5_1	13_2_113	19_2_100	1709_146_375	56_5_1	21_2_1	413_5_13	2109_1_352	477_2_106	350_2_6	1384_1_8	1412_2_52
153_2_66	709_1_139	746_2_44	602_1_9	434_1_1	196_5_37	114_1_1	69_0_1	253_2_67	174_5_44	100_0_16	171_1_1	170_1_203	25_1_1	27_2_1	885_2_101	971_2_142	46_2_145	29_2_15	118_1_1	181_1_25	5_2_54	1019_0_14	7_2_778	400_146_239	8_2_10	1401_2_93	360_1_13	4_2_363	87_2_1	83_2_1	1155_2_56	714_1_280	713_01_336	263_2_111	93_1_62	222_2_3	220_5_144	99_5_1	13_2_113	19_2_82	1709_146_396	56_5_1	21_2_1	413_5_16	2109_1_327	477_2_103	350_2_7	1384_1_11	1412_2_57
153_2_73	709_1_129	746_2_44	602_1_12	434_1_1	196_5_27	114_1_1	69_0_1	253_2_77	174_5_46	100_0_10	171_1_1	170_1_205	25_1_1	27_2_1	885_2_83	971_2_126	46_2_143	29_2_13	118_1_1	181_1_16	5_2_41	1019_0_11	7_2_781	400_146_246	8_2_12	1401_2_88	360_1_13	4_2_386	87_2_1	83_2_1	1155_2_63	714_1_307	713_01_358	263_2_119	93_1_54	222_2_3	220_5_143	99_5_1	13_2_125	19_2_65	1709_146_393	56_5_1	21_2_1	413_5_18	2109_1_298	477_2_115	350_2_7	1384_1_12	1412_2_51
153_2_83	709_1_122	746_2_41	602_1_12	196_5_30	114_1_1	69_0_1	253_2_76	174_5_31	100_0_12	171_1_1	170_1_203	25_1_1	27_2_1	885_2_87	971_2_151	46_2_127	29_2_12	118_1_1	181_1_18	5_2_44	1019_0_19	7_2_783	400_146_209	8_2_16	1401_2_64	360_1_22	4_2_365	87_2_1	83_2_1	1155_2_69	714_1_275	713_01_374	263_2_106	93_1_64	434_1_1	220_5_143	99_5_1	13_2_116	19_2_65	1709_146_405	56_5_1	21_2_1	413_5_15	2109_1_325	477_2_129	350_2_4	1384_1_16	1412_2_54	2117_0_106
153_2_89	709_1_143	746_2_45	602_1_16	196_5_24	114_1_1	69_0_1	253_2_82	174_5_44	100_0_14	171_1_1	170_1_188	25_1_1	27_2_1	885_2_94	971_2_151	46_2_118	29_2_9	118_1_1	181_1_14	5_2_49	1019_0_18	7_2_725	400_146_204	8_2_13	1401_2_66	360_1_22	4_2_396	87_2_1	83_2_1	1155_2_62	714_1_259	713_01_385	263_2_143	93_1_56	434_1_1	220_5_140	99_5_1	13_2_108	19_2_71	1709_146_412	56_5_1	21_2_1	413_5_12	2109_1_312	477_2_142	350_2_6	1384_1_16	1412_2_62	2117_0_111
153_2_89	709_1_150	746_2_39	602_1_17	196_5_15	114_1_1	69_0_1	253_2_87	174_5_28	100_0_16	171_1_1	170_1_203	25_1_1	27_2_1	885_2_91	971_2_155	46_2_109	29_2_11	118_1_1	181_1_16	5_2_43	1019_0_16	7_2_730	400_146_179	8_2_18	1401_2_62	360_1_25	4_2_389	87_2_1	83_2_1	1155_2_49	714_1_268	713_01_387	263_2_140	93_1_45	434_1_1	220_5_148	99_5_1	13_2_98	19_2_74	1709_146_458	56_5_1	21_2_1	413_5_11	2109_1_330	477_2_140	350_2_13	1384_1_19	1412_2_52	2117_0_125
153_2_93	709_1_138	746_2_32	602_1_17	196_5_18	114_1_1	69_0_1	253_2_93	174_5_24	100_0_13	171_1_1	170_1_192	25_1_1	27_2_1	885_2_87	971_2_188	46_2_113	29_2_9	118_1_1	181_1_17	5_2_44	1019_0_14	7_2_719	400_146_194	8_2_21	1401_2_71	360_1_23	4_2_416	87_2_1	83_2_1	1155_2_35	714_1_238	713_01_393	263_2_161	93_1_51	434_1_1	220_5_146	99_5_1	13_2_109	19_2_79	1709_146_439	56_5_1	21_2_1	413_5_14	2109_1_331	477_2_157	350_2_15	1384_1_23	1412_2_43	2117_0_117
153_2_108	709_1_127	746_2_27	602_1_15	196_5_18	114_1_1	69_0_1	253_2_82	174_5_20	100_0_12	171_1_1	170_1_195	25_1_1	27_2_1	885_2_76	971_2_181	46_2_123	29_2_18	118_1_1	181_1_15	5_2_42	1019_0_11	7_2_721	400_146_217	8_2_26	1401_2_79	360_1_24	4_2_423	87_2_1	83_2_1	1155_2_32	714_1_279	713_01_413	263_2_141	93_1_37	434_1_1	220_5_136	99_5_1	13_2_90	19_2_76	1709_146_407	56_5_1	21_2_1	413_5_7	2109_1_345	477_2_163	350_2_27	1384_1_20	1412_2_33	2117_0_116
153_2_120	709_1_133	746_2_21	602_1_9	196_5_20	114_1_1	69_0_1	253_2_88	174_5_19	100_0_12	171_1_1	170_1_199	25_1_1	27_2_1	885_2_80	971_2_185	46_2_108	29_2_19	118_1_1	181_1_12	5_2_41	1019_0_3	7_2_732	400_146_244	8_2_20	1401_2_69	360_1_20	4_2_439	87_2_1	83_2_1	1155_2_33	714_1_277	713_01_405	263_2_168	93_1_38	434_1_1	220_5_126	99_5_1	13_2_78	19_2_94	1709_146_380	56_5_1	21_2_1	413_5_6	2109_1_344	477_2_168	350_2_23	1384_1_23	1412_2_30	2117_0_120
153_2_115	709_1_138	746_2_18	602_1_8	196_5_20	114_1_1	69_0_1	253_2_88	174_5_18	100_0_9	171_1_1	170_1_186	25_1_1	27_2_1	885_2_74	971_2_179	46_2_125	29_2_21	118_1_1	181_1_16	5_2_45	1019_0_3	7_2_753	400_146_222	8_2_23	1401_2_84	360_1_20	4_2_409	87_2_1	83_2_1	1155_2_36	714_1_303	713_01_398	263_2_168	93_1_32	434_1_1	220_5_131	99_5_1	13_2_87	19_2_98	1709_146_416	56_5_1	21_2_1	413_5_2	2109_1_324	477_2_172	350_2_21	1384_1_13	1412_2_26	2117_0_124
153_2_115	709_1_150	746_2_12	602_1_4	196_5_23	114_1_1	69_0_1	253_2_89	174_5_12	100_0_15	171_1_1	170_1_178	25_1_1	27_2_1	885_2_67	971_2_170	46_2_115	29_2_22	118_1_1	181_1_20	5_2_63	1019_0_1	7_2_743	400_146_231	8_2_21	1401_2_75	360_1_14	4_2_409	87_2_1	83_2_1	1155_2_33	714_1_316	713_01_396	263_2_166	93_1_27	434_1_1	220_5_137	99_5_1	13_2_95	19_2_119	1709_146_408	56_5_1	21_2_1	2109_1_323	477_2_172	350_2_26	1384_1_12	1412_2_25	2117_0_122	729_1_186
153_2_99	709_1_148	746_2_18	602_1_2	196_5_24	114_1_1	69_0_1	253_2_88	174_5_11	100_0_14	171_1_1	170_1_185	25_1_1	27_2_1	885_2_76	971_2_179	46_2_119	29_2_15	118_1_1	181_1_24	5_2_60	4_2_390	7_2_699	400_146_250	8_2_19	1401_2_93	360_1_13	2117_0_101	87_2_1	83_2_1	1155_2_34	714_1_304	713_01_372	263_2_197	93_1_41	434_1_1	220_5_142	99_5_1	13_2_96	19_2_107	1709_146_424	56_5_1	2109_1_334	477_2_171	350_2_21	1384_1_9	1412_2_18	729_1_189
153_2_126	709_1_167	746_2_20	602_1_2	196_5_34	114_1_1	69_0_1	253_2_87	174_5_12	100_0_17	171_1_1	170_1_189	25_1_1	27_2_1	885_2_73	971_2_171	46_2_130	29_2_16	118_1_1	181_1_26	5_2_53	4_2_350	7_2_721	400_146_249	8_2_15	1401_2_97	360_1_10	2117_0_96	87_2_1	83_2_1	1155_2_30	714_1_333	713_01_363	263_2_183	93_1_39	434_1_1	220_5_155	99_5_1	13_2_84	19_2_105	1709_146_400	56_5_1	2109_1_325	477_2_164	350_2_20	1384_1_9	1412_2_22	729_1_193
153_2_117	709_1_163	746_2_14	602_1_4	196_5_29	114_1_1	69_0_1	253_2_80	174_5_8	100_0_11	171_1_1	170_1_191	25_1_1	27_2_1	885_2_89	971_2_162	46_2_123	29_2_20	118_1_1	181_1_33	5_2_51	4_2_354	7_2_723	400_146_220	8_2_15	1401_2_101	360_1_17	2117_0_89	87_2_1	83_2_1	1155_2_30	714_1_348	713_01_373	263_2_194	93_1_47	434_1_1	220_5_158	99_5_1	13_2_84	19_2_107	1709_146_352	56_5_1	2109_1_360	477_2_156	350_2_18	1384_1_13	1412_2_16	729_1_189
153_2_101	709_1_159	746_2_10	602_1_5	196_5_26	114_1_1	69_0_1	253_2_77	174_5_10	100_0_8	171_1_1	170_1_180	25_1_1	27_2_1	885_2_83	971_2_149	46_2_123	29_2_21	118_1_1	181_1_33	5_2_63	4_2_391	7_2_758	400_146_152	8_2_15	1401_2_121	360_1_17	2117_0_104	87_2_1	83_2_1	1155_2_36	714_1_341	713_01_398	263_2_193	93_1_58	434_1_1	220_5_146	99_5_1	13_2_84	19_2_105	1709_146_362	56_5_1	2109_1_321	477_2_167	350_2_14	1384_1_10	1412_2_15	729_1_197
153_2_107	709_1_152	746_2_7	602_1_8	196_5_25	114_1_1	69_0_1	253_2_79	174_5_14	100_0_11	171_1_1	170_1_198	25_1_1	27_2_1	885_2_76	971_2_172	46_2_127	29_2_17	118_1_1	181_1_39	5_2_66	4_2_393	7_2_763	400_146_128	8_2_13	1401_2_119	360_1_15	2117_0_104	87_2_1	83_2_1	1155_2_29	714_1_335	713_01_401	263_2_195	93_1_51	434_1_1	220_5_109	99_5_1	13_2_76	19_2_124	1709_146_360	56_5_1	2109_1_335	477_2_152	350_2_11	1384_1_7	1412_2_12	729_1_225
153_2_108	709_1_159	746_2_10	602_1_7	196_5_26	114_1_1	69_0_1	253_2_85	174_5_15	100_0_8	171_1_1	170_1_210	25_1_1	27_2_1	885_2_83	971_2_172	46_2_112	29_2_13	118_1_1	181_1_39	5_2_67	4_2_410	7_2_769	400_146_161	8_2_7	1401_2_108	360_1_12	2117_0_103	87_2_1	83_2_1	1155_2_39	714_1_305	713_01_423	263_2_187	93_1_79	434_1_1	220_5_116	99_5_1	13_2_57	19_2_115	1709_146_334	56_5_1	2109_1_344	477_2_159	350_2_8	1384_1_3	1412_2_18	729_1_229
153_2_121	709_1_185	746_2_5	602_1_8	196_5_33	114_1_1	69_0_1	253_2_65	174_5_13	100_0_10	171_1_1	170_1_209	25_1_1	27_2_1	885_2_73	971_2_193	46_2_110	29_2_17	118_1_1	181_1_32	5_2_64	4_2_415	7_2_770	400_146_253	8_2_11	1401_2_115	360_1_6	2117_0_91	87_2_1	83_2_1	1155_2_35	714_1_306	713_01_439	263_2_170	93_1_63	434_1_1	220_5_109	99_5_1	13_2_57	19_2_108	1709_146_294	56_5_1	2109_1_334	477_2_152	350_2_4	1384_1_3	1412_2_15	729_1_264
153_2_115	709_1_193	746_2_3	602_1_7	196_5_35	114_1_1	69_0_1	253_2_67	174_5_16	100_0_10	171_1_1	170_1_184	25_1_1	27_2_1	885_2_73	971_2_197	46_2_117	29_2_28	118_1_1	181_1_22	5_2_49	4_2_402	7_2_781	400_146_268	8_2_11	1401_2_122	360_1_5	2117_0_79	87_2_1	83_2_1	1155_2_39	714_1_297	713_01_427	263_2_167	93_1_89	434_1_1	220_5_116	99_5_1	13_2_50	19_2_102	1709_146_348	56_5_1	2109_1_332	477_2_155	350_2_5	1384_1_2	1412_2_7	729_1_262
153_2_109	709_1_175	746_2_2	602_1_7	196_5_47	114_1_1	69_0_1	253_2_74	174_5_17	100_0_8	171_1_1	170_1_158	25_1_1	27_2_1	885_2_63	971_2_202	46_2_114	29_2_19	118_1_1	181_1_22	5_2_53	4_2_373	7_2_806	400_146_234	8_2_16	1401_2_144	360_1_5	2117_0_89	87_2_1	83_2_1	1155_2_56	714_1_300	713_01_426	263_2_149	93_1_75	434_1_1	220_5_122	99_5_1	13_2_53	19_2_120	1709_146_421	56_5_1	2109_1_302	477_2_153	350_2_3	1384_1_2	1412_2_9	729_1_276
153_2_96	709_1_183	746_2_2	602_1_6	196_5_48	114_1_1	69_0_1	253_2_80	174_5_20	100_0_8	171_1_1	170_1_146	25_1_1	27_2_1	885_2_71	971_2_201	46_2_110	29_2_16	118_1_1	181_1_27	5_2_43	4_2_381	7_2_835	400_146_207	8_2_15	1401_2_130	360_1_1	2117_0_83	87_2_1	83_2_1	1155_2_48	714_1_287	713_01_401	263_2_164	93_1_84	434_1_1	220_5_132	99_5_1	13_2_57	19_2_114	1709_146_419	56_5_1	2109_1_296	477_2_164	1384_1_2	1412_2_5	729_1_268
153_2_90	709_1_182	746_2_1	602_1_5	196_5_50	114_1_1	69_0_1	253_2_74	174_5_21	100_0_11	171_1_1	170_1_168	25_1_1	27_2_1	885_2_76	971_2_180	46_2_102	29_2_19	118_1_1	181_1_27	5_2_48	4_2_358	7_2_870	400_146_205	8_2_19	1401_2_131	360_1_1	2117_0_85	87_2_1	83_2_1	1155_2_49	714_1_285	713_01_398	263_2_154	93_1_71	434_1_1	220_5_131	99_5_1	13_2_70	19_2_128	1709_146_403	56_5_1	2109_1_296	477_2_169	1384_1_3	1412_2_8	729_1_250
153_2_99	709_1_173	746_2_4	602_1_6	196_5_56	114_1_1	69_0_1	253_2_84	174_5_11	100_0_10	171_1_1	170_1_178	25_1_1	27_2_1	885_2_68	971_2_174	46_2_102	29_2_19	118_1_1	181_1_26	5_2_52	4_2_350	7_2_870	400_146_217	8_2_19	1401_2_113	360_1_2	2117_0_84	87_2_1	83_2_1	1155_2_52	714_1_294	713_01_379	263_2_167	93_1_52	434_1_1	220_5_135	99_5_1	13_2_79	19_2_128	1709_146_394	56_5_1	2109_1_307	477_2_155	1384_1_1	1412_2_5	729_1_248
153_2_80	709_1_191	746_2_5	602_1_4	196_5_42	114_1_1	69_0_1	253_2_68	174_5_11	100_0_10	171_1_1	170_1_170	25_1_1	27_2_1	885_2_80	971_2_158	46_2_102	29_2_15	118_1_1	181_1_23	5_2_50	4_2_367	7_2_901	400_146_251	8_2_15	1401_2_119	360_1_2	2117_0_78	87_2_1	83_2_1	1155_2_44	714_1_295	713_01_352	263_2_173	93_1_65	434_1_1	220_5_144	99_5_1	13_2_79	19_2_124	1709_146_358	56_5_1	2109_1_328	477_2_175	1384_1_1	1412_2_6	729_1_195
153_2_69	709_1_178	885_2_73	602_1_5	196_5_41	114_1_1	69_0_1	253_2_61	174_5_8	100_0_15	171_1_1	170_1_170	25_1_1	27_2_1	746_2_6	971_2_125	46_2_116	29_2_14	118_1_1	181_1_17	5_2_55	4_2_355	7_2_917	400_146_214	8_2_16	1401_2_121	360_1_4	2117_0_84	87_2_1	83_2_1	1155_2_39	714_1_315	713_01_353	263_2_179	93_1_61	434_1_1	220_5_142	99_5_1	13_2_76	19_2_131	1709_146_362	56_5_1	2109_1_338	477_2_178	1412_2_9	729_1_219
153_2_75	709_1_171	885_2_80	602_1_2	196_5_38	114_1_1	69_0_1	253_2_60	174_5_10	100_0_15	171_1_1	170_1_153	25_1_1	27_2_1	746_2_6	971_2_128	46_2_127	29_2_12	118_1_1	181_1_16	5_2_43	4_2_373	7_2_934	400_146_170	8_2_15	1401_2_100	360_1_4	2117_0_72	87_2_1	83_2_1	1155_2_36	714_1_307	713_01_325	263_2_178	93_1_75	434_1_1	220_5_140	99_5_1	13_2_89	19_2_140	1709_146_380	56_5_1	2109_1_367	477_2_181	1412_2_4	729_1_224
153_2_71	709_1_153	885_2_85	602_1_2	196_5_31	114_1_1	69_0_1	253_2_49	174_5_4	100_0_22	171_1_1	170_1_167	25_1_1	27_2_1	746_2_2	971_2_117	46_2_127	29_2_13	118_1_1	181_1_10	5_2_44	4_2_378	7_2_967	400_146_140	8_2_15	1401_2_120	360_1_9	2117_0_74	87_2_1	83_2_1	1155_2_34	714_1_292	713_01_346	263_2_177	93_1_75	434_1_1	220_5_149	99_5_1	13_2_87	19_2_153	1709_146_411	56_5_1	2109_1_347	477_2_161	1412_2_4	729_1_247
153_2_79	709_1_144	885_2_83	602_1_1	196_5_29	114_1_1	69_0_1	253_2_45	174_5_4	100_0_27	171_1_1	170_1_173	25_1_1	27_2_1	746_2_2	971_2_105	46_2_123	29_2_16	118_1_1	181_1_17	5_2_45	4_2_403	7_2_926	400_146_139	8_2_14	1401_2_96	360_1_7	2117_0_74	87_2_1	83_2_1	1155_2_37	714_1_296	713_01_321	263_2_192	93_1_101	434_1_1	220_5_159	99_5_1	13_2_94	19_2_162	1709_146_477	56_5_1	2109_1_318	477_2_121	1412_2_1	729_1_267
153_2_68	709_1_140	885_2_86	602_1_2	196_5_23	114_1_1	69_0_1	253_2_44	174_5_7	100_0_32	171_1_1	170_1_161	25_1_1	27_2_1	746_2_4	971_2_98	46_2_126	29_2_17	118_1_1	181_1_18	5_2_43	4_2_435	7_2_950	400_146_138	8_2_20	1401_2_78	360_1_8	2117_0_57	87_2_1	83_2_1	1155_2_23	714_1_286	713_01_357	263_2_182	93_1_101	220_5_165	99_5_1	13_2_85	19_2_171	1709_146_503	56_5_1	2109_1_302	477_2_121	434_1_1	729_1_268
153_2_69	709_1_134	885_2_90	602_1_5	196_5_17	114_1_1	69_0_1	253_2_45	174_5_4	100_0_36	171_1_1	170_1_185	25_1_1	27_2_1	746_2_7	971_2_82	46_2_112	29_2_14	118_1_1	181_1_23	5_2_49	4_2_434	7_2_907	400_146_157	8_2_15	1401_2_73	360_1_12	2117_0_69	87_2_1	83_2_1	1155_2_24	714_1_315	713_01_381	263_2_184	93_1_111	220_5_165	99_5_1	13_2_80	19_2_161	1709_146_519	56_5_1	2109_1_308	477_2_104	434_1_1	729_1_272
153_2_75	709_1_130	885_2_93	602_1_2	196_5_15	114_1_1	69_0_1	253_2_43	174_5_4	100_0_36	171_1_1	170_1_157	25_1_1	27_2_1	746_2_7	971_2_87	46_2_127	29_2_18	118_1_1	181_1_21	5_2_49	4_2_446	7_2_967	400_146_162	8_2_9	1401_2_60	360_1_8	2117_0_65	87_2_1	83_2_1	1155_2_23	714_1_265	713_01_406	263_2_148	93_1_114	220_5_182	99_5_1	13_2_96	19_2_167	1709_146_518	56_5_1	2109_1_316	477_2_116	434_1_1	729_1_273
153_2_75	709_1_129	885_2_87	602_1_2	196_5_17	114_1_1	69_0_1	253_2_40	174_5_4	100_0_33	171_1_1	170_1_156	25_1_1	27_2_1	746_2_8	971_2_74	46_2_134	29_2_15	118_1_1	181_1_18	5_2_62	4_2_415	7_2_902	400_146_171	8_2_12	1401_2_66	360_1_3	2117_0_70	87_2_1	83_2_1	1155_2_18	714_1_312	713_01_417	263_2_153	93_1_103	220_5_197	99_5_1	13_2_94	19_2_165	1709_146_541	56_5_1	2109_1_317	477_2_109	434_1_1	729_1_284
153_2_69	709_1_120	885_2_81	602_1_4	196_5_24	114_1_1	69_0_1	253_2_47	174_5_1	100_0_25	171_1_1	170_1_157	25_1_1	27_2_1	746_2_4	971_2_87	46_2_130	29_2_14	118_1_1	181_1_17	5_2_61	4_2_418	7_2_912	400_146_188	8_2_11	1401_2_62	360_1_3	2117_0_71	87_2_1	83_2_1	1155_2_18	714_1_303	713_01_410	263_2_167	93_1_121	220_5_202	99_5_1	13_2_99	19_2_145	1709_146_532	56_5_1	2109_1_299	477_2_111	434_1_1	729_1_256
153_2_57	709_1_105	885_2_85	602_1_5	196_5_21	114_1_1	69_0_1	253_2_51	174_5_2	100_0_30	171_1_1	170_1_157	25_1_1	27_2_1	746_2_2	971_2_105	46_2_137	29_2_11	118_1_1	181_1_20	5_2_80	4_2_397	7_2_903	400_146_220	8_2_12	1401_2_61	360_1_2	2117_0_65	87_2_1	83_2_1	1155_2_23	714_1_299	713_01_404	263_2_137	93_1_117	220_5_215	99_5_1	13_2_99	19_2_147	1709_146_459	56_5_1	2109_1_315	477_2_94	434_1_1	729_1_269
153_2_51	709_1_112	885_2_81	602_1_7	196_5_20	114_1_1	69_0_1	253_2_60	174_5_1	100_0_30	171_1_1	170_1_161	25_1_1	27_2_1	746_2_1	971_2_111	46_2_137	29_2_5	118_1_1	181_1_36	5_2_64	4_2_417	7_2_874	400_146_219	8_2_11	1401_2_51	360_1_3	2117_0_65	87_2_1	83_2_1	1155_2_26	714_1_308	713_01_399	263_2_160	93_1_133	220_5_224	99_5_1	13_2_114	19_2_140	1709_146_455	56_5_1	2109_1_319	477_2_94	434_1_1	729_1_228
153_2_62	709_1_113	885_2_78	602_1_5	196_5_26	114_1_1	69_0_1	253_2_50	100_0_30	171_1_1	170_1_135	25_1_1	27_2_1	971_2_116	46_2_165	29_2_6	118_1_1	181_1_31	5_2_71	4_2_414	7_2_915	400_146_218	8_2_10	1401_2_50	2117_0_51	87_2_1	83_2_1	1155_2_28	714_1_302	713_01_432	263_2_158	93_1_117	220_5_204	99_5_1	13_2_105	19_2_137	1709_146_442	2109_1_313	477_2_90	434_1_1	729_1_223
153_2_65	709_1_107	885_2_85	602_1_2	196_5_27	114_1_1	69_0_1	253_2_58	100_0_32	171_1_1	170_1_143	25_1_1	27_2_1	971_2_117	46_2_156	29_2_3	118_1_1	181_1_34	5_2_76	4_2_409	7_2_930	400_146_255	8_2_9	1401_2_58	2117_0_52	87_2_1	83_2_1	1155_2_32	714_1_281	713_01_436	263_2_159	93_1_112	220_5_202	99_5_1	13_2_98	19_2_130	1709_146_354	2109_1_328	477_2_77	434_1_1	729_1_211
153_2_72	709_1_109	885_2_69	602_1_1	196_5_36	114_1_1	69_0_1	253_2_56	100_0_37	171_1_1	170_1_133	25_1_1	27_2_1	971_2_106	46_2_152	29_2_5	118_1_1	181_1_35	5_2_71	4_2_426	7_2_979	400_146_287	8_2_11	1401_2_57	2117_0_45	87_2_1	83_2_1	1155_2_31	714_1_249	713_01_433	263_2_178	93_1_114	220_5_194	99_5_1	13_2_84	19_2_131	1709_146_301	2109_1_360	477_2_85	434_1_1	729_1_171
153_2_81	709_1_100	885_2_51	196_5_29	114_1_1	69_0_1	253_2_50	100_0_33	171_1_1	170_1_146	25_1_1	27_2_1	971_2_110	46_2_164	29_2_4	118_1_1	181_1_31	5_2_71	4_2_424	7_2_958	400_146_354	8_2_14	1401_2_51	2117_0_38	87_2_1	83_2_1	1155_2_22	714_1_218	713_01_471	263_2_171	93_1_94	220_5_194	99_5_1	13_2_89	19_2_151	1709_146_274	2109_1_394	477_2_97	434_1_1	729_1_175
153_2_89	709_1_102	885_2_38	196_5_27	114_1_1	69_0_1	253_2_60	100_0_33	171_1_1	170_1_155	25_1_1	27_2_1	971_2_97	46_2_167	29_2_2	118_1_1	181_1_37	5_2_66	4_2_460	7_2_968	400_146_388	8_2_13	1401_2_45	2117_0_37	87_2_1	83_2_1	1155_2_19	714_1_205	713_01_447	263_2_182	93_1_102	220_5_207	99_5_1	13_2_82	19_2_148	1709_146_313	2109_1_398	477_2_92	434_1_1	729_1_165
153_2_100	709_1_95	885_2_43	196_5_34	114_1_1	69_0_1	253_2_47	100_0_21	171_1_1	170_1_153	25_1_1	27_2_1	971_2_88	46_2_176	29_2_2	118_1_1	181_1_29	5_2_64	4_2_444	7_2_985	400_146_336	8_2_14	1401_2_39	2117_0_37	87_2_1	83_2_1	1155_2_22	714_1_220	713_01_444	263_2_177	93_1_114	220_5_188	99_5_1	13_2_68	19_2_159	1709_146_383	2109_1_401	477_2_104	434_1_1	729_1_160
153_2_93	709_1_110	885_2_49	196_5_31	114_1_1	69_0_1	253_2_36	100_0_21	171_1_1	170_1_155	25_1_1	27_2_1	971_2_94	46_2_158	29_2_2	118_1_1	181_1_33	5_2_60	4_2_452	7_2_975	400_146_270	8_2_17	1401_2_34	2117_0_31	87_2_1	83_2_1	1155_2_19	714_1_199	713_01_452	263_2_186	93_1_131	220_5_180	99_5_1	13_2_71	19_2_164	1709_146_442	2109_1_414	477_2_102	434_1_1	729_1_158
153_2_78	709_1_127	885_2_47	196_5_40	114_1_1	69_0_1	253_2_45	100_0_18	171_1_1	170_1_163	25_1_1	27_2_1	971_2_86	46_2_157	29_2_3	118_1_1	181_1_33	5_2_52	4_2_444	7_2_1027	400_146_225	8_2_12	1401_2_46	2117_0_28	87_2_1	83_2_1	1155_2_23	714_1_204	713_01_449	263_2_179	93_1_133	220_5_156	99_5_1	13_2_54	19_2_158	1709_146_465	2109_1_422	477_2_90	434_1_1	729_1_164
153_2_76	709_1_116	885_2_50	196_5_34	114_1_1	69_0_1	253_2_45	100_0_23	171_1_1	170_1_173	25_1_1	27_2_1	971_2_74	46_2_150	29_2_2	118_1_1	181_1_26	5_2_43	4_2_438	7_2_1006	400_146_203	8_2_11	1401_2_49	2117_0_19	87_2_1	83_2_1	1155_2_15	714_1_210	713_01_453	263_2_170	93_1_149	220_5_138	99_5_1	13_2_62	19_2_160	1709_146_451	2109_1_445	477_2_104	434_1_1	729_1_183
153_2_68	709_1_124	885_2_51	196_5_28	114_1_1	69_0_1	253_2_63	100_0_17	171_1_1	170_1_155	25_1_1	27_2_1	971_2_64	46_2_183	29_2_1	118_1_1	181_1_36	5_2_51	4_2_424	7_2_988	400_146_194	8_2_13	1401_2_47	2117_0_27	87_2_1	83_2_1	1155_2_9	714_1_218	713_01_454	263_2_159	93_1_140	220_5_152	99_5_1	13_2_69	19_2_159	1709_146_437	2109_1_446	477_2_88	434_1_1	729_1_200
153_2_63	709_1_127	885_2_39	196_5_42	114_1_1	69_0_1	253_2_53	100_0_21	171_1_1	170_1_167	25_1_1	27_2_1	971_2_62	46_2_199	29_2_1	118_1_1	181_1_38	5_2_43	4_2_391	7_2_966	400_146_219	8_2_11	1401_2_44	2117_0_23	87_2_1	83_2_1	1155_2_9	714_1_246	713_01_476	263_2_148	93_1_146	220_5_146	99_5_1	13_2_64	19_2_156	1709_146_397	2109_1_453	477_2_87	434_1_1	729_1_214
153_2_50	709_1_122	885_2_45	196_5_30	114_1_1	69_0_1	253_2_46	100_0_15	171_1_1	170_1_160	25_1_1	27_2_1	971_2_52	46_2_194	29_2_1	118_1_1	181_1_42	5_2_51	4_2_389	7_2_956	400_146_278	8_2_11	1401_2_47	2117_0_24	87_2_1	83_2_1	1155_2_10	714_1_234	713_01_515	263_2_154	93_1_145	220_5_159	99_5_1	13_2_64	19_2_150	1709_146_344	2109_1_473	477_2_86	434_1_1	729_1_234
153_2_50	709_1_142	885_2_36	196_5_28	114_1_1	69_0_1	253_2_51	100_0_9	171_1_1	170_1_154	25_1_1	27_2_1	971_2_54	46_2_200	29_2_1	118_1_1	181_1_38	5_2_58	4_2_374	7_2_982	400_146_294	8_2_15	1401_2_59	2117_0_34	87_2_1	83_2_1	1155_2_10	714_1_234	713_01_517	263_2_162	93_1_140	220_5_167	99_5_1	13_2_73	19_2_120	1709_146_313	2109_1_443	477_2_80	434_1_1	729_1_254
153_2_56	709_1_148	885_2_44	196_5_34	114_1_1	69_0_1	253_2_49	100_0_8	171_1_1	170_1_141	25_1_1	27_2_1	971_2_46	46_2_172	29_2_1	118_1_1	181_1_36	5_2_62	4_2_395	7_2_959	400_146_284	8_2_16	1401_2_56	2117_0_24	87_2_1	83_2_1	1155_2_14	714_1_224	713_01_522	263_2_172	93_1_160	220_5_168	99_5_1	13_2_85	19_2_107	1709_146_305	2109_1_459	477_2_79	434_1_1	729_1_269
153_2_57	709_1_141	885_2_55	196_5_22	114_1_1	69_0_1	253_2_63	100_0_2	171_1_1	170_1_138	25_1_1	27_2_1	971_2_43	46_2_175	29_2_1	118_1_1	181_1_34	5_2_62	4_2_399	7_2_996	400_146_283	8_2_18	1401_2_60	2117_0_30	87_2_1	83_2_1	1155_2_17	714_1_232	713_01_496	263_2_189	93_1_143	220_5_181	99_5_1	13_2_93	19_2_103	1709_146_284	2109_1_449	477_2_85	434_1_1	729_1_274
153_2_57	709_1_152	885_2_57	196_5_31	114_1_1	69_0_1	253_2_45	100_0_4	171_1_1	170_1_139	25_1_1	27_2_1	971_2_38	46_2_189	29_2_1	118_1_1	181_1_23	5_2_61	4_2_421	7_2_939	400_146_291	8_2_15	1401_2_54	2117_0_26	87_2_1	83_2_1	1155_2_17	714_1_250	713_01_500	263_2_189	93_1_136	220_5_190	99_5_1	13_2_100	19_2_101	1709_146_312	2109_1_449	477_2_69	434_1_1	729_1_293
153_2_54	709_1_163	885_2_69	196_5_22	114_1_1	69_0_1	253_2_43	100_0_3	171_1_1	170_1_124	25_1_1	27_2_1	971_2_45	46_2_188	29_2_1	118_1_1	181_1_27	5_2_79	4_2_429	7_2_899	400_146_349	8_2_19	1401_2_63	2117_0_19	87_2_1	83_2_1	1155_2_8	714_1_251	713_01_484	263_2_182	93_1_120	220_5_175	99_5_1	13_2_110	19_2_107	1709_146_296	2109_1_491	477_2_74	434_1_1	729_1_273
153_2_52	709_1_160	885_2_71	196_5_23	114_1_1	69_0_1	253_2_44	100_0_3	171_1_1	170_1_128	25_1_1	27_2_1	971_2_63	46_2_149	29_2_1	118_1_1	181_1_32	5_2_70	4_2_417	7_2_870	400_146_422	8_2_16	1401_2_77	2117_0_22	87_2_1	83_2_1	1155_2_7	714_1_268	713_01_493	263_2_190	93_1_127	220_5_182	99_5_1	13_2_110	19_2_99	1709_146_242	2109_1_496	477_2_72	434_1_1	729_1_249
153_2_57	709_1_187	885_2_70	196_5_29	114_1_1	69_0_1	253_2_42	100_0_2	171_1_1	170_1_129	25_1_1	27_2_1	971_2_50	46_2_144	29_2_1	118_1_1	181_1_33	5_2_81	4_2_433	7_2_822	400_146_448	8_2_14	1401_2_69	2117_0_21	87_2_1	83_2_1	1155_2_14	714_1_264	713_01_502	263_2_187	93_1_125	220_5_178	99_5_1	13_2_107	19_2_107	1709_146_229	2109_1_496	477_2_69	434_1_1	729_1_255
153_2_57	709_1_180	885_2_68	196_5_32	114_1_1	69_0_1	253_2_41	100_0_4	171_1_1	170_1_121	25_1_1	27_2_1	971_2_56	46_2_126	29_2_1	118_1_1	181_1_40	5_2_67	4_2_432	7_2_844	400_146_456	8_2_18	1401_2_76	2117_0_19	87_2_1	83_2_1	1155_2_11	714_1_265	713_01_538	263_2_192	93_1_139	220_5_166	99_5_1	13_2_108	19_2_89	1709_146_215	2109_1_471	477_2_68	434_1_1	729_1_250
153_2_73	709_1_191	885_2_69	196_5_34	114_1_1	69_0_1	253_2_36	100_0_4	171_1_1	170_1_142	25_1_1	27_2_1	971_2_47	46_2_117	29_2_1	118_1_1	181_1_42	5_2_65	4_2_464	7_2_812	400_146_476	8_2_13	1401_2_75	2117_0_15	87_2_1	83_2_1	1155_2_12	714_1_291	713_01_542	263_2_186	93_1_133	220_5_151	99_5_1	13_2_112	19_2_83	1709_146_240	2109_1_435	477_2_63	434_1_1	729_1_235
153_2_74	709_1_199	885_2_64	196_5_40	114_1_1	69_0_1	253_2_49	100_0_8	171_1_1	170_1_131	25_1_1	27_2_1	971_2_61	46_2_118	29_2_1	118_1_1	181_1_44	5_2_68	4_2_475	7_2_860	400_146_436	8_2_17	1401_2_69	2117_0_11	87_2_1	83_2_1	1155_2_10	714_1_292	713_01_533	263_2_172	93_1_140	220_5_161	99_5_1	13_2_94	19_2_71	1709_146_262	2109_1_440	477_2_60	434_1_1	729_1_218
153_2_77	709_1_184	885_2_65	196_5_39	114_1_1	69_0_1	253_2_41	100_0_2	171_1_1	170_1_151	25_1_1	27_2_1	971_2_55	46_2_123	29_2_1	118_1_1	181_1_42	5_2_62	4_2_482	7_2_847	400_146_414	8_2_18	1401_2_87	2117_0_11	87_2_1	83_2_1	1155_2_9	714_1_288	713_01_526	263_2_168	93_1_154	220_5_174	99_5_1	13_2_86	19_2_72	1709_146_336	2109_1_403	477_2_51	434_1_1	729_1_196
153_2_65	709_1_191	885_2_70	196_5_51	114_1_1	69_0_1	253_2_46	100_0_5	171_1_1	170_1_137	25_1_1	27_2_1	971_2_66	46_2_120	29_2_1	118_1_1	181_1_40	5_2_92	4_2_480	7_2_877	400_146_367	8_2_12	1401_2_66	2117_0_12	87_2_1	83_2_1	1155_2_8	714_1_290	713_01_517	263_2_157	93_1_158	220_5_170	99_5_1	13_2_98	19_2_78	1709_146_356	2109_1_409	477_2_60	434_1_1	729_1_173
153_2_55	709_1_182	885_2_51	196_5_51	114_1_1	69_0_1	253_2_53	100_0_4	171_1_1	170_1_140	25_1_1	27_2_1	971_2_65	46_2_133	29_2_1	118_1_1	181_1_40	5_2_90	4_2_455	7_2_882	400_146_344	8_2_5	1401_2_76	2117_0_17	87_2_1	83_2_1	1155_2_3	714_1_293	713_01_485	263_2_146	93_1_170	220_5_191	99_5_1	13_2_109	19_2_92	1709_146_414	2109_1_399	477_2_62	434_1_1	729_1_155
153_2_67	709_1_168	885_2_65	196_5_64	114_1_1	69_0_1	253_2_52	100_0_4	171_1_1	170_1_141	25_1_1	27_2_1	971_2_58	46_2_133	29_2_1	118_1_1	181_1_49	5_2_88	4_2_482	7_2_860	400_146_310	8_2_4	1401_2_72	2117_0_13	87_2_1	83_2_1	1155_2_2	714_1_303	713_01_485	263_2_135	93_1_159	220_5_199	99_5_1	13_2_92	19_2_94	1709_146_426	2109_1_425	477_2_51	434_1_1	729_1_166
153_2_64	709_1_163	885_2_63	196_5_62	114_1_1	69_0_1	253_2_53	100_0_7	171_1_1	170_1_144	25_1_1	27_2_1	971_2_54	46_2_132	29_2_1	118_1_1	181_1_52	5_2_74	4_2_438	7_2_864	400_146_315	1401_2_64	2117_0_15	87_2_1	83_2_1	1155_2_2	714_1_312	713_01_473	263_2_147	93_1_163	220_5_201	99_5_1	13_2_93	19_2_104	1709_146_396	2109_1_430	477_2_51	434_1_1	729_1_163
153_2_66	709_1_123	885_2_66	196_5_74	114_1_1	69_0_1	253_2_53	100_0_7	171_1_1	170_1_151	25_1_1	27_2_1	971_2_41	46_2_142	29_2_1	118_1_1	181_1_47	5_2_74	4_2_454	7_2_876	400_146_313	1401_2_64	2117_0_17	87_2_1	83_2_1	1155_2_2	714_1_317	713_01_457	263_2_136	93_1_141	220_5_196	99_5_1	13_2_102	19_2_108	1709_146_410	2109_1_414	477_2_49	434_1_1	729_1_170
153_2_78	709_1_124	885_2_88	196_5_92	114_1_1	69_0_1	253_2_66	100_0_13	171_1_1	170_1_125	25_1_1	27_2_1	971_2_42	46_2_146	29_2_1	118_1_1	181_1_43	5_2_73	4_2_446	7_2_892	400_146_309	1401_2_45	2117_0_8	87_2_1	83_2_1	1155_2_1	714_1_327	713_01_426	263_2_115	93_1_159	220_5_179	99_5_1	13_2_87	19_2_107	1709_146_432	2109_1_445	477_2_55	434_1_1	729_1_178
153_2_76	709_1_136	885_2_77	196_5_79	114_1_1	69_0_1	253_2_62	100_0_18	171_1_1	170_1_137	25_1_1	27_2_1	971_2_46	46_2_133	29_2_1	118_1_1	181_1_35	5_2_78	4_2_441	7_2_885	400_146_329	1401_2_53	2117_0_12	87_2_1	83_2_1	1155_2_2	714_1_348	713_01_420	263_2_121	93_1_133	220_5_197	99_5_1	13_2_88	19_2_93	1709_146_392	2109_1_459	477_2_57	434_1_1	729_1_205
153_2_86	709_1_147	885_2_81	196_5_79	114_1_1	69_0_1	253_2_67	100_0_23	171_1_1	170_1_113	25_1_1	27_2_1	971_2_50	46_2_137	29_2_1	118_1_1	181_1_36	5_2_74	4_2_482	7_2_842	400_146_321	1401_2_54	2117_0_16	87_2_1	83_2_1	1155_2_2	714_1_345	713_01_417	263_2_109	93_1_133	220_5_186	99_5_1	13_2_83	19_2_104	1709_146_325	2109_1_457	477_2_49	434_1_1	729_1_224
153_2_74	709_1_162	885_2_85	196_5_65	114_1_1	69_0_1	253_2_70	100_0_17	171_1_1	170_1_118	25_1_1	27_2_1	971_2_54	46_2_122	29_2_1	118_1_1	181_1_34	5_2_66	4_2_453	7_2_812	400_146_360	1401_2_57	2117_0_15	87_2_1	83_2_1	1155_2_5	714_1_349	713_01_449	263_2_125	93_1_135	220_5_180	99_5_1	13_2_91	19_2_103	1709_146_280	2109_1_479	477_2_56	434_1_1	729_1_267
153_2_66	709_1_160	885_2_76	196_5_74	114_1_1	69_0_1	253_2_72	100_0_22	171_1_1	170_1_110	25_1_1	27_2_1	971_2_50	46_2_114	29_2_1	118_1_1	181_1_36	5_2_68	4_2_473	7_2_822	400_146_339	1401_2_64	2117_0_15	87_2_1	83_2_1	1155_2_3	714_1_337	713_01_469	263_2_124	93_1_126	220_5_181	99_5_1	13_2_87	19_2_106	1709_146_261	2109_1_469	477_2_55	434_1_1	729_1_311
153_2_57	709_1_144	885_2_89	196_5_72	114_1_1	69_0_1	253_2_92	100_0_23	171_1_1	170_1_117	25_1_1	27_2_1	971_2_58	46_2_138	29_2_1	118_1_1	181_1_39	5_2_56	4_2_433	7_2_825	400_146_358	1401_2_64	2117_0_7	87_2_1	83_2_1	1155_2_8	714_1_304	713_01_445	263_2_120	93_1_114	220_5_184	99_5_1	13_2_85	19_2_115	1709_146_231	2109_1_519	477_2_55	434_1_1	729_1_322
153_2_60	709_1_147	885_2_71	196_5_64	114_1_1	69_0_1	253_2_82	100_0_22	171_1_1	170_1_141	25_1_1	27_2_1	971_2_60	46_2_118	29_2_1	118_1_1	181_1_36	5_2_60	4_2_465	7_2_832	400_146_367	1401_2_72	2117_0_16	87_2_1	83_2_1	1155_2_6	714_1_294	713_01_466	263_2_133	93_1_93	220_5_178	99_5_1	13_2_82	19_2_123	1709_146_202	2109_1_514	477_2_60	434_1_1	729_1_333
153_2_58	709_1_141	885_2_69	196_5_69	114_1_1	69_0_1	253_2_84	100_0_22	171_1_1	170_1_136	25_1_1	27_2_1	971_2_52	46_2_114	29_2_1	118_1_1	181_1_33	5_2_50	4_2_472	7_2_862	400_146_341	1401_2_79	2117_0_10	87_2_1	83_2_1	1155_2_7	714_1_319	713_01_486	263_2_140	93_1_110	220_5_176	99_5_1	13_2_70	19_2_126	1709_146_204	2109_1_492	477_2_75	434_1_1	729_1_331
153_2_45	709_1_140	885_2_70	196_5_58	114_1_1	69_0_1	253_2_87	100_0_24	171_1_1	170_1_122	25_1_1	27_2_1	971_2_56	46_2_113	29_2_1	118_1_1	181_1_38	5_2_50	4_2_486	7_2_889	400_146_328	1401_2_79	2117_0_5	87_2_1	83_2_1	1155_2_7	714_1_315	713_01_468	263_2_144	93_1_104	220_5_158	99_5_1	13_2_71	19_2_105	1709_146_239	2109_1_509	477_2_89	434_1_1	729_1_327
153_2_34	709_1_141	885_2_69	196_5_52	114_1_1	69_0_1	253_2_67	100_0_25	171_1_1	170_1_102	25_1_1	27_2_1	971_2_45	46_2_117	29_2_1	118_1_1	181_1_37	5_2_53	4_2_529	7_2_868	400_146_369	1401_2_95	2117_0_6	87_2_1	83_2_1	1155_2_8	714_1_294	713_01_447	263_2_138	93_1_107	220_5_151	99_5_1	13_2_72	19_2_120	1709_146_292	2109_1_491	477_2_72	434_1_1	729_1_334
153_2_28	709_1_111	885_2_77	196_5_63	114_1_1	69_0_1	253_2_75	100_0_31	171_1_1	170_1_106	25_1_1	27_2_1	971_2_36	46_2_134	29_2_1	118_1_1	181_1_30	5_2_56	4_2_524	7_2_869	400_146_372	1401_2_90	2117_0_7	87_2_1	83_2_1	1155_2_10	714_1_296	713_01_436	263_2_147	93_1_112	220_5_134	99_5_1	13_2_83	19_2_110	1709_146_290	2109_1_499	477_2_79	434_1_1	729_1_336
153_2_35	709_1_108	885_2_90	196_5_64	114_1_1	69_0_1	253_2_59	100_0_24	171_1_1	170_1_107	25_1_1	27_2_1	971_2_43	46_2_118	29_2_1	118_1_1	181_1_35	5_2_58	4_2_553	7_2_823	400_146_385	1401_2_78	2117_0_8	87_2_1	83_2_1	1155_2_5	714_1_304	713_01_435	263_2_137	93_1_115	220_5_144	99_5_1	13_2_76	19_2_128	1709_146_301	2109_1_478	477_2_92	434_1_1	729_1_323
153_2_41	709_1_112	885_2_83	196_5_69	114_1_1	69_0_1	253_2_52	100_0_27	171_1_1	170_1_102	25_1_1	27_2_1	971_2_39	46_2_137	29_2_1	118_1_1	181_1_28	5_2_48	4_2_547	7_2_837	400_146_367	1401_2_82	2117_0_4	87_2_1	83_2_1	1155_2_3	714_1_317	713_01_436	263_2_148	93_1_121	220_5_123	99_5_1	13_2_80	19_2_107	1709_146_306	2109_1_445	477_2_104	434_1_1	729_1_324
153_2_40	709_1_112	885_2_88	196_5_71	114_1_1	69_0_1	253_2_48	100_0_24	171_1_1	170_1_113	25_1_1	27_2_1	971_2_44	46_2_130	29_2_1	118_1_1	181_1_43	5_2_46	4_2_557	7_2_807	400_146_391	1401_2_73	2117_0_5	87_2_1	83_2_1	1155_2_5	714_1_288	713_01_451	263_2_149	93_1_126	220_5_134	99_5_1	13_2_89	19_2_108	1709_146_315	2109_1_427	477_2_114	434_1_1	729_1_324
153_2_52	709_1_126	885_2_78	196_5_67	114_1_1	69_0_1	253_2_47	100_0_23	171_1_1	170_1_95	25_1_1	27_2_1	971_2_42	46_2_141	29_2_1	118_1_1	181_1_50	5_2_46	4_2_592	7_2_813	400_146_352	1401_2_78	2117_0_6	87_2_1	83_2_1	1155_2_2	714_1_295	713_01_453	263_2_154	93_1_139	220_5_123	99_5_1	13_2_76	19_2_117	1709_146_274	2109_1_421	477_2_119	434_1_1	729_1_345
153_2_43	709_1_127	885_2_74	196_5_64	114_1_1	69_0_1	253_2_51	100_0_30	171_1_1	170_1_75	25_1_1	27_2_1	971_2_45	46_2_154	29_2_1	118_1_1	181_1_64	5_2_45	4_2_610	7_2_831	400_146_307	1401_2_73	2117_0_5	87_2_1	83_2_1	714_1_331	713_01_455	263_2_152	93_1_124	220_5_120	99_5_1	13_2_84	19_2_113	1709_146_230	2109_1_429	477_2_124	434_1_1	729_1_326
153_2_33	709_1_139	885_2_85	196_5_78	114_1_1	69_0_1	253_2_39	100_0_18	171_1_1	170_1_76	25_1_1	27_2_1	971_2_40	46_2_134	29_2_1	118_1_1	181_1_74	5_2_57	4_2_625	7_2_803	400_146_379	1401_2_73	2117_0_10	87_2_1	83_2_1	714_1_333	713_01_421	263_2_126	93_1_121	220_5_113	99_5_1	13_2_83	19_2_123	1709_146_219	2109_1_431	477_2_142	434_1_1	729_1_298
153_2_37	709_1_148	885_2_77	196_5_77	114_1_1	69_0_1	253_2_39	100_0_22	171_1_1	170_1_75	25_1_1	27_2_1	971_2_28	46_2_145	29_2_1	118_1_1	181_1_65	5_2_57	4_2_661	7_2_841	400_146_414	1401_2_93	2117_0_5	87_2_1	83_2_1	714_1_324	713_01_385	263_2_138	93_1_100	220_5_136	99_5_1	13_2_103	19_2_123	1709_146_212	2109_1_415	477_2_136	434_1_1	729_1_266
153_2_27	709_1_144	885_2_96	196_5_83	114_1_1	69_0_1	253_2_33	100_0_26	171_1_1	170_1_64	25_1_1	27_2_1	971_2_30	46_2_128	29_2_1	118_1_1	181_1_66	5_2_69	4_2_667	7_2_812	400_146_438	1401_2_83	2117_0_5	87_2_1	83_2_1	714_1_309	713_01_388	263_2_133	93_1_94	220_5_140	99_5_1	13_2_99	19_2_137	1709_146_259	2109_1_422	477_2_118	434_1_1	729_1_284
153_2_27	709_1_149	885_2_100	196_5_73	114_1_1	69_0_1	253_2_28	100_0_27	171_1_1	170_1_66	25_1_1	27_2_1	971_2_22	46_2_127	29_2_1	118_1_1	181_1_63	5_2_70	4_2_670	7_2_829	400_146_374	1401_2_75	2117_0_5	87_2_1	83_2_1	714_1_305	713_01_377	263_2_141	93_1_81	220_5_134	99_5_1	13_2_124	19_2_146	1709_146_309	2109_1_430	477_2_97	434_1_1	729_1_293
153_2_20	709_1_125	885_2_108	196_5_75	114_1_1	69_0_1	253_2_33	100_0_25	171_1_1	170_1_65	25_1_1	27_2_1	971_2_26	46_2_126	29_2_1	118_1_1	181_1_67	5_2_69	4_2_648	7_2_857	400_146_367	1401_2_84	2117_0_4	87_2_1	83_2_1	714_1_307	713_01_370	263_2_134	93_1_78	220_5_118	99_5_1	13_2_120	19_2_147	1709_146_269	2109_1_461	477_2_77	434_1_1	729_1_324
153_2_18	709_1_118	885_2_107	196_5_69	114_1_1	69_0_1	253_2_26	100_0_26	171_1_1	170_1_73	25_1_1	27_2_1	971_2_24	46_2_120	29_2_1	118_1_1	181_1_67	5_2_87	4_2_663	7_2_830	400_146_314	1401_2_66	2117_0_5	87_2_1	83_2_1	714_1_319	713_01_398	263_2_110	93_1_80	220_5_132	99_5_1	13_2_118	19_2_161	1709_146_184	2109_1_483	477_2_71	434_1_1	729_1_357
153_2_14	709_1_131	885_2_103	196_5_63	114_1_1	69_0_1	253_2_31	100_0_31	171_1_1	170_1_62	25_1_1	27_2_1	971_2_26	46_2_139	29_2_1	118_1_1	181_1_78	5_2_96	4_2_632	7_2_896	400_146_319	1401_2_84	2117_0_1	87_2_1	83_2_1	714_1_327	713_01_379	263_2_116	93_1_70	220_5_117	99_5_1	13_2_112	19_2_128	1709_146_172	2109_1_503	477_2_77	434_1_1	729_1_354
153_2_17	709_1_146	885_2_96	196_5_60	114_1_1	69_0_1	253_2_24	100_0_26	171_1_1	170_1_62	25_1_1	27_2_1	971_2_29	46_2_131	29_2_1	118_1_1	181_1_72	5_2_83	4_2_668	7_2_890	400_146_354	1401_2_86	2117_0_1	87_2_1	83_2_1	714_1_353	713_01_404	263_2_96	93_1_69	220_5_116	99_5_1	13_2_90	19_2_128	1709_146_146	2109_1_518	477_2_87	434_1_1	729_1_379
153_2_14	709_1_152	885_2_89	196_5_53	114_1_1	69_0_1	253_2_32	100_0_38	171_1_1	170_1_61	25_1_1	27_2_1	971_2_39	46_2_128	29_2_1	118_1_1	181_1_71	5_2_79	4_2_618	7_2_917	400_146_352	1401_2_101	2117_0_1	87_2_1	83_2_1	714_1_347	713_01_369	263_2_92	93_1_66	220_5_123	99_5_1	13_2_104	19_2_131	1709_146_99	2109_1_543	477_2_104	434_1_1	729_1_388
153_2_10	709_1_147	885_2_91	196_5_70	114_1_1	83_2_1	253_2_31	100_0_39	171_1_1	170_1_68	25_1_1	27_2_1	971_2_47	46_2_116	29_2_1	118_1_1	181_1_56	5_2_74	4_2_609	7_2_941	400_146_429	1401_2_106	87_2_1	714_1_331	713_01_371	263_2_86	93_1_59	220_5_109	99_5_1	13_2_88	19_2_103	1709_146_110	2109_1_549	477_2_111	434_1_1	729_1_386
153_2_11	709_1_170	885_2_86	196_5_71	114_1_1	83_2_1	253_2_30	100_0_37	171_1_1	170_1_72	25_1_1	27_2_1	971_2_36	46_2_107	29_2_1	118_1_1	181_1_57	5_2_63	4_2_564	7_2_981	400_146_514	1401_2_85	87_2_1	714_1_299	713_01_392	263_2_86	93_1_54	220_5_122	99_5_1	13_2_89	19_2_89	1709_146_125	2109_1_559	477_2_119	434_1_1	729_1_395
153_2_8	709_1_161	885_2_64	196_5_72	114_1_1	83_2_1	253_2_32	100_0_34	171_1_1	170_1_85	25_1_1	27_2_1	971_2_42	46_2_113	29_2_1	118_1_1	181_1_52	5_2_67	4_2_574	7_2_985	400_146_559	1401_2_83	87_2_1	714_1_285	713_01_409	263_2_84	93_1_56	220_5_118	99_5_1	13_2_97	19_2_52	1709_146_120	2109_1_568	477_2_116	434_1_1	729_1_393
153_2_12	709_1_149	885_2_67	196_5_54	114_1_1	83_2_1	253_2_40	100_0_34	171_1_1	170_1_83	25_1_1	27_2_1	971_2_33	46_2_119	29_2_1	118_1_1	181_1_44	5_2_68	4_2_547	7_2_973	400_146_514	1401_2_82	87_2_1	714_1_271	713_01_436	263_2_82	93_1_63	220_5_138	99_5_1	13_2_119	19_2_49	1709_146_136	2109_1_586	477_2_118	434_1_1	729_1_400
153_2_19	709_1_160	885_2_58	196_5_50	114_1_1	83_2_1	253_2_38	100_0_28	171_1_1	170_1_76	25_1_1	27_2_1	971_2_36	46_2_118	29_2_1	118_1_1	181_1_60	5_2_68	4_2_564	7_2_954	400_146_492	1401_2_95	87_2_1	714_1_273	713_01_427	263_2_95	93_1_62	220_5_123	99_5_1	13_2_127	19_2_52	1709_146_115	2109_1_577	477_2_121	434_1_1	729_1_381
153_2_13	709_1_161	885_2_60	196_5_62	114_1_1	83_2_1	253_2_29	100_0_30	171_1_1	170_1_85	25_1_1	27_2_1	971_2_31	46_2_106	29_2_1	118_1_1	181_1_58	5_2_63	4_2_564	7_2_935	400_146_528	1401_2_93	87_2_1	714_1_285	713_01_440	263_2_103	93_1_57	220_5_100	99_5_1	13_2_118	19_2_59	1709_146_82	2109_1_566	477_2_109	434_1_1	729_1_352
153_2_13	709_1_175	885_2_56	196_5_61	114_1_1	83_2_1	253_2_22	100_0_37	171_1_1	170_1_82	25_1_1	27_2_1	971_2_21	46_2_106	29_2_1	118_1_1	181_1_56	5_2_56	4_2_587	7_2_951	400_146_539	1401_2_92	87_2_1	714_1_295	713_01_420	263_2_104	93_1_61	220_5_101	99_5_1	13_2_130	19_2_58	1709_146_66	2109_1_570	477_2_108	434_1_1	729_1_340
153_2_14	709_1_149	885_2_51	196_5_64	114_1_1	83_2_1	253_2_22	100_0_32	171_1_1	170_1_89	25_1_1	27_2_1	971_2_24	46_2_102	29_2_1	118_1_1	181_1_64	5_2_54	4_2_649	7_2_933	400_146_558	1401_2_93	87_2_1	714_1_304	713_01_426	263_2_102	93_1_59	220_5_68	99_5_1	13_2_144	19_2_49	1709_146_69	2109_1_574	477_2_101	434_1_1	729_1_317
153_2_14	709_1_140	885_2_58	196_5_58	114_1_1	83_2_1	253_2_16	100_0_36	171_1_1	170_1_83	25_1_1	27_2_1	971_2_15	46_2_95	29_2_1	118_1_1	181_1_75	5_2_67	4_2_666	7_2_944	400_146_524	1401_2_84	87_2_1	714_1_298	713_01_419	263_2_101	93_1_75	220_5_72	99_5_1	13_2_139	19_2_44	1709_146_80	2109_1_584	477_2_85	434_1_1	729_1_321
153_2_16	709_1_140	885_2_59	196_5_50	114_1_1	83_2_1	253_2_21	100_0_32	171_1_1	170_1_90	25_1_1	27_2_1	971_2_19	46_2_106	29_2_1	118_1_1	181_1_91	5_2_63	4_2_683	7_2_936	400_146_554	1401_2_75	87_2_1	714_1_305	713_01_410	263_2_115	93_1_76	220_5_64	99_5_1	13_2_148	19_2_46	1709_146_72	2109_1_552	477_2_93	434_1_1	729_1_308
153_2_17	709_1_147	885_2_57	196_5_46	114_1_1	83_2_1	253_2_12	100_0_24	171_1_1	170_1_84	25_1_1	27_2_1	971_2_19	46_2_92	29_2_1	118_1_1	181_1_79	5_2_53	4_2_678	7_2_936	400_146_617	1401_2_66	87_2_1	714_1_331	713_01_439	263_2_118	93_1_80	220_5_61	99_5_1	13_2_134	19_2_58	1709_146_75	2109_1_542	477_2_93	434_1_1	729_1_312
153_2_19	709_1_148	885_2_48	196_5_33	114_1_1	83_2_1	253_2_16	100_0_19	171_1_1	170_1_79	25_1_1	27_2_1	971_2_10	46_2_100	29_2_1	118_1_1	181_1_77	5_2_50	4_2_716	7_2_952	400_146_572	1401_2_51	87_2_1	714_1_333	713_01_427	263_2_134	93_1_86	220_5_55	99_5_1	13_2_146	19_2_58	1709_146_70	2109_1_526	477_2_99	434_1_1	729_1_313
153_2_25	709_1_153	885_2_37	196_5_26	114_1_1	83_2_1	253_2_9	100_0_22	171_1_1	170_1_82	25_1_1	27_2_1	971_2_12	46_2_97	29_2_1	118_1_1	181_1_63	5_2_59	4_2_716	7_2_955	400_146_582	1401_2_62	87_2_1	714_1_352	713_01_407	263_2_122	93_1_80	220_5_46	99_5_1	13_2_130	19_2_58	1709_146_71	2109_1_527	477_2_104	434_1_1	729_1_312
153_2_28	709_1_165	885_2_37	196_5_19	114_1_1	83_2_1	253_2_8	100_0_19	171_1_1	170_1_70	25_1_1	27_2_1	971_2_14	46_2_97	29_2_1	118_1_1	181_1_68	5_2_67	4_2_674	7_2_986	400_146_580	1401_2_49	87_2_1	714_1_356	713_01_384	263_2_130	93_1_77	220_5_34	99_5_1	13_2_122	19_2_67	1709_146_96	2109_1_526	477_2_111	434_1_1	729_1_333
153_2_29	709_1_186	885_2_37	196_5_23	114_1_1	83_2_1	253_2_6	100_0_19	171_1_1	170_1_64	25_1_1	27_2_1	971_2_17	46_2_103	29_2_1	118_1_1	181_1_69	5_2_77	4_2_666	7_2_982	400_146_540	1401_2_60	87_2_1	714_1_356	713_01_400	263_2_148	93_1_76	220_5_25	99_5_1	13_2_104	19_2_60	1709_146_112	2109_1_494	477_2_116	434_1_1	729_1_343
153_2_25	709_1_180	885_2_42	196_5_24	114_1_1	83_2_1	253_2_3	100_0_14	171_1_1	170_1_67	25_1_1	27_2_1	971_2_17	46_2_105	29_2_1	118_1_1	181_1_65	5_2_72	4_2_623	7_2_1012	400_146_553	1401_2_60	87_2_1	714_1_380	713_01_403	263_2_160	93_1_79	220_5_27	99_5_1	13_2_96	19_2_58	1709_146_108	2109_1_480	477_2_120	434_1_1	729_1_335
153_2_19	709_1_221	885_2_34	196_5_34	114_1_1	83_2_1	253_2_1	100_0_11	171_1_1	170_1_60	25_1_1	27_2_1	971_2_25	46_2_119	29_2_1	118_1_1	181_1_81	5_2_71	4_2_638	7_2_972	400_146_573	1401_2_67	87_2_1	714_1_403	713_01_353	263_2_166	93_1_86	220_5_23	99_5_1	13_2_106	19_2_58	1709_146_79	2109_1_460	477_2_125	434_1_1	729_1_318
153_2_22	709_1_210	885_2_37	196_5_36	114_1_1	83_2_1	253_2_1	100_0_8	171_1_1	170_1_62	25_1_1	27_2_1	971_2_21	46_2_113	29_2_1	118_1_1	181_1_89	5_2_77	4_2_654	7_2_982	400_146_605	1401_2_70	87_2_1	714_1_399	713_01_366	263_2_155	93_1_81	220_5_38	99_5_1	13_2_118	19_2_53	1709_146_56	2109_1_470	477_2_91	434_1_1	729_1_304
153_2_26	709_1_204	885_2_42	196_5_30	114_1_1	83_2_1	100_0_10	171_1_1	170_1_74	25_1_1	27_2_1	971_2_15	46_2_109	29_2_1	118_1_1	181_1_86	5_2_77	4_2_665	7_2_991	400_146_549	1401_2_70	87_2_1	714_1_363	713_01_386	263_2_158	93_1_84	220_5_40	99_5_1	13_2_129	19_2_58	1709_146_47	2109_1_502	477_2_81	434_1_1	729_1_293
153_2_30	709_1_239	885_2_37	196_5_31	114_1_1	83_2_1	100_0_15	171_1_1	170_1_63	25_1_1	27_2_1	971_2_22	46_2_118	29_2_1	118_1_1	181_1_79	5_2_97	4_2_694	7_2_945	400_146_556	1401_2_85	87_2_1	714_1_331	713_01_386	263_2_158	93_1_71	220_5_36	99_5_1	13_2_145	19_2_53	1709_146_40	2109_1_478	477_2_90	434_1_1	729_1_289
153_2_33	709_1_223	885_2_36	196_5_21	114_1_1	83_2_1	100_0_22	171_1_1	170_1_78	25_1_1	27_2_1	971_2_19	46_2_108	29_2_1	118_1_1	181_1_63	5_2_100	4_2_663	7_2_931	400_146_557	1401_2_94	87_2_1	714_1_344	713_01_422	263_2_172	93_1_73	220_5_32	99_5_1	13_2_138	19_2_64	1709_146_49	2109_1_459	477_2_99	434_1_1	729_1_285
153_2_39	709_1_230	885_2_34	196_5_19	114_1_1	83_2_1	100_0_18	171_1_1	170_1_79	25_1_1	27_2_1	971_2_29	46_2_126	29_2_1	118_1_1	181_1_72	5_2_98	4_2_707	7_2_880	400_146_578	1401_2_82	87_2_1	714_1_311	713_01_414	263_2_177	93_1_84	220_5_28	99_5_1	13_2_138	19_2_53	1709_146_62	2109_1_434	477_2_125	434_1_1	729_1_294
153_2_38	709_1_213	885_2_33	196_5_33	114_1_1	83_2_1	100_0_23	171_1_1	170_1_77	25_1_1	27_2_1	971_2_21	46_2_128	29_2_1	118_1_1	181_1_73	5_2_88	4_2_668	7_2_899	400_146_562	1401_2_84	87_2_1	714_1_357	713_01_409	263_2_166	93_1_86	220_5_35	99_5_1	13_2_133	19_2_60	1709_146_89	2109_1_427	477_2_122	434_1_1	729_1_308
153_2_32	709_1_237	885_2_35	196_5_28	114_1_1	83_2_1	100_0_19	171_1_1	170_1_81	25_1_1	27_2_1	971_2_15	46_2_137	29_2_1	118_1_1	181_1_61	5_2_96	4_2_670	7_2_949	400_146_540	1401_2_72	87_2_1	714_1_324	713_01_419	263_2_186	93_1_92	220_5_29	99_5_1	13_2_132	19_2_42	1709_146_111	2109_1_384	477_2_125	434_1_1	729_1_306
153_2_31	709_1_221	885_2_32	196_5_29	114_1_1	83_2_1	100_0_14	171_1_1	170_1_84	25_1_1	27_2_1	971_2_19	46_2_125	29_2_1	118_1_1	181_1_61	5_2_95	4_2_658	7_2_967	400_146_564	1401_2_72	87_2_1	714_1_312	713_01_418	263_2_200	93_1_92	220_5_33	99_5_1	13_2_141	19_2_40	1709_146_121	2109_1_374	477_2_119	434_1_1	729_1_299
153_2_31	709_1_200	885_2_29	196_5_24	114_1_1	83_2_1	100_0_9	171_1_1	170_1_91	25_1_1	27_2_1	971_2_12	46_2_121	29_2_1	118_1_1	181_1_53	5_2_103	4_2_657	7_2_1012	400_146_603	1401_2_69	87_2_1	714_1_328	713_01_444	263_2_189	93_1_93	220_5_26	99_5_1	13_2_148	19_2_39	1709_146_134	2109_1_374	477_2_113	434_1_1	729_1_292
153_2_32	709_1_225	885_2_24	196_5_20	114_1_1	83_2_1	100_0_8	171_1_1	170_1_88	25_1_1	27_2_1	971_2_20	46_2_113	29_2_1	118_1_1	181_1_53	5_2_101	4_2_677	7_2_1033	400_146_556	1401_2_74	87_2_1	714_1_363	713_01_415	263_2_188	93_1_90	220_5_18	99_5_1	13_2_148	19_2_48	1709_146_144	2109_1_372	477_2_112	434_1_1	729_1_302
153_2_43	709_1_194	885_2_30	196_5_13	114_1_1	83_2_1	100_0_7	171_1_1	170_1_101	25_1_1	27_2_1	971_2_15	46_2_103	29_2_1	118_1_1	181_1_49	5_2_92	4_2_652	7_2_1094	400_146_557	1401_2_79	87_2_1	714_1_360	713_01_409	263_2_158	93_1_89	220_5_17	99_5_1	13_2_136	19_2_50	1709_146_174	2109_1_376	477_2_92	434_1_1	729_1_304
153_2_46	709_1_217	885_2_24	196_5_10	114_1_1	83_2_1	100_0_12	171_1_1	170_1_104	25_1_1	27_2_1	971_2_11	46_2_100	29_2_1	118_1_1	181_1_40	5_2_103	4_2_619	7_2_1111	400_146_590	1401_2_69	87_2_1	714_1_343	713_01_429	263_2_179	93_1_94	220_5_14	99_5_1	13_2_123	19_2_63	1709_146_153	2109_1_373	477_2_92	434_1_1	729_1_321
153_2_43	709_1_205	885_2_29	196_5_12	114_1_1	83_2_1	100_0_9	171_1_1	170_1_102	25_1_1	27_2_1	971_2_10	46_2_99	29_2_1	118_1_1	181_1_41	5_2_85	4_2_623	7_2_1049	400_146_616	1401_2_67	87_2_1	714_1_372	713_01_461	263_2_168	93_1_94	220_5_14	99_5_1	13_2_125	19_2_65	1709_146_87	2109_1_382	477_2_86	434_1_1	729_1_326
153_2_37	709_1_223	885_2_29	196_5_17	114_1_1	83_2_1	100_0_9	171_1_1	170_1_100	25_1_1	27_2_1	971_2_6	46_2_101	29_2_1	118_1_1	181_1_32	5_2_82	4_2_624	7_2_1072	400_146_618	1401_2_55	87_2_1	714_1_351	713_01_477	263_2_163	93_1_103	220_5_13	99_5_1	13_2_124	19_2_62	1709_146_83	2109_1_360	477_2_97	434_1_1	729_1_312
153_2_30	709_1_236	885_2_22	196_5_19	114_1_1	83_2_1	100_0_6	171_1_1	170_1_94	25_1_1	27_2_1	971_2_4	46_2_110	29_2_1	118_1_1	181_1_42	5_2_76	4_2_626	7_2_1066	400_146_536	1401_2_48	87_2_1	714_1_355	713_01_469	263_2_188	93_1_108	220_5_11	99_5_1	13_2_118	19_2_51	1709_146_88	2109_1_359	477_2_87	434_1_1	729_1_345
153_2_26	709_1_210	885_2_22	196_5_25	114_1_1	83_2_1	100_0_7	171_1_1	170_1_100	25_1_1	27_2_1	971_2_2	46_2_122	29_2_1	118_1_1	181_1_43	5_2_78	4_2_632	7_2_1118	400_146_498	1401_2_44	87_2_1	714_1_312	713_01_468	263_2_193	93_1_121	220_5_7	99_5_1	13_2_122	19_2_42	1709_146_73	2109_1_377	477_2_81	434_1_1	729_1_331
153_2_19	709_1_212	885_2_22	196_5_27	114_1_1	83_2_1	100_0_10	171_1_1	170_1_98	25_1_1	27_2_1	46_2_128	29_2_1	118_1_1	181_1_43	5_2_78	4_2_644	7_2_1130	400_146_547	1401_2_42	87_2_1	714_1_281	713_01_447	263_2_216	93_1_110	220_5_9	99_5_1	13_2_126	19_2_51	1709_146_67	2109_1_348	477_2_83	434_1_1	729_1_347
153_2_18	709_1_196	885_2_28	196_5_23	114_1_1	83_2_1	100_0_9	171_1_1	170_1_105	25_1_1	27_2_1	46_2_138	29_2_1	118_1_1	181_1_51	5_2_72	4_2_647	7_2_1111	400_146_585	1401_2_43	87_2_1	714_1_262	713_01_445	263_2_185	93_1_107	220_5_9	99_5_1	13_2_122	19_2_61	1709_146_71	2109_1_366	477_2_85	434_1_1	729_1_379
153_2_22	709_1_191	885_2_25	196_5_30	114_1_1	83_2_1	100_0_4	171_1_1	170_1_103	25_1_1	27_2_1	46_2_137	29_2_1	118_1_1	181_1_48	5_2_69	4_2_661	7_2_1136	400_146_549	1401_2_53	87_2_1	714_1_239	713_01_462	263_2_194	93_1_118	220_5_11	99_5_1	13_2_116	19_2_52	1709_146_50	2109_1_350	477_2_90	434_1_1	729_1_356
153_2_21	709_1_212	885_2_23	196_5_34	114_1_1	83_2_1	118_1_1	171_1_1	170_1_83	25_1_1	27_2_1	46_2_126	29_2_1	87_2_1	181_1_64	5_2_69	4_2_647	7_2_1144	400_146_548	1401_2_59	714_1_213	713_01_470	263_2_194	93_1_121	220_5_9	99_5_1	13_2_115	19_2_56	1709_146_34	2109_1_347	477_2_95	434_1_1	729_1_371
153_2_14	709_1_189	885_2_30	196_5_27	114_1_1	83_2_1	118_1_1	171_1_1	170_1_77	25_1_1	27_2_1	46_2_152	29_2_1	87_2_1	181_1_61	5_2_79	4_2_646	7_2_1082	400_146_581	1401_2_59	714_1_221	713_01_480	263_2_199	93_1_120	220_5_11	99_5_1	13_2_112	19_2_70	1709_146_34	2109_1_347	477_2_95	434_1_1	729_1_350
153_2_9	709_1_204	885_2_21	196_5_28	114_1_1	83_2_1	118_1_1	171_1_1	170_1_72	25_1_1	27_2_1	46_2_141	29_2_1	87_2_1	181_1_61	5_2_87	4_2_644	7_2_1107	400_146_609	1401_2_54	714_1_243	713_01_493	263_2_201	93_1_121	220_5_12	99_5_1	13_2_112	19_2_66	1709_146_27	2109_1_330	477_2_77	434_1_1	729_1_329
153_2_6	709_1_203	885_2_30	196_5_26	114_1_1	83_2_1	118_1_1	171_1_1	170_1_71	25_1_1	27_2_1	46_2_154	29_2_1	87_2_1	181_1_60	5_2_95	4_2_621	7_2_1116	400_146_597	1401_2_59	714_1_251	713_01_479	263_2_201	93_1_124	220_5_14	99_5_1	13_2_119	19_2_77	1709_146_32	2109_1_333	477_2_76	434_1_1	729_1_317
153_2_11	709_1_194	885_2_33	196_5_27	114_1_1	83_2_1	118_1_1	171_1_1	170_1_86	25_1_1	27_2_1	46_2_153	29_2_1	87_2_1	181_1_57	5_2_89	4_2_611	7_2_1154	400_146_521	1401_2_58	714_1_256	713_01_507	263_2_196	93_1_130	220_5_24	99_5_1	13_2_122	19_2_79	1709_146_25	2109_1_346	477_2_81	434_1_1	729_1_293
153_2_12	709_1_208	885_2_25	196_5_19	114_1_1	83_2_1	118_1_1	171_1_1	170_1_81	25_1_1	27_2_1	46_2_129	29_2_1	87_2_1	181_1_68	5_2_87	4_2_641	7_2_1151	400_146_463	1401_2_59	714_1_278	713_01_498	263_2_218	93_1_120	220_5_22	99_5_1	13_2_114	19_2_88	1709_146_14	2109_1_385	477_2_96	434_1_1	729_1_294
153_2_10	709_1_213	885_2_25	196_5_22	114_1_1	83_2_1	118_1_1	171_1_1	170_1_95	25_1_1	27_2_1	46_2_120	29_2_1	87_2_1	181_1_77	5_2_82	4_2_663	7_2_1106	400_146_476	1401_2_59	714_1_273	713_01_531	263_2_241	93_1_124	220_5_21	99_5_1	13_2_102	19_2_100	1709_146_7	2109_1_386	477_2_96	434_1_1	729_1_290
153_2_12	709_1_208	885_2_26	196_5_25	114_1_1	83_2_1	118_1_1	171_1_1	170_1_81	25_1_1	27_2_1	46_2_107	29_2_1	87_2_1	181_1_82	5_2_76	4_2_670	7_2_1089	400_146_540	1401_2_54	714_1_261	713_01_540	263_2_251	93_1_99	220_5_25	99_5_1	13_2_109	19_2_95	1709_146_14	2109_1_382	477_2_108	434_1_1	729_1_304
153_2_14	709_1_197	885_2_33	196_5_30	114_1_1	83_2_1	118_1_1	171_1_1	170_1_73	25_1_1	27_2_1	46_2_99	29_2_1	87_2_1	181_1_79	5_2_72	4_2_668	7_2_1074	400_146_629	1401_2_53	714_1_268	713_01_550	263_2_266	93_1_96	220_5_21	99_5_1	13_2_96	19_2_91	1709_146_14	2109_1_401	477_2_106	434_1_1	729_1_263
153_2_14	709_1_196	885_2_30	196_5_25	114_1_1	83_2_1	118_1_1	171_1_1	170_1_83	25_1_1	27_2_1	46_2_85	29_2_1	87_2_1	181_1_81	5_2_58	4_2_631	7_2_1102	400_146_703	1401_2_52	714_1_258	713_01_552	263_2_279	93_1_81	220_5_30	99_5_1	13_2_109	19_2_83	1709_146_8	2109_1_397	477_2_109	434_1_1	729_1_250
153_2_17	709_1_190	885_2_25	196_5_20	114_1_1	83_2_1	118_1_1	171_1_1	170_1_71	25_1_1	27_2_1	46_2_86	29_2_1	87_2_1	181_1_81	5_2_68	4_2_651	7_2_1159	400_146_646	1401_2_69	714_1_272	713_01_498	263_2_283	93_1_95	220_5_18	99_5_1	13_2_87	19_2_72	1709_146_15	2109_1_448	477_2_107	434_1_1	729_1_232
153_2_11	709_1_155	885_2_28	196_5_18	114_1_1	83_2_1	118_1_1	171_1_1	170_1_76	25_1_1	27_2_1	46_2_84	29_2_1	87_2_1	181_1_77	5_2_66	4_2_651	7_2_1196	400_146_536	1401_2_73	714_1_270	713_01_536	263_2_303	93_1_97	220_5_17	99_5_1	13_2_83	19_2_59	1709_146_24	2109_1_436	477_2_108	434_1_1	729_1_232
153_2_21	709_1_165	885_2_28	196_5_17	114_1_1	83_2_1	118_1_1	171_1_1	170_1_63	25_1_1	27_2_1	46_2_80	29_2_1	87_2_1	181_1_77	5_2_66	4_2_636	7_2_1206	400_146_585	1401_2_69	714_1_266	713_01_520	263_2_320	93_1_85	220_5_19	99_5_1	13_2_84	19_2_50	1709_146_7	2109_1_434	477_2_103	434_1_1	729_1_239
153_2_18	709_1_164	885_2_25	196_5_15	114_1_1	83_2_1	118_1_1	171_1_1	170_1_71	25_1_1	27_2_1	46_2_87	29_2_1	87_2_1	181_1_75	5_2_67	4_2_649	7_2_1215	400_146_527	1401_2_73	714_1_263	713_01_530	263_2_291	93_1_99	220_5_15	99_5_1	13_2_81	19_2_42	1709_146_6	2109_1_467	477_2_105	434_1_1	729_1_232
153_2_19	709_1_179	885_2_18	196_5_19	114_1_1	83_2_1	118_1_1	171_1_1	170_1_74	25_1_1	27_2_1	46_2_96	29_2_1	87_2_1	181_1_78	5_2_64	4_2_600	7_2_1216	400_146_499	1401_2_81	714_1_274	713_01_554	263_2_289	93_1_106	220_5_18	99_5_1	13_2_89	19_2_50	1709_146_2	2109_1_451	477_2_114	434_1_1	729_1_223
153_2_18	709_1_207	885_2_12	196_5_21	114_1_1	83_2_1	118_1_1	171_1_1	170_1_72	25_1_1	27_2_1	46_2_113	29_2_1	87_2_1	181_1_74	5_2_75	4_2_601	7_2_1220	400_146_497	1401_2_74	714_1_272	713_01_539	263_2_277	93_1_115	220_5_12	99_5_1	13_2_90	19_2_40	2109_1_475	477_2_109	729_1_231
153_2_20	709_1_199	885_2_8	196_5_21	114_1_1	83_2_1	118_1_1	171_1_1	170_1_70	25_1_1	27_2_1	46_2_100	29_2_1	87_2_1	181_1_85	5_2_63	4_2_562	7_2_1212	400_146_485	1401_2_79	714_1_283	713_01_566	263_2_286	93_1_128	220_5_18	99_5_1	13_2_98	19_2_35	2109_1_468	477_2_110	729_1_251
153_2_16	709_1_230	885_2_6	196_5_20	114_1_1	83_2_1	118_1_1	171_1_1	170_1_84	25_1_1	27_2_1	46_2_105	29_2_1	87_2_1	181_1_75	5_2_69	4_2_592	7_2_1283	400_146_364	1401_2_100	714_1_257	713_01_568	263_2_273	93_1_120	220_5_12	99_5_1	13_2_105	19_2_31	2109_1_473	477_2_131	729_1_243
153_2_10	709_1_196	885_2_6	196_5_22	114_1_1	83_2_1	118_1_1	171_1_1	170_1_75	25_1_1	27_2_1	46_2_111	29_2_1	87_2_1	181_1_81	5_2_76	4_2_614	7_2_1286	400_146_360	1401_2_102	714_1_250	713_01_590	263_2_289	93_1_109	220_5_20	99_5_1	13_2_100	19_2_38	2109_1_484	477_2_106	729_1_244
153_2_7	709_1_196	885_2_9	196_5_28	114_1_1	83_2_1	118_1_1	171_1_1	170_1_61	25_1_1	27_2_1	46_2_113	29_2_1	87_2_1	181_1_72	5_2_68	4_2_596	7_2_1281	400_146_422	1401_2_110	714_1_256	713_01_588	263_2_317	93_1_122	220_5_13	99_5_1	13_2_98	19_2_36	2109_1_459	477_2_105	729_1_247
153_2_5	709_1_198	885_2_9	196_5_26	114_1_1	83_2_1	118_1_1	171_1_1	170_1_73	25_1_1	27_2_1	46_2_119	29_2_1	87_2_1	181_1_96	5_2_68	4_2_538	7_2_1287	400_146_487	1401_2_108	714_1_240	713_01_544	263_2_310	93_1_113	220_5_6	99_5_1	13_2_107	19_2_44	2109_1_477	477_2_113	729_1_246
153_2_5	709_1_165	885_2_11	196_5_38	114_1_1	83_2_1	118_1_1	171_1_1	170_1_73	25_1_1	27_2_1	46_2_131	29_2_1	87_2_1	181_1_96	5_2_72	4_2_516	7_2_1272	400_146_553	1401_2_121	714_1_229	713_01_523	263_2_327	93_1_110	220_5_10	99_5_1	13_2_100	19_2_47	2109_1_448	477_2_133	729_1_265
153_2_5	709_1_154	885_2_15	196_5_25	114_1_1	83_2_1	118_1_1	171_1_1	170_1_60	25_1_1	27_2_1	46_2_112	29_2_1	87_2_1	181_1_102	5_2_77	4_2_512	7_2_1286	400_146_602	1401_2_122	714_1_230	713_01_481	263_2_320	93_1_123	220_5_9	99_5_1	13_2_90	19_2_53	2109_1_473	477_2_141	729_1_264
153_2_5	709_1_110	885_2_16	196_5_26	114_1_1	83_2_1	118_1_1	171_1_1	170_1_55	25_1_1	27_2_1	46_2_131	29_2_1	87_2_1	181_1_86	5_2_86	4_2_527	7_2_1307	400_146_594	1401_2_124	714_1_245	713_01_488	263_2_316	93_1_117	220_5_14	99_5_1	13_2_84	19_2_72	2109_1_434	477_2_143	729_1_257
153_2_6	709_1_107	885_2_18	196_5_38	114_1_1	83_2_1	118_1_1	171_1_1	170_1_65	25_1_1	27_2_1	46_2_133	29_2_1	87_2_1	181_1_89	5_2_79	4_2_527	7_2_1279	400_146_566	1401_2_121	714_1_250	713_01_445	263_2_316	93_1_127	220_5_12	99_5_1	13_2_83	19_2_72	2109_1_439	477_2_142	729_1_279
153_2_6	709_1_115	885_2_24	196_5_40	114_1_1	83_2_1	118_1_1	171_1_1	170_1_68	25_1_1	27_2_1	46_2_142	29_2_1	87_2_1	181_1_95	5_2_75	4_2_515	7_2_1286	400_146_559	1401_2_129	714_1_259	713_01_417	263_2_295	93_1_115	220_5_16	99_5_1	13_2_96	19_2_68	2109_1_420	477_2_140	729_1_289
153_2_8	709_1_108	885_2_21	196_5_41	114_1_1	83_2_1	118_1_1	171_1_1	170_1_71	25_1_1	27_2_1	46_2_167	29_2_1	87_2_1	181_1_82	5_2_61	4_2_478	7_2_1279	400_146_621	1401_2_134	714_1_264	713_01_439	263_2_279	93_1_121	220_5_16	99_5_1	13_2_88	19_2_60	2109_1_384	477_2_150	729_1_292
153_2_6	709_1_119	885_2_29	196_5_36	114_1_1	83_2_1	118_1_1	171_1_1	170_1_76	25_1_1	27_2_1	46_2_151	29_2_1	87_2_1	181_1_71	5_2_62	4_2_489	7_2_1316	400_146_640	1401_2_138	714_1_222	713_01_440	263_2_286	93_1_116	220_5_8	99_5_1	13_2_79	19_2_57	2109_1_378	477_2_132	729_1_295
153_2_11	709_1_112	885_2_30	196_5_26	114_1_1	83_2_1	118_1_1	171_1_1	170_1_55	25_1_1	27_2_1	46_2_161	29_2_1	87_2_1	181_1_54	5_2_53	4_2_501	7_2_1291	400_146_676	1401_2_145	714_1_224	713_01_489	263_2_274	93_1_139	220_5_6	99_5_1	13_2_77	19_2_55	2109_1_343	477_2_153	729_1_291
153_2_8	709_1_119	885_2_29	196_5_34	114_1_1	83_2_1	118_1_1	171_1_1	170_1_67	25_1_1	27_2_1	46_2_158	29_2_1	87_2_1	181_1_49	5_2_50	4_2_462	7_2_1300	400_146_720	1401_2_138	714_1_195	713_01_512	263_2_278	93_1_133	220_5_6	99_5_1	13_2_61	19_2_63	2109_1_357	477_2_148	729_1_282
153_2_6	709_1_138	885_2_27	196_5_27	114_1_1	83_2_1	118_1_1	171_1_1	170_1_63	25_1_1	27_2_1	46_2_157	29_2_1	87_2_1	181_1_53	5_2_41	4_2_463	7_2_1266	400_146_683	1401_2_123	714_1_187	713_01_509	263_2_301	93_1_135	220_5_8	99_5_1	13_2_76	19_2_63	2109_1_364	477_2_159	729_1_304
153_2_6	709_1_128	885_2_18	196_5_37	114_1_1	83_2_1	118_1_1	171_1_1	170_1_73	25_1_1	27_2_1	46_2_153	29_2_1	87_2_1	181_1_54	5_2_50	4_2_460	7_2_1305	400_146_665	1401_2_106	714_1_188	713_01_525	263_2_318	93_1_129	220_5_10	99_5_1	13_2_84	19_2_55	2109_1_384	477_2_147	729_1_289
153_2_3	709_1_119	885_2_25	196_5_44	114_1_1	83_2_1	118_1_1	171_1_1	170_1_50	25_1_1	27_2_1	46_2_150	29_2_1	87_2_1	181_1_59	5_2_47	4_2_468	7_2_1276	400_146_690	1401_2_82	714_1_182	713_01_523	263_2_350	93_1_123	220_5_6	99_5_1	13_2_95	19_2_55	2109_1_395	477_2_151	729_1_267
153_2_2	709_1_126	885_2_22	196_5_39	114_1_1	83_2_1	118_1_1	171_1_1	170_1_52	25_1_1	27_2_1	46_2_140	29_2_1	87_2_1	181_1_50	5_2_57	4_2_455	7_2_1274	400_146_730	1401_2_87	714_1_163	713_01_536	263_2_304	93_1_138	220_5_7	99_5_1	13_2_103	19_2_62	2109_1_397	477_2_169	729_1_262
153_2_3	709_1_117	885_2_16	196_5_49	114_1_1	83_2_1	118_1_1	171_1_1	170_1_47	25_1_1	27_2_1	46_2_144	29_2_1	87_2_1	181_1_45	5_2_62	4_2_435	7_2_1279	400_146_692	1401_2_66	714_1_173	713_01_530	263_2_306	93_1_138	220_5_6	99_5_1	13_2_114	19_2_68	2109_1_418	477_2_156	729_1_265
153_2_2	709_1_127	885_2_23	196_5_48	114_1_1	83_2_1	118_1_1	171_1_1	170_1_42	25_1_1	27_2_1	46_2_135	29_2_1	87_2_1	181_1_51	5_2_61	4_2_426	7_2_1260	400_146_727	1401_2_69	714_1_154	713_01_505	263_2_262	93_1_158	220_5_4	99_5_1	13_2_111	19_2_81	2109_1_421	477_2_160	729_1_289
153_2_1	709_1_117	885_2_20	196_5_48	114_1_1	83_2_1	118_1_1	171_1_1	170_1_50	25_1_1	27_2_1	46_2_145	29_2_1	87_2_1	181_1_63	5_2_69	4_2_447	7_2_1260	400_146_723	1401_2_67	714_1_148	713_01_452	263_2_281	93_1_159	220_5_6	99_5_1	13_2_117	19_2_62	2109_1_447	477_2_149	729_1_308
153_2_2	709_1_125	885_2_22	196_5_45	114_1_1	83_2_1	118_1_1	171_1_1	170_1_38	25_1_1	27_2_1	46_2_131	29_2_1	87_2_1	181_1_82	5_2_57	4_2_467	7_2_1265	400_146_730	1401_2_59	714_1_140	713_01_448	263_2_286	93_1_170	220_5_7	99_5_1	13_2_121	19_2_73	2109_1_439	477_2_135	729_1_312
153_2_1	709_1_113	885_2_16	196_5_37	114_1_1	83_2_1	118_1_1	171_1_1	170_1_45	25_1_1	27_2_1	46_2_144	29_2_1	87_2_1	181_1_77	5_2_69	4_2_482	7_2_1244	400_146_706	1401_2_61	714_1_136	713_01_451	263_2_314	93_1_166	220_5_4	99_5_1	13_2_125	19_2_72	2109_1_468	477_2_131	729_1_298
153_2_1	709_1_101	885_2_14	196_5_38	114_1_1	83_2_1	118_1_1	171_1_1	170_1_42	25_1_1	27_2_1	46_2_129	29_2_1	87_2_1	181_1_80	5_2_61	4_2_495	7_2_1231	400_146_717	1401_2_71	714_1_151	713_01_444	263_2_318	93_1_161	220_5_5	99_5_1	13_2_140	19_2_80	2109_1_455	477_2_123	729_1_284
153_2_1	709_1_95	885_2_8	196_5_33	114_1_1	83_2_1	118_1_1	171_1_1	170_1_43	25_1_1	27_2_1	46_2_128	29_2_1	87_2_1	181_1_81	5_2_68	4_2_504	7_2_1268	400_146_691	1401_2_73	714_1_156	713_01_466	263_2_297	93_1_152	220_5_6	99_5_1	13_2_122	19_2_73	2109_1_464	477_2_124	729_1_269
153_2_2	709_1_96	885_2_14	196_5_19	114_1_1	83_2_1	118_1_1	171_1_1	170_1_50	25_1_1	27_2_1	46_2_151	29_2_1	87_2_1	181_1_69	5_2_65	4_2_506	7_2_1289	400_146_639	1401_2_75	714_1_155	713_01_462	263_2_292	93_1_145	220_5_4	99_5_1	13_2_117	19_2_67	2109_1_480	477_2_128	729_1_259
153_2_1	709_1_99	885_2_15	196_5_18	114_1_1	83_2_1	118_1_1	171_1_1	170_1_47	25_1_1	27_2_1	46_2_134	29_2_1	87_2_1	181_1_69	5_2_65	4_2_489	7_2_1303	400_146_596	1401_2_63	714_1_166	713_01_484	263_2_300	93_1_161	220_5_1	99_5_1	13_2_119	19_2_67	2109_1_460	477_2_147	729_1_251
709_1_103	885_2_12	196_5_23	114_1_1	83_2_1	118_1_1	171_1_1	170_1_62	25_1_1	27_2_1	46_2_130	29_2_1	181_1_62	5_2_67	4_2_516	7_2_1336	400_146_530	1401_2_78	714_1_168	713_01_500	263_2_294	93_1_149	220_5_1	99_5_1	13_2_130	19_2_50	2109_1_465	477_2_152	729_1_236
709_1_90	885_2_13	196_5_29	114_1_1	83_2_1	118_1_1	171_1_1	170_1_52	25_1_1	27_2_1	46_2_109	29_2_1	181_1_82	5_2_63	4_2_482	7_2_1319	400_146_577	1401_2_73	714_1_176	713_01_507	263_2_287	93_1_156	99_5_1	13_2_138	19_2_60	2109_1_465	477_2_171	729_1_250
709_1_79	885_2_16	196_5_27	114_1_1	83_2_1	118_1_1	171_1_1	170_1_59	25_1_1	27_2_1	46_2_108	29_2_1	181_1_75	5_2_70	4_2_470	7_2_1354	400_146_614	1401_2_88	714_1_161	713_01_506	263_2_270	93_1_169	99_5_1	13_2_135	19_2_58	2109_1_439	477_2_196	729_1_245
709_1_76	885_2_13	196_5_27	114_1_1	83_2_1	118_1_1	171_1_1	170_1_61	25_1_1	27_2_1	46_2_110	29_2_1	181_1_73	5_2_60	4_2_453	7_2_1372	400_146_604	1401_2_93	714_1_164	713_01_486	263_2_292	93_1_165	99_5_1	13_2_128	19_2_55	2109_1_453	477_2_173	729_1_248
709_1_76	885_2_8	196_5_28	114_1_1	83_2_1	118_1_1	171_1_1	170_1_51	25_1_1	27_2_1	46_2_101	29_2_1	181_1_81	5_2_53	4_2_432	7_2_1403	400_146_649	1401_2_88	714_1_167	713_01_489	263_2_284	93_1_180	99_5_1	13_2_132	19_2_51	2109_1_438	477_2_153	729_1_250
709_1_76	885_2_9	196_5_25	114_1_1	83_2_1	118_1_1	171_1_1	170_1_54	25_1_1	27_2_1	46_2_117	29_2_1	181_1_70	5_2_54	4_2_391	7_2_1420	400_146_698	1401_2_114	714_1_159	713_01_464	263_2_296	93_1_179	99_5_1	13_2_125	19_2_47	2109_1_409	477_2_155	729_1_256
709_1_65	885_2_11	196_5_29	114_1_1	83_2_1	118_1_1	171_1_1	170_1_43	25_1_1	27_2_1	46_2_128	29_2_1	181_1_76	5_2_40	4_2_392	7_2_1402	400_146_696	1401_2_101	714_1_169	713_01_454	263_2_311	93_1_190	99_5_1	13_2_129	19_2_49	2109_1_465	477_2_143	729_1_260
709_1_64	885_2_12	196_5_24	114_1_1	83_2_1	118_1_1	171_1_1	170_1_30	25_1_1	27_2_1	46_2_117	29_2_1	181_1_79	5_2_49	4_2_409	7_2_1414	400_146_712	1401_2_108	714_1_187	713_01_462	263_2_296	93_1_173	99_5_1	13_2_122	19_2_52	2109_1_468	477_2_130	729_1_242
709_1_57	885_2_8	196_5_26	114_1_1	83_2_1	118_1_1	171_1_1	170_1_30	25_1_1	27_2_1	46_2_117	29_2_1	181_1_72	5_2_52	4_2_408	7_2_1439	400_146_673	1401_2_101	714_1_178	713_01_482	263_2_302	93_1_184	99_5_1	13_2_119	19_2_43	2109_1_498	477_2_129	729_1_237
709_1_57	885_2_9	196_5_23	114_1_1	83_2_1	118_1_1	171_1_1	170_1_25	25_1_1	27_2_1	46_2_124	29_2_1	181_1_89	5_2_59	4_2_421	7_2_1465	400_146_594	1401_2_103	714_1_181	713_01_475	263_2_295	93_1_176	99_5_1	13_2_106	19_2_55	2109_1_487	477_2_145	729_1_226
709_1_62	885_2_10	196_5_22	114_1_1	83_2_1	118_1_1	171_1_1	170_1_27	25_1_1	27_2_1	46_2_143	29_2_1	181_1_71	5_2_66	4_2_411	7_2_1444	400_146_596	1401_2_109	714_1_174	713_01_471	263_2_279	93_1_169	99_5_1	13_2_132	19_2_54	2109_1_444	477_2_143	729_1_229
709_1_49	885_2_13	196_5_26	114_1_1	83_2_1	118_1_1	171_1_1	170_1_26	25_1_1	27_2_1	46_2_159	29_2_1	181_1_78	5_2_60	4_2_438	7_2_1427	400_146_571	1401_2_120	714_1_177	713_01_441	263_2_272	93_1_187	99_5_1	13_2_128	19_2_51	2109_1_443	477_2_160	729_1_238
709_1_47	885_2_11	196_5_19	114_1_1	83_2_1	118_1_1	171_1_1	170_1_26	25_1_1	27_2_1	46_2_148	29_2_1	181_1_79	5_2_62	4_2_464	7_2_1434	400_146_510	1401_2_130	714_1_198	713_01_449	263_2_254	93_1_202	99_5_1	13_2_125	19_2_65	2109_1_451	477_2_158	729_1_221
709_1_48	885_2_9	196_5_9	114_1_1	83_2_1	118_1_1	171_1_1	170_1_26	25_1_1	27_2_1	46_2_154	29_2_1	181_1_86	5_2_68	4_2_487	7_2_1420	400_146_491	1401_2_122	714_1_182	713_01_478	263_2_244	93_1_236	99_5_1	13_2_129	19_2_52	2109_1_443	477_2_163	729_1_224
709_1_47	885_2_8	196_5_8	114_1_1	83_2_1	118_1_1	171_1_1	170_1_24	25_1_1	27_2_1	46_2_148	29_2_1	181_1_79	5_2_87	4_2_494	7_2_1414	400_146_527	1401_2_124	714_1_205	713_01_451	263_2_244	93_1_223	99_5_1	13_2_123	19_2_52	2109_1_456	477_2_156	729_1_214
709_1_47	885_2_6	196_5_4	114_1_1	83_2_1	118_1_1	171_1_1	170_1_28	25_1_1	27_2_1	46_2_175	29_2_1	181_1_93	5_2_92	4_2_480	7_2_1377	400_146_507	1401_2_124	714_1_190	713_01_459	263_2_268	93_1_230	99_5_1	13_2_136	19_2_44	2109_1_468	477_2_136	729_1_214
709_1_36	885_2_5	196_5_2	114_1_1	83_2_1	118_1_1	171_1_1	170_1_34	25_1_1	27_2_1	46_2_177	29_2_1	181_1_97	5_2_94	4_2_492	7_2_1376	400_146_545	1401_2_126	714_1_202	713_01_456	263_2_269	93_1_205	99_5_1	13_2_146	19_2_45	2109_1_445	477_2_134	729_1_189
709_1_42	885_2_8	196_5_2	114_1_1	83_2_1	118_1_1	171_1_1	170_1_39	25_1_1	27_2_1	46_2_210	29_2_1	181_1_84	5_2_103	4_2_478	7_2_1331	400_146_553	1401_2_125	714_1_220	713_01_467	263_2_288	93_1_184	99_5_1	13_2_155	19_2_51	2109_1_428	477_2_130	729_1_192
709_1_38	885_2_10	196_5_1	114_1_1	83_2_1	118_1_1	171_1_1	170_1_49	25_1_1	27_2_1	46_2_218	29_2_1	181_1_96	5_2_114	4_2_472	7_2_1336	400_146_519	1401_2_122	714_1_214	713_01_460	263_2_299	93_1_184	99_5_1	13_2_175	19_2_45	2109_1_416	477_2_149	729_1_192
709_1_39	885_2_4	196_5_1	114_1_1	83_2_1	118_1_1	171_1_1	170_1_52	25_1_1	27_2_1	46_2_223	29_2_1	181_1_87	5_2_110	4_2_498	7_2_1335	400_146_501	1401_2_119	714_1_217	713_01_422	263_2_280	93_1_171	99_5_1	13_2_172	19_2_56	2109_1_442	477_2_166	729_1_194
709_1_46	885_2_9	196_5_2	114_1_1	83_2_1	118_1_1	171_1_1	170_1_60	25_1_1	27_2_1	46_2_210	29_2_1	181_1_82	5_2_111	4_2_509	7_2_1336	400_146_503	1401_2_102	714_1_201	713_01_449	263_2_271	93_1_180	99_5_1	13_2_194	19_2_48	2109_1_443	477_2_173	729_1_189
709_1_38	885_2_5	196_5_3	114_1_1	83_2_1	118_1_1	171_1_1	170_1_58	25_1_1	27_2_1	46_2_182	29_2_1	181_1_93	5_2_120	4_2_489	7_2_1381	400_146_544	1401_2_119	714_1_208	713_01_435	263_2_265	93_1_164	99_5_1	13_2_191	19_2_50	2109_1_446	477_2_163	729_1_189
709_1_34	885_2_4	196_5_6	114_1_1	83_2_1	118_1_1	171_1_1	170_1_65	25_1_1	27_2_1	46_2_196	29_2_1	181_1_88	5_2_131	4_2_460	7_2_1314	400_146_567	1401_2_116	714_1_187	713_01_450	263_2_278	93_1_185	99_5_1	13_2_186	19_2_39	2109_1_453	477_2_155	729_1_196
709_1_27	885_2_8	196_5_6	114_1_1	83_2_1	118_1_1	171_1_1	170_1_54	25_1_1	27_2_1	46_2_185	29_2_1	181_1_81	5_2_129	4_2_451	7_2_1378	400_146_571	1401_2_116	714_1_191	713_01_475	263_2_286	93_1_187	99_5_1	13_2_174	19_2_38	2109_1_437	477_2_139	729_1_182
709_1_29	885_2_5	196_5_3	114_1_1	83_2_1	118_1_1	171_1_1	170_1_53	25_1_1	27_2_1	46_2_189	29_2_1	181_1_72	5_2_144	4_2_468	7_2_1335	400_146_595	1401_2_113	714_1_191	713_01_463	263_2_278	93_1_188	99_5_1	13_2_186	19_2_37	2109_1_461	477_2_124	729_1_194
709_1_27	885_2_8	196_5_3	114_1_1	83_2_1	118_1_1	171_1_1	170_1_51	25_1_1	27_2_1	46_2_199	29_2_1	181_1_73	5_2_163	4_2_472	7_2_1357	400_146_583	1401_2_101	714_1_173	713_01_530	263_2_282	93_1_188	99_5_1	13_2_196	19_2_30	2109_1_434	477_2_117	729_1_177
709_1_33	885_2_4	196_5_2	114_1_1	83_2_1	118_1_1	171_1_1	170_1_36	25_1_1	27_2_1	46_2_193	29_2_1	181_1_77	5_2_127	4_2_476	7_2_1405	400_146_583	1401_2_110	714_1_181	713_01_490	263_2_289	93_1_172	99_5_1	13_2_173	19_2_45	2109_1_442	477_2_107	729_1_189
709_1_35	885_2_5	196_5_2	114_1_1	83_2_1	118_1_1	171_1_1	170_1_38	25_1_1	27_2_1	46_2_214	29_2_1	181_1_70	5_2_153	4_2_472	7_2_1363	400_146_609	1401_2_88	714_1_182	713_01_495	263_2_316	93_1_169	99_5_1	13_2_188	19_2_32	2109_1_422	477_2_116	729_1_176
709_1_33	885_2_5	196_5_5	114_1_1	83_2_1	118_1_1	171_1_1	170_1_37	25_1_1	27_2_1	46_2_200	29_2_1	181_1_79	5_2_157	4_2_457	7_2_1427	400_146_649	1401_2_80	714_1_200	713_01_497	263_2_299	93_1_172	99_5_1	13_2_160	19_2_31	2109_1_420	477_2_121	729_1_154
709_1_31	885_2_4	196_5_3	114_1_1	83_2_1	118_1_1	171_1_1	170_1_28	25_1_1	27_2_1	46_2_218	29_2_1	181_1_54	5_2_158	4_2_500	7_2_1391	400_146_700	1401_2_77	714_1_184	713_01_487	263_2_309	93_1_181	99_5_1	13_2_161	19_2_33	2109_1_415	477_2_111	729_1_156
709_1_20	885_2_6	196_5_8	114_1_1	83_2_1	118_1_1	171_1_1	170_1_27	25_1_1	27_2_1	46_2_207	29_2_1	181_1_61	5_2_151	4_2_513	7_2_1432	400_146_712	1401_2_82	714_1_184	713_01_512	263_2_284	93_1_186	99_5_1	13_2_136	19_2_28	2109_1_410	477_2_119	729_1_142
709_1_21	885_2_2	196_5_3	114_1_1	83_2_1	118_1_1	171_1_1	170_1_25	25_1_1	27_2_1	46_2_210	29_2_1	181_1_55	5_2_144	4_2_538	7_2_1372	400_146_712	1401_2_88	714_1_195	713_01_483	263_2_286	93_1_194	99_5_1	13_2_134	19_2_32	2109_1_415	477_2_137	729_1_133
709_1_21	196_5_2	114_1_1	83_2_1	118_1_1	171_1_1	170_1_36	25_1_1	46_2_190	29_2_1	181_1_54	5_2_149	4_2_542	7_2_1366	400_146_680	1401_2_80	714_1_187	713_01_481	99_5_1	93_1_194	263_2_272	13_2_120	19_2_21	2109_1_437	477_2_136	729_1_141
709_1_15	196_5_1	114_1_1	83_2_1	118_1_1	171_1_1	170_1_31	25_1_1	46_2_194	29_2_1	181_1_65	5_2_145	4_2_545	7_2_1307	400_146_632	1401_2_79	714_1_198	713_01_469	99_5_1	93_1_201	263_2_264	13_2_107	19_2_25	2109_1_465	477_2_148	729_1_140
709_1_16	114_1_1	83_2_1	118_1_1	171_1_1	170_1_26	25_1_1	46_2_184	29_2_1	181_1_51	5_2_131	4_2_563	7_2_1309	400_146_623	1401_2_76	714_1_198	713_01_440	263_2_288	93_1_224	13_2_131	19_2_21	2109_1_474	477_2_150	729_1_140
709_1_14	114_1_1	83_2_1	118_1_1	171_1_1	170_1_24	25_1_1	46_2_203	29_2_1	181_1_50	5_2_138	4_2_526	7_2_1327	400_146_607	1401_2_66	714_1_189	713_01_438	263_2_295	93_1_226	13_2_137	19_2_20	2109_1_470	477_2_128	729_1_136
709_1_17	114_1_1	83_2_1	118_1_1	171_1_1	170_1_15	25_1_1	46_2_214	29_2_1	181_1_50	5_2_118	4_2_522	7_2_1334	400_146_607	1401_2_68	714_1_171	713_01_392	263_2_327	93_1_233	13_2_140	19_2_26	2109_1_484	477_2_142	729_1_155
709_1_15	114_1_1	83_2_1	118_1_1	171_1_1	170_1_16	25_1_1	46_2_222	29_2_1	181_1_46	5_2_144	4_2_486	7_2_1331	400_146_630	1401_2_52	714_1_187	713_01_398	263_2_349	93_1_259	13_2_139	19_2_32	2109_1_494	477_2_126	729_1_171
709_1_13	114_1_1	83_2_1	118_1_1	171_1_1	170_1_11	25_1_1	46_2_208	29_2_1	181_1_46	5_2_151	4_2_481	7_2_1300	400_146_608	1401_2_64	714_1_195	713_01_404	263_2_369	93_1_236	13_2_139	19_2_50	2109_1_510	477_2_112	729_1_179
709_1_9	114_1_1	83_2_1	118_1_1	171_1_1	170_1_9	25_1_1	46_2_201	29_2_1	181_1_41	5_2_184	4_2_470	7_2_1324	400_146_576	1401_2_62	714_1_208	713_01_437	263_2_369	93_1_234	13_2_136	19_2_51	2109_1_524	477_2_105	729_1_168
709_1_8	114_1_1	83_2_1	118_1_1	171_1_1	170_1_12	25_1_1	46_2_194	29_2_1	181_1_38	5_2_178	4_2_462	7_2_1327	400_146_559	1401_2_78	714_1_220	713_01_432	263_2_353	93_1_229	13_2_138	19_2_62	2109_1_539	477_2_101	729_1_172
709_1_10	114_1_1	83_2_1	118_1_1	171_1_1	170_1_11	25_1_1	46_2_150	29_2_1	181_1_33	5_2_174	4_2_491	7_2_1282	400_146_580	1401_2_69	714_1_205	713_01_446	263_2_375	93_1_222	13_2_133	19_2_77	2109_1_539	477_2_106	729_1_182
709_1_3	114_1_1	83_2_1	118_1_1	171_1_1	170_1_17	25_1_1	46_2_169	29_2_1	181_1_33	5_2_199	4_2_443	7_2_1300	400_146_595	1401_2_49	714_1_198	713_01_465	263_2_354	93_1_227	13_2_129	19_2_65	2109_1_554	477_2_120	729_1_157
709_1_2	114_1_1	83_2_1	118_1_1	171_1_1	170_1_14	25_1_1	46_2_165	29_2_1	181_1_37	5_2_205	4_2_452	7_2_1253	400_146_604	1401_2_56	714_1_199	713_01_471	263_2_346	93_1_224	13_2_163	19_2_81	2109_1_548	477_2_111	729_1_153
114_1_1	83_2_1	118_1_1	170_1_16	25_1_1	46_2_156	29_2_1	181_1_28	5_2_249	4_2_429	7_2_1256	400_146_621	1401_2_43	714_1_189	713_01_472	263_2_359	93_1_212	13_2_159	19_2_78	2109_1_524	477_2_119	729_1_148
114_1_1	83_2_1	118_1_1	170_1_20	25_1_1	46_2_158	29_2_1	181_1_33	5_2_251	4_2_441	7_2_1202	400_146_657	1401_2_33	714_1_211	713_01_471	263_2_343	93_1_227	13_2_181	19_2_84	2109_1_517	477_2_110	729_1_136
114_1_1	83_2_1	118_1_1	170_1_20	25_1_1	46_2_146	29_2_1	181_1_37	5_2_249	4_2_432	7_2_1235	400_146_658	1401_2_29	714_1_207	713_01_477	263_2_325	93_1_238	13_2_172	19_2_88	2109_1_497	477_2_125	729_1_147
114_1_1	83_2_1	118_1_1	170_1_20	25_1_1	46_2_180	29_2_1	181_1_21	5_2_264	4_2_443	7_2_1293	400_146_586	1401_2_30	714_1_184	713_01_478	263_2_332	93_1_253	13_2_165	19_2_69	2109_1_475	477_2_116	729_1_162
114_1_1	83_2_1	118_1_1	170_1_21	25_1_1	46_2_163	29_2_1	181_1_19	5_2_253	4_2_449	7_2_1310	400_146_540	1401_2_30	714_1_212	713_01_482	263_2_343	93_1_260	13_2_182	19_2_66	2109_1_505	477_2_123	729_1_156
114_1_1	83_2_1	118_1_1	170_1_30	25_1_1	46_2_179	29_2_1	181_1_15	5_2_243	4_2_392	7_2_1345	400_146_525	1401_2_28	714_1_194	713_01_530	263_2_373	93_1_231	13_2_182	19_2_59	2109_1_504	477_2_124	729_1_174
114_1_1	83_2_1	118_1_1	170_1_21	25_1_1	46_2_185	29_2_1	181_1_13	5_2_226	4_2_381	7_2_1346	400_146_506	1401_2_24	714_1_210	713_01_535	263_2_375	93_1_240	13_2_191	19_2_65	2109_1_522	477_2_115	729_1_156
114_1_1	83_2_1	118_1_1	170_1_21	25_1_1	46_2_180	29_2_1	181_1_14	5_2_232	4_2_381	7_2_1316	400_146_572	1401_2_21	714_1_217	713_01_543	263_2_347	93_1_215	13_2_203	19_2_69	2109_1_527	477_2_127	729_1_140
114_1_1	83_2_1	118_1_1	170_1_21	25_1_1	46_2_179	29_2_1	181_1_10	5_2_221	4_2_391	7_2_1321	400_146_574	1401_2_26	714_1_220	713_01_581	263_2_367	93_1_197	13_2_183	19_2_78	2109_1_528	477_2_127	729_1_152
114_1_1	83_2_1	118_1_1	170_1_20	25_1_1	46_2_174	29_2_1	181_1_12	5_2_225	4_2_384	7_2_1344	400_146_594	1401_2_20	714_1_219	713_01_566	263_2_353	93_1_182	13_2_171	19_2_87	2109_1_528	477_2_116	729_1_147
114_1_1	83_2_1	118_1_1	170_1_28	25_1_1	46_2_149	29_2_1	181_1_13	5_2_223	4_2_377	7_2_1360	400_146_630	1401_2_22	714_1_221	713_01_541	263_2_370	93_1_176	13_2_166	19_2_81	2109_1_493	477_2_104	729_1_157
114_1_1	83_2_1	118_1_1	170_1_19	25_1_1	46_2_151	29_2_1	181_1_9	5_2_195	4_2_383	7_2_1373	400_146_630	1401_2_23	714_1_242	713_01_497	263_2_375	93_1_188	13_2_155	19_2_80	2109_1_513	477_2_116	729_1_156
114_1_1	83_2_1	118_1_1	170_1_26	25_1_1	46_2_151	29_2_1	181_1_9	5_2_218	4_2_374	7_2_1409	400_146_651	1401_2_21	714_1_226	713_01_450	263_2_383	93_1_200	13_2_138	19_2_74	2109_1_517	477_2_93	729_1_168
114_1_1	83_2_1	118_1_1	170_1_28	25_1_1	46_2_163	29_2_1	181_1_9	5_2_198	4_2_378	7_2_1405	400_146_674	1401_2_19	714_1_218	713_01_415	263_2_393	93_1_229	13_2_121	19_2_93	2109_1_515	477_2_83	729_1_159
114_1_1	83_2_1	118_1_1	170_1_16	25_1_1	46_2_156	29_2_1	181_1_13	5_2_216	4_2_354	7_2_1409	400_146_686	1401_2_23	714_1_207	713_01_395	263_2_389	93_1_234	13_2_124	19_2_85	2109_1_537	477_2_86	729_1_152
114_1_1	83_2_1	118_1_1	170_1_19	25_1_1	46_2_166	29_2_1	181_1_13	5_2_210	4_2_348	7_2_1385	400_146_662	1401_2_22	714_1_199	713_01_378	263_2_409	93_1_245	13_2_128	19_2_89	2109_1_535	477_2_78	729_1_170
114_1_1	83_2_1	118_1_1	170_1_14	25_1_1	46_2_176	29_2_1	181_1_15	5_2_216	4_2_338	7_2_1414	400_146_664	1401_2_16	714_1_190	713_01_395	263_2_414	93_1_258	13_2_127	19_2_89	2109_1_516	477_2_86	729_1_154
114_1_1	83_2_1	118_1_1	170_1_20	25_1_1	46_2_165	29_2_1	181_1_29	5_2_213	4_2_389	7_2_1432	400_146_594	1401_2_16	714_1_182	713_01_374	263_2_424	93_1_251	13_2_139	19_2_83	2109_1_517	477_2_96	729_1_152
114_1_1	83_2_1	118_1_1	170_1_16	25_1_1	46_2_159	29_2_1	181_1_26	5_2_185	4_2_380	7_2_1447	400_146_583	1401_2_12	714_1_198	713_01_379	263_2_451	93_1_262	13_2_123	19_2_88	2109_1_512	477_2_95	729_1_153
114_1_1	83_2_1	118_1_1	170_1_14	25_1_1	46_2_122	29_2_1	181_1_29	5_2_183	4_2_370	7_2_1474	400_146_576	1401_2_18	714_1_170	713_01_396	263_2_460	93_1_271	13_2_129	19_2_101	2109_1_520	477_2_106	729_1_149
114_1_1	83_2_1	118_1_1	170_1_12	25_1_1	46_2_120	29_2_1	181_1_28	5_2_175	4_2_376	7_2_1496	400_146_602	1401_2_18	714_1_157	713_01_401	263_2_472	93_1_254	13_2_122	19_2_101	2109_1_503	477_2_103	729_1_151
114_1_1	83_2_1	118_1_1	170_1_8	25_1_1	46_2_123	29_2_1	181_1_26	5_2_178	4_2_353	7_2_1483	400_146_591	1401_2_29	714_1_142	713_01_412	263_2_470	93_1_260	13_2_124	19_2_98	2109_1_535	477_2_94	729_1_162
114_1_1	83_2_1	118_1_1	170_1_8	25_1_1	46_2_126	29_2_1	181_1_30	5_2_161	4_2_376	7_2_1493	400_146_585	1401_2_20	714_1_151	713_01_435	263_2_466	93_1_247	13_2_116	19_2_105	2109_1_536	477_2_104	729_1_161
114_1_1	83_2_1	118_1_1	170_1_8	25_1_1	46_2_152	29_2_1	181_1_34	5_2_158	4_2_360	7_2_1443	400_146_580	1401_2_18	714_1_146	713_01_461	263_2_497	93_1_263	13_2_116	19_2_95	2109_1_546	477_2_96	729_1_163
114_1_1	83_2_1	118_1_1	170_1_5	25_1_1	46_2_148	29_2_1	181_1_28	5_2_170	4_2_402	7_2_1453	400_146_598	1401_2_22	714_1_136	713_01_444	263_2_474	93_1_272	13_2_110	19_2_112	2109_1_537	477_2_122	729_1_138
114_1_1	83_2_1	118_1_1	170_1_8	25_1_1	46_2_161	29_2_1	181_1_23	5_2_156	4_2_426	7_2_1430	400_146_631	1401_2_20	714_1_113	713_01_411	263_2_508	93_1_274	13_2_132	19_2_103	2109_1_501	477_2_126	729_1_147
114_1_1	83_2_1	118_1_1	170_1_5	25_1_1	46_2_169	29_2_1	181_1_17	5_2_152	4_2_454	7_2_1437	400_146_662	1401_2_16	714_1_123	713_01_407	263_2_469	93_1_284	13_2_101	19_2_104	2109_1_498	477_2_134	729_1_153
114_1_1	83_2_1	118_1_1	170_1_2	25_1_1	46_2_174	29_2_1	181_1_13	5_2_152	4_2_447	7_2_1432	400_146_685	1401_2_16	714_1_115	713_01_396	263_2_467	93_1_289	13_2_90	19_2_105	2109_1_489	477_2_147	729_1_167
114_1_1	83_2_1	118_1_1	170_1_1	25_1_1	46_2_199	29_2_1	181_1_13	5_2_168	4_2_459	7_2_1343	400_146_663	1401_2_12	714_1_128	713_01_375	263_2_481	93_1_305	13_2_102	19_2_95	2109_1_472	477_2_144	729_1_183
114_1_1	83_2_1	118_1_1	170_1_1	25_1_1	46_2_193	29_2_1	181_1_9	5_2_162	4_2_450	7_2_1365	400_146_647	1401_2_9	714_1_127	713_01_378	263_2_494	93_1_300	13_2_98	19_2_104	2109_1_467	477_2_144	729_1_173
114_1_1	83_2_1	118_1_1	170_1_1	25_1_1	46_2_214	29_2_1	181_1_9	5_2_182	4_2_466	7_2_1369	400_146_615	1401_2_3	714_1_129	713_01_369	263_2_482	93_1_272	13_2_83	19_2_101	2109_1_465	477_2_134	729_1_197
25_1_1	13_2_101	114_1_1	46_2_194	714_1_134	713_01_386	29_2_1	118_1_1	263_2_463	19_2_104	2109_1_471	181_1_11	5_2_182	4_2_472	7_2_1350	400_146_600	83_2_1	93_1_267	477_2_132	1401_2_5	729_1_223
25_1_1	13_2_111	114_1_1	46_2_170	714_1_125	713_01_386	29_2_1	118_1_1	263_2_471	19_2_108	2109_1_467	181_1_16	5_2_176	4_2_497	7_2_1344	400_146_619	83_2_1	93_1_271	477_2_134	1401_2_7	729_1_245
25_1_1	13_2_114	114_1_1	46_2_173	714_1_135	713_01_408	29_2_1	118_1_1	263_2_473	19_2_100	2109_1_475	181_1_18	5_2_172	4_2_503	7_2_1372	400_146_564	83_2_1	93_1_279	477_2_122	1401_2_11	729_1_236
25_1_1	13_2_90	114_1_1	46_2_169	714_1_147	713_01_442	29_2_1	118_1_1	263_2_467	19_2_105	2109_1_436	181_1_18	5_2_164	4_2_535	7_2_1349	400_146_578	83_2_1	93_1_263	477_2_123	1401_2_8	729_1_236
25_1_1	13_2_87	114_1_1	46_2_164	714_1_142	713_01_473	29_2_1	118_1_1	263_2_426	19_2_102	2109_1_443	181_1_19	5_2_168	4_2_550	7_2_1335	400_146_654	83_2_1	93_1_260	477_2_128	1401_2_7	729_1_221
25_1_1	13_2_96	114_1_1	46_2_149	714_1_144	713_01_454	29_2_1	118_1_1	263_2_403	19_2_105	2109_1_444	181_1_20	5_2_145	4_2_598	7_2_1357	400_146_618	83_2_1	93_1_266	477_2_125	1401_2_7	729_1_215
25_1_1	13_2_91	114_1_1	46_2_146	714_1_143	713_01_429	29_2_1	118_1_1	263_2_399	19_2_95	2109_1_459	181_1_16	5_2_165	4_2_616	7_2_1385	400_146_623	83_2_1	93_1_230	477_2_117	1401_2_2	729_1_209
25_1_1	13_2_90	114_1_1	46_2_149	714_1_138	713_01_455	29_2_1	118_1_1	263_2_396	19_2_103	2109_1_435	181_1_28	5_2_163	4_2_584	7_2_1391	400_146_613	83_2_1	93_1_202	477_2_136	1401_2_3	729_1_219
25_1_1	13_2_83	114_1_1	46_2_146	714_1_146	713_01_413	29_2_1	118_1_1	263_2_388	19_2_101	2109_1_411	181_1_38	5_2_152	4_2_581	7_2_1459	400_146_687	83_2_1	93_1_176	477_2_127	1401_2_3	729_1_219
25_1_1	13_2_77	114_1_1	46_2_118	714_1_176	713_01_369	29_2_1	118_1_1	263_2_390	19_2_121	2109_1_402	181_1_42	5_2_156	4_2_586	7_2_1496	400_146_718	83_2_1	93_1_176	477_2_122	1401_2_3	729_1_196
25_1_1	13_2_59	114_1_1	46_2_114	714_1_186	713_01_391	29_2_1	118_1_1	263_2_371	19_2_129	2109_1_379	181_1_37	5_2_158	4_2_585	7_2_1549	400_146_693	83_2_1	93_1_177	477_2_136	1401_2_2	729_1_191
25_1_1	13_2_61	114_1_1	46_2_132	714_1_159	713_01_397	29_2_1	118_1_1	263_2_375	19_2_118	2109_1_326	181_1_35	5_2_171	4_2_608	7_2_1579	400_146_663	83_2_1	93_1_174	477_2_131	1401_2_2	729_1_174
25_1_1	13_2_66	114_1_1	46_2_156	714_1_144	713_01_426	29_2_1	118_1_1	263_2_345	19_2_115	2109_1_314	181_1_38	5_2_173	4_2_592	7_2_1521	400_146_683	83_2_1	93_1_184	477_2_158	1401_2_2	729_1_175
25_1_1	13_2_58	114_1_1	46_2_147	714_1_119	713_01_414	29_2_1	263_2_345	19_2_107	2109_1_315	181_1_40	5_2_165	4_2_610	7_2_1574	400_146_634	93_1_201	477_2_152	118_1_1	729_1_157
25_1_1	13_2_60	114_1_1	46_2_128	714_1_112	713_01_414	29_2_1	263_2_369	19_2_102	2109_1_334	181_1_42	5_2_174	4_2_616	7_2_1528	400_146_598	93_1_218	477_2_151	118_1_1	729_1_162
25_1_1	13_2_60	114_1_1	46_2_112	714_1_101	713_01_432	29_2_1	263_2_371	19_2_111	2109_1_340	181_1_43	5_2_158	4_2_577	7_2_1521	400_146_612	93_1_244	477_2_181	118_1_1	729_1_171
25_1_1	13_2_63	114_1_1	46_2_114	714_1_114	713_01_436	29_2_1	263_2_378	19_2_109	2109_1_364	181_1_41	5_2_167	4_2_553	7_2_1542	400_146_612	93_1_236	477_2_171	118_1_1	729_1_166
25_1_1	13_2_71	114_1_1	46_2_116	714_1_117	713_01_458	29_2_1	263_2_391	19_2_104	2109_1_371	181_1_36	5_2_154	4_2_549	7_2_1457	400_146_672	93_1_232	477_2_179	118_1_1	729_1_165
25_1_1	13_2_66	114_1_1	46_2_111	714_1_114	713_01_459	29_2_1	263_2_382	19_2_113	2109_1_365	181_1_37	5_2_133	4_2_551	7_2_1470	400_146_702	93_1_236	477_2_186	118_1_1	729_1_173
25_1_1	13_2_86	114_1_1	46_2_112	714_1_134	713_01_475	29_2_1	263_2_380	19_2_117	2109_1_364	181_1_33	5_2_150	4_2_582	7_2_1458	400_146_718	93_1_213	477_2_156	118_1_1	729_1_171
25_1_1	13_2_94	114_1_1	46_2_119	714_1_127	713_01_428	29_2_1	263_2_370	19_2_140	2109_1_349	181_1_28	5_2_125	4_2_597	7_2_1462	400_146_716	93_1_204	477_2_174	118_1_1	729_1_183
25_1_1	13_2_99	114_1_1	46_2_116	714_1_132	713_01_439	29_2_1	263_2_379	19_2_150	2109_1_353	181_1_32	5_2_150	4_2_581	7_2_1455	400_146_662	93_1_222	477_2_166	118_1_1	729_1_179
25_1_1	13_2_106	114_1_1	46_2_109	714_1_114	713_01_439	29_2_1	263_2_405	19_2_164	2109_1_371	181_1_25	5_2_135	4_2_575	7_2_1453	400_146_621	93_1_220	477_2_174	118_1_1	729_1_186
25_1_1	13_2_103	114_1_1	46_2_88	714_1_115	713_01_415	29_2_1	263_2_395	19_2_189	2109_1_371	181_1_20	5_2_155	4_2_561	7_2_1480	400_146_596	93_1_227	477_2_209	118_1_1	729_1_179
25_1_1	13_2_103	114_1_1	46_2_104	714_1_110	713_01_421	29_2_1	263_2_403	19_2_181	2109_1_379	181_1_15	5_2_161	4_2_578	7_2_1476	400_146_561	93_1_208	477_2_204	118_1_1	729_1_174
25_1_1	13_2_100	114_1_1	46_2_92	714_1_113	713_01_457	29_2_1	263_2_408	19_2_171	2109_1_337	181_1_14	5_2_141	4_2_583	7_2_1512	400_146_570	93_1_201	477_2_224	118_1_1	729_1_160
25_1_1	13_2_88	114_1_1	46_2_107	714_1_118	713_01_452	29_2_1	263_2_415	19_2_150	2109_1_329	181_1_16	5_2_138	4_2_610	7_2_1510	400_146_603	93_1_194	477_2_233	118_1_1	729_1_150
25_1_1	13_2_88	114_1_1	46_2_111	714_1_107	713_01_445	29_2_1	263_2_390	19_2_111	2109_1_345	181_1_11	5_2_116	4_2_652	7_2_1567	400_146_586	93_1_196	477_2_214	118_1_1	729_1_165
25_1_1	13_2_89	114_1_1	46_2_115	714_1_129	713_01_429	29_2_1	263_2_370	19_2_119	2109_1_355	181_1_11	5_2_114	4_2_649	7_2_1567	400_146_596	93_1_164	477_2_224	118_1_1	729_1_189
25_1_1	13_2_90	114_1_1	46_2_127	714_1_116	713_01_434	29_2_1	263_2_347	19_2_113	2109_1_378	181_1_12	5_2_109	4_2_656	7_2_1597	400_146_622	93_1_170	477_2_202	118_1_1	729_1_159
25_1_1	13_2_97	114_1_1	46_2_111	714_1_99	713_01_450	29_2_1	263_2_353	19_2_135	2109_1_385	181_1_14	5_2_115	4_2_642	7_2_1571	400_146_577	93_1_185	477_2_190	118_1_1	729_1_185
25_1_1	13_2_118	114_1_1	46_2_110	714_1_89	713_01_412	29_2_1	263_2_374	19_2_128	2109_1_400	181_1_15	5_2_114	4_2_665	7_2_1598	400_146_501	93_1_176	477_2_191	118_1_1	729_1_191
25_1_1	13_2_104	114_1_1	46_2_115	714_1_81	713_01_394	29_2_1	263_2_372	19_2_132	2109_1_432	181_1_17	5_2_110	4_2_664	7_2_1577	400_146_491	93_1_205	477_2_173	118_1_1	729_1_213
25_1_1	13_2_115	114_1_1	46_2_106	714_1_98	713_01_402	29_2_1	263_2_364	19_2_146	2109_1_391	181_1_12	5_2_119	4_2_648	7_2_1599	400_146_508	93_1_195	477_2_168	118_1_1	729_1_212
25_1_1	13_2_106	114_1_1	46_2_111	714_1_94	713_01_384	29_2_1	263_2_367	19_2_127	2109_1_356	181_1_8	5_2_111	4_2_666	7_2_1666	400_146_567	93_1_198	477_2_147	118_1_1	729_1_215
25_1_1	13_2_123	114_1_1	46_2_122	714_1_89	713_01_356	29_2_1	263_2_362	19_2_132	2109_1_318	181_1_7	5_2_125	4_2_674	7_2_1649	400_146_644	93_1_196	477_2_149	118_1_1	729_1_222
25_1_1	13_2_112	114_1_1	46_2_135	714_1_100	713_01_343	29_2_1	263_2_383	19_2_122	2109_1_304	181_1_4	5_2_114	4_2_670	7_2_1721	400_146_635	93_1_219	477_2_139	118_1_1	729_1_202
25_1_1	13_2_126	114_1_1	46_2_146	714_1_112	713_01_354	29_2_1	263_2_397	19_2_115	2109_1_320	181_1_4	5_2_137	4_2_612	7_2_1666	400_146_653	93_1_224	477_2_125	118_1_1	729_1_187
25_1_1	13_2_135	114_1_1	46_2_155	714_1_134	713_01_364	29_2_1	263_2_388	19_2_105	2109_1_307	181_1_2	5_2_132	4_2_615	7_2_1654	400_146_642	93_1_226	477_2_134	118_1_1	729_1_174
25_1_1	13_2_123	114_1_1	46_2_171	714_1_129	713_01_390	29_2_1	263_2_347	19_2_86	2109_1_293	5_2_122	4_2_631	7_2_1648	400_146_674	93_1_230	477_2_147	118_1_1	729_1_185
25_1_1	13_2_153	114_1_1	46_2_176	714_1_148	713_01_394	29_2_1	263_2_328	19_2_101	2109_1_291	5_2_136	4_2_621	7_2_1580	400_146_661	93_1_245	477_2_162	118_1_1	729_1_174
25_1_1	13_2_161	114_1_1	46_2_165	714_1_146	713_01_400	29_2_1	263_2_307	19_2_89	2109_1_300	5_2_122	4_2_652	7_2_1630	400_146_551	93_1_234	477_2_180	118_1_1	729_1_152
25_1_1	13_2_170	114_1_1	46_2_174	714_1_167	713_01_444	29_2_1	263_2_318	19_2_93	2109_1_311	5_2_139	4_2_614	7_2_1581	400_146_479	93_1_221	477_2_175	118_1_1	729_1_185
25_1_1	13_2_135	114_1_1	46_2_145	714_1_137	713_01_437	29_2_1	263_2_303	19_2_108	2109_1_297	5_2_121	4_2_686	7_2_1634	400_146_509	93_1_215	477_2_199	118_1_1	729_1_193
25_1_1	13_2_130	114_1_1	46_2_161	714_1_125	713_01_447	29_2_1	263_2_288	19_2_103	2109_1_314	5_2_149	4_2_695	7_2_1605	400_146_532	93_1_195	477_2_182	118_1_1	729_1_207
25_1_1	13_2_125	114_1_1	46_2_113	714_1_149	713_01_470	29_2_1	263_2_267	19_2_111	2109_1_311	5_2_143	4_2_704	7_2_1608	400_146_512	93_1_210	477_2_179	118_1_1	729_1_210
25_1_1	13_2_128	114_1_1	46_2_125	714_1_136	713_01_476	29_2_1	263_2_280	19_2_88	2109_1_327	5_2_147	4_2_735	7_2_1581	400_146_500	93_1_212	477_2_181	118_1_1	729_1_231
25_1_1	13_2_121	114_1_1	46_2_136	714_1_156	713_01_501	29_2_1	263_2_274	19_2_104	2109_1_333	5_2_147	4_2_723	7_2_1536	400_146_517	93_1_192	477_2_183	118_1_1	729_1_235
25_1_1	13_2_134	114_1_1	46_2_148	714_1_132	713_01_494	29_2_1	263_2_251	19_2_92	2109_1_318	5_2_119	4_2_771	7_2_1498	400_146_559	93_1_208	477_2_181	118_1_1	729_1_247
25_1_1	13_2_136	114_1_1	46_2_150	714_1_141	713_01_496	29_2_1	263_2_235	19_2_108	2109_1_334	5_2_118	4_2_749	7_2_1477	400_146_593	93_1_189	477_2_188	118_1_1	729_1_258
25_1_1	13_2_134	114_1_1	46_2_170	714_1_139	713_01_447	29_2_1	263_2_245	19_2_112	2109_1_335	5_2_109	4_2_786	7_2_1479	400_146_585	93_1_199	477_2_198	118_1_1	729_1_246
25_1_1	13_2_127	114_1_1	46_2_183	714_1_122	713_01_479	29_2_1	263_2_246	19_2_82	2109_1_304	5_2_125	4_2_766	7_2_1513	400_146_576	93_1_177	477_2_190	118_1_1	729_1_253
25_1_1	13_2_148	114_1_1	46_2_179	714_1_122	713_01_477	29_2_1	263_2_260	19_2_85	2109_1_288	5_2_129	4_2_756	7_2_1508	400_146_561	93_1_181	477_2_175	118_1_1	729_1_259
25_1_1	13_2_144	114_1_1	46_2_197	714_1_98	713_01_462	29_2_1	263_2_267	19_2_74	2109_1_283	5_2_136	4_2_774	7_2_1473	400_146_598	93_1_171	477_2_194	118_1_1	729_1_257
25_1_1	13_2_160	114_1_1	46_2_181	714_1_83	713_01_493	29_2_1	263_2_256	19_2_81	2109_1_301	5_2_157	4_2_750	7_2_1450	400_146_610	93_1_181	477_2_186	118_1_1	729_1_248
25_1_1	13_2_159	114_1_1	46_2_182	714_1_71	713_01_497	29_2_1	263_2_270	19_2_73	2109_1_266	5_2_159	4_2_767	7_2_1509	400_146_545	93_1_206	477_2_192	118_1_1	729_1_229
25_1_1	13_2_173	114_1_1	46_2_182	714_1_75	713_01_509	29_2_1	263_2_274	19_2_74	2109_1_266	5_2_163	4_2_717	7_2_1519	400_146_532	93_1_202	477_2_190	118_1_1	729_1_240
25_1_1	13_2_161	114_1_1	46_2_192	714_1_78	713_01_521	29_2_1	263_2_282	19_2_64	2109_1_262	5_2_147	4_2_700	7_2_1550	400_146_496	93_1_197	477_2_182	118_1_1	729_1_239
25_1_1	13_2_138	114_1_1	46_2_191	714_1_62	713_01_513	29_2_1	263_2_303	19_2_62	2109_1_251	5_2_134	4_2_672	7_2_1601	400_146_591	93_1_201	477_2_177	118_1_1	729_1_227
25_1_1	13_2_140	114_1_1	46_2_204	714_1_51	713_01_479	29_2_1	263_2_292	19_2_62	2109_1_275	5_2_137	4_2_647	7_2_1623	400_146_583	93_1_227	477_2_174	118_1_1	729_1_226
25_1_1	13_2_139	114_1_1	46_2_213	714_1_44	713_01_455	29_2_1	263_2_323	19_2_69	2109_1_289	5_2_153	4_2_647	7_2_1627	400_146_545	93_1_221	477_2_166	118_1_1	729_1_229
25_1_1	13_2_154	114_1_1	46_2_198	714_1_32	713_01_478	29_2_1	263_2_304	19_2_78	2109_1_304	5_2_161	4_2_630	7_2_1586	400_146_568	93_1_198	477_2_149	118_1_1	729_1_257
25_1_1	13_2_156	114_1_1	46_2_202	714_1_32	713_01_455	29_2_1	263_2_305	19_2_95	2109_1_322	5_2_157	4_2_615	7_2_1579	400_146_602	93_1_210	477_2_145	118_1_1	729_1_251
25_1_1	13_2_152	114_1_1	46_2_202	714_1_36	713_01_482	29_2_1	263_2_262	19_2_85	2109_1_314	5_2_144	4_2_592	7_2_1588	400_146_656	93_1_219	477_2_145	118_1_1	729_1_276
25_1_1	13_2_163	114_1_1	46_2_205	714_1_35	713_01_474	29_2_1	263_2_260	19_2_76	2109_1_295	5_2_141	4_2_561	7_2_1594	400_146_686	93_1_256	477_2_153	118_1_1	729_1_263
25_1_1	13_2_159	114_1_1	46_2_188	714_1_36	713_01_481	29_2_1	263_2_230	19_2_79	2109_1_294	5_2_155	4_2_560	7_2_1623	400_146_671	93_1_234	477_2_162	118_1_1	729_1_246
25_1_1	13_2_176	114_1_1	46_2_186	714_1_31	713_01_498	29_2_1	263_2_228	19_2_80	2109_1_306	5_2_156	4_2_545	7_2_1569	400_146_671	93_1_232	477_2_169	118_1_1	729_1_250
25_1_1	13_2_152	114_1_1	46_2_180	714_1_28	713_01_514	29_2_1	263_2_261	19_2_70	2109_1_300	5_2_158	4_2_570	7_2_1537	400_146_723	93_1_231	477_2_154	118_1_1	729_1_248
25_1_1	13_2_161	114_1_1	46_2_196	714_1_38	713_01_520	29_2_1	263_2_286	19_2_73	2109_1_306	5_2_138	4_2_586	7_2_1503	400_146_702	93_1_222	477_2_152	118_1_1	729_1_228
25_1_1	13_2_152	114_1_1	46_2_199	714_1_31	713_01_540	29_2_1	263_2_310	19_2_81	2109_1_306	5_2_135	4_2_610	7_2_1465	400_146_705	93_1_220	477_2_153	118_1_1	729_1_216
25_1_1	13_2_150	114_1_1	46_2_175	714_1_32	713_01_567	29_2_1	263_2_301	19_2_87	2109_1_304	5_2_124	4_2_621	7_2_1482	400_146_687	93_1_210	477_2_164	118_1_1	729_1_217
25_1_1	13_2_144	114_1_1	46_2_182	714_1_39	713_01_601	29_2_1	263_2_282	19_2_98	2109_1_306	5_2_120	4_2_633	7_2_1456	400_146_690	93_1_222	477_2_156	118_1_1	729_1_202
25_1_1	13_2_149	114_1_1	46_2_185	714_1_36	713_01_599	29_2_1	263_2_318	19_2_105	2109_1_297	5_2_125	4_2_663	7_2_1404	400_146_699	93_1_209	477_2_135	118_1_1	729_1_201
25_1_1	13_2_174	114_1_1	46_2_187	714_1_40	713_01_607	29_2_1	263_2_304	19_2_111	2109_1_287	5_2_134	4_2_655	7_2_1402	400_146_658	93_1_217	477_2_134	118_1_1	729_1_197
25_1_1	13_2_176	114_1_1	46_2_195	714_1_26	713_01_601	29_2_1	263_2_307	19_2_109	2109_1_296	5_2_149	4_2_646	7_2_1366	400_146_658	93_1_230	477_2_132	118_1_1	729_1_188
25_1_1	13_2_202	114_1_1	46_2_190	714_1_26	713_01_597	29_2_1	263_2_284	19_2_126	2109_1_284	5_2_129	4_2_673	7_2_1442	400_146_566	93_1_203	477_2_129	118_1_1	729_1_190
25_1_1	13_2_215	114_1_1	46_2_183	714_1_22	713_01_579	29_2_1	263_2_259	19_2_126	2109_1_286	5_2_138	4_2_676	7_2_1442	400_146_614	93_1_227	477_2_139	118_1_1	729_1_198
25_1_1	13_2_205	114_1_1	46_2_190	714_1_20	713_01_588	29_2_1	263_2_234	19_2_127	2109_1_280	5_2_142	4_2_641	7_2_1483	400_146_619	93_1_256	477_2_127	118_1_1	729_1_203
25_1_1	13_2_236	114_1_1	46_2_198	714_1_22	713_01_575	29_2_1	263_2_234	19_2_106	2109_1_249	5_2_131	4_2_622	7_2_1503	400_146_627	93_1_256	477_2_137	118_1_1	729_1_204
25_1_1	13_2_221	114_1_1	46_2_198	714_1_24	713_01_531	29_2_1	263_2_226	19_2_111	2109_1_259	5_2_144	4_2_628	7_2_1502	400_146_640	93_1_284	477_2_139	118_1_1	729_1_229
25_1_1	13_2_209	114_1_1	46_2_189	714_1_28	713_01_521	29_2_1	263_2_221	19_2_121	2109_1_254	5_2_134	4_2_648	7_2_1509	400_146_636	93_1_294	477_2_128	118_1_1	729_1_244
25_1_1	13_2_234	114_1_1	46_2_178	714_1_30	713_01_503	29_2_1	263_2_203	19_2_124	2109_1_242	5_2_129	4_2_638	7_2_1501	400_146_583	93_1_359	477_2_118	118_1_1	729_1_268
25_1_1	13_2_213	114_1_1	46_2_184	714_1_27	713_01_500	29_2_1	263_2_190	19_2_133	2109_1_245	5_2_140	4_2_620	7_2_1539	400_146_600	93_1_349	477_2_117	118_1_1	729_1_271
25_1_1	13_2_202	114_1_1	46_2_193	714_1_24	713_01_485	29_2_1	263_2_219	19_2_153	2109_1_227	5_2_146	4_2_628	7_2_1520	400_146_609	93_1_365	477_2_100	118_1_1	729_1_263
25_1_1	13_2_195	114_1_1	46_2_196	714_1_28	713_01_449	29_2_1	263_2_231	19_2_155	2109_1_226	5_2_178	4_2_627	7_2_1486	400_146_569	93_1_386	477_2_117	118_1_1	729_1_272
25_1_1	13_2_208	114_1_1	46_2_214	714_1_28	713_01_448	29_2_1	263_2_257	19_2_170	2109_1_235	5_2_159	4_2_588	7_2_1434	400_146_577	93_1_408	477_2_98	118_1_1	729_1_255
25_1_1	13_2_234	114_1_1	46_2_192	714_1_21	713_01_449	29_2_1	263_2_265	19_2_164	2109_1_232	5_2_148	4_2_588	7_2_1467	400_146_595	93_1_405	477_2_93	118_1_1	729_1_275
25_1_1	13_2_217	114_1_1	46_2_189	714_1_23	713_01_447	29_2_1	263_2_267	19_2_158	2109_1_218	5_2_160	4_2_574	7_2_1504	400_146_600	93_1_415	477_2_92	118_1_1	729_1_256
25_1_1	13_2_232	114_1_1	46_2_178	714_1_25	713_01_497	29_2_1	263_2_279	19_2_172	2109_1_213	5_2_147	4_2_572	7_2_1492	400_146_615	93_1_382	477_2_84	118_1_1	729_1_264
25_1_1	13_2_196	114_1_1	46_2_173	714_1_24	713_01_494	29_2_1	263_2_271	19_2_159	2109_1_200	5_2_149	4_2_606	7_2_1532	400_146_691	93_1_357	477_2_98	118_1_1	729_1_242
25_1_1	13_2_196	114_1_1	46_2_189	714_1_18	713_01_519	29_2_1	263_2_266	19_2_161	2109_1_198	5_2_136	4_2_670	7_2_1496	400_146_665	93_1_349	477_2_90	118_1_1	729_1_240
25_1_1	13_2_174	114_1_1	46_2_176	714_1_14	713_01_546	29_2_1	263_2_284	19_2_154	2109_1_185	5_2_143	4_2_707	7_2_1444	400_146_697	93_1_361	477_2_87	118_1_1	729_1_206
25_1_1	13_2_178	114_1_1	46_2_178	714_1_20	713_01_549	29_2_1	263_2_265	19_2_150	2109_1_209	5_2_145	4_2_697	7_2_1444	400_146_678	93_1_370	477_2_96	118_1_1	729_1_177
25_1_1	13_2_165	114_1_1	46_2_164	714_1_14	713_01_568	29_2_1	263_2_299	19_2_124	2109_1_216	5_2_141	4_2_656	7_2_1478	400_146_653	93_1_400	477_2_93	118_1_1	729_1_160
25_1_1	13_2_144	114_1_1	46_2_166	714_1_16	713_01_558	29_2_1	263_2_255	19_2_134	2109_1_218	5_2_149	4_2_678	7_2_1440	400_146_695	93_1_411	477_2_106	118_1_1	729_1_155
25_1_1	13_2_146	114_1_1	46_2_160	714_1_14	713_01_544	29_2_1	263_2_250	19_2_127	2109_1_224	5_2_140	4_2_676	7_2_1456	400_146_679	93_1_441	477_2_102	118_1_1	729_1_158
25_1_1	13_2_152	114_1_1	46_2_169	714_1_12	713_01_511	29_2_1	263_2_268	19_2_111	2109_1_228	5_2_171	4_2_685	7_2_1497	400_146_644	93_1_441	477_2_103	118_1_1	729_1_145
25_1_1	13_2_155	114_1_1	46_2_174	714_1_15	713_01_478	29_2_1	263_2_254	19_2_112	2109_1_232	5_2_175	4_2_702	7_2_1556	400_146_563	93_1_442	477_2_100	118_1_1	729_1_153
25_1_1	13_2_173	114_1_1	46_2_171	714_1_18	713_01_490	29_2_1	263_2_254	19_2_101	2109_1_238	5_2_209	4_2_682	7_2_1530	400_146_600	93_1_416	477_2_102	118_1_1	729_1_144
25_1_1	13_2_180	114_1_1	46_2_157	714_1_25	713_01_527	29_2_1	263_2_227	19_2_108	2109_1_238	5_2_199	4_2_669	7_2_1501	400_146_602	93_1_404	477_2_116	118_1_1	729_1_162
25_1_1	13_2_173	114_1_1	46_2_152	714_1_21	713_01_503	29_2_1	263_2_244	19_2_109	2109_1_236	5_2_182	4_2_656	7_2_1494	400_146_679	93_1_415	477_2_95	118_1_1	729_1_163
25_1_1	13_2_163	114_1_1	46_2_163	714_1_20	713_01_488	29_2_1	263_2_229	19_2_113	2109_1_229	5_2_167	4_2_692	7_2_1543	400_146_659	93_1_408	477_2_101	118_1_1	729_1_170
25_1_1	13_2_158	114_1_1	46_2_165	714_1_19	713_01_436	29_2_1	263_2_259	19_2_113	2109_1_210	5_2_128	4_2_709	7_2_1611	400_146_651	93_1_425	477_2_87	118_1_1	729_1_154
25_1_1	13_2_141	114_1_1	46_2_172	714_1_14	713_01_448	29_2_1	263_2_267	19_2_94	2109_1_178	5_2_125	4_2_755	7_2_1665	400_146_582	93_1_423	477_2_77	118_1_1	729_1_141
25_1_1	13_2_132	114_1_1	46_2_163	714_1_17	713_01_460	29_2_1	263_2_248	19_2_94	2109_1_183	5_2_134	4_2_793	7_2_1643	400_146_568	93_1_407	477_2_91	118_1_1	729_1_144
25_1_1	13_2_118	114_1_1	46_2_163	714_1_18	713_01_459	29_2_1	263_2_256	19_2_97	2109_1_193	5_2_121	4_2_786	7_2_1632	400_146_603	93_1_420	477_2_91	118_1_1	729_1_132
25_1_1	13_2_106	114_1_1	46_2_167	714_1_13	713_01_477	29_2_1	263_2_266	19_2_112	2109_1_194	5_2_121	4_2_769	7_2_1686	400_146_517	93_1_422	477_2_96	118_1_1	729_1_130
25_1_1	13_2_95	114_1_1	46_2_166	714_1_15	713_01_490	29_2_1	263_2_263	19_2_109	2109_1_175	5_2_121	4_2_778	7_2_1757	400_146_405	93_1_454	477_2_97	118_1_1	729_1_135
25_1_1	13_2_92	114_1_1	46_2_158	714_1_14	713_01_507	29_2_1	263_2_272	19_2_86	2109_1_180	5_2_121	4_2_764	7_2_1772	400_146_478	93_1_450	477_2_94	118_1_1	729_1_127
25_1_1	13_2_89	114_1_1	46_2_167	714_1_17	713_01_504	29_2_1	263_2_283	19_2_97	2109_1_181	5_2_143	4_2_695	7_2_1784	400_146_539	93_1_430	477_2_99	118_1_1	729_1_126
25_1_1	13_2_102	114_1_1	46_2_171	714_1_16	713_01_493	29_2_1	263_2_301	19_2_94	2109_1_177	5_2_131	4_2_659	7_2_1751	400_146_588	93_1_472	477_2_94	118_1_1	729_1_122
25_1_1	13_2_81	114_1_1	46_2_183	714_1_14	713_01_477	29_2_1	263_2_308	19_2_95	2109_1_174	5_2_138	4_2_624	7_2_1780	400_146_545	93_1_483	477_2_88	118_1_1	729_1_132
25_1_1	13_2_101	114_1_1	46_2_180	714_1_23	713_01_439	29_2_1	263_2_291	19_2_101	2109_1_148	5_2_135	4_2_634	7_2_1773	400_146_596	93_1_498	477_2_82	118_1_1	729_1_128
25_1_1	13_2_103	114_1_1	46_2_162	714_1_18	713_01_441	29_2_1	263_2_305	19_2_93	2109_1_149	5_2_131	4_2_683	7_2_1797	400_146_598	93_1_484	477_2_64	118_1_1	729_1_143
25_1_1	13_2_100	114_1_1	46_2_157	714_1_18	713_01_405	29_2_1	263_2_321	19_2_89	2109_1_135	5_2_128	4_2_678	7_2_1736	400_146_664	93_1_522	477_2_70	118_1_1	729_1_147
25_1_1	13_2_103	114_1_1	46_2_161	714_1_10	713_01_416	29_2_1	263_2_303	19_2_95	2109_1_133	5_2_122	4_2_715	7_2_1667	400_146_700	93_1_516	477_2_52	118_1_1	729_1_123
25_1_1	13_2_87	114_1_1	46_2_162	714_1_9	713_01_430	29_2_1	263_2_294	19_2_93	2109_1_138	5_2_121	4_2_724	7_2_1704	400_146_689	93_1_527	477_2_30	118_1_1	729_1_111
25_1_1	13_2_84	114_1_1	46_2_174	714_1_13	713_01_444	29_2_1	263_2_288	19_2_89	2109_1_152	5_2_146	4_2_750	7_2_1672	400_146_678	93_1_492	477_2_28	118_1_1	729_1_91
25_1_1	13_2_87	114_1_1	46_2_161	714_1_11	713_01_463	29_2_1	263_2_285	19_2_97	2109_1_164	5_2_151	4_2_746	7_2_1636	400_146_676	93_1_470	477_2_28	118_1_1	729_1_110
25_1_1	13_2_84	114_1_1	46_2_166	714_1_17	713_01_485	29_2_1	263_2_296	19_2_85	2109_1_162	5_2_160	4_2_734	7_2_1622	400_146_687	93_1_428	477_2_38	118_1_1	729_1_108
25_1_1	13_2_86	114_1_1	46_2_176	714_1_19	713_01_487	29_2_1	263_2_313	19_2_73	2109_1_171	5_2_164	4_2_751	7_2_1621	400_146_665	93_1_379	477_2_43	118_1_1	729_1_120
25_1_1	13_2_71	114_1_1	46_2_198	714_1_21	713_01_514	29_2_1	263_2_345	19_2_73	2109_1_171	5_2_187	4_2_717	7_2_1650	400_146_599	93_1_369	477_2_38	118_1_1	729_1_121
25_1_1	13_2_67	114_1_1	46_2_190	714_1_29	713_01_492	29_2_1	263_2_341	19_2_59	2109_1_184	5_2_201	4_2_720	7_2_1687	400_146_592	93_1_362	477_2_34	118_1_1	729_1_102
25_1_1	13_2_66	114_1_1	46_2_192	714_1_31	713_01_504	29_2_1	263_2_340	19_2_72	2109_1_188	5_2_206	4_2_724	7_2_1626	400_146_625	93_1_391	477_2_38	118_1_1	729_1_85
25_1_1	13_2_70	114_1_1	46_2_194	714_1_30	713_01_495	29_2_1	263_2_349	19_2_72	2109_1_196	5_2_198	4_2_734	7_2_1614	400_146_594	93_1_399	477_2_40	118_1_1	729_1_96
25_1_1	13_2_78	114_1_1	46_2_206	714_1_23	713_01_517	29_2_1	263_2_305	19_2_65	2109_1_199	5_2_197	4_2_771	7_2_1553	400_146_600	93_1_437	477_2_50	118_1_1	729_1_94
25_1_1	13_2_77	114_1_1	46_2_223	714_1_22	713_01_523	29_2_1	263_2_311	19_2_82	2109_1_194	5_2_177	4_2_785	7_2_1538	400_146_633	93_1_432	477_2_42	118_1_1	729_1_96
25_1_1	13_2_86	114_1_1	46_2_234	714_1_28	713_01_505	29_2_1	263_2_296	19_2_80	2109_1_218	5_2_173	4_2_815	7_2_1418	400_146_695	93_1_457	477_2_42	118_1_1	729_1_95
25_1_1	13_2_94	114_1_1	46_2_267	714_1_25	713_01_502	29_2_1	263_2_278	19_2_97	2109_1_243	5_2_174	4_2_776	7_2_1414	400_146_695	93_1_447	477_2_54	118_1_1	729_1_94
25_1_1	13_2_107	114_1_1	46_2_271	714_1_33	713_01_456	29_2_1	263_2_279	19_2_87	2109_1_261	5_2_169	4_2_806	7_2_1394	400_146_675	93_1_460	477_2_41	118_1_1	729_1_104
25_1_1	13_2_121	114_1_1	46_2_254	714_1_37	713_01_433	29_2_1	263_2_289	19_2_100	2109_1_238	5_2_197	4_2_794	7_2_1441	400_146_674	93_1_483	477_2_51	118_1_1	729_1_88
25_1_1	13_2_103	114_1_1	46_2_279	714_1_42	713_01_410	29_2_1	263_2_309	19_2_86	2109_1_234	5_2_204	4_2_818	7_2_1423	400_146_670	93_1_473	477_2_43	118_1_1	729_1_105
25_1_1	13_2_117	114_1_1	46_2_276	714_1_37	713_01_406	29_2_1	263_2_289	19_2_78	2109_1_225	5_2_212	4_2_823	7_2_1436	400_146_683	93_1_480	477_2_46	118_1_1	729_1_100
25_1_1	13_2_109	114_1_1	46_2_302	714_1_28	713_01_440	29_2_1	263_2_279	19_2_79	2109_1_219	5_2_216	4_2_826	7_2_1442	400_146_656	93_1_449	477_2_43	118_1_1	729_1_93
25_1_1	13_2_111	114_1_1	46_2_307	714_1_42	713_01_434	29_2_1	263_2_256	19_2_67	2109_1_201	5_2_218	4_2_851	7_2_1403	400_146_684	93_1_445	477_2_48	118_1_1	729_1_95
25_1_1	13_2_81	114_1_1	46_2_278	714_1_43	713_01_463	29_2_1	263_2_269	19_2_74	2109_1_172	5_2_215	4_2_785	7_2_1433	400_146_686	93_1_453	477_2_50	118_1_1	729_1_103
25_1_1	13_2_75	114_1_1	46_2_271	714_1_40	713_01_482	29_2_1	263_2_258	19_2_62	2109_1_164	5_2_209	4_2_772	7_2_1376	400_146_744	93_1_453	477_2_54	118_1_1	729_1_114
25_1_1	13_2_82	114_1_1	46_2_238	714_1_37	713_01_461	29_2_1	263_2_273	19_2_53	2109_1_179	5_2_224	4_2_761	7_2_1393	400_146_742	93_1_441	477_2_59	118_1_1	729_1_116
25_1_1	13_2_88	114_1_1	46_2_254	714_1_31	713_01_492	29_2_1	263_2_269	19_2_36	2109_1_188	5_2_238	4_2_672	7_2_1431	400_146_744	93_1_438	477_2_64	118_1_1	729_1_103
25_1_1	13_2_85	114_1_1	46_2_273	714_1_44	713_01_465	29_2_1	263_2_268	19_2_34	2109_1_194	5_2_210	4_2_673	7_2_1451	400_146_679	93_1_449	477_2_70	118_1_1	729_1_130
25_1_1	13_2_81	114_1_1	46_2_273	714_1_44	713_01_442	29_2_1	263_2_288	19_2_39	2109_1_206	5_2_212	4_2_621	7_2_1460	400_146_650	93_1_457	477_2_76	118_1_1	729_1_126
25_1_1	13_2_75	114_1_1	46_2_295	714_1_45	713_01_472	29_2_1	263_2_286	19_2_43	2109_1_222	5_2_210	4_2_620	7_2_1479	400_146_581	93_1_440	477_2_81	118_1_1	729_1_124
25_1_1	13_2_72	114_1_1	46_2_286	714_1_47	713_01_469	29_2_1	263_2_309	19_2_43	2109_1_223	5_2_193	4_2_648	7_2_1494	400_146_554	93_1_458	477_2_77	118_1_1	729_1_138
25_1_1	13_2_88	114_1_1	46_2_294	714_1_49	713_01_489	29_2_1	263_2_320	19_2_52	2109_1_200	5_2_181	4_2_672	7_2_1483	400_146_543	93_1_461	477_2_85	118_1_1	729_1_123
25_1_1	13_2_80	114_1_1	46_2_311	714_1_67	713_01_506	29_2_1	263_2_319	19_2_53	2109_1_211	5_2_196	4_2_696	7_2_1455	400_146_541	93_1_454	477_2_78	118_1_1	729_1_122
25_1_1	13_2_83	114_1_1	46_2_296	714_1_58	713_01_473	29_2_1	263_2_355	19_2_51	2109_1_204	5_2_211	4_2_707	7_2_1412	400_146_579	93_1_479	477_2_87	118_1_1	729_1_128
25_1_1	13_2_94	114_1_1	46_2_293	714_1_67	713_01_450	29_2_1	263_2_342	19_2_50	2109_1_190	5_2_189	4_2_743	7_2_1421	400_146_613	93_1_490	477_2_90	118_1_1	729_1_107
25_1_1	13_2_80	114_1_1	46_2_288	714_1_62	713_01_460	29_2_1	263_2_327	19_2_37	2109_1_199	5_2_195	4_2_773	7_2_1448	400_146_527	93_1_518	477_2_96	118_1_1	729_1_86
25_1_1	13_2_90	114_1_1	46_2_279	714_1_47	713_01_461	29_2_1	263_2_352	19_2_28	2109_1_188	5_2_196	4_2_814	7_2_1487	400_146_427	93_1_511	477_2_94	118_1_1	729_1_98
25_1_1	13_2_79	114_1_1	46_2_254	714_1_63	713_01_457	29_2_1	263_2_348	19_2_27	2109_1_192	5_2_178	4_2_846	7_2_1441	400_146_476	93_1_522	477_2_108	118_1_1	729_1_107
25_1_1	13_2_59	114_1_1	46_2_245	714_1_64	713_01_433	29_2_1	263_2_381	19_2_37	2109_1_195	5_2_166	4_2_816	7_2_1435	400_146_573	93_1_517	477_2_100	118_1_1	729_1_110
25_1_1	13_2_61	114_1_1	46_2_253	714_1_71	713_01_444	29_2_1	263_2_368	19_2_38	2109_1_208	5_2_182	4_2_826	7_2_1421	400_146_615	93_1_492	477_2_98	118_1_1	729_1_107
25_1_1	13_2_50	114_1_1	46_2_248	714_1_62	713_01_427	29_2_1	263_2_388	19_2_37	2109_1_211	5_2_180	4_2_802	7_2_1374	400_146_633	93_1_521	477_2_91	118_1_1	729_1_126
25_1_1	13_2_44	114_1_1	46_2_262	714_1_60	713_01_443	29_2_1	263_2_387	19_2_31	2109_1_186	5_2_201	4_2_867	7_2_1346	400_146_577	93_1_490	477_2_82	118_1_1	729_1_139
25_1_1	13_2_45	114_1_1	46_2_256	714_1_76	713_01_448	29_2_1	263_2_350	19_2_37	2109_1_193	5_2_205	4_2_874	7_2_1306	400_146_547	93_1_508	477_2_62	118_1_1	729_1_148
25_1_1	13_2_53	114_1_1	46_2_253	714_1_56	713_01_433	29_2_1	263_2_344	19_2_42	2109_1_218	5_2_209	4_2_865	7_2_1359	400_146_567	93_1_489	477_2_42	118_1_1	729_1_142
25_1_1	13_2_47	114_1_1	46_2_249	714_1_64	713_01_469	29_2_1	263_2_318	19_2_47	2109_1_211	5_2_228	4_2_871	7_2_1359	400_146_596	93_1_484	477_2_25	118_1_1	729_1_140
25_1_1	13_2_42	114_1_1	46_2_226	714_1_63	713_01_441	29_2_1	263_2_313	19_2_50	2109_1_219	5_2_214	4_2_851	7_2_1476	400_146_612	93_1_479	477_2_30	118_1_1	729_1_129
25_1_1	13_2_38	114_1_1	46_2_228	714_1_51	713_01_449	29_2_1	263_2_316	19_2_48	2109_1_177	5_2_222	4_2_859	7_2_1443	400_146_656	93_1_491	477_2_37	118_1_1	729_1_124
25_1_1	13_2_54	114_1_1	46_2_198	714_1_67	713_01_418	29_2_1	263_2_348	19_2_45	2109_1_210	5_2_210	4_2_877	7_2_1424	400_146_650	93_1_477	477_2_36	118_1_1	729_1_114
25_1_1	13_2_53	114_1_1	46_2_218	714_1_68	713_01_389	29_2_1	263_2_355	19_2_36	2109_1_212	5_2_197	4_2_895	7_2_1388	400_146_664	93_1_455	477_2_35	118_1_1	729_1_101
25_1_1	13_2_61	114_1_1	46_2_219	714_1_66	713_01_380	29_2_1	263_2_323	19_2_28	2109_1_206	5_2_214	4_2_915	7_2_1348	400_146_708	93_1_462	477_2_41	118_1_1	729_1_103
25_1_1	13_2_57	114_1_1	46_2_222	714_1_71	713_01_343	29_2_1	263_2_341	19_2_31	2109_1_201	5_2_192	4_2_910	7_2_1369	400_146_708	93_1_458	477_2_46	118_1_1	729_1_105
25_1_1	13_2_40	114_1_1	46_2_247	714_1_64	713_01_351	29_2_1	263_2_348	19_2_33	2109_1_182	5_2_195	4_2_913	7_2_1423	400_146_649	93_1_437	477_2_39	118_1_1	729_1_121
25_1_1	13_2_57	114_1_1	46_2_260	714_1_79	713_01_331	29_2_1	263_2_351	19_2_25	2109_1_197	5_2_182	4_2_868	7_2_1466	400_146_642	93_1_440	477_2_33	118_1_1	729_1_117
25_1_1	13_2_49	114_1_1	46_2_272	714_1_76	713_01_330	29_2_1	263_2_335	19_2_32	2109_1_174	5_2_187	4_2_844	7_2_1463	400_146_657	93_1_486	477_2_38	118_1_1	729_1_119
25_1_1	13_2_57	114_1_1	46_2_293	714_1_70	713_01_316	29_2_1	263_2_302	19_2_30	2109_1_171	5_2_200	4_2_836	7_2_1472	400_146_662	93_1_506	477_2_35	118_1_1	729_1_124
25_1_1	13_2_59	114_1_1	46_2_264	714_1_71	713_01_296	29_2_1	263_2_322	19_2_29	2109_1_168	5_2_194	4_2_830	7_2_1553	400_146_647	93_1_523	477_2_35	118_1_1	729_1_118
25_1_1	13_2_63	114_1_1	46_2_243	714_1_74	713_01_304	29_2_1	263_2_317	19_2_39	2109_1_169	5_2_196	4_2_813	7_2_1531	400_146_627	93_1_539	477_2_38	118_1_1	729_1_117
25_1_1	13_2_60	114_1_1	46_2_244	714_1_65	713_01_322	29_2_1	263_2_338	19_2_33	2109_1_170	5_2_175	4_2_780	7_2_1529	400_146_658	93_1_555	477_2_42	118_1_1	729_1_101
25_1_1	13_2_43	114_1_1	46_2_239	714_1_78	713_01_302	29_2_1	263_2_316	19_2_32	2109_1_169	5_2_194	4_2_773	7_2_1604	400_146_635	93_1_557	477_2_44	118_1_1	729_1_96
25_1_1	13_2_46	114_1_1	46_2_233	714_1_73	713_01_321	29_2_1	263_2_348	19_2_35	2109_1_164	5_2_157	4_2_793	7_2_1596	400_146_580	93_1_568	477_2_46	118_1_1	729_1_104
25_1_1	13_2_56	114_1_1	46_2_217	714_1_77	713_01_351	29_2_1	263_2_380	19_2_32	2109_1_171	5_2_148	4_2_808	7_2_1538	400_146_575	93_1_571	477_2_41	118_1_1	729_1_119
25_1_1	13_2_47	114_1_1	46_2_232	714_1_75	713_01_350	29_2_1	263_2_379	19_2_33	2109_1_171	5_2_143	4_2_795	7_2_1558	400_146_608	93_1_559	477_2_47	118_1_1	729_1_120
25_1_1	13_2_49	114_1_1	46_2_220	714_1_68	713_01_376	29_2_1	263_2_391	19_2_29	2109_1_174	5_2_119	4_2_785	7_2_1527	400_146_651	93_1_586	477_2_43	118_1_1	729_1_124
25_1_1	13_2_62	114_1_1	46_2_223	714_1_52	713_01_323	29_2_1	263_2_396	19_2_33	2109_1_185	5_2_125	4_2_780	7_2_1544	400_146_646	93_1_610	477_2_36	118_1_1	729_1_120
25_1_1	13_2_67	114_1_1	46_2_219	714_1_38	713_01_311	29_2_1	263_2_436	19_2_36	2109_1_195	5_2_130	4_2_755	7_2_1496	400_146_710	93_1_601	477_2_37	118_1_1	729_1_117
25_1_1	13_2_84	114_1_1	46_2_226	714_1_36	713_01_283	29_2_1	263_2_413	19_2_37	2109_1_176	5_2_139	4_2_764	7_2_1513	400_146_676	93_1_617	477_2_29	118_1_1	729_1_121
25_1_1	13_2_89	114_1_1	46_2_257	714_1_37	713_01_264	29_2_1	263_2_368	19_2_37	2109_1_150	5_2_114	4_2_776	7_2_1554	400_146_655	93_1_587	477_2_34	118_1_1	729_1_133
25_1_1	13_2_99	114_1_1	46_2_265	714_1_43	713_01_281	29_2_1	263_2_372	19_2_37	2109_1_124	5_2_101	4_2_802	7_2_1555	400_146_611	93_1_581	477_2_45	118_1_1	729_1_118
25_1_1	13_2_90	114_1_1	46_2_277	714_1_49	713_01_287	29_2_1	263_2_366	19_2_24	2109_1_136	5_2_102	4_2_798	7_2_1574	400_146_604	93_1_520	477_2_44	118_1_1	729_1_127
25_1_1	13_2_94	114_1_1	46_2_297	714_1_49	713_01_277	29_2_1	263_2_362	19_2_35	2109_1_136	5_2_109	4_2_801	7_2_1626	400_146_628	93_1_492	477_2_38	118_1_1	729_1_118
25_1_1	13_2_89	114_1_1	46_2_312	714_1_56	713_01_273	29_2_1	263_2_373	19_2_37	2109_1_139	5_2_106	4_2_787	7_2_1620	400_146_649	93_1_467	477_2_43	118_1_1	729_1_108
25_1_1	13_2_90	114_1_1	46_2_278	714_1_62	713_01_256	29_2_1	263_2_352	19_2_33	2109_1_135	5_2_103	4_2_795	7_2_1714	400_146_636	93_1_456	477_2_34	118_1_1	729_1_108
25_1_1	13_2_90	114_1_1	46_2_260	714_1_60	713_01_257	29_2_1	263_2_331	19_2_29	2109_1_142	5_2_108	4_2_814	7_2_1702	400_146_658	93_1_457	477_2_38	118_1_1	729_1_119
25_1_1	13_2_82	114_1_1	46_2_274	714_1_67	713_01_248	29_2_1	263_2_329	19_2_30	2109_1_159	5_2_104	4_2_834	7_2_1672	400_146_668	93_1_467	477_2_29	118_1_1	729_1_113
25_1_1	13_2_91	114_1_1	46_2_283	714_1_57	713_01_258	29_2_1	263_2_344	19_2_31	2109_1_159	5_2_104	4_2_852	7_2_1621	400_146_672	93_1_481	477_2_22	118_1_1	729_1_116
25_1_1	13_2_99	114_1_1	46_2_282	714_1_52	713_01_245	29_2_1	263_2_334	19_2_26	2109_1_160	5_2_115	4_2_862	7_2_1638	400_146_651	93_1_507	477_2_25	118_1_1	729_1_111
25_1_1	13_2_95	114_1_1	46_2_285	714_1_53	713_01_246	29_2_1	263_2_332	19_2_30	2109_1_166	5_2_112	4_2_853	7_2_1676	400_146_632	93_1_505	477_2_22	118_1_1	729_1_111
25_1_1	13_2_100	114_1_1	46_2_286	714_1_40	713_01_226	29_2_1	263_2_351	19_2_30	2109_1_158	5_2_117	4_2_853	7_2_1640	400_146_702	93_1_524	477_2_19	118_1_1	729_1_101
25_1_1	13_2_94	114_1_1	46_2_284	714_1_48	713_01_228	29_2_1	263_2_352	19_2_38	2109_1_149	5_2_123	4_2_849	7_2_1637	400_146_735	93_1_507	477_2_14	118_1_1	729_1_106
25_1_1	13_2_82	114_1_1	46_2_293	714_1_40	713_01_216	29_2_1	263_2_341	19_2_44	2109_1_135	5_2_136	4_2_865	7_2_1637	400_146_774	93_1_541	477_2_11	118_1_1	729_1_103
25_1_1	13_2_81	114_1_1	46_2_299	714_1_46	713_01_234	29_2_1	263_2_342	19_2_37	2109_1_138	5_2_123	4_2_829	7_2_1663	400_146_770	93_1_543	477_2_12	118_1_1	729_1_112
25_1_1	13_2_83	114_1_1	46_2_308	714_1_40	713_01_239	29_2_1	263_2_357	19_2_35	2109_1_142	5_2_119	4_2_798	7_2_1601	400_146_753	93_1_548	477_2_12	118_1_1	729_1_127
25_1_1	13_2_81	114_1_1	46_2_320	714_1_31	713_01_234	29_2_1	263_2_368	19_2_43	2109_1_151	5_2_111	4_2_797	7_2_1617	400_146_744	93_1_481	477_2_9	118_1_1	729_1_139
25_1_1	13_2_82	114_1_1	46_2_309	714_1_29	713_01_252	29_2_1	263_2_373	19_2_52	2109_1_144	5_2_107	4_2_813	7_2_1609	400_146_701	93_1_424	477_2_9	118_1_1	729_1_152
25_1_1	13_2_89	114_1_1	46_2_325	714_1_21	713_01_253	29_2_1	263_2_385	19_2_47	2109_1_152	5_2_97	4_2_802	7_2_1633	400_146_663	93_1_384	477_2_12	118_1_1	729_1_156
25_1_1	13_2_93	114_1_1	46_2_281	714_1_21	713_01_242	29_2_1	263_2_380	19_2_52	2109_1_168	5_2_86	4_2_793	7_2_1708	400_146_717	93_1_358	477_2_13	118_1_1	729_1_162
25_1_1	13_2_83	114_1_1	46_2_239	714_1_16	713_01_269	29_2_1	263_2_400	19_2_43	2109_1_166	5_2_87	4_2_754	7_2_1809	400_146_695	93_1_377	477_2_13	118_1_1	729_1_158
25_1_1	13_2_91	114_1_1	46_2_214	714_1_21	713_01_252	29_2_1	263_2_391	19_2_54	2109_1_178	5_2_71	4_2_780	7_2_1845	400_146_650	93_1_397	477_2_21	118_1_1	729_1_158
25_1_1	13_2_86	114_1_1	46_2_196	714_1_32	713_01_275	29_2_1	263_2_351	19_2_54	2109_1_163	5_2_75	4_2_758	7_2_1842	400_146_617	93_1_430	477_2_12	118_1_1	729_1_177
25_1_1	13_2_102	114_1_1	46_2_218	714_1_30	713_01_254	29_2_1	263_2_333	19_2_59	2109_1_144	5_2_84	4_2_784	7_2_1845	400_146_634	93_1_429	477_2_10	118_1_1	729_1_177
25_1_1	13_2_101	114_1_1	46_2_212	714_1_31	713_01_266	29_2_1	263_2_314	19_2_56	2109_1_138	5_2_80	4_2_814	7_2_1859	400_146_661	93_1_427	477_2_4	118_1_1	729_1_176
25_1_1	13_2_90	114_1_1	46_2_228	714_1_24	713_01_264	29_2_1	263_2_329	19_2_45	2109_1_123	5_2_93	4_2_788	7_2_1882	400_146_704	93_1_428	477_2_7	118_1_1	729_1_158
25_1_1	13_2_85	114_1_1	46_2_229	714_1_25	713_01_263	29_2_1	263_2_331	19_2_49	2109_1_122	5_2_93	4_2_788	7_2_1887	400_146_666	93_1_414	477_2_9	118_1_1	729_1_160
25_1_1	13_2_83	114_1_1	46_2_240	714_1_20	713_01_283	29_2_1	263_2_298	19_2_55	2109_1_114	5_2_83	4_2_776	7_2_1908	400_146_644	93_1_433	477_2_9	118_1_1	729_1_162
25_1_1	13_2_77	114_1_1	46_2_246	714_1_17	713_01_270	29_2_1	263_2_326	19_2_57	2109_1_111	5_2_108	4_2_743	7_2_1893	400_146_656	93_1_427	477_2_6	118_1_1	729_1_151
25_1_1	13_2_61	114_1_1	46_2_239	714_1_22	713_01_267	29_2_1	263_2_291	19_2_64	2109_1_125	5_2_107	4_2_766	7_2_1899	400_146_601	93_1_442	477_2_4	118_1_1	729_1_141
25_1_1	13_2_51	114_1_1	46_2_244	714_1_17	713_01_255	29_2_1	263_2_316	19_2_71	2109_1_97	5_2_100	4_2_746	7_2_1907	400_146_615	93_1_487	477_2_3	118_1_1	729_1_152
25_1_1	13_2_49	114_1_1	46_2_236	714_1_20	713_01_239	29_2_1	263_2_333	19_2_65	2109_1_111	5_2_92	4_2_722	7_2_1923	400_146_661	93_1_484	477_2_4	118_1_1	729_1_162
25_1_1	13_2_62	114_1_1	46_2_250	714_1_26	713_01_248	29_2_1	263_2_329	19_2_68	2109_1_114	5_2_84	4_2_707	7_2_1929	400_146_584	93_1_510	477_2_2	118_1_1	729_1_165
25_1_1	13_2_60	114_1_1	46_2_269	714_1_22	713_01_225	29_2_1	263_2_375	19_2_56	2109_1_130	5_2_79	4_2_686	7_2_1980	400_146_549	93_1_509	477_2_4	118_1_1	729_1_171
25_1_1	13_2_76	114_1_1	46_2_274	714_1_17	713_01_199	29_2_1	263_2_378	19_2_58	2109_1_132	5_2_88	4_2_634	7_2_1973	400_146_581	93_1_527	477_2_5	118_1_1	729_1_182
25_1_1	13_2_71	114_1_1	46_2_298	714_1_14	713_01_215	29_2_1	263_2_388	19_2_47	2109_1_112	5_2_80	4_2_573	7_2_2009	400_146_609	93_1_540	477_2_7	118_1_1	729_1_194
25_1_1	13_2_59	114_1_1	46_2_279	714_1_13	713_01_203	29_2_1	263_2_379	19_2_38	2109_1_137	5_2_76	4_2_528	7_2_2078	400_146_589	93_1_549	477_2_7	118_1_1	729_1_201
25_1_1	13_2_70	114_1_1	46_2_300	714_1_15	713_01_202	29_2_1	263_2_350	19_2_48	2109_1_129	5_2_75	4_2_529	7_2_2095	400_146_540	93_1_561	477_2_5	118_1_1	729_1_207
25_1_1	13_2_67	114_1_1	46_2_295	714_1_8	713_01_199	29_2_1	263_2_387	19_2_43	2109_1_129	5_2_75	4_2_491	7_2_2091	400_146_572	93_1_532	477_2_6	118_1_1	729_1_215
25_1_1	13_2_77	114_1_1	46_2_278	714_1_10	713_01_186	29_2_1	263_2_355	19_2_53	2109_1_139	5_2_77	4_2_498	7_2_2088	400_146_631	93_1_528	477_2_4	118_1_1	729_1_203
25_1_1	13_2_64	114_1_1	46_2_244	714_1_4	713_01_222	29_2_1	263_2_333	19_2_44	2109_1_144	5_2_66	4_2_495	7_2_2130	400_146_664	93_1_511	477_2_7	118_1_1	729_1_187
25_1_1	13_2_48	114_1_1	46_2_223	714_1_3	713_01_231	29_2_1	263_2_338	19_2_42	2109_1_153	5_2_66	4_2_530	7_2_2096	400_146_660	93_1_501	477_2_4	118_1_1	729_1_196
25_1_1	13_2_42	114_1_1	46_2_213	714_1_6	713_01_211	29_2_1	263_2_299	19_2_47	2109_1_175	5_2_65	4_2_571	7_2_2139	400_146_628	93_1_520	477_2_2	118_1_1	729_1_191
25_1_1	13_2_37	114_1_1	46_2_208	714_1_8	713_01_208	29_2_1	263_2_296	19_2_38	2109_1_152	5_2_70	4_2_610	7_2_2164	400_146_584	93_1_507	477_2_1	118_1_1	729_1_201
25_1_1	13_2_49	114_1_1	46_2_225	714_1_6	713_01_185	29_2_1	263_2_281	19_2_44	2109_1_164	5_2_67	4_2_645	7_2_2141	400_146_552	93_1_546	477_2_2	118_1_1	729_1_196
25_1_1	13_2_49	114_1_1	46_2_227	714_1_5	713_01_193	29_2_1	263_2_306	19_2_50	2109_1_160	5_2_71	4_2_667	7_2_2143	400_146_561	93_1_513	477_2_2	118_1_1	729_1_194
25_1_1	13_2_63	114_1_1	46_2_240	714_1_3	713_01_187	29_2_1	263_2_309	19_2_49	2109_1_152	5_2_64	4_2_642	7_2_2120	400_146_595	93_1_520	477_2_1	118_1_1	729_1_206
25_1_1	13_2_70	114_1_1	46_2_230	714_1_6	713_01_152	263_2_295	19_2_54	2109_1_155	5_2_59	4_2_651	7_2_2171	400_146_571	93_1_540	118_1_1	729_1_192
25_1_1	13_2_70	114_1_1	46_2_227	714_1_7	713_01_150	263_2_329	19_2_43	2109_1_132	5_2_68	4_2_652	7_2_2223	400_146_505	93_1_532	118_1_1	729_1_203
25_1_1	13_2_70	114_1_1	46_2_223	714_1_7	713_01_133	263_2_309	19_2_42	2109_1_131	5_2_55	4_2_647	7_2_2253	400_146_551	93_1_551	118_1_1	729_1_189
25_1_1	13_2_60	114_1_1	46_2_221	714_1_7	713_01_159	263_2_323	19_2_49	2109_1_117	5_2_63	4_2_576	7_2_2259	400_146_574	93_1_541	118_1_1	729_1_185
25_1_1	13_2_71	114_1_1	46_2_215	714_1_9	713_01_171	263_2_305	19_2_50	2109_1_101	5_2_65	4_2_529	7_2_2302	400_146_595	93_1_537	118_1_1	729_1_172
25_1_1	13_2_67	114_1_1	46_2_195	714_1_8	713_01_163	263_2_310	19_2_67	2109_1_92	5_2_52	4_2_528	7_2_2333	400_146_578	93_1_570	118_1_1	729_1_168
25_1_1	13_2_61	114_1_1	46_2_187	714_1_4	713_01_170	263_2_305	19_2_56	2109_1_93	5_2_56	4_2_525	7_2_2283	400_146_590	93_1_612	118_1_1	729_1_179
25_1_1	13_2_72	114_1_1	46_2_173	714_1_2	713_01_169	263_2_289	19_2_59	2109_1_90	5_2_49	4_2_552	7_2_2282	400_146_601	93_1_589	118_1_1	729_1_183
25_1_1	13_2_65	114_1_1	46_2_179	714_1_1	713_01_169	263_2_304	19_2_67	2109_1_87	5_2_52	4_2_579	7_2_2244	400_146_612	93_1_561	118_1_1	729_1_189
25_1_1	13_2_68	114_1_1	46_2_147	713_01_185	263_2_306	19_2_73	2109_1_98	5_2_64	4_2_542	7_2_2232	400_146_622	93_1_563	729_1_177
25_1_1	13_2_76	114_1_1	46_2_143	713_01_188	263_2_293	19_2_78	2109_1_90	5_2_61	4_2_583	7_2_2232	400_146_630	93_1_562	729_1_167
25_1_1	13_2_74	114_1_1	46_2_149	713_01_179	263_2_331	19_2_67	2109_1_81	5_2_72	4_2_607	7_2_2199	400_146_591	93_1_554	729_1_179
25_1_1	13_2_69	114_1_1	46_2_161	713_01_173	263_2_342	19_2_70	2109_1_72	5_2_62	4_2_658	7_2_2194	400_146_576	93_1_531	729_1_163
25_1_1	13_2_70	114_1_1	46_2_165	713_01_207	263_2_355	19_2_79	2109_1_57	5_2_63	4_2_695	7_2_2194	400_146_500	93_1_514	729_1_174
25_1_1	13_2_67	114_1_1	46_2_157	713_01_219	263_2_341	19_2_69	2109_1_58	5_2_62	4_2_664	7_2_2201	400_146_482	93_1_574	729_1_162
25_1_1	13_2_47	114_1_1	46_2_176	713_01_207	263_2_299	19_2_86	2109_1_71	5_2_53	4_2_709	7_2_2224	400_146_520	93_1_540	729_1_158
25_1_1	13_2_49	114_1_1	46_2_184	713_01_226	263_2_310	19_2_81	2109_1_75	5_2_53	4_2_652	7_2_2277	400_146_537	93_1_509	729_1_152
25_1_1	13_2_54	114_1_1	46_2_195	713_01_222	263_2_290	19_2_79	2109_1_75	5_2_57	4_2_655	7_2_2309	400_146_578	93_1_476	729_1_147
25_1_1	13_2_67	114_1_1	46_2_188	713_01_208	263_2_289	19_2_76	2109_1_66	5_2_74	4_2_658	7_2_2252	400_146_645	93_1_475	729_1_156
25_1_1	13_2_68	114_1_1	46_2_202	713_01_197	263_2_300	19_2_69	2109_1_69	5_2_87	4_2_610	7_2_2242	400_146_731	93_1_460	729_1_154
25_1_1	13_2_62	114_1_1	46_2_175	713_01_197	263_2_301	19_2_80	2109_1_86	5_2_82	4_2_557	7_2_2301	400_146_740	93_1_422	729_1_159
25_1_1	13_2_68	114_1_1	46_2_195	713_01_195	263_2_325	19_2_79	2109_1_90	5_2_73	4_2_537	7_2_2227	400_146_660	93_1_467	729_1_175
25_1_1	13_2_69	114_1_1	46_2_199	713_01_192	263_2_328	19_2_77	2109_1_85	5_2_68	4_2_565	7_2_2238	400_146_601	93_1_475	729_1_164
25_1_1	13_2_66	114_1_1	46_2_183	713_01_205	263_2_329	19_2_78	2109_1_77	5_2_66	4_2_573	7_2_2225	400_146_624	93_1_518	729_1_151
25_1_1	13_2_65	114_1_1	46_2_204	713_01_181	263_2_321	19_2_64	2109_1_67	5_2_50	4_2_587	7_2_2246	400_146_677	93_1_537	729_1_142
25_1_1	13_2_62	114_1_1	46_2_182	713_01_186	263_2_331	19_2_72	2109_1_64	5_2_69	4_2_594	7_2_2200	400_146_675	93_1_524	729_1_140
25_1_1	13_2_63	114_1_1	46_2_197	713_01_191	263_2_321	19_2_64	2109_1_81	5_2_66	4_2_600	7_2_2182	400_146_646	93_1_546	729_1_146
25_1_1	13_2_61	114_1_1	46_2_185	713_01_171	263_2_322	19_2_54	2109_1_76	5_2_68	4_2_622	7_2_2165	400_146_690	93_1_547	729_1_154
25_1_1	13_2_61	114_1_1	46_2_179	713_01_171	263_2_305	19_2_60	2109_1_75	5_2_67	4_2_628	7_2_2236	400_146_610	93_1_547	729_1_160
25_1_1	13_2_57	114_1_1	46_2_195	713_01_165	263_2_294	19_2_68	2109_1_80	5_2_70	4_2_640	7_2_2235	400_146_554	93_1_555	729_1_155
25_1_1	13_2_62	114_1_1	46_2_192	713_01_161	263_2_279	19_2_68	2109_1_78	5_2_76	4_2_635	7_2_2259	400_146_535	93_1_575	729_1_163
25_1_1	13_2_68	114_1_1	46_2_191	713_01_162	263_2_291	19_2_58	2109_1_77	5_2_69	4_2_610	7_2_2290	400_146_573	93_1_568	729_1_161
25_1_1	13_2_69	114_1_1	46_2_197	713_01_154	263_2_316	19_2_48	2109_1_73	5_2_66	4_2_605	7_2_2336	400_146_515	93_1_562	729_1_159
25_1_1	13_2_73	114_1_1	46_2_159	713_01_155	263_2_313	19_2_55	2109_1_64	5_2_59	4_2_603	7_2_2391	400_146_525	93_1_570	729_1_161
25_1_1	13_2_64	114_1_1	46_2_153	713_01_154	263_2_288	19_2_46	2109_1_63	5_2_53	4_2_627	7_2_2424	400_146_581	93_1_570	729_1_155
25_1_1	13_2_62	114_1_1	46_2_129	713_01_128	263_2_294	19_2_57	2109_1_53	5_2_55	4_2_630	7_2_2431	400_146_615	93_1_562	729_1_152
25_1_1	13_2_65	114_1_1	46_2_150	713_01_130	263_2_292	19_2_65	2109_1_49	5_2_60	4_2_623	7_2_2381	400_146_611	93_1_567	729_1_154
25_1_1	13_2_68	114_1_1	46_2_144	713_01_106	263_2_290	19_2_53	2109_1_51	5_2_62	4_2_606	7_2_2423	400_146_634	93_1_581	729_1_144
25_1_1	13_2_70	114_1_1	46_2_159	713_01_106	263_2_295	19_2_69	2109_1_49	5_2_77	4_2_636	7_2_2377	400_146_654	93_1_567	729_1_127
25_1_1	13_2_70	114_1_1	46_2_165	713_01_113	263_2_296	19_2_49	2109_1_53	5_2_72	4_2_612	7_2_2349	400_146_699	93_1_575	729_1_115
25_1_1	13_2_75	114_1_1	46_2_136	713_01_106	263_2_303	19_2_51	2109_1_59	5_2_87	4_2_681	7_2_2330	400_146_677	93_1_584	729_1_113
25_1_1	13_2_68	114_1_1	46_2_159	713_01_104	263_2_258	19_2_45	2109_1_70	5_2_84	4_2_660	7_2_2333	400_146_703	93_1_623	729_1_99
25_1_1	13_2_54	114_1_1	46_2_150	713_01_108	263_2_229	19_2_50	2109_1_62	5_2_85	4_2_702	7_2_2370	400_146_740	93_1_593	729_1_99
25_1_1	13_2_59	114_1_1	46_2_164	713_01_103	263_2_235	19_2_49	2109_1_56	5_2_88	4_2_685	7_2_2322	400_146_778	93_1_590	729_1_84
25_1_1	13_2_59	114_1_1	46_2_157	713_01_102	263_2_226	19_2_40	2109_1_48	5_2_80	4_2_722	7_2_2389	400_146_766	93_1_544	729_1_79
25_1_1	13_2_57	114_1_1	46_2_136	713_01_92	263_2_234	19_2_47	2109_1_50	5_2_94	4_2_732	7_2_2358	400_146_724	93_1_557	729_1_89
25_1_1	13_2_60	114_1_1	46_2_153	713_01_100	263_2_239	19_2_46	2109_1_50	5_2_89	4_2_744	7_2_2305	400_146_677	93_1_560	729_1_84
25_1_1	13_2_61	114_1_1	46_2_140	713_01_94	263_2_241	19_2_49	2109_1_56	5_2_91	4_2_766	7_2_2311	400_146_637	93_1_546	729_1_88
25_1_1	13_2_58	114_1_1	46_2_142	713_01_76	263_2_264	19_2_48	2109_1_56	5_2_92	4_2_779	7_2_2341	400_146_586	93_1_600	729_1_96
25_1_1	13_2_59	114_1_1	46_2_144	713_01_82	263_2_282	19_2_37	2109_1_56	5_2_82	4_2_735	7_2_2372	400_146_590	93_1_599	729_1_88
25_1_1	13_2_58	114_1_1	46_2_166	713_01_64	263_2_295	19_2_36	2109_1_65	5_2_97	4_2_664	7_2_2347	400_146_579	93_1_641	729_1_96
25_1_1	13_2_56	114_1_1	46_2_149	713_01_63	263_2_325	19_2_28	2109_1_64	5_2_105	4_2_624	7_2_2375	400_146_594	93_1_668	729_1_97
25_1_1	13_2_58	114_1_1	46_2_141	713_01_58	263_2_365	19_2_23	2109_1_63	5_2_126	4_2_595	7_2_2350	400_146_657	93_1_648	729_1_101
25_1_1	13_2_64	114_1_1	46_2_152	713_01_54	263_2_355	19_2_24	2109_1_70	5_2_129	4_2_587	7_2_2337	400_146_675	93_1_669	729_1_107
25_1_1	13_2_75	114_1_1	46_2_146	713_01_69	263_2_351	19_2_17	2109_1_63	5_2_128	4_2_580	7_2_2291	400_146_700	93_1_656	729_1_118
25_1_1	13_2_74	114_1_1	46_2_142	713_01_59	263_2_344	19_2_20	2109_1_70	5_2_125	4_2_584	7_2_2278	400_146_679	93_1_679	729_1_122
25_1_1	13_2_75	114_1_1	46_2_142	713_01_60	263_2_336	19_2_20	2109_1_68	5_2_103	4_2_584	7_2_2280	400_146_732	93_1_616	729_1_115
25_1_1	13_2_66	114_1_1	46_2_150	713_01_70	263_2_342	19_2_30	2109_1_85	5_2_115	4_2_563	7_2_2313	400_146_702	93_1_588	729_1_114
25_1_1	13_2_70	114_1_1	46_2_154	713_01_58	263_2_339	19_2_24	2109_1_87	5_2_110	4_2_589	7_2_2314	400_146_637	93_1_611	729_1_113
25_1_1	13_2_66	114_1_1	46_2_150	713_01_72	263_2_329	19_2_25	2109_1_102	5_2_124	4_2_584	7_2_2295	400_146_595	93_1_606	729_1_127
25_1_1	13_2_65	114_1_1	46_2_169	713_01_67	263_2_325	19_2_17	2109_1_110	5_2_131	4_2_553	7_2_2274	400_146_660	93_1_606	729_1_137
25_1_1	13_2_76	114_1_1	46_2_151	713_01_74	263_2_300	19_2_15	2109_1_118	5_2_126	4_2_554	7_2_2310	400_146_638	93_1_620	729_1_135
25_1_1	13_2_78	114_1_1	46_2_134	713_01_76	263_2_279	19_2_14	2109_1_120	5_2_147	4_2_560	7_2_2311	400_146_651	93_1_609	729_1_132
25_1_1	13_2_73	114_1_1	46_2_142	713_01_67	263_2_265	19_2_18	2109_1_86	5_2_145	4_2_585	7_2_2314	400_146_668	93_1_617	729_1_134
25_1_1	13_2_70	114_1_1	46_2_105	713_01_71	263_2_255	19_2_15	2109_1_72	5_2_153	4_2_575	7_2_2439	400_146_610	93_1_607	729_1_133
25_1_1	13_2_62	114_1_1	46_2_137	713_01_65	263_2_271	19_2_13	2109_1_63	5_2_155	4_2_563	7_2_2492	400_146_543	93_1_610	729_1_118
25_1_1	13_2_58	114_1_1	46_2_138	713_01_74	263_2_266	19_2_10	2109_1_73	5_2_148	4_2_563	7_2_2527	400_146_536	93_1_603	729_1_118
25_1_1	13_2_57	114_1_1	46_2_148	713_01_75	263_2_262	19_2_5	2109_1_71	5_2_155	4_2_598	7_2_2483	400_146_537	93_1_606	729_1_115
25_1_1	13_2_63	114_1_1	46_2_158	713_01_77	263_2_260	19_2_5	2109_1_73	5_2_145	4_2_622	7_2_2441	400_146_558	93_1_614	729_1_118
25_1_1	13_2_68	114_1_1	46_2_125	713_01_73	263_2_273	19_2_5	2109_1_67	5_2_152	4_2_603	7_2_2528	400_146_533	93_1_615	729_1_121
25_1_1	13_2_76	114_1_1	46_2_136	713_01_71	263_2_271	19_2_5	2109_1_57	5_2_141	4_2_627	7_2_2492	400_146_465	93_1_653	729_1_129
25_1_1	13_2_90	114_1_1	46_2_122	713_01_61	263_2_266	19_2_4	2109_1_68	5_2_153	4_2_590	7_2_2484	400_146_523	93_1_653	729_1_122
25_1_1	13_2_79	114_1_1	46_2_143	713_01_58	263_2_274	19_2_7	2109_1_62	5_2_172	4_2_606	7_2_2465	400_146_530	93_1_656	729_1_97
25_1_1	13_2_79	114_1_1	46_2_119	713_01_70	263_2_279	19_2_8	2109_1_64	5_2_186	4_2_632	7_2_2405	400_146_583	93_1_643	729_1_74
25_1_1	13_2_80	114_1_1	46_2_121	713_01_63	263_2_261	19_2_5	2109_1_67	5_2_195	4_2_645	7_2_2400	400_146_601	93_1_638	729_1_64
25_1_1	13_2_89	114_1_1	46_2_119	713_01_67	263_2_267	19_2_7	2109_1_69	5_2_215	4_2_659	7_2_2367	400_146_580	93_1_637	729_1_59
25_1_1	13_2_86	114_1_1	46_2_137	713_01_57	263_2_257	19_2_6	2109_1_79	5_2_241	4_2_662	7_2_2325	400_146_607	93_1_628	729_1_57
25_1_1	13_2_68	114_1_1	46_2_126	713_01_43	263_2_265	19_2_11	2109_1_72	5_2_245	4_2_675	7_2_2312	400_146_650	93_1_645	729_1_51
25_1_1	13_2_71	114_1_1	46_2_113	713_01_45	263_2_266	19_2_16	2109_1_66	5_2_252	4_2_706	7_2_2293	400_146_649	93_1_636	729_1_58
25_1_1	13_2_70	114_1_1	46_2_100	713_01_41	263_2_273	19_2_14	2109_1_82	5_2_227	4_2_728	7_2_2270	400_146_683	93_1_637	729_1_58
25_1_1	13_2_67	114_1_1	46_2_96	713_01_38	263_2_267	19_2_17	2109_1_62	5_2_226	4_2_736	7_2_2306	400_146_687	93_1_625	729_1_71
25_1_1	13_2_61	114_1_1	46_2_96	713_01_43	263_2_267	19_2_12	2109_1_64	5_2_219	4_2_777	7_2_2289	400_146_663	93_1_615	729_1_65
25_1_1	13_2_57	114_1_1	46_2_104	713_01_35	263_2_242	19_2_14	2109_1_62	5_2_219	4_2_824	7_2_2301	400_146_580	93_1_593	729_1_61
25_1_1	13_2_66	114_1_1	46_2_108	713_01_29	263_2_219	19_2_13	2109_1_55	5_2_237	4_2_824	7_2_2324	400_146_563	93_1_595	729_1_64
25_1_1	13_2_71	114_1_1	46_2_141	713_01_34	263_2_231	19_2_12	2109_1_61	5_2_213	4_2_813	7_2_2352	400_146_582	93_1_565	729_1_54
25_1_1	13_2_69	114_1_1	46_2_139	713_01_35	263_2_220	19_2_16	2109_1_69	5_2_204	4_2_759	7_2_2371	400_146_552	93_1_589	729_1_43
25_1_1	13_2_73	114_1_1	46_2_155	713_01_29	263_2_234	19_2_11	2109_1_69	5_2_196	4_2_771	7_2_2362	400_146_467	93_1_602	729_1_50
25_1_1	13_2_65	114_1_1	46_2_173	713_01_27	263_2_234	19_2_14	2109_1_56	5_2_187	4_2_762	7_2_2434	400_146_464	93_1_592	729_1_56
25_1_1	13_2_67	114_1_1	46_2_183	713_01_23	263_2_219	19_2_9	2109_1_48	5_2_177	4_2_758	7_2_2505	400_146_463	93_1_603	729_1_55
25_1_1	13_2_66	114_1_1	46_2_184	713_01_24	263_2_235	19_2_8	2109_1_37	5_2_165	4_2_757	7_2_2535	400_146_397	93_1_630	729_1_57
25_1_1	13_2_72	114_1_1	46_2_174	713_01_22	263_2_245	19_2_8	2109_1_42	5_2_164	4_2_757	7_2_2538	400_146_481	93_1_598	729_1_57
25_1_1	13_2_63	114_1_1	46_2_171	713_01_21	263_2_250	19_2_7	2109_1_45	5_2_186	4_2_753	7_2_2577	400_146_492	93_1_560	729_1_65
25_1_1	13_2_68	114_1_1	46_2_167	713_01_17	263_2_261	19_2_8	2109_1_45	5_2_173	4_2_721	7_2_2593	400_146_487	93_1_556	729_1_77
25_1_1	13_2_59	114_1_1	46_2_182	713_01_18	263_2_282	19_2_10	2109_1_39	5_2_183	4_2_730	7_2_2604	400_146_445	93_1_542	729_1_60
25_1_1	13_2_52	114_1_1	46_2_174	713_01_21	263_2_301	19_2_13	2109_1_36	5_2_175	4_2_691	7_2_2613	400_146_506	93_1_513	729_1_73
25_1_1	13_2_47	114_1_1	46_2_181	713_01_21	263_2_292	19_2_8	2109_1_37	5_2_200	4_2_645	7_2_2597	400_146_571	93_1_538	729_1_60
25_1_1	13_2_54	114_1_1	46_2_165	713_01_18	263_2_296	19_2_8	2109_1_28	5_2_198	4_2_574	7_2_2685	400_146_612	93_1_483	729_1_72
25_1_1	13_2_39	114_1_1	46_2_163	713_01_17	263_2_302	19_2_13	2109_1_30	5_2_209	4_2_543	7_2_2606	400_146_672	93_1_534	729_1_61
25_1_1	13_2_39	114_1_1	46_2_171	713_01_10	263_2_307	19_2_14	2109_1_30	5_2_237	4_2_529	7_2_2610	400_146_640	93_1_480	729_1_65
25_1_1	13_2_46	114_1_1	46_2_171	713_01_7	263_2_303	19_2_13	2109_1_26	5_2_191	4_2_538	7_2_2657	400_146_636	93_1_484	729_1_67
25_1_1	13_2_51	114_1_1	46_2_180	713_01_12	263_2_278	19_2_11	2109_1_31	5_2_190	4_2_547	7_2_2654	400_146_618	93_1_489	729_1_81
25_1_1	13_2_39	114_1_1	46_2_158	713_01_10	263_2_253	19_2_12	2109_1_32	5_2_204	4_2_566	7_2_2671	400_146_540	93_1_529	729_1_91
25_1_1	13_2_37	114_1_1	46_2_174	713_01_5	263_2_239	19_2_14	2109_1_28	5_2_185	4_2_621	7_2_2621	400_146_514	93_1_590	729_1_82
25_1_1	13_2_26	114_1_1	46_2_187	713_01_4	263_2_248	19_2_15	2109_1_30	5_2_188	4_2_643	7_2_2743	400_146_441	93_1_541	729_1_75
25_1_1	13_2_21	114_1_1	46_2_180	263_2_268	19_2_16	2109_1_30	5_2_152	4_2_649	7_2_2760	400_146_422	93_1_583	729_1_62
25_1_1	13_2_17	114_1_1	46_2_186	263_2_281	19_2_11	2109_1_33	5_2_163	4_2_664	7_2_2745	400_146_429	93_1_569	729_1_57
25_1_1	13_2_22	114_1_1	46_2_188	263_2_292	19_2_8	2109_1_38	5_2_147	4_2_679	7_2_2745	400_146_396	93_1_575	729_1_60
25_1_1	13_2_15	114_1_1	46_2_183	263_2_323	19_2_4	2109_1_37	5_2_145	4_2_716	7_2_2736	400_146_398	93_1_557	729_1_47
25_1_1	13_2_20	114_1_1	46_2_176	263_2_323	19_2_4	2109_1_39	5_2_138	4_2_676	7_2_2737	400_146_486	93_1_559	729_1_46
25_1_1	13_2_20	114_1_1	46_2_174	263_2_325	19_2_7	2109_1_37	5_2_149	4_2_681	7_2_2627	400_146_568	93_1_585	729_1_38
25_1_1	13_2_28	114_1_1	46_2_197	263_2_328	19_2_5	2109_1_33	5_2_151	4_2_638	7_2_2571	400_146_605	93_1_599	729_1_53
25_1_1	13_2_29	114_1_1	46_2_181	263_2_332	19_2_5	2109_1_24	5_2_136	4_2_642	7_2_2546	400_146_602	93_1_638	729_1_42
25_1_1	13_2_37	114_1_1	46_2_210	263_2_316	19_2_6	2109_1_20	5_2_157	4_2_650	7_2_2506	400_146_630	93_1_614	729_1_36
25_1_1	13_2_26	114_1_1	46_2_214	263_2_303	19_2_3	2109_1_16	5_2_133	4_2_651	7_2_2502	400_146_651	93_1_647	729_1_31
25_1_1	13_2_27	114_1_1	46_2_209	263_2_318	19_2_1	2109_1_10	5_2_149	4_2_692	7_2_2443	400_146_605	93_1_646	729_1_22
25_1_1	13_2_29	114_1_1	46_2_217	263_2_305	19_2_1	2109_1_10	5_2_152	4_2_703	7_2_2456	400_146_565	93_1_644	729_1_22
25_1_1	13_2_30	46_2_176	263_2_312	114_1_1	2109_1_4	5_2_160	4_2_720	7_2_2491	400_146_553	93_1_631	729_1_22
25_1_1	13_2_35	46_2_190	263_2_320	114_1_1	2109_1_3	5_2_160	4_2_744	7_2_2460	400_146_528	93_1_638	729_1_16
13_2_24	46_2_176	263_2_325	5_2_157	4_2_765	7_2_2490	400_146_459	93_1_694	729_1_16
13_2_24	46_2_174	263_2_335	5_2_161	4_2_809	7_2_2606	400_146_353	93_1_648	729_1_17
13_2_18	46_2_163	263_2_336	5_2_154	4_2_786	7_2_2667	400_146_390	93_1_661	729_1_24
13_2_22	46_2_162	263_2_363	5_2_120	4_2_798	7_2_2628	400_146_460	93_1_662	729_1_30
13_2_15	46_2_163	263_2_360	5_2_111	4_2_759	7_2_2618	400_146_575	93_1_629	729_1_33
13_2_20	46_2_137	263_2_357	5_2_129	4_2_759	7_2_2645	400_146_560	93_1_614	729_1_37
13_2_18	46_2_148	263_2_339	5_2_128	4_2_749	7_2_2680	400_146_549	93_1_544	729_1_26
13_2_7	46_2_110	263_2_356	5_2_142	4_2_743	7_2_2669	400_146_571	93_1_575	729_1_22
13_2_6	46_2_114	263_2_371	5_2_151	4_2_736	7_2_2636	400_146_605	93_1_553	729_1_24
13_2_6	46_2_108	263_2_364	5_2_174	4_2_743	7_2_2614	400_146_586	93_1_530	729_1_30
13_2_8	46_2_105	263_2_381	5_2_177	4_2_733	7_2_2618	400_146_575	93_1_517	729_1_28
13_2_9	46_2_112	263_2_342	5_2_206	4_2_684	7_2_2649	400_146_535	93_1_539	729_1_23
13_2_10	46_2_123	263_2_333	5_2_214	4_2_696	7_2_2704	400_146_486	93_1_528	729_1_26
13_2_12	46_2_142	263_2_298	5_2_220	4_2_699	7_2_2711	400_146_536	93_1_511	729_1_21
13_2_14	46_2_154	263_2_296	5_2_209	4_2_707	7_2_2725	400_146_545	93_1_490	729_1_29
13_2_12	46_2_139	263_2_276	5_2_201	4_2_690	7_2_2699	400_146_621	93_1_510	729_1_30
13_2_13	46_2_140	263_2_265	5_2_196	4_2_661	7_2_2738	400_146_702	93_1_450	729_1_33
13_2_9	46_2_148	263_2_302	5_2_189	4_2_663	7_2_2683	400_146_733	93_1_435	729_1_38
13_2_7	46_2_140	263_2_306	5_2_203	4_2_683	7_2_2655	400_146_712	93_1_415	729_1_37
13_2_10	46_2_151	263_2_303	5_2_172	4_2_677	7_2_2642	400_146_629	93_1_435	729_1_38
13_2_5	46_2_157	263_2_326	5_2_176	4_2_694	7_2_2651	400_146_606	93_1_423	729_1_35
13_2_2	46_2_160	263_2_344	5_2_162	4_2_696	7_2_2661	400_146_588	93_1_421	729_1_29
46_2_158	263_2_374	5_2_154	4_2_690	7_2_2656	400_146_628	93_1_427	729_1_35
46_2_147	263_2_387	5_2_153	4_2_685	7_2_2655	400_146_601	93_1_429	729_1_35
46_2_147	263_2_365	5_2_158	4_2_651	7_2_2662	400_146_596	93_1_457	729_1_31
46_2_149	263_2_359	5_2_173	4_2_643	7_2_2671	400_146_624	93_1_486	729_1_25
46_2_174	263_2_373	5_2_176	4_2_587	7_2_2656	400_146_631	93_1_485	729_1_30
46_2_160	263_2_381	5_2_187	4_2_589	7_2_2659	400_146_666	93_1_470	729_1_32
46_2_154	263_2_418	5_2_189	4_2_600	7_2_2636	400_146_660	93_1_468	729_1_34
46_2_148	263_2_401	5_2_188	4_2_615	7_2_2637	400_146_654	93_1_477	729_1_42
46_2_124	263_2_407	5_2_181	4_2_618	7_2_2632	400_146_654	93_1_490	729_1_32
46_2_139	263_2_419	5_2_165	4_2_600	7_2_2645	400_146_700	93_1_455	729_1_24
46_2_120	263_2_405	5_2_150	4_2_606	7_2_2688	400_146_684	93_1_481	729_1_23
46_2_116	263_2_397	5_2_145	4_2_624	7_2_2724	400_146_652	93_1_478	729_1_20
46_2_122	263_2_380	5_2_147	4_2_620	7_2_2740	400_146_644	93_1_494	729_1_20
46_2_119	263_2_359	5_2_146	4_2_658	7_2_2750	400_146_647	93_1_494	729_1_22
46_2_127	263_2_311	5_2_165	4_2_625	7_2_2842	400_146_638	93_1_490	729_1_25
46_2_126	263_2_303	5_2_168	4_2_621	7_2_2805	400_146_621	93_1_510	729_1_23
46_2_143	263_2_295	5_2_169	4_2_607	7_2_2819	400_146_633	93_1_470	729_1_23
46_2_135	263_2_308	5_2_182	4_2_620	7_2_2796	400_146_645	93_1_432	729_1_24
46_2_125	263_2_328	5_2_185	4_2_633	7_2_2773	400_146_615	93_1_448	729_1_19
46_2_138	263_2_317	5_2_179	4_2_614	7_2_2836	400_146_596	93_1_397	729_1_28
46_2_108	263_2_345	5_2_166	4_2_632	7_2_2817	400_146_618	93_1_395	729_1_26
46_2_121	263_2_344	5_2_159	4_2_631	7_2_2814	400_146_617	93_1_391	729_1_24
46_2_84	263_2_355	5_2_162	4_2_620	7_2_2839	400_146_614	93_1_399	729_1_37
46_2_87	263_2_334	5_2_162	4_2_649	7_2_2833	400_146_604	93_1_398	729_1_33
46_2_83	263_2_357	5_2_161	4_2_600	7_2_2945	400_146_608	93_1_394	729_1_43
46_2_88	263_2_351	5_2_119	4_2_634	7_2_2913	400_146_649	93_1_417	729_1_37
46_2_83	263_2_379	5_2_121	4_2_608	7_2_2905	400_146_659	93_1_381	729_1_43
46_2_77	263_2_365	5_2_111	4_2_602	7_2_2847	400_146_738	93_1_383	729_1_48
46_2_83	263_2_351	5_2_95	4_2_643	7_2_2802	400_146_751	93_1_345	729_1_41
46_2_77	263_2_370	5_2_98	4_2_597	7_2_2808	400_146_728	93_1_361	729_1_40
46_2_65	263_2_364	5_2_93	4_2_583	7_2_2890	400_146_705	93_1_328	729_1_30
46_2_68	263_2_380	5_2_78	4_2_556	7_2_2937	400_146_672	93_1_308	729_1_42
46_2_79	263_2_358	5_2_81	4_2_571	7_2_2916	400_146_651	93_1_342	729_1_38
46_2_80	263_2_348	5_2_97	4_2_607	7_2_2881	400_146_650	93_1_333	729_1_32
46_2_64	263_2_334	5_2_101	4_2_614	7_2_2958	400_146_601	93_1_330	729_1_41
46_2_71	263_2_318	5_2_94	4_2_646	7_2_2965	400_146_578	93_1_329	729_1_34
46_2_71	263_2_324	5_2_90	4_2_646	7_2_3001	400_146_608	93_1_317	729_1_24
46_2_65	263_2_339	5_2_79	4_2_647	7_2_3013	400_146_618	93_1_312	729_1_31
46_2_58	263_2_346	5_2_78	4_2_672	7_2_2986	400_146_632	93_1_335	729_1_26
46_2_62	263_2_358	5_2_87	4_2_641	7_2_2973	400_146_629	93_1_342	729_1_27
46_2_60	263_2_340	5_2_81	4_2_686	7_2_2946	400_146_661	93_1_346	729_1_28
46_2_45	263_2_331	5_2_71	4_2_716	7_2_2898	400_146_688	93_1_349	729_1_30
46_2_45	263_2_308	5_2_73	4_2_713	7_2_2902	400_146_652	93_1_338	729_1_32
46_2_45	263_2_286	5_2_69	4_2_738	7_2_2896	400_146_674	93_1_344	729_1_30
46_2_53	263_2_273	5_2_66	4_2_745	7_2_2960	400_146_627	93_1_326	729_1_17
46_2_60	263_2_286	5_2_62	4_2_745	7_2_2995	400_146_625	93_1_312	729_1_20
46_2_61	263_2_291	5_2_54	4_2_712	7_2_3074	400_146_636	93_1_291	729_1_16
46_2_69	263_2_267	5_2_53	4_2_697	7_2_3115	400_146_611	93_1_312	729_1_19
46_2_74	263_2_313	5_2_58	4_2_692	7_2_3085	400_146_563	93_1_306	729_1_18
46_2_59	263_2_291	5_2_60	4_2_698	7_2_3106	400_146_563	93_1_328	729_1_15
46_2_55	263_2_299	5_2_65	4_2_712	7_2_3109	400_146_497	93_1_330	729_1_12
46_2_47	263_2_301	5_2_63	4_2_715	7_2_3102	400_146_492	93_1_341	729_1_14
46_2_38	263_2_306	5_2_70	4_2_725	7_2_3141	400_146_432	93_1_352	729_1_23
46_2_36	263_2_323	5_2_60	4_2_699	7_2_3229	400_146_443	93_1_330	729_1_19
46_2_35	263_2_307	5_2_65	4_2_713	7_2_3230	400_146_475	93_1_350	729_1_21
46_2_35	263_2_331	5_2_42	4_2_679	7_2_3277	400_146_430	93_1_354	729_1_17
46_2_32	263_2_315	5_2_44	4_2_663	7_2_3297	400_146_441	93_1_368	729_1_16
46_2_31	263_2_302	5_2_43	4_2_616	7_2_3316	400_146_538	93_1_357	729_1_21
46_2_29	263_2_314	5_2_46	4_2_587	7_2_3286	400_146_618	93_1_360	729_1_17
46_2_43	263_2_300	5_2_49	4_2_556	7_2_3289	400_146_673	93_1_344	729_1_14
46_2_35	263_2_296	5_2_43	4_2_610	7_2_3282	400_146_646	93_1_337	729_1_15
46_2_27	263_2_271	5_2_39	4_2_605	7_2_3245	400_146_661	93_1_358	729_1_15
46_2_29	263_2_285	5_2_26	4_2_611	7_2_3175	400_146_662	93_1_367	729_1_7
46_2_25	263_2_310	5_2_25	4_2_598	7_2_3090	400_146_699	93_1_371	729_1_12
46_2_39	263_2_304	5_2_16	4_2_632	7_2_3076	400_146_740	93_1_333	729_1_14
46_2_41	263_2_324	5_2_18	4_2_654	7_2_3055	400_146_741	93_1_346	729_1_16
46_2_44	263_2_334	5_2_25	4_2_658	7_2_3041	400_146_654	93_1_322	729_1_23
46_2_46	263_2_359	5_2_27	4_2_655	7_2_3066	400_146_640	93_1_312	729_1_15
46_2_45	263_2_354	5_2_32	4_2_651	7_2_3013	400_146_659	93_1_327	729_1_12
46_2_48	263_2_346	5_2_30	4_2_622	7_2_3030	400_146_702	93_1_342	729_1_4
46_2_43	263_2_369	5_2_38	4_2_639	7_2_2971	400_146_740	93_1_364	729_1_2
46_2_50	263_2_359	5_2_48	4_2_628	7_2_3024	400_146_681	93_1_338	729_1_3
46_2_60	263_2_342	5_2_49	4_2_622	7_2_3090	400_146_541	93_1_351	729_1_3
46_2_38	263_2_368	5_2_44	4_2_602	7_2_3078	400_146_554	93_1_370
46_2_45	263_2_363	5_2_42	4_2_570	7_2_3079	400_146_584	93_1_395
46_2_41	263_2_375	5_2_43	4_2_527	7_2_3135	400_146_560	93_1_400
46_2_42	263_2_377	5_2_48	4_2_522	7_2_3131	400_146_624	93_1_383
46_2_43	263_2_414	5_2_48	4_2_471	7_2_3095	400_146_648	93_1_411
46_2_50	263_2_424	5_2_46	4_2_445	7_2_3100	400_146_681	93_1_368
46_2_56	263_2_402	5_2_57	4_2_470	7_2_3099	400_146_696	93_1_360
46_2_59	263_2_397	5_2_56	4_2_493	7_2_3097	400_146_672	93_1_357
46_2_61	263_2_378	5_2_69	4_2_491	7_2_3125	400_146_682	93_1_355
46_2_70	263_2_391	5_2_73	4_2_512	7_2_3132	400_146_637	93_1_330
46_2_69	263_2_404	5_2_76	4_2_497	7_2_3135	400_146_570	93_1_331
46_2_58	263_2_405	5_2_84	4_2_525	7_2_3077	400_146_605	93_1_350
46_2_58	263_2_436	5_2_98	4_2_525	7_2_3034	400_146_582	93_1_372
46_2_48	263_2_445	5_2_107	4_2_571	7_2_2946	400_146_622	93_1_408
46_2_53	263_2_446	5_2_130	4_2_565	7_2_2938	400_146_608	93_1_418
46_2_44	263_2_445	5_2_116	4_2_583	7_2_2953	400_146_558	93_1_423
46_2_39	263_2_440	5_2_97	4_2_621	7_2_2913	400_146_558	93_1_427
46_2_51	263_2_420	5_2_101	4_2_589	7_2_2976	400_146_526	93_1_422
46_2_50	263_2_409	5_2_93	4_2_602	7_2_2975	400_146_484	93_1_446
46_2_54	263_2_419	5_2_109	4_2_574	7_2_2962	400_146_533	93_1_451
46_2_54	263_2_399	5_2_77	4_2_571	7_2_2998	400_146_582	93_1_470
46_2_58	263_2_372	5_2_91	4_2_580	7_2_3007	400_146_590	93_1_484
46_2_51	263_2_334	5_2_96	4_2_552	7_2_3019	400_146_604	93_1_481
46_2_45	263_2_359	5_2_99	4_2_515	7_2_3021	400_146_617	93_1_478
46_2_61	263_2_374	5_2_104	4_2_479	7_2_3003	400_146_669	93_1_446
46_2_51	263_2_357	5_2_105	4_2_464	7_2_3034	400_146_691	93_1_442
46_2_57	263_2_379	5_2_100	4_2_478	7_2_2954	400_146_708	93_1_462
46_2_50	263_2_357	5_2_105	4_2_463	7_2_3013	400_146_698	93_1_432
46_2_48	263_2_381	5_2_109	4_2_473	7_2_2951	400_146_730	93_1_443
46_2_54	263_2_388	5_2_121	4_2_485	7_2_2870	400_146_763	93_1_451
46_2_53	263_2_367	5_2_122	4_2_531	7_2_2943	400_146_693	93_1_436
46_2_65	263_2_395	5_2_124	4_2_545	7_2_2957	400_146_663	93_1_450
46_2_64	263_2_377	5_2_121	4_2_535	7_2_2934	400_146_702	93_1_455
46_2_56	263_2_397	5_2_122	4_2_547	7_2_2881	400_146_665	93_1_459
46_2_53	263_2_348	5_2_121	4_2_552	7_2_2908	400_146_626	93_1_464
46_2_35	263_2_357	5_2_127	4_2_580	7_2_2840	400_146_587	93_1_480
46_2_44	263_2_346	5_2_136	4_2_595	7_2_2796	400_146_593	93_1_483
46_2_37	263_2_333	5_2_132	4_2_570	7_2_2829	400_146_593	93_1_478
46_2_42	263_2_362	5_2_128	4_2_550	7_2_2840	400_146_616	93_1_488
46_2_56	263_2_347	5_2_128	4_2_538	7_2_2924	400_146_591	93_1_507
46_2_66	263_2_321	5_2_129	4_2_497	7_2_2923	400_146_623	93_1_501
46_2_58	263_2_325	5_2_133	4_2_496	7_2_2922	400_146_628	93_1_524
46_2_55	263_2_315	5_2_139	4_2_512	7_2_2952	400_146_604	93_1_525
46_2_60	263_2_333	5_2_141	4_2_492	7_2_2899	400_146_612	93_1_522
46_2_57	263_2_348	5_2_143	4_2_446	7_2_2927	400_146_646	93_1_521
46_2_54	263_2_347	5_2_160	4_2_472	7_2_2879	400_146_686	93_1_510
46_2_46	263_2_374	5_2_157	4_2_493	7_2_2914	400_146_658	93_1_503
46_2_36	263_2_379	5_2_146	4_2_484	7_2_2951	400_146_659	93_1_470
46_2_37	263_2_381	5_2_143	4_2_463	7_2_2958	400_146_674	93_1_473
46_2_30	263_2_400	5_2_138	4_2_432	7_2_2995	400_146_639	93_1_452
46_2_31	263_2_380	5_2_151	4_2_467	7_2_2958	400_146_662	93_1_433
46_2_20	263_2_377	5_2_138	4_2_446	7_2_3001	400_146_679	93_1_417
46_2_18	263_2_340	5_2_154	4_2_456	7_2_2998	400_146_704	93_1_430
46_2_19	263_2_326	5_2_142	4_2_472	7_2_2991	400_146_659	93_1_463
46_2_14	263_2_331	5_2_129	4_2_479	7_2_3061	400_146_560	93_1_469
46_2_14	263_2_350	5_2_122	4_2_500	7_2_3056	400_146_595	93_1_443
46_2_7	263_2_350	5_2_138	4_2_549	7_2_3016	400_146_571	93_1_473
46_2_9	263_2_318	5_2_130	4_2_535	7_2_3067	400_146_530	93_1_495
46_2_11	263_2_316	5_2_133	4_2_573	7_2_3050	400_146_526	93_1_491
46_2_11	263_2_293	5_2_141	4_2_537	7_2_3093	400_146_550	93_1_482
46_2_17	263_2_311	5_2_137	4_2_496	7_2_3094	400_146_648	93_1_466
46_2_20	263_2_283	5_2_130	4_2_504	7_2_3087	400_146_706	93_1_476
46_2_26	263_2_267	5_2_124	4_2_515	7_2_3042	400_146_756	93_1_492
46_2_28	263_2_290	5_2_111	4_2_538	7_2_3016	400_146_756	93_1_501
46_2_29	263_2_312	5_2_134	4_2_567	7_2_2964	400_146_763	93_1_485
46_2_37	263_2_304	5_2_129	4_2_590	7_2_2910	400_146_797	93_1_504
46_2_40	263_2_293	5_2_134	4_2_597	7_2_2934	400_146_769	93_1_528
46_2_31	263_2_298	5_2_121	4_2_585	7_2_2927	400_146_801	93_1_494
46_2_37	263_2_297	5_2_121	4_2_593	7_2_2914	400_146_737	93_1_528
46_2_42	263_2_313	5_2_105	4_2_581	7_2_2949	400_146_645	93_1_521
46_2_39	263_2_301	5_2_94	4_2_593	7_2_2970	400_146_633	93_1_506
46_2_33	263_2_308	5_2_78	4_2_584	7_2_2944	400_146_681	93_1_518
46_2_24	263_2_304	5_2_72	4_2_612	7_2_2901	400_146_737	93_1_501
46_2_27	263_2_278	5_2_71	4_2_632	7_2_2880	400_146_762	93_1_503
46_2_31	263_2_271	5_2_88	4_2_625	7_2_2901	400_146_753	93_1_456
46_2_31	263_2_275	5_2_84	4_2_601	7_2_2973	400_146_684	93_1_445
46_2_27	263_2_277	5_2_88	4_2_615	7_2_2960	400_146_639	93_1_460
46_2_21	263_2_279	5_2_80	4_2_596	7_2_2976	400_146_622	93_1_472
46_2_18	263_2_270	5_2_75	4_2_642	7_2_2940	400_146_616	93_1_486
46_2_17	263_2_288	5_2_72	4_2_663	7_2_2937	400_146_551	93_1_475
46_2_16	263_2_288	5_2_73	4_2_675	7_2_2991	400_146_476	93_1_479
46_2_15	263_2_330	5_2_73	4_2_656	7_2_3002	400_146_470	93_1_488
46_2_12	263_2_329	5_2_88	4_2_658	7_2_3027	400_146_468	93_1_480
46_2_12	263_2_319	5_2_78	4_2_670	7_2_3027	400_146_496	93_1_491
46_2_13	263_2_299	5_2_78	4_2_666	7_2_3081	400_146_498	93_1_485
46_2_15	263_2_300	5_2_74	4_2_629	7_2_3095	400_146_481	93_1_500
46_2_13	263_2_272	5_2_83	4_2_641	7_2_3086	400_146_532	93_1_502
46_2_11	263_2_256	5_2_82	4_2_643	7_2_3076	400_146_591	93_1_507
46_2_14	263_2_239	5_2_87	4_2_616	7_2_3063	400_146_643	93_1_529
46_2_12	263_2_230	5_2_91	4_2_609	7_2_3068	400_146_644	93_1_540
46_2_8	263_2_247	5_2_90	4_2_588	7_2_3094	400_146_663	93_1_524
46_2_7	263_2_238	5_2_94	4_2_542	7_2_3180	400_146_645	93_1_479
46_2_2	263_2_208	5_2_102	4_2_530	7_2_3224	400_146_637	93_1_458
46_2_2	263_2_199	5_2_123	4_2_513	7_2_3206	400_146_659	93_1_430
46_2_3	263_2_208	5_2_121	4_2_512	7_2_3175	400_146_670	93_1_414
46_2_7	263_2_226	5_2_131	4_2_519	7_2_3122	400_146_671	93_1_414
46_2_7	263_2_216	5_2_147	4_2_531	7_2_3092	400_146_612	93_1_431
46_2_7	263_2_194	5_2_131	4_2_557	7_2_3131	400_146_570	93_1_416
46_2_6	263_2_204	5_2_153	4_2_547	7_2_3129	400_146_554	93_1_433
46_2_3	263_2_217	5_2_151	4_2_555	7_2_3098	400_146_562	93_1_445
46_2_1	263_2_214	5_2_137	4_2_594	7_2_3100	400_146_556	93_1_445
263_2_231	5_2_137	4_2_563	7_2_3116	400_146_554	93_1_480
263_2_197	5_2_130	4_2_559	7_2_3184	400_146_543	93_1_483
263_2_193	5_2_140	4_2_520	7_2_3173	400_146_613	93_1_490
263_2_186	5_2_123	4_2_499	7_2_3179	400_146_616	93_1_517
263_2_178	5_2_123	4_2_489	7_2_3197	400_146_620	93_1_541
263_2_189	5_2_126	4_2_487	7_2_3142	400_146_658	93_1_536
263_2_186	5_2_133	4_2_509	7_2_3171	400_146_661	93_1_519
263_2_193	5_2_135	4_2_484	7_2_3214	400_146_637	93_1_535
263_2_192	5_2_135	4_2_475	7_2_3297	400_146_568	93_1_495
263_2_207	5_2_152	4_2_500	7_2_3190	400_146_593	93_1_479
263_2_211	5_2_146	4_2_459	7_2_3182	400_146_649	93_1_493
263_2_221	5_2_150	4_2_460	7_2_3136	400_146_662	93_1_520
263_2_241	5_2_131	4_2_456	7_2_3098	400_146_680	93_1_558
263_2_251	5_2_129	4_2_473	7_2_3173	400_146_571	93_1_555
263_2_264	5_2_115	4_2_480	7_2_3155	400_146_575	93_1_534
263_2_254	5_2_105	4_2_471	7_2_3138	400_146_589	93_1_553
263_2_257	5_2_128	4_2_472	7_2_3109	400_146_631	93_1_511
263_2_249	5_2_125	4_2_441	7_2_3122	400_146_678	93_1_539
263_2_230	5_2_156	4_2_438	7_2_3139	400_146_682	93_1_524
263_2_248	5_2_156	4_2_408	7_2_3114	400_146_703	93_1_545
263_2_256	5_2_177	4_2_386	7_2_3137	400_146_678	93_1_554
263_2_262	5_2_191	4_2_352	7_2_3142	400_146_694	93_1_548
263_2_262	5_2_187	4_2_362	7_2_3174	400_146_704	93_1_566
263_2_257	5_2_198	4_2_364	7_2_3176	400_146_708	93_1_548
263_2_250	5_2_178	4_2_358	7_2_3156	400_146_716	93_1_512
263_2_272	5_2_223	4_2_394	7_2_3020	400_146_726	93_1_496
263_2_270	5_2_203	4_2_384	7_2_3023	400_146_711	93_1_492
263_2_268	5_2_198	4_2_398	7_2_2999	400_146_741	93_1_457
263_2_304	5_2_196	4_2_379	7_2_3046	400_146_701	93_1_487
263_2_299	5_2_155	4_2_390	7_2_3090	400_146_693	93_1_465
263_2_299	5_2_144	4_2_417	7_2_3045	400_146_694	93_1_460
263_2_312	5_2_146	4_2_429	7_2_3111	400_146_646	93_1_441
263_2_328	5_2_158	4_2_417	7_2_3135	400_146_554	93_1_448
263_2_316	5_2_166	4_2_411	7_2_3174	400_146_557	93_1_449
263_2_327	5_2_146	4_2_409	7_2_3239	400_146_496	93_1_477
263_2_326	5_2_166	4_2_417	7_2_3240	400_146_476	93_1_477
263_2_356	5_2_147	4_2_429	7_2_3254	400_146_440	93_1_444
263_2_365	5_2_159	4_2_424	7_2_3278	400_146_414	93_1_475
263_2_370	5_2_142	4_2_400	7_2_3382	400_146_353	93_1_478
263_2_368	5_2_150	4_2_369	7_2_3440	400_146_370	93_1_486
263_2_367	5_2_132	4_2_399	7_2_3457	400_146_402	93_1_471
263_2_363	5_2_148	4_2_393	7_2_3451	400_146_407	93_1_462
263_2_354	5_2_157	4_2_373	7_2_3434	400_146_497	93_1_421
263_2_331	5_2_156	4_2_390	7_2_3425	400_146_494	93_1_414
263_2_332	5_2_159	4_2_391	7_2_3381	400_146_550	93_1_392
263_2_392	5_2_155	4_2_382	7_2_3315	400_146_584	93_1_368
263_2_383	5_2_166	4_2_375	7_2_3265	400_146_612	93_1_402
263_2_380	5_2_176	4_2_399	7_2_3230	400_146_579	93_1_418
263_2_369	5_2_157	4_2_370	7_2_3233	400_146_666	93_1_432
263_2_327	5_2_159	4_2_381	7_2_3212	400_146_669	93_1_448
263_2_308	5_2_162	4_2_356	7_2_3172	400_146_607	93_1_486
263_2_279	5_2_158	4_2_370	7_2_3178	400_146_603	93_1_483
263_2_241	5_2_171	4_2_384	7_2_3162	400_146_649	93_1_482
263_2_255	5_2_149	4_2_374	7_2_3169	400_146_681	93_1_481
263_2_262	5_2_142	4_2_390	7_2_3115	400_146_683	93_1_521
263_2_267	5_2_147	4_2_346	7_2_3138	400_146_650	93_1_525
263_2_269	5_2_132	4_2_341	7_2_3118	400_146_672	93_1_541
263_2_254	5_2_112	4_2_339	7_2_3206	400_146_629	93_1_535
263_2_254	5_2_114	4_2_355	7_2_3221	400_146_595	93_1_523
263_2_246	5_2_121	4_2_362	7_2_3253	400_146_562	93_1_511
263_2_262	5_2_130	4_2_381	7_2_3288	400_146_519	93_1_487
263_2_268	5_2_150	4_2_417	7_2_3295	400_146_463	93_1_473
263_2_251	5_2_161	4_2_385	7_2_3348	400_146_477	93_1_470
263_2_268	5_2_178	4_2_387	7_2_3329	400_146_504	93_1_486
263_2_258	5_2_181	4_2_367	7_2_3350	400_146_529	93_1_479
263_2_249	5_2_187	4_2_333	7_2_3350	400_146_594	93_1_478
263_2_253	5_2_158	4_2_302	7_2_3390	400_146_612	93_1_481
263_2_234	5_2_150	4_2_289	7_2_3436	400_146_547	93_1_485
263_2_241	5_2_151	4_2_287	7_2_3446	400_146_533	93_1_463
263_2_221	5_2_151	4_2_278	7_2_3521	400_146_520	93_1_450
263_2_210	5_2_150	4_2_310	7_2_3506	400_146_520	93_1_447
263_2_192	5_2_163	4_2_318	7_2_3530	400_146_577	93_1_392
263_2_195	5_2_164	4_2_321	7_2_3527	400_146_642	93_1_363
263_2_174	5_2_182	4_2_312	7_2_3517	400_146_615	93_1_385
263_2_199	5_2_185	4_2_320	7_2_3426	400_146_627	93_1_390
263_2_205	5_2_163	4_2_306	7_2_3442	400_146_628	93_1_388
263_2_180	5_2_154	4_2_294	7_2_3395	400_146_697	93_1_387
263_2_207	5_2_167	4_2_275	7_2_3351	400_146_726	93_1_386
263_2_197	5_2_158	4_2_279	7_2_3353	400_146_697	93_1_420
263_2_198	5_2_145	4_2_307	7_2_3385	400_146_653	93_1_413
263_2_193	5_2_160	4_2_305	7_2_3404	400_146_631	93_1_412
263_2_197	5_2_163	4_2_311	7_2_3423	400_146_569	93_1_416
263_2_185	5_2_166	4_2_319	7_2_3416	400_146_572	93_1_427
263_2_188	5_2_155	4_2_336	7_2_3436	400_146_578	93_1_423
263_2_182	5_2_142	4_2_332	7_2_3484	400_146_555	93_1_399
263_2_197	5_2_136	4_2_320	7_2_3475	400_146_587	93_1_408
263_2_178	5_2_131	4_2_302	7_2_3524	400_146_587	93_1_385
263_2_177	5_2_134	4_2_336	7_2_3498	400_146_539	93_1_400
263_2_154	5_2_121	4_2_337	7_2_3556	400_146_558	93_1_395
263_2_162	5_2_124	4_2_343	7_2_3467	400_146_626	93_1_429
263_2_167	5_2_122	4_2_336	7_2_3454	400_146_635	93_1_389
263_2_194	5_2_118	4_2_323	7_2_3456	400_146_634	93_1_380
263_2_167	5_2_128	4_2_332	7_2_3470	400_146_641	93_1_392
263_2_179	5_2_124	4_2_333	7_2_3425	400_146_669	93_1_389
263_2_177	5_2_109	4_2_349	7_2_3387	400_146_681	93_1_389
263_2_181	5_2_102	4_2_351	7_2_3457	400_146_591	93_1_376
263_2_205	5_2_116	4_2_366	7_2_3484	400_146_585	93_1_346
263_2_193	5_2_121	4_2_374	7_2_3479	400_146_593	93_1_334
263_2_181	5_2_140	4_2_382	7_2_3460	400_146_597	93_1_345
263_2_164	5_2_147	4_2_366	7_2_3475	400_146_661	93_1_381
263_2_159	5_2_151	4_2_371	7_2_3452	400_146_659	93_1_382
263_2_176	5_2_145	4_2_382	7_2_3352	400_146_691	93_1_408
263_2_184	5_2_132	4_2_385	7_2_3344	400_146_701	93_1_397
263_2_177	5_2_161	4_2_388	7_2_3317	400_146_694	93_1_390
263_2_171	5_2_159	4_2_385	7_2_3331	400_146_665	93_1_400
263_2_166	5_2_176	4_2_397	7_2_3328	400_146_632	93_1_394
263_2_181	5_2_173	4_2_356	7_2_3382	400_146_610	93_1_374
263_2_174	5_2_151	4_2_342	7_2_3387	400_146_586	93_1_377
263_2_190	5_2_140	4_2_327	7_2_3432	400_146_596	93_1_370
263_2_191	5_2_139	4_2_350	7_2_3410	400_146_606	93_1_358
263_2_177	5_2_162	4_2_343	7_2_3461	400_146_570	93_1_358
263_2_163	5_2_173	4_2_365	7_2_3465	400_146_571	93_1_358
263_2_150	5_2_166	4_2_379	7_2_3493	400_146_595	93_1_356
263_2_137	5_2_150	4_2_409	7_2_3457	400_146_609	93_1_365
263_2_120	5_2_140	4_2_444	7_2_3469	400_146_613	93_1_366
263_2_121	5_2_141	4_2_447	7_2_3440	400_146_672	93_1_357
263_2_131	5_2_129	4_2_443	7_2_3424	400_146_642	93_1_374
263_2_111	5_2_149	4_2_443	7_2_3408	400_146_629	93_1_373
263_2_113	5_2_147	4_2_396	7_2_3433	400_146_645	93_1_403
263_2_112	5_2_141	4_2_383	7_2_3466	400_146_699	93_1_389
263_2_116	5_2_171	4_2_366	7_2_3463	400_146_670	93_1_389
263_2_117	5_2_158	4_2_367	7_2_3509	400_146_658	93_1_373
263_2_138	5_2_158	4_2_353	7_2_3493	400_146_673	93_1_345
263_2_134	5_2_152	4_2_368	7_2_3502	400_146_670	93_1_345
263_2_118	5_2_144	4_2_389	7_2_3566	400_146_617	93_1_320
263_2_111	5_2_132	4_2_382	7_2_3593	400_146_596	93_1_316
263_2_116	5_2_145	4_2_371	7_2_3543	400_146_605	93_1_300
263_2_123	5_2_144	4_2_324	7_2_3539	400_146_685	93_1_282
263_2_135	5_2_162	4_2_364	7_2_3469	400_146_709	93_1_279
263_2_151	5_2_173	4_2_354	7_2_3487	400_146_708	93_1_283
263_2_154	5_2_168	4_2_360	7_2_3475	400_146_675	93_1_287
263_2_137	5_2_169	4_2_364	7_2_3522	400_146_645	93_1_269
263_2_141	5_2_182	4_2_340	7_2_3568	400_146_662	93_1_251
263_2_140	5_2_188	4_2_341	7_2_3549	400_146_654	93_1_258
263_2_141	5_2_186	4_2_335	7_2_3573	400_146_575	93_1_268
263_2_151	5_2_186	4_2_336	7_2_3606	400_146_511	93_1_269
263_2_139	5_2_187	4_2_341	7_2_3569	400_146_552	93_1_301
263_2_151	5_2_180	4_2_374	7_2_3546	400_146_533	93_1_292
263_2_150	5_2_203	4_2_331	7_2_3539	400_146_473	93_1_326
263_2_146	5_2_209	4_2_336	7_2_3563	400_146_511	93_1_330
263_2_148	5_2_224	4_2_319	7_2_3511	400_146_565	93_1_345
263_2_135	5_2_199	4_2_301	7_2_3558	400_146_578	93_1_361
263_2_131	5_2_187	4_2_322	7_2_3589	400_146_558	93_1_326
263_2_140	5_2_210	4_2_278	7_2_3539	400_146_581	93_1_353
263_2_144	5_2_214	4_2_289	7_2_3526	400_146_645	93_1_364
263_2_139	5_2_211	4_2_263	7_2_3571	400_146_658	93_1_345
263_2_136	5_2_212	4_2_278	7_2_3555	400_146_618	93_1_346
263_2_147	5_2_184	4_2_304	7_2_3494	400_146_664	93_1_310
263_2_124	5_2_197	4_2_295	7_2_3571	400_146_646	93_1_272
263_2_161	5_2_182	4_2_297	7_2_3535	400_146_618	93_1_294
263_2_154	5_2_186	4_2_288	7_2_3542	400_146_623	93_1_266
263_2_168	5_2_189	4_2_305	7_2_3492	400_146_607	93_1_274
263_2_147	5_2_176	4_2_298	7_2_3509	400_146_651	93_1_292
263_2_155	5_2_186	4_2_286	7_2_3553	400_146_688	93_1_265
263_2_171	5_2_182	4_2_290	7_2_3547	400_146_664	93_1_312
263_2_148	5_2_191	4_2_282	7_2_3607	400_146_640	93_1_303
263_2_167	5_2_192	4_2_279	7_2_3619	400_146_538	93_1_322
263_2_175	5_2_205	4_2_293	7_2_3550	400_146_520	93_1_331
263_2_155	5_2_205	4_2_323	7_2_3591	400_146_519	93_1_317
263_2_160	5_2_220	4_2_311	7_2_3514	400_146_579	93_1_332
263_2_153	5_2_220	4_2_297	7_2_3524	400_146_652	93_1_326
263_2_155	5_2_221	4_2_279	7_2_3465	400_146_759	93_1_331
263_2_143	5_2_232	4_2_271	7_2_3467	400_146_733	93_1_338
263_2_130	5_2_240	4_2_277	7_2_3398	400_146_724	93_1_374
263_2_144	5_2_238	4_2_292	7_2_3376	400_146_734	93_1_375
263_2_132	5_2_243	4_2_322	7_2_3392	400_146_722	93_1_367
263_2_147	5_2_231	4_2_336	7_2_3382	400_146_694	93_1_364
263_2_135	5_2_253	4_2_343	7_2_3437	400_146_628	93_1_311
263_2_141	5_2_254	4_2_347	7_2_3427	400_146_658	93_1_306
263_2_148	5_2_261	4_2_332	7_2_3425	400_146_688	93_1_267
263_2_139	5_2_272	4_2_329	7_2_3453	400_146_650	93_1_270
263_2_116	5_2_276	4_2_332	7_2_3475	400_146_640	93_1_274
263_2_122	5_2_295	4_2_346	7_2_3425	400_146_633	93_1_257
263_2_127	5_2_262	4_2_369	7_2_3457	400_146_613	93_1_267
263_2_133	5_2_248	4_2_401	7_2_3475	400_146_626	93_1_247
263_2_131	5_2_226	4_2_383	7_2_3584	400_146_566	93_1_219
263_2_123	5_2_222	4_2_377	7_2_3613	400_146_571	93_1_218
263_2_130	5_2_225	4_2_374	7_2_3621	400_146_544	93_1_218
263_2_122	5_2_195	4_2_361	7_2_3636	400_146_587	93_1_211
263_2_124	5_2_240	4_2_345	7_2_3600	400_146_604	93_1_223
263_2_101	5_2_219	4_2_336	7_2_3623	400_146_627	93_1_246
263_2_86	5_2_230	4_2_321	7_2_3615	400_146_646	93_1_242
263_2_112	5_2_240	4_2_309	7_2_3580	400_146_589	93_1_272
263_2_116	5_2_224	4_2_323	7_2_3553	400_146_626	93_1_271
263_2_118	5_2_229	4_2_327	7_2_3582	400_146_631	93_1_245
263_2_127	5_2_198	4_2_316	7_2_3592	400_146_660	93_1_225
263_2_131	5_2_229	4_2_315	7_2_3602	400_146_645	93_1_196
263_2_142	5_2_209	4_2_323	7_2_3593	400_146_635	93_1_182
263_2_145	5_2_214	4_2_311	7_2_3584	400_146_631	93_1_190
263_2_157	5_2_209	4_2_337	7_2_3568	400_146_593	93_1_219
263_2_176	5_2_201	4_2_346	7_2_3568	400_146_591	93_1_236
263_2_192	5_2_234	4_2_364	7_2_3560	400_146_546	93_1_231
263_2_198	5_2_235	4_2_359	7_2_3630	400_146_443	93_1_246
263_2_180	5_2_246	4_2_390	7_2_3585	400_146_492	93_1_242
263_2_183	5_2_219	4_2_365	7_2_3614	400_146_527	93_1_229
263_2_185	5_2_232	4_2_381	7_2_3580	400_146_540	93_1_228
263_2_182	5_2_251	4_2_369	7_2_3582	400_146_536	93_1_217
263_2_179	5_2_254	4_2_385	7_2_3545	400_146_567	93_1_214
263_2_171	5_2_228	4_2_370	7_2_3566	400_146_604	93_1_203
263_2_183	5_2_248	4_2_351	7_2_3559	400_146_570	93_1_217
263_2_183	5_2_251	4_2_362	7_2_3532	400_146_590	93_1_194
263_2_223	5_2_231	4_2_342	7_2_3548	400_146_561	93_1_177
263_2_211	5_2_211	4_2_329	7_2_3585	400_146_629	93_1_175
263_2_217	5_2_220	4_2_347	7_2_3578	400_146_627	93_1_158
263_2_212	5_2_214	4_2_338	7_2_3604	400_146_667	93_1_133
263_2_189	5_2_218	4_2_338	7_2_3589	400_146_672	93_1_121
263_2_170	5_2_215	4_2_348	7_2_3590	400_146_686	93_1_128
263_2_181	5_2_220	4_2_350	7_2_3572	400_146_689	93_1_134
263_2_181	5_2_218	4_2_338	7_2_3588	400_146_683	93_1_130
263_2_170	5_2_203	4_2_362	7_2_3560	400_146_697	93_1_138
263_2_166	5_2_217	4_2_361	7_2_3547	400_146_748	93_1_122
263_2_178	5_2_208	4_2_370	7_2_3552	400_146_725	93_1_130
263_2_159	5_2_199	4_2_362	7_2_3552	400_146_691	93_1_138
263_2_157	5_2_205	4_2_372	7_2_3584	400_146_655	93_1_139
263_2_161	5_2_206	4_2_404	7_2_3555	400_146_641	93_1_136
263_2_172	5_2_211	4_2_382	7_2_3566	400_146_663	93_1_131
263_2_181	5_2_221	4_2_377	7_2_3534	400_146_674	93_1_121
263_2_164	5_2_224	4_2_388	7_2_3568	400_146_647	93_1_111
263_2_165	5_2_211	4_2_398	7_2_3523	400_146_713	93_1_110
263_2_163	5_2_216	4_2_373	7_2_3540	400_146_746	93_1_101
263_2_153	5_2_225	4_2_389	7_2_3565	400_146_726	93_1_82
263_2_160	5_2_222	4_2_397	7_2_3525	400_146_678	93_1_122
263_2_162	5_2_233	4_2_362	7_2_3567	400_146_644	93_1_125
263_2_143	5_2_244	4_2_384	7_2_3577	400_146_593	93_1_140
263_2_156	5_2_234	4_2_376	7_2_3597	400_146_624	93_1_127
263_2_153	5_2_227	4_2_394	7_2_3636	400_146_613	93_1_122
263_2_133	5_2_221	4_2_377	7_2_3632	400_146_605	93_1_130
263_2_142	5_2_216	4_2_377	7_2_3642	400_146_598	93_1_131
263_2_142	5_2_225	4_2_389	7_2_3589	400_146_600	93_1_144
263_2_145	5_2_243	4_2_387	7_2_3585	400_146_610	93_1_141
263_2_142	5_2_257	4_2_370	7_2_3557	400_146_623	93_1_151
263_2_155	5_2_265	4_2_388	7_2_3482	400_146_655	93_1_175
263_2_143	5_2_280	4_2_376	7_2_3472	400_146_652	93_1_177
263_2_144	5_2_294	4_2_365	7_2_3499	400_146_636	93_1_163
263_2_143	5_2_298	4_2_347	7_2_3582	400_146_582	93_1_155
263_2_136	5_2_322	4_2_331	7_2_3589	400_146_538	93_1_172
263_2_153	5_2_353	4_2_344	7_2_3574	400_146_526	93_1_185
263_2_140	5_2_343	4_2_363	7_2_3543	400_146_579	93_1_175
263_2_133	5_2_373	4_2_380	7_2_3493	400_146_641	93_1_165
263_2_127	5_2_371	4_2_387	7_2_3476	400_146_657	93_1_174
263_2_120	5_2_386	4_2_388	7_2_3363	400_146_705	93_1_201
263_2_148	5_2_356	4_2_399	7_2_3360	400_146_686	93_1_192
263_2_130	5_2_351	4_2_372	7_2_3418	400_146_617	93_1_200
263_2_123	5_2_380	4_2_371	7_2_3388	400_146_577	93_1_196
263_2_128	5_2_381	4_2_357	7_2_3417	400_146_603	93_1_191
263_2_128	5_2_375	4_2_353	7_2_3402	400_146_610	93_1_225
263_2_129	5_2_374	4_2_369	7_2_3377	400_146_625	93_1_219
263_2_138	5_2_338	4_2_361	7_2_3385	400_146_629	93_1_235
263_2_134	5_2_369	4_2_383	7_2_3312	400_146_637	93_1_257
263_2_142	5_2_330	4_2_382	7_2_3337	400_146_693	93_1_236
263_2_153	5_2_329	4_2_395	7_2_3327	400_146_686	93_1_245
263_2_160	5_2_301	4_2_403	7_2_3356	400_146_691	93_1_244
263_2_178	5_2_308	4_2_354	7_2_3376	400_146_713	93_1_243
263_2_204	5_2_323	4_2_377	7_2_3321	400_146_647	93_1_248
263_2_224	5_2_332	4_2_364	7_2_3343	400_146_640	93_1_231
263_2_214	5_2_337	4_2_367	7_2_3349	400_146_605	93_1_252
263_2_218	5_2_286	4_2_384	7_2_3367	400_146_641	93_1_229
263_2_213	5_2_277	4_2_356	7_2_3382	400_146_667	93_1_251
263_2_218	5_2_287	4_2_333	7_2_3374	400_146_676	93_1_245
263_2_196	5_2_262	4_2_306	7_2_3457	400_146_666	93_1_237
263_2_197	5_2_273	4_2_309	7_2_3457	400_146_638	93_1_247
263_2_198	5_2_241	4_2_320	7_2_3466	400_146_661	93_1_232
263_2_187	5_2_249	4_2_336	7_2_3397	400_146_655	93_1_262
263_2_223	5_2_241	4_2_344	7_2_3394	400_146_639	93_1_259
263_2_202	5_2_223	4_2_348	7_2_3529	400_146_567	93_1_254
263_2_216	5_2_245	4_2_357	7_2_3543	400_146_524	93_1_254
263_2_207	5_2_228	4_2_375	7_2_3535	400_146_535	93_1_251
263_2_205	5_2_240	4_2_397	7_2_3504	400_146_557	93_1_248
263_2_187	5_2_218	4_2_379	7_2_3599	400_146_507	93_1_236
263_2_186	5_2_220	4_2_371	7_2_3579	400_146_526	93_1_234
263_2_196	5_2_196	4_2_352	7_2_3611	400_146_600	93_1_216
263_2_190	5_2_198	4_2_342	7_2_3620	400_146_622	93_1_228
263_2_214	5_2_232	4_2_378	7_2_3518	400_146_600	93_1_234
263_2_227	5_2_230	4_2_351	7_2_3547	400_146_576	93_1_247
263_2_234	5_2_229	4_2_341	7_2_3512	400_146_612	93_1_236
263_2_244	5_2_211	4_2_347	7_2_3519	400_146_611	93_1_227
263_2_233	5_2_236	4_2_342	7_2_3457	400_146_624	93_1_237
263_2_239	5_2_217	4_2_322	7_2_3471	400_146_583	93_1_237
263_2_228	5_2_210	4_2_342	7_2_3434	400_146_612	93_1_242
263_2_224	5_2_222	4_2_353	7_2_3445	400_146_571	93_1_259
263_2_208	5_2_223	4_2_350	7_2_3442	400_146_605	93_1_270
263_2_184	5_2_218	4_2_340	7_2_3523	400_146_611	93_1_266
263_2_202	5_2_233	4_2_348	7_2_3499	400_146_573	93_1_264
263_2_145	5_2_253	4_2_323	7_2_3520	400_146_554	93_1_296
263_2_115	5_2_230	4_2_332	7_2_3569	400_146_585	93_1_292
263_2_110	5_2_214	4_2_329	7_2_3561	400_146_613	93_1_305
263_2_107	5_2_182	4_2_310	7_2_3582	400_146_644	93_1_298
263_2_117	5_2_157	4_2_310	7_2_3589	400_146_690	93_1_288
263_2_118	5_2_150	4_2_298	7_2_3568	400_146_680	93_1_287
263_2_150	5_2_161	4_2_287	7_2_3503	400_146_689	93_1_274
263_2_138	5_2_146	4_2_304	7_2_3500	400_146_676	93_1_280
263_2_139	5_2_134	4_2_288	7_2_3520	400_146_666	93_1_293
263_2_121	5_2_145	4_2_289	7_2_3509	400_146_640	93_1_287
263_2_122	5_2_160	4_2_265	7_2_3557	400_146_626	93_1_294
263_2_116	5_2_169	4_2_289	7_2_3571	400_146_635	93_1_283
263_2_105	5_2_189	4_2_287	7_2_3585	400_146_649	93_1_294
263_2_107	5_2_181	4_2_282	7_2_3616	400_146_661	93_1_282
263_2_117	5_2_173	4_2_285	7_2_3582	400_146_638	93_1_288
263_2_121	5_2_161	4_2_290	7_2_3594	400_146_672	93_1_252
263_2_134	5_2_163	4_2_263	7_2_3612	400_146_743	93_1_242
263_2_121	5_2_181	4_2_275	7_2_3681	400_146_688	93_1_219
263_2_107	5_2_195	4_2_264	7_2_3703	400_146_630	93_1_244
263_2_107	5_2_214	4_2_271	7_2_3669	400_146_625	93_1_251
263_2_104	5_2_217	4_2_268	7_2_3636	400_146_647	93_1_252
263_2_115	5_2_223	4_2_263	7_2_3605	400_146_679	93_1_267
263_2_119	5_2_222	4_2_278	7_2_3626	400_146_643	93_1_284
263_2_123	5_2_224	4_2_278	7_2_3578	400_146_623	93_1_298
263_2_113	5_2_235	4_2_294	7_2_3559	400_146_629	93_1_272
263_2_96	5_2_250	4_2_280	7_2_3567	400_146_547	93_1_285
263_2_98	5_2_270	4_2_265	7_2_3511	400_146_533	93_1_301
263_2_95	5_2_258	4_2_264	7_2_3524	400_146_607	93_1_310
263_2_93	5_2_247	4_2_243	7_2_3542	400_146_617	93_1_316
263_2_87	5_2_242	4_2_283	7_2_3534	400_146_634	93_1_302
263_2_87	5_2_241	4_2_278	7_2_3563	400_146_646	93_1_304
263_2_105	5_2_235	4_2_269	7_2_3533	400_146_607	93_1_354
263_2_100	5_2_234	4_2_259	7_2_3528	400_146_645	93_1_356
263_2_99	5_2_250	4_2_239	7_2_3568	400_146_642	93_1_371
263_2_108	5_2_264	4_2_256	7_2_3562	400_146_613	93_1_385
263_2_111	5_2_283	4_2_254	7_2_3563	400_146_610	93_1_413
263_2_90	5_2_280	4_2_247	7_2_3592	400_146_642	93_1_401
263_2_89	5_2_303	4_2_206	7_2_3552	400_146_696	93_1_382
263_2_93	5_2_311	4_2_216	7_2_3504	400_146_720	93_1_356
263_2_79	5_2_320	4_2_198	7_2_3478	400_146_741	93_1_346
263_2_84	5_2_340	4_2_193	7_2_3469	400_146_702	93_1_344
263_2_72	5_2_302	4_2_181	7_2_3513	400_146_733	93_1_329
263_2_67	5_2_313	4_2_180	7_2_3503	400_146_687	93_1_337
263_2_67	5_2_285	4_2_194	7_2_3530	400_146_705	93_1_334
263_2_54	5_2_264	4_2_194	7_2_3503	400_146_759	93_1_346
263_2_53	5_2_239	4_2_201	7_2_3522	400_146_749	93_1_363
263_2_49	5_2_227	4_2_201	7_2_3548	400_146_756	93_1_364
263_2_62	5_2_246	4_2_180	7_2_3548	400_146_706	93_1_378
263_2_59	5_2_283	4_2_177	7_2_3532	400_146_687	93_1_347
263_2_66	5_2_288	4_2_206	7_2_3540	400_146_656	93_1_325
263_2_66	5_2_303	4_2_204	7_2_3520	400_146_645	93_1_343
263_2_67	5_2_303	4_2_201	7_2_3537	400_146_597	93_1_343
263_2_86	5_2_292	4_2_202	7_2_3528	400_146_577	93_1_356
263_2_87	5_2_290	4_2_191	7_2_3523	400_146_608	93_1_341
263_2_86	5_2_284	4_2_227	7_2_3541	400_146_655	93_1_331
263_2_80	5_2_345	4_2_239	7_2_3481	400_146_651	93_1_348
263_2_88	5_2_358	4_2_230	7_2_3514	400_146_634	93_1_352
263_2_79	5_2_352	4_2_220	7_2_3509	400_146_615	93_1_364
263_2_71	5_2_370	4_2_209	7_2_3504	400_146_575	93_1_363
263_2_73	5_2_386	4_2_212	7_2_3502	400_146_547	93_1_393
263_2_89	5_2_397	4_2_207	7_2_3463	400_146_539	93_1_429
263_2_84	5_2_410	4_2_232	7_2_3461	400_146_543	93_1_405
263_2_101	5_2_391	4_2_231	7_2_3482	400_146_526	93_1_400
263_2_105	5_2_438	4_2_215	7_2_3530	400_146_454	93_1_391
263_2_107	5_2_443	4_2_228	7_2_3566	400_146_405	93_1_384
263_2_96	5_2_460	4_2_265	7_2_3616	400_146_353	93_1_373
263_2_86	5_2_487	4_2_270	7_2_3648	400_146_393	93_1_331
263_2_93	5_2_466	4_2_250	7_2_3589	400_146_479	93_1_355
263_2_100	5_2_426	4_2_247	7_2_3563	400_146_558	93_1_332
263_2_103	5_2_419	4_2_247	7_2_3531	400_146_592	93_1_334
263_2_109	5_2_426	4_2_225	7_2_3526	400_146_605	93_1_311
263_2_104	5_2_389	4_2_229	7_2_3462	400_146_661	93_1_354
263_2_109	5_2_393	4_2_227	7_2_3390	400_146_687	93_1_376
263_2_109	5_2_389	4_2_229	7_2_3386	400_146_676	93_1_404
263_2_111	5_2_375	4_2_234	7_2_3397	400_146_621	93_1_398
263_2_114	5_2_397	4_2_224	7_2_3374	400_146_550	93_1_421
263_2_111	5_2_407	4_2_235	7_2_3428	400_146_507	93_1_411
263_2_125	5_2_392	4_2_230	7_2_3414	400_146_493	93_1_440
263_2_114	5_2_359	4_2_213	7_2_3488	400_146_495	93_1_437
263_2_124	5_2_393	4_2_204	7_2_3489	400_146_475	93_1_438
263_2_110	5_2_367	4_2_240	7_2_3450	400_146_497	93_1_491
263_2_103	5_2_360	4_2_246	7_2_3460	400_146_530	93_1_473
263_2_110	5_2_356	4_2_228	7_2_3448	400_146_540	93_1_479
263_2_114	5_2_316	4_2_232	7_2_3455	400_146_550	93_1_486
263_2_126	5_2_339	4_2_205	7_2_3417	400_146_571	93_1_471
263_2_138	5_2_315	4_2_210	7_2_3465	400_146_579	93_1_403
263_2_147	5_2_343	4_2_204	7_2_3468	400_146_600	93_1_363
263_2_166	5_2_323	4_2_217	7_2_3395	400_146_597	93_1_399
263_2_166	5_2_327	4_2_204	7_2_3453	400_146_552	93_1_423
263_2_174	5_2_329	4_2_184	7_2_3414	400_146_587	93_1_443
263_2_176	5_2_328	4_2_186	7_2_3412	400_146_520	93_1_443
263_2_182	5_2_361	4_2_152	7_2_3429	400_146_526	93_1_412
263_2_181	5_2_352	4_2_184	7_2_3435	400_146_534	93_1_432
263_2_159	5_2_322	4_2_189	7_2_3451	400_146_537	93_1_447
263_2_152	5_2_333	4_2_196	7_2_3471	400_146_506	93_1_440
263_2_137	5_2_348	4_2_194	7_2_3475	400_146_525	93_1_444
263_2_125	5_2_331	4_2_209	7_2_3478	400_146_557	93_1_436
263_2_113	5_2_329	4_2_197	7_2_3476	400_146_619	93_1_420
263_2_107	5_2_333	4_2_197	7_2_3425	400_146_665	93_1_447
263_2_88	5_2_347	4_2_209	7_2_3388	400_146_710	93_1_432
263_2_86	5_2_367	4_2_219	7_2_3354	400_146_706	93_1_434
263_2_92	5_2_384	4_2_204	7_2_3317	400_146_721	93_1_450
263_2_100	5_2_411	4_2_212	7_2_3269	400_146_712	93_1_392
263_2_104	5_2_428	4_2_229	7_2_3246	400_146_682	93_1_403
263_2_105	5_2_421	4_2_224	7_2_3274	400_146_696	93_1_395
263_2_95	5_2_387	4_2_220	7_2_3343	400_146_656	93_1_435
263_2_104	5_2_367	4_2_187	7_2_3363	400_146_672	93_1_436
263_2_115	5_2_387	4_2_191	7_2_3368	400_146_628	93_1_413
263_2_116	5_2_419	4_2_178	7_2_3316	400_146_631	93_1_427
263_2_116	5_2_437	4_2_163	7_2_3337	400_146_635	93_1_396
263_2_109	5_2_478	4_2_158	7_2_3305	400_146_654	93_1_410
263_2_103	5_2_511	4_2_125	7_2_3298	400_146_708	93_1_426
263_2_97	5_2_535	4_2_134	7_2_3327	400_146_681	93_1_371
263_2_106	5_2_508	4_2_107	7_2_3322	400_146_690	93_1_409
263_2_84	5_2_514	4_2_124	7_2_3389	400_146_637	93_1_374
263_2_109	5_2_467	4_2_125	7_2_3364	400_146_597	93_1_401
263_2_114	5_2_454	4_2_128	7_2_3342	400_146_615	93_1_397
263_2_127	5_2_413	4_2_138	7_2_3351	400_146_677	93_1_359
263_2_120	5_2_380	4_2_146	7_2_3344	400_146_745	93_1_367
263_2_104	5_2_403	4_2_165	7_2_3328	400_146_785	93_1_379
263_2_92	5_2_402	4_2_153	7_2_3346	400_146_748	93_1_407
263_2_75	5_2_424	4_2_183	7_2_3304	400_146_726	93_1_409
263_2_72	5_2_450	4_2_185	7_2_3319	400_146_652	93_1_405
263_2_73	5_2_445	4_2_188	7_2_3304	400_146_657	93_1_402
263_2_70	5_2_495	4_2_190	7_2_3284	400_146_642	93_1_407
263_2_79	5_2_470	4_2_165	7_2_3320	400_146_614	93_1_413
263_2_81	5_2_444	4_2_169	7_2_3345	400_146_640	93_1_406
263_2_92	5_2_427	4_2_186	7_2_3337	400_146_659	93_1_380
263_2_91	5_2_431	4_2_176	7_2_3360	400_146_666	93_1_369
263_2_96	5_2_458	4_2_169	7_2_3343	400_146_596	93_1_384
263_2_85	5_2_453	4_2_170	7_2_3366	400_146_494	93_1_402
263_2_91	5_2_430	4_2_173	7_2_3438	400_146_479	93_1_418
263_2_96	5_2_418	4_2_162	7_2_3502	400_146_495	93_1_426
263_2_86	5_2_406	4_2_164	7_2_3527	400_146_549	93_1_395
263_2_93	5_2_437	4_2_157	7_2_3521	400_146_597	93_1_379
263_2_88	5_2_424	4_2_127	7_2_3534	400_146_642	93_1_356
263_2_98	5_2_367	4_2_123	7_2_3559	400_146_643	93_1_343
263_2_85	5_2_366	4_2_133	7_2_3561	400_146_612	93_1_355
263_2_87	5_2_387	4_2_154	7_2_3550	400_146_572	93_1_360
263_2_92	5_2_398	4_2_143	7_2_3581	400_146_543	93_1_359
263_2_98	5_2_355	4_2_148	7_2_3592	400_146_567	93_1_350
263_2_97	5_2_328	4_2_134	7_2_3640	400_146_577	93_1_350
263_2_93	5_2_320	4_2_143	7_2_3637	400_146_580	93_1_350
263_2_100	5_2_311	4_2_147	7_2_3633	400_146_562	93_1_350
263_2_112	5_2_316	4_2_167	7_2_3613	400_146_564	93_1_346
263_2_111	5_2_290	4_2_145	7_2_3570	400_146_653	93_1_358
263_2_104	5_2_321	4_2_166	7_2_3526	400_146_668	93_1_368
263_2_88	5_2_319	4_2_180	7_2_3527	400_146_674	93_1_367
263_2_90	5_2_311	4_2_185	7_2_3542	400_146_678	93_1_355
263_2_78	5_2_321	4_2_192	7_2_3497	400_146_706	93_1_351
263_2_83	5_2_298	4_2_196	7_2_3521	400_146_727	93_1_369
263_2_82	5_2_322	4_2_201	7_2_3475	400_146_689	93_1_376
263_2_83	5_2_330	4_2_182	7_2_3445	400_146_666	93_1_375
263_2_81	5_2_379	4_2_164	7_2_3431	400_146_625	93_1_382
263_2_82	5_2_409	4_2_157	7_2_3358	400_146_686	93_1_404
263_2_90	5_2_439	4_2_157	7_2_3417	400_146_687	93_1_382
263_2_99	5_2_446	4_2_140	7_2_3394	400_146_711	93_1_394
263_2_97	5_2_452	4_2_155	7_2_3360	400_146_691	93_1_400
263_2_97	5_2_428	4_2_168	7_2_3392	400_146_645	93_1_390
263_2_96	5_2_411	4_2_169	7_2_3422	400_146_602	93_1_401
263_2_118	5_2_451	4_2_182	7_2_3374	400_146_583	93_1_391
263_2_105	5_2_435	4_2_193	7_2_3362	400_146_612	93_1_391
263_2_99	5_2_470	4_2_188	7_2_3320	400_146_649	93_1_370
263_2_85	5_2_482	4_2_207	7_2_3334	400_146_657	93_1_343
263_2_85	5_2_466	4_2_221	7_2_3360	400_146_600	93_1_370
263_2_90	5_2_525	4_2_208	7_2_3351	400_146_571	93_1_338
263_2_102	5_2_526	4_2_187	7_2_3369	400_146_577	93_1_332
263_2_99	5_2_512	4_2_153	7_2_3408	400_146_590	93_1_348
263_2_78	5_2_471	4_2_164	7_2_3453	400_146_624	93_1_324
263_2_72	5_2_470	4_2_166	7_2_3502	400_146_618	93_1_309
263_2_63	5_2_501	4_2_167	7_2_3481	400_146_613	93_1_271
263_2_63	5_2_515	4_2_157	7_2_3487	400_146_633	93_1_267
263_2_61	5_2_546	4_2_140	7_2_3490	400_146_624	93_1_256
263_2_67	5_2_528	4_2_144	7_2_3582	400_146_522	93_1_257
263_2_68	5_2_521	4_2_124	7_2_3662	400_146_446	93_1_278
263_2_69	5_2_492	4_2_128	7_2_3698	400_146_469	93_1_262
263_2_63	5_2_453	4_2_127	7_2_3722	400_146_474	93_1_289
263_2_62	5_2_428	4_2_143	7_2_3779	400_146_461	93_1_265
263_2_74	5_2_404	4_2_131	7_2_3823	400_146_490	93_1_239
263_2_69	5_2_431	4_2_136	7_2_3822	400_146_446	93_1_239
263_2_87	5_2_427	4_2_128	7_2_3780	400_146_496	93_1_243
263_2_65	5_2_478	4_2_119	7_2_3744	400_146_529	93_1_228
263_2_72	5_2_488	4_2_140	7_2_3696	400_146_539	93_1_230
263_2_75	5_2_503	4_2_146	7_2_3716	400_146_470	93_1_231
263_2_79	5_2_492	4_2_144	7_2_3699	400_146_493	93_1_230
263_2_109	5_2_476	4_2_146	7_2_3660	400_146_552	93_1_213
263_2_99	5_2_518	4_2_145	7_2_3619	400_146_571	93_1_203
263_2_111	5_2_515	4_2_139	7_2_3556	400_146_639	93_1_195
263_2_101	5_2_542	4_2_121	7_2_3573	400_146_625	93_1_200
263_2_106	5_2_553	4_2_131	7_2_3603	400_146_583	93_1_202
263_2_111	5_2_526	4_2_116	7_2_3657	400_146_572	93_1_194
263_2_104	5_2_545	4_2_113	7_2_3631	400_146_572	93_1_187
263_2_112	5_2_509	4_2_104	7_2_3634	400_146_595	93_1_180
263_2_88	5_2_487	4_2_105	7_2_3630	400_146_604	93_1_191
263_2_84	5_2_507	4_2_113	7_2_3624	400_146_603	93_1_189
263_2_103	5_2_502	4_2_100	7_2_3612	400_146_608	93_1_187
263_2_89	5_2_514	4_2_106	7_2_3580	400_146_602	93_1_205
263_2_91	5_2_523	4_2_100	7_2_3578	400_146_673	93_1_213
263_2_85	5_2_515	4_2_114	7_2_3561	400_146_662	93_1_221
263_2_73	5_2_528	4_2_107	7_2_3586	400_146_675	93_1_201
263_2_71	5_2_495	4_2_106	7_2_3561	400_146_719	93_1_230
263_2_67	5_2_516	4_2_101	7_2_3597	400_146_580	93_1_242
263_2_60	5_2_505	4_2_89	7_2_3702	400_146_473	93_1_232
263_2_57	5_2_505	4_2_101	7_2_3702	400_146_498	93_1_242
263_2_67	5_2_503	4_2_96	7_2_3689	400_146_554	93_1_205
263_2_61	5_2_504	4_2_112	7_2_3649	400_146_620	93_1_190
263_2_66	5_2_525	4_2_122	7_2_3622	400_146_615	93_1_166
263_2_69	5_2_505	4_2_103	7_2_3678	400_146_621	93_1_159
263_2_71	5_2_506	4_2_118	7_2_3676	400_146_630	93_1_150
263_2_74	5_2_493	4_2_108	7_2_3653	400_146_666	93_1_166
263_2_72	5_2_476	4_2_123	7_2_3655	400_146_661	93_1_164
263_2_67	5_2_477	4_2_122	7_2_3573	400_146_723	93_1_167
263_2_66	5_2_516	4_2_129	7_2_3536	400_146_723	93_1_182
263_2_58	5_2_518	4_2_139	7_2_3562	400_146_651	93_1_174
263_2_53	5_2_492	4_2_127	7_2_3602	400_146_637	93_1_208
263_2_54	5_2_490	4_2_125	7_2_3609	400_146_652	93_1_183
263_2_54	5_2_516	4_2_109	7_2_3616	400_146_647	93_1_180
263_2_52	5_2_500	4_2_95	7_2_3627	400_146_658	93_1_168
263_2_63	5_2_519	4_2_105	7_2_3587	400_146_652	93_1_161
263_2_54	5_2_499	4_2_90	7_2_3706	400_146_576	93_1_166
263_2_35	5_2_531	4_2_79	7_2_3686	400_146_597	93_1_160
263_2_37	5_2_489	4_2_78	7_2_3684	400_146_681	93_1_174
263_2_35	5_2_478	4_2_75	7_2_3663	400_146_735	93_1_182
263_2_41	5_2_480	4_2_71	7_2_3645	400_146_753	93_1_182
263_2_41	5_2_484	4_2_79	7_2_3673	400_146_697	93_1_191
263_2_40	5_2_505	4_2_77	7_2_3647	400_146_668	93_1_193
263_2_49	5_2_519	4_2_78	7_2_3579	400_146_685	93_1_218
263_2_49	5_2_570	4_2_81	7_2_3535	400_146_671	93_1_224
263_2_52	5_2_564	4_2_77	7_2_3528	400_146_648	93_1_248
263_2_59	5_2_581	4_2_86	7_2_3540	400_146_543	93_1_272
263_2_67	5_2_594	4_2_75	7_2_3585	400_146_495	93_1_261
263_2_54	5_2_594	4_2_75	7_2_3610	400_146_494	93_1_290
263_2_48	5_2_601	4_2_72	7_2_3641	400_146_512	93_1_254
263_2_49	5_2_570	4_2_62	7_2_3620	400_146_597	93_1_260
263_2_50	5_2_547	4_2_56	7_2_3610	400_146_688	93_1_255
263_2_43	5_2_477	4_2_54	7_2_3686	400_146_720	93_1_239
263_2_48	5_2_484	4_2_40	7_2_3667	400_146_704	93_1_243
263_2_40	5_2_470	4_2_34	7_2_3656	400_146_708	93_1_250
263_2_28	5_2_485	4_2_43	7_2_3582	400_146_690	93_1_258
263_2_23	5_2_505	4_2_33	7_2_3546	400_146_716	93_1_264
263_2_14	5_2_496	4_2_44	7_2_3501	400_146_762	93_1_277
263_2_20	5_2_520	4_2_33	7_2_3497	400_146_732	93_1_294
263_2_16	5_2_532	4_2_38	7_2_3475	400_146_737	93_1_306
263_2_26	5_2_590	4_2_35	7_2_3417	400_146_722	93_1_331
263_2_29	5_2_585	4_2_29	7_2_3464	400_146_716	93_1_314
263_2_26	5_2_575	4_2_28	7_2_3445	400_146_676	93_1_371
263_2_32	5_2_569	4_2_19	7_2_3503	400_146_641	93_1_361
263_2_29	5_2_552	4_2_18	7_2_3543	400_146_608	93_1_347
263_2_36	5_2_552	4_2_17	7_2_3534	400_146_596	93_1_340
263_2_43	5_2_549	4_2_12	7_2_3543	400_146_618	93_1_326
263_2_36	5_2_572	4_2_12	7_2_3504	400_146_660	93_1_347
263_2_31	5_2_584	4_2_6	7_2_3538	400_146_629	93_1_328
263_2_31	5_2_578	4_2_9	7_2_3578	400_146_631	93_1_323
263_2_47	5_2_549	4_2_5	7_2_3571	400_146_646	93_1_314
263_2_49	5_2_543	4_2_5	7_2_3577	400_146_675	93_1_305
263_2_55	5_2_551	4_2_8	7_2_3573	400_146_632	93_1_303
263_2_68	5_2_531	4_2_10	7_2_3589	400_146_664	93_1_284
263_2_59	5_2_498	4_2_17	7_2_3627	400_146_695	93_1_266
263_2_76	5_2_531	4_2_20	7_2_3556	400_146_690	93_1_253
263_2_73	5_2_557	4_2_19	7_2_3548	400_146_687	93_1_251
263_2_68	5_2_558	4_2_26	7_2_3538	400_146_658	93_1_281
263_2_63	5_2_571	4_2_25	7_2_3573	400_146_634	93_1_261
263_2_47	5_2_598	4_2_19	7_2_3551	400_146_637	93_1_273
263_2_53	5_2_617	4_2_17	7_2_3574	400_146_619	93_1_267
263_2_42	5_2_592	4_2_15	7_2_3606	400_146_595	93_1_267
263_2_38	5_2_607	4_2_8	7_2_3627	400_146_527	93_1_277
263_2_25	5_2_615	4_2_5	7_2_3704	400_146_510	93_1_269
263_2_22	5_2_652	4_2_1	7_2_3686	400_146_497	93_1_287
263_2_25	93_1_270	5_2_665	7_2_3718	400_146_482
263_2_31	93_1_293	5_2_654	7_2_3681	400_146_514
263_2_39	93_1_285	5_2_662	7_2_3689	400_146_505
263_2_30	93_1_289	5_2_684	7_2_3676	400_146_530
263_2_39	93_1_300	5_2_662	7_2_3636	400_146_589
263_2_33	93_1_287	5_2_667	7_2_3619	400_146_650
263_2_38	93_1_286	5_2_645	7_2_3580	400_146_684
263_2_39	93_1_242	5_2_625	7_2_3655	400_146_660
263_2_43	93_1_254	5_2_656	7_2_3660	400_146_582
263_2_62	93_1_246	5_2_683	7_2_3600	400_146_599
263_2_61	93_1_219	5_2_672	7_2_3577	400_146_630
263_2_49	93_1_203	5_2_704	7_2_3514	400_146_650
263_2_46	93_1_211	5_2_725	7_2_3472	400_146_661
263_2_37	93_1_210	5_2_770	7_2_3435	400_146_644
263_2_37	93_1_215	5_2_766	7_2_3471	400_146_618
263_2_32	93_1_241	5_2_735	7_2_3499	400_146_571
263_2_28	93_1_240	5_2_744	7_2_3487	400_146_547
263_2_24	93_1_252	5_2_744	7_2_3489	400_146_557
263_2_18	93_1_278	5_2_769	7_2_3496	400_146_500
263_2_25	93_1_242	5_2_793	7_2_3501	400_146_544
263_2_31	93_1_264	5_2_815	7_2_3470	400_146_535
263_2_34	93_1_256	5_2_842	7_2_3481	400_146_477
263_2_27	93_1_239	5_2_853	7_2_3536	400_146_476
263_2_27	93_1_243	5_2_883	7_2_3457	400_146_574
263_2_30	93_1_241	5_2_916	7_2_3401	400_146_590
263_2_17	93_1_247	5_2_934	7_2_3412	400_146_620
263_2_22	93_1_250	5_2_963	7_2_3387	400_146_604
263_2_16	93_1_273	5_2_970	7_2_3356	400_146_581
263_2_22	93_1_257	5_2_973	7_2_3294	400_146_600
263_2_25	93_1_249	5_2_951	7_2_3309	400_146_593
263_2_21	93_1_252	5_2_897	7_2_3344	400_146_579
263_2_22	93_1_254	5_2_902	7_2_3309	400_146_613
263_2_23	93_1_274	5_2_910	7_2_3264	400_146_623
263_2_21	93_1_280	5_2_881	7_2_3249	400_146_700
263_2_13	93_1_315	5_2_838	7_2_3293	400_146_656
263_2_10	93_1_307	5_2_834	7_2_3364	400_146_559
263_2_6	93_1_305	5_2_864	7_2_3326	400_146_565
263_2_7	93_1_258	5_2_805	7_2_3437	400_146_608
263_2_6	93_1_256	5_2_813	7_2_3423	400_146_619
263_2_8	93_1_239	5_2_787	7_2_3466	400_146_603
263_2_9	93_1_240	5_2_797	7_2_3488	400_146_582
263_2_12	93_1_220	5_2_803	7_2_3498	400_146_585
263_2_7	93_1_206	5_2_759	7_2_3577	400_146_573
263_2_4	93_1_190	5_2_781	7_2_3585	400_146_534
263_2_6	93_1_180	5_2_779	7_2_3593	400_146_526
263_2_3	93_1_166	5_2_761	7_2_3597	400_146_571
263_2_7	93_1_151	5_2_822	7_2_3544	400_146_607
263_2_9	93_1_136	5_2_829	7_2_3563	400_146_599
263_2_11	93_1_143	5_2_829	7_2_3575	400_146_576
263_2_8	93_1_163	5_2_784	7_2_3608	400_146_593
263_2_8	93_1_162	5_2_784	7_2_3599	400_146_587
263_2_10	93_1_146	5_2_786	7_2_3642	400_146_567
263_2_10	93_1_150	5_2_767	7_2_3635	400_146_579
263_2_7	93_1_154	5_2_803	7_2_3580	400_146_617
263_2_11	93_1_160	5_2_774	7_2_3594	400_146_623
263_2_11	93_1_167	5_2_745	7_2_3572	400_146_624
263_2_16	93_1_145	5_2_770	7_2_3560	400_146_619
263_2_8	93_1_139	5_2_777	7_2_3591	400_146_624
263_2_8	93_1_138	5_2_793	7_2_3549	400_146_619
263_2_8	93_1_140	5_2_748	7_2_3573	400_146_672
263_2_6	93_1_150	5_2_725	7_2_3591	400_146_661
263_2_7	93_1_163	5_2_735	7_2_3549	400_146_643
263_2_7	93_1_177	5_2_700	7_2_3574	400_146_645
263_2_8	93_1_195	5_2_710	7_2_3600	400_146_641
263_2_8	93_1_209	5_2_682	7_2_3653	400_146_641
263_2_7	93_1_194	5_2_691	7_2_3685	400_146_699
263_2_8	93_1_164	5_2_659	7_2_3719	400_146_749
263_2_9	93_1_168	5_2_649	7_2_3649	400_146_758
263_2_9	93_1_164	5_2_686	7_2_3562	400_146_765
263_2_10	93_1_161	5_2_647	7_2_3563	400_146_763
263_2_17	93_1_164	5_2_641	7_2_3545	400_146_709
263_2_24	93_1_184	5_2_655	7_2_3503	400_146_712
263_2_23	93_1_176	5_2_617	7_2_3516	400_146_727
263_2_23	93_1_167	5_2_638	7_2_3502	400_146_750
263_2_19	93_1_184	5_2_610	7_2_3524	400_146_759
263_2_29	93_1_166	5_2_639	7_2_3543	400_146_744
263_2_32	93_1_174	5_2_590	7_2_3566	400_146_764
263_2_32	93_1_159	5_2_577	7_2_3569	400_146_764
263_2_36	93_1_176	5_2_591	7_2_3561	400_146_704
263_2_26	93_1_207	5_2_599	7_2_3557	400_146_702
263_2_30	93_1_198	5_2_635	7_2_3548	400_146_698
263_2_27	93_1_185	5_2_650	7_2_3583	400_146_662
263_2_29	93_1_165	5_2_663	7_2_3657	400_146_590
263_2_22	93_1_170	5_2_676	7_2_3700	400_146_510
263_2_20	93_1_166	5_2_688	7_2_3757	400_146_497
263_2_22	93_1_166	5_2_726	7_2_3717	400_146_485
263_2_27	93_1_167	5_2_739	7_2_3708	400_146_550
263_2_20	93_1_147	5_2_781	7_2_3640	400_146_624
263_2_21	93_1_159	5_2_717	7_2_3669	400_146_630
263_2_14	93_1_160	5_2_778	7_2_3585	400_146_611
263_2_10	93_1_172	5_2_762	7_2_3560	400_146_603
263_2_7	93_1_164	5_2_801	7_2_3482	400_146_647
263_2_7	93_1_160	5_2_845	7_2_3427	400_146_717
263_2_8	93_1_159	5_2_785	7_2_3528	400_146_652
263_2_8	93_1_142	5_2_811	7_2_3566	400_146_607
263_2_11	93_1_151	5_2_806	7_2_3593	400_146_606
263_2_7	93_1_164	5_2_841	7_2_3528	400_146_628
263_2_6	93_1_168	5_2_832	7_2_3491	400_146_639
263_2_6	93_1_176	5_2_805	7_2_3511	400_146_671
263_2_5	93_1_182	5_2_807	7_2_3509	400_146_684
263_2_6	93_1_174	5_2_733	7_2_3597	400_146_668
263_2_4	93_1_179	5_2_731	7_2_3588	400_146_661
263_2_4	93_1_187	5_2_711	7_2_3594	400_146_638
263_2_1	93_1_200	5_2_741	7_2_3598	400_146_559
93_1_212	5_2_739	7_2_3558	400_146_600
93_1_192	5_2_709	7_2_3607	400_146_621
93_1_195	5_2_732	7_2_3572	400_146_603
93_1_201	5_2_731	7_2_3587	400_146_613
93_1_196	5_2_684	7_2_3662	400_146_645
93_1_203	5_2_697	7_2_3677	400_146_605
93_1_200	5_2_743	7_2_3715	400_146_501
93_1_192	5_2_745	7_2_3771	400_146_434
93_1_189	5_2_751	7_2_3790	400_146_396
93_1_196	5_2_726	7_2_3835	400_146_405
93_1_176	5_2_741	7_2_3825	400_146_459
93_1_158	5_2_736	7_2_3825	400_146_550
93_1_144	5_2_735	7_2_3790	400_146_588
93_1_136	5_2_751	7_2_3732	400_146_606
93_1_123	5_2_789	7_2_3689	400_146_594
93_1_112	5_2_792	7_2_3692	400_146_539
93_1_115	5_2_812	7_2_3620	400_146_586
93_1_117	5_2_828	7_2_3585	400_146_585
93_1_119	5_2_819	7_2_3604	400_146_591
93_1_122	5_2_789	7_2_3641	400_146_614
93_1_107	5_2_767	7_2_3628	400_146_644
93_1_128	5_2_761	7_2_3611	400_146_655
93_1_128	5_2_742	7_2_3635	400_146_686
93_1_116	5_2_703	7_2_3637	400_146_703
93_1_110	5_2_689	7_2_3648	400_146_638
93_1_97	5_2_694	7_2_3637	400_146_635
93_1_87	5_2_657	7_2_3640	400_146_669
93_1_82	5_2_690	7_2_3641	400_146_673
93_1_89	5_2_687	7_2_3643	400_146_671
93_1_104	5_2_698	7_2_3669	400_146_649
93_1_95	5_2_750	7_2_3663	400_146_617
93_1_91	5_2_703	7_2_3667	400_146_637
93_1_97	5_2_666	7_2_3656	400_146_678
93_1_83	5_2_681	7_2_3686	400_146_639
93_1_80	5_2_670	7_2_3693	400_146_637
93_1_81	5_2_710	7_2_3716	400_146_575
93_1_83	5_2_704	7_2_3752	400_146_520
93_1_84	5_2_760	7_2_3780	400_146_487
93_1_85	5_2_779	7_2_3830	400_146_443
93_1_83	5_2_806	7_2_3781	400_146_449
93_1_86	5_2_774	7_2_3797	400_146_485
93_1_81	5_2_798	7_2_3769	400_146_505
93_1_82	5_2_852	7_2_3697	400_146_503
93_1_75	5_2_865	7_2_3664	400_146_523
93_1_73	5_2_833	7_2_3643	400_146_567
93_1_78	5_2_824	7_2_3662	400_146_602
93_1_71	5_2_837	7_2_3679	400_146_574
93_1_80	5_2_813	7_2_3710	400_146_539
93_1_75	5_2_862	7_2_3659	400_146_536
93_1_77	5_2_807	7_2_3630	400_146_625
93_1_78	5_2_867	7_2_3584	400_146_630
93_1_73	5_2_888	7_2_3544	400_146_646
93_1_62	5_2_886	7_2_3581	400_146_646
93_1_61	5_2_902	7_2_3529	400_146_690
93_1_61	5_2_865	7_2_3565	400_146_651
93_1_69	5_2_877	7_2_3525	400_146_647
93_1_57	5_2_897	7_2_3527	400_146_632
93_1_49	5_2_901	7_2_3517	400_146_639
93_1_56	5_2_942	7_2_3491	400_146_670
93_1_54	5_2_934	7_2_3518	400_146_673
93_1_67	5_2_964	7_2_3483	400_146_636
93_1_55	5_2_943	7_2_3506	400_146_627
93_1_58	5_2_935	7_2_3493	400_146_592
93_1_67	5_2_981	7_2_3380	400_146_654
93_1_59	5_2_968	7_2_3429	400_146_677
93_1_77	5_2_946	7_2_3442	400_146_629
93_1_69	5_2_955	7_2_3406	400_146_655
93_1_68	5_2_980	7_2_3381	400_146_695
93_1_70	5_2_961	7_2_3349	400_146_720
93_1_62	5_2_968	7_2_3421	400_146_656
93_1_82	5_2_967	7_2_3375	400_146_671
93_1_75	5_2_947	7_2_3419	400_146_636
93_1_70	5_2_929	7_2_3445	400_146_645
93_1_67	5_2_887	7_2_3488	400_146_673
93_1_66	5_2_860	7_2_3530	400_146_691
93_1_69	5_2_820	7_2_3535	400_146_761
93_1_57	5_2_820	7_2_3513	400_146_785
93_1_58	5_2_823	7_2_3518	400_146_770
93_1_53	5_2_825	7_2_3505	400_146_779
93_1_60	5_2_810	7_2_3542	400_146_752
93_1_60	5_2_788	7_2_3572	400_146_714
93_1_65	5_2_810	7_2_3605	400_146_611
93_1_71	5_2_844	7_2_3590	400_146_583
93_1_67	5_2_850	7_2_3594	400_146_560
93_1_67	5_2_810	7_2_3594	400_146_602
93_1_65	5_2_847	7_2_3597	400_146_604
93_1_59	5_2_868	7_2_3622	400_146_562
93_1_60	5_2_900	7_2_3616	400_146_523
93_1_69	5_2_902	7_2_3572	400_146_552
93_1_69	5_2_940	7_2_3584	400_146_559
93_1_76	5_2_911	7_2_3561	400_146_588
93_1_79	5_2_962	7_2_3530	400_146_577
93_1_81	5_2_976	7_2_3554	400_146_580
93_1_73	5_2_980	7_2_3602	400_146_472
93_1_82	5_2_995	7_2_3588	400_146_456
93_1_81	5_2_939	7_2_3626	400_146_515
93_1_84	5_2_933	7_2_3617	400_146_531
93_1_91	5_2_903	7_2_3621	400_146_539
93_1_86	5_2_848	7_2_3618	400_146_636
93_1_93	5_2_842	7_2_3625	400_146_677
93_1_93	5_2_832	7_2_3646	400_146_674
93_1_90	5_2_804	7_2_3665	400_146_684
93_1_89	5_2_805	7_2_3638	400_146_658
93_1_79	5_2_866	7_2_3578	400_146_644
93_1_65	5_2_888	7_2_3531	400_146_630
93_1_58	5_2_856	7_2_3581	400_146_649
93_1_62	5_2_866	7_2_3552	400_146_638
93_1_45	5_2_869	7_2_3541	400_146_645
93_1_57	5_2_844	7_2_3538	400_146_633
93_1_56	5_2_866	7_2_3544	400_146_621
93_1_64	5_2_893	7_2_3548	400_146_516
93_1_66	5_2_937	7_2_3568	400_146_502
93_1_55	5_2_936	7_2_3538	400_146_594
93_1_50	5_2_960	7_2_3533	400_146_606
93_1_49	5_2_985	7_2_3551	400_146_532
93_1_45	5_2_947	7_2_3603	400_146_514
93_1_54	5_2_949	7_2_3614	400_146_554
93_1_59	5_2_952	7_2_3541	400_146_598
93_1_61	5_2_959	7_2_3470	400_146_674
93_1_42	5_2_944	7_2_3503	400_146_735
93_1_46	5_2_933	7_2_3511	400_146_754
93_1_41	5_2_920	7_2_3495	400_146_730
93_1_34	5_2_941	7_2_3494	400_146_655
93_1_31	5_2_965	7_2_3479	400_146_644
93_1_32	5_2_976	7_2_3483	400_146_637
93_1_32	5_2_985	7_2_3480	400_146_583
93_1_30	5_2_995	7_2_3505	400_146_536
93_1_31	5_2_998	7_2_3486	400_146_547
93_1_31	5_2_985	7_2_3497	400_146_561
93_1_28	5_2_1030	7_2_3546	400_146_456
93_1_24	5_2_1088	7_2_3525	400_146_462
93_1_30	5_2_1097	7_2_3561	400_146_442
93_1_28	5_2_1165	7_2_3494	400_146_464
93_1_36	5_2_1139	7_2_3464	400_146_520
93_1_41	5_2_1171	7_2_3408	400_146_575
93_1_47	5_2_1195	7_2_3417	400_146_567
93_1_35	5_2_1154	7_2_3423	400_146_590
93_1_27	5_2_1141	7_2_3368	400_146_611
93_1_17	5_2_1123	7_2_3393	400_146_634
93_1_24	5_2_1107	7_2_3389	400_146_660
93_1_26	5_2_1118	7_2_3380	400_146_644
93_1_18	5_2_1114	7_2_3337	400_146_724
93_1_18	5_2_1042	7_2_3403	400_146_724
93_1_17	5_2_997	7_2_3403	400_146_741
93_1_20	5_2_1024	7_2_3398	400_146_728
93_1_23	5_2_1002	7_2_3409	400_146_708
93_1_26	5_2_989	7_2_3411	400_146_689
93_1_27	5_2_975	7_2_3450	400_146_636
93_1_28	5_2_1007	7_2_3454	400_146_541
93_1_28	5_2_1017	7_2_3409	400_146_614
93_1_31	5_2_1035	7_2_3411	400_146_611
93_1_39	5_2_1013	7_2_3428	400_146_583
93_1_34	5_2_1058	7_2_3377	400_146_599
93_1_35	5_2_1088	7_2_3413	400_146_588
93_1_52	5_2_1147	7_2_3386	400_146_529
93_1_43	5_2_1190	7_2_3408	400_146_471
93_1_46	5_2_1215	7_2_3299	400_146_546
93_1_42	5_2_1196	7_2_3295	400_146_581
93_1_42	5_2_1246	7_2_3253	400_146_596
93_1_41	5_2_1243	7_2_3204	400_146_651
93_1_48	5_2_1227	7_2_3187	400_146_700
93_1_47	5_2_1232	7_2_3167	400_146_695
93_1_45	5_2_1180	7_2_3187	400_146_705
93_1_47	5_2_1221	7_2_3138	400_146_699
93_1_38	5_2_1223	7_2_3179	400_146_674
93_1_36	5_2_1195	7_2_3237	400_146_634
93_1_47	5_2_1210	7_2_3206	400_146_640
93_1_38	5_2_1241	7_2_3209	400_146_635
93_1_44	5_2_1247	7_2_3211	400_146_618
93_1_40	5_2_1302	7_2_3199	400_146_575
93_1_44	5_2_1293	7_2_3228	400_146_552
93_1_45	5_2_1297	7_2_3264	400_146_495
93_1_26	5_2_1294	7_2_3290	400_146_507
93_1_35	5_2_1269	7_2_3288	400_146_524
93_1_20	5_2_1238	7_2_3318	400_146_570
93_1_17	5_2_1180	7_2_3338	400_146_646
93_1_16	5_2_1219	7_2_3329	400_146_603
93_1_18	5_2_1158	7_2_3373	400_146_583
93_1_20	5_2_1143	7_2_3341	400_146_610
93_1_15	5_2_1080	7_2_3380	400_146_669
93_1_18	5_2_1087	7_2_3349	400_146_704
93_1_25	5_2_1120	7_2_3316	400_146_715
93_1_25	5_2_1139	7_2_3237	400_146_782
93_1_26	5_2_1139	7_2_3280	400_146_753
93_1_23	5_2_1147	7_2_3274	400_146_720
93_1_22	5_2_1204	7_2_3215	400_146_654
93_1_26	5_2_1225	7_2_3219	400_146_688
93_1_22	5_2_1284	7_2_3121	400_146_701
93_1_28	5_2_1306	7_2_3082	400_146_724
93_1_20	5_2_1300	7_2_3130	400_146_699
93_1_24	5_2_1248	7_2_3164	400_146_652
93_1_32	5_2_1216	7_2_3231	400_146_618
93_1_26	5_2_1211	7_2_3220	400_146_631
93_1_37	5_2_1209	7_2_3243	400_146_605
93_1_32	5_2_1177	7_2_3285	400_146_631
93_1_42	5_2_1162	7_2_3304	400_146_642
93_1_43	5_2_1210	7_2_3278	400_146_620
93_1_41	5_2_1265	7_2_3222	400_146_574
93_1_37	5_2_1250	7_2_3196	400_146_578
93_1_32	5_2_1253	7_2_3228	400_146_557
93_1_25	5_2_1243	7_2_3296	400_146_552
93_1_24	5_2_1207	7_2_3313	400_146_597
93_1_28	5_2_1159	7_2_3331	400_146_642
93_1_24	5_2_1123	7_2_3377	400_146_695
93_1_20	5_2_1123	7_2_3349	400_146_716
93_1_30	5_2_1074	7_2_3351	400_146_735
93_1_18	5_2_1093	7_2_3386	400_146_695
93_1_18	5_2_1101	7_2_3336	400_146_717
93_1_14	5_2_1134	7_2_3284	400_146_704
93_1_11	5_2_1194	7_2_3239	400_146_674
93_1_13	5_2_1197	7_2_3232	400_146_670
93_1_7	5_2_1218	7_2_3220	400_146_676
93_1_7	5_2_1173	7_2_3209	400_146_716
93_1_5	5_2_1223	7_2_3247	400_146_689
93_1_2	5_2_1216	7_2_3241	400_146_690
5_2_1171	7_2_3257	400_146_708
5_2_1236	7_2_3216	400_146_665
5_2_1247	7_2_3255	400_146_555
5_2_1233	7_2_3361	400_146_478
5_2_1235	7_2_3398	400_146_503
5_2_1226	7_2_3414	400_146_528
5_2_1217	7_2_3393	400_146_573
5_2_1209	7_2_3414	400_146_609
5_2_1254	7_2_3366	400_146_603
5_2_1253	7_2_3349	400_146_554
5_2_1289	7_2_3286	400_146_596
5_2_1261	7_2_3281	400_146_616
5_2_1239	7_2_3262	400_146_621
5_2_1257	7_2_3280	400_146_588
5_2_1209	7_2_3259	400_146_624
5_2_1190	7_2_3284	400_146_663
5_2_1146	7_2_3305	400_146_661
5_2_1167	7_2_3305	400_146_627
5_2_1177	7_2_3319	400_146_631
5_2_1137	7_2_3319	400_146_644
5_2_1120	7_2_3302	400_146_652
5_2_1081	7_2_3316	400_146_657
5_2_1065	7_2_3302	400_146_689
5_2_1064	7_2_3319	400_146_671
5_2_1058	7_2_3334	400_146_642
5_2_1074	7_2_3347	400_146_604
5_2_1084	7_2_3359	400_146_628
5_2_1034	7_2_3409	400_146_650
5_2_1042	7_2_3404	400_146_651
5_2_1083	7_2_3416	400_146_535
5_2_1020	7_2_3507	400_146_510
5_2_1027	7_2_3500	400_146_535
5_2_1044	7_2_3490	400_146_567
5_2_1016	7_2_3536	400_146_572
5_2_1063	7_2_3477	400_146_610
5_2_1076	7_2_3415	400_146_653
5_2_1071	7_2_3436	400_146_636
5_2_1115	7_2_3378	400_146_657
5_2_1045	7_2_3431	400_146_693
5_2_1055	7_2_3417	400_146_635
5_2_1021	7_2_3457	400_146_605
5_2_974	7_2_3461	400_146_627
5_2_989	7_2_3489	400_146_596
5_2_1007	7_2_3498	400_146_541
5_2_996	7_2_3468	400_146_600
5_2_980	7_2_3545	400_146_610
5_2_976	7_2_3540	400_146_630
5_2_989	7_2_3552	400_146_586
5_2_964	7_2_3616	400_146_518
5_2_990	7_2_3609	400_146_527
5_2_955	7_2_3595	400_146_547
5_2_954	7_2_3549	400_146_602
5_2_991	7_2_3480	400_146_623
5_2_964	7_2_3482	400_146_640
5_2_996	7_2_3474	400_146_646
5_2_1016	7_2_3437	400_146_679
5_2_1047	7_2_3406	400_146_685
5_2_1090	7_2_3366	400_146_686
5_2_1087	7_2_3309	400_146_725
5_2_1111	7_2_3283	400_146_725
5_2_1133	7_2_3290	400_146_689
5_2_1130	7_2_3305	400_146_652
5_2_1139	7_2_3344	400_146_598
5_2_1159	7_2_3301	400_146_609
5_2_1164	7_2_3271	400_146_622
5_2_1206	7_2_3186	400_146_653
5_2_1160	7_2_3192	400_146_700
5_2_1104	7_2_3291	400_146_665
5_2_1097	7_2_3300	400_146_675
5_2_1055	7_2_3373	400_146_644
5_2_1073	7_2_3378	400_146_614
5_2_1094	7_2_3387	400_146_587
5_2_1115	7_2_3375	400_146_617
5_2_1145	7_2_3383	400_146_548
5_2_1115	7_2_3388	400_146_561
5_2_1118	7_2_3434	400_146_534
5_2_1107	7_2_3475	400_146_555
5_2_1098	7_2_3472	400_146_603
5_2_1135	7_2_3433	400_146_627
5_2_1122	7_2_3439	400_146_600
5_2_1187	7_2_3314	400_146_631
5_2_1202	7_2_3253	400_146_703
5_2_1199	7_2_3226	400_146_694
5_2_1255	7_2_3185	400_146_665
5_2_1227	7_2_3237	400_146_698
5_2_1246	7_2_3230	400_146_705
5_2_1205	7_2_3246	400_146_666
5_2_1201	7_2_3258	400_146_642
5_2_1220	7_2_3223	400_146_674
5_2_1209	7_2_3221	400_146_659
5_2_1213	7_2_3249	400_146_655
5_2_1194	7_2_3219	400_146_675
5_2_1227	7_2_3208	400_146_637
5_2_1263	7_2_3176	400_146_637
5_2_1241	7_2_3238	400_146_605
5_2_1221	7_2_3260	400_146_578
5_2_1213	7_2_3272	400_146_557
5_2_1208	7_2_3309	400_146_541
5_2_1214	7_2_3322	400_146_559
5_2_1196	7_2_3332	400_146_561
5_2_1243	7_2_3327	400_146_522
5_2_1247	7_2_3339	400_146_487
5_2_1280	7_2_3255	400_146_565
5_2_1282	7_2_3233	400_146_675
[truncated: 3,001 more rows]
[truncated: 1,651 more columns]
