# Supplementary material for: Environmental change makes robust ecological networks fragile
Source: Nat Commun. 2016 Aug 11;7:12462. doi: 10.1038/ncomms12462 (PMC4987532; doi:10.1038/ncomms12462)
Supplement: Supplementary Data 1 — Host-parasite networks and host extinction sequences in Avida experiments. The compressed archive includes the 100 co-evolved host-parasite networks and the host extinction sequences in the historical scenario. [file ncomms12462-s2.zip › Supplementary_data_S1/host_extinction_sequence_34.csv]

643_15_4	344_25_3	345_25_5	346_25_3	347_25_2	340_2_5	341_25_3	342_2_1	343_2_5	348_45_3	349_125_1	1653_45_1	298_2_5	299_25_6	296_2_3	297_2_1	294_25_9	295_25_11	292_25_11	293_2_1	290_25_3	291_2_1	270_25_1	271_25_2	272_2_11	273_25_1	274_2_2	275_25_1	276_25_1	277_6_9	278_25_5	279_25_4	642_04_4	108_2_6	109_2_3	102_45_2	103_2_5	100_25_8	101_25_2	106_2_4	107_25_7	104_2_2	105_25_6	1373_25_1	1213_125_2	1375_6_1	99_2_4	98_25_2	91_45_4	90_25_8
344_25_1	345_25_5	346_25_5	347_25_4	340_2_5	341_25_3	342_2_1	343_2_4	348_45_4	1653_45_1	298_2_3	299_25_7	296_2_3	297_2_1	294_25_13	295_25_12	292_25_10	293_2_1	290_25_3	291_2_1	270_25_1	271_25_2	272_2_11	273_25_1	274_2_2	275_25_1	276_25_1	277_6_9	278_25_5	279_25_6	642_04_3	108_2_7	109_2_5	102_45_3	103_2_6	100_25_10	101_25_4	106_2_6	107_25_6	104_2_2	105_25_5	1373_25_2	1375_6_1	99_2_5	98_25_2	91_45_4	90_25_8	93_6_7	92_6_2	95_6_6
199_45_6	1140_2_3	965_15_3	198_25_1	429_2_7	428_2_12	453_2_2	344_25_2	345_25_4	346_25_3	347_25_5	340_2_6	341_25_3	342_2_1	343_2_1	810_2_5	812_6_5	504_2_1	348_45_4	816_25_3	1253_6_2	595_25_4	664_25_8	719_25_4	1793_25_2	716_6_5	715_35_27	1398_25_3	713_25_3	712_25_1	1795_45_5	618_45_4	1397_6_1	1492_6_1	1493_6_2	1495_25_5	1498_25_1	655_25_16	961_2_2	1068_25_11	1702_25_1	1704_45_1	1706_25_2	1707_123_3	1708_25_3	1060_25_3	1063_2_4	1062_2_3	1065_2_3	1064_25_8
199_45_6	198_25_1	429_2_9	428_2_13	453_2_1	344_25_1	345_25_4	346_25_2	347_25_7	340_2_6	341_25_3	342_2_1	343_2_1	810_2_4	812_6_4	504_2_1	348_45_4	816_25_4	1253_6_5	595_25_3	664_25_5	719_25_3	965_15_3	716_6_3	715_35_30	1398_25_1	713_25_4	712_25_1	1795_45_5	618_45_6	915_125_7	1492_6_2	1493_6_4	1495_25_6	1498_25_1	655_25_14	1068_25_11	1704_45_1	1707_123_2	1708_25_3	1060_25_2	1063_2_3	1062_2_2	1065_2_4	1064_25_7	619_6_1	299_25_10	148_25_14	297_2_1	294_25_19
428_2_13	344_25_1	345_25_9	346_25_1	347_25_7	340_2_5	343_2_1	810_2_7	812_6_1	348_45_5	816_25_2	1253_6_7	664_25_3	719_25_1	716_6_2	715_35_27	713_25_2	1795_45_7	1491_2_3	1492_6_1	1493_6_4	1495_25_10	914_25_10	1068_25_16	1704_45_1	1708_25_4	1060_25_1	1063_2_3	1062_2_2	1065_2_3	1064_25_7	299_25_17	294_25_27	1259_25_1	292_25_7	290_25_3	1660_25_3	1128_6_2	593_2_3	1084_2_6	199_45_6	596_45_5	195_3_7	1121_25_9	1122_6_12	1123_6_3	191_25_31	190_45_3	193_25_12	192_6_1
428_2_10	344_25_1	345_25_11	346_25_1	347_25_4	340_2_9	343_2_1	810_2_6	812_6_2	348_45_6	816_25_2	1253_6_11	664_25_2	719_25_2	716_6_3	715_35_17	713_25_2	1795_45_5	1491_2_4	1493_6_5	1495_25_11	914_25_10	1068_25_19	1704_45_1	1708_25_2	1060_25_2	1063_2_3	1065_2_4	1064_25_6	299_25_22	294_25_24	1259_25_2	292_25_7	290_25_5	1660_25_4	1128_6_3	593_2_4	1084_2_5	199_45_11	596_45_4	195_3_6	1121_25_6	1122_6_15	1123_6_1	191_25_36	190_45_4	193_25_12	192_6_1	270_25_1	271_25_1
428_2_10	344_25_1	345_25_9	346_25_1	347_25_3	340_2_8	343_2_1	810_2_3	812_6_3	348_45_10	816_25_3	1253_6_9	664_25_1	719_25_3	716_6_4	715_35_9	713_25_3	1795_45_3	1491_2_4	1493_6_8	1495_25_17	914_25_14	1068_25_20	1704_45_1	1708_25_2	1060_25_3	1063_2_1	1065_2_5	1064_25_3	299_25_23	294_25_27	1259_25_3	292_25_6	290_25_4	1660_25_6	1128_6_7	593_2_5	1084_2_7	199_45_15	596_45_8	195_3_5	1121_25_3	1122_6_17	1123_6_2	191_25_37	190_45_5	193_25_17	192_6_1	270_25_1	271_25_1
428_2_10	344_25_1	345_25_9	346_25_1	347_25_1	340_2_10	343_2_1	810_2_6	348_45_11	816_25_4	1253_6_12	664_25_1	719_25_1	716_6_6	715_35_5	713_25_3	1491_2_2	1493_6_6	1495_25_14	914_25_13	1068_25_26	1708_25_2	1060_25_5	1063_2_2	1065_2_1	1064_25_7	299_25_24	294_25_27	295_25_12	292_25_5	290_25_8	1660_25_2	1128_6_9	593_2_5	1084_2_11	199_45_14	596_45_4	195_3_6	1121_25_1	1122_6_20	191_25_31	190_45_5	193_25_18	192_6_1	270_25_1	271_25_1	272_2_8	273_25_1	274_2_8	275_25_1
428_2_10	344_25_1	345_25_9	346_25_1	347_25_1	340_2_9	343_2_1	810_2_5	348_45_8	816_25_5	1253_6_12	719_25_1	716_6_7	715_35_1	713_25_6	1491_2_1	1493_6_7	1495_25_11	914_25_10	1068_25_32	1708_25_4	1060_25_5	1065_2_2	1064_25_7	299_25_31	294_25_32	295_25_19	292_25_12	290_25_11	1128_6_8	593_2_4	1084_2_14	199_45_12	596_45_5	195_3_3	194_25_1	1122_6_22	191_25_24	190_45_3	193_25_23	192_6_1	270_25_1	271_25_1	272_2_8	273_25_1	274_2_7	279_25_16	525_35_2	526_2_13	1019_2_5
428_2_12	344_25_1	345_25_12	346_25_1	347_25_1	340_2_8	343_2_1	810_2_9	348_45_9	816_25_2	1253_6_15	719_25_2	716_6_3	713_25_10	1491_2_1	1493_6_9	1495_25_10	420_125_8	1068_25_29	1708_25_8	1060_25_4	1064_25_7	299_25_30	294_25_21	295_25_17	292_25_12	290_25_16	1128_6_10	593_2_8	1084_2_17	199_45_17	596_45_2	195_3_2	194_25_1	1122_6_29	191_25_24	190_45_2	193_25_30	192_6_1	270_25_1	271_25_1	272_2_10	273_25_1	274_2_4	279_25_18	526_2_18	1019_2_4	522_25_1	523_25_1	1015_2_1
428_2_11	344_25_1	345_25_13	346_25_1	340_2_10	343_2_1	810_2_14	348_45_8	816_25_5	1253_6_13	719_25_1	716_6_1	713_25_10	1491_2_4	1493_6_8	1495_25_13	420_125_4	1068_25_36	1708_25_6	1060_25_5	1064_25_2	299_25_30	294_25_13	295_25_15	292_25_11	290_25_14	1128_6_12	593_2_10	1084_2_18	199_45_20	596_45_3	195_3_1	194_25_1	1122_6_27	191_25_16	190_45_2	193_25_32	192_6_1	270_25_1	271_25_1	272_2_10	273_25_1	274_2_4	279_25_19	526_2_17	1019_2_3	522_25_4	523_25_1	1015_2_1	1407_45_16
428_2_8	344_25_1	345_25_15	346_25_1	340_2_14	343_2_1	810_2_16	348_45_13	816_25_9	1253_6_8	719_25_1	716_6_1	713_25_11	1491_2_4	1493_6_5	1495_25_15	420_125_2	1068_25_41	1708_25_7	1060_25_2	1064_25_1	299_25_28	294_25_17	295_25_17	292_25_8	290_25_20	1128_6_13	593_2_14	1084_2_18	199_45_23	596_45_5	195_3_1	194_25_1	1122_6_26	191_25_9	190_45_2	193_25_42	192_6_1	270_25_1	271_25_1	272_2_11	273_25_1	274_2_3	279_25_16	526_2_16	1019_2_3	522_25_6	1407_45_15	1234_6_9	1235_25_2
428_2_7	344_25_1	345_25_21	346_25_1	340_2_15	343_2_1	810_2_12	348_45_9	816_25_8	1253_6_8	719_25_1	716_6_1	713_25_10	1491_2_7	1493_6_3	1495_25_26	420_125_1	1068_25_38	1708_25_2	1060_25_3	1064_25_3	299_25_25	294_25_13	295_25_17	292_25_11	290_25_24	1128_6_14	593_2_18	1084_2_14	199_45_30	596_45_5	194_25_1	1122_6_30	191_25_8	190_45_2	193_25_30	192_6_1	270_25_1	271_25_1	272_2_15	273_25_1	274_2_5	279_25_16	526_2_13	1019_2_3	522_25_10	1407_45_16	1234_6_10	1235_25_4	448_25_1
428_2_7	344_25_1	345_25_19	346_25_1	340_2_21	343_2_1	810_2_12	348_45_9	816_25_4	1253_6_8	716_6_1	713_25_10	1491_2_10	1493_6_3	1495_25_27	1068_25_39	1708_25_1	1060_25_3	1064_25_3	299_25_26	294_25_15	295_25_11	292_25_11	290_25_25	1128_6_18	593_2_15	1084_2_14	199_45_34	596_45_7	1122_6_32	191_25_5	190_45_8	193_25_33	192_6_1	270_25_1	271_25_1	272_2_9	273_25_1	274_2_6	279_25_11	526_2_11	1019_2_2	522_25_10	1407_45_21	1234_6_9	1235_25_2	448_25_1	1231_2_15	1233_25_23	445_2_5
428_2_7	344_25_1	345_25_19	346_25_1	340_2_27	343_2_1	810_2_12	348_45_8	816_25_6	1253_6_10	716_6_1	713_25_11	1491_2_6	1493_6_3	1495_25_33	1068_25_34	1708_25_1	1064_25_3	299_25_24	294_25_12	295_25_6	292_25_11	290_25_26	1128_6_17	593_2_21	1084_2_19	199_45_37	596_45_7	1122_6_37	191_25_3	190_45_8	193_25_26	192_6_1	270_25_1	271_25_1	272_2_11	274_2_6	279_25_14	526_2_14	1019_2_1	522_25_13	1407_45_20	1234_6_12	1235_25_2	448_25_1	1231_2_13	1233_25_27	445_2_7	444_25_28	108_2_1
428_2_8	344_25_1	345_25_16	346_25_1	340_2_30	343_2_1	810_2_14	348_45_7	816_25_10	1253_6_12	716_6_1	713_25_10	1491_2_3	1493_6_4	1495_25_30	1068_25_33	1708_25_1	1064_25_5	299_25_25	294_25_14	295_25_7	292_25_14	290_25_17	1128_6_11	593_2_17	1084_2_6	199_45_40	596_45_9	1122_6_49	191_25_1	190_45_9	193_25_21	192_6_1	270_25_1	271_25_1	272_2_13	274_2_5	279_25_20	526_2_10	1019_2_2	522_25_13	1407_45_20	1234_6_11	1235_25_1	448_25_1	1231_2_13	1233_25_25	445_2_6	444_25_25	108_2_1
428_2_6	344_25_1	345_25_18	346_25_1	340_2_29	343_2_1	810_2_24	348_45_5	816_25_11	1253_6_14	716_6_1	713_25_5	1491_2_1	1493_6_3	1495_25_33	1068_25_31	1064_25_6	299_25_34	294_25_15	295_25_8	292_25_13	290_25_16	1128_6_12	593_2_19	1084_2_4	199_45_48	596_45_11	1122_6_40	190_45_6	193_25_26	192_6_1	270_25_1	271_25_1	272_2_13	274_2_6	279_25_19	526_2_13	1019_2_2	522_25_13	1407_45_14	1234_6_12	1235_25_1	448_25_1	1231_2_12	1233_25_36	445_2_8	444_25_29	108_2_1	109_2_17	102_45_1
428_2_5	344_25_1	345_25_18	346_25_1	340_2_22	343_2_1	810_2_20	348_45_4	816_25_13	1253_6_20	716_6_1	713_25_2	1493_6_3	1495_25_29	1068_25_29	1064_25_6	299_25_42	294_25_24	295_25_12	292_25_16	290_25_13	1128_6_15	593_2_14	1084_2_10	199_45_51	596_45_15	1122_6_43	190_45_8	193_25_28	192_6_1	270_25_1	271_25_1	272_2_18	274_2_6	279_25_24	526_2_4	1019_2_2	522_25_12	1407_45_11	1234_6_7	448_25_1	1231_2_12	1233_25_30	445_2_8	444_25_27	108_2_1	109_2_15	102_45_1	103_2_6	100_25_9
428_2_3	344_25_1	345_25_12	346_25_1	340_2_20	343_2_1	810_2_23	348_45_7	816_25_10	1253_6_29	716_6_1	1495_25_30	1068_25_22	1064_25_3	299_25_33	294_25_21	295_25_12	292_25_18	290_25_9	1128_6_11	593_2_10	1084_2_13	199_45_55	596_45_17	1122_6_39	190_45_7	193_25_39	192_6_1	270_25_1	271_25_1	272_2_19	274_2_4	279_25_30	526_2_2	1019_2_2	522_25_12	1407_45_12	1234_6_5	448_25_1	1231_2_13	1233_25_37	445_2_4	444_25_20	108_2_1	109_2_10	102_45_1	103_2_9	100_25_9	101_25_3	106_2_12
428_2_3	345_25_14	346_25_1	340_2_13	343_2_1	810_2_18	348_45_9	816_25_10	1253_6_28	716_6_1	1495_25_39	1068_25_15	1064_25_3	299_25_35	294_25_28	295_25_12	292_25_21	290_25_7	1128_6_10	593_2_4	1084_2_9	199_45_58	596_45_20	1122_6_32	190_45_5	193_25_37	192_6_1	270_25_1	271_25_1	272_2_24	274_2_5	279_25_29	1019_2_3	522_25_20	1407_45_9	1234_6_7	448_25_1	1231_2_11	1233_25_36	445_2_9	444_25_24	108_2_1	109_2_8	102_45_1	103_2_14	100_25_9	101_25_1	106_2_8	107_25_3	104_2_1
428_2_2	345_25_16	346_25_1	340_2_15	343_2_1	810_2_18	348_45_9	816_25_12	1253_6_30	716_6_1	1495_25_40	1068_25_17	1064_25_3	299_25_37	294_25_23	295_25_20	292_25_24	290_25_8	1128_6_12	593_2_4	1084_2_12	199_45_64	596_45_19	1122_6_37	190_45_3	193_25_35	192_6_1	270_25_1	271_25_1	272_2_18	279_25_18	1019_2_1	522_25_27	1407_45_7	1234_6_10	448_25_1	1231_2_11	1233_25_36	445_2_8	444_25_32	108_2_1	109_2_9	102_45_1	103_2_18	100_25_5	101_25_1	106_2_4	107_25_5	104_2_1	39_6_38
428_2_1	345_25_16	346_25_1	340_2_15	343_2_1	810_2_21	348_45_10	816_25_22	1253_6_43	716_6_1	1495_25_38	1068_25_14	1064_25_5	299_25_30	294_25_28	295_25_24	292_25_29	290_25_9	1128_6_10	593_2_7	1084_2_14	199_45_56	596_45_22	1122_6_36	190_45_3	193_25_38	192_6_1	270_25_1	271_25_1	272_2_15	279_25_15	1019_2_1	522_25_21	1407_45_5	1234_6_9	448_25_1	1231_2_6	1233_25_31	445_2_7	444_25_30	108_2_1	109_2_4	102_45_1	103_2_23	100_25_4	106_2_3	107_25_5	104_2_1	39_6_35	38_25_23
428_2_1	345_25_15	346_25_1	340_2_14	343_2_1	810_2_21	348_45_13	816_25_20	1521_2_7	716_6_1	1495_25_36	1068_25_17	1064_25_6	299_25_29	294_25_22	295_25_24	292_25_27	290_25_8	1128_6_14	593_2_7	1084_2_16	199_45_67	596_45_27	1122_6_34	190_45_4	193_25_34	192_6_1	270_25_1	271_25_1	272_2_13	279_25_13	522_25_16	1407_45_3	1234_6_4	448_25_1	1231_2_5	1233_25_31	445_2_4	444_25_31	108_2_1	109_2_5	102_45_1	103_2_30	100_25_3	107_25_7	104_2_1	39_6_40	38_25_27	33_45_22	32_2_57
217_6_8	1140_2_16	45_2_1	212_2_1	213_2_1	210_2_5	182_45_1	1102_2_7	1148_2_1	127_45_1	663_25_10	218_2_6	660_25_10	580_2_1	132_6_17	131_125_47	137_25_17	499_2_1	135_25_1	134_25_18	41_2_7	626_125_4	266_2_1	25_25_38	26_6_1	167_25_1	593_2_9	1078_15_5	23_25_3	453_2_1	18_25_33	927_2_1	29_25_1	407_6_18	345_25_17	540_2_10	546_25_47	4_2_47	343_2_1	810_2_19	8_2_51	348_45_14	936_25_6	816_25_20	1253_6_36	119_6_1	1314_6_6	1090_1_31	702_6_9	965_15_32
217_6_13	1140_2_22	45_2_1	212_2_1	213_2_1	210_2_4	1102_2_9	1148_2_1	127_45_1	663_25_12	218_2_6	660_25_12	580_2_1	132_6_20	131_125_45	137_25_23	499_2_1	135_25_1	134_25_19	41_2_7	626_125_4	266_2_1	25_25_35	26_6_1	167_25_1	21_2_23	1078_15_5	1446_25_46	453_2_1	18_25_26	927_2_1	29_25_1	407_6_14	345_25_21	540_2_7	546_25_32	4_2_51	343_2_1	810_2_21	8_2_48	348_45_16	936_25_6	816_25_23	1253_6_35	119_6_1	1314_6_6	1090_1_26	702_6_5	965_15_33	716_6_1
217_6_11	1140_2_25	45_2_1	212_2_1	213_2_1	210_2_3	1102_2_7	1148_2_1	127_45_1	663_25_14	218_2_6	660_25_12	580_2_1	132_6_20	131_125_34	137_25_18	499_2_1	135_25_1	134_25_19	41_2_2	626_125_3	266_2_1	25_25_23	26_6_1	167_25_1	21_2_24	1078_15_7	1446_25_44	453_2_1	18_25_28	927_2_1	29_25_1	407_6_19	345_25_16	540_2_7	546_25_27	4_2_56	343_2_1	810_2_21	8_2_61	348_45_18	936_25_6	816_25_19	1253_6_26	119_6_1	1314_6_5	1090_1_30	702_6_7	965_15_27	716_6_1
217_6_10	1140_2_24	45_2_1	212_2_1	213_2_1	210_2_4	1102_2_6	1148_2_1	127_45_1	663_25_20	218_2_4	660_25_18	580_2_1	132_6_29	131_125_39	137_25_18	499_2_1	135_25_1	134_25_16	41_2_1	626_125_1	24_2_1	25_25_27	26_6_1	167_25_1	21_2_29	1078_15_7	1446_25_45	453_2_1	29_25_1	407_6_15	345_25_20	540_2_6	546_25_20	4_2_57	343_2_1	810_2_29	8_2_47	348_45_16	936_25_7	816_25_17	1253_6_19	119_6_1	1314_6_8	1090_1_17	702_6_9	965_15_24	716_6_1	677_25_17	1099_6_1
217_6_11	1140_2_22	45_2_1	213_2_1	210_2_1	1102_2_5	1148_2_1	127_45_1	663_25_19	218_2_4	660_25_20	580_2_1	132_6_21	131_125_41	137_25_19	499_2_1	135_25_1	134_25_17	41_2_1	626_125_2	24_2_1	25_25_23	26_6_1	167_25_1	21_2_27	1078_15_11	1446_25_50	453_2_1	29_25_1	407_6_17	345_25_26	540_2_7	546_25_16	4_2_51	343_2_1	810_2_34	8_2_44	348_45_11	936_25_7	816_25_17	1253_6_16	119_6_1	1314_6_9	1090_1_12	702_6_17	965_15_28	716_6_1	677_25_16	1099_6_1	455_6_7
217_6_7	1140_2_29	45_2_1	213_2_1	210_2_1	1102_2_5	1148_2_1	127_45_1	663_25_17	218_2_3	660_25_22	580_2_1	132_6_26	131_125_34	137_25_16	499_2_1	135_25_1	134_25_18	41_2_2	626_125_3	24_2_1	25_25_17	26_6_1	167_25_1	21_2_26	1078_15_11	1446_25_47	453_2_1	29_25_1	407_6_24	345_25_16	540_2_5	546_25_16	4_2_50	343_2_1	810_2_33	8_2_46	348_45_8	936_25_8	816_25_10	119_6_1	1314_6_11	1090_1_13	702_6_22	965_15_25	716_6_1	677_25_23	1099_6_1	455_6_5	263_2_24
217_6_3	1140_2_20	45_2_1	213_2_1	210_2_2	1102_2_4	1148_2_1	127_45_1	663_25_20	218_2_5	660_25_18	580_2_1	132_6_21	131_125_28	137_25_18	499_2_1	135_25_1	134_25_27	41_2_1	626_125_2	24_2_1	25_25_13	26_6_1	167_25_1	21_2_28	1078_15_6	1446_25_52	453_2_1	29_25_1	407_6_27	345_25_17	540_2_8	546_25_19	4_2_47	343_2_1	810_2_38	8_2_51	348_45_12	936_25_5	816_25_6	119_6_1	1314_6_15	1090_1_15	702_6_20	965_15_26	716_6_1	677_25_22	1099_6_1	455_6_3	263_2_22
217_6_3	1140_2_13	45_2_1	213_2_1	210_2_1	1102_2_1	1148_2_1	127_45_1	663_25_18	218_2_4	660_25_16	580_2_1	132_6_15	131_125_28	137_25_20	499_2_1	135_25_1	134_25_26	41_2_1	626_125_3	24_2_1	25_25_14	26_6_1	167_25_1	21_2_41	1078_15_5	1446_25_54	453_2_1	29_25_1	407_6_22	345_25_20	540_2_10	546_25_18	4_2_49	343_2_1	810_2_38	8_2_60	348_45_11	936_25_8	816_25_9	119_6_1	1314_6_16	1090_1_16	702_6_22	965_15_39	716_6_1	677_25_13	1099_6_1	330_6_2	263_2_20
217_6_2	1140_2_17	45_2_1	210_2_1	1148_2_1	127_45_1	663_25_23	218_2_3	660_25_17	580_2_1	132_6_11	131_125_23	137_25_14	499_2_1	135_25_1	134_25_19	41_2_1	24_2_1	25_25_7	26_6_1	167_25_1	21_2_47	1078_15_3	1446_25_53	453_2_1	29_25_1	407_6_21	345_25_16	540_2_10	546_25_25	4_2_48	343_2_1	810_2_40	8_2_40	348_45_10	936_25_13	816_25_8	119_6_1	1314_6_13	1090_1_16	702_6_23	965_15_46	716_6_1	677_25_13	1099_6_1	330_6_2	263_2_20	421_25_1	261_125_41	123_25_1
217_6_1	1140_2_21	45_2_1	210_2_2	1148_2_1	127_45_1	663_25_29	218_2_3	660_25_13	580_2_1	132_6_16	131_125_10	137_25_11	499_2_1	135_25_1	134_25_23	41_2_1	24_2_1	25_25_3	26_6_1	167_25_1	21_2_44	1078_15_4	1446_25_55	453_2_1	29_25_1	407_6_22	345_25_14	540_2_11	546_25_31	4_2_52	343_2_1	810_2_33	8_2_38	348_45_5	936_25_13	816_25_11	119_6_1	1314_6_9	1090_1_18	702_6_17	965_15_48	716_6_1	677_25_9	1099_6_1	263_2_23	421_25_1	261_125_37	123_25_1	124_25_8
217_6_1	1140_2_24	45_2_1	210_2_2	1148_2_1	127_45_1	663_25_32	218_2_4	660_25_10	580_2_1	132_6_9	131_125_15	137_25_8	499_2_1	135_25_1	134_25_25	41_2_1	24_2_1	25_25_1	26_6_1	167_25_1	21_2_42	1078_15_3	1446_25_64	453_2_1	29_25_1	407_6_24	345_25_13	540_2_11	546_25_32	4_2_52	343_2_1	810_2_35	8_2_45	348_45_5	936_25_17	816_25_15	1314_6_7	1090_1_16	702_6_14	965_15_54	716_6_1	677_25_16	1099_6_1	263_2_29	421_25_1	261_125_37	123_25_1	124_25_7	1495_25_38
217_6_1	1140_2_30	45_2_1	210_2_1	1148_2_1	127_45_1	663_25_28	218_2_3	660_25_14	580_2_1	132_6_11	131_125_8	137_25_10	499_2_1	135_25_1	134_25_28	41_2_1	24_2_1	25_25_2	26_6_1	167_25_1	21_2_38	1078_15_4	1446_25_68	453_2_1	29_25_1	407_6_23	345_25_16	540_2_13	546_25_42	4_2_57	343_2_1	810_2_31	8_2_47	348_45_3	936_25_18	816_25_16	1314_6_8	1090_1_18	702_6_10	965_15_56	716_6_1	677_25_14	1099_6_1	263_2_29	421_25_1	261_125_29	123_25_1	124_25_4	1495_25_40
217_6_1	1140_2_37	45_2_1	210_2_1	1148_2_1	127_45_1	663_25_35	218_2_1	660_25_14	580_2_1	132_6_15	131_125_4	137_25_11	499_2_1	135_25_1	134_25_32	41_2_1	24_2_1	25_25_1	26_6_1	167_25_1	21_2_40	1078_15_5	1446_25_79	453_2_1	29_25_1	407_6_25	345_25_16	540_2_10	546_25_41	4_2_56	343_2_1	810_2_37	8_2_49	348_45_1	936_25_17	816_25_16	1314_6_2	1090_1_17	702_6_9	965_15_59	716_6_1	677_25_21	1099_6_1	263_2_34	421_25_1	261_125_32	123_25_1	124_25_3	1495_25_46
217_6_1	1140_2_38	45_2_1	1148_2_1	127_45_1	663_25_27	660_25_12	580_2_1	132_6_9	131_125_5	137_25_7	499_2_1	135_25_1	134_25_29	41_2_1	24_2_1	25_25_1	26_6_1	167_25_1	21_2_37	1078_15_3	1446_25_76	453_2_1	29_25_1	407_6_22	345_25_21	540_2_9	546_25_40	4_2_48	343_2_1	810_2_41	5_2_71	1670_2_1	936_25_21	816_25_21	1314_6_2	1090_1_22	702_6_5	965_15_69	716_6_1	677_25_24	1099_6_1	263_2_32	421_25_1	261_125_31	123_25_1	124_25_3	1495_25_39	367_25_7	129_45_177
217_6_1	1140_2_46	1148_2_1	127_45_1	663_25_31	660_25_13	580_2_1	132_6_8	131_125_4	137_25_7	499_2_1	135_25_1	134_25_40	41_2_1	24_2_1	25_25_1	26_6_1	167_25_1	21_2_29	1078_15_3	1446_25_76	453_2_1	29_25_1	407_6_21	345_25_21	540_2_7	546_25_38	4_2_46	343_2_1	810_2_41	5_2_80	936_25_20	816_25_20	1314_6_2	1090_1_21	702_6_7	965_15_68	716_6_1	677_25_21	1099_6_1	263_2_32	421_25_1	261_125_28	123_25_1	124_25_3	1495_25_30	367_25_4	129_45_157	269_125_13	457_25_23
217_6_1	1140_2_41	1148_2_1	127_45_1	663_25_32	660_25_16	580_2_1	132_6_10	131_125_2	137_25_8	499_2_1	135_25_1	134_25_43	41_2_1	24_2_1	25_25_1	26_6_1	167_25_1	21_2_28	1078_15_5	1446_25_67	453_2_1	29_25_1	407_6_22	345_25_25	540_2_5	546_25_40	4_2_48	343_2_1	810_2_55	5_2_82	936_25_20	816_25_16	1314_6_1	1090_1_18	702_6_6	965_15_76	716_6_1	677_25_25	1099_6_1	263_2_26	421_25_1	261_125_17	123_25_1	124_25_2	1495_25_32	367_25_1	129_45_171	269_125_16	457_25_17
217_6_1	1140_2_49	1148_2_1	663_25_43	660_25_21	132_6_11	131_125_3	137_25_11	499_2_1	135_25_1	134_25_43	41_2_1	24_2_1	25_25_1	26_6_1	167_25_1	21_2_25	1078_15_6	1446_25_73	453_2_1	29_25_1	407_6_13	345_25_28	540_2_5	546_25_39	4_2_45	343_2_1	810_2_57	5_2_73	936_25_17	816_25_16	1314_6_2	1090_1_14	702_6_6	965_15_65	716_6_1	677_25_27	1099_6_1	263_2_30	421_25_1	261_125_17	123_25_1	124_25_2	1495_25_17	127_45_1	129_45_171	269_125_6	457_25_22	1020_25_1	1068_25_13
217_6_1	1140_2_49	1148_2_1	663_25_50	660_25_18	132_6_13	131_125_2	137_25_10	499_2_1	135_25_1	134_25_43	41_2_1	24_2_1	25_25_1	26_6_1	167_25_1	21_2_24	1078_15_4	1446_25_68	453_2_1	29_25_1	407_6_12	345_25_19	540_2_4	546_25_35	4_2_39	343_2_1	810_2_49	5_2_82	936_25_11	816_25_17	1314_6_2	1090_1_10	702_6_6	965_15_63	716_6_1	677_25_27	1099_6_1	263_2_28	421_25_1	261_125_17	123_25_1	124_25_1	1495_25_16	127_45_1	129_45_184	269_125_7	457_25_25	1020_25_1	1068_25_6
217_6_1	1140_2_52	1148_2_1	663_25_50	660_25_21	132_6_18	137_25_9	499_2_1	135_25_1	134_25_42	41_2_1	24_2_1	25_25_1	26_6_1	167_25_1	21_2_21	1078_15_2	1446_25_64	453_2_1	29_25_1	407_6_15	345_25_20	540_2_5	546_25_31	4_2_40	343_2_1	810_2_43	5_2_73	936_25_6	816_25_16	1314_6_1	1090_1_7	702_6_6	965_15_75	716_6_1	677_25_23	1099_6_1	263_2_29	421_25_1	261_125_14	123_25_1	1495_25_10	127_45_1	129_45_172	269_125_7	457_25_24	1020_25_1	1068_25_7	59_25_1	58_25_1
217_6_1	1140_2_40	1148_2_1	663_25_44	660_25_15	132_6_19	137_25_7	499_2_1	135_25_1	134_25_38	41_2_1	24_2_1	25_25_1	26_6_1	167_25_1	21_2_17	1078_15_1	1446_25_66	453_2_1	29_25_1	407_6_18	345_25_20	540_2_6	546_25_31	4_2_31	343_2_1	810_2_45	5_2_77	936_25_5	816_25_10	1314_6_1	1090_1_7	702_6_6	965_15_73	716_6_1	677_25_26	1099_6_1	263_2_34	421_25_1	261_125_12	123_25_1	1495_25_3	127_45_1	129_45_172	269_125_8	457_25_29	1020_25_1	1068_25_14	59_25_1	58_25_1
217_6_1	1140_2_45	1148_2_1	663_25_45	660_25_13	132_6_14	137_25_8	499_2_1	135_25_1	134_25_41	41_2_1	24_2_1	25_25_1	26_6_1	167_25_1	21_2_18	22_2_29	1446_25_73	29_25_1	407_6_18	345_25_12	540_2_5	546_25_34	4_2_33	343_2_1	810_2_47	5_2_71	936_25_6	816_25_6	453_2_1	1090_1_5	702_6_3	965_15_75	716_6_1	677_25_32	1099_6_1	263_2_35	261_125_14	123_25_1	1495_25_2	127_45_1	129_45_191	269_125_6	457_25_31	1020_25_1	1068_25_15	59_25_1	58_25_1	57_2_1	56_25_18
217_6_1	1140_2_47	1148_2_1	663_25_45	660_25_10	132_6_18	137_25_12	499_2_1	135_25_1	134_25_47	41_2_1	24_2_1	25_25_1	26_6_1	21_2_24	22_2_29	1446_25_77	29_25_1	407_6_15	288_2_3	540_2_3	546_25_42	4_2_25	343_2_1	810_2_57	5_2_68	936_25_2	816_25_6	453_2_1	1090_1_5	702_6_1	965_15_72	716_6_1	677_25_26	1099_6_1	263_2_34	261_125_12	123_25_1	1495_25_2	127_45_1	129_45_185	269_125_4	457_25_31	1020_25_1	1068_25_13	59_25_1	58_25_1	57_2_1	56_25_14	53_2_26
217_6_1	1140_2_37	1148_2_1	663_25_47	660_25_12	132_6_9	137_25_14	499_2_1	135_25_1	134_25_44	41_2_1	24_2_1	25_25_1	26_6_1	21_2_30	22_2_21	1446_25_86	29_25_1	407_6_21	288_2_2	405_2_37	546_25_36	4_2_27	343_2_1	810_2_59	5_2_80	936_25_1	816_25_11	453_2_1	1090_1_7	522_25_10	965_15_80	716_6_1	677_25_21	1099_6_1	263_2_29	261_125_8	123_25_1	1495_25_2	127_45_1	129_45_187	269_125_1	457_25_33	1020_25_1	1068_25_14	59_25_1	58_25_1	57_2_1	56_25_13	53_2_25
217_6_1	1140_2_26	1148_2_1	663_25_45	660_25_10	132_6_8	137_25_12	499_2_1	135_25_1	134_25_47	41_2_1	24_2_1	25_25_1	26_6_1	21_2_31	22_2_24	1446_25_95	29_25_1	407_6_27	288_2_5	405_2_34	546_25_32	4_2_25	343_2_1	810_2_53	5_2_93	936_25_2	816_25_6	453_2_1	1090_1_6	522_25_16	965_15_89	716_6_1	677_25_22	1099_6_1	263_2_34	261_125_10	123_25_1	1495_25_1	127_45_1	129_45_201	269_125_1	457_25_40	1020_25_1	1068_25_7	59_25_1	58_25_1	57_2_1	56_25_15	53_2_29
217_6_1	1140_2_21	1148_2_1	663_25_45	660_25_4	132_6_5	137_25_11	499_2_1	135_25_1	134_25_39	41_2_1	24_2_1	25_25_1	26_6_1	21_2_40	22_2_27	1446_25_83	29_25_1	407_6_33	288_2_6	405_2_27	546_25_33	4_2_23	343_2_1	810_2_54	5_2_93	816_25_6	453_2_1	1090_1_6	522_25_19	965_15_93	716_6_1	677_25_19	1099_6_1	263_2_42	261_125_10	123_25_1	1495_25_1	127_45_1	129_45_186	269_125_1	457_25_50	1020_25_1	1068_25_6	59_25_1	58_25_1	57_2_1	56_25_14	53_2_39	414_45_35
217_6_1	1140_2_19	1148_2_1	663_25_40	660_25_4	132_6_2	137_25_14	499_2_1	135_25_1	134_25_40	41_2_1	24_2_1	25_25_1	26_6_1	21_2_39	22_2_28	1446_25_74	29_25_1	407_6_36	288_2_8	405_2_30	546_25_34	4_2_21	343_2_1	810_2_58	5_2_87	816_25_7	453_2_1	1090_1_7	522_25_16	965_15_86	716_6_1	677_25_22	1099_6_1	263_2_44	261_125_12	123_25_1	125_45_1	127_45_1	129_45_182	269_125_1	457_25_61	1020_25_1	1068_25_6	59_25_1	58_25_1	57_2_1	56_25_10	53_2_38	414_45_30
217_6_1	1140_2_15	1148_2_1	663_25_34	660_25_3	132_6_2	137_25_16	499_2_1	135_25_1	134_25_34	41_2_1	24_2_1	25_25_1	26_6_1	21_2_37	22_2_29	1446_25_64	29_25_1	407_6_35	288_2_7	405_2_33	546_25_28	4_2_28	343_2_1	810_2_51	5_2_86	816_25_5	453_2_1	1090_1_3	522_25_14	965_15_88	716_6_1	677_25_20	1099_6_1	263_2_48	261_125_12	123_25_1	125_45_1	127_45_1	129_45_195	269_125_1	457_25_59	1020_25_1	1068_25_8	59_25_1	58_25_1	57_2_1	56_25_10	53_2_29	414_45_35
217_6_1	1140_2_13	1148_2_1	663_25_41	660_25_1	137_25_15	499_2_1	135_25_1	134_25_30	41_2_1	24_2_1	25_25_1	26_6_1	21_2_34	22_2_28	1446_25_56	29_25_1	407_6_37	288_2_6	405_2_36	546_25_38	4_2_25	343_2_1	810_2_59	5_2_98	816_25_4	453_2_1	1090_1_3	522_25_12	965_15_89	716_6_1	677_25_16	1099_6_1	263_2_42	261_125_13	123_25_1	125_45_1	127_45_1	129_45_199	269_125_1	457_25_72	1020_25_1	1068_25_10	59_25_1	58_25_1	57_2_1	56_25_5	53_2_29	414_45_25	415_2_38
217_6_1	1140_2_15	1148_2_1	663_25_43	660_25_2	137_25_17	499_2_1	135_25_1	134_25_20	41_2_1	24_2_1	25_25_1	26_6_1	21_2_35	22_2_24	1446_25_59	29_25_1	407_6_38	288_2_7	405_2_38	546_25_34	4_2_24	343_2_1	810_2_58	5_2_96	816_25_4	453_2_1	1090_1_3	522_25_13	965_15_90	716_6_1	677_25_12	1099_6_1	263_2_44	261_125_12	123_25_1	125_45_1	127_45_1	129_45_198	457_25_69	1020_25_1	1068_25_7	59_25_1	58_25_1	57_2_1	56_25_4	53_2_32	414_45_23	415_2_41	532_45_32
217_6_1	1140_2_15	1148_2_1	663_25_42	660_25_4	137_25_24	499_2_1	135_25_1	134_25_21	41_2_1	24_2_1	25_25_1	26_6_1	21_2_42	22_2_30	1446_25_60	29_25_1	407_6_36	288_2_6	405_2_33	546_25_38	4_2_25	343_2_1	810_2_49	5_2_97	816_25_2	453_2_1	1090_1_1	522_25_17	965_15_84	716_6_1	677_25_10	1099_6_1	263_2_53	261_125_12	123_25_1	125_45_1	127_45_1	129_45_210	457_25_72	1020_25_1	1068_25_9	59_25_1	57_2_1	56_25_2	53_2_33	414_45_33	415_2_35	532_45_37	299_25_24
217_6_1	1140_2_17	1148_2_1	663_25_36	660_25_7	137_25_20	499_2_1	135_25_1	134_25_18	41_2_1	24_2_1	25_25_1	26_6_1	21_2_44	22_2_37	1446_25_60	29_25_1	407_6_28	288_2_7	405_2_35	546_25_39	4_2_22	343_2_1	810_2_45	5_2_103	816_25_1	453_2_1	522_25_14	965_15_90	716_6_1	677_25_9	1099_6_1	263_2_56	261_125_8	123_25_1	125_45_1	127_45_1	129_45_220	457_25_61	1020_25_1	1068_25_13	59_25_1	57_2_1	56_25_3	53_2_27	414_45_31	415_2_31	532_45_31	299_25_29	1385_45_118
217_6_1	1140_2_14	1148_2_1	663_25_25	660_25_9	137_25_22	499_2_1	135_25_1	134_25_20	41_2_1	24_2_1	25_25_1	26_6_1	21_2_45	22_2_32	1446_25_57	29_25_1	407_6_31	288_2_9	405_2_36	546_25_37	4_2_17	343_2_1	810_2_41	5_2_101	816_25_2	453_2_1	522_25_17	965_15_77	716_6_1	677_25_14	1099_6_1	263_2_43	261_125_7	123_25_1	125_45_1	127_45_1	129_45_212	457_25_73	1020_25_1	1068_25_11	59_25_1	57_2_1	56_25_3	53_2_34	414_45_32	415_2_24	532_45_29	299_25_32	1385_45_127
217_6_1	1140_2_10	1148_2_1	663_25_16	660_25_9	137_25_16	499_2_1	134_25_20	41_2_1	24_2_1	25_25_1	26_6_1	21_2_36	22_2_35	1446_25_55	29_25_1	407_6_23	288_2_10	405_2_40	546_25_33	4_2_14	343_2_1	810_2_43	5_2_98	816_25_6	453_2_1	522_25_28	965_15_78	716_6_1	677_25_11	1099_6_1	263_2_49	261_125_9	123_25_1	125_45_1	127_45_1	129_45_203	1020_25_1	1068_25_9	59_25_1	57_2_1	56_25_5	53_2_39	414_45_41	415_2_21	532_45_28	299_25_37	1385_45_139	295_25_22	292_25_23
217_6_1	1140_2_8	1148_2_1	663_25_7	660_25_8	137_25_16	499_2_1	134_25_24	41_2_1	24_2_1	25_25_1	26_6_1	21_2_34	22_2_44	1446_25_54	29_25_1	407_6_17	288_2_7	405_2_43	546_25_34	4_2_13	343_2_1	810_2_41	5_2_95	816_25_3	453_2_1	522_25_25	965_15_75	716_6_1	677_25_15	1099_6_1	263_2_45	261_125_14	123_25_1	125_45_1	127_45_1	129_45_207	1020_25_1	1068_25_9	59_25_1	57_2_1	56_25_7	53_2_39	414_45_46	415_2_20	532_45_33	299_25_41	1385_45_153	295_25_27	292_25_17
217_6_1	1140_2_10	1148_2_1	663_25_4	660_25_7	137_25_11	499_2_1	134_25_30	41_2_1	24_2_1	25_25_1	26_6_1	21_2_37	22_2_41	1446_25_51	29_25_1	407_6_20	288_2_6	405_2_37	546_25_37	4_2_16	343_2_1	810_2_45	5_2_98	816_25_3	453_2_1	522_25_30	965_15_71	677_25_11	1099_6_1	263_2_33	261_125_12	123_25_1	125_45_1	127_45_1	129_45_213	1020_25_1	1068_25_6	59_25_1	57_2_1	56_25_11	53_2_33	414_45_43	415_2_15	532_45_37	299_25_49	1385_45_161	295_25_20	292_25_16	419_2_1
217_6_1	1140_2_5	1148_2_1	663_25_2	660_25_13	137_25_11	499_2_1	134_25_31	41_2_1	24_2_1	25_25_1	26_6_1	21_2_35	22_2_41	1446_25_56	29_25_1	407_6_19	288_2_8	405_2_39	546_25_28	4_2_14	343_2_1	810_2_41	5_2_94	816_25_2	453_2_1	522_25_40	965_15_80	677_25_7	1099_6_1	263_2_33	261_125_13	123_25_1	125_45_1	127_45_1	129_45_215	1020_25_1	1068_25_5	59_25_1	57_2_1	56_25_10	53_2_31	414_45_40	415_2_19	532_45_45	299_25_43	1385_45_174	295_25_15	292_25_14	419_2_1
217_6_1	1140_2_2	1148_2_1	663_25_3	660_25_7	137_25_12	499_2_1	134_25_24	41_2_1	24_2_1	25_25_1	26_6_1	21_2_30	22_2_43	1446_25_53	29_25_1	407_6_12	288_2_5	405_2_41	546_25_30	4_2_10	343_2_1	810_2_45	5_2_86	453_2_1	522_25_39	965_15_76	677_25_6	1099_6_1	263_2_35	261_125_12	123_25_1	125_45_1	127_45_1	129_45_204	1020_25_1	1068_25_6	59_25_1	57_2_1	56_25_16	53_2_36	414_45_48	415_2_17	532_45_48	299_25_50	1385_45_182	295_25_17	292_25_13	419_2_1	702_6_4
217_6_1	1140_2_2	1148_2_1	663_25_2	660_25_7	137_25_11	499_2_1	134_25_24	41_2_1	24_2_1	25_25_1	26_6_1	21_2_29	22_2_43	1446_25_49	29_25_1	407_6_13	288_2_5	405_2_46	546_25_35	4_2_13	343_2_1	810_2_44	5_2_97	453_2_1	522_25_34	965_15_69	677_25_4	1099_6_1	263_2_30	261_125_7	123_25_1	125_45_1	127_45_1	129_45_208	1020_25_1	1068_25_6	59_25_1	57_2_1	56_25_15	53_2_33	414_45_65	415_2_18	532_45_40	299_25_55	1385_45_179	295_25_10	292_25_11	419_2_1	702_6_1
217_6_1	1140_2_4	1148_2_1	660_25_6	137_25_10	499_2_1	134_25_31	41_2_1	24_2_1	25_25_1	26_6_1	21_2_29	22_2_50	1446_25_45	29_25_1	407_6_11	288_2_4	405_2_45	546_25_42	4_2_20	343_2_1	810_2_49	5_2_105	453_2_1	522_25_43	965_15_72	677_25_7	1099_6_1	263_2_25	261_125_7	123_25_1	125_45_1	127_45_1	129_45_213	1020_25_1	1068_25_3	59_25_1	57_2_1	56_25_18	53_2_21	414_45_57	415_2_18	532_45_50	299_25_53	1385_45_181	295_25_3	292_25_5	419_2_1	702_6_2	376_25_1
217_6_1	1140_2_7	1148_2_1	660_25_5	137_25_9	499_2_1	134_25_27	41_2_1	24_2_1	25_25_1	26_6_1	21_2_34	22_2_55	1446_25_52	29_25_1	407_6_9	288_2_3	405_2_44	546_25_43	4_2_21	343_2_1	810_2_48	5_2_110	453_2_1	522_25_40	965_15_70	677_25_7	1099_6_1	263_2_24	261_125_9	123_25_1	125_45_1	127_45_1	129_45_211	1020_25_1	1068_25_4	59_25_1	57_2_1	56_25_19	53_2_15	414_45_63	415_2_21	532_45_53	299_25_43	1385_45_175	295_25_2	292_25_4	419_2_1	702_6_1	376_25_1
217_6_1	1140_2_7	1148_2_1	660_25_6	137_25_9	499_2_1	134_25_27	41_2_1	24_2_1	25_25_1	26_6_1	21_2_40	22_2_53	1446_25_50	29_25_1	407_6_10	288_2_3	405_2_45	546_25_41	4_2_21	343_2_1	810_2_56	5_2_107	453_2_1	522_25_35	965_15_70	677_25_5	1099_6_1	263_2_21	261_125_8	123_25_1	125_45_1	127_45_1	129_45_222	1020_25_1	1068_25_4	59_25_1	57_2_1	56_25_15	53_2_13	414_45_64	415_2_21	532_45_49	299_25_42	1385_45_174	295_25_2	292_25_5	419_2_1	702_6_1	376_25_1
217_6_1	1140_2_5	1148_2_1	660_25_7	137_25_13	499_2_1	134_25_38	41_2_1	24_2_1	25_25_1	26_6_1	21_2_29	22_2_52	1446_25_47	29_25_1	407_6_10	288_2_4	405_2_36	546_25_38	4_2_19	343_2_1	810_2_71	5_2_87	453_2_1	522_25_46	965_15_83	677_25_6	1099_6_1	263_2_16	261_125_1	123_25_1	125_45_1	127_45_1	129_45_222	1020_25_1	1068_25_4	59_25_1	57_2_1	56_25_15	53_2_17	414_45_57	415_2_20	532_45_59	299_25_39	1385_45_185	295_25_3	292_25_7	419_2_1	702_6_2	376_25_1
217_6_1	1140_2_5	1148_2_1	660_25_8	137_25_11	499_2_1	134_25_43	41_2_1	24_2_1	25_25_1	26_6_1	21_2_35	22_2_47	1446_25_40	29_25_1	407_6_7	288_2_4	405_2_36	546_25_36	4_2_25	343_2_1	810_2_77	5_2_82	453_2_1	522_25_41	965_15_72	677_25_4	1099_6_1	263_2_14	122_25_1	125_45_1	127_45_1	129_45_237	1020_25_1	1068_25_4	59_25_1	57_2_1	56_25_14	53_2_16	414_45_53	415_2_22	532_45_63	299_25_36	1385_45_182	295_25_4	292_25_8	419_2_1	702_6_2	376_25_1	201_25_13
217_6_1	1140_2_1	1148_2_1	660_25_15	137_25_8	499_2_1	134_25_49	41_2_1	24_2_1	25_25_1	26_6_1	21_2_33	22_2_53	1446_25_30	29_25_1	407_6_8	288_2_4	405_2_28	546_25_32	4_2_26	343_2_1	810_2_68	5_2_78	453_2_1	522_25_43	965_15_69	677_25_2	1099_6_1	263_2_13	122_25_1	125_45_1	127_45_1	129_45_237	1020_25_1	1068_25_6	59_25_1	57_2_1	56_25_14	53_2_23	414_45_51	415_2_19	532_45_60	299_25_36	1385_45_183	295_25_3	292_25_11	419_2_1	702_6_2	376_25_1	201_25_14
217_6_1	1140_2_1	1148_2_1	660_25_17	137_25_6	499_2_1	134_25_46	41_2_1	24_2_1	25_25_1	26_6_1	21_2_45	22_2_55	1446_25_32	29_25_1	407_6_6	288_2_4	405_2_29	546_25_26	4_2_20	343_2_1	810_2_65	5_2_65	453_2_1	522_25_40	965_15_80	677_25_1	1099_6_1	263_2_18	122_25_1	125_45_1	127_45_1	129_45_227	1020_25_1	1068_25_10	59_25_1	57_2_1	56_25_14	53_2_20	414_45_43	415_2_19	532_45_63	299_25_37	1385_45_179	295_25_2	292_25_12	419_2_1	702_6_3	376_25_1	1084_2_37
217_6_1	1148_2_1	660_25_13	137_25_9	499_2_1	134_25_55	24_2_1	25_25_1	26_6_1	21_2_54	22_2_52	1446_25_23	29_25_1	407_6_4	288_2_6	405_2_27	546_25_29	4_2_18	810_2_59	5_2_63	453_2_1	522_25_35	965_15_78	1099_6_1	263_2_26	122_25_1	125_45_1	127_45_1	129_45_244	1020_25_1	1068_25_11	59_25_1	57_2_1	56_25_18	53_2_16	414_45_43	415_2_20	532_45_59	299_25_33	1385_45_177	295_25_2	292_25_15	419_2_1	702_6_6	376_25_1	1084_2_36	199_45_132	596_45_55	193_25_41	703_23_14
217_6_1	1148_2_1	660_25_9	137_25_6	499_2_1	134_25_56	24_2_1	25_25_1	26_6_1	21_2_59	22_2_51	1446_25_23	29_25_1	407_6_2	288_2_5	405_2_23	546_25_36	4_2_23	810_2_49	5_2_67	453_2_1	522_25_38	965_15_82	1099_6_1	263_2_43	122_25_1	125_45_1	127_45_1	129_45_260	1020_25_1	1068_25_10	59_25_1	57_2_1	56_25_15	53_2_14	414_45_45	415_2_17	532_45_64	299_25_36	1385_45_163	295_25_1	292_25_17	419_2_1	702_6_3	376_25_1	1084_2_41	199_45_141	596_45_45	193_25_38	703_23_12
217_6_1	1148_2_1	660_25_4	137_25_5	499_2_1	134_25_51	24_2_1	25_25_1	26_6_1	21_2_61	22_2_48	1446_25_16	29_25_1	288_2_6	405_2_16	546_25_33	4_2_29	810_2_49	5_2_67	453_2_1	522_25_41	965_15_79	1099_6_1	263_2_46	122_25_1	125_45_1	127_45_1	129_45_249	1020_25_1	1068_25_13	59_25_1	57_2_1	56_25_14	53_2_18	414_45_41	415_2_20	532_45_79	299_25_38	1385_45_167	295_25_1	292_25_19	419_2_1	702_6_2	376_25_1	1084_2_38	199_45_139	596_45_45	193_25_35	703_23_11	115_25_1
217_6_1	1148_2_1	660_25_2	137_25_5	499_2_1	134_25_36	24_2_1	25_25_1	26_6_1	21_2_52	22_2_41	1446_25_19	29_25_1	288_2_7	405_2_13	546_25_33	4_2_32	810_2_61	5_2_71	453_2_1	522_25_44	965_15_93	1099_6_1	263_2_47	122_25_1	125_45_1	127_45_1	129_45_265	1020_25_1	1068_25_10	59_25_1	57_2_1	56_25_12	53_2_24	414_45_39	415_2_21	532_45_75	299_25_38	1385_45_158	295_25_1	292_25_16	419_2_1	702_6_5	376_25_1	1084_2_48	199_45_138	596_45_51	193_25_44	703_23_10	115_25_1
217_6_1	1148_2_1	137_25_7	499_2_1	134_25_37	24_2_1	25_25_1	26_6_1	21_2_44	22_2_44	1446_25_21	29_25_1	288_2_10	405_2_14	546_25_27	4_2_35	810_2_59	5_2_63	453_2_1	522_25_46	965_15_117	1099_6_1	263_2_51	122_25_1	125_45_1	127_45_1	129_45_243	1020_25_1	1068_25_7	59_25_1	57_2_1	56_25_16	53_2_27	414_45_38	415_2_18	532_45_80	299_25_35	1385_45_168	295_25_1	292_25_12	419_2_1	702_6_4	376_25_1	1084_2_53	199_45_151	596_45_44	193_25_43	703_23_11	115_25_1	114_25_1
217_6_1	1148_2_1	137_25_5	499_2_1	134_25_44	24_2_1	25_25_1	26_6_1	21_2_44	22_2_48	1446_25_21	29_25_1	288_2_10	405_2_14	546_25_22	4_2_35	810_2_69	5_2_65	453_2_1	522_25_52	965_15_118	1099_6_1	263_2_51	122_25_1	125_45_1	127_45_1	129_45_240	1020_25_1	1068_25_12	59_25_1	57_2_1	56_25_18	53_2_22	414_45_34	415_2_23	532_45_82	299_25_34	1385_45_167	295_25_1	292_25_10	419_2_1	702_6_4	376_25_1	1084_2_52	199_45_167	596_45_42	193_25_44	703_23_15	115_25_1	114_25_2
217_6_1	1148_2_1	137_25_7	499_2_1	134_25_43	24_2_1	25_25_1	26_6_1	21_2_40	22_2_60	1446_25_20	29_25_1	288_2_14	405_2_17	546_25_16	4_2_28	810_2_68	5_2_65	453_2_1	522_25_61	965_15_126	1099_6_1	263_2_58	122_25_1	125_45_1	127_45_1	129_45_247	1020_25_1	1068_25_17	59_25_1	57_2_1	56_25_15	53_2_24	414_45_39	415_2_25	532_45_83	299_25_30	1385_45_171	295_25_1	292_25_13	419_2_1	702_6_5	376_25_1	1084_2_48	199_45_173	596_45_42	193_25_51	703_23_21	115_25_1	114_25_4
217_6_1	1148_2_1	137_25_6	499_2_1	134_25_52	24_2_1	25_25_1	26_6_1	21_2_43	22_2_46	1446_25_22	29_25_1	288_2_11	405_2_20	546_25_22	4_2_25	810_2_73	5_2_62	453_2_1	522_25_81	965_15_128	1099_6_1	263_2_54	122_25_1	125_45_1	127_45_1	129_45_245	1020_25_1	1068_25_15	59_25_1	57_2_1	56_25_14	53_2_25	414_45_47	415_2_26	532_45_80	299_25_32	1385_45_180	295_25_1	292_25_18	702_6_6	376_25_1	1084_2_50	199_45_184	596_45_37	193_25_53	703_23_21	115_25_1	114_25_4	390_25_1
217_6_1	1148_2_1	137_25_4	499_2_1	134_25_49	24_2_1	25_25_1	26_6_1	21_2_42	22_2_50	1446_25_16	29_25_1	288_2_11	405_2_18	546_25_25	4_2_29	810_2_64	5_2_58	453_2_1	522_25_80	965_15_138	1099_6_1	263_2_50	122_25_1	125_45_1	127_45_1	129_45_258	1020_25_1	1068_25_13	59_25_1	57_2_1	56_25_18	53_2_26	414_45_53	415_2_21	532_45_95	299_25_45	1385_45_184	295_25_1	292_25_18	702_6_4	376_25_1	1084_2_64	199_45_186	596_45_33	193_25_65	703_23_21	115_25_1	114_25_2	390_25_1
217_6_1	1148_2_1	137_25_2	499_2_1	134_25_61	24_2_1	25_25_1	26_6_1	21_2_51	22_2_52	1446_25_13	29_25_1	288_2_16	405_2_21	546_25_24	4_2_32	810_2_63	5_2_61	522_25_72	965_15_130	1099_6_1	263_2_40	122_25_1	125_45_1	127_45_1	129_45_283	1020_25_1	1068_25_13	59_25_1	57_2_1	56_25_18	53_2_24	414_45_46	415_2_18	532_45_105	299_25_55	1385_45_183	295_25_1	292_25_15	376_25_1	1084_2_49	199_45_195	596_45_35	193_25_66	703_23_10	115_25_1	114_25_2	390_25_1	397_2_6	112_6_9
217_6_1	1148_2_1	137_25_1	499_2_1	134_25_55	24_2_1	25_25_1	26_6_1	21_2_44	22_2_50	1446_25_19	29_25_1	288_2_27	405_2_18	546_25_29	4_2_32	810_2_62	5_2_57	522_25_63	965_15_103	1099_6_1	263_2_32	122_25_1	125_45_1	127_45_1	129_45_282	1020_25_1	1068_25_12	59_25_1	57_2_1	56_25_14	53_2_21	414_45_39	415_2_17	532_45_108	299_25_55	1385_45_179	295_25_1	292_25_14	376_25_1	1084_2_44	199_45_202	596_45_37	193_25_71	703_23_8	115_25_1	114_25_1	390_25_1	397_2_6	112_6_12
217_6_1	1148_2_1	137_25_1	499_2_1	134_25_50	24_2_1	25_25_1	26_6_1	21_2_51	22_2_46	1446_25_17	29_25_1	288_2_20	405_2_24	1469_25_47	4_2_24	810_2_68	5_2_62	522_25_51	965_15_108	1099_6_1	263_2_37	122_25_1	125_45_1	127_45_1	129_45_290	1020_25_1	1068_25_14	59_25_1	57_2_1	56_25_11	53_2_16	414_45_48	415_2_16	532_45_94	299_25_50	1385_45_178	295_25_1	292_25_10	376_25_1	1084_2_42	199_45_225	596_45_28	193_25_76	703_23_14	114_25_1	390_25_1	397_2_8	112_6_16	82_25_117
217_6_1	1148_2_1	499_2_1	134_25_47	24_2_1	25_25_1	26_6_1	21_2_61	22_2_34	1446_25_19	29_25_1	288_2_24	405_2_25	1469_25_49	4_2_22	810_2_64	5_2_68	522_25_52	965_15_110	1099_6_1	263_2_30	122_25_1	125_45_1	127_45_1	129_45_330	1020_25_1	1068_25_17	59_25_1	57_2_1	56_25_15	53_2_11	414_45_46	415_2_17	532_45_87	299_25_55	1385_45_208	295_25_1	292_25_6	376_25_1	1084_2_35	199_45_233	596_45_29	193_25_77	703_23_12	114_25_1	390_25_1	397_2_8	112_6_18	82_25_116	81_6_47
217_6_1	1148_2_1	499_2_1	134_25_50	24_2_1	25_25_1	26_6_1	21_2_60	22_2_35	1446_25_16	29_25_1	288_2_22	405_2_17	1469_25_40	4_2_26	810_2_61	5_2_72	522_25_50	965_15_97	1099_6_1	263_2_32	122_25_1	125_45_1	127_45_1	129_45_351	1020_25_1	1068_25_8	59_25_1	57_2_1	56_25_16	53_2_11	414_45_48	415_2_22	532_45_87	299_25_50	1385_45_213	295_25_1	292_25_6	376_25_1	1084_2_39	199_45_214	596_45_32	193_25_81	703_23_16	114_25_1	390_25_1	397_2_10	112_6_19	82_25_122	81_6_50
217_6_1	1148_2_1	499_2_1	134_25_46	24_2_1	25_25_1	26_6_1	21_2_69	22_2_42	1446_25_17	29_25_1	288_2_25	405_2_23	1469_25_39	4_2_23	810_2_54	5_2_68	522_25_41	965_15_97	1099_6_1	263_2_34	122_25_1	125_45_1	127_45_1	129_45_355	1020_25_1	1068_25_11	59_25_1	57_2_1	56_25_16	53_2_16	414_45_61	415_2_21	532_45_91	299_25_54	1385_45_211	295_25_1	292_25_8	376_25_1	1084_2_38	199_45_196	596_45_46	193_25_91	703_23_19	114_25_1	390_25_1	397_2_6	112_6_17	82_25_111	81_6_55
217_6_1	1148_2_1	499_2_1	134_25_39	24_2_1	25_25_1	26_6_1	21_2_70	22_2_40	1446_25_14	29_25_1	288_2_28	405_2_23	1469_25_51	4_2_18	810_2_57	5_2_66	522_25_47	965_15_116	1099_6_1	263_2_30	122_25_1	125_45_1	127_45_1	129_45_377	1020_25_1	1068_25_16	59_25_1	57_2_1	56_25_14	53_2_16	414_45_58	415_2_14	532_45_84	299_25_64	1385_45_211	295_25_1	292_25_4	376_25_1	1084_2_37	199_45_178	596_45_49	193_25_95	703_23_18	114_25_1	390_25_1	397_2_5	112_6_18	82_25_112	81_6_59
217_6_1	1148_2_1	499_2_1	134_25_41	24_2_1	25_25_1	26_6_1	21_2_74	22_2_34	1446_25_17	29_25_1	288_2_26	405_2_21	1469_25_53	4_2_14	810_2_62	5_2_66	522_25_57	965_15_110	1099_6_1	263_2_25	122_25_1	125_45_1	127_45_1	129_45_383	1020_25_1	1068_25_17	59_25_1	57_2_1	56_25_9	53_2_18	414_45_56	415_2_12	532_45_76	299_25_65	1385_45_202	295_25_1	292_25_3	376_25_1	1084_2_32	199_45_196	596_45_59	193_25_86	703_23_18	114_25_1	390_25_1	397_2_5	112_6_25	82_25_112	81_6_56
217_6_1	1148_2_1	499_2_1	134_25_43	24_2_1	25_25_1	26_6_1	21_2_70	22_2_38	1446_25_21	29_25_1	288_2_30	405_2_26	1469_25_55	4_2_12	810_2_62	5_2_63	522_25_68	965_15_117	1099_6_1	263_2_33	122_25_1	125_45_1	127_45_1	129_45_374	1020_25_1	1068_25_14	59_25_1	57_2_1	56_25_8	53_2_17	414_45_61	415_2_12	532_45_75	299_25_55	1385_45_200	295_25_1	292_25_4	376_25_1	1084_2_33	199_45_197	596_45_59	193_25_87	703_23_19	114_25_1	390_25_1	397_2_4	112_6_26	82_25_114	81_6_40
217_6_1	1148_2_1	499_2_1	134_25_35	24_2_1	25_25_1	26_6_1	21_2_59	22_2_38	1446_25_22	29_25_1	288_2_30	405_2_31	1469_25_51	4_2_11	810_2_69	5_2_63	522_25_65	965_15_108	1099_6_1	263_2_27	122_25_1	125_45_1	127_45_1	129_45_403	1020_25_1	1068_25_11	59_25_1	57_2_1	56_25_7	53_2_25	414_45_72	415_2_7	532_45_58	299_25_53	1385_45_214	295_25_1	292_25_4	376_25_1	1084_2_36	199_45_192	596_45_55	193_25_98	703_23_21	114_25_1	390_25_1	397_2_5	112_6_29	82_25_132	81_6_36
217_6_1	1148_2_1	499_2_1	134_25_31	24_2_1	25_25_1	26_6_1	21_2_54	22_2_49	1446_25_22	29_25_1	288_2_33	405_2_25	1469_25_55	4_2_6	810_2_77	5_2_68	522_25_69	965_15_111	1099_6_1	263_2_26	122_25_1	125_45_1	127_45_1	129_45_404	1020_25_1	1068_25_8	59_25_1	57_2_1	56_25_10	53_2_25	414_45_73	415_2_9	532_45_61	299_25_51	1385_45_200	295_25_1	292_25_4	376_25_1	1084_2_34	199_45_178	596_45_70	193_25_100	703_23_19	114_25_1	390_25_1	397_2_4	112_6_31	82_25_145	81_6_25
217_6_1	1148_2_1	499_2_1	134_25_23	24_2_1	25_25_1	26_6_1	21_2_55	22_2_58	1446_25_21	29_25_1	288_2_35	405_2_20	1469_25_57	4_2_4	810_2_75	5_2_74	522_25_60	965_15_106	1099_6_1	263_2_27	122_25_1	125_45_1	127_45_1	129_45_393	1020_25_1	1068_25_6	59_25_1	57_2_1	56_25_9	53_2_29	414_45_74	415_2_18	532_45_54	299_25_48	1385_45_218	295_25_1	292_25_4	376_25_1	1084_2_31	199_45_179	596_45_75	193_25_103	703_23_27	114_25_1	390_25_1	397_2_7	112_6_36	82_25_139	81_6_34
217_6_1	1148_2_1	499_2_1	134_25_21	24_2_1	25_25_1	26_6_1	21_2_57	22_2_51	1446_25_18	29_25_1	288_2_38	405_2_18	1469_25_72	4_2_3	810_2_63	5_2_68	522_25_53	965_15_104	1099_6_1	263_2_25	122_25_1	125_45_1	127_45_1	129_45_405	1020_25_1	1068_25_4	59_25_1	57_2_1	56_25_11	53_2_30	414_45_65	415_2_27	532_45_42	299_25_49	1385_45_231	295_25_1	292_25_1	1084_2_28	199_45_195	596_45_82	193_25_99	703_23_23	114_25_1	390_25_1	397_2_10	112_6_37	82_25_138	81_6_36	87_25_1
217_6_1	1148_2_1	499_2_1	134_25_25	24_2_1	25_25_1	26_6_1	21_2_46	22_2_64	1446_25_16	29_25_1	288_2_37	405_2_20	1469_25_73	4_2_2	810_2_69	5_2_82	522_25_41	965_15_98	1099_6_1	263_2_24	122_25_1	125_45_1	127_45_1	129_45_385	1020_25_1	1068_25_3	59_25_1	57_2_1	56_25_8	53_2_29	414_45_76	415_2_32	532_45_44	299_25_43	1385_45_251	295_25_1	292_25_3	1084_2_23	199_45_187	596_45_82	193_25_99	703_23_24	114_25_1	390_25_1	397_2_14	112_6_36	82_25_122	81_6_34	87_25_1
217_6_1	1148_2_1	499_2_1	134_25_21	24_2_1	25_25_1	26_6_1	21_2_45	22_2_72	1446_25_13	29_25_1	288_2_30	405_2_13	1469_25_75	4_2_3	810_2_67	5_2_71	522_25_33	965_15_102	1099_6_1	263_2_20	122_25_1	125_45_1	127_45_1	129_45_366	1020_25_1	1068_25_3	59_25_1	57_2_1	56_25_8	53_2_32	414_45_82	415_2_33	532_45_36	299_25_44	1385_45_259	295_25_1	292_25_3	1084_2_15	199_45_199	596_45_82	193_25_104	703_23_20	114_25_1	390_25_1	397_2_13	112_6_41	82_25_98	81_6_37	87_25_1
217_6_1	1148_2_1	499_2_1	134_25_24	24_2_1	25_25_1	26_6_1	21_2_45	22_2_74	1446_25_12	29_25_1	288_2_27	405_2_15	1469_25_82	4_2_2	810_2_72	5_2_70	522_25_29	965_15_90	1099_6_1	263_2_18	122_25_1	125_45_1	127_45_1	129_45_363	1020_25_1	1068_25_3	59_25_1	57_2_1	56_25_10	53_2_35	414_45_88	415_2_34	532_45_35	299_25_46	1385_45_257	295_25_1	292_25_4	1084_2_23	199_45_201	596_45_76	193_25_111	703_23_17	114_25_1	390_25_1	397_2_12	112_6_46	82_25_90	81_6_35	87_25_1
217_6_1	1148_2_1	499_2_1	134_25_17	24_2_1	25_25_1	26_6_1	21_2_40	22_2_72	1446_25_12	29_25_1	288_2_23	405_2_14	1469_25_95	4_2_3	810_2_89	5_2_66	522_25_32	965_15_94	1099_6_1	263_2_16	122_25_1	125_45_1	127_45_1	129_45_373	1020_25_1	1068_25_3	59_25_1	57_2_1	56_25_9	53_2_31	414_45_98	415_2_34	532_45_33	299_25_45	1385_45_274	295_25_1	292_25_7	1084_2_18	199_45_186	596_45_76	193_25_112	703_23_13	114_25_1	390_25_1	397_2_12	112_6_47	82_25_90	81_6_25	87_25_1
217_6_1	1148_2_1	499_2_1	134_25_20	24_2_1	25_25_1	26_6_1	21_2_41	22_2_71	1446_25_11	29_25_1	288_2_20	405_2_13	1469_25_106	4_2_4	810_2_91	5_2_64	522_25_40	965_15_83	1099_6_1	263_2_23	122_25_1	125_45_1	127_45_1	129_45_372	1020_25_1	1068_25_2	59_25_1	57_2_1	56_25_11	53_2_28	414_45_99	415_2_36	532_45_27	299_25_34	1385_45_289	295_25_1	292_25_7	1084_2_16	199_45_198	596_45_75	193_25_118	703_23_13	114_25_1	390_25_1	397_2_10	112_6_45	82_25_84	81_6_25	87_25_1
217_6_1	1148_2_1	499_2_1	134_25_22	24_2_1	25_25_1	26_6_1	21_2_39	22_2_67	1446_25_12	29_25_1	288_2_21	405_2_11	1469_25_118	4_2_6	810_2_97	5_2_58	522_25_44	965_15_86	1099_6_1	263_2_23	122_25_1	125_45_1	127_45_1	129_45_403	1020_25_1	1068_25_2	59_25_1	57_2_1	56_25_20	53_2_23	414_45_84	415_2_28	532_45_28	299_25_32	1385_45_296	295_25_1	292_25_6	1084_2_14	199_45_195	596_45_80	193_25_140	703_23_15	114_25_1	390_25_1	397_2_9	112_6_50	82_25_81	81_6_23	87_25_1
217_6_1	1148_2_1	499_2_1	134_25_22	24_2_1	25_25_1	26_6_1	21_2_33	22_2_56	1446_25_14	29_25_1	288_2_20	405_2_11	1469_25_126	4_2_3	810_2_110	5_2_75	522_25_41	965_15_91	1099_6_1	263_2_21	122_25_1	125_45_1	127_45_1	129_45_398	1020_25_1	1068_25_3	59_25_1	57_2_1	56_25_26	53_2_20	414_45_84	415_2_32	532_45_25	299_25_31	1385_45_299	295_25_1	292_25_5	1084_2_17	199_45_194	596_45_70	193_25_131	703_23_10	114_25_1	390_25_1	397_2_11	112_6_51	82_25_91	81_6_17	87_25_1
217_6_1	1148_2_1	499_2_1	134_25_18	24_2_1	25_25_1	26_6_1	21_2_38	22_2_55	1446_25_15	29_25_1	288_2_23	405_2_15	1469_25_121	4_2_3	810_2_108	5_2_81	522_25_41	965_15_93	1099_6_1	263_2_24	122_25_1	125_45_1	127_45_1	129_45_393	1020_25_1	1068_25_4	59_25_1	57_2_1	56_25_27	53_2_21	414_45_70	415_2_34	532_45_26	299_25_31	1385_45_301	295_25_1	292_25_7	1084_2_17	199_45_186	596_45_67	193_25_136	703_23_12	114_25_1	390_25_1	397_2_13	112_6_64	82_25_98	81_6_21	87_25_1
217_6_1	1148_2_1	499_2_1	134_25_20	24_2_1	25_25_1	26_6_1	21_2_38	22_2_58	1446_25_14	29_25_1	288_2_31	405_2_23	1469_25_105	4_2_4	810_2_85	5_2_70	522_25_32	965_15_104	1099_6_1	263_2_30	122_25_1	125_45_1	127_45_1	129_45_419	1020_25_1	1068_25_1	59_25_1	57_2_1	56_25_27	53_2_22	414_45_62	415_2_28	532_45_29	299_25_33	1385_45_297	295_25_1	292_25_7	1084_2_13	199_45_192	596_45_57	193_25_145	703_23_13	114_25_1	390_25_1	397_2_12	112_6_54	82_25_84	81_6_22	87_25_1
217_6_1	1148_2_1	499_2_1	134_25_21	24_2_1	26_6_1	21_2_43	22_2_58	1446_25_16	29_25_1	288_2_32	405_2_27	1469_25_109	4_2_6	810_2_85	1115_2_77	522_25_34	10_25_30	1099_6_1	263_2_28	125_45_1	127_45_1	129_45_413	1020_25_1	1068_25_2	59_25_1	57_2_1	56_25_24	53_2_23	414_45_69	415_2_33	532_45_32	299_25_37	1385_45_297	295_25_1	292_25_8	1084_2_9	199_45_201	596_45_47	193_25_139	703_23_13	114_25_1	390_25_1	397_2_16	112_6_55	82_25_83	81_6_18	87_25_1	165_25_1	85_25_60
217_6_1	1148_2_1	499_2_1	134_25_22	24_2_1	26_6_1	21_2_35	22_2_62	1446_25_17	29_25_1	288_2_34	405_2_31	1469_25_115	4_2_6	810_2_82	1115_2_69	522_25_34	10_25_32	1099_6_1	263_2_32	125_45_1	127_45_1	129_45_396	1020_25_1	1068_25_2	59_25_1	57_2_1	56_25_27	53_2_21	414_45_57	415_2_32	532_45_34	299_25_35	1385_45_309	295_25_1	292_25_5	1084_2_6	199_45_206	596_45_41	193_25_145	703_23_6	114_25_1	390_25_1	397_2_17	112_6_53	82_25_74	81_6_20	87_25_1	165_25_1	85_25_59
217_6_1	1148_2_1	499_2_1	134_25_25	24_2_1	26_6_1	21_2_29	22_2_66	1446_25_19	29_25_1	288_2_28	405_2_28	1469_25_107	4_2_4	810_2_87	1115_2_72	522_25_38	10_25_27	1099_6_1	263_2_29	125_45_1	127_45_1	129_45_396	1020_25_1	1068_25_2	59_25_1	57_2_1	56_25_33	53_2_19	414_45_52	415_2_31	532_45_29	299_25_33	1385_45_307	295_25_1	292_25_4	1084_2_6	199_45_215	596_45_43	193_25_139	703_23_4	114_25_1	390_25_1	397_2_13	112_6_42	82_25_75	81_6_12	87_25_1	165_25_1	85_25_57
217_6_1	1148_2_1	499_2_1	134_25_28	24_2_1	26_6_1	21_2_23	22_2_47	1446_25_21	29_25_1	288_2_29	405_2_29	1469_25_88	4_2_3	810_2_104	1115_2_84	522_25_40	10_25_25	1099_6_1	263_2_28	125_45_1	127_45_1	129_45_423	1020_25_1	1068_25_2	59_25_1	57_2_1	56_25_33	53_2_19	414_45_65	415_2_33	532_45_26	299_25_29	1385_45_311	295_25_1	292_25_6	1084_2_6	199_45_230	596_45_37	193_25_137	703_23_3	114_25_1	390_25_1	397_2_17	112_6_41	82_25_83	81_6_10	87_25_1	165_25_1	85_25_49
217_6_1	1148_2_1	499_2_1	134_25_35	24_2_1	26_6_1	21_2_25	22_2_48	1446_25_25	29_25_1	288_2_32	405_2_21	1469_25_84	4_2_4	810_2_96	1115_2_73	522_25_39	10_25_25	1099_6_1	263_2_25	125_45_1	127_45_1	129_45_420	1020_25_1	1068_25_3	59_25_1	57_2_1	56_25_42	53_2_25	414_45_69	415_2_27	532_45_28	299_25_25	1385_45_329	295_25_1	292_25_6	1084_2_5	199_45_221	596_45_43	193_25_131	703_23_1	114_25_1	390_25_1	397_2_19	112_6_41	82_25_86	81_6_6	87_25_1	165_25_1	85_25_49
217_6_1	1148_2_1	499_2_1	134_25_36	24_2_1	26_6_1	21_2_18	22_2_48	1446_25_27	29_25_1	288_2_37	405_2_16	1469_25_80	4_2_4	810_2_95	1115_2_75	522_25_46	10_25_20	1099_6_1	263_2_23	125_45_1	127_45_1	129_45_445	1020_25_1	1068_25_4	59_25_1	57_2_1	56_25_50	53_2_28	414_45_68	415_2_32	532_45_25	299_25_25	1385_45_330	295_25_1	292_25_7	1084_2_6	199_45_222	596_45_44	193_25_140	703_23_1	114_25_1	390_25_1	397_2_16	112_6_31	82_25_79	81_6_7	87_25_1	165_25_1	85_25_50
217_6_1	1148_2_1	499_2_1	134_25_33	24_2_1	26_6_1	21_2_13	22_2_48	1446_25_36	29_25_1	288_2_38	405_2_17	1469_25_80	4_2_4	810_2_90	1115_2_64	522_25_51	10_25_16	1099_6_1	263_2_22	125_45_1	127_45_1	129_45_451	1020_25_1	1068_25_6	59_25_1	57_2_1	56_25_51	53_2_26	414_45_75	415_2_31	532_45_28	299_25_25	1385_45_342	295_25_1	292_25_9	1084_2_4	199_45_236	596_45_43	193_25_136	703_23_1	114_25_1	390_25_1	397_2_15	112_6_31	82_25_72	81_6_12	87_25_1	165_25_1	85_25_51
217_6_1	1148_2_1	499_2_1	134_25_35	24_2_1	26_6_1	21_2_11	22_2_49	1446_25_41	29_25_1	288_2_33	405_2_13	1469_25_80	4_2_6	810_2_91	1115_2_51	522_25_50	10_25_11	1099_6_1	263_2_24	125_45_1	127_45_1	129_45_448	1020_25_1	1068_25_9	59_25_1	57_2_1	56_25_51	53_2_20	414_45_77	415_2_28	532_45_28	299_25_30	1385_45_350	295_25_1	292_25_9	1084_2_5	199_45_247	596_45_46	193_25_139	703_23_4	114_25_1	390_25_1	397_2_17	112_6_33	82_25_71	81_6_11	87_25_1	165_25_1	85_25_46
217_6_1	1148_2_1	499_2_1	134_25_36	24_2_1	26_6_1	21_2_10	22_2_37	1446_25_38	29_25_1	288_2_33	405_2_19	1469_25_83	4_2_4	810_2_85	1115_2_50	522_25_50	10_25_11	1099_6_1	263_2_25	125_45_1	127_45_1	129_45_475	1020_25_1	1068_25_8	59_25_1	57_2_1	56_25_57	53_2_17	414_45_77	415_2_35	532_45_25	299_25_30	1385_45_350	295_25_1	292_25_13	1084_2_8	199_45_239	596_45_45	193_25_158	703_23_1	114_25_1	390_25_1	397_2_12	112_6_33	82_25_81	81_6_14	87_25_1	165_25_1	85_25_44
217_6_1	1148_2_1	499_2_1	134_25_29	24_2_1	26_6_1	21_2_13	22_2_27	1446_25_41	29_25_1	288_2_29	405_2_20	1469_25_93	4_2_9	810_2_81	1115_2_57	522_25_53	10_25_6	1099_6_1	263_2_34	125_45_1	127_45_1	129_45_470	1020_25_1	1068_25_11	59_25_1	57_2_1	56_25_63	53_2_22	414_45_62	415_2_33	532_45_18	299_25_30	1385_45_336	295_25_1	292_25_7	1084_2_8	199_45_228	596_45_60	193_25_162	703_23_1	114_25_1	390_25_1	397_2_11	112_6_30	82_25_83	81_6_15	87_25_1	165_25_1	85_25_47
217_6_1	1148_2_1	499_2_1	134_25_28	24_2_1	26_6_1	21_2_12	22_2_16	1446_25_36	29_25_1	288_2_39	405_2_21	1469_25_94	4_2_10	810_2_79	1115_2_50	522_25_51	10_25_5	1099_6_1	263_2_36	125_45_1	127_45_1	129_45_456	1020_25_1	1068_25_16	59_25_1	57_2_1	56_25_63	53_2_17	414_45_67	415_2_31	532_45_15	299_25_34	1385_45_363	295_25_1	292_25_7	1084_2_10	199_45_228	596_45_68	193_25_152	703_23_1	114_25_1	390_25_1	397_2_15	112_6_24	82_25_79	81_6_13	87_25_1	165_25_1	85_25_47
217_6_1	1148_2_1	499_2_1	134_25_28	24_2_1	26_6_1	21_2_13	22_2_21	1446_25_28	29_25_1	288_2_40	405_2_25	1469_25_100	4_2_7	810_2_71	1115_2_46	522_25_59	10_25_3	1099_6_1	263_2_41	125_45_1	127_45_1	129_45_451	1020_25_1	1068_25_14	59_25_1	57_2_1	56_25_59	53_2_21	414_45_73	415_2_30	532_45_21	299_25_32	1385_45_367	295_25_1	292_25_7	1084_2_10	199_45_247	596_45_63	193_25_151	114_25_1	390_25_1	397_2_16	112_6_21	82_25_95	81_6_10	87_25_1	165_25_1	85_25_52	1716_6_6
217_6_1	1148_2_1	499_2_1	134_25_26	24_2_1	26_6_1	21_2_14	22_2_25	1446_25_21	29_25_1	288_2_48	405_2_26	1469_25_103	4_2_7	810_2_64	1115_2_43	522_25_45	10_25_3	1099_6_1	263_2_47	125_45_1	127_45_1	129_45_471	1020_25_1	1068_25_18	59_25_1	57_2_1	56_25_61	53_2_29	414_45_81	415_2_28	532_45_24	299_25_29	1385_45_346	295_25_1	292_25_9	1084_2_11	199_45_246	596_45_70	193_25_146	114_25_1	390_25_1	397_2_12	112_6_17	82_25_86	81_6_9	87_25_1	165_25_1	85_25_59	1716_6_4
217_6_1	1148_2_1	499_2_1	134_25_30	24_2_1	26_6_1	21_2_14	22_2_23	1446_25_17	29_25_1	288_2_46	405_2_20	1469_25_96	4_2_6	810_2_58	1115_2_41	522_25_37	10_25_3	1099_6_1	263_2_52	125_45_1	127_45_1	129_45_471	1020_25_1	1068_25_20	59_25_1	57_2_1	56_25_63	53_2_22	414_45_90	415_2_27	532_45_27	299_25_26	1385_45_365	295_25_1	292_25_14	1084_2_10	199_45_257	596_45_73	193_25_141	114_25_1	390_25_1	397_2_12	112_6_16	82_25_91	81_6_9	87_25_1	165_25_1	85_25_61	1716_6_6
217_6_1	1148_2_1	499_2_1	134_25_27	24_2_1	26_6_1	21_2_16	22_2_20	1446_25_14	29_25_1	288_2_52	405_2_15	1469_25_92	4_2_5	810_2_73	1115_2_40	522_25_34	1099_6_1	263_2_46	125_45_1	127_45_1	129_45_497	1020_25_1	1068_25_21	59_25_1	57_2_1	56_25_58	53_2_16	414_45_82	415_2_26	532_45_29	299_25_20	1385_45_347	295_25_1	292_25_12	1084_2_9	199_45_251	596_45_74	193_25_146	114_25_1	390_25_1	397_2_11	112_6_14	82_25_75	81_6_8	87_25_1	165_25_1	85_25_60	1716_6_5	791_45_145
217_6_1	1148_2_1	499_2_1	134_25_27	24_2_1	26_6_1	21_2_19	22_2_18	1446_25_13	29_25_1	288_2_62	405_2_17	1469_25_98	4_2_7	810_2_74	1115_2_41	522_25_31	1099_6_1	263_2_51	125_45_1	127_45_1	129_45_483	1020_25_1	1068_25_15	59_25_1	57_2_1	56_25_60	53_2_12	414_45_76	415_2_28	532_45_31	299_25_19	1385_45_367	295_25_1	292_25_12	1084_2_7	199_45_273	596_45_62	193_25_139	114_25_1	390_25_1	397_2_17	112_6_14	82_25_78	81_6_10	87_25_1	165_25_1	85_25_62	1716_6_2	791_45_160
217_6_1	1148_2_1	499_2_1	134_25_34	24_2_1	26_6_1	21_2_13	22_2_21	1446_25_16	29_25_1	288_2_62	405_2_17	1469_25_91	4_2_9	810_2_68	1115_2_44	1099_6_1	263_2_48	125_45_1	127_45_1	129_45_480	1020_25_1	1068_25_20	59_25_1	57_2_1	56_25_70	53_2_8	414_45_74	415_2_24	532_45_24	299_25_21	1385_45_373	295_25_1	292_25_14	1084_2_10	199_45_301	596_45_73	193_25_142	114_25_1	390_25_1	397_2_15	112_6_16	82_25_82	81_6_9	87_25_1	165_25_1	85_25_65	1716_6_1	791_45_152	429_2_1
217_6_1	1148_2_1	499_2_1	134_25_31	24_2_1	26_6_1	21_2_15	22_2_30	1446_25_12	29_25_1	288_2_68	405_2_15	1469_25_102	4_2_6	810_2_62	1115_2_34	1099_6_1	263_2_45	125_45_1	127_45_1	129_45_469	1020_25_1	1068_25_25	59_25_1	57_2_1	56_25_78	53_2_5	414_45_72	415_2_22	532_45_22	299_25_27	1385_45_355	295_25_1	292_25_17	1084_2_12	199_45_312	596_45_73	193_25_134	114_25_1	390_25_1	397_2_18	112_6_15	82_25_74	81_6_9	87_25_1	165_25_1	85_25_59	1716_6_1	791_45_162	429_2_1
217_6_1	1148_2_1	499_2_1	134_25_32	24_2_1	26_6_1	21_2_18	22_2_19	1446_25_7	29_25_1	288_2_72	405_2_10	1469_25_108	4_2_4	810_2_59	1115_2_36	263_2_45	125_45_1	127_45_1	129_45_500	1020_25_1	1068_25_25	59_25_1	57_2_1	56_25_87	53_2_2	414_45_73	415_2_24	532_45_17	299_25_24	1385_45_351	295_25_1	292_25_13	1084_2_10	199_45_312	596_45_64	193_25_129	114_25_1	390_25_1	397_2_15	112_6_18	82_25_72	81_6_8	87_25_1	165_25_1	85_25_74	791_45_181	429_2_1	522_25_34	421_25_1
217_6_1	1148_2_1	499_2_1	134_25_33	24_2_1	26_6_1	21_2_27	22_2_23	1446_25_3	29_25_1	288_2_62	405_2_7	1469_25_108	4_2_4	810_2_57	1115_2_43	263_2_39	125_45_1	127_45_1	129_45_525	1020_25_1	1068_25_32	59_25_1	57_2_1	56_25_88	53_2_1	414_45_78	415_2_18	532_45_13	299_25_22	1385_45_340	295_25_1	292_25_12	1084_2_11	199_45_303	596_45_61	193_25_131	114_25_1	390_25_1	397_2_11	112_6_18	82_25_64	81_6_12	87_25_1	165_25_1	85_25_68	791_45_196	429_2_1	522_25_37	421_25_1
217_6_1	1148_2_1	499_2_1	134_25_33	24_2_1	26_6_1	21_2_24	22_2_23	1446_25_4	29_25_1	288_2_58	405_2_4	1469_25_97	4_2_4	810_2_54	1115_2_45	263_2_34	125_45_1	127_45_1	129_45_532	1020_25_1	1068_25_36	59_25_1	57_2_1	56_25_92	53_2_1	414_45_85	415_2_14	532_45_18	299_25_31	1385_45_347	295_25_1	292_25_9	1084_2_8	199_45_303	596_45_59	193_25_138	114_25_1	390_25_1	397_2_12	112_6_18	82_25_54	81_6_9	87_25_1	165_25_1	85_25_73	791_45_202	429_2_1	522_25_39	421_25_1
217_6_1	1148_2_1	499_2_1	134_25_43	24_2_1	26_6_1	21_2_14	22_2_19	1446_25_3	29_25_1	288_2_65	405_2_5	1469_25_101	4_2_4	810_2_52	1115_2_39	263_2_29	125_45_1	127_45_1	129_45_549	1020_25_1	1068_25_42	59_25_1	57_2_1	56_25_91	53_2_1	414_45_99	415_2_18	532_45_21	299_25_31	1385_45_345	295_25_1	292_25_11	1084_2_9	199_45_299	596_45_51	193_25_137	114_25_1	390_25_1	397_2_16	112_6_20	82_25_43	81_6_7	87_25_1	165_25_1	85_25_64	791_45_191	429_2_1	522_25_49	421_25_1
217_6_1	1148_2_1	499_2_1	134_25_35	24_2_1	26_6_1	21_2_14	22_2_14	1446_25_5	29_25_1	288_2_68	405_2_5	1469_25_101	4_2_2	810_2_51	1115_2_47	263_2_30	125_45_1	127_45_1	129_45_578	1020_25_1	1068_25_44	59_25_1	57_2_1	56_25_86	53_2_1	414_45_102	415_2_16	532_45_18	299_25_30	1385_45_346	295_25_1	292_25_14	1084_2_12	199_45_302	596_45_47	193_25_158	114_25_1	390_25_1	397_2_21	112_6_22	82_25_44	81_6_4	87_25_1	165_25_1	85_25_57	791_45_188	429_2_1	522_25_47	421_25_1
217_6_1	1148_2_1	499_2_1	134_25_38	24_2_1	26_6_1	21_2_10	22_2_15	1446_25_6	29_25_1	288_2_62	405_2_3	1469_25_122	4_2_3	810_2_41	1115_2_54	263_2_28	125_45_1	127_45_1	129_45_581	1020_25_1	1068_25_38	59_25_1	57_2_1	56_25_91	53_2_1	414_45_101	415_2_13	532_45_16	299_25_24	1385_45_357	295_25_1	292_25_16	1084_2_7	199_45_310	596_45_46	193_25_150	114_25_1	390_25_1	397_2_17	112_6_19	82_25_47	81_6_3	87_25_1	165_25_1	85_25_59	791_45_205	429_2_1	522_25_43	421_25_1
217_6_1	1148_2_1	499_2_1	134_25_37	24_2_1	26_6_1	21_2_13	22_2_17	1446_25_4	29_25_1	288_2_66	405_2_3	1469_25_112	4_2_5	810_2_39	1115_2_56	263_2_26	125_45_1	127_45_1	129_45_590	1020_25_1	1068_25_43	59_25_1	57_2_1	56_25_101	53_2_1	414_45_104	415_2_17	532_45_11	299_25_24	1385_45_370	295_25_1	292_25_12	1084_2_4	199_45_304	596_45_38	193_25_137	114_25_1	390_25_1	397_2_14	112_6_17	82_25_46	81_6_3	87_25_1	165_25_1	85_25_47	791_45_211	429_2_1	522_25_31	421_25_1
217_6_1	1148_2_1	499_2_1	134_25_43	24_2_1	26_6_1	21_2_8	22_2_17	1446_25_3	29_25_1	288_2_71	405_2_2	1469_25_110	4_2_7	810_2_34	1115_2_57	263_2_29	125_45_1	127_45_1	129_45_615	1020_25_1	1068_25_40	59_25_1	57_2_1	56_25_93	53_2_1	414_45_92	415_2_17	532_45_11	299_25_21	1385_45_351	295_25_1	292_25_6	1084_2_2	199_45_303	596_45_49	193_25_143	114_25_1	390_25_1	397_2_10	112_6_11	82_25_48	81_6_1	87_25_1	165_25_1	85_25_55	791_45_210	429_2_1	522_25_25	421_25_1
217_6_1	1148_2_1	499_2_1	134_25_44	24_2_1	26_6_1	21_2_5	22_2_11	1446_25_3	29_25_1	288_2_67	1469_25_107	4_2_4	810_2_43	1115_2_39	263_2_28	125_45_1	127_45_1	129_45_634	1020_25_1	1068_25_34	59_25_1	56_25_106	53_2_1	414_45_86	415_2_27	532_45_16	299_25_21	1385_45_337	295_25_1	292_25_4	1084_2_3	199_45_297	596_45_59	193_25_136	114_25_1	390_25_1	397_2_8	112_6_12	82_25_46	81_6_2	87_25_1	165_25_1	85_25_53	791_45_213	429_2_1	522_25_25	421_25_1	914_25_51	363_25_63
217_6_1	1148_2_1	499_2_1	134_25_42	24_2_1	26_6_1	21_2_5	22_2_8	1446_25_3	29_25_1	288_2_63	1469_25_97	4_2_8	810_2_44	1115_2_35	263_2_33	125_45_1	127_45_1	129_45_673	1020_25_1	1068_25_27	59_25_1	56_25_113	53_2_1	414_45_80	415_2_26	532_45_20	299_25_21	1385_45_343	295_25_1	292_25_4	1084_2_3	199_45_302	596_45_51	193_25_134	114_25_1	390_25_1	397_2_4	112_6_11	82_25_50	81_6_1	87_25_1	165_25_1	85_25_48	791_45_216	429_2_1	522_25_26	421_25_1	914_25_56	363_25_68
217_6_1	1148_2_1	499_2_1	134_25_39	24_2_1	26_6_1	21_2_9	22_2_6	1446_25_6	29_25_1	288_2_52	1469_25_91	4_2_7	810_2_44	1115_2_28	263_2_27	125_45_1	127_45_1	129_45_687	1020_25_1	1068_25_34	59_25_1	56_25_127	53_2_1	414_45_72	415_2_28	532_45_19	299_25_25	1385_45_350	295_25_1	292_25_4	1084_2_3	199_45_297	596_45_49	193_25_131	114_25_1	390_25_1	397_2_7	112_6_16	82_25_52	81_6_2	87_25_1	165_25_1	85_25_44	791_45_219	429_2_1	522_25_24	421_25_1	914_25_59	363_25_70
217_6_1	1148_2_1	499_2_1	134_25_35	24_2_1	26_6_1	21_2_8	22_2_4	1446_25_6	29_25_1	288_2_59	1469_25_97	4_2_5	810_2_47	1115_2_25	263_2_19	125_45_1	127_45_1	129_45_726	1020_25_1	1068_25_40	59_25_1	56_25_122	53_2_1	414_45_73	415_2_29	532_45_17	299_25_21	1385_45_348	295_25_1	292_25_8	90_25_1	1084_2_5	199_45_291	596_45_52	193_25_118	114_25_1	390_25_1	397_2_9	112_6_12	82_25_53	81_6_5	85_25_47	791_45_238	429_2_1	522_25_29	421_25_1	914_25_52	363_25_76	360_45_49
217_6_1	1148_2_1	499_2_1	134_25_42	24_2_1	26_6_1	21_2_5	22_2_2	1446_25_5	29_25_1	288_2_53	1469_25_99	4_2_5	810_2_47	1115_2_39	263_2_23	125_45_1	127_45_1	129_45_731	1020_25_1	1068_25_37	59_25_1	56_25_119	53_2_1	414_45_76	415_2_26	532_45_17	299_25_22	1385_45_351	295_25_1	292_25_10	90_25_1	1084_2_8	199_45_305	596_45_50	193_25_116	114_25_1	390_25_1	397_2_8	112_6_10	82_25_47	81_6_6	85_25_51	791_45_238	429_2_1	522_25_24	421_25_1	914_25_47	363_25_71	360_45_44
217_6_1	1148_2_1	499_2_1	134_25_44	24_2_1	26_6_1	21_2_1	22_2_2	1446_25_4	29_25_1	288_2_61	1469_25_95	4_2_7	810_2_49	1115_2_38	263_2_19	125_45_1	127_45_1	129_45_738	1020_25_1	1068_25_36	59_25_1	56_25_118	53_2_1	414_45_75	415_2_23	532_45_16	299_25_25	1385_45_338	295_25_1	292_25_8	90_25_1	1084_2_7	199_45_320	596_45_53	193_25_106	114_25_1	390_25_1	397_2_8	112_6_16	82_25_46	81_6_7	85_25_37	791_45_238	429_2_1	522_25_22	421_25_1	914_25_47	363_25_77	360_45_36
217_6_1	1148_2_1	499_2_1	134_25_47	24_2_1	26_6_1	21_2_1	1446_25_2	29_25_1	288_2_63	1469_25_95	4_2_5	810_2_46	1115_2_35	263_2_14	125_45_1	127_45_1	129_45_759	1020_25_1	1068_25_36	59_25_1	56_25_119	53_2_1	414_45_72	415_2_21	532_45_13	299_25_20	1385_45_332	295_25_1	292_25_6	90_25_1	1084_2_6	199_45_327	596_45_44	193_25_105	114_25_1	390_25_1	397_2_2	112_6_21	82_25_56	81_6_3	85_25_33	791_45_235	429_2_1	522_25_23	421_25_1	914_25_40	363_25_77	360_45_36	587_25_101
217_6_1	1148_2_1	499_2_1	134_25_49	24_2_1	26_6_1	21_2_1	1446_25_1	29_25_1	288_2_64	1469_25_104	4_2_9	810_2_46	1115_2_47	263_2_8	125_45_1	127_45_1	129_45_764	1020_25_1	1068_25_43	59_25_1	56_25_128	53_2_1	414_45_92	415_2_30	532_45_16	299_25_18	1385_45_345	295_25_1	292_25_6	90_25_1	1084_2_6	199_45_318	596_45_43	193_25_99	114_25_1	390_25_1	397_2_3	112_6_15	82_25_54	81_6_2	85_25_33	791_45_245	429_2_1	522_25_25	421_25_1	914_25_38	363_25_75	360_45_34	587_25_101
217_6_1	1148_2_1	499_2_1	134_25_53	24_2_1	26_6_1	21_2_4	1446_25_1	29_25_1	288_2_69	1469_25_105	4_2_9	810_2_50	1115_2_41	263_2_11	125_45_1	127_45_1	129_45_730	1020_25_1	1068_25_48	59_25_1	56_25_122	53_2_1	414_45_104	415_2_30	532_45_18	299_25_19	1385_45_326	295_25_1	292_25_10	90_25_1	1084_2_7	199_45_325	596_45_41	193_25_104	114_25_1	390_25_1	397_2_1	112_6_20	82_25_55	81_6_2	85_25_26	791_45_239	429_2_1	522_25_27	421_25_1	914_25_33	363_25_84	360_45_32	587_25_101
217_6_1	1148_2_1	499_2_1	134_25_55	24_2_1	26_6_1	21_2_5	1446_25_3	29_25_1	288_2_67	1469_25_108	4_2_6	810_2_49	1115_2_36	263_2_8	125_45_1	127_45_1	129_45_729	1020_25_1	1068_25_48	59_25_1	56_25_113	53_2_1	414_45_107	415_2_30	532_45_17	299_25_19	1385_45_330	295_25_1	292_25_15	90_25_1	1084_2_9	199_45_336	596_45_42	193_25_100	114_25_1	390_25_1	397_2_1	112_6_20	82_25_56	81_6_1	85_25_25	791_45_234	429_2_1	522_25_24	421_25_1	914_25_36	363_25_88	360_45_26	587_25_89
217_6_1	1148_2_1	499_2_1	134_25_50	24_2_1	26_6_1	21_2_3	29_25_1	288_2_64	1469_25_113	4_2_7	810_2_45	1115_2_30	263_2_7	125_45_1	127_45_1	129_45_747	14_25_1	1068_25_45	59_25_1	56_25_99	53_2_1	414_45_104	415_2_38	532_45_13	299_25_18	1385_45_316	295_25_1	292_25_17	90_25_1	1084_2_14	199_45_351	596_45_52	193_25_94	114_25_1	390_25_1	112_6_21	82_25_48	81_6_1	85_25_25	791_45_252	429_2_1	522_25_16	421_25_1	914_25_34	363_25_87	360_45_26	587_25_78	305_2_75	444_25_82
217_6_1	1148_2_1	499_2_1	134_25_51	24_2_1	26_6_1	21_2_3	29_25_1	288_2_65	1469_25_106	4_2_7	810_2_34	1115_2_33	263_2_7	125_45_1	127_45_1	129_45_784	14_25_1	1068_25_40	59_25_1	56_25_99	53_2_1	414_45_112	415_2_38	532_45_19	299_25_16	1385_45_285	295_25_1	292_25_14	90_25_1	1084_2_18	199_45_360	596_45_57	193_25_97	114_25_1	390_25_1	112_6_32	82_25_55	81_6_2	85_25_27	791_45_267	429_2_1	522_25_14	421_25_1	914_25_39	363_25_89	360_45_25	587_25_67	305_2_78	444_25_73
217_6_1	1148_2_1	499_2_1	134_25_47	24_2_1	26_6_1	21_2_3	29_25_1	288_2_70	1469_25_100	4_2_3	810_2_39	1115_2_36	263_2_6	125_45_1	127_45_1	129_45_786	14_25_1	1068_25_42	59_25_1	56_25_90	53_2_1	414_45_123	415_2_29	532_45_21	299_25_21	1385_45_275	295_25_1	292_25_9	90_25_1	1084_2_20	199_45_364	596_45_55	193_25_95	114_25_1	390_25_1	112_6_27	82_25_57	81_6_1	85_25_21	791_45_269	429_2_1	522_25_12	421_25_1	914_25_35	363_25_89	360_45_29	587_25_72	305_2_83	444_25_73
217_6_1	1148_2_1	499_2_1	134_25_49	24_2_1	26_6_1	21_2_3	29_25_1	288_2_68	1469_25_102	4_2_3	810_2_39	1115_2_44	263_2_3	125_45_1	127_45_1	129_45_792	14_25_1	1068_25_44	59_25_1	56_25_83	53_2_1	414_45_116	415_2_33	532_45_13	299_25_21	1385_45_282	295_25_1	292_25_9	90_25_1	1084_2_14	199_45_359	596_45_53	193_25_82	114_25_1	390_25_1	112_6_25	82_25_49	81_6_1	85_25_15	791_45_281	429_2_1	522_25_11	421_25_1	914_25_25	363_25_86	360_45_30	587_25_74	305_2_87	444_25_89
217_6_1	1148_2_1	499_2_1	134_25_46	24_2_1	26_6_1	21_2_2	29_25_1	288_2_75	1469_25_116	4_2_1	810_2_37	1115_2_36	263_2_1	125_45_1	127_45_1	129_45_788	14_25_1	1068_25_51	59_25_1	56_25_83	53_2_1	414_45_130	415_2_26	532_45_9	299_25_21	1385_45_312	295_25_1	292_25_11	90_25_1	1084_2_10	199_45_356	596_45_50	193_25_77	114_25_1	390_25_1	112_6_30	82_25_45	81_6_1	85_25_18	791_45_297	429_2_1	522_25_9	421_25_1	914_25_19	363_25_78	360_45_26	587_25_69	305_2_93	444_25_92
217_6_1	1148_2_1	499_2_1	134_25_46	24_2_1	26_6_1	21_2_4	29_25_1	288_2_73	1469_25_135	4_2_1	810_2_35	1115_2_33	125_45_1	127_45_1	129_45_773	14_25_1	1068_25_50	59_25_1	56_25_77	53_2_1	414_45_120	415_2_27	532_45_10	299_25_14	1385_45_280	295_25_1	292_25_12	90_25_1	1084_2_7	199_45_359	596_45_43	193_25_75	114_25_1	390_25_1	112_6_35	82_25_43	81_6_1	85_25_16	791_45_310	429_2_1	522_25_16	421_25_1	914_25_18	363_25_80	360_45_24	587_25_74	305_2_98	444_25_99	246_25_93
217_6_1	1148_2_1	499_2_1	134_25_50	24_2_1	26_6_1	21_2_3	29_25_1	288_2_68	1469_25_136	4_2_2	810_2_35	1115_2_33	125_45_1	127_45_1	129_45_788	14_25_1	1068_25_49	59_25_1	56_25_72	53_2_1	414_45_116	415_2_27	532_45_12	299_25_14	1385_45_271	295_25_1	292_25_8	90_25_1	1084_2_7	199_45_354	596_45_34	193_25_66	114_25_1	390_25_1	112_6_35	82_25_41	81_6_1	85_25_16	791_45_334	429_2_1	522_25_20	421_25_1	914_25_17	363_25_81	360_45_27	587_25_78	305_2_104	444_25_87	246_25_94
217_6_1	1148_2_1	499_2_1	134_25_51	24_2_1	26_6_1	21_2_3	29_25_1	288_2_63	1469_25_132	4_2_2	810_2_27	1115_2_29	125_45_1	127_45_1	129_45_768	14_25_1	1068_25_49	59_25_1	56_25_65	53_2_1	414_45_109	415_2_28	532_45_20	299_25_16	1385_45_277	295_25_1	292_25_6	90_25_1	1084_2_12	199_45_363	596_45_39	193_25_56	114_25_1	390_25_1	112_6_27	82_25_34	85_25_17	791_45_356	429_2_1	522_25_20	421_25_1	914_25_14	363_25_93	360_45_31	587_25_78	305_2_115	444_25_91	246_25_95	1644_45_20
217_6_1	1148_2_1	499_2_1	134_25_64	24_2_1	26_6_1	21_2_3	29_25_1	288_2_56	1469_25_123	4_2_2	810_2_22	1115_2_25	125_45_1	127_45_1	129_45_775	14_25_1	1068_25_47	59_25_1	56_25_68	53_2_1	414_45_91	415_2_28	532_45_25	299_25_14	1385_45_276	295_25_1	292_25_8	90_25_1	1084_2_18	199_45_348	596_45_35	193_25_59	114_25_1	390_25_1	112_6_27	82_25_37	85_25_18	791_45_358	429_2_1	522_25_18	421_25_1	914_25_14	363_25_90	360_45_35	587_25_78	305_2_115	444_25_87	246_25_82	1644_45_16
217_6_1	1148_2_1	499_2_1	134_25_65	24_2_1	26_6_1	21_2_4	29_25_1	288_2_61	1469_25_109	810_2_25	1115_2_17	125_45_1	127_45_1	129_45_790	14_25_1	1068_25_40	59_25_1	56_25_63	53_2_1	414_45_89	415_2_22	532_45_23	299_25_17	1385_45_278	295_25_1	292_25_7	90_25_1	1084_2_17	199_45_362	596_45_35	193_25_60	114_25_1	390_25_1	112_6_29	82_25_32	85_25_22	791_45_367	429_2_1	522_25_16	421_25_1	914_25_15	363_25_85	360_45_33	587_25_84	305_2_112	444_25_85	246_25_80	1644_45_12	1432_2_22
217_6_1	1148_2_1	499_2_1	134_25_65	24_2_1	21_2_6	29_25_1	288_2_67	1469_25_100	810_2_17	1115_2_12	125_45_1	127_45_1	129_45_781	14_25_1	1068_25_40	59_25_1	56_25_65	53_2_1	414_45_106	415_2_18	532_45_23	299_25_19	1385_45_264	295_25_1	292_25_7	90_25_1	1084_2_16	199_45_361	596_45_34	193_25_59	114_25_1	390_25_1	112_6_30	82_25_25	85_25_26	791_45_351	429_2_1	522_25_17	421_25_1	914_25_13	363_25_89	360_45_47	587_25_71	305_2_110	444_25_88	246_25_75	1644_45_10	1432_2_22	33_45_81
217_6_1	1148_2_1	499_2_1	134_25_69	24_2_1	21_2_7	29_25_1	288_2_78	1469_25_104	810_2_11	1115_2_12	125_45_1	127_45_1	129_45_764	14_25_1	1068_25_35	59_25_1	56_25_66	53_2_1	414_45_101	415_2_17	532_45_32	299_25_19	1385_45_260	295_25_1	292_25_9	90_25_1	1084_2_16	199_45_374	596_45_31	193_25_64	114_25_1	390_25_1	112_6_29	82_25_19	85_25_23	791_45_347	429_2_1	522_25_12	421_25_1	914_25_9	363_25_104	360_45_60	587_25_67	305_2_97	444_25_90	246_25_63	1644_45_10	1432_2_23	33_45_74
217_6_1	1148_2_1	499_2_1	134_25_64	24_2_1	21_2_10	29_25_1	288_2_83	1469_25_89	810_2_11	1115_2_9	125_45_1	127_45_1	129_45_746	14_25_1	1068_25_30	59_25_1	56_25_61	53_2_1	414_45_97	415_2_29	532_45_32	299_25_23	1385_45_274	295_25_1	292_25_10	90_25_1	1084_2_13	199_45_413	596_45_35	193_25_62	114_25_1	390_25_1	112_6_29	82_25_23	85_25_27	791_45_318	429_2_1	522_25_11	421_25_1	914_25_9	363_25_103	360_45_58	587_25_72	305_2_78	444_25_90	246_25_64	1644_45_11	1432_2_29	33_45_77
217_6_1	1148_2_1	499_2_1	134_25_61	24_2_1	21_2_9	29_25_1	288_2_83	1469_25_88	810_2_11	1115_2_6	125_45_1	127_45_1	129_45_756	14_25_1	1068_25_34	59_25_1	56_25_56	53_2_1	414_45_89	415_2_23	532_45_29	299_25_28	1385_45_281	295_25_1	292_25_12	90_25_1	1084_2_9	199_45_428	596_45_30	193_25_75	114_25_1	390_25_1	112_6_28	82_25_22	85_25_29	791_45_328	429_2_1	522_25_10	421_25_1	914_25_5	363_25_100	360_45_61	587_25_75	305_2_78	444_25_93	246_25_65	1644_45_14	1432_2_29	33_45_78
217_6_1	1148_2_1	499_2_1	134_25_58	24_2_1	21_2_7	29_25_1	288_2_86	1469_25_104	810_2_14	1115_2_5	125_45_1	127_45_1	129_45_809	14_25_1	1068_25_37	59_25_1	56_25_38	53_2_1	414_45_78	415_2_26	532_45_33	299_25_36	1385_45_282	295_25_1	292_25_12	90_25_1	1084_2_11	199_45_423	596_45_27	193_25_74	114_25_1	390_25_1	112_6_27	82_25_18	85_25_28	791_45_349	429_2_1	522_25_10	421_25_1	914_25_3	363_25_100	360_45_50	587_25_77	305_2_73	444_25_100	246_25_56	1644_45_15	1432_2_26	33_45_74
217_6_1	1148_2_1	499_2_1	134_25_49	24_2_1	21_2_6	29_25_1	288_2_90	1469_25_105	810_2_13	1115_2_3	125_45_1	127_45_1	129_45_801	14_25_1	1068_25_49	59_25_1	56_25_32	53_2_1	414_45_82	415_2_28	532_45_44	299_25_28	1385_45_268	295_25_1	292_25_7	90_25_1	1084_2_11	199_45_442	596_45_22	193_25_69	114_25_1	390_25_1	112_6_31	82_25_22	85_25_26	791_45_356	429_2_1	522_25_4	421_25_1	914_25_5	363_25_92	360_45_52	587_25_62	305_2_74	444_25_92	246_25_56	1644_45_8	1432_2_29	33_45_72
217_6_1	1148_2_1	499_2_1	134_25_40	24_2_1	21_2_4	29_25_1	288_2_93	1469_25_104	810_2_12	1115_2_1	125_45_1	127_45_1	129_45_811	14_25_1	1068_25_58	59_25_1	56_25_25	53_2_1	414_45_90	415_2_25	532_45_52	299_25_32	1385_45_269	295_25_1	292_25_6	90_25_1	1084_2_9	199_45_474	596_45_17	193_25_61	114_25_1	390_25_1	112_6_32	82_25_28	85_25_28	791_45_386	429_2_1	522_25_5	421_25_1	914_25_4	363_25_90	360_45_46	587_25_59	305_2_70	444_25_86	246_25_44	1644_45_4	1432_2_32	33_45_73
217_6_1	1148_2_1	499_2_1	134_25_28	24_2_1	21_2_3	29_25_1	288_2_84	1469_25_99	810_2_7	125_45_1	127_45_1	129_45_821	14_25_1	1068_25_54	59_25_1	56_25_27	53_2_1	414_45_87	415_2_25	532_45_50	299_25_35	1385_45_277	295_25_1	292_25_4	90_25_1	1084_2_14	199_45_506	596_45_10	193_25_64	114_25_1	390_25_1	112_6_28	82_25_21	85_25_22	791_45_431	429_2_1	522_25_7	421_25_1	914_25_3	363_25_86	360_45_52	587_25_60	305_2_66	444_25_84	246_25_44	1644_45_6	1432_2_29	33_45_74	32_2_5
883_45_141	217_6_1	1084_2_14	199_45_506	229_6_5	1217_25_15	200_45_114	1148_2_1	570_25_65	193_25_72	457_25_4	60_25_1	82_25_18	776_45_88	29_25_1	499_2_1	134_25_24	234_2_32	965_15_137	165_25_1	85_25_25	24_2_1	1_125_1	21_2_1	791_45_424	288_2_93	596_45_12	112_6_28	180_2_9	18_25_53	429_2_1	323_25_89	1038_125_8	5_2_33	522_25_5	736_45_123	810_2_9	546_25_11	59_25_1	363_25_83	360_45_53	1469_25_88	587_25_53	473_2_14	635_25_106	1644_45_5	209_25_20	208_2_37	1218_25_28	1691_2_59
883_45_131	217_6_1	1084_2_12	199_45_497	229_6_1	1217_25_13	200_45_107	1148_2_1	570_25_64	193_25_73	457_25_4	60_25_1	82_25_18	776_45_99	29_25_1	499_2_1	134_25_21	234_2_38	965_15_131	165_25_1	85_25_30	24_2_1	1_125_1	21_2_1	791_45_439	288_2_99	596_45_13	112_6_23	180_2_10	18_25_51	429_2_1	323_25_98	1038_125_10	5_2_21	522_25_4	736_45_123	810_2_8	546_25_11	59_25_1	363_25_80	360_45_52	1469_25_85	587_25_50	473_2_9	635_25_93	1644_45_6	209_25_18	208_2_26	1218_25_30	1691_2_65
883_45_127	217_6_1	1084_2_15	199_45_490	229_6_1	1217_25_13	200_45_115	1148_2_1	570_25_59	193_25_78	457_25_1	60_25_1	82_25_18	776_45_96	29_25_1	499_2_1	134_25_22	234_2_42	965_15_137	85_25_23	24_2_1	1_125_1	21_2_1	791_45_413	288_2_97	596_45_9	112_6_19	180_2_5	18_25_46	429_2_1	323_25_100	1038_125_10	5_2_29	736_45_115	810_2_11	546_25_12	59_25_1	363_25_82	360_45_58	1469_25_82	587_25_45	473_2_5	635_25_95	1644_45_2	209_25_20	208_2_35	1218_25_37	1691_2_66	305_2_84	444_25_89
883_45_114	1084_2_19	199_45_487	1217_25_15	200_45_120	1148_2_1	570_25_55	193_25_67	965_15_143	60_25_1	82_25_24	776_45_88	499_2_1	134_25_23	234_2_33	29_25_1	85_25_17	24_2_1	1_125_1	21_2_1	791_45_424	288_2_112	596_45_13	112_6_9	180_2_3	18_25_51	429_2_1	323_25_105	1038_125_14	5_2_30	736_45_116	810_2_8	546_25_12	59_25_1	363_25_93	360_45_67	1469_25_84	587_25_32	473_2_7	635_25_92	1644_45_2	209_25_16	208_2_35	1218_25_33	1691_2_66	305_2_92	444_25_74	76_45_1	246_25_19	125_45_1
883_45_126	1084_2_21	199_45_485	1217_25_12	200_45_124	1148_2_1	570_25_52	193_25_62	965_15_141	60_25_1	82_25_20	776_45_85	499_2_1	134_25_21	234_2_22	29_25_1	85_25_14	24_2_1	1_125_1	791_45_436	288_2_109	596_45_12	112_6_7	180_2_4	18_25_56	429_2_1	323_25_107	1038_125_11	5_2_31	736_45_116	810_2_5	546_25_13	59_25_1	363_25_100	360_45_62	1469_25_86	587_25_31	473_2_5	635_25_91	1644_45_2	209_25_15	208_2_43	1218_25_30	1691_2_71	305_2_104	444_25_78	76_45_1	246_25_25	125_45_1	71_15_9
883_45_117	1084_2_29	199_45_500	1217_25_14	200_45_130	1148_2_1	570_25_55	193_25_61	965_15_133	60_25_1	82_25_18	776_45_83	499_2_1	134_25_19	234_2_22	29_25_1	85_25_12	24_2_1	1_125_1	791_45_447	288_2_117	596_45_16	112_6_8	180_2_2	18_25_58	429_2_1	323_25_99	1038_125_7	5_2_32	736_45_114	810_2_6	546_25_11	59_25_1	363_25_87	360_45_64	1469_25_91	587_25_23	473_2_4	635_25_89	1644_45_1	209_25_15	208_2_51	1218_25_29	1691_2_68	305_2_111	444_25_79	76_45_1	246_25_24	125_45_1	71_15_8
883_45_116	1084_2_31	199_45_525	1217_25_21	200_45_128	1148_2_1	570_25_62	193_25_61	59_25_1	60_25_1	82_25_18	776_45_67	499_2_1	134_25_14	234_2_21	29_25_1	85_25_10	24_2_1	1_125_1	791_45_483	288_2_126	596_45_11	112_6_4	180_2_3	18_25_57	429_2_1	323_25_85	1038_125_8	5_2_29	736_45_107	810_2_2	546_25_10	363_25_87	360_45_72	1469_25_86	587_25_17	473_2_5	635_25_102	965_15_132	209_25_10	208_2_53	1218_25_35	1691_2_69	305_2_123	444_25_64	76_45_1	246_25_24	125_45_1	71_15_8	129_45_837
883_45_100	1084_2_32	199_45_511	1217_25_20	200_45_138	1148_2_1	570_25_66	193_25_54	59_25_1	60_25_1	82_25_19	776_45_65	499_2_1	134_25_11	234_2_11	29_25_1	85_25_6	24_2_1	1_125_1	791_45_511	288_2_125	596_45_13	112_6_4	180_2_4	18_25_52	429_2_1	323_25_75	1038_125_10	5_2_30	736_45_125	810_2_2	546_25_15	363_25_82	360_45_73	1469_25_85	587_25_15	473_2_8	635_25_94	965_15_132	209_25_17	208_2_53	1218_25_32	1691_2_64	305_2_132	444_25_69	76_45_1	246_25_29	125_45_1	71_15_4	129_45_825
883_45_96	1084_2_33	199_45_520	1217_25_17	200_45_136	1148_2_1	570_25_60	193_25_48	59_25_1	60_25_1	82_25_15	776_45_65	499_2_1	134_25_12	234_2_9	29_25_1	85_25_11	24_2_1	1_125_1	791_45_529	288_2_124	596_45_10	112_6_1	180_2_5	18_25_54	429_2_1	323_25_74	1038_125_10	5_2_27	736_45_124	810_2_1	546_25_18	363_25_81	360_45_77	1469_25_92	587_25_15	473_2_7	635_25_85	965_15_138	209_25_12	208_2_50	1218_25_30	1691_2_68	305_2_126	444_25_74	76_45_1	246_25_36	125_45_1	71_15_1	129_45_869
883_45_92	1084_2_34	199_45_499	1217_25_20	200_45_147	1148_2_1	570_25_68	193_25_42	59_25_1	60_25_1	82_25_11	776_45_61	134_25_10	234_2_11	29_25_1	85_25_12	24_2_1	1_125_1	791_45_548	288_2_135	596_45_12	112_6_1	180_2_8	18_25_60	429_2_1	323_25_73	1038_125_7	5_2_32	736_45_131	546_25_21	363_25_82	360_45_93	1469_25_88	587_25_14	473_2_4	635_25_65	965_15_148	209_25_19	208_2_42	1218_25_25	1691_2_80	305_2_130	444_25_76	76_45_1	246_25_44	125_45_1	71_15_2	129_45_890	485_25_126	149_25_139
883_45_99	1084_2_35	199_45_513	1217_25_20	200_45_142	1148_2_1	570_25_66	193_25_46	59_25_1	60_25_1	82_25_14	776_45_56	134_25_13	234_2_17	29_25_1	85_25_13	24_2_1	1_125_1	791_45_534	288_2_140	596_45_13	112_6_1	180_2_5	18_25_61	429_2_1	323_25_67	1038_125_8	5_2_26	736_45_130	546_25_24	363_25_82	360_45_82	1469_25_81	587_25_14	473_2_6	635_25_59	965_15_133	209_25_14	208_2_39	1218_25_21	1691_2_63	305_2_128	444_25_71	76_45_1	246_25_49	125_45_1	71_15_3	129_45_907	485_25_123	149_25_124
883_45_100	1084_2_41	199_45_521	1217_25_28	200_45_127	1148_2_1	570_25_63	193_25_46	59_25_1	60_25_1	82_25_20	776_45_63	134_25_11	234_2_9	29_25_1	32_2_1	85_25_11	24_2_1	1_125_1	791_45_552	288_2_140	596_45_17	112_6_1	180_2_3	429_2_1	323_25_64	1038_125_7	5_2_15	736_45_123	546_25_22	363_25_90	360_45_82	1469_25_75	587_25_16	473_2_6	635_25_56	965_15_138	209_25_13	208_2_40	1218_25_24	1691_2_65	305_2_124	444_25_67	76_45_1	246_25_47	125_45_1	71_15_3	129_45_940	485_25_126	149_25_118
883_45_101	1084_2_42	199_45_530	1217_25_20	200_45_119	1148_2_1	570_25_54	193_25_41	59_25_1	60_25_1	82_25_21	776_45_64	134_25_9	234_2_13	29_25_1	32_2_1	85_25_13	24_2_1	1_125_1	791_45_578	288_2_139	596_45_23	180_2_2	429_2_1	323_25_65	1038_125_4	5_2_17	736_45_126	546_25_22	363_25_99	360_45_77	1469_25_77	587_25_14	473_2_7	635_25_53	965_15_150	209_25_11	208_2_41	1218_25_21	1691_2_66	305_2_110	444_25_57	76_45_1	246_25_46	125_45_1	71_15_3	129_45_966	485_25_113	149_25_121	556_25_1
883_45_104	1084_2_49	199_45_543	1217_25_13	200_45_124	1148_2_1	570_25_47	193_25_49	59_25_1	60_25_1	82_25_24	776_45_67	134_25_10	234_2_12	32_2_1	85_25_6	24_2_1	1_125_1	791_45_568	288_2_127	596_45_22	29_25_1	429_2_1	323_25_55	1038_125_6	5_2_17	736_45_115	546_25_22	363_25_105	360_45_76	1469_25_66	587_25_7	473_2_7	635_25_45	965_15_149	209_25_13	208_2_44	1218_25_21	1691_2_71	305_2_109	444_25_58	76_45_1	246_25_45	125_45_1	71_15_2	129_45_997	485_25_115	149_25_127	556_25_1	183_45_1
883_45_101	1084_2_52	199_45_538	1217_25_10	200_45_115	1148_2_1	570_25_38	193_25_42	59_25_1	60_25_1	82_25_30	776_45_72	134_25_6	234_2_13	32_2_1	85_25_7	24_2_1	1_125_1	791_45_554	288_2_120	596_45_21	29_25_1	429_2_1	323_25_62	1038_125_8	5_2_10	736_45_120	546_25_27	363_25_119	360_45_81	1469_25_68	587_25_5	473_2_4	635_25_42	965_15_156	209_25_13	208_2_44	1218_25_17	1691_2_68	305_2_117	444_25_55	76_45_1	246_25_45	125_45_1	71_15_1	129_45_1012	485_25_126	149_25_127	556_25_1	183_45_1
883_45_117	1084_2_58	199_45_551	1217_25_13	200_45_113	1148_2_1	570_25_38	193_25_37	59_25_1	60_25_1	82_25_32	776_45_71	134_25_3	234_2_14	32_2_1	85_25_7	24_2_1	1_125_1	791_45_541	288_2_115	596_45_23	29_25_1	429_2_1	323_25_63	1038_125_8	5_2_14	736_45_109	546_25_26	363_25_121	360_45_70	1469_25_70	587_25_4	473_2_7	635_25_43	965_15_149	209_25_13	208_2_49	1218_25_16	1691_2_61	305_2_116	444_25_55	76_45_1	246_25_42	125_45_1	71_15_1	129_45_1045	485_25_109	149_25_131	556_25_1	183_45_1
883_45_110	1084_2_49	199_45_558	1217_25_19	200_45_115	1148_2_1	570_25_32	193_25_39	59_25_1	60_25_1	82_25_32	776_45_70	134_25_3	234_2_16	32_2_1	85_25_9	24_2_1	1_125_1	791_45_553	288_2_121	596_45_27	29_25_1	429_2_1	323_25_68	1038_125_6	5_2_10	736_45_111	546_25_22	363_25_104	360_45_67	1469_25_63	587_25_6	473_2_5	635_25_45	965_15_144	209_25_8	208_2_46	1218_25_14	1691_2_56	305_2_125	444_25_61	76_45_1	246_25_37	125_45_1	71_15_1	129_45_1060	485_25_124	149_25_119	556_25_1	183_45_1
883_45_123	1084_2_47	199_45_551	1217_25_20	200_45_113	1148_2_1	570_25_30	193_25_39	59_25_1	60_25_1	82_25_36	776_45_59	134_25_2	234_2_18	32_2_1	85_25_7	24_2_1	1_125_1	791_45_554	288_2_150	596_45_23	29_25_1	429_2_1	323_25_70	1038_125_5	5_2_8	736_45_108	546_25_21	363_25_108	360_45_68	1469_25_54	587_25_4	473_2_5	635_25_44	965_15_145	209_25_4	208_2_46	1218_25_11	1691_2_58	305_2_137	444_25_66	76_45_1	246_25_31	125_45_1	71_15_1	129_45_1049	485_25_125	149_25_109	556_25_1	183_45_1
883_45_119	1084_2_45	199_45_555	1217_25_13	200_45_115	1148_2_1	570_25_30	193_25_34	59_25_1	60_25_1	82_25_36	776_45_70	134_25_2	234_2_15	32_2_1	85_25_4	24_2_1	1_125_1	791_45_555	288_2_140	596_45_22	29_25_1	429_2_1	323_25_70	1038_125_4	5_2_6	736_45_129	546_25_21	363_25_112	360_45_70	1469_25_44	587_25_4	473_2_5	635_25_36	965_15_138	209_25_6	208_2_46	1218_25_10	1691_2_50	305_2_147	444_25_72	76_45_1	246_25_29	125_45_1	71_15_1	129_45_1039	485_25_123	149_25_110	556_25_1	183_45_1
883_45_125	1084_2_33	199_45_559	1217_25_6	200_45_110	1148_2_1	570_25_40	193_25_33	59_25_1	60_25_1	82_25_35	776_45_67	134_25_5	234_2_16	32_2_1	85_25_6	24_2_1	1_125_1	791_45_562	288_2_141	596_45_25	29_25_1	429_2_1	323_25_72	1038_125_2	5_2_5	736_45_117	546_25_18	363_25_107	360_45_70	1469_25_42	587_25_5	473_2_6	635_25_35	965_15_136	209_25_4	208_2_46	1218_25_17	1691_2_53	305_2_141	444_25_78	76_45_1	246_25_26	125_45_1	71_15_1	129_45_1042	485_25_122	149_25_109	556_25_1	183_45_1
883_45_115	1084_2_26	199_45_561	1217_25_10	200_45_112	1148_2_1	570_25_47	193_25_28	59_25_1	60_25_1	82_25_38	776_45_64	134_25_9	234_2_14	32_2_1	85_25_4	24_2_1	1_125_1	791_45_577	288_2_147	596_45_26	29_25_1	429_2_1	323_25_69	1038_125_1	5_2_11	736_45_123	546_25_18	363_25_103	360_45_60	1469_25_40	587_25_8	473_2_7	635_25_33	965_15_138	209_25_5	208_2_49	1218_25_22	1691_2_50	305_2_136	444_25_83	76_45_1	246_25_26	125_45_1	71_15_1	129_45_1025	485_25_138	149_25_108	556_25_1	183_45_1
883_45_128	1084_2_26	199_45_568	1217_25_13	200_45_117	1148_2_1	570_25_47	193_25_25	59_25_1	60_25_1	82_25_36	776_45_68	134_25_11	234_2_14	32_2_1	85_25_1	24_2_1	1_125_1	791_45_571	288_2_152	596_45_29	29_25_1	429_2_1	323_25_80	1038_125_1	5_2_13	736_45_112	546_25_18	363_25_106	360_45_56	1469_25_37	587_25_7	473_2_10	635_25_35	965_15_145	209_25_6	208_2_36	1218_25_21	1691_2_47	305_2_135	444_25_88	76_45_1	246_25_28	125_45_1	71_15_1	129_45_1007	485_25_145	149_25_113	556_25_1	183_45_1
883_45_119	1084_2_34	199_45_568	1217_25_10	200_45_113	1148_2_1	570_25_44	193_25_22	59_25_1	60_25_1	82_25_34	776_45_58	134_25_12	234_2_13	32_2_1	85_25_1	24_2_1	1_125_1	791_45_573	288_2_152	596_45_23	29_25_1	429_2_1	323_25_74	1038_125_1	5_2_12	736_45_114	546_25_26	363_25_99	360_45_62	1469_25_42	587_25_12	473_2_11	635_25_35	965_15_150	209_25_8	208_2_35	1218_25_16	1691_2_45	305_2_134	444_25_79	76_45_1	246_25_32	125_45_1	71_15_1	129_45_1025	485_25_147	149_25_109	556_25_1	183_45_1
883_45_114	1084_2_34	199_45_565	1217_25_10	200_45_116	1148_2_1	570_25_41	193_25_16	59_25_1	60_25_1	82_25_36	776_45_56	134_25_18	234_2_11	32_2_1	85_25_3	24_2_1	1_125_1	791_45_588	288_2_169	596_45_25	29_25_1	429_2_1	323_25_71	1038_125_1	5_2_10	736_45_106	546_25_21	363_25_93	360_45_68	1469_25_34	587_25_11	473_2_10	635_25_38	965_15_151	209_25_6	208_2_29	1218_25_16	1691_2_53	305_2_127	444_25_76	76_45_1	246_25_33	125_45_1	71_15_1	129_45_1033	485_25_161	149_25_101	556_25_1	183_45_1
883_45_112	1084_2_26	199_45_577	1217_25_9	200_45_127	1148_2_1	570_25_46	193_25_18	59_25_1	60_25_1	82_25_43	776_45_56	134_25_17	234_2_10	32_2_1	85_25_1	24_2_1	791_45_591	288_2_173	596_45_27	29_25_1	429_2_1	323_25_66	5_2_11	736_45_101	546_25_20	363_25_96	360_45_74	1469_25_35	587_25_18	473_2_5	635_25_37	965_15_138	209_25_5	208_2_24	1218_25_16	1691_2_52	305_2_123	444_25_69	76_45_1	246_25_35	125_45_1	71_15_1	129_45_1058	485_25_151	149_25_99	556_25_1	183_45_1	1020_25_1	11_2_1
883_45_107	1084_2_21	199_45_588	200_45_139	1148_2_1	570_25_40	193_25_18	59_25_1	60_25_1	82_25_38	776_45_48	134_25_18	234_2_8	32_2_1	1217_25_11	24_2_1	791_45_574	288_2_170	596_45_23	29_25_1	429_2_1	323_25_64	5_2_10	736_45_113	546_25_15	85_25_1	363_25_82	360_45_72	1469_25_36	587_25_23	473_2_2	635_25_36	965_15_134	209_25_5	208_2_23	1218_25_16	1691_2_53	305_2_129	444_25_74	76_45_1	246_25_37	125_45_1	71_15_1	129_45_1086	485_25_159	149_25_90	556_25_1	183_45_1	1020_25_1	11_2_1
883_45_99	1084_2_22	199_45_592	200_45_132	1148_2_1	570_25_42	193_25_19	59_25_1	60_25_1	82_25_42	390_25_1	134_25_15	234_2_5	32_2_1	1217_25_16	791_45_566	288_2_154	596_45_23	29_25_1	429_2_1	323_25_67	5_2_7	736_45_133	546_25_16	85_25_1	363_25_80	360_45_70	1469_25_33	587_25_23	776_45_43	635_25_39	965_15_124	209_25_9	208_2_23	1218_25_22	1691_2_53	305_2_127	444_25_78	76_45_1	246_25_41	125_45_1	71_15_1	129_45_1129	485_25_158	149_25_87	556_25_1	183_45_1	1020_25_1	11_2_1	1068_25_62
883_45_100	1084_2_20	199_45_588	200_45_129	1148_2_1	570_25_53	193_25_22	59_25_1	60_25_1	82_25_32	390_25_1	134_25_10	234_2_5	32_2_1	1217_25_15	791_45_585	288_2_148	596_45_26	29_25_1	429_2_1	323_25_75	5_2_9	736_45_122	546_25_26	85_25_1	363_25_86	360_45_71	1469_25_27	587_25_25	776_45_40	635_25_46	965_15_128	209_25_9	208_2_23	1218_25_24	1691_2_51	305_2_118	444_25_72	76_45_1	246_25_45	125_45_1	71_15_1	129_45_1134	485_25_136	149_25_93	556_25_1	183_45_1	1020_25_1	11_2_1	1068_25_58
883_45_112	1084_2_15	199_45_587	200_45_125	1148_2_1	570_25_54	193_25_22	59_25_1	60_25_1	82_25_35	390_25_1	134_25_6	234_2_3	32_2_1	1217_25_16	791_45_576	288_2_140	596_45_28	29_25_1	429_2_1	323_25_68	5_2_9	736_45_118	546_25_27	85_25_1	363_25_83	360_45_72	1469_25_29	587_25_25	776_45_34	635_25_46	965_15_126	209_25_5	208_2_25	1218_25_19	1691_2_50	305_2_143	444_25_60	76_45_1	246_25_50	125_45_1	71_15_1	129_45_1135	485_25_143	149_25_90	556_25_1	183_45_1	1020_25_1	11_2_1	1068_25_58
883_45_120	1084_2_15	199_45_577	200_45_115	1148_2_1	570_25_58	193_25_27	59_25_1	60_25_1	82_25_40	390_25_1	134_25_3	234_2_1	32_2_1	1217_25_17	791_45_593	288_2_153	596_45_32	29_25_1	429_2_1	323_25_73	5_2_6	736_45_124	546_25_28	85_25_1	363_25_84	360_45_79	1469_25_27	587_25_26	776_45_33	635_25_50	965_15_123	209_25_4	208_2_29	1218_25_17	1691_2_39	305_2_155	444_25_63	76_45_1	246_25_55	125_45_1	71_15_1	129_45_1115	485_25_132	149_25_85	556_25_1	183_45_1	1020_25_1	11_2_1	1068_25_60
883_45_120	1084_2_15	199_45_568	200_45_103	1148_2_1	570_25_50	193_25_20	59_25_1	60_25_1	82_25_44	390_25_1	134_25_4	234_2_1	32_2_1	1217_25_13	791_45_645	288_2_167	596_45_26	29_25_1	429_2_1	323_25_83	5_2_8	736_45_119	546_25_29	85_25_1	363_25_83	360_45_91	1469_25_22	587_25_17	776_45_31	635_25_54	965_15_119	209_25_5	208_2_24	1218_25_17	1691_2_35	305_2_149	444_25_62	76_45_1	246_25_59	125_45_1	71_15_1	129_45_1105	485_25_148	149_25_90	556_25_1	183_45_1	1020_25_1	11_2_1	1068_25_60
883_45_120	1084_2_14	199_45_559	200_45_104	570_25_47	193_25_17	60_25_1	82_25_44	390_25_1	134_25_5	234_2_2	32_2_1	1217_25_6	791_45_665	288_2_164	596_45_30	29_25_1	323_25_83	5_2_8	736_45_98	546_25_27	85_25_1	363_25_75	360_45_90	1469_25_26	587_25_14	776_45_42	635_25_44	965_15_125	209_25_3	208_2_19	1218_25_12	1691_2_35	305_2_155	444_25_64	76_45_1	246_25_57	125_45_1	71_15_1	129_45_1138	485_25_165	149_25_93	556_25_1	183_45_1	1020_25_1	11_2_1	1068_25_61	59_25_1	14_25_1	33_45_7
883_45_126	1084_2_9	199_45_554	200_45_113	570_25_50	193_25_14	60_25_1	82_25_45	390_25_1	90_25_1	234_2_2	32_2_1	1217_25_5	791_45_678	288_2_170	596_45_37	29_25_1	323_25_100	5_2_8	736_45_95	546_25_26	85_25_1	363_25_74	360_45_80	1469_25_26	587_25_14	776_45_48	635_25_32	965_15_122	209_25_1	208_2_17	1218_25_13	1691_2_39	305_2_152	444_25_67	76_45_1	246_25_57	125_45_1	71_15_1	129_45_1141	485_25_155	149_25_90	556_25_1	183_45_1	1020_25_1	11_2_1	1068_25_58	59_25_1	14_25_1	33_45_12
883_45_126	1084_2_11	199_45_571	200_45_98	570_25_52	193_25_16	60_25_1	82_25_44	390_25_1	90_25_1	234_2_1	32_2_1	1217_25_6	791_45_684	323_25_88	596_45_42	29_25_1	288_2_169	5_2_9	736_45_98	546_25_25	85_25_1	363_25_75	360_45_81	1469_25_22	587_25_18	776_45_48	635_25_24	965_15_125	208_2_20	1218_25_11	1691_2_37	305_2_154	444_25_66	76_45_1	246_25_64	125_45_1	71_15_1	129_45_1135	485_25_158	149_25_89	556_25_1	183_45_1	1020_25_1	11_2_1	1068_25_65	59_25_1	14_25_1	33_45_11	18_25_54
883_45_124	1084_2_11	199_45_597	200_45_107	570_25_38	193_25_15	60_25_1	390_25_1	90_25_1	82_25_44	32_2_1	1217_25_3	791_45_676	323_25_94	596_45_39	29_25_1	288_2_165	5_2_6	736_45_84	546_25_27	85_25_1	363_25_68	360_45_75	1469_25_20	587_25_22	776_45_51	635_25_20	965_15_139	208_2_16	1218_25_11	1691_2_32	305_2_156	444_25_69	76_45_1	246_25_63	125_45_1	71_15_1	129_45_1152	485_25_150	149_25_81	556_25_1	183_45_1	1020_25_1	11_2_1	1068_25_67	59_25_1	14_25_1	33_45_9	18_25_56	31_25_1
883_45_120	1084_2_8	199_45_621	200_45_94	570_25_30	193_25_15	60_25_1	390_25_1	90_25_1	82_25_30	32_2_1	791_45_709	323_25_91	596_45_38	29_25_1	288_2_154	5_2_8	736_45_94	546_25_26	363_25_67	360_45_59	1469_25_22	587_25_20	776_45_52	635_25_21	965_15_135	208_2_15	1218_25_10	1691_2_34	305_2_166	444_25_73	76_45_1	246_25_66	125_45_1	71_15_1	129_45_1151	485_25_149	149_25_79	183_45_1	1020_25_1	11_2_1	1068_25_73	59_25_1	14_25_1	33_45_10	18_25_55	31_25_1	56_25_2	53_2_1	414_45_67
883_45_116	1084_2_7	199_45_621	200_45_100	570_25_26	193_25_19	60_25_1	390_25_1	90_25_1	82_25_28	32_2_1	791_45_730	323_25_91	596_45_39	29_25_1	288_2_150	5_2_10	736_45_103	546_25_27	363_25_74	360_45_61	1469_25_22	587_25_26	776_45_46	635_25_20	965_15_146	208_2_8	1218_25_9	1691_2_34	305_2_158	444_25_75	76_45_1	246_25_67	125_45_1	71_15_1	129_45_1141	485_25_154	149_25_83	183_45_1	1020_25_1	11_2_1	1068_25_80	59_25_1	14_25_1	33_45_13	18_25_55	31_25_1	56_25_1	53_2_1	414_45_71
883_45_120	1084_2_6	199_45_622	200_45_92	570_25_21	193_25_17	60_25_1	390_25_1	90_25_1	82_25_27	32_2_1	791_45_747	323_25_81	596_45_40	29_25_1	288_2_149	5_2_15	1691_2_30	546_25_30	363_25_70	360_45_57	1469_25_23	587_25_24	776_45_47	635_25_20	965_15_153	208_2_8	1218_25_8	736_45_109	305_2_175	444_25_75	76_45_1	246_25_44	125_45_1	71_15_1	129_45_1181	485_25_143	149_25_88	183_45_1	1020_25_1	11_2_1	1068_25_81	59_25_1	14_25_1	33_45_11	18_25_54	31_25_1	53_2_1	414_45_74	415_2_10
883_45_116	1084_2_7	199_45_619	200_45_91	570_25_26	193_25_19	60_25_1	390_25_1	90_25_1	82_25_25	32_2_1	791_45_754	323_25_92	596_45_48	29_25_1	288_2_152	5_2_11	1691_2_30	546_25_22	363_25_70	360_45_53	1469_25_25	587_25_29	776_45_44	635_25_16	965_15_150	208_2_7	1218_25_8	736_45_98	305_2_170	444_25_81	76_45_1	246_25_41	125_45_1	71_15_1	129_45_1197	485_25_150	149_25_72	183_45_1	1020_25_1	11_2_1	1068_25_75	59_25_1	14_25_1	33_45_11	18_25_60	31_25_1	53_2_1	414_45_69	415_2_11
883_45_117	1084_2_5	199_45_622	200_45_87	570_25_31	193_25_14	60_25_1	390_25_1	90_25_1	82_25_22	32_2_1	791_45_774	323_25_83	596_45_50	29_25_1	288_2_151	5_2_7	1691_2_24	546_25_18	363_25_73	360_45_50	1469_25_19	587_25_28	776_45_44	635_25_22	965_15_158	208_2_8	1218_25_7	736_45_89	305_2_175	444_25_88	76_45_1	246_25_43	125_45_1	71_15_1	129_45_1182	485_25_149	149_25_73	183_45_1	1020_25_1	11_2_1	1068_25_80	59_25_1	14_25_1	33_45_12	18_25_58	31_25_1	53_2_1	414_45_52	415_2_3
883_45_118	1084_2_3	199_45_651	200_45_94	570_25_27	193_25_11	60_25_1	390_25_1	90_25_1	82_25_20	32_2_1	791_45_727	323_25_80	596_45_61	29_25_1	288_2_154	5_2_12	1691_2_22	546_25_16	363_25_73	360_45_55	1469_25_15	587_25_31	776_45_49	635_25_25	965_15_166	208_2_6	1218_25_5	736_45_93	305_2_159	444_25_96	76_45_1	246_25_43	125_45_1	71_15_1	129_45_1177	485_25_139	149_25_62	183_45_1	1020_25_1	11_2_1	1068_25_83	59_25_1	14_25_1	33_45_13	18_25_58	31_25_1	53_2_1	414_45_56	415_2_4
883_45_111	1084_2_2	199_45_666	200_45_107	570_25_25	193_25_10	60_25_1	390_25_1	90_25_1	82_25_20	32_2_1	791_45_741	323_25_75	596_45_64	29_25_1	288_2_145	5_2_13	1691_2_16	546_25_16	363_25_71	360_45_64	1469_25_9	587_25_36	776_45_52	635_25_22	965_15_172	208_2_7	1218_25_6	736_45_91	305_2_145	444_25_87	76_45_1	246_25_43	125_45_1	71_15_1	129_45_1161	485_25_132	149_25_71	183_45_1	1020_25_1	11_2_1	1068_25_80	59_25_1	14_25_1	33_45_10	18_25_62	31_25_1	53_2_1	414_45_59	415_2_3
883_45_113	1084_2_2	199_45_668	200_45_106	570_25_22	193_25_5	60_25_1	390_25_1	90_25_1	82_25_23	32_2_1	791_45_718	323_25_82	596_45_68	29_25_1	288_2_139	5_2_13	1691_2_13	546_25_17	363_25_56	360_45_65	1469_25_7	587_25_34	776_45_44	635_25_23	965_15_182	208_2_8	1218_25_5	736_45_96	305_2_143	444_25_89	76_45_1	246_25_44	125_45_1	71_15_1	129_45_1148	485_25_132	149_25_91	183_45_1	1020_25_1	11_2_1	1068_25_83	59_25_1	14_25_1	33_45_12	18_25_63	31_25_1	53_2_1	414_45_64	415_2_4
883_45_112	1084_2_4	199_45_676	200_45_116	570_25_22	193_25_3	60_25_1	390_25_1	90_25_1	82_25_22	32_2_1	791_45_742	323_25_75	596_45_66	29_25_1	288_2_137	5_2_8	1691_2_15	546_25_13	363_25_42	360_45_60	1469_25_7	587_25_29	776_45_44	635_25_29	965_15_198	208_2_5	1218_25_6	736_45_97	305_2_137	444_25_91	76_45_1	246_25_38	125_45_1	71_15_1	129_45_1138	485_25_150	149_25_101	183_45_1	1020_25_1	11_2_1	1068_25_81	59_25_1	14_25_1	33_45_11	18_25_52	31_25_1	53_2_1	414_45_64	415_2_2
883_45_110	1084_2_5	199_45_697	200_45_104	570_25_24	193_25_2	60_25_1	390_25_1	90_25_1	82_25_18	32_2_1	791_45_769	323_25_67	596_45_65	29_25_1	288_2_135	5_2_8	1691_2_15	546_25_15	363_25_27	360_45_68	1469_25_10	587_25_29	776_45_42	635_25_33	965_15_196	208_2_5	1218_25_6	736_45_111	305_2_123	444_25_86	76_45_1	246_25_38	125_45_1	71_15_1	129_45_1151	485_25_151	149_25_96	183_45_1	1020_25_1	11_2_1	1068_25_90	59_25_1	14_25_1	33_45_8	18_25_52	31_25_1	53_2_1	414_45_57	415_2_2
883_45_104	1084_2_7	199_45_709	200_45_97	570_25_24	193_25_1	60_25_1	390_25_1	90_25_1	82_25_11	32_2_1	791_45_780	323_25_64	596_45_70	29_25_1	288_2_126	5_2_6	1691_2_20	546_25_13	363_25_26	360_45_69	1469_25_12	587_25_38	776_45_43	635_25_35	965_15_204	208_2_6	1218_25_6	736_45_113	305_2_115	444_25_79	76_45_1	246_25_37	125_45_1	71_15_1	129_45_1134	485_25_141	149_25_91	183_45_1	1020_25_1	1068_25_94	59_25_1	14_25_1	33_45_5	18_25_46	31_25_1	53_2_1	414_45_53	355_25_1	532_45_95
883_45_111	1084_2_6	199_45_701	200_45_105	570_25_24	193_25_1	60_25_1	390_25_1	90_25_1	82_25_9	32_2_1	791_45_796	323_25_61	596_45_77	29_25_1	288_2_128	5_2_8	1691_2_17	546_25_8	363_25_28	360_45_77	1469_25_18	587_25_27	776_45_34	635_25_35	965_15_202	208_2_5	1218_25_9	736_45_110	305_2_119	444_25_80	76_45_1	246_25_32	125_45_1	71_15_1	129_45_1173	485_25_128	149_25_85	183_45_1	1020_25_1	1068_25_85	59_25_1	14_25_1	33_45_9	18_25_54	31_25_1	53_2_1	414_45_48	355_25_1	532_45_83
883_45_117	1084_2_7	199_45_706	200_45_103	570_25_28	193_25_4	60_25_1	390_25_1	90_25_1	82_25_12	32_2_1	791_45_799	323_25_61	596_45_75	29_25_1	288_2_128	5_2_10	1691_2_17	546_25_12	363_25_30	360_45_61	1469_25_14	587_25_26	776_45_26	635_25_42	965_15_208	208_2_3	1218_25_10	736_45_89	305_2_110	444_25_83	76_45_1	246_25_27	125_45_1	71_15_1	129_45_1196	485_25_128	149_25_70	183_45_1	1020_25_1	1068_25_81	59_25_1	14_25_1	33_45_9	18_25_57	31_25_1	53_2_1	414_45_42	355_25_1	532_45_78
883_45_113	1084_2_8	199_45_719	200_45_110	570_25_27	193_25_2	60_25_1	390_25_1	90_25_1	82_25_13	32_2_1	791_45_800	323_25_71	596_45_66	29_25_1	288_2_144	5_2_15	1691_2_15	546_25_12	363_25_26	360_45_56	1469_25_16	587_25_30	776_45_29	635_25_37	965_15_207	208_2_3	1218_25_3	736_45_84	305_2_102	444_25_75	76_45_1	246_25_23	125_45_1	71_15_1	129_45_1181	485_25_124	149_25_69	183_45_1	1020_25_1	1068_25_75	59_25_1	14_25_1	33_45_7	18_25_61	31_25_1	53_2_1	414_45_47	355_25_1	532_45_72
883_45_106	1084_2_8	199_45_731	200_45_108	570_25_29	193_25_2	60_25_1	390_25_1	90_25_1	82_25_16	32_2_1	791_45_799	323_25_71	596_45_70	29_25_1	288_2_148	5_2_14	1691_2_13	546_25_10	363_25_23	360_45_63	1469_25_9	587_25_33	776_45_31	635_25_33	965_15_202	208_2_1	1218_25_6	736_45_81	305_2_106	444_25_76	76_45_1	246_25_24	125_45_1	71_15_1	129_45_1180	485_25_137	149_25_80	183_45_1	1020_25_1	1068_25_57	59_25_1	14_25_1	33_45_6	18_25_63	31_25_1	53_2_1	414_45_38	355_25_1	532_45_74
883_45_102	1084_2_5	199_45_727	200_45_112	570_25_31	193_25_1	60_25_1	390_25_1	90_25_1	82_25_17	32_2_1	791_45_819	323_25_78	596_45_66	29_25_1	288_2_143	5_2_20	1691_2_16	546_25_9	363_25_20	360_45_62	1469_25_10	587_25_38	776_45_29	635_25_27	965_15_209	1218_25_10	736_45_80	305_2_101	444_25_71	76_45_1	246_25_31	125_45_1	71_15_1	129_45_1165	485_25_157	149_25_85	183_45_1	1020_25_1	1068_25_61	59_25_1	14_25_1	33_45_8	18_25_56	31_25_1	53_2_1	414_45_34	355_25_1	532_45_68	299_25_23
883_45_108	1084_2_6	199_45_723	200_45_116	570_25_22	193_25_1	60_25_1	390_25_1	90_25_1	82_25_15	32_2_1	791_45_806	323_25_78	596_45_63	29_25_1	288_2_147	5_2_21	1691_2_22	546_25_7	363_25_19	360_45_72	1469_25_11	587_25_37	776_45_26	635_25_27	965_15_210	1218_25_9	736_45_74	305_2_106	444_25_71	76_45_1	246_25_30	125_45_1	71_15_1	129_45_1166	485_25_165	149_25_91	183_45_1	1020_25_1	1068_25_57	59_25_1	14_25_1	33_45_5	18_25_62	31_25_1	53_2_1	414_45_35	355_25_1	532_45_67	299_25_28
883_45_102	1084_2_3	199_45_721	200_45_123	570_25_21	193_25_2	60_25_1	390_25_1	90_25_1	82_25_9	32_2_1	791_45_823	323_25_85	596_45_69	29_25_1	288_2_139	5_2_21	1691_2_24	546_25_7	363_25_20	360_45_82	1469_25_9	587_25_46	776_45_25	635_25_35	965_15_216	1218_25_6	736_45_56	305_2_101	444_25_59	76_45_1	246_25_27	125_45_1	71_15_1	129_45_1214	485_25_142	149_25_85	183_45_1	1020_25_1	1068_25_63	59_25_1	14_25_1	33_45_5	18_25_65	31_25_1	53_2_1	414_45_32	355_25_1	532_45_60	299_25_32
883_45_103	1084_2_3	199_45_758	200_45_129	570_25_19	193_25_5	60_25_1	390_25_1	90_25_1	82_25_9	32_2_1	791_45_816	323_25_87	596_45_75	29_25_1	288_2_160	5_2_26	1691_2_17	546_25_4	363_25_29	360_45_78	1469_25_6	587_25_40	776_45_22	635_25_44	965_15_205	1218_25_6	736_45_54	305_2_91	444_25_62	76_45_1	246_25_30	125_45_1	71_15_1	129_45_1227	485_25_135	149_25_70	183_45_1	1020_25_1	1068_25_67	59_25_1	14_25_1	33_45_6	18_25_62	31_25_1	53_2_1	414_45_25	355_25_1	532_45_55	299_25_29
883_45_99	1084_2_3	199_45_748	200_45_115	570_25_20	193_25_2	60_25_1	390_25_1	90_25_1	82_25_11	32_2_1	791_45_845	323_25_87	596_45_83	29_25_1	288_2_160	5_2_28	1691_2_17	546_25_7	363_25_28	360_45_78	1469_25_6	587_25_32	776_45_19	635_25_48	965_15_188	1218_25_5	736_45_64	305_2_78	444_25_55	76_45_1	246_25_32	125_45_1	71_15_1	129_45_1258	485_25_123	149_25_67	183_45_1	1020_25_1	1068_25_64	59_25_1	14_25_1	33_45_6	18_25_68	31_25_1	53_2_1	414_45_27	355_25_1	532_45_54	299_25_27
883_45_97	1084_2_3	199_45_751	200_45_118	570_25_14	193_25_3	60_25_1	390_25_1	90_25_1	82_25_13	32_2_1	791_45_855	323_25_83	596_45_84	29_25_1	288_2_183	5_2_28	1691_2_13	546_25_9	363_25_29	360_45_83	1469_25_5	587_25_36	776_45_20	635_25_43	965_15_193	1218_25_4	736_45_52	305_2_74	444_25_54	76_45_1	246_25_26	125_45_1	71_15_1	129_45_1276	485_25_113	149_25_66	183_45_1	1020_25_1	1068_25_57	59_25_1	14_25_1	33_45_12	18_25_62	31_25_1	53_2_1	414_45_25	355_25_1	532_45_58	299_25_34
883_45_86	1084_2_6	199_45_763	200_45_114	570_25_21	193_25_1	60_25_1	390_25_1	90_25_1	82_25_14	32_2_1	791_45_861	323_25_75	596_45_83	29_25_1	288_2_214	5_2_27	1691_2_10	546_25_6	363_25_33	360_45_76	1469_25_5	587_25_38	776_45_16	635_25_36	965_15_187	1218_25_2	736_45_60	305_2_64	444_25_47	76_45_1	246_25_20	125_45_1	71_15_1	129_45_1298	485_25_104	149_25_63	183_45_1	1020_25_1	1068_25_47	59_25_1	14_25_1	33_45_13	18_25_71	31_25_1	53_2_1	414_45_18	355_25_1	532_45_58	299_25_34
883_45_88	1084_2_5	199_45_765	200_45_137	570_25_22	193_25_1	60_25_1	390_25_1	90_25_1	82_25_10	32_2_1	791_45_842	323_25_76	596_45_87	29_25_1	288_2_220	5_2_24	1691_2_12	546_25_5	363_25_42	360_45_78	1469_25_3	587_25_30	776_45_13	635_25_30	965_15_202	1218_25_3	736_45_60	305_2_60	444_25_52	76_45_1	246_25_23	125_45_1	71_15_1	129_45_1282	485_25_126	149_25_61	183_45_1	1020_25_1	1068_25_41	59_25_1	14_25_1	33_45_7	18_25_68	31_25_1	53_2_1	414_45_16	355_25_1	532_45_52	299_25_32
883_45_73	1084_2_5	199_45_772	200_45_129	570_25_27	60_25_1	390_25_1	90_25_1	82_25_4	32_2_1	791_45_860	323_25_64	596_45_84	29_25_1	288_2_219	5_2_29	1691_2_12	546_25_8	363_25_43	360_45_70	1469_25_1	587_25_31	776_45_8	635_25_32	965_15_181	1218_25_2	736_45_48	305_2_65	444_25_51	76_45_1	246_25_24	125_45_1	71_15_1	129_45_1303	485_25_121	149_25_53	183_45_1	1020_25_1	1068_25_43	59_25_1	14_25_1	33_45_9	18_25_70	31_25_1	53_2_1	414_45_15	355_25_1	532_45_50	299_25_33	1385_45_194
883_45_66	1084_2_7	199_45_800	200_45_118	570_25_29	60_25_1	390_25_1	90_25_1	82_25_3	32_2_1	791_45_853	323_25_59	596_45_77	29_25_1	288_2_220	5_2_36	1691_2_16	546_25_10	363_25_41	360_45_67	1469_25_2	587_25_29	776_45_8	635_25_29	965_15_179	1218_25_2	736_45_48	305_2_64	444_25_45	76_45_1	246_25_29	125_45_1	71_15_1	129_45_1305	485_25_106	149_25_53	183_45_1	1020_25_1	1068_25_42	59_25_1	14_25_1	33_45_7	18_25_77	31_25_1	53_2_1	414_45_18	355_25_1	532_45_53	299_25_33	1385_45_201
883_45_66	1084_2_6	199_45_827	200_45_133	570_25_28	60_25_1	390_25_1	90_25_1	82_25_2	32_2_1	791_45_854	323_25_54	596_45_77	29_25_1	288_2_211	5_2_32	1691_2_11	546_25_7	363_25_43	360_45_55	1469_25_4	587_25_28	776_45_3	635_25_36	965_15_185	1218_25_4	736_45_44	305_2_70	444_25_49	76_45_1	246_25_24	125_45_1	71_15_1	129_45_1284	485_25_91	149_25_45	183_45_1	1020_25_1	1068_25_47	59_25_1	14_25_1	33_45_4	18_25_70	31_25_1	53_2_1	414_45_18	355_25_1	532_45_70	299_25_33	1385_45_205
883_45_74	1084_2_5	199_45_824	200_45_126	570_25_24	60_25_1	390_25_1	90_25_1	82_25_3	32_2_1	791_45_850	323_25_58	596_45_72	29_25_1	288_2_216	5_2_35	1691_2_6	546_25_10	363_25_51	360_45_53	1469_25_6	587_25_31	776_45_3	635_25_37	965_15_174	1218_25_3	736_45_52	305_2_62	444_25_50	76_45_1	246_25_17	125_45_1	71_15_1	129_45_1313	485_25_86	149_25_41	183_45_1	1020_25_1	1068_25_37	59_25_1	14_25_1	33_45_1	18_25_80	31_25_1	53_2_1	414_45_19	355_25_1	532_45_67	299_25_27	1385_45_202
883_45_71	1084_2_1	199_45_814	200_45_130	570_25_20	60_25_1	390_25_1	90_25_1	82_25_4	32_2_1	791_45_869	323_25_53	596_45_79	29_25_1	288_2_204	5_2_48	1691_2_6	546_25_8	363_25_48	360_45_55	1469_25_8	587_25_36	776_45_6	635_25_39	965_15_170	1218_25_2	736_45_44	305_2_64	444_25_59	76_45_1	246_25_12	125_45_1	71_15_1	129_45_1320	485_25_88	149_25_44	183_45_1	1020_25_1	1068_25_37	59_25_1	14_25_1	33_45_1	18_25_85	31_25_1	53_2_1	414_45_20	355_25_1	532_45_66	299_25_26	1385_45_193
883_45_76	199_45_810	200_45_120	570_25_24	60_25_1	390_25_1	90_25_1	82_25_5	32_2_1	791_45_858	323_25_52	596_45_67	29_25_1	288_2_187	5_2_43	1691_2_9	546_25_8	363_25_50	360_45_62	1469_25_8	587_25_41	776_45_4	635_25_37	965_15_162	1218_25_2	736_45_47	305_2_67	444_25_64	76_45_1	246_25_10	125_45_1	71_15_1	129_45_1352	485_25_92	149_25_39	183_45_1	1020_25_1	1068_25_36	59_25_1	14_25_1	33_45_4	18_25_85	31_25_1	53_2_1	414_45_22	355_25_1	532_45_76	299_25_27	1385_45_195
883_45_79	199_45_820	200_45_116	570_25_25	60_25_1	390_25_1	90_25_1	82_25_2	32_2_1	791_45_848	323_25_48	596_45_66	29_25_1	288_2_185	5_2_40	1691_2_4	546_25_7	363_25_49	360_45_57	1469_25_14	587_25_43	776_45_4	635_25_38	965_15_153	1218_25_1	736_45_41	305_2_76	444_25_62	76_45_1	246_25_13	125_45_1	71_15_1	129_45_1334	485_25_88	149_25_29	183_45_1	1020_25_1	1068_25_45	59_25_1	14_25_1	33_45_5	18_25_84	31_25_1	53_2_1	414_45_21	355_25_1	532_45_83	299_25_35	1385_45_200
883_45_77	199_45_863	200_45_125	570_25_28	60_25_1	390_25_1	90_25_1	82_25_2	32_2_1	791_45_847	323_25_38	596_45_63	29_25_1	288_2_182	5_2_38	1691_2_4	546_25_5	363_25_54	360_45_49	1469_25_16	587_25_38	776_45_8	635_25_40	965_15_153	1218_25_4	736_45_35	305_2_72	444_25_58	76_45_1	246_25_11	125_45_1	71_15_1	129_45_1323	485_25_85	149_25_25	183_45_1	1020_25_1	1068_25_49	59_25_1	14_25_1	33_45_7	18_25_98	31_25_1	53_2_1	414_45_25	355_25_1	532_45_83	299_25_37	1385_45_195
883_45_89	199_45_857	200_45_145	570_25_32	60_25_1	390_25_1	90_25_1	82_25_3	32_2_1	791_45_830	323_25_32	596_45_51	29_25_1	288_2_188	5_2_44	1691_2_3	546_25_5	363_25_51	360_45_56	1469_25_15	587_25_36	776_45_12	635_25_43	965_15_164	1218_25_4	736_45_32	305_2_72	444_25_65	76_45_1	246_25_3	125_45_1	71_15_1	129_45_1308	485_25_77	149_25_18	183_45_1	1020_25_1	1068_25_49	59_25_1	14_25_1	33_45_3	18_25_95	31_25_1	53_2_1	414_45_27	355_25_1	532_45_80	299_25_32	1385_45_200
883_45_88	199_45_853	200_45_146	570_25_29	60_25_1	390_25_1	90_25_1	82_25_5	32_2_1	791_45_835	323_25_29	596_45_55	29_25_1	288_2_206	5_2_35	736_45_26	546_25_5	363_25_55	360_45_52	1469_25_20	587_25_36	776_45_14	635_25_53	965_15_172	1218_25_2	305_2_66	444_25_74	76_45_1	246_25_3	125_45_1	71_15_1	129_45_1345	485_25_72	149_25_14	183_45_1	1020_25_1	1068_25_49	59_25_1	14_25_1	33_45_2	18_25_79	31_25_1	53_2_1	414_45_27	355_25_1	532_45_76	299_25_29	1385_45_198
883_45_93	199_45_823	200_45_135	570_25_30	60_25_1	390_25_1	90_25_1	82_25_7	32_2_1	791_45_826	323_25_34	596_45_43	29_25_1	288_2_203	5_2_36	736_45_32	546_25_5	363_25_57	360_45_47	1469_25_21	587_25_39	776_45_12	635_25_55	965_15_171	1218_25_5	305_2_60	444_25_78	76_45_1	246_25_2	125_45_1	71_15_1	129_45_1387	485_25_79	149_25_16	183_45_1	1020_25_1	1068_25_45	59_25_1	14_25_1	33_45_2	18_25_78	31_25_1	53_2_1	414_45_30	355_25_1	532_45_70	299_25_26	1385_45_199
883_45_80	199_45_811	200_45_133	570_25_33	60_25_1	390_25_1	90_25_1	82_25_8	32_2_1	791_45_847	323_25_25	596_45_41	29_25_1	288_2_182	5_2_44	736_45_35	546_25_5	363_25_43	360_45_38	1469_25_22	587_25_35	776_45_15	635_25_63	965_15_178	1218_25_5	305_2_63	444_25_76	76_45_1	246_25_1	125_45_1	71_15_1	129_45_1396	485_25_91	149_25_16	183_45_1	1020_25_1	1068_25_50	59_25_1	14_25_1	33_45_2	18_25_76	31_25_1	53_2_1	414_45_25	355_25_1	532_45_72	299_25_23	1385_45_201
883_45_68	199_45_831	200_45_136	570_25_31	60_25_1	390_25_1	90_25_1	82_25_5	32_2_1	791_45_881	323_25_22	596_45_37	29_25_1	288_2_184	5_2_49	736_45_38	546_25_2	363_25_45	360_45_40	1469_25_23	587_25_32	776_45_23	635_25_55	965_15_167	1218_25_6	305_2_66	444_25_76	76_45_1	125_45_1	71_15_1	129_45_1406	485_25_89	149_25_18	183_45_1	1020_25_1	1068_25_46	59_25_1	14_25_1	33_45_2	18_25_80	31_25_1	53_2_1	414_45_20	355_25_1	532_45_70	299_25_24	1385_45_190
883_45_70	199_45_844	587_25_31	570_25_39	60_25_1	390_25_1	90_25_1	82_25_3	32_2_1	791_45_881	323_25_15	596_45_35	29_25_1	288_2_177	5_2_52	736_45_35	546_25_2	363_25_53	360_45_31	1469_25_27	200_45_139	776_45_28	635_25_60	965_15_169	1218_25_5	305_2_59	444_25_78	76_45_1	125_45_1	71_15_1	129_45_1384	485_25_81	149_25_14	183_45_1	1020_25_1	1068_25_48	59_25_1	14_25_1	33_45_1	18_25_75	31_25_1	53_2_1	414_45_24	355_25_1	532_45_77	299_25_23	1385_45_199
883_45_79	199_45_865	587_25_27	570_25_35	60_25_1	390_25_1	90_25_1	82_25_2	32_2_1	791_45_873	323_25_12	596_45_37	29_25_1	288_2_177	5_2_50	736_45_39	546_25_3	363_25_51	360_45_31	1469_25_23	200_45_135	776_45_32	635_25_54	965_15_157	1218_25_1	305_2_60	444_25_79	76_45_1	125_45_1	71_15_1	129_45_1412	485_25_88	149_25_10	183_45_1	1020_25_1	1068_25_48	59_25_1	14_25_1	33_45_1	18_25_82	31_25_1	53_2_1	414_45_26	355_25_1	532_45_65	299_25_19	1385_45_202
883_45_68	199_45_873	587_25_22	570_25_29	60_25_1	390_25_1	90_25_1	82_25_1	32_2_1	791_45_862	323_25_8	596_45_46	29_25_1	288_2_172	5_2_45	736_45_41	546_25_4	363_25_46	360_45_20	1469_25_29	200_45_134	776_45_25	635_25_51	965_15_144	1218_25_1	305_2_58	444_25_75	76_45_1	125_45_1	71_15_1	129_45_1453	485_25_80	149_25_9	183_45_1	1020_25_1	1068_25_52	59_25_1	14_25_1	33_45_1	18_25_72	31_25_1	53_2_1	414_45_27	355_25_1	532_45_55	299_25_16	1385_45_213
883_45_69	199_45_883	587_25_22	570_25_26	60_25_1	390_25_1	90_25_1	82_25_3	32_2_1	791_45_868	323_25_7	596_45_39	29_25_1	288_2_174	5_2_43	736_45_37	546_25_3	363_25_38	360_45_18	1469_25_31	200_45_136	776_45_18	635_25_56	965_15_138	305_2_48	444_25_71	76_45_1	125_45_1	71_15_1	129_45_1459	485_25_87	149_25_6	183_45_1	1068_25_52	59_25_1	14_25_1	33_45_1	18_25_87	31_25_1	53_2_1	414_45_34	355_25_1	532_45_47	299_25_13	1385_45_227
883_45_69	199_45_912	587_25_17	570_25_21	60_25_1	390_25_1	90_25_1	82_25_4	32_2_1	791_45_852	323_25_5	596_45_37	29_25_1	288_2_152	5_2_48	736_45_36	546_25_1	363_25_44	360_45_18	1469_25_31	200_45_129	776_45_20	635_25_47	965_15_120	305_2_42	444_25_73	76_45_1	125_45_1	71_15_1	129_45_1473	485_25_92	149_25_6	183_45_1	1068_25_55	59_25_1	14_25_1	33_45_1	18_25_99	31_25_1	53_2_1	414_45_33	355_25_1	532_45_45	299_25_11	1385_45_231
883_45_82	199_45_887	587_25_18	570_25_19	60_25_1	390_25_1	90_25_1	82_25_4	32_2_1	791_45_836	323_25_8	596_45_37	29_25_1	288_2_162	5_2_42	736_45_41	546_25_1	363_25_42	360_45_17	1469_25_34	200_45_126	776_45_20	635_25_50	965_15_143	305_2_39	444_25_71	76_45_1	125_45_1	71_15_1	129_45_1461	485_25_91	149_25_6	183_45_1	1068_25_45	59_25_1	14_25_1	33_45_1	18_25_95	31_25_1	53_2_1	414_45_30	355_25_1	532_45_52	299_25_12	1385_45_231
883_45_80	199_45_906	587_25_23	570_25_15	60_25_1	390_25_1	90_25_1	82_25_3	32_2_1	791_45_828	323_25_5	596_45_44	29_25_1	288_2_157	5_2_35	736_45_42	1469_25_27	363_25_44	360_45_14	200_45_116	776_45_23	635_25_46	965_15_147	305_2_42	444_25_78	76_45_1	125_45_1	71_15_1	129_45_1472	485_25_81	149_25_4	183_45_1	1068_25_45	59_25_1	14_25_1	33_45_1	18_25_89	53_2_1	414_45_24	355_25_1	532_45_52	299_25_7	1385_45_234
883_45_89	199_45_902	587_25_23	570_25_12	60_25_1	390_25_1	90_25_1	82_25_1	32_2_1	791_45_836	323_25_5	596_45_48	29_25_1	288_2_140	5_2_35	736_45_32	1469_25_28	363_25_48	360_45_10	200_45_113	776_45_21	635_25_51	965_15_139	305_2_39	444_25_75	76_45_1	125_45_1	71_15_1	129_45_1503	485_25_81	149_25_1	183_45_1	1068_25_48	59_25_1	14_25_1	33_45_1	18_25_82	53_2_1	414_45_24	355_25_1	532_45_51	299_25_6	1385_45_231
883_45_77	199_45_927	587_25_19	570_25_11	60_25_1	390_25_1	90_25_1	82_25_1	32_2_1	791_45_872	323_25_3	596_45_50	29_25_1	288_2_128	5_2_29	736_45_40	1469_25_27	363_25_50	360_45_10	200_45_122	776_45_20	635_25_61	965_15_130	305_2_39	444_25_69	76_45_1	125_45_1	71_15_1	129_45_1498	485_25_80	149_25_1	183_45_1	1068_25_53	59_25_1	14_25_1	33_45_1	18_25_72	53_2_1	414_45_31	355_25_1	532_45_46	299_25_4	1385_45_235
883_45_72	199_45_947	200_45_124	570_25_16	60_25_1	390_25_1	90_25_1	32_2_1	791_45_868	323_25_3	596_45_45	29_25_1	288_2_122	5_2_32	736_45_36	1469_25_30	363_25_53	360_45_9	587_25_17	776_45_21	635_25_66	965_15_144	305_2_38	444_25_69	76_45_1	125_45_1	71_15_1	129_45_1477	485_25_91	183_45_1	1068_25_60	14_25_1	33_45_1	18_25_77	53_2_1	414_45_31	355_25_1	532_45_40	299_25_3	1385_45_230
883_45_63	199_45_985	587_25_12	570_25_15	60_25_1	390_25_1	90_25_1	32_2_1	791_45_866	323_25_2	596_45_46	29_25_1	288_2_122	5_2_23	736_45_41	1469_25_29	363_25_47	360_45_11	200_45_130	776_45_21	635_25_63	965_15_138	305_2_31	444_25_74	76_45_1	125_45_1	71_15_1	129_45_1471	485_25_87	183_45_1	1068_25_70	14_25_1	33_45_1	18_25_70	53_2_1	414_45_38	355_25_1	532_45_37	299_25_4	1385_45_225
883_45_51	199_45_983	587_25_8	570_25_20	60_25_1	390_25_1	90_25_1	32_2_1	791_45_861	323_25_3	596_45_42	29_25_1	288_2_113	5_2_25	736_45_46	1469_25_27	363_25_44	360_45_9	200_45_139	776_45_22	635_25_67	965_15_134	305_2_27	444_25_65	76_45_1	125_45_1	71_15_1	129_45_1467	485_25_79	183_45_1	1068_25_78	14_25_1	33_45_1	18_25_77	53_2_1	414_45_43	355_25_1	532_45_35	299_25_8	1385_45_231
883_45_51	199_45_992	587_25_3	570_25_24	60_25_1	390_25_1	90_25_1	32_2_1	791_45_879	323_25_2	596_45_36	29_25_1	288_2_110	5_2_32	736_45_38	1469_25_30	363_25_44	360_45_10	200_45_155	776_45_22	635_25_70	965_15_136	305_2_27	444_25_65	76_45_1	125_45_1	71_15_1	129_45_1430	485_25_73	183_45_1	1068_25_78	14_25_1	33_45_1	18_25_93	53_2_1	414_45_37	355_25_1	532_45_35	299_25_8	1385_45_238
883_45_58	199_45_973	587_25_2	570_25_24	60_25_1	390_25_1	90_25_1	32_2_1	791_45_895	323_25_3	596_45_40	29_25_1	288_2_119	5_2_29	736_45_43	1469_25_33	363_25_47	360_45_15	200_45_174	776_45_21	635_25_79	965_15_128	305_2_26	444_25_59	76_45_1	125_45_1	71_15_1	129_45_1425	485_25_78	183_45_1	1068_25_92	14_25_1	33_45_1	18_25_87	53_2_1	414_45_31	355_25_1	532_45_33	299_25_7	1385_45_212
883_45_59	199_45_991	587_25_2	570_25_32	60_25_1	390_25_1	90_25_1	32_2_1	791_45_910	323_25_1	596_45_39	29_25_1	288_2_122	5_2_24	736_45_44	1469_25_32	363_25_37	360_45_18	200_45_186	776_45_11	635_25_78	965_15_123	305_2_24	444_25_55	76_45_1	125_45_1	71_15_1	129_45_1402	485_25_83	183_45_1	1068_25_88	14_25_1	33_45_1	18_25_86	53_2_1	414_45_37	355_25_1	532_45_32	299_25_10	1385_45_221
883_45_57	199_45_1005	596_45_41	570_25_37	60_25_1	390_25_1	90_25_1	32_2_1	791_45_923	323_25_1	29_25_1	288_2_133	5_2_22	736_45_32	1469_25_30	363_25_34	360_45_22	200_45_189	776_45_8	635_25_72	965_15_107	305_2_25	444_25_52	76_45_1	125_45_1	71_15_1	129_45_1406	485_25_77	183_45_1	1068_25_63	33_45_1	18_25_97	53_2_1	414_45_36	355_25_1	532_45_34	299_25_11	1385_45_224
883_45_61	199_45_1021	596_45_50	570_25_45	60_25_1	390_25_1	90_25_1	32_2_1	791_45_921	323_25_1	29_25_1	288_2_127	5_2_21	736_45_29	1469_25_33	363_25_33	360_45_17	200_45_180	776_45_2	635_25_66	965_15_117	305_2_26	444_25_49	76_45_1	125_45_1	71_15_1	129_45_1384	485_25_79	183_45_1	1068_25_66	33_45_1	18_25_92	53_2_1	414_45_34	355_25_1	532_45_30	299_25_15	1385_45_250
883_45_62	199_45_1040	596_45_43	570_25_47	60_25_1	390_25_1	90_25_1	32_2_1	791_45_914	323_25_1	29_25_1	288_2_117	5_2_20	736_45_23	1469_25_38	363_25_28	360_45_22	200_45_191	776_45_1	635_25_67	965_15_119	305_2_23	444_25_44	76_45_1	125_45_1	71_15_1	129_45_1400	485_25_78	183_45_1	1068_25_58	33_45_1	18_25_80	53_2_1	414_45_34	355_25_1	532_45_35	299_25_15	1385_45_250
883_45_65	199_45_1000	596_45_42	570_25_46	60_25_1	390_25_1	90_25_1	32_2_1	791_45_939	323_25_1	29_25_1	288_2_115	5_2_21	736_45_23	1469_25_44	363_25_26	360_45_21	200_45_182	776_45_1	635_25_66	965_15_119	305_2_24	444_25_44	76_45_1	125_45_1	71_15_1	129_45_1428	485_25_70	183_45_1	1068_25_46	33_45_1	18_25_75	53_2_1	414_45_30	355_25_1	532_45_42	299_25_12	1385_45_243
883_45_55	199_45_1009	596_45_47	570_25_44	60_25_1	390_25_1	90_25_1	32_2_1	791_45_950	323_25_1	29_25_1	288_2_112	5_2_17	736_45_33	1469_25_42	363_25_20	360_45_18	200_45_171	635_25_69	965_15_126	305_2_23	444_25_44	76_45_1	125_45_1	71_15_1	129_45_1432	485_25_63	183_45_1	1068_25_44	33_45_1	18_25_62	53_2_1	414_45_25	355_25_1	532_45_45	299_25_9	1385_45_245
883_45_49	199_45_1014	596_45_54	570_25_41	60_25_1	390_25_1	90_25_1	32_2_1	791_45_957	323_25_1	29_25_1	288_2_115	5_2_12	736_45_35	1469_25_41	363_25_18	360_45_19	200_45_164	635_25_66	965_15_127	305_2_19	444_25_47	76_45_1	125_45_1	71_15_1	129_45_1453	485_25_54	183_45_1	1068_25_40	33_45_1	18_25_67	53_2_1	414_45_20	355_25_1	532_45_43	299_25_8	1385_45_252
883_45_49	199_45_1027	596_45_54	570_25_47	60_25_1	390_25_1	90_25_1	32_2_1	791_45_969	323_25_1	29_25_1	288_2_117	5_2_8	736_45_37	1469_25_36	363_25_26	360_45_18	200_45_161	635_25_62	965_15_120	305_2_12	444_25_41	76_45_1	125_45_1	71_15_1	129_45_1443	485_25_46	183_45_1	1068_25_41	33_45_1	18_25_77	53_2_1	414_45_21	355_25_1	532_45_44	299_25_7	1385_45_256
883_45_32	199_45_1051	596_45_67	570_25_43	60_25_1	390_25_1	90_25_1	32_2_1	791_45_964	323_25_1	29_25_1	288_2_126	5_2_7	736_45_35	1469_25_33	363_25_21	360_45_20	200_45_171	635_25_73	965_15_116	305_2_14	444_25_31	76_45_1	125_45_1	71_15_1	129_45_1447	485_25_35	183_45_1	1068_25_36	33_45_1	18_25_76	53_2_1	414_45_23	355_25_1	532_45_40	299_25_6	1385_45_262
883_45_26	199_45_1031	596_45_68	570_25_43	60_25_1	390_25_1	90_25_1	32_2_1	791_45_955	323_25_1	29_25_1	288_2_125	5_2_8	736_45_34	1469_25_41	363_25_25	360_45_20	200_45_190	635_25_77	965_15_117	305_2_24	444_25_27	76_45_1	125_45_1	71_15_1	129_45_1442	485_25_38	183_45_1	1068_25_33	33_45_1	18_25_74	53_2_1	414_45_20	355_25_1	532_45_39	299_25_8	1385_45_260
883_45_30	199_45_1041	596_45_76	570_25_41	60_25_1	390_25_1	90_25_1	32_2_1	791_45_941	323_25_1	29_25_1	288_2_139	5_2_11	736_45_31	1469_25_47	363_25_33	360_45_18	200_45_168	635_25_80	965_15_109	305_2_20	444_25_28	76_45_1	125_45_1	71_15_1	129_45_1459	485_25_47	183_45_1	1068_25_25	33_45_1	18_25_76	53_2_1	414_45_17	355_25_1	532_45_30	299_25_7	1385_45_254
883_45_29	199_45_1002	596_45_81	570_25_48	60_25_1	390_25_1	90_25_1	32_2_1	791_45_967	323_25_1	29_25_1	288_2_144	5_2_12	736_45_35	1469_25_43	363_25_31	360_45_20	200_45_155	635_25_84	965_15_108	305_2_20	444_25_22	76_45_1	125_45_1	71_15_1	129_45_1488	485_25_52	183_45_1	1068_25_22	33_45_1	18_25_73	53_2_1	414_45_23	355_25_1	532_45_30	299_25_5	1385_45_249
883_45_29	199_45_1004	596_45_74	570_25_50	60_25_1	390_25_1	90_25_1	32_2_1	791_45_957	323_25_1	29_25_1	288_2_155	5_2_15	736_45_33	1469_25_39	363_25_29	360_45_16	200_45_169	635_25_78	965_15_116	305_2_23	444_25_19	76_45_1	125_45_1	71_15_1	129_45_1498	485_25_61	183_45_1	1068_25_21	33_45_1	18_25_69	53_2_1	414_45_26	355_25_1	532_45_28	299_25_4	1385_45_254
883_45_23	199_45_1011	596_45_72	570_25_45	60_25_1	390_25_1	90_25_1	32_2_1	791_45_958	323_25_1	29_25_1	288_2_167	5_2_19	736_45_33	1469_25_38	363_25_20	360_45_15	200_45_165	635_25_68	965_15_117	305_2_21	444_25_20	76_45_1	125_45_1	71_15_1	129_45_1492	485_25_64	183_45_1	1068_25_25	33_45_1	18_25_74	53_2_1	414_45_27	355_25_1	532_45_36	299_25_5	1385_45_252
883_45_24	199_45_1030	596_45_73	570_25_46	60_25_1	390_25_1	90_25_1	32_2_1	791_45_915	323_25_1	29_25_1	288_2_164	5_2_25	736_45_34	1469_25_38	363_25_21	360_45_12	200_45_166	635_25_57	965_15_133	305_2_18	444_25_19	76_45_1	125_45_1	71_15_1	129_45_1475	485_25_60	183_45_1	1068_25_36	33_45_1	18_25_78	53_2_1	414_45_27	355_25_1	532_45_34	299_25_2	1385_45_249
883_45_20	199_45_1011	596_45_79	570_25_60	60_25_1	390_25_1	90_25_1	32_2_1	791_45_921	323_25_1	29_25_1	288_2_149	5_2_24	736_45_29	1469_25_47	363_25_25	360_45_7	200_45_161	635_25_60	965_15_139	305_2_22	444_25_22	76_45_1	125_45_1	71_15_1	129_45_1476	485_25_70	183_45_1	1068_25_33	33_45_1	18_25_88	53_2_1	414_45_27	355_25_1	532_45_32	299_25_1	1385_45_242
883_45_16	199_45_1008	596_45_76	570_25_63	390_25_1	90_25_1	791_45_929	323_25_1	29_25_1	288_2_146	5_2_23	736_45_19	1469_25_52	363_25_29	360_45_5	200_45_152	635_25_65	965_15_145	305_2_26	444_25_19	76_45_1	125_45_1	71_15_1	129_45_1491	485_25_76	183_45_1	1068_25_32	33_45_1	18_25_82	53_2_1	414_45_29	355_25_1	532_45_33	32_2_1	1385_45_233
883_45_21	199_45_986	596_45_75	570_25_67	390_25_1	90_25_1	791_45_946	323_25_1	29_25_1	288_2_140	5_2_22	736_45_25	1469_25_49	363_25_32	360_45_4	200_45_143	635_25_65	965_15_138	305_2_21	444_25_18	76_45_1	125_45_1	71_15_1	129_45_1501	485_25_86	183_45_1	1068_25_32	33_45_1	18_25_75	53_2_1	414_45_27	355_25_1	532_45_48	32_2_1	1385_45_226
883_45_23	199_45_1003	596_45_74	570_25_58	390_25_1	90_25_1	791_45_926	323_25_1	29_25_1	288_2_127	5_2_23	736_45_23	1469_25_50	363_25_35	360_45_4	200_45_142	635_25_72	965_15_124	305_2_27	444_25_19	76_45_1	125_45_1	71_15_1	129_45_1481	485_25_90	183_45_1	1068_25_46	33_45_1	18_25_89	53_2_1	414_45_26	355_25_1	532_45_49	32_2_1	1385_45_226
883_45_22	199_45_1027	596_45_73	570_25_55	390_25_1	90_25_1	791_45_885	323_25_1	29_25_1	288_2_121	5_2_29	736_45_23	1469_25_50	363_25_34	360_45_2	200_45_142	635_25_74	965_15_105	305_2_33	444_25_18	76_45_1	125_45_1	71_15_1	129_45_1506	485_25_87	183_45_1	1068_25_44	33_45_1	18_25_109	53_2_1	414_45_34	355_25_1	532_45_48	32_2_1	1385_45_212
883_45_23	199_45_1034	596_45_66	570_25_61	390_25_1	90_25_1	791_45_883	323_25_1	29_25_1	288_2_109	5_2_32	736_45_28	1469_25_50	363_25_33	360_45_1	200_45_146	635_25_76	965_15_103	305_2_34	444_25_20	76_45_1	125_45_1	71_15_1	129_45_1526	485_25_84	183_45_1	1068_25_39	33_45_1	18_25_94	53_2_1	414_45_31	355_25_1	532_45_46	32_2_1	1385_45_206
883_45_25	199_45_1043	596_45_72	570_25_62	390_25_1	90_25_1	791_45_888	323_25_1	29_25_1	288_2_105	5_2_24	736_45_29	1469_25_49	363_25_34	360_45_1	200_45_146	635_25_83	965_15_113	305_2_32	444_25_23	76_45_1	125_45_1	71_15_1	129_45_1483	485_25_90	183_45_1	1068_25_38	33_45_1	18_25_88	53_2_1	414_45_27	355_25_1	532_45_51	32_2_1	1385_45_202
883_45_23	199_45_1067	596_45_69	570_25_59	390_25_1	90_25_1	791_45_870	323_25_1	29_25_1	288_2_108	5_2_19	736_45_25	1469_25_51	363_25_33	360_45_1	200_45_153	635_25_83	965_15_107	305_2_37	444_25_18	76_45_1	125_45_1	71_15_1	129_45_1491	485_25_97	183_45_1	1068_25_32	33_45_1	18_25_101	53_2_1	414_45_18	355_25_1	532_45_57	32_2_1	1385_45_211
883_45_27	199_45_1071	596_45_63	570_25_54	390_25_1	90_25_1	791_45_882	323_25_1	29_25_1	288_2_110	5_2_21	736_45_27	1469_25_59	363_25_30	360_45_1	200_45_129	635_25_80	965_15_97	305_2_31	444_25_21	76_45_1	125_45_1	71_15_1	129_45_1499	485_25_112	183_45_1	1068_25_33	33_45_1	18_25_100	53_2_1	414_45_22	355_25_1	532_45_46	32_2_1	1385_45_221
883_45_31	199_45_1068	596_45_60	570_25_54	390_25_1	90_25_1	791_45_877	323_25_1	29_25_1	288_2_96	5_2_30	736_45_25	1469_25_61	363_25_23	360_45_1	200_45_140	635_25_81	965_15_93	305_2_30	444_25_19	76_45_1	125_45_1	71_15_1	129_45_1520	485_25_111	183_45_1	1068_25_37	33_45_1	18_25_93	53_2_1	414_45_25	355_25_1	532_45_39	32_2_1	1385_45_215
883_45_34	199_45_1071	596_45_72	570_25_43	390_25_1	90_25_1	791_45_863	323_25_1	29_25_1	288_2_90	5_2_28	736_45_31	1469_25_60	363_25_27	360_45_1	200_45_139	635_25_83	965_15_81	305_2_23	444_25_26	76_45_1	125_45_1	71_15_1	129_45_1535	485_25_115	183_45_1	1068_25_37	33_45_1	18_25_92	53_2_1	414_45_29	355_25_1	532_45_37	32_2_1	1385_45_221
883_45_34	199_45_1068	596_45_79	570_25_44	390_25_1	90_25_1	791_45_877	323_25_1	29_25_1	288_2_89	5_2_22	736_45_31	1469_25_45	363_25_30	360_45_1	200_45_141	635_25_96	965_15_96	305_2_23	444_25_19	76_45_1	125_45_1	71_15_1	129_45_1494	485_25_115	183_45_1	1068_25_30	33_45_1	18_25_93	53_2_1	414_45_26	355_25_1	532_45_40	32_2_1	1385_45_215
883_45_29	199_45_1081	596_45_73	570_25_45	390_25_1	90_25_1	791_45_867	323_25_1	29_25_1	288_2_81	5_2_17	736_45_41	1469_25_45	363_25_27	360_45_1	200_45_128	635_25_87	965_15_93	305_2_23	444_25_15	76_45_1	125_45_1	71_15_1	129_45_1513	485_25_120	183_45_1	1068_25_20	33_45_1	18_25_99	53_2_1	414_45_23	355_25_1	532_45_39	32_2_1	1385_45_219
883_45_37	199_45_1121	596_45_69	570_25_43	390_25_1	90_25_1	791_45_849	323_25_1	29_25_1	288_2_72	5_2_17	736_45_38	1469_25_38	363_25_26	360_45_1	200_45_133	635_25_101	965_15_104	305_2_15	444_25_11	76_45_1	125_45_1	71_15_1	129_45_1492	485_25_114	183_45_1	1068_25_14	33_45_1	18_25_103	53_2_1	414_45_25	355_25_1	532_45_46	32_2_1	1385_45_221
883_45_37	199_45_1131	596_45_72	570_25_32	390_25_1	90_25_1	791_45_854	323_25_1	29_25_1	288_2_68	5_2_15	736_45_46	1469_25_40	363_25_30	360_45_1	200_45_128	635_25_96	965_15_114	305_2_20	444_25_10	76_45_1	125_45_1	71_15_1	129_45_1500	485_25_100	183_45_1	1068_25_9	33_45_1	18_25_106	53_2_1	414_45_25	355_25_1	532_45_50	32_2_1	1385_45_212
883_45_28	199_45_1142	596_45_59	570_25_39	390_25_1	90_25_1	791_45_880	323_25_1	29_25_1	288_2_65	5_2_17	736_45_47	1469_25_34	363_25_31	360_45_1	200_45_126	635_25_88	965_15_106	305_2_21	444_25_12	76_45_1	125_45_1	71_15_1	129_45_1531	485_25_97	183_45_1	1068_25_6	33_45_1	18_25_104	53_2_1	414_45_20	355_25_1	532_45_47	32_2_1	1385_45_208
883_45_32	199_45_1198	596_45_65	570_25_47	390_25_1	90_25_1	791_45_871	323_25_1	29_25_1	288_2_58	5_2_11	736_45_42	1469_25_38	363_25_31	360_45_1	200_45_106	635_25_97	965_15_107	305_2_18	444_25_14	76_45_1	125_45_1	71_15_1	129_45_1500	485_25_89	183_45_1	1068_25_4	33_45_1	18_25_106	53_2_1	414_45_23	355_25_1	532_45_59	32_2_1	1385_45_200
883_45_31	199_45_1236	596_45_71	570_25_44	390_25_1	90_25_1	791_45_852	323_25_1	29_25_1	288_2_52	5_2_11	736_45_40	1469_25_39	363_25_30	360_45_1	200_45_100	635_25_92	965_15_106	305_2_14	444_25_13	76_45_1	125_45_1	71_15_1	129_45_1506	485_25_93	183_45_1	1068_25_8	33_45_1	18_25_121	53_2_1	414_45_23	355_25_1	532_45_49	32_2_1	1385_45_197
883_45_28	199_45_1208	596_45_75	570_25_44	390_25_1	90_25_1	791_45_839	323_25_1	29_25_1	288_2_49	5_2_20	736_45_40	1469_25_42	363_25_27	360_45_1	200_45_95	635_25_97	965_15_106	305_2_18	444_25_12	76_45_1	125_45_1	71_15_1	129_45_1542	485_25_93	183_45_1	1068_25_4	33_45_1	18_25_124	53_2_1	414_45_25	355_25_1	532_45_55	32_2_1	1385_45_195
883_45_27	199_45_1227	596_45_75	570_25_38	390_25_1	90_25_1	791_45_856	323_25_1	29_25_1	288_2_50	5_2_22	736_45_43	1469_25_38	363_25_28	360_45_1	200_45_96	635_25_87	305_2_13	444_25_10	76_45_1	125_45_1	71_15_1	129_45_1534	485_25_70	183_45_1	965_15_93	33_45_1	18_25_125	53_2_1	414_45_18	532_45_61	32_2_1	1385_45_204
883_45_27	199_45_1230	596_45_70	570_25_40	390_25_1	90_25_1	791_45_874	323_25_1	29_25_1	288_2_46	5_2_27	736_45_43	1469_25_36	363_25_13	360_45_1	200_45_93	635_25_82	305_2_12	444_25_12	76_45_1	125_45_1	71_15_1	129_45_1523	485_25_79	183_45_1	965_15_92	33_45_1	18_25_127	53_2_1	414_45_15	532_45_59	32_2_1	1385_45_211
883_45_24	199_45_1278	596_45_59	570_25_37	390_25_1	90_25_1	791_45_858	323_25_1	29_25_1	288_2_34	5_2_29	736_45_41	1469_25_34	363_25_13	360_45_1	200_45_95	635_25_75	305_2_10	444_25_9	76_45_1	125_45_1	71_15_1	129_45_1514	485_25_82	183_45_1	965_15_91	33_45_1	18_25_126	53_2_1	414_45_13	532_45_74	32_2_1	1385_45_203
883_45_24	199_45_1262	596_45_53	570_25_36	390_25_1	90_25_1	791_45_884	323_25_1	29_25_1	288_2_39	5_2_26	736_45_43	1469_25_35	363_25_11	360_45_1	200_45_102	635_25_72	305_2_10	444_25_6	76_45_1	125_45_1	71_15_1	129_45_1505	485_25_88	183_45_1	965_15_86	33_45_1	18_25_119	53_2_1	414_45_13	532_45_78	32_2_1	1385_45_209
883_45_22	199_45_1272	596_45_51	570_25_29	390_25_1	90_25_1	791_45_880	323_25_1	29_25_1	288_2_35	5_2_31	736_45_50	1469_25_35	363_25_8	360_45_1	200_45_98	635_25_70	305_2_12	444_25_8	76_45_1	125_45_1	71_15_1	129_45_1504	485_25_84	183_45_1	965_15_82	33_45_1	18_25_124	53_2_1	414_45_14	532_45_86	32_2_1	1385_45_211
883_45_22	199_45_1268	596_45_48	570_25_21	390_25_1	90_25_1	791_45_898	323_25_1	29_25_1	288_2_31	5_2_33	736_45_46	1469_25_40	363_25_11	360_45_1	200_45_92	635_25_76	305_2_14	444_25_8	76_45_1	125_45_1	71_15_1	129_45_1488	485_25_75	183_45_1	965_15_68	33_45_1	18_25_127	53_2_1	414_45_13	532_45_86	32_2_1	1385_45_224
883_45_20	199_45_1230	596_45_43	570_25_13	390_25_1	90_25_1	791_45_927	323_25_1	29_25_1	288_2_34	5_2_30	736_45_53	1469_25_35	363_25_12	360_45_1	200_45_97	635_25_75	305_2_9	444_25_5	76_45_1	125_45_1	71_15_1	129_45_1501	485_25_81	183_45_1	965_15_63	33_45_1	18_25_127	53_2_1	414_45_14	532_45_89	32_2_1	1385_45_213
883_45_19	199_45_1229	596_45_53	570_25_5	390_25_1	90_25_1	791_45_932	323_25_1	29_25_1	288_2_38	5_2_29	736_45_48	1469_25_29	363_25_13	360_45_1	200_45_98	635_25_65	305_2_4	444_25_3	76_45_1	125_45_1	71_15_1	129_45_1533	485_25_80	183_45_1	965_15_62	33_45_1	18_25_133	53_2_1	414_45_12	532_45_95	32_2_1	1385_45_197
883_45_22	199_45_1198	596_45_65	570_25_3	390_25_1	90_25_1	791_45_945	323_25_1	29_25_1	288_2_36	5_2_26	736_45_53	1469_25_25	363_25_14	360_45_1	200_45_114	635_25_77	305_2_5	444_25_2	76_45_1	125_45_1	71_15_1	129_45_1549	485_25_93	183_45_1	965_15_64	33_45_1	18_25_125	53_2_1	414_45_14	532_45_95	32_2_1	1385_45_199
883_45_23	199_45_1188	596_45_69	570_25_1	390_25_1	90_25_1	791_45_933	323_25_1	29_25_1	288_2_42	5_2_28	736_45_60	1469_25_28	363_25_11	360_45_1	200_45_117	635_25_70	305_2_2	444_25_2	76_45_1	125_45_1	71_15_1	129_45_1571	485_25_98	183_45_1	965_15_54	33_45_1	18_25_134	53_2_1	414_45_13	532_45_80	32_2_1	1385_45_206
883_45_33	199_45_1195	596_45_56	570_25_1	390_25_1	90_25_1	791_45_932	323_25_1	29_25_1	288_2_48	5_2_32	736_45_59	1469_25_29	363_25_8	360_45_1	200_45_119	635_25_75	305_2_1	444_25_3	76_45_1	125_45_1	71_15_1	129_45_1568	485_25_107	183_45_1	965_15_60	33_45_1	18_25_135	53_2_1	414_45_12	532_45_75	32_2_1	1385_45_203
883_45_36	199_45_1188	596_45_55	570_25_1	390_25_1	90_25_1	791_45_950	323_25_1	29_25_1	288_2_47	5_2_30	736_45_58	1469_25_28	363_25_9	360_45_1	200_45_103	635_25_89	305_2_1	444_25_3	76_45_1	125_45_1	71_15_1	129_45_1548	485_25_109	183_45_1	965_15_77	33_45_1	18_25_120	53_2_1	414_45_8	532_45_75	32_2_1	1385_45_207
883_45_43	199_45_1183	596_45_57	390_25_1	90_25_1	791_45_973	183_45_1	288_2_42	5_2_34	736_45_48	1469_25_24	363_25_11	360_45_1	200_45_93	635_25_88	305_2_1	444_25_1	76_45_1	125_45_1	71_15_1	129_45_1552	485_25_107	965_15_88	33_45_1	18_25_108	53_2_1	414_45_4	532_45_82	32_2_1	1385_45_207
883_45_40	199_45_1168	596_45_56	390_25_1	90_25_1	791_45_984	183_45_1	288_2_36	5_2_30	736_45_46	1469_25_18	363_25_12	360_45_1	200_45_87	635_25_84	444_25_1	76_45_1	125_45_1	71_15_1	129_45_1598	485_25_98	965_15_91	33_45_1	18_25_112	414_45_6	532_45_95	32_2_1	1385_45_195
883_45_41	199_45_1144	596_45_63	390_25_1	90_25_1	791_45_977	183_45_1	288_2_29	5_2_29	736_45_49	1469_25_20	363_25_14	360_45_1	200_45_77	635_25_79	76_45_1	125_45_1	71_15_1	129_45_1597	485_25_103	965_15_100	33_45_1	18_25_114	414_45_4	532_45_102	32_2_1	1385_45_201
883_45_39	199_45_1166	596_45_52	390_25_1	90_25_1	791_45_951	183_45_1	288_2_24	5_2_29	736_45_45	1469_25_26	363_25_17	360_45_1	200_45_73	635_25_79	76_45_1	125_45_1	71_15_1	129_45_1606	485_25_83	965_15_110	33_45_1	18_25_123	414_45_5	532_45_99	32_2_1	1385_45_202
883_45_38	199_45_1163	596_45_50	390_25_1	90_25_1	791_45_973	183_45_1	288_2_28	5_2_22	736_45_44	1469_25_29	363_25_17	360_45_1	200_45_79	635_25_72	76_45_1	125_45_1	71_15_1	129_45_1595	485_25_80	965_15_116	33_45_1	18_25_106	414_45_5	532_45_93	32_2_1	1385_45_210
883_45_40	199_45_1152	596_45_54	390_25_1	90_25_1	791_45_956	183_45_1	288_2_26	5_2_24	736_45_44	1469_25_29	363_25_15	360_45_1	200_45_78	635_25_62	76_45_1	125_45_1	71_15_1	129_45_1608	485_25_72	965_15_105	33_45_1	18_25_109	414_45_3	532_45_90	32_2_1	1385_45_217
883_45_42	199_45_1142	596_45_45	390_25_1	90_25_1	791_45_951	183_45_1	288_2_31	5_2_25	736_45_52	1469_25_24	363_25_13	360_45_1	200_45_96	635_25_59	76_45_1	125_45_1	71_15_1	129_45_1618	485_25_77	965_15_99	33_45_1	18_25_114	414_45_1	532_45_93	32_2_1	1385_45_198
883_45_34	199_45_1134	596_45_41	390_25_1	90_25_1	791_45_962	183_45_1	288_2_35	5_2_32	736_45_59	1469_25_23	363_25_10	360_45_1	200_45_96	635_25_49	76_45_1	125_45_1	71_15_1	129_45_1611	485_25_72	965_15_112	33_45_1	18_25_105	414_45_1	532_45_94	32_2_1	1385_45_196
883_45_38	199_45_1129	596_45_38	390_25_1	90_25_1	791_45_982	288_2_32	183_45_1	5_2_38	736_45_53	1469_25_24	363_25_9	200_45_99	635_25_43	76_45_1	71_15_1	129_45_1622	485_25_75	965_15_107	33_45_1	18_25_110	532_45_99	32_2_1	1385_45_198
883_45_42	199_45_1131	596_45_45	390_25_1	90_25_1	791_45_973	288_2_26	183_45_1	5_2_35	736_45_52	1469_25_31	363_25_6	200_45_105	635_25_48	76_45_1	71_15_1	129_45_1596	485_25_72	965_15_119	33_45_1	18_25_112	532_45_87	32_2_1	1385_45_204
883_45_37	199_45_1131	596_45_42	390_25_1	90_25_1	791_45_1001	288_2_26	183_45_1	5_2_40	736_45_46	1469_25_31	363_25_6	200_45_102	635_25_44	76_45_1	71_15_1	129_45_1595	485_25_81	965_15_128	33_45_1	18_25_107	532_45_91	32_2_1	1385_45_206
883_45_33	199_45_1171	596_45_28	390_25_1	90_25_1	791_45_1007	288_2_23	183_45_1	5_2_30	736_45_47	1469_25_29	363_25_3	200_45_97	635_25_49	76_45_1	71_15_1	129_45_1583	485_25_90	965_15_137	33_45_1	18_25_98	532_45_104	32_2_1	1385_45_201
883_45_45	199_45_1182	596_45_26	390_25_1	90_25_1	791_45_1027	288_2_24	183_45_1	5_2_28	736_45_45	1469_25_25	363_25_1	200_45_108	635_25_41	76_45_1	71_15_1	129_45_1534	485_25_98	965_15_133	33_45_1	18_25_94	532_45_111	32_2_1	1385_45_220
883_45_50	199_45_1179	596_45_21	390_25_1	90_25_1	791_45_1017	288_2_25	183_45_1	5_2_26	736_45_39	1469_25_17	363_25_1	200_45_114	635_25_49	76_45_1	71_15_1	129_45_1543	485_25_95	965_15_128	33_45_1	18_25_99	532_45_125	32_2_1	1385_45_217
883_45_45	199_45_1216	596_45_16	390_25_1	90_25_1	791_45_1023	183_45_1	288_2_23	5_2_18	736_45_49	1469_25_14	200_45_109	635_25_46	76_45_1	71_15_1	129_45_1527	485_25_90	965_15_131	33_45_1	18_25_101	532_45_120	32_2_1	1385_45_209
883_45_54	199_45_1217	596_45_18	390_25_1	90_25_1	791_45_1039	183_45_1	288_2_21	5_2_18	736_45_52	1469_25_7	200_45_98	635_25_44	76_45_1	71_15_1	129_45_1546	485_25_87	965_15_128	33_45_1	18_25_89	532_45_114	32_2_1	1385_45_208
883_45_58	199_45_1178	596_45_19	390_25_1	90_25_1	791_45_1027	183_45_1	288_2_19	5_2_18	736_45_54	1469_25_3	200_45_98	635_25_33	76_45_1	71_15_1	129_45_1593	485_25_88	965_15_125	33_45_1	18_25_98	532_45_104	32_2_1	1385_45_200
883_45_46	199_45_1210	596_45_20	390_25_1	90_25_1	791_45_1003	183_45_1	288_2_19	5_2_18	736_45_54	1469_25_1	200_45_90	635_25_31	76_45_1	71_15_1	129_45_1589	485_25_70	965_15_128	33_45_1	18_25_97	532_45_116	32_2_1	1385_45_207
883_45_38	199_45_1228	596_45_23	390_25_1	90_25_1	791_45_1011	183_45_1	288_2_19	5_2_18	736_45_54	1469_25_1	200_45_86	635_25_31	76_45_1	71_15_1	129_45_1594	485_25_67	965_15_137	33_45_1	18_25_82	532_45_116	32_2_1	1385_45_217
883_45_30	199_45_1215	596_45_26	390_25_1	90_25_1	791_45_1011	183_45_1	288_2_17	5_2_14	736_45_45	1469_25_3	200_45_98	635_25_26	76_45_1	71_15_1	129_45_1585	485_25_61	965_15_134	33_45_1	18_25_86	532_45_127	32_2_1	1385_45_222
883_45_34	199_45_1234	596_45_24	390_25_1	90_25_1	791_45_981	183_45_1	288_2_9	5_2_13	736_45_39	1469_25_3	200_45_86	635_25_26	76_45_1	71_15_1	129_45_1612	485_25_69	965_15_146	33_45_1	18_25_84	532_45_133	32_2_1	1385_45_205
883_45_33	199_45_1228	596_45_29	390_25_1	90_25_1	791_45_981	183_45_1	288_2_6	5_2_9	736_45_45	1469_25_2	200_45_90	635_25_36	76_45_1	71_15_1	129_45_1599	485_25_74	965_15_144	33_45_1	18_25_91	532_45_142	32_2_1	1385_45_204
883_45_39	199_45_1220	596_45_21	390_25_1	90_25_1	791_45_973	183_45_1	288_2_8	5_2_7	736_45_44	1469_25_2	200_45_94	635_25_40	76_45_1	71_15_1	129_45_1618	485_25_62	965_15_149	33_45_1	18_25_99	532_45_145	32_2_1	1385_45_201
883_45_43	199_45_1202	596_45_23	390_25_1	90_25_1	791_45_994	183_45_1	288_2_9	5_2_6	736_45_46	1469_25_3	200_45_92	635_25_32	76_45_1	71_15_1	129_45_1621	485_25_48	965_15_140	33_45_1	18_25_98	532_45_152	32_2_1	1385_45_219
883_45_41	199_45_1216	596_45_24	390_25_1	90_25_1	791_45_992	183_45_1	288_2_12	5_2_5	736_45_42	1469_25_5	200_45_74	635_25_26	76_45_1	71_15_1	129_45_1602	485_25_58	965_15_149	33_45_1	18_25_99	532_45_159	32_2_1	1385_45_216
883_45_36	199_45_1203	596_45_27	390_25_1	90_25_1	791_45_989	183_45_1	288_2_15	5_2_4	736_45_45	1469_25_5	200_45_72	635_25_27	76_45_1	71_15_1	129_45_1608	485_25_55	965_15_143	33_45_1	18_25_105	532_45_171	32_2_1	1385_45_215
883_45_44	199_45_1195	596_45_30	390_25_1	90_25_1	791_45_981	183_45_1	288_2_15	5_2_5	736_45_50	1469_25_4	200_45_70	635_25_28	76_45_1	71_15_1	129_45_1636	485_25_56	965_15_137	33_45_1	18_25_102	532_45_156	32_2_1	1385_45_219
883_45_40	199_45_1212	596_45_22	390_25_1	90_25_1	791_45_981	183_45_1	288_2_17	5_2_4	736_45_53	1469_25_5	200_45_80	635_25_28	76_45_1	71_15_1	129_45_1626	485_25_44	965_15_132	33_45_1	18_25_104	532_45_160	32_2_1	1385_45_219
883_45_36	199_45_1232	596_45_16	390_25_1	90_25_1	791_45_1010	183_45_1	288_2_17	5_2_4	736_45_53	1469_25_3	200_45_88	635_25_20	76_45_1	71_15_1	129_45_1586	485_25_41	965_15_127	33_45_1	18_25_101	532_45_165	32_2_1	1385_45_222
883_45_28	199_45_1228	596_45_19	390_25_1	90_25_1	791_45_1013	183_45_1	288_2_15	5_2_9	736_45_55	1469_25_3	200_45_98	635_25_19	76_45_1	71_15_1	129_45_1569	485_25_39	965_15_137	33_45_1	18_25_104	532_45_177	32_2_1	1385_45_202
883_45_24	199_45_1238	596_45_21	390_25_1	90_25_1	791_45_1026	183_45_1	288_2_16	5_2_7	736_45_42	1469_25_2	200_45_109	635_25_21	76_45_1	71_15_1	129_45_1578	485_25_41	965_15_143	33_45_1	18_25_91	532_45_172	32_2_1	1385_45_197
883_45_22	199_45_1245	596_45_24	390_25_1	90_25_1	791_45_991	183_45_1	288_2_16	5_2_8	736_45_32	1469_25_2	200_45_115	635_25_26	76_45_1	71_15_1	129_45_1564	485_25_36	965_15_147	33_45_1	18_25_97	532_45_193	32_2_1	1385_45_196
883_45_15	199_45_1280	596_45_29	390_25_1	90_25_1	791_45_1003	183_45_1	288_2_15	5_2_5	736_45_32	1469_25_4	200_45_115	635_25_35	76_45_1	71_15_1	129_45_1549	485_25_28	965_15_151	33_45_1	18_25_84	532_45_188	32_2_1	1385_45_201
883_45_17	199_45_1298	596_45_29	390_25_1	90_25_1	791_45_988	183_45_1	288_2_13	5_2_3	736_45_28	1469_25_1	200_45_107	635_25_28	76_45_1	71_15_1	129_45_1571	485_25_23	965_15_151	33_45_1	18_25_84	532_45_181	32_2_1	1385_45_204
883_45_23	199_45_1321	596_45_27	390_25_1	90_25_1	791_45_994	183_45_1	288_2_10	5_2_4	736_45_30	1469_25_1	200_45_106	635_25_24	76_45_1	71_15_1	129_45_1564	485_25_20	965_15_145	33_45_1	18_25_78	532_45_189	32_2_1	1385_45_196
883_45_18	200_45_91	76_45_1	199_45_1328	635_25_23	791_45_969	596_45_28	33_45_1	18_25_84	965_15_159	288_2_12	390_25_1	5_2_5	532_45_186	129_45_1570	736_45_31	71_15_1	1385_45_196	485_25_18	32_2_1	183_45_1
883_45_20	200_45_107	76_45_1	199_45_1299	635_25_19	791_45_976	596_45_26	33_45_1	18_25_86	965_15_157	288_2_13	390_25_1	5_2_5	532_45_204	129_45_1572	736_45_34	71_15_1	1385_45_185	485_25_14	32_2_1	183_45_1
883_45_20	200_45_107	76_45_1	199_45_1326	635_25_22	791_45_997	596_45_21	33_45_1	18_25_83	965_15_154	288_2_9	390_25_1	5_2_2	532_45_201	129_45_1556	736_45_26	71_15_1	1385_45_186	485_25_14	32_2_1	183_45_1
883_45_21	200_45_102	76_45_1	199_45_1339	635_25_21	791_45_1002	596_45_17	33_45_1	18_25_92	965_15_142	288_2_14	390_25_1	532_45_184	129_45_1572	736_45_29	71_15_1	1385_45_188	485_25_12	32_2_1	183_45_1
883_45_19	200_45_104	76_45_1	199_45_1365	635_25_18	791_45_999	596_45_18	33_45_1	18_25_87	965_15_128	288_2_12	390_25_1	532_45_185	129_45_1562	736_45_29	71_15_1	1385_45_196	485_25_7	32_2_1	183_45_1
883_45_13	200_45_97	76_45_1	199_45_1348	635_25_17	791_45_978	596_45_19	33_45_1	18_25_78	965_15_141	288_2_17	390_25_1	532_45_181	129_45_1617	736_45_29	71_15_1	1385_45_171	485_25_10	32_2_1	183_45_1
883_45_9	200_45_91	76_45_1	199_45_1361	635_25_13	791_45_978	596_45_19	33_45_1	18_25_85	965_15_137	288_2_22	390_25_1	532_45_183	129_45_1619	736_45_26	71_15_1	1385_45_169	485_25_4	32_2_1	183_45_1
883_45_4	200_45_91	76_45_1	199_45_1389	635_25_13	791_45_957	596_45_11	33_45_1	18_25_80	965_15_140	288_2_19	390_25_1	532_45_176	129_45_1639	736_45_22	71_15_1	1385_45_159	485_25_6	32_2_1	183_45_1
883_45_2	200_45_94	76_45_1	199_45_1403	635_25_14	791_45_971	596_45_11	33_45_1	18_25_79	965_15_140	288_2_21	390_25_1	532_45_167	129_45_1622	736_45_18	71_15_1	1385_45_160	485_25_7	32_2_1	183_45_1
883_45_1	200_45_103	76_45_1	199_45_1407	635_25_18	791_45_957	596_45_13	33_45_1	18_25_72	965_15_138	288_2_22	390_25_1	532_45_169	129_45_1629	736_45_17	71_15_1	1385_45_158	485_25_9	32_2_1	183_45_1
200_45_85	76_45_1	199_45_1424	635_25_16	791_45_969	596_45_9	33_45_1	18_25_67	965_15_144	288_2_20	390_25_1	532_45_170	129_45_1625	736_45_18	71_15_1	1385_45_157	485_25_8	32_2_1	183_45_1
200_45_84	76_45_1	199_45_1407	635_25_10	791_45_988	596_45_7	33_45_1	18_25_58	965_15_130	288_2_21	390_25_1	532_45_156	129_45_1653	736_45_16	71_15_1	1385_45_163	485_25_5	32_2_1	183_45_1
200_45_82	76_45_1	199_45_1393	635_25_13	791_45_993	596_45_7	33_45_1	18_25_45	965_15_142	288_2_22	390_25_1	532_45_168	129_45_1623	736_45_15	71_15_1	1385_45_155	485_25_4	32_2_1	183_45_1
200_45_76	76_45_1	199_45_1408	635_25_11	791_45_1026	596_45_2	33_45_1	18_25_46	965_15_134	288_2_19	390_25_1	532_45_167	129_45_1606	736_45_14	71_15_1	1385_45_157	485_25_3	32_2_1	183_45_1
200_45_77	76_45_1	199_45_1422	635_25_9	791_45_1031	596_45_2	33_45_1	18_25_56	965_15_133	288_2_17	390_25_1	532_45_171	129_45_1592	736_45_12	71_15_1	1385_45_152	485_25_3	32_2_1	183_45_1
200_45_80	76_45_1	199_45_1387	635_25_15	791_45_1028	596_45_2	33_45_1	18_25_60	965_15_127	288_2_16	390_25_1	532_45_162	129_45_1626	736_45_18	71_15_1	1385_45_146	485_25_1	32_2_1	183_45_1
200_45_94	76_45_1	199_45_1400	635_25_13	791_45_1037	596_45_2	33_45_1	18_25_65	965_15_122	288_2_13	390_25_1	532_45_157	129_45_1647	736_45_16	71_15_1	1385_45_139	485_25_1	32_2_1	183_45_1
200_45_98	76_45_1	199_45_1425	635_25_13	791_45_990	596_45_1	33_45_1	18_25_70	736_45_15	965_15_121	288_2_14	390_25_1	532_45_155	71_15_1	129_45_1657	1385_45_152	32_2_1	183_45_1
200_45_91	76_45_1	199_45_1429	635_25_8	791_45_960	596_45_2	33_45_1	18_25_70	736_45_15	965_15_119	288_2_17	390_25_1	532_45_151	71_15_1	129_45_1676	1385_45_160	32_2_1	183_45_1
200_45_97	76_45_1	199_45_1414	635_25_8	791_45_950	596_45_1	33_45_1	18_25_84	736_45_10	965_15_115	288_2_17	390_25_1	532_45_150	71_15_1	129_45_1682	1385_45_146	32_2_1	183_45_1
200_45_86	76_45_1	199_45_1411	635_25_7	791_45_957	596_45_1	33_45_1	18_25_85	736_45_8	965_15_122	288_2_16	390_25_1	532_45_138	71_15_1	129_45_1699	1385_45_150	32_2_1	183_45_1
200_45_74	76_45_1	199_45_1412	635_25_8	791_45_967	596_45_3	33_45_1	18_25_97	736_45_9	965_15_121	288_2_17	390_25_1	532_45_136	71_15_1	129_45_1690	1385_45_148	32_2_1	183_45_1
200_45_76	76_45_1	199_45_1388	635_25_8	791_45_966	596_45_4	33_45_1	18_25_102	736_45_12	965_15_115	288_2_18	390_25_1	532_45_142	71_15_1	129_45_1724	1385_45_136	32_2_1	183_45_1
200_45_76	76_45_1	199_45_1380	635_25_10	791_45_968	596_45_4	33_45_1	18_25_88	736_45_16	965_15_126	288_2_17	390_25_1	532_45_131	71_15_1	129_45_1731	1385_45_142	32_2_1	183_45_1
200_45_83	76_45_1	199_45_1393	635_25_10	791_45_973	596_45_4	33_45_1	18_25_75	736_45_14	965_15_126	288_2_14	390_25_1	532_45_130	71_15_1	129_45_1707	1385_45_144	32_2_1	183_45_1
200_45_80	76_45_1	199_45_1386	635_25_13	791_45_994	596_45_6	33_45_1	18_25_76	736_45_12	965_15_121	288_2_15	390_25_1	532_45_122	71_15_1	129_45_1716	1385_45_140	32_2_1	183_45_1
200_45_76	76_45_1	199_45_1387	635_25_8	791_45_986	596_45_8	33_45_1	18_25_87	736_45_8	965_15_116	288_2_17	390_25_1	532_45_130	71_15_1	129_45_1741	1385_45_142	32_2_1	183_45_1
200_45_70	76_45_1	199_45_1397	635_25_6	791_45_969	596_45_10	33_45_1	18_25_90	736_45_7	965_15_122	288_2_17	390_25_1	532_45_122	71_15_1	129_45_1754	1385_45_154	32_2_1	183_45_1
200_45_72	76_45_1	199_45_1388	635_25_6	791_45_936	596_45_12	33_45_1	18_25_83	736_45_11	965_15_132	288_2_23	390_25_1	532_45_128	71_15_1	129_45_1762	1385_45_163	32_2_1	183_45_1
200_45_69	76_45_1	199_45_1403	635_25_9	791_45_907	596_45_11	33_45_1	18_25_94	736_45_7	965_15_127	288_2_20	390_25_1	532_45_133	71_15_1	129_45_1766	1385_45_162	32_2_1	183_45_1
200_45_55	76_45_1	199_45_1363	635_25_13	791_45_894	596_45_13	33_45_1	18_25_108	736_45_6	965_15_104	288_2_20	390_25_1	532_45_137	71_15_1	129_45_1801	1385_45_162	32_2_1	183_45_1
200_45_54	76_45_1	199_45_1389	635_25_15	791_45_899	596_45_13	33_45_1	18_25_110	736_45_5	965_15_117	288_2_25	390_25_1	532_45_134	71_15_1	129_45_1779	1385_45_163	32_2_1	183_45_1
200_45_42	76_45_1	199_45_1367	635_25_19	791_45_902	596_45_13	33_45_1	18_25_130	736_45_6	965_15_104	288_2_26	390_25_1	532_45_149	71_15_1	129_45_1754	1385_45_169	32_2_1	183_45_1
200_45_33	76_45_1	199_45_1408	635_25_17	791_45_900	596_45_14	33_45_1	18_25_133	736_45_6	965_15_106	288_2_29	390_25_1	532_45_154	71_15_1	129_45_1732	1385_45_154	32_2_1	183_45_1
200_45_31	76_45_1	199_45_1438	635_25_23	791_45_907	596_45_15	33_45_1	18_25_126	736_45_5	965_15_106	288_2_26	390_25_1	532_45_153	71_15_1	129_45_1733	1385_45_160	32_2_1	183_45_1
200_45_33	76_45_1	199_45_1427	635_25_33	791_45_918	596_45_16	33_45_1	18_25_143	736_45_8	965_15_102	288_2_25	390_25_1	532_45_148	71_15_1	129_45_1728	1385_45_151	32_2_1	183_45_1
200_45_35	76_45_1	199_45_1425	635_25_33	791_45_918	596_45_19	33_45_1	18_25_159	736_45_6	965_15_102	288_2_18	390_25_1	532_45_145	71_15_1	129_45_1737	1385_45_162	32_2_1	183_45_1
200_45_40	76_45_1	199_45_1407	635_25_37	791_45_904	596_45_20	33_45_1	18_25_153	736_45_6	965_15_101	288_2_17	390_25_1	532_45_136	71_15_1	129_45_1733	1385_45_162	32_2_1	183_45_1
200_45_39	76_45_1	199_45_1404	635_25_37	791_45_918	596_45_28	33_45_1	18_25_140	736_45_9	965_15_106	288_2_13	390_25_1	532_45_149	71_15_1	129_45_1729	1385_45_155	32_2_1	183_45_1
200_45_44	76_45_1	199_45_1391	635_25_31	791_45_907	596_45_26	33_45_1	18_25_131	736_45_10	965_15_106	288_2_17	390_25_1	532_45_151	71_15_1	129_45_1758	1385_45_154	32_2_1	183_45_1
200_45_52	76_45_1	199_45_1411	635_25_31	791_45_915	596_45_22	33_45_1	18_25_127	736_45_3	965_15_111	288_2_19	390_25_1	532_45_161	71_15_1	129_45_1723	1385_45_146	32_2_1	183_45_1
200_45_46	76_45_1	199_45_1411	635_25_36	791_45_904	596_45_21	33_45_1	18_25_124	736_45_3	965_15_115	288_2_28	390_25_1	532_45_167	71_15_1	129_45_1703	1385_45_148	32_2_1	183_45_1
200_45_47	76_45_1	199_45_1408	635_25_32	791_45_908	596_45_22	33_45_1	18_25_121	736_45_2	965_15_115	288_2_28	390_25_1	532_45_165	71_15_1	129_45_1744	1385_45_140	32_2_1	183_45_1
200_45_53	76_45_1	199_45_1415	635_25_31	791_45_897	596_45_21	33_45_1	18_25_122	736_45_2	965_15_118	288_2_29	390_25_1	532_45_175	71_15_1	129_45_1757	1385_45_125	32_2_1	183_45_1
200_45_50	76_45_1	199_45_1402	635_25_23	791_45_889	596_45_13	33_45_1	18_25_124	965_15_114	288_2_22	390_25_1	532_45_190	71_15_1	129_45_1797	1385_45_127	32_2_1	183_45_1
200_45_38	76_45_1	199_45_1404	635_25_23	791_45_878	596_45_10	33_45_1	18_25_132	965_15_112	288_2_23	390_25_1	532_45_200	71_15_1	129_45_1803	1385_45_127	32_2_1	183_45_1
200_45_32	76_45_1	199_45_1393	635_25_27	791_45_900	596_45_13	33_45_1	18_25_118	965_15_115	288_2_24	390_25_1	532_45_189	71_15_1	129_45_1820	1385_45_135	32_2_1	183_45_1
200_45_38	76_45_1	199_45_1372	635_25_35	791_45_876	596_45_16	33_45_1	18_25_106	965_15_124	288_2_20	390_25_1	532_45_176	71_15_1	129_45_1852	1385_45_135	32_2_1	183_45_1
200_45_40	76_45_1	199_45_1359	635_25_32	791_45_867	596_45_11	33_45_1	18_25_87	965_15_123	288_2_15	390_25_1	532_45_175	71_15_1	129_45_1878	1385_45_147	32_2_1	183_45_1
200_45_43	76_45_1	199_45_1347	635_25_34	791_45_874	596_45_11	33_45_1	18_25_92	965_15_117	288_2_18	390_25_1	532_45_177	71_15_1	129_45_1869	1385_45_163	32_2_1	183_45_1
200_45_47	76_45_1	199_45_1359	635_25_32	791_45_818	596_45_13	33_45_1	18_25_89	965_15_125	288_2_19	390_25_1	532_45_178	71_15_1	129_45_1885	1385_45_167	32_2_1	183_45_1
200_45_32	76_45_1	199_45_1365	635_25_38	791_45_833	596_45_16	33_45_1	18_25_83	965_15_135	288_2_17	390_25_1	532_45_179	71_15_1	129_45_1883	1385_45_167	32_2_1	183_45_1
200_45_31	76_45_1	199_45_1349	635_25_38	791_45_862	596_45_16	33_45_1	18_25_81	965_15_122	288_2_19	390_25_1	532_45_187	71_15_1	129_45_1881	1385_45_164	32_2_1	183_45_1
200_45_33	76_45_1	199_45_1338	635_25_31	791_45_862	596_45_17	33_45_1	18_25_79	965_15_113	288_2_23	390_25_1	532_45_175	71_15_1	129_45_1903	1385_45_169	32_2_1	183_45_1
200_45_33	76_45_1	199_45_1339	635_25_30	791_45_842	596_45_12	33_45_1	18_25_83	965_15_112	288_2_26	390_25_1	532_45_175	71_15_1	129_45_1924	1385_45_165	32_2_1	183_45_1
200_45_31	76_45_1	199_45_1332	635_25_34	791_45_834	596_45_13	33_45_1	18_25_77	965_15_114	288_2_26	390_25_1	532_45_174	71_15_1	129_45_1905	1385_45_169	32_2_1	183_45_1
200_45_20	76_45_1	199_45_1345	635_25_33	791_45_849	596_45_16	33_45_1	18_25_77	965_15_119	288_2_28	390_25_1	532_45_170	71_15_1	129_45_1925	1385_45_165	32_2_1	183_45_1
200_45_19	76_45_1	199_45_1342	635_25_37	791_45_875	596_45_18	33_45_1	18_25_68	965_15_117	288_2_28	390_25_1	532_45_177	71_15_1	129_45_1897	1385_45_162	32_2_1	183_45_1
200_45_14	76_45_1	199_45_1363	635_25_44	791_45_858	596_45_16	33_45_1	18_25_78	965_15_121	288_2_23	390_25_1	532_45_169	71_15_1	129_45_1922	1385_45_151	32_2_1	183_45_1
200_45_12	76_45_1	199_45_1399	635_25_44	791_45_829	596_45_12	33_45_1	18_25_78	965_15_120	288_2_23	390_25_1	532_45_188	71_15_1	129_45_1895	1385_45_146	32_2_1	183_45_1
200_45_10	76_45_1	199_45_1402	635_25_45	791_45_834	596_45_14	33_45_1	18_25_67	965_15_121	288_2_17	390_25_1	532_45_168	71_15_1	129_45_1897	1385_45_134	32_2_1	183_45_1
200_45_16	76_45_1	199_45_1400	635_25_47	791_45_817	596_45_14	33_45_1	18_25_73	965_15_119	288_2_16	390_25_1	532_45_158	71_15_1	129_45_1928	1385_45_128	32_2_1	183_45_1
200_45_10	76_45_1	199_45_1371	635_25_52	791_45_824	596_45_12	33_45_1	18_25_81	965_15_120	288_2_19	390_25_1	532_45_165	71_15_1	129_45_1940	1385_45_137	32_2_1	183_45_1
200_45_13	76_45_1	199_45_1327	635_25_44	791_45_832	596_45_13	33_45_1	18_25_80	965_15_117	288_2_22	390_25_1	532_45_152	71_15_1	129_45_1959	1385_45_138	32_2_1	183_45_1
200_45_17	76_45_1	199_45_1311	635_25_36	791_45_831	596_45_16	33_45_1	18_25_70	965_15_117	288_2_17	390_25_1	532_45_148	71_15_1	129_45_1988	1385_45_127	32_2_1	183_45_1
200_45_15	76_45_1	199_45_1307	635_25_36	791_45_831	596_45_18	33_45_1	18_25_66	965_15_119	288_2_13	390_25_1	532_45_146	71_15_1	129_45_1979	1385_45_116	32_2_1	183_45_1
200_45_9	76_45_1	199_45_1283	635_25_24	791_45_859	596_45_22	33_45_1	18_25_54	965_15_118	288_2_14	390_25_1	532_45_157	71_15_1	129_45_2017	1385_45_108	32_2_1	183_45_1
200_45_5	76_45_1	199_45_1291	635_25_21	791_45_823	596_45_15	33_45_1	18_25_63	965_15_118	288_2_10	390_25_1	532_45_145	71_15_1	129_45_2084	1385_45_108	32_2_1	183_45_1
200_45_5	76_45_1	199_45_1299	635_25_21	791_45_819	596_45_18	33_45_1	18_25_59	965_15_111	288_2_6	390_25_1	532_45_139	71_15_1	129_45_2097	1385_45_106	32_2_1	183_45_1
200_45_3	76_45_1	199_45_1319	635_25_19	791_45_796	596_45_13	33_45_1	18_25_61	965_15_115	288_2_5	390_25_1	532_45_133	71_15_1	129_45_2144	1385_45_88	32_2_1	183_45_1
200_45_8	76_45_1	199_45_1318	635_25_16	791_45_800	596_45_10	33_45_1	18_25_65	965_15_111	288_2_5	390_25_1	532_45_129	71_15_1	129_45_2169	1385_45_87	32_2_1	183_45_1
200_45_7	76_45_1	199_45_1311	635_25_16	791_45_807	596_45_13	33_45_1	18_25_67	965_15_111	288_2_4	390_25_1	532_45_104	71_15_1	129_45_2193	1385_45_92	32_2_1	183_45_1
200_45_5	76_45_1	199_45_1308	635_25_13	791_45_808	596_45_14	33_45_1	18_25_70	965_15_106	288_2_4	390_25_1	532_45_96	71_15_1	129_45_2194	1385_45_92	32_2_1	183_45_1
200_45_6	76_45_1	199_45_1306	635_25_14	791_45_839	596_45_14	33_45_1	18_25_68	965_15_98	288_2_3	390_25_1	532_45_89	71_15_1	129_45_2181	1385_45_102	32_2_1	183_45_1
200_45_5	76_45_1	199_45_1263	635_25_9	791_45_841	596_45_20	33_45_1	18_25_75	965_15_95	288_2_6	390_25_1	532_45_95	71_15_1	129_45_2203	1385_45_89	32_2_1	183_45_1
200_45_2	76_45_1	199_45_1260	635_25_6	791_45_864	596_45_18	33_45_1	18_25_71	965_15_89	288_2_8	390_25_1	532_45_98	71_15_1	129_45_2214	1385_45_83	32_2_1	183_45_1
200_45_2	76_45_1	199_45_1207	635_25_6	791_45_883	596_45_23	33_45_1	18_25_80	965_15_83	288_2_11	390_25_1	532_45_98	71_15_1	129_45_2187	1385_45_89	32_2_1	183_45_1
200_45_1	76_45_1	199_45_1200	635_25_6	791_45_897	596_45_31	33_45_1	18_25_95	965_15_83	288_2_9	390_25_1	532_45_99	71_15_1	129_45_2198	1385_45_77	32_2_1	183_45_1
200_45_4	76_45_1	199_45_1193	635_25_4	791_45_915	596_45_30	33_45_1	18_25_94	965_15_76	288_2_8	390_25_1	532_45_102	71_15_1	129_45_2190	1385_45_67	32_2_1	183_45_1
200_45_5	76_45_1	199_45_1202	635_25_3	791_45_897	596_45_29	33_45_1	18_25_97	965_15_65	288_2_3	390_25_1	532_45_98	71_15_1	129_45_2214	1385_45_71	32_2_1	183_45_1
200_45_5	76_45_1	199_45_1195	635_25_1	791_45_950	596_45_29	33_45_1	18_25_90	965_15_51	288_2_3	390_25_1	532_45_91	71_15_1	129_45_2231	1385_45_71	32_2_1	183_45_1
200_45_4	76_45_1	199_45_1215	791_45_960	596_45_29	33_45_1	18_25_90	965_15_46	288_2_2	532_45_100	71_15_1	129_45_2181	1385_45_72	32_2_1	183_45_1
200_45_4	76_45_1	199_45_1199	791_45_951	596_45_26	33_45_1	18_25_96	965_15_50	288_2_3	532_45_94	71_15_1	129_45_2227	1385_45_70	32_2_1	183_45_1
200_45_4	76_45_1	199_45_1184	791_45_930	596_45_25	33_45_1	18_25_112	965_15_52	288_2_5	532_45_91	71_15_1	129_45_2250	1385_45_70	32_2_1	183_45_1
200_45_4	76_45_1	199_45_1203	791_45_892	596_45_20	33_45_1	18_25_109	965_15_59	288_2_3	532_45_88	71_15_1	129_45_2278	1385_45_68	32_2_1	183_45_1
200_45_5	76_45_1	199_45_1225	791_45_885	596_45_21	33_45_1	18_25_101	965_15_53	288_2_2	532_45_95	71_15_1	129_45_2276	1385_45_62	32_2_1	183_45_1
200_45_6	76_45_1	199_45_1232	791_45_873	596_45_18	33_45_1	18_25_98	965_15_48	288_2_2	532_45_102	71_15_1	129_45_2270	1385_45_68	32_2_1	183_45_1
200_45_6	76_45_1	199_45_1240	791_45_886	596_45_18	33_45_1	18_25_90	965_15_61	288_2_2	532_45_94	71_15_1	129_45_2249	1385_45_73	32_2_1	183_45_1
200_45_6	199_45_1215	791_45_863	596_45_20	33_45_1	18_25_82	965_15_52	76_45_1	532_45_96	71_15_1	129_45_2321	1385_45_76	183_45_1
200_45_10	199_45_1232	791_45_846	596_45_31	33_45_1	18_25_73	965_15_46	76_45_1	532_45_95	71_15_1	129_45_2288	1385_45_86	183_45_1
200_45_10	199_45_1231	791_45_856	596_45_29	33_45_1	18_25_69	965_15_54	76_45_1	532_45_114	71_15_1	129_45_2285	1385_45_83	183_45_1
200_45_16	199_45_1230	791_45_863	596_45_27	33_45_1	18_25_68	965_15_49	76_45_1	532_45_131	71_15_1	129_45_2275	1385_45_59	183_45_1
200_45_9	199_45_1260	791_45_853	596_45_23	33_45_1	18_25_65	965_15_48	76_45_1	532_45_115	71_15_1	129_45_2275	1385_45_60	183_45_1
200_45_8	199_45_1301	791_45_843	596_45_17	33_45_1	18_25_69	965_15_53	76_45_1	532_45_106	71_15_1	129_45_2276	1385_45_67	183_45_1
200_45_8	199_45_1275	791_45_836	596_45_17	33_45_1	18_25_75	965_15_52	76_45_1	532_45_103	71_15_1	129_45_2278	1385_45_72	183_45_1
200_45_7	199_45_1277	791_45_842	596_45_20	33_45_1	18_25_80	965_15_53	76_45_1	532_45_100	71_15_1	129_45_2273	1385_45_76	183_45_1
200_45_3	199_45_1278	791_45_818	596_45_22	33_45_1	18_25_86	965_15_41	76_45_1	532_45_90	71_15_1	129_45_2324	1385_45_76	183_45_1
200_45_1	199_45_1294	791_45_850	596_45_24	33_45_1	18_25_72	965_15_44	76_45_1	532_45_104	71_15_1	129_45_2285	1385_45_80	183_45_1
200_45_1	199_45_1289	791_45_854	596_45_20	33_45_1	18_25_75	965_15_46	76_45_1	532_45_100	71_15_1	129_45_2290	1385_45_79	183_45_1
200_45_1	199_45_1268	791_45_852	596_45_18	33_45_1	18_25_60	965_15_47	76_45_1	532_45_103	71_15_1	129_45_2314	1385_45_74	183_45_1
200_45_2	199_45_1271	791_45_834	596_45_17	33_45_1	18_25_60	965_15_42	76_45_1	532_45_99	71_15_1	129_45_2334	1385_45_80	183_45_1
200_45_2	199_45_1257	791_45_815	596_45_10	33_45_1	18_25_61	965_15_42	76_45_1	532_45_106	71_15_1	129_45_2370	1385_45_83	183_45_1
965_15_46	200_45_1	199_45_1251	791_45_809	596_45_8	33_45_1	18_25_59	76_45_1	532_45_98	71_15_1	129_45_2354	1385_45_84	183_45_1
965_15_55	200_45_1	199_45_1252	791_45_785	596_45_9	33_45_1	18_25_67	76_45_1	532_45_102	71_15_1	129_45_2346	1385_45_77	183_45_1
965_15_62	200_45_1	199_45_1232	791_45_787	596_45_10	33_45_1	18_25_71	76_45_1	532_45_96	71_15_1	129_45_2348	1385_45_74	183_45_1
965_15_59	200_45_1	199_45_1220	791_45_787	596_45_11	33_45_1	18_25_65	76_45_1	532_45_96	71_15_1	129_45_2369	1385_45_74	183_45_1
965_15_52	200_45_1	199_45_1204	791_45_784	596_45_10	33_45_1	18_25_66	76_45_1	532_45_92	71_15_1	129_45_2384	1385_45_93	183_45_1
965_15_42	200_45_1	199_45_1208	791_45_791	596_45_11	33_45_1	18_25_62	76_45_1	532_45_99	71_15_1	129_45_2408	1385_45_94	183_45_1
965_15_35	200_45_1	199_45_1193	791_45_802	596_45_9	33_45_1	18_25_61	76_45_1	532_45_111	71_15_1	129_45_2425	1385_45_86	183_45_1
965_15_30	200_45_1	199_45_1215	791_45_792	596_45_9	33_45_1	18_25_66	76_45_1	532_45_112	71_15_1	129_45_2399	1385_45_95	183_45_1
965_15_43	200_45_1	199_45_1190	791_45_771	596_45_6	33_45_1	18_25_68	76_45_1	532_45_112	71_15_1	129_45_2438	1385_45_102	183_45_1
965_15_50	200_45_1	199_45_1175	791_45_777	596_45_2	33_45_1	18_25_71	76_45_1	532_45_120	71_15_1	129_45_2434	1385_45_98	183_45_1
965_15_51	200_45_1	199_45_1164	791_45_779	596_45_1	33_45_1	18_25_71	76_45_1	532_45_123	71_15_1	129_45_2408	1385_45_99	183_45_1
965_15_53	199_45_1154	791_45_770	200_45_1	33_45_1	18_25_63	76_45_1	532_45_113	71_15_1	129_45_2479	1385_45_96
965_15_51	199_45_1118	791_45_780	200_45_1	33_45_1	18_25_54	76_45_1	532_45_124	71_15_1	129_45_2491	1385_45_91
965_15_53	199_45_1108	791_45_810	200_45_1	33_45_1	18_25_46	76_45_1	532_45_117	71_15_1	129_45_2471	1385_45_98
965_15_58	199_45_1107	791_45_828	200_45_1	33_45_1	18_25_39	76_45_1	532_45_115	71_15_1	129_45_2484	1385_45_93
965_15_62	199_45_1111	791_45_813	200_45_1	33_45_1	18_25_33	76_45_1	532_45_106	71_15_1	129_45_2477	1385_45_102
965_15_68	199_45_1118	791_45_819	200_45_1	33_45_1	18_25_36	76_45_1	532_45_112	71_15_1	129_45_2474	1385_45_102
965_15_63	199_45_1132	791_45_804	200_45_1	33_45_1	18_25_30	76_45_1	532_45_108	71_15_1	129_45_2488	1385_45_103
965_15_61	199_45_1145	791_45_820	200_45_1	33_45_1	18_25_34	76_45_1	532_45_115	71_15_1	129_45_2435	1385_45_108
965_15_58	199_45_1103	791_45_851	200_45_1	33_45_1	18_25_34	76_45_1	532_45_127	71_15_1	129_45_2431	1385_45_116
965_15_54	199_45_1107	791_45_845	200_45_1	33_45_1	18_25_43	76_45_1	532_45_116	71_15_1	129_45_2455	1385_45_107
965_15_52	199_45_1116	791_45_827	200_45_1	33_45_1	18_25_43	76_45_1	532_45_100	71_15_1	129_45_2464	1385_45_119
965_15_52	199_45_1088	791_45_829	200_45_1	33_45_1	18_25_45	76_45_1	532_45_103	71_15_1	129_45_2490	1385_45_125
965_15_47	199_45_1101	791_45_835	200_45_1	33_45_1	18_25_40	76_45_1	532_45_98	71_15_1	129_45_2448	1385_45_122
965_15_44	199_45_1119	791_45_830	200_45_1	33_45_1	18_25_30	76_45_1	532_45_98	71_15_1	129_45_2442	1385_45_133
965_15_40	199_45_1124	791_45_833	200_45_1	33_45_1	18_25_27	76_45_1	532_45_95	71_15_1	129_45_2448	1385_45_133
965_15_42	199_45_1131	791_45_842	200_45_1	33_45_1	18_25_17	76_45_1	532_45_81	71_15_1	129_45_2448	1385_45_135
965_15_41	199_45_1150	791_45_834	200_45_1	33_45_1	18_25_23	76_45_1	532_45_80	71_15_1	129_45_2443	1385_45_132
965_15_52	199_45_1138	791_45_819	200_45_1	33_45_1	18_25_19	76_45_1	532_45_70	71_15_1	129_45_2461	1385_45_135
965_15_52	199_45_1162	791_45_808	200_45_1	33_45_1	18_25_13	76_45_1	532_45_65	71_15_1	129_45_2470	1385_45_129
965_15_57	199_45_1165	791_45_806	200_45_1	33_45_1	18_25_12	76_45_1	532_45_64	71_15_1	129_45_2502	1385_45_124
965_15_55	199_45_1141	791_45_833	200_45_1	33_45_1	18_25_11	76_45_1	532_45_50	71_15_1	129_45_2490	1385_45_137
965_15_60	199_45_1140	791_45_848	200_45_1	33_45_1	18_25_6	76_45_1	532_45_51	71_15_1	129_45_2484	1385_45_145
965_15_59	199_45_1137	791_45_882	200_45_1	33_45_1	18_25_5	76_45_1	532_45_59	71_15_1	129_45_2476	1385_45_145
965_15_62	199_45_1119	791_45_890	200_45_1	33_45_1	18_25_4	76_45_1	532_45_62	71_15_1	129_45_2485	1385_45_130
965_15_56	199_45_1123	791_45_906	200_45_1	33_45_1	18_25_2	76_45_1	532_45_64	71_15_1	129_45_2444	1385_45_129
965_15_47	199_45_1136	791_45_927	200_45_1	33_45_1	18_25_1	76_45_1	532_45_73	71_15_1	129_45_2415	1385_45_124
965_15_55	199_45_1126	791_45_900	200_45_1	33_45_1	18_25_2	76_45_1	532_45_70	71_15_1	129_45_2414	1385_45_124
965_15_55	199_45_1142	791_45_921	200_45_1	33_45_1	18_25_4	76_45_1	532_45_82	71_15_1	129_45_2379	1385_45_116
965_15_57	199_45_1150	791_45_925	200_45_1	33_45_1	18_25_4	76_45_1	532_45_85	71_15_1	129_45_2360	1385_45_102
965_15_59	199_45_1141	791_45_916	200_45_1	33_45_1	18_25_5	76_45_1	532_45_90	71_15_1	129_45_2378	1385_45_109
965_15_54	199_45_1127	791_45_905	200_45_1	33_45_1	18_25_6	76_45_1	532_45_90	71_15_1	129_45_2411	1385_45_93
965_15_60	199_45_1127	791_45_909	200_45_1	33_45_1	18_25_4	76_45_1	532_45_100	71_15_1	129_45_2415	1385_45_87
965_15_62	199_45_1135	791_45_926	200_45_1	33_45_1	18_25_3	76_45_1	532_45_104	71_15_1	129_45_2392	1385_45_90
965_15_54	199_45_1133	791_45_937	200_45_1	33_45_1	18_25_3	76_45_1	532_45_102	71_15_1	129_45_2425	1385_45_84
965_15_52	199_45_1121	791_45_918	200_45_1	33_45_1	76_45_1	532_45_110	71_15_1	129_45_2445	1385_45_87
965_15_46	199_45_1132	791_45_927	200_45_1	33_45_1	76_45_1	532_45_121	71_15_1	129_45_2440	1385_45_87
965_15_42	199_45_1151	791_45_932	200_45_1	33_45_1	76_45_1	532_45_109	71_15_1	129_45_2403	1385_45_79
965_15_30	199_45_1132	791_45_961	200_45_1	33_45_1	76_45_1	532_45_112	71_15_1	129_45_2397	1385_45_89
965_15_21	199_45_1191	791_45_933	200_45_1	33_45_1	76_45_1	532_45_102	71_15_1	129_45_2389	1385_45_97
965_15_20	199_45_1183	791_45_942	200_45_1	33_45_1	76_45_1	532_45_95	71_15_1	129_45_2383	1385_45_109
965_15_13	199_45_1185	791_45_923	200_45_1	33_45_1	76_45_1	532_45_85	71_15_1	129_45_2402	1385_45_114
965_15_5	199_45_1170	791_45_951	200_45_1	33_45_1	76_45_1	532_45_85	71_15_1	129_45_2413	1385_45_117
965_15_3	199_45_1171	791_45_970	200_45_1	33_45_1	76_45_1	532_45_84	71_15_1	129_45_2377	1385_45_119
965_15_4	199_45_1191	791_45_952	200_45_1	33_45_1	76_45_1	532_45_84	71_15_1	129_45_2368	1385_45_110
965_15_3	199_45_1160	791_45_942	200_45_1	33_45_1	76_45_1	532_45_82	71_15_1	129_45_2394	1385_45_102
965_15_3	199_45_1179	791_45_935	200_45_1	33_45_1	76_45_1	532_45_70	71_15_1	129_45_2420	1385_45_95
965_15_2	199_45_1201	791_45_932	200_45_1	33_45_1	76_45_1	532_45_59	71_15_1	129_45_2421	1385_45_91
965_15_4	199_45_1203	791_45_948	200_45_1	33_45_1	76_45_1	532_45_63	71_15_1	129_45_2389	1385_45_82
965_15_1	199_45_1217	791_45_919	200_45_1	33_45_1	76_45_1	532_45_62	71_15_1	129_45_2432	1385_45_80
965_15_1	199_45_1188	791_45_924	200_45_1	33_45_1	76_45_1	532_45_68	71_15_1	129_45_2444	1385_45_93
200_45_1	199_45_1182	791_45_941	33_45_1	76_45_1	532_45_65	129_45_2444	1385_45_92
200_45_1	199_45_1151	791_45_977	33_45_1	76_45_1	532_45_63	129_45_2417	1385_45_94
200_45_1	199_45_1127	791_45_966	33_45_1	76_45_1	532_45_72	129_45_2436	1385_45_96
200_45_1	199_45_1089	791_45_982	33_45_1	76_45_1	532_45_72	129_45_2488	1385_45_91
200_45_1	199_45_1091	791_45_970	33_45_1	76_45_1	532_45_78	129_45_2504	1385_45_86
200_45_1	199_45_1084	791_45_956	33_45_1	76_45_1	532_45_80	129_45_2520	1385_45_82
200_45_1	199_45_1061	791_45_959	33_45_1	76_45_1	532_45_74	129_45_2505	1385_45_91
200_45_1	199_45_1064	791_45_961	33_45_1	76_45_1	532_45_77	129_45_2522	1385_45_88
200_45_1	199_45_1087	791_45_926	33_45_1	76_45_1	532_45_86	129_45_2519	1385_45_94
200_45_1	199_45_1070	791_45_944	33_45_1	76_45_1	532_45_84	129_45_2524	1385_45_102
200_45_1	199_45_1048	791_45_951	33_45_1	76_45_1	532_45_96	129_45_2539	1385_45_100
200_45_1	199_45_1051	791_45_943	33_45_1	76_45_1	532_45_102	129_45_2505	1385_45_98
200_45_1	199_45_1054	791_45_952	33_45_1	76_45_1	532_45_105	129_45_2497	1385_45_98
200_45_1	199_45_1055	791_45_965	33_45_1	76_45_1	532_45_99	129_45_2471	1385_45_98
200_45_1	199_45_1038	791_45_967	33_45_1	76_45_1	532_45_98	129_45_2485	1385_45_101
200_45_1	199_45_1034	791_45_973	33_45_1	76_45_1	532_45_94	129_45_2471	1385_45_102
200_45_1	199_45_1045	791_45_996	33_45_1	76_45_1	532_45_106	129_45_2464	1385_45_105
200_45_1	199_45_1066	791_45_996	33_45_1	76_45_1	532_45_113	129_45_2475	1385_45_106
200_45_1	199_45_1062	791_45_1023	33_45_1	76_45_1	532_45_119	129_45_2446	1385_45_103
200_45_1	199_45_1056	791_45_1037	33_45_1	76_45_1	532_45_116	129_45_2425	1385_45_106
200_45_1	199_45_1083	791_45_1024	33_45_1	76_45_1	532_45_123	129_45_2434	1385_45_109
200_45_1	199_45_1079	791_45_1006	33_45_1	76_45_1	532_45_126	129_45_2449	1385_45_107
200_45_1	199_45_1059	791_45_1015	33_45_1	76_45_1	532_45_115	129_45_2458	1385_45_113
200_45_1	199_45_1056	791_45_1015	33_45_1	76_45_1	532_45_113	129_45_2436	1385_45_125
200_45_1	199_45_1046	791_45_1004	33_45_1	76_45_1	532_45_106	129_45_2461	1385_45_113
200_45_1	199_45_1065	791_45_1014	33_45_1	76_45_1	532_45_104	129_45_2472	1385_45_101
200_45_1	199_45_1043	791_45_1021	33_45_1	76_45_1	532_45_105	129_45_2458	1385_45_104
200_45_1	199_45_1033	791_45_999	33_45_1	76_45_1	532_45_108	129_45_2468	1385_45_106
200_45_1	199_45_1025	791_45_1019	33_45_1	76_45_1	532_45_109	129_45_2476	1385_45_104
200_45_1	199_45_1037	791_45_991	33_45_1	76_45_1	532_45_116	129_45_2465	1385_45_101
200_45_1	199_45_1047	791_45_1017	33_45_1	76_45_1	532_45_110	129_45_2450	1385_45_107
200_45_1	199_45_1034	791_45_1048	33_45_1	76_45_1	532_45_116	129_45_2403	1385_45_107
200_45_1	199_45_1038	791_45_1040	33_45_1	76_45_1	532_45_105	129_45_2430	1385_45_104
200_45_1	199_45_1057	791_45_1046	33_45_1	76_45_1	532_45_113	129_45_2382	1385_45_105
200_45_1	199_45_1061	791_45_1043	33_45_1	76_45_1	532_45_108	129_45_2414	1385_45_94
200_45_1	199_45_1008	791_45_1068	33_45_1	76_45_1	532_45_95	129_45_2460	1385_45_90
200_45_1	199_45_978	791_45_1072	33_45_1	76_45_1	532_45_97	129_45_2483	1385_45_88
200_45_1	199_45_994	791_45_1053	33_45_1	76_45_1	532_45_98	129_45_2465	1385_45_101
200_45_1	199_45_1004	791_45_1041	33_45_1	76_45_1	532_45_112	129_45_2494	1385_45_95
200_45_1	199_45_1011	791_45_1061	33_45_1	76_45_1	532_45_111	129_45_2476	1385_45_92
200_45_1	199_45_1036	791_45_1046	33_45_1	76_45_1	532_45_105	129_45_2463	1385_45_90
200_45_1	199_45_1049	791_45_1045	33_45_1	76_45_1	532_45_110	129_45_2456	1385_45_85
200_45_1	199_45_1019	791_45_1055	33_45_1	76_45_1	532_45_104	129_45_2467	1385_45_94
200_45_1	199_45_998	791_45_1060	33_45_1	76_45_1	532_45_103	129_45_2465	1385_45_93
200_45_1	199_45_1002	791_45_1030	33_45_1	76_45_1	532_45_107	129_45_2469	1385_45_93
200_45_1	199_45_996	791_45_1046	33_45_1	76_45_1	532_45_110	129_45_2471	1385_45_87
200_45_1	199_45_1023	791_45_1045	33_45_1	76_45_1	532_45_112	129_45_2454	1385_45_89
200_45_1	199_45_1046	791_45_1030	33_45_1	76_45_1	532_45_113	129_45_2465	1385_45_86
200_45_1	199_45_1074	791_45_1020	33_45_1	76_45_1	532_45_105	129_45_2440	1385_45_90
200_45_1	199_45_1066	791_45_992	33_45_1	76_45_1	532_45_103	129_45_2441	1385_45_90
200_45_1	199_45_1072	791_45_944	33_45_1	76_45_1	532_45_112	129_45_2460	1385_45_85
200_45_1	199_45_1085	791_45_964	33_45_1	76_45_1	532_45_108	129_45_2464	1385_45_96
200_45_1	199_45_1086	791_45_965	33_45_1	76_45_1	532_45_103	129_45_2473	1385_45_96
200_45_1	199_45_1104	791_45_973	33_45_1	76_45_1	532_45_101	129_45_2449	1385_45_101
200_45_1	199_45_1110	791_45_969	33_45_1	76_45_1	532_45_99	129_45_2457	1385_45_101
200_45_1	199_45_1107	791_45_988	33_45_1	76_45_1	532_45_112	129_45_2436	1385_45_91
200_45_1	199_45_1081	791_45_1005	33_45_1	76_45_1	532_45_104	129_45_2448	1385_45_91
200_45_1	199_45_1065	791_45_1010	33_45_1	76_45_1	532_45_89	129_45_2436	1385_45_90
200_45_1	199_45_1058	791_45_994	33_45_1	76_45_1	532_45_81	129_45_2483	1385_45_93
200_45_1	199_45_1031	791_45_1002	33_45_1	76_45_1	532_45_70	129_45_2503	1385_45_95
200_45_1	199_45_1052	791_45_1001	33_45_1	76_45_1	532_45_63	129_45_2494	1385_45_97
200_45_1	199_45_1069	791_45_1004	33_45_1	76_45_1	532_45_74	129_45_2471	1385_45_95
200_45_1	199_45_1058	791_45_1004	33_45_1	76_45_1	532_45_74	129_45_2480	1385_45_91
200_45_1	199_45_1052	791_45_1007	33_45_1	76_45_1	532_45_80	129_45_2487	1385_45_89
200_45_1	199_45_1088	791_45_968	33_45_1	76_45_1	532_45_77	129_45_2475	1385_45_87
200_45_1	199_45_1091	791_45_979	33_45_1	76_45_1	532_45_74	129_45_2484	1385_45_87
200_45_1	199_45_1073	791_45_1015	33_45_1	76_45_1	532_45_76	129_45_2468	1385_45_84
200_45_1	199_45_1058	791_45_1051	33_45_1	76_45_1	532_45_77	129_45_2459	1385_45_85
200_45_1	199_45_1062	791_45_1057	33_45_1	76_45_1	532_45_101	129_45_2431	1385_45_78
200_45_1	199_45_1085	791_45_1058	33_45_1	76_45_1	532_45_108	129_45_2382	1385_45_78
200_45_1	199_45_1135	791_45_1027	33_45_1	76_45_1	532_45_113	129_45_2393	1385_45_72
200_45_1	199_45_1114	791_45_1029	33_45_1	76_45_1	532_45_109	129_45_2420	1385_45_58
200_45_1	199_45_1122	791_45_1030	33_45_1	76_45_1	532_45_120	129_45_2407	1385_45_58
200_45_1	199_45_1099	791_45_1045	33_45_1	76_45_1	532_45_108	129_45_2418	1385_45_55
200_45_1	199_45_1123	791_45_1027	33_45_1	76_45_1	532_45_106	129_45_2437	1385_45_56
200_45_1	199_45_1130	791_45_1044	33_45_1	76_45_1	532_45_101	129_45_2413	1385_45_66
200_45_1	199_45_1138	791_45_1042	33_45_1	76_45_1	532_45_85	129_45_2423	1385_45_60
200_45_1	199_45_1144	791_45_1024	33_45_1	76_45_1	532_45_95	129_45_2401	1385_45_57
200_45_1	199_45_1159	791_45_1019	33_45_1	76_45_1	532_45_92	129_45_2389	1385_45_55
200_45_1	199_45_1165	791_45_1057	33_45_1	76_45_1	532_45_99	129_45_2342	1385_45_59
200_45_1	199_45_1146	791_45_1045	33_45_1	76_45_1	532_45_93	129_45_2370	1385_45_68
200_45_1	199_45_1157	791_45_1036	33_45_1	76_45_1	532_45_81	129_45_2380	1385_45_72
200_45_1	199_45_1142	791_45_1039	33_45_1	76_45_1	532_45_75	129_45_2379	1385_45_74
200_45_1	199_45_1112	791_45_1082	33_45_1	76_45_1	532_45_82	129_45_2358	1385_45_76
200_45_1	199_45_1118	791_45_1078	33_45_1	76_45_1	532_45_87	129_45_2349	1385_45_79
200_45_1	199_45_1121	791_45_1072	33_45_1	76_45_1	532_45_88	129_45_2331	1385_45_80
200_45_1	199_45_1121	791_45_1068	33_45_1	76_45_1	532_45_93	129_45_2345	1385_45_80
200_45_1	199_45_1116	791_45_1041	33_45_1	76_45_1	532_45_102	129_45_2357	1385_45_78
200_45_1	199_45_1132	791_45_1058	33_45_1	76_45_1	532_45_95	129_45_2355	1385_45_75
200_45_1	199_45_1124	791_45_1069	33_45_1	76_45_1	532_45_91	129_45_2354	1385_45_76
200_45_1	199_45_1126	791_45_1105	33_45_1	76_45_1	532_45_101	129_45_2316	1385_45_65
200_45_1	199_45_1127	791_45_1107	33_45_1	76_45_1	532_45_100	129_45_2346	1385_45_67
200_45_1	199_45_1102	791_45_1130	33_45_1	76_45_1	532_45_98	129_45_2357	1385_45_59
200_45_1	199_45_1107	791_45_1123	33_45_1	76_45_1	532_45_96	129_45_2336	1385_45_60
200_45_1	199_45_1109	791_45_1122	33_45_1	76_45_1	532_45_104	129_45_2324	1385_45_56
200_45_1	199_45_1111	791_45_1104	33_45_1	76_45_1	532_45_106	129_45_2330	1385_45_57
200_45_1	199_45_1124	791_45_1102	33_45_1	76_45_1	532_45_98	129_45_2302	1385_45_61
200_45_1	199_45_1132	791_45_1094	33_45_1	76_45_1	532_45_98	129_45_2318	1385_45_58
200_45_1	199_45_1162	791_45_1101	33_45_1	76_45_1	532_45_111	129_45_2272	1385_45_51
200_45_1	199_45_1138	791_45_1129	33_45_1	76_45_1	532_45_109	129_45_2287	1385_45_61
200_45_1	199_45_1126	791_45_1110	33_45_1	76_45_1	532_45_103	129_45_2313	1385_45_59
200_45_1	199_45_1133	791_45_1066	33_45_1	76_45_1	532_45_83	129_45_2383	1385_45_52
200_45_1	199_45_1098	791_45_1054	33_45_1	76_45_1	532_45_94	129_45_2413	1385_45_45
200_45_1	199_45_1058	791_45_1055	33_45_1	76_45_1	532_45_102	129_45_2417	1385_45_50
200_45_1	199_45_1034	791_45_1054	33_45_1	76_45_1	532_45_105	129_45_2461	1385_45_44
200_45_1	199_45_1053	791_45_1054	33_45_1	76_45_1	532_45_113	129_45_2432	1385_45_42
200_45_1	199_45_1039	791_45_1082	33_45_1	76_45_1	532_45_116	129_45_2440	1385_45_42
200_45_1	199_45_1054	791_45_1067	33_45_1	76_45_1	532_45_107	129_45_2453	1385_45_38
200_45_1	199_45_1083	791_45_1047	33_45_1	76_45_1	532_45_111	129_45_2424	1385_45_44
200_45_1	199_45_1077	791_45_1053	33_45_1	76_45_1	532_45_107	129_45_2465	1385_45_53
200_45_1	199_45_1055	791_45_1064	33_45_1	76_45_1	532_45_94	129_45_2464	1385_45_54
200_45_1	199_45_1005	791_45_1090	33_45_1	76_45_1	532_45_101	129_45_2481	1385_45_49
200_45_1	199_45_1003	791_45_1081	33_45_1	76_45_1	532_45_109	129_45_2472	1385_45_49
200_45_1	199_45_996	791_45_1104	33_45_1	76_45_1	532_45_106	129_45_2445	1385_45_45
200_45_1	199_45_1007	791_45_1082	33_45_1	76_45_1	532_45_116	129_45_2443	1385_45_43
200_45_1	199_45_998	791_45_1021	33_45_1	76_45_1	532_45_106	129_45_2529	1385_45_44
200_45_1	199_45_998	791_45_1009	33_45_1	76_45_1	532_45_121	129_45_2526	1385_45_41
200_45_1	199_45_1007	791_45_999	33_45_1	76_45_1	532_45_113	129_45_2513	1385_45_48
200_45_1	199_45_1032	791_45_1004	33_45_1	76_45_1	532_45_118	129_45_2477	1385_45_45
200_45_1	199_45_1055	791_45_986	33_45_1	76_45_1	532_45_113	129_45_2503	1385_45_44
200_45_1	199_45_1063	791_45_993	33_45_1	76_45_1	532_45_119	129_45_2505	1385_45_47
200_45_1	199_45_1087	791_45_968	33_45_1	76_45_1	532_45_122	129_45_2506	1385_45_43
200_45_1	199_45_1102	791_45_959	33_45_1	76_45_1	532_45_112	129_45_2482	1385_45_42
200_45_1	199_45_1105	791_45_974	33_45_1	76_45_1	532_45_103	129_45_2453	1385_45_47
200_45_1	199_45_1107	791_45_988	33_45_1	76_45_1	532_45_114	129_45_2455	1385_45_53
200_45_1	199_45_1106	791_45_974	33_45_1	76_45_1	532_45_116	129_45_2470	1385_45_44
200_45_1	199_45_1112	791_45_948	33_45_1	76_45_1	532_45_112	129_45_2505	1385_45_39
200_45_1	199_45_1110	791_45_937	33_45_1	76_45_1	532_45_122	129_45_2479	1385_45_44
200_45_1	199_45_1080	791_45_949	33_45_1	76_45_1	532_45_125	129_45_2499	1385_45_49
200_45_1	199_45_1077	791_45_984	33_45_1	76_45_1	532_45_128	129_45_2478	1385_45_47
200_45_1	199_45_1116	791_45_959	33_45_1	76_45_1	532_45_126	129_45_2485	1385_45_50
200_45_1	199_45_1105	791_45_987	33_45_1	76_45_1	532_45_139	129_45_2459	1385_45_46
200_45_1	199_45_1110	791_45_961	33_45_1	76_45_1	532_45_137	129_45_2481	1385_45_48
200_45_1	199_45_1094	791_45_965	33_45_1	76_45_1	532_45_127	129_45_2482	1385_45_51
200_45_1	199_45_1086	791_45_938	33_45_1	76_45_1	532_45_135	129_45_2508	1385_45_41
200_45_1	199_45_1098	791_45_935	33_45_1	76_45_1	532_45_137	129_45_2482	1385_45_34
200_45_1	199_45_1113	791_45_937	33_45_1	76_45_1	532_45_124	129_45_2437	1385_45_36
200_45_1	199_45_1141	791_45_930	33_45_1	76_45_1	532_45_112	129_45_2461	1385_45_43
200_45_1	199_45_1156	791_45_915	33_45_1	76_45_1	532_45_106	129_45_2484	1385_45_35
200_45_1	199_45_1166	791_45_899	33_45_1	76_45_1	532_45_115	129_45_2477	1385_45_35
200_45_1	199_45_1152	791_45_891	33_45_1	76_45_1	532_45_111	129_45_2517	1385_45_34
200_45_1	199_45_1168	791_45_873	33_45_1	76_45_1	532_45_98	129_45_2552	1385_45_30
200_45_1	199_45_1152	791_45_860	33_45_1	76_45_1	532_45_90	129_45_2572	1385_45_27
200_45_1	199_45_1136	791_45_884	33_45_1	76_45_1	532_45_82	129_45_2580	1385_45_37
200_45_1	199_45_1135	791_45_868	33_45_1	76_45_1	532_45_87	129_45_2603	1385_45_35
200_45_1	199_45_1137	791_45_869	33_45_1	76_45_1	532_45_87	129_45_2576	1385_45_38
200_45_1	199_45_1092	791_45_900	33_45_1	76_45_1	532_45_81	129_45_2606	1385_45_48
200_45_1	199_45_1134	791_45_884	33_45_1	76_45_1	532_45_80	129_45_2583	1385_45_63
200_45_1	199_45_1142	791_45_830	33_45_1	76_45_1	532_45_92	129_45_2610	1385_45_65
200_45_1	199_45_1148	791_45_844	33_45_1	76_45_1	532_45_96	129_45_2591	1385_45_67
200_45_1	199_45_1129	791_45_889	33_45_1	76_45_1	532_45_93	129_45_2573	1385_45_56
200_45_1	199_45_1145	791_45_869	33_45_1	76_45_1	532_45_85	129_45_2578	1385_45_59
200_45_1	199_45_1136	791_45_869	33_45_1	76_45_1	532_45_95	129_45_2563	1385_45_53
200_45_1	199_45_1142	791_45_862	33_45_1	76_45_1	532_45_106	129_45_2560	1385_45_57
200_45_1	199_45_1153	791_45_851	33_45_1	76_45_1	532_45_100	129_45_2604	1385_45_47
200_45_1	199_45_1135	791_45_854	33_45_1	76_45_1	532_45_101	129_45_2594	1385_45_53
200_45_1	199_45_1130	791_45_845	33_45_1	76_45_1	532_45_112	129_45_2597	1385_45_49
200_45_1	199_45_1149	791_45_843	33_45_1	76_45_1	532_45_107	129_45_2589	1385_45_49
200_45_1	199_45_1141	791_45_831	33_45_1	76_45_1	532_45_111	129_45_2590	1385_45_52
200_45_1	199_45_1116	791_45_841	33_45_1	76_45_1	532_45_110	129_45_2593	1385_45_54
200_45_1	199_45_1109	791_45_853	33_45_1	76_45_1	532_45_111	129_45_2584	1385_45_58
200_45_1	199_45_1117	791_45_874	33_45_1	76_45_1	532_45_101	129_45_2581	1385_45_63
200_45_1	199_45_1099	791_45_903	33_45_1	76_45_1	532_45_94	129_45_2571	1385_45_63
200_45_1	199_45_1089	791_45_913	33_45_1	76_45_1	532_45_96	129_45_2564	1385_45_56
200_45_1	199_45_1099	791_45_890	33_45_1	76_45_1	532_45_93	129_45_2575	1385_45_55
200_45_1	199_45_1050	791_45_879	33_45_1	76_45_1	532_45_88	129_45_2598	1385_45_62
200_45_1	199_45_1035	791_45_871	33_45_1	76_45_1	532_45_89	129_45_2622	1385_45_67
200_45_1	199_45_1026	791_45_879	33_45_1	76_45_1	532_45_95	129_45_2620	1385_45_76
200_45_1	199_45_1002	791_45_882	33_45_1	76_45_1	532_45_85	129_45_2624	1385_45_72
200_45_1	199_45_1003	791_45_832	33_45_1	76_45_1	532_45_72	129_45_2697	1385_45_77
200_45_1	199_45_997	791_45_855	33_45_1	76_45_1	532_45_65	129_45_2723	1385_45_73
200_45_1	199_45_999	791_45_851	33_45_1	76_45_1	532_45_63	129_45_2739	1385_45_69
200_45_1	199_45_982	791_45_889	33_45_1	76_45_1	532_45_58	129_45_2723	1385_45_73
200_45_1	199_45_961	791_45_900	33_45_1	76_45_1	532_45_65	129_45_2728	1385_45_91
200_45_1	199_45_964	791_45_878	33_45_1	76_45_1	532_45_64	129_45_2718	1385_45_87
200_45_1	199_45_993	791_45_863	33_45_1	76_45_1	532_45_81	129_45_2683	1385_45_93
200_45_1	199_45_1035	791_45_859	33_45_1	76_45_1	532_45_92	129_45_2632	1385_45_102
200_45_1	199_45_1026	791_45_866	33_45_1	76_45_1	532_45_93	129_45_2631	1385_45_106
200_45_1	199_45_1031	791_45_871	33_45_1	76_45_1	532_45_88	129_45_2637	1385_45_102
200_45_1	199_45_1029	791_45_856	33_45_1	76_45_1	532_45_84	129_45_2651	1385_45_110
200_45_1	199_45_984	791_45_859	33_45_1	76_45_1	532_45_84	129_45_2662	1385_45_115
200_45_1	199_45_945	791_45_876	33_45_1	76_45_1	532_45_81	129_45_2683	1385_45_124
200_45_1	199_45_964	791_45_850	33_45_1	76_45_1	532_45_81	129_45_2699	1385_45_126
200_45_1	199_45_983	791_45_840	33_45_1	76_45_1	532_45_85	129_45_2662	1385_45_145
200_45_1	199_45_996	791_45_826	33_45_1	76_45_1	532_45_73	129_45_2672	1385_45_151
200_45_1	199_45_1023	791_45_779	33_45_1	76_45_1	532_45_81	129_45_2691	1385_45_148
200_45_1	199_45_1074	791_45_739	33_45_1	76_45_1	532_45_84	129_45_2699	1385_45_129
200_45_1	199_45_1066	791_45_739	33_45_1	76_45_1	532_45_81	129_45_2684	1385_45_126
200_45_1	199_45_1054	791_45_734	33_45_1	76_45_1	532_45_88	129_45_2693	1385_45_119
200_45_1	199_45_1066	791_45_750	33_45_1	76_45_1	532_45_85	129_45_2679	1385_45_113
200_45_1	199_45_1070	791_45_771	33_45_1	76_45_1	532_45_81	129_45_2684	1385_45_105
200_45_1	199_45_1106	791_45_765	33_45_1	76_45_1	532_45_68	129_45_2679	1385_45_113
200_45_1	199_45_1135	791_45_738	33_45_1	76_45_1	532_45_71	129_45_2682	1385_45_111
200_45_1	199_45_1192	791_45_703	33_45_1	76_45_1	532_45_62	129_45_2669	1385_45_114
200_45_1	199_45_1214	791_45_697	33_45_1	76_45_1	532_45_60	129_45_2645	1385_45_113
200_45_1	199_45_1225	791_45_697	33_45_1	76_45_1	532_45_48	129_45_2602	1385_45_119
200_45_1	199_45_1200	791_45_713	33_45_1	76_45_1	532_45_49	129_45_2613	1385_45_113
200_45_1	199_45_1228	791_45_706	33_45_1	76_45_1	532_45_36	129_45_2592	1385_45_125
200_45_1	199_45_1196	791_45_725	33_45_1	76_45_1	532_45_36	129_45_2645	1385_45_104
200_45_1	199_45_1162	791_45_760	33_45_1	76_45_1	532_45_48	129_45_2632	1385_45_108
200_45_1	199_45_1144	791_45_784	33_45_1	76_45_1	532_45_46	129_45_2605	1385_45_119
200_45_1	199_45_1134	791_45_769	33_45_1	76_45_1	532_45_51	129_45_2639	1385_45_106
200_45_1	199_45_1160	791_45_761	33_45_1	76_45_1	532_45_53	129_45_2629	1385_45_101
200_45_1	199_45_1151	791_45_760	33_45_1	76_45_1	532_45_61	129_45_2641	1385_45_96
200_45_1	199_45_1147	791_45_715	33_45_1	76_45_1	532_45_61	129_45_2658	1385_45_101
200_45_1	199_45_1177	791_45_706	33_45_1	76_45_1	532_45_71	129_45_2622	1385_45_111
200_45_1	199_45_1173	791_45_704	33_45_1	76_45_1	532_45_67	129_45_2595	1385_45_124
200_45_1	199_45_1177	791_45_710	33_45_1	76_45_1	532_45_65	129_45_2609	1385_45_118
200_45_1	199_45_1204	791_45_708	33_45_1	76_45_1	532_45_72	129_45_2607	1385_45_106
200_45_1	199_45_1197	791_45_723	33_45_1	76_45_1	532_45_75	129_45_2633	1385_45_101
200_45_1	199_45_1186	791_45_758	33_45_1	76_45_1	532_45_74	129_45_2631	1385_45_103
200_45_1	199_45_1200	791_45_723	33_45_1	76_45_1	532_45_84	129_45_2628	1385_45_108
200_45_1	199_45_1176	791_45_740	33_45_1	76_45_1	532_45_89	129_45_2639	1385_45_110
200_45_1	199_45_1159	791_45_756	33_45_1	76_45_1	532_45_94	129_45_2610	1385_45_113
200_45_1	199_45_1173	791_45_773	33_45_1	76_45_1	532_45_94	129_45_2587	1385_45_116
200_45_1	199_45_1192	791_45_770	33_45_1	76_45_1	532_45_81	129_45_2568	1385_45_121
200_45_1	199_45_1215	791_45_768	33_45_1	76_45_1	532_45_74	129_45_2526	1385_45_125
200_45_1	199_45_1192	791_45_754	33_45_1	76_45_1	532_45_74	129_45_2564	1385_45_134
200_45_1	199_45_1153	791_45_804	33_45_1	76_45_1	532_45_69	129_45_2548	1385_45_139
200_45_1	199_45_1120	791_45_839	33_45_1	76_45_1	532_45_60	129_45_2535	1385_45_153
200_45_1	199_45_1075	791_45_875	33_45_1	76_45_1	532_45_66	129_45_2542	1385_45_144
200_45_1	199_45_1082	791_45_860	33_45_1	76_45_1	532_45_63	129_45_2550	1385_45_151
200_45_1	199_45_1083	791_45_891	33_45_1	76_45_1	532_45_66	129_45_2526	1385_45_156
200_45_1	199_45_1082	791_45_866	33_45_1	76_45_1	532_45_63	129_45_2566	1385_45_156
200_45_1	199_45_1081	791_45_885	33_45_1	76_45_1	532_45_56	129_45_2596	1385_45_140
200_45_1	199_45_1084	791_45_878	33_45_1	76_45_1	532_45_50	129_45_2589	1385_45_146
200_45_1	199_45_1077	791_45_882	33_45_1	76_45_1	532_45_46	129_45_2564	1385_45_155
200_45_1	199_45_1090	791_45_894	33_45_1	76_45_1	532_45_38	129_45_2547	1385_45_157
200_45_1	199_45_1110	791_45_863	33_45_1	76_45_1	532_45_38	129_45_2560	1385_45_152
200_45_1	199_45_1143	791_45_846	33_45_1	76_45_1	532_45_39	129_45_2547	1385_45_136
200_45_1	199_45_1130	791_45_874	33_45_1	76_45_1	532_45_29	129_45_2551	1385_45_117
200_45_1	199_45_1118	791_45_850	33_45_1	76_45_1	532_45_32	129_45_2616	1385_45_107
200_45_1	199_45_1116	791_45_873	33_45_1	76_45_1	532_45_33	129_45_2619	1385_45_109
200_45_1	199_45_1104	791_45_871	33_45_1	76_45_1	532_45_31	129_45_2657	1385_45_98
200_45_1	199_45_1082	791_45_857	33_45_1	76_45_1	532_45_33	129_45_2683	1385_45_96
200_45_1	199_45_1077	791_45_836	33_45_1	76_45_1	532_45_36	129_45_2659	1385_45_110
200_45_1	199_45_1044	791_45_849	33_45_1	76_45_1	532_45_34	129_45_2651	1385_45_131
200_45_1	199_45_1008	791_45_857	33_45_1	76_45_1	532_45_35	129_45_2677	1385_45_114
200_45_1	199_45_1008	791_45_853	33_45_1	76_45_1	532_45_38	129_45_2687	1385_45_137
200_45_1	199_45_1033	791_45_847	33_45_1	76_45_1	532_45_31	129_45_2667	1385_45_141
200_45_1	199_45_1008	791_45_868	33_45_1	76_45_1	532_45_33	129_45_2649	1385_45_153
200_45_1	199_45_1002	791_45_863	33_45_1	76_45_1	532_45_31	129_45_2624	1385_45_160
200_45_1	199_45_990	791_45_887	33_45_1	76_45_1	532_45_26	129_45_2619	1385_45_160
200_45_1	199_45_993	791_45_880	33_45_1	76_45_1	532_45_25	129_45_2658	1385_45_154
200_45_1	199_45_967	791_45_910	33_45_1	76_45_1	532_45_21	129_45_2691	1385_45_143
200_45_1	199_45_983	791_45_910	33_45_1	76_45_1	532_45_20	129_45_2701	1385_45_133
200_45_1	199_45_1010	791_45_894	33_45_1	76_45_1	532_45_13	129_45_2698	1385_45_130
200_45_1	199_45_980	791_45_925	33_45_1	76_45_1	532_45_15	129_45_2713	1385_45_135
200_45_1	199_45_993	791_45_915	33_45_1	76_45_1	532_45_14	129_45_2714	1385_45_126
200_45_1	199_45_964	791_45_891	33_45_1	76_45_1	532_45_13	129_45_2757	1385_45_127
200_45_1	199_45_987	791_45_873	33_45_1	76_45_1	532_45_13	129_45_2759	1385_45_119
200_45_1	199_45_1002	791_45_885	33_45_1	76_45_1	532_45_13	129_45_2704	1385_45_121
200_45_1	199_45_985	791_45_876	33_45_1	76_45_1	532_45_15	129_45_2724	1385_45_124
200_45_1	199_45_945	791_45_898	33_45_1	76_45_1	532_45_12	129_45_2759	1385_45_121
200_45_1	199_45_948	791_45_904	33_45_1	76_45_1	532_45_11	129_45_2739	1385_45_140
200_45_1	199_45_958	791_45_878	33_45_1	76_45_1	532_45_9	129_45_2758	1385_45_139
200_45_1	199_45_972	791_45_882	33_45_1	76_45_1	532_45_10	129_45_2709	1385_45_142
200_45_1	199_45_977	791_45_846	33_45_1	76_45_1	532_45_14	129_45_2709	1385_45_151
200_45_1	199_45_1001	791_45_825	33_45_1	76_45_1	532_45_14	129_45_2734	1385_45_131
200_45_1	199_45_1011	791_45_807	33_45_1	76_45_1	532_45_9	129_45_2794	1385_45_117
200_45_1	199_45_1012	791_45_778	33_45_1	76_45_1	532_45_8	129_45_2829	1385_45_113
200_45_1	199_45_989	791_45_805	33_45_1	76_45_1	532_45_14	129_45_2808	1385_45_123
200_45_1	199_45_982	791_45_810	33_45_1	76_45_1	532_45_13	129_45_2797	1385_45_128
200_45_1	199_45_990	791_45_821	33_45_1	76_45_1	532_45_10	129_45_2783	1385_45_132
200_45_1	199_45_995	791_45_839	33_45_1	76_45_1	532_45_12	129_45_2743	1385_45_148
200_45_1	199_45_1001	791_45_835	33_45_1	76_45_1	532_45_13	129_45_2738	1385_45_147
200_45_1	199_45_964	791_45_841	33_45_1	76_45_1	532_45_12	129_45_2760	1385_45_156
200_45_1	199_45_990	791_45_840	33_45_1	76_45_1	532_45_5	129_45_2724	1385_45_148
200_45_1	199_45_1011	791_45_830	33_45_1	76_45_1	532_45_6	129_45_2696	1385_45_159
200_45_1	199_45_996	791_45_833	33_45_1	76_45_1	532_45_8	129_45_2683	1385_45_168
200_45_1	199_45_982	791_45_855	33_45_1	76_45_1	532_45_12	129_45_2666	1385_45_172
200_45_1	199_45_965	791_45_863	33_45_1	76_45_1	532_45_12	129_45_2701	1385_45_157
200_45_1	199_45_992	791_45_868	33_45_1	76_45_1	532_45_14	129_45_2675	1385_45_157
200_45_1	199_45_960	791_45_880	33_45_1	76_45_1	532_45_14	129_45_2682	1385_45_172
200_45_1	199_45_920	791_45_909	33_45_1	76_45_1	532_45_14	129_45_2702	1385_45_176
200_45_1	199_45_934	791_45_893	33_45_1	76_45_1	532_45_16	129_45_2701	1385_45_171
200_45_1	199_45_932	791_45_882	33_45_1	76_45_1	532_45_12	129_45_2708	1385_45_173
200_45_1	199_45_973	791_45_855	33_45_1	76_45_1	532_45_12	129_45_2708	1385_45_170
200_45_1	199_45_990	791_45_853	33_45_1	76_45_1	532_45_10	129_45_2698	1385_45_179
200_45_1	199_45_1022	791_45_833	33_45_1	76_45_1	532_45_7	129_45_2669	1385_45_186
200_45_1	199_45_1056	791_45_819	33_45_1	76_45_1	532_45_6	129_45_2687	1385_45_182
200_45_1	199_45_1033	791_45_836	33_45_1	76_45_1	532_45_7	129_45_2723	1385_45_173
200_45_1	199_45_978	791_45_857	33_45_1	76_45_1	532_45_8	129_45_2749	1385_45_165
200_45_1	199_45_1033	791_45_790	33_45_1	76_45_1	532_45_8	129_45_2735	1385_45_170
200_45_1	199_45_1038	791_45_762	33_45_1	76_45_1	532_45_6	129_45_2739	1385_45_168
200_45_1	199_45_984	791_45_792	33_45_1	76_45_1	532_45_4	129_45_2759	1385_45_173
200_45_1	199_45_972	791_45_780	33_45_1	76_45_1	532_45_8	129_45_2790	1385_45_154
200_45_1	199_45_969	791_45_801	33_45_1	76_45_1	532_45_9	129_45_2802	1385_45_148
200_45_1	199_45_930	791_45_795	33_45_1	76_45_1	532_45_14	129_45_2817	1385_45_163
200_45_1	199_45_966	791_45_775	33_45_1	76_45_1	532_45_16	129_45_2771	1385_45_164
200_45_1	199_45_969	791_45_786	33_45_1	76_45_1	532_45_13	129_45_2746	1385_45_172
200_45_1	199_45_944	791_45_838	33_45_1	76_45_1	532_45_14	129_45_2699	1385_45_172
200_45_1	199_45_980	791_45_838	33_45_1	76_45_1	532_45_11	129_45_2691	1385_45_171
200_45_1	199_45_989	791_45_865	33_45_1	76_45_1	532_45_8	129_45_2681	1385_45_175
200_45_1	199_45_1004	791_45_850	33_45_1	76_45_1	532_45_13	129_45_2661	1385_45_181
200_45_1	199_45_1004	791_45_867	33_45_1	76_45_1	532_45_16	129_45_2638	1385_45_175
200_45_1	199_45_1004	791_45_864	33_45_1	76_45_1	532_45_22	129_45_2634	1385_45_186
200_45_1	199_45_1015	791_45_875	33_45_1	76_45_1	532_45_25	129_45_2629	1385_45_174
200_45_1	199_45_1023	791_45_852	33_45_1	76_45_1	532_45_24	129_45_2626	1385_45_174
200_45_1	199_45_1017	791_45_872	33_45_1	76_45_1	532_45_16	129_45_2615	1385_45_192
200_45_1	199_45_1004	791_45_886	33_45_1	76_45_1	532_45_22	129_45_2593	1385_45_199
200_45_1	199_45_1021	791_45_897	33_45_1	76_45_1	532_45_16	129_45_2569	1385_45_197
200_45_1	199_45_1009	791_45_911	33_45_1	76_45_1	532_45_14	129_45_2588	1385_45_201
200_45_1	199_45_981	791_45_923	33_45_1	76_45_1	532_45_16	129_45_2578	1385_45_212
200_45_1	199_45_963	791_45_922	33_45_1	76_45_1	532_45_12	129_45_2610	1385_45_223
200_45_1	199_45_945	791_45_938	33_45_1	76_45_1	532_45_19	129_45_2610	1385_45_230
200_45_1	199_45_943	791_45_931	33_45_1	76_45_1	532_45_20	129_45_2615	1385_45_228
200_45_1	199_45_937	791_45_939	33_45_1	76_45_1	532_45_21	129_45_2620	1385_45_223
200_45_1	199_45_938	791_45_913	33_45_1	76_45_1	532_45_13	129_45_2611	1385_45_212
200_45_1	199_45_952	791_45_907	33_45_1	76_45_1	532_45_13	129_45_2603	1385_45_221
200_45_1	199_45_955	791_45_900	33_45_1	76_45_1	532_45_17	129_45_2597	1385_45_227
200_45_1	199_45_966	791_45_890	33_45_1	76_45_1	532_45_19	129_45_2557	1385_45_241
200_45_1	199_45_965	791_45_923	33_45_1	76_45_1	532_45_21	129_45_2558	1385_45_234
200_45_1	199_45_963	791_45_919	33_45_1	76_45_1	532_45_18	129_45_2574	1385_45_242
200_45_1	199_45_958	791_45_908	33_45_1	76_45_1	532_45_25	129_45_2584	1385_45_250
200_45_1	199_45_962	791_45_895	33_45_1	76_45_1	532_45_24	129_45_2578	1385_45_253
200_45_1	199_45_963	791_45_880	33_45_1	76_45_1	532_45_25	129_45_2613	1385_45_236
200_45_1	199_45_999	791_45_860	33_45_1	76_45_1	532_45_27	129_45_2564	1385_45_250
200_45_1	199_45_990	791_45_879	33_45_1	76_45_1	532_45_30	129_45_2556	1385_45_254
200_45_1	199_45_1023	791_45_872	33_45_1	76_45_1	532_45_33	129_45_2519	1385_45_254
200_45_1	199_45_1024	791_45_863	33_45_1	76_45_1	532_45_33	129_45_2542	1385_45_245
200_45_1	199_45_1060	791_45_862	33_45_1	76_45_1	532_45_30	129_45_2528	1385_45_249
200_45_1	199_45_1080	791_45_841	33_45_1	76_45_1	532_45_27	129_45_2559	1385_45_232
200_45_1	199_45_1091	791_45_823	33_45_1	76_45_1	532_45_26	129_45_2530	1385_45_239
200_45_1	199_45_1126	791_45_842	33_45_1	76_45_1	532_45_18	129_45_2503	1385_45_248
200_45_1	199_45_1090	791_45_796	33_45_1	76_45_1	532_45_16	129_45_2558	1385_45_243
200_45_1	199_45_1071	791_45_763	33_45_1	76_45_1	532_45_15	129_45_2567	1385_45_253
200_45_1	199_45_1076	791_45_755	33_45_1	76_45_1	532_45_12	129_45_2585	1385_45_262
200_45_1	199_45_1111	791_45_741	33_45_1	76_45_1	532_45_17	129_45_2542	1385_45_263
200_45_1	199_45_1156	791_45_717	33_45_1	76_45_1	532_45_13	129_45_2537	1385_45_240
200_45_1	199_45_1185	791_45_682	33_45_1	76_45_1	532_45_16	129_45_2568	1385_45_247
200_45_1	199_45_1194	791_45_698	33_45_1	76_45_1	532_45_12	129_45_2532	1385_45_255
200_45_1	199_45_1208	791_45_689	33_45_1	76_45_1	532_45_9	129_45_2534	1385_45_266
200_45_1	199_45_1222	791_45_690	33_45_1	76_45_1	532_45_8	129_45_2521	1385_45_259
200_45_1	199_45_1187	791_45_689	33_45_1	76_45_1	532_45_11	129_45_2577	1385_45_261
200_45_1	199_45_1164	791_45_699	33_45_1	76_45_1	532_45_10	129_45_2611	1385_45_250
200_45_1	199_45_1150	791_45_672	33_45_1	76_45_1	532_45_9	129_45_2652	1385_45_252
200_45_1	199_45_1171	791_45_673	33_45_1	76_45_1	532_45_11	129_45_2638	1385_45_240
200_45_1	199_45_1182	791_45_703	33_45_1	76_45_1	532_45_9	129_45_2590	1385_45_235
200_45_1	199_45_1176	791_45_747	33_45_1	76_45_1	532_45_8	129_45_2556	1385_45_231
200_45_1	199_45_1179	791_45_740	33_45_1	76_45_1	532_45_11	129_45_2587	1385_45_225
200_45_1	199_45_1155	791_45_737	33_45_1	76_45_1	532_45_7	129_45_2613	1385_45_218
200_45_1	199_45_1114	791_45_753	33_45_1	76_45_1	532_45_4	129_45_2639	1385_45_221
200_45_1	199_45_1100	791_45_725	33_45_1	76_45_1	532_45_4	129_45_2678	1385_45_221
200_45_1	199_45_1110	791_45_756	33_45_1	76_45_1	532_45_2	129_45_2604	1385_45_229
200_45_1	199_45_1090	791_45_748	33_45_1	76_45_1	532_45_2	129_45_2617	1385_45_229
200_45_1	199_45_1113	791_45_732	33_45_1	76_45_1	532_45_1	129_45_2605	1385_45_228
200_45_1	199_45_1129	791_45_749	33_45_1	76_45_1	532_45_1	129_45_2596	1385_45_237
200_45_1	199_45_1140	791_45_747	33_45_1	76_45_1	532_45_1	129_45_2602	1385_45_234
200_45_1	199_45_1158	791_45_798	33_45_1	76_45_1	532_45_2	129_45_2548	1385_45_221
200_45_1	199_45_1166	791_45_828	33_45_1	76_45_1	532_45_1	129_45_2488	1385_45_226
200_45_1	199_45_1162	791_45_806	33_45_1	76_45_1	532_45_1	129_45_2529	1385_45_222
1385_45_222	76_45_1	199_45_1172	791_45_769	129_45_2572
1385_45_229	76_45_1	199_45_1137	791_45_804	129_45_2581
1385_45_220	76_45_1	199_45_1114	791_45_840	129_45_2576
1385_45_196	76_45_1	199_45_1113	791_45_853	129_45_2587
1385_45_186	76_45_1	199_45_1131	791_45_853	129_45_2573
1385_45_187	76_45_1	199_45_1128	791_45_853	129_45_2560
1385_45_190	76_45_1	199_45_1142	791_45_845	129_45_2534
1385_45_197	76_45_1	199_45_1154	791_45_813	129_45_2568
1385_45_198	76_45_1	199_45_1113	791_45_860	129_45_2563
1385_45_198	76_45_1	199_45_1108	791_45_840	129_45_2590
1385_45_194	76_45_1	199_45_1106	791_45_817	129_45_2626
1385_45_201	76_45_1	199_45_1128	791_45_821	129_45_2601
1385_45_205	76_45_1	199_45_1185	791_45_779	129_45_2543
1385_45_204	76_45_1	199_45_1193	791_45_738	129_45_2584
1385_45_216	76_45_1	199_45_1234	791_45_689	129_45_2587
1385_45_226	76_45_1	199_45_1221	791_45_676	129_45_2606
1385_45_231	76_45_1	199_45_1230	791_45_669	129_45_2583
1385_45_225	76_45_1	199_45_1190	791_45_689	129_45_2583
1385_45_212	76_45_1	199_45_1188	791_45_717	129_45_2592
1385_45_208	76_45_1	199_45_1195	791_45_730	129_45_2598
1385_45_212	76_45_1	199_45_1203	791_45_737	129_45_2580
1385_45_213	76_45_1	199_45_1198	791_45_774	129_45_2571
1385_45_208	76_45_1	199_45_1198	791_45_773	129_45_2556
1385_45_198	76_45_1	199_45_1200	791_45_774	129_45_2554
1385_45_197	76_45_1	199_45_1178	791_45_789	129_45_2549
1385_45_212	76_45_1	199_45_1199	791_45_782	129_45_2533
1385_45_202	76_45_1	199_45_1210	791_45_761	129_45_2542
1385_45_210	76_45_1	199_45_1207	791_45_731	129_45_2571
1385_45_190	76_45_1	199_45_1239	791_45_713	129_45_2564
1385_45_204	76_45_1	199_45_1219	791_45_739	129_45_2564
1385_45_197	76_45_1	199_45_1182	791_45_754	129_45_2581
1385_45_190	76_45_1	199_45_1196	791_45_758	129_45_2593
1385_45_204	76_45_1	199_45_1188	791_45_765	129_45_2551
1385_45_210	76_45_1	199_45_1160	791_45_789	129_45_2535
1385_45_215	76_45_1	199_45_1156	791_45_823	129_45_2524
1385_45_206	76_45_1	199_45_1178	791_45_790	129_45_2541
1385_45_198	76_45_1	199_45_1188	791_45_787	129_45_2546
1385_45_198	76_45_1	199_45_1177	791_45_747	129_45_2549
1385_45_197	76_45_1	199_45_1184	791_45_768	129_45_2523
1385_45_189	76_45_1	199_45_1164	791_45_764	129_45_2548
1385_45_195	76_45_1	199_45_1182	791_45_721	129_45_2552
1385_45_176	76_45_1	199_45_1189	791_45_714	129_45_2606
1385_45_161	76_45_1	199_45_1190	791_45_708	129_45_2660
1385_45_167	76_45_1	199_45_1195	791_45_710	129_45_2660
1385_45_146	76_45_1	199_45_1218	791_45_697	129_45_2674
1385_45_133	76_45_1	199_45_1226	791_45_695	129_45_2654
1385_45_133	76_45_1	199_45_1234	791_45_709	129_45_2618
1385_45_130	76_45_1	199_45_1260	791_45_683	129_45_2640
1385_45_125	76_45_1	199_45_1298	791_45_717	129_45_2609
1385_45_119	76_45_1	199_45_1289	791_45_712	129_45_2597
1385_45_112	76_45_1	199_45_1272	791_45_705	129_45_2617
1385_45_122	76_45_1	199_45_1265	791_45_666	129_45_2622
1385_45_132	76_45_1	199_45_1312	791_45_657	129_45_2598
1385_45_144	76_45_1	199_45_1316	791_45_660	129_45_2624
1385_45_138	76_45_1	199_45_1298	791_45_653	129_45_2626
1385_45_132	76_45_1	199_45_1301	791_45_665	129_45_2626
1385_45_121	76_45_1	199_45_1281	791_45_653	129_45_2681
1385_45_109	76_45_1	199_45_1250	791_45_641	129_45_2718
1385_45_109	76_45_1	199_45_1282	791_45_642	129_45_2675
1385_45_125	76_45_1	199_45_1271	791_45_615	129_45_2692
1385_45_124	76_45_1	199_45_1286	791_45_651	129_45_2635
1385_45_112	76_45_1	199_45_1303	791_45_655	129_45_2654
1385_45_112	76_45_1	199_45_1297	791_45_632	129_45_2658
1385_45_109	76_45_1	199_45_1266	791_45_659	129_45_2658
1385_45_110	76_45_1	199_45_1252	791_45_646	129_45_2682
1385_45_126	76_45_1	199_45_1266	791_45_644	129_45_2642
1385_45_137	76_45_1	199_45_1225	791_45_648	129_45_2711
1385_45_146	76_45_1	199_45_1239	791_45_649	129_45_2690
1385_45_133	76_45_1	199_45_1273	791_45_656	129_45_2702
1385_45_137	76_45_1	199_45_1284	791_45_644	129_45_2703
1385_45_130	76_45_1	199_45_1307	791_45_618	129_45_2679
1385_45_131	76_45_1	199_45_1344	791_45_606	129_45_2656
1385_45_137	76_45_1	199_45_1302	791_45_621	129_45_2658
1385_45_129	76_45_1	199_45_1293	791_45_641	129_45_2681
1385_45_130	76_45_1	199_45_1260	791_45_653	129_45_2671
1385_45_149	76_45_1	199_45_1242	791_45_667	129_45_2644
1385_45_150	76_45_1	199_45_1267	791_45_649	129_45_2644
1385_45_148	76_45_1	199_45_1243	791_45_643	129_45_2666
1385_45_153	76_45_1	199_45_1227	791_45_637	129_45_2690
1385_45_137	76_45_1	199_45_1253	791_45_609	129_45_2708
1385_45_133	76_45_1	199_45_1286	791_45_623	129_45_2689
1385_45_142	76_45_1	199_45_1262	791_45_636	129_45_2695
1385_45_134	76_45_1	199_45_1276	791_45_630	129_45_2703
1385_45_127	76_45_1	199_45_1276	791_45_649	129_45_2687
1385_45_119	76_45_1	199_45_1251	791_45_648	129_45_2687
1385_45_112	76_45_1	199_45_1261	791_45_635	129_45_2695
1385_45_111	76_45_1	199_45_1258	791_45_633	129_45_2692
1385_45_107	76_45_1	199_45_1289	791_45_643	129_45_2705
1385_45_97	76_45_1	199_45_1313	791_45_663	129_45_2642
1385_45_85	76_45_1	199_45_1280	791_45_666	129_45_2681
1385_45_81	76_45_1	199_45_1283	791_45_689	129_45_2658
1385_45_60	76_45_1	199_45_1279	791_45_694	129_45_2700
1385_45_53	76_45_1	199_45_1265	791_45_682	129_45_2735
1385_45_46	76_45_1	199_45_1252	791_45_668	129_45_2789
1385_45_42	76_45_1	199_45_1212	791_45_669	129_45_2804
1385_45_44	76_45_1	199_45_1213	791_45_672	129_45_2783
1385_45_39	76_45_1	199_45_1230	791_45_679	129_45_2785
1385_45_33	76_45_1	199_45_1214	791_45_681	129_45_2774
1385_45_29	76_45_1	199_45_1207	791_45_662	129_45_2799
1385_45_31	76_45_1	199_45_1236	791_45_634	129_45_2824
1385_45_36	76_45_1	199_45_1193	791_45_652	129_45_2832
1385_45_31	76_45_1	199_45_1183	791_45_686	129_45_2831
1385_45_31	76_45_1	199_45_1190	791_45_651	129_45_2824
1385_45_34	76_45_1	199_45_1191	791_45_633	129_45_2837
1385_45_42	76_45_1	199_45_1251	791_45_601	129_45_2805
1385_45_52	76_45_1	199_45_1265	791_45_609	129_45_2764
1385_45_51	76_45_1	199_45_1274	791_45_616	129_45_2747
1385_45_64	76_45_1	199_45_1294	791_45_586	129_45_2730
1385_45_68	76_45_1	199_45_1285	791_45_603	129_45_2707
1385_45_68	76_45_1	199_45_1276	791_45_613	129_45_2726
1385_45_61	76_45_1	199_45_1262	791_45_617	129_45_2763
1385_45_65	76_45_1	199_45_1243	791_45_602	129_45_2795
1385_45_65	76_45_1	199_45_1246	791_45_609	129_45_2805
1385_45_70	76_45_1	199_45_1270	791_45_620	129_45_2776
1385_45_60	76_45_1	199_45_1273	791_45_642	129_45_2784
1385_45_60	76_45_1	199_45_1271	791_45_674	129_45_2750
1385_45_64	76_45_1	199_45_1222	791_45_658	129_45_2773
1385_45_60	76_45_1	199_45_1213	791_45_696	129_45_2751
1385_45_52	76_45_1	199_45_1210	791_45_688	129_45_2748
1385_45_50	76_45_1	199_45_1192	791_45_704	129_45_2736
1385_45_46	76_45_1	199_45_1168	791_45_707	129_45_2754
1385_45_45	76_45_1	199_45_1168	791_45_705	129_45_2762
1385_45_38	76_45_1	199_45_1122	791_45_718	129_45_2803
1385_45_33	76_45_1	199_45_1128	791_45_732	129_45_2807
1385_45_30	76_45_1	199_45_1159	791_45_733	129_45_2804
1385_45_29	76_45_1	199_45_1136	791_45_705	129_45_2859
1385_45_33	76_45_1	199_45_1096	791_45_705	129_45_2894
1385_45_28	76_45_1	199_45_1076	791_45_694	129_45_2913
1385_45_23	76_45_1	199_45_1097	791_45_686	129_45_2909
1385_45_24	76_45_1	199_45_1109	791_45_680	129_45_2893
1385_45_21	76_45_1	199_45_1098	791_45_649	129_45_2927
1385_45_19	76_45_1	199_45_1102	791_45_660	129_45_2914
1385_45_15	76_45_1	199_45_1131	791_45_657	129_45_2881
1385_45_15	76_45_1	199_45_1125	791_45_669	129_45_2884
1385_45_19	76_45_1	199_45_1105	791_45_656	129_45_2913
1385_45_18	76_45_1	199_45_1099	791_45_682	129_45_2891
1385_45_18	76_45_1	199_45_1083	791_45_706	129_45_2863
1385_45_17	76_45_1	199_45_1092	791_45_666	129_45_2913
1385_45_17	76_45_1	199_45_1088	791_45_665	129_45_2910
1385_45_18	76_45_1	199_45_1102	791_45_643	129_45_2935
1385_45_24	76_45_1	199_45_1144	791_45_625	129_45_2918
1385_45_26	76_45_1	199_45_1178	791_45_622	129_45_2920
1385_45_26	76_45_1	199_45_1182	791_45_607	129_45_2906
1385_45_26	76_45_1	199_45_1170	791_45_601	129_45_2912
1385_45_24	76_45_1	199_45_1199	791_45_621	129_45_2899
1385_45_28	76_45_1	199_45_1251	791_45_621	129_45_2865
1385_45_24	76_45_1	199_45_1274	791_45_588	129_45_2854
1385_45_23	76_45_1	199_45_1280	791_45_565	129_45_2884
1385_45_23	76_45_1	199_45_1277	791_45_578	129_45_2856
1385_45_23	76_45_1	199_45_1262	791_45_593	129_45_2848
1385_45_23	76_45_1	199_45_1257	791_45_582	129_45_2868
1385_45_20	76_45_1	199_45_1233	791_45_612	129_45_2847
1385_45_14	76_45_1	199_45_1204	791_45_608	129_45_2873
1385_45_17	76_45_1	199_45_1195	791_45_596	129_45_2898
1385_45_14	76_45_1	199_45_1170	791_45_617	129_45_2920
1385_45_16	76_45_1	199_45_1105	791_45_665	129_45_2934
1385_45_14	76_45_1	199_45_1118	791_45_682	129_45_2913
1385_45_16	76_45_1	199_45_1084	791_45_673	129_45_2921
1385_45_15	76_45_1	199_45_1070	791_45_669	129_45_2945
1385_45_10	76_45_1	199_45_1076	791_45_649	129_45_2962
1385_45_8	76_45_1	199_45_1122	791_45_644	129_45_2957
1385_45_4	76_45_1	199_45_1109	791_45_624	129_45_3004
1385_45_2	76_45_1	199_45_1100	791_45_625	129_45_3016
1385_45_1	76_45_1	199_45_1103	791_45_634	129_45_2994
129_45_2993	199_45_1102	791_45_630
129_45_3048	199_45_1077	791_45_626
129_45_3040	199_45_1072	791_45_622
129_45_3043	199_45_1069	791_45_619
129_45_3037	199_45_1066	791_45_597
129_45_3078	199_45_1055	791_45_578
129_45_3082	199_45_1053	791_45_581
129_45_3103	199_45_1023	791_45_554
129_45_3118	199_45_1018	791_45_576
129_45_3145	199_45_989	791_45_603
129_45_3179	199_45_969	791_45_611
129_45_3134	199_45_989	791_45_631
129_45_3109	199_45_985	791_45_646
129_45_3135	199_45_1004	791_45_607
129_45_3163	199_45_948	791_45_622
129_45_3159	199_45_939	791_45_613
129_45_3108	199_45_960	791_45_626
129_45_3104	199_45_943	791_45_629
129_45_3117	199_45_948	791_45_610
129_45_3099	199_45_942	791_45_618
129_45_3120	199_45_935	791_45_629
129_45_3103	199_45_961	791_45_623
129_45_3112	199_45_943	791_45_617
129_45_3078	199_45_961	791_45_641
129_45_3120	199_45_953	791_45_622
129_45_3122	199_45_945	791_45_644
129_45_3135	199_45_929	791_45_641
129_45_3137	199_45_923	791_45_646
129_45_3169	199_45_907	791_45_651
129_45_3147	199_45_906	791_45_647
129_45_3173	199_45_905	791_45_634
129_45_3199	199_45_897	791_45_611
129_45_3193	199_45_922	791_45_613
129_45_3209	199_45_886	791_45_625
129_45_3227	199_45_872	791_45_632
129_45_3227	199_45_872	791_45_626
129_45_3233	199_45_882	791_45_602
129_45_3202	199_45_898	791_45_604
129_45_3208	199_45_904	791_45_592
129_45_3225	199_45_898	791_45_598
129_45_3254	199_45_901	791_45_570
129_45_3245	199_45_891	791_45_581
129_45_3224	199_45_893	791_45_583
129_45_3239	199_45_901	791_45_539
129_45_3223	199_45_936	791_45_544
129_45_3220	199_45_943	791_45_550
129_45_3205	199_45_946	791_45_547
129_45_3238	199_45_936	791_45_533
129_45_3226	199_45_954	791_45_515
129_45_3234	199_45_949	791_45_525
129_45_3255	199_45_942	791_45_523
129_45_3278	199_45_947	791_45_501
129_45_3298	199_45_967	791_45_470
129_45_3320	199_45_950	791_45_472
129_45_3366	199_45_905	791_45_460
129_45_3367	199_45_882	791_45_469
129_45_3375	199_45_911	791_45_451
129_45_3399	199_45_902	791_45_455
129_45_3382	199_45_895	791_45_463
129_45_3394	199_45_889	791_45_448
129_45_3423	199_45_857	791_45_445
129_45_3417	199_45_861	791_45_452
129_45_3378	199_45_890	791_45_485
129_45_3369	199_45_884	791_45_466
129_45_3380	199_45_877	791_45_457
129_45_3372	199_45_860	791_45_484
129_45_3388	199_45_854	791_45_461
129_45_3388	199_45_866	791_45_443
129_45_3399	199_45_875	791_45_427
129_45_3428	199_45_842	791_45_422
129_45_3439	199_45_842	791_45_414
129_45_3472	199_45_828	791_45_402
129_45_3454	199_45_834	791_45_433
129_45_3448	199_45_838	791_45_430
129_45_3431	199_45_849	791_45_418
129_45_3430	199_45_853	791_45_405
129_45_3442	199_45_862	791_45_378
129_45_3425	199_45_878	791_45_349
129_45_3436	199_45_887	791_45_339
129_45_3474	199_45_897	791_45_332
129_45_3458	199_45_915	791_45_337
129_45_3455	199_45_902	791_45_344
129_45_3467	199_45_911	791_45_326
129_45_3443	199_45_941	791_45_330
129_45_3446	199_45_926	791_45_324
129_45_3463	199_45_905	791_45_339
129_45_3447	199_45_915	791_45_329
129_45_3435	199_45_952	791_45_315
129_45_3432	199_45_954	791_45_334
129_45_3445	199_45_945	791_45_356
129_45_3427	199_45_937	791_45_355
129_45_3418	199_45_925	791_45_338
129_45_3431	199_45_921	791_45_327
129_45_3465	199_45_901	791_45_339
129_45_3463	199_45_907	791_45_341
129_45_3472	199_45_906	791_45_337
129_45_3487	199_45_899	791_45_334
129_45_3507	199_45_881	791_45_317
129_45_3524	199_45_889	791_45_302
129_45_3504	199_45_917	791_45_284
129_45_3505	199_45_905	791_45_291
129_45_3499	199_45_895	791_45_290
129_45_3507	199_45_906	791_45_290
129_45_3517	199_45_934	791_45_280
129_45_3524	199_45_934	791_45_284
129_45_3527	199_45_935	791_45_279
129_45_3523	199_45_957	791_45_266
129_45_3546	199_45_918	791_45_267
129_45_3531	199_45_913	791_45_283
129_45_3553	199_45_886	791_45_289
129_45_3558	199_45_858	791_45_311
129_45_3574	199_45_843	791_45_319
129_45_3516	199_45_889	791_45_327
129_45_3528	199_45_890	791_45_322
129_45_3516	199_45_884	791_45_341
129_45_3519	199_45_860	791_45_339
129_45_3518	199_45_861	791_45_349
129_45_3530	199_45_865	791_45_327
129_45_3566	199_45_835	791_45_335
129_45_3514	199_45_855	791_45_336
129_45_3525	199_45_848	791_45_342
129_45_3538	199_45_853	791_45_337
129_45_3524	199_45_850	791_45_348
129_45_3556	199_45_836	791_45_342
129_45_3598	199_45_810	791_45_319
129_45_3575	199_45_824	791_45_323
129_45_3612	199_45_815	791_45_303
129_45_3620	199_45_793	791_45_288
129_45_3600	199_45_805	791_45_288
129_45_3627	199_45_808	791_45_267
129_45_3619	199_45_817	791_45_281
129_45_3631	199_45_851	791_45_267
129_45_3579	199_45_861	791_45_283
129_45_3574	199_45_834	791_45_312
129_45_3579	199_45_833	791_45_315
129_45_3628	199_45_809	791_45_310
129_45_3608	199_45_819	791_45_305
129_45_3601	199_45_806	791_45_313
129_45_3578	199_45_822	791_45_311
129_45_3585	199_45_825	791_45_301
129_45_3627	199_45_801	791_45_301
129_45_3656	199_45_795	791_45_294
129_45_3650	199_45_800	791_45_284
129_45_3637	199_45_802	791_45_286
129_45_3662	199_45_777	791_45_262
129_45_3664	199_45_770	791_45_275
129_45_3626	199_45_808	791_45_277
129_45_3592	199_45_813	791_45_295
129_45_3597	199_45_812	791_45_292
129_45_3578	199_45_837	791_45_290
129_45_3583	199_45_868	791_45_288
129_45_3612	199_45_827	791_45_278
129_45_3631	199_45_821	791_45_263
129_45_3676	199_45_820	791_45_250
129_45_3697	199_45_786	791_45_251
129_45_3691	199_45_797	791_45_261
129_45_3674	199_45_783	791_45_275
129_45_3673	199_45_770	791_45_271
129_45_3666	199_45_789	791_45_266
129_45_3608	199_45_841	791_45_256
129_45_3629	199_45_842	791_45_231
129_45_3638	199_45_835	791_45_229
129_45_3631	199_45_850	791_45_237
129_45_3624	199_45_875	791_45_249
129_45_3618	199_45_874	791_45_244
129_45_3642	199_45_869	791_45_236
129_45_3647	199_45_861	791_45_239
129_45_3650	199_45_832	791_45_232
129_45_3695	199_45_806	791_45_226
129_45_3701	199_45_825	791_45_210
129_45_3692	199_45_824	791_45_226
129_45_3701	199_45_823	791_45_212
129_45_3701	199_45_826	791_45_185
129_45_3697	199_45_814	791_45_188
129_45_3728	199_45_808	791_45_164
129_45_3746	199_45_787	791_45_162
129_45_3745	199_45_810	791_45_159
129_45_3738	199_45_828	791_45_172
129_45_3759	199_45_832	791_45_156
129_45_3706	199_45_845	791_45_174
129_45_3681	199_45_865	791_45_179
129_45_3665	199_45_870	791_45_168
129_45_3667	199_45_867	791_45_173
129_45_3691	199_45_842	791_45_174
129_45_3730	199_45_817	791_45_166
129_45_3745	199_45_789	791_45_154
129_45_3767	199_45_787	791_45_151
129_45_3812	199_45_752	791_45_163
129_45_3812	199_45_758	791_45_158
129_45_3871	199_45_755	791_45_129
129_45_3918	199_45_721	791_45_124
129_45_3938	199_45_683	791_45_115
129_45_3947	199_45_669	791_45_118
129_45_3928	199_45_662	791_45_121
129_45_3941	199_45_664	791_45_123
129_45_3929	199_45_658	791_45_121
129_45_3991	199_45_651	791_45_114
129_45_3976	199_45_641	791_45_110
129_45_3967	199_45_616	791_45_128
129_45_3973	199_45_642	791_45_127
129_45_3996	199_45_598	791_45_131
129_45_3961	199_45_599	791_45_147
129_45_3945	199_45_619	791_45_136
129_45_3959	199_45_634	791_45_130
129_45_3957	199_45_636	791_45_139
129_45_3947	199_45_651	791_45_131
129_45_3938	199_45_656	791_45_140
129_45_3930	199_45_646	791_45_148
129_45_3904	199_45_652	791_45_140
129_45_3896	199_45_648	791_45_147
129_45_3880	199_45_675	791_45_143
129_45_3895	199_45_680	791_45_137
129_45_3938	199_45_649	791_45_149
129_45_3932	199_45_676	791_45_136
129_45_3950	199_45_665	791_45_123
129_45_3939	199_45_651	791_45_131
129_45_3905	199_45_660	791_45_135
129_45_3906	199_45_685	791_45_147
129_45_3916	199_45_654	791_45_144
129_45_3951	199_45_634	791_45_149
129_45_3936	199_45_619	791_45_146
129_45_3964	199_45_619	791_45_148
129_45_4002	199_45_607	791_45_137
129_45_4021	199_45_588	791_45_134
129_45_4017	199_45_596	791_45_132
129_45_4048	199_45_567	791_45_111
129_45_4027	199_45_560	791_45_113
129_45_4036	199_45_553	791_45_123
129_45_4081	199_45_540	791_45_103
129_45_4076	199_45_560	791_45_91
129_45_4083	199_45_550	791_45_95
129_45_4096	199_45_546	791_45_96
129_45_4122	199_45_514	791_45_97
129_45_4108	199_45_534	791_45_86
129_45_4076	199_45_551	791_45_106
129_45_4068	199_45_548	791_45_102
129_45_4061	199_45_559	791_45_104
129_45_4064	199_45_556	791_45_105
129_45_4079	199_45_556	791_45_102
129_45_4044	199_45_561	791_45_99
129_45_4003	199_45_566	791_45_103
129_45_4016	199_45_563	791_45_99
129_45_4037	199_45_530	791_45_113
129_45_4090	199_45_497	791_45_118
129_45_4098	199_45_518	791_45_115
129_45_4076	199_45_524	791_45_115
129_45_4048	199_45_536	791_45_122
129_45_4056	199_45_529	791_45_122
129_45_4026	199_45_557	791_45_108
129_45_4069	199_45_533	791_45_108
129_45_4063	199_45_549	791_45_100
129_45_4082	199_45_558	791_45_88
129_45_4086	199_45_550	791_45_85
129_45_4078	199_45_567	791_45_92
129_45_4084	199_45_566	791_45_94
129_45_4042	199_45_586	791_45_105
129_45_4028	199_45_581	791_45_112
129_45_4020	199_45_581	791_45_109
129_45_4055	199_45_558	791_45_110
129_45_4060	199_45_554	791_45_107
129_45_4058	199_45_563	791_45_110
129_45_4050	199_45_550	791_45_110
129_45_4041	199_45_537	791_45_115
129_45_4051	199_45_534	791_45_107
129_45_4067	199_45_551	791_45_89
129_45_4093	199_45_551	791_45_96
129_45_4089	199_45_566	791_45_90
129_45_4036	199_45_582	791_45_104
129_45_4049	199_45_585	791_45_107
129_45_4063	199_45_573	791_45_93
129_45_4063	199_45_565	791_45_95
129_45_4041	199_45_570	791_45_86
129_45_4039	199_45_567	791_45_88
129_45_4030	199_45_555	791_45_112
129_45_4082	199_45_520	791_45_108
129_45_4072	199_45_509	791_45_113
129_45_4020	199_45_541	791_45_124
129_45_4042	199_45_550	791_45_113
129_45_4057	199_45_529	791_45_109
129_45_4065	199_45_523	791_45_124
129_45_4062	199_45_508	791_45_128
129_45_4041	199_45_526	791_45_119
129_45_4054	199_45_509	791_45_136
129_45_4068	199_45_497	791_45_133
129_45_4074	199_45_502	791_45_130
129_45_4086	199_45_476	791_45_134
129_45_4082	199_45_490	791_45_119
129_45_4110	199_45_471	791_45_128
129_45_4120	199_45_494	791_45_112
129_45_4102	199_45_494	791_45_107
129_45_4104	199_45_508	791_45_112
129_45_4107	199_45_484	791_45_117
129_45_4121	199_45_479	791_45_103
129_45_4146	199_45_490	791_45_96
129_45_4161	199_45_494	791_45_103
129_45_4175	199_45_463	791_45_100
129_45_4171	199_45_470	791_45_108
129_45_4148	199_45_477	791_45_105
129_45_4135	199_45_470	791_45_110
129_45_4169	199_45_443	791_45_112
129_45_4173	199_45_445	791_45_115
129_45_4186	199_45_454	791_45_104
129_45_4199	199_45_462	791_45_89
129_45_4169	199_45_483	791_45_91
129_45_4144	199_45_466	791_45_101
129_45_4150	199_45_454	791_45_108
129_45_4102	199_45_478	791_45_103
129_45_4115	199_45_486	791_45_112
129_45_4115	199_45_506	791_45_122
129_45_4130	199_45_497	791_45_109
129_45_4102	199_45_506	791_45_106
129_45_4086	199_45_510	791_45_113
129_45_4096	199_45_499	791_45_114
129_45_4076	199_45_521	791_45_120
129_45_4081	199_45_515	791_45_136
129_45_4039	199_45_525	791_45_147
129_45_4038	199_45_518	791_45_163
129_45_4036	199_45_498	791_45_177
129_45_4058	199_45_474	791_45_180
129_45_4083	199_45_476	791_45_174
129_45_4087	199_45_492	791_45_184
129_45_4075	199_45_466	791_45_194
129_45_4096	199_45_450	791_45_187
129_45_4099	199_45_446	791_45_196
129_45_4078	199_45_446	791_45_206
129_45_4042	199_45_468	791_45_195
129_45_4028	199_45_473	791_45_186
129_45_4078	199_45_445	791_45_185
129_45_4102	199_45_450	791_45_187
129_45_4094	199_45_443	791_45_183
129_45_4083	199_45_439	791_45_184
129_45_4079	199_45_452	791_45_186
129_45_4078	199_45_447	791_45_196
129_45_4048	199_45_436	791_45_196
129_45_4051	199_45_455	791_45_190
129_45_4048	199_45_487	791_45_185
129_45_4051	199_45_493	791_45_195
129_45_4046	199_45_489	791_45_186
129_45_4067	199_45_489	791_45_172
129_45_4070	199_45_452	791_45_187
129_45_4086	199_45_449	791_45_179
129_45_4087	199_45_434	791_45_171
129_45_4101	199_45_426	791_45_169
129_45_4165	199_45_393	791_45_153
129_45_4180	199_45_397	791_45_148
129_45_4210	199_45_383	791_45_142
129_45_4246	199_45_389	791_45_123
129_45_4242	199_45_381	791_45_118
129_45_4192	199_45_401	791_45_120
129_45_4166	199_45_413	791_45_128
129_45_4146	199_45_406	791_45_122
129_45_4150	199_45_412	791_45_124
129_45_4156	199_45_402	791_45_138
129_45_4142	199_45_417	791_45_140
129_45_4154	199_45_409	791_45_132
129_45_4146	199_45_421	791_45_125
129_45_4213	199_45_404	791_45_122
129_45_4177	199_45_443	791_45_131
129_45_4155	199_45_456	791_45_135
129_45_4162	199_45_468	791_45_128
129_45_4152	199_45_460	791_45_139
129_45_4144	199_45_458	791_45_132
129_45_4096	199_45_478	791_45_128
129_45_4093	199_45_476	791_45_123
129_45_4130	199_45_479	791_45_108
129_45_4142	199_45_466	791_45_97
129_45_4143	199_45_465	791_45_97
129_45_4183	199_45_444	791_45_104
129_45_4172	199_45_438	791_45_110
129_45_4176	199_45_435	791_45_108
129_45_4198	199_45_428	791_45_105
129_45_4198	199_45_408	791_45_102
129_45_4176	199_45_426	791_45_97
129_45_4182	199_45_436	791_45_82
129_45_4211	199_45_438	791_45_69
129_45_4197	199_45_438	791_45_76
129_45_4215	199_45_442	791_45_65
129_45_4240	199_45_451	791_45_58
129_45_4211	199_45_481	791_45_65
129_45_4208	199_45_481	791_45_68
129_45_4212	199_45_468	791_45_67
129_45_4219	199_45_438	791_45_57
129_45_4216	199_45_438	791_45_50
129_45_4237	199_45_431	791_45_46
129_45_4202	199_45_436	791_45_51
129_45_4244	199_45_429	791_45_52
129_45_4235	199_45_431	791_45_67
129_45_4251	199_45_432	791_45_71
129_45_4263	199_45_420	791_45_69
129_45_4257	199_45_398	791_45_75
129_45_4228	199_45_405	791_45_82
129_45_4226	199_45_407	791_45_81
129_45_4253	199_45_402	791_45_79
129_45_4279	199_45_383	791_45_91
129_45_4242	199_45_376	791_45_88
129_45_4257	199_45_368	791_45_89
129_45_4295	199_45_352	791_45_77
129_45_4289	199_45_356	791_45_65
129_45_4317	199_45_343	791_45_70
129_45_4312	199_45_348	791_45_70
129_45_4301	199_45_367	791_45_64
129_45_4316	199_45_352	791_45_62
129_45_4329	199_45_363	791_45_68
129_45_4353	199_45_342	791_45_69
129_45_4364	199_45_349	791_45_55
129_45_4356	199_45_333	791_45_54
129_45_4311	199_45_340	791_45_43
129_45_4298	199_45_344	791_45_42
129_45_4296	199_45_362	791_45_48
129_45_4292	199_45_353	791_45_60
129_45_4270	199_45_365	791_45_61
129_45_4262	199_45_369	791_45_62
129_45_4295	199_45_357	791_45_62
129_45_4323	199_45_354	791_45_57
129_45_4336	199_45_356	791_45_55
129_45_4327	199_45_371	791_45_49
129_45_4337	199_45_348	791_45_47
129_45_4329	199_45_340	791_45_56
129_45_4324	199_45_324	791_45_51
129_45_4330	199_45_326	791_45_55
129_45_4314	199_45_325	791_45_42
129_45_4368	199_45_323	791_45_36
129_45_4341	199_45_353	791_45_30
129_45_4303	199_45_362	791_45_30
129_45_4297	199_45_366	791_45_35
129_45_4288	199_45_388	791_45_29
129_45_4318	199_45_389	791_45_29
129_45_4290	199_45_383	791_45_36
129_45_4307	199_45_367	791_45_42
129_45_4324	199_45_372	791_45_32
129_45_4350	199_45_356	791_45_38
129_45_4333	199_45_354	791_45_38
129_45_4286	199_45_370	791_45_25
129_45_4311	199_45_355	791_45_23
129_45_4303	199_45_370	791_45_17
129_45_4290	199_45_376	791_45_14
129_45_4309	199_45_376	791_45_16
129_45_4311	199_45_376	791_45_14
129_45_4255	199_45_428	791_45_13
129_45_4280	199_45_417	791_45_12
129_45_4314	199_45_414	791_45_15
129_45_4294	199_45_433	791_45_15
129_45_4248	199_45_431	791_45_11
129_45_4252	199_45_431	791_45_8
129_45_4272	199_45_423	791_45_7
129_45_4289	199_45_422	791_45_1
129_45_4314	199_45_395	791_45_2
129_45_4332	199_45_371	791_45_2
129_45_4298	199_45_379	791_45_3
129_45_4317	199_45_394	791_45_3
129_45_4333	199_45_383	791_45_3
129_45_4336	199_45_382	791_45_4
129_45_4366	199_45_348	791_45_4
129_45_4350	199_45_345	791_45_7
129_45_4365	199_45_327	791_45_9
129_45_4396	199_45_318	791_45_9
129_45_4402	199_45_312	791_45_11
129_45_4410	199_45_307	791_45_12
129_45_4386	199_45_304	791_45_13
129_45_4394	199_45_315	791_45_13
129_45_4383	199_45_324	791_45_15
129_45_4358	199_45_342	791_45_15
129_45_4365	199_45_345	791_45_14
129_45_4364	199_45_359	791_45_10
129_45_4378	199_45_349	791_45_8
129_45_4382	199_45_352	791_45_9
129_45_4349	199_45_371	791_45_6
129_45_4357	199_45_361	791_45_10
129_45_4348	199_45_358	791_45_14
129_45_4333	199_45_354	791_45_14
129_45_4314	199_45_357	791_45_10
129_45_4320	199_45_353	791_45_13
129_45_4288	199_45_365	791_45_10
129_45_4314	199_45_376	791_45_10
129_45_4293	199_45_379	791_45_10
129_45_4323	199_45_363	791_45_13
129_45_4340	199_45_373	791_45_13
129_45_4365	199_45_361	791_45_10
129_45_4363	199_45_355	791_45_7
129_45_4371	199_45_363	791_45_3
129_45_4343	199_45_373	791_45_2
129_45_4343	199_45_380	791_45_1
129_45_4321	199_45_397
129_45_4350	199_45_411
129_45_4346	199_45_399
129_45_4361	199_45_394
129_45_4370	199_45_392
129_45_4369	199_45_382
129_45_4343	199_45_397
129_45_4333	199_45_411
129_45_4304	199_45_413
129_45_4301	199_45_423
129_45_4316	199_45_429
129_45_4320	199_45_413
129_45_4326	199_45_401
129_45_4315	199_45_419
129_45_4302	199_45_423
129_45_4345	199_45_408
129_45_4350	199_45_404
129_45_4349	199_45_385
129_45_4356	199_45_397
129_45_4334	199_45_412
129_45_4317	199_45_389
129_45_4315	199_45_380
129_45_4318	199_45_385
129_45_4329	199_45_371
129_45_4343	199_45_362
129_45_4361	199_45_347
129_45_4346	199_45_351
129_45_4348	199_45_360
129_45_4361	199_45_346
129_45_4356	199_45_342
129_45_4370	199_45_324
129_45_4367	199_45_333
129_45_4411	199_45_313
129_45_4432	199_45_301
129_45_4429	199_45_312
129_45_4409	199_45_329
129_45_4371	199_45_337
129_45_4333	199_45_358
129_45_4324	199_45_358
129_45_4343	199_45_351
129_45_4366	199_45_339
129_45_4362	199_45_342
129_45_4335	199_45_360
129_45_4306	199_45_365
129_45_4315	199_45_378
129_45_4348	199_45_383
129_45_4331	199_45_395
129_45_4342	199_45_382
129_45_4341	199_45_387
129_45_4331	199_45_384
129_45_4333	199_45_380
129_45_4338	199_45_377
129_45_4359	199_45_356
129_45_4366	199_45_359
129_45_4390	199_45_342
129_45_4393	199_45_327
129_45_4439	199_45_295
129_45_4443	199_45_297
129_45_4425	199_45_312
129_45_4437	199_45_302
129_45_4438	199_45_288
129_45_4415	199_45_297
129_45_4398	199_45_302
129_45_4448	199_45_282
129_45_4415	199_45_281
129_45_4440	199_45_268
129_45_4441	199_45_268
129_45_4456	199_45_275
129_45_4420	199_45_278
129_45_4401	199_45_277
129_45_4439	199_45_262
129_45_4442	199_45_253
129_45_4418	199_45_273
129_45_4445	199_45_276
129_45_4436	199_45_289
129_45_4446	199_45_286
129_45_4477	199_45_280
129_45_4491	199_45_272
129_45_4472	199_45_309
129_45_4463	199_45_292
129_45_4451	199_45_290
129_45_4457	199_45_284
129_45_4442	199_45_278
129_45_4473	199_45_244
129_45_4469	199_45_251
129_45_4443	199_45_261
129_45_4447	199_45_267
129_45_4435	199_45_268
129_45_4462	199_45_269
129_45_4466	199_45_266
129_45_4486	199_45_249
129_45_4477	199_45_248
129_45_4487	199_45_248
129_45_4463	199_45_273
129_45_4493	199_45_267
129_45_4452	199_45_294
129_45_4448	199_45_281
129_45_4472	199_45_270
129_45_4452	199_45_266
129_45_4471	199_45_251
129_45_4484	199_45_244
129_45_4468	199_45_231
129_45_4479	199_45_245
129_45_4491	199_45_244
129_45_4484	199_45_234
129_45_4474	199_45_248
129_45_4454	199_45_258
129_45_4464	199_45_265
129_45_4428	199_45_286
129_45_4430	199_45_295
129_45_4449	199_45_287
129_45_4427	199_45_296
129_45_4444	199_45_268
129_45_4450	199_45_254
129_45_4441	199_45_280
129_45_4415	199_45_298
129_45_4412	199_45_314
129_45_4402	199_45_313
129_45_4393	199_45_310
129_45_4387	199_45_321
129_45_4383	199_45_323
129_45_4376	199_45_326
129_45_4357	199_45_328
129_45_4382	199_45_328
129_45_4386	199_45_352
129_45_4383	199_45_343
129_45_4387	199_45_346
129_45_4413	199_45_332
129_45_4389	199_45_339
129_45_4373	199_45_340
129_45_4378	199_45_342
129_45_4363	199_45_337
129_45_4379	199_45_339
129_45_4355	199_45_346
129_45_4361	199_45_346
129_45_4359	199_45_368
129_45_4390	199_45_335
129_45_4378	199_45_325
129_45_4385	199_45_323
129_45_4396	199_45_311
129_45_4354	199_45_309
129_45_4364	199_45_296
129_45_4349	199_45_299
129_45_4376	199_45_305
129_45_4405	199_45_301
129_45_4408	199_45_302
129_45_4395	199_45_322
129_45_4404	199_45_307
129_45_4421	199_45_307
129_45_4432	199_45_305
129_45_4411	199_45_312
129_45_4411	199_45_324
129_45_4374	199_45_346
129_45_4344	199_45_369
129_45_4346	199_45_369
129_45_4352	199_45_363
129_45_4374	199_45_351
129_45_4380	199_45_349
129_45_4374	199_45_346
129_45_4379	199_45_344
129_45_4376	199_45_335
129_45_4374	199_45_350
129_45_4360	199_45_348
129_45_4378	199_45_356
129_45_4379	199_45_352
129_45_4396	199_45_341
129_45_4404	199_45_333
129_45_4383	199_45_333
129_45_4374	199_45_340
129_45_4379	199_45_332
129_45_4392	199_45_321
129_45_4399	199_45_318
129_45_4381	199_45_336
129_45_4391	199_45_341
129_45_4402	199_45_319
129_45_4427	199_45_299
129_45_4452	199_45_304
129_45_4430	199_45_326
129_45_4415	199_45_322
129_45_4388	199_45_350
129_45_4386	199_45_335
129_45_4366	199_45_352
129_45_4359	199_45_375
129_45_4378	199_45_374
129_45_4386	199_45_374
129_45_4384	199_45_371
129_45_4359	199_45_390
129_45_4356	199_45_391
129_45_4344	199_45_392
129_45_4325	199_45_382
129_45_4300	199_45_403
129_45_4303	199_45_403
129_45_4252	199_45_442
129_45_4271	199_45_436
129_45_4287	199_45_429
129_45_4327	199_45_434
129_45_4340	199_45_419
129_45_4368	199_45_407
129_45_4367	199_45_387
129_45_4361	199_45_393
129_45_4379	199_45_372
129_45_4434	199_45_348
129_45_4443	199_45_331
129_45_4444	199_45_337
129_45_4440	199_45_333
129_45_4420	199_45_345
129_45_4414	199_45_337
129_45_4381	199_45_342
129_45_4382	199_45_337
129_45_4399	199_45_352
129_45_4366	199_45_354
129_45_4338	199_45_370
129_45_4353	199_45_368
129_45_4355	199_45_379
129_45_4376	199_45_364
129_45_4354	199_45_374
129_45_4354	199_45_386
129_45_4340	199_45_396
129_45_4351	199_45_394
129_45_4349	199_45_384
129_45_4339	199_45_404
129_45_4317	199_45_406
129_45_4321	199_45_391
129_45_4291	199_45_410
129_45_4293	199_45_404
129_45_4321	199_45_374
129_45_4323	199_45_372
129_45_4346	199_45_365
129_45_4387	199_45_352
129_45_4385	199_45_348
129_45_4347	199_45_362
129_45_4332	199_45_365
129_45_4352	199_45_357
129_45_4344	199_45_387
129_45_4348	199_45_376
129_45_4328	199_45_386
129_45_4292	199_45_433
129_45_4275	199_45_441
129_45_4287	199_45_418
129_45_4255	199_45_411
129_45_4252	199_45_419
129_45_4267	199_45_402
129_45_4284	199_45_408
129_45_4288	199_45_423
129_45_4309	199_45_416
129_45_4275	199_45_440
129_45_4276	199_45_456
129_45_4270	199_45_456
129_45_4314	199_45_420
129_45_4304	199_45_414
129_45_4293	199_45_414
129_45_4326	199_45_398
129_45_4349	199_45_380
129_45_4314	199_45_400
129_45_4327	199_45_379
129_45_4335	199_45_361
129_45_4354	199_45_350
129_45_4401	199_45_334
129_45_4378	199_45_341
129_45_4396	199_45_337
129_45_4359	199_45_368
129_45_4369	199_45_368
129_45_4418	199_45_361
129_45_4435	199_45_346
129_45_4393	199_45_366
129_45_4371	199_45_363
129_45_4340	199_45_364
129_45_4317	199_45_372
129_45_4322	199_45_375
129_45_4355	199_45_332
129_45_4356	199_45_312
129_45_4344	199_45_325
129_45_4352	199_45_330
129_45_4342	199_45_330
129_45_4353	199_45_327
129_45_4393	199_45_306
129_45_4405	199_45_298
129_45_4397	199_45_313
129_45_4399	199_45_325
129_45_4401	199_45_322
129_45_4384	199_45_321
129_45_4366	199_45_329
129_45_4362	199_45_311
129_45_4365	199_45_316
129_45_4394	199_45_313
129_45_4418	199_45_291
129_45_4405	199_45_317
129_45_4442	199_45_302
129_45_4446	199_45_307
129_45_4478	199_45_295
129_45_4470	199_45_278
129_45_4492	199_45_252
129_45_4474	199_45_247
129_45_4467	199_45_252
129_45_4485	199_45_257
129_45_4501	199_45_248
129_45_4487	199_45_238
129_45_4488	199_45_237
129_45_4503	199_45_247
129_45_4536	199_45_224
129_45_4541	199_45_196
129_45_4567	199_45_191
129_45_4570	199_45_170
129_45_4554	199_45_142
129_45_4522	199_45_140
129_45_4520	199_45_146
129_45_4533	199_45_144
129_45_4551	199_45_130
129_45_4581	199_45_134
129_45_4561	199_45_144
129_45_4566	199_45_145
129_45_4546	199_45_135
129_45_4558	199_45_133
129_45_4546	199_45_136
129_45_4569	199_45_129
129_45_4586	199_45_127
129_45_4627	199_45_115
129_45_4653	199_45_102
129_45_4659	199_45_101
129_45_4622	199_45_107
129_45_4629	199_45_112
129_45_4581	199_45_121
129_45_4594	199_45_122
129_45_4607	199_45_122
129_45_4587	199_45_108
129_45_4591	199_45_111
129_45_4620	199_45_109
129_45_4624	199_45_98
129_45_4658	199_45_87
129_45_4661	199_45_88
129_45_4636	199_45_82
129_45_4633	199_45_61
129_45_4632	199_45_55
129_45_4625	199_45_54
129_45_4627	199_45_54
129_45_4638	199_45_51
129_45_4671	199_45_45
129_45_4703	199_45_36
129_45_4723	199_45_38
129_45_4733	199_45_44
129_45_4705	199_45_49
129_45_4700	199_45_49
129_45_4674	199_45_43
129_45_4676	199_45_37
129_45_4683	199_45_37
129_45_4689	199_45_36
129_45_4685	199_45_34
129_45_4684	199_45_40
129_45_4689	199_45_37
129_45_4663	199_45_37
129_45_4682	199_45_32
129_45_4666	199_45_31
129_45_4667	199_45_28
129_45_4683	199_45_31
129_45_4684	199_45_29
129_45_4698	199_45_33
129_45_4711	199_45_30
129_45_4692	199_45_35
129_45_4683	199_45_36
129_45_4688	199_45_38
129_45_4681	199_45_33
129_45_4695	199_45_33
129_45_4698	199_45_34
129_45_4669	199_45_43
129_45_4656	199_45_44
129_45_4675	199_45_36
129_45_4660	199_45_38
129_45_4670	199_45_38
129_45_4683	199_45_42
129_45_4662	199_45_51
129_45_4691	199_45_50
129_45_4680	199_45_56
129_45_4674	199_45_62
129_45_4674	199_45_60
129_45_4698	199_45_64
129_45_4684	199_45_68
129_45_4672	199_45_77
129_45_4664	199_45_72
129_45_4643	199_45_67
129_45_4639	199_45_64
129_45_4643	199_45_77
129_45_4621	199_45_83
129_45_4621	199_45_98
129_45_4616	199_45_93
129_45_4656	199_45_86
129_45_4655	199_45_82
129_45_4654	199_45_92
129_45_4631	199_45_94
129_45_4618	199_45_95
129_45_4629	199_45_89
129_45_4622	199_45_87
129_45_4620	199_45_84
129_45_4621	199_45_84
129_45_4609	199_45_86
129_45_4620	199_45_77
129_45_4615	199_45_73
129_45_4611	199_45_85
129_45_4641	199_45_81
129_45_4636	199_45_74
129_45_4623	199_45_62
129_45_4638	199_45_61
129_45_4661	199_45_57
129_45_4664	199_45_62
129_45_4683	199_45_52
129_45_4681	199_45_39
129_45_4692	199_45_28
129_45_4697	199_45_30
129_45_4699	199_45_28
129_45_4716	199_45_26
129_45_4728	199_45_16
129_45_4738	199_45_16
129_45_4742	199_45_20
129_45_4754	199_45_23
129_45_4723	199_45_25
129_45_4731	199_45_21
129_45_4722	199_45_24
129_45_4708	199_45_26
129_45_4693	199_45_34
129_45_4692	199_45_25
129_45_4663	199_45_22
129_45_4680	199_45_24
129_45_4666	199_45_28
129_45_4651	199_45_31
129_45_4695	199_45_27
129_45_4676	199_45_32
129_45_4671	199_45_35
129_45_4652	199_45_38
129_45_4670	199_45_29
129_45_4689	199_45_23
129_45_4698	199_45_22
129_45_4678	199_45_22
129_45_4672	199_45_23
129_45_4704	199_45_18
129_45_4736	199_45_21
129_45_4725	199_45_16
129_45_4708	199_45_9
129_45_4691	199_45_11
129_45_4711	199_45_10
129_45_4720	199_45_9
129_45_4720	199_45_10
129_45_4734	199_45_7
129_45_4710	199_45_8
129_45_4676	199_45_8
129_45_4693	199_45_8
129_45_4711	199_45_9
129_45_4725	199_45_9
129_45_4710	199_45_10
129_45_4689	199_45_12
129_45_4668	199_45_19
129_45_4698	199_45_16
129_45_4708	199_45_11
129_45_4717	199_45_11
129_45_4717	199_45_12
129_45_4744	199_45_9
129_45_4758	199_45_7
129_45_4783	199_45_4
129_45_4783	199_45_3
129_45_4768	199_45_3
129_45_4776	199_45_4
129_45_4752	199_45_2
129_45_4740	199_45_1
129_45_4764
129_45_4759
129_45_4750
129_45_4735
129_45_4732
129_45_4722
129_45_4716
129_45_4700
129_45_4707
129_45_4711
129_45_4688
129_45_4731
129_45_4728
129_45_4728
129_45_4717
129_45_4705
129_45_4706
129_45_4695
129_45_4708
129_45_4717
129_45_4712
129_45_4691
129_45_4693
129_45_4694
129_45_4709
129_45_4733
129_45_4724
129_45_4739
129_45_4738
129_45_4721
129_45_4733
129_45_4715
129_45_4693
129_45_4684
129_45_4688
129_45_4711
129_45_4734
129_45_4743
129_45_4737
129_45_4747
129_45_4755
129_45_4732
129_45_4716
129_45_4683
129_45_4694
129_45_4736
129_45_4741
129_45_4734
129_45_4749
129_45_4724
129_45_4714
129_45_4710
129_45_4716
129_45_4723
129_45_4709
129_45_4701
129_45_4700
129_45_4717
129_45_4735
[truncated: 3,001 more rows]
[truncated: 1,388 more columns]
