# Supplementary material for: Environmental change makes robust ecological networks fragile
Source: Nat Commun. 2016 Aug 11;7:12462. doi: 10.1038/ncomms12462 (PMC4987532; doi:10.1038/ncomms12462)
Supplement: Supplementary Data 1 — Host-parasite networks and host extinction sequences in Avida experiments. The compressed archive includes the 100 co-evolved host-parasite networks and the host extinction sequences in the historical scenario. [file ncomms12462-s2.zip › Supplementary_data_S1/host_extinction_sequence_35.csv]

1718_27_3	593_6_10	4024_5_1	4025_5_1	4023_6_1	4020_12_1	4021_5_1	643_5_1	4028_2_1	4029_6_1	592_27_6	344_278_9	345_2_2	346_36_5	347_7_15	340_5_2	341_7_7	342_5_5	3998_5_1	3997_78_1	3996_5_1	3995_27_1	3994_4_1	348_6_2	349_6_5	3991_27_1	457_27_3	2919_5_2	1653_5_1	960_1_3	594_5_1	2318_5_1	2319_0_1	2316_6_2	2317_5_1	2314_27_2	2315_1_1	2312_5_1	2313_14_1	2311_36_2	2184_1_2	298_12_7	299_5_4	296_6_10	297_2_6	294_27_12	295_5_3	292_5_2	293_5_16	290_6_4
1718_27_2	593_6_10	4024_5_1	4020_12_3	4021_5_1	643_5_2	4028_2_1	4029_6_2	592_27_7	344_278_10	345_2_2	346_36_5	347_7_18	340_5_2	341_7_10	342_5_5	3998_5_1	3996_5_2	3995_27_2	3994_4_1	348_6_2	349_6_6	457_27_3	2919_5_4	1653_5_2	594_5_1	2318_5_2	2319_0_2	2316_6_2	2317_5_2	2314_27_1	2315_1_2	2312_5_1	2313_14_1	2311_36_2	298_12_7	299_5_2	296_6_10	297_2_5	294_27_10	295_5_1	292_5_2	293_5_17	290_6_3	291_6_5	3770_6_1	3777_5_1	3776_4_1	3774_2_1	3779_2_1
4024_5_1	4020_12_5	643_5_1	4029_6_3	344_278_8	346_36_7	347_7_26	340_5_2	341_7_9	342_5_6	343_27_4	3996_5_4	3995_27_2	3994_4_1	348_6_3	349_6_8	457_27_6	2919_5_3	1653_5_2	594_5_1	2318_5_2	2316_6_2	2317_5_4	2315_1_3	2312_5_2	298_12_2	299_5_2	296_6_8	297_2_4	294_27_7	295_5_1	292_5_2	293_5_21	290_6_3	291_6_5	3770_6_2	3777_5_3	3776_4_4	3774_2_1	270_4_8	271_78_22	272_6_1	273_1_2	274_27_21	275_1_3	276_6_1	277_6_2	278_278_2	279_27_1	2268_6_2
4020_12_6	643_5_2	4029_6_4	344_278_8	346_36_6	347_7_29	340_5_1	341_7_10	342_5_8	343_27_2	3996_5_4	3995_27_2	3994_4_1	348_6_3	349_6_7	2919_5_4	594_5_1	2318_5_4	2317_5_7	2315_1_1	2312_5_4	298_12_1	299_5_2	296_6_6	297_2_2	294_27_7	295_5_1	292_5_2	293_5_18	290_6_5	291_6_4	3770_6_1	3777_5_2	3776_4_4	3774_2_1	270_4_8	271_78_21	272_6_1	273_1_1	274_27_34	275_1_1	276_6_1	277_6_1	278_278_2	279_27_1	2268_6_2	2269_6_2	2265_5_3	2440_1_1	2446_5_1
4020_12_3	4029_6_2	344_278_4	346_36_5	347_7_33	341_7_10	342_5_10	3996_5_4	3995_27_2	348_6_2	349_6_6	594_5_1	2318_5_3	2317_5_6	2315_1_1	2312_5_2	296_6_5	297_2_1	294_27_4	293_5_18	290_6_2	291_6_4	3770_6_2	3777_5_2	3776_4_2	270_4_6	271_78_22	272_6_1	274_27_38	276_6_1	279_27_1	581_6_1	2268_6_2	2269_6_5	2265_5_3	2446_5_2	2447_5_7	2445_6_1	2448_5_1	2449_4_20	108_5_2	109_27_1	102_6_1	100_6_9	101_6_7	107_2_1	104_5_7	2046_03_1	2043_6_3	2048_1_6
4020_12_2	344_278_4	346_36_6	347_7_35	341_7_9	342_5_12	3996_5_7	3995_27_2	348_6_3	349_6_5	594_5_1	2318_5_3	2317_5_6	2315_1_1	2312_5_4	296_6_3	297_2_1	294_27_3	293_5_22	290_6_2	291_6_2	3770_6_1	270_4_8	271_78_26	272_6_1	274_27_51	276_6_1	279_27_1	581_6_1	2268_6_4	2269_6_4	2265_5_3	2446_5_2	2447_5_4	2445_6_2	2448_5_1	2449_4_18	108_5_2	109_27_1	102_6_1	100_6_9	101_6_11	107_2_1	104_5_5	2046_03_1	2043_6_4	2048_1_9	3519_6_1	3511_4_3	3510_5_5
4020_12_2	344_278_2	346_36_1	347_7_33	341_7_11	342_5_21	3996_5_5	3995_27_4	348_6_2	349_6_6	594_5_1	2318_5_2	2317_5_6	2315_1_1	2312_5_6	296_6_7	297_2_1	294_27_3	293_5_22	290_6_2	291_6_1	270_4_8	271_78_18	272_6_1	274_27_57	276_6_1	279_27_1	581_6_1	2268_6_3	2269_6_4	2265_5_8	2446_5_2	2447_5_2	2445_6_2	2448_5_1	2449_4_17	108_5_2	109_27_1	102_6_2	100_6_8	101_6_4	107_2_1	104_5_7	2046_03_1	2043_6_3	2048_1_10	3519_6_1	3511_4_4	3510_5_2	3516_7_1
4020_12_2	344_278_3	346_36_1	347_7_35	341_7_7	342_5_19	3996_5_3	3995_27_4	348_6_1	349_6_6	594_5_1	2318_5_3	2317_5_5	2315_1_1	2312_5_6	296_6_9	297_2_1	294_27_4	293_5_17	290_6_3	291_6_1	270_4_8	271_78_26	272_6_1	274_27_48	276_6_1	279_27_1	2268_6_2	2269_6_2	2265_5_9	2446_5_3	2447_5_2	2445_6_1	2448_5_1	2449_4_16	108_5_1	109_27_1	102_6_5	100_6_10	101_6_2	107_2_1	104_5_3	2046_03_1	2043_6_7	2048_1_12	3519_6_2	3511_4_5	3516_7_2	2681_5_13	99_5_39
4020_12_1	344_278_5	346_36_1	347_7_37	341_7_10	342_5_20	3996_5_5	3995_27_6	348_6_2	349_6_4	594_5_1	2318_5_1	2317_5_4	2315_1_1	2312_5_5	296_6_9	297_2_1	294_27_2	293_5_17	290_6_4	291_6_1	270_4_9	271_78_25	272_6_1	274_27_52	276_6_1	279_27_1	2268_6_2	2269_6_6	2265_5_13	2446_5_4	2447_5_1	2448_5_1	2449_4_13	108_5_1	109_27_1	102_6_9	100_6_10	101_6_4	107_2_1	104_5_2	2043_6_5	2048_1_8	3519_6_3	3511_4_3	3516_7_2	2681_5_4	99_5_33	98_7_4	91_02_1
4020_12_2	344_278_2	346_36_1	347_7_42	341_7_10	342_5_20	3996_5_4	3995_27_9	348_6_2	349_6_4	594_5_1	2318_5_1	2317_5_2	2315_1_1	2312_5_4	296_6_10	297_2_1	294_27_1	293_5_21	290_6_5	291_6_1	270_4_9	271_78_27	272_6_1	274_27_57	276_6_1	279_27_1	2268_6_4	2269_6_2	2265_5_9	2446_5_5	2447_5_2	2448_5_1	2449_4_9	108_5_1	109_27_1	102_6_11	100_6_12	101_6_4	107_2_1	2043_6_7	2048_1_6	3519_6_4	3511_4_3	3516_7_3	2681_5_5	99_5_31	98_7_5	90_27_31	93_27_12
3927_6_20	2982_7_3	452_6_25	1149_4_1	911_6_1	799_12_20	4020_12_2	165_1_20	1146_6_3	2089_27_1	167_6_1	1257_6_4	4145_4_10	160_5_4	1940_6_2	1941_5_15	1946_1_3	4142_4_21	344_278_4	346_36_1	347_7_41	81_5_1	341_7_15	3850_7_8	209_27_1	810_4_1	3996_5_6	812_6_1	1079_1_12	348_6_2	349_6_1	816_5_21	817_5_5	2910_6_1	2911_6_1	737_2_23	719_5_12	718_1_5	3719_1_2	714_6_2	35_36_1	1621_4_31	711_0_6	662_5_1	1490_6_14	1493_5_12	3283_1_10	716_1_1	914_1_4	1498_4_3
3927_6_27	2982_7_3	452_6_29	1149_4_2	911_6_1	799_12_17	4020_12_2	165_1_19	1146_6_2	2089_27_1	167_6_1	1257_6_1	4145_4_11	160_5_5	1940_6_2	1941_5_13	1946_1_2	4142_4_24	344_278_1	346_36_1	347_7_45	81_5_1	341_7_16	3850_7_4	209_27_1	810_4_1	3996_5_6	3995_27_14	1079_1_11	348_6_4	349_6_1	816_5_15	817_5_6	2910_6_1	1991_7_1	737_2_26	719_5_16	718_1_2	1267_6_1	714_6_4	35_36_1	1621_4_33	711_0_8	662_5_1	1490_6_15	1493_5_10	3283_1_7	716_1_1	914_1_3	1498_4_1
3927_6_32	2982_7_4	452_6_34	1149_4_1	911_6_1	799_12_18	4020_12_2	165_1_13	1146_6_2	2089_27_1	167_6_1	1257_6_1	4145_4_6	160_5_7	1940_6_2	1941_5_10	1946_1_4	4142_4_28	344_278_1	346_36_1	347_7_44	81_5_1	341_7_16	3850_7_3	209_27_1	3996_5_9	3995_27_13	1079_1_12	348_6_3	349_6_1	816_5_16	817_5_5	2910_6_1	1991_7_1	737_2_23	719_5_15	718_1_3	716_1_1	714_6_5	35_36_1	1621_4_33	711_0_4	662_5_1	1490_6_11	1493_5_11	3283_1_8	914_1_1	1498_4_1	1499_6_9	4291_4_11
3927_6_23	2982_7_7	452_6_29	911_6_1	799_12_20	4020_12_1	165_1_14	1146_6_1	2089_27_1	167_6_1	1257_6_1	4145_4_7	160_5_10	1940_6_2	1941_5_7	1946_1_5	4142_4_30	346_36_1	347_7_48	81_5_1	341_7_14	3850_7_4	209_27_1	3996_5_10	3995_27_16	1079_1_15	348_6_4	816_5_15	817_5_7	2910_6_1	1991_7_1	737_2_26	719_5_24	718_1_3	716_1_1	714_6_10	35_36_1	1621_4_36	711_0_2	662_5_1	1490_6_10	1493_5_13	914_1_4	1498_4_1	1499_6_7	4291_4_10	1626_1_15	594_5_1	1701_6_1	1702_7_17
3927_6_24	2982_7_7	452_6_29	911_6_1	799_12_12	4020_12_1	165_1_15	1146_6_1	2089_27_1	167_6_1	1257_6_1	4145_4_8	160_5_12	1940_6_1	1941_5_6	1946_1_3	4142_4_28	346_36_1	347_7_54	341_7_14	3850_7_3	209_27_1	3996_5_12	3995_27_18	1079_1_16	348_6_5	816_5_17	817_5_3	2910_6_1	1991_7_1	737_2_28	719_5_23	718_1_2	716_1_1	714_6_8	35_36_1	1621_4_33	711_0_2	662_5_1	1490_6_11	1493_5_10	914_1_4	1498_4_1	1499_6_9	4291_4_15	1626_1_12	594_5_1	1701_6_1	1702_7_17	1706_6_2
3927_6_25	2982_7_7	452_6_34	911_6_1	799_12_16	4020_12_1	165_1_11	1146_6_2	2089_27_1	167_6_1	1257_6_1	4145_4_13	160_5_19	1940_6_1	1941_5_5	1946_1_4	4142_4_22	346_36_1	347_7_64	341_7_11	3850_7_2	209_27_1	3996_5_14	3995_27_19	1079_1_20	348_6_6	816_5_13	817_5_1	2910_6_1	1991_7_1	737_2_29	719_5_25	718_1_2	716_1_1	714_6_10	35_36_1	1621_4_34	711_0_2	662_5_1	1490_6_11	1493_5_10	3334_2_16	1498_4_2	1499_6_13	4291_4_20	1626_1_15	1701_6_1	1702_7_20	1706_6_1	1707_1_4
3927_6_29	2982_7_6	452_6_30	911_6_1	799_12_15	4020_12_2	165_1_8	15_5_1	2089_27_1	167_6_1	1257_6_1	4145_4_12	160_5_20	1940_6_2	1941_5_5	1946_1_6	4142_4_20	346_36_1	347_7_79	341_7_16	3850_7_1	209_27_1	3996_5_12	3995_27_13	1079_1_23	348_6_8	816_5_14	817_5_1	1991_7_1	737_2_31	719_5_27	718_1_4	716_1_1	714_6_12	35_36_1	4176_36_35	662_5_1	1490_6_6	1493_5_8	3334_2_16	1498_4_1	1499_6_12	1626_1_20	1701_6_1	1702_7_17	1706_6_1	1707_1_4	1061_5_1	2317_5_3	1624_278_9
3927_6_21	2982_7_3	452_6_31	911_6_1	799_12_15	4020_12_2	165_1_5	15_5_1	2089_27_1	167_6_1	1257_6_1	4145_4_12	160_5_24	1940_6_2	1941_5_4	1946_1_8	4142_4_17	346_36_1	347_7_79	341_7_11	342_5_20	209_27_1	3996_5_15	3995_27_15	1079_1_23	348_6_5	816_5_10	817_5_1	737_2_28	719_5_24	718_1_7	716_1_1	714_6_11	35_36_1	4176_36_29	662_5_1	1490_6_10	1493_5_5	3334_2_17	1499_6_12	1626_1_20	1701_6_1	1702_7_24	1706_6_1	1707_1_3	1061_5_1	2317_5_2	1624_278_11	1065_27_20	1067_1_4
3927_6_27	2982_7_8	911_6_1	799_12_16	4020_12_3	165_1_6	15_5_1	2089_27_1	167_6_1	4145_4_14	160_5_32	1940_6_3	1941_5_6	1946_1_5	4142_4_9	346_36_1	347_7_79	341_7_12	342_5_23	209_27_1	3996_5_17	3995_27_16	1079_1_25	348_6_7	816_5_11	817_5_1	737_2_20	719_5_24	718_1_7	716_1_1	714_6_11	4176_36_26	662_5_1	1490_6_10	1493_5_4	3334_2_17	1499_6_10	1626_1_27	1701_6_1	1702_7_26	1706_6_1	1707_1_2	1061_5_1	2317_5_2	1624_278_10	1065_27_22	1067_1_3	1529_1_12	1258_5_10	1667_4_30
3927_6_31	2982_7_5	911_6_1	799_12_12	4020_12_2	165_1_7	15_5_1	2089_27_1	167_6_1	4145_4_16	2491_5_1	1940_6_3	3712_0_16	1946_1_4	4142_4_8	346_36_1	347_7_74	341_7_3	342_5_25	209_27_1	3996_5_16	3995_27_16	348_6_7	816_5_9	737_2_17	719_5_29	718_1_7	716_1_1	714_6_11	4176_36_27	662_5_1	1490_6_12	1493_5_5	3334_2_15	1499_6_11	1626_1_32	1701_6_1	1702_7_20	1706_6_1	1707_1_1	1061_5_1	2317_5_1	1624_278_12	1065_27_25	1067_1_4	1529_1_17	1258_5_12	1667_4_29	297_2_1	294_27_1
3927_6_38	911_6_1	799_12_10	4020_12_1	165_1_7	15_5_1	2089_27_1	167_6_1	4145_4_11	2491_5_1	1940_6_3	3712_0_20	1946_1_4	4142_4_5	346_36_1	347_7_78	341_7_4	342_5_22	209_27_1	3996_5_18	3995_27_12	348_6_6	816_5_8	737_2_14	719_5_38	718_1_9	716_1_1	714_6_15	4176_36_26	662_5_1	1490_6_15	1493_5_5	3334_2_17	1499_6_12	1626_1_39	1701_6_1	1702_7_27	1706_6_1	1061_5_1	2317_5_1	1624_278_11	1065_27_26	1067_1_5	910_27_14	1258_5_8	1667_4_27	297_2_1	294_27_1	293_5_12	290_6_1
3927_6_38	911_6_1	799_12_10	4020_12_1	165_1_7	15_5_1	2089_27_1	4145_4_10	2491_5_1	1940_6_3	3712_0_19	1946_1_4	4142_4_1	346_36_1	347_7_82	341_7_5	342_5_16	209_27_1	3996_5_18	3995_27_11	348_6_6	816_5_7	719_5_47	718_1_11	716_1_1	714_6_14	4176_36_27	662_5_1	1490_6_10	1493_5_5	3334_2_19	1499_6_11	1626_1_32	1701_6_1	1702_7_28	1706_6_1	1061_5_1	1528_6_1	1065_27_22	1067_1_4	910_27_21	1258_5_7	1667_4_35	297_2_1	294_27_1	293_5_17	290_6_1	291_6_1	1086_6_10	593_6_14
3927_6_41	799_12_7	18_6_1	165_1_4	15_5_1	2089_27_1	4145_4_5	2491_5_1	1940_6_4	3712_0_17	1946_1_2	1945_2_1	346_36_1	347_7_76	341_7_8	342_5_19	209_27_1	3996_5_17	3995_27_5	348_6_4	816_5_3	737_2_13	719_5_52	718_1_10	716_1_1	714_6_25	4176_36_34	662_5_1	1490_6_11	1493_5_5	3334_2_20	1499_6_9	1626_1_32	1702_7_24	1706_6_1	1061_5_1	1528_6_1	1065_27_20	1067_1_5	910_27_23	1258_5_5	1667_4_38	297_2_1	294_27_1	293_5_21	290_6_1	291_6_1	1086_6_10	593_6_14	592_27_44
3927_6_45	799_12_3	18_6_1	165_1_7	15_5_1	2089_27_1	4145_4_6	2491_5_1	1940_6_4	3712_0_16	1946_1_4	1945_2_1	346_36_1	347_7_78	341_7_10	342_5_15	3996_5_14	3995_27_7	348_6_3	816_5_3	719_5_43	718_1_11	714_6_24	4176_36_39	662_5_1	1490_6_6	1493_5_5	3334_2_20	1499_6_5	1626_1_30	1702_7_21	1706_6_1	1061_5_1	1528_6_1	1065_27_18	1067_1_5	910_27_25	1258_5_6	1667_4_40	297_2_1	294_27_1	293_5_25	290_6_1	291_6_1	1086_6_13	593_6_13	592_27_40	595_5_1	1082_4_9	587_5_1
3927_6_35	799_12_4	18_6_1	165_1_2	15_5_1	2089_27_1	4145_4_6	2491_5_1	1940_6_3	3712_0_13	1946_1_6	1945_2_1	346_36_1	347_7_79	341_7_5	342_5_15	1801_78_12	3995_27_6	348_6_3	816_5_6	719_5_52	718_1_12	714_6_15	4176_36_33	662_5_1	1490_6_5	1493_5_4	3334_2_14	1499_6_6	1626_1_33	1702_7_22	1706_6_1	1061_5_1	1528_6_1	1065_27_15	1067_1_9	910_27_30	1258_5_6	1667_4_38	297_2_1	294_27_1	293_5_24	290_6_1	291_6_1	1086_6_17	593_6_13	592_27_40	595_5_1	1082_4_11	587_5_1
3927_6_43	799_12_4	18_6_1	165_1_1	15_5_1	4145_4_7	2491_5_1	1940_6_3	3712_0_10	1946_1_3	1945_2_1	346_36_1	347_7_77	341_7_8	342_5_10	1801_78_8	3995_27_4	348_6_6	816_5_9	719_5_48	718_1_13	714_6_13	4176_36_33	662_5_1	1490_6_4	1493_5_5	3334_2_15	1499_6_6	1626_1_33	1702_7_17	1061_5_1	1528_6_1	1065_27_17	1067_1_6	910_27_34	1258_5_5	1667_4_49	297_2_1	294_27_1	293_5_30	290_6_1	291_6_1	1086_6_12	593_6_11	592_27_35	595_5_1	1082_4_12	599_27_1	194_6_11	197_6_1
3927_6_38	799_12_5	18_6_1	15_5_1	4145_4_6	2491_5_1	1940_6_3	3712_0_7	1946_1_2	1945_2_1	346_36_1	347_7_77	341_7_5	342_5_15	1801_78_3	3995_27_8	348_6_8	816_5_12	737_2_12	719_5_47	718_1_11	714_6_15	1621_4_31	662_5_1	1490_6_5	1493_5_5	3334_2_12	1499_6_6	1626_1_36	1702_7_17	1061_5_1	1528_6_1	1065_27_14	1067_1_10	910_27_34	1258_5_4	1667_4_52	297_2_1	294_27_1	293_5_27	290_6_1	291_6_1	1086_6_12	593_6_12	592_27_31	595_5_1	1082_4_14	599_27_1	194_6_8	197_6_1
3927_6_34	799_12_5	18_6_1	15_5_1	4145_4_5	2491_5_1	1940_6_2	3712_0_11	1946_1_2	1945_2_1	346_36_1	347_7_84	341_7_7	342_5_9	1801_78_2	3995_27_9	348_6_9	816_5_15	737_2_13	719_5_48	718_1_8	714_6_12	1621_4_30	662_5_1	1490_6_5	1493_5_5	3334_2_12	1499_6_3	1626_1_29	1702_7_17	1061_5_1	1528_6_1	1065_27_16	1067_1_14	1529_1_11	1258_5_3	1667_4_57	297_2_1	294_27_1	293_5_32	290_6_1	291_6_1	1086_6_18	593_6_16	592_27_28	595_5_1	1082_4_12	599_27_1	194_6_6	197_6_1
3927_6_29	799_12_4	18_6_1	15_5_1	4145_4_3	2491_5_1	1940_6_1	3712_0_9	1945_2_1	346_36_1	347_7_93	341_7_5	342_5_9	1801_78_1	3995_27_8	348_6_11	816_5_16	737_2_16	719_5_45	718_1_8	714_6_11	1621_4_28	662_5_1	1490_6_4	1493_5_3	3334_2_8	1499_6_4	1626_1_36	1702_7_17	1061_5_1	1528_6_1	1065_27_18	1067_1_14	1529_1_9	1258_5_3	1667_4_68	297_2_1	294_27_1	293_5_40	290_6_1	291_6_1	1086_6_16	593_6_15	592_27_29	595_5_1	1082_4_14	599_27_1	194_6_5	197_6_1	191_36_1
3927_6_20	15_5_1	4145_4_5	2491_5_1	1940_6_3	3712_0_7	1945_2_1	346_36_1	347_7_99	341_7_8	342_5_9	1801_78_3	3995_27_9	348_6_10	816_5_19	737_2_20	719_5_44	718_1_9	714_6_10	1621_4_24	662_5_1	1490_6_4	1493_5_2	3334_2_5	1499_6_3	1626_1_40	1702_7_13	1061_5_1	1528_6_1	1065_27_12	1067_1_12	1529_1_19	1258_5_3	1667_4_71	297_2_1	294_27_1	293_5_46	290_6_1	291_6_1	1086_6_18	593_6_14	592_27_29	595_5_1	1082_4_15	599_27_1	194_6_5	197_6_1	191_36_1	190_4_1	193_6_2
3927_6_17	15_5_1	4145_4_6	2491_5_1	1940_6_4	3712_0_2	1945_2_1	346_36_1	347_7_100	341_7_6	342_5_6	1801_78_2	3995_27_8	348_6_7	816_5_19	737_2_26	719_5_46	718_1_11	714_6_10	1621_4_30	662_5_1	1490_6_4	1493_5_1	3334_2_10	1499_6_3	1738_6_1	1626_1_43	1702_7_16	1061_5_1	1528_6_1	1065_27_10	1067_1_17	1529_1_18	1258_5_3	1667_4_68	297_2_1	294_27_1	293_5_50	290_6_1	291_6_1	1086_6_27	593_6_6	592_27_32	595_5_1	1082_4_13	599_27_1	194_6_4	197_6_1	191_36_1	190_4_1
3927_6_18	15_5_1	4145_4_5	2491_5_1	1940_6_5	3712_0_2	1945_2_1	346_36_1	347_7_96	341_7_8	342_5_4	1801_78_3	3995_27_8	348_6_3	816_5_19	719_5_41	718_1_5	714_6_10	1621_4_30	662_5_1	1490_6_5	1493_5_1	3334_2_8	1499_6_2	1738_6_1	1626_1_38	1702_7_13	1061_5_1	1528_6_1	1065_27_12	1067_1_18	1529_1_25	1258_5_2	1667_4_55	297_2_1	294_27_1	293_5_49	290_6_1	291_6_1	1086_6_33	593_6_6	592_27_40	595_5_1	1082_4_12	599_27_1	194_6_2	197_6_1	191_36_1	193_6_1	270_4_2
3927_6_15	15_5_1	4145_4_4	2491_5_1	1940_6_5	668_6_1	1945_2_1	346_36_1	347_7_105	341_7_5	342_5_7	1801_78_4	3995_27_9	348_6_1	816_5_23	719_5_34	718_1_4	714_6_8	1621_4_38	662_5_1	1490_6_9	1493_5_1	3334_2_8	1499_6_1	1738_6_1	1626_1_34	1702_7_15	1061_5_1	1528_6_1	1065_27_10	1067_1_14	1529_1_27	1258_5_2	1667_4_47	297_2_1	294_27_1	293_5_44	290_6_1	291_6_1	1086_6_36	593_6_4	592_27_36	595_5_1	1082_4_10	599_27_1	194_6_1	197_6_1	191_36_1	193_6_1	270_4_1
3927_6_13	4145_4_3	2491_5_1	1940_6_6	1945_2_1	346_36_1	347_7_102	341_7_7	342_5_3	1801_78_7	3995_27_10	816_5_14	719_5_27	718_1_6	714_6_10	1621_4_38	662_5_1	1490_6_12	1493_5_1	3334_2_10	1738_6_1	1626_1_36	1702_7_16	1061_5_1	1528_6_1	1065_27_13	1067_1_14	1529_1_41	1258_5_2	1667_4_34	297_2_1	294_27_1	293_5_50	290_6_1	291_6_1	1086_6_37	593_6_2	592_27_34	595_5_1	1082_4_7	599_27_1	194_6_1	197_6_1	191_36_1	193_6_1	270_4_2	271_78_96	272_6_1	274_27_34	276_6_1
3927_6_9	4145_4_2	2491_5_1	1940_6_6	1945_2_1	346_36_1	347_7_114	341_7_8	342_5_2	1801_78_4	3995_27_14	816_5_17	719_5_35	718_1_5	714_6_8	1621_4_35	662_5_1	1490_6_10	3334_2_11	1738_6_1	1626_1_31	1702_7_13	1061_5_1	1528_6_1	1065_27_12	1067_1_13	1529_1_41	427_27_56	1667_4_26	297_2_1	294_27_1	293_5_53	290_6_1	291_6_1	1086_6_42	593_6_3	592_27_31	595_5_1	1082_4_10	599_27_1	1121_27_1	197_6_1	191_36_1	193_6_1	271_78_94	272_6_1	274_27_35	276_6_1	3672_1_17	18_6_1
3927_6_8	4145_4_2	2491_5_1	1940_6_6	1945_2_1	346_36_1	347_7_127	341_7_17	342_5_3	1801_78_5	3995_27_12	816_5_13	719_5_26	718_1_4	714_6_9	1621_4_32	662_5_1	1490_6_10	3334_2_8	1738_6_1	1626_1_37	1702_7_12	1061_5_1	1528_6_1	1065_27_10	1067_1_17	1529_1_45	427_27_61	1667_4_15	297_2_1	294_27_1	293_5_57	1661_278_1	291_6_1	1086_6_30	593_6_4	592_27_30	595_5_1	1082_4_8	599_27_1	1121_27_1	197_6_1	191_36_1	193_6_1	271_78_101	272_6_1	274_27_40	276_6_1	3672_1_15	18_6_1
3927_6_6	4145_4_2	1940_6_5	1945_2_1	346_36_1	347_7_127	341_7_14	342_5_3	1801_78_5	3995_27_8	816_5_18	719_5_26	718_1_3	714_6_12	1621_4_32	662_5_1	1490_6_10	3334_2_7	1738_6_1	1626_1_41	1702_7_15	1061_5_1	1528_6_1	1065_27_11	1067_1_18	1529_1_42	427_27_65	1667_4_10	297_2_1	294_27_1	293_5_52	1661_278_1	291_6_1	1086_6_32	593_6_2	592_27_35	595_5_1	1082_4_9	599_27_1	1121_27_1	191_36_1	193_6_1	271_78_103	272_6_1	274_27_42	276_6_1	3672_1_19	18_6_1	524_278_1	525_6_10
3927_6_6	4145_4_1	1940_6_5	1945_2_1	346_36_1	347_7_126	341_7_17	342_5_2	1801_78_10	3995_27_8	816_5_23	719_5_23	718_1_3	714_6_24	1621_4_27	662_5_1	1490_6_13	3334_2_6	1738_6_1	1626_1_38	1702_7_12	1061_5_1	1528_6_1	1065_27_8	1067_1_12	1529_1_34	1667_4_6	297_2_1	294_27_1	293_5_49	1661_278_1	291_6_1	1086_6_33	593_6_3	592_27_38	595_5_1	1082_4_10	599_27_1	1121_27_1	191_36_1	193_6_1	271_78_106	272_6_1	274_27_37	3672_1_22	18_6_1	524_278_1	525_6_10	2268_6_46	46_6_1
3927_6_8	1942_12_7	1940_6_6	1945_2_1	346_36_1	347_7_123	341_7_20	342_5_1	1801_78_10	3996_5_3	3995_27_6	816_5_25	719_5_29	718_1_1	714_6_30	1621_4_23	662_5_1	1490_6_17	3334_2_3	1738_6_1	1626_1_40	1702_7_16	1061_5_1	1528_6_1	1065_27_8	1067_1_9	1529_1_39	1667_4_6	297_2_1	294_27_1	293_5_44	1661_278_1	291_6_1	1086_6_19	593_6_5	592_27_38	595_5_1	1082_4_14	599_27_1	1121_27_1	191_36_1	193_6_1	271_78_113	272_6_1	274_27_28	3672_1_24	18_6_1	524_278_1	525_6_11	2268_6_45
3927_6_7	1942_12_7	1940_6_1	1945_2_1	346_36_1	347_7_114	341_7_28	342_5_4	1801_78_14	3996_5_4	3995_27_6	816_5_28	719_5_26	718_1_2	714_6_26	1621_4_22	662_5_1	1490_6_14	3334_2_3	1738_6_1	1626_1_43	1702_7_11	1061_5_1	1528_6_1	1065_27_12	1067_1_7	1529_1_39	1667_4_5	297_2_1	294_27_1	293_5_42	1661_278_1	291_6_1	1086_6_14	593_6_8	592_27_33	595_5_1	1082_4_14	599_27_1	1121_27_1	191_36_1	193_6_1	271_78_115	272_6_1	274_27_23	3672_1_32	18_6_1	524_278_1	525_6_14	2268_6_54
3927_6_5	1942_12_5	1940_6_2	1945_2_1	346_36_1	347_7_117	341_7_25	342_5_4	1801_78_10	3996_5_3	3995_27_7	816_5_27	719_5_23	718_1_1	714_6_27	1621_4_15	662_5_1	1490_6_8	3334_2_1	1738_6_1	4171_5_16	1702_7_7	1061_5_1	1528_6_1	1065_27_13	1067_1_8	1529_1_47	1667_4_7	297_2_1	294_27_1	293_5_38	1661_278_1	291_6_1	1086_6_21	593_6_7	592_27_25	595_5_1	1082_4_16	599_27_1	1121_27_1	191_36_1	193_6_1	271_78_118	272_6_1	274_27_24	3672_1_27	18_6_1	524_278_1	525_6_18	2268_6_46
3927_6_3	1940_6_2	346_36_1	347_7_126	341_7_31	342_5_2	1801_78_13	3996_5_4	3995_27_5	816_5_28	719_5_18	718_1_1	714_6_29	1621_4_16	662_5_1	1490_6_8	420_27_1	1738_6_1	4171_5_22	1702_7_3	1061_5_1	1528_6_1	1065_27_11	1067_1_7	1529_1_48	1667_4_9	297_2_1	294_27_1	293_5_37	1661_278_1	291_6_1	1086_6_20	593_6_6	592_27_25	595_5_1	1082_4_20	599_27_1	1121_27_1	191_36_1	193_6_1	271_78_114	272_6_1	274_27_22	3672_1_30	18_6_1	524_278_1	525_6_19	2268_6_45	46_6_1	521_3_6
3927_6_4	1940_6_3	346_36_1	347_7_138	341_7_36	342_5_1	1801_78_15	3996_5_3	3995_27_5	816_5_36	719_5_29	718_1_1	714_6_26	1621_4_13	662_5_1	1490_6_8	420_27_1	1738_6_1	4171_5_21	1702_7_3	1061_5_1	1528_6_1	1065_27_10	1067_1_3	1529_1_42	1667_4_8	297_2_1	294_27_1	293_5_38	1661_278_1	291_6_1	1086_6_22	593_6_7	592_27_24	595_5_1	1082_4_20	599_27_1	1121_27_1	191_36_1	193_6_1	271_78_128	272_6_1	274_27_14	3672_1_22	18_6_1	524_278_1	525_6_19	2268_6_38	46_6_1	521_3_5
3927_6_4	346_36_1	347_7_125	341_7_38	3996_5_4	3995_27_3	816_5_40	719_5_27	718_1_1	714_6_28	1621_4_8	662_5_1	1490_6_11	420_27_1	1738_6_1	4171_5_19	1702_7_1	1061_5_1	1528_6_1	1065_27_13	1067_1_3	1529_1_44	1667_4_5	297_2_1	294_27_1	293_5_35	1661_278_1	291_6_1	1086_6_26	593_6_10	592_27_19	595_5_1	1082_4_21	599_27_1	1121_27_1	191_36_1	193_6_1	271_78_129	272_6_1	274_27_10	3672_1_27	18_6_1	524_278_1	525_6_24	2268_6_37	46_6_1	521_3_4	1017_27_10	449_5_3	2448_5_1
3927_6_4	346_36_1	347_7_115	341_7_36	3996_5_6	3995_27_3	816_5_43	719_5_26	718_1_1	714_6_27	1621_4_3	662_5_1	1490_6_6	420_27_1	1738_6_1	4171_5_16	1061_5_1	1528_6_1	1065_27_16	1067_1_3	1529_1_42	1667_4_11	297_2_1	294_27_1	293_5_31	1661_278_1	291_6_1	1086_6_21	593_6_14	592_27_21	595_5_1	1082_4_22	599_27_1	1121_27_1	191_36_1	193_6_1	271_78_146	272_6_1	274_27_11	3672_1_19	18_6_1	524_278_1	525_6_21	2268_6_34	46_6_1	521_3_5	1017_27_9	449_5_1	2448_5_1	2760_07_19
3927_6_3	346_36_1	347_7_143	341_7_30	3996_5_7	3995_27_5	816_5_42	719_5_24	718_1_1	714_6_27	1621_4_2	662_5_1	1490_6_5	420_27_1	4171_5_14	1061_5_1	1528_6_1	1065_27_18	1067_1_2	1529_1_49	1667_4_11	297_2_1	294_27_1	293_5_29	1661_278_1	291_6_1	1086_6_29	593_6_17	592_27_18	595_5_1	1082_4_27	599_27_1	1121_27_1	191_36_1	193_6_1	271_78_123	272_6_1	274_27_10	3672_1_23	18_6_1	524_278_1	525_6_23	2268_6_28	46_6_1	521_3_3	1017_27_10	2448_5_1	2760_07_17	4192_2_9	2765_7_39
3927_6_2	346_36_1	347_7_136	341_7_23	3996_5_8	3995_27_5	816_5_47	719_5_21	718_1_1	714_6_34	1621_4_1	662_5_1	1490_6_4	420_27_1	4171_5_13	1061_5_1	1528_6_1	1065_27_20	1067_1_1	1529_1_46	1667_4_9	297_2_1	294_27_1	293_5_31	1661_278_1	291_6_1	1086_6_15	593_6_18	592_27_17	595_5_1	1082_4_30	599_27_1	1121_27_1	191_36_1	193_6_1	271_78_156	272_6_1	274_27_5	3672_1_29	18_6_1	524_278_1	525_6_25	2268_6_28	46_6_1	521_3_3	1017_27_9	2448_5_1	2760_07_20	4192_2_9	2765_7_39
346_36_1	347_7_167	341_7_17	3996_5_14	3995_27_4	816_5_49	719_5_19	718_1_1	714_6_29	1621_4_1	1490_6_1	420_27_1	4171_5_9	1061_5_1	1528_6_1	1065_27_23	1067_1_1	1529_1_45	1667_4_6	297_2_1	294_27_1	293_5_25	1661_278_1	291_6_1	1086_6_10	593_6_15	592_27_14	595_5_1	1082_4_24	599_27_1	1121_27_1	191_36_1	193_6_1	271_78_135	274_27_4	3672_1_25	18_6_1	524_278_1	525_6_29	2268_6_20	46_6_1	521_3_3	1017_27_11	2448_5_1	2760_07_11	4192_2_5	2765_7_51	109_27_1	102_6_25	100_6_14
346_36_1	347_7_153	341_7_21	3996_5_13	3995_27_5	816_5_49	719_5_22	718_1_2	714_6_30	1621_4_4	420_27_1	4171_5_9	1061_5_1	1528_6_1	1065_27_24	1067_1_2	1529_1_42	1667_4_7	297_2_1	294_27_1	293_5_29	1661_278_1	291_6_1	1086_6_12	593_6_14	592_27_17	595_5_1	1082_4_25	599_27_1	1121_27_1	191_36_1	193_6_1	271_78_173	274_27_7	3672_1_26	18_6_1	524_278_1	525_6_30	2268_6_23	46_6_1	521_3_3	1017_27_10	2448_5_1	2760_07_13	4192_2_5	2765_7_49	109_27_1	102_6_19	100_6_20	107_2_1
346_36_1	347_7_180	341_7_23	3996_5_14	3995_27_3	816_5_53	719_5_24	718_1_4	714_6_24	1621_4_6	420_27_1	4171_5_3	1061_5_1	1528_6_1	1065_27_26	1067_1_1	1529_1_47	1667_4_5	297_2_1	294_27_1	293_5_29	1661_278_1	291_6_1	1086_6_10	593_6_11	592_27_8	595_5_1	1082_4_25	599_27_1	1121_27_1	191_36_1	193_6_1	271_78_148	274_27_3	3672_1_22	18_6_1	524_278_1	525_6_34	2268_6_24	46_6_1	521_3_2	1017_27_12	2448_5_1	2760_07_8	4192_2_4	2765_7_54	109_27_1	102_6_22	100_6_20	107_2_1
346_36_1	347_7_185	341_7_27	3996_5_14	3995_27_4	816_5_55	719_5_21	718_1_6	714_6_31	1621_4_7	420_27_1	4171_5_4	1061_5_1	1528_6_1	1065_27_30	1529_1_40	1667_4_6	297_2_1	294_27_1	293_5_24	1661_278_1	291_6_1	1086_6_5	593_6_8	592_27_10	595_5_1	1082_4_27	599_27_1	1121_27_1	191_36_1	193_6_1	271_78_184	274_27_1	3672_1_19	18_6_1	524_278_1	525_6_32	2268_6_25	46_6_1	1017_27_8	2448_5_1	2760_07_13	4192_2_5	2765_7_51	109_27_1	102_6_19	100_6_22	107_2_1	456_6_1	1849_7_31
346_36_1	347_7_190	341_7_25	3996_5_17	3995_27_4	816_5_65	719_5_21	718_1_7	714_6_34	1621_4_6	420_27_1	4171_5_2	1061_5_1	1528_6_1	1065_27_28	1529_1_35	1667_4_8	297_2_1	294_27_1	293_5_20	1661_278_1	291_6_1	1086_6_9	593_6_9	592_27_15	595_5_1	1082_4_27	599_27_1	1121_27_1	191_36_1	193_6_1	271_78_163	274_27_1	3672_1_17	18_6_1	524_278_1	525_6_35	2268_6_30	46_6_1	1017_27_4	2448_5_1	2760_07_12	4192_2_6	2765_7_67	109_27_1	102_6_18	100_6_25	107_2_1	456_6_1	1849_7_32
346_36_1	347_7_190	341_7_43	3996_5_12	3995_27_5	816_5_60	719_5_18	718_1_6	714_6_34	1621_4_7	420_27_1	4171_5_2	1061_5_1	1528_6_1	1065_27_30	1529_1_38	1667_4_9	297_2_1	294_27_1	293_5_11	1661_278_1	291_6_1	1086_6_10	593_6_8	592_27_13	595_5_1	1082_4_29	599_27_1	1121_27_1	191_36_1	193_6_1	271_78_179	3672_1_14	18_6_1	524_278_1	525_6_37	2268_6_29	46_6_1	1017_27_2	2448_5_1	2760_07_24	4192_2_8	2765_7_60	109_27_1	102_6_15	100_6_32	107_2_1	456_6_1	1849_7_32	901_6_32
346_36_1	347_7_197	341_7_35	3996_5_9	3995_27_7	816_5_55	719_5_15	718_1_9	714_6_32	1621_4_5	420_27_1	4171_5_4	1061_5_1	1528_6_1	1065_27_27	1529_1_40	1667_4_14	297_2_1	294_27_1	293_5_16	1661_278_1	291_6_1	1086_6_9	593_6_7	592_27_12	595_5_1	1082_4_23	599_27_1	1121_27_1	191_36_1	193_6_1	271_78_164	3672_1_17	18_6_1	524_278_1	525_6_41	2268_6_29	46_6_1	1017_27_1	2448_5_1	2760_07_26	4192_2_6	2765_7_79	109_27_1	102_6_12	100_6_30	107_2_1	456_6_1	1849_7_25	901_6_31
346_36_1	347_7_213	341_7_40	3996_5_5	3995_27_5	816_5_62	719_5_16	718_1_8	714_6_34	1621_4_3	420_27_1	4171_5_6	1061_5_1	1528_6_1	1065_27_22	1529_1_33	1667_4_9	297_2_1	294_27_1	293_5_15	1661_278_1	291_6_1	1086_6_6	593_6_7	592_27_8	595_5_1	1082_4_19	599_27_1	1121_27_1	191_36_1	193_6_1	271_78_170	3672_1_22	18_6_1	524_278_1	525_6_56	2268_6_31	46_6_1	1017_27_1	2448_5_1	2760_07_34	4192_2_4	2765_7_65	109_27_1	102_6_10	100_6_36	107_2_1	456_6_1	1849_7_26	901_6_25
346_36_1	347_7_212	341_7_40	3996_5_4	3995_27_8	816_5_57	719_5_14	718_1_5	714_6_33	1621_4_3	420_27_1	4171_5_6	1061_5_1	1528_6_1	1065_27_22	1529_1_35	1667_4_11	297_2_1	294_27_1	293_5_15	1661_278_1	291_6_1	1086_6_8	593_6_7	592_27_4	595_5_1	1082_4_28	599_27_1	1121_27_1	191_36_1	193_6_1	271_78_150	3672_1_21	18_6_1	524_278_1	525_6_59	2268_6_33	46_6_1	1017_27_1	2448_5_1	2760_07_22	4192_2_2	2765_7_83	109_27_1	102_6_11	100_6_28	107_2_1	1849_7_22	901_6_30	907_1_7
346_36_1	347_7_194	341_7_45	3996_5_3	3995_27_6	816_5_57	719_5_15	718_1_6	714_6_16	1621_4_3	420_27_1	4171_5_7	1061_5_1	1528_6_1	1065_27_19	1529_1_35	1667_4_10	297_2_1	294_27_1	293_5_14	1661_278_1	291_6_1	1086_6_3	593_6_6	592_27_2	595_5_1	1082_4_36	599_27_1	1121_27_1	191_36_1	193_6_1	271_78_160	3672_1_20	18_6_1	524_278_1	525_6_66	2268_6_33	46_6_1	1017_27_1	2448_5_1	2760_07_25	4192_2_1	2765_7_73	109_27_1	102_6_15	100_6_26	107_2_1	1849_7_22	901_6_31	907_1_6
346_36_1	347_7_217	341_7_32	3996_5_2	3995_27_5	816_5_57	719_5_18	718_1_7	714_6_14	1621_4_4	420_27_1	4171_5_8	1061_5_1	1528_6_1	1065_27_20	1529_1_32	1667_4_10	297_2_1	294_27_1	293_5_18	1661_278_1	291_6_1	1086_6_2	593_6_7	592_27_3	595_5_1	1082_4_38	599_27_1	1121_27_1	191_36_1	193_6_1	271_78_150	3672_1_25	18_6_1	524_278_1	525_6_68	2268_6_44	46_6_1	1017_27_1	2448_5_1	2760_07_21	2765_7_85	109_27_1	102_6_16	100_6_19	107_2_1	1849_7_27	901_6_31	907_1_3	905_7_249
346_36_1	347_7_225	341_7_33	3996_5_1	3995_27_3	816_5_55	719_5_19	718_1_4	714_6_15	1621_4_6	420_27_1	4171_5_7	1061_5_1	1528_6_1	1065_27_23	1529_1_33	1667_4_6	297_2_1	294_27_1	293_5_14	1661_278_1	291_6_1	1086_6_4	593_6_7	592_27_3	595_5_1	1082_4_41	599_27_1	1121_27_1	191_36_1	193_6_1	271_78_145	3672_1_21	18_6_1	524_278_1	525_6_76	2268_6_44	46_6_1	1017_27_1	2448_5_1	2760_07_23	2765_7_73	109_27_1	102_6_18	100_6_18	107_2_1	1849_7_20	901_6_32	907_1_4	905_7_260
346_36_1	347_7_221	341_7_40	3995_27_3	816_5_42	719_5_16	718_1_4	714_6_12	1621_4_8	420_27_1	4171_5_5	1061_5_1	1528_6_1	1065_27_29	1529_1_23	1667_4_12	297_2_1	293_5_13	1661_278_1	291_6_1	1086_6_4	593_6_7	595_5_1	1082_4_42	599_27_1	1121_27_1	191_36_1	193_6_1	271_78_140	3672_1_28	18_6_1	524_278_1	525_6_61	2268_6_39	46_6_1	1017_27_1	2448_5_1	2760_07_20	2765_7_77	109_27_1	102_6_16	100_6_14	107_2_1	1849_7_19	901_6_23	907_1_1	905_7_260	33_7_462	37_5_1	1845_6_1
346_36_1	347_7_221	341_7_32	3995_27_3	816_5_43	719_5_15	718_1_5	714_6_8	1621_4_6	420_27_1	4171_5_6	1061_5_1	1528_6_1	1065_27_33	1529_1_25	1667_4_7	297_2_1	293_5_12	1661_278_1	291_6_1	1086_6_3	593_6_5	595_5_1	1082_4_42	599_27_1	1121_27_1	191_36_1	193_6_1	271_78_156	3672_1_27	18_6_1	524_278_1	525_6_55	2268_6_44	46_6_1	1017_27_1	2448_5_1	2760_07_18	2765_7_63	109_27_1	102_6_14	100_6_13	107_2_1	1849_7_19	901_6_32	907_1_3	905_7_253	33_7_475	37_5_1	35_36_1
346_36_1	347_7_229	341_7_39	3995_27_2	816_5_46	719_5_22	718_1_8	714_6_9	1621_4_3	420_27_1	4171_5_3	1061_5_1	1528_6_1	1065_27_37	1529_1_25	1667_4_6	297_2_1	293_5_10	1661_278_1	291_6_1	1086_6_4	593_6_7	595_5_1	1082_4_35	599_27_1	1121_27_1	191_36_1	193_6_1	271_78_157	3672_1_31	18_6_1	524_278_1	525_6_43	2268_6_48	46_6_1	1017_27_1	2448_5_1	2760_07_18	2765_7_67	109_27_1	102_6_11	100_6_13	107_2_1	1849_7_22	901_6_29	907_1_1	905_7_244	33_7_499	37_5_1	35_36_1
346_36_1	347_7_231	341_7_32	3995_27_1	816_5_50	719_5_20	718_1_10	714_6_8	1621_4_4	420_27_1	4171_5_2	1061_5_1	1528_6_1	1065_27_37	1529_1_26	1667_4_5	297_2_1	293_5_9	1661_278_1	291_6_1	1086_6_8	593_6_7	595_5_1	1082_4_25	599_27_1	1121_27_1	191_36_1	193_6_1	271_78_180	3672_1_37	18_6_1	524_278_1	525_6_53	2268_6_49	46_6_1	1017_27_1	2448_5_1	2760_07_23	2765_7_61	109_27_1	102_6_7	100_6_8	107_2_1	1849_7_21	901_6_35	907_1_1	905_7_257	33_7_509	37_5_1	35_36_1
346_36_1	347_7_212	341_7_37	816_5_51	719_5_15	718_1_14	714_6_3	1621_4_7	420_27_1	4171_5_4	1061_5_1	911_6_1	1065_27_41	1529_1_21	1667_4_4	297_2_1	293_5_5	1661_278_1	291_6_1	1086_6_5	593_6_3	595_5_1	1082_4_21	599_27_1	1121_27_1	191_36_1	193_6_1	271_78_156	3672_1_43	18_6_1	524_278_1	525_6_56	2268_6_45	46_6_1	1017_27_1	2448_5_1	2760_07_24	2765_7_74	109_27_1	102_6_7	100_6_9	107_2_1	1849_7_24	901_6_40	907_1_1	905_7_247	33_7_558	37_5_1	35_36_1	34_5_1
346_36_1	347_7_215	341_7_38	816_5_60	719_5_9	718_1_13	714_6_4	1621_4_7	420_27_1	4171_5_5	1061_5_1	911_6_1	1065_27_43	1529_1_18	1667_4_5	297_2_1	293_5_5	1661_278_1	291_6_1	1086_6_3	593_6_2	595_5_1	1082_4_21	599_27_1	1121_27_1	191_36_1	193_6_1	271_78_176	3672_1_45	18_6_1	524_278_1	525_6_66	2268_6_43	46_6_1	1017_27_1	2448_5_1	2760_07_29	2765_7_77	109_27_1	102_6_8	100_6_12	107_2_1	1849_7_22	901_6_28	907_1_2	905_7_262	33_7_552	37_5_1	35_36_1	34_5_1
346_36_1	347_7_226	341_7_43	816_5_62	719_5_7	718_1_14	714_6_3	1621_4_12	420_27_1	4171_5_4	1061_5_1	911_6_1	1065_27_33	1529_1_25	1667_4_4	297_2_1	293_5_3	1661_278_1	291_6_1	593_6_5	595_5_1	1082_4_18	599_27_1	1121_27_1	191_36_1	193_6_1	271_78_162	3672_1_38	18_6_1	524_278_1	525_6_64	2268_6_35	46_6_1	1017_27_1	2448_5_1	2760_07_28	2765_7_86	109_27_1	102_6_6	100_6_15	107_2_1	1849_7_28	901_6_28	907_1_3	905_7_283	33_7_562	37_5_1	35_36_1	34_5_1	439_5_11
346_36_1	347_7_236	341_7_43	816_5_61	719_5_8	718_1_16	714_6_2	1621_4_5	420_27_1	4171_5_2	1061_5_1	911_6_1	1065_27_36	1529_1_21	1667_4_3	297_2_1	293_5_2	1661_278_1	291_6_1	593_6_2	595_5_1	1082_4_19	599_27_1	1121_27_1	191_36_1	193_6_1	271_78_172	3672_1_43	18_6_1	524_278_1	525_6_65	2268_6_34	46_6_1	1017_27_1	2448_5_1	2760_07_25	2765_7_67	109_27_1	102_6_9	100_6_12	107_2_1	1849_7_25	901_6_26	907_1_2	905_7_291	33_7_557	37_5_1	35_36_1	34_5_1	439_5_11
346_36_1	347_7_251	341_7_40	816_5_66	719_5_5	718_1_22	714_6_3	1621_4_7	420_27_1	1061_5_1	911_6_1	1065_27_39	1529_1_20	1667_4_2	297_2_1	293_5_2	1661_278_1	291_6_1	593_6_4	595_5_1	1082_4_18	599_27_1	1121_27_1	191_36_1	193_6_1	271_78_164	3672_1_57	18_6_1	524_278_1	525_6_57	2268_6_36	46_6_1	1017_27_1	2448_5_1	2760_07_28	2765_7_86	109_27_1	102_6_6	100_6_14	107_2_1	1849_7_19	901_6_17	905_7_297	33_7_567	37_5_1	35_36_1	34_5_1	439_5_11	648_7_56	430_4_2
346_36_1	347_7_252	341_7_47	816_5_73	719_5_4	718_1_30	714_6_9	1621_4_4	420_27_1	1061_5_1	911_6_1	1065_27_26	1529_1_15	1667_4_3	297_2_1	293_5_2	1661_278_1	291_6_1	593_6_3	595_5_1	1082_4_21	599_27_1	1121_27_1	191_36_1	193_6_1	271_78_183	3672_1_42	18_6_1	524_278_1	525_6_60	2268_6_34	46_6_1	1017_27_1	2448_5_1	2760_07_29	2765_7_82	109_27_1	102_6_7	100_6_15	107_2_1	1849_7_26	901_6_19	905_7_292	33_7_555	37_5_1	35_36_1	34_5_1	439_5_14	648_7_61	430_4_4
346_36_1	347_7_241	341_7_43	816_5_72	719_5_5	718_1_32	714_6_9	1621_4_4	420_27_1	1061_5_1	911_6_1	1065_27_23	1529_1_14	1667_4_1	297_2_1	293_5_1	1661_278_1	291_6_1	593_6_3	595_5_1	1082_4_17	599_27_1	1121_27_1	191_36_1	193_6_1	271_78_175	3672_1_42	18_6_1	524_278_1	525_6_53	2268_6_34	46_6_1	1017_27_1	2448_5_1	2760_07_37	2765_7_93	109_27_1	102_6_7	100_6_20	107_2_1	1849_7_26	901_6_19	905_7_318	33_7_582	37_5_1	35_36_1	34_5_1	439_5_12	648_7_51	430_4_4
346_36_1	347_7_234	341_7_49	816_5_70	719_5_4	718_1_34	714_6_11	1621_4_3	420_27_1	1061_5_1	911_6_1	1065_27_21	1667_4_2	297_2_1	1661_278_1	291_6_1	593_6_1	595_5_1	1082_4_21	599_27_1	1121_27_1	191_36_1	193_6_1	271_78_185	3672_1_35	18_6_1	524_278_1	525_6_48	2268_6_38	46_6_1	1017_27_1	2448_5_1	2760_07_38	2765_7_98	109_27_1	102_6_7	100_6_18	107_2_1	1849_7_34	901_6_13	905_7_312	33_7_629	37_5_1	35_36_1	34_5_1	439_5_11	648_7_56	430_4_3	431_6_1	243_5_43
346_36_1	347_7_243	341_7_47	816_5_53	719_5_3	718_1_42	714_6_8	1621_4_7	420_27_1	1061_5_1	911_6_1	1065_27_22	1667_4_3	297_2_1	1661_278_1	291_6_1	593_6_3	595_5_1	1082_4_14	599_27_1	1121_27_1	191_36_1	193_6_1	271_78_173	3672_1_45	18_6_1	524_278_1	525_6_46	2268_6_32	46_6_1	1017_27_1	2448_5_1	2760_07_40	2765_7_122	109_27_1	102_6_13	100_6_19	107_2_1	1849_7_35	901_6_12	905_7_322	33_7_653	37_5_1	35_36_1	34_5_1	439_5_13	648_7_51	430_4_1	431_6_1	243_5_44
346_36_1	347_7_235	341_7_46	816_5_59	718_1_33	714_6_14	1621_4_7	420_27_1	1061_5_1	911_6_1	1065_27_20	619_6_18	1667_4_3	297_2_1	1661_278_1	291_6_1	593_6_1	595_5_1	1082_4_17	599_27_1	1121_27_1	191_36_1	193_6_1	271_78_192	3672_1_44	18_6_1	524_278_1	525_6_48	2268_6_42	46_6_1	1017_27_1	2448_5_1	2760_07_31	2765_7_113	109_27_1	102_6_13	100_6_20	107_2_1	1849_7_42	901_6_15	905_7_330	33_7_649	37_5_1	35_36_1	34_5_1	439_5_16	648_7_66	431_6_1	243_5_49	334_27_84
346_36_1	347_7_251	341_7_45	816_5_54	718_1_37	714_6_13	1621_4_12	420_27_1	1061_5_1	911_6_1	1065_27_21	619_6_24	1667_4_2	297_2_1	1661_278_1	291_6_1	595_5_1	1082_4_11	599_27_1	1121_27_1	191_36_1	193_6_1	271_78_173	3672_1_46	18_6_1	524_278_1	525_6_35	526_2_1	1017_27_1	2448_5_1	2760_07_30	2765_7_130	109_27_1	102_6_13	100_6_13	107_2_1	1849_7_44	901_6_20	905_7_317	33_7_677	37_5_1	35_36_1	34_5_1	439_5_22	648_7_67	431_6_1	243_5_56	334_27_83	744_5_5	1900_6_28
346_36_1	347_7_223	341_7_33	816_5_56	718_1_40	714_6_13	1621_4_3	420_27_1	1061_5_1	911_6_1	1065_27_19	619_6_19	1667_4_2	297_2_1	1661_278_1	291_6_1	595_5_1	1082_4_7	599_27_1	1121_27_1	191_36_1	193_6_1	271_78_191	3672_1_45	18_6_1	524_278_1	525_6_29	526_2_1	1017_27_1	2448_5_1	2760_07_32	2765_7_122	109_27_1	102_6_16	100_6_12	107_2_1	1849_7_47	901_6_23	905_7_299	33_7_671	37_5_1	35_36_1	34_5_1	439_5_25	648_7_85	431_6_1	243_5_63	334_27_94	744_5_5	1900_6_26
346_36_1	347_7_235	341_7_30	816_5_52	718_1_35	714_6_13	1621_4_6	420_27_1	1061_5_1	911_6_1	1065_27_29	619_6_21	1667_4_3	297_2_1	1661_278_1	291_6_1	595_5_1	1082_4_7	599_27_1	1121_27_1	191_36_1	193_6_1	271_78_180	3672_1_49	18_6_1	524_278_1	525_6_21	526_2_1	1017_27_1	2448_5_1	2760_07_22	2765_7_136	109_27_1	102_6_22	100_6_11	107_2_1	1849_7_53	901_6_25	905_7_286	33_7_713	37_5_1	35_36_1	34_5_1	439_5_23	648_7_72	431_6_1	243_5_70	334_27_104	744_5_3	1900_6_28
346_36_1	347_7_269	341_7_27	816_5_53	718_1_40	714_6_7	1621_4_6	420_27_1	1061_5_1	911_6_1	1065_27_24	619_6_24	1667_4_2	297_2_1	1661_278_1	291_6_1	595_5_1	1082_4_7	599_27_1	1121_27_1	191_36_1	193_6_1	271_78_216	3672_1_40	18_6_1	524_278_1	525_6_12	526_2_1	1017_27_1	2448_5_1	2760_07_21	2765_7_135	109_27_1	102_6_20	100_6_12	107_2_1	1849_7_55	901_6_24	905_7_284	33_7_681	37_5_1	35_36_1	34_5_1	439_5_26	648_7_97	431_6_1	243_5_77	334_27_96	744_5_5	1900_6_24
346_36_1	347_7_270	341_7_30	816_5_37	718_1_47	714_6_12	1621_4_12	420_27_1	1061_5_1	911_6_1	1065_27_31	619_6_20	1667_4_3	297_2_1	1661_278_1	291_6_1	595_5_1	1082_4_9	599_27_1	1121_27_1	191_36_1	193_6_1	271_78_194	3672_1_41	524_278_1	525_6_8	526_2_1	1017_27_1	2448_5_1	2760_07_12	2765_7_144	109_27_1	102_6_15	100_6_15	107_2_1	1849_7_65	901_6_22	905_7_301	33_7_696	37_5_1	35_36_1	34_5_1	439_5_25	648_7_93	431_6_1	243_5_75	334_27_85	744_5_6	1900_6_33	858_6_1
346_36_1	347_7_253	341_7_34	816_5_35	718_1_53	714_6_9	1621_4_8	420_27_1	1061_5_1	911_6_1	1065_27_28	619_6_22	1667_4_2	297_2_1	1661_278_1	291_6_1	595_5_1	1082_4_11	599_27_1	1121_27_1	191_36_1	193_6_1	271_78_187	3672_1_29	524_278_1	525_6_7	2268_6_46	1017_27_1	2448_5_1	2760_07_13	2765_7_135	109_27_1	102_6_16	100_6_13	107_2_1	1849_7_57	901_6_24	905_7_304	33_7_687	37_5_1	35_36_1	34_5_1	439_5_24	648_7_115	431_6_1	243_5_74	334_27_82	744_5_6	1900_6_32	858_6_1
346_36_1	347_7_278	341_7_32	816_5_22	718_1_60	714_6_12	1621_4_13	420_27_1	1061_5_1	911_6_1	1065_27_28	619_6_17	1667_4_5	297_2_1	1661_278_1	291_6_1	595_5_1	1082_4_14	599_27_1	1121_27_1	191_36_1	193_6_1	271_78_163	3672_1_32	524_278_1	525_6_7	2268_6_41	1017_27_1	2448_5_1	2760_07_17	2765_7_144	109_27_1	102_6_16	100_6_14	107_2_1	1849_7_63	901_6_22	905_7_290	33_7_728	37_5_1	35_36_1	34_5_1	439_5_25	648_7_98	431_6_1	243_5_71	334_27_80	744_5_4	1900_6_41	858_6_1
346_36_1	347_7_271	341_7_37	816_5_20	718_1_69	714_6_11	1621_4_7	420_27_1	1061_5_1	911_6_1	1065_27_20	619_6_19	1667_4_3	297_2_1	1661_278_1	291_6_1	595_5_1	1082_4_13	599_27_1	1121_27_1	191_36_1	193_6_1	271_78_180	3672_1_28	524_278_1	525_6_6	2268_6_44	1017_27_1	2448_5_1	2760_07_21	2765_7_134	109_27_1	102_6_13	100_6_17	107_2_1	1849_7_54	901_6_19	905_7_276	33_7_745	37_5_1	35_36_1	34_5_1	439_5_27	648_7_105	431_6_1	243_5_63	334_27_96	744_5_6	1900_6_38	858_6_1
346_36_1	347_7_292	341_7_25	816_5_19	718_1_70	714_6_20	1621_4_10	420_27_1	1061_5_1	911_6_1	1065_27_16	619_6_21	1667_4_4	297_2_1	1661_278_1	291_6_1	595_5_1	1082_4_17	599_27_1	1121_27_1	191_36_1	193_6_1	271_78_173	3672_1_29	524_278_1	525_6_6	2268_6_48	1017_27_1	2448_5_1	2760_07_26	2765_7_147	109_27_1	102_6_13	100_6_18	107_2_1	1849_7_58	901_6_23	905_7_294	33_7_766	37_5_1	35_36_1	34_5_1	439_5_30	648_7_96	431_6_1	243_5_55	334_27_101	744_5_7	1900_6_35	858_6_1
346_36_1	347_7_326	341_7_20	816_5_23	718_1_81	714_6_10	1621_4_12	420_27_1	1061_5_1	911_6_1	1065_27_14	619_6_20	1667_4_4	297_2_1	1661_278_1	291_6_1	595_5_1	1082_4_21	599_27_1	1121_27_1	191_36_1	193_6_1	271_78_176	3672_1_20	524_278_1	525_6_4	2268_6_54	1017_27_1	2448_5_1	2760_07_30	2765_7_135	109_27_1	102_6_14	100_6_17	107_2_1	1849_7_53	901_6_27	905_7_269	33_7_747	37_5_1	35_36_1	34_5_1	439_5_31	648_7_108	431_6_1	243_5_58	334_27_93	744_5_4	1900_6_26	858_6_1
346_36_1	347_7_303	341_7_10	816_5_17	718_1_83	714_6_13	1621_4_12	420_27_1	1061_5_1	911_6_1	1065_27_10	619_6_21	1667_4_1	297_2_1	1661_278_1	291_6_1	595_5_1	1082_4_31	599_27_1	1121_27_1	191_36_1	193_6_1	271_78_193	3672_1_22	524_278_1	525_6_2	2268_6_49	1017_27_1	2448_5_1	2760_07_37	2765_7_145	109_27_1	102_6_16	100_6_20	107_2_1	1849_7_53	901_6_28	905_7_280	33_7_810	37_5_1	35_36_1	34_5_1	439_5_28	648_7_92	431_6_1	243_5_54	334_27_108	744_5_2	1900_6_31	858_6_1
216_3_1	2658_6_28	1300_27_29	213_28_95	668_6_1	211_78_8	42_5_12	2844_27_22	1592_278_1	767_4_14	43_6_1	132_7_1	620_27_6	136_5_38	135_6_1	497_6_2	2428_278_1	1775_6_1	25_1_49	27_6_1	1543_5_14	22_4_73	1079_1_1	1076_5_14	1077_5_52	699_2_15	759_6_1	1370_6_20	939_5_5	347_7_318	402_7_21	2152_2_1	14_27_1	1692_6_61	548_7_58	452_6_10	816_5_21	286_1_85	995_7_1	595_5_1	570_0_1	1090_2_1	1311_7_1	718_1_76	714_6_19	4176_36_76	672_0_35	891_5_147	123_6_41	4034_2_9
216_3_1	2658_6_31	1300_27_29	213_28_105	668_6_1	211_78_6	42_5_9	2844_27_24	1592_278_1	767_4_15	43_6_1	132_7_1	620_27_6	136_5_32	135_6_1	41_1_1	2428_278_1	1775_6_1	25_1_42	27_6_1	1543_5_8	22_4_62	1079_1_1	1076_5_10	1077_5_58	699_2_14	759_6_1	1370_6_19	939_5_8	347_7_301	402_7_22	2152_2_1	14_27_1	1692_6_60	548_7_64	452_6_10	816_5_24	286_1_87	995_7_1	595_5_1	570_0_1	1090_2_1	1311_7_1	718_1_95	714_6_22	4176_36_73	672_0_23	891_5_159	123_6_49	4034_2_7
216_3_1	2658_6_31	1300_27_28	213_28_112	668_6_1	211_78_6	42_5_11	2844_27_24	1592_278_1	767_4_10	43_6_1	132_7_1	620_27_10	136_5_32	41_1_1	2428_278_1	1775_6_1	25_1_40	27_6_1	1543_5_6	22_4_67	1079_1_1	1076_5_12	1077_5_56	699_2_16	759_6_1	1370_6_20	939_5_13	347_7_303	402_7_20	2152_2_1	14_27_1	1692_6_67	548_7_65	452_6_8	816_5_25	286_1_91	995_7_1	595_5_1	570_0_1	1090_2_1	1311_7_1	718_1_103	714_6_26	4176_36_74	672_0_28	891_5_141	123_6_47	4034_2_8	24_27_1
216_3_1	2658_6_26	1300_27_29	213_28_116	668_6_1	211_78_9	42_5_13	2844_27_25	1592_278_1	767_4_11	43_6_1	132_7_1	620_27_14	136_5_33	41_1_1	2428_278_1	1775_6_1	25_1_46	27_6_1	1543_5_4	22_4_69	1079_1_1	1076_5_8	1077_5_51	699_2_12	759_6_1	1370_6_17	939_5_18	347_7_313	402_7_19	2152_2_1	14_27_1	1692_6_75	548_7_84	452_6_9	816_5_30	286_1_89	995_7_1	595_5_1	570_0_1	1090_2_1	252_6_78	718_1_108	714_6_26	4176_36_58	672_0_28	123_6_40	4034_2_8	24_27_1	1121_27_1
216_3_1	2658_6_27	1300_27_34	213_28_112	668_6_1	211_78_11	42_5_18	2844_27_22	1592_278_1	767_4_8	43_6_1	132_7_1	620_27_12	136_5_34	41_1_1	2428_278_1	1775_6_1	25_1_56	27_6_1	1543_5_2	22_4_69	1079_1_1	1076_5_8	1077_5_49	699_2_11	759_6_1	1370_6_14	939_5_21	347_7_314	402_7_22	2152_2_1	14_27_1	1692_6_79	548_7_91	452_6_5	816_5_24	286_1_76	995_7_1	595_5_1	570_0_1	1090_2_1	252_6_88	718_1_106	714_6_31	4176_36_52	672_0_28	123_6_39	4034_2_14	24_27_1	1121_27_1
216_3_1	2658_6_31	1300_27_36	213_28_99	668_6_1	211_78_11	42_5_19	2844_27_19	1592_278_1	767_4_11	43_6_1	132_7_1	620_27_12	136_5_36	41_1_1	2428_278_1	1775_6_1	25_1_54	27_6_1	1543_5_2	22_4_67	1079_1_1	1076_5_8	1077_5_55	699_2_3	759_6_1	1370_6_15	939_5_21	347_7_333	402_7_16	2152_2_1	14_27_1	1692_6_86	548_7_73	452_6_5	816_5_20	286_1_75	995_7_1	595_5_1	570_0_1	1090_2_1	252_6_100	718_1_110	714_6_30	4176_36_48	672_0_33	123_6_43	4034_2_17	24_27_1	1121_27_1
216_3_1	2658_6_40	1300_27_35	213_28_91	668_6_1	211_78_7	42_5_26	2844_27_15	767_4_12	43_6_1	132_7_1	620_27_8	136_5_37	41_1_1	1775_6_1	25_1_68	27_6_1	1543_5_1	22_4_79	1079_1_1	1076_5_8	1077_5_66	699_2_6	759_6_1	1370_6_11	939_5_22	347_7_337	402_7_10	2152_2_1	14_27_1	1692_6_82	548_7_76	452_6_4	816_5_22	286_1_84	995_7_1	595_5_1	570_0_1	1090_2_1	252_6_110	718_1_102	714_6_31	4176_36_49	672_0_29	123_6_49	4034_2_13	24_27_1	1121_27_1	129_4_23	1959_5_40
216_3_1	2658_6_40	1300_27_39	213_28_88	668_6_1	211_78_8	42_5_19	2844_27_15	767_4_17	43_6_1	132_7_1	215_12_1	136_5_28	41_1_1	1775_6_1	25_1_53	27_6_1	1543_5_2	22_4_71	1079_1_1	1076_5_8	1077_5_58	699_2_5	759_6_1	1370_6_12	939_5_29	347_7_360	402_7_8	2152_2_1	14_27_1	1692_6_90	548_7_78	452_6_2	816_5_21	286_1_86	995_7_1	595_5_1	570_0_1	1090_2_1	252_6_113	718_1_113	714_6_23	4176_36_44	672_0_40	123_6_60	4034_2_8	24_27_1	1121_27_1	129_4_28	1959_5_43
216_3_1	2658_6_46	1300_27_40	213_28_84	668_6_1	211_78_7	42_5_23	2844_27_9	767_4_19	43_6_1	132_7_1	215_12_1	136_5_31	41_1_1	1775_6_1	25_1_67	27_6_1	1543_5_1	22_4_87	1079_1_1	1076_5_8	1077_5_47	699_2_5	759_6_1	1370_6_13	939_5_33	347_7_327	402_7_13	2152_2_1	14_27_1	1692_6_90	548_7_74	452_6_1	816_5_28	286_1_105	995_7_1	595_5_1	570_0_1	1090_2_1	252_6_99	718_1_120	714_6_19	4176_36_34	672_0_37	123_6_64	4034_2_5	24_27_1	1121_27_1	129_4_23	1959_5_42
216_3_1	2658_6_41	1300_27_36	213_28_87	668_6_1	211_78_7	42_5_24	2844_27_8	767_4_18	43_6_1	132_7_1	215_12_1	136_5_26	41_1_1	1775_6_1	25_1_62	27_6_1	1543_5_1	22_4_87	1079_1_1	1076_5_9	1077_5_43	699_2_8	759_6_1	1370_6_15	939_5_35	347_7_342	402_7_7	2152_2_1	1692_6_79	548_7_66	452_6_1	816_5_27	286_1_90	995_7_1	570_0_1	1090_2_1	252_6_93	718_1_127	714_6_22	4176_36_30	672_0_39	123_6_61	4034_2_4	24_27_1	1121_27_1	129_4_29	1959_5_49	364_7_1	14_27_1
216_3_1	2658_6_49	1300_27_37	213_28_89	668_6_1	211_78_8	42_5_24	2844_27_8	767_4_16	43_6_1	132_7_1	215_12_1	136_5_23	41_1_1	1775_6_1	25_1_63	27_6_1	22_4_105	1079_1_1	1076_5_10	1077_5_30	699_2_6	759_6_1	1370_6_17	939_5_23	347_7_326	402_7_9	2152_2_1	1692_6_73	548_7_65	452_6_1	816_5_27	286_1_93	995_7_1	570_0_1	1090_2_1	252_6_99	718_1_140	714_6_22	4176_36_27	672_0_41	123_6_57	4034_2_3	24_27_1	1121_27_1	129_4_32	1959_5_53	364_7_1	23_4_1	1061_5_1
216_3_1	2658_6_51	1300_27_41	213_28_70	668_6_1	211_78_11	42_5_25	2844_27_14	767_4_18	43_6_1	132_7_1	215_12_1	136_5_13	41_1_1	1775_6_1	25_1_58	27_6_1	22_4_106	1079_1_1	1076_5_12	1077_5_31	699_2_7	759_6_1	1370_6_21	939_5_28	347_7_328	402_7_11	2152_2_1	1692_6_72	548_7_62	452_6_1	816_5_36	286_1_88	995_7_1	570_0_1	1090_2_1	252_6_121	718_1_165	714_6_23	4176_36_29	672_0_35	123_6_57	125_12_8	24_27_1	1121_27_1	129_4_31	1959_5_50	364_7_1	23_4_1	1061_5_1
216_3_1	2658_6_45	1300_27_43	213_28_72	668_6_1	211_78_6	42_5_18	2844_27_15	767_4_20	43_6_1	132_7_1	215_12_1	136_5_7	41_1_1	1775_6_1	25_1_66	27_6_1	22_4_110	1079_1_1	1076_5_15	1077_5_29	699_2_3	759_6_1	1370_6_26	939_5_26	347_7_309	402_7_24	2152_2_1	1692_6_76	548_7_62	452_6_1	816_5_34	286_1_120	995_7_1	570_0_1	1090_2_1	252_6_118	718_1_172	714_6_19	4176_36_28	672_0_37	123_6_47	125_12_8	24_27_1	1121_27_1	129_4_28	1959_5_47	364_7_1	23_4_1	1061_5_1
216_3_1	2658_6_47	1300_27_39	213_28_56	668_6_1	211_78_8	42_5_19	2844_27_12	767_4_27	43_6_1	132_7_1	215_12_1	136_5_8	41_1_1	1775_6_1	25_1_54	27_6_1	22_4_120	1079_1_1	1076_5_17	1077_5_32	1303_1_7	759_6_1	1370_6_30	939_5_18	347_7_302	402_7_26	2152_2_1	1692_6_69	548_7_56	452_6_1	816_5_22	286_1_103	995_7_1	570_0_1	252_6_122	718_1_169	714_6_17	4176_36_35	672_0_32	123_6_49	125_12_6	24_27_1	1121_27_1	129_4_32	1959_5_56	364_7_1	23_4_1	1061_5_1	2490_2_6
216_3_1	2658_6_49	1300_27_41	213_28_52	668_6_1	211_78_5	42_5_18	2844_27_11	767_4_27	43_6_1	132_7_1	215_12_1	136_5_7	41_1_1	1775_6_1	25_1_55	27_6_1	22_4_135	1079_1_1	1076_5_14	1077_5_27	1303_1_6	759_6_1	1370_6_28	939_5_12	347_7_285	402_7_37	2152_2_1	1692_6_71	548_7_45	452_6_1	816_5_22	286_1_127	995_7_1	570_0_1	252_6_119	718_1_184	714_6_17	4176_36_42	672_0_27	123_6_52	125_12_6	24_27_1	1121_27_1	129_4_30	1959_5_62	364_7_1	23_4_1	1061_5_1	2490_2_7
216_3_1	2658_6_55	1300_27_36	213_28_48	668_6_1	211_78_7	42_5_21	2844_27_22	767_4_34	43_6_1	132_7_1	215_12_1	136_5_4	41_1_1	1775_6_1	25_1_58	27_6_1	22_4_147	1079_1_1	1076_5_14	1077_5_30	1303_1_8	759_6_1	1370_6_30	939_5_7	347_7_306	402_7_34	2152_2_1	1692_6_74	548_7_49	452_6_1	816_5_19	286_1_107	995_7_1	570_0_1	252_6_120	718_1_179	714_6_20	4176_36_42	672_0_33	123_6_58	125_12_4	24_27_1	1121_27_1	129_4_31	1959_5_70	364_7_1	23_4_1	1061_5_1	2490_2_7
216_3_1	2658_6_51	1300_27_40	213_28_39	668_6_1	211_78_9	42_5_22	2844_27_22	767_4_41	43_6_1	132_7_1	215_12_1	136_5_4	41_1_1	1775_6_1	25_1_50	27_6_1	22_4_139	1079_1_1	1076_5_16	1077_5_33	1303_1_9	759_6_1	1370_6_31	939_5_6	347_7_281	402_7_44	2152_2_1	1692_6_73	548_7_54	452_6_1	816_5_21	286_1_113	995_7_1	570_0_1	252_6_142	718_1_174	714_6_20	4176_36_55	672_0_34	123_6_62	125_12_5	24_27_1	1121_27_1	129_4_27	1959_5_76	364_7_1	23_4_1	1061_5_1	2490_2_2
216_3_1	2658_6_49	1300_27_42	213_28_39	668_6_1	211_78_10	2844_27_26	767_4_42	43_6_1	132_7_1	215_12_1	136_5_4	41_1_1	1775_6_1	25_1_62	27_6_1	22_4_130	1079_1_1	1076_5_20	1077_5_26	1303_1_6	759_6_1	1370_6_28	939_5_6	347_7_305	402_7_44	2152_2_1	1692_6_86	548_7_59	452_6_1	816_5_23	286_1_104	995_7_1	570_0_1	252_6_125	718_1_191	714_6_18	4176_36_57	672_0_34	123_6_61	125_12_6	24_27_1	1121_27_1	129_4_27	1959_5_72	364_7_1	23_4_1	1061_5_1	2490_2_1	56_5_1
216_3_1	2658_6_49	1300_27_38	213_28_47	668_6_1	211_78_13	2844_27_27	767_4_42	43_6_1	132_7_1	215_12_1	136_5_6	41_1_1	1775_6_1	25_1_63	27_6_1	22_4_131	1079_1_1	1076_5_18	1077_5_23	1303_1_7	759_6_1	1370_6_23	939_5_9	347_7_272	402_7_46	2152_2_1	1692_6_92	548_7_52	452_6_1	816_5_31	286_1_122	995_7_1	570_0_1	252_6_123	718_1_182	714_6_15	4176_36_59	672_0_29	123_6_60	125_12_6	24_27_1	1121_27_1	129_4_29	1959_5_76	364_7_1	23_4_1	1061_5_1	2490_2_1	56_5_1
216_3_1	2658_6_44	1300_27_41	213_28_53	668_6_1	211_78_11	2844_27_31	767_4_50	43_6_1	132_7_1	215_12_1	136_5_6	41_1_1	1775_6_1	25_1_83	27_6_1	22_4_160	1079_1_1	1076_5_13	1077_5_30	1303_1_7	759_6_1	1370_6_15	939_5_11	347_7_240	402_7_56	2152_2_1	1692_6_104	548_7_42	452_6_1	816_5_32	286_1_131	995_7_1	570_0_1	252_6_106	718_1_195	714_6_13	4176_36_61	672_0_37	123_6_64	125_12_8	24_27_1	1121_27_1	129_4_35	1959_5_67	364_7_1	23_4_1	1061_5_1	960_1_1	3843_1_13
216_3_1	2658_6_39	1300_27_32	213_28_53	668_6_1	211_78_11	2844_27_30	767_4_53	43_6_1	132_7_1	215_12_1	136_5_5	41_1_1	1775_6_1	25_1_67	27_6_1	22_4_149	1079_1_1	1076_5_11	1077_5_31	1303_1_9	759_6_1	1370_6_16	939_5_14	347_7_236	402_7_48	2152_2_1	1692_6_100	548_7_39	452_6_1	816_5_34	286_1_130	995_7_1	570_0_1	252_6_107	718_1_206	714_6_16	4176_36_69	672_0_32	123_6_66	125_12_13	24_27_1	1121_27_1	129_4_36	1959_5_60	364_7_1	23_4_1	1061_5_1	960_1_1	3843_1_9
216_3_1	2658_6_37	1300_27_25	213_28_53	668_6_1	211_78_11	2844_27_24	767_4_59	43_6_1	132_7_1	215_12_1	136_5_2	41_1_1	1775_6_1	25_1_76	27_6_1	22_4_159	1079_1_1	1076_5_12	1077_5_26	1303_1_8	759_6_1	1370_6_15	939_5_15	347_7_228	402_7_54	2152_2_1	1692_6_86	548_7_30	452_6_1	816_5_33	286_1_156	995_7_1	570_0_1	252_6_96	718_1_195	714_6_15	4176_36_66	672_0_38	123_6_67	125_12_14	24_27_1	1121_27_1	129_4_39	1959_5_62	364_7_1	23_4_1	1061_5_1	960_1_1	3843_1_11
216_3_1	2658_6_45	1300_27_30	213_28_56	668_6_1	211_78_10	2844_27_25	767_4_62	43_6_1	132_7_1	215_12_1	136_5_2	41_1_1	1775_6_1	25_1_66	27_6_1	22_4_144	1079_1_1	1076_5_9	1077_5_31	1303_1_12	759_6_1	1370_6_10	939_5_17	347_7_245	402_7_49	2152_2_1	1692_6_81	548_7_32	452_6_1	816_5_29	286_1_151	995_7_1	570_0_1	252_6_84	718_1_172	714_6_25	4176_36_63	672_0_31	123_6_51	125_12_12	24_27_1	1121_27_1	129_4_32	1959_5_50	364_7_1	23_4_1	1061_5_1	960_1_1	3843_1_9
216_3_1	2658_6_49	1300_27_36	213_28_59	668_6_1	211_78_11	2844_27_19	767_4_69	43_6_1	132_7_1	215_12_1	136_5_4	41_1_1	1775_6_1	25_1_63	27_6_1	22_4_139	1079_1_1	1076_5_10	1077_5_31	1303_1_9	759_6_1	1370_6_6	939_5_15	347_7_241	402_7_55	2152_2_1	1692_6_79	548_7_25	452_6_1	816_5_33	286_1_155	995_7_1	570_0_1	252_6_68	718_1_142	714_6_26	4176_36_69	672_0_31	123_6_50	125_12_13	24_27_1	1121_27_1	129_4_27	1959_5_49	364_7_1	23_4_1	1061_5_1	960_1_1	3843_1_8
216_3_1	2658_6_55	1300_27_39	213_28_66	668_6_1	211_78_16	2844_27_17	767_4_70	43_6_1	132_7_1	215_12_1	136_5_1	41_1_1	1775_6_1	25_1_73	27_6_1	22_4_140	1079_1_1	1076_5_5	1077_5_28	1303_1_10	759_6_1	1370_6_2	939_5_12	347_7_250	402_7_40	2152_2_1	1692_6_72	548_7_34	452_6_1	816_5_35	286_1_154	995_7_1	570_0_1	252_6_51	718_1_137	714_6_24	4176_36_78	672_0_27	123_6_51	125_12_18	24_27_1	1121_27_1	129_4_28	1959_5_49	364_7_1	23_4_1	1061_5_1	960_1_1	3843_1_10
216_3_1	2658_6_51	1300_27_44	213_28_66	668_6_1	211_78_10	2844_27_16	767_4_68	43_6_1	132_7_1	215_12_1	136_5_3	41_1_1	1775_6_1	25_1_75	27_6_1	22_4_143	1079_1_1	1076_5_7	1077_5_32	1303_1_9	759_6_1	1370_6_4	939_5_15	347_7_250	402_7_56	2152_2_1	1692_6_71	548_7_30	452_6_1	816_5_37	286_1_168	995_7_1	570_0_1	252_6_51	718_1_125	714_6_30	4176_36_86	672_0_30	123_6_45	125_12_16	24_27_1	1121_27_1	129_4_28	1959_5_46	364_7_1	23_4_1	1061_5_1	960_1_1	3843_1_14
216_3_1	2658_6_54	1300_27_41	213_28_67	668_6_1	211_78_16	2844_27_17	767_4_66	43_6_1	132_7_1	215_12_1	453_6_1	41_1_1	1775_6_1	25_1_90	27_6_1	22_4_146	1079_1_1	1076_5_5	1077_5_28	1303_1_12	759_6_1	1370_6_3	939_5_14	347_7_251	402_7_40	2152_2_1	1692_6_69	548_7_30	452_6_1	816_5_35	286_1_169	995_7_1	570_0_1	252_6_50	718_1_123	714_6_21	4176_36_89	672_0_35	123_6_47	125_12_16	24_27_1	1121_27_1	129_4_31	1959_5_49	364_7_1	23_4_1	1061_5_1	960_1_1	3843_1_22
216_3_1	2658_6_67	1300_27_52	213_28_80	668_6_1	211_78_13	2844_27_21	767_4_66	43_6_1	132_7_1	215_12_1	453_6_1	41_1_1	1775_6_1	25_1_84	27_6_1	22_4_139	1079_1_1	1076_5_6	1077_5_39	1303_1_11	759_6_1	1370_6_1	939_5_9	347_7_217	402_7_54	2152_2_1	1692_6_64	548_7_27	452_6_1	816_5_27	286_1_172	995_7_1	570_0_1	252_6_45	718_1_126	714_6_32	4176_36_94	672_0_19	123_6_45	125_12_15	24_27_1	1121_27_1	129_4_24	1959_5_39	23_4_1	1061_5_1	960_1_1	3843_1_20	413_5_67
216_3_1	2658_6_82	1300_27_44	213_28_84	668_6_1	211_78_17	2844_27_19	767_4_57	43_6_1	132_7_1	215_12_1	453_6_1	41_1_1	1775_6_1	25_1_106	27_6_1	22_4_129	1079_1_1	1076_5_5	1077_5_45	1303_1_18	759_6_1	1370_6_2	939_5_8	347_7_242	402_7_45	2152_2_1	1692_6_63	548_7_33	452_6_1	816_5_30	286_1_161	995_7_1	570_0_1	252_6_41	718_1_121	714_6_23	4176_36_94	672_0_13	123_6_38	125_12_21	24_27_1	1121_27_1	129_4_28	1959_5_32	23_4_1	1061_5_1	960_1_1	3843_1_26	413_5_72
216_3_1	2658_6_87	1300_27_45	213_28_85	668_6_1	211_78_14	2844_27_27	767_4_58	43_6_1	132_7_1	215_12_1	453_6_1	41_1_1	1775_6_1	25_1_91	27_6_1	22_4_138	1079_1_1	1076_5_8	1077_5_55	1303_1_15	759_6_1	939_5_6	347_7_235	402_7_51	2152_2_1	1692_6_55	548_7_23	452_6_1	816_5_29	286_1_178	995_7_1	570_0_1	252_6_54	718_1_114	714_6_35	4176_36_97	672_0_13	123_6_36	125_12_22	24_27_1	1121_27_1	129_4_27	1959_5_31	23_4_1	1061_5_1	960_1_1	3843_1_19	413_5_79	296_6_1
216_3_1	2658_6_90	1300_27_48	213_28_95	668_6_1	211_78_16	2844_27_25	767_4_53	43_6_1	132_7_1	215_12_1	453_6_1	41_1_1	1775_6_1	25_1_101	27_6_1	22_4_140	1079_1_1	1076_5_5	1077_5_55	1303_1_35	759_6_1	939_5_7	347_7_236	402_7_52	2152_2_1	1692_6_52	548_7_24	2291_1_1	816_5_25	286_1_160	995_7_1	570_0_1	252_6_50	718_1_98	714_6_24	4176_36_106	672_0_12	123_6_35	125_12_17	1121_27_1	129_4_39	1959_5_29	23_4_1	1061_5_1	960_1_1	3843_1_26	413_5_94	296_6_1	921_7_902
216_3_1	2658_6_89	1300_27_55	213_28_100	668_6_1	211_78_17	2844_27_18	767_4_51	43_6_1	132_7_1	215_12_1	453_6_1	41_1_1	1775_6_1	25_1_76	27_6_1	22_4_128	1079_1_1	1076_5_2	1077_5_57	1303_1_20	759_6_1	939_5_6	347_7_242	402_7_52	2152_2_1	1692_6_58	548_7_17	2291_1_1	816_5_14	286_1_158	995_7_1	570_0_1	252_6_61	718_1_92	714_6_27	4176_36_120	672_0_10	123_6_38	125_12_19	1121_27_1	129_4_28	1959_5_17	23_4_1	1061_5_1	960_1_1	3843_1_20	413_5_100	296_6_1	921_7_914
216_3_1	2658_6_87	1300_27_72	213_28_96	668_6_1	211_78_23	2844_27_19	767_4_46	43_6_1	132_7_1	215_12_1	453_6_1	41_1_1	1775_6_1	25_1_80	27_6_1	22_4_116	1079_1_1	1076_5_1	1077_5_70	1303_1_30	759_6_1	939_5_6	347_7_232	402_7_49	2152_2_1	1692_6_54	548_7_13	2291_1_1	816_5_17	286_1_177	995_7_1	570_0_1	252_6_55	718_1_92	714_6_34	4176_36_113	672_0_6	123_6_35	125_12_16	1121_27_1	129_4_45	1959_5_21	23_4_1	1061_5_1	960_1_1	3843_1_17	413_5_108	296_6_1	921_7_884
216_3_1	2658_6_78	1300_27_78	213_28_102	668_6_1	211_78_17	2844_27_16	767_4_41	43_6_1	132_7_1	215_12_1	453_6_1	41_1_1	1775_6_1	25_1_69	27_6_1	22_4_120	1079_1_1	1076_5_1	1077_5_80	1303_1_22	759_6_1	939_5_7	347_7_213	402_7_54	2152_2_1	1692_6_51	548_7_15	2291_1_1	816_5_14	286_1_176	995_7_1	570_0_1	252_6_60	718_1_96	714_6_23	4176_36_118	672_0_7	123_6_33	125_12_12	1121_27_1	129_4_41	1959_5_18	23_4_1	1061_5_1	960_1_1	3843_1_14	413_5_110	296_6_1	921_7_912
216_3_1	2658_6_76	1300_27_65	213_28_105	668_6_1	211_78_25	2844_27_18	767_4_38	43_6_1	132_7_1	215_12_1	453_6_1	41_1_1	1775_6_1	25_1_69	27_6_1	22_4_112	1079_1_1	1076_5_1	1077_5_90	1303_1_27	759_6_1	939_5_6	347_7_228	402_7_47	2152_2_1	1692_6_47	548_7_13	2291_1_1	816_5_17	286_1_172	995_7_1	570_0_1	252_6_71	718_1_89	714_6_36	4176_36_124	672_0_6	123_6_35	125_12_16	1121_27_1	129_4_53	1959_5_19	23_4_1	1061_5_1	960_1_1	3843_1_11	413_5_110	296_6_1	921_7_936
216_3_1	2658_6_79	1300_27_68	213_28_105	668_6_1	211_78_26	2844_27_19	767_4_29	43_6_1	132_7_1	215_12_1	453_6_1	41_1_1	1775_6_1	25_1_71	27_6_1	22_4_117	1079_1_1	1076_5_4	1077_5_97	1303_1_24	759_6_1	939_5_6	347_7_228	402_7_44	2152_2_1	1692_6_43	548_7_8	2291_1_1	816_5_16	286_1_164	995_7_1	570_0_1	252_6_61	718_1_90	714_6_24	4176_36_143	672_0_1	123_6_50	125_12_15	1121_27_1	129_4_49	1959_5_20	23_4_1	1061_5_1	960_1_1	3843_1_7	413_5_113	296_6_1	921_7_945
216_3_1	2658_6_74	1300_27_63	213_28_114	668_6_1	211_78_37	2844_27_20	767_4_20	43_6_1	132_7_1	215_12_1	453_6_1	41_1_1	1775_6_1	25_1_64	27_6_1	22_4_129	1079_1_1	1076_5_6	1077_5_95	1303_1_34	759_6_1	939_5_4	347_7_231	402_7_44	2152_2_1	1692_6_46	548_7_7	2291_1_1	816_5_15	286_1_188	995_7_1	1314_3_1	252_6_54	718_1_87	714_6_27	4176_36_144	123_6_54	125_12_17	1121_27_1	129_4_51	1959_5_24	23_4_1	1061_5_1	960_1_1	3843_1_12	413_5_131	296_6_1	921_7_918	827_6_47
216_3_1	2658_6_75	1300_27_60	213_28_125	668_6_1	211_78_31	2844_27_18	767_4_16	43_6_1	132_7_1	215_12_1	453_6_1	41_1_1	1775_6_1	25_1_59	27_6_1	22_4_119	1079_1_1	1076_5_7	1077_5_111	1303_1_36	759_6_1	939_5_5	347_7_236	402_7_37	2152_2_1	1692_6_49	548_7_10	2291_1_1	816_5_19	286_1_201	995_7_1	1314_3_1	252_6_54	718_1_76	714_6_26	4176_36_140	123_6_56	125_12_17	1121_27_1	129_4_55	1959_5_30	23_4_1	1061_5_1	960_1_1	3843_1_9	413_5_142	296_6_1	921_7_979	827_6_46
216_3_1	2658_6_81	1300_27_65	213_28_128	668_6_1	211_78_34	2844_27_19	767_4_17	43_6_1	132_7_1	215_12_1	453_6_1	41_1_1	1775_6_1	25_1_57	27_6_1	22_4_113	1079_1_1	1076_5_5	1077_5_125	1303_1_32	759_6_1	939_5_8	347_7_266	402_7_35	2152_2_1	1692_6_49	548_7_11	2291_1_1	816_5_19	286_1_205	995_7_1	1314_3_1	252_6_51	718_1_68	714_6_28	4176_36_132	123_6_58	125_12_16	1121_27_1	129_4_45	1959_5_32	23_4_1	1061_5_1	960_1_1	3843_1_10	413_5_144	296_6_1	921_7_979	827_6_44
216_3_1	2658_6_83	1300_27_71	213_28_106	668_6_1	211_78_39	2844_27_19	767_4_16	43_6_1	132_7_1	215_12_1	453_6_1	41_1_1	1775_6_1	25_1_58	27_6_1	22_4_107	1079_1_1	1076_5_6	1077_5_129	1303_1_26	759_6_1	939_5_8	347_7_278	402_7_30	2152_2_1	1692_6_49	548_7_11	2291_1_1	816_5_16	286_1_209	995_7_1	1314_3_1	252_6_65	718_1_71	714_6_23	4176_36_121	123_6_61	125_12_17	1121_27_1	129_4_46	1959_5_34	23_4_1	1061_5_1	960_1_1	3843_1_11	413_5_154	296_6_1	921_7_987	827_6_34
216_3_1	2658_6_87	1300_27_67	213_28_96	668_6_1	211_78_39	2844_27_19	767_4_18	43_6_1	132_7_1	215_12_1	453_6_1	41_1_1	1775_6_1	25_1_42	27_6_1	22_4_113	1079_1_1	1076_5_4	1077_5_132	1303_1_16	759_6_1	939_5_15	347_7_282	402_7_33	2152_2_1	1692_6_46	548_7_11	2291_1_1	816_5_21	286_1_227	995_7_1	1314_3_1	252_6_67	718_1_75	714_6_24	4176_36_103	123_6_57	125_12_12	1121_27_1	129_4_43	1959_5_34	23_4_1	1061_5_1	960_1_1	3843_1_12	413_5_160	296_6_1	921_7_961	827_6_30
216_3_1	2658_6_74	1300_27_90	213_28_89	668_6_1	211_78_53	2844_27_17	767_4_23	43_6_1	132_7_1	215_12_1	499_4_1	41_1_1	1775_6_1	25_1_46	27_6_1	22_4_109	1079_1_1	453_6_1	1077_5_126	1303_1_22	759_6_1	939_5_14	347_7_269	402_7_28	2152_2_1	1692_6_40	548_7_10	2291_1_1	816_5_25	286_1_220	995_7_1	1314_3_1	252_6_75	718_1_67	714_6_26	4176_36_100	123_6_46	125_12_11	1121_27_1	129_4_40	1959_5_35	23_4_1	1061_5_1	960_1_1	3843_1_14	413_5_152	296_6_1	921_7_963	827_6_21
216_3_1	2658_6_67	1300_27_86	213_28_84	668_6_1	211_78_35	2844_27_14	767_4_21	43_6_1	132_7_1	215_12_1	499_4_1	41_1_1	1775_6_1	25_1_52	27_6_1	22_4_121	1079_1_1	453_6_1	1077_5_124	1303_1_21	759_6_1	939_5_13	347_7_290	402_7_30	2152_2_1	1692_6_34	548_7_11	2291_1_1	816_5_30	286_1_220	995_7_1	1314_3_1	252_6_95	718_1_58	714_6_26	4176_36_82	123_6_45	125_12_13	1121_27_1	129_4_23	1959_5_45	23_4_1	1061_5_1	960_1_1	3843_1_11	413_5_148	296_6_1	921_7_899	827_6_18
216_3_1	2658_6_58	1300_27_81	213_28_94	668_6_1	211_78_44	2844_27_12	767_4_20	43_6_1	132_7_1	215_12_1	499_4_1	41_1_1	1775_6_1	25_1_51	27_6_1	22_4_138	1079_1_1	453_6_1	1077_5_126	1303_1_29	759_6_1	939_5_10	347_7_271	402_7_34	2152_2_1	1692_6_31	548_7_11	2291_1_1	816_5_25	286_1_193	995_7_1	1314_3_1	252_6_97	718_1_61	714_6_33	4176_36_69	123_6_50	125_12_12	1121_27_1	129_4_28	1959_5_56	23_4_1	1061_5_1	960_1_1	3843_1_14	413_5_128	296_6_1	921_7_917	827_6_15
216_3_1	2658_6_56	1300_27_85	213_28_85	668_6_1	211_78_37	2844_27_12	767_4_22	43_6_1	132_7_1	215_12_1	499_4_1	41_1_1	1775_6_1	25_1_57	22_4_135	1079_1_1	453_6_1	1077_5_128	1303_1_26	759_6_1	939_5_18	347_7_284	402_7_28	2152_2_1	1692_6_34	548_7_11	2291_1_1	816_5_21	286_1_185	995_7_1	1314_3_1	252_6_91	718_1_64	714_6_27	4176_36_54	123_6_46	125_12_10	1121_27_1	129_4_22	1959_5_53	23_4_1	1061_5_1	960_1_1	3843_1_16	413_5_137	296_6_1	921_7_892	827_6_12	375_4_34
216_3_1	2658_6_48	1300_27_84	213_28_88	668_6_1	211_78_37	2844_27_10	767_4_21	43_6_1	132_7_1	215_12_1	499_4_1	41_1_1	1775_6_1	25_1_55	22_4_139	1079_1_1	453_6_1	1077_5_137	1303_1_29	759_6_1	939_5_14	347_7_258	402_7_32	2152_2_1	1692_6_33	548_7_14	2291_1_1	816_5_19	286_1_181	995_7_1	1314_3_1	252_6_80	718_1_59	714_6_35	4176_36_47	123_6_45	125_12_12	129_4_30	1959_5_60	23_4_1	1061_5_1	960_1_1	3843_1_22	413_5_138	296_6_1	921_7_972	827_6_11	375_4_39	1415_27_10
216_3_1	2658_6_43	1300_27_78	213_28_91	668_6_1	211_78_36	2844_27_16	767_4_23	43_6_1	132_7_1	215_12_1	499_4_1	41_1_1	1775_6_1	25_1_71	22_4_104	1079_1_1	453_6_1	1077_5_142	1303_1_22	759_6_1	939_5_16	347_7_251	402_7_30	2152_2_1	1692_6_30	548_7_12	2291_1_1	816_5_27	286_1_163	995_7_1	1314_3_1	252_6_69	718_1_59	714_6_28	4176_36_47	123_6_46	125_12_10	129_4_30	1959_5_64	23_4_1	1061_5_1	960_1_1	3843_1_28	413_5_128	296_6_1	921_7_976	827_6_9	375_4_31	1415_27_9
216_3_1	2658_6_48	1300_27_73	213_28_78	668_6_1	211_78_42	2844_27_15	767_4_25	43_6_1	132_7_1	215_12_1	499_4_1	41_1_1	1775_6_1	25_1_52	22_4_115	1079_1_1	453_6_1	1077_5_156	1303_1_33	759_6_1	939_5_18	347_7_246	402_7_29	2152_2_1	1692_6_39	548_7_7	2291_1_1	816_5_20	286_1_151	995_7_1	1314_3_1	252_6_58	718_1_61	714_6_28	4176_36_45	123_6_45	125_12_12	129_4_21	1959_5_65	23_4_1	1061_5_1	960_1_1	3843_1_32	413_5_127	296_6_1	921_7_978	827_6_10	375_4_26	1415_27_9
216_3_1	2658_6_53	1300_27_79	213_28_64	668_6_1	211_78_33	2844_27_15	767_4_31	43_6_1	132_7_1	215_12_1	499_4_1	41_1_1	1775_6_1	25_1_56	22_4_112	1079_1_1	453_6_1	1077_5_178	1303_1_23	759_6_1	939_5_20	347_7_242	402_7_26	2152_2_1	1692_6_45	548_7_6	2291_1_1	816_5_19	286_1_131	995_7_1	1314_3_1	252_6_49	718_1_66	714_6_18	4176_36_54	123_6_38	125_12_12	129_4_27	1959_5_70	23_4_1	1061_5_1	960_1_1	3843_1_27	413_5_124	296_6_1	921_7_1000	827_6_6	375_4_23	1415_27_7
216_3_1	2658_6_52	1300_27_67	213_28_67	668_6_1	211_78_43	2844_27_9	767_4_32	43_6_1	132_7_1	215_12_1	499_4_1	41_1_1	1775_6_1	25_1_51	22_4_130	1079_1_1	453_6_1	1077_5_171	1303_1_39	939_5_20	347_7_229	402_7_29	2152_2_1	1692_6_58	548_7_4	2291_1_1	816_5_20	286_1_153	995_7_1	1314_3_1	252_6_44	718_1_60	714_6_18	4176_36_52	123_6_27	125_12_9	129_4_18	1959_5_78	23_4_1	1061_5_1	960_1_1	3843_1_28	413_5_128	296_6_1	921_7_989	827_6_7	375_4_22	1415_27_6	1416_7_1
216_3_1	2658_6_57	1300_27_72	213_28_76	668_6_1	211_78_51	2844_27_7	767_4_30	43_6_1	132_7_1	215_12_1	499_4_1	41_1_1	1775_6_1	25_1_49	22_4_122	1079_1_1	453_6_1	1077_5_177	1303_1_32	939_5_16	347_7_211	402_7_32	2152_2_1	1692_6_62	548_7_4	2291_1_1	816_5_24	286_1_141	995_7_1	1314_3_1	252_6_37	718_1_57	714_6_21	4176_36_48	123_6_21	125_12_8	129_4_31	1959_5_78	23_4_1	1061_5_1	960_1_1	3843_1_40	413_5_130	296_6_1	921_7_1035	827_6_9	375_4_20	1415_27_5	1416_7_1
216_3_1	2658_6_49	1300_27_77	213_28_96	668_6_1	211_78_45	2844_27_5	767_4_31	43_6_1	132_7_1	215_12_1	499_4_1	41_1_1	1775_6_1	25_1_53	22_4_132	1079_1_1	453_6_1	1077_5_198	1303_1_36	939_5_9	347_7_248	402_7_30	2152_2_1	1692_6_62	548_7_3	2291_1_1	816_5_17	286_1_141	995_7_1	1314_3_1	252_6_31	718_1_55	714_6_22	4176_36_35	123_6_21	125_12_11	129_4_29	1959_5_67	23_4_1	1061_5_1	960_1_1	3843_1_39	413_5_121	296_6_1	921_7_1060	827_6_6	375_4_17	1415_27_6	1416_7_1
216_3_1	2658_6_46	1300_27_73	213_28_108	668_6_1	211_78_48	2844_27_1	767_4_33	43_6_1	132_7_1	215_12_1	499_4_1	41_1_1	1775_6_1	25_1_58	22_4_147	1079_1_1	453_6_1	1077_5_194	1303_1_31	939_5_8	347_7_234	402_7_42	2152_2_1	1692_6_58	548_7_6	2291_1_1	816_5_25	286_1_125	1314_3_1	252_6_26	718_1_57	714_6_16	4176_36_38	123_6_23	125_12_11	129_4_42	1959_5_64	1061_5_1	960_1_1	3843_1_46	413_5_124	296_6_1	921_7_1131	827_6_6	375_4_15	1415_27_6	1416_7_1	891_5_92	346_36_1
216_3_1	2658_6_46	1300_27_73	213_28_116	668_6_1	211_78_38	767_4_28	43_6_1	132_7_1	215_12_1	499_4_1	41_1_1	1775_6_1	25_1_71	22_4_134	1079_1_1	453_6_1	1077_5_225	1303_1_30	939_5_10	347_7_254	402_7_35	2152_2_1	1692_6_53	548_7_2	2291_1_1	816_5_18	286_1_130	1314_3_1	252_6_27	718_1_53	714_6_16	4176_36_33	123_6_20	125_12_13	129_4_43	1959_5_67	1061_5_1	960_1_1	3843_1_39	413_5_107	296_6_1	921_7_1109	827_6_11	375_4_9	1415_27_7	1416_7_1	891_5_83	346_36_1	2772_3_7
216_3_1	2658_6_40	1300_27_74	213_28_104	668_6_1	211_78_42	767_4_34	43_6_1	132_7_1	215_12_1	499_4_1	41_1_1	1775_6_1	25_1_71	22_4_150	1079_1_1	453_6_1	1077_5_224	1303_1_32	939_5_13	347_7_221	402_7_39	2152_2_1	1692_6_51	548_7_2	2291_1_1	816_5_29	286_1_134	1314_3_1	252_6_31	718_1_48	714_6_14	1621_4_8	123_6_33	125_12_13	129_4_29	1959_5_60	1061_5_1	960_1_1	3843_1_37	413_5_121	296_6_1	921_7_1116	827_6_10	375_4_8	1415_27_4	1416_7_1	891_5_102	346_36_1	2772_3_8
216_3_1	2658_6_37	1300_27_60	213_28_116	668_6_1	211_78_54	767_4_32	43_6_1	132_7_1	215_12_1	499_4_1	41_1_1	1775_6_1	25_1_76	22_4_149	1079_1_1	453_6_1	1077_5_225	1303_1_28	939_5_12	347_7_239	402_7_45	2152_2_1	1692_6_52	548_7_3	2291_1_1	816_5_26	286_1_137	1314_3_1	252_6_35	718_1_53	714_6_12	1621_4_9	123_6_34	125_12_13	129_4_49	1959_5_53	1061_5_1	960_1_1	3843_1_34	413_5_112	296_6_1	921_7_1138	827_6_10	375_4_5	1415_27_5	1416_7_1	891_5_106	346_36_1	2772_3_6
216_3_1	2658_6_39	1300_27_56	213_28_116	668_6_1	211_78_42	767_4_28	43_6_1	132_7_1	215_12_1	499_4_1	41_1_1	1775_6_1	25_1_82	22_4_160	1079_1_1	453_6_1	1077_5_239	1303_1_33	939_5_12	347_7_218	402_7_45	2152_2_1	1692_6_47	548_7_4	2291_1_1	816_5_26	286_1_135	1314_3_1	252_6_38	718_1_47	714_6_19	1621_4_6	123_6_35	125_12_9	129_4_32	1959_5_49	1061_5_1	960_1_1	3843_1_33	413_5_115	296_6_1	921_7_1082	827_6_9	375_4_5	1415_27_4	1416_7_1	891_5_100	346_36_1	2772_3_3
216_3_1	2658_6_43	1300_27_46	213_28_109	668_6_1	211_78_46	767_4_28	43_6_1	132_7_1	215_12_1	499_4_1	41_1_1	1775_6_1	25_1_86	22_4_177	1079_1_1	453_6_1	1077_5_241	1303_1_28	939_5_16	347_7_207	402_7_41	2152_2_1	1692_6_45	548_7_4	2291_1_1	816_5_30	286_1_105	1314_3_1	252_6_37	718_1_45	714_6_19	1621_4_5	123_6_35	125_12_8	129_4_37	1959_5_54	1061_5_1	960_1_1	3843_1_35	413_5_121	296_6_1	921_7_1065	827_6_16	375_4_3	1415_27_5	1416_7_1	891_5_117	346_36_1	2772_3_4
216_3_1	2658_6_41	1300_27_35	213_28_100	668_6_1	211_78_36	767_4_21	43_6_1	132_7_1	215_12_1	499_4_1	41_1_1	1775_6_1	25_1_82	22_4_160	1079_1_1	453_6_1	1077_5_244	1303_1_28	939_5_20	347_7_198	402_7_44	2152_2_1	1692_6_40	548_7_1	2291_1_1	816_5_32	286_1_104	1314_3_1	252_6_41	718_1_40	714_6_21	1621_4_4	123_6_35	125_12_5	129_4_39	1959_5_52	1061_5_1	960_1_1	3843_1_26	413_5_124	296_6_1	921_7_1048	827_6_16	375_4_3	1415_27_4	1416_7_1	891_5_103	346_36_1	2772_3_4
216_3_1	2658_6_38	1300_27_28	213_28_93	668_6_1	211_78_42	767_4_20	43_6_1	132_7_1	215_12_1	499_4_1	41_1_1	1775_6_1	25_1_76	22_4_188	1079_1_1	453_6_1	1077_5_220	1303_1_26	939_5_20	347_7_218	402_7_51	2152_2_1	1692_6_44	2291_1_1	816_5_30	286_1_112	1314_3_1	252_6_41	718_1_36	714_6_23	1621_4_4	123_6_39	125_12_5	129_4_39	1959_5_53	1061_5_1	960_1_1	3843_1_39	413_5_124	296_6_1	921_7_1036	827_6_20	375_4_3	1415_27_4	1416_7_1	891_5_120	346_36_1	2772_3_2	191_36_1
216_3_1	2658_6_32	1300_27_31	213_28_90	668_6_1	211_78_45	767_4_15	43_6_1	132_7_1	215_12_1	499_4_1	41_1_1	1775_6_1	25_1_82	22_4_188	1079_1_1	453_6_1	1077_5_206	1303_1_39	939_5_25	347_7_220	402_7_45	2152_2_1	1692_6_44	2291_1_1	816_5_20	286_1_98	1314_3_1	252_6_44	718_1_35	714_6_27	1621_4_1	123_6_47	125_12_5	129_4_39	1959_5_55	1061_5_1	960_1_1	3843_1_35	413_5_123	296_6_1	921_7_1042	827_6_16	375_4_2	1415_27_2	1416_7_1	891_5_130	346_36_1	2772_3_3	191_36_1
216_3_1	2658_6_36	1300_27_26	213_28_96	668_6_1	211_78_37	767_4_20	43_6_1	132_7_1	215_12_1	499_4_1	41_1_1	1775_6_1	25_1_90	22_4_178	1079_1_1	453_6_1	1077_5_204	1303_1_49	939_5_23	347_7_196	402_7_39	2152_2_1	1692_6_40	2291_1_1	816_5_29	286_1_98	1314_3_1	252_6_43	718_1_43	714_6_34	712_5_12	123_6_42	125_12_6	129_4_26	1959_5_57	1061_5_1	960_1_1	3843_1_39	413_5_136	296_6_1	921_7_1045	827_6_13	375_4_1	1415_27_4	1416_7_1	891_5_138	346_36_1	2772_3_2	191_36_1
216_3_1	2658_6_38	1300_27_27	213_28_92	668_6_1	211_78_51	767_4_14	43_6_1	132_7_1	215_12_1	499_4_1	41_1_1	1775_6_1	25_1_90	22_4_180	1079_1_1	453_6_1	1077_5_204	1303_1_52	939_5_29	347_7_214	402_7_39	2152_2_1	1692_6_33	2291_1_1	816_5_33	286_1_89	1314_3_1	252_6_34	718_1_42	714_6_33	712_5_13	123_6_42	125_12_4	129_4_34	1959_5_64	1061_5_1	960_1_1	3843_1_46	413_5_119	296_6_1	921_7_1058	827_6_11	1415_27_7	1416_7_1	891_5_150	346_36_1	2772_3_2	191_36_1	316_2_8
216_3_1	2658_6_33	1300_27_35	213_28_91	668_6_1	211_78_34	767_4_11	43_6_1	132_7_1	215_12_1	499_4_1	41_1_1	1775_6_1	25_1_94	22_4_161	1079_1_1	453_6_1	1077_5_209	1303_1_55	939_5_32	347_7_181	402_7_33	2152_2_1	1692_6_34	2291_1_1	816_5_26	286_1_87	1314_3_1	252_6_42	718_1_43	714_6_33	712_5_8	123_6_44	125_12_5	129_4_29	1959_5_71	1061_5_1	960_1_1	3843_1_41	413_5_112	296_6_1	921_7_1034	827_6_2	1415_27_7	1416_7_1	891_5_134	346_36_1	2772_3_2	191_36_1	316_2_7
216_3_1	2658_6_33	1300_27_40	213_28_92	668_6_1	211_78_36	767_4_11	43_6_1	215_12_1	499_4_1	41_1_1	1775_6_1	25_1_90	22_4_185	1079_1_1	453_6_1	1077_5_200	1303_1_56	939_5_26	347_7_168	402_7_44	2152_2_1	1692_6_33	2291_1_1	816_5_32	286_1_94	1314_3_1	252_6_42	718_1_50	714_6_32	712_5_5	123_6_42	125_12_5	129_4_35	1959_5_81	1061_5_1	960_1_1	3843_1_47	413_5_108	296_6_1	921_7_1047	827_6_2	1415_27_6	1416_7_1	891_5_132	346_36_1	2772_3_2	191_36_1	316_2_4	702_6_50
216_3_1	2658_6_49	1300_27_49	213_28_76	668_6_1	211_78_37	767_4_12	43_6_1	215_12_1	499_4_1	41_1_1	1775_6_1	25_1_75	22_4_155	1079_1_1	453_6_1	1077_5_216	1303_1_60	939_5_31	347_7_166	402_7_40	2152_2_1	1692_6_29	2291_1_1	816_5_21	286_1_104	1314_3_1	252_6_51	718_1_50	714_6_27	712_5_6	123_6_44	125_12_3	129_4_28	1959_5_83	1061_5_1	960_1_1	3843_1_31	413_5_101	296_6_1	921_7_1045	827_6_1	1415_27_3	1416_7_1	891_5_126	346_36_1	2772_3_1	191_36_1	316_2_7	702_6_56
216_3_1	2658_6_56	1300_27_45	213_28_79	668_6_1	211_78_35	767_4_11	43_6_1	215_12_1	499_4_1	41_1_1	1775_6_1	25_1_58	22_4_155	1079_1_1	453_6_1	1077_5_198	1303_1_45	939_5_28	347_7_166	402_7_48	2152_2_1	1692_6_21	2291_1_1	816_5_16	286_1_108	1314_3_1	718_1_60	714_6_23	712_5_1	123_6_42	129_4_20	1959_5_81	1061_5_1	960_1_1	3843_1_31	413_5_120	296_6_1	921_7_1048	373_6_1	1415_27_1	1416_7_1	891_5_115	346_36_1	2772_3_1	191_36_1	316_2_9	702_6_57	314_1_18	271_78_162
216_3_1	2658_6_55	1300_27_42	213_28_88	668_6_1	211_78_48	767_4_8	215_12_1	499_4_1	41_1_1	1775_6_1	25_1_62	22_4_151	1079_1_1	453_6_1	1077_5_208	1303_1_54	939_5_31	347_7_160	402_7_41	2152_2_1	1692_6_19	2291_1_1	816_5_14	286_1_103	1314_3_1	718_1_63	714_6_26	712_5_1	123_6_40	129_4_24	1959_5_94	1061_5_1	960_1_1	3843_1_27	413_5_115	296_6_1	921_7_1021	373_6_1	925_2_131	1416_7_1	891_5_119	346_36_1	2772_3_2	191_36_1	316_2_12	702_6_48	314_1_17	271_78_167	113_6_56
216_3_1	2658_6_62	1300_27_45	213_28_93	668_6_1	211_78_47	767_4_8	215_12_1	499_4_1	41_1_1	1775_6_1	25_1_52	22_4_153	1079_1_1	453_6_1	1077_5_185	1303_1_48	939_5_39	347_7_134	402_7_45	2152_2_1	1692_6_21	2291_1_1	816_5_12	286_1_108	1314_3_1	718_1_69	714_6_24	712_5_1	123_6_45	129_4_24	1959_5_98	1061_5_1	960_1_1	3843_1_27	413_5_115	296_6_1	921_7_1049	373_6_1	925_2_112	1416_7_1	891_5_102	346_36_1	2772_3_3	191_36_1	316_2_12	702_6_41	314_1_19	271_78_153	113_6_60
216_3_1	2658_6_65	1300_27_38	213_28_88	668_6_1	211_78_40	767_4_9	215_12_1	499_4_1	41_1_1	1775_6_1	25_1_62	22_4_164	1079_1_1	453_6_1	1077_5_188	1303_1_46	939_5_41	347_7_147	402_7_37	2152_2_1	1692_6_21	2291_1_1	816_5_13	286_1_95	1314_3_1	718_1_88	714_6_22	712_5_1	123_6_44	129_4_28	1959_5_94	1061_5_1	960_1_1	3843_1_22	413_5_124	296_6_1	921_7_1067	373_6_1	925_2_105	1416_7_1	891_5_128	346_36_1	2772_3_1	191_36_1	316_2_15	702_6_37	314_1_22	271_78_157	113_6_61
216_3_1	2658_6_75	1300_27_41	213_28_81	668_6_1	211_78_41	767_4_10	215_12_1	499_4_1	41_1_1	1775_6_1	25_1_63	22_4_171	1079_1_1	453_6_1	1077_5_179	1303_1_44	939_5_41	347_7_130	402_7_31	2152_2_1	1692_6_22	2291_1_1	816_5_10	286_1_95	1314_3_1	718_1_87	714_6_24	712_5_1	123_6_41	129_4_30	1959_5_91	1061_5_1	960_1_1	3843_1_27	413_5_131	296_6_1	921_7_1109	373_6_1	925_2_107	1416_7_1	891_5_124	346_36_1	2772_3_2	191_36_1	316_2_13	702_6_26	314_1_22	271_78_146	113_6_58
216_3_1	2658_6_85	1300_27_31	213_28_83	668_6_1	211_78_41	767_4_10	215_12_1	499_4_1	41_1_1	1775_6_1	25_1_68	22_4_178	1079_1_1	453_6_1	1077_5_175	1303_1_42	939_5_46	347_7_127	402_7_37	2152_2_1	1692_6_26	2291_1_1	816_5_16	286_1_83	1314_3_1	718_1_82	714_6_21	712_5_1	123_6_38	129_4_39	1959_5_110	1061_5_1	960_1_1	3843_1_30	413_5_123	296_6_1	921_7_1111	373_6_1	925_2_104	1416_7_1	891_5_115	346_36_1	2772_3_3	191_36_1	316_2_27	702_6_29	314_1_21	271_78_165	113_6_67
2658_6_84	1300_27_21	213_28_85	668_6_1	211_78_27	767_4_5	215_12_1	499_4_1	41_1_1	1775_6_1	25_1_69	22_4_174	1079_1_1	453_6_1	1077_5_168	1303_1_48	939_5_47	347_7_126	402_7_31	2152_2_1	1692_6_25	2291_1_1	816_5_15	286_1_83	1314_3_1	718_1_74	714_6_29	712_5_1	123_6_46	129_4_45	1959_5_114	1061_5_1	960_1_1	3843_1_31	413_5_114	296_6_1	921_7_1141	373_6_1	925_2_96	1416_7_1	891_5_114	346_36_1	2772_3_3	191_36_1	316_2_41	702_6_28	314_1_20	271_78_177	113_6_67	3672_1_5
2658_6_75	1300_27_26	213_28_85	668_6_1	211_78_34	767_4_6	215_12_1	499_4_1	41_1_1	1775_6_1	25_1_70	22_4_178	1079_1_1	453_6_1	1077_5_164	1303_1_52	939_5_53	347_7_119	402_7_35	2152_2_1	1692_6_26	2291_1_1	816_5_19	286_1_85	1314_3_1	718_1_69	714_6_26	712_5_1	123_6_42	129_4_38	1959_5_114	1061_5_1	960_1_1	3843_1_43	413_5_119	296_6_1	921_7_1136	373_6_1	925_2_110	1416_7_1	891_5_82	346_36_1	2772_3_3	191_36_1	316_2_52	702_6_38	314_1_22	271_78_166	113_6_79	3672_1_5
2658_6_77	1300_27_18	213_28_89	668_6_1	211_78_36	767_4_5	215_12_1	499_4_1	41_1_1	1775_6_1	25_1_73	22_4_186	1079_1_1	453_6_1	1077_5_147	1303_1_59	939_5_61	347_7_133	402_7_28	2152_2_1	1692_6_29	2291_1_1	816_5_21	286_1_84	1314_3_1	718_1_52	714_6_44	712_5_1	123_6_44	129_4_40	1959_5_126	1061_5_1	960_1_1	3843_1_46	413_5_110	296_6_1	921_7_1189	373_6_1	925_2_112	1416_7_1	891_5_92	346_36_1	2772_3_4	191_36_1	316_2_43	702_6_39	314_1_25	271_78_179	113_6_87	3672_1_1
2658_6_71	1300_27_18	213_28_92	668_6_1	211_78_30	767_4_4	215_12_1	499_4_1	41_1_1	1775_6_1	25_1_65	22_4_194	1079_1_1	453_6_1	1077_5_113	1303_1_52	939_5_60	347_7_125	402_7_41	2152_2_1	1692_6_27	2291_1_1	816_5_13	286_1_100	1314_3_1	718_1_46	714_6_57	712_5_1	123_6_46	129_4_34	1959_5_122	1061_5_1	960_1_1	3843_1_53	413_5_116	296_6_1	921_7_1210	373_6_1	925_2_106	1416_7_1	891_5_79	346_36_1	2772_3_4	191_36_1	316_2_37	702_6_37	314_1_37	271_78_176	113_6_76	3672_1_2
2658_6_69	1300_27_19	213_28_87	668_6_1	211_78_42	767_4_5	215_12_1	499_4_1	41_1_1	1775_6_1	25_1_82	22_4_191	1079_1_1	453_6_1	1077_5_91	1303_1_44	939_5_70	347_7_117	402_7_43	2152_2_1	1692_6_25	2291_1_1	816_5_17	286_1_80	1314_3_1	718_1_39	714_6_52	712_5_1	123_6_42	129_4_35	1959_5_116	1061_5_1	960_1_1	3843_1_49	413_5_117	296_6_1	921_7_1180	373_6_1	925_2_90	1416_7_1	891_5_65	346_36_1	2772_3_4	191_36_1	316_2_32	702_6_38	314_1_33	271_78_166	113_6_81	3672_1_1
2658_6_61	1300_27_16	213_28_85	668_6_1	211_78_37	767_4_2	215_12_1	499_4_1	41_1_1	1775_6_1	25_1_69	22_4_185	23_4_1	453_6_1	1077_5_98	1303_1_40	939_5_63	347_7_124	402_7_30	2152_2_1	1692_6_22	2291_1_1	816_5_14	286_1_89	1314_3_1	718_1_40	714_6_54	712_5_1	123_6_41	129_4_42	1959_5_123	1061_5_1	3843_1_66	413_5_104	296_6_1	921_7_1139	373_6_1	925_2_91	1416_7_1	891_5_63	346_36_1	2772_3_5	191_36_1	316_2_35	702_6_31	314_1_42	271_78_175	113_6_78	118_1_116	832_6_1
2658_6_66	1300_27_20	213_28_83	668_6_1	211_78_42	767_4_1	215_12_1	499_4_1	41_1_1	1775_6_1	25_1_75	22_4_176	23_4_1	453_6_1	1077_5_94	1303_1_41	939_5_76	347_7_140	402_7_45	2152_2_1	1692_6_21	2291_1_1	816_5_10	286_1_97	1314_3_1	718_1_41	714_6_53	712_5_1	123_6_39	129_4_37	1959_5_116	1061_5_1	3843_1_79	413_5_105	296_6_1	921_7_1162	373_6_1	925_2_76	1416_7_1	891_5_56	346_36_1	2772_3_4	191_36_1	316_2_44	702_6_32	314_1_51	271_78_171	113_6_72	118_1_120	832_6_1
2658_6_53	1300_27_13	213_28_87	668_6_1	211_78_54	215_12_1	499_4_1	41_1_1	1775_6_1	25_1_72	22_4_176	453_6_1	1077_5_100	1303_1_25	939_5_71	347_7_126	402_7_47	2152_2_1	1692_6_14	2291_1_1	816_5_10	286_1_81	1314_3_1	718_1_35	714_6_59	712_5_1	123_6_47	129_4_41	1959_5_133	1061_5_1	3843_1_74	413_5_123	296_6_1	921_7_1151	373_6_1	925_2_80	1416_7_1	891_5_51	346_36_1	2772_3_2	191_36_1	316_2_57	702_6_42	314_1_46	271_78_152	113_6_94	118_1_101	832_6_1	834_6_42	524_278_1
2658_6_47	1300_27_14	213_28_84	668_6_1	211_78_55	215_12_1	499_4_1	41_1_1	1775_6_1	25_1_71	22_4_164	453_6_1	1077_5_80	1303_1_21	939_5_54	347_7_140	402_7_53	2152_2_1	1692_6_8	2291_1_1	816_5_6	286_1_77	1314_3_1	718_1_28	714_6_74	712_5_1	123_6_35	129_4_42	1959_5_141	1061_5_1	3843_1_94	413_5_109	296_6_1	921_7_1171	373_6_1	925_2_73	1416_7_1	891_5_58	346_36_1	2772_3_3	191_36_1	316_2_70	702_6_38	314_1_41	271_78_145	113_6_84	118_1_97	832_6_1	834_6_45	524_278_1
2658_6_45	1300_27_9	213_28_74	668_6_1	211_78_55	215_12_1	499_4_1	41_1_1	1775_6_1	25_1_60	22_4_185	453_6_1	1077_5_85	1303_1_21	939_5_50	347_7_136	402_7_53	2152_2_1	1692_6_8	2291_1_1	816_5_8	286_1_79	1314_3_1	718_1_20	714_6_69	712_5_1	123_6_40	129_4_49	1959_5_146	1061_5_1	3843_1_99	413_5_117	296_6_1	921_7_1230	373_6_1	925_2_68	1416_7_1	891_5_57	346_36_1	2772_3_2	191_36_1	316_2_75	702_6_39	314_1_36	271_78_148	113_6_84	118_1_96	832_6_1	834_6_39	524_278_1
2658_6_41	1300_27_6	213_28_72	668_6_1	211_78_54	215_12_1	499_4_1	41_1_1	1775_6_1	25_1_63	22_4_178	453_6_1	1077_5_81	1303_1_25	939_5_64	347_7_133	402_7_45	2152_2_1	1692_6_6	2291_1_1	816_5_3	286_1_77	1314_3_1	718_1_17	714_6_68	712_5_1	123_6_27	129_4_58	1959_5_144	1061_5_1	3843_1_103	413_5_123	296_6_1	921_7_1212	373_6_1	925_2_66	1416_7_1	891_5_47	346_36_1	2772_3_1	191_36_1	316_2_70	702_6_36	314_1_48	271_78_155	113_6_85	118_1_97	832_6_1	834_6_37	524_278_1
2658_6_34	1300_27_7	213_28_77	668_6_1	211_78_46	215_12_1	499_4_1	41_1_1	1775_6_1	25_1_70	22_4_178	1077_5_47	1303_1_28	939_5_70	347_7_136	402_7_48	2152_2_1	1692_6_9	2291_1_1	816_5_3	286_1_82	453_6_1	718_1_13	714_6_51	712_5_1	123_6_27	129_4_61	1959_5_153	1061_5_1	3843_1_119	413_5_110	296_6_1	921_7_1210	373_6_1	925_2_70	1416_7_1	891_5_42	346_36_1	191_36_1	316_2_91	702_6_31	314_1_57	271_78_159	113_6_84	118_1_98	832_6_1	834_6_30	524_278_1	2268_6_26	254_7_1
2658_6_40	1300_27_9	213_28_79	668_6_1	211_78_51	215_12_1	499_4_1	41_1_1	1775_6_1	25_1_76	22_4_182	1077_5_53	1303_1_30	939_5_74	347_7_132	402_7_49	2152_2_1	1692_6_8	2291_1_1	816_5_6	286_1_88	453_6_1	718_1_12	714_6_46	712_5_1	123_6_29	129_4_67	1959_5_154	1061_5_1	3843_1_116	413_5_133	296_6_1	921_7_1245	373_6_1	925_2_71	1416_7_1	891_5_39	346_36_1	191_36_1	316_2_76	702_6_33	314_1_58	271_78_149	113_6_92	118_1_116	832_6_1	834_6_23	2268_6_26	254_7_1	1396_27_83
2658_6_49	1300_27_17	213_28_75	668_6_1	211_78_52	215_12_1	499_4_1	41_1_1	1775_6_1	25_1_79	22_4_175	1077_5_41	1303_1_37	939_5_69	347_7_148	402_7_45	2152_2_1	1692_6_10	2291_1_1	816_5_6	286_1_86	453_6_1	718_1_18	714_6_52	712_5_1	123_6_43	129_4_48	1959_5_177	1061_5_1	3843_1_112	413_5_120	296_6_1	921_7_1234	373_6_1	925_2_57	1416_7_1	891_5_39	346_36_1	191_36_1	316_2_74	702_6_38	314_1_59	271_78_153	113_6_106	118_1_102	832_6_1	834_6_22	2268_6_27	254_7_1	1396_27_75
2658_6_44	1300_27_18	213_28_74	668_6_1	211_78_59	215_12_1	499_4_1	41_1_1	1775_6_1	25_1_65	22_4_186	1077_5_33	1303_1_32	939_5_70	347_7_141	402_7_45	2152_2_1	1692_6_9	2291_1_1	816_5_4	286_1_102	453_6_1	718_1_21	714_6_48	712_5_1	123_6_42	129_4_44	1959_5_170	1061_5_1	3843_1_116	413_5_126	296_6_1	921_7_1217	373_6_1	925_2_61	1416_7_1	891_5_26	346_36_1	191_36_1	316_2_72	702_6_32	314_1_55	271_78_168	113_6_99	118_1_97	832_6_1	834_6_17	2268_6_29	254_7_1	1396_27_75
2658_6_48	1300_27_22	213_28_63	668_6_1	211_78_43	215_12_1	499_4_1	41_1_1	1775_6_1	25_1_62	22_4_189	1077_5_42	1303_1_29	939_5_66	347_7_127	402_7_42	2152_2_1	1692_6_7	2291_1_1	816_5_2	286_1_121	453_6_1	718_1_16	714_6_52	712_5_1	123_6_45	129_4_41	1959_5_153	1061_5_1	3843_1_113	413_5_129	296_6_1	921_7_1259	373_6_1	925_2_65	1416_7_1	891_5_13	346_36_1	191_36_1	316_2_73	702_6_40	314_1_49	271_78_167	113_6_94	118_1_94	832_6_1	834_6_21	2268_6_28	254_7_1	1396_27_89
2658_6_66	1300_27_20	213_28_55	668_6_1	211_78_35	215_12_1	499_4_1	41_1_1	1775_6_1	25_1_77	22_4_205	1077_5_37	1303_1_34	939_5_62	347_7_125	402_7_50	2152_2_1	1692_6_6	2291_1_1	286_1_116	453_6_1	718_1_12	714_6_53	712_5_1	123_6_41	129_4_40	1959_5_157	1061_5_1	3843_1_108	413_5_114	296_6_1	921_7_1269	373_6_1	925_2_83	1416_7_1	891_5_15	346_36_1	191_36_1	316_2_62	702_6_50	314_1_50	271_78_186	113_6_95	118_1_88	832_6_1	834_6_20	2268_6_32	254_7_1	1396_27_110	2448_5_1
2658_6_66	1300_27_19	213_28_50	668_6_1	211_78_39	215_12_1	499_4_1	41_1_1	1775_6_1	25_1_68	22_4_211	1077_5_24	1303_1_32	939_5_52	347_7_114	402_7_43	2152_2_1	1692_6_10	2291_1_1	286_1_119	453_6_1	718_1_11	714_6_50	712_5_1	123_6_38	129_4_46	1959_5_159	1061_5_1	3843_1_96	413_5_115	296_6_1	921_7_1251	373_6_1	925_2_89	1416_7_1	891_5_22	346_36_1	191_36_1	316_2_60	702_6_48	314_1_43	271_78_205	113_6_91	118_1_100	832_6_1	834_6_15	2268_6_46	254_7_1	1396_27_143	2448_5_1
2658_6_79	1300_27_21	213_28_53	668_6_1	211_78_32	215_12_1	499_4_1	41_1_1	1775_6_1	25_1_58	22_4_200	1077_5_23	1303_1_37	939_5_47	347_7_114	402_7_42	2152_2_1	1692_6_4	2291_1_1	286_1_104	453_6_1	718_1_12	714_6_53	712_5_1	123_6_30	129_4_46	1959_5_157	1061_5_1	3843_1_102	413_5_126	296_6_1	921_7_1252	373_6_1	925_2_88	1416_7_1	891_5_20	346_36_1	191_36_1	316_2_81	702_6_51	314_1_46	271_78_195	113_6_100	118_1_104	832_6_1	834_6_16	2268_6_46	254_7_1	1396_27_175	2448_5_1
2658_6_88	1300_27_30	213_28_52	668_6_1	211_78_37	215_12_1	499_4_1	41_1_1	1775_6_1	25_1_54	22_4_173	1077_5_21	1303_1_33	939_5_44	347_7_120	402_7_35	2152_2_1	1692_6_2	2291_1_1	286_1_104	453_6_1	718_1_10	714_6_63	712_5_1	123_6_31	129_4_39	1959_5_155	1061_5_1	3843_1_100	413_5_136	296_6_1	921_7_1274	373_6_1	925_2_81	1416_7_1	891_5_14	346_36_1	191_36_1	316_2_77	702_6_55	314_1_54	271_78_186	113_6_116	118_1_105	832_6_1	834_6_9	2268_6_39	254_7_1	1396_27_212	2448_5_1
2658_6_78	1300_27_31	213_28_52	668_6_1	211_78_29	215_12_1	499_4_1	41_1_1	1775_6_1	25_1_53	22_4_177	1077_5_10	1303_1_39	939_5_36	347_7_112	402_7_31	2152_2_1	1692_6_3	2291_1_1	286_1_97	453_6_1	718_1_7	714_6_75	712_5_1	891_5_17	123_6_20	129_4_44	1959_5_154	1061_5_1	3843_1_93	413_5_135	296_6_1	921_7_1278	373_6_1	925_2_78	1416_7_1	200_6_556	346_36_1	191_36_1	316_2_81	702_6_55	314_1_47	271_78_190	113_6_127	118_1_101	834_6_11	2268_6_36	254_7_1	1396_27_222	2448_5_1
2658_6_75	1300_27_24	213_28_53	668_6_1	211_78_33	215_12_1	499_4_1	41_1_1	1775_6_1	25_1_56	22_4_163	1077_5_10	1303_1_40	939_5_24	347_7_101	402_7_35	2152_2_1	1692_6_2	2291_1_1	286_1_106	453_6_1	718_1_6	714_6_68	712_5_1	891_5_17	123_6_14	129_4_52	1959_5_144	1061_5_1	3843_1_85	413_5_123	296_6_1	921_7_1228	373_6_1	925_2_67	1416_7_1	200_6_586	346_36_1	191_36_1	316_2_84	702_6_67	314_1_46	271_78_164	113_6_134	118_1_97	834_6_9	2268_6_28	254_7_1	1396_27_258	2448_5_1
2658_6_77	1300_27_25	213_28_48	668_6_1	211_78_37	215_12_1	499_4_1	41_1_1	1775_6_1	25_1_51	22_4_142	1077_5_10	1303_1_38	939_5_16	347_7_106	2151_2_23	2152_2_1	1692_6_2	2291_1_1	286_1_100	453_6_1	718_1_10	714_6_64	712_5_1	891_5_18	123_6_18	129_4_44	1959_5_135	1061_5_1	3843_1_57	413_5_136	296_6_1	921_7_1276	373_6_1	925_2_63	1416_7_1	200_6_591	346_36_1	191_36_1	316_2_70	702_6_55	314_1_41	271_78_167	113_6_143	118_1_105	834_6_7	2268_6_26	254_7_1	1396_27_296	2448_5_1
2658_6_89	1300_27_20	213_28_37	668_6_1	211_78_41	499_4_1	41_1_1	1775_6_1	25_1_57	22_4_138	1077_5_8	1303_1_32	939_5_21	347_7_110	2151_2_28	2152_2_1	1692_6_5	2291_1_1	286_1_86	453_6_1	718_1_8	714_6_69	712_5_1	891_5_16	123_6_16	129_4_50	1959_5_122	1061_5_1	3843_1_69	413_5_138	296_6_1	921_7_1244	373_6_1	925_2_63	1416_7_1	200_6_566	346_36_1	191_36_1	316_2_63	702_6_53	314_1_54	271_78_168	113_6_150	118_1_95	834_6_8	2268_6_21	254_7_1	1396_27_329	2448_5_1	309_5_1
2658_6_89	1300_27_16	213_28_37	668_6_1	211_78_42	499_4_1	41_1_1	1775_6_1	25_1_63	22_4_164	1077_5_11	1303_1_31	939_5_20	347_7_101	2151_2_23	2152_2_1	1692_6_6	2291_1_1	286_1_86	453_6_1	718_1_9	714_6_66	712_5_1	891_5_17	123_6_21	129_4_34	1959_5_131	1061_5_1	3843_1_72	413_5_138	296_6_1	921_7_1254	373_6_1	925_2_72	1416_7_1	200_6_552	346_36_1	191_36_1	316_2_65	702_6_52	314_1_48	271_78_140	113_6_159	118_1_93	834_6_8	2268_6_22	254_7_1	1396_27_366	2448_5_1	309_5_1
2658_6_99	1300_27_14	213_28_30	668_6_1	211_78_45	499_4_1	41_1_1	1775_6_1	25_1_68	22_4_167	1077_5_16	1303_1_29	939_5_15	347_7_93	2151_2_23	2152_2_1	1692_6_6	2291_1_1	286_1_80	453_6_1	718_1_15	714_6_64	712_5_1	891_5_19	123_6_19	129_4_30	1959_5_129	1061_5_1	3843_1_69	413_5_123	296_6_1	921_7_1246	373_6_1	925_2_83	1416_7_1	200_6_538	346_36_1	191_36_1	316_2_52	702_6_50	314_1_52	271_78_154	113_6_165	118_1_97	834_6_9	2268_6_23	254_7_1	1396_27_349	2448_5_1	309_5_1
2658_6_110	1300_27_20	213_28_23	668_6_1	211_78_49	499_4_1	41_1_1	1775_6_1	25_1_56	22_4_174	1077_5_14	1303_1_21	939_5_16	347_7_84	2151_2_31	2152_2_1	1692_6_5	2291_1_1	286_1_79	453_6_1	718_1_16	714_6_67	712_5_1	891_5_20	123_6_22	129_4_33	1959_5_124	1061_5_1	3843_1_62	413_5_130	296_6_1	921_7_1228	373_6_1	925_2_94	1416_7_1	200_6_525	346_36_1	191_36_1	316_2_35	702_6_61	314_1_63	271_78_150	113_6_161	118_1_101	834_6_14	2268_6_21	254_7_1	1396_27_316	2448_5_1	309_5_1
2658_6_115	1300_27_12	213_28_16	668_6_1	211_78_44	499_4_1	41_1_1	1775_6_1	25_1_54	22_4_163	1077_5_16	1303_1_23	939_5_11	347_7_92	2151_2_30	2152_2_1	1692_6_6	2291_1_1	286_1_69	453_6_1	718_1_23	714_6_62	712_5_1	891_5_20	123_6_31	129_4_40	1959_5_119	1061_5_1	3843_1_78	413_5_124	296_6_1	921_7_1216	373_6_1	925_2_89	1416_7_1	200_6_516	346_36_1	191_36_1	316_2_28	702_6_56	314_1_70	271_78_168	113_6_164	118_1_106	834_6_10	2268_6_31	254_7_1	1396_27_321	2448_5_1	309_5_1
2658_6_120	1300_27_8	213_28_10	668_6_1	211_78_49	499_4_1	41_1_1	1775_6_1	25_1_56	22_4_152	1077_5_11	1303_1_23	939_5_13	347_7_99	2151_2_33	2152_2_1	1692_6_5	2291_1_1	286_1_74	453_6_1	718_1_26	714_6_70	712_5_1	891_5_31	123_6_43	129_4_43	1959_5_104	1061_5_1	3843_1_82	413_5_127	296_6_1	921_7_1185	373_6_1	925_2_89	1416_7_1	200_6_510	346_36_1	191_36_1	316_2_37	702_6_58	314_1_75	271_78_153	113_6_160	118_1_129	834_6_14	2268_6_37	254_7_1	1396_27_290	2448_5_1	309_5_1
2658_6_125	1300_27_4	213_28_12	668_6_1	211_78_45	499_4_1	41_1_1	1775_6_1	25_1_55	22_4_149	1077_5_7	1303_1_18	939_5_9	347_7_86	2151_2_36	2152_2_1	1692_6_5	2291_1_1	286_1_70	453_6_1	718_1_26	714_6_81	712_5_1	891_5_31	123_6_46	129_4_39	1959_5_87	1061_5_1	3843_1_86	413_5_140	296_6_1	921_7_1173	373_6_1	925_2_91	1416_7_1	200_6_555	346_36_1	191_36_1	316_2_38	702_6_48	314_1_67	271_78_132	113_6_186	118_1_142	834_6_12	2268_6_43	254_7_1	1396_27_300	2448_5_1	309_5_1
2658_6_126	1300_27_6	213_28_16	668_6_1	211_78_58	499_4_1	41_1_1	1775_6_1	25_1_59	22_4_154	1077_5_10	1303_1_20	939_5_5	347_7_115	2151_2_28	2152_2_1	1692_6_4	2291_1_1	286_1_59	453_6_1	718_1_41	714_6_88	712_5_1	891_5_29	123_6_41	129_4_38	1959_5_77	1061_5_1	3843_1_101	413_5_134	296_6_1	921_7_1124	373_6_1	925_2_83	1416_7_1	200_6_555	346_36_1	191_36_1	316_2_47	702_6_44	314_1_78	271_78_122	113_6_196	118_1_122	834_6_12	2268_6_40	254_7_1	1396_27_306	2448_5_1	309_5_1
2658_6_124	1300_27_8	213_28_16	668_6_1	211_78_74	499_4_1	41_1_1	1775_6_1	25_1_53	22_4_135	1077_5_11	1303_1_24	939_5_5	347_7_108	2151_2_30	2152_2_1	1692_6_1	2291_1_1	286_1_65	453_6_1	718_1_41	714_6_101	712_5_1	891_5_37	123_6_52	129_4_40	1959_5_70	1061_5_1	3843_1_95	413_5_134	296_6_1	921_7_1116	373_6_1	925_2_81	1416_7_1	200_6_588	346_36_1	191_36_1	316_2_59	702_6_40	314_1_78	271_78_124	113_6_211	118_1_119	834_6_15	2268_6_32	254_7_1	1396_27_299	2448_5_1	309_5_1
2658_6_146	1300_27_6	213_28_16	668_6_1	211_78_56	499_4_1	41_1_1	1775_6_1	25_1_48	22_4_146	1077_5_12	1303_1_24	939_5_4	347_7_92	2151_2_29	2152_2_1	1692_6_1	2291_1_1	286_1_70	453_6_1	718_1_45	714_6_101	712_5_1	891_5_34	123_6_48	129_4_35	1959_5_74	1061_5_1	3843_1_107	413_5_122	296_6_1	921_7_1141	373_6_1	925_2_83	1416_7_1	200_6_594	346_36_1	191_36_1	316_2_53	702_6_38	314_1_63	271_78_116	113_6_201	118_1_125	834_6_14	2268_6_29	254_7_1	1396_27_286	2448_5_1	309_5_1
2658_6_144	1300_27_3	213_28_14	211_78_51	499_4_1	41_1_1	1775_6_1	25_1_58	22_4_140	1077_5_13	1303_1_24	939_5_2	347_7_89	2151_2_31	2152_2_1	2291_1_1	286_1_66	453_6_1	718_1_36	714_6_112	712_5_1	891_5_31	123_6_61	129_4_42	1959_5_59	1061_5_1	3843_1_98	413_5_119	296_6_1	921_7_1121	373_6_1	925_2_86	1416_7_1	200_6_618	346_36_1	191_36_1	316_2_61	702_6_46	314_1_68	271_78_119	113_6_216	118_1_135	834_6_15	2268_6_32	254_7_1	1396_27_271	2448_5_1	309_5_1	1131_6_17	2765_7_4
2658_6_147	1300_27_1	213_28_13	211_78_50	499_4_1	41_1_1	1775_6_1	25_1_48	22_4_148	1077_5_13	1303_1_24	939_5_1	347_7_67	2151_2_23	2152_2_1	2291_1_1	286_1_83	453_6_1	718_1_26	714_6_109	712_5_1	891_5_35	123_6_55	129_4_46	1959_5_63	1061_5_1	3843_1_102	413_5_120	296_6_1	921_7_1113	373_6_1	925_2_84	1416_7_1	200_6_641	346_36_1	191_36_1	316_2_50	702_6_37	314_1_88	271_78_130	113_6_226	118_1_153	834_6_19	2268_6_26	254_7_1	1396_27_225	2448_5_1	309_5_1	1131_6_18	2765_7_7
2658_6_138	213_28_13	211_78_48	499_4_1	41_1_1	1775_6_1	25_1_59	22_4_155	1077_5_17	1303_1_24	939_5_1	347_7_77	2151_2_24	2152_2_1	2291_1_1	286_1_66	453_6_1	718_1_22	714_6_102	712_5_1	891_5_30	123_6_51	129_4_52	1959_5_61	1061_5_1	3843_1_107	413_5_135	296_6_1	921_7_1123	373_6_1	925_2_78	1416_7_1	200_6_608	346_36_1	191_36_1	316_2_55	702_6_45	314_1_82	271_78_136	113_6_247	118_1_144	834_6_17	2268_6_32	254_7_1	1396_27_241	2448_5_1	309_5_1	1131_6_17	2765_7_11	240_7_1
2658_6_140	213_28_15	211_78_41	499_4_1	41_1_1	1775_6_1	25_1_59	22_4_151	1077_5_22	1303_1_18	939_5_1	347_7_82	2151_2_22	2152_2_1	2291_1_1	286_1_76	453_6_1	718_1_14	714_6_101	712_5_1	891_5_39	123_6_54	129_4_54	1959_5_58	1061_5_1	3843_1_99	413_5_160	296_6_1	921_7_1092	373_6_1	925_2_66	1416_7_1	200_6_636	346_36_1	191_36_1	316_2_41	702_6_39	314_1_98	271_78_133	113_6_263	118_1_169	834_6_21	2268_6_35	254_7_1	1396_27_225	2448_5_1	309_5_1	1131_6_20	2765_7_15	240_7_1
2658_6_161	213_28_11	211_78_43	499_4_1	41_1_1	1775_6_1	25_1_55	22_4_168	1077_5_27	1303_1_16	939_5_2	347_7_77	2151_2_25	2152_2_1	2291_1_1	286_1_69	453_6_1	718_1_11	714_6_105	712_5_1	891_5_35	123_6_59	129_4_51	1959_5_47	1061_5_1	3843_1_128	413_5_170	296_6_1	921_7_1108	373_6_1	925_2_69	1416_7_1	200_6_610	346_36_1	191_36_1	316_2_34	702_6_41	314_1_103	271_78_157	113_6_235	118_1_167	834_6_14	2268_6_31	254_7_1	1396_27_232	2448_5_1	309_5_1	1131_6_24	2765_7_15	240_7_1
2658_6_152	213_28_11	211_78_52	41_1_1	1775_6_1	25_1_59	22_4_164	1077_5_33	1303_1_19	939_5_5	347_7_88	2151_2_26	2152_2_1	2291_1_1	286_1_57	453_6_1	718_1_15	714_6_112	712_5_1	891_5_35	123_6_69	129_4_44	1959_5_48	1061_5_1	3843_1_119	413_5_162	296_6_1	921_7_1113	373_6_1	925_2_65	1416_7_1	200_6_622	346_36_1	191_36_1	316_2_29	702_6_40	314_1_102	271_78_145	113_6_220	118_1_172	834_6_16	2268_6_31	254_7_1	1396_27_236	2448_5_1	309_5_1	1131_6_22	2765_7_11	240_7_1	243_5_13
2658_6_139	213_28_10	211_78_50	41_1_1	1775_6_1	25_1_73	22_4_167	1077_5_29	1303_1_18	939_5_6	347_7_74	2151_2_22	2152_2_1	2291_1_1	286_1_72	453_6_1	718_1_5	714_6_113	712_5_1	891_5_27	123_6_86	129_4_52	1959_5_50	1061_5_1	3843_1_122	413_5_163	296_6_1	921_7_1135	373_6_1	925_2_73	1416_7_1	200_6_636	346_36_1	191_36_1	316_2_25	702_6_42	314_1_110	271_78_171	113_6_229	118_1_162	834_6_19	2268_6_35	254_7_1	1396_27_227	2448_5_1	309_5_1	1131_6_20	2765_7_16	240_7_1	243_5_19
2658_6_137	213_28_9	211_78_37	41_1_1	1775_6_1	25_1_53	22_4_185	1077_5_27	1303_1_17	939_5_11	347_7_83	2151_2_24	2152_2_1	2291_1_1	286_1_57	453_6_1	718_1_4	714_6_130	712_5_1	891_5_16	123_6_83	129_4_58	1959_5_35	1061_5_1	3843_1_113	413_5_174	296_6_1	921_7_1080	373_6_1	925_2_70	1416_7_1	200_6_664	346_36_1	191_36_1	316_2_20	702_6_54	314_1_127	271_78_198	113_6_235	118_1_154	834_6_13	2268_6_40	254_7_1	1396_27_237	2448_5_1	309_5_1	1131_6_26	2765_7_11	240_7_1	243_5_29
2658_6_121	213_28_7	211_78_39	41_1_1	1775_6_1	25_1_41	22_4_171	1077_5_38	1303_1_12	939_5_13	347_7_85	2151_2_24	2152_2_1	286_1_58	453_6_1	718_1_1	714_6_141	712_5_1	891_5_15	123_6_83	129_4_72	1959_5_38	1061_5_1	3843_1_96	413_5_173	296_6_1	921_7_1104	373_6_1	925_2_67	1416_7_1	200_6_699	346_36_1	191_36_1	316_2_19	702_6_45	314_1_120	271_78_184	113_6_237	118_1_159	834_6_12	2268_6_51	254_7_1	1396_27_222	2448_5_1	309_5_1	1131_6_22	2765_7_18	240_7_1	243_5_21	100_6_64
2658_6_141	213_28_1	211_78_40	41_1_1	1775_6_1	25_1_56	22_4_159	1077_5_29	1303_1_6	939_5_11	347_7_76	2151_2_22	2152_2_1	286_1_72	453_6_1	714_6_133	712_5_1	891_5_20	123_6_84	129_4_75	1959_5_38	1061_5_1	3843_1_115	413_5_173	296_6_1	921_7_1085	373_6_1	925_2_65	1416_7_1	200_6_680	346_36_1	191_36_1	316_2_22	702_6_42	314_1_103	271_78_192	113_6_257	118_1_159	834_6_11	2268_6_48	254_7_1	1396_27_218	2448_5_1	309_5_1	1131_6_17	2765_7_19	240_7_1	243_5_34	100_6_51	249_5_1
2658_6_139	213_28_1	211_78_53	41_1_1	1775_6_1	25_1_49	22_4_175	1077_5_30	1303_1_2	939_5_3	347_7_79	2151_2_23	2152_2_1	286_1_62	453_6_1	714_6_130	712_5_1	891_5_31	123_6_85	129_4_72	1959_5_33	1061_5_1	3843_1_112	413_5_184	296_6_1	921_7_1058	373_6_1	925_2_66	1416_7_1	200_6_696	346_36_1	191_36_1	316_2_28	702_6_60	314_1_116	271_78_185	113_6_252	118_1_158	834_6_14	2268_6_53	254_7_1	1396_27_206	2448_5_1	309_5_1	1131_6_23	2765_7_24	240_7_1	243_5_44	100_6_60	249_5_1
2658_6_113	213_28_3	211_78_41	41_1_1	1775_6_1	25_1_54	22_4_172	1077_5_32	1303_1_5	939_5_4	347_7_78	2151_2_26	2152_2_1	286_1_69	453_6_1	714_6_150	712_5_1	891_5_22	123_6_66	129_4_80	1959_5_42	1061_5_1	3843_1_116	413_5_161	296_6_1	921_7_1067	373_6_1	925_2_55	1416_7_1	200_6_711	346_36_1	191_36_1	316_2_34	702_6_61	314_1_111	271_78_178	113_6_249	118_1_167	834_6_15	2268_6_68	254_7_1	1396_27_180	2448_5_1	309_5_1	1131_6_27	2765_7_27	240_7_1	243_5_27	100_6_68	249_5_1
2658_6_141	213_28_1	211_78_34	41_1_1	1775_6_1	25_1_63	22_4_158	1077_5_27	1303_1_9	939_5_5	347_7_77	2151_2_29	2152_2_1	286_1_75	453_6_1	714_6_144	712_5_1	891_5_16	123_6_69	129_4_94	1959_5_31	1061_5_1	3843_1_116	413_5_168	296_6_1	921_7_1055	373_6_1	925_2_61	1416_7_1	200_6_703	346_36_1	191_36_1	316_2_30	702_6_53	314_1_99	271_78_197	113_6_232	118_1_178	834_6_16	2268_6_63	254_7_1	1396_27_158	2448_5_1	309_5_1	1131_6_18	2765_7_21	240_7_1	243_5_36	100_6_56	249_5_1
2658_6_140	213_28_3	211_78_37	41_1_1	1775_6_1	25_1_41	22_4_148	1077_5_23	1303_1_6	939_5_8	347_7_89	2151_2_40	2152_2_1	286_1_61	453_6_1	714_6_145	712_5_1	891_5_18	123_6_83	129_4_96	1959_5_28	1061_5_1	3843_1_120	413_5_158	296_6_1	921_7_1056	373_6_1	925_2_73	1416_7_1	200_6_713	346_36_1	191_36_1	316_2_28	702_6_57	314_1_105	271_78_203	113_6_239	118_1_169	834_6_14	2268_6_66	254_7_1	1396_27_149	2448_5_1	309_5_1	1131_6_22	2765_7_25	240_7_1	243_5_44	100_6_65	249_5_1
2658_6_121	213_28_2	211_78_32	41_1_1	1775_6_1	25_1_48	22_4_117	1077_5_26	1303_1_8	939_5_15	347_7_98	2151_2_61	2152_2_1	286_1_63	453_6_1	714_6_146	712_5_1	891_5_16	123_6_76	129_4_106	1959_5_34	1061_5_1	3843_1_119	413_5_151	296_6_1	921_7_1087	373_6_1	925_2_71	1416_7_1	200_6_767	346_36_1	191_36_1	316_2_33	702_6_64	314_1_108	271_78_181	113_6_254	118_1_177	834_6_14	2268_6_63	254_7_1	1396_27_150	2448_5_1	309_5_1	1131_6_23	2765_7_33	240_7_1	243_5_46	100_6_83	249_5_1
2658_6_125	213_28_4	211_78_31	41_1_1	1775_6_1	25_1_69	22_4_115	1077_5_26	1303_1_7	939_5_12	347_7_89	2151_2_83	2152_2_1	286_1_73	453_6_1	714_6_145	712_5_1	891_5_19	123_6_83	129_4_91	1959_5_28	1061_5_1	3843_1_116	413_5_167	296_6_1	921_7_1095	373_6_1	925_2_62	1416_7_1	200_6_741	346_36_1	191_36_1	316_2_22	702_6_57	314_1_93	271_78_173	113_6_249	118_1_171	834_6_7	2268_6_59	254_7_1	1396_27_158	2448_5_1	309_5_1	1131_6_23	2765_7_26	240_7_1	243_5_38	100_6_75	249_5_1
2658_6_127	213_28_5	211_78_30	41_1_1	1775_6_1	25_1_47	22_4_136	1077_5_22	1303_1_3	939_5_17	347_7_102	2151_2_83	286_1_49	453_6_1	714_6_155	712_5_1	891_5_17	123_6_88	129_4_99	1959_5_36	1061_5_1	3843_1_123	413_5_184	296_6_1	921_7_1075	373_6_1	925_2_62	1416_7_1	200_6_697	346_36_1	191_36_1	316_2_13	702_6_58	314_1_87	271_78_171	113_6_263	118_1_168	834_6_10	2268_6_57	254_7_1	1396_27_153	2448_5_1	309_5_1	1131_6_30	2765_7_32	240_7_1	243_5_38	100_6_60	249_5_1	107_2_1
2658_6_102	211_78_28	41_1_1	1775_6_1	25_1_59	22_4_151	1077_5_22	1303_1_2	939_5_16	347_7_73	2151_2_83	286_1_42	453_6_1	714_6_140	712_5_1	891_5_27	123_6_87	129_4_92	1959_5_41	1061_5_1	3843_1_107	413_5_170	296_6_1	921_7_1064	373_6_1	925_2_70	1416_7_1	200_6_730	346_36_1	191_36_1	316_2_11	702_6_63	314_1_83	271_78_159	113_6_310	118_1_164	834_6_11	2268_6_53	254_7_1	1396_27_176	2448_5_1	309_5_1	1131_6_35	2765_7_29	240_7_1	243_5_39	100_6_64	249_5_1	107_2_1	1645_6_1
2658_6_96	211_78_33	41_1_1	1775_6_1	25_1_72	22_4_127	1077_5_23	1303_1_8	939_5_16	347_7_73	2151_2_95	286_1_58	453_6_1	714_6_175	712_5_1	891_5_25	123_6_86	129_4_73	1959_5_37	1061_5_1	3843_1_96	413_5_189	296_6_1	921_7_1096	373_6_1	925_2_74	1416_7_1	200_6_737	599_27_1	191_36_1	316_2_5	702_6_56	314_1_78	271_78_143	113_6_289	118_1_164	834_6_10	2268_6_48	254_7_1	1396_27_205	2448_5_1	309_5_1	1131_6_27	2765_7_29	240_7_1	243_5_42	100_6_56	249_5_1	107_2_1	1645_6_1
2658_6_102	211_78_30	41_1_1	1775_6_1	25_1_52	22_4_145	1077_5_23	1303_1_6	939_5_21	347_7_82	2151_2_104	286_1_43	453_6_1	714_6_177	712_5_1	891_5_25	123_6_106	129_4_70	1959_5_35	1061_5_1	3843_1_107	413_5_184	296_6_1	921_7_1086	373_6_1	925_2_85	1416_7_1	200_6_704	599_27_1	191_36_1	316_2_7	702_6_62	314_1_75	271_78_145	113_6_255	118_1_187	834_6_11	2268_6_47	254_7_1	1396_27_194	2448_5_1	309_5_1	1131_6_28	2765_7_33	240_7_1	243_5_38	100_6_58	249_5_1	107_2_1	1645_6_1
2658_6_85	211_78_35	41_1_1	1775_6_1	25_1_57	22_4_150	1077_5_32	1303_1_9	939_5_29	347_7_66	2151_2_112	286_1_42	453_6_1	714_6_176	712_5_1	891_5_40	123_6_108	129_4_70	1959_5_43	1061_5_1	3843_1_110	413_5_174	296_6_1	921_7_1069	373_6_1	925_2_99	1416_7_1	200_6_701	599_27_1	191_36_1	316_2_8	702_6_47	314_1_76	271_78_124	113_6_271	118_1_204	834_6_9	2268_6_50	254_7_1	1396_27_174	2448_5_1	309_5_1	1131_6_30	2765_7_41	240_7_1	243_5_36	100_6_72	249_5_1	107_2_1	1645_6_1
2658_6_89	211_78_41	41_1_1	1775_6_1	25_1_69	22_4_147	1077_5_25	1303_1_6	939_5_24	347_7_72	2151_2_122	286_1_46	453_6_1	714_6_191	712_5_1	891_5_33	123_6_97	129_4_57	1959_5_48	1061_5_1	3843_1_132	413_5_178	296_6_1	921_7_1099	373_6_1	925_2_102	1416_7_1	200_6_693	599_27_1	191_36_1	316_2_12	702_6_40	314_1_83	271_78_119	113_6_294	118_1_197	834_6_9	2268_6_46	254_7_1	1396_27_135	2448_5_1	309_5_1	1131_6_29	2765_7_37	240_7_1	243_5_31	100_6_71	249_5_1	107_2_1	1645_6_1
2658_6_108	211_78_51	41_1_1	1775_6_1	25_1_73	22_4_144	1077_5_16	1303_1_7	939_5_29	347_7_75	2151_2_148	286_1_29	453_6_1	714_6_203	712_5_1	891_5_36	123_6_109	129_4_50	1959_5_51	1061_5_1	3843_1_117	413_5_174	296_6_1	921_7_1079	373_6_1	925_2_122	1416_7_1	200_6_683	599_27_1	191_36_1	316_2_13	702_6_32	314_1_69	271_78_118	113_6_280	118_1_200	834_6_14	2268_6_55	254_7_1	1396_27_127	2448_5_1	309_5_1	1131_6_32	2765_7_45	240_7_1	243_5_28	100_6_67	249_5_1	107_2_1	1645_6_1
2658_6_98	211_78_42	41_1_1	1775_6_1	25_1_60	22_4_144	1077_5_20	1303_1_6	939_5_29	347_7_64	2151_2_152	286_1_36	453_6_1	714_6_204	712_5_1	891_5_44	123_6_84	129_4_49	1959_5_46	1061_5_1	3843_1_127	413_5_169	296_6_1	921_7_1044	373_6_1	925_2_125	1416_7_1	200_6_674	599_27_1	191_36_1	316_2_9	702_6_28	314_1_85	271_78_98	113_6_310	118_1_208	834_6_16	2268_6_64	254_7_1	1396_27_120	2448_5_1	309_5_1	1131_6_46	2765_7_35	240_7_1	243_5_20	100_6_81	249_5_1	107_2_1	1645_6_1
2658_6_114	211_78_51	41_1_1	1775_6_1	25_1_63	22_4_152	1077_5_21	1303_1_4	939_5_25	347_7_78	2151_2_143	286_1_33	453_6_1	714_6_175	712_5_1	891_5_46	123_6_81	129_4_72	1959_5_61	1061_5_1	3843_1_132	413_5_135	296_6_1	921_7_1040	373_6_1	925_2_143	1416_7_1	200_6_697	599_27_1	191_36_1	316_2_7	702_6_33	314_1_104	271_78_83	113_6_315	118_1_194	834_6_21	2268_6_69	254_7_1	1396_27_118	2448_5_1	309_5_1	1131_6_40	2765_7_35	240_7_1	243_5_21	100_6_78	249_5_1	107_2_1	1645_6_1
2658_6_113	211_78_48	41_1_1	1775_6_1	25_1_61	22_4_137	1077_5_18	1303_1_7	939_5_25	347_7_69	2151_2_113	286_1_30	453_6_1	714_6_175	712_5_1	891_5_51	123_6_75	129_4_78	1959_5_55	1061_5_1	3843_1_113	413_5_140	296_6_1	921_7_1052	373_6_1	925_2_218	1416_7_1	200_6_700	599_27_1	191_36_1	316_2_4	702_6_32	314_1_104	271_78_92	113_6_290	118_1_226	834_6_22	2268_6_65	254_7_1	1396_27_123	2448_5_1	309_5_1	1131_6_38	2765_7_41	240_7_1	243_5_25	100_6_71	249_5_1	107_2_1	1645_6_1
2658_6_108	211_78_32	41_1_1	1775_6_1	25_1_57	22_4_123	1077_5_21	1303_1_8	939_5_46	347_7_68	2151_2_106	286_1_34	453_6_1	714_6_167	712_5_1	891_5_55	123_6_64	129_4_74	1959_5_61	1061_5_1	3843_1_97	413_5_140	296_6_1	921_7_1077	373_6_1	925_2_241	1416_7_1	200_6_720	599_27_1	191_36_1	316_2_6	702_6_31	314_1_100	271_78_84	113_6_293	118_1_239	834_6_17	2268_6_79	254_7_1	1396_27_154	2448_5_1	309_5_1	1131_6_44	2765_7_29	240_7_1	243_5_15	100_6_70	249_5_1	107_2_1	1645_6_1
2658_6_111	211_78_33	41_1_1	1775_6_1	25_1_74	22_4_130	1077_5_23	1303_1_9	939_5_39	347_7_84	2151_2_89	286_1_28	453_6_1	714_6_157	712_5_1	891_5_50	123_6_64	129_4_76	1959_5_66	1061_5_1	3843_1_104	413_5_126	296_6_1	921_7_1061	373_6_1	925_2_255	1416_7_1	200_6_721	599_27_1	191_36_1	316_2_9	702_6_39	314_1_109	271_78_79	113_6_305	118_1_221	834_6_20	2268_6_62	254_7_1	1396_27_145	2448_5_1	309_5_1	1131_6_34	2765_7_42	240_7_1	243_5_27	100_6_67	249_5_1	107_2_1	1645_6_1
2658_6_101	211_78_29	41_1_1	1775_6_1	25_1_73	22_4_135	1077_5_23	1303_1_7	939_5_51	347_7_60	2151_2_81	286_1_39	453_6_1	714_6_158	712_5_1	891_5_73	123_6_69	129_4_68	1959_5_76	1061_5_1	3843_1_114	413_5_136	296_6_1	921_7_1076	373_6_1	925_2_243	1416_7_1	200_6_701	599_27_1	191_36_1	316_2_11	702_6_36	314_1_121	271_78_86	113_6_293	118_1_241	834_6_21	2268_6_45	254_7_1	1396_27_148	2448_5_1	309_5_1	1131_6_33	2765_7_34	240_7_1	243_5_17	100_6_70	249_5_1	107_2_1	1645_6_1
2658_6_106	211_78_31	41_1_1	1775_6_1	25_1_78	22_4_105	1077_5_24	1303_1_6	939_5_64	347_7_62	2151_2_60	286_1_33	453_6_1	714_6_141	712_5_1	891_5_64	123_6_60	129_4_69	1959_5_59	1061_5_1	3843_1_121	413_5_147	296_6_1	921_7_1091	373_6_1	925_2_215	1416_7_1	200_6_687	599_27_1	191_36_1	316_2_17	702_6_30	314_1_115	271_78_82	113_6_283	118_1_251	834_6_13	2268_6_53	254_7_1	1396_27_162	2448_5_1	309_5_1	1131_6_29	2765_7_32	240_7_1	243_5_27	100_6_71	249_5_1	107_2_1	1645_6_1
2658_6_121	211_78_24	41_1_1	1775_6_1	25_1_89	22_4_127	1077_5_22	1303_1_5	939_5_53	347_7_61	2151_2_59	286_1_37	453_6_1	714_6_147	712_5_1	891_5_61	123_6_39	129_4_64	1959_5_56	1061_5_1	3843_1_140	413_5_150	296_6_1	921_7_1073	373_6_1	925_2_210	1416_7_1	200_6_667	599_27_1	191_36_1	316_2_27	702_6_35	314_1_122	271_78_90	113_6_291	118_1_274	834_6_14	2268_6_76	254_7_1	1396_27_149	2448_5_1	309_5_1	1131_6_22	2765_7_39	240_7_1	243_5_34	100_6_68	249_5_1	107_2_1	1645_6_1
2658_6_115	211_78_25	41_1_1	1775_6_1	25_1_84	22_4_123	1077_5_27	1303_1_3	939_5_60	347_7_49	2151_2_66	286_1_47	453_6_1	714_6_156	712_5_1	891_5_79	123_6_31	129_4_47	1959_5_77	1061_5_1	3843_1_142	413_5_160	296_6_1	921_7_1117	373_6_1	925_2_210	1416_7_1	200_6_663	599_27_1	191_36_1	316_2_48	702_6_25	314_1_119	271_78_83	113_6_273	118_1_275	834_6_12	2268_6_73	254_7_1	1396_27_143	2448_5_1	309_5_1	1131_6_20	2765_7_33	240_7_1	243_5_30	100_6_58	249_5_1	107_2_1	1645_6_1
2658_6_104	211_78_17	41_1_1	1775_6_1	25_1_97	22_4_108	1077_5_32	1303_1_5	939_5_62	347_7_48	2151_2_71	286_1_30	453_6_1	714_6_143	712_5_1	891_5_68	123_6_32	129_4_49	1959_5_76	1061_5_1	3843_1_142	413_5_179	296_6_1	921_7_1134	373_6_1	925_2_201	1416_7_1	200_6_647	599_27_1	191_36_1	316_2_53	702_6_25	314_1_128	271_78_90	113_6_230	118_1_275	834_6_8	2268_6_67	254_7_1	1396_27_154	2448_5_1	309_5_1	1131_6_25	2765_7_33	240_7_1	243_5_29	100_6_67	249_5_1	107_2_1	1645_6_1
2658_6_119	211_78_16	41_1_1	1775_6_1	25_1_86	22_4_120	1077_5_36	1303_1_6	939_5_37	347_7_33	2151_2_76	286_1_35	453_6_1	714_6_123	712_5_1	891_5_76	123_6_29	129_4_58	1959_5_80	1061_5_1	3843_1_143	413_5_172	296_6_1	921_7_1117	373_6_1	925_2_222	1416_7_1	200_6_623	599_27_1	191_36_1	316_2_43	702_6_33	314_1_128	271_78_91	113_6_222	118_1_273	834_6_7	2268_6_83	254_7_1	1396_27_170	2448_5_1	309_5_1	1131_6_21	2765_7_34	240_7_1	243_5_34	100_6_69	249_5_1	107_2_1	1645_6_1
2658_6_101	211_78_10	41_1_1	1775_6_1	25_1_88	22_4_116	1077_5_33	1303_1_4	939_5_42	347_7_31	2151_2_63	286_1_36	453_6_1	714_6_134	712_5_1	891_5_78	123_6_40	129_4_55	1959_5_81	1061_5_1	3843_1_127	413_5_176	296_6_1	921_7_1127	373_6_1	925_2_224	1416_7_1	200_6_631	599_27_1	191_36_1	316_2_37	702_6_32	314_1_118	271_78_91	113_6_218	118_1_264	834_6_4	2268_6_88	254_7_1	1396_27_218	2448_5_1	309_5_1	1131_6_24	2765_7_27	240_7_1	243_5_34	100_6_61	249_5_1	107_2_1	1645_6_1
2658_6_104	211_78_11	41_1_1	1775_6_1	25_1_93	22_4_96	1077_5_37	1303_1_1	939_5_41	347_7_27	2151_2_68	286_1_32	453_6_1	714_6_131	712_5_1	891_5_77	123_6_46	129_4_61	1959_5_78	1061_5_1	3843_1_145	413_5_165	296_6_1	921_7_1115	373_6_1	925_2_208	1416_7_1	200_6_626	599_27_1	191_36_1	316_2_32	702_6_32	314_1_105	271_78_95	113_6_219	118_1_264	834_6_2	2268_6_87	254_7_1	1396_27_235	2448_5_1	309_5_1	1131_6_29	2765_7_29	240_7_1	243_5_48	100_6_68	249_5_1	107_2_1	1645_6_1
2658_6_122	211_78_9	41_1_1	1775_6_1	25_1_83	22_4_103	1077_5_45	1303_1_2	939_5_32	347_7_32	2151_2_66	286_1_33	453_6_1	714_6_111	712_5_1	891_5_74	123_6_40	129_4_69	1959_5_75	1061_5_1	3843_1_152	413_5_139	296_6_1	921_7_1090	373_6_1	925_2_200	1416_7_1	200_6_625	599_27_1	191_36_1	316_2_27	702_6_41	314_1_115	271_78_96	113_6_230	118_1_257	834_6_2	2268_6_119	254_7_1	1396_27_235	2448_5_1	309_5_1	1131_6_25	2765_7_24	240_7_1	243_5_39	100_6_57	249_5_1	107_2_1	1645_6_1
2658_6_108	211_78_7	41_1_1	1775_6_1	25_1_74	22_4_103	1077_5_48	1303_1_3	939_5_39	347_7_30	2151_2_61	286_1_28	453_6_1	714_6_135	712_5_1	891_5_93	123_6_35	129_4_70	1959_5_83	1061_5_1	3843_1_154	413_5_157	296_6_1	921_7_1095	373_6_1	925_2_171	1416_7_1	200_6_610	599_27_1	191_36_1	316_2_32	702_6_39	314_1_114	271_78_109	113_6_222	118_1_271	2268_6_97	254_7_1	1396_27_240	2448_5_1	309_5_1	1131_6_27	2765_7_32	240_7_1	243_5_32	100_6_57	249_5_1	107_2_1	1645_6_1	901_6_167
2658_6_108	211_78_7	41_1_1	1775_6_1	25_1_64	22_4_110	1077_5_50	1303_1_1	939_5_30	347_7_21	2151_2_83	286_1_35	453_6_1	714_6_138	712_5_1	123_6_45	129_4_72	1959_5_86	3843_1_169	413_5_130	296_6_1	921_7_1075	373_6_1	925_2_139	1416_7_1	891_5_87	599_27_1	191_36_1	316_2_33	702_6_32	314_1_98	271_78_102	113_6_238	118_1_281	2268_6_106	254_7_1	1396_27_230	2448_5_1	309_5_1	1131_6_22	2765_7_32	240_7_1	243_5_33	100_6_67	249_5_1	107_2_1	1645_6_1	901_6_186	780_3_34	905_7_313
2658_6_126	211_78_7	41_1_1	1775_6_1	25_1_53	22_4_131	1077_5_50	939_5_24	347_7_23	2151_2_112	286_1_47	453_6_1	714_6_149	712_5_1	123_6_58	129_4_78	1959_5_82	3843_1_163	413_5_133	296_6_1	921_7_1049	373_6_1	925_2_119	1416_7_1	891_5_80	599_27_1	191_36_1	316_2_29	702_6_36	314_1_91	271_78_107	113_6_245	118_1_290	2268_6_125	254_7_1	1396_27_235	2448_5_1	309_5_1	1131_6_23	2765_7_25	240_7_1	243_5_32	100_6_67	249_5_1	107_2_1	1645_6_1	901_6_188	780_3_32	905_7_305	33_7_1840
2658_6_118	211_78_4	41_1_1	1775_6_1	25_1_64	22_4_116	1077_5_55	939_5_23	347_7_21	2151_2_138	286_1_37	453_6_1	714_6_153	712_5_1	123_6_58	129_4_72	1959_5_89	3843_1_158	413_5_127	296_6_1	921_7_1023	373_6_1	925_2_118	1416_7_1	891_5_90	599_27_1	191_36_1	316_2_24	702_6_31	314_1_84	271_78_120	113_6_244	118_1_289	2268_6_117	254_7_1	1396_27_265	2448_5_1	309_5_1	1131_6_29	2765_7_24	240_7_1	243_5_30	100_6_65	249_5_1	107_2_1	1645_6_1	901_6_164	780_3_36	905_7_290	33_7_1830
2658_6_155	211_78_1	41_1_1	1775_6_1	25_1_65	22_4_123	1077_5_62	939_5_19	347_7_14	2151_2_151	286_1_38	453_6_1	714_6_152	712_5_1	123_6_58	129_4_79	1959_5_82	3843_1_153	413_5_111	296_6_1	921_7_1025	373_6_1	925_2_121	1416_7_1	891_5_85	599_27_1	191_36_1	316_2_26	702_6_32	314_1_81	271_78_115	113_6_279	118_1_262	2268_6_127	254_7_1	1396_27_311	2448_5_1	309_5_1	1131_6_12	2765_7_24	240_7_1	243_5_39	100_6_58	249_5_1	107_2_1	1645_6_1	901_6_167	780_3_37	905_7_270	33_7_1769
2658_6_179	211_78_4	41_1_1	1775_6_1	25_1_54	22_4_140	1077_5_67	939_5_15	347_7_13	2151_2_157	286_1_42	453_6_1	714_6_142	712_5_1	123_6_50	129_4_85	1959_5_72	3843_1_140	413_5_120	296_6_1	921_7_1017	373_6_1	925_2_113	1416_7_1	891_5_81	599_27_1	191_36_1	316_2_19	702_6_38	314_1_83	271_78_109	113_6_267	118_1_271	2268_6_137	254_7_1	1396_27_362	2448_5_1	309_5_1	1131_6_13	2765_7_21	240_7_1	243_5_40	100_6_52	249_5_1	107_2_1	1645_6_1	901_6_176	780_3_44	905_7_265	33_7_1762
2658_6_157	41_1_1	1775_6_1	25_1_49	22_4_138	1077_5_61	939_5_22	347_7_8	2151_2_160	286_1_44	453_6_1	714_6_154	712_5_1	123_6_56	129_4_79	1959_5_78	3843_1_127	413_5_130	296_6_1	921_7_964	373_6_1	925_2_96	1416_7_1	200_6_598	599_27_1	191_36_1	316_2_22	702_6_38	314_1_76	271_78_115	113_6_258	118_1_253	2268_6_112	254_7_1	1396_27_427	2448_5_1	309_5_1	1131_6_18	2765_7_25	240_7_1	243_5_58	100_6_49	249_5_1	107_2_1	1645_6_1	901_6_154	780_3_46	905_7_254	33_7_1763	1725_4_73
2658_6_171	41_1_1	1775_6_1	25_1_50	22_4_161	1077_5_59	939_5_20	347_7_5	2151_2_144	286_1_50	453_6_1	714_6_161	712_5_1	123_6_49	129_4_68	1959_5_72	3843_1_125	413_5_145	296_6_1	921_7_944	373_6_1	925_2_72	1416_7_1	200_6_599	599_27_1	191_36_1	316_2_19	702_6_40	314_1_67	271_78_109	113_6_250	118_1_245	2268_6_115	254_7_1	1396_27_459	2448_5_1	309_5_1	1131_6_24	2765_7_28	240_7_1	243_5_53	100_6_43	249_5_1	107_2_1	1645_6_1	901_6_167	780_3_42	905_7_260	33_7_1798	1725_4_93
2658_6_185	41_1_1	1775_6_1	25_1_49	22_4_153	1077_5_57	939_5_24	347_7_9	2151_2_138	286_1_37	453_6_1	714_6_147	712_5_1	123_6_57	129_4_76	1959_5_69	3843_1_141	413_5_142	296_6_1	921_7_982	373_6_1	925_2_74	1416_7_1	200_6_623	599_27_1	191_36_1	316_2_19	702_6_28	314_1_73	271_78_123	113_6_251	118_1_240	2268_6_132	254_7_1	1396_27_432	2448_5_1	309_5_1	1131_6_25	2765_7_27	240_7_1	243_5_45	100_6_37	249_5_1	107_2_1	1645_6_1	901_6_163	780_3_48	905_7_239	33_7_1797	1725_4_92
2658_6_177	41_1_1	1775_6_1	25_1_48	22_4_153	1077_5_62	939_5_19	347_7_8	2151_2_134	286_1_32	453_6_1	714_6_155	712_5_1	123_6_56	129_4_67	1959_5_74	3843_1_141	413_5_164	296_6_1	921_7_977	373_6_1	925_2_50	1416_7_1	200_6_624	599_27_1	191_36_1	316_2_13	702_6_23	314_1_82	271_78_115	113_6_266	118_1_228	2268_6_131	254_7_1	1396_27_431	2448_5_1	309_5_1	1131_6_25	2765_7_25	240_7_1	243_5_44	100_6_51	249_5_1	107_2_1	1645_6_1	901_6_159	780_3_44	905_7_228	33_7_1792	1725_4_104
2658_6_180	41_1_1	1775_6_1	25_1_62	22_4_154	1077_5_72	939_5_18	347_7_7	2151_2_137	286_1_39	453_6_1	714_6_152	712_5_1	123_6_47	129_4_47	1959_5_71	3843_1_115	413_5_172	296_6_1	921_7_995	373_6_1	925_2_61	1416_7_1	200_6_635	599_27_1	191_36_1	316_2_14	702_6_27	314_1_84	271_78_105	113_6_271	118_1_223	2268_6_117	254_7_1	1396_27_419	2448_5_1	309_5_1	1131_6_20	2765_7_31	240_7_1	243_5_47	100_6_43	249_5_1	107_2_1	1645_6_1	901_6_177	780_3_47	905_7_240	33_7_1778	1725_4_103
2658_6_193	41_1_1	1775_6_1	25_1_59	22_4_141	1077_5_68	939_5_19	347_7_2	2151_2_135	286_1_40	453_6_1	714_6_169	712_5_1	123_6_40	129_4_37	1959_5_86	3843_1_103	413_5_182	296_6_1	921_7_993	373_6_1	925_2_53	1416_7_1	200_6_661	599_27_1	191_36_1	316_2_11	702_6_25	314_1_75	271_78_130	113_6_309	118_1_208	2268_6_135	254_7_1	1396_27_401	2448_5_1	309_5_1	1131_6_26	2765_7_23	240_7_1	243_5_42	100_6_35	249_5_1	107_2_1	1645_6_1	901_6_162	780_3_44	905_7_224	33_7_1742	1725_4_95
2658_6_198	41_1_1	1775_6_1	25_1_60	22_4_151	1077_5_66	939_5_15	347_7_2	2151_2_127	286_1_36	453_6_1	714_6_185	712_5_1	123_6_42	129_4_48	1959_5_91	3843_1_100	413_5_184	296_6_1	921_7_1000	373_6_1	925_2_57	1416_7_1	200_6_667	599_27_1	191_36_1	316_2_21	702_6_27	314_1_108	271_78_95	113_6_288	118_1_214	2268_6_135	254_7_1	1396_27_399	2448_5_1	309_5_1	1131_6_19	2765_7_36	240_7_1	243_5_56	100_6_38	249_5_1	107_2_1	1645_6_1	901_6_166	780_3_44	905_7_221	33_7_1663	1725_4_98
2658_6_208	41_1_1	1775_6_1	25_1_46	22_4_150	1077_5_67	939_5_19	347_7_2	2151_2_131	286_1_33	453_6_1	714_6_167	712_5_1	123_6_38	129_4_37	1959_5_88	3843_1_93	413_5_170	296_6_1	921_7_971	373_6_1	925_2_48	1416_7_1	200_6_706	599_27_1	191_36_1	316_2_20	702_6_24	314_1_109	271_78_115	113_6_293	118_1_218	2268_6_115	254_7_1	1396_27_365	2448_5_1	309_5_1	1131_6_23	2765_7_25	240_7_1	243_5_64	100_6_43	249_5_1	107_2_1	1645_6_1	901_6_194	780_3_38	905_7_217	33_7_1736	1725_4_101
2658_6_200	41_1_1	1775_6_1	25_1_38	22_4_157	1077_5_69	939_5_18	347_7_2	2151_2_130	286_1_29	453_6_1	714_6_198	712_5_1	123_6_46	129_4_42	1959_5_106	3843_1_101	413_5_175	296_6_1	921_7_943	373_6_1	925_2_43	1416_7_1	200_6_737	599_27_1	191_36_1	316_2_32	702_6_28	314_1_110	271_78_129	113_6_347	118_1_216	2268_6_136	254_7_1	1396_27_330	2448_5_1	309_5_1	1131_6_18	2765_7_20	240_7_1	243_5_77	100_6_37	249_5_1	107_2_1	1645_6_1	901_6_168	780_3_45	905_7_212	33_7_1684	1725_4_92
2658_6_192	41_1_1	1775_6_1	25_1_30	22_4_159	1077_5_73	939_5_10	347_7_4	2151_2_116	286_1_29	453_6_1	714_6_201	712_5_1	123_6_47	129_4_34	1959_5_92	3843_1_82	413_5_165	296_6_1	921_7_945	373_6_1	925_2_47	1416_7_1	200_6_733	599_27_1	191_36_1	316_2_35	702_6_20	314_1_121	271_78_112	113_6_310	118_1_227	2268_6_138	254_7_1	1396_27_281	2448_5_1	309_5_1	1131_6_15	2765_7_16	240_7_1	243_5_79	100_6_42	249_5_1	107_2_1	1645_6_1	901_6_170	780_3_28	905_7_220	33_7_1718	1725_4_105
2658_6_198	41_1_1	1775_6_1	25_1_33	22_4_165	1077_5_78	939_5_7	347_7_2	2151_2_108	286_1_27	453_6_1	714_6_208	712_5_1	123_6_32	129_4_30	1959_5_84	3843_1_95	413_5_145	296_6_1	921_7_974	373_6_1	925_2_78	1416_7_1	200_6_708	599_27_1	191_36_1	316_2_32	702_6_21	314_1_116	271_78_130	113_6_305	118_1_242	2268_6_118	254_7_1	1396_27_242	2448_5_1	309_5_1	1131_6_15	2765_7_19	240_7_1	243_5_75	100_6_38	249_5_1	107_2_1	1645_6_1	901_6_180	780_3_30	905_7_193	33_7_1780	1725_4_99
2658_6_222	41_1_1	1775_6_1	25_1_28	22_4_141	1077_5_88	939_5_11	2151_2_100	286_1_24	453_6_1	714_6_209	712_5_1	967_7_478	129_4_26	1959_5_82	3843_1_93	413_5_153	296_6_1	921_7_935	373_6_1	925_2_98	1416_7_1	200_6_714	599_27_1	191_36_1	316_2_39	702_6_25	314_1_132	271_78_132	113_6_317	118_1_225	2268_6_148	254_7_1	1396_27_232	2448_5_1	309_5_1	1131_6_15	2765_7_17	240_7_1	243_5_75	100_6_47	249_5_1	107_2_1	1645_6_1	901_6_182	780_3_38	905_7_216	33_7_1771	1725_4_96	788_5_56
2658_6_214	41_1_1	1775_6_1	25_1_19	22_4_161	1077_5_96	939_5_6	2151_2_97	286_1_27	453_6_1	714_6_178	712_5_1	967_7_457	129_4_29	1959_5_61	3843_1_84	413_5_142	296_6_1	921_7_922	373_6_1	925_2_111	1416_7_1	200_6_694	599_27_1	191_36_1	316_2_34	702_6_24	314_1_112	271_78_124	113_6_309	118_1_230	2268_6_134	254_7_1	1396_27_210	2448_5_1	309_5_1	1131_6_14	2765_7_24	240_7_1	243_5_82	100_6_50	249_5_1	107_2_1	1645_6_1	901_6_183	780_3_44	905_7_215	33_7_1776	1725_4_107	788_5_55
2658_6_246	41_1_1	1775_6_1	25_1_21	22_4_162	1077_5_83	939_5_6	2151_2_90	286_1_27	453_6_1	714_6_193	712_5_1	967_7_454	129_4_27	1959_5_75	3843_1_94	413_5_142	296_6_1	921_7_920	373_6_1	925_2_106	1416_7_1	200_6_674	599_27_1	191_36_1	316_2_25	702_6_25	314_1_120	271_78_124	113_6_313	118_1_235	2268_6_106	254_7_1	1396_27_191	2448_5_1	309_5_1	1131_6_6	2765_7_16	240_7_1	243_5_86	100_6_44	249_5_1	107_2_1	1645_6_1	901_6_219	780_3_45	905_7_202	33_7_1803	1725_4_117	788_5_60
2658_6_246	41_1_1	1775_6_1	25_1_26	22_4_152	1077_5_77	939_5_4	2151_2_101	286_1_32	453_6_1	714_6_201	712_5_1	967_7_483	129_4_32	1959_5_79	3843_1_101	413_5_133	296_6_1	921_7_907	373_6_1	925_2_100	1416_7_1	200_6_636	599_27_1	191_36_1	316_2_19	702_6_33	314_1_143	271_78_99	113_6_359	118_1_224	2268_6_119	254_7_1	1396_27_206	2448_5_1	309_5_1	1131_6_4	2765_7_12	240_7_1	243_5_76	100_6_57	249_5_1	107_2_1	1645_6_1	901_6_235	780_3_49	905_7_218	33_7_1778	1725_4_121	788_5_52
2658_6_236	41_1_1	1775_6_1	25_1_18	22_4_148	1077_5_76	939_5_2	2151_2_106	286_1_24	453_6_1	714_6_199	712_5_1	967_7_472	129_4_29	1959_5_70	3843_1_99	413_5_122	296_6_1	921_7_900	373_6_1	925_2_115	1416_7_1	200_6_658	599_27_1	191_36_1	316_2_12	702_6_29	314_1_122	271_78_117	113_6_349	118_1_230	2268_6_114	254_7_1	1396_27_214	2448_5_1	309_5_1	1131_6_5	2765_7_9	240_7_1	243_5_76	100_6_52	249_5_1	107_2_1	1645_6_1	901_6_247	780_3_55	905_7_202	33_7_1733	1725_4_151	788_5_61
2658_6_279	41_1_1	1775_6_1	25_1_9	22_4_129	1077_5_64	939_5_1	2151_2_110	286_1_21	453_6_1	714_6_211	712_5_1	967_7_444	129_4_36	1959_5_76	3843_1_109	413_5_128	296_6_1	921_7_901	373_6_1	925_2_116	1416_7_1	200_6_668	599_27_1	191_36_1	316_2_9	702_6_23	314_1_117	271_78_117	113_6_344	118_1_216	2268_6_101	254_7_1	1396_27_200	2448_5_1	309_5_1	1131_6_4	2765_7_14	240_7_1	243_5_85	100_6_40	249_5_1	107_2_1	1645_6_1	901_6_248	780_3_59	905_7_203	33_7_1743	1725_4_174	788_5_63
2658_6_307	41_1_1	1775_6_1	25_1_14	22_4_127	1077_5_69	2151_2_118	286_1_24	453_6_1	714_6_203	712_5_1	967_7_490	129_4_53	1959_5_70	3843_1_112	413_5_138	296_6_1	921_7_882	373_6_1	925_2_112	1416_7_1	200_6_687	599_27_1	191_36_1	316_2_9	702_6_25	314_1_113	271_78_99	113_6_370	118_1_204	2268_6_101	254_7_1	1396_27_175	2448_5_1	309_5_1	1131_6_5	2765_7_8	240_7_1	243_5_87	100_6_43	249_5_1	107_2_1	1645_6_1	901_6_228	780_3_57	905_7_194	33_7_1691	1725_4_146	788_5_64	35_36_1
2658_6_286	41_1_1	1775_6_1	25_1_13	22_4_132	1077_5_63	2151_2_136	286_1_25	453_6_1	714_6_209	712_5_1	967_7_475	129_4_46	1959_5_74	3843_1_120	413_5_154	296_6_1	921_7_857	373_6_1	925_2_108	1416_7_1	200_6_676	599_27_1	191_36_1	316_2_5	702_6_23	314_1_125	271_78_112	113_6_371	118_1_194	2268_6_106	254_7_1	1396_27_187	2448_5_1	309_5_1	1131_6_5	2765_7_11	240_7_1	243_5_84	100_6_45	249_5_1	107_2_1	1645_6_1	901_6_228	780_3_71	905_7_182	33_7_1748	1725_4_158	788_5_59	35_36_1
2658_6_315	41_1_1	1775_6_1	25_1_19	22_4_135	1077_5_47	2151_2_129	286_1_26	453_6_1	714_6_206	712_5_1	967_7_443	129_4_60	1959_5_84	3843_1_108	413_5_138	296_6_1	921_7_869	373_6_1	925_2_128	1416_7_1	200_6_703	599_27_1	191_36_1	316_2_4	702_6_24	314_1_116	271_78_103	113_6_360	118_1_194	2268_6_86	254_7_1	1396_27_214	2448_5_1	309_5_1	1131_6_1	2765_7_11	240_7_1	243_5_97	100_6_33	249_5_1	107_2_1	1645_6_1	901_6_224	780_3_67	905_7_184	33_7_1669	1725_4_164	788_5_51	35_36_1
2658_6_314	41_1_1	1775_6_1	25_1_10	22_4_152	1077_5_63	2151_2_119	286_1_28	453_6_1	714_6_203	712_5_1	967_7_475	129_4_60	1959_5_87	3843_1_86	413_5_159	296_6_1	921_7_875	373_6_1	925_2_124	1416_7_1	200_6_693	599_27_1	191_36_1	316_2_9	702_6_21	314_1_137	271_78_105	113_6_359	118_1_192	2268_6_86	254_7_1	1396_27_213	2448_5_1	309_5_1	1131_6_3	2765_7_8	240_7_1	243_5_102	100_6_32	249_5_1	107_2_1	1645_6_1	901_6_205	780_3_71	905_7_183	33_7_1627	1725_4_156	788_5_41	35_36_1
2658_6_271	41_1_1	1775_6_1	25_1_15	22_4_141	1077_5_65	2151_2_145	286_1_29	453_6_1	714_6_204	712_5_1	967_7_420	129_4_55	1959_5_90	3843_1_89	413_5_140	296_6_1	921_7_864	373_6_1	925_2_126	1416_7_1	200_6_735	599_27_1	191_36_1	316_2_14	702_6_19	314_1_159	271_78_116	113_6_341	118_1_214	2268_6_74	254_7_1	1396_27_242	2448_5_1	309_5_1	1131_6_3	2765_7_15	240_7_1	243_5_93	100_6_41	249_5_1	107_2_1	1645_6_1	901_6_197	780_3_74	905_7_184	33_7_1592	1725_4_171	788_5_48	35_36_1
2658_6_303	41_1_1	1775_6_1	25_1_15	22_4_147	1077_5_46	2151_2_123	286_1_49	453_6_1	714_6_208	712_5_1	967_7_404	129_4_43	1959_5_97	3843_1_106	413_5_139	296_6_1	921_7_870	373_6_1	925_2_134	1416_7_1	200_6_719	599_27_1	191_36_1	316_2_20	702_6_13	314_1_176	271_78_111	113_6_322	118_1_191	2268_6_71	254_7_1	1396_27_250	2448_5_1	309_5_1	1131_6_6	2765_7_13	240_7_1	243_5_88	100_6_31	249_5_1	107_2_1	1645_6_1	901_6_219	780_3_77	905_7_177	33_7_1549	1725_4_183	788_5_62	35_36_1
2658_6_308	41_1_1	1775_6_1	25_1_10	22_4_144	1077_5_62	2151_2_112	286_1_34	453_6_1	714_6_219	712_5_1	967_7_418	129_4_35	1959_5_82	3843_1_100	413_5_147	296_6_1	921_7_859	373_6_1	925_2_120	1416_7_1	200_6_682	599_27_1	191_36_1	316_2_27	702_6_22	314_1_189	271_78_118	113_6_327	118_1_212	2268_6_84	254_7_1	1396_27_266	2448_5_1	309_5_1	1131_6_3	2765_7_9	240_7_1	243_5_86	100_6_33	249_5_1	107_2_1	1645_6_1	901_6_228	780_3_65	905_7_206	33_7_1503	1725_4_167	788_5_75	35_36_1
2658_6_306	41_1_1	1775_6_1	25_1_19	22_4_115	1077_5_56	2151_2_87	286_1_41	453_6_1	714_6_227	712_5_1	123_6_49	129_4_32	1959_5_68	967_7_376	3843_1_93	413_5_137	296_6_1	921_7_801	373_6_1	925_2_122	1416_7_1	200_6_759	599_27_1	191_36_1	316_2_33	702_6_17	314_1_180	271_78_146	113_6_331	118_1_201	2268_6_85	254_7_1	1396_27_252	309_5_1	2448_5_1	2765_7_8	240_7_1	243_5_83	100_6_30	249_5_1	107_2_1	1645_6_1	901_6_210	780_3_69	905_7_203	33_7_1537	1725_4_185	788_5_73	35_36_1
2658_6_328	41_1_1	1775_6_1	25_1_23	22_4_126	1077_5_57	2151_2_71	286_1_38	453_6_1	714_6_232	712_5_1	123_6_57	129_4_32	1959_5_79	967_7_373	3843_1_105	413_5_144	296_6_1	921_7_789	373_6_1	925_2_144	1416_7_1	200_6_741	599_27_1	191_36_1	316_2_31	702_6_17	314_1_181	271_78_134	113_6_326	118_1_189	2268_6_69	254_7_1	1396_27_254	309_5_1	2448_5_1	2765_7_4	240_7_1	243_5_72	100_6_29	249_5_1	107_2_1	1645_6_1	901_6_195	780_3_62	905_7_184	33_7_1541	1725_4_164	788_5_81	35_36_1
2658_6_314	41_1_1	1775_6_1	25_1_15	22_4_141	1077_5_61	2151_2_66	286_1_35	453_6_1	714_6_215	712_5_1	967_7_394	129_4_26	1959_5_80	3843_1_102	413_5_163	296_6_1	921_7_767	373_6_1	925_2_159	1416_7_1	200_6_712	599_27_1	191_36_1	316_2_37	702_6_31	314_1_177	271_78_150	113_6_333	118_1_180	2268_6_82	254_7_1	1396_27_268	309_5_1	2448_5_1	2765_7_3	240_7_1	243_5_79	100_6_30	249_5_1	107_2_1	1645_6_1	901_6_199	780_3_71	905_7_168	33_7_1488	1725_4_167	788_5_84	35_36_1	510_5_191
2658_6_305	41_1_1	1775_6_1	25_1_19	22_4_146	1077_5_67	2151_2_79	286_1_24	453_6_1	714_6_213	712_5_1	967_7_353	129_4_25	1959_5_87	3843_1_100	413_5_147	296_6_1	921_7_717	373_6_1	925_2_181	1416_7_1	200_6_738	599_27_1	191_36_1	316_2_30	702_6_30	314_1_157	271_78_132	113_6_308	118_1_174	2268_6_78	254_7_1	1396_27_258	309_5_1	2448_5_1	2765_7_1	240_7_1	243_5_73	100_6_29	249_5_1	107_2_1	1645_6_1	901_6_216	780_3_79	905_7_194	33_7_1523	1725_4_181	788_5_89	35_36_1	510_5_192
2658_6_328	41_1_1	1775_6_1	25_1_30	22_4_144	1077_5_58	2151_2_81	286_1_25	453_6_1	714_6_231	712_5_1	123_6_28	129_4_28	1959_5_91	967_7_342	3843_1_103	413_5_143	296_6_1	921_7_776	373_6_1	925_2_184	1416_7_1	200_6_734	599_27_1	191_36_1	316_2_21	702_6_35	314_1_173	271_78_133	113_6_317	118_1_180	2268_6_72	1396_27_280	309_5_1	2448_5_1	240_7_1	243_5_88	100_6_11	249_5_1	107_2_1	1645_6_1	901_6_226	780_3_85	905_7_179	33_7_1471	1725_4_171	788_5_81	35_36_1	510_5_174	1001_6_109
2658_6_330	41_1_1	1775_6_1	25_1_25	22_4_145	1077_5_50	2151_2_72	286_1_18	453_6_1	714_6_210	712_5_1	123_6_21	129_4_42	1959_5_88	967_7_314	3843_1_98	413_5_148	296_6_1	921_7_733	373_6_1	925_2_200	1416_7_1	200_6_752	599_27_1	191_36_1	316_2_18	702_6_53	314_1_150	271_78_147	113_6_337	118_1_191	2268_6_82	1396_27_299	309_5_1	2448_5_1	240_7_1	243_5_90	100_6_10	249_5_1	107_2_1	1645_6_1	901_6_227	780_3_85	905_7_192	33_7_1394	1725_4_168	788_5_88	35_36_1	510_5_175	1001_6_121
2658_6_315	41_1_1	1775_6_1	25_1_28	22_4_149	1077_5_50	2151_2_66	286_1_20	453_6_1	714_6_226	712_5_1	123_6_29	129_4_31	1959_5_94	967_7_291	3843_1_112	413_5_163	296_6_1	921_7_747	373_6_1	925_2_212	1416_7_1	200_6_724	599_27_1	191_36_1	316_2_14	702_6_51	314_1_170	271_78_141	113_6_332	118_1_206	2268_6_79	1396_27_295	309_5_1	2448_5_1	240_7_1	243_5_61	100_6_8	249_5_1	107_2_1	1645_6_1	901_6_234	780_3_78	905_7_206	33_7_1418	1725_4_183	788_5_72	35_36_1	510_5_173	1001_6_107
2658_6_310	41_1_1	1775_6_1	25_1_15	22_4_143	1077_5_69	2151_2_81	286_1_21	453_6_1	714_6_232	712_5_1	123_6_45	129_4_46	1959_5_87	967_7_316	3843_1_97	413_5_162	296_6_1	921_7_764	373_6_1	925_2_218	1416_7_1	200_6_718	599_27_1	191_36_1	316_2_10	702_6_43	314_1_170	271_78_149	113_6_337	118_1_213	2268_6_69	1396_27_269	309_5_1	2448_5_1	240_7_1	243_5_62	100_6_13	249_5_1	107_2_1	1645_6_1	901_6_227	780_3_79	905_7_206	33_7_1413	1725_4_181	788_5_57	35_36_1	510_5_148	1001_6_117
2658_6_314	41_1_1	1775_6_1	25_1_11	22_4_131	1077_5_83	2151_2_86	286_1_20	453_6_1	714_6_246	712_5_1	123_6_28	129_4_55	1959_5_89	967_7_320	3843_1_117	413_5_160	296_6_1	921_7_764	373_6_1	925_2_193	1416_7_1	200_6_711	599_27_1	191_36_1	316_2_6	702_6_40	314_1_129	271_78_150	113_6_351	118_1_246	2268_6_73	1396_27_252	309_5_1	2448_5_1	240_7_1	243_5_68	100_6_16	249_5_1	107_2_1	1645_6_1	901_6_233	780_3_91	905_7_202	33_7_1397	1725_4_182	788_5_73	35_36_1	510_5_151	1001_6_138
2658_6_319	41_1_1	1775_6_1	25_1_15	22_4_127	1077_5_87	2151_2_81	286_1_26	453_6_1	714_6_263	712_5_1	123_6_29	129_4_40	1959_5_87	967_7_327	3843_1_114	413_5_151	296_6_1	921_7_723	373_6_1	925_2_174	1416_7_1	200_6_751	599_27_1	191_36_1	316_2_5	702_6_36	314_1_159	271_78_117	113_6_332	118_1_251	2268_6_65	1396_27_228	309_5_1	2448_5_1	240_7_1	243_5_56	100_6_10	249_5_1	107_2_1	1645_6_1	901_6_257	780_3_74	905_7_199	33_7_1435	1725_4_215	788_5_62	35_36_1	510_5_140	1001_6_130
2658_6_326	41_1_1	1775_6_1	25_1_12	22_4_135	1077_5_70	2151_2_75	286_1_21	453_6_1	714_6_267	712_5_1	123_6_24	129_4_35	1959_5_89	967_7_333	3843_1_97	413_5_128	296_6_1	921_7_720	373_6_1	925_2_166	1416_7_1	200_6_752	599_27_1	191_36_1	316_2_4	702_6_38	314_1_164	271_78_118	113_6_339	118_1_250	2268_6_74	1396_27_199	309_5_1	2448_5_1	240_7_1	243_5_60	100_6_11	249_5_1	107_2_1	1645_6_1	901_6_238	780_3_79	905_7_207	33_7_1478	1725_4_225	788_5_58	35_36_1	510_5_148	1001_6_141
2658_6_323	41_1_1	1775_6_1	25_1_11	22_4_145	1077_5_76	2151_2_57	286_1_16	453_6_1	714_6_273	712_5_1	123_6_22	129_4_39	1959_5_90	967_7_326	3843_1_109	413_5_135	296_6_1	921_7_730	373_6_1	925_2_194	1416_7_1	200_6_737	599_27_1	191_36_1	316_2_3	702_6_38	314_1_168	271_78_141	113_6_376	118_1_239	2268_6_74	1396_27_175	309_5_1	2448_5_1	240_7_1	243_5_58	100_6_15	249_5_1	107_2_1	1645_6_1	901_6_235	780_3_74	905_7_193	33_7_1470	1725_4_220	788_5_62	35_36_1	510_5_167	1001_6_153
2658_6_306	41_1_1	1775_6_1	25_1_18	22_4_159	1077_5_84	2151_2_54	286_1_15	453_6_1	714_6_263	712_5_1	123_6_20	129_4_29	1959_5_114	967_7_315	3843_1_97	413_5_143	296_6_1	921_7_695	373_6_1	925_2_182	1416_7_1	200_6_721	599_27_1	191_36_1	316_2_1	702_6_36	314_1_194	271_78_135	113_6_363	118_1_234	2268_6_70	1396_27_145	309_5_1	2448_5_1	240_7_1	243_5_54	100_6_17	249_5_1	107_2_1	1645_6_1	901_6_239	780_3_70	905_7_188	33_7_1501	1725_4_235	788_5_69	35_36_1	510_5_169	1001_6_141
2658_6_322	41_1_1	1775_6_1	25_1_19	22_4_163	1077_5_89	2151_2_56	286_1_11	453_6_1	714_6_273	712_5_1	123_6_13	129_4_27	1959_5_119	967_7_340	3843_1_87	413_5_134	296_6_1	921_7_704	373_6_1	925_2_160	1416_7_1	200_6_711	599_27_1	191_36_1	702_6_42	314_1_147	271_78_135	113_6_357	118_1_235	2268_6_71	1396_27_130	309_5_1	2448_5_1	240_7_1	243_5_66	100_6_12	249_5_1	107_2_1	1645_6_1	901_6_248	780_3_70	905_7_187	33_7_1475	1725_4_224	788_5_83	35_36_1	510_5_175	1001_6_160	431_6_1
2658_6_338	41_1_1	1775_6_1	25_1_17	22_4_140	1077_5_72	2151_2_52	286_1_13	453_6_1	714_6_281	712_5_1	123_6_9	129_4_31	1959_5_120	967_7_333	3843_1_89	413_5_134	296_6_1	921_7_682	373_6_1	925_2_139	1416_7_1	200_6_705	599_27_1	191_36_1	702_6_33	314_1_153	271_78_121	113_6_360	118_1_249	2268_6_65	1396_27_138	309_5_1	2448_5_1	240_7_1	243_5_55	100_6_14	249_5_1	107_2_1	1645_6_1	901_6_265	780_3_81	905_7_187	33_7_1506	1725_4_262	788_5_89	35_36_1	510_5_165	1001_6_174	431_6_1
2658_6_339	41_1_1	1775_6_1	25_1_19	22_4_148	1077_5_73	2151_2_45	286_1_14	453_6_1	714_6_271	712_5_1	123_6_8	129_4_26	1959_5_120	967_7_301	3843_1_87	413_5_151	296_6_1	921_7_654	373_6_1	925_2_114	1416_7_1	200_6_675	599_27_1	191_36_1	702_6_29	314_1_168	271_78_123	113_6_347	118_1_268	2268_6_63	1396_27_147	309_5_1	2448_5_1	240_7_1	243_5_59	100_6_14	249_5_1	107_2_1	1645_6_1	901_6_280	780_3_88	905_7_199	33_7_1437	1725_4_245	788_5_78	35_36_1	510_5_161	1001_6_154	431_6_1
2658_6_340	41_1_1	1775_6_1	25_1_16	22_4_171	1077_5_84	2151_2_42	286_1_15	453_6_1	714_6_292	712_5_1	123_6_5	129_4_21	1959_5_132	967_7_301	3843_1_88	413_5_154	296_6_1	921_7_643	373_6_1	925_2_104	1416_7_1	200_6_708	599_27_1	191_36_1	702_6_28	314_1_129	271_78_146	113_6_369	118_1_243	2268_6_62	1396_27_158	309_5_1	2448_5_1	240_7_1	243_5_71	100_6_10	249_5_1	107_2_1	1645_6_1	901_6_269	780_3_102	905_7_158	33_7_1431	1725_4_241	788_5_84	35_36_1	510_5_158	1001_6_167	431_6_1
2658_6_331	41_1_1	1775_6_1	25_1_19	22_4_168	1077_5_76	2151_2_36	286_1_20	453_6_1	714_6_319	712_5_1	123_6_3	129_4_26	1959_5_127	967_7_290	3843_1_86	413_5_156	296_6_1	921_7_633	373_6_1	925_2_109	1416_7_1	200_6_731	599_27_1	191_36_1	702_6_21	314_1_131	271_78_148	113_6_335	118_1_241	2268_6_70	1396_27_175	309_5_1	2448_5_1	240_7_1	243_5_60	100_6_12	249_5_1	107_2_1	1645_6_1	901_6_270	780_3_96	905_7_159	33_7_1415	1725_4_267	788_5_71	35_36_1	510_5_145	1001_6_165	431_6_1
2658_6_336	41_1_1	1775_6_1	25_1_33	22_4_146	1077_5_85	2151_2_30	286_1_16	453_6_1	714_6_282	712_5_1	123_6_2	129_4_20	1959_5_138	967_7_282	3843_1_80	413_5_150	296_6_1	921_7_611	373_6_1	925_2_104	1416_7_1	200_6_760	599_27_1	191_36_1	702_6_24	314_1_138	271_78_149	113_6_349	118_1_236	2268_6_64	1396_27_190	309_5_1	2448_5_1	240_7_1	243_5_66	100_6_13	249_5_1	107_2_1	1645_6_1	901_6_301	780_3_102	905_7_160	33_7_1357	1725_4_284	788_5_61	35_36_1	510_5_153	1001_6_171	431_6_1
2658_6_339	41_1_1	1775_6_1	25_1_21	22_4_132	1077_5_86	2151_2_33	286_1_14	453_6_1	714_6_298	712_5_1	123_6_5	129_4_24	1959_5_128	967_7_309	3843_1_73	413_5_153	296_6_1	921_7_608	373_6_1	925_2_97	1416_7_1	200_6_761	599_27_1	191_36_1	702_6_27	314_1_120	271_78_164	113_6_343	118_1_218	2268_6_61	1396_27_200	309_5_1	2448_5_1	240_7_1	243_5_62	100_6_12	249_5_1	107_2_1	1645_6_1	901_6_287	780_3_97	905_7_153	33_7_1386	1725_4_293	788_5_83	35_36_1	510_5_135	1001_6_162	431_6_1
2658_6_335	41_1_1	1775_6_1	25_1_22	22_4_127	1077_5_72	2151_2_25	286_1_25	453_6_1	714_6_326	712_5_1	123_6_4	129_4_29	1959_5_131	967_7_320	3843_1_89	413_5_159	296_6_1	921_7_582	373_6_1	925_2_93	1416_7_1	200_6_741	599_27_1	191_36_1	702_6_21	314_1_113	271_78_164	113_6_358	118_1_225	2268_6_88	1396_27_192	309_5_1	2448_5_1	240_7_1	243_5_45	100_6_10	249_5_1	107_2_1	1645_6_1	901_6_285	780_3_83	905_7_157	33_7_1362	1725_4_344	788_5_78	35_36_1	510_5_145	1001_6_163	431_6_1
2658_6_301	41_1_1	1775_6_1	25_1_34	22_4_137	1077_5_75	2151_2_31	286_1_24	453_6_1	714_6_295	712_5_1	123_6_4	129_4_29	1959_5_132	967_7_347	3843_1_84	413_5_161	296_6_1	921_7_596	373_6_1	925_2_102	1416_7_1	200_6_731	599_27_1	191_36_1	702_6_20	314_1_106	271_78_160	113_6_350	118_1_263	2268_6_86	1396_27_225	309_5_1	2448_5_1	240_7_1	243_5_47	100_6_22	249_5_1	107_2_1	1645_6_1	901_6_261	780_3_84	905_7_184	33_7_1309	1725_4_322	788_5_92	35_36_1	510_5_149	1001_6_169	431_6_1
2658_6_296	41_1_1	1775_6_1	25_1_17	22_4_155	1077_5_79	2151_2_44	286_1_19	453_6_1	714_6_309	712_5_1	123_6_6	129_4_33	1959_5_131	967_7_332	3843_1_96	413_5_154	921_7_555	373_6_1	925_2_129	1416_7_1	200_6_713	599_27_1	191_36_1	702_6_26	314_1_112	271_78_209	113_6_342	118_1_239	2268_6_86	1396_27_257	309_5_1	2448_5_1	240_7_1	243_5_51	100_6_17	249_5_1	107_2_1	1645_6_1	901_6_253	780_3_106	905_7_169	33_7_1342	1725_4_298	788_5_86	35_36_1	510_5_149	1001_6_158	431_6_1	627_5_103
2658_6_304	41_1_1	1775_6_1	25_1_19	22_4_148	1077_5_63	2151_2_40	286_1_30	453_6_1	714_6_311	712_5_1	123_6_9	129_4_35	1959_5_134	967_7_297	3843_1_118	413_5_136	921_7_546	373_6_1	925_2_151	1416_7_1	200_6_700	599_27_1	191_36_1	702_6_15	314_1_103	271_78_180	113_6_362	118_1_236	2268_6_84	1396_27_321	309_5_1	2448_5_1	240_7_1	243_5_50	100_6_7	249_5_1	107_2_1	1645_6_1	901_6_245	780_3_92	905_7_172	33_7_1313	1725_4_288	788_5_88	35_36_1	510_5_155	1001_6_158	431_6_1	627_5_96
2658_6_284	41_1_1	1775_6_1	25_1_27	22_4_128	1077_5_65	2151_2_37	286_1_19	453_6_1	714_6_320	712_5_1	123_6_12	129_4_22	1959_5_149	967_7_293	3843_1_91	413_5_136	921_7_530	373_6_1	925_2_157	1416_7_1	200_6_740	599_27_1	191_36_1	702_6_27	314_1_93	271_78_201	113_6_365	118_1_226	2268_6_95	1396_27_358	309_5_1	2448_5_1	240_7_1	243_5_55	100_6_9	249_5_1	107_2_1	1645_6_1	901_6_250	780_3_92	905_7_176	33_7_1236	1725_4_293	788_5_83	35_36_1	510_5_159	1001_6_171	431_6_1	627_5_90
2658_6_281	41_1_1	1775_6_1	25_1_19	22_4_133	1077_5_74	2151_2_45	286_1_17	453_6_1	714_6_336	712_5_1	123_6_11	129_4_31	1959_5_147	967_7_269	3843_1_97	413_5_151	921_7_528	373_6_1	925_2_174	1416_7_1	200_6_695	599_27_1	191_36_1	702_6_37	314_1_97	271_78_225	113_6_344	118_1_198	2268_6_93	1396_27_433	309_5_1	2448_5_1	240_7_1	243_5_65	100_6_8	249_5_1	107_2_1	1645_6_1	901_6_260	780_3_97	905_7_160	33_7_1236	1725_4_297	788_5_83	35_36_1	510_5_156	1001_6_151	431_6_1	627_5_95
2658_6_276	41_1_1	1775_6_1	25_1_22	22_4_121	1077_5_74	2151_2_67	286_1_18	453_6_1	714_6_327	712_5_1	123_6_9	129_4_24	1959_5_145	967_7_283	3843_1_106	413_5_144	921_7_537	373_6_1	925_2_179	1416_7_1	200_6_679	599_27_1	191_36_1	702_6_22	314_1_92	271_78_193	113_6_325	118_1_198	2268_6_88	1396_27_525	309_5_1	2448_5_1	240_7_1	243_5_68	100_6_8	249_5_1	107_2_1	1645_6_1	901_6_229	780_3_81	905_7_179	33_7_1145	1725_4_330	788_5_75	35_36_1	510_5_164	1001_6_158	431_6_1	627_5_79
2658_6_271	41_1_1	1775_6_1	25_1_26	22_4_134	1077_5_73	2151_2_57	286_1_11	453_6_1	714_6_299	712_5_1	123_6_10	129_4_26	1959_5_153	967_7_278	3843_1_111	413_5_139	921_7_522	373_6_1	925_2_168	1416_7_1	200_6_675	599_27_1	191_36_1	702_6_22	314_1_87	271_78_222	113_6_315	118_1_207	2268_6_108	1396_27_524	309_5_1	2448_5_1	240_7_1	243_5_74	100_6_8	249_5_1	107_2_1	1645_6_1	901_6_259	780_3_89	905_7_187	33_7_1095	1725_4_342	788_5_66	35_36_1	510_5_163	1001_6_159	431_6_1	627_5_80
2658_6_274	41_1_1	1775_6_1	25_1_18	22_4_125	1077_5_71	2151_2_62	286_1_16	453_6_1	714_6_296	712_5_1	123_6_14	129_4_33	1959_5_133	967_7_280	3843_1_103	413_5_156	921_7_571	373_6_1	925_2_172	1416_7_1	200_6_684	599_27_1	191_36_1	702_6_22	314_1_82	271_78_212	113_6_321	118_1_221	2268_6_99	1396_27_531	309_5_1	2448_5_1	240_7_1	243_5_81	100_6_9	249_5_1	107_2_1	1645_6_1	901_6_257	780_3_78	905_7_170	33_7_1111	1725_4_328	788_5_70	35_36_1	510_5_158	1001_6_168	431_6_1	627_5_77
2658_6_269	41_1_1	1775_6_1	25_1_19	22_4_140	1077_5_60	2151_2_68	286_1_22	453_6_1	714_6_329	712_5_1	123_6_16	129_4_27	1959_5_137	967_7_289	3843_1_103	413_5_152	921_7_559	373_6_1	925_2_160	1416_7_1	200_6_652	599_27_1	191_36_1	702_6_15	314_1_72	271_78_200	113_6_333	118_1_220	2268_6_98	1396_27_526	309_5_1	2448_5_1	240_7_1	243_5_72	100_6_9	249_5_1	107_2_1	1645_6_1	901_6_233	780_3_79	905_7_187	33_7_1145	1725_4_348	788_5_62	35_36_1	510_5_142	1001_6_176	431_6_1	627_5_76
2658_6_284	41_1_1	1775_6_1	25_1_12	22_4_112	1077_5_71	2151_2_60	286_1_15	453_6_1	714_6_323	712_5_1	123_6_13	129_4_31	1959_5_142	967_7_275	3843_1_109	413_5_130	921_7_566	373_6_1	925_2_137	1416_7_1	200_6_656	599_27_1	191_36_1	702_6_14	314_1_83	271_78_219	113_6_340	118_1_201	2268_6_116	1396_27_490	309_5_1	2448_5_1	240_7_1	243_5_80	100_6_10	249_5_1	107_2_1	1645_6_1	901_6_257	780_3_80	905_7_147	33_7_1141	1725_4_317	788_5_66	35_36_1	510_5_149	1001_6_171	431_6_1	627_5_79
2658_6_291	41_1_1	1775_6_1	25_1_12	22_4_131	1077_5_95	2151_2_60	286_1_17	453_6_1	714_6_318	712_5_1	123_6_14	129_4_37	1959_5_143	967_7_291	3843_1_101	413_5_145	921_7_570	373_6_1	925_2_120	1416_7_1	200_6_614	599_27_1	191_36_1	702_6_16	314_1_81	271_78_198	113_6_328	118_1_230	2268_6_108	1396_27_445	309_5_1	2448_5_1	240_7_1	243_5_60	100_6_9	249_5_1	107_2_1	1645_6_1	901_6_266	780_3_72	905_7_159	33_7_1187	1725_4_318	788_5_66	35_36_1	510_5_153	1001_6_188	431_6_1	627_5_77
2658_6_288	1775_6_1	25_1_15	22_4_120	1077_5_102	2151_2_52	286_1_19	453_6_1	714_6_324	712_5_1	123_6_13	129_4_35	1959_5_156	967_7_289	3843_1_105	413_5_127	921_7_546	373_6_1	925_2_118	200_6_604	599_27_1	191_36_1	702_6_19	314_1_92	271_78_196	113_6_331	118_1_237	2268_6_124	1396_27_403	309_5_1	2448_5_1	240_7_1	243_5_58	100_6_11	249_5_1	107_2_1	1645_6_1	901_6_268	780_3_87	905_7_163	33_7_1170	1725_4_330	788_5_65	35_36_1	510_5_172	1001_6_203	431_6_1	627_5_95	1735_4_178	2291_1_1
2658_6_316	1775_6_1	25_1_12	22_4_106	1077_5_95	2151_2_55	286_1_23	453_6_1	714_6_340	712_5_1	123_6_11	129_4_32	1959_5_147	967_7_310	3843_1_112	413_5_127	921_7_555	373_6_1	925_2_98	200_6_628	599_27_1	191_36_1	702_6_22	314_1_97	271_78_202	113_6_330	118_1_237	2268_6_123	1396_27_392	309_5_1	2448_5_1	240_7_1	243_5_65	100_6_10	249_5_1	107_2_1	1645_6_1	901_6_291	780_3_99	905_7_150	33_7_1181	1725_4_368	788_5_64	35_36_1	510_5_162	1001_6_213	431_6_1	627_5_93	1735_4_153	2291_1_1
2658_6_304	1775_6_1	25_1_6	22_4_108	1077_5_96	2151_2_56	286_1_27	453_6_1	714_6_335	712_5_1	123_6_19	129_4_36	1959_5_167	967_7_311	3843_1_111	413_5_128	921_7_565	373_6_1	925_2_89	200_6_625	599_27_1	191_36_1	702_6_20	314_1_96	271_78_181	113_6_326	118_1_265	2268_6_92	1396_27_344	309_5_1	2448_5_1	240_7_1	243_5_59	100_6_8	249_5_1	107_2_1	1645_6_1	901_6_309	780_3_88	905_7_164	33_7_1175	1725_4_343	788_5_57	35_36_1	510_5_167	1001_6_216	431_6_1	627_5_85	1735_4_166	2291_1_1
2658_6_317	1775_6_1	25_1_6	22_4_110	1077_5_88	2151_2_54	286_1_27	453_6_1	714_6_336	712_5_1	123_6_21	129_4_26	1959_5_168	967_7_292	3843_1_122	413_5_105	921_7_591	373_6_1	925_2_75	200_6_630	599_27_1	191_36_1	702_6_18	314_1_86	271_78_204	113_6_334	118_1_263	2268_6_102	1396_27_323	309_5_1	2448_5_1	240_7_1	243_5_46	100_6_7	249_5_1	107_2_1	1645_6_1	901_6_294	780_3_84	905_7_165	33_7_1212	1725_4_352	788_5_57	35_36_1	510_5_181	1001_6_212	431_6_1	627_5_76	1735_4_168	2291_1_1
2658_6_298	1775_6_1	25_1_5	22_4_103	1077_5_103	2151_2_60	286_1_36	453_6_1	714_6_382	712_5_1	123_6_12	129_4_28	1959_5_163	967_7_270	3843_1_128	413_5_107	921_7_633	373_6_1	925_2_75	200_6_636	599_27_1	191_36_1	702_6_21	314_1_84	271_78_171	113_6_336	118_1_286	2268_6_103	1396_27_275	309_5_1	2448_5_1	240_7_1	243_5_45	100_6_7	249_5_1	107_2_1	1645_6_1	901_6_306	780_3_83	905_7_145	33_7_1232	1725_4_347	788_5_47	35_36_1	510_5_175	1001_6_220	431_6_1	627_5_60	1735_4_174	2291_1_1
2658_6_291	1775_6_1	25_1_12	22_4_117	1077_5_91	2151_2_81	286_1_29	453_6_1	714_6_363	712_5_1	123_6_13	129_4_34	1959_5_196	967_7_293	3843_1_105	413_5_124	921_7_662	373_6_1	925_2_69	200_6_623	599_27_1	191_36_1	702_6_18	314_1_85	271_78_176	113_6_313	118_1_308	2268_6_88	1396_27_255	309_5_1	2448_5_1	240_7_1	243_5_52	100_6_1	249_5_1	107_2_1	1645_6_1	901_6_288	780_3_91	905_7_155	33_7_1225	1725_4_330	788_5_47	35_36_1	510_5_194	1001_6_251	431_6_1	627_5_51	1735_4_181	2291_1_1
2658_6_329	1775_6_1	25_1_6	22_4_97	1077_5_97	2151_2_92	286_1_25	453_6_1	714_6_360	712_5_1	123_6_15	129_4_24	1959_5_180	967_7_295	3843_1_111	413_5_116	921_7_669	373_6_1	925_2_79	200_6_612	599_27_1	191_36_1	702_6_22	314_1_77	271_78_207	113_6_307	118_1_322	2268_6_79	1396_27_235	309_5_1	2448_5_1	240_7_1	243_5_56	100_6_1	249_5_1	107_2_1	1645_6_1	901_6_270	780_3_98	905_7_130	33_7_1222	1725_4_318	788_5_39	35_36_1	510_5_202	1001_6_233	431_6_1	627_5_58	1735_4_204	2291_1_1
2658_6_336	1775_6_1	25_1_4	22_4_88	1077_5_98	2151_2_96	286_1_32	453_6_1	714_6_369	712_5_1	123_6_13	129_4_32	1959_5_165	967_7_273	3843_1_103	413_5_119	921_7_639	373_6_1	925_2_75	200_6_631	599_27_1	191_36_1	702_6_26	314_1_79	271_78_205	113_6_312	118_1_302	2268_6_74	1396_27_200	309_5_1	2448_5_1	240_7_1	243_5_62	100_6_1	249_5_1	107_2_1	1645_6_1	901_6_299	780_3_95	905_7_116	33_7_1238	1725_4_313	788_5_38	35_36_1	510_5_204	1001_6_232	431_6_1	627_5_62	1735_4_211	2291_1_1
2658_6_337	1775_6_1	25_1_7	22_4_93	1077_5_98	2151_2_98	286_1_40	453_6_1	714_6_387	712_5_1	123_6_16	129_4_32	1959_5_162	967_7_267	3843_1_97	413_5_120	921_7_627	373_6_1	925_2_55	200_6_603	599_27_1	191_36_1	702_6_22	314_1_78	271_78_209	113_6_344	118_1_324	2268_6_82	1396_27_243	309_5_1	2448_5_1	240_7_1	243_5_55	100_6_2	249_5_1	107_2_1	1645_6_1	901_6_289	780_3_84	905_7_97	33_7_1170	1725_4_323	788_5_32	35_36_1	510_5_229	1001_6_242	431_6_1	627_5_63	1735_4_222	2291_1_1
2658_6_331	1775_6_1	25_1_4	22_4_87	1077_5_94	2151_2_101	286_1_37	453_6_1	714_6_400	712_5_1	123_6_14	129_4_15	1959_5_169	967_7_240	3843_1_105	413_5_105	921_7_622	373_6_1	925_2_46	200_6_610	599_27_1	191_36_1	702_6_28	314_1_80	271_78_229	113_6_348	118_1_300	2268_6_75	1396_27_263	309_5_1	2448_5_1	240_7_1	243_5_46	100_6_1	249_5_1	107_2_1	1645_6_1	901_6_328	780_3_90	905_7_103	33_7_1222	1725_4_298	788_5_28	35_36_1	510_5_225	1001_6_227	431_6_1	627_5_60	1735_4_222	2291_1_1
2658_6_320	1775_6_1	25_1_5	22_4_68	1077_5_81	2151_2_103	286_1_25	453_6_1	714_6_427	712_5_1	123_6_15	129_4_18	1959_5_144	967_7_251	3843_1_88	413_5_108	921_7_614	373_6_1	925_2_40	200_6_619	599_27_1	191_36_1	702_6_27	314_1_109	271_78_200	113_6_326	118_1_300	2268_6_76	1396_27_332	309_5_1	2448_5_1	240_7_1	243_5_48	100_6_2	249_5_1	107_2_1	1645_6_1	901_6_345	780_3_105	905_7_106	33_7_1208	1725_4_323	788_5_24	35_36_1	510_5_222	1001_6_213	431_6_1	627_5_68	1735_4_203	2291_1_1
2658_6_322	1775_6_1	25_1_12	22_4_82	1077_5_95	2151_2_117	286_1_30	453_6_1	714_6_422	712_5_1	123_6_17	129_4_16	1959_5_110	967_7_229	3843_1_94	413_5_107	921_7_640	373_6_1	925_2_35	200_6_638	599_27_1	191_36_1	702_6_29	314_1_108	271_78_240	113_6_305	118_1_322	2268_6_69	1396_27_369	309_5_1	2448_5_1	240_7_1	243_5_43	100_6_1	249_5_1	107_2_1	1645_6_1	901_6_360	780_3_105	905_7_89	33_7_1182	1725_4_320	788_5_17	35_36_1	510_5_231	1001_6_216	431_6_1	627_5_62	1735_4_204	2291_1_1
2658_6_301	1775_6_1	25_1_14	22_4_73	1077_5_102	2151_2_106	286_1_34	453_6_1	714_6_406	712_5_1	123_6_20	129_4_14	1959_5_112	967_7_207	3843_1_87	413_5_101	921_7_649	373_6_1	925_2_45	200_6_657	599_27_1	191_36_1	702_6_34	314_1_111	271_78_244	113_6_298	118_1_302	2268_6_64	1396_27_412	309_5_1	2448_5_1	240_7_1	243_5_45	249_5_1	107_2_1	1645_6_1	901_6_376	780_3_110	905_7_86	33_7_1185	1725_4_306	788_5_20	35_36_1	510_5_239	1001_6_199	431_6_1	627_5_57	1735_4_193	2291_1_1	1343_6_103
2658_6_274	1775_6_1	25_1_12	22_4_62	1077_5_90	2151_2_124	286_1_31	453_6_1	714_6_460	712_5_1	123_6_16	129_4_15	1959_5_121	967_7_188	3843_1_86	413_5_106	921_7_597	373_6_1	925_2_54	200_6_679	599_27_1	191_36_1	702_6_30	314_1_108	271_78_218	113_6_304	118_1_311	2268_6_61	1396_27_406	309_5_1	2448_5_1	240_7_1	243_5_47	249_5_1	107_2_1	1645_6_1	901_6_400	780_3_135	905_7_96	33_7_1198	1725_4_323	788_5_19	35_36_1	510_5_232	1001_6_209	431_6_1	627_5_55	1735_4_180	2291_1_1	1343_6_106
2658_6_287	1775_6_1	25_1_13	22_4_82	1077_5_94	2151_2_131	286_1_31	453_6_1	714_6_471	712_5_1	123_6_12	129_4_16	1959_5_119	967_7_187	3843_1_104	413_5_105	921_7_601	373_6_1	925_2_57	200_6_682	599_27_1	191_36_1	702_6_29	314_1_115	271_78_253	113_6_308	118_1_303	2268_6_66	1396_27_425	309_5_1	2448_5_1	240_7_1	243_5_37	249_5_1	107_2_1	1645_6_1	901_6_350	780_3_104	905_7_95	33_7_1170	1725_4_345	788_5_8	35_36_1	510_5_226	1001_6_224	431_6_1	627_5_59	1735_4_208	2291_1_1	1343_6_100
2658_6_276	1775_6_1	25_1_6	22_4_79	1077_5_101	2151_2_141	286_1_37	453_6_1	714_6_449	712_5_1	123_6_18	129_4_20	1959_5_116	967_7_181	3843_1_103	413_5_83	921_7_588	373_6_1	925_2_67	200_6_674	599_27_1	191_36_1	702_6_30	314_1_97	271_78_220	113_6_330	118_1_297	2268_6_74	1396_27_422	309_5_1	2448_5_1	240_7_1	243_5_57	249_5_1	107_2_1	1645_6_1	901_6_387	780_3_118	905_7_99	33_7_1128	1725_4_320	788_5_12	35_36_1	510_5_215	1001_6_221	431_6_1	627_5_46	1735_4_203	2291_1_1	1343_6_107
2658_6_278	1775_6_1	25_1_6	22_4_78	1077_5_94	2151_2_152	286_1_26	453_6_1	714_6_478	712_5_1	123_6_22	129_4_26	1959_5_136	967_7_172	3843_1_107	413_5_77	921_7_592	373_6_1	925_2_84	200_6_679	599_27_1	191_36_1	702_6_30	314_1_102	271_78_211	113_6_331	118_1_308	2268_6_68	1396_27_386	309_5_1	2448_5_1	240_7_1	243_5_41	249_5_1	107_2_1	1645_6_1	901_6_378	780_3_123	905_7_94	33_7_1143	1725_4_335	788_5_16	35_36_1	510_5_201	1001_6_223	431_6_1	627_5_38	1735_4_205	2291_1_1	1343_6_104
2658_6_291	1775_6_1	25_1_11	22_4_78	1077_5_105	2151_2_172	286_1_26	453_6_1	714_6_483	712_5_1	123_6_16	129_4_24	1959_5_132	967_7_156	3843_1_119	413_5_85	921_7_532	373_6_1	925_2_136	200_6_677	599_27_1	191_36_1	702_6_31	314_1_80	271_78_244	113_6_339	118_1_283	2268_6_82	1396_27_352	309_5_1	2448_5_1	240_7_1	243_5_43	249_5_1	107_2_1	1645_6_1	901_6_347	780_3_114	905_7_92	33_7_1135	1725_4_342	788_5_14	35_36_1	510_5_214	1001_6_221	431_6_1	627_5_42	1735_4_224	2291_1_1	1343_6_107
2658_6_298	1775_6_1	25_1_9	22_4_62	1077_5_105	2151_2_174	286_1_35	453_6_1	714_6_476	712_5_1	123_6_16	129_4_28	1959_5_112	967_7_147	3843_1_94	413_5_72	921_7_496	373_6_1	925_2_197	200_6_680	599_27_1	191_36_1	702_6_29	314_1_91	271_78_181	113_6_318	118_1_290	2268_6_73	1396_27_348	309_5_1	2448_5_1	240_7_1	243_5_43	249_5_1	107_2_1	1645_6_1	901_6_323	780_3_131	905_7_102	33_7_1142	1725_4_312	788_5_17	35_36_1	510_5_234	1001_6_216	431_6_1	627_5_40	1735_4_219	2291_1_1	1343_6_106
2658_6_304	1775_6_1	25_1_11	22_4_55	1077_5_105	2151_2_172	286_1_29	453_6_1	714_6_474	712_5_1	123_6_13	129_4_32	1959_5_116	967_7_135	3843_1_107	413_5_70	921_7_462	373_6_1	925_2_217	200_6_720	599_27_1	191_36_1	702_6_28	314_1_100	271_78_193	113_6_334	118_1_304	2268_6_72	1396_27_353	309_5_1	2448_5_1	240_7_1	243_5_40	249_5_1	107_2_1	1645_6_1	901_6_343	780_3_119	905_7_90	33_7_1120	1725_4_355	788_5_23	35_36_1	510_5_245	1001_6_187	431_6_1	627_5_37	1735_4_233	2291_1_1	1343_6_90
2658_6_321	1775_6_1	25_1_17	22_4_46	1077_5_110	2151_2_158	286_1_26	453_6_1	714_6_495	712_5_1	123_6_7	129_4_31	1959_5_113	967_7_151	3843_1_97	413_5_64	921_7_489	373_6_1	925_2_226	200_6_739	599_27_1	191_36_1	702_6_27	314_1_120	271_78_193	113_6_329	118_1_296	2268_6_58	1396_27_333	309_5_1	2448_5_1	240_7_1	243_5_33	249_5_1	107_2_1	1645_6_1	901_6_321	780_3_125	905_7_98	33_7_1140	1725_4_362	788_5_19	35_36_1	510_5_239	1001_6_179	431_6_1	627_5_43	1735_4_247	2291_1_1	1343_6_90
2658_6_319	1775_6_1	25_1_13	22_4_45	1077_5_114	2151_2_143	286_1_18	453_6_1	714_6_484	712_5_1	123_6_10	129_4_38	1959_5_104	967_7_135	3843_1_96	413_5_57	921_7_480	373_6_1	925_2_209	200_6_739	599_27_1	191_36_1	702_6_31	314_1_118	271_78_183	113_6_343	118_1_327	2268_6_47	1396_27_330	309_5_1	2448_5_1	240_7_1	243_5_32	249_5_1	107_2_1	1645_6_1	901_6_328	780_3_135	905_7_96	33_7_1127	1725_4_401	788_5_31	35_36_1	510_5_260	1001_6_173	431_6_1	627_5_48	1735_4_228	2291_1_1	1343_6_98
2658_6_320	1775_6_1	25_1_11	22_4_42	1077_5_113	2151_2_130	286_1_17	453_6_1	714_6_521	712_5_1	123_6_13	129_4_28	1959_5_111	967_7_125	3843_1_105	413_5_59	921_7_523	373_6_1	925_2_213	200_6_781	599_27_1	191_36_1	702_6_31	314_1_108	271_78_193	113_6_347	118_1_358	2268_6_53	1396_27_319	309_5_1	2448_5_1	240_7_1	243_5_36	249_5_1	107_2_1	1645_6_1	901_6_283	780_3_131	905_7_96	33_7_1122	1725_4_436	788_5_22	35_36_1	510_5_265	1001_6_170	431_6_1	627_5_38	1735_4_208	2291_1_1	1343_6_85
2658_6_329	1775_6_1	25_1_12	22_4_37	1077_5_103	2151_2_141	286_1_15	453_6_1	714_6_525	712_5_1	123_6_13	129_4_24	1959_5_89	967_7_116	3843_1_96	413_5_51	921_7_511	373_6_1	925_2_196	200_6_769	599_27_1	191_36_1	702_6_34	314_1_91	271_78_171	113_6_378	118_1_373	2268_6_48	1396_27_346	309_5_1	2448_5_1	240_7_1	243_5_58	249_5_1	107_2_1	1645_6_1	901_6_271	780_3_126	905_7_100	33_7_1123	1725_4_445	788_5_23	35_36_1	510_5_263	1001_6_148	431_6_1	627_5_37	1735_4_201	2291_1_1	1343_6_91
2658_6_351	1775_6_1	25_1_16	22_4_45	1077_5_128	2151_2_122	286_1_13	453_6_1	714_6_494	712_5_1	123_6_11	129_4_16	1959_5_91	967_7_126	3843_1_111	413_5_47	921_7_533	373_6_1	925_2_175	200_6_729	599_27_1	191_36_1	702_6_27	314_1_107	271_78_192	113_6_338	118_1_392	2268_6_45	1396_27_313	309_5_1	2448_5_1	240_7_1	243_5_57	249_5_1	107_2_1	1645_6_1	901_6_278	780_3_139	905_7_96	33_7_1151	1725_4_468	788_5_32	35_36_1	510_5_266	1001_6_147	431_6_1	627_5_37	1735_4_196	2291_1_1	1343_6_88
2658_6_368	1775_6_1	25_1_13	22_4_39	1077_5_121	2151_2_129	286_1_17	453_6_1	714_6_485	712_5_1	123_6_8	129_4_9	1959_5_91	967_7_123	3843_1_113	413_5_52	921_7_525	373_6_1	925_2_180	200_6_705	599_27_1	191_36_1	702_6_26	314_1_114	271_78_192	113_6_321	118_1_382	2268_6_45	1396_27_298	309_5_1	2448_5_1	240_7_1	243_5_59	249_5_1	107_2_1	1645_6_1	901_6_279	780_3_151	905_7_101	33_7_1154	1725_4_476	788_5_32	35_36_1	510_5_253	1001_6_130	431_6_1	627_5_40	1735_4_203	2291_1_1	1343_6_76
2658_6_353	1775_6_1	25_1_10	22_4_52	1077_5_102	2151_2_135	286_1_15	453_6_1	714_6_433	712_5_1	123_6_12	129_4_6	1959_5_82	967_7_114	3843_1_98	413_5_60	921_7_510	373_6_1	925_2_172	200_6_721	599_27_1	191_36_1	702_6_36	314_1_131	271_78_176	113_6_352	118_1_367	2268_6_45	1396_27_341	309_5_1	2448_5_1	240_7_1	243_5_63	249_5_1	107_2_1	1645_6_1	901_6_268	780_3_132	905_7_110	33_7_1123	1725_4_456	788_5_28	35_36_1	510_5_246	1001_6_136	431_6_1	627_5_35	1735_4_199	2291_1_1	1343_6_96
2658_6_363	1775_6_1	25_1_12	22_4_40	1077_5_86	2151_2_146	286_1_15	453_6_1	714_6_410	712_5_1	123_6_18	129_4_2	1959_5_84	967_7_114	3843_1_114	413_5_55	921_7_534	373_6_1	925_2_183	200_6_746	599_27_1	191_36_1	702_6_31	314_1_145	271_78_168	113_6_351	118_1_389	2268_6_37	1396_27_381	309_5_1	2448_5_1	240_7_1	243_5_51	249_5_1	107_2_1	1645_6_1	901_6_314	780_3_150	905_7_104	33_7_1142	1725_4_444	788_5_25	35_36_1	510_5_268	1001_6_127	431_6_1	627_5_30	1735_4_190	2291_1_1	1343_6_106
2658_6_373	1775_6_1	25_1_10	22_4_48	1077_5_90	2151_2_132	286_1_29	453_6_1	714_6_416	712_5_1	123_6_12	129_4_2	1959_5_75	967_7_110	3843_1_96	413_5_63	921_7_570	373_6_1	925_2_170	200_6_740	599_27_1	191_36_1	702_6_30	314_1_136	271_78_149	113_6_326	118_1_405	2268_6_48	1396_27_427	309_5_1	2448_5_1	240_7_1	243_5_63	249_5_1	107_2_1	1645_6_1	901_6_312	780_3_155	905_7_107	33_7_1128	1725_4_429	788_5_23	35_36_1	510_5_244	1001_6_137	431_6_1	627_5_26	1735_4_196	2291_1_1	1343_6_102
2658_6_376	1775_6_1	25_1_11	22_4_46	1077_5_75	2151_2_111	286_1_20	453_6_1	714_6_447	712_5_1	123_6_14	129_4_5	1959_5_76	967_7_97	3843_1_93	413_5_55	921_7_572	373_6_1	925_2_157	200_6_752	599_27_1	191_36_1	702_6_36	314_1_132	271_78_123	113_6_359	118_1_414	2268_6_46	1396_27_456	309_5_1	2448_5_1	240_7_1	243_5_53	249_5_1	107_2_1	1645_6_1	901_6_319	780_3_170	905_7_125	33_7_1061	1725_4_402	788_5_33	35_36_1	510_5_255	1001_6_139	431_6_1	627_5_28	1735_4_204	2291_1_1	1343_6_118
2658_6_383	1775_6_1	25_1_11	22_4_48	1077_5_93	2151_2_112	286_1_23	453_6_1	714_6_453	712_5_1	123_6_12	129_4_5	1959_5_89	967_7_103	3843_1_87	413_5_57	921_7_572	373_6_1	925_2_140	200_6_771	599_27_1	191_36_1	702_6_31	314_1_123	271_78_138	113_6_360	118_1_407	2268_6_54	1396_27_461	309_5_1	2448_5_1	240_7_1	243_5_51	249_5_1	107_2_1	1645_6_1	901_6_330	780_3_163	905_7_113	33_7_1058	1725_4_392	788_5_32	35_36_1	510_5_229	1001_6_132	431_6_1	627_5_29	1735_4_196	2291_1_1	1343_6_112
2658_6_399	1775_6_1	25_1_13	22_4_43	1077_5_98	2151_2_97	286_1_36	453_6_1	714_6_460	712_5_1	123_6_15	129_4_5	1959_5_88	967_7_103	3843_1_75	413_5_56	921_7_544	373_6_1	925_2_129	200_6_748	599_27_1	191_36_1	702_6_44	314_1_116	271_78_111	113_6_346	118_1_394	2268_6_59	1396_27_454	309_5_1	2448_5_1	240_7_1	243_5_55	249_5_1	107_2_1	1645_6_1	901_6_346	780_3_176	905_7_116	33_7_1000	1725_4_390	788_5_26	35_36_1	510_5_238	1001_6_114	431_6_1	627_5_41	1735_4_239	2291_1_1	1343_6_104
2658_6_411	1775_6_1	25_1_19	22_4_49	1077_5_104	2151_2_101	286_1_37	453_6_1	714_6_466	712_5_1	123_6_17	129_4_9	1959_5_81	967_7_101	3843_1_80	413_5_43	921_7_534	373_6_1	925_2_112	200_6_775	599_27_1	191_36_1	702_6_46	314_1_128	271_78_100	113_6_352	118_1_393	2268_6_58	1396_27_473	309_5_1	2448_5_1	240_7_1	243_5_48	249_5_1	107_2_1	1645_6_1	901_6_371	780_3_174	905_7_116	33_7_984	1725_4_411	788_5_19	35_36_1	510_5_239	1001_6_100	431_6_1	627_5_24	1735_4_233	2291_1_1	1343_6_91
2658_6_412	1775_6_1	25_1_27	22_4_51	1077_5_104	2151_2_123	286_1_37	453_6_1	714_6_478	712_5_1	123_6_23	129_4_8	1959_5_89	967_7_113	3843_1_62	413_5_52	921_7_514	373_6_1	925_2_101	200_6_768	599_27_1	191_36_1	702_6_38	314_1_127	271_78_96	113_6_333	118_1_397	2268_6_50	1396_27_486	309_5_1	2448_5_1	240_7_1	243_5_63	249_5_1	107_2_1	1645_6_1	901_6_378	780_3_182	905_7_114	33_7_989	1725_4_419	788_5_22	35_36_1	510_5_247	1001_6_84	431_6_1	627_5_26	1735_4_205	2291_1_1	1343_6_85
2658_6_381	1775_6_1	25_1_18	22_4_51	1077_5_101	2151_2_159	286_1_29	453_6_1	714_6_469	712_5_1	123_6_18	129_4_7	1959_5_87	967_7_118	3843_1_72	413_5_50	921_7_537	373_6_1	925_2_79	200_6_761	599_27_1	191_36_1	702_6_58	314_1_106	271_78_91	113_6_380	118_1_396	2268_6_51	1396_27_507	309_5_1	2448_5_1	240_7_1	243_5_72	249_5_1	107_2_1	1645_6_1	901_6_404	780_3_176	905_7_127	33_7_963	1725_4_392	788_5_29	35_36_1	510_5_242	1001_6_79	431_6_1	627_5_28	1735_4_202	2291_1_1	1343_6_93
2658_6_380	1775_6_1	25_1_16	22_4_54	1077_5_94	2151_2_221	286_1_26	453_6_1	714_6_468	712_5_1	123_6_16	129_4_13	1959_5_77	967_7_113	3843_1_76	413_5_40	921_7_479	373_6_1	925_2_70	200_6_731	599_27_1	191_36_1	702_6_41	314_1_85	271_78_82	113_6_407	118_1_421	2268_6_51	1396_27_545	309_5_1	2448_5_1	240_7_1	243_5_47	249_5_1	107_2_1	1645_6_1	901_6_424	780_3_169	905_7_127	33_7_926	1725_4_444	788_5_28	35_36_1	510_5_233	1001_6_86	627_5_28	1735_4_203	2291_1_1	1343_6_106	65_4_1
2658_6_386	1775_6_1	25_1_11	22_4_77	1077_5_91	2151_2_268	286_1_24	453_6_1	714_6_469	712_5_1	123_6_15	129_4_13	1959_5_85	967_7_120	3843_1_59	413_5_35	921_7_471	373_6_1	925_2_59	200_6_752	599_27_1	191_36_1	702_6_53	314_1_90	271_78_83	113_6_387	118_1_403	2268_6_51	1396_27_562	309_5_1	2448_5_1	240_7_1	243_5_53	249_5_1	107_2_1	1645_6_1	901_6_384	780_3_186	905_7_118	33_7_872	1725_4_426	788_5_20	35_36_1	510_5_229	1001_6_100	627_5_40	1735_4_212	2291_1_1	1343_6_89	65_4_1
2658_6_384	1775_6_1	25_1_13	22_4_63	1077_5_92	2151_2_299	286_1_24	453_6_1	714_6_479	712_5_1	123_6_14	129_4_11	1959_5_73	967_7_105	3843_1_68	413_5_31	921_7_464	373_6_1	925_2_57	200_6_736	599_27_1	191_36_1	702_6_56	314_1_83	271_78_77	113_6_419	118_1_422	2268_6_54	1396_27_526	309_5_1	2448_5_1	240_7_1	243_5_48	249_5_1	107_2_1	1645_6_1	901_6_408	780_3_166	905_7_123	33_7_850	1725_4_451	788_5_23	35_36_1	510_5_229	1001_6_99	627_5_34	1735_4_223	2291_1_1	1343_6_94	65_4_1
2658_6_405	1775_6_1	25_1_19	22_4_67	1077_5_96	2151_2_342	286_1_33	453_6_1	714_6_504	712_5_1	123_6_10	129_4_13	1959_5_62	967_7_96	3843_1_57	413_5_34	921_7_475	373_6_1	925_2_44	200_6_778	599_27_1	191_36_1	702_6_38	314_1_91	271_78_69	113_6_403	118_1_420	2268_6_37	1396_27_483	309_5_1	2448_5_1	240_7_1	243_5_47	249_5_1	107_2_1	1645_6_1	901_6_404	780_3_200	905_7_116	33_7_818	1725_4_450	788_5_25	35_36_1	510_5_241	1001_6_96	627_5_36	1735_4_215	2291_1_1	1343_6_97	65_4_1
2658_6_422	1775_6_1	25_1_12	22_4_65	1077_5_86	2151_2_423	286_1_33	453_6_1	714_6_525	712_5_1	123_6_5	129_4_13	1959_5_79	967_7_91	3843_1_63	413_5_44	921_7_454	373_6_1	925_2_32	200_6_743	599_27_1	191_36_1	702_6_52	314_1_82	271_78_73	113_6_406	118_1_424	2268_6_43	1396_27_406	309_5_1	2448_5_1	240_7_1	243_5_56	249_5_1	107_2_1	1645_6_1	901_6_409	780_3_200	905_7_113	33_7_794	1725_4_423	788_5_20	35_36_1	510_5_242	1001_6_107	627_5_43	1735_4_221	2291_1_1	1343_6_88	65_4_1
2658_6_413	1775_6_1	25_1_10	22_4_55	1077_5_83	2151_2_464	286_1_30	453_6_1	714_6_540	712_5_1	123_6_6	129_4_10	1959_5_70	967_7_99	3843_1_61	413_5_47	921_7_467	373_6_1	925_2_32	200_6_757	599_27_1	191_36_1	702_6_76	314_1_75	271_78_66	113_6_425	118_1_409	2268_6_35	1396_27_372	309_5_1	2448_5_1	240_7_1	243_5_34	249_5_1	107_2_1	1645_6_1	901_6_424	780_3_195	905_7_99	33_7_812	1725_4_445	788_5_15	35_36_1	510_5_269	1001_6_106	627_5_34	1735_4_234	2291_1_1	1343_6_88	65_4_1
2658_6_438	1775_6_1	25_1_13	22_4_61	1077_5_84	2151_2_486	286_1_40	453_6_1	714_6_500	712_5_1	123_6_8	129_4_8	1959_5_64	967_7_94	3843_1_58	413_5_53	921_7_477	373_6_1	925_2_23	200_6_754	599_27_1	191_36_1	702_6_77	314_1_68	271_78_68	113_6_389	118_1_410	2268_6_32	1396_27_358	309_5_1	2448_5_1	240_7_1	243_5_47	249_5_1	107_2_1	1645_6_1	901_6_395	780_3_188	905_7_117	33_7_790	1725_4_434	788_5_11	35_36_1	510_5_254	1001_6_113	627_5_34	1735_4_231	2291_1_1	1343_6_99	65_4_1
2658_6_429	1775_6_1	25_1_8	22_4_51	1077_5_81	2151_2_498	286_1_40	453_6_1	714_6_555	712_5_1	123_6_7	129_4_4	1959_5_78	967_7_103	3843_1_57	413_5_38	921_7_458	373_6_1	925_2_24	200_6_774	599_27_1	191_36_1	702_6_80	314_1_59	271_78_61	113_6_383	118_1_401	2268_6_35	1396_27_372	309_5_1	2448_5_1	240_7_1	243_5_47	249_5_1	107_2_1	1645_6_1	901_6_435	780_3_186	905_7_105	33_7_829	1725_4_428	788_5_6	35_36_1	510_5_244	1001_6_113	627_5_26	1735_4_221	2291_1_1	1343_6_90	65_4_1
2658_6_424	1775_6_1	25_1_6	22_4_54	1077_5_88	2151_2_511	286_1_33	453_6_1	714_6_534	712_5_1	123_6_11	129_4_6	1959_5_83	967_7_96	3843_1_45	413_5_33	921_7_462	373_6_1	925_2_27	200_6_813	599_27_1	191_36_1	702_6_82	314_1_74	271_78_60	113_6_382	118_1_400	2268_6_26	1396_27_398	309_5_1	2448_5_1	240_7_1	243_5_44	249_5_1	107_2_1	1645_6_1	901_6_444	780_3_167	905_7_102	33_7_821	1725_4_469	788_5_10	35_36_1	510_5_257	1001_6_111	627_5_24	1735_4_214	2291_1_1	1343_6_97	65_4_1
2658_6_423	1775_6_1	25_1_4	22_4_51	1077_5_91	2151_2_495	286_1_43	453_6_1	714_6_520	712_5_1	123_6_15	129_4_2	1959_5_81	967_7_99	3843_1_56	413_5_31	921_7_459	373_6_1	925_2_21	200_6_793	599_27_1	191_36_1	702_6_85	314_1_62	271_78_59	113_6_362	118_1_405	2268_6_25	1396_27_409	309_5_1	2448_5_1	240_7_1	243_5_51	249_5_1	107_2_1	1645_6_1	901_6_456	780_3_178	905_7_92	33_7_859	1725_4_452	788_5_11	35_36_1	510_5_258	1001_6_123	627_5_16	1735_4_197	2291_1_1	1343_6_95	65_4_1
2658_6_425	1775_6_1	25_1_1	22_4_40	1077_5_106	2151_2_456	286_1_40	453_6_1	714_6_506	712_5_1	123_6_9	1959_5_90	967_7_94	3843_1_54	413_5_35	921_7_470	373_6_1	925_2_17	200_6_825	599_27_1	191_36_1	702_6_84	314_1_66	271_78_58	113_6_396	118_1_431	2268_6_31	1396_27_383	309_5_1	2448_5_1	240_7_1	243_5_40	249_5_1	107_2_1	1645_6_1	901_6_483	780_3_178	905_7_88	33_7_823	1725_4_441	788_5_9	35_36_1	510_5_265	1001_6_111	627_5_21	1735_4_201	2291_1_1	1343_6_97	65_4_1	179_36_546
2658_6_422	1775_6_1	25_1_4	22_4_47	1077_5_106	2151_2_418	286_1_50	453_6_1	714_6_523	712_5_1	123_6_15	1959_5_87	967_7_91	3843_1_56	413_5_37	921_7_470	373_6_1	925_2_17	200_6_838	599_27_1	191_36_1	702_6_72	314_1_62	271_78_62	113_6_408	118_1_451	2268_6_34	1396_27_371	309_5_1	2448_5_1	240_7_1	243_5_49	249_5_1	107_2_1	1645_6_1	901_6_430	780_3_185	905_7_80	33_7_808	1725_4_438	788_5_8	35_36_1	510_5_262	1001_6_126	627_5_21	1735_4_220	2291_1_1	1343_6_95	65_4_1	179_36_580
2658_6_413	1775_6_1	25_1_2	22_4_43	1077_5_111	2151_2_401	286_1_44	453_6_1	714_6_538	712_5_1	123_6_12	1959_5_92	967_7_91	3843_1_57	413_5_32	921_7_482	373_6_1	925_2_13	200_6_826	599_27_1	191_36_1	702_6_79	314_1_57	271_78_58	113_6_402	118_1_439	2268_6_41	1396_27_339	309_5_1	2448_5_1	240_7_1	243_5_59	249_5_1	107_2_1	1645_6_1	901_6_440	780_3_170	905_7_94	33_7_776	1725_4_446	788_5_14	35_36_1	510_5_256	1001_6_110	627_5_21	1735_4_220	2291_1_1	1343_6_103	65_4_1	179_36_565
2658_6_445	1775_6_1	25_1_5	22_4_46	1077_5_124	2151_2_391	286_1_52	453_6_1	714_6_505	712_5_1	123_6_17	1959_5_91	967_7_105	3843_1_52	413_5_30	921_7_477	373_6_1	925_2_16	200_6_867	599_27_1	191_36_1	702_6_90	314_1_66	271_78_61	113_6_403	118_1_443	2268_6_48	1396_27_312	309_5_1	2448_5_1	240_7_1	243_5_50	249_5_1	107_2_1	1645_6_1	901_6_470	780_3_173	905_7_101	33_7_746	1725_4_456	788_5_8	35_36_1	510_5_244	1001_6_125	627_5_23	1735_4_205	2291_1_1	1343_6_87	65_4_1	179_36_559
2658_6_420	1775_6_1	25_1_5	22_4_42	1077_5_122	2151_2_457	286_1_55	453_6_1	714_6_473	712_5_1	123_6_12	1959_5_96	967_7_94	3843_1_76	413_5_25	921_7_478	373_6_1	925_2_19	200_6_857	599_27_1	191_36_1	702_6_103	314_1_73	271_78_62	113_6_400	118_1_422	2268_6_38	1396_27_279	309_5_1	2448_5_1	240_7_1	243_5_58	249_5_1	107_2_1	1645_6_1	901_6_456	780_3_179	905_7_118	33_7_764	1725_4_433	788_5_15	35_36_1	510_5_250	1001_6_113	627_5_17	1735_4_175	2291_1_1	1343_6_81	65_4_1	179_36_595
2658_6_398	1775_6_1	25_1_4	22_4_33	1077_5_126	2151_2_510	286_1_49	453_6_1	714_6_487	712_5_1	123_6_8	1959_5_86	967_7_85	3843_1_61	413_5_28	921_7_491	373_6_1	925_2_28	200_6_878	599_27_1	191_36_1	702_6_112	314_1_76	271_78_85	113_6_403	118_1_438	2268_6_41	1396_27_247	309_5_1	2448_5_1	240_7_1	243_5_47	249_5_1	107_2_1	1645_6_1	901_6_483	780_3_173	905_7_123	33_7_702	1725_4_466	788_5_16	35_36_1	510_5_235	1001_6_111	627_5_15	1735_4_160	2291_1_1	1343_6_84	65_4_1	179_36_602
2658_6_382	1775_6_1	25_1_4	22_4_32	1077_5_124	2151_2_527	286_1_45	453_6_1	714_6_501	712_5_1	123_6_8	1959_5_89	967_7_89	3843_1_66	413_5_22	921_7_499	373_6_1	925_2_18	200_6_918	599_27_1	191_36_1	702_6_113	314_1_76	271_78_77	113_6_410	118_1_454	2268_6_39	1396_27_216	309_5_1	2448_5_1	240_7_1	243_5_55	249_5_1	107_2_1	1645_6_1	901_6_452	780_3_185	905_7_107	33_7_686	1725_4_464	788_5_13	35_36_1	510_5_233	1001_6_111	627_5_12	1735_4_132	2291_1_1	1343_6_76	65_4_1	179_36_629
2658_6_373	1775_6_1	25_1_4	22_4_28	1077_5_128	2151_2_500	286_1_47	453_6_1	714_6_487	712_5_1	123_6_12	1959_5_90	967_7_87	3843_1_56	413_5_19	921_7_441	373_6_1	925_2_18	200_6_907	599_27_1	191_36_1	702_6_124	314_1_80	271_78_74	113_6_380	118_1_431	2268_6_46	1396_27_221	309_5_1	2448_5_1	240_7_1	243_5_62	249_5_1	107_2_1	1645_6_1	901_6_482	780_3_188	905_7_105	33_7_684	1725_4_462	788_5_8	35_36_1	510_5_221	1001_6_118	627_5_7	1735_4_149	2291_1_1	1343_6_77	65_4_1	179_36_671
2658_6_365	1775_6_1	25_1_4	22_4_22	1077_5_165	2151_2_466	286_1_44	453_6_1	714_6_484	712_5_1	123_6_8	1959_5_79	967_7_56	3843_1_54	413_5_17	921_7_482	373_6_1	925_2_13	200_6_907	599_27_1	191_36_1	702_6_137	314_1_72	271_78_68	113_6_362	118_1_431	2268_6_61	1396_27_247	309_5_1	2448_5_1	240_7_1	243_5_57	249_5_1	107_2_1	1645_6_1	901_6_513	780_3_198	905_7_100	33_7_708	1725_4_443	788_5_1	35_36_1	510_5_231	1001_6_117	627_5_8	1735_4_160	2291_1_1	1343_6_66	65_4_1	179_36_669
2658_6_361	1775_6_1	25_1_6	22_4_30	1077_5_154	2151_2_453	286_1_44	453_6_1	714_6_503	712_5_1	123_6_13	1959_5_78	967_7_49	3843_1_36	413_5_14	921_7_474	373_6_1	925_2_14	200_6_940	599_27_1	191_36_1	702_6_144	314_1_51	271_78_53	113_6_376	118_1_443	2268_6_62	1396_27_225	309_5_1	2448_5_1	240_7_1	243_5_61	249_5_1	107_2_1	1645_6_1	901_6_505	780_3_209	905_7_111	33_7_718	1725_4_403	788_5_3	35_36_1	510_5_236	1001_6_123	627_5_9	1735_4_155	2291_1_1	1343_6_82	65_4_1	179_36_669
2658_6_364	1775_6_1	25_1_5	22_4_40	1077_5_147	2151_2_431	286_1_40	453_6_1	714_6_504	712_5_1	123_6_7	1959_5_83	967_7_61	3843_1_39	413_5_12	921_7_471	373_6_1	925_2_4	200_6_932	599_27_1	191_36_1	702_6_144	314_1_50	271_78_68	113_6_365	118_1_465	2268_6_74	1396_27_219	309_5_1	2448_5_1	240_7_1	243_5_68	249_5_1	107_2_1	1645_6_1	901_6_517	780_3_204	905_7_118	33_7_682	1725_4_377	788_5_6	35_36_1	510_5_216	1001_6_128	627_5_12	1735_4_173	2291_1_1	1343_6_85	65_4_1	179_36_687
2658_6_366	1775_6_1	25_1_6	22_4_27	1077_5_157	2151_2_389	286_1_33	453_6_1	714_6_516	712_5_1	123_6_9	1959_5_77	967_7_43	3843_1_32	413_5_12	921_7_456	373_6_1	925_2_5	200_6_954	599_27_1	191_36_1	702_6_141	314_1_35	271_78_55	113_6_389	118_1_488	2268_6_73	1396_27_226	309_5_1	2448_5_1	240_7_1	243_5_80	249_5_1	107_2_1	1645_6_1	901_6_538	780_3_201	905_7_114	33_7_708	1725_4_400	788_5_5	35_36_1	510_5_217	1001_6_116	627_5_10	1735_4_181	2291_1_1	1343_6_57	65_4_1	179_36_711
2658_6_356	1775_6_1	25_1_4	22_4_23	1077_5_180	2151_2_438	286_1_45	453_6_1	714_6_554	712_5_1	123_6_7	1959_5_81	967_7_44	3843_1_40	413_5_10	921_7_438	373_6_1	925_2_4	200_6_930	599_27_1	191_36_1	702_6_134	314_1_31	271_78_63	113_6_374	118_1_472	2268_6_60	1396_27_216	309_5_1	2448_5_1	240_7_1	243_5_72	249_5_1	107_2_1	1645_6_1	901_6_521	780_3_216	905_7_121	33_7_673	1725_4_378	788_5_11	35_36_1	510_5_226	1001_6_109	627_5_12	1735_4_148	2291_1_1	1343_6_56	65_4_1	179_36_749
2658_6_355	1775_6_1	25_1_8	22_4_24	1077_5_154	2151_2_440	286_1_46	453_6_1	714_6_549	712_5_1	123_6_5	1959_5_88	967_7_50	3843_1_26	413_5_11	921_7_437	373_6_1	925_2_7	200_6_941	599_27_1	191_36_1	702_6_134	314_1_31	271_78_67	113_6_402	118_1_455	2268_6_70	1396_27_181	309_5_1	2448_5_1	240_7_1	243_5_74	249_5_1	107_2_1	1645_6_1	901_6_548	780_3_196	905_7_124	33_7_681	1725_4_396	788_5_6	35_36_1	510_5_237	1001_6_95	627_5_14	1735_4_168	2291_1_1	1343_6_59	65_4_1	179_36_747
2658_6_354	1775_6_1	25_1_9	22_4_24	1077_5_191	2151_2_415	286_1_48	453_6_1	714_6_562	712_5_1	123_6_8	1959_5_89	967_7_37	3843_1_36	413_5_13	921_7_423	373_6_1	925_2_6	200_6_905	599_27_1	191_36_1	702_6_125	314_1_35	271_78_67	113_6_390	118_1_485	2268_6_77	1396_27_229	309_5_1	2448_5_1	240_7_1	243_5_68	249_5_1	107_2_1	1645_6_1	901_6_522	780_3_206	905_7_142	33_7_687	1725_4_387	788_5_4	35_36_1	510_5_254	1001_6_101	627_5_12	1735_4_164	2291_1_1	1343_6_63	65_4_1	179_36_753
2658_6_372	1775_6_1	25_1_8	22_4_28	1077_5_203	2151_2_395	286_1_55	453_6_1	714_6_553	712_5_1	123_6_11	1959_5_93	967_7_44	3843_1_30	413_5_10	921_7_403	373_6_1	925_2_7	200_6_864	599_27_1	191_36_1	702_6_130	314_1_45	271_78_53	113_6_375	118_1_486	2268_6_65	1396_27_249	309_5_1	2448_5_1	240_7_1	243_5_56	249_5_1	107_2_1	1645_6_1	901_6_496	780_3_190	905_7_138	33_7_685	1725_4_359	788_5_5	35_36_1	510_5_252	1001_6_120	627_5_15	1735_4_118	2291_1_1	1343_6_77	65_4_1	179_36_792
2658_6_371	1775_6_1	25_1_7	22_4_32	1077_5_189	2151_2_386	286_1_67	453_6_1	714_6_572	712_5_1	123_6_12	1959_5_103	967_7_46	3843_1_27	413_5_15	921_7_390	373_6_1	925_2_11	200_6_882	599_27_1	191_36_1	702_6_118	314_1_46	271_78_47	113_6_364	118_1_451	2268_6_68	1396_27_299	309_5_1	2448_5_1	240_7_1	243_5_52	249_5_1	107_2_1	1645_6_1	901_6_520	780_3_181	905_7_140	33_7_696	1725_4_375	788_5_5	35_36_1	510_5_262	1001_6_126	627_5_7	1735_4_113	2291_1_1	1343_6_81	65_4_1	179_36_815
2658_6_365	1775_6_1	25_1_6	22_4_40	1077_5_202	2151_2_367	286_1_56	453_6_1	714_6_615	712_5_1	123_6_20	1959_5_95	967_7_48	3843_1_30	413_5_13	921_7_356	373_6_1	925_2_13	200_6_909	599_27_1	191_36_1	702_6_120	314_1_38	271_78_42	113_6_357	118_1_451	2268_6_67	1396_27_345	309_5_1	2448_5_1	240_7_1	243_5_56	249_5_1	107_2_1	1645_6_1	901_6_506	780_3_182	905_7_143	33_7_719	1725_4_369	788_5_7	35_36_1	510_5_266	1001_6_114	627_5_4	1735_4_111	2291_1_1	1343_6_91	65_4_1	179_36_817
2658_6_370	1775_6_1	25_1_6	22_4_41	1077_5_208	2151_2_354	286_1_54	453_6_1	714_6_609	712_5_1	123_6_20	1959_5_107	967_7_41	3843_1_32	413_5_6	921_7_393	373_6_1	925_2_15	200_6_866	599_27_1	191_36_1	702_6_106	314_1_44	271_78_33	113_6_362	118_1_438	2268_6_69	1396_27_407	309_5_1	2448_5_1	240_7_1	243_5_70	249_5_1	107_2_1	1645_6_1	901_6_506	780_3_191	905_7_124	33_7_699	1725_4_368	788_5_8	35_36_1	510_5_274	1001_6_123	627_5_6	1735_4_138	2291_1_1	1343_6_87	65_4_1	179_36_801
2658_6_364	1775_6_1	25_1_5	22_4_38	1077_5_190	2151_2_330	286_1_50	453_6_1	714_6_644	712_5_1	123_6_23	1959_5_107	967_7_50	3843_1_39	413_5_9	921_7_343	373_6_1	925_2_7	200_6_891	599_27_1	191_36_1	702_6_119	314_1_46	271_78_23	113_6_372	118_1_444	2268_6_76	1396_27_415	309_5_1	2448_5_1	240_7_1	243_5_68	249_5_1	107_2_1	1645_6_1	901_6_547	780_3_197	905_7_126	33_7_689	1725_4_370	788_5_4	35_36_1	510_5_266	1001_6_125	627_5_6	1735_4_126	2291_1_1	1343_6_78	65_4_1	179_36_831
2658_6_375	1775_6_1	25_1_4	22_4_34	1077_5_213	2151_2_336	286_1_60	453_6_1	714_6_644	712_5_1	123_6_23	1959_5_108	967_7_50	3843_1_36	413_5_16	921_7_337	373_6_1	925_2_3	200_6_861	599_27_1	191_36_1	702_6_130	314_1_46	271_78_25	113_6_377	118_1_451	2268_6_67	1396_27_426	309_5_1	2448_5_1	240_7_1	243_5_66	249_5_1	107_2_1	1645_6_1	901_6_541	780_3_209	905_7_124	33_7_660	1725_4_357	788_5_4	35_36_1	510_5_261	1001_6_115	627_5_5	1735_4_113	2291_1_1	1343_6_76	65_4_1	179_36_811
2658_6_364	1775_6_1	25_1_7	22_4_35	1077_5_179	2151_2_316	286_1_53	453_6_1	714_6_649	712_5_1	123_6_24	1959_5_104	967_7_42	3843_1_51	413_5_17	921_7_336	373_6_1	925_2_3	200_6_864	599_27_1	191_36_1	702_6_141	314_1_49	271_78_21	113_6_373	118_1_486	2268_6_81	1396_27_426	309_5_1	2448_5_1	240_7_1	243_5_66	249_5_1	107_2_1	1645_6_1	901_6_556	780_3_221	905_7_133	33_7_710	1725_4_379	788_5_5	35_36_1	510_5_249	1001_6_140	627_5_7	1735_4_103	2291_1_1	1343_6_72	65_4_1	179_36_755
2658_6_371	1775_6_1	25_1_9	22_4_31	1077_5_193	2151_2_348	286_1_51	453_6_1	714_6_655	712_5_1	123_6_25	1959_5_113	967_7_49	3843_1_58	413_5_14	921_7_295	373_6_1	925_2_1	200_6_868	599_27_1	191_36_1	702_6_135	314_1_43	271_78_26	113_6_395	118_1_465	2268_6_98	1396_27_361	309_5_1	2448_5_1	240_7_1	243_5_54	249_5_1	107_2_1	1645_6_1	901_6_554	780_3_220	905_7_126	33_7_682	1725_4_368	788_5_5	35_36_1	510_5_268	1001_6_161	627_5_6	1735_4_117	2291_1_1	1343_6_65	65_4_1	179_36_761
2658_6_384	1775_6_1	25_1_5	22_4_32	1077_5_209	2151_2_390	286_1_52	453_6_1	714_6_652	712_5_1	123_6_25	1959_5_124	967_7_57	3843_1_62	413_5_17	921_7_289	373_6_1	925_2_1	200_6_892	599_27_1	191_36_1	702_6_131	314_1_43	271_78_24	113_6_384	118_1_450	2268_6_89	1396_27_309	309_5_1	2448_5_1	240_7_1	243_5_59	249_5_1	107_2_1	1645_6_1	901_6_551	780_3_196	905_7_134	33_7_632	1725_4_374	788_5_7	35_36_1	510_5_270	1001_6_153	627_5_3	1735_4_119	2291_1_1	1343_6_62	65_4_1	179_36_778
189_5_1	2658_6_381	627_5_1	113_6_366	891_5_130	249_5_1	858_6_1	350_5_1	1343_6_70	191_36_1	702_6_122	314_1_41	271_78_17	156_4_1	65_4_1	179_36_772	90_27_1	901_6_581	41_1_1	3732_78_58	1775_6_1	25_1_4	2360_78_1	1645_6_1	22_4_46	1981_4_487	3430_5_103	1077_5_181	2563_5_36	1163_7_1	1735_4_113	2268_6_97	118_1_470	599_27_1	654_5_8	1112_6_335	2151_2_418	1396_27_291	505_5_172	2291_1_1	3894_7_3	286_1_43	200_6_897	187_5_1	453_6_1	1602_6_80	252_6_170	10_5_1	43_6_1	2448_5_1
189_5_1	2658_6_371	113_6_367	891_5_145	249_5_1	858_6_1	350_5_1	1343_6_67	191_36_1	702_6_103	314_1_33	271_78_22	156_4_1	65_4_1	179_36_826	90_27_1	901_6_529	41_1_1	3732_78_52	1775_6_1	25_1_4	2360_78_1	1645_6_1	22_4_46	1981_4_522	3430_5_103	1077_5_195	2563_5_22	1163_7_1	1735_4_117	2268_6_101	118_1_458	599_27_1	654_5_12	1112_6_361	2151_2_417	1396_27_267	505_5_176	2291_1_1	3894_7_1	286_1_55	200_6_871	187_5_1	453_6_1	1602_6_73	252_6_179	10_5_1	43_6_1	2448_5_1	714_6_667
189_5_1	2658_6_378	113_6_360	891_5_139	249_5_1	858_6_1	350_5_1	1343_6_60	191_36_1	702_6_89	314_1_39	271_78_27	156_4_1	65_4_1	179_36_836	90_27_1	901_6_571	41_1_1	3732_78_53	1775_6_1	25_1_2	2360_78_1	1645_6_1	22_4_48	1981_4_477	3430_5_109	1077_5_203	2563_5_23	1163_7_1	1735_4_108	2268_6_104	118_1_474	599_27_1	654_5_15	1112_6_339	2151_2_368	1396_27_254	505_5_176	2291_1_1	3894_7_1	286_1_56	200_6_870	187_5_1	453_6_1	1602_6_79	252_6_161	10_5_1	43_6_1	2448_5_1	714_6_703
189_5_1	2658_6_356	113_6_360	891_5_127	249_5_1	858_6_1	350_5_1	1343_6_65	191_36_1	702_6_97	314_1_43	271_78_26	156_4_1	65_4_1	179_36_823	90_27_1	901_6_602	41_1_1	3732_78_48	1775_6_1	25_1_1	2360_78_1	1645_6_1	22_4_41	1981_4_505	3430_5_91	1077_5_192	2563_5_24	1163_7_1	1735_4_125	2268_6_120	118_1_503	599_27_1	654_5_19	1112_6_339	2151_2_338	1396_27_235	505_5_179	2291_1_1	3894_7_1	286_1_55	200_6_878	187_5_1	453_6_1	1602_6_85	252_6_150	10_5_1	43_6_1	2448_5_1	714_6_709
189_5_1	2658_6_350	113_6_383	891_5_130	249_5_1	858_6_1	350_5_1	1343_6_71	191_36_1	702_6_99	314_1_48	271_78_31	156_4_1	65_4_1	179_36_857	90_27_1	901_6_577	41_1_1	3732_78_44	1775_6_1	2360_78_1	1645_6_1	22_4_43	1981_4_527	3430_5_98	1077_5_186	2563_5_30	1163_7_1	1735_4_118	2268_6_115	118_1_494	599_27_1	654_5_22	1112_6_382	2151_2_292	1396_27_230	505_5_181	2291_1_1	3894_7_2	286_1_56	200_6_879	187_5_1	453_6_1	1602_6_97	252_6_140	10_5_1	43_6_1	2448_5_1	714_6_729	712_5_1
189_5_1	2658_6_361	113_6_396	891_5_136	249_5_1	858_6_1	350_5_1	1343_6_64	191_36_1	702_6_76	314_1_35	271_78_28	156_4_1	65_4_1	179_36_894	90_27_1	901_6_581	41_1_1	3732_78_39	1775_6_1	2360_78_1	1645_6_1	22_4_49	1981_4_515	3430_5_82	1077_5_196	2563_5_36	1163_7_1	1735_4_119	2268_6_118	118_1_452	599_27_1	654_5_16	1112_6_365	2151_2_311	1396_27_229	505_5_212	2291_1_1	3894_7_2	286_1_44	200_6_910	187_5_1	453_6_1	1602_6_82	252_6_151	10_5_1	43_6_1	2448_5_1	714_6_729	712_5_1
189_5_1	2658_6_361	113_6_369	891_5_131	249_5_1	858_6_1	350_5_1	1343_6_65	191_36_1	702_6_77	314_1_31	271_78_31	156_4_1	65_4_1	179_36_892	90_27_1	901_6_594	41_1_1	3732_78_34	1775_6_1	2360_78_1	1645_6_1	22_4_49	1981_4_555	3430_5_91	1077_5_185	2563_5_41	1163_7_1	1735_4_122	2268_6_133	118_1_454	599_27_1	654_5_23	1112_6_372	2151_2_294	1396_27_208	505_5_208	2291_1_1	3894_7_4	286_1_45	200_6_921	187_5_1	453_6_1	1602_6_90	252_6_151	10_5_1	43_6_1	2448_5_1	714_6_738	712_5_1
189_5_1	2658_6_359	113_6_383	891_5_127	249_5_1	858_6_1	350_5_1	1343_6_63	191_36_1	702_6_85	314_1_27	271_78_36	156_4_1	65_4_1	179_36_895	90_27_1	901_6_544	41_1_1	3732_78_25	1775_6_1	2360_78_1	1645_6_1	22_4_50	1981_4_570	3430_5_85	1077_5_212	2563_5_41	1163_7_1	1735_4_122	2268_6_140	118_1_469	599_27_1	654_5_24	1112_6_370	2151_2_285	1396_27_177	505_5_206	2291_1_1	3894_7_1	286_1_46	200_6_921	187_5_1	453_6_1	1602_6_90	252_6_159	10_5_1	43_6_1	2448_5_1	714_6_720	712_5_1
189_5_1	2658_6_331	113_6_356	891_5_115	249_5_1	858_6_1	350_5_1	1343_6_66	191_36_1	702_6_72	314_1_19	271_78_37	156_4_1	65_4_1	179_36_937	90_27_1	901_6_520	41_1_1	3732_78_21	1775_6_1	2360_78_1	1645_6_1	22_4_54	1981_4_569	3430_5_77	1077_5_249	2563_5_39	1163_7_1	1735_4_102	2268_6_149	118_1_487	599_27_1	654_5_34	1112_6_382	2151_2_270	1396_27_168	505_5_222	2291_1_1	3894_7_1	286_1_37	200_6_919	187_5_1	453_6_1	1602_6_103	252_6_168	10_5_1	43_6_1	2448_5_1	714_6_724	712_5_1
189_5_1	2658_6_331	113_6_352	891_5_104	249_5_1	858_6_1	350_5_1	1343_6_50	191_36_1	702_6_78	314_1_23	271_78_36	156_4_1	65_4_1	179_36_925	90_27_1	901_6_525	41_1_1	3732_78_30	1775_6_1	2360_78_1	1645_6_1	22_4_41	1981_4_560	3430_5_88	1077_5_243	2563_5_45	1163_7_1	1735_4_133	2268_6_140	118_1_483	599_27_1	654_5_29	1112_6_399	2151_2_289	1396_27_188	505_5_230	2291_1_1	3894_7_1	286_1_24	200_6_956	187_5_1	453_6_1	1602_6_121	252_6_153	10_5_1	43_6_1	2448_5_1	714_6_720	712_5_1
189_5_1	2658_6_335	113_6_391	891_5_91	249_5_1	858_6_1	350_5_1	1343_6_49	191_36_1	702_6_72	314_1_21	271_78_37	156_4_1	65_4_1	179_36_908	90_27_1	901_6_514	41_1_1	3732_78_22	1775_6_1	2360_78_1	1645_6_1	22_4_31	1981_4_587	3430_5_83	1077_5_233	2563_5_34	1163_7_1	1735_4_147	2268_6_160	118_1_456	599_27_1	654_5_36	1112_6_378	2151_2_313	1396_27_199	505_5_260	2291_1_1	3894_7_1	286_1_22	200_6_970	187_5_1	453_6_1	1602_6_112	252_6_156	10_5_1	43_6_1	2448_5_1	714_6_717	712_5_1
189_5_1	2658_6_354	113_6_377	891_5_93	249_5_1	858_6_1	350_5_1	1343_6_58	191_36_1	702_6_65	314_1_21	271_78_37	156_4_1	65_4_1	179_36_953	90_27_1	901_6_534	41_1_1	3732_78_18	1775_6_1	2360_78_1	22_4_30	1981_4_622	3430_5_81	1077_5_244	2563_5_30	1163_7_1	1735_4_131	2268_6_146	118_1_432	599_27_1	654_5_42	1112_6_368	2151_2_306	1396_27_234	505_5_252	2291_1_1	1034_4_1	286_1_19	200_6_998	453_6_1	1602_6_115	252_6_176	10_5_1	43_6_1	2448_5_1	714_6_728	712_5_1	123_6_42	187_5_1
189_5_1	2658_6_352	113_6_398	891_5_100	249_5_1	858_6_1	2291_1_1	1343_6_64	191_36_1	702_6_70	314_1_18	271_78_35	156_4_1	65_4_1	179_36_914	90_27_1	901_6_582	41_1_1	3732_78_18	1775_6_1	2360_78_1	22_4_30	1981_4_584	3430_5_91	1077_5_221	2563_5_36	1163_7_1	1735_4_136	2268_6_146	118_1_431	599_27_1	654_5_46	1112_6_375	2151_2_336	1396_27_243	505_5_251	1034_4_1	286_1_22	200_6_979	453_6_1	1602_6_119	252_6_163	10_5_1	43_6_1	2448_5_1	714_6_726	712_5_1	123_6_44	243_5_73	921_7_128
189_5_1	2658_6_359	113_6_437	891_5_113	249_5_1	858_6_1	2291_1_1	1343_6_69	191_36_1	702_6_59	314_1_20	271_78_33	156_4_1	65_4_1	179_36_925	90_27_1	901_6_515	41_1_1	3732_78_15	1775_6_1	2360_78_1	22_4_23	1981_4_579	3430_5_100	1077_5_239	2563_5_25	1163_7_1	1735_4_132	2268_6_140	118_1_430	599_27_1	654_5_59	1112_6_402	2151_2_365	1396_27_211	505_5_228	1034_4_1	286_1_23	200_6_938	453_6_1	1602_6_128	252_6_158	10_5_1	43_6_1	2448_5_1	714_6_703	712_5_1	123_6_50	243_5_63	921_7_100
189_5_1	2658_6_376	113_6_472	891_5_118	249_5_1	858_6_1	2291_1_1	1343_6_90	191_36_1	702_6_52	314_1_22	271_78_31	156_4_1	65_4_1	179_36_916	90_27_1	901_6_501	41_1_1	3732_78_9	1775_6_1	2360_78_1	22_4_26	1981_4_565	3430_5_108	1077_5_254	2563_5_24	1163_7_1	1735_4_128	2268_6_133	118_1_446	599_27_1	654_5_53	1112_6_402	2151_2_356	1396_27_181	505_5_220	1034_4_1	286_1_31	200_6_1003	453_6_1	1602_6_108	252_6_161	10_5_1	43_6_1	2448_5_1	714_6_703	712_5_1	123_6_56	243_5_53	921_7_110
189_5_1	2658_6_396	113_6_469	891_5_121	249_5_1	858_6_1	2291_1_1	1343_6_91	191_36_1	702_6_56	314_1_17	271_78_27	156_4_1	65_4_1	179_36_924	90_27_1	901_6_561	41_1_1	3732_78_5	1775_6_1	2360_78_1	22_4_21	1981_4_586	3430_5_102	1077_5_242	2563_5_16	1163_7_1	1735_4_135	2268_6_110	118_1_442	599_27_1	654_5_57	1112_6_394	2151_2_354	1396_27_183	505_5_191	1034_4_1	286_1_36	200_6_1042	453_6_1	1602_6_101	252_6_154	10_5_1	43_6_1	2448_5_1	714_6_696	712_5_1	123_6_60	243_5_54	921_7_119
189_5_1	2658_6_383	113_6_484	891_5_129	249_5_1	858_6_1	2291_1_1	1343_6_102	191_36_1	702_6_65	314_1_17	271_78_26	156_4_1	65_4_1	179_36_931	90_27_1	901_6_532	41_1_1	3732_78_7	1775_6_1	2360_78_1	22_4_24	1981_4_578	3430_5_98	1077_5_252	2563_5_11	1163_7_1	1735_4_137	2268_6_109	118_1_428	599_27_1	654_5_67	1112_6_403	2151_2_371	1396_27_185	505_5_188	1034_4_1	286_1_29	200_6_1040	453_6_1	1602_6_104	252_6_137	10_5_1	43_6_1	2448_5_1	714_6_690	712_5_1	123_6_59	243_5_37	921_7_126
189_5_1	2658_6_369	113_6_467	891_5_110	249_5_1	858_6_1	2291_1_1	1343_6_101	191_36_1	702_6_66	314_1_20	271_78_29	156_4_1	65_4_1	179_36_943	90_27_1	901_6_513	41_1_1	3732_78_6	1775_6_1	2360_78_1	22_4_23	1981_4_578	3430_5_110	1077_5_257	2563_5_11	1163_7_1	1735_4_151	2268_6_103	118_1_452	599_27_1	654_5_74	1112_6_405	2151_2_392	1396_27_193	505_5_185	1034_4_1	286_1_25	200_6_1055	453_6_1	1602_6_109	252_6_132	10_5_1	43_6_1	2448_5_1	714_6_685	712_5_1	123_6_61	243_5_39	921_7_127
189_5_1	2658_6_397	113_6_460	891_5_122	249_5_1	858_6_1	2291_1_1	1343_6_116	191_36_1	702_6_73	314_1_16	271_78_26	156_4_1	65_4_1	179_36_963	90_27_1	901_6_538	41_1_1	3732_78_7	1775_6_1	2360_78_1	22_4_21	1981_4_559	3430_5_98	1077_5_241	2563_5_7	1163_7_1	1735_4_149	2268_6_83	118_1_423	599_27_1	654_5_69	1112_6_403	2151_2_426	1396_27_215	505_5_171	1034_4_1	286_1_16	200_6_997	453_6_1	1602_6_118	252_6_126	10_5_1	43_6_1	2448_5_1	714_6_707	712_5_1	123_6_52	243_5_45	921_7_109
189_5_1	2658_6_405	113_6_509	891_5_131	249_5_1	858_6_1	2291_1_1	1343_6_97	191_36_1	702_6_74	314_1_13	271_78_32	156_4_1	65_4_1	179_36_931	90_27_1	901_6_509	41_1_1	3732_78_1	1775_6_1	2360_78_1	22_4_31	1981_4_591	3430_5_108	1077_5_211	2563_5_9	1163_7_1	1735_4_160	2268_6_88	118_1_383	599_27_1	654_5_77	1112_6_374	2151_2_442	1396_27_225	505_5_166	1034_4_1	286_1_16	200_6_1010	453_6_1	1602_6_137	252_6_122	10_5_1	43_6_1	2448_5_1	714_6_723	712_5_1	123_6_59	243_5_38	921_7_98
189_5_1	2658_6_402	113_6_522	891_5_102	249_5_1	858_6_1	2291_1_1	1343_6_81	191_36_1	702_6_66	314_1_8	271_78_25	156_4_1	65_4_1	179_36_951	90_27_1	901_6_551	118_1_396	1775_6_1	22_4_29	1981_4_590	3430_5_94	1077_5_199	2563_5_10	1163_7_1	1735_4_152	2268_6_80	41_1_1	599_27_1	654_5_73	1112_6_374	2151_2_440	1396_27_268	505_5_163	1034_4_1	286_1_15	200_6_1014	453_6_1	1602_6_136	252_6_117	10_5_1	43_6_1	2448_5_1	714_6_743	712_5_1	123_6_63	243_5_34	921_7_94	655_4_1040	309_5_1
189_5_1	2658_6_412	113_6_506	891_5_110	249_5_1	858_6_1	2291_1_1	1343_6_75	191_36_1	702_6_61	314_1_4	271_78_32	156_4_1	65_4_1	179_36_950	90_27_1	901_6_582	118_1_388	1775_6_1	22_4_28	1981_4_587	3430_5_84	1077_5_185	2563_5_9	1163_7_1	1735_4_151	2268_6_85	41_1_1	599_27_1	654_5_76	1112_6_375	2151_2_447	1396_27_290	505_5_154	1034_4_1	286_1_10	200_6_1020	453_6_1	1602_6_142	252_6_134	10_5_1	43_6_1	2448_5_1	714_6_746	712_5_1	123_6_66	243_5_33	921_7_104	655_4_1025	309_5_1
189_5_1	2658_6_365	113_6_533	891_5_135	249_5_1	858_6_1	2291_1_1	1343_6_95	191_36_1	702_6_64	314_1_2	271_78_34	156_4_1	65_4_1	179_36_968	90_27_1	901_6_517	118_1_412	1775_6_1	22_4_23	1981_4_572	3430_5_85	1077_5_200	2563_5_5	1163_7_1	1735_4_150	2268_6_86	41_1_1	599_27_1	654_5_77	1112_6_381	2151_2_414	1396_27_342	505_5_177	1034_4_1	286_1_4	200_6_1016	453_6_1	1602_6_129	252_6_140	10_5_1	43_6_1	2448_5_1	714_6_747	712_5_1	123_6_66	243_5_34	921_7_123	655_4_1035	309_5_1
189_5_1	2658_6_400	113_6_526	891_5_113	249_5_1	858_6_1	2291_1_1	1343_6_91	191_36_1	702_6_67	314_1_2	271_78_35	156_4_1	65_4_1	179_36_1018	90_27_1	901_6_541	118_1_387	1775_6_1	22_4_21	1981_4_562	3430_5_92	1077_5_181	2563_5_4	1163_7_1	1735_4_137	2268_6_77	41_1_1	599_27_1	654_5_71	1112_6_385	2151_2_428	1396_27_372	505_5_171	1034_4_1	286_1_8	200_6_1009	453_6_1	1602_6_128	252_6_137	10_5_1	43_6_1	2448_5_1	714_6_763	712_5_1	123_6_72	243_5_37	921_7_115	655_4_974	309_5_1
189_5_1	2658_6_422	113_6_537	891_5_133	249_5_1	858_6_1	2291_1_1	1343_6_92	191_36_1	702_6_66	314_1_1	271_78_31	156_4_1	65_4_1	179_36_1009	90_27_1	901_6_519	118_1_376	1775_6_1	22_4_24	1981_4_555	3430_5_96	1077_5_198	2563_5_4	1163_7_1	1735_4_130	2268_6_68	41_1_1	599_27_1	654_5_72	1112_6_367	2151_2_417	1396_27_405	505_5_141	1034_4_1	286_1_8	200_6_979	453_6_1	1602_6_126	252_6_132	10_5_1	43_6_1	2448_5_1	714_6_744	712_5_1	123_6_72	243_5_47	921_7_106	655_4_1008	309_5_1
189_5_1	2658_6_429	113_6_540	891_5_121	249_5_1	858_6_1	2291_1_1	1343_6_78	191_36_1	702_6_56	43_6_1	271_78_28	156_4_1	65_4_1	179_36_1045	901_6_489	118_1_404	1775_6_1	22_4_23	1981_4_573	3430_5_111	1077_5_226	2563_5_4	1163_7_1	1735_4_112	2268_6_64	41_1_1	599_27_1	654_5_79	1112_6_407	2151_2_392	1396_27_433	505_5_128	1034_4_1	286_1_7	200_6_1010	453_6_1	1602_6_130	252_6_139	10_5_1	2448_5_1	714_6_728	712_5_1	123_6_79	243_5_42	921_7_124	655_4_952	309_5_1	167_6_1	1959_5_88
189_5_1	2658_6_448	113_6_535	891_5_115	249_5_1	858_6_1	2291_1_1	1343_6_91	191_36_1	702_6_54	43_6_1	271_78_28	156_4_1	65_4_1	179_36_1081	901_6_486	118_1_393	1775_6_1	22_4_22	1981_4_585	3430_5_98	1077_5_223	2563_5_5	1163_7_1	1735_4_108	2268_6_53	41_1_1	599_27_1	654_5_65	1112_6_400	2151_2_396	1396_27_462	505_5_123	1034_4_1	286_1_8	200_6_1000	453_6_1	1602_6_154	252_6_145	10_5_1	2448_5_1	714_6_760	712_5_1	123_6_61	243_5_55	921_7_118	655_4_956	309_5_1	167_6_1	1959_5_95
189_5_1	2658_6_427	113_6_513	891_5_123	249_5_1	858_6_1	2291_1_1	1343_6_91	191_36_1	702_6_51	43_6_1	271_78_21	156_4_1	65_4_1	179_36_1129	901_6_428	118_1_394	1775_6_1	22_4_31	1981_4_613	3430_5_107	1077_5_260	2563_5_8	1163_7_1	1735_4_108	2268_6_53	41_1_1	599_27_1	654_5_63	1112_6_405	2151_2_402	1396_27_479	505_5_122	1034_4_1	286_1_10	200_6_963	453_6_1	1602_6_145	252_6_140	10_5_1	2448_5_1	714_6_754	712_5_1	123_6_59	243_5_46	921_7_106	655_4_989	309_5_1	167_6_1	1959_5_80
189_5_1	2658_6_448	113_6_517	891_5_116	249_5_1	858_6_1	2291_1_1	1343_6_78	191_36_1	702_6_66	43_6_1	271_78_13	156_4_1	65_4_1	179_36_1141	901_6_431	118_1_383	1775_6_1	22_4_34	1981_4_624	3430_5_112	1077_5_245	2563_5_4	1163_7_1	1735_4_112	2268_6_52	41_1_1	599_27_1	654_5_54	1112_6_408	2151_2_398	1396_27_517	505_5_134	1034_4_1	286_1_3	200_6_1007	453_6_1	1602_6_129	252_6_138	10_5_1	2448_5_1	714_6_746	712_5_1	123_6_61	243_5_41	921_7_103	655_4_959	309_5_1	167_6_1	1959_5_90
189_5_1	2658_6_445	113_6_538	891_5_126	249_5_1	858_6_1	2291_1_1	1343_6_69	191_36_1	702_6_78	43_6_1	271_78_20	156_4_1	65_4_1	179_36_1130	901_6_410	118_1_363	1775_6_1	22_4_29	1981_4_641	3430_5_112	1077_5_232	2563_5_5	1163_7_1	1735_4_135	2268_6_51	41_1_1	599_27_1	654_5_63	1112_6_420	2151_2_356	1396_27_550	505_5_125	1034_4_1	286_1_2	200_6_988	453_6_1	1602_6_139	252_6_125	10_5_1	2448_5_1	714_6_775	712_5_1	123_6_70	243_5_39	921_7_114	655_4_936	309_5_1	167_6_1	1959_5_102
189_5_1	2658_6_446	113_6_572	891_5_112	249_5_1	858_6_1	2291_1_1	1343_6_65	191_36_1	702_6_72	43_6_1	271_78_22	156_4_1	65_4_1	179_36_1186	901_6_386	118_1_331	1775_6_1	22_4_41	1981_4_622	3430_5_137	1077_5_226	2563_5_6	1163_7_1	1735_4_119	2268_6_51	41_1_1	599_27_1	654_5_75	1112_6_427	2151_2_344	1396_27_576	505_5_106	1034_4_1	286_1_4	200_6_1022	453_6_1	1602_6_112	252_6_136	10_5_1	2448_5_1	714_6_742	712_5_1	123_6_78	243_5_39	921_7_116	655_4_934	309_5_1	167_6_1	1959_5_113
189_5_1	2658_6_453	113_6_522	891_5_103	249_5_1	858_6_1	2291_1_1	1343_6_83	191_36_1	702_6_86	43_6_1	271_78_20	156_4_1	65_4_1	179_36_1225	901_6_417	118_1_345	1775_6_1	22_4_38	1981_4_641	3430_5_122	1077_5_232	2563_5_5	1163_7_1	1735_4_113	2268_6_45	41_1_1	599_27_1	654_5_54	1112_6_452	2151_2_341	1396_27_545	505_5_127	1034_4_1	286_1_2	200_6_1019	453_6_1	1602_6_99	252_6_156	10_5_1	2448_5_1	714_6_749	712_5_1	123_6_63	243_5_38	921_7_118	655_4_973	309_5_1	167_6_1	1959_5_104
189_5_1	2658_6_419	113_6_519	891_5_106	249_5_1	858_6_1	2291_1_1	1343_6_100	191_36_1	702_6_89	43_6_1	271_78_21	156_4_1	65_4_1	179_36_1252	901_6_406	118_1_341	1775_6_1	22_4_41	1981_4_624	3430_5_117	1077_5_262	2563_5_6	1163_7_1	1735_4_96	2268_6_40	41_1_1	599_27_1	654_5_51	1112_6_483	2151_2_321	1396_27_492	505_5_138	1034_4_1	286_1_3	200_6_1038	453_6_1	1602_6_99	252_6_145	10_5_1	2448_5_1	714_6_801	712_5_1	123_6_59	243_5_32	921_7_108	655_4_994	309_5_1	167_6_1	1959_5_110
189_5_1	2658_6_411	113_6_528	891_5_100	249_5_1	858_6_1	2291_1_1	1343_6_89	191_36_1	702_6_89	43_6_1	271_78_16	156_4_1	65_4_1	179_36_1271	901_6_420	118_1_348	1775_6_1	22_4_54	1981_4_652	3430_5_123	1077_5_254	2563_5_4	1163_7_1	1735_4_94	2268_6_32	41_1_1	599_27_1	654_5_43	1112_6_485	2151_2_339	1396_27_435	505_5_158	1034_4_1	286_1_2	200_6_1016	453_6_1	1602_6_101	252_6_145	10_5_1	2448_5_1	714_6_788	712_5_1	123_6_45	243_5_27	921_7_109	655_4_1032	309_5_1	167_6_1	1959_5_121
189_5_1	2658_6_401	113_6_522	891_5_83	599_27_1	858_6_1	2291_1_1	1343_6_113	191_36_1	702_6_90	43_6_1	271_78_15	156_4_1	65_4_1	179_36_1246	901_6_445	118_1_329	1775_6_1	22_4_47	1981_4_654	3430_5_110	1077_5_266	2563_5_8	1163_7_1	1735_4_87	2268_6_44	41_1_1	654_5_55	1112_6_486	2151_2_346	1396_27_424	505_5_158	1034_4_1	1602_6_72	200_6_1025	453_6_1	249_5_1	252_6_145	10_5_1	2448_5_1	714_6_791	712_5_1	123_6_42	243_5_23	921_7_88	655_4_1068	309_5_1	167_6_1	1959_5_119	1645_6_1
189_5_1	2658_6_398	113_6_504	891_5_92	599_27_1	858_6_1	2291_1_1	1343_6_117	191_36_1	702_6_70	43_6_1	271_78_12	156_4_1	65_4_1	179_36_1221	901_6_419	118_1_373	1775_6_1	22_4_42	1981_4_665	3430_5_121	1077_5_300	2563_5_10	1163_7_1	1735_4_98	2268_6_53	41_1_1	654_5_70	1112_6_498	2151_2_354	1396_27_382	505_5_161	1034_4_1	1602_6_76	200_6_1019	453_6_1	249_5_1	252_6_126	10_5_1	2448_5_1	714_6_781	712_5_1	123_6_50	243_5_20	921_7_77	655_4_1095	309_5_1	167_6_1	1959_5_127	1645_6_1
189_5_1	2658_6_386	113_6_477	891_5_88	599_27_1	858_6_1	2291_1_1	1343_6_101	191_36_1	702_6_77	43_6_1	271_78_22	156_4_1	65_4_1	179_36_1256	901_6_458	118_1_354	1775_6_1	22_4_44	1981_4_688	3430_5_107	1077_5_245	2563_5_6	1163_7_1	1735_4_106	2268_6_57	41_1_1	654_5_58	1112_6_471	2151_2_360	1396_27_368	505_5_198	1034_4_1	1602_6_72	200_6_1072	453_6_1	249_5_1	252_6_136	10_5_1	2448_5_1	714_6_804	712_5_1	123_6_44	243_5_21	921_7_88	655_4_1088	309_5_1	167_6_1	1959_5_125	1645_6_1
189_5_1	2658_6_390	113_6_427	891_5_87	599_27_1	858_6_1	2291_1_1	1343_6_106	191_36_1	702_6_87	43_6_1	271_78_22	156_4_1	65_4_1	179_36_1233	901_6_446	118_1_376	1775_6_1	22_4_44	1981_4_711	3430_5_110	1077_5_241	2563_5_11	1163_7_1	1735_4_96	2268_6_64	41_1_1	654_5_61	1112_6_501	2151_2_385	1396_27_376	505_5_176	1034_4_1	1602_6_57	200_6_1060	453_6_1	249_5_1	252_6_138	10_5_1	2448_5_1	714_6_824	712_5_1	123_6_36	243_5_18	921_7_102	655_4_1095	309_5_1	167_6_1	1959_5_116	1645_6_1
189_5_1	2658_6_382	113_6_405	891_5_84	599_27_1	858_6_1	2291_1_1	1343_6_87	191_36_1	702_6_71	43_6_1	271_78_32	156_4_1	65_4_1	179_36_1216	901_6_449	118_1_383	1775_6_1	22_4_44	1981_4_713	3430_5_113	1077_5_262	2563_5_10	1163_7_1	1735_4_89	2268_6_66	41_1_1	654_5_73	1112_6_518	2151_2_422	1396_27_330	505_5_186	1034_4_1	1602_6_50	200_6_1082	453_6_1	249_5_1	252_6_112	10_5_1	2448_5_1	714_6_821	712_5_1	123_6_45	243_5_21	921_7_105	655_4_1133	309_5_1	167_6_1	1959_5_121	1645_6_1
189_5_1	2658_6_401	113_6_379	891_5_75	599_27_1	858_6_1	2291_1_1	1343_6_94	191_36_1	702_6_66	43_6_1	271_78_25	156_4_1	65_4_1	179_36_1263	901_6_478	118_1_383	1775_6_1	22_4_55	1981_4_711	3430_5_94	1077_5_264	2563_5_13	1163_7_1	1735_4_93	2268_6_57	41_1_1	654_5_57	1112_6_515	2151_2_436	1396_27_291	505_5_217	1034_4_1	1602_6_48	200_6_1102	453_6_1	249_5_1	252_6_124	10_5_1	2448_5_1	714_6_836	712_5_1	123_6_36	243_5_21	921_7_111	655_4_1134	309_5_1	167_6_1	1959_5_114	1645_6_1
189_5_1	2658_6_401	113_6_393	891_5_62	599_27_1	858_6_1	2291_1_1	1343_6_106	191_36_1	702_6_64	43_6_1	271_78_24	156_4_1	65_4_1	179_36_1215	901_6_459	118_1_375	1775_6_1	22_4_48	1981_4_678	3430_5_82	1077_5_264	2563_5_23	1163_7_1	1735_4_80	2268_6_68	41_1_1	654_5_62	1112_6_537	2151_2_449	1396_27_257	505_5_202	1034_4_1	1602_6_48	200_6_1114	453_6_1	249_5_1	252_6_113	10_5_1	2448_5_1	714_6_887	712_5_1	123_6_38	243_5_25	921_7_108	655_4_1132	309_5_1	167_6_1	1959_5_102	1645_6_1
189_5_1	2658_6_384	113_6_403	891_5_63	599_27_1	858_6_1	2291_1_1	1343_6_82	191_36_1	702_6_60	43_6_1	271_78_24	156_4_1	65_4_1	179_36_1191	901_6_439	118_1_368	1775_6_1	22_4_41	1981_4_691	3430_5_94	1077_5_254	2563_5_18	1163_7_1	1735_4_86	2268_6_74	41_1_1	654_5_78	1112_6_529	2151_2_503	1396_27_272	505_5_211	1034_4_1	1602_6_46	200_6_1083	453_6_1	249_5_1	252_6_119	10_5_1	2448_5_1	714_6_890	712_5_1	123_6_43	243_5_33	921_7_115	655_4_1143	309_5_1	167_6_1	1959_5_102	1645_6_1
189_5_1	2658_6_406	113_6_397	891_5_68	599_27_1	858_6_1	2291_1_1	1343_6_89	191_36_1	702_6_69	43_6_1	271_78_22	156_4_1	65_4_1	179_36_1214	901_6_427	118_1_350	1775_6_1	22_4_41	1981_4_693	3430_5_74	1077_5_254	2563_5_13	1163_7_1	1735_4_94	2268_6_78	41_1_1	654_5_74	1112_6_513	2151_2_557	1396_27_271	505_5_216	1034_4_1	1602_6_27	200_6_1099	453_6_1	249_5_1	252_6_130	10_5_1	2448_5_1	714_6_903	712_5_1	123_6_43	243_5_37	921_7_97	655_4_1140	309_5_1	167_6_1	1959_5_84	1645_6_1
189_5_1	2658_6_375	113_6_415	891_5_71	599_27_1	858_6_1	2291_1_1	1343_6_73	191_36_1	702_6_62	43_6_1	271_78_17	156_4_1	65_4_1	179_36_1232	901_6_401	118_1_356	1775_6_1	22_4_43	1981_4_696	3430_5_75	1077_5_239	2563_5_14	1163_7_1	1735_4_86	2268_6_72	41_1_1	654_5_85	1112_6_552	2151_2_565	1396_27_277	505_5_213	1034_4_1	1602_6_34	200_6_1087	453_6_1	249_5_1	252_6_105	10_5_1	2448_5_1	714_6_927	712_5_1	123_6_36	243_5_33	921_7_88	655_4_1173	309_5_1	167_6_1	1959_5_96	1645_6_1
189_5_1	2658_6_352	113_6_403	891_5_54	599_27_1	858_6_1	2291_1_1	1343_6_81	191_36_1	702_6_60	43_6_1	271_78_13	156_4_1	65_4_1	179_36_1203	901_6_420	118_1_322	1775_6_1	22_4_36	1981_4_735	3430_5_63	1077_5_231	2563_5_10	1163_7_1	1735_4_111	2268_6_84	41_1_1	654_5_72	1112_6_519	2151_2_605	1396_27_275	505_5_242	1034_4_1	1602_6_45	200_6_1060	453_6_1	249_5_1	252_6_118	10_5_1	2448_5_1	714_6_873	712_5_1	123_6_38	243_5_31	921_7_100	655_4_1245	309_5_1	167_6_1	1959_5_98	1645_6_1
189_5_1	2658_6_361	113_6_367	891_5_53	599_27_1	858_6_1	2291_1_1	1343_6_90	191_36_1	702_6_58	43_6_1	271_78_20	156_4_1	65_4_1	179_36_1245	901_6_435	118_1_335	1775_6_1	22_4_29	1981_4_745	3430_5_74	1077_5_233	2563_5_15	1163_7_1	1735_4_110	2268_6_82	41_1_1	654_5_66	1112_6_485	2151_2_625	1396_27_270	505_5_206	1034_4_1	1602_6_37	200_6_1071	453_6_1	249_5_1	252_6_119	10_5_1	2448_5_1	714_6_835	712_5_1	123_6_33	243_5_41	921_7_93	655_4_1299	309_5_1	167_6_1	1959_5_87	1645_6_1
189_5_1	2658_6_313	113_6_375	891_5_59	599_27_1	858_6_1	2291_1_1	1343_6_80	191_36_1	702_6_55	43_6_1	271_78_18	156_4_1	65_4_1	179_36_1255	901_6_435	118_1_319	1775_6_1	22_4_18	1981_4_745	3430_5_79	1077_5_213	2563_5_12	1163_7_1	1735_4_87	2268_6_101	41_1_1	654_5_64	1112_6_480	2151_2_659	1396_27_250	505_5_199	1034_4_1	1602_6_27	200_6_1090	453_6_1	249_5_1	252_6_105	10_5_1	2448_5_1	714_6_838	712_5_1	123_6_31	243_5_39	921_7_96	655_4_1323	309_5_1	167_6_1	1959_5_103	1645_6_1
189_5_1	2658_6_335	113_6_405	891_5_53	599_27_1	858_6_1	2291_1_1	1343_6_84	191_36_1	702_6_61	43_6_1	271_78_17	156_4_1	65_4_1	179_36_1258	901_6_456	118_1_299	1775_6_1	22_4_20	1981_4_693	3430_5_83	1077_5_226	2563_5_10	1163_7_1	1735_4_99	2268_6_109	41_1_1	654_5_66	1112_6_455	2151_2_662	1396_27_223	505_5_193	1034_4_1	1602_6_25	200_6_1100	453_6_1	249_5_1	252_6_112	10_5_1	2448_5_1	714_6_818	712_5_1	123_6_34	243_5_23	921_7_92	655_4_1376	309_5_1	167_6_1	1959_5_109	1645_6_1
189_5_1	2658_6_354	113_6_383	891_5_59	599_27_1	858_6_1	2291_1_1	1343_6_64	191_36_1	702_6_48	43_6_1	271_78_20	156_4_1	65_4_1	179_36_1298	901_6_444	118_1_323	1775_6_1	22_4_21	1981_4_715	3430_5_80	1077_5_232	2563_5_13	1163_7_1	1735_4_94	2268_6_102	41_1_1	654_5_73	1112_6_464	2151_2_681	1396_27_278	505_5_169	1034_4_1	1602_6_26	200_6_1062	453_6_1	249_5_1	252_6_94	10_5_1	2448_5_1	714_6_790	712_5_1	123_6_26	243_5_17	921_7_91	655_4_1376	309_5_1	167_6_1	1959_5_86	1645_6_1
189_5_1	2658_6_355	113_6_411	891_5_63	599_27_1	858_6_1	2291_1_1	1343_6_70	191_36_1	702_6_64	43_6_1	271_78_16	156_4_1	65_4_1	179_36_1256	901_6_484	118_1_310	1775_6_1	22_4_32	1981_4_728	3430_5_89	1077_5_206	2563_5_6	1163_7_1	1735_4_99	2268_6_112	41_1_1	654_5_72	1112_6_423	2151_2_685	1396_27_314	505_5_183	1034_4_1	1602_6_28	200_6_1105	453_6_1	249_5_1	252_6_99	10_5_1	2448_5_1	714_6_740	712_5_1	123_6_34	243_5_19	921_7_78	655_4_1331	309_5_1	167_6_1	1959_5_108	1645_6_1
189_5_1	2658_6_383	113_6_402	891_5_61	599_27_1	858_6_1	2291_1_1	1343_6_64	191_36_1	702_6_52	43_6_1	271_78_9	156_4_1	65_4_1	179_36_1336	901_6_490	118_1_336	1775_6_1	22_4_30	1981_4_718	3430_5_98	1077_5_181	2563_5_6	1163_7_1	1735_4_79	2268_6_95	41_1_1	654_5_72	1112_6_404	2151_2_639	1396_27_337	505_5_166	1034_4_1	1602_6_36	200_6_1100	453_6_1	249_5_1	252_6_87	10_5_1	2448_5_1	714_6_762	712_5_1	123_6_38	243_5_23	921_7_78	655_4_1333	309_5_1	167_6_1	1959_5_88	1645_6_1
189_5_1	2658_6_369	113_6_393	891_5_67	599_27_1	858_6_1	2291_1_1	1343_6_72	191_36_1	702_6_65	43_6_1	271_78_9	156_4_1	65_4_1	179_36_1315	901_6_460	118_1_334	1775_6_1	22_4_33	1981_4_696	3430_5_114	1077_5_160	2563_5_8	1163_7_1	1735_4_75	2268_6_98	41_1_1	654_5_67	1112_6_401	2151_2_591	1396_27_381	505_5_166	1034_4_1	1602_6_40	200_6_1078	453_6_1	249_5_1	252_6_82	10_5_1	2448_5_1	714_6_802	712_5_1	123_6_44	243_5_23	921_7_68	655_4_1337	309_5_1	167_6_1	1959_5_99	1645_6_1
189_5_1	2658_6_381	113_6_405	891_5_64	599_27_1	858_6_1	2291_1_1	1343_6_61	191_36_1	702_6_53	43_6_1	271_78_14	156_4_1	65_4_1	179_36_1331	901_6_503	118_1_353	1775_6_1	22_4_39	1981_4_679	3430_5_112	1077_5_160	2563_5_8	1163_7_1	1735_4_67	2268_6_96	41_1_1	654_5_64	1112_6_368	2151_2_573	1396_27_407	505_5_163	1034_4_1	1602_6_33	200_6_1040	453_6_1	249_5_1	252_6_92	10_5_1	2448_5_1	714_6_785	712_5_1	123_6_47	243_5_26	921_7_68	655_4_1402	309_5_1	167_6_1	1959_5_93	1645_6_1
189_5_1	2658_6_376	113_6_371	891_5_65	599_27_1	858_6_1	2291_1_1	1343_6_59	191_36_1	702_6_62	43_6_1	271_78_13	156_4_1	65_4_1	179_36_1277	901_6_460	118_1_367	1775_6_1	22_4_39	1981_4_730	3430_5_97	1077_5_151	2563_5_4	1163_7_1	1735_4_80	2268_6_86	41_1_1	654_5_49	1112_6_350	2151_2_566	1396_27_448	505_5_166	1034_4_1	1602_6_43	200_6_1022	453_6_1	249_5_1	252_6_121	10_5_1	2448_5_1	714_6_805	712_5_1	123_6_51	243_5_21	921_7_80	655_4_1386	309_5_1	167_6_1	1959_5_100	1645_6_1
189_5_1	2658_6_406	113_6_390	891_5_56	599_27_1	858_6_1	2291_1_1	1343_6_63	191_36_1	702_6_70	43_6_1	271_78_18	156_4_1	65_4_1	179_36_1257	901_6_471	118_1_366	1775_6_1	22_4_44	1981_4_694	3430_5_104	1077_5_150	2563_5_5	1163_7_1	1735_4_91	2268_6_95	41_1_1	654_5_69	1112_6_318	2151_2_501	1396_27_497	505_5_147	1034_4_1	1602_6_41	200_6_1029	453_6_1	249_5_1	252_6_114	10_5_1	2448_5_1	714_6_819	712_5_1	123_6_43	243_5_23	921_7_71	655_4_1379	309_5_1	167_6_1	1959_5_107	1645_6_1
189_5_1	2658_6_392	113_6_371	891_5_63	599_27_1	858_6_1	2291_1_1	1343_6_66	191_36_1	702_6_73	43_6_1	271_78_12	156_4_1	65_4_1	179_36_1340	901_6_452	118_1_373	1775_6_1	22_4_45	1981_4_701	3430_5_102	1077_5_168	2563_5_7	1163_7_1	1735_4_107	2268_6_82	41_1_1	654_5_70	1112_6_296	2151_2_438	1396_27_512	505_5_146	1034_4_1	1602_6_42	200_6_1027	453_6_1	249_5_1	252_6_126	10_5_1	2448_5_1	714_6_813	712_5_1	123_6_50	243_5_27	921_7_67	655_4_1397	309_5_1	167_6_1	1959_5_84	1645_6_1
189_5_1	2658_6_393	113_6_341	891_5_51	599_27_1	858_6_1	2291_1_1	1343_6_61	191_36_1	702_6_69	43_6_1	271_78_15	156_4_1	65_4_1	179_36_1391	901_6_425	118_1_338	1775_6_1	22_4_42	1981_4_691	3430_5_114	1077_5_156	2563_5_5	1163_7_1	1735_4_95	2268_6_84	41_1_1	654_5_71	1112_6_283	2151_2_460	1396_27_552	505_5_152	1034_4_1	1602_6_43	200_6_1064	453_6_1	249_5_1	252_6_139	10_5_1	2448_5_1	714_6_833	712_5_1	123_6_47	243_5_19	921_7_75	655_4_1413	309_5_1	167_6_1	1959_5_110	1645_6_1
189_5_1	2658_6_385	113_6_350	891_5_30	599_27_1	858_6_1	2291_1_1	1343_6_65	191_36_1	702_6_71	43_6_1	271_78_18	156_4_1	65_4_1	179_36_1431	901_6_466	118_1_341	1775_6_1	22_4_39	1981_4_682	3430_5_102	1077_5_182	2563_5_6	1163_7_1	1735_4_103	2268_6_79	41_1_1	654_5_66	1112_6_248	2151_2_416	1396_27_631	505_5_157	1034_4_1	1602_6_40	200_6_1038	453_6_1	249_5_1	252_6_139	10_5_1	2448_5_1	714_6_816	712_5_1	123_6_42	243_5_25	921_7_68	655_4_1416	309_5_1	167_6_1	1959_5_112	1645_6_1
189_5_1	2658_6_384	113_6_360	891_5_32	599_27_1	858_6_1	2291_1_1	1343_6_51	191_36_1	702_6_75	43_6_1	271_78_15	156_4_1	65_4_1	179_36_1364	901_6_422	118_1_376	1775_6_1	22_4_48	1981_4_707	3430_5_104	1077_5_167	2563_5_7	1163_7_1	1735_4_90	2268_6_70	41_1_1	654_5_48	1112_6_232	2151_2_420	1396_27_668	505_5_164	1034_4_1	1602_6_48	200_6_1012	453_6_1	249_5_1	252_6_148	10_5_1	2448_5_1	714_6_846	712_5_1	123_6_53	243_5_11	921_7_73	655_4_1418	309_5_1	167_6_1	1959_5_106	1645_6_1
189_5_1	2658_6_387	113_6_390	891_5_39	599_27_1	858_6_1	2291_1_1	1343_6_50	191_36_1	702_6_68	43_6_1	271_78_11	156_4_1	65_4_1	179_36_1379	901_6_382	118_1_358	1775_6_1	22_4_45	1981_4_677	3430_5_98	1077_5_175	2563_5_11	1163_7_1	1735_4_90	2268_6_75	41_1_1	654_5_49	1112_6_212	2151_2_396	1396_27_717	505_5_155	1034_4_1	1602_6_43	200_6_1029	453_6_1	249_5_1	252_6_163	10_5_1	2448_5_1	714_6_860	712_5_1	123_6_44	243_5_12	921_7_61	655_4_1389	309_5_1	167_6_1	1959_5_126	1645_6_1
189_5_1	2658_6_399	113_6_381	891_5_39	599_27_1	858_6_1	2291_1_1	1343_6_54	191_36_1	702_6_80	43_6_1	271_78_9	156_4_1	65_4_1	179_36_1376	901_6_406	118_1_372	1775_6_1	22_4_39	1981_4_673	3430_5_103	1077_5_194	2563_5_5	1163_7_1	1735_4_93	2268_6_66	41_1_1	654_5_46	1112_6_213	2151_2_378	1396_27_732	505_5_159	1034_4_1	1602_6_41	200_6_1031	453_6_1	249_5_1	252_6_177	10_5_1	2448_5_1	714_6_825	712_5_1	123_6_51	243_5_13	921_7_52	655_4_1326	309_5_1	167_6_1	1959_5_108	1645_6_1
189_5_1	2658_6_404	113_6_365	891_5_54	599_27_1	858_6_1	2291_1_1	1343_6_37	191_36_1	702_6_76	43_6_1	271_78_5	156_4_1	65_4_1	179_36_1422	901_6_378	118_1_351	1775_6_1	22_4_41	1981_4_703	3430_5_118	1077_5_200	2563_5_6	1163_7_1	1735_4_91	2268_6_73	41_1_1	654_5_46	1112_6_214	2151_2_376	1396_27_763	505_5_161	1034_4_1	1602_6_40	200_6_1055	453_6_1	249_5_1	252_6_164	10_5_1	2448_5_1	714_6_802	712_5_1	123_6_55	243_5_7	921_7_59	655_4_1296	309_5_1	167_6_1	1959_5_119	1645_6_1
189_5_1	2658_6_393	113_6_363	891_5_42	599_27_1	858_6_1	2291_1_1	1343_6_47	191_36_1	702_6_76	43_6_1	271_78_5	156_4_1	65_4_1	179_36_1468	901_6_377	118_1_336	1775_6_1	22_4_32	1981_4_692	3430_5_144	1077_5_208	2563_5_4	1163_7_1	1735_4_95	2268_6_66	41_1_1	654_5_36	1112_6_208	2151_2_338	1396_27_795	505_5_154	1034_4_1	1602_6_44	200_6_1086	453_6_1	249_5_1	252_6_171	10_5_1	2448_5_1	714_6_796	712_5_1	123_6_63	243_5_4	921_7_49	655_4_1278	309_5_1	167_6_1	1959_5_123	1645_6_1
189_5_1	2658_6_375	113_6_312	891_5_42	599_27_1	858_6_1	2291_1_1	1343_6_45	191_36_1	702_6_81	43_6_1	271_78_6	156_4_1	65_4_1	179_36_1441	901_6_346	118_1_366	1775_6_1	22_4_28	1981_4_687	3430_5_131	1077_5_245	2563_5_2	1163_7_1	1735_4_99	2268_6_88	41_1_1	654_5_38	1112_6_201	2151_2_343	1396_27_816	505_5_166	1034_4_1	1602_6_64	200_6_1073	453_6_1	249_5_1	252_6_173	10_5_1	2448_5_1	714_6_811	712_5_1	123_6_63	243_5_1	921_7_53	655_4_1289	309_5_1	167_6_1	1959_5_105	1645_6_1
189_5_1	2658_6_357	113_6_331	891_5_47	599_27_1	858_6_1	2291_1_1	1343_6_44	191_36_1	702_6_73	43_6_1	252_6_188	156_4_1	65_4_1	179_36_1508	901_6_310	118_1_359	1775_6_1	22_4_26	1981_4_639	3430_5_111	1077_5_225	2563_5_4	1163_7_1	1735_4_93	2268_6_94	41_1_1	654_5_37	1112_6_214	2151_2_355	1396_27_799	505_5_153	1034_4_1	1602_6_59	200_6_1039	453_6_1	249_5_1	10_5_1	2448_5_1	714_6_857	712_5_1	123_6_64	243_5_1	921_7_39	655_4_1298	309_5_1	167_6_1	1959_5_111	1645_6_1	1042_2_99
189_5_1	2658_6_335	113_6_358	891_5_60	599_27_1	858_6_1	2291_1_1	1343_6_45	191_36_1	702_6_66	43_6_1	252_6_170	156_4_1	65_4_1	179_36_1487	901_6_304	118_1_402	1775_6_1	22_4_30	1981_4_632	3430_5_118	1077_5_232	2563_5_4	1163_7_1	1735_4_101	2268_6_95	41_1_1	654_5_39	1112_6_224	2151_2_359	1396_27_762	505_5_146	1034_4_1	1602_6_62	200_6_1057	453_6_1	249_5_1	10_5_1	2448_5_1	714_6_838	712_5_1	123_6_59	921_7_45	655_4_1294	309_5_1	167_6_1	1959_5_104	1645_6_1	1042_2_95	3019_7_1
189_5_1	2658_6_350	113_6_350	891_5_60	599_27_1	858_6_1	2291_1_1	1343_6_34	191_36_1	702_6_75	43_6_1	252_6_164	156_4_1	65_4_1	179_36_1483	901_6_298	118_1_388	1775_6_1	22_4_30	1981_4_646	3430_5_115	1077_5_219	2563_5_8	1163_7_1	1735_4_84	2268_6_112	41_1_1	654_5_45	1112_6_230	2151_2_376	1396_27_708	505_5_137	1034_4_1	1602_6_58	200_6_1028	453_6_1	249_5_1	10_5_1	2448_5_1	714_6_842	712_5_1	123_6_69	921_7_33	655_4_1312	309_5_1	167_6_1	1959_5_107	1645_6_1	1042_2_83	3019_7_1
189_5_1	2658_6_332	113_6_362	891_5_67	599_27_1	858_6_1	2291_1_1	1343_6_33	191_36_1	702_6_80	43_6_1	252_6_153	156_4_1	65_4_1	179_36_1507	901_6_296	118_1_369	1775_6_1	22_4_39	1981_4_650	3430_5_110	1077_5_202	2563_5_5	1163_7_1	1735_4_106	2268_6_100	41_1_1	654_5_61	1112_6_238	2151_2_403	1396_27_644	505_5_134	1034_4_1	1602_6_39	200_6_1024	453_6_1	249_5_1	10_5_1	2448_5_1	714_6_880	712_5_1	123_6_64	921_7_36	655_4_1320	309_5_1	167_6_1	1959_5_127	1645_6_1	1042_2_77	3019_7_2
189_5_1	2658_6_332	113_6_344	891_5_84	599_27_1	858_6_1	2291_1_1	1343_6_30	191_36_1	702_6_88	43_6_1	252_6_168	156_4_1	65_4_1	179_36_1443	901_6_304	118_1_399	1775_6_1	22_4_46	1981_4_672	3430_5_106	1077_5_233	2563_5_4	1163_7_1	1735_4_114	2268_6_110	41_1_1	654_5_58	1112_6_232	2151_2_420	1396_27_598	505_5_117	1034_4_1	1602_6_49	200_6_1042	453_6_1	249_5_1	10_5_1	2448_5_1	714_6_851	712_5_1	123_6_58	921_7_40	655_4_1356	309_5_1	167_6_1	1959_5_111	1645_6_1	1042_2_66	3019_7_1
189_5_1	2658_6_358	113_6_348	891_5_68	599_27_1	858_6_1	2291_1_1	1343_6_35	191_36_1	702_6_93	43_6_1	252_6_162	156_4_1	65_4_1	179_36_1455	901_6_305	118_1_396	1775_6_1	22_4_43	1981_4_680	3430_5_120	1077_5_228	2563_5_3	1163_7_1	1735_4_123	2268_6_92	41_1_1	654_5_59	1112_6_216	2151_2_418	1396_27_548	505_5_102	1034_4_1	1602_6_43	200_6_990	453_6_1	249_5_1	10_5_1	2448_5_1	714_6_906	712_5_1	123_6_69	921_7_38	655_4_1395	309_5_1	167_6_1	1959_5_129	1645_6_1	1042_2_53	3019_7_2
189_5_1	2658_6_339	113_6_396	891_5_61	599_27_1	858_6_1	2291_1_1	1343_6_32	191_36_1	702_6_81	43_6_1	252_6_165	156_4_1	65_4_1	179_36_1400	901_6_325	118_1_403	1775_6_1	22_4_45	1981_4_656	3430_5_109	1077_5_224	2563_5_2	1163_7_1	1735_4_141	2268_6_93	41_1_1	654_5_59	1112_6_219	2151_2_427	1396_27_527	505_5_102	1034_4_1	1602_6_43	200_6_1006	453_6_1	249_5_1	10_5_1	2448_5_1	714_6_930	712_5_1	123_6_60	921_7_48	655_4_1403	309_5_1	167_6_1	1959_5_97	1645_6_1	1042_2_57	3019_7_1
189_5_1	2658_6_350	113_6_388	891_5_51	599_27_1	858_6_1	2291_1_1	1343_6_30	191_36_1	702_6_91	43_6_1	65_4_1	179_36_1362	252_6_159	118_1_376	1775_6_1	22_4_31	1981_4_642	3430_5_115	1077_5_229	2563_5_3	156_4_1	1735_4_145	2268_6_103	41_1_1	654_5_70	655_4_1433	2151_2_442	1396_27_542	505_5_81	1034_4_1	1602_6_52	200_6_990	453_6_1	249_5_1	10_5_1	2448_5_1	714_6_949	712_5_1	123_6_57	921_7_47	309_5_1	167_6_1	1959_5_101	1645_6_1	1042_2_54	901_6_332	780_3_98	48_6_1	905_7_41
189_5_1	2658_6_347	113_6_392	891_5_57	599_27_1	858_6_1	2291_1_1	1343_6_28	191_36_1	702_6_86	43_6_1	65_4_1	179_36_1393	252_6_142	118_1_369	1775_6_1	22_4_38	1981_4_608	3430_5_112	1077_5_225	2563_5_4	156_4_1	1735_4_163	2268_6_91	41_1_1	654_5_72	655_4_1453	2151_2_468	1396_27_510	505_5_80	1034_4_1	1602_6_46	200_6_983	453_6_1	249_5_1	10_5_1	2448_5_1	714_6_988	712_5_1	123_6_52	921_7_55	309_5_1	167_6_1	1959_5_104	1645_6_1	1042_2_59	901_6_318	780_3_96	48_6_1	905_7_37
189_5_1	2658_6_354	113_6_422	891_5_56	599_27_1	858_6_1	2291_1_1	1343_6_29	191_36_1	702_6_95	43_6_1	65_4_1	179_36_1325	252_6_151	118_1_386	1775_6_1	22_4_38	1981_4_596	3430_5_108	1077_5_244	2563_5_6	156_4_1	1735_4_156	2268_6_104	41_1_1	654_5_74	655_4_1452	2151_2_478	1396_27_480	505_5_68	1034_4_1	1602_6_41	200_6_1035	453_6_1	249_5_1	10_5_1	2448_5_1	714_6_969	712_5_1	123_6_57	921_7_46	309_5_1	167_6_1	1959_5_90	1645_6_1	1042_2_38	901_6_326	780_3_89	48_6_1	905_7_34
189_5_1	2658_6_370	113_6_396	891_5_48	599_27_1	858_6_1	2291_1_1	1343_6_29	191_36_1	702_6_106	43_6_1	65_4_1	179_36_1326	252_6_178	118_1_415	1775_6_1	22_4_45	1981_4_596	3430_5_114	1077_5_220	2563_5_1	156_4_1	1735_4_184	2268_6_120	41_1_1	654_5_76	655_4_1494	2151_2_497	1396_27_457	505_5_65	1034_4_1	1602_6_41	200_6_1057	453_6_1	249_5_1	10_5_1	2448_5_1	714_6_962	712_5_1	123_6_54	921_7_31	309_5_1	167_6_1	1959_5_85	1645_6_1	1042_2_36	901_6_350	780_3_81	48_6_1	905_7_39
189_5_1	2658_6_360	113_6_374	891_5_41	599_27_1	858_6_1	2291_1_1	1343_6_30	191_36_1	702_6_95	43_6_1	65_4_1	179_36_1275	252_6_142	118_1_439	1775_6_1	22_4_59	1981_4_624	3430_5_114	1077_5_229	156_4_1	1735_4_172	2268_6_112	41_1_1	654_5_76	655_4_1503	2151_2_550	1396_27_441	505_5_64	1034_4_1	1602_6_44	200_6_1076	453_6_1	249_5_1	2448_5_1	714_6_940	123_6_54	921_7_39	309_5_1	167_6_1	1959_5_76	1645_6_1	1042_2_39	901_6_343	780_3_92	48_6_1	905_7_44	33_7_132	1725_4_103	788_5_21
189_5_1	2658_6_357	113_6_360	891_5_41	599_27_1	858_6_1	2291_1_1	1343_6_25	191_36_1	702_6_105	43_6_1	65_4_1	179_36_1311	252_6_143	118_1_437	1775_6_1	22_4_44	1981_4_603	3430_5_126	1077_5_203	156_4_1	1735_4_179	2268_6_110	41_1_1	654_5_83	655_4_1487	2151_2_596	1396_27_441	505_5_60	1034_4_1	1602_6_46	200_6_1073	453_6_1	249_5_1	2448_5_1	714_6_902	123_6_53	921_7_23	309_5_1	167_6_1	1959_5_71	1645_6_1	1042_2_40	901_6_350	780_3_101	48_6_1	905_7_51	33_7_112	1725_4_109	788_5_20
189_5_1	2658_6_363	113_6_310	891_5_50	599_27_1	858_6_1	2291_1_1	1343_6_31	191_36_1	702_6_88	43_6_1	65_4_1	179_36_1301	252_6_140	118_1_442	1775_6_1	22_4_60	1981_4_593	3430_5_121	1077_5_211	156_4_1	1735_4_173	2268_6_103	41_1_1	654_5_87	655_4_1574	2151_2_563	1396_27_408	505_5_56	1034_4_1	1602_6_39	200_6_1035	453_6_1	249_5_1	2448_5_1	714_6_931	123_6_45	921_7_30	309_5_1	167_6_1	1959_5_79	1645_6_1	1042_2_50	901_6_371	780_3_90	48_6_1	905_7_49	33_7_118	1725_4_121	788_5_19
189_5_1	2658_6_339	113_6_327	891_5_46	599_27_1	858_6_1	2291_1_1	1343_6_36	191_36_1	702_6_83	43_6_1	65_4_1	179_36_1308	252_6_148	118_1_427	1775_6_1	22_4_51	1981_4_582	3430_5_99	1077_5_217	156_4_1	1735_4_186	2268_6_116	41_1_1	654_5_88	655_4_1573	2151_2_575	1396_27_394	505_5_58	1034_4_1	1602_6_47	200_6_1097	453_6_1	249_5_1	2448_5_1	714_6_866	123_6_53	921_7_25	309_5_1	167_6_1	1959_5_63	1645_6_1	1042_2_73	901_6_379	780_3_94	48_6_1	905_7_50	33_7_115	1725_4_105	788_5_22
189_5_1	2658_6_357	113_6_312	891_5_50	599_27_1	858_6_1	2291_1_1	1343_6_36	191_36_1	702_6_79	43_6_1	65_4_1	179_36_1313	252_6_149	118_1_395	1775_6_1	22_4_53	1981_4_580	3430_5_109	1077_5_221	156_4_1	1735_4_176	2268_6_133	41_1_1	654_5_72	655_4_1611	2151_2_566	1396_27_384	505_5_50	1034_4_1	1602_6_57	200_6_1060	453_6_1	249_5_1	2448_5_1	714_6_863	123_6_70	921_7_18	309_5_1	167_6_1	1959_5_70	1645_6_1	1042_2_102	901_6_405	780_3_102	48_6_1	905_7_49	33_7_109	1725_4_111	788_5_18
189_5_1	2658_6_345	113_6_322	891_5_43	599_27_1	858_6_1	2291_1_1	1343_6_33	191_36_1	702_6_67	43_6_1	65_4_1	179_36_1307	252_6_150	118_1_402	1775_6_1	22_4_55	1981_4_555	3430_5_115	1077_5_240	156_4_1	1735_4_168	2268_6_131	41_1_1	654_5_70	655_4_1621	2151_2_519	1396_27_375	505_5_63	1034_4_1	1602_6_60	200_6_1107	453_6_1	249_5_1	2448_5_1	714_6_846	123_6_68	921_7_16	309_5_1	167_6_1	1959_5_67	1645_6_1	1042_2_121	901_6_413	780_3_104	48_6_1	905_7_54	33_7_101	1725_4_98	788_5_25
189_5_1	2658_6_351	113_6_337	891_5_60	599_27_1	858_6_1	2291_1_1	1343_6_30	191_36_1	702_6_64	43_6_1	65_4_1	179_36_1343	252_6_172	118_1_371	1775_6_1	22_4_39	1981_4_563	3430_5_108	1077_5_250	156_4_1	1735_4_163	2268_6_134	41_1_1	654_5_92	655_4_1642	2151_2_473	1396_27_395	505_5_59	1034_4_1	1602_6_76	200_6_1055	453_6_1	249_5_1	2448_5_1	714_6_813	123_6_76	921_7_15	309_5_1	167_6_1	1959_5_67	1645_6_1	1042_2_159	901_6_412	780_3_97	48_6_1	905_7_58	33_7_102	1725_4_98	788_5_26
189_5_1	2658_6_361	113_6_319	891_5_59	599_27_1	858_6_1	2291_1_1	1343_6_30	191_36_1	702_6_49	43_6_1	65_4_1	179_36_1364	252_6_171	118_1_340	1775_6_1	22_4_41	1981_4_546	3430_5_109	1077_5_237	156_4_1	1735_4_179	2268_6_152	41_1_1	654_5_94	655_4_1637	2151_2_473	1396_27_386	505_5_69	1034_4_1	1602_6_57	200_6_1054	453_6_1	249_5_1	2448_5_1	714_6_808	123_6_59	921_7_16	309_5_1	167_6_1	1959_5_69	1645_6_1	1042_2_194	901_6_409	780_3_92	48_6_1	905_7_57	33_7_95	1725_4_100	788_5_26
189_5_1	2658_6_372	113_6_332	891_5_56	599_27_1	858_6_1	2291_1_1	1343_6_40	191_36_1	702_6_46	43_6_1	65_4_1	179_36_1348	252_6_175	118_1_335	1775_6_1	22_4_38	1981_4_540	3430_5_109	1077_5_257	156_4_1	1735_4_175	2268_6_150	41_1_1	654_5_96	655_4_1663	2151_2_483	1396_27_353	505_5_75	1034_4_1	1602_6_61	200_6_1062	453_6_1	249_5_1	2448_5_1	714_6_801	123_6_70	921_7_13	309_5_1	167_6_1	1959_5_57	1645_6_1	1042_2_216	901_6_451	780_3_87	48_6_1	905_7_49	33_7_100	1725_4_86	788_5_27
189_5_1	2658_6_365	113_6_345	891_5_58	599_27_1	858_6_1	2291_1_1	1343_6_44	191_36_1	702_6_46	43_6_1	65_4_1	179_36_1396	252_6_174	118_1_328	1775_6_1	22_4_44	1981_4_519	3430_5_129	1077_5_261	156_4_1	1735_4_183	2268_6_144	41_1_1	654_5_90	655_4_1634	2151_2_464	1396_27_354	505_5_71	1034_4_1	1602_6_50	200_6_1068	453_6_1	249_5_1	2448_5_1	714_6_801	123_6_61	921_7_15	309_5_1	167_6_1	1959_5_49	1645_6_1	1042_2_235	901_6_417	780_3_89	48_6_1	905_7_49	33_7_105	1725_4_85	788_5_28
189_5_1	2658_6_396	113_6_356	891_5_58	599_27_1	858_6_1	2291_1_1	1343_6_44	191_36_1	702_6_38	43_6_1	65_4_1	179_36_1415	252_6_180	118_1_313	1775_6_1	22_4_51	1981_4_507	3430_5_128	1077_5_269	156_4_1	1735_4_180	2268_6_142	41_1_1	654_5_97	655_4_1632	2151_2_440	1396_27_333	505_5_76	1034_4_1	1602_6_47	200_6_1086	453_6_1	249_5_1	2448_5_1	714_6_790	123_6_59	921_7_10	309_5_1	167_6_1	1959_5_50	1645_6_1	1042_2_220	901_6_389	780_3_93	48_6_1	905_7_42	33_7_87	1725_4_91	788_5_28
189_5_1	2658_6_404	113_6_348	891_5_53	599_27_1	858_6_1	2291_1_1	1343_6_45	191_36_1	702_6_43	43_6_1	65_4_1	179_36_1409	252_6_177	118_1_330	1775_6_1	22_4_54	1981_4_540	3430_5_127	1077_5_295	156_4_1	1735_4_177	2268_6_143	41_1_1	654_5_91	655_4_1663	2151_2_446	1396_27_351	505_5_74	1034_4_1	1602_6_55	200_6_1027	453_6_1	249_5_1	2448_5_1	714_6_770	123_6_67	921_7_12	309_5_1	167_6_1	1959_5_39	1645_6_1	1042_2_205	901_6_394	780_3_95	48_6_1	905_7_54	33_7_90	1725_4_79	788_5_19
189_5_1	2658_6_430	113_6_360	891_5_49	599_27_1	858_6_1	2291_1_1	1343_6_47	191_36_1	702_6_37	43_6_1	65_4_1	179_36_1424	252_6_183	118_1_305	1775_6_1	22_4_63	1981_4_544	3430_5_137	1077_5_266	156_4_1	1735_4_178	2268_6_133	41_1_1	654_5_82	655_4_1660	2151_2_426	1396_27_391	505_5_75	1034_4_1	1602_6_48	200_6_1020	453_6_1	249_5_1	2448_5_1	714_6_795	123_6_61	921_7_13	309_5_1	167_6_1	1959_5_52	1645_6_1	1042_2_184	901_6_365	780_3_91	48_6_1	905_7_44	33_7_91	1725_4_98	788_5_17
189_5_1	2658_6_439	113_6_365	891_5_51	599_27_1	858_6_1	2291_1_1	1343_6_54	191_36_1	702_6_39	43_6_1	65_4_1	179_36_1402	252_6_187	118_1_313	1775_6_1	22_4_43	1981_4_518	3430_5_130	1077_5_261	156_4_1	1735_4_179	2268_6_127	41_1_1	654_5_78	655_4_1641	2151_2_474	1396_27_414	505_5_70	1034_4_1	1602_6_54	200_6_1012	453_6_1	249_5_1	2448_5_1	714_6_828	123_6_51	921_7_14	309_5_1	167_6_1	1959_5_44	1645_6_1	1042_2_178	901_6_344	780_3_100	48_6_1	905_7_49	33_7_101	1725_4_100	788_5_13
189_5_1	2658_6_426	113_6_358	891_5_40	599_27_1	858_6_1	2291_1_1	1343_6_42	191_36_1	702_6_40	43_6_1	65_4_1	179_36_1434	252_6_179	118_1_329	1775_6_1	22_4_50	1981_4_533	3430_5_121	1077_5_247	156_4_1	1735_4_188	2268_6_124	41_1_1	654_5_87	655_4_1642	2151_2_467	1396_27_438	505_5_77	1034_4_1	1602_6_53	200_6_1009	453_6_1	249_5_1	2448_5_1	714_6_861	123_6_45	921_7_25	309_5_1	167_6_1	1959_5_46	1645_6_1	1042_2_176	901_6_344	780_3_91	48_6_1	905_7_37	33_7_98	1725_4_106	788_5_12
189_5_1	2658_6_440	113_6_360	891_5_35	599_27_1	858_6_1	2291_1_1	1343_6_43	191_36_1	702_6_34	43_6_1	65_4_1	179_36_1398	252_6_175	118_1_331	1775_6_1	22_4_39	1981_4_547	3430_5_121	1077_5_236	156_4_1	1735_4_176	2268_6_135	41_1_1	654_5_96	655_4_1612	2151_2_473	1396_27_471	505_5_81	1034_4_1	1602_6_63	200_6_974	453_6_1	249_5_1	2448_5_1	714_6_872	123_6_42	921_7_19	309_5_1	167_6_1	1959_5_51	1645_6_1	1042_2_148	901_6_332	780_3_90	48_6_1	905_7_38	33_7_96	1725_4_127	788_5_8
189_5_1	2658_6_441	113_6_345	891_5_35	599_27_1	858_6_1	2291_1_1	1343_6_41	191_36_1	702_6_40	43_6_1	65_4_1	179_36_1479	252_6_171	118_1_330	1775_6_1	22_4_38	1981_4_540	3430_5_113	1077_5_229	156_4_1	1735_4_171	2268_6_141	41_1_1	654_5_84	655_4_1656	2151_2_457	1396_27_458	505_5_67	1034_4_1	1602_6_67	200_6_1002	453_6_1	249_5_1	2448_5_1	714_6_869	123_6_56	921_7_19	309_5_1	167_6_1	1959_5_45	1645_6_1	1042_2_143	901_6_310	780_3_84	48_6_1	905_7_29	33_7_93	1725_4_135	788_5_8
189_5_1	2658_6_446	113_6_343	891_5_26	599_27_1	858_6_1	2291_1_1	1343_6_37	191_36_1	702_6_41	43_6_1	65_4_1	179_36_1496	252_6_166	118_1_304	1775_6_1	22_4_47	1981_4_539	3430_5_92	1077_5_217	156_4_1	1735_4_185	2268_6_148	41_1_1	654_5_83	655_4_1709	2151_2_463	1396_27_467	505_5_61	1034_4_1	1602_6_61	200_6_975	453_6_1	249_5_1	2448_5_1	714_6_843	123_6_59	921_7_10	309_5_1	167_6_1	1959_5_51	1645_6_1	1042_2_128	901_6_270	780_3_85	48_6_1	905_7_32	33_7_90	1725_4_142	788_5_6
189_5_1	2658_6_466	113_6_344	891_5_31	599_27_1	858_6_1	2291_1_1	1343_6_37	191_36_1	702_6_45	43_6_1	65_4_1	179_36_1487	252_6_194	118_1_314	1775_6_1	22_4_38	1981_4_559	3430_5_103	1077_5_231	156_4_1	1735_4_187	2268_6_144	41_1_1	654_5_71	655_4_1724	2151_2_425	1396_27_437	505_5_63	1034_4_1	1602_6_52	200_6_981	453_6_1	249_5_1	2448_5_1	714_6_796	123_6_57	921_7_11	309_5_1	167_6_1	1959_5_48	1645_6_1	1042_2_105	901_6_278	780_3_99	48_6_1	905_7_31	33_7_96	1725_4_154	788_5_4
189_5_1	2658_6_487	113_6_371	891_5_39	599_27_1	858_6_1	2291_1_1	1343_6_29	191_36_1	702_6_49	43_6_1	65_4_1	179_36_1503	252_6_212	118_1_313	1775_6_1	22_4_43	1981_4_575	3430_5_105	1077_5_222	156_4_1	1735_4_201	2268_6_142	41_1_1	654_5_91	655_4_1692	2151_2_394	1396_27_409	505_5_53	1034_4_1	1602_6_45	200_6_968	453_6_1	249_5_1	2448_5_1	714_6_776	123_6_61	921_7_4	309_5_1	167_6_1	1959_5_57	1645_6_1	1042_2_109	901_6_306	780_3_90	48_6_1	905_7_39	33_7_98	1725_4_136	788_5_2
189_5_1	2658_6_511	113_6_346	891_5_43	599_27_1	858_6_1	2291_1_1	1343_6_27	191_36_1	702_6_44	43_6_1	65_4_1	179_36_1523	252_6_216	118_1_312	1775_6_1	22_4_39	1981_4_585	3430_5_106	1077_5_221	156_4_1	1735_4_204	2268_6_141	41_1_1	654_5_81	655_4_1744	2151_2_401	1396_27_368	505_5_52	1034_4_1	1602_6_37	200_6_933	453_6_1	249_5_1	2448_5_1	714_6_761	123_6_48	921_7_5	309_5_1	167_6_1	1959_5_43	1645_6_1	1042_2_94	901_6_330	780_3_77	48_6_1	905_7_42	33_7_104	1725_4_154	788_5_1
189_5_1	2658_6_512	113_6_364	891_5_44	599_27_1	858_6_1	2291_1_1	1343_6_14	191_36_1	702_6_54	43_6_1	65_4_1	179_36_1525	252_6_196	118_1_330	1775_6_1	22_4_36	1981_4_600	3430_5_108	1077_5_209	156_4_1	1735_4_215	2268_6_109	41_1_1	654_5_87	655_4_1772	2151_2_406	1396_27_351	505_5_40	1034_4_1	1602_6_43	200_6_898	453_6_1	249_5_1	2448_5_1	714_6_771	123_6_53	921_7_7	167_6_1	1959_5_36	1645_6_1	1042_2_90	901_6_323	780_3_81	48_6_1	905_7_42	33_7_102	1725_4_147	35_36_1	356_2_1
189_5_1	2658_6_498	113_6_368	891_5_40	599_27_1	858_6_1	2291_1_1	1343_6_17	191_36_1	702_6_54	43_6_1	65_4_1	179_36_1518	252_6_211	118_1_333	1775_6_1	22_4_38	1981_4_598	3430_5_107	1077_5_193	156_4_1	1735_4_215	2268_6_100	41_1_1	654_5_96	655_4_1804	2151_2_449	1396_27_330	505_5_32	1034_4_1	1602_6_40	200_6_941	453_6_1	249_5_1	2448_5_1	714_6_772	123_6_47	921_7_3	167_6_1	1959_5_46	1645_6_1	1042_2_93	901_6_334	780_3_66	48_6_1	905_7_33	33_7_96	1725_4_146	35_36_1	356_2_1
189_5_1	2658_6_468	113_6_339	891_5_34	599_27_1	858_6_1	2291_1_1	1343_6_22	191_36_1	702_6_57	43_6_1	65_4_1	179_36_1588	252_6_206	118_1_312	1775_6_1	22_4_26	1981_4_600	3430_5_112	1077_5_182	156_4_1	1735_4_232	2268_6_112	41_1_1	654_5_84	655_4_1803	2151_2_546	1396_27_287	505_5_26	1034_4_1	1602_6_46	200_6_921	453_6_1	249_5_1	2448_5_1	714_6_778	123_6_37	921_7_3	167_6_1	1959_5_39	1645_6_1	1042_2_90	901_6_311	780_3_69	48_6_1	905_7_42	33_7_82	1725_4_168	35_36_1	356_2_1
189_5_1	2658_6_450	113_6_327	891_5_38	599_27_1	858_6_1	2291_1_1	1343_6_14	191_36_1	702_6_56	43_6_1	65_4_1	179_36_1588	252_6_208	118_1_321	1775_6_1	22_4_36	1981_4_598	3430_5_109	1077_5_178	156_4_1	1735_4_207	2268_6_106	41_1_1	654_5_77	655_4_1835	2151_2_538	1396_27_293	505_5_19	1034_4_1	1602_6_46	200_6_929	453_6_1	249_5_1	2448_5_1	714_6_787	123_6_44	921_7_2	167_6_1	1959_5_50	1645_6_1	1042_2_111	901_6_299	780_3_62	48_6_1	905_7_46	33_7_87	1725_4_163	35_36_1	356_2_1
189_5_1	2658_6_457	113_6_314	891_5_33	599_27_1	858_6_1	2291_1_1	1343_6_12	191_36_1	702_6_56	43_6_1	65_4_1	179_36_1584	252_6_210	118_1_338	1775_6_1	22_4_40	1981_4_576	3430_5_118	1077_5_167	156_4_1	1735_4_209	2268_6_108	41_1_1	654_5_85	655_4_1856	2151_2_558	1396_27_289	505_5_17	1034_4_1	1602_6_43	200_6_934	453_6_1	249_5_1	2448_5_1	714_6_790	123_6_43	921_7_3	167_6_1	1959_5_44	1645_6_1	1042_2_99	901_6_323	780_3_68	48_6_1	905_7_53	33_7_89	1725_4_150	35_36_1	356_2_1
189_5_1	2658_6_496	113_6_348	891_5_42	599_27_1	858_6_1	2291_1_1	1343_6_14	191_36_1	702_6_54	43_6_1	65_4_1	179_36_1552	252_6_194	118_1_303	1775_6_1	22_4_32	1981_4_575	3430_5_119	1077_5_192	156_4_1	1735_4_202	2268_6_133	41_1_1	654_5_82	655_4_1895	2151_2_493	1396_27_288	505_5_13	1034_4_1	1602_6_48	200_6_916	453_6_1	249_5_1	2448_5_1	714_6_878	123_6_49	921_7_8	167_6_1	1959_5_46	1645_6_1	1042_2_101	901_6_309	780_3_63	48_6_1	905_7_52	33_7_80	1725_4_147	35_36_1	356_2_1
189_5_1	2658_6_481	113_6_369	891_5_55	599_27_1	858_6_1	2291_1_1	1343_6_14	191_36_1	702_6_45	43_6_1	65_4_1	179_36_1583	252_6_215	118_1_322	1775_6_1	22_4_32	1981_4_568	3430_5_113	1077_5_190	156_4_1	1735_4_205	2268_6_147	41_1_1	654_5_82	655_4_1881	2151_2_467	1396_27_284	505_5_14	1034_4_1	1602_6_37	200_6_886	453_6_1	249_5_1	2448_5_1	714_6_892	123_6_42	921_7_5	167_6_1	1959_5_49	1645_6_1	1042_2_111	901_6_302	780_3_58	48_6_1	905_7_58	33_7_75	1725_4_142	35_36_1	356_2_1
189_5_1	2658_6_498	113_6_368	891_5_47	599_27_1	858_6_1	2291_1_1	1343_6_13	191_36_1	702_6_45	43_6_1	65_4_1	179_36_1619	252_6_213	118_1_291	1775_6_1	22_4_26	1981_4_550	3430_5_128	1077_5_200	156_4_1	1735_4_206	2268_6_156	41_1_1	654_5_69	655_4_1852	2151_2_445	1396_27_261	505_5_16	1034_4_1	1602_6_39	200_6_923	453_6_1	249_5_1	2448_5_1	714_6_891	123_6_45	921_7_8	167_6_1	1959_5_41	1645_6_1	1042_2_90	901_6_313	780_3_58	48_6_1	905_7_59	33_7_73	1725_4_161	35_36_1	356_2_1
189_5_1	2658_6_544	113_6_389	891_5_58	599_27_1	858_6_1	2291_1_1	1343_6_11	191_36_1	702_6_53	43_6_1	65_4_1	179_36_1556	252_6_242	118_1_326	1775_6_1	22_4_34	1981_4_528	3430_5_115	1077_5_204	156_4_1	1735_4_203	2268_6_153	41_1_1	654_5_67	655_4_1869	2151_2_409	1396_27_282	505_5_17	1034_4_1	1602_6_38	200_6_868	453_6_1	249_5_1	2448_5_1	714_6_933	123_6_45	921_7_9	167_6_1	1959_5_44	1645_6_1	1042_2_81	901_6_288	780_3_53	48_6_1	905_7_52	33_7_84	1725_4_161	35_36_1	356_2_1
189_5_1	2658_6_543	113_6_399	891_5_53	599_27_1	858_6_1	2291_1_1	1343_6_12	191_36_1	702_6_47	43_6_1	65_4_1	179_36_1566	252_6_262	118_1_310	1775_6_1	22_4_21	1981_4_553	3430_5_119	1077_5_208	156_4_1	1735_4_204	2268_6_159	41_1_1	654_5_81	655_4_1840	2151_2_419	1396_27_306	505_5_16	1034_4_1	1602_6_48	200_6_874	453_6_1	249_5_1	2448_5_1	714_6_881	123_6_42	921_7_13	167_6_1	1959_5_43	1645_6_1	1042_2_94	901_6_296	780_3_44	48_6_1	905_7_57	33_7_83	1725_4_141	35_36_1	356_2_1
189_5_1	2658_6_522	113_6_446	891_5_34	599_27_1	858_6_1	2291_1_1	1343_6_9	191_36_1	702_6_48	43_6_1	65_4_1	179_36_1568	252_6_242	118_1_317	1775_6_1	22_4_19	1981_4_528	3430_5_118	1077_5_210	156_4_1	1735_4_210	2268_6_169	41_1_1	654_5_95	655_4_1813	2151_2_431	1396_27_321	505_5_16	1034_4_1	1602_6_66	200_6_859	453_6_1	249_5_1	2448_5_1	714_6_878	123_6_45	921_7_17	167_6_1	1959_5_42	1645_6_1	1042_2_96	901_6_308	780_3_46	48_6_1	905_7_59	33_7_88	1725_4_142	35_36_1	356_2_1
189_5_1	2658_6_505	113_6_440	891_5_43	599_27_1	858_6_1	2291_1_1	1343_6_11	191_36_1	702_6_54	43_6_1	65_4_1	179_36_1597	252_6_232	118_1_337	1775_6_1	22_4_21	1981_4_553	3430_5_124	1077_5_224	156_4_1	1735_4_229	2268_6_165	41_1_1	654_5_93	655_4_1783	2151_2_467	1396_27_331	505_5_16	1034_4_1	1602_6_49	200_6_857	453_6_1	249_5_1	2448_5_1	714_6_872	123_6_45	921_7_13	167_6_1	1959_5_37	1645_6_1	1042_2_98	901_6_301	780_3_36	48_6_1	905_7_60	33_7_75	1725_4_141	35_36_1	356_2_1
189_5_1	2658_6_466	113_6_472	891_5_44	599_27_1	858_6_1	2291_1_1	1343_6_9	191_36_1	702_6_47	43_6_1	65_4_1	179_36_1644	252_6_261	118_1_298	1775_6_1	22_4_17	1981_4_581	3430_5_113	1077_5_196	156_4_1	1735_4_223	2268_6_149	41_1_1	654_5_89	655_4_1751	2151_2_496	1396_27_314	505_5_17	1034_4_1	1602_6_64	200_6_895	453_6_1	249_5_1	2448_5_1	714_6_906	123_6_46	921_7_11	167_6_1	1959_5_34	1645_6_1	1042_2_94	901_6_322	780_3_26	48_6_1	905_7_47	33_7_67	1725_4_173	35_36_1	356_2_1
189_5_1	2658_6_448	113_6_444	891_5_44	599_27_1	858_6_1	2291_1_1	1343_6_6	191_36_1	702_6_53	43_6_1	65_4_1	179_36_1679	252_6_234	118_1_321	1775_6_1	22_4_15	1981_4_588	3430_5_123	1077_5_193	156_4_1	1735_4_228	2268_6_137	41_1_1	654_5_84	655_4_1728	2151_2_518	1396_27_279	505_5_16	1034_4_1	1602_6_56	200_6_890	453_6_1	249_5_1	2448_5_1	714_6_922	123_6_59	921_7_9	167_6_1	1959_5_47	1645_6_1	1042_2_129	901_6_327	780_3_23	48_6_1	905_7_64	33_7_70	1725_4_154	35_36_1	356_2_1
189_5_1	2658_6_429	113_6_428	891_5_53	599_27_1	858_6_1	2291_1_1	1343_6_5	191_36_1	702_6_42	43_6_1	65_4_1	179_36_1609	252_6_253	118_1_309	1775_6_1	22_4_13	1981_4_583	3430_5_122	1077_5_201	156_4_1	1735_4_190	2268_6_135	41_1_1	654_5_80	655_4_1821	2151_2_578	1396_27_255	505_5_11	1034_4_1	1602_6_52	200_6_872	453_6_1	249_5_1	2448_5_1	714_6_920	123_6_60	921_7_9	167_6_1	1959_5_47	1645_6_1	1042_2_155	901_6_339	780_3_19	48_6_1	905_7_70	33_7_70	1725_4_144	35_36_1	356_2_1
189_5_1	2658_6_455	113_6_386	891_5_41	599_27_1	858_6_1	2291_1_1	1343_6_7	191_36_1	702_6_39	43_6_1	65_4_1	179_36_1597	252_6_263	118_1_310	1775_6_1	22_4_11	1981_4_613	3430_5_117	1077_5_205	156_4_1	1735_4_211	2268_6_148	41_1_1	654_5_84	655_4_1829	2151_2_621	1396_27_227	505_5_16	1034_4_1	1602_6_75	200_6_824	453_6_1	249_5_1	2448_5_1	714_6_896	123_6_49	921_7_8	167_6_1	1959_5_44	1645_6_1	1042_2_152	901_6_354	780_3_17	48_6_1	905_7_60	33_7_66	1725_4_157	35_36_1	356_2_1
189_5_1	2658_6_445	113_6_397	891_5_47	599_27_1	858_6_1	2291_1_1	1343_6_9	191_36_1	702_6_48	43_6_1	65_4_1	179_36_1619	252_6_266	118_1_314	1775_6_1	22_4_9	1981_4_601	3430_5_136	1077_5_198	156_4_1	1735_4_192	2268_6_151	41_1_1	654_5_76	655_4_1853	2151_2_628	1396_27_234	505_5_13	1034_4_1	1602_6_55	200_6_823	453_6_1	249_5_1	2448_5_1	714_6_906	123_6_46	921_7_12	167_6_1	1959_5_43	1645_6_1	1042_2_172	901_6_368	780_3_18	48_6_1	905_7_55	33_7_74	1725_4_146	35_36_1	356_2_1
189_5_1	2658_6_450	113_6_357	891_5_46	599_27_1	858_6_1	2291_1_1	1343_6_10	191_36_1	702_6_52	43_6_1	65_4_1	179_36_1669	252_6_244	118_1_273	1775_6_1	22_4_12	1981_4_612	3430_5_131	1077_5_192	156_4_1	1735_4_182	2268_6_169	41_1_1	654_5_79	655_4_1835	2151_2_641	1396_27_265	505_5_9	1034_4_1	1602_6_64	200_6_840	453_6_1	249_5_1	2448_5_1	714_6_867	123_6_44	921_7_14	167_6_1	1959_5_45	1645_6_1	1042_2_179	901_6_360	780_3_21	48_6_1	905_7_65	33_7_69	1725_4_179	35_36_1	356_2_1
189_5_1	2658_6_462	113_6_371	891_5_49	599_27_1	858_6_1	2291_1_1	1343_6_9	191_36_1	702_6_59	43_6_1	65_4_1	179_36_1693	252_6_219	118_1_272	1775_6_1	22_4_12	1981_4_616	3430_5_148	1077_5_188	156_4_1	1735_4_189	2268_6_165	41_1_1	654_5_85	655_4_1790	2151_2_696	1396_27_254	505_5_8	1034_4_1	1602_6_48	200_6_818	453_6_1	249_5_1	2448_5_1	714_6_849	123_6_47	921_7_12	167_6_1	1959_5_42	1645_6_1	1042_2_161	901_6_353	780_3_18	48_6_1	905_7_67	33_7_78	1725_4_171	35_36_1	356_2_1
189_5_1	2658_6_475	113_6_391	891_5_45	599_27_1	858_6_1	2291_1_1	1343_6_6	191_36_1	702_6_55	43_6_1	65_4_1	179_36_1673	252_6_217	118_1_255	1775_6_1	22_4_17	1981_4_591	3430_5_135	1077_5_176	156_4_1	1735_4_189	2268_6_165	41_1_1	654_5_100	655_4_1804	2151_2_714	1396_27_263	505_5_10	1034_4_1	1602_6_42	200_6_798	453_6_1	249_5_1	2448_5_1	714_6_882	123_6_54	921_7_16	167_6_1	1959_5_45	1645_6_1	1042_2_163	901_6_339	780_3_14	48_6_1	905_7_47	33_7_67	1725_4_169	35_36_1	356_2_1
189_5_1	2658_6_494	113_6_371	891_5_55	599_27_1	858_6_1	2291_1_1	1343_6_3	191_36_1	702_6_65	43_6_1	65_4_1	179_36_1590	252_6_234	118_1_247	1775_6_1	22_4_16	1981_4_561	3430_5_120	1077_5_167	156_4_1	1735_4_188	2268_6_149	41_1_1	654_5_113	655_4_1862	2151_2_726	1396_27_272	505_5_18	1034_4_1	1602_6_63	200_6_797	453_6_1	249_5_1	2448_5_1	714_6_860	123_6_56	921_7_16	167_6_1	1959_5_39	1645_6_1	1042_2_147	901_6_363	780_3_11	48_6_1	905_7_59	33_7_86	1725_4_172	35_36_1	356_2_1
189_5_1	2658_6_472	113_6_382	891_5_68	599_27_1	858_6_1	2291_1_1	1343_6_5	191_36_1	702_6_55	43_6_1	65_4_1	179_36_1587	252_6_217	118_1_219	1775_6_1	22_4_18	1981_4_564	3430_5_120	1077_5_151	156_4_1	1735_4_196	2268_6_148	41_1_1	654_5_96	655_4_1885	2151_2_759	1396_27_305	505_5_17	1034_4_1	1602_6_53	200_6_796	453_6_1	249_5_1	2448_5_1	714_6_916	123_6_52	921_7_13	167_6_1	1959_5_45	1645_6_1	1042_2_143	901_6_316	780_3_7	48_6_1	905_7_52	33_7_83	1725_4_166	35_36_1	356_2_1
189_5_1	2658_6_473	113_6_386	891_5_58	599_27_1	858_6_1	2291_1_1	1343_6_8	191_36_1	702_6_61	43_6_1	65_4_1	179_36_1592	252_6_233	118_1_207	1775_6_1	22_4_10	1981_4_593	3430_5_115	1077_5_150	156_4_1	1735_4_194	2268_6_147	41_1_1	654_5_103	655_4_1895	2151_2_737	1396_27_323	505_5_17	1034_4_1	1602_6_63	200_6_771	453_6_1	249_5_1	2448_5_1	714_6_896	123_6_60	921_7_10	167_6_1	1959_5_43	1645_6_1	1042_2_121	901_6_329	780_3_10	48_6_1	905_7_56	33_7_81	1725_4_174	35_36_1	356_2_1
189_5_1	2658_6_492	113_6_352	891_5_55	599_27_1	858_6_1	2291_1_1	1343_6_7	191_36_1	702_6_80	43_6_1	65_4_1	179_36_1557	252_6_215	118_1_220	1775_6_1	22_4_9	1981_4_600	3430_5_140	1077_5_140	156_4_1	1735_4_202	2268_6_146	41_1_1	654_5_100	655_4_1878	2151_2_739	1396_27_334	505_5_26	1034_4_1	1602_6_43	200_6_793	453_6_1	249_5_1	2448_5_1	714_6_894	123_6_59	921_7_7	167_6_1	1959_5_31	1645_6_1	1042_2_112	901_6_321	780_3_8	48_6_1	905_7_49	33_7_62	1725_4_189	35_36_1	356_2_1
189_5_1	2658_6_514	113_6_342	891_5_55	599_27_1	858_6_1	2291_1_1	1343_6_10	191_36_1	702_6_79	43_6_1	65_4_1	179_36_1541	252_6_222	118_1_187	1775_6_1	22_4_9	1981_4_598	3430_5_152	1077_5_147	156_4_1	1735_4_201	2268_6_142	41_1_1	654_5_99	655_4_1875	2151_2_741	1396_27_349	505_5_29	1034_4_1	1602_6_44	200_6_788	453_6_1	249_5_1	2448_5_1	714_6_886	123_6_65	921_7_6	167_6_1	1959_5_37	1645_6_1	1042_2_103	901_6_330	780_3_6	48_6_1	905_7_52	33_7_63	1725_4_226	35_36_1	356_2_1
189_5_1	2658_6_511	113_6_334	891_5_64	599_27_1	858_6_1	2291_1_1	1343_6_7	191_36_1	702_6_84	43_6_1	65_4_1	179_36_1552	252_6_231	118_1_205	1775_6_1	22_4_5	1981_4_619	3430_5_145	1077_5_150	156_4_1	1735_4_205	2268_6_143	41_1_1	654_5_106	655_4_1825	2151_2_662	1396_27_351	505_5_31	1034_4_1	1602_6_31	200_6_867	453_6_1	249_5_1	2448_5_1	714_6_885	123_6_60	921_7_9	167_6_1	1959_5_25	1645_6_1	1042_2_89	901_6_331	780_3_6	48_6_1	905_7_43	33_7_70	1725_4_206	35_36_1	356_2_1
189_5_1	2658_6_489	113_6_369	891_5_47	599_27_1	858_6_1	2291_1_1	1343_6_8	191_36_1	702_6_83	43_6_1	65_4_1	179_36_1546	252_6_237	118_1_184	1775_6_1	22_4_5	1981_4_613	3430_5_146	1077_5_150	156_4_1	1735_4_214	2268_6_154	41_1_1	654_5_126	655_4_1802	2151_2_630	1396_27_342	505_5_27	1034_4_1	1602_6_30	200_6_862	453_6_1	249_5_1	2448_5_1	714_6_905	123_6_57	921_7_14	167_6_1	1959_5_34	1645_6_1	1042_2_93	901_6_319	780_3_1	48_6_1	905_7_47	33_7_69	1725_4_205	35_36_1	356_2_1
189_5_1	2658_6_485	113_6_386	891_5_41	599_27_1	858_6_1	2291_1_1	1343_6_6	191_36_1	702_6_85	43_6_1	65_4_1	179_36_1541	252_6_251	118_1_202	1775_6_1	22_4_4	1981_4_618	3430_5_153	1077_5_151	156_4_1	1735_4_203	2268_6_151	41_1_1	654_5_120	655_4_1839	2151_2_619	1396_27_329	505_5_36	1034_4_1	1602_6_38	200_6_840	453_6_1	249_5_1	2448_5_1	714_6_891	123_6_51	921_7_15	167_6_1	1959_5_34	1645_6_1	1042_2_99	901_6_326	780_3_3	48_6_1	905_7_49	33_7_60	1725_4_210	35_36_1	356_2_1
189_5_1	2658_6_475	113_6_345	891_5_39	599_27_1	858_6_1	2291_1_1	1343_6_8	191_36_1	702_6_91	43_6_1	65_4_1	179_36_1552	252_6_268	118_1_190	1775_6_1	22_4_7	1981_4_572	3430_5_147	1077_5_162	156_4_1	1735_4_210	2268_6_170	41_1_1	654_5_137	655_4_1805	2151_2_617	1396_27_340	505_5_33	1034_4_1	1602_6_28	200_6_858	453_6_1	249_5_1	2448_5_1	714_6_877	123_6_58	921_7_7	167_6_1	1959_5_28	1645_6_1	1042_2_96	901_6_320	780_3_4	48_6_1	905_7_54	33_7_56	1725_4_238	35_36_1	356_2_1
189_5_1	2658_6_495	113_6_371	891_5_33	599_27_1	858_6_1	2291_1_1	1343_6_11	191_36_1	702_6_90	43_6_1	65_4_1	179_36_1552	252_6_263	118_1_189	1775_6_1	22_4_8	1981_4_569	3430_5_148	1077_5_163	156_4_1	1735_4_188	2268_6_155	41_1_1	654_5_133	655_4_1825	2151_2_588	1396_27_332	505_5_26	1034_4_1	1602_6_29	200_6_830	453_6_1	249_5_1	2448_5_1	714_6_894	123_6_54	921_7_4	167_6_1	1959_5_27	1645_6_1	1042_2_104	901_6_342	780_3_2	48_6_1	905_7_52	33_7_49	1725_4_242	35_36_1	356_2_1
189_5_1	2658_6_466	113_6_360	891_5_35	599_27_1	858_6_1	2291_1_1	1343_6_9	191_36_1	702_6_97	43_6_1	65_4_1	179_36_1596	252_6_269	118_1_180	1775_6_1	22_4_6	1981_4_530	3430_5_158	1077_5_176	156_4_1	1735_4_186	2268_6_163	41_1_1	654_5_140	655_4_1829	2151_2_599	1396_27_311	505_5_37	1034_4_1	1602_6_24	200_6_842	453_6_1	249_5_1	2448_5_1	714_6_845	123_6_55	921_7_6	167_6_1	1959_5_24	1645_6_1	1042_2_121	901_6_343	780_3_4	48_6_1	905_7_47	33_7_55	1725_4_260	35_36_1	356_2_1
189_5_1	2658_6_464	113_6_379	891_5_22	599_27_1	858_6_1	2291_1_1	1343_6_14	191_36_1	702_6_102	43_6_1	65_4_1	179_36_1598	252_6_256	118_1_161	1775_6_1	22_4_9	1981_4_514	3430_5_148	1077_5_188	156_4_1	1735_4_198	2268_6_177	41_1_1	654_5_132	655_4_1860	2151_2_570	1396_27_303	505_5_35	1034_4_1	1602_6_35	200_6_839	453_6_1	2448_5_1	714_6_873	123_6_72	921_7_3	167_6_1	1959_5_28	1645_6_1	1042_2_143	901_6_322	249_5_1	48_6_1	905_7_48	33_7_44	1725_4_257	35_36_1	356_2_1	3843_1_43
189_5_1	2658_6_471	113_6_361	891_5_21	599_27_1	858_6_1	2291_1_1	1343_6_15	191_36_1	702_6_87	43_6_1	65_4_1	179_36_1581	252_6_288	118_1_160	1775_6_1	22_4_8	1981_4_483	3430_5_135	1077_5_200	156_4_1	1735_4_207	2268_6_185	41_1_1	654_5_137	655_4_1902	2151_2_592	1396_27_274	505_5_37	1034_4_1	1602_6_37	200_6_845	453_6_1	2448_5_1	714_6_860	123_6_74	921_7_8	167_6_1	1959_5_23	1645_6_1	1042_2_140	901_6_340	249_5_1	48_6_1	905_7_47	33_7_46	1725_4_268	35_36_1	356_2_1	3843_1_41
189_5_1	2658_6_492	113_6_380	891_5_20	599_27_1	858_6_1	2291_1_1	1343_6_13	191_36_1	702_6_79	43_6_1	65_4_1	179_36_1594	252_6_300	118_1_164	1775_6_1	22_4_5	1981_4_461	3430_5_134	1077_5_229	156_4_1	1735_4_193	2268_6_191	41_1_1	654_5_139	655_4_1845	2151_2_547	1396_27_315	505_5_35	1034_4_1	1602_6_36	200_6_879	453_6_1	2448_5_1	714_6_852	123_6_85	921_7_11	167_6_1	1959_5_20	1645_6_1	1042_2_136	901_6_330	249_5_1	48_6_1	905_7_37	33_7_32	1725_4_250	35_36_1	356_2_1	3843_1_37
189_5_1	2658_6_465	113_6_385	891_5_18	599_27_1	858_6_1	2291_1_1	1343_6_8	191_36_1	702_6_81	43_6_1	65_4_1	179_36_1578	252_6_297	118_1_139	1775_6_1	22_4_6	1981_4_427	3430_5_130	1077_5_227	156_4_1	1735_4_189	2268_6_203	41_1_1	654_5_131	655_4_1901	2151_2_530	1396_27_361	505_5_41	1034_4_1	1602_6_33	200_6_881	453_6_1	2448_5_1	714_6_881	123_6_91	921_7_5	167_6_1	1959_5_31	1645_6_1	1042_2_125	901_6_335	249_5_1	48_6_1	905_7_37	33_7_41	1725_4_274	35_36_1	356_2_1	3843_1_33
189_5_1	2658_6_476	113_6_403	891_5_16	599_27_1	858_6_1	2291_1_1	1343_6_12	191_36_1	702_6_77	43_6_1	65_4_1	179_36_1572	252_6_296	118_1_143	1775_6_1	22_4_5	1981_4_448	3430_5_131	1077_5_238	156_4_1	1735_4_180	2268_6_190	41_1_1	654_5_125	655_4_1881	2151_2_519	1396_27_373	505_5_39	1034_4_1	1602_6_31	200_6_874	453_6_1	2448_5_1	714_6_867	123_6_91	921_7_5	167_6_1	1959_5_21	1645_6_1	1042_2_118	901_6_329	249_5_1	48_6_1	905_7_38	33_7_39	1725_4_270	35_36_1	356_2_1	3843_1_38
189_5_1	2658_6_464	113_6_409	891_5_20	599_27_1	858_6_1	2291_1_1	1343_6_10	191_36_1	702_6_91	43_6_1	65_4_1	179_36_1558	252_6_315	118_1_133	1775_6_1	22_4_7	1981_4_448	3430_5_139	1077_5_214	156_4_1	1735_4_187	2268_6_183	41_1_1	654_5_123	655_4_1836	2151_2_476	1396_27_364	505_5_31	1034_4_1	1602_6_34	200_6_923	453_6_1	2448_5_1	714_6_888	123_6_124	921_7_5	167_6_1	1959_5_27	1645_6_1	1042_2_96	901_6_335	249_5_1	48_6_1	905_7_42	33_7_33	1725_4_282	35_36_1	356_2_1	3843_1_27
189_5_1	2658_6_445	113_6_391	891_5_17	599_27_1	858_6_1	2291_1_1	1343_6_13	191_36_1	702_6_92	43_6_1	65_4_1	179_36_1537	252_6_319	118_1_153	1775_6_1	22_4_9	1981_4_445	3430_5_135	1077_5_216	156_4_1	1735_4_196	2268_6_169	41_1_1	654_5_121	655_4_1856	2151_2_466	1396_27_346	505_5_30	1034_4_1	1602_6_43	200_6_906	453_6_1	2448_5_1	714_6_923	123_6_119	921_7_3	167_6_1	1959_5_26	1645_6_1	1042_2_81	901_6_334	249_5_1	48_6_1	905_7_32	33_7_29	1725_4_290	35_36_1	356_2_1	3843_1_31
189_5_1	2658_6_459	113_6_383	891_5_16	599_27_1	858_6_1	2291_1_1	1343_6_16	191_36_1	702_6_100	43_6_1	65_4_1	179_36_1530	252_6_315	118_1_128	1775_6_1	22_4_8	1981_4_438	3430_5_157	1077_5_204	156_4_1	1735_4_177	2268_6_204	41_1_1	654_5_120	655_4_1843	2151_2_520	1396_27_306	505_5_26	1034_4_1	1602_6_42	200_6_923	453_6_1	2448_5_1	714_6_897	123_6_120	921_7_2	167_6_1	1959_5_15	1645_6_1	1042_2_73	901_6_356	249_5_1	48_6_1	905_7_32	33_7_37	1725_4_306	35_36_1	356_2_1	3843_1_28
189_5_1	2658_6_452	113_6_378	891_5_7	599_27_1	858_6_1	2291_1_1	1343_6_13	191_36_1	702_6_107	43_6_1	65_4_1	179_36_1530	252_6_334	118_1_122	1775_6_1	22_4_3	1981_4_467	3430_5_143	1077_5_204	156_4_1	1735_4_180	2268_6_187	41_1_1	654_5_124	655_4_1820	2151_2_535	1396_27_317	505_5_34	1034_4_1	1602_6_41	200_6_912	453_6_1	2448_5_1	714_6_907	123_6_125	921_7_2	167_6_1	1959_5_22	1645_6_1	1042_2_78	901_6_367	249_5_1	48_6_1	905_7_38	33_7_34	1725_4_303	35_36_1	356_2_1	3843_1_31
189_5_1	2658_6_465	113_6_394	891_5_7	599_27_1	858_6_1	2291_1_1	1343_6_11	191_36_1	702_6_96	43_6_1	65_4_1	179_36_1514	252_6_310	118_1_121	1775_6_1	22_4_4	1981_4_446	3430_5_155	1077_5_215	156_4_1	1735_4_180	2268_6_209	41_1_1	654_5_109	655_4_1882	2151_2_530	1396_27_290	505_5_40	1034_4_1	1602_6_43	200_6_880	453_6_1	2448_5_1	714_6_936	123_6_123	921_7_3	167_6_1	1959_5_22	1645_6_1	1042_2_94	901_6_371	249_5_1	48_6_1	905_7_26	33_7_31	1725_4_306	35_36_1	356_2_1	3843_1_33
189_5_1	2658_6_466	113_6_389	891_5_8	599_27_1	858_6_1	2291_1_1	1343_6_8	191_36_1	702_6_101	43_6_1	65_4_1	179_36_1500	252_6_303	118_1_114	1775_6_1	22_4_6	1981_4_457	3430_5_141	1077_5_211	156_4_1	1735_4_184	2268_6_220	41_1_1	654_5_109	655_4_1851	2151_2_512	1396_27_282	505_5_38	1034_4_1	1602_6_38	200_6_928	453_6_1	2448_5_1	714_6_938	123_6_144	921_7_1	167_6_1	1959_5_16	1645_6_1	1042_2_97	901_6_377	249_5_1	48_6_1	905_7_29	33_7_27	1725_4_301	35_36_1	356_2_1	3843_1_41
189_5_1	2658_6_444	113_6_412	891_5_8	599_27_1	858_6_1	2291_1_1	1343_6_9	191_36_1	702_6_100	43_6_1	65_4_1	179_36_1525	252_6_295	118_1_135	1775_6_1	22_4_13	1981_4_466	3430_5_150	1077_5_215	156_4_1	1735_4_190	2268_6_207	41_1_1	654_5_97	655_4_1859	2151_2_489	1396_27_258	505_5_39	1034_4_1	1602_6_47	200_6_909	453_6_1	2448_5_1	714_6_998	123_6_153	921_7_1	167_6_1	1959_5_17	1645_6_1	1042_2_84	901_6_354	249_5_1	48_6_1	905_7_24	33_7_29	1725_4_309	35_36_1	356_2_1	3843_1_40
189_5_1	2658_6_467	113_6_409	891_5_3	599_27_1	858_6_1	2291_1_1	1343_6_10	191_36_1	702_6_92	43_6_1	65_4_1	179_36_1502	252_6_279	118_1_112	1775_6_1	22_4_7	1981_4_472	3430_5_154	1077_5_213	156_4_1	1735_4_172	2268_6_238	41_1_1	654_5_102	655_4_1863	2151_2_512	1396_27_265	505_5_40	1034_4_1	1602_6_53	200_6_940	453_6_1	2448_5_1	714_6_1004	123_6_154	167_6_1	1959_5_16	1645_6_1	1042_2_84	901_6_362	249_5_1	48_6_1	905_7_35	33_7_30	1725_4_289	35_36_1	356_2_1	3843_1_27	350_5_1
189_5_1	2658_6_452	113_6_414	156_4_1	599_27_1	858_6_1	2291_1_1	1343_6_10	191_36_1	702_6_112	43_6_1	65_4_1	179_36_1477	252_6_293	118_1_119	1775_6_1	22_4_7	1981_4_467	3430_5_162	1077_5_193	1735_4_157	2268_6_243	41_1_1	654_5_97	655_4_1877	2151_2_548	1396_27_265	505_5_43	1034_4_1	1602_6_44	200_6_921	453_6_1	2448_5_1	714_6_969	123_6_167	167_6_1	1959_5_16	1645_6_1	1042_2_81	901_6_364	249_5_1	48_6_1	905_7_47	33_7_26	1725_4_294	35_36_1	356_2_1	3843_1_25	350_5_1	510_5_537
189_5_1	2658_6_472	113_6_418	156_4_1	599_27_1	858_6_1	2291_1_1	1343_6_10	191_36_1	702_6_119	43_6_1	65_4_1	179_36_1493	252_6_299	118_1_128	1775_6_1	22_4_6	1981_4_472	3430_5_156	1077_5_187	1735_4_152	2268_6_243	41_1_1	654_5_108	655_4_1870	2151_2_582	1396_27_248	505_5_44	1034_4_1	1602_6_37	200_6_889	453_6_1	2448_5_1	714_6_951	123_6_139	167_6_1	1959_5_15	1645_6_1	1042_2_68	901_6_381	249_5_1	48_6_1	905_7_51	33_7_37	1725_4_313	35_36_1	356_2_1	3843_1_35	350_5_1	510_5_536
189_5_1	2658_6_454	113_6_435	156_4_1	599_27_1	858_6_1	2291_1_1	1343_6_8	191_36_1	702_6_119	43_6_1	65_4_1	179_36_1494	252_6_309	118_1_114	1775_6_1	22_4_5	1981_4_454	3430_5_163	1077_5_178	1735_4_143	2268_6_270	41_1_1	654_5_97	655_4_1911	2151_2_606	1396_27_248	505_5_49	1034_4_1	1602_6_42	200_6_886	453_6_1	2448_5_1	714_6_921	123_6_161	167_6_1	1959_5_13	1645_6_1	1042_2_66	901_6_359	249_5_1	48_6_1	905_7_58	33_7_41	1725_4_336	35_36_1	356_2_1	3843_1_25	350_5_1	510_5_506
189_5_1	2658_6_451	113_6_430	156_4_1	599_27_1	858_6_1	2291_1_1	1343_6_2	191_36_1	702_6_131	43_6_1	65_4_1	179_36_1478	252_6_324	118_1_126	1775_6_1	22_4_4	1981_4_514	3430_5_169	1077_5_189	1735_4_150	2268_6_279	41_1_1	654_5_89	655_4_1872	2151_2_610	1396_27_263	505_5_45	1034_4_1	1602_6_34	200_6_884	453_6_1	2448_5_1	714_6_928	123_6_155	167_6_1	1959_5_13	1645_6_1	1042_2_72	901_6_341	249_5_1	48_6_1	905_7_49	33_7_40	1725_4_320	35_36_1	356_2_1	3843_1_25	350_5_1	510_5_484
189_5_1	2658_6_438	113_6_465	156_4_1	599_27_1	858_6_1	2291_1_1	1343_6_4	191_36_1	702_6_150	43_6_1	65_4_1	179_36_1506	252_6_317	118_1_107	1775_6_1	22_4_8	1981_4_519	3430_5_190	1077_5_187	1735_4_156	2268_6_299	41_1_1	654_5_97	655_4_1807	2151_2_590	1396_27_257	505_5_42	1034_4_1	1602_6_41	200_6_901	453_6_1	2448_5_1	714_6_964	123_6_154	167_6_1	1959_5_13	1645_6_1	1042_2_63	901_6_342	249_5_1	48_6_1	905_7_41	33_7_35	1725_4_301	35_36_1	356_2_1	3843_1_17	350_5_1	510_5_493
189_5_1	2658_6_402	113_6_497	156_4_1	599_27_1	858_6_1	2291_1_1	1343_6_5	191_36_1	702_6_130	43_6_1	65_4_1	179_36_1496	252_6_310	118_1_102	1775_6_1	22_4_8	1981_4_528	3430_5_176	1077_5_209	1735_4_131	2268_6_313	41_1_1	654_5_101	655_4_1810	2151_2_562	1396_27_272	505_5_38	1034_4_1	1602_6_44	200_6_903	453_6_1	2448_5_1	714_6_981	123_6_163	167_6_1	1959_5_9	1645_6_1	1042_2_54	901_6_347	249_5_1	48_6_1	905_7_33	33_7_39	1725_4_301	35_36_1	356_2_1	3843_1_14	350_5_1	510_5_489
189_5_1	2658_6_413	113_6_494	156_4_1	599_27_1	858_6_1	2291_1_1	1343_6_6	191_36_1	702_6_140	43_6_1	65_4_1	179_36_1430	252_6_339	118_1_105	1775_6_1	22_4_7	1981_4_556	3430_5_162	1077_5_203	1735_4_125	2268_6_306	41_1_1	654_5_98	655_4_1885	2151_2_547	1396_27_280	505_5_43	1034_4_1	1602_6_42	200_6_904	453_6_1	2448_5_1	714_6_968	123_6_147	167_6_1	1959_5_15	1645_6_1	1042_2_40	901_6_350	249_5_1	48_6_1	905_7_28	33_7_38	1725_4_290	35_36_1	356_2_1	3843_1_21	350_5_1	510_5_508
189_5_1	2658_6_405	113_6_501	156_4_1	599_27_1	858_6_1	2291_1_1	1343_6_4	191_36_1	702_6_145	43_6_1	65_4_1	179_36_1439	252_6_326	118_1_89	1775_6_1	22_4_7	1981_4_549	3430_5_154	1077_5_223	1735_4_127	2268_6_323	41_1_1	654_5_109	655_4_1893	2151_2_537	1396_27_302	505_5_39	1034_4_1	1602_6_57	200_6_891	453_6_1	2448_5_1	714_6_960	123_6_156	167_6_1	1959_5_12	1645_6_1	1042_2_36	901_6_320	249_5_1	48_6_1	905_7_33	33_7_33	1725_4_267	35_36_1	356_2_1	3843_1_21	350_5_1	510_5_515
189_5_1	2658_6_399	113_6_549	156_4_1	599_27_1	858_6_1	2291_1_1	1343_6_5	191_36_1	702_6_158	43_6_1	65_4_1	179_36_1377	252_6_312	118_1_99	1775_6_1	22_4_8	1981_4_536	3430_5_153	1077_5_218	1735_4_111	2268_6_308	41_1_1	654_5_117	655_4_1927	2151_2_532	1396_27_286	505_5_38	1034_4_1	1602_6_57	200_6_887	453_6_1	2448_5_1	714_6_993	123_6_151	167_6_1	1959_5_14	1645_6_1	1042_2_32	901_6_334	249_5_1	48_6_1	905_7_30	33_7_31	1725_4_268	35_36_1	356_2_1	3843_1_32	350_5_1	510_5_499
189_5_1	2658_6_376	113_6_550	156_4_1	599_27_1	858_6_1	2291_1_1	1343_6_4	191_36_1	702_6_170	43_6_1	65_4_1	179_36_1423	252_6_294	118_1_97	1775_6_1	22_4_5	1981_4_506	3430_5_154	1077_5_211	1735_4_121	2268_6_317	41_1_1	654_5_124	655_4_1901	2151_2_508	1396_27_305	505_5_49	1034_4_1	1602_6_67	200_6_898	453_6_1	2448_5_1	714_6_1015	123_6_134	167_6_1	1959_5_9	1645_6_1	1042_2_30	901_6_328	249_5_1	48_6_1	905_7_38	33_7_31	1725_4_253	35_36_1	356_2_1	3843_1_21	350_5_1	510_5_517
189_5_1	2658_6_386	113_6_575	156_4_1	599_27_1	858_6_1	2291_1_1	1343_6_2	191_36_1	702_6_148	43_6_1	65_4_1	179_36_1453	252_6_273	118_1_87	1775_6_1	22_4_8	1981_4_557	3430_5_163	1077_5_243	1735_4_116	2268_6_318	41_1_1	654_5_113	655_4_1904	2151_2_486	1396_27_313	505_5_46	1034_4_1	1602_6_71	200_6_891	453_6_1	2448_5_1	714_6_946	123_6_132	167_6_1	1959_5_9	1645_6_1	1042_2_34	901_6_311	249_5_1	48_6_1	905_7_34	33_7_36	1725_4_221	35_36_1	356_2_1	3843_1_27	350_5_1	510_5_519
189_5_1	2658_6_397	113_6_543	156_4_1	599_27_1	858_6_1	2291_1_1	1343_6_1	191_36_1	702_6_163	43_6_1	65_4_1	179_36_1421	252_6_283	118_1_101	1775_6_1	22_4_4	1981_4_548	3430_5_163	1077_5_258	1735_4_108	2268_6_301	41_1_1	654_5_107	655_4_1925	2151_2_484	1396_27_293	505_5_61	1034_4_1	1602_6_70	200_6_878	453_6_1	2448_5_1	714_6_958	123_6_144	167_6_1	1959_5_13	1645_6_1	1042_2_31	901_6_318	249_5_1	48_6_1	905_7_48	33_7_34	1725_4_251	35_36_1	356_2_1	3843_1_26	350_5_1	510_5_505
189_5_1	2658_6_385	113_6_564	156_4_1	599_27_1	858_6_1	2291_1_1	1343_6_2	191_36_1	702_6_148	43_6_1	65_4_1	179_36_1423	252_6_298	118_1_96	1775_6_1	22_4_4	1981_4_604	3430_5_180	1077_5_247	1735_4_102	2268_6_302	41_1_1	654_5_116	655_4_1929	2151_2_504	1396_27_274	505_5_61	1034_4_1	1602_6_77	200_6_870	453_6_1	2448_5_1	714_6_977	123_6_135	167_6_1	1959_5_15	1645_6_1	1042_2_24	901_6_336	249_5_1	48_6_1	905_7_30	33_7_40	1725_4_239	35_36_1	356_2_1	3843_1_24	350_5_1	510_5_481
189_5_1	2658_6_397	113_6_590	156_4_1	599_27_1	858_6_1	2291_1_1	1343_6_4	191_36_1	702_6_175	43_6_1	65_4_1	179_36_1396	252_6_304	118_1_99	1775_6_1	22_4_5	1981_4_561	3430_5_184	1077_5_259	1735_4_94	2268_6_287	41_1_1	654_5_108	655_4_1960	2151_2_510	1396_27_237	505_5_55	1034_4_1	1602_6_86	200_6_872	453_6_1	2448_5_1	714_6_935	123_6_137	167_6_1	1959_5_12	1645_6_1	1042_2_25	901_6_328	249_5_1	48_6_1	905_7_38	33_7_39	1725_4_251	35_36_1	356_2_1	3843_1_15	350_5_1	510_5_482
189_5_1	2658_6_396	113_6_575	156_4_1	599_27_1	858_6_1	2291_1_1	1343_6_5	191_36_1	702_6_171	43_6_1	65_4_1	179_36_1390	252_6_298	118_1_103	1775_6_1	22_4_2	1981_4_571	3430_5_163	1077_5_260	1735_4_95	2268_6_287	41_1_1	654_5_102	655_4_1939	2151_2_503	1396_27_244	505_5_59	1034_4_1	1602_6_83	200_6_861	453_6_1	2448_5_1	714_6_970	123_6_139	167_6_1	1959_5_13	1645_6_1	1042_2_22	901_6_363	249_5_1	48_6_1	905_7_28	33_7_48	1725_4_259	35_36_1	356_2_1	3843_1_8	350_5_1	510_5_519
189_5_1	2658_6_373	113_6_589	156_4_1	599_27_1	858_6_1	2291_1_1	1343_6_5	191_36_1	702_6_171	43_6_1	65_4_1	179_36_1374	252_6_284	118_1_102	1775_6_1	22_4_5	1981_4_583	3430_5_166	1077_5_238	1735_4_99	2268_6_281	41_1_1	654_5_118	655_4_2018	2151_2_467	1396_27_251	505_5_52	1034_4_1	1602_6_98	200_6_868	453_6_1	2448_5_1	714_6_1000	123_6_128	167_6_1	1959_5_10	1645_6_1	1042_2_12	901_6_355	249_5_1	48_6_1	905_7_24	33_7_45	1725_4_256	35_36_1	356_2_1	3843_1_7	350_5_1	510_5_494
189_5_1	2658_6_410	113_6_595	156_4_1	599_27_1	858_6_1	2291_1_1	1343_6_4	191_36_1	702_6_179	43_6_1	65_4_1	179_36_1365	252_6_302	118_1_115	1775_6_1	22_4_3	1981_4_604	3430_5_184	1077_5_252	1735_4_96	2268_6_271	41_1_1	654_5_110	655_4_1952	2151_2_490	1396_27_208	505_5_45	1034_4_1	1602_6_96	200_6_839	453_6_1	2448_5_1	714_6_990	123_6_125	167_6_1	1959_5_13	1645_6_1	1042_2_14	901_6_368	249_5_1	48_6_1	905_7_28	33_7_42	1725_4_248	35_36_1	356_2_1	3843_1_3	350_5_1	510_5_502
189_5_1	2658_6_394	113_6_546	156_4_1	599_27_1	858_6_1	2291_1_1	1343_6_6	191_36_1	702_6_187	43_6_1	65_4_1	179_36_1423	252_6_300	118_1_88	1775_6_1	22_4_7	1981_4_588	3430_5_187	1077_5_269	1735_4_105	2268_6_260	41_1_1	654_5_107	655_4_1933	2151_2_462	1396_27_185	505_5_55	1034_4_1	1602_6_109	200_6_876	453_6_1	2448_5_1	714_6_995	123_6_115	167_6_1	1959_5_10	1645_6_1	1042_2_9	901_6_353	249_5_1	48_6_1	905_7_28	33_7_51	1725_4_250	35_36_1	356_2_1	3843_1_2	350_5_1	510_5_501
189_5_1	2658_6_409	113_6_558	156_4_1	599_27_1	858_6_1	2291_1_1	1343_6_12	191_36_1	702_6_186	43_6_1	65_4_1	179_36_1397	252_6_302	118_1_104	1775_6_1	22_4_4	1981_4_611	3430_5_178	1077_5_255	1735_4_102	2268_6_268	41_1_1	654_5_101	655_4_1941	2151_2_468	1396_27_205	505_5_48	1034_4_1	1602_6_101	200_6_873	453_6_1	2448_5_1	714_6_1008	123_6_104	167_6_1	1959_5_9	1645_6_1	1042_2_6	901_6_357	249_5_1	48_6_1	905_7_32	33_7_44	1725_4_236	35_36_1	356_2_1	3843_1_2	350_5_1	510_5_506
189_5_1	2658_6_463	113_6_539	156_4_1	599_27_1	858_6_1	1343_6_7	191_36_1	702_6_195	43_6_1	65_4_1	179_36_1349	252_6_315	118_1_108	1775_6_1	22_4_2	1981_4_613	3430_5_201	1077_5_255	1735_4_117	2268_6_293	41_1_1	654_5_102	655_4_1924	2151_2_475	1396_27_231	505_5_34	1034_4_1	1602_6_82	200_6_852	453_6_1	2448_5_1	714_6_1009	123_6_118	167_6_1	1959_5_8	1645_6_1	1042_2_5	901_6_332	249_5_1	48_6_1	905_7_36	33_7_47	1725_4_233	35_36_1	356_2_1	350_5_1	510_5_506	373_6_1	501_6_1
189_5_1	2658_6_425	113_6_541	156_4_1	599_27_1	858_6_1	1343_6_2	191_36_1	702_6_210	43_6_1	65_4_1	179_36_1372	252_6_344	118_1_90	1775_6_1	22_4_3	1981_4_627	3430_5_203	1077_5_271	1735_4_123	2268_6_283	41_1_1	654_5_96	655_4_1979	2151_2_466	1396_27_238	505_5_38	1034_4_1	1602_6_99	200_6_843	453_6_1	2448_5_1	714_6_990	123_6_106	167_6_1	1959_5_6	1645_6_1	1042_2_5	901_6_318	249_5_1	48_6_1	905_7_39	33_7_39	1725_4_257	35_36_1	356_2_1	350_5_1	510_5_505	373_6_1	501_6_1
189_5_1	2658_6_427	113_6_583	156_4_1	599_27_1	858_6_1	1343_6_2	191_36_1	702_6_209	43_6_1	65_4_1	179_36_1393	252_6_345	118_1_92	1775_6_1	22_4_4	1981_4_613	3430_5_207	1077_5_268	1735_4_128	2268_6_287	41_1_1	654_5_91	655_4_1994	2151_2_457	1396_27_234	505_5_28	1034_4_1	1602_6_90	200_6_846	453_6_1	2448_5_1	714_6_977	123_6_114	167_6_1	1959_5_6	1645_6_1	1042_2_8	901_6_319	249_5_1	48_6_1	905_7_45	33_7_31	1725_4_235	35_36_1	356_2_1	350_5_1	510_5_501	373_6_1	501_6_1
189_5_1	2658_6_437	113_6_548	156_4_1	599_27_1	858_6_1	1343_6_1	191_36_1	702_6_207	43_6_1	65_4_1	179_36_1420	252_6_354	118_1_97	1775_6_1	22_4_1	1981_4_580	3430_5_202	1077_5_248	1735_4_130	2268_6_290	41_1_1	654_5_93	655_4_1948	2151_2_539	1396_27_227	505_5_32	1034_4_1	1602_6_103	200_6_839	453_6_1	2448_5_1	714_6_1023	123_6_102	167_6_1	1959_5_3	1645_6_1	1042_2_8	901_6_342	249_5_1	48_6_1	905_7_33	33_7_28	1725_4_252	35_36_1	356_2_1	350_5_1	510_5_483	373_6_1	501_6_1
189_5_1	1602_6_100	113_6_506	156_4_1	599_27_1	858_6_1	453_6_1	191_36_1	702_6_229	43_6_1	2658_6_447	65_4_1	179_36_1397	252_6_358	118_1_84	1775_6_1	22_4_1	1981_4_598	3430_5_217	1077_5_239	1735_4_122	2268_6_271	41_1_1	654_5_101	655_4_1982	2151_2_594	1396_27_240	505_5_28	1034_4_1	501_6_1	200_6_874	2448_5_1	714_6_997	123_6_100	167_6_1	249_5_1	1645_6_1	1042_2_11	901_6_315	48_6_1	905_7_50	33_7_23	1725_4_230	35_36_1	356_2_1	350_5_1	510_5_463	373_6_1	1458_5_216	1112_6_181
189_5_1	1602_6_89	113_6_552	156_4_1	599_27_1	858_6_1	453_6_1	191_36_1	702_6_189	43_6_1	2658_6_442	65_4_1	179_36_1403	252_6_357	118_1_79	1775_6_1	22_4_1	1981_4_607	3430_5_214	1077_5_223	1735_4_117	2268_6_297	41_1_1	654_5_88	655_4_1942	2151_2_630	1396_27_242	505_5_22	1034_4_1	501_6_1	200_6_877	2448_5_1	714_6_993	123_6_104	167_6_1	249_5_1	1645_6_1	1042_2_9	901_6_313	48_6_1	905_7_46	33_7_23	1725_4_220	35_36_1	356_2_1	350_5_1	510_5_459	373_6_1	1458_5_214	1112_6_194
189_5_1	1602_6_95	113_6_508	156_4_1	599_27_1	858_6_1	453_6_1	191_36_1	702_6_171	43_6_1	2658_6_472	65_4_1	179_36_1411	252_6_371	118_1_59	1775_6_1	48_6_1	1981_4_607	3430_5_219	1077_5_209	1735_4_106	2268_6_298	41_1_1	654_5_97	655_4_1983	2151_2_652	1396_27_231	505_5_18	1034_4_1	501_6_1	200_6_861	2448_5_1	714_6_1022	123_6_92	167_6_1	249_5_1	1645_6_1	1042_2_8	901_6_320	905_7_39	33_7_14	1725_4_224	35_36_1	356_2_1	350_5_1	510_5_460	373_6_1	1458_5_197	1112_6_176	1001_6_135
189_5_1	1602_6_88	113_6_512	156_4_1	599_27_1	858_6_1	453_6_1	191_36_1	702_6_193	43_6_1	2658_6_495	65_4_1	179_36_1412	252_6_390	118_1_62	1775_6_1	48_6_1	1981_4_615	3430_5_210	1077_5_212	1735_4_113	2268_6_281	41_1_1	654_5_100	655_4_1982	2151_2_645	1396_27_221	505_5_23	1034_4_1	501_6_1	200_6_883	2448_5_1	714_6_1020	123_6_88	167_6_1	249_5_1	1645_6_1	1042_2_5	901_6_314	905_7_35	33_7_13	1725_4_219	35_36_1	356_2_1	350_5_1	510_5_423	373_6_1	1458_5_179	1112_6_180	1001_6_140
189_5_1	1602_6_79	113_6_470	156_4_1	599_27_1	858_6_1	453_6_1	191_36_1	702_6_166	43_6_1	2658_6_488	65_4_1	179_36_1451	252_6_396	118_1_62	1775_6_1	48_6_1	1981_4_617	3430_5_208	1077_5_214	1735_4_104	2268_6_266	41_1_1	654_5_105	655_4_1970	2151_2_693	1396_27_231	505_5_29	1034_4_1	501_6_1	200_6_879	2448_5_1	714_6_1013	123_6_102	167_6_1	249_5_1	1645_6_1	1042_2_5	901_6_331	905_7_39	33_7_12	1725_4_242	35_36_1	356_2_1	350_5_1	510_5_412	373_6_1	1458_5_167	1112_6_173	1001_6_139
189_5_1	1602_6_72	113_6_467	156_4_1	599_27_1	858_6_1	453_6_1	191_36_1	702_6_147	43_6_1	2658_6_459	65_4_1	179_36_1438	252_6_393	118_1_55	1775_6_1	48_6_1	1981_4_631	3430_5_206	1077_5_236	1735_4_96	2268_6_244	41_1_1	654_5_120	655_4_1974	2151_2_736	1396_27_230	505_5_39	1034_4_1	501_6_1	200_6_913	2448_5_1	714_6_1003	123_6_102	167_6_1	249_5_1	1645_6_1	1042_2_1	901_6_306	905_7_49	33_7_15	1725_4_258	35_36_1	356_2_1	350_5_1	510_5_396	373_6_1	1458_5_158	1112_6_167	1001_6_138
189_5_1	1602_6_52	113_6_467	156_4_1	599_27_1	858_6_1	453_6_1	191_36_1	702_6_138	43_6_1	2658_6_448	65_4_1	179_36_1402	252_6_389	118_1_58	1775_6_1	48_6_1	1981_4_647	3430_5_221	1077_5_215	1735_4_89	2268_6_234	41_1_1	654_5_119	655_4_1992	2151_2_783	1396_27_228	505_5_32	1034_4_1	501_6_1	200_6_932	2448_5_1	714_6_1003	123_6_114	167_6_1	249_5_1	1645_6_1	901_6_307	905_7_38	33_7_12	1725_4_236	35_36_1	350_5_1	510_5_398	373_6_1	1458_5_156	1112_6_162	1001_6_156	239_2_1
189_5_1	1602_6_52	113_6_484	156_4_1	599_27_1	858_6_1	453_6_1	191_36_1	702_6_123	43_6_1	2658_6_452	65_4_1	179_36_1371	252_6_401	118_1_39	1775_6_1	48_6_1	1981_4_673	3430_5_228	1077_5_227	1735_4_75	2268_6_217	41_1_1	654_5_144	655_4_1961	2151_2_806	1396_27_265	505_5_35	1034_4_1	501_6_1	200_6_952	2448_5_1	714_6_925	123_6_105	167_6_1	249_5_1	1645_6_1	901_6_315	905_7_38	33_7_17	1725_4_236	35_36_1	350_5_1	510_5_407	373_6_1	1458_5_169	1112_6_167	1001_6_139	239_2_1
189_5_1	1602_6_52	113_6_516	156_4_1	599_27_1	858_6_1	453_6_1	191_36_1	702_6_107	43_6_1	2658_6_457	65_4_1	179_36_1389	252_6_417	118_1_39	1775_6_1	48_6_1	1981_4_657	3430_5_230	1077_5_222	1735_4_77	2268_6_190	41_1_1	654_5_160	655_4_1990	2151_2_804	1396_27_253	505_5_34	1034_4_1	501_6_1	200_6_955	2448_5_1	714_6_903	123_6_101	167_6_1	249_5_1	1645_6_1	901_6_295	905_7_28	33_7_15	1725_4_243	35_36_1	350_5_1	510_5_420	373_6_1	1458_5_169	1112_6_181	1001_6_141	239_2_1
189_5_1	1602_6_43	113_6_471	156_4_1	599_27_1	858_6_1	453_6_1	191_36_1	702_6_96	43_6_1	2658_6_468	65_4_1	179_36_1352	252_6_428	118_1_32	1775_6_1	48_6_1	1981_4_657	3430_5_221	1077_5_222	1735_4_79	2268_6_190	41_1_1	654_5_155	655_4_2051	2151_2_770	1396_27_266	505_5_24	1034_4_1	501_6_1	200_6_981	2448_5_1	714_6_920	123_6_126	167_6_1	249_5_1	1645_6_1	901_6_301	905_7_30	33_7_20	1725_4_261	35_36_1	350_5_1	510_5_424	373_6_1	1458_5_144	1112_6_192	1001_6_129	239_2_1
189_5_1	1602_6_45	113_6_470	156_4_1	599_27_1	858_6_1	453_6_1	191_36_1	702_6_93	43_6_1	2658_6_463	65_4_1	179_36_1329	252_6_427	118_1_31	1775_6_1	48_6_1	1981_4_628	3430_5_231	1077_5_242	1735_4_75	2268_6_206	41_1_1	654_5_152	655_4_2051	2151_2_772	1396_27_268	505_5_33	1034_4_1	501_6_1	200_6_989	2448_5_1	714_6_897	123_6_115	167_6_1	249_5_1	1645_6_1	901_6_310	905_7_46	33_7_22	1725_4_278	35_36_1	350_5_1	510_5_414	373_6_1	1458_5_150	1112_6_179	1001_6_128	239_2_1
189_5_1	1602_6_30	113_6_464	156_4_1	599_27_1	858_6_1	453_6_1	191_36_1	702_6_89	43_6_1	2658_6_467	65_4_1	179_36_1312	252_6_428	118_1_31	1775_6_1	48_6_1	1981_4_636	3430_5_245	1077_5_230	1735_4_86	2268_6_201	41_1_1	654_5_157	655_4_2080	2151_2_777	1396_27_239	505_5_27	1034_4_1	501_6_1	200_6_981	2448_5_1	714_6_910	123_6_115	167_6_1	249_5_1	1645_6_1	901_6_282	905_7_44	33_7_17	1725_4_286	35_36_1	350_5_1	510_5_431	373_6_1	1458_5_153	1112_6_188	1001_6_123	239_2_1
189_5_1	1602_6_24	113_6_425	156_4_1	599_27_1	858_6_1	453_6_1	191_36_1	702_6_102	43_6_1	2658_6_484	65_4_1	179_36_1305	252_6_440	118_1_28	1775_6_1	48_6_1	1981_4_618	3430_5_243	1077_5_216	1735_4_86	2268_6_197	41_1_1	654_5_141	655_4_2086	2151_2_731	1396_27_271	505_5_32	1034_4_1	501_6_1	200_6_983	2448_5_1	714_6_920	123_6_112	167_6_1	249_5_1	1645_6_1	901_6_310	905_7_48	33_7_25	1725_4_292	35_36_1	350_5_1	510_5_443	373_6_1	1458_5_172	1112_6_177	1001_6_113	239_2_1
189_5_1	1602_6_19	113_6_421	156_4_1	599_27_1	858_6_1	453_6_1	191_36_1	702_6_84	43_6_1	2658_6_487	65_4_1	179_36_1362	252_6_441	118_1_17	1775_6_1	48_6_1	1981_4_630	3430_5_244	1077_5_238	1735_4_81	2268_6_201	41_1_1	654_5_155	655_4_2077	2151_2_695	1396_27_288	505_5_36	1034_4_1	501_6_1	200_6_956	2448_5_1	714_6_901	123_6_100	167_6_1	249_5_1	1645_6_1	901_6_284	905_7_58	33_7_14	1725_4_271	35_36_1	350_5_1	510_5_447	373_6_1	1458_5_175	1112_6_203	1001_6_121	239_2_1
189_5_1	1602_6_17	113_6_405	156_4_1	599_27_1	858_6_1	453_6_1	191_36_1	702_6_82	43_6_1	2658_6_526	65_4_1	179_36_1351	252_6_462	118_1_20	1775_6_1	48_6_1	1981_4_639	3430_5_231	1077_5_246	1735_4_86	2268_6_204	41_1_1	654_5_140	655_4_2083	2151_2_679	1396_27_320	505_5_22	1034_4_1	501_6_1	200_6_943	2448_5_1	714_6_852	123_6_102	167_6_1	249_5_1	1645_6_1	901_6_287	905_7_58	33_7_17	1725_4_290	35_36_1	350_5_1	510_5_453	373_6_1	1458_5_173	1112_6_211	1001_6_109	239_2_1
189_5_1	1602_6_24	113_6_390	156_4_1	599_27_1	858_6_1	453_6_1	191_36_1	702_6_71	43_6_1	2658_6_515	65_4_1	179_36_1376	252_6_443	118_1_23	1775_6_1	48_6_1	1981_4_645	3430_5_261	1077_5_280	1735_4_82	2268_6_198	41_1_1	654_5_148	655_4_2069	2151_2_633	1396_27_322	505_5_21	1034_4_1	501_6_1	200_6_922	2448_5_1	714_6_870	123_6_82	167_6_1	249_5_1	1645_6_1	901_6_271	905_7_53	33_7_16	1725_4_305	35_36_1	350_5_1	510_5_477	373_6_1	1458_5_182	1112_6_221	1001_6_104	239_2_1
189_5_1	1602_6_19	113_6_426	156_4_1	599_27_1	858_6_1	453_6_1	191_36_1	702_6_71	43_6_1	2658_6_524	65_4_1	179_36_1375	252_6_454	118_1_25	1775_6_1	48_6_1	1981_4_639	3430_5_262	1077_5_243	1735_4_87	2268_6_176	41_1_1	654_5_131	655_4_2103	2151_2_642	1396_27_311	505_5_15	1034_4_1	501_6_1	200_6_924	2448_5_1	714_6_848	123_6_83	167_6_1	249_5_1	1645_6_1	901_6_276	905_7_58	33_7_17	1725_4_303	35_36_1	350_5_1	510_5_482	373_6_1	1458_5_178	1112_6_209	1001_6_116	239_2_1
189_5_1	1602_6_18	113_6_440	156_4_1	599_27_1	858_6_1	453_6_1	191_36_1	702_6_74	43_6_1	2658_6_559	65_4_1	179_36_1370	252_6_432	118_1_22	1775_6_1	48_6_1	1981_4_624	3430_5_265	1077_5_248	1735_4_88	2268_6_175	41_1_1	654_5_147	655_4_2143	2151_2_616	1396_27_299	505_5_17	1034_4_1	501_6_1	200_6_905	2448_5_1	714_6_852	123_6_68	167_6_1	249_5_1	1645_6_1	901_6_290	905_7_52	33_7_18	1725_4_292	35_36_1	350_5_1	510_5_472	373_6_1	1458_5_179	1112_6_220	1001_6_126	239_2_1
189_5_1	1602_6_17	113_6_445	156_4_1	599_27_1	858_6_1	453_6_1	191_36_1	702_6_76	43_6_1	2658_6_532	65_4_1	179_36_1395	252_6_451	118_1_22	1775_6_1	48_6_1	1981_4_600	3430_5_285	1077_5_230	1735_4_91	2268_6_185	41_1_1	654_5_169	655_4_2136	2151_2_602	1396_27_273	505_5_19	1034_4_1	501_6_1	200_6_916	2448_5_1	714_6_849	123_6_63	167_6_1	249_5_1	1645_6_1	901_6_286	905_7_48	33_7_20	1725_4_297	35_36_1	350_5_1	510_5_477	373_6_1	1458_5_182	1112_6_225	1001_6_121	239_2_1
189_5_1	1602_6_12	113_6_448	156_4_1	599_27_1	858_6_1	453_6_1	191_36_1	702_6_71	43_6_1	2658_6_512	65_4_1	179_36_1328	252_6_446	118_1_24	1775_6_1	48_6_1	1981_4_643	3430_5_283	1077_5_227	1735_4_104	2268_6_204	41_1_1	654_5_165	655_4_2190	2151_2_569	1396_27_280	505_5_25	1034_4_1	501_6_1	200_6_908	2448_5_1	714_6_868	123_6_75	167_6_1	249_5_1	1645_6_1	901_6_269	905_7_50	33_7_30	1725_4_291	35_36_1	350_5_1	510_5_467	373_6_1	1458_5_190	1112_6_225	1001_6_111	239_2_1
189_5_1	1602_6_11	113_6_478	156_4_1	599_27_1	858_6_1	453_6_1	191_36_1	702_6_65	43_6_1	2658_6_547	65_4_1	179_36_1345	252_6_449	118_1_23	1775_6_1	48_6_1	1981_4_615	3430_5_280	1077_5_235	1735_4_105	2268_6_206	41_1_1	654_5_165	655_4_2160	2151_2_547	1396_27_278	505_5_30	1034_4_1	501_6_1	200_6_870	2448_5_1	714_6_882	123_6_65	167_6_1	249_5_1	1645_6_1	901_6_292	905_7_51	33_7_28	1725_4_294	35_36_1	350_5_1	510_5_452	373_6_1	1458_5_203	1112_6_222	1001_6_119	239_2_1
189_5_1	1602_6_5	113_6_505	156_4_1	599_27_1	858_6_1	453_6_1	191_36_1	702_6_64	43_6_1	2658_6_529	65_4_1	179_36_1355	252_6_441	118_1_29	1775_6_1	48_6_1	1981_4_644	3430_5_274	1077_5_209	1735_4_114	2268_6_201	41_1_1	654_5_168	655_4_2152	2151_2_573	1396_27_254	505_5_24	1034_4_1	501_6_1	200_6_868	2448_5_1	714_6_909	123_6_69	167_6_1	249_5_1	1645_6_1	901_6_287	905_7_52	33_7_30	1725_4_280	35_36_1	350_5_1	510_5_435	373_6_1	1458_5_218	1112_6_221	1001_6_119	239_2_1
189_5_1	1602_6_7	113_6_525	156_4_1	599_27_1	858_6_1	453_6_1	191_36_1	702_6_55	43_6_1	2658_6_520	65_4_1	179_36_1312	252_6_467	118_1_34	1775_6_1	48_6_1	1981_4_638	3430_5_283	1077_5_211	1735_4_114	2268_6_219	41_1_1	654_5_164	655_4_2126	2151_2_632	1396_27_235	505_5_27	1034_4_1	501_6_1	200_6_853	2448_5_1	714_6_891	123_6_63	167_6_1	249_5_1	1645_6_1	901_6_288	905_7_53	33_7_29	1725_4_294	35_36_1	350_5_1	510_5_431	373_6_1	1458_5_235	1112_6_223	1001_6_115	239_2_1
189_5_1	1602_6_5	113_6_493	156_4_1	599_27_1	858_6_1	453_6_1	191_36_1	702_6_55	43_6_1	2658_6_487	65_4_1	179_36_1322	252_6_469	118_1_39	1775_6_1	48_6_1	1981_4_615	3430_5_287	1077_5_243	1735_4_106	2268_6_249	41_1_1	654_5_170	655_4_2103	2151_2_687	1396_27_180	505_5_31	1034_4_1	501_6_1	200_6_840	2448_5_1	714_6_911	123_6_70	167_6_1	249_5_1	1645_6_1	901_6_289	905_7_37	33_7_35	1725_4_307	35_36_1	350_5_1	510_5_417	373_6_1	1458_5_247	1112_6_219	1001_6_122	239_2_1
189_5_1	1602_6_2	113_6_497	156_4_1	599_27_1	858_6_1	453_6_1	191_36_1	702_6_65	43_6_1	2658_6_489	65_4_1	179_36_1346	252_6_477	118_1_41	1775_6_1	48_6_1	1981_4_632	3430_5_296	1077_5_247	1735_4_87	2268_6_226	41_1_1	654_5_154	655_4_2106	2151_2_687	1396_27_163	505_5_32	1034_4_1	501_6_1	200_6_854	2448_5_1	714_6_892	123_6_70	167_6_1	249_5_1	1645_6_1	901_6_292	905_7_40	33_7_35	1725_4_321	35_36_1	350_5_1	510_5_405	373_6_1	1458_5_250	1112_6_226	1001_6_113	239_2_1
189_5_1	1602_6_1	113_6_487	156_4_1	599_27_1	858_6_1	453_6_1	191_36_1	702_6_66	43_6_1	2658_6_485	65_4_1	179_36_1353	252_6_481	118_1_43	1775_6_1	48_6_1	1981_4_633	3430_5_303	1077_5_233	1735_4_106	2268_6_237	41_1_1	654_5_153	655_4_2160	2151_2_650	1396_27_153	505_5_29	1034_4_1	501_6_1	200_6_860	2448_5_1	714_6_921	123_6_53	167_6_1	249_5_1	1645_6_1	901_6_294	905_7_29	33_7_37	1725_4_321	35_36_1	350_5_1	510_5_390	373_6_1	1458_5_246	1112_6_211	1001_6_109	239_2_1
189_5_1	2658_6_474	113_6_487	156_4_1	599_27_1	858_6_1	453_6_1	191_36_1	702_6_59	43_6_1	65_4_1	179_36_1364	252_6_519	118_1_51	1775_6_1	48_6_1	1981_4_614	3430_5_322	1077_5_226	1735_4_112	2268_6_235	41_1_1	654_5_168	655_4_2057	2151_2_643	1396_27_153	505_5_32	1034_4_1	501_6_1	200_6_918	2448_5_1	714_6_913	123_6_66	167_6_1	249_5_1	1645_6_1	901_6_290	905_7_23	33_7_37	1725_4_309	35_36_1	350_5_1	510_5_372	373_6_1	1458_5_239	1112_6_240	1001_6_120	239_2_1
189_5_1	2658_6_474	113_6_479	156_4_1	599_27_1	858_6_1	453_6_1	191_36_1	702_6_65	43_6_1	65_4_1	179_36_1420	252_6_522	118_1_44	1775_6_1	48_6_1	1981_4_619	3430_5_329	1077_5_218	1735_4_105	2268_6_205	41_1_1	654_5_150	655_4_2064	2151_2_657	1396_27_162	505_5_35	1034_4_1	501_6_1	200_6_903	2448_5_1	714_6_927	123_6_57	167_6_1	249_5_1	1645_6_1	901_6_306	905_7_18	33_7_23	1725_4_304	35_36_1	350_5_1	510_5_357	373_6_1	1458_5_216	1112_6_247	1001_6_131	239_2_1
189_5_1	2658_6_465	113_6_481	156_4_1	599_27_1	858_6_1	453_6_1	191_36_1	702_6_62	43_6_1	65_4_1	179_36_1453	252_6_501	118_1_40	1775_6_1	48_6_1	1981_4_574	3430_5_352	1077_5_212	1735_4_97	2268_6_231	41_1_1	654_5_160	655_4_2066	2151_2_676	1396_27_153	505_5_30	1034_4_1	501_6_1	200_6_899	2448_5_1	714_6_913	123_6_60	167_6_1	249_5_1	1645_6_1	901_6_313	905_7_15	33_7_31	1725_4_309	35_36_1	350_5_1	510_5_358	373_6_1	1458_5_213	1112_6_241	1001_6_131	239_2_1
189_5_1	2658_6_476	113_6_459	156_4_1	599_27_1	858_6_1	453_6_1	191_36_1	702_6_64	43_6_1	65_4_1	179_36_1468	252_6_493	118_1_40	1775_6_1	48_6_1	1981_4_609	3430_5_372	1077_5_208	1735_4_110	2268_6_237	41_1_1	654_5_153	655_4_2032	2151_2_637	1396_27_142	505_5_31	1034_4_1	501_6_1	200_6_908	2448_5_1	714_6_989	123_6_57	167_6_1	249_5_1	1645_6_1	901_6_310	905_7_10	33_7_32	1725_4_291	35_36_1	350_5_1	510_5_336	373_6_1	1458_5_197	1112_6_242	1001_6_131	239_2_1
189_5_1	2658_6_511	113_6_465	156_4_1	599_27_1	858_6_1	453_6_1	191_36_1	702_6_55	43_6_1	65_4_1	179_36_1433	252_6_508	118_1_47	1775_6_1	48_6_1	1981_4_574	3430_5_383	1077_5_214	1735_4_115	2268_6_245	41_1_1	654_5_156	655_4_2098	2151_2_575	1396_27_162	505_5_24	1034_4_1	501_6_1	200_6_890	2448_5_1	714_6_991	123_6_57	167_6_1	249_5_1	1645_6_1	901_6_288	905_7_7	33_7_34	1725_4_308	35_36_1	350_5_1	510_5_353	373_6_1	1458_5_195	1112_6_234	1001_6_122	239_2_1
189_5_1	2658_6_498	113_6_494	156_4_1	599_27_1	858_6_1	453_6_1	191_36_1	702_6_51	43_6_1	65_4_1	179_36_1392	252_6_537	118_1_39	1775_6_1	48_6_1	1981_4_565	3430_5_359	1077_5_223	1735_4_98	2268_6_255	41_1_1	654_5_174	655_4_2115	2151_2_585	1396_27_165	505_5_27	1034_4_1	501_6_1	200_6_895	2448_5_1	714_6_966	123_6_57	167_6_1	249_5_1	1645_6_1	901_6_314	905_7_8	33_7_40	1725_4_298	35_36_1	350_5_1	510_5_358	373_6_1	1458_5_180	1112_6_211	1001_6_140	239_2_1
189_5_1	2658_6_501	113_6_464	156_4_1	599_27_1	858_6_1	453_6_1	191_36_1	702_6_52	43_6_1	65_4_1	179_36_1392	252_6_502	118_1_45	1775_6_1	48_6_1	1981_4_603	3430_5_372	1077_5_219	1735_4_112	2268_6_240	41_1_1	654_5_171	655_4_2157	2151_2_602	1396_27_149	505_5_30	1034_4_1	501_6_1	200_6_916	2448_5_1	714_6_979	123_6_56	167_6_1	249_5_1	1645_6_1	901_6_316	905_7_8	33_7_34	1725_4_286	35_36_1	350_5_1	510_5_376	373_6_1	1458_5_171	1112_6_183	1001_6_113	239_2_1
189_5_1	2658_6_511	113_6_491	156_4_1	599_27_1	858_6_1	453_6_1	191_36_1	702_6_53	43_6_1	65_4_1	179_36_1366	252_6_454	118_1_43	1775_6_1	48_6_1	1981_4_601	3430_5_352	1077_5_222	1735_4_108	2268_6_253	41_1_1	654_5_158	655_4_2285	2151_2_572	1396_27_166	505_5_38	1034_4_1	501_6_1	200_6_923	2448_5_1	714_6_966	123_6_44	167_6_1	249_5_1	1645_6_1	901_6_325	905_7_8	33_7_34	1725_4_300	35_36_1	350_5_1	510_5_340	373_6_1	1458_5_171	1112_6_157	1001_6_122	239_2_1
189_5_1	2658_6_523	113_6_456	156_4_1	599_27_1	858_6_1	453_6_1	191_36_1	702_6_54	43_6_1	65_4_1	179_36_1355	252_6_469	118_1_38	1775_6_1	48_6_1	1981_4_630	3430_5_325	1077_5_260	1735_4_99	2268_6_271	41_1_1	654_5_163	655_4_2246	2151_2_576	1396_27_162	505_5_34	1034_4_1	501_6_1	200_6_937	2448_5_1	714_6_1013	123_6_34	167_6_1	249_5_1	1645_6_1	901_6_296	905_7_8	33_7_24	1725_4_280	35_36_1	350_5_1	510_5_351	373_6_1	1458_5_147	1112_6_173	1001_6_122	239_2_1
189_5_1	2658_6_550	113_6_468	156_4_1	599_27_1	858_6_1	453_6_1	191_36_1	702_6_48	43_6_1	65_4_1	179_36_1342	252_6_476	118_1_46	1775_6_1	48_6_1	1981_4_646	3430_5_371	1077_5_232	1735_4_102	2268_6_245	41_1_1	654_5_153	655_4_2259	2151_2_573	1396_27_167	505_5_45	1034_4_1	501_6_1	200_6_913	2448_5_1	714_6_985	123_6_25	167_6_1	249_5_1	1645_6_1	901_6_292	905_7_12	33_7_21	1725_4_279	35_36_1	350_5_1	510_5_355	373_6_1	1458_5_130	1112_6_182	1001_6_133	239_2_1
189_5_1	2658_6_573	113_6_451	156_4_1	599_27_1	858_6_1	453_6_1	191_36_1	702_6_52	43_6_1	65_4_1	179_36_1308	252_6_495	118_1_52	1775_6_1	48_6_1	1981_4_615	3430_5_378	1077_5_228	1735_4_116	2268_6_258	41_1_1	654_5_135	655_4_2264	2151_2_548	1396_27_199	505_5_42	1034_4_1	501_6_1	200_6_907	2448_5_1	714_6_964	123_6_42	167_6_1	249_5_1	1645_6_1	901_6_274	905_7_10	33_7_23	1725_4_293	35_36_1	350_5_1	510_5_356	373_6_1	1458_5_170	1112_6_151	1001_6_140	239_2_1
189_5_1	2658_6_556	113_6_415	156_4_1	599_27_1	858_6_1	453_6_1	191_36_1	702_6_42	43_6_1	65_4_1	179_36_1349	252_6_480	118_1_46	1775_6_1	48_6_1	1981_4_623	3430_5_353	1077_5_224	1735_4_119	2268_6_291	41_1_1	654_5_143	655_4_2270	2151_2_580	1396_27_219	505_5_46	1034_4_1	501_6_1	200_6_871	2448_5_1	714_6_1009	123_6_34	167_6_1	249_5_1	1645_6_1	901_6_261	905_7_8	33_7_24	1725_4_284	35_36_1	350_5_1	510_5_347	373_6_1	1458_5_153	1112_6_155	1001_6_148	239_2_1
189_5_1	2658_6_566	113_6_415	156_4_1	599_27_1	858_6_1	453_6_1	191_36_1	702_6_38	43_6_1	65_4_1	179_36_1336	252_6_467	118_1_41	1775_6_1	48_6_1	1981_4_616	3430_5_381	1077_5_225	1735_4_108	2268_6_257	41_1_1	654_5_130	655_4_2295	2151_2_620	1396_27_239	505_5_48	1034_4_1	501_6_1	200_6_855	2448_5_1	714_6_1012	123_6_45	167_6_1	249_5_1	1645_6_1	901_6_250	905_7_3	33_7_18	1725_4_289	35_36_1	350_5_1	510_5_338	373_6_1	1458_5_150	1112_6_167	1001_6_150	239_2_1
189_5_1	2658_6_547	113_6_406	156_4_1	599_27_1	858_6_1	453_6_1	191_36_1	702_6_32	43_6_1	65_4_1	179_36_1292	252_6_433	118_1_38	1775_6_1	48_6_1	1981_4_602	3430_5_360	1077_5_238	1735_4_116	654_5_128	41_1_1	2268_6_259	1112_6_169	2151_2_654	1396_27_228	505_5_49	1034_4_1	501_6_1	200_6_843	2448_5_1	714_6_1040	123_6_48	655_4_2366	167_6_1	249_5_1	1645_6_1	901_6_245	33_7_21	1725_4_289	35_36_1	350_5_1	510_5_371	373_6_1	1458_5_160	1001_6_124	239_2_1
189_5_1	2658_6_561	113_6_405	156_4_1	599_27_1	858_6_1	453_6_1	191_36_1	702_6_25	43_6_1	65_4_1	179_36_1309	252_6_441	118_1_51	1775_6_1	48_6_1	1981_4_592	3430_5_356	1077_5_233	1735_4_119	654_5_119	41_1_1	2268_6_269	1112_6_171	2151_2_699	1396_27_249	505_5_40	1034_4_1	501_6_1	200_6_863	2448_5_1	714_6_1065	123_6_43	655_4_2255	167_6_1	249_5_1	1645_6_1	901_6_248	33_7_24	1725_4_302	35_36_1	350_5_1	510_5_329	373_6_1	1458_5_147	1001_6_132	239_2_1
189_5_1	2658_6_535	113_6_447	156_4_1	599_27_1	858_6_1	453_6_1	191_36_1	702_6_29	43_6_1	65_4_1	179_36_1365	252_6_451	118_1_39	1775_6_1	48_6_1	1981_4_596	3430_5_370	1077_5_241	1735_4_133	654_5_113	41_1_1	2268_6_257	1112_6_164	2151_2_690	1396_27_217	505_5_33	1034_4_1	501_6_1	200_6_858	2448_5_1	714_6_1005	123_6_36	655_4_2257	167_6_1	249_5_1	1645_6_1	901_6_268	33_7_21	1725_4_332	35_36_1	350_5_1	510_5_327	373_6_1	1458_5_131	1001_6_119	239_2_1
189_5_1	2658_6_512	113_6_419	156_4_1	599_27_1	858_6_1	453_6_1	191_36_1	702_6_25	43_6_1	65_4_1	179_36_1380	252_6_435	118_1_40	1775_6_1	48_6_1	1981_4_612	3430_5_387	1077_5_257	1735_4_118	654_5_111	41_1_1	2268_6_294	1112_6_180	2151_2_702	1396_27_208	505_5_32	1034_4_1	501_6_1	200_6_837	2448_5_1	714_6_1010	123_6_34	655_4_2295	167_6_1	249_5_1	1645_6_1	901_6_259	33_7_24	1725_4_319	35_36_1	350_5_1	510_5_305	373_6_1	1458_5_136	1001_6_99	239_2_1
189_5_1	2658_6_516	113_6_387	156_4_1	599_27_1	858_6_1	453_6_1	191_36_1	702_6_27	43_6_1	65_4_1	179_36_1430	252_6_462	118_1_36	1775_6_1	48_6_1	1981_4_626	3430_5_424	1077_5_265	1735_4_103	654_5_105	41_1_1	2268_6_280	1112_6_147	2151_2_649	1396_27_194	505_5_24	1034_4_1	501_6_1	200_6_876	2448_5_1	714_6_960	123_6_44	655_4_2327	167_6_1	249_5_1	1645_6_1	901_6_251	33_7_16	1725_4_329	35_36_1	350_5_1	510_5_288	373_6_1	1458_5_136	1001_6_111	239_2_1
189_5_1	2658_6_478	113_6_424	156_4_1	599_27_1	858_6_1	453_6_1	191_36_1	702_6_30	43_6_1	65_4_1	179_36_1434	252_6_454	118_1_31	1775_6_1	48_6_1	1981_4_620	3430_5_425	1077_5_268	1735_4_107	654_5_95	41_1_1	2268_6_291	1112_6_144	2151_2_640	1396_27_199	505_5_22	1034_4_1	501_6_1	200_6_874	2448_5_1	714_6_941	123_6_37	655_4_2356	167_6_1	249_5_1	1645_6_1	901_6_251	33_7_21	1725_4_354	35_36_1	350_5_1	510_5_287	373_6_1	1458_5_129	1001_6_109	239_2_1
189_5_1	2658_6_473	113_6_386	156_4_1	599_27_1	858_6_1	453_6_1	191_36_1	702_6_35	43_6_1	65_4_1	179_36_1445	252_6_466	118_1_18	1775_6_1	48_6_1	1981_4_638	3430_5_439	1077_5_262	1735_4_112	654_5_96	41_1_1	2268_6_322	1112_6_162	2151_2_631	1396_27_184	505_5_22	1034_4_1	501_6_1	200_6_910	2448_5_1	714_6_1014	123_6_23	655_4_2285	167_6_1	249_5_1	1645_6_1	901_6_236	33_7_29	1725_4_344	35_36_1	350_5_1	510_5_267	373_6_1	1458_5_125	1001_6_97	239_2_1
189_5_1	2658_6_466	113_6_415	156_4_1	599_27_1	858_6_1	453_6_1	191_36_1	702_6_25	43_6_1	65_4_1	179_36_1472	252_6_444	118_1_17	1775_6_1	48_6_1	1981_4_629	3430_5_469	1077_5_277	1735_4_108	654_5_82	41_1_1	2268_6_299	1112_6_153	2151_2_657	1396_27_176	505_5_20	1034_4_1	501_6_1	200_6_878	2448_5_1	714_6_958	123_6_22	655_4_2272	167_6_1	249_5_1	1645_6_1	901_6_242	33_7_25	1725_4_394	35_36_1	350_5_1	510_5_291	373_6_1	1458_5_131	1001_6_99	239_2_1
189_5_1	2658_6_483	113_6_386	156_4_1	599_27_1	858_6_1	453_6_1	191_36_1	702_6_29	43_6_1	65_4_1	179_36_1461	252_6_421	118_1_26	1775_6_1	48_6_1	1981_4_619	3430_5_462	1077_5_267	1735_4_134	654_5_82	41_1_1	2268_6_300	1112_6_134	2151_2_630	1396_27_160	505_5_26	1034_4_1	501_6_1	200_6_886	2448_5_1	714_6_960	123_6_22	655_4_2343	167_6_1	249_5_1	1645_6_1	901_6_237	33_7_26	1725_4_414	35_36_1	350_5_1	510_5_272	373_6_1	1458_5_135	1001_6_104	239_2_1
189_5_1	2658_6_497	113_6_368	156_4_1	599_27_1	858_6_1	453_6_1	191_36_1	702_6_30	43_6_1	65_4_1	179_36_1476	252_6_427	118_1_32	1775_6_1	48_6_1	1981_4_605	3430_5_478	1077_5_259	1735_4_144	654_5_76	41_1_1	2268_6_312	1112_6_149	2151_2_619	1396_27_159	505_5_24	1034_4_1	501_6_1	200_6_859	2448_5_1	714_6_955	123_6_20	655_4_2347	167_6_1	249_5_1	1645_6_1	901_6_232	33_7_26	1725_4_426	35_36_1	350_5_1	510_5_270	373_6_1	1458_5_129	1001_6_118	239_2_1
189_5_1	2658_6_481	113_6_375	156_4_1	599_27_1	858_6_1	453_6_1	191_36_1	702_6_32	43_6_1	65_4_1	179_36_1460	252_6_448	118_1_33	1775_6_1	48_6_1	1981_4_592	3430_5_455	1077_5_261	1735_4_161	654_5_83	41_1_1	2268_6_293	1112_6_133	2151_2_623	1396_27_161	505_5_18	1034_4_1	501_6_1	200_6_877	2448_5_1	714_6_973	123_6_23	655_4_2358	167_6_1	249_5_1	1645_6_1	901_6_233	33_7_29	1725_4_416	35_36_1	350_5_1	510_5_286	373_6_1	1458_5_120	1001_6_123	239_2_1
189_5_1	2658_6_493	113_6_332	156_4_1	599_27_1	858_6_1	453_6_1	191_36_1	702_6_29	43_6_1	65_4_1	179_36_1508	252_6_443	118_1_42	1775_6_1	48_6_1	1981_4_621	3430_5_446	1077_5_257	1735_4_170	654_5_90	41_1_1	2268_6_330	1112_6_140	2151_2_599	1396_27_141	505_5_16	1034_4_1	501_6_1	200_6_857	2448_5_1	714_6_1002	123_6_24	655_4_2357	167_6_1	249_5_1	1645_6_1	901_6_231	33_7_34	1725_4_374	35_36_1	350_5_1	510_5_290	373_6_1	1458_5_106	1001_6_128	239_2_1
189_5_1	2658_6_483	113_6_343	156_4_1	599_27_1	858_6_1	453_6_1	191_36_1	702_6_22	43_6_1	65_4_1	179_36_1534	252_6_414	118_1_43	1775_6_1	48_6_1	1981_4_618	3430_5_447	1077_5_294	1735_4_170	654_5_101	41_1_1	2268_6_345	1112_6_146	2151_2_621	1396_27_138	505_5_14	1034_4_1	501_6_1	200_6_843	2448_5_1	714_6_985	123_6_18	655_4_2325	167_6_1	249_5_1	1645_6_1	901_6_220	33_7_39	1725_4_367	35_36_1	350_5_1	510_5_320	373_6_1	1458_5_112	1001_6_122	239_2_1
189_5_1	2658_6_459	113_6_371	156_4_1	599_27_1	858_6_1	453_6_1	191_36_1	702_6_20	43_6_1	65_4_1	179_36_1542	252_6_389	118_1_49	1775_6_1	48_6_1	1981_4_624	3430_5_428	1077_5_271	1735_4_181	654_5_105	41_1_1	2268_6_348	1112_6_136	2151_2_611	1396_27_149	505_5_12	1034_4_1	501_6_1	200_6_859	2448_5_1	714_6_988	123_6_17	655_4_2324	167_6_1	249_5_1	1645_6_1	901_6_224	33_7_31	1725_4_394	35_36_1	350_5_1	510_5_329	373_6_1	1458_5_95	1001_6_125	239_2_1
189_5_1	2658_6_488	113_6_313	156_4_1	599_27_1	858_6_1	453_6_1	191_36_1	702_6_18	43_6_1	65_4_1	179_36_1489	252_6_399	118_1_58	1775_6_1	48_6_1	1981_4_640	3430_5_421	1077_5_263	1735_4_177	654_5_90	41_1_1	2268_6_387	1112_6_133	2151_2_595	1396_27_153	505_5_12	1034_4_1	501_6_1	200_6_837	2448_5_1	714_6_1038	123_6_18	655_4_2371	167_6_1	249_5_1	1645_6_1	901_6_233	33_7_22	1725_4_387	35_36_1	350_5_1	510_5_324	373_6_1	1458_5_81	1001_6_121	239_2_1
189_5_1	2658_6_465	113_6_339	156_4_1	599_27_1	858_6_1	453_6_1	191_36_1	702_6_22	43_6_1	65_4_1	179_36_1546	252_6_426	118_1_62	1775_6_1	48_6_1	1981_4_619	3430_5_429	1077_5_289	1735_4_167	654_5_96	41_1_1	2268_6_377	1112_6_133	2151_2_590	1396_27_150	505_5_10	1034_4_1	501_6_1	200_6_840	2448_5_1	714_6_1017	123_6_12	655_4_2279	167_6_1	249_5_1	1645_6_1	901_6_243	33_7_21	1725_4_372	35_36_1	350_5_1	510_5_324	373_6_1	1458_5_94	1001_6_118	239_2_1
189_5_1	2658_6_464	113_6_359	156_4_1	599_27_1	858_6_1	453_6_1	191_36_1	702_6_18	43_6_1	65_4_1	179_36_1517	252_6_402	118_1_59	1775_6_1	48_6_1	1981_4_599	3430_5_406	1077_5_262	1735_4_161	654_5_94	41_1_1	2268_6_382	1112_6_139	2151_2_626	1396_27_130	505_5_7	1034_4_1	501_6_1	200_6_827	2448_5_1	714_6_1048	123_6_11	655_4_2313	167_6_1	249_5_1	1645_6_1	901_6_250	33_7_15	1725_4_413	35_36_1	350_5_1	510_5_313	373_6_1	1458_5_101	1001_6_121	239_2_1
189_5_1	2658_6_473	113_6_332	156_4_1	599_27_1	858_6_1	453_6_1	191_36_1	702_6_22	43_6_1	65_4_1	179_36_1481	252_6_426	118_1_54	1775_6_1	48_6_1	1981_4_619	3430_5_399	1077_5_277	1735_4_156	654_5_91	41_1_1	2268_6_377	1112_6_147	2151_2_676	1396_27_128	505_5_4	1034_4_1	501_6_1	200_6_835	2448_5_1	714_6_1028	123_6_13	655_4_2275	167_6_1	249_5_1	1645_6_1	901_6_262	33_7_21	1725_4_378	35_36_1	350_5_1	510_5_329	373_6_1	1458_5_103	1001_6_135	239_2_1
189_5_1	2658_6_480	113_6_345	156_4_1	599_27_1	858_6_1	453_6_1	191_36_1	702_6_22	43_6_1	65_4_1	179_36_1522	252_6_425	118_1_57	1775_6_1	48_6_1	1981_4_607	3430_5_396	1077_5_282	1735_4_162	654_5_89	41_1_1	2268_6_334	1112_6_135	2151_2_677	1396_27_137	505_5_1	1034_4_1	501_6_1	200_6_806	2448_5_1	714_6_1014	123_6_12	655_4_2295	167_6_1	249_5_1	1645_6_1	901_6_272	33_7_25	1725_4_388	35_36_1	350_5_1	510_5_331	373_6_1	1458_5_105	1001_6_134	239_2_1
189_5_1	2658_6_450	113_6_325	156_4_1	599_27_1	858_6_1	453_6_1	191_36_1	702_6_27	43_6_1	65_4_1	179_36_1554	252_6_408	118_1_54	1775_6_1	48_6_1	1981_4_579	3430_5_384	1077_5_250	1735_4_162	654_5_78	41_1_1	2268_6_348	1112_6_152	2151_2_637	1396_27_158	505_5_1	1034_4_1	501_6_1	200_6_815	2448_5_1	714_6_1061	123_6_11	655_4_2284	167_6_1	249_5_1	1645_6_1	901_6_266	33_7_20	1725_4_412	35_36_1	350_5_1	510_5_363	373_6_1	1458_5_113	1001_6_139	239_2_1
189_5_1	2658_6_478	113_6_356	156_4_1	599_27_1	858_6_1	453_6_1	191_36_1	702_6_34	43_6_1	65_4_1	179_36_1572	252_6_412	118_1_59	1775_6_1	48_6_1	1981_4_620	3430_5_375	1077_5_243	1735_4_156	654_5_87	41_1_1	2268_6_352	1112_6_145	2151_2_646	1396_27_173	505_5_1	1034_4_1	501_6_1	200_6_782	2448_5_1	714_6_1020	123_6_5	655_4_2275	167_6_1	249_5_1	1645_6_1	901_6_282	33_7_17	1725_4_354	35_36_1	350_5_1	510_5_365	373_6_1	1458_5_100	1001_6_132	239_2_1
189_5_1	2658_6_462	113_6_366	156_4_1	599_27_1	858_6_1	453_6_1	191_36_1	702_6_29	43_6_1	65_4_1	179_36_1550	252_6_395	118_1_70	1775_6_1	48_6_1	1981_4_628	3430_5_374	1077_5_264	1735_4_163	654_5_90	41_1_1	2268_6_346	1112_6_113	2151_2_648	1396_27_150	505_5_2	1034_4_1	501_6_1	200_6_767	2448_5_1	714_6_1025	123_6_4	655_4_2266	167_6_1	249_5_1	1645_6_1	901_6_296	33_7_15	1725_4_406	35_36_1	350_5_1	510_5_378	373_6_1	1458_5_93	1001_6_137	239_2_1
189_5_1	2658_6_463	113_6_315	156_4_1	599_27_1	858_6_1	453_6_1	191_36_1	702_6_20	43_6_1	65_4_1	179_36_1549	252_6_385	118_1_69	1775_6_1	48_6_1	1981_4_605	3430_5_386	1077_5_261	1735_4_152	654_5_96	41_1_1	2268_6_367	1112_6_121	2151_2_671	1396_27_134	505_5_3	1034_4_1	501_6_1	200_6_783	2448_5_1	714_6_1050	123_6_3	655_4_2316	167_6_1	249_5_1	1645_6_1	901_6_298	33_7_24	1725_4_394	35_36_1	350_5_1	510_5_347	373_6_1	1458_5_96	1001_6_154	239_2_1
189_5_1	2658_6_453	113_6_306	156_4_1	599_27_1	858_6_1	453_6_1	191_36_1	702_6_18	43_6_1	65_4_1	179_36_1589	252_6_361	118_1_61	1775_6_1	48_6_1	1981_4_602	3430_5_392	1077_5_249	1735_4_123	654_5_97	41_1_1	2268_6_354	1112_6_122	2151_2_731	1396_27_139	505_5_4	1034_4_1	501_6_1	200_6_743	2448_5_1	714_6_1055	123_6_2	655_4_2332	167_6_1	249_5_1	1645_6_1	901_6_311	33_7_27	1725_4_381	35_36_1	350_5_1	510_5_347	373_6_1	1458_5_119	1001_6_146	239_2_1
189_5_1	2658_6_436	113_6_321	156_4_1	599_27_1	858_6_1	453_6_1	191_36_1	702_6_17	43_6_1	65_4_1	179_36_1627	252_6_369	118_1_59	1775_6_1	48_6_1	1981_4_609	3430_5_387	1077_5_268	1735_4_145	654_5_92	41_1_1	2268_6_342	1112_6_115	2151_2_719	1396_27_116	505_5_6	1034_4_1	501_6_1	200_6_726	2448_5_1	714_6_1025	123_6_3	655_4_2345	167_6_1	249_5_1	1645_6_1	901_6_319	33_7_22	1725_4_375	35_36_1	350_5_1	510_5_343	373_6_1	1458_5_116	1001_6_146	239_2_1
189_5_1	2658_6_421	113_6_297	156_4_1	599_27_1	858_6_1	453_6_1	191_36_1	702_6_7	43_6_1	65_4_1	179_36_1602	252_6_389	118_1_48	1775_6_1	48_6_1	1981_4_617	3430_5_400	1077_5_245	1735_4_144	654_5_79	41_1_1	2268_6_335	1112_6_119	2151_2_712	1396_27_124	505_5_5	1034_4_1	501_6_1	200_6_738	2448_5_1	714_6_1068	123_6_3	655_4_2372	167_6_1	249_5_1	1645_6_1	901_6_318	33_7_22	1725_4_384	35_36_1	350_5_1	510_5_346	373_6_1	1458_5_112	1001_6_133	239_2_1
189_5_1	2658_6_377	113_6_306	156_4_1	599_27_1	858_6_1	453_6_1	191_36_1	702_6_11	43_6_1	65_4_1	179_36_1617	252_6_384	118_1_36	1775_6_1	48_6_1	1981_4_615	3430_5_379	1077_5_248	1735_4_130	654_5_81	41_1_1	2268_6_319	1112_6_107	2151_2_786	1396_27_105	505_5_1	1034_4_1	501_6_1	200_6_715	2448_5_1	714_6_1138	123_6_2	655_4_2402	167_6_1	249_5_1	1645_6_1	901_6_303	33_7_19	1725_4_390	35_36_1	350_5_1	510_5_315	373_6_1	1458_5_118	1001_6_147	239_2_1
2658_6_343	113_6_307	156_4_1	599_27_1	858_6_1	453_6_1	191_36_1	702_6_9	43_6_1	65_4_1	179_36_1620	252_6_423	118_1_30	1775_6_1	48_6_1	1981_4_605	3430_5_346	1077_5_266	1735_4_154	654_5_86	41_1_1	2268_6_328	1112_6_110	2151_2_801	1396_27_108	189_5_1	1034_4_1	501_6_1	200_6_677	2448_5_1	714_6_1140	655_4_2404	167_6_1	249_5_1	1645_6_1	901_6_301	33_7_21	1725_4_383	35_36_1	510_5_310	373_6_1	1458_5_118	1001_6_164	239_2_1
2658_6_357	113_6_338	156_4_1	599_27_1	858_6_1	453_6_1	191_36_1	702_6_9	43_6_1	65_4_1	179_36_1604	252_6_394	118_1_40	1775_6_1	48_6_1	1981_4_592	3430_5_375	1077_5_252	1735_4_127	654_5_94	41_1_1	2268_6_316	1112_6_110	2151_2_833	1396_27_103	189_5_1	1034_4_1	501_6_1	200_6_625	2448_5_1	714_6_1153	655_4_2426	167_6_1	249_5_1	1645_6_1	901_6_330	33_7_13	1725_4_366	35_36_1	510_5_323	373_6_1	1458_5_125	1001_6_159	239_2_1
2658_6_325	113_6_323	156_4_1	599_27_1	858_6_1	453_6_1	191_36_1	702_6_4	43_6_1	65_4_1	179_36_1574	252_6_391	118_1_36	1775_6_1	48_6_1	1981_4_580	3430_5_362	1077_5_261	1735_4_142	654_5_108	41_1_1	2268_6_341	1112_6_106	2151_2_881	1396_27_82	189_5_1	1034_4_1	501_6_1	200_6_617	2448_5_1	714_6_1167	655_4_2445	167_6_1	249_5_1	1645_6_1	901_6_337	33_7_14	1725_4_367	35_36_1	510_5_297	373_6_1	1458_5_121	1001_6_175	239_2_1
2658_6_334	113_6_309	156_4_1	599_27_1	858_6_1	453_6_1	191_36_1	702_6_4	43_6_1	65_4_1	179_36_1567	252_6_432	118_1_36	1775_6_1	48_6_1	1981_4_636	3430_5_367	1077_5_240	1735_4_155	654_5_108	41_1_1	2268_6_327	1112_6_115	2151_2_870	1396_27_65	189_5_1	1034_4_1	501_6_1	200_6_593	2448_5_1	714_6_1135	655_4_2465	167_6_1	249_5_1	1645_6_1	901_6_344	33_7_13	1725_4_346	35_36_1	510_5_319	373_6_1	1458_5_112	1001_6_158	239_2_1
2658_6_346	113_6_342	156_4_1	599_27_1	858_6_1	453_6_1	191_36_1	702_6_3	43_6_1	65_4_1	179_36_1511	252_6_411	118_1_36	1775_6_1	48_6_1	1981_4_634	3430_5_367	1077_5_241	1735_4_163	654_5_106	41_1_1	2268_6_341	1112_6_104	2151_2_877	1396_27_52	189_5_1	1034_4_1	501_6_1	200_6_607	2448_5_1	714_6_1118	655_4_2476	167_6_1	249_5_1	1645_6_1	901_6_355	33_7_15	1725_4_339	35_36_1	510_5_313	373_6_1	1458_5_124	1001_6_156	239_2_1
2658_6_367	113_6_318	156_4_1	599_27_1	858_6_1	453_6_1	191_36_1	702_6_4	43_6_1	65_4_1	179_36_1525	252_6_446	118_1_38	1775_6_1	48_6_1	1981_4_638	3430_5_355	1077_5_268	1735_4_187	654_5_117	41_1_1	2268_6_307	1112_6_116	2151_2_850	1396_27_56	189_5_1	1034_4_1	501_6_1	200_6_565	2448_5_1	714_6_1112	655_4_2478	167_6_1	249_5_1	1645_6_1	901_6_336	33_7_26	1725_4_355	35_36_1	510_5_301	373_6_1	1458_5_118	1001_6_160	239_2_1
2658_6_378	113_6_326	156_4_1	599_27_1	858_6_1	453_6_1	191_36_1	702_6_1	43_6_1	65_4_1	179_36_1544	252_6_461	118_1_33	1775_6_1	48_6_1	1981_4_680	3430_5_352	1077_5_269	1735_4_168	654_5_109	41_1_1	2268_6_300	1112_6_112	2151_2_826	1396_27_55	189_5_1	1034_4_1	501_6_1	200_6_545	2448_5_1	714_6_1104	655_4_2519	167_6_1	249_5_1	1645_6_1	901_6_340	33_7_20	1725_4_345	35_36_1	510_5_298	373_6_1	1458_5_120	1001_6_140	239_2_1
2658_6_338	179_36_1578	156_4_1	599_27_1	858_6_1	453_6_1	191_36_1	65_4_1	113_6_321	252_6_448	118_1_38	1775_6_1	48_6_1	1981_4_679	3430_5_385	1077_5_272	1735_4_163	654_5_136	41_1_1	2268_6_278	1112_6_115	2151_2_815	1396_27_67	189_5_1	1034_4_1	501_6_1	200_6_528	2448_5_1	714_6_1120	655_4_2514	167_6_1	249_5_1	1645_6_1	901_6_342	33_7_19	1725_4_356	35_36_1	510_5_278	373_6_1	1458_5_121	1001_6_130	239_2_1
2658_6_335	179_36_1587	156_4_1	599_27_1	858_6_1	453_6_1	191_36_1	65_4_1	113_6_307	252_6_493	118_1_33	1775_6_1	48_6_1	1981_4_639	3430_5_368	1077_5_258	1735_4_155	654_5_147	41_1_1	2268_6_276	1112_6_123	2151_2_813	1396_27_60	189_5_1	1034_4_1	501_6_1	200_6_525	2448_5_1	714_6_1105	655_4_2547	167_6_1	249_5_1	1645_6_1	901_6_344	33_7_15	1725_4_360	35_36_1	510_5_293	373_6_1	1458_5_122	1001_6_126	239_2_1
2658_6_356	179_36_1570	156_4_1	599_27_1	858_6_1	453_6_1	191_36_1	65_4_1	113_6_276	252_6_485	118_1_34	1775_6_1	48_6_1	1981_4_639	3430_5_371	1077_5_244	1735_4_135	654_5_151	41_1_1	2268_6_299	1112_6_112	2151_2_816	1396_27_52	189_5_1	1034_4_1	501_6_1	200_6_499	2448_5_1	714_6_1094	655_4_2590	167_6_1	249_5_1	1645_6_1	901_6_362	33_7_18	1725_4_354	35_36_1	510_5_286	373_6_1	1458_5_117	1001_6_152	239_2_1
2658_6_328	179_36_1615	156_4_1	599_27_1	858_6_1	453_6_1	191_36_1	65_4_1	113_6_263	252_6_527	118_1_26	1775_6_1	48_6_1	1981_4_596	3430_5_370	1077_5_243	1735_4_135	654_5_158	41_1_1	2268_6_256	1112_6_122	2151_2_848	1396_27_59	189_5_1	1034_4_1	501_6_1	200_6_487	2448_5_1	714_6_1098	655_4_2634	167_6_1	249_5_1	1645_6_1	901_6_323	33_7_18	1725_4_354	35_36_1	510_5_308	373_6_1	1458_5_111	1001_6_140	239_2_1
2658_6_296	179_36_1678	156_4_1	599_27_1	858_6_1	453_6_1	191_36_1	65_4_1	113_6_259	252_6_565	118_1_23	1775_6_1	48_6_1	1981_4_628	3430_5_380	1077_5_215	1735_4_119	654_5_156	41_1_1	2268_6_264	1112_6_124	2151_2_866	1396_27_45	189_5_1	1034_4_1	501_6_1	200_6_514	2448_5_1	714_6_1042	655_4_2591	167_6_1	249_5_1	1645_6_1	901_6_350	33_7_26	1725_4_338	35_36_1	510_5_301	373_6_1	1458_5_102	1001_6_135	239_2_1
2658_6_291	179_36_1636	156_4_1	599_27_1	858_6_1	453_6_1	191_36_1	65_4_1	113_6_261	252_6_513	118_1_21	1775_6_1	48_6_1	1981_4_610	3430_5_365	1077_5_227	1735_4_125	654_5_159	41_1_1	2268_6_273	1112_6_119	2151_2_844	1396_27_43	189_5_1	1034_4_1	501_6_1	200_6_516	2448_5_1	714_6_1115	655_4_2683	167_6_1	249_5_1	1645_6_1	901_6_329	33_7_31	1725_4_353	35_36_1	510_5_276	373_6_1	1458_5_99	1001_6_138	239_2_1
2658_6_296	179_36_1708	156_4_1	599_27_1	858_6_1	453_6_1	191_36_1	65_4_1	113_6_214	252_6_572	118_1_24	1775_6_1	48_6_1	1981_4_608	3430_5_371	1077_5_197	1735_4_121	654_5_145	41_1_1	2268_6_261	1112_6_121	2151_2_788	1396_27_37	189_5_1	1034_4_1	501_6_1	200_6_508	2448_5_1	714_6_1095	655_4_2740	167_6_1	249_5_1	1645_6_1	901_6_334	33_7_33	1725_4_364	35_36_1	510_5_265	373_6_1	1458_5_94	1001_6_126	239_2_1
2658_6_309	179_36_1697	156_4_1	599_27_1	858_6_1	453_6_1	191_36_1	65_4_1	113_6_235	252_6_546	118_1_23	1775_6_1	48_6_1	1981_4_629	3430_5_380	1077_5_182	1735_4_142	654_5_137	41_1_1	2268_6_261	1112_6_122	2151_2_730	1396_27_47	189_5_1	1034_4_1	501_6_1	200_6_529	2448_5_1	714_6_1092	655_4_2747	167_6_1	249_5_1	1645_6_1	901_6_337	33_7_40	1725_4_368	35_36_1	510_5_247	373_6_1	1458_5_92	1001_6_132	239_2_1
2658_6_285	179_36_1727	156_4_1	599_27_1	858_6_1	453_6_1	191_36_1	65_4_1	113_6_236	252_6_562	118_1_24	1775_6_1	48_6_1	1981_4_622	3430_5_372	1077_5_184	1735_4_157	654_5_135	41_1_1	2268_6_259	1112_6_121	2151_2_701	1396_27_51	189_5_1	1034_4_1	501_6_1	200_6_531	2448_5_1	714_6_1103	655_4_2722	167_6_1	249_5_1	1645_6_1	901_6_328	33_7_39	1725_4_414	35_36_1	510_5_230	373_6_1	1458_5_93	1001_6_150	239_2_1
2658_6_294	179_36_1697	156_4_1	599_27_1	858_6_1	453_6_1	191_36_1	65_4_1	113_6_197	252_6_599	118_1_18	1775_6_1	48_6_1	1981_4_612	3430_5_386	1077_5_202	1735_4_151	654_5_131	41_1_1	2268_6_247	1112_6_114	2151_2_714	1396_27_62	189_5_1	1034_4_1	501_6_1	200_6_552	2448_5_1	714_6_1075	655_4_2698	167_6_1	249_5_1	1645_6_1	901_6_330	33_7_40	1725_4_440	35_36_1	510_5_233	373_6_1	1458_5_96	1001_6_139	239_2_1
2658_6_311	179_36_1673	156_4_1	599_27_1	858_6_1	453_6_1	191_36_1	65_4_1	113_6_185	252_6_593	118_1_22	1775_6_1	48_6_1	1981_4_637	3430_5_412	1077_5_208	1735_4_159	654_5_119	41_1_1	2268_6_240	1112_6_127	2151_2_681	1396_27_46	189_5_1	1034_4_1	501_6_1	200_6_566	2448_5_1	714_6_1071	655_4_2711	167_6_1	249_5_1	1645_6_1	901_6_333	33_7_39	1725_4_470	35_36_1	510_5_211	373_6_1	1458_5_95	1001_6_143	239_2_1
2658_6_284	179_36_1687	156_4_1	599_27_1	858_6_1	453_6_1	191_36_1	65_4_1	113_6_192	252_6_579	118_1_22	1775_6_1	48_6_1	1981_4_674	3430_5_393	1077_5_196	1735_4_155	654_5_129	41_1_1	2268_6_250	1112_6_125	2151_2_685	1396_27_44	189_5_1	1034_4_1	501_6_1	200_6_555	2448_5_1	714_6_1057	655_4_2753	167_6_1	249_5_1	1645_6_1	901_6_315	33_7_43	1725_4_488	35_36_1	510_5_201	373_6_1	1458_5_88	1001_6_139	239_2_1
2658_6_288	179_36_1691	156_4_1	599_27_1	858_6_1	453_6_1	191_36_1	65_4_1	113_6_182	252_6_596	118_1_24	1775_6_1	48_6_1	1981_4_672	3430_5_403	1077_5_199	1735_4_142	654_5_134	41_1_1	2268_6_249	1112_6_113	2151_2_682	1396_27_44	189_5_1	1034_4_1	501_6_1	200_6_568	2448_5_1	714_6_1085	655_4_2703	167_6_1	249_5_1	1645_6_1	901_6_329	33_7_33	1725_4_473	35_36_1	510_5_193	373_6_1	1458_5_86	1001_6_153	239_2_1
2658_6_267	179_36_1685	156_4_1	599_27_1	858_6_1	453_6_1	191_36_1	65_4_1	113_6_184	252_6_580	118_1_21	1775_6_1	48_6_1	1981_4_644	3430_5_413	1077_5_213	1735_4_119	654_5_138	41_1_1	2268_6_272	1112_6_114	2151_2_696	1396_27_56	189_5_1	1034_4_1	501_6_1	200_6_568	2448_5_1	714_6_1109	655_4_2712	167_6_1	249_5_1	1645_6_1	901_6_334	33_7_35	1725_4_487	35_36_1	510_5_164	373_6_1	1458_5_104	1001_6_142	239_2_1
2658_6_264	179_36_1679	156_4_1	599_27_1	858_6_1	453_6_1	191_36_1	65_4_1	113_6_200	252_6_588	118_1_23	1775_6_1	48_6_1	1981_4_626	3430_5_386	1077_5_187	1735_4_120	654_5_125	41_1_1	2268_6_276	1112_6_104	2151_2_681	1396_27_73	189_5_1	1034_4_1	501_6_1	200_6_554	2448_5_1	714_6_1112	655_4_2727	167_6_1	249_5_1	1645_6_1	901_6_340	33_7_36	1725_4_531	35_36_1	510_5_192	373_6_1	1458_5_106	1001_6_133	239_2_1
2658_6_278	179_36_1651	156_4_1	599_27_1	858_6_1	453_6_1	191_36_1	65_4_1	113_6_199	252_6_620	118_1_25	1775_6_1	48_6_1	1981_4_617	3430_5_408	1077_5_211	1735_4_147	654_5_140	41_1_1	2268_6_247	1112_6_93	2151_2_744	1396_27_82	189_5_1	1034_4_1	501_6_1	200_6_559	2448_5_1	714_6_1113	655_4_2639	167_6_1	249_5_1	1645_6_1	901_6_315	33_7_37	1725_4_499	35_36_1	510_5_190	373_6_1	1458_5_114	1001_6_128	239_2_1
2658_6_261	179_36_1644	156_4_1	599_27_1	858_6_1	453_6_1	191_36_1	65_4_1	113_6_205	252_6_564	118_1_24	1775_6_1	48_6_1	1981_4_629	3430_5_404	1077_5_195	1735_4_136	654_5_122	41_1_1	2268_6_258	1112_6_107	2151_2_823	1396_27_103	189_5_1	1034_4_1	501_6_1	200_6_562	2448_5_1	714_6_1066	655_4_2677	167_6_1	249_5_1	1645_6_1	901_6_288	33_7_40	1725_4_525	35_36_1	510_5_157	373_6_1	1458_5_137	1001_6_116	239_2_1
2658_6_252	179_36_1594	156_4_1	599_27_1	858_6_1	453_6_1	191_36_1	65_4_1	113_6_192	252_6_608	118_1_23	1775_6_1	48_6_1	1981_4_595	3430_5_395	1077_5_179	1735_4_129	654_5_139	41_1_1	2268_6_250	1112_6_103	2151_2_870	1396_27_102	189_5_1	1034_4_1	501_6_1	200_6_573	2448_5_1	714_6_1086	655_4_2645	167_6_1	249_5_1	1645_6_1	901_6_296	33_7_39	1725_4_550	35_36_1	510_5_182	373_6_1	1458_5_128	1001_6_123	239_2_1
2658_6_267	179_36_1579	156_4_1	599_27_1	858_6_1	453_6_1	191_36_1	65_4_1	113_6_206	252_6_582	118_1_20	1775_6_1	48_6_1	1981_4_595	3430_5_403	1077_5_188	1735_4_126	654_5_124	41_1_1	2268_6_252	1112_6_107	2151_2_873	1396_27_93	189_5_1	1034_4_1	501_6_1	200_6_571	2448_5_1	714_6_1090	655_4_2655	167_6_1	249_5_1	1645_6_1	901_6_301	33_7_46	1725_4_539	35_36_1	510_5_165	373_6_1	1458_5_132	1001_6_142	239_2_1
2658_6_263	179_36_1565	156_4_1	599_27_1	858_6_1	453_6_1	191_36_1	65_4_1	113_6_200	252_6_580	118_1_21	1775_6_1	48_6_1	1981_4_604	3430_5_436	1077_5_177	1735_4_113	654_5_123	41_1_1	2268_6_272	1112_6_130	2151_2_882	1396_27_76	189_5_1	1034_4_1	501_6_1	200_6_563	2448_5_1	714_6_1064	655_4_2670	167_6_1	249_5_1	1645_6_1	901_6_281	33_7_38	1725_4_552	35_36_1	510_5_185	373_6_1	1458_5_128	1001_6_119	239_2_1
2658_6_275	179_36_1600	156_4_1	599_27_1	858_6_1	453_6_1	191_36_1	65_4_1	113_6_188	252_6_591	118_1_18	1775_6_1	48_6_1	1981_4_585	3430_5_460	1077_5_191	1735_4_109	654_5_110	41_1_1	2268_6_259	1112_6_99	2151_2_887	1396_27_73	189_5_1	1034_4_1	501_6_1	200_6_577	2448_5_1	714_6_1079	655_4_2639	167_6_1	249_5_1	1645_6_1	901_6_309	33_7_35	1725_4_522	35_36_1	510_5_181	373_6_1	1458_5_110	1001_6_148	239_2_1
2658_6_252	179_36_1572	156_4_1	599_27_1	858_6_1	453_6_1	191_36_1	65_4_1	113_6_199	252_6_557	118_1_20	1775_6_1	48_6_1	1981_4_572	3430_5_475	1077_5_183	1735_4_122	654_5_111	41_1_1	2268_6_290	1112_6_98	2151_2_912	1396_27_69	189_5_1	1034_4_1	501_6_1	200_6_581	2448_5_1	714_6_1074	655_4_2619	167_6_1	249_5_1	1645_6_1	901_6_299	33_7_29	1725_4_524	35_36_1	510_5_190	373_6_1	1458_5_136	1001_6_151	239_2_1
2658_6_250	179_36_1576	156_4_1	599_27_1	858_6_1	453_6_1	191_36_1	65_4_1	113_6_206	252_6_553	118_1_24	1775_6_1	48_6_1	1981_4_537	3430_5_442	1077_5_182	1735_4_120	654_5_115	41_1_1	2268_6_300	1112_6_88	2151_2_861	1396_27_73	189_5_1	1034_4_1	501_6_1	200_6_572	2448_5_1	714_6_1114	655_4_2634	167_6_1	249_5_1	1645_6_1	901_6_354	33_7_26	1725_4_551	35_36_1	510_5_187	373_6_1	1458_5_118	1001_6_151	239_2_1
2658_6_255	179_36_1510	156_4_1	599_27_1	858_6_1	453_6_1	191_36_1	65_4_1	113_6_220	252_6_527	118_1_25	1775_6_1	48_6_1	1981_4_508	3430_5_435	1077_5_197	1735_4_142	654_5_88	41_1_1	2268_6_331	1112_6_75	2151_2_913	1396_27_82	189_5_1	1034_4_1	501_6_1	200_6_573	2448_5_1	714_6_1137	655_4_2583	167_6_1	249_5_1	1645_6_1	901_6_364	33_7_34	1725_4_562	35_36_1	510_5_187	373_6_1	1458_5_122	1001_6_160	239_2_1
2658_6_273	179_36_1505	156_4_1	599_27_1	858_6_1	453_6_1	191_36_1	65_4_1	113_6_200	252_6_503	118_1_31	1775_6_1	48_6_1	1981_4_488	3430_5_437	1077_5_194	1735_4_134	654_5_77	41_1_1	2268_6_355	1112_6_87	2151_2_904	1396_27_75	189_5_1	1034_4_1	501_6_1	200_6_539	2448_5_1	714_6_1129	655_4_2661	167_6_1	249_5_1	1645_6_1	901_6_343	33_7_36	1725_4_577	35_36_1	510_5_192	373_6_1	1458_5_119	1001_6_160	239_2_1
2658_6_254	179_36_1482	156_4_1	599_27_1	858_6_1	453_6_1	191_36_1	65_4_1	113_6_201	252_6_502	118_1_30	1775_6_1	48_6_1	1981_4_451	3430_5_428	1077_5_180	1735_4_108	654_5_80	41_1_1	2268_6_371	1112_6_70	2151_2_949	1396_27_88	189_5_1	1034_4_1	501_6_1	200_6_572	2448_5_1	714_6_1144	655_4_2674	167_6_1	249_5_1	1645_6_1	901_6_364	33_7_45	1725_4_569	35_36_1	510_5_195	373_6_1	1458_5_102	1001_6_160	239_2_1
2658_6_242	179_36_1478	156_4_1	599_27_1	858_6_1	453_6_1	191_36_1	65_4_1	113_6_231	252_6_471	118_1_36	1775_6_1	48_6_1	1981_4_442	3430_5_424	1077_5_202	1735_4_111	654_5_77	41_1_1	2268_6_397	1112_6_78	2151_2_952	1396_27_99	189_5_1	1034_4_1	501_6_1	200_6_560	2448_5_1	714_6_1119	655_4_2668	167_6_1	249_5_1	1645_6_1	901_6_345	33_7_32	1725_4_581	35_36_1	510_5_219	373_6_1	1458_5_99	1001_6_156	239_2_1
2658_6_256	179_36_1500	156_4_1	599_27_1	858_6_1	453_6_1	191_36_1	65_4_1	113_6_205	252_6_487	118_1_42	1775_6_1	48_6_1	1981_4_413	3430_5_444	1077_5_193	1735_4_107	654_5_85	41_1_1	2268_6_392	1112_6_86	2151_2_962	1396_27_94	189_5_1	1034_4_1	501_6_1	200_6_559	2448_5_1	714_6_1099	655_4_2680	167_6_1	249_5_1	1645_6_1	901_6_352	33_7_25	1725_4_581	35_36_1	510_5_237	373_6_1	1458_5_92	1001_6_158	239_2_1
2658_6_259	179_36_1471	156_4_1	599_27_1	858_6_1	453_6_1	191_36_1	65_4_1	113_6_229	252_6_487	118_1_45	1775_6_1	48_6_1	1981_4_409	3430_5_435	1077_5_191	1735_4_99	654_5_92	41_1_1	2268_6_398	1112_6_82	2151_2_1016	1396_27_93	189_5_1	1034_4_1	501_6_1	200_6_545	2448_5_1	714_6_1117	655_4_2649	167_6_1	249_5_1	1645_6_1	901_6_354	33_7_22	1725_4_574	35_36_1	510_5_230	373_6_1	1458_5_83	1001_6_169	239_2_1
2658_6_261	179_36_1463	156_4_1	599_27_1	858_6_1	453_6_1	191_36_1	65_4_1	113_6_221	252_6_501	118_1_67	1775_6_1	48_6_1	1981_4_396	3430_5_469	1077_5_183	1735_4_97	654_5_98	41_1_1	2268_6_417	1112_6_89	2151_2_973	1396_27_80	189_5_1	1034_4_1	501_6_1	200_6_527	2448_5_1	714_6_1092	655_4_2691	167_6_1	249_5_1	1645_6_1	901_6_348	33_7_22	1725_4_601	35_36_1	510_5_224	373_6_1	1458_5_71	1001_6_147	239_2_1
2658_6_263	179_36_1529	156_4_1	599_27_1	858_6_1	453_6_1	191_36_1	65_4_1	113_6_228	252_6_525	118_1_65	1775_6_1	48_6_1	1981_4_385	3430_5_477	1077_5_194	1735_4_88	654_5_101	41_1_1	2268_6_417	1112_6_82	2151_2_915	1396_27_71	189_5_1	1034_4_1	501_6_1	200_6_568	2448_5_1	714_6_1091	655_4_2594	167_6_1	249_5_1	1645_6_1	901_6_376	33_7_28	1725_4_602	35_36_1	510_5_232	373_6_1	1458_5_62	1001_6_144	239_2_1
2658_6_271	179_36_1496	156_4_1	599_27_1	858_6_1	453_6_1	191_36_1	65_4_1	113_6_268	252_6_529	118_1_68	1775_6_1	48_6_1	1981_4_369	3430_5_481	1077_5_203	1735_4_80	654_5_99	41_1_1	2268_6_442	1112_6_89	2151_2_875	1396_27_48	189_5_1	1034_4_1	501_6_1	200_6_559	2448_5_1	714_6_1107	655_4_2619	167_6_1	249_5_1	1645_6_1	901_6_351	33_7_29	1725_4_633	35_36_1	510_5_216	373_6_1	1458_5_69	1001_6_125	239_2_1
2658_6_272	179_36_1562	156_4_1	599_27_1	858_6_1	453_6_1	191_36_1	65_4_1	113_6_247	252_6_510	118_1_61	1775_6_1	48_6_1	1981_4_382	3430_5_488	1077_5_193	1735_4_83	654_5_95	41_1_1	2268_6_442	1112_6_82	2151_2_863	1396_27_49	189_5_1	1034_4_1	501_6_1	200_6_577	2448_5_1	714_6_1046	655_4_2646	167_6_1	249_5_1	1645_6_1	901_6_368	33_7_19	1725_4_631	35_36_1	510_5_196	373_6_1	1458_5_80	1001_6_131	239_2_1
2658_6_256	179_36_1564	156_4_1	599_27_1	858_6_1	453_6_1	191_36_1	65_4_1	113_6_266	252_6_517	118_1_69	1775_6_1	48_6_1	1981_4_398	3430_5_475	1077_5_209	1735_4_84	654_5_91	41_1_1	2268_6_460	1112_6_89	2151_2_790	1396_27_37	189_5_1	1034_4_1	501_6_1	200_6_571	2448_5_1	714_6_1048	655_4_2665	167_6_1	249_5_1	1645_6_1	901_6_351	33_7_16	1725_4_618	35_36_1	510_5_204	373_6_1	1458_5_80	1001_6_146	239_2_1
2658_6_234	179_36_1554	156_4_1	599_27_1	858_6_1	453_6_1	191_36_1	65_4_1	113_6_268	252_6_486	118_1_73	1775_6_1	48_6_1	1981_4_426	3430_5_516	1077_5_223	1735_4_83	654_5_101	41_1_1	2268_6_472	1112_6_79	2151_2_795	1396_27_33	189_5_1	1034_4_1	501_6_1	200_6_582	2448_5_1	714_6_1059	655_4_2687	167_6_1	249_5_1	1645_6_1	901_6_340	33_7_16	1725_4_564	35_36_1	510_5_222	373_6_1	1458_5_80	1001_6_132	239_2_1
2658_6_245	179_36_1544	156_4_1	599_27_1	858_6_1	453_6_1	191_36_1	65_4_1	113_6_255	252_6_477	118_1_65	1775_6_1	48_6_1	1981_4_425	3430_5_502	1077_5_243	1735_4_68	654_5_91	41_1_1	2268_6_473	1112_6_99	2151_2_807	1396_27_44	189_5_1	1034_4_1	501_6_1	200_6_615	2448_5_1	714_6_1045	655_4_2692	167_6_1	249_5_1	1645_6_1	901_6_318	33_7_11	1725_4_592	35_36_1	510_5_215	373_6_1	1458_5_69	1001_6_133	239_2_1
2658_6_249	179_36_1562	156_4_1	599_27_1	858_6_1	453_6_1	191_36_1	65_4_1	113_6_292	252_6_478	118_1_58	1775_6_1	48_6_1	1981_4_413	3430_5_504	1077_5_236	1735_4_68	654_5_98	41_1_1	2268_6_486	1112_6_89	2151_2_791	1396_27_53	189_5_1	1034_4_1	501_6_1	200_6_574	2448_5_1	714_6_1043	655_4_2728	167_6_1	249_5_1	1645_6_1	901_6_306	33_7_12	1725_4_591	35_36_1	510_5_206	373_6_1	1458_5_91	1001_6_125	239_2_1
2658_6_232	179_36_1602	156_4_1	599_27_1	858_6_1	453_6_1	191_36_1	65_4_1	113_6_289	252_6_454	118_1_65	1775_6_1	48_6_1	1981_4_432	3430_5_486	1077_5_229	1735_4_77	654_5_112	41_1_1	2268_6_493	1112_6_83	2151_2_732	1396_27_70	189_5_1	1034_4_1	501_6_1	200_6_565	2448_5_1	714_6_1069	655_4_2730	167_6_1	249_5_1	1645_6_1	901_6_297	33_7_10	1725_4_576	35_36_1	510_5_217	373_6_1	1458_5_99	1001_6_130	239_2_1
2658_6_213	179_36_1648	156_4_1	599_27_1	858_6_1	453_6_1	191_36_1	65_4_1	113_6_277	252_6_444	118_1_52	1775_6_1	48_6_1	1981_4_437	3430_5_513	1077_5_216	1735_4_58	654_5_120	41_1_1	2268_6_498	1112_6_89	2151_2_664	1396_27_82	189_5_1	1034_4_1	501_6_1	200_6_583	2448_5_1	714_6_1092	655_4_2747	167_6_1	249_5_1	1645_6_1	901_6_267	33_7_11	1725_4_603	35_36_1	510_5_221	373_6_1	1458_5_100	1001_6_121	239_2_1
2658_6_214	179_36_1621	156_4_1	599_27_1	858_6_1	453_6_1	191_36_1	65_4_1	113_6_280	252_6_450	118_1_52	1775_6_1	48_6_1	1981_4_436	3430_5_538	1077_5_198	1735_4_41	654_5_132	41_1_1	2268_6_485	1112_6_81	2151_2_661	1396_27_86	189_5_1	1034_4_1	501_6_1	200_6_575	2448_5_1	714_6_1124	655_4_2782	167_6_1	249_5_1	1645_6_1	901_6_251	33_7_13	1725_4_608	35_36_1	510_5_218	373_6_1	1458_5_112	1001_6_122	239_2_1
2658_6_196	179_36_1628	156_4_1	599_27_1	858_6_1	453_6_1	191_36_1	65_4_1	113_6_272	252_6_452	118_1_48	1775_6_1	48_6_1	1981_4_393	3430_5_501	1077_5_200	1735_4_45	654_5_118	41_1_1	2268_6_494	1112_6_72	2151_2_678	1396_27_91	189_5_1	1034_4_1	501_6_1	200_6_570	2448_5_1	714_6_1154	655_4_2791	167_6_1	249_5_1	1645_6_1	901_6_265	33_7_15	1725_4_633	35_36_1	510_5_227	373_6_1	1458_5_105	1001_6_112	239_2_1
2658_6_215	179_36_1626	156_4_1	599_27_1	858_6_1	453_6_1	191_36_1	65_4_1	113_6_274	252_6_421	118_1_51	1775_6_1	48_6_1	1981_4_401	3430_5_492	1077_5_196	1735_4_36	654_5_121	41_1_1	2268_6_509	1112_6_84	2151_2_710	1396_27_86	189_5_1	1034_4_1	501_6_1	200_6_556	2448_5_1	714_6_1139	655_4_2801	167_6_1	249_5_1	1645_6_1	901_6_254	33_7_15	1725_4_612	35_36_1	510_5_231	373_6_1	1458_5_119	1001_6_118	239_2_1
2658_6_206	179_36_1623	156_4_1	599_27_1	858_6_1	453_6_1	191_36_1	65_4_1	113_6_255	252_6_441	118_1_42	1775_6_1	48_6_1	1981_4_438	3430_5_492	1077_5_188	1735_4_34	654_5_128	41_1_1	2268_6_526	1112_6_69	2151_2_705	1396_27_103	189_5_1	1034_4_1	501_6_1	200_6_554	2448_5_1	714_6_1147	655_4_2792	167_6_1	249_5_1	1645_6_1	901_6_248	33_7_15	1725_4_607	35_36_1	510_5_216	373_6_1	1458_5_115	1001_6_110	239_2_1
2658_6_204	179_36_1613	156_4_1	599_27_1	858_6_1	453_6_1	191_36_1	65_4_1	113_6_246	252_6_419	118_1_43	1775_6_1	48_6_1	1981_4_477	3430_5_476	1077_5_198	1735_4_41	654_5_114	41_1_1	2268_6_534	1112_6_60	2151_2_695	1396_27_124	189_5_1	1034_4_1	501_6_1	200_6_551	2448_5_1	714_6_1165	655_4_2800	167_6_1	249_5_1	1645_6_1	901_6_265	33_7_16	1725_4_579	35_36_1	510_5_218	373_6_1	1458_5_102	1001_6_114	239_2_1
2658_6_221	179_36_1576	156_4_1	599_27_1	858_6_1	453_6_1	191_36_1	65_4_1	113_6_267	252_6_368	118_1_44	1775_6_1	48_6_1	1981_4_481	3430_5_460	1077_5_217	1735_4_37	654_5_121	41_1_1	2268_6_561	1112_6_54	2151_2_632	1396_27_165	189_5_1	1034_4_1	501_6_1	200_6_546	2448_5_1	714_6_1160	655_4_2821	167_6_1	249_5_1	1645_6_1	901_6_245	33_7_14	1725_4_590	35_36_1	510_5_231	373_6_1	1458_5_114	1001_6_127	239_2_1
2658_6_213	179_36_1558	156_4_1	599_27_1	858_6_1	453_6_1	191_36_1	65_4_1	113_6_246	252_6_371	118_1_37	1775_6_1	48_6_1	1981_4_469	3430_5_466	1077_5_226	1735_4_36	654_5_135	41_1_1	2268_6_575	1112_6_48	2151_2_575	1396_27_177	189_5_1	1034_4_1	501_6_1	200_6_567	2448_5_1	714_6_1193	655_4_2841	167_6_1	249_5_1	1645_6_1	901_6_233	33_7_11	1725_4_583	35_36_1	510_5_239	373_6_1	1458_5_114	1001_6_143	239_2_1
2658_6_209	179_36_1602	156_4_1	599_27_1	858_6_1	453_6_1	191_36_1	65_4_1	113_6_252	252_6_369	118_1_35	1775_6_1	48_6_1	1981_4_445	3430_5_487	1077_5_209	1735_4_32	654_5_128	41_1_1	2268_6_605	1112_6_52	2151_2_531	1396_27_170	189_5_1	1034_4_1	501_6_1	200_6_581	2448_5_1	714_6_1201	655_4_2817	167_6_1	249_5_1	1645_6_1	901_6_237	33_7_11	1725_4_577	35_36_1	510_5_248	373_6_1	1458_5_113	1001_6_147	239_2_1
2658_6_217	113_6_242	156_4_1	599_27_1	858_6_1	453_6_1	191_36_1	65_4_1	179_36_1580	252_6_410	118_1_35	1775_6_1	48_6_1	1981_4_440	3430_5_512	1077_5_204	1735_4_27	654_5_132	41_1_1	2268_6_594	1112_6_54	2151_2_532	1396_27_172	189_5_1	1034_4_1	501_6_1	200_6_558	2448_5_1	714_6_1219	655_4_2850	167_6_1	249_5_1	1645_6_1	901_6_209	33_7_15	1725_4_569	35_36_1	510_5_245	373_6_1	1458_5_104	1001_6_143	239_2_1
2658_6_213	179_36_1556	156_4_1	599_27_1	858_6_1	453_6_1	191_36_1	65_4_1	113_6_246	252_6_401	118_1_30	1775_6_1	48_6_1	1981_4_466	3430_5_512	1077_5_209	1735_4_27	654_5_146	41_1_1	2268_6_629	1112_6_39	2151_2_541	1396_27_166	189_5_1	1034_4_1	501_6_1	200_6_568	2448_5_1	714_6_1222	655_4_2830	167_6_1	249_5_1	1645_6_1	901_6_203	33_7_15	1725_4_545	35_36_1	510_5_228	373_6_1	1458_5_100	1001_6_153	239_2_1
2658_6_214	179_36_1621	156_4_1	599_27_1	858_6_1	453_6_1	191_36_1	65_4_1	113_6_239	252_6_367	118_1_28	1775_6_1	48_6_1	1981_4_458	3430_5_506	1077_5_206	1735_4_30	654_5_129	41_1_1	2268_6_617	1112_6_43	2151_2_561	1396_27_149	189_5_1	1034_4_1	501_6_1	200_6_564	2448_5_1	714_6_1231	655_4_2851	167_6_1	249_5_1	1645_6_1	901_6_217	33_7_11	1725_4_529	35_36_1	510_5_217	373_6_1	1458_5_107	1001_6_149	239_2_1
2658_6_224	179_36_1608	156_4_1	599_27_1	858_6_1	453_6_1	191_36_1	65_4_1	113_6_277	252_6_365	118_1_34	1775_6_1	48_6_1	1981_4_476	3430_5_550	1077_5_210	1735_4_28	654_5_133	41_1_1	2268_6_638	1112_6_52	2151_2_567	1396_27_157	189_5_1	1034_4_1	501_6_1	200_6_561	2448_5_1	714_6_1198	655_4_2798	167_6_1	249_5_1	1645_6_1	901_6_199	33_7_10	1725_4_524	35_36_1	510_5_201	373_6_1	1458_5_109	1001_6_133	239_2_1
2658_6_234	179_36_1605	156_4_1	599_27_1	858_6_1	453_6_1	191_36_1	65_4_1	113_6_265	252_6_374	118_1_36	1775_6_1	48_6_1	1981_4_473	3430_5_490	1077_5_214	1735_4_33	654_5_138	41_1_1	2268_6_616	1112_6_51	2151_2_649	1396_27_162	189_5_1	1034_4_1	501_6_1	200_6_577	2448_5_1	714_6_1190	655_4_2730	167_6_1	249_5_1	1645_6_1	901_6_229	33_7_14	1725_4_537	35_36_1	510_5_174	373_6_1	1458_5_106	1001_6_156	239_2_1
2658_6_234	179_36_1609	156_4_1	599_27_1	858_6_1	453_6_1	191_36_1	65_4_1	113_6_280	252_6_336	118_1_26	1775_6_1	48_6_1	1981_4_483	3430_5_529	1077_5_257	1735_4_20	654_5_125	41_1_1	2268_6_605	1112_6_53	2151_2_675	1396_27_154	189_5_1	1034_4_1	501_6_1	200_6_593	2448_5_1	714_6_1174	655_4_2680	167_6_1	249_5_1	1645_6_1	901_6_225	33_7_14	1725_4_528	35_36_1	510_5_178	373_6_1	1458_5_115	1001_6_149	239_2_1
2658_6_237	179_36_1623	156_4_1	599_27_1	858_6_1	453_6_1	191_36_1	65_4_1	113_6_255	252_6_369	118_1_29	1775_6_1	48_6_1	1981_4_489	3430_5_553	1077_5_271	1735_4_13	654_5_119	41_1_1	2268_6_586	1112_6_37	2151_2_679	1396_27_148	189_5_1	1034_4_1	501_6_1	200_6_575	2448_5_1	714_6_1161	655_4_2647	167_6_1	249_5_1	1645_6_1	901_6_234	33_7_12	1725_4_522	35_36_1	510_5_214	373_6_1	1458_5_128	1001_6_147	239_2_1
2658_6_218	179_36_1660	156_4_1	599_27_1	858_6_1	453_6_1	191_36_1	65_4_1	113_6_248	252_6_357	118_1_34	1775_6_1	48_6_1	1981_4_501	3430_5_589	1077_5_252	1735_4_12	654_5_111	41_1_1	2268_6_560	1112_6_50	2151_2_718	1396_27_134	189_5_1	1034_4_1	501_6_1	200_6_599	2448_5_1	714_6_1162	655_4_2634	167_6_1	249_5_1	1645_6_1	901_6_216	33_7_9	1725_4_531	35_36_1	510_5_206	373_6_1	1458_5_110	1001_6_141	239_2_1
2658_6_207	179_36_1704	156_4_1	599_27_1	858_6_1	453_6_1	191_36_1	65_4_1	113_6_228	252_6_341	118_1_28	1775_6_1	48_6_1	1981_4_511	3430_5_611	1077_5_276	1735_4_16	654_5_106	41_1_1	2268_6_556	1112_6_56	2151_2_764	1396_27_113	189_5_1	1034_4_1	501_6_1	200_6_593	2448_5_1	714_6_1128	655_4_2604	167_6_1	249_5_1	1645_6_1	901_6_224	33_7_10	1725_4_521	35_36_1	510_5_213	373_6_1	1458_5_110	1001_6_126	239_2_1
2658_6_209	179_36_1696	156_4_1	599_27_1	858_6_1	453_6_1	191_36_1	65_4_1	113_6_221	252_6_358	118_1_36	1775_6_1	48_6_1	1981_4_442	3430_5_599	1077_5_261	1735_4_13	654_5_126	41_1_1	2268_6_549	1112_6_54	2151_2_783	1396_27_96	189_5_1	1034_4_1	501_6_1	200_6_598	2448_5_1	714_6_1173	655_4_2579	167_6_1	249_5_1	1645_6_1	901_6_239	33_7_10	1725_4_541	35_36_1	510_5_192	373_6_1	1458_5_126	1001_6_131	239_2_1
2658_6_199	179_36_1717	156_4_1	599_27_1	858_6_1	453_6_1	191_36_1	65_4_1	113_6_254	252_6_315	118_1_32	1775_6_1	48_6_1	1981_4_434	3430_5_615	1077_5_270	1735_4_17	654_5_105	41_1_1	2268_6_568	1112_6_41	2151_2_818	1396_27_88	189_5_1	1034_4_1	501_6_1	200_6_599	2448_5_1	714_6_1170	655_4_2564	167_6_1	249_5_1	1645_6_1	901_6_248	33_7_12	1725_4_524	35_36_1	510_5_189	373_6_1	1458_5_147	1001_6_105	239_2_1
2658_6_197	179_36_1742	156_4_1	599_27_1	858_6_1	453_6_1	191_36_1	65_4_1	113_6_244	252_6_321	118_1_34	1775_6_1	48_6_1	1981_4_435	3430_5_667	1077_5_262	1735_4_15	654_5_105	41_1_1	2268_6_553	1112_6_37	2151_2_784	1396_27_95	189_5_1	1034_4_1	501_6_1	200_6_612	2448_5_1	714_6_1141	655_4_2556	167_6_1	249_5_1	1645_6_1	901_6_243	33_7_13	1725_4_531	35_36_1	510_5_192	373_6_1	1458_5_151	1001_6_102	239_2_1
2658_6_197	179_36_1759	156_4_1	599_27_1	858_6_1	453_6_1	191_36_1	65_4_1	113_6_241	252_6_291	118_1_36	1775_6_1	48_6_1	1981_4_447	3430_5_679	1077_5_268	1735_4_12	654_5_108	41_1_1	2268_6_557	1112_6_40	2151_2_773	1396_27_96	189_5_1	1034_4_1	501_6_1	200_6_598	2448_5_1	714_6_1116	655_4_2572	167_6_1	249_5_1	1645_6_1	901_6_233	33_7_12	1725_4_523	35_36_1	510_5_201	373_6_1	1458_5_161	1001_6_106	239_2_1
2658_6_209	179_36_1792	156_4_1	599_27_1	858_6_1	453_6_1	191_36_1	65_4_1	113_6_257	252_6_278	118_1_38	1775_6_1	48_6_1	1981_4_450	3430_5_706	1077_5_239	1735_4_16	654_5_97	41_1_1	2268_6_581	1112_6_43	2151_2_768	1396_27_94	189_5_1	1034_4_1	501_6_1	200_6_603	2448_5_1	714_6_1136	655_4_2552	167_6_1	249_5_1	1645_6_1	901_6_233	33_7_18	1725_4_504	35_36_1	510_5_178	373_6_1	1458_5_152	1001_6_96	239_2_1
2658_6_195	179_36_1816	156_4_1	599_27_1	858_6_1	453_6_1	191_36_1	65_4_1	113_6_244	252_6_295	118_1_34	1775_6_1	48_6_1	1981_4_441	3430_5_688	1077_5_234	1735_4_12	654_5_106	41_1_1	2268_6_556	1112_6_38	2151_2_744	1396_27_85	189_5_1	1034_4_1	501_6_1	200_6_592	2448_5_1	714_6_1175	655_4_2583	167_6_1	249_5_1	1645_6_1	901_6_252	33_7_18	1725_4_533	35_36_1	510_5_165	373_6_1	1458_5_143	1001_6_89	239_2_1
2658_6_208	179_36_1811	156_4_1	599_27_1	858_6_1	453_6_1	191_36_1	65_4_1	113_6_249	252_6_295	118_1_36	1775_6_1	48_6_1	1981_4_443	3430_5_700	1077_5_234	1735_4_17	654_5_89	41_1_1	2268_6_579	1112_6_27	2151_2_703	1396_27_72	189_5_1	1034_4_1	501_6_1	200_6_593	2448_5_1	714_6_1211	655_4_2598	167_6_1	249_5_1	1645_6_1	901_6_248	33_7_24	1725_4_518	35_36_1	510_5_168	373_6_1	1458_5_147	1001_6_71	239_2_1
2658_6_185	179_36_1851	156_4_1	599_27_1	858_6_1	453_6_1	191_36_1	65_4_1	113_6_243	252_6_293	118_1_33	1775_6_1	48_6_1	1981_4_411	3430_5_678	1077_5_241	1735_4_17	654_5_88	41_1_1	2268_6_543	1112_6_26	2151_2_683	1396_27_60	189_5_1	1034_4_1	501_6_1	200_6_605	2448_5_1	714_6_1232	655_4_2599	167_6_1	249_5_1	1645_6_1	901_6_267	33_7_28	1725_4_537	35_36_1	510_5_173	373_6_1	1458_5_159	1001_6_86	239_2_1
2658_6_192	179_36_1846	156_4_1	599_27_1	858_6_1	453_6_1	191_36_1	65_4_1	113_6_206	252_6_296	118_1_38	1775_6_1	48_6_1	1981_4_378	3430_5_664	1077_5_243	1735_4_14	654_5_105	41_1_1	2268_6_548	1112_6_25	2151_2_690	1396_27_63	189_5_1	1034_4_1	501_6_1	200_6_578	2448_5_1	714_6_1299	655_4_2654	167_6_1	249_5_1	1645_6_1	901_6_250	33_7_34	1725_4_530	35_36_1	510_5_149	373_6_1	1458_5_158	1001_6_87	239_2_1
2658_6_199	179_36_1870	156_4_1	599_27_1	858_6_1	453_6_1	191_36_1	65_4_1	113_6_191	252_6_292	118_1_27	1775_6_1	48_6_1	1981_4_378	3430_5_664	1077_5_247	1735_4_14	654_5_90	41_1_1	2268_6_526	1112_6_21	2151_2_709	1396_27_72	189_5_1	1034_4_1	501_6_1	200_6_584	2448_5_1	714_6_1286	655_4_2664	167_6_1	249_5_1	1645_6_1	901_6_241	33_7_37	1725_4_528	35_36_1	510_5_159	373_6_1	1458_5_162	1001_6_79	239_2_1
2658_6_194	179_36_1892	156_4_1	599_27_1	858_6_1	453_6_1	191_36_1	65_4_1	113_6_230	252_6_304	118_1_39	1775_6_1	48_6_1	1981_4_341	3430_5_689	1077_5_239	1735_4_13	654_5_92	41_1_1	2268_6_464	1112_6_35	2151_2_703	1396_27_58	189_5_1	1034_4_1	501_6_1	200_6_560	2448_5_1	714_6_1287	655_4_2712	167_6_1	249_5_1	1645_6_1	901_6_210	33_7_39	1725_4_523	35_36_1	510_5_172	373_6_1	1458_5_169	1001_6_73	239_2_1
2658_6_210	179_36_1849	156_4_1	599_27_1	858_6_1	453_6_1	191_36_1	65_4_1	113_6_231	252_6_289	118_1_26	1775_6_1	48_6_1	1981_4_333	3430_5_675	1077_5_264	1735_4_13	654_5_83	41_1_1	2268_6_476	1112_6_34	2151_2_757	1396_27_49	189_5_1	1034_4_1	501_6_1	200_6_593	2448_5_1	714_6_1307	655_4_2673	167_6_1	249_5_1	1645_6_1	901_6_223	33_7_39	1725_4_512	35_36_1	510_5_152	373_6_1	1458_5_167	1001_6_89	239_2_1
2658_6_235	179_36_1876	156_4_1	599_27_1	858_6_1	453_6_1	191_36_1	65_4_1	113_6_234	252_6_283	118_1_21	1775_6_1	48_6_1	1981_4_377	3430_5_700	1077_5_278	1735_4_16	654_5_85	41_1_1	2268_6_465	1112_6_39	2151_2_792	1396_27_43	189_5_1	1034_4_1	501_6_1	200_6_608	2448_5_1	714_6_1305	655_4_2581	167_6_1	249_5_1	1645_6_1	901_6_218	33_7_38	1725_4_450	35_36_1	510_5_185	373_6_1	1458_5_149	1001_6_86	239_2_1
2658_6_206	179_36_1963	156_4_1	599_27_1	858_6_1	453_6_1	191_36_1	65_4_1	113_6_234	252_6_285	118_1_16	1775_6_1	48_6_1	1981_4_346	3430_5_717	1077_5_262	1735_4_11	654_5_80	41_1_1	2268_6_493	1112_6_37	2151_2_809	1396_27_35	189_5_1	1034_4_1	501_6_1	200_6_576	2448_5_1	714_6_1312	655_4_2561	167_6_1	249_5_1	1645_6_1	901_6_213	33_7_36	1725_4_480	35_36_1	510_5_162	373_6_1	1458_5_148	1001_6_88	239_2_1
2658_6_232	179_36_1935	156_4_1	599_27_1	858_6_1	453_6_1	191_36_1	65_4_1	113_6_256	252_6_276	118_1_25	1775_6_1	48_6_1	1981_4_345	3430_5_720	1077_5_248	1735_4_9	654_5_68	41_1_1	2268_6_508	1112_6_25	2151_2_846	1396_27_38	189_5_1	1034_4_1	501_6_1	200_6_568	2448_5_1	714_6_1375	655_4_2509	167_6_1	249_5_1	1645_6_1	901_6_181	33_7_40	1725_4_464	35_36_1	510_5_161	373_6_1	1458_5_145	1001_6_85	239_2_1
2658_6_254	179_36_1977	156_4_1	599_27_1	858_6_1	453_6_1	191_36_1	65_4_1	113_6_237	252_6_298	118_1_22	1775_6_1	48_6_1	1981_4_359	3430_5_743	1077_5_254	1735_4_14	654_5_81	41_1_1	2268_6_493	1112_6_29	2151_2_829	1396_27_55	189_5_1	1034_4_1	501_6_1	200_6_530	2448_5_1	714_6_1343	655_4_2503	167_6_1	249_5_1	1645_6_1	901_6_185	33_7_43	1725_4_449	35_36_1	510_5_151	373_6_1	1458_5_132	1001_6_74	239_2_1
2658_6_238	179_36_1973	156_4_1	599_27_1	858_6_1	453_6_1	191_36_1	65_4_1	113_6_224	252_6_286	118_1_23	1775_6_1	48_6_1	1981_4_376	3430_5_733	1077_5_265	1735_4_11	654_5_81	41_1_1	2268_6_495	1112_6_35	2151_2_865	1396_27_77	189_5_1	1034_4_1	501_6_1	200_6_538	2448_5_1	714_6_1358	655_4_2461	167_6_1	249_5_1	1645_6_1	901_6_191	33_7_37	1725_4_453	35_36_1	510_5_140	373_6_1	1458_5_130	1001_6_66	239_2_1
2658_6_241	179_36_2030	156_4_1	599_27_1	858_6_1	453_6_1	191_36_1	65_4_1	113_6_219	252_6_291	118_1_25	1775_6_1	48_6_1	1981_4_399	3430_5_660	1077_5_254	1735_4_11	654_5_79	41_1_1	2268_6_491	1112_6_36	2151_2_820	1396_27_106	189_5_1	1034_4_1	501_6_1	200_6_513	2448_5_1	714_6_1374	655_4_2523	167_6_1	249_5_1	1645_6_1	901_6_187	33_7_38	1725_4_409	35_36_1	510_5_131	373_6_1	1458_5_132	1001_6_81	239_2_1
2658_6_219	179_36_2043	156_4_1	599_27_1	858_6_1	453_6_1	191_36_1	65_4_1	113_6_245	252_6_290	118_1_30	1775_6_1	48_6_1	1981_4_392	3430_5_649	1077_5_275	1735_4_12	654_5_90	41_1_1	2268_6_464	1112_6_38	2151_2_792	1396_27_147	189_5_1	1034_4_1	501_6_1	200_6_490	2448_5_1	714_6_1367	655_4_2530	167_6_1	249_5_1	1645_6_1	901_6_184	33_7_34	1725_4_417	35_36_1	510_5_120	373_6_1	1458_5_130	1001_6_69	239_2_1
2658_6_225	179_36_2075	156_4_1	599_27_1	858_6_1	453_6_1	191_36_1	65_4_1	113_6_235	252_6_261	118_1_30	1775_6_1	48_6_1	1981_4_391	3430_5_630	1077_5_285	1735_4_15	654_5_71	41_1_1	2268_6_491	1112_6_17	2151_2_767	1396_27_182	189_5_1	1034_4_1	501_6_1	200_6_528	2448_5_1	714_6_1429	655_4_2470	167_6_1	249_5_1	1645_6_1	901_6_189	33_7_31	1725_4_392	35_36_1	510_5_133	373_6_1	1458_5_122	1001_6_77	239_2_1
2658_6_244	179_36_2119	156_4_1	599_27_1	858_6_1	453_6_1	191_36_1	65_4_1	113_6_232	252_6_275	118_1_26	1775_6_1	48_6_1	1981_4_376	3430_5_617	1077_5_302	1735_4_11	654_5_73	41_1_1	2268_6_465	1112_6_17	2151_2_777	1396_27_218	189_5_1	1034_4_1	501_6_1	200_6_525	2448_5_1	714_6_1409	655_4_2466	167_6_1	249_5_1	1645_6_1	901_6_176	33_7_34	1725_4_346	35_36_1	510_5_137	373_6_1	1458_5_119	1001_6_71	239_2_1
2658_6_236	179_36_2060	156_4_1	599_27_1	858_6_1	453_6_1	191_36_1	65_4_1	113_6_230	252_6_267	118_1_28	1775_6_1	48_6_1	1981_4_385	3430_5_604	1077_5_327	1735_4_10	654_5_65	41_1_1	2268_6_499	1112_6_19	2151_2_759	1396_27_234	189_5_1	1034_4_1	501_6_1	200_6_529	2448_5_1	714_6_1415	655_4_2469	167_6_1	249_5_1	1645_6_1	901_6_180	33_7_36	1725_4_363	35_36_1	510_5_135	373_6_1	1458_5_120	1001_6_68	239_2_1
2658_6_244	179_36_2091	156_4_1	599_27_1	858_6_1	453_6_1	191_36_1	65_4_1	113_6_226	252_6_242	118_1_26	1775_6_1	48_6_1	1981_4_418	3430_5_616	1077_5_316	1735_4_12	654_5_68	41_1_1	2268_6_511	1112_6_11	2151_2_753	1396_27_227	189_5_1	1034_4_1	501_6_1	200_6_529	2448_5_1	714_6_1390	655_4_2493	167_6_1	249_5_1	1645_6_1	901_6_161	33_7_41	1725_4_326	35_36_1	510_5_135	373_6_1	1458_5_140	1001_6_71	239_2_1
2658_6_236	179_36_2074	156_4_1	599_27_1	858_6_1	453_6_1	191_36_1	65_4_1	113_6_255	252_6_252	118_1_27	1775_6_1	48_6_1	1981_4_403	3430_5_645	1077_5_326	1735_4_9	654_5_86	41_1_1	2268_6_494	1112_6_15	2151_2_762	1396_27_228	189_5_1	1034_4_1	501_6_1	200_6_514	2448_5_1	714_6_1313	655_4_2517	167_6_1	249_5_1	1645_6_1	901_6_171	33_7_47	1725_4_334	35_36_1	510_5_129	373_6_1	1458_5_141	1001_6_71	239_2_1
2658_6_212	179_36_2182	156_4_1	599_27_1	858_6_1	453_6_1	191_36_1	65_4_1	113_6_236	252_6_249	118_1_30	1775_6_1	48_6_1	1981_4_393	3430_5_632	1077_5_286	1735_4_10	654_5_68	41_1_1	2268_6_486	1112_6_14	2151_2_762	1396_27_225	189_5_1	1034_4_1	501_6_1	200_6_481	2448_5_1	714_6_1334	655_4_2566	167_6_1	249_5_1	1645_6_1	901_6_147	33_7_42	1725_4_315	35_36_1	510_5_135	373_6_1	1458_5_141	1001_6_91	239_2_1
2658_6_217	179_36_2178	156_4_1	599_27_1	858_6_1	453_6_1	191_36_1	65_4_1	113_6_236	252_6_287	118_1_25	1775_6_1	48_6_1	1981_4_359	3430_5_656	1077_5_292	1735_4_7	654_5_69	41_1_1	2268_6_495	1112_6_10	2151_2_772	1396_27_214	189_5_1	1034_4_1	501_6_1	200_6_504	2448_5_1	714_6_1281	655_4_2578	167_6_1	249_5_1	1645_6_1	901_6_162	33_7_41	1725_4_312	35_36_1	510_5_124	373_6_1	1458_5_145	1001_6_84	239_2_1
2658_6_222	179_36_2203	156_4_1	599_27_1	858_6_1	453_6_1	191_36_1	65_4_1	113_6_250	252_6_286	118_1_26	1775_6_1	48_6_1	1981_4_339	3430_5_670	1077_5_298	1735_4_5	654_5_70	41_1_1	2268_6_473	1112_6_5	2151_2_759	1396_27_176	189_5_1	1034_4_1	501_6_1	200_6_494	2448_5_1	714_6_1297	655_4_2615	167_6_1	249_5_1	1645_6_1	901_6_154	33_7_33	1725_4_346	35_36_1	510_5_118	373_6_1	1458_5_136	1001_6_78	239_2_1
2658_6_237	179_36_2208	156_4_1	599_27_1	858_6_1	453_6_1	191_36_1	65_4_1	113_6_232	252_6_287	118_1_25	1775_6_1	48_6_1	1981_4_329	3430_5_675	1077_5_279	1735_4_5	654_5_54	41_1_1	2268_6_490	1112_6_5	2151_2_821	1396_27_146	189_5_1	1034_4_1	501_6_1	200_6_468	2448_5_1	714_6_1329	655_4_2596	167_6_1	249_5_1	1645_6_1	901_6_162	33_7_32	1725_4_319	35_36_1	510_5_115	373_6_1	1458_5_137	1001_6_82	239_2_1
2658_6_237	179_36_2174	156_4_1	599_27_1	858_6_1	453_6_1	191_36_1	65_4_1	113_6_236	252_6_288	118_1_27	1775_6_1	48_6_1	1981_4_323	3430_5_703	1077_5_325	1735_4_3	654_5_57	41_1_1	2268_6_484	1112_6_8	2151_2_831	1396_27_111	189_5_1	1034_4_1	501_6_1	200_6_460	2448_5_1	714_6_1284	655_4_2615	167_6_1	249_5_1	1645_6_1	901_6_171	33_7_21	1725_4_337	35_36_1	510_5_105	373_6_1	1458_5_133	1001_6_91	239_2_1
2658_6_223	179_36_2223	156_4_1	599_27_1	858_6_1	453_6_1	191_36_1	65_4_1	113_6_234	252_6_282	118_1_22	1775_6_1	48_6_1	1981_4_305	3430_5_698	1077_5_288	1735_4_10	654_5_58	41_1_1	2268_6_478	1112_6_5	2151_2_831	1396_27_88	189_5_1	1034_4_1	501_6_1	200_6_445	2448_5_1	714_6_1395	655_4_2602	167_6_1	249_5_1	1645_6_1	901_6_162	33_7_16	1725_4_356	35_36_1	510_5_94	373_6_1	1458_5_129	1001_6_87	239_2_1
2658_6_240	179_36_2237	156_4_1	599_27_1	858_6_1	453_6_1	191_36_1	65_4_1	113_6_238	252_6_280	118_1_15	1775_6_1	48_6_1	1981_4_319	3430_5_703	1077_5_263	1735_4_11	654_5_53	41_1_1	2268_6_478	1112_6_3	2151_2_835	1396_27_79	189_5_1	1034_4_1	501_6_1	200_6_441	2448_5_1	714_6_1414	655_4_2594	167_6_1	249_5_1	1645_6_1	901_6_157	33_7_16	1725_4_328	35_36_1	510_5_101	373_6_1	1458_5_125	1001_6_99	239_2_1
2658_6_236	179_36_2186	156_4_1	599_27_1	858_6_1	453_6_1	191_36_1	65_4_1	113_6_216	252_6_274	118_1_16	1775_6_1	48_6_1	1981_4_325	3430_5_705	1077_5_306	1735_4_7	654_5_63	41_1_1	2268_6_468	1112_6_4	2151_2_856	1396_27_57	189_5_1	1034_4_1	501_6_1	200_6_457	2448_5_1	714_6_1390	655_4_2630	167_6_1	249_5_1	1645_6_1	901_6_160	33_7_8	1725_4_360	35_36_1	510_5_99	373_6_1	1458_5_118	1001_6_93	239_2_1
2658_6_244	179_36_2202	156_4_1	599_27_1	858_6_1	453_6_1	191_36_1	65_4_1	113_6_207	252_6_278	118_1_12	1775_6_1	48_6_1	1981_4_331	3430_5_711	1077_5_298	1735_4_5	654_5_38	41_1_1	2268_6_492	1112_6_2	2151_2_875	1396_27_48	189_5_1	1034_4_1	501_6_1	200_6_465	2448_5_1	714_6_1442	655_4_2597	167_6_1	249_5_1	1645_6_1	901_6_152	33_7_3	1725_4_318	35_36_1	510_5_91	373_6_1	1458_5_120	1001_6_99	239_2_1
2658_6_225	179_36_2279	156_4_1	599_27_1	858_6_1	453_6_1	191_36_1	65_4_1	113_6_246	252_6_289	118_1_15	1775_6_1	48_6_1	1981_4_336	3430_5_732	1077_5_265	1735_4_6	654_5_37	41_1_1	2268_6_480	655_4_2609	2151_2_879	1396_27_60	189_5_1	1034_4_1	501_6_1	200_6_460	2448_5_1	714_6_1417	167_6_1	249_5_1	1645_6_1	901_6_147	33_7_2	1725_4_302	35_36_1	510_5_66	373_6_1	1458_5_107	1001_6_85	239_2_1
2658_6_227	179_36_2267	156_4_1	599_27_1	858_6_1	453_6_1	191_36_1	65_4_1	113_6_233	252_6_301	118_1_14	1775_6_1	48_6_1	1981_4_335	3430_5_760	1077_5_280	1735_4_4	654_5_29	41_1_1	2268_6_484	655_4_2620	2151_2_853	1396_27_57	189_5_1	1034_4_1	501_6_1	200_6_454	2448_5_1	714_6_1386	167_6_1	249_5_1	1645_6_1	901_6_142	33_7_1	1725_4_341	35_36_1	510_5_66	373_6_1	1458_5_96	1001_6_82	239_2_1
2658_6_251	179_36_2262	156_4_1	599_27_1	858_6_1	453_6_1	191_36_1	65_4_1	113_6_239	252_6_306	118_1_5	1775_6_1	48_6_1	1981_4_342	3430_5_741	1077_5_286	1735_4_2	654_5_33	41_1_1	2268_6_469	655_4_2642	2151_2_826	1396_27_62	189_5_1	1034_4_1	501_6_1	200_6_476	2448_5_1	714_6_1396	167_6_1	249_5_1	1645_6_1	901_6_154	1725_4_309	35_36_1	510_5_68	373_6_1	1458_5_98	1001_6_67	239_2_1
2658_6_233	179_36_2187	156_4_1	599_27_1	858_6_1	453_6_1	191_36_1	65_4_1	113_6_257	252_6_282	118_1_6	1775_6_1	48_6_1	1981_4_370	3430_5_722	1077_5_287	1735_4_4	654_5_35	41_1_1	2268_6_469	655_4_2748	2151_2_800	1396_27_57	189_5_1	1034_4_1	501_6_1	200_6_466	2448_5_1	714_6_1418	167_6_1	249_5_1	1645_6_1	901_6_150	1725_4_323	35_36_1	510_5_57	373_6_1	1458_5_81	1001_6_77	239_2_1
2658_6_274	179_36_2163	156_4_1	599_27_1	858_6_1	453_6_1	191_36_1	65_4_1	113_6_245	252_6_305	118_1_5	1775_6_1	48_6_1	1981_4_353	3430_5_742	1077_5_266	1735_4_4	654_5_30	41_1_1	2268_6_449	655_4_2736	2151_2_769	1396_27_60	189_5_1	1034_4_1	501_6_1	200_6_498	2448_5_1	714_6_1418	167_6_1	249_5_1	1645_6_1	901_6_153	1725_4_320	35_36_1	510_5_54	373_6_1	1458_5_93	1001_6_105	239_2_1
2658_6_282	179_36_2187	156_4_1	599_27_1	858_6_1	453_6_1	191_36_1	65_4_1	113_6_239	252_6_269	118_1_6	1775_6_1	48_6_1	1981_4_366	3430_5_730	1077_5_297	1735_4_2	654_5_28	41_1_1	2268_6_436	655_4_2779	2151_2_729	1396_27_90	189_5_1	1034_4_1	501_6_1	200_6_488	2448_5_1	714_6_1403	167_6_1	249_5_1	1645_6_1	901_6_141	1725_4_318	35_36_1	510_5_36	373_6_1	1458_5_91	1001_6_117	239_2_1
2658_6_289	179_36_2138	156_4_1	599_27_1	858_6_1	453_6_1	191_36_1	65_4_1	113_6_241	252_6_267	118_1_6	1775_6_1	48_6_1	1981_4_378	3430_5_753	1077_5_325	1735_4_2	654_5_38	41_1_1	2268_6_420	655_4_2870	2151_2_659	1396_27_84	189_5_1	1034_4_1	501_6_1	200_6_484	2448_5_1	714_6_1334	167_6_1	249_5_1	1645_6_1	901_6_164	1725_4_339	35_36_1	510_5_35	373_6_1	1458_5_99	1001_6_116	239_2_1
2658_6_348	179_36_2077	156_4_1	599_27_1	858_6_1	453_6_1	191_36_1	65_4_1	113_6_221	252_6_250	118_1_8	1775_6_1	48_6_1	1981_4_366	3430_5_763	1077_5_319	1735_4_1	654_5_47	41_1_1	2268_6_414	655_4_2901	2151_2_649	1396_27_89	189_5_1	1034_4_1	501_6_1	200_6_484	2448_5_1	714_6_1382	167_6_1	249_5_1	1645_6_1	901_6_182	1725_4_315	35_36_1	510_5_35	373_6_1	1458_5_83	1001_6_112	239_2_1
2658_6_327	179_36_2124	156_4_1	599_27_1	453_6_1	191_36_1	65_4_1	113_6_237	252_6_221	118_1_10	1775_6_1	48_6_1	1981_4_381	3430_5_774	1077_5_355	858_6_1	654_5_62	41_1_1	2268_6_396	655_4_2884	2151_2_645	1396_27_89	189_5_1	501_6_1	200_6_491	2448_5_1	714_6_1348	167_6_1	249_5_1	1645_6_1	901_6_183	1725_4_289	35_36_1	510_5_27	373_6_1	1458_5_99	1001_6_112	239_2_1
2658_6_343	179_36_2079	156_4_1	599_27_1	453_6_1	191_36_1	65_4_1	113_6_254	252_6_224	118_1_14	1775_6_1	48_6_1	1981_4_362	3430_5_793	1077_5_323	858_6_1	654_5_59	41_1_1	2268_6_390	655_4_2993	2151_2_626	1396_27_72	189_5_1	501_6_1	200_6_470	2448_5_1	714_6_1384	167_6_1	249_5_1	1645_6_1	901_6_165	1725_4_277	35_36_1	510_5_24	373_6_1	1458_5_83	1001_6_108	239_2_1
2658_6_350	179_36_2062	156_4_1	599_27_1	453_6_1	191_36_1	65_4_1	113_6_250	252_6_235	118_1_21	1775_6_1	48_6_1	1981_4_321	3430_5_753	1077_5_318	858_6_1	654_5_56	41_1_1	2268_6_417	655_4_2974	2151_2_651	1396_27_56	189_5_1	501_6_1	200_6_466	2448_5_1	714_6_1440	167_6_1	249_5_1	1645_6_1	901_6_187	1725_4_308	35_36_1	510_5_21	373_6_1	1458_5_89	1001_6_89	239_2_1
2658_6_328	179_36_2087	156_4_1	599_27_1	453_6_1	191_36_1	65_4_1	113_6_277	252_6_239	118_1_10	1775_6_1	48_6_1	1981_4_326	3430_5_776	1077_5_372	858_6_1	654_5_59	41_1_1	2268_6_416	655_4_2951	2151_2_685	1396_27_44	189_5_1	501_6_1	200_6_438	2448_5_1	714_6_1374	167_6_1	249_5_1	1645_6_1	901_6_167	1725_4_304	35_36_1	510_5_24	373_6_1	1458_5_90	1001_6_103	239_2_1
2658_6_369	179_36_1982	156_4_1	599_27_1	453_6_1	191_36_1	65_4_1	113_6_272	252_6_256	118_1_11	1775_6_1	48_6_1	1981_4_359	3430_5_781	1077_5_308	858_6_1	654_5_58	41_1_1	2268_6_416	655_4_2963	2151_2_730	1396_27_47	189_5_1	501_6_1	200_6_459	2448_5_1	714_6_1383	167_6_1	249_5_1	1645_6_1	901_6_180	1725_4_284	35_36_1	510_5_33	373_6_1	1458_5_70	1001_6_102	239_2_1
2658_6_384	179_36_1925	156_4_1	599_27_1	453_6_1	191_36_1	65_4_1	113_6_236	252_6_224	118_1_14	1775_6_1	48_6_1	1981_4_370	3430_5_766	1077_5_333	858_6_1	654_5_44	41_1_1	2268_6_429	655_4_2932	2151_2_812	1396_27_51	189_5_1	501_6_1	200_6_416	2448_5_1	714_6_1375	167_6_1	249_5_1	1645_6_1	901_6_171	1725_4_342	35_36_1	510_5_25	373_6_1	1458_5_92	1001_6_110	239_2_1
2658_6_384	179_36_1941	156_4_1	599_27_1	453_6_1	191_36_1	65_4_1	113_6_215	252_6_231	118_1_13	1775_6_1	48_6_1	1981_4_362	3430_5_761	1077_5_348	858_6_1	654_5_42	41_1_1	2268_6_445	655_4_2952	2151_2_854	1396_27_43	189_5_1	501_6_1	200_6_396	2448_5_1	714_6_1356	167_6_1	249_5_1	1645_6_1	901_6_165	1725_4_304	35_36_1	510_5_28	373_6_1	1458_5_93	1001_6_126	239_2_1
2658_6_409	179_36_1894	156_4_1	599_27_1	453_6_1	191_36_1	65_4_1	113_6_208	252_6_240	118_1_12	1775_6_1	48_6_1	1981_4_360	3430_5_748	1077_5_339	858_6_1	654_5_42	41_1_1	2268_6_465	655_4_2935	2151_2_881	1396_27_44	189_5_1	501_6_1	200_6_381	2448_5_1	714_6_1376	167_6_1	249_5_1	1645_6_1	901_6_169	1725_4_312	35_36_1	510_5_23	373_6_1	1458_5_95	1001_6_123	239_2_1
2658_6_368	179_36_1909	156_4_1	599_27_1	453_6_1	191_36_1	65_4_1	113_6_216	252_6_223	118_1_9	1775_6_1	48_6_1	1981_4_356	3430_5_726	1077_5_372	858_6_1	654_5_45	41_1_1	2268_6_435	655_4_3053	2151_2_877	1396_27_50	189_5_1	501_6_1	200_6_357	2448_5_1	714_6_1329	167_6_1	249_5_1	1645_6_1	901_6_164	1725_4_302	35_36_1	510_5_21	373_6_1	1458_5_108	1001_6_123	239_2_1
2658_6_355	179_36_1985	156_4_1	599_27_1	453_6_1	191_36_1	65_4_1	113_6_218	252_6_230	118_1_4	1775_6_1	48_6_1	1981_4_353	3430_5_747	1077_5_363	858_6_1	654_5_52	41_1_1	2268_6_430	655_4_3048	2151_2_870	1396_27_61	189_5_1	501_6_1	200_6_339	2448_5_1	714_6_1305	167_6_1	249_5_1	1645_6_1	901_6_173	1725_4_282	35_36_1	510_5_19	373_6_1	1458_5_90	1001_6_113	239_2_1
2658_6_376	179_36_1946	156_4_1	599_27_1	453_6_1	191_36_1	65_4_1	113_6_201	252_6_224	118_1_7	1775_6_1	48_6_1	1981_4_377	3430_5_712	1077_5_390	858_6_1	654_5_59	41_1_1	2268_6_453	655_4_3035	2151_2_852	1396_27_61	189_5_1	501_6_1	200_6_365	2448_5_1	714_6_1289	167_6_1	249_5_1	1645_6_1	901_6_202	1725_4_280	35_36_1	510_5_9	373_6_1	1458_5_89	1001_6_113	239_2_1
2658_6_338	179_36_1963	156_4_1	599_27_1	453_6_1	191_36_1	65_4_1	113_6_195	252_6_235	118_1_2	1775_6_1	48_6_1	1981_4_358	3430_5_713	1077_5_407	858_6_1	654_5_62	41_1_1	2268_6_472	655_4_3076	2151_2_826	1396_27_76	189_5_1	501_6_1	200_6_370	2448_5_1	714_6_1280	167_6_1	249_5_1	1645_6_1	901_6_183	1725_4_286	35_36_1	510_5_6	373_6_1	1458_5_85	1001_6_102	239_2_1
2658_6_357	179_36_1988	156_4_1	599_27_1	453_6_1	191_36_1	65_4_1	113_6_207	252_6_231	118_1_2	1775_6_1	48_6_1	1981_4_385	3430_5_720	1077_5_350	858_6_1	654_5_49	41_1_1	2268_6_442	655_4_3053	2151_2_852	1396_27_68	189_5_1	501_6_1	200_6_368	2448_5_1	714_6_1306	167_6_1	249_5_1	1645_6_1	901_6_179	1725_4_277	35_36_1	510_5_6	373_6_1	1458_5_81	1001_6_114	239_2_1
2658_6_347	179_36_1925	156_4_1	599_27_1	453_6_1	191_36_1	65_4_1	113_6_232	252_6_240	1775_6_1	48_6_1	1981_4_349	3430_5_708	1077_5_395	858_6_1	654_5_47	2268_6_478	655_4_3059	2151_2_810	1396_27_75	189_5_1	501_6_1	200_6_341	2448_5_1	714_6_1345	167_6_1	249_5_1	1645_6_1	901_6_201	1725_4_298	35_36_1	510_5_8	373_6_1	1458_5_86	1001_6_101	239_2_1
2658_6_348	179_36_1996	156_4_1	599_27_1	453_6_1	191_36_1	65_4_1	113_6_214	252_6_229	1775_6_1	48_6_1	1981_4_345	3430_5_739	1077_5_400	858_6_1	654_5_44	2268_6_456	655_4_3097	2151_2_777	1396_27_70	189_5_1	501_6_1	200_6_336	2448_5_1	714_6_1333	167_6_1	249_5_1	1645_6_1	901_6_184	1725_4_304	35_36_1	510_5_7	373_6_1	1458_5_63	1001_6_106	239_2_1
2658_6_359	179_36_2021	156_4_1	599_27_1	453_6_1	191_36_1	65_4_1	113_6_218	252_6_222	1775_6_1	48_6_1	1981_4_368	3430_5_733	1077_5_361	858_6_1	654_5_39	2268_6_443	655_4_3065	2151_2_767	1396_27_73	189_5_1	501_6_1	200_6_326	2448_5_1	714_6_1382	167_6_1	249_5_1	1645_6_1	901_6_176	1725_4_307	35_36_1	510_5_10	373_6_1	1458_5_66	1001_6_101	239_2_1
2658_6_363	179_36_2046	156_4_1	599_27_1	453_6_1	191_36_1	65_4_1	113_6_231	252_6_221	1775_6_1	48_6_1	1981_4_351	3430_5_709	1077_5_397	858_6_1	654_5_39	2268_6_444	655_4_3068	2151_2_780	1396_27_79	189_5_1	501_6_1	200_6_337	2448_5_1	714_6_1322	167_6_1	249_5_1	1645_6_1	901_6_169	1725_4_307	35_36_1	510_5_5	373_6_1	1458_5_74	1001_6_81	239_2_1
2658_6_355	179_36_2097	156_4_1	599_27_1	453_6_1	191_36_1	65_4_1	113_6_208	252_6_217	1775_6_1	48_6_1	1981_4_366	3430_5_706	1077_5_354	858_6_1	654_5_36	2268_6_421	655_4_2965	2151_2_899	1396_27_74	189_5_1	501_6_1	200_6_351	2448_5_1	714_6_1329	167_6_1	249_5_1	1645_6_1	901_6_180	1725_4_323	35_36_1	510_5_5	373_6_1	1458_5_66	1001_6_89	239_2_1
2658_6_339	179_36_2046	156_4_1	599_27_1	453_6_1	191_36_1	65_4_1	113_6_194	252_6_208	1775_6_1	48_6_1	1981_4_342	3430_5_690	1077_5_359	858_6_1	654_5_52	2268_6_447	655_4_2971	2151_2_943	1396_27_62	189_5_1	501_6_1	200_6_358	2448_5_1	714_6_1361	167_6_1	249_5_1	1645_6_1	901_6_169	1725_4_354	35_36_1	510_5_11	373_6_1	1458_5_73	1001_6_66	239_2_1
2658_6_310	179_36_2096	156_4_1	599_27_1	453_6_1	191_36_1	65_4_1	113_6_205	252_6_210	1775_6_1	48_6_1	1981_4_364	3430_5_704	1077_5_359	858_6_1	654_5_58	2268_6_448	655_4_2932	2151_2_971	1396_27_49	189_5_1	501_6_1	200_6_339	2448_5_1	714_6_1359	167_6_1	249_5_1	1645_6_1	901_6_164	1725_4_339	35_36_1	510_5_11	373_6_1	1458_5_61	1001_6_66	239_2_1
2658_6_329	179_36_2056	156_4_1	599_27_1	453_6_1	191_36_1	65_4_1	113_6_177	252_6_234	1775_6_1	48_6_1	1981_4_373	3430_5_703	1077_5_321	858_6_1	654_5_64	2268_6_454	655_4_2958	2151_2_972	1396_27_43	189_5_1	501_6_1	200_6_341	2448_5_1	714_6_1362	167_6_1	249_5_1	1645_6_1	901_6_162	1725_4_349	35_36_1	510_5_14	373_6_1	1458_5_63	1001_6_61	239_2_1
2658_6_312	179_36_2062	156_4_1	599_27_1	453_6_1	191_36_1	65_4_1	113_6_199	252_6_239	1775_6_1	48_6_1	1981_4_356	3430_5_724	1077_5_343	858_6_1	654_5_64	2268_6_436	655_4_2944	2151_2_983	1396_27_27	189_5_1	501_6_1	200_6_365	2448_5_1	714_6_1327	167_6_1	249_5_1	1645_6_1	901_6_154	1725_4_355	35_36_1	510_5_18	373_6_1	1458_5_60	1001_6_65	239_2_1
2658_6_313	179_36_2064	156_4_1	599_27_1	453_6_1	191_36_1	65_4_1	113_6_158	252_6_250	1775_6_1	48_6_1	1981_4_352	3430_5_724	1077_5_333	858_6_1	654_5_57	2268_6_469	655_4_2976	2151_2_938	1396_27_21	189_5_1	501_6_1	200_6_371	2448_5_1	714_6_1317	167_6_1	249_5_1	1645_6_1	901_6_183	1725_4_356	35_36_1	510_5_17	373_6_1	1458_5_54	1001_6_66	239_2_1
2658_6_315	179_36_2077	156_4_1	599_27_1	453_6_1	191_36_1	65_4_1	113_6_154	252_6_263	1775_6_1	48_6_1	1981_4_348	3430_5_693	1077_5_303	858_6_1	654_5_64	2268_6_456	655_4_3012	2151_2_897	1396_27_28	189_5_1	501_6_1	200_6_358	2448_5_1	714_6_1343	167_6_1	249_5_1	1645_6_1	901_6_183	1725_4_367	35_36_1	510_5_14	373_6_1	1458_5_64	1001_6_59	239_2_1
2658_6_316	179_36_2076	156_4_1	599_27_1	453_6_1	191_36_1	65_4_1	113_6_157	252_6_289	1775_6_1	48_6_1	1981_4_348	3430_5_718	1077_5_303	858_6_1	654_5_56	2268_6_422	655_4_3049	2151_2_955	1396_27_38	189_5_1	501_6_1	200_6_326	2448_5_1	714_6_1302	167_6_1	249_5_1	1645_6_1	901_6_166	1725_4_362	35_36_1	510_5_10	373_6_1	1458_5_51	1001_6_67	239_2_1
2658_6_333	179_36_2054	156_4_1	599_27_1	453_6_1	191_36_1	65_4_1	113_6_141	252_6_296	1775_6_1	48_6_1	1981_4_379	3430_5_757	1077_5_279	858_6_1	654_5_60	2268_6_429	655_4_3007	2151_2_991	1396_27_28	189_5_1	501_6_1	200_6_328	2448_5_1	714_6_1308	167_6_1	249_5_1	1645_6_1	901_6_175	1725_4_338	35_36_1	510_5_9	373_6_1	1458_5_42	1001_6_62	239_2_1
2658_6_337	179_36_2062	156_4_1	599_27_1	453_6_1	191_36_1	65_4_1	113_6_154	252_6_302	1775_6_1	48_6_1	1981_4_372	3430_5_715	1077_5_299	858_6_1	654_5_61	2268_6_431	655_4_3043	2151_2_924	1396_27_25	189_5_1	501_6_1	200_6_304	2448_5_1	714_6_1352	167_6_1	249_5_1	1645_6_1	901_6_183	1725_4_330	35_36_1	510_5_12	373_6_1	1458_5_38	1001_6_60	239_2_1
2658_6_338	179_36_2015	156_4_1	599_27_1	453_6_1	191_36_1	65_4_1	113_6_161	252_6_312	1775_6_1	48_6_1	1981_4_388	3430_5_764	1077_5_324	858_6_1	654_5_75	2268_6_447	655_4_3020	2151_2_919	1396_27_20	189_5_1	501_6_1	200_6_305	2448_5_1	714_6_1334	167_6_1	249_5_1	1645_6_1	901_6_184	1725_4_323	35_36_1	510_5_10	373_6_1	1458_5_31	1001_6_47	239_2_1
2658_6_320	179_36_2056	156_4_1	599_27_1	453_6_1	191_36_1	65_4_1	113_6_151	252_6_329	1775_6_1	48_6_1	1981_4_394	3430_5_736	1077_5_312	858_6_1	654_5_86	2268_6_464	655_4_3016	2151_2_875	1396_27_20	189_5_1	501_6_1	200_6_302	2448_5_1	714_6_1378	167_6_1	249_5_1	1645_6_1	901_6_192	1725_4_330	35_36_1	510_5_7	373_6_1	1458_5_16	1001_6_38	239_2_1
2658_6_297	179_36_2099	156_4_1	599_27_1	453_6_1	191_36_1	65_4_1	113_6_156	252_6_323	1775_6_1	48_6_1	1981_4_396	3430_5_760	1077_5_315	858_6_1	654_5_84	2268_6_447	655_4_3019	2151_2_851	1396_27_19	189_5_1	501_6_1	200_6_300	2448_5_1	714_6_1372	167_6_1	249_5_1	1645_6_1	901_6_191	1725_4_316	35_36_1	510_5_9	373_6_1	1458_5_19	1001_6_41	239_2_1
2658_6_294	179_36_2161	156_4_1	599_27_1	453_6_1	191_36_1	65_4_1	113_6_161	252_6_313	1775_6_1	48_6_1	1981_4_401	3430_5_761	1077_5_290	858_6_1	654_5_86	2268_6_421	655_4_3004	2151_2_859	1396_27_16	189_5_1	501_6_1	200_6_297	2448_5_1	714_6_1355	167_6_1	249_5_1	1645_6_1	901_6_200	1725_4_332	35_36_1	510_5_9	373_6_1	1458_5_23	1001_6_38	239_2_1
2658_6_296	179_36_2159	156_4_1	599_27_1	453_6_1	191_36_1	65_4_1	113_6_153	252_6_330	1775_6_1	48_6_1	1981_4_378	3430_5_740	1077_5_321	858_6_1	654_5_92	2268_6_420	655_4_2970	2151_2_906	1396_27_12	189_5_1	501_6_1	200_6_292	2448_5_1	714_6_1341	167_6_1	249_5_1	1645_6_1	901_6_210	1725_4_341	35_36_1	510_5_9	373_6_1	1458_5_24	1001_6_34	239_2_1
2658_6_313	179_36_2151	156_4_1	599_27_1	453_6_1	191_36_1	65_4_1	113_6_159	252_6_297	1775_6_1	48_6_1	1981_4_394	3430_5_796	1077_5_359	858_6_1	654_5_83	2268_6_429	655_4_3037	2151_2_846	1396_27_18	189_5_1	501_6_1	200_6_287	2448_5_1	714_6_1266	167_6_1	249_5_1	1645_6_1	901_6_199	1725_4_350	35_36_1	510_5_11	373_6_1	1458_5_22	1001_6_36	239_2_1
2658_6_327	179_36_2182	156_4_1	599_27_1	453_6_1	191_36_1	65_4_1	113_6_152	252_6_301	1775_6_1	48_6_1	1981_4_358	3430_5_757	1077_5_353	858_6_1	654_5_78	2268_6_376	655_4_3038	2151_2_886	1396_27_17	189_5_1	501_6_1	200_6_288	2448_5_1	714_6_1314	167_6_1	249_5_1	1645_6_1	901_6_202	1725_4_354	35_36_1	510_5_11	373_6_1	1458_5_26	1001_6_25	239_2_1
2658_6_312	179_36_2251	156_4_1	599_27_1	453_6_1	191_36_1	65_4_1	113_6_169	252_6_287	1775_6_1	48_6_1	1981_4_371	3430_5_768	1077_5_344	858_6_1	654_5_66	2268_6_371	655_4_3064	2151_2_875	1396_27_20	189_5_1	501_6_1	200_6_274	2448_5_1	714_6_1262	167_6_1	249_5_1	1645_6_1	901_6_187	1725_4_362	35_36_1	510_5_13	373_6_1	1458_5_19	1001_6_33	239_2_1
2658_6_337	179_36_2250	156_4_1	599_27_1	453_6_1	191_36_1	65_4_1	113_6_178	252_6_285	1775_6_1	48_6_1	1981_4_335	3430_5_823	1077_5_328	858_6_1	654_5_62	2268_6_369	655_4_3094	2151_2_901	1396_27_15	189_5_1	501_6_1	200_6_251	2448_5_1	714_6_1226	167_6_1	249_5_1	1645_6_1	901_6_182	1725_4_341	35_36_1	510_5_19	373_6_1	1458_5_16	1001_6_34	239_2_1
2658_6_357	179_36_2243	156_4_1	599_27_1	453_6_1	191_36_1	65_4_1	113_6_180	252_6_299	1775_6_1	48_6_1	1981_4_306	3430_5_795	1077_5_337	858_6_1	654_5_67	2268_6_360	655_4_3080	2151_2_934	1396_27_13	189_5_1	501_6_1	200_6_249	2448_5_1	714_6_1242	167_6_1	249_5_1	1645_6_1	901_6_194	1725_4_326	35_36_1	510_5_20	373_6_1	1458_5_17	1001_6_38	239_2_1
2658_6_348	179_36_2288	156_4_1	599_27_1	453_6_1	191_36_1	65_4_1	113_6_176	252_6_311	1775_6_1	48_6_1	1981_4_321	3430_5_830	1077_5_320	858_6_1	654_5_71	2268_6_370	655_4_3070	2151_2_975	1396_27_13	189_5_1	501_6_1	200_6_235	2448_5_1	714_6_1202	167_6_1	249_5_1	1645_6_1	901_6_180	1725_4_287	35_36_1	510_5_28	373_6_1	1458_5_6	1001_6_26	239_2_1
2658_6_359	179_36_2266	156_4_1	599_27_1	453_6_1	191_36_1	65_4_1	113_6_196	252_6_324	1775_6_1	48_6_1	1981_4_305	3430_5_845	1077_5_308	858_6_1	654_5_60	2268_6_363	655_4_3095	2151_2_983	1396_27_6	189_5_1	501_6_1	200_6_261	2448_5_1	714_6_1203	167_6_1	249_5_1	1645_6_1	901_6_172	1725_4_254	35_36_1	510_5_28	373_6_1	1458_5_2	1001_6_30	239_2_1
2658_6_359	179_36_2253	156_4_1	599_27_1	453_6_1	191_36_1	65_4_1	113_6_203	252_6_338	1775_6_1	48_6_1	1981_4_267	3430_5_794	1077_5_322	858_6_1	654_5_48	2268_6_359	655_4_3145	2151_2_1015	1396_27_5	189_5_1	501_6_1	200_6_243	2448_5_1	714_6_1211	167_6_1	249_5_1	1645_6_1	901_6_170	1725_4_264	35_36_1	510_5_23	373_6_1	1458_5_3	1001_6_40	239_2_1
2658_6_382	179_36_2291	156_4_1	599_27_1	453_6_1	191_36_1	65_4_1	113_6_223	252_6_313	1775_6_1	48_6_1	1981_4_236	3430_5_851	1077_5_324	858_6_1	654_5_50	2268_6_384	655_4_3172	2151_2_1005	1396_27_2	189_5_1	501_6_1	200_6_237	2448_5_1	714_6_1115	167_6_1	249_5_1	1645_6_1	901_6_164	1725_4_251	35_36_1	510_5_30	373_6_1	1458_5_2	1001_6_28	239_2_1
2658_6_407	179_36_2309	156_4_1	599_27_1	453_6_1	191_36_1	65_4_1	113_6_210	252_6_343	1775_6_1	48_6_1	1981_4_208	3430_5_848	1077_5_300	858_6_1	654_5_35	2268_6_383	655_4_3103	2151_2_1070	1396_27_1	189_5_1	501_6_1	200_6_263	2448_5_1	714_6_1123	167_6_1	249_5_1	1645_6_1	901_6_177	1725_4_236	35_36_1	510_5_17	373_6_1	1458_5_2	1001_6_28	239_2_1
2658_6_394	179_36_2360	156_4_1	599_27_1	453_6_1	191_36_1	65_4_1	113_6_225	252_6_316	1775_6_1	48_6_1	1981_4_205	3430_5_842	1077_5_291	858_6_1	654_5_34	2268_6_396	655_4_3132	2151_2_1047	1396_27_1	189_5_1	501_6_1	200_6_257	2448_5_1	714_6_1104	167_6_1	249_5_1	1645_6_1	901_6_181	1725_4_238	35_36_1	510_5_16	373_6_1	1458_5_2	1001_6_22	239_2_1
2658_6_392	179_36_2404	156_4_1	453_6_1	191_36_1	65_4_1	113_6_217	252_6_333	1775_6_1	48_6_1	1981_4_220	3430_5_887	1077_5_278	858_6_1	654_5_36	2268_6_408	655_4_3103	2151_2_993	189_5_1	501_6_1	200_6_267	2448_5_1	714_6_1062	167_6_1	249_5_1	1645_6_1	901_6_154	1725_4_248	35_36_1	510_5_11	373_6_1	1458_5_3	1001_6_31	239_2_1
2658_6_372	179_36_2463	156_4_1	453_6_1	191_36_1	65_4_1	113_6_191	252_6_353	1775_6_1	48_6_1	1981_4_220	3430_5_857	1077_5_264	858_6_1	654_5_41	2268_6_386	655_4_3057	2151_2_956	189_5_1	501_6_1	200_6_272	2448_5_1	714_6_1132	167_6_1	249_5_1	1645_6_1	901_6_169	1725_4_250	35_36_1	510_5_8	373_6_1	1458_5_7	1001_6_30	239_2_1
2658_6_374	179_36_2495	156_4_1	453_6_1	191_36_1	65_4_1	113_6_182	252_6_362	1775_6_1	48_6_1	1981_4_230	3430_5_881	1077_5_274	858_6_1	654_5_45	2268_6_389	655_4_3077	2151_2_902	189_5_1	501_6_1	200_6_256	2448_5_1	714_6_1094	167_6_1	249_5_1	1645_6_1	901_6_150	1725_4_249	35_36_1	510_5_12	373_6_1	1458_5_3	1001_6_26	239_2_1
2658_6_388	179_36_2455	156_4_1	453_6_1	191_36_1	65_4_1	113_6_189	252_6_388	1775_6_1	48_6_1	1981_4_229	3430_5_860	1077_5_248	858_6_1	654_5_41	2268_6_403	655_4_3078	2151_2_885	189_5_1	501_6_1	200_6_254	2448_5_1	714_6_1118	167_6_1	249_5_1	1645_6_1	901_6_160	1725_4_248	35_36_1	510_5_9	373_6_1	1458_5_4	1001_6_31	239_2_1
2658_6_349	179_36_2552	156_4_1	453_6_1	191_36_1	65_4_1	113_6_174	252_6_376	1775_6_1	48_6_1	1981_4_241	3430_5_829	1077_5_260	858_6_1	654_5_48	2268_6_384	655_4_3094	2151_2_868	189_5_1	501_6_1	200_6_261	2448_5_1	714_6_1134	167_6_1	249_5_1	1645_6_1	901_6_140	1725_4_251	35_36_1	510_5_4	373_6_1	1458_5_2	1001_6_22	239_2_1
2658_6_357	179_36_2495	156_4_1	453_6_1	191_36_1	65_4_1	113_6_193	252_6_367	1775_6_1	48_6_1	1981_4_219	3430_5_875	1077_5_188	858_6_1	654_5_42	2268_6_412	655_4_3134	2151_2_909	189_5_1	501_6_1	200_6_258	2448_5_1	714_6_1123	167_6_1	249_5_1	1645_6_1	901_6_134	1725_4_259	35_36_1	510_5_5	373_6_1	1458_5_1	1001_6_18	239_2_1
2658_6_355	179_36_2445	156_4_1	453_6_1	191_36_1	65_4_1	113_6_181	252_6_366	1775_6_1	48_6_1	1981_4_234	3430_5_827	1077_5_180	858_6_1	654_5_56	2268_6_395	655_4_3174	2151_2_939	189_5_1	501_6_1	200_6_250	2448_5_1	714_6_1154	167_6_1	249_5_1	1645_6_1	901_6_153	1725_4_263	35_36_1	510_5_5	373_6_1	1458_5_2	1001_6_18	239_2_1
2658_6_335	179_36_2428	156_4_1	453_6_1	191_36_1	65_4_1	113_6_186	252_6_336	1775_6_1	48_6_1	1981_4_215	3430_5_822	1077_5_185	858_6_1	654_5_59	2268_6_360	655_4_3154	2151_2_1013	189_5_1	501_6_1	200_6_257	2448_5_1	714_6_1169	167_6_1	249_5_1	1645_6_1	901_6_166	1725_4_290	35_36_1	510_5_9	373_6_1	1458_5_2	1001_6_12	239_2_1
2658_6_347	179_36_2350	156_4_1	453_6_1	191_36_1	65_4_1	113_6_197	252_6_350	1775_6_1	48_6_1	1981_4_211	3430_5_813	1077_5_177	858_6_1	654_5_52	2268_6_378	655_4_3121	2151_2_1109	189_5_1	501_6_1	200_6_256	2448_5_1	714_6_1130	167_6_1	249_5_1	1645_6_1	901_6_176	1725_4_295	35_36_1	510_5_8	373_6_1	1458_5_6	1001_6_17	239_2_1
2658_6_327	179_36_2339	156_4_1	453_6_1	191_36_1	65_4_1	113_6_216	252_6_340	1775_6_1	48_6_1	1981_4_236	3430_5_790	1077_5_179	858_6_1	654_5_66	2268_6_351	655_4_3079	2151_2_1139	189_5_1	501_6_1	200_6_272	2448_5_1	714_6_1186	167_6_1	249_5_1	1645_6_1	901_6_150	1725_4_300	35_36_1	510_5_6	373_6_1	1458_5_4	1001_6_13	239_2_1
2658_6_331	179_36_2322	156_4_1	453_6_1	191_36_1	65_4_1	113_6_234	252_6_333	1775_6_1	48_6_1	1981_4_225	3430_5_858	1077_5_163	858_6_1	654_5_55	2268_6_376	655_4_3016	2151_2_1161	189_5_1	501_6_1	200_6_264	2448_5_1	714_6_1153	167_6_1	249_5_1	1645_6_1	901_6_145	1725_4_318	35_36_1	510_5_4	373_6_1	1458_5_8	1001_6_16	239_2_1
2658_6_325	179_36_2283	156_4_1	453_6_1	191_36_1	65_4_1	113_6_229	252_6_322	1775_6_1	48_6_1	1981_4_236	3430_5_855	1077_5_173	858_6_1	654_5_51	2268_6_401	655_4_2986	2151_2_1168	189_5_1	501_6_1	200_6_306	2448_5_1	714_6_1157	167_6_1	249_5_1	1645_6_1	901_6_139	1725_4_341	35_36_1	510_5_2	373_6_1	1458_5_7	1001_6_11	239_2_1
2658_6_321	179_36_2321	156_4_1	453_6_1	191_36_1	65_4_1	113_6_227	252_6_322	1775_6_1	48_6_1	1981_4_246	3430_5_867	1077_5_180	858_6_1	654_5_68	2268_6_384	655_4_2935	2151_2_1176	189_5_1	501_6_1	200_6_304	2448_5_1	714_6_1138	167_6_1	249_5_1	1645_6_1	901_6_138	1725_4_333	35_36_1	510_5_5	373_6_1	1458_5_8	1001_6_10	239_2_1
2658_6_304	179_36_2336	156_4_1	453_6_1	191_36_1	65_4_1	113_6_194	252_6_348	1775_6_1	48_6_1	1981_4_250	3430_5_905	1077_5_169	858_6_1	654_5_72	2268_6_399	655_4_2916	2151_2_1169	189_5_1	501_6_1	200_6_277	2448_5_1	714_6_1176	167_6_1	249_5_1	1645_6_1	901_6_111	1725_4_321	35_36_1	510_5_3	373_6_1	1458_5_13	1001_6_7	239_2_1
2658_6_308	179_36_2369	156_4_1	453_6_1	191_36_1	65_4_1	113_6_200	252_6_344	1775_6_1	48_6_1	1981_4_256	3430_5_881	1077_5_169	858_6_1	654_5_94	2268_6_401	655_4_2859	2151_2_1141	189_5_1	501_6_1	200_6_305	2448_5_1	714_6_1225	167_6_1	249_5_1	1645_6_1	901_6_96	1725_4_331	35_36_1	510_5_1	373_6_1	1458_5_10	1001_6_5	239_2_1
2658_6_332	179_36_2316	156_4_1	453_6_1	191_36_1	65_4_1	113_6_208	252_6_367	1775_6_1	48_6_1	1981_4_252	3430_5_860	1077_5_174	858_6_1	654_5_82	2268_6_421	655_4_2881	2151_2_1132	189_5_1	501_6_1	200_6_302	2448_5_1	714_6_1237	167_6_1	249_5_1	1645_6_1	901_6_87	1725_4_334	35_36_1	510_5_2	373_6_1	1458_5_15	1001_6_11	239_2_1
2658_6_312	179_36_2306	156_4_1	453_6_1	191_36_1	65_4_1	113_6_221	252_6_370	1775_6_1	48_6_1	1981_4_251	3430_5_862	1077_5_195	858_6_1	654_5_88	2268_6_417	655_4_2829	2151_2_1151	189_5_1	501_6_1	200_6_313	2448_5_1	714_6_1264	167_6_1	249_5_1	1645_6_1	901_6_82	1725_4_337	35_36_1	510_5_1	373_6_1	1458_5_7	1001_6_7	239_2_1
2658_6_288	179_36_2331	156_4_1	453_6_1	191_36_1	65_4_1	113_6_200	252_6_380	1775_6_1	48_6_1	1981_4_256	3430_5_836	1077_5_172	858_6_1	654_5_88	2268_6_418	655_4_2866	2151_2_1095	501_6_1	200_6_310	2448_5_1	714_6_1348	167_6_1	249_5_1	1645_6_1	901_6_88	1725_4_314	35_36_1	373_6_1	1458_5_8	1001_6_3	239_2_1
2658_6_327	179_36_2304	156_4_1	453_6_1	191_36_1	65_4_1	113_6_219	252_6_360	1775_6_1	48_6_1	1981_4_249	3430_5_863	1077_5_175	858_6_1	654_5_71	2268_6_404	655_4_2839	2151_2_1080	501_6_1	200_6_289	2448_5_1	714_6_1398	167_6_1	249_5_1	1645_6_1	901_6_92	1725_4_310	35_36_1	373_6_1	1458_5_11	1001_6_6	239_2_1
2658_6_316	179_36_2298	156_4_1	453_6_1	191_36_1	65_4_1	113_6_234	252_6_363	1775_6_1	48_6_1	1981_4_265	3430_5_849	1077_5_206	858_6_1	654_5_88	2268_6_431	655_4_2819	2151_2_1063	501_6_1	200_6_285	2448_5_1	714_6_1397	167_6_1	249_5_1	1645_6_1	901_6_91	1725_4_294	35_36_1	373_6_1	1458_5_8	1001_6_6	239_2_1
2658_6_321	179_36_2262	156_4_1	453_6_1	191_36_1	65_4_1	113_6_257	252_6_421	1775_6_1	48_6_1	1981_4_258	3430_5_832	1077_5_181	858_6_1	654_5_86	2268_6_448	655_4_2842	2151_2_1022	501_6_1	200_6_257	2448_5_1	714_6_1419	167_6_1	249_5_1	1645_6_1	901_6_97	1725_4_315	35_36_1	373_6_1	1458_5_10	1001_6_8	239_2_1
2658_6_332	179_36_2276	156_4_1	453_6_1	191_36_1	65_4_1	113_6_265	252_6_403	1775_6_1	48_6_1	1981_4_257	3430_5_841	1077_5_213	858_6_1	654_5_91	2268_6_466	655_4_2837	2151_2_989	501_6_1	200_6_267	2448_5_1	714_6_1402	167_6_1	249_5_1	1645_6_1	901_6_88	1725_4_306	35_36_1	373_6_1	1458_5_14	1001_6_4	239_2_1
2658_6_295	179_36_2320	156_4_1	453_6_1	191_36_1	65_4_1	113_6_284	252_6_429	1775_6_1	48_6_1	1981_4_248	3430_5_880	1077_5_188	858_6_1	654_5_105	2268_6_461	655_4_2763	2151_2_956	501_6_1	200_6_255	2448_5_1	714_6_1463	167_6_1	249_5_1	1645_6_1	901_6_88	1725_4_295	35_36_1	373_6_1	1458_5_11	1001_6_5	239_2_1
2658_6_316	179_36_2322	156_4_1	453_6_1	191_36_1	65_4_1	113_6_286	252_6_442	1775_6_1	48_6_1	1981_4_242	3430_5_874	1077_5_194	858_6_1	654_5_92	2268_6_427	655_4_2743	2151_2_940	501_6_1	200_6_248	2448_5_1	714_6_1496	167_6_1	249_5_1	1645_6_1	901_6_98	1725_4_300	35_36_1	373_6_1	1458_5_21	1001_6_8	239_2_1
2658_6_300	179_36_2356	156_4_1	453_6_1	191_36_1	65_4_1	113_6_294	252_6_390	1775_6_1	48_6_1	1981_4_258	3430_5_886	1077_5_222	858_6_1	654_5_86	2268_6_430	655_4_2730	2151_2_987	501_6_1	200_6_228	2448_5_1	714_6_1474	167_6_1	249_5_1	1645_6_1	901_6_92	1725_4_307	35_36_1	373_6_1	1458_5_17	1001_6_7	239_2_1
2658_6_285	179_36_2392	156_4_1	453_6_1	191_36_1	65_4_1	113_6_275	252_6_377	1775_6_1	48_6_1	1981_4_237	3430_5_871	1077_5_230	858_6_1	654_5_89	2268_6_406	655_4_2660	2151_2_1000	501_6_1	200_6_253	2448_5_1	714_6_1540	167_6_1	249_5_1	1645_6_1	901_6_96	1725_4_297	35_36_1	373_6_1	1458_5_18	1001_6_6	239_2_1
2658_6_287	179_36_2414	156_4_1	453_6_1	191_36_1	65_4_1	113_6_306	252_6_388	1775_6_1	48_6_1	1981_4_223	3430_5_850	1077_5_199	858_6_1	654_5_77	2268_6_377	655_4_2665	2151_2_1040	501_6_1	200_6_222	2448_5_1	714_6_1539	167_6_1	249_5_1	1645_6_1	901_6_90	1725_4_290	35_36_1	373_6_1	1458_5_16	1001_6_7	239_2_1
2658_6_286	179_36_2360	156_4_1	453_6_1	191_36_1	65_4_1	113_6_297	252_6_399	1775_6_1	48_6_1	1981_4_221	3430_5_870	1077_5_198	858_6_1	654_5_92	2268_6_432	655_4_2635	2151_2_1047	501_6_1	200_6_228	2448_5_1	714_6_1516	167_6_1	249_5_1	1645_6_1	901_6_95	1725_4_271	35_36_1	373_6_1	1458_5_21	1001_6_8	239_2_1
2658_6_302	179_36_2321	156_4_1	453_6_1	191_36_1	65_4_1	113_6_275	252_6_415	1775_6_1	48_6_1	1981_4_214	3430_5_842	1077_5_229	858_6_1	654_5_84	2268_6_405	655_4_2643	2151_2_1105	501_6_1	200_6_214	2448_5_1	714_6_1537	167_6_1	249_5_1	1645_6_1	901_6_82	1725_4_262	35_36_1	373_6_1	1458_5_20	1001_6_16	239_2_1
2658_6_312	179_36_2302	156_4_1	453_6_1	191_36_1	65_4_1	113_6_272	252_6_353	1775_6_1	48_6_1	1981_4_215	3430_5_846	1077_5_243	858_6_1	654_5_85	2268_6_402	655_4_2661	2151_2_1229	501_6_1	200_6_206	2448_5_1	714_6_1502	167_6_1	249_5_1	1645_6_1	901_6_65	1725_4_253	35_36_1	373_6_1	1458_5_19	1001_6_9	239_2_1
2658_6_330	179_36_2295	156_4_1	453_6_1	191_36_1	65_4_1	113_6_236	252_6_370	1775_6_1	48_6_1	1981_4_218	3430_5_801	1077_5_243	858_6_1	654_5_83	2268_6_410	655_4_2658	2151_2_1273	501_6_1	200_6_210	2448_5_1	714_6_1496	167_6_1	249_5_1	1645_6_1	901_6_69	1725_4_218	35_36_1	373_6_1	1458_5_25	1001_6_12	239_2_1
2658_6_342	179_36_2253	156_4_1	453_6_1	191_36_1	65_4_1	113_6_257	252_6_399	1775_6_1	48_6_1	1981_4_195	3430_5_775	1077_5_204	858_6_1	654_5_73	2268_6_382	655_4_2730	2151_2_1303	501_6_1	200_6_206	2448_5_1	714_6_1460	167_6_1	249_5_1	1645_6_1	901_6_66	1725_4_246	35_36_1	373_6_1	1458_5_24	1001_6_11	239_2_1
2658_6_354	179_36_2227	156_4_1	453_6_1	191_36_1	65_4_1	113_6_235	252_6_389	1775_6_1	48_6_1	1981_4_187	3430_5_787	1077_5_211	858_6_1	654_5_74	2268_6_408	655_4_2738	2151_2_1334	501_6_1	200_6_227	2448_5_1	714_6_1432	167_6_1	249_5_1	1645_6_1	901_6_69	1725_4_230	35_36_1	373_6_1	1458_5_22	1001_6_8	239_2_1
2658_6_377	179_36_2233	156_4_1	453_6_1	191_36_1	65_4_1	113_6_249	252_6_399	1775_6_1	48_6_1	1981_4_171	3430_5_786	1077_5_186	858_6_1	654_5_79	2268_6_403	655_4_2832	2151_2_1288	501_6_1	200_6_224	2448_5_1	714_6_1370	167_6_1	249_5_1	1645_6_1	901_6_76	1725_4_229	35_36_1	373_6_1	1458_5_22	1001_6_15	239_2_1
2658_6_348	179_36_2220	156_4_1	453_6_1	191_36_1	65_4_1	113_6_269	252_6_385	1775_6_1	48_6_1	1981_4_167	3430_5_751	1077_5_165	858_6_1	654_5_81	2268_6_421	655_4_2907	2151_2_1284	501_6_1	200_6_226	2448_5_1	714_6_1391	167_6_1	249_5_1	1645_6_1	901_6_72	1725_4_228	35_36_1	373_6_1	1458_5_22	1001_6_13	239_2_1
2658_6_356	179_36_2183	156_4_1	453_6_1	191_36_1	65_4_1	113_6_235	252_6_365	1775_6_1	48_6_1	1981_4_169	3430_5_752	1077_5_145	858_6_1	654_5_80	2268_6_433	655_4_2985	2151_2_1245	501_6_1	200_6_224	2448_5_1	714_6_1473	167_6_1	249_5_1	1645_6_1	901_6_70	1725_4_217	35_36_1	373_6_1	1458_5_16	1001_6_11	239_2_1
2658_6_387	179_36_2150	156_4_1	453_6_1	191_36_1	65_4_1	113_6_253	252_6_356	1775_6_1	48_6_1	1981_4_157	3430_5_766	1077_5_167	858_6_1	654_5_81	2268_6_430	655_4_3063	2151_2_1200	501_6_1	200_6_220	2448_5_1	714_6_1490	167_6_1	249_5_1	1645_6_1	901_6_57	1725_4_187	35_36_1	373_6_1	1458_5_7	1001_6_7	239_2_1
2658_6_419	179_36_2106	156_4_1	453_6_1	191_36_1	65_4_1	113_6_242	252_6_391	1775_6_1	48_6_1	1981_4_168	3430_5_790	1077_5_180	858_6_1	654_5_86	2268_6_413	655_4_3114	2151_2_1138	501_6_1	200_6_230	2448_5_1	714_6_1471	167_6_1	249_5_1	1645_6_1	901_6_58	1725_4_172	35_36_1	373_6_1	1458_5_6	1001_6_6	239_2_1
2658_6_425	179_36_2070	156_4_1	453_6_1	191_36_1	65_4_1	113_6_243	252_6_381	1775_6_1	48_6_1	1981_4_174	3430_5_816	1077_5_179	858_6_1	654_5_81	2268_6_403	655_4_3173	2151_2_1111	501_6_1	200_6_200	2448_5_1	714_6_1504	167_6_1	249_5_1	1645_6_1	901_6_38	1725_4_155	35_36_1	373_6_1	1458_5_11	1001_6_4	239_2_1
2658_6_413	179_36_2085	156_4_1	453_6_1	191_36_1	65_4_1	113_6_244	252_6_373	1775_6_1	48_6_1	1981_4_183	3430_5_794	1077_5_192	858_6_1	654_5_80	2268_6_372	655_4_3189	2151_2_1134	501_6_1	200_6_210	2448_5_1	714_6_1447	167_6_1	249_5_1	1645_6_1	901_6_42	1725_4_164	35_36_1	373_6_1	1458_5_19	1001_6_3	239_2_1
2658_6_438	179_36_2065	156_4_1	453_6_1	191_36_1	65_4_1	113_6_225	252_6_396	1775_6_1	48_6_1	1981_4_193	3430_5_805	1077_5_191	858_6_1	654_5_80	2268_6_364	655_4_3180	2151_2_1101	200_6_223	2448_5_1	714_6_1454	167_6_1	249_5_1	1645_6_1	901_6_47	1725_4_159	35_36_1	373_6_1	1458_5_21	239_2_1
2658_6_442	179_36_1981	156_4_1	453_6_1	191_36_1	65_4_1	113_6_207	252_6_414	1775_6_1	48_6_1	1981_4_163	3430_5_800	1077_5_209	858_6_1	654_5_75	2268_6_357	655_4_3199	2151_2_1200	200_6_217	2448_5_1	714_6_1455	167_6_1	249_5_1	1645_6_1	901_6_33	1725_4_190	35_36_1	373_6_1	1458_5_15	239_2_1
2658_6_445	179_36_1917	156_4_1	453_6_1	191_36_1	65_4_1	113_6_243	252_6_414	1775_6_1	48_6_1	1981_4_175	3430_5_803	1077_5_219	858_6_1	654_5_73	2268_6_350	655_4_3197	2151_2_1195	200_6_218	2448_5_1	714_6_1491	167_6_1	249_5_1	1645_6_1	901_6_46	1725_4_169	35_36_1	373_6_1	1458_5_11	239_2_1
2658_6_479	179_36_1804	156_4_1	453_6_1	191_36_1	65_4_1	113_6_248	252_6_447	1775_6_1	48_6_1	1981_4_159	3430_5_800	1077_5_226	858_6_1	654_5_74	2268_6_372	655_4_3198	2151_2_1208	200_6_205	2448_5_1	714_6_1501	167_6_1	249_5_1	1645_6_1	901_6_46	1725_4_193	35_36_1	373_6_1	1458_5_6	239_2_1
2658_6_475	179_36_1802	156_4_1	453_6_1	191_36_1	65_4_1	113_6_240	252_6_458	1775_6_1	48_6_1	1981_4_176	3430_5_755	1077_5_248	858_6_1	654_5_69	2268_6_378	655_4_3161	2151_2_1197	200_6_223	2448_5_1	714_6_1537	167_6_1	249_5_1	1645_6_1	901_6_46	1725_4_196	35_36_1	373_6_1	1458_5_5	239_2_1
2658_6_487	179_36_1766	156_4_1	453_6_1	191_36_1	65_4_1	113_6_236	252_6_493	1775_6_1	48_6_1	1981_4_177	3430_5_793	1077_5_270	858_6_1	654_5_79	2268_6_405	655_4_3102	2151_2_1172	200_6_214	2448_5_1	714_6_1507	167_6_1	249_5_1	1645_6_1	901_6_43	1725_4_195	35_36_1	373_6_1	1458_5_2	239_2_1
2658_6_471	179_36_1803	156_4_1	453_6_1	191_36_1	65_4_1	113_6_215	252_6_475	1775_6_1	48_6_1	1981_4_181	3430_5_741	1077_5_259	858_6_1	654_5_77	2268_6_389	655_4_3152	2151_2_1177	200_6_207	2448_5_1	714_6_1551	167_6_1	249_5_1	1645_6_1	901_6_37	1725_4_203	35_36_1	373_6_1	1458_5_4	239_2_1
2658_6_495	179_36_1821	156_4_1	453_6_1	191_36_1	65_4_1	113_6_220	252_6_438	1775_6_1	48_6_1	1981_4_195	3430_5_803	1077_5_253	858_6_1	654_5_75	2268_6_394	655_4_3115	2151_2_1138	200_6_219	2448_5_1	714_6_1542	167_6_1	249_5_1	1645_6_1	901_6_31	1725_4_192	35_36_1	373_6_1	1458_5_8	239_2_1
2658_6_476	179_36_1854	156_4_1	453_6_1	191_36_1	65_4_1	113_6_206	252_6_466	1775_6_1	48_6_1	1981_4_181	3430_5_792	1077_5_228	858_6_1	654_5_75	2268_6_405	655_4_3143	2151_2_1177	200_6_190	2448_5_1	714_6_1540	167_6_1	249_5_1	1645_6_1	901_6_34	1725_4_190	35_36_1	373_6_1	1458_5_6	239_2_1
2658_6_478	179_36_1855	156_4_1	453_6_1	191_36_1	65_4_1	113_6_236	252_6_454	1775_6_1	48_6_1	1981_4_175	3430_5_770	1077_5_214	858_6_1	654_5_81	2268_6_413	655_4_3099	2151_2_1182	200_6_208	2448_5_1	714_6_1565	167_6_1	249_5_1	1645_6_1	901_6_46	1725_4_209	35_36_1	373_6_1	1458_5_4	239_2_1
2658_6_494	179_36_1846	156_4_1	453_6_1	191_36_1	65_4_1	113_6_228	252_6_449	1775_6_1	48_6_1	1981_4_182	3430_5_782	1077_5_245	858_6_1	654_5_82	2268_6_422	655_4_3043	2151_2_1163	200_6_213	2448_5_1	714_6_1585	167_6_1	249_5_1	1645_6_1	901_6_42	1725_4_209	35_36_1	373_6_1	1458_5_2	239_2_1
2658_6_483	179_36_1845	156_4_1	453_6_1	191_36_1	65_4_1	113_6_232	252_6_445	1775_6_1	48_6_1	1981_4_175	3430_5_769	1077_5_221	858_6_1	654_5_80	2268_6_432	655_4_2965	2151_2_1182	200_6_228	2448_5_1	714_6_1622	167_6_1	249_5_1	1645_6_1	901_6_42	1725_4_226	35_36_1	373_6_1	1458_5_2	239_2_1
2658_6_490	179_36_1838	156_4_1	453_6_1	191_36_1	65_4_1	113_6_219	252_6_430	1775_6_1	48_6_1	1981_4_163	3430_5_832	1077_5_211	858_6_1	654_5_77	2268_6_440	655_4_2907	2151_2_1203	200_6_241	2448_5_1	714_6_1616	167_6_1	249_5_1	1645_6_1	901_6_50	1725_4_227	35_36_1	373_6_1	1458_5_2	239_2_1
2658_6_494	179_36_1844	156_4_1	453_6_1	191_36_1	65_4_1	113_6_201	252_6_491	1775_6_1	48_6_1	1981_4_181	3430_5_828	1077_5_200	858_6_1	654_5_76	2268_6_441	655_4_2905	2151_2_1184	200_6_205	2448_5_1	714_6_1600	167_6_1	249_5_1	1645_6_1	901_6_43	1725_4_237	35_36_1	373_6_1	1458_5_1	239_2_1
2658_6_457	179_36_1864	156_4_1	453_6_1	191_36_1	65_4_1	113_6_211	252_6_500	1775_6_1	48_6_1	1981_4_174	3430_5_806	1077_5_201	858_6_1	654_5_73	2268_6_464	655_4_2867	2151_2_1164	200_6_229	2448_5_1	714_6_1655	167_6_1	249_5_1	1645_6_1	901_6_48	1725_4_228	35_36_1	373_6_1	1458_5_3	239_2_1
2658_6_450	179_36_1831	156_4_1	453_6_1	191_36_1	65_4_1	113_6_215	252_6_526	1775_6_1	48_6_1	1981_4_184	3430_5_780	1077_5_204	858_6_1	654_5_75	2268_6_481	655_4_2910	2151_2_1168	200_6_211	2448_5_1	714_6_1626	167_6_1	249_5_1	1645_6_1	901_6_44	1725_4_235	35_36_1	373_6_1	1458_5_6	239_2_1
2658_6_426	179_36_1884	156_4_1	453_6_1	191_36_1	65_4_1	113_6_247	252_6_513	1775_6_1	48_6_1	1981_4_169	3430_5_739	1077_5_218	858_6_1	654_5_77	2268_6_487	655_4_2917	2151_2_1104	200_6_237	2448_5_1	714_6_1651	167_6_1	249_5_1	1645_6_1	901_6_50	1725_4_232	35_36_1	373_6_1	1458_5_6	239_2_1
2658_6_430	179_36_1871	156_4_1	453_6_1	191_36_1	65_4_1	113_6_271	252_6_527	1775_6_1	48_6_1	1981_4_179	3430_5_734	1077_5_215	858_6_1	654_5_73	2268_6_477	655_4_2952	2151_2_1066	200_6_226	2448_5_1	714_6_1655	167_6_1	249_5_1	1645_6_1	901_6_35	1725_4_240	35_36_1	373_6_1	1458_5_8	239_2_1
2658_6_445	179_36_1929	156_4_1	453_6_1	191_36_1	65_4_1	113_6_289	252_6_513	1775_6_1	48_6_1	1981_4_187	3430_5_739	1077_5_228	858_6_1	654_5_72	2268_6_466	655_4_2924	2151_2_1031	200_6_209	2448_5_1	714_6_1655	167_6_1	249_5_1	1645_6_1	901_6_38	1725_4_232	35_36_1	373_6_1	1458_5_11	239_2_1
2658_6_421	179_36_1922	156_4_1	453_6_1	191_36_1	65_4_1	113_6_274	252_6_500	1775_6_1	48_6_1	1981_4_166	3430_5_741	1077_5_207	858_6_1	654_5_66	2268_6_474	655_4_2926	2151_2_1051	200_6_220	2448_5_1	714_6_1705	167_6_1	249_5_1	1645_6_1	901_6_48	1725_4_253	35_36_1	373_6_1	1458_5_11	239_2_1
2658_6_455	179_36_1895	156_4_1	453_6_1	191_36_1	65_4_1	113_6_273	252_6_477	1775_6_1	48_6_1	1981_4_174	3430_5_759	1077_5_216	858_6_1	654_5_67	2268_6_470	655_4_2935	2151_2_1062	200_6_185	2448_5_1	714_6_1718	167_6_1	249_5_1	1645_6_1	901_6_31	1725_4_260	35_36_1	373_6_1	1458_5_6	239_2_1
2658_6_465	179_36_1918	156_4_1	453_6_1	191_36_1	65_4_1	113_6_273	252_6_464	1775_6_1	48_6_1	1981_4_160	3430_5_752	1077_5_234	858_6_1	654_5_67	2268_6_452	655_4_2896	2151_2_1087	200_6_182	2448_5_1	714_6_1774	167_6_1	249_5_1	1645_6_1	901_6_27	1725_4_233	35_36_1	373_6_1	1458_5_8	239_2_1
2658_6_459	179_36_1928	156_4_1	453_6_1	191_36_1	65_4_1	113_6_287	252_6_443	1775_6_1	48_6_1	1981_4_196	3430_5_752	1077_5_224	858_6_1	654_5_66	2268_6_433	655_4_2911	2151_2_1058	200_6_180	2448_5_1	714_6_1790	167_6_1	249_5_1	1645_6_1	901_6_23	1725_4_244	35_36_1	373_6_1	1458_5_11	239_2_1
2658_6_478	179_36_1900	156_4_1	453_6_1	191_36_1	65_4_1	113_6_280	252_6_416	1775_6_1	48_6_1	1981_4_187	3430_5_749	1077_5_238	858_6_1	654_5_52	2268_6_434	655_4_2890	2151_2_1086	200_6_186	2448_5_1	714_6_1843	167_6_1	249_5_1	1645_6_1	901_6_31	1725_4_229	35_36_1	373_6_1	1458_5_10	239_2_1
2658_6_453	179_36_1952	156_4_1	453_6_1	191_36_1	65_4_1	113_6_253	252_6_438	1775_6_1	48_6_1	1981_4_208	3430_5_751	1077_5_248	858_6_1	654_5_45	2268_6_463	655_4_2851	2151_2_1049	200_6_186	2448_5_1	714_6_1864	167_6_1	249_5_1	1645_6_1	901_6_27	1725_4_230	35_36_1	373_6_1	1458_5_14	239_2_1
2658_6_494	179_36_1968	156_4_1	453_6_1	191_36_1	65_4_1	113_6_256	252_6_405	1775_6_1	48_6_1	1981_4_215	3430_5_750	1077_5_254	858_6_1	654_5_57	2268_6_446	655_4_2948	2151_2_983	200_6_179	2448_5_1	714_6_1816	167_6_1	249_5_1	1645_6_1	901_6_15	1725_4_227	35_36_1	373_6_1	1458_5_12	239_2_1
2658_6_491	179_36_2055	156_4_1	453_6_1	191_36_1	65_4_1	113_6_247	252_6_380	1775_6_1	48_6_1	1981_4_232	3430_5_773	1077_5_245	858_6_1	654_5_49	2268_6_409	655_4_2925	2151_2_981	200_6_186	2448_5_1	714_6_1814	167_6_1	249_5_1	1645_6_1	901_6_17	1725_4_202	35_36_1	373_6_1	1458_5_16	239_2_1
2658_6_495	179_36_2132	156_4_1	453_6_1	191_36_1	65_4_1	113_6_230	252_6_365	1775_6_1	48_6_1	1981_4_215	3430_5_807	1077_5_241	858_6_1	654_5_49	2268_6_408	655_4_2911	2151_2_894	200_6_191	2448_5_1	714_6_1839	167_6_1	249_5_1	1645_6_1	901_6_17	1725_4_205	35_36_1	373_6_1	1458_5_18	239_2_1
2658_6_502	179_36_2149	156_4_1	453_6_1	191_36_1	65_4_1	113_6_214	252_6_370	1775_6_1	48_6_1	1981_4_223	3430_5_706	1077_5_238	858_6_1	654_5_46	2268_6_405	655_4_2965	2151_2_925	200_6_185	2448_5_1	714_6_1852	167_6_1	249_5_1	1645_6_1	901_6_11	1725_4_203	35_36_1	373_6_1	1458_5_21	239_2_1
2658_6_488	179_36_2177	156_4_1	453_6_1	191_36_1	65_4_1	113_6_224	252_6_393	1775_6_1	48_6_1	1981_4_225	3430_5_677	1077_5_266	858_6_1	654_5_28	2268_6_430	655_4_2963	2151_2_883	200_6_188	2448_5_1	714_6_1832	167_6_1	249_5_1	1645_6_1	901_6_8	1725_4_198	35_36_1	373_6_1	1458_5_27	239_2_1
2658_6_487	179_36_2125	156_4_1	453_6_1	191_36_1	65_4_1	113_6_239	252_6_413	1775_6_1	48_6_1	1981_4_229	3430_5_641	1077_5_298	858_6_1	654_5_36	2268_6_455	655_4_2943	2151_2_907	200_6_198	2448_5_1	714_6_1817	167_6_1	249_5_1	1645_6_1	901_6_4	1725_4_208	35_36_1	373_6_1	1458_5_26	239_2_1
2658_6_442	179_36_2148	156_4_1	453_6_1	191_36_1	65_4_1	113_6_234	252_6_418	1775_6_1	48_6_1	1981_4_254	3430_5_555	1077_5_299	858_6_1	654_5_33	2268_6_451	655_4_2958	2151_2_969	200_6_175	2448_5_1	714_6_1848	167_6_1	249_5_1	1645_6_1	901_6_4	1725_4_211	35_36_1	373_6_1	1458_5_22	239_2_1
2658_6_439	179_36_2131	156_4_1	453_6_1	191_36_1	65_4_1	113_6_222	252_6_443	1775_6_1	48_6_1	1981_4_254	3430_5_507	1077_5_315	858_6_1	654_5_32	2268_6_467	655_4_3003	2151_2_975	200_6_171	2448_5_1	714_6_1825	167_6_1	249_5_1	1645_6_1	901_6_4	1725_4_209	35_36_1	373_6_1	1458_5_26	239_2_1
2658_6_460	179_36_2117	156_4_1	453_6_1	191_36_1	65_4_1	113_6_216	252_6_392	1775_6_1	48_6_1	1981_4_236	3430_5_458	1077_5_327	858_6_1	654_5_31	2268_6_433	655_4_3048	2151_2_1043	200_6_172	2448_5_1	714_6_1847	167_6_1	249_5_1	1645_6_1	901_6_8	1725_4_218	35_36_1	373_6_1	1458_5_26	239_2_1
2658_6_471	179_36_2102	156_4_1	453_6_1	191_36_1	65_4_1	113_6_213	252_6_400	1775_6_1	48_6_1	1981_4_213	3430_5_468	1077_5_300	858_6_1	654_5_30	2268_6_460	655_4_3031	2151_2_1061	200_6_170	2448_5_1	714_6_1863	167_6_1	249_5_1	1645_6_1	901_6_2	1725_4_229	35_36_1	373_6_1	1458_5_30	239_2_1
2658_6_443	179_36_2077	156_4_1	453_6_1	191_36_1	65_4_1	113_6_222	252_6_409	1775_6_1	48_6_1	1981_4_200	3430_5_455	1077_5_285	858_6_1	654_5_34	2268_6_423	655_4_3116	2151_2_1062	200_6_163	2448_5_1	714_6_1849	167_6_1	249_5_1	1645_6_1	901_6_3	1725_4_238	35_36_1	373_6_1	1458_5_33	239_2_1
2658_6_450	179_36_2006	156_4_1	453_6_1	191_36_1	65_4_1	113_6_223	252_6_424	1775_6_1	48_6_1	1981_4_184	3430_5_427	1077_5_258	858_6_1	654_5_36	2268_6_435	655_4_3129	2151_2_1082	200_6_167	2448_5_1	714_6_1874	167_6_1	249_5_1	1645_6_1	901_6_3	1725_4_247	35_36_1	373_6_1	1458_5_28	239_2_1
2658_6_428	179_36_1996	156_4_1	453_6_1	191_36_1	65_4_1	113_6_213	252_6_422	1775_6_1	48_6_1	1981_4_174	3430_5_469	1077_5_300	858_6_1	654_5_43	2268_6_424	655_4_3156	2151_2_1012	200_6_187	2448_5_1	714_6_1836	167_6_1	249_5_1	1645_6_1	901_6_4	1725_4_234	35_36_1	373_6_1	1458_5_37	239_2_1
2658_6_467	179_36_2055	156_4_1	453_6_1	191_36_1	65_4_1	113_6_217	252_6_430	1775_6_1	48_6_1	1981_4_168	3430_5_439	1077_5_283	858_6_1	654_5_35	2268_6_397	655_4_3179	2151_2_962	200_6_186	2448_5_1	714_6_1875	167_6_1	249_5_1	1645_6_1	901_6_7	1725_4_238	35_36_1	373_6_1	1458_5_24	239_2_1
2658_6_477	179_36_2069	156_4_1	453_6_1	191_36_1	65_4_1	113_6_204	252_6_392	1775_6_1	48_6_1	1981_4_150	3430_5_462	1077_5_281	858_6_1	654_5_27	2268_6_423	655_4_3206	2151_2_961	200_6_186	2448_5_1	714_6_1874	167_6_1	249_5_1	1645_6_1	901_6_6	1725_4_230	35_36_1	373_6_1	1458_5_22	239_2_1
2658_6_439	179_36_2076	156_4_1	453_6_1	191_36_1	65_4_1	113_6_236	252_6_356	1775_6_1	48_6_1	1981_4_143	3430_5_490	1077_5_296	858_6_1	654_5_32	2268_6_415	655_4_3228	2151_2_1000	200_6_182	2448_5_1	714_6_1811	167_6_1	249_5_1	1645_6_1	901_6_6	1725_4_244	35_36_1	373_6_1	1458_5_23	239_2_1
2658_6_427	179_36_2085	156_4_1	453_6_1	191_36_1	65_4_1	113_6_235	252_6_374	1775_6_1	48_6_1	1981_4_137	3430_5_489	1077_5_288	858_6_1	654_5_38	2268_6_428	655_4_3239	2151_2_1009	200_6_179	2448_5_1	714_6_1791	167_6_1	249_5_1	1645_6_1	901_6_5	1725_4_229	35_36_1	373_6_1	1458_5_20	239_2_1
2658_6_447	179_36_2059	156_4_1	453_6_1	191_36_1	65_4_1	113_6_230	252_6_339	1775_6_1	48_6_1	1981_4_136	3430_5_540	1077_5_304	858_6_1	654_5_29	2268_6_429	655_4_3208	2151_2_1036	200_6_184	2448_5_1	714_6_1761	167_6_1	249_5_1	1645_6_1	901_6_6	1725_4_252	35_36_1	373_6_1	1458_5_18	239_2_1
2658_6_444	179_36_2114	156_4_1	453_6_1	191_36_1	65_4_1	113_6_225	252_6_322	1775_6_1	48_6_1	1981_4_162	3430_5_514	1077_5_313	858_6_1	654_5_23	2268_6_407	655_4_3144	2151_2_1049	200_6_196	2448_5_1	714_6_1804	167_6_1	249_5_1	1645_6_1	901_6_5	1725_4_258	35_36_1	373_6_1	1458_5_9	239_2_1
2658_6_460	179_36_2195	156_4_1	453_6_1	191_36_1	65_4_1	113_6_214	252_6_343	1775_6_1	48_6_1	1981_4_145	3430_5_535	1077_5_326	858_6_1	654_5_20	2268_6_411	655_4_3133	2151_2_982	200_6_201	2448_5_1	714_6_1749	167_6_1	249_5_1	1645_6_1	901_6_6	1725_4_252	35_36_1	373_6_1	1458_5_11	239_2_1
2658_6_450	179_36_2168	156_4_1	453_6_1	191_36_1	65_4_1	113_6_223	252_6_318	1775_6_1	48_6_1	1981_4_148	3430_5_543	1077_5_335	858_6_1	654_5_22	2268_6_423	655_4_3183	2151_2_954	200_6_185	2448_5_1	714_6_1748	167_6_1	249_5_1	1645_6_1	901_6_11	1725_4_263	35_36_1	373_6_1	1458_5_11	239_2_1
2658_6_465	179_36_2173	156_4_1	453_6_1	191_36_1	65_4_1	113_6_194	252_6_327	1775_6_1	48_6_1	1981_4_166	3430_5_548	1077_5_333	858_6_1	654_5_22	2268_6_432	655_4_3114	2151_2_983	200_6_198	2448_5_1	714_6_1729	167_6_1	249_5_1	1645_6_1	901_6_9	1725_4_282	35_36_1	373_6_1	1458_5_15	239_2_1
2658_6_472	179_36_2209	156_4_1	453_6_1	191_36_1	65_4_1	113_6_178	252_6_318	1775_6_1	48_6_1	1981_4_128	3430_5_561	1077_5_328	858_6_1	654_5_28	2268_6_424	655_4_3134	2151_2_1044	200_6_202	2448_5_1	714_6_1684	167_6_1	249_5_1	1645_6_1	901_6_9	1725_4_278	35_36_1	373_6_1	1458_5_18	239_2_1
2658_6_489	179_36_2196	156_4_1	453_6_1	191_36_1	65_4_1	113_6_184	252_6_292	1775_6_1	48_6_1	1981_4_158	3430_5_578	1077_5_322	858_6_1	654_5_28	2268_6_431	655_4_3093	2151_2_1036	200_6_194	2448_5_1	714_6_1729	167_6_1	249_5_1	1645_6_1	901_6_7	1725_4_257	35_36_1	373_6_1	1458_5_14	239_2_1
2658_6_480	179_36_2158	156_4_1	453_6_1	191_36_1	65_4_1	113_6_156	252_6_327	1775_6_1	48_6_1	1981_4_143	3430_5_555	1077_5_346	858_6_1	654_5_43	2268_6_443	655_4_3109	2151_2_1045	200_6_200	2448_5_1	714_6_1738	167_6_1	249_5_1	1645_6_1	901_6_6	1725_4_248	35_36_1	373_6_1	1458_5_18	239_2_1
2658_6_489	179_36_2163	156_4_1	453_6_1	191_36_1	65_4_1	113_6_155	252_6_295	1775_6_1	48_6_1	1981_4_147	3430_5_587	1077_5_347	858_6_1	654_5_50	2268_6_446	655_4_3150	2151_2_1000	200_6_186	2448_5_1	714_6_1740	167_6_1	249_5_1	1645_6_1	901_6_6	1725_4_227	35_36_1	373_6_1	1458_5_22	239_2_1
2658_6_505	179_36_2157	156_4_1	453_6_1	191_36_1	65_4_1	113_6_140	252_6_293	1775_6_1	48_6_1	1981_4_162	3430_5_590	1077_5_342	858_6_1	654_5_46	2268_6_459	655_4_3163	2151_2_943	200_6_192	2448_5_1	714_6_1790	167_6_1	249_5_1	1645_6_1	901_6_6	1725_4_205	35_36_1	373_6_1	1458_5_22	239_2_1
2658_6_512	179_36_2144	156_4_1	453_6_1	191_36_1	65_4_1	113_6_142	252_6_309	1775_6_1	48_6_1	1981_4_158	3430_5_621	1077_5_344	858_6_1	654_5_54	2268_6_506	655_4_3126	2151_2_933	200_6_211	2448_5_1	714_6_1743	167_6_1	249_5_1	1645_6_1	901_6_4	1725_4_200	35_36_1	373_6_1	1458_5_22	239_2_1
2658_6_493	179_36_2195	156_4_1	453_6_1	191_36_1	65_4_1	113_6_145	252_6_289	1775_6_1	48_6_1	1981_4_153	3430_5_656	1077_5_302	858_6_1	654_5_62	2268_6_488	655_4_3133	2151_2_908	200_6_197	2448_5_1	714_6_1760	167_6_1	249_5_1	1645_6_1	901_6_7	1725_4_207	35_36_1	373_6_1	1458_5_18	239_2_1
2658_6_491	179_36_2223	156_4_1	453_6_1	191_36_1	65_4_1	113_6_138	252_6_293	1775_6_1	48_6_1	1981_4_129	3430_5_649	1077_5_316	858_6_1	654_5_64	2268_6_502	655_4_3240	2151_2_821	200_6_190	2448_5_1	714_6_1738	167_6_1	249_5_1	1645_6_1	901_6_7	1725_4_209	35_36_1	373_6_1	1458_5_16	239_2_1
2658_6_502	179_36_2242	156_4_1	453_6_1	191_36_1	65_4_1	113_6_124	252_6_273	1775_6_1	48_6_1	1981_4_142	3430_5_651	1077_5_328	858_6_1	654_5_71	2268_6_432	655_4_3322	2151_2_782	200_6_177	2448_5_1	714_6_1731	167_6_1	249_5_1	1645_6_1	901_6_10	1725_4_220	35_36_1	373_6_1	1458_5_22	239_2_1
2658_6_529	179_36_2280	156_4_1	453_6_1	191_36_1	65_4_1	113_6_112	252_6_274	1775_6_1	48_6_1	1981_4_157	3430_5_670	1077_5_321	858_6_1	654_5_87	2268_6_464	655_4_3277	2151_2_744	200_6_171	2448_5_1	714_6_1686	167_6_1	249_5_1	1645_6_1	901_6_11	1725_4_242	35_36_1	373_6_1	1458_5_17	239_2_1
2658_6_530	179_36_2318	156_4_1	453_6_1	191_36_1	65_4_1	113_6_92	252_6_261	1775_6_1	48_6_1	1981_4_141	3430_5_661	1077_5_317	858_6_1	654_5_99	2268_6_475	655_4_3308	2151_2_736	200_6_145	2448_5_1	714_6_1687	167_6_1	249_5_1	1645_6_1	901_6_19	1725_4_248	35_36_1	373_6_1	1458_5_14	239_2_1
2658_6_532	179_36_2267	156_4_1	453_6_1	191_36_1	65_4_1	113_6_91	252_6_235	1775_6_1	48_6_1	1981_4_145	3430_5_693	1077_5_338	858_6_1	654_5_114	2268_6_436	655_4_3311	2151_2_762	200_6_162	2448_5_1	714_6_1682	167_6_1	249_5_1	1645_6_1	901_6_21	1725_4_241	35_36_1	373_6_1	1458_5_18	239_2_1
2658_6_527	179_36_2283	156_4_1	453_6_1	191_36_1	65_4_1	113_6_108	252_6_233	1775_6_1	48_6_1	1981_4_114	3430_5_722	1077_5_325	858_6_1	654_5_97	2268_6_471	655_4_3307	2151_2_731	200_6_165	2448_5_1	714_6_1721	167_6_1	249_5_1	1645_6_1	901_6_22	1725_4_223	35_36_1	373_6_1	1458_5_16	239_2_1
2658_6_501	179_36_2311	156_4_1	453_6_1	191_36_1	65_4_1	113_6_94	252_6_229	1775_6_1	48_6_1	1981_4_136	3430_5_712	1077_5_360	858_6_1	654_5_108	2268_6_428	655_4_3338	2151_2_689	200_6_163	2448_5_1	714_6_1717	167_6_1	249_5_1	1645_6_1	901_6_17	1725_4_220	35_36_1	373_6_1	1458_5_21	239_2_1
2658_6_522	179_36_2229	156_4_1	453_6_1	191_36_1	65_4_1	113_6_78	252_6_226	1775_6_1	48_6_1	1981_4_162	3430_5_709	1077_5_357	858_6_1	654_5_116	2268_6_454	655_4_3345	2151_2_746	200_6_142	2448_5_1	714_6_1700	167_6_1	249_5_1	1645_6_1	901_6_13	1725_4_236	35_36_1	373_6_1	1458_5_15	239_2_1
2658_6_549	179_36_2218	156_4_1	453_6_1	191_36_1	65_4_1	113_6_67	252_6_217	1775_6_1	48_6_1	1981_4_146	3430_5_706	1077_5_323	858_6_1	654_5_114	2268_6_474	655_4_3381	2151_2_757	200_6_137	2448_5_1	714_6_1695	167_6_1	249_5_1	1645_6_1	901_6_15	1725_4_245	35_36_1	373_6_1	1458_5_16	239_2_1
2658_6_521	179_36_2208	156_4_1	453_6_1	191_36_1	65_4_1	113_6_69	252_6_228	1775_6_1	48_6_1	1981_4_159	3430_5_686	1077_5_362	858_6_1	654_5_101	2268_6_461	655_4_3382	2151_2_773	200_6_129	2448_5_1	714_6_1693	167_6_1	249_5_1	1645_6_1	901_6_18	1725_4_250	35_36_1	373_6_1	1458_5_17	239_2_1
2658_6_510	179_36_2175	156_4_1	453_6_1	191_36_1	65_4_1	113_6_73	252_6_245	1775_6_1	48_6_1	1981_4_148	3430_5_683	1077_5_372	858_6_1	654_5_112	2268_6_499	655_4_3308	2151_2_793	200_6_139	2448_5_1	714_6_1714	167_6_1	249_5_1	1645_6_1	901_6_18	1725_4_242	35_36_1	373_6_1	1458_5_14	239_2_1
2658_6_487	179_36_2211	156_4_1	453_6_1	191_36_1	65_4_1	113_6_74	252_6_227	1775_6_1	48_6_1	1981_4_183	3430_5_700	1077_5_391	858_6_1	654_5_96	2268_6_522	655_4_3303	2151_2_785	200_6_142	2448_5_1	714_6_1679	167_6_1	249_5_1	1645_6_1	901_6_19	1725_4_235	35_36_1	373_6_1	1458_5_7	239_2_1
2658_6_481	179_36_2146	156_4_1	453_6_1	191_36_1	65_4_1	113_6_87	252_6_229	1775_6_1	48_6_1	1981_4_183	3430_5_722	1077_5_395	858_6_1	654_5_104	2268_6_483	655_4_3307	2151_2_802	200_6_144	2448_5_1	714_6_1705	167_6_1	249_5_1	1645_6_1	901_6_14	1725_4_239	35_36_1	373_6_1	1458_5_10	239_2_1
2658_6_476	179_36_2179	156_4_1	453_6_1	191_36_1	65_4_1	113_6_80	252_6_266	1775_6_1	48_6_1	1981_4_215	3430_5_718	1077_5_356	858_6_1	654_5_119	2268_6_482	655_4_3212	2151_2_855	200_6_134	2448_5_1	714_6_1686	167_6_1	249_5_1	1645_6_1	901_6_17	1725_4_247	35_36_1	373_6_1	1458_5_15	239_2_1
2658_6_468	179_36_2154	156_4_1	453_6_1	191_36_1	65_4_1	113_6_82	252_6_262	1775_6_1	48_6_1	1981_4_188	3430_5_735	1077_5_381	858_6_1	654_5_124	2268_6_479	655_4_3170	2151_2_947	200_6_121	2448_5_1	714_6_1691	167_6_1	249_5_1	1645_6_1	901_6_13	1725_4_228	35_36_1	373_6_1	1458_5_12	239_2_1
2658_6_509	179_36_2086	156_4_1	453_6_1	191_36_1	65_4_1	113_6_91	252_6_268	1775_6_1	48_6_1	1981_4_182	3430_5_799	1077_5_374	858_6_1	654_5_120	2268_6_471	655_4_3082	2151_2_1036	200_6_106	2448_5_1	714_6_1685	167_6_1	249_5_1	1645_6_1	901_6_15	1725_4_225	35_36_1	373_6_1	1458_5_16	239_2_1
2658_6_515	179_36_2084	156_4_1	453_6_1	191_36_1	65_4_1	113_6_71	252_6_285	1775_6_1	48_6_1	1981_4_165	3430_5_831	1077_5_339	858_6_1	654_5_99	2268_6_471	655_4_3093	2151_2_1054	200_6_106	2448_5_1	714_6_1691	167_6_1	249_5_1	1645_6_1	901_6_13	1725_4_217	35_36_1	373_6_1	1458_5_15	239_2_1
2658_6_518	179_36_2126	156_4_1	453_6_1	191_36_1	65_4_1	113_6_72	252_6_292	1775_6_1	48_6_1	1981_4_166	3430_5_815	1077_5_320	858_6_1	654_5_102	2268_6_451	655_4_3104	2151_2_1012	200_6_99	2448_5_1	714_6_1690	167_6_1	249_5_1	1645_6_1	901_6_16	1725_4_238	35_36_1	373_6_1	1458_5_17	239_2_1
2658_6_505	179_36_2177	156_4_1	453_6_1	191_36_1	65_4_1	113_6_62	252_6_306	1775_6_1	48_6_1	1981_4_187	3430_5_792	1077_5_341	858_6_1	654_5_103	2268_6_478	655_4_3097	2151_2_937	200_6_102	2448_5_1	714_6_1646	167_6_1	249_5_1	1645_6_1	901_6_13	1725_4_267	35_36_1	373_6_1	1458_5_11	239_2_1
2658_6_487	179_36_2159	156_4_1	453_6_1	191_36_1	65_4_1	113_6_66	252_6_267	1775_6_1	48_6_1	1981_4_177	3430_5_812	1077_5_349	858_6_1	654_5_102	2268_6_467	655_4_3196	2151_2_911	200_6_101	2448_5_1	714_6_1636	167_6_1	249_5_1	1645_6_1	901_6_10	1725_4_263	35_36_1	373_6_1	1458_5_7	239_2_1
2658_6_509	179_36_2136	156_4_1	453_6_1	191_36_1	65_4_1	113_6_60	252_6_268	1775_6_1	48_6_1	1981_4_176	3430_5_821	1077_5_325	858_6_1	654_5_118	2268_6_484	655_4_3207	2151_2_888	200_6_108	2448_5_1	714_6_1664	167_6_1	249_5_1	1645_6_1	901_6_3	1725_4_233	35_36_1	373_6_1	1458_5_4	239_2_1
2658_6_488	179_36_2105	156_4_1	453_6_1	191_36_1	65_4_1	113_6_55	252_6_256	1775_6_1	48_6_1	1981_4_168	3430_5_776	1077_5_309	858_6_1	654_5_134	2268_6_481	655_4_3248	2151_2_916	200_6_125	2448_5_1	714_6_1673	167_6_1	249_5_1	1645_6_1	901_6_2	1725_4_261	35_36_1	373_6_1	1458_5_6	239_2_1
2658_6_479	179_36_2110	156_4_1	453_6_1	191_36_1	65_4_1	113_6_65	252_6_263	1775_6_1	48_6_1	1981_4_182	3430_5_796	1077_5_345	858_6_1	654_5_124	2268_6_474	655_4_3189	2151_2_910	200_6_122	2448_5_1	714_6_1693	167_6_1	249_5_1	1645_6_1	901_6_2	1725_4_263	35_36_1	373_6_1	1458_5_7	239_2_1
2658_6_433	179_36_2131	156_4_1	453_6_1	191_36_1	65_4_1	113_6_59	252_6_275	1775_6_1	48_6_1	1981_4_194	3430_5_803	1077_5_340	858_6_1	654_5_113	2268_6_472	655_4_3184	2151_2_972	200_6_103	2448_5_1	714_6_1679	167_6_1	249_5_1	1645_6_1	901_6_2	1725_4_259	35_36_1	373_6_1	1458_5_4	239_2_1
2658_6_430	179_36_2139	156_4_1	453_6_1	191_36_1	65_4_1	113_6_58	252_6_246	1775_6_1	48_6_1	1981_4_204	3430_5_823	1077_5_342	858_6_1	654_5_109	2268_6_438	655_4_3217	2151_2_1033	200_6_97	2448_5_1	714_6_1632	167_6_1	249_5_1	1645_6_1	901_6_2	1725_4_256	35_36_1	373_6_1	1458_5_3	239_2_1
2658_6_465	179_36_2168	156_4_1	453_6_1	191_36_1	65_4_1	113_6_40	252_6_249	1775_6_1	48_6_1	1981_4_227	3430_5_845	1077_5_325	858_6_1	654_5_112	2268_6_395	655_4_3225	2151_2_987	200_6_108	2448_5_1	714_6_1637	167_6_1	249_5_1	1645_6_1	901_6_2	1725_4_237	35_36_1	373_6_1	1458_5_3	239_2_1
2658_6_449	179_36_2163	156_4_1	453_6_1	191_36_1	65_4_1	113_6_43	252_6_259	1775_6_1	48_6_1	1981_4_222	3430_5_846	1077_5_289	858_6_1	654_5_116	2268_6_396	655_4_3262	2151_2_968	200_6_116	2448_5_1	714_6_1644	167_6_1	249_5_1	1645_6_1	901_6_3	1725_4_241	35_36_1	373_6_1	1458_5_3	239_2_1
2658_6_440	179_36_2093	156_4_1	453_6_1	191_36_1	65_4_1	113_6_55	252_6_270	1775_6_1	48_6_1	1981_4_217	3430_5_835	1077_5_279	858_6_1	654_5_113	2268_6_398	655_4_3379	2151_2_950	200_6_110	2448_5_1	714_6_1620	167_6_1	249_5_1	1645_6_1	901_6_1	1725_4_255	35_36_1	373_6_1	1458_5_6	239_2_1
2658_6_475	179_36_2076	156_4_1	453_6_1	191_36_1	65_4_1	113_6_67	252_6_246	1775_6_1	48_6_1	1981_4_222	3430_5_818	1077_5_283	858_6_1	654_5_106	2268_6_387	655_4_3362	2151_2_973	200_6_106	2448_5_1	714_6_1683	167_6_1	249_5_1	1645_6_1	1725_4_224	35_36_1	1458_5_3	239_2_1
2658_6_490	179_36_2116	156_4_1	453_6_1	191_36_1	65_4_1	113_6_69	252_6_258	1775_6_1	48_6_1	1981_4_230	3430_5_788	1077_5_263	858_6_1	654_5_108	2268_6_353	655_4_3401	2151_2_1004	200_6_108	2448_5_1	714_6_1618	167_6_1	249_5_1	1645_6_1	1725_4_229	35_36_1	1458_5_2	239_2_1
2658_6_491	179_36_2082	156_4_1	453_6_1	191_36_1	65_4_1	113_6_83	252_6_230	1775_6_1	48_6_1	1981_4_231	3430_5_820	1077_5_254	858_6_1	654_5_108	2268_6_366	655_4_3403	2151_2_984	200_6_132	2448_5_1	714_6_1655	167_6_1	249_5_1	1645_6_1	1725_4_209	35_36_1	1458_5_5	239_2_1
2658_6_465	179_36_2109	156_4_1	453_6_1	191_36_1	65_4_1	113_6_63	252_6_220	1775_6_1	48_6_1	1981_4_222	3430_5_807	1077_5_239	858_6_1	654_5_103	2268_6_394	655_4_3439	2151_2_1021	200_6_128	2448_5_1	714_6_1596	167_6_1	249_5_1	1645_6_1	1725_4_249	35_36_1	1458_5_3	239_2_1
2658_6_489	179_36_2056	156_4_1	453_6_1	191_36_1	65_4_1	113_6_73	252_6_217	1775_6_1	48_6_1	1981_4_238	3430_5_845	1077_5_262	858_6_1	654_5_111	2268_6_417	655_4_3403	2151_2_994	200_6_124	2448_5_1	714_6_1559	167_6_1	249_5_1	1645_6_1	1725_4_259	35_36_1	1458_5_1	239_2_1
2658_6_514	179_36_2108	156_4_1	453_6_1	191_36_1	65_4_1	113_6_71	252_6_226	1775_6_1	48_6_1	1981_4_219	3430_5_854	1077_5_240	858_6_1	654_5_111	2268_6_401	655_4_3395	2151_2_918	200_6_116	2448_5_1	714_6_1569	167_6_1	249_5_1	1645_6_1	1725_4_268	35_36_1	1458_5_3	239_2_1
2658_6_502	179_36_2120	156_4_1	453_6_1	191_36_1	65_4_1	113_6_68	252_6_223	1775_6_1	48_6_1	1981_4_236	3430_5_838	1077_5_259	858_6_1	654_5_109	2268_6_380	655_4_3469	2151_2_823	200_6_121	2448_5_1	714_6_1563	167_6_1	249_5_1	1645_6_1	1725_4_290	35_36_1	1458_5_4	239_2_1
2658_6_513	179_36_2156	156_4_1	453_6_1	191_36_1	65_4_1	113_6_59	252_6_240	1775_6_1	48_6_1	1981_4_241	3430_5_846	1077_5_281	858_6_1	654_5_88	2268_6_393	655_4_3406	2151_2_812	200_6_115	2448_5_1	714_6_1602	167_6_1	249_5_1	1645_6_1	1725_4_283	35_36_1	1458_5_5	239_2_1
2658_6_520	179_36_2203	156_4_1	453_6_1	191_36_1	65_4_1	113_6_32	252_6_234	1775_6_1	48_6_1	1981_4_260	3430_5_833	1077_5_255	858_6_1	654_5_87	2268_6_398	655_4_3425	2151_2_790	200_6_101	2448_5_1	714_6_1586	167_6_1	249_5_1	1645_6_1	1725_4_311	35_36_1	1458_5_9	239_2_1
2658_6_480	179_36_2233	156_4_1	453_6_1	191_36_1	65_4_1	113_6_35	252_6_229	1775_6_1	48_6_1	1981_4_255	3430_5_855	1077_5_256	858_6_1	654_5_97	2268_6_380	655_4_3399	2151_2_767	200_6_92	2448_5_1	714_6_1636	167_6_1	249_5_1	1645_6_1	1725_4_326	35_36_1	1458_5_3	239_2_1
2658_6_477	179_36_2196	156_4_1	453_6_1	191_36_1	65_4_1	113_6_38	252_6_216	1775_6_1	48_6_1	1981_4_254	3430_5_888	1077_5_261	858_6_1	654_5_82	2268_6_414	655_4_3431	2151_2_773	200_6_84	2448_5_1	714_6_1602	167_6_1	249_5_1	1645_6_1	1725_4_318	35_36_1	1458_5_3	239_2_1
2658_6_443	179_36_2240	156_4_1	453_6_1	191_36_1	65_4_1	113_6_33	252_6_205	1775_6_1	48_6_1	1981_4_225	3430_5_929	1077_5_260	858_6_1	654_5_99	2268_6_412	655_4_3372	2151_2_768	200_6_89	2448_5_1	714_6_1649	167_6_1	249_5_1	1645_6_1	1725_4_306	35_36_1	1458_5_7	239_2_1
2658_6_478	179_36_2233	156_4_1	453_6_1	191_36_1	65_4_1	113_6_34	252_6_209	1775_6_1	48_6_1	1981_4_242	3430_5_948	1077_5_268	858_6_1	654_5_97	2268_6_431	655_4_3358	2151_2_755	200_6_99	2448_5_1	714_6_1603	167_6_1	249_5_1	1645_6_1	1725_4_295	35_36_1	1458_5_4	239_2_1
2658_6_529	179_36_2180	156_4_1	453_6_1	191_36_1	65_4_1	113_6_35	252_6_202	1775_6_1	48_6_1	1981_4_224	3430_5_962	1077_5_287	858_6_1	654_5_101	2268_6_425	655_4_3291	2151_2_815	200_6_99	2448_5_1	714_6_1594	167_6_1	249_5_1	1645_6_1	1725_4_305	35_36_1	1458_5_4	239_2_1
2658_6_519	179_36_2164	156_4_1	453_6_1	191_36_1	65_4_1	113_6_38	252_6_190	1775_6_1	48_6_1	1981_4_234	3430_5_975	1077_5_284	858_6_1	654_5_108	2268_6_383	655_4_3276	2151_2_873	200_6_123	2448_5_1	714_6_1594	167_6_1	249_5_1	1645_6_1	1725_4_296	35_36_1	1458_5_2	239_2_1
2658_6_563	179_36_2148	156_4_1	453_6_1	191_36_1	65_4_1	113_6_29	252_6_189	1775_6_1	48_6_1	1981_4_232	3430_5_894	1077_5_276	858_6_1	654_5_100	2268_6_412	655_4_3317	2151_2_896	200_6_125	2448_5_1	714_6_1560	167_6_1	249_5_1	1645_6_1	1725_4_296	35_36_1	1458_5_4	239_2_1
2658_6_589	179_36_2119	156_4_1	453_6_1	191_36_1	65_4_1	113_6_30	252_6_181	1775_6_1	48_6_1	1981_4_212	3430_5_884	1077_5_263	858_6_1	654_5_87	2268_6_402	655_4_3246	2151_2_990	200_6_112	2448_5_1	714_6_1630	167_6_1	249_5_1	1645_6_1	1725_4_295	35_36_1	1458_5_8	239_2_1
2658_6_583	179_36_2140	156_4_1	453_6_1	191_36_1	65_4_1	113_6_47	252_6_212	1775_6_1	48_6_1	1981_4_216	3430_5_852	1077_5_253	858_6_1	654_5_77	2268_6_367	655_4_3205	2151_2_1032	200_6_135	2448_5_1	714_6_1633	167_6_1	249_5_1	1645_6_1	1725_4_285	35_36_1	1458_5_10	239_2_1
2658_6_546	179_36_2181	156_4_1	453_6_1	191_36_1	65_4_1	113_6_52	252_6_203	1775_6_1	48_6_1	1981_4_220	3430_5_824	1077_5_262	858_6_1	654_5_75	2268_6_381	655_4_3221	2151_2_1005	200_6_121	2448_5_1	714_6_1632	167_6_1	249_5_1	1645_6_1	1725_4_289	35_36_1	1458_5_12	239_2_1
2658_6_521	179_36_2120	156_4_1	453_6_1	191_36_1	65_4_1	113_6_47	252_6_212	1775_6_1	48_6_1	1981_4_238	3430_5_820	1077_5_281	858_6_1	654_5_69	2268_6_364	655_4_3241	2151_2_956	200_6_133	2448_5_1	714_6_1700	167_6_1	249_5_1	1645_6_1	1725_4_296	35_36_1	1458_5_7	239_2_1
2658_6_497	179_36_2134	156_4_1	453_6_1	191_36_1	65_4_1	113_6_48	252_6_240	1775_6_1	48_6_1	1981_4_222	3430_5_842	1077_5_290	858_6_1	654_5_77	2268_6_378	655_4_3204	2151_2_971	200_6_136	2448_5_1	714_6_1661	167_6_1	249_5_1	1645_6_1	1725_4_310	35_36_1	1458_5_8	239_2_1
2658_6_516	179_36_2081	156_4_1	453_6_1	191_36_1	65_4_1	113_6_42	252_6_223	1775_6_1	48_6_1	1981_4_229	3430_5_842	1077_5_291	858_6_1	654_5_81	2268_6_362	655_4_3268	2151_2_972	200_6_124	2448_5_1	714_6_1669	167_6_1	249_5_1	1645_6_1	1725_4_311	35_36_1	1458_5_9	239_2_1
2658_6_516	179_36_2098	156_4_1	453_6_1	191_36_1	65_4_1	113_6_51	252_6_212	1775_6_1	48_6_1	1981_4_194	3430_5_830	1077_5_282	858_6_1	654_5_95	2268_6_362	655_4_3331	2151_2_1017	200_6_131	2448_5_1	714_6_1619	167_6_1	249_5_1	1645_6_1	1725_4_277	35_36_1	1458_5_10	239_2_1
2658_6_496	179_36_2123	156_4_1	453_6_1	191_36_1	65_4_1	113_6_57	252_6_203	1775_6_1	48_6_1	1981_4_212	3430_5_843	1077_5_289	858_6_1	654_5_92	2268_6_381	655_4_3342	2151_2_959	200_6_112	2448_5_1	714_6_1608	167_6_1	249_5_1	1645_6_1	1725_4_290	35_36_1	1458_5_10	239_2_1
2658_6_486	179_36_2095	156_4_1	453_6_1	191_36_1	65_4_1	113_6_65	252_6_205	1775_6_1	48_6_1	1981_4_210	3430_5_846	1077_5_301	858_6_1	654_5_110	2268_6_345	655_4_3374	2151_2_948	200_6_124	2448_5_1	714_6_1624	167_6_1	249_5_1	1645_6_1	1725_4_273	35_36_1	1458_5_9	239_2_1
2658_6_491	179_36_2094	156_4_1	453_6_1	191_36_1	65_4_1	113_6_67	252_6_204	1775_6_1	48_6_1	1981_4_225	3430_5_846	1077_5_325	858_6_1	654_5_101	2268_6_364	655_4_3395	2151_2_927	200_6_103	2448_5_1	714_6_1585	167_6_1	249_5_1	1645_6_1	1725_4_284	35_36_1	1458_5_7	239_2_1
2658_6_507	179_36_2122	156_4_1	453_6_1	191_36_1	65_4_1	113_6_73	252_6_197	1775_6_1	48_6_1	1981_4_213	3430_5_854	1077_5_350	858_6_1	654_5_103	2268_6_344	655_4_3342	2151_2_930	200_6_110	2448_5_1	714_6_1549	167_6_1	249_5_1	1645_6_1	1725_4_319	35_36_1	1458_5_6	239_2_1
2658_6_481	179_36_2127	156_4_1	453_6_1	191_36_1	65_4_1	113_6_70	252_6_217	1775_6_1	48_6_1	1981_4_221	3430_5_831	1077_5_354	858_6_1	654_5_105	2268_6_341	655_4_3358	2151_2_917	200_6_113	2448_5_1	714_6_1590	167_6_1	249_5_1	1645_6_1	1725_4_303	35_36_1	1458_5_3	239_2_1
2658_6_447	179_36_2115	156_4_1	453_6_1	191_36_1	65_4_1	113_6_79	252_6_229	1775_6_1	48_6_1	1981_4_218	3430_5_864	1077_5_360	858_6_1	654_5_109	2268_6_347	655_4_3339	2151_2_934	200_6_104	2448_5_1	714_6_1558	167_6_1	249_5_1	1645_6_1	1725_4_331	35_36_1	1458_5_2	239_2_1
2658_6_473	179_36_2136	156_4_1	453_6_1	191_36_1	65_4_1	113_6_64	252_6_241	1775_6_1	48_6_1	1981_4_211	3430_5_827	1077_5_373	858_6_1	654_5_123	2268_6_357	655_4_3317	2151_2_947	200_6_125	2448_5_1	714_6_1566	167_6_1	249_5_1	1645_6_1	1725_4_284	35_36_1	239_2_1
2658_6_458	179_36_2146	156_4_1	453_6_1	191_36_1	65_4_1	113_6_67	252_6_251	1775_6_1	48_6_1	1981_4_230	3430_5_845	1077_5_381	858_6_1	654_5_127	2268_6_312	655_4_3309	2151_2_962	200_6_107	2448_5_1	714_6_1574	167_6_1	249_5_1	1645_6_1	1725_4_278	35_36_1	239_2_1
2658_6_491	179_36_2098	156_4_1	453_6_1	191_36_1	65_4_1	113_6_72	252_6_248	1775_6_1	48_6_1	1981_4_223	3430_5_825	1077_5_374	858_6_1	654_5_114	2268_6_315	655_4_3325	2151_2_991	200_6_100	2448_5_1	714_6_1598	167_6_1	249_5_1	1645_6_1	1725_4_273	35_36_1	239_2_1
2658_6_447	179_36_2139	156_4_1	453_6_1	191_36_1	65_4_1	113_6_74	252_6_267	1775_6_1	48_6_1	1981_4_225	3430_5_809	1077_5_355	858_6_1	654_5_116	2268_6_289	655_4_3285	2151_2_1044	200_6_99	2448_5_1	714_6_1621	167_6_1	249_5_1	1645_6_1	1725_4_269	35_36_1	239_2_1
2658_6_444	179_36_2119	156_4_1	453_6_1	191_36_1	65_4_1	113_6_76	252_6_251	1775_6_1	48_6_1	1981_4_222	3430_5_801	1077_5_354	858_6_1	654_5_90	2268_6_284	655_4_3282	2151_2_1049	200_6_107	2448_5_1	714_6_1677	167_6_1	249_5_1	1645_6_1	1725_4_280	35_36_1	239_2_1
2658_6_470	179_36_2201	156_4_1	453_6_1	191_36_1	65_4_1	113_6_65	252_6_255	1775_6_1	48_6_1	1981_4_206	3430_5_797	1077_5_348	858_6_1	654_5_104	2268_6_282	655_4_3174	2151_2_1030	200_6_120	2448_5_1	714_6_1676	167_6_1	249_5_1	1645_6_1	1725_4_295	35_36_1	239_2_1
2658_6_493	179_36_2171	156_4_1	453_6_1	191_36_1	65_4_1	113_6_65	252_6_266	1775_6_1	48_6_1	1981_4_238	3430_5_785	1077_5_349	858_6_1	654_5_104	2268_6_283	655_4_3205	2151_2_1053	200_6_111	2448_5_1	714_6_1624	167_6_1	249_5_1	1645_6_1	1725_4_280	35_36_1	239_2_1
2658_6_487	179_36_2169	156_4_1	453_6_1	191_36_1	65_4_1	113_6_71	252_6_273	1775_6_1	48_6_1	1981_4_228	3430_5_821	1077_5_355	858_6_1	654_5_113	2268_6_263	655_4_3214	2151_2_1028	200_6_121	2448_5_1	714_6_1634	167_6_1	249_5_1	1645_6_1	1725_4_252	35_36_1	239_2_1
2658_6_456	179_36_2236	156_4_1	453_6_1	191_36_1	65_4_1	113_6_78	252_6_274	1775_6_1	48_6_1	1981_4_205	3430_5_805	1077_5_332	858_6_1	654_5_115	2268_6_268	655_4_3209	2151_2_998	200_6_109	2448_5_1	714_6_1679	167_6_1	249_5_1	1645_6_1	1725_4_244	35_36_1	239_2_1
2658_6_484	179_36_2198	156_4_1	453_6_1	191_36_1	65_4_1	113_6_92	252_6_280	1775_6_1	48_6_1	1981_4_191	3430_5_758	1077_5_337	858_6_1	654_5_135	2268_6_274	655_4_3299	2151_2_932	200_6_113	2448_5_1	714_6_1678	167_6_1	249_5_1	1645_6_1	1725_4_230	35_36_1	239_2_1
2658_6_482	179_36_2237	156_4_1	453_6_1	191_36_1	65_4_1	113_6_92	252_6_293	1775_6_1	48_6_1	1981_4_178	3430_5_757	1077_5_350	858_6_1	654_5_126	2268_6_284	655_4_3239	2151_2_900	200_6_122	2448_5_1	714_6_1709	167_6_1	249_5_1	1645_6_1	1725_4_227	35_36_1	239_2_1
2658_6_487	179_36_2257	156_4_1	453_6_1	191_36_1	65_4_1	113_6_65	252_6_277	1775_6_1	48_6_1	1981_4_186	3430_5_763	1077_5_339	858_6_1	654_5_129	2268_6_284	655_4_3290	2151_2_887	200_6_108	2448_5_1	714_6_1686	167_6_1	249_5_1	1645_6_1	1725_4_231	35_36_1	239_2_1
2658_6_486	179_36_2217	156_4_1	453_6_1	191_36_1	65_4_1	113_6_75	252_6_281	1775_6_1	48_6_1	1981_4_185	3430_5_765	1077_5_360	858_6_1	654_5_139	2268_6_294	655_4_3287	2151_2_833	200_6_126	2448_5_1	714_6_1736	167_6_1	249_5_1	1645_6_1	1725_4_217	35_36_1	239_2_1
2658_6_508	179_36_2210	156_4_1	453_6_1	191_36_1	65_4_1	113_6_92	252_6_303	1775_6_1	48_6_1	1981_4_171	3430_5_763	1077_5_361	858_6_1	654_5_145	2268_6_291	655_4_3268	2151_2_813	200_6_130	2448_5_1	714_6_1733	167_6_1	249_5_1	1645_6_1	1725_4_226	35_36_1	239_2_1
2658_6_506	179_36_2133	156_4_1	453_6_1	191_36_1	65_4_1	113_6_82	252_6_259	1775_6_1	48_6_1	1981_4_186	3430_5_794	1077_5_360	858_6_1	654_5_160	2268_6_307	655_4_3276	2151_2_844	200_6_120	2448_5_1	714_6_1765	167_6_1	249_5_1	1645_6_1	1725_4_223	35_36_1	239_2_1
2658_6_469	179_36_2126	156_4_1	453_6_1	191_36_1	65_4_1	113_6_70	252_6_243	1775_6_1	48_6_1	1981_4_158	3430_5_820	1077_5_392	858_6_1	654_5_152	2268_6_316	655_4_3284	2151_2_850	200_6_125	2448_5_1	714_6_1801	167_6_1	249_5_1	1645_6_1	1725_4_227	35_36_1	239_2_1
2658_6_463	179_36_2118	156_4_1	453_6_1	191_36_1	65_4_1	113_6_68	252_6_243	1775_6_1	48_6_1	1981_4_173	3430_5_808	1077_5_397	858_6_1	654_5_165	2268_6_310	655_4_3329	2151_2_819	200_6_122	2448_5_1	714_6_1783	167_6_1	249_5_1	1645_6_1	1725_4_239	35_36_1	239_2_1
2658_6_492	179_36_2053	156_4_1	453_6_1	191_36_1	65_4_1	113_6_66	252_6_215	1775_6_1	48_6_1	1981_4_169	3430_5_818	1077_5_384	858_6_1	654_5_164	2268_6_338	655_4_3352	2151_2_805	200_6_141	2448_5_1	714_6_1799	167_6_1	249_5_1	1645_6_1	1725_4_247	35_36_1	239_2_1
2658_6_472	179_36_2099	156_4_1	453_6_1	191_36_1	65_4_1	113_6_61	252_6_217	1775_6_1	48_6_1	1981_4_167	3430_5_787	1077_5_386	858_6_1	654_5_162	2268_6_358	655_4_3329	2151_2_779	200_6_134	2448_5_1	714_6_1833	167_6_1	249_5_1	1645_6_1	1725_4_251	35_36_1	239_2_1
2658_6_462	179_36_2139	156_4_1	453_6_1	191_36_1	65_4_1	113_6_78	252_6_206	1775_6_1	48_6_1	1981_4_157	3430_5_757	1077_5_387	858_6_1	654_5_163	2268_6_359	655_4_3371	2151_2_781	200_6_127	2448_5_1	714_6_1810	167_6_1	249_5_1	1645_6_1	1725_4_243	35_36_1	239_2_1
2658_6_465	179_36_2109	156_4_1	453_6_1	191_36_1	65_4_1	113_6_62	252_6_198	1775_6_1	48_6_1	1981_4_157	3430_5_805	1077_5_418	858_6_1	654_5_170	2268_6_377	655_4_3323	2151_2_774	200_6_131	2448_5_1	714_6_1790	167_6_1	249_5_1	1645_6_1	1725_4_258	35_36_1	239_2_1
2658_6_467	179_36_2166	156_4_1	453_6_1	191_36_1	65_4_1	113_6_59	252_6_205	1775_6_1	48_6_1	1981_4_145	3430_5_806	1077_5_384	858_6_1	654_5_166	2268_6_377	655_4_3350	2151_2_742	200_6_118	2448_5_1	714_6_1795	167_6_1	249_5_1	1645_6_1	1725_4_261	35_36_1	239_2_1
2658_6_437	179_36_2184	156_4_1	453_6_1	191_36_1	65_4_1	113_6_65	252_6_227	1775_6_1	48_6_1	1981_4_147	3430_5_786	1077_5_345	858_6_1	654_5_168	2268_6_364	655_4_3403	2151_2_759	200_6_116	2448_5_1	714_6_1776	167_6_1	249_5_1	1645_6_1	1725_4_269	35_36_1	239_2_1
2658_6_451	179_36_2168	156_4_1	453_6_1	191_36_1	65_4_1	113_6_61	252_6_212	1775_6_1	48_6_1	1981_4_127	3430_5_800	1077_5_399	858_6_1	654_5_147	2268_6_383	655_4_3405	2151_2_746	200_6_124	2448_5_1	714_6_1746	167_6_1	249_5_1	1645_6_1	1725_4_283	35_36_1	239_2_1
2658_6_452	179_36_2249	156_4_1	453_6_1	191_36_1	65_4_1	113_6_59	252_6_211	1775_6_1	48_6_1	1981_4_135	3430_5_763	1077_5_391	858_6_1	654_5_142	2268_6_372	655_4_3410	2151_2_752	200_6_103	2448_5_1	714_6_1759	167_6_1	249_5_1	1645_6_1	1725_4_248	35_36_1	239_2_1
2658_6_478	179_36_2189	156_4_1	453_6_1	191_36_1	65_4_1	113_6_80	252_6_197	1775_6_1	48_6_1	1981_4_137	3430_5_754	1077_5_364	858_6_1	654_5_114	2268_6_373	655_4_3451	2151_2_734	200_6_120	2448_5_1	714_6_1794	167_6_1	249_5_1	1645_6_1	1725_4_256	35_36_1	239_2_1
2658_6_456	179_36_2290	156_4_1	453_6_1	191_36_1	65_4_1	113_6_63	252_6_195	1775_6_1	48_6_1	1981_4_138	3430_5_724	1077_5_403	858_6_1	654_5_111	2268_6_391	655_4_3397	2151_2_694	200_6_126	2448_5_1	714_6_1824	167_6_1	249_5_1	1645_6_1	1725_4_247	35_36_1	239_2_1
2658_6_442	179_36_2310	156_4_1	453_6_1	191_36_1	65_4_1	113_6_59	252_6_193	1775_6_1	48_6_1	1981_4_115	3430_5_734	1077_5_378	858_6_1	654_5_117	2268_6_390	655_4_3396	2151_2_645	200_6_126	2448_5_1	714_6_1879	167_6_1	249_5_1	1645_6_1	1725_4_264	35_36_1	239_2_1
2658_6_474	179_36_2296	156_4_1	453_6_1	191_36_1	65_4_1	113_6_50	252_6_198	1775_6_1	48_6_1	1981_4_110	3430_5_740	1077_5_418	858_6_1	654_5_119	2268_6_394	655_4_3397	2151_2_682	200_6_145	2448_5_1	714_6_1796	167_6_1	249_5_1	1645_6_1	1725_4_247	35_36_1	239_2_1
2658_6_431	179_36_2329	156_4_1	453_6_1	191_36_1	65_4_1	113_6_55	252_6_190	1775_6_1	48_6_1	1981_4_86	3430_5_749	1077_5_417	858_6_1	654_5_125	2268_6_403	655_4_3427	2151_2_652	200_6_138	2448_5_1	714_6_1814	167_6_1	249_5_1	1645_6_1	1725_4_256	35_36_1	239_2_1
2658_6_440	179_36_2387	156_4_1	453_6_1	191_36_1	65_4_1	113_6_59	252_6_193	1775_6_1	48_6_1	1981_4_88	3430_5_750	1077_5_400	858_6_1	654_5_123	2268_6_405	655_4_3414	2151_2_626	200_6_146	2448_5_1	714_6_1782	167_6_1	249_5_1	1645_6_1	1725_4_253	35_36_1	239_2_1
2658_6_440	179_36_2377	156_4_1	453_6_1	191_36_1	65_4_1	113_6_58	252_6_213	1775_6_1	48_6_1	1981_4_90	3430_5_757	1077_5_440	858_6_1	654_5_143	2268_6_418	655_4_3409	2151_2_591	200_6_151	2448_5_1	714_6_1743	167_6_1	249_5_1	1645_6_1	1725_4_234	35_36_1	239_2_1
2658_6_447	179_36_2365	156_4_1	453_6_1	191_36_1	65_4_1	113_6_71	252_6_211	1775_6_1	48_6_1	1981_4_95	3430_5_698	1077_5_425	858_6_1	654_5_139	2268_6_443	655_4_3399	2151_2_574	200_6_166	2448_5_1	714_6_1775	167_6_1	249_5_1	1645_6_1	1725_4_240	35_36_1	239_2_1
2658_6_461	179_36_2332	156_4_1	453_6_1	191_36_1	65_4_1	113_6_67	252_6_196	1775_6_1	48_6_1	1981_4_81	3430_5_661	1077_5_432	858_6_1	654_5_132	2268_6_450	655_4_3436	2151_2_597	200_6_162	2448_5_1	714_6_1792	167_6_1	249_5_1	1645_6_1	1725_4_255	35_36_1	239_2_1
2658_6_442	179_36_2306	156_4_1	453_6_1	191_36_1	65_4_1	113_6_80	252_6_210	1775_6_1	48_6_1	1981_4_79	3430_5_659	1077_5_435	858_6_1	654_5_132	2268_6_474	655_4_3447	2151_2_676	200_6_176	2448_5_1	714_6_1707	167_6_1	249_5_1	1645_6_1	1725_4_245	35_36_1	239_2_1
2658_6_442	179_36_2353	156_4_1	453_6_1	191_36_1	65_4_1	113_6_65	252_6_218	1775_6_1	48_6_1	1981_4_76	3430_5_594	1077_5_397	858_6_1	654_5_107	2268_6_481	655_4_3472	2151_2_714	200_6_171	2448_5_1	714_6_1751	167_6_1	249_5_1	1645_6_1	1725_4_231	35_36_1	239_2_1
2658_6_426	179_36_2290	156_4_1	453_6_1	191_36_1	65_4_1	113_6_71	252_6_236	1775_6_1	48_6_1	1981_4_87	3430_5_607	1077_5_377	858_6_1	654_5_109	2268_6_487	655_4_3486	2151_2_790	200_6_159	2448_5_1	714_6_1735	167_6_1	249_5_1	1645_6_1	1725_4_209	35_36_1	239_2_1
2658_6_443	179_36_2201	156_4_1	453_6_1	191_36_1	65_4_1	113_6_77	252_6_230	1775_6_1	48_6_1	1981_4_61	3430_5_609	1077_5_371	858_6_1	654_5_112	2268_6_489	655_4_3564	2151_2_861	200_6_144	2448_5_1	714_6_1733	167_6_1	249_5_1	1645_6_1	1725_4_181	35_36_1	239_2_1
2658_6_439	179_36_2208	156_4_1	453_6_1	191_36_1	65_4_1	113_6_64	252_6_234	1775_6_1	48_6_1	1981_4_54	3430_5_619	1077_5_336	858_6_1	654_5_119	2268_6_507	655_4_3512	2151_2_909	200_6_145	2448_5_1	714_6_1746	167_6_1	249_5_1	1645_6_1	1725_4_177	35_36_1	239_2_1
2658_6_435	179_36_2167	156_4_1	453_6_1	191_36_1	65_4_1	113_6_63	252_6_236	1775_6_1	48_6_1	1981_4_52	3430_5_643	1077_5_362	858_6_1	654_5_111	2268_6_510	655_4_3510	2151_2_877	200_6_138	2448_5_1	714_6_1754	167_6_1	249_5_1	1645_6_1	1725_4_182	35_36_1	239_2_1
2658_6_451	179_36_2155	156_4_1	453_6_1	191_36_1	65_4_1	113_6_56	252_6_249	1775_6_1	48_6_1	1981_4_47	3430_5_616	1077_5_318	858_6_1	654_5_106	2268_6_507	655_4_3560	2151_2_924	200_6_129	2448_5_1	714_6_1756	167_6_1	249_5_1	1645_6_1	1725_4_169	35_36_1	239_2_1
2658_6_452	179_36_2141	156_4_1	453_6_1	191_36_1	65_4_1	113_6_58	252_6_260	1775_6_1	48_6_1	1981_4_51	3430_5_648	1077_5_323	858_6_1	654_5_107	2268_6_495	655_4_3492	2151_2_932	200_6_127	2448_5_1	714_6_1808	167_6_1	249_5_1	1645_6_1	1725_4_152	35_36_1	239_2_1
2658_6_455	179_36_2059	156_4_1	453_6_1	191_36_1	65_4_1	113_6_63	252_6_259	1775_6_1	48_6_1	1981_4_51	3430_5_689	1077_5_339	858_6_1	654_5_109	2268_6_529	655_4_3542	2151_2_927	200_6_125	2448_5_1	714_6_1733	167_6_1	249_5_1	1645_6_1	1725_4_151	35_36_1	239_2_1
2658_6_499	179_36_2041	156_4_1	453_6_1	191_36_1	65_4_1	113_6_57	252_6_239	1775_6_1	48_6_1	1981_4_40	3430_5_683	1077_5_329	858_6_1	654_5_118	2268_6_511	655_4_3588	2151_2_899	200_6_110	2448_5_1	714_6_1745	167_6_1	249_5_1	1645_6_1	1725_4_146	35_36_1	239_2_1
2658_6_493	179_36_2045	156_4_1	453_6_1	191_36_1	65_4_1	113_6_55	252_6_224	1775_6_1	48_6_1	1981_4_45	3430_5_721	1077_5_329	858_6_1	654_5_137	2268_6_504	655_4_3484	2151_2_910	200_6_129	2448_5_1	714_6_1751	167_6_1	249_5_1	1645_6_1	1725_4_166	35_36_1	239_2_1
2658_6_535	179_36_2042	156_4_1	453_6_1	191_36_1	65_4_1	113_6_56	252_6_188	1775_6_1	48_6_1	1981_4_43	3430_5_695	1077_5_338	858_6_1	654_5_128	2268_6_517	655_4_3578	2151_2_856	200_6_114	2448_5_1	714_6_1774	167_6_1	249_5_1	1645_6_1	1725_4_140	35_36_1	239_2_1
2658_6_520	179_36_2100	156_4_1	453_6_1	191_36_1	65_4_1	113_6_45	252_6_194	1775_6_1	48_6_1	1981_4_44	3430_5_716	1077_5_321	858_6_1	654_5_150	2268_6_489	655_4_3539	2151_2_862	200_6_122	2448_5_1	714_6_1766	167_6_1	249_5_1	1645_6_1	1725_4_140	35_36_1	239_2_1
2658_6_518	179_36_2047	156_4_1	453_6_1	191_36_1	65_4_1	113_6_47	252_6_210	1775_6_1	48_6_1	1981_4_42	3430_5_725	1077_5_369	858_6_1	654_5_166	2268_6_515	655_4_3558	2151_2_830	200_6_132	2448_5_1	714_6_1727	167_6_1	249_5_1	1645_6_1	1725_4_147	35_36_1	239_2_1
2658_6_520	179_36_2079	156_4_1	453_6_1	191_36_1	65_4_1	113_6_42	252_6_176	1775_6_1	48_6_1	1981_4_40	3430_5_711	1077_5_389	858_6_1	654_5_170	2268_6_491	655_4_3519	2151_2_854	200_6_118	2448_5_1	714_6_1757	167_6_1	249_5_1	1645_6_1	1725_4_153	35_36_1	239_2_1
2658_6_516	179_36_2098	156_4_1	453_6_1	191_36_1	65_4_1	113_6_48	252_6_168	1775_6_1	48_6_1	1981_4_45	3430_5_742	1077_5_358	858_6_1	654_5_161	2268_6_488	655_4_3576	2151_2_853	200_6_118	2448_5_1	714_6_1702	167_6_1	249_5_1	1645_6_1	1725_4_147	35_36_1	239_2_1
2658_6_497	179_36_2126	156_4_1	453_6_1	191_36_1	65_4_1	113_6_50	252_6_165	1775_6_1	48_6_1	1981_4_36	3430_5_708	1077_5_339	858_6_1	654_5_164	2268_6_483	655_4_3586	2151_2_906	200_6_99	2448_5_1	714_6_1719	167_6_1	249_5_1	1645_6_1	1725_4_147	35_36_1	239_2_1
2658_6_488	179_36_2117	156_4_1	453_6_1	191_36_1	65_4_1	113_6_34	252_6_163	1775_6_1	48_6_1	1981_4_37	3430_5_721	1077_5_342	858_6_1	654_5_148	2268_6_501	655_4_3608	2151_2_899	200_6_97	2448_5_1	714_6_1723	167_6_1	249_5_1	1645_6_1	1725_4_135	35_36_1	239_2_1
2658_6_494	179_36_2149	156_4_1	453_6_1	191_36_1	65_4_1	113_6_27	252_6_177	1775_6_1	48_6_1	1981_4_41	3430_5_769	1077_5_337	858_6_1	654_5_134	2268_6_515	655_4_3594	2151_2_901	200_6_77	2448_5_1	714_6_1674	167_6_1	249_5_1	1645_6_1	1725_4_142	35_36_1	239_2_1
2658_6_497	179_36_2212	156_4_1	453_6_1	191_36_1	65_4_1	113_6_25	252_6_168	1775_6_1	48_6_1	1981_4_33	3430_5_741	1077_5_311	858_6_1	654_5_125	2268_6_532	655_4_3569	2151_2_936	200_6_70	2448_5_1	714_6_1691	167_6_1	249_5_1	1645_6_1	1725_4_124	35_36_1	239_2_1
2658_6_463	179_36_2292	156_4_1	453_6_1	191_36_1	65_4_1	113_6_27	252_6_166	1775_6_1	48_6_1	1981_4_32	3430_5_774	1077_5_304	858_6_1	654_5_151	2268_6_522	655_4_3558	2151_2_936	200_6_59	2448_5_1	714_6_1628	167_6_1	249_5_1	1645_6_1	1725_4_135	35_36_1	239_2_1
2658_6_460	179_36_2286	156_4_1	453_6_1	191_36_1	65_4_1	113_6_29	252_6_169	1775_6_1	48_6_1	1981_4_20	3430_5_767	1077_5_289	858_6_1	654_5_151	2268_6_525	655_4_3597	2151_2_890	200_6_55	2448_5_1	714_6_1674	167_6_1	249_5_1	1645_6_1	1725_4_122	35_36_1	239_2_1
2658_6_461	179_36_2304	156_4_1	453_6_1	191_36_1	65_4_1	113_6_28	252_6_169	1775_6_1	48_6_1	1981_4_19	3430_5_759	1077_5_259	858_6_1	654_5_162	2268_6_520	655_4_3565	2151_2_926	200_6_52	2448_5_1	714_6_1680	167_6_1	249_5_1	1645_6_1	1725_4_121	35_36_1	239_2_1
2658_6_490	179_36_2317	156_4_1	453_6_1	191_36_1	65_4_1	113_6_23	252_6_180	1775_6_1	48_6_1	1981_4_23	3430_5_752	1077_5_281	858_6_1	654_5_159	2268_6_489	655_4_3500	2151_2_945	200_6_49	2448_5_1	714_6_1711	167_6_1	249_5_1	1645_6_1	1725_4_116	35_36_1	239_2_1
2658_6_479	179_36_2336	156_4_1	453_6_1	191_36_1	65_4_1	113_6_26	252_6_170	1775_6_1	48_6_1	1981_4_26	3430_5_700	1077_5_266	858_6_1	654_5_156	2268_6_503	655_4_3512	2151_2_1007	200_6_48	2448_5_1	714_6_1691	167_6_1	249_5_1	1645_6_1	1725_4_112	35_36_1	239_2_1
2658_6_535	179_36_2300	156_4_1	453_6_1	191_36_1	65_4_1	113_6_23	252_6_187	1775_6_1	48_6_1	1981_4_29	3430_5_737	1077_5_250	858_6_1	654_5_124	2268_6_524	655_4_3451	2151_2_1006	200_6_57	2448_5_1	714_6_1700	167_6_1	249_5_1	1645_6_1	1725_4_108	35_36_1	239_2_1
2658_6_523	179_36_2370	156_4_1	453_6_1	191_36_1	65_4_1	113_6_26	252_6_175	1775_6_1	48_6_1	1981_4_36	3430_5_726	1077_5_251	858_6_1	654_5_116	2268_6_527	655_4_3416	2151_2_1006	200_6_45	2448_5_1	714_6_1725	167_6_1	249_5_1	1645_6_1	1725_4_83	35_36_1	239_2_1
2658_6_533	179_36_2338	156_4_1	453_6_1	191_36_1	65_4_1	113_6_17	252_6_192	1775_6_1	48_6_1	1981_4_32	3430_5_714	1077_5_229	858_6_1	654_5_118	2268_6_530	655_4_3406	2151_2_1044	200_6_46	2448_5_1	714_6_1727	167_6_1	249_5_1	1645_6_1	1725_4_94	35_36_1	239_2_1
2658_6_546	179_36_2322	156_4_1	453_6_1	191_36_1	65_4_1	113_6_19	252_6_187	1775_6_1	48_6_1	1981_4_37	3430_5_727	1077_5_222	858_6_1	654_5_90	2268_6_508	655_4_3410	2151_2_1041	200_6_53	2448_5_1	714_6_1764	167_6_1	249_5_1	1645_6_1	1725_4_91	35_36_1	239_2_1
2658_6_540	179_36_2275	156_4_1	453_6_1	191_36_1	65_4_1	113_6_13	252_6_194	1775_6_1	48_6_1	1981_4_38	3430_5_697	1077_5_217	858_6_1	654_5_79	2268_6_532	655_4_3404	2151_2_1054	200_6_55	2448_5_1	714_6_1817	167_6_1	249_5_1	1645_6_1	1725_4_92	35_36_1	239_2_1
2658_6_566	179_36_2188	156_4_1	453_6_1	191_36_1	65_4_1	113_6_11	252_6_170	1775_6_1	48_6_1	1981_4_41	3430_5_741	1077_5_206	858_6_1	654_5_87	2268_6_490	655_4_3440	2151_2_1040	200_6_49	2448_5_1	714_6_1851	167_6_1	249_5_1	1645_6_1	1725_4_114	35_36_1	239_2_1
2658_6_558	179_36_2200	156_4_1	453_6_1	191_36_1	65_4_1	113_6_8	252_6_187	1775_6_1	48_6_1	1981_4_39	3430_5_745	1077_5_194	858_6_1	654_5_64	2268_6_511	655_4_3432	2151_2_1040	200_6_57	2448_5_1	714_6_1861	167_6_1	249_5_1	1645_6_1	1725_4_110	35_36_1	239_2_1
2658_6_589	179_36_2227	156_4_1	453_6_1	191_36_1	65_4_1	113_6_6	252_6_181	1775_6_1	48_6_1	1981_4_35	3430_5_779	1077_5_197	858_6_1	654_5_60	2268_6_523	655_4_3392	2151_2_971	200_6_60	2448_5_1	714_6_1869	167_6_1	249_5_1	1645_6_1	1725_4_113	35_36_1	239_2_1
2658_6_567	179_36_2292	156_4_1	453_6_1	191_36_1	65_4_1	113_6_9	252_6_174	1775_6_1	48_6_1	1981_4_38	3430_5_761	1077_5_199	858_6_1	654_5_44	2268_6_524	655_4_3401	2151_2_905	200_6_55	2448_5_1	714_6_1911	167_6_1	249_5_1	1645_6_1	1725_4_106	35_36_1	239_2_1
2658_6_572	179_36_2293	156_4_1	453_6_1	191_36_1	65_4_1	113_6_5	252_6_178	1775_6_1	48_6_1	1981_4_38	3430_5_785	1077_5_181	858_6_1	654_5_45	2268_6_546	655_4_3409	2151_2_844	200_6_53	2448_5_1	714_6_1952	167_6_1	249_5_1	1645_6_1	1725_4_98	35_36_1	239_2_1
2658_6_584	179_36_2321	156_4_1	453_6_1	191_36_1	65_4_1	113_6_5	252_6_187	1775_6_1	48_6_1	1981_4_39	3430_5_796	1077_5_176	858_6_1	654_5_41	2268_6_517	655_4_3428	2151_2_775	200_6_59	2448_5_1	714_6_1984	167_6_1	249_5_1	1645_6_1	1725_4_98	35_36_1	239_2_1
2658_6_605	179_36_2356	156_4_1	453_6_1	191_36_1	65_4_1	113_6_6	252_6_204	1775_6_1	48_6_1	1981_4_47	3430_5_794	1077_5_203	858_6_1	654_5_30	2268_6_504	655_4_3360	2151_2_776	200_6_62	2448_5_1	714_6_2000	167_6_1	249_5_1	1645_6_1	1725_4_88	35_36_1	239_2_1
2658_6_593	179_36_2365	156_4_1	453_6_1	191_36_1	65_4_1	113_6_3	252_6_203	1775_6_1	48_6_1	1981_4_34	3430_5_818	1077_5_190	858_6_1	654_5_27	2268_6_499	655_4_3345	2151_2_801	200_6_70	2448_5_1	714_6_1996	167_6_1	249_5_1	1645_6_1	1725_4_98	35_36_1	239_2_1
2658_6_614	179_36_2339	156_4_1	453_6_1	191_36_1	65_4_1	113_6_5	252_6_207	1775_6_1	48_6_1	1981_4_32	3430_5_799	1077_5_171	858_6_1	654_5_21	2268_6_487	655_4_3386	2151_2_781	200_6_71	2448_5_1	714_6_2034	167_6_1	249_5_1	1645_6_1	1725_4_97	35_36_1	239_2_1
2658_6_607	179_36_2348	156_4_1	453_6_1	191_36_1	65_4_1	113_6_8	252_6_235	1775_6_1	48_6_1	1981_4_36	3430_5_821	1077_5_172	858_6_1	654_5_16	2268_6_488	655_4_3349	2151_2_777	200_6_70	2448_5_1	714_6_2024	167_6_1	249_5_1	1645_6_1	1725_4_97	35_36_1	239_2_1
2658_6_611	179_36_2347	156_4_1	453_6_1	191_36_1	65_4_1	113_6_3	252_6_235	1775_6_1	48_6_1	1981_4_27	3430_5_839	1077_5_184	858_6_1	654_5_19	2268_6_469	655_4_3364	2151_2_769	200_6_77	2448_5_1	714_6_2020	167_6_1	249_5_1	1645_6_1	1725_4_102	35_36_1	239_2_1
2658_6_594	179_36_2300	156_4_1	453_6_1	191_36_1	65_4_1	113_6_2	252_6_229	1775_6_1	48_6_1	1981_4_38	3430_5_861	1077_5_203	858_6_1	654_5_20	2268_6_440	655_4_3355	2151_2_776	200_6_85	2448_5_1	714_6_2070	167_6_1	249_5_1	1645_6_1	1725_4_91	35_36_1	239_2_1
2658_6_572	179_36_2286	156_4_1	453_6_1	191_36_1	65_4_1	113_6_4	252_6_214	1775_6_1	48_6_1	1981_4_41	3430_5_907	1077_5_174	858_6_1	654_5_17	2268_6_430	655_4_3369	2151_2_783	200_6_78	2448_5_1	714_6_2086	167_6_1	249_5_1	1645_6_1	1725_4_98	35_36_1	239_2_1
2658_6_556	179_36_2336	156_4_1	453_6_1	191_36_1	65_4_1	113_6_4	252_6_200	1775_6_1	48_6_1	1981_4_36	3430_5_920	1077_5_174	858_6_1	654_5_11	2268_6_444	655_4_3364	2151_2_726	200_6_72	2448_5_1	714_6_2109	167_6_1	249_5_1	1645_6_1	1725_4_101	35_36_1	239_2_1
2658_6_552	179_36_2317	156_4_1	453_6_1	191_36_1	65_4_1	113_6_4	252_6_175	1775_6_1	48_6_1	1981_4_48	3430_5_886	1077_5_176	858_6_1	654_5_13	2268_6_457	655_4_3370	2151_2_731	200_6_82	2448_5_1	714_6_2149	167_6_1	249_5_1	1645_6_1	1725_4_92	35_36_1	239_2_1
2658_6_580	179_36_2312	156_4_1	453_6_1	191_36_1	65_4_1	113_6_1	252_6_182	1775_6_1	48_6_1	1981_4_48	3430_5_910	1077_5_157	858_6_1	654_5_18	2268_6_440	655_4_3323	2151_2_785	200_6_116	2448_5_1	714_6_2084	167_6_1	249_5_1	1645_6_1	1725_4_105	35_36_1	239_2_1
2658_6_578	179_36_2372	156_4_1	453_6_1	191_36_1	65_4_1	113_6_4	252_6_154	1775_6_1	48_6_1	1981_4_44	3430_5_935	1077_5_164	858_6_1	654_5_14	2268_6_451	655_4_3297	2151_2_756	200_6_112	2448_5_1	714_6_2071	167_6_1	249_5_1	1645_6_1	1725_4_94	35_36_1	239_2_1
2658_6_585	179_36_2410	156_4_1	453_6_1	191_36_1	65_4_1	113_6_9	252_6_145	1775_6_1	48_6_1	1981_4_39	3430_5_891	1077_5_133	858_6_1	654_5_14	2268_6_421	655_4_3330	2151_2_777	200_6_129	2448_5_1	714_6_2075	167_6_1	249_5_1	1645_6_1	1725_4_79	35_36_1	239_2_1
2658_6_596	179_36_2340	156_4_1	453_6_1	191_36_1	65_4_1	113_6_6	252_6_138	1775_6_1	48_6_1	1981_4_39	3430_5_922	1077_5_137	858_6_1	654_5_13	2268_6_439	655_4_3300	2151_2_864	200_6_120	2448_5_1	714_6_2079	167_6_1	249_5_1	1645_6_1	1725_4_65	35_36_1	239_2_1
2658_6_555	179_36_2381	156_4_1	453_6_1	191_36_1	65_4_1	113_6_10	252_6_122	1775_6_1	48_6_1	1981_4_49	3430_5_857	1077_5_155	858_6_1	654_5_13	2268_6_446	655_4_3285	2151_2_953	200_6_103	2448_5_1	714_6_2083	167_6_1	249_5_1	1645_6_1	1725_4_53	35_36_1	239_2_1
2658_6_554	179_36_2383	156_4_1	453_6_1	191_36_1	65_4_1	113_6_12	252_6_129	1775_6_1	48_6_1	1981_4_49	3430_5_820	1077_5_143	858_6_1	654_5_16	2268_6_428	655_4_3289	2151_2_986	200_6_140	2448_5_1	714_6_2052	167_6_1	249_5_1	1645_6_1	1725_4_61	35_36_1	239_2_1
2658_6_550	179_36_2402	156_4_1	453_6_1	191_36_1	65_4_1	113_6_13	252_6_131	1775_6_1	48_6_1	1981_4_44	3430_5_819	1077_5_171	858_6_1	654_5_15	2268_6_432	655_4_3255	2151_2_987	200_6_114	2448_5_1	714_6_2053	167_6_1	249_5_1	1645_6_1	1725_4_55	35_36_1	239_2_1
2658_6_557	179_36_2383	156_4_1	453_6_1	191_36_1	65_4_1	113_6_19	252_6_132	1775_6_1	48_6_1	1981_4_41	3430_5_821	1077_5_164	858_6_1	654_5_18	2268_6_425	655_4_3315	2151_2_970	200_6_127	2448_5_1	714_6_2023	167_6_1	249_5_1	1645_6_1	1725_4_44	35_36_1	239_2_1
2658_6_569	179_36_2450	156_4_1	453_6_1	191_36_1	65_4_1	113_6_17	252_6_125	1775_6_1	48_6_1	1981_4_43	3430_5_833	1077_5_194	858_6_1	654_5_17	2268_6_413	655_4_3328	2151_2_927	200_6_99	2448_5_1	714_6_1985	167_6_1	249_5_1	1645_6_1	1725_4_38	35_36_1	239_2_1
2658_6_541	179_36_2426	156_4_1	453_6_1	191_36_1	65_4_1	113_6_25	252_6_114	1775_6_1	48_6_1	1981_4_36	3430_5_801	1077_5_202	858_6_1	654_5_17	2268_6_406	655_4_3409	2151_2_896	200_6_113	2448_5_1	714_6_2003	167_6_1	249_5_1	1645_6_1	1725_4_35	35_36_1	239_2_1
2658_6_506	179_36_2540	156_4_1	453_6_1	191_36_1	65_4_1	113_6_25	252_6_113	1775_6_1	48_6_1	1981_4_34	3430_5_816	1077_5_180	858_6_1	654_5_27	2268_6_377	655_4_3438	2151_2_815	200_6_120	2448_5_1	714_6_2005	167_6_1	249_5_1	1645_6_1	1725_4_38	35_36_1	239_2_1
2658_6_539	179_36_2489	156_4_1	453_6_1	191_36_1	65_4_1	113_6_32	252_6_120	1775_6_1	48_6_1	1981_4_43	3430_5_848	1077_5_190	858_6_1	654_5_20	2268_6_371	655_4_3373	2151_2_807	200_6_110	2448_5_1	714_6_2056	167_6_1	249_5_1	1645_6_1	1725_4_34	35_36_1	239_2_1
2658_6_533	179_36_2429	156_4_1	453_6_1	191_36_1	65_4_1	113_6_22	252_6_102	1775_6_1	48_6_1	1981_4_35	3430_5_843	1077_5_193	858_6_1	654_5_24	2268_6_391	655_4_3441	2151_2_800	200_6_125	2448_5_1	714_6_2044	167_6_1	249_5_1	1645_6_1	1725_4_40	35_36_1	239_2_1
2658_6_539	179_36_2479	156_4_1	453_6_1	191_36_1	65_4_1	113_6_28	252_6_129	1775_6_1	48_6_1	1981_4_33	3430_5_838	1077_5_187	858_6_1	654_5_18	2268_6_364	655_4_3332	2151_2_889	200_6_122	2448_5_1	714_6_2022	167_6_1	249_5_1	1645_6_1	1725_4_56	35_36_1	239_2_1
2658_6_530	179_36_2508	156_4_1	453_6_1	191_36_1	65_4_1	113_6_29	252_6_116	1775_6_1	48_6_1	1981_4_27	3430_5_861	1077_5_202	858_6_1	654_5_13	2268_6_389	655_4_3276	2151_2_904	200_6_134	2448_5_1	714_6_1998	167_6_1	249_5_1	1645_6_1	1725_4_63	35_36_1	239_2_1
2658_6_511	179_36_2494	156_4_1	453_6_1	191_36_1	65_4_1	113_6_24	252_6_95	1775_6_1	48_6_1	1981_4_24	3430_5_837	1077_5_183	858_6_1	654_5_8	2268_6_386	655_4_3308	2151_2_988	200_6_135	2448_5_1	714_6_2007	167_6_1	249_5_1	1645_6_1	1725_4_68	35_36_1	239_2_1
2658_6_540	179_36_2505	156_4_1	453_6_1	191_36_1	65_4_1	113_6_29	252_6_87	1775_6_1	48_6_1	1981_4_23	3430_5_882	1077_5_176	858_6_1	654_5_10	2268_6_358	655_4_3284	2151_2_980	200_6_125	2448_5_1	714_6_1991	167_6_1	249_5_1	1645_6_1	1725_4_63	35_36_1	239_2_1
2658_6_562	179_36_2461	156_4_1	453_6_1	191_36_1	65_4_1	113_6_30	252_6_84	1775_6_1	48_6_1	1981_4_24	3430_5_870	1077_5_172	858_6_1	654_5_13	2268_6_354	655_4_3258	2151_2_1003	200_6_124	2448_5_1	714_6_2009	167_6_1	249_5_1	1645_6_1	1725_4_78	35_36_1	239_2_1
2658_6_550	179_36_2533	156_4_1	453_6_1	191_36_1	65_4_1	113_6_34	252_6_96	1775_6_1	48_6_1	1981_4_25	3430_5_850	1077_5_168	858_6_1	654_5_8	2268_6_355	655_4_3218	2151_2_997	200_6_117	2448_5_1	714_6_1986	167_6_1	249_5_1	1645_6_1	1725_4_87	35_36_1	239_2_1
2658_6_504	179_36_2549	156_4_1	453_6_1	191_36_1	65_4_1	113_6_29	252_6_110	1775_6_1	48_6_1	1981_4_30	3430_5_837	1077_5_184	858_6_1	654_5_7	2268_6_363	655_4_3198	2151_2_1003	200_6_122	2448_5_1	714_6_1991	167_6_1	249_5_1	1645_6_1	1725_4_95	35_36_1	239_2_1
2658_6_468	179_36_2558	156_4_1	453_6_1	191_36_1	65_4_1	113_6_26	252_6_104	1775_6_1	48_6_1	1981_4_31	3430_5_823	1077_5_190	858_6_1	654_5_8	2268_6_349	655_4_3184	2151_2_1029	200_6_135	2448_5_1	714_6_2022	167_6_1	249_5_1	1645_6_1	1725_4_101	35_36_1	239_2_1
2658_6_433	179_36_2595	156_4_1	453_6_1	191_36_1	65_4_1	113_6_35	252_6_123	1775_6_1	48_6_1	1981_4_36	3430_5_816	1077_5_193	858_6_1	654_5_6	2268_6_320	655_4_3224	2151_2_1026	200_6_138	2448_5_1	714_6_1969	167_6_1	249_5_1	1645_6_1	1725_4_103	35_36_1	239_2_1
2658_6_411	179_36_2630	156_4_1	453_6_1	191_36_1	65_4_1	113_6_32	252_6_106	1775_6_1	48_6_1	1981_4_42	3430_5_796	1077_5_155	858_6_1	654_5_6	2268_6_337	655_4_3272	2151_2_1016	200_6_141	2448_5_1	714_6_1979	167_6_1	249_5_1	1645_6_1	1725_4_100	35_36_1	239_2_1
2658_6_397	179_36_2661	156_4_1	453_6_1	191_36_1	65_4_1	113_6_27	252_6_126	1775_6_1	48_6_1	1981_4_35	3430_5_774	1077_5_168	858_6_1	654_5_7	2268_6_318	655_4_3301	2151_2_937	200_6_135	2448_5_1	714_6_2029	167_6_1	249_5_1	1645_6_1	1725_4_94	35_36_1	239_2_1
2658_6_393	179_36_2658	156_4_1	453_6_1	191_36_1	65_4_1	113_6_27	252_6_126	1775_6_1	48_6_1	1981_4_36	3430_5_809	1077_5_171	858_6_1	654_5_7	2268_6_331	655_4_3304	2151_2_920	200_6_160	2448_5_1	714_6_1989	167_6_1	249_5_1	1645_6_1	1725_4_90	35_36_1	239_2_1
2658_6_360	179_36_2696	156_4_1	453_6_1	191_36_1	65_4_1	113_6_39	252_6_117	1775_6_1	48_6_1	1981_4_36	3430_5_821	1077_5_157	858_6_1	654_5_9	2268_6_323	655_4_3271	2151_2_928	200_6_172	2448_5_1	714_6_1992	167_6_1	249_5_1	1645_6_1	1725_4_93	35_36_1	239_2_1
[truncated: 4,012 more rows]
[truncated: 3,556 more columns]
