# Supplementary material for: Environmental change makes robust ecological networks fragile
Source: Nat Commun. 2016 Aug 11;7:12462. doi: 10.1038/ncomms12462 (PMC4987532; doi:10.1038/ncomms12462)
Supplement: Supplementary Data 1 — Host-parasite networks and host extinction sequences in Avida experiments. The compressed archive includes the 100 co-evolved host-parasite networks and the host extinction sequences in the historical scenario. [file ncomms12462-s2.zip › Supplementary_data_S1/host_extinction_sequence_36.csv]

1200_1_1	643_0_2	592_1_4	344_4_4	345_1_10	346_1_5	347_1_1	340_6_1	341_6_10	342_3_3	343_1_2	348_46_18	349_1_3	1653_46_1	594_1_1	298_1_4	299_3_5	296_1_5	297_1_2	294_0_4	295_05_2	292_1_1	293_1_4	290_13_7	291_1_3	270_1_4	271_1_11	272_1_5	273_1_2	274_1_1	275_1_3	276_0_1	277_1_2	278_1_3	279_3_1	642_0_2	108_3_10	109_1_12	102_46_8	103_0_2	100_0_51	101_1_2	106_1_2	107_1_23	104_6_5	105_6_4	1373_1_1	1213_1_1	1375_3_1	1655_0_1
1200_1_1	592_1_3	344_4_3	345_1_9	346_1_5	347_1_1	340_6_1	341_6_12	342_3_3	343_1_2	348_46_19	349_1_3	1653_46_1	594_1_1	298_1_4	299_3_7	296_1_5	297_1_2	294_0_4	295_05_2	292_1_1	293_1_4	290_13_7	291_1_3	270_1_4	271_1_11	272_1_5	273_1_2	274_1_1	275_1_3	276_0_1	277_1_2	278_1_3	279_3_2	642_0_2	108_3_10	109_1_12	102_46_7	103_0_2	100_0_56	101_1_1	106_1_2	107_1_23	104_6_3	105_6_5	1373_1_1	1213_1_1	1655_0_1	1000_0_1	1374_1_1
1200_1_1	344_4_3	345_1_8	346_1_5	347_1_1	340_6_1	341_6_14	342_3_3	343_1_2	348_46_18	349_1_3	1653_46_1	594_1_1	298_1_4	299_3_1	296_1_5	297_1_2	294_0_4	295_05_2	292_1_1	293_1_4	290_13_7	291_1_3	270_1_6	271_1_11	272_1_5	273_1_2	274_1_1	275_1_3	276_0_1	277_1_2	278_1_3	279_3_4	642_0_2	108_3_10	109_1_12	102_46_10	103_0_2	100_0_59	101_1_1	106_1_2	107_1_24	104_6_2	105_6_5	1373_1_1	1213_1_1	1655_0_1	1000_0_1	99_1_2	98_6_2
199_0_3	1559_6_1	1183_1_1	164_6_19	1273_3_1	527_1_1	165_1_1	632_46_1	507_1_1	429_3_1	428_1_1	1145_0_2	161_1_1	344_4_2	345_1_1	346_1_3	340_6_1	341_6_13	342_3_3	343_1_1	810_3_1	812_0_4	813_3_1	348_46_23	815_3_5	595_0_1	664_1_1	1399_1_1	719_5_2	717_3_1	716_4_9	715_01_5	1251_3_5	1795_46_1	662_0_6	1490_1_1	1397_013_1	1497_1_1	961_0_2	594_1_1	1068_3_2	1703_1_1	1704_0_2	1705_01_1	1060_1_2	1063_46_1	1062_0_1	619_1_1	1392_6_2	1258_1_1
199_0_3	1559_6_1	1183_1_1	164_6_16	1273_3_1	165_1_1	507_1_1	429_3_1	428_1_1	1145_0_2	161_1_1	344_4_2	345_1_1	346_1_3	340_6_1	341_6_12	342_3_3	343_1_1	810_3_1	812_0_5	813_3_1	348_46_20	815_3_8	595_0_1	664_1_1	1399_1_1	719_5_2	717_3_1	716_4_7	715_01_1	1251_3_5	662_0_4	1490_1_1	1397_013_1	1497_1_1	961_0_2	594_1_1	1068_3_2	1703_1_1	1704_0_2	1705_01_1	1060_1_4	1063_46_1	1062_0_1	619_1_1	1258_1_1	299_3_1	296_1_3	294_0_4	1661_1_1
344_4_1	340_6_1	341_6_8	812_0_5	348_46_22	815_3_10	719_5_2	716_4_8	1704_0_3	1060_1_4	299_3_1	296_1_3	295_05_1	290_13_5	591_0_3	199_0_1	596_6_7	195_0_1	1122_0_2	193_0_5	1127_6_7	279_3_9	524_1_4	1409_5_2	1014_0_16	1010_3_1	1405_3_1	442_0_2	441_5_9	1331_6_5	108_3_1	102_46_11	103_0_1	100_0_30	104_6_1	105_6_6	901_3_4	906_6_21	1840_1_6	36_3_1	34_1_13	645_1_3	1247_46_4	646_46_2	436_0_9	437_3_4	435_0_1	430_46_11	431_46_2	335_6_22
216_6_9	1268_46_2	295_05_1	474_13_6	669_46_15	1349_46_5	830_46_1	872_6_8	1260_3_6	662_0_6	660_13_1	133_3_1	91_3_4	131_1_4	215_3_3	498_6_10	135_05_1	1764_0_7	139_4_5	138_3_8	1309_04_10	591_0_4	1832_0_2	438_6_8	690_6_3	691_3_18	696_3_28	1540_0_2	223_5_19	1075_3_2	1409_5_2	137_1_3	288_1_9	340_6_1	341_6_9	324_1_1	1674_6_3	932_3_6	812_0_5	549_01_13	348_46_20	815_3_6	182_46_11	570_46_8	1159_46_1	990_1_8	454_46_37	1093_46_3	716_4_11	676_0_2
216_6_9	1268_46_1	295_05_1	474_13_6	669_46_14	1349_46_5	830_46_1	872_6_7	1260_3_11	662_0_6	660_13_1	133_3_1	91_3_4	131_1_4	215_3_4	498_6_11	135_05_1	1764_0_17	139_4_1	138_3_9	1309_04_12	1832_0_2	438_6_5	690_6_2	691_3_15	696_3_29	1540_0_2	223_5_18	1075_3_2	3_3_23	137_1_2	288_1_7	340_6_1	341_6_8	324_1_1	1674_6_2	932_3_10	812_0_3	549_01_21	348_46_22	815_3_6	182_46_10	570_46_10	1159_46_1	990_1_9	454_46_44	1093_46_3	716_4_13	676_0_2	299_3_1
216_6_9	1268_46_3	295_05_1	474_13_6	669_46_10	1349_46_12	872_6_6	1260_3_10	662_0_7	133_3_1	91_3_5	131_1_6	215_3_8	498_6_16	135_05_1	212_01_1	139_4_1	138_3_13	1309_04_12	1832_0_3	524_1_25	26_3_1	691_3_13	696_3_24	1075_3_2	3_3_34	137_1_10	288_1_9	340_6_1	341_6_7	830_46_1	1674_6_3	932_3_13	812_0_1	549_01_23	348_46_27	815_3_6	182_46_11	570_46_12	1159_46_1	990_1_11	454_46_50	1093_46_5	716_4_13	676_0_7	299_3_1	1319_46_9	330_3_1	263_6_4	421_6_17
216_6_9	1268_46_4	295_05_1	474_13_8	669_46_13	1349_46_11	872_6_7	1260_3_9	662_0_10	133_3_1	91_3_6	131_1_4	215_3_11	498_6_17	135_05_1	212_01_1	139_4_1	138_3_16	1309_04_14	1832_0_1	524_1_25	26_3_1	691_3_11	696_3_19	1075_3_3	3_3_45	137_1_12	288_1_18	340_6_1	341_6_4	830_46_1	1674_6_3	932_3_14	812_0_1	549_01_21	348_46_28	815_3_4	570_46_14	1159_46_1	990_1_13	454_46_59	1093_46_2	716_4_13	676_0_3	330_3_1	299_3_1	1319_46_13	455_0_8	263_6_3	421_6_24
216_6_10	1268_46_5	295_05_1	474_13_5	669_46_14	1349_46_12	872_6_5	1260_3_12	662_0_13	133_3_1	91_3_10	131_1_1	215_3_6	498_6_14	135_05_1	212_01_1	139_4_1	138_3_18	1309_04_15	1832_0_2	524_1_22	26_3_1	691_3_10	696_3_26	1075_3_3	3_3_49	137_1_20	288_1_43	340_6_1	341_6_1	830_46_1	1674_6_2	932_3_15	549_01_18	348_46_27	815_3_5	570_46_13	1159_46_1	990_1_13	719_5_1	1093_46_1	716_4_9	676_0_3	330_3_1	1319_46_15	455_0_9	421_6_25	260_6_33	124_3_57	7_1_1
216_6_9	1268_46_6	295_05_1	474_13_5	669_46_19	1349_46_12	1260_3_17	662_0_16	133_3_1	91_3_14	131_1_1	215_3_5	498_6_12	135_05_1	212_01_1	138_3_24	1309_04_14	1832_0_2	524_1_22	26_3_1	691_3_8	696_3_25	1075_3_3	3_3_61	137_1_23	288_1_65	340_6_1	4_1_1	830_46_1	7_1_1	932_3_15	549_01_12	348_46_30	815_3_7	570_46_9	1159_46_1	990_1_16	719_5_1	1093_46_1	716_4_14	676_0_3	330_3_1	1319_46_13	455_0_11	421_6_31	260_6_41	124_3_60	577_6_1	264_46_3	128_1_147
216_6_8	1268_46_8	212_01_1	474_13_5	669_46_18	1349_46_11	1260_3_20	662_0_16	133_3_1	91_3_15	131_1_1	215_3_6	498_6_9	135_05_1	138_3_25	1309_04_16	1832_0_1	524_1_26	26_3_1	691_3_5	696_3_27	1075_3_4	3_3_70	137_1_25	288_1_68	340_6_1	4_1_1	830_46_1	7_1_1	932_3_14	549_01_11	348_46_29	815_3_7	570_46_10	1159_46_1	990_1_24	719_5_1	10_1_1	716_4_16	676_0_4	330_3_1	1319_46_12	455_0_12	421_6_30	260_6_39	124_3_64	577_6_1	264_46_2	128_1_165	59_0_30
216_6_4	1268_46_10	212_01_1	474_13_2	669_46_17	1349_46_7	1260_3_18	662_0_17	133_3_1	91_3_23	215_3_6	498_6_13	135_05_1	138_3_24	1309_04_16	1832_0_1	524_1_31	26_3_1	691_3_4	696_3_29	1075_3_4	3_3_79	137_1_22	288_1_68	340_6_1	4_1_1	830_46_1	7_1_1	932_3_12	549_01_6	348_46_27	815_3_9	570_46_16	1159_46_1	990_1_31	719_5_1	10_1_1	716_4_15	676_0_4	330_3_1	1319_46_11	455_0_15	421_6_36	260_6_37	124_3_66	577_6_1	264_46_1	128_1_141	59_0_31	332_3_1
216_6_3	1268_46_9	212_01_1	474_13_2	669_46_15	1349_46_4	1260_3_17	662_0_16	133_3_1	215_3_4	498_6_16	135_05_1	138_3_20	1309_04_15	1832_0_1	524_1_35	691_3_2	696_3_25	1075_3_4	3_3_88	137_1_18	288_1_41	340_6_1	4_1_1	830_46_1	7_1_1	932_3_11	549_01_7	348_46_28	815_3_10	570_46_15	1159_46_1	990_1_26	719_5_1	10_1_1	716_4_14	676_0_3	330_3_1	1319_46_8	455_0_18	421_6_40	260_6_37	124_3_49	577_6_1	264_46_1	128_1_88	59_0_30	332_3_1	478_0_1	1551_46_17
216_6_2	1268_46_8	212_01_1	229_3_1	669_46_12	1349_46_5	1260_3_17	662_0_16	133_3_1	215_3_3	498_6_17	135_05_1	138_3_23	1309_04_13	24_6_1	524_1_36	696_3_25	1075_3_4	3_3_95	137_1_19	288_1_27	340_6_1	4_1_1	830_46_1	7_1_1	932_3_11	549_01_4	348_46_28	815_3_11	570_46_17	1159_46_1	990_1_21	719_5_1	716_4_15	676_0_2	330_3_1	1319_46_7	455_0_21	421_6_41	260_6_35	124_3_49	577_6_1	264_46_1	128_1_51	59_0_30	332_3_1	478_0_1	1551_46_17	1704_0_6	58_1_1
216_6_1	1268_46_9	212_01_1	229_3_1	669_46_12	1349_46_5	1260_3_17	662_0_14	133_3_1	215_3_1	498_6_19	135_05_1	138_3_18	1309_04_15	24_6_1	524_1_42	696_3_21	1075_3_4	3_3_102	137_1_17	288_1_32	340_6_1	4_1_1	830_46_1	7_1_1	932_3_14	549_01_8	348_46_33	815_3_13	570_46_16	1159_46_1	990_1_18	719_5_1	716_4_17	676_0_2	330_3_1	1319_46_7	455_0_26	421_6_40	260_6_35	124_3_50	577_6_1	264_46_1	128_1_64	59_0_27	332_3_1	478_0_1	1551_46_16	1704_0_5	58_1_1
216_6_1	1268_46_7	212_01_1	229_3_1	669_46_7	1349_46_5	1260_3_16	662_0_10	133_3_1	498_6_24	135_05_1	138_3_20	1309_04_12	24_6_1	524_1_44	696_3_12	1075_3_2	3_3_109	137_1_17	288_1_45	340_6_1	4_1_1	830_46_1	7_1_1	932_3_12	549_01_12	348_46_41	815_3_14	1159_46_1	990_1_17	719_5_1	716_4_18	676_0_2	330_3_1	1319_46_10	455_0_27	421_6_37	260_6_32	124_3_37	577_6_1	264_46_1	128_1_69	59_0_34	332_3_1	478_0_1	1551_46_15	1704_0_4	58_1_1	55_3_6	1821_0_31
216_6_1	1268_46_10	212_01_1	229_3_1	669_46_8	1349_46_4	1260_3_15	662_0_8	133_3_1	498_6_24	135_05_1	138_3_19	1309_04_11	24_6_1	524_1_41	696_3_13	1075_3_1	137_1_17	288_1_50	4_1_1	830_46_1	7_1_1	932_3_10	549_01_21	348_46_46	815_3_14	1159_46_1	990_1_18	719_5_1	716_4_17	676_0_2	330_3_1	1319_46_10	455_0_26	421_6_32	260_6_34	124_3_36	264_46_1	128_1_76	59_0_38	332_3_1	1551_46_15	1704_0_3	58_1_1	55_3_8	1821_0_38	1820_6_5	414_3_91	536_6_12	416_3_62
216_6_1	1268_46_13	212_01_1	669_46_12	1349_46_3	1260_3_12	662_0_6	133_3_1	498_6_30	135_05_1	138_3_13	1309_04_10	524_1_40	696_3_13	1075_3_2	137_1_16	288_1_53	4_1_1	7_1_1	932_3_10	549_01_26	348_46_53	815_3_14	1159_46_1	990_1_20	719_5_1	716_4_17	676_0_2	330_3_1	1319_46_10	455_0_24	421_6_21	260_6_41	124_3_33	264_46_1	128_1_77	59_0_46	332_3_1	1551_46_13	1704_0_2	58_1_1	55_3_13	1821_0_38	1820_6_7	414_3_97	536_6_14	416_3_66	63_1_1	410_3_8	532_6_32
216_6_1	1268_46_12	212_01_1	669_46_12	1349_46_2	1260_3_9	662_0_5	133_3_1	498_6_30	135_05_1	138_3_8	1309_04_9	696_3_12	1075_3_2	137_1_21	288_1_45	4_1_1	7_1_1	932_3_9	549_01_24	348_46_45	815_3_13	1159_46_1	990_1_23	719_5_1	716_4_19	676_0_2	330_3_1	1319_46_7	455_0_19	421_6_16	260_6_37	124_3_30	264_46_1	128_1_80	59_0_53	332_3_1	1551_46_10	1704_0_3	58_1_1	55_3_18	1821_0_38	1820_6_9	414_3_108	536_6_11	416_3_71	63_1_1	410_3_7	532_6_24	299_3_1
216_6_1	1268_46_9	212_01_1	669_46_12	1349_46_3	1260_3_9	662_0_5	133_3_1	498_6_28	135_05_1	138_3_3	1309_04_9	696_3_10	1075_3_2	137_1_19	288_1_34	4_1_1	7_1_1	932_3_11	549_01_15	348_46_45	815_3_11	1159_46_1	990_1_28	719_5_1	716_4_20	676_0_6	330_3_1	1319_46_7	455_0_15	421_6_10	260_6_37	124_3_32	264_46_1	128_1_74	1704_0_8	332_3_1	1551_46_6	59_0_49	58_1_1	55_3_20	1821_0_40	1820_6_14	414_3_113	536_6_11	416_3_87	63_1_1	410_3_9	532_6_23	299_3_1
216_6_1	1268_46_7	669_46_13	1349_46_2	1260_3_9	662_0_5	133_3_1	498_6_18	135_05_1	1309_04_11	696_3_8	1075_3_2	137_1_19	288_1_32	4_1_1	7_1_1	932_3_7	549_01_15	348_46_44	815_3_10	1159_46_1	990_1_37	719_5_1	716_4_14	676_0_5	330_3_1	1319_46_5	455_0_17	421_6_8	260_6_40	124_3_29	264_46_1	128_1_70	1704_0_7	332_3_1	1551_46_2	59_0_56	58_1_1	55_3_22	1821_0_42	1820_6_16	414_3_114	536_6_9	416_3_86	63_1_1	410_3_6	532_6_24	299_3_1	296_1_46	370_46_10
216_6_1	1268_46_7	669_46_16	1349_46_1	1260_3_6	662_0_5	133_3_1	498_6_19	135_05_1	1309_04_11	696_3_15	1839_6_32	137_1_24	288_1_41	4_1_1	7_1_1	932_3_5	549_01_11	348_46_48	815_3_9	1159_46_1	990_1_40	719_5_1	716_4_15	676_0_6	330_3_1	1319_46_4	455_0_17	421_6_9	260_6_43	124_3_34	264_46_1	128_1_82	1704_0_9	332_3_1	1551_46_2	59_0_52	58_1_1	55_3_20	1821_0_38	1820_6_18	414_3_107	536_6_8	416_3_77	63_1_1	410_3_6	532_6_17	299_3_1	296_1_43	370_46_8
216_6_1	1268_46_7	669_46_19	1260_3_6	662_0_5	133_3_1	498_6_16	135_05_1	1309_04_13	696_3_17	1839_6_34	137_1_29	288_1_55	4_1_1	7_1_1	932_3_4	549_01_5	348_46_50	815_3_7	1159_46_1	990_1_35	719_5_1	716_4_17	676_0_6	330_3_1	1319_46_1	455_0_16	421_6_10	260_6_33	124_3_35	264_46_1	128_1_93	1704_0_12	332_3_1	1551_46_1	59_0_51	58_1_1	55_3_19	1821_0_33	1820_6_17	414_3_106	536_6_10	416_3_71	63_1_1	410_3_4	532_6_12	299_3_1	296_1_35	370_46_9	826_6_20
216_6_1	1268_46_5	669_46_25	1260_3_6	662_0_6	133_3_1	498_6_19	135_05_1	1309_04_14	696_3_18	1839_6_41	137_1_29	288_1_62	4_1_1	7_1_1	932_3_2	549_01_2	348_46_52	815_3_6	1159_46_1	990_1_24	719_5_1	716_4_18	676_0_7	330_3_1	455_0_13	421_6_10	260_6_31	124_3_35	264_46_1	128_1_110	1704_0_20	332_3_1	59_0_42	58_1_1	55_3_19	1821_0_33	1820_6_14	414_3_95	536_6_13	416_3_77	63_1_1	410_3_3	532_6_7	299_3_1	296_1_38	370_46_9	826_6_14	375_6_1	820_46_39
216_6_1	1268_46_5	669_46_22	1260_3_6	662_0_8	133_3_1	498_6_18	135_05_1	1309_04_9	696_3_24	1839_6_45	137_1_22	288_1_66	4_1_1	7_1_1	549_01_2	348_46_46	815_3_5	1159_46_1	990_1_13	719_5_1	716_4_21	676_0_8	330_3_1	455_0_13	421_6_10	260_6_30	124_3_37	264_46_1	128_1_101	1704_0_24	332_3_1	59_0_41	58_1_1	55_3_16	1821_0_27	1820_6_9	414_3_84	536_6_17	416_3_75	63_1_1	410_3_1	532_6_3	299_3_1	296_1_35	370_46_7	826_6_10	375_6_1	820_46_41	538_1_64
216_6_1	1268_46_2	669_46_21	1260_3_6	662_0_7	133_3_1	498_6_23	135_05_1	1309_04_9	696_3_29	1839_6_50	137_1_17	288_1_64	4_1_1	7_1_1	549_01_3	348_46_43	815_3_4	1159_46_1	990_1_10	719_5_1	716_4_23	676_0_8	330_3_1	455_0_11	421_6_8	260_6_26	124_3_32	264_46_1	128_1_102	1704_0_29	332_3_1	59_0_40	58_1_1	55_3_14	1821_0_26	1820_6_8	414_3_80	536_6_17	416_3_64	63_1_1	532_6_2	299_3_1	296_1_40	370_46_6	826_6_9	375_6_1	820_46_49	538_1_69	199_0_1
216_6_1	1268_46_1	669_46_22	1260_3_5	662_0_6	133_3_1	498_6_26	135_05_1	1309_04_12	696_3_26	1839_6_55	137_1_18	288_1_59	4_1_1	7_1_1	549_01_3	348_46_38	815_3_4	1159_46_1	990_1_7	719_5_1	716_4_22	676_0_9	455_0_7	421_6_6	260_6_29	124_3_33	264_46_1	128_1_100	1704_0_30	332_3_1	59_0_41	58_1_1	55_3_14	1821_0_31	1820_6_4	414_3_88	536_6_20	416_3_62	63_1_1	299_3_1	296_1_39	370_46_4	826_6_5	375_6_1	820_46_51	538_1_77	199_0_1	179_1_1	195_0_1
216_6_1	669_46_25	1260_3_4	662_0_6	133_3_1	498_6_29	135_05_1	1309_04_11	696_3_33	1839_6_54	288_1_52	4_1_1	7_1_1	549_01_4	348_46_37	815_3_3	1159_46_1	990_1_5	719_5_1	716_4_24	676_0_8	455_0_7	421_6_4	260_6_24	124_3_35	264_46_1	128_1_96	1704_0_31	332_3_1	59_0_48	58_1_1	55_3_13	1821_0_33	1820_6_5	414_3_86	536_6_22	416_3_67	63_1_1	299_3_1	296_1_39	137_1_14	826_6_7	375_6_1	820_46_53	538_1_94	199_0_1	179_1_1	195_0_1	311_46_11	203_3_1
216_6_1	669_46_21	1260_3_1	662_0_4	133_3_1	498_6_31	135_05_1	1309_04_12	696_3_39	1839_6_61	288_1_56	4_1_1	7_1_1	549_01_5	348_46_32	815_3_4	990_1_4	719_5_1	716_4_24	676_0_6	576_46_40	421_6_8	260_6_22	124_3_33	128_1_94	1704_0_32	332_3_1	59_0_51	58_1_1	55_3_12	1821_0_45	1820_6_7	414_3_92	536_6_23	416_3_53	63_1_1	299_3_1	296_1_47	137_1_7	826_6_6	375_6_1	820_46_51	538_1_87	199_0_1	179_1_1	195_0_1	311_46_8	203_3_1	193_0_217	115_46_1
216_6_1	669_46_20	1260_3_1	1309_04_13	133_3_1	498_6_32	135_05_1	696_3_42	1839_6_67	288_1_52	4_1_1	7_1_1	549_01_4	348_46_30	815_3_3	990_1_4	719_5_1	716_4_24	676_0_4	576_46_39	260_6_19	124_3_28	128_1_103	1704_0_22	332_3_1	59_0_46	58_1_1	55_3_14	1821_0_52	1820_6_9	414_3_91	536_6_23	416_3_43	63_1_1	299_3_1	296_1_51	137_1_7	826_6_6	375_6_1	820_46_55	538_1_86	199_0_1	179_1_1	195_0_1	311_46_9	203_3_1	193_0_234	115_46_1	114_1_1	397_6_13
216_6_1	669_46_19	1260_3_1	1309_04_17	133_3_1	498_6_40	135_05_1	696_3_44	1839_6_71	288_1_48	4_1_1	7_1_1	549_01_5	348_46_34	815_3_2	990_1_5	719_5_1	716_4_15	676_0_5	576_46_40	260_6_22	124_3_31	128_1_101	1704_0_21	332_3_1	59_0_43	58_1_1	55_3_15	1821_0_54	1820_6_9	414_3_89	536_6_26	416_3_36	63_1_1	299_3_1	296_1_42	137_1_7	826_6_2	375_6_1	820_46_60	538_1_76	199_0_1	179_1_1	195_0_1	311_46_10	203_3_1	193_0_229	115_46_1	114_1_1	397_6_19
216_6_1	669_46_15	1309_04_18	133_3_1	498_6_40	135_05_1	696_3_44	1839_6_68	288_1_48	4_1_1	7_1_1	549_01_5	348_46_37	815_3_4	990_1_3	719_5_1	716_4_10	676_0_3	576_46_37	260_6_28	124_3_31	128_1_108	1704_0_17	332_3_1	59_0_40	58_1_1	55_3_18	1821_0_50	1820_6_12	414_3_81	536_6_29	416_3_33	63_1_1	299_3_1	296_1_43	137_1_7	826_6_1	375_6_1	820_46_59	538_1_82	199_0_1	179_1_1	195_0_1	311_46_14	203_3_1	193_0_229	115_46_1	114_1_1	397_6_19	113_01_27
216_6_1	669_46_14	1309_04_22	133_3_1	498_6_45	135_05_1	696_3_45	1839_6_73	288_1_43	4_1_1	7_1_1	549_01_5	348_46_36	815_3_7	990_1_3	719_5_1	716_4_7	676_0_2	576_46_37	260_6_25	124_3_36	128_1_114	1704_0_13	332_3_1	59_0_34	58_1_1	55_3_18	1821_0_52	1820_6_13	414_3_81	536_6_29	416_3_26	63_1_1	299_3_1	296_1_42	137_1_8	295_05_1	375_6_1	820_46_60	538_1_81	199_0_1	179_1_1	195_0_1	311_46_16	203_3_1	193_0_220	115_46_1	114_1_1	397_6_21	113_01_28
216_6_1	669_46_14	1309_04_26	133_3_1	498_6_45	135_05_1	696_3_42	1839_6_71	288_1_49	4_1_1	7_1_1	549_01_7	348_46_31	815_3_10	990_1_5	719_5_1	716_4_4	676_0_3	576_46_39	260_6_24	124_3_36	128_1_114	1704_0_13	332_3_1	59_0_34	58_1_1	55_3_17	1821_0_46	1820_6_14	414_3_83	536_6_31	416_3_25	63_1_1	299_3_1	296_1_50	137_1_8	295_05_1	375_6_1	820_46_63	538_1_71	199_0_1	179_1_1	195_0_1	311_46_18	203_3_1	193_0_209	115_46_1	114_1_1	397_6_22	113_01_17
216_6_1	669_46_18	1309_04_25	133_3_1	498_6_49	135_05_1	696_3_47	1839_6_77	288_1_41	4_1_1	7_1_1	549_01_5	348_46_33	815_3_11	990_1_7	719_5_1	716_4_1	676_0_2	576_46_41	260_6_21	124_3_41	128_1_120	1704_0_17	332_3_1	59_0_41	58_1_1	55_3_16	1821_0_40	1820_6_14	414_3_78	536_6_36	416_3_25	63_1_1	299_3_1	296_1_48	137_1_6	295_05_1	375_6_1	820_46_52	538_1_75	199_0_1	179_1_1	195_0_1	311_46_18	203_3_1	193_0_190	115_46_1	114_1_1	397_6_20	113_01_10
216_6_1	669_46_20	1309_04_31	133_3_1	498_6_46	135_05_1	696_3_49	1839_6_78	288_1_37	4_1_1	7_1_1	549_01_4	348_46_31	815_3_16	990_1_5	719_5_1	676_0_2	576_46_45	260_6_20	124_3_41	128_1_122	1704_0_20	332_3_1	59_0_45	58_1_1	55_3_19	1821_0_33	1820_6_14	414_3_83	536_6_40	416_3_23	63_1_1	299_3_1	296_1_45	137_1_6	295_05_1	375_6_1	820_46_54	538_1_83	199_0_1	179_1_1	195_0_1	311_46_15	203_3_1	193_0_170	115_46_1	114_1_1	397_6_18	113_01_10	394_46_1
216_6_1	669_46_20	1309_04_30	133_3_1	498_6_46	135_05_1	696_3_53	1839_6_80	288_1_32	4_1_1	7_1_1	549_01_6	348_46_31	815_3_20	990_1_6	719_5_1	676_0_2	576_46_40	260_6_16	124_3_38	128_1_118	1704_0_23	332_3_1	59_0_39	58_1_1	55_3_14	1821_0_27	1820_6_13	414_3_75	536_6_38	416_3_17	63_1_1	299_3_1	296_1_49	137_1_5	295_05_1	375_6_1	820_46_53	538_1_100	199_0_1	179_1_1	195_0_1	311_46_15	203_3_1	193_0_148	115_46_1	114_1_1	397_6_14	113_01_6	394_46_1
216_6_1	669_46_18	1309_04_39	133_3_1	137_1_7	135_05_1	696_3_58	1839_6_78	288_1_30	4_1_1	7_1_1	549_01_7	348_46_27	815_3_23	990_1_7	719_5_1	676_0_2	455_0_15	260_6_12	124_3_34	128_1_125	1704_0_23	332_3_1	59_0_38	58_1_1	55_3_13	1821_0_34	1820_6_16	414_3_71	536_6_37	416_3_17	299_3_1	296_1_59	498_6_45	295_05_1	375_6_1	820_46_43	538_1_115	199_0_1	179_1_1	195_0_1	311_46_13	203_3_1	193_0_132	115_46_1	114_1_1	397_6_13	113_01_2	394_46_1	279_3_3
216_6_1	669_46_15	1309_04_42	133_3_1	137_1_8	135_05_1	696_3_60	1839_6_73	288_1_26	4_1_1	7_1_1	549_01_13	348_46_25	815_3_28	990_1_12	719_5_1	676_0_2	455_0_18	260_6_10	124_3_24	128_1_141	1704_0_27	332_3_1	59_0_33	58_1_1	55_3_14	1821_0_32	1820_6_17	414_3_65	536_6_36	416_3_14	299_3_1	296_1_54	498_6_46	295_05_1	375_6_1	820_46_36	538_1_111	199_0_1	179_1_1	195_0_1	311_46_15	203_3_1	193_0_111	115_46_1	114_1_1	397_6_17	113_01_2	394_46_1	279_3_4
216_6_1	669_46_19	1309_04_38	133_3_1	137_1_8	135_05_1	696_3_60	1839_6_71	288_1_24	4_1_1	7_1_1	549_01_24	348_46_22	815_3_33	990_1_13	719_5_1	676_0_2	455_0_18	260_6_10	124_3_21	128_1_151	1704_0_31	332_3_1	59_0_29	58_1_1	55_3_17	1821_0_35	1820_6_18	414_3_63	536_6_35	416_3_24	299_3_1	296_1_50	498_6_50	295_05_1	375_6_1	820_46_33	538_1_108	199_0_1	179_1_1	195_0_1	311_46_18	203_3_1	193_0_93	115_46_1	114_1_1	397_6_21	113_01_3	394_46_1	279_3_5
216_6_1	669_46_20	1309_04_51	133_3_1	137_1_11	135_05_1	696_3_61	1839_6_62	288_1_32	4_1_1	7_1_1	549_01_50	348_46_22	815_3_36	990_1_15	719_5_1	676_0_2	455_0_21	260_6_5	124_3_21	128_1_127	1704_0_30	332_3_1	59_0_36	58_1_1	55_3_20	1821_0_36	1820_6_17	414_3_58	536_6_35	416_3_23	299_3_1	296_1_42	498_6_49	295_05_1	375_6_1	820_46_27	538_1_86	199_0_1	179_1_1	195_0_1	311_46_16	203_3_1	193_0_72	115_46_1	114_1_1	397_6_21	113_01_5	394_46_1	279_3_3
216_6_1	669_46_20	1309_04_66	133_3_1	137_1_11	135_05_1	696_3_59	1839_6_69	288_1_38	4_1_1	7_1_1	549_01_71	348_46_31	815_3_39	990_1_10	719_5_1	455_0_20	260_6_4	124_3_19	128_1_119	1704_0_29	332_3_1	59_0_37	58_1_1	55_3_24	1821_0_34	1820_6_12	414_3_63	536_6_34	416_3_22	299_3_1	296_1_48	498_6_45	295_05_1	375_6_1	820_46_23	538_1_74	199_0_1	179_1_1	195_0_1	311_46_11	203_3_1	193_0_76	115_46_1	114_1_1	397_6_21	113_01_8	394_46_1	279_3_2	80_1_58
216_6_1	669_46_20	1309_04_62	133_3_1	137_1_13	135_05_1	696_3_48	1839_6_65	288_1_56	4_1_1	7_1_1	549_01_111	348_46_33	815_3_40	990_1_10	719_5_1	455_0_18	260_6_3	124_3_13	128_1_111	1704_0_36	332_3_1	59_0_41	58_1_1	55_3_24	1821_0_33	1820_6_12	414_3_59	536_6_35	416_3_28	299_3_1	296_1_39	498_6_48	295_05_1	375_6_1	820_46_18	538_1_90	199_0_1	179_1_1	195_0_1	311_46_6	203_3_1	193_0_86	115_46_1	114_1_1	397_6_25	113_01_15	394_46_1	279_3_1	80_1_58
216_6_1	669_46_22	1309_04_70	133_3_1	137_1_12	135_05_1	696_3_55	1839_6_58	288_1_64	4_1_1	7_1_1	549_01_152	348_46_34	815_3_41	990_1_9	719_5_1	455_0_15	260_6_4	124_3_14	128_1_103	1704_0_36	332_3_1	59_0_35	58_1_1	55_3_32	1821_0_32	1820_6_14	414_3_55	536_6_30	416_3_29	299_3_1	296_1_37	498_6_37	295_05_1	375_6_1	820_46_11	538_1_107	199_0_1	179_1_1	195_0_1	311_46_6	203_3_1	193_0_90	115_46_1	114_1_1	397_6_24	113_01_17	394_46_1	80_1_55	797_6_26
216_6_1	669_46_23	1309_04_79	133_3_1	137_1_11	135_05_1	696_3_56	1839_6_57	288_1_63	4_1_1	7_1_1	549_01_198	348_46_38	815_3_39	990_1_5	719_5_1	455_0_13	260_6_3	124_3_16	128_1_120	1704_0_30	332_3_1	59_0_35	58_1_1	55_3_34	1821_0_31	1820_6_11	414_3_46	536_6_27	416_3_34	299_3_1	296_1_36	498_6_29	295_05_1	375_6_1	820_46_11	538_1_125	199_0_1	179_1_1	195_0_1	311_46_5	203_3_1	193_0_100	115_46_1	114_1_1	397_6_23	113_01_13	394_46_1	80_1_67	797_6_24
216_6_1	669_46_23	1309_04_90	133_3_1	137_1_11	135_05_1	696_3_51	1839_6_53	288_1_46	4_1_1	7_1_1	549_01_250	348_46_42	815_3_34	990_1_5	719_5_1	455_0_11	260_6_1	124_3_15	128_1_120	1704_0_28	332_3_1	59_0_33	58_1_1	55_3_36	1821_0_30	1820_6_11	414_3_46	536_6_22	416_3_37	299_3_1	296_1_40	498_6_24	295_05_1	375_6_1	820_46_10	538_1_124	199_0_1	179_1_1	195_0_1	311_46_2	203_3_1	193_0_114	115_46_1	114_1_1	397_6_23	113_01_15	394_46_1	80_1_77	797_6_24
216_6_1	669_46_26	1309_04_95	133_3_1	137_1_10	135_05_1	696_3_43	1839_6_64	288_1_38	4_1_1	7_1_1	549_01_269	348_46_42	815_3_32	990_1_6	719_5_1	455_0_14	260_6_2	124_3_20	128_1_111	1704_0_27	332_3_1	59_0_38	58_1_1	55_3_38	1821_0_26	1820_6_10	414_3_45	536_6_19	416_3_41	299_3_1	296_1_43	498_6_18	295_05_1	375_6_1	820_46_11	538_1_119	199_0_1	179_1_1	195_0_1	311_46_2	203_3_1	193_0_124	115_46_1	114_1_1	397_6_24	113_01_14	394_46_1	80_1_70	797_6_22
216_6_1	669_46_23	1309_04_96	133_3_1	137_1_7	135_05_1	696_3_37	1839_6_69	288_1_27	4_1_1	7_1_1	549_01_298	348_46_45	815_3_25	990_1_5	719_5_1	455_0_13	260_6_2	124_3_23	128_1_94	1704_0_21	332_3_1	59_0_40	58_1_1	55_3_36	1821_0_25	1820_6_9	414_3_51	536_6_5	416_3_36	299_3_1	296_1_39	498_6_15	295_05_1	375_6_1	820_46_7	538_1_104	199_0_1	179_1_1	195_0_1	203_3_1	193_0_140	114_1_1	397_6_29	113_01_14	394_46_1	80_1_69	797_6_20	795_3_1	790_0_10
216_6_1	669_46_22	1309_04_104	133_3_1	137_1_4	135_05_1	696_3_27	1839_6_68	288_1_24	4_1_1	7_1_1	549_01_292	348_46_50	815_3_22	990_1_3	719_5_1	455_0_15	260_6_2	124_3_24	128_1_82	1704_0_17	332_3_1	59_0_39	58_1_1	55_3_38	1821_0_22	1820_6_9	414_3_56	536_6_6	416_3_30	299_3_1	296_1_51	498_6_9	295_05_1	375_6_1	820_46_7	538_1_92	199_0_1	179_1_1	195_0_1	203_3_1	193_0_137	114_1_1	397_6_31	113_01_15	394_46_1	80_1_67	797_6_26	795_3_1	790_0_4
216_6_1	669_46_23	1309_04_103	133_3_1	137_1_2	135_05_1	696_3_23	1839_6_56	288_1_19	4_1_1	7_1_1	549_01_241	348_46_58	815_3_18	990_1_2	719_5_1	455_0_17	260_6_3	124_3_24	128_1_90	1704_0_14	332_3_1	59_0_36	58_1_1	55_3_38	1821_0_21	1820_6_8	414_3_51	536_6_8	416_3_26	296_1_62	498_6_4	295_05_1	375_6_1	820_46_4	538_1_95	199_0_1	179_1_1	195_0_1	203_3_1	193_0_126	114_1_1	397_6_34	113_01_14	394_46_1	80_1_45	797_6_31	795_3_1	790_0_4	1850_3_11
216_6_1	669_46_18	1309_04_100	133_3_1	137_1_6	135_05_1	696_3_16	1839_6_59	288_1_30	4_1_1	7_1_1	549_01_196	348_46_58	815_3_19	990_1_4	719_5_1	455_0_18	260_6_3	124_3_23	128_1_88	1704_0_13	332_3_1	59_0_30	58_1_1	55_3_38	1821_0_21	1820_6_10	414_3_45	536_6_10	416_3_23	296_1_63	498_6_2	295_05_1	375_6_1	820_46_1	538_1_96	199_0_1	179_1_1	195_0_1	203_3_1	193_0_120	114_1_1	397_6_35	113_01_12	394_46_1	80_1_37	797_6_38	795_3_1	790_0_3	1850_3_7
216_6_1	669_46_20	1309_04_96	133_3_1	137_1_6	135_05_1	696_3_12	1839_6_61	288_1_53	4_1_1	7_1_1	549_01_155	348_46_56	815_3_18	990_1_6	719_5_1	455_0_17	260_6_2	124_3_21	128_1_96	1704_0_11	332_3_1	59_0_26	58_1_1	55_3_39	1821_0_25	1820_6_11	414_3_42	536_6_11	416_3_17	296_1_54	295_05_1	375_6_1	820_46_1	538_1_92	199_0_1	179_1_1	195_0_1	203_3_1	193_0_128	114_1_1	397_6_30	113_01_11	394_46_1	80_1_50	797_6_39	795_3_1	790_0_2	1850_3_5	524_1_64
216_6_1	669_46_17	1309_04_89	133_3_1	137_1_8	135_05_1	696_3_12	1839_6_60	288_1_71	4_1_1	7_1_1	549_01_136	348_46_53	815_3_16	990_1_6	719_5_1	455_0_19	260_6_5	124_3_19	128_1_106	1704_0_10	332_3_1	59_0_18	58_1_1	55_3_36	1821_0_27	1820_6_9	414_3_44	536_6_13	416_3_18	296_1_47	295_05_1	375_6_1	820_46_1	538_1_105	199_0_1	179_1_1	195_0_1	203_3_1	193_0_136	114_1_1	397_6_31	113_01_15	394_46_1	80_1_65	797_6_34	795_3_1	790_0_2	1850_3_2	524_1_56
216_6_1	669_46_17	1309_04_87	133_3_1	137_1_12	135_05_1	696_3_11	1839_6_62	288_1_83	4_1_1	7_1_1	549_01_132	348_46_54	815_3_15	990_1_3	719_5_1	455_0_20	260_6_3	124_3_21	128_1_107	1704_0_7	332_3_1	59_0_15	58_1_1	55_3_33	1821_0_23	1820_6_6	414_3_39	536_6_17	416_3_21	296_1_46	295_05_1	375_6_1	538_1_106	199_0_1	179_1_1	195_0_1	203_3_1	193_0_145	114_1_1	397_6_26	113_01_19	80_1_71	797_6_34	795_3_1	790_0_2	1850_3_2	524_1_52	3_3_14	368_3_1
216_6_1	669_46_13	1309_04_94	133_3_1	137_1_13	135_05_1	696_3_11	1839_6_63	288_1_89	4_1_1	7_1_1	549_01_129	348_46_51	815_3_15	990_1_4	719_5_1	455_0_21	260_6_4	124_3_25	128_1_109	1704_0_5	332_3_1	59_0_15	58_1_1	55_3_28	1821_0_19	1820_6_2	414_3_39	536_6_19	416_3_21	296_1_42	295_05_1	375_6_1	538_1_117	199_0_1	179_1_1	195_0_1	203_3_1	193_0_154	114_1_1	397_6_28	113_01_26	80_1_56	797_6_33	795_3_1	1850_3_3	524_1_51	3_3_14	368_3_1	421_6_11
216_6_1	669_46_17	1309_04_97	133_3_1	137_1_11	135_05_1	696_3_13	1839_6_61	288_1_77	4_1_1	7_1_1	549_01_123	348_46_54	815_3_17	990_1_6	719_5_1	455_0_18	260_6_3	124_3_26	128_1_111	1704_0_6	332_3_1	59_0_13	58_1_1	55_3_18	1821_0_14	1820_6_3	414_3_38	536_6_27	416_3_21	296_1_39	295_05_1	375_6_1	538_1_98	199_0_1	195_0_1	203_3_1	193_0_153	114_1_1	397_6_28	113_01_36	80_1_47	797_6_34	795_3_1	1850_3_3	524_1_50	3_3_14	368_3_1	421_6_11	441_5_30
216_6_1	669_46_20	1309_04_91	133_3_1	137_1_9	135_05_1	696_3_11	1839_6_65	288_1_59	4_1_1	7_1_1	549_01_125	348_46_47	815_3_19	990_1_16	719_5_1	455_0_21	260_6_3	124_3_26	128_1_98	1704_0_6	332_3_1	59_0_9	58_1_1	55_3_16	1821_0_11	1820_6_1	414_3_36	536_6_36	416_3_25	296_1_46	295_05_1	375_6_1	538_1_85	199_0_1	195_0_1	203_3_1	193_0_165	114_1_1	397_6_31	113_01_38	80_1_47	797_6_39	795_3_1	1850_3_1	524_1_51	3_3_13	368_3_1	421_6_10	441_5_29
669_46_19	1309_04_90	133_3_1	137_1_8	135_05_1	696_3_11	1839_6_67	288_1_44	4_1_1	7_1_1	549_01_123	285_01_1	815_3_23	990_1_20	719_5_1	455_0_18	260_6_6	124_3_28	128_1_85	1704_0_6	457_3_23	59_0_5	58_1_1	55_3_13	1821_0_9	414_3_35	536_6_44	416_3_28	18_13_1	296_1_58	295_05_1	375_6_1	538_1_81	199_0_1	195_0_1	203_3_1	193_0_173	114_1_1	397_6_31	113_01_47	80_1_49	797_6_38	795_3_1	1850_3_1	524_1_54	3_3_14	368_3_1	421_6_10	441_5_28	380_5_26
669_46_16	1309_04_98	133_3_1	137_1_7	135_05_1	696_3_9	1839_6_70	288_1_46	4_1_1	7_1_1	549_01_129	285_01_1	815_3_26	990_1_19	719_5_1	455_0_17	260_6_1	124_3_26	128_1_90	1704_0_5	457_3_17	59_0_4	58_1_1	55_3_13	1821_0_8	414_3_33	536_6_48	416_3_34	18_13_1	296_1_64	295_05_1	375_6_1	538_1_100	199_0_1	195_0_1	203_3_1	193_0_182	114_1_1	397_6_37	113_01_38	80_1_49	797_6_46	795_3_1	1850_3_1	524_1_64	3_3_15	368_3_1	421_6_10	441_5_29	380_5_35
669_46_15	1309_04_101	133_3_1	137_1_11	135_05_1	696_3_9	1839_6_70	288_1_45	4_1_1	549_01_120	285_01_1	815_3_29	990_1_9	719_5_1	455_0_16	124_3_30	128_1_105	1704_0_5	59_0_3	58_1_1	55_3_13	1821_0_5	414_3_31	536_6_54	416_3_37	18_13_1	296_1_72	295_05_1	375_6_1	538_1_94	199_0_1	195_0_1	203_3_1	193_0_180	114_1_1	397_6_42	113_01_39	80_1_48	797_6_53	524_1_67	3_3_11	7_1_1	421_6_11	441_5_25	380_5_37	241_0_1	102_46_50	100_0_1	105_6_1	906_6_122
669_46_10	1309_04_107	133_3_1	137_1_19	135_05_1	696_3_8	1839_6_69	288_1_50	4_1_1	549_01_115	285_01_1	815_3_32	990_1_4	719_5_1	455_0_16	124_3_29	128_1_111	1704_0_4	59_0_4	58_1_1	55_3_11	1821_0_4	414_3_28	536_6_58	416_3_45	18_13_1	296_1_73	295_05_1	375_6_1	538_1_77	199_0_1	195_0_1	203_3_1	193_0_183	114_1_1	397_6_44	113_01_31	80_1_54	797_6_58	524_1_61	3_3_8	7_1_1	421_6_13	441_5_18	380_5_41	241_0_1	102_46_55	100_0_1	105_6_1	906_6_119
669_46_8	1309_04_102	133_3_1	137_1_22	135_05_1	696_3_6	1839_6_67	288_1_61	4_1_1	549_01_120	285_01_1	815_3_29	990_1_5	719_5_1	455_0_13	124_3_25	128_1_130	1704_0_3	59_0_2	58_1_1	55_3_7	1821_0_3	414_3_26	536_6_53	416_3_49	18_13_1	296_1_74	295_05_1	375_6_1	538_1_80	199_0_1	195_0_1	892_3_1	193_0_194	114_1_1	397_6_47	113_01_29	80_1_59	797_6_59	524_1_56	3_3_7	7_1_1	421_6_12	441_5_18	380_5_35	241_0_1	102_46_58	100_0_1	105_6_1	906_6_131
669_46_10	1309_04_96	133_3_1	137_1_30	135_05_1	696_3_2	1839_6_81	288_1_56	4_1_1	549_01_132	285_01_1	815_3_30	990_1_8	719_5_1	455_0_12	124_3_31	128_1_132	1704_0_4	59_0_2	55_3_6	1821_0_3	414_3_33	536_6_56	416_3_50	18_13_1	296_1_75	295_05_1	375_6_1	538_1_89	199_0_1	195_0_1	892_3_1	193_0_204	114_1_1	397_6_51	113_01_29	80_1_66	797_6_57	524_1_58	3_3_5	7_1_1	421_6_12	441_5_17	380_5_33	241_0_1	102_46_64	100_0_1	105_6_1	906_6_138	782_3_26
669_46_8	1309_04_83	133_3_1	137_1_39	135_05_1	696_3_2	1839_6_82	288_1_47	4_1_1	549_01_156	285_01_1	815_3_32	990_1_13	719_5_1	455_0_10	124_3_30	128_1_126	1704_0_2	59_0_2	55_3_6	1821_0_3	414_3_38	536_6_49	416_3_47	18_13_1	296_1_68	295_05_1	375_6_1	538_1_98	199_0_1	195_0_1	892_3_1	193_0_202	114_1_1	397_6_48	113_01_30	80_1_65	797_6_57	524_1_56	3_3_4	7_1_1	421_6_14	441_5_13	380_5_29	241_0_1	102_46_63	100_0_1	105_6_1	906_6_148	782_3_20
669_46_7	1309_04_65	133_3_1	137_1_45	135_05_1	696_3_2	1839_6_80	288_1_34	4_1_1	549_01_172	285_01_1	815_3_37	990_1_13	719_5_1	455_0_7	124_3_30	128_1_115	1704_0_2	59_0_3	55_3_3	1821_0_3	414_3_42	536_6_44	416_3_47	18_13_1	296_1_56	295_05_1	375_6_1	538_1_100	199_0_1	195_0_1	892_3_1	193_0_206	114_1_1	397_6_44	113_01_27	80_1_71	797_6_53	524_1_40	3_3_4	7_1_1	421_6_14	441_5_14	380_5_32	241_0_1	102_46_74	100_0_1	105_6_1	906_6_141	782_3_12
669_46_7	1309_04_40	133_3_1	137_1_43	135_05_1	696_3_1	1839_6_79	288_1_34	4_1_1	549_01_187	285_01_1	815_3_38	990_1_11	719_5_1	455_0_5	124_3_33	128_1_117	1704_0_2	59_0_1	55_3_3	1821_0_2	414_3_44	536_6_37	416_3_42	18_13_1	296_1_59	295_05_1	375_6_1	538_1_107	199_0_1	195_0_1	892_3_1	193_0_187	114_1_1	397_6_47	113_01_24	80_1_63	797_6_54	524_1_28	3_3_4	7_1_1	421_6_17	441_5_17	380_5_33	241_0_1	102_46_72	100_0_1	105_6_1	906_6_150	782_3_8
669_46_7	1309_04_35	137_1_34	135_05_1	1839_6_79	288_1_32	4_1_1	549_01_168	285_01_1	815_3_32	990_1_7	719_5_1	455_0_5	124_3_33	128_1_99	1704_0_3	59_0_1	55_3_2	1821_0_2	414_3_48	536_6_41	416_3_37	18_13_1	296_1_66	295_05_1	375_6_1	538_1_110	199_0_1	195_0_1	892_3_1	193_0_171	114_1_1	397_6_47	113_01_22	80_1_63	797_6_57	524_1_27	3_3_2	7_1_1	421_6_21	441_5_19	380_5_38	241_0_1	102_46_75	100_0_1	105_6_1	906_6_158	782_3_5	1726_3_10	1840_1_153
669_46_6	1309_04_29	137_1_30	135_05_1	1839_6_81	288_1_32	4_1_1	549_01_126	285_01_1	815_3_33	990_1_3	719_5_1	455_0_5	124_3_34	128_1_89	1704_0_2	59_0_1	55_3_2	1821_0_1	414_3_47	536_6_43	416_3_31	18_13_1	296_1_75	295_05_1	375_6_1	538_1_126	199_0_1	195_0_1	892_3_1	193_0_139	114_1_1	397_6_50	113_01_20	80_1_68	797_6_58	524_1_40	3_3_2	7_1_1	421_6_27	441_5_17	380_5_37	241_0_1	102_46_77	100_0_1	105_6_1	906_6_159	782_3_3	1726_3_7	1840_1_139
152_1_3	199_0_1	135_05_1	669_46_6	335_6_73	337_46_1	570_46_30	454_46_100	576_46_68	193_0_124	59_0_2	128_1_96	285_01_1	397_6_54	113_01_23	327_1_1	80_1_80	256_6_38	797_6_59	182_46_37	114_1_1	141_3_1	1839_6_74	105_6_1	978_5_21	524_1_45	288_1_32	3_3_1	203_3_1	186_3_1	653_13_1	650_1_74	514_3_1	421_6_30	738_05_41	504_1_64	549_01_124	348_46_37	815_3_33	4_1_1	892_3_1	145_46_1	469_46_88	324_1_1	719_5_1	457_3_38	441_5_16	1274_13_121	455_0_4	380_5_40
152_1_2	199_0_1	135_05_1	669_46_8	335_6_73	337_46_1	570_46_26	454_46_97	576_46_72	193_0_107	59_0_2	128_1_97	285_01_1	397_6_53	113_01_32	327_1_1	80_1_81	256_6_46	797_6_54	182_46_33	114_1_1	141_3_1	1839_6_69	105_6_1	978_5_22	524_1_52	288_1_41	3_3_1	203_3_1	186_3_1	653_13_1	650_1_68	514_3_1	421_6_31	738_05_35	504_1_93	549_01_112	348_46_38	815_3_28	4_1_1	892_3_1	145_46_1	469_46_91	324_1_1	719_5_1	457_3_36	441_5_18	1274_13_106	455_0_2	380_5_40
152_1_1	199_0_1	135_05_1	669_46_9	335_6_79	337_46_1	570_46_25	454_46_94	576_46_66	193_0_103	457_3_31	128_1_88	285_01_1	397_6_60	113_01_47	327_1_1	80_1_70	256_6_50	797_6_54	182_46_36	114_1_1	1839_6_68	105_6_1	978_5_23	524_1_47	288_1_37	3_3_1	203_3_1	186_3_1	653_13_1	650_1_66	514_3_1	421_6_30	738_05_29	504_1_104	549_01_106	348_46_36	815_3_26	4_1_1	892_3_1	145_46_1	469_46_94	324_1_1	719_5_1	141_3_1	441_5_16	1274_13_95	455_0_2	380_5_38	1309_04_22
152_1_2	199_0_1	135_05_1	669_46_10	335_6_86	337_46_1	570_46_27	454_46_88	576_46_63	193_0_106	457_3_30	128_1_74	285_01_1	397_6_63	113_01_61	327_1_1	80_1_52	256_6_47	797_6_53	182_46_33	114_1_1	1839_6_64	105_6_1	978_5_26	524_1_40	288_1_28	3_3_1	203_3_1	186_3_1	653_13_1	650_1_74	514_3_1	421_6_30	738_05_27	504_1_101	549_01_120	348_46_24	815_3_25	4_1_1	892_3_1	145_46_1	469_46_87	324_1_1	719_5_1	141_3_1	441_5_15	1274_13_112	455_0_2	380_5_36	1309_04_21
152_1_2	199_0_1	135_05_1	669_46_15	335_6_88	337_46_1	570_46_32	454_46_90	576_46_61	193_0_112	457_3_30	128_1_76	285_01_1	397_6_55	113_01_60	327_1_1	80_1_49	256_6_43	797_6_49	182_46_24	114_1_1	1839_6_70	105_6_1	978_5_26	524_1_32	288_1_19	3_3_1	203_3_1	186_3_1	653_13_1	650_1_83	514_3_1	421_6_29	738_05_21	504_1_89	549_01_124	348_46_22	815_3_25	4_1_1	892_3_1	145_46_1	469_46_80	324_1_1	719_5_1	141_3_1	441_5_18	1274_13_125	455_0_2	380_5_34	1309_04_22
152_1_4	199_0_1	135_05_1	669_46_16	335_6_87	337_46_1	570_46_31	454_46_82	576_46_59	193_0_113	457_3_28	128_1_76	285_01_1	397_6_48	113_01_50	327_1_1	80_1_51	256_6_41	797_6_52	182_46_21	114_1_1	1839_6_80	105_6_1	978_5_29	524_1_22	288_1_19	3_3_1	203_3_1	186_3_1	653_13_1	650_1_97	514_3_1	421_6_30	738_05_17	504_1_94	549_01_127	348_46_23	815_3_19	4_1_1	892_3_1	145_46_1	469_46_70	324_1_1	719_5_1	141_3_1	441_5_17	1274_13_123	455_0_1	380_5_34	1309_04_26
152_1_3	199_0_1	135_05_1	669_46_13	335_6_90	337_46_1	570_46_34	454_46_83	576_46_56	193_0_113	457_3_29	128_1_78	285_01_1	397_6_47	113_01_43	327_1_1	80_1_51	256_6_40	797_6_50	182_46_18	114_1_1	1839_6_83	105_6_1	978_5_26	524_1_15	288_1_26	3_3_1	203_3_1	186_3_1	653_13_1	650_1_103	514_3_1	421_6_31	738_05_17	504_1_87	549_01_129	348_46_20	815_3_16	4_1_1	892_3_1	145_46_1	469_46_74	324_1_1	719_5_1	141_3_1	441_5_14	1274_13_112	455_0_1	380_5_31	1309_04_34
152_1_2	199_0_1	135_05_1	669_46_11	335_6_85	337_46_1	570_46_30	454_46_86	576_46_62	193_0_113	457_3_29	128_1_77	285_01_1	397_6_44	113_01_38	327_1_1	80_1_51	256_6_41	797_6_57	182_46_16	114_1_1	1839_6_92	105_6_1	978_5_23	524_1_12	288_1_27	3_3_1	203_3_1	186_3_1	653_13_1	650_1_103	514_3_1	421_6_31	738_05_16	504_1_82	549_01_150	348_46_21	815_3_8	4_1_1	892_3_1	145_46_1	469_46_75	324_1_1	719_5_1	141_3_1	441_5_11	1274_13_114	1309_04_37	380_5_33	436_0_3
152_1_2	199_0_1	135_05_1	669_46_11	335_6_87	337_46_1	570_46_29	454_46_87	576_46_53	193_0_112	457_3_26	128_1_79	285_01_1	397_6_37	113_01_40	327_1_1	80_1_57	256_6_40	797_6_60	182_46_12	114_1_1	1839_6_98	105_6_1	978_5_20	524_1_9	288_1_30	3_3_1	203_3_1	186_3_1	653_13_1	650_1_95	514_3_1	421_6_27	738_05_17	504_1_77	549_01_146	348_46_22	815_3_4	4_1_1	892_3_1	145_46_1	469_46_74	324_1_1	719_5_1	141_3_1	441_5_8	1274_13_102	1309_04_35	380_5_33	436_0_3
152_1_2	199_0_1	135_05_1	669_46_11	335_6_87	337_46_1	570_46_29	454_46_81	576_46_53	193_0_110	457_3_25	128_1_79	285_01_1	397_6_34	113_01_44	327_1_1	80_1_63	256_6_43	797_6_61	182_46_12	114_1_1	1839_6_99	105_6_1	978_5_19	524_1_5	288_1_28	3_3_1	203_3_1	186_3_1	653_13_1	650_1_95	514_3_1	421_6_26	738_05_17	504_1_71	549_01_153	348_46_24	815_3_1	4_1_1	892_3_1	145_46_1	469_46_82	324_1_1	719_5_1	141_3_1	441_5_7	1274_13_97	1309_04_36	380_5_37	436_0_3
152_1_2	199_0_1	135_05_1	669_46_16	335_6_90	337_46_1	570_46_35	454_46_71	576_46_54	193_0_127	457_3_30	128_1_74	285_01_1	397_6_38	113_01_48	327_1_1	80_1_51	256_6_39	797_6_69	182_46_17	114_1_1	1839_6_98	105_6_1	978_5_20	524_1_3	288_1_36	3_3_1	203_3_1	186_3_1	653_13_1	650_1_100	514_3_1	421_6_26	738_05_15	504_1_73	549_01_140	348_46_26	815_3_1	4_1_1	892_3_1	145_46_1	469_46_82	324_1_1	719_5_1	141_3_1	441_5_5	1274_13_108	1309_04_38	380_5_38	436_0_3
152_1_1	199_0_1	135_05_1	669_46_17	335_6_91	337_46_1	570_46_45	454_46_73	576_46_51	193_0_148	457_3_26	128_1_73	285_01_1	397_6_28	113_01_44	327_1_1	80_1_48	256_6_36	797_6_70	182_46_23	114_1_1	1839_6_99	105_6_1	978_5_21	524_1_4	288_1_31	3_3_1	203_3_1	186_3_1	653_13_1	650_1_107	514_3_1	421_6_24	738_05_11	504_1_71	549_01_125	348_46_28	815_3_1	4_1_1	892_3_1	145_46_1	469_46_83	324_1_1	719_5_1	141_3_1	441_5_3	1274_13_105	1309_04_34	380_5_38	436_0_3
199_0_1	135_05_1	669_46_20	335_6_96	337_46_1	570_46_46	454_46_70	576_46_54	193_0_151	457_3_22	128_1_70	285_01_1	397_6_30	113_01_32	327_1_1	80_1_53	256_6_33	797_6_60	182_46_23	114_1_1	1839_6_103	105_6_1	978_5_25	524_1_3	288_1_30	3_3_1	203_3_1	186_3_1	653_13_1	650_1_118	421_6_23	738_05_8	504_1_73	549_01_102	348_46_33	4_1_1	892_3_1	145_46_1	469_46_82	324_1_1	719_5_1	141_3_1	1274_13_100	1309_04_29	380_5_40	436_0_2	124_3_19	7_1_1	437_3_1	102_46_72
199_0_1	135_05_1	669_46_20	335_6_99	337_46_1	570_46_48	454_46_65	576_46_50	193_0_154	457_3_23	128_1_65	285_01_1	397_6_25	113_01_28	327_1_1	80_1_67	256_6_31	797_6_59	1839_6_119	105_6_1	978_5_33	182_46_23	288_1_25	3_3_1	203_3_1	186_3_1	653_13_1	650_1_123	421_6_20	738_05_6	504_1_86	549_01_105	348_46_33	4_1_1	892_3_1	145_46_1	469_46_83	324_1_1	719_5_1	141_3_1	1274_13_93	1309_04_27	380_5_39	436_0_2	124_3_19	7_1_1	437_3_1	102_46_68	484_6_405	223_5_16
199_0_1	135_05_1	669_46_25	335_6_106	337_46_1	570_46_50	454_46_60	576_46_54	193_0_154	457_3_24	128_1_70	285_01_1	397_6_25	113_01_31	327_1_1	80_1_70	256_6_31	797_6_54	1839_6_119	105_6_1	978_5_37	182_46_25	288_1_28	3_3_1	203_3_1	186_3_1	653_13_1	650_1_131	421_6_20	738_05_3	504_1_101	549_01_107	348_46_29	4_1_1	892_3_1	145_46_1	469_46_90	324_1_1	719_5_1	141_3_1	1274_13_89	1309_04_23	380_5_38	436_0_1	124_3_21	7_1_1	437_3_1	102_46_68	484_6_405	223_5_11
199_0_1	135_05_1	669_46_28	335_6_108	337_46_1	570_46_48	454_46_56	576_46_48	193_0_150	457_3_17	128_1_80	285_01_1	397_6_28	113_01_27	327_1_1	80_1_61	256_6_30	797_6_52	1839_6_124	105_6_1	978_5_40	182_46_29	288_1_34	3_3_1	203_3_1	186_3_1	653_13_1	650_1_139	421_6_22	738_05_5	504_1_121	549_01_120	348_46_32	4_1_1	892_3_1	145_46_1	469_46_92	324_1_1	719_5_1	141_3_1	1274_13_85	1309_04_23	380_5_40	436_0_1	124_3_19	7_1_1	437_3_1	102_46_69	484_6_384	223_5_7
199_0_1	135_05_1	669_46_30	335_6_112	337_46_1	570_46_43	454_46_53	576_46_53	193_0_143	457_3_17	128_1_78	285_01_1	397_6_28	113_01_30	327_1_1	80_1_62	256_6_33	797_6_51	1839_6_122	105_6_1	978_5_39	182_46_29	288_1_33	3_3_1	203_3_1	186_3_1	653_13_1	650_1_141	421_6_19	738_05_4	504_1_120	549_01_136	348_46_24	4_1_1	892_3_1	145_46_1	469_46_92	324_1_1	719_5_1	141_3_1	1274_13_81	1309_04_19	380_5_40	436_0_1	124_3_18	7_1_1	437_3_1	102_46_75	484_6_374	223_5_6
199_0_1	135_05_1	669_46_27	335_6_120	337_46_1	570_46_43	454_46_56	576_46_55	193_0_135	457_3_14	128_1_81	285_01_1	397_6_25	113_01_43	327_1_1	80_1_52	256_6_29	797_6_36	1839_6_127	105_6_1	978_5_40	182_46_32	288_1_30	3_3_1	203_3_1	186_3_1	653_13_1	650_1_144	421_6_18	738_05_4	504_1_119	549_01_146	348_46_20	4_1_1	892_3_1	145_46_1	469_46_99	324_1_1	719_5_1	141_3_1	1274_13_83	1309_04_11	380_5_39	436_0_1	124_3_16	7_1_1	437_3_1	102_46_93	484_6_361	223_5_4
199_0_1	135_05_1	669_46_23	335_6_121	337_46_1	570_46_36	454_46_51	576_46_51	193_0_116	457_3_16	128_1_81	285_01_1	397_6_33	113_01_32	327_1_1	80_1_58	256_6_29	797_6_27	1839_6_133	105_6_1	978_5_41	182_46_32	288_1_32	3_3_1	203_3_1	186_3_1	653_13_1	650_1_157	421_6_18	738_05_3	504_1_109	549_01_161	348_46_16	4_1_1	892_3_1	145_46_1	469_46_94	324_1_1	719_5_1	141_3_1	1274_13_95	1309_04_8	380_5_33	436_0_2	124_3_18	7_1_1	437_3_1	102_46_100	484_6_370	223_5_3
199_0_1	135_05_1	669_46_21	335_6_120	337_46_1	570_46_33	454_46_50	576_46_52	193_0_107	457_3_11	128_1_101	285_01_1	397_6_37	113_01_32	327_1_1	80_1_55	256_6_31	797_6_15	1839_6_133	105_6_1	978_5_46	182_46_29	288_1_40	3_3_1	203_3_1	186_3_1	653_13_1	650_1_166	421_6_17	738_05_3	504_1_112	549_01_202	348_46_17	4_1_1	892_3_1	145_46_1	469_46_85	324_1_1	719_5_1	141_3_1	1274_13_106	1309_04_7	380_5_28	436_0_8	124_3_16	7_1_1	437_3_1	102_46_101	484_6_363	223_5_1
199_0_1	135_05_1	669_46_23	335_6_127	337_46_1	570_46_38	454_46_42	576_46_49	193_0_98	457_3_11	128_1_98	285_01_1	397_6_33	113_01_28	327_1_1	80_1_47	256_6_29	797_6_11	1839_6_131	105_6_1	978_5_48	182_46_34	288_1_50	3_3_1	203_3_1	186_3_1	653_13_1	650_1_173	421_6_13	738_05_3	504_1_103	549_01_208	348_46_20	4_1_1	892_3_1	145_46_1	469_46_78	324_1_1	719_5_1	141_3_1	1274_13_107	1309_04_6	380_5_28	436_0_7	124_3_16	7_1_1	437_3_1	102_46_105	484_6_362	223_5_1
199_0_1	135_05_1	669_46_15	335_6_127	337_46_1	570_46_40	454_46_43	576_46_42	193_0_101	457_3_10	128_1_100	285_01_1	397_6_36	113_01_34	327_1_1	80_1_35	256_6_33	797_6_12	1839_6_127	105_6_1	978_5_50	182_46_33	288_1_51	3_3_1	203_3_1	186_3_1	653_13_1	650_1_164	421_6_13	738_05_3	504_1_95	549_01_214	348_46_15	4_1_1	892_3_1	145_46_1	469_46_85	324_1_1	719_5_1	141_3_1	1274_13_110	1309_04_6	380_5_23	436_0_7	124_3_15	7_1_1	437_3_1	102_46_107	484_6_359	223_5_1
199_0_1	135_05_1	669_46_18	335_6_131	337_46_1	570_46_43	454_46_36	576_46_38	193_0_100	457_3_6	128_1_80	285_01_1	397_6_39	113_01_34	327_1_1	80_1_33	256_6_32	797_6_18	1839_6_125	105_6_1	978_5_52	182_46_37	288_1_48	3_3_1	203_3_1	186_3_1	653_13_1	650_1_156	421_6_11	738_05_2	504_1_89	549_01_187	348_46_16	4_1_1	892_3_1	145_46_1	469_46_85	324_1_1	719_5_1	141_3_1	1274_13_98	1309_04_5	380_5_20	436_0_8	124_3_19	7_1_1	437_3_1	102_46_101	484_6_375	223_5_1
199_0_1	135_05_1	669_46_28	335_6_138	337_46_1	570_46_47	454_46_39	576_46_41	193_0_95	457_3_2	128_1_71	285_01_1	397_6_37	113_01_37	327_1_1	80_1_39	256_6_32	797_6_17	1839_6_121	105_6_1	978_5_49	182_46_37	288_1_32	3_3_1	203_3_1	186_3_1	653_13_1	650_1_155	421_6_9	738_05_1	504_1_90	549_01_176	348_46_10	4_1_1	892_3_1	145_46_1	469_46_79	324_1_1	719_5_1	141_3_1	1274_13_81	1309_04_4	380_5_24	436_0_10	124_3_14	7_1_1	437_3_1	102_46_113	484_6_376	223_5_1
199_0_1	135_05_1	669_46_32	335_6_134	337_46_1	570_46_50	454_46_37	576_46_39	193_0_100	457_3_1	128_1_64	285_01_1	397_6_38	113_01_34	327_1_1	80_1_46	256_6_39	797_6_17	1839_6_109	105_6_1	978_5_51	182_46_35	288_1_20	3_3_1	203_3_1	186_3_1	653_13_1	650_1_156	421_6_5	738_05_1	504_1_98	549_01_153	348_46_8	4_1_1	892_3_1	145_46_1	469_46_88	324_1_1	719_5_1	141_3_1	1274_13_72	1309_04_2	380_5_29	436_0_10	124_3_14	7_1_1	437_3_1	102_46_114	484_6_365	79_0_1
199_0_1	669_46_34	335_6_134	337_46_1	570_46_58	454_46_35	576_46_42	193_0_98	128_1_71	285_01_1	397_6_43	113_01_35	327_1_1	80_1_55	256_6_33	797_6_17	1839_6_106	105_6_1	978_5_52	182_46_35	288_1_15	3_3_1	203_3_1	186_3_1	653_13_1	650_1_144	421_6_6	504_1_106	549_01_122	348_46_7	4_1_1	892_3_1	145_46_1	469_46_89	324_1_1	719_5_1	141_3_1	1274_13_71	1309_04_2	380_5_29	436_0_12	124_3_11	7_1_1	437_3_1	102_46_118	484_6_380	79_0_1	78_4_1	906_6_199	782_3_16
199_0_1	669_46_30	335_6_139	337_46_1	570_46_56	454_46_35	576_46_43	193_0_99	128_1_73	285_01_1	397_6_38	113_01_25	327_1_1	80_1_76	256_6_39	797_6_19	1839_6_97	978_5_51	182_46_34	288_1_15	3_3_1	203_3_1	186_3_1	653_13_1	650_1_140	421_6_9	504_1_116	549_01_113	348_46_4	4_1_1	892_3_1	145_46_1	469_46_93	324_1_1	719_5_1	141_3_1	1274_13_68	380_5_27	436_0_12	124_3_7	7_1_1	437_3_1	102_46_112	484_6_376	79_0_1	105_6_1	906_6_222	782_3_15	195_0_1	1726_3_1
199_0_1	669_46_35	335_6_146	337_46_1	570_46_56	454_46_38	576_46_49	193_0_104	128_1_75	285_01_1	397_6_35	113_01_20	327_1_1	80_1_81	256_6_41	797_6_19	1839_6_89	978_5_46	182_46_41	288_1_11	3_3_1	203_3_1	186_3_1	653_13_1	650_1_140	421_6_12	504_1_121	549_01_107	348_46_2	4_1_1	892_3_1	145_46_1	469_46_91	324_1_1	719_5_1	141_3_1	1274_13_74	380_5_22	436_0_12	124_3_6	7_1_1	437_3_1	102_46_109	484_6_388	79_0_1	105_6_1	906_6_220	782_3_9	195_0_1	1726_3_2
199_0_1	669_46_40	335_6_147	337_46_1	570_46_56	454_46_42	576_46_52	193_0_114	128_1_76	285_01_1	397_6_29	113_01_16	327_1_1	80_1_73	256_6_40	797_6_17	1839_6_91	978_5_41	182_46_35	288_1_9	3_3_1	203_3_1	186_3_1	653_13_1	650_1_175	421_6_12	504_1_108	549_01_124	348_46_2	4_1_1	892_3_1	145_46_1	469_46_86	324_1_1	719_5_1	141_3_1	1274_13_84	380_5_19	436_0_15	124_3_4	7_1_1	437_3_1	102_46_105	484_6_397	79_0_1	105_6_1	906_6_224	782_3_7	195_0_1	1726_3_2
199_0_1	669_46_39	335_6_144	337_46_1	570_46_62	454_46_43	576_46_46	193_0_122	128_1_81	285_01_1	397_6_22	113_01_12	327_1_1	80_1_76	256_6_42	797_6_18	1839_6_86	978_5_38	182_46_32	288_1_5	3_3_1	203_3_1	186_3_1	653_13_1	650_1_168	421_6_11	504_1_109	549_01_136	348_46_2	4_1_1	892_3_1	145_46_1	469_46_89	324_1_1	719_5_1	141_3_1	1274_13_93	380_5_20	436_0_16	124_3_1	7_1_1	437_3_1	102_46_106	484_6_410	79_0_1	105_6_1	906_6_232	782_3_7	195_0_1	1726_3_2
199_0_1	669_46_41	335_6_138	337_46_1	570_46_67	454_46_43	576_46_41	193_0_120	128_1_80	285_01_1	397_6_24	113_01_11	327_1_1	80_1_81	256_6_40	797_6_13	1839_6_88	978_5_39	182_46_38	288_1_4	3_3_1	203_3_1	186_3_1	653_13_1	650_1_162	421_6_7	504_1_105	549_01_152	348_46_1	4_1_1	892_3_1	145_46_1	469_46_81	324_1_1	719_5_1	141_3_1	1274_13_99	380_5_21	436_0_17	124_3_1	7_1_1	437_3_1	102_46_106	484_6_420	79_0_1	105_6_1	906_6_231	782_3_5	195_0_1	1726_3_2
199_0_1	669_46_44	335_6_137	337_46_1	570_46_69	454_46_44	576_46_40	193_0_114	128_1_73	285_01_1	397_6_25	113_01_15	327_1_1	80_1_83	256_6_39	797_6_14	1839_6_96	978_5_31	182_46_42	195_0_1	3_3_1	203_3_1	186_3_1	653_13_1	650_1_149	421_6_6	504_1_123	549_01_162	348_46_1	4_1_1	892_3_1	145_46_1	469_46_80	324_1_1	719_5_1	141_3_1	1274_13_93	380_5_20	436_0_17	124_3_1	7_1_1	437_3_1	102_46_118	484_6_426	79_0_1	105_6_1	906_6_222	782_3_4	1726_3_2	18_13_1
199_0_1	669_46_42	335_6_128	337_46_1	570_46_60	454_46_36	576_46_35	193_0_114	128_1_71	285_01_1	397_6_27	113_01_14	327_1_1	80_1_77	256_6_41	797_6_13	1839_6_95	978_5_34	182_46_46	195_0_1	3_3_1	203_3_1	186_3_1	653_13_1	650_1_125	421_6_4	504_1_110	549_01_174	348_46_1	4_1_1	892_3_1	145_46_1	469_46_77	324_1_1	719_5_1	141_3_1	1274_13_98	380_5_20	436_0_23	124_3_1	7_1_1	437_3_1	102_46_129	484_6_446	79_0_1	105_6_1	906_6_231	782_3_3	1726_3_2	18_13_1
199_0_1	669_46_44	335_6_125	337_46_1	570_46_58	454_46_37	576_46_35	193_0_118	128_1_60	285_01_1	397_6_28	113_01_12	327_1_1	80_1_63	256_6_39	797_6_13	1839_6_97	978_5_31	182_46_46	195_0_1	3_3_1	203_3_1	186_3_1	653_13_1	650_1_122	421_6_1	504_1_118	549_01_177	348_46_1	4_1_1	892_3_1	145_46_1	469_46_80	324_1_1	719_5_1	141_3_1	1274_13_94	380_5_20	436_0_20	124_3_1	7_1_1	437_3_1	102_46_135	484_6_455	79_0_1	105_6_1	906_6_229	782_3_2	1726_3_2	18_13_1
199_0_1	669_46_41	335_6_127	337_46_1	570_46_62	454_46_38	576_46_34	193_0_129	128_1_47	285_01_1	397_6_32	113_01_10	327_1_1	80_1_46	256_6_32	797_6_15	1839_6_103	978_5_27	182_46_47	195_0_1	3_3_1	203_3_1	186_3_1	653_13_1	650_1_123	421_6_1	504_1_115	549_01_177	348_46_1	4_1_1	892_3_1	145_46_1	469_46_80	324_1_1	719_5_1	141_3_1	1274_13_91	380_5_22	436_0_18	124_3_1	7_1_1	437_3_1	102_46_127	484_6_441	79_0_1	105_6_1	906_6_239	782_3_2	1726_3_2	18_13_1
199_0_1	669_46_39	335_6_116	337_46_1	570_46_64	454_46_34	576_46_36	193_0_144	128_1_43	285_01_1	397_6_35	113_01_12	327_1_1	80_1_49	256_6_37	797_6_13	1839_6_108	978_5_26	182_46_54	195_0_1	3_3_1	203_3_1	186_3_1	653_13_1	650_1_126	421_6_1	504_1_114	549_01_156	348_46_1	4_1_1	892_3_1	145_46_1	469_46_77	324_1_1	719_5_1	141_3_1	1274_13_100	380_5_23	436_0_17	124_3_1	7_1_1	437_3_1	102_46_132	484_6_463	79_0_1	105_6_1	906_6_232	782_3_1	1726_3_4	18_13_1
199_0_1	669_46_42	335_6_106	337_46_1	570_46_56	454_46_36	576_46_40	193_0_144	128_1_61	285_01_1	397_6_37	113_01_11	327_1_1	80_1_69	256_6_33	797_6_15	1839_6_108	978_5_26	182_46_48	195_0_1	3_3_1	203_3_1	186_3_1	653_13_1	650_1_148	7_1_1	504_1_112	549_01_184	348_46_1	4_1_1	892_3_1	145_46_1	469_46_77	324_1_1	719_5_1	141_3_1	1274_13_83	380_5_19	436_0_15	124_3_1	102_46_135	484_6_463	79_0_1	105_6_1	906_6_243	1726_3_4	18_13_1	1840_1_87	34_1_197	414_3_10
199_0_1	669_46_40	335_6_100	337_46_1	570_46_53	454_46_39	576_46_41	193_0_143	128_1_95	285_01_1	397_6_34	113_01_18	327_1_1	80_1_83	256_6_33	797_6_17	1839_6_111	978_5_28	182_46_46	195_0_1	3_3_1	203_3_1	186_3_1	653_13_1	650_1_161	7_1_1	504_1_102	549_01_194	348_46_1	4_1_1	892_3_1	145_46_1	469_46_70	324_1_1	719_5_1	141_3_1	1274_13_89	380_5_16	436_0_13	124_3_1	102_46_133	484_6_464	79_0_1	105_6_1	906_6_240	1726_3_4	18_13_1	1840_1_75	34_1_205	414_3_4
199_0_1	669_46_37	335_6_98	337_46_1	570_46_51	454_46_43	576_46_40	193_0_147	128_1_120	285_01_1	397_6_36	113_01_18	327_1_1	80_1_77	256_6_34	797_6_21	1839_6_105	978_5_34	182_46_46	195_0_1	3_3_1	203_3_1	186_3_1	653_13_1	650_1_169	7_1_1	504_1_97	549_01_184	348_46_1	4_1_1	892_3_1	145_46_1	469_46_61	324_1_1	719_5_1	141_3_1	1274_13_97	380_5_12	436_0_8	124_3_1	102_46_136	484_6_455	79_0_1	105_6_1	906_6_244	1726_3_4	18_13_1	1840_1_73	34_1_235	414_3_2
199_0_1	669_46_29	335_6_101	337_46_1	570_46_45	454_46_40	576_46_36	193_0_138	128_1_124	285_01_1	397_6_37	113_01_18	327_1_1	80_1_63	256_6_37	797_6_27	1839_6_107	978_5_33	182_46_47	195_0_1	3_3_1	203_3_1	186_3_1	653_13_1	650_1_166	7_1_1	504_1_85	549_01_197	348_46_1	4_1_1	892_3_1	145_46_1	469_46_68	324_1_1	719_5_1	141_3_1	1274_13_101	380_5_8	436_0_6	124_3_1	102_46_145	484_6_453	79_0_1	105_6_1	906_6_250	1726_3_4	18_13_1	1840_1_68	34_1_251	414_3_2
199_0_1	669_46_29	335_6_103	337_46_1	570_46_44	454_46_42	576_46_33	193_0_131	128_1_106	285_01_1	397_6_36	113_01_12	327_1_1	80_1_62	256_6_36	797_6_29	1839_6_104	978_5_32	182_46_43	195_0_1	3_3_1	203_3_1	186_3_1	653_13_1	650_1_160	7_1_1	504_1_80	549_01_171	348_46_1	4_1_1	892_3_1	145_46_1	469_46_73	324_1_1	719_5_1	141_3_1	1274_13_78	380_5_9	436_0_5	124_3_1	102_46_143	484_6_459	79_0_1	105_6_1	906_6_259	1726_3_2	18_13_1	1840_1_75	34_1_275	414_3_2
199_0_1	669_46_28	335_6_101	337_46_1	570_46_43	454_46_47	576_46_34	193_0_127	128_1_86	285_01_1	397_6_38	113_01_13	327_1_1	80_1_65	256_6_30	797_6_30	1839_6_95	978_5_35	182_46_43	195_0_1	3_3_1	203_3_1	186_3_1	653_13_1	650_1_150	7_1_1	504_1_77	549_01_150	348_46_1	4_1_1	892_3_1	145_46_1	469_46_77	324_1_1	719_5_1	141_3_1	1274_13_66	380_5_11	436_0_4	124_3_1	102_46_157	484_6_471	79_0_1	105_6_1	906_6_251	1726_3_2	18_13_1	1840_1_78	34_1_292	414_3_2
199_0_1	669_46_23	335_6_98	337_46_1	570_46_47	454_46_48	576_46_31	193_0_127	128_1_64	285_01_1	397_6_37	113_01_15	327_1_1	80_1_72	256_6_22	797_6_31	1839_6_95	978_5_42	182_46_42	195_0_1	3_3_1	203_3_1	186_3_1	653_13_1	650_1_127	7_1_1	504_1_93	549_01_131	348_46_1	4_1_1	892_3_1	145_46_1	469_46_83	324_1_1	719_5_1	141_3_1	1274_13_52	380_5_9	436_0_3	124_3_1	102_46_155	484_6_473	79_0_1	105_6_1	906_6_247	1726_3_2	18_13_1	1840_1_79	34_1_300	414_3_2
199_0_1	669_46_25	335_6_96	337_46_1	570_46_49	454_46_48	576_46_29	193_0_144	128_1_67	285_01_1	397_6_36	113_01_21	327_1_1	80_1_94	256_6_18	797_6_30	1839_6_97	978_5_44	182_46_45	195_0_1	3_3_1	203_3_1	186_3_1	653_13_1	650_1_128	7_1_1	504_1_116	549_01_144	348_46_1	4_1_1	892_3_1	145_46_1	469_46_86	324_1_1	719_5_1	141_3_1	1274_13_44	380_5_8	436_0_3	124_3_1	102_46_155	484_6_474	79_0_1	105_6_1	906_6_243	1726_3_2	18_13_1	1840_1_87	34_1_266	414_3_1
199_0_1	669_46_22	335_6_93	337_46_1	570_46_53	454_46_50	576_46_28	193_0_143	128_1_81	285_01_1	397_6_41	113_01_21	327_1_1	80_1_101	256_6_19	797_6_26	1839_6_92	978_5_50	182_46_42	195_0_1	3_3_1	203_3_1	653_13_1	650_1_139	7_1_1	504_1_132	549_01_147	348_46_1	4_1_1	892_3_1	145_46_1	469_46_90	324_1_1	719_5_1	141_3_1	1274_13_42	380_5_6	436_0_3	124_3_1	102_46_156	484_6_476	79_0_1	105_6_1	906_6_236	1726_3_2	18_13_1	1840_1_96	34_1_233	536_6_49	296_1_43
199_0_1	669_46_22	335_6_94	337_46_1	570_46_56	454_46_55	576_46_22	193_0_145	102_46_147	285_01_1	397_6_40	113_01_22	327_1_1	80_1_94	256_6_19	797_6_31	1839_6_94	978_5_48	182_46_38	203_3_1	653_13_1	650_1_123	7_1_1	504_1_143	549_01_140	348_46_1	4_1_1	892_3_1	145_46_1	469_46_87	324_1_1	719_5_1	141_3_1	1274_13_48	380_5_6	124_3_1	128_1_89	484_6_470	79_0_1	105_6_1	906_6_250	18_13_1	1840_1_95	34_1_203	536_6_49	296_1_55	137_1_44	687_3_14	729_3_69	375_6_1
199_0_1	669_46_19	335_6_97	337_46_1	570_46_59	454_46_54	576_46_23	193_0_143	102_46_152	285_01_1	397_6_42	113_01_20	327_1_1	80_1_66	256_6_19	797_6_33	1839_6_86	978_5_43	182_46_42	203_3_1	653_13_1	650_1_101	7_1_1	504_1_150	549_01_139	348_46_1	4_1_1	892_3_1	145_46_1	469_46_89	324_1_1	719_5_1	141_3_1	1274_13_42	380_5_4	124_3_1	128_1_86	484_6_468	79_0_1	105_6_1	906_6_248	18_13_1	1840_1_96	34_1_177	536_6_48	296_1_58	137_1_43	687_3_18	729_3_63	375_6_1
199_0_1	669_46_16	335_6_104	337_46_1	570_46_59	454_46_54	576_46_20	193_0_143	102_46_153	285_01_1	397_6_41	113_01_17	327_1_1	80_1_71	256_6_15	797_6_38	1839_6_68	978_5_45	182_46_42	203_3_1	653_13_1	650_1_103	7_1_1	504_1_140	549_01_143	348_46_1	4_1_1	892_3_1	145_46_1	469_46_87	324_1_1	719_5_1	141_3_1	1274_13_46	380_5_2	124_3_1	128_1_89	484_6_484	79_0_1	105_6_1	906_6_244	18_13_1	1840_1_97	34_1_162	536_6_53	296_1_64	137_1_50	687_3_18	729_3_60	375_6_1
199_0_1	669_46_15	335_6_106	337_46_1	570_46_64	454_46_57	576_46_14	193_0_133	102_46_151	285_01_1	397_6_39	113_01_14	327_1_1	80_1_84	256_6_18	797_6_33	1839_6_63	978_5_40	182_46_39	203_3_1	653_13_1	650_1_99	7_1_1	504_1_128	549_01_154	348_46_1	4_1_1	892_3_1	145_46_1	469_46_86	324_1_1	719_5_1	141_3_1	1274_13_43	124_3_1	128_1_84	484_6_505	79_0_1	105_6_1	906_6_255	18_13_1	1840_1_90	34_1_159	536_6_52	296_1_53	137_1_46	687_3_20	538_1_142	375_6_1	1002_3_103
199_0_1	669_46_18	335_6_106	337_46_1	570_46_66	454_46_52	576_46_15	193_0_135	102_46_151	285_01_1	397_6_35	113_01_4	327_1_1	80_1_92	256_6_17	797_6_29	1839_6_69	978_5_42	182_46_39	203_3_1	653_13_1	650_1_113	7_1_1	504_1_134	549_01_171	348_46_1	4_1_1	892_3_1	145_46_1	469_46_85	324_1_1	719_5_1	141_3_1	1274_13_41	124_3_1	128_1_84	484_6_523	79_0_1	105_6_1	906_6_268	18_13_1	1840_1_93	34_1_153	536_6_50	296_1_45	137_1_42	687_3_21	538_1_142	375_6_1	1002_3_103
199_0_1	669_46_21	335_6_108	337_46_1	570_46_70	454_46_50	576_46_20	193_0_138	102_46_139	285_01_1	397_6_29	113_01_7	327_1_1	80_1_101	256_6_15	797_6_31	1839_6_75	978_5_44	182_46_40	203_3_1	653_13_1	650_1_136	7_1_1	504_1_153	549_01_175	348_46_1	4_1_1	892_3_1	145_46_1	469_46_84	324_1_1	719_5_1	141_3_1	1274_13_34	124_3_1	128_1_73	484_6_525	79_0_1	105_6_1	906_6_272	18_13_1	1840_1_91	34_1_175	536_6_50	296_1_46	137_1_47	687_3_19	538_1_149	375_6_1	1002_3_105
199_0_1	669_46_21	335_6_103	337_46_1	570_46_72	454_46_50	576_46_23	193_0_156	102_46_142	285_01_1	397_6_31	113_01_16	327_1_1	80_1_119	256_6_17	797_6_28	1839_6_85	978_5_45	182_46_37	203_3_1	653_13_1	650_1_139	7_1_1	504_1_142	549_01_161	348_46_1	4_1_1	892_3_1	145_46_1	469_46_86	324_1_1	719_5_1	141_3_1	1274_13_29	124_3_1	128_1_76	484_6_524	79_0_1	105_6_1	906_6_262	18_13_1	1840_1_93	34_1_204	536_6_46	296_1_52	137_1_44	687_3_14	538_1_163	375_6_1	1002_3_104
199_0_1	669_46_18	335_6_102	337_46_1	570_46_68	454_46_48	576_46_31	193_0_160	102_46_136	285_01_1	397_6_28	113_01_21	327_1_1	80_1_121	256_6_17	797_6_31	1839_6_87	978_5_39	182_46_34	203_3_1	653_13_1	650_1_138	7_1_1	504_1_132	549_01_147	348_46_1	4_1_1	892_3_1	145_46_1	469_46_92	324_1_1	719_5_1	141_3_1	1274_13_21	124_3_1	128_1_77	484_6_524	79_0_1	105_6_1	906_6_272	18_13_1	1840_1_108	34_1_239	536_6_37	296_1_61	137_1_48	687_3_12	538_1_172	375_6_1	1002_3_95
199_0_1	669_46_15	335_6_105	337_46_1	570_46_66	454_46_48	576_46_34	193_0_157	102_46_130	285_01_1	397_6_24	113_01_23	327_1_1	80_1_93	256_6_17	797_6_28	1839_6_87	978_5_39	182_46_36	203_3_1	653_13_1	650_1_119	7_1_1	504_1_108	549_01_154	348_46_1	4_1_1	892_3_1	145_46_1	469_46_96	324_1_1	719_5_1	141_3_1	1274_13_18	124_3_1	128_1_87	484_6_513	79_0_1	105_6_1	906_6_271	18_13_1	1840_1_114	34_1_248	536_6_34	296_1_69	137_1_45	687_3_7	538_1_159	375_6_1	1002_3_100
199_0_1	669_46_17	335_6_106	337_46_1	570_46_59	454_46_47	576_46_33	193_0_162	102_46_137	285_01_1	397_6_25	113_01_29	327_1_1	80_1_75	256_6_20	797_6_29	1839_6_85	978_5_40	182_46_32	203_3_1	653_13_1	650_1_99	7_1_1	504_1_108	549_01_143	348_46_1	4_1_1	892_3_1	145_46_1	469_46_92	324_1_1	719_5_1	141_3_1	1274_13_16	124_3_1	128_1_108	484_6_484	79_0_1	105_6_1	906_6_266	18_13_1	1840_1_105	34_1_229	536_6_27	296_1_73	137_1_48	687_3_4	538_1_142	375_6_1	1002_3_89
199_0_1	669_46_17	335_6_113	337_46_1	570_46_52	454_46_44	576_46_40	193_0_153	102_46_147	285_01_1	397_6_29	113_01_26	327_1_1	80_1_71	256_6_20	797_6_28	1839_6_83	978_5_41	182_46_29	203_3_1	653_13_1	650_1_79	7_1_1	504_1_124	549_01_135	348_46_1	4_1_1	892_3_1	145_46_1	469_46_99	324_1_1	719_5_1	141_3_1	1274_13_16	124_3_1	128_1_121	484_6_472	79_0_1	105_6_1	906_6_268	18_13_1	1840_1_111	34_1_208	536_6_26	296_1_76	137_1_56	687_3_2	538_1_121	375_6_1	1002_3_88
199_0_1	669_46_19	335_6_112	337_46_1	570_46_48	454_46_40	576_46_39	193_0_154	102_46_152	285_01_1	397_6_32	113_01_29	327_1_1	80_1_71	256_6_19	797_6_27	1839_6_85	978_5_48	182_46_22	203_3_1	653_13_1	650_1_73	7_1_1	504_1_158	549_01_114	348_46_1	4_1_1	892_3_1	145_46_1	469_46_89	324_1_1	719_5_1	141_3_1	1274_13_15	124_3_1	128_1_137	484_6_466	79_0_1	105_6_1	906_6_265	18_13_1	1840_1_113	34_1_180	536_6_27	296_1_67	137_1_58	687_3_2	538_1_125	375_6_1	1002_3_102
199_0_1	669_46_21	335_6_116	337_46_1	570_46_51	454_46_30	576_46_40	193_0_165	102_46_143	285_01_1	397_6_26	113_01_23	327_1_1	80_1_93	256_6_21	797_6_29	1839_6_84	978_5_63	182_46_19	203_3_1	653_13_1	650_1_69	7_1_1	504_1_179	549_01_108	348_46_1	4_1_1	892_3_1	145_46_1	469_46_87	324_1_1	719_5_1	141_3_1	1274_13_20	124_3_1	128_1_137	484_6_465	79_0_1	105_6_1	906_6_265	18_13_1	1840_1_97	34_1_172	536_6_31	296_1_56	137_1_54	687_3_2	538_1_129	375_6_1	1002_3_122
669_46_24	335_6_123	337_46_1	570_46_49	454_46_22	576_46_42	193_0_158	102_46_129	285_01_1	397_6_23	113_01_23	327_1_1	80_1_99	256_6_21	797_6_32	1839_6_86	978_5_74	182_46_14	203_3_1	653_13_1	650_1_81	7_1_1	504_1_199	549_01_108	348_46_1	4_1_1	892_3_1	145_46_1	469_46_89	324_1_1	719_5_1	141_3_1	1274_13_29	124_3_1	128_1_136	484_6_471	105_6_1	906_6_260	18_13_1	1840_1_80	34_1_186	536_6_34	296_1_84	137_1_45	538_1_143	375_6_1	1002_3_128	430_46_113	729_3_13
669_46_29	335_6_130	337_46_1	570_46_48	454_46_15	576_46_40	193_0_155	102_46_116	285_01_1	397_6_19	113_01_27	327_1_1	80_1_114	256_6_18	797_6_36	1839_6_83	978_5_79	182_46_13	203_3_1	653_13_1	650_1_92	7_1_1	504_1_193	549_01_99	348_46_1	4_1_1	892_3_1	145_46_1	469_46_87	324_1_1	719_5_1	141_3_1	1274_13_28	124_3_1	128_1_141	484_6_467	105_6_1	906_6_255	18_13_1	1840_1_81	34_1_194	536_6_35	296_1_93	137_1_41	538_1_143	375_6_1	1002_3_130	430_46_124	729_3_12
669_46_34	335_6_134	337_46_1	570_46_47	454_46_17	576_46_45	193_0_143	102_46_110	285_01_1	397_6_22	113_01_42	327_1_1	80_1_125	256_6_15	797_6_33	1839_6_73	978_5_74	182_46_12	203_3_1	653_13_1	650_1_98	7_1_1	504_1_174	549_01_109	348_46_1	4_1_1	892_3_1	145_46_1	469_46_98	324_1_1	719_5_1	141_3_1	1274_13_28	124_3_1	128_1_128	484_6_460	105_6_1	906_6_264	18_13_1	1840_1_86	34_1_176	536_6_41	296_1_108	137_1_38	538_1_137	375_6_1	1002_3_123	430_46_131	729_3_11
669_46_38	335_6_139	337_46_1	570_46_46	454_46_16	576_46_46	193_0_134	102_46_105	285_01_1	397_6_15	113_01_41	327_1_1	80_1_115	256_6_17	797_6_38	1839_6_74	978_5_70	182_46_10	203_3_1	653_13_1	650_1_106	7_1_1	504_1_155	549_01_142	348_46_1	4_1_1	892_3_1	145_46_1	469_46_104	324_1_1	719_5_1	141_3_1	1274_13_22	124_3_1	128_1_129	484_6_443	105_6_1	906_6_257	18_13_1	1840_1_91	34_1_176	536_6_45	296_1_109	137_1_50	729_3_9	375_6_1	1002_3_124	430_46_134	538_1_127
669_46_38	335_6_142	337_46_1	570_46_35	454_46_13	576_46_44	193_0_109	102_46_102	285_01_1	397_6_16	113_01_35	327_1_1	80_1_94	256_6_19	797_6_42	1839_6_69	978_5_70	182_46_10	203_3_1	653_13_1	650_1_114	7_1_1	504_1_153	549_01_198	348_46_1	4_1_1	892_3_1	145_46_1	469_46_106	324_1_1	719_5_1	141_3_1	1274_13_15	124_3_1	128_1_127	484_6_447	105_6_1	906_6_261	18_13_1	1840_1_97	34_1_186	536_6_46	296_1_114	137_1_56	729_3_8	375_6_1	1002_3_116	430_46_139	538_1_111
669_46_41	335_6_143	337_46_1	570_46_40	454_46_12	576_46_46	193_0_104	102_46_94	285_01_1	397_6_13	113_01_31	327_1_1	80_1_75	256_6_19	797_6_37	1839_6_62	978_5_74	182_46_13	203_3_1	653_13_1	650_1_130	7_1_1	504_1_183	549_01_224	348_46_1	4_1_1	892_3_1	145_46_1	469_46_116	324_1_1	719_5_1	141_3_1	1274_13_11	124_3_1	128_1_121	484_6_469	105_6_1	906_6_251	18_13_1	1840_1_100	34_1_175	536_6_52	296_1_104	137_1_57	729_3_8	375_6_1	1002_3_103	430_46_137	538_1_107
669_46_42	335_6_143	337_46_1	570_46_45	454_46_17	576_46_45	193_0_100	102_46_97	285_01_1	397_6_14	113_01_33	327_1_1	80_1_66	256_6_20	797_6_33	1839_6_62	978_5_76	182_46_11	203_3_1	653_13_1	650_1_124	7_1_1	504_1_194	549_01_226	348_46_1	4_1_1	892_3_1	145_46_1	469_46_117	324_1_1	719_5_1	141_3_1	1274_13_11	124_3_1	128_1_127	484_6_464	105_6_1	906_6_251	18_13_1	1840_1_89	34_1_169	536_6_57	296_1_84	137_1_51	729_3_8	375_6_1	1002_3_101	430_46_133	538_1_128
669_46_51	335_6_161	337_46_1	570_46_41	454_46_19	576_46_44	193_0_86	102_46_103	285_01_1	397_6_13	113_01_38	327_1_1	80_1_59	256_6_24	797_6_28	1839_6_59	978_5_81	182_46_8	203_3_1	653_13_1	650_1_108	7_1_1	504_1_211	549_01_216	348_46_1	4_1_1	892_3_1	145_46_1	469_46_109	324_1_1	719_5_1	141_3_1	1274_13_12	124_3_1	128_1_102	484_6_472	105_6_1	906_6_250	18_13_1	1840_1_85	34_1_176	536_6_65	296_1_77	137_1_44	729_3_8	375_6_1	1002_3_91	430_46_131	538_1_152
669_46_57	335_6_163	337_46_1	570_46_43	454_46_18	576_46_44	193_0_85	102_46_113	285_01_1	397_6_15	113_01_37	327_1_1	80_1_60	256_6_26	797_6_26	1839_6_57	978_5_88	182_46_8	203_3_1	653_13_1	650_1_84	7_1_1	504_1_214	549_01_181	348_46_1	4_1_1	892_3_1	145_46_1	469_46_123	324_1_1	719_5_1	141_3_1	1274_13_11	124_3_1	128_1_96	484_6_479	105_6_1	906_6_241	18_13_1	1840_1_97	34_1_175	536_6_65	296_1_75	137_1_53	729_3_5	375_6_1	1002_3_85	430_46_124	538_1_167
669_46_61	335_6_175	337_46_1	570_46_39	454_46_20	576_46_46	193_0_73	102_46_107	285_01_1	397_6_14	113_01_28	327_1_1	80_1_64	256_6_24	797_6_25	1839_6_51	978_5_86	182_46_9	203_3_1	653_13_1	650_1_73	7_1_1	504_1_220	549_01_143	348_46_1	4_1_1	892_3_1	145_46_1	469_46_123	324_1_1	719_5_1	141_3_1	1274_13_13	124_3_1	128_1_105	484_6_470	105_6_1	906_6_244	18_13_1	1840_1_96	34_1_198	536_6_66	296_1_73	137_1_49	729_3_4	375_6_1	1002_3_73	430_46_119	538_1_160
669_46_65	335_6_174	337_46_1	570_46_39	454_46_17	576_46_48	193_0_69	102_46_111	285_01_1	397_6_12	113_01_24	327_1_1	80_1_59	256_6_26	797_6_24	1839_6_49	978_5_88	182_46_5	203_3_1	653_13_1	650_1_65	7_1_1	504_1_220	549_01_145	348_46_1	4_1_1	892_3_1	145_46_1	469_46_121	324_1_1	719_5_1	141_3_1	1274_13_10	124_3_1	128_1_117	484_6_465	105_6_1	906_6_234	18_13_1	1840_1_107	34_1_218	536_6_69	296_1_64	137_1_48	729_3_4	375_6_1	1002_3_66	430_46_118	538_1_142
669_46_60	335_6_182	337_46_1	570_46_37	454_46_16	576_46_45	193_0_72	102_46_105	285_01_1	397_6_11	113_01_20	327_1_1	80_1_62	256_6_26	797_6_28	1839_6_52	978_5_79	182_46_4	203_3_1	653_13_1	650_1_68	7_1_1	504_1_219	549_01_144	348_46_1	4_1_1	892_3_1	145_46_1	469_46_130	324_1_1	719_5_1	141_3_1	1274_13_10	124_3_1	128_1_133	484_6_474	105_6_1	906_6_228	18_13_1	1840_1_98	34_1_221	536_6_72	296_1_58	137_1_43	729_3_4	375_6_1	1002_3_77	430_46_114	538_1_125
669_46_57	335_6_180	337_46_1	570_46_44	454_46_18	576_46_40	193_0_68	102_46_105	285_01_1	397_6_10	113_01_22	327_1_1	80_1_55	256_6_27	797_6_31	1839_6_53	978_5_72	182_46_4	203_3_1	653_13_1	650_1_55	7_1_1	504_1_227	549_01_162	348_46_1	4_1_1	892_3_1	145_46_1	469_46_142	324_1_1	719_5_1	141_3_1	1274_13_13	124_3_1	128_1_126	484_6_479	105_6_1	906_6_214	18_13_1	1840_1_96	34_1_234	536_6_68	296_1_57	137_1_30	729_3_1	375_6_1	1002_3_82	430_46_108	538_1_110
669_46_41	335_6_180	337_46_1	570_46_40	454_46_22	576_46_29	193_0_60	102_46_102	285_01_1	397_6_9	113_01_24	327_1_1	80_1_53	256_6_22	797_6_31	1839_6_53	978_5_66	182_46_5	203_3_1	653_13_1	650_1_55	7_1_1	504_1_226	549_01_163	348_46_1	4_1_1	892_3_1	145_46_1	469_46_146	324_1_1	719_5_1	141_3_1	1274_13_9	124_3_1	128_1_120	484_6_496	105_6_1	906_6_233	18_13_1	1840_1_74	34_1_245	536_6_68	296_1_62	137_1_27	729_3_1	375_6_1	1002_3_91	430_46_112	538_1_123
669_46_43	335_6_181	337_46_1	570_46_40	454_46_20	576_46_25	193_0_55	102_46_109	285_01_1	397_6_7	113_01_23	327_1_1	80_1_47	256_6_20	797_6_35	1839_6_56	978_5_68	182_46_5	203_3_1	653_13_1	650_1_64	7_1_1	504_1_205	549_01_142	348_46_1	4_1_1	892_3_1	145_46_1	469_46_145	324_1_1	719_5_1	141_3_1	1274_13_6	124_3_1	128_1_115	484_6_496	105_6_1	906_6_231	18_13_1	1840_1_56	34_1_234	536_6_66	296_1_80	137_1_31	729_3_1	375_6_1	1002_3_103	430_46_111	538_1_148
669_46_46	335_6_178	337_46_1	570_46_38	454_46_18	576_46_20	193_0_56	102_46_101	285_01_1	397_6_6	113_01_30	327_1_1	80_1_52	256_6_23	797_6_37	1839_6_52	978_5_72	182_46_1	653_13_1	650_1_71	7_1_1	504_1_184	549_01_140	348_46_1	4_1_1	892_3_1	145_46_1	469_46_153	324_1_1	719_5_1	1274_13_13	124_3_1	128_1_130	484_6_491	105_6_1	906_6_247	18_13_1	1840_1_57	34_1_196	536_6_60	296_1_83	137_1_27	375_6_1	1002_3_117	430_46_124	538_1_192
669_46_52	335_6_172	337_46_1	570_46_34	454_46_21	576_46_18	193_0_60	102_46_94	285_01_1	397_6_11	113_01_30	327_1_1	80_1_66	256_6_26	797_6_36	1839_6_52	978_5_73	182_46_1	653_13_1	650_1_72	7_1_1	504_1_184	549_01_139	348_46_1	4_1_1	892_3_1	145_46_1	469_46_157	324_1_1	719_5_1	1274_13_18	124_3_1	128_1_147	484_6_477	105_6_1	906_6_250	18_13_1	1840_1_68	34_1_195	536_6_50	296_1_84	137_1_26	375_6_1	1002_3_127	430_46_117	538_1_199
669_46_59	335_6_168	337_46_1	570_46_38	454_46_26	576_46_18	193_0_55	102_46_96	285_01_1	397_6_13	113_01_26	327_1_1	80_1_73	256_6_28	797_6_41	1839_6_51	978_5_72	653_13_1	650_1_63	7_1_1	504_1_182	549_01_150	348_46_1	4_1_1	892_3_1	145_46_1	469_46_150	324_1_1	719_5_1	1274_13_18	124_3_1	128_1_154	484_6_472	105_6_1	906_6_249	18_13_1	1840_1_73	34_1_196	536_6_45	296_1_74	137_1_29	375_6_1	1002_3_135	430_46_122	538_1_182
669_46_60	335_6_172	337_46_1	570_46_41	454_46_26	576_46_19	193_0_55	102_46_104	285_01_1	397_6_11	113_01_29	327_1_1	80_1_69	256_6_26	797_6_41	1839_6_50	978_5_68	653_13_1	650_1_53	7_1_1	504_1_194	549_01_217	348_46_1	4_1_1	892_3_1	145_46_1	469_46_150	324_1_1	719_5_1	1274_13_16	124_3_1	128_1_168	484_6_463	105_6_1	906_6_252	18_13_1	1840_1_64	34_1_203	536_6_42	296_1_70	137_1_41	375_6_1	1002_3_140	430_46_140	538_1_158
669_46_61	335_6_168	337_46_1	570_46_42	454_46_24	576_46_19	193_0_58	102_46_111	285_01_1	397_6_8	113_01_21	327_1_1	80_1_64	256_6_23	797_6_41	1839_6_49	978_5_69	653_13_1	650_1_49	7_1_1	504_1_195	549_01_277	348_46_1	4_1_1	892_3_1	145_46_1	469_46_144	324_1_1	719_5_1	1274_13_14	124_3_1	128_1_181	484_6_474	105_6_1	906_6_255	18_13_1	1840_1_68	34_1_232	536_6_38	296_1_68	137_1_52	375_6_1	1002_3_138	430_46_135	538_1_151
669_46_72	335_6_163	337_46_1	570_46_42	454_46_26	576_46_17	193_0_49	102_46_104	285_01_1	397_6_6	113_01_23	327_1_1	80_1_72	256_6_21	797_6_40	1839_6_52	978_5_70	653_13_1	650_1_57	7_1_1	504_1_160	549_01_280	348_46_1	4_1_1	892_3_1	145_46_1	469_46_143	324_1_1	719_5_1	1274_13_17	124_3_1	128_1_162	484_6_492	105_6_1	906_6_249	18_13_1	1840_1_58	34_1_259	536_6_38	296_1_63	137_1_53	375_6_1	1002_3_128	430_46_138	538_1_141
669_46_67	335_6_161	337_46_1	570_46_39	454_46_22	576_46_17	193_0_47	102_46_97	285_01_1	397_6_6	113_01_46	327_1_1	80_1_77	256_6_15	797_6_38	1839_6_51	978_5_74	653_13_1	650_1_52	7_1_1	504_1_159	549_01_248	348_46_1	4_1_1	892_3_1	145_46_1	469_46_148	324_1_1	719_5_1	1274_13_22	124_3_1	128_1_145	484_6_500	105_6_1	906_6_252	18_13_1	1840_1_51	34_1_275	536_6_43	296_1_64	137_1_55	375_6_1	1002_3_115	430_46_136	538_1_107
669_46_64	335_6_162	337_46_1	570_46_36	454_46_16	576_46_20	193_0_45	102_46_92	285_01_1	397_6_4	113_01_64	327_1_1	80_1_90	256_6_16	797_6_43	1839_6_49	978_5_74	653_13_1	650_1_47	7_1_1	504_1_173	549_01_220	348_46_1	4_1_1	892_3_1	145_46_1	469_46_161	324_1_1	719_5_1	1274_13_29	124_3_1	128_1_121	484_6_510	105_6_1	906_6_266	18_13_1	1840_1_46	34_1_281	536_6_45	296_1_62	137_1_52	375_6_1	1002_3_101	430_46_121	538_1_106
669_46_56	335_6_158	337_46_1	570_46_33	454_46_11	576_46_22	193_0_40	102_46_95	285_01_1	397_6_3	113_01_67	327_1_1	80_1_98	256_6_19	797_6_34	1839_6_42	978_5_77	653_13_1	650_1_47	7_1_1	504_1_168	549_01_181	348_46_1	4_1_1	892_3_1	145_46_1	469_46_159	324_1_1	719_5_1	1274_13_30	124_3_1	128_1_107	484_6_499	105_6_1	906_6_266	18_13_1	1840_1_34	34_1_263	536_6_51	296_1_68	137_1_41	375_6_1	1002_3_82	430_46_126	538_1_102
669_46_57	335_6_160	337_46_1	570_46_30	454_46_9	576_46_19	193_0_46	102_46_97	285_01_1	397_6_2	113_01_53	327_1_1	80_1_110	256_6_20	797_6_30	1839_6_37	978_5_76	653_13_1	650_1_46	7_1_1	504_1_162	549_01_166	348_46_1	4_1_1	892_3_1	145_46_1	469_46_164	324_1_1	719_5_1	1274_13_25	124_3_1	128_1_107	484_6_510	105_6_1	906_6_276	18_13_1	1840_1_26	34_1_217	536_6_53	296_1_77	137_1_38	375_6_1	1002_3_65	430_46_124	538_1_126
669_46_57	335_6_154	570_46_30	454_46_9	576_46_20	193_0_39	102_46_99	285_01_1	137_1_43	113_01_55	327_1_1	80_1_104	256_6_21	797_6_33	1839_6_32	978_5_73	653_13_1	650_1_47	7_1_1	504_1_180	549_01_159	348_46_1	4_1_1	892_3_1	145_46_1	469_46_158	324_1_1	719_5_1	1274_13_17	124_3_1	128_1_102	484_6_507	105_6_1	906_6_293	18_13_1	1840_1_23	34_1_194	536_6_50	296_1_80	375_6_1	1002_3_60	430_46_119	538_1_165
669_46_62	335_6_159	570_46_31	454_46_4	576_46_22	193_0_29	102_46_95	285_01_1	137_1_47	113_01_37	327_1_1	80_1_88	256_6_23	797_6_31	1839_6_32	978_5_76	653_13_1	650_1_52	7_1_1	504_1_189	549_01_171	348_46_1	4_1_1	892_3_1	145_46_1	469_46_179	324_1_1	719_5_1	1274_13_14	124_3_1	128_1_101	484_6_513	105_6_1	906_6_286	18_13_1	1840_1_25	34_1_178	536_6_49	296_1_82	375_6_1	1002_3_60	430_46_108	538_1_182
669_46_67	335_6_159	570_46_36	454_46_4	576_46_21	193_0_22	102_46_92	285_01_1	137_1_45	113_01_41	327_1_1	80_1_78	256_6_22	797_6_25	1839_6_28	978_5_80	653_13_1	650_1_61	7_1_1	504_1_184	549_01_174	348_46_1	4_1_1	892_3_1	145_46_1	469_46_173	324_1_1	719_5_1	1274_13_9	124_3_1	128_1_94	484_6_496	105_6_1	906_6_301	18_13_1	1840_1_26	34_1_197	536_6_43	296_1_78	375_6_1	1002_3_61	430_46_91	538_1_187
669_46_63	335_6_165	570_46_38	454_46_4	576_46_18	193_0_15	102_46_93	285_01_1	137_1_47	113_01_34	327_1_1	80_1_63	256_6_22	797_6_22	1839_6_28	978_5_78	653_13_1	650_1_65	7_1_1	504_1_188	549_01_172	348_46_1	4_1_1	892_3_1	145_46_1	469_46_179	324_1_1	719_5_1	1274_13_9	124_3_1	128_1_100	484_6_492	105_6_1	906_6_307	18_13_1	1840_1_25	34_1_246	536_6_37	296_1_75	375_6_1	1002_3_61	430_46_86	538_1_195
669_46_58	335_6_159	570_46_40	454_46_6	576_46_18	193_0_14	102_46_93	285_01_1	137_1_43	113_01_30	327_1_1	80_1_59	256_6_27	797_6_20	1839_6_28	978_5_76	653_13_1	650_1_65	7_1_1	504_1_180	549_01_171	348_46_1	4_1_1	892_3_1	145_46_1	469_46_169	324_1_1	719_5_1	1274_13_7	124_3_1	128_1_110	484_6_493	105_6_1	906_6_315	18_13_1	1840_1_25	34_1_303	536_6_33	296_1_85	375_6_1	1002_3_68	430_46_74	538_1_187
669_46_62	335_6_156	570_46_51	454_46_5	576_46_19	193_0_12	102_46_94	285_01_1	137_1_35	113_01_21	327_1_1	80_1_70	256_6_26	797_6_20	1839_6_25	978_5_83	653_13_1	650_1_67	7_1_1	504_1_202	549_01_177	348_46_1	4_1_1	892_3_1	145_46_1	469_46_166	324_1_1	719_5_1	1274_13_6	124_3_1	128_1_108	484_6_493	105_6_1	906_6_328	18_13_1	1840_1_25	34_1_334	536_6_30	296_1_95	375_6_1	1002_3_69	430_46_67	538_1_187
669_46_52	335_6_157	570_46_56	454_46_5	576_46_17	193_0_7	102_46_97	285_01_1	137_1_36	113_01_18	327_1_1	80_1_112	256_6_25	797_6_14	1839_6_23	978_5_83	653_13_1	650_1_72	7_1_1	504_1_227	549_01_200	348_46_1	4_1_1	892_3_1	145_46_1	469_46_176	324_1_1	719_5_1	1274_13_6	124_3_1	128_1_100	484_6_515	105_6_1	906_6_331	18_13_1	1840_1_22	34_1_346	536_6_30	296_1_92	375_6_1	1002_3_73	430_46_71	538_1_157
669_46_52	335_6_154	570_46_58	454_46_4	576_46_18	193_0_7	102_46_100	285_01_1	137_1_36	113_01_27	327_1_1	80_1_153	256_6_25	797_6_14	1839_6_18	978_5_83	653_13_1	650_1_66	7_1_1	504_1_239	549_01_222	348_46_1	4_1_1	892_3_1	145_46_1	469_46_170	324_1_1	719_5_1	1274_13_7	124_3_1	128_1_105	484_6_515	105_6_1	906_6_321	18_13_1	1840_1_14	34_1_293	536_6_31	296_1_91	375_6_1	1002_3_72	430_46_76	538_1_149
669_46_49	335_6_151	570_46_58	454_46_3	576_46_21	193_0_6	102_46_105	285_01_1	137_1_34	113_01_41	327_1_1	80_1_169	256_6_25	797_6_15	1839_6_14	978_5_88	653_13_1	650_1_89	7_1_1	504_1_247	549_01_245	348_46_1	4_1_1	892_3_1	145_46_1	469_46_173	324_1_1	719_5_1	1274_13_8	124_3_1	128_1_90	484_6_507	105_6_1	906_6_331	18_13_1	1840_1_8	34_1_264	536_6_36	296_1_79	375_6_1	1002_3_66	430_46_74	538_1_154
669_46_51	335_6_159	570_46_62	454_46_3	576_46_22	193_0_6	102_46_112	285_01_1	137_1_27	113_01_48	327_1_1	80_1_160	256_6_24	797_6_13	1839_6_11	978_5_89	653_13_1	650_1_83	7_1_1	504_1_230	549_01_243	348_46_1	4_1_1	892_3_1	145_46_1	469_46_180	324_1_1	719_5_1	1274_13_5	124_3_1	128_1_79	484_6_501	105_6_1	906_6_325	18_13_1	1840_1_4	34_1_219	536_6_40	296_1_60	375_6_1	1002_3_67	430_46_79	538_1_174
669_46_49	335_6_154	570_46_61	454_46_3	576_46_24	193_0_5	102_46_104	285_01_1	137_1_21	113_01_47	327_1_1	80_1_139	256_6_24	797_6_12	1839_6_12	978_5_89	653_13_1	650_1_84	7_1_1	504_1_212	549_01_227	348_46_1	4_1_1	892_3_1	145_46_1	469_46_186	324_1_1	719_5_1	1274_13_4	124_3_1	128_1_78	484_6_514	105_6_1	906_6_344	18_13_1	1840_1_1	34_1_228	536_6_37	296_1_52	375_6_1	1002_3_58	430_46_82	538_1_188
669_46_48	335_6_149	570_46_59	454_46_1	576_46_27	193_0_4	102_46_104	285_01_1	137_1_26	113_01_31	327_1_1	80_1_109	256_6_22	797_6_14	1839_6_12	978_5_91	653_13_1	650_1_73	504_1_212	549_01_208	348_46_1	4_1_1	892_3_1	145_46_1	469_46_180	7_1_1	719_5_1	1274_13_3	124_3_1	128_1_73	484_6_515	105_6_1	906_6_350	18_13_1	34_1_246	536_6_38	296_1_47	375_6_1	1002_3_52	430_46_77	538_1_175
669_46_44	335_6_148	570_46_55	454_46_1	576_46_22	193_0_3	102_46_106	285_01_1	137_1_26	113_01_27	327_1_1	80_1_86	256_6_29	797_6_16	1839_6_11	978_5_91	653_13_1	650_1_61	504_1_231	549_01_204	348_46_1	4_1_1	892_3_1	145_46_1	469_46_185	7_1_1	719_5_1	1274_13_3	124_3_1	128_1_82	484_6_508	105_6_1	906_6_333	18_13_1	34_1_288	536_6_39	296_1_57	375_6_1	1002_3_52	430_46_76	538_1_171
669_46_43	335_6_135	570_46_62	576_46_22	193_0_4	102_46_101	285_01_1	137_1_22	113_01_20	327_1_1	80_1_86	256_6_29	797_6_13	1839_6_14	978_5_92	653_13_1	650_1_56	504_1_266	549_01_190	348_46_1	4_1_1	892_3_1	469_46_195	7_1_1	719_5_1	1274_13_3	124_3_1	128_1_86	484_6_514	105_6_1	906_6_336	18_13_1	34_1_295	536_6_42	296_1_71	375_6_1	1002_3_48	430_46_74	538_1_157
669_46_46	335_6_141	570_46_56	576_46_23	193_0_4	102_46_95	285_01_1	137_1_12	113_01_15	327_1_1	80_1_99	256_6_29	797_6_13	1839_6_14	978_5_90	653_13_1	650_1_54	504_1_299	549_01_175	348_46_1	4_1_1	892_3_1	469_46_200	7_1_1	719_5_1	1274_13_3	124_3_1	128_1_107	484_6_511	105_6_1	906_6_323	18_13_1	34_1_289	536_6_39	296_1_88	375_6_1	1002_3_43	430_46_77	538_1_168
669_46_43	335_6_151	570_46_50	576_46_21	193_0_4	102_46_93	285_01_1	137_1_15	113_01_15	327_1_1	80_1_129	256_6_34	797_6_10	1839_6_14	978_5_89	653_13_1	650_1_54	504_1_316	549_01_177	348_46_1	4_1_1	892_3_1	469_46_199	7_1_1	719_5_1	1274_13_4	124_3_1	128_1_105	484_6_519	105_6_1	906_6_335	18_13_1	34_1_271	536_6_34	296_1_102	375_6_1	1002_3_36	430_46_70	538_1_167
669_46_43	335_6_152	570_46_50	576_46_20	193_0_4	102_46_88	285_01_1	137_1_12	113_01_19	327_1_1	80_1_148	256_6_33	797_6_10	1839_6_16	978_5_105	653_13_1	650_1_42	504_1_305	549_01_183	348_46_1	4_1_1	892_3_1	469_46_192	7_1_1	719_5_1	1274_13_5	124_3_1	128_1_118	484_6_530	105_6_1	906_6_337	18_13_1	34_1_243	536_6_37	296_1_109	375_6_1	1002_3_32	430_46_69	538_1_180
669_46_41	335_6_157	570_46_54	576_46_20	193_0_4	102_46_85	285_01_1	137_1_10	113_01_26	327_1_1	80_1_148	256_6_34	797_6_10	1839_6_20	978_5_117	653_13_1	650_1_35	504_1_279	549_01_193	348_46_1	4_1_1	892_3_1	469_46_185	7_1_1	719_5_1	1274_13_6	124_3_1	128_1_125	484_6_519	105_6_1	906_6_350	18_13_1	34_1_214	536_6_31	296_1_112	375_6_1	1002_3_29	430_46_62	538_1_161
669_46_33	335_6_163	570_46_56	576_46_21	102_46_86	285_01_1	137_1_7	113_01_32	327_1_1	80_1_137	256_6_35	797_6_11	1839_6_22	978_5_118	653_13_1	650_1_35	504_1_280	549_01_192	348_46_1	4_1_1	892_3_1	469_46_195	7_1_1	719_5_1	1274_13_5	124_3_1	128_1_119	484_6_549	105_6_1	906_6_334	18_13_1	34_1_220	536_6_30	296_1_113	375_6_1	1002_3_31	430_46_61	538_1_155
669_46_36	335_6_165	570_46_57	576_46_20	102_46_88	285_01_1	137_1_12	113_01_24	327_1_1	80_1_121	256_6_38	797_6_10	1839_6_22	978_5_117	653_13_1	650_1_43	504_1_260	549_01_182	348_46_1	4_1_1	892_3_1	469_46_199	7_1_1	719_5_1	1274_13_4	124_3_1	128_1_101	484_6_560	105_6_1	906_6_321	18_13_1	34_1_262	536_6_34	296_1_96	375_6_1	1002_3_26	430_46_63	538_1_149
669_46_39	335_6_157	570_46_54	576_46_21	102_46_93	285_01_1	137_1_19	113_01_23	327_1_1	80_1_100	256_6_42	797_6_11	1839_6_19	978_5_125	653_13_1	650_1_46	504_1_275	549_01_172	348_46_1	4_1_1	892_3_1	469_46_196	7_1_1	719_5_1	1274_13_8	124_3_1	128_1_93	484_6_561	105_6_1	906_6_318	18_13_1	34_1_291	536_6_28	296_1_100	375_6_1	1002_3_23	430_46_66	538_1_137
669_46_37	335_6_162	570_46_53	576_46_23	102_46_92	285_01_1	137_1_27	113_01_27	327_1_1	80_1_94	256_6_41	797_6_9	1839_6_21	978_5_121	653_13_1	650_1_39	504_1_259	549_01_186	348_46_1	4_1_1	892_3_1	469_46_189	7_1_1	719_5_1	1274_13_6	124_3_1	128_1_78	484_6_568	105_6_1	906_6_317	18_13_1	34_1_296	536_6_23	296_1_93	375_6_1	1002_3_24	430_46_66	538_1_166
669_46_38	335_6_162	570_46_43	576_46_23	102_46_95	285_01_1	137_1_29	113_01_29	327_1_1	80_1_86	256_6_41	797_6_6	1839_6_21	978_5_117	653_13_1	650_1_39	504_1_269	549_01_203	348_46_1	4_1_1	892_3_1	469_46_210	7_1_1	719_5_1	1274_13_6	124_3_1	128_1_71	484_6_553	105_6_1	906_6_316	18_13_1	34_1_280	536_6_25	296_1_109	375_6_1	1002_3_16	430_46_67	538_1_185
669_46_39	335_6_166	570_46_39	576_46_28	102_46_100	285_01_1	137_1_22	113_01_35	327_1_1	80_1_90	256_6_33	797_6_5	1839_6_24	978_5_123	653_13_1	650_1_42	504_1_281	549_01_196	348_46_1	4_1_1	892_3_1	469_46_210	7_1_1	719_5_1	1274_13_4	124_3_1	128_1_69	484_6_559	105_6_1	906_6_322	18_13_1	34_1_285	536_6_24	296_1_110	375_6_1	1002_3_14	430_46_70	538_1_197
669_46_36	335_6_167	570_46_34	576_46_31	102_46_100	285_01_1	137_1_14	113_01_34	327_1_1	80_1_86	256_6_34	797_6_6	1839_6_25	978_5_128	653_13_1	650_1_44	504_1_278	549_01_170	348_46_1	4_1_1	892_3_1	469_46_208	7_1_1	719_5_1	1274_13_4	124_3_1	128_1_73	484_6_553	105_6_1	906_6_319	18_13_1	34_1_256	536_6_26	296_1_113	375_6_1	1002_3_13	430_46_73	538_1_209
669_46_29	335_6_165	570_46_31	576_46_33	102_46_93	285_01_1	137_1_12	113_01_30	327_1_1	80_1_94	256_6_30	797_6_3	1839_6_26	978_5_143	653_13_1	650_1_39	504_1_256	549_01_143	348_46_1	4_1_1	892_3_1	469_46_217	7_1_1	719_5_1	1274_13_2	124_3_1	128_1_69	484_6_546	105_6_1	906_6_317	18_13_1	34_1_245	536_6_21	296_1_123	375_6_1	1002_3_13	430_46_72	538_1_215
669_46_27	335_6_157	570_46_29	576_46_32	102_46_86	285_01_1	137_1_18	113_01_30	80_1_117	256_6_29	797_6_4	1839_6_29	978_5_150	4_1_1	650_1_34	504_1_246	549_01_123	348_46_1	327_1_1	892_3_1	469_46_209	7_1_1	719_5_1	124_3_1	128_1_70	484_6_541	105_6_1	906_6_304	18_13_1	34_1_211	536_6_18	296_1_129	375_6_1	1002_3_17	430_46_69	538_1_213
669_46_32	335_6_151	570_46_31	576_46_27	102_46_91	285_01_1	137_1_24	113_01_35	80_1_133	256_6_25	797_6_4	1839_6_29	978_5_161	4_1_1	650_1_40	504_1_233	549_01_121	348_46_1	327_1_1	892_3_1	469_46_190	7_1_1	719_5_1	124_3_1	128_1_79	484_6_536	105_6_1	906_6_314	18_13_1	34_1_235	536_6_17	296_1_129	375_6_1	1002_3_24	430_46_62	538_1_206
669_46_35	335_6_147	570_46_30	576_46_31	102_46_93	285_01_1	137_1_23	113_01_39	80_1_137	256_6_24	797_6_3	1839_6_27	978_5_163	4_1_1	650_1_42	504_1_223	549_01_133	348_46_1	327_1_1	892_3_1	469_46_192	7_1_1	719_5_1	124_3_1	128_1_88	484_6_525	105_6_1	906_6_307	18_13_1	34_1_273	536_6_17	296_1_110	375_6_1	1002_3_24	430_46_61	538_1_185
669_46_34	335_6_140	570_46_28	576_46_29	102_46_87	285_01_1	137_1_22	113_01_41	80_1_127	256_6_22	797_6_3	1839_6_27	978_5_168	4_1_1	650_1_40	504_1_251	549_01_176	348_46_1	327_1_1	892_3_1	469_46_184	7_1_1	719_5_1	124_3_1	128_1_97	484_6_532	105_6_1	906_6_307	18_13_1	34_1_290	536_6_16	296_1_102	375_6_1	1002_3_24	430_46_55	538_1_155
669_46_34	335_6_132	570_46_34	576_46_29	102_46_91	285_01_1	137_1_18	113_01_43	80_1_115	256_6_20	797_6_3	1839_6_28	978_5_169	4_1_1	650_1_39	504_1_256	549_01_222	348_46_1	327_1_1	892_3_1	469_46_167	7_1_1	719_5_1	124_3_1	128_1_108	484_6_528	105_6_1	906_6_317	18_13_1	34_1_280	536_6_15	296_1_101	375_6_1	1002_3_22	430_46_56	538_1_123
669_46_36	335_6_132	570_46_32	576_46_29	102_46_92	285_01_1	137_1_20	113_01_42	80_1_100	256_6_20	1839_6_25	978_5_177	4_1_1	650_1_37	504_1_278	549_01_233	348_46_1	327_1_1	892_3_1	469_46_165	7_1_1	719_5_1	124_3_1	128_1_87	484_6_533	105_6_1	906_6_327	18_13_1	34_1_267	536_6_13	296_1_120	375_6_1	1002_3_20	430_46_57	538_1_135
669_46_39	335_6_127	570_46_35	576_46_29	102_46_85	285_01_1	137_1_20	113_01_45	80_1_71	256_6_20	1839_6_19	978_5_184	4_1_1	650_1_34	504_1_287	549_01_242	348_46_1	327_1_1	892_3_1	469_46_169	7_1_1	719_5_1	124_3_1	128_1_78	484_6_533	105_6_1	906_6_334	18_13_1	34_1_244	536_6_10	296_1_154	375_6_1	1002_3_19	430_46_67	538_1_144
669_46_42	335_6_124	570_46_37	576_46_25	102_46_82	285_01_1	137_1_14	113_01_43	80_1_60	256_6_19	1839_6_17	978_5_185	4_1_1	650_1_31	504_1_303	549_01_243	348_46_1	327_1_1	892_3_1	469_46_163	7_1_1	719_5_1	124_3_1	128_1_84	484_6_511	105_6_1	906_6_323	18_13_1	34_1_217	536_6_7	296_1_180	375_6_1	1002_3_17	430_46_70	538_1_133
669_46_38	335_6_121	570_46_41	576_46_20	102_46_73	285_01_1	137_1_13	113_01_33	80_1_64	256_6_17	1839_6_16	978_5_187	4_1_1	650_1_27	504_1_297	549_01_234	348_46_1	327_1_1	892_3_1	469_46_166	7_1_1	719_5_1	124_3_1	128_1_96	484_6_506	105_6_1	906_6_333	18_13_1	34_1_255	536_6_6	296_1_184	375_6_1	1002_3_16	430_46_77	538_1_145
669_46_38	335_6_121	570_46_46	576_46_18	102_46_67	285_01_1	137_1_13	113_01_33	80_1_85	256_6_16	1839_6_10	978_5_183	4_1_1	650_1_26	504_1_287	549_01_236	348_46_1	327_1_1	892_3_1	469_46_164	7_1_1	719_5_1	124_3_1	128_1_100	484_6_497	105_6_1	906_6_336	18_13_1	34_1_272	536_6_4	296_1_164	375_6_1	1002_3_21	430_46_84	538_1_140
669_46_37	335_6_121	570_46_49	576_46_20	102_46_53	285_01_1	137_1_9	113_01_26	80_1_93	256_6_16	1839_6_9	978_5_180	4_1_1	650_1_42	504_1_258	549_01_251	348_46_1	327_1_1	892_3_1	469_46_171	7_1_1	719_5_1	124_3_1	128_1_103	484_6_486	105_6_1	906_6_343	18_13_1	34_1_271	536_6_1	296_1_125	375_6_1	1002_3_20	430_46_92	538_1_156
669_46_34	335_6_118	570_46_49	576_46_18	102_46_54	285_01_1	137_1_10	113_01_29	80_1_101	256_6_22	1839_6_9	978_5_160	4_1_1	650_1_46	504_1_226	549_01_246	348_46_1	327_1_1	892_3_1	469_46_174	7_1_1	719_5_1	124_3_1	128_1_113	484_6_481	105_6_1	906_6_351	18_13_1	34_1_283	536_6_1	296_1_111	375_6_1	1002_3_18	430_46_98	538_1_164
669_46_40	335_6_124	570_46_50	576_46_19	102_46_49	285_01_1	137_1_15	113_01_34	80_1_109	256_6_23	1839_6_9	978_5_166	4_1_1	650_1_53	504_1_205	549_01_237	348_46_1	327_1_1	892_3_1	469_46_164	7_1_1	719_5_1	124_3_1	128_1_108	484_6_473	105_6_1	906_6_351	18_13_1	34_1_265	536_6_1	296_1_95	375_6_1	1002_3_18	430_46_99	538_1_165
669_46_42	335_6_118	570_46_55	576_46_22	102_46_49	285_01_1	137_1_30	113_01_38	80_1_102	256_6_24	1839_6_9	978_5_163	4_1_1	650_1_49	504_1_219	549_01_250	348_46_1	327_1_1	892_3_1	469_46_169	7_1_1	719_5_1	124_3_1	128_1_95	484_6_467	105_6_1	906_6_363	18_13_1	34_1_262	536_6_1	296_1_103	375_6_1	1002_3_18	430_46_103	538_1_165
669_46_46	335_6_113	570_46_56	576_46_25	102_46_51	285_01_1	137_1_40	113_01_45	80_1_104	256_6_21	1839_6_13	978_5_162	4_1_1	650_1_35	504_1_237	549_01_230	348_46_1	327_1_1	892_3_1	469_46_164	7_1_1	719_5_1	124_3_1	128_1_88	484_6_478	906_6_374	18_13_1	34_1_238	296_1_103	375_6_1	1002_3_17	430_46_105	538_1_174
669_46_49	335_6_114	570_46_53	576_46_23	102_46_61	285_01_1	137_1_39	113_01_41	80_1_116	256_6_14	1839_6_15	978_5_172	4_1_1	650_1_25	504_1_258	549_01_224	348_46_1	327_1_1	892_3_1	469_46_157	7_1_1	719_5_1	124_3_1	128_1_81	484_6_495	906_6_375	18_13_1	34_1_248	296_1_109	375_6_1	1002_3_13	430_46_108	538_1_177
669_46_51	335_6_109	570_46_50	576_46_31	102_46_67	285_01_1	137_1_35	113_01_43	80_1_117	256_6_12	1839_6_14	978_5_173	4_1_1	650_1_24	504_1_266	549_01_213	348_46_1	327_1_1	892_3_1	469_46_168	7_1_1	719_5_1	124_3_1	128_1_100	484_6_485	906_6_380	18_13_1	34_1_250	296_1_115	375_6_1	1002_3_10	430_46_106	538_1_181
669_46_58	335_6_98	570_46_51	576_46_36	102_46_71	285_01_1	137_1_35	113_01_29	80_1_111	256_6_9	1839_6_13	978_5_173	4_1_1	650_1_25	504_1_241	549_01_206	348_46_1	327_1_1	892_3_1	469_46_168	7_1_1	719_5_1	124_3_1	128_1_132	484_6_504	906_6_380	18_13_1	34_1_256	296_1_98	375_6_1	1002_3_6	430_46_95	538_1_175
669_46_61	335_6_99	570_46_53	576_46_40	102_46_62	285_01_1	137_1_26	113_01_31	80_1_96	256_6_10	1839_6_13	978_5_180	4_1_1	650_1_35	504_1_231	549_01_195	348_46_1	327_1_1	892_3_1	469_46_165	7_1_1	719_5_1	124_3_1	128_1_175	484_6_517	906_6_377	18_13_1	34_1_273	296_1_74	375_6_1	1002_3_4	430_46_98	538_1_161
669_46_59	335_6_105	570_46_51	576_46_44	102_46_54	285_01_1	137_1_25	113_01_30	80_1_90	256_6_10	1839_6_12	978_5_185	4_1_1	650_1_44	504_1_192	549_01_208	348_46_1	327_1_1	892_3_1	469_46_172	7_1_1	719_5_1	124_3_1	128_1_203	484_6_528	906_6_363	18_13_1	34_1_282	296_1_64	375_6_1	1002_3_3	430_46_102	538_1_155
669_46_53	335_6_101	570_46_53	576_46_47	102_46_50	285_01_1	137_1_29	113_01_45	80_1_98	256_6_11	1839_6_14	978_5_189	4_1_1	650_1_62	504_1_182	549_01_209	348_46_1	327_1_1	892_3_1	469_46_182	7_1_1	719_5_1	124_3_1	128_1_205	484_6_536	906_6_371	18_13_1	34_1_281	296_1_47	375_6_1	1002_3_3	430_46_95	538_1_147
669_46_46	335_6_102	570_46_52	576_46_45	102_46_49	285_01_1	137_1_35	113_01_55	80_1_93	256_6_11	1839_6_15	978_5_183	4_1_1	650_1_62	504_1_168	549_01_217	348_46_1	327_1_1	892_3_1	469_46_186	7_1_1	719_5_1	124_3_1	128_1_198	484_6_536	906_6_375	18_13_1	34_1_277	296_1_58	375_6_1	1002_3_3	430_46_87	538_1_162
669_46_42	335_6_100	570_46_50	576_46_43	102_46_47	285_01_1	137_1_36	113_01_62	80_1_85	256_6_12	1839_6_17	978_5_171	4_1_1	650_1_57	504_1_163	549_01_230	348_46_1	327_1_1	892_3_1	469_46_194	7_1_1	719_5_1	124_3_1	128_1_172	484_6_527	906_6_373	18_13_1	34_1_297	296_1_67	375_6_1	1002_3_3	430_46_78	538_1_151
669_46_44	335_6_92	570_46_44	576_46_47	102_46_46	285_01_1	137_1_34	113_01_60	80_1_75	256_6_13	1839_6_21	978_5_152	4_1_1	650_1_40	504_1_170	549_01_252	348_46_1	327_1_1	892_3_1	469_46_219	7_1_1	719_5_1	124_3_1	128_1_118	484_6_528	906_6_374	18_13_1	34_1_280	296_1_80	375_6_1	1002_3_3	430_46_77	538_1_158
669_46_45	335_6_90	570_46_42	576_46_50	102_46_45	285_01_1	137_1_37	113_01_62	80_1_79	256_6_12	1839_6_21	978_5_142	4_1_1	650_1_35	504_1_165	549_01_234	348_46_1	327_1_1	892_3_1	469_46_233	7_1_1	719_5_1	124_3_1	128_1_111	484_6_531	906_6_367	18_13_1	34_1_285	296_1_80	375_6_1	1002_3_3	430_46_83	538_1_157
669_46_47	335_6_93	570_46_38	576_46_49	102_46_40	285_01_1	137_1_40	113_01_54	80_1_84	256_6_16	1839_6_23	978_5_137	4_1_1	650_1_27	504_1_177	549_01_205	348_46_1	327_1_1	892_3_1	469_46_235	7_1_1	719_5_1	124_3_1	128_1_116	484_6_510	906_6_372	18_13_1	34_1_297	296_1_86	375_6_1	1002_3_2	430_46_86	538_1_181
669_46_51	335_6_85	570_46_32	576_46_46	102_46_41	285_01_1	137_1_49	113_01_62	80_1_79	256_6_17	1839_6_25	978_5_133	4_1_1	650_1_37	504_1_182	549_01_178	348_46_1	327_1_1	469_46_238	7_1_1	719_5_1	128_1_140	484_6_509	906_6_388	18_13_1	34_1_281	296_1_78	375_6_1	430_46_89	538_1_195
669_46_54	335_6_90	570_46_32	576_46_45	102_46_31	285_01_1	137_1_59	113_01_70	80_1_84	256_6_15	1839_6_30	978_5_130	4_1_1	650_1_41	504_1_183	549_01_156	348_46_1	327_1_1	469_46_241	7_1_1	719_5_1	128_1_171	484_6_496	906_6_411	18_13_1	34_1_277	296_1_77	375_6_1	430_46_92	538_1_196
669_46_49	335_6_97	570_46_31	576_46_41	102_46_25	285_01_1	137_1_70	113_01_83	80_1_97	256_6_11	1839_6_31	978_5_137	4_1_1	650_1_51	504_1_185	549_01_147	348_46_1	327_1_1	469_46_254	7_1_1	719_5_1	128_1_176	484_6_496	906_6_429	18_13_1	34_1_258	296_1_74	375_6_1	430_46_97	538_1_195
669_46_49	335_6_102	570_46_27	576_46_41	102_46_23	285_01_1	137_1_61	113_01_91	80_1_97	256_6_12	1839_6_32	978_5_133	4_1_1	650_1_52	504_1_181	549_01_130	348_46_1	327_1_1	469_46_254	7_1_1	719_5_1	128_1_166	484_6_469	906_6_447	18_13_1	34_1_236	296_1_78	375_6_1	430_46_100	538_1_191
669_46_57	335_6_109	570_46_29	576_46_36	102_46_21	285_01_1	137_1_53	113_01_96	80_1_88	256_6_12	1839_6_32	978_5_136	4_1_1	650_1_59	504_1_176	549_01_153	348_46_1	327_1_1	469_46_253	7_1_1	719_5_1	128_1_144	484_6_471	906_6_449	18_13_1	34_1_247	296_1_75	375_6_1	430_46_106	538_1_188
669_46_61	335_6_123	570_46_35	576_46_34	102_46_18	285_01_1	137_1_38	113_01_87	80_1_81	256_6_13	1839_6_33	978_5_136	4_1_1	650_1_53	504_1_177	549_01_160	348_46_1	327_1_1	469_46_260	7_1_1	719_5_1	128_1_132	484_6_454	906_6_448	18_13_1	34_1_248	296_1_62	375_6_1	430_46_106	538_1_185
669_46_66	335_6_132	570_46_40	576_46_31	102_46_17	285_01_1	137_1_34	113_01_77	80_1_68	256_6_11	1839_6_38	978_5_142	4_1_1	650_1_55	504_1_181	549_01_182	348_46_1	327_1_1	469_46_250	7_1_1	719_5_1	128_1_157	484_6_451	906_6_446	18_13_1	34_1_261	296_1_61	375_6_1	430_46_115	538_1_169
669_46_64	335_6_143	570_46_42	576_46_25	102_46_18	285_01_1	137_1_27	113_01_78	80_1_53	256_6_11	1839_6_34	978_5_146	4_1_1	650_1_62	504_1_188	549_01_217	348_46_1	327_1_1	469_46_246	7_1_1	719_5_1	128_1_176	484_6_460	906_6_430	18_13_1	34_1_281	296_1_60	375_6_1	430_46_128	538_1_162
669_46_69	335_6_154	570_46_40	576_46_22	102_46_16	285_01_1	137_1_22	113_01_79	80_1_54	256_6_12	1839_6_35	978_5_150	4_1_1	650_1_55	504_1_203	549_01_224	348_46_1	327_1_1	469_46_227	7_1_1	719_5_1	128_1_180	484_6_462	906_6_419	18_13_1	34_1_297	296_1_51	375_6_1	430_46_127	538_1_187
669_46_72	335_6_146	570_46_40	576_46_20	102_46_14	285_01_1	137_1_19	113_01_71	80_1_49	256_6_11	1839_6_38	978_5_151	4_1_1	650_1_48	504_1_217	549_01_229	348_46_1	327_1_1	469_46_234	7_1_1	719_5_1	128_1_167	484_6_477	906_6_406	18_13_1	34_1_275	296_1_51	375_6_1	430_46_109	538_1_228
669_46_71	335_6_135	570_46_42	576_46_20	102_46_14	285_01_1	137_1_22	113_01_82	80_1_69	256_6_10	1839_6_38	978_5_151	4_1_1	650_1_43	504_1_227	549_01_215	348_46_1	327_1_1	469_46_225	7_1_1	719_5_1	128_1_138	484_6_472	906_6_413	18_13_1	34_1_277	296_1_57	375_6_1	430_46_115	538_1_247
669_46_61	335_6_133	570_46_38	576_46_22	102_46_14	285_01_1	137_1_27	113_01_86	80_1_85	256_6_8	1839_6_41	978_5_152	4_1_1	650_1_57	504_1_220	549_01_200	348_46_1	327_1_1	469_46_231	7_1_1	719_5_1	128_1_111	484_6_478	906_6_406	18_13_1	34_1_273	296_1_70	375_6_1	430_46_124	538_1_255
669_46_65	335_6_137	570_46_35	576_46_26	102_46_13	285_01_1	137_1_38	113_01_81	80_1_94	256_6_6	1839_6_42	978_5_137	4_1_1	650_1_63	504_1_222	549_01_200	348_46_1	327_1_1	469_46_232	7_1_1	719_5_1	128_1_92	484_6_503	906_6_391	18_13_1	34_1_262	296_1_90	375_6_1	430_46_115	538_1_266
669_46_69	335_6_140	570_46_34	576_46_29	102_46_13	285_01_1	137_1_38	113_01_72	80_1_88	256_6_8	1839_6_40	978_5_133	4_1_1	650_1_62	504_1_221	549_01_231	348_46_1	327_1_1	469_46_237	7_1_1	719_5_1	128_1_95	484_6_509	906_6_386	18_13_1	34_1_245	296_1_95	375_6_1	430_46_108	538_1_252
669_46_66	335_6_137	570_46_32	576_46_33	102_46_9	285_01_1	137_1_36	113_01_74	80_1_76	256_6_9	1839_6_38	978_5_130	4_1_1	650_1_47	504_1_204	549_01_234	348_46_1	327_1_1	469_46_224	7_1_1	719_5_1	128_1_86	484_6_502	906_6_387	18_13_1	34_1_236	296_1_97	375_6_1	430_46_116	538_1_230
669_46_64	335_6_132	570_46_39	576_46_35	102_46_11	285_01_1	137_1_33	113_01_82	80_1_51	256_6_9	1839_6_40	978_5_133	4_1_1	650_1_41	504_1_189	549_01_222	348_46_1	327_1_1	469_46_217	7_1_1	719_5_1	128_1_95	484_6_518	906_6_382	18_13_1	34_1_267	296_1_88	375_6_1	430_46_113	538_1_219
669_46_68	335_6_130	570_46_46	576_46_33	102_46_12	285_01_1	137_1_29	113_01_86	80_1_50	256_6_9	1839_6_41	978_5_128	4_1_1	650_1_39	504_1_202	549_01_221	348_46_1	327_1_1	469_46_219	7_1_1	719_5_1	128_1_100	484_6_514	906_6_380	18_13_1	34_1_304	296_1_71	375_6_1	430_46_116	538_1_221
669_46_71	335_6_127	570_46_48	576_46_31	102_46_11	285_01_1	137_1_36	113_01_87	80_1_49	256_6_13	1839_6_47	978_5_117	4_1_1	650_1_36	504_1_229	549_01_203	348_46_1	327_1_1	469_46_215	7_1_1	719_5_1	128_1_105	484_6_506	906_6_395	18_13_1	34_1_332	296_1_72	375_6_1	430_46_113	538_1_203
669_46_70	335_6_132	570_46_47	576_46_33	102_46_9	285_01_1	137_1_41	113_01_77	80_1_55	256_6_12	1839_6_40	978_5_121	4_1_1	650_1_42	504_1_241	549_01_218	348_46_1	327_1_1	469_46_210	7_1_1	719_5_1	128_1_102	484_6_518	906_6_375	18_13_1	34_1_346	296_1_78	375_6_1	430_46_111	538_1_214
669_46_60	335_6_130	570_46_46	576_46_37	102_46_11	285_01_1	137_1_50	113_01_68	80_1_62	256_6_13	1839_6_40	978_5_126	4_1_1	650_1_32	504_1_244	549_01_226	348_46_1	327_1_1	469_46_215	7_1_1	719_5_1	128_1_84	484_6_532	906_6_372	18_13_1	34_1_321	296_1_85	375_6_1	430_46_107	538_1_226
669_46_58	335_6_130	570_46_44	576_46_31	102_46_12	285_01_1	137_1_48	113_01_58	80_1_54	256_6_13	1839_6_44	978_5_137	4_1_1	650_1_33	504_1_208	549_01_235	348_46_1	327_1_1	469_46_203	7_1_1	719_5_1	128_1_69	484_6_521	906_6_371	18_13_1	34_1_297	296_1_95	375_6_1	430_46_110	538_1_230
669_46_57	335_6_129	570_46_46	576_46_31	102_46_12	285_01_1	137_1_39	113_01_68	80_1_65	256_6_11	1839_6_38	978_5_130	4_1_1	650_1_38	504_1_206	549_01_234	348_46_1	327_1_1	469_46_210	7_1_1	719_5_1	128_1_62	484_6_510	906_6_390	18_13_1	34_1_294	296_1_89	375_6_1	430_46_111	538_1_239
669_46_58	335_6_119	570_46_56	576_46_32	102_46_14	285_01_1	137_1_38	113_01_72	80_1_72	256_6_9	1839_6_40	978_5_131	4_1_1	650_1_40	504_1_181	549_01_227	348_46_1	327_1_1	469_46_225	7_1_1	719_5_1	128_1_74	484_6_492	906_6_388	18_13_1	34_1_257	296_1_90	375_6_1	430_46_108	538_1_229
669_46_52	335_6_111	570_46_56	576_46_32	102_46_14	285_01_1	137_1_27	113_01_91	80_1_81	256_6_8	1839_6_44	978_5_120	4_1_1	650_1_46	504_1_180	549_01_238	348_46_1	327_1_1	469_46_238	7_1_1	719_5_1	128_1_84	484_6_481	906_6_395	18_13_1	34_1_260	296_1_100	375_6_1	430_46_113	538_1_214
669_46_44	335_6_117	570_46_54	576_46_33	102_46_13	285_01_1	137_1_27	113_01_91	80_1_82	256_6_9	1839_6_46	978_5_116	4_1_1	650_1_56	504_1_164	549_01_250	348_46_1	327_1_1	469_46_243	7_1_1	719_5_1	128_1_88	484_6_475	906_6_406	18_13_1	34_1_253	296_1_99	375_6_1	430_46_114	538_1_206
669_46_47	335_6_117	570_46_59	576_46_38	102_46_13	285_01_1	137_1_28	113_01_85	80_1_80	256_6_9	1839_6_47	978_5_117	4_1_1	650_1_52	504_1_154	549_01_245	348_46_1	327_1_1	469_46_247	7_1_1	719_5_1	128_1_86	484_6_464	906_6_415	18_13_1	34_1_260	296_1_102	375_6_1	430_46_117	538_1_210
669_46_46	335_6_115	570_46_63	576_46_35	102_46_14	285_01_1	137_1_28	113_01_69	80_1_84	256_6_7	1839_6_43	978_5_115	4_1_1	650_1_49	504_1_158	549_01_248	348_46_1	327_1_1	469_46_248	7_1_1	719_5_1	128_1_64	484_6_457	906_6_424	18_13_1	34_1_262	296_1_106	375_6_1	430_46_127	538_1_216
669_46_46	335_6_112	570_46_64	576_46_37	102_46_11	285_01_1	137_1_28	113_01_65	80_1_96	256_6_6	1839_6_43	978_5_122	4_1_1	650_1_48	504_1_171	549_01_222	348_46_1	327_1_1	469_46_249	7_1_1	719_5_1	128_1_62	484_6_468	906_6_412	18_13_1	34_1_276	296_1_100	375_6_1	430_46_131	538_1_210
669_46_55	335_6_116	570_46_62	576_46_35	102_46_10	285_01_1	137_1_18	113_01_61	80_1_106	256_6_3	1839_6_41	978_5_119	4_1_1	650_1_44	504_1_181	549_01_186	348_46_1	327_1_1	469_46_248	7_1_1	719_5_1	128_1_61	484_6_481	906_6_419	18_13_1	34_1_263	296_1_114	375_6_1	430_46_119	538_1_203
669_46_55	335_6_112	570_46_57	576_46_33	102_46_12	285_01_1	137_1_11	113_01_66	80_1_115	256_6_1	1839_6_35	978_5_116	4_1_1	650_1_37	504_1_182	549_01_179	348_46_1	327_1_1	469_46_245	7_1_1	719_5_1	128_1_88	484_6_492	906_6_413	18_13_1	34_1_266	296_1_127	375_6_1	430_46_114	538_1_180
669_46_53	335_6_122	570_46_53	576_46_38	102_46_12	285_01_1	137_1_8	113_01_77	80_1_122	1839_6_38	978_5_108	4_1_1	650_1_50	504_1_172	549_01_173	348_46_1	327_1_1	469_46_240	7_1_1	719_5_1	128_1_106	484_6_501	906_6_406	18_13_1	34_1_278	296_1_125	375_6_1	430_46_103	538_1_178
669_46_58	335_6_116	570_46_53	576_46_31	102_46_16	285_01_1	137_1_4	113_01_79	80_1_118	1839_6_42	978_5_116	4_1_1	650_1_58	504_1_157	549_01_184	348_46_1	327_1_1	469_46_233	7_1_1	719_5_1	128_1_103	484_6_507	906_6_409	18_13_1	34_1_268	296_1_118	375_6_1	430_46_94	538_1_171
669_46_50	335_6_127	570_46_60	576_46_30	102_46_22	285_01_1	137_1_4	113_01_76	80_1_112	1839_6_44	978_5_108	4_1_1	650_1_54	504_1_156	549_01_210	348_46_1	327_1_1	469_46_241	7_1_1	719_5_1	128_1_96	484_6_528	906_6_384	18_13_1	34_1_263	296_1_111	375_6_1	430_46_92	538_1_183
669_46_50	335_6_133	570_46_54	576_46_26	102_46_21	285_01_1	137_1_2	113_01_77	80_1_105	1839_6_43	978_5_107	4_1_1	650_1_38	504_1_177	549_01_232	348_46_1	327_1_1	469_46_232	7_1_1	719_5_1	128_1_92	484_6_568	906_6_361	18_13_1	34_1_280	296_1_93	375_6_1	430_46_88	538_1_175
669_46_47	335_6_133	570_46_54	576_46_28	102_46_24	285_01_1	137_1_4	113_01_76	80_1_94	1839_6_40	978_5_112	4_1_1	650_1_29	504_1_185	549_01_258	348_46_1	327_1_1	469_46_229	7_1_1	719_5_1	128_1_97	484_6_604	906_6_346	18_13_1	34_1_319	296_1_82	375_6_1	430_46_84	538_1_173
669_46_42	335_6_131	570_46_47	576_46_35	102_46_28	285_01_1	137_1_11	113_01_71	80_1_92	1839_6_43	978_5_112	4_1_1	650_1_22	504_1_218	549_01_271	348_46_1	327_1_1	469_46_236	7_1_1	719_5_1	128_1_95	484_6_596	906_6_324	18_13_1	34_1_351	296_1_76	375_6_1	430_46_84	538_1_174
669_46_40	335_6_130	570_46_41	576_46_37	102_46_35	285_01_1	137_1_25	113_01_92	80_1_91	1839_6_43	978_5_112	4_1_1	650_1_23	504_1_224	549_01_267	348_46_1	327_1_1	469_46_230	7_1_1	719_5_1	128_1_86	484_6_609	906_6_301	18_13_1	34_1_342	296_1_82	375_6_1	430_46_72	538_1_165
669_46_42	335_6_129	570_46_37	576_46_40	102_46_36	285_01_1	137_1_31	113_01_113	80_1_105	1839_6_40	978_5_124	4_1_1	650_1_31	504_1_197	549_01_244	348_46_1	327_1_1	469_46_245	7_1_1	719_5_1	128_1_88	484_6_594	906_6_288	18_13_1	34_1_357	296_1_88	375_6_1	430_46_69	538_1_159
669_46_36	335_6_132	570_46_38	576_46_40	102_46_37	285_01_1	137_1_36	113_01_114	80_1_101	1839_6_37	978_5_130	4_1_1	650_1_53	504_1_161	549_01_208	348_46_1	327_1_1	469_46_241	7_1_1	719_5_1	128_1_89	484_6_599	906_6_285	18_13_1	34_1_307	296_1_99	375_6_1	430_46_59	538_1_166
669_46_33	335_6_130	570_46_35	576_46_42	102_46_38	285_01_1	137_1_25	113_01_107	80_1_112	1839_6_35	978_5_139	4_1_1	650_1_74	504_1_137	549_01_183	348_46_1	327_1_1	469_46_250	7_1_1	719_5_1	128_1_100	484_6_612	906_6_280	18_13_1	34_1_279	296_1_98	375_6_1	430_46_52	538_1_173
669_46_25	335_6_134	570_46_38	576_46_45	102_46_33	285_01_1	137_1_20	113_01_106	80_1_96	1839_6_35	978_5_152	4_1_1	650_1_88	504_1_127	549_01_173	348_46_1	327_1_1	469_46_258	7_1_1	719_5_1	128_1_113	484_6_618	906_6_278	18_13_1	34_1_257	296_1_77	375_6_1	430_46_49	538_1_189
669_46_24	335_6_127	570_46_35	576_46_47	102_46_30	285_01_1	137_1_10	113_01_93	80_1_84	1839_6_39	978_5_150	4_1_1	650_1_84	504_1_141	549_01_168	348_46_1	327_1_1	469_46_268	7_1_1	719_5_1	128_1_108	484_6_620	906_6_283	18_13_1	34_1_277	296_1_69	375_6_1	430_46_45	538_1_196
669_46_21	335_6_125	570_46_40	576_46_46	102_46_29	285_01_1	137_1_14	113_01_101	80_1_83	1839_6_42	978_5_162	4_1_1	650_1_64	504_1_154	549_01_161	348_46_1	327_1_1	469_46_269	7_1_1	719_5_1	128_1_87	484_6_603	906_6_301	18_13_1	34_1_293	296_1_63	375_6_1	430_46_47	538_1_214
669_46_18	335_6_124	570_46_42	576_46_39	102_46_26	285_01_1	137_1_12	113_01_100	80_1_72	1839_6_43	978_5_168	4_1_1	650_1_47	504_1_159	549_01_195	348_46_1	327_1_1	469_46_257	7_1_1	719_5_1	128_1_82	484_6_592	906_6_282	18_13_1	34_1_284	296_1_91	375_6_1	430_46_48	538_1_240
669_46_11	335_6_126	570_46_43	576_46_36	102_46_30	285_01_1	137_1_11	113_01_104	80_1_69	1839_6_40	978_5_157	4_1_1	650_1_40	504_1_158	549_01_220	348_46_1	327_1_1	469_46_251	7_1_1	719_5_1	128_1_82	484_6_583	906_6_291	18_13_1	34_1_275	296_1_99	375_6_1	430_46_47	538_1_239
669_46_9	335_6_136	570_46_41	576_46_39	102_46_23	285_01_1	137_1_8	113_01_119	80_1_70	1839_6_39	978_5_160	4_1_1	650_1_43	504_1_163	549_01_223	348_46_1	327_1_1	469_46_256	7_1_1	719_5_1	128_1_82	484_6_575	906_6_290	18_13_1	34_1_270	296_1_105	375_6_1	430_46_48	538_1_224
669_46_5	335_6_130	570_46_44	576_46_41	102_46_24	285_01_1	137_1_2	113_01_139	80_1_69	1839_6_42	978_5_161	4_1_1	650_1_45	504_1_155	549_01_215	348_46_1	327_1_1	469_46_240	7_1_1	719_5_1	128_1_92	484_6_574	906_6_284	18_13_1	34_1_274	296_1_94	375_6_1	430_46_49	538_1_208
669_46_1	335_6_131	570_46_50	576_46_45	102_46_24	285_01_1	113_01_139	80_1_69	1839_6_44	978_5_157	4_1_1	650_1_62	504_1_151	549_01_206	348_46_1	327_1_1	469_46_243	7_1_1	719_5_1	128_1_109	484_6_597	906_6_290	18_13_1	34_1_295	296_1_94	375_6_1	430_46_46	538_1_191
335_6_129	570_46_51	576_46_46	102_46_23	285_01_1	113_01_130	80_1_72	1839_6_54	978_5_154	4_1_1	650_1_68	504_1_123	549_01_184	348_46_1	327_1_1	469_46_237	7_1_1	719_5_1	128_1_112	484_6_619	906_6_277	18_13_1	34_1_317	296_1_79	375_6_1	430_46_48	538_1_173
335_6_127	570_46_51	576_46_43	102_46_28	285_01_1	113_01_123	80_1_68	1839_6_61	978_5_154	4_1_1	650_1_75	504_1_127	549_01_145	348_46_1	327_1_1	469_46_236	7_1_1	719_5_1	128_1_110	484_6_617	906_6_285	18_13_1	34_1_333	296_1_68	375_6_1	430_46_44	538_1_151
335_6_134	570_46_55	576_46_42	102_46_32	285_01_1	113_01_111	80_1_72	1839_6_64	978_5_159	4_1_1	650_1_61	504_1_137	549_01_131	348_46_1	327_1_1	469_46_236	7_1_1	719_5_1	128_1_96	484_6_598	906_6_290	18_13_1	34_1_334	296_1_75	375_6_1	430_46_39	538_1_146
335_6_152	570_46_51	576_46_43	102_46_39	285_01_1	113_01_111	80_1_66	1839_6_63	978_5_161	4_1_1	650_1_58	504_1_174	549_01_133	348_46_1	327_1_1	469_46_255	7_1_1	719_5_1	128_1_95	484_6_591	906_6_277	18_13_1	34_1_336	296_1_73	375_6_1	430_46_35	538_1_154
335_6_156	570_46_54	576_46_37	102_46_41	285_01_1	113_01_101	80_1_70	1839_6_56	978_5_169	4_1_1	650_1_73	504_1_187	549_01_146	348_46_1	327_1_1	469_46_264	7_1_1	719_5_1	128_1_90	484_6_578	906_6_255	18_13_1	34_1_301	296_1_79	375_6_1	430_46_36	538_1_165
335_6_156	570_46_51	576_46_36	102_46_43	285_01_1	113_01_102	80_1_61	1839_6_53	978_5_178	4_1_1	650_1_90	504_1_208	549_01_165	348_46_1	327_1_1	469_46_262	7_1_1	719_5_1	128_1_96	484_6_557	906_6_265	18_13_1	34_1_294	296_1_75	375_6_1	430_46_36	538_1_190
335_6_156	570_46_48	576_46_33	102_46_38	285_01_1	113_01_103	80_1_54	1839_6_49	978_5_180	4_1_1	650_1_103	504_1_215	549_01_189	348_46_1	327_1_1	469_46_259	7_1_1	719_5_1	128_1_97	484_6_533	906_6_260	18_13_1	34_1_300	296_1_59	375_6_1	430_46_34	538_1_214
335_6_160	570_46_46	576_46_35	102_46_37	285_01_1	113_01_125	80_1_51	1839_6_40	978_5_182	4_1_1	650_1_107	504_1_198	549_01_204	348_46_1	327_1_1	469_46_268	7_1_1	719_5_1	128_1_86	484_6_518	906_6_259	18_13_1	34_1_341	296_1_57	375_6_1	430_46_28	538_1_238
335_6_159	570_46_47	576_46_37	102_46_38	285_01_1	113_01_134	80_1_54	1839_6_42	978_5_181	4_1_1	650_1_104	504_1_175	549_01_216	348_46_1	327_1_1	469_46_272	7_1_1	719_5_1	128_1_71	484_6_520	906_6_255	18_13_1	34_1_380	296_1_61	375_6_1	430_46_25	538_1_233
335_6_153	570_46_45	576_46_35	102_46_39	285_01_1	113_01_140	80_1_54	1839_6_39	978_5_191	4_1_1	650_1_81	504_1_151	549_01_214	348_46_1	327_1_1	469_46_283	7_1_1	719_5_1	128_1_73	484_6_522	906_6_254	18_13_1	34_1_392	296_1_62	375_6_1	430_46_24	538_1_249
335_6_158	570_46_45	576_46_34	102_46_35	285_01_1	113_01_135	80_1_54	1839_6_41	978_5_197	4_1_1	650_1_83	504_1_156	549_01_223	348_46_1	327_1_1	469_46_265	7_1_1	719_5_1	128_1_71	484_6_511	906_6_255	18_13_1	34_1_392	296_1_71	375_6_1	430_46_20	538_1_240
335_6_173	570_46_53	576_46_34	102_46_33	285_01_1	113_01_156	80_1_48	1839_6_37	978_5_180	4_1_1	650_1_80	504_1_160	549_01_234	348_46_1	327_1_1	469_46_271	7_1_1	719_5_1	128_1_67	484_6_515	906_6_254	18_13_1	34_1_356	296_1_83	375_6_1	430_46_23	538_1_217
335_6_183	570_46_50	576_46_34	102_46_39	285_01_1	113_01_162	80_1_48	1839_6_32	978_5_169	4_1_1	650_1_66	504_1_179	549_01_230	348_46_1	327_1_1	469_46_271	7_1_1	719_5_1	128_1_57	484_6_546	906_6_252	18_13_1	34_1_327	296_1_89	375_6_1	430_46_22	538_1_201
335_6_188	570_46_44	576_46_37	102_46_46	285_01_1	113_01_155	80_1_35	1839_6_32	978_5_168	4_1_1	650_1_67	504_1_149	549_01_223	348_46_1	327_1_1	469_46_273	7_1_1	719_5_1	128_1_49	484_6_574	906_6_255	18_13_1	34_1_314	296_1_89	375_6_1	430_46_22	538_1_170
335_6_195	570_46_39	576_46_36	102_46_51	285_01_1	113_01_144	80_1_29	1839_6_28	978_5_167	4_1_1	650_1_68	504_1_140	549_01_207	348_46_1	327_1_1	469_46_283	7_1_1	719_5_1	128_1_48	484_6_576	906_6_254	18_13_1	34_1_301	296_1_81	375_6_1	430_46_29	538_1_155
335_6_184	570_46_39	576_46_36	102_46_53	285_01_1	113_01_152	80_1_24	1839_6_28	978_5_159	4_1_1	650_1_80	504_1_129	549_01_194	348_46_1	327_1_1	469_46_281	7_1_1	719_5_1	128_1_45	484_6_590	906_6_254	18_13_1	34_1_291	296_1_77	375_6_1	430_46_30	538_1_149
335_6_174	570_46_38	576_46_35	102_46_49	285_01_1	113_01_153	80_1_30	1839_6_25	978_5_160	4_1_1	650_1_86	504_1_134	549_01_173	348_46_1	327_1_1	469_46_298	7_1_1	719_5_1	128_1_44	484_6_605	906_6_248	18_13_1	34_1_323	296_1_69	375_6_1	430_46_29	538_1_171
335_6_169	570_46_35	576_46_38	102_46_45	285_01_1	113_01_141	80_1_27	1839_6_26	978_5_170	4_1_1	650_1_69	504_1_140	549_01_172	348_46_1	327_1_1	469_46_290	7_1_1	719_5_1	128_1_59	484_6_599	906_6_259	18_13_1	34_1_336	296_1_74	375_6_1	430_46_31	538_1_187
335_6_159	570_46_31	576_46_32	102_46_45	285_01_1	113_01_134	80_1_26	1839_6_28	978_5_176	4_1_1	650_1_65	504_1_158	549_01_204	348_46_1	327_1_1	469_46_294	7_1_1	719_5_1	128_1_58	484_6_603	906_6_245	18_13_1	34_1_362	296_1_79	375_6_1	430_46_36	538_1_195
335_6_150	570_46_26	576_46_34	102_46_43	285_01_1	113_01_120	80_1_24	1839_6_26	978_5_180	4_1_1	650_1_71	504_1_171	549_01_207	348_46_1	327_1_1	469_46_287	7_1_1	719_5_1	128_1_57	484_6_609	906_6_238	18_13_1	34_1_392	296_1_77	375_6_1	430_46_46	538_1_197
335_6_153	570_46_31	576_46_33	102_46_44	285_01_1	113_01_94	80_1_21	1839_6_26	978_5_167	4_1_1	650_1_77	504_1_184	549_01_204	348_46_1	327_1_1	469_46_301	7_1_1	719_5_1	128_1_45	484_6_606	906_6_230	18_13_1	34_1_390	296_1_68	375_6_1	430_46_48	538_1_208
335_6_133	570_46_34	576_46_30	102_46_49	285_01_1	113_01_96	80_1_18	1839_6_25	978_5_177	4_1_1	650_1_87	504_1_158	549_01_214	348_46_1	327_1_1	469_46_283	7_1_1	719_5_1	128_1_44	484_6_606	906_6_219	18_13_1	34_1_383	296_1_57	375_6_1	430_46_56	538_1_218
335_6_126	570_46_34	576_46_29	102_46_51	285_01_1	113_01_102	80_1_18	1839_6_22	978_5_167	4_1_1	650_1_94	504_1_163	549_01_219	348_46_1	327_1_1	469_46_274	7_1_1	719_5_1	128_1_49	484_6_622	906_6_231	18_13_1	34_1_332	296_1_57	375_6_1	430_46_53	538_1_211
335_6_118	570_46_34	576_46_30	102_46_56	285_01_1	113_01_115	80_1_17	1839_6_24	978_5_175	4_1_1	650_1_91	504_1_139	549_01_189	348_46_1	327_1_1	469_46_267	7_1_1	719_5_1	128_1_55	484_6_637	906_6_232	18_13_1	34_1_328	296_1_61	375_6_1	430_46_55	538_1_191
335_6_115	570_46_34	576_46_32	102_46_61	285_01_1	113_01_149	80_1_18	1839_6_24	978_5_167	4_1_1	650_1_90	504_1_152	549_01_184	348_46_1	327_1_1	469_46_269	7_1_1	719_5_1	128_1_46	484_6_658	906_6_240	18_13_1	34_1_311	296_1_64	375_6_1	430_46_53	538_1_178
335_6_124	570_46_30	576_46_30	102_46_66	285_01_1	113_01_163	80_1_18	1839_6_26	978_5_173	4_1_1	650_1_86	504_1_165	549_01_192	348_46_1	327_1_1	469_46_254	7_1_1	719_5_1	128_1_39	484_6_673	906_6_239	18_13_1	34_1_321	296_1_79	375_6_1	430_46_50	538_1_189
335_6_142	570_46_24	576_46_31	102_46_68	285_01_1	113_01_172	80_1_14	1839_6_30	978_5_174	4_1_1	650_1_87	504_1_190	549_01_217	348_46_1	327_1_1	469_46_260	7_1_1	719_5_1	128_1_32	484_6_680	906_6_227	18_13_1	34_1_327	296_1_91	375_6_1	430_46_48	538_1_220
335_6_147	570_46_27	576_46_33	102_46_74	285_01_1	113_01_167	80_1_14	1839_6_29	978_5_176	4_1_1	650_1_88	504_1_216	549_01_227	348_46_1	327_1_1	469_46_258	7_1_1	719_5_1	128_1_30	484_6_675	906_6_233	18_13_1	34_1_356	296_1_115	375_6_1	430_46_48	538_1_240
335_6_149	570_46_20	576_46_34	102_46_75	285_01_1	113_01_140	80_1_11	1839_6_36	978_5_174	4_1_1	650_1_75	504_1_229	549_01_222	348_46_1	327_1_1	469_46_258	7_1_1	719_5_1	128_1_32	484_6_664	906_6_238	18_13_1	34_1_354	296_1_120	375_6_1	430_46_49	538_1_238
335_6_146	570_46_22	576_46_37	102_46_77	285_01_1	113_01_130	80_1_8	1839_6_43	978_5_170	4_1_1	650_1_65	504_1_206	549_01_216	348_46_1	327_1_1	469_46_247	7_1_1	719_5_1	128_1_45	484_6_668	906_6_241	18_13_1	34_1_350	296_1_123	375_6_1	430_46_51	538_1_235
335_6_151	570_46_20	576_46_39	102_46_70	285_01_1	113_01_118	80_1_3	1839_6_47	978_5_160	4_1_1	650_1_57	504_1_196	549_01_223	348_46_1	327_1_1	469_46_253	7_1_1	719_5_1	128_1_65	484_6_664	906_6_243	18_13_1	34_1_340	296_1_103	375_6_1	430_46_52	538_1_199
335_6_154	570_46_18	576_46_42	102_46_72	285_01_1	113_01_112	80_1_4	1839_6_47	978_5_157	4_1_1	650_1_68	504_1_189	549_01_201	348_46_1	327_1_1	469_46_253	7_1_1	719_5_1	128_1_84	484_6_654	906_6_257	18_13_1	34_1_354	296_1_79	375_6_1	430_46_55	538_1_179
335_6_161	570_46_16	576_46_44	102_46_73	285_01_1	113_01_114	80_1_3	1839_6_47	978_5_160	4_1_1	650_1_82	504_1_181	549_01_203	348_46_1	327_1_1	469_46_264	7_1_1	719_5_1	128_1_83	484_6_637	906_6_244	18_13_1	34_1_347	296_1_62	375_6_1	430_46_52	538_1_166
335_6_157	570_46_13	576_46_49	102_46_72	285_01_1	113_01_124	80_1_2	1839_6_46	978_5_167	4_1_1	650_1_74	504_1_199	549_01_211	348_46_1	327_1_1	469_46_264	7_1_1	719_5_1	128_1_67	484_6_633	906_6_241	18_13_1	34_1_323	296_1_54	375_6_1	430_46_48	538_1_159
335_6_155	570_46_13	576_46_51	102_46_73	285_01_1	113_01_108	80_1_4	1839_6_49	978_5_178	4_1_1	650_1_70	504_1_208	549_01_236	348_46_1	327_1_1	469_46_251	7_1_1	719_5_1	128_1_55	484_6_629	906_6_237	18_13_1	34_1_320	296_1_52	375_6_1	430_46_45	538_1_185
335_6_149	570_46_17	576_46_60	102_46_69	285_01_1	113_01_104	80_1_8	1839_6_50	978_5_179	4_1_1	650_1_58	504_1_215	549_01_254	348_46_1	327_1_1	469_46_255	7_1_1	719_5_1	128_1_42	484_6_609	906_6_227	18_13_1	34_1_354	296_1_61	375_6_1	430_46_45	538_1_214
335_6_146	570_46_13	576_46_67	102_46_69	285_01_1	113_01_109	80_1_7	1839_6_50	978_5_179	4_1_1	650_1_53	504_1_222	549_01_261	348_46_1	327_1_1	469_46_239	7_1_1	719_5_1	128_1_39	484_6_620	906_6_221	18_13_1	34_1_381	296_1_67	375_6_1	430_46_39	538_1_237
335_6_145	570_46_15	576_46_72	102_46_64	285_01_1	113_01_136	80_1_8	1839_6_53	978_5_181	4_1_1	650_1_50	504_1_218	549_01_267	348_46_1	327_1_1	469_46_218	7_1_1	719_5_1	128_1_39	484_6_628	906_6_212	18_13_1	34_1_361	296_1_77	375_6_1	430_46_46	538_1_251
335_6_144	570_46_13	576_46_82	102_46_68	285_01_1	113_01_147	80_1_7	1839_6_48	978_5_166	4_1_1	650_1_64	504_1_223	549_01_253	348_46_1	327_1_1	469_46_205	7_1_1	719_5_1	128_1_45	484_6_627	906_6_222	18_13_1	34_1_368	296_1_99	375_6_1	430_46_57	538_1_266
335_6_142	570_46_13	576_46_79	102_46_66	285_01_1	113_01_152	80_1_7	1839_6_51	978_5_165	4_1_1	650_1_84	504_1_194	549_01_239	348_46_1	327_1_1	469_46_213	7_1_1	719_5_1	128_1_64	484_6_633	906_6_220	18_13_1	34_1_358	296_1_98	375_6_1	430_46_53	538_1_275
335_6_141	570_46_16	576_46_83	102_46_59	285_01_1	113_01_151	80_1_9	1839_6_54	978_5_161	4_1_1	650_1_87	504_1_165	549_01_210	348_46_1	327_1_1	469_46_217	7_1_1	719_5_1	128_1_84	484_6_643	906_6_219	18_13_1	34_1_366	296_1_94	375_6_1	430_46_46	538_1_256
335_6_142	570_46_17	576_46_88	102_46_60	285_01_1	113_01_135	80_1_9	1839_6_52	978_5_154	4_1_1	650_1_88	504_1_144	549_01_218	348_46_1	327_1_1	469_46_212	7_1_1	719_5_1	128_1_104	484_6_647	906_6_213	18_13_1	34_1_323	296_1_92	375_6_1	430_46_47	538_1_239
335_6_137	570_46_19	576_46_90	102_46_56	285_01_1	113_01_121	80_1_3	1839_6_49	978_5_160	4_1_1	650_1_80	504_1_155	549_01_216	348_46_1	327_1_1	469_46_211	7_1_1	719_5_1	128_1_105	484_6_642	906_6_211	18_13_1	34_1_280	296_1_91	375_6_1	430_46_37	538_1_231
335_6_136	570_46_20	576_46_96	102_46_57	285_01_1	113_01_108	1839_6_49	978_5_159	4_1_1	650_1_74	504_1_190	549_01_207	348_46_1	327_1_1	469_46_223	7_1_1	719_5_1	128_1_86	484_6_649	906_6_209	18_13_1	34_1_239	296_1_79	375_6_1	430_46_27	538_1_224
335_6_136	570_46_21	576_46_89	102_46_58	285_01_1	113_01_122	1839_6_53	978_5_157	4_1_1	650_1_75	504_1_206	549_01_219	348_46_1	327_1_1	469_46_219	7_1_1	719_5_1	128_1_68	484_6_632	906_6_209	18_13_1	34_1_242	296_1_72	375_6_1	430_46_21	538_1_202
335_6_140	570_46_20	576_46_84	102_46_63	285_01_1	113_01_141	1839_6_59	978_5_170	4_1_1	650_1_75	504_1_216	549_01_238	348_46_1	327_1_1	469_46_228	7_1_1	719_5_1	128_1_63	484_6_602	906_6_214	18_13_1	34_1_281	296_1_88	375_6_1	430_46_14	538_1_214
335_6_146	570_46_22	576_46_77	102_46_70	285_01_1	113_01_161	1839_6_61	978_5_180	4_1_1	650_1_72	504_1_190	549_01_250	348_46_1	327_1_1	469_46_228	7_1_1	719_5_1	128_1_52	484_6_584	906_6_210	18_13_1	34_1_346	296_1_100	375_6_1	430_46_13	538_1_221
335_6_153	570_46_23	576_46_70	102_46_81	285_01_1	113_01_183	1839_6_64	978_5_196	4_1_1	650_1_71	504_1_166	549_01_260	348_46_1	327_1_1	469_46_217	7_1_1	719_5_1	128_1_63	484_6_567	906_6_208	18_13_1	34_1_395	296_1_101	375_6_1	430_46_14	538_1_228
335_6_148	570_46_20	576_46_61	102_46_87	285_01_1	113_01_191	1839_6_66	978_5_218	4_1_1	650_1_62	504_1_149	549_01_228	348_46_1	327_1_1	469_46_225	7_1_1	719_5_1	128_1_99	484_6_556	906_6_220	18_13_1	34_1_399	296_1_80	375_6_1	430_46_15	538_1_228
335_6_144	570_46_20	576_46_53	102_46_84	285_01_1	113_01_169	1839_6_66	978_5_213	4_1_1	650_1_63	504_1_157	549_01_223	348_46_1	327_1_1	469_46_228	7_1_1	719_5_1	128_1_112	484_6_578	906_6_229	18_13_1	34_1_381	296_1_72	375_6_1	430_46_20	538_1_238
335_6_148	570_46_18	576_46_50	102_46_88	285_01_1	113_01_164	1839_6_69	978_5_206	4_1_1	650_1_65	504_1_191	549_01_225	348_46_1	327_1_1	469_46_221	7_1_1	719_5_1	128_1_117	484_6_595	906_6_234	18_13_1	34_1_340	296_1_67	375_6_1	430_46_20	538_1_235
335_6_147	570_46_16	576_46_54	102_46_90	285_01_1	113_01_165	1839_6_80	978_5_200	4_1_1	650_1_66	504_1_218	549_01_214	348_46_1	327_1_1	469_46_210	7_1_1	719_5_1	128_1_113	484_6_601	906_6_240	18_13_1	34_1_301	296_1_60	375_6_1	430_46_22	538_1_218
335_6_141	570_46_13	576_46_54	102_46_86	285_01_1	113_01_169	1839_6_85	978_5_189	4_1_1	650_1_60	504_1_225	549_01_197	348_46_1	327_1_1	469_46_226	7_1_1	719_5_1	128_1_96	484_6_603	906_6_238	18_13_1	34_1_264	296_1_62	375_6_1	430_46_25	538_1_210
335_6_143	570_46_12	576_46_62	102_46_84	285_01_1	113_01_182	1839_6_97	978_5_187	4_1_1	650_1_56	504_1_211	549_01_189	348_46_1	327_1_1	469_46_229	7_1_1	719_5_1	128_1_82	484_6_586	906_6_237	18_13_1	34_1_283	296_1_56	375_6_1	430_46_22	538_1_192
335_6_141	570_46_8	576_46_66	102_46_84	285_01_1	113_01_196	1839_6_104	978_5_186	4_1_1	650_1_62	504_1_193	549_01_189	348_46_1	327_1_1	469_46_238	7_1_1	719_5_1	128_1_83	484_6_577	906_6_242	18_13_1	34_1_291	296_1_71	375_6_1	430_46_25	538_1_170
335_6_142	570_46_11	576_46_64	102_46_83	285_01_1	113_01_199	1839_6_115	978_5_185	4_1_1	650_1_45	504_1_190	549_01_181	348_46_1	327_1_1	469_46_245	7_1_1	719_5_1	128_1_85	484_6_569	906_6_238	18_13_1	34_1_319	296_1_86	375_6_1	430_46_29	538_1_181
335_6_148	570_46_13	576_46_66	102_46_75	285_01_1	113_01_199	1839_6_117	978_5_179	4_1_1	650_1_49	504_1_192	549_01_195	348_46_1	327_1_1	469_46_237	7_1_1	719_5_1	128_1_97	484_6_562	906_6_242	18_13_1	34_1_331	296_1_88	375_6_1	430_46_27	538_1_183
335_6_149	570_46_16	576_46_63	102_46_76	285_01_1	113_01_199	1839_6_129	978_5_177	4_1_1	650_1_41	504_1_217	549_01_199	348_46_1	327_1_1	469_46_245	7_1_1	719_5_1	128_1_95	484_6_548	906_6_230	18_13_1	34_1_338	296_1_82	375_6_1	430_46_27	538_1_197
335_6_142	570_46_21	576_46_65	102_46_72	285_01_1	113_01_176	1839_6_137	978_5_173	4_1_1	650_1_31	504_1_215	549_01_217	348_46_1	327_1_1	469_46_252	7_1_1	719_5_1	128_1_88	484_6_553	906_6_235	18_13_1	34_1_319	296_1_68	375_6_1	430_46_32	538_1_198
335_6_140	570_46_22	576_46_63	102_46_77	285_01_1	113_01_176	1839_6_142	978_5_165	4_1_1	650_1_24	504_1_205	549_01_230	348_46_1	327_1_1	469_46_252	7_1_1	719_5_1	128_1_90	484_6_568	906_6_230	18_13_1	34_1_298	296_1_56	375_6_1	430_46_31	538_1_198
335_6_135	570_46_22	576_46_65	102_46_77	285_01_1	113_01_190	1839_6_145	978_5_149	4_1_1	650_1_26	504_1_184	549_01_226	348_46_1	327_1_1	469_46_246	7_1_1	719_5_1	128_1_89	484_6_566	906_6_238	18_13_1	34_1_313	296_1_61	375_6_1	430_46_30	538_1_200
335_6_129	570_46_20	576_46_61	102_46_66	285_01_1	113_01_205	1839_6_152	978_5_159	4_1_1	650_1_32	504_1_177	549_01_215	348_46_1	327_1_1	469_46_245	7_1_1	719_5_1	128_1_86	484_6_558	906_6_232	18_13_1	34_1_290	296_1_61	375_6_1	430_46_31	538_1_201
335_6_133	570_46_19	576_46_54	102_46_59	285_01_1	113_01_219	1839_6_153	978_5_152	4_1_1	650_1_39	504_1_186	549_01_208	348_46_1	327_1_1	469_46_244	7_1_1	719_5_1	128_1_86	484_6_579	906_6_213	18_13_1	34_1_276	296_1_61	375_6_1	430_46_30	538_1_210
335_6_139	570_46_17	576_46_59	102_46_59	285_01_1	113_01_229	1839_6_152	978_5_146	4_1_1	650_1_46	504_1_204	549_01_182	348_46_1	327_1_1	469_46_251	7_1_1	719_5_1	128_1_78	484_6_571	906_6_228	18_13_1	34_1_286	296_1_73	375_6_1	430_46_23	538_1_221
335_6_131	570_46_19	576_46_61	102_46_52	285_01_1	113_01_230	1839_6_142	978_5_133	4_1_1	650_1_53	504_1_237	549_01_175	348_46_1	327_1_1	469_46_257	7_1_1	719_5_1	128_1_82	484_6_579	906_6_228	18_13_1	34_1_300	296_1_76	375_6_1	430_46_16	538_1_237
335_6_130	570_46_19	576_46_70	102_46_55	285_01_1	113_01_219	1839_6_141	978_5_134	4_1_1	650_1_59	504_1_234	549_01_188	348_46_1	327_1_1	469_46_250	7_1_1	719_5_1	128_1_82	484_6_582	906_6_227	18_13_1	34_1_302	296_1_83	375_6_1	430_46_15	538_1_232
335_6_116	570_46_21	576_46_68	102_46_52	285_01_1	113_01_212	1839_6_147	978_5_145	4_1_1	650_1_53	504_1_245	549_01_197	348_46_1	327_1_1	469_46_253	7_1_1	719_5_1	128_1_96	484_6_601	906_6_232	18_13_1	34_1_300	296_1_70	375_6_1	430_46_11	538_1_221
335_6_111	570_46_24	576_46_79	102_46_46	285_01_1	113_01_223	1839_6_146	978_5_140	4_1_1	650_1_44	504_1_210	549_01_201	348_46_1	327_1_1	469_46_252	7_1_1	719_5_1	128_1_84	484_6_615	906_6_223	18_13_1	34_1_290	296_1_59	375_6_1	430_46_10	538_1_218
335_6_105	570_46_22	576_46_91	102_46_40	285_01_1	113_01_231	1839_6_147	978_5_143	4_1_1	650_1_43	504_1_180	549_01_187	348_46_1	327_1_1	469_46_260	7_1_1	719_5_1	128_1_81	484_6_613	906_6_213	18_13_1	34_1_300	296_1_47	375_6_1	430_46_10	538_1_196
335_6_100	570_46_27	576_46_91	102_46_38	285_01_1	113_01_253	1839_6_135	978_5_146	4_1_1	650_1_47	504_1_154	549_01_191	348_46_1	327_1_1	469_46_249	7_1_1	719_5_1	128_1_86	484_6_625	906_6_211	18_13_1	34_1_326	296_1_51	375_6_1	430_46_14	538_1_180
335_6_103	570_46_31	576_46_91	102_46_32	285_01_1	113_01_273	1839_6_136	978_5_145	4_1_1	650_1_53	504_1_151	549_01_208	348_46_1	327_1_1	469_46_257	7_1_1	719_5_1	128_1_89	484_6_624	906_6_209	18_13_1	34_1_377	296_1_65	375_6_1	430_46_15	538_1_158
335_6_100	570_46_37	576_46_93	102_46_28	285_01_1	113_01_275	1839_6_138	978_5_140	4_1_1	650_1_64	504_1_161	549_01_222	348_46_1	327_1_1	469_46_268	7_1_1	719_5_1	128_1_96	484_6_625	906_6_217	18_13_1	34_1_407	296_1_82	375_6_1	430_46_15	538_1_137
335_6_100	570_46_36	576_46_97	102_46_30	285_01_1	113_01_265	1839_6_132	978_5_140	4_1_1	650_1_68	504_1_170	549_01_200	348_46_1	327_1_1	469_46_270	7_1_1	719_5_1	128_1_94	484_6_613	906_6_210	18_13_1	34_1_431	296_1_83	375_6_1	430_46_22	538_1_131
335_6_100	570_46_32	576_46_98	102_46_28	285_01_1	113_01_255	1839_6_122	978_5_144	4_1_1	650_1_69	504_1_177	549_01_194	348_46_1	327_1_1	469_46_265	7_1_1	719_5_1	128_1_86	484_6_609	906_6_225	18_13_1	34_1_421	296_1_77	375_6_1	430_46_19	538_1_102
335_6_99	570_46_31	576_46_97	102_46_35	285_01_1	113_01_271	1839_6_121	978_5_153	4_1_1	650_1_60	504_1_155	549_01_197	348_46_1	327_1_1	469_46_270	7_1_1	719_5_1	128_1_68	484_6_609	906_6_229	18_13_1	34_1_384	296_1_50	375_6_1	430_46_19	538_1_95
335_6_104	570_46_28	576_46_92	102_46_41	285_01_1	113_01_289	1839_6_115	978_5_166	4_1_1	650_1_57	504_1_143	549_01_214	348_46_1	327_1_1	469_46_281	7_1_1	719_5_1	128_1_53	484_6_598	906_6_232	18_13_1	34_1_326	296_1_43	375_6_1	430_46_18	538_1_99
335_6_106	570_46_25	576_46_89	102_46_42	285_01_1	113_01_281	1839_6_117	978_5_171	4_1_1	650_1_49	504_1_138	549_01_245	348_46_1	327_1_1	469_46_282	7_1_1	719_5_1	128_1_52	484_6_595	906_6_234	18_13_1	34_1_286	296_1_38	375_6_1	430_46_19	538_1_102
335_6_104	570_46_23	576_46_83	102_46_42	285_01_1	113_01_260	1839_6_127	978_5_173	4_1_1	650_1_51	504_1_167	549_01_293	348_46_1	327_1_1	469_46_278	7_1_1	719_5_1	128_1_65	484_6_595	906_6_242	18_13_1	34_1_306	296_1_37	375_6_1	430_46_18	538_1_113
335_6_116	570_46_22	576_46_81	102_46_39	285_01_1	113_01_250	1839_6_138	978_5_164	4_1_1	650_1_48	504_1_199	549_01_336	348_46_1	327_1_1	469_46_282	7_1_1	719_5_1	128_1_72	484_6_565	906_6_242	18_13_1	34_1_347	296_1_50	375_6_1	430_46_15	538_1_125
335_6_113	570_46_21	576_46_70	102_46_37	285_01_1	113_01_252	1839_6_129	978_5_174	4_1_1	650_1_50	504_1_196	549_01_344	348_46_1	327_1_1	469_46_288	7_1_1	719_5_1	128_1_83	484_6_563	906_6_237	18_13_1	34_1_376	296_1_60	375_6_1	430_46_10	538_1_134
335_6_123	570_46_18	576_46_77	102_46_30	285_01_1	113_01_271	1839_6_129	978_5_171	4_1_1	650_1_58	504_1_197	549_01_314	348_46_1	327_1_1	469_46_289	7_1_1	719_5_1	128_1_98	484_6_543	906_6_230	18_13_1	34_1_376	296_1_68	375_6_1	430_46_8	538_1_147
335_6_125	570_46_18	576_46_78	102_46_23	285_01_1	113_01_275	1839_6_128	978_5_166	4_1_1	650_1_61	504_1_170	549_01_274	348_46_1	327_1_1	469_46_295	7_1_1	719_5_1	128_1_104	484_6_530	906_6_221	18_13_1	34_1_371	296_1_63	375_6_1	430_46_6	538_1_143
335_6_127	570_46_22	576_46_81	102_46_14	285_01_1	113_01_266	1839_6_136	978_5_164	4_1_1	650_1_74	504_1_156	549_01_249	348_46_1	327_1_1	469_46_305	7_1_1	719_5_1	128_1_104	484_6_530	906_6_211	18_13_1	34_1_355	296_1_62	375_6_1	430_46_5	538_1_148
335_6_126	570_46_18	576_46_87	102_46_14	285_01_1	113_01_239	1839_6_136	978_5_166	4_1_1	650_1_66	504_1_142	549_01_241	348_46_1	327_1_1	469_46_319	7_1_1	719_5_1	128_1_105	484_6_515	906_6_207	18_13_1	34_1_360	296_1_47	375_6_1	430_46_6	538_1_134
335_6_132	570_46_21	576_46_93	102_46_9	285_01_1	113_01_225	1839_6_130	978_5_165	4_1_1	650_1_72	504_1_155	549_01_239	348_46_1	327_1_1	469_46_328	7_1_1	719_5_1	128_1_93	484_6_519	906_6_199	18_13_1	34_1_353	296_1_36	375_6_1	430_46_6	538_1_124
335_6_129	570_46_26	576_46_92	102_46_6	285_01_1	113_01_199	1839_6_132	978_5_171	4_1_1	650_1_77	504_1_174	549_01_235	348_46_1	327_1_1	469_46_329	7_1_1	719_5_1	128_1_78	484_6_534	906_6_193	18_13_1	34_1_359	296_1_37	375_6_1	430_46_6	538_1_113
335_6_120	570_46_28	576_46_89	102_46_9	285_01_1	113_01_218	1839_6_133	978_5_182	4_1_1	650_1_91	504_1_185	549_01_254	348_46_1	327_1_1	469_46_323	7_1_1	719_5_1	128_1_63	484_6_538	906_6_193	18_13_1	34_1_359	296_1_37	375_6_1	430_46_2	538_1_120
335_6_112	570_46_29	576_46_84	102_46_10	285_01_1	113_01_219	1839_6_134	978_5_183	4_1_1	650_1_94	504_1_185	549_01_257	348_46_1	327_1_1	469_46_319	7_1_1	719_5_1	128_1_48	484_6_547	906_6_199	18_13_1	34_1_367	296_1_41	375_6_1	430_46_3	538_1_149
335_6_123	570_46_28	576_46_87	102_46_13	285_01_1	113_01_220	1839_6_127	978_5_175	4_1_1	650_1_77	504_1_181	549_01_254	348_46_1	327_1_1	469_46_316	7_1_1	719_5_1	128_1_58	484_6_558	906_6_199	18_13_1	34_1_348	296_1_45	375_6_1	430_46_4	538_1_173
335_6_126	570_46_28	576_46_84	102_46_16	285_01_1	113_01_219	1839_6_128	978_5_178	4_1_1	650_1_83	504_1_182	549_01_223	348_46_1	327_1_1	469_46_314	7_1_1	719_5_1	128_1_70	484_6_556	906_6_187	18_13_1	34_1_320	296_1_48	375_6_1	430_46_4	538_1_180
335_6_125	570_46_28	576_46_86	102_46_14	285_01_1	113_01_217	1839_6_120	978_5_178	4_1_1	650_1_91	504_1_170	549_01_202	348_46_1	327_1_1	469_46_317	7_1_1	719_5_1	128_1_91	484_6_561	906_6_187	18_13_1	34_1_287	296_1_63	375_6_1	430_46_6	538_1_164
335_6_139	570_46_30	576_46_75	102_46_13	285_01_1	113_01_234	1839_6_121	978_5_177	4_1_1	650_1_90	504_1_176	549_01_177	348_46_1	327_1_1	469_46_321	7_1_1	719_5_1	128_1_110	484_6_545	906_6_190	18_13_1	34_1_279	296_1_75	375_6_1	430_46_6	538_1_135
335_6_130	570_46_35	576_46_79	102_46_14	285_01_1	113_01_252	1839_6_115	978_5_196	4_1_1	650_1_82	504_1_178	549_01_184	348_46_1	327_1_1	469_46_319	7_1_1	719_5_1	128_1_116	484_6_527	906_6_186	18_13_1	34_1_246	296_1_73	375_6_1	430_46_6	538_1_115
335_6_130	570_46_38	576_46_80	102_46_16	285_01_1	113_01_256	1839_6_117	978_5_210	4_1_1	650_1_78	504_1_187	549_01_183	348_46_1	327_1_1	469_46_313	7_1_1	719_5_1	128_1_119	484_6_539	906_6_176	18_13_1	34_1_271	296_1_58	375_6_1	430_46_9	538_1_96
335_6_121	570_46_41	576_46_71	102_46_18	285_01_1	113_01_257	1839_6_116	978_5_210	4_1_1	650_1_80	504_1_178	549_01_194	348_46_1	327_1_1	469_46_299	7_1_1	719_5_1	128_1_123	484_6_540	906_6_180	18_13_1	34_1_304	296_1_50	375_6_1	430_46_10	538_1_92
335_6_113	570_46_48	576_46_78	102_46_15	285_01_1	113_01_246	1839_6_119	978_5_211	4_1_1	650_1_74	504_1_172	549_01_198	348_46_1	327_1_1	469_46_290	7_1_1	719_5_1	128_1_129	484_6_530	906_6_184	18_13_1	34_1_320	296_1_40	375_6_1	430_46_14	538_1_94
335_6_101	570_46_57	576_46_85	102_46_15	285_01_1	113_01_232	1839_6_116	978_5_219	4_1_1	650_1_58	504_1_160	549_01_198	348_46_1	327_1_1	469_46_294	7_1_1	719_5_1	128_1_136	484_6_529	906_6_175	18_13_1	34_1_322	296_1_34	375_6_1	430_46_14	538_1_101
335_6_107	570_46_59	576_46_75	102_46_16	285_01_1	113_01_230	1839_6_110	978_5_234	4_1_1	650_1_60	504_1_156	549_01_178	348_46_1	327_1_1	469_46_285	7_1_1	719_5_1	128_1_132	484_6_536	906_6_183	18_13_1	34_1_303	296_1_40	375_6_1	430_46_15	538_1_114
335_6_108	570_46_65	576_46_77	102_46_13	285_01_1	113_01_253	1839_6_112	978_5_251	4_1_1	650_1_58	504_1_154	549_01_158	348_46_1	327_1_1	469_46_289	7_1_1	719_5_1	128_1_133	484_6_535	906_6_198	18_13_1	34_1_262	296_1_49	375_6_1	430_46_16	538_1_104
335_6_107	570_46_67	576_46_85	102_46_10	285_01_1	113_01_282	1839_6_115	978_5_257	4_1_1	650_1_71	504_1_179	549_01_163	348_46_1	327_1_1	469_46_270	7_1_1	719_5_1	128_1_122	484_6_534	906_6_208	18_13_1	34_1_262	296_1_51	375_6_1	430_46_15	538_1_84
335_6_101	570_46_69	576_46_93	102_46_8	285_01_1	113_01_314	1839_6_127	978_5_257	4_1_1	650_1_65	504_1_188	549_01_162	348_46_1	327_1_1	469_46_259	7_1_1	719_5_1	128_1_123	484_6_530	906_6_208	18_13_1	34_1_268	296_1_53	375_6_1	430_46_13	538_1_64
335_6_110	570_46_70	576_46_97	102_46_6	285_01_1	113_01_312	1839_6_124	978_5_250	4_1_1	650_1_64	504_1_180	549_01_154	348_46_1	327_1_1	469_46_257	7_1_1	719_5_1	128_1_108	484_6_520	906_6_212	18_13_1	34_1_294	296_1_45	375_6_1	430_46_13	538_1_69
335_6_117	570_46_76	576_46_95	102_46_7	285_01_1	113_01_278	1839_6_121	978_5_241	4_1_1	650_1_59	504_1_179	549_01_186	348_46_1	327_1_1	469_46_250	7_1_1	719_5_1	128_1_105	484_6_517	906_6_217	18_13_1	34_1_330	296_1_43	375_6_1	430_46_11	538_1_82
335_6_121	570_46_75	576_46_94	102_46_6	285_01_1	113_01_269	1839_6_114	978_5_242	4_1_1	650_1_69	504_1_181	549_01_230	348_46_1	327_1_1	469_46_249	7_1_1	719_5_1	128_1_116	484_6_515	906_6_220	18_13_1	34_1_356	296_1_45	375_6_1	430_46_11	538_1_87
335_6_137	570_46_76	576_46_91	102_46_4	285_01_1	113_01_247	1839_6_118	978_5_246	4_1_1	650_1_63	504_1_166	549_01_249	348_46_1	327_1_1	469_46_238	7_1_1	719_5_1	128_1_135	484_6_521	906_6_210	18_13_1	34_1_351	296_1_40	375_6_1	430_46_14	538_1_107
335_6_140	570_46_79	576_46_97	102_46_3	285_01_1	113_01_270	1839_6_115	978_5_239	4_1_1	650_1_63	504_1_197	549_01_235	348_46_1	327_1_1	469_46_235	7_1_1	719_5_1	128_1_125	484_6_517	906_6_195	18_13_1	34_1_319	296_1_30	375_6_1	430_46_15	538_1_113
335_6_146	570_46_79	576_46_101	102_46_2	285_01_1	113_01_260	1839_6_122	978_5_237	4_1_1	650_1_50	504_1_220	549_01_199	348_46_1	327_1_1	469_46_238	7_1_1	719_5_1	128_1_131	484_6_518	906_6_189	18_13_1	34_1_264	296_1_23	375_6_1	430_46_13	538_1_108
335_6_154	570_46_74	576_46_93	102_46_1	285_01_1	113_01_264	1839_6_126	978_5_235	4_1_1	650_1_50	504_1_240	549_01_147	348_46_1	327_1_1	469_46_253	7_1_1	719_5_1	128_1_127	484_6_521	906_6_187	18_13_1	34_1_251	296_1_19	375_6_1	430_46_17	538_1_85
335_6_172	570_46_67	576_46_93	102_46_1	285_01_1	113_01_252	1839_6_130	978_5_236	4_1_1	650_1_44	504_1_261	549_01_121	348_46_1	327_1_1	469_46_258	7_1_1	719_5_1	128_1_129	484_6_530	906_6_173	18_13_1	34_1_287	296_1_25	375_6_1	430_46_19	538_1_93
335_6_178	570_46_64	576_46_86	102_46_1	285_01_1	113_01_239	1839_6_143	978_5_227	4_1_1	650_1_46	504_1_251	549_01_121	348_46_1	327_1_1	469_46_280	7_1_1	719_5_1	128_1_118	484_6_547	906_6_172	18_13_1	34_1_326	296_1_49	375_6_1	430_46_18	538_1_82
335_6_189	570_46_58	576_46_92	102_46_1	285_01_1	113_01_212	1839_6_142	978_5_214	4_1_1	650_1_45	504_1_253	549_01_126	348_46_1	327_1_1	469_46_262	7_1_1	719_5_1	128_1_131	484_6_541	906_6_190	18_13_1	34_1_315	296_1_60	375_6_1	430_46_18	538_1_65
335_6_176	570_46_63	576_46_82	102_46_1	285_01_1	113_01_200	1839_6_145	978_5_203	4_1_1	650_1_54	504_1_256	549_01_127	348_46_1	327_1_1	469_46_278	7_1_1	719_5_1	128_1_130	484_6_542	906_6_209	18_13_1	34_1_355	296_1_63	375_6_1	430_46_19	538_1_60
335_6_170	570_46_65	576_46_74	102_46_1	285_01_1	113_01_233	1839_6_145	978_5_206	4_1_1	650_1_55	504_1_280	549_01_128	348_46_1	327_1_1	469_46_292	7_1_1	719_5_1	128_1_138	484_6_550	906_6_218	18_13_1	34_1_339	296_1_53	375_6_1	430_46_22	538_1_58
335_6_166	570_46_61	576_46_67	102_46_1	285_01_1	113_01_221	1839_6_142	978_5_202	4_1_1	650_1_51	504_1_314	549_01_129	348_46_1	327_1_1	469_46_301	7_1_1	719_5_1	128_1_129	484_6_557	906_6_229	18_13_1	34_1_342	296_1_41	375_6_1	430_46_25	538_1_50
335_6_152	570_46_65	576_46_63	102_46_1	285_01_1	113_01_223	1839_6_147	978_5_210	4_1_1	650_1_44	504_1_308	549_01_122	348_46_1	327_1_1	469_46_305	7_1_1	719_5_1	128_1_121	484_6_552	906_6_250	18_13_1	34_1_354	296_1_30	375_6_1	430_46_28	538_1_60
335_6_147	570_46_64	576_46_59	102_46_1	285_01_1	113_01_208	1839_6_142	978_5_211	4_1_1	650_1_35	504_1_286	549_01_122	348_46_1	327_1_1	469_46_307	7_1_1	719_5_1	128_1_120	484_6_535	906_6_236	18_13_1	34_1_369	296_1_27	375_6_1	430_46_28	538_1_83
335_6_146	570_46_56	576_46_73	102_46_1	285_01_1	113_01_195	1839_6_132	978_5_222	4_1_1	650_1_26	504_1_238	549_01_153	348_46_1	327_1_1	469_46_303	7_1_1	719_5_1	128_1_122	484_6_515	906_6_230	18_13_1	34_1_378	296_1_28	375_6_1	430_46_30	538_1_122
335_6_148	570_46_52	576_46_68	102_46_1	285_01_1	113_01_194	1839_6_130	978_5_208	4_1_1	650_1_28	504_1_224	549_01_201	348_46_1	327_1_1	469_46_302	7_1_1	719_5_1	128_1_121	484_6_501	906_6_227	18_13_1	34_1_371	296_1_42	375_6_1	430_46_31	538_1_126
335_6_148	570_46_52	576_46_69	102_46_1	285_01_1	113_01_192	1839_6_128	978_5_219	4_1_1	650_1_27	504_1_240	549_01_212	348_46_1	327_1_1	469_46_287	7_1_1	719_5_1	128_1_130	484_6_491	906_6_219	18_13_1	34_1_322	296_1_38	375_6_1	430_46_35	538_1_126
335_6_149	570_46_53	576_46_74	102_46_1	285_01_1	113_01_216	1839_6_132	978_5_213	4_1_1	650_1_16	504_1_255	549_01_212	348_46_1	327_1_1	469_46_275	7_1_1	719_5_1	128_1_139	484_6_485	906_6_217	18_13_1	34_1_336	296_1_43	375_6_1	430_46_40	538_1_123
335_6_139	570_46_58	576_46_79	102_46_1	285_01_1	113_01_240	1839_6_135	978_5_230	4_1_1	650_1_17	504_1_267	549_01_188	348_46_1	327_1_1	469_46_283	7_1_1	719_5_1	128_1_145	484_6_484	906_6_221	18_13_1	34_1_333	296_1_45	375_6_1	430_46_46	538_1_115
335_6_131	570_46_53	576_46_70	102_46_1	285_01_1	113_01_240	1839_6_135	978_5_248	4_1_1	650_1_10	504_1_270	549_01_178	348_46_1	327_1_1	469_46_289	7_1_1	719_5_1	128_1_137	484_6_480	906_6_227	18_13_1	34_1_311	296_1_42	375_6_1	430_46_53	538_1_100
335_6_135	570_46_47	576_46_71	102_46_1	285_01_1	113_01_249	1839_6_133	978_5_263	4_1_1	650_1_7	504_1_245	549_01_169	348_46_1	327_1_1	469_46_302	7_1_1	719_5_1	128_1_130	484_6_475	906_6_224	18_13_1	34_1_301	296_1_33	375_6_1	430_46_49	538_1_90
335_6_134	570_46_47	576_46_74	102_46_1	285_01_1	113_01_230	1839_6_131	978_5_259	4_1_1	650_1_17	504_1_240	549_01_175	348_46_1	327_1_1	469_46_305	7_1_1	719_5_1	128_1_129	484_6_470	906_6_222	18_13_1	34_1_291	296_1_28	375_6_1	430_46_48	538_1_79
335_6_144	570_46_41	576_46_72	102_46_1	285_01_1	113_01_240	1839_6_120	978_5_273	4_1_1	650_1_31	504_1_228	549_01_169	348_46_1	327_1_1	469_46_296	7_1_1	719_5_1	128_1_129	484_6_483	906_6_221	18_13_1	34_1_293	296_1_29	375_6_1	430_46_41	538_1_79
335_6_151	570_46_40	576_46_79	102_46_1	285_01_1	113_01_222	1839_6_116	978_5_277	4_1_1	650_1_33	504_1_223	549_01_165	348_46_1	327_1_1	469_46_292	7_1_1	719_5_1	128_1_139	484_6_488	906_6_217	18_13_1	34_1_325	296_1_32	375_6_1	430_46_34	538_1_86
335_6_147	570_46_39	576_46_81	102_46_1	285_01_1	113_01_236	1839_6_90	978_5_281	4_1_1	650_1_33	504_1_230	549_01_153	348_46_1	327_1_1	469_46_298	7_1_1	719_5_1	128_1_144	484_6_495	906_6_211	18_13_1	34_1_383	296_1_31	375_6_1	430_46_38	538_1_102
335_6_142	570_46_40	576_46_79	102_46_1	285_01_1	113_01_238	1839_6_81	978_5_276	4_1_1	650_1_31	504_1_218	549_01_145	348_46_1	327_1_1	469_46_291	7_1_1	719_5_1	128_1_164	484_6_489	906_6_206	18_13_1	34_1_435	296_1_32	375_6_1	430_46_35	538_1_109
335_6_137	570_46_50	576_46_88	102_46_1	285_01_1	113_01_248	1839_6_67	978_5_278	4_1_1	650_1_21	504_1_227	549_01_162	348_46_1	327_1_1	469_46_287	7_1_1	719_5_1	128_1_179	484_6_500	906_6_213	18_13_1	34_1_438	296_1_31	375_6_1	430_46_32	538_1_109
335_6_138	570_46_59	576_46_85	102_46_1	285_01_1	113_01_267	1839_6_69	978_5_276	4_1_1	650_1_21	504_1_239	549_01_160	348_46_1	327_1_1	469_46_277	7_1_1	719_5_1	128_1_184	484_6_491	906_6_205	18_13_1	34_1_431	296_1_35	375_6_1	430_46_26	538_1_105
335_6_138	570_46_75	576_46_82	102_46_1	285_01_1	113_01_251	1839_6_68	978_5_262	4_1_1	650_1_20	504_1_227	549_01_168	348_46_1	327_1_1	469_46_264	7_1_1	719_5_1	128_1_163	484_6_489	906_6_204	18_13_1	34_1_392	296_1_47	375_6_1	430_46_20	538_1_111
335_6_147	570_46_88	576_46_82	102_46_1	285_01_1	113_01_220	1839_6_76	978_5_250	4_1_1	650_1_22	504_1_233	549_01_184	348_46_1	327_1_1	469_46_247	7_1_1	719_5_1	128_1_136	484_6_496	906_6_196	18_13_1	34_1_361	296_1_56	375_6_1	430_46_15	538_1_102
335_6_153	570_46_92	576_46_77	102_46_1	285_01_1	113_01_194	1839_6_80	978_5_259	4_1_1	650_1_31	504_1_232	549_01_190	348_46_1	327_1_1	469_46_247	7_1_1	719_5_1	128_1_122	484_6_513	906_6_181	18_13_1	34_1_339	296_1_52	375_6_1	430_46_11	538_1_91
335_6_152	570_46_97	576_46_76	102_46_1	285_01_1	113_01_181	1839_6_87	978_5_248	4_1_1	650_1_48	504_1_244	549_01_191	348_46_1	327_1_1	469_46_252	7_1_1	719_5_1	128_1_135	484_6_503	906_6_164	18_13_1	34_1_355	296_1_52	375_6_1	430_46_12	538_1_87
335_6_152	570_46_91	576_46_72	102_46_1	285_01_1	113_01_169	1839_6_95	978_5_258	4_1_1	650_1_65	504_1_253	549_01_179	348_46_1	327_1_1	469_46_248	7_1_1	719_5_1	128_1_171	484_6_486	906_6_161	18_13_1	34_1_410	296_1_50	375_6_1	430_46_14	538_1_85
335_6_156	570_46_84	576_46_69	102_46_1	285_01_1	113_01_177	1839_6_97	978_5_275	4_1_1	650_1_67	504_1_244	549_01_180	348_46_1	327_1_1	469_46_244	7_1_1	719_5_1	128_1_175	484_6_489	906_6_151	18_13_1	34_1_430	296_1_58	375_6_1	430_46_16	538_1_79
335_6_161	570_46_84	576_46_70	102_46_1	285_01_1	113_01_195	1839_6_96	978_5_266	4_1_1	650_1_64	504_1_233	549_01_176	348_46_1	327_1_1	469_46_263	7_1_1	719_5_1	128_1_166	484_6_493	906_6_142	18_13_1	34_1_431	296_1_54	375_6_1	430_46_15	538_1_78
335_6_157	570_46_80	576_46_62	102_46_1	285_01_1	113_01_204	1839_6_97	978_5_272	4_1_1	650_1_56	504_1_238	549_01_195	348_46_1	327_1_1	469_46_254	7_1_1	719_5_1	128_1_137	484_6_474	906_6_154	18_13_1	34_1_436	296_1_57	375_6_1	430_46_20	538_1_83
335_6_160	570_46_87	576_46_58	102_46_1	285_01_1	113_01_229	1839_6_89	978_5_281	4_1_1	650_1_43	504_1_260	549_01_193	348_46_1	327_1_1	469_46_247	7_1_1	719_5_1	128_1_109	484_6_479	906_6_147	18_13_1	34_1_438	296_1_51	375_6_1	430_46_21	538_1_94
335_6_168	570_46_92	576_46_59	102_46_1	285_01_1	113_01_235	1839_6_86	978_5_273	4_1_1	650_1_33	504_1_258	549_01_190	348_46_1	327_1_1	469_46_246	7_1_1	719_5_1	128_1_99	484_6_490	906_6_162	18_13_1	34_1_431	296_1_49	375_6_1	430_46_25	538_1_107
335_6_164	570_46_100	576_46_59	102_46_1	285_01_1	113_01_222	1839_6_88	978_5_251	4_1_1	650_1_32	504_1_279	549_01_179	348_46_1	327_1_1	469_46_235	7_1_1	719_5_1	128_1_98	484_6_491	906_6_171	18_13_1	34_1_456	296_1_45	375_6_1	430_46_32	538_1_100
335_6_163	570_46_103	576_46_53	102_46_1	285_01_1	113_01_197	1839_6_95	978_5_246	4_1_1	650_1_55	504_1_287	549_01_169	348_46_1	327_1_1	469_46_235	7_1_1	719_5_1	128_1_96	484_6_476	906_6_176	18_13_1	34_1_452	296_1_47	375_6_1	430_46_35	538_1_99
335_6_165	570_46_101	576_46_52	102_46_1	285_01_1	113_01_158	1839_6_113	978_5_238	4_1_1	650_1_64	504_1_284	549_01_169	348_46_1	327_1_1	469_46_241	7_1_1	719_5_1	128_1_102	484_6_468	906_6_178	18_13_1	34_1_451	296_1_52	375_6_1	430_46_37	538_1_83
335_6_164	570_46_97	576_46_57	102_46_1	285_01_1	113_01_161	1839_6_125	978_5_223	4_1_1	650_1_74	504_1_293	549_01_162	348_46_1	327_1_1	469_46_238	7_1_1	719_5_1	128_1_137	484_6_462	906_6_185	18_13_1	34_1_454	296_1_68	375_6_1	430_46_40	538_1_77
335_6_165	570_46_101	576_46_56	102_46_1	285_01_1	113_01_155	1839_6_127	978_5_216	4_1_1	650_1_73	504_1_272	549_01_162	348_46_1	327_1_1	469_46_244	7_1_1	719_5_1	128_1_142	484_6_442	906_6_189	18_13_1	34_1_459	296_1_71	375_6_1	430_46_42	538_1_70
335_6_160	570_46_96	576_46_55	102_46_1	285_01_1	113_01_151	1839_6_142	978_5_222	4_1_1	650_1_64	504_1_231	549_01_146	348_46_1	327_1_1	469_46_246	7_1_1	719_5_1	128_1_154	484_6_432	906_6_201	18_13_1	34_1_480	296_1_65	375_6_1	430_46_43	538_1_72
335_6_155	570_46_97	576_46_53	102_46_1	285_01_1	113_01_152	1839_6_153	978_5_216	4_1_1	650_1_51	504_1_199	549_01_143	348_46_1	327_1_1	469_46_251	7_1_1	719_5_1	128_1_151	484_6_424	906_6_216	18_13_1	34_1_501	296_1_52	375_6_1	430_46_42	538_1_80
335_6_165	570_46_99	576_46_54	102_46_1	285_01_1	113_01_156	1839_6_166	978_5_217	4_1_1	650_1_49	504_1_176	549_01_138	348_46_1	327_1_1	469_46_248	7_1_1	719_5_1	128_1_129	484_6_422	906_6_197	18_13_1	34_1_536	296_1_39	375_6_1	430_46_36	538_1_98
335_6_167	570_46_95	576_46_53	102_46_1	285_01_1	113_01_151	1839_6_165	978_5_216	4_1_1	650_1_46	504_1_178	549_01_133	348_46_1	327_1_1	469_46_264	7_1_1	719_5_1	128_1_110	484_6_410	906_6_202	18_13_1	34_1_540	296_1_32	375_6_1	430_46_35	538_1_113
335_6_161	570_46_91	576_46_52	102_46_1	285_01_1	113_01_154	1839_6_168	978_5_212	4_1_1	650_1_55	504_1_194	549_01_143	348_46_1	327_1_1	469_46_264	7_1_1	719_5_1	128_1_127	484_6_412	906_6_197	18_13_1	34_1_524	296_1_36	375_6_1	430_46_33	538_1_126
335_6_162	570_46_92	576_46_62	102_46_1	285_01_1	113_01_166	1839_6_175	978_5_205	4_1_1	650_1_63	504_1_223	549_01_163	348_46_1	327_1_1	469_46_266	7_1_1	719_5_1	128_1_155	484_6_420	906_6_193	18_13_1	34_1_500	296_1_38	375_6_1	430_46_37	538_1_125
335_6_166	570_46_96	576_46_66	102_46_1	285_01_1	113_01_163	1839_6_187	978_5_199	4_1_1	650_1_59	504_1_256	549_01_194	348_46_1	327_1_1	469_46_253	7_1_1	719_5_1	128_1_169	484_6_420	906_6_197	18_13_1	34_1_462	296_1_35	375_6_1	430_46_38	538_1_127
335_6_159	570_46_94	576_46_67	102_46_1	285_01_1	113_01_182	1839_6_188	978_5_208	4_1_1	650_1_61	504_1_282	549_01_197	348_46_1	327_1_1	469_46_256	7_1_1	719_5_1	128_1_165	484_6_426	906_6_183	18_13_1	34_1_428	296_1_32	375_6_1	430_46_39	538_1_126
335_6_162	570_46_96	576_46_67	102_46_1	285_01_1	113_01_185	1839_6_183	978_5_205	4_1_1	650_1_62	504_1_265	549_01_214	348_46_1	327_1_1	469_46_248	7_1_1	719_5_1	128_1_148	484_6_427	906_6_170	18_13_1	34_1_406	296_1_40	375_6_1	430_46_33	538_1_112
335_6_172	570_46_89	576_46_69	102_46_1	285_01_1	113_01_196	1839_6_183	978_5_207	4_1_1	650_1_58	504_1_264	549_01_213	348_46_1	327_1_1	469_46_240	7_1_1	719_5_1	128_1_152	484_6_424	906_6_166	18_13_1	34_1_391	296_1_49	375_6_1	430_46_30	538_1_105
335_6_176	570_46_86	576_46_71	102_46_1	285_01_1	113_01_183	1839_6_179	978_5_215	4_1_1	650_1_45	504_1_237	549_01_203	348_46_1	327_1_1	469_46_229	7_1_1	719_5_1	128_1_152	484_6_424	906_6_166	18_13_1	34_1_402	296_1_54	375_6_1	430_46_32	538_1_87
335_6_179	570_46_87	576_46_75	102_46_1	285_01_1	113_01_171	1839_6_179	978_5_218	4_1_1	650_1_36	504_1_208	549_01_176	348_46_1	327_1_1	469_46_227	7_1_1	719_5_1	128_1_137	484_6_422	906_6_166	18_13_1	34_1_432	296_1_58	375_6_1	430_46_31	538_1_86
335_6_174	570_46_81	576_46_85	102_46_1	285_01_1	113_01_149	1839_6_175	978_5_218	4_1_1	650_1_33	504_1_189	549_01_145	348_46_1	327_1_1	469_46_220	7_1_1	719_5_1	128_1_120	484_6_436	906_6_172	18_13_1	34_1_443	296_1_52	375_6_1	430_46_25	538_1_94
335_6_169	570_46_82	576_46_82	102_46_1	285_01_1	113_01_139	1839_6_175	978_5_225	4_1_1	650_1_33	504_1_224	549_01_158	348_46_1	327_1_1	469_46_226	7_1_1	719_5_1	128_1_113	484_6_449	906_6_172	18_13_1	34_1_441	296_1_36	375_6_1	430_46_23	538_1_88
335_6_164	570_46_90	576_46_78	102_46_1	285_01_1	113_01_132	1839_6_182	978_5_221	4_1_1	650_1_37	504_1_248	549_01_141	348_46_1	327_1_1	469_46_220	7_1_1	719_5_1	128_1_127	484_6_449	906_6_187	18_13_1	34_1_451	296_1_20	375_6_1	430_46_19	538_1_80
335_6_159	570_46_98	576_46_71	102_46_1	285_01_1	113_01_129	1839_6_182	978_5_219	4_1_1	650_1_48	504_1_308	549_01_144	348_46_1	327_1_1	469_46_219	7_1_1	719_5_1	128_1_130	484_6_459	906_6_185	18_13_1	34_1_503	296_1_13	375_6_1	430_46_19	538_1_63
335_6_151	570_46_95	576_46_74	102_46_1	285_01_1	113_01_116	1839_6_187	978_5_222	4_1_1	650_1_57	504_1_311	549_01_145	348_46_1	327_1_1	469_46_222	7_1_1	719_5_1	128_1_134	484_6_470	906_6_186	18_13_1	34_1_534	296_1_24	375_6_1	430_46_18	538_1_69
335_6_143	570_46_89	576_46_74	102_46_1	285_01_1	113_01_132	1839_6_193	978_5_206	4_1_1	650_1_70	504_1_298	549_01_144	348_46_1	327_1_1	469_46_225	7_1_1	719_5_1	128_1_136	484_6_475	906_6_172	18_13_1	34_1_537	296_1_35	375_6_1	430_46_24	538_1_83
335_6_140	570_46_87	576_46_75	102_46_1	285_01_1	113_01_142	1839_6_195	978_5_195	4_1_1	650_1_63	504_1_265	549_01_150	348_46_1	327_1_1	469_46_235	7_1_1	719_5_1	128_1_114	484_6_488	906_6_168	18_13_1	34_1_528	296_1_44	375_6_1	430_46_31	538_1_92
335_6_138	570_46_83	576_46_75	102_46_1	285_01_1	113_01_152	1839_6_204	978_5_188	4_1_1	650_1_55	504_1_237	549_01_159	348_46_1	327_1_1	469_46_243	7_1_1	719_5_1	128_1_101	484_6_505	906_6_162	18_13_1	34_1_489	296_1_42	375_6_1	430_46_38	538_1_85
335_6_130	570_46_73	576_46_72	102_46_1	285_01_1	113_01_153	1839_6_210	978_5_175	4_1_1	650_1_49	504_1_216	549_01_168	348_46_1	327_1_1	469_46_261	7_1_1	719_5_1	128_1_86	484_6_525	906_6_158	18_13_1	34_1_474	296_1_36	375_6_1	430_46_35	538_1_68
335_6_130	570_46_65	576_46_72	102_46_1	285_01_1	113_01_145	1839_6_226	978_5_157	4_1_1	650_1_67	504_1_223	549_01_163	348_46_1	327_1_1	469_46_263	7_1_1	719_5_1	128_1_68	484_6_537	906_6_151	18_13_1	34_1_467	296_1_35	375_6_1	430_46_38	538_1_63
335_6_128	570_46_64	576_46_75	102_46_1	285_01_1	113_01_151	1839_6_234	978_5_157	4_1_1	650_1_82	504_1_267	549_01_159	348_46_1	327_1_1	469_46_248	7_1_1	719_5_1	128_1_68	484_6_549	906_6_139	18_13_1	34_1_496	296_1_27	375_6_1	430_46_42	538_1_74
335_6_122	570_46_58	576_46_60	102_46_1	285_01_1	113_01_135	1839_6_238	978_5_156	4_1_1	650_1_89	504_1_289	549_01_130	348_46_1	327_1_1	469_46_255	7_1_1	719_5_1	128_1_73	484_6_552	906_6_132	18_13_1	34_1_521	296_1_24	375_6_1	430_46_42	538_1_74
335_6_112	570_46_55	576_46_54	102_46_1	285_01_1	113_01_127	1839_6_234	978_5_164	4_1_1	650_1_78	504_1_308	549_01_117	348_46_1	327_1_1	469_46_265	7_1_1	719_5_1	128_1_85	484_6_576	906_6_126	18_13_1	34_1_553	296_1_25	375_6_1	430_46_36	538_1_71
335_6_117	570_46_63	576_46_51	102_46_1	285_01_1	113_01_131	1839_6_218	978_5_161	4_1_1	650_1_79	504_1_314	549_01_107	348_46_1	327_1_1	469_46_267	7_1_1	719_5_1	128_1_85	484_6_572	906_6_125	18_13_1	34_1_564	296_1_27	375_6_1	430_46_37	538_1_52
335_6_122	570_46_60	576_46_51	102_46_1	285_01_1	113_01_130	1839_6_207	978_5_167	4_1_1	650_1_65	504_1_311	549_01_105	348_46_1	327_1_1	469_46_286	7_1_1	719_5_1	128_1_82	484_6_581	906_6_106	18_13_1	34_1_542	296_1_30	375_6_1	430_46_35	538_1_57
335_6_130	570_46_64	576_46_53	102_46_1	285_01_1	113_01_127	1839_6_200	978_5_177	4_1_1	650_1_69	504_1_299	549_01_105	348_46_1	327_1_1	469_46_287	7_1_1	719_5_1	128_1_82	484_6_583	906_6_97	18_13_1	34_1_552	296_1_31	375_6_1	430_46_35	538_1_56
335_6_131	570_46_68	576_46_54	102_46_1	285_01_1	113_01_137	1839_6_199	978_5_183	4_1_1	650_1_76	504_1_275	549_01_112	348_46_1	327_1_1	469_46_280	7_1_1	719_5_1	128_1_87	484_6_595	906_6_84	18_13_1	34_1_536	296_1_24	375_6_1	430_46_35	538_1_70
335_6_141	570_46_63	576_46_58	102_46_1	285_01_1	113_01_138	1839_6_214	978_5_174	4_1_1	650_1_79	504_1_248	549_01_108	348_46_1	327_1_1	469_46_273	7_1_1	719_5_1	128_1_84	484_6_592	906_6_69	18_13_1	34_1_510	296_1_21	375_6_1	430_46_37	538_1_86
335_6_142	570_46_67	576_46_63	102_46_1	285_01_1	113_01_137	1839_6_216	978_5_184	4_1_1	650_1_89	504_1_255	549_01_119	348_46_1	327_1_1	469_46_261	7_1_1	719_5_1	128_1_96	484_6_589	906_6_64	18_13_1	34_1_506	296_1_19	375_6_1	430_46_38	538_1_96
335_6_149	570_46_61	576_46_64	102_46_1	285_01_1	113_01_153	1839_6_216	978_5_183	4_1_1	650_1_87	504_1_247	549_01_133	348_46_1	327_1_1	469_46_256	7_1_1	719_5_1	128_1_87	484_6_597	906_6_55	18_13_1	34_1_529	296_1_24	375_6_1	430_46_36	538_1_98
335_6_150	570_46_63	576_46_70	102_46_1	285_01_1	113_01_156	1839_6_217	978_5_182	4_1_1	650_1_82	504_1_262	549_01_149	348_46_1	327_1_1	469_46_248	7_1_1	719_5_1	128_1_96	484_6_592	906_6_50	18_13_1	34_1_531	296_1_30	375_6_1	430_46_35	538_1_90
335_6_151	570_46_65	576_46_74	102_46_1	285_01_1	113_01_135	1839_6_211	978_5_182	4_1_1	650_1_67	504_1_258	549_01_168	348_46_1	327_1_1	469_46_246	7_1_1	719_5_1	128_1_105	484_6_579	906_6_33	18_13_1	34_1_526	296_1_27	375_6_1	430_46_36	538_1_89
335_6_163	570_46_70	576_46_78	102_46_1	285_01_1	113_01_112	1839_6_216	978_5_189	4_1_1	650_1_59	504_1_289	549_01_184	348_46_1	327_1_1	469_46_235	7_1_1	719_5_1	128_1_112	484_6_569	906_6_21	18_13_1	34_1_535	296_1_32	375_6_1	430_46_34	538_1_94
335_6_160	570_46_68	576_46_75	102_46_1	285_01_1	113_01_102	1839_6_208	978_5_189	4_1_1	650_1_64	504_1_300	549_01_173	348_46_1	327_1_1	469_46_237	7_1_1	719_5_1	128_1_107	484_6_581	906_6_19	18_13_1	34_1_498	296_1_27	375_6_1	430_46_33	538_1_80
335_6_167	570_46_72	576_46_71	102_46_1	285_01_1	113_01_134	1839_6_210	978_5_205	4_1_1	650_1_58	504_1_311	549_01_160	348_46_1	327_1_1	469_46_239	7_1_1	719_5_1	128_1_90	484_6_567	906_6_18	18_13_1	34_1_480	296_1_16	375_6_1	430_46_36	538_1_88
335_6_171	570_46_73	576_46_77	102_46_1	285_01_1	113_01_151	1839_6_202	978_5_224	4_1_1	650_1_61	504_1_312	549_01_141	348_46_1	327_1_1	469_46_232	7_1_1	719_5_1	128_1_70	484_6_552	906_6_18	18_13_1	34_1_508	296_1_15	375_6_1	430_46_38	538_1_85
335_6_180	570_46_70	576_46_74	102_46_1	285_01_1	113_01_159	1839_6_198	978_5_224	4_1_1	650_1_62	504_1_310	549_01_132	348_46_1	327_1_1	469_46_216	7_1_1	719_5_1	128_1_76	484_6_557	906_6_20	18_13_1	34_1_562	296_1_12	375_6_1	430_46_40	538_1_69
335_6_184	570_46_76	576_46_73	102_46_1	285_01_1	113_01_149	1839_6_188	978_5_223	4_1_1	650_1_78	504_1_302	549_01_136	348_46_1	327_1_1	469_46_217	7_1_1	719_5_1	128_1_75	484_6_567	906_6_21	18_13_1	34_1_549	296_1_12	375_6_1	430_46_37	538_1_66
335_6_188	570_46_70	576_46_78	102_46_1	285_01_1	113_01_139	1839_6_182	978_5_219	4_1_1	650_1_102	504_1_269	549_01_147	348_46_1	327_1_1	469_46_210	7_1_1	719_5_1	128_1_68	484_6_572	906_6_23	18_13_1	34_1_581	296_1_16	375_6_1	430_46_35	538_1_91
335_6_202	570_46_70	576_46_79	102_46_1	285_01_1	113_01_116	1839_6_182	978_5_219	4_1_1	650_1_117	504_1_264	549_01_139	348_46_1	327_1_1	469_46_193	7_1_1	719_5_1	128_1_67	484_6_579	906_6_21	18_13_1	34_1_603	296_1_24	375_6_1	430_46_40	538_1_103
335_6_199	570_46_72	576_46_82	102_46_1	285_01_1	113_01_103	1839_6_181	978_5_214	4_1_1	650_1_121	504_1_263	549_01_149	348_46_1	327_1_1	469_46_196	7_1_1	719_5_1	128_1_69	484_6_578	906_6_16	18_13_1	34_1_595	296_1_27	375_6_1	430_46_37	538_1_114
335_6_183	570_46_82	576_46_80	102_46_1	285_01_1	113_01_89	1839_6_191	978_5_190	4_1_1	650_1_112	504_1_264	549_01_169	348_46_1	327_1_1	469_46_192	7_1_1	719_5_1	128_1_72	484_6_601	906_6_17	18_13_1	34_1_598	296_1_22	375_6_1	430_46_37	538_1_116
335_6_178	570_46_87	576_46_77	102_46_1	285_01_1	113_01_92	1839_6_189	978_5_175	4_1_1	650_1_82	504_1_286	549_01_202	348_46_1	327_1_1	469_46_189	7_1_1	719_5_1	128_1_70	484_6_602	906_6_21	18_13_1	34_1_564	296_1_15	375_6_1	430_46_36	538_1_98
335_6_174	570_46_91	576_46_75	102_46_1	285_01_1	113_01_104	1839_6_188	978_5_161	4_1_1	650_1_58	504_1_314	549_01_200	348_46_1	327_1_1	469_46_186	7_1_1	719_5_1	128_1_78	484_6_616	906_6_23	18_13_1	34_1_564	296_1_15	375_6_1	430_46_37	538_1_97
335_6_166	570_46_87	576_46_72	102_46_1	285_01_1	113_01_118	1839_6_187	978_5_164	4_1_1	650_1_38	504_1_319	549_01_184	348_46_1	327_1_1	469_46_193	7_1_1	719_5_1	128_1_88	484_6_613	906_6_26	18_13_1	34_1_595	296_1_13	375_6_1	430_46_33	538_1_90
335_6_171	570_46_84	576_46_68	102_46_1	285_01_1	113_01_141	1839_6_189	978_5_162	4_1_1	650_1_22	504_1_305	549_01_168	348_46_1	327_1_1	469_46_199	7_1_1	719_5_1	128_1_90	484_6_604	906_6_30	18_13_1	34_1_629	296_1_12	375_6_1	430_46_36	538_1_82
335_6_181	570_46_84	576_46_68	102_46_1	285_01_1	113_01_147	1839_6_185	978_5_159	4_1_1	650_1_26	504_1_285	549_01_160	348_46_1	327_1_1	469_46_211	7_1_1	719_5_1	128_1_92	484_6_610	906_6_33	18_13_1	34_1_648	296_1_13	375_6_1	430_46_34	538_1_77
335_6_186	570_46_77	576_46_63	102_46_1	285_01_1	113_01_131	1839_6_176	978_5_167	4_1_1	650_1_26	504_1_300	549_01_149	348_46_1	327_1_1	469_46_222	7_1_1	719_5_1	128_1_80	484_6_603	906_6_32	18_13_1	34_1_662	296_1_12	375_6_1	430_46_37	538_1_74
335_6_190	570_46_76	576_46_67	102_46_1	285_01_1	113_01_118	1839_6_172	978_5_177	4_1_1	650_1_29	504_1_306	549_01_154	348_46_1	327_1_1	469_46_216	7_1_1	719_5_1	128_1_71	484_6_584	906_6_28	18_13_1	34_1_635	296_1_7	375_6_1	430_46_47	538_1_81
335_6_204	570_46_76	576_46_64	102_46_1	285_01_1	113_01_104	1839_6_183	978_5_187	4_1_1	650_1_30	504_1_310	549_01_141	348_46_1	327_1_1	469_46_208	7_1_1	719_5_1	128_1_60	484_6_585	906_6_28	18_13_1	34_1_622	296_1_4	375_6_1	430_46_53	538_1_83
335_6_212	570_46_75	576_46_62	102_46_1	285_01_1	113_01_82	1839_6_184	978_5_187	4_1_1	650_1_32	504_1_311	549_01_162	348_46_1	327_1_1	469_46_213	7_1_1	719_5_1	128_1_60	484_6_569	906_6_28	18_13_1	34_1_634	296_1_4	375_6_1	430_46_59	538_1_92
335_6_216	570_46_71	576_46_62	102_46_1	285_01_1	113_01_65	1839_6_187	978_5_185	4_1_1	650_1_37	504_1_327	549_01_157	348_46_1	327_1_1	469_46_213	7_1_1	719_5_1	128_1_73	484_6_544	906_6_24	18_13_1	34_1_654	296_1_2	375_6_1	430_46_58	538_1_87
335_6_216	570_46_70	576_46_56	102_46_1	285_01_1	113_01_59	1839_6_182	978_5_185	4_1_1	650_1_47	504_1_320	549_01_158	348_46_1	327_1_1	469_46_223	7_1_1	719_5_1	128_1_81	484_6_529	906_6_22	18_13_1	34_1_650	296_1_2	375_6_1	430_46_60	538_1_74
335_6_208	570_46_73	576_46_54	102_46_1	285_01_1	113_01_70	1839_6_190	978_5_185	4_1_1	650_1_49	504_1_322	549_01_151	348_46_1	327_1_1	469_46_231	7_1_1	719_5_1	128_1_100	484_6_492	906_6_17	18_13_1	34_1_675	296_1_3	375_6_1	430_46_68	538_1_66
335_6_229	570_46_62	576_46_51	102_46_1	285_01_1	113_01_85	1839_6_192	978_5_191	4_1_1	650_1_51	504_1_311	549_01_138	348_46_1	327_1_1	469_46_246	7_1_1	719_5_1	128_1_112	484_6_469	906_6_19	18_13_1	34_1_671	296_1_8	375_6_1	430_46_65	538_1_63
335_6_235	570_46_58	576_46_58	102_46_1	285_01_1	113_01_111	1839_6_200	978_5_195	4_1_1	650_1_42	504_1_304	549_01_128	348_46_1	327_1_1	469_46_251	7_1_1	719_5_1	128_1_109	484_6_467	906_6_16	18_13_1	34_1_669	296_1_15	375_6_1	430_46_66	538_1_52
335_6_242	570_46_51	576_46_55	102_46_1	285_01_1	113_01_115	1839_6_201	978_5_199	4_1_1	650_1_39	504_1_315	549_01_134	348_46_1	327_1_1	469_46_256	7_1_1	719_5_1	128_1_104	484_6_480	906_6_13	18_13_1	34_1_678	296_1_21	375_6_1	430_46_63	538_1_52
335_6_239	570_46_47	576_46_50	102_46_1	285_01_1	113_01_108	1839_6_202	978_5_207	4_1_1	650_1_40	504_1_323	549_01_138	348_46_1	327_1_1	469_46_262	7_1_1	719_5_1	128_1_89	484_6_496	906_6_14	18_13_1	34_1_668	296_1_22	375_6_1	430_46_58	538_1_56
335_6_239	570_46_44	576_46_57	102_46_1	285_01_1	113_01_97	1839_6_207	978_5_201	4_1_1	650_1_40	504_1_313	549_01_135	348_46_1	327_1_1	469_46_278	7_1_1	719_5_1	128_1_82	484_6_496	906_6_8	18_13_1	34_1_624	296_1_18	375_6_1	430_46_57	538_1_56
335_6_251	570_46_37	576_46_59	102_46_1	285_01_1	113_01_88	1839_6_218	978_5_197	4_1_1	650_1_42	504_1_311	549_01_133	348_46_1	327_1_1	469_46_282	7_1_1	719_5_1	128_1_76	484_6_517	906_6_7	18_13_1	34_1_577	296_1_12	375_6_1	430_46_55	538_1_59
335_6_252	570_46_33	576_46_54	102_46_1	285_01_1	113_01_95	1839_6_228	978_5_198	4_1_1	650_1_46	504_1_309	549_01_122	348_46_1	327_1_1	469_46_282	7_1_1	719_5_1	128_1_81	484_6_549	906_6_11	18_13_1	34_1_547	296_1_11	375_6_1	430_46_59	538_1_70
335_6_262	570_46_27	576_46_59	102_46_1	285_01_1	113_01_102	1839_6_230	978_5_187	4_1_1	650_1_50	504_1_276	549_01_116	348_46_1	327_1_1	469_46_304	7_1_1	719_5_1	128_1_80	484_6_556	906_6_10	18_13_1	34_1_548	296_1_10	375_6_1	430_46_54	538_1_65
335_6_260	570_46_26	576_46_51	102_46_1	285_01_1	113_01_104	1839_6_222	978_5_189	4_1_1	650_1_53	504_1_287	549_01_130	348_46_1	327_1_1	469_46_306	7_1_1	719_5_1	128_1_78	484_6_565	906_6_10	18_13_1	34_1_549	296_1_9	375_6_1	430_46_53	538_1_72
335_6_263	570_46_20	576_46_48	102_46_1	285_01_1	113_01_95	1839_6_212	978_5_201	4_1_1	650_1_62	504_1_283	549_01_146	348_46_1	327_1_1	469_46_310	7_1_1	719_5_1	128_1_64	484_6_575	906_6_10	18_13_1	34_1_566	296_1_10	375_6_1	430_46_56	538_1_73
335_6_272	570_46_19	576_46_46	102_46_1	285_01_1	113_01_98	1839_6_203	978_5_189	4_1_1	650_1_72	504_1_312	549_01_154	348_46_1	327_1_1	469_46_327	7_1_1	719_5_1	128_1_62	484_6_583	906_6_12	18_13_1	34_1_551	296_1_12	375_6_1	430_46_47	538_1_72
335_6_268	570_46_17	576_46_52	102_46_1	285_01_1	113_01_91	1839_6_197	978_5_187	4_1_1	650_1_78	504_1_345	549_01_175	348_46_1	327_1_1	469_46_341	7_1_1	719_5_1	128_1_77	484_6_588	906_6_11	18_13_1	34_1_558	296_1_22	375_6_1	430_46_42	538_1_69
335_6_260	570_46_15	576_46_51	102_46_1	285_01_1	113_01_86	1839_6_189	978_5_177	4_1_1	650_1_75	504_1_363	549_01_169	348_46_1	327_1_1	469_46_347	7_1_1	719_5_1	128_1_87	484_6_571	906_6_14	18_13_1	34_1_536	296_1_28	375_6_1	430_46_41	538_1_62
335_6_272	570_46_14	576_46_49	102_46_1	285_01_1	113_01_89	1839_6_183	978_5_173	4_1_1	650_1_57	504_1_347	549_01_173	348_46_1	327_1_1	469_46_356	7_1_1	719_5_1	128_1_95	484_6_567	906_6_16	18_13_1	34_1_570	296_1_31	375_6_1	430_46_36	538_1_63
335_6_267	570_46_15	576_46_52	102_46_1	285_01_1	113_01_106	1839_6_186	978_5_166	4_1_1	650_1_57	504_1_362	549_01_158	348_46_1	327_1_1	469_46_371	7_1_1	719_5_1	128_1_90	484_6_545	906_6_18	18_13_1	34_1_609	296_1_27	375_6_1	430_46_38	538_1_63
335_6_273	570_46_15	576_46_53	102_46_1	285_01_1	113_01_107	1839_6_190	978_5_164	4_1_1	650_1_50	504_1_355	549_01_138	348_46_1	327_1_1	469_46_391	7_1_1	719_5_1	128_1_91	484_6_532	906_6_22	18_13_1	34_1_602	296_1_26	375_6_1	430_46_35	538_1_60
335_6_270	570_46_17	576_46_48	102_46_1	285_01_1	113_01_109	1839_6_185	978_5_164	4_1_1	650_1_45	504_1_312	549_01_131	348_46_1	327_1_1	469_46_382	7_1_1	719_5_1	128_1_78	484_6_519	906_6_23	18_13_1	34_1_605	296_1_17	375_6_1	430_46_32	538_1_59
335_6_278	570_46_13	576_46_53	102_46_1	285_01_1	113_01_109	1839_6_200	978_5_155	4_1_1	650_1_39	504_1_288	549_01_135	348_46_1	327_1_1	469_46_388	7_1_1	719_5_1	128_1_76	484_6_515	906_6_20	18_13_1	34_1_571	296_1_17	375_6_1	430_46_32	538_1_64
335_6_282	570_46_14	576_46_50	102_46_1	285_01_1	113_01_99	1839_6_213	978_5_154	4_1_1	650_1_45	504_1_274	549_01_135	348_46_1	327_1_1	469_46_388	7_1_1	719_5_1	128_1_63	484_6_532	906_6_20	18_13_1	34_1_588	296_1_13	375_6_1	430_46_30	538_1_65
335_6_273	570_46_13	576_46_48	102_46_1	285_01_1	113_01_85	1839_6_213	978_5_141	4_1_1	650_1_57	504_1_262	549_01_149	348_46_1	327_1_1	469_46_395	7_1_1	719_5_1	128_1_59	484_6_527	906_6_24	18_13_1	34_1_608	296_1_16	375_6_1	430_46_31	538_1_78
335_6_281	570_46_12	576_46_44	102_46_1	285_01_1	113_01_77	1839_6_205	978_5_142	4_1_1	650_1_62	504_1_255	549_01_143	348_46_1	327_1_1	469_46_392	7_1_1	719_5_1	128_1_48	484_6_531	906_6_17	18_13_1	34_1_622	296_1_25	375_6_1	430_46_35	538_1_95
335_6_275	570_46_9	576_46_47	102_46_1	285_01_1	113_01_80	1839_6_213	978_5_133	4_1_1	650_1_66	504_1_283	549_01_141	348_46_1	327_1_1	469_46_395	7_1_1	719_5_1	128_1_55	484_6_536	906_6_17	18_13_1	34_1_596	296_1_29	375_6_1	430_46_33	538_1_98
335_6_275	570_46_8	576_46_45	102_46_1	285_01_1	113_01_78	1839_6_224	978_5_127	4_1_1	650_1_70	504_1_301	549_01_133	348_46_1	327_1_1	469_46_387	7_1_1	719_5_1	128_1_48	484_6_528	906_6_15	18_13_1	34_1_583	296_1_35	375_6_1	430_46_33	538_1_90
335_6_276	570_46_6	576_46_39	102_46_1	285_01_1	113_01_57	1839_6_205	978_5_133	4_1_1	650_1_57	504_1_291	549_01_124	348_46_1	327_1_1	469_46_386	7_1_1	719_5_1	128_1_45	484_6_535	906_6_12	18_13_1	34_1_580	296_1_28	375_6_1	430_46_34	538_1_91
335_6_267	570_46_6	576_46_38	102_46_1	285_01_1	113_01_43	1839_6_207	978_5_127	4_1_1	650_1_49	504_1_282	549_01_126	348_46_1	327_1_1	469_46_370	7_1_1	719_5_1	128_1_46	484_6_551	906_6_13	18_13_1	34_1_598	296_1_24	375_6_1	430_46_37	538_1_90
335_6_258	570_46_9	576_46_42	102_46_1	285_01_1	113_01_33	1839_6_213	978_5_120	4_1_1	650_1_46	504_1_298	549_01_136	348_46_1	327_1_1	469_46_362	7_1_1	719_5_1	128_1_46	484_6_559	906_6_13	18_13_1	34_1_569	296_1_18	375_6_1	430_46_31	538_1_81
335_6_249	570_46_10	576_46_37	102_46_1	285_01_1	113_01_36	1839_6_218	978_5_116	4_1_1	650_1_40	504_1_325	549_01_165	348_46_1	327_1_1	469_46_360	7_1_1	719_5_1	128_1_42	484_6_565	906_6_13	18_13_1	34_1_559	296_1_21	375_6_1	430_46_28	538_1_90
335_6_252	570_46_8	576_46_37	102_46_1	285_01_1	113_01_35	1839_6_225	978_5_113	4_1_1	650_1_42	504_1_330	549_01_159	348_46_1	327_1_1	469_46_353	7_1_1	719_5_1	128_1_51	484_6_590	906_6_14	18_13_1	34_1_558	296_1_21	375_6_1	430_46_30	538_1_92
335_6_258	570_46_10	576_46_38	102_46_1	285_01_1	113_01_32	1839_6_238	978_5_106	4_1_1	650_1_51	504_1_323	549_01_162	348_46_1	327_1_1	469_46_354	7_1_1	719_5_1	128_1_70	484_6_597	906_6_14	18_13_1	34_1_572	296_1_22	375_6_1	430_46_30	538_1_91
335_6_253	570_46_14	576_46_40	102_46_1	285_01_1	113_01_33	1839_6_245	978_5_109	4_1_1	650_1_53	504_1_306	549_01_146	348_46_1	327_1_1	469_46_336	7_1_1	719_5_1	128_1_76	484_6_621	906_6_16	18_13_1	34_1_587	296_1_20	375_6_1	430_46_34	538_1_87
335_6_239	570_46_15	576_46_48	102_46_1	285_01_1	113_01_26	1839_6_245	978_5_107	4_1_1	650_1_62	504_1_307	549_01_147	348_46_1	327_1_1	469_46_320	7_1_1	719_5_1	128_1_89	484_6_621	906_6_12	18_13_1	34_1_570	296_1_22	375_6_1	430_46_39	538_1_84
335_6_236	570_46_17	576_46_52	102_46_1	285_01_1	113_01_28	1839_6_239	978_5_111	4_1_1	650_1_65	504_1_303	549_01_147	348_46_1	327_1_1	469_46_326	7_1_1	719_5_1	128_1_82	484_6_624	906_6_13	18_13_1	34_1_567	296_1_22	375_6_1	430_46_36	538_1_90
335_6_229	570_46_20	576_46_60	102_46_1	285_01_1	113_01_21	1839_6_238	978_5_115	4_1_1	650_1_71	504_1_324	549_01_154	348_46_1	327_1_1	469_46_337	7_1_1	719_5_1	128_1_88	484_6_613	906_6_14	18_13_1	34_1_588	296_1_21	375_6_1	430_46_42	538_1_90
335_6_227	570_46_22	576_46_61	102_46_1	285_01_1	113_01_17	1839_6_228	978_5_109	4_1_1	650_1_67	504_1_317	549_01_167	348_46_1	327_1_1	469_46_341	7_1_1	719_5_1	128_1_76	484_6_625	906_6_16	18_13_1	34_1_619	296_1_17	375_6_1	430_46_34	538_1_80
335_6_221	570_46_22	576_46_60	102_46_1	285_01_1	113_01_16	1839_6_225	978_5_102	4_1_1	650_1_68	504_1_326	549_01_165	348_46_1	327_1_1	469_46_348	7_1_1	719_5_1	128_1_75	484_6_639	906_6_19	18_13_1	34_1_613	296_1_15	375_6_1	430_46_31	538_1_61
335_6_214	570_46_23	576_46_54	102_46_1	285_01_1	113_01_16	1839_6_234	978_5_96	4_1_1	650_1_51	504_1_321	549_01_159	348_46_1	327_1_1	469_46_349	7_1_1	719_5_1	128_1_74	484_6_643	906_6_20	18_13_1	34_1_623	296_1_11	375_6_1	430_46_34	538_1_43
335_6_224	570_46_20	576_46_59	102_46_1	285_01_1	113_01_14	1839_6_247	978_5_89	4_1_1	650_1_41	504_1_349	549_01_155	348_46_1	327_1_1	469_46_358	7_1_1	719_5_1	128_1_89	484_6_625	906_6_18	18_13_1	34_1_641	296_1_8	375_6_1	430_46_36	538_1_44
335_6_217	570_46_19	576_46_64	102_46_1	285_01_1	113_01_9	1839_6_259	978_5_87	4_1_1	650_1_39	504_1_357	549_01_152	348_46_1	327_1_1	469_46_355	7_1_1	719_5_1	128_1_94	484_6_629	906_6_20	18_13_1	34_1_654	296_1_7	375_6_1	430_46_38	538_1_37
335_6_217	570_46_14	576_46_71	348_46_1	128_1_76	113_01_6	1839_6_255	978_5_91	4_1_1	650_1_49	504_1_347	549_01_138	285_01_1	327_1_1	469_46_345	719_5_1	102_46_1	484_6_629	906_6_21	18_13_1	34_1_603	375_6_1	430_46_48	538_1_48
335_6_212	570_46_11	576_46_73	348_46_1	128_1_70	113_01_2	1839_6_250	978_5_96	4_1_1	650_1_68	504_1_327	549_01_155	285_01_1	327_1_1	469_46_349	719_5_1	102_46_1	484_6_595	906_6_26	18_13_1	34_1_583	375_6_1	430_46_47	538_1_50
335_6_219	570_46_12	576_46_80	348_46_1	128_1_70	113_01_1	1839_6_237	978_5_108	4_1_1	650_1_71	504_1_309	549_01_171	285_01_1	327_1_1	469_46_345	719_5_1	102_46_1	484_6_585	906_6_27	18_13_1	34_1_556	375_6_1	430_46_44	538_1_46
335_6_219	570_46_12	576_46_80	348_46_1	128_1_71	113_01_1	1839_6_227	978_5_114	4_1_1	650_1_64	504_1_314	549_01_180	285_01_1	327_1_1	469_46_345	719_5_1	102_46_1	484_6_560	906_6_29	18_13_1	34_1_567	375_6_1	430_46_37	538_1_40
335_6_214	570_46_10	576_46_78	348_46_1	128_1_84	113_01_1	1839_6_234	978_5_114	4_1_1	650_1_57	504_1_323	549_01_177	285_01_1	327_1_1	469_46_344	719_5_1	102_46_1	484_6_555	906_6_29	18_13_1	34_1_543	375_6_1	430_46_31	538_1_30
335_6_202	570_46_7	576_46_80	348_46_1	128_1_93	113_01_1	1839_6_234	978_5_115	4_1_1	650_1_38	504_1_348	549_01_166	285_01_1	327_1_1	469_46_346	719_5_1	102_46_1	484_6_568	906_6_30	18_13_1	34_1_558	375_6_1	430_46_22	538_1_26
335_6_193	570_46_5	576_46_72	348_46_1	128_1_97	113_01_1	1839_6_233	978_5_106	4_1_1	650_1_29	504_1_375	549_01_182	285_01_1	327_1_1	469_46_351	719_5_1	102_46_1	484_6_592	906_6_32	18_13_1	34_1_578	375_6_1	430_46_16	538_1_28
335_6_175	570_46_3	576_46_62	348_46_1	128_1_90	113_01_1	1839_6_232	978_5_103	4_1_1	650_1_27	504_1_391	549_01_198	285_01_1	327_1_1	469_46_360	719_5_1	102_46_1	484_6_599	906_6_39	18_13_1	34_1_627	375_6_1	430_46_16	538_1_33
335_6_158	570_46_4	576_46_62	348_46_1	128_1_73	113_01_1	1839_6_235	978_5_95	4_1_1	650_1_27	504_1_398	549_01_173	285_01_1	327_1_1	469_46_358	719_5_1	102_46_1	484_6_632	906_6_42	18_13_1	34_1_669	375_6_1	430_46_13	538_1_28
335_6_156	570_46_5	576_46_57	348_46_1	128_1_55	113_01_1	1839_6_233	978_5_86	4_1_1	650_1_23	504_1_376	549_01_159	285_01_1	327_1_1	469_46_361	719_5_1	102_46_1	484_6_663	906_6_44	18_13_1	34_1_669	375_6_1	430_46_11	538_1_33
335_6_143	570_46_5	576_46_61	348_46_1	128_1_38	113_01_1	1839_6_234	978_5_82	4_1_1	650_1_23	504_1_351	549_01_144	285_01_1	327_1_1	469_46_361	719_5_1	102_46_1	484_6_693	906_6_53	18_13_1	34_1_668	375_6_1	430_46_8	538_1_28
335_6_139	570_46_6	576_46_63	348_46_1	128_1_30	113_01_1	1839_6_227	978_5_75	4_1_1	650_1_27	504_1_356	549_01_138	285_01_1	327_1_1	469_46_362	719_5_1	102_46_1	484_6_714	906_6_56	18_13_1	34_1_676	375_6_1	430_46_8	538_1_30
335_6_140	570_46_4	576_46_64	348_46_1	128_1_28	113_01_1	1839_6_234	978_5_70	4_1_1	650_1_41	504_1_366	549_01_151	285_01_1	327_1_1	469_46_353	719_5_1	102_46_1	484_6_733	906_6_54	18_13_1	34_1_663	375_6_1	430_46_11	538_1_22
335_6_138	570_46_8	576_46_66	348_46_1	128_1_27	113_01_1	1839_6_226	978_5_74	4_1_1	650_1_46	504_1_370	549_01_167	285_01_1	327_1_1	469_46_341	719_5_1	102_46_1	484_6_744	906_6_51	18_13_1	34_1_626	375_6_1	430_46_11	538_1_26
335_6_139	570_46_13	576_46_62	348_46_1	128_1_24	113_01_1	1839_6_224	978_5_78	4_1_1	650_1_52	504_1_360	549_01_150	285_01_1	327_1_1	469_46_359	719_5_1	102_46_1	484_6_759	906_6_39	18_13_1	34_1_620	375_6_1	430_46_13	538_1_26
335_6_136	570_46_13	576_46_66	348_46_1	128_1_27	113_01_1	1839_6_233	978_5_78	4_1_1	650_1_51	504_1_378	549_01_120	285_01_1	327_1_1	469_46_343	719_5_1	102_46_1	484_6_764	906_6_35	18_13_1	34_1_596	375_6_1	430_46_13	538_1_26
335_6_154	570_46_13	576_46_62	348_46_1	128_1_26	113_01_1	1839_6_257	978_5_82	4_1_1	650_1_50	504_1_363	549_01_110	285_01_1	327_1_1	469_46_346	719_5_1	102_46_1	484_6_776	906_6_34	18_13_1	34_1_612	375_6_1	430_46_13	538_1_23
335_6_173	570_46_11	576_46_66	348_46_1	128_1_26	113_01_1	1839_6_269	978_5_83	4_1_1	650_1_36	504_1_360	549_01_111	285_01_1	327_1_1	469_46_344	719_5_1	102_46_1	484_6_740	906_6_37	18_13_1	34_1_618	375_6_1	430_46_14	538_1_26
335_6_171	570_46_12	576_46_62	348_46_1	128_1_25	113_01_1	1839_6_263	978_5_84	4_1_1	650_1_29	504_1_361	549_01_131	285_01_1	327_1_1	469_46_362	719_5_1	102_46_1	484_6_737	906_6_40	18_13_1	34_1_600	375_6_1	430_46_12	538_1_30
335_6_164	570_46_9	576_46_59	348_46_1	128_1_22	113_01_1	1839_6_256	978_5_87	4_1_1	650_1_31	504_1_338	549_01_160	285_01_1	327_1_1	469_46_359	719_5_1	102_46_1	484_6_720	906_6_43	18_13_1	34_1_584	375_6_1	430_46_11	538_1_33
335_6_161	570_46_10	576_46_61	348_46_1	128_1_22	113_01_1	1839_6_264	978_5_90	4_1_1	650_1_40	504_1_333	549_01_157	285_01_1	327_1_1	469_46_369	719_5_1	102_46_1	484_6_725	906_6_43	18_13_1	34_1_558	375_6_1	430_46_13	538_1_39
335_6_167	570_46_11	576_46_67	348_46_1	128_1_22	113_01_1	1839_6_254	978_5_94	4_1_1	650_1_63	504_1_315	549_01_157	285_01_1	327_1_1	469_46_378	719_5_1	102_46_1	484_6_708	906_6_46	18_13_1	34_1_564	375_6_1	430_46_12	538_1_48
335_6_170	570_46_9	576_46_62	348_46_1	128_1_15	113_01_1	1839_6_244	978_5_92	4_1_1	650_1_76	504_1_302	549_01_150	285_01_1	327_1_1	469_46_380	719_5_1	102_46_1	484_6_703	906_6_49	18_13_1	34_1_580	375_6_1	430_46_9	538_1_51
335_6_174	570_46_6	576_46_66	348_46_1	128_1_14	113_01_1	1839_6_226	978_5_91	4_1_1	650_1_92	504_1_283	549_01_157	285_01_1	327_1_1	469_46_384	719_5_1	102_46_1	484_6_715	906_6_51	18_13_1	34_1_576	375_6_1	430_46_10	538_1_49
335_6_171	570_46_4	576_46_59	348_46_1	128_1_29	113_01_1	1839_6_217	978_5_81	4_1_1	650_1_87	504_1_281	549_01_164	285_01_1	327_1_1	469_46_397	719_5_1	102_46_1	484_6_710	906_6_46	18_13_1	34_1_596	375_6_1	430_46_13	538_1_50
335_6_171	570_46_4	576_46_62	348_46_1	128_1_38	113_01_1	1839_6_217	978_5_74	4_1_1	650_1_78	504_1_305	549_01_168	285_01_1	327_1_1	469_46_398	719_5_1	102_46_1	484_6_730	906_6_46	18_13_1	34_1_601	375_6_1	430_46_14	538_1_54
335_6_181	570_46_4	576_46_65	348_46_1	128_1_40	113_01_1	1839_6_207	978_5_74	4_1_1	650_1_76	504_1_352	549_01_154	285_01_1	327_1_1	469_46_389	719_5_1	102_46_1	484_6_753	906_6_41	18_13_1	34_1_599	375_6_1	430_46_12	538_1_58
335_6_180	570_46_5	576_46_64	348_46_1	128_1_31	113_01_1	1839_6_209	978_5_75	4_1_1	650_1_65	504_1_371	549_01_150	285_01_1	327_1_1	469_46_386	719_5_1	102_46_1	484_6_762	906_6_38	18_13_1	34_1_588	375_6_1	430_46_13	538_1_59
335_6_178	570_46_7	576_46_65	348_46_1	128_1_21	113_01_1	1839_6_208	978_5_75	4_1_1	650_1_73	504_1_388	549_01_133	285_01_1	327_1_1	469_46_381	719_5_1	102_46_1	484_6_770	906_6_34	18_13_1	34_1_593	375_6_1	430_46_15	538_1_63
335_6_176	570_46_10	576_46_62	348_46_1	128_1_13	113_01_1	1839_6_211	978_5_79	4_1_1	650_1_61	504_1_410	549_01_125	285_01_1	327_1_1	469_46_377	719_5_1	102_46_1	484_6_760	906_6_35	18_13_1	34_1_617	375_6_1	430_46_15	538_1_67
335_6_186	570_46_9	576_46_70	348_46_1	128_1_9	113_01_1	1839_6_211	978_5_77	4_1_1	650_1_56	504_1_363	549_01_132	285_01_1	327_1_1	469_46_364	719_5_1	102_46_1	484_6_771	906_6_30	18_13_1	34_1_626	375_6_1	430_46_16	538_1_65
335_6_185	570_46_8	576_46_79	348_46_1	128_1_11	113_01_1	1839_6_209	978_5_73	4_1_1	650_1_44	504_1_382	549_01_141	285_01_1	327_1_1	469_46_376	719_5_1	102_46_1	484_6_757	906_6_25	18_13_1	34_1_639	375_6_1	430_46_13	538_1_62
335_6_190	570_46_8	576_46_80	348_46_1	128_1_18	113_01_1	1839_6_218	978_5_77	4_1_1	650_1_40	504_1_383	549_01_136	285_01_1	327_1_1	469_46_380	719_5_1	102_46_1	484_6_761	906_6_29	18_13_1	34_1_668	375_6_1	430_46_10	538_1_62
335_6_203	570_46_6	576_46_86	348_46_1	128_1_22	113_01_1	1839_6_215	978_5_82	4_1_1	650_1_63	504_1_387	549_01_137	285_01_1	327_1_1	469_46_383	719_5_1	102_46_1	484_6_749	906_6_30	18_13_1	34_1_676	375_6_1	430_46_11	538_1_63
335_6_204	570_46_7	576_46_85	348_46_1	128_1_34	113_01_1	1839_6_218	978_5_91	4_1_1	650_1_72	504_1_366	549_01_160	285_01_1	327_1_1	469_46_363	719_5_1	102_46_1	484_6_723	906_6_27	18_13_1	34_1_656	375_6_1	430_46_8	538_1_61
335_6_191	570_46_9	576_46_84	348_46_1	128_1_45	113_01_1	1839_6_219	978_5_95	4_1_1	650_1_77	504_1_330	549_01_205	285_01_1	327_1_1	469_46_355	719_5_1	102_46_1	484_6_728	906_6_24	18_13_1	34_1_619	375_6_1	430_46_7	538_1_57
335_6_199	570_46_5	576_46_84	348_46_1	128_1_42	113_01_1	1839_6_218	978_5_92	4_1_1	650_1_76	504_1_281	549_01_239	285_01_1	327_1_1	469_46_352	719_5_1	102_46_1	484_6_718	906_6_23	18_13_1	34_1_582	375_6_1	430_46_5	538_1_50
335_6_207	570_46_4	576_46_79	348_46_1	128_1_41	113_01_1	1839_6_214	978_5_92	4_1_1	650_1_61	504_1_296	549_01_246	285_01_1	327_1_1	469_46_343	719_5_1	102_46_1	484_6_712	906_6_23	18_13_1	34_1_598	375_6_1	430_46_4	538_1_55
335_6_215	570_46_4	576_46_84	348_46_1	128_1_34	113_01_1	1839_6_219	978_5_84	4_1_1	650_1_43	504_1_305	549_01_221	285_01_1	327_1_1	469_46_348	719_5_1	102_46_1	484_6_686	906_6_24	18_13_1	34_1_612	375_6_1	430_46_5	538_1_58
335_6_219	570_46_2	576_46_85	348_46_1	128_1_33	113_01_1	1839_6_226	978_5_80	4_1_1	650_1_29	504_1_307	549_01_199	285_01_1	327_1_1	469_46_352	719_5_1	102_46_1	484_6_687	906_6_24	18_13_1	34_1_603	375_6_1	430_46_6	538_1_58
335_6_229	570_46_2	576_46_88	348_46_1	128_1_36	113_01_1	1839_6_224	978_5_74	4_1_1	650_1_26	504_1_341	549_01_160	285_01_1	327_1_1	469_46_353	719_5_1	102_46_1	484_6_693	906_6_24	18_13_1	34_1_634	375_6_1	430_46_7	538_1_45
335_6_240	570_46_2	576_46_94	348_46_1	128_1_45	113_01_1	1839_6_217	978_5_66	4_1_1	650_1_28	504_1_367	549_01_143	285_01_1	327_1_1	469_46_359	719_5_1	102_46_1	484_6_712	906_6_25	18_13_1	34_1_665	375_6_1	430_46_8	538_1_42
335_6_249	570_46_1	576_46_96	348_46_1	128_1_47	113_01_1	1839_6_217	978_5_62	4_1_1	650_1_26	504_1_383	549_01_140	285_01_1	327_1_1	469_46_369	719_5_1	102_46_1	484_6_708	906_6_25	18_13_1	34_1_733	375_6_1	430_46_7	538_1_56
335_6_253	576_46_100	348_46_1	128_1_42	113_01_1	1839_6_212	978_5_53	4_1_1	650_1_29	504_1_348	549_01_151	285_01_1	327_1_1	469_46_366	719_5_1	102_46_1	484_6_724	906_6_21	18_13_1	34_1_748	375_6_1	430_46_7	538_1_63
335_6_252	576_46_97	348_46_1	128_1_34	113_01_1	1839_6_217	978_5_51	4_1_1	650_1_31	504_1_360	549_01_174	285_01_1	327_1_1	469_46_365	719_5_1	102_46_1	484_6_734	906_6_27	18_13_1	34_1_739	375_6_1	430_46_8	538_1_73
335_6_244	576_46_94	348_46_1	128_1_29	113_01_1	1839_6_218	978_5_55	4_1_1	650_1_23	504_1_341	549_01_188	285_01_1	327_1_1	469_46_369	719_5_1	102_46_1	484_6_746	906_6_26	18_13_1	34_1_664	375_6_1	430_46_11	538_1_76
335_6_242	576_46_83	348_46_1	128_1_30	113_01_1	1839_6_216	978_5_60	4_1_1	650_1_16	504_1_358	549_01_176	285_01_1	327_1_1	469_46_365	719_5_1	102_46_1	484_6_729	906_6_28	18_13_1	34_1_612	375_6_1	430_46_13	538_1_83
335_6_240	576_46_75	348_46_1	128_1_45	113_01_1	1839_6_217	978_5_58	4_1_1	650_1_9	504_1_340	549_01_151	285_01_1	327_1_1	469_46_360	719_5_1	102_46_1	484_6_715	906_6_28	18_13_1	34_1_591	375_6_1	430_46_15	538_1_90
335_6_238	576_46_61	348_46_1	128_1_46	113_01_1	1839_6_217	978_5_60	4_1_1	650_1_11	504_1_351	549_01_152	285_01_1	327_1_1	469_46_364	719_5_1	102_46_1	484_6_704	906_6_27	18_13_1	34_1_588	375_6_1	430_46_15	538_1_80
335_6_227	576_46_49	348_46_1	128_1_64	113_01_1	1839_6_227	978_5_61	4_1_1	650_1_17	504_1_346	549_01_158	285_01_1	327_1_1	469_46_367	719_5_1	102_46_1	484_6_693	906_6_24	18_13_1	34_1_593	375_6_1	430_46_21	538_1_71
335_6_235	576_46_38	348_46_1	128_1_75	113_01_1	1839_6_227	978_5_60	4_1_1	650_1_16	504_1_370	549_01_176	285_01_1	327_1_1	469_46_363	719_5_1	102_46_1	484_6_692	906_6_25	18_13_1	34_1_596	375_6_1	430_46_19	538_1_71
335_6_228	576_46_36	348_46_1	128_1_73	113_01_1	1839_6_241	978_5_54	4_1_1	650_1_16	504_1_373	549_01_180	285_01_1	327_1_1	469_46_372	719_5_1	102_46_1	484_6_684	906_6_31	18_13_1	34_1_610	375_6_1	430_46_21	538_1_64
335_6_225	576_46_41	348_46_1	128_1_72	113_01_1	1839_6_238	978_5_50	4_1_1	650_1_15	504_1_388	549_01_172	285_01_1	327_1_1	469_46_365	719_5_1	102_46_1	484_6_670	906_6_37	18_13_1	34_1_651	375_6_1	430_46_25	538_1_51
335_6_226	576_46_43	348_46_1	128_1_65	113_01_1	1839_6_233	978_5_52	4_1_1	650_1_14	504_1_408	549_01_180	285_01_1	327_1_1	469_46_370	719_5_1	102_46_1	484_6_646	906_6_45	18_13_1	34_1_647	375_6_1	430_46_27	538_1_45
335_6_229	576_46_44	348_46_1	128_1_57	113_01_1	1839_6_236	978_5_47	4_1_1	650_1_5	504_1_428	549_01_183	285_01_1	327_1_1	469_46_361	719_5_1	102_46_1	484_6_661	906_6_47	18_13_1	34_1_667	375_6_1	430_46_23	538_1_46
335_6_224	576_46_49	348_46_1	128_1_51	113_01_1	1839_6_236	978_5_44	4_1_1	650_1_5	504_1_423	549_01_197	285_01_1	327_1_1	469_46_357	719_5_1	102_46_1	484_6_659	906_6_55	18_13_1	34_1_651	375_6_1	430_46_18	538_1_51
335_6_225	576_46_62	348_46_1	128_1_41	113_01_1	1839_6_250	978_5_45	4_1_1	650_1_4	504_1_408	549_01_183	285_01_1	327_1_1	469_46_358	719_5_1	102_46_1	484_6_631	906_6_56	18_13_1	34_1_622	375_6_1	430_46_13	538_1_68
335_6_223	576_46_62	348_46_1	128_1_29	113_01_1	1839_6_254	978_5_50	4_1_1	650_1_4	504_1_378	549_01_176	285_01_1	327_1_1	469_46_352	719_5_1	102_46_1	484_6_629	906_6_58	18_13_1	34_1_625	375_6_1	430_46_6	538_1_61
335_6_220	576_46_63	348_46_1	128_1_33	113_01_1	1839_6_256	978_5_48	4_1_1	650_1_3	504_1_369	549_01_148	285_01_1	327_1_1	469_46_354	719_5_1	102_46_1	484_6_630	906_6_55	18_13_1	34_1_640	375_6_1	430_46_4	538_1_59
978_5_49	549_01_135	906_6_56	719_5_1	335_6_213	18_13_1	1839_6_269	576_46_72	375_6_1	34_1_688	102_46_1	285_01_1	327_1_1	113_01_1	128_1_35	469_46_370	504_1_369	484_6_623	348_46_1	430_46_2	538_1_56
978_5_50	549_01_131	906_6_53	719_5_1	335_6_204	18_13_1	1839_6_272	576_46_75	375_6_1	34_1_717	102_46_1	285_01_1	327_1_1	113_01_1	128_1_35	469_46_374	504_1_389	484_6_614	348_46_1	430_46_2	538_1_61
978_5_43	549_01_174	906_6_54	719_5_1	335_6_205	18_13_1	1839_6_277	576_46_70	375_6_1	34_1_714	102_46_1	285_01_1	327_1_1	113_01_1	128_1_26	469_46_386	504_1_405	484_6_638	348_46_1	430_46_3	538_1_53
978_5_37	549_01_214	906_6_46	719_5_1	335_6_200	18_13_1	1839_6_286	576_46_61	375_6_1	34_1_711	102_46_1	285_01_1	327_1_1	113_01_1	128_1_14	469_46_390	504_1_401	484_6_642	348_46_1	430_46_3	538_1_55
978_5_37	549_01_224	906_6_40	719_5_1	335_6_191	18_13_1	1839_6_292	576_46_58	375_6_1	34_1_644	102_46_1	285_01_1	327_1_1	113_01_1	128_1_14	469_46_407	504_1_376	484_6_636	348_46_1	430_46_3	538_1_66
978_5_35	549_01_230	906_6_39	719_5_1	335_6_193	18_13_1	1839_6_288	576_46_55	375_6_1	34_1_590	102_46_1	285_01_1	327_1_1	113_01_1	128_1_13	469_46_410	504_1_353	484_6_656	348_46_1	430_46_1	538_1_68
978_5_31	549_01_223	906_6_36	719_5_1	335_6_196	18_13_1	1839_6_283	576_46_44	375_6_1	34_1_592	285_01_1	327_1_1	113_01_1	128_1_15	469_46_412	504_1_338	484_6_663	348_46_1	538_1_63
978_5_28	549_01_177	906_6_42	719_5_1	335_6_198	18_13_1	1839_6_276	576_46_44	375_6_1	34_1_592	285_01_1	327_1_1	113_01_1	128_1_19	469_46_419	504_1_346	484_6_673	348_46_1	538_1_55
978_5_28	549_01_178	906_6_46	719_5_1	335_6_204	18_13_1	1839_6_272	576_46_32	375_6_1	34_1_617	285_01_1	327_1_1	113_01_1	128_1_17	469_46_426	504_1_370	484_6_686	348_46_1	538_1_50
978_5_28	549_01_188	906_6_52	719_5_1	335_6_206	18_13_1	1839_6_261	576_46_27	375_6_1	34_1_659	285_01_1	327_1_1	113_01_1	128_1_19	469_46_418	504_1_365	484_6_705	348_46_1	538_1_51
978_5_26	549_01_202	906_6_55	719_5_1	335_6_225	18_13_1	1839_6_250	576_46_27	375_6_1	34_1_667	285_01_1	327_1_1	113_01_1	128_1_24	469_46_419	504_1_364	484_6_750	348_46_1	538_1_57
978_5_27	549_01_238	906_6_60	719_5_1	335_6_239	18_13_1	1839_6_248	576_46_28	375_6_1	34_1_641	285_01_1	327_1_1	113_01_1	128_1_26	469_46_399	504_1_357	484_6_760	348_46_1	538_1_59
978_5_30	549_01_249	906_6_58	719_5_1	335_6_242	18_13_1	1839_6_248	576_46_30	375_6_1	34_1_637	285_01_1	327_1_1	113_01_1	128_1_24	469_46_387	504_1_354	484_6_756	348_46_1	538_1_64
978_5_31	549_01_224	906_6_59	719_5_1	335_6_244	18_13_1	1839_6_252	576_46_34	375_6_1	34_1_630	285_01_1	327_1_1	113_01_1	128_1_23	469_46_388	504_1_374	484_6_741	348_46_1	538_1_68
978_5_34	549_01_202	906_6_63	719_5_1	335_6_243	18_13_1	1839_6_254	576_46_44	375_6_1	34_1_641	285_01_1	327_1_1	113_01_1	128_1_25	469_46_382	504_1_390	484_6_761	348_46_1	538_1_67
978_5_31	549_01_178	906_6_65	719_5_1	335_6_240	18_13_1	1839_6_242	576_46_52	375_6_1	34_1_698	285_01_1	327_1_1	113_01_1	128_1_27	469_46_374	504_1_390	484_6_766	348_46_1	538_1_57
978_5_32	549_01_162	906_6_70	719_5_1	335_6_236	18_13_1	1839_6_228	576_46_52	375_6_1	34_1_726	285_01_1	327_1_1	113_01_1	128_1_29	469_46_384	504_1_370	484_6_770	348_46_1	538_1_43
978_5_32	549_01_149	906_6_67	719_5_1	335_6_223	18_13_1	1839_6_232	576_46_60	375_6_1	34_1_728	285_01_1	327_1_1	113_01_1	128_1_30	469_46_397	504_1_355	484_6_768	348_46_1	538_1_34
978_5_32	549_01_154	906_6_66	719_5_1	335_6_225	18_13_1	1839_6_216	576_46_57	375_6_1	34_1_658	285_01_1	327_1_1	113_01_1	128_1_31	469_46_389	504_1_330	484_6_772	348_46_1	538_1_28
978_5_31	549_01_177	906_6_65	719_5_1	335_6_226	18_13_1	1839_6_213	576_46_58	375_6_1	34_1_654	285_01_1	327_1_1	113_01_1	128_1_22	469_46_384	504_1_326	484_6_798	348_46_1	538_1_24
978_5_32	549_01_207	906_6_59	719_5_1	335_6_234	18_13_1	1839_6_204	576_46_56	375_6_1	34_1_616	285_01_1	327_1_1	113_01_1	128_1_27	469_46_379	504_1_336	484_6_800	348_46_1	538_1_36
978_5_30	549_01_261	906_6_58	719_5_1	335_6_229	18_13_1	1839_6_200	576_46_54	375_6_1	34_1_602	285_01_1	327_1_1	113_01_1	128_1_25	469_46_370	504_1_371	484_6_789	348_46_1	538_1_45
978_5_27	549_01_312	906_6_53	719_5_1	335_6_220	18_13_1	1839_6_192	576_46_59	375_6_1	34_1_587	285_01_1	327_1_1	113_01_1	128_1_25	469_46_362	504_1_395	484_6_783	348_46_1	538_1_52
978_5_23	549_01_322	906_6_55	719_5_1	335_6_223	18_13_1	1839_6_185	576_46_60	375_6_1	34_1_569	285_01_1	327_1_1	113_01_1	128_1_29	469_46_382	504_1_386	484_6_795	348_46_1	538_1_43
978_5_21	549_01_292	906_6_54	719_5_1	335_6_226	18_13_1	1839_6_178	576_46_64	375_6_1	34_1_564	285_01_1	327_1_1	113_01_1	128_1_30	469_46_393	504_1_368	484_6_789	348_46_1	538_1_39
978_5_21	549_01_229	906_6_53	719_5_1	335_6_214	18_13_1	1839_6_189	576_46_64	375_6_1	34_1_602	285_01_1	327_1_1	113_01_1	128_1_31	469_46_386	504_1_343	484_6_807	348_46_1	538_1_29
978_5_19	549_01_212	906_6_56	719_5_1	335_6_214	18_13_1	1839_6_193	576_46_62	375_6_1	34_1_661	285_01_1	327_1_1	113_01_1	128_1_34	469_46_384	504_1_320	484_6_829	348_46_1	538_1_22
978_5_17	549_01_206	906_6_60	719_5_1	335_6_205	18_13_1	1839_6_191	576_46_55	375_6_1	34_1_685	285_01_1	327_1_1	113_01_1	128_1_29	469_46_385	504_1_318	484_6_836	348_46_1	538_1_18
978_5_14	549_01_211	906_6_57	719_5_1	335_6_189	18_13_1	1839_6_190	576_46_56	375_6_1	34_1_679	285_01_1	327_1_1	113_01_1	128_1_30	469_46_378	504_1_300	484_6_854	348_46_1	538_1_18
978_5_11	549_01_216	906_6_58	719_5_1	335_6_191	18_13_1	1839_6_184	576_46_62	375_6_1	34_1_661	285_01_1	327_1_1	113_01_1	128_1_34	469_46_382	504_1_287	484_6_850	348_46_1	538_1_18
978_5_12	549_01_223	906_6_56	719_5_1	335_6_199	18_13_1	1839_6_184	576_46_59	375_6_1	34_1_646	285_01_1	327_1_1	113_01_1	128_1_27	469_46_391	504_1_298	484_6_867	348_46_1	538_1_24
978_5_13	549_01_231	906_6_57	719_5_1	335_6_200	18_13_1	1839_6_190	576_46_58	375_6_1	34_1_659	285_01_1	327_1_1	113_01_1	128_1_28	469_46_384	504_1_281	484_6_877	348_46_1	538_1_25
978_5_15	549_01_231	906_6_62	719_5_1	335_6_201	18_13_1	1839_6_190	576_46_58	375_6_1	34_1_637	285_01_1	327_1_1	113_01_1	128_1_29	469_46_383	504_1_244	484_6_871	348_46_1	538_1_37
978_5_16	549_01_237	906_6_61	719_5_1	335_6_206	18_13_1	1839_6_180	576_46_48	375_6_1	34_1_643	285_01_1	327_1_1	113_01_1	128_1_34	469_46_377	504_1_232	484_6_868	348_46_1	538_1_34
978_5_15	549_01_212	906_6_64	719_5_1	335_6_198	18_13_1	1839_6_187	576_46_42	375_6_1	34_1_602	285_01_1	327_1_1	113_01_1	128_1_37	469_46_390	504_1_235	484_6_863	348_46_1	538_1_38
978_5_12	549_01_271	906_6_61	719_5_1	335_6_193	18_13_1	1839_6_199	576_46_39	375_6_1	34_1_603	285_01_1	327_1_1	113_01_1	128_1_48	469_46_394	504_1_242	484_6_833	348_46_1	538_1_38
978_5_10	549_01_287	906_6_61	719_5_1	335_6_196	18_13_1	1839_6_204	576_46_36	375_6_1	34_1_602	285_01_1	327_1_1	113_01_1	128_1_60	469_46_408	504_1_249	484_6_820	348_46_1	538_1_44
978_5_8	549_01_306	906_6_58	719_5_1	335_6_195	18_13_1	1839_6_216	576_46_35	375_6_1	34_1_642	285_01_1	327_1_1	113_01_1	128_1_67	469_46_389	504_1_302	484_6_816	348_46_1	538_1_45
978_5_7	549_01_305	906_6_57	719_5_1	335_6_201	18_13_1	1839_6_215	576_46_27	375_6_1	34_1_667	285_01_1	327_1_1	113_01_1	128_1_69	469_46_388	504_1_365	484_6_829	348_46_1	538_1_42
978_5_4	549_01_309	906_6_55	719_5_1	335_6_200	18_13_1	1839_6_218	576_46_27	375_6_1	34_1_691	285_01_1	327_1_1	113_01_1	128_1_76	469_46_402	504_1_361	484_6_837	348_46_1	538_1_35
978_5_3	549_01_280	906_6_52	719_5_1	335_6_206	18_13_1	1839_6_213	576_46_26	375_6_1	34_1_687	285_01_1	327_1_1	113_01_1	128_1_73	469_46_397	504_1_344	484_6_855	348_46_1	538_1_20
978_5_3	549_01_261	906_6_46	719_5_1	335_6_202	18_13_1	1839_6_210	576_46_22	375_6_1	34_1_665	285_01_1	327_1_1	113_01_1	128_1_60	469_46_404	504_1_340	484_6_877	348_46_1	538_1_9
978_5_5	549_01_249	906_6_43	719_5_1	335_6_207	18_13_1	1839_6_200	576_46_24	375_6_1	34_1_599	285_01_1	327_1_1	113_01_1	128_1_55	469_46_412	504_1_311	484_6_867	348_46_1	538_1_13
978_5_5	549_01_259	906_6_47	719_5_1	335_6_198	18_13_1	1839_6_189	576_46_26	375_6_1	34_1_591	285_01_1	327_1_1	113_01_1	128_1_61	469_46_393	504_1_308	484_6_882	348_46_1	538_1_16
978_5_6	549_01_254	906_6_48	719_5_1	335_6_209	18_13_1	1839_6_170	576_46_30	375_6_1	34_1_615	285_01_1	327_1_1	113_01_1	128_1_70	469_46_385	504_1_329	484_6_873	348_46_1	538_1_13
978_5_6	549_01_248	906_6_47	719_5_1	335_6_209	18_13_1	1839_6_157	576_46_31	375_6_1	34_1_625	285_01_1	327_1_1	113_01_1	128_1_68	469_46_403	504_1_348	484_6_872	348_46_1	538_1_12
978_5_8	549_01_251	906_6_48	719_5_1	335_6_202	18_13_1	1839_6_148	576_46_32	375_6_1	34_1_656	285_01_1	327_1_1	113_01_1	128_1_59	469_46_406	504_1_379	484_6_857	348_46_1	538_1_12
978_5_7	549_01_254	906_6_41	719_5_1	335_6_195	18_13_1	1839_6_142	576_46_33	375_6_1	34_1_635	285_01_1	327_1_1	113_01_1	128_1_60	469_46_411	504_1_395	484_6_880	348_46_1	538_1_10
978_5_5	549_01_260	906_6_46	719_5_1	335_6_187	18_13_1	1839_6_141	576_46_33	375_6_1	34_1_574	285_01_1	327_1_1	113_01_1	128_1_59	469_46_407	504_1_422	484_6_895	348_46_1	538_1_7
978_5_5	549_01_264	906_6_44	719_5_1	335_6_183	18_13_1	1839_6_141	576_46_32	375_6_1	34_1_517	285_01_1	327_1_1	113_01_1	128_1_55	469_46_408	504_1_394	484_6_912	348_46_1	538_1_6
978_5_5	549_01_270	906_6_44	719_5_1	335_6_190	18_13_1	1839_6_137	576_46_31	375_6_1	34_1_494	285_01_1	327_1_1	113_01_1	128_1_66	469_46_401	504_1_384	484_6_925	348_46_1	538_1_8
978_5_4	549_01_275	906_6_42	719_5_1	335_6_218	18_13_1	1839_6_135	576_46_28	375_6_1	34_1_464	285_01_1	327_1_1	113_01_1	128_1_78	469_46_391	504_1_369	484_6_933	348_46_1	538_1_16
978_5_8	549_01_273	906_6_50	719_5_1	335_6_215	18_13_1	1839_6_130	576_46_28	375_6_1	34_1_491	285_01_1	327_1_1	113_01_1	128_1_95	469_46_393	504_1_367	484_6_960	348_46_1	538_1_24
978_5_7	549_01_290	906_6_50	719_5_1	335_6_215	18_13_1	1839_6_126	576_46_24	375_6_1	34_1_499	285_01_1	327_1_1	113_01_1	128_1_94	469_46_397	504_1_347	484_6_939	348_46_1	538_1_28
978_5_10	549_01_283	906_6_49	719_5_1	335_6_214	18_13_1	1839_6_123	576_46_23	375_6_1	34_1_537	285_01_1	327_1_1	113_01_1	128_1_81	469_46_412	504_1_323	484_6_907	348_46_1	538_1_29
978_5_12	549_01_266	906_6_55	719_5_1	335_6_218	18_13_1	1839_6_123	576_46_24	375_6_1	34_1_587	285_01_1	327_1_1	113_01_1	128_1_71	469_46_420	504_1_304	484_6_891	348_46_1	538_1_31
978_5_13	549_01_261	906_6_57	719_5_1	335_6_218	18_13_1	1839_6_122	576_46_22	375_6_1	34_1_644	285_01_1	327_1_1	113_01_1	128_1_71	469_46_405	504_1_306	484_6_866	348_46_1	538_1_24
978_5_18	549_01_237	906_6_51	719_5_1	335_6_216	18_13_1	1839_6_125	576_46_27	375_6_1	34_1_674	285_01_1	327_1_1	113_01_1	128_1_70	469_46_386	504_1_303	484_6_863	348_46_1	538_1_25
978_5_16	549_01_247	906_6_62	719_5_1	335_6_210	18_13_1	1839_6_124	576_46_26	375_6_1	34_1_655	285_01_1	327_1_1	113_01_1	128_1_62	469_46_386	504_1_345	484_6_867	348_46_1	538_1_26
978_5_16	549_01_246	906_6_64	719_5_1	335_6_207	18_13_1	1839_6_119	576_46_24	375_6_1	34_1_573	285_01_1	327_1_1	113_01_1	128_1_72	469_46_404	504_1_416	484_6_880	348_46_1	538_1_24
978_5_16	549_01_259	906_6_63	719_5_1	335_6_217	18_13_1	1839_6_117	576_46_25	375_6_1	34_1_537	285_01_1	327_1_1	113_01_1	128_1_71	469_46_386	504_1_442	484_6_877	348_46_1	538_1_22
978_5_22	549_01_300	906_6_63	719_5_1	335_6_207	18_13_1	1839_6_122	576_46_21	375_6_1	34_1_542	285_01_1	327_1_1	113_01_1	128_1_72	469_46_385	504_1_441	484_6_885	348_46_1	538_1_26
978_5_24	549_01_332	906_6_58	719_5_1	335_6_221	18_13_1	1839_6_114	576_46_26	375_6_1	34_1_532	285_01_1	327_1_1	113_01_1	128_1_69	469_46_393	504_1_383	484_6_890	348_46_1	538_1_23
978_5_27	549_01_340	906_6_64	719_5_1	335_6_221	18_13_1	1839_6_96	576_46_26	375_6_1	34_1_546	285_01_1	327_1_1	113_01_1	128_1_61	469_46_395	504_1_348	484_6_908	348_46_1	538_1_24
978_5_29	549_01_290	906_6_59	719_5_1	335_6_215	18_13_1	1839_6_89	576_46_26	375_6_1	34_1_542	285_01_1	327_1_1	113_01_1	128_1_62	469_46_396	504_1_341	484_6_935	348_46_1	538_1_30
978_5_31	549_01_227	906_6_55	719_5_1	335_6_216	18_13_1	1839_6_93	576_46_22	375_6_1	34_1_580	285_01_1	327_1_1	113_01_1	128_1_60	469_46_406	504_1_371	484_6_936	348_46_1	538_1_30
978_5_30	549_01_185	906_6_49	719_5_1	335_6_207	18_13_1	1839_6_90	576_46_22	375_6_1	34_1_601	285_01_1	327_1_1	113_01_1	128_1_63	469_46_411	504_1_379	484_6_943	348_46_1	538_1_31
978_5_24	549_01_179	906_6_39	719_5_1	335_6_205	18_13_1	1839_6_92	576_46_19	375_6_1	34_1_600	285_01_1	327_1_1	113_01_1	128_1_67	469_46_409	504_1_402	484_6_944	348_46_1	538_1_39
978_5_21	549_01_212	906_6_36	719_5_1	335_6_196	18_13_1	1839_6_92	576_46_17	375_6_1	34_1_567	285_01_1	327_1_1	113_01_1	128_1_73	469_46_408	504_1_374	484_6_951	348_46_1	538_1_35
978_5_12	549_01_228	906_6_32	719_5_1	335_6_192	18_13_1	1839_6_91	576_46_18	375_6_1	34_1_546	285_01_1	327_1_1	113_01_1	128_1_77	469_46_423	504_1_335	484_6_967	348_46_1	538_1_22
978_5_10	549_01_237	906_6_30	719_5_1	335_6_175	18_13_1	1839_6_90	576_46_22	375_6_1	34_1_484	285_01_1	327_1_1	113_01_1	128_1_96	469_46_414	504_1_301	484_6_976	348_46_1	538_1_17
978_5_7	549_01_258	906_6_30	719_5_1	335_6_179	18_13_1	1839_6_79	576_46_18	375_6_1	34_1_459	285_01_1	327_1_1	113_01_1	128_1_100	469_46_413	504_1_267	484_6_1006	348_46_1	538_1_12
978_5_5	549_01_264	906_6_26	719_5_1	335_6_179	18_13_1	1839_6_80	576_46_19	375_6_1	34_1_435	285_01_1	327_1_1	113_01_1	128_1_110	469_46_420	504_1_282	484_6_1000	348_46_1	538_1_11
978_5_3	549_01_272	906_6_27	719_5_1	335_6_185	18_13_1	1839_6_83	576_46_19	375_6_1	34_1_458	285_01_1	327_1_1	113_01_1	128_1_107	469_46_425	504_1_269	484_6_1000	348_46_1	538_1_12
978_5_2	549_01_248	906_6_30	719_5_1	335_6_188	18_13_1	1839_6_80	576_46_25	375_6_1	34_1_497	285_01_1	327_1_1	113_01_1	128_1_111	469_46_418	504_1_266	484_6_986	348_46_1	538_1_11
978_5_3	549_01_275	906_6_29	719_5_1	335_6_176	18_13_1	1839_6_77	576_46_26	375_6_1	34_1_535	285_01_1	327_1_1	113_01_1	128_1_102	469_46_423	504_1_270	484_6_1008	348_46_1	538_1_9
978_5_3	549_01_293	906_6_23	719_5_1	335_6_167	18_13_1	1839_6_78	576_46_29	375_6_1	34_1_565	285_01_1	327_1_1	113_01_1	128_1_101	469_46_411	504_1_287	484_6_1018	348_46_1	538_1_5
978_5_5	549_01_297	906_6_20	719_5_1	335_6_166	18_13_1	1839_6_72	576_46_28	375_6_1	34_1_546	285_01_1	327_1_1	113_01_1	128_1_110	469_46_417	504_1_311	484_6_1044	348_46_1	538_1_6
978_5_5	549_01_317	906_6_20	719_5_1	335_6_173	18_13_1	1839_6_70	576_46_31	375_6_1	34_1_526	285_01_1	327_1_1	113_01_1	128_1_120	469_46_424	504_1_341	484_6_1014	348_46_1	538_1_7
978_5_7	549_01_331	906_6_19	719_5_1	335_6_177	18_13_1	1839_6_65	576_46_35	375_6_1	34_1_505	285_01_1	327_1_1	113_01_1	128_1_123	469_46_408	504_1_343	484_6_1006	348_46_1	538_1_8
978_5_8	549_01_331	906_6_16	719_5_1	335_6_186	18_13_1	1839_6_66	576_46_38	375_6_1	34_1_453	285_01_1	327_1_1	113_01_1	128_1_128	469_46_408	504_1_357	484_6_984	348_46_1	538_1_7
978_5_10	549_01_339	906_6_19	719_5_1	335_6_210	18_13_1	1839_6_65	576_46_39	375_6_1	34_1_424	285_01_1	327_1_1	113_01_1	128_1_136	469_46_412	504_1_327	484_6_980	348_46_1	538_1_7
978_5_10	549_01_347	906_6_23	719_5_1	335_6_220	18_13_1	1839_6_65	576_46_35	375_6_1	34_1_431	285_01_1	327_1_1	113_01_1	128_1_149	469_46_415	504_1_325	484_6_938	348_46_1	538_1_6
978_5_12	549_01_363	906_6_25	719_5_1	335_6_230	18_13_1	1839_6_67	576_46_39	375_6_1	34_1_424	285_01_1	327_1_1	113_01_1	128_1_169	469_46_410	504_1_315	484_6_924	348_46_1	538_1_4
978_5_14	549_01_351	906_6_25	719_5_1	335_6_241	18_13_1	1839_6_70	576_46_38	375_6_1	34_1_470	285_01_1	327_1_1	113_01_1	128_1_159	469_46_402	504_1_320	484_6_897	348_46_1	538_1_6
978_5_16	549_01_366	906_6_26	719_5_1	335_6_247	18_13_1	1839_6_72	576_46_42	375_6_1	34_1_514	285_01_1	327_1_1	113_01_1	128_1_159	469_46_399	504_1_323	484_6_889	348_46_1	538_1_6
978_5_19	549_01_399	906_6_28	719_5_1	335_6_251	18_13_1	1839_6_70	576_46_43	375_6_1	34_1_532	285_01_1	327_1_1	113_01_1	128_1_133	469_46_399	504_1_338	484_6_870	348_46_1	538_1_6
978_5_14	549_01_402	906_6_24	719_5_1	335_6_267	18_13_1	1839_6_72	576_46_40	375_6_1	34_1_490	285_01_1	327_1_1	113_01_1	128_1_130	469_46_398	504_1_354	484_6_860	348_46_1	538_1_7
978_5_11	549_01_384	906_6_34	719_5_1	335_6_276	18_13_1	1839_6_63	576_46_36	375_6_1	34_1_494	285_01_1	327_1_1	113_01_1	128_1_120	469_46_391	504_1_372	484_6_848	348_46_1	538_1_3
978_5_9	549_01_354	906_6_36	719_5_1	335_6_291	18_13_1	1839_6_63	576_46_36	375_6_1	34_1_490	285_01_1	327_1_1	113_01_1	128_1_119	469_46_380	504_1_351	484_6_849	348_46_1	538_1_6
978_5_6	549_01_298	906_6_36	719_5_1	335_6_310	18_13_1	1839_6_65	576_46_34	375_6_1	34_1_485	285_01_1	327_1_1	113_01_1	128_1_121	469_46_391	504_1_340	484_6_848	348_46_1	538_1_6
978_5_3	549_01_315	906_6_36	719_5_1	335_6_321	18_13_1	1839_6_63	576_46_35	375_6_1	34_1_482	285_01_1	327_1_1	113_01_1	128_1_120	469_46_397	504_1_345	484_6_852	348_46_1	538_1_4
978_5_2	549_01_334	906_6_36	719_5_1	335_6_329	18_13_1	1839_6_69	576_46_38	375_6_1	34_1_463	285_01_1	327_1_1	113_01_1	128_1_129	469_46_396	504_1_386	484_6_825	348_46_1	538_1_2
375_6_1	549_01_344	906_6_29	335_6_330	18_13_1	1839_6_69	576_46_42	34_1_434	113_01_1	128_1_158	469_46_411	504_1_412	484_6_824	348_46_1	285_01_1
375_6_1	549_01_339	906_6_24	335_6_329	18_13_1	1839_6_66	576_46_41	34_1_431	113_01_1	128_1_157	469_46_391	504_1_422	484_6_810	348_46_1	285_01_1
375_6_1	549_01_298	906_6_23	335_6_327	18_13_1	1839_6_72	576_46_41	34_1_443	113_01_1	128_1_140	469_46_401	504_1_382	484_6_814	348_46_1	285_01_1
375_6_1	549_01_257	906_6_19	335_6_316	18_13_1	1839_6_80	576_46_42	34_1_472	113_01_1	128_1_132	469_46_396	504_1_335	484_6_829	348_46_1	285_01_1
375_6_1	549_01_254	906_6_17	335_6_322	18_13_1	1839_6_82	576_46_49	34_1_466	113_01_1	128_1_121	469_46_400	504_1_296	484_6_846	348_46_1	285_01_1
375_6_1	549_01_264	906_6_19	335_6_315	18_13_1	1839_6_83	576_46_56	34_1_484	113_01_1	128_1_94	469_46_389	504_1_304	484_6_846	348_46_1	285_01_1
375_6_1	549_01_284	906_6_21	335_6_319	18_13_1	1839_6_80	576_46_60	34_1_479	113_01_1	128_1_86	469_46_376	504_1_344	484_6_872	348_46_1	285_01_1
375_6_1	549_01_336	906_6_19	335_6_340	18_13_1	1839_6_87	576_46_62	34_1_470	113_01_1	128_1_98	469_46_372	504_1_393	484_6_867	348_46_1	285_01_1
375_6_1	549_01_359	906_6_20	335_6_344	18_13_1	1839_6_83	576_46_69	34_1_451	113_01_1	128_1_100	469_46_371	504_1_439	484_6_854	348_46_1	285_01_1
375_6_1	549_01_382	906_6_16	335_6_354	18_13_1	1839_6_81	576_46_74	34_1_461	113_01_1	128_1_137	469_46_375	504_1_441	484_6_865	348_46_1	285_01_1
375_6_1	549_01_384	906_6_14	335_6_351	18_13_1	1839_6_76	576_46_76	34_1_450	113_01_1	128_1_152	469_46_378	504_1_423	484_6_887	348_46_1	285_01_1
375_6_1	549_01_364	906_6_9	335_6_366	18_13_1	1839_6_79	576_46_85	34_1_467	113_01_1	128_1_158	469_46_378	504_1_395	484_6_885	348_46_1	285_01_1
375_6_1	549_01_336	906_6_9	335_6_363	18_13_1	1839_6_86	576_46_91	34_1_451	113_01_1	128_1_143	469_46_368	504_1_335	484_6_898	348_46_1	285_01_1
375_6_1	549_01_337	906_6_7	335_6_366	18_13_1	1839_6_86	576_46_97	34_1_474	113_01_1	128_1_124	469_46_369	504_1_326	484_6_892	348_46_1	285_01_1
375_6_1	549_01_332	906_6_6	335_6_368	18_13_1	1839_6_88	576_46_95	34_1_435	113_01_1	128_1_106	469_46_381	504_1_347	484_6_885	348_46_1	285_01_1
375_6_1	549_01_315	906_6_8	335_6_366	18_13_1	1839_6_87	576_46_93	34_1_368	113_01_1	128_1_109	469_46_392	504_1_357	484_6_893	348_46_1	285_01_1
375_6_1	549_01_306	906_6_9	335_6_356	18_13_1	1839_6_85	576_46_90	34_1_332	113_01_1	128_1_123	469_46_411	504_1_347	484_6_892	348_46_1	285_01_1
375_6_1	549_01_280	906_6_9	335_6_357	18_13_1	1839_6_76	576_46_79	34_1_333	113_01_1	128_1_129	469_46_422	504_1_334	484_6_913	348_46_1	285_01_1
375_6_1	549_01_290	906_6_7	335_6_354	18_13_1	1839_6_71	576_46_69	34_1_355	113_01_1	128_1_125	469_46_415	504_1_325	484_6_907	348_46_1	285_01_1
375_6_1	549_01_284	906_6_9	335_6_344	18_13_1	1839_6_71	576_46_63	34_1_409	113_01_1	128_1_136	469_46_403	504_1_309	484_6_939	348_46_1	285_01_1
375_6_1	549_01_290	906_6_7	335_6_337	18_13_1	1839_6_68	576_46_55	34_1_440	113_01_1	128_1_125	469_46_397	504_1_324	484_6_956	348_46_1	285_01_1
375_6_1	549_01_285	906_6_8	335_6_351	18_13_1	1839_6_74	576_46_49	34_1_436	113_01_1	128_1_124	469_46_394	504_1_375	484_6_953	348_46_1	285_01_1
375_6_1	549_01_271	906_6_11	335_6_334	18_13_1	1839_6_80	576_46_42	34_1_398	113_01_1	128_1_117	469_46_398	504_1_391	484_6_989	348_46_1	285_01_1
375_6_1	549_01_284	906_6_12	335_6_334	18_13_1	1839_6_79	576_46_35	34_1_364	113_01_1	128_1_103	469_46_409	504_1_401	484_6_1004	348_46_1	285_01_1
375_6_1	549_01_280	906_6_11	335_6_326	18_13_1	1839_6_73	576_46_32	34_1_345	113_01_1	128_1_97	469_46_421	504_1_410	484_6_1024	348_46_1	285_01_1
375_6_1	549_01_286	906_6_8	335_6_330	18_13_1	1839_6_77	576_46_28	34_1_351	113_01_1	128_1_95	469_46_426	504_1_403	484_6_1014	348_46_1	285_01_1
375_6_1	549_01_286	906_6_4	335_6_330	18_13_1	1839_6_78	576_46_29	34_1_347	113_01_1	128_1_83	469_46_425	504_1_378	484_6_1048	348_46_1	285_01_1
375_6_1	549_01_326	906_6_1	335_6_335	18_13_1	1839_6_78	576_46_30	34_1_387	113_01_1	128_1_90	469_46_435	504_1_402	484_6_1035	348_46_1	285_01_1
549_01_353	469_46_419	335_6_330	18_13_1	1839_6_73	576_46_34	34_1_408	113_01_1	128_1_73	504_1_414	484_6_1030	348_46_1	285_01_1
549_01_347	469_46_423	335_6_334	18_13_1	1839_6_64	576_46_40	34_1_451	113_01_1	128_1_61	504_1_419	484_6_1032	348_46_1	285_01_1
549_01_335	469_46_429	335_6_340	18_13_1	1839_6_57	576_46_38	34_1_461	113_01_1	128_1_58	504_1_434	484_6_992	348_46_1	285_01_1
549_01_318	469_46_421	335_6_342	18_13_1	1839_6_46	576_46_39	34_1_451	113_01_1	128_1_65	504_1_448	484_6_963	348_46_1	285_01_1
549_01_284	469_46_403	335_6_368	18_13_1	1839_6_42	576_46_43	34_1_408	113_01_1	128_1_70	504_1_453	484_6_964	348_46_1	285_01_1
549_01_268	469_46_408	335_6_389	18_13_1	1839_6_45	576_46_39	34_1_384	113_01_1	128_1_70	504_1_478	484_6_948	348_46_1	285_01_1
549_01_247	469_46_409	335_6_414	18_13_1	1839_6_41	576_46_40	34_1_360	113_01_1	128_1_72	504_1_464	484_6_931	348_46_1	285_01_1
549_01_249	469_46_408	335_6_420	18_13_1	1839_6_33	576_46_35	34_1_362	113_01_1	128_1_67	504_1_468	484_6_930	348_46_1	285_01_1
549_01_267	469_46_398	335_6_445	18_13_1	1839_6_30	576_46_37	34_1_377	113_01_1	128_1_61	504_1_469	484_6_920	348_46_1	285_01_1
549_01_280	469_46_415	335_6_466	18_13_1	1839_6_26	576_46_39	34_1_393	113_01_1	128_1_52	504_1_431	484_6_897	348_46_1	285_01_1
549_01_275	469_46_393	335_6_478	18_13_1	1839_6_27	576_46_42	34_1_386	113_01_1	128_1_48	504_1_404	484_6_872	348_46_1	285_01_1
549_01_277	469_46_397	335_6_473	18_13_1	1839_6_26	576_46_41	34_1_377	113_01_1	128_1_50	504_1_399	484_6_869	348_46_1	285_01_1
549_01_259	469_46_407	335_6_466	18_13_1	1839_6_24	576_46_39	34_1_395	113_01_1	128_1_50	504_1_424	484_6_876	348_46_1	285_01_1
549_01_258	469_46_417	335_6_466	18_13_1	1839_6_14	576_46_43	34_1_419	113_01_1	128_1_53	504_1_495	484_6_869	348_46_1	285_01_1
549_01_265	469_46_409	335_6_466	18_13_1	1839_6_16	576_46_43	34_1_447	113_01_1	128_1_58	504_1_521	484_6_854	348_46_1	285_01_1
549_01_306	469_46_418	335_6_460	18_13_1	1839_6_13	576_46_43	34_1_491	113_01_1	128_1_48	504_1_524	484_6_849	348_46_1	285_01_1
549_01_335	469_46_415	335_6_467	18_13_1	1839_6_10	576_46_41	34_1_519	113_01_1	128_1_41	504_1_497	484_6_849	348_46_1	285_01_1
549_01_330	469_46_399	335_6_463	18_13_1	1839_6_7	576_46_43	34_1_538	113_01_1	128_1_46	504_1_488	484_6_849	348_46_1	285_01_1
549_01_305	469_46_398	335_6_465	18_13_1	1839_6_7	576_46_44	34_1_507	113_01_1	128_1_46	504_1_461	484_6_862	348_46_1	285_01_1
549_01_275	469_46_396	335_6_471	18_13_1	1839_6_6	576_46_45	34_1_517	113_01_1	128_1_52	504_1_426	484_6_872	348_46_1	285_01_1
549_01_253	469_46_401	335_6_493	18_13_1	1839_6_7	576_46_35	34_1_490	113_01_1	128_1_52	504_1_403	484_6_892	348_46_1	285_01_1
549_01_233	469_46_388	335_6_483	18_13_1	1839_6_5	576_46_30	34_1_481	113_01_1	128_1_55	504_1_430	484_6_876	348_46_1	285_01_1
549_01_240	469_46_375	335_6_488	18_13_1	1839_6_5	576_46_24	34_1_457	113_01_1	128_1_52	504_1_462	484_6_862	348_46_1	285_01_1
549_01_259	469_46_376	335_6_479	18_13_1	1839_6_8	576_46_22	34_1_445	113_01_1	128_1_47	504_1_457	484_6_873	348_46_1	285_01_1
549_01_294	469_46_387	335_6_483	18_13_1	1839_6_8	576_46_18	34_1_442	113_01_1	128_1_38	504_1_463	484_6_871	348_46_1	285_01_1
549_01_295	469_46_383	335_6_470	18_13_1	1839_6_6	576_46_15	34_1_475	113_01_1	128_1_39	504_1_470	484_6_871	348_46_1	285_01_1
549_01_293	469_46_391	335_6_474	18_13_1	1839_6_4	576_46_11	34_1_493	113_01_1	128_1_37	504_1_442	484_6_842	348_46_1	285_01_1
549_01_269	469_46_404	335_6_452	18_13_1	1839_6_2	576_46_11	34_1_499	113_01_1	128_1_28	504_1_402	484_6_831	348_46_1	285_01_1
549_01_266	469_46_413	335_6_472	18_13_1	1839_6_1	576_46_8	34_1_499	113_01_1	128_1_33	504_1_405	484_6_813	348_46_1	285_01_1
549_01_269	469_46_422	335_6_467	18_13_1	576_46_9	34_1_503	113_01_1	128_1_37	504_1_408	484_6_802	285_01_1
549_01_259	469_46_434	335_6_459	18_13_1	576_46_13	34_1_492	113_01_1	128_1_39	504_1_438	484_6_794	285_01_1
549_01_248	469_46_429	335_6_477	18_13_1	576_46_13	34_1_494	113_01_1	128_1_26	504_1_426	484_6_806	285_01_1
549_01_210	469_46_428	335_6_494	18_13_1	576_46_12	34_1_472	113_01_1	128_1_25	504_1_437	484_6_804	285_01_1
549_01_208	469_46_428	335_6_511	18_13_1	576_46_12	34_1_441	113_01_1	128_1_22	504_1_460	484_6_814	285_01_1
549_01_212	469_46_414	335_6_517	18_13_1	576_46_11	34_1_442	113_01_1	128_1_27	504_1_480	484_6_810	285_01_1
549_01_225	469_46_426	335_6_537	18_13_1	576_46_9	34_1_480	113_01_1	128_1_25	504_1_463	484_6_809	285_01_1
549_01_237	469_46_440	335_6_550	18_13_1	576_46_12	34_1_479	113_01_1	128_1_39	504_1_448	484_6_775	285_01_1
549_01_266	469_46_445	335_6_543	18_13_1	576_46_13	34_1_464	113_01_1	128_1_50	504_1_465	484_6_785	285_01_1
549_01_297	469_46_455	335_6_553	18_13_1	576_46_12	34_1_461	113_01_1	128_1_51	504_1_479	484_6_786	285_01_1
549_01_323	469_46_444	335_6_549	18_13_1	576_46_11	34_1_474	113_01_1	128_1_54	504_1_476	484_6_777	285_01_1
549_01_328	469_46_448	335_6_544	18_13_1	576_46_11	34_1_443	113_01_1	128_1_59	504_1_468	484_6_786	285_01_1
549_01_298	469_46_440	335_6_533	18_13_1	576_46_9	34_1_426	113_01_1	128_1_58	504_1_469	484_6_797	285_01_1
549_01_258	469_46_434	335_6_548	18_13_1	576_46_5	34_1_430	113_01_1	128_1_52	504_1_488	484_6_792	285_01_1
549_01_236	469_46_417	335_6_537	18_13_1	576_46_5	34_1_413	113_01_1	128_1_56	504_1_493	484_6_770	285_01_1
549_01_247	469_46_410	335_6_555	18_13_1	576_46_2	34_1_415	113_01_1	128_1_45	504_1_495	484_6_759	285_01_1
549_01_241	469_46_416	335_6_534	18_13_1	576_46_2	34_1_401	113_01_1	128_1_39	504_1_485	484_6_755	285_01_1
549_01_281	469_46_409	335_6_547	18_13_1	576_46_2	34_1_408	113_01_1	128_1_42	504_1_440	484_6_736	285_01_1
549_01_304	469_46_421	335_6_530	18_13_1	576_46_1	34_1_428	113_01_1	128_1_33	504_1_444	484_6_733	285_01_1
484_6_747	469_46_440	335_6_538	18_13_1	34_1_431	113_01_1	128_1_37	504_1_485	549_01_307	285_01_1
484_6_760	469_46_437	335_6_550	18_13_1	34_1_412	113_01_1	128_1_41	504_1_528	549_01_310	285_01_1
484_6_775	469_46_452	335_6_532	18_13_1	34_1_409	113_01_1	128_1_50	504_1_566	549_01_338	285_01_1
484_6_774	469_46_468	335_6_517	18_13_1	34_1_393	113_01_1	128_1_51	504_1_557	549_01_347	285_01_1
484_6_798	469_46_483	335_6_505	18_13_1	34_1_384	113_01_1	128_1_63	504_1_533	549_01_340	285_01_1
484_6_811	469_46_477	335_6_481	18_13_1	34_1_402	113_01_1	128_1_56	504_1_510	549_01_351	285_01_1
484_6_806	469_46_472	335_6_479	18_13_1	34_1_435	113_01_1	128_1_45	504_1_508	549_01_318	285_01_1
484_6_812	469_46_463	335_6_466	18_13_1	34_1_459	113_01_1	128_1_36	504_1_520	549_01_298	285_01_1
484_6_793	469_46_459	335_6_473	18_13_1	34_1_468	113_01_1	128_1_35	504_1_520	549_01_272	285_01_1
484_6_782	469_46_450	335_6_474	18_13_1	34_1_434	113_01_1	128_1_45	504_1_547	549_01_265	285_01_1
484_6_776	469_46_439	335_6_504	18_13_1	34_1_379	113_01_1	128_1_52	504_1_569	549_01_268	285_01_1
484_6_764	469_46_439	335_6_537	18_13_1	34_1_337	113_01_1	128_1_52	504_1_560	549_01_275	285_01_1
484_6_750	469_46_441	335_6_538	18_13_1	34_1_317	113_01_1	128_1_49	504_1_541	549_01_264	285_01_1
484_6_732	469_46_444	335_6_538	18_13_1	34_1_346	113_01_1	128_1_38	504_1_539	549_01_309	285_01_1
484_6_716	469_46_429	335_6_555	18_13_1	34_1_408	113_01_1	128_1_33	504_1_506	549_01_347	285_01_1
484_6_706	469_46_423	335_6_548	18_13_1	34_1_464	113_01_1	128_1_29	504_1_490	549_01_355	285_01_1
484_6_722	469_46_421	335_6_571	18_13_1	34_1_488	113_01_1	128_1_37	504_1_490	549_01_337	285_01_1
484_6_718	469_46_408	335_6_570	18_13_1	34_1_497	113_01_1	128_1_34	504_1_491	549_01_323	285_01_1
484_6_727	469_46_404	335_6_590	18_13_1	34_1_479	113_01_1	128_1_35	504_1_485	549_01_303	285_01_1
484_6_729	469_46_405	335_6_588	18_13_1	34_1_449	113_01_1	128_1_39	504_1_528	549_01_353	285_01_1
484_6_738	469_46_404	335_6_580	18_13_1	34_1_445	113_01_1	128_1_39	504_1_531	549_01_374	285_01_1
484_6_739	469_46_401	335_6_605	18_13_1	34_1_428	113_01_1	128_1_30	504_1_535	549_01_354	285_01_1
484_6_738	469_46_409	335_6_619	18_13_1	34_1_428	113_01_1	128_1_21	504_1_523	549_01_311	285_01_1
484_6_723	469_46_420	335_6_627	18_13_1	34_1_409	113_01_1	128_1_19	504_1_492	549_01_302	285_01_1
484_6_731	469_46_424	335_6_594	18_13_1	34_1_401	113_01_1	128_1_21	504_1_482	549_01_270	285_01_1
484_6_706	469_46_422	335_6_614	18_13_1	34_1_394	113_01_1	128_1_25	504_1_491	549_01_293	285_01_1
484_6_706	469_46_417	335_6_624	18_13_1	34_1_421	113_01_1	128_1_34	504_1_511	549_01_325	285_01_1
484_6_706	469_46_427	335_6_624	18_13_1	34_1_432	113_01_1	128_1_37	504_1_495	549_01_327	285_01_1
484_6_723	469_46_434	335_6_613	18_13_1	34_1_458	113_01_1	128_1_39	504_1_486	549_01_287	285_01_1
484_6_737	469_46_427	335_6_592	18_13_1	34_1_471	113_01_1	128_1_30	504_1_481	549_01_288	285_01_1
484_6_747	469_46_414	335_6_584	18_13_1	34_1_468	113_01_1	128_1_14	504_1_490	549_01_322	285_01_1
484_6_753	469_46_427	335_6_593	18_13_1	34_1_430	113_01_1	128_1_18	504_1_525	549_01_351	285_01_1
484_6_758	469_46_428	335_6_564	18_13_1	34_1_374	113_01_1	128_1_21	504_1_518	549_01_363	285_01_1
484_6_750	469_46_417	335_6_564	18_13_1	34_1_385	113_01_1	128_1_24	504_1_526	549_01_347	285_01_1
484_6_777	469_46_399	335_6_561	18_13_1	34_1_365	113_01_1	128_1_28	504_1_506	549_01_312	285_01_1
484_6_765	469_46_403	335_6_542	18_13_1	34_1_371	113_01_1	128_1_34	504_1_490	549_01_314	285_01_1
484_6_779	469_46_410	335_6_528	18_13_1	34_1_367	113_01_1	128_1_36	504_1_510	549_01_316	285_01_1
484_6_793	469_46_418	335_6_520	18_13_1	34_1_381	113_01_1	128_1_34	504_1_551	549_01_315	285_01_1
484_6_775	469_46_412	335_6_527	18_13_1	34_1_409	113_01_1	128_1_26	504_1_541	549_01_335	285_01_1
484_6_763	469_46_412	335_6_539	18_13_1	34_1_412	113_01_1	128_1_28	504_1_532	549_01_339	285_01_1
484_6_758	469_46_422	335_6_551	18_13_1	34_1_425	113_01_1	128_1_31	504_1_509	549_01_336	285_01_1
484_6_774	469_46_443	335_6_553	18_13_1	34_1_429	113_01_1	128_1_36	504_1_522	549_01_305	285_01_1
484_6_770	469_46_447	335_6_560	18_13_1	34_1_416	113_01_1	128_1_31	504_1_515	549_01_264	285_01_1
484_6_787	469_46_435	335_6_576	18_13_1	34_1_399	113_01_1	128_1_33	504_1_506	549_01_229	285_01_1
484_6_782	469_46_438	335_6_582	18_13_1	34_1_396	113_01_1	128_1_32	504_1_527	549_01_239	285_01_1
484_6_767	469_46_447	335_6_611	18_13_1	34_1_401	113_01_1	128_1_34	504_1_528	549_01_256	285_01_1
484_6_760	469_46_439	335_6_605	18_13_1	34_1_404	113_01_1	128_1_37	504_1_492	549_01_293	285_01_1
484_6_740	469_46_428	335_6_611	18_13_1	34_1_395	113_01_1	128_1_33	504_1_442	549_01_305	285_01_1
484_6_728	469_46_422	335_6_605	18_13_1	34_1_426	113_01_1	128_1_32	504_1_428	549_01_299	285_01_1
484_6_722	469_46_420	335_6_595	18_13_1	34_1_425	113_01_1	128_1_29	504_1_498	549_01_279	285_01_1
484_6_726	469_46_401	335_6_614	18_13_1	34_1_415	113_01_1	128_1_26	504_1_592	549_01_247	285_01_1
484_6_740	469_46_403	335_6_606	18_13_1	34_1_386	113_01_1	128_1_21	504_1_652	549_01_235	285_01_1
484_6_741	469_46_397	335_6_595	18_13_1	34_1_370	113_01_1	128_1_19	504_1_662	549_01_239	285_01_1
484_6_734	469_46_399	335_6_593	18_13_1	34_1_330	113_01_1	128_1_26	504_1_659	549_01_239	285_01_1
484_6_724	469_46_408	335_6_593	18_13_1	34_1_311	113_01_1	128_1_23	504_1_644	549_01_244	285_01_1
484_6_716	469_46_404	335_6_613	18_13_1	34_1_317	113_01_1	128_1_26	504_1_599	549_01_236	285_01_1
484_6_703	469_46_418	335_6_619	18_13_1	34_1_325	113_01_1	128_1_40	504_1_610	549_01_242	285_01_1
484_6_693	469_46_410	335_6_636	18_13_1	34_1_368	113_01_1	128_1_38	504_1_573	549_01_237	285_01_1
484_6_680	469_46_402	335_6_658	18_13_1	34_1_384	113_01_1	128_1_44	504_1_581	549_01_230	285_01_1
484_6_675	469_46_408	335_6_650	18_13_1	34_1_402	113_01_1	128_1_41	504_1_599	549_01_219	285_01_1
484_6_683	469_46_415	335_6_635	18_13_1	34_1_427	113_01_1	128_1_32	504_1_635	549_01_220	285_01_1
484_6_700	469_46_416	335_6_613	18_13_1	34_1_410	113_01_1	128_1_20	504_1_647	549_01_239	285_01_1
484_6_690	469_46_414	335_6_598	18_13_1	34_1_410	113_01_1	128_1_19	504_1_651	549_01_262	285_01_1
484_6_685	469_46_407	335_6_604	18_13_1	34_1_394	113_01_1	128_1_18	504_1_648	549_01_263	285_01_1
484_6_685	469_46_417	335_6_603	18_13_1	34_1_363	113_01_1	128_1_17	504_1_614	549_01_276	285_01_1
484_6_678	469_46_408	335_6_626	18_13_1	34_1_337	113_01_1	128_1_16	504_1_580	549_01_275	285_01_1
484_6_656	469_46_412	335_6_658	18_13_1	34_1_366	113_01_1	128_1_17	504_1_555	549_01_295	285_01_1
484_6_671	469_46_402	335_6_682	18_13_1	34_1_397	113_01_1	128_1_19	504_1_532	549_01_287	285_01_1
484_6_677	469_46_396	335_6_693	18_13_1	34_1_412	113_01_1	128_1_12	504_1_526	549_01_270	285_01_1
484_6_662	469_46_377	335_6_699	18_13_1	34_1_405	113_01_1	128_1_12	504_1_540	549_01_273	285_01_1
484_6_655	469_46_351	335_6_706	18_13_1	34_1_394	113_01_1	128_1_15	504_1_591	549_01_275	285_01_1
484_6_647	469_46_369	335_6_687	18_13_1	34_1_362	113_01_1	128_1_20	504_1_609	549_01_294	285_01_1
484_6_647	469_46_387	335_6_675	18_13_1	34_1_328	113_01_1	128_1_32	504_1_629	549_01_327	285_01_1
484_6_644	469_46_378	335_6_681	18_13_1	34_1_300	113_01_1	128_1_47	504_1_682	549_01_320	285_01_1
484_6_650	469_46_381	335_6_674	18_13_1	34_1_312	113_01_1	128_1_53	504_1_718	549_01_296	285_01_1
484_6_670	469_46_393	335_6_653	18_13_1	34_1_323	113_01_1	128_1_51	504_1_729	549_01_268	285_01_1
484_6_664	469_46_393	335_6_651	18_13_1	34_1_351	113_01_1	128_1_44	504_1_688	549_01_243	285_01_1
484_6_662	469_46_402	335_6_625	18_13_1	34_1_416	113_01_1	128_1_52	504_1_629	549_01_254	285_01_1
484_6_670	469_46_401	335_6_634	18_13_1	34_1_398	113_01_1	128_1_48	504_1_538	549_01_263	285_01_1
484_6_661	469_46_397	335_6_621	18_13_1	34_1_407	113_01_1	128_1_68	504_1_529	549_01_265	285_01_1
484_6_668	469_46_402	335_6_628	18_13_1	34_1_387	113_01_1	128_1_67	504_1_545	549_01_270	285_01_1
484_6_650	469_46_403	335_6_633	18_13_1	34_1_347	113_01_1	128_1_66	504_1_545	549_01_306	285_01_1
484_6_648	469_46_415	335_6_603	18_13_1	34_1_330	113_01_1	128_1_53	504_1_547	549_01_329	285_01_1
484_6_652	469_46_409	335_6_597	18_13_1	34_1_339	113_01_1	128_1_55	504_1_556	549_01_331	285_01_1
484_6_664	469_46_428	335_6_583	18_13_1	34_1_366	113_01_1	128_1_53	504_1_552	549_01_334	285_01_1
484_6_659	469_46_434	335_6_570	18_13_1	34_1_427	113_01_1	128_1_57	504_1_507	549_01_316	285_01_1
484_6_690	469_46_421	335_6_585	18_13_1	34_1_441	113_01_1	128_1_51	504_1_473	549_01_307	285_01_1
484_6_698	469_46_425	335_6_580	18_13_1	34_1_441	113_01_1	128_1_42	504_1_471	549_01_297	285_01_1
484_6_700	469_46_402	335_6_608	18_13_1	34_1_423	113_01_1	128_1_34	504_1_488	549_01_261	285_01_1
484_6_698	469_46_410	335_6_607	18_13_1	34_1_407	113_01_1	128_1_44	504_1_461	549_01_242	285_01_1
484_6_703	469_46_419	335_6_604	18_13_1	34_1_332	113_01_1	128_1_39	504_1_492	549_01_223	285_01_1
484_6_716	469_46_414	335_6_599	18_13_1	34_1_296	113_01_1	128_1_41	504_1_481	549_01_233	285_01_1
484_6_707	469_46_409	335_6_607	18_13_1	34_1_296	113_01_1	128_1_38	504_1_494	549_01_294	285_01_1
484_6_700	469_46_422	335_6_597	18_13_1	34_1_319	113_01_1	128_1_34	504_1_520	549_01_330	285_01_1
484_6_684	469_46_436	335_6_598	18_13_1	34_1_365	113_01_1	128_1_25	504_1_518	549_01_342	285_01_1
484_6_689	469_46_433	335_6_608	18_13_1	34_1_378	113_01_1	128_1_21	504_1_532	549_01_347	285_01_1
484_6_693	469_46_430	335_6_591	18_13_1	34_1_402	113_01_1	128_1_18	504_1_524	549_01_314	285_01_1
484_6_686	469_46_437	335_6_604	18_13_1	34_1_424	113_01_1	128_1_24	504_1_496	549_01_288	285_01_1
484_6_688	469_46_435	335_6_598	18_13_1	34_1_387	113_01_1	128_1_43	504_1_521	549_01_283	285_01_1
484_6_683	469_46_426	335_6_602	18_13_1	34_1_389	113_01_1	128_1_49	504_1_566	549_01_279	285_01_1
484_6_677	469_46_416	335_6_613	18_13_1	34_1_379	113_01_1	128_1_49	504_1_576	549_01_273	285_01_1
484_6_650	469_46_425	335_6_629	18_13_1	34_1_362	113_01_1	128_1_29	504_1_577	549_01_289	285_01_1
484_6_658	469_46_423	335_6_627	18_13_1	34_1_363	113_01_1	128_1_22	504_1_529	549_01_329	285_01_1
484_6_661	469_46_424	335_6_638	18_13_1	34_1_361	113_01_1	128_1_19	504_1_542	549_01_321	285_01_1
484_6_643	469_46_436	335_6_664	18_13_1	34_1_351	113_01_1	128_1_29	504_1_572	549_01_326	285_01_1
484_6_641	469_46_429	335_6_675	18_13_1	34_1_352	113_01_1	128_1_36	504_1_582	549_01_292	285_01_1
484_6_626	469_46_445	335_6_669	18_13_1	34_1_356	113_01_1	128_1_35	504_1_594	549_01_274	285_01_1
484_6_633	469_46_426	335_6_674	18_13_1	34_1_383	113_01_1	128_1_39	504_1_584	549_01_255	285_01_1
484_6_640	469_46_424	335_6_675	18_13_1	34_1_390	113_01_1	128_1_38	504_1_562	549_01_254	285_01_1
484_6_637	469_46_433	335_6_683	18_13_1	34_1_401	113_01_1	128_1_31	504_1_573	549_01_268	285_01_1
484_6_637	469_46_440	335_6_665	18_13_1	34_1_385	113_01_1	128_1_31	504_1_555	549_01_284	285_01_1
484_6_650	469_46_442	335_6_669	18_13_1	34_1_371	113_01_1	128_1_35	504_1_503	549_01_285	285_01_1
484_6_643	469_46_440	335_6_652	18_13_1	34_1_376	113_01_1	128_1_43	504_1_498	549_01_273	285_01_1
484_6_650	469_46_439	335_6_647	18_13_1	34_1_357	113_01_1	128_1_48	504_1_544	549_01_304	285_01_1
484_6_674	469_46_412	335_6_641	18_13_1	34_1_386	113_01_1	128_1_45	504_1_589	549_01_302	285_01_1
484_6_672	469_46_400	335_6_646	18_13_1	34_1_384	113_01_1	128_1_40	504_1_630	549_01_285	285_01_1
484_6_673	469_46_402	335_6_660	18_13_1	34_1_367	113_01_1	128_1_36	504_1_667	549_01_265	285_01_1
484_6_679	469_46_400	335_6_665	18_13_1	34_1_341	113_01_1	128_1_40	504_1_665	549_01_273	285_01_1
484_6_650	469_46_397	335_6_672	18_13_1	34_1_343	113_01_1	128_1_42	504_1_654	549_01_271	285_01_1
484_6_609	469_46_402	335_6_660	18_13_1	34_1_357	113_01_1	128_1_56	504_1_601	549_01_294	285_01_1
484_6_622	469_46_414	335_6_662	18_13_1	34_1_390	113_01_1	128_1_67	504_1_575	549_01_302	285_01_1
484_6_605	469_46_407	335_6_652	18_13_1	34_1_383	113_01_1	128_1_70	504_1_585	549_01_291	285_01_1
484_6_588	469_46_409	335_6_673	18_13_1	34_1_373	113_01_1	128_1_66	504_1_580	549_01_314	285_01_1
484_6_584	469_46_384	335_6_702	18_13_1	34_1_357	113_01_1	128_1_48	504_1_593	549_01_320	285_01_1
484_6_583	469_46_386	335_6_731	18_13_1	34_1_329	113_01_1	128_1_38	504_1_610	549_01_319	285_01_1
484_6_564	469_46_387	335_6_748	18_13_1	34_1_313	113_01_1	128_1_29	504_1_657	549_01_280	285_01_1
484_6_570	469_46_386	335_6_757	18_13_1	34_1_301	113_01_1	128_1_27	504_1_661	549_01_276	285_01_1
484_6_555	469_46_385	335_6_764	18_13_1	34_1_301	113_01_1	128_1_32	504_1_717	549_01_253	285_01_1
484_6_534	469_46_387	335_6_769	18_13_1	34_1_350	113_01_1	128_1_39	504_1_744	549_01_254	285_01_1
484_6_524	469_46_387	335_6_765	18_13_1	34_1_395	113_01_1	128_1_27	504_1_718	549_01_261	285_01_1
484_6_542	469_46_383	335_6_756	18_13_1	34_1_408	113_01_1	128_1_28	504_1_672	549_01_302	285_01_1
484_6_564	469_46_384	335_6_764	18_13_1	34_1_390	113_01_1	128_1_32	504_1_679	549_01_311	285_01_1
484_6_564	469_46_387	335_6_756	18_13_1	34_1_366	113_01_1	128_1_41	504_1_672	549_01_316	285_01_1
484_6_571	469_46_381	335_6_733	18_13_1	34_1_315	113_01_1	128_1_42	504_1_652	549_01_304	285_01_1
484_6_586	469_46_375	335_6_720	18_13_1	34_1_298	113_01_1	128_1_31	504_1_599	549_01_279	285_01_1
484_6_582	469_46_388	335_6_724	18_13_1	34_1_311	113_01_1	128_1_22	504_1_604	549_01_258	285_01_1
484_6_590	469_46_385	335_6_713	18_13_1	34_1_301	113_01_1	128_1_8	504_1_612	549_01_247	285_01_1
484_6_594	469_46_380	335_6_705	18_13_1	34_1_299	113_01_1	128_1_5	504_1_606	549_01_238	285_01_1
484_6_619	469_46_389	335_6_687	18_13_1	34_1_287	113_01_1	128_1_6	504_1_635	549_01_220	285_01_1
484_6_629	469_46_384	335_6_709	18_13_1	34_1_279	113_01_1	128_1_8	504_1_658	549_01_230	285_01_1
484_6_621	469_46_374	335_6_715	18_13_1	34_1_264	113_01_1	128_1_7	504_1_625	549_01_263	285_01_1
484_6_621	469_46_367	335_6_741	18_13_1	34_1_282	113_01_1	128_1_6	504_1_617	549_01_303	285_01_1
484_6_641	469_46_369	335_6_742	18_13_1	34_1_300	113_01_1	128_1_4	504_1_597	549_01_342	285_01_1
484_6_652	469_46_386	335_6_745	34_1_291	113_01_1	504_1_642	549_01_345	285_01_1
484_6_660	469_46_394	335_6_749	34_1_265	113_01_1	504_1_640	549_01_321	285_01_1
484_6_672	469_46_412	335_6_735	34_1_279	113_01_1	504_1_631	549_01_293	285_01_1
484_6_682	469_46_414	335_6_712	34_1_303	113_01_1	504_1_617	549_01_266	285_01_1
484_6_670	469_46_403	335_6_714	34_1_325	113_01_1	504_1_641	549_01_235	285_01_1
484_6_658	469_46_402	335_6_712	34_1_314	113_01_1	504_1_686	549_01_226	285_01_1
484_6_675	469_46_393	335_6_694	34_1_320	113_01_1	504_1_705	549_01_230	285_01_1
484_6_667	469_46_397	335_6_695	34_1_300	113_01_1	504_1_693	549_01_216	285_01_1
484_6_681	469_46_402	335_6_693	34_1_300	113_01_1	504_1_696	549_01_205	285_01_1
484_6_681	469_46_414	335_6_693	34_1_282	113_01_1	504_1_629	549_01_223	285_01_1
484_6_662	469_46_425	335_6_699	34_1_250	113_01_1	504_1_610	549_01_235	285_01_1
484_6_653	469_46_439	335_6_714	34_1_222	113_01_1	504_1_566	549_01_239	285_01_1
484_6_643	469_46_430	335_6_717	34_1_270	113_01_1	504_1_601	549_01_262	285_01_1
484_6_647	469_46_429	335_6_729	34_1_314	113_01_1	504_1_639	549_01_297	285_01_1
484_6_654	469_46_426	335_6_727	34_1_346	113_01_1	504_1_668	549_01_350	285_01_1
484_6_657	469_46_438	335_6_709	34_1_364	113_01_1	504_1_677	549_01_359	285_01_1
484_6_650	469_46_429	335_6_711	34_1_346	113_01_1	504_1_666	549_01_334	285_01_1
484_6_649	469_46_422	335_6_707	34_1_323	113_01_1	504_1_644	549_01_318	285_01_1
484_6_621	469_46_426	335_6_722	34_1_313	113_01_1	504_1_684	549_01_313	285_01_1
484_6_599	469_46_423	335_6_720	34_1_290	113_01_1	504_1_712	549_01_273	285_01_1
484_6_594	469_46_419	335_6_738	34_1_251	113_01_1	504_1_739	549_01_237	285_01_1
484_6_583	469_46_423	335_6_741	34_1_273	113_01_1	504_1_746	549_01_234	285_01_1
484_6_554	469_46_414	335_6_738	34_1_309	113_01_1	504_1_767	549_01_262	285_01_1
484_6_568	469_46_419	335_6_722	34_1_355	113_01_1	504_1_683	549_01_286	285_01_1
484_6_588	469_46_409	335_6_732	34_1_390	113_01_1	504_1_652	549_01_296	285_01_1
484_6_588	469_46_406	335_6_720	34_1_419	113_01_1	504_1_642	549_01_269	285_01_1
484_6_589	469_46_430	335_6_717	34_1_403	113_01_1	504_1_626	549_01_277	285_01_1
484_6_594	469_46_420	335_6_728	34_1_368	113_01_1	504_1_625	549_01_241	285_01_1
484_6_607	469_46_417	335_6_719	34_1_343	113_01_1	504_1_659	549_01_203	285_01_1
484_6_620	469_46_433	335_6_706	34_1_326	113_01_1	504_1_666	549_01_205	285_01_1
484_6_627	469_46_437	335_6_676	34_1_311	113_01_1	504_1_671	549_01_235	285_01_1
484_6_631	469_46_433	335_6_664	34_1_370	113_01_1	504_1_644	549_01_259	285_01_1
484_6_650	469_46_432	335_6_652	34_1_392	113_01_1	504_1_637	549_01_263	285_01_1
484_6_653	469_46_434	335_6_646	34_1_403	113_01_1	504_1_654	549_01_248	285_01_1
484_6_665	469_46_425	335_6_660	34_1_394	113_01_1	504_1_660	549_01_241	285_01_1
484_6_697	469_46_432	335_6_658	34_1_373	113_01_1	504_1_667	549_01_243	285_01_1
484_6_705	469_46_434	335_6_652	34_1_358	113_01_1	504_1_645	549_01_249	285_01_1
484_6_711	469_46_419	335_6_655	34_1_363	113_01_1	504_1_621	549_01_235	285_01_1
484_6_689	469_46_422	335_6_650	34_1_325	113_01_1	504_1_617	549_01_213	285_01_1
484_6_699	469_46_420	335_6_656	34_1_310	113_01_1	504_1_587	549_01_186	285_01_1
484_6_680	469_46_403	335_6_669	34_1_319	113_01_1	504_1_581	549_01_184	285_01_1
484_6_688	469_46_428	335_6_671	34_1_333	113_01_1	504_1_560	549_01_204	285_01_1
484_6_665	469_46_447	335_6_669	34_1_342	113_01_1	504_1_562	549_01_231	285_01_1
484_6_657	469_46_448	335_6_678	34_1_338	113_01_1	504_1_584	549_01_261	285_01_1
484_6_654	469_46_446	335_6_690	34_1_368	113_01_1	504_1_610	549_01_274	285_01_1
484_6_641	469_46_456	335_6_687	34_1_379	113_01_1	504_1_614	549_01_264	285_01_1
484_6_629	469_46_453	335_6_691	34_1_411	113_01_1	504_1_616	549_01_237	285_01_1
484_6_638	469_46_448	335_6_698	34_1_436	113_01_1	504_1_631	549_01_210	285_01_1
484_6_630	469_46_434	335_6_702	34_1_464	113_01_1	504_1_655	549_01_174	285_01_1
484_6_605	469_46_429	335_6_725	34_1_482	113_01_1	504_1_658	549_01_195	285_01_1
484_6_589	469_46_429	335_6_738	34_1_477	113_01_1	504_1_648	549_01_230	285_01_1
484_6_584	469_46_436	335_6_750	34_1_450	113_01_1	504_1_599	549_01_290	285_01_1
484_6_581	469_46_435	335_6_743	34_1_387	113_01_1	504_1_585	549_01_316	285_01_1
484_6_593	469_46_426	335_6_762	34_1_332	113_01_1	504_1_581	549_01_284	285_01_1
484_6_601	469_46_421	335_6_768	34_1_345	113_01_1	504_1_588	549_01_258	285_01_1
484_6_602	469_46_411	335_6_773	34_1_362	113_01_1	504_1_573	549_01_237	285_01_1
484_6_603	469_46_421	335_6_772	34_1_404	113_01_1	504_1_574	549_01_203	285_01_1
484_6_584	469_46_422	335_6_785	34_1_420	113_01_1	504_1_579	549_01_198	285_01_1
484_6_571	469_46_418	335_6_796	34_1_421	113_01_1	504_1_548	549_01_204	285_01_1
484_6_567	469_46_417	335_6_794	34_1_420	113_01_1	504_1_549	549_01_225	285_01_1
484_6_556	469_46_422	335_6_788	34_1_434	113_01_1	504_1_597	549_01_227	285_01_1
484_6_524	469_46_431	335_6_772	34_1_456	113_01_1	504_1_675	549_01_221	285_01_1
484_6_513	469_46_425	335_6_802	34_1_426	113_01_1	504_1_748	549_01_206	285_01_1
484_6_495	469_46_425	335_6_799	34_1_379	113_01_1	504_1_795	549_01_193	285_01_1
484_6_487	469_46_429	335_6_783	34_1_340	113_01_1	504_1_758	549_01_211	285_01_1
484_6_494	469_46_429	335_6_777	34_1_348	113_01_1	504_1_668	549_01_219	285_01_1
484_6_500	469_46_417	335_6_784	34_1_382	113_01_1	504_1_586	549_01_209	285_01_1
484_6_509	469_46_411	335_6_775	34_1_422	113_01_1	504_1_622	549_01_190	285_01_1
484_6_523	469_46_387	335_6_785	34_1_428	113_01_1	504_1_650	549_01_184	285_01_1
484_6_551	469_46_381	335_6_804	34_1_419	113_01_1	504_1_708	549_01_173	285_01_1
484_6_568	469_46_400	335_6_787	34_1_380	113_01_1	504_1_781	549_01_194	285_01_1
484_6_579	469_46_422	335_6_785	34_1_323	113_01_1	504_1_791	549_01_208	285_01_1
484_6_582	469_46_421	335_6_785	34_1_276	113_01_1	504_1_814	549_01_214	285_01_1
484_6_572	469_46_428	335_6_789	34_1_251	113_01_1	504_1_810	549_01_214	285_01_1
484_6_570	469_46_426	335_6_798	34_1_253	113_01_1	504_1_754	549_01_209	285_01_1
484_6_570	469_46_420	335_6_813	34_1_266	113_01_1	504_1_746	549_01_202	285_01_1
484_6_558	469_46_411	335_6_815	34_1_287	113_01_1	504_1_807	549_01_184	285_01_1
484_6_555	469_46_415	335_6_798	34_1_302	113_01_1	504_1_856	549_01_200	285_01_1
484_6_530	469_46_441	335_6_794	34_1_320	113_01_1	504_1_820	549_01_213	285_01_1
484_6_517	469_46_429	335_6_806	34_1_315	113_01_1	504_1_807	549_01_247	285_01_1
484_6_499	469_46_411	335_6_832	34_1_295	113_01_1	504_1_797	549_01_259	285_01_1
484_6_492	469_46_404	335_6_830	34_1_265	113_01_1	504_1_734	549_01_251	285_01_1
484_6_489	469_46_407	335_6_830	34_1_293	113_01_1	504_1_706	549_01_235	285_01_1
484_6_485	469_46_403	335_6_840	34_1_310	113_01_1	504_1_712	549_01_197	285_01_1
484_6_484	469_46_402	335_6_842	34_1_313	113_01_1	504_1_739	549_01_191	285_01_1
484_6_487	469_46_410	335_6_836	34_1_305	113_01_1	504_1_780	549_01_159	285_01_1
484_6_496	469_46_416	335_6_829	34_1_319	113_01_1	504_1_820	549_01_149	285_01_1
484_6_493	469_46_420	335_6_825	34_1_328	113_01_1	504_1_813	549_01_154	285_01_1
484_6_506	469_46_412	335_6_810	34_1_323	113_01_1	504_1_803	549_01_172	285_01_1
484_6_514	469_46_412	335_6_786	34_1_325	113_01_1	504_1_796	549_01_222	285_01_1
484_6_510	469_46_409	335_6_781	34_1_306	113_01_1	504_1_828	549_01_243	285_01_1
484_6_504	469_46_401	335_6_793	34_1_297	113_01_1	504_1_783	549_01_245	285_01_1
484_6_524	469_46_411	335_6_782	34_1_310	113_01_1	504_1_749	549_01_224	285_01_1
484_6_528	469_46_409	335_6_768	34_1_313	113_01_1	504_1_683	549_01_216	285_01_1
484_6_530	469_46_414	335_6_736	34_1_333	113_01_1	504_1_701	549_01_203	285_01_1
484_6_523	469_46_421	335_6_741	34_1_321	113_01_1	504_1_696	549_01_175	285_01_1
484_6_537	469_46_411	335_6_727	34_1_329	113_01_1	504_1_766	549_01_145	285_01_1
484_6_553	469_46_438	335_6_719	34_1_304	113_01_1	504_1_796	549_01_137	285_01_1
484_6_567	469_46_446	335_6_696	34_1_271	113_01_1	504_1_790	549_01_131	285_01_1
484_6_565	469_46_427	335_6_699	34_1_271	113_01_1	504_1_715	549_01_139	285_01_1
484_6_564	469_46_433	335_6_695	34_1_272	113_01_1	504_1_692	549_01_139	285_01_1
484_6_556	469_46_435	335_6_685	34_1_333	113_01_1	504_1_670	549_01_144	285_01_1
484_6_576	469_46_412	335_6_677	34_1_370	113_01_1	504_1_700	549_01_130	285_01_1
484_6_582	469_46_394	335_6_673	34_1_418	113_01_1	504_1_731	549_01_122	285_01_1
484_6_609	469_46_402	335_6_681	34_1_423	113_01_1	504_1_750	549_01_122	285_01_1
484_6_620	469_46_399	335_6_685	34_1_423	113_01_1	504_1_785	549_01_126	285_01_1
484_6_625	469_46_403	335_6_703	34_1_355	113_01_1	504_1_786	549_01_131	285_01_1
484_6_628	469_46_409	335_6_723	34_1_292	113_01_1	504_1_786	549_01_120	285_01_1
484_6_648	469_46_427	335_6_715	34_1_288	113_01_1	504_1_786	549_01_97	285_01_1
484_6_637	469_46_425	335_6_707	34_1_283	113_01_1	504_1_783	549_01_88	285_01_1
484_6_636	469_46_420	335_6_719	34_1_324	113_01_1	504_1_781	549_01_80	285_01_1
484_6_649	469_46_420	335_6_724	34_1_356	113_01_1	504_1_747	549_01_67	285_01_1
484_6_645	469_46_428	335_6_751	34_1_349	113_01_1	504_1_720	549_01_77	285_01_1
484_6_634	469_46_430	335_6_776	34_1_330	113_01_1	504_1_679	549_01_92	285_01_1
484_6_613	469_46_438	335_6_796	34_1_321	113_01_1	504_1_671	549_01_131	285_01_1
484_6_604	469_46_430	335_6_823	34_1_328	113_01_1	504_1_657	549_01_151	285_01_1
484_6_592	469_46_439	335_6_812	34_1_327	113_01_1	504_1_737	549_01_160	285_01_1
484_6_548	469_46_434	335_6_838	34_1_306	113_01_1	504_1_786	549_01_139	285_01_1
484_6_525	469_46_428	335_6_822	34_1_290	113_01_1	504_1_790	549_01_132	285_01_1
484_6_498	469_46_428	335_6_820	34_1_287	113_01_1	504_1_766	549_01_130	285_01_1
484_6_497	469_46_420	335_6_841	34_1_289	113_01_1	504_1_782	549_01_136	285_01_1
484_6_488	469_46_412	335_6_873	34_1_310	113_01_1	504_1_778	549_01_135	285_01_1
484_6_483	469_46_417	335_6_883	34_1_320	113_01_1	504_1_745	549_01_128	285_01_1
484_6_493	469_46_422	335_6_888	34_1_318	113_01_1	504_1_714	549_01_115	285_01_1
484_6_469	469_46_421	335_6_897	34_1_311	113_01_1	504_1_709	549_01_84	285_01_1
484_6_455	469_46_409	335_6_934	34_1_303	113_01_1	504_1_765	549_01_68	285_01_1
484_6_433	469_46_406	335_6_937	34_1_281	113_01_1	504_1_802	549_01_70	285_01_1
484_6_438	469_46_420	335_6_927	34_1_330	113_01_1	504_1_844	549_01_88	285_01_1
484_6_449	469_46_425	335_6_925	34_1_339	113_01_1	504_1_775	549_01_105	285_01_1
484_6_467	469_46_417	335_6_906	34_1_343	113_01_1	504_1_720	549_01_128	285_01_1
484_6_479	469_46_420	335_6_892	34_1_321	113_01_1	504_1_679	549_01_124	285_01_1
484_6_483	469_46_421	335_6_874	34_1_320	113_01_1	504_1_689	549_01_116	285_01_1
484_6_494	469_46_412	335_6_860	34_1_350	113_01_1	504_1_758	549_01_92	285_01_1
484_6_500	469_46_412	335_6_854	34_1_332	113_01_1	504_1_831	549_01_81	285_01_1
484_6_507	469_46_423	335_6_858	34_1_304	113_01_1	504_1_887	549_01_67	285_01_1
484_6_516	469_46_436	335_6_844	34_1_319	113_01_1	504_1_881	549_01_61	285_01_1
484_6_514	469_46_457	335_6_840	34_1_307	113_01_1	504_1_858	549_01_68	285_01_1
484_6_509	469_46_453	335_6_854	34_1_287	113_01_1	504_1_871	549_01_90	285_01_1
484_6_507	469_46_463	335_6_880	34_1_258	113_01_1	504_1_875	549_01_113	285_01_1
484_6_499	469_46_463	335_6_871	34_1_262	113_01_1	504_1_895	549_01_105	285_01_1
484_6_487	469_46_442	335_6_869	34_1_324	113_01_1	504_1_880	549_01_95	285_01_1
484_6_479	469_46_440	335_6_866	34_1_339	113_01_1	504_1_842	549_01_94	285_01_1
484_6_470	469_46_427	335_6_900	34_1_346	113_01_1	504_1_787	549_01_84	285_01_1
484_6_461	469_46_428	335_6_909	34_1_362	113_01_1	504_1_787	549_01_92	285_01_1
484_6_440	469_46_440	335_6_909	34_1_322	113_01_1	504_1_769	549_01_87	285_01_1
484_6_430	469_46_426	335_6_916	34_1_277	113_01_1	504_1_779	549_01_85	285_01_1
484_6_428	469_46_414	335_6_925	34_1_250	113_01_1	504_1_785	549_01_83	285_01_1
484_6_423	469_46_417	335_6_912	34_1_265	113_01_1	504_1_820	549_01_80	285_01_1
484_6_423	469_46_402	335_6_898	34_1_284	113_01_1	504_1_858	549_01_71	285_01_1
484_6_438	469_46_389	335_6_892	34_1_293	113_01_1	504_1_910	549_01_70	285_01_1
484_6_456	469_46_388	335_6_898	34_1_309	113_01_1	504_1_932	549_01_80	285_01_1
484_6_479	469_46_389	335_6_891	34_1_314	113_01_1	504_1_935	549_01_83	285_01_1
484_6_486	469_46_395	335_6_899	34_1_312	113_01_1	504_1_961	549_01_87	285_01_1
484_6_477	469_46_408	335_6_914	34_1_282	113_01_1	504_1_960	549_01_93	285_01_1
484_6_473	469_46_417	335_6_912	34_1_249	113_01_1	504_1_959	549_01_107	285_01_1
484_6_453	469_46_409	335_6_891	34_1_240	113_01_1	504_1_948	549_01_113	285_01_1
484_6_459	469_46_403	335_6_879	34_1_253	113_01_1	504_1_930	549_01_111	285_01_1
484_6_466	469_46_393	335_6_865	34_1_274	113_01_1	504_1_965	549_01_109	285_01_1
484_6_474	469_46_393	335_6_861	34_1_289	113_01_1	504_1_951	549_01_87	285_01_1
484_6_490	469_46_387	335_6_846	34_1_300	113_01_1	504_1_926	549_01_73	285_01_1
484_6_504	469_46_383	335_6_827	34_1_287	113_01_1	504_1_865	549_01_71	285_01_1
484_6_515	469_46_378	335_6_785	34_1_258	113_01_1	504_1_846	549_01_80	285_01_1
484_6_512	469_46_396	335_6_741	34_1_243	113_01_1	504_1_883	549_01_83	285_01_1
484_6_521	469_46_396	335_6_731	34_1_226	113_01_1	504_1_914	549_01_89	285_01_1
484_6_537	469_46_388	335_6_716	34_1_239	113_01_1	504_1_964	549_01_95	285_01_1
484_6_548	469_46_389	335_6_736	34_1_258	113_01_1	504_1_980	549_01_96	285_01_1
484_6_528	469_46_400	335_6_727	34_1_296	113_01_1	504_1_956	549_01_99	285_01_1
484_6_526	469_46_394	335_6_746	34_1_311	113_01_1	504_1_896	549_01_99	285_01_1
484_6_508	469_46_382	335_6_780	34_1_293	113_01_1	504_1_919	549_01_101	285_01_1
484_6_507	469_46_395	335_6_785	34_1_284	113_01_1	504_1_893	549_01_92	285_01_1
484_6_505	469_46_379	335_6_778	34_1_259	113_01_1	504_1_886	549_01_79	285_01_1
484_6_519	469_46_383	335_6_773	34_1_259	113_01_1	504_1_911	549_01_81	285_01_1
484_6_508	469_46_380	335_6_794	34_1_257	113_01_1	504_1_950	549_01_86	285_01_1
484_6_517	469_46_392	335_6_797	34_1_250	113_01_1	504_1_966	549_01_93	285_01_1
484_6_528	469_46_404	335_6_803	34_1_250	113_01_1	504_1_938	549_01_87	285_01_1
484_6_525	469_46_399	335_6_808	34_1_250	113_01_1	504_1_897	549_01_86	285_01_1
484_6_525	469_46_408	335_6_804	34_1_249	113_01_1	504_1_873	549_01_92	285_01_1
484_6_529	469_46_397	335_6_795	34_1_236	113_01_1	504_1_881	549_01_93	285_01_1
484_6_539	469_46_390	335_6_778	34_1_229	113_01_1	504_1_869	549_01_97	285_01_1
484_6_566	469_46_393	335_6_752	34_1_237	113_01_1	504_1_911	549_01_118	285_01_1
484_6_584	469_46_382	335_6_742	34_1_231	113_01_1	504_1_923	549_01_106	285_01_1
484_6_594	469_46_384	335_6_748	34_1_227	113_01_1	504_1_896	549_01_96	285_01_1
484_6_592	469_46_382	335_6_748	34_1_227	113_01_1	504_1_857	549_01_93	285_01_1
484_6_584	469_46_376	335_6_737	34_1_206	113_01_1	504_1_816	549_01_104	285_01_1
484_6_563	469_46_381	335_6_747	34_1_206	113_01_1	504_1_850	549_01_112	285_01_1
484_6_549	469_46_398	335_6_727	34_1_211	113_01_1	504_1_888	549_01_122	285_01_1
484_6_555	469_46_401	335_6_724	34_1_238	113_01_1	504_1_981	549_01_129	285_01_1
484_6_566	469_46_395	335_6_732	34_1_227	113_01_1	504_1_1050	549_01_123	285_01_1
484_6_572	469_46_388	335_6_745	34_1_202	113_01_1	504_1_1069	549_01_117	285_01_1
484_6_572	469_46_386	335_6_755	34_1_183	113_01_1	504_1_1074	549_01_95	285_01_1
484_6_581	469_46_384	335_6_772	34_1_146	113_01_1	504_1_1024	549_01_79	285_01_1
484_6_568	469_46_378	335_6_766	34_1_122	113_01_1	504_1_952	549_01_67	285_01_1
484_6_571	469_46_370	335_6_769	34_1_142	113_01_1	504_1_923	549_01_70	285_01_1
484_6_568	469_46_370	335_6_765	34_1_161	113_01_1	504_1_956	549_01_78	285_01_1
484_6_572	469_46_373	335_6_756	34_1_182	113_01_1	504_1_1042	549_01_87	285_01_1
484_6_556	469_46_380	335_6_739	34_1_189	113_01_1	504_1_1099	549_01_85	285_01_1
484_6_531	469_46_385	335_6_755	34_1_194	113_01_1	504_1_1098	549_01_74	285_01_1
484_6_534	469_46_394	335_6_742	34_1_181	113_01_1	504_1_1037	549_01_73	285_01_1
484_6_520	469_46_407	335_6_752	34_1_164	113_01_1	504_1_969	549_01_69	285_01_1
484_6_530	469_46_405	335_6_754	34_1_145	113_01_1	504_1_972	549_01_69	285_01_1
484_6_536	469_46_403	335_6_769	34_1_152	113_01_1	504_1_1016	549_01_81	285_01_1
484_6_534	469_46_395	335_6_774	34_1_141	113_01_1	504_1_1037	549_01_92	285_01_1
484_6_525	469_46_408	335_6_769	34_1_128	113_01_1	504_1_1006	549_01_93	285_01_1
484_6_532	469_46_417	335_6_771	34_1_128	113_01_1	504_1_959	549_01_108	285_01_1
484_6_540	469_46_419	335_6_781	34_1_112	113_01_1	504_1_912	549_01_103	285_01_1
484_6_563	469_46_421	335_6_781	34_1_118	113_01_1	504_1_915	549_01_96	285_01_1
484_6_558	469_46_418	335_6_801	34_1_101	113_01_1	504_1_907	549_01_92	285_01_1
484_6_556	469_46_424	335_6_812	34_1_113	113_01_1	504_1_947	549_01_87	285_01_1
484_6_543	469_46_430	335_6_824	34_1_156	113_01_1	504_1_1010	549_01_86	285_01_1
484_6_538	469_46_433	335_6_832	34_1_177	113_01_1	504_1_1042	549_01_85	285_01_1
484_6_521	469_46_431	335_6_834	34_1_206	113_01_1	504_1_1064	549_01_90	285_01_1
484_6_527	469_46_420	335_6_862	34_1_200	113_01_1	504_1_1079	549_01_87	285_01_1
484_6_532	469_46_417	335_6_865	34_1_162	113_01_1	504_1_1055	549_01_74	285_01_1
484_6_522	469_46_426	335_6_883	34_1_134	113_01_1	504_1_1050	549_01_58	285_01_1
484_6_514	469_46_431	335_6_848	34_1_128	113_01_1	504_1_1030	549_01_48	285_01_1
484_6_511	469_46_418	335_6_839	34_1_137	113_01_1	504_1_1024	549_01_71	285_01_1
484_6_515	469_46_417	335_6_820	34_1_149	113_01_1	504_1_985	549_01_86	285_01_1
484_6_512	469_46_410	335_6_824	34_1_138	113_01_1	504_1_972	549_01_105	285_01_1
484_6_506	469_46_411	335_6_843	34_1_144	113_01_1	504_1_961	549_01_102	285_01_1
484_6_518	469_46_417	335_6_826	34_1_136	113_01_1	504_1_983	549_01_104	285_01_1
484_6_520	469_46_403	335_6_829	34_1_144	113_01_1	504_1_994	549_01_93	285_01_1
484_6_502	469_46_403	335_6_857	34_1_133	113_01_1	504_1_1068	549_01_69	285_01_1
484_6_494	469_46_400	335_6_879	34_1_131	113_01_1	504_1_1074	549_01_60	285_01_1
484_6_505	469_46_382	335_6_893	34_1_136	113_01_1	504_1_1050	549_01_61	285_01_1
484_6_486	469_46_377	335_6_918	34_1_138	113_01_1	504_1_995	549_01_66	285_01_1
484_6_472	469_46_378	335_6_908	34_1_122	113_01_1	504_1_932	549_01_67	285_01_1
484_6_449	469_46_368	335_6_916	34_1_110	113_01_1	504_1_968	549_01_60	285_01_1
484_6_440	469_46_370	335_6_904	34_1_107	113_01_1	504_1_1036	549_01_60	285_01_1
484_6_441	469_46_384	335_6_917	34_1_104	113_01_1	504_1_1144	549_01_57	285_01_1
484_6_451	469_46_381	335_6_913	34_1_116	113_01_1	504_1_1177	549_01_53	285_01_1
484_6_458	469_46_391	335_6_902	34_1_124	113_01_1	504_1_1183	549_01_48	285_01_1
484_6_454	469_46_402	335_6_893	34_1_133	113_01_1	504_1_1171	549_01_63	285_01_1
484_6_448	469_46_394	335_6_895	34_1_120	113_01_1	504_1_1104	549_01_55	285_01_1
484_6_466	469_46_416	335_6_872	34_1_110	113_01_1	504_1_1024	549_01_56	285_01_1
484_6_465	469_46_428	335_6_853	34_1_106	113_01_1	504_1_1015	549_01_49	285_01_1
484_6_482	469_46_432	335_6_837	34_1_117	113_01_1	504_1_985	549_01_49	285_01_1
484_6_485	469_46_415	335_6_828	34_1_121	113_01_1	504_1_1006	549_01_54	285_01_1
484_6_502	469_46_405	335_6_812	34_1_120	113_01_1	504_1_1052	549_01_52	285_01_1
484_6_536	469_46_404	335_6_802	34_1_113	113_01_1	504_1_1135	549_01_56	285_01_1
484_6_543	469_46_402	335_6_785	34_1_92	113_01_1	504_1_1170	549_01_53	285_01_1
484_6_549	469_46_406	335_6_775	34_1_95	113_01_1	504_1_1172	549_01_52	285_01_1
484_6_552	469_46_406	335_6_764	34_1_121	113_01_1	504_1_1138	549_01_57	285_01_1
484_6_558	469_46_420	335_6_773	34_1_130	113_01_1	504_1_1091	549_01_60	285_01_1
484_6_561	469_46_411	335_6_751	34_1_141	113_01_1	504_1_1041	549_01_63	285_01_1
484_6_558	469_46_412	335_6_758	34_1_132	113_01_1	504_1_1044	549_01_61	285_01_1
484_6_547	469_46_423	335_6_762	34_1_119	113_01_1	504_1_1113	549_01_60	285_01_1
484_6_562	469_46_405	335_6_750	34_1_97	113_01_1	504_1_1161	549_01_49	285_01_1
484_6_561	469_46_402	335_6_744	34_1_104	113_01_1	504_1_1135	549_01_45	285_01_1
484_6_569	469_46_426	335_6_754	34_1_128	113_01_1	504_1_1083	549_01_39	285_01_1
484_6_566	469_46_416	335_6_773	34_1_138	113_01_1	504_1_1059	549_01_35	285_01_1
484_6_569	469_46_405	335_6_805	34_1_134	113_01_1	504_1_1059	549_01_40	285_01_1
484_6_586	469_46_400	335_6_795	34_1_136	113_01_1	504_1_1097	549_01_46	285_01_1
484_6_579	469_46_396	335_6_793	34_1_131	113_01_1	504_1_1141	549_01_48	285_01_1
484_6_567	469_46_393	335_6_764	34_1_146	113_01_1	504_1_1158	549_01_52	285_01_1
484_6_549	469_46_366	335_6_765	34_1_152	113_01_1	504_1_1154	549_01_41	285_01_1
484_6_561	469_46_371	335_6_741	34_1_139	113_01_1	504_1_1138	549_01_34	285_01_1
484_6_563	469_46_372	335_6_738	34_1_147	113_01_1	504_1_1145	549_01_38	285_01_1
484_6_561	469_46_393	335_6_720	34_1_148	113_01_1	504_1_1145	549_01_44	285_01_1
484_6_576	469_46_375	335_6_717	34_1_146	113_01_1	504_1_1202	549_01_40	285_01_1
484_6_573	469_46_376	335_6_725	34_1_128	113_01_1	504_1_1173	549_01_48	285_01_1
484_6_575	469_46_381	335_6_717	34_1_122	113_01_1	504_1_1190	549_01_49	285_01_1
484_6_591	469_46_372	335_6_717	34_1_121	113_01_1	504_1_1153	549_01_42	285_01_1
484_6_596	469_46_382	335_6_732	34_1_124	113_01_1	504_1_1128	549_01_32	285_01_1
484_6_587	469_46_387	335_6_729	34_1_108	113_01_1	504_1_1139	549_01_24	285_01_1
484_6_587	469_46_404	335_6_713	34_1_100	113_01_1	504_1_1189	549_01_22	285_01_1
484_6_569	469_46_401	335_6_737	34_1_105	113_01_1	504_1_1159	549_01_17	285_01_1
484_6_586	469_46_398	335_6_732	34_1_89	113_01_1	504_1_1138	549_01_16	285_01_1
484_6_593	469_46_401	335_6_738	34_1_88	113_01_1	504_1_1096	549_01_19	285_01_1
484_6_615	469_46_398	335_6_742	34_1_73	113_01_1	504_1_1042	549_01_17	285_01_1
484_6_622	469_46_388	335_6_743	34_1_71	113_01_1	504_1_1027	549_01_7	285_01_1
484_6_622	469_46_387	335_6_722	34_1_65	113_01_1	504_1_976	549_01_9	285_01_1
484_6_623	469_46_409	335_6_701	34_1_80	113_01_1	504_1_990	549_01_10	285_01_1
484_6_647	469_46_407	335_6_687	34_1_103	113_01_1	504_1_1030	549_01_13	285_01_1
484_6_641	469_46_406	335_6_676	34_1_110	113_01_1	504_1_1149	549_01_11	285_01_1
484_6_628	469_46_426	335_6_638	34_1_117	113_01_1	504_1_1266	549_01_6	285_01_1
484_6_650	469_46_421	335_6_627	34_1_124	113_01_1	504_1_1271	549_01_4	285_01_1
484_6_651	469_46_427	335_6_631	34_1_142	113_01_1	504_1_1247	549_01_1	285_01_1
335_6_637	504_1_1170	484_6_659	469_46_439	34_1_145
335_6_627	504_1_1061	484_6_684	469_46_422	34_1_133
335_6_617	504_1_1018	484_6_678	469_46_422	34_1_116
335_6_616	504_1_1061	484_6_678	469_46_428	34_1_109
335_6_597	504_1_1101	484_6_687	469_46_431	34_1_101
335_6_602	504_1_1142	484_6_698	469_46_426	34_1_93
335_6_614	504_1_1143	484_6_695	469_46_412	34_1_89
335_6_621	504_1_1122	484_6_687	469_46_417	34_1_95
335_6_611	504_1_1061	484_6_706	469_46_401	34_1_119
335_6_620	504_1_1053	484_6_693	469_46_405	34_1_148
335_6_608	504_1_1046	484_6_704	469_46_392	34_1_178
335_6_600	504_1_1089	484_6_713	469_46_403	34_1_179
335_6_593	504_1_1149	484_6_712	469_46_407	34_1_181
335_6_596	504_1_1163	484_6_724	469_46_399	34_1_143
335_6_615	504_1_1101	484_6_719	469_46_397	34_1_123
335_6_610	504_1_1058	484_6_727	469_46_400	34_1_109
335_6_602	504_1_1071	484_6_722	469_46_408	34_1_115
335_6_593	504_1_1091	484_6_733	469_46_412	34_1_120
335_6_571	504_1_1120	484_6_739	469_46_423	34_1_140
335_6_576	504_1_1163	484_6_721	469_46_429	34_1_149
335_6_571	504_1_1211	484_6_715	469_46_428	34_1_157
335_6_589	504_1_1225	484_6_717	469_46_411	34_1_145
335_6_606	504_1_1163	484_6_715	469_46_422	34_1_148
335_6_625	504_1_1097	484_6_706	469_46_427	34_1_139
335_6_637	504_1_1060	484_6_710	469_46_424	34_1_148
335_6_634	504_1_1033	484_6_701	469_46_410	34_1_149
335_6_652	504_1_1112	484_6_685	469_46_412	34_1_152
335_6_642	504_1_1127	484_6_667	469_46_412	34_1_126
335_6_640	504_1_1153	484_6_676	469_46_407	34_1_118
335_6_633	504_1_1096	484_6_670	469_46_412	34_1_118
335_6_636	504_1_1160	484_6_659	469_46_416	34_1_118
335_6_639	504_1_1187	484_6_698	469_46_414	34_1_104
335_6_645	504_1_1175	484_6_714	469_46_406	34_1_92
335_6_613	504_1_1145	484_6_726	469_46_401	34_1_88
335_6_623	504_1_1096	484_6_718	469_46_403	34_1_82
335_6_625	504_1_1063	484_6_738	469_46_389	34_1_74
335_6_603	504_1_1071	484_6_722	469_46_396	34_1_72
335_6_602	504_1_1150	484_6_710	469_46_388	34_1_77
335_6_608	504_1_1207	484_6_709	469_46_386	34_1_83
335_6_607	504_1_1226	484_6_712	469_46_377	34_1_78
335_6_591	504_1_1212	484_6_722	469_46_391	34_1_77
335_6_572	504_1_1245	484_6_710	469_46_385	34_1_79
335_6_575	504_1_1196	484_6_714	469_46_398	34_1_82
335_6_581	504_1_1169	484_6_723	469_46_400	34_1_71
335_6_577	504_1_1174	484_6_723	469_46_395	34_1_67
335_6_584	504_1_1180	484_6_725	469_46_392	34_1_67
335_6_599	504_1_1175	484_6_733	469_46_383	34_1_64
335_6_597	504_1_1213	484_6_699	469_46_383	34_1_72
335_6_608	504_1_1256	484_6_683	469_46_365	34_1_70
335_6_608	504_1_1306	484_6_688	469_46_380	34_1_77
335_6_594	504_1_1316	484_6_688	469_46_397	34_1_79
335_6_590	504_1_1253	484_6_692	469_46_396	34_1_78
335_6_566	504_1_1228	484_6_711	469_46_381	34_1_72
335_6_548	504_1_1191	484_6_710	469_46_381	34_1_67
335_6_547	504_1_1194	484_6_728	469_46_390	34_1_61
335_6_565	504_1_1188	484_6_717	469_46_396	34_1_62
335_6_563	504_1_1154	484_6_715	469_46_391	34_1_69
335_6_540	504_1_1163	484_6_709	469_46_403	34_1_66
335_6_551	504_1_1164	484_6_719	469_46_413	34_1_63
335_6_538	504_1_1246	484_6_717	469_46_416	34_1_68
335_6_550	504_1_1256	484_6_758	469_46_414	34_1_67
335_6_558	504_1_1288	484_6_749	469_46_406	34_1_74
335_6_553	504_1_1262	484_6_759	469_46_405	34_1_81
335_6_538	504_1_1241	484_6_784	469_46_399	34_1_85
335_6_515	504_1_1189	484_6_784	469_46_417	34_1_71
335_6_495	504_1_1179	484_6_792	469_46_431	34_1_75
335_6_491	504_1_1139	484_6_795	469_46_432	34_1_68
335_6_483	504_1_1182	484_6_796	469_46_439	34_1_64
335_6_480	504_1_1230	484_6_805	469_46_430	34_1_71
335_6_483	504_1_1281	484_6_816	469_46_423	34_1_83
335_6_488	504_1_1295	484_6_814	469_46_429	34_1_83
335_6_502	504_1_1288	484_6_829	469_46_409	34_1_70
335_6_491	504_1_1228	484_6_826	469_46_412	34_1_67
335_6_494	504_1_1169	484_6_855	469_46_409	34_1_68
335_6_499	504_1_1133	484_6_847	469_46_412	34_1_69
335_6_489	504_1_1134	484_6_834	469_46_406	34_1_61
335_6_485	504_1_1140	484_6_830	469_46_407	34_1_61
335_6_481	504_1_1171	484_6_820	469_46_414	34_1_63
335_6_465	504_1_1178	484_6_835	469_46_405	34_1_60
335_6_466	504_1_1182	484_6_816	469_46_405	34_1_54
335_6_467	504_1_1179	484_6_807	469_46_410	34_1_64
335_6_483	504_1_1170	484_6_807	469_46_408	34_1_77
335_6_490	504_1_1181	484_6_799	469_46_413	34_1_89
335_6_509	504_1_1155	484_6_800	469_46_404	34_1_93
335_6_503	504_1_1185	484_6_789	469_46_388	34_1_83
335_6_522	504_1_1205	484_6_794	469_46_391	34_1_69
335_6_520	504_1_1250	484_6_798	469_46_383	34_1_56
335_6_515	504_1_1224	484_6_806	469_46_367	34_1_56
335_6_515	504_1_1175	484_6_814	469_46_350	34_1_46
335_6_496	504_1_1147	484_6_854	469_46_358	34_1_46
335_6_488	504_1_1142	484_6_852	469_46_375	34_1_53
335_6_481	504_1_1144	484_6_858	469_46_379	34_1_67
335_6_480	504_1_1184	484_6_847	469_46_380	34_1_68
335_6_471	504_1_1240	484_6_853	469_46_404	34_1_69
335_6_459	504_1_1214	484_6_844	469_46_410	34_1_79
335_6_477	504_1_1228	484_6_845	469_46_402	34_1_80
335_6_483	504_1_1237	484_6_844	469_46_399	34_1_74
335_6_467	504_1_1300	484_6_848	469_46_393	34_1_83
335_6_476	504_1_1335	484_6_822	469_46_390	34_1_71
335_6_469	504_1_1369	484_6_818	469_46_396	34_1_59
335_6_455	504_1_1369	484_6_805	469_46_384	34_1_52
335_6_451	504_1_1328	484_6_793	469_46_389	34_1_45
335_6_475	504_1_1219	484_6_784	469_46_389	34_1_36
335_6_490	504_1_1140	484_6_794	469_46_408	34_1_40
335_6_502	504_1_1075	484_6_789	469_46_398	34_1_57
335_6_501	504_1_1058	484_6_794	469_46_398	34_1_71
335_6_490	504_1_1099	484_6_784	469_46_396	34_1_69
335_6_497	504_1_1149	484_6_815	469_46_406	34_1_69
335_6_480	504_1_1175	484_6_820	469_46_411	34_1_76
335_6_479	504_1_1181	484_6_818	469_46_420	34_1_66
335_6_472	504_1_1178	484_6_838	469_46_422	34_1_71
335_6_473	504_1_1200	484_6_821	469_46_419	34_1_72
335_6_483	504_1_1222	484_6_809	469_46_429	34_1_72
335_6_503	504_1_1205	484_6_822	469_46_417	34_1_76
335_6_505	504_1_1189	484_6_809	469_46_419	34_1_66
335_6_493	504_1_1150	484_6_827	469_46_421	34_1_66
335_6_481	504_1_1161	484_6_834	469_46_436	34_1_69
335_6_489	504_1_1115	484_6_827	469_46_426	34_1_76
335_6_485	504_1_1137	484_6_864	469_46_426	34_1_83
335_6_476	504_1_1163	484_6_877	469_46_441	34_1_75
335_6_467	504_1_1207	484_6_867	469_46_434	34_1_64
335_6_468	504_1_1236	484_6_855	469_46_420	34_1_53
335_6_463	504_1_1260	484_6_846	469_46_417	34_1_62
335_6_457	504_1_1223	484_6_836	469_46_419	34_1_67
335_6_452	504_1_1192	484_6_843	469_46_431	34_1_81
335_6_450	504_1_1176	484_6_865	469_46_428	34_1_83
335_6_453	504_1_1176	484_6_851	469_46_436	34_1_90
335_6_458	504_1_1191	484_6_855	469_46_428	34_1_93
335_6_447	504_1_1167	484_6_871	469_46_441	34_1_91
335_6_462	504_1_1149	484_6_879	469_46_427	34_1_94
335_6_485	504_1_1100	484_6_858	469_46_418	34_1_92
335_6_480	504_1_1050	484_6_857	469_46_441	34_1_76
335_6_479	504_1_1102	484_6_872	469_46_447	34_1_64
335_6_450	504_1_1168	484_6_898	469_46_440	34_1_65
335_6_432	504_1_1196	484_6_894	469_46_434	34_1_70
335_6_439	504_1_1213	484_6_890	469_46_450	34_1_85
335_6_443	504_1_1187	484_6_883	469_46_450	34_1_96
335_6_438	504_1_1110	484_6_903	469_46_456	34_1_103
335_6_457	504_1_1033	484_6_892	469_46_446	34_1_95
335_6_464	504_1_978	484_6_875	469_46_438	34_1_92
335_6_475	504_1_1028	484_6_859	469_46_439	34_1_105
335_6_456	504_1_1097	484_6_857	469_46_440	34_1_107
335_6_456	504_1_1194	484_6_850	469_46_419	34_1_104
335_6_473	504_1_1241	484_6_845	469_46_406	34_1_92
335_6_482	504_1_1259	484_6_838	469_46_405	34_1_78
335_6_517	504_1_1223	484_6_815	469_46_417	34_1_81
335_6_519	504_1_1151	484_6_820	469_46_423	34_1_96
335_6_542	504_1_1113	484_6_828	469_46_406	34_1_106
335_6_539	504_1_1092	484_6_809	469_46_409	34_1_118
335_6_540	504_1_1089	484_6_807	469_46_403	34_1_116
335_6_511	504_1_1107	484_6_817	469_46_393	34_1_103
335_6_505	504_1_1124	484_6_818	469_46_381	34_1_91
335_6_480	504_1_1156	484_6_821	469_46_370	34_1_89
335_6_489	504_1_1213	484_6_834	469_46_379	34_1_94
335_6_482	504_1_1218	484_6_840	469_46_388	34_1_109
335_6_477	504_1_1226	484_6_842	469_46_397	34_1_106
335_6_481	504_1_1287	484_6_842	469_46_413	34_1_88
335_6_473	504_1_1268	484_6_857	469_46_418	34_1_66
335_6_480	504_1_1237	484_6_853	469_46_429	34_1_52
335_6_498	504_1_1227	484_6_843	469_46_435	34_1_39
335_6_491	504_1_1170	484_6_863	469_46_425	34_1_39
335_6_478	504_1_1129	484_6_860	469_46_421	34_1_41
335_6_485	504_1_1140	484_6_851	469_46_400	34_1_39
335_6_480	504_1_1179	484_6_868	469_46_381	34_1_28
335_6_468	504_1_1236	484_6_858	469_46_379	34_1_25
335_6_473	504_1_1256	484_6_870	469_46_391	34_1_22
335_6_477	504_1_1272	484_6_879	469_46_399	34_1_18
335_6_476	504_1_1213	484_6_899	469_46_401	34_1_19
335_6_463	504_1_1188	484_6_901	469_46_420	34_1_25
335_6_452	504_1_1179	484_6_910	469_46_426	34_1_35
335_6_455	504_1_1207	484_6_903	469_46_434	34_1_41
335_6_469	504_1_1265	484_6_910	469_46_413	34_1_35
335_6_483	504_1_1284	484_6_874	469_46_421	34_1_28
335_6_464	504_1_1262	484_6_865	469_46_410	34_1_18
335_6_460	504_1_1178	484_6_850	469_46_413	34_1_21
335_6_455	504_1_1191	484_6_858	469_46_402	34_1_22
335_6_461	504_1_1247	484_6_848	469_46_401	34_1_32
335_6_469	504_1_1342	484_6_859	469_46_391	34_1_33
335_6_473	504_1_1425	484_6_852	469_46_390	34_1_28
335_6_490	504_1_1406	484_6_851	469_46_398	34_1_29
335_6_494	504_1_1343	484_6_850	469_46_406	34_1_23
335_6_494	504_1_1340	484_6_857	469_46_411	34_1_21
335_6_485	504_1_1315	484_6_844	469_46_423	34_1_23
335_6_499	504_1_1303	484_6_825	469_46_422	34_1_18
335_6_484	504_1_1256	484_6_818	469_46_417	34_1_17
335_6_483	504_1_1228	484_6_812	469_46_418	34_1_13
335_6_488	504_1_1203	484_6_797	469_46_419	34_1_9
335_6_506	504_1_1262	484_6_782	469_46_409	34_1_7
335_6_508	504_1_1258	484_6_803	469_46_407	34_1_2
335_6_515	504_1_1332	484_6_789	469_46_404	34_1_3
335_6_509	504_1_1369	484_6_792	469_46_403	34_1_2
335_6_526	504_1_1324	484_6_781	469_46_403	34_1_2
335_6_518	504_1_1300	484_6_785	469_46_403
335_6_530	504_1_1231	484_6_776	469_46_402
335_6_524	504_1_1213	484_6_786	469_46_406
335_6_516	504_1_1268	484_6_750	469_46_413
335_6_513	504_1_1360	484_6_752	469_46_429
335_6_515	504_1_1420	484_6_741	469_46_423
335_6_512	504_1_1411	484_6_749	469_46_430
335_6_508	504_1_1348	484_6_744	469_46_423
335_6_477	504_1_1267	484_6_751	469_46_421
335_6_493	504_1_1243	484_6_753	469_46_419
335_6_467	504_1_1268	484_6_783	469_46_426
335_6_472	504_1_1313	484_6_775	469_46_426
335_6_464	504_1_1344	484_6_761	469_46_419
335_6_479	504_1_1326	484_6_754	469_46_410
335_6_483	504_1_1363	484_6_744	469_46_391
335_6_482	504_1_1348	484_6_740	469_46_372
335_6_488	504_1_1400	484_6_740	469_46_374
335_6_506	504_1_1427	484_6_717	469_46_372
335_6_510	504_1_1438	484_6_714	469_46_400
335_6_516	504_1_1382	484_6_733	469_46_392
335_6_517	504_1_1305	484_6_751	469_46_394
335_6_499	504_1_1287	484_6_759	469_46_412
335_6_475	504_1_1334	484_6_784	469_46_415
335_6_460	504_1_1363	484_6_805	469_46_420
335_6_452	504_1_1362	484_6_819	469_46_427
335_6_466	504_1_1319	484_6_812	469_46_432
335_6_451	504_1_1285	484_6_805	469_46_442
335_6_453	504_1_1297	484_6_789	469_46_449
335_6_435	504_1_1393	484_6_770	469_46_453
335_6_443	504_1_1473	484_6_764	469_46_439
335_6_443	504_1_1483	484_6_757	469_46_437
335_6_457	504_1_1480	484_6_750	469_46_427
335_6_477	504_1_1408	484_6_755	469_46_420
335_6_495	504_1_1354	484_6_746	469_46_423
335_6_506	504_1_1287	484_6_713	469_46_417
335_6_518	504_1_1246	484_6_727	469_46_415
335_6_523	504_1_1180	484_6_716	469_46_405
335_6_524	504_1_1192	484_6_709	469_46_406
335_6_523	504_1_1157	484_6_699	469_46_400
335_6_527	504_1_1195	484_6_685	469_46_384
335_6_518	504_1_1259	484_6_673	469_46_386
335_6_484	504_1_1336	484_6_679	469_46_388
335_6_464	504_1_1332	484_6_703	469_46_381
335_6_448	504_1_1369	484_6_717	469_46_379
335_6_441	504_1_1335	484_6_727	469_46_385
335_6_444	504_1_1321	484_6_768	469_46_397
335_6_434	504_1_1339	484_6_778	469_46_396
335_6_434	504_1_1374	484_6_793	469_46_399
335_6_425	504_1_1354	484_6_831	469_46_393
335_6_425	504_1_1337	484_6_846	469_46_397
335_6_417	504_1_1286	484_6_883	469_46_396
335_6_417	504_1_1269	484_6_895	469_46_399
335_6_419	504_1_1275	484_6_890	469_46_393
335_6_417	504_1_1288	484_6_861	469_46_398
335_6_396	504_1_1273	484_6_854	469_46_386
335_6_402	504_1_1264	484_6_834	469_46_383
335_6_398	504_1_1224	484_6_817	469_46_394
335_6_400	504_1_1199	484_6_827	469_46_397
335_6_403	504_1_1190	484_6_822	469_46_399
335_6_413	504_1_1259	484_6_836	469_46_380
335_6_413	504_1_1289	484_6_861	469_46_392
335_6_409	504_1_1312	484_6_877	469_46_394
335_6_426	504_1_1344	484_6_857	469_46_391
335_6_446	504_1_1366	484_6_834	469_46_377
335_6_435	504_1_1415	484_6_821	469_46_374
335_6_434	504_1_1385	484_6_834	469_46_357
335_6_429	504_1_1365	484_6_845	469_46_349
335_6_419	504_1_1297	484_6_852	469_46_342
335_6_419	504_1_1290	484_6_844	469_46_345
335_6_420	504_1_1259	484_6_843	469_46_353
335_6_429	504_1_1304	484_6_836	469_46_367
335_6_430	504_1_1321	484_6_836	469_46_385
335_6_431	504_1_1329	484_6_826	469_46_391
335_6_426	504_1_1263	484_6_844	469_46_384
335_6_428	504_1_1257	484_6_843	469_46_381
335_6_418	504_1_1278	484_6_841	469_46_369
335_6_412	504_1_1361	484_6_842	469_46_362
335_6_408	504_1_1418	484_6_854	469_46_375
335_6_393	504_1_1416	484_6_870	469_46_386
335_6_403	504_1_1335	484_6_852	469_46_390
335_6_412	504_1_1324	484_6_846	469_46_405
335_6_410	504_1_1301	484_6_860	469_46_396
335_6_402	504_1_1285	484_6_859	469_46_395
335_6_406	504_1_1263	484_6_844	469_46_394
335_6_406	504_1_1247	484_6_873	469_46_398
335_6_399	504_1_1287	484_6_875	469_46_423
335_6_414	504_1_1300	484_6_865	469_46_410
335_6_442	504_1_1340	484_6_854	469_46_384
335_6_463	504_1_1305	484_6_869	469_46_394
335_6_462	504_1_1309	484_6_887	469_46_383
335_6_467	504_1_1288	484_6_885	469_46_392
335_6_459	504_1_1252	484_6_876	469_46_380
335_6_445	504_1_1230	484_6_847	469_46_377
335_6_442	504_1_1252	484_6_838	469_46_391
335_6_425	504_1_1297	484_6_843	469_46_401
335_6_413	504_1_1250	484_6_853	469_46_392
335_6_404	504_1_1217	484_6_854	469_46_392
335_6_382	504_1_1210	484_6_859	469_46_392
335_6_373	504_1_1246	484_6_862	469_46_415
335_6_378	504_1_1289	484_6_867	469_46_425
335_6_373	504_1_1336	484_6_887	469_46_428
335_6_370	504_1_1365	484_6_907	469_46_430
335_6_369	504_1_1366	484_6_923	469_46_423
335_6_378	504_1_1369	484_6_926	469_46_417
335_6_395	504_1_1371	484_6_923	469_46_417
335_6_404	504_1_1309	484_6_931	469_46_425
335_6_410	504_1_1248	484_6_937	469_46_417
335_6_415	504_1_1206	484_6_926	469_46_407
335_6_413	504_1_1289	484_6_944	469_46_404
335_6_408	504_1_1377	484_6_938	469_46_417
335_6_412	504_1_1366	484_6_919	469_46_418
335_6_401	504_1_1361	484_6_905	469_46_428
335_6_404	504_1_1418	484_6_903	469_46_425
335_6_398	504_1_1330	484_6_901	469_46_429
335_6_381	504_1_1242	484_6_914	469_46_422
335_6_376	504_1_1208	484_6_929	469_46_430
335_6_376	504_1_1187	484_6_925	469_46_420
335_6_367	504_1_1258	484_6_955	469_46_413
335_6_353	504_1_1273	484_6_943	469_46_421
335_6_355	504_1_1327	484_6_952	469_46_439
335_6_351	504_1_1342	484_6_971	469_46_429
335_6_353	504_1_1334	484_6_974	469_46_424
335_6_335	504_1_1276	484_6_984	469_46_438
335_6_336	504_1_1220	484_6_1001	469_46_419
335_6_337	504_1_1171	484_6_999	469_46_429
335_6_326	504_1_1188	484_6_998	469_46_450
335_6_320	504_1_1174	484_6_998	469_46_461
335_6_347	504_1_1185	484_6_968	469_46_472
335_6_362	504_1_1173	484_6_935	469_46_474
335_6_382	504_1_1150	484_6_915	469_46_466
335_6_387	504_1_1165	484_6_883	469_46_444
335_6_385	504_1_1150	484_6_876	469_46_449
335_6_391	504_1_1157	484_6_926	469_46_446
335_6_388	504_1_1244	484_6_931	469_46_437
335_6_392	504_1_1225	484_6_975	469_46_425
335_6_402	504_1_1218	484_6_970	469_46_415
335_6_405	504_1_1222	484_6_999	469_46_406
335_6_382	504_1_1258	484_6_1003	469_46_403
335_6_376	504_1_1228	484_6_1001	469_46_389
335_6_371	504_1_1231	484_6_992	469_46_386
335_6_367	504_1_1227	484_6_995	469_46_385
335_6_361	504_1_1237	484_6_982	469_46_388
335_6_365	504_1_1244	484_6_987	469_46_384
335_6_388	504_1_1258	484_6_969	469_46_379
335_6_390	504_1_1274	484_6_968	469_46_400
335_6_402	504_1_1287	484_6_970	469_46_397
335_6_410	504_1_1263	484_6_939	469_46_409
335_6_420	504_1_1279	484_6_909	469_46_415
335_6_425	504_1_1354	484_6_892	469_46_424
335_6_432	504_1_1379	484_6_880	469_46_411
335_6_440	504_1_1401	484_6_875	469_46_411
335_6_446	504_1_1359	484_6_841	469_46_409
335_6_454	504_1_1335	484_6_833	469_46_410
335_6_455	504_1_1261	484_6_825	469_46_394
335_6_459	504_1_1228	484_6_815	469_46_400
335_6_460	504_1_1242	484_6_825	469_46_392
335_6_470	504_1_1272	484_6_817	469_46_386
335_6_474	504_1_1282	484_6_826	469_46_376
335_6_484	504_1_1283	484_6_795	469_46_368
335_6_503	504_1_1272	484_6_789	469_46_360
335_6_497	504_1_1290	484_6_788	469_46_361
335_6_499	504_1_1282	484_6_794	469_46_368
335_6_501	504_1_1240	484_6_808	469_46_380
335_6_512	504_1_1316	484_6_808	469_46_394
335_6_513	504_1_1321	484_6_830	469_46_404
335_6_521	504_1_1331	484_6_815	469_46_413
335_6_524	504_1_1326	484_6_813	469_46_397
335_6_531	504_1_1350	484_6_811	469_46_381
335_6_542	504_1_1365	484_6_790	469_46_366
335_6_534	504_1_1377	484_6_783	469_46_387
335_6_536	504_1_1309	484_6_770	469_46_400
335_6_548	504_1_1323	484_6_768	469_46_411
335_6_553	504_1_1292	484_6_774	469_46_415
335_6_540	504_1_1258	484_6_778	469_46_415
335_6_524	504_1_1244	484_6_790	469_46_415
335_6_532	504_1_1265	484_6_764	469_46_417
335_6_500	504_1_1317	484_6_751	469_46_419
335_6_497	504_1_1337	484_6_732	469_46_413
335_6_502	504_1_1335	484_6_728	469_46_421
335_6_494	504_1_1344	484_6_720	469_46_416
335_6_507	504_1_1342	484_6_721	469_46_402
335_6_514	504_1_1297	484_6_722	469_46_403
335_6_523	504_1_1250	484_6_722	469_46_412
335_6_520	504_1_1212	484_6_747	469_46_413
335_6_534	504_1_1201	484_6_749	469_46_408
335_6_531	504_1_1190	484_6_767	469_46_411
335_6_547	504_1_1208	484_6_793	469_46_408
335_6_540	504_1_1184	484_6_807	469_46_404
335_6_514	504_1_1209	484_6_815	469_46_422
335_6_512	504_1_1264	484_6_814	469_46_405
335_6_529	504_1_1318	484_6_810	469_46_390
335_6_538	504_1_1342	484_6_819	469_46_381
335_6_531	504_1_1336	484_6_819	469_46_375
335_6_532	504_1_1227	484_6_826	469_46_373
335_6_534	504_1_1192	484_6_813	469_46_364
335_6_540	504_1_1196	484_6_799	469_46_366
335_6_541	504_1_1197	484_6_768	469_46_375
335_6_555	504_1_1227	484_6_749	469_46_369
335_6_547	504_1_1254	484_6_731	469_46_377
335_6_535	504_1_1264	484_6_735	469_46_371
335_6_552	504_1_1259	484_6_754	469_46_366
335_6_554	504_1_1239	484_6_751	469_46_375
335_6_556	504_1_1284	484_6_757	469_46_380
335_6_538	504_1_1327	484_6_777	469_46_387
335_6_539	504_1_1340	484_6_788	469_46_377
335_6_529	504_1_1306	484_6_806	469_46_368
335_6_518	504_1_1308	484_6_826	469_46_376
335_6_514	504_1_1278	484_6_833	469_46_394
335_6_503	504_1_1255	484_6_840	469_46_410
335_6_502	504_1_1219	484_6_850	469_46_414
335_6_509	504_1_1233	484_6_850	469_46_427
335_6_519	504_1_1279	484_6_848	469_46_426
335_6_513	504_1_1336	484_6_836	469_46_410
335_6_515	504_1_1301	484_6_823	469_46_411
335_6_526	504_1_1263	484_6_795	469_46_411
335_6_528	504_1_1286	484_6_778	469_46_424
335_6_534	504_1_1286	484_6_769	469_46_426
335_6_520	504_1_1330	484_6_764	469_46_432
335_6_514	504_1_1339	484_6_761	469_46_428
335_6_528	504_1_1315	484_6_753	469_46_423
335_6_532	504_1_1365	484_6_756	469_46_426
335_6_539	504_1_1350	484_6_772	469_46_424
335_6_536	504_1_1317	484_6_762	469_46_422
335_6_559	504_1_1277	484_6_742	469_46_401
335_6_553	504_1_1237	484_6_747	469_46_399
335_6_566	504_1_1215	484_6_730	469_46_403
335_6_570	504_1_1242	484_6_725	469_46_393
335_6_570	504_1_1347	484_6_722	469_46_402
335_6_598	504_1_1436	484_6_722	469_46_390
335_6_595	504_1_1464	484_6_706	469_46_384
335_6_601	504_1_1441	484_6_697	469_46_379
335_6_621	504_1_1355	484_6_680	469_46_381
335_6_641	504_1_1341	484_6_644	469_46_387
335_6_647	504_1_1307	484_6_618	469_46_385
335_6_639	504_1_1316	484_6_613	469_46_407
335_6_639	504_1_1292	484_6_601	469_46_407
335_6_644	504_1_1279	484_6_615	469_46_410
335_6_650	504_1_1198	484_6_622	469_46_416
335_6_648	504_1_1211	484_6_610	469_46_412
335_6_657	504_1_1267	484_6_615	469_46_401
335_6_654	504_1_1302	484_6_619	469_46_384
335_6_642	504_1_1307	484_6_615	469_46_360
335_6_650	504_1_1302	484_6_612	469_46_356
335_6_638	504_1_1330	484_6_609	469_46_339
335_6_619	504_1_1263	484_6_626	469_46_351
335_6_617	504_1_1297	484_6_633	469_46_377
335_6_613	504_1_1322	484_6_620	469_46_387
335_6_622	504_1_1346	484_6_631	469_46_383
335_6_625	504_1_1310	484_6_630	469_46_381
335_6_628	504_1_1258	484_6_637	469_46_380
335_6_645	504_1_1279	484_6_633	469_46_366
335_6_646	504_1_1274	484_6_646	469_46_370
335_6_643	504_1_1289	484_6_635	469_46_374
335_6_661	504_1_1320	484_6_632	469_46_375
335_6_681	504_1_1332	484_6_632	469_46_374
335_6_712	504_1_1270	484_6_648	469_46_358
335_6_714	504_1_1262	484_6_653	469_46_362
335_6_706	504_1_1255	484_6_660	469_46_369
335_6_688	504_1_1273	484_6_668	469_46_377
335_6_701	504_1_1320	484_6_675	469_46_372
335_6_703	504_1_1281	484_6_658	469_46_368
335_6_704	504_1_1278	484_6_674	469_46_377
335_6_714	504_1_1269	484_6_663	469_46_372
335_6_728	504_1_1241	484_6_668	469_46_375
335_6_711	504_1_1287	484_6_667	469_46_378
335_6_709	504_1_1302	484_6_678	469_46_383
335_6_703	504_1_1314	484_6_649	469_46_380
335_6_702	504_1_1322	484_6_642	469_46_388
335_6_679	504_1_1285	484_6_637	469_46_393
335_6_686	504_1_1272	484_6_642	469_46_400
335_6_705	504_1_1254	484_6_636	469_46_394
335_6_715	504_1_1218	484_6_657	469_46_391
335_6_700	504_1_1243	484_6_657	469_46_399
335_6_707	504_1_1243	484_6_654	469_46_400
335_6_703	504_1_1259	484_6_652	469_46_407
335_6_681	504_1_1263	484_6_642	469_46_401
335_6_651	504_1_1241	484_6_664	469_46_408
335_6_677	504_1_1229	484_6_647	469_46_402
335_6_692	504_1_1177	484_6_639	469_46_399
335_6_701	504_1_1190	484_6_642	469_46_398
335_6_717	504_1_1204	484_6_655	469_46_390
335_6_690	504_1_1279	484_6_656	469_46_393
335_6_664	504_1_1301	484_6_663	469_46_405
335_6_669	504_1_1341	484_6_673	469_46_420
335_6_661	504_1_1346	484_6_692	469_46_414
335_6_664	504_1_1340	484_6_678	469_46_415
335_6_662	504_1_1303	484_6_681	469_46_424
335_6_637	504_1_1248	484_6_672	469_46_427
335_6_630	504_1_1244	484_6_667	469_46_417
335_6_630	504_1_1233	484_6_656	469_46_405
335_6_640	504_1_1268	484_6_654	469_46_417
335_6_634	504_1_1287	484_6_650	469_46_409
335_6_664	504_1_1294	484_6_637	469_46_398
335_6_680	504_1_1337	484_6_613	469_46_407
335_6_678	504_1_1356	484_6_596	469_46_421
335_6_668	504_1_1328	484_6_618	469_46_426
335_6_676	504_1_1332	484_6_603	469_46_432
335_6_694	504_1_1325	484_6_624	469_46_434
335_6_721	504_1_1288	484_6_611	469_46_436
335_6_734	504_1_1268	484_6_603	469_46_436
335_6_756	504_1_1137	484_6_578	469_46_434
335_6_771	504_1_1103	484_6_580	469_46_428
335_6_768	504_1_1148	484_6_574	469_46_424
335_6_780	504_1_1204	484_6_564	469_46_420
335_6_776	504_1_1212	484_6_567	469_46_420
335_6_777	504_1_1225	484_6_575	469_46_415
335_6_764	504_1_1216	484_6_588	469_46_414
335_6_759	504_1_1268	484_6_598	469_46_418
335_6_742	504_1_1281	484_6_600	469_46_420
335_6_737	504_1_1283	484_6_623	469_46_437
335_6_741	504_1_1242	484_6_618	469_46_426
335_6_743	504_1_1260	484_6_609	469_46_431
335_6_748	504_1_1201	484_6_602	469_46_437
335_6_744	504_1_1132	484_6_584	469_46_437
335_6_751	504_1_1136	484_6_586	469_46_440
335_6_752	504_1_1205	484_6_569	469_46_439
335_6_764	504_1_1303	484_6_547	469_46_441
335_6_785	504_1_1327	484_6_543	469_46_441
335_6_811	504_1_1331	484_6_533	469_46_439
335_6_814	504_1_1340	484_6_543	469_46_447
335_6_815	504_1_1338	484_6_539	469_46_445
335_6_830	504_1_1326	484_6_517	469_46_437
335_6_837	504_1_1290	484_6_507	469_46_416
335_6_855	504_1_1211	484_6_512	469_46_403
335_6_873	504_1_1202	484_6_494	469_46_410
335_6_876	504_1_1193	484_6_465	469_46_410
335_6_872	504_1_1203	484_6_452	469_46_415
335_6_884	504_1_1219	484_6_432	469_46_412
335_6_893	504_1_1187	484_6_437	469_46_423
335_6_885	504_1_1171	484_6_431	469_46_428
335_6_911	504_1_1158	484_6_411	469_46_418
335_6_921	504_1_1211	484_6_414	469_46_420
335_6_953	504_1_1282	484_6_399	469_46_410
335_6_975	504_1_1383	484_6_392	469_46_399
335_6_986	504_1_1394	484_6_391	469_46_389
335_6_1003	504_1_1359	484_6_375	469_46_386
335_6_1003	504_1_1346	484_6_365	469_46_398
335_6_995	504_1_1266	484_6_384	469_46_397
335_6_991	504_1_1204	484_6_388	469_46_412
335_6_997	504_1_1198	484_6_388	469_46_410
335_6_972	504_1_1202	484_6_395	469_46_418
335_6_954	504_1_1246	484_6_402	469_46_416
335_6_949	504_1_1278	484_6_405	469_46_408
335_6_927	504_1_1299	484_6_405	469_46_408
335_6_940	504_1_1343	484_6_389	469_46_398
335_6_936	504_1_1349	484_6_386	469_46_374
335_6_952	504_1_1297	484_6_390	469_46_381
335_6_977	504_1_1277	484_6_385	469_46_374
335_6_981	504_1_1248	484_6_361	469_46_374
335_6_980	504_1_1261	484_6_342	469_46_371
335_6_973	504_1_1266	484_6_344	469_46_372
335_6_940	504_1_1269	484_6_346	469_46_380
335_6_928	504_1_1240	484_6_361	469_46_382
335_6_930	504_1_1210	484_6_384	469_46_388
335_6_926	504_1_1197	484_6_388	469_46_403
335_6_914	504_1_1213	484_6_400	469_46_408
335_6_904	504_1_1263	484_6_396	469_46_421
335_6_929	504_1_1254	484_6_392	469_46_413
335_6_950	504_1_1265	484_6_384	469_46_424
335_6_939	504_1_1257	484_6_392	469_46_433
335_6_969	504_1_1227	484_6_386	469_46_432
335_6_983	504_1_1227	484_6_368	469_46_439
335_6_974	504_1_1229	484_6_383	469_46_431
335_6_964	504_1_1274	484_6_371	469_46_433
335_6_974	504_1_1294	484_6_374	469_46_422
335_6_966	504_1_1320	484_6_360	469_46_417
335_6_971	504_1_1297	484_6_363	469_46_406
335_6_981	504_1_1228	484_6_358	469_46_399
335_6_983	504_1_1193	484_6_357	469_46_401
335_6_958	504_1_1144	484_6_356	469_46_411
335_6_973	504_1_1145	484_6_342	469_46_409
335_6_952	504_1_1194	484_6_349	469_46_426
335_6_934	504_1_1202	484_6_358	469_46_440
335_6_922	504_1_1229	484_6_379	469_46_457
335_6_940	504_1_1227	484_6_394	469_46_439
335_6_927	504_1_1205	484_6_408	469_46_445
335_6_909	504_1_1237	484_6_420	469_46_431
335_6_893	504_1_1221	484_6_415	469_46_423
335_6_862	504_1_1235	484_6_419	469_46_422
335_6_869	504_1_1205	484_6_410	469_46_412
335_6_879	504_1_1218	484_6_406	469_46_390
335_6_902	504_1_1224	484_6_422	469_46_392
335_6_908	504_1_1224	484_6_430	469_46_375
335_6_922	504_1_1266	484_6_412	469_46_367
335_6_939	504_1_1299	484_6_423	469_46_371
335_6_925	504_1_1313	484_6_433	469_46_379
335_6_926	504_1_1284	484_6_409	469_46_369
335_6_919	504_1_1243	484_6_426	469_46_373
335_6_923	504_1_1233	484_6_417	469_46_381
335_6_942	504_1_1267	484_6_411	469_46_394
335_6_937	504_1_1283	484_6_422	469_46_406
335_6_922	504_1_1304	484_6_406	469_46_422
335_6_920	504_1_1280	484_6_407	469_46_432
335_6_914	504_1_1287	484_6_406	469_46_431
335_6_926	504_1_1317	484_6_399	469_46_429
335_6_926	504_1_1303	484_6_397	469_46_426
335_6_906	504_1_1301	484_6_411	469_46_414
335_6_902	504_1_1235	484_6_420	469_46_413
335_6_898	504_1_1243	484_6_415	469_46_417
335_6_908	504_1_1209	484_6_429	469_46_424
335_6_919	504_1_1214	484_6_428	469_46_420
335_6_911	504_1_1260	484_6_431	469_46_401
335_6_905	504_1_1322	484_6_431	469_46_400
335_6_909	504_1_1323	484_6_437	469_46_394
335_6_892	504_1_1294	484_6_438	469_46_392
335_6_870	504_1_1243	484_6_467	469_46_389
335_6_884	504_1_1201	484_6_478	469_46_384
335_6_896	504_1_1187	484_6_473	469_46_389
335_6_914	504_1_1152	484_6_459	469_46_394
335_6_899	504_1_1141	484_6_460	469_46_397
335_6_913	504_1_1142	484_6_462	469_46_395
335_6_893	504_1_1198	484_6_458	469_46_407
335_6_893	504_1_1205	484_6_451	469_46_413
335_6_898	504_1_1285	484_6_438	469_46_398
335_6_877	504_1_1278	484_6_444	469_46_427
335_6_856	504_1_1266	484_6_451	469_46_433
335_6_846	504_1_1221	484_6_457	469_46_435
335_6_850	504_1_1180	484_6_465	469_46_453
335_6_848	504_1_1150	484_6_450	469_46_451
335_6_824	504_1_1176	484_6_437	469_46_454
335_6_846	504_1_1189	484_6_434	469_46_440
335_6_833	504_1_1226	484_6_433	469_46_421
335_6_847	504_1_1322	484_6_424	469_46_407
335_6_874	504_1_1383	484_6_410	469_46_419
335_6_879	504_1_1359	484_6_412	469_46_411
335_6_899	504_1_1315	484_6_401	469_46_396
335_6_917	504_1_1235	484_6_380	469_46_395
335_6_923	504_1_1233	484_6_360	469_46_409
335_6_963	504_1_1173	484_6_339	469_46_414
335_6_959	504_1_1213	484_6_324	469_46_416
335_6_985	504_1_1245	484_6_338	469_46_408
335_6_991	504_1_1305	484_6_348	469_46_410
335_6_993	504_1_1352	484_6_354	469_46_396
335_6_982	504_1_1405	484_6_352	469_46_391
335_6_975	504_1_1381	484_6_351	469_46_387
335_6_965	504_1_1387	484_6_358	469_46_391
335_6_951	504_1_1334	484_6_366	469_46_405
335_6_951	504_1_1306	484_6_370	469_46_409
335_6_933	504_1_1303	484_6_379	469_46_412
335_6_953	504_1_1278	484_6_373	469_46_417
335_6_954	504_1_1260	484_6_366	469_46_433
335_6_940	504_1_1213	484_6_357	469_46_414
335_6_936	504_1_1198	484_6_345	469_46_406
335_6_934	504_1_1216	484_6_346	469_46_416
335_6_947	504_1_1249	484_6_351	469_46_423
335_6_934	504_1_1232	484_6_360	469_46_422
335_6_951	504_1_1231	484_6_358	469_46_417
335_6_954	504_1_1192	484_6_357	469_46_411
335_6_973	504_1_1236	484_6_336	469_46_421
335_6_980	504_1_1270	484_6_329	469_46_433
335_6_979	504_1_1311	484_6_303	469_46_432
335_6_956	504_1_1340	484_6_304	469_46_440
335_6_953	504_1_1299	484_6_303	469_46_446
335_6_959	504_1_1277	484_6_312	469_46_430
335_6_970	504_1_1279	484_6_318	469_46_431
335_6_951	504_1_1357	484_6_322	469_46_430
335_6_947	504_1_1430	484_6_315	469_46_432
335_6_945	504_1_1391	484_6_315	469_46_438
335_6_922	504_1_1331	484_6_317	469_46_439
335_6_941	504_1_1273	484_6_309	469_46_429
335_6_951	504_1_1196	484_6_288	469_46_426
335_6_958	504_1_1216	484_6_295	469_46_432
335_6_951	504_1_1319	484_6_307	469_46_431
335_6_949	504_1_1371	484_6_322	469_46_430
335_6_958	504_1_1376	484_6_330	469_46_428
335_6_968	504_1_1325	484_6_346	469_46_411
335_6_968	504_1_1313	484_6_345	469_46_406
335_6_966	504_1_1313	484_6_352	469_46_390
335_6_969	504_1_1309	484_6_340	469_46_384
335_6_944	504_1_1283	484_6_353	469_46_391
335_6_942	504_1_1253	484_6_364	469_46_404
335_6_929	504_1_1199	484_6_362	469_46_420
335_6_937	504_1_1184	484_6_364	469_46_415
335_6_948	504_1_1174	484_6_386	469_46_413
335_6_978	504_1_1207	484_6_403	469_46_411
335_6_977	504_1_1193	484_6_418	469_46_407
335_6_940	504_1_1211	484_6_417	469_46_413
335_6_955	504_1_1209	484_6_421	469_46_396
335_6_956	504_1_1224	484_6_414	469_46_406
335_6_972	504_1_1212	484_6_411	469_46_411
335_6_981	504_1_1226	484_6_423	469_46_423
335_6_956	504_1_1203	484_6_437	469_46_431
335_6_985	504_1_1212	484_6_423	469_46_426
335_6_996	504_1_1214	484_6_405	469_46_416
335_6_982	504_1_1225	484_6_411	469_46_421
335_6_989	504_1_1246	484_6_418	469_46_419
335_6_987	504_1_1294	484_6_407	469_46_425
335_6_976	504_1_1278	484_6_391	469_46_413
335_6_982	504_1_1210	484_6_412	469_46_418
335_6_970	504_1_1209	484_6_431	469_46_434
335_6_931	504_1_1201	484_6_440	469_46_429
335_6_934	504_1_1227	484_6_456	469_46_446
335_6_970	504_1_1238	484_6_444	469_46_444
335_6_982	504_1_1266	484_6_444	469_46_433
335_6_961	504_1_1312	484_6_436	469_46_425
335_6_943	504_1_1269	484_6_414	469_46_429
335_6_915	504_1_1339	484_6_413	469_46_438
335_6_919	504_1_1345	484_6_401	469_46_440
335_6_916	504_1_1308	484_6_393	469_46_436
335_6_932	504_1_1237	484_6_397	469_46_420
335_6_933	504_1_1237	484_6_390	469_46_413
335_6_921	504_1_1259	484_6_411	469_46_407
335_6_934	504_1_1296	484_6_403	469_46_398
335_6_949	504_1_1275	484_6_407	469_46_388
335_6_944	504_1_1287	484_6_426	469_46_385
335_6_940	504_1_1264	484_6_414	469_46_409
335_6_945	504_1_1244	484_6_408	469_46_410
335_6_956	504_1_1241	484_6_416	469_46_412
335_6_952	504_1_1281	484_6_426	469_46_414
335_6_968	504_1_1296	484_6_421	469_46_416
335_6_968	504_1_1275	484_6_425	469_46_421
335_6_971	504_1_1290	484_6_425	469_46_419
335_6_962	504_1_1218	484_6_431	469_46_424
335_6_959	504_1_1145	484_6_426	469_46_425
335_6_942	504_1_1085	484_6_423	469_46_427
335_6_942	504_1_1123	484_6_407	469_46_425
335_6_940	504_1_1125	484_6_398	469_46_431
335_6_975	504_1_1168	484_6_378	469_46_429
335_6_984	504_1_1184	484_6_351	469_46_441
335_6_994	504_1_1208	484_6_333	469_46_432
335_6_1015	504_1_1191	484_6_308	469_46_426
335_6_1027	504_1_1173	484_6_305	469_46_406
335_6_1037	504_1_1143	484_6_311	469_46_406
335_6_1038	504_1_1118	484_6_300	469_46_409
335_6_1051	504_1_1137	484_6_290	469_46_413
335_6_1043	504_1_1181	484_6_286	469_46_420
335_6_1051	504_1_1198	484_6_289	469_46_411
335_6_1059	504_1_1200	484_6_279	469_46_423
335_6_1062	504_1_1224	484_6_290	469_46_430
335_6_1057	504_1_1261	484_6_299	469_46_429
335_6_1038	504_1_1326	484_6_309	469_46_438
335_6_1036	504_1_1327	484_6_310	469_46_433
335_6_1031	504_1_1212	484_6_318	469_46_441
335_6_1026	504_1_1222	484_6_322	469_46_435
335_6_1005	504_1_1245	484_6_335	469_46_430
335_6_979	504_1_1247	484_6_334	469_46_429
335_6_967	504_1_1243	484_6_340	469_46_414
335_6_965	504_1_1251	484_6_346	469_46_400
335_6_963	504_1_1267	484_6_340	469_46_416
335_6_960	504_1_1271	484_6_358	469_46_422
335_6_953	504_1_1267	484_6_355	469_46_416
335_6_979	504_1_1271	484_6_365	469_46_419
335_6_979	504_1_1331	484_6_367	469_46_423
335_6_969	504_1_1358	484_6_361	469_46_426
335_6_952	504_1_1344	484_6_358	469_46_437
335_6_957	504_1_1305	484_6_371	469_46_438
335_6_957	504_1_1258	484_6_376	469_46_415
335_6_945	504_1_1237	484_6_383	469_46_420
335_6_935	504_1_1241	484_6_380	469_46_428
335_6_961	504_1_1268	484_6_373	469_46_421
335_6_999	504_1_1318	484_6_351	469_46_427
335_6_993	504_1_1312	484_6_337	469_46_443
335_6_1029	504_1_1266	484_6_309	469_46_450
335_6_1011	504_1_1217	484_6_308	469_46_440
335_6_1005	504_1_1201	484_6_296	469_46_443
335_6_1005	504_1_1197	484_6_284	469_46_421
335_6_993	504_1_1257	484_6_288	469_46_416
335_6_986	504_1_1308	484_6_282	469_46_405
335_6_981	504_1_1359	484_6_290	469_46_393
335_6_991	504_1_1354	484_6_303	469_46_392
335_6_984	504_1_1318	484_6_307	469_46_382
335_6_995	504_1_1265	484_6_319	469_46_375
335_6_991	504_1_1221	484_6_331	469_46_368
335_6_977	504_1_1227	484_6_337	469_46_382
335_6_972	504_1_1256	484_6_334	469_46_370
335_6_982	504_1_1273	484_6_352	469_46_375
335_6_970	504_1_1285	484_6_352	469_46_380
335_6_988	504_1_1278	484_6_349	469_46_378
335_6_987	504_1_1259	484_6_348	469_46_394
335_6_981	504_1_1273	484_6_350	469_46_404
335_6_976	504_1_1276	484_6_346	469_46_403
335_6_978	504_1_1288	484_6_345	469_46_400
335_6_972	504_1_1314	484_6_336	469_46_389
335_6_957	504_1_1290	484_6_344	469_46_389
335_6_948	504_1_1288	484_6_350	469_46_400
335_6_951	504_1_1358	484_6_344	469_46_396
335_6_945	504_1_1426	484_6_329	469_46_403
335_6_946	504_1_1405	484_6_328	469_46_412
335_6_944	504_1_1291	484_6_308	469_46_413
335_6_935	504_1_1277	484_6_323	469_46_412
335_6_931	504_1_1226	484_6_339	469_46_419
335_6_948	504_1_1196	484_6_350	469_46_420
335_6_958	504_1_1253	484_6_371	469_46_427
335_6_965	504_1_1293	484_6_372	469_46_428
335_6_972	504_1_1288	484_6_353	469_46_428
335_6_983	504_1_1260	484_6_339	469_46_421
335_6_995	504_1_1217	484_6_333	469_46_404
335_6_974	504_1_1182	484_6_327	469_46_401
335_6_998	504_1_1138	484_6_318	469_46_384
335_6_1007	504_1_1163	484_6_309	469_46_382
335_6_1003	504_1_1261	484_6_315	469_46_386
335_6_1008	504_1_1342	484_6_331	469_46_392
335_6_1008	504_1_1421	484_6_341	469_46_403
335_6_1007	504_1_1394	484_6_337	469_46_392
335_6_1035	504_1_1404	484_6_331	469_46_399
335_6_1045	504_1_1310	484_6_311	469_46_416
335_6_1005	504_1_1258	484_6_310	469_46_433
335_6_996	504_1_1166	484_6_311	469_46_423
335_6_986	504_1_1191	484_6_318	469_46_416
335_6_978	504_1_1179	484_6_336	469_46_409
335_6_942	504_1_1280	484_6_337	469_46_416
335_6_966	504_1_1301	484_6_347	469_46_417
335_6_964	504_1_1326	484_6_347	469_46_408
335_6_974	504_1_1298	484_6_341	469_46_413
335_6_971	504_1_1256	484_6_329	469_46_435
335_6_965	504_1_1250	484_6_346	469_46_409
335_6_972	504_1_1264	484_6_356	469_46_404
335_6_971	504_1_1246	484_6_358	469_46_407
335_6_973	504_1_1221	484_6_352	469_46_393
335_6_972	504_1_1198	484_6_354	469_46_380
335_6_979	504_1_1172	484_6_356	469_46_369
335_6_975	504_1_1139	484_6_344	469_46_380
335_6_1001	504_1_1128	484_6_337	469_46_376
335_6_1002	504_1_1228	484_6_334	469_46_385
335_6_1001	504_1_1315	484_6_331	469_46_394
335_6_1022	504_1_1416	484_6_332	469_46_412
335_6_1049	504_1_1455	484_6_320	469_46_420
335_6_1026	504_1_1407	484_6_322	469_46_412
335_6_1062	504_1_1341	484_6_303	469_46_402
335_6_1057	504_1_1239	484_6_283	469_46_405
335_6_1067	504_1_1203	484_6_273	469_46_394
335_6_1055	504_1_1209	484_6_283	469_46_383
335_6_1041	504_1_1251	484_6_268	469_46_378
335_6_1038	504_1_1291	484_6_270	469_46_371
335_6_1037	504_1_1303	484_6_267	469_46_347
335_6_1032	504_1_1296	484_6_264	469_46_363
335_6_1045	504_1_1271	484_6_278	469_46_360
335_6_1031	504_1_1208	484_6_275	469_46_368
335_6_1053	504_1_1209	484_6_282	469_46_376
335_6_1063	504_1_1236	484_6_282	469_46_353
335_6_1082	504_1_1226	484_6_277	469_46_365
335_6_1056	504_1_1242	484_6_276	469_46_368
335_6_1068	504_1_1289	484_6_274	469_46_355
335_6_1077	504_1_1319	484_6_261	469_46_367
335_6_1068	504_1_1345	484_6_245	469_46_372
335_6_1070	504_1_1372	484_6_245	469_46_369
335_6_1050	504_1_1358	484_6_230	469_46_377
335_6_1057	504_1_1366	484_6_234	469_46_382
335_6_1048	504_1_1341	484_6_239	469_46_387
335_6_1032	504_1_1339	484_6_240	469_46_394
335_6_1015	504_1_1365	484_6_246	469_46_397
335_6_997	504_1_1422	484_6_255	469_46_411
335_6_995	504_1_1388	484_6_260	469_46_407
335_6_993	504_1_1337	484_6_261	469_46_407
335_6_995	504_1_1338	484_6_278	469_46_404
335_6_983	504_1_1393	484_6_284	469_46_392
335_6_994	504_1_1346	484_6_293	469_46_383
335_6_996	504_1_1407	484_6_297	469_46_377
335_6_1000	504_1_1388	484_6_294	469_46_362
335_6_995	504_1_1350	484_6_299	469_46_380
335_6_978	504_1_1270	484_6_299	469_46_364
335_6_995	504_1_1247	484_6_284	469_46_363
335_6_978	504_1_1285	484_6_281	469_46_365
335_6_959	504_1_1320	484_6_277	469_46_368
335_6_940	504_1_1342	484_6_284	469_46_391
335_6_959	504_1_1377	484_6_292	469_46_398
335_6_962	504_1_1344	484_6_284	469_46_387
335_6_965	504_1_1219	484_6_279	469_46_391
335_6_977	504_1_1162	484_6_277	469_46_392
335_6_976	504_1_1130	484_6_292	469_46_400
335_6_983	504_1_1159	484_6_287	469_46_388
335_6_986	504_1_1306	484_6_275	469_46_393
335_6_990	504_1_1381	484_6_270	469_46_393
335_6_990	504_1_1434	484_6_266	469_46_383
335_6_988	504_1_1440	484_6_261	469_46_390
335_6_955	504_1_1358	484_6_278	469_46_403
335_6_956	504_1_1299	484_6_278	469_46_421
335_6_965	504_1_1238	484_6_271	469_46_429
[truncated: 3,001 more rows]
[truncated: 1,563 more columns]
