# Supplementary material for: Environmental change makes robust ecological networks fragile
Source: Nat Commun. 2016 Aug 11;7:12462. doi: 10.1038/ncomms12462 (PMC4987532; doi:10.1038/ncomms12462)
Supplement: Supplementary Data 1 — Host-parasite networks and host extinction sequences in Avida experiments. The compressed archive includes the 100 co-evolved host-parasite networks and the host extinction sequences in the historical scenario. [file ncomms12462-s2.zip › Supplementary_data_S1/host_extinction_sequence_37.csv]

1200_13_2	643_2_10	592_3_1	344_35_5	345_1_2	346_5_3	347_15_3	340_02_4	341_2_4	342_4_4	343_6_3	348_6_2	349_5_4	594_35_1	2314_35_1	2315_5_1	2313_13_1	2311_01_1	298_5_2	299_0_6	296_2_6	297_5_4	294_0_9	295_013_6	292_2_4	293_5_1	290_6_4	291_35_15	270_5_7	271_1_4	272_2_3	273_0_4	274_5_1	275_0_2	276_1_1	277_13_1	278_5_5	279_6_12	738_0_2	2262_4_1	2263_2_1	2260_5_1	2261_1_1	2264_04_1	2265_3_1	2442_2_1	2443_35_1	2440_3_1	2441_0_1	2446_1_1
1200_13_2	643_2_15	592_3_1	344_35_4	345_1_3	347_15_1	340_02_3	341_2_5	342_4_5	343_6_3	348_6_3	349_5_4	594_35_1	2315_5_2	2313_13_1	298_5_1	299_0_5	296_2_7	297_5_5	294_0_9	295_013_4	292_2_3	293_5_1	290_6_6	291_35_15	270_5_11	271_1_4	272_2_3	273_0_3	274_5_1	275_0_3	276_1_2	277_13_1	278_5_5	279_6_15	642_4_3	2262_4_1	2263_2_2	2260_5_2	2261_1_2	2264_04_2	2265_3_1	2443_35_1	2446_1_2	2447_15_1	2445_35_3	108_35_2	109_35_3	102_01_4	103_6_1
344_35_6	345_1_7	347_15_1	340_02_4	341_2_4	342_4_7	343_6_5	348_6_1	349_5_2	2315_5_2	2313_13_5	298_5_2	299_0_1	296_2_10	297_5_6	294_0_10	295_013_3	292_2_5	293_5_1	290_6_7	291_35_10	587_35_1	270_5_11	271_1_4	273_0_2	274_5_1	275_0_2	276_1_2	278_5_8	279_6_18	2262_4_2	2263_2_3	2261_1_6	2443_35_1	2446_1_4	2445_35_2	108_35_1	109_35_2	102_01_2	103_6_4	100_5_4	101_0_5	106_2_3	107_4_7	104_5_3	105_5_3	2046_5_3	2047_1_6	2045_2_2	2043_1_1
248_6_34	619_2_1	593_5_3	1765_1_1	2068_013_1	1140_5_2	1869_6_5	527_6_3	90_6_1	643_2_30	92_1_1	471_1_1	1144_5_1	2069_013_2	1942_05_3	1940_6_1	1941_5_2	1947_5_1	288_2_1	344_35_9	345_1_5	347_15_2	340_02_2	341_2_5	408_6_8	343_6_4	811_0135_1	812_35_5	813_2_2	814_13_7	349_5_1	816_0_1	817_5_2	1798_4_8	719_1_1	718_6_3	717_4_2	663_2_4	426_2_1	713_6_7	1993_1_4	711_13_1	710_2_17	1397_13_8	891_13_26	1620_2_1	1396_1_6	1498_4_4	2178_35_5	1700_13_13
593_5_2	1140_5_2	164_13_1	1942_05_1	1941_5_2	1947_5_3	344_35_10	345_1_5	347_15_2	341_2_13	408_6_7	343_6_1	919_2_6	812_35_3	813_2_1	814_13_6	815_2_5	816_0_1	817_5_1	1798_4_10	719_1_1	718_6_7	717_4_4	1267_5_1	426_2_2	1797_13_3	1993_1_1	710_2_17	1397_13_8	891_13_38	1620_2_1	1396_1_12	1498_4_4	2178_35_5	1700_13_14	1701_4_2	1705_013_3	1708_0_2	1528_13_10	1063_13_7	1062_6_7	1065_13_5	2313_13_9	619_2_1	1066_1_4	427_6_11	299_0_1	296_2_4	1666_4_8	195_35_12
593_5_2	1947_5_5	344_35_17	345_1_1	341_2_13	408_6_13	919_2_5	812_35_3	813_2_1	814_13_6	815_2_4	816_0_1	817_5_2	1798_4_12	718_6_5	717_4_1	1267_5_1	2175_2_5	713_6_10	710_2_12	1397_13_6	1620_2_1	420_1_1	423_35_1	1700_13_15	1701_4_1	1705_013_3	1708_0_5	1528_13_7	1063_13_7	1062_6_3	1065_13_6	2313_13_14	619_2_1	1066_1_3	427_6_11	299_0_1	296_2_5	1666_4_9	195_35_8	1664_6_9	292_2_10	293_5_1	290_6_6	291_35_1	1128_0_13	590_13_29	1085_35_3	1084_0_7	199_0_8
1947_5_2	344_35_20	345_1_2	341_2_11	408_6_6	919_2_5	813_2_1	814_13_8	815_2_3	816_0_1	1798_4_8	718_6_9	1267_5_1	2175_2_2	713_6_7	710_2_17	1397_13_12	1620_2_1	420_1_1	917_2_1	1700_13_18	1701_4_2	1708_0_4	425_0_7	1063_13_9	1062_6_4	1065_13_17	2313_13_13	619_2_1	1066_1_9	427_6_6	299_0_1	296_2_12	1666_4_6	195_35_4	1664_6_13	292_2_8	293_5_1	290_6_10	1128_0_18	590_13_30	593_5_2	1084_0_5	199_0_7	1082_6_1	597_5_1	599_5_5	194_6_2	1122_35_4	196_03_11
1947_5_1	344_35_17	345_1_4	341_2_20	408_6_6	813_2_1	814_13_7	1148_35_46	816_0_1	1798_4_8	718_6_11	1267_5_1	2175_2_1	713_6_5	710_2_11	1397_13_13	420_1_1	1700_13_9	1708_0_3	911_5_13	1063_13_9	1062_6_9	1065_13_18	2313_13_8	1066_1_7	427_6_6	296_2_10	1666_4_5	294_0_6	1664_6_11	292_2_9	293_5_1	290_6_11	1128_0_23	590_13_23	1084_0_2	199_0_6	198_5_4	597_5_1	599_5_4	194_6_2	1122_35_8	196_03_11	191_0_14	190_0_11	1127_0135_12	270_5_5	271_1_7	273_0_1	274_5_1
1947_5_2	344_35_10	345_1_5	341_2_20	408_6_6	813_2_1	814_13_6	1148_35_52	1798_4_7	718_6_9	1267_5_1	1398_2_4	713_6_6	710_2_14	1397_13_16	420_1_1	1700_13_4	1708_0_4	911_5_15	1063_13_3	1062_6_11	1065_13_26	2313_13_1	1066_1_4	296_2_13	1666_4_4	294_0_5	1664_6_6	292_2_13	293_5_1	290_6_12	1128_0_17	590_13_16	1084_0_4	199_0_5	198_5_7	597_5_1	599_5_4	1122_35_14	196_03_10	191_0_13	190_0_11	1127_0135_10	270_5_8	271_1_9	273_0_1	274_5_1	275_0_8	278_5_1	279_6_5
344_35_4	345_1_4	341_2_26	342_4_3	813_2_1	814_13_4	1148_35_36	1798_4_5	718_6_8	1398_2_7	713_6_8	710_2_4	1397_13_16	420_1_1	1708_0_3	911_5_23	1062_6_16	1065_13_24	1066_1_5	296_2_6	1666_4_6	294_0_10	1664_6_3	292_2_15	293_5_1	290_6_11	1128_0_12	590_13_8	1084_0_7	199_0_9	198_5_12	597_5_1	599_5_4	1122_35_10	196_03_6	191_0_20	190_0_9	1127_0135_14	270_5_9	271_1_8	273_0_1	274_5_1	275_0_13	279_6_3	569_2_27	2380_01_5	2108_0_4	1018_01_3	2384_1_5	2261_1_1
345_1_5	341_2_25	342_4_3	813_2_1	814_13_2	1148_35_34	1798_4_3	718_6_6	1398_2_6	713_6_8	710_2_2	1397_13_10	420_1_1	1708_0_3	911_5_19	1062_6_16	1065_13_18	1066_1_6	296_2_8	1666_4_4	294_0_10	1664_6_3	292_2_10	293_5_1	290_6_13	1128_0_11	590_13_5	1084_0_4	199_0_11	198_5_10	597_5_1	599_5_1	1122_35_15	196_03_7	191_0_18	190_0_5	1127_0135_19	270_5_8	271_1_14	273_0_1	274_5_1	275_0_12	279_6_3	569_2_35	2380_01_5	1457_4_7	1018_01_1	2384_1_3	1407_5_3	1406_5_11
345_1_4	341_2_25	342_4_3	813_2_1	1148_35_33	1798_4_2	718_6_4	1398_2_5	713_6_5	1397_13_7	420_1_1	1708_0_4	425_0_13	1062_6_18	1065_13_3	1066_1_7	296_2_6	1666_4_5	294_0_13	1664_6_3	292_2_13	293_5_1	290_6_10	1128_0_4	590_13_3	1084_0_3	199_0_8	198_5_12	597_5_1	599_5_2	1122_35_12	196_03_4	191_0_17	190_0_3	1127_0135_24	270_5_10	271_1_6	273_0_1	275_0_18	279_6_3	497_13_11	2380_01_5	2108_0_2	1018_01_1	2384_1_4	1407_5_2	1406_5_9	1012_1_27	448_0_13	1232_2_18
345_1_2	341_2_29	342_4_4	813_2_1	1148_35_38	718_6_3	1398_2_4	713_6_6	1397_13_7	420_1_1	1708_0_3	425_0_7	1062_6_16	1065_13_10	1066_1_4	296_2_7	1666_4_4	294_0_12	1664_6_2	292_2_13	293_5_1	290_6_8	1128_0_5	1084_0_1	199_0_9	198_5_10	597_5_1	599_5_3	1122_35_4	196_03_6	191_0_17	190_0_1	1127_0135_47	270_5_13	271_1_8	273_0_1	275_0_20	279_6_2	497_13_11	2380_01_9	2108_0_2	2384_1_3	1407_5_8	1406_5_10	1012_1_23	448_0_10	1232_2_21	1335_4_12	441_2_2	447_4_1
345_1_2	341_2_37	342_4_6	813_2_1	665_5_1	718_6_3	1398_2_2	713_6_4	1397_13_2	420_1_1	1708_0_4	425_0_7	1062_6_15	1065_13_10	1066_1_7	296_2_4	1666_4_5	294_0_5	292_2_20	293_5_1	290_6_8	1128_0_3	199_0_8	198_5_7	597_5_1	599_5_1	1122_35_2	196_03_8	191_0_13	190_0_1	1127_0135_63	270_5_13	271_1_6	273_0_1	275_0_20	279_6_3	497_13_7	2380_01_5	1457_4_7	2384_1_8	1407_5_5	1406_5_8	1012_1_23	448_0_13	1232_2_22	1335_4_10	441_2_2	447_4_1	445_2_11	103_6_1
345_1_2	341_2_49	342_4_7	813_2_1	665_5_1	718_6_1	1398_2_1	713_6_6	1397_13_2	420_1_1	1708_0_7	425_0_7	1062_6_16	1065_13_17	1066_1_3	296_2_4	1666_4_4	294_0_9	292_2_22	293_5_1	290_6_9	1128_0_5	199_0_16	198_5_10	597_5_1	599_5_1	196_03_9	191_0_25	190_0_1	1127_0135_91	270_5_11	271_1_3	273_0_1	275_0_15	279_6_2	2380_01_4	1457_4_4	2384_1_11	1407_5_11	1406_5_8	1012_1_21	448_0_14	1232_2_25	1335_4_14	441_2_1	447_4_1	445_2_13	103_6_1	101_0_10	106_2_3
341_2_39	342_4_7	813_2_1	665_5_1	1398_2_3	713_6_3	420_1_1	1708_0_2	425_0_10	1062_6_8	1065_13_22	1066_1_6	296_2_9	1666_4_5	294_0_3	292_2_15	293_5_1	290_6_9	1128_0_5	199_0_18	198_5_6	597_5_1	196_03_6	191_0_14	190_0_1	1127_0135_73	270_5_8	271_1_6	273_0_1	275_0_20	279_6_3	2380_01_2	2384_1_10	1407_5_11	1406_5_3	1012_1_14	448_0_12	1232_2_28	1335_4_18	441_2_1	447_4_1	445_2_12	101_0_9	106_2_2	107_4_16	105_5_36	902_0_4	2047_1_2	32_0_1	31_2_24
341_2_50	342_4_3	813_2_1	665_5_1	1398_2_3	713_6_7	420_1_1	1708_0_2	425_0_9	1062_6_8	1065_13_23	1066_1_5	296_2_7	1666_4_3	292_2_16	293_5_1	290_6_7	1128_0_7	199_0_25	198_5_7	597_5_1	196_03_1	191_0_14	190_0_1	1127_0135_97	270_5_7	271_1_4	273_0_1	275_0_22	279_6_7	2380_01_1	2384_1_10	1407_5_12	1406_5_5	1012_1_14	448_0_7	1232_2_29	1335_4_12	441_2_1	447_4_1	445_2_10	101_0_11	106_2_3	107_4_14	105_5_23	902_0_5	2047_1_4	32_0_1	31_2_15	30_5_1
341_2_53	342_4_2	813_2_1	665_5_1	1398_2_4	713_6_10	420_1_1	1708_0_1	425_0_8	1062_6_6	1065_13_26	1066_1_9	296_2_9	1666_4_5	292_2_14	293_5_1	290_6_17	1128_0_9	199_0_18	198_5_10	597_5_1	191_0_12	190_0_1	1127_0135_123	270_5_11	271_1_4	273_0_1	275_0_22	279_6_3	2380_01_3	2384_1_6	1407_5_16	1406_5_5	1012_1_18	448_0_7	1232_2_33	1335_4_16	441_2_1	447_4_1	445_2_4	101_0_7	106_2_4	107_4_15	105_5_23	902_0_5	2047_1_4	32_0_1	31_2_17	30_5_1	37_6_25
341_2_59	342_4_3	813_2_1	665_5_1	1398_2_1	713_6_8	420_1_1	425_0_11	1062_6_11	1065_13_34	1066_1_10	296_2_9	1666_4_8	292_2_13	293_5_1	290_6_10	1128_0_5	199_0_16	198_5_7	597_5_1	191_0_10	190_0_1	1127_0135_132	270_5_9	271_1_5	273_0_1	275_0_26	279_6_4	2380_01_1	2384_1_4	1407_5_14	1406_5_4	1012_1_23	448_0_5	1232_2_30	1335_4_9	441_2_1	447_4_1	445_2_7	101_0_5	106_2_4	107_4_11	105_5_27	902_0_4	2047_1_4	32_0_1	31_2_16	30_5_1	37_6_32	34_5_1
341_2_64	342_4_4	813_2_1	665_5_1	1398_2_4	713_6_8	420_1_1	425_0_7	1062_6_14	1065_13_38	1066_1_9	296_2_19	1666_4_7	292_2_14	293_5_1	290_6_18	1128_0_5	199_0_19	198_5_6	597_5_1	191_0_12	190_0_1	1127_0135_148	270_5_12	271_1_7	273_0_1	275_0_20	2380_01_3	2384_1_5	1407_5_17	1406_5_3	1012_1_22	448_0_3	1232_2_26	1335_4_11	441_2_1	447_4_1	445_2_5	101_0_8	106_2_2	107_4_9	105_5_25	902_0_3	2047_1_4	32_0_1	31_2_19	30_5_1	37_6_24	34_5_1	641_2_15
341_2_68	342_4_1	813_2_1	665_5_1	1398_2_4	713_6_3	420_1_1	425_0_9	1062_6_11	1065_13_44	1066_1_8	296_2_19	1666_4_10	292_2_13	293_5_1	290_6_14	1128_0_4	199_0_11	198_5_2	597_5_1	191_0_8	190_0_1	1127_0135_138	270_5_10	271_1_5	273_0_1	275_0_18	2380_01_4	2384_1_4	1407_5_13	1406_5_4	1012_1_22	448_0_1	1232_2_21	1335_4_12	441_2_1	447_4_1	445_2_10	101_0_5	106_2_2	107_4_10	105_5_33	902_0_2	2047_1_4	32_0_1	31_2_14	30_5_1	37_6_26	34_5_1	641_2_22
341_2_54	342_4_2	813_2_1	665_5_1	713_6_7	1396_1_34	425_0_3	1062_6_14	1065_13_42	1066_1_10	296_2_21	1666_4_10	292_2_12	293_5_1	290_6_15	1128_0_4	199_0_9	198_5_3	597_5_1	191_0_10	190_0_1	1127_0135_137	270_5_6	271_1_5	273_0_1	275_0_16	2380_01_8	2384_1_8	1407_5_22	1406_5_1	1012_1_15	448_0_1	1232_2_15	1335_4_19	441_2_1	447_4_1	445_2_15	101_0_8	106_2_3	107_4_12	105_5_21	902_0_3	2047_1_7	32_0_1	31_2_14	30_5_1	37_6_16	34_5_1	641_2_22	643_2_48
341_2_73	342_4_4	813_2_1	665_5_1	713_6_7	1396_1_38	425_0_2	1062_6_7	1065_13_57	1066_1_7	296_2_16	1666_4_21	292_2_16	293_5_1	290_6_12	1128_0_1	199_0_5	198_5_3	597_5_1	191_0_14	190_0_1	1127_0135_89	270_5_10	271_1_5	273_0_1	275_0_14	2380_01_6	2384_1_13	1407_5_9	1012_1_17	448_0_1	1232_2_17	1335_4_13	441_2_1	447_4_1	445_2_22	101_0_6	106_2_1	107_4_18	105_5_27	902_0_3	2047_1_6	32_0_1	31_2_14	30_5_1	37_6_20	34_5_1	641_2_26	643_2_57	645_25_10
341_2_60	342_4_2	813_2_1	665_5_1	713_6_9	1396_1_21	1062_6_10	1065_13_79	1066_1_10	296_2_17	1666_4_11	292_2_26	293_5_1	290_6_11	1087_6_14	199_0_9	198_5_1	597_5_1	191_0_20	190_0_1	1127_0135_65	270_5_6	271_1_3	273_0_1	275_0_15	2380_01_5	2384_1_8	1407_5_17	1012_1_14	448_0_1	1232_2_16	1335_4_15	441_2_1	447_4_1	445_2_16	101_0_13	106_2_1	107_4_22	105_5_14	902_0_5	2047_1_8	32_0_1	31_2_9	30_5_1	37_6_25	641_2_19	643_2_63	645_25_4	2168_2_18	438_5_10
341_2_71	342_4_4	813_2_1	665_5_1	713_6_13	1396_1_22	1062_6_8	1065_13_125	1066_1_14	296_2_16	1666_4_15	292_2_15	293_5_1	290_6_12	1087_6_12	199_0_7	198_5_2	597_5_1	191_0_20	1127_0135_68	270_5_13	271_1_3	273_0_1	275_0_10	2380_01_7	2384_1_8	1407_5_15	1012_1_9	448_0_1	1232_2_11	1335_4_17	441_2_1	447_4_1	445_2_11	101_0_14	106_2_2	107_4_18	105_5_12	902_0_6	2047_1_6	32_0_1	31_2_14	30_5_1	37_6_20	641_2_22	643_2_80	645_25_1	2168_2_26	438_5_7	330_5_27
216_5_43	1304_6_26	1140_5_8	952_6_4	212_2_7	1953_4_6	1349_0_9	763_01_18	1148_35_201	663_2_10	218_4_1	1194_6_18	133_5_1	2273_1_7	131_0_1	130_5_39	498_13_1	136_2_29	135_1_1	1300_6_55	139_4_89	138_0_1	93_6_85	213_2_1	24_2_6	25_5_1	45_01_1	268_5_1	20_6_1	22_5_1	428_1_42	28_2_1	1643_0_14	137_6_1	385_35_1	289_2_19	406_0_19	541_5_7	890_2_1	547_4_37	401_2_36	545_35_71	933_0_4	280_6_1	96_01_1	2011_5_39	665_5_1	408_6_1	1317_2_15	994_2_22
216_5_39	1304_6_29	1140_5_9	952_6_6	212_2_17	1953_4_9	1349_0_3	763_01_12	1148_35_167	663_2_11	218_4_1	1194_6_26	133_5_1	2273_1_7	131_0_1	130_5_39	498_13_1	136_2_29	135_1_1	1300_6_59	139_4_92	138_0_1	93_6_94	213_2_1	24_2_11	322_4_28	45_01_1	268_5_1	20_6_1	22_5_1	1446_5_36	28_2_1	1643_0_11	137_6_1	385_35_1	289_2_17	406_0_22	541_5_7	890_2_1	547_4_47	401_2_35	545_35_88	933_0_5	280_6_1	96_01_1	2011_5_26	665_5_1	408_6_1	1317_2_5	994_2_21
216_5_32	1304_6_27	1140_5_8	952_6_5	212_2_21	1953_4_8	1349_0_3	763_01_9	1148_35_166	663_2_14	218_4_1	1194_6_26	133_5_1	2273_1_6	131_0_1	130_5_37	498_13_1	136_2_32	135_1_1	1300_6_66	139_4_91	138_0_1	93_6_94	213_2_1	24_2_12	322_4_41	45_01_1	268_5_1	20_6_1	22_5_1	1446_5_36	28_2_1	1643_0_8	137_6_1	385_35_1	289_2_12	406_0_14	541_5_11	890_2_1	547_4_52	401_2_39	545_35_101	933_0_5	280_6_1	96_01_1	2011_5_31	665_5_1	408_6_1	1317_2_7	994_2_18
216_5_28	1304_6_34	1140_5_7	952_6_8	212_2_32	1953_4_10	1349_0_2	763_01_9	1148_35_173	663_2_8	218_4_1	1194_6_36	133_5_1	2273_1_13	131_0_1	130_5_31	498_13_1	136_2_30	135_1_1	1300_6_64	139_4_88	138_0_1	93_6_106	213_2_1	24_2_14	322_4_41	45_01_1	268_5_1	20_6_1	22_5_1	1446_5_51	28_2_1	1643_0_7	137_6_1	385_35_1	289_2_12	406_0_18	541_5_14	890_2_1	547_4_39	401_2_33	545_35_142	933_0_2	280_6_1	96_01_1	2011_5_27	665_5_1	408_6_1	1317_2_8	994_2_27
216_5_29	1304_6_35	1140_5_7	952_6_6	212_2_31	1953_4_10	1349_0_3	763_01_10	1148_35_167	1308_01_8	218_4_1	1194_6_44	133_5_1	2273_1_12	131_0_1	130_5_25	498_13_1	136_2_41	135_1_1	1300_6_61	139_4_88	138_0_1	225_2_32	213_2_1	24_2_9	322_4_37	45_01_1	268_5_1	20_6_1	22_5_1	1446_5_51	28_2_1	1643_0_2	137_6_1	385_35_1	289_2_10	406_0_13	541_5_16	890_2_1	547_4_47	401_2_45	545_35_166	933_0_5	280_6_1	96_01_1	2011_5_38	665_5_1	408_6_1	1317_2_4	994_2_23
216_5_28	1304_6_45	1140_5_6	952_6_4	212_2_33	1953_4_16	1349_0_3	763_01_7	1148_35_160	1308_01_6	218_4_1	1194_6_55	133_5_1	2273_1_11	131_0_1	130_5_27	498_13_1	136_2_39	135_1_1	1300_6_62	139_4_105	138_0_1	225_2_41	213_2_1	24_2_13	322_4_39	45_01_1	268_5_1	20_6_1	22_5_1	1446_5_57	28_2_1	137_6_1	385_35_1	289_2_3	406_0_9	541_5_12	890_2_1	547_4_36	401_2_27	545_35_191	933_0_3	813_2_1	2011_5_32	665_5_1	408_6_1	1317_2_7	994_2_27	997_2_37	993_5_33
216_5_20	1304_6_52	1140_5_7	952_6_5	212_2_33	1953_4_10	1349_0_1	763_01_7	1148_35_193	1308_01_6	218_4_1	1194_6_80	133_5_1	2273_1_14	131_0_1	130_5_25	498_13_1	136_2_29	135_1_1	1300_6_71	139_4_108	138_0_1	225_2_43	213_2_1	24_2_10	322_4_33	45_01_1	268_5_1	20_6_1	22_5_1	1446_5_48	28_2_1	137_6_1	385_35_1	289_2_1	406_0_7	541_5_8	890_2_1	547_4_45	401_2_31	545_35_232	813_2_1	2011_5_35	665_5_1	408_6_1	1317_2_3	994_2_17	997_2_26	993_5_27	868_5_70
216_5_18	1304_6_48	1140_5_7	952_6_10	212_2_27	1953_4_19	459_2_1	763_01_6	1148_35_197	1308_01_8	218_4_1	1194_6_83	133_5_1	2273_1_12	131_0_1	130_5_25	498_13_1	136_2_32	135_1_1	1300_6_76	139_4_110	138_0_1	225_2_34	213_2_1	24_2_11	322_4_43	26_6_1	268_5_1	20_6_1	22_5_1	1446_5_68	28_2_1	137_6_1	385_35_1	406_0_9	541_5_9	890_2_1	547_4_33	401_2_33	545_35_234	813_2_1	2011_5_26	665_5_1	408_6_1	1317_2_3	994_2_19	997_2_21	993_5_32	868_5_56	675_2_59
216_5_8	1304_6_60	1140_5_8	952_6_7	212_2_21	1953_4_14	459_2_1	763_01_2	1148_35_201	1308_01_5	218_4_1	1194_6_88	133_5_1	2273_1_12	131_0_1	130_5_15	498_13_1	136_2_35	135_1_1	1300_6_75	139_4_114	138_0_1	225_2_32	213_2_1	24_2_14	322_4_45	26_6_1	268_5_1	20_6_1	22_5_1	1446_5_70	28_2_1	137_6_1	385_35_1	406_0_6	541_5_8	890_2_1	547_4_44	401_2_35	545_35_206	813_2_1	2011_5_26	665_5_1	408_6_1	1317_2_6	994_2_17	997_2_19	993_5_34	868_5_58	675_2_55
216_5_12	1304_6_48	1140_5_10	952_6_5	212_2_9	1953_4_25	459_2_1	763_01_1	1148_35_178	1308_01_8	218_4_1	1194_6_72	133_5_1	2273_1_11	131_0_1	130_5_22	498_13_1	136_2_49	135_1_1	1300_6_82	139_4_103	138_0_1	225_2_26	213_2_1	24_2_10	322_4_55	26_6_1	268_5_1	20_6_1	22_5_1	1446_5_83	28_2_1	137_6_1	385_35_1	406_0_10	541_5_5	890_2_1	547_4_40	401_2_31	545_35_143	813_2_1	2011_5_40	665_5_1	408_6_1	1317_2_7	994_2_19	997_2_23	993_5_31	868_5_48	675_2_55
216_5_8	1304_6_45	1140_5_12	952_6_4	212_2_12	1953_4_26	459_2_1	763_01_1	1148_35_176	1308_01_6	218_4_1	1194_6_87	133_5_1	131_0_1	130_5_15	498_13_1	136_2_39	135_1_1	1300_6_83	139_4_115	138_0_1	225_2_34	213_2_1	24_2_9	322_4_49	26_6_1	268_5_1	20_6_1	22_5_1	1446_5_76	28_2_1	137_6_1	385_35_1	406_0_15	541_5_2	890_2_1	547_4_45	401_2_28	545_35_120	813_2_1	2011_5_30	665_5_1	408_6_1	1317_2_9	994_2_14	997_2_32	993_5_33	868_5_58	675_2_44	325_2_1
216_5_12	1304_6_39	1140_5_12	952_6_4	212_2_15	1953_4_32	459_2_1	1148_35_141	1308_01_5	218_4_1	1194_6_63	133_5_1	131_0_1	130_5_16	498_13_1	136_2_42	135_1_1	1300_6_78	139_4_110	225_2_37	213_2_1	24_2_10	322_4_45	26_6_1	268_5_1	20_6_1	22_5_1	1446_5_80	28_2_1	137_6_1	385_35_1	406_0_17	321_6_3	890_2_1	547_4_46	401_2_25	545_35_116	813_2_1	2011_5_42	665_5_1	408_6_1	1317_2_23	994_2_16	997_2_36	993_5_37	868_5_70	675_2_37	325_2_1	713_6_37	1345_2_6
216_5_14	1304_6_49	1140_5_10	952_6_7	212_2_32	1953_4_39	459_2_1	1148_35_121	1308_01_3	218_4_1	1194_6_54	133_5_1	131_0_1	130_5_11	498_13_1	136_2_40	135_1_1	1300_6_76	139_4_93	225_2_42	213_2_1	24_2_6	322_4_42	26_6_1	268_5_1	20_6_1	22_5_1	1446_5_80	28_2_1	137_6_1	406_0_17	321_6_4	890_2_1	547_4_39	401_2_18	545_35_131	813_2_1	2011_5_31	665_5_1	408_6_1	1317_2_21	994_2_12	997_2_53	993_5_39	868_5_70	675_2_41	325_2_1	713_6_37	1345_2_8	121_2_1
216_5_22	1304_6_46	1140_5_12	952_6_4	212_2_40	1953_4_29	459_2_1	1148_35_117	1308_01_3	218_4_1	1194_6_69	133_5_1	131_0_1	130_5_17	498_13_1	136_2_63	135_1_1	1300_6_88	139_4_119	225_2_32	213_2_1	24_2_4	322_4_45	26_6_1	268_5_1	20_6_1	22_5_1	1446_5_81	28_2_1	137_6_1	406_0_14	321_6_7	890_2_1	547_4_44	401_2_12	545_35_153	813_2_1	2011_5_41	665_5_1	408_6_1	1317_2_36	994_2_18	997_2_54	993_5_51	868_5_70	675_2_38	325_2_1	713_6_45	1345_2_10	121_2_1
216_5_26	1304_6_36	1140_5_16	952_6_4	212_2_56	1953_4_41	459_2_1	1148_35_129	1308_01_3	218_4_1	1194_6_68	133_5_1	131_0_1	130_5_14	498_13_1	136_2_47	135_1_1	1300_6_75	139_4_120	225_2_44	213_2_1	24_2_4	322_4_46	26_6_1	268_5_1	20_6_1	22_5_1	1446_5_96	28_2_1	137_6_1	406_0_18	321_6_15	890_2_1	547_4_36	401_2_11	545_35_162	813_2_1	2011_5_28	665_5_1	408_6_1	1317_2_28	994_2_14	997_2_55	993_5_53	868_5_62	675_2_40	325_2_1	713_6_39	1345_2_14	121_2_1
216_5_36	1304_6_35	1140_5_16	952_6_4	212_2_50	1953_4_27	459_2_1	1148_35_93	1308_01_6	218_4_1	1194_6_81	133_5_1	131_0_1	130_5_13	498_13_1	136_2_67	135_1_1	1300_6_68	139_4_137	225_2_35	213_2_1	24_2_5	322_4_42	26_6_1	268_5_1	20_6_1	22_5_1	28_2_1	137_6_1	406_0_17	321_6_16	890_2_1	547_4_35	401_2_11	545_35_245	813_2_1	2011_5_32	665_5_1	408_6_1	1317_2_45	994_2_15	997_2_60	993_5_68	868_5_60	675_2_45	325_2_1	713_6_55	1345_2_9	121_2_1	261_5_1
216_5_40	1304_6_31	1140_5_14	952_6_2	212_2_51	1953_4_33	459_2_1	1148_35_52	1308_01_5	1194_6_79	133_5_1	131_0_1	130_5_14	498_13_1	136_2_56	135_1_1	1300_6_47	139_4_148	225_2_38	213_2_1	24_2_1	322_4_46	26_6_1	268_5_1	20_6_1	22_5_1	28_2_1	137_6_1	406_0_8	321_6_34	890_2_1	547_4_19	401_2_7	545_35_339	813_2_1	2011_5_34	665_5_1	408_6_1	1317_2_41	994_2_18	997_2_54	993_5_67	868_5_58	675_2_47	325_2_1	713_6_37	1345_2_9	121_2_1	261_5_1	123_6_16
216_5_44	1304_6_26	1140_5_16	952_6_3	212_2_66	1953_4_31	1148_35_29	1308_01_2	1194_6_98	133_5_1	131_0_1	130_5_14	498_13_1	136_2_66	135_1_1	1300_6_48	139_4_127	225_2_44	213_2_1	322_4_49	26_6_1	268_5_1	20_6_1	22_5_1	28_2_1	137_6_1	406_0_8	321_6_38	890_2_1	547_4_21	401_2_7	545_35_396	813_2_1	2011_5_33	665_5_1	408_6_1	1317_2_43	994_2_16	997_2_59	993_5_70	868_5_65	675_2_48	713_6_32	1345_2_11	121_2_1	261_5_1	123_6_16	1950_6_14	265_01_4	420_1_1
216_5_52	1304_6_31	1140_5_24	952_6_2	212_2_43	1953_4_30	1148_35_12	1194_6_115	133_5_1	131_0_1	130_5_16	498_13_1	136_2_57	135_1_1	1300_6_42	139_4_141	225_2_36	213_2_1	322_4_51	26_6_1	268_5_1	20_6_1	22_5_1	28_2_1	137_6_1	406_0_3	321_6_51	890_2_1	547_4_22	401_2_8	545_35_375	813_2_1	2011_5_46	665_5_1	408_6_1	1317_2_52	994_2_18	997_2_59	993_5_59	868_5_81	675_2_57	713_6_35	1345_2_10	121_2_1	261_5_1	123_6_11	1950_6_10	265_01_9	420_1_1	129_5_1
216_5_49	1304_6_30	1140_5_25	45_01_1	212_2_44	1953_4_30	1148_35_24	1194_6_114	133_5_1	131_0_1	130_5_16	498_13_1	136_2_51	135_1_1	1300_6_33	139_4_119	225_2_38	213_2_1	322_4_60	268_5_1	20_6_1	22_5_1	28_2_1	137_6_1	406_0_6	890_2_1	547_4_26	401_2_7	545_35_285	813_2_1	2011_5_40	665_5_1	408_6_1	1317_2_47	994_2_14	997_2_77	993_5_50	868_5_67	675_2_54	713_6_31	1345_2_11	121_2_1	261_5_1	123_6_8	1950_6_9	265_01_6	420_1_1	129_5_1	269_6_144	660_1_1
216_5_50	1304_6_36	1140_5_32	215_2_1	212_2_30	1953_4_23	1148_35_32	1194_6_114	133_5_1	131_0_1	130_5_24	498_13_1	136_2_56	135_1_1	1300_6_28	139_4_121	225_2_35	213_2_1	322_4_57	20_6_1	22_5_1	28_2_1	137_6_1	406_0_5	890_2_1	547_4_32	401_2_6	545_35_183	813_2_1	2011_5_46	665_5_1	408_6_1	1317_2_56	994_2_21	997_2_66	993_5_44	675_2_51	713_6_44	1345_2_9	121_2_1	261_5_1	123_6_5	1950_6_9	265_01_7	129_5_4	269_6_130	268_5_1	1958_4_60	59_0135_1	58_4_36
216_5_41	1304_6_35	1140_5_28	215_2_1	212_2_39	1953_4_26	1148_35_45	1194_6_98	131_0_1	130_5_18	498_13_1	136_2_39	135_1_1	1300_6_26	139_4_116	225_2_38	213_2_1	322_4_64	20_6_1	22_5_1	28_2_1	137_6_1	406_0_2	890_2_1	547_4_30	401_2_7	545_35_166	813_2_1	2011_5_39	665_5_1	408_6_1	1317_2_47	994_2_22	997_2_70	993_5_36	675_2_50	713_6_38	1345_2_10	121_2_1	261_5_1	123_6_2	1950_6_11	265_01_4	129_5_1	269_6_125	1958_4_50	59_0135_1	58_4_29	259_2_1	911_5_16
216_5_48	1304_6_26	1140_5_30	215_2_1	212_2_25	1953_4_19	1148_35_54	1194_6_107	131_0_1	130_5_13	498_13_1	136_2_48	135_1_1	1300_6_27	139_4_138	225_2_32	213_2_1	322_4_50	20_6_1	22_5_1	28_2_1	137_6_1	406_0_2	890_2_1	547_4_30	401_2_5	545_35_146	813_2_1	2011_5_43	665_5_1	408_6_1	1317_2_61	994_2_22	997_2_72	993_5_39	675_2_57	713_6_54	121_2_1	261_5_1	123_6_2	1950_6_21	265_01_6	269_6_115	1958_4_52	59_0135_1	58_4_28	259_2_1	911_5_15	57_5_61	1062_6_42
216_5_36	1304_6_27	1140_5_31	215_2_1	212_2_19	1953_4_36	1148_35_53	1194_6_96	131_0_1	130_5_9	498_13_1	136_2_39	135_1_1	1300_6_29	139_4_129	225_2_32	213_2_1	322_4_51	20_6_1	22_5_1	28_2_1	137_6_1	406_0_2	890_2_1	547_4_24	401_2_4	545_35_135	813_2_1	2011_5_41	665_5_1	408_6_1	1317_2_37	994_2_19	997_2_60	993_5_47	675_2_50	713_6_48	121_2_1	261_5_1	123_6_1	1950_6_27	265_01_2	269_6_95	1958_4_62	59_0135_1	58_4_30	259_2_1	911_5_18	57_5_57	1062_6_32
216_5_35	1304_6_26	1140_5_32	215_2_1	212_2_16	1953_4_26	1148_35_35	1194_6_104	131_0_1	130_5_12	498_13_1	136_2_42	135_1_1	1300_6_28	139_4_120	225_2_24	213_2_1	322_4_52	20_6_1	22_5_1	28_2_1	137_6_1	406_0_1	890_2_1	547_4_28	401_2_7	545_35_108	813_2_1	2011_5_43	665_5_1	408_6_1	1317_2_47	994_2_26	997_2_72	993_5_45	675_2_49	713_6_62	121_2_1	261_5_1	260_1_6	1950_6_28	265_01_5	269_6_88	1958_4_62	59_0135_1	58_4_37	259_2_1	911_5_15	57_5_64	1062_6_32
216_5_33	1304_6_22	1140_5_36	215_2_1	212_2_12	1953_4_39	1148_35_24	1194_6_119	131_0_1	130_5_10	498_13_1	136_2_22	135_1_1	1300_6_24	139_4_126	225_2_20	213_2_1	322_4_49	20_6_1	22_5_1	28_2_1	137_6_1	406_0_2	890_2_1	547_4_21	401_2_4	545_35_105	813_2_1	2011_5_49	665_5_1	408_6_1	1317_2_40	994_2_21	997_2_55	993_5_54	675_2_47	713_6_55	121_2_1	261_5_1	260_1_7	1950_6_41	265_01_7	269_6_70	1958_4_60	59_0135_1	58_4_42	259_2_1	911_5_18	57_5_58	1062_6_27
216_5_27	1304_6_21	1140_5_31	215_2_1	212_2_16	1953_4_27	1148_35_33	1194_6_108	131_0_1	130_5_6	498_13_1	136_2_21	135_1_1	1300_6_30	139_4_117	225_2_18	213_2_1	322_4_45	22_5_1	28_2_1	137_6_1	406_0_1	890_2_1	547_4_29	401_2_5	545_35_106	813_2_1	2011_5_45	665_5_1	408_6_1	1317_2_46	994_2_22	997_2_52	993_5_64	675_2_54	713_6_48	121_2_1	261_5_1	260_1_7	1950_6_42	265_01_9	269_6_94	1958_4_65	59_0135_1	58_4_39	259_2_1	911_5_18	57_5_69	1062_6_29	51_2_1
216_5_21	1304_6_15	1140_5_35	215_2_1	212_2_9	1953_4_26	1148_35_31	1194_6_134	131_0_1	130_5_4	498_13_1	136_2_19	135_1_1	1300_6_31	139_4_127	225_2_17	213_2_1	322_4_41	22_5_1	28_2_1	137_6_1	406_0_2	890_2_1	547_4_28	401_2_1	545_35_93	813_2_1	2011_5_50	665_5_1	408_6_1	1317_2_57	994_2_27	997_2_34	993_5_81	675_2_47	713_6_48	121_2_1	261_5_1	260_1_5	1950_6_30	265_01_13	269_6_74	1958_4_89	59_0135_1	58_4_47	259_2_1	911_5_19	57_5_53	1062_6_24	51_2_1
216_5_20	1304_6_14	1140_5_33	215_2_1	212_2_7	1953_4_21	1148_35_43	1194_6_141	131_0_1	130_5_2	498_13_1	136_2_19	135_1_1	1300_6_33	139_4_127	225_2_15	213_2_1	322_4_33	22_5_1	28_2_1	137_6_1	890_2_1	547_4_24	401_2_3	545_35_94	813_2_1	2011_5_50	665_5_1	408_6_1	1317_2_38	994_2_19	997_2_44	993_5_68	675_2_49	713_6_41	121_2_1	261_5_1	260_1_12	1950_6_30	265_01_10	269_6_95	1958_4_88	59_0135_1	58_4_48	259_2_1	911_5_34	57_5_68	1062_6_28	51_2_1	363_0_22
216_5_18	1304_6_9	1140_5_50	215_2_1	1300_6_26	1953_4_13	1148_35_60	1194_6_155	131_0_1	130_5_1	498_13_1	136_2_16	135_1_1	139_4_113	225_2_13	213_2_1	322_4_35	22_5_1	28_2_1	137_6_1	890_2_1	547_4_19	401_2_2	545_35_73	813_2_1	2011_5_49	665_5_1	408_6_1	1317_2_36	994_2_24	997_2_35	993_5_64	675_2_46	713_6_54	121_2_1	261_5_1	260_1_10	1950_6_28	265_01_19	269_6_84	1958_4_89	59_0135_1	58_4_47	259_2_1	911_5_24	57_5_66	1062_6_34	51_2_1	363_0_25	2412_0_10
216_5_13	1304_6_10	1140_5_34	215_2_1	1300_6_37	1953_4_11	1148_35_87	1194_6_157	131_0_1	498_13_1	136_2_19	135_1_1	139_4_118	225_2_19	213_2_1	322_4_34	22_5_1	28_2_1	137_6_1	890_2_1	547_4_16	401_2_2	545_35_45	813_2_1	2011_5_37	665_5_1	408_6_1	1317_2_21	994_2_28	997_2_39	993_5_76	675_2_40	713_6_47	121_2_1	261_5_1	260_1_15	1950_6_37	265_01_14	269_6_94	1958_4_96	59_0135_1	58_4_55	259_2_1	1407_5_1	57_5_65	1062_6_21	51_2_1	363_0_20	2412_0_22	410_0_4
216_5_12	1304_6_16	1140_5_42	215_2_1	1300_6_36	1953_4_9	1148_35_115	1194_6_168	131_0_1	498_13_1	136_2_11	135_1_1	139_4_107	225_2_12	213_2_1	322_4_42	22_5_1	28_2_1	137_6_1	890_2_1	547_4_19	401_2_2	545_35_20	813_2_1	2011_5_47	665_5_1	408_6_1	1317_2_19	994_2_31	997_2_47	993_5_87	675_2_52	713_6_47	121_2_1	261_5_1	260_1_10	1950_6_31	265_01_12	269_6_106	1958_4_90	59_0135_1	58_4_61	259_2_1	1407_5_1	57_5_76	1062_6_22	51_2_1	363_0_25	2412_0_21	410_0_10
216_5_13	1304_6_14	1140_5_48	215_2_1	1300_6_35	1953_4_16	1148_35_150	1194_6_197	131_0_1	498_13_1	136_2_10	135_1_1	139_4_106	225_2_13	213_2_1	322_4_35	22_5_1	28_2_1	137_6_1	890_2_1	547_4_18	401_2_6	545_35_19	813_2_1	2011_5_51	665_5_1	408_6_1	1317_2_23	994_2_25	997_2_37	993_5_99	675_2_49	713_6_55	121_2_1	261_5_1	260_1_9	1950_6_28	265_01_11	269_6_103	1958_4_94	59_0135_1	58_4_82	259_2_1	1407_5_1	57_5_69	1062_6_18	51_2_1	363_0_24	2412_0_32	410_0_11
216_5_10	1304_6_25	1140_5_34	215_2_1	1300_6_38	1953_4_8	1148_35_156	1194_6_195	131_0_1	498_13_1	136_2_13	135_1_1	139_4_116	225_2_13	213_2_1	322_4_30	22_5_1	28_2_1	137_6_1	890_2_1	547_4_29	401_2_6	545_35_22	813_2_1	2011_5_46	665_5_1	408_6_1	1317_2_17	994_2_29	997_2_40	993_5_84	675_2_54	713_6_52	121_2_1	261_5_1	260_1_15	1950_6_25	265_01_8	269_6_119	1958_4_83	59_0135_1	58_4_62	259_2_1	1407_5_1	57_5_96	1062_6_26	51_2_1	363_0_35	2412_0_23	410_0_21
216_5_8	1304_6_15	1140_5_34	215_2_1	1300_6_28	1953_4_10	1148_35_149	1194_6_195	131_0_1	498_13_1	136_2_9	135_1_1	139_4_124	225_2_14	213_2_1	322_4_30	22_5_1	28_2_1	137_6_1	890_2_1	547_4_29	401_2_3	545_35_25	813_2_1	2011_5_43	665_5_1	408_6_1	1317_2_20	994_2_21	997_2_34	993_5_97	675_2_53	713_6_59	121_2_1	261_5_1	260_1_9	1950_6_32	265_01_10	269_6_111	1958_4_99	59_0135_1	58_4_56	259_2_1	1407_5_1	57_5_74	1062_6_33	51_2_1	363_0_36	2412_0_19	410_0_18
216_5_6	1304_6_18	1140_5_22	215_2_1	1300_6_25	1953_4_8	1148_35_121	1194_6_177	131_0_1	498_13_1	136_2_10	135_1_1	139_4_126	225_2_15	213_2_1	322_4_36	22_5_1	28_2_1	137_6_1	890_2_1	547_4_25	401_2_1	545_35_33	813_2_1	2011_5_38	665_5_1	408_6_1	1317_2_12	994_2_26	997_2_30	993_5_87	675_2_46	713_6_59	121_2_1	261_5_1	260_1_15	1950_6_34	265_01_7	269_6_128	1958_4_86	59_0135_1	58_4_60	259_2_1	1407_5_1	57_5_66	1062_6_25	51_2_1	363_0_31	2412_0_31	410_0_21
216_5_4	1304_6_20	1140_5_31	215_2_1	1300_6_21	1953_4_3	1148_35_109	1194_6_182	498_13_1	136_2_6	135_1_1	139_4_117	225_2_12	213_2_1	322_4_27	22_5_1	28_2_1	137_6_1	890_2_1	547_4_24	401_2_1	545_35_34	813_2_1	2011_5_44	665_5_1	408_6_1	1317_2_15	994_2_23	997_2_30	993_5_93	675_2_53	713_6_62	121_2_1	261_5_1	260_1_11	1950_6_50	265_01_6	269_6_122	1958_4_84	59_0135_1	58_4_55	259_2_1	1407_5_1	57_5_66	1062_6_23	51_2_1	363_0_44	2412_0_27	410_0_23	1666_4_11
1304_6_14	216_5_1	1140_5_33	215_2_1	1300_6_31	213_2_1	1148_35_114	1194_6_163	498_13_1	136_2_11	139_4_107	225_2_21	322_4_14	22_5_1	28_2_1	137_6_1	890_2_1	547_4_23	401_2_1	545_35_46	813_2_1	2011_5_53	665_5_1	408_6_1	1317_2_10	994_2_25	997_2_22	993_5_102	675_2_44	713_6_69	121_2_1	261_5_1	260_1_17	1950_6_46	265_01_8	269_6_116	1958_4_79	59_0135_1	58_4_57	259_2_1	1407_5_1	57_5_48	1062_6_26	51_2_1	363_0_40	2412_0_35	410_0_22	1666_4_13	418_5_1	374_4_8
1304_6_12	216_5_1	1140_5_32	215_2_1	1300_6_21	213_2_1	1148_35_125	1194_6_153	498_13_1	136_2_7	139_4_115	225_2_22	322_4_17	22_5_1	28_2_1	137_6_1	890_2_1	547_4_23	545_35_60	813_2_1	2011_5_36	665_5_1	408_6_1	1317_2_8	994_2_32	997_2_11	993_5_86	675_2_55	713_6_45	121_2_1	261_5_1	260_1_16	1950_6_40	265_01_10	269_6_152	1958_4_73	59_0135_1	58_4_60	259_2_1	1407_5_1	57_5_56	1062_6_21	51_2_1	363_0_40	2412_0_24	410_0_31	1666_4_17	418_5_1	374_4_13	539_0_202
1304_6_4	216_5_1	1140_5_35	215_2_1	1300_6_21	213_2_1	1148_35_156	1194_6_136	498_13_1	136_2_3	139_4_120	225_2_21	322_4_16	22_5_1	28_2_1	137_6_1	890_2_1	547_4_25	545_35_75	813_2_1	2011_5_47	665_5_1	408_6_1	1317_2_3	994_2_23	997_2_12	993_5_84	675_2_49	713_6_57	121_2_1	261_5_1	260_1_23	1950_6_37	265_01_9	269_6_132	1958_4_90	59_0135_1	58_4_73	1407_5_1	57_5_44	1062_6_32	51_2_1	363_0_47	2412_0_23	410_0_33	1666_4_8	418_5_1	374_4_17	539_0_199	1087_6_33
1304_6_4	216_5_1	1140_5_34	215_2_1	1300_6_31	213_2_1	1148_35_181	1194_6_140	498_13_1	136_2_3	139_4_123	225_2_21	322_4_16	22_5_1	28_2_1	137_6_1	890_2_1	547_4_21	545_35_86	813_2_1	2011_5_46	665_5_1	408_6_1	1317_2_3	994_2_26	997_2_16	993_5_67	675_2_45	713_6_60	121_2_1	261_5_1	260_1_17	1950_6_36	265_01_7	269_6_150	1958_4_77	59_0135_1	58_4_75	1407_5_1	57_5_50	1062_6_23	51_2_1	363_0_39	2412_0_34	410_0_43	1666_4_6	418_5_1	374_4_11	539_0_197	1087_6_37
1304_6_5	216_5_1	1140_5_30	215_2_1	1300_6_21	213_2_1	1148_35_212	1194_6_130	498_13_1	136_2_5	139_4_121	225_2_23	322_4_7	22_5_1	28_2_1	137_6_1	890_2_1	547_4_16	545_35_86	813_2_1	2011_5_38	665_5_1	408_6_1	1317_2_3	994_2_29	997_2_26	993_5_81	675_2_44	713_6_58	121_2_1	261_5_1	260_1_24	1950_6_38	265_01_7	269_6_157	1958_4_85	59_0135_1	58_4_69	1407_5_1	57_5_43	1062_6_27	51_2_1	363_0_25	2412_0_19	410_0_41	1666_4_4	418_5_1	374_4_10	539_0_230	1087_6_50
1304_6_5	216_5_1	1140_5_24	215_2_1	1300_6_30	213_2_1	1148_35_232	1194_6_110	498_13_1	136_2_5	139_4_131	225_2_21	322_4_6	22_5_1	28_2_1	137_6_1	890_2_1	547_4_18	545_35_87	813_2_1	2011_5_40	665_5_1	408_6_1	1317_2_4	994_2_37	997_2_28	993_5_65	675_2_49	713_6_70	121_2_1	261_5_1	260_1_25	1950_6_39	265_01_4	269_6_144	1958_4_60	59_0135_1	58_4_58	1407_5_1	57_5_37	1062_6_29	51_2_1	363_0_17	2412_0_17	410_0_44	1666_4_4	418_5_1	374_4_8	539_0_218	1087_6_47
1304_6_2	216_5_1	1140_5_24	215_2_1	1300_6_25	213_2_1	1148_35_219	1194_6_122	498_13_1	136_2_9	139_4_123	225_2_21	322_4_3	22_5_1	28_2_1	137_6_1	890_2_1	547_4_21	545_35_85	813_2_1	2011_5_49	665_5_1	408_6_1	1317_2_9	994_2_47	997_2_39	993_5_59	675_2_54	713_6_53	121_2_1	261_5_1	260_1_32	1950_6_39	265_01_6	269_6_167	1958_4_56	59_0135_1	58_4_53	1407_5_1	57_5_41	1062_6_26	51_2_1	363_0_22	2412_0_10	410_0_45	1666_4_4	418_5_1	374_4_10	539_0_220	1087_6_67
1304_6_1	216_5_1	1140_5_22	215_2_1	1300_6_26	213_2_1	1148_35_183	1194_6_100	498_13_1	136_2_13	139_4_112	225_2_14	22_5_1	28_2_1	137_6_1	890_2_1	547_4_17	545_35_75	813_2_1	2011_5_49	665_5_1	408_6_1	1317_2_16	994_2_66	997_2_45	993_5_56	675_2_59	713_6_70	121_2_1	261_5_1	260_1_31	1950_6_34	265_01_3	269_6_156	1958_4_46	59_0135_1	58_4_63	1407_5_1	57_5_53	1062_6_26	51_2_1	363_0_19	2412_0_15	410_0_38	1666_4_4	418_5_1	2065_2_6	539_0_204	1087_6_42	201_35_1
216_5_1	1140_5_22	215_2_1	1300_6_22	213_2_1	1148_35_162	1194_6_110	498_13_1	136_2_19	139_4_105	225_2_21	22_5_1	28_2_1	137_6_1	890_2_1	547_4_16	545_35_61	813_2_1	2011_5_41	665_5_1	408_6_1	1317_2_15	994_2_56	997_2_50	993_5_61	675_2_57	713_6_55	121_2_1	261_5_1	260_1_36	1950_6_46	265_01_4	269_6_166	1958_4_53	59_0135_1	58_4_58	1407_5_1	57_5_58	1062_6_12	51_2_1	363_0_18	2412_0_7	410_0_36	1666_4_5	418_5_1	2065_2_5	539_0_186	1087_6_52	201_35_1	2315_5_10
216_5_1	1140_5_22	215_2_1	1300_6_25	213_2_1	1148_35_146	1194_6_108	498_13_1	136_2_17	139_4_96	225_2_23	22_5_1	28_2_1	137_6_1	890_2_1	547_4_15	545_35_40	813_2_1	2011_5_37	665_5_1	408_6_1	1317_2_30	994_2_63	997_2_46	993_5_72	675_2_44	713_6_62	121_2_1	261_5_1	260_1_24	1950_6_46	265_01_6	269_6_150	1958_4_53	59_0135_1	58_4_56	1407_5_1	57_5_66	1062_6_20	51_2_1	363_0_17	2412_0_6	410_0_40	1666_4_5	418_5_1	2065_2_8	539_0_155	1087_6_46	201_35_1	2315_5_14
216_5_1	1140_5_11	215_2_1	1300_6_18	213_2_1	1148_35_136	1194_6_118	498_13_1	136_2_19	139_4_102	225_2_21	22_5_1	28_2_1	137_6_1	890_2_1	547_4_26	545_35_18	813_2_1	2011_5_29	665_5_1	408_6_1	1317_2_32	994_2_59	997_2_71	993_5_71	675_2_42	713_6_55	121_2_1	261_5_1	260_1_25	1950_6_59	265_01_11	269_6_143	1958_4_56	59_0135_1	58_4_56	1407_5_1	57_5_75	1062_6_11	51_2_1	363_0_15	2412_0_5	410_0_27	1666_4_5	418_5_1	2065_2_4	539_0_160	1087_6_44	201_35_1	2315_5_11
216_5_1	1140_5_15	215_2_1	1300_6_24	213_2_1	1148_35_155	1194_6_140	498_13_1	136_2_16	139_4_97	225_2_15	22_5_1	137_6_1	890_2_1	547_4_22	545_35_9	813_2_1	2011_5_26	665_5_1	408_6_1	1317_2_42	994_2_59	997_2_66	993_5_81	675_2_31	713_6_43	121_2_1	261_5_1	260_1_19	1950_6_65	265_01_14	269_6_144	1958_4_41	59_0135_1	58_4_53	1407_5_1	57_5_79	1062_6_8	51_2_1	363_0_14	2412_0_6	410_0_32	1666_4_2	418_5_1	539_0_188	1087_6_33	201_35_1	2315_5_11	597_5_1	311_4_88
216_5_1	1140_5_11	215_2_1	1300_6_17	213_2_1	1148_35_163	1194_6_135	498_13_1	136_2_16	139_4_106	225_2_11	22_5_1	137_6_1	890_2_1	547_4_18	545_35_7	813_2_1	2011_5_19	665_5_1	408_6_1	1317_2_34	994_2_51	997_2_93	993_5_82	675_2_24	713_6_42	121_2_1	261_5_1	260_1_19	1950_6_77	265_01_24	269_6_140	1958_4_38	59_0135_1	58_4_52	1407_5_1	57_5_93	1062_6_7	51_2_1	363_0_13	2412_0_7	410_0_30	1666_4_3	418_5_1	539_0_198	1087_6_28	201_35_1	2315_5_5	597_5_1	311_4_79
216_5_1	1140_5_12	215_2_1	1300_6_19	213_2_1	1148_35_160	1194_6_179	498_13_1	136_2_11	139_4_101	225_2_13	22_5_1	137_6_1	890_2_1	547_4_17	545_35_3	813_2_1	2011_5_16	665_5_1	408_6_1	1317_2_38	994_2_53	997_2_91	993_5_97	675_2_19	713_6_31	121_2_1	261_5_1	260_1_16	1950_6_83	265_01_31	269_6_146	1958_4_25	59_0135_1	58_4_48	1407_5_1	57_5_92	1062_6_13	51_2_1	363_0_17	2412_0_2	410_0_29	1666_4_8	418_5_1	539_0_212	1087_6_28	201_35_1	2315_5_3	597_5_1	311_4_72
216_5_1	1140_5_10	215_2_1	1300_6_21	213_2_1	1148_35_195	1194_6_148	498_13_1	136_2_6	139_4_101	225_2_14	22_5_1	137_6_1	890_2_1	547_4_13	545_35_2	813_2_1	2011_5_15	665_5_1	408_6_1	1317_2_34	994_2_57	997_2_100	993_5_80	675_2_18	713_6_33	121_2_1	261_5_1	260_1_13	1950_6_83	265_01_38	269_6_115	1958_4_19	59_0135_1	58_4_53	1407_5_1	57_5_101	1062_6_7	51_2_1	363_0_23	2412_0_7	410_0_45	1666_4_8	418_5_1	539_0_214	1087_6_25	201_35_1	2315_5_3	597_5_1	311_4_73
216_5_1	1140_5_7	215_2_1	1300_6_20	213_2_1	1148_35_173	1194_6_171	498_13_1	136_2_9	139_4_114	225_2_25	22_5_1	137_6_1	890_2_1	547_4_12	545_35_1	813_2_1	2011_5_15	665_5_1	408_6_1	1317_2_44	994_2_48	997_2_109	993_5_112	675_2_15	713_6_34	121_2_1	261_5_1	260_1_10	1950_6_87	265_01_38	269_6_98	1958_4_23	59_0135_1	58_4_57	1407_5_1	57_5_79	1062_6_6	51_2_1	363_0_26	2412_0_8	410_0_43	1666_4_13	418_5_1	539_0_239	1087_6_36	201_35_1	2315_5_3	597_5_1	311_4_67
216_5_1	1140_5_12	215_2_1	1300_6_18	213_2_1	1148_35_112	1194_6_157	498_13_1	136_2_10	139_4_111	225_2_25	22_5_1	137_6_1	890_2_1	547_4_19	813_2_1	2011_5_18	665_5_1	408_6_1	1317_2_37	994_2_39	997_2_97	993_5_99	675_2_25	713_6_45	121_2_1	261_5_1	260_1_3	1950_6_97	265_01_39	269_6_68	1958_4_20	59_0135_1	58_4_70	1407_5_1	57_5_83	1062_6_6	51_2_1	363_0_27	2412_0_12	410_0_61	1666_4_8	418_5_1	539_0_256	1087_6_31	201_35_1	2315_5_1	597_5_1	311_4_61	191_0_11
1140_5_11	215_2_1	1300_6_11	213_2_1	1148_35_74	1194_6_169	498_13_1	136_2_8	139_4_136	225_2_33	22_5_1	137_6_1	890_2_1	547_4_22	813_2_1	2011_5_20	408_6_1	1317_2_37	994_2_37	997_2_116	993_5_114	675_2_27	713_6_46	121_2_1	261_5_1	260_1_2	1950_6_102	265_01_38	269_6_77	1958_4_23	59_0135_1	58_4_71	1407_5_1	57_5_68	1062_6_4	51_2_1	363_0_25	2412_0_14	410_0_54	1666_4_12	539_0_248	1087_6_34	201_35_1	2315_5_3	597_5_1	311_4_60	191_0_9	1127_0135_155	270_5_108	397_6_1
1140_5_9	215_2_1	1300_6_9	213_2_1	1148_35_84	1194_6_167	498_13_1	136_2_10	139_4_123	225_2_29	22_5_1	137_6_1	890_2_1	547_4_23	813_2_1	2011_5_18	408_6_1	1317_2_36	994_2_33	997_2_128	993_5_110	675_2_34	713_6_47	121_2_1	261_5_1	260_1_4	1950_6_104	265_01_35	269_6_66	1958_4_23	59_0135_1	58_4_76	1407_5_1	57_5_88	1062_6_3	51_2_1	363_0_25	2412_0_15	410_0_75	1666_4_5	539_0_259	1087_6_32	201_35_1	2315_5_4	597_5_1	311_4_51	191_0_11	1127_0135_133	270_5_99	397_6_1
1140_5_10	215_2_1	1300_6_7	213_2_1	1148_35_107	1194_6_162	498_13_1	136_2_7	139_4_118	225_2_39	22_5_1	137_6_1	890_2_1	547_4_24	813_2_1	2011_5_20	408_6_1	1317_2_30	994_2_36	997_2_151	993_5_105	675_2_34	713_6_47	121_2_1	261_5_1	260_1_6	1950_6_114	265_01_37	269_6_82	1958_4_36	59_0135_1	58_4_77	1407_5_1	57_5_79	2315_5_4	51_2_1	363_0_31	2412_0_15	410_0_65	1666_4_3	539_0_235	1087_6_22	201_35_1	1062_6_8	597_5_1	311_4_35	191_0_8	1127_0135_128	270_5_112	397_6_1
1140_5_13	215_2_1	1300_6_3	213_2_1	1148_35_143	1194_6_193	498_13_1	136_2_9	139_4_118	225_2_38	22_5_1	137_6_1	890_2_1	547_4_13	813_2_1	2011_5_26	408_6_1	1317_2_25	994_2_39	997_2_158	993_5_107	675_2_42	713_6_47	121_2_1	261_5_1	260_1_6	1950_6_113	265_01_39	269_6_77	1958_4_40	59_0135_1	58_4_68	1407_5_1	57_5_108	2315_5_5	51_2_1	363_0_16	2412_0_21	410_0_65	1666_4_4	539_0_250	1087_6_14	201_35_1	1062_6_6	597_5_1	311_4_37	191_0_2	1127_0135_130	270_5_120	397_6_1
1140_5_13	215_2_1	1300_6_1	213_2_1	1148_35_197	1194_6_148	498_13_1	136_2_14	139_4_110	225_2_45	22_5_1	137_6_1	890_2_1	547_4_14	813_2_1	2011_5_25	408_6_1	1317_2_27	994_2_50	997_2_185	993_5_96	675_2_48	713_6_61	121_2_1	261_5_1	260_1_6	1950_6_112	265_01_26	269_6_90	1958_4_64	59_0135_1	58_4_73	1407_5_1	57_5_125	2315_5_3	51_2_1	363_0_18	2412_0_14	410_0_59	1666_4_8	539_0_265	1087_6_14	201_35_1	1062_6_5	597_5_1	311_4_35	191_0_2	1127_0135_136	270_5_113	397_6_1
1140_5_17	215_2_1	1300_6_2	213_2_1	1148_35_232	1194_6_178	498_13_1	136_2_9	139_4_129	225_2_49	22_5_1	137_6_1	890_2_1	547_4_13	813_2_1	2011_5_27	408_6_1	1317_2_24	994_2_55	997_2_196	993_5_110	675_2_48	713_6_52	121_2_1	261_5_1	260_1_8	1950_6_90	265_01_21	269_6_114	1958_4_56	59_0135_1	58_4_79	1407_5_1	57_5_96	2315_5_5	51_2_1	363_0_19	2412_0_14	410_0_45	1666_4_9	539_0_268	1087_6_12	201_35_1	1062_6_2	597_5_1	311_4_31	191_0_1	1127_0135_179	270_5_105	397_6_1
1140_5_23	215_2_1	1300_6_2	213_2_1	1148_35_249	1194_6_171	498_13_1	136_2_7	139_4_126	225_2_40	22_5_1	137_6_1	890_2_1	547_4_14	813_2_1	2011_5_36	408_6_1	1317_2_15	994_2_66	997_2_210	993_5_93	675_2_51	713_6_67	121_2_1	261_5_1	260_1_8	1950_6_87	265_01_19	269_6_86	1958_4_58	59_0135_1	58_4_66	1407_5_1	57_5_96	2315_5_5	51_2_1	363_0_28	2412_0_7	410_0_40	1666_4_12	539_0_282	1087_6_14	201_35_1	1062_6_1	597_5_1	311_4_29	191_0_1	1127_0135_204	270_5_93	397_6_1
1140_5_18	215_2_1	1300_6_2	213_2_1	1148_35_296	1194_6_150	498_13_1	136_2_7	139_4_135	225_2_43	22_5_1	137_6_1	890_2_1	547_4_12	813_2_1	2011_5_42	408_6_1	1317_2_15	994_2_63	997_2_204	993_5_94	675_2_39	713_6_66	121_2_1	261_5_1	260_1_13	1950_6_89	265_01_25	269_6_96	1958_4_58	59_0135_1	58_4_69	1407_5_1	57_5_77	2315_5_10	51_2_1	363_0_34	2412_0_7	410_0_31	1666_4_17	539_0_277	1087_6_9	201_35_1	1062_6_2	597_5_1	311_4_27	1127_0135_209	270_5_89	397_6_1	82_6_1
1140_5_23	215_2_1	213_2_1	1148_35_361	1194_6_161	498_13_1	136_2_3	139_4_124	225_2_41	22_5_1	137_6_1	890_2_1	547_4_8	813_2_1	2011_5_37	408_6_1	1317_2_15	994_2_61	997_2_215	993_5_81	675_2_47	713_6_57	121_2_1	261_5_1	260_1_7	1950_6_102	265_01_26	269_6_97	1958_4_56	59_0135_1	58_4_66	1407_5_1	57_5_80	2315_5_8	51_2_1	363_0_40	2412_0_8	410_0_29	1666_4_10	539_0_304	1087_6_7	201_35_1	597_5_1	311_4_22	1127_0135_196	270_5_74	82_6_1	81_0_150	84_5_46	580_2_1
1140_5_26	215_2_1	213_2_1	1148_35_330	1194_6_137	498_13_1	136_2_2	139_4_123	225_2_54	22_5_1	137_6_1	890_2_1	547_4_10	813_2_1	2011_5_47	408_6_1	1317_2_15	994_2_47	997_2_199	993_5_93	675_2_25	713_6_62	121_2_1	261_5_1	260_1_4	1950_6_100	265_01_35	269_6_92	1958_4_78	59_0135_1	58_4_74	1407_5_1	57_5_71	2315_5_17	51_2_1	363_0_44	2412_0_6	410_0_26	1666_4_14	539_0_252	1087_6_9	201_35_1	597_5_1	311_4_24	1127_0135_186	270_5_76	82_6_1	81_0_160	84_5_37	580_2_1
1140_5_30	215_2_1	213_2_1	1148_35_254	1194_6_157	498_13_1	136_2_3	139_4_143	225_2_43	22_5_1	137_6_1	890_2_1	547_4_6	813_2_1	2011_5_42	408_6_1	1317_2_12	994_2_49	997_2_186	993_5_78	675_2_35	713_6_62	121_2_1	261_5_1	260_1_1	1950_6_105	265_01_32	269_6_112	1958_4_61	59_0135_1	58_4_60	1407_5_1	57_5_87	2315_5_12	51_2_1	363_0_51	2412_0_6	410_0_26	1666_4_13	539_0_271	1087_6_10	201_35_1	597_5_1	311_4_40	1127_0135_193	270_5_68	82_6_1	81_0_130	84_5_53	580_2_1
1140_5_21	215_2_1	213_2_1	1148_35_212	1194_6_141	498_13_1	136_2_3	139_4_129	225_2_54	22_5_1	137_6_1	890_2_1	547_4_5	2011_5_56	408_6_1	1317_2_11	994_2_42	997_2_171	993_5_83	675_2_27	713_6_79	121_2_1	261_5_1	260_1_3	1950_6_86	265_01_30	269_6_95	1958_4_90	59_0135_1	58_4_67	1407_5_1	57_5_62	2315_5_14	51_2_1	2412_0_8	410_0_28	1666_4_13	539_0_271	1087_6_14	201_35_1	597_5_1	311_4_36	1127_0135_192	270_5_64	82_6_1	81_0_147	84_5_39	580_2_1	835_2_52	429_6_9
1140_5_19	215_2_1	213_2_1	1148_35_173	1194_6_141	498_13_1	136_2_5	139_4_158	225_2_55	22_5_1	137_6_1	890_2_1	547_4_3	2011_5_51	408_6_1	1317_2_10	994_2_33	997_2_145	993_5_92	675_2_32	713_6_69	121_2_1	261_5_1	260_1_7	1950_6_72	265_01_35	269_6_103	1958_4_58	59_0135_1	58_4_73	1407_5_1	57_5_67	2315_5_15	51_2_1	2412_0_8	410_0_26	1666_4_12	539_0_257	1087_6_16	201_35_1	597_5_1	311_4_32	1127_0135_166	270_5_80	82_6_1	81_0_117	84_5_58	580_2_1	835_2_60	429_6_15
1140_5_30	215_2_1	213_2_1	1148_35_144	1194_6_157	498_13_1	136_2_7	139_4_155	225_2_51	22_5_1	137_6_1	890_2_1	547_4_3	2011_5_40	408_6_1	1317_2_11	994_2_39	997_2_150	993_5_85	675_2_25	713_6_85	121_2_1	261_5_1	260_1_5	1950_6_80	265_01_31	269_6_75	1958_4_76	59_0135_1	58_4_88	1407_5_1	57_5_69	2315_5_7	51_2_1	2412_0_7	410_0_37	1666_4_13	539_0_258	1087_6_21	201_35_1	597_5_1	311_4_33	1127_0135_157	270_5_81	82_6_1	81_0_112	84_5_49	580_2_1	835_2_65	429_6_13
1140_5_21	215_2_1	213_2_1	1148_35_128	1194_6_157	498_13_1	136_2_8	139_4_158	225_2_37	22_5_1	137_6_1	890_2_1	547_4_2	2011_5_27	408_6_1	1317_2_13	994_2_27	997_2_117	993_5_95	675_2_25	713_6_88	121_2_1	261_5_1	260_1_4	1950_6_73	265_01_31	269_6_83	1958_4_72	59_0135_1	58_4_94	1407_5_1	57_5_68	2315_5_10	51_2_1	2412_0_7	410_0_26	1666_4_18	539_0_244	1087_6_24	201_35_1	597_5_1	311_4_28	1127_0135_136	270_5_116	82_6_1	81_0_123	84_5_40	580_2_1	835_2_68	429_6_16
1140_5_32	215_2_1	213_2_1	1148_35_105	1194_6_198	498_13_1	136_2_9	139_4_157	225_2_28	22_5_1	137_6_1	890_2_1	547_4_3	2011_5_23	408_6_1	1317_2_18	994_2_32	997_2_101	993_5_75	675_2_40	713_6_80	121_2_1	261_5_1	260_1_4	1950_6_75	265_01_26	269_6_92	1958_4_73	59_0135_1	58_4_97	1407_5_1	57_5_73	2315_5_7	51_2_1	2412_0_10	410_0_28	1666_4_23	539_0_259	1087_6_23	201_35_1	597_5_1	311_4_26	1127_0135_134	270_5_96	82_6_1	81_0_108	84_5_43	580_2_1	835_2_72	429_6_23
1140_5_22	215_2_1	213_2_1	1148_35_104	1194_6_174	498_13_1	136_2_8	139_4_141	225_2_27	22_5_1	137_6_1	890_2_1	547_4_3	2011_5_23	408_6_1	1317_2_21	994_2_24	997_2_84	993_5_69	675_2_26	713_6_85	121_2_1	261_5_1	260_1_2	1950_6_78	265_01_26	269_6_68	1958_4_83	59_0135_1	58_4_118	57_5_61	2315_5_10	51_2_1	2412_0_9	410_0_28	1666_4_34	539_0_265	1087_6_29	201_35_1	597_5_1	311_4_23	1127_0135_132	270_5_106	82_6_1	81_0_105	84_5_31	580_2_1	835_2_58	429_6_23	421_01_21
1140_5_22	215_2_1	213_2_1	1148_35_123	1194_6_180	498_13_1	136_2_5	139_4_152	225_2_23	22_5_1	137_6_1	890_2_1	547_4_3	2011_5_22	408_6_1	1317_2_13	994_2_28	997_2_67	993_5_68	675_2_40	713_6_74	121_2_1	261_5_1	1950_6_70	265_01_16	269_6_88	1958_4_65	59_0135_1	58_4_122	57_5_80	2315_5_10	51_2_1	2412_0_11	410_0_24	1666_4_25	539_0_285	1087_6_20	201_35_1	597_5_1	311_4_39	1127_0135_120	270_5_103	82_6_1	81_0_93	84_5_31	580_2_1	835_2_53	429_6_25	421_01_22	1407_5_1
1140_5_28	215_2_1	213_2_1	1148_35_143	1194_6_182	498_13_1	136_2_9	139_4_144	225_2_23	22_5_1	137_6_1	890_2_1	547_4_3	2011_5_28	408_6_1	1317_2_10	994_2_26	997_2_72	993_5_55	675_2_26	713_6_103	121_2_1	261_5_1	1950_6_65	265_01_15	269_6_82	1958_4_66	59_0135_1	58_4_149	57_5_52	2315_5_6	51_2_1	2412_0_8	410_0_30	1666_4_32	539_0_275	1087_6_26	201_35_1	597_5_1	311_4_37	1127_0135_87	270_5_82	82_6_1	81_0_85	84_5_23	580_2_1	835_2_45	429_6_24	421_01_35	1407_5_1
1140_5_15	215_2_1	213_2_1	1148_35_192	954_6_45	498_13_1	136_2_8	139_4_134	225_2_20	22_5_1	137_6_1	890_2_1	547_4_3	2011_5_41	408_6_1	1317_2_4	994_2_32	997_2_50	993_5_53	675_2_36	713_6_100	121_2_1	261_5_1	1950_6_50	265_01_8	269_6_96	1958_4_53	59_0135_1	58_4_146	57_5_54	2315_5_10	51_2_1	2412_0_10	410_0_25	1666_4_31	539_0_271	1087_6_20	201_35_1	597_5_1	311_4_42	1127_0135_93	270_5_96	82_6_1	81_0_79	84_5_21	580_2_1	835_2_44	429_6_33	421_01_21	1407_5_1
1140_5_21	215_2_1	213_2_1	1148_35_238	954_6_34	498_13_1	136_2_12	139_4_156	225_2_17	22_5_1	137_6_1	890_2_1	547_4_3	2011_5_41	408_6_1	1317_2_5	994_2_34	997_2_57	993_5_42	675_2_40	713_6_92	121_2_1	261_5_1	1950_6_62	265_01_16	269_6_90	1958_4_52	59_0135_1	58_4_135	57_5_50	2315_5_6	51_2_1	2412_0_7	410_0_22	1666_4_29	539_0_282	1087_6_16	201_35_1	597_5_1	311_4_48	1127_0135_117	270_5_70	82_6_1	81_0_68	84_5_14	580_2_1	835_2_43	429_6_23	421_01_19	1407_5_1
1140_5_21	215_2_1	213_2_1	1148_35_252	954_6_55	498_13_1	136_2_8	139_4_145	225_2_18	22_5_1	137_6_1	890_2_1	547_4_5	2011_5_52	408_6_1	1317_2_6	994_2_24	997_2_63	993_5_45	675_2_37	713_6_120	121_2_1	261_5_1	1950_6_69	265_01_18	269_6_83	1958_4_50	59_0135_1	58_4_137	57_5_44	2315_5_10	51_2_1	2412_0_8	410_0_12	1666_4_26	539_0_278	1087_6_16	201_35_1	311_4_58	1127_0135_153	270_5_76	82_6_1	81_0_70	84_5_7	580_2_1	835_2_36	429_6_24	421_01_19	1407_5_1	363_0_27
1140_5_15	215_2_1	213_2_1	1148_35_256	954_6_34	498_13_1	136_2_10	139_4_152	225_2_17	22_5_1	137_6_1	890_2_1	547_4_7	2011_5_41	408_6_1	1317_2_5	994_2_32	997_2_60	993_5_28	675_2_42	713_6_102	121_2_1	261_5_1	1950_6_64	265_01_12	269_6_76	1958_4_46	59_0135_1	58_4_109	57_5_31	2315_5_16	51_2_1	2412_0_6	410_0_18	1666_4_22	539_0_292	1087_6_16	201_35_1	311_4_61	1127_0135_192	270_5_76	82_6_1	81_0_63	84_5_12	580_2_1	835_2_29	429_6_24	421_01_23	1407_5_1	363_0_35
1140_5_25	215_2_1	213_2_1	1148_35_290	954_6_54	498_13_1	136_2_9	139_4_157	225_2_17	22_5_1	137_6_1	890_2_1	547_4_4	2011_5_48	408_6_1	1317_2_4	994_2_14	997_2_77	993_5_37	675_2_27	713_6_110	121_2_1	261_5_1	1950_6_79	265_01_21	269_6_76	1958_4_47	59_0135_1	58_4_92	57_5_19	2315_5_16	51_2_1	2412_0_1	410_0_22	1666_4_33	539_0_308	1087_6_18	201_35_1	311_4_49	1127_0135_238	270_5_56	82_6_1	81_0_58	84_5_9	580_2_1	835_2_37	429_6_13	421_01_23	1407_5_1	363_0_27
1140_5_17	215_2_1	213_2_1	1148_35_324	1194_6_193	498_13_1	136_2_7	139_4_171	225_2_16	22_5_1	137_6_1	890_2_1	547_4_5	2011_5_49	408_6_1	1317_2_4	994_2_20	997_2_87	993_5_22	675_2_42	713_6_103	121_2_1	261_5_1	1950_6_60	265_01_15	269_6_58	1958_4_37	59_0135_1	58_4_83	57_5_19	2315_5_23	51_2_1	2412_0_1	410_0_23	1666_4_29	539_0_296	1087_6_15	201_35_1	311_4_66	1127_0135_255	270_5_66	82_6_1	81_0_60	84_5_8	580_2_1	835_2_28	429_6_11	421_01_28	1407_5_1	363_0_24
1140_5_19	215_2_1	213_2_1	1148_35_339	954_6_54	498_13_1	136_2_9	139_4_174	225_2_16	22_5_1	137_6_1	890_2_1	547_4_7	2011_5_50	408_6_1	1317_2_7	994_2_13	997_2_86	993_5_26	675_2_29	713_6_99	121_2_1	261_5_1	1950_6_82	265_01_19	269_6_51	1958_4_31	59_0135_1	58_4_92	57_5_19	2315_5_21	51_2_1	2412_0_1	410_0_26	1666_4_43	539_0_323	1087_6_14	201_35_1	311_4_66	1127_0135_245	270_5_43	82_6_1	81_0_57	84_5_9	580_2_1	835_2_32	429_6_6	421_01_30	1407_5_1	363_0_22
1140_5_28	215_2_1	213_2_1	1148_35_357	1194_6_161	498_13_1	136_2_4	139_4_157	225_2_13	22_5_1	137_6_1	890_2_1	547_4_9	2011_5_55	408_6_1	1317_2_2	994_2_13	997_2_101	993_5_35	675_2_47	713_6_116	121_2_1	261_5_1	1950_6_81	265_01_12	269_6_51	1958_4_16	59_0135_1	58_4_100	57_5_20	2315_5_24	51_2_1	2412_0_3	410_0_17	1666_4_40	539_0_296	1087_6_7	201_35_1	311_4_61	1127_0135_180	270_5_54	82_6_1	81_0_73	84_5_8	580_2_1	835_2_32	429_6_5	421_01_15	1407_5_1	363_0_17
1140_5_25	215_2_1	213_2_1	1148_35_361	1194_6_161	498_13_1	136_2_5	139_4_143	225_2_16	22_5_1	137_6_1	890_2_1	547_4_9	2011_5_39	408_6_1	1317_2_2	994_2_7	997_2_104	993_5_41	675_2_38	713_6_84	121_2_1	261_5_1	1950_6_78	265_01_10	269_6_49	1958_4_14	59_0135_1	58_4_111	57_5_21	2315_5_27	51_2_1	2412_0_2	410_0_16	1666_4_53	539_0_304	1087_6_4	201_35_1	311_4_67	1127_0135_152	270_5_32	82_6_1	81_0_76	84_5_4	580_2_1	835_2_30	429_6_6	421_01_11	1407_5_1	363_0_15
1140_5_37	215_2_1	213_2_1	1148_35_316	1194_6_149	498_13_1	136_2_4	139_4_126	225_2_12	22_5_1	137_6_1	890_2_1	547_4_9	2011_5_57	408_6_1	1317_2_2	994_2_4	997_2_114	993_5_48	675_2_44	713_6_107	121_2_1	261_5_1	1950_6_63	265_01_8	269_6_43	1958_4_16	59_0135_1	58_4_128	57_5_28	2315_5_32	51_2_1	2412_0_2	410_0_11	1666_4_47	539_0_273	1087_6_6	201_35_1	311_4_78	1127_0135_114	270_5_26	82_6_1	81_0_100	84_5_2	580_2_1	835_2_40	429_6_8	421_01_8	1407_5_1	363_0_10
1140_5_27	215_2_1	213_2_1	1148_35_283	1194_6_147	498_13_1	136_2_7	139_4_126	225_2_13	22_5_1	137_6_1	890_2_1	547_4_6	2011_5_49	408_6_1	1317_2_4	994_2_4	997_2_114	993_5_43	675_2_24	713_6_85	121_2_1	261_5_1	1950_6_74	265_01_8	269_6_49	1958_4_17	59_0135_1	58_4_147	57_5_21	2315_5_33	51_2_1	2412_0_4	410_0_12	1666_4_42	539_0_252	1087_6_5	201_35_1	311_4_92	1127_0135_117	270_5_19	82_6_1	81_0_105	580_2_1	835_2_30	429_6_8	421_01_9	1407_5_1	363_0_11	427_6_1
1140_5_34	215_2_1	213_2_1	1148_35_236	1194_6_147	498_13_1	136_2_3	139_4_121	225_2_11	22_5_1	137_6_1	890_2_1	547_4_12	2011_5_53	408_6_1	1317_2_3	994_2_2	997_2_127	993_5_62	675_2_32	713_6_91	121_2_1	261_5_1	1950_6_77	265_01_13	269_6_34	1958_4_17	59_0135_1	58_4_180	57_5_16	2315_5_27	51_2_1	2412_0_7	410_0_13	1666_4_46	539_0_226	1087_6_4	201_35_1	311_4_80	1127_0135_115	270_5_22	82_6_1	81_0_115	580_2_1	835_2_42	429_6_6	421_01_3	1407_5_1	363_0_6	427_6_1
1140_5_31	215_2_1	213_2_1	1148_35_208	1194_6_144	498_13_1	136_2_5	139_4_119	225_2_6	22_5_1	137_6_1	890_2_1	547_4_9	2011_5_34	408_6_1	1317_2_5	994_2_4	997_2_116	993_5_67	675_2_34	713_6_77	121_2_1	261_5_1	1950_6_77	265_01_13	269_6_28	1958_4_18	59_0135_1	58_4_175	57_5_19	2315_5_20	51_2_1	2412_0_10	410_0_17	1666_4_39	539_0_208	1087_6_3	201_35_1	311_4_106	1127_0135_102	270_5_26	82_6_1	81_0_135	580_2_1	835_2_48	429_6_7	421_01_3	1407_5_1	363_0_8	427_6_1
1140_5_34	215_2_1	213_2_1	1148_35_193	1194_6_140	498_13_1	136_2_2	139_4_113	225_2_5	22_5_1	137_6_1	890_2_1	547_4_11	2011_5_37	408_6_1	1317_2_8	994_2_2	997_2_124	993_5_78	675_2_43	713_6_75	121_2_1	261_5_1	1950_6_66	265_01_26	269_6_25	1958_4_12	59_0135_1	58_4_206	57_5_23	2315_5_16	51_2_1	2412_0_8	410_0_23	1666_4_46	539_0_224	1087_6_8	201_35_1	311_4_101	1127_0135_99	270_5_18	82_6_1	81_0_148	580_2_1	835_2_47	429_6_6	421_01_2	1407_5_1	363_0_6	427_6_1
1140_5_31	215_2_1	213_2_1	1148_35_173	1194_6_160	498_13_1	136_2_4	139_4_122	225_2_7	22_5_1	137_6_1	890_2_1	547_4_9	2011_5_30	408_6_1	1317_2_5	994_2_4	997_2_121	993_5_84	675_2_27	713_6_64	121_2_1	261_5_1	1950_6_72	265_01_23	269_6_25	1958_4_6	59_0135_1	58_4_159	57_5_30	2315_5_22	51_2_1	2412_0_7	410_0_15	1666_4_29	539_0_212	1087_6_9	201_35_1	311_4_121	1127_0135_99	270_5_21	82_6_1	81_0_177	580_2_1	835_2_48	429_6_6	421_01_2	1407_5_1	363_0_5	427_6_1
1140_5_21	215_2_1	213_2_1	1148_35_175	1194_6_158	498_13_1	136_2_10	139_4_133	225_2_9	22_5_1	137_6_1	890_2_1	547_4_10	2011_5_30	408_6_1	1317_2_11	994_2_8	997_2_140	993_5_88	675_2_29	713_6_85	121_2_1	261_5_1	1950_6_69	265_01_26	269_6_26	1958_4_6	59_0135_1	58_4_166	57_5_44	2315_5_15	51_2_1	2412_0_4	410_0_23	1666_4_30	539_0_199	1087_6_9	201_35_1	311_4_95	1127_0135_123	270_5_23	82_6_1	81_0_168	580_2_1	835_2_47	429_6_6	421_01_1	1407_5_1	363_0_5	427_6_1
1140_5_22	215_2_1	213_2_1	1148_35_149	1194_6_162	498_13_1	136_2_14	139_4_163	225_2_3	22_5_1	137_6_1	890_2_1	547_4_9	2011_5_31	408_6_1	1317_2_12	994_2_11	997_2_133	993_5_88	675_2_26	713_6_87	121_2_1	261_5_1	1950_6_74	265_01_15	269_6_31	1958_4_7	59_0135_1	58_4_145	57_5_49	2315_5_14	2412_0_8	410_0_18	1666_4_19	539_0_173	1087_6_11	201_35_1	311_4_102	1127_0135_156	270_5_28	82_6_1	81_0_209	580_2_1	835_2_45	429_6_3	1407_5_1	363_0_7	427_6_1	1232_2_18	588_6_73
1140_5_14	215_2_1	213_2_1	1148_35_157	1194_6_176	498_13_1	136_2_17	139_4_156	225_2_3	22_5_1	137_6_1	890_2_1	547_4_17	2011_5_23	408_6_1	1317_2_15	994_2_11	997_2_158	993_5_104	675_2_27	713_6_81	121_2_1	261_5_1	1950_6_66	265_01_21	269_6_35	1958_4_8	59_0135_1	58_4_155	57_5_46	2315_5_12	2412_0_7	410_0_31	1666_4_18	539_0_179	1087_6_10	201_35_1	311_4_100	1127_0135_198	270_5_16	82_6_1	81_0_208	580_2_1	835_2_31	429_6_5	1407_5_1	363_0_4	427_6_1	1232_2_7	588_6_70
1140_5_13	215_2_1	213_2_1	1148_35_139	1194_6_158	498_13_1	136_2_15	139_4_180	22_5_1	137_6_1	890_2_1	547_4_19	2011_5_28	408_6_1	1317_2_15	994_2_10	997_2_165	993_5_86	675_2_29	713_6_95	121_2_1	261_5_1	1950_6_50	265_01_14	269_6_40	1958_4_5	59_0135_1	58_4_145	57_5_35	2315_5_9	2412_0_6	410_0_32	1666_4_8	539_0_183	1087_6_9	201_35_1	311_4_96	1127_0135_224	270_5_21	82_6_1	81_0_234	580_2_1	835_2_40	429_6_7	1407_5_1	427_6_1	1232_2_7	588_6_64	244_6_108	385_35_1
1140_5_8	215_2_1	213_2_1	1148_35_152	1194_6_150	498_13_1	136_2_19	139_4_200	22_5_1	137_6_1	890_2_1	547_4_26	2011_5_24	408_6_1	1317_2_24	994_2_2	997_2_157	993_5_103	675_2_26	713_6_88	121_2_1	261_5_1	1950_6_70	265_01_13	269_6_44	1958_4_2	59_0135_1	58_4_106	57_5_40	2315_5_8	410_0_38	1666_4_12	539_0_195	1087_6_6	201_35_1	311_4_104	1127_0135_269	270_5_28	82_6_1	81_0_226	580_2_1	835_2_35	429_6_6	1407_5_1	1232_2_3	588_6_60	244_6_98	385_35_1	243_0_39	389_2_4
1140_5_8	215_2_1	213_2_1	1148_35_149	1194_6_152	498_13_1	136_2_19	139_4_182	22_5_1	137_6_1	890_2_1	547_4_35	2011_5_21	408_6_1	1317_2_17	994_2_6	997_2_153	993_5_87	675_2_28	713_6_101	121_2_1	261_5_1	1950_6_58	265_01_10	269_6_46	59_0135_1	58_4_103	57_5_39	2315_5_12	410_0_31	1666_4_12	539_0_195	1087_6_7	201_35_1	311_4_102	1127_0135_341	270_5_32	82_6_1	81_0_243	580_2_1	835_2_34	429_6_6	1407_5_1	1232_2_2	588_6_57	244_6_103	385_35_1	243_0_43	389_2_3	105_5_1
1140_5_9	215_2_1	213_2_1	1148_35_113	1194_6_177	498_13_1	136_2_24	139_4_188	22_5_1	137_6_1	890_2_1	547_4_32	2011_5_18	408_6_1	1317_2_31	994_2_5	997_2_134	993_5_93	675_2_26	713_6_87	121_2_1	261_5_1	1950_6_67	265_01_9	269_6_52	59_0135_1	58_4_69	57_5_35	2315_5_12	410_0_32	1666_4_11	539_0_168	1087_6_5	201_35_1	311_4_127	1127_0135_394	270_5_38	82_6_1	81_0_252	580_2_1	835_2_47	429_6_6	1407_5_1	1232_2_1	588_6_60	244_6_94	385_35_1	243_0_34	389_2_5	847_5_13
1140_5_2	215_2_1	213_2_1	1148_35_131	954_6_89	498_13_1	136_2_17	139_4_184	22_5_1	137_6_1	890_2_1	547_4_49	2011_5_25	408_6_1	1317_2_29	994_2_8	997_2_126	993_5_101	675_2_27	713_6_89	121_2_1	261_5_1	1950_6_46	265_01_12	269_6_45	59_0135_1	58_4_67	57_5_32	2315_5_17	410_0_29	1666_4_11	539_0_176	1087_6_3	201_35_1	311_4_127	1127_0135_413	270_5_49	82_6_1	81_0_231	580_2_1	835_2_36	429_6_9	1407_5_1	1232_2_1	588_6_51	244_6_92	385_35_1	243_0_39	389_2_8	847_5_8
1140_5_4	215_2_1	213_2_1	1148_35_158	954_6_110	498_13_1	136_2_30	139_4_173	22_5_1	137_6_1	547_4_38	2011_5_23	408_6_1	1317_2_26	994_2_2	997_2_111	993_5_93	675_2_21	713_6_95	121_2_1	261_5_1	1950_6_38	265_01_10	269_6_50	59_0135_1	58_4_58	57_5_26	2315_5_14	410_0_19	1666_4_13	539_0_185	1087_6_1	201_35_1	311_4_144	1127_0135_426	270_5_46	82_6_1	81_0_248	835_2_31	429_6_1	1407_5_1	580_2_1	588_6_50	244_6_90	385_35_1	243_0_27	389_2_10	847_5_8	1847_5_1	438_5_73
1140_5_6	215_2_1	213_2_1	1148_35_193	1194_6_188	498_13_1	136_2_28	139_4_167	22_5_1	137_6_1	547_4_52	2011_5_21	408_6_1	1317_2_37	994_2_3	997_2_113	993_5_93	675_2_22	713_6_85	121_2_1	261_5_1	1950_6_24	265_01_8	269_6_48	59_0135_1	58_4_62	57_5_27	2315_5_25	410_0_22	1666_4_19	539_0_200	1087_6_1	201_35_1	311_4_131	1127_0135_396	270_5_31	82_6_1	81_0_229	835_2_28	1407_5_1	580_2_1	588_6_58	244_6_90	385_35_1	243_0_29	389_2_8	847_5_8	438_5_73	1007_2_12	459_2_1
1140_5_9	215_2_1	213_2_1	1148_35_216	1194_6_183	498_13_1	136_2_33	139_4_157	22_5_1	137_6_1	547_4_45	2011_5_19	408_6_1	1317_2_33	994_2_2	997_2_117	993_5_81	675_2_22	713_6_84	121_2_1	261_5_1	1950_6_20	265_01_5	269_6_47	59_0135_1	58_4_52	57_5_24	2315_5_14	410_0_30	1666_4_16	539_0_196	1087_6_1	201_35_1	311_4_136	1127_0135_404	270_5_31	82_6_1	81_0_240	835_2_25	1407_5_1	580_2_1	588_6_42	244_6_113	385_35_1	243_0_40	389_2_7	847_5_8	438_5_72	1007_2_13	459_2_1
1140_5_14	215_2_1	213_2_1	1148_35_236	1194_6_189	498_13_1	136_2_26	139_4_160	22_5_1	137_6_1	547_4_54	2011_5_20	408_6_1	1317_2_51	997_2_100	993_5_79	675_2_25	713_6_87	121_2_1	261_5_1	1950_6_20	265_01_5	269_6_51	59_0135_1	58_4_34	57_5_28	2315_5_20	410_0_47	1666_4_14	539_0_217	201_35_1	311_4_153	1127_0135_422	270_5_27	81_0_265	835_2_20	1407_5_1	580_2_1	588_6_50	244_6_93	385_35_1	243_0_39	389_2_11	847_5_11	438_5_64	1007_2_26	459_2_1	620_5_1	61_0_72	152_2_1
1140_5_12	215_2_1	213_2_1	1148_35_285	1194_6_218	498_13_1	136_2_27	139_4_129	22_5_1	137_6_1	547_4_70	2011_5_21	408_6_1	1317_2_38	997_2_123	993_5_84	675_2_33	713_6_87	121_2_1	261_5_1	1950_6_22	265_01_3	269_6_44	59_0135_1	58_4_31	57_5_34	2315_5_21	410_0_58	1666_4_5	539_0_280	201_35_1	311_4_133	1127_0135_415	270_5_25	81_0_218	835_2_11	1407_5_1	580_2_1	588_6_49	244_6_107	385_35_1	243_0_45	389_2_7	847_5_2	438_5_79	1007_2_26	459_2_1	620_5_1	61_0_86	152_2_1
1140_5_18	215_2_1	213_2_1	1148_35_379	1194_6_198	498_13_1	136_2_33	139_4_118	22_5_1	137_6_1	547_4_64	2011_5_15	408_6_1	1317_2_42	997_2_114	993_5_79	675_2_25	713_6_89	121_2_1	261_5_1	1950_6_26	265_01_5	269_6_60	59_0135_1	58_4_21	57_5_40	2315_5_19	410_0_60	1666_4_10	539_0_253	201_35_1	311_4_142	1127_0135_418	270_5_24	81_0_248	835_2_12	1407_5_1	580_2_1	588_6_50	244_6_106	385_35_1	243_0_44	389_2_8	847_5_2	438_5_67	1007_2_30	459_2_1	620_5_1	61_0_72	152_2_1
1140_5_14	215_2_1	213_2_1	1148_35_452	1194_6_210	498_13_1	136_2_27	139_4_117	22_5_1	137_6_1	547_4_63	2011_5_15	408_6_1	1317_2_48	997_2_118	993_5_80	675_2_27	713_6_74	121_2_1	261_5_1	1950_6_25	265_01_1	269_6_62	59_0135_1	58_4_24	57_5_25	2315_5_24	410_0_70	1666_4_7	539_0_264	201_35_1	311_4_121	1127_0135_393	270_5_30	81_0_248	835_2_10	1407_5_1	580_2_1	588_6_52	244_6_111	385_35_1	243_0_43	389_2_6	847_5_2	438_5_67	1007_2_29	459_2_1	620_5_1	61_0_71	152_2_1
1140_5_22	215_2_1	213_2_1	1148_35_450	1194_6_214	498_13_1	136_2_33	139_4_121	22_5_1	137_6_1	547_4_47	2011_5_23	408_6_1	1317_2_39	997_2_115	993_5_77	675_2_15	713_6_81	121_2_1	261_5_1	1950_6_27	265_01_2	269_6_75	59_0135_1	58_4_20	57_5_25	2315_5_21	410_0_65	1666_4_2	539_0_264	201_35_1	311_4_124	1127_0135_330	270_5_38	81_0_239	835_2_10	1407_5_1	580_2_1	588_6_39	244_6_124	385_35_1	243_0_31	389_2_6	847_5_3	438_5_59	1007_2_17	459_2_1	620_5_1	61_0_56	152_2_1
1140_5_21	215_2_1	213_2_1	1148_35_439	954_6_36	498_13_1	136_2_25	139_4_125	22_5_1	137_6_1	547_4_59	2011_5_15	408_6_1	1317_2_45	997_2_123	993_5_78	675_2_12	713_6_81	121_2_1	261_5_1	1950_6_26	265_01_2	269_6_80	59_0135_1	58_4_14	57_5_21	2315_5_21	410_0_77	1666_4_2	539_0_240	201_35_1	311_4_121	1127_0135_269	270_5_43	81_0_255	835_2_6	1407_5_1	580_2_1	588_6_34	244_6_119	385_35_1	243_0_39	389_2_9	847_5_3	438_5_55	1007_2_19	459_2_1	620_5_1	61_0_58	152_2_1
1140_5_18	215_2_1	213_2_1	1148_35_408	1194_6_233	498_13_1	136_2_34	139_4_104	22_5_1	137_6_1	547_4_52	2011_5_22	408_6_1	1317_2_26	997_2_120	993_5_66	675_2_12	713_6_71	121_2_1	261_5_1	1950_6_25	265_01_1	269_6_75	59_0135_1	58_4_9	57_5_24	2315_5_23	410_0_76	1666_4_2	539_0_260	201_35_1	311_4_113	1127_0135_235	270_5_50	81_0_238	835_2_6	1407_5_1	580_2_1	588_6_25	244_6_119	385_35_1	243_0_33	389_2_5	847_5_1	438_5_64	1007_2_15	459_2_1	620_5_1	61_0_60	152_2_1
1140_5_28	215_2_1	213_2_1	1148_35_375	954_6_43	498_13_1	136_2_18	139_4_100	22_5_1	547_4_42	2011_5_19	408_6_1	1317_2_37	997_2_101	993_5_75	675_2_15	713_6_81	121_2_1	261_5_1	1950_6_36	269_6_101	59_0135_1	58_4_12	57_5_22	2315_5_25	410_0_86	137_6_1	539_0_236	201_35_1	311_4_95	1127_0135_218	270_5_60	81_0_257	835_2_6	1407_5_1	580_2_1	588_6_29	244_6_101	385_35_1	243_0_32	389_2_8	438_5_68	1007_2_22	459_2_1	620_5_1	61_0_61	152_2_1	64_5_51	178_5_92	176_6_1
1140_5_29	215_2_1	213_2_1	1148_35_301	954_6_43	498_13_1	136_2_24	139_4_92	22_5_1	547_4_41	2011_5_22	408_6_1	1317_2_29	997_2_99	993_5_82	675_2_12	713_6_70	121_2_1	261_5_1	1950_6_36	269_6_92	59_0135_1	58_4_15	57_5_20	2315_5_23	410_0_87	137_6_1	539_0_244	201_35_1	311_4_103	1127_0135_222	270_5_55	81_0_247	835_2_4	1407_5_1	580_2_1	588_6_33	244_6_93	385_35_1	243_0_46	389_2_5	438_5_89	1007_2_35	459_2_1	620_5_1	61_0_61	152_2_1	64_5_59	178_5_79	176_6_1
1140_5_31	215_2_1	213_2_1	1148_35_263	1194_6_216	498_13_1	136_2_17	139_4_109	22_5_1	547_4_43	2011_5_17	408_6_1	1317_2_37	997_2_72	993_5_78	675_2_14	713_6_85	121_2_1	261_5_1	1950_6_37	269_6_99	59_0135_1	58_4_10	57_5_19	2315_5_18	410_0_75	137_6_1	539_0_259	201_35_1	311_4_95	1127_0135_237	270_5_61	81_0_273	835_2_3	1407_5_1	580_2_1	588_6_32	244_6_106	385_35_1	243_0_44	389_2_7	438_5_88	1007_2_54	459_2_1	620_5_1	61_0_61	152_2_1	64_5_64	178_5_90	176_6_1
1140_5_30	215_2_1	213_2_1	1148_35_246	1194_6_181	498_13_1	136_2_24	139_4_115	22_5_1	547_4_46	2011_5_15	408_6_1	1317_2_31	997_2_75	993_5_74	675_2_13	713_6_77	121_2_1	261_5_1	1950_6_34	269_6_70	59_0135_1	58_4_13	57_5_17	2315_5_28	410_0_76	137_6_1	539_0_263	201_35_1	311_4_91	1127_0135_241	270_5_56	81_0_251	835_2_4	1407_5_1	580_2_1	588_6_24	244_6_121	385_35_1	243_0_50	389_2_7	438_5_98	1007_2_60	459_2_1	620_5_1	61_0_79	152_2_1	64_5_60	178_5_83	176_6_1
1140_5_23	215_2_1	213_2_1	1148_35_275	1194_6_184	498_13_1	136_2_24	139_4_128	22_5_1	547_4_38	2011_5_13	408_6_1	1317_2_28	997_2_67	993_5_65	675_2_18	713_6_98	121_2_1	261_5_1	1950_6_43	269_6_80	59_0135_1	58_4_9	57_5_14	2315_5_20	410_0_68	137_6_1	539_0_276	201_35_1	311_4_112	1127_0135_190	270_5_68	81_0_251	835_2_7	1407_5_1	580_2_1	588_6_14	244_6_126	385_35_1	243_0_64	389_2_10	438_5_83	1007_2_60	459_2_1	620_5_1	61_0_82	152_2_1	64_5_71	178_5_89	176_6_1
1140_5_16	215_2_1	213_2_1	1148_35_275	1194_6_201	498_13_1	136_2_24	139_4_132	22_5_1	547_4_44	2011_5_20	408_6_1	1317_2_32	997_2_59	993_5_64	675_2_24	713_6_81	121_2_1	261_5_1	1950_6_38	269_6_85	59_0135_1	58_4_11	57_5_14	2315_5_37	410_0_73	137_6_1	539_0_249	201_35_1	311_4_117	1127_0135_191	270_5_63	81_0_247	835_2_2	1407_5_1	580_2_1	588_6_12	244_6_134	385_35_1	243_0_66	389_2_6	438_5_94	1007_2_80	459_2_1	620_5_1	61_0_90	152_2_1	64_5_77	178_5_67	176_6_1
1140_5_15	215_2_1	213_2_1	1148_35_317	1194_6_194	498_13_1	136_2_20	139_4_151	22_5_1	547_4_44	2011_5_18	408_6_1	1317_2_15	997_2_56	993_5_57	675_2_22	713_6_87	121_2_1	261_5_1	1950_6_37	269_6_94	59_0135_1	58_4_9	57_5_14	2315_5_26	410_0_59	137_6_1	539_0_268	201_35_1	311_4_143	1127_0135_179	270_5_65	81_0_215	835_2_1	1407_5_1	580_2_1	588_6_11	244_6_144	385_35_1	243_0_74	389_2_14	438_5_88	1007_2_76	459_2_1	620_5_1	61_0_83	152_2_1	64_5_83	178_5_63	176_6_1
1140_5_18	215_2_1	213_2_1	1148_35_372	954_6_22	498_13_1	136_2_12	139_4_167	22_5_1	547_4_56	2011_5_19	408_6_1	1317_2_8	997_2_57	993_5_68	675_2_33	713_6_88	121_2_1	261_5_1	1950_6_23	269_6_101	59_0135_1	58_4_9	57_5_13	2315_5_33	410_0_67	137_6_1	539_0_234	201_35_1	311_4_120	1127_0135_192	270_5_54	81_0_212	835_2_1	1407_5_1	580_2_1	588_6_14	244_6_140	385_35_1	243_0_70	389_2_12	438_5_91	1007_2_107	459_2_1	620_5_1	61_0_92	152_2_1	64_5_95	178_5_49	176_6_1
1140_5_22	213_2_1	1148_35_415	1194_6_239	498_13_1	136_2_7	139_4_149	22_5_1	547_4_49	2011_5_17	408_6_1	1317_2_4	997_2_52	993_5_61	675_2_30	713_6_79	121_2_1	261_5_1	125_6_1	269_6_85	59_0135_1	58_4_8	57_5_12	2315_5_24	410_0_60	137_6_1	539_0_292	201_35_1	311_4_144	1127_0135_189	270_5_54	81_0_177	1407_5_1	580_2_1	588_6_12	244_6_182	385_35_1	243_0_85	389_2_16	438_5_89	1007_2_86	459_2_1	620_5_1	61_0_78	152_2_1	64_5_90	178_5_62	176_6_1	174_2_1	256_0_332
1140_5_21	213_2_1	1148_35_448	1194_6_231	498_13_1	136_2_6	139_4_168	22_5_1	547_4_57	2011_5_15	408_6_1	1317_2_2	997_2_29	993_5_61	675_2_32	713_6_79	121_2_1	261_5_1	125_6_1	269_6_79	59_0135_1	58_4_7	57_5_10	2315_5_32	410_0_64	137_6_1	539_0_262	201_35_1	311_4_128	1127_0135_178	270_5_55	81_0_195	1407_5_1	580_2_1	588_6_7	244_6_157	385_35_1	243_0_70	389_2_16	438_5_90	1007_2_106	459_2_1	620_5_1	61_0_90	152_2_1	64_5_107	178_5_68	176_6_1	174_2_1	256_0_334
1140_5_23	213_2_1	1148_35_416	954_6_11	498_13_1	136_2_5	139_4_160	22_5_1	547_4_51	2011_5_20	408_6_1	1317_2_1	997_2_25	993_5_55	675_2_29	713_6_72	121_2_1	261_5_1	125_6_1	269_6_66	59_0135_1	58_4_6	57_5_7	2315_5_35	410_0_66	137_6_1	539_0_283	201_35_1	311_4_142	1127_0135_210	270_5_48	81_0_183	1407_5_1	580_2_1	588_6_9	244_6_201	385_35_1	243_0_72	389_2_20	438_5_91	1007_2_93	459_2_1	620_5_1	61_0_90	152_2_1	64_5_97	178_5_68	176_6_1	174_2_1	256_0_286
1140_5_31	213_2_1	1148_35_347	954_6_12	498_13_1	136_2_4	139_4_166	22_5_1	547_4_57	2011_5_20	408_6_1	997_2_18	993_5_47	675_2_33	713_6_76	121_2_1	261_5_1	125_6_1	269_6_63	59_0135_1	58_4_8	57_5_7	2315_5_32	410_0_61	137_6_1	539_0_269	201_35_1	311_4_150	1127_0135_222	270_5_50	81_0_168	1407_5_1	580_2_1	588_6_8	244_6_176	385_35_1	243_0_60	389_2_32	438_5_79	1007_2_106	459_2_1	620_5_1	61_0_96	152_2_1	64_5_121	178_5_75	176_6_1	256_0_288	857_35_148	2055_4_14
1140_5_35	213_2_1	1148_35_258	954_6_11	498_13_1	136_2_3	139_4_168	22_5_1	547_4_52	2011_5_18	408_6_1	997_2_5	993_5_52	675_2_40	713_6_62	121_2_1	261_5_1	125_6_1	269_6_53	59_0135_1	58_4_10	57_5_13	2315_5_46	410_0_76	137_6_1	539_0_259	201_35_1	311_4_158	1127_0135_254	270_5_37	81_0_181	1407_5_1	580_2_1	588_6_10	244_6_171	385_35_1	243_0_60	389_2_34	438_5_98	1007_2_109	459_2_1	620_5_1	61_0_104	152_2_1	64_5_113	178_5_61	176_6_1	256_0_241	857_35_155	2055_4_11
1140_5_37	213_2_1	1148_35_203	954_6_9	498_13_1	136_2_3	139_4_171	22_5_1	547_4_50	2011_5_16	408_6_1	997_2_1	993_5_64	675_2_46	713_6_67	121_2_1	261_5_1	125_6_1	269_6_47	59_0135_1	58_4_9	57_5_6	2315_5_34	410_0_63	137_6_1	539_0_273	201_35_1	311_4_197	1127_0135_287	270_5_42	81_0_158	1407_5_1	580_2_1	588_6_9	244_6_152	385_35_1	243_0_58	389_2_33	438_5_87	1007_2_89	459_2_1	620_5_1	61_0_85	152_2_1	64_5_116	178_5_68	176_6_1	256_0_220	857_35_162	2055_4_14
1140_5_33	213_2_1	1148_35_190	954_6_11	498_13_1	136_2_7	139_4_197	22_5_1	547_4_66	2011_5_13	408_6_1	997_2_2	993_5_60	675_2_41	713_6_68	121_2_1	261_5_1	125_6_1	269_6_51	59_0135_1	58_4_10	57_5_8	2315_5_40	410_0_70	137_6_1	539_0_245	201_35_1	311_4_156	1127_0135_282	270_5_37	81_0_202	1407_5_1	580_2_1	588_6_10	244_6_131	385_35_1	243_0_57	389_2_30	438_5_86	1007_2_102	459_2_1	620_5_1	61_0_95	152_2_1	64_5_115	178_5_56	176_6_1	256_0_220	857_35_163	2055_4_17
1140_5_26	213_2_1	1148_35_186	954_6_18	498_13_1	136_2_5	139_4_191	22_5_1	547_4_65	2011_5_13	408_6_1	997_2_1	993_5_59	675_2_40	713_6_60	121_2_1	261_5_1	125_6_1	269_6_44	59_0135_1	58_4_4	57_5_17	2315_5_50	410_0_79	137_6_1	539_0_270	201_35_1	311_4_183	1127_0135_253	270_5_45	81_0_186	1407_5_1	580_2_1	588_6_9	244_6_137	385_35_1	243_0_54	389_2_29	438_5_81	1007_2_80	459_2_1	620_5_1	61_0_87	152_2_1	64_5_112	178_5_66	176_6_1	256_0_176	857_35_154	2055_4_23
1140_5_31	213_2_1	1148_35_202	954_6_23	498_13_1	136_2_9	139_4_186	22_5_1	547_4_71	2011_5_12	408_6_1	993_5_60	675_2_36	713_6_49	121_2_1	261_5_1	125_6_1	269_6_46	59_0135_1	58_4_1	57_5_15	2315_5_49	410_0_79	137_6_1	539_0_250	201_35_1	311_4_155	1127_0135_227	270_5_53	81_0_204	1407_5_1	580_2_1	588_6_5	244_6_111	385_35_1	243_0_55	389_2_28	438_5_75	1007_2_78	459_2_1	620_5_1	61_0_85	152_2_1	64_5_118	178_5_51	176_6_1	256_0_183	857_35_135	2055_4_25	2119_2_12
1140_5_30	213_2_1	1148_35_232	1194_6_250	498_13_1	136_2_8	139_4_176	22_5_1	547_4_67	2011_5_12	408_6_1	993_5_51	675_2_19	713_6_42	121_2_1	261_5_1	125_6_1	269_6_37	59_0135_1	58_4_1	57_5_15	2315_5_58	410_0_88	137_6_1	539_0_249	201_35_1	311_4_144	1127_0135_219	270_5_52	81_0_213	1407_5_1	580_2_1	588_6_7	244_6_107	385_35_1	243_0_53	389_2_29	438_5_74	1007_2_72	459_2_1	620_5_1	61_0_82	152_2_1	64_5_104	178_5_45	176_6_1	256_0_185	857_35_100	2055_4_23	2119_2_18
1140_5_36	213_2_1	1148_35_309	954_6_22	498_13_1	136_2_2	139_4_166	22_5_1	547_4_86	2011_5_12	408_6_1	993_5_51	675_2_25	713_6_41	121_2_1	261_5_1	125_6_1	269_6_54	59_0135_1	58_4_1	57_5_7	2315_5_46	410_0_68	137_6_1	539_0_240	201_35_1	311_4_134	1127_0135_178	270_5_56	81_0_202	1407_5_1	580_2_1	588_6_4	244_6_107	385_35_1	243_0_48	389_2_30	438_5_57	1007_2_67	459_2_1	620_5_1	61_0_63	152_2_1	64_5_122	178_5_50	176_6_1	256_0_169	857_35_57	2055_4_15	2119_2_11
1140_5_53	213_2_1	1148_35_347	1194_6_237	137_6_1	136_2_1	139_4_171	22_5_1	547_4_96	2011_5_20	408_6_1	993_5_49	675_2_22	713_6_28	121_2_1	261_5_1	125_6_1	269_6_60	59_0135_1	57_5_6	2315_5_46	410_0_80	498_13_1	539_0_221	201_35_1	311_4_117	1127_0135_153	270_5_73	81_0_233	1407_5_1	580_2_1	588_6_5	244_6_106	385_35_1	243_0_47	389_2_27	438_5_62	1007_2_78	459_2_1	620_5_1	61_0_65	152_2_1	64_5_97	178_5_34	176_6_1	256_0_184	857_35_22	2055_4_18	2119_2_15	2_04_34
1140_5_51	213_2_1	1148_35_379	1194_6_243	137_6_1	139_4_190	22_5_1	547_4_104	2011_5_23	408_6_1	993_5_46	675_2_29	713_6_22	121_2_1	261_5_1	125_6_1	269_6_50	59_0135_1	57_5_4	2315_5_29	410_0_76	498_13_1	539_0_220	201_35_1	311_4_136	1127_0135_140	270_5_79	81_0_210	1407_5_1	580_2_1	588_6_5	244_6_115	385_35_1	243_0_40	389_2_27	438_5_54	1007_2_58	459_2_1	620_5_1	61_0_56	152_2_1	64_5_118	178_5_33	176_6_1	256_0_165	857_35_6	2055_4_14	2119_2_14	2_04_34	735_2_9
1140_5_59	213_2_1	1148_35_400	1194_6_215	137_6_1	139_4_184	22_5_1	547_4_103	2011_5_21	408_6_1	993_5_43	675_2_30	713_6_28	121_2_1	261_5_1	125_6_1	269_6_51	59_0135_1	57_5_4	2315_5_35	410_0_94	498_13_1	539_0_198	201_35_1	311_4_109	1127_0135_151	270_5_88	81_0_238	1407_5_1	580_2_1	588_6_1	244_6_102	385_35_1	243_0_37	389_2_23	438_5_60	1007_2_59	459_2_1	620_5_1	61_0_64	152_2_1	64_5_92	178_5_30	176_6_1	256_0_200	857_35_1	2055_4_10	2119_2_9	2_04_31	735_2_11
1140_5_55	213_2_1	1148_35_428	1194_6_220	137_6_1	139_4_186	22_5_1	547_4_115	2011_5_17	408_6_1	993_5_35	675_2_30	713_6_28	121_2_1	261_5_1	125_6_1	269_6_43	59_0135_1	57_5_5	2315_5_32	410_0_104	498_13_1	539_0_213	201_35_1	311_4_123	1127_0135_201	270_5_74	81_0_241	1407_5_1	580_2_1	588_6_1	244_6_113	243_0_31	389_2_21	438_5_64	1007_2_41	459_2_1	620_5_1	61_0_66	152_2_1	64_5_65	178_5_34	176_6_1	256_0_177	2055_4_12	2119_2_11	2_04_31	735_2_6	481_6_89	184_1_1
1140_5_61	213_2_1	1148_35_450	1194_6_208	137_6_1	139_4_211	22_5_1	547_4_112	2011_5_25	408_6_1	993_5_32	675_2_34	713_6_27	121_2_1	261_5_1	125_6_1	269_6_48	59_0135_1	57_5_4	2315_5_41	410_0_96	498_13_1	539_0_198	201_35_1	311_4_122	1127_0135_210	270_5_82	81_0_255	1407_5_1	580_2_1	244_6_111	243_0_27	389_2_19	438_5_80	1007_2_44	459_2_1	620_5_1	61_0_65	152_2_1	64_5_77	178_5_19	176_6_1	256_0_176	2055_4_8	2119_2_8	2_04_29	735_2_4	481_6_97	184_1_1	504_5_97
1140_5_60	213_2_1	1148_35_470	1194_6_191	137_6_1	139_4_188	22_5_1	547_4_111	2011_5_23	408_6_1	993_5_32	675_2_40	713_6_18	121_2_1	261_5_1	125_6_1	269_6_51	59_0135_1	57_5_1	2315_5_28	410_0_103	498_13_1	539_0_182	201_35_1	311_4_141	1127_0135_245	270_5_73	81_0_296	1407_5_1	580_2_1	244_6_115	243_0_36	389_2_23	438_5_67	1007_2_42	459_2_1	620_5_1	61_0_47	152_2_1	64_5_51	178_5_24	176_6_1	256_0_193	2055_4_12	2119_2_3	2_04_30	735_2_3	481_6_74	184_1_1	504_5_116
1140_5_64	213_2_1	1148_35_489	1194_6_200	137_6_1	139_4_178	22_5_1	547_4_112	2011_5_15	408_6_1	993_5_24	675_2_41	713_6_11	121_2_1	261_5_1	125_6_1	269_6_66	59_0135_1	2315_5_28	410_0_88	498_13_1	539_0_179	201_35_1	311_4_167	1127_0135_273	270_5_75	81_0_290	1407_5_1	580_2_1	244_6_127	243_0_44	389_2_21	438_5_63	1007_2_31	459_2_1	620_5_1	61_0_59	152_2_1	64_5_55	178_5_16	176_6_1	256_0_166	2055_4_12	2119_2_1	2_04_21	735_2_3	481_6_97	184_1_1	504_5_94	341_2_32
1140_5_79	213_2_1	1148_35_499	1194_6_184	137_6_1	139_4_185	22_5_1	547_4_111	2011_5_23	408_6_1	993_5_28	675_2_53	713_6_8	121_2_1	261_5_1	125_6_1	269_6_73	59_0135_1	2315_5_29	410_0_81	498_13_1	539_0_164	201_35_1	311_4_151	1127_0135_289	270_5_71	81_0_293	1407_5_1	580_2_1	244_6_124	243_0_48	389_2_26	438_5_71	1007_2_43	459_2_1	620_5_1	61_0_47	152_2_1	64_5_52	178_5_6	176_6_1	256_0_180	2055_4_16	2119_2_2	2_04_27	735_2_3	481_6_85	184_1_1	504_5_113	341_2_50
1140_5_74	213_2_1	1148_35_495	1194_6_206	137_6_1	139_4_173	22_5_1	547_4_128	2011_5_23	408_6_1	993_5_23	675_2_51	713_6_7	121_2_1	261_5_1	125_6_1	269_6_73	59_0135_1	2315_5_21	410_0_64	498_13_1	539_0_186	201_35_1	311_4_175	1127_0135_324	270_5_74	81_0_298	1407_5_1	580_2_1	244_6_140	243_0_45	389_2_25	438_5_64	1007_2_44	459_2_1	620_5_1	61_0_59	152_2_1	64_5_42	178_5_6	176_6_1	256_0_144	2055_4_14	2119_2_4	2_04_23	735_2_3	481_6_92	184_1_1	504_5_92	341_2_55
1140_5_67	213_2_1	1148_35_420	1194_6_205	137_6_1	139_4_175	22_5_1	547_4_115	2011_5_25	408_6_1	993_5_21	675_2_49	713_6_11	121_2_1	261_5_1	125_6_1	269_6_77	59_0135_1	2315_5_13	410_0_63	498_13_1	539_0_145	201_35_1	311_4_178	1127_0135_396	270_5_88	81_0_275	1407_5_1	580_2_1	244_6_101	243_0_43	389_2_28	438_5_64	1007_2_54	459_2_1	620_5_1	61_0_53	152_2_1	64_5_43	178_5_5	176_6_1	256_0_148	2055_4_19	2119_2_4	2_04_29	735_2_4	481_6_113	184_1_1	504_5_111	341_2_57
1140_5_58	213_2_1	1148_35_305	1194_6_219	137_6_1	139_4_157	22_5_1	547_4_107	2011_5_20	408_6_1	993_5_19	675_2_41	713_6_13	121_2_1	261_5_1	125_6_1	269_6_74	59_0135_1	2315_5_11	410_0_52	498_13_1	539_0_128	201_35_1	311_4_203	1127_0135_426	270_5_75	81_0_262	1407_5_1	580_2_1	244_6_105	243_0_63	389_2_27	438_5_53	1007_2_48	459_2_1	620_5_1	61_0_50	152_2_1	64_5_31	178_5_4	176_6_1	256_0_135	2055_4_21	2119_2_4	2_04_37	735_2_4	481_6_84	184_1_1	504_5_122	341_2_63
1140_5_48	213_2_1	1148_35_194	1194_6_221	137_6_1	139_4_152	22_5_1	547_4_102	2011_5_15	408_6_1	993_5_15	675_2_53	713_6_7	121_2_1	261_5_1	125_6_1	269_6_65	59_0135_1	2315_5_14	410_0_51	498_13_1	539_0_110	201_35_1	311_4_208	1127_0135_436	270_5_84	81_0_289	1407_5_1	580_2_1	244_6_112	243_0_43	389_2_27	438_5_68	1007_2_45	459_2_1	620_5_1	61_0_52	152_2_1	64_5_27	178_5_2	176_6_1	256_0_118	2055_4_19	2119_2_6	2_04_35	735_2_5	481_6_109	184_1_1	504_5_110	341_2_70
1140_5_50	213_2_1	1148_35_124	1194_6_217	137_6_1	139_4_138	22_5_1	547_4_98	2011_5_15	408_6_1	993_5_22	675_2_51	713_6_11	121_2_1	261_5_1	125_6_1	269_6_61	59_0135_1	2315_5_10	410_0_64	498_13_1	539_0_99	201_35_1	311_4_205	1127_0135_498	270_5_71	81_0_307	1407_5_1	580_2_1	244_6_111	243_0_53	389_2_33	438_5_55	1007_2_44	459_2_1	620_5_1	61_0_63	152_2_1	64_5_24	178_5_2	176_6_1	256_0_114	2055_4_24	2119_2_3	2_04_34	735_2_4	481_6_106	184_1_1	504_5_115	341_2_71
1140_5_63	213_2_1	1148_35_92	1194_6_240	137_6_1	139_4_105	22_5_1	547_4_94	2011_5_9	408_6_1	993_5_17	675_2_52	713_6_6	121_2_1	261_5_1	125_6_1	269_6_57	59_0135_1	2315_5_7	410_0_57	498_13_1	539_0_99	201_35_1	311_4_233	1127_0135_457	270_5_66	81_0_327	1407_5_1	580_2_1	244_6_141	243_0_63	389_2_37	438_5_61	1007_2_50	459_2_1	620_5_1	61_0_75	152_2_1	64_5_38	178_5_1	176_6_1	256_0_91	2055_4_32	2119_2_1	2_04_37	735_2_2	481_6_102	184_1_1	504_5_101	341_2_58
1140_5_59	213_2_1	1148_35_63	1194_6_210	137_6_1	139_4_105	22_5_1	547_4_86	2011_5_9	408_6_1	993_5_18	675_2_57	713_6_11	121_2_1	261_5_1	125_6_1	269_6_49	59_0135_1	2315_5_9	410_0_78	498_13_1	539_0_80	201_35_1	311_4_218	1127_0135_401	270_5_54	81_0_376	1407_5_1	580_2_1	244_6_140	243_0_68	389_2_47	438_5_62	1007_2_52	459_2_1	620_5_1	61_0_63	152_2_1	64_5_49	178_5_1	176_6_1	256_0_96	2055_4_39	2119_2_2	2_04_37	735_2_3	481_6_99	184_1_1	504_5_104	341_2_74
1140_5_53	213_2_1	1148_35_49	1194_6_218	137_6_1	139_4_95	22_5_1	547_4_58	2011_5_8	408_6_1	993_5_14	675_2_50	713_6_13	121_2_1	261_5_1	125_6_1	269_6_46	59_0135_1	2315_5_10	410_0_89	498_13_1	539_0_86	201_35_1	311_4_207	1127_0135_341	270_5_51	81_0_412	1407_5_1	580_2_1	244_6_162	243_0_73	389_2_39	438_5_53	1007_2_61	459_2_1	620_5_1	61_0_77	152_2_1	64_5_48	176_6_1	256_0_110	2055_4_38	2119_2_2	2_04_25	735_2_1	481_6_89	184_1_1	504_5_116	341_2_72	632_35_11
201_35_1	1140_5_59	606_1_319	269_6_51	243_0_67	156_6_75	311_4_158	779_5_155	153_4_161	1127_0135_252	270_5_44	61_0_76	152_2_1	64_5_72	149_5_1	389_2_48	176_6_1	139_4_93	81_0_440	256_0_100	1891_5_29	154_4_1	1050_1_26	2055_4_34	207_6_1	162_0_1	1619_2_33	79_6_1	950_6_68	874_0_93	954_6_15	137_6_1	1446_5_5	2_04_25	326_6_191	547_4_44	184_1_1	620_5_1	735_2_4	504_5_90	2011_5_9	1148_35_35	341_2_80	775_6_133	213_2_1	632_35_7	750_13_894	469_2_17	143_4_39	993_5_17
201_35_1	1140_5_66	606_1_329	269_6_38	243_0_46	156_6_86	311_4_150	779_5_156	153_4_199	1127_0135_212	270_5_36	61_0_91	152_2_1	64_5_71	149_5_1	389_2_38	176_6_1	139_4_67	81_0_449	256_0_102	1891_5_40	154_4_1	1050_1_32	2055_4_29	207_6_1	162_0_1	1619_2_33	79_6_1	950_6_61	874_0_63	954_6_23	137_6_1	1446_5_2	2_04_33	326_6_194	547_4_46	184_1_1	620_5_1	735_2_3	504_5_101	2011_5_12	1148_35_37	341_2_69	775_6_113	213_2_1	632_35_6	750_13_931	469_2_24	143_4_46	993_5_14
201_35_1	1140_5_47	606_1_330	269_6_44	243_0_34	156_6_80	311_4_136	779_5_168	153_4_164	1127_0135_198	270_5_35	61_0_100	152_2_1	64_5_84	756_0_1	389_2_55	176_6_1	139_4_67	81_0_459	256_0_89	1891_5_42	154_4_1	1050_1_26	2055_4_41	207_6_1	162_0_1	1619_2_40	79_6_1	950_6_58	874_0_62	954_6_17	137_6_1	2_04_31	326_6_213	547_4_46	184_1_1	620_5_1	735_2_5	504_5_73	2011_5_13	1148_35_59	341_2_62	775_6_121	213_2_1	632_35_10	750_13_964	469_2_25	143_4_54	993_5_12	675_2_73
201_35_1	1140_5_41	606_1_340	269_6_33	243_0_41	156_6_78	311_4_115	779_5_187	153_4_177	1127_0135_182	270_5_36	61_0_99	152_2_1	64_5_85	756_0_1	389_2_49	176_6_1	139_4_62	81_0_483	256_0_87	1891_5_40	154_4_1	1050_1_38	2055_4_36	207_6_1	162_0_1	1619_2_47	79_6_1	950_6_65	874_0_42	954_6_15	137_6_1	2_04_32	326_6_213	547_4_62	184_1_1	620_5_1	735_2_3	504_5_72	2011_5_14	1148_35_82	341_2_60	775_6_115	213_2_1	632_35_16	750_13_966	469_2_28	143_4_71	993_5_11	675_2_71
201_35_1	1140_5_31	606_1_362	269_6_36	243_0_44	156_6_62	311_4_123	779_5_179	153_4_166	1127_0135_201	270_5_35	61_0_111	620_5_1	64_5_72	756_0_1	389_2_49	176_6_1	139_4_55	81_0_466	256_0_88	1891_5_44	154_4_1	1050_1_28	2055_4_39	207_6_1	162_0_1	1619_2_43	79_6_1	950_6_43	874_0_37	954_6_18	137_6_1	2_04_30	326_6_229	547_4_63	184_1_1	9_6_1	504_5_75	2011_5_9	1148_35_113	341_2_45	775_6_103	213_2_1	632_35_20	750_13_916	469_2_29	143_4_81	993_5_12	675_2_71	713_6_9
201_35_1	1140_5_38	606_1_357	269_6_32	243_0_42	156_6_73	311_4_114	779_5_178	153_4_134	1127_0135_215	270_5_33	61_0_97	620_5_1	64_5_81	756_0_1	389_2_57	176_6_1	139_4_65	81_0_472	256_0_115	1891_5_32	154_4_1	1050_1_28	2055_4_51	207_6_1	162_0_1	1619_2_45	79_6_1	950_6_55	874_0_36	954_6_16	137_6_1	2_04_38	326_6_206	547_4_75	184_1_1	9_6_1	504_5_65	2011_5_16	1148_35_139	341_2_38	775_6_83	213_2_1	632_35_29	750_13_813	469_2_30	143_4_89	993_5_17	675_2_68	713_6_10
201_35_1	1140_5_40	606_1_329	269_6_43	243_0_41	156_6_78	311_4_106	779_5_186	153_4_152	1127_0135_292	270_5_40	61_0_96	620_5_1	64_5_86	756_0_1	389_2_46	176_6_1	139_4_75	81_0_438	256_0_114	1891_5_37	154_4_1	1050_1_19	2055_4_52	207_6_1	162_0_1	1619_2_44	79_6_1	950_6_45	874_0_27	954_6_22	137_6_1	2_04_38	326_6_203	547_4_95	184_1_1	9_6_1	504_5_82	2011_5_14	1148_35_165	341_2_26	775_6_71	213_2_1	632_35_29	750_13_681	469_2_36	143_4_80	993_5_12	675_2_68	713_6_11
201_35_1	1140_5_42	606_1_314	269_6_49	243_0_33	156_6_95	311_4_81	779_5_210	153_4_144	1127_0135_320	270_5_35	61_0_87	620_5_1	64_5_89	756_0_1	389_2_62	176_6_1	139_4_85	81_0_424	256_0_116	1891_5_21	154_4_1	1050_1_28	2055_4_45	207_6_1	162_0_1	1619_2_47	79_6_1	950_6_33	874_0_37	954_6_12	137_6_1	2_04_49	326_6_192	547_4_100	184_1_1	9_6_1	504_5_72	2011_5_20	1148_35_226	341_2_31	775_6_89	213_2_1	632_35_43	750_13_526	469_2_28	143_4_93	993_5_5	675_2_55	713_6_22
201_35_1	1140_5_46	606_1_297	269_6_55	243_0_30	156_6_105	311_4_106	779_5_184	153_4_157	1127_0135_328	270_5_30	61_0_92	620_5_1	64_5_83	756_0_1	389_2_51	176_6_1	139_4_109	81_0_442	256_0_115	1891_5_34	154_4_1	1050_1_28	2055_4_39	207_6_1	162_0_1	1619_2_40	79_6_1	950_6_35	874_0_32	954_6_9	137_6_1	2_04_47	326_6_189	547_4_135	184_1_1	9_6_1	504_5_101	2011_5_17	1148_35_266	341_2_12	775_6_83	213_2_1	632_35_58	750_13_439	469_2_34	143_4_62	993_5_3	675_2_50	713_6_31
201_35_1	1140_5_41	606_1_291	269_6_62	243_0_41	156_6_119	311_4_136	779_5_198	153_4_143	1127_0135_337	270_5_21	61_0_86	620_5_1	64_5_83	756_0_1	389_2_54	176_6_1	139_4_135	81_0_390	256_0_114	1891_5_20	154_4_1	1050_1_33	2055_4_39	207_6_1	162_0_1	1619_2_47	79_6_1	950_6_22	874_0_42	954_6_6	137_6_1	2_04_41	326_6_177	547_4_126	184_1_1	9_6_1	504_5_74	2011_5_13	1148_35_336	341_2_18	775_6_94	213_2_1	632_35_61	750_13_372	469_2_33	143_4_66	993_5_1	675_2_48	713_6_27
201_35_1	1140_5_55	606_1_288	269_6_43	243_0_45	156_6_116	311_4_141	779_5_174	153_4_143	1127_0135_371	270_5_15	61_0_90	620_5_1	64_5_55	756_0_1	389_2_41	176_6_1	139_4_146	81_0_385	256_0_149	1891_5_27	154_4_1	1050_1_47	2055_4_35	207_6_1	162_0_1	1619_2_56	79_6_1	950_6_18	874_0_45	954_6_14	137_6_1	2_04_45	326_6_172	547_4_158	184_1_1	9_6_1	504_5_92	2011_5_15	1148_35_401	341_2_20	775_6_87	213_2_1	632_35_59	750_13_282	469_2_46	143_4_61	993_5_1	675_2_42	713_6_45
201_35_1	1140_5_49	606_1_290	269_6_46	243_0_64	156_6_116	311_4_186	779_5_175	153_4_148	1127_0135_400	270_5_18	61_0_82	620_5_1	64_5_64	756_0_1	389_2_36	176_6_1	139_4_144	81_0_366	256_0_144	1891_5_32	154_4_1	1050_1_41	2055_4_37	162_0_1	1619_2_40	79_6_1	950_6_14	874_0_58	954_6_12	137_6_1	2_04_50	326_6_168	547_4_154	184_1_1	9_6_1	504_5_99	2011_5_13	1148_35_434	341_2_15	775_6_85	213_2_1	632_35_34	750_13_222	469_2_53	143_4_54	207_6_1	675_2_38	713_6_43	1595_0_736
201_35_1	1140_5_54	606_1_329	269_6_47	243_0_55	156_6_115	311_4_176	779_5_146	153_4_136	1127_0135_444	270_5_6	61_0_93	620_5_1	64_5_53	756_0_1	389_2_19	176_6_1	139_4_158	81_0_329	256_0_192	1891_5_34	154_4_1	1050_1_40	2055_4_33	162_0_1	1619_2_51	79_6_1	950_6_19	874_0_66	954_6_13	137_6_1	2_04_42	326_6_175	547_4_156	184_1_1	9_6_1	504_5_76	2011_5_17	1148_35_463	341_2_27	775_6_103	213_2_1	632_35_20	750_13_216	469_2_41	143_4_48	207_6_1	675_2_29	713_6_48	1595_0_729
201_35_1	1140_5_60	606_1_323	269_6_50	243_0_65	156_6_108	311_4_219	779_5_139	153_4_134	1127_0135_500	270_5_6	61_0_110	620_5_1	64_5_59	756_0_1	389_2_31	176_6_1	139_4_148	81_0_276	256_0_204	1891_5_48	154_4_1	1050_1_31	2055_4_21	162_0_1	1619_2_41	79_6_1	950_6_20	874_0_59	954_6_16	137_6_1	2_04_54	326_6_175	547_4_149	184_1_1	9_6_1	504_5_105	2011_5_9	1148_35_495	341_2_21	775_6_109	213_2_1	632_35_10	750_13_218	469_2_53	143_4_38	207_6_1	675_2_24	713_6_49	1595_0_686
201_35_1	1140_5_65	606_1_340	269_6_50	243_0_72	156_6_119	311_4_204	779_5_125	153_4_123	1127_0135_530	270_5_1	61_0_77	620_5_1	64_5_50	756_0_1	389_2_25	176_6_1	139_4_154	81_0_234	256_0_210	1891_5_36	154_4_1	1050_1_50	2055_4_16	162_0_1	1619_2_57	79_6_1	950_6_21	874_0_63	954_6_14	137_6_1	2_04_39	326_6_201	547_4_152	184_1_1	9_6_1	504_5_108	2011_5_9	1148_35_515	341_2_17	775_6_119	213_2_1	632_35_1	750_13_230	469_2_52	143_4_48	207_6_1	675_2_23	713_6_37	1595_0_696
201_35_1	1140_5_74	606_1_341	269_6_45	243_0_74	156_6_137	311_4_217	779_5_116	153_4_145	1127_0135_552	270_5_2	61_0_74	620_5_1	64_5_45	756_0_1	389_2_29	176_6_1	139_4_135	81_0_218	256_0_215	1891_5_43	154_4_1	1050_1_40	2055_4_18	162_0_1	1619_2_50	79_6_1	950_6_23	874_0_66	954_6_20	137_6_1	2_04_41	326_6_187	547_4_161	184_1_1	9_6_1	504_5_92	2011_5_7	1148_35_491	341_2_10	775_6_122	213_2_1	144_6_1	750_13_240	469_2_57	143_4_44	207_6_1	675_2_25	713_6_44	1595_0_665
201_35_1	1140_5_69	606_1_314	269_6_61	243_0_81	156_6_122	311_4_224	779_5_119	153_4_125	1127_0135_590	270_5_4	61_0_73	620_5_1	64_5_57	756_0_1	389_2_44	176_6_1	139_4_139	81_0_192	256_0_187	1891_5_43	154_4_1	1050_1_60	2055_4_15	162_0_1	1619_2_39	79_6_1	950_6_16	874_0_84	954_6_27	137_6_1	2_04_28	326_6_185	547_4_131	184_1_1	9_6_1	504_5_122	2011_5_3	1148_35_469	341_2_10	775_6_122	213_2_1	144_6_1	750_13_258	469_2_58	143_4_53	207_6_1	675_2_25	713_6_33	1595_0_663
201_35_1	1140_5_72	606_1_340	269_6_64	243_0_58	156_6_144	311_4_216	779_5_118	153_4_129	1127_0135_633	61_0_60	620_5_1	64_5_54	756_0_1	389_2_56	176_6_1	139_4_142	81_0_174	256_0_201	1891_5_40	154_4_1	1050_1_51	2055_4_14	162_0_1	1619_2_49	79_6_1	950_6_24	874_0_85	954_6_19	137_6_1	2_04_37	326_6_166	547_4_128	184_1_1	9_6_1	504_5_97	2011_5_4	1148_35_441	341_2_13	775_6_116	213_2_1	144_6_1	750_13_264	469_2_53	143_4_47	207_6_1	675_2_30	713_6_43	1595_0_649	244_6_141
201_35_1	1140_5_74	606_1_301	269_6_59	243_0_53	156_6_144	311_4_262	779_5_127	153_4_121	1127_0135_654	61_0_51	620_5_1	64_5_60	756_0_1	90_6_1	176_6_1	139_4_120	81_0_186	256_0_187	1891_5_51	154_4_1	1050_1_51	2055_4_14	1194_6_223	1619_2_44	79_6_1	950_6_19	874_0_64	954_6_30	137_6_1	2_04_39	326_6_153	547_4_133	184_1_1	9_6_1	504_5_93	2011_5_4	1148_35_464	341_2_9	775_6_119	213_2_1	144_6_1	750_13_281	469_2_53	143_4_53	207_6_1	675_2_29	713_6_46	1595_0_622	244_6_140
201_35_1	1140_5_54	606_1_323	269_6_70	243_0_47	156_6_145	311_4_245	779_5_124	153_4_119	1127_0135_700	61_0_35	620_5_1	64_5_52	756_0_1	90_6_1	176_6_1	139_4_121	81_0_138	256_0_172	1891_5_42	154_4_1	1050_1_50	2055_4_9	1194_6_212	1619_2_42	79_6_1	950_6_18	874_0_75	954_6_28	137_6_1	2_04_40	326_6_157	547_4_112	184_1_1	9_6_1	504_5_97	2011_5_9	1148_35_496	341_2_11	775_6_110	213_2_1	144_6_1	750_13_347	469_2_42	143_4_64	207_6_1	675_2_33	713_6_43	1595_0_624	244_6_145
201_35_1	1140_5_51	606_1_357	269_6_60	243_0_32	156_6_160	311_4_240	779_5_115	153_4_129	1127_0135_730	61_0_29	620_5_1	64_5_36	756_0_1	90_6_1	176_6_1	139_4_106	81_0_145	256_0_186	1891_5_53	154_4_1	1050_1_33	2055_4_6	1194_6_214	1619_2_36	79_6_1	950_6_23	874_0_56	954_6_40	137_6_1	2_04_35	326_6_146	547_4_134	184_1_1	9_6_1	504_5_96	2011_5_12	1148_35_482	341_2_4	775_6_111	213_2_1	144_6_1	750_13_411	469_2_50	143_4_59	207_6_1	675_2_25	713_6_52	1595_0_594	244_6_142
201_35_1	1140_5_43	606_1_329	269_6_61	243_0_27	156_6_165	311_4_273	779_5_101	153_4_120	1127_0135_725	61_0_21	620_5_1	64_5_58	756_0_1	90_6_1	176_6_1	139_4_115	81_0_151	256_0_180	1891_5_43	154_4_1	1050_1_42	2055_4_8	1194_6_210	1619_2_33	79_6_1	950_6_13	874_0_63	954_6_36	137_6_1	2_04_30	326_6_166	547_4_108	184_1_1	9_6_1	504_5_95	2011_5_10	1148_35_478	341_2_5	775_6_118	213_2_1	144_6_1	750_13_472	469_2_36	143_4_73	207_6_1	675_2_28	713_6_37	1595_0_618	244_6_172
201_35_1	1140_5_41	606_1_369	269_6_53	243_0_38	156_6_140	311_4_258	779_5_84	153_4_115	1127_0135_708	61_0_22	620_5_1	64_5_55	756_0_1	90_6_1	176_6_1	139_4_112	81_0_143	256_0_178	1891_5_49	154_4_1	1050_1_33	2055_4_7	1194_6_221	1619_2_49	79_6_1	950_6_13	874_0_91	954_6_17	137_6_1	2_04_28	326_6_188	547_4_124	184_1_1	9_6_1	504_5_76	2011_5_12	1148_35_455	341_2_7	775_6_110	213_2_1	144_6_1	750_13_533	469_2_32	143_4_59	207_6_1	675_2_27	713_6_35	1595_0_613	244_6_161
201_35_1	1140_5_33	606_1_379	269_6_54	243_0_34	156_6_130	311_4_265	779_5_94	153_4_112	1127_0135_620	61_0_34	620_5_1	64_5_54	756_0_1	90_6_1	176_6_1	139_4_101	81_0_146	256_0_187	1891_5_50	154_4_1	1050_1_36	2055_4_3	1194_6_229	1619_2_35	79_6_1	950_6_11	874_0_76	954_6_12	137_6_1	2_04_22	326_6_187	547_4_128	184_1_1	9_6_1	504_5_76	2011_5_8	1148_35_418	341_2_3	775_6_107	213_2_1	144_6_1	750_13_617	469_2_26	143_4_60	207_6_1	675_2_27	713_6_34	1595_0_630	244_6_182
201_35_1	1140_5_20	606_1_388	269_6_55	243_0_57	156_6_135	311_4_246	779_5_89	153_4_108	1127_0135_515	61_0_41	620_5_1	64_5_54	756_0_1	90_6_1	176_6_1	139_4_96	81_0_140	256_0_167	1891_5_44	154_4_1	1050_1_40	1194_6_232	1619_2_50	79_6_1	950_6_5	874_0_68	954_6_12	137_6_1	2_04_38	326_6_197	547_4_124	184_1_1	9_6_1	504_5_58	2011_5_16	1148_35_355	341_2_3	775_6_100	213_2_1	144_6_1	750_13_650	469_2_27	143_4_58	207_6_1	675_2_34	713_6_30	1595_0_682	244_6_181	261_5_1
201_35_1	1140_5_13	606_1_423	269_6_47	243_0_51	156_6_118	311_4_255	779_5_116	153_4_104	1127_0135_356	61_0_60	620_5_1	64_5_32	756_0_1	90_6_1	176_6_1	139_4_83	81_0_170	256_0_200	1891_5_41	154_4_1	1050_1_30	1194_6_241	1619_2_42	79_6_1	950_6_7	874_0_51	954_6_16	137_6_1	2_04_36	326_6_178	547_4_124	184_1_1	9_6_1	504_5_62	2011_5_12	1148_35_237	341_2_1	775_6_78	213_2_1	144_6_1	750_13_812	469_2_44	143_4_51	207_6_1	675_2_24	713_6_35	1595_0_686	244_6_174	261_5_1
201_35_1	1140_5_10	606_1_410	269_6_38	243_0_65	156_6_134	311_4_219	779_5_118	153_4_107	1127_0135_236	61_0_75	620_5_1	64_5_34	756_0_1	90_6_1	176_6_1	139_4_83	81_0_193	256_0_186	1891_5_29	154_4_1	1050_1_36	1194_6_229	1619_2_54	79_6_1	950_6_3	874_0_72	954_6_19	137_6_1	2_04_40	326_6_202	547_4_100	184_1_1	9_6_1	504_5_48	2011_5_13	1148_35_173	341_2_1	775_6_75	213_2_1	144_6_1	750_13_912	469_2_34	143_4_60	207_6_1	675_2_15	713_6_25	1595_0_745	244_6_197	261_5_1
201_35_1	1140_5_14	606_1_418	269_6_22	243_0_74	156_6_132	311_4_215	779_5_106	153_4_88	1127_0135_157	61_0_101	620_5_1	64_5_36	756_0_1	90_6_1	176_6_1	139_4_100	81_0_238	256_0_173	1891_5_21	154_4_1	1050_1_24	1194_6_214	1619_2_65	79_6_1	950_6_10	874_0_74	954_6_20	137_6_1	2_04_32	326_6_182	547_4_76	184_1_1	9_6_1	504_5_32	2011_5_20	1148_35_145	408_6_1	775_6_71	213_2_1	144_6_1	750_13_1072	469_2_48	143_4_46	207_6_1	675_2_15	713_6_37	1595_0_812	244_6_170	261_5_1
201_35_1	1140_5_9	606_1_405	269_6_30	243_0_68	156_6_99	311_4_231	779_5_106	153_4_83	1127_0135_157	61_0_119	620_5_1	64_5_35	756_0_1	90_6_1	176_6_1	139_4_71	81_0_289	256_0_200	1891_5_14	154_4_1	1050_1_26	1194_6_234	1619_2_50	79_6_1	950_6_8	874_0_73	954_6_27	137_6_1	2_04_37	326_6_189	547_4_67	184_1_1	9_6_1	504_5_29	2011_5_11	1148_35_179	408_6_1	775_6_73	213_2_1	144_6_1	750_13_1162	469_2_38	143_4_61	207_6_1	675_2_13	713_6_48	1595_0_855	244_6_174	261_5_1
201_35_1	1140_5_8	606_1_387	269_6_21	243_0_97	156_6_101	311_4_206	779_5_117	153_4_101	1127_0135_168	61_0_149	620_5_1	64_5_39	756_0_1	90_6_1	176_6_1	139_4_83	81_0_291	256_0_173	1891_5_16	154_4_1	1050_1_21	1194_6_214	1619_2_65	79_6_1	950_6_9	874_0_71	954_6_17	137_6_1	2_04_30	326_6_195	547_4_60	184_1_1	9_6_1	504_5_23	2011_5_14	1148_35_187	408_6_1	775_6_68	213_2_1	144_6_1	750_13_1205	469_2_40	143_4_61	207_6_1	675_2_11	713_6_42	1595_0_887	244_6_188	261_5_1
201_35_1	1140_5_3	606_1_366	269_6_17	243_0_80	156_6_96	311_4_204	779_5_118	153_4_108	1127_0135_201	61_0_162	620_5_1	64_5_40	756_0_1	90_6_1	176_6_1	139_4_71	81_0_348	256_0_200	1891_5_19	154_4_1	1050_1_25	1194_6_226	1619_2_52	79_6_1	950_6_11	874_0_47	954_6_28	137_6_1	2_04_29	326_6_195	547_4_61	184_1_1	9_6_1	504_5_18	2011_5_10	1148_35_222	408_6_1	775_6_84	213_2_1	144_6_1	750_13_1225	469_2_41	143_4_67	207_6_1	675_2_10	713_6_50	1595_0_867	244_6_145	261_5_1
201_35_1	1140_5_2	606_1_333	269_6_17	243_0_76	156_6_105	311_4_210	779_5_151	153_4_103	1127_0135_217	61_0_163	620_5_1	64_5_40	756_0_1	90_6_1	176_6_1	139_4_70	81_0_408	256_0_217	1891_5_9	154_4_1	1050_1_21	1194_6_205	1619_2_45	79_6_1	950_6_16	874_0_55	954_6_31	137_6_1	2_04_34	326_6_213	547_4_64	184_1_1	9_6_1	504_5_17	2011_5_12	1148_35_238	408_6_1	775_6_76	213_2_1	144_6_1	750_13_1154	469_2_41	143_4_70	207_6_1	675_2_13	713_6_39	1595_0_831	244_6_176	261_5_1
201_35_1	1140_5_2	606_1_304	269_6_15	243_0_76	156_6_106	311_4_184	779_5_142	153_4_105	1127_0135_259	61_0_178	620_5_1	64_5_30	756_0_1	90_6_1	176_6_1	139_4_98	81_0_418	256_0_192	1891_5_9	154_4_1	1050_1_26	1194_6_203	1619_2_48	79_6_1	950_6_17	874_0_51	954_6_28	137_6_1	2_04_26	326_6_191	547_4_70	184_1_1	9_6_1	504_5_6	2011_5_13	1148_35_277	408_6_1	775_6_78	213_2_1	144_6_1	750_13_1113	469_2_66	143_4_89	207_6_1	675_2_10	713_6_25	1595_0_808	244_6_162	261_5_1
201_35_1	1140_5_2	606_1_297	269_6_19	243_0_68	156_6_97	311_4_210	779_5_137	153_4_124	1127_0135_309	61_0_207	620_5_1	64_5_30	756_0_1	90_6_1	176_6_1	139_4_73	81_0_442	256_0_222	1891_5_6	154_4_1	1050_1_34	1194_6_225	1619_2_37	79_6_1	950_6_15	874_0_27	954_6_36	137_6_1	2_04_28	326_6_183	547_4_71	184_1_1	9_6_1	504_5_5	2011_5_8	1148_35_273	408_6_1	775_6_90	213_2_1	144_6_1	750_13_1056	469_2_54	143_4_94	207_6_1	675_2_7	713_6_26	1595_0_779	244_6_163	261_5_1
201_35_1	1140_5_1	606_1_279	269_6_21	243_0_79	156_6_113	311_4_217	779_5_128	153_4_132	1127_0135_360	61_0_204	620_5_1	64_5_27	756_0_1	90_6_1	176_6_1	139_4_88	81_0_389	256_0_188	1891_5_6	154_4_1	1050_1_19	1194_6_213	1619_2_52	79_6_1	950_6_15	874_0_38	954_6_20	137_6_1	2_04_17	326_6_183	547_4_87	184_1_1	9_6_1	504_5_4	2011_5_13	1148_35_300	408_6_1	775_6_72	213_2_1	144_6_1	750_13_946	469_2_62	143_4_87	207_6_1	675_2_3	713_6_30	1595_0_808	244_6_164	261_5_1
201_35_1	1140_5_2	606_1_269	269_6_18	243_0_62	156_6_106	311_4_232	213_2_1	153_4_149	1127_0135_424	61_0_182	620_5_1	64_5_29	756_0_1	90_6_1	176_6_1	139_4_88	81_0_380	256_0_183	1891_5_10	154_4_1	1050_1_10	1194_6_226	1619_2_44	79_6_1	950_6_20	874_0_28	954_6_27	137_6_1	2_04_17	326_6_165	547_4_86	184_1_1	9_6_1	504_5_3	2011_5_15	1148_35_353	408_6_1	775_6_88	144_6_1	750_13_899	469_2_75	143_4_81	207_6_1	779_5_123	713_6_26	1595_0_796	244_6_122	261_5_1	125_6_1
201_35_1	1140_5_3	606_1_256	269_6_20	243_0_69	156_6_128	311_4_271	213_2_1	153_4_145	1127_0135_469	61_0_170	620_5_1	64_5_24	756_0_1	90_6_1	176_6_1	139_4_84	81_0_422	256_0_187	1891_5_5	154_4_1	1050_1_8	1194_6_215	1619_2_43	79_6_1	950_6_18	874_0_38	954_6_30	137_6_1	2_04_11	326_6_167	547_4_106	184_1_1	9_6_1	504_5_8	2011_5_22	1148_35_377	408_6_1	775_6_74	144_6_1	750_13_747	469_2_59	143_4_65	207_6_1	779_5_143	713_6_21	1595_0_744	244_6_125	261_5_1	125_6_1
201_35_1	1140_5_4	606_1_220	269_6_14	243_0_55	156_6_122	311_4_262	213_2_1	153_4_160	1127_0135_552	61_0_168	620_5_1	64_5_23	756_0_1	90_6_1	176_6_1	139_4_112	81_0_375	256_0_183	1891_5_12	154_4_1	1050_1_5	1194_6_231	1619_2_40	79_6_1	950_6_14	874_0_23	954_6_23	137_6_1	2_04_9	326_6_162	547_4_104	184_1_1	9_6_1	504_5_8	2011_5_24	1148_35_437	408_6_1	775_6_69	144_6_1	750_13_685	469_2_64	143_4_55	207_6_1	779_5_127	713_6_23	1595_0_704	244_6_88	261_5_1	125_6_1
201_35_1	1140_5_7	606_1_253	269_6_18	243_0_50	156_6_151	311_4_246	213_2_1	153_4_138	1127_0135_553	61_0_167	620_5_1	64_5_16	756_0_1	90_6_1	176_6_1	139_4_96	81_0_405	256_0_192	1891_5_10	154_4_1	1050_1_2	1194_6_232	1619_2_30	79_6_1	950_6_22	874_0_22	954_6_21	137_6_1	2_04_12	326_6_164	547_4_129	184_1_1	9_6_1	504_5_13	2011_5_20	1148_35_443	408_6_1	775_6_99	144_6_1	750_13_594	469_2_58	143_4_51	207_6_1	779_5_131	713_6_16	1595_0_686	244_6_85	261_5_1	125_6_1
201_35_1	1140_5_5	606_1_238	269_6_10	243_0_53	156_6_174	311_4_260	213_2_1	153_4_146	1127_0135_545	61_0_148	620_5_1	64_5_15	756_0_1	90_6_1	176_6_1	139_4_112	81_0_403	256_0_161	1891_5_12	154_4_1	1050_1_2	1194_6_240	1619_2_35	79_6_1	950_6_16	874_0_28	954_6_15	137_6_1	2_04_7	326_6_146	547_4_138	184_1_1	9_6_1	504_5_17	2011_5_21	1148_35_460	408_6_1	775_6_97	144_6_1	750_13_549	469_2_55	143_4_48	207_6_1	779_5_134	713_6_22	1595_0_689	244_6_84	261_5_1	125_6_1
201_35_1	1140_5_7	606_1_222	269_6_12	243_0_39	156_6_197	311_4_258	213_2_1	153_4_141	1127_0135_557	61_0_152	620_5_1	64_5_9	756_0_1	90_6_1	176_6_1	139_4_90	81_0_415	256_0_177	1891_5_17	154_4_1	1050_1_4	1194_6_265	1619_2_47	79_6_1	950_6_16	874_0_27	954_6_15	137_6_1	2_04_11	326_6_128	547_4_156	184_1_1	9_6_1	504_5_20	2011_5_14	1148_35_476	408_6_1	775_6_97	144_6_1	750_13_539	469_2_57	143_4_47	207_6_1	779_5_131	713_6_24	1595_0_644	244_6_73	261_5_1	125_6_1
201_35_1	1140_5_6	606_1_234	269_6_8	243_0_45	156_6_233	311_4_271	213_2_1	153_4_131	1127_0135_518	61_0_134	620_5_1	64_5_12	756_0_1	90_6_1	176_6_1	139_4_88	81_0_447	256_0_172	1891_5_18	154_4_1	1194_6_273	1619_2_54	79_6_1	950_6_18	874_0_26	954_6_23	137_6_1	2_04_12	326_6_153	547_4_184	9_6_1	504_5_29	2011_5_16	1148_35_471	408_6_1	775_6_109	144_6_1	750_13_495	469_2_48	143_4_42	207_6_1	779_5_139	713_6_18	1595_0_614	244_6_83	261_5_1	125_6_1	71_0_159	389_2_76
201_35_1	1140_5_8	606_1_243	269_6_12	243_0_39	156_6_225	311_4_284	213_2_1	153_4_123	1127_0135_545	61_0_152	620_5_1	64_5_13	756_0_1	90_6_1	176_6_1	139_4_112	81_0_394	256_0_173	1891_5_21	154_4_1	1194_6_287	1619_2_38	79_6_1	950_6_13	874_0_23	954_6_22	137_6_1	2_04_8	326_6_116	547_4_171	9_6_1	504_5_32	2011_5_14	1148_35_455	408_6_1	775_6_101	144_6_1	750_13_473	469_2_52	143_4_43	207_6_1	779_5_126	713_6_17	1595_0_629	244_6_87	261_5_1	125_6_1	71_0_145	389_2_71
201_35_1	1140_5_16	606_1_282	269_6_20	243_0_45	156_6_277	311_4_287	213_2_1	153_4_120	1127_0135_510	61_0_136	620_5_1	64_5_17	756_0_1	90_6_1	176_6_1	139_4_88	81_0_450	256_0_193	1891_5_16	154_4_1	1194_6_269	1619_2_42	79_6_1	950_6_32	874_0_30	954_6_25	137_6_1	2_04_6	326_6_109	547_4_183	9_6_1	504_5_34	2011_5_12	1148_35_425	408_6_1	775_6_116	144_6_1	750_13_417	469_2_44	143_4_41	207_6_1	779_5_147	713_6_17	1595_0_567	244_6_87	261_5_1	125_6_1	71_0_124	389_2_97
201_35_1	1140_5_17	606_1_278	269_6_16	243_0_53	156_6_290	311_4_288	213_2_1	153_4_112	1127_0135_535	61_0_149	620_5_1	64_5_23	756_0_1	389_2_81	176_6_1	139_4_124	81_0_433	256_0_185	1891_5_11	154_4_1	162_0_1	1619_2_40	79_6_1	950_6_25	874_0_36	954_6_28	137_6_1	2_04_9	326_6_104	547_4_174	9_6_1	504_5_44	2011_5_6	1148_35_374	408_6_1	775_6_94	144_6_1	750_13_416	469_2_41	143_4_55	207_6_1	779_5_137	713_6_24	1595_0_531	244_6_92	261_5_1	125_6_1	71_0_110	90_6_1
201_35_1	1140_5_25	606_1_335	269_6_27	243_0_67	156_6_284	311_4_300	213_2_1	153_4_97	1127_0135_531	61_0_129	620_5_1	64_5_27	756_0_1	389_2_108	176_6_1	139_4_102	81_0_397	256_0_209	1891_5_8	154_4_1	162_0_1	1619_2_34	79_6_1	950_6_23	874_0_37	954_6_35	137_6_1	2_04_8	326_6_90	547_4_192	9_6_1	504_5_37	2011_5_6	1148_35_315	408_6_1	775_6_104	144_6_1	750_13_432	469_2_27	143_4_47	207_6_1	779_5_163	713_6_26	1595_0_525	244_6_90	261_5_1	125_6_1	71_0_97	90_6_1
201_35_1	1140_5_14	606_1_375	269_6_18	243_0_69	156_6_320	311_4_307	213_2_1	153_4_86	1127_0135_491	61_0_122	620_5_1	64_5_37	756_0_1	90_6_1	176_6_1	139_4_127	81_0_376	256_0_199	1891_5_8	154_4_1	1194_6_295	1619_2_42	79_6_1	950_6_21	874_0_59	954_6_34	137_6_1	2_04_5	326_6_92	547_4_187	9_6_1	504_5_35	2011_5_7	1148_35_269	408_6_1	775_6_77	144_6_1	750_13_429	469_2_28	143_4_56	207_6_1	779_5_169	713_6_27	1595_0_527	244_6_98	261_5_1	125_6_1	71_0_86	389_2_100
201_35_1	1140_5_21	606_1_406	269_6_23	243_0_68	156_6_292	311_4_314	213_2_1	153_4_67	1127_0135_464	61_0_110	620_5_1	64_5_46	756_0_1	90_6_1	176_6_1	139_4_120	81_0_360	256_0_204	1891_5_8	154_4_1	1194_6_301	1619_2_53	79_6_1	950_6_23	874_0_56	954_6_26	137_6_1	321_6_178	326_6_93	547_4_203	9_6_1	504_5_30	2011_5_1	1148_35_234	408_6_1	775_6_82	144_6_1	750_13_507	469_2_34	143_4_51	207_6_1	779_5_177	713_6_23	1595_0_497	244_6_89	261_5_1	125_6_1	71_0_79	389_2_116
201_35_1	1140_5_27	606_1_444	269_6_17	243_0_67	156_6_321	311_4_289	213_2_1	153_4_55	1127_0135_417	61_0_89	620_5_1	64_5_64	756_0_1	389_2_108	176_6_1	139_4_128	81_0_366	256_0_212	1891_5_10	154_4_1	162_0_1	1619_2_59	79_6_1	950_6_46	874_0_69	954_6_29	137_6_1	321_6_146	326_6_108	547_4_210	9_6_1	504_5_35	1148_35_174	408_6_1	775_6_84	144_6_1	750_13_556	469_2_24	143_4_62	207_6_1	779_5_209	713_6_28	1595_0_510	244_6_81	125_6_1	71_0_89	90_6_1	1194_6_254	93_6_153
201_35_1	1140_5_15	606_1_454	269_6_22	243_0_75	156_6_292	311_4_271	213_2_1	153_4_72	1127_0135_423	61_0_102	620_5_1	64_5_67	756_0_1	90_6_1	176_6_1	139_4_140	81_0_335	256_0_206	1891_5_10	154_4_1	1194_6_274	1619_2_70	79_6_1	950_6_34	874_0_54	954_6_22	137_6_1	321_6_123	326_6_112	547_4_200	9_6_1	504_5_36	1148_35_161	408_6_1	775_6_80	144_6_1	750_13_644	469_2_31	143_4_65	207_6_1	779_5_208	713_6_22	1595_0_520	244_6_90	125_6_1	71_0_103	389_2_112	93_6_121	167_5_28
201_35_1	1140_5_15	606_1_497	269_6_29	243_0_72	156_6_279	311_4_272	213_2_1	153_4_59	1127_0135_446	61_0_99	620_5_1	64_5_78	756_0_1	90_6_1	176_6_1	139_4_134	81_0_341	256_0_208	1891_5_10	154_4_1	1194_6_223	1619_2_83	79_6_1	950_6_35	874_0_68	954_6_25	137_6_1	321_6_122	326_6_133	547_4_210	9_6_1	504_5_33	1148_35_133	408_6_1	775_6_104	144_6_1	750_13_670	469_2_25	143_4_53	207_6_1	779_5_247	713_6_17	1595_0_495	244_6_81	125_6_1	71_0_125	389_2_137	93_6_139	167_5_23
201_35_1	1140_5_15	606_1_511	269_6_25	243_0_88	156_6_286	311_4_240	213_2_1	153_4_53	1127_0135_453	61_0_100	620_5_1	64_5_88	756_0_1	90_6_1	176_6_1	139_4_151	81_0_359	256_0_213	1891_5_22	154_4_1	1194_6_249	1619_2_102	79_6_1	950_6_23	874_0_65	954_6_27	137_6_1	321_6_98	326_6_117	547_4_180	9_6_1	504_5_35	1148_35_114	408_6_1	775_6_81	144_6_1	750_13_757	469_2_30	143_4_68	207_6_1	779_5_237	713_6_18	1595_0_495	244_6_100	125_6_1	71_0_121	389_2_113	93_6_121	167_5_20
201_35_1	1140_5_9	606_1_491	269_6_36	243_0_89	156_6_276	311_4_245	213_2_1	153_4_42	1127_0135_485	61_0_131	620_5_1	64_5_85	756_0_1	90_6_1	176_6_1	139_4_128	81_0_320	256_0_213	1891_5_16	154_4_1	1194_6_232	1619_2_90	79_6_1	950_6_13	874_0_52	954_6_19	137_6_1	321_6_84	326_6_143	547_4_198	9_6_1	504_5_32	1148_35_96	408_6_1	775_6_100	144_6_1	750_13_798	469_2_23	143_4_68	207_6_1	779_5_262	713_6_17	1595_0_511	244_6_104	125_6_1	71_0_133	389_2_141	93_6_131	167_5_26
201_35_1	1140_5_15	606_1_525	269_6_24	243_0_72	156_6_283	311_4_217	213_2_1	153_4_32	1127_0135_484	61_0_118	620_5_1	64_5_100	756_0_1	90_6_1	176_6_1	139_4_137	81_0_330	256_0_236	1891_5_17	154_4_1	1194_6_215	1619_2_104	79_6_1	950_6_10	874_0_56	954_6_17	137_6_1	321_6_74	326_6_123	547_4_184	9_6_1	504_5_41	1148_35_71	408_6_1	775_6_105	144_6_1	750_13_874	469_2_28	143_4_67	207_6_1	779_5_256	713_6_17	1595_0_511	244_6_118	125_6_1	71_0_126	389_2_124	93_6_139	167_5_25
201_35_1	1140_5_14	606_1_530	269_6_32	243_0_78	156_6_260	311_4_201	213_2_1	153_4_33	1127_0135_459	61_0_155	620_5_1	64_5_95	756_0_1	90_6_1	176_6_1	139_4_145	81_0_341	256_0_234	1891_5_19	154_4_1	1194_6_230	1619_2_92	79_6_1	950_6_1	874_0_42	954_6_12	137_6_1	321_6_61	326_6_124	547_4_182	9_6_1	504_5_37	1148_35_51	408_6_1	775_6_81	144_6_1	750_13_974	469_2_25	143_4_67	207_6_1	779_5_247	713_6_10	1595_0_519	244_6_114	125_6_1	71_0_111	389_2_123	93_6_129	167_5_31
201_35_1	1140_5_23	606_1_506	269_6_39	243_0_89	156_6_258	311_4_203	213_2_1	153_4_33	1127_0135_414	61_0_157	620_5_1	64_5_100	756_0_1	90_6_1	176_6_1	139_4_116	81_0_341	256_0_222	1891_5_13	154_4_1	1194_6_196	1619_2_114	79_6_1	950_6_2	874_0_48	954_6_14	137_6_1	321_6_46	326_6_135	547_4_175	9_6_1	504_5_45	1148_35_53	408_6_1	775_6_74	144_6_1	750_13_1018	469_2_28	143_4_73	207_6_1	779_5_270	713_6_16	1595_0_516	244_6_120	125_6_1	71_0_111	389_2_128	93_6_138	167_5_26
201_35_1	1140_5_15	606_1_516	269_6_35	243_0_92	156_6_250	311_4_164	213_2_1	153_4_30	1127_0135_334	61_0_168	620_5_1	64_5_108	756_0_1	90_6_1	176_6_1	139_4_139	81_0_363	256_0_231	1891_5_14	154_4_1	1194_6_203	1619_2_134	79_6_1	950_6_6	874_0_45	954_6_11	137_6_1	321_6_38	326_6_129	547_4_176	9_6_1	504_5_40	1148_35_49	408_6_1	775_6_70	144_6_1	750_13_1057	469_2_31	143_4_64	207_6_1	779_5_238	713_6_14	1595_0_518	244_6_116	125_6_1	71_0_105	389_2_97	93_6_136	167_5_23
201_35_1	1140_5_22	606_1_479	269_6_43	243_0_89	156_6_242	311_4_188	213_2_1	153_4_20	1127_0135_296	61_0_158	620_5_1	64_5_110	756_0_1	90_6_1	176_6_1	139_4_117	81_0_361	256_0_209	1891_5_14	154_4_1	1194_6_210	1619_2_133	79_6_1	950_6_7	874_0_43	954_6_12	137_6_1	321_6_35	326_6_169	547_4_170	9_6_1	504_5_32	1148_35_32	408_6_1	775_6_74	144_6_1	750_13_1106	469_2_29	143_4_63	207_6_1	779_5_249	713_6_12	1595_0_542	244_6_113	125_6_1	71_0_100	389_2_115	93_6_120	167_5_15
201_35_1	1140_5_22	606_1_477	269_6_38	243_0_81	156_6_259	311_4_197	213_2_1	153_4_18	1127_0135_227	61_0_146	620_5_1	64_5_127	756_0_1	90_6_1	176_6_1	139_4_139	81_0_369	256_0_215	1891_5_21	154_4_1	1194_6_185	1619_2_135	79_6_1	950_6_9	874_0_39	954_6_4	137_6_1	321_6_22	326_6_154	547_4_165	9_6_1	504_5_26	1148_35_17	408_6_1	775_6_79	144_6_1	750_13_1065	469_2_29	143_4_67	207_6_1	779_5_271	713_6_13	1595_0_550	244_6_113	125_6_1	71_0_117	389_2_106	93_6_139	167_5_12
201_35_1	1140_5_21	606_1_510	269_6_33	243_0_79	156_6_220	311_4_218	213_2_1	153_4_15	1127_0135_219	61_0_152	620_5_1	64_5_110	756_0_1	90_6_1	176_6_1	139_4_159	81_0_376	256_0_208	1891_5_29	154_4_1	1194_6_202	1619_2_119	79_6_1	950_6_10	874_0_27	954_6_5	137_6_1	321_6_23	326_6_141	547_4_185	9_6_1	504_5_22	1148_35_14	408_6_1	775_6_72	144_6_1	750_13_1012	469_2_20	143_4_50	207_6_1	779_5_259	713_6_11	1595_0_587	244_6_92	125_6_1	71_0_120	389_2_116	93_6_130	167_5_13
201_35_1	1140_5_28	606_1_472	269_6_24	243_0_53	156_6_244	311_4_238	213_2_1	153_4_12	1127_0135_246	61_0_144	620_5_1	64_5_125	756_0_1	90_6_1	176_6_1	139_4_157	81_0_359	256_0_209	1891_5_35	154_4_1	1194_6_193	1619_2_116	79_6_1	950_6_14	874_0_35	954_6_6	137_6_1	321_6_24	326_6_137	547_4_165	9_6_1	504_5_19	1148_35_14	408_6_1	775_6_80	144_6_1	750_13_877	469_2_27	143_4_42	207_6_1	779_5_266	713_6_10	1595_0_615	244_6_109	125_6_1	71_0_125	389_2_98	93_6_144	167_5_16
201_35_1	1140_5_25	606_1_470	269_6_25	243_0_59	156_6_231	311_4_253	213_2_1	153_4_15	1127_0135_250	61_0_152	620_5_1	64_5_115	756_0_1	90_6_1	176_6_1	139_4_186	81_0_400	256_0_214	1891_5_30	154_4_1	1194_6_204	1619_2_106	79_6_1	950_6_11	874_0_30	954_6_6	137_6_1	321_6_28	326_6_120	547_4_160	9_6_1	504_5_18	1148_35_23	408_6_1	775_6_73	144_6_1	750_13_766	469_2_23	143_4_34	207_6_1	779_5_229	713_6_9	1595_0_612	244_6_112	125_6_1	71_0_136	389_2_115	93_6_135	167_5_12
201_35_1	1140_5_38	606_1_444	269_6_26	243_0_58	156_6_262	311_4_275	213_2_1	153_4_8	1127_0135_301	61_0_154	620_5_1	64_5_110	756_0_1	90_6_1	176_6_1	139_4_153	81_0_357	256_0_207	1891_5_18	154_4_1	1194_6_213	1619_2_117	79_6_1	950_6_14	874_0_35	954_6_10	137_6_1	321_6_29	326_6_132	547_4_162	9_6_1	504_5_23	1148_35_29	408_6_1	775_6_72	144_6_1	750_13_598	469_2_25	143_4_27	207_6_1	779_5_238	713_6_9	1595_0_643	244_6_104	125_6_1	71_0_140	389_2_94	93_6_145	167_5_13
201_35_1	1140_5_34	606_1_457	269_6_23	243_0_72	156_6_271	311_4_296	213_2_1	153_4_8	1127_0135_355	61_0_126	620_5_1	64_5_107	756_0_1	90_6_1	176_6_1	139_4_194	81_0_399	256_0_201	1891_5_20	154_4_1	1194_6_225	1619_2_98	79_6_1	950_6_19	874_0_40	954_6_8	137_6_1	321_6_32	326_6_102	547_4_157	9_6_1	504_5_33	1148_35_34	408_6_1	775_6_84	144_6_1	750_13_550	469_2_16	143_4_22	207_6_1	779_5_214	713_6_13	1595_0_637	244_6_87	125_6_1	71_0_126	389_2_96	93_6_140	167_5_16
201_35_1	1140_5_36	606_1_424	269_6_30	243_0_70	156_6_297	311_4_340	213_2_1	153_4_7	1127_0135_456	61_0_95	620_5_1	64_5_99	756_0_1	90_6_1	176_6_1	139_4_168	81_0_349	256_0_167	1891_5_5	154_4_1	1194_6_262	1619_2_98	79_6_1	950_6_9	874_0_30	954_6_11	137_6_1	321_6_40	326_6_115	547_4_165	9_6_1	504_5_30	1148_35_37	408_6_1	775_6_108	144_6_1	750_13_515	469_2_13	143_4_19	207_6_1	779_5_233	713_6_11	1595_0_676	244_6_82	125_6_1	71_0_127	389_2_107	93_6_142	167_5_22
201_35_1	1140_5_37	606_1_467	269_6_27	243_0_66	156_6_336	311_4_336	213_2_1	153_4_7	1127_0135_498	61_0_104	620_5_1	64_5_87	756_0_1	90_6_1	176_6_1	139_4_201	81_0_356	256_0_165	1891_5_3	154_4_1	1194_6_242	1619_2_76	79_6_1	950_6_11	874_0_15	954_6_9	137_6_1	321_6_36	326_6_82	547_4_137	9_6_1	504_5_37	1148_35_43	408_6_1	775_6_112	144_6_1	750_13_503	469_2_24	143_4_16	207_6_1	779_5_234	713_6_15	1595_0_650	244_6_86	125_6_1	71_0_110	389_2_96	93_6_153	167_5_20
201_35_1	1140_5_27	606_1_490	269_6_30	243_0_72	156_6_351	311_4_352	213_2_1	153_4_4	1127_0135_540	61_0_92	620_5_1	64_5_73	756_0_1	389_2_94	176_6_1	139_4_181	81_0_353	256_0_180	1891_5_1	154_4_1	162_0_1	1619_2_72	79_6_1	950_6_10	874_0_16	954_6_11	137_6_1	321_6_45	326_6_104	547_4_138	9_6_1	504_5_41	1148_35_36	408_6_1	775_6_118	144_6_1	750_13_530	469_2_26	143_4_6	207_6_1	779_5_234	713_6_16	1595_0_613	244_6_72	125_6_1	71_0_113	90_6_1	1194_6_250	93_6_137
201_35_1	1140_5_40	606_1_516	269_6_21	243_0_68	156_6_374	311_4_301	213_2_1	153_4_2	1127_0135_554	61_0_86	620_5_1	64_5_82	756_0_1	389_2_91	176_6_1	139_4_193	81_0_318	256_0_172	1891_5_4	154_4_1	162_0_1	1619_2_80	79_6_1	950_6_9	874_0_20	954_6_15	137_6_1	321_6_41	326_6_99	547_4_127	9_6_1	504_5_40	1148_35_22	408_6_1	775_6_144	144_6_1	750_13_546	469_2_40	143_4_10	207_6_1	779_5_250	713_6_22	1595_0_581	244_6_72	125_6_1	71_0_108	90_6_1	1194_6_245	93_6_167
201_35_1	1140_5_39	606_1_561	269_6_13	243_0_79	156_6_372	311_4_303	213_2_1	153_4_2	1127_0135_572	61_0_86	620_5_1	64_5_92	756_0_1	389_2_103	176_6_1	139_4_191	81_0_312	256_0_183	1891_5_3	154_4_1	162_0_1	1619_2_63	79_6_1	950_6_14	874_0_11	954_6_15	137_6_1	321_6_44	326_6_102	547_4_140	9_6_1	504_5_31	1148_35_21	408_6_1	775_6_124	144_6_1	750_13_634	469_2_30	143_4_7	207_6_1	779_5_219	713_6_30	1595_0_548	244_6_60	125_6_1	71_0_96	90_6_1	1194_6_244	93_6_156
201_35_1	1140_5_42	606_1_577	269_6_12	243_0_92	156_6_412	311_4_271	213_2_1	153_4_2	1127_0135_563	61_0_81	620_5_1	64_5_108	756_0_1	389_2_94	176_6_1	139_4_190	81_0_288	256_0_167	1891_5_3	154_4_1	162_0_1	1619_2_65	79_6_1	950_6_11	874_0_13	954_6_17	137_6_1	321_6_48	326_6_99	547_4_155	9_6_1	504_5_26	1148_35_13	408_6_1	775_6_119	144_6_1	750_13_667	469_2_34	143_4_8	207_6_1	779_5_253	713_6_34	1595_0_519	244_6_62	125_6_1	71_0_108	90_6_1	1194_6_233	93_6_165
201_35_1	1140_5_45	606_1_597	243_0_81	156_6_400	311_4_244	213_2_1	153_4_2	1127_0135_583	61_0_87	64_5_108	756_0_1	389_2_101	176_6_1	139_4_196	81_0_281	256_0_175	269_6_13	154_4_1	162_0_1	1619_2_69	79_6_1	950_6_15	874_0_12	954_6_13	137_6_1	321_6_35	326_6_87	547_4_154	9_6_1	504_5_37	1148_35_24	408_6_1	775_6_104	144_6_1	750_13_670	469_2_36	143_4_7	207_6_1	779_5_234	713_6_46	1595_0_493	244_6_53	125_6_1	71_0_115	90_6_1	1194_6_238	93_6_162	167_5_20	481_6_103
201_35_1	1140_5_41	606_1_639	243_0_77	156_6_379	311_4_266	213_2_1	153_4_2	1127_0135_610	61_0_98	64_5_108	756_0_1	389_2_100	176_6_1	139_4_172	81_0_270	256_0_161	269_6_19	154_4_1	162_0_1	1619_2_70	79_6_1	950_6_15	874_0_10	954_6_19	137_6_1	321_6_43	326_6_92	547_4_152	9_6_1	504_5_24	1148_35_30	408_6_1	775_6_111	144_6_1	750_13_652	469_2_40	143_4_7	207_6_1	779_5_232	713_6_18	1595_0_444	244_6_47	125_6_1	71_0_112	90_6_1	1194_6_244	93_6_159	167_5_24	481_6_112
201_35_1	1140_5_37	606_1_628	243_0_55	156_6_381	311_4_256	213_2_1	1127_0135_557	61_0_109	64_5_107	756_0_1	389_2_111	176_6_1	139_4_202	81_0_293	256_0_166	269_6_20	154_4_1	162_0_1	1619_2_68	79_6_1	950_6_8	874_0_4	954_6_15	137_6_1	321_6_25	326_6_85	547_4_134	9_6_1	504_5_32	1148_35_44	408_6_1	775_6_120	144_6_1	750_13_622	469_2_34	143_4_10	207_6_1	779_5_222	713_6_18	1595_0_454	244_6_52	125_6_1	71_0_116	90_6_1	1194_6_252	93_6_188	167_5_23	481_6_114	2334_4_126
201_35_1	1140_5_36	606_1_674	243_0_66	156_6_336	311_4_275	213_2_1	1127_0135_511	61_0_128	64_5_108	756_0_1	389_2_95	176_6_1	139_4_189	81_0_289	256_0_158	269_6_30	154_4_1	162_0_1	1619_2_70	79_6_1	950_6_12	874_0_9	954_6_16	137_6_1	321_6_38	326_6_84	547_4_147	9_6_1	504_5_22	1148_35_46	408_6_1	775_6_111	144_6_1	750_13_609	469_2_28	143_4_7	207_6_1	779_5_221	713_6_12	1595_0_462	244_6_36	125_6_1	71_0_114	90_6_1	1194_6_302	93_6_151	167_5_22	481_6_111	2334_4_144
201_35_1	1140_5_46	606_1_612	243_0_58	156_6_350	311_4_246	213_2_1	1127_0135_448	61_0_147	64_5_122	756_0_1	389_2_104	176_6_1	139_4_213	81_0_298	256_0_145	269_6_34	154_4_1	162_0_1	1619_2_74	79_6_1	950_6_4	874_0_14	954_6_27	137_6_1	321_6_34	326_6_61	547_4_141	9_6_1	504_5_23	1148_35_40	408_6_1	775_6_128	144_6_1	750_13_601	469_2_31	143_4_13	207_6_1	779_5_244	713_6_14	1595_0_475	244_6_61	125_6_1	71_0_117	90_6_1	1194_6_291	93_6_179	167_5_14	481_6_101	2334_4_162
201_35_1	1140_5_24	606_1_629	243_0_59	156_6_320	311_4_251	213_2_1	1127_0135_398	61_0_136	64_5_124	756_0_1	389_2_99	176_6_1	139_4_222	81_0_333	256_0_141	269_6_37	154_4_1	162_0_1	1619_2_71	79_6_1	950_6_2	874_0_9	954_6_26	137_6_1	321_6_25	326_6_68	547_4_161	9_6_1	504_5_18	1148_35_36	408_6_1	775_6_104	144_6_1	750_13_636	469_2_20	143_4_9	207_6_1	779_5_234	713_6_16	1595_0_511	244_6_45	125_6_1	71_0_121	90_6_1	1194_6_315	93_6_159	167_5_10	481_6_108	2334_4_181
201_35_1	1140_5_36	606_1_590	243_0_62	156_6_292	311_4_269	213_2_1	1127_0135_385	61_0_130	64_5_139	756_0_1	389_2_98	176_6_1	139_4_221	81_0_305	256_0_109	269_6_56	154_4_1	162_0_1	1619_2_65	79_6_1	950_6_4	874_0_17	954_6_36	137_6_1	321_6_27	326_6_61	547_4_149	9_6_1	504_5_18	1148_35_20	408_6_1	775_6_110	144_6_1	750_13_702	469_2_18	143_4_8	207_6_1	779_5_274	713_6_19	1595_0_579	244_6_49	125_6_1	71_0_122	90_6_1	1194_6_328	93_6_170	167_5_6	481_6_74	2334_4_176
201_35_1	1140_5_17	606_1_588	243_0_69	156_6_252	311_4_286	213_2_1	1127_0135_374	61_0_137	64_5_125	756_0_1	389_2_91	176_6_1	139_4_255	81_0_339	256_0_101	269_6_49	154_4_1	162_0_1	1619_2_58	79_6_1	950_6_5	874_0_14	954_6_33	137_6_1	321_6_20	326_6_85	547_4_167	9_6_1	504_5_24	1148_35_13	408_6_1	775_6_105	144_6_1	750_13_698	469_2_17	143_4_2	207_6_1	779_5_253	713_6_17	1595_0_656	244_6_59	125_6_1	71_0_117	90_6_1	1194_6_297	93_6_155	167_5_5	481_6_88	2334_4_156
201_35_1	1140_5_18	606_1_586	243_0_77	156_6_286	311_4_292	213_2_1	1127_0135_358	61_0_123	64_5_118	756_0_1	389_2_61	176_6_1	139_4_235	81_0_361	256_0_107	269_6_46	154_4_1	162_0_1	1619_2_69	79_6_1	950_6_1	874_0_15	954_6_39	137_6_1	321_6_24	326_6_78	547_4_166	9_6_1	504_5_23	1148_35_9	408_6_1	775_6_97	144_6_1	750_13_697	469_2_29	143_4_2	207_6_1	779_5_274	713_6_14	1595_0_689	244_6_41	125_6_1	71_0_102	90_6_1	1194_6_299	93_6_134	167_5_5	481_6_93	2334_4_168
201_35_1	1140_5_22	606_1_596	71_0_93	156_6_245	311_4_273	213_2_1	1127_0135_368	61_0_121	64_5_119	389_2_81	176_6_1	139_4_247	81_0_346	256_0_124	269_6_35	154_4_1	162_0_1	1619_2_55	79_6_1	950_6_1	874_0_15	954_6_52	137_6_1	321_6_22	326_6_89	547_4_163	9_6_1	504_5_40	1148_35_4	408_6_1	775_6_106	144_6_1	750_13_640	469_2_29	756_0_1	207_6_1	779_5_247	713_6_15	1595_0_718	244_6_63	125_6_1	243_0_70	90_6_1	1194_6_288	93_6_165	167_5_3	481_6_90	2334_4_159	121_2_1
201_35_1	1140_5_12	606_1_612	71_0_93	156_6_256	311_4_300	213_2_1	1127_0135_357	61_0_107	64_5_113	389_2_71	176_6_1	139_4_205	81_0_391	256_0_153	269_6_39	154_4_1	162_0_1	1619_2_41	79_6_1	874_0_12	954_6_50	137_6_1	321_6_21	326_6_94	547_4_172	9_6_1	504_5_42	1148_35_1	408_6_1	775_6_100	750_13_543	469_2_34	756_0_1	207_6_1	779_5_264	713_6_17	1595_0_697	244_6_56	125_6_1	243_0_75	90_6_1	1194_6_306	93_6_130	167_5_5	481_6_100	2334_4_173	121_2_1	19_6_1	2233_2_65
1140_5_15	606_1_650	71_0_98	156_6_265	311_4_299	213_2_1	1127_0135_354	61_0_129	64_5_112	389_2_88	176_6_1	139_4_190	81_0_364	256_0_168	269_6_32	154_4_1	162_0_1	1619_2_40	79_6_1	874_0_9	954_6_45	137_6_1	321_6_28	326_6_89	547_4_168	9_6_1	504_5_61	408_6_1	775_6_111	750_13_461	469_2_37	756_0_1	207_6_1	779_5_292	713_6_20	1595_0_653	244_6_64	125_6_1	243_0_76	90_6_1	1194_6_297	93_6_152	167_5_4	481_6_84	2334_4_178	121_2_1	19_6_1	2233_2_58	59_0135_1	410_0_53
1140_5_10	606_1_707	71_0_80	156_6_267	311_4_301	213_2_1	1127_0135_391	61_0_88	64_5_100	389_2_80	176_6_1	139_4_209	81_0_384	256_0_162	269_6_31	154_4_1	162_0_1	1619_2_41	79_6_1	874_0_5	954_6_33	137_6_1	321_6_25	326_6_82	547_4_166	9_6_1	504_5_64	408_6_1	775_6_105	750_13_474	469_2_36	756_0_1	207_6_1	779_5_290	713_6_20	1595_0_639	244_6_59	125_6_1	243_0_90	90_6_1	1194_6_294	93_6_121	167_5_6	481_6_95	2334_4_190	121_2_1	19_6_1	2233_2_57	59_0135_1	410_0_54
1140_5_9	606_1_713	71_0_73	156_6_306	311_4_304	213_2_1	1127_0135_411	61_0_73	64_5_102	389_2_81	176_6_1	139_4_211	81_0_340	256_0_150	269_6_21	154_4_1	162_0_1	1619_2_45	79_6_1	874_0_2	954_6_35	137_6_1	321_6_21	326_6_62	547_4_160	9_6_1	504_5_67	408_6_1	775_6_114	750_13_480	469_2_44	756_0_1	207_6_1	779_5_298	713_6_22	1595_0_648	244_6_75	125_6_1	243_0_94	90_6_1	1194_6_299	93_6_145	167_5_7	481_6_57	2334_4_195	121_2_1	19_6_1	2233_2_52	59_0135_1	410_0_53
1140_5_9	606_1_806	71_0_58	156_6_327	311_4_308	213_2_1	1127_0135_441	61_0_69	64_5_81	389_2_70	176_6_1	139_4_229	81_0_319	256_0_146	269_6_24	154_4_1	162_0_1	1619_2_51	79_6_1	954_6_25	137_6_1	321_6_17	326_6_61	547_4_142	9_6_1	504_5_79	408_6_1	775_6_117	750_13_509	469_2_31	207_6_1	779_5_276	713_6_27	1595_0_644	244_6_85	125_6_1	243_0_90	90_6_1	1194_6_305	93_6_136	167_5_5	481_6_73	2334_4_156	121_2_1	19_6_1	2233_2_63	59_0135_1	410_0_56	438_5_168	1007_2_34
1140_5_16	606_1_765	71_0_70	156_6_343	311_4_296	213_2_1	1127_0135_500	61_0_70	64_5_72	389_2_92	176_6_1	139_4_214	81_0_290	256_0_135	269_6_23	154_4_1	162_0_1	1619_2_41	79_6_1	954_6_32	137_6_1	321_6_25	326_6_55	547_4_151	9_6_1	504_5_64	408_6_1	775_6_118	750_13_496	469_2_41	207_6_1	779_5_280	713_6_21	1595_0_645	244_6_75	125_6_1	243_0_111	90_6_1	1194_6_303	93_6_143	167_5_7	481_6_60	2334_4_152	121_2_1	19_6_1	2233_2_56	59_0135_1	410_0_57	438_5_168	1007_2_37
1140_5_16	606_1_826	71_0_75	156_6_354	311_4_288	213_2_1	1127_0135_523	61_0_76	64_5_55	389_2_76	176_6_1	139_4_227	81_0_311	256_0_135	269_6_16	154_4_1	162_0_1	1619_2_52	79_6_1	954_6_42	137_6_1	321_6_32	326_6_76	547_4_142	9_6_1	504_5_90	408_6_1	775_6_114	750_13_529	469_2_19	207_6_1	779_5_252	713_6_19	1595_0_620	244_6_88	125_6_1	243_0_103	90_6_1	1194_6_274	93_6_133	167_5_5	481_6_61	2334_4_143	121_2_1	19_6_1	2233_2_75	59_0135_1	410_0_60	438_5_160	1007_2_34
1140_5_12	606_1_827	71_0_76	156_6_431	311_4_290	213_2_1	1127_0135_528	61_0_71	64_5_58	389_2_88	176_6_1	139_4_221	81_0_325	256_0_99	269_6_22	154_4_1	162_0_1	1619_2_39	79_6_1	954_6_39	137_6_1	321_6_30	326_6_63	547_4_125	9_6_1	504_5_76	408_6_1	775_6_107	750_13_537	469_2_21	207_6_1	779_5_249	713_6_16	1595_0_633	244_6_79	125_6_1	243_0_114	90_6_1	1194_6_292	93_6_136	167_5_5	481_6_61	2334_4_143	121_2_1	19_6_1	2233_2_69	59_0135_1	410_0_66	438_5_148	1007_2_40
1140_5_9	606_1_847	71_0_82	156_6_393	311_4_276	213_2_1	1127_0135_481	61_0_83	64_5_53	389_2_97	176_6_1	139_4_228	81_0_305	256_0_97	269_6_17	154_4_1	162_0_1	1619_2_32	79_6_1	954_6_43	137_6_1	321_6_29	326_6_63	547_4_116	9_6_1	504_5_76	408_6_1	775_6_112	750_13_495	469_2_19	207_6_1	779_5_240	713_6_22	1595_0_652	244_6_79	125_6_1	243_0_124	90_6_1	1194_6_305	93_6_156	167_5_7	481_6_55	2334_4_174	121_2_1	19_6_1	2233_2_72	59_0135_1	410_0_75	438_5_154	1007_2_45
1140_5_12	606_1_835	71_0_75	156_6_401	311_4_283	213_2_1	1127_0135_396	61_0_80	64_5_62	389_2_103	176_6_1	139_4_208	81_0_344	256_0_99	269_6_17	154_4_1	162_0_1	1619_2_35	79_6_1	954_6_40	137_6_1	321_6_35	326_6_61	547_4_121	9_6_1	504_5_67	408_6_1	775_6_105	750_13_553	469_2_22	207_6_1	779_5_216	713_6_23	1595_0_655	244_6_73	125_6_1	243_0_143	90_6_1	1194_6_307	93_6_135	167_5_3	481_6_65	2334_4_144	121_2_1	19_6_1	2233_2_69	59_0135_1	410_0_91	438_5_142	1007_2_67
1140_5_17	606_1_798	71_0_71	156_6_364	311_4_280	213_2_1	1127_0135_289	61_0_90	64_5_71	389_2_108	176_6_1	139_4_174	81_0_372	256_0_101	269_6_17	154_4_1	162_0_1	1619_2_29	79_6_1	954_6_36	137_6_1	321_6_38	326_6_64	547_4_108	9_6_1	504_5_67	408_6_1	775_6_122	750_13_536	469_2_18	207_6_1	779_5_206	713_6_21	1595_0_695	244_6_92	125_6_1	243_0_141	90_6_1	1194_6_351	93_6_182	167_5_8	481_6_59	2334_4_132	121_2_1	19_6_1	2233_2_58	59_0135_1	410_0_79	438_5_149	1007_2_63
1140_5_19	606_1_844	71_0_59	156_6_367	311_4_292	213_2_1	1127_0135_297	61_0_70	64_5_56	389_2_109	176_6_1	139_4_173	81_0_384	256_0_110	269_6_13	154_4_1	162_0_1	1619_2_34	79_6_1	954_6_28	137_6_1	321_6_34	326_6_58	547_4_124	9_6_1	504_5_76	408_6_1	775_6_107	750_13_513	469_2_20	207_6_1	779_5_202	713_6_31	1595_0_747	244_6_59	125_6_1	243_0_148	90_6_1	1194_6_322	93_6_150	167_5_7	481_6_58	2334_4_130	121_2_1	19_6_1	2233_2_60	59_0135_1	410_0_86	438_5_142	1007_2_76
1140_5_20	606_1_787	71_0_58	156_6_369	311_4_282	213_2_1	1127_0135_386	61_0_95	64_5_54	389_2_103	176_6_1	139_4_159	81_0_399	256_0_96	269_6_13	154_4_1	162_0_1	1619_2_24	79_6_1	954_6_31	137_6_1	321_6_25	326_6_64	547_4_129	9_6_1	504_5_74	408_6_1	775_6_108	750_13_536	469_2_22	207_6_1	779_5_190	713_6_19	1595_0_745	244_6_62	125_6_1	243_0_157	90_6_1	1194_6_315	93_6_161	167_5_8	481_6_60	2334_4_137	121_2_1	19_6_1	2233_2_63	59_0135_1	410_0_85	438_5_145	1007_2_69
1140_5_16	606_1_772	71_0_53	156_6_329	311_4_272	213_2_1	1127_0135_411	61_0_84	64_5_71	389_2_110	176_6_1	139_4_171	81_0_424	256_0_108	269_6_20	154_4_1	162_0_1	1619_2_31	79_6_1	954_6_32	137_6_1	321_6_19	326_6_59	547_4_124	9_6_1	504_5_70	408_6_1	775_6_112	750_13_557	469_2_24	207_6_1	779_5_209	713_6_29	1595_0_737	244_6_59	125_6_1	243_0_162	90_6_1	1194_6_317	93_6_142	167_5_5	481_6_69	2334_4_147	121_2_1	19_6_1	2233_2_55	59_0135_1	410_0_90	438_5_128	1007_2_87
1140_5_16	606_1_778	71_0_68	156_6_364	311_4_263	213_2_1	1127_0135_393	61_0_107	64_5_74	389_2_108	176_6_1	139_4_151	81_0_421	256_0_96	269_6_15	154_4_1	162_0_1	1619_2_21	79_6_1	954_6_28	137_6_1	321_6_26	326_6_44	547_4_140	9_6_1	504_5_71	408_6_1	775_6_101	750_13_593	469_2_31	207_6_1	779_5_207	713_6_22	1595_0_734	244_6_53	125_6_1	243_0_178	90_6_1	1194_6_322	93_6_130	167_5_1	481_6_78	2334_4_135	121_2_1	19_6_1	2233_2_49	59_0135_1	410_0_97	438_5_118	1007_2_76
1140_5_21	606_1_799	71_0_63	156_6_330	311_4_274	213_2_1	1127_0135_359	61_0_111	64_5_76	389_2_84	176_6_1	139_4_157	81_0_420	256_0_108	269_6_13	154_4_1	162_0_1	1619_2_23	79_6_1	954_6_30	137_6_1	321_6_19	326_6_42	547_4_152	9_6_1	504_5_74	408_6_1	775_6_138	750_13_621	469_2_28	207_6_1	779_5_195	713_6_24	1595_0_739	244_6_58	125_6_1	243_0_184	90_6_1	1194_6_332	93_6_122	481_6_66	2334_4_162	121_2_1	19_6_1	2233_2_41	59_0135_1	410_0_87	438_5_105	1007_2_74	498_13_1
1140_5_13	606_1_803	71_0_73	156_6_344	311_4_279	213_2_1	1127_0135_331	61_0_122	64_5_61	389_2_90	176_6_1	139_4_138	81_0_407	256_0_97	269_6_17	154_4_1	162_0_1	1619_2_22	79_6_1	954_6_28	137_6_1	321_6_26	326_6_44	547_4_146	9_6_1	504_5_64	408_6_1	775_6_140	750_13_633	469_2_34	207_6_1	779_5_222	713_6_17	1595_0_726	244_6_54	125_6_1	243_0_198	90_6_1	1194_6_331	93_6_124	481_6_76	2334_4_162	121_2_1	19_6_1	2233_2_38	59_0135_1	410_0_86	438_5_107	1007_2_72	498_13_1
1140_5_9	606_1_810	71_0_69	156_6_344	311_4_295	213_2_1	1127_0135_299	61_0_125	64_5_60	389_2_70	176_6_1	139_4_133	81_0_392	256_0_90	269_6_11	154_4_1	162_0_1	1619_2_15	79_6_1	954_6_45	137_6_1	321_6_25	326_6_53	547_4_153	9_6_1	504_5_50	408_6_1	775_6_171	750_13_646	469_2_35	207_6_1	779_5_176	713_6_19	1595_0_723	244_6_52	125_6_1	243_0_200	90_6_1	1194_6_337	93_6_130	481_6_71	2334_4_177	121_2_1	19_6_1	2233_2_42	59_0135_1	410_0_81	438_5_99	1007_2_60	498_13_1
1140_5_7	606_1_810	71_0_72	156_6_318	311_4_298	213_2_1	1127_0135_281	61_0_100	64_5_66	389_2_80	176_6_1	139_4_131	81_0_375	256_0_109	269_6_9	154_4_1	162_0_1	1619_2_19	79_6_1	954_6_42	137_6_1	321_6_26	326_6_39	547_4_152	9_6_1	504_5_45	408_6_1	775_6_151	750_13_657	469_2_45	207_6_1	779_5_198	713_6_20	1595_0_737	244_6_40	125_6_1	243_0_198	90_6_1	1194_6_319	93_6_135	481_6_90	2334_4_194	121_2_1	19_6_1	2233_2_41	59_0135_1	410_0_85	438_5_80	1007_2_73	498_13_1
1140_5_9	606_1_824	71_0_63	156_6_327	311_4_337	213_2_1	1127_0135_326	61_0_103	64_5_72	389_2_83	176_6_1	139_4_122	81_0_357	256_0_98	269_6_7	154_4_1	162_0_1	1619_2_13	79_6_1	954_6_49	137_6_1	321_6_23	326_6_31	547_4_145	9_6_1	504_5_51	408_6_1	775_6_160	750_13_657	469_2_44	207_6_1	779_5_178	713_6_14	1595_0_687	244_6_45	125_6_1	243_0_204	90_6_1	1194_6_326	93_6_150	481_6_88	2334_4_198	121_2_1	19_6_1	2233_2_42	59_0135_1	410_0_83	438_5_79	1007_2_70	498_13_1
1140_5_8	606_1_876	71_0_44	156_6_314	311_4_361	213_2_1	1127_0135_340	61_0_72	64_5_55	389_2_87	176_6_1	139_4_154	81_0_349	256_0_114	269_6_8	154_4_1	162_0_1	1619_2_13	79_6_1	954_6_38	137_6_1	321_6_21	326_6_42	547_4_149	9_6_1	504_5_46	408_6_1	775_6_164	750_13_657	469_2_41	207_6_1	779_5_171	713_6_16	1595_0_688	244_6_44	125_6_1	243_0_200	90_6_1	1194_6_320	93_6_139	481_6_90	2334_4_214	121_2_1	19_6_1	2233_2_42	59_0135_1	410_0_103	438_5_65	1007_2_71	498_13_1
1140_5_5	606_1_853	71_0_47	156_6_379	311_4_341	213_2_1	1127_0135_330	61_0_68	64_5_62	389_2_86	176_6_1	139_4_161	81_0_356	256_0_109	269_6_7	154_4_1	162_0_1	1619_2_10	79_6_1	954_6_39	137_6_1	321_6_26	326_6_41	547_4_125	9_6_1	504_5_65	408_6_1	775_6_154	750_13_652	469_2_49	207_6_1	779_5_138	713_6_17	1595_0_701	244_6_55	125_6_1	243_0_189	90_6_1	1194_6_297	93_6_161	481_6_103	2334_4_208	121_2_1	19_6_1	2233_2_40	59_0135_1	410_0_111	438_5_60	1007_2_83	498_13_1
1140_5_2	606_1_834	71_0_53	156_6_358	311_4_348	213_2_1	1127_0135_360	61_0_62	64_5_60	389_2_81	176_6_1	139_4_149	81_0_339	256_0_103	269_6_10	154_4_1	162_0_1	1619_2_12	79_6_1	954_6_43	137_6_1	321_6_31	326_6_35	547_4_140	9_6_1	504_5_58	408_6_1	775_6_183	750_13_669	469_2_45	207_6_1	779_5_158	713_6_23	1595_0_688	244_6_57	125_6_1	243_0_165	90_6_1	1194_6_307	93_6_151	481_6_99	2334_4_213	121_2_1	19_6_1	2233_2_40	59_0135_1	410_0_110	438_5_67	1007_2_89	498_13_1
1140_5_1	606_1_796	71_0_60	156_6_389	311_4_329	213_2_1	1127_0135_406	61_0_56	64_5_44	389_2_73	176_6_1	139_4_138	81_0_349	256_0_128	269_6_7	154_4_1	162_0_1	1619_2_14	79_6_1	954_6_30	137_6_1	321_6_30	326_6_34	547_4_146	9_6_1	504_5_72	408_6_1	775_6_159	750_13_678	469_2_47	207_6_1	779_5_181	713_6_27	1595_0_662	244_6_47	125_6_1	243_0_171	90_6_1	1194_6_281	93_6_161	481_6_89	2334_4_195	121_2_1	19_6_1	2233_2_55	59_0135_1	410_0_108	438_5_77	1007_2_96	498_13_1
606_1_778	71_0_64	156_6_382	311_4_347	213_2_1	1127_0135_445	61_0_50	64_5_42	389_2_66	176_6_1	139_4_145	81_0_338	256_0_114	269_6_7	154_4_1	162_0_1	1619_2_7	79_6_1	954_6_42	137_6_1	321_6_31	326_6_30	547_4_148	9_6_1	504_5_77	408_6_1	775_6_171	750_13_652	469_2_47	207_6_1	779_5_168	713_6_20	1595_0_696	244_6_64	125_6_1	243_0_122	90_6_1	1194_6_257	93_6_166	481_6_100	2334_4_194	121_2_1	19_6_1	2233_2_51	59_0135_1	410_0_109	438_5_94	1007_2_95	498_13_1	539_0_125
606_1_761	71_0_70	156_6_359	311_4_367	213_2_1	1127_0135_495	61_0_48	64_5_32	389_2_79	176_6_1	139_4_140	81_0_320	256_0_127	269_6_8	154_4_1	162_0_1	1619_2_12	79_6_1	954_6_33	137_6_1	321_6_27	326_6_21	547_4_155	9_6_1	504_5_71	408_6_1	775_6_169	750_13_650	469_2_47	207_6_1	779_5_197	713_6_23	1595_0_714	244_6_53	125_6_1	243_0_107	90_6_1	1194_6_245	93_6_153	481_6_92	2334_4_214	121_2_1	19_6_1	2233_2_45	59_0135_1	410_0_119	438_5_88	1007_2_101	498_13_1	539_0_109
606_1_756	71_0_76	156_6_371	311_4_383	213_2_1	1127_0135_509	61_0_44	64_5_36	389_2_61	176_6_1	139_4_139	81_0_337	256_0_92	269_6_4	154_4_1	162_0_1	1619_2_3	79_6_1	954_6_32	137_6_1	321_6_36	326_6_20	547_4_145	9_6_1	504_5_78	408_6_1	775_6_160	750_13_626	469_2_52	207_6_1	779_5_176	713_6_17	1595_0_721	244_6_71	125_6_1	243_0_94	90_6_1	1194_6_241	93_6_176	481_6_112	2334_4_186	121_2_1	19_6_1	2233_2_36	59_0135_1	410_0_108	438_5_113	1007_2_104	498_13_1	539_0_141
606_1_719	71_0_76	156_6_346	311_4_366	213_2_1	1127_0135_537	61_0_43	64_5_43	389_2_86	176_6_1	139_4_146	81_0_304	256_0_90	269_6_2	154_4_1	162_0_1	1619_2_3	79_6_1	954_6_26	137_6_1	321_6_41	326_6_26	547_4_162	9_6_1	504_5_67	408_6_1	775_6_181	750_13_618	469_2_49	207_6_1	779_5_190	713_6_20	1595_0_724	244_6_60	125_6_1	243_0_78	90_6_1	1194_6_266	93_6_162	481_6_88	2334_4_205	121_2_1	19_6_1	2233_2_48	59_0135_1	410_0_112	438_5_113	1007_2_127	498_13_1	539_0_132
606_1_761	71_0_72	156_6_382	311_4_354	213_2_1	1127_0135_497	61_0_42	64_5_38	90_6_1	176_6_1	139_4_154	81_0_303	256_0_72	269_6_4	154_4_1	1194_6_254	1619_2_1	79_6_1	954_6_15	137_6_1	321_6_46	326_6_30	547_4_165	9_6_1	504_5_89	408_6_1	775_6_138	750_13_601	469_2_45	207_6_1	779_5_189	713_6_23	1595_0_713	244_6_57	125_6_1	243_0_88	389_2_68	93_6_176	481_6_86	162_0_1	2334_4_197	121_2_1	19_6_1	2233_2_58	59_0135_1	410_0_109	438_5_125	1007_2_135	498_13_1	539_0_138
606_1_744	71_0_77	156_6_348	311_4_369	213_2_1	1127_0135_425	61_0_35	64_5_41	90_6_1	176_6_1	139_4_161	81_0_293	256_0_54	269_6_4	154_4_1	1194_6_272	1619_2_1	79_6_1	954_6_19	137_6_1	321_6_47	326_6_35	547_4_173	9_6_1	504_5_101	408_6_1	775_6_153	750_13_667	469_2_40	207_6_1	779_5_213	713_6_18	1595_0_665	244_6_56	125_6_1	243_0_73	389_2_74	93_6_158	481_6_79	162_0_1	2334_4_192	121_2_1	19_6_1	2233_2_56	59_0135_1	410_0_112	438_5_119	1007_2_129	498_13_1	539_0_138
606_1_766	71_0_81	156_6_372	311_4_347	1127_0135_317	61_0_33	64_5_34	389_2_63	176_6_1	139_4_168	81_0_304	256_0_66	269_6_7	154_4_1	162_0_1	79_6_1	954_6_16	137_6_1	321_6_45	326_6_34	547_4_163	9_6_1	504_5_81	408_6_1	775_6_127	750_13_626	469_2_48	207_6_1	779_5_245	713_6_20	1595_0_702	244_6_53	125_6_1	243_0_88	90_6_1	1194_6_268	93_6_172	481_6_77	2334_4_203	121_2_1	19_6_1	2233_2_64	59_0135_1	410_0_107	438_5_105	1007_2_119	498_13_1	539_0_136
606_1_788	71_0_84	156_6_328	311_4_335	1127_0135_345	61_0_32	64_5_24	389_2_68	176_6_1	139_4_186	81_0_303	256_0_65	269_6_5	154_4_1	162_0_1	79_6_1	954_6_25	137_6_1	321_6_50	326_6_23	547_4_153	9_6_1	504_5_121	408_6_1	775_6_127	750_13_553	469_2_37	207_6_1	779_5_266	713_6_16	1595_0_692	244_6_60	125_6_1	243_0_86	90_6_1	1194_6_276	93_6_180	481_6_75	2334_4_188	121_2_1	19_6_1	2233_2_58	59_0135_1	410_0_94	438_5_120	1007_2_105	498_13_1	539_0_132
606_1_729	71_0_82	156_6_310	311_4_332	1127_0135_424	61_0_28	64_5_25	389_2_67	176_6_1	139_4_209	81_0_286	256_0_76	269_6_3	154_4_1	162_0_1	79_6_1	954_6_20	137_6_1	321_6_45	326_6_28	547_4_136	9_6_1	504_5_88	408_6_1	775_6_121	750_13_509	469_2_48	207_6_1	779_5_297	713_6_22	1595_0_721	244_6_58	125_6_1	243_0_94	90_6_1	1194_6_282	93_6_172	481_6_82	2334_4_204	121_2_1	19_6_1	2233_2_51	59_0135_1	410_0_99	438_5_111	1007_2_102	498_13_1	539_0_126
606_1_779	71_0_75	156_6_324	311_4_330	1127_0135_492	61_0_28	64_5_32	389_2_63	176_6_1	139_4_194	81_0_275	256_0_70	269_6_2	154_4_1	162_0_1	79_6_1	954_6_25	137_6_1	321_6_49	326_6_19	547_4_138	9_6_1	504_5_110	408_6_1	775_6_115	750_13_485	469_2_35	207_6_1	779_5_295	713_6_28	1595_0_737	244_6_56	125_6_1	243_0_86	90_6_1	1194_6_288	93_6_187	481_6_77	2334_4_174	121_2_1	19_6_1	2233_2_36	59_0135_1	410_0_91	438_5_129	1007_2_97	498_13_1	539_0_128
606_1_780	71_0_66	156_6_295	311_4_324	1127_0135_514	61_0_23	64_5_23	90_6_1	176_6_1	139_4_186	81_0_287	256_0_94	269_6_5	154_4_1	1194_6_304	79_6_1	954_6_25	137_6_1	321_6_42	326_6_32	547_4_130	9_6_1	504_5_77	408_6_1	775_6_127	750_13_543	469_2_44	207_6_1	779_5_333	713_6_34	1595_0_720	244_6_45	125_6_1	243_0_81	389_2_79	93_6_192	481_6_72	162_0_1	2334_4_192	121_2_1	19_6_1	2233_2_46	59_0135_1	410_0_87	438_5_121	1007_2_90	498_13_1	539_0_118
606_1_829	71_0_71	156_6_297	311_4_297	1127_0135_506	61_0_17	64_5_23	389_2_59	176_6_1	139_4_190	81_0_292	256_0_82	269_6_3	154_4_1	162_0_1	79_6_1	954_6_31	137_6_1	321_6_42	326_6_30	547_4_143	9_6_1	504_5_90	408_6_1	775_6_102	750_13_592	469_2_51	207_6_1	779_5_341	713_6_42	1595_0_742	244_6_50	125_6_1	243_0_86	90_6_1	1194_6_320	93_6_171	481_6_87	2334_4_177	121_2_1	19_6_1	2233_2_50	59_0135_1	410_0_80	438_5_127	1007_2_77	498_13_1	539_0_101
606_1_805	71_0_66	156_6_237	311_4_286	1127_0135_452	61_0_13	64_5_28	389_2_68	176_6_1	139_4_208	81_0_287	256_0_80	269_6_5	154_4_1	162_0_1	79_6_1	954_6_28	137_6_1	321_6_46	326_6_33	547_4_131	9_6_1	504_5_77	408_6_1	775_6_109	750_13_725	469_2_64	207_6_1	779_5_365	713_6_36	1595_0_768	244_6_61	125_6_1	243_0_93	90_6_1	1194_6_300	93_6_164	481_6_77	2334_4_170	121_2_1	19_6_1	2233_2_63	59_0135_1	410_0_78	438_5_116	1007_2_85	498_13_1	539_0_88
606_1_834	71_0_67	156_6_204	311_4_279	1127_0135_373	61_0_21	64_5_17	389_2_56	176_6_1	139_4_226	81_0_316	256_0_82	269_6_6	154_4_1	162_0_1	79_6_1	954_6_24	137_6_1	321_6_33	326_6_31	547_4_118	9_6_1	504_5_71	408_6_1	775_6_87	750_13_808	469_2_52	207_6_1	779_5_371	713_6_49	1595_0_782	244_6_60	125_6_1	243_0_113	90_6_1	1194_6_303	93_6_158	481_6_77	2334_4_190	121_2_1	19_6_1	2233_2_60	59_0135_1	410_0_78	438_5_123	1007_2_84	498_13_1	539_0_55
606_1_889	71_0_72	156_6_186	311_4_248	1127_0135_297	61_0_24	64_5_20	389_2_51	176_6_1	139_4_221	81_0_331	256_0_74	269_6_3	154_4_1	162_0_1	79_6_1	954_6_19	137_6_1	321_6_34	326_6_29	547_4_127	9_6_1	504_5_79	408_6_1	775_6_103	750_13_937	469_2_42	207_6_1	779_5_362	713_6_37	1595_0_798	244_6_80	125_6_1	243_0_95	90_6_1	1194_6_293	93_6_145	481_6_93	2334_4_157	121_2_1	19_6_1	2233_2_50	59_0135_1	410_0_64	438_5_101	1007_2_93	498_13_1	539_0_62
606_1_874	71_0_58	156_6_172	311_4_254	1127_0135_263	61_0_25	64_5_21	389_2_46	176_6_1	139_4_223	81_0_347	256_0_81	269_6_8	154_4_1	162_0_1	79_6_1	954_6_13	137_6_1	321_6_36	326_6_39	547_4_123	9_6_1	504_5_61	408_6_1	775_6_93	750_13_1020	469_2_48	207_6_1	779_5_382	713_6_45	1595_0_771	244_6_73	125_6_1	243_0_107	90_6_1	1194_6_303	93_6_131	481_6_96	2334_4_169	121_2_1	19_6_1	2233_2_56	59_0135_1	410_0_76	438_5_98	1007_2_87	498_13_1	539_0_52
606_1_923	71_0_61	156_6_162	311_4_221	1127_0135_226	61_0_22	64_5_16	389_2_42	176_6_1	139_4_187	81_0_350	256_0_90	269_6_8	154_4_1	162_0_1	79_6_1	954_6_15	137_6_1	321_6_34	326_6_28	547_4_134	9_6_1	504_5_83	408_6_1	775_6_71	750_13_1083	469_2_45	207_6_1	779_5_356	713_6_62	1595_0_795	244_6_93	125_6_1	243_0_118	90_6_1	1194_6_305	93_6_125	481_6_112	2334_4_162	121_2_1	19_6_1	2233_2_46	59_0135_1	410_0_54	438_5_95	1007_2_86	498_13_1	539_0_58
606_1_904	71_0_58	156_6_128	311_4_254	1127_0135_171	61_0_25	64_5_15	90_6_1	176_6_1	139_4_183	81_0_395	256_0_94	269_6_8	154_4_1	1194_6_292	79_6_1	954_6_18	137_6_1	321_6_45	326_6_36	547_4_123	9_6_1	504_5_80	408_6_1	775_6_74	750_13_1151	469_2_41	207_6_1	779_5_368	713_6_45	1595_0_830	244_6_78	125_6_1	243_0_116	389_2_42	93_6_131	481_6_112	162_0_1	2334_4_156	121_2_1	19_6_1	2233_2_52	59_0135_1	410_0_48	438_5_71	1007_2_88	498_13_1	539_0_49
606_1_930	71_0_52	156_6_112	311_4_225	1127_0135_128	61_0_30	64_5_15	389_2_26	176_6_1	139_4_205	81_0_437	256_0_89	269_6_13	154_4_1	162_0_1	79_6_1	954_6_17	137_6_1	321_6_38	326_6_23	547_4_118	9_6_1	504_5_68	408_6_1	775_6_63	750_13_1202	469_2_45	207_6_1	779_5_347	713_6_57	1595_0_839	244_6_68	125_6_1	243_0_121	90_6_1	1194_6_322	93_6_140	481_6_98	2334_4_149	121_2_1	19_6_1	2233_2_42	59_0135_1	410_0_43	438_5_99	1007_2_85	498_13_1	539_0_64
606_1_968	71_0_52	156_6_108	311_4_225	1127_0135_116	61_0_37	64_5_16	90_6_1	176_6_1	139_4_205	81_0_427	256_0_82	269_6_12	154_4_1	1194_6_316	79_6_1	954_6_14	137_6_1	321_6_55	326_6_28	547_4_118	9_6_1	504_5_74	408_6_1	775_6_73	750_13_1162	469_2_39	207_6_1	779_5_336	713_6_44	1595_0_853	244_6_60	125_6_1	243_0_113	389_2_34	93_6_147	481_6_101	162_0_1	2334_4_135	121_2_1	19_6_1	2233_2_39	59_0135_1	410_0_45	438_5_111	1007_2_84	498_13_1	539_0_78
606_1_923	71_0_53	156_6_123	311_4_200	1127_0135_130	61_0_35	64_5_14	90_6_1	176_6_1	139_4_222	81_0_416	256_0_81	269_6_16	154_4_1	1194_6_323	79_6_1	954_6_11	137_6_1	321_6_48	326_6_28	547_4_110	9_6_1	504_5_64	408_6_1	775_6_81	750_13_1104	469_2_50	207_6_1	779_5_387	713_6_56	1595_0_845	244_6_44	125_6_1	243_0_128	389_2_25	93_6_170	481_6_86	162_0_1	2334_4_126	121_2_1	19_6_1	2233_2_40	59_0135_1	410_0_52	438_5_102	1007_2_78	498_13_1	539_0_83
606_1_946	71_0_54	156_6_144	311_4_208	1127_0135_182	61_0_28	64_5_19	90_6_1	176_6_1	139_4_200	81_0_394	256_0_69	269_6_10	154_4_1	1194_6_302	79_6_1	954_6_18	137_6_1	321_6_52	326_6_33	547_4_137	9_6_1	504_5_59	408_6_1	775_6_78	750_13_882	469_2_40	207_6_1	779_5_352	713_6_60	1595_0_882	244_6_55	125_6_1	243_0_131	389_2_36	93_6_153	481_6_96	162_0_1	2334_4_129	121_2_1	19_6_1	2233_2_28	59_0135_1	410_0_61	438_5_108	1007_2_71	498_13_1	539_0_84
606_1_891	71_0_40	156_6_167	311_4_236	1127_0135_263	61_0_37	64_5_17	90_6_1	176_6_1	139_4_226	81_0_374	256_0_103	269_6_19	154_4_1	1194_6_281	79_6_1	954_6_14	137_6_1	321_6_52	326_6_37	547_4_117	9_6_1	504_5_51	408_6_1	775_6_71	750_13_613	469_2_57	207_6_1	779_5_389	713_6_53	1595_0_809	244_6_38	125_6_1	243_0_150	389_2_28	93_6_182	481_6_72	162_0_1	2334_4_161	121_2_1	19_6_1	2233_2_28	59_0135_1	410_0_67	438_5_104	1007_2_81	498_13_1	539_0_78
606_1_919	71_0_31	156_6_199	311_4_235	1127_0135_342	61_0_29	64_5_12	90_6_1	176_6_1	139_4_213	81_0_362	256_0_102	269_6_17	154_4_1	1194_6_303	79_6_1	954_6_12	137_6_1	321_6_47	326_6_38	547_4_117	9_6_1	504_5_63	408_6_1	775_6_68	750_13_442	469_2_50	207_6_1	779_5_362	713_6_74	1595_0_781	244_6_43	125_6_1	243_0_125	389_2_33	93_6_192	481_6_74	162_0_1	2334_4_175	121_2_1	19_6_1	2233_2_24	59_0135_1	410_0_66	438_5_125	1007_2_92	498_13_1	539_0_92
606_1_875	71_0_38	156_6_240	311_4_254	1127_0135_390	61_0_42	64_5_12	90_6_1	176_6_1	139_4_226	81_0_373	256_0_112	269_6_26	154_4_1	1194_6_298	79_6_1	954_6_9	137_6_1	321_6_44	326_6_25	547_4_98	9_6_1	504_5_60	408_6_1	775_6_72	750_13_418	469_2_55	207_6_1	779_5_363	713_6_67	1595_0_750	244_6_37	125_6_1	243_0_142	389_2_27	93_6_200	481_6_63	162_0_1	2334_4_186	121_2_1	19_6_1	2233_2_36	59_0135_1	410_0_78	438_5_114	1007_2_95	498_13_1	539_0_90
606_1_894	71_0_30	156_6_264	311_4_258	1127_0135_412	61_0_35	64_5_10	90_6_1	176_6_1	139_4_207	81_0_392	256_0_106	269_6_41	154_4_1	1194_6_320	79_6_1	954_6_10	137_6_1	321_6_39	326_6_22	547_4_96	9_6_1	504_5_69	408_6_1	775_6_71	750_13_449	469_2_41	207_6_1	779_5_335	713_6_73	1595_0_718	244_6_47	125_6_1	243_0_152	389_2_40	93_6_188	481_6_54	162_0_1	2334_4_186	121_2_1	19_6_1	2233_2_29	59_0135_1	410_0_89	438_5_130	1007_2_107	498_13_1	539_0_82
606_1_877	71_0_29	156_6_285	311_4_257	1127_0135_356	61_0_30	64_5_11	90_6_1	176_6_1	139_4_235	81_0_373	256_0_95	269_6_32	154_4_1	1194_6_302	79_6_1	954_6_8	137_6_1	321_6_46	326_6_21	547_4_99	9_6_1	504_5_83	408_6_1	775_6_73	750_13_438	469_2_51	207_6_1	779_5_357	713_6_45	1595_0_756	244_6_40	125_6_1	243_0_173	389_2_50	93_6_185	481_6_64	162_0_1	2334_4_204	121_2_1	19_6_1	2233_2_32	59_0135_1	410_0_96	438_5_142	1007_2_108	498_13_1	539_0_91
606_1_863	71_0_30	156_6_278	311_4_257	1127_0135_278	61_0_27	64_5_8	90_6_1	176_6_1	139_4_220	81_0_384	256_0_103	269_6_42	154_4_1	1194_6_299	79_6_1	954_6_7	137_6_1	321_6_40	326_6_19	547_4_109	9_6_1	504_5_95	408_6_1	775_6_80	750_13_510	469_2_34	207_6_1	779_5_365	713_6_54	1595_0_768	244_6_46	125_6_1	243_0_183	389_2_42	93_6_191	481_6_53	162_0_1	2334_4_186	121_2_1	19_6_1	2233_2_38	59_0135_1	410_0_93	438_5_142	1007_2_126	498_13_1	539_0_99
606_1_883	71_0_32	156_6_273	311_4_269	1127_0135_226	61_0_31	64_5_5	90_6_1	176_6_1	139_4_203	81_0_363	256_0_99	269_6_25	154_4_1	1194_6_279	79_6_1	954_6_9	137_6_1	321_6_49	326_6_23	547_4_114	9_6_1	504_5_92	408_6_1	775_6_64	750_13_594	469_2_30	207_6_1	779_5_353	713_6_39	1595_0_834	244_6_47	125_6_1	243_0_187	389_2_55	93_6_189	481_6_76	162_0_1	2334_4_172	121_2_1	19_6_1	2233_2_42	59_0135_1	410_0_95	438_5_155	1007_2_126	498_13_1	539_0_89
606_1_888	71_0_35	156_6_263	311_4_271	1127_0135_190	61_0_38	64_5_7	90_6_1	176_6_1	139_4_224	81_0_352	256_0_111	269_6_27	154_4_1	1194_6_280	79_6_1	954_6_13	137_6_1	321_6_36	326_6_18	547_4_92	9_6_1	504_5_96	408_6_1	775_6_72	750_13_636	469_2_26	207_6_1	779_5_360	713_6_42	1595_0_865	244_6_54	125_6_1	243_0_188	389_2_41	93_6_202	481_6_69	162_0_1	2334_4_151	121_2_1	19_6_1	2233_2_52	59_0135_1	410_0_83	438_5_167	1007_2_133	498_13_1	539_0_96
606_1_943	71_0_34	156_6_253	311_4_288	1127_0135_160	61_0_45	64_5_13	90_6_1	176_6_1	139_4_190	81_0_367	256_0_119	269_6_27	154_4_1	1194_6_290	79_6_1	954_6_14	137_6_1	321_6_47	326_6_22	547_4_78	9_6_1	504_5_95	408_6_1	775_6_77	750_13_689	469_2_20	207_6_1	779_5_310	713_6_45	1595_0_893	244_6_59	125_6_1	243_0_181	389_2_45	93_6_175	481_6_80	162_0_1	2334_4_126	121_2_1	19_6_1	2233_2_44	59_0135_1	410_0_89	438_5_166	1007_2_123	498_13_1	539_0_84
606_1_947	71_0_39	156_6_262	311_4_282	1127_0135_193	61_0_54	64_5_17	90_6_1	176_6_1	139_4_173	81_0_299	256_0_130	269_6_26	154_4_1	1194_6_249	79_6_1	954_6_25	137_6_1	321_6_49	326_6_8	547_4_61	9_6_1	504_5_85	408_6_1	775_6_77	750_13_713	469_2_19	207_6_1	779_5_357	713_6_45	1595_0_921	244_6_49	125_6_1	243_0_181	389_2_37	93_6_179	481_6_86	162_0_1	2334_4_118	121_2_1	19_6_1	2233_2_35	59_0135_1	410_0_94	438_5_152	1007_2_129	498_13_1	539_0_104
606_1_946	71_0_40	156_6_249	311_4_260	1127_0135_221	61_0_52	64_5_14	90_6_1	176_6_1	139_4_170	81_0_307	256_0_143	269_6_24	154_4_1	1194_6_264	79_6_1	954_6_20	137_6_1	321_6_48	326_6_6	547_4_63	9_6_1	504_5_98	408_6_1	775_6_79	750_13_694	469_2_16	207_6_1	779_5_334	713_6_52	1595_0_920	244_6_79	125_6_1	243_0_188	389_2_45	93_6_179	481_6_80	162_0_1	2334_4_132	121_2_1	19_6_1	2233_2_31	59_0135_1	410_0_85	438_5_170	1007_2_116	498_13_1	539_0_102
606_1_983	71_0_36	156_6_284	311_4_243	1127_0135_258	61_0_54	64_5_29	90_6_1	176_6_1	139_4_149	81_0_281	256_0_132	269_6_16	154_4_1	1194_6_264	79_6_1	954_6_22	137_6_1	321_6_60	326_6_2	547_4_56	9_6_1	504_5_106	408_6_1	775_6_72	750_13_685	469_2_18	207_6_1	779_5_304	713_6_52	1595_0_940	244_6_68	125_6_1	243_0_180	389_2_32	93_6_178	481_6_111	162_0_1	2334_4_136	121_2_1	19_6_1	2233_2_26	59_0135_1	410_0_86	438_5_143	1007_2_99	498_13_1	539_0_107
606_1_939	71_0_36	156_6_242	311_4_258	1127_0135_308	61_0_47	64_5_29	90_6_1	176_6_1	139_4_153	81_0_275	256_0_160	93_6_170	154_4_1	1194_6_295	79_6_1	954_6_15	137_6_1	321_6_54	162_0_1	547_4_71	9_6_1	504_5_109	408_6_1	775_6_75	750_13_648	469_2_20	779_5_276	713_6_59	1595_0_877	244_6_77	243_0_173	389_2_35	269_6_30	481_6_102	2334_4_171	121_2_1	19_6_1	2233_2_26	59_0135_1	410_0_93	438_5_162	1007_2_100	498_13_1	539_0_114
606_1_948	71_0_29	156_6_250	311_4_240	1127_0135_335	61_0_39	64_5_30	90_6_1	176_6_1	139_4_128	81_0_284	256_0_130	93_6_171	154_4_1	1194_6_291	79_6_1	954_6_22	137_6_1	321_6_73	162_0_1	547_4_76	9_6_1	504_5_106	408_6_1	775_6_94	750_13_658	469_2_22	779_5_266	713_6_65	1595_0_888	244_6_88	243_0_153	389_2_38	269_6_20	481_6_115	2334_4_173	121_2_1	19_6_1	2233_2_19	59_0135_1	410_0_89	438_5_148	1007_2_96	498_13_1	539_0_134
606_1_890	71_0_24	156_6_246	311_4_211	1127_0135_385	61_0_31	64_5_20	90_6_1	176_6_1	139_4_152	81_0_280	256_0_149	93_6_182	154_4_1	1194_6_264	79_6_1	954_6_26	137_6_1	321_6_69	162_0_1	547_4_78	9_6_1	504_5_110	408_6_1	775_6_91	750_13_656	469_2_11	779_5_294	713_6_72	1595_0_894	244_6_91	243_0_142	389_2_49	269_6_21	481_6_119	2334_4_211	121_2_1	19_6_1	2233_2_11	59_0135_1	410_0_87	438_5_141	1007_2_98	498_13_1	539_0_126
606_1_878	71_0_13	156_6_249	311_4_195	1127_0135_396	61_0_33	64_5_19	90_6_1	176_6_1	139_4_154	81_0_315	256_0_138	93_6_182	154_4_1	1194_6_290	79_6_1	954_6_21	137_6_1	321_6_64	162_0_1	547_4_81	9_6_1	504_5_123	408_6_1	775_6_103	750_13_643	469_2_8	779_5_250	713_6_80	1595_0_880	244_6_93	243_0_139	389_2_56	269_6_18	481_6_123	2334_4_206	121_2_1	19_6_1	2233_2_8	59_0135_1	410_0_94	438_5_135	1007_2_96	498_13_1	539_0_116
606_1_826	71_0_8	156_6_257	311_4_242	1127_0135_428	61_0_27	64_5_14	90_6_1	176_6_1	139_4_173	81_0_331	256_0_132	93_6_172	154_4_1	1194_6_270	79_6_1	954_6_18	137_6_1	321_6_64	162_0_1	547_4_77	9_6_1	504_5_120	408_6_1	775_6_101	750_13_625	469_2_9	779_5_251	713_6_48	1595_0_842	244_6_80	243_0_138	389_2_64	269_6_15	481_6_124	2334_4_209	121_2_1	19_6_1	2233_2_6	59_0135_1	410_0_88	438_5_132	1007_2_94	498_13_1	539_0_131
606_1_775	71_0_6	156_6_258	311_4_262	1127_0135_441	61_0_30	64_5_16	90_6_1	176_6_1	139_4_182	81_0_334	256_0_141	93_6_153	154_4_1	1194_6_290	79_6_1	954_6_10	137_6_1	321_6_56	162_0_1	547_4_63	9_6_1	504_5_128	408_6_1	775_6_116	750_13_587	469_2_5	779_5_230	713_6_45	1595_0_796	244_6_79	243_0_146	389_2_53	269_6_15	481_6_111	2334_4_221	121_2_1	19_6_1	2233_2_12	59_0135_1	410_0_86	438_5_152	1007_2_98	498_13_1	539_0_121
606_1_785	71_0_4	156_6_272	311_4_268	1127_0135_438	61_0_33	64_5_21	90_6_1	176_6_1	139_4_172	81_0_325	256_0_112	93_6_149	154_4_1	1194_6_263	79_6_1	954_6_13	137_6_1	321_6_65	162_0_1	547_4_75	9_6_1	504_5_126	408_6_1	775_6_95	750_13_636	469_2_3	779_5_230	713_6_39	1595_0_809	244_6_60	243_0_157	389_2_58	269_6_16	481_6_133	2334_4_240	121_2_1	19_6_1	2233_2_9	59_0135_1	410_0_91	438_5_123	1007_2_85	498_13_1	539_0_116
606_1_738	71_0_2	156_6_266	311_4_299	1127_0135_480	61_0_34	64_5_16	90_6_1	176_6_1	139_4_154	81_0_297	256_0_145	93_6_151	154_4_1	1194_6_252	79_6_1	954_6_10	137_6_1	321_6_60	162_0_1	547_4_63	9_6_1	504_5_128	408_6_1	775_6_111	750_13_651	469_2_8	779_5_230	713_6_39	1595_0_790	244_6_72	243_0_164	389_2_66	269_6_26	481_6_118	2334_4_243	121_2_1	19_6_1	2233_2_15	59_0135_1	410_0_92	438_5_139	1007_2_97	498_13_1	539_0_109
606_1_777	154_4_1	156_6_291	311_4_326	1127_0135_471	61_0_41	64_5_24	90_6_1	176_6_1	139_4_129	81_0_316	256_0_144	93_6_149	1194_6_258	79_6_1	954_6_10	137_6_1	321_6_74	162_0_1	547_4_58	9_6_1	504_5_125	408_6_1	775_6_111	750_13_604	469_2_14	779_5_212	713_6_47	1595_0_784	244_6_79	243_0_168	389_2_71	269_6_21	481_6_138	2334_4_223	121_2_1	19_6_1	2233_2_12	59_0135_1	410_0_105	438_5_122	1007_2_90	498_13_1	539_0_107
606_1_778	154_4_1	156_6_272	311_4_334	1127_0135_519	61_0_39	64_5_17	90_6_1	176_6_1	139_4_138	81_0_288	256_0_139	93_6_154	1194_6_244	79_6_1	954_6_17	137_6_1	321_6_70	162_0_1	547_4_58	9_6_1	504_5_116	408_6_1	775_6_116	750_13_608	469_2_15	779_5_221	713_6_51	1595_0_777	244_6_88	243_0_190	389_2_76	269_6_19	481_6_140	2334_4_239	121_2_1	19_6_1	2233_2_8	59_0135_1	410_0_100	438_5_121	1007_2_91	498_13_1	539_0_101
606_1_827	154_4_1	156_6_273	311_4_321	1127_0135_516	61_0_53	64_5_17	90_6_1	176_6_1	139_4_144	81_0_281	256_0_144	93_6_155	1194_6_273	79_6_1	954_6_16	137_6_1	321_6_75	162_0_1	547_4_51	9_6_1	504_5_133	408_6_1	775_6_108	750_13_595	469_2_27	779_5_202	713_6_51	1595_0_761	244_6_77	243_0_200	389_2_82	269_6_17	481_6_124	2334_4_213	121_2_1	19_6_1	2233_2_5	59_0135_1	410_0_106	438_5_136	1007_2_69	498_13_1	539_0_97
606_1_872	154_4_1	156_6_261	311_4_333	1127_0135_466	61_0_35	64_5_14	90_6_1	176_6_1	139_4_142	81_0_266	256_0_131	93_6_152	1194_6_259	79_6_1	954_6_25	137_6_1	321_6_84	162_0_1	547_4_39	9_6_1	504_5_136	408_6_1	775_6_93	750_13_620	469_2_23	779_5_209	713_6_35	1595_0_826	244_6_76	243_0_186	389_2_88	269_6_26	481_6_126	2334_4_225	121_2_1	19_6_1	2233_2_3	59_0135_1	410_0_102	438_5_115	1007_2_79	498_13_1	539_0_93
606_1_921	154_4_1	156_6_272	311_4_324	1127_0135_334	61_0_31	64_5_14	90_6_1	176_6_1	139_4_154	81_0_295	256_0_145	93_6_149	1194_6_287	79_6_1	954_6_9	137_6_1	321_6_90	162_0_1	547_4_41	9_6_1	504_5_124	408_6_1	775_6_108	750_13_565	469_2_34	779_5_227	713_6_40	1595_0_825	244_6_71	243_0_196	389_2_65	269_6_25	481_6_107	2334_4_205	121_2_1	19_6_1	2233_2_1	59_0135_1	410_0_110	438_5_134	1007_2_57	498_13_1	539_0_99
606_1_985	154_4_1	156_6_278	311_4_331	1127_0135_238	61_0_34	64_5_23	90_6_1	176_6_1	139_4_173	81_0_274	256_0_130	93_6_152	1194_6_286	79_6_1	954_6_11	137_6_1	321_6_87	162_0_1	547_4_39	9_6_1	504_5_129	408_6_1	775_6_107	750_13_528	469_2_23	779_5_243	713_6_31	1595_0_849	244_6_79	243_0_188	389_2_55	269_6_16	481_6_101	2334_4_221	121_2_1	19_6_1	59_0135_1	410_0_105	438_5_120	1007_2_59	498_13_1	539_0_101
606_1_996	154_4_1	156_6_273	311_4_311	1127_0135_274	61_0_36	64_5_11	90_6_1	176_6_1	139_4_167	81_0_290	256_0_148	93_6_158	1194_6_278	79_6_1	954_6_7	137_6_1	321_6_78	162_0_1	547_4_33	9_6_1	504_5_127	408_6_1	775_6_133	750_13_511	469_2_34	779_5_279	713_6_37	1595_0_816	244_6_79	243_0_219	389_2_44	269_6_23	481_6_85	2334_4_234	121_2_1	19_6_1	59_0135_1	410_0_113	438_5_105	1007_2_51	498_13_1	539_0_85
606_1_1083	154_4_1	156_6_278	311_4_300	1127_0135_322	61_0_32	64_5_21	90_6_1	176_6_1	139_4_174	81_0_295	256_0_145	93_6_194	1194_6_320	79_6_1	954_6_9	137_6_1	321_6_75	162_0_1	547_4_21	9_6_1	504_5_133	408_6_1	775_6_142	750_13_517	469_2_24	779_5_250	713_6_41	1595_0_811	244_6_69	243_0_190	389_2_67	269_6_10	481_6_82	2334_4_209	121_2_1	19_6_1	59_0135_1	410_0_122	438_5_85	1007_2_42	498_13_1	539_0_74
606_1_1117	154_4_1	156_6_275	311_4_291	1127_0135_353	61_0_32	64_5_12	90_6_1	176_6_1	139_4_191	81_0_259	256_0_134	93_6_199	1194_6_299	79_6_1	954_6_9	137_6_1	321_6_68	162_0_1	547_4_24	9_6_1	504_5_140	408_6_1	775_6_148	750_13_484	469_2_33	779_5_288	713_6_37	1595_0_787	244_6_75	243_0_204	389_2_56	269_6_13	481_6_84	2334_4_226	121_2_1	19_6_1	59_0135_1	410_0_115	438_5_70	1007_2_64	498_13_1	539_0_78
606_1_1127	154_4_1	156_6_305	311_4_312	1127_0135_392	61_0_39	64_5_17	90_6_1	176_6_1	139_4_174	81_0_245	256_0_152	93_6_220	1194_6_269	79_6_1	954_6_1	137_6_1	321_6_85	162_0_1	547_4_29	9_6_1	504_5_124	408_6_1	775_6_161	750_13_447	469_2_25	779_5_276	713_6_32	1595_0_761	244_6_59	243_0_197	389_2_86	269_6_10	481_6_89	2334_4_217	121_2_1	19_6_1	59_0135_1	410_0_123	438_5_65	1007_2_42	498_13_1	539_0_67
606_1_1145	154_4_1	156_6_269	311_4_321	1127_0135_371	61_0_35	64_5_8	176_6_1	139_4_190	81_0_223	256_0_131	93_6_215	79_6_1	1194_6_253	137_6_1	321_6_79	162_0_1	547_4_25	504_5_125	775_6_157	750_13_460	469_2_28	779_5_292	713_6_21	1595_0_758	244_6_74	243_0_224	389_2_83	269_6_14	481_6_121	2334_4_209	121_2_1	19_6_1	59_0135_1	410_0_109	438_5_63	1007_2_51	498_13_1	539_0_80
606_1_1094	154_4_1	156_6_276	311_4_328	1127_0135_343	61_0_30	64_5_4	176_6_1	139_4_190	81_0_245	256_0_131	93_6_211	79_6_1	1194_6_223	137_6_1	321_6_93	162_0_1	547_4_29	504_5_138	775_6_171	750_13_511	469_2_35	779_5_318	713_6_30	1595_0_719	244_6_75	243_0_234	389_2_83	269_6_14	481_6_118	2334_4_202	121_2_1	19_6_1	59_0135_1	410_0_125	438_5_60	1007_2_39	498_13_1	539_0_59
606_1_1144	154_4_1	156_6_270	311_4_337	1127_0135_298	61_0_31	64_5_2	176_6_1	139_4_191	81_0_222	256_0_111	93_6_217	79_6_1	1194_6_205	137_6_1	321_6_97	162_0_1	547_4_22	504_5_140	775_6_149	750_13_595	469_2_28	779_5_320	713_6_22	1595_0_723	244_6_71	243_0_238	389_2_82	269_6_14	481_6_134	2334_4_205	121_2_1	19_6_1	59_0135_1	410_0_99	438_5_67	1007_2_34	498_13_1	539_0_74
606_1_1119	154_4_1	156_6_259	311_4_328	1127_0135_267	61_0_21	64_5_2	176_6_1	139_4_223	81_0_229	256_0_125	93_6_233	79_6_1	1194_6_160	137_6_1	321_6_99	162_0_1	547_4_24	504_5_127	775_6_151	750_13_658	469_2_30	779_5_348	713_6_25	1595_0_748	244_6_60	243_0_233	389_2_91	269_6_9	481_6_140	2334_4_214	121_2_1	19_6_1	59_0135_1	410_0_121	438_5_63	1007_2_27	498_13_1	539_0_54
606_1_1121	154_4_1	156_6_269	311_4_323	1127_0135_239	61_0_26	498_13_1	176_6_1	139_4_201	81_0_244	256_0_114	93_6_232	79_6_1	1194_6_160	321_6_108	162_0_1	547_4_20	504_5_130	775_6_172	750_13_679	469_2_21	779_5_352	713_6_26	1595_0_754	244_6_66	243_0_243	389_2_95	269_6_5	481_6_141	2334_4_213	121_2_1	19_6_1	59_0135_1	410_0_118	438_5_62	1007_2_16	137_6_1	539_0_69
606_1_1079	154_4_1	156_6_265	311_4_358	1127_0135_222	61_0_22	498_13_1	176_6_1	139_4_227	81_0_228	256_0_119	93_6_216	79_6_1	1194_6_143	321_6_93	162_0_1	547_4_23	504_5_123	775_6_169	750_13_730	469_2_29	779_5_367	713_6_32	1595_0_767	244_6_70	243_0_250	389_2_85	269_6_9	481_6_141	2334_4_212	121_2_1	19_6_1	59_0135_1	410_0_107	438_5_71	1007_2_14	137_6_1	539_0_81
606_1_1015	154_4_1	156_6_296	311_4_329	1127_0135_221	61_0_31	498_13_1	176_6_1	139_4_203	81_0_252	256_0_125	93_6_200	79_6_1	1194_6_147	321_6_102	162_0_1	547_4_31	504_5_111	775_6_164	750_13_745	469_2_24	779_5_352	713_6_45	1595_0_792	244_6_74	243_0_247	389_2_88	269_6_3	481_6_135	2334_4_234	121_2_1	19_6_1	59_0135_1	410_0_118	438_5_80	1007_2_9	137_6_1	539_0_74
606_1_1016	154_4_1	156_6_267	311_4_326	1127_0135_229	61_0_43	498_13_1	176_6_1	139_4_198	81_0_226	256_0_124	79_6_1	1194_6_172	321_6_92	162_0_1	547_4_21	504_5_122	775_6_135	750_13_739	469_2_31	779_5_354	713_6_42	1595_0_795	244_6_107	243_0_245	389_2_71	93_6_201	481_6_146	2334_4_223	121_2_1	19_6_1	59_0135_1	410_0_107	438_5_83	1007_2_7	137_6_1	539_0_92
606_1_965	154_4_1	156_6_255	311_4_306	1127_0135_249	61_0_38	498_13_1	176_6_1	139_4_184	81_0_237	256_0_127	79_6_1	1194_6_192	321_6_91	162_0_1	547_4_31	504_5_98	775_6_138	750_13_761	469_2_21	779_5_343	713_6_59	1595_0_790	244_6_85	243_0_258	389_2_94	93_6_210	481_6_143	2334_4_223	121_2_1	19_6_1	59_0135_1	410_0_113	438_5_84	1007_2_6	137_6_1	539_0_72
606_1_932	154_4_1	156_6_217	311_4_297	1127_0135_259	61_0_48	498_13_1	176_6_1	139_4_183	81_0_233	256_0_128	79_6_1	1194_6_237	321_6_88	162_0_1	547_4_17	504_5_117	775_6_118	750_13_777	469_2_14	779_5_340	713_6_47	1595_0_807	244_6_83	243_0_267	389_2_77	93_6_215	481_6_141	2334_4_231	121_2_1	19_6_1	59_0135_1	410_0_95	438_5_82	1007_2_3	137_6_1	539_0_83
606_1_901	154_4_1	156_6_222	311_4_270	1127_0135_247	61_0_39	498_13_1	176_6_1	139_4_199	81_0_229	256_0_134	79_6_1	1194_6_258	321_6_91	162_0_1	547_4_17	504_5_105	775_6_104	750_13_805	469_2_14	779_5_373	713_6_46	1595_0_848	244_6_83	243_0_256	389_2_66	93_6_215	481_6_141	2334_4_236	121_2_1	19_6_1	59_0135_1	410_0_80	438_5_79	1007_2_1	137_6_1	539_0_85
606_1_907	154_4_1	156_6_202	311_4_267	1127_0135_276	61_0_44	498_13_1	176_6_1	139_4_192	81_0_193	256_0_125	79_6_1	1194_6_288	321_6_91	162_0_1	547_4_11	504_5_102	775_6_113	750_13_848	469_2_13	779_5_351	713_6_48	1595_0_909	244_6_63	243_0_226	389_2_64	93_6_231	481_6_144	2334_4_217	121_2_1	19_6_1	59_0135_1	410_0_93	438_5_79	1007_2_1	137_6_1	539_0_83
606_1_920	154_4_1	156_6_180	311_4_261	1127_0135_299	61_0_26	498_13_1	176_6_1	139_4_208	81_0_192	256_0_114	79_6_1	1194_6_301	321_6_101	162_0_1	547_4_15	504_5_126	775_6_112	750_13_770	469_2_22	779_5_376	713_6_41	1595_0_918	244_6_57	243_0_234	389_2_69	93_6_216	481_6_152	2334_4_222	121_2_1	19_6_1	59_0135_1	410_0_94	438_5_75	1007_2_2	137_6_1	539_0_82
606_1_929	154_4_1	156_6_203	311_4_276	1127_0135_345	61_0_31	498_13_1	176_6_1	139_4_200	81_0_182	256_0_145	79_6_1	1194_6_324	321_6_109	162_0_1	547_4_15	504_5_108	775_6_134	750_13_630	469_2_22	779_5_349	713_6_43	1595_0_915	244_6_54	243_0_252	389_2_66	93_6_180	481_6_151	2334_4_215	121_2_1	19_6_1	59_0135_1	410_0_108	438_5_57	1007_2_2	137_6_1	539_0_76
606_1_1004	154_4_1	156_6_183	311_4_286	1127_0135_365	61_0_16	498_13_1	176_6_1	139_4_211	81_0_162	256_0_138	79_6_1	1194_6_338	321_6_100	162_0_1	547_4_9	504_5_117	775_6_141	750_13_511	469_2_26	779_5_340	713_6_40	1595_0_903	244_6_59	243_0_266	389_2_64	93_6_192	481_6_155	2334_4_201	121_2_1	19_6_1	59_0135_1	410_0_80	438_5_58	1007_2_2	137_6_1	539_0_109
606_1_1065	154_4_1	156_6_200	311_4_291	1127_0135_378	61_0_11	498_13_1	176_6_1	139_4_187	81_0_151	256_0_175	79_6_1	1194_6_363	321_6_103	162_0_1	547_4_5	504_5_92	775_6_125	750_13_384	469_2_29	779_5_343	713_6_43	1595_0_868	244_6_51	243_0_315	389_2_55	93_6_193	481_6_161	2334_4_230	121_2_1	19_6_1	59_0135_1	410_0_93	438_5_46	1007_2_2	137_6_1	539_0_93
606_1_1135	154_4_1	156_6_174	311_4_321	1127_0135_438	61_0_15	498_13_1	176_6_1	139_4_178	81_0_128	256_0_162	79_6_1	1194_6_362	321_6_92	162_0_1	547_4_3	504_5_105	775_6_138	750_13_371	469_2_27	779_5_326	713_6_30	1595_0_813	244_6_56	243_0_309	389_2_45	93_6_190	481_6_172	2334_4_247	121_2_1	19_6_1	59_0135_1	410_0_84	438_5_51	1007_2_2	137_6_1	539_0_99
606_1_1153	154_4_1	156_6_193	311_4_343	1127_0135_458	61_0_9	498_13_1	176_6_1	139_4_181	81_0_134	256_0_173	79_6_1	1194_6_358	321_6_95	162_0_1	547_4_6	504_5_95	775_6_118	750_13_373	469_2_39	779_5_340	713_6_28	1595_0_811	244_6_63	243_0_336	389_2_45	93_6_181	481_6_161	2334_4_249	121_2_1	19_6_1	59_0135_1	410_0_83	438_5_46	1007_2_2	137_6_1	539_0_76
606_1_1226	154_4_1	156_6_192	311_4_353	1127_0135_516	61_0_10	498_13_1	176_6_1	139_4_175	81_0_132	256_0_161	79_6_1	1194_6_380	321_6_94	162_0_1	547_4_4	504_5_87	775_6_137	750_13_364	469_2_34	713_6_40	779_5_287	1595_0_786	244_6_48	243_0_324	389_2_40	93_6_200	481_6_145	2334_4_231	121_2_1	19_6_1	59_0135_1	410_0_91	438_5_57	137_6_1	539_0_87
606_1_1280	154_4_1	156_6_200	311_4_358	1127_0135_547	61_0_9	498_13_1	176_6_1	139_4_187	81_0_128	256_0_148	79_6_1	1194_6_357	321_6_91	162_0_1	547_4_10	504_5_83	775_6_122	750_13_381	469_2_41	713_6_27	779_5_302	1595_0_736	244_6_41	243_0_354	389_2_42	93_6_194	481_6_154	2334_4_222	121_2_1	19_6_1	59_0135_1	410_0_80	438_5_61	137_6_1	539_0_95
606_1_1285	154_4_1	156_6_204	311_4_353	1127_0135_594	61_0_15	498_13_1	176_6_1	139_4_184	81_0_135	256_0_167	79_6_1	1194_6_374	321_6_69	162_0_1	547_4_10	504_5_80	775_6_134	750_13_437	469_2_38	713_6_23	779_5_285	1595_0_723	244_6_30	243_0_338	389_2_50	93_6_193	481_6_133	2334_4_243	121_2_1	19_6_1	59_0135_1	410_0_73	438_5_52	137_6_1	539_0_71
606_1_1330	154_4_1	156_6_174	311_4_381	1127_0135_604	61_0_13	498_13_1	176_6_1	139_4_157	81_0_132	256_0_149	79_6_1	1194_6_382	321_6_59	162_0_1	547_4_12	504_5_86	775_6_152	750_13_522	469_2_42	713_6_18	779_5_265	1595_0_670	244_6_28	243_0_331	389_2_43	93_6_210	481_6_143	2334_4_216	121_2_1	19_6_1	59_0135_1	410_0_71	438_5_43	137_6_1	539_0_86
606_1_1302	154_4_1	156_6_187	311_4_351	1127_0135_602	61_0_13	498_13_1	176_6_1	139_4_161	81_0_147	256_0_137	79_6_1	1194_6_388	321_6_60	162_0_1	547_4_11	504_5_84	775_6_130	750_13_619	469_2_48	713_6_13	779_5_263	1595_0_665	244_6_31	243_0_332	389_2_46	93_6_225	481_6_123	2334_4_207	121_2_1	19_6_1	59_0135_1	410_0_66	438_5_42	137_6_1	539_0_84
606_1_1307	154_4_1	156_6_157	311_4_369	1127_0135_600	61_0_17	498_13_1	176_6_1	139_4_166	81_0_152	256_0_144	79_6_1	1194_6_371	321_6_49	162_0_1	547_4_7	504_5_91	775_6_156	750_13_667	469_2_47	713_6_10	779_5_254	1595_0_680	244_6_40	243_0_293	389_2_38	93_6_228	481_6_91	2334_4_204	121_2_1	19_6_1	59_0135_1	410_0_78	438_5_38	137_6_1	539_0_87
606_1_1335	154_4_1	156_6_174	311_4_349	1127_0135_603	61_0_26	498_13_1	176_6_1	139_4_142	81_0_146	256_0_158	79_6_1	1194_6_335	321_6_46	162_0_1	547_4_6	504_5_97	775_6_150	750_13_699	469_2_58	713_6_9	779_5_265	1595_0_649	244_6_35	243_0_275	389_2_44	93_6_235	481_6_87	2334_4_202	121_2_1	19_6_1	59_0135_1	410_0_72	438_5_42	137_6_1	539_0_92
606_1_1344	156_6_193	311_4_320	1127_0135_588	61_0_40	498_13_1	176_6_1	139_4_148	81_0_171	256_0_174	79_6_1	1194_6_315	321_6_41	162_0_1	504_5_99	775_6_157	750_13_767	469_2_36	713_6_10	779_5_256	1595_0_643	244_6_32	243_0_257	389_2_39	93_6_246	481_6_73	2334_4_200	121_2_1	19_6_1	59_0135_1	410_0_72	438_5_35	137_6_1	539_0_80
606_1_1356	156_6_184	311_4_308	1127_0135_545	61_0_39	498_13_1	176_6_1	139_4_150	81_0_172	256_0_148	79_6_1	1194_6_302	321_6_40	162_0_1	504_5_104	775_6_178	750_13_843	469_2_24	713_6_12	779_5_260	1595_0_600	244_6_38	243_0_247	389_2_31	93_6_246	481_6_69	2334_4_214	121_2_1	19_6_1	59_0135_1	410_0_60	438_5_38	137_6_1	539_0_98
606_1_1333	156_6_187	311_4_270	1127_0135_455	61_0_38	498_13_1	176_6_1	139_4_130	81_0_184	256_0_146	79_6_1	1194_6_280	321_6_54	162_0_1	504_5_105	775_6_147	750_13_978	469_2_23	713_6_10	779_5_258	1595_0_630	244_6_37	243_0_250	389_2_30	93_6_247	481_6_64	2334_4_206	121_2_1	19_6_1	59_0135_1	410_0_71	438_5_35	137_6_1	539_0_89
606_1_1326	156_6_166	311_4_260	1127_0135_397	61_0_34	498_13_1	176_6_1	139_4_121	81_0_180	256_0_130	79_6_1	1194_6_276	321_6_56	162_0_1	504_5_117	775_6_137	750_13_1069	469_2_19	713_6_15	779_5_288	1595_0_626	244_6_34	243_0_227	389_2_19	93_6_274	481_6_50	2334_4_207	121_2_1	19_6_1	59_0135_1	410_0_60	438_5_28	137_6_1	539_0_99
606_1_1303	156_6_188	311_4_280	1127_0135_380	61_0_31	498_13_1	176_6_1	139_4_107	81_0_162	256_0_156	79_6_1	1194_6_269	321_6_52	162_0_1	504_5_113	775_6_123	750_13_1053	469_2_27	713_6_11	779_5_325	1595_0_632	244_6_38	243_0_215	389_2_14	93_6_251	481_6_63	2334_4_212	121_2_1	19_6_1	59_0135_1	410_0_53	438_5_38	137_6_1	539_0_102
606_1_1263	156_6_197	311_4_247	1127_0135_374	61_0_34	498_13_1	176_6_1	139_4_135	81_0_175	256_0_158	79_6_1	1194_6_239	321_6_56	162_0_1	504_5_109	775_6_102	750_13_1106	469_2_20	713_6_12	779_5_302	1595_0_701	244_6_36	243_0_213	389_2_11	93_6_272	481_6_68	2334_4_206	121_2_1	19_6_1	59_0135_1	410_0_48	438_5_27	137_6_1	539_0_85
606_1_1239	156_6_210	311_4_225	1127_0135_359	61_0_35	498_13_1	176_6_1	139_4_122	81_0_155	256_0_132	79_6_1	1194_6_239	321_6_48	162_0_1	504_5_99	775_6_101	750_13_1101	469_2_19	713_6_8	779_5_349	1595_0_725	244_6_50	243_0_199	389_2_19	93_6_264	481_6_87	2334_4_211	121_2_1	19_6_1	59_0135_1	410_0_54	438_5_37	137_6_1	539_0_91
606_1_1191	156_6_217	311_4_180	1127_0135_321	61_0_20	498_13_1	176_6_1	139_4_144	81_0_163	256_0_136	79_6_1	1194_6_252	321_6_55	162_0_1	504_5_104	775_6_83	750_13_1069	469_2_22	713_6_6	779_5_375	1595_0_779	244_6_46	243_0_197	389_2_16	93_6_259	481_6_98	2334_4_230	121_2_1	19_6_1	59_0135_1	410_0_56	438_5_28	137_6_1	539_0_78
606_1_1172	156_6_202	311_4_203	1127_0135_313	61_0_17	498_13_1	176_6_1	139_4_149	81_0_150	256_0_152	79_6_1	1194_6_253	321_6_51	162_0_1	504_5_95	775_6_88	750_13_1008	469_2_25	713_6_6	779_5_417	1595_0_766	244_6_55	243_0_212	389_2_25	93_6_252	481_6_107	2334_4_205	121_2_1	19_6_1	59_0135_1	410_0_54	438_5_22	137_6_1	539_0_92
606_1_1170	156_6_209	311_4_186	1127_0135_307	61_0_19	498_13_1	176_6_1	139_4_158	81_0_129	256_0_166	79_6_1	1194_6_274	321_6_72	162_0_1	504_5_80	775_6_96	750_13_926	469_2_26	713_6_1	779_5_423	1595_0_782	244_6_62	243_0_203	389_2_23	93_6_252	481_6_149	2334_4_224	121_2_1	19_6_1	59_0135_1	410_0_45	438_5_21	137_6_1	539_0_84
606_1_1147	156_6_221	311_4_191	1127_0135_318	61_0_17	498_13_1	176_6_1	139_4_185	81_0_117	256_0_153	79_6_1	1194_6_294	321_6_78	162_0_1	504_5_86	775_6_116	750_13_864	469_2_29	713_6_1	779_5_402	1595_0_790	244_6_57	243_0_219	389_2_25	93_6_257	481_6_141	2334_4_214	121_2_1	19_6_1	59_0135_1	410_0_49	438_5_18	137_6_1	539_0_68
606_1_1159	156_6_236	311_4_188	1127_0135_353	61_0_26	498_13_1	139_4_158	81_0_72	256_0_146	79_6_1	1194_6_326	321_6_83	162_0_1	504_5_75	775_6_135	750_13_854	469_2_39	779_5_404	1595_0_763	244_6_60	243_0_217	389_2_28	93_6_249	481_6_170	2334_4_201	121_2_1	19_6_1	59_0135_1	410_0_47	438_5_23	137_6_1	539_0_67
606_1_1163	156_6_243	311_4_199	1127_0135_377	61_0_35	498_13_1	139_4_188	81_0_77	256_0_169	79_6_1	1194_6_360	321_6_130	162_0_1	504_5_65	775_6_143	750_13_831	469_2_34	779_5_355	1595_0_754	244_6_35	243_0_234	389_2_29	93_6_236	481_6_175	2334_4_191	121_2_1	19_6_1	59_0135_1	410_0_38	438_5_23	137_6_1	539_0_50
606_1_1130	156_6_238	311_4_217	1127_0135_367	61_0_43	498_13_1	139_4_196	81_0_58	256_0_162	79_6_1	1194_6_374	321_6_119	162_0_1	504_5_42	775_6_156	750_13_852	469_2_40	779_5_400	1595_0_751	244_6_34	243_0_250	389_2_36	93_6_218	481_6_181	2334_4_164	121_2_1	19_6_1	59_0135_1	410_0_44	438_5_33	137_6_1	539_0_55
606_1_1151	156_6_219	311_4_225	1127_0135_423	61_0_40	498_13_1	139_4_183	81_0_46	256_0_168	79_6_1	1194_6_424	321_6_142	162_0_1	504_5_31	775_6_150	750_13_834	469_2_39	779_5_394	1595_0_739	244_6_31	243_0_255	389_2_32	93_6_199	481_6_195	2334_4_177	121_2_1	19_6_1	59_0135_1	410_0_30	438_5_35	137_6_1	539_0_49
606_1_1138	156_6_229	311_4_244	1127_0135_484	61_0_46	498_13_1	139_4_161	81_0_43	256_0_166	79_6_1	1194_6_462	321_6_127	162_0_1	504_5_29	775_6_139	750_13_820	469_2_24	779_5_403	1595_0_747	244_6_25	243_0_297	389_2_36	93_6_191	481_6_181	2334_4_144	121_2_1	19_6_1	59_0135_1	410_0_32	438_5_35	137_6_1	539_0_56
606_1_1157	156_6_215	311_4_261	1127_0135_581	61_0_52	498_13_1	139_4_153	81_0_47	256_0_165	79_6_1	1194_6_512	321_6_139	162_0_1	504_5_27	775_6_131	750_13_724	469_2_31	779_5_395	1595_0_688	244_6_25	243_0_290	389_2_28	93_6_189	481_6_194	2334_4_141	121_2_1	19_6_1	59_0135_1	410_0_29	438_5_31	137_6_1	539_0_57
606_1_1146	156_6_202	311_4_250	1127_0135_670	61_0_56	498_13_1	139_4_182	81_0_56	256_0_175	79_6_1	1194_6_523	321_6_150	162_0_1	504_5_30	775_6_109	750_13_636	469_2_35	779_5_380	1595_0_633	244_6_16	243_0_274	389_2_40	93_6_176	481_6_212	2334_4_148	121_2_1	19_6_1	59_0135_1	410_0_35	438_5_27	137_6_1	539_0_62
606_1_1137	156_6_185	311_4_261	1127_0135_708	61_0_58	498_13_1	139_4_186	81_0_73	256_0_153	79_6_1	1194_6_536	321_6_146	162_0_1	504_5_38	775_6_110	750_13_517	469_2_35	779_5_382	1595_0_605	244_6_25	243_0_285	389_2_35	93_6_177	481_6_196	2334_4_156	121_2_1	19_6_1	59_0135_1	410_0_39	438_5_45	137_6_1	539_0_90
606_1_1144	156_6_172	311_4_217	1127_0135_691	61_0_54	498_13_1	139_4_183	81_0_77	256_0_173	79_6_1	1194_6_508	321_6_178	162_0_1	504_5_43	775_6_92	750_13_436	469_2_28	779_5_363	1595_0_628	244_6_28	243_0_279	389_2_36	93_6_169	481_6_207	2334_4_178	121_2_1	19_6_1	59_0135_1	410_0_38	438_5_30	137_6_1	539_0_104
606_1_1051	156_6_186	311_4_228	1127_0135_642	61_0_62	498_13_1	139_4_190	81_0_86	256_0_171	79_6_1	1194_6_475	321_6_158	162_0_1	504_5_56	775_6_97	750_13_376	469_2_40	779_5_393	1595_0_640	244_6_35	243_0_308	389_2_36	93_6_171	481_6_184	2334_4_177	121_2_1	19_6_1	59_0135_1	410_0_43	438_5_31	137_6_1	539_0_113
606_1_1031	156_6_195	311_4_205	1127_0135_595	61_0_62	498_13_1	139_4_173	81_0_77	256_0_198	79_6_1	1194_6_441	321_6_185	162_0_1	504_5_81	775_6_88	750_13_398	469_2_30	779_5_397	1595_0_670	244_6_42	243_0_287	389_2_39	93_6_148	481_6_201	2334_4_207	121_2_1	19_6_1	59_0135_1	410_0_39	438_5_19	137_6_1	539_0_121
606_1_1003	156_6_206	311_4_232	1127_0135_539	61_0_60	498_13_1	139_4_193	81_0_85	256_0_198	79_6_1	1194_6_423	321_6_175	162_0_1	504_5_110	775_6_76	750_13_428	469_2_31	779_5_448	1595_0_664	244_6_45	243_0_312	389_2_35	93_6_134	481_6_169	2334_4_202	121_2_1	19_6_1	59_0135_1	410_0_44	438_5_34	137_6_1	539_0_138
606_1_1051	156_6_198	311_4_215	1127_0135_513	61_0_53	498_13_1	139_4_168	81_0_80	256_0_157	79_6_1	1194_6_445	321_6_190	162_0_1	504_5_134	775_6_72	750_13_501	469_2_31	779_5_516	1595_0_714	244_6_44	243_0_253	389_2_27	93_6_116	481_6_186	2334_4_225	121_2_1	19_6_1	59_0135_1	410_0_39	438_5_25	137_6_1	539_0_153
606_1_1068	156_6_187	311_4_206	1127_0135_440	61_0_46	498_13_1	139_4_223	81_0_73	256_0_177	79_6_1	1194_6_435	321_6_188	162_0_1	504_5_133	775_6_82	750_13_551	469_2_19	779_5_556	1595_0_731	244_6_35	243_0_266	389_2_19	93_6_114	481_6_197	2334_4_197	121_2_1	19_6_1	59_0135_1	410_0_38	438_5_26	137_6_1	539_0_165
606_1_1084	156_6_213	311_4_206	1127_0135_386	61_0_59	498_13_1	139_4_198	81_0_75	256_0_155	79_6_1	1194_6_451	321_6_184	162_0_1	504_5_118	775_6_87	750_13_640	469_2_23	779_5_597	1595_0_714	244_6_31	243_0_246	389_2_11	93_6_109	481_6_173	2334_4_193	121_2_1	19_6_1	59_0135_1	410_0_37	438_5_23	137_6_1	539_0_168
606_1_1152	156_6_193	311_4_174	1127_0135_326	61_0_45	498_13_1	139_4_171	81_0_85	256_0_166	79_6_1	1194_6_463	321_6_191	162_0_1	504_5_117	775_6_90	750_13_710	469_2_15	779_5_579	1595_0_745	244_6_30	243_0_224	389_2_12	93_6_104	481_6_182	2334_4_187	121_2_1	19_6_1	59_0135_1	410_0_25	438_5_20	137_6_1	539_0_164
606_1_1137	156_6_197	311_4_160	1127_0135_231	61_0_55	498_13_1	139_4_167	81_0_92	256_0_140	79_6_1	1194_6_471	321_6_158	162_0_1	504_5_126	775_6_98	750_13_744	469_2_14	779_5_606	1595_0_782	244_6_37	243_0_249	389_2_11	93_6_99	481_6_151	2334_4_169	121_2_1	19_6_1	59_0135_1	410_0_29	438_5_35	137_6_1	539_0_149
606_1_1206	156_6_179	311_4_138	1127_0135_170	61_0_53	498_13_1	139_4_122	81_0_90	256_0_169	79_6_1	1194_6_509	321_6_167	162_0_1	504_5_139	775_6_95	750_13_775	469_2_16	779_5_604	1595_0_786	244_6_42	243_0_226	389_2_21	93_6_84	481_6_172	2334_4_165	121_2_1	19_6_1	59_0135_1	410_0_30	438_5_19	137_6_1	539_0_134
606_1_1158	156_6_176	311_4_150	1127_0135_152	61_0_50	498_13_1	139_4_161	81_0_103	256_0_163	79_6_1	1194_6_513	321_6_138	162_0_1	504_5_130	775_6_106	750_13_862	469_2_22	779_5_591	1595_0_838	244_6_36	243_0_226	389_2_14	93_6_93	481_6_180	2334_4_146	121_2_1	19_6_1	59_0135_1	410_0_19	438_5_19	137_6_1	539_0_103
606_1_1171	156_6_170	311_4_170	1127_0135_180	61_0_64	498_13_1	139_4_135	81_0_107	256_0_158	79_6_1	1194_6_524	321_6_168	162_0_1	504_5_143	775_6_120	750_13_843	469_2_30	779_5_567	1595_0_857	244_6_36	243_0_203	389_2_14	93_6_94	481_6_166	2334_4_155	121_2_1	19_6_1	59_0135_1	410_0_11	438_5_14	137_6_1	539_0_86
606_1_1173	156_6_179	311_4_184	1127_0135_232	61_0_61	498_13_1	139_4_141	81_0_114	256_0_166	79_6_1	1194_6_518	321_6_153	162_0_1	504_5_134	775_6_109	750_13_719	469_2_33	779_5_556	1595_0_888	244_6_41	243_0_209	389_2_13	93_6_106	481_6_167	2334_4_147	121_2_1	19_6_1	59_0135_1	410_0_4	438_5_21	137_6_1	539_0_83
606_1_1122	156_6_159	311_4_196	1127_0135_306	61_0_81	498_13_1	139_4_142	81_0_105	256_0_156	79_6_1	1194_6_556	321_6_145	162_0_1	504_5_138	775_6_110	750_13_580	469_2_38	779_5_563	1595_0_884	244_6_48	243_0_201	389_2_17	93_6_95	481_6_134	2334_4_169	121_2_1	19_6_1	59_0135_1	410_0_3	438_5_21	137_6_1	539_0_89
606_1_1146	156_6_160	311_4_220	1127_0135_386	61_0_56	498_13_1	139_4_162	81_0_101	256_0_186	79_6_1	1194_6_550	321_6_141	162_0_1	504_5_132	775_6_101	750_13_460	469_2_31	779_5_542	1595_0_854	244_6_43	243_0_190	389_2_16	93_6_97	481_6_127	2334_4_181	121_2_1	19_6_1	59_0135_1	410_0_2	438_5_21	137_6_1	539_0_91
606_1_1058	156_6_168	311_4_219	1127_0135_514	61_0_66	498_13_1	139_4_177	81_0_109	256_0_164	79_6_1	1194_6_525	321_6_119	162_0_1	504_5_139	775_6_125	750_13_432	469_2_42	779_5_520	1595_0_835	244_6_52	243_0_207	389_2_15	93_6_104	481_6_140	2334_4_156	121_2_1	19_6_1	59_0135_1	410_0_3	438_5_25	137_6_1	539_0_92
606_1_1093	156_6_148	311_4_219	1127_0135_553	61_0_59	498_13_1	139_4_153	81_0_115	256_0_153	79_6_1	1194_6_508	321_6_121	162_0_1	504_5_167	775_6_138	750_13_454	469_2_30	779_5_514	1595_0_813	244_6_56	243_0_190	389_2_21	93_6_116	481_6_155	2334_4_185	121_2_1	19_6_1	59_0135_1	410_0_4	438_5_19	137_6_1	539_0_90
606_1_1033	156_6_173	311_4_218	1127_0135_571	61_0_79	498_13_1	139_4_201	81_0_134	256_0_141	79_6_1	1194_6_495	321_6_84	162_0_1	504_5_139	775_6_120	750_13_480	469_2_38	779_5_502	1595_0_848	244_6_56	243_0_207	389_2_26	93_6_114	481_6_168	2334_4_189	121_2_1	19_6_1	59_0135_1	410_0_5	438_5_18	137_6_1	539_0_113
606_1_1041	156_6_149	311_4_217	1127_0135_652	61_0_69	498_13_1	139_4_170	81_0_120	256_0_136	79_6_1	1194_6_504	321_6_83	162_0_1	504_5_167	775_6_144	750_13_503	469_2_38	779_5_528	1595_0_808	244_6_66	243_0_162	389_2_28	93_6_122	481_6_176	2334_4_193	121_2_1	19_6_1	59_0135_1	410_0_5	438_5_12	137_6_1	539_0_104
606_1_1078	156_6_142	311_4_218	1127_0135_660	61_0_60	498_13_1	139_4_203	81_0_132	256_0_163	79_6_1	1194_6_455	321_6_59	162_0_1	504_5_161	775_6_119	750_13_540	469_2_34	779_5_496	1595_0_815	244_6_50	243_0_186	389_2_30	93_6_121	481_6_183	2334_4_212	121_2_1	19_6_1	59_0135_1	410_0_8	438_5_7	137_6_1	539_0_125
606_1_1043	156_6_149	311_4_184	1127_0135_672	61_0_84	498_13_1	139_4_216	81_0_133	256_0_150	79_6_1	1194_6_433	321_6_65	162_0_1	504_5_156	775_6_135	750_13_593	469_2_47	779_5_474	1595_0_831	244_6_45	243_0_165	389_2_30	93_6_142	481_6_168	2334_4_217	121_2_1	19_6_1	59_0135_1	410_0_11	438_5_6	137_6_1	539_0_124
606_1_1091	156_6_130	311_4_177	1127_0135_657	61_0_80	498_13_1	139_4_199	81_0_118	256_0_151	79_6_1	1194_6_447	321_6_72	162_0_1	504_5_196	775_6_118	750_13_625	469_2_48	779_5_452	1595_0_836	244_6_39	243_0_160	389_2_21	93_6_142	481_6_151	2334_4_222	121_2_1	19_6_1	59_0135_1	410_0_12	438_5_4	137_6_1	539_0_125
606_1_1038	156_6_140	311_4_166	1127_0135_622	61_0_76	498_13_1	139_4_228	81_0_121	256_0_137	79_6_1	1194_6_420	321_6_71	162_0_1	504_5_149	775_6_111	750_13_690	469_2_59	779_5_454	1595_0_855	244_6_40	243_0_183	389_2_21	93_6_170	481_6_131	2334_4_224	121_2_1	19_6_1	59_0135_1	410_0_9	438_5_5	137_6_1	539_0_110
606_1_1137	156_6_102	311_4_165	1127_0135_558	61_0_76	498_13_1	139_4_172	81_0_104	256_0_125	79_6_1	1194_6_412	321_6_88	162_0_1	504_5_171	775_6_110	750_13_753	469_2_53	779_5_457	1595_0_801	244_6_44	243_0_169	389_2_17	93_6_173	481_6_109	2334_4_251	121_2_1	19_6_1	59_0135_1	410_0_7	438_5_16	137_6_1	539_0_97
606_1_1126	156_6_108	311_4_177	1127_0135_458	61_0_85	498_13_1	139_4_169	81_0_119	256_0_140	79_6_1	1194_6_421	321_6_83	162_0_1	504_5_165	775_6_82	750_13_818	469_2_58	779_5_454	1595_0_820	244_6_42	243_0_166	389_2_21	93_6_160	481_6_112	2334_4_246	121_2_1	19_6_1	59_0135_1	410_0_5	438_5_8	137_6_1	539_0_91
606_1_1174	156_6_94	311_4_174	1127_0135_410	61_0_86	498_13_1	139_4_173	81_0_112	256_0_152	79_6_1	1194_6_452	321_6_73	162_0_1	504_5_163	775_6_87	750_13_823	469_2_47	779_5_475	1595_0_750	244_6_44	243_0_150	389_2_23	93_6_186	481_6_124	2334_4_238	121_2_1	19_6_1	59_0135_1	410_0_8	438_5_13	137_6_1	539_0_82
606_1_1264	156_6_98	311_4_171	1127_0135_372	61_0_76	498_13_1	139_4_154	81_0_111	256_0_139	79_6_1	1194_6_498	321_6_69	162_0_1	504_5_159	775_6_89	750_13_810	469_2_47	779_5_472	1595_0_690	244_6_34	243_0_151	389_2_26	93_6_201	481_6_105	2334_4_270	121_2_1	19_6_1	59_0135_1	410_0_4	438_5_12	137_6_1	539_0_88
606_1_1278	156_6_101	311_4_186	1127_0135_345	61_0_70	498_13_1	139_4_168	81_0_137	256_0_156	79_6_1	1194_6_528	321_6_66	162_0_1	504_5_148	775_6_91	750_13_785	469_2_55	779_5_455	1595_0_678	244_6_40	243_0_158	389_2_22	93_6_183	481_6_114	2334_4_268	121_2_1	19_6_1	59_0135_1	410_0_5	438_5_16	137_6_1	539_0_94
606_1_1341	156_6_98	311_4_204	1127_0135_368	61_0_57	498_13_1	139_4_138	81_0_103	256_0_159	79_6_1	1194_6_579	321_6_96	162_0_1	504_5_155	775_6_102	750_13_723	469_2_44	779_5_439	1595_0_680	244_6_27	243_0_150	389_2_22	93_6_194	481_6_101	2334_4_269	121_2_1	19_6_1	59_0135_1	410_0_1	438_5_12	137_6_1	539_0_99
606_1_1354	156_6_107	311_4_210	1127_0135_410	61_0_52	498_13_1	139_4_134	81_0_102	256_0_157	79_6_1	1194_6_595	321_6_90	162_0_1	504_5_156	775_6_101	750_13_657	469_2_60	779_5_409	1595_0_678	244_6_26	243_0_168	389_2_26	93_6_200	481_6_89	2334_4_282	121_2_1	19_6_1	59_0135_1	438_5_13	137_6_1	539_0_93
606_1_1332	156_6_103	311_4_211	1127_0135_433	61_0_41	498_13_1	139_4_150	81_0_73	256_0_164	79_6_1	1194_6_599	321_6_111	162_0_1	504_5_191	775_6_110	750_13_704	469_2_54	779_5_398	1595_0_680	244_6_21	243_0_176	389_2_19	93_6_194	481_6_80	2334_4_267	121_2_1	19_6_1	59_0135_1	438_5_6	137_6_1	539_0_87
606_1_1335	156_6_107	311_4_203	1127_0135_467	61_0_37	498_13_1	139_4_149	81_0_78	256_0_159	79_6_1	1194_6_601	321_6_109	162_0_1	504_5_188	775_6_109	750_13_686	469_2_67	779_5_342	1595_0_665	244_6_12	243_0_190	389_2_26	93_6_207	481_6_87	2334_4_275	121_2_1	19_6_1	59_0135_1	438_5_2	137_6_1	539_0_93
606_1_1320	156_6_100	311_4_214	1127_0135_479	61_0_48	498_13_1	139_4_168	81_0_76	256_0_128	79_6_1	1194_6_629	321_6_90	162_0_1	504_5_189	775_6_87	750_13_700	469_2_60	779_5_346	1595_0_676	244_6_10	243_0_188	389_2_22	93_6_205	481_6_89	2334_4_266	121_2_1	19_6_1	59_0135_1	438_5_3	137_6_1	539_0_81
606_1_1296	156_6_100	311_4_196	1127_0135_442	61_0_47	498_13_1	139_4_167	81_0_66	256_0_144	79_6_1	1194_6_600	321_6_114	162_0_1	504_5_201	775_6_106	750_13_643	469_2_87	779_5_328	1595_0_693	244_6_3	243_0_205	389_2_28	93_6_199	481_6_87	2334_4_289	121_2_1	19_6_1	59_0135_1	438_5_2	137_6_1	539_0_75
606_1_1239	156_6_94	311_4_192	1127_0135_392	61_0_58	498_13_1	139_4_184	81_0_63	256_0_132	79_6_1	1194_6_618	321_6_105	162_0_1	504_5_211	775_6_110	750_13_619	469_2_77	779_5_362	1595_0_716	244_6_5	243_0_226	389_2_26	93_6_204	481_6_97	2334_4_273	121_2_1	19_6_1	59_0135_1	438_5_2	137_6_1	539_0_71
606_1_1229	156_6_74	311_4_184	1127_0135_385	61_0_59	498_13_1	139_4_182	81_0_79	256_0_150	79_6_1	1194_6_596	321_6_110	162_0_1	504_5_206	775_6_110	750_13_653	469_2_88	779_5_325	1595_0_704	244_6_4	243_0_227	389_2_35	93_6_223	481_6_89	2334_4_286	121_2_1	19_6_1	59_0135_1	438_5_1	137_6_1	539_0_60
606_1_1214	156_6_80	311_4_185	1127_0135_348	61_0_78	498_13_1	139_4_199	81_0_75	256_0_152	79_6_1	1194_6_596	321_6_90	162_0_1	504_5_196	775_6_104	750_13_652	469_2_98	779_5_321	1595_0_750	244_6_3	243_0_230	389_2_36	93_6_225	481_6_101	2334_4_272	121_2_1	19_6_1	59_0135_1	438_5_2	137_6_1	539_0_58
606_1_1257	156_6_68	311_4_174	1127_0135_312	61_0_69	498_13_1	139_4_210	81_0_82	256_0_175	79_6_1	1194_6_579	321_6_101	162_0_1	504_5_210	775_6_113	750_13_673	469_2_96	779_5_296	1595_0_764	244_6_5	243_0_198	389_2_47	93_6_217	481_6_116	2334_4_272	121_2_1	19_6_1	59_0135_1	438_5_1	137_6_1	539_0_55
606_1_1270	156_6_63	311_4_179	1127_0135_282	61_0_81	498_13_1	139_4_216	81_0_90	256_0_169	79_6_1	1194_6_592	321_6_114	162_0_1	504_5_171	775_6_106	750_13_715	469_2_99	779_5_291	1595_0_768	244_6_9	243_0_203	389_2_51	93_6_232	481_6_119	2334_4_259	121_2_1	19_6_1	59_0135_1	438_5_1	137_6_1	539_0_58
606_1_1324	156_6_55	311_4_163	1127_0135_220	61_0_98	498_13_1	139_4_208	81_0_96	256_0_148	79_6_1	1194_6_605	321_6_112	162_0_1	504_5_180	775_6_114	750_13_752	469_2_85	779_5_291	1595_0_847	244_6_9	243_0_188	389_2_55	93_6_232	481_6_121	2334_4_237	121_2_1	19_6_1	59_0135_1	438_5_1	137_6_1	539_0_55
606_1_1276	156_6_56	311_4_161	1127_0135_194	61_0_101	498_13_1	139_4_214	81_0_111	256_0_166	79_6_1	1194_6_588	321_6_133	162_0_1	504_5_184	775_6_111	750_13_833	469_2_93	779_5_309	1595_0_816	244_6_6	243_0_219	389_2_57	93_6_213	481_6_107	2334_4_236	121_2_1	19_6_1	59_0135_1	137_6_1	539_0_45
606_1_1300	156_6_59	311_4_173	1127_0135_140	61_0_112	498_13_1	139_4_221	81_0_118	256_0_170	79_6_1	1194_6_601	321_6_117	162_0_1	504_5_163	775_6_112	750_13_885	469_2_52	779_5_325	1595_0_819	244_6_11	243_0_225	389_2_47	93_6_219	481_6_122	2334_4_228	121_2_1	19_6_1	59_0135_1	137_6_1	539_0_38
606_1_1321	156_6_50	311_4_151	1127_0135_117	61_0_105	498_13_1	139_4_213	81_0_102	256_0_167	79_6_1	1194_6_585	321_6_132	162_0_1	504_5_142	775_6_133	750_13_921	469_2_60	779_5_324	1595_0_826	244_6_4	243_0_232	389_2_58	93_6_209	481_6_97	2334_4_229	121_2_1	19_6_1	59_0135_1	137_6_1	539_0_53
606_1_1305	156_6_69	311_4_139	1127_0135_114	61_0_112	498_13_1	139_4_218	81_0_115	256_0_159	79_6_1	1194_6_628	321_6_103	162_0_1	504_5_128	775_6_112	750_13_872	469_2_58	779_5_340	1595_0_797	244_6_6	243_0_263	389_2_54	93_6_206	481_6_98	2334_4_243	121_2_1	19_6_1	59_0135_1	137_6_1	539_0_60
606_1_1349	156_6_68	311_4_115	1127_0135_139	61_0_82	498_13_1	139_4_223	81_0_97	256_0_142	79_6_1	1194_6_630	321_6_106	162_0_1	504_5_133	775_6_126	750_13_849	469_2_55	779_5_307	1595_0_782	244_6_2	243_0_249	389_2_51	93_6_204	481_6_85	2334_4_259	121_2_1	19_6_1	59_0135_1	137_6_1	539_0_72
606_1_1345	156_6_81	311_4_124	1127_0135_159	61_0_88	498_13_1	139_4_219	81_0_100	256_0_165	79_6_1	1194_6_601	321_6_100	162_0_1	504_5_139	775_6_111	750_13_801	469_2_56	779_5_331	1595_0_745	244_6_3	243_0_265	389_2_50	93_6_211	481_6_69	2334_4_264	121_2_1	19_6_1	59_0135_1	137_6_1	539_0_54
606_1_1365	156_6_79	311_4_121	1127_0135_206	61_0_79	498_13_1	139_4_215	81_0_92	256_0_122	79_6_1	1194_6_644	321_6_103	162_0_1	504_5_140	775_6_124	750_13_830	469_2_56	779_5_307	1595_0_727	244_6_4	243_0_221	389_2_59	93_6_210	481_6_46	2334_4_261	121_2_1	19_6_1	59_0135_1	137_6_1	539_0_57
606_1_1378	156_6_89	311_4_146	1127_0135_278	61_0_93	498_13_1	139_4_204	81_0_80	256_0_125	79_6_1	1194_6_632	321_6_100	162_0_1	504_5_164	775_6_126	750_13_795	469_2_52	779_5_267	1595_0_738	244_6_3	243_0_209	389_2_52	93_6_214	481_6_38	2334_4_266	121_2_1	19_6_1	59_0135_1	137_6_1	539_0_58
606_1_1404	156_6_93	311_4_167	1127_0135_323	61_0_99	498_13_1	139_4_238	81_0_66	256_0_121	79_6_1	1194_6_652	321_6_101	162_0_1	504_5_168	775_6_125	750_13_740	469_2_41	779_5_282	1595_0_710	244_6_3	243_0_189	389_2_47	93_6_232	481_6_42	2334_4_258	121_2_1	19_6_1	59_0135_1	137_6_1	539_0_53
606_1_1453	156_6_85	311_4_173	1127_0135_379	61_0_104	498_13_1	139_4_221	81_0_48	256_0_133	79_6_1	1194_6_662	321_6_120	162_0_1	504_5_169	775_6_118	750_13_656	469_2_46	779_5_255	1595_0_697	244_6_4	243_0_195	389_2_51	93_6_202	481_6_51	2334_4_278	121_2_1	19_6_1	59_0135_1	137_6_1	539_0_60
606_1_1421	156_6_100	311_4_197	1127_0135_465	61_0_129	498_13_1	139_4_260	81_0_63	256_0_139	79_6_1	1194_6_648	321_6_112	162_0_1	504_5_161	775_6_92	750_13_559	469_2_33	779_5_261	1595_0_669	244_6_2	243_0_198	389_2_52	93_6_194	481_6_58	2334_4_273	121_2_1	19_6_1	59_0135_1	137_6_1	539_0_56
606_1_1421	156_6_96	311_4_195	1127_0135_513	61_0_110	498_13_1	139_4_273	81_0_54	256_0_119	79_6_1	1194_6_654	321_6_137	162_0_1	504_5_153	775_6_109	750_13_516	469_2_43	779_5_253	1595_0_649	121_2_1	243_0_186	389_2_70	93_6_183	481_6_68	2334_4_237	19_6_1	59_0135_1	137_6_1	539_0_61
606_1_1378	156_6_102	311_4_199	1127_0135_564	61_0_131	498_13_1	139_4_276	81_0_43	256_0_134	79_6_1	1194_6_636	321_6_135	162_0_1	504_5_146	775_6_96	750_13_493	469_2_43	779_5_265	1595_0_664	121_2_1	243_0_205	389_2_54	93_6_188	481_6_68	2334_4_238	19_6_1	59_0135_1	137_6_1	539_0_55
606_1_1430	156_6_76	311_4_212	1127_0135_586	61_0_118	498_13_1	139_4_299	81_0_45	256_0_118	79_6_1	1194_6_643	321_6_156	162_0_1	504_5_134	775_6_99	750_13_533	469_2_36	779_5_253	1595_0_624	121_2_1	243_0_203	389_2_62	93_6_182	481_6_71	2334_4_211	19_6_1	59_0135_1	137_6_1	539_0_46
606_1_1430	156_6_74	311_4_232	1127_0135_621	61_0_134	498_13_1	139_4_239	81_0_30	256_0_140	79_6_1	1194_6_655	321_6_174	162_0_1	504_5_134	775_6_100	750_13_565	469_2_29	779_5_229	1595_0_666	121_2_1	243_0_204	389_2_49	93_6_164	481_6_55	2334_4_209	19_6_1	59_0135_1	137_6_1	539_0_41
606_1_1419	156_6_91	311_4_222	1127_0135_669	61_0_142	498_13_1	139_4_225	81_0_38	256_0_170	79_6_1	1194_6_610	321_6_170	162_0_1	504_5_123	775_6_96	750_13_576	469_2_17	779_5_200	1595_0_661	121_2_1	243_0_223	389_2_52	93_6_175	481_6_72	2334_4_221	19_6_1	59_0135_1	137_6_1	539_0_43
606_1_1452	156_6_85	311_4_210	1127_0135_622	61_0_129	498_13_1	139_4_234	81_0_37	256_0_162	79_6_1	1194_6_593	321_6_189	162_0_1	504_5_149	775_6_108	750_13_615	469_2_14	779_5_177	1595_0_690	121_2_1	243_0_230	389_2_46	93_6_155	481_6_75	2334_4_206	19_6_1	59_0135_1	137_6_1	539_0_37
606_1_1406	156_6_94	311_4_199	1127_0135_576	61_0_153	498_13_1	139_4_223	81_0_33	256_0_185	79_6_1	1194_6_578	321_6_161	162_0_1	504_5_149	775_6_103	750_13_636	469_2_6	779_5_177	1595_0_716	121_2_1	243_0_252	389_2_45	93_6_156	481_6_82	2334_4_230	19_6_1	59_0135_1	137_6_1	539_0_43
606_1_1431	156_6_78	311_4_199	1127_0135_487	61_0_125	498_13_1	139_4_222	81_0_35	256_0_180	79_6_1	1194_6_603	321_6_151	162_0_1	504_5_163	775_6_101	750_13_639	469_2_7	779_5_164	1595_0_711	121_2_1	243_0_248	389_2_46	93_6_155	481_6_91	2334_4_241	19_6_1	59_0135_1	137_6_1	539_0_46
606_1_1387	156_6_91	311_4_208	1127_0135_413	61_0_149	498_13_1	139_4_219	81_0_33	256_0_187	79_6_1	1194_6_595	321_6_161	162_0_1	504_5_194	775_6_101	750_13_606	469_2_6	779_5_186	1595_0_736	121_2_1	243_0_250	389_2_46	93_6_162	481_6_71	2334_4_213	19_6_1	59_0135_1	137_6_1	539_0_47
606_1_1429	156_6_93	311_4_184	1127_0135_349	61_0_127	498_13_1	139_4_200	81_0_37	256_0_191	79_6_1	1194_6_614	321_6_182	162_0_1	504_5_205	775_6_94	750_13_619	469_2_6	779_5_161	1595_0_742	121_2_1	243_0_265	389_2_41	93_6_161	481_6_96	2334_4_177	19_6_1	59_0135_1	137_6_1	539_0_48
606_1_1352	156_6_111	311_4_175	1127_0135_278	61_0_142	498_13_1	139_4_190	81_0_40	256_0_190	79_6_1	1194_6_626	321_6_181	162_0_1	504_5_213	775_6_119	750_13_630	469_2_6	779_5_188	1595_0_801	121_2_1	243_0_250	389_2_32	93_6_190	481_6_83	2334_4_162	19_6_1	59_0135_1	137_6_1	539_0_46
606_1_1352	156_6_85	311_4_155	1127_0135_232	61_0_118	498_13_1	139_4_204	81_0_48	256_0_211	79_6_1	1194_6_643	321_6_173	162_0_1	504_5_243	775_6_97	750_13_655	469_2_4	779_5_163	1595_0_858	121_2_1	243_0_247	389_2_36	93_6_203	481_6_88	2334_4_164	19_6_1	59_0135_1	137_6_1	539_0_49
606_1_1352	156_6_83	311_4_151	1127_0135_180	61_0_152	498_13_1	139_4_203	81_0_45	256_0_205	79_6_1	1194_6_660	321_6_180	162_0_1	504_5_259	775_6_98	750_13_663	469_2_3	779_5_162	1595_0_905	121_2_1	243_0_219	389_2_33	93_6_213	481_6_78	2334_4_168	19_6_1	59_0135_1	137_6_1	539_0_54
606_1_1352	156_6_77	311_4_126	1127_0135_192	61_0_139	498_13_1	139_4_210	81_0_42	256_0_188	79_6_1	1194_6_652	321_6_186	162_0_1	504_5_284	775_6_88	750_13_664	469_2_3	779_5_185	1595_0_913	121_2_1	243_0_247	389_2_32	93_6_238	481_6_68	2334_4_148	19_6_1	59_0135_1	137_6_1	539_0_60
606_1_1377	156_6_76	311_4_112	1127_0135_192	61_0_151	498_13_1	139_4_210	81_0_37	256_0_192	79_6_1	1194_6_644	321_6_184	162_0_1	504_5_300	775_6_88	750_13_649	469_2_1	779_5_163	1595_0_972	121_2_1	243_0_259	389_2_25	93_6_216	481_6_66	2334_4_149	19_6_1	59_0135_1	137_6_1	539_0_65
606_1_1382	156_6_67	311_4_117	1127_0135_210	61_0_151	498_13_1	139_4_211	81_0_39	256_0_169	79_6_1	1194_6_628	321_6_180	162_0_1	504_5_317	775_6_81	750_13_599	469_2_2	779_5_193	1595_0_985	121_2_1	243_0_272	389_2_32	93_6_234	481_6_49	2334_4_154	19_6_1	59_0135_1	137_6_1	539_0_62
606_1_1370	156_6_58	311_4_122	1127_0135_228	61_0_136	498_13_1	139_4_219	81_0_51	256_0_178	79_6_1	1194_6_645	321_6_198	162_0_1	504_5_319	775_6_72	750_13_626	469_2_5	779_5_172	1595_0_975	121_2_1	243_0_271	389_2_26	93_6_218	481_6_51	2334_4_136	19_6_1	59_0135_1	137_6_1	539_0_67
606_1_1316	156_6_65	311_4_137	1127_0135_211	61_0_162	498_13_1	139_4_206	81_0_41	256_0_169	79_6_1	1194_6_658	321_6_181	162_0_1	504_5_316	775_6_69	750_13_629	469_2_4	779_5_189	1595_0_1031	121_2_1	243_0_251	389_2_34	93_6_230	481_6_42	2334_4_156	19_6_1	59_0135_1	137_6_1	539_0_64
606_1_1321	156_6_52	311_4_151	1127_0135_188	61_0_158	498_13_1	139_4_201	81_0_40	256_0_160	79_6_1	1194_6_639	321_6_186	162_0_1	504_5_318	775_6_66	750_13_712	469_2_9	779_5_187	1595_0_1041	121_2_1	243_0_269	389_2_27	93_6_228	481_6_40	2334_4_149	19_6_1	59_0135_1	137_6_1	539_0_67
606_1_1336	156_6_72	311_4_167	1127_0135_146	61_0_158	498_13_1	139_4_192	81_0_47	256_0_156	79_6_1	1194_6_646	321_6_192	162_0_1	504_5_300	775_6_77	750_13_761	469_2_5	779_5_197	1595_0_1087	121_2_1	243_0_255	389_2_23	93_6_221	481_6_41	2334_4_128	19_6_1	59_0135_1	137_6_1	539_0_55
606_1_1314	156_6_56	311_4_170	1127_0135_124	61_0_136	498_13_1	139_4_208	81_0_42	256_0_155	79_6_1	1194_6_676	321_6_155	162_0_1	504_5_320	775_6_69	750_13_818	469_2_5	779_5_204	1595_0_1096	121_2_1	243_0_283	389_2_23	93_6_223	481_6_32	2334_4_108	19_6_1	59_0135_1	137_6_1	539_0_55
606_1_1300	156_6_62	311_4_167	1127_0135_120	61_0_131	498_13_1	139_4_208	81_0_44	256_0_139	79_6_1	1194_6_670	321_6_164	162_0_1	504_5_305	775_6_67	750_13_849	469_2_9	779_5_215	1595_0_1092	121_2_1	243_0_269	389_2_32	93_6_225	481_6_35	2334_4_103	19_6_1	59_0135_1	137_6_1	539_0_48
606_1_1290	156_6_61	311_4_187	1127_0135_116	61_0_115	498_13_1	139_4_206	81_0_43	256_0_145	79_6_1	1194_6_689	321_6_137	162_0_1	504_5_259	775_6_73	750_13_820	469_2_7	779_5_248	1595_0_1124	121_2_1	243_0_275	389_2_21	93_6_216	481_6_37	2334_4_113	19_6_1	59_0135_1	137_6_1	539_0_46
606_1_1284	156_6_62	311_4_162	1127_0135_129	61_0_90	498_13_1	139_4_214	81_0_52	256_0_156	79_6_1	1194_6_672	321_6_157	162_0_1	504_5_248	775_6_65	750_13_756	469_2_9	779_5_239	1595_0_1116	121_2_1	243_0_297	389_2_19	93_6_213	481_6_36	2334_4_127	19_6_1	59_0135_1	137_6_1	539_0_48
606_1_1304	156_6_52	311_4_167	1127_0135_172	61_0_90	498_13_1	139_4_172	81_0_39	256_0_155	79_6_1	1194_6_680	321_6_127	162_0_1	504_5_250	775_6_82	750_13_571	469_2_7	779_5_246	1595_0_1164	121_2_1	243_0_297	389_2_22	93_6_208	481_6_43	2334_4_141	19_6_1	59_0135_1	137_6_1	539_0_37
606_1_1315	156_6_60	311_4_142	1127_0135_216	61_0_75	498_13_1	139_4_188	81_0_55	256_0_172	79_6_1	1194_6_662	321_6_159	162_0_1	504_5_236	775_6_81	750_13_459	469_2_9	779_5_233	1595_0_1137	121_2_1	243_0_289	389_2_20	93_6_222	481_6_30	2334_4_141	19_6_1	59_0135_1	137_6_1	539_0_38
606_1_1435	156_6_62	311_4_143	1127_0135_274	61_0_74	498_13_1	139_4_171	81_0_39	256_0_153	79_6_1	1194_6_642	321_6_131	162_0_1	504_5_268	775_6_69	750_13_398	469_2_10	779_5_234	1595_0_1146	121_2_1	243_0_277	389_2_15	93_6_185	481_6_38	2334_4_149	19_6_1	59_0135_1	137_6_1	539_0_39
606_1_1429	156_6_43	311_4_141	1127_0135_317	61_0_60	498_13_1	139_4_219	81_0_37	256_0_158	79_6_1	1194_6_601	321_6_130	162_0_1	504_5_286	775_6_80	750_13_400	469_2_5	779_5_222	1595_0_1169	121_2_1	243_0_263	389_2_14	93_6_194	481_6_26	2334_4_143	19_6_1	59_0135_1	137_6_1	539_0_57
606_1_1409	156_6_42	311_4_135	1127_0135_342	61_0_67	498_13_1	139_4_204	81_0_34	256_0_166	79_6_1	1194_6_600	321_6_140	162_0_1	504_5_316	775_6_69	750_13_440	469_2_1	779_5_220	1595_0_1166	121_2_1	243_0_252	389_2_15	93_6_200	481_6_36	2334_4_140	19_6_1	59_0135_1	137_6_1	539_0_68
606_1_1441	156_6_43	311_4_162	1127_0135_340	61_0_62	498_13_1	139_4_183	81_0_24	256_0_149	79_6_1	1194_6_610	321_6_130	481_6_47	504_5_303	775_6_77	750_13_468	779_5_221	1595_0_1226	121_2_1	243_0_239	389_2_16	93_6_171	162_0_1	2334_4_121	19_6_1	59_0135_1	137_6_1	539_0_72
606_1_1439	156_6_42	311_4_148	1127_0135_407	61_0_78	498_13_1	139_4_206	81_0_22	256_0_165	79_6_1	1194_6_582	321_6_134	481_6_40	504_5_289	775_6_81	750_13_510	779_5_221	1595_0_1173	121_2_1	243_0_250	389_2_18	93_6_159	162_0_1	2334_4_112	19_6_1	59_0135_1	137_6_1	539_0_81
606_1_1481	156_6_41	311_4_161	1127_0135_451	61_0_92	498_13_1	139_4_160	81_0_20	256_0_127	79_6_1	1194_6_552	321_6_145	481_6_45	504_5_286	775_6_68	750_13_484	779_5_232	1595_0_1206	121_2_1	243_0_259	389_2_19	93_6_159	162_0_1	2334_4_99	19_6_1	59_0135_1	137_6_1	539_0_70
606_1_1462	156_6_29	311_4_155	1127_0135_484	61_0_97	498_13_1	139_4_142	81_0_27	256_0_137	79_6_1	1194_6_534	321_6_145	481_6_37	504_5_273	775_6_68	750_13_508	779_5_224	1595_0_1187	121_2_1	243_0_296	389_2_16	93_6_159	162_0_1	2334_4_95	19_6_1	59_0135_1	137_6_1	539_0_86
606_1_1483	156_6_32	311_4_159	1127_0135_427	61_0_123	498_13_1	139_4_128	81_0_30	256_0_157	79_6_1	1194_6_503	321_6_129	481_6_48	504_5_295	775_6_53	750_13_519	779_5_212	1595_0_1179	121_2_1	243_0_304	389_2_14	93_6_166	162_0_1	2334_4_95	19_6_1	59_0135_1	137_6_1	539_0_68
606_1_1504	156_6_29	311_4_162	1127_0135_326	61_0_125	498_13_1	139_4_141	81_0_21	256_0_143	79_6_1	1194_6_535	321_6_150	481_6_42	504_5_288	775_6_66	750_13_492	779_5_210	1595_0_1190	121_2_1	243_0_290	389_2_8	93_6_186	162_0_1	2334_4_100	19_6_1	59_0135_1	137_6_1	539_0_83
606_1_1501	156_6_30	311_4_182	1127_0135_305	61_0_139	498_13_1	139_4_138	81_0_25	256_0_146	79_6_1	1194_6_572	321_6_144	481_6_47	504_5_276	775_6_64	750_13_441	779_5_219	1595_0_1153	121_2_1	243_0_288	389_2_14	93_6_193	162_0_1	2334_4_114	19_6_1	59_0135_1	137_6_1	539_0_94
606_1_1492	156_6_34	311_4_183	1127_0135_276	61_0_139	498_13_1	139_4_135	81_0_22	256_0_152	79_6_1	1194_6_601	321_6_121	481_6_52	504_5_281	775_6_75	750_13_449	779_5_221	1595_0_1196	121_2_1	243_0_260	389_2_8	93_6_212	162_0_1	2334_4_119	19_6_1	59_0135_1	137_6_1	539_0_103
606_1_1448	156_6_36	311_4_149	1127_0135_311	61_0_133	498_13_1	139_4_153	81_0_24	256_0_152	79_6_1	1194_6_655	321_6_124	481_6_44	504_5_273	775_6_74	750_13_448	779_5_214	1595_0_1125	121_2_1	243_0_293	389_2_7	93_6_220	162_0_1	2334_4_136	19_6_1	59_0135_1	137_6_1	539_0_119
606_1_1468	156_6_41	311_4_127	1127_0135_267	61_0_135	498_13_1	139_4_134	81_0_23	256_0_146	79_6_1	1194_6_684	321_6_112	481_6_42	504_5_314	775_6_66	750_13_473	779_5_212	1595_0_1156	121_2_1	243_0_288	389_2_2	93_6_244	162_0_1	2334_4_124	19_6_1	59_0135_1	137_6_1	539_0_104
606_1_1484	156_6_33	311_4_100	1127_0135_210	61_0_132	498_13_1	139_4_155	81_0_17	256_0_140	79_6_1	1194_6_699	321_6_106	481_6_35	504_5_314	775_6_77	750_13_536	779_5_190	1595_0_1130	243_0_285	59_0135_1	93_6_237	162_0_1	2334_4_129	19_6_1	137_6_1	539_0_121
606_1_1533	156_6_38	311_4_122	1127_0135_157	61_0_127	498_13_1	139_4_134	81_0_18	256_0_140	79_6_1	1194_6_671	321_6_105	481_6_39	504_5_344	775_6_71	750_13_582	779_5_189	1595_0_1110	243_0_287	59_0135_1	93_6_261	162_0_1	2334_4_134	19_6_1	137_6_1	539_0_98
606_1_1584	156_6_29	311_4_110	1127_0135_163	61_0_118	498_13_1	139_4_150	81_0_10	256_0_131	79_6_1	1194_6_629	321_6_102	481_6_46	504_5_344	775_6_94	750_13_647	779_5_197	1595_0_1094	243_0_286	59_0135_1	93_6_240	162_0_1	2334_4_120	19_6_1	137_6_1	539_0_102
606_1_1593	156_6_37	311_4_121	1127_0135_146	61_0_108	498_13_1	139_4_161	81_0_7	256_0_141	79_6_1	1194_6_610	321_6_117	481_6_51	504_5_319	775_6_80	750_13_625	779_5_206	1595_0_1070	243_0_275	59_0135_1	93_6_283	162_0_1	2334_4_111	19_6_1	137_6_1	539_0_95
606_1_1625	156_6_38	311_4_156	1127_0135_145	61_0_119	498_13_1	139_4_147	81_0_7	256_0_152	79_6_1	1194_6_617	321_6_106	481_6_60	504_5_329	775_6_65	750_13_566	779_5_217	1595_0_1063	243_0_259	59_0135_1	93_6_241	162_0_1	2334_4_121	19_6_1	137_6_1	539_0_88
606_1_1594	156_6_42	311_4_184	1127_0135_131	61_0_124	498_13_1	139_4_137	81_0_8	256_0_134	79_6_1	1194_6_597	321_6_109	481_6_59	504_5_306	775_6_79	750_13_580	779_5_214	1595_0_1093	243_0_249	59_0135_1	93_6_285	162_0_1	2334_4_116	19_6_1	137_6_1	539_0_92
606_1_1596	156_6_43	311_4_194	1127_0135_144	61_0_112	498_13_1	139_4_122	81_0_14	256_0_123	79_6_1	1194_6_590	321_6_116	481_6_69	504_5_341	775_6_60	750_13_597	779_5_214	1595_0_1079	243_0_236	59_0135_1	93_6_272	162_0_1	2334_4_148	19_6_1	137_6_1	539_0_70
606_1_1544	156_6_41	311_4_208	1127_0135_163	61_0_124	498_13_1	139_4_141	81_0_9	256_0_95	79_6_1	1194_6_601	321_6_95	481_6_84	504_5_333	775_6_83	750_13_697	779_5_215	1595_0_1052	243_0_220	59_0135_1	93_6_284	162_0_1	2334_4_143	19_6_1	137_6_1	539_0_80
606_1_1514	156_6_39	311_4_226	1127_0135_190	61_0_123	498_13_1	139_4_132	81_0_13	256_0_91	79_6_1	1194_6_599	321_6_105	481_6_73	504_5_314	775_6_68	750_13_771	779_5_215	1595_0_1042	243_0_238	59_0135_1	93_6_307	162_0_1	2334_4_153	19_6_1	137_6_1	539_0_64
606_1_1444	156_6_40	311_4_217	1127_0135_214	61_0_124	498_13_1	139_4_135	81_0_9	256_0_96	79_6_1	1194_6_626	321_6_97	481_6_77	504_5_307	775_6_71	750_13_837	779_5_211	1595_0_1045	243_0_195	59_0135_1	93_6_300	162_0_1	2334_4_157	19_6_1	137_6_1	539_0_76
606_1_1444	156_6_35	311_4_228	1127_0135_235	61_0_112	498_13_1	139_4_132	81_0_4	256_0_105	79_6_1	1194_6_613	321_6_89	481_6_68	504_5_284	775_6_64	750_13_826	779_5_231	1595_0_1021	243_0_205	59_0135_1	93_6_315	162_0_1	2334_4_163	19_6_1	137_6_1	539_0_72
606_1_1488	156_6_27	311_4_233	1127_0135_222	61_0_115	498_13_1	139_4_108	81_0_4	256_0_84	79_6_1	1194_6_620	321_6_90	481_6_85	504_5_285	775_6_50	750_13_786	779_5_214	1595_0_1037	243_0_183	59_0135_1	93_6_263	162_0_1	2334_4_197	19_6_1	137_6_1	539_0_66
606_1_1518	156_6_36	311_4_212	1127_0135_195	61_0_116	498_13_1	139_4_140	81_0_2	256_0_87	79_6_1	1194_6_616	321_6_85	481_6_78	504_5_253	775_6_53	750_13_679	779_5_195	1595_0_1053	243_0_202	59_0135_1	93_6_264	162_0_1	2334_4_227	19_6_1	137_6_1	539_0_97
606_1_1588	156_6_39	311_4_224	1127_0135_222	61_0_109	498_13_1	139_4_126	81_0_3	256_0_83	79_6_1	1194_6_580	321_6_90	481_6_73	504_5_280	775_6_47	750_13_620	779_5_167	1595_0_1064	243_0_207	59_0135_1	93_6_264	162_0_1	2334_4_244	19_6_1	137_6_1	539_0_75
606_1_1601	156_6_37	311_4_189	1127_0135_246	61_0_109	498_13_1	139_4_139	81_0_1	256_0_53	79_6_1	1194_6_592	321_6_88	481_6_68	504_5_275	775_6_57	750_13_609	779_5_178	1595_0_1057	243_0_195	59_0135_1	93_6_303	162_0_1	2334_4_258	19_6_1	137_6_1	539_0_79
606_1_1588	156_6_29	311_4_194	1127_0135_204	61_0_112	498_13_1	139_4_135	81_0_3	256_0_52	79_6_1	1194_6_559	321_6_91	481_6_65	504_5_272	775_6_43	750_13_626	779_5_192	1595_0_1087	243_0_209	59_0135_1	93_6_328	162_0_1	2334_4_272	19_6_1	137_6_1	539_0_77
606_1_1576	156_6_27	311_4_164	1127_0135_168	61_0_110	498_13_1	139_4_146	81_0_9	256_0_56	79_6_1	1194_6_576	321_6_74	481_6_85	504_5_290	775_6_44	750_13_644	779_5_176	1595_0_1137	243_0_195	59_0135_1	93_6_351	162_0_1	2334_4_276	19_6_1	137_6_1	539_0_76
606_1_1582	156_6_33	311_4_176	1127_0135_137	61_0_99	498_13_1	139_4_139	81_0_9	256_0_56	79_6_1	1194_6_555	321_6_77	481_6_58	504_5_288	775_6_55	750_13_620	779_5_193	1595_0_1170	243_0_188	59_0135_1	93_6_365	162_0_1	2334_4_297	19_6_1	137_6_1	539_0_73
606_1_1630	156_6_39	311_4_165	1127_0135_143	61_0_85	498_13_1	139_4_134	81_0_18	256_0_56	79_6_1	1194_6_624	321_6_79	481_6_58	504_5_304	775_6_45	750_13_559	779_5_174	1595_0_1195	243_0_162	59_0135_1	93_6_348	162_0_1	2334_4_296	19_6_1	137_6_1	539_0_61
606_1_1603	156_6_51	311_4_136	1127_0135_201	61_0_92	498_13_1	139_4_143	81_0_12	256_0_59	79_6_1	1194_6_604	321_6_69	481_6_55	504_5_281	775_6_51	750_13_606	779_5_199	1595_0_1152	243_0_194	59_0135_1	93_6_355	162_0_1	2334_4_294	19_6_1	137_6_1	539_0_51
606_1_1608	156_6_53	311_4_149	1127_0135_224	61_0_91	498_13_1	139_4_126	81_0_13	256_0_70	79_6_1	1194_6_627	321_6_73	481_6_59	504_5_271	775_6_45	750_13_685	779_5_197	1595_0_1150	243_0_183	59_0135_1	93_6_315	162_0_1	2334_4_294	19_6_1	137_6_1	539_0_37
606_1_1578	156_6_35	311_4_128	1127_0135_221	61_0_96	498_13_1	139_4_137	81_0_23	256_0_71	79_6_1	1194_6_655	321_6_59	481_6_72	504_5_288	775_6_45	750_13_721	779_5_193	1595_0_1108	243_0_197	59_0135_1	93_6_308	162_0_1	2334_4_291	19_6_1	137_6_1	539_0_38
606_1_1617	156_6_41	311_4_158	1127_0135_286	61_0_81	498_13_1	139_4_111	81_0_15	256_0_61	79_6_1	1194_6_619	321_6_65	481_6_78	504_5_268	775_6_50	750_13_742	779_5_200	1595_0_1075	243_0_185	59_0135_1	93_6_315	162_0_1	2334_4_267	19_6_1	137_6_1	539_0_30
606_1_1642	156_6_31	311_4_150	1127_0135_288	61_0_70	498_13_1	139_4_135	81_0_18	256_0_58	79_6_1	1194_6_706	321_6_62	481_6_91	504_5_259	775_6_43	750_13_724	779_5_181	1595_0_1054	243_0_158	59_0135_1	93_6_289	162_0_1	2334_4_240	19_6_1	137_6_1	539_0_23
606_1_1608	156_6_39	311_4_171	1127_0135_282	61_0_78	498_13_1	139_4_122	81_0_9	256_0_46	79_6_1	1194_6_662	321_6_69	481_6_105	504_5_257	775_6_54	750_13_809	779_5_192	1595_0_1020	243_0_154	59_0135_1	93_6_318	162_0_1	2334_4_193	19_6_1	137_6_1	539_0_27
606_1_1599	156_6_43	311_4_161	1127_0135_257	61_0_63	498_13_1	139_4_114	81_0_9	256_0_34	79_6_1	1194_6_680	321_6_70	481_6_117	504_5_254	775_6_38	750_13_889	779_5_189	1595_0_1089	243_0_139	59_0135_1	93_6_292	162_0_1	2334_4_188	19_6_1	137_6_1	539_0_18
606_1_1554	156_6_45	311_4_165	1127_0135_213	61_0_69	498_13_1	139_4_131	81_0_5	256_0_25	79_6_1	1194_6_640	321_6_66	481_6_140	504_5_224	775_6_44	750_13_947	779_5_198	1595_0_1098	243_0_167	59_0135_1	93_6_307	162_0_1	2334_4_182	19_6_1	137_6_1	539_0_12
606_1_1553	156_6_41	311_4_163	1127_0135_200	61_0_69	498_13_1	139_4_109	81_0_6	256_0_37	79_6_1	1194_6_656	321_6_63	481_6_136	504_5_208	775_6_41	750_13_1027	779_5_188	1595_0_1124	243_0_174	59_0135_1	93_6_295	162_0_1	2334_4_154	19_6_1	137_6_1	539_0_6
606_1_1558	156_6_34	311_4_141	1127_0135_203	61_0_62	498_13_1	139_4_125	81_0_4	256_0_41	79_6_1	1194_6_666	321_6_61	481_6_158	504_5_200	775_6_49	750_13_1039	779_5_176	1595_0_1100	243_0_168	59_0135_1	93_6_268	162_0_1	2334_4_158	19_6_1	137_6_1	539_0_9
606_1_1641	156_6_48	311_4_145	1127_0135_187	61_0_71	498_13_1	139_4_114	81_0_5	256_0_44	79_6_1	1194_6_629	321_6_69	481_6_163	504_5_196	775_6_48	750_13_968	779_5_176	1595_0_1074	243_0_178	59_0135_1	93_6_328	162_0_1	2334_4_135	19_6_1	137_6_1	539_0_12
606_1_1668	156_6_44	311_4_130	1127_0135_180	61_0_70	498_13_1	139_4_102	81_0_6	256_0_54	79_6_1	1194_6_627	321_6_77	481_6_163	504_5_258	775_6_38	750_13_864	779_5_163	1595_0_1154	243_0_156	59_0135_1	93_6_307	162_0_1	2334_4_143	19_6_1	137_6_1	539_0_13
606_1_1702	156_6_56	311_4_138	1127_0135_174	61_0_88	498_13_1	139_4_124	81_0_6	256_0_47	79_6_1	1194_6_596	321_6_69	481_6_184	504_5_254	775_6_34	750_13_791	779_5_187	1595_0_1098	243_0_170	59_0135_1	93_6_308	162_0_1	2334_4_134	19_6_1	137_6_1	539_0_13
606_1_1681	156_6_53	311_4_129	1127_0135_156	61_0_73	498_13_1	139_4_112	81_0_7	256_0_58	79_6_1	1194_6_601	321_6_67	481_6_142	504_5_263	775_6_34	750_13_767	779_5_172	1595_0_1165	243_0_170	59_0135_1	93_6_310	162_0_1	2334_4_140	19_6_1	137_6_1	539_0_18
606_1_1667	156_6_55	311_4_105	1127_0135_128	61_0_98	498_13_1	139_4_138	81_0_12	256_0_57	79_6_1	1194_6_574	321_6_53	481_6_150	504_5_278	775_6_47	750_13_670	779_5_172	1595_0_1148	243_0_175	59_0135_1	93_6_323	162_0_1	2334_4_159	19_6_1	137_6_1	539_0_19
606_1_1655	156_6_58	311_4_110	1127_0135_122	61_0_102	498_13_1	139_4_142	81_0_18	256_0_77	79_6_1	1194_6_566	321_6_51	481_6_124	504_5_282	775_6_41	750_13_652	779_5_172	1595_0_1185	243_0_161	59_0135_1	93_6_313	162_0_1	2334_4_152	19_6_1	137_6_1	539_0_29
606_1_1652	156_6_45	311_4_101	1127_0135_158	61_0_91	498_13_1	139_4_167	81_0_20	256_0_89	79_6_1	1194_6_586	321_6_31	481_6_125	504_5_312	775_6_35	750_13_640	779_5_167	1595_0_1201	243_0_139	59_0135_1	93_6_304	162_0_1	2334_4_185	19_6_1	137_6_1	539_0_29
606_1_1712	156_6_48	311_4_123	1127_0135_198	61_0_92	498_13_1	139_4_143	81_0_11	256_0_101	79_6_1	1194_6_551	321_6_33	481_6_128	504_5_281	775_6_40	750_13_680	779_5_161	1595_0_1130	243_0_148	59_0135_1	93_6_305	162_0_1	2334_4_196	19_6_1	137_6_1	539_0_41
606_1_1679	156_6_31	311_4_147	1127_0135_234	61_0_91	498_13_1	139_4_169	81_0_13	256_0_95	79_6_1	1194_6_521	321_6_47	481_6_114	504_5_270	775_6_35	750_13_678	779_5_116	1595_0_1131	243_0_168	59_0135_1	93_6_300	162_0_1	2334_4_231	19_6_1	137_6_1	539_0_36
606_1_1750	156_6_41	311_4_168	1127_0135_221	61_0_88	498_13_1	139_4_158	81_0_10	256_0_72	79_6_1	1194_6_524	321_6_56	481_6_117	504_5_287	775_6_49	750_13_690	779_5_119	1595_0_1034	243_0_187	59_0135_1	93_6_295	162_0_1	2334_4_231	19_6_1	137_6_1	539_0_40
606_1_1731	156_6_38	311_4_193	1127_0135_165	61_0_82	498_13_1	139_4_151	81_0_5	256_0_68	79_6_1	1194_6_507	321_6_41	481_6_114	504_5_277	775_6_45	750_13_693	779_5_114	1595_0_1090	243_0_202	59_0135_1	93_6_306	162_0_1	2334_4_225	19_6_1	137_6_1	539_0_53
606_1_1742	156_6_38	311_4_190	1127_0135_95	61_0_83	498_13_1	139_4_156	81_0_3	256_0_47	79_6_1	1194_6_512	321_6_45	481_6_137	504_5_270	775_6_56	750_13_656	779_5_125	1595_0_1041	243_0_216	59_0135_1	93_6_318	162_0_1	2334_4_240	19_6_1	137_6_1	539_0_51
606_1_1773	156_6_49	311_4_214	1127_0135_60	61_0_88	498_13_1	139_4_147	81_0_2	256_0_40	79_6_1	1194_6_493	321_6_36	481_6_133	504_5_243	775_6_60	750_13_635	779_5_140	1595_0_1008	243_0_211	59_0135_1	93_6_336	162_0_1	2334_4_239	19_6_1	137_6_1	539_0_71
606_1_1781	156_6_31	311_4_188	1127_0135_60	61_0_81	498_13_1	139_4_190	81_0_5	256_0_42	79_6_1	1194_6_465	321_6_45	481_6_137	504_5_259	775_6_55	750_13_619	779_5_138	1595_0_1047	243_0_206	59_0135_1	93_6_336	162_0_1	2334_4_269	19_6_1	137_6_1	539_0_61
606_1_1845	156_6_44	311_4_214	1127_0135_89	61_0_70	498_13_1	139_4_174	81_0_6	256_0_42	79_6_1	1194_6_468	321_6_37	481_6_125	504_5_253	775_6_60	750_13_637	779_5_138	1595_0_1033	243_0_193	59_0135_1	93_6_346	162_0_1	2334_4_244	19_6_1	137_6_1	539_0_70
606_1_1815	156_6_38	311_4_209	1127_0135_96	61_0_63	498_13_1	139_4_196	81_0_7	256_0_39	79_6_1	1194_6_474	321_6_33	481_6_126	504_5_258	775_6_46	750_13_590	779_5_136	1595_0_1098	243_0_181	59_0135_1	93_6_352	162_0_1	2334_4_270	19_6_1	137_6_1	539_0_60
606_1_1779	156_6_44	311_4_224	1127_0135_117	61_0_57	498_13_1	139_4_192	81_0_8	256_0_31	79_6_1	1194_6_491	321_6_34	481_6_128	504_5_261	775_6_49	750_13_601	779_5_144	1595_0_1061	243_0_177	59_0135_1	93_6_380	162_0_1	2334_4_281	19_6_1	137_6_1	539_0_57
606_1_1747	156_6_41	311_4_231	1127_0135_132	61_0_39	498_13_1	139_4_172	81_0_7	256_0_40	79_6_1	1194_6_494	321_6_29	481_6_135	504_5_253	775_6_44	750_13_693	779_5_145	1595_0_1089	243_0_171	59_0135_1	93_6_382	162_0_1	2334_4_271	19_6_1	137_6_1	539_0_69
606_1_1724	156_6_47	311_4_197	1127_0135_152	61_0_27	498_13_1	139_4_194	81_0_9	256_0_37	79_6_1	1194_6_529	321_6_35	481_6_129	504_5_244	775_6_43	750_13_727	779_5_126	1595_0_1156	243_0_172	59_0135_1	93_6_364	162_0_1	2334_4_288	19_6_1	137_6_1	539_0_56
606_1_1699	156_6_45	311_4_210	1127_0135_169	61_0_32	498_13_1	139_4_172	81_0_5	256_0_41	79_6_1	1194_6_542	321_6_32	481_6_114	504_5_234	775_6_49	750_13_753	779_5_134	1595_0_1125	243_0_183	59_0135_1	93_6_358	162_0_1	2334_4_273	19_6_1	137_6_1	539_0_71
606_1_1631	156_6_49	311_4_175	1127_0135_137	61_0_34	498_13_1	139_4_184	81_0_9	256_0_29	79_6_1	1194_6_535	321_6_32	481_6_127	504_5_240	775_6_33	750_13_798	779_5_139	1595_0_1192	243_0_202	59_0135_1	93_6_357	162_0_1	2334_4_289	19_6_1	137_6_1	539_0_40
606_1_1631	156_6_43	311_4_195	1127_0135_92	61_0_28	498_13_1	139_4_179	81_0_13	256_0_25	79_6_1	1194_6_520	321_6_26	481_6_140	504_5_216	775_6_48	750_13_819	779_5_157	1595_0_1144	243_0_218	59_0135_1	93_6_384	162_0_1	2334_4_294	19_6_1	137_6_1	539_0_42
606_1_1636	156_6_40	311_4_180	1127_0135_55	61_0_51	498_13_1	139_4_171	81_0_19	256_0_28	79_6_1	1194_6_529	321_6_23	481_6_130	504_5_220	775_6_33	750_13_860	779_5_157	1595_0_1168	243_0_221	59_0135_1	93_6_341	162_0_1	2334_4_292	19_6_1	137_6_1	539_0_53
606_1_1607	156_6_45	311_4_167	1127_0135_22	61_0_40	498_13_1	139_4_177	81_0_21	256_0_26	79_6_1	1194_6_504	321_6_22	481_6_168	504_5_206	775_6_31	750_13_897	779_5_156	1595_0_1196	243_0_213	59_0135_1	93_6_347	162_0_1	2334_4_292	19_6_1	137_6_1	539_0_55
606_1_1608	156_6_41	311_4_153	1127_0135_10	61_0_48	498_13_1	139_4_180	81_0_20	256_0_27	79_6_1	1194_6_491	321_6_20	481_6_161	504_5_188	775_6_35	750_13_916	779_5_162	1595_0_1209	243_0_240	59_0135_1	93_6_347	162_0_1	2334_4_283	19_6_1	137_6_1	539_0_58
606_1_1556	156_6_48	311_4_151	1127_0135_9	61_0_55	498_13_1	139_4_178	81_0_15	256_0_21	79_6_1	1194_6_463	321_6_24	481_6_167	504_5_185	775_6_28	750_13_897	779_5_189	1595_0_1317	243_0_235	59_0135_1	93_6_336	162_0_1	2334_4_281	19_6_1	137_6_1	539_0_45
606_1_1578	156_6_41	311_4_170	1127_0135_7	61_0_64	498_13_1	139_4_179	81_0_13	256_0_23	79_6_1	1194_6_440	321_6_15	481_6_168	504_5_146	775_6_32	750_13_951	779_5_192	1595_0_1288	243_0_246	59_0135_1	93_6_361	162_0_1	2334_4_259	19_6_1	137_6_1	539_0_59
606_1_1581	156_6_48	311_4_155	1127_0135_7	61_0_73	498_13_1	139_4_188	81_0_13	256_0_18	79_6_1	1194_6_474	321_6_21	481_6_150	504_5_152	775_6_17	750_13_983	779_5_195	1595_0_1297	243_0_246	59_0135_1	93_6_350	162_0_1	2334_4_225	19_6_1	137_6_1	539_0_40
606_1_1606	156_6_56	311_4_149	1127_0135_1	61_0_79	498_13_1	139_4_202	81_0_22	256_0_19	79_6_1	1194_6_441	321_6_23	481_6_161	504_5_135	775_6_16	750_13_1022	779_5_187	1595_0_1258	243_0_239	59_0135_1	93_6_364	162_0_1	2334_4_204	19_6_1	137_6_1	539_0_55
606_1_1629	156_6_56	311_4_141	61_0_94	498_13_1	139_4_219	81_0_18	256_0_15	79_6_1	1194_6_453	321_6_15	481_6_153	504_5_140	775_6_21	750_13_1012	779_5_203	1595_0_1206	243_0_224	93_6_330	162_0_1	2334_4_202	19_6_1	137_6_1	539_0_59
606_1_1625	156_6_57	311_4_149	61_0_107	498_13_1	139_4_223	81_0_18	256_0_10	79_6_1	1194_6_423	321_6_14	481_6_160	504_5_170	775_6_21	750_13_992	779_5_186	1595_0_1194	243_0_213	93_6_351	162_0_1	2334_4_212	19_6_1	137_6_1	539_0_56
606_1_1622	156_6_54	311_4_144	61_0_110	498_13_1	139_4_222	81_0_15	256_0_15	79_6_1	1194_6_415	321_6_7	481_6_164	504_5_169	775_6_36	750_13_983	779_5_178	1595_0_1184	243_0_209	93_6_344	162_0_1	2334_4_225	19_6_1	137_6_1	539_0_75
606_1_1623	156_6_79	311_4_142	61_0_89	498_13_1	139_4_236	81_0_18	256_0_10	79_6_1	1194_6_427	321_6_5	481_6_143	504_5_203	775_6_33	750_13_911	779_5_187	1595_0_1177	243_0_200	93_6_372	162_0_1	2334_4_246	19_6_1	137_6_1	539_0_68
606_1_1672	156_6_79	311_4_151	61_0_104	498_13_1	139_4_209	81_0_15	256_0_9	79_6_1	1194_6_440	321_6_4	481_6_131	504_5_204	775_6_39	750_13_897	779_5_164	1595_0_1173	243_0_182	93_6_361	162_0_1	2334_4_251	19_6_1	137_6_1	539_0_71
606_1_1728	156_6_71	311_4_142	61_0_65	498_13_1	139_4_198	81_0_15	256_0_9	79_6_1	1194_6_441	321_6_4	481_6_123	504_5_232	775_6_35	750_13_810	779_5_181	1595_0_1153	243_0_216	93_6_357	162_0_1	2334_4_259	19_6_1	137_6_1	539_0_65
606_1_1746	156_6_74	311_4_138	61_0_63	498_13_1	139_4_170	81_0_18	256_0_6	79_6_1	1194_6_459	321_6_3	481_6_128	504_5_241	775_6_31	750_13_804	779_5_176	1595_0_1166	243_0_193	93_6_333	162_0_1	2334_4_289	19_6_1	137_6_1	539_0_74
606_1_1780	156_6_77	481_6_127	311_4_122	61_0_40	498_13_1	139_4_157	81_0_11	256_0_5	1194_6_458	162_0_1	504_5_231	775_6_36	750_13_794	779_5_163	1595_0_1183	243_0_216	93_6_357	79_6_1	2334_4_277	19_6_1	539_0_85
606_1_1757	156_6_79	481_6_133	311_4_100	61_0_42	498_13_1	139_4_180	81_0_8	256_0_3	1194_6_457	162_0_1	504_5_225	775_6_36	750_13_747	779_5_137	1595_0_1252	243_0_224	93_6_358	79_6_1	2334_4_292	19_6_1	539_0_71
606_1_1722	156_6_63	481_6_134	311_4_78	61_0_33	498_13_1	139_4_159	81_0_6	256_0_4	1194_6_469	162_0_1	504_5_210	775_6_43	750_13_757	779_5_141	1595_0_1305	243_0_250	93_6_357	79_6_1	2334_4_280	19_6_1	539_0_97
606_1_1675	156_6_70	481_6_108	311_4_86	61_0_40	498_13_1	139_4_169	81_0_7	256_0_5	1194_6_485	162_0_1	504_5_218	775_6_26	750_13_824	779_5_134	1595_0_1311	243_0_298	93_6_342	79_6_1	2334_4_287	19_6_1	539_0_85
606_1_1649	156_6_63	481_6_103	311_4_87	61_0_35	498_13_1	139_4_158	81_0_6	256_0_5	1194_6_514	162_0_1	504_5_216	775_6_40	750_13_893	779_5_130	1595_0_1310	243_0_301	93_6_334	79_6_1	2334_4_274	19_6_1	539_0_97
606_1_1645	156_6_71	481_6_117	311_4_94	61_0_32	498_13_1	139_4_148	81_0_4	256_0_9	1194_6_547	162_0_1	504_5_204	775_6_42	750_13_907	779_5_127	1595_0_1300	243_0_288	93_6_312	79_6_1	2334_4_282	19_6_1	539_0_92
606_1_1638	156_6_64	481_6_127	311_4_100	61_0_28	498_13_1	139_4_149	81_0_6	256_0_9	1194_6_539	162_0_1	504_5_208	775_6_43	750_13_916	779_5_107	1595_0_1361	243_0_295	93_6_289	79_6_1	2334_4_252	19_6_1	539_0_102
606_1_1647	156_6_66	481_6_139	311_4_120	61_0_37	498_13_1	139_4_139	81_0_3	256_0_11	1194_6_542	162_0_1	504_5_195	775_6_42	750_13_857	779_5_115	1595_0_1361	243_0_294	93_6_270	79_6_1	2334_4_219	19_6_1	539_0_115
775_6_40	606_1_1636	2334_4_232	79_6_1	156_6_60	19_6_1	311_4_139	779_5_115	1194_6_564	1595_0_1374	61_0_36	750_13_770	162_0_1	481_6_145	243_0_287	498_13_1	93_6_251	504_5_210	256_0_10	139_4_149	539_0_105
775_6_53	606_1_1739	2334_4_217	79_6_1	156_6_47	19_6_1	311_4_147	779_5_115	1194_6_517	1595_0_1385	61_0_33	750_13_722	162_0_1	481_6_141	243_0_285	498_13_1	93_6_246	504_5_222	256_0_10	139_4_143	539_0_120
775_6_35	606_1_1827	2334_4_246	79_6_1	156_6_39	19_6_1	311_4_149	779_5_121	1194_6_495	1595_0_1353	61_0_48	750_13_649	162_0_1	481_6_137	243_0_279	498_13_1	93_6_273	504_5_211	256_0_8	139_4_148	539_0_96
775_6_36	606_1_1887	2334_4_256	79_6_1	156_6_30	19_6_1	311_4_123	779_5_123	1194_6_486	1595_0_1404	61_0_38	750_13_619	162_0_1	481_6_160	243_0_289	498_13_1	93_6_231	504_5_221	256_0_5	139_4_142	539_0_102
775_6_47	606_1_1936	2334_4_240	79_6_1	156_6_43	19_6_1	311_4_129	779_5_124	1194_6_492	1595_0_1408	61_0_35	750_13_578	162_0_1	481_6_141	243_0_292	498_13_1	93_6_231	504_5_232	256_0_10	139_4_140	539_0_103
775_6_36	606_1_1935	2334_4_256	79_6_1	156_6_45	19_6_1	311_4_129	779_5_118	1194_6_522	1595_0_1413	61_0_47	750_13_531	162_0_1	481_6_142	243_0_291	498_13_1	93_6_239	504_5_224	256_0_7	139_4_148	539_0_103
775_6_43	606_1_1971	2334_4_262	79_6_1	156_6_62	19_6_1	311_4_150	779_5_128	1194_6_461	1595_0_1444	61_0_55	750_13_475	162_0_1	481_6_157	243_0_274	498_13_1	93_6_240	504_5_213	256_0_13	139_4_146	539_0_106
775_6_33	606_1_1978	2334_4_275	79_6_1	156_6_79	19_6_1	311_4_173	779_5_145	1194_6_513	1595_0_1358	61_0_45	750_13_451	162_0_1	481_6_154	243_0_273	498_13_1	93_6_238	504_5_207	256_0_12	139_4_179	539_0_103
775_6_32	606_1_1949	2334_4_290	79_6_1	156_6_67	19_6_1	311_4_153	779_5_135	1194_6_541	1595_0_1392	61_0_63	750_13_428	162_0_1	481_6_160	243_0_295	498_13_1	93_6_228	504_5_235	256_0_12	139_4_138	539_0_111
775_6_36	606_1_1919	2334_4_300	79_6_1	156_6_67	19_6_1	311_4_161	779_5_131	1194_6_592	1595_0_1399	61_0_67	750_13_418	162_0_1	481_6_170	243_0_278	498_13_1	93_6_213	504_5_239	256_0_15	139_4_138	539_0_124
775_6_26	606_1_1937	2334_4_298	79_6_1	156_6_69	19_6_1	311_4_153	779_5_124	1194_6_634	1595_0_1310	61_0_59	750_13_476	162_0_1	481_6_147	243_0_337	498_13_1	93_6_213	504_5_233	256_0_16	139_4_153	539_0_104
775_6_29	606_1_1956	2334_4_295	79_6_1	156_6_56	19_6_1	311_4_137	779_5_105	1194_6_578	1595_0_1306	61_0_58	750_13_565	162_0_1	481_6_158	243_0_328	498_13_1	93_6_241	504_5_248	256_0_15	139_4_125	539_0_94
775_6_35	606_1_1940	2334_4_289	79_6_1	156_6_72	19_6_1	311_4_159	779_5_110	1194_6_580	1595_0_1255	61_0_51	750_13_664	162_0_1	481_6_161	243_0_324	498_13_1	93_6_207	504_5_220	256_0_16	139_4_141	539_0_104
775_6_35	606_1_1963	2334_4_293	79_6_1	156_6_69	19_6_1	311_4_159	779_5_87	1194_6_566	1595_0_1190	61_0_56	750_13_731	162_0_1	481_6_169	243_0_329	498_13_1	93_6_219	504_5_229	256_0_9	139_4_145	539_0_103
775_6_49	606_1_1943	2334_4_258	79_6_1	156_6_69	19_6_1	311_4_163	779_5_83	1194_6_541	1595_0_1140	61_0_53	750_13_819	162_0_1	481_6_181	243_0_324	498_13_1	93_6_201	504_5_269	256_0_12	139_4_153	539_0_101
775_6_46	606_1_1957	2334_4_265	79_6_1	156_6_78	19_6_1	311_4_212	779_5_75	1194_6_567	1595_0_1098	61_0_36	750_13_839	162_0_1	481_6_141	243_0_306	498_13_1	93_6_195	504_5_253	256_0_15	139_4_170	539_0_90
775_6_37	606_1_1950	2334_4_263	79_6_1	156_6_62	19_6_1	311_4_179	779_5_70	1194_6_558	1595_0_1127	61_0_55	750_13_807	162_0_1	481_6_157	243_0_287	498_13_1	93_6_190	504_5_297	256_0_8	139_4_168	539_0_85
775_6_50	606_1_1956	2334_4_255	79_6_1	156_6_72	19_6_1	311_4_198	779_5_77	1194_6_594	1595_0_1113	61_0_30	750_13_652	162_0_1	481_6_159	243_0_295	498_13_1	93_6_176	504_5_262	256_0_6	139_4_172	539_0_93
775_6_39	606_1_1892	2334_4_292	79_6_1	156_6_63	19_6_1	311_4_186	779_5_85	1194_6_578	1595_0_1147	61_0_23	750_13_560	162_0_1	481_6_150	243_0_322	498_13_1	93_6_161	504_5_282	256_0_3	139_4_176	539_0_78
775_6_48	606_1_1874	2334_4_257	79_6_1	156_6_56	19_6_1	311_4_204	779_5_92	1194_6_605	1595_0_1198	61_0_25	750_13_520	162_0_1	481_6_163	243_0_319	498_13_1	93_6_163	504_5_257	256_0_2	139_4_164	539_0_88
775_6_62	606_1_1808	2334_4_277	79_6_1	156_6_65	19_6_1	311_4_226	779_5_104	1194_6_665	1595_0_1225	61_0_20	750_13_589	162_0_1	481_6_141	243_0_340	498_13_1	93_6_126	504_5_222	139_4_172	539_0_58
775_6_51	606_1_1712	2334_4_276	79_6_1	156_6_59	19_6_1	311_4_205	779_5_99	1194_6_652	1595_0_1329	61_0_26	750_13_679	162_0_1	481_6_156	243_0_326	498_13_1	93_6_132	504_5_235	139_4_150	539_0_50
775_6_72	606_1_1638	2334_4_278	79_6_1	156_6_46	19_6_1	311_4_209	779_5_102	1194_6_653	1595_0_1387	61_0_13	750_13_804	162_0_1	481_6_176	243_0_303	498_13_1	93_6_128	504_5_204	139_4_146	539_0_45
775_6_58	606_1_1631	2334_4_306	79_6_1	156_6_41	19_6_1	311_4_195	779_5_97	1194_6_674	1595_0_1452	61_0_15	750_13_891	162_0_1	481_6_152	243_0_317	498_13_1	93_6_104	504_5_179	139_4_134	539_0_30
775_6_70	606_1_1556	2334_4_261	79_6_1	156_6_38	19_6_1	311_4_199	779_5_92	1194_6_684	1595_0_1534	61_0_17	750_13_1001	162_0_1	481_6_183	243_0_290	498_13_1	93_6_109	504_5_181	139_4_114	539_0_20
775_6_91	606_1_1560	2334_4_242	79_6_1	156_6_34	19_6_1	311_4_175	779_5_84	1194_6_670	1595_0_1534	61_0_11	750_13_1070	162_0_1	481_6_184	243_0_291	498_13_1	93_6_123	504_5_167	139_4_118	539_0_15
775_6_69	606_1_1552	2334_4_206	79_6_1	156_6_21	19_6_1	311_4_179	779_5_87	1194_6_728	1595_0_1507	61_0_12	750_13_1194	162_0_1	481_6_154	243_0_286	498_13_1	93_6_121	504_5_142	139_4_103	539_0_12
775_6_82	606_1_1529	2334_4_164	79_6_1	156_6_19	19_6_1	311_4_181	779_5_104	1194_6_725	1595_0_1462	61_0_13	750_13_1280	162_0_1	481_6_182	243_0_269	498_13_1	93_6_112	504_5_147	139_4_87	539_0_12
775_6_80	606_1_1516	2334_4_162	79_6_1	156_6_19	19_6_1	311_4_180	779_5_79	1194_6_703	1595_0_1505	61_0_13	750_13_1331	162_0_1	481_6_168	243_0_269	498_13_1	93_6_101	504_5_109	139_4_85	539_0_10
775_6_54	606_1_1488	2334_4_140	79_6_1	156_6_15	19_6_1	311_4_183	779_5_96	1194_6_714	1595_0_1502	61_0_13	750_13_1409	162_0_1	481_6_168	243_0_261	498_13_1	93_6_116	504_5_99	139_4_75	539_0_5
775_6_65	606_1_1501	2334_4_136	79_6_1	156_6_14	19_6_1	311_4_187	779_5_77	1194_6_715	1595_0_1501	61_0_9	750_13_1399	162_0_1	481_6_183	243_0_251	498_13_1	93_6_102	504_5_92	139_4_76	539_0_3
775_6_48	606_1_1486	2334_4_146	79_6_1	156_6_10	19_6_1	311_4_174	779_5_68	1194_6_728	1595_0_1525	61_0_9	750_13_1466	162_0_1	481_6_145	243_0_258	498_13_1	93_6_80	504_5_87	139_4_77	539_0_4
775_6_32	606_1_1496	2334_4_116	79_6_1	156_6_7	19_6_1	311_4_196	779_5_83	1194_6_728	1595_0_1470	61_0_8	750_13_1554	162_0_1	481_6_139	243_0_250	498_13_1	93_6_72	504_5_109	139_4_51	539_0_5
775_6_37	606_1_1520	2334_4_122	79_6_1	156_6_5	19_6_1	311_4_183	779_5_58	1194_6_723	1595_0_1428	61_0_12	750_13_1588	162_0_1	481_6_149	243_0_269	498_13_1	93_6_75	504_5_128	139_4_47	539_0_2
775_6_19	606_1_1550	2334_4_107	79_6_1	156_6_1	19_6_1	311_4_189	779_5_60	1194_6_744	1595_0_1393	61_0_11	750_13_1617	498_13_1	162_0_1	243_0_269	93_6_81	504_5_118	139_4_44	481_6_136
775_6_22	606_1_1578	2334_4_68	19_6_1	311_4_219	779_5_49	1194_6_732	1595_0_1365	61_0_6	750_13_1601	498_13_1	162_0_1	243_0_258	93_6_88	504_5_136	139_4_55	481_6_130
775_6_18	606_1_1596	2334_4_79	19_6_1	311_4_204	779_5_47	1194_6_728	1595_0_1297	61_0_8	750_13_1586	498_13_1	162_0_1	243_0_276	93_6_80	504_5_136	139_4_64	481_6_120
775_6_17	606_1_1587	2334_4_77	19_6_1	311_4_192	779_5_49	1194_6_693	1595_0_1247	61_0_4	750_13_1535	498_13_1	162_0_1	243_0_275	93_6_96	504_5_160	139_4_80	481_6_134
775_6_23	606_1_1560	2334_4_114	19_6_1	311_4_189	779_5_49	1194_6_701	1595_0_1222	61_0_4	750_13_1355	498_13_1	162_0_1	243_0_254	93_6_108	504_5_189	139_4_87	481_6_166
775_6_8	606_1_1595	2334_4_143	19_6_1	311_4_213	779_5_42	1194_6_685	1595_0_1119	61_0_2	750_13_1348	498_13_1	162_0_1	243_0_246	93_6_120	504_5_196	139_4_88	481_6_163
775_6_11	606_1_1624	2334_4_198	19_6_1	311_4_233	779_5_23	1194_6_631	1595_0_1081	61_0_2	750_13_1372	498_13_1	162_0_1	243_0_224	93_6_136	504_5_232	139_4_86	481_6_165
775_6_9	606_1_1651	2334_4_273	19_6_1	311_4_227	779_5_26	1194_6_628	1595_0_1036	61_0_3	750_13_1425	498_13_1	162_0_1	243_0_208	93_6_159	504_5_236	139_4_73	481_6_161
775_6_14	606_1_1681	2334_4_334	19_6_1	311_4_243	779_5_22	1194_6_595	1595_0_1031	61_0_4	750_13_1484	498_13_1	162_0_1	243_0_192	93_6_156	504_5_249	139_4_66	481_6_159
775_6_8	606_1_1672	2334_4_381	19_6_1	311_4_226	779_5_25	1194_6_559	1595_0_1013	61_0_4	750_13_1534	498_13_1	162_0_1	243_0_194	93_6_157	504_5_274	139_4_68	481_6_187
775_6_3	606_1_1715	2334_4_397	19_6_1	311_4_236	779_5_21	1194_6_603	1595_0_941	61_0_7	750_13_1530	498_13_1	162_0_1	243_0_210	93_6_177	504_5_243	139_4_58	481_6_170
775_6_6	606_1_1727	2334_4_421	19_6_1	311_4_222	779_5_24	1194_6_581	1595_0_916	61_0_8	750_13_1536	498_13_1	162_0_1	243_0_196	93_6_174	504_5_237	139_4_47	481_6_176
775_6_8	606_1_1693	2334_4_414	19_6_1	311_4_208	779_5_22	1194_6_546	1595_0_944	61_0_13	750_13_1536	498_13_1	162_0_1	243_0_165	93_6_173	504_5_260	139_4_49	481_6_196
775_6_3	606_1_1745	2334_4_403	19_6_1	311_4_208	779_5_27	1194_6_543	1595_0_887	61_0_8	750_13_1543	498_13_1	162_0_1	243_0_183	93_6_178	504_5_245	139_4_50	481_6_179
775_6_3	606_1_1754	2334_4_414	19_6_1	311_4_200	779_5_27	1194_6_518	1595_0_910	61_0_13	750_13_1519	498_13_1	162_0_1	243_0_170	93_6_179	504_5_244	139_4_43	481_6_217
775_6_9	606_1_1797	2334_4_422	19_6_1	311_4_209	779_5_15	1194_6_547	1595_0_857	61_0_12	750_13_1547	498_13_1	162_0_1	243_0_178	93_6_193	504_5_222	139_4_44	481_6_196
775_6_3	606_1_1808	2334_4_412	19_6_1	311_4_206	779_5_16	1194_6_561	1595_0_842	61_0_11	750_13_1548	498_13_1	162_0_1	243_0_179	93_6_194	504_5_229	139_4_48	481_6_213
775_6_3	606_1_1698	2334_4_396	19_6_1	311_4_204	779_5_15	1194_6_584	1595_0_865	61_0_10	750_13_1579	498_13_1	162_0_1	243_0_186	93_6_203	504_5_237	139_4_60	481_6_239
775_6_1	606_1_1698	2334_4_376	19_6_1	311_4_245	779_5_12	1194_6_647	1595_0_833	61_0_10	750_13_1612	498_13_1	162_0_1	243_0_172	93_6_204	504_5_204	139_4_62	481_6_206
775_6_2	606_1_1666	2334_4_366	19_6_1	311_4_234	779_5_13	1194_6_619	1595_0_833	61_0_12	750_13_1710	498_13_1	162_0_1	243_0_167	93_6_202	504_5_203	139_4_58	481_6_193
775_6_2	606_1_1535	2334_4_360	19_6_1	311_4_221	779_5_11	1194_6_679	1595_0_837	61_0_10	750_13_1786	498_13_1	162_0_1	243_0_216	93_6_170	504_5_191	139_4_52	481_6_202
775_6_1	606_1_1526	2334_4_346	19_6_1	311_4_246	779_5_16	1194_6_741	1595_0_772	61_0_10	750_13_1815	498_13_1	162_0_1	243_0_192	93_6_155	504_5_184	139_4_41	481_6_200
606_1_1430	2334_4_331	19_6_1	311_4_218	779_5_15	1194_6_709	1595_0_814	61_0_12	750_13_1909	498_13_1	162_0_1	243_0_204	93_6_138	504_5_198	139_4_45	481_6_224
606_1_1395	2334_4_343	19_6_1	311_4_208	779_5_13	1194_6_785	1595_0_788	61_0_12	750_13_1925	498_13_1	162_0_1	243_0_205	93_6_142	504_5_181	139_4_42	481_6_211
606_1_1332	2334_4_328	19_6_1	311_4_218	779_5_7	1194_6_823	1595_0_772	61_0_12	750_13_2044	498_13_1	162_0_1	243_0_207	93_6_140	504_5_185	139_4_43	481_6_186
606_1_1271	2334_4_314	19_6_1	311_4_203	779_5_6	1194_6_834	1595_0_829	61_0_9	750_13_2115	498_13_1	162_0_1	243_0_199	93_6_119	504_5_179	139_4_44	481_6_214
606_1_1213	2334_4_274	19_6_1	311_4_215	779_5_12	1194_6_931	1595_0_777	61_0_11	750_13_2190	498_13_1	162_0_1	243_0_204	93_6_117	504_5_154	139_4_57	481_6_198
606_1_1170	2334_4_259	19_6_1	311_4_197	779_5_16	1194_6_918	1595_0_770	61_0_8	750_13_2269	498_13_1	162_0_1	243_0_209	93_6_138	504_5_165	139_4_50	481_6_194
606_1_1088	2334_4_227	19_6_1	311_4_180	779_5_16	1194_6_917	1595_0_827	61_0_9	750_13_2310	498_13_1	162_0_1	243_0_214	93_6_119	504_5_165	139_4_50	481_6_227
606_1_1101	2334_4_202	19_6_1	311_4_197	779_5_22	1194_6_963	1595_0_783	61_0_11	750_13_2324	498_13_1	162_0_1	243_0_212	93_6_131	504_5_146	139_4_40	481_6_175
606_1_1064	2334_4_197	19_6_1	311_4_186	779_5_21	1194_6_903	1595_0_823	61_0_10	750_13_2354	498_13_1	162_0_1	243_0_238	93_6_124	504_5_151	139_4_36	481_6_188
606_1_1004	2334_4_185	19_6_1	311_4_210	779_5_28	1194_6_886	1595_0_836	61_0_8	750_13_2373	498_13_1	162_0_1	243_0_247	93_6_104	504_5_146	139_4_38	481_6_176
606_1_947	2334_4_158	19_6_1	311_4_222	779_5_39	1194_6_904	1595_0_805	61_0_7	750_13_2411	498_13_1	162_0_1	243_0_227	93_6_103	504_5_153	139_4_40	481_6_150
606_1_888	2334_4_145	19_6_1	311_4_199	779_5_43	1194_6_834	1595_0_891	61_0_9	750_13_2446	498_13_1	162_0_1	243_0_247	93_6_95	504_5_144	139_4_31	481_6_143
606_1_883	2334_4_145	19_6_1	311_4_203	779_5_49	1194_6_832	1595_0_878	61_0_6	750_13_2478	498_13_1	162_0_1	243_0_250	93_6_74	504_5_159	139_4_33	481_6_102
606_1_883	2334_4_143	19_6_1	311_4_188	779_5_44	1194_6_820	1595_0_864	61_0_7	750_13_2530	498_13_1	162_0_1	243_0_255	93_6_81	504_5_152	139_4_17	481_6_104
606_1_865	2334_4_137	19_6_1	311_4_183	779_5_46	1194_6_749	1595_0_942	61_0_3	750_13_2610	498_13_1	162_0_1	243_0_231	93_6_54	504_5_148	139_4_8	481_6_122
606_1_846	2334_4_103	19_6_1	311_4_197	779_5_52	1194_6_765	1595_0_1019	61_0_3	750_13_2615	498_13_1	162_0_1	243_0_215	93_6_51	504_5_146	139_4_7	481_6_90
606_1_898	2334_4_107	19_6_1	311_4_155	779_5_45	1194_6_765	1595_0_980	61_0_4	750_13_2628	498_13_1	162_0_1	243_0_227	93_6_50	504_5_148	139_4_6	481_6_92
606_1_865	2334_4_83	19_6_1	311_4_156	779_5_49	1194_6_720	1595_0_1094	61_0_2	750_13_2645	498_13_1	162_0_1	243_0_221	93_6_49	504_5_129	139_4_4	481_6_108
606_1_945	2334_4_67	19_6_1	311_4_155	779_5_46	1194_6_741	1595_0_1136	61_0_1	750_13_2608	498_13_1	162_0_1	243_0_199	93_6_56	504_5_133	139_4_2	481_6_84
606_1_1058	2334_4_56	19_6_1	311_4_161	779_5_49	1194_6_680	1595_0_1180	750_13_2578	498_13_1	162_0_1	243_0_184	93_6_52	504_5_123	139_4_4	481_6_85
606_1_1053	2334_4_55	19_6_1	311_4_184	779_5_42	1194_6_653	1595_0_1275	750_13_2568	498_13_1	162_0_1	243_0_173	93_6_44	504_5_136	139_4_3	481_6_72
139_4_1	606_1_1143	2334_4_48	19_6_1	311_4_144	779_5_38	1194_6_713	1595_0_1179	750_13_2613	498_13_1	162_0_1	243_0_188	93_6_43	504_5_120	481_6_64
139_4_1	606_1_1176	2334_4_53	19_6_1	311_4_113	779_5_41	1194_6_659	1595_0_1225	750_13_2629	498_13_1	162_0_1	243_0_179	93_6_39	504_5_100	481_6_62
139_4_1	606_1_1181	2334_4_41	19_6_1	311_4_117	779_5_38	1194_6_656	1595_0_1275	750_13_2646	498_13_1	162_0_1	243_0_152	93_6_45	504_5_71	481_6_59
139_4_1	606_1_1294	2334_4_43	19_6_1	311_4_86	779_5_33	1194_6_620	1595_0_1259	750_13_2577	498_13_1	162_0_1	243_0_146	93_6_38	504_5_79	481_6_63
139_4_1	606_1_1355	2334_4_52	19_6_1	311_4_94	779_5_38	1194_6_556	1595_0_1279	750_13_2519	498_13_1	162_0_1	243_0_124	93_6_47	504_5_66	481_6_68
139_4_1	606_1_1391	2334_4_40	19_6_1	311_4_96	779_5_29	1194_6_565	1595_0_1250	750_13_2469	498_13_1	162_0_1	243_0_123	93_6_49	504_5_82	481_6_57
139_4_1	606_1_1499	2334_4_42	19_6_1	311_4_94	779_5_22	1194_6_496	1595_0_1256	750_13_2391	498_13_1	162_0_1	243_0_104	93_6_72	504_5_81	481_6_57
139_4_1	606_1_1524	2334_4_39	19_6_1	311_4_93	779_5_28	1194_6_437	1595_0_1325	750_13_2301	498_13_1	162_0_1	243_0_93	93_6_81	504_5_92	481_6_63
139_4_1	606_1_1583	2334_4_44	19_6_1	311_4_66	779_5_18	1194_6_461	1595_0_1292	750_13_2201	498_13_1	162_0_1	243_0_103	93_6_107	504_5_101	481_6_55
139_4_1	606_1_1634	2334_4_49	19_6_1	311_4_87	779_5_21	1194_6_376	1595_0_1297	750_13_2134	498_13_1	162_0_1	243_0_96	93_6_129	504_5_115	481_6_56
139_4_1	606_1_1666	2334_4_54	19_6_1	311_4_72	779_5_15	1194_6_387	1595_0_1326	750_13_2054	498_13_1	162_0_1	243_0_91	93_6_142	504_5_128	481_6_50
139_4_1	606_1_1736	2334_4_72	19_6_1	311_4_63	779_5_18	1194_6_397	1595_0_1247	750_13_1920	498_13_1	162_0_1	243_0_82	93_6_185	504_5_171	481_6_66
139_4_1	606_1_1724	2334_4_88	19_6_1	311_4_71	779_5_17	1194_6_382	1595_0_1274	750_13_1783	498_13_1	162_0_1	243_0_71	93_6_197	504_5_202	481_6_84
139_4_1	606_1_1776	2334_4_100	19_6_1	311_4_62	779_5_16	1194_6_426	1595_0_1196	750_13_1592	498_13_1	162_0_1	243_0_80	93_6_244	504_5_237	481_6_97
139_4_1	606_1_1840	2334_4_132	19_6_1	311_4_75	779_5_23	1194_6_419	1595_0_1195	750_13_1321	498_13_1	162_0_1	243_0_76	93_6_234	504_5_278	481_6_117
139_4_1	606_1_1873	2334_4_144	19_6_1	311_4_74	779_5_25	1194_6_482	1595_0_1119	750_13_1071	498_13_1	162_0_1	243_0_99	93_6_274	504_5_301	481_6_146
139_4_1	606_1_1846	2334_4_167	19_6_1	311_4_76	779_5_34	1194_6_503	1595_0_1105	750_13_877	498_13_1	162_0_1	243_0_107	93_6_261	504_5_365	481_6_172
139_4_1	606_1_1795	2334_4_178	19_6_1	311_4_86	779_5_32	1194_6_642	1595_0_1054	750_13_794	498_13_1	162_0_1	243_0_121	93_6_280	504_5_352	481_6_205
139_4_1	606_1_1797	2334_4_188	19_6_1	311_4_86	779_5_35	1194_6_664	1595_0_1010	750_13_823	498_13_1	162_0_1	243_0_125	93_6_292	504_5_394	481_6_246
139_4_1	606_1_1786	2334_4_184	19_6_1	311_4_87	779_5_25	1194_6_746	1595_0_1005	750_13_871	498_13_1	162_0_1	243_0_150	93_6_302	504_5_394	481_6_268
139_4_1	606_1_1764	2334_4_202	19_6_1	311_4_93	779_5_31	1194_6_826	1595_0_1028	750_13_823	498_13_1	162_0_1	243_0_143	93_6_338	504_5_395	481_6_278
139_4_1	606_1_1759	2334_4_214	19_6_1	311_4_82	779_5_19	1194_6_808	1595_0_1153	750_13_739	498_13_1	162_0_1	243_0_158	93_6_343	504_5_407	481_6_287
139_4_1	606_1_1755	2334_4_225	19_6_1	311_4_86	779_5_27	1194_6_879	1595_0_1208	750_13_654	498_13_1	162_0_1	243_0_134	93_6_351	504_5_405	481_6_245
139_4_1	606_1_1816	2334_4_222	19_6_1	311_4_71	779_5_24	1194_6_806	1595_0_1261	750_13_669	498_13_1	162_0_1	243_0_135	93_6_341	504_5_418	481_6_257
139_4_1	606_1_1800	2334_4_203	19_6_1	311_4_68	779_5_21	1194_6_857	1595_0_1281	750_13_679	498_13_1	162_0_1	243_0_142	93_6_326	504_5_448	481_6_270
139_4_1	606_1_1775	2334_4_180	19_6_1	311_4_78	779_5_21	1194_6_864	1595_0_1262	750_13_722	498_13_1	162_0_1	243_0_128	93_6_326	504_5_503	481_6_244
139_4_1	606_1_1761	2334_4_168	19_6_1	311_4_83	779_5_22	1194_6_828	1595_0_1289	750_13_831	498_13_1	162_0_1	243_0_131	93_6_302	504_5_494	481_6_262
139_4_1	606_1_1710	2334_4_175	19_6_1	311_4_62	779_5_23	1194_6_909	1595_0_1189	750_13_923	498_13_1	162_0_1	243_0_111	93_6_307	504_5_516	481_6_287
139_4_1	606_1_1738	2334_4_176	19_6_1	311_4_44	779_5_22	1194_6_814	1595_0_1193	750_13_962	498_13_1	162_0_1	243_0_135	93_6_283	504_5_553	481_6_305
139_4_1	606_1_1704	2334_4_186	19_6_1	311_4_41	779_5_23	1194_6_847	1595_0_1167	750_13_963	498_13_1	162_0_1	243_0_144	93_6_260	504_5_558	481_6_317
139_4_1	606_1_1709	2334_4_164	19_6_1	311_4_34	779_5_23	1194_6_790	1595_0_1184	750_13_1018	498_13_1	162_0_1	243_0_127	93_6_214	504_5_613	481_6_316
139_4_1	606_1_1696	2334_4_167	19_6_1	311_4_28	779_5_15	1194_6_825	1595_0_1232	750_13_1063	498_13_1	162_0_1	243_0_141	93_6_210	504_5_534	481_6_318
139_4_1	606_1_1710	2334_4_156	19_6_1	311_4_22	779_5_15	1194_6_831	1595_0_1201	750_13_1037	498_13_1	162_0_1	243_0_113	93_6_210	504_5_560	481_6_349
139_4_1	606_1_1713	2334_4_156	19_6_1	311_4_26	779_5_13	1194_6_769	1595_0_1182	750_13_1030	498_13_1	162_0_1	243_0_142	93_6_191	504_5_566	481_6_360
139_4_1	606_1_1747	2334_4_153	19_6_1	311_4_14	779_5_15	1194_6_851	1595_0_1187	750_13_975	498_13_1	162_0_1	243_0_112	93_6_202	504_5_535	481_6_367
139_4_1	606_1_1779	2334_4_151	19_6_1	311_4_14	779_5_20	1194_6_787	1595_0_1187	750_13_981	498_13_1	162_0_1	243_0_158	93_6_177	504_5_555	481_6_358
139_4_1	606_1_1768	2334_4_156	19_6_1	311_4_21	779_5_18	1194_6_840	1595_0_1175	750_13_921	498_13_1	162_0_1	243_0_158	93_6_188	504_5_522	481_6_378
139_4_1	606_1_1791	2334_4_154	19_6_1	311_4_16	779_5_14	1194_6_816	1595_0_1155	750_13_832	498_13_1	162_0_1	243_0_154	93_6_192	504_5_560	481_6_363
139_4_1	606_1_1828	2334_4_153	19_6_1	311_4_11	779_5_9	1194_6_875	1595_0_1159	750_13_644	498_13_1	162_0_1	243_0_175	93_6_222	504_5_579	481_6_360
139_4_1	606_1_1861	2334_4_152	19_6_1	311_4_14	779_5_10	1194_6_919	1595_0_1159	750_13_578	498_13_1	162_0_1	243_0_152	93_6_241	504_5_581	481_6_409
139_4_1	606_1_1867	2334_4_159	19_6_1	311_4_13	779_5_8	1194_6_897	1595_0_1194	750_13_583	498_13_1	162_0_1	243_0_168	93_6_216	504_5_627	481_6_399
139_4_1	606_1_1847	2334_4_151	19_6_1	311_4_23	779_5_1	1194_6_953	1595_0_1202	750_13_689	498_13_1	162_0_1	243_0_138	93_6_244	504_5_574	481_6_369
139_4_1	606_1_1881	2334_4_149	19_6_1	311_4_19	779_5_1	1194_6_892	1595_0_1203	750_13_769	498_13_1	162_0_1	243_0_145	93_6_241	504_5_560	481_6_378
139_4_1	606_1_1834	2334_4_148	19_6_1	311_4_15	779_5_1	1194_6_953	1595_0_1220	750_13_831	498_13_1	162_0_1	243_0_140	93_6_217	504_5_528	481_6_336
139_4_1	606_1_1866	2334_4_155	19_6_1	311_4_8	779_5_1	1194_6_919	1595_0_1252	750_13_812	498_13_1	162_0_1	243_0_148	93_6_205	504_5_488	481_6_324
139_4_1	606_1_1800	2334_4_165	19_6_1	311_4_10	1194_6_943	1595_0_1296	750_13_777	498_13_1	162_0_1	243_0_152	93_6_177	504_5_492	481_6_308
139_4_1	606_1_1797	2334_4_142	19_6_1	311_4_9	1194_6_1003	1595_0_1276	750_13_730	498_13_1	162_0_1	243_0_119	93_6_219	504_5_499	481_6_314
139_4_1	606_1_1725	2334_4_150	19_6_1	311_4_5	1194_6_1026	1595_0_1293	750_13_707	498_13_1	162_0_1	243_0_129	93_6_191	504_5_549	481_6_328
139_4_1	606_1_1689	2334_4_139	19_6_1	311_4_11	1194_6_1110	1595_0_1322	750_13_702	498_13_1	162_0_1	243_0_89	93_6_218	504_5_549	481_6_312
139_4_1	606_1_1689	2334_4_138	19_6_1	311_4_7	1194_6_1084	1595_0_1294	750_13_755	498_13_1	162_0_1	243_0_92	93_6_207	504_5_575	481_6_326
139_4_1	606_1_1648	2334_4_148	19_6_1	311_4_10	1194_6_1100	1595_0_1293	750_13_818	498_13_1	162_0_1	243_0_99	93_6_200	504_5_559	481_6_335
139_4_1	606_1_1619	2334_4_161	19_6_1	311_4_10	1194_6_1147	1595_0_1220	750_13_904	498_13_1	162_0_1	243_0_108	93_6_245	504_5_528	481_6_327
139_4_1	606_1_1532	2334_4_189	19_6_1	311_4_8	1194_6_1094	1595_0_1235	750_13_1008	498_13_1	162_0_1	243_0_122	93_6_216	504_5_548	481_6_338
139_4_1	606_1_1420	2334_4_197	19_6_1	311_4_10	1194_6_1080	1595_0_1254	750_13_1054	498_13_1	162_0_1	243_0_113	93_6_250	504_5_561	481_6_320
139_4_1	606_1_1398	2334_4_216	19_6_1	311_4_11	1194_6_1044	1595_0_1245	750_13_1015	498_13_1	162_0_1	243_0_147	93_6_260	504_5_563	481_6_323
139_4_1	606_1_1381	2334_4_214	19_6_1	311_4_19	1194_6_1053	1595_0_1220	750_13_948	498_13_1	162_0_1	243_0_140	93_6_290	504_5_567	481_6_339
139_4_1	606_1_1423	2334_4_221	19_6_1	311_4_22	1194_6_1032	1595_0_1167	750_13_937	498_13_1	162_0_1	243_0_150	93_6_259	504_5_577	481_6_348
139_4_1	606_1_1407	2334_4_216	19_6_1	311_4_24	1194_6_1030	1595_0_1180	750_13_933	498_13_1	162_0_1	243_0_138	93_6_248	504_5_594	481_6_375
139_4_1	606_1_1466	2334_4_206	19_6_1	311_4_11	1194_6_1079	1595_0_1198	750_13_914	498_13_1	162_0_1	243_0_112	93_6_244	504_5_563	481_6_377
139_4_1	606_1_1489	2334_4_194	19_6_1	311_4_15	1194_6_1072	1595_0_1169	750_13_930	498_13_1	162_0_1	243_0_113	93_6_224	504_5_579	481_6_414
139_4_1	606_1_1479	2334_4_185	19_6_1	311_4_15	1194_6_1067	1595_0_1265	750_13_945	498_13_1	162_0_1	243_0_110	93_6_232	504_5_555	481_6_395
139_4_1	606_1_1575	2334_4_195	19_6_1	311_4_18	1194_6_1030	1595_0_1210	750_13_997	498_13_1	162_0_1	243_0_132	93_6_192	504_5_538	481_6_395
139_4_1	606_1_1556	2334_4_177	19_6_1	311_4_14	1194_6_990	1595_0_1286	750_13_1021	498_13_1	162_0_1	243_0_110	93_6_219	504_5_512	481_6_409
139_4_1	606_1_1572	2334_4_137	19_6_1	311_4_20	1194_6_1009	1595_0_1313	750_13_1029	498_13_1	162_0_1	243_0_128	93_6_199	504_5_462	481_6_361
139_4_1	606_1_1533	2334_4_113	19_6_1	311_4_17	1194_6_971	1595_0_1343	750_13_1028	498_13_1	162_0_1	243_0_127	93_6_188	504_5_478	481_6_367
139_4_1	606_1_1578	2334_4_114	19_6_1	311_4_17	1194_6_936	1595_0_1358	750_13_1025	498_13_1	162_0_1	243_0_110	93_6_197	504_5_444	481_6_347
139_4_1	606_1_1580	2334_4_113	19_6_1	311_4_9	1194_6_949	1595_0_1323	750_13_1107	498_13_1	162_0_1	243_0_99	93_6_167	504_5_451	481_6_300
139_4_1	606_1_1569	2334_4_132	19_6_1	311_4_14	1194_6_932	1595_0_1302	750_13_1112	498_13_1	162_0_1	243_0_81	93_6_186	504_5_456	481_6_298
139_4_1	606_1_1590	2334_4_150	19_6_1	311_4_13	1194_6_990	1595_0_1298	750_13_1052	498_13_1	162_0_1	243_0_69	93_6_189	504_5_399	481_6_280
139_4_1	606_1_1609	2334_4_163	19_6_1	311_4_15	1194_6_994	1595_0_1294	750_13_1054	498_13_1	162_0_1	243_0_67	93_6_193	504_5_405	481_6_266
139_4_1	606_1_1593	2334_4_197	19_6_1	311_4_11	1194_6_999	1595_0_1295	750_13_1091	498_13_1	162_0_1	243_0_77	93_6_224	504_5_395	481_6_258
139_4_1	606_1_1586	2334_4_198	19_6_1	311_4_12	1194_6_1010	1595_0_1272	750_13_1155	498_13_1	162_0_1	243_0_75	93_6_218	504_5_430	481_6_246
139_4_1	606_1_1586	2334_4_215	19_6_1	311_4_19	1194_6_976	1595_0_1294	750_13_1171	498_13_1	162_0_1	243_0_64	93_6_227	504_5_492	481_6_209
139_4_1	606_1_1626	2334_4_226	19_6_1	311_4_26	1194_6_925	1595_0_1212	750_13_1203	498_13_1	162_0_1	243_0_72	93_6_217	504_5_495	481_6_221
139_4_1	606_1_1577	2334_4_225	19_6_1	311_4_32	1194_6_952	1595_0_1168	750_13_1201	498_13_1	162_0_1	243_0_66	93_6_237	504_5_543	481_6_221
139_4_1	606_1_1560	2334_4_249	19_6_1	311_4_28	1194_6_1002	1595_0_1139	750_13_1161	498_13_1	162_0_1	243_0_69	93_6_235	504_5_538	481_6_205
139_4_1	606_1_1541	2334_4_226	19_6_1	311_4_37	1194_6_997	1595_0_1123	750_13_1170	498_13_1	162_0_1	243_0_66	93_6_208	504_5_554	481_6_245
139_4_1	606_1_1487	2334_4_225	19_6_1	311_4_41	1194_6_1031	1595_0_1119	750_13_1152	498_13_1	162_0_1	243_0_70	93_6_233	504_5_590	481_6_205
139_4_1	606_1_1473	2334_4_222	19_6_1	311_4_41	1194_6_1022	1595_0_1093	750_13_1105	498_13_1	162_0_1	243_0_87	93_6_208	504_5_590	481_6_230
139_4_1	606_1_1463	2334_4_218	19_6_1	311_4_50	1194_6_1033	1595_0_1056	750_13_1116	498_13_1	162_0_1	243_0_87	93_6_233	504_5_528	481_6_253
139_4_1	606_1_1457	2334_4_217	19_6_1	311_4_41	1194_6_1034	1595_0_1031	750_13_1160	498_13_1	162_0_1	243_0_109	93_6_218	504_5_543	481_6_252
139_4_1	606_1_1398	2334_4_187	19_6_1	311_4_51	1194_6_1039	1595_0_1092	750_13_1205	498_13_1	162_0_1	243_0_97	93_6_239	504_5_555	481_6_252
139_4_1	606_1_1402	2334_4_202	19_6_1	311_4_53	1194_6_1062	1595_0_1079	750_13_1159	498_13_1	162_0_1	243_0_113	93_6_267	504_5_534	481_6_234
139_4_1	606_1_1457	2334_4_190	19_6_1	311_4_47	1194_6_1071	1595_0_1095	750_13_1081	498_13_1	162_0_1	243_0_107	93_6_284	504_5_534	481_6_236
139_4_1	606_1_1450	2334_4_209	19_6_1	311_4_50	1194_6_1085	1595_0_1113	750_13_1027	498_13_1	162_0_1	243_0_113	93_6_322	504_5_510	481_6_222
139_4_1	606_1_1462	2334_4_217	19_6_1	311_4_34	1194_6_1090	1595_0_1150	750_13_983	498_13_1	162_0_1	243_0_117	93_6_314	504_5_515	481_6_226
139_4_1	606_1_1430	2334_4_194	19_6_1	311_4_52	1194_6_1067	1595_0_1233	750_13_1009	498_13_1	162_0_1	243_0_87	93_6_335	504_5_496	481_6_251
139_4_1	606_1_1439	2334_4_221	19_6_1	311_4_46	1194_6_1042	1595_0_1268	750_13_1050	498_13_1	162_0_1	243_0_85	93_6_319	504_5_517	481_6_227
139_4_1	606_1_1439	2334_4_208	19_6_1	311_4_38	1194_6_1011	1595_0_1306	750_13_1074	498_13_1	162_0_1	243_0_57	93_6_327	504_5_538	481_6_225
139_4_1	606_1_1458	2334_4_215	19_6_1	311_4_31	1194_6_985	1595_0_1272	750_13_1094	498_13_1	162_0_1	243_0_57	93_6_348	504_5_556	481_6_222
139_4_1	606_1_1525	2334_4_195	19_6_1	311_4_22	1194_6_978	1595_0_1191	750_13_1107	498_13_1	162_0_1	243_0_43	93_6_353	504_5_544	481_6_243
139_4_1	606_1_1449	2334_4_206	19_6_1	311_4_18	1194_6_996	1595_0_1186	750_13_1081	498_13_1	162_0_1	243_0_37	93_6_354	504_5_558	481_6_248
139_4_1	606_1_1531	2334_4_177	19_6_1	311_4_18	1194_6_976	1595_0_1168	750_13_986	498_13_1	162_0_1	243_0_37	93_6_355	504_5_577	481_6_243
139_4_1	606_1_1539	2334_4_149	19_6_1	311_4_23	1194_6_1005	1595_0_1198	750_13_863	498_13_1	162_0_1	243_0_38	93_6_380	504_5_516	481_6_278
139_4_1	606_1_1581	2334_4_160	19_6_1	311_4_26	1194_6_1021	1595_0_1206	750_13_815	498_13_1	162_0_1	243_0_51	93_6_347	504_5_506	481_6_283
139_4_1	606_1_1598	2334_4_154	19_6_1	311_4_30	1194_6_1004	1595_0_1216	750_13_797	498_13_1	162_0_1	243_0_42	93_6_377	504_5_514	481_6_306
139_4_1	606_1_1647	2334_4_157	19_6_1	311_4_41	1194_6_1063	1595_0_1197	750_13_773	498_13_1	162_0_1	243_0_48	93_6_331	504_5_551	481_6_305
139_4_1	606_1_1665	2334_4_141	19_6_1	311_4_52	1194_6_1049	1595_0_1182	750_13_710	498_13_1	162_0_1	243_0_41	93_6_366	504_5_554	481_6_368
139_4_1	606_1_1648	2334_4_146	19_6_1	311_4_69	1194_6_1076	1595_0_1200	750_13_661	498_13_1	162_0_1	243_0_51	93_6_348	504_5_554	481_6_367
139_4_1	606_1_1713	2334_4_144	19_6_1	311_4_61	1194_6_1082	1595_0_1164	750_13_687	498_13_1	162_0_1	243_0_48	93_6_349	504_5_537	481_6_370
139_4_1	606_1_1618	2334_4_153	19_6_1	311_4_71	1194_6_1025	1595_0_1199	750_13_793	498_13_1	162_0_1	243_0_57	93_6_378	504_5_515	481_6_378
139_4_1	606_1_1630	2334_4_158	19_6_1	311_4_74	1194_6_1014	1595_0_1208	750_13_851	498_13_1	162_0_1	243_0_55	93_6_355	504_5_537	481_6_339
139_4_1	606_1_1640	2334_4_138	19_6_1	311_4_59	1194_6_1002	1595_0_1215	750_13_906	498_13_1	162_0_1	243_0_41	93_6_383	504_5_516	481_6_344
139_4_1	606_1_1629	2334_4_151	19_6_1	311_4_59	1194_6_1037	1595_0_1246	750_13_938	498_13_1	162_0_1	243_0_39	93_6_356	504_5_509	481_6_316
139_4_1	606_1_1642	2334_4_129	19_6_1	311_4_61	1194_6_1081	1595_0_1251	750_13_947	498_13_1	162_0_1	243_0_26	93_6_370	504_5_471	481_6_311
139_4_1	606_1_1578	2334_4_143	19_6_1	311_4_69	1194_6_1066	1595_0_1285	750_13_968	498_13_1	162_0_1	243_0_26	93_6_358	504_5_447	481_6_343
139_4_1	606_1_1558	2334_4_150	19_6_1	311_4_62	1194_6_1102	1595_0_1253	750_13_963	498_13_1	162_0_1	243_0_29	93_6_342	504_5_460	481_6_350
139_4_1	606_1_1518	2334_4_131	19_6_1	311_4_71	1194_6_1158	1595_0_1244	750_13_969	498_13_1	162_0_1	243_0_26	93_6_342	504_5_441	481_6_357
139_4_1	606_1_1499	2334_4_140	19_6_1	311_4_65	1194_6_1262	1595_0_1200	750_13_945	498_13_1	162_0_1	243_0_30	93_6_296	504_5_473	481_6_345
139_4_1	606_1_1531	2334_4_124	19_6_1	311_4_71	1194_6_1273	1595_0_1140	750_13_915	498_13_1	162_0_1	243_0_34	93_6_331	504_5_464	481_6_367
139_4_1	606_1_1564	2334_4_136	19_6_1	311_4_69	1194_6_1213	1595_0_1128	750_13_980	498_13_1	162_0_1	243_0_38	93_6_312	504_5_446	481_6_361
139_4_1	606_1_1614	2334_4_125	19_6_1	311_4_64	1194_6_1170	1595_0_1057	750_13_997	498_13_1	162_0_1	243_0_37	93_6_309	504_5_468	481_6_342
139_4_1	606_1_1590	2334_4_109	19_6_1	311_4_59	1194_6_1128	1595_0_1038	750_13_1045	498_13_1	162_0_1	243_0_36	93_6_296	504_5_444	481_6_359
139_4_1	606_1_1571	2334_4_122	19_6_1	311_4_46	1194_6_1193	1595_0_1004	750_13_1086	498_13_1	162_0_1	243_0_34	93_6_267	504_5_480	481_6_328
139_4_1	606_1_1682	2334_4_103	19_6_1	311_4_51	1194_6_1091	1595_0_994	750_13_1097	498_13_1	162_0_1	243_0_30	93_6_288	504_5_485	481_6_352
139_4_1	606_1_1655	2334_4_105	19_6_1	311_4_56	1194_6_1098	1595_0_999	750_13_1210	498_13_1	162_0_1	243_0_29	93_6_263	504_5_469	481_6_337
139_4_1	606_1_1728	2334_4_108	19_6_1	311_4_73	1194_6_1100	1595_0_950	750_13_1242	498_13_1	162_0_1	243_0_21	93_6_292	504_5_439	481_6_309
139_4_1	606_1_1747	2334_4_104	19_6_1	311_4_87	1194_6_1020	1595_0_945	750_13_1295	498_13_1	162_0_1	243_0_21	93_6_291	504_5_456	481_6_301
139_4_1	606_1_1745	2334_4_119	19_6_1	311_4_74	1194_6_1033	1595_0_948	750_13_1304	498_13_1	162_0_1	243_0_27	93_6_281	504_5_479	481_6_276
139_4_1	606_1_1776	2334_4_123	19_6_1	311_4_83	1194_6_1001	1595_0_924	750_13_1310	498_13_1	162_0_1	243_0_18	93_6_316	504_5_472	481_6_301
139_4_1	606_1_1789	2334_4_132	19_6_1	311_4_82	1194_6_976	1595_0_883	750_13_1402	498_13_1	162_0_1	243_0_14	93_6_251	504_5_507	481_6_302
139_4_1	606_1_1738	2334_4_131	19_6_1	311_4_72	1194_6_1001	1595_0_869	750_13_1457	498_13_1	162_0_1	243_0_14	93_6_273	504_5_484	481_6_291
139_4_1	606_1_1714	2334_4_145	19_6_1	311_4_99	1194_6_970	1595_0_843	750_13_1431	498_13_1	162_0_1	243_0_13	93_6_280	504_5_508	481_6_310
139_4_1	606_1_1684	2334_4_137	19_6_1	311_4_77	1194_6_1047	1595_0_818	750_13_1440	498_13_1	162_0_1	243_0_21	93_6_250	504_5_519	481_6_286
139_4_1	606_1_1599	2334_4_117	19_6_1	311_4_74	1194_6_1067	1595_0_815	750_13_1460	498_13_1	162_0_1	243_0_16	93_6_263	504_5_515	481_6_290
139_4_1	606_1_1514	2334_4_121	19_6_1	311_4_77	1194_6_1108	1595_0_842	750_13_1394	498_13_1	162_0_1	243_0_15	93_6_237	504_5_519	481_6_306
139_4_1	606_1_1488	2334_4_145	19_6_1	311_4_55	1194_6_1126	1595_0_805	750_13_1329	498_13_1	162_0_1	243_0_7	93_6_240	504_5_555	481_6_302
139_4_1	606_1_1414	2334_4_136	19_6_1	311_4_58	1194_6_1135	1595_0_858	750_13_1315	498_13_1	162_0_1	243_0_7	93_6_243	504_5_550	481_6_311
139_4_1	606_1_1452	2334_4_141	19_6_1	311_4_45	1194_6_1169	1595_0_852	750_13_1309	498_13_1	162_0_1	243_0_3	93_6_221	504_5_571	481_6_291
139_4_1	606_1_1466	2334_4_147	19_6_1	311_4_47	1194_6_1188	1595_0_844	750_13_1359	498_13_1	162_0_1	243_0_5	93_6_240	504_5_573	481_6_279
139_4_1	606_1_1491	2334_4_113	19_6_1	311_4_45	1194_6_1211	1595_0_832	750_13_1394	498_13_1	162_0_1	243_0_15	93_6_229	504_5_571	481_6_293
139_4_1	606_1_1512	2334_4_115	19_6_1	311_4_31	1194_6_1249	1595_0_836	750_13_1363	498_13_1	162_0_1	243_0_7	93_6_232	504_5_591	481_6_280
139_4_1	606_1_1527	2334_4_113	19_6_1	311_4_44	1194_6_1238	1595_0_826	750_13_1311	498_13_1	162_0_1	243_0_7	93_6_200	504_5_602	481_6_297
139_4_1	606_1_1555	2334_4_108	19_6_1	311_4_33	1194_6_1273	1595_0_813	750_13_1177	498_13_1	162_0_1	243_0_3	93_6_186	504_5_622	481_6_298
139_4_1	606_1_1632	2334_4_82	19_6_1	311_4_40	1194_6_1240	1595_0_827	750_13_998	498_13_1	162_0_1	243_0_4	93_6_169	504_5_665	481_6_310
139_4_1	606_1_1671	2334_4_63	19_6_1	311_4_29	1194_6_1221	1595_0_898	750_13_926	498_13_1	162_0_1	243_0_3	93_6_161	504_5_631	481_6_310
139_4_1	606_1_1843	2334_4_56	19_6_1	311_4_38	1194_6_1209	1595_0_854	750_13_837	498_13_1	162_0_1	243_0_4	93_6_163	504_5_634	481_6_293
139_4_1	606_1_1908	2334_4_50	19_6_1	311_4_31	1194_6_1152	1595_0_844	750_13_875	498_13_1	162_0_1	243_0_3	93_6_137	504_5_655	481_6_288
139_4_1	606_1_1969	2334_4_51	19_6_1	311_4_18	1194_6_1148	1595_0_824	750_13_885	498_13_1	162_0_1	243_0_6	93_6_154	504_5_714	481_6_252
139_4_1	606_1_2070	2334_4_49	19_6_1	311_4_23	1194_6_1124	1595_0_772	750_13_906	498_13_1	162_0_1	243_0_3	93_6_134	504_5_736	481_6_267
139_4_1	606_1_2101	2334_4_43	19_6_1	311_4_19	1194_6_1112	1595_0_768	750_13_899	498_13_1	162_0_1	243_0_1	93_6_159	504_5_747	481_6_234
139_4_1	606_1_2217	2334_4_37	19_6_1	311_4_26	1194_6_1070	1595_0_754	750_13_800	498_13_1	162_0_1	243_0_2	93_6_133	504_5_766	481_6_260
139_4_1	606_1_2189	2334_4_45	19_6_1	311_4_19	1194_6_1039	1595_0_794	750_13_832	498_13_1	162_0_1	93_6_138	504_5_709	481_6_280
139_4_1	606_1_2215	2334_4_53	19_6_1	311_4_26	1194_6_1032	1595_0_789	750_13_739	498_13_1	162_0_1	93_6_123	504_5_740	481_6_319
139_4_1	606_1_2228	2334_4_58	19_6_1	311_4_27	1194_6_1046	1595_0_827	750_13_600	498_13_1	162_0_1	93_6_127	504_5_776	481_6_335
139_4_1	606_1_2240	2334_4_94	19_6_1	311_4_27	1194_6_1057	1595_0_833	750_13_524	498_13_1	162_0_1	93_6_121	504_5_869	481_6_306
139_4_1	606_1_2291	2334_4_110	19_6_1	311_4_33	1194_6_1077	1595_0_776	750_13_544	498_13_1	162_0_1	93_6_121	504_5_851	481_6_314
139_4_1	606_1_2242	2334_4_119	19_6_1	311_4_29	1194_6_1098	1595_0_793	750_13_637	498_13_1	162_0_1	93_6_116	504_5_865	481_6_285
139_4_1	606_1_2209	2334_4_119	19_6_1	311_4_32	1194_6_1102	1595_0_803	750_13_651	498_13_1	162_0_1	93_6_109	504_5_889	481_6_307
139_4_1	606_1_2166	2334_4_98	19_6_1	311_4_32	1194_6_1124	1595_0_852	750_13_610	498_13_1	162_0_1	93_6_97	504_5_883	481_6_349
139_4_1	606_1_2149	2334_4_86	19_6_1	311_4_37	1194_6_1176	1595_0_821	750_13_524	498_13_1	162_0_1	93_6_89	504_5_954	481_6_343
139_4_1	606_1_2079	2334_4_83	19_6_1	311_4_51	1194_6_1189	1595_0_826	750_13_621	498_13_1	162_0_1	93_6_73	504_5_922	481_6_378
139_4_1	606_1_2015	2334_4_59	19_6_1	311_4_41	1194_6_1186	1595_0_875	750_13_794	498_13_1	162_0_1	93_6_72	504_5_870	481_6_355
139_4_1	606_1_2008	2334_4_56	19_6_1	311_4_42	1194_6_1191	1595_0_790	750_13_870	498_13_1	162_0_1	93_6_78	504_5_889	481_6_380
139_4_1	606_1_1960	2334_4_58	19_6_1	311_4_39	1194_6_1214	1595_0_820	750_13_925	498_13_1	162_0_1	93_6_66	504_5_848	481_6_390
139_4_1	606_1_1930	2334_4_62	19_6_1	311_4_17	1194_6_1212	1595_0_827	750_13_1040	498_13_1	162_0_1	93_6_66	504_5_785	481_6_400
139_4_1	606_1_1913	2334_4_63	19_6_1	311_4_15	1194_6_1199	1595_0_816	750_13_1092	498_13_1	162_0_1	93_6_62	504_5_751	481_6_426
139_4_1	606_1_1838	2334_4_56	19_6_1	311_4_7	1194_6_1196	1595_0_884	750_13_1133	498_13_1	162_0_1	93_6_44	504_5_727	481_6_432
139_4_1	606_1_1874	2334_4_48	19_6_1	311_4_6	1194_6_1189	1595_0_873	750_13_1152	498_13_1	162_0_1	93_6_33	504_5_708	481_6_423
139_4_1	606_1_1852	2334_4_44	19_6_1	311_4_6	1194_6_1159	1595_0_883	750_13_1180	498_13_1	162_0_1	93_6_18	504_5_676	481_6_461
139_4_1	606_1_1860	2334_4_37	19_6_1	311_4_10	1194_6_1125	1595_0_907	750_13_1175	498_13_1	162_0_1	93_6_22	504_5_696	481_6_450
139_4_1	606_1_1882	2334_4_19	19_6_1	311_4_1	1194_6_1161	1595_0_863	750_13_1205	498_13_1	162_0_1	93_6_25	504_5_720	481_6_416
139_4_1	606_1_1883	2334_4_17	19_6_1	1194_6_1111	1595_0_900	750_13_1236	498_13_1	162_0_1	93_6_25	504_5_688	481_6_446
139_4_1	606_1_1923	2334_4_13	19_6_1	1194_6_1120	1595_0_925	750_13_1245	498_13_1	162_0_1	93_6_26	504_5_698	481_6_393
139_4_1	606_1_1987	2334_4_7	19_6_1	1194_6_1097	1595_0_891	750_13_1252	498_13_1	162_0_1	93_6_20	504_5_685	481_6_396
139_4_1	606_1_1931	2334_4_7	19_6_1	1194_6_1073	1595_0_940	750_13_1295	498_13_1	162_0_1	93_6_24	504_5_699	481_6_344
139_4_1	606_1_1933	2334_4_8	19_6_1	1194_6_1077	1595_0_904	750_13_1260	498_13_1	162_0_1	93_6_36	504_5_700	481_6_308
139_4_1	606_1_1825	2334_4_10	19_6_1	1194_6_1006	1595_0_942	750_13_1190	498_13_1	162_0_1	93_6_31	504_5_750	481_6_304
139_4_1	606_1_1786	2334_4_14	19_6_1	1194_6_1091	1595_0_944	750_13_1057	498_13_1	162_0_1	93_6_40	504_5_738	481_6_247
139_4_1	606_1_1721	2334_4_15	19_6_1	1194_6_1035	1595_0_970	750_13_1009	498_13_1	162_0_1	93_6_25	504_5_765	481_6_269
139_4_1	606_1_1658	2334_4_16	19_6_1	1194_6_1107	1595_0_991	750_13_995	498_13_1	162_0_1	93_6_34	504_5_768	481_6_242
139_4_1	606_1_1625	2334_4_20	19_6_1	1194_6_1099	1595_0_976	750_13_1065	498_13_1	162_0_1	93_6_33	504_5_772	481_6_287
139_4_1	606_1_1589	2334_4_27	19_6_1	1194_6_1127	1595_0_988	750_13_1098	498_13_1	162_0_1	93_6_28	504_5_797	481_6_308
139_4_1	606_1_1559	2334_4_37	19_6_1	1194_6_1202	1595_0_989	750_13_1136	498_13_1	162_0_1	93_6_27	504_5_830	481_6_311
139_4_1	606_1_1555	2334_4_39	19_6_1	1194_6_1171	1595_0_997	750_13_1148	498_13_1	162_0_1	93_6_17	504_5_889	481_6_330
139_4_1	606_1_1562	2334_4_32	19_6_1	1194_6_1240	1595_0_961	750_13_1179	498_13_1	162_0_1	93_6_18	504_5_864	481_6_311
139_4_1	606_1_1497	2334_4_37	19_6_1	1194_6_1254	1595_0_948	750_13_1193	498_13_1	162_0_1	93_6_16	504_5_901	481_6_321
139_4_1	606_1_1498	2334_4_33	19_6_1	1194_6_1247	1595_0_916	750_13_1282	498_13_1	162_0_1	93_6_19	504_5_906	481_6_299
139_4_1	606_1_1598	2334_4_28	19_6_1	1194_6_1239	1595_0_880	750_13_1284	498_13_1	162_0_1	93_6_13	504_5_862	481_6_291
139_4_1	606_1_1563	2334_4_33	19_6_1	1194_6_1201	1595_0_908	750_13_1370	498_13_1	162_0_1	93_6_12	504_5_863	481_6_265
139_4_1	606_1_1599	2334_4_34	19_6_1	1194_6_1204	1595_0_876	750_13_1418	498_13_1	162_0_1	93_6_16	504_5_810	481_6_250
139_4_1	606_1_1678	2334_4_38	19_6_1	1194_6_1196	1595_0_878	750_13_1476	498_13_1	162_0_1	93_6_17	504_5_721	481_6_242
139_4_1	606_1_1602	2334_4_53	19_6_1	1194_6_1173	1595_0_909	750_13_1537	498_13_1	162_0_1	93_6_18	504_5_712	481_6_242
139_4_1	606_1_1701	2334_4_58	19_6_1	1194_6_1203	1595_0_845	750_13_1574	498_13_1	162_0_1	93_6_26	504_5_628	481_6_250
139_4_1	606_1_1632	2334_4_68	19_6_1	1194_6_1213	1595_0_840	750_13_1664	498_13_1	162_0_1	93_6_20	504_5_615	481_6_260
139_4_1	606_1_1709	2334_4_75	19_6_1	1194_6_1191	1595_0_790	750_13_1624	498_13_1	162_0_1	93_6_21	504_5_643	481_6_274
139_4_1	606_1_1689	2334_4_81	19_6_1	1194_6_1231	1595_0_768	750_13_1579	498_13_1	162_0_1	93_6_21	504_5_652	481_6_275
139_4_1	606_1_1616	2334_4_88	19_6_1	1194_6_1229	1595_0_739	750_13_1647	498_13_1	162_0_1	93_6_19	504_5_631	481_6_262
139_4_1	606_1_1698	2334_4_88	19_6_1	1194_6_1250	1595_0_719	750_13_1551	498_13_1	162_0_1	93_6_17	504_5_570	481_6_257
139_4_1	606_1_1606	2334_4_92	19_6_1	1194_6_1308	1595_0_733	750_13_1500	498_13_1	162_0_1	93_6_15	504_5_555	481_6_264
139_4_1	606_1_1660	2334_4_94	19_6_1	1194_6_1366	1595_0_724	750_13_1427	498_13_1	162_0_1	93_6_9	504_5_469	481_6_254
139_4_1	606_1_1576	2334_4_99	19_6_1	1194_6_1413	1595_0_733	750_13_1402	498_13_1	162_0_1	93_6_6	504_5_432	481_6_262
139_4_1	606_1_1551	2334_4_98	19_6_1	1194_6_1463	1595_0_746	750_13_1293	498_13_1	162_0_1	93_6_2	504_5_428	481_6_268
139_4_1	606_1_1611	2334_4_112	19_6_1	1194_6_1445	1595_0_742	750_13_1157	498_13_1	162_0_1	93_6_3	504_5_463	481_6_273
139_4_1	606_1_1543	2334_4_123	19_6_1	1194_6_1488	1595_0_789	750_13_1072	498_13_1	162_0_1	93_6_2	504_5_488	481_6_264
139_4_1	606_1_1699	2334_4_131	19_6_1	1194_6_1470	1595_0_773	750_13_1025	498_13_1	162_0_1	93_6_1	504_5_499	481_6_254
750_13_978	2334_4_144	19_6_1	1194_6_1474	1595_0_770	606_1_1718	498_13_1	162_0_1	504_5_570	139_4_1	481_6_244
750_13_939	2334_4_133	19_6_1	1194_6_1453	1595_0_830	606_1_1815	498_13_1	162_0_1	504_5_595	139_4_1	481_6_234
750_13_872	2334_4_140	19_6_1	1194_6_1461	1595_0_870	606_1_1828	498_13_1	162_0_1	504_5_628	139_4_1	481_6_241
750_13_822	2334_4_141	19_6_1	1194_6_1454	1595_0_920	606_1_1814	498_13_1	162_0_1	504_5_628	139_4_1	481_6_270
750_13_743	2334_4_159	19_6_1	1194_6_1440	1595_0_973	606_1_1857	498_13_1	162_0_1	504_5_648	139_4_1	481_6_273
750_13_792	2334_4_159	19_6_1	1194_6_1400	1595_0_984	606_1_1864	498_13_1	162_0_1	504_5_694	139_4_1	481_6_266
750_13_769	2334_4_155	19_6_1	1194_6_1358	1595_0_938	606_1_2007	498_13_1	162_0_1	504_5_648	139_4_1	481_6_297
750_13_811	2334_4_165	19_6_1	1194_6_1349	1595_0_911	606_1_1977	498_13_1	162_0_1	504_5_667	139_4_1	481_6_304
750_13_857	2334_4_156	19_6_1	1194_6_1299	1595_0_965	606_1_1922	498_13_1	162_0_1	504_5_624	139_4_1	481_6_317
750_13_875	2334_4_165	19_6_1	1194_6_1271	1595_0_912	606_1_1906	498_13_1	162_0_1	504_5_638	139_4_1	481_6_328
750_13_891	2334_4_154	19_6_1	1194_6_1292	1595_0_889	606_1_1859	498_13_1	162_0_1	504_5_659	139_4_1	481_6_333
750_13_931	2334_4_152	19_6_1	1194_6_1276	1595_0_860	606_1_1877	498_13_1	162_0_1	504_5_633	139_4_1	481_6_327
750_13_949	2334_4_152	19_6_1	1194_6_1319	1595_0_806	606_1_1866	498_13_1	162_0_1	504_5_654	139_4_1	481_6_311
750_13_1027	2334_4_149	19_6_1	1194_6_1320	1595_0_841	606_1_1859	498_13_1	162_0_1	504_5_598	139_4_1	481_6_304
750_13_1034	2334_4_133	19_6_1	1194_6_1396	1595_0_794	606_1_1865	498_13_1	162_0_1	504_5_594	139_4_1	481_6_299
750_13_1014	2334_4_126	19_6_1	1194_6_1479	1595_0_850	606_1_1775	498_13_1	162_0_1	504_5_576	139_4_1	481_6_299
750_13_947	2334_4_148	19_6_1	1194_6_1497	1595_0_782	606_1_1784	498_13_1	162_0_1	504_5_568	139_4_1	481_6_322
750_13_757	2334_4_154	19_6_1	1194_6_1544	1595_0_845	606_1_1737	498_13_1	162_0_1	504_5_585	139_4_1	481_6_306
750_13_710	2334_4_164	19_6_1	1194_6_1536	1595_0_851	606_1_1807	498_13_1	162_0_1	504_5_577	139_4_1	481_6_301
750_13_754	2334_4_192	19_6_1	1194_6_1567	1595_0_877	606_1_1793	498_13_1	162_0_1	504_5_577	139_4_1	481_6_275
750_13_771	2334_4_197	19_6_1	1194_6_1545	1595_0_887	606_1_1820	498_13_1	162_0_1	504_5_582	139_4_1	481_6_261
750_13_802	2334_4_203	19_6_1	1194_6_1551	1595_0_885	606_1_1828	498_13_1	162_0_1	504_5_630	139_4_1	481_6_232
750_13_855	2334_4_184	19_6_1	1194_6_1519	1595_0_873	606_1_1861	498_13_1	162_0_1	504_5_603	139_4_1	481_6_246
750_13_906	2334_4_198	19_6_1	1194_6_1513	1595_0_855	606_1_1840	498_13_1	162_0_1	504_5_607	139_4_1	481_6_248
750_13_950	2334_4_190	19_6_1	1194_6_1486	1595_0_859	606_1_1898	498_13_1	162_0_1	504_5_587	139_4_1	481_6_224
750_13_1007	2334_4_198	19_6_1	1194_6_1484	1595_0_863	606_1_1883	498_13_1	162_0_1	504_5_583	139_4_1	481_6_226
750_13_1019	2334_4_196	19_6_1	1194_6_1462	1595_0_864	606_1_1846	498_13_1	162_0_1	504_5_633	139_4_1	481_6_213
750_13_1002	2334_4_195	19_6_1	1194_6_1503	1595_0_840	606_1_1809	498_13_1	162_0_1	504_5_623	139_4_1	481_6_222
750_13_992	2334_4_189	19_6_1	1194_6_1505	1595_0_794	606_1_1815	498_13_1	162_0_1	504_5_624	139_4_1	481_6_227
750_13_938	2334_4_170	19_6_1	1194_6_1570	1595_0_761	606_1_1763	498_13_1	162_0_1	504_5_644	139_4_1	481_6_235
750_13_973	2334_4_168	19_6_1	1194_6_1575	1595_0_735	606_1_1763	498_13_1	162_0_1	504_5_660	139_4_1	481_6_246
750_13_1057	2334_4_150	19_6_1	1194_6_1588	1595_0_745	606_1_1671	498_13_1	162_0_1	504_5_713	139_4_1	481_6_241
750_13_1133	2334_4_152	19_6_1	1194_6_1643	1595_0_726	606_1_1622	498_13_1	162_0_1	504_5_698	139_4_1	481_6_240
750_13_1191	2334_4_163	19_6_1	1194_6_1579	1595_0_730	606_1_1615	498_13_1	162_0_1	504_5_734	139_4_1	481_6_240
750_13_1245	2334_4_137	19_6_1	1194_6_1630	1595_0_736	606_1_1567	498_13_1	162_0_1	504_5_714	139_4_1	481_6_232
750_13_1272	2334_4_132	19_6_1	1194_6_1582	1595_0_716	606_1_1534	498_13_1	162_0_1	504_5_721	139_4_1	481_6_254
750_13_1262	2334_4_121	19_6_1	1194_6_1611	1595_0_714	606_1_1451	498_13_1	162_0_1	504_5_721	139_4_1	481_6_261
750_13_1176	2334_4_132	19_6_1	1194_6_1577	1595_0_727	606_1_1498	498_13_1	162_0_1	504_5_692	139_4_1	481_6_248
750_13_1120	2334_4_136	19_6_1	1194_6_1523	1595_0_767	606_1_1539	498_13_1	162_0_1	504_5_702	139_4_1	481_6_246
750_13_1107	2334_4_140	19_6_1	1194_6_1526	1595_0_688	606_1_1605	498_13_1	162_0_1	504_5_692	139_4_1	481_6_267
750_13_1159	2334_4_154	19_6_1	1194_6_1476	1595_0_704	606_1_1642	498_13_1	162_0_1	504_5_664	139_4_1	481_6_261
750_13_1015	2334_4_158	19_6_1	1194_6_1519	1595_0_726	606_1_1709	498_13_1	162_0_1	504_5_684	139_4_1	481_6_229
750_13_913	2334_4_162	19_6_1	1194_6_1522	1595_0_704	606_1_1781	498_13_1	162_0_1	504_5_705	139_4_1	481_6_237
750_13_826	2334_4_152	19_6_1	1194_6_1531	1595_0_717	606_1_1856	498_13_1	162_0_1	504_5_718	139_4_1	481_6_227
750_13_784	2334_4_151	19_6_1	1194_6_1569	1595_0_663	606_1_1896	498_13_1	162_0_1	504_5_758	139_4_1	481_6_225
750_13_833	2334_4_160	19_6_1	1194_6_1539	1595_0_696	606_1_1898	498_13_1	162_0_1	504_5_799	139_4_1	481_6_204
750_13_897	2334_4_147	19_6_1	1194_6_1526	1595_0_679	606_1_1971	498_13_1	162_0_1	504_5_785	139_4_1	481_6_207
750_13_989	2334_4_134	19_6_1	1194_6_1477	1595_0_683	606_1_1985	498_13_1	162_0_1	504_5_821	139_4_1	481_6_179
750_13_1081	2334_4_116	19_6_1	1194_6_1453	1595_0_648	606_1_1972	498_13_1	162_0_1	504_5_813	139_4_1	481_6_180
750_13_1090	2334_4_118	19_6_1	1194_6_1442	1595_0_646	606_1_1933	498_13_1	162_0_1	504_5_822	139_4_1	481_6_152
750_13_1064	2334_4_106	19_6_1	1194_6_1374	1595_0_660	606_1_1925	498_13_1	162_0_1	504_5_815	139_4_1	481_6_154
750_13_1042	2334_4_103	19_6_1	1194_6_1410	1595_0_629	606_1_1871	498_13_1	162_0_1	504_5_793	139_4_1	481_6_157
750_13_1032	2334_4_94	19_6_1	1194_6_1379	1595_0_679	606_1_1816	498_13_1	162_0_1	504_5_759	139_4_1	481_6_204
750_13_997	2334_4_80	19_6_1	1194_6_1387	1595_0_708	606_1_1830	498_13_1	162_0_1	504_5_716	139_4_1	481_6_227
750_13_1004	2334_4_86	19_6_1	1194_6_1425	1595_0_735	606_1_1747	498_13_1	162_0_1	504_5_738	139_4_1	481_6_266
750_13_1042	2334_4_75	19_6_1	1194_6_1356	1595_0_803	606_1_1743	498_13_1	162_0_1	504_5_733	139_4_1	481_6_325
750_13_1095	2334_4_90	19_6_1	1194_6_1369	1595_0_786	606_1_1753	498_13_1	162_0_1	504_5_740	139_4_1	481_6_352
750_13_1139	2334_4_95	19_6_1	1194_6_1298	1595_0_838	606_1_1744	498_13_1	162_0_1	504_5_745	139_4_1	481_6_375
750_13_1179	2334_4_95	19_6_1	1194_6_1263	1595_0_852	606_1_1780	498_13_1	162_0_1	504_5_725	139_4_1	481_6_363
750_13_1177	2334_4_95	19_6_1	1194_6_1222	1595_0_814	606_1_1790	498_13_1	162_0_1	504_5_750	139_4_1	481_6_394
750_13_1111	2334_4_89	19_6_1	1194_6_1217	1595_0_863	606_1_1844	498_13_1	162_0_1	504_5_722	139_4_1	481_6_387
750_13_1073	2334_4_100	19_6_1	1194_6_1191	1595_0_830	606_1_1884	498_13_1	162_0_1	504_5_733	139_4_1	481_6_396
750_13_1089	2334_4_88	19_6_1	1194_6_1160	1595_0_845	606_1_1892	498_13_1	162_0_1	504_5_726	139_4_1	481_6_391
750_13_1140	2334_4_86	19_6_1	1194_6_1153	1595_0_897	606_1_1929	498_13_1	162_0_1	504_5_662	139_4_1	481_6_356
750_13_1199	2334_4_74	19_6_1	1194_6_1166	1595_0_874	606_1_1856	498_13_1	162_0_1	504_5_689	139_4_1	481_6_371
750_13_1220	2334_4_64	19_6_1	1194_6_1156	1595_0_869	606_1_1874	498_13_1	162_0_1	504_5_610	139_4_1	481_6_350
750_13_1100	2334_4_62	19_6_1	1194_6_1173	1595_0_839	606_1_1885	498_13_1	162_0_1	504_5_612	139_4_1	481_6_359
750_13_1170	2334_4_56	19_6_1	1194_6_1216	1595_0_801	606_1_1846	498_13_1	162_0_1	504_5_580	139_4_1	481_6_328
750_13_1243	2334_4_53	19_6_1	1194_6_1279	1595_0_774	606_1_1833	498_13_1	162_0_1	504_5_540	139_4_1	481_6_311
750_13_1331	2334_4_63	19_6_1	1194_6_1282	1595_0_770	606_1_1789	498_13_1	162_0_1	504_5_530	139_4_1	481_6_336
750_13_1395	2334_4_59	19_6_1	1194_6_1320	1595_0_770	606_1_1805	498_13_1	162_0_1	504_5_505	139_4_1	481_6_330
750_13_1395	2334_4_68	19_6_1	1194_6_1369	1595_0_775	606_1_1712	498_13_1	162_0_1	504_5_517	139_4_1	481_6_352
750_13_1375	2334_4_52	19_6_1	1194_6_1374	1595_0_757	606_1_1738	498_13_1	162_0_1	504_5_483	139_4_1	481_6_364
750_13_1333	2334_4_49	19_6_1	1194_6_1337	1595_0_839	606_1_1699	498_13_1	162_0_1	504_5_482	139_4_1	481_6_361
750_13_1263	2334_4_43	19_6_1	1194_6_1333	1595_0_821	606_1_1647	498_13_1	162_0_1	504_5_527	139_4_1	481_6_400
750_13_1262	2334_4_42	19_6_1	1194_6_1213	1595_0_900	606_1_1675	498_13_1	162_0_1	504_5_489	139_4_1	481_6_386
750_13_1180	2334_4_38	19_6_1	1194_6_1204	1595_0_960	606_1_1634	498_13_1	162_0_1	504_5_534	139_4_1	481_6_366
750_13_1108	2334_4_40	19_6_1	1194_6_1205	1595_0_955	606_1_1706	498_13_1	162_0_1	504_5_519	139_4_1	481_6_360
750_13_1082	2334_4_51	19_6_1	1194_6_1177	1595_0_992	606_1_1720	498_13_1	162_0_1	504_5_535	139_4_1	481_6_355
750_13_979	2334_4_45	19_6_1	1194_6_1203	1595_0_1008	606_1_1724	498_13_1	162_0_1	504_5_553	139_4_1	481_6_379
750_13_831	2334_4_54	19_6_1	1194_6_1240	1595_0_1031	606_1_1727	498_13_1	162_0_1	504_5_572	139_4_1	481_6_383
750_13_719	2334_4_38	19_6_1	1194_6_1328	1595_0_989	606_1_1738	498_13_1	162_0_1	504_5_639	139_4_1	481_6_405
750_13_756	2334_4_39	19_6_1	1194_6_1382	1595_0_1044	606_1_1733	498_13_1	162_0_1	504_5_622	139_4_1	481_6_366
750_13_791	2334_4_47	19_6_1	1194_6_1426	1595_0_1051	606_1_1694	498_13_1	162_0_1	504_5_658	139_4_1	481_6_380
750_13_836	2334_4_51	19_6_1	1194_6_1427	1595_0_1036	606_1_1726	498_13_1	162_0_1	504_5_647	139_4_1	481_6_389
750_13_819	2334_4_44	19_6_1	1194_6_1461	1595_0_1092	606_1_1719	498_13_1	162_0_1	504_5_658	139_4_1	481_6_382
750_13_756	2334_4_51	19_6_1	1194_6_1524	1595_0_1044	606_1_1747	498_13_1	162_0_1	504_5_686	139_4_1	481_6_391
750_13_745	2334_4_48	19_6_1	1194_6_1549	1595_0_1057	606_1_1724	498_13_1	162_0_1	504_5_648	139_4_1	481_6_378
750_13_731	2334_4_41	19_6_1	1194_6_1567	1595_0_1020	606_1_1699	498_13_1	162_0_1	504_5_650	139_4_1	481_6_396
750_13_706	2334_4_52	19_6_1	1194_6_1532	1595_0_1051	606_1_1762	498_13_1	162_0_1	504_5_593	139_4_1	481_6_363
750_13_676	2334_4_46	19_6_1	1194_6_1525	1595_0_1020	606_1_1837	498_13_1	162_0_1	504_5_554	139_4_1	481_6_394
750_13_626	2334_4_56	19_6_1	1194_6_1544	1595_0_1012	606_1_1910	498_13_1	162_0_1	504_5_533	139_4_1	481_6_387
750_13_630	2334_4_51	19_6_1	1194_6_1492	1595_0_974	606_1_2078	498_13_1	162_0_1	504_5_473	139_4_1	481_6_398
750_13_656	2334_4_50	19_6_1	1194_6_1507	1595_0_935	606_1_2134	498_13_1	162_0_1	504_5_481	139_4_1	481_6_426
750_13_690	2334_4_50	19_6_1	1194_6_1452	1595_0_915	606_1_2266	498_13_1	162_0_1	504_5_465	139_4_1	481_6_384
750_13_690	2334_4_45	19_6_1	1194_6_1455	1595_0_918	606_1_2248	498_13_1	162_0_1	504_5_474	139_4_1	481_6_418
750_13_668	2334_4_48	19_6_1	1194_6_1527	1595_0_924	606_1_2185	498_13_1	162_0_1	504_5_457	139_4_1	481_6_425
750_13_733	2334_4_50	19_6_1	1194_6_1473	1595_0_920	606_1_2262	498_13_1	162_0_1	504_5_413	139_4_1	481_6_407
750_13_774	2334_4_31	19_6_1	1194_6_1486	1595_0_936	606_1_2181	498_13_1	162_0_1	504_5_410	139_4_1	481_6_427
750_13_782	2334_4_42	19_6_1	1194_6_1449	1595_0_937	606_1_2186	498_13_1	162_0_1	504_5_382	139_4_1	481_6_435
750_13_716	2334_4_40	19_6_1	1194_6_1428	1595_0_962	606_1_2165	498_13_1	162_0_1	504_5_409	139_4_1	481_6_454
750_13_643	2334_4_37	19_6_1	1194_6_1471	1595_0_963	606_1_2101	498_13_1	162_0_1	504_5_427	139_4_1	481_6_492
750_13_587	2334_4_38	19_6_1	1194_6_1436	1595_0_981	606_1_2164	498_13_1	162_0_1	504_5_419	139_4_1	481_6_502
750_13_517	2334_4_41	19_6_1	1194_6_1444	1595_0_1009	606_1_2173	498_13_1	162_0_1	504_5_412	139_4_1	481_6_504
750_13_517	2334_4_40	19_6_1	1194_6_1445	1595_0_991	606_1_2241	498_13_1	162_0_1	504_5_402	139_4_1	481_6_522
750_13_568	2334_4_47	19_6_1	1194_6_1440	1595_0_1007	606_1_2204	498_13_1	162_0_1	504_5_406	139_4_1	481_6_547
750_13_561	2334_4_41	19_6_1	1194_6_1472	1595_0_1010	606_1_2223	498_13_1	162_0_1	504_5_424	139_4_1	481_6_542
750_13_599	2334_4_31	19_6_1	1194_6_1426	1595_0_998	606_1_2330	498_13_1	162_0_1	504_5_399	139_4_1	481_6_485
750_13_624	2334_4_27	19_6_1	1194_6_1396	1595_0_1020	606_1_2326	498_13_1	162_0_1	504_5_406	139_4_1	481_6_462
750_13_680	2334_4_27	19_6_1	1194_6_1405	1595_0_1004	606_1_2303	498_13_1	162_0_1	504_5_408	139_4_1	481_6_463
750_13_734	2334_4_19	19_6_1	1194_6_1358	1595_0_998	606_1_2392	498_13_1	162_0_1	504_5_388	139_4_1	481_6_423
750_13_723	2334_4_20	19_6_1	1194_6_1421	1595_0_980	606_1_2315	498_13_1	162_0_1	504_5_417	139_4_1	481_6_435
750_13_780	2334_4_18	19_6_1	1194_6_1351	1595_0_908	606_1_2395	498_13_1	162_0_1	504_5_409	139_4_1	481_6_425
750_13_809	2334_4_12	19_6_1	1194_6_1384	1595_0_815	606_1_2390	498_13_1	162_0_1	504_5_399	139_4_1	481_6_429
750_13_879	2334_4_8	19_6_1	1194_6_1341	1595_0_786	606_1_2366	498_13_1	162_0_1	504_5_368	139_4_1	481_6_426
750_13_919	2334_4_8	19_6_1	1194_6_1321	1595_0_767	606_1_2344	498_13_1	162_0_1	504_5_352	139_4_1	481_6_425
750_13_916	2334_4_8	19_6_1	1194_6_1363	1595_0_755	606_1_2261	498_13_1	162_0_1	504_5_384	139_4_1	481_6_426
750_13_931	2334_4_9	19_6_1	1194_6_1293	1595_0_724	606_1_2288	498_13_1	162_0_1	504_5_357	139_4_1	481_6_442
750_13_921	2334_4_9	19_6_1	1194_6_1305	1595_0_773	606_1_2192	498_13_1	162_0_1	504_5_401	139_4_1	481_6_437
750_13_939	2334_4_6	19_6_1	1194_6_1290	1595_0_806	606_1_2166	498_13_1	162_0_1	504_5_432	139_4_1	481_6_459
750_13_911	2334_4_8	19_6_1	1194_6_1334	1595_0_808	606_1_2158	498_13_1	162_0_1	504_5_471	139_4_1	481_6_472
750_13_878	2334_4_5	19_6_1	1194_6_1365	1595_0_813	606_1_2103	498_13_1	162_0_1	504_5_548	139_4_1	481_6_492
750_13_855	2334_4_8	19_6_1	1194_6_1323	1595_0_895	606_1_2115	498_13_1	162_0_1	504_5_534	139_4_1	481_6_472
750_13_851	2334_4_7	19_6_1	1194_6_1394	1595_0_932	606_1_1976	498_13_1	162_0_1	504_5_565	139_4_1	481_6_478
750_13_919	2334_4_5	19_6_1	1194_6_1350	1595_0_914	606_1_1983	498_13_1	162_0_1	504_5_579	139_4_1	481_6_472
750_13_1006	2334_4_6	19_6_1	1194_6_1336	1595_0_928	606_1_1929	498_13_1	162_0_1	504_5_573	139_4_1	481_6_498
750_13_1098	2334_4_3	19_6_1	1194_6_1346	1595_0_928	606_1_1840	498_13_1	162_0_1	504_5_601	139_4_1	481_6_508
750_13_1204	2334_4_2	19_6_1	1194_6_1251	1595_0_993	606_1_1795	498_13_1	162_0_1	504_5_591	139_4_1	481_6_517
750_13_1235	19_6_1	1194_6_1331	1595_0_964	606_1_1754	498_13_1	162_0_1	504_5_597	481_6_491
750_13_1242	19_6_1	1194_6_1271	1595_0_969	606_1_1774	498_13_1	162_0_1	504_5_600	481_6_513
750_13_1209	19_6_1	1194_6_1256	1595_0_1036	606_1_1762	498_13_1	162_0_1	504_5_549	481_6_515
750_13_1202	19_6_1	1194_6_1254	1595_0_1008	606_1_1706	498_13_1	162_0_1	504_5_560	481_6_506
750_13_1064	19_6_1	1194_6_1249	1595_0_1058	606_1_1653	498_13_1	162_0_1	504_5_564	481_6_512
750_13_1000	19_6_1	1194_6_1307	1595_0_1000	606_1_1630	498_13_1	162_0_1	504_5_549	481_6_513
750_13_950	19_6_1	1194_6_1263	1595_0_1001	606_1_1687	498_13_1	162_0_1	504_5_541	481_6_518
750_13_977	19_6_1	1194_6_1268	1595_0_989	606_1_1736	498_13_1	162_0_1	504_5_500	481_6_499
750_13_1014	19_6_1	1194_6_1258	1595_0_965	606_1_1773	498_13_1	162_0_1	504_5_485	481_6_483
750_13_1035	19_6_1	1194_6_1272	1595_0_954	606_1_1785	498_13_1	162_0_1	504_5_467	481_6_462
750_13_1116	19_6_1	1194_6_1262	1595_0_909	606_1_1793	498_13_1	162_0_1	504_5_469	481_6_466
750_13_1108	19_6_1	1194_6_1287	1595_0_911	606_1_1819	498_13_1	162_0_1	504_5_428	481_6_498
750_13_1155	19_6_1	1194_6_1311	1595_0_881	606_1_1886	498_13_1	162_0_1	504_5_412	481_6_487
750_13_1125	19_6_1	1194_6_1311	1595_0_891	606_1_1880	498_13_1	162_0_1	504_5_445	481_6_508
750_13_1163	19_6_1	1194_6_1330	1595_0_877	606_1_1852	498_13_1	162_0_1	504_5_443	481_6_532
750_13_1114	19_6_1	1194_6_1329	1595_0_889	606_1_1803	498_13_1	162_0_1	504_5_469	481_6_546
750_13_1061	19_6_1	1194_6_1298	1595_0_926	606_1_1816	498_13_1	162_0_1	504_5_472	481_6_546
750_13_972	19_6_1	1194_6_1290	1595_0_1009	606_1_1820	498_13_1	162_0_1	504_5_479	481_6_540
750_13_921	19_6_1	1194_6_1349	1595_0_967	606_1_1804	498_13_1	162_0_1	504_5_495	481_6_555
750_13_905	19_6_1	1194_6_1378	1595_0_972	606_1_1839	498_13_1	162_0_1	504_5_507	481_6_527
750_13_945	19_6_1	1194_6_1366	1595_0_987	606_1_1825	498_13_1	162_0_1	504_5_549	481_6_533
750_13_1046	19_6_1	1194_6_1312	1595_0_984	606_1_1863	498_13_1	162_0_1	504_5_546	481_6_508
750_13_1083	19_6_1	1194_6_1307	1595_0_978	606_1_1894	498_13_1	162_0_1	504_5_547	481_6_466
750_13_1063	19_6_1	1194_6_1300	1595_0_956	606_1_1907	498_13_1	162_0_1	504_5_563	481_6_497
750_13_1109	19_6_1	1194_6_1315	1595_0_961	606_1_1898	498_13_1	162_0_1	504_5_555	481_6_479
750_13_1107	19_6_1	1194_6_1319	1595_0_931	606_1_1866	498_13_1	162_0_1	504_5_600	481_6_488
750_13_1077	19_6_1	1194_6_1299	1595_0_978	606_1_1886	498_13_1	162_0_1	504_5_550	481_6_476
750_13_1030	19_6_1	1194_6_1260	1595_0_946	606_1_1937	498_13_1	162_0_1	504_5_577	481_6_441
750_13_997	19_6_1	1194_6_1221	1595_0_922	606_1_1948	498_13_1	162_0_1	504_5_565	481_6_476
750_13_971	19_6_1	1194_6_1206	1595_0_894	606_1_1992	498_13_1	162_0_1	504_5_578	481_6_481
750_13_941	19_6_1	1194_6_1232	1595_0_825	606_1_1923	498_13_1	162_0_1	504_5_594	481_6_544
750_13_997	19_6_1	1194_6_1259	1595_0_768	606_1_1913	498_13_1	162_0_1	504_5_557	481_6_512
750_13_976	19_6_1	1194_6_1288	1595_0_719	606_1_1901	498_13_1	162_0_1	504_5_578	481_6_515
750_13_986	19_6_1	1194_6_1308	1595_0_702	606_1_1945	498_13_1	162_0_1	504_5_543	481_6_513
750_13_972	19_6_1	1194_6_1366	1595_0_668	606_1_1970	498_13_1	162_0_1	504_5_535	481_6_528
750_13_942	19_6_1	1194_6_1349	1595_0_710	606_1_1981	498_13_1	162_0_1	504_5_495	481_6_549
750_13_853	19_6_1	1194_6_1356	1595_0_721	606_1_2044	498_13_1	162_0_1	504_5_485	481_6_537
750_13_844	19_6_1	1194_6_1403	1595_0_764	606_1_2035	498_13_1	162_0_1	504_5_479	481_6_555
750_13_824	19_6_1	1194_6_1418	1595_0_709	606_1_2132	498_13_1	162_0_1	504_5_491	481_6_541
750_13_780	19_6_1	1194_6_1439	1595_0_720	606_1_2156	498_13_1	162_0_1	504_5_487	481_6_559
750_13_810	19_6_1	1194_6_1443	1595_0_723	606_1_2154	498_13_1	162_0_1	504_5_493	481_6_529
750_13_891	19_6_1	1194_6_1477	1595_0_709	606_1_2114	498_13_1	162_0_1	504_5_514	481_6_480
750_13_1030	19_6_1	1194_6_1502	1595_0_661	606_1_2068	498_13_1	162_0_1	504_5_488	481_6_494
750_13_1153	19_6_1	1194_6_1475	1595_0_607	606_1_2158	498_13_1	162_0_1	504_5_464	481_6_443
750_13_1222	19_6_1	1194_6_1466	1595_0_600	606_1_2047	498_13_1	162_0_1	504_5_506	481_6_446
750_13_1286	19_6_1	1194_6_1487	1595_0_579	606_1_2021	498_13_1	162_0_1	504_5_465	481_6_428
750_13_1290	19_6_1	1194_6_1482	1595_0_610	606_1_1967	498_13_1	162_0_1	504_5_514	481_6_363
750_13_1261	19_6_1	1194_6_1459	1595_0_623	606_1_2007	498_13_1	162_0_1	504_5_486	481_6_353
750_13_1242	19_6_1	1194_6_1500	1595_0_539	606_1_2066	498_13_1	162_0_1	504_5_498	481_6_322
750_13_1253	19_6_1	1194_6_1502	1595_0_582	606_1_2022	498_13_1	162_0_1	504_5_521	481_6_294
750_13_1244	19_6_1	1194_6_1465	1595_0_566	606_1_2105	498_13_1	162_0_1	504_5_523	481_6_290
750_13_1217	19_6_1	1194_6_1505	1595_0_552	606_1_2001	498_13_1	162_0_1	504_5_599	481_6_306
750_13_1193	19_6_1	1194_6_1445	1595_0_598	606_1_2048	498_13_1	162_0_1	504_5_549	481_6_315
750_13_1230	19_6_1	1194_6_1403	1595_0_617	606_1_2047	498_13_1	162_0_1	504_5_555	481_6_300
750_13_1179	19_6_1	1194_6_1386	1595_0_608	606_1_2035	498_13_1	162_0_1	504_5_551	481_6_347
750_13_1185	19_6_1	1194_6_1327	1595_0_649	606_1_2068	498_13_1	162_0_1	504_5_507	481_6_361
750_13_1136	19_6_1	1194_6_1372	1595_0_641	606_1_1961	498_13_1	162_0_1	504_5_521	481_6_408
750_13_1103	19_6_1	1194_6_1313	1595_0_625	606_1_1985	498_13_1	162_0_1	504_5_505	481_6_511
750_13_1048	19_6_1	1194_6_1347	1595_0_614	606_1_1991	498_13_1	162_0_1	504_5_528	481_6_506
750_13_1123	19_6_1	1194_6_1383	1595_0_575	606_1_1959	498_13_1	162_0_1	504_5_477	481_6_588
750_13_1081	19_6_1	1194_6_1373	1595_0_557	606_1_2038	498_13_1	162_0_1	504_5_442	481_6_624
750_13_1087	19_6_1	1194_6_1459	1595_0_580	606_1_1947	498_13_1	162_0_1	504_5_424	481_6_660
750_13_1077	19_6_1	1194_6_1390	1595_0_584	606_1_2030	498_13_1	162_0_1	504_5_406	481_6_680
750_13_1053	19_6_1	1194_6_1423	1595_0_567	606_1_2022	498_13_1	162_0_1	504_5_423	481_6_640
750_13_1122	19_6_1	1194_6_1323	1595_0_602	606_1_1954	498_13_1	162_0_1	504_5_444	481_6_664
750_13_1139	19_6_1	1194_6_1336	1595_0_597	606_1_1981	498_13_1	162_0_1	504_5_457	481_6_605
750_13_1200	19_6_1	1194_6_1321	1595_0_606	606_1_1967	498_13_1	162_0_1	504_5_456	481_6_610
750_13_1192	19_6_1	1194_6_1270	1595_0_598	606_1_2060	498_13_1	162_0_1	504_5_459	481_6_568
750_13_1199	19_6_1	1194_6_1339	1595_0_634	606_1_1987	498_13_1	162_0_1	504_5_473	481_6_515
750_13_1219	19_6_1	1194_6_1266	1595_0_697	606_1_1995	498_13_1	162_0_1	504_5_457	481_6_536
750_13_1269	19_6_1	1194_6_1263	1595_0_686	606_1_2005	498_13_1	162_0_1	504_5_508	481_6_483
750_13_1326	19_6_1	1194_6_1294	1595_0_650	606_1_1966	498_13_1	162_0_1	504_5_494	481_6_506
750_13_1408	19_6_1	1194_6_1298	1595_0_595	606_1_1928	498_13_1	162_0_1	504_5_525	481_6_505
750_13_1378	19_6_1	1194_6_1326	1595_0_576	606_1_1955	498_13_1	162_0_1	504_5_533	481_6_502
750_13_1442	19_6_1	1194_6_1281	1595_0_590	606_1_1939	498_13_1	162_0_1	504_5_496	481_6_519
750_13_1425	19_6_1	1194_6_1246	1595_0_533	606_1_2046	498_13_1	162_0_1	504_5_495	481_6_522
750_13_1430	19_6_1	1194_6_1182	1595_0_561	606_1_2051	498_13_1	162_0_1	504_5_490	481_6_558
750_13_1434	19_6_1	1194_6_1101	1595_0_528	606_1_2134	498_13_1	162_0_1	504_5_462	481_6_600
750_13_1444	19_6_1	1194_6_1106	1595_0_537	606_1_2136	498_13_1	162_0_1	504_5_458	481_6_595
750_13_1424	19_6_1	1194_6_1053	1595_0_530	606_1_2154	498_13_1	162_0_1	504_5_462	481_6_679
750_13_1504	19_6_1	1194_6_1066	1595_0_483	606_1_2148	498_13_1	162_0_1	504_5_447	481_6_679
750_13_1539	19_6_1	1194_6_1092	1595_0_481	606_1_2094	498_13_1	162_0_1	504_5_436	481_6_695
750_13_1522	19_6_1	1194_6_1049	1595_0_469	606_1_2060	498_13_1	162_0_1	504_5_443	481_6_737
750_13_1471	19_6_1	1194_6_1118	1595_0_469	606_1_1995	498_13_1	162_0_1	504_5_466	481_6_699
750_13_1455	19_6_1	1194_6_1167	1595_0_454	606_1_1970	498_13_1	162_0_1	504_5_421	481_6_691
750_13_1442	19_6_1	1194_6_1153	1595_0_456	606_1_1921	498_13_1	162_0_1	504_5_439	481_6_662
750_13_1370	19_6_1	1194_6_1145	1595_0_463	606_1_1951	498_13_1	162_0_1	504_5_426	481_6_616
750_13_1335	19_6_1	1194_6_1171	1595_0_468	606_1_1959	498_13_1	162_0_1	504_5_409	481_6_570
750_13_1324	19_6_1	1194_6_1160	1595_0_485	606_1_1996	498_13_1	162_0_1	504_5_423	481_6_506
750_13_1374	19_6_1	1194_6_1155	1595_0_449	606_1_2010	498_13_1	162_0_1	504_5_423	481_6_463
750_13_1456	19_6_1	1194_6_1183	1595_0_450	606_1_2007	498_13_1	162_0_1	504_5_423	481_6_408
750_13_1619	19_6_1	1194_6_1119	1595_0_448	606_1_2017	498_13_1	162_0_1	504_5_414	481_6_383
750_13_1745	19_6_1	1194_6_1142	1595_0_461	606_1_1979	498_13_1	162_0_1	504_5_407	481_6_377
750_13_1853	19_6_1	1194_6_1095	1595_0_524	606_1_1968	498_13_1	162_0_1	504_5_440	481_6_301
750_13_1956	19_6_1	1194_6_1074	1595_0_498	606_1_2009	498_13_1	162_0_1	504_5_423	481_6_282
750_13_2048	19_6_1	1194_6_1075	1595_0_557	606_1_1873	498_13_1	162_0_1	504_5_455	481_6_287
750_13_2125	19_6_1	1194_6_1071	1595_0_642	606_1_1794	498_13_1	162_0_1	504_5_464	481_6_243
750_13_2169	19_6_1	1194_6_1063	1595_0_617	606_1_1800	498_13_1	162_0_1	504_5_455	481_6_258
750_13_2262	19_6_1	1194_6_1054	1595_0_635	606_1_1705	498_13_1	162_0_1	504_5_473	481_6_226
750_13_2278	19_6_1	1194_6_1097	1595_0_652	606_1_1654	498_13_1	162_0_1	504_5_475	481_6_195
750_13_2293	19_6_1	1194_6_1102	1595_0_627	606_1_1654	498_13_1	162_0_1	504_5_488	481_6_182
750_13_2277	19_6_1	1194_6_1110	1595_0_693	606_1_1613	498_13_1	162_0_1	504_5_513	481_6_152
750_13_2253	19_6_1	1194_6_1114	1595_0_639	606_1_1685	498_13_1	162_0_1	504_5_513	481_6_129
750_13_2220	19_6_1	1194_6_1125	1595_0_638	606_1_1669	498_13_1	162_0_1	504_5_549	481_6_115
750_13_2167	19_6_1	1194_6_1097	1595_0_691	606_1_1672	498_13_1	162_0_1	504_5_546	481_6_83
750_13_2077	19_6_1	1194_6_1138	1595_0_676	606_1_1673	498_13_1	162_0_1	504_5_546	481_6_91
750_13_1965	19_6_1	1194_6_1089	1595_0_695	606_1_1699	498_13_1	162_0_1	504_5_616	481_6_76
750_13_1908	19_6_1	1194_6_1100	1595_0_688	606_1_1761	498_13_1	162_0_1	504_5_614	481_6_70
750_13_1877	19_6_1	1194_6_1090	1595_0_671	606_1_1774	498_13_1	162_0_1	504_5_672	481_6_60
750_13_1839	19_6_1	1194_6_1016	1595_0_709	606_1_1838	498_13_1	162_0_1	504_5_717	481_6_49
750_13_1808	19_6_1	1194_6_1044	1595_0_690	606_1_1897	498_13_1	162_0_1	504_5_669	481_6_55
750_13_1732	19_6_1	1194_6_1059	1595_0_693	606_1_1869	498_13_1	162_0_1	504_5_704	481_6_49
750_13_1590	19_6_1	1194_6_1106	1595_0_645	606_1_1945	498_13_1	162_0_1	504_5_660	481_6_56
750_13_1451	19_6_1	1194_6_1052	1595_0_644	606_1_1937	498_13_1	162_0_1	504_5_710	481_6_76
750_13_1413	19_6_1	1194_6_1039	1595_0_639	606_1_1972	498_13_1	162_0_1	504_5_675	481_6_87
750_13_1394	19_6_1	1194_6_1129	1595_0_566	606_1_2005	498_13_1	162_0_1	504_5_614	481_6_115
750_13_1365	19_6_1	1194_6_1083	1595_0_579	606_1_2041	498_13_1	162_0_1	504_5_605	481_6_141
750_13_1286	19_6_1	1194_6_1119	1595_0_551	606_1_2096	498_13_1	162_0_1	504_5_553	481_6_200
750_13_1267	19_6_1	1194_6_1109	1595_0_611	606_1_2106	498_13_1	162_0_1	504_5_512	481_6_239
750_13_1228	19_6_1	1194_6_1142	1595_0_651	606_1_2149	498_13_1	162_0_1	504_5_485	481_6_276
750_13_1247	19_6_1	1194_6_1171	1595_0_677	606_1_2141	498_13_1	162_0_1	504_5_442	481_6_312
750_13_1217	19_6_1	1194_6_1225	1595_0_733	606_1_2096	498_13_1	162_0_1	504_5_429	481_6_322
750_13_1121	19_6_1	1194_6_1335	1595_0_691	606_1_2122	498_13_1	162_0_1	504_5_423	481_6_336
750_13_1109	19_6_1	1194_6_1376	1595_0_758	606_1_2110	498_13_1	162_0_1	504_5_361	481_6_339
750_13_1032	19_6_1	1194_6_1341	1595_0_757	606_1_2207	498_13_1	162_0_1	504_5_371	481_6_331
750_13_1107	19_6_1	1194_6_1330	1595_0_788	606_1_2147	498_13_1	162_0_1	504_5_374	481_6_313
750_13_1055	19_6_1	1194_6_1294	1595_0_816	606_1_2160	498_13_1	162_0_1	504_5_389	481_6_286
750_13_1028	19_6_1	1194_6_1249	1595_0_808	606_1_2190	498_13_1	162_0_1	504_5_380	481_6_306
750_13_1040	19_6_1	1194_6_1258	1595_0_833	606_1_2142	498_13_1	162_0_1	504_5_410	481_6_291
750_13_1048	19_6_1	1194_6_1239	1595_0_768	606_1_2194	498_13_1	162_0_1	504_5_468	481_6_270
750_13_1083	19_6_1	1194_6_1199	1595_0_796	606_1_2179	498_13_1	162_0_1	504_5_470	481_6_284
750_13_1054	19_6_1	1194_6_1218	1595_0_769	606_1_2187	498_13_1	162_0_1	504_5_537	481_6_285
750_13_1046	19_6_1	1194_6_1200	1595_0_804	606_1_2242	498_13_1	162_0_1	504_5_501	481_6_316
750_13_1115	19_6_1	1194_6_1162	1595_0_837	606_1_2238	498_13_1	162_0_1	504_5_535	481_6_319
750_13_1150	19_6_1	1194_6_1089	1595_0_819	606_1_2244	498_13_1	162_0_1	504_5_580	481_6_335
750_13_1088	19_6_1	1194_6_1030	1595_0_881	606_1_2294	498_13_1	162_0_1	504_5_573	481_6_341
750_13_1077	19_6_1	1194_6_972	1595_0_848	606_1_2351	498_13_1	162_0_1	504_5_608	481_6_333
750_13_1071	19_6_1	1194_6_969	1595_0_915	606_1_2359	498_13_1	162_0_1	504_5_564	481_6_323
750_13_1176	19_6_1	1194_6_972	1595_0_917	606_1_2333	498_13_1	162_0_1	504_5_565	481_6_307
750_13_1239	19_6_1	1194_6_967	1595_0_917	606_1_2315	498_13_1	162_0_1	504_5_573	481_6_320
750_13_1332	19_6_1	1194_6_930	1595_0_984	606_1_2281	498_13_1	162_0_1	504_5_530	481_6_312
750_13_1370	19_6_1	1194_6_927	1595_0_926	606_1_2256	498_13_1	162_0_1	504_5_567	481_6_318
750_13_1395	19_6_1	1194_6_950	1595_0_893	606_1_2259	498_13_1	162_0_1	504_5_541	481_6_323
750_13_1393	19_6_1	1194_6_968	1595_0_907	606_1_2248	498_13_1	162_0_1	504_5_525	481_6_317
750_13_1400	19_6_1	1194_6_954	1595_0_857	606_1_2243	498_13_1	162_0_1	504_5_548	481_6_331
750_13_1442	19_6_1	1194_6_921	1595_0_893	606_1_2194	498_13_1	162_0_1	504_5_521	481_6_331
750_13_1453	19_6_1	1194_6_929	1595_0_881	606_1_2046	498_13_1	162_0_1	504_5_585	481_6_342
750_13_1448	19_6_1	1194_6_952	1595_0_841	606_1_2030	498_13_1	162_0_1	504_5_531	481_6_355
750_13_1393	19_6_1	1194_6_1008	1595_0_887	606_1_1932	498_13_1	162_0_1	504_5_497	481_6_371
750_13_1337	19_6_1	1194_6_1059	1595_0_823	606_1_1983	498_13_1	162_0_1	504_5_483	481_6_353
750_13_1355	19_6_1	1194_6_1059	1595_0_863	606_1_1990	498_13_1	162_0_1	504_5_422	481_6_354
750_13_1397	19_6_1	1194_6_1080	1595_0_829	606_1_1972	498_13_1	162_0_1	504_5_425	481_6_366
750_13_1445	19_6_1	1194_6_1134	1595_0_770	606_1_2064	498_13_1	162_0_1	504_5_380	481_6_352
750_13_1539	19_6_1	1194_6_1162	1595_0_814	606_1_2008	498_13_1	162_0_1	504_5_360	481_6_344
750_13_1531	19_6_1	1194_6_1242	1595_0_695	606_1_2073	498_13_1	162_0_1	504_5_385	481_6_318
750_13_1523	19_6_1	1194_6_1240	1595_0_721	606_1_2136	498_13_1	162_0_1	504_5_323	481_6_324
750_13_1502	19_6_1	1194_6_1256	1595_0_739	606_1_2105	498_13_1	162_0_1	504_5_333	481_6_305
750_13_1486	19_6_1	1194_6_1224	1595_0_699	606_1_2201	498_13_1	162_0_1	504_5_316	481_6_270
750_13_1465	19_6_1	1194_6_1201	1595_0_694	606_1_2190	498_13_1	162_0_1	504_5_299	481_6_265
750_13_1377	19_6_1	1194_6_1172	1595_0_660	606_1_2245	498_13_1	162_0_1	504_5_318	481_6_239
750_13_1206	19_6_1	1194_6_1185	1595_0_739	606_1_2221	498_13_1	162_0_1	504_5_293	481_6_238
750_13_1143	19_6_1	1194_6_1194	1595_0_703	606_1_2202	498_13_1	162_0_1	504_5_355	481_6_223
750_13_1015	19_6_1	1194_6_1147	1595_0_768	606_1_2287	498_13_1	162_0_1	504_5_327	481_6_239
750_13_976	19_6_1	1194_6_1141	1595_0_809	606_1_2263	498_13_1	162_0_1	504_5_364	481_6_254
750_13_908	19_6_1	1194_6_1178	1595_0_797	606_1_2308	498_13_1	162_0_1	504_5_370	481_6_286
750_13_935	19_6_1	1194_6_1180	1595_0_806	606_1_2334	498_13_1	162_0_1	504_5_364	481_6_301
750_13_1006	19_6_1	1194_6_1193	1595_0_776	606_1_2347	498_13_1	162_0_1	504_5_358	481_6_321
750_13_1055	19_6_1	1194_6_1159	1595_0_832	606_1_2363	498_13_1	162_0_1	504_5_340	481_6_372
750_13_1157	19_6_1	1194_6_1175	1595_0_823	606_1_2252	498_13_1	162_0_1	504_5_375	481_6_392
750_13_1207	19_6_1	1194_6_1209	1595_0_827	606_1_2237	498_13_1	162_0_1	504_5_330	481_6_420
750_13_1296	19_6_1	1194_6_1171	1595_0_909	606_1_2141	498_13_1	162_0_1	504_5_364	481_6_399
750_13_1419	19_6_1	1194_6_1150	1595_0_877	606_1_2085	498_13_1	162_0_1	504_5_373	481_6_399
750_13_1502	19_6_1	1194_6_1153	1595_0_893	606_1_2010	498_13_1	162_0_1	504_5_322	481_6_400
750_13_1556	19_6_1	1194_6_1197	1595_0_866	606_1_1863	498_13_1	162_0_1	504_5_380	481_6_368
750_13_1522	19_6_1	1194_6_1182	1595_0_883	606_1_1861	498_13_1	162_0_1	504_5_343	481_6_360
750_13_1477	19_6_1	1194_6_1195	1595_0_910	606_1_1817	498_13_1	162_0_1	504_5_361	481_6_324
750_13_1481	19_6_1	1194_6_1237	1595_0_884	606_1_1783	498_13_1	162_0_1	504_5_406	481_6_318
750_13_1481	19_6_1	1194_6_1210	1595_0_979	606_1_1785	498_13_1	162_0_1	504_5_391	481_6_318
750_13_1562	19_6_1	1194_6_1231	1595_0_994	606_1_1730	498_13_1	162_0_1	504_5_411	481_6_293
750_13_1578	19_6_1	1194_6_1176	1595_0_964	606_1_1799	498_13_1	162_0_1	504_5_405	481_6_292
750_13_1592	19_6_1	1194_6_1181	1595_0_955	606_1_1790	498_13_1	162_0_1	504_5_399	481_6_309
750_13_1569	19_6_1	1194_6_1242	1595_0_868	606_1_1779	498_13_1	162_0_1	504_5_430	481_6_296
750_13_1503	19_6_1	1194_6_1156	1595_0_861	606_1_1853	498_13_1	162_0_1	504_5_430	481_6_287
750_13_1432	19_6_1	1194_6_1165	1595_0_863	606_1_1847	498_13_1	162_0_1	504_5_465	481_6_250
750_13_1350	19_6_1	1194_6_1114	1595_0_873	606_1_1943	498_13_1	162_0_1	504_5_448	481_6_255
750_13_1363	19_6_1	1194_6_1123	1595_0_912	606_1_1923	498_13_1	162_0_1	504_5_452	481_6_229
750_13_1411	19_6_1	1194_6_1112	1595_0_876	606_1_1978	498_13_1	162_0_1	504_5_430	481_6_225
750_13_1429	19_6_1	1194_6_1027	1595_0_925	606_1_2051	498_13_1	162_0_1	504_5_379	481_6_244
750_13_1433	19_6_1	1194_6_1080	1595_0_896	606_1_2006	498_13_1	162_0_1	504_5_401	481_6_242
750_13_1435	19_6_1	1194_6_986	1595_0_926	606_1_2061	498_13_1	162_0_1	504_5_381	481_6_255
750_13_1438	19_6_1	1194_6_984	1595_0_955	606_1_2055	498_13_1	162_0_1	504_5_370	481_6_257
750_13_1502	19_6_1	1194_6_993	1595_0_913	606_1_2033	498_13_1	162_0_1	504_5_387	481_6_272
750_13_1510	19_6_1	1194_6_994	1595_0_944	606_1_2030	498_13_1	162_0_1	504_5_368	481_6_310
750_13_1511	19_6_1	1194_6_1063	1595_0_930	606_1_1968	498_13_1	162_0_1	504_5_367	481_6_326
750_13_1441	19_6_1	1194_6_1020	1595_0_986	606_1_1992	498_13_1	162_0_1	504_5_360	481_6_370
750_13_1406	19_6_1	1194_6_1083	1595_0_983	606_1_1990	498_13_1	162_0_1	504_5_322	481_6_366
750_13_1433	19_6_1	1194_6_1163	1595_0_943	606_1_1878	498_13_1	162_0_1	504_5_349	481_6_383
750_13_1439	19_6_1	1194_6_1191	1595_0_953	606_1_1849	498_13_1	162_0_1	504_5_310	481_6_435
750_13_1390	19_6_1	1194_6_1330	1595_0_986	606_1_1800	498_13_1	162_0_1	504_5_309	481_6_411
750_13_1296	19_6_1	1194_6_1406	1595_0_962	606_1_1803	498_13_1	162_0_1	504_5_281	481_6_454
750_13_1210	19_6_1	1194_6_1456	1595_0_976	606_1_1836	498_13_1	162_0_1	504_5_284	481_6_430
750_13_1107	19_6_1	1194_6_1568	1595_0_890	606_1_1808	498_13_1	162_0_1	504_5_308	481_6_425
750_13_1017	19_6_1	1194_6_1568	1595_0_923	606_1_1871	498_13_1	162_0_1	504_5_273	481_6_432
750_13_986	19_6_1	1194_6_1667	1595_0_912	606_1_1925	498_13_1	162_0_1	504_5_272	481_6_390
750_13_1016	19_6_1	1194_6_1654	1595_0_928	606_1_1927	498_13_1	162_0_1	504_5_280	481_6_414
750_13_1040	19_6_1	1194_6_1677	1595_0_940	606_1_1951	498_13_1	162_0_1	504_5_251	481_6_397
750_13_1054	19_6_1	1194_6_1729	1595_0_889	606_1_1940	498_13_1	162_0_1	504_5_260	481_6_394
750_13_1065	19_6_1	1194_6_1679	1595_0_920	606_1_1919	498_13_1	162_0_1	504_5_243	481_6_393
750_13_1038	19_6_1	1194_6_1704	1595_0_936	606_1_1903	498_13_1	162_0_1	504_5_223	481_6_353
750_13_987	19_6_1	1194_6_1640	1595_0_948	606_1_1856	498_13_1	162_0_1	504_5_221	481_6_363
750_13_1001	19_6_1	1194_6_1676	1595_0_928	606_1_1877	498_13_1	162_0_1	504_5_184	481_6_296
750_13_1068	19_6_1	1194_6_1687	1595_0_945	606_1_1750	498_13_1	162_0_1	504_5_183	481_6_286
750_13_1146	19_6_1	1194_6_1595	1595_0_975	606_1_1756	498_13_1	162_0_1	504_5_185	481_6_299
750_13_1203	19_6_1	1194_6_1594	1595_0_982	606_1_1791	498_13_1	162_0_1	504_5_196	481_6_262
750_13_1302	19_6_1	1194_6_1512	1595_0_1049	606_1_1764	498_13_1	162_0_1	504_5_194	481_6_266
750_13_1384	19_6_1	1194_6_1552	1595_0_1067	606_1_1738	498_13_1	162_0_1	504_5_157	481_6_267
750_13_1451	19_6_1	1194_6_1501	1595_0_1072	606_1_1737	498_13_1	162_0_1	504_5_193	481_6_249
750_13_1581	19_6_1	1194_6_1381	1595_0_1078	606_1_1757	498_13_1	162_0_1	504_5_177	481_6_259
750_13_1555	19_6_1	1194_6_1355	1595_0_1061	606_1_1907	498_13_1	162_0_1	504_5_161	481_6_211
750_13_1591	19_6_1	1194_6_1284	1595_0_1083	606_1_1859	498_13_1	162_0_1	504_5_162	481_6_216
750_13_1512	19_6_1	1194_6_1307	1595_0_1089	606_1_1828	498_13_1	162_0_1	504_5_162	481_6_220
750_13_1375	19_6_1	1194_6_1376	1595_0_1134	606_1_1765	498_13_1	162_0_1	504_5_193	481_6_210
750_13_1248	19_6_1	1194_6_1420	1595_0_1140	606_1_1750	498_13_1	162_0_1	504_5_162	481_6_229
750_13_1134	19_6_1	1194_6_1457	1595_0_1157	606_1_1789	498_13_1	162_0_1	504_5_162	481_6_273
750_13_1213	19_6_1	1194_6_1519	1595_0_1144	606_1_1712	498_13_1	162_0_1	504_5_159	481_6_313
750_13_1250	19_6_1	1194_6_1508	1595_0_1148	606_1_1769	498_13_1	162_0_1	504_5_124	481_6_355
750_13_1333	19_6_1	1194_6_1561	1595_0_1099	606_1_1716	498_13_1	162_0_1	504_5_142	481_6_390
750_13_1445	19_6_1	1194_6_1516	1595_0_1108	606_1_1642	498_13_1	162_0_1	504_5_151	481_6_429
750_13_1409	19_6_1	1194_6_1547	1595_0_1136	606_1_1624	498_13_1	162_0_1	504_5_141	481_6_430
750_13_1393	19_6_1	1194_6_1515	1595_0_1141	606_1_1570	498_13_1	162_0_1	504_5_163	481_6_465
750_13_1300	19_6_1	1194_6_1490	1595_0_1093	606_1_1651	498_13_1	162_0_1	504_5_127	481_6_479
750_13_1207	19_6_1	1194_6_1481	1595_0_1098	606_1_1636	498_13_1	162_0_1	504_5_141	481_6_472
750_13_1154	19_6_1	1194_6_1404	1595_0_1076	606_1_1697	498_13_1	162_0_1	504_5_140	481_6_474
750_13_1056	19_6_1	1194_6_1426	1595_0_1008	606_1_1833	498_13_1	162_0_1	504_5_136	481_6_457
750_13_1042	19_6_1	1194_6_1418	1595_0_982	606_1_1863	498_13_1	162_0_1	504_5_120	481_6_476
750_13_1000	19_6_1	1194_6_1399	1595_0_988	606_1_2003	498_13_1	162_0_1	504_5_110	481_6_458
750_13_972	19_6_1	1194_6_1417	1595_0_1023	606_1_1981	498_13_1	162_0_1	504_5_122	481_6_443
750_13_947	19_6_1	1194_6_1496	1595_0_1048	606_1_2005	498_13_1	162_0_1	504_5_101	481_6_423
750_13_978	19_6_1	1194_6_1559	1595_0_1087	606_1_1939	498_13_1	162_0_1	504_5_90	481_6_415
750_13_1012	19_6_1	1194_6_1616	1595_0_1089	606_1_1932	498_13_1	162_0_1	504_5_85	481_6_387
750_13_994	19_6_1	1194_6_1671	1595_0_1057	606_1_1950	498_13_1	162_0_1	504_5_99	481_6_357
750_13_1008	19_6_1	1194_6_1636	1595_0_1071	606_1_1970	498_13_1	162_0_1	504_5_112	481_6_341
750_13_992	19_6_1	1194_6_1633	1595_0_1059	606_1_2072	498_13_1	162_0_1	504_5_112	481_6_336
750_13_958	19_6_1	1194_6_1635	1595_0_1076	606_1_2076	498_13_1	162_0_1	504_5_115	481_6_340
750_13_889	19_6_1	1194_6_1579	1595_0_1081	606_1_2095	498_13_1	162_0_1	504_5_121	481_6_355
750_13_836	19_6_1	1194_6_1591	1595_0_1067	606_1_2080	498_13_1	162_0_1	504_5_119	481_6_338
750_13_813	19_6_1	1194_6_1567	1595_0_1089	606_1_2063	498_13_1	162_0_1	504_5_157	481_6_339
750_13_838	19_6_1	1194_6_1549	1595_0_1068	606_1_2119	498_13_1	162_0_1	504_5_164	481_6_345
750_13_839	19_6_1	1194_6_1534	1595_0_1080	606_1_2078	498_13_1	162_0_1	504_5_222	481_6_383
750_13_896	19_6_1	1194_6_1531	1595_0_1077	606_1_2077	498_13_1	162_0_1	504_5_209	481_6_389
750_13_923	19_6_1	1194_6_1586	1595_0_1048	606_1_2042	498_13_1	162_0_1	504_5_214	481_6_388
750_13_927	19_6_1	1194_6_1584	1595_0_993	606_1_2023	498_13_1	162_0_1	504_5_235	481_6_394
750_13_982	19_6_1	1194_6_1611	1595_0_925	606_1_2005	498_13_1	162_0_1	504_5_237	481_6_399
750_13_1027	19_6_1	1194_6_1574	1595_0_898	606_1_1988	498_13_1	162_0_1	504_5_264	481_6_412
750_13_1008	19_6_1	1194_6_1568	1595_0_993	606_1_1986	498_13_1	162_0_1	504_5_249	481_6_402
750_13_1032	19_6_1	1194_6_1611	1595_0_969	606_1_1955	498_13_1	162_0_1	504_5_248	481_6_419
750_13_1045	19_6_1	1194_6_1630	1595_0_946	606_1_1956	498_13_1	162_0_1	504_5_269	481_6_390
750_13_1002	19_6_1	1194_6_1769	1595_0_924	606_1_1896	498_13_1	162_0_1	504_5_225	481_6_400
750_13_905	19_6_1	1194_6_1830	1595_0_918	606_1_1894	498_13_1	162_0_1	504_5_236	481_6_385
750_13_906	19_6_1	1194_6_1851	1595_0_914	606_1_1943	498_13_1	162_0_1	504_5_215	481_6_356
750_13_959	19_6_1	1194_6_1875	1595_0_839	606_1_1892	498_13_1	162_0_1	504_5_242	481_6_356
750_13_923	19_6_1	1194_6_1890	1595_0_873	606_1_1887	498_13_1	162_0_1	504_5_236	481_6_312
750_13_893	19_6_1	1194_6_1839	1595_0_872	606_1_1924	498_13_1	162_0_1	504_5_217	481_6_353
750_13_853	19_6_1	1194_6_1871	1595_0_883	606_1_1878	498_13_1	162_0_1	504_5_238	481_6_334
750_13_851	19_6_1	1194_6_1807	1595_0_866	606_1_1927	498_13_1	162_0_1	504_5_218	481_6_374
750_13_890	19_6_1	1194_6_1769	1595_0_832	606_1_1907	498_13_1	162_0_1	504_5_261	481_6_370
750_13_975	19_6_1	1194_6_1676	1595_0_861	606_1_1947	498_13_1	162_0_1	504_5_271	481_6_344
750_13_1084	19_6_1	1194_6_1709	1595_0_822	606_1_1924	498_13_1	162_0_1	504_5_242	481_6_363
750_13_1160	19_6_1	1194_6_1662	1595_0_846	606_1_1970	498_13_1	162_0_1	504_5_248	481_6_315
750_13_1204	19_6_1	1194_6_1651	1595_0_863	606_1_2007	498_13_1	162_0_1	504_5_222	481_6_311
750_13_1283	19_6_1	1194_6_1664	1595_0_855	606_1_1921	498_13_1	162_0_1	504_5_262	481_6_298
750_13_1274	19_6_1	1194_6_1575	1595_0_921	606_1_1949	498_13_1	162_0_1	504_5_274	481_6_289
750_13_1338	19_6_1	1194_6_1549	1595_0_928	606_1_1899	498_13_1	162_0_1	504_5_256	481_6_295
750_13_1358	19_6_1	1194_6_1531	1595_0_923	606_1_1862	498_13_1	162_0_1	504_5_276	481_6_284
750_13_1371	19_6_1	1194_6_1505	1595_0_899	606_1_1898	498_13_1	162_0_1	504_5_239	481_6_302
750_13_1381	19_6_1	1194_6_1567	1595_0_882	606_1_1810	498_13_1	162_0_1	504_5_239	481_6_316
750_13_1304	19_6_1	1194_6_1559	1595_0_906	606_1_1832	498_13_1	162_0_1	504_5_240	481_6_315
750_13_1224	19_6_1	1194_6_1577	1595_0_907	606_1_1835	498_13_1	162_0_1	504_5_245	481_6_359
750_13_1188	19_6_1	1194_6_1590	1595_0_906	606_1_1857	498_13_1	162_0_1	504_5_261	481_6_363
750_13_1184	19_6_1	1194_6_1519	1595_0_914	606_1_1962	498_13_1	162_0_1	504_5_246	481_6_387
750_13_1193	19_6_1	1194_6_1591	1595_0_940	606_1_1849	498_13_1	162_0_1	504_5_288	481_6_403
750_13_1232	19_6_1	1194_6_1610	1595_0_944	606_1_1791	498_13_1	162_0_1	504_5_290	481_6_427
750_13_1293	19_6_1	1194_6_1586	1595_0_920	606_1_1806	498_13_1	162_0_1	504_5_274	481_6_467
750_13_1348	19_6_1	1194_6_1596	1595_0_881	606_1_1820	498_13_1	162_0_1	504_5_279	481_6_446
750_13_1389	19_6_1	1194_6_1565	1595_0_851	606_1_1849	498_13_1	162_0_1	504_5_255	481_6_444
750_13_1380	19_6_1	1194_6_1574	1595_0_806	606_1_1808	498_13_1	162_0_1	504_5_257	481_6_464
750_13_1369	19_6_1	1194_6_1549	1595_0_790	606_1_1808	498_13_1	162_0_1	504_5_265	481_6_454
750_13_1348	19_6_1	1194_6_1541	1595_0_734	606_1_1798	498_13_1	162_0_1	504_5_260	481_6_457
750_13_1352	19_6_1	1194_6_1522	1595_0_718	606_1_1747	498_13_1	162_0_1	504_5_282	481_6_460
750_13_1363	19_6_1	1194_6_1478	1595_0_716	606_1_1786	498_13_1	162_0_1	504_5_254	481_6_416
750_13_1329	19_6_1	1194_6_1460	1595_0_724	606_1_1767	498_13_1	162_0_1	504_5_257	481_6_442
750_13_1386	19_6_1	1194_6_1451	1595_0_729	606_1_1769	498_13_1	162_0_1	504_5_261	481_6_406
750_13_1343	19_6_1	1194_6_1476	1595_0_749	606_1_1794	498_13_1	162_0_1	504_5_263	481_6_396
750_13_1340	19_6_1	1194_6_1467	1595_0_760	606_1_1793	498_13_1	162_0_1	504_5_271	481_6_396
750_13_1312	19_6_1	1194_6_1512	1595_0_793	606_1_1802	498_13_1	162_0_1	504_5_255	481_6_341
750_13_1236	19_6_1	1194_6_1557	1595_0_845	606_1_1783	498_13_1	162_0_1	504_5_248	481_6_331
750_13_1160	19_6_1	1194_6_1653	1595_0_839	606_1_1757	498_13_1	162_0_1	504_5_274	481_6_281
750_13_1021	19_6_1	1194_6_1789	1595_0_867	606_1_1695	498_13_1	162_0_1	504_5_243	481_6_298
750_13_870	19_6_1	1194_6_1856	1595_0_850	606_1_1699	498_13_1	162_0_1	504_5_262	481_6_292
750_13_792	19_6_1	1194_6_1943	1595_0_815	606_1_1706	498_13_1	162_0_1	504_5_253	481_6_343
750_13_836	19_6_1	1194_6_1981	1595_0_799	606_1_1654	498_13_1	162_0_1	504_5_313	481_6_377
750_13_908	19_6_1	1194_6_2015	1595_0_736	606_1_1782	498_13_1	162_0_1	504_5_299	481_6_364
750_13_880	19_6_1	1194_6_2076	1595_0_748	606_1_1785	498_13_1	162_0_1	504_5_311	481_6_382
750_13_820	19_6_1	1194_6_2097	1595_0_721	606_1_1919	498_13_1	162_0_1	504_5_290	481_6_341
750_13_805	19_6_1	1194_6_2146	1595_0_677	606_1_1919	498_13_1	162_0_1	504_5_311	481_6_347
750_13_802	19_6_1	1194_6_2135	1595_0_670	606_1_1934	498_13_1	162_0_1	504_5_326	481_6_343
750_13_754	19_6_1	1194_6_2160	1595_0_653	606_1_1979	498_13_1	162_0_1	504_5_318	481_6_323
750_13_705	19_6_1	1194_6_2110	1595_0_735	606_1_1871	498_13_1	162_0_1	504_5_350	481_6_321
750_13_765	19_6_1	1194_6_2095	1595_0_718	606_1_1858	498_13_1	162_0_1	504_5_331	481_6_312
750_13_864	19_6_1	1194_6_2109	1595_0_740	606_1_1782	498_13_1	162_0_1	504_5_312	481_6_301
750_13_949	19_6_1	1194_6_2114	1595_0_762	606_1_1727	498_13_1	162_0_1	504_5_296	481_6_305
750_13_1030	19_6_1	1194_6_2113	1595_0_736	606_1_1686	498_13_1	162_0_1	504_5_280	481_6_346
750_13_1019	19_6_1	1194_6_2114	1595_0_775	606_1_1660	498_13_1	162_0_1	504_5_274	481_6_337
750_13_960	19_6_1	1194_6_2107	1595_0_751	606_1_1692	498_13_1	162_0_1	504_5_257	481_6_335
750_13_853	19_6_1	1194_6_2129	1595_0_787	606_1_1655	498_13_1	162_0_1	504_5_239	481_6_349
750_13_814	19_6_1	1194_6_2082	1595_0_775	606_1_1712	498_13_1	162_0_1	504_5_246	481_6_356
750_13_722	19_6_1	1194_6_2046	1595_0_820	606_1_1800	498_13_1	162_0_1	504_5_252	481_6_357
750_13_696	19_6_1	1194_6_2018	1595_0_860	606_1_1803	498_13_1	162_0_1	504_5_276	481_6_365
750_13_745	19_6_1	1194_6_1991	1595_0_808	606_1_1885	498_13_1	162_0_1	504_5_260	481_6_380
750_13_747	19_6_1	1194_6_2015	1595_0_841	606_1_1845	498_13_1	162_0_1	504_5_290	481_6_396
750_13_712	19_6_1	1194_6_1985	1595_0_893	606_1_1861	498_13_1	162_0_1	504_5_296	481_6_407
750_13_670	19_6_1	1194_6_1987	1595_0_873	606_1_1927	498_13_1	162_0_1	504_5_289	481_6_424
750_13_620	19_6_1	1194_6_1995	1595_0_949	606_1_1903	498_13_1	162_0_1	504_5_285	481_6_395
750_13_572	19_6_1	1194_6_1984	1595_0_924	606_1_1942	498_13_1	162_0_1	504_5_260	481_6_441
750_13_623	19_6_1	1194_6_1964	1595_0_985	606_1_1855	498_13_1	162_0_1	504_5_247	481_6_459
750_13_682	19_6_1	1194_6_1992	1595_0_986	606_1_1764	498_13_1	162_0_1	504_5_229	481_6_482
750_13_753	19_6_1	1194_6_2016	1595_0_978	606_1_1721	498_13_1	162_0_1	504_5_186	481_6_522
750_13_772	19_6_1	1194_6_2093	1595_0_976	606_1_1682	498_13_1	162_0_1	504_5_180	481_6_505
750_13_763	19_6_1	1194_6_2079	1595_0_925	606_1_1681	498_13_1	162_0_1	504_5_184	481_6_568
750_13_745	19_6_1	1194_6_2077	1595_0_974	606_1_1615	498_13_1	162_0_1	504_5_201	481_6_551
750_13_746	19_6_1	1194_6_2089	1595_0_964	606_1_1590	498_13_1	162_0_1	504_5_214	481_6_555
750_13_761	19_6_1	1194_6_2113	1595_0_976	606_1_1577	498_13_1	162_0_1	504_5_217	481_6_539
750_13_802	19_6_1	1194_6_2138	1595_0_1032	606_1_1540	498_13_1	162_0_1	504_5_216	481_6_484
750_13_883	19_6_1	1194_6_2124	1595_0_989	606_1_1556	498_13_1	162_0_1	504_5_226	481_6_471
750_13_948	19_6_1	1194_6_2068	1595_0_967	606_1_1602	498_13_1	162_0_1	504_5_234	481_6_443
750_13_1009	19_6_1	1194_6_2046	1595_0_935	606_1_1617	498_13_1	162_0_1	504_5_231	481_6_425
750_13_972	19_6_1	1194_6_2052	1595_0_958	606_1_1620	498_13_1	162_0_1	504_5_221	481_6_425
750_13_1013	19_6_1	1194_6_2105	1595_0_901	606_1_1586	498_13_1	162_0_1	504_5_212	481_6_413
750_13_973	19_6_1	1194_6_2116	1595_0_897	606_1_1628	498_13_1	162_0_1	504_5_219	481_6_396
750_13_970	19_6_1	1194_6_2074	1595_0_883	606_1_1659	498_13_1	162_0_1	504_5_208	481_6_403
750_13_968	19_6_1	1194_6_2099	1595_0_812	606_1_1683	498_13_1	162_0_1	504_5_206	481_6_412
750_13_978	19_6_1	1194_6_2078	1595_0_828	606_1_1717	498_13_1	162_0_1	504_5_209	481_6_400
750_13_945	19_6_1	1194_6_2138	1595_0_840	606_1_1674	498_13_1	162_0_1	504_5_192	481_6_419
750_13_893	19_6_1	1194_6_2142	1595_0_819	606_1_1669	498_13_1	162_0_1	504_5_172	481_6_433
750_13_807	19_6_1	1194_6_2165	1595_0_831	606_1_1623	498_13_1	162_0_1	504_5_177	481_6_420
750_13_730	19_6_1	1194_6_2186	1595_0_811	606_1_1655	498_13_1	162_0_1	504_5_176	481_6_429
750_13_752	19_6_1	1194_6_2128	1595_0_820	606_1_1673	498_13_1	162_0_1	504_5_192	481_6_432
750_13_773	19_6_1	1194_6_2143	1595_0_887	606_1_1641	498_13_1	162_0_1	504_5_171	481_6_428
750_13_843	19_6_1	1194_6_2095	1595_0_856	606_1_1662	498_13_1	162_0_1	504_5_199	481_6_412
750_13_844	19_6_1	1194_6_2099	1595_0_871	606_1_1689	498_13_1	162_0_1	504_5_173	481_6_406
750_13_826	19_6_1	1194_6_2131	1595_0_877	606_1_1697	498_13_1	162_0_1	504_5_165	481_6_422
750_13_802	19_6_1	1194_6_2085	1595_0_906	606_1_1716	498_13_1	162_0_1	504_5_149	481_6_448
750_13_807	19_6_1	1194_6_2049	1595_0_916	606_1_1720	498_13_1	162_0_1	504_5_138	481_6_461
750_13_819	19_6_1	1194_6_2002	1595_0_923	606_1_1769	498_13_1	162_0_1	504_5_140	481_6_466
750_13_891	19_6_1	1194_6_1994	1595_0_933	606_1_1735	498_13_1	162_0_1	504_5_140	481_6_452
750_13_914	19_6_1	1194_6_1883	1595_0_939	606_1_1753	498_13_1	162_0_1	504_5_167	481_6_508
750_13_954	19_6_1	1194_6_1876	1595_0_937	606_1_1737	498_13_1	162_0_1	504_5_139	481_6_511
750_13_902	19_6_1	1194_6_1901	1595_0_916	606_1_1743	498_13_1	162_0_1	504_5_147	481_6_512
750_13_891	19_6_1	1194_6_1888	1595_0_968	606_1_1766	498_13_1	162_0_1	504_5_127	481_6_487
750_13_824	19_6_1	1194_6_1947	1595_0_949	606_1_1758	498_13_1	162_0_1	504_5_114	481_6_527
750_13_754	19_6_1	1194_6_1981	1595_0_923	606_1_1772	498_13_1	162_0_1	504_5_122	481_6_555
750_13_720	19_6_1	1194_6_2116	1595_0_868	606_1_1689	498_13_1	162_0_1	504_5_107	481_6_562
750_13_798	19_6_1	1194_6_2078	1595_0_817	606_1_1687	498_13_1	162_0_1	504_5_131	481_6_547
750_13_841	19_6_1	1194_6_2092	1595_0_804	606_1_1691	498_13_1	162_0_1	504_5_119	481_6_564
750_13_857	19_6_1	1194_6_2157	1595_0_764	606_1_1691	498_13_1	162_0_1	504_5_123	481_6_542
750_13_786	19_6_1	1194_6_2176	1595_0_774	606_1_1749	498_13_1	162_0_1	504_5_114	481_6_543
750_13_737	19_6_1	1194_6_2264	1595_0_734	606_1_1765	498_13_1	162_0_1	504_5_112	481_6_537
750_13_691	19_6_1	1194_6_2250	1595_0_700	606_1_1844	498_13_1	162_0_1	504_5_110	481_6_536
750_13_659	19_6_1	1194_6_2284	1595_0_685	606_1_1808	498_13_1	162_0_1	504_5_111	481_6_562
750_13_721	19_6_1	1194_6_2261	1595_0_658	606_1_1824	498_13_1	162_0_1	504_5_98	481_6_550
750_13_722	19_6_1	1194_6_2318	1595_0_657	606_1_1817	498_13_1	162_0_1	504_5_90	481_6_530
750_13_707	19_6_1	1194_6_2377	1595_0_584	606_1_1824	498_13_1	162_0_1	504_5_100	481_6_558
750_13_770	19_6_1	1194_6_2353	1595_0_569	606_1_1905	498_13_1	162_0_1	504_5_90	481_6_526
750_13_853	19_6_1	1194_6_2360	1595_0_534	606_1_1848	498_13_1	162_0_1	504_5_95	481_6_540
750_13_896	19_6_1	1194_6_2282	1595_0_522	606_1_1837	498_13_1	162_0_1	504_5_94	481_6_585
750_13_875	19_6_1	1194_6_2250	1595_0_552	606_1_1799	498_13_1	162_0_1	504_5_93	481_6_613
750_13_770	19_6_1	1194_6_2259	1595_0_559	606_1_1847	498_13_1	162_0_1	504_5_92	481_6_587
750_13_713	19_6_1	1194_6_2262	1595_0_583	606_1_1864	498_13_1	162_0_1	504_5_90	481_6_584
750_13_693	19_6_1	1194_6_2247	1595_0_609	606_1_1892	498_13_1	162_0_1	504_5_98	481_6_600
750_13_717	19_6_1	1194_6_2170	1595_0_614	606_1_1962	498_13_1	162_0_1	504_5_103	481_6_595
750_13_738	19_6_1	1194_6_2131	1595_0_681	606_1_1938	498_13_1	162_0_1	504_5_128	481_6_575
750_13_813	19_6_1	1194_6_2020	1595_0_667	606_1_2044	498_13_1	162_0_1	504_5_143	481_6_556
750_13_831	19_6_1	1194_6_1994	1595_0_680	606_1_2028	498_13_1	162_0_1	504_5_155	481_6_546
750_13_786	19_6_1	1194_6_2061	1595_0_673	606_1_2000	498_13_1	162_0_1	504_5_164	481_6_527
750_13_798	19_6_1	1194_6_2034	1595_0_644	606_1_2069	498_13_1	162_0_1	504_5_161	481_6_479
750_13_706	19_6_1	1194_6_2133	1595_0_651	606_1_2040	498_13_1	162_0_1	504_5_183	481_6_435
750_13_618	19_6_1	1194_6_2147	1595_0_640	606_1_2065	498_13_1	162_0_1	504_5_195	481_6_426
750_13_593	19_6_1	1194_6_2195	1595_0_651	606_1_2079	498_13_1	162_0_1	504_5_171	481_6_413
750_13_621	19_6_1	1194_6_2219	1595_0_646	606_1_2076	498_13_1	162_0_1	504_5_189	481_6_410
750_13_621	19_6_1	1194_6_2118	1595_0_662	606_1_2154	498_13_1	162_0_1	504_5_186	481_6_423
750_13_680	19_6_1	1194_6_2120	1595_0_664	606_1_2105	498_13_1	162_0_1	504_5_202	481_6_417
750_13_700	19_6_1	1194_6_2099	1595_0_642	606_1_2126	498_13_1	162_0_1	504_5_186	481_6_434
750_13_738	19_6_1	1194_6_2130	1595_0_656	606_1_2087	498_13_1	162_0_1	504_5_170	481_6_422
750_13_766	19_6_1	1194_6_2167	1595_0_629	606_1_2028	498_13_1	162_0_1	504_5_166	481_6_468
750_13_724	19_6_1	1194_6_2160	1595_0_591	606_1_2056	498_13_1	162_0_1	504_5_166	481_6_483
750_13_635	19_6_1	1194_6_2224	1595_0_638	606_1_2004	498_13_1	162_0_1	504_5_161	481_6_492
750_13_659	19_6_1	1194_6_2231	1595_0_629	606_1_1980	498_13_1	162_0_1	504_5_155	481_6_503
750_13_751	19_6_1	1194_6_2251	1595_0_647	606_1_1899	498_13_1	162_0_1	504_5_149	481_6_510
750_13_827	19_6_1	1194_6_2268	1595_0_622	606_1_1857	498_13_1	162_0_1	504_5_153	481_6_508
750_13_922	19_6_1	1194_6_2265	1595_0_592	606_1_1818	498_13_1	162_0_1	504_5_156	481_6_516
750_13_922	19_6_1	1194_6_2331	1595_0_569	606_1_1717	498_13_1	162_0_1	504_5_163	481_6_537
750_13_922	19_6_1	1194_6_2228	1595_0_547	606_1_1745	498_13_1	162_0_1	504_5_192	481_6_541
750_13_948	19_6_1	1194_6_2273	1595_0_566	606_1_1630	498_13_1	162_0_1	504_5_196	481_6_560
750_13_988	19_6_1	1194_6_2353	1595_0_500	606_1_1593	498_13_1	162_0_1	504_5_200	481_6_571
750_13_984	19_6_1	1194_6_2364	1595_0_495	606_1_1566	498_13_1	162_0_1	504_5_199	481_6_622
750_13_1059	19_6_1	1194_6_2380	1595_0_468	606_1_1554	498_13_1	162_0_1	504_5_203	481_6_613
750_13_1069	19_6_1	1194_6_2389	1595_0_455	606_1_1547	498_13_1	162_0_1	504_5_202	481_6_614
750_13_981	19_6_1	1194_6_2422	1595_0_453	606_1_1557	498_13_1	162_0_1	504_5_186	481_6_610
750_13_918	19_6_1	1194_6_2396	1595_0_427	606_1_1571	498_13_1	162_0_1	504_5_204	481_6_649
750_13_852	19_6_1	1194_6_2424	1595_0_416	606_1_1631	498_13_1	162_0_1	504_5_162	481_6_633
750_13_832	19_6_1	1194_6_2417	1595_0_418	606_1_1642	498_13_1	162_0_1	504_5_182	481_6_611
750_13_815	19_6_1	1194_6_2398	1595_0_405	606_1_1673	498_13_1	162_0_1	504_5_168	481_6_613
750_13_833	19_6_1	1194_6_2393	1595_0_476	606_1_1633	498_13_1	162_0_1	504_5_180	481_6_558
750_13_850	19_6_1	1194_6_2327	1595_0_499	606_1_1671	498_13_1	162_0_1	504_5_176	481_6_564
750_13_886	19_6_1	1194_6_2473	1595_0_574	606_1_1525	498_13_1	162_0_1	504_5_183	481_6_515
750_13_919	19_6_1	1194_6_2445	1595_0_610	606_1_1515	498_13_1	162_0_1	504_5_200	481_6_498
750_13_958	19_6_1	1194_6_2450	1595_0_617	606_1_1410	498_13_1	162_0_1	504_5_223	481_6_551
750_13_1018	19_6_1	1194_6_2459	1595_0_612	606_1_1348	498_13_1	162_0_1	504_5_216	481_6_581
750_13_1077	19_6_1	1194_6_2432	1595_0_594	606_1_1280	498_13_1	162_0_1	504_5_222	481_6_640
750_13_1153	19_6_1	1194_6_2431	1595_0_594	606_1_1224	498_13_1	162_0_1	504_5_211	481_6_634
750_13_1246	19_6_1	1194_6_2376	1595_0_586	606_1_1157	498_13_1	162_0_1	504_5_200	481_6_655
750_13_1270	19_6_1	1194_6_2348	1595_0_555	606_1_1147	498_13_1	162_0_1	504_5_209	481_6_675
750_13_1298	19_6_1	1194_6_2364	1595_0_556	606_1_1160	498_13_1	162_0_1	504_5_184	481_6_621
750_13_1354	19_6_1	1194_6_2287	1595_0_514	606_1_1225	498_13_1	162_0_1	504_5_172	481_6_650
750_13_1374	19_6_1	1194_6_2332	1595_0_518	606_1_1224	498_13_1	162_0_1	504_5_171	481_6_650
750_13_1527	19_6_1	1194_6_2253	1595_0_490	606_1_1254	498_13_1	162_0_1	504_5_155	481_6_638
750_13_1520	19_6_1	1194_6_2285	1595_0_458	606_1_1247	498_13_1	162_0_1	504_5_164	481_6_654
750_13_1473	19_6_1	1194_6_2254	1595_0_477	606_1_1286	498_13_1	162_0_1	504_5_173	481_6_623
750_13_1391	19_6_1	1194_6_2261	1595_0_468	606_1_1344	498_13_1	162_0_1	504_5_142	481_6_623
750_13_1378	19_6_1	1194_6_2235	1595_0_465	606_1_1384	498_13_1	162_0_1	504_5_137	481_6_573
750_13_1282	19_6_1	1194_6_2215	1595_0_474	606_1_1424	498_13_1	162_0_1	504_5_145	481_6_561
750_13_1208	19_6_1	1194_6_2197	1595_0_480	606_1_1489	498_13_1	162_0_1	504_5_130	481_6_537
750_13_1179	19_6_1	1194_6_2222	1595_0_492	606_1_1510	498_13_1	162_0_1	504_5_147	481_6_460
750_13_1055	19_6_1	1194_6_2220	1595_0_546	606_1_1481	498_13_1	162_0_1	504_5_154	481_6_483
750_13_1018	19_6_1	1194_6_2184	1595_0_566	606_1_1534	498_13_1	162_0_1	504_5_155	481_6_438
750_13_1007	19_6_1	1194_6_2188	1595_0_577	606_1_1572	498_13_1	162_0_1	504_5_136	481_6_454
750_13_1000	19_6_1	1194_6_2270	1595_0_574	606_1_1565	498_13_1	162_0_1	504_5_132	481_6_454
750_13_1020	19_6_1	1194_6_2341	1595_0_566	606_1_1543	498_13_1	162_0_1	504_5_134	481_6_470
750_13_986	19_6_1	1194_6_2320	1595_0_611	606_1_1537	498_13_1	162_0_1	504_5_135	481_6_526
750_13_970	19_6_1	1194_6_2337	1595_0_574	606_1_1570	498_13_1	162_0_1	504_5_143	481_6_525
750_13_917	19_6_1	1194_6_2360	1595_0_531	606_1_1589	498_13_1	162_0_1	504_5_138	481_6_583
750_13_918	19_6_1	1194_6_2444	1595_0_487	606_1_1530	498_13_1	162_0_1	504_5_149	481_6_577
750_13_891	19_6_1	1194_6_2486	1595_0_428	606_1_1545	498_13_1	162_0_1	504_5_135	481_6_652
750_13_856	19_6_1	1194_6_2507	1595_0_405	606_1_1615	498_13_1	162_0_1	504_5_133	481_6_681
750_13_883	19_6_1	1194_6_2538	1595_0_429	606_1_1582	498_13_1	162_0_1	504_5_123	481_6_681
750_13_860	19_6_1	1194_6_2482	1595_0_419	606_1_1592	498_13_1	162_0_1	504_5_122	481_6_736
750_13_786	19_6_1	1194_6_2485	1595_0_454	606_1_1545	498_13_1	162_0_1	504_5_137	481_6_697
750_13_727	19_6_1	1194_6_2483	1595_0_464	606_1_1464	498_13_1	162_0_1	504_5_130	481_6_778
750_13_754	19_6_1	1194_6_2447	1595_0_475	606_1_1426	498_13_1	162_0_1	504_5_150	481_6_775
750_13_817	19_6_1	1194_6_2470	1595_0_486	606_1_1385	498_13_1	162_0_1	504_5_148	481_6_784
750_13_855	19_6_1	1194_6_2461	1595_0_502	606_1_1358	498_13_1	162_0_1	504_5_181	481_6_806
750_13_904	19_6_1	1194_6_2450	1595_0_492	606_1_1368	498_13_1	162_0_1	504_5_176	481_6_811
750_13_887	19_6_1	1194_6_2417	1595_0_504	606_1_1366	498_13_1	162_0_1	504_5_155	481_6_853
750_13_880	19_6_1	1194_6_2396	1595_0_563	606_1_1376	498_13_1	162_0_1	504_5_154	481_6_790
750_13_907	19_6_1	1194_6_2384	1595_0_562	606_1_1354	498_13_1	162_0_1	504_5_133	481_6_778
750_13_890	19_6_1	1194_6_2395	1595_0_586	606_1_1369	498_13_1	162_0_1	504_5_154	481_6_715
750_13_885	19_6_1	1194_6_2399	1595_0_600	606_1_1428	498_13_1	162_0_1	504_5_116	481_6_714
750_13_818	19_6_1	1194_6_2397	1595_0_623	606_1_1450	498_13_1	162_0_1	504_5_130	481_6_723
750_13_836	19_6_1	1194_6_2391	1595_0_659	606_1_1463	498_13_1	162_0_1	504_5_126	481_6_686
750_13_874	19_6_1	1194_6_2368	1595_0_663	606_1_1477	498_13_1	162_0_1	504_5_126	481_6_679
750_13_923	19_6_1	1194_6_2385	1595_0_649	606_1_1493	498_13_1	162_0_1	504_5_130	481_6_594
750_13_932	19_6_1	1194_6_2432	1595_0_640	606_1_1449	498_13_1	162_0_1	504_5_129	481_6_599
750_13_1023	19_6_1	1194_6_2382	1595_0_623	606_1_1455	498_13_1	162_0_1	504_5_146	481_6_558
750_13_1041	19_6_1	1194_6_2339	1595_0_601	606_1_1431	498_13_1	162_0_1	504_5_142	481_6_628
750_13_1045	19_6_1	1194_6_2306	1595_0_619	606_1_1433	498_13_1	162_0_1	504_5_168	481_6_627
750_13_1081	19_6_1	1194_6_2283	1595_0_625	606_1_1446	498_13_1	162_0_1	504_5_154	481_6_641
750_13_1055	19_6_1	1194_6_2272	1595_0_629	606_1_1398	498_13_1	162_0_1	504_5_157	481_6_684
750_13_1030	19_6_1	1194_6_2258	1595_0_640	606_1_1399	498_13_1	162_0_1	504_5_151	481_6_698
750_13_1015	19_6_1	1194_6_2258	1595_0_639	606_1_1340	498_13_1	162_0_1	504_5_144	481_6_747
750_13_1011	19_6_1	1194_6_2193	1595_0_641	606_1_1361	498_13_1	162_0_1	504_5_124	481_6_776
750_13_920	19_6_1	1194_6_2201	1595_0_644	606_1_1329	498_13_1	162_0_1	504_5_107	481_6_846
750_13_780	19_6_1	1194_6_2350	1595_0_618	606_1_1375	498_13_1	162_0_1	504_5_98	481_6_813
750_13_646	19_6_1	1194_6_2435	1595_0_618	606_1_1390	498_13_1	162_0_1	504_5_94	481_6_863
750_13_560	19_6_1	1194_6_2510	1595_0_602	606_1_1455	498_13_1	162_0_1	504_5_95	481_6_858
750_13_473	19_6_1	1194_6_2581	1595_0_627	606_1_1539	498_13_1	162_0_1	504_5_103	481_6_778
750_13_426	19_6_1	1194_6_2675	1595_0_610	606_1_1489	498_13_1	162_0_1	504_5_104	481_6_817
750_13_482	19_6_1	1194_6_2672	1595_0_626	606_1_1482	498_13_1	162_0_1	504_5_101	481_6_792
750_13_568	19_6_1	1194_6_2708	1595_0_659	606_1_1517	498_13_1	162_0_1	504_5_97	481_6_673
750_13_707	19_6_1	1194_6_2719	1595_0_624	606_1_1496	498_13_1	162_0_1	504_5_59	481_6_675
750_13_817	19_6_1	1194_6_2647	1595_0_601	606_1_1539	498_13_1	162_0_1	504_5_61	481_6_644
750_13_795	19_6_1	1194_6_2659	1595_0_551	606_1_1567	498_13_1	162_0_1	504_5_63	481_6_667
750_13_818	19_6_1	1194_6_2683	1595_0_515	606_1_1543	498_13_1	162_0_1	504_5_53	481_6_682
750_13_833	19_6_1	1194_6_2663	1595_0_521	606_1_1548	498_13_1	162_0_1	504_5_60	481_6_677
750_13_861	19_6_1	1194_6_2645	1595_0_517	606_1_1452	498_13_1	162_0_1	504_5_62	481_6_737
750_13_914	19_6_1	1194_6_2599	1595_0_534	606_1_1415	498_13_1	162_0_1	504_5_67	481_6_697
750_13_911	19_6_1	1194_6_2492	1595_0_536	606_1_1421	498_13_1	162_0_1	504_5_60	481_6_735
750_13_980	19_6_1	1194_6_2438	1595_0_567	606_1_1381	498_13_1	162_0_1	504_5_45	481_6_694
750_13_959	19_6_1	1194_6_2438	1595_0_599	606_1_1370	498_13_1	162_0_1	504_5_40	481_6_653
750_13_1047	19_6_1	1194_6_2406	1595_0_619	606_1_1351	498_13_1	162_0_1	504_5_30	481_6_595
750_13_1051	19_6_1	1194_6_2425	1595_0_635	606_1_1370	498_13_1	162_0_1	504_5_32	481_6_542
750_13_1026	19_6_1	1194_6_2491	1595_0_653	606_1_1347	498_13_1	162_0_1	504_5_30	481_6_538
750_13_1017	19_6_1	1194_6_2545	1595_0_640	606_1_1362	498_13_1	162_0_1	504_5_30	481_6_540
750_13_917	19_6_1	1194_6_2616	1595_0_670	606_1_1320	498_13_1	162_0_1	504_5_32	481_6_574
750_13_884	19_6_1	1194_6_2614	1595_0_675	606_1_1319	498_13_1	162_0_1	504_5_38	481_6_570
750_13_881	19_6_1	1194_6_2676	1595_0_632	606_1_1308	498_13_1	162_0_1	504_5_28	481_6_585
750_13_898	19_6_1	1194_6_2697	1595_0_600	606_1_1261	498_13_1	162_0_1	504_5_20	481_6_609
750_13_887	19_6_1	1194_6_2706	1595_0_575	606_1_1233	498_13_1	162_0_1	504_5_17	481_6_665
750_13_759	19_6_1	1194_6_2782	1595_0_566	606_1_1208	498_13_1	162_0_1	504_5_18	481_6_728
750_13_653	19_6_1	1194_6_2784	1595_0_583	606_1_1265	498_13_1	162_0_1	504_5_18	481_6_757
750_13_589	19_6_1	1194_6_2833	1595_0_542	606_1_1274	498_13_1	162_0_1	504_5_20	481_6_817
750_13_513	19_6_1	1194_6_2843	1595_0_573	606_1_1354	498_13_1	162_0_1	504_5_26	481_6_819
750_13_497	19_6_1	1194_6_2818	1595_0_586	606_1_1401	498_13_1	162_0_1	504_5_21	481_6_820
750_13_607	19_6_1	1194_6_2727	1595_0_627	606_1_1366	498_13_1	162_0_1	504_5_18	481_6_856
750_13_715	19_6_1	1194_6_2755	1595_0_624	606_1_1327	498_13_1	162_0_1	504_5_22	481_6_801
750_13_781	19_6_1	1194_6_2793	1595_0_610	606_1_1248	498_13_1	162_0_1	504_5_15	481_6_822
750_13_790	19_6_1	1194_6_2793	1595_0_630	606_1_1255	498_13_1	162_0_1	504_5_24	481_6_797
750_13_869	19_6_1	1194_6_2801	1595_0_568	606_1_1247	498_13_1	162_0_1	504_5_21	481_6_794
750_13_879	19_6_1	1194_6_2804	1595_0_549	606_1_1176	498_13_1	162_0_1	504_5_18	481_6_836
750_13_879	19_6_1	1194_6_2855	1595_0_563	606_1_1154	498_13_1	162_0_1	504_5_22	481_6_748
750_13_906	19_6_1	1194_6_2789	1595_0_546	606_1_1152	498_13_1	162_0_1	504_5_24	481_6_777
750_13_851	19_6_1	1194_6_2724	1595_0_547	606_1_1211	498_13_1	162_0_1	504_5_35	481_6_760
750_13_774	19_6_1	1194_6_2782	1595_0_555	606_1_1159	498_13_1	162_0_1	504_5_37	481_6_715
750_13_754	19_6_1	1194_6_2795	1595_0_570	606_1_1197	498_13_1	162_0_1	504_5_35	481_6_694
750_13_799	19_6_1	1194_6_2835	1595_0_561	606_1_1183	498_13_1	162_0_1	504_5_28	481_6_678
750_13_836	19_6_1	1194_6_2808	1595_0_560	606_1_1166	498_13_1	162_0_1	504_5_29	481_6_733
750_13_858	19_6_1	1194_6_2772	1595_0_563	606_1_1217	498_13_1	162_0_1	504_5_23	481_6_735
750_13_921	19_6_1	1194_6_2663	1595_0_585	606_1_1209	498_13_1	162_0_1	504_5_26	481_6_774
750_13_1008	19_6_1	1194_6_2599	1595_0_600	606_1_1214	498_13_1	162_0_1	504_5_34	481_6_757
750_13_1078	19_6_1	1194_6_2610	1595_0_599	606_1_1175	498_13_1	162_0_1	504_5_27	481_6_737
750_13_1055	19_6_1	1194_6_2525	1595_0_632	606_1_1186	498_13_1	162_0_1	504_5_28	481_6_765
750_13_1005	19_6_1	1194_6_2547	1595_0_640	606_1_1207	498_13_1	162_0_1	504_5_28	481_6_716
750_13_1002	19_6_1	1194_6_2490	1595_0_673	606_1_1138	498_13_1	162_0_1	504_5_32	481_6_759
750_13_1032	19_6_1	1194_6_2491	1595_0_695	606_1_1156	498_13_1	162_0_1	504_5_36	481_6_753
750_13_1001	19_6_1	1194_6_2580	1595_0_698	606_1_1138	498_13_1	162_0_1	504_5_23	481_6_745
750_13_874	19_6_1	1194_6_2591	1595_0_678	606_1_1194	498_13_1	162_0_1	504_5_19	481_6_800
750_13_800	19_6_1	1194_6_2677	1595_0_661	606_1_1175	498_13_1	162_0_1	504_5_13	481_6_768
750_13_828	19_6_1	1194_6_2647	1595_0_642	606_1_1162	498_13_1	162_0_1	504_5_19	481_6_786
750_13_855	19_6_1	1194_6_2675	1595_0_606	606_1_1194	498_13_1	162_0_1	504_5_10	481_6_802
750_13_858	19_6_1	1194_6_2713	1595_0_552	606_1_1234	498_13_1	162_0_1	504_5_15	481_6_800
750_13_883	19_6_1	1194_6_2638	1595_0_546	606_1_1282	498_13_1	162_0_1	504_5_17	481_6_816
750_13_880	19_6_1	1194_6_2701	1595_0_500	606_1_1326	498_13_1	162_0_1	504_5_13	481_6_786
750_13_889	19_6_1	1194_6_2586	1595_0_505	606_1_1358	498_13_1	162_0_1	504_5_30	481_6_806
750_13_903	19_6_1	1194_6_2617	1595_0_480	606_1_1382	498_13_1	162_0_1	504_5_14	481_6_767
750_13_836	19_6_1	1194_6_2614	1595_0_497	606_1_1342	498_13_1	162_0_1	504_5_24	481_6_801
750_13_737	19_6_1	1194_6_2611	1595_0_520	606_1_1360	498_13_1	162_0_1	504_5_27	481_6_806
750_13_638	19_6_1	1194_6_2685	1595_0_531	606_1_1329	498_13_1	162_0_1	504_5_32	481_6_838
750_13_607	19_6_1	1194_6_2757	1595_0_553	606_1_1329	498_13_1	162_0_1	504_5_38	481_6_814
750_13_607	19_6_1	1194_6_2823	1595_0_565	606_1_1326	498_13_1	162_0_1	504_5_25	481_6_816
750_13_598	19_6_1	1194_6_2826	1595_0_613	606_1_1325	498_13_1	162_0_1	504_5_30	481_6_817
750_13_607	19_6_1	1194_6_2861	1595_0_616	606_1_1324	498_13_1	162_0_1	504_5_26	481_6_795
750_13_682	19_6_1	1194_6_2810	1595_0_643	606_1_1315	498_13_1	162_0_1	504_5_28	481_6_790
750_13_717	19_6_1	1194_6_2786	1595_0_581	606_1_1326	498_13_1	162_0_1	504_5_36	481_6_801
750_13_778	19_6_1	1194_6_2765	1595_0_573	606_1_1312	498_13_1	162_0_1	504_5_32	481_6_767
750_13_874	19_6_1	1194_6_2745	1595_0_543	606_1_1252	498_13_1	162_0_1	504_5_27	481_6_784
750_13_960	19_6_1	1194_6_2729	1595_0_530	606_1_1230	498_13_1	162_0_1	504_5_32	481_6_758
750_13_1000	19_6_1	1194_6_2764	1595_0_518	606_1_1160	498_13_1	162_0_1	504_5_47	481_6_735
750_13_989	19_6_1	1194_6_2766	1595_0_461	606_1_1172	498_13_1	162_0_1	504_5_64	481_6_759
750_13_1052	19_6_1	1194_6_2836	1595_0_414	606_1_1112	498_13_1	162_0_1	504_5_54	481_6_746
750_13_1075	19_6_1	1194_6_2766	1595_0_396	606_1_1112	498_13_1	162_0_1	504_5_65	481_6_793
750_13_1095	19_6_1	1194_6_2765	1595_0_395	606_1_1119	498_13_1	162_0_1	504_5_55	481_6_794
750_13_1069	19_6_1	1194_6_2803	1595_0_433	606_1_1025	498_13_1	162_0_1	504_5_64	481_6_788
750_13_978	19_6_1	1194_6_2803	1595_0_421	606_1_1036	498_13_1	162_0_1	504_5_68	481_6_819
750_13_826	19_6_1	1194_6_2865	1595_0_447	606_1_992	498_13_1	162_0_1	504_5_74	481_6_834
750_13_743	19_6_1	1194_6_2810	1595_0_458	606_1_1037	498_13_1	162_0_1	504_5_77	481_6_834
750_13_737	19_6_1	1194_6_2908	1595_0_492	606_1_1006	498_13_1	162_0_1	504_5_58	481_6_820
750_13_816	19_6_1	1194_6_2778	1595_0_506	606_1_1073	498_13_1	162_0_1	504_5_72	481_6_846
750_13_834	19_6_1	1194_6_2744	1595_0_542	606_1_1097	498_13_1	162_0_1	504_5_51	481_6_860
750_13_820	19_6_1	1194_6_2706	1595_0_579	606_1_1101	498_13_1	162_0_1	504_5_62	481_6_886
750_13_722	19_6_1	1194_6_2719	1595_0_586	606_1_1187	498_13_1	162_0_1	504_5_48	481_6_865
750_13_651	19_6_1	1194_6_2809	1595_0_603	606_1_1146	498_13_1	162_0_1	504_5_35	481_6_862
750_13_583	19_6_1	1194_6_2803	1595_0_612	606_1_1217	498_13_1	162_0_1	504_5_25	481_6_883
750_13_615	19_6_1	1194_6_2819	1595_0_625	606_1_1260	498_13_1	162_0_1	504_5_17	481_6_852
750_13_742	19_6_1	1194_6_2774	1595_0_600	606_1_1251	498_13_1	162_0_1	504_5_16	481_6_836
750_13_837	19_6_1	1194_6_2763	1595_0_566	606_1_1251	498_13_1	162_0_1	504_5_14	481_6_837
750_13_932	19_6_1	1194_6_2745	1595_0_593	606_1_1183	498_13_1	162_0_1	504_5_8	481_6_839
750_13_1028	19_6_1	1194_6_2713	1595_0_551	606_1_1172	498_13_1	162_0_1	504_5_11	481_6_854
750_13_1111	19_6_1	1194_6_2678	1595_0_571	606_1_1065	498_13_1	162_0_1	504_5_15	481_6_873
750_13_1129	19_6_1	1194_6_2701	1595_0_567	606_1_1013	498_13_1	162_0_1	504_5_15	481_6_857
750_13_1122	19_6_1	1194_6_2724	1595_0_491	606_1_1019	498_13_1	162_0_1	504_5_24	481_6_871
750_13_1170	19_6_1	1194_6_2651	1595_0_528	606_1_946	498_13_1	162_0_1	504_5_25	481_6_862
750_13_1163	19_6_1	1194_6_2652	1595_0_464	606_1_985	498_13_1	162_0_1	504_5_25	481_6_847
750_13_1182	19_6_1	1194_6_2606	1595_0_481	606_1_998	498_13_1	162_0_1	504_5_29	481_6_835
750_13_1175	19_6_1	1194_6_2692	1595_0_411	606_1_996	498_13_1	162_0_1	504_5_23	481_6_848
750_13_1073	19_6_1	1194_6_2746	1595_0_423	606_1_999	498_13_1	162_0_1	504_5_22	481_6_871
750_13_1069	19_6_1	1194_6_2809	1595_0_421	606_1_957	498_13_1	162_0_1	504_5_13	481_6_869
750_13_1081	19_6_1	1194_6_2743	1595_0_447	606_1_980	498_13_1	162_0_1	504_5_14	481_6_896
750_13_1121	19_6_1	1194_6_2744	1595_0_463	606_1_929	498_13_1	162_0_1	504_5_15	481_6_903
750_13_1088	19_6_1	1194_6_2733	1595_0_478	606_1_937	498_13_1	162_0_1	504_5_17	481_6_899
750_13_1081	19_6_1	1194_6_2663	1595_0_489	606_1_964	498_13_1	162_0_1	504_5_19	481_6_899
750_13_1146	19_6_1	1194_6_2677	1595_0_489	606_1_954	498_13_1	162_0_1	504_5_12	481_6_850
750_13_1189	19_6_1	1194_6_2528	1595_0_492	606_1_1002	498_13_1	162_0_1	504_5_10	481_6_878
750_13_1201	19_6_1	1194_6_2560	1595_0_528	606_1_946	498_13_1	162_0_1	504_5_10	481_6_883
750_13_1269	19_6_1	1194_6_2506	1595_0_573	606_1_931	498_13_1	162_0_1	504_5_9	481_6_870
750_13_1312	19_6_1	1194_6_2438	1595_0_585	606_1_951	498_13_1	162_0_1	504_5_9	481_6_891
750_13_1317	19_6_1	1194_6_2434	1595_0_591	606_1_977	498_13_1	162_0_1	504_5_13	481_6_869
750_13_1355	19_6_1	1194_6_2408	1595_0_612	606_1_944	498_13_1	162_0_1	504_5_22	481_6_857
750_13_1250	19_6_1	1194_6_2444	1595_0_632	606_1_895	498_13_1	162_0_1	504_5_12	481_6_900
750_13_1143	19_6_1	1194_6_2462	1595_0_627	606_1_853	498_13_1	162_0_1	504_5_11	481_6_942
750_13_1048	19_6_1	1194_6_2459	1595_0_663	606_1_847	498_13_1	162_0_1	504_5_12	481_6_949
750_13_941	19_6_1	1194_6_2479	1595_0_674	606_1_848	498_13_1	162_0_1	504_5_11	481_6_983
750_13_871	19_6_1	1194_6_2484	1595_0_710	606_1_857	498_13_1	162_0_1	504_5_14	481_6_983
750_13_884	19_6_1	1194_6_2494	1595_0_689	606_1_857	498_13_1	162_0_1	504_5_13	481_6_1009
750_13_893	19_6_1	1194_6_2509	1595_0_716	606_1_810	498_13_1	162_0_1	504_5_20	481_6_1064
750_13_896	19_6_1	1194_6_2531	1595_0_733	606_1_806	498_13_1	162_0_1	504_5_15	481_6_1101
750_13_899	19_6_1	1194_6_2483	1595_0_749	606_1_810	498_13_1	162_0_1	504_5_13	481_6_1154
750_13_844	19_6_1	1194_6_2508	1595_0_723	606_1_839	498_13_1	162_0_1	504_5_12	481_6_1196
750_13_769	19_6_1	1194_6_2572	1595_0_695	606_1_847	498_13_1	162_0_1	504_5_14	481_6_1210
750_13_794	19_6_1	1194_6_2517	1595_0_717	606_1_855	498_13_1	162_0_1	504_5_10	481_6_1198
750_13_843	19_6_1	1194_6_2628	1595_0_698	606_1_792	498_13_1	162_0_1	504_5_8	481_6_1175
750_13_910	19_6_1	1194_6_2627	1595_0_668	606_1_786	498_13_1	162_0_1	504_5_15	481_6_1171
750_13_991	19_6_1	1194_6_2641	1595_0_671	606_1_762	498_13_1	162_0_1	504_5_10	481_6_1144
750_13_1039	19_6_1	1194_6_2683	1595_0_676	606_1_751	498_13_1	162_0_1	504_5_16	481_6_1095
750_13_1143	19_6_1	1194_6_2657	1595_0_679	606_1_703	498_13_1	162_0_1	504_5_21	481_6_1087
750_13_1213	19_6_1	1194_6_2653	1595_0_643	606_1_729	498_13_1	162_0_1	504_5_19	481_6_1076
750_13_1245	19_6_1	1194_6_2643	1595_0_610	606_1_743	498_13_1	162_0_1	504_5_17	481_6_1069
750_13_1277	19_6_1	1194_6_2629	1595_0_599	606_1_730	498_13_1	162_0_1	504_5_13	481_6_1080
750_13_1293	19_6_1	1194_6_2677	1595_0_573	606_1_736	498_13_1	162_0_1	504_5_12	481_6_1015
750_13_1302	19_6_1	1194_6_2627	1595_0_581	606_1_728	498_13_1	162_0_1	504_5_10	481_6_1044
750_13_1261	19_6_1	1194_6_2646	1595_0_606	606_1_736	498_13_1	162_0_1	504_5_7	481_6_1032
750_13_1330	19_6_1	1194_6_2596	1595_0_600	606_1_793	498_13_1	162_0_1	504_5_7	481_6_958
750_13_1347	19_6_1	1194_6_2568	1595_0_647	606_1_769	498_13_1	162_0_1	504_5_9	481_6_935
750_13_1404	19_6_1	1194_6_2521	1595_0_613	606_1_813	498_13_1	162_0_1	504_5_7	481_6_953
750_13_1417	19_6_1	1194_6_2493	1595_0_673	606_1_757	498_13_1	162_0_1	504_5_10	481_6_930
750_13_1378	19_6_1	1194_6_2402	1595_0_697	606_1_745	498_13_1	162_0_1	504_5_6	481_6_956
750_13_1324	19_6_1	1194_6_2304	1595_0_691	606_1_713	498_13_1	162_0_1	504_5_8	481_6_1010
750_13_1227	19_6_1	1194_6_2276	1595_0_707	606_1_696	498_13_1	162_0_1	504_5_7	481_6_1007
750_13_1163	19_6_1	1194_6_2173	1595_0_680	606_1_729	498_13_1	162_0_1	504_5_8	481_6_1070
750_13_1078	19_6_1	1194_6_2056	1595_0_735	606_1_718	498_13_1	162_0_1	504_5_8	481_6_1185
750_13_1037	19_6_1	1194_6_2100	1595_0_697	606_1_782	498_13_1	162_0_1	504_5_6	481_6_1196
750_13_1066	19_6_1	1194_6_2016	1595_0_730	606_1_838	498_13_1	162_0_1	504_5_9	481_6_1240
750_13_1010	19_6_1	1194_6_2097	1595_0_735	606_1_850	498_13_1	162_0_1	504_5_10	481_6_1210
750_13_973	19_6_1	1194_6_2097	1595_0_767	606_1_872	498_13_1	162_0_1	504_5_21	481_6_1203
750_13_905	19_6_1	1194_6_2182	1595_0_736	606_1_908	498_13_1	162_0_1	504_5_20	481_6_1223
750_13_955	19_6_1	1194_6_2182	1595_0_717	606_1_916	498_13_1	162_0_1	504_5_23	481_6_1215
750_13_974	19_6_1	1194_6_2159	1595_0_696	606_1_938	498_13_1	162_0_1	504_5_28	481_6_1219
750_13_972	19_6_1	1194_6_2202	1595_0_668	606_1_965	498_13_1	162_0_1	504_5_25	481_6_1214
750_13_978	19_6_1	1194_6_2096	1595_0_685	606_1_1031	498_13_1	162_0_1	504_5_20	481_6_1263
750_13_968	19_6_1	1194_6_2096	1595_0_714	606_1_1057	498_13_1	162_0_1	504_5_15	481_6_1245
750_13_954	19_6_1	1194_6_2038	1595_0_746	606_1_1046	498_13_1	162_0_1	504_5_13	481_6_1309
750_13_912	19_6_1	1194_6_2044	1595_0_759	606_1_1080	498_13_1	162_0_1	504_5_15	481_6_1311
750_13_874	19_6_1	1194_6_2003	1595_0_736	606_1_1112	498_13_1	162_0_1	504_5_22	481_6_1373
750_13_822	19_6_1	1194_6_2050	1595_0_776	606_1_1060	498_13_1	162_0_1	504_5_19	481_6_1384
750_13_759	19_6_1	1194_6_2031	1595_0_741	606_1_1154	498_13_1	162_0_1	504_5_29	481_6_1367
750_13_742	19_6_1	1194_6_2083	1595_0_732	606_1_1107	498_13_1	162_0_1	504_5_19	481_6_1370
750_13_738	19_6_1	1194_6_2181	1595_0_707	606_1_1135	498_13_1	162_0_1	504_5_11	481_6_1288
750_13_781	19_6_1	1194_6_2192	1595_0_736	606_1_1067	498_13_1	162_0_1	504_5_19	481_6_1346
750_13_902	19_6_1	1194_6_2257	1595_0_709	606_1_1030	498_13_1	162_0_1	504_5_11	481_6_1302
750_13_939	19_6_1	1194_6_2245	1595_0_701	606_1_1041	498_13_1	162_0_1	504_5_16	481_6_1297
750_13_993	19_6_1	1194_6_2266	1595_0_739	606_1_1001	498_13_1	162_0_1	504_5_6	481_6_1241
750_13_1022	19_6_1	1194_6_2270	1595_0_723	606_1_1015	498_13_1	162_0_1	504_5_8	481_6_1203
750_13_1075	19_6_1	1194_6_2194	1595_0_743	606_1_974	498_13_1	162_0_1	504_5_9	481_6_1231
750_13_1078	19_6_1	1194_6_2268	1595_0_738	606_1_1025	498_13_1	162_0_1	504_5_8	481_6_1130
750_13_1095	19_6_1	1194_6_2233	1595_0_754	606_1_1077	498_13_1	162_0_1	504_5_9	481_6_1122
750_13_1096	19_6_1	1194_6_2292	1595_0_816	606_1_1020	498_13_1	162_0_1	504_5_8	481_6_1057
750_13_1104	19_6_1	1194_6_2336	1595_0_787	606_1_1055	498_13_1	162_0_1	504_5_12	481_6_1008
750_13_1189	19_6_1	1194_6_2268	1595_0_799	606_1_998	498_13_1	162_0_1	504_5_14	481_6_1047
750_13_1176	19_6_1	1194_6_2299	1595_0_788	606_1_1025	498_13_1	162_0_1	504_5_11	481_6_1003
750_13_1160	19_6_1	1194_6_2245	1595_0_731	606_1_1023	498_13_1	162_0_1	504_5_16	481_6_1062
750_13_1101	19_6_1	1194_6_2224	1595_0_729	606_1_995	498_13_1	162_0_1	504_5_12	481_6_1088
750_13_1011	19_6_1	1194_6_2213	1595_0_672	606_1_1003	498_13_1	162_0_1	504_5_8	481_6_1121
750_13_923	19_6_1	1194_6_2205	1595_0_678	606_1_948	498_13_1	162_0_1	504_5_15	481_6_1185
750_13_949	19_6_1	1194_6_2148	1595_0_660	606_1_1004	498_13_1	162_0_1	504_5_13	481_6_1215
750_13_1016	19_6_1	1194_6_2142	1595_0_680	606_1_909	498_13_1	162_0_1	504_5_13	481_6_1276
750_13_1016	19_6_1	1194_6_2119	1595_0_703	606_1_911	498_13_1	162_0_1	504_5_11	481_6_1289
750_13_1001	19_6_1	1194_6_2056	1595_0_714	606_1_931	498_13_1	162_0_1	504_5_20	481_6_1326
750_13_933	19_6_1	1194_6_2140	1595_0_740	606_1_886	498_13_1	162_0_1	504_5_19	481_6_1321
750_13_880	19_6_1	1194_6_2170	1595_0_720	606_1_912	498_13_1	162_0_1	504_5_20	481_6_1261
750_13_785	19_6_1	1194_6_2196	1595_0_738	606_1_887	498_13_1	162_0_1	504_5_22	481_6_1306
750_13_760	19_6_1	1194_6_2237	1595_0_767	606_1_906	498_13_1	162_0_1	504_5_29	481_6_1251
750_13_778	19_6_1	1194_6_2222	1595_0_754	606_1_892	498_13_1	162_0_1	504_5_38	481_6_1316
750_13_742	19_6_1	1194_6_2244	1595_0_744	606_1_944	498_13_1	162_0_1	504_5_50	481_6_1288
750_13_693	19_6_1	1194_6_2322	1595_0_746	606_1_1000	498_13_1	162_0_1	504_5_56	481_6_1280
750_13_600	19_6_1	1194_6_2382	1595_0_772	606_1_1019	498_13_1	162_0_1	504_5_54	481_6_1306
750_13_536	19_6_1	1194_6_2403	1595_0_783	606_1_1077	498_13_1	162_0_1	504_5_56	481_6_1302
750_13_492	19_6_1	1194_6_2440	1595_0_817	606_1_1037	498_13_1	162_0_1	504_5_54	481_6_1342
750_13_502	19_6_1	1194_6_2443	1595_0_795	606_1_1017	498_13_1	162_0_1	504_5_57	481_6_1383
750_13_557	19_6_1	1194_6_2461	1595_0_761	606_1_1062	498_13_1	162_0_1	504_5_58	481_6_1371
750_13_629	19_6_1	1194_6_2420	1595_0_723	606_1_1013	498_13_1	162_0_1	504_5_50	481_6_1457
750_13_671	19_6_1	1194_6_2447	1595_0_676	606_1_1019	498_13_1	162_0_1	504_5_57	481_6_1438
750_13_702	19_6_1	1194_6_2436	1595_0_646	606_1_1032	498_13_1	162_0_1	504_5_47	481_6_1424
750_13_771	19_6_1	1194_6_2441	1595_0_657	606_1_941	498_13_1	162_0_1	504_5_52	481_6_1420
750_13_840	19_6_1	1194_6_2422	1595_0_588	606_1_1006	498_13_1	162_0_1	504_5_48	481_6_1408
750_13_911	19_6_1	1194_6_2400	1595_0_634	606_1_917	498_13_1	162_0_1	504_5_32	481_6_1443
750_13_975	19_6_1	1194_6_2384	1595_0_619	606_1_906	498_13_1	162_0_1	504_5_37	481_6_1411
750_13_1063	19_6_1	1194_6_2377	1595_0_602	606_1_884	498_13_1	162_0_1	504_5_38	481_6_1355
750_13_1081	19_6_1	1194_6_2374	1595_0_631	606_1_766	498_13_1	162_0_1	504_5_52	481_6_1367
750_13_1030	19_6_1	1194_6_2330	1595_0_618	606_1_817	498_13_1	162_0_1	504_5_71	481_6_1289
750_13_969	19_6_1	1194_6_2342	1595_0_662	606_1_753	498_13_1	162_0_1	504_5_61	481_6_1303
750_13_914	19_6_1	1194_6_2329	1595_0_677	606_1_789	498_13_1	162_0_1	504_5_58	481_6_1285
750_13_852	19_6_1	1194_6_2344	1595_0_737	606_1_800	498_13_1	162_0_1	504_5_42	481_6_1268
750_13_791	19_6_1	1194_6_2378	1595_0_784	606_1_791	498_13_1	162_0_1	504_5_42	481_6_1255
750_13_728	19_6_1	1194_6_2414	1595_0_809	606_1_927	498_13_1	162_0_1	504_5_39	481_6_1190
750_13_720	19_6_1	1194_6_2375	1595_0_807	606_1_928	498_13_1	162_0_1	504_5_44	481_6_1225
750_13_699	19_6_1	1194_6_2434	1595_0_783	606_1_945	498_13_1	162_0_1	504_5_70	481_6_1193
750_13_638	19_6_1	1194_6_2406	1595_0_836	606_1_910	498_13_1	162_0_1	504_5_63	481_6_1274
750_13_665	19_6_1	1194_6_2466	1595_0_792	606_1_905	498_13_1	162_0_1	504_5_53	481_6_1260
750_13_648	19_6_1	1194_6_2483	1595_0_799	606_1_912	498_13_1	162_0_1	504_5_49	481_6_1244
750_13_569	19_6_1	1194_6_2506	1595_0_810	606_1_881	498_13_1	162_0_1	504_5_53	481_6_1310
750_13_535	19_6_1	1194_6_2559	1595_0_806	606_1_898	498_13_1	162_0_1	504_5_67	481_6_1240
750_13_574	19_6_1	1194_6_2524	1595_0_855	606_1_868	498_13_1	162_0_1	504_5_65	481_6_1273
750_13_677	19_6_1	1194_6_2552	1595_0_807	606_1_826	498_13_1	162_0_1	504_5_91	481_6_1228
750_13_752	19_6_1	1194_6_2531	1595_0_864	606_1_810	498_13_1	162_0_1	504_5_67	481_6_1196
750_13_872	19_6_1	1194_6_2438	1595_0_866	606_1_746	498_13_1	162_0_1	504_5_77	481_6_1284
750_13_952	19_6_1	1194_6_2492	1595_0_840	606_1_778	498_13_1	162_0_1	504_5_93	481_6_1165
750_13_999	19_6_1	1194_6_2448	1595_0_837	606_1_776	498_13_1	162_0_1	504_5_79	481_6_1185
750_13_1018	19_6_1	1194_6_2464	1595_0_796	606_1_813	498_13_1	162_0_1	504_5_91	481_6_1136
750_13_1025	19_6_1	1194_6_2506	1595_0_778	606_1_776	498_13_1	162_0_1	504_5_77	481_6_1124
750_13_1036	19_6_1	1194_6_2420	1595_0_791	606_1_745	498_13_1	162_0_1	504_5_71	481_6_1168
750_13_1081	19_6_1	1194_6_2417	1595_0_784	606_1_744	498_13_1	162_0_1	504_5_77	481_6_1120
750_13_1149	19_6_1	1194_6_2331	1595_0_816	606_1_716	498_13_1	162_0_1	504_5_52	481_6_1166
750_13_1086	19_6_1	1194_6_2371	1595_0_786	606_1_755	498_13_1	162_0_1	504_5_52	481_6_1122
750_13_975	19_6_1	1194_6_2406	1595_0_823	606_1_742	498_13_1	162_0_1	504_5_29	481_6_1115
750_13_906	19_6_1	1194_6_2388	1595_0_814	606_1_767	498_13_1	162_0_1	504_5_29	481_6_1136
750_13_881	19_6_1	1194_6_2395	1595_0_833	606_1_817	498_13_1	162_0_1	504_5_20	481_6_1096
750_13_894	19_6_1	1194_6_2314	1595_0_818	606_1_840	498_13_1	162_0_1	504_5_22	481_6_1168
750_13_931	19_6_1	1194_6_2317	1595_0_852	606_1_883	498_13_1	162_0_1	504_5_33	481_6_1086
750_13_939	19_6_1	1194_6_2237	1595_0_846	606_1_913	498_13_1	162_0_1	504_5_33	481_6_1124
750_13_959	19_6_1	1194_6_2148	1595_0_832	606_1_985	498_13_1	162_0_1	504_5_44	481_6_1119
750_13_956	19_6_1	1194_6_2172	1595_0_856	606_1_949	498_13_1	162_0_1	504_5_47	481_6_1118
750_13_993	19_6_1	1194_6_2156	1595_0_782	606_1_962	498_13_1	162_0_1	504_5_55	481_6_1162
750_13_940	19_6_1	1194_6_2138	1595_0_765	606_1_1003	498_13_1	162_0_1	504_5_70	481_6_1166
750_13_883	19_6_1	1194_6_2197	1595_0_730	606_1_942	498_13_1	162_0_1	504_5_53	481_6_1270
750_13_943	19_6_1	1194_6_2195	1595_0_725	606_1_932	498_13_1	162_0_1	504_5_61	481_6_1291
750_13_1023	19_6_1	1194_6_2176	1595_0_733	606_1_880	498_13_1	162_0_1	504_5_49	481_6_1318
750_13_1114	19_6_1	1194_6_2080	1595_0_723	606_1_883	498_13_1	162_0_1	504_5_49	481_6_1350
750_13_1085	19_6_1	1194_6_2050	1595_0_740	606_1_930	498_13_1	162_0_1	504_5_50	481_6_1330
750_13_1044	19_6_1	1194_6_2013	1595_0_733	606_1_934	498_13_1	162_0_1	504_5_48	481_6_1322
750_13_972	19_6_1	1194_6_2020	1595_0_790	606_1_927	498_13_1	162_0_1	504_5_51	481_6_1268
750_13_958	19_6_1	1194_6_2091	1595_0_780	606_1_876	498_13_1	162_0_1	504_5_52	481_6_1270
750_13_951	19_6_1	1194_6_2157	1595_0_816	606_1_900	498_13_1	162_0_1	504_5_66	481_6_1208
750_13_998	19_6_1	1194_6_2192	1595_0_826	606_1_879	498_13_1	162_0_1	504_5_66	481_6_1208
750_13_997	19_6_1	1194_6_2210	1595_0_849	606_1_863	498_13_1	162_0_1	504_5_69	481_6_1226
750_13_1000	19_6_1	1194_6_2222	1595_0_884	606_1_842	498_13_1	162_0_1	504_5_77	481_6_1189
750_13_981	19_6_1	1194_6_2214	1595_0_872	606_1_847	498_13_1	162_0_1	504_5_80	481_6_1235
750_13_963	19_6_1	1194_6_2247	1595_0_904	606_1_844	498_13_1	162_0_1	504_5_80	481_6_1170
750_13_947	19_6_1	1194_6_2247	1595_0_886	606_1_824	498_13_1	162_0_1	504_5_74	481_6_1204
750_13_929	19_6_1	1194_6_2199	1595_0_888	606_1_860	498_13_1	162_0_1	504_5_78	481_6_1227
750_13_978	19_6_1	1194_6_2124	1595_0_896	606_1_852	498_13_1	162_0_1	504_5_74	481_6_1268
750_13_1106	19_6_1	1194_6_2052	1595_0_837	606_1_874	498_13_1	162_0_1	504_5_72	481_6_1310
750_13_1179	19_6_1	1194_6_2074	1595_0_816	606_1_889	498_13_1	162_0_1	504_5_90	481_6_1251
750_13_1282	19_6_1	1194_6_1992	1595_0_751	606_1_925	498_13_1	162_0_1	504_5_89	481_6_1272
750_13_1388	19_6_1	1194_6_1932	1595_0_710	606_1_928	498_13_1	162_0_1	504_5_74	481_6_1295
750_13_1457	19_6_1	1194_6_1891	1595_0_700	606_1_897	498_13_1	162_0_1	504_5_86	481_6_1327
750_13_1524	19_6_1	1194_6_1867	1595_0_681	606_1_883	498_13_1	162_0_1	504_5_74	481_6_1338
750_13_1578	19_6_1	1194_6_1908	1595_0_637	606_1_870	498_13_1	162_0_1	504_5_75	481_6_1296
750_13_1558	19_6_1	1194_6_1936	1595_0_607	606_1_865	498_13_1	162_0_1	504_5_90	481_6_1307
750_13_1637	19_6_1	1194_6_1857	1595_0_553	606_1_892	498_13_1	162_0_1	504_5_68	481_6_1349
750_13_1649	19_6_1	1194_6_1925	1595_0_545	606_1_823	498_13_1	162_0_1	504_5_92	481_6_1328
750_13_1651	19_6_1	1194_6_1936	1595_0_520	606_1_842	498_13_1	162_0_1	504_5_83	481_6_1301
750_13_1664	19_6_1	1194_6_1896	1595_0_488	606_1_846	498_13_1	162_0_1	504_5_108	481_6_1311
750_13_1587	19_6_1	1194_6_1942	1595_0_458	606_1_835	498_13_1	162_0_1	504_5_135	481_6_1295
750_13_1517	19_6_1	1194_6_1921	1595_0_412	606_1_867	498_13_1	162_0_1	504_5_107	481_6_1364
750_13_1385	19_6_1	1194_6_1922	1595_0_415	606_1_916	498_13_1	162_0_1	504_5_101	481_6_1358
750_13_1309	19_6_1	1194_6_1912	1595_0_436	606_1_907	498_13_1	162_0_1	504_5_70	481_6_1371
750_13_1203	19_6_1	1194_6_1902	1595_0_435	606_1_936	498_13_1	162_0_1	504_5_61	481_6_1400
750_13_1201	19_6_1	1194_6_1854	1595_0_423	606_1_915	498_13_1	162_0_1	504_5_44	481_6_1404
750_13_1094	19_6_1	1194_6_1823	1595_0_423	606_1_921	498_13_1	162_0_1	504_5_43	481_6_1413
750_13_992	19_6_1	1194_6_1777	1595_0_471	606_1_948	498_13_1	162_0_1	504_5_35	481_6_1402
750_13_1002	19_6_1	1194_6_1748	1595_0_521	606_1_939	498_13_1	162_0_1	504_5_43	481_6_1447
750_13_1072	19_6_1	1194_6_1770	1595_0_580	606_1_953	498_13_1	162_0_1	504_5_51	481_6_1384
750_13_1112	19_6_1	1194_6_1803	1595_0_634	606_1_931	498_13_1	162_0_1	504_5_45	481_6_1413
750_13_1187	19_6_1	1194_6_1836	1595_0_671	606_1_965	498_13_1	162_0_1	504_5_58	481_6_1377
750_13_1283	19_6_1	1194_6_1889	1595_0_675	606_1_896	498_13_1	162_0_1	504_5_62	481_6_1367
750_13_1308	19_6_1	1194_6_1886	1595_0_666	606_1_878	498_13_1	162_0_1	504_5_66	481_6_1392
750_13_1283	19_6_1	1194_6_1896	1595_0_686	606_1_887	498_13_1	162_0_1	504_5_72	481_6_1364
750_13_1306	19_6_1	1194_6_1887	1595_0_637	606_1_896	498_13_1	162_0_1	504_5_71	481_6_1379
750_13_1349	19_6_1	1194_6_1851	1595_0_649	606_1_911	498_13_1	162_0_1	504_5_85	481_6_1356
750_13_1381	19_6_1	1194_6_1887	1595_0_636	606_1_903	498_13_1	162_0_1	504_5_71	481_6_1358
750_13_1496	19_6_1	1194_6_1939	1595_0_609	606_1_866	498_13_1	162_0_1	504_5_59	481_6_1314
750_13_1601	19_6_1	1194_6_1910	1595_0_579	606_1_862	498_13_1	162_0_1	504_5_64	481_6_1315
750_13_1571	19_6_1	1194_6_1911	1595_0_576	606_1_874	498_13_1	162_0_1	504_5_56	481_6_1341
750_13_1583	19_6_1	1194_6_1898	1595_0_535	606_1_895	498_13_1	162_0_1	504_5_61	481_6_1351
750_13_1528	19_6_1	1194_6_1967	1595_0_533	606_1_864	498_13_1	162_0_1	504_5_45	481_6_1342
750_13_1439	19_6_1	1194_6_1971	1595_0_498	606_1_837	498_13_1	162_0_1	504_5_39	481_6_1400
750_13_1398	19_6_1	1194_6_1934	1595_0_471	606_1_808	498_13_1	162_0_1	504_5_36	481_6_1462
750_13_1294	19_6_1	1194_6_1927	1595_0_459	606_1_818	498_13_1	162_0_1	504_5_28	481_6_1473
750_13_1203	19_6_1	1194_6_1939	1595_0_460	606_1_786	498_13_1	162_0_1	504_5_29	481_6_1516
750_13_1138	19_6_1	1194_6_1967	1595_0_491	606_1_748	498_13_1	162_0_1	504_5_40	481_6_1532
750_13_1095	19_6_1	1194_6_1991	1595_0_534	606_1_763	498_13_1	162_0_1	504_5_34	481_6_1534
750_13_1040	19_6_1	1194_6_1999	1595_0_570	606_1_747	498_13_1	162_0_1	504_5_36	481_6_1590
750_13_891	19_6_1	1194_6_1991	1595_0_633	606_1_739	498_13_1	162_0_1	504_5_56	481_6_1670
750_13_764	19_6_1	1194_6_1973	1595_0_689	606_1_809	498_13_1	162_0_1	504_5_47	481_6_1690
750_13_743	19_6_1	1194_6_2033	1595_0_761	606_1_771	498_13_1	162_0_1	504_5_53	481_6_1668
750_13_775	19_6_1	1194_6_2079	1595_0_806	606_1_816	498_13_1	162_0_1	504_5_54	481_6_1577
750_13_750	19_6_1	1194_6_2114	1595_0_825	606_1_857	498_13_1	162_0_1	504_5_50	481_6_1525
750_13_821	19_6_1	1194_6_2189	1595_0_831	606_1_830	498_13_1	162_0_1	504_5_56	481_6_1443
750_13_785	19_6_1	1194_6_2212	1595_0_807	606_1_829	498_13_1	162_0_1	504_5_58	481_6_1446
750_13_715	19_6_1	1194_6_2224	1595_0_792	606_1_831	498_13_1	162_0_1	504_5_59	481_6_1452
750_13_741	19_6_1	1194_6_2198	1595_0_775	606_1_815	498_13_1	162_0_1	504_5_70	481_6_1472
750_13_747	19_6_1	1194_6_2251	1595_0_717	606_1_839	498_13_1	162_0_1	504_5_71	481_6_1475
750_13_731	19_6_1	1194_6_2295	1595_0_651	606_1_825	498_13_1	162_0_1	504_5_75	481_6_1533
750_13_729	19_6_1	1194_6_2276	1595_0_659	606_1_779	498_13_1	162_0_1	504_5_88	481_6_1635
750_13_786	19_6_1	1194_6_2208	1595_0_645	606_1_791	498_13_1	162_0_1	504_5_86	481_6_1668
750_13_838	19_6_1	1194_6_2136	1595_0_614	606_1_805	498_13_1	162_0_1	504_5_89	481_6_1719
750_13_881	19_6_1	1194_6_2057	1595_0_620	606_1_856	498_13_1	162_0_1	504_5_91	481_6_1692
750_13_836	19_6_1	1194_6_2078	1595_0_660	606_1_898	498_13_1	162_0_1	504_5_81	481_6_1630
750_13_723	19_6_1	1194_6_2089	1595_0_709	606_1_894	498_13_1	162_0_1	504_5_71	481_6_1634
750_13_636	19_6_1	1194_6_2128	1595_0_756	606_1_901	498_13_1	162_0_1	504_5_74	481_6_1618
750_13_593	19_6_1	1194_6_2140	1595_0_833	606_1_917	498_13_1	162_0_1	504_5_76	481_6_1575
750_13_558	19_6_1	1194_6_2226	1595_0_867	606_1_937	498_13_1	162_0_1	504_5_73	481_6_1532
750_13_551	19_6_1	1194_6_2242	1595_0_853	606_1_937	498_13_1	162_0_1	504_5_74	481_6_1556
750_13_600	19_6_1	1194_6_2127	1595_0_846	606_1_946	498_13_1	162_0_1	504_5_91	481_6_1609
750_13_736	19_6_1	1194_6_2062	1595_0_794	606_1_947	498_13_1	162_0_1	504_5_95	481_6_1602
750_13_782	19_6_1	1194_6_2088	1595_0_788	606_1_961	498_13_1	162_0_1	504_5_99	481_6_1569
750_13_850	19_6_1	1194_6_2082	1595_0_735	606_1_948	498_13_1	162_0_1	504_5_107	481_6_1569
750_13_818	19_6_1	1194_6_2151	1595_0_765	606_1_927	498_13_1	162_0_1	504_5_96	481_6_1477
750_13_709	19_6_1	1194_6_2109	1595_0_733	606_1_938	498_13_1	162_0_1	504_5_110	481_6_1559
750_13_654	19_6_1	1194_6_2199	1595_0_742	606_1_939	498_13_1	162_0_1	504_5_123	481_6_1470
750_13_624	19_6_1	1194_6_2171	1595_0_756	606_1_932	498_13_1	162_0_1	504_5_144	481_6_1482
750_13_661	19_6_1	1194_6_2202	1595_0_765	606_1_913	498_13_1	162_0_1	504_5_133	481_6_1483
750_13_788	19_6_1	1194_6_2267	1595_0_773	606_1_837	498_13_1	162_0_1	504_5_148	481_6_1395
750_13_867	19_6_1	1194_6_2214	1595_0_778	606_1_844	498_13_1	162_0_1	504_5_126	481_6_1417
750_13_949	19_6_1	1194_6_2238	1595_0_758	606_1_794	498_13_1	162_0_1	504_5_118	481_6_1380
750_13_912	19_6_1	1194_6_2257	1595_0_778	606_1_797	498_13_1	162_0_1	504_5_116	481_6_1383
750_13_911	19_6_1	1194_6_2206	1595_0_773	606_1_785	498_13_1	162_0_1	504_5_111	481_6_1449
750_13_872	19_6_1	1194_6_2147	1595_0_793	606_1_800	498_13_1	162_0_1	504_5_120	481_6_1466
750_13_837	19_6_1	1194_6_2164	1595_0_740	606_1_790	498_13_1	162_0_1	504_5_114	481_6_1541
750_13_817	19_6_1	1194_6_2188	1595_0_753	606_1_769	498_13_1	162_0_1	504_5_110	481_6_1532
750_13_772	19_6_1	1194_6_2147	1595_0_750	606_1_801	498_13_1	162_0_1	504_5_99	481_6_1585
750_13_751	19_6_1	1194_6_2229	1595_0_764	606_1_776	498_13_1	162_0_1	504_5_99	481_6_1501
750_13_792	19_6_1	1194_6_2195	1595_0_738	606_1_807	498_13_1	162_0_1	504_5_87	481_6_1482
750_13_862	19_6_1	1194_6_2177	1595_0_731	606_1_826	498_13_1	162_0_1	504_5_80	481_6_1466
750_13_882	19_6_1	1194_6_2226	1595_0_734	606_1_821	498_13_1	162_0_1	504_5_84	481_6_1412
750_13_876	19_6_1	1194_6_2263	1595_0_660	606_1_871	498_13_1	162_0_1	504_5_82	481_6_1428
750_13_844	19_6_1	1194_6_2303	1595_0_683	606_1_865	498_13_1	162_0_1	504_5_96	481_6_1394
750_13_869	19_6_1	1194_6_2217	1595_0_680	606_1_911	498_13_1	162_0_1	504_5_100	481_6_1389
750_13_845	19_6_1	1194_6_2168	1595_0_675	606_1_935	498_13_1	162_0_1	504_5_102	481_6_1401
750_13_890	19_6_1	1194_6_2092	1595_0_670	606_1_981	498_13_1	162_0_1	504_5_109	481_6_1411
750_13_872	19_6_1	1194_6_2127	1595_0_616	606_1_1023	498_13_1	162_0_1	504_5_109	481_6_1398
750_13_784	19_6_1	1194_6_2086	1595_0_676	606_1_1033	498_13_1	162_0_1	504_5_121	481_6_1402
750_13_818	19_6_1	1194_6_2101	1595_0_620	606_1_1042	498_13_1	162_0_1	504_5_132	481_6_1444
750_13_848	19_6_1	1194_6_2027	1595_0_663	606_1_1019	498_13_1	162_0_1	504_5_128	481_6_1520
750_13_861	19_6_1	1194_6_1965	1595_0_647	606_1_1072	498_13_1	162_0_1	504_5_123	481_6_1522
750_13_817	19_6_1	1194_6_1986	1595_0_681	606_1_1076	498_13_1	162_0_1	504_5_104	481_6_1512
750_13_766	19_6_1	1194_6_1985	1595_0_697	606_1_1032	498_13_1	162_0_1	504_5_128	481_6_1518
750_13_743	19_6_1	1194_6_2011	1595_0_690	606_1_1043	498_13_1	162_0_1	504_5_129	481_6_1519
750_13_761	19_6_1	1194_6_2023	1595_0_708	606_1_1002	498_13_1	162_0_1	504_5_155	481_6_1510
750_13_853	19_6_1	1194_6_2059	1595_0_682	606_1_978	498_13_1	162_0_1	504_5_166	481_6_1480
750_13_854	19_6_1	1194_6_2067	1595_0_678	606_1_1003	498_13_1	162_0_1	504_5_150	481_6_1492
750_13_827	19_6_1	1194_6_2025	1595_0_705	606_1_1025	498_13_1	162_0_1	504_5_162	481_6_1435
750_13_865	19_6_1	1194_6_2103	1595_0_695	606_1_1015	498_13_1	162_0_1	504_5_151	481_6_1329
750_13_879	19_6_1	1194_6_2098	1595_0_742	606_1_940	498_13_1	162_0_1	504_5_153	481_6_1319
750_13_991	19_6_1	1194_6_2163	1595_0_717	606_1_896	498_13_1	162_0_1	504_5_138	481_6_1246
750_13_1035	19_6_1	1194_6_2124	1595_0_725	606_1_887	498_13_1	162_0_1	504_5_160	481_6_1263
750_13_1070	19_6_1	1194_6_2127	1595_0_730	606_1_919	498_13_1	162_0_1	504_5_180	481_6_1215
750_13_1049	19_6_1	1194_6_2105	1595_0_743	606_1_891	498_13_1	162_0_1	504_5_161	481_6_1267
750_13_1019	19_6_1	1194_6_2027	1595_0_762	606_1_941	498_13_1	162_0_1	504_5_168	481_6_1261
750_13_991	19_6_1	1194_6_2026	1595_0_772	606_1_914	498_13_1	162_0_1	504_5_160	481_6_1273
750_13_983	19_6_1	1194_6_1933	1595_0_778	606_1_922	498_13_1	162_0_1	504_5_155	481_6_1352
750_13_1017	19_6_1	1194_6_1923	1595_0_758	606_1_893	498_13_1	162_0_1	504_5_160	481_6_1373
750_13_1006	19_6_1	1194_6_1919	1595_0_759	606_1_868	498_13_1	162_0_1	504_5_173	481_6_1420
750_13_987	19_6_1	1194_6_1955	1595_0_698	606_1_948	498_13_1	162_0_1	504_5_193	481_6_1358
750_13_917	19_6_1	1194_6_1907	1595_0_738	606_1_960	498_13_1	162_0_1	504_5_169	481_6_1393
750_13_900	19_6_1	1194_6_1934	1595_0_696	606_1_958	498_13_1	162_0_1	504_5_182	481_6_1371
750_13_976	19_6_1	1194_6_1925	1595_0_713	606_1_949	498_13_1	162_0_1	504_5_182	481_6_1363
750_13_1026	19_6_1	1194_6_1926	1595_0_703	606_1_965	498_13_1	162_0_1	504_5_174	481_6_1337
750_13_1049	19_6_1	1194_6_1913	1595_0_713	606_1_970	498_13_1	162_0_1	504_5_179	481_6_1339
750_13_1035	19_6_1	1194_6_1956	1595_0_715	606_1_928	498_13_1	162_0_1	504_5_174	481_6_1354
750_13_975	19_6_1	1194_6_2005	1595_0_692	606_1_943	498_13_1	162_0_1	504_5_194	481_6_1372
750_13_961	19_6_1	1194_6_2036	1595_0_701	606_1_935	498_13_1	162_0_1	504_5_173	481_6_1426
750_13_1031	19_6_1	1194_6_1981	1595_0_695	606_1_892	498_13_1	162_0_1	504_5_174	481_6_1451
750_13_1030	19_6_1	1194_6_1936	1595_0_698	606_1_916	498_13_1	162_0_1	504_5_148	481_6_1483
750_13_1035	19_6_1	1194_6_1979	1595_0_694	606_1_875	498_13_1	162_0_1	504_5_127	481_6_1449
750_13_1011	19_6_1	1194_6_1921	1595_0_661	606_1_880	498_13_1	162_0_1	504_5_130	481_6_1499
750_13_1058	19_6_1	1194_6_1894	1595_0_693	606_1_903	498_13_1	162_0_1	504_5_106	481_6_1453
750_13_1088	19_6_1	1194_6_1865	1595_0_676	606_1_865	498_13_1	162_0_1	504_5_127	481_6_1490
750_13_1038	19_6_1	1194_6_1909	1595_0_735	606_1_851	498_13_1	162_0_1	504_5_101	481_6_1440
750_13_1015	19_6_1	1194_6_1955	1595_0_739	606_1_851	498_13_1	162_0_1	504_5_116	481_6_1420
750_13_1026	19_6_1	1194_6_1940	1595_0_751	606_1_897	498_13_1	162_0_1	504_5_105	481_6_1408
750_13_1019	19_6_1	1194_6_1983	1595_0_764	606_1_900	498_13_1	162_0_1	504_5_121	481_6_1388
750_13_1025	19_6_1	1194_6_1975	1595_0_774	606_1_911	498_13_1	162_0_1	504_5_121	481_6_1395
750_13_1089	19_6_1	1194_6_1879	1595_0_810	606_1_977	498_13_1	162_0_1	504_5_119	481_6_1319
750_13_1136	19_6_1	1194_6_1886	1595_0_780	606_1_998	498_13_1	162_0_1	504_5_141	481_6_1244
750_13_1152	19_6_1	1194_6_1871	1595_0_785	606_1_996	498_13_1	162_0_1	504_5_118	481_6_1214
750_13_1187	19_6_1	1194_6_1874	1595_0_750	606_1_1021	498_13_1	162_0_1	504_5_119	481_6_1160
750_13_1189	19_6_1	1194_6_1887	1595_0_787	606_1_1036	498_13_1	162_0_1	504_5_107	481_6_1162
750_13_1265	19_6_1	1194_6_1845	1595_0_850	606_1_1034	498_13_1	162_0_1	504_5_106	481_6_1118
750_13_1382	19_6_1	1194_6_1791	1595_0_857	606_1_1023	498_13_1	162_0_1	504_5_110	481_6_1100
750_13_1479	19_6_1	1194_6_1736	1595_0_850	606_1_975	498_13_1	162_0_1	504_5_88	481_6_1170
750_13_1506	19_6_1	1194_6_1797	1595_0_888	606_1_971	498_13_1	162_0_1	504_5_79	481_6_1100
750_13_1450	19_6_1	1194_6_1789	1595_0_905	606_1_953	498_13_1	162_0_1	504_5_81	481_6_1143
750_13_1379	19_6_1	1194_6_1802	1595_0_927	606_1_951	498_13_1	162_0_1	504_5_64	481_6_1166
750_13_1246	19_6_1	1194_6_1812	1595_0_900	606_1_941	498_13_1	162_0_1	504_5_73	481_6_1183
750_13_1062	19_6_1	1194_6_1791	1595_0_883	606_1_953	498_13_1	162_0_1	504_5_71	481_6_1237
750_13_839	19_6_1	1194_6_1800	1595_0_863	606_1_984	498_13_1	162_0_1	504_5_77	481_6_1260
750_13_800	19_6_1	1194_6_1774	1595_0_863	606_1_1003	498_13_1	162_0_1	504_5_91	481_6_1352
750_13_817	19_6_1	1194_6_1829	1595_0_856	606_1_997	498_13_1	162_0_1	504_5_81	481_6_1356
750_13_857	19_6_1	1194_6_1805	1595_0_854	606_1_1046	498_13_1	162_0_1	504_5_88	481_6_1346
750_13_871	19_6_1	1194_6_1804	1595_0_886	606_1_1047	498_13_1	162_0_1	504_5_94	481_6_1350
750_13_914	19_6_1	1194_6_1852	1595_0_876	606_1_1033	498_13_1	162_0_1	504_5_78	481_6_1350
750_13_930	19_6_1	1194_6_1813	1595_0_911	606_1_1052	498_13_1	162_0_1	504_5_79	481_6_1365
750_13_909	19_6_1	1194_6_1835	1595_0_942	606_1_1040	498_13_1	162_0_1	504_5_81	481_6_1367
750_13_929	19_6_1	1194_6_1840	1595_0_940	606_1_1054	498_13_1	162_0_1	504_5_77	481_6_1366
750_13_977	19_6_1	1194_6_1776	1595_0_970	606_1_1067	498_13_1	162_0_1	504_5_60	481_6_1378
750_13_994	19_6_1	1194_6_1726	1595_0_931	606_1_1053	498_13_1	162_0_1	504_5_72	481_6_1404
750_13_995	19_6_1	1194_6_1734	1595_0_909	606_1_1035	498_13_1	162_0_1	504_5_66	481_6_1410
750_13_973	19_6_1	1194_6_1740	1595_0_849	606_1_999	498_13_1	162_0_1	504_5_66	481_6_1483
750_13_957	19_6_1	1194_6_1758	1595_0_836	606_1_982	498_13_1	162_0_1	504_5_73	481_6_1486
750_13_1003	19_6_1	1194_6_1826	1595_0_815	606_1_996	498_13_1	162_0_1	504_5_73	481_6_1407
750_13_1011	19_6_1	1194_6_1911	1595_0_784	606_1_953	498_13_1	162_0_1	504_5_76	481_6_1391
750_13_988	19_6_1	1194_6_1943	1595_0_866	606_1_957	498_13_1	162_0_1	504_5_82	481_6_1333
750_13_948	19_6_1	1194_6_1973	1595_0_872	606_1_940	498_13_1	162_0_1	504_5_80	481_6_1359
750_13_844	19_6_1	1194_6_1981	1595_0_938	606_1_943	498_13_1	162_0_1	504_5_85	481_6_1377
750_13_713	19_6_1	1194_6_2056	1595_0_945	606_1_928	498_13_1	162_0_1	504_5_89	481_6_1364
750_13_670	19_6_1	1194_6_2010	1595_0_939	606_1_980	498_13_1	162_0_1	504_5_94	481_6_1366
750_13_725	19_6_1	1194_6_2010	1595_0_959	606_1_975	498_13_1	162_0_1	504_5_88	481_6_1385
750_13_821	19_6_1	1194_6_2026	1595_0_964	606_1_978	498_13_1	162_0_1	504_5_99	481_6_1320
750_13_902	19_6_1	1194_6_1993	1595_0_974	606_1_1021	498_13_1	162_0_1	504_5_82	481_6_1299
750_13_999	19_6_1	1194_6_1981	1595_0_930	606_1_1018	498_13_1	162_0_1	504_5_93	481_6_1272
750_13_1031	19_6_1	1194_6_1952	1595_0_916	606_1_1017	498_13_1	162_0_1	504_5_93	481_6_1255
750_13_1088	19_6_1	1194_6_1884	1595_0_846	606_1_1002	498_13_1	162_0_1	504_5_74	481_6_1322
750_13_1062	19_6_1	1194_6_1824	1595_0_805	606_1_1017	498_13_1	162_0_1	504_5_78	481_6_1359
750_13_959	19_6_1	1194_6_1838	1595_0_803	606_1_1016	498_13_1	162_0_1	504_5_64	481_6_1387
750_13_873	19_6_1	1194_6_1805	1595_0_766	606_1_1057	498_13_1	162_0_1	504_5_76	481_6_1435
750_13_819	19_6_1	1194_6_1809	1595_0_784	606_1_1080	498_13_1	162_0_1	504_5_76	481_6_1469
750_13_775	19_6_1	1194_6_1764	1595_0_817	606_1_1125	498_13_1	162_0_1	504_5_74	481_6_1493
750_13_789	19_6_1	1194_6_1782	1595_0_847	606_1_1122	498_13_1	162_0_1	504_5_80	481_6_1455
750_13_835	19_6_1	1194_6_1757	1595_0_889	606_1_1125	498_13_1	162_0_1	504_5_70	481_6_1462
750_13_895	19_6_1	1194_6_1704	1595_0_916	606_1_1128	498_13_1	162_0_1	504_5_91	481_6_1483
750_13_931	19_6_1	1194_6_1649	1595_0_969	606_1_1114	498_13_1	162_0_1	504_5_100	481_6_1496
750_13_934	19_6_1	1194_6_1626	1595_0_1001	606_1_1078	498_13_1	162_0_1	504_5_101	481_6_1483
750_13_987	19_6_1	1194_6_1606	1595_0_990	606_1_1067	498_13_1	162_0_1	504_5_124	481_6_1468
750_13_976	19_6_1	1194_6_1605	1595_0_1034	606_1_1067	498_13_1	162_0_1	504_5_108	481_6_1471
750_13_1001	19_6_1	1194_6_1566	1595_0_1027	606_1_1077	498_13_1	162_0_1	504_5_106	481_6_1490
750_13_1016	19_6_1	1194_6_1583	1595_0_1033	606_1_1055	498_13_1	162_0_1	504_5_107	481_6_1457
750_13_1051	19_6_1	1194_6_1518	1595_0_1044	606_1_1031	498_13_1	162_0_1	504_5_106	481_6_1441
750_13_1006	19_6_1	1194_6_1587	1595_0_1005	606_1_1002	498_13_1	162_0_1	504_5_133	481_6_1358
750_13_1019	19_6_1	1194_6_1550	1595_0_1016	606_1_991	498_13_1	162_0_1	504_5_132	481_6_1313
750_13_1048	19_6_1	1194_6_1555	1595_0_1036	606_1_1012	498_13_1	162_0_1	504_5_128	481_6_1247
750_13_1066	19_6_1	1194_6_1639	1595_0_1035	606_1_961	498_13_1	162_0_1	504_5_116	481_6_1232
750_13_1110	19_6_1	1194_6_1684	1595_0_1042	606_1_925	498_13_1	162_0_1	504_5_120	481_6_1206
750_13_1075	19_6_1	1194_6_1673	1595_0_1082	606_1_956	498_13_1	162_0_1	504_5_111	481_6_1214
750_13_1104	19_6_1	1194_6_1769	1595_0_1101	606_1_931	498_13_1	162_0_1	504_5_97	481_6_1179
750_13_1172	19_6_1	1194_6_1752	1595_0_1140	606_1_958	498_13_1	162_0_1	504_5_113	481_6_1107
750_13_1250	19_6_1	1194_6_1769	1595_0_1112	606_1_977	498_13_1	162_0_1	504_5_85	481_6_1085
750_13_1236	19_6_1	1194_6_1765	1595_0_1153	606_1_982	498_13_1	162_0_1	504_5_68	481_6_1065
750_13_1282	19_6_1	1194_6_1749	1595_0_1092	606_1_972	498_13_1	162_0_1	504_5_70	481_6_1075
750_13_1309	19_6_1	1194_6_1744	1595_0_1053	606_1_931	498_13_1	162_0_1	504_5_53	481_6_1106
750_13_1248	19_6_1	1194_6_1722	1595_0_999	606_1_949	498_13_1	162_0_1	504_5_64	481_6_1137
750_13_1226	19_6_1	1194_6_1711	1595_0_980	606_1_982	498_13_1	162_0_1	504_5_53	481_6_1117
750_13_1146	19_6_1	1194_6_1689	1595_0_999	606_1_1030	498_13_1	162_0_1	504_5_61	481_6_1094
750_13_1063	19_6_1	1194_6_1664	1595_0_1015	606_1_1090	498_13_1	162_0_1	504_5_67	481_6_1083
750_13_1039	19_6_1	1194_6_1640	1595_0_1018	606_1_1115	498_13_1	162_0_1	504_5_75	481_6_1097
750_13_958	19_6_1	1194_6_1593	1595_0_1085	606_1_1132	498_13_1	162_0_1	504_5_88	481_6_1126
750_13_928	19_6_1	1194_6_1663	1595_0_1100	606_1_1147	498_13_1	162_0_1	504_5_79	481_6_1131
750_13_909	19_6_1	1194_6_1648	1595_0_1104	606_1_1185	498_13_1	162_0_1	504_5_98	481_6_1145
750_13_804	19_6_1	1194_6_1699	1595_0_1134	606_1_1204	498_13_1	162_0_1	504_5_86	481_6_1176
750_13_785	19_6_1	1194_6_1699	1595_0_1128	606_1_1215	498_13_1	162_0_1	504_5_104	481_6_1159
750_13_816	19_6_1	1194_6_1672	1595_0_1108	606_1_1195	498_13_1	162_0_1	504_5_106	481_6_1219
750_13_819	19_6_1	1194_6_1741	1595_0_1081	606_1_1207	498_13_1	162_0_1	504_5_114	481_6_1192
750_13_861	19_6_1	1194_6_1725	1595_0_1046	606_1_1223	498_13_1	162_0_1	504_5_115	481_6_1198
750_13_852	19_6_1	1194_6_1677	1595_0_1088	606_1_1237	498_13_1	162_0_1	504_5_107	481_6_1222
750_13_886	19_6_1	1194_6_1647	1595_0_1100	606_1_1226	498_13_1	162_0_1	504_5_121	481_6_1227
750_13_806	19_6_1	1194_6_1682	1595_0_1108	606_1_1241	498_13_1	162_0_1	504_5_99	481_6_1231
750_13_814	19_6_1	1194_6_1691	1595_0_1090	606_1_1215	498_13_1	162_0_1	504_5_101	481_6_1216
750_13_783	19_6_1	1194_6_1706	1595_0_1105	606_1_1201	498_13_1	162_0_1	504_5_85	481_6_1254
750_13_731	19_6_1	1194_6_1749	1595_0_1101	606_1_1237	498_13_1	162_0_1	504_5_75	481_6_1247
750_13_690	19_6_1	1194_6_1764	1595_0_1136	606_1_1276	498_13_1	162_0_1	504_5_98	481_6_1165
750_13_719	19_6_1	1194_6_1806	1595_0_1135	606_1_1285	498_13_1	162_0_1	504_5_78	481_6_1124
750_13_768	19_6_1	1194_6_1827	1595_0_1112	606_1_1266	498_13_1	162_0_1	504_5_89	481_6_1086
750_13_813	19_6_1	1194_6_1774	1595_0_1132	606_1_1305	498_13_1	162_0_1	504_5_93	481_6_1069
750_13_863	19_6_1	1194_6_1685	1595_0_1126	606_1_1337	498_13_1	162_0_1	504_5_98	481_6_1114
750_13_897	19_6_1	1194_6_1652	1595_0_1137	606_1_1335	498_13_1	162_0_1	504_5_108	481_6_1114
750_13_993	19_6_1	1194_6_1614	1595_0_1114	606_1_1290	498_13_1	162_0_1	504_5_86	481_6_1140
750_13_970	19_6_1	1194_6_1653	1595_0_1074	606_1_1269	498_13_1	162_0_1	504_5_102	481_6_1162
750_13_912	19_6_1	1194_6_1688	1595_0_1061	606_1_1267	498_13_1	162_0_1	504_5_86	481_6_1177
750_13_913	19_6_1	1194_6_1758	1595_0_1028	606_1_1188	498_13_1	162_0_1	504_5_89	481_6_1196
750_13_869	19_6_1	1194_6_1766	1595_0_1060	606_1_1136	498_13_1	162_0_1	504_5_80	481_6_1220
750_13_776	19_6_1	1194_6_1858	1595_0_1080	606_1_1061	498_13_1	162_0_1	504_5_87	481_6_1269
750_13_723	19_6_1	1194_6_1829	1595_0_1099	606_1_1077	498_13_1	162_0_1	504_5_85	481_6_1282
750_13_708	19_6_1	1194_6_1930	1595_0_1102	606_1_1082	498_13_1	162_0_1	504_5_66	481_6_1256
750_13_819	19_6_1	1194_6_1953	1595_0_1103	606_1_1058	498_13_1	162_0_1	504_5_74	481_6_1232
750_13_813	19_6_1	1194_6_1976	1595_0_1135	606_1_1042	498_13_1	162_0_1	504_5_62	481_6_1250
750_13_908	19_6_1	1194_6_1972	1595_0_1071	606_1_1023	498_13_1	162_0_1	504_5_56	481_6_1269
750_13_941	19_6_1	1194_6_1980	1595_0_1083	606_1_1006	498_13_1	162_0_1	504_5_52	481_6_1259
750_13_967	19_6_1	1194_6_2015	1595_0_1062	606_1_981	498_13_1	162_0_1	504_5_46	481_6_1227
750_13_1014	19_6_1	1194_6_2097	1595_0_1020	606_1_924	498_13_1	162_0_1	504_5_48	481_6_1211
750_13_1033	19_6_1	1194_6_2095	1595_0_1060	606_1_910	498_13_1	162_0_1	504_5_34	481_6_1196
750_13_1087	19_6_1	1194_6_2021	1595_0_1031	606_1_994	498_13_1	162_0_1	504_5_22	481_6_1202
750_13_1188	19_6_1	1194_6_1994	1595_0_1041	606_1_942	498_13_1	162_0_1	504_5_21	481_6_1191
750_13_1240	19_6_1	1194_6_2003	1595_0_1047	606_1_971	498_13_1	162_0_1	504_5_9	481_6_1115
750_13_1296	19_6_1	1194_6_1988	1595_0_1027	606_1_962	498_13_1	162_0_1	504_5_8	481_6_1102
750_13_1269	19_6_1	1194_6_1964	1595_0_1041	606_1_949	498_13_1	162_0_1	504_5_4	481_6_1129
750_13_1238	19_6_1	1194_6_1942	1595_0_1051	606_1_956	498_13_1	162_0_1	504_5_7	481_6_1132
750_13_1224	19_6_1	1194_6_1932	1595_0_1041	606_1_950	498_13_1	162_0_1	504_5_6	481_6_1142
750_13_1213	19_6_1	1194_6_1910	1595_0_1013	606_1_969	498_13_1	162_0_1	504_5_4	481_6_1119
750_13_1148	19_6_1	1194_6_1926	1595_0_936	606_1_956	498_13_1	162_0_1	504_5_1	481_6_1153
750_13_1112	19_6_1	1194_6_1830	1595_0_904	606_1_927	498_13_1	162_0_1	504_5_1	481_6_1202
750_13_1095	19_6_1	1194_6_1793	1595_0_844	606_1_946	498_13_1	481_6_1215	162_0_1
750_13_1119	19_6_1	1194_6_1799	1595_0_781	606_1_938	498_13_1	481_6_1247	162_0_1
750_13_1162	19_6_1	1194_6_1754	1595_0_725	606_1_969	498_13_1	481_6_1301	162_0_1
750_13_1220	19_6_1	1194_6_1856	1595_0_621	606_1_960	498_13_1	481_6_1321	162_0_1
750_13_1260	19_6_1	1194_6_1876	1595_0_601	606_1_1001	498_13_1	481_6_1331	162_0_1
750_13_1300	19_6_1	1194_6_1925	1595_0_575	606_1_1036	498_13_1	481_6_1332	162_0_1
750_13_1350	19_6_1	1194_6_1914	1595_0_548	606_1_1057	498_13_1	481_6_1333	162_0_1
750_13_1408	19_6_1	1194_6_1840	1595_0_564	606_1_1111	498_13_1	481_6_1324	162_0_1
750_13_1426	19_6_1	1194_6_1894	1595_0_572	606_1_1073	498_13_1	481_6_1276	162_0_1
750_13_1444	19_6_1	1194_6_1933	1595_0_563	606_1_1070	498_13_1	481_6_1205	162_0_1
750_13_1306	19_6_1	1194_6_1991	1595_0_594	606_1_1044	498_13_1	481_6_1212	162_0_1
750_13_1250	19_6_1	1194_6_1991	1595_0_581	606_1_1042	498_13_1	481_6_1162	162_0_1
750_13_1145	19_6_1	1194_6_2040	1595_0_623	606_1_1016	498_13_1	481_6_1089	162_0_1
750_13_1020	19_6_1	1194_6_2052	1595_0_652	606_1_992	498_13_1	481_6_1110	162_0_1
750_13_978	19_6_1	1194_6_2043	1595_0_702	606_1_1004	498_13_1	481_6_1103	162_0_1
750_13_932	19_6_1	1194_6_2122	1595_0_718	606_1_969	498_13_1	481_6_1123	162_0_1
750_13_958	19_6_1	1194_6_2159	1595_0_762	606_1_929	498_13_1	481_6_1143	162_0_1
750_13_835	19_6_1	1194_6_2123	1595_0_868	606_1_960	498_13_1	481_6_1212	162_0_1
750_13_747	19_6_1	1194_6_2118	1595_0_880	606_1_963	498_13_1	481_6_1320	162_0_1
750_13_704	19_6_1	1194_6_2122	1595_0_920	606_1_966	498_13_1	481_6_1400	162_0_1
750_13_653	19_6_1	1194_6_2147	1595_0_915	606_1_955	498_13_1	481_6_1483	162_0_1
750_13_618	19_6_1	1194_6_2147	1595_0_938	606_1_938	498_13_1	481_6_1489	162_0_1
750_13_678	19_6_1	1194_6_2170	1595_0_961	606_1_925	498_13_1	481_6_1448	162_0_1
750_13_758	19_6_1	1194_6_2225	1595_0_935	606_1_884	498_13_1	481_6_1426	162_0_1
750_13_765	19_6_1	1194_6_2134	1595_0_979	606_1_880	498_13_1	481_6_1455	162_0_1
750_13_854	19_6_1	1194_6_2126	1595_0_967	606_1_834	498_13_1	481_6_1440	162_0_1
750_13_922	19_6_1	1194_6_2090	1595_0_969	606_1_838	498_13_1	481_6_1420	162_0_1
750_13_950	19_6_1	1194_6_2052	1595_0_916	606_1_898	498_13_1	481_6_1441	162_0_1
750_13_1001	19_6_1	1194_6_2009	1595_0_898	606_1_905	498_13_1	481_6_1426	162_0_1
750_13_951	19_6_1	1194_6_2019	1595_0_908	606_1_933	498_13_1	481_6_1409	162_0_1
750_13_1015	19_6_1	1194_6_2000	1595_0_909	606_1_918	498_13_1	481_6_1372	162_0_1
750_13_978	19_6_1	1194_6_1926	1595_0_951	606_1_939	498_13_1	481_6_1434	162_0_1
750_13_1009	19_6_1	1194_6_1968	1595_0_909	606_1_895	498_13_1	481_6_1443	162_0_1
750_13_1045	19_6_1	1194_6_1966	1595_0_867	606_1_861	498_13_1	481_6_1470	162_0_1
750_13_1044	19_6_1	1194_6_1941	1595_0_878	606_1_878	498_13_1	481_6_1443	162_0_1
750_13_1024	19_6_1	1194_6_1968	1595_0_841	606_1_859	498_13_1	481_6_1432	162_0_1
750_13_953	19_6_1	1194_6_1954	1595_0_856	606_1_887	498_13_1	481_6_1418	162_0_1
750_13_897	19_6_1	1194_6_2037	1595_0_833	606_1_881	498_13_1	481_6_1349	162_0_1
750_13_828	19_6_1	1194_6_2031	1595_0_875	606_1_890	498_13_1	481_6_1367	162_0_1
750_13_806	19_6_1	1194_6_2137	1595_0_879	606_1_857	498_13_1	481_6_1322	162_0_1
750_13_806	19_6_1	1194_6_2151	1595_0_917	606_1_897	498_13_1	481_6_1315	162_0_1
750_13_834	19_6_1	1194_6_2170	1595_0_908	606_1_932	498_13_1	481_6_1295	162_0_1
750_13_853	19_6_1	1194_6_2197	1595_0_919	606_1_936	498_13_1	481_6_1249	162_0_1
750_13_809	19_6_1	1194_6_2121	1595_0_960	606_1_1004	498_13_1	481_6_1255	162_0_1
750_13_806	19_6_1	1194_6_2218	1595_0_941	606_1_944	498_13_1	481_6_1210	162_0_1
750_13_709	19_6_1	1194_6_2175	1595_0_995	606_1_973	498_13_1	481_6_1252	162_0_1
750_13_627	19_6_1	1194_6_2148	1595_0_990	606_1_1000	498_13_1	481_6_1285	162_0_1
750_13_578	19_6_1	1194_6_2142	1595_0_1005	606_1_1004	498_13_1	481_6_1328	162_0_1
750_13_596	19_6_1	1194_6_2129	1595_0_959	606_1_1113	498_13_1	481_6_1338	162_0_1
750_13_663	19_6_1	1194_6_2182	1595_0_912	606_1_1097	498_13_1	481_6_1364	162_0_1
750_13_764	19_6_1	1194_6_2143	1595_0_882	606_1_1146	498_13_1	481_6_1337	162_0_1
750_13_889	19_6_1	1194_6_2121	1595_0_848	606_1_1132	498_13_1	481_6_1290	162_0_1
750_13_874	19_6_1	1194_6_2117	1595_0_837	606_1_1097	498_13_1	481_6_1285	162_0_1
750_13_801	19_6_1	1194_6_2136	1595_0_854	606_1_1114	498_13_1	481_6_1273	162_0_1
750_13_791	19_6_1	1194_6_2202	1595_0_875	606_1_1023	498_13_1	481_6_1241	162_0_1
750_13_788	19_6_1	1194_6_2231	1595_0_898	606_1_1015	498_13_1	481_6_1213	162_0_1
750_13_872	19_6_1	1194_6_2277	1595_0_914	606_1_967	498_13_1	481_6_1150	162_0_1
750_13_964	19_6_1	1194_6_2165	1595_0_950	606_1_995	498_13_1	481_6_1141	162_0_1
750_13_996	19_6_1	1194_6_2104	1595_0_1018	606_1_1006	498_13_1	481_6_1117	162_0_1
750_13_991	19_6_1	1194_6_2133	1595_0_1045	606_1_920	498_13_1	481_6_1157	162_0_1
750_13_1021	19_6_1	1194_6_2049	1595_0_1067	606_1_978	498_13_1	481_6_1146	162_0_1
750_13_1006	19_6_1	1194_6_2111	1595_0_1032	606_1_986	498_13_1	481_6_1095	162_0_1
750_13_938	19_6_1	1194_6_2160	1595_0_1035	606_1_991	498_13_1	481_6_1094	162_0_1
750_13_972	19_6_1	1194_6_2228	1595_0_982	606_1_965	498_13_1	481_6_1087	162_0_1
750_13_1085	19_6_1	1194_6_2266	1595_0_979	606_1_850	498_13_1	481_6_1092	162_0_1
750_13_1109	19_6_1	1194_6_2256	1595_0_951	606_1_857	498_13_1	481_6_1084	162_0_1
750_13_1170	19_6_1	1194_6_2275	1595_0_905	606_1_772	498_13_1	481_6_1104	162_0_1
750_13_1147	19_6_1	1194_6_2232	1595_0_863	606_1_817	498_13_1	481_6_1120	162_0_1
750_13_1170	19_6_1	1194_6_2170	1595_0_830	606_1_835	498_13_1	481_6_1126	162_0_1
750_13_1232	19_6_1	1194_6_2166	1595_0_806	606_1_843	498_13_1	481_6_1102	162_0_1
750_13_1298	19_6_1	1194_6_2109	1595_0_773	606_1_883	498_13_1	481_6_1096	162_0_1
750_13_1251	19_6_1	1194_6_1990	1595_0_816	606_1_926	498_13_1	481_6_1132	162_0_1
750_13_1207	19_6_1	1194_6_1968	1595_0_835	606_1_939	498_13_1	481_6_1156	162_0_1
750_13_1155	19_6_1	1194_6_1919	1595_0_841	606_1_1019	498_13_1	481_6_1190	162_0_1
750_13_1100	19_6_1	1194_6_1888	1595_0_901	606_1_1034	498_13_1	481_6_1238	162_0_1
750_13_1052	19_6_1	1194_6_1907	1595_0_872	606_1_1086	498_13_1	481_6_1262	162_0_1
750_13_1056	19_6_1	1194_6_1859	1595_0_911	606_1_1102	498_13_1	481_6_1243	162_0_1
750_13_1019	19_6_1	1194_6_1848	1595_0_933	606_1_1079	498_13_1	481_6_1282	162_0_1
750_13_981	19_6_1	1194_6_1758	1595_0_946	606_1_1147	498_13_1	481_6_1290	162_0_1
750_13_940	19_6_1	1194_6_1756	1595_0_939	606_1_1183	498_13_1	481_6_1280	162_0_1
750_13_925	19_6_1	1194_6_1756	1595_0_936	606_1_1204	498_13_1	481_6_1251	162_0_1
750_13_850	19_6_1	1194_6_1787	1595_0_953	606_1_1211	498_13_1	481_6_1279	162_0_1
750_13_795	19_6_1	1194_6_1898	1595_0_901	606_1_1143	498_13_1	481_6_1324	162_0_1
750_13_841	19_6_1	1194_6_1887	1595_0_925	606_1_1108	498_13_1	481_6_1289	162_0_1
750_13_901	19_6_1	1194_6_1943	1595_0_853	606_1_1058	498_13_1	481_6_1327	162_0_1
750_13_898	19_6_1	1194_6_1972	1595_0_884	606_1_1048	498_13_1	481_6_1310	162_0_1
750_13_854	19_6_1	1194_6_1987	1595_0_848	606_1_1070	498_13_1	481_6_1363	162_0_1
750_13_840	19_6_1	1194_6_2069	1595_0_820	606_1_1055	498_13_1	481_6_1343	162_0_1
750_13_873	19_6_1	1194_6_2024	1595_0_792	606_1_1069	498_13_1	481_6_1371	162_0_1
750_13_858	19_6_1	1194_6_2086	1595_0_739	606_1_1046	498_13_1	481_6_1401	162_0_1
750_13_870	19_6_1	1194_6_2046	1595_0_762	606_1_1068	498_13_1	481_6_1387	162_0_1
750_13_876	19_6_1	1194_6_2110	1595_0_758	606_1_1084	498_13_1	481_6_1276	162_0_1
[truncated: 3,001 more rows]
[truncated: 1,959 more columns]
