# Supplementary material for: Environmental change makes robust ecological networks fragile
Source: Nat Commun. 2016 Aug 11;7:12462. doi: 10.1038/ncomms12462 (PMC4987532; doi:10.1038/ncomms12462)
Supplement: Supplementary Data 1 — Host-parasite networks and host extinction sequences in Avida experiments. The compressed archive includes the 100 co-evolved host-parasite networks and the host extinction sequences in the historical scenario. [file ncomms12462-s2.zip › Supplementary_data_S1/host_extinction_sequence_38.csv]

1200_0123456_1	643_0123456_7	592_035_1	344_0123456_1	345_0123456_4	346_0123456_7	347_0123456_11	340_0123456_10	341_1235_1	342_0123456_3	343_0123456_1	348_02346_1	349_013456_1	594_0123456_3	298_0123456_1	299_0123456_1	296_0123456_5	297_0123456_10	294_0123456_2	295_0123456_2	292_02345_1	293_0123456_15	290_0123456_2	291_0123456_4	270_0123456_14	271_0123456_3	272_0123456_1	273_012346_4	274_0123_1	275_0123456_10	276_013456_2	277_012356_2	278_0123456_1	279_0123456_6	642_013456_7	108_0123456_9	109_0123456_16	102_02346_1	103_0123456_4	100_0123456_7	101_0123456_21	106_0123456_24	107_01235_2	104_0123456_5	105_0123456_1	1212_01235_1	1213_1235_1	1375_012346_2	1655_0123456_1	1374_01235_1
1200_0123456_1	643_0123456_8	592_035_1	344_0123456_1	345_0123456_4	346_0123456_7	347_0123456_11	340_0123456_11	341_1235_1	342_0123456_3	343_0123456_1	348_02346_1	349_013456_1	594_0123456_3	298_0123456_1	299_0123456_1	296_0123456_5	297_0123456_10	294_0123456_2	295_0123456_2	292_02345_1	293_0123456_15	290_0123456_2	291_0123456_4	270_0123456_14	271_0123456_3	272_0123456_1	273_012346_4	274_0123_1	275_0123456_11	276_013456_2	277_012356_2	278_0123456_1	279_0123456_6	642_013456_7	108_0123456_9	109_0123456_16	102_02346_1	103_0123456_4	100_0123456_7	101_0123456_21	106_0123456_25	107_01235_2	104_0123456_5	105_0123456_1	1213_1235_1	1375_012346_2	1655_0123456_1	1374_01235_1	99_0123456_12
1200_0123456_1	344_0123456_1	345_0123456_3	346_0123456_7	347_0123456_11	340_0123456_10	341_1235_1	342_0123456_3	343_0123456_1	348_02346_1	349_013456_1	298_0123456_1	299_0123456_1	296_0123456_5	297_0123456_10	294_0123456_2	295_0123456_2	292_02345_1	293_0123456_15	290_0123456_2	291_0123456_4	270_0123456_14	271_0123456_3	272_0123456_1	273_012346_4	274_0123_1	275_0123456_12	276_013456_2	277_012356_2	278_0123456_1	279_0123456_6	642_013456_7	1132_1235_2	108_0123456_10	109_0123456_16	102_02346_1	103_0123456_4	100_0123456_7	101_0123456_21	106_0123456_24	107_01235_2	104_0123456_5	105_0123456_1	1375_012346_2	99_0123456_12	98_0123456_11	91_0123456_3	90_0123456_3	93_0123456_5	92_012345_21
619_013456_2	294_0123456_2	165_0123456_1	198_0123456_1	1949_0123456_1	592_035_1	1257_012345_1	1145_046_2	1254_0123456_1	818_0123456_3	345_0123456_3	346_0123456_7	1255_0123456_1	340_0123456_8	341_1235_1	343_0123456_1	810_012345_2	811_0123456_5	812_0126_1	813_0123456_1	348_02346_1	349_013456_1	816_01246_3	817_012345_1	595_01235_4	1250_0123456_1	719_0123456_1	718_0123456_1	716_01235_3	715_0123456_1	714_12345_2	712_0123456_2	662_01235_7	618_0123456_1	1397_0123456_2	1494_0123456_1	1495_012345_2	1496_0123456_1	1497_0246_2	606_0123456_1	1499_01235_1	917_013456_1	409_0123_3	1068_0123456_1	1702_0123456_1	1706_0123456_1	1060_012346_1	1168_0123456_1	1062_01235_1	1065_01346_1
1949_0123456_3	592_035_1	344_0123456_1	340_0123456_1	343_0123456_1	811_0123456_5	813_0123456_1	348_02346_1	349_013456_1	816_01246_3	817_012345_1	719_0123456_1	716_01235_3	715_0123456_1	714_12345_2	712_0123456_2	662_01235_7	1397_0123456_1	1495_012345_2	1497_0246_2	606_0123456_1	423_0123456_1	1168_0123456_1	1066_0246_1	1669_0123456_8	299_0123456_1	295_0123456_1	292_02345_1	293_0123456_1	290_0123456_1	291_0123456_1	591_0123456_7	1129_0123456_2	593_0123456_1	1084_02346_1	1083_01235_1	1081_01235_1	596_012345_5	1121_0123456_2	196_01235_2	191_0135_8	190_0123456_10	1126_0123456_2	192_01345_1	270_0123456_1	271_0123456_1	1138_0123456_1	274_0123_1	275_0123456_1	277_012356_2
1949_0123456_2	592_035_1	811_0123456_2	813_0123456_1	814_0123456_27	816_01246_3	817_012345_1	716_01235_4	714_12345_2	662_01235_1	421_0123456_1	1495_012345_1	1497_0246_2	1066_0246_1	1258_012456_1	1669_0123456_20	299_0123456_1	295_0123456_1	292_02345_1	293_0123456_1	290_0123456_1	291_0123456_1	591_0123456_1	590_013456_2	593_0123456_1	1084_02346_1	1083_01235_1	1081_01235_1	596_012345_2	1121_0123456_2	191_0135_2	190_0123456_34	1126_0123456_2	192_01345_1	270_0123456_1	273_012346_1	274_0123_1	275_0123456_1	279_0123456_75	1107_01246_1	525_12345_1	1408_0123456_1	1015_02346_3	1016_0123456_1	528_0123456_1	1405_0123456_2	1013_0123456_2	1234_0123456_1	1237_0146_1	1231_012345_1
592_035_1	814_0123456_68	816_01246_3	817_012345_1	716_01235_5	714_12345_1	662_01235_1	1497_0246_2	1066_0246_1	1258_012456_1	1669_0123456_25	299_0123456_1	295_0123456_1	292_02345_1	293_0123456_1	290_0123456_1	591_0123456_1	593_0123456_1	1084_02346_1	595_01235_1	1081_01235_1	596_012345_5	1121_0123456_2	190_0123456_33	1126_0123456_2	270_0123456_1	273_012346_1	274_0123_1	275_0123456_1	279_0123456_145	1107_01246_1	525_12345_1	1408_0123456_1	1016_0123456_1	1405_0123456_2	1013_0123456_2	1234_0123456_1	1237_0146_1	1231_012345_1	441_0123456_1	1238_1235_1	1330_0123456_1	108_0123456_1	691_012345_1	100_0123456_1	101_0123456_1	106_0123456_1	107_01235_1	902_01234_1	900_01235_1
592_035_1	814_0123456_114	816_01246_3	817_012345_1	716_01235_3	714_12345_1	662_01235_1	1497_0246_2	1066_0246_1	1669_0123456_40	299_0123456_1	295_0123456_1	292_02345_1	293_0123456_1	290_0123456_1	1084_02346_1	595_01235_1	596_012345_11	1121_0123456_1	190_0123456_35	1126_0123456_1	270_0123456_1	273_012346_1	274_0123_1	275_0123456_1	279_0123456_195	1455_0123456_1	525_12345_1	1408_0123456_1	1016_0123456_1	1234_0123456_1	1237_0146_1	1231_012345_1	441_0123456_1	1238_1235_1	108_0123456_1	691_012345_1	100_0123456_1	101_0123456_1	106_0123456_1	107_01235_1	902_01234_1	900_01235_1	38_0123456_1	33_0123456_1	32_01235_1	30_0123456_1	35_0123456_1	34_0123456_1	1537_1234_1
216_0123456_1	1146_0123456_1	1145_046_2	763_12345_1	664_0246_2	1785_04_1	764_0123456_1	348_02346_1	136_0123456_1	135_0123456_1	956_0123_3	692_0235_1	1_0123456_1	26_01235_1	27_0123456_1	21_0123456_1	22_02345_1	525_12345_1	698_12345_1	29_01235_1	161_0123456_1	162_0123456_1	544_0123456_84	933_013456_1	280_0246_7	52_0123456_1	814_0123456_125	936_0123456_1	816_01246_2	679_0123456_1	1092_013456_1	716_01235_3	258_0123456_1	714_12345_1	299_0123456_1	998_0123456_1	1318_01235_3	1955_12345_1	1954_0123456_1	261_0123456_1	123_01235_21	1950_1235_1	1952_0123456_1	129_0123456_1	1228_0123456_1	69_01235_1	455_012346_1	58_0123456_1	55_0123456_1	57_0123456_133
1145_046_2	763_12345_1	664_0246_2	1785_04_1	764_0123456_1	135_0123456_1	956_0123_3	692_0235_1	1_0123456_1	26_01235_1	27_0123456_1	21_0123456_1	525_12345_1	698_12345_1	29_01235_1	161_0123456_1	544_0123456_98	933_013456_1	814_0123456_110	936_0123456_1	816_01246_1	1316_012346_1	716_01235_2	258_0123456_1	998_0123456_1	1318_01235_3	299_0123456_1	1954_0123456_1	261_0123456_1	123_01235_26	1950_1235_1	1952_0123456_1	129_0123456_1	455_012346_1	58_0123456_1	55_0123456_1	57_0123456_167	51_01235_1	50_0123456_1	52_0123456_1	414_1235_1	360_01235_1	1669_0123456_64	48_0135_1	375_0123456_1	419_012345_1	538_1235_3	1323_012345_1	592_035_1	595_01235_1
1145_046_2	664_0246_2	1785_04_1	764_0123456_1	692_0235_1	26_01235_1	27_0123456_1	21_0123456_1	698_12345_1	29_01235_1	544_0123456_107	814_0123456_93	936_0123456_1	816_01246_1	1316_012346_1	10_01235_3	675_01235_13	258_0123456_1	998_0123456_1	1318_01235_4	299_0123456_1	1954_0123456_1	261_0123456_1	123_01235_35	125_0123456_1	1952_0123456_1	129_0123456_1	455_012346_1	58_0123456_1	57_0123456_204	51_01235_1	50_0123456_1	414_1235_1	360_01235_1	1669_0123456_81	48_0135_1	375_0123456_1	419_012345_1	538_1235_4	1323_012345_1	592_035_1	595_01235_1	596_012345_21	982_0123456_4	190_0123456_37	985_0123456_1	270_0123456_1	114_012345_1	619_013456_1	111_0123456_22
1145_046_2	664_0246_2	1785_04_1	692_0235_1	26_01235_1	27_0123456_1	21_0123456_1	29_01235_1	544_0123456_109	814_0123456_92	936_0123456_1	816_01246_1	11_0123456_1	10_01235_1	716_01235_2	258_0123456_1	998_0123456_1	1318_01235_3	1954_0123456_1	261_0123456_1	123_01235_48	125_0123456_1	1952_0123456_1	129_0123456_1	58_0123456_1	57_0123456_241	51_01235_1	50_0123456_1	414_1235_1	360_01235_1	1669_0123456_94	48_0135_1	375_0123456_1	419_012345_1	538_1235_3	592_035_1	595_01235_1	596_012345_19	982_0123456_3	190_0123456_31	985_0123456_1	270_0123456_1	619_013456_1	111_0123456_36	396_013456_62	1927_01235_35	279_0123456_275	1488_013456_1	250_013456_1	1859_012346_1
1145_046_1	664_0246_2	1785_04_1	692_0235_1	26_01235_1	29_01235_1	544_0123456_104	814_0123456_102	936_0123456_1	11_0123456_1	675_01235_18	258_0123456_1	998_0123456_1	1318_01235_4	1954_0123456_1	261_0123456_1	123_01235_59	125_0123456_1	1952_0123456_1	129_0123456_1	58_0123456_1	57_0123456_263	51_01235_1	50_0123456_1	360_01235_1	1669_0123456_88	48_0135_1	826_01235_1	375_0123456_1	419_012345_1	538_1235_3	592_035_1	595_01235_1	596_012345_21	190_0123456_21	985_0123456_1	270_0123456_1	116_0123456_1	111_0123456_58	396_013456_77	1927_01235_40	279_0123456_319	250_013456_1	1859_012346_1	791_0123456_1	1525_03_1	3_01235_1	1399_012345_1	1015_02346_12	361_0123456_1
1145_046_1	1785_04_1	26_01235_1	29_01235_1	544_0123456_95	814_0123456_130	936_0123456_1	11_0123456_1	675_01235_17	258_0123456_1	1318_01235_5	1954_0123456_1	123_01235_74	125_0123456_1	1952_0123456_1	129_0123456_1	58_0123456_1	57_0123456_253	51_01235_1	50_0123456_1	1669_0123456_86	299_0123456_1	375_0123456_1	419_012345_1	538_1235_2	592_035_1	596_012345_18	190_0123456_12	270_0123456_1	116_0123456_1	111_0123456_74	396_013456_74	1927_01235_44	279_0123456_360	250_013456_1	1859_012346_1	791_0123456_1	1525_03_1	1399_012345_1	1015_02346_12	360_01235_1	361_0123456_1	585_01235_7	441_0123456_1	1933_01235_1	100_0123456_1	900_01235_1	1432_0123456_1	789_01235_1	35_0123456_1
1145_046_1	1785_04_1	26_01235_1	29_01235_1	544_0123456_81	814_0123456_168	936_0123456_1	675_01235_20	1318_01235_6	1954_0123456_1	123_01235_79	125_0123456_1	129_0123456_1	58_0123456_1	57_0123456_242	51_01235_1	50_0123456_1	360_01235_1	1669_0123456_66	299_0123456_1	375_0123456_1	419_012345_1	538_1235_2	592_035_1	596_012345_26	190_0123456_8	270_0123456_1	116_0123456_1	111_0123456_80	396_013456_74	1927_01235_40	279_0123456_387	250_013456_1	1859_012346_1	791_0123456_1	1525_03_1	1399_012345_1	1015_02346_16	361_0123456_1	585_01235_9	441_0123456_1	1933_01235_1	100_0123456_1	900_01235_1	1432_0123456_1	789_01235_1	35_0123456_1	290_0123456_1	646_0123456_1	1003_012345_1
1785_04_1	26_01235_1	29_01235_1	544_0123456_77	814_0123456_199	936_0123456_1	675_01235_23	1318_01235_5	1954_0123456_1	123_01235_80	125_0123456_1	129_0123456_1	57_0123456_246	51_01235_1	50_0123456_1	360_01235_1	1669_0123456_58	375_0123456_1	419_012345_1	538_1235_1	592_035_1	596_012345_25	190_0123456_4	270_0123456_1	116_0123456_1	111_0123456_100	396_013456_64	1927_01235_40	279_0123456_410	250_013456_1	1859_012346_1	791_0123456_1	1525_03_1	1399_012345_1	1015_02346_16	585_01235_11	441_0123456_1	1933_01235_1	900_01235_1	1432_0123456_1	35_0123456_1	848_1234_1	290_0123456_1	646_0123456_1	1003_012345_1	70_12345_122	330_01235_29	1347_0123456_25	258_0123456_1	1875_0123456_1
1785_04_1	26_01235_1	29_01235_1	544_0123456_72	814_0123456_217	936_0123456_1	675_01235_28	1318_01235_5	123_01235_75	125_0123456_1	57_0123456_226	51_01235_1	50_0123456_1	1669_0123456_52	375_0123456_1	419_012345_1	290_0123456_1	538_1235_1	592_035_1	596_012345_29	190_0123456_4	270_0123456_1	116_0123456_1	111_0123456_110	396_013456_59	1927_01235_34	279_0123456_415	250_013456_1	1859_012346_1	1525_03_1	1399_012345_1	1015_02346_20	360_01235_1	585_01235_12	1933_01235_1	900_01235_1	35_0123456_1	646_0123456_1	1003_012345_1	330_01235_29	1347_0123456_28	258_0123456_1	1875_0123456_1	176_0123456_1	175_0346_1	254_0123456_1	509_01235_9	569_01235_15	99_0123456_220	93_0123456_1
1785_04_1	26_01235_1	29_01235_1	544_0123456_74	814_0123456_215	936_0123456_1	675_01235_32	1318_01235_4	123_01235_72	125_0123456_1	57_0123456_203	51_01235_1	50_0123456_1	1669_0123456_50	375_0123456_1	419_012345_1	290_0123456_1	538_1235_1	592_035_1	596_012345_30	190_0123456_5	270_0123456_1	116_0123456_1	111_0123456_121	396_013456_50	1927_01235_29	279_0123456_389	250_013456_1	1859_012346_1	1525_03_1	1399_012345_1	1015_02346_19	585_01235_11	1933_01235_1	35_0123456_1	646_0123456_1	1003_012345_1	330_01235_32	1347_0123456_31	258_0123456_1	1875_0123456_1	176_0123456_1	175_0346_1	254_0123456_1	509_01235_12	569_01235_14	99_0123456_188	93_0123456_1	92_012345_5	161_0123456_1
1785_04_1	26_01235_1	29_01235_1	544_0123456_78	814_0123456_182	936_0123456_1	675_01235_33	1318_01235_2	123_01235_69	125_0123456_1	57_0123456_170	51_01235_1	50_0123456_1	1669_0123456_49	375_0123456_1	419_012345_1	290_0123456_1	592_035_1	596_012345_25	190_0123456_3	270_0123456_1	116_0123456_1	111_0123456_137	396_013456_42	1927_01235_25	279_0123456_379	1859_012346_1	1525_03_1	1399_012345_1	1015_02346_19	585_01235_11	1933_01235_1	35_0123456_1	646_0123456_1	1003_012345_1	330_01235_35	1347_0123456_34	258_0123456_1	1875_0123456_3	176_0123456_1	250_013456_1	254_0123456_1	509_01235_12	569_01235_13	99_0123456_163	93_0123456_1	92_012345_2	161_0123456_1	96_0123456_1	869_01235_9
1785_04_1	26_01235_1	544_0123456_99	814_0123456_158	936_0123456_1	675_01235_31	123_01235_63	125_0123456_1	57_0123456_162	51_01235_1	50_0123456_1	1669_0123456_38	375_0123456_1	419_012345_1	290_0123456_1	592_035_1	596_012345_18	190_0123456_1	270_0123456_1	116_0123456_1	111_0123456_143	396_013456_34	1927_01235_22	279_0123456_336	1859_012346_2	1525_03_1	1399_012345_1	1015_02346_18	585_01235_11	1933_01235_1	35_0123456_1	646_0123456_1	1003_012345_1	330_01235_36	1347_0123456_41	258_0123456_1	1875_0123456_5	176_0123456_1	250_013456_1	254_0123456_1	509_01235_15	569_01235_12	99_0123456_154	93_0123456_1	92_012345_2	161_0123456_1	96_0123456_1	869_01235_8	16_0123456_1	862_0123456_1
742_012345_1	862_0123456_1	155_0123456_1	558_024_1	596_012345_17	748_0123456_36	1785_04_1	112_0123456_1	176_0123456_1	190_0123456_1	375_0123456_1	1347_0123456_43	270_0123456_1	258_0123456_1	1875_0123456_10	111_0123456_146	396_013456_25	149_0123456_1	1927_01235_22	279_0123456_292	250_013456_1	254_0123456_1	1859_012346_4	26_01235_1	472_0123456_1	48_0135_1	953_0123456_1	1960_0123456_1	40_0123456_1	1_0123456_1	1525_03_1	1114_0123456_1	544_0123456_122	509_01235_18	1015_02346_15	1576_012346_1	814_0123456_147	936_0123456_1	202_0123456_45	569_01235_10	585_01235_11	720_0135_1	612_013456_1	675_01235_29	1274_012345_67	617_0146_1	330_01235_35	99_0123456_176	123_01235_65	73_01235_7
742_012345_1	862_0123456_1	155_0123456_1	558_024_1	596_012345_13	748_0123456_32	1785_04_1	112_0123456_1	176_0123456_1	190_0123456_1	375_0123456_1	1347_0123456_40	270_0123456_1	258_0123456_1	1875_0123456_22	111_0123456_157	396_013456_21	149_0123456_1	1927_01235_13	279_0123456_277	250_013456_1	254_0123456_1	1859_012346_9	26_01235_1	472_0123456_1	953_0123456_1	1960_0123456_1	40_0123456_1	1_0123456_1	1525_03_1	1112_01345_1	1114_0123456_1	544_0123456_143	509_01235_26	1015_02346_15	1576_012346_1	814_0123456_175	936_0123456_1	202_0123456_56	569_01235_7	585_01235_12	720_0135_1	612_013456_1	675_01235_28	1274_012345_69	330_01235_33	99_0123456_194	123_01235_69	73_01235_6	1399_012345_1
155_0123456_1	558_024_1	596_012345_8	748_0123456_33	112_0123456_1	176_0123456_1	330_01235_30	1347_0123456_29	258_0123456_1	1875_0123456_31	111_0123456_155	396_013456_16	1927_01235_9	279_0123456_267	254_0123456_1	1859_012346_16	26_01235_1	953_0123456_1	40_0123456_1	1_0123456_1	1525_03_1	544_0123456_155	509_01235_25	1015_02346_15	814_0123456_218	202_0123456_68	569_01235_5	585_01235_7	720_0135_1	675_01235_23	1274_012345_55	149_0123456_1	99_0123456_213	123_01235_67	73_01235_6	1399_012345_1	716_01235_1	70_12345_96	92_012345_2	161_0123456_1	869_01235_1	1933_01235_1	1280_0123456_68	1283_046_1	16_0123456_1	375_0123456_1	57_0123456_177	51_01235_1	35_0123456_1	472_0123456_1
155_0123456_1	596_012345_6	748_0123456_35	112_0123456_1	176_0123456_1	330_01235_27	1347_0123456_11	1875_0123456_31	111_0123456_142	396_013456_18	1927_01235_7	279_0123456_278	254_0123456_1	1859_012346_20	26_01235_1	1_0123456_1	1525_03_1	544_0123456_134	509_01235_25	1015_02346_9	814_0123456_247	202_0123456_82	569_01235_2	585_01235_5	720_0135_1	675_01235_25	1274_012345_48	149_0123456_1	99_0123456_195	123_01235_65	73_01235_8	125_0123456_1	716_01235_1	70_12345_88	92_012345_1	161_0123456_1	1933_01235_1	1280_0123456_61	16_0123456_1	57_0123456_149	51_01235_1	472_0123456_1	1669_0123456_60	1003_012345_1	1576_012346_1	290_0123456_1
155_0123456_1	596_012345_4	748_0123456_34	112_0123456_1	176_0123456_1	330_01235_19	1347_0123456_4	1875_0123456_35	111_0123456_133	396_013456_18	1927_01235_4	279_0123456_297	254_0123456_1	1859_012346_33	26_01235_1	1_0123456_1	544_0123456_130	509_01235_27	1015_02346_6	814_0123456_264	202_0123456_83	569_01235_1	585_01235_4	675_01235_20	1274_012345_43	149_0123456_1	99_0123456_176	123_01235_63	73_01235_8	125_0123456_1	716_01235_1	70_12345_83	92_012345_1	161_0123456_1	1933_01235_1	1280_0123456_72	16_0123456_1	57_0123456_158	51_01235_1	472_0123456_1	1669_0123456_63	1003_012345_1	1576_012346_1	290_0123456_1
155_0123456_1	596_012345_5	748_0123456_41	112_0123456_1	176_0123456_1	330_01235_18	1347_0123456_2	1875_0123456_28	111_0123456_132	396_013456_28	1927_01235_1	279_0123456_326	254_0123456_1	1859_012346_38	26_01235_1	1_0123456_1	544_0123456_118	509_01235_26	1015_02346_6	814_0123456_262	202_0123456_73	569_01235_1	585_01235_2	675_01235_21	1274_012345_39	149_0123456_1	99_0123456_154	123_01235_63	73_01235_8	125_0123456_1	716_01235_1	70_12345_71	92_012345_1	161_0123456_1	1933_01235_1	1280_0123456_81	16_0123456_1	57_0123456_160	51_01235_1	472_0123456_1	1669_0123456_55	1003_012345_1	1576_012346_1	290_0123456_1
155_0123456_1	596_012345_4	748_0123456_45	112_0123456_1	176_0123456_1	330_01235_15	1347_0123456_2	1875_0123456_20	111_0123456_120	396_013456_33	1927_01235_1	279_0123456_363	254_0123456_1	1859_012346_46	26_01235_1	1_0123456_1	544_0123456_107	509_01235_25	1015_02346_2	814_0123456_223	202_0123456_62	585_01235_2	675_01235_20	1274_012345_39	149_0123456_1	99_0123456_137	123_01235_58	73_01235_11	125_0123456_1	716_01235_1	70_12345_71	92_012345_1	161_0123456_1	1933_01235_1	1280_0123456_99	16_0123456_1	57_0123456_154	51_01235_1	472_0123456_1	1669_0123456_49	1003_012345_1	1576_012346_1	290_0123456_1
155_0123456_1	596_012345_4	748_0123456_52	112_0123456_1	176_0123456_1	330_01235_13	1347_0123456_1	1875_0123456_11	111_0123456_111	396_013456_40	1927_01235_1	279_0123456_384	254_0123456_1	1859_012346_51	26_01235_1	1_0123456_1	544_0123456_115	509_01235_24	1015_02346_1	814_0123456_163	202_0123456_61	585_01235_2	675_01235_17	1274_012345_30	149_0123456_1	99_0123456_146	123_01235_55	73_01235_10	125_0123456_1	716_01235_1	70_12345_74	92_012345_1	161_0123456_1	1933_01235_1	1280_0123456_132	16_0123456_1	57_0123456_125	51_01235_1	472_0123456_1	1669_0123456_48	1576_012346_1	290_0123456_1
155_0123456_1	596_012345_4	748_0123456_70	112_0123456_1	330_01235_10	1875_0123456_5	111_0123456_107	396_013456_41	176_0123456_1	279_0123456_359	254_0123456_1	1859_012346_59	26_01235_1	1_0123456_1	544_0123456_134	509_01235_21	1015_02346_1	814_0123456_135	202_0123456_57	585_01235_1	675_01235_13	1274_012345_34	149_0123456_1	99_0123456_160	123_01235_56	73_01235_9	125_0123456_1	70_12345_72	92_012345_1	161_0123456_1	1933_01235_1	1280_0123456_167	16_0123456_1	57_0123456_112	51_01235_1	1669_0123456_55	1576_012346_1	290_0123456_1
155_0123456_1	596_012345_6	748_0123456_82	112_0123456_1	330_01235_11	1875_0123456_4	111_0123456_109	396_013456_53	176_0123456_1	279_0123456_326	254_0123456_1	1859_012346_57	26_01235_1	1_0123456_1	544_0123456_137	509_01235_22	1015_02346_1	814_0123456_136	202_0123456_52	585_01235_1	675_01235_14	1274_012345_36	149_0123456_1	99_0123456_185	123_01235_49	73_01235_8	125_0123456_1	70_12345_71	92_012345_1	161_0123456_1	1933_01235_1	1280_0123456_223	16_0123456_1	57_0123456_114	51_01235_1	1669_0123456_76	1576_012346_1	290_0123456_1
155_0123456_1	596_012345_4	748_0123456_98	112_0123456_1	330_01235_13	1875_0123456_6	111_0123456_118	396_013456_56	176_0123456_1	279_0123456_284	254_0123456_1	1859_012346_59	26_01235_1	1_0123456_1	544_0123456_156	509_01235_22	1015_02346_1	814_0123456_188	202_0123456_41	585_01235_1	675_01235_23	1274_012345_41	149_0123456_1	99_0123456_195	123_01235_48	73_01235_7	125_0123456_1	70_12345_69	92_012345_1	161_0123456_1	1933_01235_1	1280_0123456_276	16_0123456_1	57_0123456_153	51_01235_1	1669_0123456_106	1576_012346_1	290_0123456_1
155_0123456_1	596_012345_2	748_0123456_93	112_0123456_1	330_01235_23	1875_0123456_4	111_0123456_126	396_013456_56	176_0123456_1	279_0123456_223	254_0123456_1	1859_012346_39	26_01235_1	1_0123456_1	544_0123456_156	509_01235_22	1015_02346_1	814_0123456_192	202_0123456_23	675_01235_35	1274_012345_41	149_0123456_1	99_0123456_181	123_01235_60	73_01235_6	125_0123456_1	70_12345_67	92_012345_1	161_0123456_1	1933_01235_1	1280_0123456_271	16_0123456_1	57_0123456_166	51_01235_1	1669_0123456_127	1576_012346_1	290_0123456_1
155_0123456_1	596_012345_2	748_0123456_97	112_0123456_1	330_01235_25	1875_0123456_3	111_0123456_164	396_013456_58	176_0123456_1	279_0123456_230	254_0123456_1	1859_012346_28	26_01235_1	1_0123456_1	544_0123456_171	509_01235_17	1015_02346_1	814_0123456_200	202_0123456_21	675_01235_47	1274_012345_42	149_0123456_1	99_0123456_185	123_01235_74	73_01235_5	125_0123456_1	70_12345_68	92_012345_1	161_0123456_1	1933_01235_1	1280_0123456_254	16_0123456_1	57_0123456_184	51_01235_1	1669_0123456_138	1576_012346_1	290_0123456_1
155_0123456_1	596_012345_1	748_0123456_110	112_0123456_1	330_01235_34	1875_0123456_2	111_0123456_190	396_013456_60	176_0123456_1	279_0123456_246	254_0123456_1	1859_012346_20	26_01235_1	1_0123456_1	544_0123456_174	509_01235_12	1015_02346_1	814_0123456_191	202_0123456_20	675_01235_57	1274_012345_41	149_0123456_1	99_0123456_202	123_01235_82	73_01235_4	70_12345_80	92_012345_1	161_0123456_1	1933_01235_1	1280_0123456_219	16_0123456_1	57_0123456_195	51_01235_1	1669_0123456_120	1576_012346_1	290_0123456_1
155_0123456_1	596_012345_1	748_0123456_101	112_0123456_1	330_01235_50	1875_0123456_2	111_0123456_194	396_013456_51	176_0123456_1	279_0123456_283	254_0123456_1	1859_012346_15	26_01235_1	1_0123456_1	544_0123456_140	509_01235_11	1015_02346_1	814_0123456_145	202_0123456_15	675_01235_59	1274_012345_40	149_0123456_1	99_0123456_187	123_01235_99	73_01235_4	70_12345_99	161_0123456_1	1933_01235_1	1280_0123456_188	16_0123456_1	57_0123456_175	51_01235_1	1669_0123456_100	1576_012346_1	290_0123456_1
155_0123456_1	596_012345_1	748_0123456_101	112_0123456_1	330_01235_54	1875_0123456_1	111_0123456_178	396_013456_40	176_0123456_1	279_0123456_309	1859_012346_13	26_01235_1	1_0123456_1	544_0123456_136	509_01235_8	814_0123456_137	202_0123456_17	675_01235_70	1274_012345_41	149_0123456_1	99_0123456_184	123_01235_96	73_01235_3	70_12345_129	161_0123456_1	1933_01235_1	1280_0123456_174	16_0123456_1	57_0123456_157	51_01235_1	1669_0123456_89	1576_012346_1	290_0123456_1
155_0123456_1	596_012345_1	748_0123456_95	112_0123456_1	330_01235_53	111_0123456_162	396_013456_29	176_0123456_1	279_0123456_360	1859_012346_13	26_01235_1	1_0123456_1	544_0123456_117	509_01235_8	814_0123456_161	202_0123456_27	675_01235_60	1274_012345_48	149_0123456_1	99_0123456_176	123_01235_96	73_01235_3	70_12345_157	161_0123456_1	1933_01235_1	1280_0123456_168	16_0123456_1	57_0123456_137	51_01235_1	1669_0123456_77	1576_012346_1
155_0123456_1	596_012345_1	748_0123456_80	112_0123456_1	330_01235_56	111_0123456_132	396_013456_22	176_0123456_1	279_0123456_381	1859_012346_12	26_01235_1	1_0123456_1	544_0123456_102	509_01235_7	814_0123456_200	202_0123456_32	675_01235_55	1274_012345_57	149_0123456_1	99_0123456_186	123_01235_94	73_01235_2	70_12345_183	161_0123456_1	1933_01235_1	1280_0123456_166	16_0123456_1	57_0123456_116	51_01235_1	1669_0123456_65	1576_012346_1
748_0123456_63	112_0123456_1	330_01235_54	111_0123456_104	396_013456_16	176_0123456_1	279_0123456_386	1859_012346_10	26_01235_1	1_0123456_1	544_0123456_89	509_01235_5	814_0123456_253	202_0123456_28	675_01235_44	1274_012345_58	149_0123456_1	99_0123456_159	123_01235_70	73_01235_2	70_12345_204	161_0123456_1	1933_01235_1	1280_0123456_149	16_0123456_1	57_0123456_105	51_01235_1	1669_0123456_49	1576_012346_1
748_0123456_70	112_0123456_1	330_01235_46	111_0123456_104	396_013456_12	176_0123456_1	279_0123456_397	1859_012346_10	26_01235_1	1_0123456_1	544_0123456_85	509_01235_2	814_0123456_292	202_0123456_26	675_01235_35	1274_012345_63	149_0123456_1	99_0123456_148	123_01235_58	73_01235_2	70_12345_229	161_0123456_1	1933_01235_1	1280_0123456_172	16_0123456_1	57_0123456_121	51_01235_1	1669_0123456_54	1576_012346_1
748_0123456_78	112_0123456_1	330_01235_37	111_0123456_105	396_013456_11	176_0123456_1	279_0123456_384	1859_012346_8	26_01235_1	1_0123456_1	544_0123456_86	509_01235_2	814_0123456_278	202_0123456_22	675_01235_31	1274_012345_61	149_0123456_1	99_0123456_154	123_01235_41	73_01235_1	70_12345_236	161_0123456_1	1933_01235_1	1280_0123456_224	16_0123456_1	57_0123456_131	51_01235_1	1669_0123456_58	1576_012346_1
748_0123456_67	112_0123456_1	330_01235_33	111_0123456_119	396_013456_8	176_0123456_1	279_0123456_386	1859_012346_7	26_01235_1	1_0123456_1	544_0123456_87	509_01235_2	814_0123456_274	202_0123456_16	675_01235_26	1274_012345_58	149_0123456_1	99_0123456_173	123_01235_31	73_01235_2	70_12345_246	161_0123456_1	1933_01235_1	1280_0123456_258	16_0123456_1	57_0123456_125	51_01235_1	1669_0123456_72	1576_012346_1
748_0123456_56	112_0123456_1	330_01235_26	111_0123456_125	396_013456_9	176_0123456_1	279_0123456_372	1859_012346_7	26_01235_1	1_0123456_1	544_0123456_94	509_01235_2	814_0123456_225	202_0123456_12	675_01235_23	1274_012345_47	149_0123456_1	99_0123456_201	123_01235_28	73_01235_2	70_12345_249	161_0123456_1	1933_01235_1	1280_0123456_250	16_0123456_1	57_0123456_103	51_01235_1	1669_0123456_89	1576_012346_1
748_0123456_54	112_0123456_1	330_01235_23	111_0123456_116	396_013456_9	176_0123456_1	279_0123456_363	1859_012346_9	26_01235_1	1_0123456_1	544_0123456_117	509_01235_2	814_0123456_186	202_0123456_13	675_01235_23	1274_012345_38	149_0123456_1	99_0123456_223	123_01235_32	73_01235_3	70_12345_246	161_0123456_1	1933_01235_1	1280_0123456_219	16_0123456_1	57_0123456_92	51_01235_1	1669_0123456_108	1576_012346_1
748_0123456_44	112_0123456_1	330_01235_23	111_0123456_138	396_013456_9	176_0123456_1	279_0123456_392	1859_012346_10	26_01235_1	1_0123456_1	544_0123456_132	509_01235_2	814_0123456_156	202_0123456_11	675_01235_19	1274_012345_30	149_0123456_1	99_0123456_227	123_01235_38	73_01235_5	70_12345_242	161_0123456_1	1933_01235_1	1280_0123456_202	16_0123456_1	57_0123456_79	51_01235_1	1669_0123456_112	1576_012346_1
748_0123456_48	112_0123456_1	330_01235_20	111_0123456_148	396_013456_10	176_0123456_1	279_0123456_441	1859_012346_16	26_01235_1	1_0123456_1	544_0123456_135	509_01235_2	814_0123456_146	202_0123456_5	675_01235_17	1274_012345_27	149_0123456_1	99_0123456_217	123_01235_43	73_01235_7	70_12345_229	161_0123456_1	1933_01235_1	1280_0123456_176	16_0123456_1	57_0123456_70	51_01235_1	1669_0123456_99	1576_012346_1
748_0123456_59	112_0123456_1	330_01235_21	111_0123456_164	396_013456_11	176_0123456_1	279_0123456_483	1859_012346_22	26_01235_1	1_0123456_1	544_0123456_124	509_01235_2	814_0123456_146	202_0123456_3	675_01235_15	1274_012345_25	149_0123456_1	99_0123456_190	123_01235_40	73_01235_10	70_12345_216	161_0123456_1	1280_0123456_173	16_0123456_1	57_0123456_73	1669_0123456_77	1576_012346_1
748_0123456_65	112_0123456_1	330_01235_17	111_0123456_173	396_013456_12	176_0123456_1	279_0123456_495	1859_012346_32	26_01235_1	1_0123456_1	544_0123456_98	509_01235_2	814_0123456_157	202_0123456_1	675_01235_16	1274_012345_24	149_0123456_1	99_0123456_165	123_01235_43	73_01235_13	70_12345_190	161_0123456_1	1280_0123456_178	16_0123456_1	57_0123456_61	1669_0123456_59	1576_012346_1
748_0123456_59	112_0123456_1	330_01235_17	111_0123456_181	396_013456_13	176_0123456_1	279_0123456_466	1859_012346_33	26_01235_1	1_0123456_1	544_0123456_75	509_01235_2	814_0123456_171	202_0123456_1	675_01235_12	1274_012345_21	149_0123456_1	99_0123456_143	123_01235_43	73_01235_16	70_12345_189	161_0123456_1	1280_0123456_185	16_0123456_1	57_0123456_54	1669_0123456_58	1576_012346_1
748_0123456_62	112_0123456_1	330_01235_19	111_0123456_179	396_013456_15	176_0123456_1	279_0123456_421	1859_012346_34	26_01235_1	1_0123456_1	544_0123456_83	509_01235_3	814_0123456_198	202_0123456_1	675_01235_13	1274_012345_13	149_0123456_1	99_0123456_160	123_01235_39	73_01235_19	70_12345_190	161_0123456_1	1280_0123456_206	16_0123456_1	57_0123456_52	1669_0123456_48	1576_012346_1
748_0123456_73	112_0123456_1	330_01235_15	111_0123456_154	396_013456_10	176_0123456_1	279_0123456_403	1859_012346_27	26_01235_1	1_0123456_1	544_0123456_100	509_01235_4	814_0123456_222	202_0123456_1	675_01235_9	1274_012345_7	149_0123456_1	99_0123456_167	123_01235_30	73_01235_22	70_12345_193	161_0123456_1	1280_0123456_226	16_0123456_1	57_0123456_55	1669_0123456_45	1576_012346_1
748_0123456_83	112_0123456_1	330_01235_15	111_0123456_135	396_013456_12	176_0123456_1	279_0123456_427	1859_012346_23	26_01235_1	1_0123456_1	544_0123456_105	509_01235_6	814_0123456_270	202_0123456_1	675_01235_9	1274_012345_5	149_0123456_1	99_0123456_188	123_01235_29	73_01235_24	70_12345_203	161_0123456_1	1280_0123456_269	16_0123456_1	57_0123456_59	1669_0123456_41	1576_012346_1
748_0123456_83	112_0123456_1	330_01235_12	111_0123456_99	396_013456_11	176_0123456_1	279_0123456_387	1859_012346_10	26_01235_1	1_0123456_1	544_0123456_106	509_01235_8	814_0123456_280	202_0123456_1	675_01235_9	1274_012345_4	149_0123456_1	99_0123456_180	123_01235_24	73_01235_29	70_12345_200	161_0123456_1	1280_0123456_289	16_0123456_1	57_0123456_55	1669_0123456_33	1576_012346_1
748_0123456_81	112_0123456_1	330_01235_7	111_0123456_72	396_013456_7	176_0123456_1	279_0123456_400	1859_012346_8	26_01235_1	1_0123456_1	544_0123456_112	509_01235_14	814_0123456_309	202_0123456_2	675_01235_10	1274_012345_2	149_0123456_1	99_0123456_205	123_01235_22	73_01235_41	70_12345_216	161_0123456_1	1280_0123456_298	16_0123456_1	57_0123456_53	1669_0123456_29	1576_012346_1
748_0123456_85	112_0123456_1	330_01235_6	111_0123456_70	396_013456_6	176_0123456_1	279_0123456_440	1859_012346_9	26_01235_1	1_0123456_1	544_0123456_118	509_01235_11	814_0123456_342	202_0123456_2	675_01235_14	1274_012345_2	149_0123456_1	99_0123456_228	123_01235_20	73_01235_43	70_12345_225	161_0123456_1	1280_0123456_282	16_0123456_1	57_0123456_50	1669_0123456_25	1576_012346_1
748_0123456_76	112_0123456_1	330_01235_5	111_0123456_73	396_013456_5	176_0123456_1	279_0123456_441	1859_012346_10	26_01235_1	1_0123456_1	544_0123456_124	509_01235_11	814_0123456_322	202_0123456_2	675_01235_23	1274_012345_1	149_0123456_1	99_0123456_256	123_01235_17	73_01235_46	70_12345_248	161_0123456_1	1280_0123456_276	16_0123456_1	57_0123456_37	1669_0123456_19	1576_012346_1
748_0123456_55	112_0123456_1	330_01235_6	111_0123456_65	396_013456_4	176_0123456_1	279_0123456_419	1859_012346_15	26_01235_1	1_0123456_1	544_0123456_146	509_01235_10	814_0123456_273	202_0123456_1	675_01235_28	1274_012345_1	149_0123456_1	99_0123456_282	123_01235_18	73_01235_52	70_12345_267	161_0123456_1	1280_0123456_241	16_0123456_1	57_0123456_38	1669_0123456_22	1576_012346_1
748_0123456_51	112_0123456_1	330_01235_6	111_0123456_53	396_013456_4	176_0123456_1	279_0123456_425	1859_012346_30	26_01235_1	1_0123456_1	544_0123456_184	509_01235_7	814_0123456_260	675_01235_28	149_0123456_1	99_0123456_302	123_01235_25	73_01235_47	70_12345_267	161_0123456_1	1280_0123456_236	16_0123456_1	57_0123456_34	1669_0123456_27	1576_012346_1
748_0123456_44	112_0123456_1	330_01235_7	111_0123456_49	396_013456_5	176_0123456_1	279_0123456_409	1859_012346_39	26_01235_1	1_0123456_1	544_0123456_215	509_01235_6	814_0123456_248	675_01235_26	149_0123456_1	99_0123456_294	123_01235_28	73_01235_47	70_12345_284	161_0123456_1	1280_0123456_244	16_0123456_1	57_0123456_25	1669_0123456_42	1576_012346_1
748_0123456_36	112_0123456_1	330_01235_6	111_0123456_54	396_013456_5	176_0123456_1	279_0123456_412	1859_012346_47	26_01235_1	1_0123456_1	544_0123456_214	509_01235_5	814_0123456_226	675_01235_22	149_0123456_1	99_0123456_264	123_01235_38	73_01235_49	70_12345_302	161_0123456_1	1280_0123456_271	16_0123456_1	57_0123456_21	1669_0123456_49	1576_012346_1
748_0123456_42	112_0123456_1	330_01235_5	111_0123456_53	396_013456_4	176_0123456_1	279_0123456_452	1859_012346_52	26_01235_1	1_0123456_1	544_0123456_194	509_01235_2	814_0123456_241	675_01235_17	149_0123456_1	99_0123456_227	123_01235_42	73_01235_43	70_12345_347	161_0123456_1	1280_0123456_304	16_0123456_1	57_0123456_17	1669_0123456_50	1576_012346_1
748_0123456_47	112_0123456_1	330_01235_5	111_0123456_55	396_013456_3	176_0123456_1	279_0123456_457	1859_012346_52	26_01235_1	1_0123456_1	544_0123456_154	509_01235_1	814_0123456_242	675_01235_15	149_0123456_1	99_0123456_178	123_01235_45	73_01235_41	70_12345_344	161_0123456_1	1280_0123456_321	16_0123456_1	57_0123456_12	1669_0123456_53	1576_012346_1
748_0123456_49	112_0123456_1	330_01235_4	111_0123456_41	396_013456_1	176_0123456_1	279_0123456_478	1859_012346_46	26_01235_1	1_0123456_1	544_0123456_120	814_0123456_254	675_01235_13	149_0123456_1	99_0123456_166	123_01235_40	73_01235_41	70_12345_372	161_0123456_1	1280_0123456_361	16_0123456_1	57_0123456_13	1669_0123456_52	1576_012346_1
748_0123456_47	112_0123456_1	330_01235_4	111_0123456_30	279_0123456_512	176_0123456_1	1859_012346_44	26_01235_1	1_0123456_1	544_0123456_101	814_0123456_286	675_01235_12	149_0123456_1	99_0123456_186	123_01235_44	73_01235_43	70_12345_379	161_0123456_1	1280_0123456_380	16_0123456_1	57_0123456_23	1669_0123456_44	1576_012346_1
748_0123456_43	112_0123456_1	330_01235_3	111_0123456_24	279_0123456_531	176_0123456_1	1859_012346_38	26_01235_1	1_0123456_1	544_0123456_86	814_0123456_300	675_01235_13	149_0123456_1	99_0123456_176	123_01235_45	73_01235_42	70_12345_369	161_0123456_1	1280_0123456_395	16_0123456_1	57_0123456_23	1669_0123456_32	1576_012346_1
748_0123456_36	112_0123456_1	330_01235_3	111_0123456_22	279_0123456_540	176_0123456_1	1859_012346_27	26_01235_1	1_0123456_1	544_0123456_99	814_0123456_318	675_01235_15	149_0123456_1	99_0123456_189	123_01235_42	73_01235_42	70_12345_372	161_0123456_1	1280_0123456_393	16_0123456_1	57_0123456_21	1669_0123456_27	1576_012346_1
748_0123456_31	112_0123456_1	330_01235_3	111_0123456_19	279_0123456_516	176_0123456_1	1859_012346_20	26_01235_1	1_0123456_1	544_0123456_110	814_0123456_300	675_01235_16	149_0123456_1	99_0123456_202	123_01235_39	73_01235_39	70_12345_360	161_0123456_1	1280_0123456_369	16_0123456_1	57_0123456_18	1669_0123456_26	1576_012346_1
748_0123456_36	112_0123456_1	330_01235_3	111_0123456_10	279_0123456_485	176_0123456_1	1859_012346_12	26_01235_1	1_0123456_1	544_0123456_129	814_0123456_287	675_01235_15	149_0123456_1	99_0123456_225	123_01235_45	73_01235_43	70_12345_342	161_0123456_1	1280_0123456_346	16_0123456_1	57_0123456_11	1669_0123456_24	1576_012346_1
748_0123456_40	112_0123456_1	330_01235_2	111_0123456_6	279_0123456_448	176_0123456_1	1859_012346_15	26_01235_1	1_0123456_1	544_0123456_158	814_0123456_261	675_01235_15	149_0123456_1	99_0123456_243	123_01235_45	73_01235_51	70_12345_346	161_0123456_1	1280_0123456_354	16_0123456_1	57_0123456_9	1669_0123456_28	1576_012346_1
748_0123456_35	112_0123456_1	330_01235_2	111_0123456_3	279_0123456_353	176_0123456_1	1859_012346_19	26_01235_1	1_0123456_1	544_0123456_186	814_0123456_192	675_01235_12	149_0123456_1	99_0123456_274	123_01235_44	73_01235_62	70_12345_353	161_0123456_1	1280_0123456_351	16_0123456_1	57_0123456_3	1669_0123456_34	1576_012346_1
748_0123456_48	112_0123456_1	330_01235_3	111_0123456_3	279_0123456_310	176_0123456_1	1859_012346_23	26_01235_1	1_0123456_1	544_0123456_204	814_0123456_205	675_01235_10	149_0123456_1	99_0123456_268	123_01235_41	73_01235_72	70_12345_364	161_0123456_1	1280_0123456_345	16_0123456_1	57_0123456_1	1669_0123456_36	1576_012346_1
748_0123456_63	112_0123456_1	330_01235_2	111_0123456_1	279_0123456_298	176_0123456_1	1859_012346_29	26_01235_1	1_0123456_1	544_0123456_193	814_0123456_246	675_01235_8	149_0123456_1	99_0123456_238	123_01235_36	73_01235_75	70_12345_404	161_0123456_1	1280_0123456_353	16_0123456_1	57_0123456_1	1669_0123456_25	1576_012346_1
748_0123456_65	112_0123456_1	330_01235_2	111_0123456_1	279_0123456_298	176_0123456_1	1859_012346_35	26_01235_1	1_0123456_1	544_0123456_160	814_0123456_278	675_01235_6	149_0123456_1	99_0123456_203	123_01235_31	73_01235_89	70_12345_432	161_0123456_1	1280_0123456_341	16_0123456_1	57_0123456_1	1669_0123456_24	1576_012346_1
748_0123456_65	330_01235_2	112_0123456_1	176_0123456_1	1859_012346_39	26_01235_1	1_0123456_1	544_0123456_134	814_0123456_304	675_01235_7	149_0123456_1	99_0123456_173	123_01235_30	73_01235_92	70_12345_474	161_0123456_1	1280_0123456_375	16_0123456_1	57_0123456_1	1669_0123456_22	279_0123456_314	1576_012346_1
748_0123456_59	330_01235_3	112_0123456_1	176_0123456_1	1859_012346_45	26_01235_1	1_0123456_1	544_0123456_118	814_0123456_347	675_01235_7	149_0123456_1	99_0123456_165	123_01235_23	73_01235_92	70_12345_502	161_0123456_1	1280_0123456_368	16_0123456_1	57_0123456_1	1669_0123456_20	279_0123456_339	1576_012346_1
161_0123456_1	1859_012346_47	26_01235_1	544_0123456_99	16_0123456_1	748_0123456_53	675_01235_5	112_0123456_1	176_0123456_1	330_01235_6	149_0123456_1	99_0123456_154	123_01235_25	73_01235_82	1669_0123456_17	70_12345_518	279_0123456_343	1_0123456_1	814_0123456_342	1576_012346_1	1280_0123456_374
161_0123456_1	1859_012346_52	26_01235_1	544_0123456_80	16_0123456_1	748_0123456_53	675_01235_6	112_0123456_1	176_0123456_1	330_01235_9	149_0123456_1	99_0123456_162	123_01235_27	73_01235_76	1669_0123456_20	70_12345_536	279_0123456_335	1_0123456_1	814_0123456_316	1576_012346_1	1280_0123456_402
161_0123456_1	1859_012346_50	26_01235_1	544_0123456_86	16_0123456_1	748_0123456_55	675_01235_5	112_0123456_1	176_0123456_1	330_01235_9	149_0123456_1	99_0123456_183	123_01235_24	73_01235_69	1669_0123456_34	70_12345_543	279_0123456_345	1_0123456_1	814_0123456_309	1576_012346_1	1280_0123456_371
161_0123456_1	1859_012346_36	26_01235_1	544_0123456_80	16_0123456_1	748_0123456_53	675_01235_5	112_0123456_1	176_0123456_1	330_01235_8	149_0123456_1	99_0123456_179	123_01235_23	73_01235_55	1669_0123456_50	70_12345_518	279_0123456_375	1_0123456_1	814_0123456_271	1576_012346_1	1280_0123456_331
161_0123456_1	1859_012346_29	26_01235_1	544_0123456_92	16_0123456_1	748_0123456_59	675_01235_4	112_0123456_1	176_0123456_1	330_01235_9	149_0123456_1	99_0123456_195	123_01235_22	73_01235_51	1669_0123456_79	70_12345_477	279_0123456_403	1_0123456_1	814_0123456_283	1576_012346_1	1280_0123456_313
161_0123456_1	1859_012346_39	26_01235_1	544_0123456_114	16_0123456_1	748_0123456_51	675_01235_4	112_0123456_1	176_0123456_1	330_01235_7	149_0123456_1	99_0123456_195	123_01235_23	73_01235_50	1669_0123456_98	70_12345_451	279_0123456_415	1_0123456_1	814_0123456_267	1576_012346_1	1280_0123456_303
161_0123456_1	1859_012346_49	26_01235_1	544_0123456_138	16_0123456_1	748_0123456_40	675_01235_4	112_0123456_1	176_0123456_1	330_01235_5	149_0123456_1	99_0123456_176	123_01235_23	73_01235_39	1669_0123456_97	70_12345_432	279_0123456_395	1_0123456_1	814_0123456_277	1576_012346_1	1280_0123456_327
161_0123456_1	1859_012346_63	26_01235_1	544_0123456_158	16_0123456_1	748_0123456_31	675_01235_4	112_0123456_1	176_0123456_1	330_01235_5	149_0123456_1	99_0123456_154	123_01235_16	73_01235_36	1669_0123456_88	70_12345_397	279_0123456_388	1_0123456_1	814_0123456_319	1576_012346_1	1280_0123456_340
161_0123456_1	1859_012346_73	26_01235_1	544_0123456_178	16_0123456_1	748_0123456_28	675_01235_4	112_0123456_1	176_0123456_1	330_01235_3	149_0123456_1	99_0123456_129	123_01235_18	73_01235_37	1669_0123456_77	70_12345_353	279_0123456_365	1_0123456_1	814_0123456_376	1576_012346_1	1280_0123456_338
161_0123456_1	1859_012346_76	26_01235_1	544_0123456_200	16_0123456_1	748_0123456_32	675_01235_3	112_0123456_1	176_0123456_1	330_01235_2	149_0123456_1	99_0123456_110	123_01235_18	73_01235_44	1669_0123456_67	70_12345_344	279_0123456_356	1_0123456_1	814_0123456_386	1576_012346_1	1280_0123456_344
161_0123456_1	1859_012346_78	26_01235_1	544_0123456_214	16_0123456_1	748_0123456_40	675_01235_2	112_0123456_1	176_0123456_1	330_01235_2	149_0123456_1	99_0123456_114	123_01235_18	73_01235_44	1669_0123456_63	70_12345_353	279_0123456_327	1_0123456_1	814_0123456_372	1576_012346_1	1280_0123456_325
161_0123456_1	1859_012346_70	26_01235_1	544_0123456_217	16_0123456_1	748_0123456_49	675_01235_2	112_0123456_1	176_0123456_1	330_01235_2	149_0123456_1	99_0123456_118	123_01235_17	73_01235_46	1669_0123456_53	70_12345_373	279_0123456_339	1_0123456_1	814_0123456_370	1576_012346_1	1280_0123456_296
161_0123456_1	1859_012346_56	26_01235_1	544_0123456_222	16_0123456_1	748_0123456_50	675_01235_3	112_0123456_1	176_0123456_1	330_01235_2	149_0123456_1	99_0123456_110	123_01235_16	73_01235_46	1669_0123456_47	70_12345_390	279_0123456_328	1_0123456_1	814_0123456_402	1576_012346_1	1280_0123456_231
161_0123456_1	1859_012346_41	544_0123456_213	16_0123456_1	748_0123456_46	675_01235_2	112_0123456_1	176_0123456_1	149_0123456_1	99_0123456_108	123_01235_18	73_01235_44	1669_0123456_36	70_12345_395	279_0123456_362	1_0123456_1	814_0123456_428	1576_012346_1	1280_0123456_207
161_0123456_1	1859_012346_33	544_0123456_173	16_0123456_1	748_0123456_31	675_01235_2	112_0123456_1	176_0123456_1	149_0123456_1	99_0123456_93	123_01235_18	73_01235_41	1669_0123456_41	70_12345_420	279_0123456_390	1_0123456_1	814_0123456_430	1576_012346_1	1280_0123456_189
161_0123456_1	1859_012346_32	544_0123456_153	16_0123456_1	748_0123456_23	675_01235_2	112_0123456_1	176_0123456_1	149_0123456_1	99_0123456_82	123_01235_22	73_01235_35	1669_0123456_56	70_12345_432	279_0123456_390	1_0123456_1	814_0123456_432	1576_012346_1	1280_0123456_185
161_0123456_1	1859_012346_25	544_0123456_136	16_0123456_1	748_0123456_20	675_01235_1	112_0123456_1	176_0123456_1	149_0123456_1	99_0123456_69	123_01235_24	73_01235_30	1669_0123456_65	70_12345_438	279_0123456_384	1_0123456_1	814_0123456_441	1576_012346_1	1280_0123456_223
161_0123456_1	1859_012346_22	544_0123456_122	16_0123456_1	748_0123456_23	112_0123456_1	176_0123456_1	149_0123456_1	99_0123456_72	123_01235_26	73_01235_28	1669_0123456_77	70_12345_453	279_0123456_370	1_0123456_1	814_0123456_453	1576_012346_1	1280_0123456_257
161_0123456_1	1859_012346_17	544_0123456_101	16_0123456_1	748_0123456_27	112_0123456_1	176_0123456_1	149_0123456_1	99_0123456_80	123_01235_24	73_01235_23	1669_0123456_82	70_12345_449	279_0123456_384	1_0123456_1	814_0123456_462	1576_012346_1	1280_0123456_309
161_0123456_1	1859_012346_12	544_0123456_101	16_0123456_1	748_0123456_31	112_0123456_1	176_0123456_1	149_0123456_1	99_0123456_77	123_01235_18	73_01235_29	1669_0123456_77	70_12345_423	279_0123456_394	1_0123456_1	814_0123456_442	1576_012346_1	1280_0123456_349
161_0123456_1	1859_012346_12	544_0123456_102	16_0123456_1	748_0123456_26	112_0123456_1	176_0123456_1	149_0123456_1	99_0123456_69	123_01235_18	73_01235_28	1669_0123456_74	70_12345_416	279_0123456_384	1_0123456_1	814_0123456_424	1576_012346_1	1280_0123456_389
161_0123456_1	1859_012346_11	544_0123456_115	16_0123456_1	748_0123456_17	112_0123456_1	176_0123456_1	149_0123456_1	99_0123456_64	123_01235_19	73_01235_38	1669_0123456_69	70_12345_396	279_0123456_398	1_0123456_1	814_0123456_415	1576_012346_1	1280_0123456_407
161_0123456_1	1859_012346_12	544_0123456_142	16_0123456_1	748_0123456_16	112_0123456_1	176_0123456_1	149_0123456_1	99_0123456_67	123_01235_18	73_01235_44	1669_0123456_67	70_12345_364	279_0123456_436	1_0123456_1	814_0123456_480	1576_012346_1	1280_0123456_375
161_0123456_1	1859_012346_10	544_0123456_146	16_0123456_1	748_0123456_25	112_0123456_1	176_0123456_1	149_0123456_1	99_0123456_63	123_01235_17	73_01235_40	1669_0123456_63	70_12345_341	279_0123456_458	1_0123456_1	814_0123456_514	1576_012346_1	1280_0123456_311
161_0123456_1	1859_012346_7	544_0123456_147	16_0123456_1	748_0123456_29	112_0123456_1	176_0123456_1	149_0123456_1	99_0123456_58	123_01235_19	73_01235_40	1669_0123456_60	70_12345_311	279_0123456_479	1_0123456_1	814_0123456_557	1576_012346_1	1280_0123456_265
161_0123456_1	1859_012346_10	544_0123456_153	16_0123456_1	748_0123456_33	112_0123456_1	176_0123456_1	149_0123456_1	99_0123456_53	123_01235_21	73_01235_43	1669_0123456_53	70_12345_270	279_0123456_503	1_0123456_1	814_0123456_552	1576_012346_1	1280_0123456_225
161_0123456_1	1859_012346_11	544_0123456_166	16_0123456_1	748_0123456_31	112_0123456_1	176_0123456_1	149_0123456_1	99_0123456_47	123_01235_25	73_01235_38	1669_0123456_56	70_12345_261	279_0123456_495	1_0123456_1	814_0123456_550	1576_012346_1	1280_0123456_208
161_0123456_1	1859_012346_15	544_0123456_177	16_0123456_1	748_0123456_20	112_0123456_1	176_0123456_1	149_0123456_1	99_0123456_40	123_01235_27	73_01235_33	1669_0123456_61	70_12345_239	279_0123456_523	1_0123456_1	814_0123456_498	1576_012346_1	1280_0123456_189
161_0123456_1	1859_012346_15	544_0123456_178	16_0123456_1	748_0123456_8	112_0123456_1	176_0123456_1	149_0123456_1	99_0123456_37	123_01235_33	73_01235_28	1669_0123456_72	70_12345_224	279_0123456_538	1_0123456_1	814_0123456_449	1576_012346_1	1280_0123456_176
161_0123456_1	1859_012346_18	544_0123456_158	16_0123456_1	748_0123456_6	112_0123456_1	176_0123456_1	149_0123456_1	99_0123456_33	123_01235_33	73_01235_21	1669_0123456_74	70_12345_207	279_0123456_535	1_0123456_1	814_0123456_416	1576_012346_1	1280_0123456_157
161_0123456_1	1859_012346_16	544_0123456_148	16_0123456_1	748_0123456_16	112_0123456_1	176_0123456_1	149_0123456_1	99_0123456_34	123_01235_41	73_01235_18	1669_0123456_73	70_12345_207	279_0123456_582	1_0123456_1	814_0123456_396	1576_012346_1	1280_0123456_157
161_0123456_1	1859_012346_18	544_0123456_122	16_0123456_1	748_0123456_29	112_0123456_1	176_0123456_1	149_0123456_1	99_0123456_34	123_01235_46	73_01235_17	1669_0123456_71	70_12345_206	279_0123456_595	1_0123456_1	814_0123456_391	1576_012346_1	1280_0123456_171
161_0123456_1	1859_012346_19	544_0123456_107	16_0123456_1	748_0123456_44	112_0123456_1	176_0123456_1	149_0123456_1	99_0123456_37	123_01235_51	73_01235_17	1669_0123456_84	70_12345_210	279_0123456_597	1_0123456_1	814_0123456_413	1576_012346_1	1280_0123456_190
161_0123456_1	1859_012346_18	544_0123456_97	16_0123456_1	748_0123456_52	112_0123456_1	176_0123456_1	149_0123456_1	99_0123456_38	123_01235_54	73_01235_12	1669_0123456_100	70_12345_218	279_0123456_566	1_0123456_1	814_0123456_418	1576_012346_1	1280_0123456_191
161_0123456_1	1859_012346_14	544_0123456_117	16_0123456_1	748_0123456_54	112_0123456_1	176_0123456_1	149_0123456_1	99_0123456_38	123_01235_52	73_01235_10	1669_0123456_119	70_12345_217	279_0123456_570	1_0123456_1	814_0123456_458	1576_012346_1	1280_0123456_209
161_0123456_1	1859_012346_11	544_0123456_133	16_0123456_1	748_0123456_48	112_0123456_1	176_0123456_1	149_0123456_1	99_0123456_34	123_01235_46	73_01235_7	1669_0123456_138	70_12345_220	279_0123456_497	1_0123456_1	814_0123456_499	1576_012346_1	1280_0123456_206
161_0123456_1	1859_012346_9	544_0123456_150	16_0123456_1	748_0123456_36	112_0123456_1	176_0123456_1	149_0123456_1	99_0123456_30	123_01235_46	73_01235_8	1669_0123456_132	70_12345_226	279_0123456_446	1_0123456_1	814_0123456_531	1576_012346_1	1280_0123456_203
161_0123456_1	1859_012346_8	544_0123456_170	16_0123456_1	748_0123456_32	112_0123456_1	176_0123456_1	149_0123456_1	99_0123456_27	123_01235_46	73_01235_7	1669_0123456_122	70_12345_233	279_0123456_419	1_0123456_1	814_0123456_582	1576_012346_1	1280_0123456_192
161_0123456_1	1859_012346_6	544_0123456_173	16_0123456_1	748_0123456_23	112_0123456_1	176_0123456_1	149_0123456_1	99_0123456_27	123_01235_40	73_01235_8	1669_0123456_120	70_12345_220	279_0123456_455	1_0123456_1	814_0123456_612	1576_012346_1	1280_0123456_185
161_0123456_1	1859_012346_5	544_0123456_181	16_0123456_1	748_0123456_22	112_0123456_1	176_0123456_1	149_0123456_1	99_0123456_28	123_01235_35	73_01235_6	1669_0123456_113	70_12345_191	279_0123456_472	1_0123456_1	814_0123456_627	1576_012346_1	1280_0123456_176
161_0123456_1	1859_012346_4	544_0123456_178	16_0123456_1	748_0123456_24	112_0123456_1	176_0123456_1	149_0123456_1	99_0123456_32	123_01235_29	73_01235_5	1669_0123456_108	70_12345_188	279_0123456_500	1_0123456_1	814_0123456_650	1576_012346_1	1280_0123456_176
161_0123456_1	1859_012346_2	544_0123456_178	16_0123456_1	748_0123456_30	112_0123456_1	176_0123456_1	149_0123456_1	99_0123456_28	123_01235_23	73_01235_7	1669_0123456_92	70_12345_175	279_0123456_536	1_0123456_1	814_0123456_659	1576_012346_1	1280_0123456_196
161_0123456_1	1859_012346_3	544_0123456_186	16_0123456_1	748_0123456_36	112_0123456_1	176_0123456_1	149_0123456_1	99_0123456_23	123_01235_25	73_01235_6	1669_0123456_67	70_12345_198	279_0123456_576	1_0123456_1	814_0123456_629	1576_012346_1	1280_0123456_217
161_0123456_1	1859_012346_5	544_0123456_183	16_0123456_1	748_0123456_41	112_0123456_1	176_0123456_1	149_0123456_1	99_0123456_21	123_01235_23	73_01235_8	1669_0123456_53	70_12345_192	279_0123456_638	1_0123456_1	814_0123456_568	1576_012346_1	1280_0123456_225
161_0123456_1	1859_012346_8	544_0123456_196	16_0123456_1	748_0123456_46	112_0123456_1	176_0123456_1	149_0123456_1	99_0123456_18	123_01235_25	73_01235_7	1669_0123456_47	70_12345_188	279_0123456_755	1_0123456_1	814_0123456_487	1576_012346_1	1280_0123456_224
161_0123456_1	1859_012346_7	544_0123456_219	16_0123456_1	748_0123456_57	112_0123456_1	176_0123456_1	149_0123456_1	99_0123456_19	123_01235_23	73_01235_6	1669_0123456_37	70_12345_194	279_0123456_832	1_0123456_1	814_0123456_438	1576_012346_1	1280_0123456_212
161_0123456_1	1859_012346_6	544_0123456_236	16_0123456_1	748_0123456_63	112_0123456_1	176_0123456_1	149_0123456_1	99_0123456_17	123_01235_22	73_01235_5	1669_0123456_35	70_12345_187	279_0123456_867	1_0123456_1	814_0123456_460	1576_012346_1	1280_0123456_205
161_0123456_1	1859_012346_4	544_0123456_236	16_0123456_1	748_0123456_70	112_0123456_1	176_0123456_1	149_0123456_1	99_0123456_19	123_01235_30	73_01235_4	1669_0123456_36	70_12345_185	279_0123456_829	1_0123456_1	814_0123456_519	1576_012346_1	1280_0123456_198
161_0123456_1	1859_012346_2	544_0123456_224	16_0123456_1	748_0123456_69	112_0123456_1	176_0123456_1	149_0123456_1	99_0123456_17	123_01235_34	73_01235_4	1669_0123456_43	70_12345_163	279_0123456_805	1_0123456_1	814_0123456_583	1576_012346_1	1280_0123456_202
161_0123456_1	1859_012346_3	544_0123456_215	16_0123456_1	748_0123456_54	112_0123456_1	176_0123456_1	149_0123456_1	99_0123456_11	123_01235_41	73_01235_2	1669_0123456_61	70_12345_161	279_0123456_767	1_0123456_1	814_0123456_645	1576_012346_1	1280_0123456_210
161_0123456_1	1859_012346_4	544_0123456_181	16_0123456_1	748_0123456_47	112_0123456_1	176_0123456_1	149_0123456_1	99_0123456_13	123_01235_45	73_01235_1	1669_0123456_81	70_12345_153	279_0123456_694	1_0123456_1	814_0123456_657	1576_012346_1	1280_0123456_197
161_0123456_1	1859_012346_6	544_0123456_151	16_0123456_1	748_0123456_38	112_0123456_1	176_0123456_1	149_0123456_1	99_0123456_16	123_01235_41	73_01235_2	1669_0123456_112	70_12345_131	279_0123456_701	1_0123456_1	814_0123456_662	1576_012346_1	1280_0123456_216
161_0123456_1	1859_012346_6	544_0123456_141	16_0123456_1	748_0123456_26	112_0123456_1	176_0123456_1	149_0123456_1	99_0123456_23	123_01235_36	73_01235_2	1669_0123456_128	70_12345_113	279_0123456_680	1_0123456_1	814_0123456_633	1576_012346_1	1280_0123456_229
161_0123456_1	1859_012346_5	544_0123456_144	16_0123456_1	748_0123456_18	112_0123456_1	176_0123456_1	149_0123456_1	99_0123456_26	123_01235_37	73_01235_2	1669_0123456_148	70_12345_111	279_0123456_693	1_0123456_1	814_0123456_587	1576_012346_1	1280_0123456_237
161_0123456_1	1859_012346_3	544_0123456_141	16_0123456_1	748_0123456_12	112_0123456_1	176_0123456_1	149_0123456_1	99_0123456_25	123_01235_36	73_01235_1	1669_0123456_161	70_12345_113	279_0123456_701	1_0123456_1	814_0123456_535	1576_012346_1	1280_0123456_230
161_0123456_1	1859_012346_2	544_0123456_131	16_0123456_1	748_0123456_15	112_0123456_1	176_0123456_1	149_0123456_1	99_0123456_19	123_01235_42	1669_0123456_165	70_12345_120	279_0123456_692	1_0123456_1	814_0123456_529	1576_012346_1	1280_0123456_183
161_0123456_1	1859_012346_1	544_0123456_119	16_0123456_1	748_0123456_23	112_0123456_1	176_0123456_1	149_0123456_1	99_0123456_13	123_01235_49	1669_0123456_156	70_12345_132	279_0123456_685	1_0123456_1	814_0123456_558	1576_012346_1	1280_0123456_135
1_0123456_1	544_0123456_107	16_0123456_1	748_0123456_44	112_0123456_1	176_0123456_1	99_0123456_9	123_01235_44	1669_0123456_142	70_12345_138	279_0123456_665	814_0123456_581	161_0123456_1	1280_0123456_90
1_0123456_1	544_0123456_111	16_0123456_1	748_0123456_76	112_0123456_1	176_0123456_1	99_0123456_9	123_01235_52	1669_0123456_138	70_12345_143	279_0123456_624	814_0123456_605	161_0123456_1	1280_0123456_76
1_0123456_1	544_0123456_107	16_0123456_1	748_0123456_91	112_0123456_1	176_0123456_1	99_0123456_8	123_01235_54	1669_0123456_126	70_12345_169	279_0123456_581	814_0123456_647	161_0123456_1	1280_0123456_79
1_0123456_1	544_0123456_121	16_0123456_1	748_0123456_86	112_0123456_1	176_0123456_1	99_0123456_8	123_01235_59	1669_0123456_106	70_12345_169	279_0123456_566	814_0123456_674	161_0123456_1	1280_0123456_87
1_0123456_1	544_0123456_126	16_0123456_1	748_0123456_86	112_0123456_1	176_0123456_1	99_0123456_4	123_01235_61	1669_0123456_79	70_12345_172	279_0123456_567	814_0123456_707	161_0123456_1	1280_0123456_101
1_0123456_1	544_0123456_108	16_0123456_1	748_0123456_85	112_0123456_1	176_0123456_1	99_0123456_3	123_01235_62	1669_0123456_60	70_12345_172	279_0123456_558	814_0123456_776	161_0123456_1	1280_0123456_135
1_0123456_1	544_0123456_96	16_0123456_1	748_0123456_82	112_0123456_1	176_0123456_1	99_0123456_1	123_01235_54	1669_0123456_49	70_12345_174	279_0123456_549	814_0123456_784	161_0123456_1	1280_0123456_149
1_0123456_1	544_0123456_66	16_0123456_1	748_0123456_86	112_0123456_1	176_0123456_1	99_0123456_1	123_01235_43	1669_0123456_46	70_12345_170	279_0123456_565	814_0123456_802	161_0123456_1	1280_0123456_155
1_0123456_1	544_0123456_50	16_0123456_1	748_0123456_101	112_0123456_1	176_0123456_1	99_0123456_1	123_01235_22	1669_0123456_42	70_12345_149	279_0123456_607	814_0123456_801	161_0123456_1	1280_0123456_147
1_0123456_1	544_0123456_44	16_0123456_1	748_0123456_95	112_0123456_1	176_0123456_1	99_0123456_1	123_01235_14	1669_0123456_47	70_12345_152	279_0123456_614	814_0123456_786	161_0123456_1	1280_0123456_128
1_0123456_1	544_0123456_39	16_0123456_1	748_0123456_91	112_0123456_1	176_0123456_1	99_0123456_1	123_01235_10	1669_0123456_61	70_12345_157	279_0123456_648	814_0123456_798	161_0123456_1	1280_0123456_103
544_0123456_38	16_0123456_1	748_0123456_86	112_0123456_1	176_0123456_1	1_0123456_1	123_01235_9	1669_0123456_81	70_12345_173	279_0123456_677	814_0123456_803	161_0123456_1	1280_0123456_81
544_0123456_36	16_0123456_1	748_0123456_73	112_0123456_1	176_0123456_1	1_0123456_1	123_01235_6	1669_0123456_100	70_12345_184	279_0123456_705	814_0123456_779	161_0123456_1	1280_0123456_58
544_0123456_33	16_0123456_1	748_0123456_62	112_0123456_1	176_0123456_1	1_0123456_1	123_01235_5	1669_0123456_113	70_12345_199	279_0123456_738	814_0123456_799	161_0123456_1	1280_0123456_51
544_0123456_35	16_0123456_1	748_0123456_58	112_0123456_1	176_0123456_1	1_0123456_1	123_01235_3	1669_0123456_121	70_12345_214	279_0123456_766	814_0123456_856	161_0123456_1	1280_0123456_55
544_0123456_42	16_0123456_1	748_0123456_55	112_0123456_1	176_0123456_1	1_0123456_1	123_01235_2	1669_0123456_122	70_12345_221	279_0123456_737	814_0123456_918	161_0123456_1	1280_0123456_52
544_0123456_47	16_0123456_1	748_0123456_44	112_0123456_1	176_0123456_1	1_0123456_1	123_01235_2	1669_0123456_131	70_12345_226	279_0123456_709	814_0123456_943	161_0123456_1	1280_0123456_41
544_0123456_45	16_0123456_1	748_0123456_52	112_0123456_1	176_0123456_1	1_0123456_1	123_01235_1	1669_0123456_140	70_12345_222	279_0123456_718	814_0123456_907	161_0123456_1	1280_0123456_34
1669_0123456_146	16_0123456_1	748_0123456_72	112_0123456_1	176_0123456_1	1_0123456_1	544_0123456_35	70_12345_228	279_0123456_719	814_0123456_883	161_0123456_1	1280_0123456_30
1669_0123456_146	16_0123456_1	748_0123456_80	112_0123456_1	176_0123456_1	1_0123456_1	544_0123456_30	70_12345_230	279_0123456_710	814_0123456_849	161_0123456_1	1280_0123456_22
1669_0123456_135	16_0123456_1	748_0123456_89	112_0123456_1	176_0123456_1	1_0123456_1	544_0123456_26	70_12345_225	279_0123456_726	814_0123456_795	161_0123456_1	1280_0123456_28
1669_0123456_141	16_0123456_1	748_0123456_84	112_0123456_1	176_0123456_1	1_0123456_1	544_0123456_20	70_12345_218	279_0123456_758	814_0123456_817	161_0123456_1	1280_0123456_42
1669_0123456_142	16_0123456_1	748_0123456_80	112_0123456_1	176_0123456_1	1_0123456_1	544_0123456_13	70_12345_195	279_0123456_739	814_0123456_837	161_0123456_1	1280_0123456_47
1669_0123456_134	16_0123456_1	748_0123456_79	112_0123456_1	176_0123456_1	1_0123456_1	544_0123456_10	70_12345_183	279_0123456_716	814_0123456_855	161_0123456_1	1280_0123456_51
1669_0123456_122	16_0123456_1	748_0123456_84	112_0123456_1	176_0123456_1	1_0123456_1	544_0123456_9	70_12345_174	279_0123456_732	814_0123456_883	161_0123456_1	1280_0123456_58
1669_0123456_111	16_0123456_1	748_0123456_95	112_0123456_1	176_0123456_1	1_0123456_1	544_0123456_7	70_12345_166	279_0123456_717	814_0123456_856	161_0123456_1	1280_0123456_53
1669_0123456_109	16_0123456_1	748_0123456_106	112_0123456_1	176_0123456_1	1_0123456_1	544_0123456_6	70_12345_152	279_0123456_731	814_0123456_851	161_0123456_1	1280_0123456_50
1669_0123456_112	16_0123456_1	748_0123456_112	112_0123456_1	176_0123456_1	1_0123456_1	544_0123456_5	70_12345_136	279_0123456_732	814_0123456_842	161_0123456_1	1280_0123456_48
1669_0123456_106	16_0123456_1	748_0123456_106	112_0123456_1	176_0123456_1	1_0123456_1	544_0123456_2	70_12345_130	279_0123456_748	814_0123456_840	161_0123456_1	1280_0123456_40
1669_0123456_108	16_0123456_1	748_0123456_92	112_0123456_1	176_0123456_1	1_0123456_1	544_0123456_2	70_12345_123	279_0123456_771	814_0123456_844	161_0123456_1	1280_0123456_31
1669_0123456_99	16_0123456_1	748_0123456_79	112_0123456_1	176_0123456_1	1_0123456_1	544_0123456_1	70_12345_119	279_0123456_784	814_0123456_856	161_0123456_1	1280_0123456_28
1280_0123456_40	16_0123456_1	748_0123456_67	112_0123456_1	176_0123456_1	1_0123456_1	1669_0123456_85	70_12345_120	279_0123456_810	814_0123456_864
1280_0123456_68	16_0123456_1	748_0123456_59	112_0123456_1	176_0123456_1	1_0123456_1	1669_0123456_85	70_12345_121	279_0123456_797	814_0123456_880
1280_0123456_95	16_0123456_1	748_0123456_52	112_0123456_1	176_0123456_1	1_0123456_1	1669_0123456_80	70_12345_125	279_0123456_771	814_0123456_900
1280_0123456_127	16_0123456_1	748_0123456_65	112_0123456_1	176_0123456_1	1_0123456_1	1669_0123456_77	70_12345_127	279_0123456_752	814_0123456_969
1280_0123456_133	16_0123456_1	748_0123456_79	112_0123456_1	176_0123456_1	1_0123456_1	1669_0123456_93	70_12345_121	279_0123456_735	814_0123456_1043
1280_0123456_123	16_0123456_1	748_0123456_105	112_0123456_1	176_0123456_1	1_0123456_1	1669_0123456_93	70_12345_112	279_0123456_670	814_0123456_1072
1280_0123456_101	16_0123456_1	748_0123456_120	112_0123456_1	176_0123456_1	1_0123456_1	1669_0123456_96	70_12345_111	279_0123456_604	814_0123456_1101
1280_0123456_81	16_0123456_1	748_0123456_102	112_0123456_1	176_0123456_1	1_0123456_1	1669_0123456_105	70_12345_110	279_0123456_567	814_0123456_1157
1280_0123456_56	16_0123456_1	748_0123456_72	112_0123456_1	176_0123456_1	1_0123456_1	1669_0123456_97	70_12345_104	279_0123456_502	814_0123456_1154
1280_0123456_46	16_0123456_1	748_0123456_46	112_0123456_1	176_0123456_1	1_0123456_1	1669_0123456_94	70_12345_99	279_0123456_521	814_0123456_1171
1280_0123456_38	16_0123456_1	748_0123456_34	112_0123456_1	176_0123456_1	1_0123456_1	1669_0123456_85	70_12345_90	279_0123456_543	814_0123456_1188
1280_0123456_36	16_0123456_1	748_0123456_30	112_0123456_1	176_0123456_1	1_0123456_1	1669_0123456_73	70_12345_84	279_0123456_564	814_0123456_1178
1280_0123456_45	16_0123456_1	748_0123456_32	112_0123456_1	176_0123456_1	1_0123456_1	1669_0123456_69	70_12345_101	279_0123456_587	814_0123456_1139
1280_0123456_56	16_0123456_1	748_0123456_44	112_0123456_1	176_0123456_1	1_0123456_1	1669_0123456_62	70_12345_115	279_0123456_620	814_0123456_1100
1280_0123456_61	16_0123456_1	748_0123456_60	112_0123456_1	176_0123456_1	1_0123456_1	1669_0123456_65	70_12345_115	279_0123456_621	814_0123456_1051
1280_0123456_63	16_0123456_1	748_0123456_67	112_0123456_1	176_0123456_1	1_0123456_1	1669_0123456_82	70_12345_128	279_0123456_639	814_0123456_1004
1280_0123456_69	16_0123456_1	748_0123456_82	112_0123456_1	176_0123456_1	1_0123456_1	1669_0123456_79	70_12345_128	279_0123456_638	814_0123456_978
1280_0123456_56	16_0123456_1	748_0123456_99	112_0123456_1	176_0123456_1	1_0123456_1	1669_0123456_76	70_12345_133	279_0123456_643	814_0123456_973
1280_0123456_52	16_0123456_1	748_0123456_96	112_0123456_1	176_0123456_1	1_0123456_1	1669_0123456_70	70_12345_139	279_0123456_624	814_0123456_983
1280_0123456_46	16_0123456_1	748_0123456_90	112_0123456_1	176_0123456_1	1_0123456_1	1669_0123456_66	70_12345_141	279_0123456_618	814_0123456_1001
1280_0123456_49	16_0123456_1	748_0123456_81	112_0123456_1	176_0123456_1	1_0123456_1	1669_0123456_68	70_12345_140	279_0123456_641	814_0123456_999
1280_0123456_48	16_0123456_1	748_0123456_74	112_0123456_1	176_0123456_1	1_0123456_1	1669_0123456_75	70_12345_132	279_0123456_641	814_0123456_985
1280_0123456_51	16_0123456_1	748_0123456_66	112_0123456_1	176_0123456_1	1_0123456_1	1669_0123456_73	70_12345_135	279_0123456_610	814_0123456_939
1280_0123456_50	16_0123456_1	748_0123456_83	112_0123456_1	176_0123456_1	1_0123456_1	1669_0123456_71	70_12345_127	279_0123456_643	814_0123456_961
1280_0123456_37	16_0123456_1	748_0123456_88	112_0123456_1	176_0123456_1	1_0123456_1	1669_0123456_69	70_12345_113	279_0123456_650	814_0123456_1010
1280_0123456_38	16_0123456_1	748_0123456_90	112_0123456_1	176_0123456_1	1_0123456_1	1669_0123456_64	70_12345_100	279_0123456_661	814_0123456_1036
1280_0123456_41	16_0123456_1	748_0123456_88	112_0123456_1	176_0123456_1	1_0123456_1	1669_0123456_57	70_12345_94	279_0123456_619	814_0123456_1074
1280_0123456_51	16_0123456_1	748_0123456_76	112_0123456_1	176_0123456_1	1_0123456_1	1669_0123456_50	70_12345_101	279_0123456_599	814_0123456_1146
1280_0123456_51	16_0123456_1	748_0123456_62	112_0123456_1	176_0123456_1	1_0123456_1	1669_0123456_49	70_12345_112	279_0123456_570	814_0123456_1206
1280_0123456_49	16_0123456_1	748_0123456_44	112_0123456_1	176_0123456_1	1_0123456_1	1669_0123456_50	70_12345_119	279_0123456_554	814_0123456_1190
1280_0123456_34	16_0123456_1	748_0123456_34	112_0123456_1	176_0123456_1	1_0123456_1	1669_0123456_45	70_12345_127	279_0123456_570	814_0123456_1177
1280_0123456_25	16_0123456_1	748_0123456_45	112_0123456_1	176_0123456_1	1_0123456_1	1669_0123456_43	70_12345_134	279_0123456_590	814_0123456_1226
1280_0123456_24	16_0123456_1	748_0123456_53	112_0123456_1	176_0123456_1	1_0123456_1	1669_0123456_40	70_12345_148	279_0123456_563	814_0123456_1248
1280_0123456_19	16_0123456_1	748_0123456_76	112_0123456_1	176_0123456_1	1_0123456_1	1669_0123456_28	70_12345_151	279_0123456_558	814_0123456_1255
1280_0123456_14	16_0123456_1	748_0123456_92	112_0123456_1	176_0123456_1	1_0123456_1	1669_0123456_27	70_12345_149	279_0123456_553	814_0123456_1233
1280_0123456_15	16_0123456_1	748_0123456_103	112_0123456_1	176_0123456_1	1_0123456_1	1669_0123456_22	70_12345_140	279_0123456_531	814_0123456_1208
1280_0123456_12	16_0123456_1	748_0123456_103	112_0123456_1	176_0123456_1	1_0123456_1	1669_0123456_30	70_12345_146	279_0123456_541	814_0123456_1218
1280_0123456_10	16_0123456_1	748_0123456_108	112_0123456_1	176_0123456_1	1_0123456_1	1669_0123456_28	70_12345_151	279_0123456_518	814_0123456_1243
1280_0123456_8	16_0123456_1	748_0123456_108	112_0123456_1	176_0123456_1	1_0123456_1	1669_0123456_22	70_12345_147	279_0123456_455	814_0123456_1246
1280_0123456_3	16_0123456_1	748_0123456_100	112_0123456_1	176_0123456_1	1_0123456_1	1669_0123456_17	70_12345_149	279_0123456_412	814_0123456_1240
1280_0123456_2	16_0123456_1	748_0123456_113	112_0123456_1	176_0123456_1	1_0123456_1	1669_0123456_17	70_12345_148	279_0123456_439	814_0123456_1249
16_0123456_1	748_0123456_111	176_0123456_1	1_0123456_1	1669_0123456_11	70_12345_132	279_0123456_467	814_0123456_1218
16_0123456_1	748_0123456_109	176_0123456_1	1_0123456_1	1669_0123456_8	70_12345_132	279_0123456_495	814_0123456_1224
16_0123456_1	748_0123456_96	176_0123456_1	1_0123456_1	1669_0123456_6	70_12345_126	279_0123456_529	814_0123456_1174
16_0123456_1	748_0123456_90	176_0123456_1	1_0123456_1	1669_0123456_4	70_12345_120	279_0123456_560	814_0123456_1108
16_0123456_1	748_0123456_89	176_0123456_1	1_0123456_1	1669_0123456_3	70_12345_122	279_0123456_600	814_0123456_1107
16_0123456_1	748_0123456_100	176_0123456_1	1_0123456_1	1669_0123456_3	70_12345_122	279_0123456_643	814_0123456_1126
16_0123456_1	748_0123456_108	176_0123456_1	1_0123456_1	1669_0123456_3	70_12345_131	279_0123456_647	814_0123456_1125
16_0123456_1	748_0123456_117	176_0123456_1	1_0123456_1	1669_0123456_2	70_12345_131	279_0123456_658	814_0123456_1185
16_0123456_1	748_0123456_136	176_0123456_1	1_0123456_1	1669_0123456_1	70_12345_137	279_0123456_643	814_0123456_1188
16_0123456_1	748_0123456_155	176_0123456_1	1_0123456_1	1669_0123456_1	70_12345_149	279_0123456_589	814_0123456_1143
16_0123456_1	748_0123456_186	176_0123456_1	1_0123456_1	1669_0123456_1	70_12345_166	279_0123456_558	814_0123456_1110
16_0123456_1	748_0123456_183	1_0123456_1	70_12345_186	279_0123456_535	814_0123456_1081
16_0123456_1	748_0123456_194	1_0123456_1	70_12345_208	279_0123456_486	814_0123456_1058
16_0123456_1	748_0123456_176	1_0123456_1	70_12345_223	279_0123456_424	814_0123456_1095
16_0123456_1	748_0123456_183	1_0123456_1	70_12345_247	279_0123456_440	814_0123456_1146
16_0123456_1	748_0123456_142	1_0123456_1	70_12345_253	279_0123456_440	814_0123456_1184
16_0123456_1	748_0123456_125	1_0123456_1	70_12345_248	279_0123456_471	814_0123456_1199
16_0123456_1	748_0123456_105	1_0123456_1	70_12345_237	279_0123456_482	814_0123456_1209
16_0123456_1	748_0123456_101	1_0123456_1	70_12345_228	279_0123456_507	814_0123456_1250
16_0123456_1	748_0123456_107	1_0123456_1	70_12345_236	279_0123456_527	814_0123456_1219
16_0123456_1	748_0123456_101	1_0123456_1	70_12345_224	279_0123456_612	814_0123456_1177
16_0123456_1	748_0123456_104	1_0123456_1	70_12345_209	279_0123456_686	814_0123456_1165
16_0123456_1	748_0123456_104	1_0123456_1	70_12345_200	279_0123456_673	814_0123456_1155
16_0123456_1	748_0123456_119	1_0123456_1	70_12345_181	279_0123456_623	814_0123456_1130
16_0123456_1	748_0123456_124	1_0123456_1	70_12345_175	279_0123456_597	814_0123456_1125
16_0123456_1	748_0123456_137	1_0123456_1	70_12345_172	279_0123456_584	814_0123456_1096
16_0123456_1	748_0123456_141	1_0123456_1	70_12345_174	279_0123456_572	814_0123456_1084
16_0123456_1	748_0123456_140	1_0123456_1	70_12345_172	279_0123456_559	814_0123456_1084
16_0123456_1	748_0123456_148	1_0123456_1	70_12345_183	279_0123456_560	814_0123456_1065
16_0123456_1	748_0123456_153	1_0123456_1	70_12345_186	279_0123456_524	814_0123456_1052
16_0123456_1	748_0123456_139	1_0123456_1	70_12345_178	279_0123456_522	814_0123456_1059
16_0123456_1	748_0123456_139	1_0123456_1	70_12345_183	279_0123456_527	814_0123456_1045
16_0123456_1	748_0123456_124	1_0123456_1	70_12345_181	279_0123456_491	814_0123456_995
16_0123456_1	748_0123456_133	1_0123456_1	70_12345_178	279_0123456_485	814_0123456_988
16_0123456_1	748_0123456_138	1_0123456_1	70_12345_173	279_0123456_507	814_0123456_1021
16_0123456_1	748_0123456_134	1_0123456_1	70_12345_171	279_0123456_486	814_0123456_1032
16_0123456_1	748_0123456_139	1_0123456_1	70_12345_182	279_0123456_489	814_0123456_1087
16_0123456_1	748_0123456_131	1_0123456_1	70_12345_180	279_0123456_485	814_0123456_1054
16_0123456_1	748_0123456_132	1_0123456_1	70_12345_171	279_0123456_453	814_0123456_1084
16_0123456_1	748_0123456_132	1_0123456_1	70_12345_184	279_0123456_432	814_0123456_1143
16_0123456_1	748_0123456_134	1_0123456_1	70_12345_179	279_0123456_409	814_0123456_1213
16_0123456_1	748_0123456_123	1_0123456_1	70_12345_174	279_0123456_393	814_0123456_1265
16_0123456_1	748_0123456_113	1_0123456_1	70_12345_183	279_0123456_411	814_0123456_1266
16_0123456_1	748_0123456_113	1_0123456_1	70_12345_181	279_0123456_470	814_0123456_1182
16_0123456_1	748_0123456_120	1_0123456_1	70_12345_177	279_0123456_477	814_0123456_1065
16_0123456_1	748_0123456_124	1_0123456_1	70_12345_176	279_0123456_478	814_0123456_1040
16_0123456_1	748_0123456_119	1_0123456_1	70_12345_188	279_0123456_470	814_0123456_1102
16_0123456_1	748_0123456_97	1_0123456_1	70_12345_201	279_0123456_447	814_0123456_1146
16_0123456_1	748_0123456_79	1_0123456_1	70_12345_219	279_0123456_423	814_0123456_1177
16_0123456_1	748_0123456_71	1_0123456_1	70_12345_238	279_0123456_397	814_0123456_1178
16_0123456_1	748_0123456_79	1_0123456_1	70_12345_254	279_0123456_379	814_0123456_1168
16_0123456_1	748_0123456_98	1_0123456_1	70_12345_267	279_0123456_381	814_0123456_1179
16_0123456_1	748_0123456_98	1_0123456_1	70_12345_285	279_0123456_390	814_0123456_1155
16_0123456_1	748_0123456_105	1_0123456_1	70_12345_296	279_0123456_400	814_0123456_1184
16_0123456_1	748_0123456_111	1_0123456_1	70_12345_307	279_0123456_415	814_0123456_1217
16_0123456_1	748_0123456_120	1_0123456_1	70_12345_316	279_0123456_406	814_0123456_1216
16_0123456_1	748_0123456_137	1_0123456_1	70_12345_313	279_0123456_402	814_0123456_1232
16_0123456_1	748_0123456_143	1_0123456_1	70_12345_298	279_0123456_407	814_0123456_1195
16_0123456_1	748_0123456_127	1_0123456_1	70_12345_298	279_0123456_418	814_0123456_1193
16_0123456_1	748_0123456_110	1_0123456_1	70_12345_285	279_0123456_416	814_0123456_1178
16_0123456_1	748_0123456_92	1_0123456_1	70_12345_266	279_0123456_432	814_0123456_1195
16_0123456_1	748_0123456_70	1_0123456_1	70_12345_254	279_0123456_442	814_0123456_1140
16_0123456_1	748_0123456_61	1_0123456_1	70_12345_251	279_0123456_434	814_0123456_1139
16_0123456_1	748_0123456_64	1_0123456_1	70_12345_243	279_0123456_460	814_0123456_1225
16_0123456_1	748_0123456_71	1_0123456_1	70_12345_237	279_0123456_457	814_0123456_1216
16_0123456_1	748_0123456_69	1_0123456_1	70_12345_246	279_0123456_440	814_0123456_1168
16_0123456_1	748_0123456_73	1_0123456_1	70_12345_237	279_0123456_492	814_0123456_1195
16_0123456_1	748_0123456_68	1_0123456_1	70_12345_242	279_0123456_515	814_0123456_1108
16_0123456_1	748_0123456_70	1_0123456_1	70_12345_249	279_0123456_533	814_0123456_1071
16_0123456_1	748_0123456_68	1_0123456_1	70_12345_250	279_0123456_558	814_0123456_1017
16_0123456_1	748_0123456_68	1_0123456_1	70_12345_277	279_0123456_599	814_0123456_985
16_0123456_1	748_0123456_76	1_0123456_1	70_12345_293	279_0123456_594	814_0123456_919
16_0123456_1	748_0123456_92	1_0123456_1	70_12345_317	279_0123456_566	814_0123456_928
16_0123456_1	748_0123456_105	1_0123456_1	70_12345_336	279_0123456_551	814_0123456_969
16_0123456_1	748_0123456_102	1_0123456_1	70_12345_366	279_0123456_514	814_0123456_976
16_0123456_1	748_0123456_102	1_0123456_1	70_12345_401	279_0123456_499	814_0123456_994
16_0123456_1	748_0123456_94	1_0123456_1	70_12345_422	279_0123456_510	814_0123456_998
16_0123456_1	748_0123456_80	1_0123456_1	70_12345_426	279_0123456_528	814_0123456_1026
16_0123456_1	748_0123456_76	1_0123456_1	70_12345_442	279_0123456_558	814_0123456_1080
16_0123456_1	748_0123456_81	1_0123456_1	70_12345_460	279_0123456_581	814_0123456_1050
16_0123456_1	748_0123456_80	1_0123456_1	70_12345_466	279_0123456_625	814_0123456_1038
16_0123456_1	748_0123456_83	1_0123456_1	70_12345_470	279_0123456_665	814_0123456_985
16_0123456_1	748_0123456_91	1_0123456_1	70_12345_460	279_0123456_662	814_0123456_934
16_0123456_1	748_0123456_110	1_0123456_1	70_12345_466	279_0123456_649	814_0123456_938
16_0123456_1	748_0123456_107	1_0123456_1	70_12345_423	279_0123456_628	814_0123456_924
16_0123456_1	748_0123456_95	1_0123456_1	70_12345_429	279_0123456_634	814_0123456_927
16_0123456_1	748_0123456_72	1_0123456_1	70_12345_394	279_0123456_671	814_0123456_936
16_0123456_1	748_0123456_56	1_0123456_1	70_12345_373	279_0123456_641	814_0123456_895
16_0123456_1	748_0123456_46	1_0123456_1	70_12345_361	279_0123456_597	814_0123456_938
16_0123456_1	748_0123456_45	1_0123456_1	70_12345_341	279_0123456_569	814_0123456_986
16_0123456_1	748_0123456_40	1_0123456_1	70_12345_338	279_0123456_559	814_0123456_965
16_0123456_1	748_0123456_48	1_0123456_1	70_12345_319	279_0123456_569	814_0123456_911
16_0123456_1	748_0123456_50	1_0123456_1	70_12345_302	279_0123456_637	814_0123456_921
16_0123456_1	748_0123456_44	1_0123456_1	70_12345_292	279_0123456_662	814_0123456_948
16_0123456_1	748_0123456_42	1_0123456_1	70_12345_297	279_0123456_676	814_0123456_927
16_0123456_1	748_0123456_29	1_0123456_1	70_12345_309	279_0123456_686	814_0123456_859
16_0123456_1	748_0123456_19	1_0123456_1	70_12345_306	279_0123456_723	814_0123456_857
16_0123456_1	748_0123456_13	1_0123456_1	70_12345_305	279_0123456_770	814_0123456_822
16_0123456_1	748_0123456_13	1_0123456_1	70_12345_306	279_0123456_810	814_0123456_843
16_0123456_1	748_0123456_10	1_0123456_1	70_12345_311	279_0123456_802	814_0123456_854
16_0123456_1	748_0123456_5	1_0123456_1	70_12345_331	279_0123456_725	814_0123456_864
16_0123456_1	748_0123456_4	1_0123456_1	70_12345_319	279_0123456_697	814_0123456_936
16_0123456_1	748_0123456_2	1_0123456_1	70_12345_303	279_0123456_687	814_0123456_977
16_0123456_1	748_0123456_2	1_0123456_1	70_12345_302	279_0123456_630	814_0123456_1003
16_0123456_1	748_0123456_1	1_0123456_1	70_12345_310	279_0123456_569	814_0123456_976
279_0123456_575	16_0123456_1	814_0123456_1037	70_12345_326
279_0123456_546	16_0123456_1	814_0123456_1002	70_12345_330
279_0123456_593	16_0123456_1	814_0123456_960	70_12345_336
279_0123456_654	16_0123456_1	814_0123456_868	70_12345_331
279_0123456_664	16_0123456_1	814_0123456_849	70_12345_349
279_0123456_710	16_0123456_1	814_0123456_911	70_12345_342
279_0123456_699	16_0123456_1	814_0123456_941	70_12345_366
279_0123456_720	16_0123456_1	814_0123456_954	70_12345_383
279_0123456_734	16_0123456_1	814_0123456_939	70_12345_391
279_0123456_723	16_0123456_1	814_0123456_925	70_12345_401
279_0123456_779	16_0123456_1	814_0123456_894	70_12345_380
279_0123456_802	16_0123456_1	814_0123456_833	70_12345_358
279_0123456_803	16_0123456_1	814_0123456_770	70_12345_344
279_0123456_791	16_0123456_1	814_0123456_744	70_12345_324
279_0123456_759	16_0123456_1	814_0123456_771	70_12345_311
279_0123456_714	16_0123456_1	814_0123456_839	70_12345_312
279_0123456_710	16_0123456_1	814_0123456_857	70_12345_311
279_0123456_673	16_0123456_1	814_0123456_910	70_12345_304
279_0123456_678	16_0123456_1	814_0123456_975	70_12345_307
279_0123456_681	16_0123456_1	814_0123456_942	70_12345_324
279_0123456_696	16_0123456_1	814_0123456_855	70_12345_321
279_0123456_716	16_0123456_1	814_0123456_834	70_12345_337
279_0123456_751	16_0123456_1	814_0123456_839	70_12345_337
279_0123456_729	16_0123456_1	814_0123456_849	70_12345_350
279_0123456_748	16_0123456_1	814_0123456_836	70_12345_344
279_0123456_765	16_0123456_1	814_0123456_815	70_12345_343
279_0123456_774	16_0123456_1	814_0123456_820	70_12345_342
279_0123456_786	16_0123456_1	814_0123456_815	70_12345_342
279_0123456_794	16_0123456_1	814_0123456_837	70_12345_352
279_0123456_800	16_0123456_1	814_0123456_792	70_12345_354
279_0123456_774	16_0123456_1	814_0123456_736	70_12345_367
279_0123456_728	16_0123456_1	814_0123456_724	70_12345_375
279_0123456_720	16_0123456_1	814_0123456_732	70_12345_373
279_0123456_685	16_0123456_1	814_0123456_739	70_12345_384
279_0123456_731	16_0123456_1	814_0123456_771	70_12345_382
279_0123456_752	16_0123456_1	814_0123456_732	70_12345_388
279_0123456_743	16_0123456_1	814_0123456_704	70_12345_390
279_0123456_790	16_0123456_1	814_0123456_741	70_12345_370
279_0123456_797	16_0123456_1	814_0123456_751	70_12345_377
279_0123456_766	16_0123456_1	814_0123456_827	70_12345_381
279_0123456_728	16_0123456_1	814_0123456_911	70_12345_372
279_0123456_736	16_0123456_1	814_0123456_1005	70_12345_373
279_0123456_795	16_0123456_1	814_0123456_1028	70_12345_386
279_0123456_862	16_0123456_1	814_0123456_1042	70_12345_383
279_0123456_854	16_0123456_1	814_0123456_1016	70_12345_401
279_0123456_824	16_0123456_1	814_0123456_997	70_12345_417
279_0123456_797	16_0123456_1	814_0123456_996	70_12345_432
279_0123456_833	16_0123456_1	814_0123456_967	70_12345_434
279_0123456_798	16_0123456_1	814_0123456_912	70_12345_414
279_0123456_715	16_0123456_1	814_0123456_934	70_12345_388
279_0123456_652	16_0123456_1	814_0123456_978	70_12345_384
279_0123456_616	16_0123456_1	814_0123456_985	70_12345_362
279_0123456_600	16_0123456_1	814_0123456_969	70_12345_358
279_0123456_608	16_0123456_1	814_0123456_895	70_12345_353
279_0123456_648	16_0123456_1	814_0123456_783	70_12345_366
279_0123456_677	16_0123456_1	814_0123456_700	70_12345_373
279_0123456_693	16_0123456_1	814_0123456_673	70_12345_376
279_0123456_734	16_0123456_1	814_0123456_698	70_12345_384
279_0123456_714	16_0123456_1	814_0123456_696	70_12345_381
279_0123456_683	16_0123456_1	814_0123456_731	70_12345_374
279_0123456_698	16_0123456_1	814_0123456_805	70_12345_382
279_0123456_662	16_0123456_1	814_0123456_851	70_12345_409
279_0123456_593	16_0123456_1	814_0123456_828	70_12345_421
279_0123456_558	16_0123456_1	814_0123456_862	70_12345_444
279_0123456_562	16_0123456_1	814_0123456_858	70_12345_457
279_0123456_564	16_0123456_1	814_0123456_830	70_12345_466
279_0123456_594	16_0123456_1	814_0123456_791	70_12345_459
279_0123456_610	16_0123456_1	814_0123456_768	70_12345_456
279_0123456_686	16_0123456_1	814_0123456_807	70_12345_454
279_0123456_677	16_0123456_1	814_0123456_828	70_12345_432
279_0123456_668	16_0123456_1	814_0123456_855	70_12345_426
279_0123456_702	16_0123456_1	814_0123456_912	70_12345_418
279_0123456_706	16_0123456_1	814_0123456_893	70_12345_413
279_0123456_746	16_0123456_1	814_0123456_915	70_12345_391
279_0123456_691	16_0123456_1	814_0123456_894	70_12345_373
279_0123456_667	16_0123456_1	814_0123456_886	70_12345_361
279_0123456_652	16_0123456_1	814_0123456_783	70_12345_343
279_0123456_648	16_0123456_1	814_0123456_755	70_12345_343
279_0123456_649	16_0123456_1	814_0123456_733	70_12345_349
279_0123456_701	16_0123456_1	814_0123456_712	70_12345_343
279_0123456_707	16_0123456_1	814_0123456_697	70_12345_353
279_0123456_736	16_0123456_1	814_0123456_670	70_12345_357
279_0123456_754	16_0123456_1	814_0123456_647	70_12345_365
279_0123456_764	16_0123456_1	814_0123456_647	70_12345_374
279_0123456_778	16_0123456_1	814_0123456_692	70_12345_398
279_0123456_752	16_0123456_1	814_0123456_688	70_12345_407
279_0123456_790	16_0123456_1	814_0123456_715	70_12345_426
279_0123456_801	16_0123456_1	814_0123456_762	70_12345_438
279_0123456_780	16_0123456_1	814_0123456_791	70_12345_450
279_0123456_794	16_0123456_1	814_0123456_863	70_12345_454
279_0123456_759	16_0123456_1	814_0123456_874	70_12345_453
279_0123456_739	16_0123456_1	814_0123456_848	70_12345_441
279_0123456_785	16_0123456_1	814_0123456_892	70_12345_422
279_0123456_814	16_0123456_1	814_0123456_850	70_12345_395
279_0123456_833	16_0123456_1	814_0123456_813	70_12345_385
279_0123456_839	16_0123456_1	814_0123456_733	70_12345_387
279_0123456_829	16_0123456_1	814_0123456_703	70_12345_360
279_0123456_867	16_0123456_1	814_0123456_723	70_12345_345
279_0123456_835	16_0123456_1	814_0123456_757	70_12345_340
279_0123456_793	16_0123456_1	814_0123456_813	70_12345_337
279_0123456_758	16_0123456_1	814_0123456_870	70_12345_322
279_0123456_717	16_0123456_1	814_0123456_928	70_12345_313
279_0123456_719	16_0123456_1	814_0123456_942	70_12345_298
279_0123456_743	16_0123456_1	814_0123456_894	70_12345_294
279_0123456_765	16_0123456_1	814_0123456_796	70_12345_296
279_0123456_838	16_0123456_1	814_0123456_737	70_12345_291
279_0123456_872	16_0123456_1	814_0123456_687	70_12345_279
279_0123456_946	16_0123456_1	814_0123456_695	70_12345_275
279_0123456_963	16_0123456_1	814_0123456_728	70_12345_272
279_0123456_873	16_0123456_1	814_0123456_746	70_12345_276
279_0123456_789	16_0123456_1	814_0123456_778	70_12345_279
279_0123456_760	16_0123456_1	814_0123456_810	70_12345_271
279_0123456_752	16_0123456_1	814_0123456_867	70_12345_268
279_0123456_758	16_0123456_1	814_0123456_894	70_12345_252
279_0123456_812	16_0123456_1	814_0123456_950	70_12345_234
279_0123456_803	16_0123456_1	814_0123456_1006	70_12345_250
279_0123456_770	16_0123456_1	814_0123456_1032	70_12345_249
279_0123456_745	16_0123456_1	814_0123456_1085	70_12345_239
279_0123456_735	16_0123456_1	814_0123456_1058	70_12345_231
279_0123456_778	16_0123456_1	814_0123456_1030	70_12345_208
279_0123456_747	16_0123456_1	814_0123456_1009	70_12345_188
279_0123456_735	16_0123456_1	814_0123456_1043	70_12345_178
279_0123456_648	16_0123456_1	814_0123456_1035	70_12345_170
279_0123456_699	16_0123456_1	814_0123456_1051	70_12345_171
279_0123456_779	16_0123456_1	814_0123456_1008	70_12345_179
279_0123456_806	16_0123456_1	814_0123456_898	70_12345_192
279_0123456_897	16_0123456_1	814_0123456_890	70_12345_189
279_0123456_939	16_0123456_1	814_0123456_925	70_12345_191
279_0123456_943	16_0123456_1	814_0123456_979	70_12345_176
279_0123456_914	16_0123456_1	814_0123456_1037	70_12345_174
279_0123456_851	16_0123456_1	814_0123456_1082	70_12345_172
279_0123456_789	16_0123456_1	814_0123456_1121	70_12345_170
279_0123456_765	16_0123456_1	814_0123456_1116	70_12345_169
279_0123456_732	16_0123456_1	814_0123456_1056	70_12345_169
279_0123456_743	16_0123456_1	814_0123456_1022	70_12345_179
279_0123456_834	16_0123456_1	814_0123456_964	70_12345_198
279_0123456_893	16_0123456_1	814_0123456_946	70_12345_219
279_0123456_906	16_0123456_1	814_0123456_935	70_12345_243
279_0123456_902	16_0123456_1	814_0123456_980	70_12345_253
279_0123456_849	16_0123456_1	814_0123456_1043	70_12345_265
279_0123456_811	16_0123456_1	814_0123456_1088	70_12345_263
279_0123456_745	16_0123456_1	814_0123456_1075	70_12345_262
279_0123456_730	16_0123456_1	814_0123456_1073	70_12345_262
279_0123456_694	16_0123456_1	814_0123456_1042	70_12345_255
279_0123456_654	16_0123456_1	814_0123456_1019	70_12345_241
279_0123456_649	16_0123456_1	814_0123456_1031	70_12345_227
279_0123456_661	16_0123456_1	814_0123456_1028	70_12345_221
279_0123456_702	16_0123456_1	814_0123456_1075	70_12345_221
279_0123456_763	16_0123456_1	814_0123456_1070	70_12345_226
279_0123456_806	16_0123456_1	814_0123456_1010	70_12345_240
279_0123456_814	16_0123456_1	814_0123456_893	70_12345_263
279_0123456_848	16_0123456_1	814_0123456_853	70_12345_265
279_0123456_897	16_0123456_1	814_0123456_838	70_12345_259
279_0123456_906	16_0123456_1	814_0123456_850	70_12345_259
279_0123456_877	16_0123456_1	814_0123456_858	70_12345_267
279_0123456_891	16_0123456_1	814_0123456_960	70_12345_268
279_0123456_813	16_0123456_1	814_0123456_937	70_12345_272
279_0123456_823	16_0123456_1	814_0123456_950	70_12345_279
279_0123456_810	16_0123456_1	814_0123456_905	70_12345_288
279_0123456_835	16_0123456_1	814_0123456_895	70_12345_289
279_0123456_847	16_0123456_1	814_0123456_865	70_12345_274
279_0123456_858	16_0123456_1	814_0123456_922	70_12345_263
279_0123456_847	16_0123456_1	814_0123456_963	70_12345_253
279_0123456_790	16_0123456_1	814_0123456_1060	70_12345_257
279_0123456_746	16_0123456_1	814_0123456_1131	70_12345_266
279_0123456_690	16_0123456_1	814_0123456_1162	70_12345_265
279_0123456_650	16_0123456_1	814_0123456_1123	70_12345_262
279_0123456_660	16_0123456_1	814_0123456_1116	70_12345_253
279_0123456_659	16_0123456_1	814_0123456_1104	70_12345_251
279_0123456_657	16_0123456_1	814_0123456_1083	70_12345_237
279_0123456_666	16_0123456_1	814_0123456_1080	70_12345_220
279_0123456_674	16_0123456_1	814_0123456_1046	70_12345_202
279_0123456_638	16_0123456_1	814_0123456_1009	70_12345_196
279_0123456_568	16_0123456_1	814_0123456_994	70_12345_195
279_0123456_513	16_0123456_1	814_0123456_1013	70_12345_200
279_0123456_492	16_0123456_1	814_0123456_1014	70_12345_210
279_0123456_530	16_0123456_1	814_0123456_1059	70_12345_216
279_0123456_530	16_0123456_1	814_0123456_1019	70_12345_225
279_0123456_578	16_0123456_1	814_0123456_1079	70_12345_233
279_0123456_587	16_0123456_1	814_0123456_1116	70_12345_250
279_0123456_592	16_0123456_1	814_0123456_1049	70_12345_262
279_0123456_653	16_0123456_1	814_0123456_1005	70_12345_279
279_0123456_700	16_0123456_1	814_0123456_963	70_12345_289
279_0123456_689	16_0123456_1	814_0123456_950	70_12345_309
279_0123456_650	16_0123456_1	814_0123456_921	70_12345_316
279_0123456_653	16_0123456_1	814_0123456_933	70_12345_313
279_0123456_643	16_0123456_1	814_0123456_923	70_12345_301
279_0123456_725	16_0123456_1	814_0123456_849	70_12345_303
279_0123456_756	16_0123456_1	814_0123456_788	70_12345_273
279_0123456_793	16_0123456_1	814_0123456_798	70_12345_249
279_0123456_795	16_0123456_1	814_0123456_840	70_12345_231
279_0123456_786	16_0123456_1	814_0123456_854	70_12345_220
279_0123456_751	16_0123456_1	814_0123456_884	70_12345_205
279_0123456_689	16_0123456_1	814_0123456_855	70_12345_206
279_0123456_689	16_0123456_1	814_0123456_939	70_12345_191
279_0123456_669	16_0123456_1	814_0123456_996	70_12345_201
279_0123456_611	16_0123456_1	814_0123456_1003	70_12345_219
279_0123456_589	16_0123456_1	814_0123456_1049	70_12345_246
279_0123456_591	16_0123456_1	814_0123456_1012	70_12345_274
279_0123456_578	16_0123456_1	814_0123456_1040	70_12345_296
279_0123456_621	16_0123456_1	814_0123456_1081	70_12345_296
279_0123456_637	16_0123456_1	814_0123456_1116	70_12345_317
279_0123456_599	16_0123456_1	814_0123456_1137	70_12345_322
279_0123456_593	16_0123456_1	814_0123456_1171	70_12345_325
279_0123456_596	16_0123456_1	814_0123456_1183	70_12345_319
279_0123456_582	16_0123456_1	814_0123456_1152	70_12345_296
279_0123456_565	16_0123456_1	814_0123456_1115	70_12345_266
279_0123456_601	16_0123456_1	814_0123456_1097	70_12345_255
279_0123456_636	16_0123456_1	814_0123456_1153	70_12345_244
279_0123456_667	16_0123456_1	814_0123456_1128	70_12345_228
279_0123456_694	16_0123456_1	814_0123456_1089	70_12345_199
279_0123456_768	16_0123456_1	814_0123456_1072	70_12345_176
279_0123456_727	16_0123456_1	814_0123456_1038	70_12345_174
279_0123456_691	16_0123456_1	814_0123456_1079	70_12345_164
279_0123456_675	16_0123456_1	814_0123456_1178	70_12345_155
279_0123456_615	16_0123456_1	814_0123456_1226	70_12345_151
279_0123456_580	16_0123456_1	814_0123456_1225	70_12345_161
279_0123456_592	16_0123456_1	814_0123456_1208	70_12345_157
279_0123456_650	16_0123456_1	814_0123456_1192	70_12345_153
279_0123456_712	16_0123456_1	814_0123456_1146	70_12345_154
279_0123456_763	16_0123456_1	814_0123456_1186	70_12345_148
279_0123456_719	16_0123456_1	814_0123456_1178	70_12345_157
279_0123456_681	16_0123456_1	814_0123456_1195	70_12345_156
279_0123456_668	16_0123456_1	814_0123456_1231	70_12345_158
279_0123456_643	16_0123456_1	814_0123456_1209	70_12345_174
279_0123456_647	16_0123456_1	814_0123456_1188	70_12345_180
279_0123456_672	16_0123456_1	814_0123456_1207	70_12345_190
279_0123456_615	16_0123456_1	814_0123456_1149	70_12345_206
279_0123456_611	16_0123456_1	814_0123456_1183	70_12345_223
279_0123456_641	16_0123456_1	814_0123456_1198	70_12345_231
279_0123456_681	16_0123456_1	814_0123456_1122	70_12345_241
279_0123456_686	16_0123456_1	814_0123456_1075	70_12345_277
279_0123456_693	16_0123456_1	814_0123456_1052	70_12345_303
279_0123456_679	16_0123456_1	814_0123456_1085	70_12345_341
279_0123456_616	16_0123456_1	814_0123456_1099	70_12345_374
279_0123456_564	16_0123456_1	814_0123456_1114	70_12345_402
279_0123456_543	16_0123456_1	814_0123456_1139	70_12345_425
279_0123456_485	16_0123456_1	814_0123456_1076	70_12345_460
279_0123456_512	16_0123456_1	814_0123456_1044	70_12345_482
279_0123456_498	16_0123456_1	814_0123456_1008	70_12345_471
279_0123456_475	16_0123456_1	814_0123456_1015	70_12345_474
279_0123456_451	16_0123456_1	814_0123456_1098	70_12345_468
279_0123456_448	16_0123456_1	814_0123456_1117	70_12345_470
279_0123456_452	16_0123456_1	814_0123456_1217	70_12345_446
279_0123456_467	16_0123456_1	814_0123456_1241	70_12345_431
279_0123456_474	16_0123456_1	814_0123456_1264	70_12345_431
279_0123456_468	16_0123456_1	814_0123456_1165	70_12345_435
279_0123456_486	16_0123456_1	814_0123456_1162	70_12345_425
279_0123456_541	16_0123456_1	814_0123456_1148	70_12345_413
279_0123456_591	16_0123456_1	814_0123456_1096	70_12345_410
279_0123456_643	16_0123456_1	814_0123456_1023	70_12345_404
279_0123456_671	16_0123456_1	814_0123456_1002	70_12345_407
279_0123456_690	16_0123456_1	814_0123456_923	70_12345_409
279_0123456_662	16_0123456_1	814_0123456_906	70_12345_403
279_0123456_573	16_0123456_1	814_0123456_856	70_12345_396
279_0123456_493	16_0123456_1	814_0123456_870	70_12345_392
279_0123456_455	16_0123456_1	814_0123456_936	70_12345_383
279_0123456_503	16_0123456_1	814_0123456_1037	70_12345_379
279_0123456_559	16_0123456_1	814_0123456_1080	70_12345_367
279_0123456_622	16_0123456_1	814_0123456_1016	70_12345_345
279_0123456_695	16_0123456_1	814_0123456_1006	70_12345_341
279_0123456_712	16_0123456_1	814_0123456_926	70_12345_348
279_0123456_743	16_0123456_1	814_0123456_891	70_12345_346
279_0123456_672	16_0123456_1	814_0123456_861	70_12345_358
279_0123456_627	16_0123456_1	814_0123456_855	70_12345_359
279_0123456_617	16_0123456_1	814_0123456_879	70_12345_357
279_0123456_610	16_0123456_1	814_0123456_888	70_12345_360
279_0123456_653	16_0123456_1	814_0123456_932	70_12345_327
279_0123456_708	16_0123456_1	814_0123456_962	70_12345_309
279_0123456_726	16_0123456_1	814_0123456_922	70_12345_315
279_0123456_687	16_0123456_1	814_0123456_887	70_12345_329
279_0123456_678	16_0123456_1	814_0123456_938	70_12345_334
279_0123456_665	16_0123456_1	814_0123456_972	70_12345_332
279_0123456_641	16_0123456_1	814_0123456_982	70_12345_345
279_0123456_623	16_0123456_1	814_0123456_1008	70_12345_336
279_0123456_633	16_0123456_1	814_0123456_1025	70_12345_336
279_0123456_638	16_0123456_1	814_0123456_1019	70_12345_333
279_0123456_624	16_0123456_1	814_0123456_1030	70_12345_329
279_0123456_629	16_0123456_1	814_0123456_1044	70_12345_325
279_0123456_656	16_0123456_1	814_0123456_1001	70_12345_321
279_0123456_691	16_0123456_1	814_0123456_973	70_12345_314
279_0123456_707	16_0123456_1	814_0123456_923	70_12345_304
279_0123456_759	16_0123456_1	814_0123456_857	70_12345_292
279_0123456_777	16_0123456_1	814_0123456_807	70_12345_303
279_0123456_764	16_0123456_1	814_0123456_776	70_12345_309
279_0123456_713	16_0123456_1	814_0123456_761	70_12345_339
279_0123456_680	16_0123456_1	814_0123456_758	70_12345_355
279_0123456_674	16_0123456_1	814_0123456_800	70_12345_381
279_0123456_674	16_0123456_1	814_0123456_831	70_12345_382
279_0123456_708	16_0123456_1	814_0123456_867	70_12345_393
279_0123456_682	16_0123456_1	814_0123456_886	70_12345_387
279_0123456_610	16_0123456_1	814_0123456_912	70_12345_398
279_0123456_530	16_0123456_1	814_0123456_959	70_12345_387
279_0123456_511	16_0123456_1	814_0123456_955	70_12345_384
279_0123456_551	16_0123456_1	814_0123456_932	70_12345_357
279_0123456_617	16_0123456_1	814_0123456_917	70_12345_339
279_0123456_652	16_0123456_1	814_0123456_969	70_12345_327
279_0123456_695	16_0123456_1	814_0123456_993	70_12345_331
279_0123456_722	16_0123456_1	814_0123456_944	70_12345_336
279_0123456_775	16_0123456_1	814_0123456_917	70_12345_337
279_0123456_731	16_0123456_1	814_0123456_906	70_12345_335
279_0123456_670	16_0123456_1	814_0123456_919	70_12345_343
279_0123456_633	16_0123456_1	814_0123456_910	70_12345_332
279_0123456_615	16_0123456_1	814_0123456_879	70_12345_321
279_0123456_589	16_0123456_1	814_0123456_859	70_12345_338
279_0123456_628	16_0123456_1	814_0123456_912	70_12345_338
279_0123456_691	16_0123456_1	814_0123456_869	70_12345_324
279_0123456_724	16_0123456_1	814_0123456_830	70_12345_331
279_0123456_741	16_0123456_1	814_0123456_830	70_12345_323
279_0123456_716	16_0123456_1	814_0123456_843	70_12345_317
279_0123456_679	16_0123456_1	814_0123456_844	70_12345_298
279_0123456_672	16_0123456_1	814_0123456_912	70_12345_298
279_0123456_590	16_0123456_1	814_0123456_1026	70_12345_284
279_0123456_536	16_0123456_1	814_0123456_1122	70_12345_309
279_0123456_481	16_0123456_1	814_0123456_1153	70_12345_308
279_0123456_436	16_0123456_1	814_0123456_1152	70_12345_328
279_0123456_461	16_0123456_1	814_0123456_1173	70_12345_330
279_0123456_504	16_0123456_1	814_0123456_1084	70_12345_336
279_0123456_572	16_0123456_1	814_0123456_1047	70_12345_352
279_0123456_610	16_0123456_1	814_0123456_976	70_12345_381
279_0123456_664	16_0123456_1	814_0123456_968	70_12345_377
279_0123456_665	16_0123456_1	814_0123456_974	70_12345_365
279_0123456_649	16_0123456_1	814_0123456_1020	70_12345_381
279_0123456_602	16_0123456_1	814_0123456_1007	70_12345_401
279_0123456_604	16_0123456_1	814_0123456_1046	70_12345_405
279_0123456_600	16_0123456_1	814_0123456_1087	70_12345_409
279_0123456_618	16_0123456_1	814_0123456_1095	70_12345_410
279_0123456_665	16_0123456_1	814_0123456_1115	70_12345_403
279_0123456_682	16_0123456_1	814_0123456_1110	70_12345_415
279_0123456_688	16_0123456_1	814_0123456_1093	70_12345_424
279_0123456_691	16_0123456_1	814_0123456_1074	70_12345_429
279_0123456_652	16_0123456_1	814_0123456_1022	70_12345_414
279_0123456_641	16_0123456_1	814_0123456_953	70_12345_396
279_0123456_648	16_0123456_1	814_0123456_895	70_12345_368
279_0123456_658	16_0123456_1	814_0123456_884	70_12345_338
279_0123456_639	16_0123456_1	814_0123456_896	70_12345_299
279_0123456_594	16_0123456_1	814_0123456_906	70_12345_285
279_0123456_542	16_0123456_1	814_0123456_962	70_12345_262
279_0123456_477	16_0123456_1	814_0123456_983	70_12345_256
279_0123456_456	16_0123456_1	814_0123456_952	70_12345_262
279_0123456_443	16_0123456_1	814_0123456_949	70_12345_259
279_0123456_474	16_0123456_1	814_0123456_941	70_12345_247
279_0123456_493	16_0123456_1	814_0123456_1008	70_12345_273
279_0123456_473	16_0123456_1	814_0123456_1011	70_12345_267
279_0123456_489	16_0123456_1	814_0123456_1047	70_12345_292
279_0123456_467	16_0123456_1	814_0123456_1039	70_12345_312
279_0123456_470	16_0123456_1	814_0123456_1026	70_12345_349
279_0123456_491	16_0123456_1	814_0123456_961	70_12345_388
279_0123456_539	16_0123456_1	814_0123456_911	70_12345_407
279_0123456_544	16_0123456_1	814_0123456_846	70_12345_441
279_0123456_549	16_0123456_1	814_0123456_771	70_12345_480
279_0123456_538	16_0123456_1	814_0123456_778	70_12345_491
279_0123456_529	16_0123456_1	814_0123456_790	70_12345_494
279_0123456_539	16_0123456_1	814_0123456_817	70_12345_490
279_0123456_580	16_0123456_1	814_0123456_784	70_12345_459
279_0123456_631	16_0123456_1	814_0123456_774	70_12345_444
279_0123456_644	16_0123456_1	814_0123456_722	70_12345_425
279_0123456_647	16_0123456_1	814_0123456_645	70_12345_402
279_0123456_642	16_0123456_1	814_0123456_608	70_12345_373
279_0123456_659	16_0123456_1	814_0123456_594	70_12345_341
279_0123456_701	16_0123456_1	814_0123456_632	70_12345_333
279_0123456_697	16_0123456_1	814_0123456_700	70_12345_319
279_0123456_664	16_0123456_1	814_0123456_816	70_12345_319
279_0123456_633	16_0123456_1	814_0123456_888	70_12345_327
279_0123456_551	16_0123456_1	814_0123456_933	70_12345_357
279_0123456_519	16_0123456_1	814_0123456_949	70_12345_346
279_0123456_586	16_0123456_1	814_0123456_1016	70_12345_361
279_0123456_641	16_0123456_1	814_0123456_925	70_12345_393
279_0123456_690	16_0123456_1	814_0123456_841	70_12345_402
279_0123456_731	16_0123456_1	814_0123456_788	70_12345_414
279_0123456_704	16_0123456_1	814_0123456_785	70_12345_421
279_0123456_648	16_0123456_1	814_0123456_842	70_12345_407
279_0123456_634	16_0123456_1	814_0123456_881	70_12345_398
279_0123456_631	16_0123456_1	814_0123456_864	70_12345_375
279_0123456_650	16_0123456_1	814_0123456_886	70_12345_337
279_0123456_649	16_0123456_1	814_0123456_901	70_12345_303
279_0123456_636	16_0123456_1	814_0123456_914	70_12345_276
279_0123456_623	16_0123456_1	814_0123456_950	70_12345_247
279_0123456_635	16_0123456_1	814_0123456_926	70_12345_228
279_0123456_678	16_0123456_1	814_0123456_970	70_12345_196
279_0123456_661	16_0123456_1	814_0123456_960	70_12345_177
279_0123456_683	16_0123456_1	814_0123456_991	70_12345_154
279_0123456_718	16_0123456_1	814_0123456_1037	70_12345_136
279_0123456_695	16_0123456_1	814_0123456_1043	70_12345_144
279_0123456_712	16_0123456_1	814_0123456_1011	70_12345_154
279_0123456_717	16_0123456_1	814_0123456_997	70_12345_157
279_0123456_684	16_0123456_1	814_0123456_980	70_12345_175
279_0123456_683	16_0123456_1	814_0123456_916	70_12345_184
279_0123456_700	16_0123456_1	814_0123456_876	70_12345_190
279_0123456_809	16_0123456_1	814_0123456_836	70_12345_202
279_0123456_860	16_0123456_1	814_0123456_738	70_12345_209
279_0123456_910	16_0123456_1	814_0123456_747	70_12345_205
279_0123456_956	16_0123456_1	814_0123456_803	70_12345_200
279_0123456_903	16_0123456_1	814_0123456_807	70_12345_193
279_0123456_843	16_0123456_1	814_0123456_803	70_12345_183
279_0123456_847	16_0123456_1	814_0123456_826	70_12345_182
279_0123456_858	16_0123456_1	814_0123456_844	70_12345_181
279_0123456_814	16_0123456_1	814_0123456_811	70_12345_169
279_0123456_868	16_0123456_1	814_0123456_851	70_12345_156
279_0123456_901	16_0123456_1	814_0123456_856	70_12345_148
279_0123456_890	16_0123456_1	814_0123456_880	70_12345_139
279_0123456_907	16_0123456_1	814_0123456_913	70_12345_145
279_0123456_945	16_0123456_1	814_0123456_920	70_12345_158
279_0123456_970	16_0123456_1	814_0123456_855	70_12345_156
279_0123456_971	16_0123456_1	814_0123456_807	70_12345_152
279_0123456_992	16_0123456_1	814_0123456_796	70_12345_158
279_0123456_1025	16_0123456_1	814_0123456_785	70_12345_155
279_0123456_1048	16_0123456_1	814_0123456_777	70_12345_152
279_0123456_1026	16_0123456_1	814_0123456_773	70_12345_151
279_0123456_997	16_0123456_1	814_0123456_768	70_12345_144
279_0123456_937	16_0123456_1	814_0123456_790	70_12345_129
279_0123456_909	16_0123456_1	814_0123456_837	70_12345_118
279_0123456_837	16_0123456_1	814_0123456_860	70_12345_103
279_0123456_835	16_0123456_1	814_0123456_885	70_12345_91
279_0123456_835	16_0123456_1	814_0123456_883	70_12345_81
279_0123456_827	16_0123456_1	814_0123456_877	70_12345_78
279_0123456_834	16_0123456_1	814_0123456_905	70_12345_72
279_0123456_862	16_0123456_1	814_0123456_931	70_12345_68
279_0123456_907	16_0123456_1	814_0123456_964	70_12345_72
279_0123456_879	16_0123456_1	814_0123456_895	70_12345_80
279_0123456_892	16_0123456_1	814_0123456_872	70_12345_81
279_0123456_897	16_0123456_1	814_0123456_817	70_12345_82
279_0123456_905	16_0123456_1	814_0123456_853	70_12345_87
279_0123456_881	16_0123456_1	814_0123456_866	70_12345_88
279_0123456_845	16_0123456_1	814_0123456_865	70_12345_82
279_0123456_905	16_0123456_1	814_0123456_870	70_12345_72
279_0123456_938	16_0123456_1	814_0123456_847	70_12345_56
279_0123456_979	16_0123456_1	814_0123456_821	70_12345_49
279_0123456_1007	16_0123456_1	814_0123456_832	70_12345_42
279_0123456_1010	16_0123456_1	814_0123456_808	70_12345_33
279_0123456_1005	16_0123456_1	814_0123456_770	70_12345_25
279_0123456_1035	16_0123456_1	814_0123456_757	70_12345_21
279_0123456_1006	16_0123456_1	814_0123456_698	70_12345_18
279_0123456_1032	16_0123456_1	814_0123456_744	70_12345_15
279_0123456_1031	16_0123456_1	814_0123456_797	70_12345_16
279_0123456_1015	16_0123456_1	814_0123456_823	70_12345_16
279_0123456_949	16_0123456_1	814_0123456_798	70_12345_15
279_0123456_987	16_0123456_1	814_0123456_815	70_12345_12
279_0123456_1049	16_0123456_1	814_0123456_842	70_12345_10
279_0123456_1087	16_0123456_1	814_0123456_857	70_12345_8
279_0123456_1079	16_0123456_1	814_0123456_865	70_12345_10
279_0123456_1087	16_0123456_1	814_0123456_873	70_12345_12
279_0123456_1110	16_0123456_1	814_0123456_888	70_12345_15
279_0123456_1118	16_0123456_1	814_0123456_919	70_12345_17
279_0123456_1109	16_0123456_1	814_0123456_923	70_12345_15
279_0123456_1143	16_0123456_1	814_0123456_928	70_12345_17
279_0123456_1104	16_0123456_1	814_0123456_848	70_12345_20
279_0123456_1124	16_0123456_1	814_0123456_823	70_12345_18
279_0123456_1139	16_0123456_1	814_0123456_835	70_12345_17
279_0123456_1141	16_0123456_1	814_0123456_822	70_12345_12
279_0123456_1121	16_0123456_1	814_0123456_854	70_12345_9
279_0123456_1083	16_0123456_1	814_0123456_886	70_12345_9
279_0123456_1039	16_0123456_1	814_0123456_873	70_12345_11
279_0123456_1016	16_0123456_1	814_0123456_896	70_12345_12
279_0123456_988	16_0123456_1	814_0123456_908	70_12345_13
279_0123456_922	16_0123456_1	814_0123456_943	70_12345_13
279_0123456_887	16_0123456_1	814_0123456_981	70_12345_14
279_0123456_944	16_0123456_1	814_0123456_1041	70_12345_16
279_0123456_951	16_0123456_1	814_0123456_999	70_12345_15
279_0123456_1012	16_0123456_1	814_0123456_974	70_12345_20
279_0123456_1104	16_0123456_1	814_0123456_1014	70_12345_20
279_0123456_1155	16_0123456_1	814_0123456_1002	70_12345_21
279_0123456_1218	16_0123456_1	814_0123456_1024	70_12345_24
279_0123456_1199	16_0123456_1	814_0123456_998	70_12345_29
279_0123456_1191	16_0123456_1	814_0123456_941	70_12345_30
279_0123456_1114	16_0123456_1	814_0123456_954	70_12345_37
279_0123456_1019	16_0123456_1	814_0123456_978	70_12345_41
279_0123456_934	16_0123456_1	814_0123456_989	70_12345_44
279_0123456_807	16_0123456_1	814_0123456_998	70_12345_48
279_0123456_724	16_0123456_1	814_0123456_1018	70_12345_50
279_0123456_740	16_0123456_1	814_0123456_1005	70_12345_59
279_0123456_796	16_0123456_1	814_0123456_947	70_12345_68
279_0123456_835	16_0123456_1	814_0123456_864	70_12345_77
279_0123456_895	16_0123456_1	814_0123456_804	70_12345_88
279_0123456_969	16_0123456_1	814_0123456_733	70_12345_97
279_0123456_989	16_0123456_1	814_0123456_653	70_12345_103
279_0123456_1031	16_0123456_1	814_0123456_671	70_12345_113
279_0123456_1012	16_0123456_1	814_0123456_699	70_12345_119
279_0123456_990	16_0123456_1	814_0123456_700	70_12345_123
279_0123456_1022	16_0123456_1	814_0123456_768	70_12345_122
279_0123456_1023	16_0123456_1	814_0123456_774	70_12345_124
279_0123456_1041	16_0123456_1	814_0123456_754	70_12345_131
279_0123456_1048	16_0123456_1	814_0123456_756	70_12345_136
279_0123456_1065	16_0123456_1	814_0123456_722	70_12345_142
279_0123456_1023	16_0123456_1	814_0123456_677	70_12345_147
279_0123456_1029	16_0123456_1	814_0123456_663	70_12345_154
279_0123456_995	16_0123456_1	814_0123456_651	70_12345_160
279_0123456_997	16_0123456_1	814_0123456_651	70_12345_166
279_0123456_1006	16_0123456_1	814_0123456_688	70_12345_173
279_0123456_1026	16_0123456_1	814_0123456_716	70_12345_179
279_0123456_1000	16_0123456_1	814_0123456_707	70_12345_180
279_0123456_1027	16_0123456_1	814_0123456_665	70_12345_172
279_0123456_1027	16_0123456_1	814_0123456_622	70_12345_170
279_0123456_1041	16_0123456_1	814_0123456_611	70_12345_170
279_0123456_1046	16_0123456_1	814_0123456_597	70_12345_162
279_0123456_1040	16_0123456_1	814_0123456_585	70_12345_138
279_0123456_1082	16_0123456_1	814_0123456_619	70_12345_128
279_0123456_1037	16_0123456_1	814_0123456_646	70_12345_116
279_0123456_1067	16_0123456_1	814_0123456_649	70_12345_120
279_0123456_1121	16_0123456_1	814_0123456_641	70_12345_117
279_0123456_1099	16_0123456_1	814_0123456_619	70_12345_124
279_0123456_1094	16_0123456_1	814_0123456_607	70_12345_136
279_0123456_1099	16_0123456_1	814_0123456_647	70_12345_143
279_0123456_1076	16_0123456_1	814_0123456_661	70_12345_167
279_0123456_1024	16_0123456_1	814_0123456_677	70_12345_195
279_0123456_1013	16_0123456_1	814_0123456_674	70_12345_213
279_0123456_984	16_0123456_1	814_0123456_676	70_12345_240
279_0123456_916	16_0123456_1	814_0123456_725	70_12345_248
279_0123456_906	16_0123456_1	814_0123456_785	70_12345_240
279_0123456_964	16_0123456_1	814_0123456_796	70_12345_237
279_0123456_947	16_0123456_1	814_0123456_725	70_12345_228
279_0123456_1006	16_0123456_1	814_0123456_693	70_12345_212
279_0123456_1031	16_0123456_1	814_0123456_679	70_12345_190
279_0123456_995	16_0123456_1	814_0123456_660	70_12345_169
279_0123456_999	16_0123456_1	814_0123456_670	70_12345_156
279_0123456_991	16_0123456_1	814_0123456_661	70_12345_140
279_0123456_1068	16_0123456_1	814_0123456_639	70_12345_143
279_0123456_1069	16_0123456_1	814_0123456_592	70_12345_138
279_0123456_1057	16_0123456_1	814_0123456_597	70_12345_125
279_0123456_1111	16_0123456_1	814_0123456_640	70_12345_113
279_0123456_1144	16_0123456_1	814_0123456_654	70_12345_109
279_0123456_1166	16_0123456_1	814_0123456_675	70_12345_109
279_0123456_1237	16_0123456_1	814_0123456_686	70_12345_123
279_0123456_1247	16_0123456_1	814_0123456_684	70_12345_128
279_0123456_1281	16_0123456_1	814_0123456_644	70_12345_128
279_0123456_1325	16_0123456_1	814_0123456_598	70_12345_127
279_0123456_1360	16_0123456_1	814_0123456_556	70_12345_130
279_0123456_1347	16_0123456_1	814_0123456_543	70_12345_129
279_0123456_1307	16_0123456_1	814_0123456_525	70_12345_122
279_0123456_1325	16_0123456_1	814_0123456_552	70_12345_116
279_0123456_1286	16_0123456_1	814_0123456_565	70_12345_110
279_0123456_1290	16_0123456_1	814_0123456_574	70_12345_98
279_0123456_1266	16_0123456_1	814_0123456_586	70_12345_101
279_0123456_1267	16_0123456_1	814_0123456_552	70_12345_89
279_0123456_1302	16_0123456_1	814_0123456_547	70_12345_82
279_0123456_1350	16_0123456_1	814_0123456_537	70_12345_79
279_0123456_1314	16_0123456_1	814_0123456_481	70_12345_84
279_0123456_1356	16_0123456_1	814_0123456_486	70_12345_88
279_0123456_1351	16_0123456_1	814_0123456_475	70_12345_90
279_0123456_1365	16_0123456_1	814_0123456_470	70_12345_87
279_0123456_1308	16_0123456_1	814_0123456_491	70_12345_92
279_0123456_1257	16_0123456_1	814_0123456_535	70_12345_96
279_0123456_1271	16_0123456_1	814_0123456_562	70_12345_102
279_0123456_1256	16_0123456_1	814_0123456_525	70_12345_107
279_0123456_1245	16_0123456_1	814_0123456_511	70_12345_112
279_0123456_1203	16_0123456_1	814_0123456_480	70_12345_116
279_0123456_1181	16_0123456_1	814_0123456_467	70_12345_127
279_0123456_1169	16_0123456_1	814_0123456_484	70_12345_130
279_0123456_1138	16_0123456_1	814_0123456_474	70_12345_144
279_0123456_1062	16_0123456_1	814_0123456_486	70_12345_163
279_0123456_1066	16_0123456_1	814_0123456_546	70_12345_179
279_0123456_1065	16_0123456_1	814_0123456_563	70_12345_195
279_0123456_1015	16_0123456_1	814_0123456_554	70_12345_223
279_0123456_1078	16_0123456_1	814_0123456_569	70_12345_251
279_0123456_1101	16_0123456_1	814_0123456_536	70_12345_269
279_0123456_1136	16_0123456_1	814_0123456_500	70_12345_286
279_0123456_1224	16_0123456_1	814_0123456_505	70_12345_283
279_0123456_1240	16_0123456_1	814_0123456_492	70_12345_296
279_0123456_1262	16_0123456_1	814_0123456_536	70_12345_295
279_0123456_1236	16_0123456_1	814_0123456_562	70_12345_302
279_0123456_1226	16_0123456_1	814_0123456_596	70_12345_300
279_0123456_1187	16_0123456_1	814_0123456_593	70_12345_305
279_0123456_1099	16_0123456_1	814_0123456_572	70_12345_309
279_0123456_1043	16_0123456_1	814_0123456_554	70_12345_296
279_0123456_1035	16_0123456_1	814_0123456_577	70_12345_303
279_0123456_986	16_0123456_1	814_0123456_573	70_12345_298
279_0123456_1025	16_0123456_1	814_0123456_622	70_12345_301
279_0123456_1035	16_0123456_1	814_0123456_630	70_12345_306
279_0123456_1057	16_0123456_1	814_0123456_609	70_12345_300
279_0123456_1074	16_0123456_1	814_0123456_582	70_12345_311
279_0123456_1054	16_0123456_1	814_0123456_575	70_12345_316
279_0123456_996	16_0123456_1	814_0123456_540	70_12345_321
279_0123456_995	16_0123456_1	814_0123456_584	70_12345_338
279_0123456_1004	16_0123456_1	814_0123456_608	70_12345_327
279_0123456_981	16_0123456_1	814_0123456_628	70_12345_323
279_0123456_973	16_0123456_1	814_0123456_635	70_12345_325
279_0123456_957	16_0123456_1	814_0123456_622	70_12345_336
279_0123456_945	16_0123456_1	814_0123456_597	70_12345_338
279_0123456_951	16_0123456_1	814_0123456_558	70_12345_334
279_0123456_1037	16_0123456_1	814_0123456_509	70_12345_348
279_0123456_1118	16_0123456_1	814_0123456_483	70_12345_347
279_0123456_1206	16_0123456_1	814_0123456_508	70_12345_343
279_0123456_1178	16_0123456_1	814_0123456_534	70_12345_353
279_0123456_1124	16_0123456_1	814_0123456_560	70_12345_357
279_0123456_1046	16_0123456_1	814_0123456_594	70_12345_348
279_0123456_1039	16_0123456_1	814_0123456_611	70_12345_342
279_0123456_1028	16_0123456_1	814_0123456_585	70_12345_340
279_0123456_1050	16_0123456_1	814_0123456_601	70_12345_334
279_0123456_1035	16_0123456_1	814_0123456_610	70_12345_333
279_0123456_1123	16_0123456_1	814_0123456_609	70_12345_327
279_0123456_1120	16_0123456_1	814_0123456_582	70_12345_345
279_0123456_1118	16_0123456_1	814_0123456_610	70_12345_343
279_0123456_1076	16_0123456_1	814_0123456_616	70_12345_348
279_0123456_1057	16_0123456_1	814_0123456_589	70_12345_354
279_0123456_1122	16_0123456_1	814_0123456_589	70_12345_338
279_0123456_1109	16_0123456_1	814_0123456_567	70_12345_325
279_0123456_1111	16_0123456_1	814_0123456_562	70_12345_289
279_0123456_1149	16_0123456_1	814_0123456_586	70_12345_290
279_0123456_1075	16_0123456_1	814_0123456_627	70_12345_279
279_0123456_953	16_0123456_1	814_0123456_667	70_12345_277
279_0123456_899	16_0123456_1	814_0123456_691	70_12345_282
279_0123456_841	16_0123456_1	814_0123456_712	70_12345_291
279_0123456_851	16_0123456_1	814_0123456_726	70_12345_293
279_0123456_898	16_0123456_1	814_0123456_740	70_12345_298
279_0123456_913	16_0123456_1	814_0123456_787	70_12345_293
279_0123456_973	16_0123456_1	814_0123456_800	70_12345_312
279_0123456_973	16_0123456_1	814_0123456_826	70_12345_349
279_0123456_978	16_0123456_1	814_0123456_834	70_12345_376
279_0123456_988	16_0123456_1	814_0123456_859	70_12345_400
279_0123456_950	16_0123456_1	814_0123456_897	70_12345_424
279_0123456_977	16_0123456_1	814_0123456_905	70_12345_453
279_0123456_934	16_0123456_1	814_0123456_912	70_12345_470
279_0123456_942	16_0123456_1	814_0123456_830	70_12345_489
279_0123456_967	16_0123456_1	814_0123456_774	70_12345_460
279_0123456_981	16_0123456_1	814_0123456_713	70_12345_440
279_0123456_973	16_0123456_1	814_0123456_644	70_12345_427
279_0123456_973	16_0123456_1	814_0123456_636	70_12345_415
279_0123456_979	16_0123456_1	814_0123456_674	70_12345_390
279_0123456_969	16_0123456_1	814_0123456_680	70_12345_373
279_0123456_947	16_0123456_1	814_0123456_737	70_12345_365
279_0123456_925	16_0123456_1	814_0123456_739	70_12345_361
279_0123456_925	16_0123456_1	814_0123456_759	70_12345_353
279_0123456_932	16_0123456_1	814_0123456_795	70_12345_367
279_0123456_900	16_0123456_1	814_0123456_795	70_12345_368
279_0123456_896	16_0123456_1	814_0123456_828	70_12345_363
279_0123456_915	16_0123456_1	814_0123456_815	70_12345_355
279_0123456_896	16_0123456_1	814_0123456_810	70_12345_345
279_0123456_925	16_0123456_1	814_0123456_830	70_12345_349
279_0123456_918	16_0123456_1	814_0123456_852	70_12345_342
279_0123456_948	16_0123456_1	814_0123456_850	70_12345_333
279_0123456_913	16_0123456_1	814_0123456_821	70_12345_331
279_0123456_903	16_0123456_1	814_0123456_812	70_12345_346
279_0123456_874	16_0123456_1	814_0123456_801	70_12345_336
279_0123456_853	16_0123456_1	814_0123456_791	70_12345_326
279_0123456_865	16_0123456_1	814_0123456_784	70_12345_316
279_0123456_847	16_0123456_1	814_0123456_783	70_12345_305
279_0123456_847	16_0123456_1	814_0123456_773	70_12345_307
279_0123456_856	16_0123456_1	814_0123456_798	70_12345_310
279_0123456_830	16_0123456_1	814_0123456_806	70_12345_321
279_0123456_834	16_0123456_1	814_0123456_832	70_12345_316
279_0123456_801	16_0123456_1	814_0123456_846	70_12345_322
279_0123456_839	16_0123456_1	814_0123456_855	70_12345_329
279_0123456_846	16_0123456_1	814_0123456_831	70_12345_323
279_0123456_876	16_0123456_1	814_0123456_747	70_12345_335
279_0123456_903	16_0123456_1	814_0123456_769	70_12345_330
279_0123456_871	16_0123456_1	814_0123456_818	70_12345_330
279_0123456_808	16_0123456_1	814_0123456_850	70_12345_353
279_0123456_767	16_0123456_1	814_0123456_915	70_12345_352
279_0123456_762	16_0123456_1	814_0123456_934	70_12345_364
279_0123456_721	16_0123456_1	814_0123456_917	70_12345_382
279_0123456_719	16_0123456_1	814_0123456_943	70_12345_397
279_0123456_763	16_0123456_1	814_0123456_890	70_12345_423
279_0123456_817	16_0123456_1	814_0123456_865	70_12345_431
279_0123456_825	16_0123456_1	814_0123456_898	70_12345_452
279_0123456_779	16_0123456_1	814_0123456_884	70_12345_481
279_0123456_769	16_0123456_1	814_0123456_886	70_12345_482
279_0123456_776	16_0123456_1	814_0123456_894	70_12345_471
279_0123456_757	16_0123456_1	814_0123456_907	70_12345_480
279_0123456_730	16_0123456_1	814_0123456_908	70_12345_491
279_0123456_704	16_0123456_1	814_0123456_921	70_12345_497
279_0123456_694	16_0123456_1	814_0123456_951	70_12345_494
279_0123456_690	16_0123456_1	814_0123456_962	70_12345_490
279_0123456_710	16_0123456_1	814_0123456_977	70_12345_482
279_0123456_685	16_0123456_1	814_0123456_936	70_12345_489
279_0123456_713	16_0123456_1	814_0123456_900	70_12345_456
279_0123456_732	16_0123456_1	814_0123456_863	70_12345_483
279_0123456_747	16_0123456_1	814_0123456_855	70_12345_508
279_0123456_778	16_0123456_1	814_0123456_836	70_12345_559
279_0123456_741	16_0123456_1	814_0123456_797	70_12345_577
279_0123456_737	16_0123456_1	814_0123456_791	70_12345_624
279_0123456_719	16_0123456_1	814_0123456_786	70_12345_648
279_0123456_730	16_0123456_1	814_0123456_766	70_12345_659
279_0123456_736	16_0123456_1	814_0123456_776	70_12345_670
279_0123456_742	16_0123456_1	814_0123456_751	70_12345_657
279_0123456_802	16_0123456_1	814_0123456_706	70_12345_660
279_0123456_843	16_0123456_1	814_0123456_710	70_12345_644
279_0123456_846	16_0123456_1	814_0123456_692	70_12345_656
279_0123456_854	16_0123456_1	814_0123456_696	70_12345_659
279_0123456_820	16_0123456_1	814_0123456_699	70_12345_648
279_0123456_818	16_0123456_1	814_0123456_727	70_12345_671
279_0123456_767	16_0123456_1	814_0123456_709	70_12345_727
279_0123456_778	16_0123456_1	814_0123456_709	70_12345_779
279_0123456_783	16_0123456_1	814_0123456_701	70_12345_795
279_0123456_791	16_0123456_1	814_0123456_709	70_12345_787
279_0123456_796	16_0123456_1	814_0123456_701	70_12345_786
279_0123456_748	16_0123456_1	814_0123456_712	70_12345_797
279_0123456_725	16_0123456_1	814_0123456_733	70_12345_836
279_0123456_713	16_0123456_1	814_0123456_758	70_12345_883
279_0123456_696	16_0123456_1	814_0123456_753	70_12345_905
279_0123456_681	16_0123456_1	814_0123456_760	70_12345_898
279_0123456_660	16_0123456_1	814_0123456_781	70_12345_911
279_0123456_696	16_0123456_1	814_0123456_790	70_12345_936
279_0123456_734	16_0123456_1	814_0123456_726	70_12345_917
279_0123456_715	16_0123456_1	814_0123456_779	70_12345_911
279_0123456_693	16_0123456_1	814_0123456_808	70_12345_876
279_0123456_721	16_0123456_1	814_0123456_833	70_12345_803
279_0123456_733	16_0123456_1	814_0123456_789	70_12345_787
279_0123456_708	16_0123456_1	814_0123456_785	70_12345_761
279_0123456_755	16_0123456_1	814_0123456_746	70_12345_718
279_0123456_800	16_0123456_1	814_0123456_697	70_12345_727
279_0123456_757	16_0123456_1	814_0123456_669	70_12345_733
279_0123456_705	16_0123456_1	814_0123456_649	70_12345_733
279_0123456_641	16_0123456_1	814_0123456_681	70_12345_732
279_0123456_609	16_0123456_1	814_0123456_707	70_12345_709
279_0123456_630	16_0123456_1	814_0123456_753	70_12345_655
279_0123456_664	16_0123456_1	814_0123456_817	70_12345_645
279_0123456_646	16_0123456_1	814_0123456_729	70_12345_682
279_0123456_649	16_0123456_1	814_0123456_686	70_12345_722
279_0123456_692	16_0123456_1	814_0123456_673	70_12345_733
279_0123456_699	16_0123456_1	814_0123456_706	70_12345_740
279_0123456_688	16_0123456_1	814_0123456_730	70_12345_791
279_0123456_720	16_0123456_1	814_0123456_736	70_12345_831
279_0123456_716	16_0123456_1	814_0123456_723	70_12345_826
279_0123456_664	16_0123456_1	814_0123456_774	70_12345_815
279_0123456_636	16_0123456_1	814_0123456_854	70_12345_806
279_0123456_619	16_0123456_1	814_0123456_901	70_12345_782
279_0123456_627	16_0123456_1	814_0123456_952	70_12345_757
279_0123456_625	16_0123456_1	814_0123456_921	70_12345_745
279_0123456_646	16_0123456_1	814_0123456_853	70_12345_740
279_0123456_625	16_0123456_1	814_0123456_756	70_12345_734
279_0123456_639	16_0123456_1	814_0123456_819	70_12345_713
279_0123456_614	16_0123456_1	814_0123456_834	70_12345_720
279_0123456_624	16_0123456_1	814_0123456_836	70_12345_730
279_0123456_582	16_0123456_1	814_0123456_823	70_12345_746
279_0123456_569	16_0123456_1	814_0123456_802	70_12345_753
279_0123456_546	16_0123456_1	814_0123456_788	70_12345_734
279_0123456_584	16_0123456_1	814_0123456_789	70_12345_727
279_0123456_605	16_0123456_1	814_0123456_730	70_12345_736
279_0123456_652	16_0123456_1	814_0123456_690	70_12345_746
279_0123456_621	16_0123456_1	814_0123456_699	70_12345_746
279_0123456_573	16_0123456_1	814_0123456_728	70_12345_736
279_0123456_567	16_0123456_1	814_0123456_792	70_12345_717
279_0123456_608	16_0123456_1	814_0123456_765	70_12345_726
279_0123456_649	16_0123456_1	814_0123456_744	70_12345_725
279_0123456_647	16_0123456_1	814_0123456_692	70_12345_722
279_0123456_654	16_0123456_1	814_0123456_696	70_12345_737
279_0123456_648	16_0123456_1	814_0123456_678	70_12345_734
279_0123456_627	16_0123456_1	814_0123456_684	70_12345_718
279_0123456_644	16_0123456_1	814_0123456_721	70_12345_661
279_0123456_648	16_0123456_1	814_0123456_768	70_12345_624
279_0123456_609	16_0123456_1	814_0123456_771	70_12345_589
279_0123456_632	16_0123456_1	814_0123456_800	70_12345_570
279_0123456_638	16_0123456_1	814_0123456_819	70_12345_549
279_0123456_607	16_0123456_1	814_0123456_745	70_12345_558
279_0123456_672	16_0123456_1	814_0123456_780	70_12345_548
279_0123456_742	16_0123456_1	814_0123456_796	70_12345_571
279_0123456_766	16_0123456_1	814_0123456_775	70_12345_586
279_0123456_789	16_0123456_1	814_0123456_752	70_12345_598
279_0123456_738	16_0123456_1	814_0123456_755	70_12345_624
279_0123456_723	16_0123456_1	814_0123456_742	70_12345_638
279_0123456_721	16_0123456_1	814_0123456_771	70_12345_647
279_0123456_703	16_0123456_1	814_0123456_780	70_12345_630
279_0123456_753	16_0123456_1	814_0123456_787	70_12345_614
279_0123456_795	16_0123456_1	814_0123456_790	70_12345_621
279_0123456_851	16_0123456_1	814_0123456_793	70_12345_618
279_0123456_851	16_0123456_1	814_0123456_783	70_12345_596
279_0123456_786	16_0123456_1	814_0123456_768	70_12345_590
279_0123456_732	16_0123456_1	814_0123456_697	70_12345_590
279_0123456_728	16_0123456_1	814_0123456_711	70_12345_576
279_0123456_693	16_0123456_1	814_0123456_719	70_12345_567
279_0123456_663	16_0123456_1	814_0123456_707	70_12345_548
279_0123456_643	16_0123456_1	814_0123456_740	70_12345_528
279_0123456_652	16_0123456_1	814_0123456_780	70_12345_515
279_0123456_661	16_0123456_1	814_0123456_791	70_12345_500
279_0123456_696	16_0123456_1	814_0123456_751	70_12345_512
279_0123456_795	16_0123456_1	814_0123456_711	70_12345_489
279_0123456_822	16_0123456_1	814_0123456_638	70_12345_502
279_0123456_868	16_0123456_1	814_0123456_651	70_12345_504
279_0123456_909	16_0123456_1	814_0123456_695	70_12345_504
279_0123456_856	16_0123456_1	814_0123456_695	70_12345_527
279_0123456_822	16_0123456_1	814_0123456_739	70_12345_548
279_0123456_829	16_0123456_1	814_0123456_787	70_12345_561
279_0123456_823	16_0123456_1	814_0123456_808	70_12345_566
279_0123456_892	16_0123456_1	814_0123456_800	70_12345_589
279_0123456_964	16_0123456_1	814_0123456_825	70_12345_575
279_0123456_1003	16_0123456_1	814_0123456_793	70_12345_564
279_0123456_1012	16_0123456_1	814_0123456_762	70_12345_533
279_0123456_995	16_0123456_1	814_0123456_732	70_12345_499
279_0123456_966	16_0123456_1	814_0123456_741	70_12345_476
279_0123456_955	16_0123456_1	814_0123456_760	70_12345_457
279_0123456_920	16_0123456_1	814_0123456_723	70_12345_454
279_0123456_893	16_0123456_1	814_0123456_708	70_12345_453
279_0123456_895	16_0123456_1	814_0123456_720	70_12345_450
279_0123456_928	16_0123456_1	814_0123456_692	70_12345_431
279_0123456_949	16_0123456_1	814_0123456_672	70_12345_415
279_0123456_940	16_0123456_1	814_0123456_648	70_12345_412
279_0123456_958	16_0123456_1	814_0123456_635	70_12345_388
279_0123456_998	16_0123456_1	814_0123456_622	70_12345_386
279_0123456_1008	16_0123456_1	814_0123456_608	70_12345_373
279_0123456_994	16_0123456_1	814_0123456_611	70_12345_390
279_0123456_1012	16_0123456_1	814_0123456_631	70_12345_404
279_0123456_1024	16_0123456_1	814_0123456_678	70_12345_418
279_0123456_1062	16_0123456_1	814_0123456_720	70_12345_441
279_0123456_1085	16_0123456_1	814_0123456_738	70_12345_436
279_0123456_1091	16_0123456_1	814_0123456_748	70_12345_415
279_0123456_1139	16_0123456_1	814_0123456_732	70_12345_378
279_0123456_1114	16_0123456_1	814_0123456_743	70_12345_373
279_0123456_1081	16_0123456_1	814_0123456_756	70_12345_363
279_0123456_1039	16_0123456_1	814_0123456_745	70_12345_353
279_0123456_1012	16_0123456_1	814_0123456_779	70_12345_344
279_0123456_970	16_0123456_1	814_0123456_804	70_12345_334
279_0123456_966	16_0123456_1	814_0123456_819	70_12345_328
279_0123456_995	16_0123456_1	814_0123456_854	70_12345_335
279_0123456_975	16_0123456_1	814_0123456_867	70_12345_336
279_0123456_955	16_0123456_1	814_0123456_859	70_12345_328
279_0123456_935	16_0123456_1	814_0123456_870	70_12345_319
279_0123456_959	16_0123456_1	814_0123456_899	70_12345_300
279_0123456_946	16_0123456_1	814_0123456_920	70_12345_289
279_0123456_939	16_0123456_1	814_0123456_880	70_12345_298
279_0123456_942	16_0123456_1	814_0123456_868	70_12345_287
279_0123456_958	16_0123456_1	814_0123456_877	70_12345_306
279_0123456_931	16_0123456_1	814_0123456_862	70_12345_308
279_0123456_958	16_0123456_1	814_0123456_811	70_12345_308
279_0123456_982	16_0123456_1	814_0123456_760	70_12345_303
279_0123456_1003	16_0123456_1	814_0123456_708	70_12345_298
279_0123456_1026	16_0123456_1	814_0123456_614	70_12345_308
279_0123456_1071	16_0123456_1	814_0123456_620	70_12345_298
279_0123456_1071	16_0123456_1	814_0123456_678	70_12345_270
279_0123456_1045	16_0123456_1	814_0123456_722	70_12345_268
279_0123456_1024	16_0123456_1	814_0123456_759	70_12345_270
279_0123456_1019	16_0123456_1	814_0123456_769	70_12345_265
279_0123456_986	16_0123456_1	814_0123456_796	70_12345_268
279_0123456_978	16_0123456_1	814_0123456_766	70_12345_266
279_0123456_1031	16_0123456_1	814_0123456_722	70_12345_264
279_0123456_1079	16_0123456_1	814_0123456_719	70_12345_264
279_0123456_1147	16_0123456_1	814_0123456_684	70_12345_265
279_0123456_1238	16_0123456_1	814_0123456_648	70_12345_280
279_0123456_1284	16_0123456_1	814_0123456_655	70_12345_301
279_0123456_1293	16_0123456_1	814_0123456_660	70_12345_305
279_0123456_1282	16_0123456_1	814_0123456_707	70_12345_311
279_0123456_1245	16_0123456_1	814_0123456_742	70_12345_298
279_0123456_1205	16_0123456_1	814_0123456_778	70_12345_288
279_0123456_1158	16_0123456_1	814_0123456_744	70_12345_295
279_0123456_1161	16_0123456_1	814_0123456_713	70_12345_289
279_0123456_1155	16_0123456_1	814_0123456_697	70_12345_284
279_0123456_1114	16_0123456_1	814_0123456_703	70_12345_263
279_0123456_1086	16_0123456_1	814_0123456_738	70_12345_259
279_0123456_1058	16_0123456_1	814_0123456_747	70_12345_251
279_0123456_1014	16_0123456_1	814_0123456_733	70_12345_262
279_0123456_1016	16_0123456_1	814_0123456_761	70_12345_277
279_0123456_1008	16_0123456_1	814_0123456_749	70_12345_291
279_0123456_1020	16_0123456_1	814_0123456_748	70_12345_295
279_0123456_979	16_0123456_1	814_0123456_825	70_12345_302
279_0123456_975	16_0123456_1	814_0123456_851	70_12345_315
279_0123456_990	16_0123456_1	814_0123456_906	70_12345_326
279_0123456_991	16_0123456_1	814_0123456_858	70_12345_330
279_0123456_1050	16_0123456_1	814_0123456_844	70_12345_334
279_0123456_1071	16_0123456_1	814_0123456_805	70_12345_329
279_0123456_1088	16_0123456_1	814_0123456_801	70_12345_312
279_0123456_1085	16_0123456_1	814_0123456_804	70_12345_288
279_0123456_1090	16_0123456_1	814_0123456_792	70_12345_271
279_0123456_1098	16_0123456_1	814_0123456_783	70_12345_260
279_0123456_1081	16_0123456_1	814_0123456_732	70_12345_232
279_0123456_1001	16_0123456_1	814_0123456_682	70_12345_225
279_0123456_1004	16_0123456_1	814_0123456_710	70_12345_201
279_0123456_986	16_0123456_1	814_0123456_802	70_12345_210
279_0123456_972	16_0123456_1	814_0123456_794	70_12345_214
279_0123456_978	16_0123456_1	814_0123456_821	70_12345_225
279_0123456_964	16_0123456_1	814_0123456_837	70_12345_256
279_0123456_916	16_0123456_1	814_0123456_829	70_12345_281
279_0123456_949	16_0123456_1	814_0123456_796	70_12345_290
279_0123456_973	16_0123456_1	814_0123456_763	70_12345_306
279_0123456_1085	16_0123456_1	814_0123456_822	70_12345_313
279_0123456_1050	16_0123456_1	814_0123456_837	70_12345_317
279_0123456_1056	16_0123456_1	814_0123456_853	70_12345_322
279_0123456_1081	16_0123456_1	814_0123456_824	70_12345_317
279_0123456_1062	16_0123456_1	814_0123456_841	70_12345_308
279_0123456_1045	16_0123456_1	814_0123456_900	70_12345_310
279_0123456_1001	16_0123456_1	814_0123456_929	70_12345_320
279_0123456_932	16_0123456_1	814_0123456_962	70_12345_326
279_0123456_947	16_0123456_1	814_0123456_941	70_12345_341
279_0123456_969	16_0123456_1	814_0123456_901	70_12345_351
279_0123456_1007	16_0123456_1	814_0123456_914	70_12345_365
279_0123456_994	16_0123456_1	814_0123456_941	70_12345_380
279_0123456_1030	16_0123456_1	814_0123456_995	70_12345_404
279_0123456_1022	16_0123456_1	814_0123456_1012	70_12345_412
279_0123456_956	16_0123456_1	814_0123456_1003	70_12345_410
279_0123456_925	16_0123456_1	814_0123456_1005	70_12345_429
279_0123456_886	16_0123456_1	814_0123456_985	70_12345_438
279_0123456_852	16_0123456_1	814_0123456_935	70_12345_434
279_0123456_854	16_0123456_1	814_0123456_900	70_12345_431
279_0123456_885	16_0123456_1	814_0123456_812	70_12345_434
279_0123456_841	16_0123456_1	814_0123456_778	70_12345_434
279_0123456_828	16_0123456_1	814_0123456_755	70_12345_430
279_0123456_816	16_0123456_1	814_0123456_742	70_12345_442
279_0123456_834	16_0123456_1	814_0123456_768	70_12345_416
279_0123456_847	16_0123456_1	814_0123456_814	70_12345_400
279_0123456_830	16_0123456_1	814_0123456_838	70_12345_382
279_0123456_834	16_0123456_1	814_0123456_841	70_12345_372
279_0123456_848	16_0123456_1	814_0123456_853	70_12345_355
279_0123456_852	16_0123456_1	814_0123456_857	70_12345_351
279_0123456_833	16_0123456_1	814_0123456_852	70_12345_344
279_0123456_855	16_0123456_1	814_0123456_913	70_12345_337
279_0123456_841	16_0123456_1	814_0123456_924	70_12345_334
279_0123456_870	16_0123456_1	814_0123456_964	70_12345_326
279_0123456_835	16_0123456_1	814_0123456_966	70_12345_326
279_0123456_840	16_0123456_1	814_0123456_988	70_12345_327
279_0123456_833	16_0123456_1	814_0123456_1036	70_12345_321
279_0123456_773	16_0123456_1	814_0123456_1036	70_12345_312
279_0123456_752	16_0123456_1	814_0123456_1086	70_12345_298
279_0123456_710	16_0123456_1	814_0123456_1040	70_12345_312
279_0123456_689	16_0123456_1	814_0123456_998	70_12345_330
279_0123456_685	16_0123456_1	814_0123456_884	70_12345_343
279_0123456_702	16_0123456_1	814_0123456_879	70_12345_370
279_0123456_693	16_0123456_1	814_0123456_833	70_12345_372
279_0123456_754	16_0123456_1	814_0123456_855	70_12345_375
279_0123456_799	16_0123456_1	814_0123456_816	70_12345_374
279_0123456_834	16_0123456_1	814_0123456_804	70_12345_375
279_0123456_887	16_0123456_1	814_0123456_841	70_12345_378
279_0123456_872	16_0123456_1	814_0123456_858	70_12345_382
279_0123456_831	16_0123456_1	814_0123456_924	70_12345_398
279_0123456_747	16_0123456_1	814_0123456_989	70_12345_410
279_0123456_692	16_0123456_1	814_0123456_1024	70_12345_417
279_0123456_627	16_0123456_1	814_0123456_1112	70_12345_429
279_0123456_581	16_0123456_1	814_0123456_1122	70_12345_428
279_0123456_517	16_0123456_1	814_0123456_1067	70_12345_436
279_0123456_522	16_0123456_1	814_0123456_1086	70_12345_437
279_0123456_533	16_0123456_1	814_0123456_1017	70_12345_436
279_0123456_563	16_0123456_1	814_0123456_930	70_12345_438
279_0123456_618	16_0123456_1	814_0123456_885	70_12345_440
279_0123456_634	16_0123456_1	814_0123456_820	70_12345_442
279_0123456_661	16_0123456_1	814_0123456_817	70_12345_441
279_0123456_659	16_0123456_1	814_0123456_818	70_12345_437
279_0123456_597	16_0123456_1	814_0123456_843	70_12345_462
279_0123456_582	16_0123456_1	814_0123456_830	70_12345_459
279_0123456_601	16_0123456_1	814_0123456_800	70_12345_453
279_0123456_622	16_0123456_1	814_0123456_857	70_12345_441
279_0123456_603	16_0123456_1	814_0123456_882	70_12345_393
279_0123456_635	16_0123456_1	814_0123456_899	70_12345_386
279_0123456_636	16_0123456_1	814_0123456_843	70_12345_393
279_0123456_652	16_0123456_1	814_0123456_839	70_12345_382
279_0123456_633	16_0123456_1	814_0123456_855	70_12345_387
279_0123456_577	16_0123456_1	814_0123456_926	70_12345_408
279_0123456_555	16_0123456_1	814_0123456_931	70_12345_436
279_0123456_565	16_0123456_1	814_0123456_966	70_12345_471
279_0123456_565	16_0123456_1	814_0123456_1012	70_12345_483
279_0123456_590	16_0123456_1	814_0123456_1076	70_12345_498
279_0123456_640	16_0123456_1	814_0123456_1110	70_12345_502
279_0123456_708	16_0123456_1	814_0123456_1139	70_12345_488
279_0123456_746	16_0123456_1	814_0123456_1147	70_12345_482
279_0123456_773	16_0123456_1	814_0123456_1120	70_12345_446
279_0123456_762	16_0123456_1	814_0123456_1139	70_12345_429
279_0123456_750	16_0123456_1	814_0123456_1175	70_12345_396
279_0123456_757	16_0123456_1	814_0123456_1173	70_12345_381
279_0123456_774	16_0123456_1	814_0123456_1165	70_12345_348
279_0123456_755	16_0123456_1	814_0123456_1159	70_12345_323
279_0123456_712	16_0123456_1	814_0123456_1181	70_12345_307
279_0123456_661	16_0123456_1	814_0123456_1193	70_12345_287
279_0123456_657	16_0123456_1	814_0123456_1203	70_12345_286
279_0123456_616	16_0123456_1	814_0123456_1212	70_12345_291
279_0123456_544	16_0123456_1	814_0123456_1185	70_12345_298
279_0123456_557	16_0123456_1	814_0123456_1209	70_12345_297
279_0123456_574	16_0123456_1	814_0123456_1171	70_12345_288
279_0123456_625	16_0123456_1	814_0123456_1108	70_12345_274
279_0123456_717	16_0123456_1	814_0123456_1119	70_12345_266
279_0123456_787	16_0123456_1	814_0123456_1057	70_12345_268
279_0123456_839	16_0123456_1	814_0123456_1038	70_12345_260
279_0123456_868	16_0123456_1	814_0123456_1125	70_12345_233
279_0123456_830	16_0123456_1	814_0123456_1160	70_12345_254
279_0123456_795	16_0123456_1	814_0123456_1262	70_12345_277
279_0123456_768	16_0123456_1	814_0123456_1287	70_12345_296
279_0123456_770	16_0123456_1	814_0123456_1285	70_12345_319
279_0123456_749	16_0123456_1	814_0123456_1299	70_12345_354
279_0123456_743	16_0123456_1	814_0123456_1245	70_12345_377
279_0123456_731	16_0123456_1	814_0123456_1285	70_12345_393
279_0123456_716	16_0123456_1	814_0123456_1308	70_12345_390
279_0123456_736	16_0123456_1	814_0123456_1304	70_12345_422
279_0123456_772	16_0123456_1	814_0123456_1263	70_12345_433
279_0123456_750	16_0123456_1	814_0123456_1220	70_12345_440
279_0123456_727	16_0123456_1	814_0123456_1208	70_12345_428
279_0123456_714	16_0123456_1	814_0123456_1182	70_12345_406
279_0123456_737	16_0123456_1	814_0123456_1161	70_12345_391
279_0123456_742	16_0123456_1	814_0123456_1138	70_12345_368
279_0123456_790	16_0123456_1	814_0123456_1126	70_12345_352
279_0123456_800	16_0123456_1	814_0123456_1134	70_12345_340
279_0123456_823	16_0123456_1	814_0123456_1120	70_12345_371
279_0123456_774	16_0123456_1	814_0123456_1097	70_12345_396
279_0123456_742	16_0123456_1	814_0123456_1067	70_12345_435
279_0123456_730	16_0123456_1	814_0123456_1097	70_12345_482
279_0123456_686	16_0123456_1	814_0123456_1121	70_12345_539
279_0123456_662	16_0123456_1	814_0123456_1097	70_12345_582
279_0123456_696	16_0123456_1	814_0123456_1102	70_12345_605
279_0123456_711	16_0123456_1	814_0123456_1106	70_12345_630
279_0123456_735	16_0123456_1	814_0123456_1126	70_12345_620
279_0123456_777	16_0123456_1	814_0123456_1107	70_12345_622
279_0123456_843	16_0123456_1	814_0123456_1077	70_12345_608
279_0123456_907	16_0123456_1	814_0123456_1043	70_12345_586
279_0123456_887	16_0123456_1	814_0123456_1002	70_12345_591
279_0123456_862	16_0123456_1	814_0123456_931	70_12345_618
279_0123456_826	16_0123456_1	814_0123456_903	70_12345_615
279_0123456_808	16_0123456_1	814_0123456_900	70_12345_617
279_0123456_787	16_0123456_1	814_0123456_909	70_12345_581
279_0123456_755	16_0123456_1	814_0123456_935	70_12345_563
279_0123456_705	16_0123456_1	814_0123456_934	70_12345_566
279_0123456_675	16_0123456_1	814_0123456_974	70_12345_601
279_0123456_703	16_0123456_1	814_0123456_971	70_12345_628
279_0123456_708	16_0123456_1	814_0123456_965	70_12345_640
279_0123456_699	16_0123456_1	814_0123456_940	70_12345_652
279_0123456_702	16_0123456_1	814_0123456_922	70_12345_655
279_0123456_703	16_0123456_1	814_0123456_917	70_12345_649
279_0123456_672	16_0123456_1	814_0123456_903	70_12345_665
279_0123456_672	16_0123456_1	814_0123456_915	70_12345_678
279_0123456_675	16_0123456_1	814_0123456_895	70_12345_675
279_0123456_680	16_0123456_1	814_0123456_894	70_12345_666
279_0123456_713	16_0123456_1	814_0123456_909	70_12345_657
279_0123456_740	16_0123456_1	814_0123456_905	70_12345_638
279_0123456_735	16_0123456_1	814_0123456_903	70_12345_626
279_0123456_771	16_0123456_1	814_0123456_871	70_12345_626
279_0123456_814	16_0123456_1	814_0123456_878	70_12345_597
279_0123456_830	16_0123456_1	814_0123456_882	70_12345_597
279_0123456_877	16_0123456_1	814_0123456_886	70_12345_593
279_0123456_867	16_0123456_1	814_0123456_837	70_12345_602
279_0123456_874	16_0123456_1	814_0123456_785	70_12345_586
279_0123456_874	16_0123456_1	814_0123456_811	70_12345_614
279_0123456_849	16_0123456_1	814_0123456_820	70_12345_638
279_0123456_844	16_0123456_1	814_0123456_846	70_12345_667
279_0123456_816	16_0123456_1	814_0123456_907	70_12345_647
279_0123456_785	16_0123456_1	814_0123456_899	70_12345_690
279_0123456_776	16_0123456_1	814_0123456_850	70_12345_734
279_0123456_753	16_0123456_1	814_0123456_818	70_12345_746
279_0123456_731	16_0123456_1	814_0123456_784	70_12345_806
279_0123456_715	16_0123456_1	814_0123456_753	70_12345_816
279_0123456_681	16_0123456_1	814_0123456_759	70_12345_826
279_0123456_698	16_0123456_1	814_0123456_788	70_12345_838
279_0123456_714	16_0123456_1	814_0123456_769	70_12345_829
279_0123456_765	16_0123456_1	814_0123456_751	70_12345_817
279_0123456_756	16_0123456_1	814_0123456_754	70_12345_825
279_0123456_714	16_0123456_1	814_0123456_767	70_12345_881
279_0123456_650	16_0123456_1	814_0123456_748	70_12345_899
279_0123456_641	16_0123456_1	814_0123456_752	70_12345_912
279_0123456_642	16_0123456_1	814_0123456_778	70_12345_878
279_0123456_622	16_0123456_1	814_0123456_731	70_12345_898
279_0123456_653	16_0123456_1	814_0123456_703	70_12345_886
279_0123456_626	16_0123456_1	814_0123456_687	70_12345_929
279_0123456_604	16_0123456_1	814_0123456_701	70_12345_960
279_0123456_543	16_0123456_1	814_0123456_740	70_12345_992
279_0123456_514	16_0123456_1	814_0123456_764	70_12345_997
279_0123456_532	16_0123456_1	814_0123456_774	70_12345_1017
279_0123456_555	16_0123456_1	814_0123456_753	70_12345_998
279_0123456_562	16_0123456_1	814_0123456_737	70_12345_959
279_0123456_570	16_0123456_1	814_0123456_716	70_12345_932
279_0123456_568	16_0123456_1	814_0123456_671	70_12345_936
279_0123456_572	16_0123456_1	814_0123456_666	70_12345_926
279_0123456_558	16_0123456_1	814_0123456_661	70_12345_927
279_0123456_513	16_0123456_1	814_0123456_671	70_12345_913
279_0123456_468	16_0123456_1	814_0123456_693	70_12345_942
279_0123456_448	16_0123456_1	814_0123456_760	70_12345_923
279_0123456_416	16_0123456_1	814_0123456_846	70_12345_867
279_0123456_403	16_0123456_1	814_0123456_857	70_12345_868
279_0123456_407	16_0123456_1	814_0123456_800	70_12345_880
279_0123456_434	16_0123456_1	814_0123456_782	70_12345_846
279_0123456_454	16_0123456_1	814_0123456_797	70_12345_824
279_0123456_470	16_0123456_1	814_0123456_801	70_12345_793
279_0123456_498	16_0123456_1	814_0123456_810	70_12345_765
279_0123456_475	16_0123456_1	814_0123456_775	70_12345_786
279_0123456_466	16_0123456_1	814_0123456_769	70_12345_805
279_0123456_411	16_0123456_1	814_0123456_788	70_12345_836
279_0123456_362	16_0123456_1	814_0123456_838	70_12345_876
279_0123456_348	16_0123456_1	814_0123456_880	70_12345_897
279_0123456_322	16_0123456_1	814_0123456_968	70_12345_917
279_0123456_317	16_0123456_1	814_0123456_993	70_12345_970
279_0123456_309	16_0123456_1	814_0123456_945	70_12345_1018
279_0123456_335	16_0123456_1	814_0123456_871	70_12345_1025
279_0123456_403	16_0123456_1	814_0123456_790	70_12345_992
279_0123456_455	16_0123456_1	814_0123456_796	70_12345_987
279_0123456_483	16_0123456_1	814_0123456_818	70_12345_953
279_0123456_473	16_0123456_1	814_0123456_841	70_12345_970
279_0123456_459	16_0123456_1	814_0123456_787	70_12345_972
279_0123456_458	16_0123456_1	814_0123456_839	70_12345_935
279_0123456_446	16_0123456_1	814_0123456_828	70_12345_899
279_0123456_444	16_0123456_1	814_0123456_867	70_12345_883
279_0123456_408	16_0123456_1	814_0123456_881	70_12345_855
279_0123456_387	16_0123456_1	814_0123456_817	70_12345_840
279_0123456_392	16_0123456_1	814_0123456_796	70_12345_824
279_0123456_370	16_0123456_1	814_0123456_772	70_12345_819
279_0123456_375	16_0123456_1	814_0123456_805	70_12345_787
279_0123456_369	16_0123456_1	814_0123456_785	70_12345_824
279_0123456_364	16_0123456_1	814_0123456_803	70_12345_834
279_0123456_326	16_0123456_1	814_0123456_833	70_12345_837
279_0123456_322	16_0123456_1	814_0123456_863	70_12345_867
279_0123456_333	16_0123456_1	814_0123456_821	70_12345_873
279_0123456_341	16_0123456_1	814_0123456_743	70_12345_907
279_0123456_364	16_0123456_1	814_0123456_750	70_12345_898
279_0123456_361	16_0123456_1	814_0123456_754	70_12345_889
279_0123456_325	16_0123456_1	814_0123456_792	70_12345_847
279_0123456_307	16_0123456_1	814_0123456_837	70_12345_829
279_0123456_276	16_0123456_1	814_0123456_862	70_12345_813
279_0123456_268	16_0123456_1	814_0123456_925	70_12345_780
279_0123456_270	16_0123456_1	814_0123456_939	70_12345_732
279_0123456_292	16_0123456_1	814_0123456_924	70_12345_753
279_0123456_326	16_0123456_1	814_0123456_937	70_12345_719
279_0123456_388	16_0123456_1	814_0123456_916	70_12345_703
279_0123456_421	16_0123456_1	814_0123456_866	70_12345_684
279_0123456_457	16_0123456_1	814_0123456_774	70_12345_671
279_0123456_469	16_0123456_1	814_0123456_726	70_12345_639
279_0123456_462	16_0123456_1	814_0123456_703	70_12345_636
279_0123456_460	16_0123456_1	814_0123456_722	70_12345_652
279_0123456_456	16_0123456_1	814_0123456_722	70_12345_651
279_0123456_464	16_0123456_1	814_0123456_765	70_12345_630
279_0123456_474	16_0123456_1	814_0123456_775	70_12345_635
279_0123456_469	16_0123456_1	814_0123456_806	70_12345_664
279_0123456_464	16_0123456_1	814_0123456_816	70_12345_693
279_0123456_400	16_0123456_1	814_0123456_856	70_12345_710
279_0123456_367	16_0123456_1	814_0123456_893	70_12345_739
279_0123456_321	16_0123456_1	814_0123456_902	70_12345_770
279_0123456_306	16_0123456_1	814_0123456_924	70_12345_790
279_0123456_273	16_0123456_1	814_0123456_907	70_12345_796
279_0123456_273	16_0123456_1	814_0123456_941	70_12345_802
279_0123456_289	16_0123456_1	814_0123456_966	70_12345_805
279_0123456_289	16_0123456_1	814_0123456_989	70_12345_806
279_0123456_306	16_0123456_1	814_0123456_1016	70_12345_827
279_0123456_320	16_0123456_1	814_0123456_1053	70_12345_811
279_0123456_353	16_0123456_1	814_0123456_1102	70_12345_784
279_0123456_376	16_0123456_1	814_0123456_1095	70_12345_784
279_0123456_387	16_0123456_1	814_0123456_1070	70_12345_747
279_0123456_434	16_0123456_1	814_0123456_966	70_12345_715
279_0123456_489	16_0123456_1	814_0123456_966	70_12345_674
279_0123456_468	16_0123456_1	814_0123456_986	70_12345_665
279_0123456_444	16_0123456_1	814_0123456_1038	70_12345_666
279_0123456_439	16_0123456_1	814_0123456_1117	70_12345_635
279_0123456_452	16_0123456_1	814_0123456_1134	70_12345_607
279_0123456_448	16_0123456_1	814_0123456_1062	70_12345_602
279_0123456_441	16_0123456_1	814_0123456_967	70_12345_595
279_0123456_411	16_0123456_1	814_0123456_868	70_12345_567
279_0123456_385	16_0123456_1	814_0123456_840	70_12345_529
279_0123456_378	16_0123456_1	814_0123456_834	70_12345_513
279_0123456_376	16_0123456_1	814_0123456_868	70_12345_496
279_0123456_387	16_0123456_1	814_0123456_913	70_12345_503
279_0123456_392	16_0123456_1	814_0123456_956	70_12345_503
279_0123456_375	16_0123456_1	814_0123456_939	70_12345_508
279_0123456_348	16_0123456_1	814_0123456_930	70_12345_530
279_0123456_328	16_0123456_1	814_0123456_1003	70_12345_554
279_0123456_297	16_0123456_1	814_0123456_985	70_12345_589
279_0123456_295	16_0123456_1	814_0123456_1073	70_12345_612
279_0123456_289	16_0123456_1	814_0123456_1073	70_12345_624
279_0123456_301	16_0123456_1	814_0123456_1012	70_12345_654
279_0123456_293	16_0123456_1	814_0123456_991	70_12345_651
279_0123456_258	16_0123456_1	814_0123456_1026	70_12345_646
279_0123456_251	16_0123456_1	814_0123456_1036	70_12345_653
279_0123456_250	16_0123456_1	814_0123456_979	70_12345_663
279_0123456_263	16_0123456_1	814_0123456_961	70_12345_684
279_0123456_286	16_0123456_1	814_0123456_930	70_12345_682
279_0123456_302	16_0123456_1	814_0123456_945	70_12345_709
279_0123456_334	16_0123456_1	814_0123456_1011	70_12345_723
279_0123456_371	16_0123456_1	814_0123456_980	70_12345_757
279_0123456_416	16_0123456_1	814_0123456_991	70_12345_774
279_0123456_439	16_0123456_1	814_0123456_934	70_12345_784
279_0123456_458	16_0123456_1	814_0123456_908	70_12345_787
279_0123456_448	16_0123456_1	814_0123456_921	70_12345_771
279_0123456_472	16_0123456_1	814_0123456_987	70_12345_757
279_0123456_484	16_0123456_1	814_0123456_1061	70_12345_751
279_0123456_487	16_0123456_1	814_0123456_1126	70_12345_709
279_0123456_458	16_0123456_1	814_0123456_1201	70_12345_673
279_0123456_446	16_0123456_1	814_0123456_1323	70_12345_637
279_0123456_439	16_0123456_1	814_0123456_1327	70_12345_654
279_0123456_455	16_0123456_1	814_0123456_1289	70_12345_660
279_0123456_481	16_0123456_1	814_0123456_1233	70_12345_663
279_0123456_539	16_0123456_1	814_0123456_1190	70_12345_657
279_0123456_557	16_0123456_1	814_0123456_1122	70_12345_660
279_0123456_478	16_0123456_1	814_0123456_1068	70_12345_673
279_0123456_405	16_0123456_1	814_0123456_1032	70_12345_668
279_0123456_362	16_0123456_1	814_0123456_1043	70_12345_657
279_0123456_303	16_0123456_1	814_0123456_1084	70_12345_613
279_0123456_284	16_0123456_1	814_0123456_1131	70_12345_596
279_0123456_279	16_0123456_1	814_0123456_1158	70_12345_586
279_0123456_299	16_0123456_1	814_0123456_1140	70_12345_593
279_0123456_333	16_0123456_1	814_0123456_1044	70_12345_583
279_0123456_421	16_0123456_1	814_0123456_988	70_12345_583
279_0123456_472	16_0123456_1	814_0123456_938	70_12345_556
279_0123456_499	16_0123456_1	814_0123456_996	70_12345_550
279_0123456_487	16_0123456_1	814_0123456_1068	70_12345_523
279_0123456_462	16_0123456_1	814_0123456_1149	70_12345_522
279_0123456_449	16_0123456_1	814_0123456_1171	70_12345_521
279_0123456_427	16_0123456_1	814_0123456_1165	70_12345_493
279_0123456_409	16_0123456_1	814_0123456_1092	70_12345_499
279_0123456_420	16_0123456_1	814_0123456_1039	70_12345_483
279_0123456_453	16_0123456_1	814_0123456_1083	70_12345_480
279_0123456_492	16_0123456_1	814_0123456_1056	70_12345_516
279_0123456_557	16_0123456_1	814_0123456_978	70_12345_531
279_0123456_584	16_0123456_1	814_0123456_913	70_12345_566
279_0123456_626	16_0123456_1	814_0123456_875	70_12345_545
279_0123456_644	16_0123456_1	814_0123456_880	70_12345_533
279_0123456_661	16_0123456_1	814_0123456_913	70_12345_503
279_0123456_668	16_0123456_1	814_0123456_972	70_12345_475
279_0123456_645	16_0123456_1	814_0123456_987	70_12345_479
279_0123456_604	16_0123456_1	814_0123456_1036	70_12345_458
279_0123456_578	16_0123456_1	814_0123456_1081	70_12345_449
279_0123456_558	16_0123456_1	814_0123456_1114	70_12345_417
279_0123456_522	16_0123456_1	814_0123456_1036	70_12345_411
279_0123456_535	16_0123456_1	814_0123456_1025	70_12345_413
279_0123456_528	16_0123456_1	814_0123456_995	70_12345_412
279_0123456_552	16_0123456_1	814_0123456_985	70_12345_403
279_0123456_603	16_0123456_1	814_0123456_945	70_12345_407
279_0123456_593	16_0123456_1	814_0123456_944	70_12345_398
279_0123456_625	16_0123456_1	814_0123456_969	70_12345_400
279_0123456_624	16_0123456_1	814_0123456_1032	70_12345_369
279_0123456_592	16_0123456_1	814_0123456_1152	70_12345_346
279_0123456_539	16_0123456_1	814_0123456_1195	70_12345_341
279_0123456_489	16_0123456_1	814_0123456_1201	70_12345_339
279_0123456_486	16_0123456_1	814_0123456_1206	70_12345_331
279_0123456_503	16_0123456_1	814_0123456_1175	70_12345_367
279_0123456_504	16_0123456_1	814_0123456_1141	70_12345_386
279_0123456_525	16_0123456_1	814_0123456_1097	70_12345_442
279_0123456_559	16_0123456_1	814_0123456_1111	70_12345_460
279_0123456_584	16_0123456_1	814_0123456_1092	70_12345_467
279_0123456_617	16_0123456_1	814_0123456_1070	70_12345_456
279_0123456_671	16_0123456_1	814_0123456_1139	70_12345_433
279_0123456_646	16_0123456_1	814_0123456_1178	70_12345_432
279_0123456_636	16_0123456_1	814_0123456_1233	70_12345_432
279_0123456_628	16_0123456_1	814_0123456_1289	70_12345_426
279_0123456_644	16_0123456_1	814_0123456_1282	70_12345_433
279_0123456_615	16_0123456_1	814_0123456_1246	70_12345_456
279_0123456_619	16_0123456_1	814_0123456_1233	70_12345_475
279_0123456_633	16_0123456_1	814_0123456_1258	70_12345_471
279_0123456_620	16_0123456_1	814_0123456_1242	70_12345_449
279_0123456_619	16_0123456_1	814_0123456_1257	70_12345_435
279_0123456_637	16_0123456_1	814_0123456_1239	70_12345_427
279_0123456_651	16_0123456_1	814_0123456_1251	70_12345_423
279_0123456_643	16_0123456_1	814_0123456_1251	70_12345_453
279_0123456_642	16_0123456_1	814_0123456_1174	70_12345_463
279_0123456_651	16_0123456_1	814_0123456_1081	70_12345_460
279_0123456_673	16_0123456_1	814_0123456_1061	70_12345_455
279_0123456_690	16_0123456_1	814_0123456_1080	70_12345_457
279_0123456_711	16_0123456_1	814_0123456_1099	70_12345_466
279_0123456_737	16_0123456_1	814_0123456_1048	70_12345_467
279_0123456_768	16_0123456_1	814_0123456_1024	70_12345_471
279_0123456_777	16_0123456_1	814_0123456_1028	70_12345_454
279_0123456_781	16_0123456_1	814_0123456_999	70_12345_465
279_0123456_778	16_0123456_1	814_0123456_946	70_12345_499
279_0123456_742	16_0123456_1	814_0123456_960	70_12345_519
279_0123456_780	16_0123456_1	814_0123456_959	70_12345_539
279_0123456_763	16_0123456_1	814_0123456_961	70_12345_562
279_0123456_765	16_0123456_1	814_0123456_1048	70_12345_575
279_0123456_791	16_0123456_1	814_0123456_1082	70_12345_566
279_0123456_790	16_0123456_1	814_0123456_1088	70_12345_538
279_0123456_790	16_0123456_1	814_0123456_1115	70_12345_549
279_0123456_783	16_0123456_1	814_0123456_1090	70_12345_549
279_0123456_804	16_0123456_1	814_0123456_1023	70_12345_560
279_0123456_823	16_0123456_1	814_0123456_997	70_12345_555
279_0123456_794	16_0123456_1	814_0123456_978	70_12345_573
279_0123456_748	16_0123456_1	814_0123456_980	70_12345_580
279_0123456_719	16_0123456_1	814_0123456_963	70_12345_586
279_0123456_711	16_0123456_1	814_0123456_934	70_12345_603
279_0123456_755	16_0123456_1	814_0123456_942	70_12345_576
279_0123456_772	16_0123456_1	814_0123456_943	70_12345_568
279_0123456_784	16_0123456_1	814_0123456_952	70_12345_586
279_0123456_755	16_0123456_1	814_0123456_985	70_12345_606
279_0123456_773	16_0123456_1	814_0123456_991	70_12345_610
279_0123456_764	16_0123456_1	814_0123456_959	70_12345_636
279_0123456_784	16_0123456_1	814_0123456_964	70_12345_654
279_0123456_811	16_0123456_1	814_0123456_936	70_12345_658
279_0123456_803	16_0123456_1	814_0123456_931	70_12345_648
279_0123456_829	16_0123456_1	814_0123456_900	70_12345_625
279_0123456_859	16_0123456_1	814_0123456_824	70_12345_613
279_0123456_912	16_0123456_1	814_0123456_803	70_12345_563
279_0123456_934	16_0123456_1	814_0123456_843	70_12345_534
279_0123456_903	16_0123456_1	814_0123456_832	70_12345_474
279_0123456_883	16_0123456_1	814_0123456_877	70_12345_479
279_0123456_797	16_0123456_1	814_0123456_888	70_12345_480
279_0123456_755	16_0123456_1	814_0123456_916	70_12345_491
279_0123456_759	16_0123456_1	814_0123456_947	70_12345_504
279_0123456_742	16_0123456_1	814_0123456_972	70_12345_545
279_0123456_703	16_0123456_1	814_0123456_934	70_12345_580
279_0123456_689	16_0123456_1	814_0123456_952	70_12345_563
279_0123456_684	16_0123456_1	814_0123456_955	70_12345_589
279_0123456_677	16_0123456_1	814_0123456_935	70_12345_635
279_0123456_678	16_0123456_1	814_0123456_941	70_12345_624
279_0123456_716	16_0123456_1	814_0123456_953	70_12345_653
279_0123456_753	16_0123456_1	814_0123456_940	70_12345_678
279_0123456_726	16_0123456_1	814_0123456_907	70_12345_720
279_0123456_701	16_0123456_1	814_0123456_881	70_12345_754
279_0123456_701	16_0123456_1	814_0123456_829	70_12345_769
279_0123456_753	16_0123456_1	814_0123456_790	70_12345_764
279_0123456_774	16_0123456_1	814_0123456_769	70_12345_784
279_0123456_720	16_0123456_1	814_0123456_799	70_12345_798
279_0123456_699	16_0123456_1	814_0123456_856	70_12345_772
279_0123456_614	16_0123456_1	814_0123456_916	70_12345_735
279_0123456_566	16_0123456_1	814_0123456_979	70_12345_755
279_0123456_518	16_0123456_1	814_0123456_992	70_12345_780
279_0123456_512	16_0123456_1	814_0123456_969	70_12345_771
279_0123456_525	16_0123456_1	814_0123456_963	70_12345_749
279_0123456_551	16_0123456_1	814_0123456_974	70_12345_736
279_0123456_561	16_0123456_1	814_0123456_960	70_12345_731
279_0123456_583	16_0123456_1	814_0123456_887	70_12345_737
279_0123456_577	16_0123456_1	814_0123456_855	70_12345_714
279_0123456_567	16_0123456_1	814_0123456_873	70_12345_709
279_0123456_459	16_0123456_1	814_0123456_851	70_12345_735
279_0123456_442	16_0123456_1	814_0123456_835	70_12345_745
279_0123456_431	16_0123456_1	814_0123456_806	70_12345_767
279_0123456_476	16_0123456_1	814_0123456_767	70_12345_757
279_0123456_498	16_0123456_1	814_0123456_770	70_12345_727
279_0123456_478	16_0123456_1	814_0123456_855	70_12345_689
279_0123456_401	16_0123456_1	814_0123456_917	70_12345_671
279_0123456_388	16_0123456_1	814_0123456_965	70_12345_675
279_0123456_400	16_0123456_1	814_0123456_959	70_12345_634
279_0123456_444	16_0123456_1	814_0123456_982	70_12345_603
279_0123456_487	16_0123456_1	814_0123456_1016	70_12345_566
279_0123456_527	16_0123456_1	814_0123456_1022	70_12345_564
279_0123456_546	16_0123456_1	814_0123456_1046	70_12345_548
279_0123456_537	16_0123456_1	814_0123456_1027	70_12345_572
279_0123456_559	16_0123456_1	814_0123456_1000	70_12345_578
279_0123456_559	16_0123456_1	814_0123456_955	70_12345_561
279_0123456_602	16_0123456_1	814_0123456_970	70_12345_545
279_0123456_604	16_0123456_1	814_0123456_913	70_12345_510
279_0123456_620	16_0123456_1	814_0123456_944	70_12345_505
279_0123456_614	16_0123456_1	814_0123456_939	70_12345_480
279_0123456_636	16_0123456_1	814_0123456_998	70_12345_466
279_0123456_616	16_0123456_1	814_0123456_960	70_12345_471
279_0123456_647	16_0123456_1	814_0123456_994	70_12345_460
279_0123456_681	16_0123456_1	814_0123456_989	70_12345_472
279_0123456_701	16_0123456_1	814_0123456_976	70_12345_484
279_0123456_657	16_0123456_1	814_0123456_986	70_12345_478
279_0123456_700	16_0123456_1	814_0123456_980	70_12345_480
279_0123456_693	16_0123456_1	814_0123456_922	70_12345_480
279_0123456_715	16_0123456_1	814_0123456_933	70_12345_465
279_0123456_699	16_0123456_1	814_0123456_963	70_12345_454
279_0123456_668	16_0123456_1	814_0123456_993	70_12345_466
279_0123456_652	16_0123456_1	814_0123456_1015	70_12345_445
279_0123456_653	16_0123456_1	814_0123456_978	70_12345_446
279_0123456_657	16_0123456_1	814_0123456_970	70_12345_447
279_0123456_674	16_0123456_1	814_0123456_988	70_12345_448
279_0123456_666	16_0123456_1	814_0123456_984	70_12345_443
279_0123456_746	16_0123456_1	814_0123456_963	70_12345_461
279_0123456_765	16_0123456_1	814_0123456_925	70_12345_469
279_0123456_811	16_0123456_1	814_0123456_892	70_12345_477
279_0123456_794	16_0123456_1	814_0123456_855	70_12345_474
279_0123456_767	16_0123456_1	814_0123456_885	70_12345_477
279_0123456_744	16_0123456_1	814_0123456_949	70_12345_495
279_0123456_651	16_0123456_1	814_0123456_978	70_12345_508
279_0123456_681	16_0123456_1	814_0123456_997	70_12345_498
279_0123456_718	16_0123456_1	814_0123456_1012	70_12345_482
279_0123456_726	16_0123456_1	814_0123456_1055	70_12345_462
279_0123456_735	16_0123456_1	814_0123456_1055	70_12345_472
279_0123456_725	16_0123456_1	814_0123456_1035	70_12345_479
279_0123456_728	16_0123456_1	814_0123456_1024	70_12345_462
279_0123456_703	16_0123456_1	814_0123456_1027	70_12345_457
279_0123456_714	16_0123456_1	814_0123456_1061	70_12345_460
279_0123456_666	16_0123456_1	814_0123456_1063	70_12345_452
279_0123456_643	16_0123456_1	814_0123456_1064	70_12345_430
279_0123456_612	16_0123456_1	814_0123456_1092	70_12345_427
279_0123456_613	16_0123456_1	814_0123456_1069	70_12345_409
279_0123456_679	16_0123456_1	814_0123456_1058	70_12345_402
279_0123456_735	16_0123456_1	814_0123456_1064	70_12345_419
279_0123456_760	16_0123456_1	814_0123456_1047	70_12345_400
279_0123456_752	16_0123456_1	814_0123456_1061	70_12345_416
279_0123456_756	16_0123456_1	814_0123456_1079	70_12345_429
279_0123456_713	16_0123456_1	814_0123456_1050	70_12345_413
279_0123456_702	16_0123456_1	814_0123456_1092	70_12345_420
279_0123456_681	16_0123456_1	814_0123456_1102	70_12345_417
279_0123456_681	16_0123456_1	814_0123456_1103	70_12345_408
279_0123456_704	16_0123456_1	814_0123456_1138	70_12345_392
279_0123456_702	16_0123456_1	814_0123456_1142	70_12345_383
279_0123456_665	16_0123456_1	814_0123456_1166	70_12345_351
279_0123456_674	16_0123456_1	814_0123456_1178	70_12345_331
279_0123456_630	16_0123456_1	814_0123456_1164	70_12345_306
279_0123456_605	16_0123456_1	814_0123456_1169	70_12345_291
279_0123456_544	16_0123456_1	814_0123456_1181	70_12345_281
279_0123456_499	16_0123456_1	814_0123456_1192	70_12345_268
279_0123456_551	16_0123456_1	814_0123456_1163	70_12345_266
279_0123456_589	16_0123456_1	814_0123456_1152	70_12345_242
279_0123456_667	16_0123456_1	814_0123456_1132	70_12345_231
279_0123456_718	16_0123456_1	814_0123456_1107	70_12345_230
279_0123456_728	16_0123456_1	814_0123456_1115	70_12345_232
279_0123456_753	16_0123456_1	814_0123456_1115	70_12345_233
279_0123456_714	16_0123456_1	814_0123456_1153	70_12345_252
279_0123456_722	16_0123456_1	814_0123456_1189	70_12345_271
279_0123456_694	16_0123456_1	814_0123456_1203	70_12345_282
279_0123456_641	16_0123456_1	814_0123456_1148	70_12345_293
279_0123456_635	16_0123456_1	814_0123456_1148	70_12345_291
279_0123456_571	16_0123456_1	814_0123456_1134	70_12345_301
279_0123456_574	16_0123456_1	814_0123456_1126	70_12345_315
279_0123456_624	16_0123456_1	814_0123456_1113	70_12345_334
279_0123456_657	16_0123456_1	814_0123456_1054	70_12345_349
279_0123456_762	16_0123456_1	814_0123456_978	70_12345_341
279_0123456_772	16_0123456_1	814_0123456_931	70_12345_342
279_0123456_818	16_0123456_1	814_0123456_919	70_12345_340
279_0123456_834	16_0123456_1	814_0123456_950	70_12345_345
279_0123456_839	16_0123456_1	814_0123456_1002	70_12345_330
279_0123456_811	16_0123456_1	814_0123456_1061	70_12345_318
279_0123456_744	16_0123456_1	814_0123456_1151	70_12345_312
279_0123456_678	16_0123456_1	814_0123456_1225	70_12345_305
279_0123456_633	16_0123456_1	814_0123456_1285	70_12345_304
279_0123456_651	16_0123456_1	814_0123456_1296	70_12345_309
279_0123456_713	16_0123456_1	814_0123456_1294	70_12345_306
279_0123456_766	16_0123456_1	814_0123456_1273	70_12345_312
279_0123456_792	16_0123456_1	814_0123456_1240	70_12345_304
279_0123456_795	16_0123456_1	814_0123456_1241	70_12345_299
279_0123456_780	16_0123456_1	814_0123456_1222	70_12345_293
279_0123456_770	16_0123456_1	814_0123456_1239	70_12345_276
279_0123456_779	16_0123456_1	814_0123456_1229	70_12345_301
279_0123456_818	16_0123456_1	814_0123456_1250	70_12345_291
279_0123456_781	16_0123456_1	814_0123456_1212	70_12345_286
279_0123456_730	16_0123456_1	814_0123456_1186	70_12345_286
279_0123456_748	16_0123456_1	814_0123456_1205	70_12345_299
279_0123456_697	16_0123456_1	814_0123456_1201	70_12345_306
279_0123456_702	16_0123456_1	814_0123456_1211	70_12345_313
279_0123456_702	16_0123456_1	814_0123456_1213	70_12345_304
279_0123456_799	16_0123456_1	814_0123456_1197	70_12345_305
279_0123456_877	16_0123456_1	814_0123456_1164	70_12345_326
279_0123456_887	16_0123456_1	814_0123456_1126	70_12345_348
279_0123456_862	16_0123456_1	814_0123456_1088	70_12345_363
279_0123456_792	16_0123456_1	814_0123456_1072	70_12345_383
279_0123456_683	16_0123456_1	814_0123456_1089	70_12345_394
279_0123456_704	16_0123456_1	814_0123456_1081	70_12345_391
279_0123456_736	16_0123456_1	814_0123456_1043	70_12345_387
279_0123456_716	16_0123456_1	814_0123456_1019	70_12345_409
279_0123456_688	16_0123456_1	814_0123456_1008	70_12345_423
279_0123456_686	16_0123456_1	814_0123456_959	70_12345_442
279_0123456_735	16_0123456_1	814_0123456_897	70_12345_459
279_0123456_699	16_0123456_1	814_0123456_863	70_12345_524
279_0123456_653	16_0123456_1	814_0123456_828	70_12345_571
279_0123456_688	16_0123456_1	814_0123456_828	70_12345_596
279_0123456_668	16_0123456_1	814_0123456_816	70_12345_624
279_0123456_675	16_0123456_1	814_0123456_850	70_12345_670
279_0123456_684	16_0123456_1	814_0123456_848	70_12345_686
279_0123456_702	16_0123456_1	814_0123456_805	70_12345_672
279_0123456_735	16_0123456_1	814_0123456_829	70_12345_656
279_0123456_731	16_0123456_1	814_0123456_776	70_12345_652
279_0123456_760	16_0123456_1	814_0123456_756	70_12345_591
279_0123456_802	16_0123456_1	814_0123456_734	70_12345_564
279_0123456_857	16_0123456_1	814_0123456_739	70_12345_527
279_0123456_822	16_0123456_1	814_0123456_771	70_12345_531
279_0123456_713	16_0123456_1	814_0123456_842	70_12345_506
279_0123456_655	16_0123456_1	814_0123456_845	70_12345_487
279_0123456_590	16_0123456_1	814_0123456_819	70_12345_484
279_0123456_642	16_0123456_1	814_0123456_857	70_12345_467
279_0123456_662	16_0123456_1	814_0123456_857	70_12345_474
279_0123456_676	16_0123456_1	814_0123456_885	70_12345_481
279_0123456_624	16_0123456_1	814_0123456_895	70_12345_490
279_0123456_640	16_0123456_1	814_0123456_895	70_12345_508
279_0123456_636	16_0123456_1	814_0123456_901	70_12345_490
279_0123456_652	16_0123456_1	814_0123456_910	70_12345_491
279_0123456_720	16_0123456_1	814_0123456_941	70_12345_477
279_0123456_783	16_0123456_1	814_0123456_953	70_12345_460
279_0123456_868	16_0123456_1	814_0123456_936	70_12345_436
279_0123456_886	16_0123456_1	814_0123456_844	70_12345_409
279_0123456_861	16_0123456_1	814_0123456_770	70_12345_400
279_0123456_775	16_0123456_1	814_0123456_729	70_12345_390
279_0123456_793	16_0123456_1	814_0123456_702	70_12345_400
279_0123456_811	16_0123456_1	814_0123456_684	70_12345_395
279_0123456_858	16_0123456_1	814_0123456_736	70_12345_406
279_0123456_837	16_0123456_1	814_0123456_738	70_12345_438
279_0123456_795	16_0123456_1	814_0123456_752	70_12345_469
279_0123456_819	16_0123456_1	814_0123456_740	70_12345_478
279_0123456_817	16_0123456_1	814_0123456_732	70_12345_495
279_0123456_821	16_0123456_1	814_0123456_729	70_12345_504
279_0123456_840	16_0123456_1	814_0123456_764	70_12345_510
279_0123456_840	16_0123456_1	814_0123456_794	70_12345_473
279_0123456_883	16_0123456_1	814_0123456_803	70_12345_462
279_0123456_952	16_0123456_1	814_0123456_820	70_12345_437
279_0123456_938	16_0123456_1	814_0123456_836	70_12345_421
279_0123456_932	16_0123456_1	814_0123456_872	70_12345_394
279_0123456_862	16_0123456_1	814_0123456_921	70_12345_396
279_0123456_773	16_0123456_1	814_0123456_926	70_12345_382
279_0123456_783	16_0123456_1	814_0123456_912	70_12345_378
279_0123456_841	16_0123456_1	814_0123456_893	70_12345_378
279_0123456_860	16_0123456_1	814_0123456_861	70_12345_399
279_0123456_833	16_0123456_1	814_0123456_851	70_12345_406
279_0123456_820	16_0123456_1	814_0123456_843	70_12345_424
279_0123456_776	16_0123456_1	814_0123456_837	70_12345_424
279_0123456_758	16_0123456_1	814_0123456_863	70_12345_419
279_0123456_742	16_0123456_1	814_0123456_877	70_12345_414
279_0123456_711	16_0123456_1	814_0123456_801	70_12345_424
279_0123456_739	16_0123456_1	814_0123456_804	70_12345_413
279_0123456_774	16_0123456_1	814_0123456_768	70_12345_424
279_0123456_871	16_0123456_1	814_0123456_754	70_12345_400
279_0123456_949	16_0123456_1	814_0123456_748	70_12345_400
279_0123456_973	16_0123456_1	814_0123456_830	70_12345_397
279_0123456_912	16_0123456_1	814_0123456_853	70_12345_402
279_0123456_909	16_0123456_1	814_0123456_879	70_12345_415
279_0123456_941	16_0123456_1	814_0123456_849	70_12345_432
279_0123456_968	16_0123456_1	814_0123456_804	70_12345_435
279_0123456_951	16_0123456_1	814_0123456_776	70_12345_461
279_0123456_899	16_0123456_1	814_0123456_818	70_12345_455
279_0123456_847	16_0123456_1	814_0123456_881	70_12345_461
279_0123456_827	16_0123456_1	814_0123456_954	70_12345_464
279_0123456_773	16_0123456_1	814_0123456_989	70_12345_474
279_0123456_735	16_0123456_1	814_0123456_978	70_12345_463
279_0123456_721	16_0123456_1	814_0123456_954	70_12345_465
279_0123456_753	16_0123456_1	814_0123456_906	70_12345_441
279_0123456_742	16_0123456_1	814_0123456_834	70_12345_438
279_0123456_757	16_0123456_1	814_0123456_780	70_12345_451
279_0123456_747	16_0123456_1	814_0123456_771	70_12345_426
279_0123456_801	16_0123456_1	814_0123456_800	70_12345_402
279_0123456_806	16_0123456_1	814_0123456_858	70_12345_365
279_0123456_786	16_0123456_1	814_0123456_896	70_12345_352
279_0123456_783	16_0123456_1	814_0123456_949	70_12345_353
279_0123456_765	16_0123456_1	814_0123456_984	70_12345_358
279_0123456_754	16_0123456_1	814_0123456_1009	70_12345_353
279_0123456_736	16_0123456_1	814_0123456_1007	70_12345_346
279_0123456_684	16_0123456_1	814_0123456_1017	70_12345_358
279_0123456_663	16_0123456_1	814_0123456_1036	70_12345_407
279_0123456_607	16_0123456_1	814_0123456_987	70_12345_462
279_0123456_639	16_0123456_1	814_0123456_953	70_12345_495
279_0123456_683	16_0123456_1	814_0123456_874	70_12345_527
279_0123456_740	16_0123456_1	814_0123456_874	70_12345_526
279_0123456_775	16_0123456_1	814_0123456_900	70_12345_511
279_0123456_774	16_0123456_1	814_0123456_929	70_12345_497
279_0123456_744	16_0123456_1	814_0123456_938	70_12345_481
279_0123456_718	16_0123456_1	814_0123456_1013	70_12345_462
279_0123456_644	16_0123456_1	814_0123456_1002	70_12345_462
279_0123456_660	16_0123456_1	814_0123456_1038	70_12345_438
279_0123456_642	16_0123456_1	814_0123456_1060	70_12345_424
279_0123456_638	16_0123456_1	814_0123456_1098	70_12345_410
279_0123456_622	16_0123456_1	814_0123456_1081	70_12345_404
279_0123456_578	16_0123456_1	814_0123456_1057	70_12345_400
279_0123456_581	16_0123456_1	814_0123456_1066	70_12345_382
279_0123456_560	16_0123456_1	814_0123456_1076	70_12345_384
279_0123456_558	16_0123456_1	814_0123456_1042	70_12345_396
279_0123456_596	16_0123456_1	814_0123456_1071	70_12345_405
279_0123456_569	16_0123456_1	814_0123456_1074	70_12345_428
279_0123456_570	16_0123456_1	814_0123456_1088	70_12345_447
279_0123456_531	16_0123456_1	814_0123456_1115	70_12345_452
279_0123456_501	16_0123456_1	814_0123456_1161	70_12345_464
279_0123456_514	16_0123456_1	814_0123456_1206	70_12345_475
279_0123456_493	16_0123456_1	814_0123456_1239	70_12345_459
279_0123456_488	16_0123456_1	814_0123456_1264	70_12345_465
279_0123456_460	16_0123456_1	814_0123456_1203	70_12345_471
279_0123456_454	16_0123456_1	814_0123456_1194	70_12345_454
279_0123456_458	16_0123456_1	814_0123456_1181	70_12345_462
279_0123456_494	16_0123456_1	814_0123456_1181	70_12345_448
279_0123456_523	16_0123456_1	814_0123456_1213	70_12345_456
279_0123456_528	16_0123456_1	814_0123456_1170	70_12345_453
279_0123456_528	16_0123456_1	814_0123456_1101	70_12345_446
279_0123456_572	16_0123456_1	814_0123456_1098	70_12345_427
279_0123456_580	16_0123456_1	814_0123456_1113	70_12345_445
279_0123456_584	16_0123456_1	814_0123456_1127	70_12345_461
279_0123456_592	16_0123456_1	814_0123456_1119	70_12345_454
279_0123456_562	16_0123456_1	814_0123456_1117	70_12345_470
279_0123456_521	16_0123456_1	814_0123456_1068	70_12345_467
279_0123456_520	16_0123456_1	814_0123456_1024	70_12345_447
279_0123456_550	16_0123456_1	814_0123456_1032	70_12345_422
279_0123456_555	16_0123456_1	814_0123456_1065	70_12345_400
279_0123456_540	16_0123456_1	814_0123456_1095	70_12345_390
279_0123456_528	16_0123456_1	814_0123456_1155	70_12345_381
279_0123456_567	16_0123456_1	814_0123456_1141	70_12345_358
279_0123456_603	16_0123456_1	814_0123456_1106	70_12345_363
279_0123456_638	16_0123456_1	814_0123456_1085	70_12345_354
279_0123456_659	16_0123456_1	814_0123456_1133	70_12345_345
279_0123456_645	16_0123456_1	814_0123456_1191	70_12345_332
279_0123456_627	16_0123456_1	814_0123456_1197	70_12345_318
279_0123456_589	16_0123456_1	814_0123456_1252	70_12345_327
279_0123456_558	16_0123456_1	814_0123456_1263	70_12345_324
279_0123456_560	16_0123456_1	814_0123456_1311	70_12345_300
279_0123456_610	16_0123456_1	814_0123456_1294	70_12345_302
279_0123456_684	16_0123456_1	814_0123456_1243	70_12345_300
279_0123456_761	16_0123456_1	814_0123456_1156	70_12345_294
279_0123456_840	16_0123456_1	814_0123456_1126	70_12345_297
279_0123456_846	16_0123456_1	814_0123456_1100	70_12345_304
279_0123456_771	16_0123456_1	814_0123456_1130	70_12345_322
279_0123456_709	16_0123456_1	814_0123456_1153	70_12345_335
279_0123456_679	16_0123456_1	814_0123456_1150	70_12345_332
279_0123456_686	16_0123456_1	814_0123456_1176	70_12345_333
279_0123456_714	16_0123456_1	814_0123456_1173	70_12345_338
279_0123456_742	16_0123456_1	814_0123456_1149	70_12345_345
279_0123456_763	16_0123456_1	814_0123456_1111	70_12345_346
279_0123456_793	16_0123456_1	814_0123456_1078	70_12345_339
279_0123456_868	16_0123456_1	814_0123456_1028	70_12345_336
279_0123456_930	16_0123456_1	814_0123456_945	70_12345_321
279_0123456_934	16_0123456_1	814_0123456_934	70_12345_312
279_0123456_853	16_0123456_1	814_0123456_951	70_12345_322
279_0123456_784	16_0123456_1	814_0123456_1028	70_12345_320
279_0123456_765	16_0123456_1	814_0123456_1092	70_12345_307
279_0123456_740	16_0123456_1	814_0123456_1119	70_12345_299
279_0123456_746	16_0123456_1	814_0123456_1114	70_12345_295
279_0123456_742	16_0123456_1	814_0123456_1054	70_12345_312
279_0123456_792	16_0123456_1	814_0123456_1076	70_12345_307
279_0123456_857	16_0123456_1	814_0123456_1076	70_12345_297
279_0123456_896	16_0123456_1	814_0123456_1084	70_12345_297
279_0123456_894	16_0123456_1	814_0123456_1083	70_12345_293
279_0123456_941	16_0123456_1	814_0123456_1111	70_12345_284
279_0123456_965	16_0123456_1	814_0123456_1133	70_12345_301
279_0123456_946	16_0123456_1	814_0123456_1175	70_12345_293
279_0123456_904	16_0123456_1	814_0123456_1186	70_12345_291
279_0123456_914	16_0123456_1	814_0123456_1196	70_12345_282
279_0123456_933	16_0123456_1	814_0123456_1188	70_12345_269
279_0123456_994	16_0123456_1	814_0123456_1121	70_12345_255
279_0123456_971	16_0123456_1	814_0123456_1085	70_12345_244
279_0123456_991	16_0123456_1	814_0123456_1047	70_12345_241
279_0123456_985	16_0123456_1	814_0123456_1045	70_12345_227
279_0123456_988	16_0123456_1	814_0123456_1081	70_12345_226
279_0123456_968	16_0123456_1	814_0123456_1036	70_12345_235
279_0123456_960	16_0123456_1	814_0123456_1056	70_12345_229
279_0123456_907	16_0123456_1	814_0123456_1080	70_12345_235
279_0123456_909	16_0123456_1	814_0123456_1102	70_12345_232
279_0123456_948	16_0123456_1	814_0123456_1105	70_12345_232
279_0123456_972	16_0123456_1	814_0123456_1135	70_12345_218
279_0123456_998	16_0123456_1	814_0123456_1180	70_12345_206
279_0123456_958	16_0123456_1	814_0123456_1220	70_12345_191
279_0123456_947	16_0123456_1	814_0123456_1268	70_12345_185
279_0123456_939	16_0123456_1	814_0123456_1276	70_12345_199
279_0123456_907	16_0123456_1	814_0123456_1293	70_12345_204
279_0123456_878	16_0123456_1	814_0123456_1305	70_12345_219
279_0123456_906	16_0123456_1	814_0123456_1253	70_12345_213
279_0123456_993	16_0123456_1	814_0123456_1211	70_12345_198
279_0123456_1051	16_0123456_1	814_0123456_1160	70_12345_204
279_0123456_1091	16_0123456_1	814_0123456_1154	70_12345_203
279_0123456_1079	16_0123456_1	814_0123456_1158	70_12345_202
279_0123456_1075	16_0123456_1	814_0123456_1171	70_12345_215
279_0123456_1110	16_0123456_1	814_0123456_1200	70_12345_229
279_0123456_1067	16_0123456_1	814_0123456_1213	70_12345_252
279_0123456_1051	16_0123456_1	814_0123456_1182	70_12345_307
279_0123456_985	16_0123456_1	814_0123456_1193	70_12345_366
279_0123456_937	16_0123456_1	814_0123456_1180	70_12345_432
279_0123456_933	16_0123456_1	814_0123456_1188	70_12345_466
279_0123456_945	16_0123456_1	814_0123456_1174	70_12345_500
279_0123456_968	16_0123456_1	814_0123456_1151	70_12345_485
279_0123456_1049	16_0123456_1	814_0123456_1080	70_12345_481
279_0123456_1084	16_0123456_1	814_0123456_1043	70_12345_477
279_0123456_1074	16_0123456_1	814_0123456_1025	70_12345_447
279_0123456_1060	16_0123456_1	814_0123456_1004	70_12345_465
279_0123456_1050	16_0123456_1	814_0123456_971	70_12345_454
279_0123456_1000	16_0123456_1	814_0123456_946	70_12345_496
279_0123456_982	16_0123456_1	814_0123456_959	70_12345_534
279_0123456_1050	16_0123456_1	814_0123456_913	70_12345_552
279_0123456_1069	16_0123456_1	814_0123456_872	70_12345_565
279_0123456_1064	16_0123456_1	814_0123456_833	70_12345_590
279_0123456_1058	16_0123456_1	814_0123456_826	70_12345_620
279_0123456_1026	16_0123456_1	814_0123456_795	70_12345_641
279_0123456_1041	16_0123456_1	814_0123456_763	70_12345_653
279_0123456_1055	16_0123456_1	814_0123456_727	70_12345_682
279_0123456_1050	16_0123456_1	814_0123456_693	70_12345_692
279_0123456_1027	16_0123456_1	814_0123456_682	70_12345_701
279_0123456_1064	16_0123456_1	814_0123456_643	70_12345_705
279_0123456_1134	16_0123456_1	814_0123456_619	70_12345_687
279_0123456_1194	16_0123456_1	814_0123456_618	70_12345_658
279_0123456_1212	16_0123456_1	814_0123456_623	70_12345_617
279_0123456_1244	16_0123456_1	814_0123456_697	70_12345_611
279_0123456_1170	16_0123456_1	814_0123456_803	70_12345_594
279_0123456_1110	16_0123456_1	814_0123456_887	70_12345_584
279_0123456_1079	16_0123456_1	814_0123456_848	70_12345_584
279_0123456_1072	16_0123456_1	814_0123456_816	70_12345_594
279_0123456_1092	16_0123456_1	814_0123456_776	70_12345_585
279_0123456_1142	16_0123456_1	814_0123456_737	70_12345_554
279_0123456_1171	16_0123456_1	814_0123456_743	70_12345_517
279_0123456_1184	16_0123456_1	814_0123456_724	70_12345_529
279_0123456_1189	16_0123456_1	814_0123456_668	70_12345_543
279_0123456_1196	16_0123456_1	814_0123456_615	70_12345_567
279_0123456_1201	16_0123456_1	814_0123456_592	70_12345_618
279_0123456_1177	16_0123456_1	814_0123456_595	70_12345_653
279_0123456_1118	16_0123456_1	814_0123456_563	70_12345_668
279_0123456_1113	16_0123456_1	814_0123456_564	70_12345_682
279_0123456_1059	16_0123456_1	814_0123456_538	70_12345_710
279_0123456_1085	16_0123456_1	814_0123456_533	70_12345_716
279_0123456_1097	16_0123456_1	814_0123456_505	70_12345_721
279_0123456_1089	16_0123456_1	814_0123456_510	70_12345_715
279_0123456_1091	16_0123456_1	814_0123456_499	70_12345_735
279_0123456_1053	16_0123456_1	814_0123456_479	70_12345_734
279_0123456_1096	16_0123456_1	814_0123456_478	70_12345_725
279_0123456_1118	16_0123456_1	814_0123456_458	70_12345_729
279_0123456_1162	16_0123456_1	814_0123456_468	70_12345_679
279_0123456_1129	16_0123456_1	814_0123456_501	70_12345_694
279_0123456_1087	16_0123456_1	814_0123456_562	70_12345_674
279_0123456_1070	16_0123456_1	814_0123456_553	70_12345_669
279_0123456_1114	16_0123456_1	814_0123456_549	70_12345_639
279_0123456_1130	16_0123456_1	814_0123456_525	70_12345_627
279_0123456_1106	16_0123456_1	814_0123456_552	70_12345_614
279_0123456_1073	16_0123456_1	814_0123456_601	70_12345_596
279_0123456_1062	16_0123456_1	814_0123456_635	70_12345_579
279_0123456_1074	16_0123456_1	814_0123456_640	70_12345_567
279_0123456_1090	16_0123456_1	814_0123456_654	70_12345_566
279_0123456_1063	16_0123456_1	814_0123456_734	70_12345_584
279_0123456_1024	16_0123456_1	814_0123456_693	70_12345_619
279_0123456_993	16_0123456_1	814_0123456_672	70_12345_644
279_0123456_1007	16_0123456_1	814_0123456_649	70_12345_681
279_0123456_1027	16_0123456_1	814_0123456_665	70_12345_706
279_0123456_1063	16_0123456_1	814_0123456_622	70_12345_728
279_0123456_1089	16_0123456_1	814_0123456_607	70_12345_733
279_0123456_1094	16_0123456_1	814_0123456_617	70_12345_709
279_0123456_1111	16_0123456_1	814_0123456_584	70_12345_702
279_0123456_1139	16_0123456_1	814_0123456_548	70_12345_696
279_0123456_1119	16_0123456_1	814_0123456_537	70_12345_693
279_0123456_1082	16_0123456_1	814_0123456_556	70_12345_705
279_0123456_1052	16_0123456_1	814_0123456_575	70_12345_707
279_0123456_1002	16_0123456_1	814_0123456_594	70_12345_689
279_0123456_952	16_0123456_1	814_0123456_649	70_12345_690
279_0123456_911	16_0123456_1	814_0123456_663	70_12345_693
279_0123456_908	16_0123456_1	814_0123456_688	70_12345_657
279_0123456_914	16_0123456_1	814_0123456_679	70_12345_638
279_0123456_893	16_0123456_1	814_0123456_670	70_12345_627
279_0123456_870	16_0123456_1	814_0123456_682	70_12345_592
279_0123456_847	16_0123456_1	814_0123456_738	70_12345_561
279_0123456_809	16_0123456_1	814_0123456_825	70_12345_544
279_0123456_810	16_0123456_1	814_0123456_749	70_12345_584
279_0123456_808	16_0123456_1	814_0123456_731	70_12345_612
279_0123456_813	16_0123456_1	814_0123456_660	70_12345_647
279_0123456_792	16_0123456_1	814_0123456_605	70_12345_708
279_0123456_761	16_0123456_1	814_0123456_646	70_12345_745
279_0123456_684	16_0123456_1	814_0123456_738	70_12345_793
279_0123456_665	16_0123456_1	814_0123456_795	70_12345_853
279_0123456_661	16_0123456_1	814_0123456_879	70_12345_864
[truncated: 3,001 more rows]
[truncated: 1,727 more columns]
